# Supplementary material for: Computationally Driven, Quantitative Experiments Discover Genes Required for Mitochondrial Biogenesis
Source: PLoS Genet. 2009 Mar 20;5(3):e1000407. doi: 10.1371/journal.pgen.1000407 (PMC2648979; doi:10.1371/journal.pgen.1000407)
Supplement: Dataset S2 — Top 100 novel ensemble predictions for additional yeast biological processes. A zip file containing 387 tab-delimited text files of the ensemble predictions for the indicated Gene Ontology Biological Process Term. (21.70 MB GZ) [file pgen.1000407.s013.gz › GO_0006073.txt]

ORF	AnnotatedToTerm?	Uncharacterized_04152007?	Precision
YPR160W	1	0	1.0
YLR258W	1	0	1.0
YPL219W	1	0	1.0
YFR053C	0	0	0.785714285714286
YML100W	0	0	0.785714285714286
YCL040W	0	0	0.785714285714286
YIL050W	1	0	0.785714285714286
YER133W	1	0	0.785714285714286
YPL031C	1	0	0.785714285714286
YGL134W	1	0	0.785714285714286
YOR178C	1	0	0.785714285714286
YER059W	1	0	0.785714285714286
YMR311C	1	0	0.785714285714286
YKR058W	1	0	0.785714285714286
YLR177W	0	1	0.785714285714286
YDR477W	0	0	0.75
YDR028C	1	0	0.75
YDR001C	0	0	0.705882352941177
YFR017C	0	1	0.705882352941177
YGR289C	0	0	0.666666666666667
YKL190W	0	0	0.631578947368421
YMR081C	0	0	0.608695652173913
YLR327C	0	1	0.608695652173913
YMR105C	0	0	0.608695652173913
YJL137C	1	0	0.608695652173913
YIL045W	1	0	0.608695652173913
YNL144C	0	1	0.608695652173913
YBR299W	0	0	0.583333333333333
YER067W	0	1	0.583333333333333
YDR516C	0	0	0.56
YKL193C	0	0	0.555555555555556
YEL011W	1	0	0.555555555555556
YAR014C	0	0	0.535714285714286
YDR342C	0	0	0.517241379310345
YBR297W	0	0	0.5
YBR126C	0	0	0.483870967741935
YLR081W	0	0	0.46875
YBR298C	0	0	0.454545454545455
YMR307W	0	0	0.441176470588235
YDR074W	0	0	0.435897435897436
YFR014C	0	0	0.435897435897436
YJL164C	0	0	0.435897435897436
YMR291W	0	1	0.435897435897436
YER054C	1	0	0.435897435897436
YFR015C	1	0	0.435897435897436
YKL109W	0	0	0.425
YDR247W	0	0	0.414634146341463
YKR075C	0	1	0.414634146341463
YOR275C	0	0	0.404761904761905
YKL035W	0	0	0.395348837209302
YDL079C	0	0	0.386363636363636
YHR092C	0	0	0.377777777777778
YGR166W	0	0	0.369565217391304
YDR343C	0	0	0.36734693877551
YIL162W	0	0	0.36734693877551
YPR184W	1	0	0.36734693877551
YLR371W	0	0	0.36
YNR034W	0	0	0.352941176470588
YLR345W	0	0	0.346153846153846
YGR248W	0	0	0.339622641509434
YPL057C	0	0	0.333333333333333
YPR026W	0	0	0.327272727272727
YPL089C	0	0	0.321428571428571
YLR330W	0	0	0.315789473684211
YMR175W	0	0	0.310344827586207
YBR050C	0	0	0.305084745762712
YJL141C	0	0	0.301587301587302
YOR120W	0	0	0.301587301587302
YDR277C	0	0	0.301587301587302
YGR143W	1	0	0.301587301587302
YBR001C	0	0	0.296875
YBR045C	0	0	0.292307692307692
YOR008C	0	0	0.287878787878788
YDL223C	0	0	0.283582089552239
YBR117C	0	0	0.279411764705882
YGL045W	0	0	0.276315789473684
YMR306W	0	0	0.276315789473684
YMR011W	0	0	0.276315789473684
YGR194C	0	0	0.276315789473684
YIL099W	1	0	0.276315789473684
YER111C	0	0	0.276315789473684
YGL167C	0	0	0.276315789473684
YPR159W	1	0	0.276315789473684
YHR104W	0	0	0.273809523809524
YDR096W	0	0	0.273809523809524
YHR030C	0	0	0.273809523809524
YBR203W	0	0	0.273809523809524
YJL214W	0	0	0.273809523809524
YDR099W	1	0	0.273809523809524
YGL237C	0	0	0.273809523809524
YLR273C	1	0	0.273809523809524
YGR292W	0	0	0.270588235294118
YGR019W	0	0	0.269662921348315
YGR135W	0	0	0.269662921348315
YGR070W	0	0	0.269662921348315
YJL174W	1	0	0.269662921348315
YJR096W	0	0	0.266666666666667
YDL222C	0	0	0.263736263736264
YGR088W	0	0	0.260869565217391
YHR004C	0	0	0.258064516129032
YKL126W	0	0	0.25531914893617
YHR087W	0	0	0.252631578947368
YPL203W	0	0	0.25
YER062C	0	0	0.247422680412371
YDR130C	0	0	0.244897959183673
YJL221C	0	1	0.244897959183673
YDR345C	0	0	0.242424242424242
YBR072W	0	0	0.24
YJL095W	0	0	0.237623762376238
YPL209C	0	0	0.235294117647059
YBR006W	0	0	0.233009708737864
YNL322C	0	0	0.230769230769231
YKL026C	0	0	0.228571428571429
YIL107C	0	0	0.228070175438596
YLR262C	0	0	0.228070175438596
YJR090C	0	0	0.228070175438596
YGR256W	0	0	0.228070175438596
YER177W	1	0	0.228070175438596
YKR002W	0	0	0.228070175438596
YPL161C	0	0	0.228070175438596
YLR028C	0	0	0.228070175438596
YKL091C	0	1	0.228070175438596
YLR342W	1	0	0.228070175438596
YGR287C	0	1	0.228070175438596
YFL052W	0	1	0.228070175438596
YCR091W	0	0	0.226086956521739
YOR329C	0	0	0.224137931034483
YNL271C	0	0	0.222222222222222
YPL075W	0	0	0.220338983050847
YER155C	0	0	0.218487394957983
YOR374W	0	0	0.216666666666667
YLR332W	0	0	0.214876033057851
YLR270W	0	0	0.213114754098361
YFL014W	0	0	0.211382113821138
YDR062W	0	0	0.209677419354839
YER068W	0	0	0.208
YPR149W	0	0	0.206349206349206
YGR008C	0	0	0.204724409448819
YIL033C	0	0	0.203125
YNL233W	0	0	0.201550387596899
YCR021C	0	0	0.2
YNR001C	0	0	0.198473282442748
YNL098C	0	0	0.196969696969697
YJL052W	0	0	0.195488721804511
YGR020C	0	0	0.194029850746269
YGL252C	0	0	0.192592592592593
YLR320W	0	0	0.191176470588235
YGR086C	0	0	0.18978102189781
YEL012W	0	0	0.188405797101449
YPL223C	0	0	0.18705035971223
YMR261C	0	0	0.185714285714286
YJR075W	0	0	0.184397163120567
YNL160W	0	0	0.183098591549296
YDR216W	0	0	0.181818181818182
YEL060C	0	0	0.180555555555556
YGR097W	0	0	0.179310344827586
YNR002C	0	0	0.178082191780822
YJL042W	0	0	0.17687074829932
YMR250W	0	0	0.175675675675676
YNL045W	0	0	0.174496644295302
YFL030W	0	0	0.173333333333333
YGL115W	0	0	0.172185430463576
YOR070C	0	0	0.171052631578947
YML115C	0	0	0.169934640522876
YML057W	0	0	0.168831168831169
YKL085W	0	0	0.167741935483871
YML117W	0	0	0.166666666666667
YDR171W	0	0	0.165605095541401
YKR020W	0	0	0.164556962025316
YDR388W	0	0	0.163522012578616
YKL103C	0	0	0.1625
YER151C	0	0	0.161490683229814
YGL240W	0	0	0.160493827160494
YGR161C	0	0	0.159509202453988
YHL028W	0	0	0.158536585365854
YNL274C	0	0	0.157575757575758
YML016C	0	0	0.156626506024096
YGL156W	0	0	0.15606936416185
YDR358W	0	0	0.15606936416185
YLL043W	0	0	0.15606936416185
YPR030W	0	0	0.15606936416185
YDR077W	0	0	0.15606936416185
YDR017C	0	0	0.15606936416185
YFR003C	1	0	0.15606936416185
YMR139W	0	0	0.155172413793103
YMR110C	0	0	0.154285714285714
YBR169C	0	0	0.153409090909091
YHR102W	0	0	0.152542372881356
YLR178C	0	0	0.151685393258427
YEL036C	0	0	0.150837988826816
YNL242W	0	0	0.15
YDR043C	0	0	0.149171270718232
YJL005W	0	0	0.148351648351648
YOL001W	0	0	0.147540983606557
YBL007C	0	0	0.146739130434783
YBL101C	0	0	0.145945945945946
YMR280C	0	0	0.145161290322581
YPL004C	0	0	0.144385026737968
YJR118C	0	0	0.143617021276596
YLR115W	0	0	0.142857142857143
YBR214W	0	0	0.142105263157895
YKR045C	0	1	0.142105263157895
YPL123C	0	0	0.141361256544503
YJL099W	0	0	0.140625
YDL021W	0	1	0.140625
YLR039C	0	0	0.139896373056995
YHR016C	0	0	0.139175257731959
YBL105C	0	0	0.138461538461538
YGL227W	0	0	0.137755102040816
YER027C	0	0	0.137055837563452
YGR233C	0	0	0.136363636363636
YDR085C	0	0	0.135678391959799
YOL096C	0	0	0.135
YOR270C	0	0	0.134328358208955
YKL041W	0	0	0.133663366336634
YDL110C	0	1	0.133663366336634
YBR200W	0	0	0.133004926108374
YIL160C	0	0	0.132352941176471
YLL041C	0	0	0.131707317073171
YIL124W	0	0	0.131221719457014
YNL194C	0	0	0.131221719457014
YMR197C	0	0	0.131221719457014
YLR251W	0	0	0.131221719457014
YMR210W	0	0	0.131221719457014
YLR248W	0	0	0.131221719457014
YJR036C	0	0	0.131221719457014
YHR142W	0	0	0.131221719457014
YHL021C	0	1	0.131221719457014
YDL126C	0	0	0.131221719457014
YGL180W	0	0	0.131221719457014
YJL153C	0	0	0.131221719457014
YOR267C	0	0	0.131221719457014
YER079W	0	1	0.131221719457014
YDL049C	1	0	0.131221719457014
YMR205C	0	0	0.131221719457014
YDR272W	0	0	0.131221719457014
YNL200C	0	1	0.131221719457014
YGR032W	1	0	0.131221719457014
YDR293C	0	0	0.130630630630631
YOL003C	0	0	0.130044843049327
YIL155C	0	0	0.129464285714286
YOL126C	0	0	0.128888888888889
YML071C	0	0	0.128318584070796
YDL006W	0	0	0.127753303964758
YKL096W	0	0	0.12719298245614
YOR030W	0	0	0.126637554585153
YJR073C	0	0	0.126086956521739
YPL247C	0	1	0.126086956521739
YKR003W	0	0	0.125541125541126
YBR082C	0	0	0.125
YDR245W	0	0	0.124463519313305
YIL119C	0	0	0.123931623931624
YGL066W	0	0	0.123404255319149
YPL253C	0	0	0.122881355932203
YMR140W	0	0	0.122362869198312
YMR152W	0	0	0.121848739495798
YLL019C	0	0	0.121338912133891
YLR447C	0	0	0.120833333333333
YKR041W	0	1	0.120833333333333
YBL047C	0	0	0.120331950207469
YCR081W	0	0	0.119834710743802
YGR217W	0	0	0.119341563786008
YJR033C	0	0	0.118852459016393
YBR023C	0	0	0.118367346938776
YOR347C	0	0	0.117886178861789
YBL078C	0	0	0.117408906882591
YLR425W	0	0	0.116935483870968
YOR227W	0	1	0.116935483870968
YNR014W	0	1	0.116935483870968
YDR150W	0	0	0.116465863453815
YFR034C	0	0	0.116
YJL154C	0	0	0.115537848605578
YDR032C	0	1	0.115537848605578
YPL240C	0	0	0.115079365079365
YBR132C	0	0	0.114624505928854
YGL196W	0	1	0.114624505928854
YDR436W	0	0	0.114173228346457
YMR196W	0	1	0.114173228346457
YJL183W	0	0	0.113725490196078
YBL061C	0	0	0.11328125
YGR237C	0	1	0.11328125
YPR185W	0	0	0.11284046692607
YOR028C	0	0	0.112403100775194
YHR200W	0	0	0.111969111969112
YOR049C	0	0	0.111538461538462
YKL032C	0	0	0.111111111111111
YGL006W	0	0	0.110687022900763
YBR139W	0	0	0.110266159695817
YML131W	0	0	0.109848484848485
YIL097W	0	0	0.109433962264151
YBR160W	0	0	0.109022556390977
YOR289W	0	1	0.109022556390977
YJR008W	0	1	0.109022556390977
YOR035C	0	0	0.108614232209738
YNL157W	0	1	0.108614232209738
YMR315W	0	1	0.108614232209738
YFL036W	0	0	0.108208955223881
YGL081W	0	1	0.108208955223881
YGR023W	0	0	0.107806691449814
YNL199C	0	0	0.107407407407407
YLR360W	0	0	0.107011070110701
YLL021W	0	0	0.106617647058824
YNL076W	0	0	0.106227106227106
YIR016W	0	1	0.106227106227106
YIL101C	0	0	0.105839416058394
YGR078C	0	0	0.105454545454545
YBR056W	0	1	0.105454545454545
YMR135C	0	0	0.105072463768116
YDR155C	0	0	0.104693140794224
YNL173C	0	0	0.10431654676259
YDR178W	0	0	0.103942652329749
YDR443C	0	0	0.103571428571429
YIL017C	0	0	0.103202846975089
YBR229C	0	0	0.102836879432624
YGL215W	0	0	0.102473498233216
YPR165W	0	0	0.102112676056338
YOL116W	0	0	0.101754385964912
YPL154C	0	0	0.101398601398601
YIR038C	0	0	0.101045296167247
YNL079C	0	0	0.100694444444444
YPL186C	0	1	0.100694444444444
YBL064C	0	0	0.100346020761246
YNR051C	0	0	0.1
YGR133W	0	0	0.0996563573883162
YKL168C	0	1	0.0996563573883162
YMR255W	0	0	0.0993150684931507
YHR012W	0	0	0.0989761092150171
YPL137C	0	0	0.0986394557823129
YKL157W	0	0	0.0983050847457627
YDL022W	0	0	0.097972972972973
YBR183W	0	0	0.0976430976430976
YDL113C	0	0	0.0973154362416107
YOL122C	0	0	0.096989966555184
YML128C	0	0	0.0966666666666667
YOL053W	0	1	0.0966666666666667
YPR148C	0	1	0.0966666666666667
YLL026W	0	0	0.0963455149501661
YGL104C	0	0	0.0960264900662252
YAL061W	0	1	0.0960264900662252
YHR206W	0	0	0.0957095709570957
YCL051W	0	0	0.0953947368421053
YNL289W	0	0	0.0950819672131148
YAL017W	0	0	0.0947712418300654
YPL229W	0	1	0.0947712418300654
YJR039W	0	1	0.0947712418300654
YBL086C	0	1	0.0947712418300654
YGL164C	0	1	0.0947712418300654
YNL298W	0	0	0.0944625407166124
YOR360C	0	0	0.0941558441558442
YPL087W	0	0	0.0938511326860841
YDR473C	0	0	0.0935483870967742
YLR134W	0	0	0.0932475884244373
YKL119C	0	0	0.092948717948718
YGL009C	0	0	0.0926517571884984
YJL084C	0	1	0.0926517571884984
YGL206C	0	0	0.0923566878980892
YJR035W	0	0	0.0920634920634921
YIL115C	0	0	0.0917721518987342
YER040W	0	0	0.0914826498422713
YGL229C	0	0	0.0911949685534591
YER053C	0	0	0.0909090909090909
YGL248W	0	0	0.090625
YKL067W	0	0	0.0903426791277259
YER096W	0	0	0.0900621118012422
YJL057C	0	1	0.0900621118012422
YGL244W	0	0	0.0897832817337461
YMR293C	0	0	0.0895061728395062
YMR212C	0	0	0.0892307692307692
YOR233W	0	0	0.0889570552147239
YDR018C	0	0	0.0886850152905199
YHR108W	0	0	0.0884146341463415
YGR130C	0	1	0.0884146341463415
YHR043C	0	0	0.088145896656535
YLR206W	0	0	0.0878787878787879
YJL130C	0	0	0.0876132930513595
YDR423C	0	0	0.0873493975903614
YLL039C	0	0	0.0870870870870871
YML053C	0	1	0.0870870870870871
YHR096C	0	0	0.0868263473053892
YLR149C	0	1	0.0868263473053892
YPL166W	0	0	0.0865671641791045
YKL141W	0	0	0.0863095238095238
YIL053W	0	0	0.086053412462908
YBR260C	0	0	0.0857988165680473
YPL256C	0	0	0.0855457227138643
YNL267W	0	0	0.0852941176470588
YPL230W	0	1	0.0852941176470588
YDR414C	0	0	0.0852272727272727
YLR170C	0	0	0.0852272727272727
YLR163C	0	0	0.0852272727272727
YBR218C	0	0	0.0852272727272727
YJL155C	0	0	0.0852272727272727
YHL024W	0	0	0.0852272727272727
YMR054W	0	0	0.0852272727272727
YGL037C	0	0	0.0852272727272727
YCR009C	0	0	0.0852272727272727
YLR179C	0	1	0.0852272727272727
YPR141C	0	0	0.0852272727272727
YKL142W	0	0	0.0852272727272727
YBL058W	1	0	0.0852272727272727
YDR148C	0	0	0.084985835694051
YKL048C	0	0	0.0847457627118644
YER178W	0	0	0.0845070422535211
YMR060C	0	0	0.0842696629213483
YMR173W	0	0	0.0840336134453782
YER020W	0	0	0.0837988826815642
YGL110C	0	1	0.0837988826815642
YER073W	0	0	0.0835654596100279
YNL323W	0	0	0.0833333333333333
YDR294C	0	0	0.0831024930747922
YBR149W	0	0	0.0828729281767956
YER159C	0	0	0.0826446280991736
YKL179C	0	0	0.0824175824175824
YLR305C	0	0	0.0821917808219178
YOR109W	0	0	0.0819672131147541
YGL027C	0	0	0.0817438692098093
YEL051W	0	0	0.0815217391304348
YER167W	0	0	0.0813008130081301
YDR513W	0	0	0.0810810810810811
YIR037W	0	0	0.0808625336927224
YLL024C	0	0	0.0806451612903226
YOR014W	0	0	0.0804289544235925
YHR138C	0	0	0.0802139037433155
YCR017C	0	0	0.08
YLR433C	0	0	0.0797872340425532
YKR076W	0	0	0.0795755968169761
YBR280C	0	0	0.0793650793650794
YJL030W	0	0	0.079155672823219
YJR088C	0	1	0.079155672823219
YMR181C	0	1	0.079155672823219
YHR063C	0	0	0.0789473684210526
YPR135W	0	0	0.078740157480315
YGR255C	0	0	0.0785340314136126
YCL035C	0	0	0.0783289817232376
YKL054C	0	0	0.078125
YOR140W	0	0	0.0779220779220779
YBR196C	0	0	0.077720207253886
YKL065C	0	1	0.077720207253886
YIL150C	0	0	0.0775193798449612
YDR283C	0	0	0.077319587628866
YER162C	0	0	0.077120822622108
YOL018C	0	0	0.0769230769230769
YOR185C	0	0	0.0767263427109974
YGR157W	0	0	0.076530612244898
YDR456W	0	0	0.0763358778625954
YGL044C	0	0	0.0761421319796954
YLR080W	0	0	0.0759493670886076
YOL108C	0	0	0.0757575757575758
YNL025C	0	0	0.0755667506297229
YJL162C	0	1	0.0755667506297229
YEL057C	0	0	0.0753768844221105
YDL185W	0	0	0.075187969924812
YHR208W	0	0	0.075
YJR093C	0	0	0.0748129675810474
YKL120W	0	0	0.0746268656716418
YDR055W	0	0	0.0744416873449131
YDL065C	0	0	0.0742574257425743
YGR244C	0	0	0.0740740740740741
YOL016C	0	0	0.0738916256157636
YGL008C	0	0	0.0737100737100737
YOR230W	0	0	0.0735294117647059
YPR025C	0	0	0.0733496332518337
YBR068C	0	0	0.0731707317073171
YJR142W	0	1	0.0731707317073171
YML004C	0	0	0.0731707317073171
YOR332W	0	0	0.0731707317073171
YGL155W	0	0	0.0731707317073171
YHL032C	0	0	0.0731707317073171
YGR068C	0	1	0.0731707317073171
YFR005C	0	0	0.0731707317073171
YOR108W	0	0	0.0731707317073171
YJR016C	0	0	0.0731707317073171
YGR113W	0	0	0.0731707317073171
YMR263W	0	0	0.0731707317073171
YLL035W	0	0	0.0731707317073171
YPL144W	0	0	0.0731707317073171
YNL236W	0	0	0.0731707317073171
YOR173W	0	0	0.0731707317073171
YGR229C	1	0	0.0731707317073171
YPL041C	0	0	0.0731707317073171
YER103W	0	0	0.0731707317073171
YBR230C	0	1	0.0731707317073171
YGL159W	0	1	0.0731707317073171
YGL061C	0	0	0.0731707317073171
YDR003W	0	0	0.0731707317073171
YJL163C	0	1	0.0731707317073171
YPL077C	0	1	0.0731707317073171
YNL074C	0	0	0.0731707317073171
YLL010C	0	0	0.0731707317073171
YHR174W	0	0	0.0731707317073171
YIL113W	0	0	0.0731707317073171
YIL105C	0	0	0.0731707317073171
YIL136W	0	1	0.0731707317073171
YDR022C	0	0	0.0731707317073171
YPR154W	0	0	0.0731707317073171
YMR170C	0	0	0.0731707317073171
YGR192C	0	0	0.0731707317073171
YJL049W	0	1	0.0731707317073171
YER186C	0	1	0.0731707317073171
YLR021W	0	1	0.0731707317073171
YER109C	0	0	0.0731707317073171
YOR323C	0	0	0.0731707317073171
YGL073W	0	0	0.0731707317073171
YHR195W	0	0	0.0731707317073171
YGL015C	0	1	0.0731707317073171
YCR012W	0	0	0.0731707317073171
YPL196W	0	0	0.0731707317073171
YKL062W	0	0	0.0731707317073171
YAL009W	0	0	0.0731707317073171
YMR305C	0	0	0.0731707317073171
YMR041C	0	0	0.0731707317073171
YHR171W	0	0	0.0731707317073171
YOR336W	1	0	0.0731707317073171
YJL194W	0	0	0.0731707317073171
YDR420W	1	0	0.0731707317073171
YDL117W	0	0	0.0730088495575221
YNL115C	0	1	0.0730088495575221
YGL219C	0	0	0.0728476821192053
YKL213C	0	0	0.0726872246696035
YAL055W	0	0	0.0725274725274725
YOL083W	0	1	0.0725274725274725
YER129W	0	0	0.0723684210526316
YMR108W	0	0	0.0722100656455142
YPL171C	0	0	0.0720524017467249
YOR386W	0	0	0.0718954248366013
YKL140W	0	0	0.0717391304347826
YDR479C	0	0	0.0715835140997831
YPR107C	0	0	0.0714285714285714
YOR179C	0	0	0.0712742980561555
YDL029W	0	0	0.0711206896551724
YJR009C	0	0	0.0709677419354839
YIL077C	0	0	0.0708154506437768
YMR031C	0	1	0.0708154506437768
YKL148C	0	0	0.0706638115631692
YJL198W	0	0	0.0705128205128205
YNR011C	0	0	0.070362473347548
YGR156W	0	0	0.0702127659574468
YOR358W	0	0	0.0700636942675159
YCR036W	0	0	0.0699152542372881
YOL082W	0	0	0.0697674418604651
YDR050C	0	0	0.069620253164557
YKL059C	0	0	0.0694736842105263
YNL015W	0	0	0.069327731092437
YPL036W	0	0	0.0691823899371069
YJL101C	0	0	0.0690376569037657
YOR375C	0	0	0.0688935281837161
YKR068C	0	0	0.06875
YDR202C	0	0	0.0686070686070686
YOL081W	0	0	0.0684647302904564
YCR061W	0	0	0.0683229813664596
YLR263W	0	0	0.0681818181818182
YDL078C	0	0	0.0680412371134021
YKR023W	0	1	0.0680412371134021
YOR054C	0	0	0.0679012345679012
YNL093W	0	0	0.0677618069815195
YLR437C	0	1	0.0677618069815195
YNL007C	0	0	0.0676229508196721
YDL179W	0	0	0.0674846625766871
YJL123C	0	1	0.0674846625766871
YOR273C	0	0	0.0673469387755102
YLR430W	0	0	0.0672097759674134
YLR176C	0	0	0.0670731707317073
YJR019C	0	0	0.0669371196754564
YGR249W	0	0	0.0668016194331984
YGL121C	0	0	0.0666666666666667
YLR377C	0	0	0.0665322580645161
YKL060C	0	0	0.0663983903420523
YGR111W	0	0	0.0662650602409639
YGR185C	0	0	0.0661322645290581
YLR200W	0	0	0.066
YBR111C	0	1	0.066
YMR104C	0	0	0.0658682634730539
YDR255C	0	0	0.0657370517928287
YMR304W	0	0	0.0656063618290258
YHR158C	0	0	0.0654761904761905
YFL039C	0	0	0.0653465346534653
YPL147W	0	0	0.0652173913043478
YIL034C	0	0	0.0650887573964497
YGL153W	0	0	0.0649606299212598
YKL171W	0	0	0.0648330058939096
YFL054C	0	0	0.0647058823529412
YLR110C	0	0	0.0645792563600783
YPL003W	0	0	0.064453125
YML130C	0	0	0.064327485380117
YNL104C	0	0	0.0642023346303502
YGR044C	0	0	0.0640776699029126
YOR226C	0	0	0.063953488372093
YPL262W	0	0	0.0638297872340425
YGR240C	0	0	0.0637065637065637
YOR089C	0	0	0.0635838150289017
YIL161W	0	1	0.0635838150289017
YDR301W	0	0	0.0634615384615385
YCR053W	0	0	0.0633397312859885
YNL250W	0	0	0.0632183908045977
YHR152W	0	0	0.0630975143403442
YEL003W	0	0	0.0629770992366412
YBL103C	0	0	0.0628571428571429
YDR059C	0	0	0.0627376425855513
YBR053C	0	1	0.0627376425855513
YBL015W	0	0	0.0626185958254269
YOL032W	0	0	0.0625
YNL222W	0	0	0.0623818525519849
YKL151C	0	1	0.0623818525519849
YNL159C	0	0	0.0622641509433962
YOR075W	0	0	0.0621468926553672
YGR149W	0	1	0.0621468926553672
YCL034W	0	0	0.0620300751879699
YNL118C	0	0	0.0619136960600375
YOR208W	0	0	0.0617977528089888
YDL204W	0	1	0.0617977528089888
YNL317W	0	0	0.0616822429906542
YPL206C	0	0	0.0615671641791045
YDL019C	0	0	0.0614525139664804
YGR061C	0	0	0.0613382899628253
YGR072W	0	0	0.0612244897959184
YBR290W	0	0	0.0611111111111111
YCR073W-A	0	0	0.0609981515711645
YGL253W	0	0	0.0608856088560886
YMR090W	0	1	0.0608856088560886
YDL194W	0	0	0.0607734806629834
YGR094W	0	0	0.0606617647058824
YGL022W	0	0	0.0605504587155963
YNR012W	0	0	0.0604395604395604
YLR079W	0	0	0.0603290676416819
YIL125W	0	0	0.0602189781021898
YDR536W	0	0	0.0601092896174863
YGR009C	0	0	0.06
YDR137W	0	0	0.0598911070780399
YCR079W	0	0	0.0597826086956522
YNL153C	0	0	0.0596745027124774
YKL038W	0	0	0.0595667870036101
YOL052C-A	0	0	0.0594594594594595
YML042W	0	0	0.0593525179856115
YJR124C	0	1	0.0593525179856115
YPL006W	0	0	0.059245960502693
YGR268C	0	0	0.0591397849462366
YBL075C	0	0	0.0590339892665474
YBR066C	0	0	0.0589285714285714
YGR174C	0	0	0.0588235294117647
YKL018W	0	0	0.0587188612099644
YDR208W	0	0	0.0586145648312611
YPR155C	0	0	0.0585106382978723
YMR302C	0	0	0.0584070796460177
YMR070W	0	0	0.0583038869257951
YNR047W	0	0	0.0582010582010582
YNL223W	0	0	0.0580985915492958
YER150W	0	1	0.0580985915492958
YNL287W	0	0	0.0579964850615114
YMR028W	0	0	0.0578947368421053
YER038C	0	0	0.0577933450087566
YHR086W	0	0	0.0576923076923077
YDL238C	0	0	0.0575916230366492
YDL134C	0	0	0.0574912891986063
YDR037W	0	0	0.0573913043478261
YER098W	0	0	0.0572916666666667
YKR034W	0	0	0.0571923743500867
YNL294C	0	0	0.0570934256055363
YIL036W	0	0	0.0569948186528497
YGL208W	0	0	0.0568965517241379
YLR109W	0	0	0.0567986230636833
YMR299C	0	0	0.0567010309278351
YML029W	0	0	0.0566037735849057
YML028W	0	0	0.0565068493150685
YKR001C	0	0	0.0564102564102564
YLR310C	0	0	0.0563139931740614
YDR258C	0	0	0.0562180579216354
YIL078W	0	0	0.0561224489795918
YLR284C	0	0	0.0560271646859083
YKL034W	0	0	0.0559322033898305
YGL245W	0	0	0.0558375634517767
YNL241C	0	0	0.0557432432432432
YBR052C	0	1	0.0557432432432432
YLR093C	0	0	0.0556492411467116
YOR335C	0	0	0.0555555555555556
YDR126W	0	0	0.0554621848739496
YBR241C	0	1	0.0554621848739496
YGR014W	0	0	0.0553691275167785
YKL029C	0	0	0.0552763819095477
YMR136W	0	0	0.0551839464882943
YJR059W	0	0	0.0550918196994992
YDR005C	0	0	0.055
YDR204W	0	0	0.0549084858569052
YCR093W	0	0	0.0548172757475083
YNL183C	0	0	0.054726368159204
YDR251W	0	0	0.054635761589404
YDR195W	0	0	0.0545454545454545
YOR023C	0	0	0.0544554455445545
YDR146C	0	0	0.0543657331136738
YMR038C	0	0	0.0542763157894737
YMR251W-A	0	0	0.0541871921182266
YDL214C	0	0	0.0540983606557377
YML054C	0	0	0.0540098199672668
YBL081W	0	1	0.0540098199672668
YDL206W	0	1	0.0540098199672668
YGR231C	0	0	0.053921568627451
YDR530C	0	0	0.0538336052202284
YFR010W	0	0	0.0537459283387622
YGR042W	0	0	0.0536585365853659
YLR355C	0	0	0.0535714285714286
YOR036W	0	0	0.053484602917342
YOR101W	0	0	0.0533980582524272
YJL161W	0	1	0.0533980582524272
YDR006C	0	0	0.0533117932148627
YOR113W	0	0	0.0532258064516129
YMR186W	0	0	0.0531400966183575
YKL100C	0	1	0.0531400966183575
YDR289C	0	0	0.0530546623794212
YBR151W	0	1	0.0530546623794212
YKL121W	0	1	0.0530546623794212
YDR341C	0	0	0.0529695024077047
YLR418C	0	0	0.0528846153846154
YAL053W	0	0	0.0528
YDL099W	0	0	0.0527156549520767
YLR174W	0	0	0.0526315789473684
YGL084C	0	0	0.0525477707006369
YMR043W	0	0	0.0524642289348172
YGR052W	0	1	0.0524642289348172
YBR083W	0	0	0.0523809523809524
YPR033C	0	0	0.05229793977813
YOR271C	0	1	0.05229793977813
YLR384C	0	0	0.0522151898734177
YLR309C	0	0	0.0521327014218009
YAL005C	0	0	0.0520504731861199
YLR277C	0	0	0.0519685039370079
YFR019W	0	0	0.0518867924528302
YKR102W	0	0	0.0518053375196232
YLR312C	0	1	0.0518053375196232
YJL020C	0	0	0.0517241379310345
YGR077C	0	0	0.0516431924882629
YPL192C	0	0	0.0515625
YDR368W	0	0	0.0514820592823713
YMR030W	0	0	0.0514018691588785
YKR014C	0	0	0.0513219284603421
YOR040W	0	0	0.0512422360248447
YML113W	0	0	0.0511627906976744
YLR410W	0	0	0.0510835913312693
YKL093W	0	0	0.0510046367851623
YPL177C	0	0	0.0509259259259259
YGL200C	0	0	0.0508474576271186
YJR103W	0	0	0.0507692307692308
YLR241W	0	1	0.0507692307692308
YCR030C	0	1	0.0507692307692308
YER158C	0	1	0.0507692307692308
YJR125C	0	0	0.0506912442396313
YGR163W	0	0	0.0506134969325153
YAL043C	0	0	0.0505359877488515
YFL042C	0	1	0.0505359877488515
YGR209C	0	0	0.0504587155963303
YGL168W	0	0	0.050381679389313
YBR037C	0	0	0.0503048780487805
YHR107C	0	0	0.0502283105022831
YER035W	0	0	0.0501519756838906
YPL194W	0	0	0.0500758725341426
YER125W	0	0	0.05
YDR170C	0	0	0.0499243570347958
YGR127W	0	1	0.0499243570347958
YER012W	0	0	0.0498489425981873
YDL229W	0	0	0.0497737556561086
YDR330W	0	0	0.0496987951807229
YGR132C	0	0	0.0496240601503759
YOR312C	0	0	0.0495495495495495
YPR178W	0	0	0.0494752623688156
YEL009C	0	0	0.0494011976047904
YNL192W	0	0	0.0493273542600897
YDR162C	0	0	0.0492537313432836
YDR306C	0	0	0.0491803278688525
YJL082W	0	1	0.0491803278688525
YDR207C	0	0	0.0491071428571429
YER110C	0	0	0.0490341753343239
YPL190C	0	0	0.0489614243323442
YOL051W	0	0	0.0488888888888889
YIL006W	0	0	0.0488165680473373
YER142C	0	0	0.0487444608567208
YIL063C	0	0	0.0486725663716814
YMR281W	0	0	0.04860088365243
YDR517W	0	0	0.0485294117647059
YIL122W	0	0	0.0484581497797357
YMR029C	0	0	0.0483870967741935
YLR087C	0	0	0.0483162518301611
YHR080C	0	1	0.0483162518301611
YBR223C	0	0	0.0482456140350877
YJL144W	0	0	0.0481751824817518
YGR087C	0	0	0.0481049562682216
YLR044C	0	0	0.0480349344978166
YPL046C	0	0	0.0479651162790698
YMR200W	0	0	0.0478955007256894
YLR372W	0	0	0.0478260869565217
YMR037C	0	0	0.0477568740955137
YGR048W	0	0	0.0476878612716763
YGR005C	0	0	0.0476190476190476
YMR199W	0	0	0.0475504322766571
YDR068W	0	1	0.0475504322766571
YHR113W	0	0	0.0474820143884892
YFL021W	0	0	0.0474137931034483
YJL103C	0	0	0.0473457675753228
YMR174C	0	0	0.0472779369627507
YLR370C	0	0	0.0472103004291846
YHR101C	0	0	0.0471428571428571
YGR254W	0	0	0.0470756062767475
YHL007C	0	0	0.047008547008547
YGR167W	0	0	0.0469416785206259
YDL234C	0	0	0.046875
YNL042W	0	0	0.0468085106382979
YMR086W	0	1	0.0468085106382979
YMR258C	0	1	0.0468085106382979
YLR423C	0	0	0.046742209631728
YPR066W	0	0	0.0466760961810467
YKR044W	0	1	0.0466760961810467
YER166W	0	0	0.0466101694915254
YML132W	0	0	0.0465444287729196
YFR036W	0	0	0.0464788732394366
YOL151W	0	0	0.0464135021097046
YMR313C	0	0	0.0463483146067416
YMR271C	0	0	0.0462833099579243
YDL127W	0	0	0.046218487394958
YJR127C	0	0	0.0461538461538462
YDR373W	0	0	0.0460893854748603
YDL091C	0	1	0.0460893854748603
YPL152W	0	0	0.0460251046025105
YOR137C	0	0	0.0459610027855153
YER120W	0	0	0.0458970792767733
YML085C	0	0	0.0458333333333333
YBR285W	0	1	0.0458333333333333
YER122C	0	0	0.0457697642163662
YCR010C	0	0	0.0457063711911357
YPR036W	0	0	0.045643153526971
YGR258C	0	0	0.0455801104972376
YDR392W	0	0	0.0455172413793103
YML001W	0	0	0.0454545454545455
YOR133W	0	0	0.0453920220082531
YKL056C	0	0	0.0453296703296703
YAR050W	0	0	0.0452674897119342
YOL086C	0	0	0.0452054794520548
YNL092W	0	1	0.0452054794520548
YLR025W	0	0	0.0451436388508892
YIL065C	0	0	0.0450819672131148
YJL166W	0	0	0.0450204638472033
YER028C	0	0	0.0449591280653951
YDL169C	0	1	0.0449591280653951
YOR245C	0	0	0.0448979591836735
YBR135W	0	0	0.0448369565217391
YPL164C	0	0	0.0447761194029851
YBL050W	0	0	0.0447154471544715
YBR199W	0	0	0.0446549391069012
YHL019C	0	0	0.0445945945945946
YMR278W	0	1	0.0445945945945946
YPL133C	0	0	0.0445344129554656
YLL001W	0	0	0.0444743935309973
YLR348C	0	0	0.044414535666218
YOR138C	0	0	0.0443548387096774
YJR134C	0	1	0.0443548387096774
YOL023W	0	0	0.0442953020134228
YOR132W	0	0	0.0442359249329759
YOR065W	0	0	0.0441767068273092
YKL203C	0	0	0.0441176470588235
YDR463W	0	0	0.0440587449933244
YAL013W	0	0	0.044
YMR237W	0	0	0.0439414114513981
YPR029C	0	0	0.0438829787234043
YJR086W	0	0	0.0438247011952191
YHR191C	0	0	0.0437665782493369
YLR246W	0	0	0.0437086092715232
YNL090W	0	0	0.0436507936507936
YOR216C	0	0	0.0435931307793923
YAL063C	0	0	0.0435356200527705
YGR279C	0	0	0.0434782608695652
YKL025C	0	0	0.043421052631579
YJR055W	0	0	0.0433639947437582
YHR082C	0	0	0.0433070866141732
YOR106W	0	0	0.0432503276539974
YGL136C	0	0	0.0431937172774869
YOR052C	0	1	0.0431937172774869
YLR436C	0	0	0.0431372549019608
YOL100W	0	0	0.0430809399477807
YDR495C	0	0	0.0430247718383312
YKR011C	0	1	0.0430247718383312
YOR026W	0	0	0.04296875
YMR089C	0	0	0.0429128738621586
YDL192W	0	0	0.0428571428571429
YOR068C	0	0	0.0428015564202335
YJL132W	0	1	0.0428015564202335
YMR027W	0	1	0.0428015564202335
YLR254C	0	0	0.0427461139896373
YAL040C	0	0	0.0426908150064683
YDR385W	0	0	0.0426356589147287
YIL071C	0	0	0.0425806451612903
YPL254W	0	0	0.0425257731958763
YMR297W	0	0	0.0424710424710425
YPR049C	0	0	0.0424164524421594
YBR127C	0	0	0.0423620025673941
YMR071C	0	0	0.0423076923076923
YGR028W	0	0	0.0422535211267606
YOL047C	0	1	0.0422535211267606
YNL307C	0	0	0.0421994884910486
YJL127C	0	0	0.0421455938697318
YGR193C	0	0	0.0420918367346939
YDR156W	0	0	0.0420382165605096
YMR160W	0	1	0.0420382165605096
YHR112C	0	0	0.0419847328244275
YAL062W	0	0	0.0419313850063532
YNL011C	0	1	0.0419313850063532
YMR219W	0	0	0.0418781725888325
YDR357C	0	1	0.0418781725888325
YKL189W	0	0	0.0418250950570342
YFR047C	0	0	0.0417721518987342
YEL061C	0	0	0.0417193426042984
YLR257W	0	1	0.0417193426042984
YGR247W	0	0	0.0416666666666667
YMR284W	0	0	0.0416141235813367
YMR262W	0	1	0.0416141235813367
YPR080W	0	0	0.0415617128463476
YBR249C	0	0	0.0415094339622641
YBR112C	0	0	0.0414572864321608
YKR067W	0	0	0.041405269761606
YFR004W	0	0	0.0413533834586466
YOR317W	0	0	0.0413016270337922
YHR019C	0	0	0.04125
YOR031W	0	0	0.0411985018726592
YGL124C	0	0	0.0411471321695761
YDL188C	0	0	0.0410958904109589
YKL117W	0	0	0.041044776119403
YJL036W	0	0	0.0409937888198758
YJL187C	0	0	0.0409429280397022
YBR234C	0	0	0.0408921933085502
YPL260W	0	1	0.0408921933085502
YJL138C	0	0	0.0408415841584158
YIL153W	0	0	0.0407911001236094
YDR129C	0	0	0.0407407407407407
YGR007W	0	0	0.0406905055487053
YHR194W	0	0	0.0406403940886699
YBR118W	0	0	0.040590405904059
YPR008W	0	0	0.0405405405405405
YPR199C	0	0	0.0404907975460123
YPL273W	0	0	0.0404411764705882
YDR244W	0	0	0.0403916768665851
YHR137W	0	0	0.0403422982885086
YGR124W	0	0	0.0402930402930403
YBR140C	0	0	0.0402439024390244
YDL106C	0	0	0.0401948842874543
YOR042W	0	1	0.0401948842874543
YHR097C	0	1	0.0401948842874543
YAL031C	0	0	0.0401459854014599
YNL204C	0	0	0.040097205346294
YDL020C	0	0	0.0400485436893204
YKR059W	0	0	0.04
YDR009W	0	0	0.0399515738498789
YFL029C	0	0	0.0399032648125756
YML035C	0	0	0.0398550724637681
YDL047W	0	0	0.0398069963811821
YDR063W	0	1	0.0398069963811821
YOR176W	0	0	0.0397590361445783
YBL056W	0	0	0.0397111913357401
YLL005C	0	0	0.0396634615384615
YGL087C	0	0	0.0396158463385354
YEL005C	0	1	0.0396158463385354
YOL064C	0	0	0.039568345323741
YIR039C	0	1	0.039568345323741
YOL119C	0	0	0.0395209580838323
YKL150W	0	0	0.0394736842105263
YGR205W	0	1	0.0394736842105263
YKL163W	0	0	0.039426523297491
YMR169C	0	0	0.0393794749403341
YNL155W	0	1	0.0393794749403341
YJL053W	0	0	0.0393325387365912
YKR098C	0	1	0.0393325387365912
YIL111W	0	0	0.0392857142857143
YOL111C	0	0	0.0392390011890606
YER114C	0	0	0.0391923990498812
YBR212W	0	0	0.0391459074733096
YHR002W	0	0	0.0390995260663507
YGL161C	0	0	0.0390532544378698
YOL071W	0	0	0.0390070921985816
YNL202W	0	0	0.038961038961039
YOR269W	0	0	0.0389150943396226
YGR186W	0	0	0.03886925795053
YKL064W	0	0	0.0388235294117647
YDL149W	0	0	0.0387779083431257
YJL203W	0	0	0.0387323943661972
YPL165C	0	1	0.0387323943661972
YHR044C	0	0	0.0386869871043376
YKL124W	0	0	0.0386416861826698
YDL074C	0	0	0.0385964912280702
YBR018C	0	0	0.0385514018691589
YER141W	0	0	0.0385064177362894
YOR352W	0	1	0.0385064177362894
YAL034C	0	1	0.0385064177362894
YBR046C	0	1	0.0385064177362894
YJL117W	0	0	0.0384615384615385
YNL054W	0	0	0.0384167636786962
YLR350W	0	0	0.0383720930232558
YKL152C	0	0	0.0383275261324042
YJL208C	0	0	0.0382830626450116
YGL082W	0	1	0.0382830626450116
YDL230W	0	0	0.0382387022016222
YMR272C	0	0	0.0381944444444444
YPR040W	0	0	0.038150289017341
YDR234W	0	0	0.0381062355658199
YDL025C	0	1	0.0381062355658199
YLR118C	0	1	0.0381062355658199
YEL031W	0	0	0.0380622837370242
YDR186C	0	1	0.0380622837370242
YDL067C	0	0	0.0380184331797235
YKL080W	0	0	0.0379746835443038
YCL014W	0	0	0.0379310344827586
YOR298C-A	0	0	0.0378874856486797
YLR006C	0	0	0.0378440366972477
YER071C	0	1	0.0378440366972477
YBR041W	0	0	0.0378006872852234
YJR077C	0	0	0.0377574370709382
YOL117W	0	0	0.0377142857142857
YLR299W	0	0	0.0376712328767123
YOR161C	0	1	0.0376712328767123
YJL176C	0	0	0.0376282782212087
YDR140W	0	0	0.0375854214123007
YKL043W	0	0	0.037542662116041
YBR059C	0	0	0.0375
YER116C	0	0	0.0374574347332577
YKL133C	0	1	0.0374574347332577
YMR077C	0	0	0.0374149659863946
YHR008C	0	0	0.0373725934314836
YDR490C	0	0	0.0373303167420814
YFL016C	0	0	0.0372881355932203
YOL036W	0	1	0.0372881355932203
YGL053W	0	0	0.0372460496613995
YBR164C	0	0	0.0372040586245772
YAL028W	0	0	0.0371621621621622
YPR028W	0	0	0.0371203599550056
YAL016W	0	0	0.0370786516853933
YDR246W	0	0	0.037037037037037
YJL066C	0	1	0.037037037037037
YGL197W	0	0	0.0369955156950673
YPL224C	0	0	0.0369540873460246
YFR006W	0	1	0.0369540873460246
YOR134W	0	0	0.0369127516778524
YOR062C	0	1	0.0369127516778524
YBR279W	0	0	0.0368715083798883
YPR079W	0	0	0.0368303571428571
YPL085W	0	0	0.0367892976588629
YMR039C	0	0	0.0367483296213808
YOL006C	0	0	0.0367074527252503
YDR328C	0	0	0.0366666666666667
YMR119W	0	0	0.0366259711431743
YBR284W	0	0	0.0365853658536585
YGR104C	0	0	0.0365448504983389
YDL216C	0	0	0.0365044247787611
YGR046W	0	0	0.0364640883977901
YNL305C	0	1	0.0364640883977901
YKL020C	0	0	0.0364238410596026
YLL018C	0	0	0.0363836824696803
YLR201C	0	0	0.0363436123348018
YJL034W	0	0	0.0363036303630363
YNL027W	0	0	0.0362637362637363
YPR005C	0	0	0.0362239297475302
YGL192W	0	0	0.0361842105263158
YMR016C	0	0	0.036144578313253
YPL016W	0	0	0.0361050328227571
YGR232W	0	0	0.0360655737704918
YHR136C	0	0	0.0360262008733624
YIL169C	0	1	0.0360262008733624
YBR286W	0	0	0.0359869138495093
YLR390W-A	0	0	0.0359477124183007
YDR254W	0	0	0.0359085963003264
YOR142W	0	0	0.0358695652173913
YHL048W	0	0	0.0358306188925081
YMR053C	0	0	0.0357917570498915
YHL034C	0	0	0.0357529794149512
YBR031W	0	0	0.0357142857142857
YIL042C	0	0	0.0356756756756757
YIL156W	0	0	0.0356371490280778
YPR081C	0	0	0.0355987055016181
YFR040W	0	0	0.0355603448275862
YDR511W	0	0	0.0355220667384284
YBR128C	0	0	0.0354838709677419
YBR168W	0	0	0.0354457572502685
YDR012W	0	0	0.0354077253218884
YDR453C	0	0	0.0353697749196141
YML094W	0	0	0.0353319057815846
YMR322C	0	0	0.0352941176470588
YDR391C	0	1	0.0352941176470588
YPL214C	0	0	0.0352564102564103
YDR080W	0	0	0.0352187833511206
YDR054C	0	0	0.035181236673774
YPL200W	0	0	0.0351437699680511
YLR231C	0	0	0.0351063829787234
YDL190C	0	0	0.0350690754516472
YPR051W	0	0	0.035031847133758
YDR512C	0	0	0.0349946977730647
YOR299W	0	0	0.0349576271186441
YHR020W	0	0	0.0349206349206349
YMR294W	0	0	0.0348837209302326
YOL129W	0	0	0.0348468848996832
YER016W	0	0	0.0348101265822785
YMR317W	0	1	0.0348101265822785
YDR457W	0	0	0.0347734457323498
YMR044W	0	0	0.0347368421052632
YIL073C	0	0	0.0347003154574132
YLR271W	0	1	0.0347003154574132
YPL120W	0	0	0.0346638655462185
YGR141W	0	0	0.0346274921301154
YIL005W	0	0	0.0345911949685535
YDR380W	0	0	0.0345549738219895
YLR363C	0	0	0.0345188284518828
YDL054C	0	0	0.0344827586206897
YER088C	0	0	0.034446764091858
YHR129C	0	0	0.0344108446298227
YCL048W	0	0	0.034375
YNL064C	0	0	0.0343392299687825
YNR035C	0	0	0.0343035343035343
YAL054C	0	0	0.0342679127725857
YJL062W	0	0	0.0342323651452282
YDR351W	0	0	0.0341968911917098
YMR224C	0	0	0.0341614906832298
YKL201C	0	0	0.0341261633919338
YOL067C	0	0	0.0340909090909091
YOR194C	0	0	0.0340557275541796
YPL096W	0	0	0.034020618556701
YIL138C	0	0	0.0339855818743563
YFL023W	0	0	0.0339506172839506
YDR329C	0	0	0.0339157245632066
YDL215C	0	0	0.0338809034907598
YCL038C	0	0	0.0338461538461538
YLR288C	0	0	0.0338114754098361
YIR001C	0	0	0.0337768679631525
YER049W	0	0	0.0337423312883436
YHR166C	0	0	0.0337078651685393
YPR042C	0	0	0.0336734693877551
YGL047W	0	0	0.0336391437308868
YJL139C	0	0	0.0336048879837067
YPL065W	0	0	0.0335707019328586
YOR136W	0	0	0.0335365853658537
YER037W	0	1	0.0335365853658537
YBR024W	0	0	0.033502538071066
YOR165W	0	0	0.0334685598377282
YPL094C	0	0	0.033434650455927
YCR082W	0	0	0.0334008097165992
YOR124C	0	0	0.0333670374115268
YGL086W	0	0	0.0333333333333333
YIL112W	0	0	0.0332996972754793
YEL047C	0	0	0.0332661290322581
YIL044C	0	0	0.0332326283987915
YOR018W	0	0	0.0331991951710262
YGL148W	0	0	0.0331658291457286
YOR162C	0	0	0.0331325301204819
YOR125C	0	0	0.033099297893681
YNL239W	0	0	0.0330661322645291
YKR095W	0	0	0.033033033033033
YLR102C	0	0	0.033
YOR188W	0	0	0.032967032967033
YGR010W	0	0	0.0329341317365269
YDL002C	0	0	0.032901296111665
YJL093C	0	0	0.0328685258964143
YNL012W	0	0	0.0328358208955224
YBR147W	0	1	0.0328358208955224
YKR066C	0	0	0.0328031809145129
YCL057W	0	0	0.0327706057596822
YGR040W	0	0	0.0327380952380952
YNR007C	0	0	0.0327056491575818
YJR066W	0	0	0.0326732673267327
YOL132W	0	0	0.0326409495548961
YJL100W	0	0	0.0326086956521739
YHR001W	0	0	0.0325765054294176
YJR084W	0	0	0.0325443786982249
YBR003W	0	0	0.032512315270936
YHR165C	0	0	0.0324803149606299
YFL033C	0	0	0.0324483775811209
YMR162C	0	0	0.0324165029469548
YER136W	0	0	0.0323846908734053
YAR031W	0	0	0.0323529411764706
YDR270W	0	0	0.0323212536728697
YKR089C	0	0	0.0322896281800391
YAL058W	0	0	0.032258064516129
YDL005C	0	0	0.0322265625
YPR127W	0	1	0.0322265625
YNL051W	0	0	0.0321951219512195
YPR024W	0	0	0.0321637426900585
YFR008W	0	0	0.0321324245374878
YAL014C	0	0	0.0321011673151751
YKL011C	0	0	0.032069970845481
YJL013C	0	0	0.0320388349514563
YML058W-A	0	0	0.032007759456838
YMR004W	0	0	0.0319767441860465
YJR151C	0	1	0.0319767441860465
YCL004W	0	0	0.031945788964182
YNL293W	0	0	0.0319148936170213
YJR130C	0	0	0.0318840579710145
YBR114W	0	0	0.0318532818532819
YNL270C	0	0	0.0318225650916104
YOL065C	0	0	0.0317919075144509
YBR036C	0	0	0.0317613089509143
YPR172W	0	1	0.0317613089509143
YDL174C	0	0	0.0317307692307692
YBR166C	0	0	0.031700288184438
YHL043W	0	0	0.0316698656429942
YNL084C	0	0	0.0316395014381592
YOR180C	0	0	0.0316091954022989
YIL007C	0	0	0.0315789473684211
YJL156C	0	0	0.0315487571701721
YGR277C	0	0	0.0315186246418338
YJL102W	0	0	0.0314885496183206
YGR281W	0	0	0.0314585319351764
YBR161W	0	0	0.0314285714285714
YCL039W	0	0	0.0313986679352997
YDR350C	0	0	0.0313688212927757
YEL038W	0	1	0.0313688212927757
YBR177C	0	0	0.0313390313390313
YDL045C	0	0	0.0313092979127135
YNL139C	0	0	0.0312796208530806
YDR089W	0	0	0.03125
YBL001C	0	0	0.0312204351939451
YBR005W	0	0	0.0311909262759924
YDR123C	0	0	0.0311614730878187
YOR122C	0	0	0.0311320754716981
YOL004W	0	0	0.0311027332704995
YER014C-A	0	0	0.0310734463276836
YDR335W	0	0	0.0310442144873001
YIL062C	0	0	0.031015037593985
YML070W	0	0	0.0309859154929577
YNL006W	0	0	0.0309568480300188
YHL031C	0	0	0.0309278350515464
YGL233W	0	0	0.0308988764044944
YDL046W	0	0	0.0308699719363891
YER163C	0	1	0.0308699719363891
YLR304C	0	0	0.0308411214953271
YNL037C	0	0	0.030812324929972
YKR009C	0	0	0.0307835820895522
YNL134C	0	1	0.0307835820895522
YDR106W	0	0	0.0307548928238583
YEL041W	0	0	0.0307262569832402
YMR133W	0	0	0.0306976744186047
YBL033C	0	0	0.0306691449814126
YGR230W	0	0	0.0306406685236769
YGL038C	0	0	0.0306122448979592
YDR052C	0	0	0.0305838739573679
YBR081C	0	0	0.0305555555555556
YNL071W	0	0	0.030527289546716
YOR219C	0	0	0.0304990757855823
YGR198W	0	0	0.0304709141274238
YDL246C	0	0	0.0304428044280443
YDR287W	0	0	0.0304147465437788
YCR083W	0	0	0.0303867403314917
YMR055C	0	0	0.0303587856485741
YOL060C	0	0	0.0303308823529412
YDR236C	0	0	0.0303030303030303
YDL033C	0	0	0.0302752293577982
YJL004C	0	0	0.0302474793767186
YGL036W	0	1	0.0302474793767186
YLR189C	0	0	0.0302197802197802
YJL089W	0	0	0.030192131747484
YGL141W	0	0	0.030164533820841
YIL010W	0	0	0.0301369863013699
YCR097W	0	0	0.0301094890510949
YCL052C	0	0	0.0300820419325433
YFR050C	0	0	0.0300546448087432
YNL036W	0	0	0.0300272975432211
YLR260W	0	0	0.03
YKL096W-A	0	0	0.0299727520435967
YER095W	0	0	0.02994555353902
YPL119C	0	0	0.0299184043517679
YPR054W	0	0	0.0298913043478261
YBL093C	0	0	0.0298642533936652
YKL129C	0	0	0.0298372513562387
YFL044C	0	0	0.029810298102981
YLR054C	0	0	0.0297833935018051
YLR120C	0	0	0.0297565374211001
YCR026C	0	0	0.0297297297297297
YHR160C	0	0	0.0297029702970297
YBR254C	0	0	0.0296762589928058
YNL136W	0	0	0.0296495956873315
YFL050C	0	0	0.0296229802513465
YLR165C	0	0	0.0295964125560538
YLR070C	0	0	0.0295698924731183
YHL030W	0	0	0.0295434198746643
YAL026C	0	0	0.0295169946332737
YNL325C	0	0	0.0294906166219839
YHR034C	0	0	0.0294642857142857
YPR192W	0	0	0.0294380017841213
YCR027C	0	0	0.0294117647058824
YJL172W	0	0	0.0293855743544078
YER044C	0	0	0.0293594306049822
YMR017W	0	0	0.0293333333333333
YBR179C	0	0	0.0293072824156306
YJL207C	0	0	0.0292812777284827
YIL087C	0	1	0.0292812777284827
YIL121W	0	0	0.0292553191489362
YJL026W	0	0	0.029229406554473
YGR122W	0	0	0.0292035398230088
YLR343W	0	0	0.0291777188328912
YNL135C	0	0	0.0291519434628975
YGL203C	0	0	0.029126213592233
YPR070W	0	0	0.0291005291005291
YOR190W	0	0	0.0290748898678414
YPL091W	0	0	0.0290492957746479
YAL038W	0	0	0.029023746701847
YHR028C	0	0	0.0289982425307557
YNR033W	0	0	0.028972783143108
YDR470C	0	0	0.0289473684210526
YHR106W	0	0	0.0289219982471516
YPL047W	0	0	0.0288966725043783
YMR154C	0	0	0.0288713910761155
YIL098C	0	0	0.0288461538461538
YBL102W	0	0	0.02882096069869
YLR190W	0	0	0.0287958115183246
YGR063C	0	0	0.028770706190061
YEL039C	0	0	0.0287456445993031
YNL334C	0	0	0.0287206266318538
YBR170C	0	0	0.028695652173913
YCR004C	0	1	0.028695652173913
YHR074W	0	0	0.0286707211120765
YLL006W	0	0	0.0286458333333333
YJR104C	0	0	0.028620988725065
YNL156C	0	0	0.0285961871750433
YNL128W	0	0	0.0285714285714286
YML041C	0	0	0.0285467128027682
YDL199C	0	1	0.0285467128027682
YCL056C	0	1	0.0285467128027682
YPL249C	0	0	0.0285220397579948
YBR035C	0	0	0.0284974093264249
YNL097C	0	0	0.0284728213977567
YOR288C	0	0	0.028448275862069
YNL243W	0	0	0.0284237726098191
YDR464W	0	0	0.0283993115318417
YPL015C	0	0	0.0283748925193465
YAR033W	0	0	0.0283505154639175
YIL154C	0	0	0.0283261802575107
YOL013C	0	0	0.0283018867924528
YKR052C	0	0	0.0282776349614396
YHR084W	0	0	0.0282534246575342
YMR113W	0	0	0.028229255774166
YDL125C	0	0	0.0282051282051282
YKL013C	0	0	0.0281810418445773
YBL025W	0	0	0.0281569965870307
YKR055W	0	0	0.0281329923273657
YER119C	0	0	0.0281090289608177
YML017W	0	1	0.0281090289608177
YDL035C	0	0	0.0280851063829787
YNL094W	0	0	0.0280612244897959
YNL009W	0	0	0.0280373831775701
YMR114C	0	1	0.0280373831775701
YGL095C	0	0	0.0280135823429542
YNL069C	0	0	0.0279898218829517
YEL043W	0	1	0.0279898218829517
YER026C	0	0	0.0279661016949153
YGR112W	0	0	0.0279424216765453
YPR140W	0	0	0.0279187817258883
YLR119W	0	0	0.0278951817413356
YEL024W	0	0	0.0278716216216216
YKL212W	0	0	0.0278481012658228
YIL013C	0	0	0.0278246205733558
YKL007W	0	0	0.0278011794439764
YML005W	0	0	0.0277777777777778
YDR225W	0	0	0.0277544154751892
YNL107W	0	0	0.0277310924369748
YKL217W	0	0	0.0277078085642317
YAL030W	0	0	0.0276845637583893
YPL070W	0	0	0.027661357921207
YLR362W	0	0	0.0276381909547739
YHR009C	0	1	0.0276381909547739
YLR356W	0	1	0.0276381909547739
YER075C	0	0	0.0276150627615063
YGR100W	0	0	0.0275919732441472
YBR204C	0	1	0.0275919732441472
YER063W	0	0	0.0275689223057644
YKL182W	0	0	0.0275459098497496
YJL068C	0	0	0.0275229357798165
YDR332W	0	1	0.0275229357798165
YIL066C	0	0	0.0275
YBR156C	0	0	0.0274771024146545
YDL017W	0	0	0.0274542429284526
YHR103W	0	0	0.027431421446384
YNR041C	0	0	0.0274086378737542
YGL126W	0	0	0.0273858921161826
YDR070C	0	1	0.0273858921161826
YAL051W	0	0	0.027363184079602
YIL002C	0	0	0.0273405136702568
YJL146W	0	0	0.027317880794702
YDR058C	0	0	0.0272952853598015
YCL011C	0	0	0.0272727272727273
YLR250W	0	0	0.0272502064409579
YNL212W	0	1	0.0272502064409579
YDR122W	0	0	0.0272277227722772
YLR126C	0	0	0.0272052761747733
YHR007C	0	0	0.0271828665568369
YOR344C	0	0	0.0271604938271605
YJL048C	0	0	0.0271381578947368
YLL029W	0	1	0.0271381578947368
YDR132C	0	1	0.0271381578947368
YPL259C	0	0	0.0271158586688578
YGL250W	0	1	0.0271158586688578
YGR180C	0	0	0.0270935960591133
YDR469W	0	0	0.0270713699753897
YLR209C	0	0	0.0270491803278689
YJR148W	0	0	0.027027027027027
YBR228W	0	0	0.0270049099836334
YMR092C	0	0	0.026982829108749
YOL011W	0	0	0.0269607843137255
YLL009C	0	0	0.0269387755102041
YDR432W	0	0	0.0269168026101142
YBR076W	0	0	0.0268948655256724
YDR100W	0	0	0.0268729641693811
YDR397C	0	0	0.0268510984540277
YOR215C	0	1	0.0268510984540277
YOR117W	0	0	0.0268292682926829
YDR030C	0	0	0.0268074735987002
YOL143C	0	0	0.0267857142857143
YDR158W	0	0	0.0267639902676399
YGL017W	0	0	0.026742301458671
YMR073C	0	0	0.0267206477732794
YBR016W	0	0	0.0266990291262136
YKL079W	0	0	0.026677445432498
YHL009C	0	0	0.0266558966074313
YNL040W	0	1	0.0266558966074313
YER066W	0	1	0.0266558966074313
YMR052W	0	0	0.026634382566586
YDR176W	0	0	0.0266129032258065
YNL068C	0	0	0.0265914585012087
YEL015W	0	0	0.0265700483091787
YDL070W	0	1	0.0265700483091787
YGL098W	0	0	0.0265486725663717
YJL186W	0	0	0.0265273311897106
YKL206C	0	0	0.0265060240963855
YPR075C	0	0	0.0264847512038523
YPL121C	0	0	0.0264635124298316
YDR419W	0	0	0.0264423076923077
YDR533C	0	1	0.0264423076923077
YKL185W	0	0	0.0264211369095276
YJL217W	0	1	0.0264211369095276
YFL053W	0	0	0.0264
YLL013C	0	0	0.026378896882494
YAL007C	0	0	0.0263578274760383
YNL180C	0	0	0.0263367916999202
YKL017C	0	0	0.0263157894736842
YGR170W	0	0	0.0262948207171315
YDL024C	0	0	0.0262738853503185
YDR273W	0	0	0.0262529832935561
YER033C	0	1	0.0262529832935561
YIL001W	0	1	0.0262529832935561
YER134C	0	1	0.0262529832935561
YHL002W	0	0	0.0262345679012346
YGL002W	0	0	0.0262345679012346
YJR126C	0	0	0.0262345679012346
YMR099C	0	0	0.0262345679012346
YKL159C	0	0	0.0262345679012346
YDR027C	0	0	0.0262345679012346
YKR031C	0	0	0.0262345679012346
YJL083W	0	0	0.0262345679012346
YMR273C	0	0	0.0262345679012346
YHR118C	0	0	0.0262345679012346
YGR223C	0	1	0.0262345679012346
YDR452W	0	0	0.0262345679012346
YLR133W	0	0	0.0262345679012346
YFR057W	0	1	0.0262345679012346
YHR053C	0	0	0.0262345679012346
YDL124W	0	0	0.0262345679012346
YGR101W	0	0	0.0262345679012346
YDR163W	0	0	0.0262345679012346
YJL201W	0	0	0.0262345679012346
YHR176W	0	0	0.0262345679012346
YMR303C	0	0	0.0262345679012346
YIL072W	0	0	0.0262345679012346
YDL189W	0	0	0.0262345679012346
YJL001W	0	0	0.0262345679012346
YLR247C	0	1	0.0262345679012346
YJR115W	0	1	0.0262345679012346
YJL039C	0	0	0.0262345679012346
YIL057C	0	1	0.0262345679012346
YDR261C	0	0	0.0262345679012346
YLR098C	0	0	0.0262345679012346
YIR017C	0	0	0.0262345679012346
YBR273C	0	0	0.0262345679012346
YGL010W	0	1	0.0262345679012346
YKR004C	0	0	0.0262345679012346
YOR090C	0	0	0.0262345679012346
YPR119W	0	0	0.0262345679012346
YDR508C	0	0	0.0262345679012346
YDL142C	0	0	0.0262345679012346
YOR367W	0	0	0.0262345679012346
YGL096W	0	0	0.0262345679012346
YER118C	0	0	0.0262345679012346
YLR142W	0	0	0.0262345679012346
YPR201W	0	0	0.0262345679012346
YJL029C	0	0	0.0262345679012346
YNR032W	1	0	0.0262345679012346
YHR071W	0	0	0.0262143407864302
YNR006W	0	0	0.0261941448382126
YDR363W	0	0	0.0261739799846035
YLR386W	0	0	0.0261538461538462
YCR067C	0	0	0.0261337432744043
YGL178W	0	0	0.0261136712749616
YBR131W	0	0	0.0260936300844206
YHR075C	0	0	0.0260736196319018
YGL173C	0	0	0.0260536398467433
YGR214W	0	0	0.0260336906584992
YHR110W	0	0	0.0260137719969396
YHR079C	0	0	0.0259938837920489
YKL188C	0	0	0.025974025974026
YJL128C	0	0	0.0259541984732824
YKL135C	0	0	0.0259344012204424
YPL134C	0	0	0.0259146341463415
YBR055C	0	0	0.0258948971820259
YGL004C	0	0	0.0258751902587519
YDR007W	0	0	0.0258555133079848
YPR121W	0	0	0.0258358662613982
YKL195W	0	0	0.0258162490508732
YDR200C	0	0	0.0257966616084977
YKR027W	0	0	0.0257771038665656
YLR375W	0	1	0.0257771038665656
YML091C	0	0	0.0257575757575758
YGR270W	0	0	0.0257380772142316
YCR018C	0	0	0.0257186081694402
YDL132W	0	0	0.0256991685563114
YPL084W	0	0	0.0256797583081571
YLR095C	0	0	0.0256603773584906
YMR235C	0	0	0.0256410256410256
YDR435C	0	0	0.025621703089676
YGL207W	0	0	0.0256024096385542
YJR001W	0	0	0.0255831452219714
YJR094C	0	0	0.0255639097744361
YAR020C	0	1	0.0255639097744361
YEL013W	0	0	0.0255447032306536
YDR138W	0	0	0.0255255255255255
YBR173C	0	0	0.0255063765941485
YPL066W	0	1	0.0255063765941485
YJR089W	0	0	0.0254872563718141
YPR151C	0	0	0.0254681647940075
YIL083C	0	0	0.0254491017964072
YGL190C	0	0	0.0254300673148841
YOR155C	0	0	0.0254110612855007
YOL049W	0	0	0.0253920836445108
YOL020W	0	0	0.0253731343283582
YOR261C	0	0	0.0253542132736764
YBR289W	0	0	0.0253353204172876
YBR107C	0	0	0.0253164556962025
YGR092W	0	0	0.025297619047619
YHR131C	0	1	0.025297619047619
YPL018W	0	0	0.0252788104089219
YJR152W	0	0	0.025260029717682
YAL002W	0	0	0.0252412769116555
YOL113W	0	0	0.0252225519287834
YGL179C	0	0	0.0252038547071905
YCL025C	0	0	0.0251851851851852
YML120C	0	0	0.0251665433012583
YGR037C	0	0	0.0251479289940828
YNR034W-A	0	1	0.0251479289940828
YBR211C	0	0	0.0251293422025129
YLR417W	0	0	0.0251107828655835
YDR276C	0	0	0.0250922509225092
YBL043W	0	0	0.0250737463126844
YLR438W	0	0	0.0250552689756817
YJR098C	0	1	0.0250552689756817
YLR018C	0	0	0.0250368188512518
YOR163W	0	0	0.025018395879323
YDR263C	0	0	0.025
YNL329C	0	0	0.0249816311535636
YJR049C	0	0	0.0249632892804699
YKL018C-A	0	1	0.0249632892804699
YOL159C-A	0	1	0.0249632892804699
YNL316C	0	0	0.02494497432135
YPL055C	0	0	0.0249266862170088
YGR253C	0	0	0.0249084249084249
YJR110W	0	0	0.0248901903367496
YOL063C	0	0	0.0248719824433065
YGL093W	0	0	0.0248538011695906
YOR231W	0	0	0.0248356464572681
YLR219W	0	0	0.0248175182481752
YIL056W	0	0	0.024799416484318
YER024W	0	0	0.0247813411078717
YOL009C	0	0	0.0247632920611799
YHR037W	0	0	0.024745269286754
YDR226W	0	0	0.0247272727272727
YBR272C	0	0	0.0247093023255814
YCR088W	0	0	0.0246913580246914
YPL221W	0	0	0.0246734397677794
YKL162C	0	1	0.0246734397677794
YAL064C-A	0	1	0.0246734397677794
YGR105W	0	0	0.0246555474981871
YDR421W	0	0	0.0246376811594203
YGR222W	0	0	0.0246198406951484
YPR068C	0	0	0.0246020260492041
YCR034W	0	0	0.0245842371655821
YKL146W	0	0	0.0245664739884393
YLR216C	0	0	0.0245487364620939
YMR009W	0	0	0.0245310245310245
YMR021C	0	0	0.0245133381398702
YDR424C	0	0	0.0244956772334294
YNL312W	0	0	0.0244780417566595
YER144C	0	0	0.0244604316546763
YBR119W	0	0	0.0244428468727534
YOR380W	0	0	0.0244252873563218
YBR217W	0	0	0.0244077530509691
YPL060W	0	0	0.024390243902439
YFL007W	0	0	0.0243727598566308
YNL193W	0	1	0.0243727598566308
YOR003W	0	0	0.0243553008595989
YOR324C	0	0	0.0243378668575519
YBR077C	0	0	0.0243204577968526
YJL058C	0	0	0.0243030736240172
YBR237W	0	0	0.0242857142857143
YJR025C	0	0	0.0242683797287652
YGR136W	0	1	0.0242683797287652
YMR251W	0	0	0.0242510699001427
YDL146W	0	1	0.0242510699001427
YJR062C	0	0	0.0242337847469708
YNL264C	0	0	0.0242165242165242
YHR055C	0	0	0.0241992882562278
YAL001C	0	0	0.0241820768136558
YJR021C	0	0	0.0241648898365316
YOL025W	0	0	0.0241477272727273
YJL041W	0	0	0.0241305890702626
YDR153C	0	0	0.024113475177305
YPR067W	0	0	0.0240963855421687
YBL099W	0	0	0.0240793201133144
YPL140C	0	0	0.0240622788393489
YAR019C	0	0	0.024045261669024
YBR108W	0	1	0.024045261669024
YMR216C	0	0	0.0240282685512367
YBR221C	0	0	0.0240112994350282
YLR394W	0	0	0.0239943542695836
YHR045W	0	1	0.0239943542695836
YNL304W	0	0	0.0239774330042313
YPL010W	0	0	0.0239605355884426
YFR025C	0	0	0.023943661971831
YLL040C	0	0	0.023926812104152
YGL158W	0	0	0.0239099859353024
YBR121C	0	0	0.0238931834153197
YJL044C	0	0	0.023876404494382
YHR182W	0	1	0.023876404494382
YLR067C	0	0	0.023859649122807
YOR027W	0	0	0.0238429172510519
YFL060C	0	0	0.0238262088297127
YDL243C	0	0	0.0238095238095238
YER031C	0	0	0.0237928621413576
YBL088C	0	0	0.0237762237762238
YNL003C	0	0	0.023759608665269
YAL064W-B	0	1	0.023759608665269
YBL041W	0	0	0.0237430167597765
YER104W	0	0	0.0237264480111654
YPL023C	0	0	0.0237099023709902
YNR072W	0	0	0.0236933797909408
YPL109C	0	1	0.0236933797909408
YMR314W	0	0	0.0236768802228412
YKL005C	0	0	0.02366040361865
YLR195C	0	0	0.023643949930459
YBR207W	0	0	0.0236275191104934
YER052C	0	0	0.0236111111111111
YDR305C	0	0	0.0235947258848022
YFR044C	0	0	0.0235783633841886
YJR091C	0	0	0.0235620235620236
YOR278W	0	0	0.0235457063711911
YDR484W	0	0	0.0235294117647059
YGR288W	0	0	0.0235131396957123
YER021W	0	0	0.0234968901174845
YDR393W	0	0	0.0234806629834254
YDL097C	0	0	0.0234644582470669
YHL036W	0	0	0.023448275862069
YPL110C	0	0	0.0234321157822192
YCR094W	0	0	0.0234159779614325
YMR226C	0	0	0.0233998623537509
YDR109C	0	1	0.0233998623537509
YNL332W	0	0	0.0233837689133425
YGL040C	0	0	0.0233676975945017
YKR071C	0	1	0.0233676975945017
YKL086W	0	0	0.0233516483516484
YAL068C	0	0	0.0233356211393274
YKL204W	0	0	0.0233196159122085
YNL020C	0	0	0.0233036326250857
YBR274W	0	0	0.0232876712328767
YBR193C	0	0	0.0232717316906229
YLR422W	0	1	0.0232717316906229
YBR216C	0	0	0.0232558139534884
YMR316W	0	0	0.0232399179767601
YNL073W	0	0	0.023224043715847
YJL047C	0	0	0.0232081911262799
YPR021C	0	0	0.0231923601637108
YEL066W	0	0	0.0231765507839127
YHR139C	0	0	0.0231607629427793
YIL120W	0	0	0.023144996596324
YLR203C	0	0	0.0231292517006803
YLR094C	0	0	0.0231135282121006
YMR218C	0	0	0.0230978260869565
YKL092C	0	0	0.023082145281738
YLR035C	0	0	0.0230664857530529
YJR010W	0	0	0.0230508474576271
YGL067W	0	0	0.0230352303523035
YPL150W	0	1	0.0230352303523035
YFR052W	0	0	0.023019634394042
YNR048W	0	0	0.0230040595399188
YOR372C	0	0	0.0229885057471264
YGL083W	0	1	0.0229885057471264
YGR123C	0	0	0.022972972972973
YNL215W	0	1	0.022972972972973
YLL063C	0	0	0.0229574611748818
YDL115C	0	0	0.0229419703103914
YBR026C	0	0	0.0229265003371544
YAR007C	0	0	0.022911051212938
YDL048C	0	1	0.022911051212938
YJL046W	0	1	0.022911051212938
YKR049C	0	1	0.022911051212938
YBR097W	0	0	0.0228956228956229
YEL023C	0	1	0.0228956228956229
YOR080W	0	0	0.0228802153432032
YOR081C	0	0	0.0228648285137861
YDR219C	0	0	0.0228494623655914
YML082W	0	0	0.022834116856951
YML062C	0	0	0.0228187919463087
YIR033W	0	0	0.02280348759222
YBR165W	0	0	0.0227882037533512
YBR022W	0	0	0.0227729403884796
YFL037W	0	0	0.0227576974564926
YJL165C	0	0	0.022742474916388
YPR147C	0	1	0.022742474916388
YOR034C	0	0	0.0227272727272727
YLR131C	0	0	0.0227120908483634
YOR265W	0	0	0.0226969292389853
YCR020C	0	0	0.0226817878585724
YPL074W	0	1	0.0226817878585724
YOR348C	0	0	0.0226666666666667
YLR090W	0	0	0.0226515656229181
YML111W	0	0	0.0226364846870839
YHR168W	0	0	0.0226214238190286
YGL005C	0	0	0.0226063829787234
YCL026C-A	0	0	0.0225913621262458
YPL174C	0	0	0.0225763612217795
YAL049C	0	1	0.0225763612217795
YER081W	0	0	0.0225613802256138
YDR056C	0	1	0.0225613802256138
YPR108W	0	0	0.0225464190981432
YMR100W	0	0	0.0225314777998675
YNL026W	0	0	0.0225165562913907
YBL017C	0	0	0.0225016545334216
YCL033C	0	0	0.0224867724867725
YER046W	0	0	0.0224719101123595
YBR231C	0	0	0.0224570673712021
YPR198W	0	0	0.0224422442244224
YDR371W	0	1	0.0224422442244224
YDL010W	0	1	0.0224422442244224
YJR156C	0	0	0.0224274406332454
YPL069C	0	0	0.0224215246636771
YBR105C	0	0	0.0224215246636771
YLR144C	0	0	0.0224215246636771
YMR023C	0	0	0.0224215246636771
YJL106W	0	0	0.0224215246636771
YGR250C	0	1	0.0224215246636771
YGR036C	0	0	0.0224215246636771
YGL187C	0	0	0.0224215246636771
YOR326W	0	0	0.0224215246636771
YMR323W	0	1	0.0224215246636771
YLR019W	0	0	0.0224215246636771
YDR372C	0	0	0.0224215246636771
YGL198W	0	0	0.0224215246636771
YDR313C	0	0	0.0224215246636771
YOR129C	0	0	0.0224215246636771
YLR265C	0	0	0.0224215246636771
YDR147W	0	0	0.0224215246636771
YLR225C	0	1	0.0224215246636771
YBL022C	0	0	0.0224215246636771
YHL020C	0	0	0.0224215246636771
YBR060C	0	0	0.0224215246636771
YDR379W	0	0	0.0224215246636771
YMR138W	0	0	0.0224215246636771
YDR485C	0	0	0.0224215246636771
YGR252W	0	0	0.0224215246636771
YPL217C	0	0	0.0224215246636771
YDR525W-A	0	1	0.0224215246636771
YLR427W	0	0	0.0224215246636771
YIR006C	0	0	0.0224215246636771
YDR425W	0	0	0.0224215246636771
YFL034C-B	0	0	0.0224215246636771
YLL016W	0	0	0.0224215246636771
YAL015C	0	0	0.0224215246636771
YJL115W	0	0	0.0224215246636771
YML007W	0	0	0.0224215246636771
YDR031W	0	1	0.0224215246636771
YCL001W	0	0	0.0224215246636771
YHR178W	0	0	0.0224215246636771
YJR083C	0	0	0.0224215246636771
YER014W	0	0	0.0224215246636771
YOL105C	0	0	0.0224215246636771
YFL018C	0	0	0.0224215246636771
YJR011C	0	1	0.0224215246636771
YLR085C	0	0	0.0224215246636771
YPR193C	0	0	0.0224215246636771
YDR252W	0	0	0.0224215246636771
YML013W	0	0	0.0224215246636771
YLL007C	0	1	0.0224215246636771
YKL127W	0	0	0.0224215246636771
YIL146C	0	0	0.0224215246636771
YJL094C	0	0	0.0224215246636771
YIL151C	0	1	0.0224215246636771
YLR300W	1	0	0.0224215246636771
YML058W	0	0	0.0224071702944942
YPR093C	0	0	0.0223928342930262
YLR204W	0	0	0.0223785166240409
YKL088W	0	0	0.0223642172523962
YLR128W	0	0	0.0223499361430396
YIL135C	0	0	0.0223356732610083
YLR132C	0	0	0.0223214285714286
YER143W	0	0	0.0223072020395156
YIR036C	0	1	0.0223072020395156
YPR006C	0	0	0.0222929936305732
YPL204W	0	0	0.0222788033099936
YNL152W	0	1	0.0222788033099936
YDL059C	0	0	0.022264631043257
YOR147W	0	0	0.0222504767959313
YNL053W	0	0	0.0222363405336722
YOR195W	0	0	0.0222222222222222
YPR105C	0	0	0.0222081218274112
YPL135W	0	0	0.0221940393151554
YDR229W	0	0	0.0221799746514575
YJR137C	0	0	0.0221659278024066
YKL037W	0	1	0.0221659278024066
YBR090C	0	1	0.0221659278024066
YKL149C	0	0	0.0221518987341772
YHR161C	0	0	0.0221378874130297
YDR231C	0	0	0.0221238938053097
YEL034W	0	0	0.0221099178774479
YOR362C	0	0	0.0220959595959596
YKL045W	0	0	0.0220820189274448
YDR407C	0	0	0.0220680958385876
YBR004C	0	0	0.0220541902961563
YKL053C-A	0	0	0.0220403022670025
YPL191C	0	1	0.0220403022670025
YJR106W	0	0	0.0220264317180617
YDL186W	0	1	0.0220264317180617
YPR134W	0	0	0.0220125786163522
YIL137C	0	1	0.0220125786163522
YLR290C	0	1	0.0220125786163522
YMR252C	0	1	0.0220125786163522
YOR313C	0	0	0.0219987429289755
YAL039C	0	0	0.0219849246231156
YMR008C	0	0	0.0219711236660389
YFL058W	0	0	0.0219573400250941
YLR238W	0	0	0.0219435736677116
YLR011W	0	0	0.0219298245614035
YLR182W	0	0	0.0219160926737633
YAL060W	0	0	0.0219023779724656
YPL113C	0	0	0.0218886804252658
YDL137W	0	0	0.021875
YKL215C	0	1	0.021875
YLR450W	0	0	0.0218613366645846
YDR248C	0	1	0.0218613366645846
YBR020W	0	0	0.0218476903870162
YDL155W	0	0	0.0218340611353712
YIL172C	0	1	0.0218340611353712
YDR092W	0	0	0.0218204488778055
YOR346W	0	0	0.0218068535825545
YOR315W	0	0	0.0217932752179328
YLR306W	0	0	0.0217797137523335
YDR472W	0	0	0.0217661691542289
YGL011C	0	0	0.0217526413921691
YDR483W	0	0	0.0217391304347826
YDR223W	0	0	0.0217256362507759
YGL181W	0	0	0.021712158808933
YIR041W	0	0	0.0216986980781153
YBR109C	0	0	0.0216852540272615
YGR197C	0	0	0.021671826625387
YIR007W	0	1	0.021671826625387
YJR065C	0	0	0.0216584158415842
YLL058W	0	0	0.0216450216450216
YHR051W	0	0	0.0216316440049444
YLR211C	0	1	0.0216316440049444
YDL027C	0	1	0.0216316440049444
YIL024C	0	1	0.0216316440049444
YBR295W	0	0	0.0216182828906733
YJL055W	0	1	0.0216182828906733
YER041W	0	1	0.0216182828906733
YGR121C	0	0	0.0216049382716049
YKR086W	0	0	0.0215916101172116
YIL018W	0	0	0.0215782983970407
YOR377W	0	0	0.0215650030807147
YDR182W	0	0	0.021551724137931
YPL195W	0	0	0.0215384615384615
YGR284C	0	0	0.0215252152521525
YDR498C	0	0	0.0215119852489244
YLR361C	0	0	0.0214987714987715
YCL042W	0	1	0.0214987714987715
YGL166W	0	0	0.0214855739717618
YGL016W	0	0	0.0214723926380368
YOR112W	0	0	0.0214592274678112
YIR018W	0	0	0.0214460784313725
YGL258W	0	1	0.0214460784313725
YJL219W	0	0	0.0214329454990814
YJR153W	0	0	0.0214198286413709
YEL058W	0	0	0.0214067278287462
YMR153W	0	0	0.0213936430317848
YHR124W	0	0	0.0213805742211362
YBL019W	0	0	0.0213675213675214
YOL128C	0	0	0.0213544844417328
YOR156C	0	0	0.0213414634146341
YDL133W	0	1	0.0213414634146341
YJR034W	0	0	0.0213284582571603
YBR093C	0	0	0.0213154689403167
YHL006C	0	0	0.0213024954351795
YBR017C	0	0	0.0212895377128954
YDR529C	0	0	0.0212765957446809
YBR148W	0	1	0.0212765957446809
YBR095C	0	0	0.0212636695018226
YOR388C	0	0	0.021250758955677
YPL005W	0	0	0.0212378640776699
YBR136W	0	0	0.0212249848392965
YPL176C	0	0	0.0212121212121212
YMR035W	0	0	0.0211992731677771
YER182W	0	1	0.0211992731677771
YHR177W	0	1	0.0211992731677771
YLR256W	0	0	0.0211864406779661
YBL006C	0	0	0.0211736237144586
YBR240C	0	0	0.0211608222490931
YNL129W	0	0	0.0211480362537764
YDL077C	0	0	0.0211352657004831
YLR324W	0	0	0.0211225105612553
YER058W	0	0	0.0211097708082027
YGR246C	0	0	0.0210970464135021
YBL029W	0	1	0.0210970464135021
YKR024C	0	0	0.0210843373493976
YBR225W	0	1	0.0210843373493976
YFL049W	0	0	0.0210716435881999
YOR157C	0	0	0.0210589651022864
YJL059W	0	0	0.021046301864101
YEL007W	0	1	0.021046301864101
YEL062W	0	0	0.0210336538461538
YOR387C	0	1	0.0210336538461538
YIR044C	0	1	0.0210336538461538
YOR328W	0	0	0.021021021021021
YJL216C	0	1	0.021021021021021
YOR327C	0	0	0.021015761821366
YGR062C	0	0	0.021015761821366
YPR171W	0	0	0.021015761821366
YDL076C	0	0	0.021015761821366
YEL020C	0	1	0.021015761821366
YNR067C	0	0	0.021015761821366
YDR466W	0	0	0.021015761821366
YIR034C	0	0	0.021015761821366
YLR210W	0	0	0.021015761821366
YNL019C	0	1	0.021015761821366
YNL333W	0	0	0.021015761821366
YOL087C	0	1	0.021015761821366
YKR013W	0	1	0.021015761821366
YBL045C	0	0	0.021015761821366
YMR165C	0	0	0.021015761821366
YDR069C	0	0	0.021015761821366
YLR266C	0	0	0.021015761821366
YBR019C	0	0	0.021015761821366
YDL018C	0	0	0.021015761821366
YDR196C	0	0	0.021015761821366
YBR080C	0	0	0.021015761821366
YNL269W	0	1	0.021015761821366
YBR123C	0	0	0.021015761821366
YJR159W	0	0	0.021015761821366
YDL053C	0	1	0.021015761821366
YCL032W	0	0	0.021015761821366
YJR044C	0	0	0.021015761821366
YJL035C	0	0	0.021015761821366
YHR046C	0	0	0.021015761821366
YOL008W	0	0	0.021015761821366
YHR006W	0	0	0.021015761821366
YGR178C	0	0	0.021015761821366
YDR488C	0	0	0.021015761821366
YAL056W	0	0	0.021015761821366
YJR117W	0	0	0.021015761821366
YAR035W	0	0	0.021015761821366
YDR505C	0	1	0.021015761821366
YGL035C	0	0	0.021015761821366
YDR412W	0	0	0.021015761821366
YBL076C	0	0	0.021015761821366
YML088W	0	0	0.021015761821366
YBR085C-A	0	1	0.021015761821366
YDL085C-A	0	1	0.021015761821366
YGR241C	0	0	0.021015761821366
YLR038C	0	0	0.021015761821366
YDL181W	0	0	0.021015761821366
YHR132W-A	0	1	0.021015761821366
YPL258C	0	0	0.021015761821366
YPR046W	0	0	0.021015761821366
YIL048W	0	0	0.021015761821366
YOR069W	0	0	0.021015761821366
YDR444W	0	1	0.021015761821366
YOL155C	0	0	0.021015761821366
YBL059C-A	0	1	0.021015761821366
YIL075C	0	0	0.021015761821366
YCL026C-B	0	1	0.021015761821366
YNL162W-A	0	1	0.021015761821366
YBR057C	0	0	0.021015761821366
YJL024C	0	0	0.021015761821366
YCR011C	0	0	0.021015761821366
YLR097C	0	0	0.021015761821366
YHR039C-A	1	0	0.021015761821366
YGL162W	0	0	0.0210035005834306
YPR083W	0	0	0.0209912536443149
YBR039W	0	0	0.020979020979021
YPL149W	0	0	0.0209668025626092
YDR088C	0	0	0.0209545983701979
YFL025C	0	0	0.0209424083769634
YGL212W	0	0	0.0209302325581395
YJR085C	0	1	0.0209302325581395
YOR304C-A	0	1	0.0209302325581395
YLR376C	0	0	0.020918070889018
YER039C-A	0	1	0.020918070889018
YBL034C	0	0	0.0209059233449477
YBR264C	0	0	0.0208937899013349
YKL166C	0	0	0.0208816705336427
[truncated: 3,790 more rows]
