# Supplementary material for: Computationally Driven, Quantitative Experiments Discover Genes Required for Mitochondrial Biogenesis
Source: PLoS Genet. 2009 Mar 20;5(3):e1000407. doi: 10.1371/journal.pgen.1000407 (PMC2648979; doi:10.1371/journal.pgen.1000407)
Supplement: Dataset S2 — Top 100 novel ensemble predictions for additional yeast biological processes. A zip file containing 387 tab-delimited text files of the ensemble predictions for the indicated Gene Ontology Biological Process Term. (21.70 MB GZ) [file pgen.1000407.s013.gz › GO_0006081.txt]

ORF	AnnotatedToTerm?	Uncharacterized_04152007?	Precision
YNL331C	1	0	1.0
YJR155W	1	0	1.0
YOL165C	1	0	1.0
YDL243C	1	0	1.0
YCR107W	1	0	1.0
YFL057C	1	0	1.0
YFL056C	1	0	1.0
YLL060C	0	0	0.875
YNL333W	0	0	0.777777777777778
YBR008C	0	0	0.7
YFL059W	0	0	0.636363636363636
YFL058W	0	0	0.583333333333333
YFL055W	0	0	0.538461538461538
YDL244W	0	0	0.5
YJR156C	0	0	0.466666666666667
YKR076W	0	0	0.4375
YMR090W	0	1	0.4375
YNL332W	0	0	0.411764705882353
YKR097W	0	0	0.388888888888889
YOL151W	0	0	0.368421052631579
YPR001W	0	0	0.35
YKL071W	0	1	0.35
YDR223W	0	0	0.333333333333333
YDR533C	0	1	0.333333333333333
YJL116C	0	0	0.318181818181818
YJR096W	0	0	0.304347826086957
YCR105W	0	0	0.291666666666667
YML131W	0	0	0.28
YCR106W	0	0	0.269230769230769
YLR377C	0	0	0.259259259259259
YFL060C	0	0	0.25
YCR102C	0	0	0.241379310344828
YMR173W	0	0	0.233333333333333
YBL064C	0	0	0.225806451612903
YNL134C	0	1	0.225806451612903
YKL040C	0	0	0.21875
YBR005W	0	0	0.212121212121212
YLR174W	0	0	0.205882352941176
YER015W	0	0	0.2
YDL200C	0	0	0.194444444444444
YPL091W	0	0	0.189189189189189
YLL057C	0	0	0.184210526315789
YPL171C	0	0	0.181818181818182
YLR109W	0	0	0.181818181818182
YLL056C	0	0	0.181818181818182
YLR460C	0	1	0.181818181818182
YDL215C	0	0	0.181818181818182
YDR453C	0	0	0.181818181818182
YGR043C	0	1	0.181818181818182
YDL168W	1	0	0.181818181818182
YER081W	0	0	0.177777777777778
YNL334C	0	0	0.173913043478261
YJL101C	0	0	0.170212765957447
YKR052C	0	0	0.166666666666667
YFL054C	0	0	0.163265306122449
YGR209C	0	0	0.160714285714286
YER096W	0	0	0.160714285714286
YBR177C	0	0	0.160714285714286
YHR044C	0	0	0.160714285714286
YLR108C	0	1	0.160714285714286
YMR038C	0	0	0.160714285714286
YOR226C	0	0	0.160714285714286
YMR318C	1	0	0.160714285714286
YDR353W	0	0	0.157894736842105
YAL015C	0	0	0.155172413793103
YIL160C	0	0	0.152542372881356
YLR346C	0	0	0.15
YIR028W	0	0	0.147540983606557
YDR059C	0	0	0.145161290322581
YHR179W	0	1	0.145161290322581
YFL053W	0	0	0.142857142857143
YJR074W	0	0	0.140625
YML042W	0	0	0.138461538461538
YDR513W	0	0	0.136363636363636
YOL126C	0	0	0.134328358208955
YGL062W	0	0	0.132352941176471
YGL091C	0	0	0.130434782608696
YPL135W	0	0	0.128571428571429
YIR038C	0	0	0.126760563380282
YPL223C	0	0	0.125
YJL037W	0	1	0.125
YFL061W	0	1	0.125
YHR199C	0	1	0.125
YKL163W	0	0	0.123287671232877
YPL134C	0	0	0.121621621621622
YGR042W	0	0	0.12
YMR096W	0	0	0.118421052631579
YNL208W	0	1	0.118421052631579
YFL052W	0	1	0.118421052631579
YFR012W	0	1	0.118421052631579
YBR244W	0	0	0.116883116883117
YCL038C	0	0	0.115384615384615
YMR322C	0	0	0.113924050632911
YDL124W	0	0	0.1125
YPL214C	0	0	0.111111111111111
YDR313C	0	0	0.109756097560976
YNL160W	0	0	0.108433734939759
YHR008C	0	0	0.107142857142857
YMR175W	0	0	0.105882352941176
YDR032C	0	1	0.105882352941176
YLR178C	0	0	0.104651162790698
YHR112C	0	0	0.103448275862069
YNL335W	0	1	0.103448275862069
YDR536W	0	0	0.102272727272727
YOR138C	0	0	0.101123595505618
YMR271C	0	0	0.1
YIR041W	0	0	0.0989010989010989
YGR256W	0	0	0.0978260869565217
YAL054C	0	0	0.0967741935483871
YDR512C	0	0	0.0957446808510638
YJR073C	0	0	0.0947368421052632
YJR148W	0	0	0.09375
YPR079W	0	0	0.0927835051546392
YGR201C	0	1	0.0927835051546392
YAR035W	0	0	0.0918367346938776
YDR007W	0	0	0.0909090909090909
YGL037C	0	0	0.09
YMR250W	0	0	0.0891089108910891
YEL066W	0	0	0.0882352941176471
YKR066C	0	0	0.087378640776699
YPR193C	0	0	0.0865384615384615
YPR127W	0	1	0.0865384615384615
YDR287W	0	0	0.0857142857142857
YOR100C	0	0	0.0849056603773585
YOR120W	0	0	0.0841121495327103
YMR315W	0	1	0.0841121495327103
YDL204W	0	1	0.0841121495327103
YML128C	0	0	0.0833333333333333
YEL060C	0	0	0.0825688073394495
YKR009C	0	0	0.0818181818181818
YHR104W	0	0	0.0810810810810811
YBR126C	0	0	0.0803571428571429
YNL115C	0	1	0.0803571428571429
YKL151C	0	1	0.0803571428571429
YIL023C	0	0	0.0797872340425532
YMR174C	0	0	0.0797872340425532
YGL205W	0	0	0.0797872340425532
YOR374W	0	0	0.0797872340425532
YFL014W	0	0	0.0797872340425532
YDL234C	0	0	0.0797872340425532
YPR002W	0	0	0.0797872340425532
YJL038C	0	1	0.0797872340425532
YFL030W	0	0	0.0797872340425532
YGR088W	0	0	0.0797872340425532
YGR019W	0	0	0.0797872340425532
YDR530C	0	0	0.0797872340425532
YMR297W	0	0	0.0797872340425532
YIR027C	0	0	0.0797872340425532
YMR169C	0	0	0.0797872340425532
YMR041C	0	0	0.0797872340425532
YLR270W	0	0	0.0797872340425532
YDR256C	0	0	0.0797872340425532
YBL075C	0	0	0.0797872340425532
YPL154C	0	0	0.0797872340425532
YIR030C	0	0	0.0797872340425532
YGL156W	0	0	0.0797872340425532
YNL117W	1	0	0.0797872340425532
YAL062W	0	0	0.0797872340425532
YLR251W	0	0	0.0797872340425532
YOL147C	0	0	0.0797872340425532
YDL085W	0	0	0.0797872340425532
YEL059C-A	0	0	0.0797872340425532
YBL043W	0	0	0.0797872340425532
YMR114C	0	1	0.0797872340425532
YNL294C	0	0	0.0797872340425532
YMR035W	0	0	0.0797872340425532
YNL241C	0	0	0.0797872340425532
YOR289W	0	1	0.0797872340425532
YDR043C	0	0	0.0797872340425532
YJR104C	0	0	0.0797872340425532
YHR139C	0	0	0.0797872340425532
YDR003W	0	0	0.0797872340425532
YNL009W	0	0	0.0797872340425532
YJL048C	0	0	0.0797872340425532
YDR070C	0	1	0.0797872340425532
YMR110C	1	0	0.0797872340425532
YJR008W	0	1	0.0797872340425532
YBR207W	0	0	0.0797872340425532
YML070W	0	0	0.0797872340425532
YBR269C	0	1	0.0797872340425532
YDR001C	0	0	0.0797872340425532
YCL035C	0	0	0.0797872340425532
YGL121C	0	0	0.0797872340425532
YIL042C	0	0	0.0797872340425532
YPL159C	0	0	0.0797872340425532
YOR285W	0	1	0.0797872340425532
YER065C	1	0	0.0797872340425532
YKL217W	0	0	0.0797872340425532
YML028W	0	0	0.0797872340425532
YER024W	0	0	0.0797872340425532
YIL136W	0	1	0.0797872340425532
YBR280C	0	0	0.0797872340425532
YBR117C	0	0	0.0797872340425532
YBR072W	0	0	0.0797872340425532
YDL223C	0	0	0.0797872340425532
YHR138C	0	0	0.0797872340425532
YPL004C	0	0	0.0797872340425532
YKL188C	0	0	0.0797872340425532
YHR096C	0	0	0.0797872340425532
YCL033C	0	0	0.0797872340425532
YDR077W	0	0	0.0797872340425532
YJL161W	0	1	0.0797872340425532
YAL061W	0	1	0.0797872340425532
YBR006W	0	0	0.0797872340425532
YNL036W	0	0	0.0797872340425532
YEL012W	0	0	0.0797872340425532
YBR046C	0	1	0.0797872340425532
YLR312C	0	1	0.0797872340425532
YML110C	0	0	0.0797872340425532
YMR181C	0	1	0.0797872340425532
YIR037W	0	0	0.0797872340425532
YNL277W	0	0	0.0797872340425532
YDL078C	1	0	0.0797872340425532
YDR265W	0	0	0.0797872340425532
YHR030C	0	0	0.0797872340425532
YNL200C	0	1	0.0797872340425532
YKL103C	0	0	0.0797872340425532
YAL060W	0	0	0.0797872340425532
YML004C	1	0	0.0797872340425532
YDL222C	0	0	0.0797872340425532
YMR251W-A	0	0	0.0797872340425532
YBR218C	0	0	0.0797872340425532
YJR130C	0	0	0.0797872340425532
YDR262W	0	1	0.0797872340425532
YBR241C	0	1	0.0797872340425532
YER004W	0	1	0.0797872340425532
YNL274C	1	0	0.0797872340425532
YBR149W	0	0	0.0793650793650794
YOR245C	0	0	0.0789473684210526
YKL150W	0	0	0.0785340314136126
YMR105C	0	0	0.078125
YER038C	0	0	0.077720207253886
YER035W	0	0	0.077319587628866
YMR020W	0	0	0.0769230769230769
YKR046C	0	0	0.076530612244898
YLR299W	0	0	0.0761421319796954
YGR248W	0	0	0.0757575757575758
YJR025C	0	0	0.0753768844221105
YOR220W	0	1	0.0753768844221105
YGL073W	0	0	0.075
YBR056W	0	1	0.075
YBR137W	0	1	0.075
YPL006W	0	0	0.0746268656716418
YLR080W	0	0	0.0742574257425743
YKL187C	0	1	0.0742574257425743
YHR006W	0	0	0.0738916256157636
YER150W	0	1	0.0738916256157636
YJL153C	0	0	0.0735294117647059
YKL067W	0	0	0.0731707317073171
YLR345W	0	0	0.0728155339805825
YBL078C	0	0	0.072463768115942
YNR002C	0	0	0.0721153846153846
YKL162C	0	1	0.0721153846153846
YLR356W	0	1	0.0721153846153846
YOL083W	0	1	0.0721153846153846
YPR023C	0	0	0.0717703349282297
YPL054W	0	1	0.0717703349282297
YDR074W	0	0	0.0714285714285714
YBR256C	0	0	0.0710900473933649
YLL019C	0	0	0.0707547169811321
YJR095W	0	0	0.0704225352112676
YLR090W	0	0	0.0703125
YML054C	0	0	0.0703125
YBR169C	0	0	0.0703125
YHR037W	0	0	0.0703125
YAL030W	0	0	0.0703125
YOL110W	0	0	0.0703125
YLR220W	0	0	0.0703125
YNR001C	0	0	0.0703125
YIL117C	0	0	0.0703125
YKL064W	0	0	0.0703125
YGL248W	0	0	0.0703125
YGR067C	0	1	0.0703125
YNL239W	0	0	0.0703125
YOR303W	0	0	0.0703125
YDR294C	0	0	0.0703125
YGR230W	0	0	0.0703125
YHL027W	0	0	0.0703125
YHR087W	0	0	0.0703125
YGR244C	0	0	0.0703125
YOL122C	0	0	0.0703125
YKL094W	0	1	0.0703125
YOL052C-A	0	0	0.0703125
YLR246W	0	0	0.0703125
YDR391C	0	1	0.0703125
YER175C	0	1	0.0703125
YDL110C	0	1	0.0703125
YJR049C	0	0	0.0703125
YDR155C	0	0	0.0703125
YOL155C	0	0	0.0703125
YML078W	0	0	0.0703125
YKR071C	0	1	0.0703125
YIL155C	0	0	0.0703125
YOR186W	0	1	0.0703125
YNL094W	0	0	0.0703125
YLR070C	0	0	0.0703125
YDL024C	0	0	0.0703125
YPL088W	1	0	0.0703125
YDR204W	0	0	0.0703125
YOL071W	0	0	0.0703125
YLR121C	0	0	0.0703125
YIL033C	0	0	0.0703125
YGR110W	0	1	0.0703125
YJL031C	0	0	0.0703125
YJL089W	0	0	0.0703125
YJL068C	1	0	0.0703125
YGR154C	0	0	0.0703125
YJL164C	0	0	0.0703125
YBR145W	0	0	0.0703125
YOL016C	0	0	0.0703125
YOR173W	0	0	0.0703125
YMR170C	1	0	0.0703125
YJL155C	0	0	0.0700389105058366
YDR479C	0	0	0.0697674418604651
YOL082W	0	0	0.0694980694980695
YMR135C	0	0	0.0692307692307692
YOR059C	0	1	0.0692307692307692
YBL049W	0	1	0.0692307692307692
YDL020C	0	0	0.0689655172413793
YMR083W	0	0	0.0687022900763359
YGR284C	0	0	0.0684410646387833
YNL037C	0	0	0.0681818181818182
YOR155C	0	0	0.0679245283018868
YKL026C	0	0	0.0676691729323308
YHR016C	0	0	0.0674157303370786
YKL085W	0	0	0.0671641791044776
YJL099W	0	0	0.0669144981412639
YBL102W	0	0	0.0666666666666667
YKR091W	0	0	0.0664206642066421
YPL262W	0	0	0.0661764705882353
YOL129W	0	0	0.0659340659340659
YOR208W	0	0	0.0656934306569343
YPL087W	0	0	0.0654545454545455
YIL108W	0	1	0.0654545454545455
YJR103W	0	0	0.0652173913043478
YKR049C	0	1	0.0652173913043478
YML100W	0	0	0.0649819494584837
YLR231C	0	0	0.0647482014388489
YPR192W	0	0	0.0645161290322581
YJR085C	0	1	0.0645161290322581
YMR152W	0	0	0.0642857142857143
YDR368W	0	0	0.0640569395017794
YML121W	0	0	0.0638297872340425
YHR050W	0	0	0.0636042402826855
YJR159W	0	0	0.0633802816901408
YBR026C	0	0	0.0631578947368421
YFL044C	0	0	0.0629370629370629
YJL057C	0	1	0.0629370629370629
YMR303C	0	0	0.0627177700348432
YLL058W	0	0	0.0625
YBR035C	0	0	0.0622837370242214
YMR191W	0	1	0.0622837370242214
YEL071W	0	0	0.0620689655172414
YJL053W	0	0	0.0618556701030928
YER062C	0	0	0.0616438356164384
YPL206C	0	0	0.0614334470989761
YNL305C	0	1	0.0614334470989761
YMR099C	0	0	0.0612244897959184
YDL238C	0	0	0.0610169491525424
YDR275W	0	1	0.0610169491525424
YLR304C	0	0	0.0608108108108108
YGR141W	0	0	0.0606060606060606
YAL049C	0	1	0.0606060606060606
YIL087C	0	1	0.0606060606060606
YJR044C	0	0	0.0604026845637584
YNL194C	0	0	0.0602006688963211
YCL040W	0	0	0.06
YIR031C	0	0	0.0598006644518272
YPR006C	0	0	0.059748427672956
YGL045W	0	0	0.059748427672956
YFR047C	0	0	0.059748427672956
YDL246C	0	0	0.059748427672956
YCR004C	0	1	0.059748427672956
YDR425W	0	0	0.059748427672956
YKL091C	0	1	0.059748427672956
YLR258W	0	0	0.059748427672956
YOR228C	0	1	0.059748427672956
YDR481C	0	0	0.059748427672956
YLR120C	0	0	0.059748427672956
YEL058W	0	0	0.059748427672956
YPL222W	0	1	0.059748427672956
YKL065C	0	1	0.059748427672956
YKL157W	0	0	0.059748427672956
YPR184W	0	0	0.059748427672956
YKL062W	0	0	0.059748427672956
YJL066C	0	1	0.059748427672956
YPL196W	0	0	0.059748427672956
YOR132W	0	0	0.059748427672956
YPL149W	0	0	0.059748427672956
YCR036W	0	0	0.059748427672956
YCR005C	1	0	0.059748427672956
YMR056C	0	0	0.0595611285266458
YLR203C	0	0	0.059375
YMR200W	0	0	0.059190031152648
YIL074C	0	0	0.0590062111801242
YOR008C	0	0	0.0588235294117647
YJL088W	0	0	0.058641975308642
YER143W	0	0	0.0584615384615385
YAL053W	0	0	0.0582822085889571
YOR185C	0	0	0.0581039755351682
YJL132W	0	1	0.0581039755351682
YJL108C	0	0	0.0579268292682927
YNL183C	0	0	0.0577507598784195
YBR214W	0	0	0.0575757575757576
YDR436W	0	0	0.0574018126888218
YIL107C	0	0	0.0572289156626506
YHR195W	0	0	0.0570570570570571
YOR317W	0	0	0.0568862275449102
YKL096W	0	0	0.0567164179104478
YDR231C	0	0	0.056547619047619
YJL137C	0	0	0.056379821958457
YPR185W	0	0	0.0562130177514793
YDR236C	0	0	0.056047197640118
YIL116W	0	0	0.0558823529411765
YGR258C	0	0	0.0557184750733138
YMR139W	0	0	0.0555555555555556
YPL061W	0	0	0.0553935860058309
YNR032W	0	0	0.0552325581395349
YDR293C	0	0	0.0550724637681159
YBL101C	0	0	0.0549132947976879
YGR008C	0	0	0.0547550432276657
YOR388C	0	0	0.0545977011494253
YEL011W	0	0	0.0544412607449857
YMR302C	0	0	0.0542857142857143
YLR348C	0	0	0.0541310541310541
YNL195C	0	1	0.0541310541310541
YGR243W	0	1	0.0541310541310541
YDL072C	0	1	0.0541310541310541
YOR036W	0	0	0.0539772727272727
YNL293W	0	0	0.0538243626062323
YLR266C	0	0	0.0536723163841808
YFR025C	0	0	0.0535211267605634
YLL027W	0	0	0.0533707865168539
YBR139W	0	0	0.0532212885154062
YLR093C	0	0	0.053072625698324
YGR028W	0	0	0.052924791086351
YPR026W	0	0	0.0527777777777778
YLR362W	0	0	0.0526315789473684
YOR136W	0	0	0.0524861878453039
YER037W	0	1	0.0524861878453039
YOR084W	0	0	0.0523415977961433
YJL159W	0	0	0.0521978021978022
YGL096W	0	0	0.0520547945205479
YDR085C	0	0	0.0519125683060109
YGL227W	0	0	0.0517711171662125
YLR250W	0	0	0.0516304347826087
YJL036W	0	0	0.0514905149051491
YBR053C	0	1	0.0514905149051491
YKL193C	0	0	0.0513513513513514
YMR316W	0	0	0.0512129380053908
YBR047W	0	1	0.0512129380053908
YLL023C	0	1	0.0512129380053908
YNL055C	0	0	0.0510752688172043
YER142C	0	0	0.0509383378016086
YOR142W	0	0	0.0508021390374332
YPL070W	0	0	0.0506666666666667
YOR042W	0	1	0.0506666666666667
YNL045W	0	0	0.050531914893617
YKL100C	0	1	0.050531914893617
YCR021C	0	0	0.0503978779840849
YMR196W	0	1	0.0503978779840849
YGR161C	0	0	0.0502645502645503
YLL039C	0	0	0.050131926121372
YAL016W	0	0	0.05
YIL101C	0	0	0.0498687664041995
YIL099W	0	0	0.049738219895288
YNL071W	0	0	0.0496083550913838
YLR149C	0	1	0.0496083550913838
YGR194C	0	0	0.0494791666666667
YBR170C	0	0	0.0493506493506494
YBR105C	0	0	0.0492227979274611
YNL015W	0	0	0.0490956072351421
YDL218W	0	1	0.0490956072351421
YNR059W	0	0	0.0489690721649485
YPR075C	0	0	0.0488431876606684
YBR001C	0	0	0.0487179487179487
YMR092C	0	0	0.0485933503836317
YCR079W	0	0	0.048469387755102
YPL221W	0	0	0.0483460559796438
YMR251W	0	0	0.0482233502538071
YIR039C	0	1	0.0482233502538071
YOR052C	0	1	0.0482233502538071
YGR111W	0	0	0.0481012658227848
YBL001C	0	0	0.047979797979798
YPL052W	0	0	0.0478589420654912
YOR031W	0	0	0.0477386934673367
YDR171W	0	0	0.0476190476190476
YLR443W	0	0	0.0475
YDL021W	0	1	0.0475
YER079W	0	1	0.0475
YNL176C	0	1	0.0475
YBR016W	0	0	0.0473815461346633
YCR083W	0	0	0.0472636815920398
YHR097C	0	1	0.0472636815920398
YKR089C	0	0	0.0471464019851117
YIR016W	0	1	0.0471464019851117
YMR107W	0	1	0.0471464019851117
YPL265W	0	0	0.047029702970297
YKL218C	0	0	0.0469135802469136
YDL113C	0	0	0.0467980295566502
YNR055C	0	0	0.0466830466830467
YDR214W	0	0	0.0465686274509804
YLR142W	0	0	0.0464547677261614
YOL055C	0	0	0.0463414634146341
YMR307W	0	0	0.0462287104622871
YKL070W	0	0	0.0461165048543689
YER073W	0	0	0.0460048426150121
YLR152C	0	1	0.0460048426150121
YAR033W	0	0	0.0458937198067633
YDR258C	0	0	0.0457831325301205
YKL093W	0	0	0.0456730769230769
YBR050C	0	0	0.0455635491606715
YPL089C	0	0	0.0454545454545455
YNL159C	0	0	0.045346062052506
YOR007C	0	0	0.0452380952380952
YDR358W	0	0	0.0451306413301663
YGL252C	0	0	0.0450236966824645
YDL027C	0	1	0.0450236966824645
YHR075C	0	0	0.0449172576832151
YLR267W	0	1	0.0449172576832151
YGL006W	0	0	0.044811320754717
YML005W	0	0	0.0447058823529412
YPR078C	0	0	0.0446009389671361
YDR306C	0	0	0.0444964871194379
YDR058C	0	0	0.044392523364486
YHL002W	0	0	0.0442890442890443
YER061C	0	0	0.0441860465116279
YAL034C	0	1	0.0441860465116279
YKL104C	0	0	0.0440835266821346
YGR232W	0	0	0.0439814814814815
YDL022W	0	0	0.0438799076212471
YJL042W	0	0	0.043778801843318
YFR003C	0	0	0.0436781609195402
YJL165C	0	0	0.0435779816513761
YKR061W	0	0	0.0434782608695652
YOL048C	0	1	0.0434782608695652
YIL071C	0	0	0.04337899543379
YIL077C	0	0	0.0432801822323462
YOR375C	0	0	0.0431818181818182
YGL180W	0	0	0.0430839002267574
YDL120W	0	0	0.0429864253393665
YDL230W	0	0	0.0428893905191874
YOR134W	0	0	0.0427927927927928
YOR209C	0	0	0.0426966292134831
YHR209W	0	1	0.0426966292134831
YDR055W	0	0	0.0426008968609865
YNL156C	0	0	0.0425055928411633
YGR231C	0	0	0.0424107142857143
YPL123C	0	0	0.0423162583518931
YKL142W	0	0	0.0422222222222222
YDL169C	0	1	0.0422222222222222
YPL176C	0	0	0.0421286031042129
YDR261C	0	0	0.0420353982300885
YJL163C	0	1	0.0420353982300885
YPR035W	0	0	0.0419426048565121
YOL084W	0	1	0.0419426048565121
YLL029W	0	1	0.0419426048565121
YIL010W	0	0	0.0418502202643172
YDR315C	0	0	0.0417582417582418
YPR140W	0	0	0.0416666666666667
YMR238W	0	0	0.0415754923413567
YDR338C	0	1	0.0415754923413567
YOR227W	0	1	0.0415754923413567
YER053C	0	0	0.0414847161572052
YJL094C	0	0	0.0413943355119826
YMR304W	0	0	0.041304347826087
YCL057W	0	0	0.0412147505422994
YGR010W	0	0	0.0411255411255411
YPR172W	0	1	0.0411255411255411
YAL028W	0	0	0.041036717062635
YOR023C	0	0	0.040948275862069
YFR050C	0	0	0.0408602150537634
YJL141C	0	0	0.0407725321888412
YJL219W	0	0	0.0406852248394004
YDR132C	0	1	0.0406852248394004
YDR504C	0	1	0.0406852248394004
YMR148W	0	1	0.0406852248394004
YOL030W	0	1	0.0406852248394004
YHR074W	0	0	0.0405982905982906
YPL018W	0	0	0.0405117270788913
YIL124W	0	0	0.0404255319148936
YAL055W	0	0	0.0403397027600849
YDL199C	0	1	0.0403397027600849
YJR149W	0	1	0.0403397027600849
YDR069C	0	0	0.0402542372881356
YDR130C	0	0	0.0402414486921529
YGR052W	0	1	0.0402414486921529
YLR290C	0	1	0.0402414486921529
YML117W	0	0	0.0402414486921529
YNR007C	0	0	0.0402414486921529
YBR230C	0	1	0.0402414486921529
YPL152W	0	0	0.0402414486921529
YHL040C	0	0	0.0402414486921529
YLL041C	0	0	0.0402414486921529
YJL001W	0	0	0.0402414486921529
YGR127W	0	1	0.0402414486921529
YER101C	0	1	0.0402414486921529
YGR101W	0	0	0.0402414486921529
YCL049C	0	1	0.0402414486921529
YCL034W	0	0	0.0402414486921529
YMR261C	0	0	0.0402414486921529
YIL146C	0	0	0.0402414486921529
YLR092W	0	0	0.0402414486921529
YJL102W	0	0	0.0402414486921529
YKL002W	0	0	0.0402414486921529
YNL237W	0	1	0.0402414486921529
YER103W	0	0	0.0402414486921529
YGR086C	0	0	0.0402414486921529
YMR027W	0	1	0.0402414486921529
YDR168W	0	0	0.0402414486921529
YDR244W	0	0	0.0402414486921529
YPL100W	0	0	0.0402414486921529
YPL057C	0	0	0.0402414486921529
YGR007W	0	0	0.0402414486921529
YMR095C	0	0	0.0402414486921529
YOR003W	0	0	0.0402414486921529
YMR197C	0	0	0.0402414486921529
YOR040W	1	0	0.0402414486921529
YLR414C	0	1	0.0402414486921529
YDR148C	0	0	0.0401606425702811
YCR097W	0	0	0.0400801603206413
YDL130W-A	0	0	0.04
YHR113W	0	0	0.0399201596806387
YIL046W	0	0	0.0398406374501992
YLL040C	0	0	0.0397614314115308
YJL171C	0	1	0.0397614314115308
YER119C	0	0	0.0396825396825397
YOR104W	0	1	0.0396825396825397
YIR036C	0	1	0.0396825396825397
YJL045W	0	0	0.0396039603960396
YNL012W	0	0	0.0395256916996047
YDL115C	0	0	0.0394477317554241
YLR332W	0	0	0.0393700787401575
YNL098C	0	0	0.0392927308447937
YMR226C	0	0	0.0392156862745098
YMR313C	0	0	0.0391389432485323
YLR194C	0	0	0.0390625
YHR142W	0	0	0.0389863547758285
YDR508C	0	0	0.0389105058365759
YLR354C	0	0	0.0388349514563107
YPL186C	0	1	0.0388349514563107
YLR027C	0	0	0.0387596899224806
YAL044C	0	0	0.0386847195357834
YLR387C	0	1	0.0386847195357834
YKL207W	0	1	0.0386847195357834
YMR040W	0	1	0.0386847195357834
YGR282C	0	0	0.0386100386100386
YHR137W	0	0	0.0385356454720617
YOR230W	0	0	0.0384615384615385
YGL157W	0	1	0.0384615384615385
YOR347C	0	0	0.0383877159309021
YPR098C	0	1	0.0383877159309021
YOR358W	0	0	0.0383141762452107
YHL021C	0	1	0.0383141762452107
YDL174C	0	0	0.0382409177820268
YFR014C	0	0	0.0381679389312977
YBL033C	0	0	0.0380952380952381
YBR062C	0	1	0.0380952380952381
YGL087C	0	0	0.0380228136882129
YMR140W	0	0	0.0379506641366224
YBR147W	0	1	0.0379506641366224
YGR268C	0	0	0.0378787878787879
YPL026C	0	0	0.0378071833648393
YPL203W	0	0	0.0377358490566038
YDL025C	0	1	0.0377358490566038
YOL108C	0	0	0.0376647834274953
YHR004C	0	0	0.037593984962406
YIR029W	0	0	0.0375234521575985
YER158C	0	1	0.0375234521575985
YOR306C	0	0	0.0374531835205993
YPL230W	0	1	0.0374531835205993
YDR122W	0	0	0.0373831775700935
YNR006W	0	0	0.0373134328358209
YOR382W	0	0	0.037243947858473
YIL045W	0	0	0.0371747211895911
YHR106W	0	0	0.0371057513914657
YIL111W	0	0	0.037037037037037
YOR385W	0	1	0.037037037037037
YNL192W	0	0	0.0369685767097967
YAL039C	0	0	0.03690036900369
YNL046W	0	0	0.0368324125230203
YHR194W	0	0	0.0367647058823529
YIL017C	0	0	0.036697247706422
YDL134C	0	0	0.0366300366300366
YOR215C	0	1	0.0366300366300366
YPR155C	0	0	0.036563071297989
YKR039W	0	0	0.0364963503649635
YLR408C	0	1	0.0364963503649635
YCL052C	0	0	0.0364298724954463
YGR197C	0	0	0.0363636363636364
YDR525W-A	0	1	0.0363636363636364
YAL017W	0	0	0.0362976406533575
YKR014C	0	0	0.036231884057971
YGR166W	0	0	0.0361663652802893
YDR248C	0	1	0.0361663652802893
YLR089C	0	1	0.0361663652802893
YDR516C	0	0	0.036101083032491
YGR149W	0	1	0.036101083032491
YGL124C	0	0	0.036036036036036
YDR259C	0	0	0.0359712230215827
YGL059W	0	1	0.0359712230215827
YGL048C	0	0	0.0359066427289048
YDR330W	0	0	0.03584229390681
YER077C	0	1	0.03584229390681
YNL125C	0	0	0.035778175313059
YML057W	0	0	0.0357142857142857
YPR199C	0	0	0.035650623885918
YOL067C	0	0	0.0355871886120996
YBR222C	0	1	0.0355871886120996
YDL142C	0	0	0.0355239786856128
YBR287W	0	1	0.0355239786856128
YKL035W	0	0	0.0354609929078014
YIL173W	0	0	0.0353982300884956
YHL024W	0	0	0.0353356890459364
YOR125C	0	0	0.0352733686067019
YKL023W	0	1	0.0352733686067019
YBL050W	0	0	0.0352112676056338
YIR017C	0	0	0.0351493848857645
YGR070W	0	0	0.0350877192982456
YPL084W	0	0	0.0350262697022767
YIL097W	0	0	0.034965034965035
YLR257W	0	1	0.034965034965035
YJL047C	0	0	0.0349040139616056
YJL060W	0	0	0.0348432055749129
YDR456W	0	0	0.0347826086956522
YDL046W	0	0	0.0347222222222222
YGR132C	0	0	0.0346620450606586
YFL020C	0	1	0.0346620450606586
YNL058C	0	1	0.0346620450606586
YOR152C	0	1	0.0346620450606586
YMR171C	0	1	0.0346620450606586
YLR360W	0	0	0.0346534653465347
YOL119C	0	0	0.0346534653465347
YKL019W	0	0	0.0346534653465347
YOR251C	0	1	0.0346534653465347
YPR107C	0	0	0.0346534653465347
YDL125C	0	0	0.0346534653465347
YPL229W	0	1	0.0346534653465347
YGL053W	0	0	0.0346534653465347
YHL032C	0	0	0.0346534653465347
YLR201C	0	0	0.0346534653465347
YGR136W	0	1	0.0346534653465347
YDR435C	0	0	0.0346534653465347
YMR004W	0	0	0.0346534653465347
YLR240W	0	0	0.0346534653465347
YER136W	0	0	0.0346534653465347
YDR351W	0	0	0.0346534653465347
YLR303W	0	0	0.0346534653465347
YPR093C	0	0	0.0346534653465347
YJL103C	0	0	0.0346534653465347
YPR081C	0	0	0.0346534653465347
YJL172W	0	0	0.0346534653465347
YBL015W	0	0	0.0346534653465347
YGR213C	0	0	0.0346534653465347
YBR204C	0	1	0.0346534653465347
YOR018W	0	0	0.0346534653465347
YDR096W	0	0	0.0346534653465347
YFR024C-A	0	0	0.0346534653465347
YHR018C	0	0	0.0346534653465347
YPL031C	0	0	0.0346534653465347
YGR206W	0	0	0.0346534653465347
YHL036W	0	0	0.0346534653465347
YDL054C	0	0	0.0346534653465347
YDR272W	1	0	0.0346534653465347
YDL123W	0	1	0.0346534653465347
YLR327C	0	1	0.0346534653465347
YDR178W	0	0	0.0345963756177924
YKL117W	0	0	0.0345394736842105
YIL055C	0	1	0.0345394736842105
YDR411C	0	0	0.0344827586206897
YMR278W	0	1	0.0344827586206897
YML092C	0	0	0.0344262295081967
YOR184W	0	0	0.0343698854337152
YDR487C	0	0	0.0343137254901961
YOL032W	0	0	0.034257748776509
YOL086C	0	0	0.0342019543973941
YNL104C	0	0	0.0341463414634146
YBR077C	0	0	0.0340909090909091
YER039C	0	1	0.0340909090909091
YJR035W	0	0	0.0340356564019449
YIL036W	0	0	0.0339805825242718
YLL026W	0	0	0.0339256865912763
YJL016W	0	1	0.0339256865912763
YGR189C	0	0	0.0338709677419355
YDL183C	0	1	0.0338709677419355
YPL119C	0	0	0.0338164251207729
YBR089C-A	0	0	0.0337620578778135
YLR438W	0	0	0.0337078651685393
YDL045C	0	0	0.0336538461538462
YKL107W	0	1	0.0336538461538462
YGR112W	0	0	0.0336
YGL219C	0	0	0.0335463258785942
YER179W	0	0	0.0334928229665072
YAL005C	0	0	0.0334394904458599
YIL113W	0	0	0.0333863275039746
YLR157C	0	0	0.0333333333333333
YOR044W	0	1	0.0333333333333333
YGL259W	0	1	0.0333333333333333
YCR011C	0	0	0.0332805071315372
YHR111W	0	0	0.0332278481012658
YNL086W	0	1	0.0332278481012658
YNL223W	0	0	0.033175355450237
YGR048W	0	0	0.0331230283911672
YPL240C	0	0	0.0330708661417323
YDR387C	0	1	0.0330708661417323
YBL099W	0	0	0.0330188679245283
YAL020C	0	0	0.032967032967033
YNL202W	0	0	0.0329153605015674
YNL003C	0	0	0.0328638497652582
YDR099W	0	0	0.0328125
YDR394W	0	0	0.0327613104524181
YOR329C	0	0	0.0327102803738318
YLR189C	0	0	0.0326594090202177
YGR174C	0	0	0.0326086956521739
YGR092W	0	0	0.0325581395348837
YOR292C	0	1	0.0325581395348837
YIR034C	0	0	0.0325077399380805
YLR164W	0	1	0.0325077399380805
YKL061W	0	1	0.0325077399380805
YLR160C	0	0	0.0324574961360124
YEL024W	0	0	0.0324074074074074
YOR386W	0	0	0.0323574730354391
YLR046C	0	1	0.0323574730354391
YDR421W	0	0	0.0323076923076923
YHR039C	0	0	0.032258064516129
YNL092W	0	1	0.032258064516129
YGR255C	0	0	0.0322085889570552
YMR026C	0	0	0.0321592649310873
YAL008W	0	1	0.0321592649310873
YMR241W	0	0	0.0321100917431193
YOR162C	0	0	0.0320610687022901
YBR272C	0	0	0.0320121951219512
YPL166W	0	0	0.0319634703196347
YCR082W	0	0	0.0319148936170213
YMR150C	0	0	0.031866464339909
YDR511W	0	0	0.0318181818181818
YAR031W	0	0	0.0317700453857791
YLR163C	0	0	0.0317220543806647
YKL208W	0	0	0.0316742081447964
YNR034W	0	0	0.0316265060240964
YGR037C	0	0	0.0315789473684211
YLR248W	0	0	0.0315315315315315
YKR048C	0	0	0.0314842578710645
YLR254C	0	0	0.031437125748503
YEL041W	0	0	0.031390134529148
YBR052C	0	1	0.031390134529148
YAL014C	0	0	0.0313432835820895
YMR021C	0	0	0.0312965722801788
YBR071W	0	1	0.0312965722801788
YLL009C	0	0	0.03125
YIL152W	0	1	0.03125
YGR237C	0	1	0.03125
YBR199W	0	0	0.0312035661218425
YNL265C	0	0	0.0311572700296736
YFR053C	0	0	0.0311111111111111
YDR423C	0	0	0.0310650887573964
YDL181W	0	0	0.0310192023633678
YKL161C	0	1	0.0310192023633678
YKL034W	0	0	0.0309734513274336
YKR088C	0	0	0.0309278350515464
YDR092W	0	0	0.0308823529411765
YKL038W	0	0	0.0308370044052863
YDR005C	0	0	0.030791788856305
YPL003W	0	0	0.0307467057101025
YER054C	0	0	0.0307017543859649
YJR036C	0	0	0.0306569343065693
YJR066W	0	0	0.0306122448979592
YML120C	0	0	0.0305676855895196
YIL125W	0	0	0.0305232558139535
YML013W	0	0	0.0304789550072569
YIL065C	0	0	0.0304347826086957
YBR036C	0	0	0.0303907380607815
YER020W	0	0	0.0303468208092486
YGL161C	0	0	0.0303030303030303
YBL019W	0	0	0.0302593659942363
YFL042C	0	1	0.0302593659942363
YIL166C	0	0	0.0302158273381295
YAL002W	0	0	0.0301724137931034
YDR350C	0	0	0.03012912482066
YPL177C	0	0	0.0300859598853868
YIR018W	0	0	0.0300429184549356
YLR181C	0	0	0.03
YKL146W	0	0	0.0299572039942939
YDR254W	0	0	0.0299145299145299
YNL281W	0	0	0.0298719772403983
YCL026C-A	0	0	0.0298295454545455
YOL064C	0	0	0.0297872340425532
YBL041W	0	0	0.0297450424929178
YPR154W	0	0	0.0297029702970297
YCR010C	0	0	0.0296610169491525
YJL144W	0	0	0.0296191819464034
YER141W	0	0	0.0295774647887324
YPR173C	0	0	0.029535864978903
YGL047W	0	0	0.0294943820224719
YPL078C	0	0	0.02945301542777
YGL166W	0	0	0.0294117647058824
YBR054W	0	1	0.0294117647058824
YDR517W	0	0	0.0293706293706294
YHR043C	0	0	0.0293296089385475
YOR128C	0	0	0.0292887029288703
YGL184C	0	0	0.0292479108635097
YDL057W	0	1	0.0292479108635097
YLR028C	0	0	0.0292072322670376
YLR097C	0	0	0.0291666666666667
YDR035W	0	0	0.029126213592233
YMR009W	0	0	0.0290858725761773
YDR323C	0	0	0.029045643153527
YHR110W	0	0	0.0290055248618785
YOR362C	0	0	0.0289655172413793
YJR019C	0	0	0.0289256198347107
YMR165C	0	0	0.0288858321870702
YLL025W	0	1	0.0288858321870702
YAL012W	0	0	0.0288461538461538
YML118W	0	1	0.0288461538461538
YHR057C	0	1	0.0288461538461538
YBR298C	0	0	0.0288065843621399
YOL096C	0	0	0.0287671232876712
YLR107W	0	0	0.0287277701778386
YCL039W	0	0	0.0286885245901639
YDR519W	0	1	0.0286885245901639
YMR002W	0	1	0.0286885245901639
YDL097C	0	0	0.0286493860845839
YAL031C	0	0	0.0286103542234332
YLR148W	0	0	0.0285714285714286
YBR295W	0	0	0.0285326086956522
YAL063C	0	0	0.028493894165536
YBR212W	0	0	0.0284552845528455
YDR486C	0	0	0.0284167794316644
YJL023C	0	1	0.0284167794316644
YOL143C	0	0	0.0283783783783784
YDL007W	0	0	0.0283400809716599
YGL004C	0	0	0.0283018867924528
YIL088C	0	0	0.0282637954239569
YAL009W	0	0	0.0282258064516129
YOR117W	0	0	0.0281879194630872
YFL021W	0	0	0.0281501340482574
YLR375W	0	1	0.0281501340482574
YGR046W	0	0	0.0281124497991968
YMR262W	0	1	0.0281124497991968
YER163C	0	1	0.0281124497991968
YBL058W	0	0	0.0280748663101604
YBR114W	0	0	0.0280373831775701
YGL079W	0	1	0.0280373831775701
YAL027W	0	1	0.0280373831775701
YPR160W	0	0	0.028
YMR192W	0	0	0.0279627163781625
YJL052W	0	0	0.0279255319148936
YKL121W	0	1	0.0279255319148936
YCL017C	0	0	0.0278884462151394
YAL001C	0	0	0.0278514588859416
YMR311C	0	0	0.0278145695364238
YJR099W	0	0	0.0277777777777778
YOL159C	0	1	0.0277777777777778
YDL126C	0	0	0.0277410832232497
YOR069W	0	0	0.0277044854881266
YJR022W	0	0	0.0276679841897233
YFL029C	0	0	0.0276315789473684
YLR025W	0	0	0.0275952693823916
YDL147W	0	0	0.0275590551181102
YMR085W	0	1	0.0275590551181102
YKL190W	0	0	0.0275229357798165
YER083C	0	0	0.0274869109947644
YGL040C	0	0	0.0274509803921569
YPL247C	0	1	0.0274509803921569
YER144C	0	0	0.0274151436031332
YHR171W	0	0	0.0273794002607562
YKR035W-A	0	0	0.02734375
YDR022C	0	0	0.0273081924577373
YGR183C	0	0	0.0272727272727273
YER098W	0	0	0.0272373540856031
YDL102W	0	0	0.0272020725388601
YDR505C	0	1	0.0272020725388601
YKL210W	0	0	0.0271668822768435
YGR267C	0	0	0.0271317829457364
YNL042W	0	0	0.0270967741935484
YAL013W	0	0	0.0270618556701031
YPL092W	0	0	0.027027027027027
YJL154C	0	0	0.0269922879177378
YBR090C	0	1	0.0269922879177378
YBR004C	0	0	0.0269576379974326
YIL143C	0	0	0.0269230769230769
YPL271W	0	0	0.0268886043533931
YHR029C	0	1	0.0268886043533931
YLR155C	0	0	0.0268542199488491
YNL322C	0	0	0.0268199233716475
YNL074C	0	0	0.0267857142857143
YLL001W	0	0	0.0267515923566879
YHR055C	0	0	0.0267175572519084
YDR363W	0	0	0.0266836086404066
YKL041W	0	0	0.0266497461928934
YMR067C	0	0	0.026615969581749
YLR073C	0	1	0.026615969581749
YDR270W	0	0	0.0265822784810127
YIL083C	0	0	0.0265486725663717
YBL045C	0	0	0.0265151515151515
YDR377W	0	0	0.0264817150063052
YFL010C	0	1	0.0264817150063052
YGL181W	0	0	0.026448362720403
YPR103W	0	0	0.0264150943396226
YGR044C	0	0	0.0263819095477387
YKL016C	0	0	0.0263488080301129
YJR061W	0	1	0.0263488080301129
YAL021C	0	0	0.0263157894736842
YMR231W	0	0	0.0262828535669587
YML012W	0	0	0.02625
YAL010C	0	0	0.0262172284644195
YBL022C	0	0	0.0261845386533666
YGR250C	0	1	0.0261845386533666
YMR124W	0	1	0.0261845386533666
YHR028C	0	0	0.0261519302615193
YBR293W	0	0	0.0261194029850746
YHR198C	0	1	0.0261194029850746
YEL005C	0	1	0.0261194029850746
YDR380W	0	0	0.0260869565217391
YNL234W	0	0	0.0260545905707196
YDR490C	0	0	0.0260223048327138
YOR148C	0	0	0.025990099009901
YCR073W-A	0	0	0.0259579728059332
YMR275C	0	0	0.0259259259259259
YHR071W	0	0	0.0258939580764488
YEL039C	0	0	0.0258620689655172
YCR091W	0	0	0.025830258302583
YKL213C	0	0	0.0257985257985258
YKL087C	0	0	0.0257668711656442
YPR030W	0	0	0.0257352941176471
YLR370C	0	0	0.025703794369645
YPL060W	0	0	0.0256723716381418
YPL133C	0	0	0.0256410256410256
YFR017C	0	1	0.0256410256410256
YFR030W	0	0	0.025609756097561
YDR288W	0	0	0.02557856272838
YCR019W	0	0	0.0255474452554745
YJL026W	0	0	0.0255164034021871
YAR003W	0	0	0.0254854368932039
YCL018W	0	0	0.0254545454545455
YKR011C	0	1	0.0254545454545455
YJR078W	0	0	0.0254237288135593
YDR253C	0	0	0.0253929866989117
YKL129C	0	0	0.0253623188405797
YDL103C	0	0	0.0253317249698432
YER088C	0	0	0.0253012048192771
YHR031C	0	0	0.0252707581227437
YOR122C	0	0	0.0252403846153846
YKR003W	0	0	0.0252100840336134
YER021W	0	0	0.0251798561151079
YCR061W	0	0	0.0251497005988024
YDL188C	0	0	0.0251196172248804
YLR247C	0	1	0.0251196172248804
YOR020C	0	0	0.025089605734767
YMR104C	0	0	0.0250596658711217
YOR113W	0	0	0.0250297973778308
YIR007W	0	1	0.0250297973778308
YBR024W	0	0	0.025
YGL125W	0	0	0.0249702734839477
YAL003W	0	0	0.0249406175771971
YBR183W	0	0	0.0249110320284698
YKR055W	0	0	0.0248815165876777
YMR053C	0	0	0.0248520710059172
YAL011W	0	0	0.024822695035461
YBR128C	0	0	0.0247933884297521
YGL196W	0	1	0.0247933884297521
YBR109C	0	0	0.0247641509433962
YGR180C	0	0	0.0247349823321555
YAR027W	0	1	0.0247349823321555
YGR146C	0	1	0.0247349823321555
YBL056W	0	0	0.0247058823529412
YBL005W	0	0	0.0246768507638073
YMR029C	0	0	0.0246478873239437
YAL007C	0	0	0.0246189917936694
YMR201C	0	0	0.0245901639344262
YDR216W	0	0	0.0245614035087719
YIL006W	0	0	0.0245327102803738
YBR039W	0	0	0.0245040840140023
YFR049W	0	0	0.0244755244755245
YKR062W	0	0	0.0244470314318976
YIL153W	0	0	0.0244186046511628
YJL082W	0	1	0.0244186046511628
YML030W	0	1	0.0244186046511628
YBR043C	0	0	0.024390243902439
YAL022C	0	0	0.0243619489559165
YNL180C	0	0	0.0243337195828505
YIL051C	0	0	0.0243055555555556
YOR124C	0	0	0.0242774566473988
YMR184W	0	0	0.0242494226327945
YBL007C	0	0	0.0242214532871972
YPR073C	0	0	0.0241935483870968
YDL144C	0	1	0.0241935483870968
YDL053C	0	1	0.0241935483870968
YBR234C	0	0	0.0241657077100115
YAL023C	0	0	0.0241379310344828
YHR160C	0	0	0.0241102181400689
YLR165C	0	0	0.0240825688073395
YFL028C	0	0	0.0240549828178694
YER147C	0	0	0.0240274599542334
YMR281W	0	0	0.024
YAL032C	0	0	0.023972602739726
YML007W	0	0	0.023945267958951
YER178W	0	0	0.0239179954441913
YDL131W	0	0	0.0238907849829352
YDR158W	0	0	0.0238636363636364
YBR068C	0	0	0.0238365493757094
YAL038W	0	0	0.0238095238095238
YAL051W	0	0	0.0237825594563986
YGL011C	0	0	0.0237556561085973
YBL047C	0	0	0.023728813559322
YJR109C	0	0	0.0237020316027088
YMR183C	0	0	0.0236753100338219
YMR118C	0	1	0.0236753100338219
YAL056W	0	0	0.0236486486486486
YDL182W	0	0	0.0236220472440945
YGL254W	0	0	0.0235955056179775
YIL056W	0	0	0.0235690235690236
YLR118C	0	1	0.0235690235690236
YKR058W	0	0	0.023542600896861
YHR051W	0	0	0.0235162374020157
YGR253C	0	0	0.023489932885906
YFR052W	0	0	0.023463687150838
YGR100W	0	0	0.0234375
YIR032C	0	0	0.0234113712374582
YLR297W	0	1	0.0234113712374582
YER044C	0	0	0.0233853006681514
YOR028C	0	0	0.0233592880978865
YKL126W	0	0	0.0233333333333333
YOR163W	0	0	0.02330743618202
YKL086W	0	0	0.0232815964523282
YGL026C	0	0	0.0232558139534884
YHR178W	0	0	0.0232300884955752
YOL117W	0	0	0.0232044198895028
YLR144C	0	0	0.0231788079470199
YPL249C	0	0	0.0231532524807056
YDR480W	0	0	0.0231277533039648
YOR062C	0	1	0.0231277533039648
YAL048C	0	0	0.0231023102310231
YJL146W	0	0	0.0230769230769231
YMR252C	0	1	0.0230769230769231
YAR007C	0	0	0.0230515916575192
YJR052W	0	0	0.0230263157894737
YJL055W	0	1	0.0230263157894737
YBL030C	0	0	0.0230010952902519
YPL219W	0	0	0.0229759299781182
YDR319C	0	1	0.0229759299781182
YFR004W	0	0	0.0229508196721311
YAR068W	0	1	0.0229508196721311
YMR280C	0	0	0.0229257641921397
YLR011W	0	0	0.0229007633587786
YJR048W	0	0	0.0228758169934641
YDR047W	0	0	0.0228509249183896
YAL024C	0	0	0.0228260869565217
YLR005W	0	0	0.0228013029315961
YBR022W	0	0	0.0227765726681128
YGL114W	0	0	0.0227518959913326
YMR030W	0	0	0.0227272727272727
YLR136C	0	0	0.0227027027027027
YMR073C	0	0	0.0226781857451404
YBR132C	0	0	0.0226537216828479
YER095W	0	0	0.0226293103448276
YBR284W	0	0	0.0226049515608181
YDR328C	0	0	0.0225806451612903
YBL016W	0	0	0.0225563909774436
YAL026C	0	0	0.0225321888412017
YDR073W	0	0	0.022508038585209
YNL007C	0	0	0.0224839400428266
YAL058W	0	0	0.0224598930481283
YDL197C	0	0	0.0224358974358974
YHR034C	0	0	0.0224119530416222
YHR163W	0	0	0.0223880597014925
YOR110W	0	0	0.0223642172523962
YAR050W	0	0	0.0223404255319149
YGL185C	0	0	0.0223166843783209
YNL006W	0	0	0.0222929936305732
YHR105W	0	1	0.0222929936305732
YLR055C	0	0	0.0222693531283139
YDL233W	0	1	0.0222693531283139
YKL140W	0	0	0.0222457627118644
YMR272C	0	0	0.0222222222222222
YBL006C	0	0	0.0221987315010571
YML051W	0	0	0.0221752903907075
YBR185C	0	0	0.0221518987341772
YCL044C	0	0	0.0221285563751317
YER063W	0	0	0.0221052631578947
YCR046C	0	0	0.0220820189274448
YNL026W	0	0	0.0220588235294118
YAL029C	0	0	0.0220356768100735
YKL189W	0	0	0.0220125786163522
YBR111C	0	1	0.0220125786163522
YFR010W	0	0	0.0219895287958115
YOR275C	0	0	0.0219665271966527
YMR284W	0	0	0.0219435736677116
YHR122W	0	0	0.0219206680584551
YJR059W	0	0	0.0218978102189781
YAL019W	0	0	0.021875
YAL041W	0	0	0.0218522372528616
YGL104C	0	0	0.0218295218295218
YFL009W	0	0	0.0218068535825545
YBR273C	0	0	0.0217842323651452
YER162C	0	0	0.0217616580310881
YLR216C	0	0	0.0217391304347826
YCR088W	0	0	0.0217166494312306
YDR255C	0	0	0.0216942148760331
YMR133W	0	0	0.021671826625387
YIR011C	0	0	0.0216494845360825
YAL040C	0	0	0.0216271884654995
YDR354W	0	0	0.0216049382716049
YBR045C	0	0	0.0215827338129496
YDR051C	0	1	0.0215827338129496
YKR018C	0	1	0.0215827338129496
YAL042W	0	0	0.0215605749486653
YLR102C	0	0	0.0215384615384615
YIL050W	0	0	0.021516393442623
YHR176W	0	0	0.0214943705220061
YER169W	0	0	0.0214723926380368
YMR008C	0	0	0.0214504596527068
YOR363C	0	0	0.0214285714285714
YAR019C	0	0	0.0214067278287462
YER064C	0	0	0.0213849287169043
YBR223C	0	0	0.0213631739572737
YBL017C	0	0	0.0213414634146341
YBR290W	0	0	0.0213197969543147
YOR014W	0	0	0.0212981744421907
YGR032W	0	0	0.0212765957446809
YBR173C	0	0	0.0212550607287449
YBL029W	0	1	0.0212550607287449
YMR077C	0	0	0.0212335692618807
YDR305C	0	0	0.0212121212121212
YLR461W	0	1	0.0212121212121212
YER139C	0	1	0.0212121212121212
YGR257C	0	0	0.0211907164480323
YBL098W	0	0	0.0211693548387097
YOR157C	0	0	0.0211480362537764
YHL048W	0	0	0.0211267605633803
YBR059C	0	0	0.021105527638191
YDR452W	0	0	0.0210843373493976
YAL025C	0	0	0.0210631895687061
YPR180W	0	0	0.0210420841683367
YGL067W	0	0	0.021021021021021
YPR134W	0	0	0.021
YDR335W	0	0	0.020979020979021
YIR005W	0	0	0.0209580838323353
YGR102C	0	1	0.0209580838323353
YAL043C	0	0	0.0209371884346959
YNL133C	0	0	0.0209163346613546
YDR034C	0	0	0.0208955223880597
YDL029W	0	0	0.0208747514910537
YPR005C	0	0	0.0208540218470705
YER046W	0	0	0.0208333333333333
YGL141W	0	0	0.020812685827552
YKL007W	0	0	0.0207920792079208
YEL038W	0	1	0.0207920792079208
YJR139C	0	0	0.0207715133531157
YDR140W	0	0	0.0207509881422925
YBL038W	0	0	0.0207305034550839
YLR158C	0	0	0.0207100591715976
YLR133W	0	0	0.0206896551724138
YIL176C	0	1	0.0206896551724138
YCR068W	0	0	0.0206692913385827
YPR147C	0	1	0.0206692913385827
YLR177W	0	1	0.0206692913385827
YBR044C	0	0	0.0206489675516224
YFR015C	0	0	0.0206286836935167
YMR137C	0	0	0.0206084396467125
YJL210W	0	0	0.0205882352941176
YFR046C	0	0	0.0205680705190989
YBL040C	0	0	0.0205479452054795
YDL132W	0	0	0.0205278592375367
YAR042W	0	0	0.0205078125
YPR065W	0	0	0.0204878048780488
YAR028W	0	1	0.0204878048780488
YAR023C	0	1	0.0204878048780488
YAL033W	0	0	0.0204678362573099
YDR531W	0	0	0.0204479065238559
YML011C	0	0	0.0204280155642023
YOR089C	0	0	0.0204081632653061
YLR301W	0	0	0.0203883495145631
YER104W	0	0	0.020368574199806
YBR037C	0	0	0.0203488372093023
YJL035C	0	0	0.0203291384317522
YPL109C	0	1	0.0203291384317522
YPL258C	0	0	0.0203094777562863
YAL018C	0	1	0.0203094777562863
YBR103W	0	0	0.0202898550724638
YKL168C	0	1	0.0202898550724638
YNL230C	0	0	0.0202702702702703
YAL046C	0	1	0.0202702702702703
YBR003W	0	0	0.0202507232401157
YAL035W	0	0	0.0202312138728324
YJL093C	0	0	0.0202117420596728
YER059W	0	0	0.0201923076923077
YMR182C	0	0	0.0201729106628242
YBL107C	0	1	0.0201729106628242
YAL036C	0	0	0.0201535508637236
YDR019C	0	0	0.0201342281879195
YER017C	0	0	0.0201149425287356
YNL250W	0	0	0.0200956937799043
YPL046C	0	0	0.0200764818355641
YKR001C	0	0	0.0200573065902579
YLR316C	0	0	0.0200381679389313
YER014W	0	0	0.0200190657769304
YCL025C	0	0	0.02
YMR314W	0	0	0.0199809705042816
YBR009C	0	0	0.0199619771863118
YCR018C	0	0	0.0199430199430199
YKR019C	0	0	0.0199240986717268
YDR460W	0	0	0.0199052132701422
YAL034W-A	0	0	0.0198863636363636
YMR305C	0	0	0.0198675496688742
YNL246W	0	0	0.0198487712665406
YER116C	0	0	0.0198300283286119
YEL020C	0	1	0.0198300283286119
YMR258C	0	1	0.0198300283286119
YBR065C	0	0	0.019811320754717
YOR302W	0	0	0.0197926484448633
YBR067C	0	0	0.019774011299435
YER067W	0	1	0.019774011299435
YOR197W	0	0	0.019755409219191
YHR161C	0	0	0.0197368421052632
YHL009C	0	0	0.0197183098591549
YIL122W	0	0	0.0196998123827392
YDR284C	0	0	0.0196813495782568
YML079W	0	1	0.0196813495782568
YDL076C	0	0	0.0196629213483146
YKL010C	0	0	0.019644527595884
YDR427W	0	0	0.0196261682242991
YBR082C	0	0	0.0196078431372549
YLR094C	0	0	0.019589552238806
YHR001W	0	0	0.0195712954333644
YPR061C	0	1	0.0195712954333644
YMR106C	0	0	0.0195530726256983
YDL059C	0	0	0.0195348837209302
YCL032W	0	0	0.0195167286245353
YPL111W	0	0	0.0194986072423398
YDR379W	0	0	0.0194805194805195
YPL107W	0	1	0.0194805194805195
YMR317W	0	1	0.0194805194805195
YIL041W	0	1	0.0194805194805195
YHR002W	0	0	0.0194624652455978
YNL311C	0	0	0.0194444444444444
YKL119C	0	0	0.0194264569842738
YDL066W	0	0	0.0194085027726433
YBR110W	0	0	0.0193905817174515
YJL107C	0	1	0.0193905817174515
YCL016C	0	0	0.0193726937269373
YDR173C	0	0	0.0193548387096774
YPL202C	0	0	0.0193370165745856
YEL046C	0	0	0.0193192272309108
YBR221C	0	0	0.0193014705882353
YOR383C	0	0	0.0192837465564738
YER042W	0	0	0.0192660550458716
YHR116W	0	0	0.0192483959670028
YDR031W	0	1	0.0192483959670028
YIL154C	0	0	0.0192307692307692
YNR072W	0	0	0.0192131747483989
YBL021C	0	0	0.0191956124314442
YDR373W	0	0	0.0191780821917808
YHL034C	0	0	0.0191605839416058
YML098W	0	0	0.0191431175934366
YBL025W	0	0	0.0191256830601093
YIL121W	0	0	0.0191082802547771
YLR324W	0	0	0.0190909090909091
YKL043W	0	0	0.0190735694822888
YBL088C	0	0	0.0190562613430127
YEL062W	0	0	0.0190389845874887
YKL149C	0	0	0.0190217391304348
YAR015W	0	0	0.0190045248868778
YBL095W	0	1	0.0190045248868778
YJR119C	0	0	0.0189873417721519
YDR388W	0	0	0.018970189701897
YCL043C	0	0	0.0189530685920578
YAR018C	0	0	0.0189359783588819
YNL189W	0	0	0.0189189189189189
YDR196C	0	0	0.0189018901890189
YAR014C	0	0	0.0188848920863309
YLR271W	0	1	0.0188848920863309
YAL047C	0	0	0.0188679245283019
YNL025C	0	0	0.018850987432675
YJL213W	0	1	0.018850987432675
YDR482C	0	1	0.018850987432675
YBR076W	0	0	0.0188340807174888
YMR178W	0	1	0.0188340807174888
YBL080C	0	0	0.0188172043010753
YIL168W	0	0	0.0188003581020591
YIL103W	0	0	0.018783542039356
YBL091C	0	0	0.0187667560321716
YBR236C	0	0	0.01875
YAL037W	0	1	0.01875
YGL163C	0	0	0.0187332738626227
YOR035C	0	0	0.018716577540107
YHR046C	0	0	0.018699910952805
YNL245C	0	0	0.0186832740213523
YBR297W	0	0	0.0186666666666667
YER078C	0	0	0.0186500888099467
YDR177W	0	0	0.0186335403726708
YNL138W	0	0	0.0186170212765957
YKL145W	0	0	0.0186005314437555
YGR163W	0	0	0.0185840707964602
YBR018C	0	0	0.0185676392572944
YOL111C	0	0	0.0185512367491166
YOR070C	0	0	0.0185348631950574
YJR127C	0	0	0.0185185185185185
YMR224C	0	0	0.0185022026431718
YDR317W	0	0	0.0184859154929577
YKR065C	0	0	0.0184696569920844
YOR064C	0	0	0.0184534270650264
YLR016C	0	0	0.0184372256365233
YFL038C	0	0	0.0184210526315789
YBL071W-A	0	0	0.0184049079754601
YKL053C-A	0	0	0.0183887915936953
YBL093C	0	0	0.0183727034120735
YPL259C	0	0	0.0183566433566434
YBL046W	0	0	0.0183406113537118
YOR316C	0	0	0.0183246073298429
YAR071W	0	0	0.018308631211857
YHR190W	0	0	0.0182926829268293
YBL103C	0	0	0.0182767624020888
YML029W	0	0	0.0182608695652174
YAR002W	0	0	0.0182450043440487
YEL057C	0	0	0.0182291666666667
YBR168W	0	0	0.018213356461405
YCR012W	0	0	0.0181975736568458
YGL019W	0	0	0.0181818181818182
YNL286W	0	0	0.0181660899653979
YOR179C	0	0	0.0181503889369058
YDL128W	0	0	0.0181347150259067
YER182W	0	1	0.0181347150259067
YBL090W	0	0	0.0181190681622088
YLR421C	0	0	0.0181034482758621
YDL190C	0	0	0.0180878552971576
YBR011C	0	0	0.0180722891566265
YLR225C	0	1	0.0180722891566265
YBR217W	0	0	0.0180567497850387
YDL049C	0	0	0.0180412371134021
YNL100W	0	1	0.0180412371134021
YLR099C	0	1	0.0180412371134021
YPR159W	0	0	0.0180257510729614
YEL013W	0	0	0.0180102915951973
YBR080C	0	0	0.0179948586118252
YPR151C	0	0	0.0179794520547945
YGR143W	0	0	0.0179640718562874
YBR140C	0	0	0.0179487179487179
YLR265C	0	0	0.017933390264731
YNL155W	0	1	0.017933390264731
YBR151W	0	1	0.017933390264731
YPL165C	0	1	0.017933390264731
YGR223C	0	1	0.017933390264731
YJR065C	0	0	0.0179180887372014
YAL059W	0	0	0.0179028132992327
YPL191C	0	1	0.0179028132992327
YLR205C	0	0	0.0178875638841567
YDR463W	0	0	0.0178723404255319
YPL024W	0	0	0.0178571428571429
YBR203W	0	0	0.0178419711129991
YDR129C	0	0	0.0178268251273345
YLR059C	0	0	0.0178117048346056
YBR150C	0	1	0.0178117048346056
YBR019C	0	0	0.0177966101694915
YDL205C	0	0	0.0177815410668925
YBL011W	0	0	0.0177664974619289
YGR178C	0	0	0.0177514792899408
YAR008W	0	0	0.0177364864864865
YOL038W	0	0	0.0177215189873418
YDL139C	0	1	0.0177215189873418
YDR079C-A	0	0	0.0177065767284992
YJR106W	0	0	0.0176916596461668
YAR020C	0	1	0.0176916596461668
YDR036C	0	0	0.0176767676767677
YBR014C	0	1	0.0176767676767677
YIL062C	0	0	0.0176619007569386
YBR097W	0	0	0.0176470588235294
YBR299W	0	0	0.017632241813602
YBL002W	0	0	0.0176174496644295
YER177W	0	0	0.0176026823134954
YDR524C	0	0	0.0175879396984925
YPL041C	0	0	0.0175732217573222
YDR540C	0	1	0.0175732217573222
YDL080C	0	0	0.0175585284280936
YOL164W	0	0	0.0175438596491228
YDR362C	0	0	0.0175292153589316
YLR079W	0	0	0.0175145954962469
YDR100W	0	0	0.0175
YDR520C	0	1	0.0175
YLR218C	0	1	0.0175
YBR108W	0	1	0.0175
YKL159C	0	0	0.0174854288093256
YJL100W	0	0	0.0174708818635607
YFL018C	0	0	0.0174563591022444
YMR097C	0	0	0.0174418604651163
YOR172W	0	0	0.0174273858921162
YDL236W	0	0	0.0174129353233831
YBL003C	0	0	0.0173985086992543
YBR131W	0	0	0.0173841059602649
YBR294W	0	0	0.0173697270471464
YGL208W	0	0	0.0173553719008264
YCR063W	0	0	0.0173410404624277
YBR020W	0	0	0.0173267326732673
YKL012W	0	0	0.0173124484748557
YBL059W	0	1	0.0173124484748557
YCR009C	0	0	0.0172981878088962
YER134C	0	1	0.0172981878088962
YMR037C	0	0	0.0172839506172839
YDR111C	0	1	0.0172839506172839
YBR208C	0	0	0.0172697368421053
YLR132C	0	0	0.0172555464256368
YLR119W	0	0	0.0172413793103448
YAR029W	0	1	0.0172413793103448
YDL227C	0	0	0.0172272354388843
YJR010W	0	0	0.0172131147540984
YJL143W	0	0	0.0171990171990172
YBL008W	0	0	0.0171849427168576
YDL137W	0	0	0.0171708912510221
YGR134W	0	0	0.017156862745098
YER026C	0	0	0.0171428571428571
YEL007W	0	1	0.0171428571428571
YHL030W	0	0	0.0171288743882545
YHR086W	0	0	0.0171149144254279
YBL023C	0	0	0.0171009771986971
YPL260W	0	1	0.0171009771986971
YGR205W	0	1	0.0171009771986971
YHL025W	0	0	0.0170870626525631
YOL087C	0	1	0.0170870626525631
YBL074C	0	0	0.0170731707317073
YNL130C	0	0	0.0170593013809911
YNL193W	0	1	0.0170593013809911
YBL069W	0	0	0.0170454545454545
YBL013W	0	0	0.0170316301703163
YGR204W	0	0	0.0170178282009724
YBR286W	0	0	0.017004048582996
YGR121C	0	0	0.0169902912621359
YGL162W	0	0	0.0169765561843169
YBL037W	0	0	0.0169628432956381
YBL004W	0	0	0.0169491525423729
YBL014C	0	0	0.0169354838709677
YFR006W	0	1	0.0169354838709677
YHL047C	0	0	0.0169218372280419
YKL124W	0	0	0.0169082125603865
YBL105C	0	0	0.0168946098149638
YCL030C	0	0	0.0168810289389068
YBL020W	0	0	0.0168674698795181
YJR077C	0	0	0.0168539325842697
YOR328W	0	0	0.0168404170008019
YBL055C	0	0	0.0168269230769231
YBR248C	0	0	0.0168134507606085
YDL070W	0	1	0.0168134507606085
YBR085C-A	0	1	0.0168134507606085
YER058W	0	0	0.0168
YKL095W	0	0	0.0167865707434053
YAL067C	0	0	0.0167731629392971
YPL071C	0	1	0.0167731629392971
YDL085C-A	0	1	0.0167731629392971
YML076C	0	0	0.0167597765363128
YER027C	0	0	0.0167464114832536
YMR074C	0	1	0.0167464114832536
YER028C	0	0	0.0167330677290837
YFR044C	0	0	0.0167197452229299
YBL059C-A	0	1	0.0167197452229299
YCL026C-B	0	1	0.0167197452229299
YNL162W-A	0	1	0.0167197452229299
YKL069W	0	1	0.0167197452229299
YBR260C	0	0	0.0167064439140811
YAL064W	0	1	0.0167064439140811
YDL087C	0	0	0.0166931637519873
YBR240C	0	0	0.0166799046862589
YBL009W	0	0	0.0166666666666667
YOR352W	0	1	0.0166666666666667
YDR314C	0	0	0.0166534496431404
YCL042W	0	1	0.0166534496431404
YDL175C	0	0	0.0166402535657686
YNL157W	0	1	0.0166402535657686
YOR371C	0	0	0.0166270783847981
YMR042W	0	0	0.0166139240506329
YLR436C	0	0	0.016600790513834
YLR350W	0	0	0.0165876777251185
YKR038C	0	0	0.0165745856353591
YLR098C	0	0	0.0165615141955836
YBR229C	0	0	0.016548463356974
YDL105W	0	0	0.0165354330708661
YMR220W	0	0	0.016522423288749
YBR200W	0	0	0.0165094339622642
YPL201C	0	0	0.016496465043205
YDR063W	0	1	0.016496465043205
YOR131C	0	1	0.016496465043205
YNR014W	0	1	0.016496465043205
YDR226W	0	0	0.0164835164835165
YDL129W	0	1	0.0164835164835165
YDR076W	0	0	0.0164705882352941
YHR132W-A	0	1	0.0164705882352941
YML132W	0	0	0.0164576802507837
YDR098C	0	0	0.0164447924823806
YDR186C	0	1	0.0164447924823806
YDR017C	0	0	0.0164319248826291
YBL036C	0	0	0.016419077404222
YPR067W	0	0	0.01640625
YBR231C	0	0	0.0163934426229508
YIL034C	0	0	0.016380655226209
YDL149W	0	0	0.0163678877630553
YCL008C	0	0	0.0163551401869159
YJR050W	0	0	0.0163424124513619
YBL018C	0	0	0.0163297045101089
YLR068W	0	0	0.0163170163170163
YBR196C	0	0	0.016304347826087
YBL026W	0	0	0.0162916989914663
YBL082C	0	0	0.0162790697674419
YBR216C	0	0	0.0162664601084431
YNL251C	0	0	0.0162538699690402
YDL099W	0	0	0.0162412993039443
YGR135W	0	0	0.0162287480680062
YER030W	0	0	0.0162162162162162
YHR159W	0	1	0.0162162162162162
YDR534C	0	0	0.0162037037037037
YEL047C	0	0	0.0161912104857363
YBL032W	0	0	0.0161787365177196
YBL061C	0	0	0.0161662817551963
YKL141W	0	0	0.0161538461538462
YIL075C	0	0	0.016141429669485
YNL107W	0	0	0.0161290322580645
YBL024W	0	0	0.0161166538756715
YPR108W	0	0	0.0161042944785276
YBR296C	0	0	0.0160919540229885
YFR008W	0	0	0.0160796324655436
YER069W	0	0	0.0160673297628156
YCR098C	0	0	0.0160550458715596
YMR291W	0	1	0.0160550458715596
YER012W	0	0	0.0160427807486631
YGL038C	0	0	0.016030534351145
YFL007W	0	0	0.0160183066361556
YOR258W	0	1	0.0160183066361556
YBR127C	0	0	0.0160060975609756
YPL002C	0	0	0.015993907083016
YMR244C-A	0	1	0.015993907083016
YKL051W	0	0	0.0159817351598174
YBL084C	0	0	0.0159695817490494
YDR169C	0	1	0.0159695817490494
YBL034C	0	0	0.0159574468085106
YOR261C	0	0	0.0159453302961276
YBL042C	0	0	0.0159332321699545
YBR033W	0	1	0.0159332321699545
YGR239C	0	0	0.0159211523881729
YBR066C	0	0	0.0159090909090909
YGL082W	0	1	0.0159090909090909
YOL028C	0	0	0.0158970476911431
YCL064C	0	0	0.0158850226928896
YOL060C	0	0	0.0158730158730159
YJR158W	0	0	0.0158610271903323
YPR152C	0	1	0.0158610271903323
YGL051W	0	0	0.0158490566037736
YLR242C	0	0	0.0158371040723982
YKL098W	0	1	0.0158371040723982
YGR138C	0	0	0.0158251695553881
YKL059C	0	0	0.0158132530120482
YML130C	0	0	0.0158013544018059
YBL028C	0	0	0.0157894736842105
YHR009C	0	1	0.0157894736842105
YER045C	0	0	0.0157776108189331
YAR064W	0	1	0.0157776108189331
YBR152W	0	0	0.0157657657657658
YOR060C	0	0	0.0157539384846212
YOR327C	0	0	0.0157421289355322
YOR344C	0	0	0.0157303370786517
YCR037C	0	0	0.0157185628742515
YOR346W	0	0	0.0157068062827225
YOR027W	0	0	0.015695067264574
YMR176W	0	0	0.0156833457804332
YPL246C	0	1	0.0156833457804332
YEL029C	0	0	0.0156716417910448
YGR144W	0	0	0.0156599552572707
YBL057C	0	0	0.0156482861400894
YBL035C	0	0	0.0156366344005957
YGL130W	0	0	0.015625
YER174C	0	0	0.0156133828996283
YPR149W	0	0	0.0156017830609212
YJR082C	0	0	0.0155902004454343
YGL036W	0	1	0.0155902004454343
YFL031W	0	0	0.0155786350148368
YKR067W	0	0	0.0155670867309118
YBL039C	0	0	0.0155555555555556
YBL097W	0	0	0.0155440414507772
YNL103W	0	0	0.0155325443786982
YBL063W	0	0	0.0155210643015521
YLR273C	0	0	0.0155096011816839
YJL139C	0	0	0.0154981549815498
YGL127C	0	0	0.0154867256637168
YPL001W	0	0	0.0154753131908622
YLR035C	0	0	0.0154639175257732
YPL156C	0	0	0.0154525386313466
YGR192C	0	0	0.0154411764705882
YKR080W	0	0	0.0154298310066128
YOR229W	0	0	0.0154185022026432
YKR069W	0	0	0.0154071900220103
YGL250W	0	1	0.0154071900220103
YBL054W	0	0	0.0153958944281525
YKL013C	0	0	0.0153846153846154
YGR058W	0	1	0.0153846153846154
YJL056C	0	0	0.0153733528550512
YMR019W	0	1	0.0153733528550512
YER034W	0	1	0.0153733528550512
YBR040W	0	0	0.0153621068032187
YMR111C	0	1	0.0153621068032187
YHR012W	0	0	0.0153508771929825
YGR040W	0	0	0.0153396639883126
YGR013W	0	0	0.0153284671532847
YDR142C	0	0	0.0153172866520788
YBL060W	0	1	0.0153172866520788
YBR063C	0	1	0.0153172866520788
YPL151C	0	0	0.0153061224489796
YOR077W	0	1	0.0153061224489796
YOR273C	0	0	0.0152949745083758
YLR259C	0	0	0.0152838427947598
YNR035C	0	0	0.0152727272727273
YBR225W	0	1	0.0152727272727273
YPL028W	0	0	0.0152616279069767
YDR018C	0	0	0.0152505446623094
YGR156W	0	0	0.0152394775036284
YDL156W	0	1	0.0152394775036284
YDR213W	0	0	0.0152284263959391
YBR021W	0	0	0.0152173913043478
YCR069W	0	1	0.0152173913043478
YBL051C	0	0	0.0152063721940623
YER089C	0	0	0.0151953690303907
YOL133W	0	0	0.0151843817787419
YDR202C	0	0	0.0151734104046243
YBL010C	0	1	0.0151734104046243
YGR142W	0	0	0.0151624548736462
YNL116W	0	0	0.0151515151515152
YDR246W	0	0	0.0151405912040375
YER094C	0	0	0.0151296829971182
YKR087C	0	0	0.0151187904967603
YOR259C	0	0	0.0151079136690647
YBR201W	0	0	0.01509705248023
YOR288C	0	0	0.0150862068965517
YGR080W	0	0	0.0150753768844221
YJL131C	0	1	0.0150753768844221
YLR363W-A	0	1	0.0150753768844221
YPL224C	0	0	0.01506456241033
YBR274W	0	0	0.0150537634408602
YIL164C	0	1	0.0150537634408602
YBR058C	0	0	0.0150429799426934
YLR390W	0	0	0.0150322118826056
YIL119C	0	0	0.0150214592274678
YBL086C	0	1	0.0150214592274678
YGR288W	0	0	0.0150107219442459
YJL070C	0	1	0.0150107219442459
YER170W	0	0	0.015
YMR167W	0	0	0.0149892933618844
YER040W	0	0	0.0149786019971469
YBR101C	0	0	0.014967925873129
YMR112C	0	0	0.014957264957265
YLR376C	0	0	0.0149466192170819
YLR219W	0	0	0.0149359886201991
YHR047C	0	0	0.0149253731343284
YKL148C	0	0	0.0149147727272727
YBL068W	0	0	0.0149041873669269
YPL007C	0	0	0.0148936170212766
YNL108C	0	0	0.0148830616583983
YOR319W	0	0	0.0148725212464589
YBR301W	0	1	0.0148725212464589
YCR032W	0	0	0.0148619957537155
YOL065C	0	0	0.0148514851485149
YLR127C	0	0	0.0148409893992933
YOR090C	0	0	0.0148305084745763
YDL106C	0	0	0.0148200423429781
YBL106C	0	0	0.0148095909732017
YHR091C	0	0	0.0147991543340381
YDR118W	0	0	0.0147887323943662
YBL052C	0	0	0.0147783251231527
YHR200W	0	0	0.0147679324894515
YJR084W	0	0	0.0147575544624034
YER033C	0	1	0.0147575544624034
YPR178W	0	0	0.014747191011236
YLR023C	0	0	0.0147368421052632
YPR179C	0	0	0.014726507713885
YGL220W	0	1	0.014726507713885
YBR095C	0	0	0.0147161878065872
YJL196C	0	0	0.0147058823529412
YBR194W	0	1	0.0147058823529412
YBR182C	0	0	0.0146955913226032
YOR193W	0	0	0.0146853146853147
YBR023C	0	0	0.0146750524109015
YPL181W	0	0	0.0146648044692737
YOL081W	0	0	0.0146545708304257
YCR020C	0	0	0.0146443514644351
YNR074C	0	0	0.0146341463414634
YOL059W	0	0	0.0146239554317549
YHR053C	0	0	0.0146137787056367
YBL085W	0	0	0.0146036161335188
YCR076C	0	1	0.0146036161335188
YBR007C	0	1	0.0146036161335188
YMR276W	0	0	0.014593467685893
YGL110C	0	1	0.014593467685893
YKL195W	0	0	0.0145833333333333
YBL067C	0	1	0.0145833333333333
YOR161C	0	1	0.0145833333333333
YFL049W	0	0	0.0145732130464955
YBR096W	0	1	0.0145732130464955
YGL027C	0	0	0.0145631067961165
YML112W	0	0	0.0145530145530146
YDL135C	0	0	0.0145429362880886
YBR119W	0	0	0.0145328719723183
YDR162C	0	0	0.0145228215767635
YNR027W	0	0	0.0145127850725639
YLR043C	0	0	0.0145027624309392
YDL098C	0	0	0.0144927536231884
YPR024W	0	0	0.0144827586206897
YDR443C	0	0	0.0144727773949001
YPL270W	0	0	0.0144628099173554
YBR176W	0	0	0.0144528561596696
YBL079W	0	0	0.0144429160935351
YFL048C	0	0	0.0144329896907217
YCR060W	0	0	0.0144230769230769
YEL050C	0	0	0.0144131777625257
YER076C	0	1	0.0144131777625257
YDL170W	0	0	0.01440329218107
YPL049C	0	0	0.0143934201507882
YDR291W	0	1	0.0143934201507882
YBR160W	0	0	0.0143835616438356
YCR039C	0	0	0.0143737166324435
YLR245C	0	0	0.0143638850889193
YLL024C	0	0	0.0143540669856459
YMR236W	0	0	0.014344262295082
YDR298C	0	0	0.0143344709897611
YBR166C	0	0	0.014324693042292
YDL237W	0	1	0.014324693042292
YCR075C	0	0	0.0143149284253579
YPR115W	0	1	0.0143149284253579
YDR004W	0	0	0.0143051771117166
YBL031W	0	1	0.0143051771117166
YGL009C	0	0	0.0142954390742001
YGR077C	0	0	0.0142857142857143
YBR193C	0	0	0.0142760027192386
YBR125C	0	1	0.0142760027192386
YHR115C	0	0	0.0142663043478261
YDL100C	0	0	0.0142566191446029
YLR228C	0	0	0.014246947082768
YPL015C	0	0	0.0142372881355932
YHR001W-A	0	0	0.0142276422764228
YMR255W	0	0	0.014218009478673
YCR007C	0	1	0.014218009478673
YNL097C	0	0	0.0142083897158322
YGR023W	0	0	0.0141987829614604
YNL142W	0	0	0.0141891891891892
YFR021W	0	0	0.0141796083727211
YDL178W	0	0	0.01417004048583
YEL037C	0	0	0.0141604855023601
YBL027W	0	0	0.0141509433962264
YBR013C	0	1	0.0141509433962264
YLR453C	0	0	0.0141414141414141
YDR182W	0	0	0.0141318977119785
YCR092C	0	0	0.0141223940820444
YBR057C	0	0	0.0141129032258065
YBR211C	0	0	0.0141034251175285
YLR284C	0	0	0.0140939597315436
YLR176C	0	0	0.0140845070422535
YGR030C	0	0	0.0140750670241287
YBR070C	0	0	0.014065639651708
YBR228W	0	0	0.0140562248995984
YKL192C	0	0	0.0140468227424749
YJL065C	0	0	0.0140374331550802
YBR010W	0	0	0.0140280561122244
YBR102C	0	0	0.014018691588785
YKL128C	0	1	0.014018691588785
YKR064W	0	1	0.014018691588785
YGL128C	0	1	0.014018691588785
YBR041W	0	0	0.0140093395597065
YIL167W	0	0	0.014
YDR229W	0	0	0.0139906728847435
YNR030W	0	0	0.0139813581890812
YBR179C	0	0	0.0139720558882236
YCL027W	0	0	0.0139627659574468
YIL120W	0	0	0.013953488372093
YEL044W	0	0	0.0139442231075697
YBR042C	0	0	0.0139349701393497
YFR033C	0	0	0.0139257294429708
YHL019C	0	0	0.0139165009940358
YBL066C	0	1	0.0139165009940358
YBR038W	0	0	0.0139072847682119
YER167W	0	0	0.013898080741231
YBR015C	0	0	0.0138888888888889
YDR084C	0	0	0.0138797091870456
YLR455W	0	0	0.0138705416116248
YGR289C	0	0	0.0138613861386139
YGR002C	0	0	0.0138522427440633
YGL013C	0	0	0.013843111404087
YPL014W	0	1	0.013843111404087
YBR107C	0	0	0.0138339920948617
YBR002C	0	0	0.0138248847926267
YGL209W	0	0	0.0138157894736842
YDL067C	0	0	0.0138067061143984
YGR017W	0	1	0.0138067061143984
YDL006W	0	0	0.0137976346911958
YER152C	0	1	0.0137976346911958
YDR376W	0	0	0.0137885751805647
YPL110C	0	0	0.0137795275590551
YOR221C	0	0	0.0137704918032787
YGL134W	0	0	0.0137614678899083
YPL127C	0	0	0.0137524557956778
YNL254C	0	1	0.0137524557956778
YOR337W	0	0	0.0137434554973822
YLR085C	0	0	0.013734466971877
YLR193C	0	0	0.0137254901960784
YHR067W	0	0	0.0137165251469628
YDR451C	0	0	0.0137075718015666
YDR409W	0	0	0.0136986301369863
YJL110C	0	0	0.0136897001303781
YMR036C	0	0	0.0136807817589577
YDR126W	0	0	0.013671875
YCL055W	0	0	0.0136629798308393
YGR024C	0	0	0.0136540962288687
YKL171W	0	0	0.01364522417154
YDR191W	0	0	0.0136363636363636
YBR083W	0	0	0.0136275146009085
YBR106W	0	0	0.0136186770428016
YBL081W	0	1	0.0136186770428016
YBR029C	0	0	0.0136098509397278
YPR045C	0	1	0.0136098509397278
YCL067C	0	0	0.0136010362694301
YBL044W	0	1	0.0136010362694301
YBR123C	0	0	0.0135922330097087
YDR054C	0	0	0.0135834411384217
YKL006C-A	0	0	0.0135746606334842
YKL164C	0	0	0.0135658914728682
YMR156C	0	0	0.013557133634603
YDR494W	0	0	0.0135483870967742
YDR264C	0	0	0.0135396518375242
YBR017C	0	0	0.0135309278350515
YBR025C	0	0	0.0135222150676111
YOR107W	0	0	0.0135135135135135
YDL018C	0	0	0.0135048231511254
YDL004W	0	0	0.0134961439588689
YGL154C	0	0	0.0134874759152216
YGL056C	0	1	0.0134874759152216
YNL035C	0	1	0.0134874759152216
YJR009C	0	0	0.0134788189987163
YGL198W	0	0	0.013470173187941
YKR096W	0	1	0.013470173187941
YCL028W	0	1	0.013470173187941
YPR167C	0	0	0.0134615384615385
YBR192W	0	0	0.0134529147982063
YER051W	0	0	0.0134443021766965
YDR268W	0	0	0.0134357005758157
YIL156W	0	0	0.0134271099744246
YHL043W	0	0	0.0134185303514377
YOL062C	0	0	0.0134099616858238
YOR338W	0	0	0.013401403956605
YCL050C	0	0	0.0133928571428571
YKR072C	0	0	0.0133843212237094
YHR040W	0	0	0.0133757961783439
YML127W	0	0	0.0133672819859962
YPR186C	0	0	0.0133587786259542
YOR274W	0	0	0.0133502860775588
YMR087W	0	0	0.0133418043202033
YER159C	0	0	0.0133333333333333
YBR122C	0	0	0.0133248730964467
YBR034C	0	0	0.0133164235890932
YBR278W	0	0	0.0133079847908745
YLR206W	0	0	0.013299556681444
YIR023W	0	0	0.0132911392405063
YNL135C	0	0	0.0132827324478178
YHL028W	0	0	0.0132743362831858
YHR174W	0	0	0.0132659507264687
YJL030W	0	0	0.0132575757575758
YBR055C	0	0	0.0132492113564669
YBR081C	0	0	0.0132408575031526
YNL084C	0	0	0.0132325141776938
YBR078W	0	0	0.0132241813602015
YER003C	0	0	0.013215859030837
YLR278C	0	1	0.013215859030837
YBR213W	0	0	0.0132075471698113
YDL048C	0	1	0.0132075471698113
YKL201C	0	0	0.0131992457573853
YOR323C	0	0	0.0131909547738693
YNL201C	0	0	0.0131826741996234
YPR040W	0	0	0.0131744040150565
YNL123W	0	0	0.013166144200627
YML099C	0	0	0.0131578947368421
YDL193W	0	0	0.013149655604258
YBR048W	0	0	0.0131414267834793
YDR103W	0	0	0.0131332082551595
YBL089W	0	0	0.013125
YHR121W	0	0	0.0131168019987508
YGL122C	0	0	0.0131086142322097
YKL001C	0	0	0.0131004366812227
YBR085W	0	0	0.0130922693266833
YBR030W	0	0	0.0130841121495327
YDR400W	0	0	0.0130759651307597
YJR122W	0	1	0.0130759651307597
YLR323C	0	1	0.0130759651307597
YHR207C	0	1	0.0130759651307597
YHR027C	0	0	0.0130678282514001
YPL125W	0	0	0.0130597014925373
YJL185C	0	1	0.0130597014925373
YEL049W	0	1	0.0130597014925373
YCR104W	0	1	0.0130597014925373
YFL005W	0	0	0.0130515848353014
YIL048W	0	0	0.0130434782608696
YKL125W	0	0	0.0130353817504655
YDR503C	0	0	0.0130272952853598
YOR137C	0	0	0.0130192188468692
YKL074C	0	0	0.0130111524163569
YBR235W	0	1	0.0130111524163569
YBL072C	0	0	0.0130030959752322
YDR369C	0	0	0.0129950495049505
YBR091C	0	0	0.012987012987013
[truncated: 3,790 more rows]
