# Supplementary material for: Computationally Driven, Quantitative Experiments Discover Genes Required for Mitochondrial Biogenesis
Source: PLoS Genet. 2009 Mar 20;5(3):e1000407. doi: 10.1371/journal.pgen.1000407 (PMC2648979; doi:10.1371/journal.pgen.1000407)
Supplement: Dataset S2 — Top 100 novel ensemble predictions for additional yeast biological processes. A zip file containing 387 tab-delimited text files of the ensemble predictions for the indicated Gene Ontology Biological Process Term. (21.70 MB GZ) [file pgen.1000407.s013.gz › GO_0006082.txt]

ORF	AnnotatedToTerm?	Uncharacterized_04152007?	Precision
YLR027C	1	0	1.0
YCL030C	1	0	1.0
YIR034C	1	0	1.0
YNL104C	1	0	1.0
YDL066W	1	0	1.0
YOL058W	1	0	1.0
YGL202W	1	0	1.0
YDR035W	1	0	1.0
YIL116W	1	0	1.0
YCL009C	1	0	1.0
YJR109C	1	0	1.0
YGL026C	1	0	1.0
YER069W	1	0	1.0
YDR158W	1	0	1.0
YHR018C	1	0	1.0
YER090W	1	0	1.0
YOR184W	1	0	1.0
YBR145W	0	0	0.954545454545455
YMR062C	1	0	0.954545454545455
YJR148W	1	0	0.954545454545455
YKL211C	1	0	0.954545454545455
YEL071W	1	0	0.954545454545455
YDL198C	0	0	0.939393939393939
YOR202W	1	0	0.939393939393939
YDR127W	1	0	0.939393939393939
YPR145W	1	0	0.939393939393939
YDR354W	1	0	0.939393939393939
YOR303W	1	0	0.939393939393939
YGR204W	1	0	0.939393939393939
YGR124W	1	0	0.939393939393939
YLR303W	1	0	0.939393939393939
YGL125W	1	0	0.939393939393939
YER052C	1	0	0.939393939393939
YDR487C	0	0	0.933333333333333
YBR248C	1	0	0.933333333333333
YNR050C	1	0	0.933333333333333
YOR323C	1	0	0.933333333333333
YPL262W	1	0	0.933333333333333
YLR304C	1	0	0.933333333333333
YDL182W	1	0	0.933333333333333
YOL064C	1	0	0.933333333333333
YJR137C	1	0	0.933333333333333
YOR108W	1	0	0.933333333333333
YOR130C	1	0	0.933333333333333
YGR267C	1	0	0.933333333333333
YFR030W	0	0	0.91304347826087
YLR348C	0	0	0.893617021276596
YPL092W	0	0	0.88
YHR019C	1	0	0.88
YER073W	1	0	0.88
YGL186C	0	0	0.87037037037037
YMR108W	1	0	0.87037037037037
YCR053W	1	0	0.87037037037037
YBR249C	1	0	0.87037037037037
YMR083W	0	0	0.859649122807018
YER086W	1	0	0.859649122807018
YGL148W	1	0	0.859649122807018
YBR256C	0	0	0.847457627118644
YER091C	1	0	0.847457627118644
YNL220W	0	0	0.836065573770492
YDR037W	1	0	0.836065573770492
YCL017C	0	0	0.82258064516129
YNL239W	0	0	0.814285714285714
YKL218C	0	0	0.814285714285714
YER178W	1	0	0.814285714285714
YDL131W	1	0	0.814285714285714
YJR016C	1	0	0.814285714285714
YJR010W	1	0	0.814285714285714
YOL140W	1	0	0.814285714285714
YHR208W	1	0	0.814285714285714
YLR058C	0	0	0.808219178082192
YFL018C	1	0	0.808219178082192
YJL071W	1	0	0.808219178082192
YPR058W	0	0	0.8
YKR069W	1	0	0.8
YLR153C	0	0	0.795180722891566
YIL074C	1	0	0.795180722891566
YPL135W	0	0	0.795180722891566
YOR375C	1	0	0.795180722891566
YGL009C	1	0	0.795180722891566
YPR035W	1	0	0.795180722891566
YER055C	1	0	0.795180722891566
YOR136W	1	0	0.795180722891566
YMR095C	0	0	0.790697674418605
YIL094C	1	0	0.790697674418605
YGL062W	1	0	0.790697674418605
YFL028C	0	0	0.784090909090909
YBR218C	1	0	0.784090909090909
YMR303C	0	0	0.777777777777778
YDR234W	1	0	0.777777777777778
YDR531W	0	0	0.769230769230769
YPL252C	0	0	0.763440860215054
YNL037C	1	0	0.763440860215054
YMR096W	0	0	0.75531914893617
YJR130C	0	0	0.747368421052632
YHR071W	0	0	0.739583333333333
YLR092W	0	0	0.735294117647059
YPL265W	0	0	0.735294117647059
YPR167C	1	0	0.735294117647059
YJL088W	1	0	0.735294117647059
YDR019C	1	0	0.735294117647059
YCR005C	1	0	0.735294117647059
YLR359W	0	0	0.728155339805825
YGL224C	0	0	0.721153846153846
YPL188W	0	0	0.716981132075472
YLR355C	1	0	0.716981132075472
YOL059W	0	0	0.712962962962963
YOR221C	1	0	0.712962962962963
YBR043C	0	0	0.711711711711712
YBR221C	1	0	0.711711711711712
YPR033C	1	0	0.711711711711712
YGR240C	0	0	0.705357142857143
YDR046C	0	0	0.701754385964912
YDR341C	1	0	0.701754385964912
YJR025C	0	0	0.695652173913043
YML126C	0	0	0.694915254237288
YDR502C	1	0	0.694915254237288
YGL245W	1	0	0.694915254237288
YJL060W	0	0	0.689075630252101
YLR354C	0	0	0.685483870967742
YOR230W	0	0	0.685483870967742
YBR196C	1	0	0.685483870967742
YGR185C	1	0	0.685483870967742
YLR044C	1	0	0.685483870967742
YMR120C	0	0	0.684210526315789
YFR025C	1	0	0.684210526315789
YKL120W	0	0	0.684210526315789
YML116W	0	0	0.684210526315789
YKL060C	1	0	0.684210526315789
YJR139C	1	0	0.684210526315789
YMR189W	1	0	0.684210526315789
YPL061W	1	0	0.684210526315789
YKL001C	1	0	0.684210526315789
YBR263W	0	0	0.681481481481481
YER081W	1	0	0.681481481481481
YLL027W	0	0	0.676470588235294
YBR127C	0	0	0.673913043478261
YGR254W	1	0	0.673913043478261
YMR205C	0	0	0.669064748201439
YGR055W	0	0	0.666666666666667
YAL012W	1	0	0.666666666666667
YGL234W	0	0	0.664383561643836
YBR115C	1	0	0.664383561643836
YOL086C	0	0	0.664383561643836
YOL147C	1	0	0.664383561643836
YAL038W	1	0	0.664383561643836
YHR024C	0	0	0.659863945578231
YDR481C	0	0	0.655844155844156
YBR011C	0	0	0.655844155844156
YAL044C	1	0	0.655844155844156
YEL046C	1	0	0.655844155844156
YPL028W	0	0	0.655844155844156
YCR012W	1	0	0.655844155844156
YER024W	1	0	0.655844155844156
YHR122W	0	0	0.651612903225806
YBR068C	0	0	0.650306748466258
YJR077C	0	0	0.650306748466258
YPL273W	1	0	0.650306748466258
YGR094W	1	0	0.650306748466258
YEL009C	1	0	0.650306748466258
YDL185W	0	0	0.650306748466258
YBR035C	1	0	0.650306748466258
YNR001C	1	0	0.650306748466258
YFR044C	0	0	0.648484848484848
YDL078C	1	0	0.648484848484848
YEL063C	0	0	0.644578313253012
YOR128C	0	0	0.640718562874252
YOR142W	0	0	0.63905325443787
YLR134W	1	0	0.63905325443787
YDR408C	0	0	0.635294117647059
YPL274W	0	0	0.631578947368421
YBL098W	0	0	0.627906976744186
YHR047C	0	0	0.624277456647399
YGR061C	0	0	0.620689655172414
YJR105W	0	0	0.619318181818182
YGR155W	1	0	0.619318181818182
YGL001C	0	0	0.615819209039548
YGR065C	0	0	0.612359550561798
YGR175C	0	0	0.608938547486033
YMR241W	0	0	0.607734806629834
YHR174W	1	0	0.607734806629834
YIL053W	0	0	0.604395604395604
YDR508C	0	0	0.601092896174863
YHR029C	0	1	0.601092896174863
YNL311C	0	0	0.597826086956522
YNR043W	0	0	0.595744680851064
YNL268W	0	0	0.595744680851064
YGL184C	1	0	0.595744680851064
YLR180W	1	0	0.595744680851064
YKL184W	0	0	0.592592592592593
YNL138W	0	0	0.589473684210526
YPR074C	0	0	0.588541666666667
YHR020W	1	0	0.588541666666667
YMR300C	0	0	0.587628865979381
YKL029C	1	0	0.587628865979381
YLL018C	0	0	0.584615384615385
YFL039C	0	0	0.583756345177665
YHR025W	1	0	0.583756345177665
YOR201C	0	0	0.580808080808081
YMR208W	0	0	0.577889447236181
YLR259C	0	0	0.575
YDR226W	0	0	0.572139303482587
YBL102W	0	0	0.569306930693069
YJL172W	0	0	0.566502463054187
YJR121W	0	0	0.563981042654028
YOR187W	0	0	0.563981042654028
YOR226C	0	0	0.563981042654028
YCL018W	1	0	0.563981042654028
YOR133W	0	0	0.563981042654028
YNL071W	1	0	0.563981042654028
YHR137W	1	0	0.563981042654028
YER023W	1	0	0.563981042654028
YDR050C	0	0	0.563380281690141
YOR335C	1	0	0.563380281690141
YOR316C	0	0	0.562790697674419
YHR162W	0	1	0.562790697674419
YKL152C	1	0	0.562790697674419
YGL008C	0	0	0.560185185185185
YNL036W	0	0	0.557603686635945
YLL024C	0	0	0.555045871559633
YBL099W	0	0	0.554545454545455
YPR002W	1	0	0.554545454545455
YHR112C	0	0	0.552036199095023
YLR193C	0	0	0.54954954954955
YBR294W	0	0	0.547085201793722
YFR047C	0	0	0.544642857142857
YNL055C	0	0	0.542222222222222
YBL030C	0	0	0.539823008849557
YER175C	0	1	0.539823008849557
YKR080W	0	0	0.539473684210526
YNL277W	1	0	0.539473684210526
YNL241C	0	0	0.537117903930131
YGL012W	0	0	0.534782608695652
YGR239C	0	0	0.532467532467532
YAR015W	0	0	0.530172413793103
YGL253W	0	0	0.52991452991453
YIR017C	1	0	0.52991452991453
YHR063C	0	0	0.527659574468085
YOR337W	0	0	0.527196652719665
YGR157W	0	0	0.527196652719665
YJL052W	1	0	0.527196652719665
YJR009C	1	0	0.527196652719665
YHR163W	0	0	0.526970954356846
YAL062W	1	0	0.526970954356846
YOL119C	0	0	0.524793388429752
YDL174C	0	0	0.524590163934426
YJL130C	1	0	0.524590163934426
YDR497C	0	0	0.522448979591837
YML078W	0	0	0.520325203252033
YBL043W	0	0	0.518218623481781
YMR097C	0	0	0.516129032258065
YMR008C	0	0	0.516
YJL196C	1	0	0.516
YPR080W	0	0	0.51394422310757
YPL048W	0	0	0.513725490196078
YGL077C	0	0	0.513725490196078
YKL106W	1	0	0.513725490196078
YGR286C	1	0	0.513725490196078
YMR220W	0	0	0.513513513513513
YPL134C	0	0	0.513513513513513
YDL171C	1	0	0.513513513513513
YGR192C	1	0	0.513513513513513
YKR042W	0	0	0.511538461538461
YPL036W	0	0	0.511450381679389
YBR105C	1	0	0.511450381679389
YLR023C	0	0	0.511194029850746
YDL054C	0	0	0.511194029850746
YCL025C	0	0	0.511194029850746
YDR148C	1	0	0.511194029850746
YFL022C	1	0	0.511194029850746
YER065C	1	0	0.511194029850746
YJL200C	0	1	0.511194029850746
YNL142W	0	0	0.509293680297398
YHR183W	0	0	0.509225092250922
YPL111W	1	0	0.509225092250922
YBL033C	0	0	0.507352941176471
YBR104W	0	0	0.505494505494505
YNL004W	0	0	0.503649635036496
YGR234W	0	0	0.501818181818182
YFR055W	0	0	0.501805054151625
YPR128C	1	0	0.501805054151625
YDL236W	0	0	0.50179211469534
YDR034C	1	0	0.50179211469534
YER177W	0	0	0.5
YKR039W	0	0	0.498257839721254
YAL005C	0	0	0.498257839721254
YDR353W	0	0	0.498257839721254
YDL170W	0	0	0.498257839721254
YPL231W	1	0	0.498257839721254
YPL160W	1	0	0.498257839721254
YER061C	1	0	0.498257839721254
YHL036W	0	0	0.496527777777778
YLR089C	0	1	0.496527777777778
YFL021W	0	0	0.494809688581315
YBR118W	0	0	0.493377483443709
YOR222W	0	0	0.493377483443709
YAL042W	0	0	0.493377483443709
YNL117W	1	0	0.493377483443709
YNR058W	1	0	0.493377483443709
YNL229C	0	0	0.493377483443709
YIL056W	1	0	0.493377483443709
YKL080W	0	0	0.493377483443709
YGL105W	1	0	0.493377483443709
YAL060W	0	0	0.493377483443709
YML110C	0	0	0.493377483443709
YNR057C	1	0	0.493377483443709
YIL125W	1	0	0.493377483443709
YGL040C	0	0	0.49185667752443
YLR249W	0	0	0.49185667752443
YLR090W	0	0	0.49185667752443
YLL062C	1	0	0.49185667752443
YLR060W	1	0	0.49185667752443
YDR264C	0	0	0.49025974025974
YFL037W	0	0	0.488673139158576
YER165W	0	0	0.487096774193548
YLR110C	0	0	0.485530546623794
YGR260W	0	0	0.483974358974359
YMR088C	0	0	0.482428115015974
YMR318C	0	0	0.480891719745223
YMR246W	0	0	0.479365079365079
YCL028W	0	1	0.479365079365079
YGR244C	0	0	0.477848101265823
YLL061W	0	0	0.476340694006309
YNL130C	0	0	0.474842767295597
YNL129W	0	0	0.473354231974922
YMR145C	0	0	0.47239263803681
YBL005W	0	0	0.47239263803681
YAR035W	1	0	0.47239263803681
YDR385W	0	0	0.47239263803681
YLR109W	0	0	0.47239263803681
YER043C	1	0	0.47239263803681
YNR056C	1	0	0.47239263803681
YJL212C	0	0	0.470948012232416
YBR291C	0	0	0.469879518072289
YMR202W	0	0	0.469879518072289
YLR378C	0	0	0.469879518072289
YKL182W	1	0	0.469879518072289
YKL085W	1	0	0.469879518072289
YGL039W	0	0	0.469387755102041
YML008C	0	0	0.469387755102041
YBR121C	1	0	0.469387755102041
YJR065C	0	0	0.469387755102041
YLR377C	1	0	0.469387755102041
YOR374W	0	0	0.469387755102041
YEL034W	0	0	0.469387755102041
YDR232W	0	0	0.469387755102041
YGL117W	0	1	0.469387755102041
YNR016C	1	0	0.469387755102041
YBR177C	1	0	0.469387755102041
YOL097C	1	0	0.469387755102041
YHR216W	0	0	0.468023255813953
YGR087C	0	0	0.466666666666667
YDR188W	0	0	0.465317919075145
YDR011W	0	0	0.463976945244957
YJL138C	0	0	0.46264367816092
YGR121C	0	0	0.461538461538462
YGL137W	0	0	0.461538461538462
YPR001W	1	0	0.461538461538462
YPR183W	0	0	0.460227272727273
YOR271C	0	1	0.460227272727273
YLR447C	0	0	0.458923512747875
YJR045C	0	0	0.457627118644068
YPR036W	0	0	0.456338028169014
YOR209C	0	0	0.455056179775281
YEL029C	0	0	0.453781512605042
YEL002C	0	0	0.452513966480447
YHR190W	0	0	0.451790633608815
YOR270C	0	0	0.451790633608815
YLR155C	1	0	0.451790633608815
YPL250C	0	1	0.451790633608815
YJR111C	0	1	0.451790633608815
YJR073C	0	0	0.451790633608815
YGL205W	1	0	0.451790633608815
YDR483W	0	0	0.450819672131148
YIL003W	0	0	0.450819672131148
YGR264C	1	0	0.450819672131148
YKR066C	0	0	0.449591280653951
YBL076C	0	0	0.448369565217391
YBL103C	0	0	0.447154471544715
YER040W	0	0	0.445945945945946
YJL002C	0	0	0.444743935309973
YER015W	0	0	0.443548387096774
YDR256C	0	0	0.442359249329759
YGL219C	0	0	0.441176470588235
YBR162C	0	0	0.44
YJL121C	0	0	0.438829787234043
YLR100W	0	0	0.437665782493369
YMR203W	0	0	0.436507936507937
YOL158C	0	0	0.435356200527704
YLR028C	0	0	0.43455497382199
YNL169C	0	0	0.43455497382199
YKR097W	1	0	0.43455497382199
YOL020W	0	0	0.433420365535248
YPL106C	0	0	0.432291666666667
YML028W	0	0	0.431168831168831
YBR067C	0	0	0.430051813471503
YER026C	0	0	0.429667519181586
YJL026W	0	0	0.429667519181586
YLR188W	0	0	0.429667519181586
YJL089W	1	0	0.429667519181586
YOR100C	1	0	0.429667519181586
YHL027W	0	0	0.428571428571429
YPR004C	0	1	0.428571428571429
YIL039W	0	0	0.427848101265823
YKL217W	0	0	0.427848101265823
YLR174W	1	0	0.427848101265823
YLR291C	0	0	0.426767676767677
YDR155C	0	0	0.425692695214106
YKL157W	0	0	0.424623115577889
YHR064C	0	0	0.423558897243108
YGL215W	0	0	0.4225
YLR340W	0	0	0.4214463840399
YNL183C	0	0	0.420792079207921
YGR180C	0	0	0.420792079207921
YMR042W	1	0	0.420792079207921
YDL145C	0	0	0.419753086419753
YBR286W	0	0	0.41871921182266
YCL043C	0	0	0.417690417690418
YOR063W	0	0	0.417073170731707
YKR059W	0	0	0.417073170731707
YML042W	1	0	0.417073170731707
YNL049C	0	0	0.416058394160584
YNR013C	0	0	0.41504854368932
YNL307C	0	0	0.414043583535109
YPL212C	0	0	0.41304347826087
YHR026W	0	0	0.412887828162291
YGL022W	0	0	0.412887828162291
YKL212W	0	0	0.412887828162291
YNL135C	1	0	0.412887828162291
YDR036C	1	0	0.412887828162291
YHR132C	0	0	0.411904761904762
YLR034C	0	0	0.410926365795724
YKL081W	0	0	0.409952606635071
YLR179C	0	1	0.409952606635071
YMR015C	0	0	0.408983451536643
YER120W	0	0	0.408018867924528
YPR191W	0	0	0.407494145199063
YGR029W	0	0	0.407494145199063
YIL051C	1	0	0.407494145199063
YDL055C	0	0	0.406542056074766
YER096W	0	0	0.406032482598608
YDR044W	0	0	0.406032482598608
YOL126C	1	0	0.406032482598608
YMR094W	0	0	0.405092592592593
YER003C	0	0	0.404157043879908
YMR058W	0	0	0.403225806451613
YIL083C	0	0	0.402298850574713
YJL159W	0	0	0.401826484018265
YJL101C	0	0	0.401826484018265
YLR438W	1	0	0.401826484018265
YER089C	0	0	0.400911161731207
YHR072W	0	0	0.4
YDR384C	0	0	0.399092970521542
YDL237W	0	1	0.399092970521542
YIL050W	0	0	0.398210290827741
YJL167W	0	0	0.398210290827741
YKL056C	0	0	0.398210290827741
YLR203C	0	0	0.398210290827741
YBL015W	1	0	0.398210290827741
YDR380W	1	0	0.398210290827741
YMR099C	0	0	0.397321428571429
YKL148C	0	0	0.396436525612472
YPL033C	0	0	0.395555555555556
YCL057W	0	0	0.394678492239468
YER141W	0	0	0.393873085339168
YDL226C	0	0	0.393873085339168
YPL177C	0	0	0.393873085339168
YER056C	0	0	0.393873085339168
YHR037W	1	0	0.393873085339168
YMR272C	1	0	0.393873085339168
YDL085W	0	0	0.393013100436681
YNL209W	0	0	0.392156862745098
YIL043C	0	0	0.391397849462366
YBR213W	0	0	0.391397849462366
YNL221C	0	0	0.391397849462366
YGL252C	0	0	0.391397849462366
YPL058C	1	0	0.391397849462366
YDL178W	1	0	0.391397849462366
YMR321C	0	1	0.391397849462366
YOR370C	0	0	0.390557939914163
YKR046C	0	0	0.389721627408994
YNL240C	0	0	0.389006342494715
YIL145C	0	0	0.389006342494715
YNL168C	0	1	0.389006342494715
YEL058W	0	0	0.389006342494715
YIL160C	1	0	0.389006342494715
YJL158C	0	0	0.389006342494715
YOR196C	1	0	0.389006342494715
YDL052C	0	0	0.388185654008439
YIL022W	0	0	0.387368421052632
YGR257C	0	0	0.38655462184874
YMR186W	0	0	0.386221294363257
YMR092C	0	0	0.386221294363257
YGL055W	1	0	0.386221294363257
YGR161C	0	0	0.385416666666667
YJL072C	0	0	0.384615384615385
YIL121W	0	0	0.383817427385892
YDL059C	0	0	0.383022774327122
YKL210W	0	0	0.382231404958678
YKL008C	0	0	0.381632653061225
YLR432W	0	0	0.381632653061225
YBL045C	0	0	0.381632653061225
YLR158C	1	0	0.381632653061225
YLR075W	0	0	0.381632653061225
YLR160C	1	0	0.381632653061225
YLR231C	0	0	0.380855397148676
YBR025C	0	0	0.380081300813008
YFL045C	0	0	0.379310344827586
YER062C	0	0	0.378542510121458
YBR039W	0	0	0.377777777777778
YJL210W	0	0	0.377016129032258
YHR143W	0	0	0.376753507014028
YLR192C	0	0	0.376753507014028
YOR347C	1	0	0.376753507014028
YDR298C	0	0	0.3767258382643
YIL018W	0	0	0.3767258382643
YHR074W	0	0	0.3767258382643
YJL012C	0	0	0.3767258382643
YNL103W	1	0	0.3767258382643
YNL247W	1	0	0.3767258382643
YEL066W	0	0	0.3767258382643
YAL054C	1	0	0.3767258382643
YJR103W	0	0	0.375984251968504
YJR104C	0	0	0.37573385518591
YML086C	0	0	0.37573385518591
YLR157C	1	0	0.37573385518591
YHR042W	0	0	0.375
YGL236C	0	0	0.374280230326296
YOL165C	0	0	0.374280230326296
YGR282C	0	0	0.374280230326296
YHR123W	0	0	0.374280230326296
YLR142W	1	0	0.374280230326296
YIR031C	0	0	0.374280230326296
YGR279C	0	0	0.374280230326296
YGR208W	1	0	0.374280230326296
YKR009C	1	0	0.374280230326296
YDL067C	0	0	0.373563218390805
YDR047W	0	0	0.372848948374761
YFR051C	0	0	0.372137404580153
YMR038C	0	0	0.371428571428571
YIL088C	0	0	0.371212121212121
YMR296C	0	0	0.371212121212121
YKL192C	1	0	0.371212121212121
YKL019W	0	0	0.370998116760829
YHR007C	0	0	0.370998116760829
YDL015C	1	0	0.370998116760829
YLR420W	0	0	0.370300751879699
YLL041C	0	0	0.369606003752345
YGR019W	0	0	0.368913857677903
YDR530C	0	0	0.368224299065421
YOR302W	0	0	0.367537313432836
YDR297W	0	0	0.366852886405959
YLL048C	0	0	0.366171003717472
YER042W	0	0	0.365988909426987
YIL041W	0	1	0.365988909426987
YDL126C	0	0	0.365988909426987
YOL061W	1	0	0.365988909426987
YJR155W	0	0	0.365313653136531
YOR084W	0	0	0.364640883977901
YPL004C	0	0	0.364468864468864
YAL015C	0	0	0.364468864468864
YNL009W	1	0	0.364468864468864
YBR281C	0	0	0.363802559414991
YLR328W	0	0	0.363138686131387
YPL226W	0	0	0.36247723132969
YJR147W	0	0	0.36231884057971
YBR029C	0	0	0.36231884057971
YHL011C	1	0	0.36231884057971
YKL127W	0	0	0.361663652802893
YMR006C	0	0	0.36101083032491
YGL162W	0	0	0.36036036036036
YDL215C	0	0	0.359712230215827
YML085C	0	0	0.359066427289048
YPL026C	0	0	0.358928571428571
YPL270W	0	0	0.358928571428571
YDR023W	1	0	0.358928571428571
YKL188C	0	0	0.358792184724689
YHR068W	0	0	0.358792184724689
YMR135C	1	0	0.358792184724689
YNR027W	0	0	0.358156028368794
YPL059W	0	0	0.358024691358025
YKL067W	0	0	0.358024691358025
YOR363C	1	0	0.358024691358025
YBR238C	0	0	0.357394366197183
YDL046W	0	0	0.35676625659051
YKL104C	0	0	0.356140350877193
YBR149W	0	0	0.355516637478109
YNL085W	0	0	0.354895104895105
YBL091C	0	0	0.354275741710297
YKL146W	0	0	0.353658536585366
YIL010W	0	0	0.35304347826087
YGR285C	0	0	0.352941176470588
YLR220W	0	0	0.352941176470588
YDR300C	1	0	0.352941176470588
YEL027W	0	0	0.352331606217617
YCL011C	0	0	0.351724137931034
YPR138C	0	0	0.351118760757315
YOR317W	0	0	0.350515463917526
YKL216W	0	0	0.34991423670669
YKL191W	0	0	0.349315068493151
YHR051W	0	0	0.348717948717949
YGL027C	0	0	0.348639455782313
YJL153C	0	0	0.348639455782313
YMR009W	1	0	0.348639455782313
YKR065C	0	0	0.34804753820034
YMR217W	0	0	0.347457627118644
YHR128W	0	0	0.346869712351946
YLR450W	0	0	0.346283783783784
YJR074W	0	0	0.345699831365936
YBR208C	0	0	0.345117845117845
YJR095W	0	0	0.34453781512605
YLR301W	0	0	0.343959731543624
YMR297W	0	0	0.343383584589615
YOR065W	0	0	0.342809364548495
YNL101W	0	0	0.342237061769616
YDR216W	0	0	0.341666666666667
YJR007W	0	0	0.341098169717138
YNL287W	0	0	0.341059602649007
YHR199C	0	1	0.341059602649007
YER044C	0	0	0.341059602649007
YOR388C	1	0	0.341059602649007
YGL255W	0	0	0.340495867768595
YLR429W	0	0	0.33993399339934
YKL103C	0	0	0.339373970345964
YLR069C	0	0	0.338815789473684
YMR011W	0	0	0.338259441707718
YIR029W	0	0	0.337704918032787
YNL160W	0	0	0.337152209492635
YNL044W	0	0	0.336601307189543
YDR178W	0	0	0.336585365853659
YBR036C	0	0	0.336585365853659
YMR280C	1	0	0.336585365853659
YER136W	0	0	0.336038961038961
YNL331C	0	0	0.3354943273906
YDL095W	0	0	0.33495145631068
YGR284C	0	0	0.334410339256866
YBR085W	0	0	0.333870967741935
YGR191W	0	0	0.333333333333333
YNL191W	0	0	0.332797427652733
YIL078W	0	0	0.332263242375602
YOL143C	0	0	0.331730769230769
YLR286C	0	0	0.3312
YCR048W	0	0	0.330670926517572
YLR056W	0	0	0.330143540669856
YBR093C	0	0	0.329617834394904
YOL027C	0	0	0.329093799682035
YEL017C-A	0	0	0.328593996840442
YOR085W	0	0	0.328593996840442
YEL052W	0	1	0.328593996840442
YLR351C	0	1	0.328593996840442
YGL067W	0	0	0.328593996840442
YDR253C	1	0	0.328593996840442
YDR172W	0	0	0.32807570977918
YIL123W	0	0	0.32755905511811
YBR031W	0	0	0.327044025157233
YLR380W	0	0	0.3265625
YOR117W	0	0	0.3265625
YMR271C	0	0	0.3265625
YDR321W	1	0	0.3265625
YKR071C	0	1	0.3265625
YOL002C	0	0	0.326086956521739
YAL048C	0	0	0.326086956521739
YMR027W	0	1	0.326086956521739
YLR163C	0	0	0.326086956521739
YKR099W	1	0	0.326086956521739
YAL016W	0	0	0.325581395348837
YER036C	0	0	0.325077399380805
YHR008C	0	0	0.324574961360124
YDR400W	0	0	0.324074074074074
YJR047C	0	0	0.323574730354391
YOR176W	0	0	0.323076923076923
YJL116C	0	0	0.32258064516129
YPL131W	0	0	0.322085889570552
YGL114W	0	0	0.321592649310873
YPR198W	0	0	0.321100917431193
YLR150W	0	0	0.320610687022901
YAR071W	0	0	0.320121951219512
YGL195W	0	0	0.319634703196347
YNL333W	0	0	0.319148936170213
YLR293C	0	0	0.31866464339909
YIL155C	0	0	0.318181818181818
YML120C	0	0	0.317771084337349
YGR097W	0	0	0.317771084337349
YOR151C	0	0	0.317771084337349
YBR006W	1	0	0.317771084337349
YER004W	0	1	0.317771084337349
YDL100C	0	0	0.317436661698957
YDR062W	0	0	0.317436661698957
YPL098C	0	0	0.317436661698957
YDR059C	0	0	0.317436661698957
YGR232W	0	0	0.317436661698957
YKL181W	1	0	0.317436661698957
YML004C	1	0	0.317436661698957
YGR197C	0	0	0.316964285714286
YOL155C	0	0	0.316493313521545
YCL050C	0	0	0.316023738872404
YJR017C	0	0	0.315555555555556
YBR111C	0	1	0.315555555555556
YML051W	0	0	0.31508875739645
YJR070C	0	0	0.314623338257016
YBR126C	0	0	0.314159292035398
YDR099W	0	0	0.313696612665685
YPL154C	0	0	0.313235294117647
YCR004C	0	1	0.313235294117647
YGR231C	0	0	0.312775330396476
YER078C	0	0	0.312316715542522
YGR214W	0	0	0.31185944363104
YDL229W	0	0	0.31140350877193
YER027C	0	0	0.310948905109489
YKL035W	0	0	0.310495626822157
YDL086W	0	1	0.310495626822157
YOL129W	0	0	0.310043668122271
YGR101W	0	0	0.309593023255814
YDR098C	0	0	0.309143686502177
YDR212W	0	0	0.308695652173913
YIR037W	0	0	0.308248914616498
YDR258C	0	0	0.307803468208093
YIL042C	0	0	0.307359307359307
YKL213C	0	0	0.306916426512968
YDR294C	0	0	0.306474820143885
YDR126W	0	0	0.306034482758621
YLR266C	0	0	0.305595408895265
YNL280C	0	0	0.305157593123209
YHR046C	0	0	0.304721030042918
YJL143W	0	0	0.304285714285714
YIL117C	0	0	0.303977272727273
YLL058W	0	0	0.303977272727273
YIL046W	0	0	0.303977272727273
YKL015W	1	0	0.303977272727273
YPL091W	0	0	0.30354609929078
YML124C	0	0	0.303244005641749
YEL024W	0	0	0.303244005641749
YLR133W	0	0	0.303244005641749
YMR169C	1	0	0.303244005641749
YGR256W	0	0	0.302816901408451
YLL001W	0	0	0.30239099859353
YGR209C	0	0	0.301966292134831
YPR069C	0	0	0.301542776998597
YDL029W	0	0	0.301120448179272
YBR037C	0	0	0.300699300699301
YOR197W	0	0	0.300417246175243
YCR079W	0	0	0.300417246175243
YDL081C	0	0	0.300417246175243
YDR007W	1	0	0.300417246175243
YER025W	0	0	0.3
YJR064W	0	0	0.299583911234397
YKR036C	0	0	0.299168975069252
YGR288W	0	0	0.298755186721992
YIL164C	0	1	0.298755186721992
YLR390W	0	0	0.298342541436464
YPL117C	0	0	0.297931034482759
YGL225W	0	0	0.297814207650273
YOR382W	0	0	0.297814207650273
YOL049W	0	0	0.297814207650273
YNL074C	0	0	0.297814207650273
YPR006C	1	0	0.297814207650273
YHR083W	0	0	0.297814207650273
YMR250W	1	0	0.297814207650273
YFL004W	0	0	0.297407912687585
YFL014W	0	0	0.29700272479564
YLR048W	0	0	0.296598639455782
YDR204W	0	0	0.296195652173913
YNL045W	0	0	0.295793758480326
YMR302C	0	0	0.295392953929539
YBR185C	0	0	0.294993234100135
YDR432W	0	0	0.294594594594595
YMR200W	0	0	0.294197031039136
YHR006W	0	0	0.293800539083558
YGR060W	0	0	0.293405114401077
YDL040C	0	0	0.293172690763052
YCR024C-A	0	0	0.293172690763052
YGR255C	0	0	0.293172690763052
YOR168W	1	0	0.293172690763052
YKL114C	0	0	0.292780748663102
YML123C	0	0	0.292553191489362
YHR135C	0	0	0.292553191489362
YDR012W	0	0	0.292553191489362
YGR193C	1	0	0.292553191489362
YNL006W	0	0	0.292164674634794
YHR094C	0	0	0.291777188328912
YLR130C	0	0	0.291390728476821
YHR188C	0	0	0.291005291005291
YML076C	0	0	0.290620871862616
YMR056C	0	0	0.290407358738502
YGL208W	0	0	0.290407358738502
YOR122C	0	0	0.290407358738502
YBR046C	0	1	0.290407358738502
YMR170C	1	0	0.290407358738502
YDR214W	0	0	0.29002624671916
YGL180W	0	0	0.289646133682831
YIR032C	0	0	0.289267015706806
YJL068C	0	0	0.2890625
YDR074W	0	0	0.2890625
YPR010C	0	0	0.2890625
YBR026C	1	0	0.2890625
YEL040W	0	0	0.288686605981795
YOR153W	0	0	0.288311688311688
YPL223C	0	0	0.288113695090439
YDR430C	0	0	0.288113695090439
YDR517W	0	0	0.288113695090439
YBR041W	1	0	0.288113695090439
YPL063W	0	0	0.287741935483871
YKL145W	0	0	0.287371134020619
YPL112C	0	0	0.287001287001287
YBL101C	0	0	0.286632390745501
YOL163W	0	0	0.286264441591784
YPR024W	0	0	0.285897435897436
YBR234C	0	0	0.285531370038412
YOL151W	0	0	0.285166240409207
YHR106W	0	0	0.284802043422733
YFR009W	0	0	0.284438775510204
YOL030W	0	1	0.284438775510204
YLR347C	0	0	0.284076433121019
YMR308C	0	0	0.283715012722646
YEL072W	0	1	0.283715012722646
YHL032C	0	0	0.283354510800508
YEL042W	0	0	0.282994923857868
YNR074C	0	0	0.282636248415716
YJR080C	0	1	0.282636248415716
YDL223C	0	0	0.282278481012658
YMR116C	0	0	0.281921618204804
YLR300W	0	0	0.281565656565657
YGL097W	0	0	0.281210592686003
YKR026C	0	0	0.280856423173804
YML070W	0	0	0.280503144654088
YGR189C	0	0	0.280150753768844
YGL187C	0	0	0.279799247176913
YPL078C	0	0	0.279448621553885
YER064C	0	0	0.27909887359199
YLR264W	0	0	0.278953922789539
YPR194C	0	0	0.278953922789539
YHL034C	0	0	0.278953922789539
YIL017C	1	0	0.278953922789539
YHR113W	0	0	0.278606965174129
YJR133W	0	0	0.278260869565217
YER110C	0	0	0.277915632754342
YGR123C	0	0	0.277777777777778
YBR047W	0	1	0.277777777777778
YKL141W	0	0	0.277777777777778
YLR258W	0	0	0.277777777777778
YPL095C	1	0	0.277777777777778
YMR175W	0	0	0.277435265104809
YDL230W	0	0	0.277093596059113
YEL021W	0	0	0.276752767527675
YDR492W	0	0	0.276412776412776
YOR155C	0	0	0.276073619631902
YML075C	0	0	0.275735294117647
YIL109C	0	0	0.275397796817625
YBR078W	0	0	0.275274056029233
YNL052W	0	0	0.275274056029233
YOL110W	0	0	0.275274056029233
YBL068W	1	0	0.275274056029233
YIL070C	0	0	0.274939172749392
YOR311C	0	1	0.274939172749392
YBL082C	0	0	0.27460510328068
YBR117C	0	0	0.274271844660194
YAL023C	0	0	0.273939393939394
YJR048W	0	0	0.273923444976077
YKR070W	0	1	0.273923444976077
YLR172C	0	0	0.273923444976077
YFL026W	0	0	0.273923444976077
YLR132C	0	0	0.273923444976077
YNR034W	0	0	0.273923444976077
YGL227W	1	0	0.273923444976077
YPL206C	0	0	0.273923444976077
YJR001W	0	0	0.273923444976077
YOR043W	0	0	0.273923444976077
YNL073W	1	0	0.273923444976077
YLR372W	1	0	0.273923444976077
YOR356W	0	0	0.273596176821983
YOR120W	0	0	0.27326968973747
YEL051W	0	0	0.272943980929678
YDR368W	0	0	0.272619047619048
YER174C	0	0	0.272294887039239
YBR048W	0	0	0.271971496437055
YIL114C	0	0	0.271648873072361
YDR382W	0	0	0.271327014218009
YDL222C	0	0	0.271005917159763
YHR108W	0	0	0.270685579196217
YDR284C	0	0	0.270365997638725
YFR024C-A	0	0	0.270047169811321
YDR238C	0	0	0.269729093050648
YNL125C	0	0	0.269411764705882
YMR276W	0	0	0.26909518213866
YJL008C	0	0	0.268779342723005
YLR244C	0	0	0.268464243845252
YER072W	0	0	0.268149882903981
YOR371C	0	0	0.267836257309942
YGR207C	0	1	0.267836257309942
YGL059W	0	1	0.267836257309942
YOL101C	0	0	0.267523364485981
YMR035W	0	0	0.267211201866978
YNL156C	0	0	0.266899766899767
YLR299W	0	0	0.266589057043073
YLR364W	0	1	0.266589057043073
YHR150W	0	0	0.266279069767442
YIR012W	0	0	0.265969802555168
YER017C	0	0	0.265661252900232
YOL098C	0	1	0.265661252900232
YLL028W	0	0	0.265353418308227
YGR088W	0	0	0.265046296296296
YPR185W	0	0	0.264739884393064
YIL036W	0	0	0.264434180138568
YKR038C	0	0	0.264129181084198
YPR140W	0	0	0.263824884792627
YLL039C	0	0	0.263521288837745
YOL040C	0	0	0.263218390804598
YPL087W	0	0	0.262916188289323
YLR239C	0	0	0.262614678899083
YFL057C	0	0	0.262313860252005
YKL150W	0	0	0.262013729977117
YGR268C	0	0	0.261714285714286
YOR332W	0	0	0.261415525114155
YKL016C	0	0	0.261117445838084
YER049W	0	0	0.260820045558087
YLR178C	0	0	0.260523321956769
YHR195W	0	0	0.260227272727273
YNL064C	0	0	0.259931895573212
YDR077W	0	0	0.259637188208617
YPL006W	0	0	0.259343148357871
YPR149W	0	0	0.259049773755656
YOR260W	0	0	0.258757062146893
YML018C	0	1	0.258757062146893
YPR113W	0	0	0.258465011286682
YGL223C	0	0	0.258173618940248
YGL123W	0	0	0.257882882882883
YOL039W	0	0	0.257847533632287
YML097C	0	0	0.257847533632287
YNL116W	0	0	0.257847533632287
YCL064C	1	0	0.257847533632287
YNL003C	0	0	0.257558790593505
YNL192W	0	0	0.257425742574257
YLR195C	0	0	0.257425742574257
YKL128C	0	1	0.257425742574257
YCR010C	0	0	0.257425742574257
YBR214W	0	0	0.257425742574257
YJR143C	0	0	0.257425742574257
YPL023C	1	0	0.257425742574257
YGL019W	0	0	0.257425742574257
YAL039C	0	0	0.257425742574257
YGR067C	0	1	0.257425742574257
YDL137W	0	0	0.257425742574257
YKL187C	0	1	0.257425742574257
YKL024C	0	0	0.257425742574257
YJR019C	1	0	0.257425742574257
YNL334C	0	0	0.257425742574257
YBR084W	1	0	0.257425742574257
YKL096W	0	0	0.257425742574257
YFL031W	0	0	0.257425742574257
YIL124W	1	0	0.257425742574257
YER088C	0	0	0.257142857142857
YJR015W	0	1	0.257142857142857
YMR307W	0	0	0.256860592755214
YDL084W	0	0	0.256578947368421
YNL015W	0	0	0.256297918948521
YMR237W	0	0	0.25601750547046
YMR114C	0	1	0.25601750547046
YBL022C	0	0	0.255965292841649
YNL189W	0	0	0.255965292841649
YHR004C	0	0	0.255965292841649
YDL022W	0	0	0.255965292841649
YDL004W	0	0	0.255965292841649
YMR105C	0	0	0.255965292841649
YBR159W	1	0	0.255965292841649
YIR033W	1	0	0.255965292841649
YNL121C	0	0	0.255913978494624
YOR354C	0	0	0.255913978494624
YMR089C	0	0	0.255913978494624
YMR030W	0	0	0.255913978494624
YLR356W	0	1	0.255913978494624
YKL162C	0	1	0.255913978494624
YIL097W	1	0	0.255913978494624
YGR243W	0	1	0.255913978494624
YJL137C	0	0	0.255913978494624
YPL221W	0	0	0.255913978494624
YLR312C	0	1	0.255913978494624
YKL194C	1	0	0.255913978494624
YHL020C	0	0	0.255639097744361
YLR205C	0	0	0.255364806866953
YMR110C	0	0	0.255091103965702
YOR095C	0	0	0.254817987152034
YBR222C	0	1	0.254817987152034
YDR418W	0	0	0.254545454545455
YDR244W	0	0	0.254273504273504
YPL054W	0	1	0.254273504273504
YNR017W	0	0	0.254002134471718
YOR092W	0	0	0.253731343283582
YGR096W	0	0	0.25346112886049
YLL050C	0	0	0.253191489361702
YGL056C	0	1	0.253191489361702
YNL194C	0	0	0.253177966101695
YGL037C	0	0	0.253177966101695
YDR510W	0	0	0.253177966101695
YGL154C	1	0	0.253177966101695
YEL054C	0	0	0.252910052910053
YDR463W	0	0	0.252642706131078
YKL051W	0	0	0.252609603340292
YHL016C	0	0	0.252609603340292
YBR283C	0	0	0.252609603340292
YOR186W	0	1	0.252609603340292
YEL011W	0	0	0.252609603340292
YBR069C	0	0	0.252609603340292
YOR383C	0	0	0.252609603340292
YJR122W	0	1	0.252609603340292
YHR067W	1	0	0.252609603340292
YCL034W	0	0	0.252609603340292
YCR059C	1	0	0.252609603340292
YDR171W	0	0	0.252609603340292
YGR083C	0	0	0.252609603340292
YPL040C	1	0	0.252609603340292
YPR159W	0	0	0.252346193952033
YML048W	0	0	0.252083333333333
YER053C	0	0	0.251821019771072
YGR178C	0	0	0.251559251559252
YGL238W	0	0	0.251298026998962
YIL033C	0	0	0.25103734439834
YJL102W	0	0	0.250777202072539
YGR132C	0	0	0.250517598343685
YAL036C	0	0	0.250258531540848
YGR248W	0	0	0.25
YCR036W	0	0	0.249742002063983
YML128C	0	0	0.249484536082474
YNL190W	0	0	0.249227600411946
YDL130W	0	0	0.248971193415638
YPR114W	0	1	0.248971193415638
YKL163W	0	0	0.248715313463515
YLR324W	0	0	0.248459958932238
YML106W	0	0	0.248205128205128
YBR297W	0	0	0.247950819672131
YHL039W	0	0	0.247697031729785
YPL015C	0	0	0.247443762781186
YDR142C	0	0	0.247191011235955
YJR156C	0	0	0.246938775510204
YGR112W	0	0	0.246687054026504
YIL162W	0	0	0.246435845213849
YDR025W	0	0	0.24618514750763
YMR079W	0	0	0.245934959349594
YPR154W	0	0	0.245685279187817
YPL271W	0	0	0.245436105476673
YNL231C	0	0	0.245187436676798
YMR305C	0	0	0.244939271255061
YLR191W	0	0	0.24469160768453
YMR251W-A	0	0	0.244444444444444
YHR104W	0	0	0.244244244244244
YKR088C	0	0	0.244244244244244
YEL060C	0	0	0.244244244244244
YGL014W	0	0	0.244244244244244
YLR389C	0	0	0.244244244244244
YKL207W	0	1	0.244244244244244
YBR166C	1	0	0.244244244244244
YER145C	0	0	0.244244244244244
YER057C	0	1	0.244244244244244
YHR070W	0	0	0.244244244244244
YOR040W	1	0	0.244244244244244
YGR082W	0	0	0.244
YPL042C	0	0	0.243756243756244
YHR096C	0	0	0.243512974051896
YLR240W	0	0	0.243296921549156
YDL130W-A	0	0	0.243296921549156
YPL145C	0	0	0.243296921549156
YNL127W	0	0	0.243296921549156
YCL039W	1	0	0.243296921549156
YDR270W	0	0	0.243055555555556
YKL110C	0	0	0.242814667988107
YGR261C	0	0	0.242574257425743
YNL332W	0	0	0.242334322453017
YJR049C	0	0	0.242094861660079
YPR110C	0	0	0.241855873642646
YLR270W	0	0	0.241617357001972
YDR377W	0	0	0.241379310344828
YBR139W	0	0	0.241141732283465
YHR028C	0	0	0.240904621435595
YBL039C	0	0	0.240667976424361
YFL044C	0	0	0.240431795878312
YFL010C	0	1	0.240431795878312
YGL016W	0	0	0.240196078431373
YLR342W	0	0	0.239960822722821
YDR090C	0	1	0.239960822722821
YML022W	0	0	0.23972602739726
YER125W	0	0	0.239491691104594
YDL195W	0	0	0.2392578125
YLR113W	0	0	0.239024390243902
YHR001W-A	0	0	0.238791423001949
YNL066W	0	0	0.238558909444985
YMR226C	0	0	0.238326848249027
YBR183W	0	0	0.238095238095238
YLR448W	0	0	0.237864077669903
YOR099W	0	0	0.23768115942029
YIR005W	0	0	0.23768115942029
YOR355W	0	0	0.23768115942029
YPR181C	0	0	0.23768115942029
YDR268W	1	0	0.23768115942029
YNL327W	0	0	0.237451737451737
YDR006C	0	0	0.237222757955641
YCR023C	0	1	0.237222757955641
YDL128W	0	0	0.237044145873321
YBR243C	0	0	0.237044145873321
YPR156C	0	0	0.237044145873321
YBR001C	0	0	0.237044145873321
YOR348C	1	0	0.237044145873321
YGR136W	0	1	0.237044145873321
YKL039W	0	1	0.237044145873321
YMR026C	0	0	0.236816874400767
YDR479C	0	0	0.236590038314176
YLR208W	0	0	0.236467236467236
YKL164C	0	0	0.236467236467236
YHR139C	0	0	0.236467236467236
YDR123C	0	0	0.236467236467236
YJR051W	0	0	0.236467236467236
YGL256W	0	0	0.236467236467236
YCR034W	1	0	0.236467236467236
YMR012W	0	0	0.236467236467236
YLR284C	1	0	0.236467236467236
YBL042C	0	0	0.236242884250474
YIR018W	0	0	0.236018957345972
YLR038C	0	0	0.235795454545455
YDL125C	0	0	0.235626767200754
YMR020W	0	0	0.235626767200754
YJL192C	0	0	0.235626767200754
YER021W	0	0	0.235626767200754
YLR451W	1	0	0.235626767200754
YJL208C	0	0	0.235404896421846
YNR046W	0	0	0.235183443085607
YOL071W	0	0	0.234962406015038
YCR073W-A	0	0	0.234741784037559
YJR096W	0	0	0.234579439252336
YDR296W	0	0	0.234579439252336
YJR125C	0	0	0.234579439252336
YML057W	0	0	0.234579439252336
YNR033W	1	0	0.234579439252336
YHR109W	0	0	0.234360410830999
YPL264C	0	1	0.234360410830999
YML100W	0	0	0.234141791044776
YHR009C	0	1	0.234141791044776
YJR116W	0	1	0.234141791044776
YFL059W	0	0	0.233923578751165
YAL017W	0	0	0.233705772811918
YGR174C	0	0	0.233488372093023
YML073C	0	0	0.233394833948339
YOL013C	0	0	0.233394833948339
YDR043C	0	0	0.233394833948339
YJL166W	0	0	0.233394833948339
YCR088W	0	0	0.233394833948339
YOR241W	0	0	0.233394833948339
YDR055W	0	0	0.233394833948339
YLR017W	1	0	0.233394833948339
YER099C	1	0	0.233394833948339
YFR033C	0	0	0.233179723502304
YBR092C	0	0	0.232965009208103
YIL015W	0	0	0.232750689972401
YKR076W	0	0	0.232536764705882
YKR092C	0	0	0.232323232323232
YNL154C	0	0	0.23217550274223
YKL117W	0	0	0.23217550274223
YJL087C	0	0	0.23217550274223
YDL140C	0	0	0.23217550274223
YNL202W	1	0	0.23217550274223
YOR185C	0	0	0.231963470319635
YJR040W	0	0	0.231751824817518
YDR454C	0	0	0.231607629427793
YJR145C	0	0	0.231607629427793
YOL060C	0	0	0.231607629427793
YOL082W	0	0	0.231607629427793
YKL055C	1	0	0.231607629427793
YML091C	0	0	0.231397459165154
YBR114W	0	0	0.231255645889792
YDL244W	0	0	0.231255645889792
YBL064C	0	0	0.231255645889792
YCL033C	0	0	0.231255645889792
YDR255C	1	0	0.231255645889792
YDR116C	0	0	0.231046931407942
YHR039C	0	0	0.230838593327322
YMR021C	0	0	0.230630630630631
YMR019W	0	1	0.230630630630631
YHL021C	0	1	0.230630630630631
YNL080C	0	0	0.230427046263345
YPL118W	0	0	0.230427046263345
YGR183C	0	0	0.230427046263345
YMR275C	0	0	0.230427046263345
YNL315C	0	0	0.230427046263345
YNR041C	0	0	0.230427046263345
YIR038C	0	0	0.230427046263345
YPR041W	0	0	0.230427046263345
YOR236W	1	0	0.230427046263345
YMR131C	0	0	0.230427046263345
YOR377W	1	0	0.230427046263345
YDR425W	0	0	0.230427046263345
YPL248C	0	0	0.230427046263345
YHR091C	1	0	0.230427046263345
YCR069W	0	1	0.230427046263345
YOR175C	0	1	0.230427046263345
YJL174W	0	0	0.230222222222222
YER168C	0	0	0.230017761989343
YCR061W	0	0	0.229813664596273
YOL052C	0	0	0.229609929078014
YDR275W	0	1	0.229609929078014
YMR322C	0	0	0.229406554472985
YOL025W	0	0	0.229203539823009
YFR049W	0	0	0.229000884173298
YFL058W	0	0	0.228798586572438
YEL047C	0	0	0.228596646072374
YNR015W	0	0	0.228395061728395
YNR030W	0	0	0.228193832599119
YMR301C	0	0	0.227992957746479
YPR011C	0	0	0.227792436235708
YIL038C	0	0	0.227592267135325
YJL014W	0	0	0.22739244951712
YJL080C	0	0	0.22719298245614
YKR093W	0	0	0.22707423580786
YHR050W	0	0	0.22707423580786
YDR453C	0	0	0.22707423580786
YGL155W	0	0	0.22707423580786
YMR195W	0	1	0.22707423580786
YNR018W	0	1	0.22707423580786
YMR315W	0	1	0.22707423580786
YCL026C-A	1	0	0.22707423580786
YDR096W	0	0	0.226876090750436
YGR220C	0	0	0.22667829119442
YDL181W	0	0	0.226480836236934
YCR083W	0	0	0.226283724978242
YBR015C	0	0	0.226086956521739
YKL046C	0	0	0.225890529973936
YJL034W	0	0	0.225694444444444
YBR269C	0	1	0.225694444444444
YLR167W	0	0	0.225498699045967
YJL213W	0	1	0.225498699045967
YNL111C	0	0	0.225303292894281
YPR102C	0	0	0.225108225108225
YIL077C	0	0	0.224913494809689
YER095W	0	0	0.224719101123595
YKR094C	0	0	0.224525043177893
YGL129C	0	0	0.224331320103538
YLL012W	0	0	0.224137931034483
YLL029W	0	1	0.224137931034483
YLR421C	0	0	0.223944875107666
YNR052C	0	0	0.223752151462995
YDL180W	0	1	0.223752151462995
YPR083W	0	0	0.223559759243336
YHL004W	0	0	0.223367697594502
YIL047C	0	0	0.223175965665236
YMR243C	0	0	0.223168654173765
YOR157C	0	0	0.223168654173765
YGL221C	0	1	0.223168654173765
YDR513W	0	0	0.223168654173765
YLR250W	0	0	0.223168654173765
YBR132C	1	0	0.223168654173765
YDR529C	0	0	0.223168654173765
YEL065W	0	0	0.223168654173765
YDR376W	0	0	0.223168654173765
YNL274C	1	0	0.223168654173765
YGL112C	0	0	0.222978723404255
YBR044C	0	0	0.222789115646259
YGL071W	0	0	0.222599830076466
YMR309C	0	0	0.222504230118443
YLR209C	0	0	0.222504230118443
YDR346C	0	0	0.222504230118443
YDL243C	0	0	0.222504230118443
YOR180C	1	0	0.222504230118443
YIL111W	0	0	0.222316145393068
YBR050C	0	0	0.222128378378378
YIL034C	0	0	0.221940928270042
YGR167W	0	0	0.22185154295246
YEL001C	0	1	0.22185154295246
YDR001C	0	0	0.22185154295246
YPR075C	0	0	0.22185154295246
YNL141W	0	0	0.22185154295246
YEL012W	1	0	0.22185154295246
YIR026C	0	0	0.22185154295246
YHR194W	0	0	0.22185154295246
YAL003W	0	0	0.22185154295246
YMR251W	0	0	0.22185154295246
YBR017C	0	0	0.22185154295246
YPR062W	0	0	0.22185154295246
YOL107W	0	1	0.22185154295246
YML099C	1	0	0.22185154295246
YLR346C	0	0	0.22185154295246
YGR171C	1	0	0.22185154295246
YER018C	0	0	0.221666666666667
YGR085C	0	0	0.221482098251457
YGL229C	0	0	0.221297836938436
YPR155C	0	0	0.221113881961762
YLR094C	0	0	0.22093023255814
YMR152W	0	0	0.220746887966805
YIL173W	0	0	0.220661157024793
YER119C	0	0	0.220661157024793
YLR452C	0	0	0.220661157024793
YBR205W	0	0	0.220661157024793
YNL316C	1	0	0.220661157024793
YER009W	0	0	0.220478943022296
YOL068C	0	0	0.22029702970297
YGR187C	0	0	0.220115416323166
YLR413W	0	1	0.220115416323166
YDR028C	0	0	0.21993410214168
YMR146C	0	0	0.219753086419753
YFR034C	0	0	0.219572368421053
YPR019W	0	0	0.219512195121951
YHR013C	0	0	0.219512195121951
YDR100W	0	0	0.219512195121951
YML052W	0	0	0.219512195121951
YNL094W	0	0	0.219512195121951
YBR212W	0	0	0.219512195121951
YLR189C	0	0	0.219512195121951
YGL248W	0	0	0.219512195121951
YMR072W	0	0	0.219512195121951
YGR149W	0	1	0.219512195121951
YPL097W	1	0	0.219512195121951
YPR118W	1	0	0.219512195121951
YJL063C	0	0	0.219512195121951
YDR345C	0	0	0.219512195121951
YOL033W	1	0	0.219512195121951
YJL190C	0	0	0.219333874898457
YEL031W	0	0	0.219155844155844
YDL168W	0	0	0.218978102189781
YHR053C	0	0	0.218800648298217
YDR322C-A	0	0	0.218623481781377
YMR174C	0	0	0.218446601941748
YGR054W	0	0	0.218270008084074
YLR059C	0	0	0.218093699515347
YPL037C	0	0	0.217917675544794
YKL064W	0	0	0.217845659163987
YKL175W	0	0	0.217845659163987
YER107C	0	0	0.217845659163987
YDR211W	0	0	0.217845659163987
YLR290C	0	1	0.217845659163987
YDR272W	1	0	0.217845659163987
YNL255C	0	0	0.217670682730924
YBL032W	0	0	0.217495987158908
YER179W	0	0	0.217321571772253
YDR265W	0	0	0.217147435897436
YOL164W	0	0	0.21697357886309
YNR002C	0	0	0.2168
YGR007W	0	0	0.216626698641087
YOR028C	0	0	0.216453674121406
YER080W	0	1	0.216453674121406
YMR298W	0	0	0.216323296354992
YMR261C	0	0	0.216323296354992
YCR084C	0	0	0.216323296354992
YPL002C	0	0	0.216323296354992
YFL041W	0	0	0.216323296354992
YMR142C	0	0	0.216323296354992
YKL022C	0	0	0.216323296354992
YDR009W	0	0	0.216323296354992
YFL030W	1	0	0.216323296354992
YLR098C	1	0	0.216323296354992
YDR115W	0	0	0.216152019002375
YPL103C	0	1	0.216152019002375
YPL214C	0	0	0.215981012658228
YER170W	0	0	0.215810276679842
YLR449W	0	0	0.21563981042654
YMR293C	0	0	0.215469613259669
YLR152C	0	1	0.215469613259669
YCR002C	0	0	0.215299684542587
YPR030W	0	0	0.215130023640662
YMR287C	0	0	0.21496062992126
YPL222W	0	1	0.21496062992126
YJL134W	0	0	0.214791502753737
YOR138C	0	0	0.214622641509434
YDL188C	0	0	0.214565387627251
YLR248W	0	0	0.214565387627251
YOR164C	0	1	0.214565387627251
YOR023C	0	0	0.214565387627251
YDL103C	0	0	0.214565387627251
YHR011W	1	0	0.214565387627251
YFL056C	0	0	0.214397496087637
YDL120W	0	0	0.214229867083659
YIL023C	0	0	0.2140625
YDR388W	0	0	0.213895394223263
YDL142C	0	0	0.213728549141966
YPL081W	0	0	0.213561964146532
YHR027C	0	0	0.213395638629283
YHR117W	0	1	0.213395638629283
YGL161C	0	0	0.213229571984436
YLR256W	0	0	0.213063763608087
YNL178W	0	0	0.213013168086754
YLR173W	0	1	0.213013168086754
YJR008W	0	1	0.213013168086754
YMR166C	0	0	0.213013168086754
YNL131W	0	0	0.213013168086754
YIL075C	0	0	0.213013168086754
YPR060C	1	0	0.213013168086754
YHR193C	0	0	0.212848297213622
YGR172C	0	0	0.212683681361176
YBR106W	0	0	0.212519319938176
YOL096C	0	0	0.212355212355212
YOR386W	0	0	0.212191358024691
YPR163C	0	0	0.212027756360833
YDL143W	0	0	0.211864406779661
YNL270C	0	0	0.211701308698999
YDR223W	0	0	0.211538461538462
YOR243C	0	0	0.211450381679389
YHR043C	0	0	0.211450381679389
YKL209C	0	0	0.211450381679389
YJR059W	0	0	0.211450381679389
YMR143W	0	0	0.211450381679389
YNR060W	0	0	0.211450381679389
YAL051W	1	0	0.211450381679389
YLR395C	0	0	0.211450381679389
YML014W	0	0	0.211450381679389
YML079W	0	1	0.211450381679389
YDR511W	1	0	0.211450381679389
YJR154W	0	1	0.211450381679389
YCR081W	0	0	0.211289092295957
YNL322C	0	0	0.211128048780488
YGR008C	0	0	0.210967250571211
YGR032W	0	0	0.210806697108067
YMR043W	0	0	0.2106463878327
YKL193C	0	0	0.21048632218845
YDR084C	0	0	0.210326499620349
YNL243W	0	0	0.210166919575114
YPL019C	0	0	0.210007581501137
YJR108W	0	0	0.209848484848485
YJR119C	0	0	0.209689629068887
YHR179W	0	1	0.209689629068887
YNR035C	0	0	0.209531013615734
YDR231C	0	0	0.209372637944067
YMR177W	0	0	0.209214501510574
YLR043C	0	0	0.209056603773585
YBR066C	0	0	0.209022556390977
YOR173W	0	0	0.209022556390977
YOR002W	0	0	0.209022556390977
YER176W	0	0	0.209022556390977
YMR207C	1	0	0.209022556390977
YFL054C	0	0	0.208865514650639
YKL129C	0	0	0.208708708708709
YEL006W	0	0	0.208552138034509
YKL205W	0	0	0.208395802098951
YDR091C	0	0	0.208239700374532
YMR313C	0	0	0.208083832335329
YML024W	0	0	0.207928197456993
YKR043C	0	1	0.207928197456993
YGL065C	0	0	0.207772795216741
YLR121C	0	0	0.207617625093353
YOR228C	0	1	0.207617625093353
YLR144C	0	0	0.207462686567164
YER028C	0	0	0.20730797912006
YML131W	0	0	0.207153502235469
YHR087W	0	0	0.207126948775056
YML081C-A	0	0	0.207126948775056
YDR304C	0	1	0.207126948775056
YKL170W	0	0	0.207126948775056
YGL156W	0	0	0.207126948775056
YLR382C	1	0	0.207126948775056
YCR024C	0	0	0.206973293768546
YPR176C	0	0	0.206819866567828
YMR235C	0	0	0.206666666666667
YLR459W	0	0	0.206513693560326
YKL010C	0	0	0.206360946745562
YNL180C	0	0	0.206208425720621
YML132W	0	0	0.206056129985229
YLR295C	0	0	0.20590405904059
YEL073C	0	1	0.20590405904059
YPL172C	0	0	0.205752212389381
YPL218W	0	0	0.205600589535741
YDL238C	0	0	0.205449189985272
YIL165C	0	1	0.205449189985272
YMR238W	0	0	0.205298013245033
YBR003W	0	0	0.205147058823529
YIL101C	0	0	0.204996326230713
YBR189W	0	0	0.204845814977974
YNL263C	0	0	0.204695524578136
YGR106C	0	1	0.204695524578136
YLL045C	0	0	0.204545454545455
YOR090C	0	0	0.204395604395604
YLR201C	0	0	0.204245973645681
YGR023W	0	0	0.204096561814192
YPL075W	0	0	0.203947368421053
YAL046C	0	1	0.203947368421053
YOR147W	0	0	0.203798392987582
YDL141W	0	0	0.203649635036496
YER087W	0	1	0.203649635036496
YMR140W	0	0	0.203501094091904
YPR127W	0	1	0.203501094091904
YPR020W	0	0	0.203488372093023
YOL026C	0	0	0.203488372093023
YGL143C	0	0	0.203488372093023
YOR003W	0	0	0.203488372093023
YNL256W	1	0	0.203488372093023
YGR111W	0	0	0.203340595497458
YBR296C	0	0	0.203193033381713
YIL154C	0	0	0.203045685279188
YJL054W	0	0	0.202898550724638
YNL026W	0	0	0.202751629254164
YDL047W	0	0	0.20260492040521
YJL097W	0	0	0.202458423716558
YDL053C	0	1	0.202458423716558
YPR048W	0	1	0.202458423716558
YKL062W	0	0	0.202312138728324
YPR023C	0	0	0.202166064981949
YHR176W	0	0	0.202020202020202
YIR001C	0	0	0.201874549387167
YER063W	0	0	0.201729106628242
YGR028W	0	0	0.201583873290137
YPL159C	0	0	0.201438848920863
YGR086C	0	0	0.201294033069734
YNL128W	0	0	0.201149425287356
YLR397C	0	0	0.201005025125628
YLR439W	0	0	0.200860832137733
YNL281W	0	0	0.200716845878136
YGR177C	0	0	0.200573065902579
YPL219W	0	0	0.200429491768074
YMR283C	0	0	0.200286123032904
YNL175C	0	0	0.200142959256612
YCR107W	0	0	0.2
YIL006W	0	0	0.199857244825125
YER014W	0	0	0.199714693295292
YIL157C	0	1	0.199714693295292
YGR210C	0	1	0.199714693295292
YOR361C	0	0	0.199572344975053
YOR150W	0	0	0.199430199430199
YBR147W	0	1	0.199430199430199
YGR199W	0	0	0.199288256227758
YOR276W	0	0	0.199146514935989
YPR193C	0	0	0.199004975124378
YKL208W	0	0	0.198863636363636
YFL055W	0	0	0.198722498225692
YJR132W	0	0	0.198581560283688
YCR106W	0	0	0.198440822111977
YPL137C	0	0	0.198300283286119
YKL195W	0	0	0.198159943382873
YEL020C	0	1	0.198159943382873
YCR009C	0	0	0.198019801980198
YPL234C	0	0	0.197879858657244
YDL205C	0	0	0.19774011299435
YOR027W	0	0	0.197600564573042
YJL100W	0	0	0.197461212976023
YFR050C	0	0	0.197322057787174
YOR259C	0	0	0.197183098591549
YIL098C	0	0	0.197044334975369
YMR264W	0	0	0.19690576652602
YDL097C	0	0	0.196778711484594
YPL166W	0	0	0.196778711484594
YBR158W	0	0	0.196778711484594
YLR194C	0	0	0.196778711484594
YLR251W	0	0	0.196778711484594
YPL038W	1	0	0.196778711484594
YOR162C	0	0	0.196641007697691
YCR021C	0	0	0.196503496503496
YMR148W	0	1	0.196503496503496
YEL013W	0	0	0.196366177498253
YIL148W	0	0	0.19622905027933
YDL192W	0	0	0.19609211444522
YGL201C	0	0	0.195955369595537
YDR422C	0	0	0.19581881533101
YKL112W	0	0	0.195682451253482
YDR287W	0	0	0.195546276965901
YPL104W	0	0	0.195410292072323
YPL031C	0	0	0.195290858725762
YBR053C	0	1	0.195290858725762
YJR044C	0	0	0.195290858725762
YOR312C	0	0	0.195290858725762
YDR140W	0	0	0.195290858725762
YGR154C	0	0	0.195290858725762
YKL020C	1	0	0.195290858725762
YMR136W	0	0	0.195155709342561
YDR536W	0	0	0.195020746887967
YNL264C	0	0	0.19488597097443
YLR019W	0	0	0.19475138121547
YCL045C	0	1	0.19475138121547
YJL045W	0	0	0.194616977225673
YKR014C	0	0	0.19448275862069
YDR423C	0	0	0.194348725017229
YAL022C	0	0	0.194214876033058
YDL112W	0	0	0.194141689373297
YDR335W	0	0	0.194141689373297
YLR390W-A	0	0	0.194141689373297
YOR273C	0	0	0.194141689373297
YER123W	0	0	0.194141689373297
YML025C	0	0	0.194141689373297
YAL056W	0	0	0.194141689373297
YIR030C	0	0	0.194141689373297
YGL091C	0	0	0.194141689373297
YGL115W	1	0	0.194141689373297
YPR067W	1	0	0.194141689373297
YBR016W	0	0	0.194141689373297
YAL061W	0	1	0.194141689373297
YCR071C	0	0	0.194141689373297
YPL240C	0	0	0.194141689373297
YLR106C	0	0	0.194141689373297
YGR037C	1	0	0.194141689373297
YMR063W	0	0	0.194009530292716
YML129C	0	0	0.193877551020408
YPR028W	0	0	0.193745751189667
YDR079C-A	0	0	0.193614130434783
YPR111W	0	0	0.193482688391039
YGR062C	0	0	0.193351424694708
YJL198W	0	0	0.193220338983051
YGR010W	0	0	0.193089430894309
YNL016W	0	0	0.192958700067705
YIL087C	0	1	0.192958700067705
YHL047C	0	0	0.192828146143437
YDR194C	0	0	0.192697768762677
YIL090W	0	0	0.192567567567568
YBR072W	0	0	0.192437542201215
YOR339C	0	0	0.192307692307692
YOR328W	0	0	0.19217801753203
YHR136C	0	0	0.192048517520216
YJR152W	0	0	0.191919191919192
YJL042W	0	0	0.191790040376851
YGR194C	0	0	0.191661062542031
YDR156W	0	0	0.191532258064516
YBR293W	0	0	0.19140362659503
YKL034W	0	0	0.191275167785235
YMR304W	0	0	0.191146881287726
YJL133W	0	0	0.191018766756032
YLR426W	0	0	0.190890823844608
YHR204W	0	0	0.190763052208835
YNL234W	0	0	0.190635451505017
YER169W	0	0	0.190508021390374
YHR160C	0	0	0.190380761523046
YKR016W	0	1	0.190380761523046
YKR064W	0	1	0.190380761523046
YGR162W	0	0	0.190253671562083
YPL147W	0	0	0.190126751167445
YLL019C	0	0	0.190066225165563
YMR176W	0	0	0.190066225165563
YOR007C	0	0	0.190066225165563
YFL053W	0	0	0.190066225165563
YMR087W	0	0	0.190066225165563
YDR191W	1	0	0.190066225165563
YNL005C	0	0	0.190066225165563
YNR032W	0	0	0.190066225165563
YIL153W	0	0	0.190066225165563
YPL215W	0	0	0.190066225165563
YEL050C	1	0	0.190066225165563
YDR233C	0	1	0.190066225165563
YGL249W	0	0	0.189940436796823
YDL083C	0	0	0.189814814814815
YGR165W	0	0	0.189689358889623
YDR175C	0	0	0.189564068692206
YPR047W	0	0	0.189438943894389
YDR375C	0	0	0.189313984168865
YMR098C	0	1	0.189313984168865
YLR241W	0	1	0.189313984168865
YNL284C	0	0	0.189189189189189
YJR069C	0	0	0.189064558629776
YBR052C	0	1	0.189064558629776
YIL064W	0	0	0.188940092165899
YOL122C	0	0	0.188815789473684
YIL107C	0	0	0.188691650230112
YGL191W	0	0	0.188567674113009
YOR037W	0	0	0.188443860801051
YJL145W	0	0	0.188320209973753
YNL100W	0	1	0.188320209973753
YCR020C	0	0	0.188196721311475
YDR129C	0	0	0.188073394495413
YBR170C	0	0	0.187950229207597
YMR150C	0	0	0.18782722513089
YNL132W	0	0	0.187704381948986
YIL079C	0	0	0.187581699346405
YJR062C	0	0	0.187459177008491
YCR047C	0	0	0.18733681462141
YER054C	0	0	0.187214611872146
YKR067W	0	0	0.187092568448501
YBR236C	0	0	0.186970684039088
YDL027C	0	1	0.186970684039088
YKL197C	0	0	0.186848958333333
YLR146C	0	0	0.18672739102147
YKL094W	0	1	0.18672739102147
YNL248C	0	0	0.186605981794538
YLL006W	0	0	0.186484730344379
YBR056W	0	1	0.186484730344379
YBR169C	0	0	0.186363636363636
YNR012W	0	0	0.18624269954575
YNL306W	0	0	0.186121919584955
YNL310C	0	0	0.18600129617628
YNL164C	0	0	0.185880829015544
YDR003W	0	0	0.185760517799353
YLR267W	0	1	0.185760517799353
YDR161W	0	0	0.185640362225097
YGL254W	0	0	0.185567010309278
YDR318W	0	0	0.185567010309278
YDR319C	0	1	0.185567010309278
YJL164C	0	0	0.185567010309278
YIL119C	0	0	0.185567010309278
YMR134W	0	0	0.185567010309278
YIL168W	1	0	0.185567010309278
YJL093C	0	0	0.185447520927238
YCL038C	0	0	0.185328185328185
YHR059W	0	0	0.185209003215434
YER093C	0	0	0.185089974293059
YBR023C	0	0	0.184971098265896
YHR198C	0	1	0.184971098265896
YOR193W	0	0	0.184852374839538
YMR002W	0	1	0.184852374839538
YAL049C	0	1	0.184852374839538
YDL227C	0	0	0.184733803720334
YIL142W	0	0	0.184615384615385
YFL060C	0	0	0.184497117232543
YKR087C	0	0	0.18437900128041
YLR332W	0	0	0.18426103646833
YHL003C	0	0	0.184143222506394
YBR295W	0	0	0.184025559105431
YNL014W	0	0	0.183908045977011
YDR338C	0	1	0.183908045977011
YOL125W	0	0	0.18379068283344
YER007C-A	0	0	0.183673469387755
YDR342C	0	0	0.183556405353728
YHR181W	0	0	0.18343949044586
YLR401C	0	0	0.183322724379376
YCR044C	0	0	0.183206106870229
YOR204W	0	0	0.183089637635092
YJR112W	0	0	0.18297331639136
YEL057C	0	0	0.182857142857143
YCL037C	0	0	0.182741116751269
YMR157C	0	1	0.182741116751269
YOL111C	0	0	0.182625237793278
YNL223W	0	0	0.182509505703422
YDL144C	0	1	0.182509505703422
YPL060W	0	0	0.18239392020266
YNL313C	0	0	0.182278481012658
YIL113W	0	0	0.182163187855787
YCL035C	0	0	0.18204804045512
YIL009C-A	0	0	0.181933038534428
YGR003W	0	0	0.181818181818182
YMR173W	0	0	0.181703470031546
YNL042W	0	0	0.181588902900378
YDR330W	0	0	0.181474480151229
YMR080C	0	0	0.181360201511335
YNL123W	0	0	0.181246066708622
YIR036C	0	1	0.181246066708622
YHR001W	0	0	0.181132075471698
YOR081C	0	0	0.181018227529855
YCL040W	0	0	0.180904522613065
YKL038W	0	0	0.180790960451977
YMR256C	0	0	0.180677540777917
YPL249C	0	0	0.180564263322884
YMR023C	0	0	0.180451127819549
YFL016C	0	0	0.180338134001252
YMR024W	0	0	0.180225281602002
YOR046C	0	0	0.180112570356473
YOR091W	0	0	0.18
YMR282C	0	0	0.179887570268582
YGR201C	0	1	0.179887570268582
YKL084W	0	0	0.179775280898876
YMR267W	0	0	0.179663131628197
YKL183W	0	1	0.179663131628197
YGL119W	0	0	0.179551122194514
YPR168W	0	0	0.179439252336449
YDR465C	0	0	0.179327521793275
YDR276C	0	0	0.179215930304916
YAL020C	0	0	0.17910447761194
YER010C	0	1	0.17910447761194
YGL134W	0	0	0.178993163455562
YPR098C	0	1	0.178993163455562
YLR345W	0	0	0.17888198757764
YCR037C	0	0	0.17877094972067
YOR245C	0	0	0.178660049627792
YHR055C	0	0	0.178549287042777
YOR011W	0	0	0.178438661710037
YLR369W	0	0	0.178328173374613
YNL246W	0	0	0.178217821782178
YGL068W	0	0	0.178107606679035
YOR306C	0	0	0.177997527812114
YLR156W	0	1	0.177997527812114
YNL292W	0	0	0.177887584928969
YOL032W	0	0	0.177777777777778
YDR524C	0	0	0.177668106107341
YLR107W	0	0	0.177558569667078
YER035W	0	0	0.177449168207024
YML082W	0	0	0.177339901477833
YDL190C	0	0	0.177230769230769
YOR338W	0	0	0.177121771217712
YJR120W	0	0	0.177012907191149
YLR011W	0	0	0.176904176904177
YPR184W	0	0	0.176795580110497
YNR059W	0	0	0.176687116564417
YJL222W	0	0	0.176578786020846
YAR042W	0	0	0.176470588235294
YJR078W	0	0	0.17636252296387
YLR253W	0	1	0.17636252296387
YPR124W	0	0	0.17625458996328
YJL062W	0	0	0.176146788990826
YGL141W	0	0	0.176039119804401
YJL066C	0	1	0.176039119804401
YGL051W	0	0	0.175931582162492
YLR411W	0	0	0.175824175824176
YML092C	0	0	0.175716900549115
YLR265C	0	0	0.175609756097561
YOL127W	0	0	0.175502742230347
YOL092W	0	1	0.175502742230347
YNL232W	0	0	0.175395858708892
YLR066W	0	0	0.175289105295192
YOR045W	0	0	0.175182481751825
YLR204W	0	0	0.175075987841945
YER059W	0	0	0.174969623329283
YDR061W	0	1	0.174969623329283
YGR147C	0	0	0.174863387978142
YDR305C	0	0	0.174757281553398
YER038C	0	0	0.174651303820497
YLR139C	0	0	0.174545454545455
YER048W-A	0	0	0.17451690821256
YJL183W	0	0	0.17451690821256
YDR343C	0	0	0.17451690821256
YER020W	0	0	0.17451690821256
YJL117W	0	0	0.17451690821256
YDL106C	1	0	0.17451690821256
YML121W	0	0	0.174411587205794
YKL134C	0	0	0.174306393244873
YHL030W	0	0	0.17420132610006
YJL041W	0	0	0.174096385542169
YDL212W	0	0	0.173991571342565
YNR008W	0	0	0.173886883273165
YDL204W	0	1	0.173886883273165
YLR159W	0	1	0.173886883273165
YKL043W	0	0	0.173782321106434
YLR161W	0	1	0.173782321106434
YOL067C	0	0	0.173677884615385
YNR019W	0	0	0.173573573573574
YDR182W	0	0	0.173469387755102
YJL111W	0	0	0.173365326934613
YPL246C	0	1	0.173365326934613
YDR236C	0	0	0.17326139088729
YLL009C	0	0	0.173157579388856
YDR347W	0	0	0.173053892215569
YOL052C-A	0	0	0.172950329144225
YKL096W-A	0	0	0.172846889952153
YOR360C	0	0	0.172743574417215
YJL112W	0	0	0.172640382317802
YJL048C	0	0	0.172537313432836
YCR046C	0	0	0.172434367541766
YLR050C	0	1	0.172434367541766
YIL009W	0	0	0.172331544424568
YGL207W	0	0	0.17222884386174
YGR110W	0	1	0.17222884386174
YLR070C	0	0	0.172126265634306
YOR060C	0	0	0.17202380952381
YML101C	0	1	0.17202380952381
YHL025W	0	0	0.171921475312314
YHR021C	0	0	0.171819262782402
YMR139W	0	0	0.171717171717172
YIL013C	0	0	0.171615201900238
YDR018C	0	0	0.171513353115727
YNL108C	0	0	0.17141162514828
YEL039C	0	0	0.171310017783047
YOL124C	0	0	0.171208530805687
YIL110W	0	0	0.171107164002368
YLR407W	0	1	0.171107164002368
YER001W	0	0	0.171005917159763
YML054C	0	0	0.17090479006505
YLR237W	0	0	0.17080378250591
YGL004C	0	0	0.170702894270526
YHR116W	0	0	0.17060212514758
YDR174W	0	0	0.170501474926254
YDR443C	0	0	0.170400943396226
YGR024C	0	0	0.170300530347672
YKL151C	0	1	0.170300530347672
YER154W	0	0	0.17020023557126
YDR186C	0	1	0.17020023557126
YML125C	0	0	0.170100058858152
YDL218W	0	1	0.170100058858152
YKL071W	0	1	0.170100058858152
YGR227W	0	0	0.17
YNL124W	0	0	0.169900058788948
YLR285W	0	0	0.169800235017626
YMR149W	0	0	0.169700528479154
YFR053C	0	0	0.169600938967136
YOR163W	0	0	0.16950146627566
YLR186W	0	0	0.169402110199297
YKR048C	0	0	0.169302870533099
YGR049W	0	0	0.1692037470726
YDR329C	0	0	0.169104739613809
YOR251C	0	1	0.169104739613809
YNL134C	0	1	0.169104739613809
YMR036C	0	0	0.169005847953216
YGR203W	0	1	0.169005847953216
YHL048W	0	0	0.168907071887785
YML006C	0	0	0.168808411214953
YJL155C	0	0	0.168709865732633
YNL329C	0	0	0.168611435239207
YIL044C	0	0	0.168513119533528
YMR090W	0	1	0.168513119533528
YDL036C	0	0	0.168414918414918
YNL023C	0	1	0.168414918414918
YDR251W	0	0	0.168316831683168
YJL146W	0	0	0.168218859138533
YGR235C	0	1	0.168218859138533
YGR163W	0	0	0.168121000581734
YOR044W	0	1	0.168121000581734
YMR236W	0	0	0.168023255813953
YER031C	0	0	0.167925624636839
YAR014C	0	0	0.167828106852497
YOR049C	0	0	0.167730702263494
YOR042W	0	1	0.167730702263494
YIL136W	0	1	0.167730702263494
YKR003W	0	0	0.167633410672854
YPR100W	0	0	0.167536231884058
YPR093C	0	0	0.167439165701043
YLR108C	0	1	0.167439165701043
YPL184C	0	1	0.167439165701043
YOR178C	0	0	0.167342211928199
YGR262C	0	0	0.16724537037037
YNL119W	0	0	0.167148640832851
YGR159C	0	0	0.167052023121387
YGL030W	0	0	0.166955517042172
YCR060W	0	0	0.166859122401848
YMR104C	0	0	0.166762839007501
YGR141W	0	0	0.166666666666667
YNL072W	0	0	0.16657060518732
YNL098C	0	0	0.16647465437788
YPL163C	0	0	0.166378814047208
YGL018C	0	0	0.166283084004603
YDR293C	0	0	0.166187464059804
YGR038W	0	0	0.166091954022989
YML019W	0	0	0.165996553704767
YPL005W	0	0	0.165901262916188
YGR266W	0	1	0.165901262916188
YPR088C	0	0	0.165809033733562
YDR292C	0	0	0.165809033733562
YGL169W	0	0	0.165809033733562
YDL189W	0	0	0.165809033733562
YBR207W	0	0	0.165809033733562
YBR110W	0	0	0.165809033733562
YBL086C	0	1	0.165809033733562
YPR081C	1	0	0.165809033733562
YGR277C	0	0	0.165714285714286
YDL107W	0	0	0.165619645916619
YKL159C	0	0	0.165525114155251
YOR292C	0	1	0.165525114155251
YPL083C	0	0	0.165430690245294
YDR032C	0	1	0.165430690245294
YGR080W	0	0	0.16533637400228
YNL065W	0	0	0.165242165242165
YJR110W	0	0	0.165148063781321
YPR192W	0	0	0.16505406943654
YPL179W	0	0	0.164960182025028
YGL107C	0	1	0.164960182025028
YLL005C	0	0	0.164866401364412
YDR459C	0	0	0.164772727272727
YDL138W	0	0	0.164679159568427
YOL084W	0	1	0.164679159568427
YGR017W	0	1	0.164679159568427
YER012W	0	0	0.164585698070375
YPL072W	0	0	0.164492342597845
YDR456W	0	0	0.164399092970522
YHL029C	0	0	0.164305949008499
YDR092W	0	0	0.164212910532276
YPR134W	0	0	0.164119977362762
YOR047C	0	0	0.164027149321267
YNL067W	0	0	0.163934426229508
YDR399W	0	0	0.163841807909605
YDL167C	0	0	0.163749294184077
YGL198W	0	0	0.163656884875847
YPL203W	0	0	0.163564579808235
YNL195C	0	1	0.163564579808235
YIL135C	0	0	0.163472378804961
YOR224C	0	0	0.163380281690141
YDR539W	0	1	0.163380281690141
YGR043C	0	1	0.163380281690141
YBR199W	0	0	0.163288288288288
YFR015C	0	0	0.163196398424311
YDL234C	0	0	0.16310461192351
YLR120C	0	0	0.16301292861158
YMR234W	0	0	0.162921348314607
YPL088W	0	0	0.162829870859068
YGR020C	0	0	0.162738496071829
YHR161C	0	0	0.162647223780146
YFR018C	0	1	0.162647223780146
YPR005C	0	0	0.162556053811659
YGL035C	0	0	0.162464985994398
YOR346W	0	0	0.162374020156775
YOR334W	0	0	0.162283156127588
YLL051C	0	1	0.162283156127588
YOL077W-A	0	0	0.162192393736018
YBR265W	0	0	0.162101732811627
YGL104C	0	0	0.162011173184358
YOL139C	0	0	0.161920714684534
YHR016C	0	0	0.161830357142857
YLR088W	0	0	0.161740100390407
YKL023W	0	1	0.161740100390407
YNL251C	0	0	0.16164994425864
YHR034C	0	0	0.161559888579387
YKR001C	0	0	0.161469933184855
YLL052C	0	0	0.161380077907624
YBR176W	0	0	0.161290322580645
YKL089W	0	0	0.161200667037243
YOR087W	0	0	0.161111111111111
YIL065C	0	0	0.161021654636313
YHL024W	0	0	0.160932297447281
YOR116C	0	0	0.160843039378813
YDR309C	0	0	0.160753880266075
YAL031C	0	0	0.160664819944598
YJL110C	0	0	0.160575858250277
YEL038W	0	1	0.160575858250277
YLR316C	0	0	0.160486995019369
YHR175W	0	0	0.160398230088496
YML058W	0	0	0.160309563294638
YKR057W	0	0	0.160220994475138
YDL135C	0	0	0.160132523467697
YOR004W	0	0	0.160044150110375
YDR213W	0	0	0.159955874241589
YDR070C	0	1	0.159955874241589
YER150W	0	1	0.159955874241589
YIR021W	0	0	0.15986769570011
YBR109C	0	0	0.159779614325069
YNL040W	0	1	0.159779614325069
YNR055C	0	0	0.159691629955947
YKR018C	0	1	0.159691629955947
YKL053C-A	0	0	0.159603742432581
YKL126W	0	0	0.15951595159516
[truncated: 3,790 more rows]
