# Supplementary material for: Computationally Driven, Quantitative Experiments Discover Genes Required for Mitochondrial Biogenesis
Source: PLoS Genet. 2009 Mar 20;5(3):e1000407. doi: 10.1371/journal.pgen.1000407 (PMC2648979; doi:10.1371/journal.pgen.1000407)
Supplement: Dataset S2 — Top 100 novel ensemble predictions for additional yeast biological processes. A zip file containing 387 tab-delimited text files of the ensemble predictions for the indicated Gene Ontology Biological Process Term. (21.70 MB GZ) [file pgen.1000407.s013.gz › GO_0006084.txt]

ORF	AnnotatedToTerm?	Uncharacterized_04152007?	Precision
YDR148C	1	0	1.0
YKL148C	1	0	1.0
YNR001C	1	0	1.0
YIL125W	1	0	1.0
YKL085W	1	0	1.0
YJR121W	0	0	0.833333333333333
YBL099W	0	0	0.714285714285714
YPR191W	0	0	0.666666666666667
YOR136W	1	0	0.666666666666667
YBL045C	0	0	0.636363636363636
YPL262W	1	0	0.636363636363636
YNL052W	0	0	0.583333333333333
YBL030C	0	0	0.5625
YDR298C	0	0	0.5625
YDR178W	1	0	0.5625
YLL041C	1	0	0.5625
YML120C	0	0	0.529411764705882
YMR145C	0	0	0.526315789473684
YNL037C	1	0	0.526315789473684
YGL187C	0	0	0.5
YKL067W	0	0	0.5
YOR142W	1	0	0.5
YBR039W	0	0	0.5
YJR077C	0	0	0.5
YBL015W	1	0	0.5
YLR304C	1	0	0.5
YDL067C	0	0	0.481481481481481
YEL024W	0	0	0.466666666666667
YBL043W	0	0	0.466666666666667
YFL018C	1	0	0.466666666666667
YOR374W	0	0	0.451612903225806
YHR001W-A	0	0	0.4375
YPL078C	0	0	0.432432432432432
YNL055C	0	0	0.432432432432432
YKL141W	1	0	0.432432432432432
YML081C-A	0	0	0.432432432432432
YGR244C	1	0	0.432432432432432
YGR183C	0	0	0.421052631578947
YLR395C	0	0	0.41025641025641
YOR065W	0	0	0.4
YLL001W	0	0	0.390243902439024
YHR051W	0	0	0.380952380952381
YFR049W	0	0	0.372093023255814
YBR230C	0	1	0.372093023255814
YKL150W	0	0	0.363636363636364
YFR033C	0	0	0.355555555555556
YDR529C	0	0	0.347826086956522
YKL016C	0	0	0.340425531914894
YPL271W	0	0	0.333333333333333
YPL134C	0	0	0.326530612244898
YDL004W	0	0	0.32
YLR038C	0	0	0.313725490196078
YLR174W	0	0	0.307692307692308
YMR256C	0	0	0.30188679245283
YCR005C	0	0	0.296296296296296
YBR221C	0	0	0.290909090909091
YDL066W	0	0	0.285714285714286
YKL213C	0	0	0.280701754385965
YPL135W	0	0	0.275862068965517
YKR016W	0	1	0.275862068965517
YFL030W	0	0	0.271186440677966
YDR377W	0	0	0.266666666666667
YPR020W	0	0	0.262295081967213
YGR243W	0	1	0.262295081967213
YJR080C	0	1	0.262295081967213
YMR083W	0	0	0.258064516129032
YMR303C	0	0	0.253968253968254
YLR295C	0	0	0.25
YDL181W	0	0	0.246153846153846
YPL061W	0	0	0.242424242424242
YGL191W	0	0	0.238805970149254
YJL166W	0	0	0.235294117647059
YGL062W	0	0	0.231884057971014
YOL126C	0	0	0.228571428571429
YLR348C	0	0	0.225352112676056
YML078W	0	0	0.222222222222222
YBR044C	0	0	0.219178082191781
YML042W	0	0	0.216216216216216
YEL071W	0	0	0.213333333333333
YPL026C	0	0	0.210526315789474
YBL064C	0	0	0.207792207792208
YPR002W	0	0	0.205128205128205
YJL045W	0	0	0.20253164556962
YLR027C	0	0	0.2
YIL155C	0	0	0.197530864197531
YPL154C	0	0	0.195121951219512
YNL071W	0	0	0.192771084337349
YOR230W	0	0	0.19047619047619
YPR004C	0	1	0.19047619047619
YHR008C	0	0	0.188235294117647
YOR184W	0	0	0.186046511627907
YDL120W	0	0	0.183908045977011
YDR430C	0	0	0.181818181818182
YNL239W	0	0	0.179775280898876
YBR222C	0	1	0.179775280898876
YPL004C	0	0	0.177777777777778
YDL078C	0	0	0.175824175824176
YDR032C	0	1	0.175824175824176
YDR388W	0	0	0.173913043478261
YER141W	0	0	0.172043010752688
YAL062W	0	0	0.170212765957447
YMR297W	0	0	0.168421052631579
YNR002C	0	0	0.166666666666667
YFL056C	0	0	0.164948453608247
YBR149W	0	0	0.163265306122449
YLL027W	0	0	0.161616161616162
YBR139W	0	0	0.16
YOR375C	0	0	0.158415841584158
YMR018W	0	1	0.158415841584158
YFL057C	0	0	0.156862745098039
YBR126C	0	0	0.155339805825243
YCR107W	0	0	0.153846153846154
YCR079W	0	0	0.152380952380952
YNL331C	0	0	0.150943396226415
YFL055W	0	0	0.149532710280374
YKL157W	0	0	0.148148148148148
YER178W	0	0	0.146788990825688
YPL265W	0	0	0.145454545454545
YIL136W	0	1	0.145454545454545
YNL334C	0	0	0.144144144144144
YMR241W	0	0	0.142857142857143
YPR035W	0	0	0.141592920353982
YBR269C	0	1	0.141592920353982
YMR110C	0	0	0.140350877192982
YFL060C	0	0	0.139130434782609
YKL035W	0	0	0.137931034482759
YCL018W	0	0	0.136752136752137
YER080W	0	1	0.136752136752137
YDL046W	0	0	0.135593220338983
YNL333W	0	0	0.134453781512605
YDR077W	0	0	0.133333333333333
YPL206C	0	0	0.132231404958678
YJR156C	0	0	0.131147540983607
YIL124W	0	0	0.130081300813008
YCL040W	0	0	0.129032258064516
YNL015W	0	0	0.128
YDR508C	0	0	0.126984126984127
YFL058W	0	0	0.125984251968504
YOR187W	0	0	0.125
YBR026C	0	0	0.124031007751938
YNL332W	0	0	0.123076923076923
YFL059W	0	0	0.122137404580153
YKL217W	0	0	0.121212121212121
YLR356W	0	1	0.121212121212121
YFL053W	0	0	0.120300751879699
YMR105C	0	0	0.119402985074627
YNL117W	0	0	0.118518518518519
YOR090C	0	0	0.117647058823529
YIL160C	0	0	0.116788321167883
YHR113W	0	0	0.115942028985507
YDL174C	0	0	0.115107913669065
YOR176W	0	0	0.114285714285714
YLR168C	0	1	0.114285714285714
YER065C	0	0	0.113475177304965
YFL061W	0	1	0.113475177304965
YJL066C	0	1	0.113475177304965
YKL192C	0	0	0.112676056338028
YHL021C	0	1	0.112676056338028
YLR259C	0	0	0.111888111888112
YDR171W	0	0	0.111111111111111
YCR004C	0	1	0.111111111111111
YOL071W	0	0	0.110344827586207
YER053C	0	0	0.10958904109589
YFL054C	0	0	0.108843537414966
YHR190W	0	0	0.108108108108108
YML091C	0	0	0.10738255033557
YDL244W	0	0	0.106666666666667
YKL146W	0	0	0.105960264900662
YAL038W	0	0	0.105263157894737
YJL102W	0	0	0.104575163398693
YDL218W	0	1	0.104575163398693
YOR042W	0	1	0.104575163398693
YFR044C	0	0	0.103896103896104
YCL028W	0	1	0.103896103896104
YGR231C	0	0	0.103225806451613
YFR053C	0	0	0.102564102564103
YMR072W	0	0	0.101910828025478
YPR026W	0	0	0.10126582278481
YNL335W	0	1	0.10126582278481
YJL068C	0	0	0.10062893081761
YER024W	0	0	0.1
YML110C	0	0	0.0993788819875776
YNL241C	0	0	0.0987654320987654
YGL208W	0	0	0.098159509202454
YKR046C	0	0	0.0975609756097561
YLR270W	0	0	0.096969696969697
YMR251W-A	0	0	0.0963855421686747
YBR214W	0	0	0.0958083832335329
YDR059C	0	0	0.0952380952380952
YMR202W	0	0	0.0946745562130177
YDR342C	0	0	0.0941176470588235
YGR059W	0	0	0.0935672514619883
YBR286W	0	0	0.0930232558139535
YJR019C	0	0	0.092485549132948
YGR194C	0	0	0.0919540229885057
YLR203C	0	0	0.0914285714285714
YDR523C	0	0	0.0909090909090909
YOL165C	0	0	0.0903954802259887
YGR167W	0	0	0.0898876404494382
YHR037W	0	0	0.0893854748603352
YAL060W	0	0	0.0888888888888889
YER004W	0	1	0.0888888888888889
YGR174C	0	0	0.0883977900552486
YDR231C	0	0	0.0879120879120879
YKL109W	0	0	0.087431693989071
YIL088C	0	0	0.0869565217391304
YFL052W	0	1	0.0869565217391304
YPL087W	0	0	0.0864864864864865
YKR097W	0	0	0.0860215053763441
YOR023C	0	0	0.0855614973262032
YNL160W	0	0	0.0851063829787234
YGR255C	0	0	0.0846560846560847
YJR048W	0	0	0.0842105263157895
YPR098C	0	1	0.0842105263157895
YPR149W	0	0	0.0837696335078534
YEL011W	0	0	0.0833333333333333
YPL028W	0	0	0.0829015544041451
YOR100C	0	0	0.0824742268041237
YMR056C	0	0	0.0820512820512821
YMR302C	0	0	0.0816326530612245
YNL274C	0	0	0.0812182741116751
YIL033C	0	0	0.0808080808080808
YJR125C	0	0	0.0804020100502513
YCR061W	0	0	0.08
YAR035W	0	0	0.0796019900497512
YKR067W	0	0	0.0792079207920792
YFL012W	0	1	0.0792079207920792
YDL022W	0	0	0.0788177339901478
YBR085W	0	0	0.0784313725490196
YDL110C	0	1	0.0784313725490196
YFR015C	0	0	0.0780487804878049
YPR184W	0	0	0.0776699029126214
YDL130W-A	0	0	0.0772946859903382
YIR038C	0	0	0.0769230769230769
YDR204W	0	0	0.076555023923445
YHR007C	0	0	0.0761904761904762
YKL100C	0	1	0.0761904761904762
YGL205W	0	0	0.0758293838862559
YJR065C	0	0	0.0754716981132075
YHR033W	0	1	0.0754716981132075
YGL040C	0	0	0.0751173708920188
YKR009C	0	0	0.0747663551401869
YOR285W	0	1	0.0747663551401869
YJR120W	0	0	0.0744186046511628
YOR356W	0	0	0.0740740740740741
YBR183W	0	0	0.0737327188940092
YNL156C	0	0	0.073394495412844
YNL321W	0	1	0.073394495412844
YMR002W	0	1	0.073394495412844
YAL067C	0	0	0.0730593607305936
YDR374C	0	1	0.0730593607305936
YLR258W	0	0	0.0727272727272727
YDL114W	0	1	0.0727272727272727
YNL200C	0	1	0.0727272727272727
YNL104C	0	0	0.0723981900452489
YDR322C-A	0	0	0.0720720720720721
YKL096W	0	0	0.0717488789237668
YDR338C	0	1	0.0717488789237668
YBR072W	0	0	0.0714285714285714
YHL032C	0	0	0.0711111111111111
YCL057W	0	0	0.0707964601769911
YJL079C	0	1	0.0707964601769911
YNL092W	0	1	0.0707964601769911
YGR235C	0	1	0.0707964601769911
YNL100W	0	1	0.0707964601769911
YBR037C	0	0	0.0704845814977974
YER054C	0	0	0.0701754385964912
YDL137W	0	0	0.0698689956331878
YBL022C	0	0	0.0695652173913043
YOR228C	0	1	0.0695652173913043
YIR037W	0	0	0.0692640692640693
YLR377C	0	0	0.0689655172413793
YKR065C	0	0	0.0686695278969957
YAL018C	0	1	0.0686695278969957
YKL091C	0	1	0.0686695278969957
YKL142W	0	0	0.0683760683760684
YNL036W	0	0	0.0680851063829787
YDR306C	0	0	0.0677966101694915
YJR085C	0	1	0.0677966101694915
YJL167W	0	0	0.0675105485232067
YOR215C	0	1	0.0675105485232067
YLR446W	0	1	0.0675105485232067
YDL126C	0	0	0.0672268907563025
YOL147C	0	0	0.0669456066945607
YCL042W	0	1	0.0669456066945607
YJR155W	0	0	0.0666666666666667
YGL230C	0	1	0.0666666666666667
YOL082W	0	0	0.0663900414937759
YGL249W	0	0	0.0661157024793388
YKR066C	0	0	0.065843621399177
YMR196W	0	1	0.065843621399177
YAL049C	0	1	0.065843621399177
YPL247C	0	1	0.065843621399177
YOR348C	0	0	0.0655737704918033
YJL103C	0	0	0.0653061224489796
YPL054W	0	1	0.0653061224489796
YDL072C	0	1	0.0653061224489796
YBR185C	0	0	0.0650406504065041
YIL087C	0	1	0.0650406504065041
YML054C	0	0	0.0647773279352227
YGR250C	0	1	0.0647773279352227
YPL248C	0	0	0.0645161290322581
YDR256C	0	0	0.0642570281124498
YNL173C	0	0	0.064
YDR258C	0	0	0.0637450199203187
YNL305C	0	1	0.0637450199203187
YNR018W	0	1	0.0637450199203187
YDL215C	0	0	0.0634920634920635
YDL086W	0	1	0.0634920634920635
YPR165W	0	0	0.0632411067193676
YGR067C	0	1	0.0632411067193676
YOR132W	0	0	0.062992125984252
YHR104W	0	0	0.0627450980392157
YIL094C	0	0	0.0625
YBR052C	0	1	0.0625
YIR028W	0	0	0.0622568093385214
YOR365C	0	1	0.0622568093385214
YNL045W	0	0	0.062015503875969
YER015W	0	0	0.0617760617760618
YML128C	0	0	0.0615384615384615
YNL135C	0	0	0.0613026819923372
YGL037C	0	0	0.0610687022900763
YDR001C	0	0	0.0608365019011407
YLR205C	0	0	0.0606060606060606
YCR088W	0	0	0.060377358490566
YGR086C	0	0	0.0601503759398496
YKR015C	0	1	0.0601503759398496
YDR376W	0	0	0.0599250936329588
YDL243C	0	0	0.0597014925373134
YGR101W	0	0	0.0594795539033457
YKL204W	0	0	0.0592592592592593
YML100W	0	0	0.0590405904059041
YDR343C	0	0	0.0588235294117647
YDR042C	0	1	0.0588235294117647
YIR030C	0	0	0.0586080586080586
YBR001C	0	0	0.0583941605839416
YCL017C	0	0	0.0581818181818182
YGR132C	0	0	0.0579710144927536
YKL187C	0	1	0.0579710144927536
YER044C	0	0	0.0577617328519856
YGL104C	0	0	0.0575539568345324
YJL038C	0	1	0.0575539568345324
YMR250W	0	0	0.0573476702508961
YJL137C	0	0	0.0571428571428571
YDR218C	0	0	0.0569395017793594
YIL042C	0	0	0.0567375886524823
YDR522C	0	0	0.0565371024734982
YJL026W	0	0	0.0563380281690141
YMR152W	0	0	0.056140350877193
YER170W	0	0	0.0559440559440559
YJL060W	0	0	0.0557491289198606
YDR232W	0	0	0.0555555555555556
YCR069W	0	1	0.0555555555555556
YDL027C	0	1	0.0555555555555556
YMR015C	0	0	0.055363321799308
YNL125C	0	0	0.0551724137931034
YPR155C	0	0	0.0549828178694158
YPR028W	0	0	0.0547945205479452
YML028W	0	0	0.0546075085324232
YLL039C	0	0	0.054421768707483
YBR169C	0	0	0.0542372881355932
YDR036C	0	0	0.0540540540540541
YPL270W	0	0	0.0538720538720539
YGR234W	0	0	0.0536912751677852
YKL065C	0	1	0.0536912751677852
YOR054C	0	0	0.0535117056856187
YHR137W	0	0	0.0533333333333333
YFL003C	0	0	0.053156146179402
YNL009W	0	0	0.0529801324503311
YMR181C	0	1	0.0529801324503311
YDR317W	0	0	0.0528052805280528
YLL057C	0	0	0.0526315789473684
YBR046C	0	1	0.0526315789473684
YKR049C	0	1	0.0526315789473684
YPR140W	0	0	0.0524590163934426
YLR193C	0	0	0.0522875816993464
YNL073W	0	0	0.0521172638436482
YLR149C	0	1	0.0521172638436482
YCR011C	0	0	0.051948051948052
YJR051W	0	0	0.0517799352750809
YPL203W	0	0	0.0516129032258065
YML070W	0	0	0.0514469453376206
YGR225W	0	0	0.0512820512820513
YHR015W	0	0	0.0511182108626198
YNL237W	0	1	0.0511182108626198
YAL005C	0	0	0.0509554140127389
YAL039C	0	0	0.0507936507936508
YHR138C	0	0	0.0506329113924051
YIR016W	0	1	0.0506329113924051
YKL162C	0	1	0.0506329113924051
YOR317W	0	0	0.0504731861198738
YHR106W	0	0	0.050314465408805
YER106W	0	0	0.0501567398119122
YMR191W	0	1	0.0501567398119122
YDR070C	0	1	0.0501567398119122
YMR008C	0	0	0.05
YGL146C	0	1	0.05
YPL230W	0	1	0.05
YDR127W	0	0	0.0498442367601246
YLR201C	0	0	0.0496894409937888
YOR177C	0	0	0.0495356037151703
YPR075C	0	0	0.0493827160493827
YKL188C	0	0	0.0492307692307692
YLL019C	0	0	0.049079754601227
YLR152C	0	1	0.049079754601227
YLR307W	0	0	0.0489296636085627
YPR023C	0	0	0.0487804878048781
YGR046W	0	0	0.0486322188449848
YIR039C	0	1	0.0486322188449848
YGR060W	0	0	0.0484848484848485
YBL078C	0	0	0.0483383685800604
YML029W	0	0	0.0481927710843374
YGL156W	0	0	0.048048048048048
YOR155C	0	0	0.0479041916167665
YHR019C	0	0	0.0477611940298507
YJL161W	0	1	0.0477611940298507
YHR016C	0	0	0.0476190476190476
YBR180W	0	0	0.0474777448071217
YGR112W	0	0	0.0473372781065089
YLR100W	0	0	0.0472222222222222
YGR049W	0	0	0.0472222222222222
YOR150W	0	0	0.0472222222222222
YMR041C	0	0	0.0472222222222222
YKL121W	0	1	0.0472222222222222
YLR248W	0	0	0.0472222222222222
YDR074W	0	0	0.0472222222222222
YJL048C	0	0	0.0472222222222222
YGR008C	0	0	0.0472222222222222
YPL059W	0	0	0.0472222222222222
YHR198C	0	1	0.0472222222222222
YMR092C	0	0	0.0472222222222222
YDR018C	0	0	0.0472222222222222
YOR040W	0	0	0.0472222222222222
YKL039W	0	1	0.0472222222222222
YPR021C	0	0	0.0472222222222222
YPR006C	0	0	0.0472222222222222
YIL113W	0	0	0.0472222222222222
YBR280C	0	0	0.0472222222222222
YPL222W	0	1	0.0472222222222222
YPR007C	0	0	0.0472222222222222
YFR023W	0	1	0.0472222222222222
YBR285W	0	1	0.0472222222222222
YFL042C	0	1	0.0472222222222222
YOR125C	0	0	0.0472222222222222
YFL062W	0	1	0.0472222222222222
YFR011C	0	1	0.0472222222222222
YJL042W	0	0	0.0472222222222222
YDR513W	0	0	0.0472222222222222
YGL219C	0	0	0.0472222222222222
YAL054C	1	0	0.0472222222222222
YEL060C	0	0	0.0470914127423823
YLR220W	0	0	0.0469613259668508
YKL071W	0	1	0.0469613259668508
YBR250W	0	0	0.046831955922865
YLR004C	0	0	0.0467032967032967
YCL038C	0	0	0.0465753424657534
YAL016W	0	0	0.046448087431694
YOL083W	0	1	0.046448087431694
YLR050C	0	1	0.046448087431694
YLL023C	0	1	0.046448087431694
YGR070W	0	0	0.0463215258855586
YJR138W	0	1	0.0463215258855586
YOR186W	0	1	0.0463215258855586
YML087C	0	1	0.0463215258855586
YMR106C	0	0	0.046195652173913
YGL006W	0	0	0.046070460704607
YLR312C	0	1	0.046070460704607
YLR284C	0	0	0.0459459459459459
YER158C	0	1	0.0459459459459459
YJR073C	0	0	0.045822102425876
YOR227W	0	1	0.045822102425876
YDR516C	0	0	0.0456989247311828
YMR197C	0	0	0.0455764075067024
YIL051C	0	0	0.0454545454545455
YLR354C	0	0	0.0453333333333333
YLR136C	0	0	0.0452127659574468
YMR272C	0	0	0.0450928381962865
YCL025C	0	0	0.044973544973545
YOL013C	0	0	0.0448548812664908
YPR160W	0	0	0.0447368421052632
YBR147W	0	1	0.0447368421052632
YLL012W	0	0	0.0446194225721785
YLR345W	0	0	0.0445026178010471
YLR178C	0	0	0.0443864229765013
YGR110W	0	1	0.0443864229765013
YBR127C	0	0	0.0442708333333333
YGR127W	0	1	0.0442708333333333
YJL159W	0	0	0.0441558441558442
YJL151C	0	1	0.0441558441558442
YGR088W	0	0	0.0440414507772021
YOR122C	0	0	0.0439276485788114
YKL195W	0	0	0.0438144329896907
YBR241C	0	1	0.0438144329896907
YMR134W	0	0	0.0437017994858612
YER096W	0	0	0.0435897435897436
YOL060C	0	0	0.0434782608695652
YKL094W	0	1	0.0434782608695652
YHR072W	0	0	0.0433673469387755
YIL070C	0	0	0.0432569974554707
YDR272W	0	0	0.0431472081218274
YKL117W	0	0	0.0430379746835443
YCR046C	0	0	0.0429292929292929
YGL038C	0	0	0.0428211586901763
YHR001W	0	0	0.042713567839196
YGR232W	0	0	0.0426065162907268
YIL065C	0	0	0.0425
YML008C	0	0	0.0423940149625935
YHL024W	0	0	0.0422885572139304
YDR287W	0	0	0.0421836228287841
YNL134C	0	1	0.0421836228287841
YDR226W	0	0	0.0420792079207921
YHR039C	0	0	0.0419753086419753
YDL169C	0	1	0.0419753086419753
YDR391C	0	1	0.0419753086419753
YLR390W	0	0	0.041871921182266
YIL077C	0	0	0.0417690417690418
YLR324W	0	0	0.0416666666666667
YDR294C	0	0	0.0415647921760391
YKL133C	0	1	0.0415647921760391
YPR074C	0	0	0.0414634146341463
YHL022C	0	0	0.0413625304136253
YGL055W	0	0	0.0412621359223301
YGR077C	0	0	0.0411622276029056
YML075C	0	0	0.0410628019323672
YNR019W	0	0	0.0409638554216867
YBR006W	0	0	0.0408653846153846
YNL115C	0	1	0.0408653846153846
YCL043C	0	0	0.0407673860911271
YDR296W	0	0	0.0406698564593301
YPL186C	0	1	0.0406698564593301
YER020W	0	0	0.0405727923627685
YJR148W	0	0	0.0404761904761905
YDR129C	0	0	0.0403800475059382
YAL017W	0	0	0.0402843601895735
YOR120W	0	0	0.0401891252955083
YJR059W	0	0	0.0400943396226415
YMR203W	0	0	0.04
YJL174W	0	0	0.039906103286385
YML126C	0	0	0.0398126463700234
YLR241W	0	1	0.0398126463700234
YPL006W	0	0	0.0397196261682243
YOL053W	0	1	0.0397196261682243
YNL011C	0	1	0.0397196261682243
YGL001C	0	0	0.0396270396270396
YDR214W	0	0	0.0395348837209302
YLL018C	0	0	0.0394431554524362
YOR347C	0	0	0.0393518518518519
YLR070C	0	0	0.0392609699769053
YGR019W	0	0	0.0391705069124424
YJL100W	0	0	0.0390804597701149
YHR011W	0	0	0.0389908256880734
YER017C	0	0	0.0389016018306636
YKL170W	0	0	0.0388127853881279
YBR177C	0	0	0.0387243735763098
YFL038C	0	0	0.0386363636363636
YJR062C	0	0	0.0385487528344671
YMR226C	0	0	0.0384615384615385
YGR282C	0	0	0.0383747178329571
YNL083W	0	0	0.0382882882882883
YEL052W	0	1	0.0382882882882883
YNL306W	0	0	0.0382022471910112
YEL039C	0	0	0.0381165919282511
YJL172W	0	0	0.0380313199105145
YGR028W	0	0	0.0379464285714286
YGR256W	0	0	0.0378619153674833
YGL160W	0	1	0.0378619153674833
YER026C	0	0	0.0377777777777778
YGR143W	0	0	0.0376940133037694
YGR121C	0	0	0.0376106194690266
YIR027C	0	0	0.0375782881002088
YGR175C	0	0	0.0375782881002088
YOL096C	0	0	0.0375782881002088
YLR382C	0	0	0.0375782881002088
YOL052C-A	0	0	0.0375782881002088
YDR150W	0	0	0.0375782881002088
YML012W	0	0	0.0375782881002088
YHR024C	0	0	0.0375782881002088
YBR053C	0	1	0.0375782881002088
YGR102C	0	1	0.0375782881002088
YOL073C	0	1	0.0375782881002088
YJR045C	0	0	0.0375782881002088
YLR056W	0	0	0.0375782881002088
YBL102W	0	0	0.0375782881002088
YLR028C	0	0	0.0375782881002088
YDR216W	0	0	0.0375782881002088
YJR137C	0	0	0.0375782881002088
YHR175W	0	0	0.0375782881002088
YPL091W	0	0	0.0375782881002088
YNR036C	0	0	0.0375782881002088
YOL129W	0	0	0.0375782881002088
YDR255C	0	0	0.0375782881002088
YMR304W	0	0	0.0375782881002088
YJR104C	0	0	0.0375782881002088
YMR099C	0	0	0.0375782881002088
YHR028C	0	0	0.0375782881002088
YJR047C	0	0	0.0375782881002088
YGR266W	0	1	0.0375782881002088
YAL034C	0	1	0.0375782881002088
YDL199C	0	1	0.0375782881002088
YIL157C	0	1	0.0375782881002088
YJL132W	0	1	0.0375782881002088
YEL034W	0	0	0.0375782881002088
YKL208W	0	0	0.0375782881002088
YGR193C	1	0	0.0375782881002088
YMR208W	0	0	0.0375
YBL098W	0	0	0.0374220374220374
YPL123C	0	0	0.037344398340249
YML057W	0	0	0.0372670807453416
YOR185C	0	0	0.0371900826446281
YEL012W	0	0	0.0371134020618557
YNR043W	0	0	0.037037037037037
YLR327C	0	1	0.037037037037037
YKL062W	0	0	0.0369609856262834
YJL057C	0	1	0.0369609856262834
YKR089C	0	0	0.0368852459016393
YPR030W	0	0	0.0368098159509202
YLR299W	0	0	0.036734693877551
YIL006W	0	0	0.0366598778004073
YPR003C	0	1	0.0366598778004073
YGL198W	0	0	0.0365853658536585
YDR155C	0	0	0.0365111561866126
YNL208W	0	1	0.0365111561866126
YER119C	0	0	0.0364372469635627
YML030W	0	1	0.0364372469635627
YKL126W	0	0	0.0363636363636364
YMR136W	0	0	0.0362903225806452
YBL033C	0	0	0.0362173038229376
YLR290C	0	1	0.0362173038229376
YLR251W	0	0	0.036144578313253
YCR083W	0	0	0.0360721442885772
YGL009C	0	0	0.036
YIL041W	0	1	0.036
YGR165W	0	0	0.0359281437125748
YBR003W	0	0	0.0358565737051793
YKL194C	0	0	0.0357852882703777
YLR204W	0	0	0.0357142857142857
YFR047C	0	0	0.0356435643564356
YOL048C	0	1	0.0356435643564356
YLR069C	0	0	0.0355731225296443
YMR009W	0	0	0.0355029585798817
YMR220W	0	0	0.0354330708661417
YGL252C	0	0	0.0353634577603143
YCR091W	0	0	0.0352941176470588
YGR062C	0	0	0.0352250489236791
YDR055W	0	0	0.03515625
YOR354C	0	0	0.0350877192982456
YJL164C	0	0	0.0350194552529183
YAL030W	0	0	0.0349514563106796
YMR261C	0	0	0.0348837209302326
YER182W	0	1	0.0348837209302326
YNL138W	0	0	0.034816247582205
YCR024C	0	0	0.0347490347490347
YNL310C	0	0	0.0346820809248555
YIL111W	0	0	0.0346153846153846
YLR351C	0	1	0.0346153846153846
YML129C	0	0	0.0345489443378119
YNR040W	0	1	0.0345489443378119
YDR116C	0	0	0.0344827586206897
YGL105W	0	0	0.0344168260038241
YMR315W	0	1	0.0344168260038241
YAL008W	0	1	0.0344168260038241
YDR099W	0	0	0.0343511450381679
YDR502C	0	0	0.0342857142857143
YLR142W	0	0	0.0342205323193916
YPR067W	0	0	0.0341555977229602
YBR036C	0	0	0.0340909090909091
YMR267W	0	0	0.0340264650283554
YGL196W	0	1	0.0340264650283554
YER103W	0	0	0.0339622641509434
YOR292C	0	1	0.0339622641509434
YHR171W	0	0	0.0338983050847458
YNL280C	0	0	0.0338345864661654
YLR164W	0	1	0.0338345864661654
YNL111C	0	0	0.0337711069418387
YIL098C	0	0	0.0337078651685393
YDR403W	0	0	0.0336448598130841
YHR074W	0	0	0.0335820895522388
YHL034C	0	0	0.0335195530726257
YHR017W	0	1	0.0335195530726257
YDL085W	0	0	0.033457249070632
YGR220C	0	0	0.0333951762523191
YCL052C	0	0	0.0333333333333333
YPL107W	0	1	0.0333333333333333
YDR436W	0	0	0.033271719038817
YPL015C	0	0	0.033210332103321
YGL248W	0	0	0.0331491712707182
YDR368W	0	0	0.0330882352941176
YNL168C	0	1	0.0330882352941176
YBR263W	0	0	0.0330275229357798
YPL215W	0	0	0.032967032967033
YBR067C	0	0	0.0329067641681901
YOL122C	0	0	0.0328467153284672
YPL118W	0	0	0.0327868852459016
YPR024W	0	0	0.0327272727272727
YGR284C	0	0	0.0326678765880218
YJL063C	0	0	0.0326086956521739
YIL107C	0	0	0.0325497287522604
YNL322C	0	0	0.0324909747292419
YDR511W	0	0	0.0324324324324324
YFL016C	0	0	0.0323741007194245
YDL054C	0	0	0.0323159784560144
YHR132C	0	0	0.032258064516129
YBL091C	0	0	0.0322003577817531
YMR200W	0	0	0.0321428571428571
YPL117C	0	0	0.0320855614973262
YLR283W	0	1	0.0320855614973262
YLL006W	0	0	0.0320284697508897
YGR257C	0	0	0.0319715808170515
YGL245W	0	0	0.0319148936170213
YPR036W	0	0	0.031858407079646
YER177W	0	0	0.0318021201413428
YAL053W	0	0	0.0317460317460317
YBR132C	0	0	0.0316901408450704
YLL029W	0	1	0.0316901408450704
YKL060C	0	0	0.031634446397188
YDR347W	0	0	0.0315789473684211
YOR084W	0	0	0.031523642732049
YBL047C	0	0	0.0314685314685315
YPR100W	0	0	0.031413612565445
YDL237W	0	1	0.031413612565445
YDR096W	0	0	0.0313588850174216
YAL044C	0	0	0.031304347826087
YKL034W	0	0	0.03125
YAL061W	0	1	0.03125
YOL042W	0	1	0.03125
YIL010W	0	0	0.0311958405545927
YPR061C	0	1	0.0311958405545927
YCR012W	0	0	0.0311418685121107
YFR012W	0	1	0.0311418685121107
YMR271C	0	0	0.0310880829015544
YBR234C	0	0	0.0310344827586207
YCL035C	0	0	0.0309810671256454
YMR293C	0	0	0.0309278350515464
YKL210W	0	0	0.0308747855917667
YDR375C	0	0	0.0308219178082192
YNL003C	0	0	0.0307692307692308
YGL121C	0	0	0.0307167235494881
YHR096C	0	0	0.030664395229983
YGR032W	0	0	0.0306122448979592
YJL185C	0	1	0.0306122448979592
YFR050C	0	0	0.0305602716468591
YBL007C	0	0	0.0305084745762712
YNL074C	0	0	0.0304568527918782
YMR012W	0	0	0.0304054054054054
YCL064C	0	0	0.03035413153457
YCL044C	0	0	0.0303030303030303
YLL026W	0	0	0.0302521008403361
YPL177C	0	0	0.0302013422818792
YNL063W	0	1	0.0302013422818792
YBR011C	0	0	0.0301507537688442
YLR192C	0	0	0.0301003344481605
YPL109C	0	1	0.0301003344481605
YKR076W	0	0	0.0300500834724541
YDL107W	0	0	0.03
YFL014W	0	0	0.0299500831946755
YML004C	0	0	0.0299003322259136
YMR280C	0	0	0.0298507462686567
YEL009C	0	0	0.0298013245033113
YJL163C	0	1	0.0298013245033113
YBL001C	0	0	0.0297520661157025
YNL183C	0	0	0.0297029702970297
YDR517W	0	0	0.0296540362438221
YLR044C	0	0	0.0296052631578947
YNL159C	0	0	0.0295566502463054
YGR248W	0	0	0.0295081967213115
YGR185C	0	0	0.0294599018003273
YNR035C	0	0	0.0294117647058824
YAL040C	0	0	0.0293637846655791
YPL213W	0	0	0.0293159609120521
YAL012W	0	0	0.0292682926829268
YOL086C	0	0	0.0292207792207792
YER095W	0	0	0.0291734197730956
YKL151C	0	1	0.0291734197730956
YLR439W	0	0	0.029126213592233
YDL204W	0	1	0.029126213592233
YLR438W	0	0	0.0290791599353796
YDR530C	0	0	0.0290322580645161
YOR245C	0	0	0.0289855072463768
YAL002W	0	0	0.0289389067524116
YGR192C	0	0	0.028892455858748
YHR083W	0	0	0.0288461538461538
YLR231C	0	0	0.0288
YGR181W	0	0	0.0287539936102236
YFL039C	0	0	0.0287081339712919
YDR061W	0	1	0.0287081339712919
YBL075C	0	0	0.0286624203821656
YEL066W	0	0	0.0286168521462639
YLR289W	0	1	0.0286168521462639
YOR323C	0	0	0.0285714285714286
YGL227W	0	0	0.0285261489698891
YNL243W	0	0	0.0284810126582278
YPR011C	0	0	0.028436018957346
YDL142C	0	0	0.028391167192429
YBR218C	0	0	0.0283464566929134
YPL031C	0	0	0.0283018867924528
YAL003W	0	0	0.0282574568288854
YBR035C	0	0	0.0282131661442006
YJL112W	0	0	0.028169014084507
YCR030C	0	1	0.028169014084507
YDR197W	0	0	0.028125
YKL163W	0	0	0.0280811232449298
YAL001C	0	0	0.0280373831775701
YPL260W	0	1	0.0280373831775701
YOR037W	0	0	0.0279937791601866
YPR080W	0	0	0.0279503105590062
YNR037C	0	0	0.027906976744186
YGL250W	0	1	0.027906976744186
YER175C	0	1	0.027906976744186
YLR120C	0	0	0.0278637770897833
YHR009C	0	1	0.0278637770897833
YNR045W	0	0	0.0278207109737249
YJL052W	0	0	0.0277777777777778
YJR113C	0	0	0.0277349768875193
YKL103C	0	0	0.0276923076923077
YJL037W	0	1	0.0276923076923077
YMR148W	0	1	0.0276923076923077
YBR050C	0	0	0.0276497695852535
YIL101C	0	0	0.0276073619631902
YJR096W	0	0	0.0275650842266462
YBL050W	0	0	0.0275229357798165
YDL019C	0	0	0.0274809160305344
YML050W	0	1	0.0274809160305344
YLR121C	0	0	0.0274390243902439
YPR154W	0	0	0.0273972602739726
YER136W	0	0	0.027355623100304
YGR012W	0	1	0.027355623100304
YKL193C	0	0	0.0273141122913505
YPL221W	0	0	0.0272727272727273
YLR163C	0	0	0.027231467473525
YJL141C	0	0	0.027190332326284
YER012W	0	0	0.0271493212669683
YMR173W	0	0	0.0271084337349398
YAL015C	0	0	0.0270676691729323
YAL010C	0	0	0.027027027027027
YKL087C	0	0	0.0269865067466267
YAL028W	0	0	0.0269461077844311
YBL041W	0	0	0.0269058295964126
YIL031W	0	0	0.026865671641791
YIR036C	0	1	0.026865671641791
YLL024C	0	0	0.0268256333830104
YPR047W	0	0	0.0267857142857143
YHR112C	0	0	0.0267459138187221
YAR068W	0	1	0.0267459138187221
YLR370C	0	0	0.0267062314540059
YNL098C	0	0	0.0266666666666667
YGR037C	0	0	0.0266272189349112
YDL223C	0	0	0.0265878877400295
YDR358W	0	0	0.0265486725663717
YDL206W	0	1	0.0265486725663717
YEL020C	0	1	0.0265486725663717
YBR203W	0	0	0.0265095729013255
YDL048C	0	1	0.0265095729013255
YHL004W	0	0	0.0264705882352941
YDL178W	0	0	0.026431718061674
YOR052C	0	1	0.026431718061674
YDL029W	0	0	0.0263929618768328
YAL022C	0	0	0.0263543191800878
YPR199C	0	0	0.0263157894736842
YAL031C	0	0	0.0262773722627737
YMR031C	0	1	0.0262773722627737
YDL128W	0	0	0.0262390670553936
YDR405W	0	0	0.0262008733624454
YMR114C	0	1	0.0262008733624454
YAL046C	0	1	0.0262008733624454
YGL059W	0	1	0.0262008733624454
YPR185W	0	0	0.0261627906976744
YOR147W	0	0	0.0261248185776488
YHR092C	0	0	0.0260869565217391
YLR219W	0	0	0.0260492040520984
YPL196W	0	0	0.0260115606936416
YPL104W	0	0	0.025974025974026
YNL194C	0	0	0.0259365994236311
YKR011C	0	1	0.0259365994236311
YHR087W	0	0	0.0258992805755396
YAL007C	0	0	0.0258620689655172
YBR016W	0	0	0.0258249641319943
YML121W	0	0	0.0257879656160458
YIL162W	0	0	0.0257510729613734
YKL167C	0	0	0.0257142857142857
YIR034C	0	0	0.0256776034236805
YJL155C	0	0	0.0256410256410256
YBL058W	0	0	0.0256045519203414
YCR073W-A	0	0	0.0255681818181818
YER165W	0	0	0.025531914893617
YDR003W	0	0	0.0254957507082153
YAL023C	0	0	0.0254596888260255
YJL153C	0	0	0.0254237288135593
YFR024C-A	0	0	0.0253878702397743
YBR056W	0	1	0.0253878702397743
YJR008W	0	1	0.0253878702397743
YMR252C	0	1	0.0253878702397743
YAL009W	0	0	0.0253521126760563
YJL130C	0	0	0.0253164556962025
YFR017C	0	1	0.0253164556962025
YJL210W	0	0	0.0252808988764045
YGL068W	0	0	0.0252454417952314
YLR180W	0	0	0.0252100840336134
YNL284C	0	0	0.0251748251748252
YAL021C	0	0	0.0251396648044693
YHR080C	0	1	0.0251396648044693
YAL055W	0	0	0.0251046025104603
YAL014C	0	0	0.0250696378830084
YOR027W	0	0	0.0250347705146036
YNR007C	0	0	0.025
YFR045W	0	0	0.0249653259361997
YGR209C	0	0	0.0249307479224377
YMR024W	0	0	0.024896265560166
YLL009C	0	0	0.0248618784530387
YNL121C	0	0	0.0248275862068966
YOR045W	0	0	0.0247933884297521
YOL030W	0	1	0.0247933884297521
YNL005C	0	0	0.0247592847317744
YIL050W	0	0	0.0247252747252747
YAR031W	0	0	0.0246913580246914
YBR287W	0	1	0.0246913580246914
YML025C	0	0	0.0246575342465753
YDR019C	0	0	0.0246238030095759
YDL222C	0	0	0.0245901639344262
YPR134W	0	0	0.0245566166439291
YNL007C	0	0	0.0245231607629428
YBL003C	0	0	0.0244897959183673
YDL125C	0	0	0.0244565217391304
YPL223C	0	0	0.0244233378561737
YAR027W	0	1	0.0244233378561737
YBR024W	0	0	0.024390243902439
YGR268C	0	0	0.0243572395128552
YDR085C	0	0	0.0243243243243243
YGR149W	0	1	0.0243243243243243
YOR018W	0	0	0.0242914979757085
YPR091C	0	1	0.0242914979757085
YNL213C	0	0	0.0242587601078167
YDR170C	0	0	0.0242261103633917
YDR387C	0	1	0.0242261103633917
YGR111W	0	0	0.0241935483870968
YOR386W	0	0	0.0241610738255034
YBR207W	0	0	0.0241286863270777
YNL315C	0	0	0.0240963855421687
YAL013W	0	0	0.0240641711229947
YMR089C	0	0	0.0240320427236315
YDR411C	0	0	0.024
YBL101C	0	0	0.0239680426098535
YAL048C	0	0	0.023936170212766
YMR135C	0	0	0.0239043824701195
YGR207C	0	1	0.0239043824701195
YAL011W	0	0	0.0238726790450928
YGR223C	0	1	0.0238726790450928
YDR115W	0	0	0.023841059602649
YBL090W	0	0	0.0238095238095238
YGR031W	0	1	0.0238095238095238
YHR030C	0	0	0.023778071334214
YCL009C	0	0	0.0237467018469657
YAL020C	0	0	0.0237154150197628
YKL104C	0	0	0.0236842105263158
YNL195C	0	1	0.0236842105263158
YAL051W	0	0	0.0236530880420499
YDR041W	0	0	0.0236220472440945
YKL093W	0	0	0.0235910878112713
YOL027C	0	0	0.0235602094240838
YGR254W	0	0	0.0235294117647059
YAL042W	0	0	0.0234986945169713
YGL129C	0	0	0.0234680573663625
YOR128C	0	0	0.0234375
YNL081C	0	0	0.023407022106632
YNL137C	0	0	0.0233766233766234
YER150W	0	1	0.0233766233766234
YGR044C	0	0	0.0233463035019455
YBL002W	0	0	0.0233160621761658
YJL005W	0	0	0.0232858990944373
YMR160W	0	1	0.0232858990944373
YCR071C	0	0	0.0232558139534884
YPL172C	0	0	0.0232258064516129
YAL032C	0	0	0.0231958762886598
YDL134C	0	0	0.0231660231660232
YCL033C	0	0	0.0231362467866324
YAL043C	0	0	0.0231065468549422
YBL038W	0	0	0.0230769230769231
YBR115C	0	0	0.0230473751600512
YOR152C	0	1	0.0230473751600512
YGR021W	0	1	0.0230473751600512
YNR034W	0	0	0.0230179028132992
YBR120C	0	0	0.0229885057471264
YOR273C	0	0	0.0229591836734694
YJL131C	0	1	0.0229591836734694
YMR189W	0	0	0.0229299363057325
YMR291W	0	1	0.0229299363057325
YOL155C	0	0	0.0229007633587786
YLR023C	0	0	0.0228716645489199
YMR257C	0	0	0.0228426395939086
YOR286W	0	1	0.0228426395939086
YBL021C	0	0	0.0228136882129278
YHR086W	0	0	0.0227848101265823
YCR036W	0	0	0.02275600505689
YJR009C	0	0	0.0227272727272727
YAR033W	0	0	0.0226986128625473
YIL034C	0	0	0.0226700251889169
YAL058W	0	0	0.0226415094339623
YDR079W	0	0	0.0226130653266332
YLR075W	0	0	0.0225846925972397
YEL050C	0	0	0.0225563909774436
YLR436C	0	0	0.0225281602002503
YJR103W	0	0	0.0225
YPL040C	0	0	0.0224719101123595
YLR110C	0	0	0.0224438902743142
YJL209W	0	0	0.0224159402241594
YAR007C	0	0	0.0223880597014925
YDR462W	0	0	0.022360248447205
YFL037W	0	0	0.0223325062034739
YDR505C	0	1	0.0223325062034739
YBR297W	0	0	0.0223048327137546
YMR060C	0	0	0.0222772277227723
YAL035W	0	0	0.0222496909765142
YER110C	0	0	0.0222222222222222
YER003C	0	0	0.0221948212083847
YDR293C	0	0	0.0221674876847291
YAL019W	0	0	0.022140221402214
YPL111W	0	0	0.0221130221130221
YNR014W	0	1	0.0221130221130221
YAR019C	0	0	0.0220858895705521
YMR059W	0	0	0.0220588235294118
YGR286C	0	0	0.02203182374541
YBR262C	0	1	0.02203182374541
YBL066C	0	1	0.02203182374541
YOR358W	0	0	0.0220048899755501
YBL017C	0	0	0.021978021978022
YOR288C	0	0	0.0219512195121951
YBR010W	0	0	0.0219244823386114
YER078C	0	0	0.0218978102189781
YDR175C	0	0	0.021889400921659
YOR289W	0	1	0.021889400921659
YBR196C	0	0	0.021889400921659
YER062C	0	0	0.021889400921659
YAL029C	0	0	0.021889400921659
YMR027W	0	1	0.021889400921659
YGR237C	0	1	0.021889400921659
YEL021W	0	0	0.021889400921659
YAL063C	0	0	0.021889400921659
YBR005W	0	0	0.021889400921659
YNL169C	0	0	0.021889400921659
YAL024C	0	0	0.021889400921659
YDR497C	0	0	0.021889400921659
YAL026C	0	0	0.021889400921659
YNL307C	0	0	0.021889400921659
YBR160W	0	0	0.021889400921659
YBL019W	0	0	0.021889400921659
YDL045W-A	0	0	0.021889400921659
YOR173W	0	0	0.021889400921659
YDL144C	0	1	0.021889400921659
YDL185W	0	0	0.021889400921659
YFL021W	0	0	0.021889400921659
YDL188C	0	0	0.021889400921659
YLR188W	0	0	0.021889400921659
YER101C	0	1	0.021889400921659
YPL097W	0	0	0.021889400921659
YBL011W	0	0	0.021889400921659
YGR222W	0	0	0.021889400921659
YAL056W	0	0	0.021889400921659
YAL025C	0	0	0.021889400921659
YML009C	0	0	0.021889400921659
YER067W	0	1	0.021889400921659
YDR337W	0	0	0.021889400921659
YGR080W	0	0	0.021889400921659
YDR268W	0	0	0.021889400921659
YGL221C	0	1	0.021889400921659
YJL144W	0	0	0.021889400921659
YKL134C	0	0	0.021889400921659
YBR212W	0	0	0.021889400921659
YMR030W	0	0	0.021889400921659
YJR122W	0	1	0.021889400921659
YOL143C	0	0	0.021889400921659
YMR157C	0	1	0.021889400921659
YDR380W	0	0	0.021889400921659
YLR257W	0	1	0.021889400921659
YGL084C	0	0	0.021889400921659
YGR201C	0	1	0.021889400921659
YKL138C	0	0	0.021889400921659
YOL111C	0	0	0.021889400921659
YPL246C	0	1	0.021889400921659
YMR174C	0	0	0.021889400921659
YIL062C	0	0	0.021889400921659
YAR015W	0	0	0.021889400921659
YMR139W	0	0	0.021889400921659
YLR253W	0	1	0.021889400921659
YBR145W	0	0	0.021889400921659
YOL033W	0	0	0.021889400921659
YBR298C	0	0	0.021889400921659
YPR001W	1	0	0.021889400921659
YHR027C	0	0	0.0218642117376295
YAL036C	0	0	0.0218390804597701
YAL041W	0	0	0.0218140068886338
YAL033W	0	0	0.0217889908256881
YLR090W	0	0	0.0217640320733104
YBR068C	0	0	0.0217391304347826
YBR117C	0	0	0.0217142857142857
YHR116W	0	0	0.021689497716895
YGL107C	0	1	0.021689497716895
YPL098C	0	0	0.0216647662485747
YCL034W	0	0	0.0216400911161731
YKL152C	0	0	0.0216154721274175
YHR188C	0	0	0.0215909090909091
YDL140C	0	0	0.021566401816118
YHR194W	0	0	0.0215419501133787
YFR014C	0	0	0.0215175537938845
YDR533C	0	1	0.0215175537938845
YFL036W	0	0	0.0214932126696833
YKR006C	0	0	0.0214689265536723
YDR479C	0	0	0.0214446952595937
YML124C	0	0	0.0214205186020293
YAL034W-A	0	0	0.0213963963963964
YLR109W	0	0	0.0213723284589426
YML086C	0	0	0.0213483146067416
YAL027W	0	1	0.0213483146067416
YPL159C	0	0	0.021324354657688
YHR050W	0	0	0.0213004484304933
YJR066W	0	0	0.0212765957446809
YJR095W	0	0	0.0212527964205817
YBL020W	0	0	0.0212290502793296
YER061C	0	0	0.0212053571428571
YIR017C	0	0	0.0211817168338907
YMR104C	0	0	0.0211581291759465
YGL018C	0	0	0.0211345939933259
YAL047C	0	0	0.0211111111111111
YHL027W	0	0	0.0210876803551609
YNL031C	0	0	0.0210643015521064
YPL018W	0	0	0.0210409745293466
YAR018C	0	0	0.0210176991150442
YPL057C	0	0	0.0209944751381215
YLR093C	0	0	0.0209713024282561
YGL056C	0	1	0.0209713024282561
YLR346C	0	0	0.0209481808158765
YDR512C	0	0	0.0209251101321586
YDR276C	0	0	0.0209020902090209
YER125W	0	0	0.0208791208791209
YER079W	0	1	0.0208791208791209
YKL038W	0	0	0.0208562019758507
YLL040C	0	0	0.0208333333333333
YJR127C	0	0	0.0208105147864184
YAR003W	0	0	0.0207877461706783
YML058W	0	0	0.0207650273224044
YLR393W	0	0	0.0207423580786026
YDR100W	0	0	0.0207197382769902
YOR220W	0	1	0.0207197382769902
YAR014C	0	0	0.0206971677559913
YBL037W	0	0	0.0206746463547334
YMR098C	0	1	0.0206746463547334
YAR002W	0	0	0.0206521739130435
YOR005C	0	0	0.0206297502714441
YEL047C	0	0	0.0206073752711497
YBL013W	0	0	0.0205850487540628
YMR295C	0	1	0.0205850487540628
YAL059W	0	0	0.0205627705627706
YER014W	0	0	0.0205405405405405
YER023W	0	0	0.0205183585313175
YOL077W-A	0	0	0.0204962243797195
YGL143C	0	0	0.0204741379310345
YJR025C	0	0	0.0204520990312164
YER035W	0	0	0.0204301075268817
YOR157C	0	0	0.0204081632653061
YMR081C	0	0	0.0203862660944206
YBR086C	0	0	0.0203644158628081
YDL025C	0	1	0.0203644158628081
YKL025C	0	0	0.0203426124197002
YER143W	0	0	0.0203208556149733
YBL016W	0	0	0.0202991452991453
YHR174W	0	0	0.0202774813233725
YLR059C	0	0	0.0202558635394456
YCR010C	0	0	0.020234291799787
YBL005W	0	0	0.0202127659574468
YAR050W	0	0	0.0201912858660999
YDR050C	0	0	0.0201698513800425
YNL094W	0	0	0.0201484623541888
YGL115W	0	0	0.0201409869083585
YBR299W	0	0	0.0201409869083585
YDR510W	0	0	0.0201409869083585
YPR115W	0	1	0.0201409869083585
YBL049W	0	1	0.0201409869083585
YMR186W	0	0	0.0201409869083585
YBL056W	0	0	0.0201409869083585
YGR204W	0	0	0.0201409869083585
YDR538W	0	0	0.0201409869083585
YAL037W	0	1	0.0201409869083585
YBR059C	0	0	0.0201409869083585
YKR087C	0	0	0.0201409869083585
YJL034W	0	0	0.0201409869083585
YGL004C	0	0	0.0201409869083585
YGR171C	0	0	0.0201409869083585
YAR071W	0	0	0.0201409869083585
YIL061C	0	0	0.0201409869083585
YGR130C	0	1	0.0201409869083585
YBL032W	0	0	0.0201409869083585
YBR118W	0	0	0.0201409869083585
YML092C	0	0	0.0201409869083585
YOR221C	0	0	0.0201409869083585
YAR042W	0	0	0.0201409869083585
YOR205C	0	1	0.0201409869083585
YBR054W	0	1	0.0201409869083585
YLR132C	0	0	0.0201409869083585
YNL131W	0	0	0.0201409869083585
YMR311C	0	0	0.0201409869083585
YAR008W	0	0	0.0201409869083585
YLR095C	0	0	0.0201409869083585
YJL070C	0	1	0.0201409869083585
YLR092W	0	0	0.0201409869083585
YDL124W	0	0	0.0201409869083585
YOR161C	0	1	0.0201409869083585
YGR007W	0	0	0.0201409869083585
YOL016C	0	0	0.0201409869083585
YKL053C-A	0	0	0.0201409869083585
YFR052W	0	0	0.0201409869083585
YOL067C	0	0	0.0201409869083585
YDR453C	0	0	0.0201409869083585
YBR137W	0	1	0.0201409869083585
YMR023C	0	0	0.0201409869083585
YBR140C	0	0	0.0201409869083585
YKL145W	0	0	0.0201409869083585
YOR028C	0	0	0.0201409869083585
YEL006W	0	0	0.0201409869083585
YIL043C	0	0	0.0201409869083585
YDR305C	0	0	0.0201409869083585
YAR020C	0	1	0.0201409869083585
YDR084C	0	0	0.0201409869083585
YBL080C	0	0	0.0201409869083585
YDL106C	0	0	0.0201409869083585
YHL028W	0	0	0.0201409869083585
YPL166W	0	0	0.0201409869083585
YDR122W	0	0	0.0201409869083585
YPL116W	0	0	0.0201409869083585
YOR196C	0	0	0.0201409869083585
YKL182W	0	0	0.0201409869083585
YDR194C	0	0	0.0201409869083585
YLR153C	1	0	0.0201409869083585
YMR301C	0	0	0.0201207243460765
YDL234C	0	0	0.0201005025125628
YOR138C	0	0	0.0200803212851406
YGL087C	0	0	0.0200601805416249
YMR205C	0	0	0.0200400801603206
YDR254W	0	0	0.02002002002002
YFL017W-A	0	0	0.02
YPR127W	0	1	0.02
YBL059W	0	1	0.02
YBR199W	0	0	0.01998001998002
YGR180C	0	0	0.0199600798403194
YHR199C	0	1	0.0199600798403194
YHR018C	0	0	0.0199401794616152
YIL153W	0	0	0.0199203187250996
YLR297W	0	1	0.0199203187250996
YPL259C	0	0	0.0199004975124378
YAL064W	0	1	0.0199004975124378
YBR078W	0	0	0.0198807157057654
YFL041W	0	0	0.0198609731876862
YKR070W	0	1	0.0198609731876862
YDR182W	0	0	0.0198412698412698
YLR106C	0	0	0.0198216055500496
YDR536W	0	0	0.0198019801980198
YGL119W	0	0	0.019782393669634
YER088C	0	0	0.0197628458498024
YKR039W	0	0	0.0197433366238894
YGR033C	0	0	0.019723865877712
YBR109C	0	0	0.0197044334975369
YKL026C	0	0	0.0196850393700787
YGR279C	0	0	0.0196656833824975
YKL007W	0	0	0.0196463654223969
YLR340W	0	0	0.0196270853778214
YGR205W	0	1	0.0196270853778214
YBL051C	0	0	0.0196078431372549
YDR524C	0	0	0.019588638589618
YKR093W	0	0	0.0195694716242661
YAR023C	0	1	0.0195694716242661
YGR161C	0	0	0.0195503421309873
YBL006C	0	0	0.01953125
YAR028W	0	1	0.01953125
YML085C	0	0	0.0195121951219512
YNL177C	0	0	0.0194931773879142
YDR322W	0	0	0.0194741966893866
YBR041W	0	0	0.0194552529182879
YPL005W	0	0	0.0194363459669582
YBR229C	0	0	0.0194174757281553
YBR083W	0	0	0.0193986420950533
YBR015C	0	0	0.0193798449612403
YBR022W	0	0	0.0193610842207164
YGL026C	0	0	0.0193423597678917
YGR043C	0	1	0.0193423597678917
YDR065W	0	0	0.0193236714975845
YGR241C	0	0	0.0193050193050193
YKL055C	0	0	0.0192864030858245
YBL004W	0	0	0.0192678227360308
YLR239C	0	0	0.0192492781520693
YNL064C	0	0	0.0192307692307692
YPL106C	0	0	0.0192122958693564
YBR018C	0	0	0.0191938579654511
YOL032W	0	0	0.0191754554170662
YGL057C	0	1	0.0191754554170662
YKR001C	0	0	0.0191570881226054
YLR139C	0	0	0.0191387559808612
YKL140W	0	0	0.0191204588910134
YAR029W	0	1	0.0191204588910134
YPL060W	0	0	0.0191021967526266
YHR110W	0	0	0.0190839694656489
YGR270W	0	0	0.0190657769304099
YHR195W	0	0	0.019047619047619
YHR057C	0	1	0.019047619047619
YGL256W	0	0	0.0190294957183635
YGL237C	0	0	0.0190114068441065
YMR166C	0	0	0.0189933523266857
YBR023C	0	0	0.0189753320683112
YEL062W	0	0	0.018957345971564
YBL008W	0	0	0.0189393939393939
YBR077C	0	0	0.0189214758751183
YPL252C	0	0	0.0189035916824197
YBL009W	0	0	0.0188857412653447
YGL048C	0	0	0.0188679245283019
YNR017W	0	0	0.0188501413760603
YML131W	0	0	0.0188323917137476
YIL022W	0	0	0.0188146754468485
YOR201C	0	0	0.018796992481203
YIL114C	0	0	0.0187793427230047
YKR003W	0	0	0.0187617260787993
YKL129C	0	0	0.0187441424554827
YMR090W	0	1	0.0187441424554827
YLR133W	0	0	0.0187265917602996
YLR369W	0	0	0.0187090739008419
YGR178C	0	0	0.0186915887850467
YOL151W	0	0	0.0186741363211951
YOR007C	0	0	0.0186567164179104
YMR207C	0	0	0.0186393289841566
YDR219C	0	0	0.0186219739292365
YIL017C	0	0	0.0186046511627907
YBR080C	0	0	0.0185873605947955
YPL219W	0	0	0.0185701021355617
YKL168C	0	1	0.0185701021355617
YNR041C	0	0	0.0185528756957328
YBR055C	0	0	0.0185356811862836
YBL023C	0	0	0.0185185185185185
YKR077W	0	1	0.0185185185185185
YKR019C	0	0	0.0185013876040703
YDL193W	0	0	0.0184842883548983
YDR284C	0	0	0.0184672206832872
YDR069C	0	0	0.018450184501845
YMR276W	0	0	0.0184331797235023
YKL029C	0	0	0.0184162062615101
YAR064W	0	1	0.0184162062615101
YGL080W	0	1	0.0184162062615101
YDR035W	0	0	0.0183992640294388
YNL223W	0	0	0.0183823529411765
YPL188W	0	0	0.0183654729109275
YBL025W	0	0	0.018348623853211
YLR394W	0	0	0.0183318056828598
YOL009C	0	0	0.0183150183150183
YJR044C	0	0	0.0182982616651418
YBL014C	0	0	0.0182815356489945
YBL040C	0	0	0.0182648401826484
YMR169C	0	0	0.0182481751824818
YHR043C	0	0	0.0182315405651778
YGR082W	0	0	0.0182149362477231
YPR183W	0	0	0.0181983621474067
YOR178C	0	0	0.0181818181818182
YGR136W	0	1	0.0181818181818182
YER069W	0	0	0.0181653042688465
YNL189W	0	0	0.0181488203266788
YBR019C	0	0	0.0181323662737987
YDR456W	0	0	0.0181159420289855
YHL048W	0	0	0.0180995475113122
YBL026W	0	0	0.0180831826401447
YKL013C	0	0	0.01806684733514
YGL202W	0	0	0.0180505415162455
YBL027W	0	0	0.018034265103697
YBR291C	0	0	0.018018018018018
YBL018C	0	0	0.018001800180018
YBL024W	0	0	0.0179856115107914
YHR155W	0	1	0.0179856115107914
YJR035W	0	0	0.0179694519317161
YOR316C	0	0	0.0179533213644524
YGR015C	0	1	0.0179533213644524
YJL158C	0	0	0.0179372197309417
YDL104C	0	1	0.0179372197309417
YBR223C	0	0	0.017921146953405
YCR021C	0	0	0.017905102954342
YDR185C	0	1	0.017905102954342
YBR082C	0	0	0.0178890876565295
YPL240C	0	0	0.0178731009830206
YDL119C	0	0	0.0178571428571429
YJL180C	0	0	0.0178412132024978
YBL010C	0	1	0.0178412132024978
YBR110W	0	0	0.017825311942959
YPL156C	0	0	0.0178094390026714
YPL013C	0	0	0.0177935943060498
YER048W-A	0	0	0.0177777777777778
YOL043C	0	0	0.0177619893428064
YNL277W	0	0	0.0177462289263531
YBR038W	0	0	0.0177304964539007
YGR147C	0	0	0.0177147918511957
YBR029C	0	0	0.0176991150442478
YDR379C-A	0	1	0.0176991150442478
YJL062W-A	0	1	0.0176991150442478
YML007C-A	0	1	0.0176991150442478
YDL055C	0	0	0.017683465959328
YJL133W	0	0	0.0176678445229682
YFL005W	0	0	0.0176522506619594
YEL013W	0	0	0.017636684303351
YPR116W	0	1	0.017636684303351
YBL103C	0	0	0.0176211453744493
YMR225C	0	0	0.0176056338028169
YMR097C	0	0	0.0175901495162709
YBL105C	0	0	0.0175746924428823
YLR091W	0	1	0.0175746924428823
YBR151W	0	1	0.0175746924428823
YER142C	0	0	0.0175592625109745
YBL029W	0	1	0.0175592625109745
YDR483W	0	0	0.0175438596491228
YBR111C	0	1	0.0175438596491228
YBL039C	0	0	0.0175284837861525
YHR109W	0	0	0.0175131348511384
YKL164C	0	0	0.0174978127734033
YBL034C	0	0	0.0174825174825175
YLR216C	0	0	0.0174672489082969
YIR006C	0	0	0.0174520069808028
YKL015W	0	0	0.01743679163034
YKR085C	0	0	0.0174216027874564
YBL036C	0	0	0.0174064403829417
YBR020W	0	0	0.0173913043478261
YBR025C	0	0	0.0173761946133797
YHR097C	0	1	0.0173761946133797
YFL046W	0	1	0.0173761946133797
YBL046W	0	0	0.0173611111111111
YPL204W	0	0	0.0173460537727667
YDR125C	0	0	0.0173310225303293
YBR096W	0	1	0.0173310225303293
YBR105C	0	0	0.0173160173160173
YJL055W	0	1	0.0173160173160173
YMR275C	0	0	0.0173010380622837
YOR020C	0	0	0.017286084701815
YIL097W	0	0	0.0172711571675302
YBL042C	0	0	0.0172562553925798
YBL035C	0	0	0.0172413793103448
YJL171C	0	1	0.0172413793103448
YHL031C	0	0	0.0172265288544358
YOR334W	0	0	0.0172117039586919
YNL211C	0	1	0.0172117039586919
YBL028C	0	0	0.0171969045571797
YBL031W	0	1	0.0171969045571797
YGL161C	0	0	0.0171821305841924
YBR033W	0	1	0.0171821305841924
YBL095W	0	1	0.0171821305841924
YBR256C	0	0	0.0171673819742489
YDR169C	0	1	0.0171673819742489
YOR070C	0	0	0.0171526586620926
YDR394W	0	0	0.0171379605826907
YMR115W	0	1	0.0171379605826907
YDR330W	0	0	0.0171232876712329
YGL124C	0	0	0.0171086398631309
YDL100C	0	0	0.0170940170940171
YNR052C	0	0	0.0170794192997438
YOL023W	0	0	0.0170648464163823
YLR089C	0	1	0.0170648464163823
YOR350C	0	1	0.0170648464163823
YBL055C	0	0	0.0170502983802217
YHL018W	0	1	0.0170502983802217
YPL181W	0	0	0.0170357751277683
YBL068W	0	0	0.0170212765957447
YGL106W	0	0	0.0170068027210884
YJL088W	0	0	0.0169923534409516
YPL083C	0	0	0.0169779286926995
YJL082W	0	1	0.0169779286926995
YOR133W	0	0	0.0169635284139101
YBL072C	0	0	0.0169491525423729
YDR005C	0	0	0.0169348010160881
YPL072W	0	0	0.0169204737732657
YDL033C	0	0	0.0169061707523246
YPL001W	0	0	0.0168918918918919
YPL017C	0	1	0.0168918918918919
YDL020C	0	0	0.0168776371308017
YBR031W	0	0	0.0168634064080944
YBL067C	0	1	0.0168634064080944
YOL058W	0	0	0.016849199663016
YDL021W	0	1	0.016849199663016
YHR162W	0	1	0.016849199663016
YDR248C	0	1	0.016849199663016
YPL075W	0	0	0.0168350168350168
YKL171W	0	0	0.0168208578637511
YGL085W	0	1	0.0168208578637511
YMR062C	0	0	0.0168067226890756
YJL143W	0	0	0.0167926112510495
YIR022W	0	0	0.0167785234899329
YFL029C	0	0	0.0167644593461861
YHR117W	0	1	0.0167644593461861
YBL082C	0	0	0.016750418760469
YIL036W	0	0	0.0167364016736402
YBL088C	0	0	0.0167224080267559
YDR043C	0	0	0.0167084377610693
YBR216C	0	0	0.01669449081803
YDR406W	0	0	0.0166805671392827
YPR125W	0	0	0.0166666666666667
YKL119C	0	0	0.0166527893422148
YKR048C	0	0	0.0166389351081531
YLR072W	0	1	0.0166389351081531
YGL064C	0	0	0.0166251039068994
YNL070W	0	0	0.0166112956810631
YOR297C	0	0	0.016597510373444
YOR035C	0	0	0.0165837479270315
YBL084C	0	0	0.0165700082850041
YGL137W	0	0	0.0165562913907285
YBL074C	0	0	0.0165425971877585
YIL109C	0	0	0.0165289256198347
YIR018W	0	0	0.0165152766308836
YBR146W	0	0	0.0165016501650165
YJL001W	0	0	0.0164880461665293
YMR314W	0	0	0.0164744645799012
YBL052C	0	0	0.0164609053497942
YCR084C	0	0	0.0164473684210526
YBL069W	0	0	0.0164338537387017
YOR022C	0	1	0.0164338537387017
YCR024C-A	0	0	0.0164203612479475
YIR021W	0	0	0.0164068908941756
YMR216C	0	0	0.0163934426229508
YMR287C	0	0	0.0163800163800164
YMR278W	0	1	0.0163800163800164
YHL038C	0	0	0.016366612111293
YNR016C	0	0	0.0163532297628782
YBL061C	0	0	0.0163398692810458
YBL063W	0	0	0.0163265306122449
YNL097C	0	0	0.0163132137030995
YBL106C	0	0	0.0162999185004075
YIL075C	0	0	0.0162866449511401
YER081W	0	0	0.016273393002441
YLR118C	0	1	0.016273393002441
YBR014C	0	1	0.016273393002441
YCR075C	0	0	0.016260162601626
YGL116W	0	0	0.016246953696182
YJR139C	0	0	0.0162337662337662
YBR092C	0	0	0.016220600162206
YCR028C-A	0	0	0.0162074554294976
YBR009C	0	0	0.0161943319838057
YBL054W	0	0	0.0161812297734628
YCR067C	0	0	0.0161681487469685
YER058W	0	0	0.0161550888529887
YMR064W	0	0	0.0161420500403551
YDR313C	0	0	0.0161290322580645
YPL014W	0	1	0.0161290322580645
YBR173C	0	0	0.016116035455278
YOR332W	0	0	0.0161030595813204
YJL043W	0	1	0.0161030595813204
YER098W	0	0	0.0160901045856798
YPL183W-A	0	0	0.0160771704180064
YBL085W	0	0	0.0160642570281124
YKR018C	0	1	0.0160642570281124
YHR067W	0	0	0.0160513643659711
YBR008C	0	0	0.0160384923817161
YMR170C	0	0	0.016025641025641
YDR435C	0	0	0.0160128102481986
YOR330C	0	0	0.016
YLR375W	0	1	0.016
YDR270W	0	0	0.0159872102318145
YBR162C	0	0	0.0159744408945687
YHR034C	0	0	0.0159616919393456
YJR079W	0	1	0.0159616919393456
YBL057C	0	0	0.0159489633173844
YBR106W	0	0	0.0159362549800797
YBR114W	0	0	0.0159235668789809
YBR071W	0	1	0.0159235668789809
YCR017C	0	0	0.0159108989657916
YJR016C	0	0	0.0158982511923688
YDR007W	0	0	0.0158856235107228
YGL082W	0	1	0.0158856235107228
YNR032W	0	0	0.0158730158730159
YKR052C	0	0	0.0158604282315623
YMR237W	0	0	0.0158478605388273
YOR266W	0	0	0.0158353127474268
YLR414C	0	1	0.0158353127474268
YDR234W	0	0	0.0158227848101266
YBR058C	0	0	0.0158102766798419
YHR059W	0	0	0.0157977883096366
YJR130C	0	0	0.015785319652723
YPL048W	0	0	0.0157728706624606
YGR096W	0	0	0.0157604412923562
YKL011C	0	0	0.015748031496063
YLR350W	0	0	0.01573564122738
YOL110W	0	0	0.0157232704402516
YGR189C	0	0	0.0157109190887667
YBR076W	0	0	0.0156985871271586
YBL087C	0	0	0.0156862745098039
YBR021W	0	0	0.0156739811912226
YOR002W	0	0	0.0156617071260767
YMR066W	0	1	0.0156617071260767
YLL018C-A	0	0	0.0156494522691706
YBR122C	0	0	0.0156372165754496
YBR112C	0	0	0.015625
YBL079W	0	0	0.0156128024980484
YBR043C	0	0	0.015600624024961
YMR188C	0	0	0.0155884645362432
YJL196C	0	0	0.0155763239875389
YBR062C	0	1	0.0155763239875389
YPL069C	0	0	0.0155642023346304
YER171W	0	0	0.015552099533437
YMR307W	0	0	0.0155400155400155
YBL093C	0	0	0.015527950310559
YDL015C	0	0	0.0155159038013964
YML132W	0	0	0.0155038759689922
YBL044W	0	1	0.0155038759689922
YMR036C	0	0	0.0154918667699458
YLR105C	0	0	0.0154798761609907
YLR386W	0	0	0.0154679040989946
YMR284W	0	0	0.0154559505409583
YER094C	0	0	0.0154440154440154
YDR487C	0	0	0.0154320987654321
YGL125W	0	0	0.015420200462606
YBL076C	0	0	0.0154083204930663
YHR161C	0	0	0.0153964588144727
YDR277C	0	0	0.0153846153846154
YNL328C	0	0	0.0153727901614143
YER156C	0	1	0.0153727901614143
YDR130C	0	0	0.0153609831029186
YBR017C	0	0	0.0153491941673062
YOR383C	0	0	0.0153374233128834
YIL123W	0	0	0.0153256704980843
YMR035W	0	0	0.0153139356814701
YOR025W	0	0	0.0153022188217292
YBL081W	0	1	0.0153022188217292
YER037W	0	1	0.0153022188217292
YBL060W	0	1	0.0153022188217292
YOR017W	0	0	0.0152905198776758
YOR382W	0	0	0.0152788388082506
YOL004W	0	0	0.0152671755725191
YBR128C	0	0	0.015255530129672
YBL097W	0	0	0.0152439024390244
YBR004C	0	0	0.0152322924600152
YGL200C	0	0	0.015220700152207
YKR058W	0	0	0.0152091254752852
YBR069C	0	0	0.0151975683890578
YCR009C	0	0	0.0151860288534548
YDR247W	0	0	0.0151745068285281
YBR048W	0	0	0.0151630022744503
YDR488C	0	0	0.0151515151515152
YBR159W	0	0	0.0151400454201363
YPL168W	0	1	0.0151400454201363
YBL092W	0	0	0.0151285930408472
YOR305W	0	0	0.0151171579743008
YPL063W	0	0	0.0151057401812689
YBR002C	0	0	0.0150943396226415
YJL071W	0	0	0.0150829562594268
YBL089W	0	0	0.0150715900527506
YER144C	0	0	0.0150602409638554
YER163C	0	1	0.0150602409638554
YIL023C	0	0	0.0150489089541008
YHR004C	0	0	0.0150375939849624
YKL185W	0	0	0.0150262960180316
YMR246W	0	0	0.015015015015015
YOR158W	0	0	0.0150037509377344
YHL030W	0	0	0.0149925037481259
YGR003W	0	0	0.0149812734082397
YBR121C	0	0	0.0149700598802395
YOL084W	0	1	0.0149700598802395
YLR314C	0	0	0.0149588631264024
YDL194W	0	0	0.0149476831091181
YFL027C	0	0	0.0149365197908887
YDR481C	0	0	0.0149253731343284
YKL027W	0	1	0.0149253731343284
YPL194W	0	0	0.0149142431021626
YJL147C	0	1	0.0149142431021626
YDR031W	0	1	0.0149142431021626
YNL202W	0	0	0.014903129657228
YOR261C	0	0	0.0148920327624721
YKR013W	0	1	0.0148920327624721
YDL147W	0	0	0.0148809523809524
YBR179C	0	0	0.0148698884758364
YBR070C	0	0	0.0148588410104012
YJL121C	0	0	0.0148478099480327
YEL059C-A	0	0	0.0148367952522255
YGL197W	0	0	0.0148257968865827
YDL044C	0	0	0.0148148148148148
YPR103W	0	0	0.0148038490007402
YKL079W	0	0	0.014792899408284
YBR168W	0	0	0.0147819660014782
YLR418C	0	0	0.0147710487444609
YBL086C	0	1	0.0147710487444609
YJL116C	0	0	0.014760147601476
YJL047C	0	0	0.0147492625368732
YBR045C	0	0	0.0147383935151069
YBL107C	0	1	0.0147383935151069
YBR093C	0	0	0.0147275405007364
YFR010W	0	0	0.0147167034584253
YPL029W	0	0	0.0147058823529412
YGR150C	0	1	0.0147058823529412
YJL217W	0	1	0.0147058823529412
YGL226W	0	1	0.0147058823529412
YLR135W	0	0	0.014695077149155
YFR004W	0	0	0.0146842878120411
YDR493W	0	1	0.0146842878120411
YLR177W	0	1	0.0146842878120411
YBR090C	0	1	0.0146842878120411
YDR047W	0	0	0.0146735143066764
YDL180W	0	1	0.0146735143066764
YNL262W	0	0	0.0146627565982405
YIL068C	0	0	0.0146520146520147
YBR243C	0	0	0.0146412884333821
YGL096W	0	0	0.0146305779078274
YBR057C	0	0	0.0146198830409357
YLR281C	0	1	0.0146198830409357
YDR132C	0	1	0.0146198830409357
YIL121W	0	0	0.014609203798393
YML048W	0	0	0.0145985401459854
YHL014C	0	1	0.0145985401459854
YBR205W	0	0	0.0145878920495988
YML079W	0	1	0.0145878920495988
YDR477W	0	0	0.0145772594752187
YGL233W	0	0	0.0145666423889294
YER086W	0	0	0.0145560407569141
YBR170C	0	0	0.0145454545454545
YJR117W	0	0	0.0145348837209302
YDR316W	0	1	0.0145348837209302
YIR024C	0	1	0.0145348837209302
YMR003W	0	1	0.0145348837209302
YMR244C-A	0	1	0.0145348837209302
YBR066C	0	0	0.0145243282498184
YPL269W	0	0	0.0145137880986938
YMR238W	0	0	0.0145032632342277
YBR208C	0	0	0.0144927536231884
YBR028C	0	1	0.0144927536231884
YGL184C	0	0	0.0144822592324403
YPR172W	0	1	0.0144822592324403
YBR161W	0	0	0.0144717800289436
YFR006W	0	1	0.0144717800289436
YLR094C	0	0	0.0144613159797542
YGR230W	0	0	0.0144508670520231
YER063W	0	0	0.0144404332129964
YOL140W	0	0	0.0144300144300144
YBR049C	0	0	0.0144196106705119
YBR103W	0	0	0.0144092219020173
YPL241C	0	0	0.0143988480921526
YER027C	0	0	0.0143884892086331
YER091C	0	0	0.0143781452192667
YBR040W	0	0	0.014367816091954
YBR193C	0	0	0.0143575017946877
YOR265W	0	0	0.0143472022955524
YLR194C	0	0	0.014336917562724
YCL030C	0	0	0.0143266475644699
YFL044C	0	0	0.0143163922691482
YBR065C	0	0	0.0143061516452074
YJL054W	0	0	0.0142959256611866
YDR251W	0	0	0.0142857142857143
YPL127C	0	0	0.0142755174875089
YKL003C	0	0	0.014265335235378
YBR108W	0	1	0.014265335235378
YLR249W	0	0	0.0142551674982181
YKL155C	0	0	0.0142450142450142
YHR163W	0	0	0.0142348754448399
YNL242W	0	0	0.0142247510668563
YHR202W	0	1	0.0142247510668563
YDR423C	0	0	0.0142146410803127
YBR248C	0	0	0.0142045454545455
YDR142C	0	0	0.014194464158978
YMR175W	0	0	0.0141843971631206
YDR304C	0	1	0.0141843971631206
YBR007C	0	1	0.0141843971631206
YMR286W	0	0	0.0141743444365698
YGL008C	0	0	0.0141643059490085
YBR101C	0	0	0.0141542816702052
YDL049C	0	0	0.0141442715700141
YDL145C	0	0	0.0141342756183746
YBR030W	0	0	0.0141242937853107
YCR098C	0	0	0.0141143260409315
YDR452W	0	0	0.0141043723554302
YER057C	0	1	0.0141043723554302
YMR138W	0	0	0.0140944326990839
YKR054C	0	0	0.0140845070422535
YKL010C	0	0	0.0140745953553835
YJL020C	0	0	0.0140646976090014
YBR034C	0	0	0.0140548137737175
YMR184W	0	0	0.0140449438202247
YDR363W-A	0	0	0.0140350877192982
YBL104C	0	1	0.0140350877192982
YOR130C	0	0	0.0140252454417952
YEL037C	0	0	0.0140154169586545
YEL057C	0	0	0.0140056022408964
YBR296C	0	0	0.0139958012596221
YBR249C	0	0	0.013986013986014
YJL096W	0	0	0.0139762403913347
YOL068C	0	0	0.0139664804469274
YCR097W	0	0	0.0139567341242149
YGR076C	0	0	0.0139470013947001
YNL263C	0	0	0.0139372822299652
YGR141W	0	0	0.0139275766016713
YDL202W	0	0	0.0139178844815588
YMR258C	0	1	0.0139178844815588
YBR283C	0	0	0.0139082058414465
YGR197C	0	0	0.0138985406532314
YOR117W	0	0	0.0138888888888889
YDR063W	0	1	0.0138888888888889
YLL028W	0	0	0.0138792505204719
YPL132W	0	0	0.013869625520111
YLR242C	0	0	0.0138600138600139
YBR251W	0	0	0.0138504155124654
YBR042C	0	0	0.013840830449827
YHR031C	0	0	0.0138312586445367
YJL089W	0	0	0.0138217000691085
YJL093C	0	0	0.0138121546961326
YNL085W	0	0	0.0138026224982747
YBR107C	0	0	0.0137931034482759
YFL011W	0	0	0.0137835975189524
YHR041C	0	0	0.0137741046831956
YKL040C	0	0	0.0137646249139711
YEL002C	0	0	0.0137551581843191
YMR108W	0	0	0.013745704467354
YHR191C	0	0	0.0137362637362637
YBR272C	0	0	0.0137268359643102
YHR200W	0	0	0.0137174211248285
YOR058C	0	0	0.0137080191912269
YOR064C	0	0	0.0136986301369863
YFR003C	0	0	0.0136892539356605
YGL011C	0	0	0.0136798905608755
YJR074W	0	0	0.0136705399863295
YCR008W	0	0	0.0136612021857923
YBR228W	0	0	0.0136518771331058
YDR363W	0	0	0.0136425648021828
YEL017W	0	0	0.0136332651670075
YCL008C	0	0	0.0136239782016349
YGR055W	0	0	0.0136147038801906
YBR079C	0	0	0.0136054421768707
YBR084W	0	0	0.0135961930659415
YCR082W	0	0	0.0135869565217391
YOR267C	0	0	0.0135777325186694
YBR133C	0	0	0.0135685210312076
YKL019W	0	0	0.0135593220338983
YBR061C	0	0	0.013550135501355
YKL201C	0	0	0.01354096140826
YOR062C	0	1	0.01354096140826
YHR038W	0	0	0.013531799729364
YJL104W	0	0	0.0135226504394861
YGL047W	0	0	0.0135135135135135
YBR240C	0	0	0.0135043889264011
YLR039C	0	0	0.0134952766531714
YBR013C	0	1	0.0134952766531714
YLR081W	0	0	0.0134861766689144
YHR003C	0	1	0.0134861766689144
YDL195W	0	0	0.0134770889487871
YDR494W	0	0	0.0134680134680135
YGL229C	0	0	0.0134589502018843
YLR210W	0	0	0.0134498991257566
YER072W	0	0	0.0134408602150538
YER073W	0	0	0.0134318334452653
YBR060C	0	0	0.0134228187919463
YFL010C	0	1	0.0134228187919463
YCR044C	0	0	0.0134138162307176
YBR073W	0	0	0.0134048257372654
YLR300W	0	0	0.0133958472873409
YER154W	0	0	0.0133868808567604
YBR088C	0	0	0.0133779264214047
YPL084W	0	0	0.0133689839572193
YKL051W	0	0	0.0133600534402138
YNL185C	0	0	0.0133511348464619
YIL093C	0	0	0.0133422281521014
YBR273C	0	0	0.0133333333333333
YIL119C	0	0	0.0133244503664224
YLR067C	0	0	0.0133155792276964
YBR047W	0	1	0.0133155792276964
YPR124W	0	0	0.0133067198935462
YBR119W	0	0	0.0132978723404255
YBR097W	0	0	0.0132890365448505
YBR094W	0	1	0.0132890365448505
YGR260W	0	0	0.0132802124833997
YCR002C	0	0	0.013271400132714
YDL229W	0	0	0.013262599469496
YGR215W	0	0	0.0132538104705103
YBR284W	0	0	0.0132450331125828
YLR262C	0	0	0.0132362673726009
YPR141C	0	0	0.0132275132275132
YGR240C	0	0	0.0132187706543291
YDR238C	0	0	0.0132100396301189
YJL092W	0	0	0.0132013201320132
YBR098W	0	0	0.0131926121372032
YOR226C	0	0	0.01318391562294
YBR143C	0	0	0.0131752305665349
YJR101W	0	0	0.0131665569453588
YJL030W	0	0	0.0131578947368421
YPR005C	0	0	0.0131492439184747
YIL005W	0	0	0.0131406044678055
YHR189W	0	0	0.0131319763624425
YBR136W	0	0	0.0131233595800525
YKL120W	0	0	0.0131147540983607
YIR003W	0	1	0.0131147540983607
YLR218C	0	1	0.0131147540983607
YBR102C	0	0	0.0131061598951507
YBR095C	0	0	0.0130975769482646
YMR282C	0	0	0.0130890052356021
YBR176W	0	0	0.013080444735121
YEL041W	0	0	0.0130718954248366
YDR315C	0	0	0.0130633572828217
YBR081C	0	0	0.0130548302872063
YLR312W-A	0	0	0.0130463144161774
YOR275C	0	0	0.0130378096479791
YGR289C	0	0	0.0130293159609121
YJR158W	0	0	0.0130208333333333
YOR108W	0	0	0.0130123617436565
YPL147W	0	0	0.0130039011703511
YDR202C	0	0	0.0129954515919428
YBR087W	0	0	0.012987012987013
YDR385W	0	0	0.0129785853341986
YPR083W	0	0	0.012970168612192
YNL252C	0	0	0.0129617627997408
YJR078W	0	0	0.0129533678756477
YLR411W	0	0	0.0129449838187702
YNR022C	0	0	0.0129366106080207
YOR269W	0	0	0.0129282482223659
YBR091C	0	0	0.0129198966408269
YJL214W	0	0	0.012911555842479
YER162C	0	0	0.0129032258064516
YKL064W	0	0	0.0128949065119278
YGL081W	0	1	0.0128949065119278
YPR128C	0	0	0.0128865979381443
YDR295C	0	0	0.0128783000643915
YGR253C	0	0	0.0128700128700129
YDR328C	0	0	0.0128617363344051
YGL022W	0	0	0.012853470437018
YDR009W	0	0	0.0128452151573539
YGL206C	0	0	0.0128369704749679
YCL032W	0	0	0.0128287363694676
YMR048W	0	0	0.0128205128205128
YBR130C	0	0	0.0128122998078155
YMR150C	0	0	0.0128040973111396
YER120W	0	0	0.0127959053103007
YNL107W	0	0	0.0127877237851662
YIL108W	0	1	0.0127877237851662
YOR124C	0	0	0.012779552715655
YNR050C	0	0	0.0127713920817369
YGR281W	0	0	0.0127632418634333
YOL038W	0	0	0.0127551020408163
YER089C	0	0	0.0127469725940089
YBR236C	0	0	0.0127388535031847
YMR224C	0	0	0.0127307447485678
YHR082C	0	0	0.0127226463104326
YFR051C	0	0	0.0127145581691036
YLR286C	0	0	0.0127064803049555
YJR034W	0	0	0.0126984126984127
YCR068W	0	0	0.0126903553299492
YGL192W	0	0	0.0126823081800888
YOR352W	0	1	0.0126823081800888
YBR295W	0	0	0.0126742712294043
YER083C	0	0	0.0126662444585181
YJR053W	0	0	0.0126582278481013
YJL168C	0	0	0.0126502213788741
YBR123C	0	0	0.0126422250316056
YER133W	0	0	0.0126342387871131
YBR289W	0	0	0.0126262626262626
YKR091W	0	0	0.0126182965299685
YHR006W	0	0	0.0126103404791929
YGR023W	0	0	0.0126023944549464
YOL006C	0	0	0.0125944584382872
YCR003W	0	0	0.012586532410321
YBR158W	0	0	0.0125786163522013
YBR074W	0	1	0.0125786163522013
YBR104W	0	0	0.0125707102451289
YCL039W	0	0	0.0125628140703518
YNL101W	0	0	0.0125549278091651
YHR044C	0	0	0.0125470514429109
YCL016C	0	0	0.0125391849529781
YCR039C	0	0	0.012531328320802
YBR135W	0	0	0.0125234815278647
YBR163W	0	1	0.0125234815278647
YHR183W	0	0	0.0125156445556946
YOR271C	0	1	0.0125156445556946
YDR044W	0	0	0.0125078173858662
YBR153W	0	0	0.0125
YGR292W	0	0	0.0124921923797626
YDR262W	0	1	0.0124921923797626
YEL027W	0	0	0.0124843945068664
YBR204C	0	1	0.0124843945068664
YBR129C	0	0	0.0124766063630692
YER134C	0	1	0.0124766063630692
YCL004W	0	0	0.0124688279301746
YDL157C	0	1	0.0124688279301746
YCR076C	0	1	0.0124688279301746
YER064C	0	0	0.0124610591900312
YCL051W	0	0	0.012453300124533
YIR001C	0	0	0.0124455507156192
YKL043W	0	0	0.0124378109452736
YDR264C	0	0	0.0124300807955252
YBR189W	0	0	0.0124223602484472
YJL208C	0	0	0.0124146492861577
YBR202W	0	0	0.0124069478908189
YKR042W	0	0	0.0123992560446373
YBR157C	0	1	0.0123992560446373
YOR208W	0	0	0.0123915737298637
YBR172C	0	0	0.0123839009287926
YPL008W	0	0	0.0123762376237624
YBR063C	0	1	0.0123762376237624
YJL194W	0	0	0.0123685837971552
YOR388C	0	0	0.0123609394313968
YPR193C	0	0	0.0123533045089561
YGL253W	0	0	0.0123456790123457
YGR084C	0	0	0.0123380629241209
YJL200C	0	1	0.0123380629241209
YMR263W	0	0	0.0123304562268804
YBR182C	0	0	0.0123228589032656
YHR071W	0	0	0.0123152709359606
YKL160W	0	0	0.0123076923076923
YJR133W	0	0	0.01230012300123
YGL012W	0	0	0.0122925629993854
YDR164C	0	0	0.0122850122850123
YBR200W	0	0	0.0122774708410068
YGL073W	0	0	0.0122699386503067
YBR265W	0	0	0.0122624156958921
[truncated: 3,790 more rows]
