# Supplementary material for: Computationally Driven, Quantitative Experiments Discover Genes Required for Mitochondrial Biogenesis
Source: PLoS Genet. 2009 Mar 20;5(3):e1000407. doi: 10.1371/journal.pgen.1000407 (PMC2648979; doi:10.1371/journal.pgen.1000407)
Supplement: Dataset S2 — Top 100 novel ensemble predictions for additional yeast biological processes. A zip file containing 387 tab-delimited text files of the ensemble predictions for the indicated Gene Ontology Biological Process Term. (21.70 MB GZ) [file pgen.1000407.s013.gz › GO_0006090.txt]

ORF	AnnotatedToTerm?	Uncharacterized_04152007?	Precision
YJR009C	1	0	1.0
YJL052W	1	0	1.0
YHR174W	1	0	1.0
YGR254W	1	0	1.0
YAL005C	0	0	0.833333333333333
YMR303C	0	0	0.833333333333333
YBR196C	1	0	0.833333333333333
YCR012W	1	0	0.833333333333333
YNL071W	1	0	0.833333333333333
YGR192C	1	0	0.833333333333333
YKL152C	1	0	0.833333333333333
YAL038W	1	0	0.833333333333333
YOL086C	0	0	0.785714285714286
YKL060C	1	0	0.785714285714286
YDR050C	0	0	0.764705882352941
YLR044C	1	0	0.764705882352941
YER178W	1	0	0.764705882352941
YER177W	0	0	0.722222222222222
YPR080W	0	0	0.684210526315789
YFL039C	0	0	0.65
YML028W	0	0	0.619047619047619
YLR109W	0	0	0.606060606060606
YDR155C	0	0	0.606060606060606
YBR118W	0	0	0.606060606060606
YMR135C	1	0	0.606060606060606
YGL227W	1	0	0.606060606060606
YDR510W	0	0	0.606060606060606
YBR105C	1	0	0.606060606060606
YCL039W	1	0	0.606060606060606
YNL117W	0	0	0.606060606060606
YIL097W	1	0	0.606060606060606
YIL017C	1	0	0.606060606060606
YBR221C	1	0	0.606060606060606
YBR114W	0	0	0.588235294117647
YER027C	0	0	0.571428571428571
YGL208W	0	0	0.555555555555556
YIL160C	0	0	0.552631578947368
YFL018C	1	0	0.552631578947368
YLL024C	0	0	0.538461538461538
YLR354C	0	0	0.525
YDR216W	0	0	0.51219512195122
YGR087C	0	0	0.5
YPL054W	0	1	0.5
YNL127W	0	0	0.488372093023256
YBR011C	0	0	0.477272727272727
YKL217W	0	0	0.466666666666667
YBR126C	0	0	0.456521739130435
YJL026W	0	0	0.446808510638298
YLR110C	0	0	0.4375
YOR230W	0	0	0.428571428571429
YLR174W	0	0	0.42
YPL048W	0	0	0.411764705882353
YMR205C	0	0	0.403846153846154
YLR258W	0	0	0.39622641509434
YDR099W	0	0	0.388888888888889
YMR186W	0	0	0.381818181818182
YOL151W	0	0	0.375
YOR136W	0	0	0.368421052631579
YPL061W	0	0	0.362068965517241
YNL138W	0	0	0.355932203389831
YDL066W	0	0	0.35
YBR127C	0	0	0.344262295081967
YPR183W	0	0	0.338709677419355
YER096W	0	0	0.333333333333333
YNL009W	0	0	0.328358208955224
YKL085W	0	0	0.328358208955224
YGR240C	0	0	0.328358208955224
YLR134W	1	0	0.328358208955224
YML042W	0	0	0.323529411764706
YPL262W	0	0	0.318840579710145
YML078W	0	0	0.314285714285714
YLR304C	0	0	0.309859154929577
YOR100C	0	0	0.305555555555556
YJR045C	0	0	0.301369863013699
YLR259C	0	0	0.297297297297297
YBR145W	0	0	0.293333333333333
YGR180C	0	0	0.289473684210526
YNL037C	0	0	0.2875
YKL067W	0	0	0.2875
YGL253W	0	0	0.2875
YMR280C	1	0	0.2875
YOL147C	0	0	0.283950617283951
YLR312C	0	1	0.283950617283951
YKL188C	0	0	0.280487804878049
YNR001C	0	0	0.27710843373494
YPL036W	0	0	0.273809523809524
YOR133W	0	0	0.270588235294118
YGL008C	0	0	0.267441860465116
YDR028C	0	0	0.264367816091954
YMR297W	0	0	0.261363636363636
YPR035W	0	0	0.258426966292135
YNL241C	0	0	0.255555555555556
YOR360C	0	0	0.252747252747253
YGL245W	0	0	0.25
YDL022W	0	0	0.247311827956989
YLL039C	0	0	0.24468085106383
YER023W	0	0	0.242105263157895
YIL053W	0	0	0.239583333333333
YDR148C	0	0	0.237113402061856
YEL034W	0	0	0.23469387755102
YOR186W	0	1	0.23469387755102
YGR204W	0	0	0.232323232323232
YDL078C	0	0	0.23
YCL009C	0	0	0.227722772277228
YNL104C	0	0	0.225490196078431
YDR385W	0	0	0.223300970873786
YJL159W	0	0	0.221153846153846
YIL125W	0	0	0.219047619047619
YDL185W	0	0	0.216981132075472
YCL030C	0	0	0.214953271028037
YIL033C	0	0	0.212962962962963
YCL028W	0	1	0.212962962962963
YDR342C	0	0	0.211009174311927
YMR114C	0	1	0.211009174311927
YBR111C	0	1	0.211009174311927
YFR053C	0	0	0.209090909090909
YCR004C	0	1	0.209090909090909
YKL056C	0	0	0.207207207207207
YHR019C	0	0	0.205357142857143
YNL025C	0	0	0.20353982300885
YJR104C	0	0	0.201754385964912
YNL239W	0	0	0.2
YIL018W	0	0	0.198275862068966
YJL138C	0	0	0.196581196581197
YOR142W	0	0	0.194915254237288
YER065C	0	0	0.19327731092437
YKL182W	0	0	0.191666666666667
YLL018C	0	0	0.190082644628099
YOR375C	0	0	0.188524590163934
YOL135C	0	0	0.186991869918699
YKR059W	0	0	0.186567164179104
YHR183W	0	0	0.186567164179104
YBL091C	0	0	0.186567164179104
YDR430C	0	0	0.186567164179104
YDR012W	0	0	0.186567164179104
YOR374W	0	0	0.186567164179104
YDR477W	1	0	0.186567164179104
YBR031W	0	0	0.186567164179104
YKL192C	0	0	0.186567164179104
YOL143C	0	0	0.186567164179104
YJL089W	1	0	0.186567164179104
YDR069C	0	0	0.185185185185185
YLR418C	0	0	0.183823529411765
YGL035C	0	0	0.183098591549296
YKL150W	0	0	0.183098591549296
YMR083W	0	0	0.183098591549296
YDR077W	0	0	0.183098591549296
YOR323C	0	0	0.183098591549296
YBR218C	1	0	0.183098591549296
YLR192C	0	0	0.181818181818182
YBR041W	0	0	0.180555555555556
YEL071W	0	0	0.179310344827586
YDR479C	0	0	0.178082191780822
YBR112C	0	0	0.17687074829932
YMR251W-A	0	0	0.175675675675676
YJR077C	0	0	0.174496644295302
YER165W	0	0	0.173333333333333
YGR244C	0	0	0.172185430463576
YDR443C	0	0	0.171052631578947
YJR065C	0	0	0.169934640522876
YMR315W	0	1	0.169934640522876
YCR005C	0	0	0.168831168831169
YDL140C	0	0	0.167741935483871
YDL027C	0	1	0.167741935483871
YDR343C	0	0	0.166666666666667
YDR096W	0	0	0.165605095541401
YIL050W	0	0	0.164556962025316
YNL135C	0	0	0.163522012578616
YLR348C	0	0	0.1625
YDL113C	0	0	0.161490683229814
YCL040W	0	0	0.160493827160494
YDR027C	0	0	0.159763313609467
YDL086W	0	1	0.159763313609467
YOR122C	0	0	0.159763313609467
YKL157W	0	0	0.159763313609467
YPL134C	0	0	0.159763313609467
YLR027C	0	0	0.159763313609467
YBR170C	0	0	0.159763313609467
YDR255C	1	0	0.159763313609467
YHR104W	0	0	0.158823529411765
YOL059W	0	0	0.157894736842105
YJL164C	0	0	0.156976744186047
YDL229W	0	0	0.15606936416185
YBL058W	0	0	0.155172413793103
YDR422C	0	0	0.154285714285714
YKL162C	0	1	0.154285714285714
YDR319C	0	1	0.154285714285714
YMR108W	0	0	0.153409090909091
YBR263W	0	0	0.152542372881356
YGR167W	0	0	0.151685393258427
YDR178W	0	0	0.150837988826816
YDR463W	0	0	0.15
YER062C	0	0	0.149171270718232
YAR035W	0	0	0.148351648351648
YGL205W	0	0	0.147540983606557
YER015W	0	0	0.146739130434783
YLR153C	0	0	0.145945945945946
YML048W	0	0	0.145161290322581
YBR234C	0	0	0.144385026737968
YGL026C	0	0	0.143617021276596
YHR008C	0	0	0.142857142857143
YPL135W	0	0	0.142105263157895
YPL106C	0	0	0.141361256544503
YBR086C	0	0	0.140625
YPL219W	0	0	0.139896373056995
YGR209C	0	0	0.139175257731959
YDR380W	0	0	0.138461538461538
YCL017C	0	0	0.137755102040816
YDR345C	0	0	0.137055837563452
YDR256C	0	0	0.136363636363636
YLR203C	0	0	0.135678391959799
YJR148W	0	0	0.135
YJR073C	0	0	0.134328358208955
YBL015W	0	0	0.134259259259259
YHR135C	0	0	0.134259259259259
YFR044C	0	0	0.134259259259259
YGL105W	0	0	0.134259259259259
YDR254W	0	0	0.134259259259259
YMR250W	0	0	0.134259259259259
YJL130C	0	0	0.134259259259259
YJL060W	0	0	0.134259259259259
YBR026C	0	0	0.134259259259259
YJL068C	0	0	0.134259259259259
YDR043C	0	0	0.134259259259259
YNL236W	0	0	0.134259259259259
YGL062W	1	0	0.134259259259259
YKL204W	0	0	0.134259259259259
YLR377C	1	0	0.134259259259259
YJR125C	0	0	0.133640552995392
YEL011W	0	0	0.13302752293578
YCL025C	0	0	0.132420091324201
YDR074W	0	0	0.131818181818182
YKL035W	0	0	0.131221719457014
YPL026C	0	0	0.131004366812227
YPR160W	0	0	0.131004366812227
YMR291W	0	1	0.131004366812227
YML110C	0	0	0.131004366812227
YKL187C	0	1	0.131004366812227
YNR016C	0	0	0.131004366812227
YOR042W	0	1	0.131004366812227
YOR176W	0	0	0.131004366812227
YGL009C	0	0	0.131004366812227
YIL051C	0	0	0.131004366812227
YGR193C	1	0	0.131004366812227
YPR074C	0	0	0.130434782608696
YHL034C	0	0	0.12987012987013
YCR088W	0	0	0.129310344827586
YPR156C	0	0	0.128755364806867
YJL121C	0	0	0.128205128205128
YAL027W	0	1	0.128205128205128
YOR023C	0	0	0.127659574468085
YDR318W	0	0	0.127118644067797
YKL164C	0	0	0.126582278481013
YER086W	0	0	0.126050420168067
YEL060C	0	0	0.125523012552301
YKR009C	0	0	0.125
YDR276C	0	0	0.12448132780083
YBR017C	0	0	0.12396694214876
YDL188C	0	0	0.123456790123457
YDL126C	0	0	0.122950819672131
YNL055C	0	0	0.122448979591837
YGR067C	0	1	0.122448979591837
YNL160W	0	0	0.121951219512195
YLL041C	0	0	0.121457489878543
YPR149W	0	0	0.120967741935484
YML070W	0	0	0.120481927710843
YCL043C	0	0	0.12
YLR303W	0	0	0.119521912350598
YNL098C	0	0	0.119047619047619
YLR248W	0	0	0.118577075098814
YBR054W	0	1	0.118577075098814
YDR001C	0	0	0.118110236220472
YGL202W	0	0	0.117647058823529
YLR355C	0	0	0.1171875
YBR109C	0	0	0.116731517509728
YER141W	0	0	0.116363636363636
YIL107C	0	0	0.116363636363636
YDR335W	0	0	0.116363636363636
YOR090C	0	0	0.116363636363636
YGR185C	0	0	0.116363636363636
YER088C	0	0	0.116363636363636
YER028C	0	0	0.116363636363636
YPR036W	0	0	0.116363636363636
YBL099W	0	0	0.116363636363636
YDR055W	0	0	0.116363636363636
YBR149W	0	0	0.116363636363636
YLR340W	0	0	0.116363636363636
YOL126C	1	0	0.116363636363636
YGR086C	0	0	0.116363636363636
YKR075C	0	1	0.116363636363636
YML006C	0	0	0.116363636363636
YMR241W	0	0	0.116363636363636
YDL085W	0	0	0.116363636363636
YOR347C	1	0	0.116363636363636
YNL006W	0	0	0.115942028985507
YBR038W	0	0	0.115523465703971
YJR025C	0	0	0.115107913669065
YGR255C	0	0	0.114695340501792
YNL209W	0	0	0.114285714285714
YGR282C	0	0	0.113879003558719
YPR008W	0	0	0.113475177304965
YLR421C	0	0	0.113074204946996
YDR035W	0	0	0.112676056338028
YMR105C	0	0	0.112280701754386
YIL135C	0	0	0.111888111888112
YBL011W	0	0	0.111498257839721
YPL031C	0	0	0.111111111111111
YBR169C	0	0	0.110726643598616
YBR208C	0	0	0.110344827586207
YKL213C	0	0	0.109965635738832
YIL036W	0	0	0.10958904109589
YLR249W	0	0	0.109215017064846
YDL097C	0	0	0.108843537414966
YLR438W	0	0	0.108474576271186
YFL037W	0	0	0.108108108108108
YJR103W	0	0	0.107744107744108
YHR037W	0	0	0.10738255033557
YKR066C	0	0	0.107023411371237
YPR001W	0	0	0.106666666666667
YBL064C	0	0	0.106312292358804
YFR047C	0	0	0.105960264900662
YPR098C	0	1	0.105960264900662
YPR028W	0	0	0.105610561056106
YJR121W	0	0	0.105263157894737
YER021W	0	0	0.104918032786885
YLR113W	0	0	0.104575163398693
YMR272C	0	0	0.104234527687296
YLL029W	0	1	0.104234527687296
YKR065C	0	0	0.103896103896104
YBR202W	0	0	0.103559870550162
YOR107W	0	0	0.103225806451613
YPR191W	0	0	0.102893890675241
YOL020W	0	0	0.102564102564103
YER026C	0	0	0.10223642172524
YDL055C	0	0	0.101910828025478
YIR037W	0	0	0.101587301587302
YEL020C	0	1	0.101587301587302
YDR368W	0	0	0.10126582278481
YIL155C	0	0	0.100946372239748
YKL216W	0	0	0.10062893081761
YLR108C	0	1	0.10062893081761
YBL093C	0	0	0.100313479623824
YLR211C	0	1	0.100313479623824
YBR177C	0	0	0.1
YLR023C	0	0	0.0996884735202492
YLR420W	0	0	0.0993788819875776
YER040W	0	0	0.0990712074303406
YOR047C	0	0	0.0987654320987654
YDR497C	0	0	0.0984615384615385
YOR117W	0	0	0.098159509202454
YBL049W	0	1	0.098159509202454
YPL004C	0	0	0.0978593272171254
YBR199W	0	0	0.0975609756097561
YOR267C	0	0	0.0972644376899696
YBR268W	0	0	0.096969696969697
YKL145W	0	0	0.0966767371601208
YHR094C	0	0	0.0963855421686747
YLR179C	0	1	0.0963855421686747
YBR139W	0	0	0.0960960960960961
YAL012W	0	0	0.0958083832335329
YMR207C	0	0	0.0956521739130435
YOL058W	0	0	0.0956521739130435
YJR139C	0	0	0.0956521739130435
YJL034W	0	0	0.0956521739130435
YDR169C	0	1	0.0956521739130435
YJL116C	0	0	0.0956521739130435
YML004C	0	0	0.0956521739130435
YFR004W	0	0	0.0956521739130435
YBL101C	0	0	0.0956521739130435
YHL025W	0	0	0.0956521739130435
YER120W	0	0	0.0956521739130435
YGL115W	1	0	0.0956521739130435
YLR270W	0	0	0.0953757225433526
YGR256W	0	0	0.0951008645533141
YER091C	0	0	0.0948275862068965
YCL018W	0	0	0.0945558739255014
YDR286C	0	1	0.0945558739255014
YHR083W	0	0	0.0942857142857143
YDR171W	0	0	0.094017094017094
YAL062W	0	0	0.09375
YBR212W	0	0	0.0934844192634561
YBL045C	0	0	0.0932203389830508
YIR034C	0	0	0.0929577464788732
YER125W	0	0	0.0926966292134832
YDR388W	0	0	0.092436974789916
YGL209W	0	0	0.0921787709497207
YGL040C	0	0	0.0919220055710306
YJR016C	0	0	0.0916666666666667
YEL052W	0	1	0.0916666666666667
YHR018C	0	0	0.0914127423822715
YOR027W	0	0	0.0911602209944751
YMR304W	0	0	0.0909090909090909
YBL043W	0	0	0.0906593406593407
YNL045W	0	0	0.0904109589041096
YHL021C	0	1	0.0904109589041096
YBR121C	0	0	0.0901639344262295
YKR042W	0	0	0.0899182561307902
YBR039W	0	0	0.0896739130434783
YKL193C	0	0	0.0894308943089431
YKL081W	0	0	0.0891891891891892
YDR204W	0	0	0.0889487870619946
YGL137W	0	0	0.0887096774193548
YNL018C	0	1	0.0887096774193548
YNL034W	0	1	0.0887096774193548
YNL007C	0	0	0.0884718498659517
YDR182W	0	0	0.0882352941176471
YER073W	0	0	0.088
YNL065W	0	0	0.0877659574468085
YPR002W	0	0	0.0875331564986737
YBR082C	0	0	0.0873015873015873
YBR286W	0	0	0.0870712401055409
YMR008C	0	0	0.0868421052631579
YOR185C	0	0	0.0866141732283465
YLR231C	0	0	0.0863874345549738
YPL111W	0	0	0.0861618798955614
YHR208W	0	0	0.0859375
YIL077C	0	0	0.0857142857142857
YBL105C	0	0	0.0854922279792746
YOR084W	0	0	0.0852713178294574
YER053C	0	0	0.0850515463917526
YFR049W	0	0	0.0848329048843188
YDR420W	0	0	0.0846153846153846
YPL091W	0	0	0.0843989769820972
YKL139W	0	0	0.0841836734693878
YNL192W	0	0	0.083969465648855
YPL265W	0	0	0.083756345177665
YMR140W	0	0	0.0835443037974684
YGR248W	0	0	0.0833333333333333
YDL029W	0	0	0.0831234256926952
YPL154C	0	0	0.0829145728643216
YML085C	0	0	0.0827067669172932
YNL168C	0	1	0.0827067669172932
YLL027W	0	0	0.0825
YDL224C	0	0	0.0822942643391521
YGL037C	0	0	0.082089552238806
YLR155C	0	0	0.0818858560794045
YKL126W	0	0	0.0816831683168317
YHL030W	0	0	0.0814814814814815
YKL148C	0	0	0.0812807881773399
YPR185W	0	0	0.0810810810810811
YGR284C	0	0	0.0808823529411765
YNR047W	0	0	0.0806845965770171
YLR324W	0	0	0.0804878048780488
YCL035C	0	0	0.0802919708029197
YLL050C	0	0	0.0800970873786408
YLR180W	0	0	0.0799031476997579
YLL026W	0	0	0.0797101449275362
YGL234W	0	0	0.0795180722891566
YER080W	0	1	0.0795180722891566
YLR380W	0	0	0.0793269230769231
YHR190W	0	0	0.079136690647482
YML058W	0	0	0.0789473684210526
YBR068C	0	0	0.0787589498806683
YHR025W	0	0	0.0785714285714286
YBR037C	0	0	0.0783847980997625
YNL234W	0	0	0.0781990521327014
YDR158W	0	0	0.0780141843971631
YOR092W	0	0	0.0778301886792453
YBR036C	0	0	0.0776470588235294
YOR120W	0	0	0.0774647887323944
YBR059C	0	0	0.0772833723653396
YPL159C	0	0	0.0771028037383178
YMR173W	0	0	0.0769230769230769
YDL137W	0	0	0.0767441860465116
YPL248C	0	0	0.0765661252900232
YOR187W	0	0	0.0763888888888889
YPL087W	0	0	0.0762124711316397
YER044C	0	0	0.076036866359447
YFR052W	0	0	0.0758620689655172
YBR229C	0	0	0.0756880733944954
YDL046W	0	0	0.0755148741418764
YER167W	0	0	0.0753424657534247
YML057W	0	0	0.0751708428246014
YOL155C	0	0	0.075
YER179W	0	0	0.0748299319727891
YMR302C	0	0	0.0746606334841629
YEL031W	0	0	0.0744920993227991
YKL109W	0	0	0.0743243243243243
YBR198C	0	0	0.0741573033707865
YBL022C	0	0	0.0739910313901345
YOR344C	0	0	0.0738255033557047
YBL007C	0	0	0.0736607142857143
YPL042C	0	0	0.0734966592427617
YAL054C	0	0	0.0733333333333333
YOL030W	0	1	0.0733333333333333
YDR258C	0	0	0.0731707317073171
YPL203W	0	0	0.0730088495575221
YOL060C	0	0	0.0728476821192053
YMR308C	0	0	0.0726872246696035
YDR513W	0	0	0.0725274725274725
YMR261C	0	0	0.0723684210526316
YDR031W	0	1	0.0723684210526316
YJL005W	0	0	0.0722100656455142
YGR260W	0	0	0.0720524017467249
YNL103W	0	0	0.0718954248366013
YBR195C	0	0	0.0717391304347826
YJR059W	0	0	0.0715835140997831
YDL195W	0	0	0.0714285714285714
YDL145C	0	0	0.0712742980561555
YGL073W	0	0	0.0711206896551724
YER111C	0	0	0.0709677419354839
YLR107W	0	0	0.0708154506437768
YCR071C	0	0	0.0706638115631692
YOR108W	0	0	0.0705128205128205
YHR051W	0	0	0.070362473347548
YBR167C	0	0	0.0702127659574468
YIL075C	0	0	0.0700636942675159
YPL240C	0	0	0.0699152542372881
YBL076C	0	0	0.0697674418604651
YCR084C	0	0	0.069620253164557
YBL084C	0	0	0.0694736842105263
YIR038C	0	0	0.069327731092437
YOR332W	0	0	0.0691823899371069
YJL172W	0	0	0.0690376569037657
YBR044C	0	0	0.0688935281837161
YKL120W	0	0	0.06875
YBR175W	0	0	0.0686070686070686
YCL057W	0	0	0.0684647302904564
YBR216C	0	0	0.0683229813664596
YBR168W	0	0	0.0681818181818182
YDR516C	0	0	0.0680412371134021
YKL141W	0	0	0.0679012345679012
YLR094C	0	0	0.0677618069815195
YCR021C	0	0	0.0676229508196721
YOL129W	0	0	0.0674846625766871
YOR014W	0	0	0.0673469387755102
YDR006C	0	0	0.0672097759674134
YDL215C	0	0	0.0670731707317073
YDR115W	0	0	0.0669371196754564
YBR022W	0	0	0.0668016194331984
YKL163W	0	0	0.0666666666666667
YDL047W	0	0	0.0665322580645161
YER012W	0	0	0.0663983903420523
YKL084W	0	0	0.0662650602409639
YBL102W	0	0	0.0661322645290581
YDR338C	0	1	0.0661322645290581
YHR113W	0	0	0.066
YIL087C	0	1	0.066
YKL129C	0	0	0.0658682634730539
YOR132W	0	0	0.0657370517928287
YOR249C	0	0	0.0656063618290258
YDL218W	0	1	0.0656063618290258
YDR232W	0	0	0.0654761904761905
YER169W	0	0	0.0653465346534653
YPR154W	0	0	0.0652173913043478
YIR001C	0	0	0.0650887573964497
YOL064C	0	0	0.0649606299212598
YGR231C	0	0	0.0648330058939096
YKL103C	0	0	0.0647058823529412
YFL014W	0	0	0.0645792563600783
YMR145C	0	0	0.064453125
YGR261C	0	0	0.064327485380117
YML100W	0	0	0.0642023346303502
YGL180W	0	0	0.0640776699029126
YML059C	0	0	0.063953488372093
YKR043C	0	1	0.063953488372093
YDR353W	0	0	0.0639097744360902
YDL067C	0	0	0.0639097744360902
YBL019W	0	0	0.0639097744360902
YOR228C	0	1	0.0639097744360902
YDR009W	0	0	0.0639097744360902
YHR137W	0	0	0.0639097744360902
YLR204W	0	0	0.0639097744360902
YMR027W	0	1	0.0639097744360902
YGL158W	0	0	0.0639097744360902
YDR214W	0	0	0.0639097744360902
YLR345W	0	0	0.0639097744360902
YOR065W	0	0	0.0639097744360902
YER059W	0	0	0.0639097744360902
YPL046C	0	0	0.0639097744360902
YDR293C	0	0	0.0639097744360902
YOR273C	0	0	0.0639097744360902
YFL031W	0	0	0.0639097744360902
YKR097W	1	0	0.0639097744360902
YNL255C	0	0	0.0637898686679174
YHR087W	0	0	0.0636704119850187
YOR038C	0	0	0.0635514018691589
YHR106W	0	0	0.0634328358208955
YBR151W	0	1	0.0634328358208955
YKL117W	0	0	0.0633147113594041
YLR378C	0	0	0.0631970260223048
YBR264C	0	0	0.0630797773654917
YER129W	0	0	0.062962962962963
YGR243W	0	1	0.062962962962963
YDR079W	0	0	0.0628465804066543
YOR265W	0	0	0.0627306273062731
YFR029W	0	0	0.0626151012891344
YBR067C	0	0	0.0625
YNL015W	0	0	0.0623853211009174
YGR088W	0	0	0.0622710622710623
YLL006W	0	0	0.0621572212065814
YBL033C	0	0	0.062043795620438
YBR132C	0	0	0.0619307832422587
YBR110W	0	0	0.0618181818181818
YDL223C	0	0	0.0617059891107078
YCR073W-A	0	0	0.0615942028985507
YBR165W	0	0	0.0614828209764919
YBR230C	0	1	0.0614828209764919
YIL124W	0	0	0.0613718411552347
YDR019C	0	0	0.0612612612612613
YBR010W	0	0	0.0611510791366906
YNL322C	0	0	0.0610412926391382
YPL105C	0	1	0.0610412926391382
YGR019W	0	0	0.0609318996415771
YPL223C	0	0	0.0608228980322004
YGL019W	0	0	0.0607142857142857
YML124C	0	0	0.0606060606060606
YNL274C	0	0	0.0604982206405694
YPL179W	0	0	0.0603907637655417
YER136W	0	0	0.0602836879432624
YFR015C	0	0	0.0601769911504425
YDL048C	0	1	0.0601769911504425
YJR096W	0	0	0.0600706713780919
YNL190W	0	0	0.0599647266313933
YBL050W	0	0	0.0598591549295775
YMR136W	0	0	0.0597539543057996
YDR127W	0	0	0.0596491228070175
YNL307C	0	0	0.0595446584938704
YPL028W	0	0	0.0594405594405594
YBL104C	0	1	0.0594405594405594
YGL083W	0	1	0.0594405594405594
YBR117C	0	0	0.0593368237347295
YJL155C	0	0	0.0592334494773519
YBR047W	0	1	0.0592334494773519
YKL096W	0	0	0.0591304347826087
YOL111C	0	0	0.0590277777777778
YBR003W	0	0	0.0589254766031196
YDR508C	0	0	0.0588235294117647
YBL001C	0	0	0.0587219343696028
YLR239C	0	0	0.0586206896551724
YIL010W	0	0	0.0585197934595525
YPL259C	0	0	0.0584192439862543
YBR016W	0	0	0.0583190394511149
YCR077C	0	0	0.0582191780821918
YGR234W	0	0	0.0581196581196581
YHR074W	0	0	0.0580204778156997
YBR269C	0	1	0.0580204778156997
YBR066C	0	0	0.0579216354344123
YDR427W	0	0	0.0578231292517007
YGL134W	0	0	0.0577249575551783
YML128C	0	0	0.0576271186440678
YJR051W	0	0	0.0575296108291032
YBR140C	0	0	0.0574324324324324
YGL044C	0	0	0.0573355817875211
YBL056W	0	0	0.0572390572390572
YBR166C	0	0	0.0571428571428571
YJR044C	0	0	0.0570469798657718
YDL125C	0	0	0.0569514237855946
YDR059C	0	0	0.0568561872909699
YLR160C	0	0	0.0567612687813022
YJL066C	0	1	0.0567612687813022
YBR035C	0	0	0.0566666666666667
YBL051C	0	0	0.0565723793677205
YOR317W	0	0	0.0564784053156146
YOL136C	0	0	0.0563847429519071
YHR082C	0	0	0.0562913907284768
YOR271C	0	1	0.0562913907284768
YHR043C	0	0	0.056198347107438
YLR158C	0	0	0.0561056105610561
YBR299W	0	0	0.0560131795716639
YAL039C	0	0	0.0559210526315789
YNL134C	0	1	0.0559210526315789
YBL041W	0	0	0.0558292282430213
YPR155C	0	0	0.0557377049180328
YBR095C	0	0	0.0556464811783961
YIL162W	0	0	0.0555555555555556
YPL206C	0	0	0.0554649265905383
YAL060W	0	0	0.0553745928338762
YGR279C	0	0	0.0552845528455285
YBR078W	0	0	0.0551948051948052
YOR151C	0	0	0.0551053484602917
YMR110C	0	0	0.0550161812297735
YFR050C	0	0	0.0549273021001615
YCR053W	0	0	0.0548387096774194
YIL154C	0	0	0.0547504025764895
YGR178C	0	0	0.0546623794212219
YOR226C	0	0	0.0545746388443018
YDR226W	0	0	0.0544871794871795
YIL119C	0	0	0.0544
YNR035C	0	0	0.0543130990415335
YFL013C	0	0	0.0542264752791069
YBR211C	0	0	0.054140127388535
YBR097W	0	0	0.0540540540540541
YBR069C	0	0	0.053968253968254
YHR009C	0	1	0.053968253968254
YBR163W	0	1	0.053968253968254
YBR236C	0	0	0.0538827258320127
YDL090C	0	0	0.0537974683544304
YBL030C	0	0	0.0537124802527646
YGL125W	0	0	0.0536277602523659
YOL016C	0	0	0.0535433070866142
YBR123C	0	0	0.0534591194968553
YCR046C	0	0	0.0533751962323391
YDR457W	0	0	0.0532915360501567
YLR370C	0	0	0.05320813771518
YML132W	0	0	0.053125
YDR530C	0	0	0.0531107738998483
YAL040C	0	0	0.0531107738998483
YBL032W	0	0	0.0531107738998483
YBR272C	0	0	0.0531107738998483
YHR027C	0	0	0.0531107738998483
YKL210W	0	0	0.0531107738998483
YGL229C	0	0	0.0531107738998483
YGR136W	0	1	0.0531107738998483
YBR214W	0	0	0.0531107738998483
YNL036W	0	0	0.0531107738998483
YBR173C	0	0	0.0531107738998483
YNR017W	0	0	0.0531107738998483
YIL042C	0	0	0.0531107738998483
YBL075C	0	0	0.0531107738998483
YNR002C	0	0	0.0531107738998483
YOR155C	0	0	0.0531107738998483
YGL181W	0	0	0.0531107738998483
YBL036C	0	0	0.0531107738998483
YBR280C	0	0	0.0531107738998483
YEL012W	1	0	0.0531107738998483
YMR208W	0	0	0.053030303030303
YOR184W	0	0	0.0529500756429652
YGL156W	0	0	0.0528700906344411
YDL134C	0	0	0.052790346907994
YDL174C	0	0	0.052710843373494
YBR135W	0	0	0.0526315789473684
YBR228W	0	0	0.0525525525525526
YLR356W	0	1	0.0525525525525526
YMR026C	0	0	0.0524737631184408
YJL095W	0	0	0.0523952095808383
YCL033C	0	0	0.0523168908819133
YEL027W	0	0	0.0522388059701493
YIL101C	0	0	0.0521609538002981
YHR112C	0	0	0.0520833333333333
YLR256W	0	0	0.0520059435364042
YAL044C	0	0	0.0519287833827893
YOL052C-A	0	0	0.0518518518518519
YBL082C	0	0	0.0517751479289941
YOR338W	0	0	0.051698670605613
YFR024C-A	0	0	0.051622418879056
YCL050C	0	0	0.0515463917525773
YKR099W	0	0	0.0514705882352941
YER168C	0	0	0.0513950073421439
YMR152W	0	0	0.0513196480938416
YKL146W	0	0	0.0512445095168375
YDR419W	0	0	0.0511695906432749
YBR259W	0	1	0.0511695906432749
YEL024W	0	0	0.0510948905109489
YBR024W	0	0	0.0510204081632653
YJL137C	0	0	0.0509461426491994
YBR176W	0	0	0.0508720930232558
YDR432W	0	0	0.0507982583454282
YJL153C	0	0	0.0507246376811594
YKL015W	0	0	0.0506512301013025
YGR268C	0	0	0.0505780346820809
YAR042W	0	0	0.0505050505050505
YDR277C	0	0	0.0504322766570605
YHR079C	0	0	0.0503597122302158
YDR483W	0	0	0.0502873563218391
YBR055C	0	0	0.0502152080344333
YBR217W	0	0	0.0501432664756447
YDR007W	0	0	0.050071530758226
YBR133C	0	0	0.05
YPR127W	0	1	0.05
YBR258C	0	0	0.0499286733238231
YMR099C	0	0	0.0498575498575499
YDR047W	0	0	0.0497866287339972
YDR330W	0	0	0.0497159090909091
YGR194C	0	0	0.049645390070922
YCL034W	0	0	0.0495750708215297
YMR170C	0	0	0.0495049504950495
YLR058C	0	0	0.0494350282485876
YLR028C	0	0	0.0493653032440056
YBR161W	0	0	0.0492957746478873
YIL006W	0	0	0.0492264416315049
YPL006W	0	0	0.0491573033707865
YLR142W	0	0	0.0490883590462833
YDR391C	0	1	0.0490883590462833
YJL166W	0	0	0.0490196078431373
YDR272W	0	0	0.048951048951049
YKR049C	0	1	0.048951048951049
YBL088C	0	0	0.0488826815642458
YHR188C	0	0	0.0488145048814505
YLR361C	0	0	0.0487465181058496
YCR061W	0	0	0.0486787204450626
YMR092C	0	0	0.0486111111111111
YBR210W	0	0	0.0485436893203883
YBR153W	0	0	0.0484764542936288
YJR130C	0	0	0.0484094052558783
YGR232W	0	0	0.0483425414364641
YNL156C	0	0	0.0482758620689655
YBR077C	0	0	0.0482093663911846
YAL016W	0	0	0.0481430536451169
YBR093C	0	0	0.0480769230769231
YLR089C	0	1	0.0480769230769231
YBR096W	0	1	0.0480769230769231
YJR049C	0	0	0.0480109739368999
YKL142W	0	0	0.0479452054794521
YBL025W	0	0	0.0478796169630643
YFL054C	0	0	0.0478142076502732
YCR081W	0	0	0.0477489768076398
YPL166W	0	0	0.0476839237057221
YOR116C	0	0	0.0476190476190476
YHR026W	0	0	0.047554347826087
YLR223C	0	0	0.0474898236092266
YML043C	0	0	0.0474254742547425
YMR237W	0	0	0.047361299052774
YNL201C	0	0	0.0472972972972973
YJL088W	0	0	0.0472334682860999
YBR063C	0	1	0.0472334682860999
YBR276C	0	0	0.0471698113207547
YGR008C	0	0	0.0471063257065949
YDR164C	0	0	0.0470430107526882
YEL066W	0	0	0.0469798657718121
YMR189W	0	0	0.046916890080429
YML126C	0	0	0.0468540829986613
YBR006W	0	0	0.0467914438502674
YDL101C	0	0	0.0467289719626168
YIL021W	0	0	0.0466666666666667
YDL110C	0	1	0.0466666666666667
YFL044C	0	0	0.0466045272969374
YOR383C	0	0	0.0465425531914894
YMR203W	0	0	0.0464807436918991
YBR289W	0	0	0.0464190981432361
YLR390W-A	0	0	0.0463576158940397
YIL065C	0	0	0.0462962962962963
YLR080W	0	0	0.0462351387054161
YBR015C	0	0	0.0461741424802111
YMR022W	0	0	0.0461133069828722
YDR487C	0	0	0.0460526315789474
YOL144W	0	0	0.0459921156373193
YBR164C	0	0	0.0459317585301837
YBR215W	0	0	0.0458715596330275
YLR447C	0	0	0.0458115183246073
YDR129C	0	0	0.0457516339869281
YML051W	0	0	0.0456919060052219
YOR386W	0	0	0.045632333767927
YBL047C	0	0	0.0455729166666667
YBR007C	0	1	0.0455729166666667
YCR008W	0	0	0.0455136540962289
YBR255W	0	1	0.0455136540962289
YPL075W	0	0	0.0454545454545455
YLR224W	0	0	0.0453955901426719
YBL046W	0	0	0.0453367875647668
YOR018W	0	0	0.0452781371280724
YGR101W	0	0	0.0452196382428941
YIR017C	0	0	0.0451612903225806
YOR178C	0	0	0.0451030927835052
YER081W	0	0	0.045045045045045
YHR132C	0	0	0.044987146529563
YDR462W	0	0	0.0449293966623877
YGR161C	0	0	0.0448717948717949
YBR197C	0	1	0.0448717948717949
YER038C	0	0	0.0448143405889885
YHR053C	0	0	0.0447570332480818
YMR061W	0	0	0.0446998722860792
YOR275C	0	0	0.0446428571428571
YBR261C	0	1	0.0446428571428571
YMR174C	0	0	0.0445859872611465
YGL112C	0	0	0.044529262086514
YDL194W	0	0	0.0444726810673443
YCR036W	0	0	0.0444162436548223
YDR207C	0	0	0.0443599493029151
YBR273C	0	0	0.0443037974683544
YDL198C	0	0	0.0442477876106195
YFR010W	0	0	0.0441919191919192
YOR157C	0	0	0.0441361916771753
YOR040W	0	0	0.044080604534005
YJL042W	0	0	0.0440251572327044
YBR162W-A	0	0	0.0439698492462312
YBR233W	0	1	0.0439698492462312
YLR226W	0	0	0.0439146800501882
YNR034W	0	0	0.043859649122807
YEL009C	0	0	0.0438047559449312
YBR222C	0	1	0.0438047559449312
YGR111W	0	0	0.04375
YLR048W	0	0	0.0436953807740325
YBR001C	0	0	0.043640897755611
YBL107C	0	1	0.043640897755611
YLR342W	0	0	0.0435865504358655
YGR132C	0	0	0.0435323383084577
YKL038W	0	0	0.0434782608695652
YPL177C	0	0	0.043424317617866
YBR288C	0	0	0.0433705080545229
YBR159W	0	0	0.0433168316831683
YBR101C	0	0	0.0432632880098888
YHR163W	0	0	0.0432098765432099
YCR079W	0	0	0.0431565967940814
YJR145C	0	0	0.0431034482758621
YLR157C	0	0	0.043050430504305
YPL151C	0	0	0.042997542997543
YER035W	0	0	0.0429447852760736
YER003C	0	0	0.0428921568627451
YOL051W	0	0	0.0428396572827417
YER144C	0	0	0.0427872860635697
YBR080C	0	0	0.0427350427350427
YLL036C	0	0	0.0426829268292683
YDR358W	0	0	0.0426309378806334
YKL127W	0	0	0.0425790754257908
YNL200C	0	1	0.0425790754257908
YFL021W	0	0	0.0425273390036452
YLR330W	0	0	0.0424757281553398
YBR239C	0	1	0.0424757281553398
YGL238W	0	0	0.0424242424242424
YBR143C	0	0	0.0423728813559322
YBR179C	0	0	0.0423216444981862
YNL074C	0	0	0.0422705314009662
YBR254C	0	0	0.0422195416164053
YBR122C	0	0	0.0421686746987952
YBR220C	0	1	0.0421686746987952
YMR139W	0	0	0.0421179302045728
YJL161W	0	1	0.0421179302045728
YBR194W	0	1	0.0421179302045728
YNL216W	0	0	0.0420673076923077
YML086C	0	0	0.0420168067226891
YER142C	0	0	0.0419664268585132
YNL073W	0	0	0.0419161676646707
YNL180C	0	0	0.041866028708134
YCR024C-A	0	0	0.041816009557945
YOR007C	0	0	0.0417661097852029
YJL167W	0	0	0.0417163289630513
YAL017W	0	0	0.0416666666666667
YGL219C	0	0	0.0416171224732461
YMR095C	0	0	0.0415676959619952
YLR178C	0	0	0.0415183867141162
YER020W	0	0	0.0414691943127962
YBR160W	0	0	0.0414201183431953
YBR274W	0	0	0.041371158392435
YNL223W	0	0	0.0413223140495868
YBR281C	0	0	0.0412735849056604
YBL023C	0	0	0.0412249705535925
YBR020W	0	0	0.0411764705882353
YLR327C	0	1	0.0411764705882353
YBL009W	0	0	0.0411280846063455
YPR030W	0	0	0.0410798122065728
YER174C	0	0	0.041031652989449
YBR248C	0	0	0.040983606557377
YBR046C	0	1	0.040983606557377
YBR061C	0	0	0.0409356725146199
YPL123C	0	0	0.0408878504672897
YFR019W	0	0	0.0408401400233372
YKL071W	0	1	0.0408401400233372
YBR265W	0	0	0.0407925407925408
YPL016W	0	0	0.0407450523864959
YGR037C	0	0	0.0406976744186047
YNL264C	0	0	0.040650406504065
YHR016C	0	0	0.0406032482598608
YOL032W	0	0	0.0405561993047509
YOR270C	0	0	0.0405092592592593
YHR199C	0	1	0.0405092592592593
YDR354W	0	0	0.0404624277456647
YBR125C	0	1	0.0404624277456647
YML053C	0	1	0.0404624277456647
YIL157C	0	1	0.0404624277456647
YJR008W	0	1	0.0404624277456647
YGR174C	0	0	0.0404157043879908
YHR195W	0	0	0.0403690888119954
YLR193C	0	0	0.0403225806451613
YLR301W	0	0	0.0402761795166858
YER063W	0	0	0.0402298850574713
YBL080C	0	0	0.0401836969001148
YNL189W	0	0	0.0401376146788991
YGR048W	0	0	0.0400916380297824
YKR018C	0	1	0.0400916380297824
YLR163C	0	0	0.040045766590389
YBL055C	0	0	0.04
YGR010W	0	0	0.0399543378995434
YBR004C	0	0	0.0399087799315849
YNL115C	0	1	0.0399087799315849
YNL064C	0	0	0.0398633257403189
YGR258C	0	0	0.0398179749715586
YJL158C	0	0	0.0397727272727273
YBR019C	0	0	0.039727582292849
YHL032C	0	0	0.0396825396825397
YBR025C	0	0	0.0396375990939977
YOL006C	0	0	0.0395927601809955
YLL028W	0	0	0.0395480225988701
YPL082C	0	0	0.0395033860045147
YER079W	0	1	0.0395033860045147
YBR270C	0	1	0.0395033860045147
YNL273W	0	0	0.0394588500563698
YMR104C	0	0	0.0394144144144144
YMR036C	0	0	0.0393700787401575
YBL057C	0	0	0.0393258426966292
YBL079W	0	0	0.0392817059483726
YBR072W	0	0	0.039237668161435
YBR257W	0	0	0.0391937290033595
YFL010C	0	1	0.0391937290033595
YGR079W	0	1	0.0391937290033595
YML001W	0	0	0.0391498881431767
YDL182W	0	0	0.0391061452513966
YOR138C	0	0	0.0390625
YBR204C	0	1	0.0390625
YPR184W	0	0	0.0390189520624303
YBL008W	0	0	0.0389755011135857
YPL247C	0	1	0.0389755011135857
YIL034C	0	0	0.0389321468298109
YNL042W	0	0	0.0388888888888889
YBR246W	0	1	0.0388888888888889
YHR179W	0	1	0.0388888888888889
YML054C	0	0	0.0388457269700333
YJL143W	0	0	0.0388026607538803
YGR007W	0	0	0.0387596899224806
YJL020C	0	0	0.038716814159292
YOR197W	0	0	0.0386740331491713
YGR085C	0	0	0.0386313465783664
YPL059W	0	0	0.0385887541345094
YBR207W	0	0	0.0385462555066079
YBR283C	0	0	0.0385038503850385
YCR030C	0	1	0.0385038503850385
YBR108W	0	1	0.0385038503850385
YDR423C	0	0	0.0384615384615385
YLR407W	0	1	0.0384615384615385
YGL141W	0	0	0.0384193194291987
YBL005W	0	0	0.0383771929824561
YBR293W	0	0	0.0383351588170865
YMR037C	0	0	0.0382932166301969
YMR278W	0	1	0.0382932166301969
YCL011C	0	0	0.0382513661202186
YBR172C	0	0	0.0382096069868996
YNL277W	0	0	0.0381679389312977
YMR311C	0	0	0.0381263616557734
YBR252W	0	0	0.0380848748639826
YCR069W	0	1	0.0380848748639826
YPL231W	0	0	0.0380434782608696
YBL074C	0	0	0.0380021715526602
YMR157C	0	1	0.0380021715526602
YJR062C	0	0	0.0379609544468547
YJL047C	0	0	0.037919826652221
YGL159W	0	1	0.037919826652221
YHL026C	0	1	0.037919826652221
YBR244W	0	0	0.0378787878787879
YER119C	0	0	0.0378378378378378
YDR453C	0	0	0.0377969762419006
YLR432W	0	0	0.0377562028047465
YHR071W	0	0	0.0377155172413793
YBL038W	0	0	0.0376749192680301
YDL124W	0	0	0.0376344086021505
YDR236C	0	0	0.037593984962406
YDL021W	0	1	0.037593984962406
YBR106W	0	0	0.0375536480686695
YOR363C	0	0	0.037513397642015
YER151C	0	0	0.0374732334047109
YPR140W	0	0	0.0374331550802139
YBR242W	0	1	0.0374331550802139
YPL221W	0	0	0.0373931623931624
YGL095C	0	0	0.0373532550693703
YNL257C	0	0	0.0373134328358209
YER004W	0	1	0.0373134328358209
YBL098W	0	0	0.0372736954206603
YDR294C	0	0	0.0372340425531915
YJL141C	0	0	0.0371944739638682
YOR337W	0	0	0.0371549893842887
YPR070W	0	0	0.0371155885471898
YBL026W	0	0	0.0370762711864407
YHR200W	0	0	0.037037037037037
YFL038C	0	0	0.0369978858350951
YML117W	0	0	0.0369588173178458
YGL197W	0	0	0.0369198312236287
YBL035C	0	0	0.0368809272918862
YLR363C	0	0	0.0368421052631579
YML035C	0	0	0.0368033648790747
YER148W	0	0	0.0367647058823529
YBR237W	0	0	0.0367261280167891
YIL056W	0	0	0.0366876310272537
YPR024W	0	0	0.0366492146596859
YLR102C	0	0	0.0366108786610879
YBL061C	0	0	0.0365726227795193
YBL089W	0	0	0.0365344467640919
YER110C	0	0	0.0364963503649635
YDL100C	0	0	0.0364583333333333
YEL017C-A	0	0	0.036420395421436
YOR163W	0	0	0.0363825363825364
YGL162W	0	0	0.0363447559709242
YGR214W	0	0	0.0363070539419087
YEL047C	0	0	0.0362694300518135
YDR253C	0	0	0.036231884057971
YNR041C	0	0	0.0361944157187177
YBL017C	0	0	0.0361570247933884
YLR090W	0	0	0.0361197110423117
YHR121W	0	0	0.0360824742268041
YLR346C	0	0	0.0360453141091658
YLR131C	0	0	0.0360082304526749
YGR157W	0	0	0.0359712230215827
YDR502C	0	0	0.0359342915811088
YBL068W	0	0	0.0359281437125748
YJR105W	0	0	0.0359281437125748
YJL082W	0	1	0.0359281437125748
YLL019C	0	0	0.0359281437125748
YAL030W	0	0	0.0359281437125748
YBR057C	0	0	0.0359281437125748
YAL049C	0	1	0.0359281437125748
YER098W	0	0	0.0359281437125748
YGL084C	0	0	0.0359281437125748
YBL103C	0	0	0.0359281437125748
YGL036W	0	1	0.0359281437125748
YHR194W	0	0	0.0359281437125748
YBR271W	0	0	0.0359281437125748
YKL096W-A	0	0	0.0359281437125748
YKR046C	0	0	0.0359281437125748
YOR221C	0	0	0.0359281437125748
YER067W	0	1	0.0359281437125748
YOR290C	0	0	0.0359281437125748
YBR235W	0	1	0.0359281437125748
YGL067W	0	0	0.0359281437125748
YHR055C	0	0	0.0359281437125748
YDR032C	0	1	0.0359281437125748
YIL136W	0	1	0.0359281437125748
YKL112W	0	0	0.0359281437125748
YAL028W	0	0	0.0359281437125748
YBL014C	0	0	0.0359281437125748
YBR103W	0	0	0.0359281437125748
YGL018C	0	0	0.0359281437125748
YOR260W	0	0	0.0359281437125748
YHL027W	0	0	0.0359281437125748
YFR014C	0	0	0.0359281437125748
YBR253W	0	0	0.0359281437125748
YKL053C-A	0	0	0.0359281437125748
YER061C	0	0	0.0359281437125748
YDR511W	1	0	0.0359281437125748
YNR033W	0	0	0.0358923230309073
YPR100W	0	0	0.0358565737051793
YBR205W	0	0	0.0358208955223881
YBR094W	0	1	0.0358208955223881
YOR028C	0	0	0.0357852882703777
YGL184C	0	0	0.0357497517378352
YNL172W	0	0	0.0357142857142857
YOR035C	0	0	0.0356788899900892
YDR533C	0	1	0.0356788899900892
YBL006C	0	0	0.0356435643564356
YBR225W	0	1	0.0356435643564356
YGL248W	0	0	0.0356083086053412
YKR067W	0	0	0.0355731225296443
YBR008C	0	0	0.035538005923001
YLR135W	0	0	0.0355029585798817
YPR103W	0	0	0.0354679802955665
YIL041W	0	1	0.0354679802955665
YBR062C	0	1	0.0354679802955665
YBR219C	0	1	0.0354679802955665
YBR033W	0	1	0.0354679802955665
YOR052C	0	1	0.0354679802955665
YGR044C	0	0	0.0354330708661417
YBR243C	0	0	0.0353982300884956
YPR172W	0	1	0.0353982300884956
YNR065C	0	1	0.0353982300884956
YEL002C	0	0	0.0353634577603143
YDL144C	0	1	0.0353634577603143
YDR517W	0	0	0.0353287536800785
YJR137C	0	0	0.0352941176470588
YMR226C	0	0	0.0352595494613124
YDL190C	0	0	0.0352250489236791
YGR267C	0	0	0.0351906158357771
YIL083C	0	0	0.03515625
YBL031W	0	1	0.03515625
YHR013C	0	0	0.0351219512195122
YNL305C	0	1	0.0351219512195122
YOR285W	0	1	0.0351219512195122
YOR162C	0	0	0.0350877192982456
YGL091C	0	0	0.0350535540408958
YBL091C-A	0	1	0.0350535540408958
YGR042W	0	0	0.0350194552529183
YER103W	0	0	0.0349854227405248
YAL053W	0	0	0.0349514563106796
YBR183W	0	0	0.034917555771096
YFL045C	0	0	0.0348837209302326
YLR266C	0	0	0.0348499515972895
YIL088C	0	0	0.034816247582205
YBL067C	0	1	0.034816247582205
YPR006C	0	0	0.0347826086956522
YEL007W	0	1	0.0347826086956522
YNL130C	0	0	0.0347490347490347
YKL034W	0	0	0.0347155255544841
YIL153W	0	0	0.0346820809248555
YKR039W	0	0	0.0346487006737247
YMR224C	0	0	0.0346153846153846
YGL173C	0	0	0.0345821325648415
YKR014C	0	0	0.0345489443378119
YIL062C	0	0	0.0345158197507191
YNL003C	0	0	0.0344827586206897
YAL042W	0	0	0.0344497607655502
YBR260C	0	0	0.0344168260038241
YBR042C	0	0	0.0343839541547278
YGL011C	0	0	0.0343511450381679
YLR136C	0	0	0.0343183984747378
YER037W	0	1	0.0343183984747378
YLR034C	0	0	0.0342857142857143
YGR124W	0	0	0.0342530922930542
YDR264C	0	0	0.0342205323193916
YBL029W	0	1	0.0342205323193916
YLR347C	0	0	0.0341880341880342
YFL036W	0	0	0.0341555977229602
YKL091C	0	1	0.0341555977229602
YDL015C	0	0	0.0341232227488152
YML092C	0	0	0.0340909090909091
YER078C	0	0	0.0340586565752129
YCR027C	0	0	0.0340264650283554
YBR256C	0	0	0.0339943342776204
YKR071C	0	1	0.0339943342776204
YIR006C	0	0	0.0339622641509434
YDL004W	0	0	0.0339302544769086
YIL114C	0	0	0.0338983050847458
YGR205W	0	1	0.0338983050847458
YBR290W	0	0	0.0338664158043274
YAL003W	0	0	0.0338345864661654
YMR019W	0	1	0.0338345864661654
YDR305C	0	0	0.0338028169014084
YKL183W	0	1	0.0338028169014084
YML058W-A	0	0	0.0337711069418387
YGR237C	0	1	0.0337711069418387
YLR059C	0	0	0.0337394564198688
YDL042C	0	0	0.0337078651685393
YDR481C	0	0	0.0336763330215154
YIL094C	0	0	0.0336448598130841
YJL146W	0	0	0.0336134453781513
YMR196W	0	1	0.0336134453781513
YDR036C	0	0	0.0335820895522388
YKL206C	0	0	0.0335507921714818
YLR144C	0	0	0.0335195530726257
YNL169C	0	0	0.0334883720930233
YPL260W	0	1	0.0334883720930233
YLR127C	0	0	0.033457249070632
YAL015C	0	0	0.0334261838440111
YOL077W-A	0	0	0.0333951762523191
YBR073W	0	0	0.0333642261353105
YML091C	0	0	0.0333333333333333
YNR018W	0	1	0.0333333333333333
YBR119W	0	0	0.0333024976873266
YBL020W	0	0	0.033271719038817
YBR129C	0	0	0.0332409972299169
YOR063W	0	0	0.033210332103321
YDL233W	0	1	0.033210332103321
YER014W	0	0	0.0331797235023042
YCR018C	0	0	0.0331491712707182
YLR351C	0	1	0.0331491712707182
YLL013C	0	0	0.0331186752529899
YDR160W	0	0	0.0330882352941176
YLL023C	0	1	0.0330882352941176
YLR121C	0	0	0.0330578512396694
YPL131W	0	0	0.0330275229357798
YOR289W	0	1	0.0330275229357798
YGR295C	0	1	0.0330275229357798
YBL010C	0	1	0.0330275229357798
YPL040C	0	0	0.0329972502291476
YDR219C	0	0	0.032967032967033
YLR241W	0	1	0.032967032967033
YER162C	0	0	0.0329368709972553
YDL142C	0	0	0.0329067641681901
YLR300W	0	0	0.0328767123287671
YLR043C	0	0	0.0328467153284672
YBR227C	0	1	0.0328467153284672
YAL002W	0	0	0.03281677301732
YJR117W	0	0	0.0327868852459016
YGL233W	0	0	0.0327570518653321
YFL016C	0	0	0.0327272727272727
YCL064C	0	0	0.0326975476839237
YBR192W	0	0	0.0326678765880218
YGR063C	0	0	0.0326382592928377
YHR096C	0	0	0.0326086956521739
YDL017W	0	0	0.032579185520362
YIL007C	0	0	0.0325497287522604
YDR063W	0	1	0.0325497287522604
YGL131C	0	1	0.0325497287522604
YKR001C	0	0	0.032520325203252
YDR054C	0	0	0.0324909747292419
YAL022C	0	0	0.0324616771866546
YBR141C	0	1	0.0324616771866546
YNL220W	0	0	0.0324324324324324
YBL037W	0	0	0.0324032403240324
YBL078C	0	0	0.0323741007194245
YJL128C	0	0	0.032345013477089
YOR346W	0	0	0.0323159784560144
YOR147W	0	0	0.0322869955156951
YGL087C	0	0	0.032258064516129
YKL043W	0	0	0.0322291853178156
YJL206C	0	1	0.0322291853178156
YBR193C	0	0	0.0322003577817531
YBR188C	0	0	0.032171581769437
YHL048W	0	0	0.0321428571428571
YFR025C	0	0	0.032114183764496
YKL039W	0	1	0.032114183764496
YAL023C	0	0	0.0320855614973262
YFL007W	0	0	0.0320569902048085
YKR076W	0	0	0.0320284697508897
YBR298C	0	0	0.032
YPL218W	0	0	0.0319715808170515
YIL038C	0	0	0.0319432120674357
YER101C	0	1	0.0319432120674357
YOL089C	0	0	0.0319148936170213
YCR083W	0	0	0.0318866253321523
YPR004C	0	1	0.0318866253321523
YDR130C	0	0	0.031858407079646
YGL237C	0	0	0.0318302387267905
YLL009C	0	0	0.0318021201413428
YKL086W	0	0	0.0317740511915269
YGR277C	0	0	0.0317460317460317
YAL014C	0	0	0.0317180616740088
YGR143W	0	0	0.0316901408450704
YLR350W	0	0	0.0316622691292876
YDR298C	0	0	0.031634446397188
YMR056C	0	0	0.0316066725197542
YGR121C	0	0	0.0315789473684211
YOR298C-A	0	0	0.0315512708150745
YBR279W	0	0	0.031523642732049
YIR018W	0	0	0.031496062992126
YLR267W	0	1	0.031496062992126
YEL046C	0	0	0.0314685314685315
YBR090C	0	1	0.0314685314685315
YNL242W	0	0	0.0314410480349345
YDR540C	0	1	0.0314410480349345
YGL256W	0	0	0.031413612565445
YBR275C	0	0	0.031386224934612
YBR029C	0	0	0.0313588850174216
YFL030W	0	0	0.031331592689295
YOR358W	0	0	0.031304347826087
YPR066W	0	0	0.0312771503040834
YLR343W	0	0	0.03125
YJL217W	0	1	0.03125
YNL202W	0	0	0.0312228967909801
YAR007C	0	0	0.0311958405545927
YPR181C	0	0	0.0311688311688312
YLR118C	0	1	0.0311688311688312
YDR268W	0	0	0.0311418685121107
YHR024C	0	0	0.0311149524632671
YPL078C	0	0	0.0310880829015544
YOR045W	0	0	0.0310612597066437
YJL144W	0	0	0.0310344827586207
YKR087C	0	0	0.0310077519379845
YOR124C	0	0	0.0309810671256454
YER054C	0	0	0.0309544282029235
YBR084W	0	0	0.0309278350515464
YDL237W	0	1	0.0309278350515464
YDL238C	0	0	0.0309012875536481
YHR097C	0	1	0.0309012875536481
YGL130W	0	0	0.0308747855917667
YJR019C	0	0	0.0308483290488432
YMR244C-A	0	1	0.0308483290488432
YPL005W	0	0	0.0308219178082192
YMR318C	0	0	0.0307955517536356
YDL176W	0	1	0.0307955517536356
YJR127C	0	0	0.0307692307692308
YDR122W	0	0	0.0307429547395389
YLR250W	0	0	0.0307167235494881
YER095W	0	0	0.030690537084399
YBR147W	0	1	0.030690537084399
YBR107C	0	0	0.030664395229983
YLR126C	0	0	0.0306382978723404
YAL010C	0	0	0.0306122448979592
YMR276W	0	0	0.0305862361937128
YIL057C	0	1	0.0305862361937128
YGL048C	0	0	0.0305602716468591
YOR062C	0	1	0.0305602716468591
YLR035C	0	0	0.0305343511450382
YGL198W	0	0	0.0305084745762712
YIR021W	0	0	0.0304826418289585
YGL206C	0	0	0.0304568527918782
YBR085W	0	0	0.0304311073541843
YMR251W	0	0	0.0304054054054054
YGL017W	0	0	0.030379746835443
YDL192W	0	0	0.03035413153457
YGL104C	0	0	0.0303285593934288
YLR210W	0	0	0.0303030303030303
YOL083W	0	1	0.0303030303030303
YNL287W	0	0	0.0302775441547519
YBR223C	0	0	0.0302521008403361
YEL013W	0	0	0.0302267002518892
YPR042C	0	0	0.0302013422818792
YER134C	0	1	0.0302013422818792
YGR023W	0	0	0.030176026823135
YDR118W	0	0	0.0301507537688442
YER024W	0	0	0.0301255230125523
YPL015C	0	0	0.0301003344481605
YLR082C	0	0	0.0300751879699248
YMR062C	0	0	0.0300500834724541
YML005W	0	0	0.0300250208507089
YER011W	0	0	0.03
YIL113W	0	0	0.0299750208159867
YGL250W	0	1	0.0299750208159867
YIL122W	0	0	0.0299500831946755
YDR247W	0	0	0.029925187032419
YLR182W	0	0	0.0299003322259136
YOR316C	0	0	0.0298755186721992
YER017C	0	0	0.0298507462686567
YGR286C	0	0	0.0298260149130075
YIL001W	0	1	0.0298260149130075
YJL056C	0	0	0.0298013245033113
YDR376W	0	0	0.0297766749379653
YBL027W	0	0	0.0297520661157025
YNL040W	0	1	0.0297520661157025
YKL017C	0	0	0.0297274979355904
YLR075W	0	0	0.0297029702970297
YJL154C	0	0	0.0296784830997527
YBR136W	0	0	0.0296540362438221
YJR047C	0	0	0.0296296296296296
YAL056W	0	0	0.0296052631578947
YOL108C	0	0	0.0295809367296631
YIL109C	0	0	0.0295566502463054
YLR390W	0	0	0.029532403609516
YHR161C	0	0	0.0295081967213115
YJL001W	0	0	0.0294840294840295
YOR356W	0	0	0.0294599018003273
YJR017C	0	0	0.0294358135731807
YKL010C	0	0	0.0294117647058824
YOR329C	0	0	0.0293877551020408
YMR258C	0	1	0.0293877551020408
YGL221C	0	1	0.0293877551020408
YDL230W	0	0	0.0293637846655791
YLR254C	0	0	0.0293398533007335
YOL027C	0	0	0.0293159609120521
YOR303W	0	0	0.0292921074043938
YHR034C	0	0	0.0292682926829268
YER139C	0	1	0.0292682926829268
YBR155W	0	0	0.0292445166531275
YOL082W	0	0	0.0292207792207792
YPL096W	0	0	0.0291970802919708
YER083C	0	0	0.0291734197730956
YGL161C	0	0	0.0291497975708502
YBL071W-A	0	0	0.029126213592233
YGL006W	0	0	0.0291026677445432
YBL090W	0	0	0.0290791599353796
YDL019C	0	0	0.0290556900726392
YBR030W	0	0	0.0290322580645161
YMR275C	0	0	0.0290088638195004
YDR392W	0	0	0.0289855072463768
YDR065W	0	0	0.0289621882542237
YGL119W	0	0	0.0289389067524116
YBR023C	0	0	0.0289156626506024
YGR257C	0	0	0.028892455858748
YOR196C	0	0	0.028869286287089
YHR011W	0	0	0.0288461538461538
YGR070W	0	0	0.0288230584467574
YLR150W	0	0	0.0288
YCL038C	0	0	0.0287769784172662
YNL281W	0	0	0.0287539936102236
YKL062W	0	0	0.028731045490822
YOR302W	0	0	0.0287081339712919
YPL190C	0	0	0.0286852589641434
YDR172W	0	0	0.0286624203821656
YDR523C	0	0	0.0286396181384248
YMR072W	0	0	0.0286168521462639
YIL022W	0	0	0.028594122319301
YJL102W	0	0	0.0285714285714286
YAL031C	0	0	0.0285487708168121
YFR009W	0	0	0.0285261489698891
YBR150C	0	1	0.0285261489698891
YGR175C	0	0	0.0285035629453682
YMR197C	0	0	0.0284810126582278
YGR253C	0	0	0.0284584980237154
YER104W	0	0	0.028436018957346
YJR119C	0	0	0.0284135753749013
YOL049W	0	0	0.028391167192429
YPR067W	0	0	0.0283687943262411
YHR117W	0	1	0.0283687943262411
YCL008C	0	0	0.0283464566929134
YHR131C	0	1	0.0283464566929134
YGL056C	0	1	0.0283464566929134
YLR139C	0	0	0.028324154209284
YDR314C	0	0	0.0283018867924528
YBL106C	0	0	0.02827965435978
YBL060W	0	1	0.02827965435978
YNL173C	0	0	0.0282574568288854
YBR282W	0	0	0.0282352941176471
YDR100W	0	0	0.0282131661442006
YMR109W	0	0	0.0281910728269381
YER163C	0	1	0.0281910728269381
YDR132C	0	1	0.0281910728269381
YKL080W	0	0	0.028169014084507
YPL252C	0	0	0.0281469898358092
YBR048W	0	0	0.028125
YHR216W	0	0	0.0281030444964871
YDR394W	0	0	0.0280811232449298
YPR081C	0	0	0.0280592361652377
YGR031W	0	1	0.0280592361652377
YMR021C	0	0	0.0280373831775701
YMR120C	0	0	0.0280155642023346
YGR097W	0	0	0.0279937791601866
YCR009C	0	0	0.027972027972028
YBL063W	0	0	0.0279503105590062
YAL055W	0	0	0.0279286268425136
YCR091W	0	0	0.027906976744186
YBR187W	0	1	0.027906976744186
YMR181C	0	1	0.027906976744186
YLR189C	0	0	0.0278853601859024
YJL079C	0	1	0.0278853601859024
YKR070W	0	1	0.0278853601859024
YHR092C	0	0	0.0278637770897833
YBR002C	0	0	0.0278422273781903
YER094C	0	0	0.0278207109737249
YOR172W	0	0	0.0277992277992278
YEL006W	0	0	0.0277777777777778
YDL106C	0	0	0.0277563608326908
YGR032W	0	0	0.0277349768875193
YDR531W	0	0	0.0277136258660508
YPL270W	0	0	0.0276923076923077
YNR034W-A	0	1	0.0276923076923077
YMR002W	0	1	0.0276923076923077
YCL026C-A	0	0	0.0276710222905457
YKR003W	0	0	0.0276497695852535
YKL018C-A	0	1	0.0276497695852535
YOL159C-A	0	1	0.0276497695852535
YDL115C	0	0	0.0276285495011512
YKL055C	0	0	0.0276073619631902
YDR044W	0	0	0.0275862068965517
YDL107W	0	0	0.0275650842266462
YDL120W	0	0	0.0275439938791125
YPR054W	0	0	0.0275229357798165
YMR271C	0	0	0.027501909854851
YHR030C	0	0	0.0274809160305344
YDL205C	0	0	0.0274599542334096
YBR241C	0	1	0.0274599542334096
YMR116C	0	0	0.0274390243902439
YBR245C	0	0	0.0274181264280274
YJL058C	0	0	0.0273972602739726
YDR003W	0	0	0.0273764258555133
YOL038W	0	0	0.027355623100304
YML017W	0	1	0.027355623100304
YCL044C	0	0	0.0273348519362187
YNL316C	0	0	0.0273141122913505
YKR058W	0	0	0.0272934040940106
YAL058W	0	0	0.0272727272727273
YJL201W	0	0	0.0272520817562453
YBR251W	0	0	0.027231467473525
YIL031W	0	0	0.0272108843537415
YMR137C	0	0	0.027190332326284
YMR009W	0	0	0.0271698113207547
YJR048W	0	0	0.0271493212669683
YOL096C	0	0	0.027128862094951
YHR143W	0	0	0.0271084337349398
YLR120C	0	0	0.0270880361173815
YJR109C	0	0	0.0270676691729323
YJL174W	0	0	0.0270473328324568
YJL002C	0	0	0.027027027027027
YHR155W	0	1	0.027027027027027
YLR369W	0	0	0.027006751687922
YNL243W	0	0	0.0269865067466267
YOR110W	0	0	0.0269662921348315
YJL035C	0	0	0.0269461077844311
YOR066W	0	1	0.0269461077844311
YGR183C	0	0	0.0269259536275243
YHR028C	0	0	0.0269058295964126
YBR005W	0	0	0.0268857356235997
YAR031W	0	0	0.026865671641791
YPL110C	0	0	0.0268456375838926
YDR538W	0	0	0.0268256333830104
YDR191W	0	0	0.0268056589724497
YHL009C	0	0	0.0267857142857143
YBL040C	0	0	0.0267657992565056
YIL035C	0	0	0.0267459138187221
YGR122W	0	0	0.0267260579064588
YFR006W	0	1	0.0267260579064588
YPL133C	0	0	0.0267062314540059
YLR429W	0	0	0.0266864343958488
YDR233C	0	1	0.0266864343958488
YBL052C	0	0	0.0266666666666667
YAL051W	0	0	0.0266469282013323
YOL013C	0	0	0.0266272189349112
YBR162C	0	0	0.0266075388026608
YPR065W	0	0	0.0265878877400295
YGL136C	0	0	0.0265682656826568
YGL251C	0	0	0.0265486725663717
YLR436C	0	0	0.0265291083271923
YML013W	0	0	0.0265095729013255
YMR149W	0	0	0.0264900662251656
YGR028W	0	0	0.0264705882352941
YIL138C	0	0	0.0264511388684791
YGR141W	0	0	0.026431718061674
YDR079C-A	0	0	0.0264123257520176
YLR218C	0	1	0.0264123257520176
YAL021C	0	0	0.0263929618768328
YKL195W	0	0	0.0263736263736264
YGL121C	0	0	0.0263543191800878
YPL060W	0	0	0.0263350402340892
YMR169C	0	0	0.0263157894736842
YBR131W	0	0	0.0262965668371074
YMR079W	0	0	0.0262773722627737
YMR038C	0	0	0.0262582056892779
YNL131W	0	0	0.0262390670553936
YIR022W	0	0	0.0262199563000728
YPL214C	0	0	0.0262008733624454
YGL082W	0	1	0.0262008733624454
YJR098C	0	1	0.0262008733624454
YBR203W	0	0	0.0261818181818182
YIL045W	0	0	0.0261627906976744
YGL252C	0	0	0.0261437908496732
YOR160W	0	0	0.0261248185776488
YGL187C	0	0	0.0261058738216099
YNR050C	0	0	0.0260869565217391
YEL062W	0	0	0.0260680666183925
YFR051C	0	0	0.0260492040520984
YHR182W	0	1	0.0260492040520984
YAR019C	0	0	0.0260303687635575
YPR093C	0	0	0.0260115606936416
YDR296W	0	0	0.0259927797833935
YJL106W	0	0	0.025974025974026
YJL196C	0	0	0.0259552992069214
YFL041W	0	0	0.0259365994236311
YDL007W	0	0	0.0259179265658747
YMR314W	0	0	0.0258992805755396
YMR309C	0	0	0.0258806613946801
YGL178W	0	0	0.0258620689655172
YCR011C	0	0	0.0258435032304379
YGL005C	0	0	0.0258249641319943
YBR085C-A	0	1	0.0258249641319943
YEL051W	0	0	0.0258064516129032
YDL085C-A	0	1	0.0258064516129032
YHR041C	0	0	0.0257879656160458
YLR450W	0	0	0.0257695060844667
YBL059C-A	0	1	0.0257695060844667
YCL026C-B	0	1	0.0257695060844667
YNL162W-A	0	1	0.0257695060844667
YBL024W	0	0	0.0257510729613734
YER069W	0	0	0.0257326661901358
YKL026C	0	0	0.0257142857142857
YDL132W	0	0	0.0256959314775161
YJL055W	0	1	0.0256959314775161
YPR026W	0	0	0.0256776034236805
YDR177W	0	0	0.0256593014967926
YBR053C	0	1	0.0256593014967926
YKL185W	0	0	0.0256410256410256
YNL208W	0	1	0.0256410256410256
YOL100W	0	0	0.0256227758007117
YGR033C	0	0	0.0256045519203414
YPL057C	0	0	0.0255863539445629
YGL254W	0	0	0.0255681818181818
YDR125C	0	0	0.0255500354861604
YDR084C	0	0	0.025531914893617
YPL198W	0	0	0.0255138199858257
YLR251W	0	0	0.0254957507082153
YDR379C-A	0	1	0.0254957507082153
YJL062W-A	0	1	0.0254957507082153
YML007C-A	0	1	0.0254957507082153
YBR249C	0	0	0.0254777070063694
YML025C	0	0	0.0254596888260255
YGL004C	0	0	0.0254470426409904
YOR382W	0	0	0.0254470426409904
YDL236W	0	0	0.0254470426409904
YJR095W	0	0	0.0254470426409904
YBL069W	0	0	0.0254470426409904
YDR005C	0	0	0.0254470426409904
YPL137C	0	0	0.0254470426409904
YNR052C	0	0	0.0254470426409904
YKL134C	0	0	0.0254470426409904
YDL053C	0	1	0.0254470426409904
YHL020C	0	0	0.0254470426409904
YBR171W	0	0	0.0254470426409904
YKL194C	0	0	0.0254470426409904
YDR185C	0	1	0.0254470426409904
YDR085C	0	0	0.0254470426409904
YBR087W	0	0	0.0254470426409904
YPL153C	0	0	0.0254470426409904
YGR189C	0	0	0.0254470426409904
YGR229C	0	0	0.0254470426409904
YJL053W	0	0	0.0254470426409904
YER150W	0	1	0.0254470426409904
YLR188W	0	0	0.0254470426409904
YPR069C	0	0	0.0254470426409904
YFL034C-B	0	0	0.0254470426409904
YBR018C	0	0	0.0254470426409904
YPL249C	0	0	0.0254470426409904
YPR134W	0	0	0.0254470426409904
YIL066C	0	0	0.0254470426409904
YGR217W	0	0	0.0254470426409904
YIR029W	0	0	0.0254470426409904
YKL024C	0	0	0.0254470426409904
YJL093C	0	0	0.0254470426409904
YHR205W	0	0	0.0254470426409904
YER175C	0	1	0.0254470426409904
YMR113W	0	0	0.0254470426409904
YLR328W	0	0	0.0254470426409904
YKL215C	0	1	0.0254470426409904
YHL028W	0	0	0.0254470426409904
YBR200W	0	0	0.0254470426409904
YIL116W	0	0	0.0254470426409904
YOR113W	0	0	0.0254470426409904
YHR132W-A	0	1	0.0254470426409904
YPL063W	0	0	0.0254470426409904
YPL066W	0	1	0.0254470426409904
YNR030W	0	0	0.0254470426409904
YAL043C	0	0	0.0254470426409904
YBR058C	1	0	0.0254470426409904
YER034W	0	1	0.0254470426409904
YMR089C	0	0	0.0254295532646048
YJL151C	0	1	0.0254295532646048
YGR046W	0	0	0.0254120879120879
YBR102C	0	0	0.0253946465339739
YKL100C	0	1	0.0253946465339739
YER147C	0	0	0.0253772290809328
YJR161C	0	1	0.0253772290809328
YAR033W	0	0	0.0253598355037697
YGR062C	0	0	0.0253424657534247
YFL033C	0	0	0.0253251197809719
YJL210W	0	0	0.0253077975376197
YCL052C	0	0	0.0252904989747095
YNL194C	0	0	0.0252732240437158
YKL184W	0	0	0.0252559726962457
YBR297W	0	0	0.0252387448840382
YKL128C	0	1	0.0252387448840382
YDR371W	0	1	0.0252387448840382
YOR370C	0	0	0.0252215405589639
YOR259C	0	0	0.0252043596730245
YNL304W	0	0	0.0251872021783526
YNR023W	0	0	0.0251700680272109
YLR038C	0	0	0.0251529571719918
YOR085W	0	0	0.0251358695652174
YNL310C	0	0	0.0251188051595384
YML111W	0	0	0.0251017639077341
YPL098C	0	0	0.0250847457627119
YDR411C	0	0	0.0250677506775068
YGL057C	0	1	0.0250677506775068
YDR092W	0	0	0.025050778605281
YNL152W	0	1	0.025050778605281
YLR422W	0	1	0.025050778605281
YGL001C	0	0	0.0250338294993234
YER048W-A	0	0	0.0250169033130494
YER043C	0	0	0.025
YDL045C	0	0	0.024983119513842
YHL031C	0	0	0.0249662618083671
YPL092W	0	0	0.0249494268374916
YGR171C	0	0	0.0249326145552561
YKL051W	0	0	0.0249158249158249
YMR162C	0	0	0.0248990578734859
YDL146W	0	1	0.0248990578734859
YDR111C	0	1	0.0248990578734859
YKR089C	0	0	0.0248823133826496
YNL077W	0	1	0.0248823133826496
YPR116W	0	1	0.0248823133826496
YPL139C	0	0	0.0248655913978495
YMR069W	0	0	0.0248488918737408
YMR175W	0	0	0.0248322147651007
YKL151C	0	1	0.0248322147651007
YOR208W	0	0	0.0248155600268276
YJL133W	0	0	0.024798927613941
YBL016W	0	0	0.0247823174815807
YJR131W	0	0	0.0247657295850067
YOL068C	0	0	0.0247491638795987
YGL195W	0	0	0.0247326203208556
YAL048C	0	0	0.0247160988643955
YCR010C	0	0	0.0246995994659546
YIL111W	0	0	0.0246831220813876
YDR017C	0	0	0.0246666666666667
YLR265C	0	0	0.0246502331778814
YNL155W	0	1	0.0246502331778814
YFL062W	0	1	0.0246502331778814
YJR001W	0	0	0.0246338215712383
YMR003W	0	1	0.0246338215712383
YEL025C	0	1	0.0246338215712383
YML120C	0	0	0.0246174318030605
YOL158C	0	0	0.0246010638297872
YHR116W	0	0	0.0245847176079734
YKL137W	0	1	0.0245847176079734
YBL004W	0	0	0.0245683930942895
YLR092W	0	0	0.0245520902455209
YOR128C	0	0	0.0245358090185676
YKL104C	0	0	0.024519549370444
YDL035C	0	0	0.0245033112582781
YDL131W	0	0	0.0244870946393117
YBR043C	0	0	0.0244708994708995
YER116C	0	0	0.0244547257105089
YGL215W	0	0	0.0244385733157199
YOR362C	0	0	0.0244224422442244
YGL166W	0	0	0.0244063324538259
YML079W	0	1	0.0244063324538259
YCR067C	0	0	0.024390243902439
YML127W	0	0	0.0243741765480896
YHR176W	0	0	0.0243581303489138
YML099C	0	0	0.0243421052631579
YPR147C	0	1	0.0243421052631579
YDR539W	0	1	0.0243421052631579
YER089C	0	0	0.0243261012491782
YHR138C	0	0	0.0243101182654402
YDR018C	0	0	0.0242941562705187
YDR147W	0	0	0.0242782152230971
YDR409W	0	0	0.0242622950819672
YGR015C	0	1	0.0242622950819672
YLR371W	0	0	0.0242463958060288
YPL119C	0	0	0.0242305173542895
YIL046W	0	0	0.0242146596858639
YAR015W	0	0	0.0241988227599738
YOR352W	0	1	0.0241988227599738
YAL007C	0	0	0.0241830065359477
YNL154C	0	0	0.0241672109732201
YLR363W-A	0	1	0.0241672109732201
YER143W	0	0	0.0241514360313316
YGR250C	0	1	0.0241514360313316
YNL031C	0	0	0.0241356816699282
YOR020C	0	0	0.0241199478487614
YPR113W	0	0	0.0241042345276873
YDR033W	0	1	0.0241042345276873
YHR162W	0	1	0.0241042345276873
YDL216C	0	0	0.0240885416666667
YFL028C	0	0	0.0240728692257645
YOR137C	0	0	0.0240572171651495
YGL053W	0	0	0.0240415854450942
YBR060C	0	0	0.024025974025974
YLR299W	0	0	0.0240103828682674
YPR198W	0	0	0.0239948119325551
YDL246C	0	0	0.0239792611795204
YKR011C	0	1	0.0239792611795204
YNL070W	0	0	0.0239637305699482
YBR291C	0	0	0.0239482200647249
YGL081W	0	1	0.0239482200647249
YER064C	0	0	0.0239327296248383
YPR138C	0	0	0.0239172592113769
YOL113W	0	0	0.0239018087855297
YKR103W	0	0	0.0238863783085862
YDR025W	0	0	0.0238709677419355
YKL170W	0	0	0.0238555770470664
YIL156W	0	0	0.023840206185567
YLR216C	0	0	0.0238248551191243
YER170W	0	0	0.0238095238095238
YLR382C	0	0	0.0237942122186495
YDL119C	0	0	0.0237789203084833
YOL043C	0	0	0.0237636480411047
YOR134W	0	0	0.0237483953786906
YPL147W	0	0	0.0237331622835151
YIL048W	0	0	0.0237179487179487
YHR001W	0	0	0.0237027546444587
YOR153W	0	0	0.0236875800256082
YOR129C	0	0	0.0236724248240563
YNR008W	0	0	0.0236572890025575
YDR350C	0	0	0.0236421725239617
YHR007C	0	0	0.0236270753512133
YER009W	0	0	0.0236119974473516
YMR067C	0	0	0.0235969387755102
YDL033C	0	0	0.0235818992989165
YLL007C	0	1	0.0235818992989165
YAL063C	0	0	0.0235668789808917
YDR046C	0	0	0.0235518777848504
YDR011W	0	0	0.0235368956743003
YLR095C	0	0	0.0235219326128417
YGR082W	0	0	0.0235069885641677
YMR023C	0	0	0.0234920634920635
YLR072W	0	1	0.0234920634920635
YIL071C	0	0	0.0234771573604061
YKL171W	0	0	0.0234622701331642
YOL009C	0	0	0.023447401774398
YMR298W	0	0	0.0234325522482584
YBR045C	0	0	0.0234177215189873
YHR198C	0	1	0.0234177215189873
YNR027W	0	0	0.0234029095509171
YDL222C	0	0	0.0233881163084703
YOL071W	0	0	0.0233733417561592
YDL072C	0	1	0.0233733417561592
YML088W	0	0	0.0233585858585859
YEL017W	0	0	0.0233438485804416
YPL083C	0	0	0.0233291298865069
YIL128W	0	0	0.0233144297416509
YBL003C	0	0	0.0232997481108312
YBR128C	0	0	0.0232850849590938
YHR046C	0	0	0.0232704402515723
YHR110W	0	0	0.0232558139534884
YBR287W	0	1	0.0232558139534884
YGR241C	0	0	0.0232412060301508
YOR327C	0	0	0.0232266164469554
YMR115W	0	1	0.0232266164469554
YLR286C	0	0	0.0232120451693852
YNL211C	0	1	0.0232120451693852
YER052C	0	0	0.0231974921630094
YDR313C	0	0	0.0231829573934837
YPR125W	0	0	0.0231684408265498
YMR097C	0	0	0.023153942428035
YFL048C	0	0	0.0231394621638524
YNL094W	0	0	0.023125
YPR040W	0	0	0.0231105559025609
YGL200C	0	0	0.0230961298377029
YHL038C	0	0	0.0230817217716781
YOR330C	0	0	0.0230673316708229
YKL149C	0	0	0.0230529595015576
YKR062W	0	0	0.0230386052303861
YGR106C	0	1	0.0230386052303861
YDL104C	0	1	0.0230386052303861
YGL030W	0	0	0.0230242688238955
YMR119W	0	0	0.0230099502487562
YDL052C	0	0	0.0229956494717216
YNL052W	0	0	0.0229813664596273
YJR052W	0	0	0.0229671011793917
YIL098C	0	0	0.0229528535980149
YOR334W	0	0	0.022938623682579
YPL234C	0	0	0.0229244114002478
YLR201C	0	0	0.0229102167182663
YHR031C	0	0	0.0228960396039604
YHL018W	0	1	0.0228960396039604
YOR261C	0	0	0.0228818800247372
YOR274W	0	0	0.0228677379480841
YAL008W	0	1	0.0228677379480841
YIL105C	0	0	0.0228536133415689
YJR120W	0	0	0.0228395061728395
YGR038W	0	0	0.0228254164096237
YPR165W	0	0	0.0228113440197287
YDR200C	0	0	0.0227972889710413
YGL080W	0	1	0.0227972889710413
YHR049W	0	1	0.0227972889710413
YHR058C	0	0	0.0227832512315271
YLR430W	0	0	0.0227692307692308
YPR145W	0	0	0.0227552275522755
YGL192W	0	0	0.0227412415488629
YDR252W	0	0	0.0227272727272727
YLR417W	0	0	0.0227133210558625
YNL183C	0	0	0.0226993865030675
YGR112W	0	0	0.0226854690374004
YLR411W	0	0	0.022671568627451
YGL085W	0	1	0.022671568627451
YER133W	0	0	0.0226576852418861
YPL095C	0	0	0.0226438188494492
YOR099W	0	0	0.0226299694189602
YKL110C	0	0	0.0226161369193154
YDR197W	0	0	0.0226023213194869
YAL013W	0	0	0.0225885225885226
YAL035W	0	0	0.0225747406955461
YBR050C	0	0	0.0225609756097561
YIL121W	0	0	0.0225472273004266
YOR173W	0	0	0.0225334957369062
YMR060C	0	0	0.0225197808886184
YNL026W	0	0	0.0225060827250608
YJR010W	0	0	0.0224924012158055
YPR034W	0	0	0.0224787363304982
YFL046W	0	1	0.0224787363304982
YGR233C	0	0	0.0224650880388585
YGR246C	0	0	0.0224514563106796
YJR080C	0	1	0.0224514563106796
YFR040W	0	0	0.0224378411158278
YPL271W	0	0	0.0224242424242424
YFR021W	0	0	0.0224106602059358
YLR427W	0	0	0.0223970944309927
YLR393W	0	0	0.0223835450695705
YHL036W	0	0	0.0223700120918984
YDR287W	0	0	0.0223564954682779
YGR026W	0	1	0.0223564954682779
YNL334C	0	0	0.0223429951690821
YOR209C	0	0	0.0223295111647556
YMR177W	0	0	0.0223160434258142
YMR012W	0	0	0.0223025919228451
YNL298W	0	0	0.022289156626506
YLR271W	0	1	0.022289156626506
YPL226W	0	0	0.0222757375075256
YGR249W	0	0	0.0222623345367028
YLR130C	0	0	0.0222489476849068
YJR110W	0	0	0.0222355769230769
YBL097W	0	0	0.0222222222222222
YBR074W	0	1	0.0222222222222222
YNL063W	0	1	0.0222222222222222
YMR030W	0	0	0.0222088835534214
YIL099W	0	0	0.0221955608878224
YDL070W	0	1	0.0221955608878224
YDR436W	0	0	0.0221822541966427
YDR405W	0	0	0.0221689634511684
YFR030W	0	0	0.0221556886227545
YDR251W	0	0	0.0221424296828247
YDR061W	0	1	0.0221424296828247
YML131W	0	0	0.0221291866028708
YLR398C	0	0	0.0221159593544531
YKR021W	0	1	0.0221159593544531
YIR036C	0	1	0.0221159593544531
YKL092C	0	0	0.0221027479091995
YKL020C	0	0	0.022089552238806
YOL081W	0	0	0.0220763723150358
YDR034C	0	0	0.0220632081097197
YHL024W	0	0	0.0220500595947557
YML014W	0	0	0.0220369267421084
YDL227C	0	0	0.0220238095238095
YKR031C	0	0	0.0220107079119572
YPL069C	0	0	0.0219976218787158
YJR091C	0	0	0.0219845513963161
YLL040C	0	0	0.0219714964370546
YBR076W	0	0	0.0219584569732938
YMR182C	0	0	0.0219454329774614
YDR536W	0	0	0.021932424422051
YOR008C	0	0	0.0219194312796209
YMR142C	0	0	0.0219064535227946
YNL218W	0	0	0.0218934911242604
YDR328C	0	0	0.0218805440567711
YNL014W	0	0	0.0218676122931442
YOR328W	0	0	0.0218546958062611
YDR470C	0	0	0.0218417945690673
YDR205W	0	0	0.0218289085545723
YNL246W	0	0	0.0218160377358491
YBR056W	0	1	0.0218160377358491
YNR032W	0	0	0.0218031820860342
YER031C	0	0	0.0217903415783274
YEL059C-A	0	0	0.0217775161859918
YLL001W	0	0	0.0217647058823529
YDL178W	0	0	0.0217519106407995
YKR052C	0	0	0.0217391304347826
YKL212W	0	0	0.0217263652378156
YPR108W	0	0	0.0217136150234742
YDR262W	0	1	0.0217136150234742
YEL050C	0	0	0.0217008797653959
YPL037C	0	0	0.0216881594372802
YKR055W	0	0	0.0216754540128881
YPL152W	0	0	0.0216627634660422
YPL014W	0	1	0.0216627634660422
YBR295W	0	0	0.0216500877706261
YMR287C	0	0	0.0216374269005848
YGR043C	0	1	0.0216374269005848
YEL041W	0	0	0.021624780829924
YNL332W	0	0	0.0216121495327103
YLR375W	0	1	0.0216121495327103
YFR034C	0	0	0.0215995329830706
YKL159C	0	0	0.0215869311551925
YLR069C	0	0	0.0215743440233236
YGR155W	0	0	0.0215617715617716
YBR142W	0	0	0.0215492137449039
YLR091W	0	1	0.0215492137449039
YDR231C	0	0	0.0215366705471478
[truncated: 3,790 more rows]
