# Supplementary material for: Computationally Driven, Quantitative Experiments Discover Genes Required for Mitochondrial Biogenesis
Source: PLoS Genet. 2009 Mar 20;5(3):e1000407. doi: 10.1371/journal.pgen.1000407 (PMC2648979; doi:10.1371/journal.pgen.1000407)
Supplement: Dataset S2 — Top 100 novel ensemble predictions for additional yeast biological processes. A zip file containing 387 tab-delimited text files of the ensemble predictions for the indicated Gene Ontology Biological Process Term. (21.70 MB GZ) [file pgen.1000407.s013.gz › GO_0006094.txt]

ORF	AnnotatedToTerm?	Uncharacterized_04152007?	Precision
YJL052W	1	0	1.0
YAL005C	0	0	0.75
YBR196C	1	0	0.75
YKL060C	1	0	0.75
YMR303C	0	0	0.75
YGR192C	1	0	0.75
YKL152C	1	0	0.75
YGR254W	1	0	0.75
YDR050C	0	0	0.75
YHR174W	1	0	0.75
YCR012W	1	0	0.75
YJR009C	1	0	0.75
YOL086C	0	0	0.692307692307692
YAL038W	0	0	0.647058823529412
YLR044C	0	0	0.647058823529412
YMR135C	1	0	0.647058823529412
YGL227W	1	0	0.647058823529412
YPR080W	0	0	0.619047619047619
YBR118W	0	0	0.619047619047619
YCL039W	1	0	0.619047619047619
YIL097W	1	0	0.619047619047619
YDR216W	0	0	0.608695652173913
YIL017C	1	0	0.608695652173913
YNL117W	0	0	0.583333333333333
YML042W	0	0	0.56
YDR510W	0	0	0.548387096774194
YDL078C	0	0	0.548387096774194
YDR028C	0	0	0.548387096774194
YBR105C	1	0	0.548387096774194
YMR280C	1	0	0.548387096774194
YJL089W	1	0	0.548387096774194
YOL151W	0	0	0.545454545454545
YDR255C	1	0	0.545454545454545
YMR114C	0	1	0.545454545454545
YGL208W	0	0	0.529411764705882
YLL039C	0	0	0.514285714285714
YOR360C	0	0	0.5
YGL035C	0	0	0.486486486486487
YER028C	0	0	0.473684210526316
YPL134C	0	0	0.461538461538462
YDR422C	0	0	0.45
YER167W	0	0	0.441860465116279
YER027C	0	0	0.441860465116279
YLR377C	1	0	0.441860465116279
YER021W	0	0	0.431818181818182
YER065C	0	0	0.422222222222222
YGL205W	0	0	0.41304347826087
YML048W	0	0	0.404255319148936
YIL160C	0	0	0.395833333333333
YBR126C	0	0	0.387755102040816
YIL036W	0	0	0.38
YOL135C	0	0	0.372549019607843
YLR174W	0	0	0.365384615384615
YKL217W	0	0	0.358490566037736
YPL054W	0	1	0.358490566037736
YNL127W	0	0	0.351851851851852
YLR109W	0	0	0.345454545454545
YER177W	0	0	0.339285714285714
YMR186W	0	0	0.333333333333333
YML028W	0	0	0.327586206896552
YDR155C	0	0	0.322033898305085
YLL024C	0	0	0.316666666666667
YGR087C	0	0	0.311475409836066
YFL039C	0	0	0.306451612903226
YMR205C	0	0	0.301587301587302
YER015W	0	0	0.296875
YER096W	0	0	0.292307692307692
YOR100C	0	0	0.287878787878788
YLR110C	0	0	0.283582089552239
YLR134W	0	0	0.279411764705882
YGL253W	0	0	0.27536231884058
YNL009W	0	0	0.271428571428571
YGR240C	0	0	0.267605633802817
YNL025C	0	0	0.263888888888889
YEL034W	0	0	0.26027397260274
YPL036W	0	0	0.256756756756757
YIL053W	0	0	0.253333333333333
YGL008C	0	0	0.25
YKL187C	0	1	0.25
YOR133W	0	0	0.246753246753247
YDR385W	0	0	0.243589743589744
YJL138C	0	0	0.240506329113924
YGR067C	0	1	0.240506329113924
YKL188C	0	0	0.2375
YKL056C	0	0	0.234567901234568
YKL162C	0	1	0.234567901234568
YKR059W	0	0	0.231707317073171
YIL018W	0	0	0.228915662650602
YDL113C	0	0	0.226190476190476
YOL147C	0	0	0.224489795918367
YDR027C	0	0	0.224489795918367
YER040W	0	0	0.224489795918367
YLR312C	0	1	0.224489795918367
YDR479C	0	0	0.224489795918367
YDL027C	0	1	0.224489795918367
YAR035W	0	0	0.224489795918367
YDR256C	0	0	0.224489795918367
YBR114W	0	0	0.224489795918367
YBR031W	0	0	0.224489795918367
YGL062W	1	0	0.224489795918367
YDR012W	0	0	0.224489795918367
YDR319C	0	1	0.224489795918367
YBR218C	1	0	0.224489795918367
YOL143C	0	0	0.224489795918367
YOR186W	0	1	0.224489795918367
YIL107C	0	0	0.224489795918367
YDR477W	1	0	0.224489795918367
YBL105C	0	0	0.222222222222222
YOR023C	0	0	0.22
YDL140C	0	0	0.217821782178218
YDR254W	0	0	0.215686274509804
YOL020W	0	0	0.213592233009709
YPL061W	0	0	0.211538461538462
YDR069C	0	0	0.20952380952381
YKR009C	0	0	0.207547169811321
YPL026C	0	0	0.205607476635514
YPL248C	0	0	0.203703703703704
YJL116C	0	0	0.201834862385321
YEL011W	0	0	0.2
YIL033C	0	0	0.198198198198198
YKL085W	0	0	0.196428571428571
YBL058W	0	0	0.194690265486726
YNL065W	0	0	0.192982456140351
YIL135C	0	0	0.191304347826087
YCL025C	0	0	0.189655172413793
YDR318W	0	0	0.188034188034188
YDR099W	0	0	0.186440677966102
YDR443C	0	0	0.184873949579832
YLR023C	0	0	0.183333333333333
YNR001C	0	0	0.181818181818182
YDL229W	0	0	0.180327868852459
YPR008W	0	0	0.178861788617886
YJL130C	0	0	0.17741935483871
YOR120W	0	0	0.176
YBR041W	0	0	0.174603174603175
YEL052W	0	1	0.174603174603175
YNL201C	0	0	0.173228346456693
YBL049W	0	1	0.173228346456693
YCR005C	0	0	0.171875
YER088C	0	0	0.170542635658915
YOR136W	0	0	0.169230769230769
YMR241W	0	0	0.16793893129771
YEL031W	0	0	0.166666666666667
YBR112C	0	0	0.165413533834586
YDR043C	0	0	0.164179104477612
YPL135W	0	0	0.162962962962963
YLR258W	0	0	0.161764705882353
YLL029W	0	1	0.161764705882353
YML006C	0	0	0.160583941605839
YBR109C	0	0	0.159420289855072
YPL106C	0	0	0.158273381294964
YDL085W	0	0	0.157142857142857
YBL043W	0	0	0.156028368794326
YKL216W	0	0	0.154929577464789
YBL093C	0	0	0.153846153846154
YCL035C	0	0	0.152777777777778
YDR513W	0	0	0.151724137931034
YBR149W	0	0	0.150684931506849
YEL071W	0	0	0.149659863945578
YCR084C	0	0	0.148648648648649
YNL015W	0	0	0.147651006711409
YHR135C	0	0	0.146666666666667
YDR169C	0	1	0.146666666666667
YCR071C	0	0	0.145695364238411
YBR010W	0	0	0.144736842105263
YER111C	0	0	0.143790849673203
YOR249C	0	0	0.142857142857143
YLR420W	0	0	0.141935483870968
YML004C	0	0	0.141025641025641
YHR087W	0	0	0.140127388535032
YLR211C	0	1	0.140127388535032
YLR304C	0	0	0.139240506329114
YNL037C	0	0	0.138364779874214
YDR338C	0	1	0.138364779874214
YDR463W	0	0	0.1375
YGL180W	0	0	0.136645962732919
YDR286C	0	1	0.136645962732919
YDL218W	0	1	0.136645962732919
YGL037C	0	0	0.135802469135802
YNR047W	0	0	0.134969325153374
YJL005W	0	0	0.134146341463415
YNL034W	0	1	0.134146341463415
YNL018C	0	1	0.134146341463415
YDR059C	0	0	0.133333333333333
YDR182W	0	0	0.132530120481928
YIL101C	0	0	0.131736526946108
YLR027C	0	0	0.130952380952381
YDR115W	0	0	0.130177514792899
YNL274C	0	0	0.129411764705882
YKL193C	0	0	0.128654970760234
YLR421C	0	0	0.127906976744186
YGR180C	0	0	0.127777777777778
YOR047C	0	0	0.127777777777778
YLR248W	0	0	0.127777777777778
YPR002W	0	0	0.127777777777778
YPR035W	0	0	0.127777777777778
YGL137W	0	0	0.127777777777778
YMR105C	0	0	0.127777777777778
YEL012W	1	0	0.127777777777778
YNR016C	0	0	0.12707182320442
YPR154W	0	0	0.126373626373626
YNL234W	0	0	0.12568306010929
YER086W	0	0	0.125
YPL262W	0	0	0.124324324324324
YPL031C	0	0	0.123655913978495
YKL129C	0	0	0.122994652406417
YKL182W	0	0	0.122340425531915
YBR017C	0	0	0.121693121693122
YGL134W	0	0	0.121052631578947
YOR092W	0	0	0.120603015075377
YHR104W	0	0	0.120603015075377
YNL236W	0	0	0.120603015075377
YHR094C	0	0	0.120603015075377
YBR145W	0	0	0.120603015075377
YPL159C	0	0	0.120603015075377
YPR001W	0	0	0.120603015075377
YMR136W	0	0	0.120603015075377
YKR097W	1	0	0.120603015075377
YLR249W	0	0	0.12
YMR174C	0	0	0.119402985074627
YGR209C	0	0	0.118811881188119
YIR001C	0	0	0.118226600985222
YNL045W	0	0	0.117647058823529
YMR083W	0	0	0.117073170731707
YKL139W	0	0	0.116504854368932
YJR045C	0	0	0.115942028985507
YLR270W	0	0	0.115384615384615
YLR327C	0	1	0.115384615384615
YDL185W	0	0	0.114832535885167
YPL166W	0	0	0.114285714285714
YDL224C	0	0	0.113744075829384
YGR248W	0	0	0.113207547169811
YDR335W	0	0	0.112676056338028
YER035W	0	0	0.11214953271028
YMR170C	0	0	0.111627906976744
YDR079W	0	0	0.111111111111111
YPR156C	0	0	0.110599078341014
YJL026W	0	0	0.110091743119266
YDR533C	0	1	0.110091743119266
YDL124W	0	0	0.10958904109589
YFR047C	0	0	0.109090909090909
YLR107W	0	0	0.108597285067873
YIL050W	0	0	0.108108108108108
YEL060C	0	0	0.10762331838565
YLR348C	0	0	0.107142857142857
YPL219W	0	0	0.106666666666667
YKL084W	0	0	0.106194690265487
YER038C	0	0	0.105726872246696
YGL209W	0	0	0.105263157894737
YDL021W	0	1	0.105263157894737
YLL036C	0	0	0.104803493449782
YPL042C	0	0	0.104347826086957
YAL054C	0	0	0.103896103896104
YPL247C	0	1	0.103896103896104
YAL062W	0	0	0.103448275862069
YKL091C	0	1	0.103448275862069
YOR386W	0	0	0.103004291845494
YMR304W	0	0	0.102564102564103
YDR391C	0	1	0.102564102564103
YOR084W	0	0	0.102127659574468
YGL229C	0	0	0.101694915254237
YOR267C	0	0	0.10126582278481
YBR117C	0	0	0.100840336134454
YGR161C	0	0	0.100418410041841
YOR290C	0	0	0.1
YER168C	0	0	0.0995850622406639
YGL026C	0	0	0.0991735537190083
YOR289W	0	1	0.0991735537190083
YGL083W	0	1	0.0991735537190083
YGL158W	0	0	0.0987654320987654
YBR169C	0	0	0.0983606557377049
YHR195W	0	0	0.0979591836734694
YLR113W	0	0	0.0975609756097561
YOR185C	0	0	0.097165991902834
YDL090C	0	0	0.0967741935483871
YDL047W	0	0	0.0963855421686747
YIR017C	0	0	0.096
YBL033C	0	0	0.0956175298804781
YGR243W	0	1	0.0956175298804781
YKL067W	0	0	0.0952380952380952
YOR107W	0	0	0.0948616600790514
YDR009W	0	0	0.094488188976378
YDR031W	0	1	0.094488188976378
YOR184W	0	0	0.0941176470588235
YDL238C	0	0	0.09375
YFL014W	0	0	0.0936329588014981
YBR215W	0	0	0.0936329588014981
YER059W	0	0	0.0936329588014981
YHR137W	0	0	0.0936329588014981
YPR127W	0	1	0.0936329588014981
YMR315W	0	1	0.0936329588014981
YDR530C	0	0	0.0936329588014981
YBR111C	0	1	0.0936329588014981
YDR345C	0	0	0.0936329588014981
YBR208C	0	0	0.0936329588014981
YLL027W	0	0	0.0936329588014981
YOR052C	0	1	0.0936329588014981
YNL134C	0	1	0.0936329588014981
YOR338W	0	0	0.0936329588014981
YMR140W	0	0	0.0936329588014981
YGL115W	1	0	0.0936329588014981
YIL154C	0	0	0.0932835820895522
YDL145C	0	0	0.0929368029739777
YLR224W	0	0	0.0925925925925926
YNL006W	0	0	0.0922509225092251
YML058W	0	0	0.0919117647058824
YNL098C	0	0	0.0915750915750916
YCR081W	0	0	0.0912408759124088
YNL007C	0	0	0.0909090909090909
YOR178C	0	0	0.0905797101449275
YBL011W	0	0	0.0902527075812274
YLR438W	0	0	0.0899280575539568
YNL036W	0	0	0.0896057347670251
YOR230W	0	0	0.0892857142857143
YBR054W	0	1	0.0892857142857143
YER037W	0	1	0.0892857142857143
YPL265W	0	0	0.0889679715302491
YAL040C	0	0	0.0886524822695035
YGR268C	0	0	0.088339222614841
YDR096W	0	0	0.0880281690140845
YER129W	0	0	0.087719298245614
YBR086C	0	0	0.0874125874125874
YER148W	0	0	0.0871080139372822
YAL027W	0	1	0.0871080139372822
YDR007W	0	0	0.0868055555555556
YPL105C	0	1	0.0868055555555556
YLR108C	0	1	0.0868055555555556
YNR034W	0	0	0.0865051903114187
YIL045W	0	0	0.0862068965517241
YKL071W	0	1	0.0862068965517241
YGR204W	0	0	0.0859106529209622
YBR212W	0	0	0.0856164383561644
YDR006C	0	0	0.0853242320819113
YDR272W	0	0	0.0850340136054422
YDR330W	0	0	0.0847457627118644
YOR265W	0	0	0.0844594594594595
YPL179W	0	0	0.0841750841750842
YLR178C	0	0	0.0838926174496644
YJR096W	0	0	0.0836120401337793
YNL241C	0	0	0.0833333333333333
YDR358W	0	0	0.0830564784053156
YDR178W	0	0	0.0827814569536424
YKR099W	0	0	0.0825082508250825
YBR268W	0	0	0.0822368421052632
YDR164C	0	0	0.0819672131147541
YBR038W	0	0	0.0816993464052288
YJL082W	0	1	0.0816993464052288
YPL046C	0	0	0.0814332247557003
YDL215C	0	0	0.0811688311688312
YOR347C	0	0	0.0809061488673139
YBR286W	0	0	0.0806451612903226
YER062C	0	0	0.0803858520900322
YOR375C	0	0	0.0801282051282051
YDL188C	0	0	0.0798722044728434
YOL059W	0	0	0.0796178343949045
YBR046C	0	1	0.0796178343949045
YKL213C	0	0	0.0793650793650794
YDR353W	0	0	0.0791139240506329
YDR368W	0	0	0.0788643533123028
YLR303W	0	0	0.0786163522012579
YJL153C	0	0	0.0783699059561129
YDR277C	0	0	0.078125
YER054C	0	0	0.0778816199376947
YHL026C	0	1	0.0778816199376947
YHR097C	0	1	0.0778816199376947
YGR111W	0	0	0.077639751552795
YPR185W	0	0	0.0773993808049536
YIL010W	0	0	0.0771604938271605
YGL044C	0	0	0.0769230769230769
YJR139C	0	0	0.0766871165644172
YNL216W	0	0	0.0764525993883792
YDR018C	0	0	0.0762195121951219
YDR207C	0	0	0.0759878419452888
YGL005C	0	0	0.0757575757575758
YLR407W	0	1	0.0757575757575758
YOR134W	0	0	0.0755287009063444
YBR202W	0	0	0.0753012048192771
YKR075C	0	1	0.0753012048192771
YBR066C	0	0	0.0750750750750751
YGR079W	0	1	0.0750750750750751
YMR207C	0	0	0.0748502994011976
YGL181W	0	0	0.0746268656716418
YDL176W	0	1	0.0746268656716418
YDL126C	0	0	0.0744047619047619
YJR019C	0	0	0.0741839762611276
YHR079C	0	0	0.0739644970414201
YIL042C	0	0	0.0737463126843658
YCL018W	0	0	0.0735294117647059
YOR155C	0	0	0.0733137829912024
YCL034W	0	0	0.0730994152046784
YGR070W	0	0	0.0728862973760933
YDR497C	0	0	0.0726744186046512
YER174C	0	0	0.072463768115942
YBR216C	0	0	0.0722543352601156
YCR036W	0	0	0.0720461095100865
YLR361C	0	0	0.0718390804597701
YHL030W	0	0	0.0716332378223496
YHR013C	0	0	0.0714285714285714
YKR067W	0	0	0.0712250712250712
YHR071W	0	0	0.0710227272727273
YNL223W	0	0	0.0708215297450425
YDL097C	0	0	0.0706214689265537
YMR061W	0	0	0.0704225352112676
YMR271C	0	0	0.0702247191011236
YHL048W	0	0	0.0700280112044818
YDL195W	0	0	0.0698324022346369
YPL203W	0	0	0.0696378830083565
YML043C	0	0	0.0694444444444444
YGR205W	0	1	0.0694444444444444
YGR244C	0	0	0.0692520775623269
YOL064C	0	0	0.069060773480663
YGL245W	0	0	0.068870523415978
YGR143W	0	0	0.0686813186813187
YBR256C	0	0	0.0684931506849315
YGL073W	0	0	0.0683060109289618
YDL101C	0	0	0.0681198910081744
YJL164C	0	0	0.0679347826086956
YER101C	0	1	0.0679347826086956
YMR251W-A	0	0	0.0677506775067751
YKR011C	0	1	0.0677506775067751
YOL144W	0	0	0.0675675675675676
YER169W	0	0	0.0673854447439353
YOR374W	0	0	0.0672043010752688
YLR094C	0	0	0.0670241286863271
YER144C	0	0	0.0668449197860963
YDR171W	0	0	0.0666666666666667
YDL048C	0	1	0.0666666666666667
YJR059W	0	0	0.0664893617021277
YHR113W	0	0	0.0663129973474801
YPR184W	0	0	0.0661375661375661
YLR345W	0	0	0.0659630606860158
YBL101C	0	0	0.0657894736842105
YBL001C	0	0	0.0656167979002625
YIL099W	0	0	0.0654450261780105
YGR250C	0	1	0.0654450261780105
YBR248C	0	0	0.0652741514360313
YPR172W	0	1	0.0652741514360313
YNL103W	0	0	0.0651041666666667
YLR223C	0	0	0.0649350649350649
YHR106W	0	0	0.0647668393782383
YBR198C	0	0	0.0645994832041344
YNL255C	0	0	0.0644329896907216
YNL180C	0	0	0.06426735218509
YLR354C	0	0	0.0641025641025641
YGR194C	0	0	0.0639386189258312
YPL177C	0	0	0.0637755102040816
YOL136C	0	0	0.0636132315521628
YKL126W	0	0	0.0634517766497462
YIL155C	0	0	0.0632911392405063
YPL153C	0	0	0.0631313131313131
YCL043C	0	0	0.0629722921914358
YCR077C	0	0	0.0628140703517588
YBL019W	0	0	0.06265664160401
YKL010C	0	0	0.0625
YER142C	0	0	0.0623441396508728
YOL032W	0	0	0.0621890547263682
YOR062C	0	1	0.0621890547263682
YDR419W	0	0	0.0620347394540943
YHL025W	0	0	0.0618811881188119
YBR195C	0	0	0.0617283950617284
YLR226W	0	0	0.061576354679803
YFR019W	0	0	0.0614250614250614
YDR423C	0	0	0.0612745098039216
YDR508C	0	0	0.0611246943765281
YOR014W	0	0	0.0609756097560976
YKL038W	0	0	0.0608272506082725
YCR079W	0	0	0.0606796116504854
YNR007C	0	0	0.0605326876513317
YDR204W	0	0	0.0603864734299517
YJL155C	0	0	0.0602409638554217
YDR505C	0	1	0.0602409638554217
YMR278W	0	1	0.0602409638554217
YBR127C	0	0	0.0600961538461538
YOR018W	0	0	0.0599520383693046
YLR120C	0	0	0.0598086124401914
YOR040W	0	0	0.0596658711217184
YBR011C	0	0	0.0595238095238095
YNL135C	0	0	0.0593824228028504
YDL223C	0	0	0.0592417061611374
YER079W	0	1	0.0592417061611374
YMR261C	0	0	0.0591016548463357
YBR214W	0	0	0.0589622641509434
YBR204C	0	1	0.0589622641509434
YDR003W	0	0	0.0588235294117647
YOL117W	0	0	0.0586854460093897
YGR174C	0	0	0.0585480093676815
YIL113W	0	0	0.0584269662921348
YNR065C	0	1	0.0584269662921348
YKL124W	0	0	0.0584269662921348
YBR082C	0	0	0.0584269662921348
YGL019W	0	0	0.0584269662921348
YKL015W	0	0	0.0584269662921348
YLL041C	0	0	0.0584269662921348
YNR023W	0	0	0.0584269662921348
YJR008W	0	1	0.0584269662921348
YGR043C	0	1	0.0584269662921348
YBR072W	0	0	0.0584269662921348
YKL026C	0	0	0.0584269662921348
YKL150W	0	0	0.0584269662921348
YBR035C	0	0	0.0584269662921348
YMR027W	0	1	0.0584269662921348
YOR137C	0	0	0.0584269662921348
YMR204C	0	0	0.0584269662921348
YNL257C	0	0	0.0584269662921348
YOR193W	0	0	0.0584269662921348
YKL141W	0	0	0.0584269662921348
YHR194W	0	0	0.0584269662921348
YHR009C	0	1	0.0584269662921348
YOL126C	1	0	0.0584269662921348
YGR256W	0	0	0.0582959641255605
YMR258C	0	1	0.0582959641255605
YHR138C	0	0	0.058165548098434
YGL159W	0	1	0.058165548098434
YDR293C	0	0	0.0580357142857143
YLL019C	0	0	0.0579064587973274
YER069W	0	0	0.0577777777777778
YMR022W	0	0	0.057649667405765
YMR152W	0	0	0.0575221238938053
YCL038C	0	0	0.0573951434878587
YGR258C	0	0	0.0572687224669604
YGR023W	0	0	0.0571428571428571
YBR199W	0	0	0.0570175438596491
YGL141W	0	0	0.0568927789934354
YNR002C	0	0	0.0567685589519651
YKL035W	0	0	0.0566448801742919
YML132W	0	0	0.0565217391304348
YIL021W	0	0	0.0563991323210412
YOR138C	0	0	0.0562770562770563
YAL015C	0	0	0.0561555075593952
YCL050C	0	0	0.0560344827586207
YGR044C	0	0	0.0559139784946237
YDL024C	0	0	0.055793991416309
YBL022C	0	0	0.0556745182012848
YCL017C	0	0	0.0555555555555556
YBR168W	0	0	0.0554371002132196
YPL240C	0	0	0.0553191489361702
YMR251W	0	0	0.0552016985138004
YGR042W	0	0	0.0550847457627119
YJL095W	0	0	0.0549682875264271
YBR221C	0	0	0.0548523206751055
YMR291W	0	1	0.0548523206751055
YBL015W	0	0	0.0547368421052632
YLR080W	0	0	0.0546218487394958
YDL233W	0	1	0.0546218487394958
YLR342W	0	0	0.0545073375262055
YNL239W	0	0	0.0543933054393305
YHR096C	0	0	0.0542797494780793
YOR028C	0	0	0.0541666666666667
YKR018C	0	1	0.0541666666666667
YCR091W	0	0	0.0540540540540541
YBR139W	0	0	0.0539419087136929
YGL156W	0	0	0.0538302277432712
YJL030W	0	0	0.0537190082644628
YBR059C	0	0	0.0536082474226804
YER141W	0	0	0.0534979423868313
YOR116C	0	0	0.053388090349076
YMR104C	0	0	0.0532786885245902
YIL111W	0	0	0.0531697341513292
YBL050W	0	0	0.0530612244897959
YOR363C	0	0	0.0529531568228106
YGR141W	0	0	0.0528455284552846
YFR029W	0	0	0.0527383367139959
YOR054C	0	0	0.0526315789473684
YNL270C	0	0	0.0525252525252525
YMR223W	0	0	0.0524193548387097
YLR324W	0	0	0.0523138832997988
YOR038C	0	0	0.0522088353413655
YHR001W-A	0	0	0.0521042084168337
YOR275C	0	0	0.052
YPL006W	0	0	0.0518962075848303
YBR001C	0	0	0.051792828685259
YLR058C	0	0	0.0516898608349901
YMR101C	0	0	0.0515873015873016
YHL036W	0	0	0.0514851485148515
YGR110W	0	1	0.0514851485148515
YMR297W	0	0	0.0513833992094862
YBL102W	0	0	0.0512820512820513
YFL030W	0	0	0.0511811023622047
YBR225W	0	1	0.0511811023622047
YKL218C	0	0	0.0510805500982318
YJL141C	0	0	0.0509803921568627
YJL185C	0	1	0.0509803921568627
YBR016W	0	0	0.050880626223092
YBR024W	0	0	0.05078125
YBR129C	0	0	0.050682261208577
YOL108C	0	0	0.0505836575875486
YDL022W	0	0	0.0504854368932039
YBL036C	0	0	0.0503875968992248
YKL034W	0	0	0.0502901353965184
YPL092W	0	0	0.0501930501930502
YDR001C	0	0	0.0500963391136802
YLR090W	0	0	0.05
YKL103C	0	0	0.0499040307101727
YKL093W	0	0	0.0498084291187739
YDL182W	0	0	0.0497131931166348
YER095W	0	0	0.049618320610687
YBR175W	0	0	0.0495238095238095
YKL197C	0	0	0.0494296577946768
YPR026W	0	0	0.0493358633776091
YAR007C	0	0	0.0492424242424242
YDR058C	0	0	0.0491493383742911
YPR030W	0	0	0.0490566037735849
YDR077W	0	0	0.0489642184557439
YLR153C	0	0	0.0488721804511278
YNL125C	0	0	0.0487804878048781
YDR529C	0	0	0.048689138576779
YMR053C	0	0	0.0485981308411215
YGR048W	0	0	0.0485074626865672
YNL273W	0	0	0.0484171322160149
YHR016C	0	0	0.0483271375464684
YJL210W	0	0	0.0482374768089054
YDL110C	0	1	0.0482374768089054
YDR287W	0	0	0.0481481481481481
YBR294W	0	0	0.0480591497227357
YHR075C	0	0	0.0479704797047971
YNL154C	0	0	0.0478821362799263
YOL030W	0	1	0.0478821362799263
YFR014C	0	0	0.0477941176470588
YCL042W	0	1	0.0477941176470588
YBR036C	0	0	0.0477064220183486
YIL124W	0	0	0.0476190476190476
YER014W	0	0	0.0475319926873857
YBR264C	0	0	0.0474452554744526
YOR122C	0	0	0.0473588342440801
YGR183C	0	0	0.0472727272727273
YJR104C	0	0	0.0471869328493648
YBR055C	0	0	0.0471014492753623
YDL174C	0	0	0.0470162748643761
YGR288W	0	0	0.0469314079422383
YAL016W	0	0	0.0468468468468468
YBL006C	0	0	0.0467625899280576
YBL091C	0	0	0.0466786355475763
YPR128C	0	0	0.046594982078853
YKR043C	0	1	0.046594982078853
YIR041W	0	0	0.0465116279069767
YGL006W	0	0	0.0464285714285714
YJL159W	0	0	0.0463458110516934
YAL017W	0	0	0.0462633451957295
YBR234C	0	0	0.0461811722912966
YDL106C	0	0	0.0460992907801418
YER020W	0	0	0.0460176991150442
YML053C	0	1	0.0460176991150442
YDR035W	0	0	0.0459363957597173
YIL077C	0	0	0.0458553791887125
YDR436W	0	0	0.0457746478873239
YIL072W	0	0	0.0456942003514939
YMR226C	0	0	0.0456140350877193
YJL127C	0	0	0.0455341506129597
YEL066W	0	0	0.0454545454545455
YBR280C	0	0	0.0453752181500873
YCL033C	0	0	0.0452961672473868
YGR008C	0	0	0.0452173913043478
YHR030C	0	0	0.0451388888888889
YOL071W	0	0	0.0450606585788562
YNL160W	0	0	0.0449826989619377
YOR162C	0	0	0.0449050086355786
YIL087C	0	1	0.0449050086355786
YOL082W	0	0	0.0448275862068966
YHR176W	0	0	0.044750430292599
YKL053C-A	0	0	0.0446735395189003
YPL087W	0	0	0.0445969125214408
YIL051C	0	0	0.0445205479452055
YER119C	0	0	0.0444444444444444
YKR076W	0	0	0.0443686006825939
YBR125C	0	1	0.0443686006825939
YNL194C	0	0	0.0442930153321976
YBR022W	0	0	0.0442176870748299
YLL026W	0	0	0.0441426146010187
YOR221C	0	0	0.0440677966101695
YDR122W	0	0	0.0439932318104907
YBR183W	0	0	0.0439189189189189
YBL060W	0	1	0.0439189189189189
YJR025C	0	0	0.0438448566610455
YJR062C	0	0	0.0437710437710438
YFR015C	0	0	0.0436974789915966
YDL134C	0	0	0.0436241610738255
YMR250W	0	0	0.0435510887772194
YMR110C	0	0	0.0434782608695652
YBL055C	0	0	0.0434056761268781
YNL159C	0	0	0.0433333333333333
YBR281C	0	0	0.043261231281198
YIR038C	0	0	0.0431893687707641
YPL004C	0	0	0.0431177446102819
YGL040C	0	0	0.043046357615894
YDL130W-A	0	0	0.0429752066115702
YIL122W	0	0	0.0429042904290429
YBR151W	0	1	0.0429042904290429
YKL157W	0	0	0.042833607907743
YPL075W	0	0	0.0427631578947368
YBL104C	0	1	0.0427631578947368
YBR233W	0	1	0.0427631578947368
YNL014W	0	0	0.0426929392446634
YBR230C	0	1	0.0426929392446634
YMR206W	0	1	0.0426929392446634
YDR074W	0	0	0.0426229508196721
YER162C	0	0	0.0425531914893617
YBR161W	0	0	0.042483660130719
YLR347C	0	0	0.0424143556280587
YOR142W	0	0	0.0423452768729642
YIL075C	0	0	0.0422764227642276
YGR019W	0	0	0.0422077922077922
YPL016W	0	0	0.0421393841166937
YBR165W	0	0	0.0420711974110032
YPL033C	0	0	0.0420032310177706
YMR040W	0	1	0.0420032310177706
YBR194W	0	1	0.0420032310177706
YCL040W	0	0	0.0419354838709677
YMR041C	0	0	0.0418679549114332
YBR197C	0	1	0.0418679549114332
YKL137W	0	1	0.0418679549114332
YHR112C	0	0	0.0418006430868167
YBL078C	0	0	0.0417335473515249
YLR271W	0	1	0.0417335473515249
YMR139W	0	0	0.0416666666666667
YDR085C	0	0	0.0416
YMR322C	0	0	0.0415335463258786
YPL154C	0	0	0.0414673046251994
YJR036C	0	0	0.0414012738853503
YML128C	0	0	0.041335453100159
YPL139C	0	0	0.0412698412698413
YJR127C	0	0	0.0412044374009509
YMR020W	0	0	0.0411392405063291
YER182W	0	1	0.0411392405063291
YHL021C	0	1	0.0411392405063291
YEL047C	0	0	0.0410742496050553
YNL093W	0	0	0.0410094637223975
YKR014C	0	0	0.0409448818897638
YBR003W	0	0	0.0408805031446541
YFR053C	0	0	0.0408163265306122
YPR167C	0	0	0.0407523510971787
YML118W	0	1	0.0407523510971787
YGL121C	0	0	0.0406885758998435
YBR006W	0	0	0.040625
YBL041W	0	0	0.0405616224648986
YDR516C	0	0	0.0404984423676012
YHR171W	0	0	0.0404354587869362
YER023W	0	0	0.0403726708074534
YGR088W	0	0	0.0403100775193798
YMR311C	0	0	0.0402476780185759
YGL233W	0	0	0.0401854714064915
YAL061W	0	1	0.0401854714064915
YNL281W	0	0	0.0401234567901235
YGL248W	0	0	0.0400616332819723
YML100W	0	0	0.04
YBR026C	0	0	0.0399385560675883
YBR239C	0	1	0.0399385560675883
YPL260W	0	1	0.0399385560675883
YOL132W	0	0	0.0398773006134969
YHL027W	0	0	0.0398162327718224
YMR197C	0	0	0.0397553516819572
YLR219W	0	0	0.0396946564885496
YPL206C	0	0	0.0396341463414634
YDR265W	0	0	0.0395738203957382
YDL100C	0	0	0.0395136778115502
YBR217W	0	0	0.039453717754173
YGL224C	0	0	0.0393939393939394
YNL209W	0	0	0.0393343419062027
YJL062W-A	0	1	0.0393343419062027
YLR251W	0	0	0.0392749244712991
YOL013C	0	0	0.0392156862745098
YDR421W	0	0	0.0391566265060241
YDR350C	0	0	0.0390977443609023
YLR231C	0	0	0.039039039039039
YDR380W	0	0	0.0389805097451274
YGL184C	0	0	0.0389221556886228
YJL034W	0	0	0.038863976083707
YML054C	0	0	0.0388059701492537
YER067W	0	1	0.0388059701492537
YGL104C	0	0	0.0387481371087928
YMR008C	0	0	0.0386904761904762
YFR046C	0	0	0.0386329866270431
YNL218W	0	0	0.0385756676557863
YHR051W	0	0	0.0385185185185185
YBR285W	0	1	0.0385185185185185
YDL017W	0	0	0.0384615384615385
YBR284W	0	0	0.0384047267355982
YOR228C	0	1	0.0384047267355982
YHR121W	0	0	0.0383480825958702
YBR170C	0	0	0.0382916053019146
YCR097W	0	0	0.0382352941176471
YBR150C	0	1	0.0382352941176471
YDL181W	0	0	0.0381791483113069
YLR375W	0	1	0.0381791483113069
YMR244C-A	0	1	0.0381791483113069
YDR005C	0	0	0.0381231671554252
YPR160W	0	0	0.0380673499267936
YGL250W	0	1	0.0380673499267936
YBL084C	0	0	0.0380116959064327
YLR152C	0	1	0.0380116959064327
YLR180W	0	0	0.037956204379562
YDR262W	0	1	0.037956204379562
YIR037W	0	0	0.0379008746355685
YIR005W	0	0	0.0378457059679767
YKR058W	0	0	0.0377906976744186
YFR004W	0	0	0.0377358490566038
YGR133W	0	0	0.0376811594202899
YHR102W	0	0	0.0376266280752533
YBR095C	0	0	0.0375722543352601
YGL238W	0	0	0.0375180375180375
YGR255C	0	0	0.037463976945245
YFR044C	0	0	0.037410071942446
YBR269C	0	1	0.037410071942446
YOR245C	0	0	0.0373563218390805
YJR073C	0	0	0.0373027259684362
YOR031W	0	0	0.0372492836676218
YGL056C	0	1	0.0372492836676218
YBL025W	0	0	0.0371959942775393
YPR149W	0	0	0.0371428571428571
YBL056W	0	0	0.0370898716119829
YBR166C	0	0	0.037037037037037
YPL196W	0	0	0.0369843527738265
YJR103W	0	0	0.0369318181818182
YNL031C	0	0	0.0368794326241135
YJR130C	0	0	0.0368271954674221
YGL082W	0	1	0.0368271954674221
YJL144W	0	0	0.0367751060820368
YDR523C	0	0	0.0367231638418079
YDR306C	0	0	0.0366713681241185
YMR173W	0	0	0.0366197183098592
YLR259C	0	0	0.0365682137834037
YJL066C	0	1	0.0365682137834037
YBR123C	0	0	0.0365168539325843
YIR034C	0	0	0.0364656381486676
YFL037W	0	0	0.0364145658263305
YLR300W	0	0	0.0363636363636364
YER103W	0	0	0.0363128491620112
YJL102W	0	0	0.0362622036262204
YPR074C	0	0	0.0362116991643454
YBL064C	0	0	0.0361613351877608
YKL185W	0	0	0.0361111111111111
YBR167C	0	0	0.0360610263522885
YER063W	0	0	0.03601108033241
YLR257W	0	1	0.03601108033241
YDL142C	0	0	0.0359612724757953
YMR056C	0	0	0.0359116022099447
YBR229C	0	0	0.0358620689655172
YBL075C	0	0	0.0358126721763085
YOR220W	0	1	0.0358126721763085
YJL053W	0	0	0.0357634112792297
YOR227W	0	1	0.0357634112792297
YBR289W	0	0	0.0357142857142857
YOR113W	0	0	0.0356652949245542
YBR272C	0	0	0.0356164383561644
YBR211C	0	0	0.0355677154582763
YHR058C	0	0	0.0355191256830601
YDR158W	0	0	0.0354706684856753
YJR148W	0	0	0.0354223433242507
YLR093C	0	0	0.0353741496598639
YML124C	0	0	0.0353260869565217
YOR036W	0	0	0.0352781546811398
YBL088C	0	0	0.035230352303523
YJL048C	0	0	0.0351826792963464
YBR045C	0	0	0.0351351351351351
YGL219C	0	0	0.0350877192982456
YPL123C	0	0	0.0350404312668464
YIL056W	0	0	0.0349932705248991
YKL133C	0	1	0.0349932705248991
YFR010W	0	0	0.0349462365591398
YBR096W	0	1	0.0349462365591398
YGR046W	0	0	0.0348993288590604
YLR267W	0	1	0.0348993288590604
YBL007C	0	0	0.0348525469168901
YPR108W	0	0	0.034805890227577
YPR111W	0	0	0.0347593582887701
YBR172C	0	0	0.0347129506008011
YKL145W	0	0	0.0346666666666667
YLR001C	0	1	0.0346666666666667
YJL132W	0	1	0.0346666666666667
YIR016W	0	1	0.0346666666666667
YOR173W	0	0	0.0346205059920107
YBR273C	0	0	0.0345744680851064
YMR145C	0	0	0.0345285524568393
YGR032W	0	0	0.0344827586206897
YBR210W	0	0	0.0344370860927152
YGR077C	0	0	0.0343915343915344
YDR432W	0	0	0.0343461030383091
YGR066C	0	1	0.0343461030383091
YNL214W	0	0	0.0343007915567282
YDL025C	0	1	0.0343007915567282
YBL047C	0	0	0.0342555994729908
YDL004W	0	0	0.0342105263157895
YLR098C	0	0	0.0341655716162943
YJR017C	0	0	0.0341207349081365
YBR163W	0	1	0.0341207349081365
YPL003W	0	0	0.0340760157273919
YOR261C	0	0	0.0340314136125654
YMR137C	0	0	0.0339869281045752
YDL125C	0	0	0.0339425587467363
YKL148C	0	0	0.0338983050847458
YPR193C	0	0	0.0338541666666667
YBR258C	0	0	0.0338101430429129
YLR070C	0	0	0.0337662337662338
YBR153W	0	0	0.0337224383916991
YJL137C	0	0	0.0336787564766839
YDL222C	0	0	0.0336351875808538
YNL104C	0	0	0.0335917312661499
YOR022C	0	1	0.0335917312661499
YCL057W	0	0	0.0335483870967742
YMR030W	0	0	0.0335051546391753
YNL329C	0	0	0.0334620334620335
YGR040W	0	0	0.0334190231362468
YFR034C	0	0	0.0333761232349166
YGL087C	0	0	0.0333333333333333
YAL028W	0	0	0.0332906530089629
YGL173C	0	0	0.0332480818414322
YIR039C	0	1	0.0332480818414322
YER178W	0	0	0.033205619412516
YBR140C	0	0	0.0331632653061225
YMR084W	0	1	0.0331632653061225
YLR142W	0	0	0.0331210191082803
YJL206C	0	1	0.0331210191082803
YER039C	0	1	0.0331210191082803
YFL018C	0	0	0.0330788804071247
YOL060C	0	0	0.0330368487928844
YHR043C	0	0	0.032994923857868
YLR102C	0	0	0.0329531051964512
YER053C	0	0	0.0329113924050633
YNL071W	0	0	0.0328697850821745
YMR036C	0	0	0.0328282828282828
YAL039C	0	0	0.0327868852459016
YML079W	0	1	0.0327868852459016
YIL125W	0	0	0.0327455919395466
YBR177C	0	0	0.0327044025157233
YMR037C	0	0	0.0326633165829146
YDR148C	0	0	0.0326223337515684
YML086C	0	0	0.0325814536340852
YBR020W	0	0	0.032540675844806
YPL188W	0	0	0.0325
YMR169C	0	0	0.0324594257178527
YGL117W	0	1	0.0324594257178527
YBL046W	0	0	0.0324189526184539
YOL016C	0	0	0.0323785803237858
YHR037W	0	0	0.0323383084577114
YFL062W	0	1	0.0323383084577114
YBR173C	0	0	0.0322981366459627
YDR329C	0	0	0.032258064516129
YKL121W	0	1	0.032258064516129
YOR117W	0	0	0.0322180916976456
YLR278C	0	1	0.0322180916976456
YER125W	0	0	0.0321782178217822
YML120C	0	0	0.0321384425216316
YGL045W	0	0	0.0320987654320988
YNL010W	0	1	0.0320987654320988
YDL149W	0	0	0.032059186189889
YBR255W	0	1	0.032059186189889
YDL055C	0	0	0.0320197044334975
YGR146C	0	1	0.0320197044334975
YGL059W	0	1	0.0320197044334975
YNL155W	0	1	0.0320197044334975
YBR207W	0	0	0.031980319803198
YIL035C	0	0	0.0319410319410319
YAL044C	0	0	0.0319018404907975
YHL024W	0	0	0.0318627450980392
YLR290C	0	1	0.0318627450980392
YIL146C	0	0	0.0318237454100367
YDL020C	0	0	0.0317848410757946
YNL074C	0	0	0.0317460317460317
YER098W	0	0	0.0317073170731707
YNL012W	0	0	0.0316686967113276
YDR258C	0	0	0.0316301703163017
YDR453C	0	0	0.031591737545565
YOR354C	0	0	0.0315533980582524
YFR017C	0	1	0.0315533980582524
YMR262W	0	1	0.0315533980582524
YBR025C	0	0	0.0315151515151515
YER091C	0	0	0.0314769975786925
YBR259W	0	1	0.0314769975786925
YAR023C	0	1	0.0314769975786925
YHR160C	0	0	0.0314389359129383
YMR196W	0	1	0.0314389359129383
YBR110W	0	0	0.0314009661835749
YAL053W	0	0	0.0313630880579011
YIL119C	0	0	0.0313253012048193
YDL147W	0	0	0.0312876052948255
YMR195W	0	1	0.0312876052948255
YNL011C	0	1	0.0312876052948255
YEL023C	0	1	0.0312876052948255
YHR018C	0	0	0.03125
YJL103C	0	0	0.0312124849939976
YOR208W	0	0	0.0311750599520384
YPL280W	0	1	0.0311750599520384
YBR007C	0	1	0.0311750599520384
YMR026C	0	0	0.0311377245508982
YNL336W	0	1	0.0311377245508982
YFL045C	0	0	0.0311004784688995
YHR082C	0	0	0.031063321385902
YBR288C	0	0	0.0310262529832936
YDR075W	0	0	0.0309892729439809
YBR242W	0	1	0.0309892729439809
YNL092W	0	1	0.0309892729439809
YOL025W	0	0	0.030952380952381
YDR231C	0	0	0.0309155766944114
YBL099W	0	0	0.0308788598574822
YBR162W-A	0	0	0.0308422301304864
YBR078W	0	0	0.0308056872037915
YKR096W	0	1	0.0308056872037915
YGR101W	0	0	0.0307692307692308
YML078W	0	0	0.0307328605200946
YLR346C	0	0	0.0306965761511216
YGL053W	0	0	0.0306603773584906
YPR098C	0	1	0.0306603773584906
YJL047C	0	0	0.0306242638398115
YBR261C	0	1	0.0306242638398115
YDR536W	0	0	0.0305882352941176
YGR284C	0	0	0.0305522914218566
YAL030W	0	0	0.0305164319248826
YDR460W	0	0	0.0304806565064478
YNL094W	0	0	0.0304449648711944
YNL133C	0	0	0.0304093567251462
YGR053C	0	1	0.0304093567251462
YBR067C	0	0	0.0303738317757009
YGL095C	0	0	0.0303383897316219
YGL237C	0	0	0.0303030303030303
YMR302C	0	0	0.030267753201397
YER081W	0	0	0.0302325581395349
YBR159W	0	0	0.0301974448315912
YLR182W	0	0	0.0301624129930394
YOR176W	0	0	0.0301274623406721
YOR003W	0	0	0.0300925925925926
YGR127W	0	1	0.0300925925925926
YPR005C	0	0	0.0300578034682081
YGR213C	0	0	0.0300230946882217
YOR187W	0	0	0.0299884659746251
YPR070W	0	0	0.0299539170506912
YNL242W	0	0	0.0299194476409666
YHR053C	0	0	0.0298850574712644
YOR132W	0	0	0.0298507462686567
YJR065C	0	0	0.0298165137614679
YLR340W	0	0	0.0297823596792669
YKR066C	0	0	0.0297482837528604
YGR197C	0	0	0.0297142857142857
YBR015C	0	0	0.0296803652968037
YKL192C	0	0	0.0296465222348917
YBR254C	0	0	0.0296127562642369
YML070W	0	0	0.0295790671217292
YHL034C	0	0	0.0295454545454545
YBR143C	0	0	0.0295119182746879
YCL030C	0	0	0.0294784580498866
YBR293W	0	0	0.029445073612684
YKR069W	0	0	0.0294117647058824
YBL103C	0	0	0.0293785310734463
YBL009W	0	0	0.0293453724604966
YFR052W	0	0	0.0293122886133033
YBL032W	0	0	0.0292792792792793
YDL169C	0	1	0.0292792792792793
YIL055C	0	1	0.0292792792792793
YBR061C	0	0	0.0292463442069741
YKR065C	0	0	0.0292134831460674
YER158C	0	1	0.0292134831460674
YMR272C	0	0	0.0291806958473625
YDL010W	0	1	0.0291806958473625
YCR007C	0	1	0.0291806958473625
YJR161C	0	1	0.0291806958473625
YPL164C	0	0	0.0291479820627803
YBR265W	0	0	0.0291153415453527
YLR418C	0	0	0.029082774049217
YJR035W	0	0	0.0290502793296089
YBR257W	0	0	0.0290178571428571
YLR075W	0	0	0.0289855072463768
YML076C	0	0	0.0289532293986637
YKL164C	0	0	0.0289210233592881
YKL117W	0	0	0.0288888888888889
YGL251C	0	0	0.0288568257491676
YDL066W	0	0	0.0288248337028825
YPL111W	0	0	0.0287929125138427
YFL042C	0	1	0.0287929125138427
YHR008C	0	0	0.0287610619469027
YDR244W	0	0	0.0287292817679558
YGR086C	0	0	0.0286975717439294
YDR130C	0	0	0.0286659316427784
YOL052C-A	0	0	0.0286343612334802
YDR132C	0	1	0.0286343612334802
YGR239C	0	0	0.0286028602860286
YHR006W	0	0	0.0286016949152542
YBR220C	0	1	0.0286016949152542
YAL002W	0	0	0.0286016949152542
YDR061W	0	1	0.0286016949152542
YGR037C	0	0	0.0286016949152542
YGL146C	0	1	0.0286016949152542
YPR047W	0	0	0.0286016949152542
YMR021C	0	0	0.0286016949152542
YKL107W	0	1	0.0286016949152542
YBR298C	0	0	0.0286016949152542
YNL073W	0	0	0.0286016949152542
YDL072C	0	1	0.0286016949152542
YBR132C	0	0	0.0286016949152542
YHL032C	0	0	0.0286016949152542
YLR079W	0	0	0.0286016949152542
YGR237C	0	1	0.0286016949152542
YGR052W	0	1	0.0286016949152542
YIR019C	0	0	0.0286016949152542
YDR392W	0	0	0.0286016949152542
YDR504C	0	1	0.0286016949152542
YOR125C	0	0	0.0286016949152542
YML085C	0	0	0.0286016949152542
YOL155C	0	0	0.0286016949152542
YPL181W	0	0	0.0286016949152542
YKL064W	0	0	0.0286016949152542
YHR200W	0	0	0.0286016949152542
YBR119W	0	0	0.0286016949152542
YGL125W	0	0	0.0286016949152542
YCR083W	0	0	0.0286016949152542
YDR483W	0	0	0.0286016949152542
YBL017C	0	0	0.0286016949152542
YJL088W	0	0	0.0286016949152542
YHR027C	0	0	0.0286016949152542
YOR328W	0	0	0.0286016949152542
YCL064C	0	0	0.0286016949152542
YLR038C	0	0	0.0286016949152542
YDR047W	0	0	0.0286016949152542
YLR284C	0	0	0.0286016949152542
YJL172W	0	0	0.0286016949152542
YLL016W	0	0	0.0286016949152542
YDL180W	0	1	0.0286016949152542
YEL030W	0	0	0.0286016949152542
YGR260W	0	0	0.0286016949152542
YMR191W	0	1	0.0286016949152542
YDR511W	1	0	0.0286016949152542
YBR037C	0	0	0.0285714285714286
YBL016W	0	0	0.0285412262156448
YOR151C	0	0	0.0285110876451954
YBR246W	0	1	0.0285110876451954
YBR147W	0	1	0.0285110876451954
YBR236C	0	0	0.0284810126582278
YFR008W	0	0	0.0284510010537408
YNL305C	0	1	0.0284510010537408
YKL065C	0	1	0.0284510010537408
YLR149C	0	1	0.0284510010537408
YDL234C	0	0	0.0284210526315789
YFR003C	0	0	0.028391167192429
YPR198W	0	0	0.0283613445378151
YMR116C	0	0	0.0283315844700944
YJR049C	0	0	0.0283018867924528
YBL035C	0	0	0.0282722513089005
YMR081C	0	0	0.0282426778242678
YGL124C	0	0	0.0282131661442006
YFL031W	0	0	0.0281837160751566
YER026C	0	0	0.0281543274244004
YBR299W	0	0	0.028125
YOR140W	0	0	0.0280957336108221
YDR328C	0	0	0.0280665280665281
YMR062C	0	0	0.0280373831775701
YDR202C	0	0	0.0280082987551867
YBL080C	0	0	0.027979274611399
YBR253W	0	0	0.0279503105590062
YLR135W	0	0	0.0279214064115822
YPL230W	0	1	0.0279214064115822
YER044C	0	0	0.0278925619834711
YGL259W	0	1	0.0278925619834711
YKL168C	0	1	0.0278925619834711
YDL035C	0	0	0.0278637770897833
YJR052W	0	0	0.0278350515463918
YAL034C	0	1	0.0278350515463918
YPR006C	0	0	0.0278063851699279
YDR342C	0	0	0.0277777777777778
YIL007C	0	0	0.0277492291880781
YBR077C	0	0	0.0277207392197125
YHL010C	0	1	0.0277207392197125
YCR061W	0	0	0.0276923076923077
YER136W	0	0	0.0276639344262295
YNL064C	0	0	0.0276356192425793
YJL166W	0	0	0.0276073619631902
YKL163W	0	0	0.0275791624106231
YGR295C	0	1	0.0275791624106231
YER133W	0	0	0.0275510204081633
YBR057C	0	0	0.0275229357798165
YBL089W	0	0	0.0274949083503055
YGR028W	0	0	0.0274669379450661
YOR259C	0	0	0.0274390243902439
YLL056C	0	0	0.0274111675126904
YBR097W	0	0	0.0273833671399594
YCR100C	0	1	0.0273833671399594
YMR019W	0	1	0.0273833671399594
YBR271W	0	0	0.027355623100304
YBL014C	0	0	0.0273279352226721
YBR228W	0	0	0.0273003033367037
YNL189W	0	0	0.0272727272727273
YOL065C	0	0	0.0272452068617558
YLR350W	0	0	0.0272177419354839
YKL142W	0	0	0.027190332326284
YNL200C	0	1	0.027190332326284
YOL100W	0	0	0.0271629778672032
YGR232W	0	0	0.0271356783919598
YBL068W	0	0	0.0271084337349398
YPR093C	0	0	0.0270812437311936
YOR348C	0	0	0.0270541082164329
YBR062C	0	1	0.0270541082164329
YBR033W	0	1	0.0270541082164329
YBR128C	0	0	0.027027027027027
YBR094W	0	1	0.027027027027027
YMR031C	0	1	0.027027027027027
YDL214C	0	0	0.027
YDL046W	0	0	0.026973026973027
YDL206W	0	1	0.026973026973027
YCR053W	0	0	0.0269461077844311
YOR223W	0	1	0.0269461077844311
YPR178W	0	0	0.0269192422731805
YBR004C	0	0	0.0268924302788845
YCR088W	0	0	0.026865671641791
YKR002W	0	0	0.0268389662027833
YDR161W	0	0	0.0268123138033764
YHR041C	0	0	0.0267857142857143
YPL109C	0	1	0.0267857142857143
YBR252W	0	0	0.0267591674925669
YOR292C	0	1	0.0267591674925669
YBL067C	0	1	0.0267591674925669
YDR146C	0	0	0.0267326732673267
YPL186C	0	1	0.0267326732673267
YCR021C	0	0	0.0267062314540059
YLR250W	0	0	0.0266798418972332
YHR026W	0	0	0.0266535044422507
YFL016C	0	0	0.0266272189349112
YJL100W	0	0	0.0266009852216749
YBR290W	0	0	0.0265748031496063
YML057W	0	0	0.0265486725663717
YCL009C	0	0	0.0265225933202358
YGL202W	0	0	0.0264965652600589
YBL051C	0	0	0.0264705882352941
YGR130C	0	1	0.0264705882352941
YJL163C	0	1	0.0264705882352941
YMR181C	0	1	0.0264705882352941
YOR358W	0	0	0.0264446620959843
YDR214W	0	0	0.0264187866927593
YMR309C	0	0	0.0263929618768328
YMR085W	0	1	0.0263929618768328
YBR080C	0	0	0.0263671875
YBR219C	0	1	0.0263671875
YDR314C	0	0	0.0263414634146341
YMR252C	0	1	0.0263414634146341
YBR302C	0	1	0.0263414634146341
YJL057C	0	1	0.0263414634146341
YMR182C	0	0	0.0263157894736842
YDR487C	0	0	0.0262901655306719
YMR099C	0	0	0.0262645914396887
YBR260C	0	0	0.0262390670553936
YMR112C	0	0	0.0262135922330097
YHR165C	0	0	0.026188166828322
YCR069W	0	1	0.026188166828322
YNL317W	0	0	0.0261627906976744
YLL058W	0	0	0.0261374636979671
YBL031W	0	1	0.0261374636979671
YBL091C-A	0	1	0.0261374636979671
YJR085C	0	1	0.0261374636979671
YLL023C	0	1	0.0261374636979671
YOL083W	0	1	0.0261374636979671
YNL055C	0	0	0.0261121856866538
YHR074W	0	0	0.0260869565217391
YBL008W	0	0	0.0260617760617761
YLR106C	0	0	0.0260366441658631
YDL132W	0	0	0.0260115606936416
YKL210W	0	0	0.0259865255052935
YNL237W	0	1	0.0259865255052935
YOR007C	0	0	0.0259615384615385
YDL199C	0	1	0.0259615384615385
YBR274W	0	0	0.0259365994236311
YLR247C	0	1	0.0259365994236311
YML056C	0	1	0.0259365994236311
YDR247W	0	0	0.0259117082533589
YGL096W	0	0	0.0258868648130393
YKL146W	0	0	0.0258620689655172
YML029W	0	0	0.0258373205741627
YPR061C	0	1	0.0258373205741627
YCR073W-A	0	0	0.0258126195028681
YGL048C	0	0	0.0257879656160458
YPR081C	0	0	0.025763358778626
YGL135W	0	0	0.0257387988560534
YEL027W	0	0	0.0257142857142857
YGR267C	0	0	0.0256898192197907
YGR132C	0	0	0.0256653992395437
YGL112C	0	0	0.0256410256410256
YDL197C	0	0	0.0256166982922201
YBR193C	0	0	0.0255924170616114
YBR042C	0	0	0.0255681818181818
YER116C	0	0	0.0255439924314096
YNL173C	0	0	0.0255198487712665
YMR276W	0	0	0.0254957507082153
YKR089C	0	0	0.0254716981132075
YDR296W	0	0	0.0254476908576814
YBR263W	0	0	0.0254237288135593
YPL165C	0	1	0.0254237288135593
YML024W	0	0	0.0253998118532455
YGR236C	0	1	0.0253998118532455
YHR055C	0	0	0.0253759398496241
YBR106W	0	0	0.0253521126760563
YFL044C	0	0	0.025328330206379
YBR176W	0	0	0.0253045923149016
YBR133C	0	0	0.0252808988764045
YBR121C	0	0	0.0252572497661366
YPR028W	0	0	0.0252336448598131
YGR003W	0	0	0.0252100840336134
YDR268W	0	0	0.0251865671641791
YAL055W	0	0	0.0251630941286114
YPR107C	0	0	0.0251396648044693
YLL050C	0	0	0.0251162790697674
YJR105W	0	0	0.025092936802974
YOR344C	0	0	0.0250696378830084
YDR305C	0	0	0.0250463821892393
YIR002C	0	0	0.0250231696014829
YBR243C	0	0	0.025
YBL040C	0	0	0.0249768732654949
YBR056W	0	1	0.0249768732654949
YHR028C	0	0	0.0249537892791128
YBL082C	0	0	0.0249307479224377
YFR048W	0	0	0.0249077490774908
YMR107W	0	1	0.0249077490774908
YLR432W	0	0	0.0248847926267281
YER165W	0	0	0.0248618784530387
YDR427W	0	0	0.0248390064397424
YMR216C	0	0	0.0248161764705882
YBR005W	0	0	0.0247933884297521
YBR073W	0	0	0.0247706422018349
YDR219C	0	0	0.0247479376718607
YBR192W	0	0	0.0247252747252747
YBL107C	0	1	0.0247252747252747
YHL028W	0	0	0.0247026532479414
YNL322C	0	0	0.0246800731261426
YOL053W	0	1	0.0246800731261426
YNL277W	0	0	0.0246575342465753
YAL012W	0	0	0.0246350364963504
YER003C	0	0	0.02461257976299
YBR188C	0	0	0.0245901639344262
YNL157W	0	1	0.0245901639344262
YGL153W	0	0	0.0245677888989991
YBL010C	0	1	0.0245677888989991
YNL115C	0	1	0.0245677888989991
YGR279C	0	0	0.0245454545454545
YJR121W	0	0	0.0245231607629428
YLR201C	0	0	0.0245009074410163
YKL178C	0	0	0.0244786944696283
YPR036W	0	0	0.0244565217391304
YNL250W	0	0	0.0244343891402715
YJR077C	0	0	0.0244122965641953
YHR190W	0	0	0.024390243902439
YLR164W	0	1	0.024390243902439
YBR160W	0	0	0.0243682310469314
YBL005W	0	0	0.024346257889991
YOR337W	0	0	0.0243243243243243
YGL161C	0	0	0.0243024302430243
YHR205W	0	0	0.0242805755395683
YOR152C	0	1	0.0242805755395683
YOR303W	0	0	0.0242587601078167
YBR205W	0	0	0.0242369838420108
YMR038C	0	0	0.0242152466367713
YDR276C	0	0	0.0241935483870968
YBR141C	0	1	0.0241935483870968
YGL191W	0	0	0.0241718889883617
YDR369C	0	0	0.0241502683363148
YHR167W	0	0	0.0241286863270777
YOR128C	0	0	0.0241071428571429
YKL100C	0	1	0.0241071428571429
YER184C	0	1	0.0241071428571429
YBR237W	0	0	0.024085637823372
YBL020W	0	0	0.0240641711229947
YBR279W	0	0	0.0240427426536064
YGR010W	0	0	0.0240213523131673
YOR332W	0	0	0.024
YIL098C	0	0	0.0239786856127886
YKL195W	0	0	0.0239574090505768
YGL067W	0	0	0.023936170212766
YMR203W	0	0	0.0239149689991143
YIL152W	0	1	0.0239149689991143
YLR256W	0	0	0.0238938053097345
YBR068C	0	0	0.0238726790450928
YPL091W	0	0	0.0238515901060071
YGR154C	0	0	0.0238305383936452
YBL030C	0	0	0.0238095238095238
YBR101C	0	0	0.0237885462555066
YDR282C	0	1	0.0237885462555066
YIL013C	0	0	0.0237676056338028
YMR284W	0	0	0.0237467018469657
YOR089C	0	0	0.023725834797891
YML087C	0	1	0.023725834797891
YBR076W	0	0	0.0237050043898156
YEL024W	0	0	0.0236842105263158
YAL031C	0	0	0.0236634531113059
YOR160W	0	0	0.0236427320490368
YLR203C	0	0	0.0236220472440945
YOL068C	0	0	0.0236013986013986
YNL294C	0	0	0.0235807860262009
YHR124W	0	0	0.0235602094240838
YDL137W	0	0	0.023539668700959
YLR390W	0	0	0.0235191637630662
YLR048W	0	0	0.0234986945169713
YIL062C	0	0	0.0234782608695652
YCR026C	0	0	0.0234578627280626
YBR156C	0	0	0.0234375
YBR203W	0	0	0.023417172593235
YBR241C	0	1	0.023417172593235
YGL234W	0	0	0.0233968804159445
YOR063W	0	0	0.0233766233766234
YOL129W	0	0	0.023356401384083
YLR447C	0	0	0.0233362143474503
YJL079C	0	1	0.0233362143474503
YNL245C	0	0	0.0233160621761658
YBR283C	0	0	0.0232959447799827
YER151C	0	0	0.0232758620689655
YPL140C	0	0	0.0232558139534884
YAR031W	0	0	0.0232358003442341
YGR282C	0	0	0.0232158211521926
YDL194W	0	0	0.0231958762886598
YBR093C	0	0	0.0231759656652361
YBR275C	0	0	0.023156089193825
YAR033W	0	0	0.0231362467866324
YDR081C	0	0	0.0231164383561644
YBR029C	0	0	0.0230966638152267
YDL204W	0	1	0.0230966638152267
YOR285W	0	1	0.0230966638152267
YBR108W	0	1	0.0230966638152267
YGR230W	0	0	0.0230769230769231
YJR044C	0	0	0.0230572160546541
YPL250C	0	1	0.0230572160546541
YER024W	0	0	0.023037542662116
YNL293W	0	0	0.0230179028132992
YHR056C	0	0	0.0229982964224872
YDL019C	0	0	0.0229787234042553
YDR294C	0	0	0.0229591836734694
YLR176C	0	0	0.0229396771452846
YNL097C	0	0	0.0229202037351443
YBR052C	0	1	0.0229202037351443
YNR069C	0	1	0.0229202037351443
YCR018C	0	0	0.0229007633587786
YPL218W	0	0	0.0228813559322034
YPL078C	0	0	0.0228619813717189
YAL051W	0	0	0.0228426395939086
YBR227C	0	1	0.0228426395939086
YLR299W	0	0	0.0228233305156382
YMR175W	0	0	0.0228040540540541
YAL060W	0	0	0.0227848101265823
YJR145C	0	0	0.0227655986509275
YBR039W	0	0	0.0227464195450716
YDR512C	0	0	0.0227272727272727
YBL037W	0	0	0.0227081581160639
YHR001W	0	0	0.0226890756302521
YPR191W	0	0	0.0226700251889169
YOL058W	0	0	0.0226510067114094
YDR213W	0	0	0.0226320201173512
YBR179C	0	0	0.0226130653266332
YDL183C	0	1	0.0226130653266332
YNL156C	0	0	0.0225941422594142
YAL003W	0	0	0.0225752508361204
YGL004C	0	0	0.0225563909774436
YDL045C	0	0	0.0225375626043406
YJR089W	0	0	0.0225187656380317
YLL045C	0	0	0.0225
YHR017W	0	1	0.0225
YKL086W	0	0	0.02248126561199
YPR067W	0	0	0.0224625623960067
YHR198C	0	1	0.0224625623960067
YDR517W	0	0	0.0224438902743142
YDR253C	0	0	0.0224252491694352
YKL096W	0	0	0.0224066390041494
YPL049C	0	0	0.0223880597014925
YDR397C	0	0	0.0223695111847556
YMR148W	0	1	0.0223695111847556
YHR202W	0	1	0.0223695111847556
YLR189C	0	0	0.0223509933774834
YDL091C	0	1	0.0223509933774834
YDR125C	0	0	0.0223325062034739
YJL222W	0	0	0.0223140495867769
YLR356W	0	1	0.0223140495867769
YPL223C	0	0	0.0222956234516928
YLR097C	0	0	0.0222772277227723
YCL008C	0	0	0.0222588623248145
YPL270W	0	0	0.0222405271828666
YOR027W	0	0	0.0222222222222222
YLR131C	0	0	0.0222039473684211
YBR018C	0	0	0.0221857025472473
YDL192W	0	0	0.0221674876847291
YBR053C	0	1	0.0221674876847291
YIL083C	0	0	0.022149302707137
YNL168C	0	1	0.022149302707137
YLR155C	0	0	0.0221311475409836
YLR160C	0	0	0.0221130221130221
YBR276C	0	0	0.0220949263502455
YEL037C	0	0	0.0220768601798855
YPR075C	0	0	0.0220588235294118
YML001W	0	0	0.0220408163265306
YOL048C	0	1	0.0220408163265306
YJL060W	0	0	0.0220228384991843
YOR317W	0	0	0.0220048899755501
YGR149W	0	1	0.0220048899755501
YKL151C	0	1	0.0220048899755501
YPL224C	0	0	0.0219869706840391
YMR068W	0	0	0.0219690805532954
YDL230W	0	0	0.0219512195121951
YPR140W	0	0	0.0219333874898457
YER061C	0	0	0.0219155844155844
YNL042W	0	0	0.0218978102189781
YOL006C	0	0	0.0218800648298217
YOL096C	0	0	0.0218623481781377
YCR010C	0	0	0.0218446601941748
YIL162W	0	0	0.0218270008084074
YBL023C	0	0	0.0218093699515347
YKL062W	0	0	0.0217917675544794
YML131W	0	0	0.0217741935483871
YOL045W	0	0	0.0217566478646253
YLR370C	0	0	0.0217391304347826
YOR382W	0	0	0.0217216411906677
YIL065C	0	0	0.0217041800643087
YDR100W	0	0	0.0216867469879518
YJL068C	0	0	0.021669341894061
YBR295W	0	0	0.0216519647153168
YDL107W	0	0	0.0216346153846154
YAL022C	0	0	0.0216172938350681
YPL112C	0	0	0.0216
YBR164C	0	0	0.0215827338129496
YPL131W	0	0	0.0215654952076677
YNL202W	0	0	0.0215482841181165
YJL131C	0	1	0.0215482841181165
YDL029W	0	0	0.0215311004784689
YLR177W	0	1	0.0215311004784689
YOR273C	0	0	0.0215139442231076
YBR090C	0	1	0.0215139442231076
YDR343C	0	0	0.0214968152866242
YGR063C	0	0	0.0214797136038186
YNR052C	0	0	0.0214626391096979
YKL112W	0	0	0.0214455917394758
YBR030W	0	0	0.0214285714285714
YAL058W	0	0	0.021411578112609
YDR032C	0	1	0.021411578112609
YER159C	0	0	0.0213946117274168
YBR155W	0	0	0.0213776722090261
YBR023C	0	0	0.0213607594936709
YHR216W	0	0	0.0213438735177866
YBL063W	0	0	0.0213270142180095
YOR045W	0	0	0.021310181531176
YER030W	0	0	0.0212933753943218
YBL090W	0	0	0.0212765957446809
YJR126C	0	0	0.021259842519685
YOL073C	0	1	0.021259842519685
YCR024C-A	0	0	0.021243115656963
YDR435C	0	0	0.0212264150943396
YBR297W	0	0	0.021209740769835
YPL028W	0	0	0.0211930926216641
YHR011W	0	0	0.0211764705882353
YMR109W	0	0	0.0211598746081505
YPR192W	0	0	0.0211433046202036
YER150W	0	1	0.0211433046202036
YMR160W	0	1	0.0211433046202036
YAL043C	0	0	0.0211267605633803
YNL272C	0	0	0.0211102423768569
YNR035C	0	0	0.02109375
YNL208W	0	1	0.02109375
YDR226W	0	0	0.0210772833723653
YKR003W	0	0	0.0210608424336973
YLR301W	0	0	0.0210444271239283
YIL006W	0	0	0.0210280373831776
YGL198W	0	0	0.021011673151751
YNL195C	0	1	0.021011673151751
YDL159W	0	0	0.02099533437014
YKL109W	0	0	0.020979020979021
YCR042C	0	0	0.0209627329192547
YOR329C	0	0	0.0209464701318852
YER043C	0	0	0.0209302325581395
YBL045C	0	0	0.0209140201394268
YAL010C	0	0	0.0208978328173375
YDR055W	0	0	0.0208816705336427
YNR031C	0	0	0.0208655332302937
YPL015C	0	0	0.0208494208494209
YBR002C	0	0	0.0208333333333333
YHR161C	0	0	0.0208172706245181
YPL096W	0	0	0.0208012326656394
YBR019C	0	0	0.0207852193995381
YFL021W	0	0	0.0207692307692308
YGR231C	0	0	0.0207532667179093
YFL054C	0	0	0.0207373271889401
YER175C	0	1	0.0207373271889401
YNL138W	0	0	0.0207214121258634
YIL071C	0	0	0.0207055214723926
YBL057C	0	0	0.0206896551724138
YBL071W-A	0	0	0.0206738131699847
YPL059W	0	0	0.0206579954093344
YJR095W	0	0	0.0206422018348624
YAR019C	0	0	0.0206264323911383
YLR193C	0	0	0.0206106870229008
YML091C	0	0	0.0205949656750572
YDR129C	0	0	0.0205792682926829
YBR122C	0	0	0.0205635948210206
YBL026W	0	0	0.0205479452054795
YDR236C	0	0	0.020532319391635
YDR531W	0	0	0.020516717325228
YHR164C	0	0	0.020501138952164
YML068W	0	0	0.0204855842185129
YML127W	0	0	0.020470053070508
YIL165C	0	1	0.020470053070508
YGR121C	0	0	0.0204545454545455
YKR039W	0	0	0.020439061317184
YNR033W	0	0	0.0204236006051437
YIR023W	0	0	0.0204081632653061
YFR049W	0	0	0.020392749244713
YJL151C	0	1	0.020392749244713
YKL170W	0	0	0.020377358490566
YHR024C	0	0	0.0203619909502262
YGR002C	0	0	0.0203466465712133
YOL055C	0	0	0.0203313253012048
YMR176W	0	0	0.0203160270880361
YNL139C	0	0	0.0203007518796992
YOR130C	0	0	0.0202854996243426
YFL049W	0	0	0.0202702702702703
YBR187W	0	1	0.0202702702702703
YDR376W	0	0	0.0202550637659415
YMR042W	0	0	0.02023988005997
YNR068C	0	1	0.02023988005997
YGR246C	0	0	0.0202247191011236
YBL052C	0	0	0.0202095808383234
YJR061W	0	1	0.0202095808383234
YMR097C	0	0	0.0201944652206432
YAL048C	0	0	0.0201793721973094
YGR214W	0	0	0.0201643017176998
YAL049C	0	1	0.0201643017176998
YBR131W	0	0	0.0201492537313433
YNL264C	0	0	0.0201342281879195
YPL119C	0	0	0.0201192250372578
YBL038W	0	0	0.0201042442293373
YJL143W	0	0	0.0200892857142857
YMR072W	0	0	0.0200743494423792
YCL052C	0	0	0.0200594353640416
YDR242W	0	1	0.0200594353640416
YDR145W	0	0	0.0200445434298441
YPR134W	0	0	0.0200296735905045
YBR136W	0	0	0.0200148257968866
YGL228W	0	1	0.0200148257968866
YER104W	0	0	0.02
YJL042W	0	0	0.0199851961509993
YFL038C	0	0	0.0199704142011834
YOR163W	0	0	0.0199556541019956
YDR301W	0	0	0.0199409158050222
YGR193C	0	0	0.0199261992619926
YDR104C	0	0	0.0199115044247788
YLR191W	0	0	0.0198968312453943
YKL194C	0	0	0.0198821796759941
YOR256C	0	0	0.0198675496688742
YJL020C	0	0	0.0198529411764706
YMR047C	0	0	0.0198383541513593
YMR133W	0	0	0.0198237885462555
YJL003W	0	0	0.0198092443140132
YHR163W	0	0	0.0197947214076246
YNL220W	0	0	0.0197802197802198
YNL183C	0	0	0.0197657393850659
YLR241W	0	1	0.0197657393850659
YMR236W	0	0	0.0197512801755669
YLR136C	0	0	0.0197368421052632
YMR092C	0	0	0.0197224251278305
YBR244W	0	0	0.0197080291970803
YBR103W	0	0	0.0196936542669584
YIR029W	0	0	0.0196793002915452
YDL205C	0	0	0.0196649672250546
YJL031C	0	0	0.0196506550218341
YBR135W	0	0	0.0196363636363636
YGR270W	0	0	0.0196220930232558
YBR008C	0	0	0.0196078431372549
YBL074C	0	0	0.0195936139332366
YDR452W	0	0	0.0195794053662074
YPR151C	0	0	0.0195652173913043
YOR174W	0	0	0.0195510499637944
YJL161W	0	1	0.0195510499637944
YJR051W	0	0	0.0195369030390738
YDL053C	0	1	0.0195369030390738
YLR034C	0	0	0.0195227765726681
YCR008W	0	0	0.0195086705202312
YDR313C	0	0	0.0194945848375451
YGR007W	0	0	0.0194805194805195
YDR295C	0	0	0.0194664744051911
YLL006W	0	0	0.0194524495677233
YLR128W	0	0	0.019438444924406
YKL159C	0	0	0.0194244604316547
YKL096W-A	0	0	0.0194104960460101
YPR179C	0	0	0.0193965517241379
YBL076C	0	0	0.0193826274228284
YDR127W	0	0	0.0193687230989957
YPL147W	0	0	0.0193548387096774
YDR221W	0	0	0.0193409742120344
YJL012C	0	0	0.01932712956335
YBR235W	0	1	0.01932712956335
YBR102C	0	0	0.01931330472103
YBR087W	0	0	0.0192994996426019
YAL023C	0	0	0.0192857142857143
YER110C	0	0	0.019271948608137
YKL081W	0	0	0.0192582025677603
YLL001W	0	0	0.0192444761225944
YDR354W	0	0	0.0192307692307692
YIL116W	0	0	0.0192170818505338
YFR025C	0	0	0.019203413940256
YGR257C	0	0	0.0191897654584222
YEL009C	0	0	0.0191761363636364
YLR417W	0	0	0.0191625266146203
YJR010W	0	0	0.0191489361702128
YGR167W	0	0	0.0191353649893692
YLR158C	0	0	0.0191218130311615
YFR050C	0	0	0.0191082802547771
YDR451C	0	0	0.0190947666195191
YAL008W	0	1	0.0190947666195191
YHR080C	0	1	0.0190947666195191
YDR076W	0	0	0.0190812720848057
YJR125C	0	0	0.0190677966101695
YLR115W	0	0	0.0190543401552576
YDL080C	0	0	0.0190409026798307
YAL007C	0	0	0.0190274841437632
YJL093C	0	0	0.0190140845070423
YPL005W	0	0	0.0190007037297678
YJR082C	0	0	0.0189873417721519
YKL051W	0	0	0.0189739985945186
YBR084W	0	0	0.0189606741573034
YDR388W	0	0	0.0189473684210526
YPL198W	0	0	0.0189340813464236
YFR024C-A	0	0	0.0189208128941836
YOL156W	0	0	0.0189075630252101
YBL024W	0	0	0.0188943317004899
YBR171W	0	0	0.0188811188811189
YHL009C	0	0	0.0188679245283019
YLR436C	0	0	0.018854748603352
YDR123C	0	0	0.0188415910676902
YLR151C	0	1	0.0188415910676902
YOR316C	0	0	0.0188284518828452
YNL003C	0	0	0.018815331010453
YAL063C	0	0	0.0188022284122563
YER143W	0	0	0.0187891440501044
YDL076C	0	0	0.0187760778859527
YNL307C	0	0	0.0187630298818624
YPL271W	0	0	0.01875
YNR058W	0	0	0.0187369882026371
YHR188C	0	0	0.0187239944521498
YMR087W	0	0	0.0187110187110187
YDR275W	0	1	0.0187110187110187
YKL189W	0	0	0.0186980609418283
YBL079W	0	0	0.0186851211072664
YJR083C	0	0	0.0186721991701245
YJL146W	0	0	0.0186592950932965
YDR363W	0	0	0.018646408839779
YLR043C	0	0	0.0186335403726708
YGR171C	0	0	0.0186206896551724
YPL133C	0	0	0.0186078566505858
YCL026C-A	0	0	0.0185950413223141
YBR282W	0	0	0.018582243633861
YFL013C	0	0	0.0185694635488308
YOR391C	0	1	0.0185694635488308
YGR142W	0	0	0.0185567010309278
YDR019C	0	0	0.018543956043956
YJR156C	0	0	0.0185312285518188
YCR098C	0	0	0.0185185185185185
YBR245C	0	0	0.0185058259081563
YHL031C	0	0	0.0184931506849315
YBL004W	0	0	0.0184804928131417
YDL190C	0	0	0.0184678522571819
YBR050C	0	0	0.0184552289815448
YDR044W	0	0	0.0184426229508197
YHR183W	0	0	0.0184300341296928
YDR364C	0	0	0.0184174624829468
YER012W	0	0	0.0184049079754601
YKL180W	0	0	0.0183923705722071
YPL048W	0	0	0.0183798502382573
YMR281W	0	0	0.0183673469387755
YBR044C	0	0	0.0183548606390211
YDR054C	0	0	0.0183423913043478
YBR063C	0	1	0.0183423913043478
YMR120C	0	0	0.0183299389002037
YML110C	0	0	0.0183175033921303
YPL018W	0	0	0.0183050847457627
YBL029W	0	1	0.0183050847457627
YBL098W	0	0	0.0182926829268293
YDL216C	0	0	0.018280297901151
YEL041W	0	0	0.0182679296346414
YER147C	0	0	0.0182555780933063
YJL035C	0	0	0.0182432432432432
YJL167W	0	0	0.0182309250506415
YMR111C	0	1	0.0182309250506415
YKL016C	0	0	0.0182186234817814
YJL055W	0	1	0.0182186234817814
YGR249W	0	0	0.0182063385030344
YJR107W	0	1	0.0182063385030344
YBR200W	0	0	0.0181940700808625
YHR179W	0	1	0.0181940700808625
YBR060C	0	0	0.0181818181818182
YBR223C	0	0	0.0181695827725437
YPL221W	0	0	0.0181573638197714
YDR457W	0	0	0.0181451612903226
YOR270C	0	0	0.0181329751511081
YCR065W	0	0	0.0181208053691275
YBR048W	0	0	0.0181086519114688
YAL001C	0	0	0.0180965147453083
YFL010C	0	1	0.0180965147453083
YML013W	0	0	0.0180843938379102
YAL021C	0	0	0.0180722891566265
YEL057C	0	0	0.0180602006688963
YER011W	0	0	0.018048128342246
YBR201W	0	0	0.0180360721442886
YNL035C	0	1	0.0180360721442886
YAR042W	0	0	0.0180240320427236
YLL009C	0	0	0.0180120080053369
YMR002W	0	1	0.0180120080053369
YLR216C	0	0	0.018
YOL063C	0	0	0.0179880079946702
YJR086W	0	0	0.0179760319573901
YPL201C	0	0	0.0179640718562874
YMR025W	0	0	0.0179521276595745
YGL084C	0	0	0.0179401993355482
YPR117W	0	1	0.0179401993355482
YLR363C	0	0	0.0179282868525896
YOL148C	0	0	0.0179163901791639
YHR083W	0	0	0.0179045092838196
YBL061C	0	0	0.0178926441351889
YAL009W	0	0	0.0178807947019868
YKL171W	0	0	0.0178689609530112
YLR265C	0	0	0.0178571428571429
YGL009C	0	0	0.0178453403833444
YDR394W	0	0	0.0178335535006605
YBR270C	0	1	0.0178335535006605
YML051W	0	0	0.0178217821782178
YIL164C	0	1	0.0178217821782178
YML035C	0	0	0.0178100263852243
YEL007W	0	1	0.0178100263852243
YDR298C	0	0	0.017798286090969
YIL057C	0	1	0.017798286090969
YKR049C	0	1	0.017798286090969
YDR405W	0	0	0.0177865612648221
YOR383C	0	0	0.0177748518762344
YDR387C	0	1	0.0177748518762344
YDL081C	0	0	0.0177631578947368
YOR123C	0	0	0.0177514792899408
YPL220W	0	0	0.0177398160315375
YAL042W	0	0	0.0177281680892974
YDR111C	0	1	0.0177281680892974
YNL332W	0	0	0.0177165354330709
YPL098C	0	0	0.0177049180327869
YDR363W-A	0	0	0.0176933158584535
YLR028C	0	0	0.0176817288801572
YPL171C	0	0	0.0176701570680628
YDR224C	0	0	0.0176586003924133
YCR009C	0	0	0.0176470588235294
YPL214C	0	0	0.0176355323318093
YIR036C	0	1	0.0176355323318093
YCL044C	0	0	0.0176240208877285
YAL013W	0	0	0.0176125244618395
YCL026C-B	0	1	0.0176125244618395
YMR189W	0	0	0.0176010430247718
YGR222W	0	0	0.0175895765472313
YLR144C	0	0	0.017578125
YNL262W	0	0	0.0175666883539362
YOR312C	0	0	0.017555266579974
YLR430W	0	0	0.0175438596491228
YAR050W	0	0	0.0175324675324675
YDR534C	0	0	0.0175210902011681
YIL105C	0	0	0.0175097276264591
YDR283C	0	0	0.01749837977965
YOR020C	0	0	0.0174870466321244
YPR052C	0	0	0.0174757281553398
YBR085C-A	0	1	0.0174757281553398
YMR237W	0	0	0.0174644243208279
YCR076C	0	1	0.0174644243208279
YDL115C	0	0	0.0174531351001939
YNL334C	0	0	0.0174418604651163
YEL063C	0	0	0.0174306003873467
YDL085C-A	0	1	0.0174306003873467
YPL264C	0	1	0.0174306003873467
YGR100W	0	0	0.0174193548387097
YDR057W	0	0	0.0174081237911025
YAL020C	0	0	0.0173969072164948
YCR019W	0	0	0.0173857050869285
YMR090W	0	1	0.0173857050869285
YBL059C-A	0	1	0.0173857050869285
YLR295C	0	0	0.0173745173745174
YNL162W-A	0	1	0.0173745173745174
YLR133W	0	0	0.0173633440514469
YBR222C	0	1	0.0173633440514469
YGR097W	0	0	0.0173521850899743
YMR096W	0	0	0.0173410404624277
YFR040W	0	0	0.0173299101412067
YBR043C	0	0	0.0173187940987813
YER170W	0	0	0.0173076923076923
YGL011C	0	0	0.0172966047405509
YHR110W	0	0	0.0172855313700384
YLR382C	0	0	0.017274472168906
YKL127W	0	0	0.0172634271099744
YER094C	0	0	0.0172523961661342
YIL112W	0	0	0.0172413793103448
YJR080C	0	1	0.0172413793103448
YJL128C	0	0	0.017230376515635
YFR033C	0	0	0.017219387755102
YDR022C	0	0	0.017208413001912
YLR277C	0	0	0.0171974522292994
YEL059C-A	0	0	0.0171865054105665
YBR251W	0	0	0.017175572519084
YKR098C	0	1	0.017175572519084
YCR027C	0	0	0.0171646535282899
YAL011W	0	0	0.01715374841169
YMR306W	0	0	0.0171428571428571
YGL187C	0	0	0.0171319796954315
YLR069C	0	0	0.0171211160431198
YJL071W	0	0	0.0171102661596958
YML129C	0	0	0.0170994300189994
YJR106W	0	0	0.0170886075949367
YFL007W	0	0	0.0170777988614801
YKR042W	0	0	0.0170670037926675
YGL038C	0	0	0.0170562223626027
YPR034W	0	0	0.0170454545454545
YGL136C	0	0	0.0170347003154574
YEL002C	0	0	0.0170239596469105
YGL091C	0	0	0.0170132325141777
YPL011C	0	0	0.0170025188916877
YJR048W	0	0	0.0169918187539333
YAR027W	0	1	0.0169918187539333
YBR074W	0	1	0.0169918187539333
YML121W	0	0	0.0169811320754717
YJR123W	0	0	0.0169704588309239
YKL149C	0	0	0.0169597989949749
YLR246W	0	0	0.0169491525423729
YFL048C	0	0	0.0169385194479297
YLR355C	0	0	0.0169278996865204
YDL015C	0	0	0.0169172932330827
YIR007W	0	1	0.0169172932330827
YLR119W	0	0	0.0169067000626174
YBR142W	0	0	0.0168961201501877
YIR003W	0	1	0.0168961201501877
YMR035W	0	0	0.0168855534709193
YJL149W	0	1	0.0168855534709193
YGL254W	0	0	0.016875
YAL032C	0	0	0.0168644597126796
YPL231W	0	0	0.0168539325842697
YFL028C	0	0	0.0168434185901435
YMR150C	0	0	0.0168329177057357
YMR067C	0	0	0.0168224299065421
YHR092C	0	0	0.0168119551681196
YDR481C	0	0	0.0168014934660859
YMR210W	0	0	0.0167910447761194
YOR005C	0	0	0.016780609073959
YHR132W-A	0	1	0.016780609073959
YDR284C	0	0	0.0167701863354037
YER017C	0	0	0.0167597765363128
YMR029C	0	0	0.0167493796526055
YGR136W	0	1	0.0167493796526055
YAL026C	0	0	0.0167389956602604
YEL013W	0	0	0.016728624535316
YGL051W	0	0	0.01671826625387
YLR254C	0	0	0.0167079207920792
YOR037W	0	0	0.0166975881261596
YDR251W	0	0	0.0166872682323857
YPR079W	0	0	0.0166769610870908
YMR119W	0	0	0.0166666666666667
YAL041W	0	0	0.0166563849475632
YBR154C	0	0	0.0166461159062885
YDL057W	0	1	0.0166461159062885
YHR034C	0	0	0.0166358595194085
YDL103C	0	0	0.0166256157635468
YNL310C	0	0	0.0166153846153846
YAR028W	0	1	0.0166153846153846
YJR078W	0	0	0.0166051660516605
YNL169C	0	0	0.0165949600491703
YPL152W	0	0	0.0165847665847666
YGR112W	0	0	0.0165745856353591
YLR266C	0	0	0.0165644171779141
YOR346W	0	0	0.0165542611894543
YIL034C	0	0	0.0165441176470588
YOR065W	0	0	0.0165339865278628
YDL054C	0	0	0.0165238678090575
YAL029C	0	0	0.0165137614678899
YOR049C	0	0	0.0165036674816626
YML058W-A	0	0	0.0164935858277337
YAL035W	0	0	0.0164835164835165
YIR022W	0	0	0.0164734594264796
YOL084W	0	1	0.0164734594264796
YHR046C	0	0	0.0164634146341463
YKL043W	0	0	0.0164533820840951
YAL024C	0	0	0.0164433617539586
YCR044C	0	0	0.0164333536214242
YDR034C	0	0	0.0164233576642336
YDR540C	0	1	0.0164233576642336
YAR015W	0	0	0.0164133738601824
YOR019W	0	1	0.0164133738601824
YHR031C	0	0	0.0164034021871203
YLR451W	0	0	0.0163934426229508
YJR155W	0	0	0.0163834951456311
YBR296C	0	0	0.0163735597331716
YDR106W	0	0	0.0163636363636364
YGL057C	0	1	0.0163636363636364
YDL244W	0	0	0.0163537250151423
YPL110C	0	0	0.0163438256658596
YJR110W	0	0	0.0163339382940109
YBL003C	0	0	0.0163240628778718
YHR044C	0	0	0.0163141993957704
YPL002C	0	0	0.016304347826087
YLR273C	0	0	0.0162945081472541
YLL002W	0	0	0.0162846803377563
YGR253C	0	0	0.0162748643761302
YHR132C	0	0	0.0162650602409639
YGR261C	0	0	0.016255267910897
YGL151W	0	0	0.0162454873646209
YKL020C	0	0	0.0162357185808779
YOR157C	0	0	0.0162259615384615
YKL206C	0	0	0.0162162162162162
YER078C	0	0	0.0162064825930372
YJL001W	0	0	0.0161967606478704
YFR013W	0	0	0.0161870503597122
YDR315C	0	0	0.0161773517076093
YLL013C	0	0	0.0161676646706587
YGR062C	0	0	0.0161579892280072
YJL217W	0	1	0.0161579892280072
YML117W	0	0	0.0161483253588517
YLR157C	0	0	0.0161386730424387
YGL036W	0	1	0.0161386730424387
[truncated: 3,790 more rows]
