# Supplementary material for: Computationally Driven, Quantitative Experiments Discover Genes Required for Mitochondrial Biogenesis
Source: PLoS Genet. 2009 Mar 20;5(3):e1000407. doi: 10.1371/journal.pgen.1000407 (PMC2648979; doi:10.1371/journal.pgen.1000407)
Supplement: Dataset S2 — Top 100 novel ensemble predictions for additional yeast biological processes. A zip file containing 387 tab-delimited text files of the ensemble predictions for the indicated Gene Ontology Biological Process Term. (21.70 MB GZ) [file pgen.1000407.s013.gz › GO_0006096.txt]

ORF	AnnotatedToTerm?	Uncharacterized_04152007?	Precision
YAL038W	1	0	1.0
YHR174W	1	0	1.0
YBR196C	1	0	1.0
YJL052W	1	0	1.0
YKL060C	1	0	1.0
YKL152C	1	0	1.0
YCR012W	1	0	1.0
YGR254W	1	0	1.0
YJR009C	1	0	1.0
YOL086C	0	0	0.9
YMR303C	0	0	0.818181818181818
YAL005C	0	0	0.8
YMR205C	1	0	0.8
YDR050C	1	0	0.8
YGR192C	1	0	0.8
YLR044C	0	0	0.764705882352941
YGR240C	1	0	0.764705882352941
YER177W	0	0	0.722222222222222
YLL024C	0	0	0.684210526315789
YIL053W	0	0	0.666666666666667
YGL253W	1	0	0.666666666666667
YFL039C	0	0	0.636363636363636
YOR133W	0	0	0.608695652173913
YPR080W	0	0	0.583333333333333
YJL026W	0	0	0.56
YBR118W	0	0	0.538461538461538
YLR134W	0	0	0.518518518518518
YEL034W	0	0	0.5
YGR087C	0	0	0.482758620689655
YPR035W	0	0	0.466666666666667
YDR155C	0	0	0.451612903225806
YGL008C	0	0	0.4375
YLR109W	0	0	0.424242424242424
YMR186W	0	0	0.411764705882353
YER125W	0	0	0.4
YLR259C	0	0	0.388888888888889
YNL190W	0	0	0.378378378378378
YOL059W	0	0	0.368421052631579
YOR230W	0	0	0.358974358974359
YBR031W	0	0	0.35
YDR385W	0	0	0.341463414634146
YML028W	0	0	0.333333333333333
YLR110C	0	0	0.325581395348837
YCL043C	0	0	0.318181818181818
YEL017C-A	0	0	0.311111111111111
YKL056C	0	0	0.304347826086957
YDR077W	0	0	0.297872340425532
YDR345C	0	0	0.291666666666667
YKR059W	0	0	0.285714285714286
YGR282C	0	0	0.28
YGR180C	0	0	0.274509803921569
YPL106C	0	0	0.269230769230769
YML048W	0	0	0.264150943396226
YJR045C	0	0	0.259259259259259
YGR204W	0	0	0.254545454545455
YPL036W	0	0	0.254237288135593
YLR354C	0	0	0.254237288135593
YJL138C	0	0	0.254237288135593
YCL040W	1	0	0.254237288135593
YDR510W	0	0	0.25
YNL135C	0	0	0.245901639344262
YKL164C	0	0	0.241935483870968
YKL035W	0	0	0.238095238095238
YBR127C	0	0	0.234375
YBR126C	0	0	0.230769230769231
YDR012W	0	0	0.227272727272727
YDL022W	0	0	0.223880597014925
YNL127W	0	0	0.222222222222222
YIL018W	0	0	0.222222222222222
YOR136W	0	0	0.222222222222222
YEL009C	0	0	0.222222222222222
YOR344C	1	0	0.222222222222222
YBR221C	0	0	0.219178082191781
YNL160W	0	0	0.216216216216216
YGR191W	0	0	0.213333333333333
YOL135C	0	0	0.2125
YDL128W	0	0	0.2125
YNL007C	0	0	0.2125
YDR342C	0	0	0.2125
YFR053C	1	0	0.2125
YKL109W	0	0	0.209876543209877
YCR021C	0	0	0.207317073170732
YLR028C	0	0	0.204819277108434
YDR516C	0	0	0.202380952380952
YPR160W	0	0	0.2
YDR099W	0	0	0.197674418604651
YDR033W	0	1	0.197674418604651
YOR122C	0	0	0.195402298850575
YIL162W	0	0	0.193181818181818
YLR304C	0	0	0.191011235955056
YPL057C	0	0	0.188888888888889
YBR078W	0	0	0.186813186813187
YDL185W	0	0	0.184782608695652
YDR343C	0	0	0.182795698924731
YGL035C	0	0	0.180851063829787
YEL027W	0	0	0.178947368421053
YOR027W	0	0	0.177083333333333
YBR145W	0	0	0.175257731958763
YCR024C-A	0	0	0.173469387755102
YLR153C	0	0	0.171717171717172
YNL197C	0	0	0.17
YJL159W	0	0	0.168316831683168
YPL145C	0	0	0.166666666666667
YDR074W	0	0	0.16504854368932
YDR072C	0	0	0.163461538461538
YER178W	0	0	0.161904761904762
YPL240C	0	0	0.160377358490566
YJR025C	0	0	0.158878504672897
YPL154C	0	0	0.157407407407407
YJL034W	0	0	0.155963302752294
YOR085W	0	0	0.154545454545455
YDR232W	0	0	0.153153153153153
YBR067C	0	0	0.151785714285714
YDL126C	0	0	0.150442477876106
YJL164C	0	0	0.149122807017544
YCL018W	0	0	0.147826086956522
YDL137W	0	0	0.146551724137931
YNL216W	0	0	0.145299145299145
YMR272C	0	0	0.144067796610169
YDR055W	0	0	0.142857142857143
YGR175C	0	0	0.141666666666667
YOL058W	0	0	0.140495867768595
YHR053C	0	0	0.139344262295082
YKL145W	0	0	0.138211382113821
YPR156C	0	0	0.137096774193548
YML100W	0	0	0.136
YCL009C	0	0	0.134920634920635
YPR149W	0	0	0.133858267716535
YNL055C	0	0	0.1328125
YDR226W	0	0	0.131782945736434
YJR104C	0	0	0.130769230769231
YJR139C	0	0	0.129770992366412
YER053C	0	0	0.128787878787879
YLR300W	0	0	0.12781954887218
YPL179W	0	0	0.126865671641791
YGL044C	0	0	0.125925925925926
YDR277C	0	0	0.125
YKL182W	0	0	0.124087591240876
YJR065C	0	0	0.123188405797101
YGR260W	0	0	0.122302158273381
YLR056W	0	0	0.121428571428571
YEL031W	0	0	0.120567375886525
YOR204W	0	0	0.119718309859155
YGR248W	0	0	0.118881118881119
YBR054W	0	1	0.118881118881119
YOL151W	0	0	0.118055555555556
YCL025C	0	0	0.117241379310345
YGL026C	0	0	0.116438356164384
YMR251W-A	0	0	0.115646258503401
YBR011C	0	0	0.114864864864865
YER150W	0	1	0.114864864864865
YGR279C	0	0	0.114093959731544
YIL124W	0	0	0.113333333333333
YLR258W	0	0	0.112582781456954
YHR092C	0	0	0.111842105263158
YFR015C	0	0	0.111111111111111
YPL031C	0	0	0.11038961038961
YLR249W	0	0	0.109677419354839
YEL071W	0	0	0.108974358974359
YDL188C	0	0	0.10828025477707
YPL061W	0	0	0.107784431137725
YBR041W	0	0	0.107784431137725
YDL055C	0	0	0.107784431137725
YBR299W	0	0	0.107784431137725
YDR497C	0	0	0.107784431137725
YCL030C	0	0	0.107784431137725
YLR340W	0	0	0.107784431137725
YMR105C	0	0	0.107784431137725
YNL241C	0	0	0.107784431137725
YOL136C	1	0	0.107784431137725
YER091C	0	0	0.107142857142857
YER110C	0	0	0.106508875739645
YDR276C	0	0	0.105882352941176
YMR315W	0	1	0.105882352941176
YBR297W	0	0	0.105263157894737
YBR298C	0	0	0.104651162790698
YGR138C	0	0	0.104046242774566
YEL011W	0	0	0.103448275862069
YGL202W	0	0	0.102857142857143
YPL087W	0	0	0.102272727272727
YPR028W	0	0	0.101694915254237
YBR286W	0	0	0.101604278074866
YDR044W	0	0	0.101604278074866
YGR209C	0	0	0.101604278074866
YKR003W	0	0	0.101604278074866
YMR145C	0	0	0.101604278074866
YLR075W	0	0	0.101604278074866
YJL158C	0	0	0.101604278074866
YER130C	0	1	0.101604278074866
YPL014W	0	1	0.101604278074866
YPR074C	0	0	0.101604278074866
YKR075C	0	1	0.101604278074866
YGL167C	0	0	0.101604278074866
YPL075W	1	0	0.101604278074866
YIR037W	0	0	0.101063829787234
YOR270C	0	0	0.100529100529101
YBL069W	0	0	0.1
YLR303W	0	0	0.0994764397905759
YDR158W	0	0	0.0989583333333333
YFL031W	0	0	0.0984455958549223
YLR231C	0	0	0.0979381443298969
YKL067W	0	0	0.0974358974358974
YJR073C	0	0	0.0969387755102041
YIR035C	0	1	0.0969387755102041
YOR107W	0	0	0.0964467005076142
YPL262W	0	0	0.095959595959596
YIL033C	0	0	0.0954773869346734
YFR014C	0	0	0.095
YDR032C	0	1	0.095
YDL140C	0	0	0.0945273631840796
YMR173W	0	0	0.0940594059405941
YDL081C	0	0	0.0935960591133005
YLR177W	0	1	0.0935960591133005
YDR233C	0	1	0.0935960591133005
YPL131W	0	0	0.0931372549019608
YNR001C	0	0	0.0926829268292683
YPR157W	0	1	0.0926829268292683
YHR183W	0	0	0.0922330097087379
YJR121W	0	0	0.0917874396135266
YGR019W	0	0	0.0913461538461538
YER011W	0	0	0.0909090909090909
YNL104C	0	0	0.0904761904761905
YHR018C	0	0	0.0900473933649289
YNL064C	0	0	0.089622641509434
YLR297W	0	1	0.089622641509434
YHR007C	0	0	0.0892018779342723
YNL071W	0	0	0.088785046728972
YMR297W	0	0	0.0883720930232558
YER062C	0	0	0.087962962962963
YGL037C	0	0	0.0875576036866359
YML070W	0	0	0.0871559633027523
YIL119C	0	0	0.0867579908675799
YBR025C	0	0	0.0863636363636364
YNL209W	0	0	0.085972850678733
YKL103C	0	0	0.0855855855855856
YOR332W	0	0	0.0852017937219731
YNL144C	0	1	0.0852017937219731
YDR222W	0	1	0.0852017937219731
YKL096W-A	0	0	0.0848214285714286
YHR094C	0	0	0.0844444444444444
YLR081W	0	0	0.084070796460177
YER136W	0	0	0.0837004405286344
YLR058C	0	0	0.0833333333333333
YHL028W	0	0	0.0829694323144105
YER067W	0	1	0.0829694323144105
YGR214W	0	0	0.0826086956521739
YGR060W	0	0	0.0822510822510823
YOL030W	0	1	0.0822510822510823
YOR285W	0	1	0.0822510822510823
YMR011W	0	0	0.0818965517241379
YMR083W	0	0	0.0815450643776824
YLR108C	0	1	0.0815450643776824
YLL026W	0	0	0.0811965811965812
YGL209W	0	0	0.0808510638297872
YLR327C	0	1	0.0808510638297872
YDL130W	0	0	0.0805084745762712
YLR048W	0	0	0.080168776371308
YAL060W	0	0	0.0798319327731092
YER086W	0	0	0.0794979079497908
YOL040C	0	0	0.0791666666666667
YER081W	0	0	0.0790513833992095
YBR010W	0	0	0.0790513833992095
YKR058W	0	0	0.0790513833992095
YGR289C	0	0	0.0790513833992095
YJL155C	0	0	0.0790513833992095
YER023W	0	0	0.0790513833992095
YJR047C	0	0	0.0790513833992095
YIL051C	0	0	0.0790513833992095
YHR104W	0	0	0.0790513833992095
YFR017C	0	1	0.0790513833992095
YGL245W	0	0	0.0790513833992095
YKL192C	0	0	0.0790513833992095
YJR145C	0	0	0.0790513833992095
YIL107C	1	0	0.0790513833992095
YER044C	0	0	0.078740157480315
YER028C	0	0	0.0784313725490196
YPR165W	0	0	0.078125
YBR114W	0	0	0.0778210116731518
YMR081C	0	0	0.0775193798449612
YPL004C	0	0	0.0774907749077491
YNL307C	0	0	0.0774907749077491
YMR291W	0	1	0.0774907749077491
YLR150W	0	0	0.0774907749077491
YDL048C	0	1	0.0774907749077491
YLR355C	0	0	0.0774907749077491
YPL234C	0	0	0.0774907749077491
YLR180W	0	0	0.0774907749077491
YIL148W	0	0	0.0774907749077491
YGR085C	0	0	0.0774907749077491
YFL045C	0	0	0.0774907749077491
YBR169C	0	0	0.0774907749077491
YOR007C	0	0	0.0774907749077491
YPR036W	0	0	0.0774907749077491
YNL199C	1	0	0.0774907749077491
YNL239W	0	0	0.0772058823529412
YBR149W	0	0	0.0769230769230769
YLR286C	0	0	0.0766423357664234
YGL123W	0	0	0.0763636363636364
YOR116C	0	0	0.0760869565217391
YNL031C	0	0	0.075812274368231
YGR052W	0	1	0.075812274368231
YPR008W	0	0	0.0755395683453237
YER021W	0	0	0.0752688172043011
YOR347C	0	0	0.075
YKL059C	0	0	0.0747330960854092
YFR031C-A	0	0	0.074468085106383
YOR355W	0	0	0.0742049469964664
YBR105C	0	0	0.073943661971831
YLR107W	0	0	0.0736842105263158
YOR014W	0	0	0.0734265734265734
YPL048W	0	0	0.0731707317073171
YKR042W	0	0	0.0729166666666667
YOR099W	0	0	0.0726643598615917
YGL009C	0	0	0.0724137931034483
YGR086C	0	0	0.0721649484536082
YAL003W	0	0	0.0719178082191781
YNL045W	0	0	0.0716723549488055
YHR027C	0	0	0.0714285714285714
YHL034C	0	0	0.0711864406779661
YOR063W	0	0	0.0709459459459459
YOR173W	0	0	0.0707070707070707
YER169W	0	0	0.0704697986577181
YDR006C	0	0	0.0702341137123746
YGR157W	0	0	0.07
YFL037W	0	0	0.0697674418604651
YMR116C	0	0	0.0695364238410596
YJR123W	0	0	0.0693069306930693
YDR247W	0	0	0.0690789473684211
YLR403W	0	0	0.0688524590163934
YER003C	0	0	0.0686274509803922
YMR008C	0	0	0.0684039087947883
YOR092W	0	0	0.0681818181818182
YDL145C	0	0	0.0679611650485437
YPL231W	0	0	0.067741935483871
YKL117W	0	0	0.067524115755627
YDR301W	0	0	0.0673076923076923
YOL143C	0	0	0.0670926517571885
YNR016C	0	0	0.0668789808917197
YFR044C	0	0	0.0666666666666667
YPR086W	0	0	0.0664556962025316
YJR103W	0	0	0.0662460567823344
YHR143W	0	0	0.0660377358490566
YLR347C	0	0	0.0658307210031348
YLR432W	0	0	0.065625
YBR056W	0	1	0.065625
YLR211C	0	1	0.065625
YKL210W	0	0	0.0654205607476635
YOL039W	0	0	0.0652173913043478
YBL056W	0	0	0.065015479876161
YLL034C	0	0	0.0648148148148148
YMR250W	0	0	0.0646153846153846
YDL229W	0	0	0.0644171779141104
YPR113W	0	0	0.0642201834862385
YNL201C	0	0	0.0640243902439024
YIL021W	0	0	0.0638297872340425
YLR223C	0	0	0.0636363636363636
YKR099W	0	0	0.0634441087613293
YJL171C	0	1	0.0634441087613293
YDR382W	0	0	0.0632530120481928
YLR226W	0	0	0.0630630630630631
YLR023C	0	0	0.062874251497006
YDL079C	0	0	0.0626865671641791
YKL150W	0	0	0.0625
YBL030C	0	0	0.0623145400593472
YJL214W	0	0	0.0621301775147929
YJR077C	0	0	0.0619469026548673
YPL218W	0	0	0.0617647058823529
YLL050C	0	0	0.06158357771261
YOR187W	0	0	0.0614035087719298
YJR105W	0	0	0.0612244897959184
YKL008C	0	0	0.061046511627907
YDR171W	0	0	0.0608695652173913
YNL178W	0	0	0.0606936416184971
YGR008C	0	0	0.0605187319884726
YPR103W	0	0	0.0603448275862069
YLR301W	0	0	0.0601719197707736
YML110C	0	0	0.06
YDR127W	0	0	0.0598290598290598
YGL234W	0	0	0.0596590909090909
YCL050C	0	0	0.0594900849858357
YKL081W	0	0	0.0593220338983051
YOR371C	0	0	0.0591549295774648
YOR010C	0	0	0.0589887640449438
YBR053C	0	1	0.0589887640449438
YOR377W	0	0	0.0588235294117647
YAL044C	0	0	0.058659217877095
YPL220W	0	0	0.0584958217270195
YDR214W	0	0	0.0583333333333333
YDL047W	0	0	0.0581717451523546
YHR190W	0	0	0.0580110497237569
YER165W	0	0	0.0578512396694215
YDR502C	0	0	0.0576923076923077
YMR203W	0	0	0.0575342465753425
YGL200C	0	0	0.0573770491803279
YGR161C	0	0	0.0572207084468665
YGR255C	0	0	0.0570652173913043
YCR004C	0	1	0.0570652173913043
YHR216W	0	0	0.0569105691056911
YDR353W	0	0	0.0567567567567568
YPR183W	0	0	0.0566037735849057
YGR234W	0	0	0.0564516129032258
YGL040C	0	0	0.0563002680965147
YHR026W	0	0	0.0561497326203209
YPL028W	0	0	0.056
YMR027W	0	1	0.056
YDR492W	0	0	0.0558510638297872
YNL138W	0	0	0.0557029177718833
YNL234W	0	0	0.0555555555555556
YOR081C	0	0	0.0554089709762533
YJL042W	0	0	0.0552631578947368
YNL006W	0	0	0.0551181102362205
YIR001C	0	0	0.0549738219895288
YGR155W	0	0	0.0548302872062663
YGR059W	0	0	0.0546875
YKL085W	0	0	0.0545454545454545
YBR052C	0	1	0.0545454545454545
YGR284C	0	0	0.0544041450777202
YML004C	0	0	0.0542635658914729
YDR001C	0	0	0.0541237113402062
YCL035C	0	0	0.0539845758354756
YHR179W	0	1	0.0539845758354756
YLR293C	0	0	0.0538461538461538
YJL116C	0	0	0.0537084398976982
YER141W	0	0	0.0535714285714286
YDL066W	0	0	0.0534351145038168
YER043C	0	0	0.0532994923857868
YLR027C	0	0	0.0531645569620253
YFR047C	0	0	0.053030303030303
YIL094C	0	0	0.052896725440806
YLR447C	0	0	0.0527638190954774
YOR360C	0	0	0.0526315789473684
YGL215W	0	0	0.0525
YAL012W	0	0	0.0523690773067332
YBL015W	0	0	0.0522388059701493
YOR273C	0	0	0.0521091811414392
YJL060W	0	0	0.051980198019802
YLR079W	0	0	0.0518518518518519
YBR139W	0	0	0.0517241379310345
YMR108W	0	0	0.0515970515970516
YOR375C	0	0	0.0514705882352941
YBR036C	0	0	0.0513447432762836
YDL090C	0	0	0.0512195121951219
YDR297W	0	0	0.0510948905109489
YBR048W	0	0	0.0509708737864078
YKL043W	0	0	0.0508474576271186
YPL265W	0	0	0.0507246376811594
YNL101W	0	0	0.0506024096385542
YAL040C	0	0	0.0505747126436782
YDR384C	0	0	0.0505747126436782
YCR005C	0	0	0.0505747126436782
YBR093C	0	0	0.0505747126436782
YBR072W	0	0	0.0505747126436782
YGL137W	0	0	0.0505747126436782
YCR028C-A	0	0	0.0505747126436782
YGR292W	0	0	0.0505747126436782
YDR007W	0	0	0.0505747126436782
YLR370C	0	0	0.0505747126436782
YKL151C	0	1	0.0505747126436782
YER004W	0	1	0.0505747126436782
YJL130C	0	0	0.0505747126436782
YLL028W	0	0	0.0505747126436782
YOR153W	0	0	0.0505747126436782
YKL080W	0	0	0.0505747126436782
YIL097W	0	0	0.0505747126436782
YOR151C	0	0	0.0505747126436782
YDL125C	0	0	0.0505747126436782
YLR178C	0	0	0.0505747126436782
YOL082W	0	0	0.0505747126436782
YLR345W	1	0	0.0505747126436782
YAL023C	0	0	0.0504587155963303
YMR199W	0	0	0.0503432494279176
YBR214W	0	0	0.0502283105022831
YDL042C	0	0	0.0501138952164009
YGL135W	0	0	0.05
YLR029C	0	0	0.0498866213151927
YIL125W	0	0	0.0497737556561086
YNL189W	0	0	0.0496613995485327
YBR203W	0	0	0.0495495495495495
YEL002C	0	0	0.049438202247191
YKL193C	0	0	0.0493273542600897
YBR086C	0	0	0.0492170022371365
YJL143W	0	0	0.0491071428571429
YGR261C	0	0	0.0489977728285078
YOR251C	0	1	0.0489977728285078
YDL093W	0	0	0.0488888888888889
YGL048C	0	0	0.0487804878048781
YIL155C	0	0	0.0486725663716814
YOR185C	0	0	0.0485651214128035
YDR368W	0	0	0.0484581497797357
YNL037C	0	0	0.0483516483516484
YLR257W	0	1	0.0483516483516484
YML058W	0	0	0.0482456140350877
YLR060W	0	0	0.0481400437636762
YKL180W	0	0	0.0480349344978166
YMR125W	0	0	0.0479302832244009
YGL055W	0	0	0.0478260869565217
YMR202W	0	0	0.0477223427331887
YGR194C	0	0	0.0476190476190476
YGR189C	0	0	0.0475161987041037
YER168C	0	0	0.0474137931034483
YML063W	0	0	0.0473118279569892
YOR307C	0	0	0.0472103004291846
YGR183C	0	0	0.0471092077087794
YHR087W	0	0	0.047008547008547
YGR229C	0	0	0.046908315565032
YKL129C	0	0	0.0468085106382979
YOL052C-A	0	0	0.0467091295116773
YHR019C	0	0	0.0466101694915254
YLL045C	0	0	0.0465116279069767
YLR332W	0	0	0.0464135021097046
YPR154W	0	0	0.0463157894736842
YBR234C	0	0	0.046218487394958
YKL157W	0	0	0.0461215932914046
YJR010W	0	0	0.0460251046025105
YOR176W	0	0	0.0459290187891441
YLL036C	0	0	0.0458333333333333
YGL030W	0	0	0.0457380457380457
YBR248C	0	0	0.045643153526971
YKL084W	0	0	0.0455486542443064
YMR261C	0	0	0.0454545454545455
YAL016W	0	0	0.045360824742268
YPR145W	0	0	0.0452674897119342
YDR513W	0	0	0.0451745379876797
YHR068W	0	0	0.0450819672131148
YPL206C	0	0	0.0449897750511247
YBR218C	0	0	0.0448979591836735
YGR287C	0	1	0.0448979591836735
YGL229C	0	0	0.044806517311609
YPL159C	0	0	0.0447154471544715
YER095W	0	0	0.0446247464503043
YKL096W	0	0	0.0445344129554656
YBR121C	0	0	0.0444444444444444
YOL013C	0	0	0.0443548387096774
YBL072C	0	0	0.0442655935613682
YOR374W	0	0	0.0441767068273092
YMR110C	0	0	0.0440881763527054
YLR390W-A	0	0	0.044
YNL098C	0	0	0.0439121756487026
YBR177C	0	0	0.0438247011952191
YPL026C	0	0	0.0437375745526839
YGR106C	0	1	0.0437375745526839
YMR216C	0	0	0.0436507936507936
YNL010W	0	1	0.0436507936507936
YJL137C	0	0	0.0435643564356436
YOL126C	0	0	0.0434782608695652
YFL014W	0	0	0.0433925049309665
YKL120W	0	0	0.0433070866141732
YKL127W	0	0	0.0432220039292731
YLL039C	0	0	0.0431372549019608
YML057W	0	0	0.0430528375733855
YJR016C	0	0	0.04296875
YML085C	0	0	0.0428849902534113
YDR035W	0	0	0.0428015564202335
YDL046W	0	0	0.0427184466019417
YDR009W	0	0	0.0426356589147287
YKL112W	0	0	0.0425531914893617
YIR038C	0	0	0.0424710424710425
YDL192W	0	0	0.0423892100192678
YML124C	0	0	0.0423076923076923
YOR338W	0	0	0.0422264875239923
YKR043C	0	1	0.0422264875239923
YNL236W	0	0	0.0421455938697318
YML106W	0	0	0.0420650095602294
YPR184W	0	0	0.0419847328244275
YGR032W	0	0	0.0419047619047619
YER026C	0	0	0.0418250950570342
YER174C	0	0	0.0417457305502846
YDR161W	0	0	0.0416666666666667
YLR359W	0	0	0.0415879017013233
YFL018C	0	0	0.0415094339622641
YOL020W	0	0	0.0414312617702448
YCR026C	0	0	0.0413533834586466
YNL103W	0	0	0.0412757973733583
YDL097C	0	0	0.0411985018726592
YLR203C	0	0	0.0411214953271028
YGR088W	0	0	0.041044776119403
YDL124W	0	0	0.0409683426443203
YDR483W	0	0	0.0408921933085502
YDL237W	0	1	0.0408921933085502
YHR009C	0	1	0.0408921933085502
YGR124W	0	0	0.0408163265306122
YKR024C	0	0	0.0407407407407407
YJR059W	0	0	0.0406654343807763
YBL064C	0	0	0.040590405904059
YNL220W	0	0	0.0405156537753223
YML132W	0	0	0.0404411764705882
YPL015C	0	0	0.0403669724770642
YBR291C	0	0	0.0402930402930403
YHR051W	0	0	0.0402193784277879
YJR148W	0	0	0.0401459854014599
YFL050C	0	0	0.0400728597449909
YDR148C	0	0	0.04
YLR356W	0	1	0.04
YHR073W	0	0	0.0399274047186933
YBR295W	0	0	0.0398550724637681
YAL039C	0	0	0.0397830018083183
YKL051W	0	0	0.0397111913357401
YER167W	0	0	0.0396396396396396
YDR258C	0	0	0.039568345323741
YJL221C	0	1	0.039568345323741
YML053C	0	1	0.039568345323741
YOR267C	0	0	0.0394973070017953
YJL002C	0	0	0.039426523297491
YOR317W	0	0	0.0393559928443649
YML043C	0	0	0.0392857142857143
YDL019C	0	0	0.0392156862745098
YER115C	0	0	0.0391459074733096
YMR030W	0	0	0.0390763765541741
YML056C	0	1	0.0390763765541741
YKL057C	0	0	0.0390070921985816
YMR226C	0	0	0.0389380530973451
YGR178C	0	0	0.03886925795053
YKL104C	0	0	0.0388007054673721
YAL042W	0	0	0.0387323943661972
YAL022C	0	0	0.0386643233743409
YOL097C	0	0	0.0385964912280702
YLR113W	0	0	0.0385288966725044
YEL060C	0	0	0.0384615384615385
YPL198W	0	0	0.0383944153577661
YDL134C	0	0	0.0383275261324042
YOR303W	0	0	0.0382608695652174
YGL156W	0	0	0.0381944444444444
YML128C	0	0	0.0381282495667244
YDR225W	0	0	0.0380622837370242
YOR358W	0	0	0.0379965457685665
YIL075C	0	0	0.0379310344827586
YDR064W	0	0	0.0378657487091222
YIR019C	0	0	0.0378006872852234
YAL027W	0	1	0.0378006872852234
YPL226W	0	0	0.0377358490566038
YGL206C	0	0	0.0376712328767123
YOL155C	0	0	0.0376068376068376
YCR069W	0	1	0.0376068376068376
YGL115W	0	0	0.037542662116041
YOR120W	0	0	0.0374787052810903
YHL033C	0	0	0.0374149659863946
YHR188C	0	0	0.0373514431239389
YLR224W	0	0	0.0372881355932203
YLR342W	0	0	0.0372250423011844
YIR034C	0	0	0.0371621621621622
YHR008C	0	0	0.0370994940978078
YLR350W	0	0	0.037037037037037
YOR009W	0	1	0.037037037037037
YBR004C	0	0	0.0369747899159664
YNL287W	0	0	0.0369127516778524
YDR164C	0	0	0.0368509212730318
YLR407W	0	1	0.0368509212730318
YAR007C	0	0	0.0367892976588629
YML054C	0	0	0.0367278797996661
YOL108C	0	0	0.0366666666666667
YGL190C	0	0	0.0366056572379368
YBL007C	0	0	0.0365448504983389
YHR193C	0	0	0.0364842454394693
YMR307W	0	0	0.0364238410596026
YJL167W	0	0	0.0363636363636364
YLR251W	0	0	0.0363036303630363
YLR321C	0	0	0.0362438220757825
YGL012W	0	0	0.0361842105263158
YMR120C	0	0	0.0361247947454844
YEL047C	0	0	0.0360655737704918
YDL215C	0	0	0.0360065466448445
YLR038C	0	0	0.0359477124183007
YAL017W	0	0	0.0358890701468189
YBL005W	0	0	0.0358306188925081
YOR142W	0	0	0.0357723577235772
YMR308C	0	0	0.0357142857142857
YHR013C	0	0	0.0356564019448947
YLR378C	0	0	0.0355987055016181
YHR055C	0	0	0.0355411954765751
YAL007C	0	0	0.0354838709677419
YKL068W	0	0	0.035426731078905
YAL049C	0	1	0.035426731078905
YNL015W	0	0	0.0353697749196141
YAL062W	0	0	0.0353130016051364
YFL052W	0	1	0.0353130016051364
YDL085W	0	0	0.0352564102564103
YER148W	0	0	0.0352
YGL238W	0	0	0.0351437699680511
YLR372W	0	0	0.0350877192982456
YBR001C	0	0	0.035031847133758
YER037W	0	1	0.035031847133758
YBR107C	0	0	0.0349761526232114
YJL166W	0	0	0.0349206349206349
YLR307W	0	0	0.03486529318542
YDL021W	0	1	0.03486529318542
YMR038C	0	0	0.0348101265822785
YDR443C	0	0	0.0347551342812006
YBR082C	0	0	0.0347003154574132
YML103C	0	0	0.0346456692913386
YGR250C	0	1	0.0346456692913386
YGR037C	0	0	0.0345911949685535
YLR441C	0	0	0.0345368916797488
YNL067W	0	0	0.0344827586206897
YPR070W	0	0	0.0344287949921753
YAL021C	0	0	0.034375
YJL012C	0	0	0.0343213728549142
YAL002W	0	0	0.0342679127725857
YGL076C	0	0	0.0342146189735614
YPL111W	0	0	0.0341614906832298
YHR203C	0	0	0.0341085271317829
YHR042W	0	0	0.0340557275541796
YFL047W	0	0	0.0340030911901082
YKL024C	0	0	0.0339506172839506
YDL029W	0	0	0.0338983050847458
YAL028W	0	0	0.0338461538461538
YBL002W	0	0	0.0337941628264209
YBL003C	0	0	0.0337423312883436
YIL109C	0	0	0.0336906584992343
YML126C	0	0	0.0336391437308868
YKR082W	0	0	0.033587786259542
YHL026C	0	1	0.033587786259542
YDR081C	0	0	0.0335365853658537
YPR069C	0	0	0.0334855403348554
YMR242C	0	0	0.033434650455927
YBL099W	0	0	0.0333839150227618
YBR009C	0	0	0.0333333333333333
YER035W	0	0	0.0332829046898638
YER052C	0	0	0.0332326283987915
YOR155C	0	0	0.0331825037707391
YJL172W	0	0	0.0331325301204819
YKR018C	0	1	0.0331325301204819
YHL030W	0	0	0.0330827067669173
YJL030W	0	0	0.033033033033033
YNL192W	0	0	0.0329835082458771
YAL053W	0	0	0.0329341317365269
YMR164C	0	0	0.0328849028400598
YAL030W	0	0	0.0328358208955224
YKL091C	0	1	0.0328358208955224
YDL078C	0	0	0.0327868852459016
YMR295C	0	1	0.0327868852459016
YLL018C	0	0	0.0327380952380952
YHR113W	0	0	0.0326894502228826
YHR086W	0	0	0.0326409495548961
YCR087C-A	0	1	0.0326409495548961
YDR432W	0	0	0.0325925925925926
YML024W	0	0	0.0325443786982249
YDR178W	0	0	0.0324963072378139
YOL006C	0	0	0.0324483775811209
YOR323C	0	0	0.03240058910162
YAL054C	0	0	0.0323529411764706
YGL016W	0	0	0.0323054331864905
YLR270W	0	0	0.032258064516129
YHL029C	0	0	0.0322108345534407
YLR167W	0	0	0.0321637426900585
YDR132C	0	1	0.0321637426900585
YGL195W	0	0	0.0321167883211679
YKR076W	0	0	0.032069970845481
YDR188W	0	0	0.0320232896652111
YAL001C	0	0	0.0319767441860465
YGL173C	0	0	0.0319303338171263
YPL247C	0	1	0.0319303338171263
YPL091W	0	0	0.0318840579710145
YDR043C	0	0	0.0318379160636758
YHR112C	0	0	0.0317919075144509
YBL051C	0	0	0.0317460317460317
YIR007W	0	1	0.0317460317460317
YBL079W	0	0	0.031700288184438
YAL008W	0	1	0.031700288184438
YML078W	0	0	0.0316546762589928
YBR035C	0	0	0.0316091954022989
YPL178W	0	0	0.0315638450502152
YJL121C	0	0	0.0315186246418338
YER025W	0	0	0.0314735336194564
YBR109C	0	0	0.0314285714285714
YDR047W	0	0	0.0313837375178317
YMR196W	0	1	0.0313837375178317
YBR162C	0	0	0.0313390313390313
YAL010C	0	0	0.0312944523470839
YER033C	0	1	0.0312944523470839
YBL092W	0	0	0.03125
YMR271C	0	0	0.0312056737588652
YCL064C	0	0	0.0311614730878187
YMR039C	0	0	0.0311173974540311
YGR079W	0	1	0.0311173974540311
YER103W	0	0	0.0310734463276836
YAL013W	0	0	0.0310296191819464
YDL238C	0	0	0.0309859154929577
YAL015C	0	0	0.0309423347398031
YNL322C	0	0	0.0308988764044944
YKL128C	0	1	0.0308988764044944
YER079W	0	1	0.0308988764044944
YGR256W	0	0	0.0308555399719495
YAL009W	0	0	0.030812324929972
YAL035W	0	0	0.0307692307692308
YLR155C	0	0	0.0307262569832402
YBR068C	0	0	0.0306834030683403
YNL274C	0	0	0.0306406685236769
YPL256C	0	0	0.0305980528511822
YPL192C	0	0	0.0305555555555556
YDR335W	0	0	0.0305131761442441
YDR023W	0	0	0.0304709141274238
YPR172W	0	1	0.0304709141274238
YLR043C	0	0	0.0304287690179806
YIL045W	0	0	0.0303867403314917
YDL110C	0	1	0.0303867403314917
YLR130C	0	0	0.0303448275862069
YKL039W	0	1	0.0303448275862069
YAR071W	0	0	0.0303030303030303
YNL301C	0	0	0.0302613480055021
YHR064C	0	0	0.0302197802197802
YAR042W	0	0	0.0301783264746228
YBL041W	0	0	0.0301369863013699
YDR075W	0	0	0.0300957592339261
YMR276W	0	0	0.0300546448087432
YJL177W	0	0	0.0300136425648022
YAL011W	0	0	0.0299727520435967
YDR005C	0	0	0.0299319727891156
YBR066C	0	0	0.0298913043478261
YNR043W	0	0	0.0298507462686567
YLR351C	0	1	0.0298507462686567
YDR418W	0	0	0.029810298102981
YLR204W	0	0	0.0297699594046008
YLR216C	0	0	0.0297297297297297
YNL200C	0	1	0.0297297297297297
YPL221W	0	0	0.0296896086369771
YCR073W-A	0	0	0.0296495956873315
YHR063C	0	0	0.0296096904441454
YAL014C	0	0	0.0295698924731183
YJR143C	0	0	0.0295302013422819
YOR269W	0	0	0.0294906166219839
YJR109C	0	0	0.0294511378848728
YDR025W	0	0	0.0294117647058824
YHL021C	0	1	0.0294117647058824
YKL142W	0	0	0.0293724966622163
YMR142C	0	0	0.0293333333333333
YGL036W	0	1	0.0293333333333333
YGL221C	0	1	0.0293333333333333
YBR158W	0	0	0.0292942743009321
YML086C	0	0	0.0292553191489362
YBL043W	0	0	0.0292164674634794
YMR149W	0	0	0.0291777188328912
YMR129W	0	0	0.0291390728476821
YNL065W	0	0	0.0291005291005291
YAR015W	0	0	0.0290620871862616
YBR106W	0	0	0.029023746701847
YPL184C	0	1	0.029023746701847
YGL006W	0	0	0.0289855072463768
YJR096W	0	0	0.0289473684210526
YJL196C	0	0	0.0289093298291721
YPL246C	0	1	0.0289093298291721
YBL033C	0	0	0.0288713910761155
YNL074C	0	0	0.0288335517693316
YIL116W	0	0	0.0287958115183246
YAL031C	0	0	0.0287581699346405
YJL144W	0	0	0.0287206266318538
YJL151C	0	1	0.0287206266318538
YDL095W	0	0	0.0286831812255541
YMR109W	0	0	0.0286458333333333
YMR140W	0	0	0.0286085825747724
YCR031C	0	0	0.0285714285714286
YCL057W	0	0	0.0285343709468223
YAL029C	0	0	0.0284974093264249
YHR163W	0	0	0.0284605433376455
YMR015C	0	0	0.0284237726098191
YOR002W	0	0	0.0283870967741936
YGL105W	0	0	0.0283505154639175
YAL019W	0	0	0.0283140283140283
YAL020C	0	0	0.0282776349614396
YBL001C	0	0	0.0282413350449294
YIL123W	0	0	0.0282051282051282
YJL190C	0	0	0.028169014084507
YNL273W	0	0	0.0281329923273657
YER072W	0	0	0.0280970625798212
YJR070C	0	0	0.0280612244897959
YML091C	0	0	0.0280254777070064
YFL038C	0	0	0.0279898218829517
YOL083W	0	1	0.0279898218829517
YOL129W	0	0	0.0279542566709022
YBL102W	0	0	0.0279187817258883
YKL062W	0	0	0.0278833967046895
YOR026W	0	0	0.0278481012658228
YGR285C	0	0	0.0278128950695322
YAL025C	0	0	0.0277777777777778
YBL022C	0	0	0.0277427490542245
YER054C	0	0	0.0277078085642317
YLR106C	0	0	0.0276729559748428
YAL058W	0	0	0.0276381909547739
YML099C	0	0	0.027603513174404
YER102W	0	0	0.0275689223057644
YLR250W	0	0	0.0275344180225282
YHR021C	0	0	0.0275
YAL036C	0	0	0.0274656679151061
YAL024C	0	0	0.027431421446384
YBL058W	0	0	0.0273972602739726
YLR212C	0	0	0.027363184079602
YHR200W	0	0	0.0273291925465838
YBL045C	0	0	0.0272952853598015
YGL227W	0	0	0.0272614622057001
YER056C	0	0	0.0272277227722772
YAL026C	0	0	0.0271940667490729
YNL139C	0	0	0.0271604938271605
YMR143W	0	0	0.0271270036991369
YDR391C	0	1	0.0271270036991369
YAL032C	0	0	0.0270935960591133
YBL047C	0	0	0.027060270602706
YBL027W	0	0	0.027027027027027
YGR104C	0	0	0.0269938650306748
YDR471W	0	0	0.0269607843137255
YAL041W	0	0	0.0269277845777234
YAL043C	0	0	0.0268948655256724
YML012W	0	0	0.0268620268620269
YAL018C	0	1	0.0268620268620269
YIL078W	0	0	0.0268292682926829
YOR312C	0	0	0.0267965895249695
YOL116W	0	0	0.0267639902676399
YAR035W	0	0	0.0267314702308627
YHR074W	0	0	0.0266990291262136
YHR020W	0	0	0.0266666666666667
YKL141W	0	0	0.026634382566586
YEL038W	0	1	0.026634382566586
YLR196W	0	0	0.026602176541717
YOR245C	0	0	0.0265700483091787
YHR058C	0	0	0.0265379975874548
YAR033W	0	0	0.0265060240963855
YER009W	0	0	0.02647412755716
YGL131C	0	1	0.02647412755716
YDR059C	0	0	0.0264423076923077
YER120W	0	0	0.0264105642256903
YCL028W	0	1	0.0264105642256903
YGL251C	0	0	0.026378896882494
YHR128W	0	0	0.0263473053892216
YAL033W	0	0	0.0263157894736842
YMR052W	0	0	0.026284348864994
YER155C	0	0	0.0262529832935561
YBR117C	0	0	0.0262216924910608
YOR299W	0	0	0.0261904761904762
YIL133C	0	0	0.0261593341260404
YBL075C	0	0	0.0261282660332542
YAL055W	0	0	0.0260972716488731
YOL060C	0	0	0.0260663507109005
YDR328C	0	0	0.0260355029585799
YBL050W	0	0	0.0260047281323877
YNL168C	0	1	0.0260047281323877
YJL013C	0	0	0.025974025974026
YAR031W	0	0	0.0259433962264151
YLR446W	0	1	0.0259433962264151
YPR026W	0	0	0.0259128386336867
YBR159W	0	0	0.0258823529411765
YJL088W	0	0	0.0258519388954172
YNL115C	0	1	0.0258519388954172
YAL034W-A	0	0	0.0258215962441315
YDR293C	0	0	0.0257913247362251
YAL051W	0	0	0.0257611241217799
YDR321W	0	0	0.0257309941520468
YPL203W	0	0	0.0257009345794393
YLR018C	0	0	0.0256709451575263
YOL016C	0	0	0.0256410256410256
YBL032W	0	0	0.0256111757857974
YOR160W	0	0	0.0255813953488372
YGR264C	0	0	0.0255516840882695
YFR050C	0	0	0.0255220417633411
YOR369C	0	0	0.0254924681344148
YPR093C	0	0	0.025462962962963
YDR236C	0	0	0.0254335260115607
YOR167C	0	0	0.0254041570438799
YDR477W	0	0	0.0253748558246828
YHR195W	0	0	0.0253456221198157
YKL181W	0	0	0.0253164556962025
YGR277C	0	0	0.0252873563218391
YPR159W	0	0	0.0252583237657865
YDR358W	0	0	0.0252293577981651
YDR380W	0	0	0.0252004581901489
YMR170C	0	0	0.0251716247139588
YGL103W	0	0	0.0251428571428571
YIL088C	0	0	0.0251141552511416
YDL195W	0	0	0.0250855188141391
YBL101C	0	0	0.0250569476082005
YIL156W	0	0	0.025028441410694
YNR051C	0	0	0.025
YDR096W	0	0	0.0249716231555051
YMR139W	0	0	0.0249433106575964
YNR034W	0	0	0.0249150622876557
YPL063W	0	0	0.0248868778280543
YMR036C	0	0	0.0248587570621469
YBR249C	0	0	0.0248306997742664
YJR117W	0	0	0.0248027057497181
YGR158C	0	0	0.0247747747747748
YKL148C	0	0	0.0247469066366704
YGL125W	0	0	0.0247191011235955
YAL048C	0	0	0.0246913580246914
YBR016W	0	0	0.0246636771300448
YPR132W	0	0	0.0246360582306831
YOR289W	0	1	0.0246360582306831
YJL055W	0	1	0.0246360582306831
YDR204W	0	0	0.0246085011185682
YAL047C	0	0	0.0245810055865922
YDL054C	0	0	0.0245535714285714
YAL063C	0	0	0.0245261984392419
YOR370C	0	0	0.0244988864142539
YCR011C	0	0	0.0244716351501669
YER175C	0	1	0.0244716351501669
YMR237W	0	0	0.0244444444444444
YDR454C	0	0	0.0244173140954495
YBR026C	0	0	0.024390243902439
YHR071W	0	0	0.0243632336655592
YML058W-A	0	0	0.0243362831858407
YDR447C	0	0	0.0243093922651934
YKL211C	0	0	0.0242825607064018
YOL036W	0	1	0.0242825607064018
YNL323W	0	0	0.0242557883131202
YIL101C	0	0	0.0242290748898678
YHR041C	0	0	0.0242024202420242
YDR003W	0	0	0.0241758241758242
YBL078C	0	0	0.0241492864983535
YNL134C	0	1	0.0241492864983535
YGR217W	0	0	0.0241228070175439
YDL088C	0	0	0.0240963855421687
YPL166W	0	0	0.0240700218818381
YER036C	0	0	0.0240437158469945
YDR487C	0	0	0.0240174672489083
YLL041C	0	0	0.0239912758996728
YBR132C	0	0	0.0239651416122004
YEL013W	0	0	0.0239390642002176
YMR318C	0	0	0.0239130434782609
YBR189W	0	0	0.0238870792616721
YMR092C	0	0	0.0238611713665944
YOR037W	0	0	0.0238353196099675
YGL022W	0	0	0.0238095238095238
YMR153W	0	0	0.0237837837837838
YFR024C-A	0	0	0.0237580993520518
YIL043C	0	0	0.0237324703344121
YAL046C	0	1	0.0237324703344121
YBR006W	0	0	0.0237068965517241
YIL077C	0	0	0.0236813778256189
YEL040W	0	0	0.0236559139784946
YAL061W	0	1	0.0236559139784946
YAL056W	0	0	0.0236305048335124
YBL091C	0	0	0.0236051502145923
YJL217W	0	1	0.0236051502145923
YNR050C	0	0	0.0235798499464094
YAL037W	0	1	0.0235798499464094
YKR065C	0	0	0.0235546038543897
YAR002W	0	0	0.0235294117647059
YOL032W	0	0	0.0235042735042735
YMR023C	0	0	0.0234791889007471
YPL123C	0	0	0.023454157782516
YLR418C	0	0	0.0234291799787007
YJR132W	0	0	0.0234042553191489
YLR080W	0	0	0.0233793836344315
YKR039W	0	0	0.0233545647558386
YDL230W	0	0	0.0233297985153765
YBL013W	0	0	0.0233050847457627
YCR027C	0	0	0.0232804232804233
YIL083C	0	0	0.0232558139534884
YBR283C	0	0	0.0232312565997888
YKL010C	0	0	0.0232067510548523
YHR208W	0	0	0.0231822971548999
YAR003W	0	0	0.0231578947368421
YMR172W	0	0	0.0231335436382755
YIR022W	0	0	0.023109243697479
YAR019C	0	0	0.0230849947534103
YAL059W	0	0	0.0230607966457023
YJR022W	0	0	0.0230366492146597
YNL271C	0	0	0.0230125523012552
YOR386W	0	0	0.0229885057471264
YER038C	0	0	0.022964509394572
YPR081C	0	0	0.0229405630865485
YIL121W	0	0	0.0229166666666667
YBR003W	0	0	0.0228928199791883
YDR539W	0	1	0.0228928199791883
YKL065C	0	1	0.0228928199791883
YDL116W	0	0	0.0228690228690229
YER088C	0	0	0.0228452751817238
YOL109W	0	0	0.0228215767634855
YDR062W	0	0	0.0227979274611399
YNR014W	0	1	0.0227979274611399
YLR363C	0	0	0.0227743271221532
YNR007C	0	0	0.0227507755946225
YIL001W	0	1	0.0227507755946225
YPR102C	0	0	0.0227272727272727
YBL011W	0	0	0.022703818369453
YML051W	0	0	0.022680412371134
YBL017C	0	0	0.0226570545829042
YDL236W	0	0	0.0226337448559671
YML123C	0	0	0.0226104830421377
YBL087C	0	0	0.0225872689938398
YPL037C	0	0	0.0225641025641026
YFR011C	0	1	0.0225641025641026
YGL112C	0	0	0.0225409836065574
YAR018C	0	0	0.022517911975435
YAR068W	0	1	0.022517911975435
YGL062W	0	0	0.0224948875255624
YHR043C	0	0	0.0224719101123595
YAR014C	0	0	0.0224489795918367
YPR114W	0	1	0.0224489795918367
YGR132C	0	0	0.0224260958205912
YKL185W	0	0	0.0224032586558045
YBL016W	0	0	0.0223804679552391
YJL068C	0	0	0.0223577235772358
YAR028W	0	1	0.0223577235772358
YMR062C	0	0	0.0223350253807107
YAR027W	0	1	0.0223350253807107
YLR264W	0	0	0.0223123732251521
YEL012W	0	0	0.022289766970618
YDL052C	0	0	0.0222672064777328
YKL001C	0	0	0.0222446916076845
YBL006C	0	0	0.0222222222222222
YFL048C	0	0	0.0221997981836529
YEL054C	0	0	0.0221774193548387
YGR122W	0	0	0.0221550855991944
YPL008W	0	0	0.0221327967806841
YBR193C	0	0	0.0221105527638191
YOL120C	0	0	0.0220883534136546
YJL191W	0	0	0.0220661985957874
YFR033C	0	0	0.0220440881763527
YKL029C	0	0	0.022022022022022
YOR128C	0	0	0.022
YAR020C	0	1	0.022
YHL048W	0	0	0.021978021978022
YBR015C	0	0	0.0219560878243513
YLR135W	0	0	0.0219341974077767
YJL174W	0	0	0.0219123505976096
YLR248W	0	0	0.0218905472636816
YAR008W	0	0	0.0218687872763419
YBR092C	0	0	0.0218470705064548
YGR094W	0	0	0.0218253968253968
YDL182W	0	0	0.0218037661050545
YMR122W-A	0	1	0.0218037661050545
YLR120C	0	0	0.0217821782178218
YBL040C	0	0	0.0217606330365974
YBR017C	0	0	0.0217391304347826
YIL061C	0	0	0.0217176702862784
YLR348C	0	0	0.0216962524654832
YAR050W	0	0	0.0216748768472906
YDL132W	0	0	0.0216535433070866
YOR298C-A	0	0	0.0216322517207473
YIL034C	0	0	0.0216110019646365
YJR024C	0	1	0.0216110019646365
YFL021W	0	0	0.0215897939156035
YGR003W	0	0	0.0215686274509804
YER090W	0	0	0.0215475024485798
YKR066C	0	0	0.0215264187866928
YAL067C	0	0	0.021505376344086
YLR430W	0	0	0.021484375
YGL039W	0	0	0.0214634146341463
YNL250W	0	0	0.0214424951267057
YOR052C	0	1	0.0214424951267057
YBR039W	0	0	0.0214216163583252
YGR118W	0	0	0.0214007782101167
YDR248C	0	1	0.0214007782101167
Q0080	0	0	0.021379980563654
YER055C	0	0	0.0213592233009709
YDR146C	0	0	0.0213385063045587
YMR301C	0	0	0.0213178294573643
YPR127W	0	1	0.0213178294573643
YGL161C	0	0	0.021297192642788
YBL042C	0	0	0.0212765957446809
YIL071C	0	0	0.021256038647343
YDL072C	0	1	0.021256038647343
YOR383C	0	0	0.0212355212355212
YDL164C	0	0	0.0212150433944069
YGR044C	0	0	0.0211946050096339
YBL020W	0	0	0.0211742059672762
YKL163W	0	0	0.0211538461538462
YBR037C	0	0	0.021133525456292
YOR184W	0	0	0.0211132437619962
YLR034C	0	0	0.0210930009587728
YBR005W	0	0	0.0210727969348659
YBL098W	0	0	0.0210526315789474
YAL064W	0	1	0.0210526315789474
YBL082C	0	0	0.0210325047801147
YIL041W	0	1	0.0210325047801147
YBR183W	0	0	0.0210124164278892
YBL039C	0	0	0.0209923664122137
YBL076C	0	0	0.0209723546234509
YOR008C	0	0	0.020952380952381
YBL008W	0	0	0.0209324452901998
YDR354W	0	0	0.0209125475285171
YNL040W	0	1	0.0209125475285171
YOL098C	0	1	0.0209125475285171
YBL019W	0	0	0.0208926875593542
YDR533C	0	1	0.0208926875593542
YJR008W	0	1	0.0208926875593542
YOR045W	0	0	0.0208728652751423
YFL044C	0	0	0.0208530805687204
YPR194C	0	0	0.0208333333333333
YML117W	0	0	0.0208136234626301
YLR438W	0	0	0.0207939508506616
YOR227W	0	1	0.0207939508506616
YNR034W-A	0	1	0.0207939508506616
YLR448W	0	0	0.0207743153918791
YNL036W	0	0	0.0207547169811321
YJR137C	0	0	0.0207351555136664
YHR137W	0	0	0.0207156308851224
YKL018C-A	0	1	0.0207156308851224
YOL159C-A	0	1	0.0207156308851224
YPL190C	0	0	0.0206961429915334
YOR117W	0	0	0.0206766917293233
YOR276W	0	0	0.0206572769953052
YBR018C	0	0	0.0206378986866792
YBL004W	0	0	0.0206185567010309
YDR170C	0	0	0.0205992509363296
YGR267C	0	0	0.0205799812909261
YJR046W	0	0	0.0205607476635514
YLR364W	0	1	0.0205607476635514
YCR053W	0	0	0.0205415499533147
YDR084C	0	0	0.0205223880597015
YDR110W	0	0	0.0205032618825722
YJL008C	0	0	0.0204841713221601
YAR023C	0	1	0.0204841713221601
YMR135C	0	0	0.0204651162790698
YER020W	0	0	0.0204460966542751
YBL105C	0	0	0.0204271123491179
YGR097W	0	0	0.0204081632653061
YDR517W	0	0	0.020389249304912
YDR530C	0	0	0.0203703703703704
YGR101W	0	0	0.0203515263644773
YER101C	0	1	0.0203515263644773
YER112W	0	0	0.0203327171903882
YGL084C	0	0	0.0203139427516159
YLL021W	0	0	0.0202952029520295
YAR029W	0	1	0.0202952029520295
YCR042C	0	0	0.0202764976958525
YMR079W	0	0	0.0202578268876611
YBL009W	0	0	0.0202391904323827
YPL098C	0	0	0.0202205882352941
YBL026W	0	0	0.0202020202020202
YNL288W	0	0	0.0201834862385321
YCL033C	0	0	0.0201649862511457
YBL024W	0	0	0.0201465201465201
YEL023C	0	1	0.0201465201465201
YIL172C	0	1	0.0201465201465201
YLR126C	0	0	0.020128087831656
YLL062C	0	0	0.020109689213894
YNL327W	0	0	0.0200913242009132
YDR238C	0	0	0.0200729927007299
YNL302C	0	0	0.0200546946216955
YJL066C	0	1	0.0200546946216955
YPL177C	0	0	0.0200364298724954
YNR013C	0	0	0.0200181983621474
YBL014C	0	0	0.02
YGL189C	0	0	0.0199818346957312
YGL067W	0	0	0.0199637023593466
YPL081W	0	0	0.0199456029011786
YOR020C	0	0	0.0199275362318841
YKR094C	0	0	0.0199095022624434
YKL017C	0	0	0.0198915009041591
YAR064W	0	1	0.0198915009041591
YBL021C	0	0	0.019873532068654
YBR059C	0	0	0.01985559566787
YBL023C	0	0	0.0198376916140667
YOR168W	0	0	0.0198198198198198
YPR042C	0	0	0.0198019801980198
YMR113W	0	0	0.0197841726618705
YPR185W	0	0	0.0197663971248877
YOL127W	0	0	0.0197486535008977
YCR084C	0	0	0.0197309417040359
YDR256C	0	0	0.0197132616487455
YPR033C	0	0	0.0196956132497762
YJL082W	0	1	0.0196956132497762
YFR040W	0	0	0.0196779964221825
YOL122C	0	0	0.0196604110813226
YMR208W	0	0	0.0196428571428571
YIL136W	0	1	0.0196428571428571
YMR311C	0	0	0.0196253345227475
YGR007W	0	0	0.0196078431372549
YKL206C	0	0	0.0195903829029386
YNL016W	0	0	0.0195729537366548
YBL018C	0	0	0.0195555555555556
YLL009C	0	0	0.019538188277087
YLR381W	0	0	0.0195208518189885
YBR110W	0	0	0.0195035460992908
YBL037W	0	0	0.0194862710363153
YBL071W-A	0	0	0.0194690265486726
YMR174C	0	0	0.0194518125552608
YER057C	0	1	0.0194518125552608
YPL214C	0	0	0.019434628975265
YGL001C	0	0	0.0194174757281553
YIR017C	0	0	0.0194003527336861
YOL117W	0	0	0.0193832599118943
YBR024W	0	0	0.0193661971830986
YLR333C	0	0	0.019349164467898
YNL281W	0	0	0.0193321616871705
YPR002W	0	0	0.019315188762072
YIL074C	0	0	0.0192982456140351
YJR086W	0	0	0.0192813321647677
YBR199W	0	0	0.0192644483362522
YJL080C	0	0	0.0192475940507437
YLR136C	0	0	0.0192307692307692
YNL145W	0	0	0.0192139737991266
YDL015C	0	0	0.0191972076788831
YIL062C	0	0	0.019180470793374
YMR217W	0	0	0.0191637630662021
YER063W	0	0	0.0191470844212359
YBR038W	0	0	0.0191304347826087
YNL180C	0	0	0.0191138140747176
YDR304C	0	1	0.0191138140747176
YEL046C	0	0	0.0190972222222222
YBL025W	0	0	0.0190806591500434
YNL305C	0	1	0.0190806591500434
YDR216W	0	0	0.0190641247833622
YIL010W	0	0	0.019047619047619
YPR138C	0	0	0.0190311418685121
YFL010C	0	1	0.0190311418685121
YBL055C	0	0	0.0190146931719965
YNR021W	0	1	0.0190146931719965
YOL087C	0	1	0.0190146931719965
YNL079C	0	0	0.0189982728842832
YNL264C	0	0	0.0189818809318378
YBR080C	0	0	0.0189655172413793
YBL010C	0	1	0.0189655172413793
YIL160C	0	0	0.0189491817398794
YKR046C	0	0	0.0189328743545611
YMR099C	0	0	0.0189165950128977
YBL036C	0	0	0.0189003436426117
YBL028C	0	0	0.0188841201716738
YGR253C	0	0	0.0188679245283019
YNL280C	0	0	0.0188517566409597
YHR030C	0	0	0.0188356164383562
YML005W	0	0	0.018819503849444
YGR244C	0	0	0.0188034188034188
YBL049W	0	1	0.0188034188034188
YCL017C	0	0	0.0187873612297182
YHR131C	0	1	0.0187873612297182
YML042W	0	0	0.0187713310580205
YBL038W	0	0	0.0187553282182438
YBR212W	0	0	0.0187393526405451
YJL016W	0	1	0.0187393526405451
YDR479C	0	0	0.0187234042553192
YHR025W	0	0	0.0187074829931973
YMR281W	0	0	0.0186915887850467
YGR111W	0	0	0.0186757215619694
YDR300C	0	0	0.0186598812553011
YHR046C	0	0	0.0186440677966102
YLR343W	0	0	0.0186282811176969
YNL027W	0	0	0.0186125211505922
YBL034C	0	0	0.0185967878275571
YDR305C	0	0	0.0185810810810811
YML095C	0	0	0.0185654008438819
YDR524C	0	0	0.0185497470489039
YLL023C	0	1	0.0185497470489039
YHR165C	0	0	0.0185341196293176
YNL223W	0	0	0.0185185185185185
YBR256C	0	0	0.0185029436501262
YPR181C	0	0	0.0184873949579832
YBR023C	0	0	0.0184718723761545
YML073C	0	0	0.0184563758389262
YBR090C	0	1	0.0184563758389262
YEL007W	0	1	0.0184563758389262
YJL141C	0	0	0.0184409052808047
YDR399W	0	0	0.0184254606365159
YBL029W	0	1	0.0184254606365159
YBL035C	0	0	0.0184100418410042
YCL039W	0	0	0.0183946488294314
YGR268C	0	0	0.0183792815371763
YIL017C	0	0	0.0183639398998331
YGR231C	0	0	0.018348623853211
YBR238C	0	0	0.0183333333333333
YFR025C	0	0	0.0183180682764363
YKL006W	0	0	0.0183028286189684
YML072C	0	1	0.0183028286189684
YNL152W	0	1	0.0183028286189684
YIL050W	0	0	0.0182876142975894
YGL148W	0	0	0.0182724252491694
YLL013C	0	0	0.0182572614107884
YNL003C	0	0	0.0182421227197347
YNL025C	0	0	0.0182270091135046
YDR369C	0	0	0.0182119205298013
YNR033W	0	0	0.0181968569065343
YDL198C	0	0	0.0181818181818182
YHR182W	0	1	0.0181818181818182
YBR083W	0	0	0.0181668042939719
YOL049W	0	0	0.0181518151815182
YDR388W	0	0	0.0181368507831822
YGL017W	0	0	0.0181219110378913
YBL046W	0	0	0.0181069958847737
YBR029C	0	0	0.0180921052631579
YIL132C	0	0	0.0180772391125719
YCR044C	0	0	0.0180623973727422
YPR147C	0	1	0.0180623973727422
YJL001W	0	0	0.0180475799835931
YBR008C	0	0	0.0180327868852459
YML008C	0	0	0.018018018018018
YML092C	0	0	0.0180032733224223
YMR243C	0	0	0.017988552739166
YHR098C	0	0	0.0179738562091503
YBR269C	0	1	0.0179738562091503
YGL225W	0	0	0.0179591836734694
YBL061C	0	0	0.0179445350734095
YHR016C	0	0	0.0179299103504482
YPL160W	0	0	0.0179153094462541
YBL088C	0	0	0.0179007323026851
YBL052C	0	0	0.0178861788617886
YER098W	0	0	0.0178716490658002
YLR182W	0	0	0.0178571428571429
YBL057C	0	0	0.0178426601784266
YCR018C	0	0	0.0178282009724473
YEL051W	0	0	0.0178137651821862
YLR429W	0	0	0.0177993527508091
YML131W	0	0	0.0177849636216653
YNL066W	0	0	0.0177705977382876
YPL090C	0	0	0.0177562550443906
YBR263W	0	0	0.017741935483871
YKL126W	0	0	0.0177276390008058
YDR079C-A	0	0	0.0177133655394525
YBR230C	0	1	0.0177133655394525
YFR006W	0	1	0.0177133655394525
YBL054W	0	0	0.0176991150442478
YBL068W	0	0	0.0176848874598071
YBL080C	0	0	0.0176706827309237
YBR222C	0	1	0.0176706827309237
YDR092W	0	0	0.0176565008025682
YDL205C	0	0	0.0176423416198877
YBR101C	0	0	0.0176282051282051
YGR123C	0	0	0.0176140912730184
YNL129W	0	0	0.0176
YJL101C	0	0	0.017585931254996
YGL256W	0	0	0.0175718849840256
YBR046C	0	1	0.0175718849840256
YOR209C	0	0	0.0175578611332801
YNL316C	0	0	0.0175438596491228
YGL087C	0	0	0.0175298804780877
YER007C-A	0	0	0.017515923566879
YLL007C	0	1	0.017515923566879
YCR036W	0	0	0.0175019888623707
YOR018W	0	0	0.0174880763116057
YBR111C	0	1	0.0174880763116057
YPL219W	0	0	0.0174741858617951
YPL135W	0	0	0.0174603174603175
YMR314W	0	0	0.0174464710547185
YGR121C	0	0	0.01743264659271
YBR044C	0	0	0.0174188440221694
YBL031W	0	1	0.0174188440221694
YBL090W	0	0	0.0174050632911392
YBL084C	0	0	0.0173913043478261
YBR205W	0	0	0.0173775671406003
YMR165C	0	0	0.0173638516179953
YHL027W	0	0	0.0173501577287066
YKL086W	0	0	0.0173364854215918
YCL026C-A	0	0	0.0173228346456693
YMR090W	0	1	0.0173228346456693
YBL063W	0	0	0.017309205350118
YMR169C	0	0	0.0172955974842767
YBR002C	0	0	0.0172820109976434
YJL056C	0	0	0.0172684458398744
YDR371W	0	1	0.0172684458398744
YBR112C	0	0	0.0172549019607843
YHR170W	0	0	0.0172413793103448
YER104W	0	0	0.0172278778386844
YLR436C	0	0	0.0172143974960876
YMR304W	0	0	0.0172009382329945
YLR208W	0	0	0.0171875
YDL084W	0	0	0.0171740827478532
YML111W	0	0	0.0171606864274571
YBL093C	0	0	0.0171473109898675
YJL201W	0	0	0.0171339563862928
YJR110W	0	0	0.0171206225680934
YBR151W	0	1	0.0171206225680934
YDR071C	0	0	0.0171073094867807
YDL143W	0	0	0.0170940170940171
YJL035C	0	0	0.0170807453416149
YGR185C	0	0	0.0170674941815361
YJR044C	0	0	0.0170542635658915
YJR136C	0	0	0.0170410534469404
YNL247W	0	0	0.0170278637770898
YEL042W	0	0	0.017014694508894
YDR172W	0	0	0.0170015455950541
YGL181W	0	0	0.016988416988417
YBL074C	0	0	0.0169753086419753
YMR175W	0	0	0.0169622205088666
YAR002C-A	0	0	0.0169491525423729
YNL107W	0	0	0.0169361046959199
YBL106C	0	0	0.0169230769230769
YMR215W	0	1	0.0169230769230769
YJR015W	0	1	0.0169230769230769
YLR087C	0	0	0.0169100691775557
YIL138C	0	0	0.0168970814132104
YBR085W	0	0	0.0168841135840368
YBL085W	0	0	0.0168711656441718
YGL254W	0	0	0.0168582375478927
YJL153C	0	0	0.0168453292496172
YGL184C	0	0	0.0168324407039021
YHL009C	0	0	0.0168195718654434
YGR205W	0	1	0.0168195718654434
YBL067C	0	1	0.0168195718654434
YBR019C	0	0	0.0168067226890756
YDR130C	0	0	0.016793893129771
YDR212W	0	0	0.0167810831426392
YMR002W	0	1	0.0167810831426392
YNL242W	0	0	0.0167682926829268
YBL044W	0	1	0.0167682926829268
YPL223C	0	0	0.0167555217060168
YJR049C	0	0	0.0167427701674277
YOL061W	0	0	0.0167300380228137
YBR181C	0	0	0.0167173252279635
YNL202W	0	0	0.0167046317388003
YBL103C	0	0	0.0166919575113809
YDR129C	0	0	0.0166793025018954
YPL046C	0	0	0.0166666666666667
YHR097C	0	1	0.0166666666666667
YMR029C	0	0	0.0166540499621499
YBR043C	0	0	0.0166414523449319
YPR065W	0	0	0.0166288737717309
YPL019C	0	0	0.0166163141993958
YGR010W	0	0	0.0166037735849057
YHR122W	0	0	0.0165912518853695
YDR272W	0	0	0.0165787490580256
YFR051C	0	0	0.016566265060241
YDR224C	0	0	0.0165537998495109
YOR302W	0	0	0.0165413533834586
YHL011C	0	0	0.0165289256198347
YCL042W	0	1	0.0165289256198347
YPL096W	0	0	0.0165165165165165
YOR286W	0	1	0.0165165165165165
YER012W	0	0	0.0165041260315079
YGL134W	0	0	0.0164917541229385
YER061C	0	0	0.0164794007490637
YPL133C	0	0	0.0164670658682635
YOR054C	0	0	0.0164547494390426
YBL066C	0	1	0.0164547494390426
YKL184W	0	0	0.0164424514200299
YDR252W	0	0	0.0164301717699776
YCR061W	0	0	0.0164179104477612
YGL049C	0	0	0.0164056674123788
YJR094W-A	0	0	0.0163934426229508
YLR225C	0	1	0.0163934426229508
YBR085C-A	0	1	0.0163934426229508
YDL085C-A	0	1	0.0163934426229508
YBR143C	0	0	0.0163812360387193
YOR346W	0	0	0.0163690476190476
YBR020W	0	0	0.0163568773234201
YMR012W	0	0	0.0163447251114413
YKL216W	0	0	0.0163325909428359
YEL001C	0	1	0.0163325909428359
YPL249C-A	0	0	0.0163204747774481
YBR137W	0	1	0.0163204747774481
YBL059C-A	0	1	0.0163204747774481
YCL026C-B	0	1	0.0163204747774481
YNL162W-A	0	1	0.0163204747774481
YBR021W	0	0	0.0163083765752409
YJR048W	0	0	0.0162962962962963
YPR052C	0	0	0.0162842339008142
YBR034C	0	0	0.0162721893491124
YBL081W	0	1	0.0162721893491124
YGL053W	0	0	0.016260162601626
YNL077W	0	1	0.016260162601626
YFR030W	0	0	0.0162481536189069
YDL174C	0	0	0.0162361623616236
YJR064W	0	0	0.0162241887905605
YDR111C	0	1	0.0162241887905605
YHR159W	0	1	0.0162241887905605
YCR088W	0	0	0.0162122328666175
YJR007W	0	0	0.01620029455081
YBR079C	0	0	0.0161883738042678
YMR088C	0	0	0.0161764705882353
YMR296C	0	0	0.0161645848640705
YML088W	0	0	0.0161527165932452
YOR362C	0	0	0.0161408657373441
YDL133C-A	0	0	0.0161290322580645
YOR163W	0	0	0.0161172161172161
YNL042W	0	0	0.0161054172767204
YHL001W	0	0	0.0160936356986101
YLR367W	0	0	0.0160818713450292
YPR043W	0	0	0.0160701241782323
YLR059C	0	0	0.0160583941605839
YER024W	0	0	0.0160466812545587
YGR031W	0	1	0.0160466812545587
YKL077W	0	1	0.0160466812545587
YKR011C	0	1	0.0160466812545587
YDR031W	0	1	0.0160466812545587
YJR001W	0	0	0.0160349854227405
YBL059W	0	1	0.0160349854227405
YJR098C	0	1	0.0160349854227405
YLR172C	0	0	0.0160233066278223
YBL097W	0	0	0.0160116448326055
YMR069W	0	0	0.016
YDR147W	0	0	0.0159883720930233
YHR192W	0	1	0.0159883720930233
YJR149W	0	1	0.0159883720930233
YKL025C	0	0	0.0159767610748003
YBL060W	0	1	0.0159767610748003
YHR132W-A	0	1	0.0159767610748003
YBL089W	0	0	0.0159651669085631
YKL168C	0	1	0.0159651669085631
YFR004W	0	0	0.0159535895576505
YOR124C	0	0	0.0159420289855072
YBR022W	0	0	0.0159304851556843
YDL216C	0	0	0.0159189580318379
YOL147C	0	0	0.0159074475777296
YMR078C	0	0	0.0158959537572254
YDR505C	0	1	0.0158959537572254
YOR239W	0	0	0.015884476534296
YGR233C	0	0	0.0158730158730159
YGL197W	0	0	0.0158615717375631
YLR131C	0	0	0.015850144092219
YDR122W	0	0	0.0158387329013679
YIR036C	0	1	0.0158387329013679
YJR119C	0	0	0.0158273381294964
YNL169C	0	0	0.0158159597411934
YJL203W	0	0	0.0158045977011494
YBR050C	0	0	0.0157932519741565
YDL219W	0	0	0.0157819225251076
YLR406C	0	0	0.0157706093189964
YML022W	0	0	0.0157593123209169
YPL191C	0	1	0.0157593123209169
YDR540C	0	1	0.0157593123209169
YPR048W	0	1	0.0157593123209169
YER027C	0	0	0.015748031496063
YJR011C	0	1	0.015748031496063
YCL045C	0	1	0.015748031496063
YMR006C	0	0	0.0157367668097282
YDR441C	0	1	0.0157367668097282
YPR129W	0	0	0.0157255182273052
YER031C	0	0	0.0157142857142857
YFL062W	0	1	0.0157142857142857
YPL012W	0	0	0.0157030692362598
YGR136W	0	1	0.0157030692362598
YDR531W	0	0	0.0156918687589158
YBL086C	0	1	0.0156918687589158
YCL034W	0	0	0.0156806842480399
YHR162W	0	1	0.0156806842480399
YJL070C	0	1	0.0156806842480399
YDL131W	0	0	0.0156695156695157
YBR140C	0	0	0.0156583629893238
YDL027C	0	1	0.0156583629893238
YDR091C	0	0	0.015647226173542
YDL100C	0	0	0.015636105188344
YBR077C	0	0	0.015625
YKL023W	0	1	0.015625
YPR010C	0	0	0.0156139105748758
YMR009W	0	0	0.0156028368794326
YDL053C	0	1	0.0156028368794326
YNL208W	0	1	0.0156028368794326
YHR096C	0	0	0.0155917788802268
YEL020C	0	1	0.0155917788802268
YER133W	0	0	0.0155807365439093
YLR363W-A	0	1	0.0155807365439093
YMR053C	0	0	0.0155697098372258
YGR027C	0	0	0.0155586987270156
YGL252C	0	0	0.015547703180212
YGR232W	0	0	0.0155367231638418
YLR397C	0	0	0.0155257586450247
YIL066C	0	0	0.0155148095909732
YEL026W	0	0	0.0155038759689922
YLR330W	0	0	0.0154929577464789
YDR330W	0	0	0.0154820548909219
YDR341C	0	0	0.0154711673699015
YDR066C	0	1	0.0154711673699015
YLR195C	0	0	0.0154602951510892
YOR310C	0	0	0.0154494382022472
YBR097W	0	0	0.0154385964912281
YBR030W	0	0	0.0154277699859748
YNL246W	0	0	0.01541695865452
YDR028C	0	0	0.015406162464986
YDR174W	0	0	0.0153953813855843
YJL058C	0	0	0.0153846153846154
YKL088W	0	0	0.0153738644304682
YNL191W	0	0	0.0153631284916201
YNL073W	0	0	0.0153524075366364
YLR291C	0	0	0.0153417015341702
YDR453C	0	0	0.0153310104529617
YBR229C	0	0	0.0153203342618384
YDR423C	0	0	0.0153096729297147
YBR058C	0	0	0.0152990264255911
YLR427W	0	0	0.0152883947185546
YOL111C	0	0	0.0152777777777778
YGR020C	0	0	0.0152671755725191
YNL131W	0	0	0.0152565880721221
YFL005W	0	0	0.0152460152460152
YER147C	0	0	0.0152354570637119
YKR001C	0	0	0.0152249134948097
YNL259C	0	0	0.0152143845089903
YBR191W	0	0	0.0152038700760194
YGL004C	0	0	0.0151933701657459
YDR253C	0	0	0.0151828847481021
YMR054W	0	0	0.0151724137931034
YOR247W	0	0	0.0151619572708477
YPL161C	0	0	0.0151515151515152
YOL057W	0	1	0.0151515151515152
YCR009C	0	0	0.0151410874053682
YPR163C	0	0	0.015130674002751
YBR062C	0	1	0.015130674002751
YDL227C	0	0	0.0151202749140893
YDL045C	0	0	0.0151098901098901
YLR265C	0	0	0.0150995195607412
YMR220W	0	0	0.0150891632373114
YBR065C	0	0	0.0150788211103496
YOR197W	0	0	0.0150684931506849
YMR278W	0	1	0.0150684931506849
YOR266W	0	0	0.0150581793292266
YCR017C	0	0	0.0150478796169631
YPR024W	0	0	0.0150375939849624
YDR191W	0	0	0.0150273224043716
YBR042C	0	0	0.0150170648464164
YOR232W	0	0	0.0150068212824011
YLL001W	0	0	0.0149965916837082
YBL107C	0	1	0.0149965916837082
YOR275C	0	0	0.0149863760217984
YHR175W	0	0	0.0149761742682097
YER105C	0	0	0.0149659863945578
YLR266C	0	0	0.0149558123725357
YGL162W	0	0	0.014945652173913
YFR009W	0	0	0.0149355057705363
YBL095W	0	1	0.0149355057705363
YNL130C	0	0	0.0149253731343284
YNL162W	0	0	0.0149152542372881
YMR260C	0	0	0.0149051490514905
YBR014C	0	1	0.0149051490514905
YHR135C	0	0	0.014895057549086
YDL160C	0	0	0.0148849797023004
YBL104C	0	1	0.0148849797023004
YBR115C	0	0	0.0148749154834348
YJL062W-A	0	1	0.0148749154834348
YBR161W	0	0	0.0148648648648649
YPL224C	0	0	0.0148548278190412
YOR043W	0	0	0.0148448043184885
YGR013W	0	0	0.0148347943358058
YNL125C	0	0	0.0148247978436658
YKL110C	0	0	0.0148148148148148
YDR444W	0	1	0.0148148148148148
YCR054C	0	1	0.0148148148148148
YOR178C	0	0	0.0148048452220727
YNL212W	0	1	0.0148048452220727
YKL190W	0	0	0.0147948890383322
YBR069C	0	0	0.0147849462365591
YCR008W	0	0	0.0147750167897918
YJL079C	0	1	0.0147750167897918
YBR049C	0	0	0.0147651006711409
YOR348C	0	0	0.0147551978537894
YOR157C	0	0	0.014745308310992
YMR289W	0	1	0.014745308310992
YER007W	0	0	0.014735432016075
YDR394W	0	0	0.0147255689424364
YBR173C	0	0	0.0147157190635452
YKL149C	0	0	0.0147058823529412
YNR017W	0	0	0.0146960587842351
YPR066W	0	0	0.0146862483311081
YBR287W	0	1	0.0146862483311081
YKR026C	0	0	0.0146764509673115
YHR106W	0	0	0.0146666666666667
YPR131C	0	0	0.0146568954030646
YBR040W	0	0	0.014647137150466
YBR057C	0	0	0.0146373918829009
YOR129C	0	0	0.0146276595744681
YOR023C	0	0	0.0146179401993355
YMR146C	0	0	0.0146082337317397
YHR056C	0	0	0.0145985401459854
YML035C	0	0	0.0145888594164456
YBR207W	0	0	0.0145791915175613
YHR012W	0	0	0.0145695364238411
YNL245C	0	0	0.014559894109861
YDR150W	0	0	0.0145502645502645
YPL151C	0	0	0.0145406477197621
YJL161W	0	1	0.0145406477197621
YIL007C	0	0	0.0145310435931308
YEL063C	0	0	0.0145214521452145
YDL083C	0	0	0.0145118733509235
YOL100W	0	0	0.014502307185234
YBR007C	0	1	0.014502307185234
YGR237C	0	1	0.014502307185234
YBR028C	0	1	0.014502307185234
YNL254C	0	1	0.014502307185234
YLR466W	0	0	0.0144927536231884
YBR243C	0	0	0.0144832126398947
YGR210C	0	1	0.0144832126398947
YDL226C	0	0	0.0144736842105263
YBR076W	0	0	0.0144641683103222
YCL038C	0	0	0.0144546649145861
YGR023W	0	0	0.0144451739986868
YHR138C	0	0	0.0144356955380577
YBR055C	0	0	0.0144262295081967
YKR057W	0	0	0.0144167758846658
YHR189W	0	0	0.014407334643091
YDR037W	0	0	0.0143979057591623
YDR429C	0	0	0.0143884892086331
YDR073W	0	0	0.0143790849673203
YFL028C	0	0	0.0143696930111039
YNL183C	0	0	0.0143603133159269
YLR244C	0	0	0.0143509458577952
YLR158C	0	0	0.0143415906127771
YOL139C	0	0	0.0143322475570033
YHL036W	0	0	0.0143229166666667
YGL011C	0	0	0.0143135979180221
YBR128C	0	0	0.0143042912873862
YLR179C	0	1	0.0143042912873862
YKL175W	0	0	0.0142949967511371
YGL198W	0	0	0.0142857142857143
YOR220W	0	1	0.0142857142857143
YOL064C	0	0	0.0142764438676184
YBR084W	0	0	0.0142671854734112
YBR208C	0	0	0.0142579390797148
YDR404C	0	0	0.0142487046632124
YNL116W	0	0	0.0142394822006473
YMR262W	0	1	0.0142394822006473
YOR062C	0	1	0.0142394822006473
YLR006C	0	0	0.0142302716688228
YBR096W	0	1	0.0142302716688228
YML006C	0	0	0.0142210730446025
YOR335C	0	0	0.0142118863049096
YNL243W	0	0	0.0142027114267269
YML029W	0	0	0.0141935483870968
YBR187W	0	1	0.0141935483870968
YLR090W	0	0	0.0141843971631206
YDR456W	0	0	0.0141752577319588
YPL070W	0	0	0.0141661300708307
YBR070C	0	0	0.0141570141570142
YOR316C	0	0	0.0141479099678457
YDL020C	0	0	0.0141388174807198
YNL085W	0	0	0.0141297366730893
YBR013C	0	1	0.0141297366730893
YHR017W	0	1	0.0141297366730893
YDR370C	0	1	0.0141297366730893
YGR142W	0	0	0.0141206675224647
YJL154C	0	0	0.0141116100064144
YBR045C	0	0	0.0141025641025641
YNL277W	0	0	0.0140935297885971
YBR103W	0	0	0.0140845070422535
YER117W	0	0	0.0140754958413308
YGL185C	0	0	0.0140664961636829
YEL050C	0	0	0.0140575079872204
YHL015W	0	0	0.0140485312899106
YEL017W	0	0	0.0140395660497766
YPL003W	0	0	0.014030612244898
YCR033W	0	0	0.0140216698534098
YMR273C	0	0	0.0140127388535032
YMR298W	0	0	0.0140038192234246
YKL053C-A	0	0	0.0139949109414758
YIL135C	0	0	0.013986013986014
YBR061C	0	0	0.0139771283354511
YDL223C	0	0	0.013968253968254
YEL024W	0	0	0.0139593908629442
YLR316C	0	0	0.0139505389980977
YBR060C	0	0	0.0139416983523447
YNL099C	0	0	0.0139328689043699
YMR104C	0	0	0.0139240506329114
YLR017W	0	0	0.0139152435167615
YBR089C-A	0	0	0.0139064475347661
YJL047C	0	0	0.0138976626658244
YPL273W	0	0	0.0138888888888889
YEL039C	0	0	0.0138801261829653
YBR088C	0	0	0.0138713745271122
YOR372C	0	0	0.0138626339004411
YPL089C	0	0	0.0138539042821159
YHR028C	0	0	0.0138451856513531
YHR123W	0	0	0.0138364779874214
YMR251W	0	0	0.0138277812696417
YPR029C	0	0	0.0138190954773869
YBR081C	0	0	0.0138104205900816
YFL033C	0	0	0.013801756587202
YDR310C	0	0	0.0137931034482759
YBR265W	0	0	0.0137844611528822
YKR080W	0	0	0.0137758296806512
YML127W	0	0	0.0137672090112641
YMR280C	0	0	0.0137585991244528
YDL040C	0	0	0.01375
YPL110C	0	0	0.0137414116177389
YLR392C	0	1	0.0137414116177389
YDL139C	0	1	0.0137414116177389
YKL160W	0	0	0.0137328339575531
YIL039W	0	0	0.0137242669993762
YER094C	0	0	0.013715710723192
YML030W	0	1	0.013715710723192
YOL027C	0	0	0.0137071651090343
YGL077C	0	0	0.0136986301369863
YMR182C	0	0	0.0136901057871811
YIL153W	0	0	0.013681592039801
YBR119W	0	0	0.0136730888750777
YOR261C	0	0	0.0136645962732919
YJL146W	0	0	0.0136561142147734
YFR048W	0	0	0.0136476426799007
YLR118C	0	1	0.0136476426799007
YBR073W	0	0	0.0136391816491011
YER143W	0	0	0.0136307311028501
YER119C	0	0	0.0136222910216718
YLR175W	0	0	0.0136138613861386
YGR043C	0	1	0.0136138613861386
YGR054W	0	0	0.0136054421768707
YML026C	0	0	0.0135970333745365
YEL058W	0	0	0.0135886349598518
YCR030C	0	1	0.0135886349598518
YDR515W	0	0	0.0135802469135802
YKL146W	0	0	0.013571869216533
YKL054C	0	0	0.0135635018495684
YEL052W	0	1	0.0135635018495684
YLR089C	0	1	0.0135635018495684
YCR052W	0	0	0.0135551447935921
YBR185C	0	0	0.0135467980295567
YLR328W	0	0	0.0135384615384615
YJR043C	0	0	0.013530135301353
YOL076W	0	0	0.0135218192993239
YPL181W	0	0	0.0135135135135135
YHR001W	0	0	0.0135052179251074
YBR094W	0	1	0.0135052179251074
YBR098W	0	0	0.0134969325153374
YLR114C	0	0	0.0134886572654813
YEL022W	0	0	0.0134803921568627
YHR136C	0	0	0.0134721371708512
YOL158C	0	0	0.0134638922888617
YOL066C	0	0	0.0134556574923547
YHR082C	0	0	0.0134474327628362
YMR264W	0	0	0.0134392180818571
YBR133C	0	0	0.0134310134310134
YDR182W	0	0	0.0134228187919463
YLR450W	0	0	0.0134146341463415
YDL190C	0	0	0.0134064594759293
YDL234C	0	0	0.0133982947624848
YLR325C	0	0	0.0133901399878271
YJR040W	0	0	0.01338199513382
YDR179C	0	0	0.0133738601823708
YNL069C	0	0	0.0133657351154313
YFL007W	0	0	0.013357619914997
YKL212W	0	0	0.0133495145631068
YER059W	0	0	0.0133414190418435
YBR130C	0	0	0.0133333333333333
YBR135W	0	0	0.0133252574197456
YBR033W	0	1	0.0133252574197456
YDR034C	0	0	0.013317191283293
YHR024C	0	0	0.0133091349062311
YBR087W	0	0	0.0133010882708585
YIR018W	0	0	0.0132930513595166
YJR154W	0	1	0.0132930513595166
YLL006W	0	0	0.0132850241545894
YOL056W	0	1	0.0132850241545894
YER064C	0	0	0.0132770066385033
YBR095C	0	0	0.0132689987937274
YCR083W	0	0	0.0132610006027728
YBR154C	0	0	0.0132530120481928
YFR002W	0	0	0.0132450331125828
YKR055W	0	0	0.01323706377858
YGR162W	0	0	0.0132291040288635
YLR160C	0	0	0.0132211538461538
YHR187W	0	0	0.0132132132132132
YBR102C	0	0	0.0132052821128451
YKL191W	0	0	0.0131973605278944
YGL240W	0	0	0.013189448441247
YOR113W	0	0	0.0131815458358298
YDL144C	0	1	0.0131815458358298
YGR272C	0	0	0.0131736526946108
YBR071W	0	1	0.0131736526946108
YKR021W	0	1	0.0131736526946108
YHR049W	0	1	0.0131736526946108
YOR224C	0	0	0.0131657690005984
YHR111W	0	0	0.0131578947368421
YDL204W	0	1	0.0131578947368421
YDR284C	0	0	0.0131500298864316
YCL011C	0	0	0.013142174432497
YDR194C	0	0	0.013134328358209
YLR192C	0	0	0.013126491646778
YIL137C	0	1	0.013126491646778
YGR148C	0	0	0.013118664281455
YGR058W	0	1	0.013118664281455
YDR254W	0	0	0.0131108462455304
YGR170W	0	0	0.0131030375223347
YPL032C	0	0	0.0130952380952381
YDR002W	0	0	0.0130874479476502
YER073W	0	0	0.0130796670630202
YKL069W	0	1	0.0130796670630202
YOL102C	0	0	0.0130718954248366
YMR266W	0	0	0.0130641330166271
YLR189C	0	0	0.0130563798219585
YBR104W	0	0	0.0130486358244365
YDR314C	0	0	0.013040901007706
YBR047W	0	1	0.013040901007706
YJR127C	0	0	0.0130331753554502
YLR143W	0	1	0.0130331753554502
YBR108W	0	1	0.0130331753554502
YEL041W	0	0	0.0130254588513914
YDL224C	0	0	0.0130177514792899
YIL070C	0	0	0.013010053222945
YCR102C	0	0	0.0130023640661939
YLR287C-A	0	0	0.012994683992912
YOR182C	0	0	0.012987012987013
YEL066W	0	0	0.0129793510324484
YDR054C	0	0	0.0129716981132075
YPR115W	0	1	0.0129716981132075
YEL059C-A	0	0	0.0129640542133176
YIL023C	0	0	0.0129564193168433
YLR254C	0	0	0.012948793407887
YGR218W	0	0	0.0129411764705882
YBR166C	0	0	0.012933568489124
YKR103W	0	0	0.0129259694477086
YBR091C	0	0	0.0129183793305931
YLL054C	0	1	0.0129183793305931
YIL057C	0	1	0.0129183793305931
YGL090W	0	0	0.0129107981220657
YJL134W	0	0	0.0129032258064516
YDR480W	0	0	0.0128956623681125
YBR171W	0	0	0.012888107791447
YIR012W	0	0	0.0128805620608899
YDR208W	0	0	0.0128730251609128
YHR194W	0	0	0.0128654970760234
YHR103W	0	0	0.0128579777907656
YLR453C	0	0	0.0128504672897196
YPR041W	0	0	0.0128429655575015
YNL021W	0	0	0.0128354725787631
YBR198C	0	0	0.0128279883381924
YLR399C	0	0	0.0128205128205128
YPR088C	0	0	0.0128130460104834
YGR061C	0	0	0.0128055878928987
YGL213C	0	0	0.0127981384525887
YCR081W	0	0	0.0127906976744186
YGR223C	0	1	0.0127906976744186
YMR285C	0	0	0.0127832655432888
YLR422W	0	1	0.0127832655432888
YDR046C	0	0	0.0127758420441347
YDL129W	0	1	0.0127758420441347
YDL082W	0	0	0.0127684271619269
YMR136W	0	0	0.0127610208816705
YNL056W	0	1	0.0127610208816705
[truncated: 3,790 more rows]
