# Supplementary material for: Computationally Driven, Quantitative Experiments Discover Genes Required for Mitochondrial Biogenesis
Source: PLoS Genet. 2009 Mar 20;5(3):e1000407. doi: 10.1371/journal.pgen.1000407 (PMC2648979; doi:10.1371/journal.pgen.1000407)
Supplement: Dataset S2 — Top 100 novel ensemble predictions for additional yeast biological processes. A zip file containing 387 tab-delimited text files of the ensemble predictions for the indicated Gene Ontology Biological Process Term. (21.70 MB GZ) [file pgen.1000407.s013.gz › GO_0006100.txt]

ORF	AnnotatedToTerm?	Uncharacterized_04152007?	Precision
YNL037C	1	0	1.0
YNR001C	1	0	1.0
YOR136W	1	0	1.0
YPL262W	1	0	1.0
YLR304C	1	0	1.0
YDR148C	1	0	1.0
YPR002W	0	0	0.888888888888889
YOR142W	1	0	0.888888888888889
YKL085W	1	0	0.888888888888889
YDR178W	0	0	0.8
YJR077C	0	0	0.727272727272727
YPL134C	0	0	0.666666666666667
YPL135W	0	0	0.666666666666667
YCR005C	1	0	0.666666666666667
YIL125W	1	0	0.666666666666667
YBL015W	0	0	0.625
YNL055C	0	0	0.588235294117647
YLL041C	0	0	0.578947368421053
YDL066W	1	0	0.578947368421053
YBL043W	0	0	0.55
YPL265W	0	0	0.523809523809524
YFL018C	0	0	0.521739130434783
YDL078C	1	0	0.521739130434783
YLL027W	0	0	0.518518518518518
YOR374W	0	0	0.518518518518518
YGR244C	1	0	0.518518518518518
YLR174W	1	0	0.518518518518518
YMR241W	0	0	0.5
YGL062W	0	0	0.483870967741935
YMR303C	0	0	0.483870967741935
YGR243W	0	1	0.483870967741935
YOL126C	1	0	0.483870967741935
YBL045C	0	0	0.46875
YKL148C	0	0	0.454545454545455
YPL154C	0	0	0.441176470588235
YKL141W	0	0	0.428571428571429
YLR348C	0	0	0.416666666666667
YBR039W	0	0	0.405405405405405
YBL099W	0	0	0.394736842105263
YNL239W	0	0	0.384615384615385
YKL067W	0	0	0.375
YAL062W	0	0	0.365853658536585
YPL026C	0	0	0.357142857142857
YPL061W	0	0	0.348837209302326
YMR083W	0	0	0.340909090909091
YGL187C	0	0	0.333333333333333
YDR298C	0	0	0.326086956521739
YBR230C	0	1	0.326086956521739
YFR049W	0	0	0.319148936170213
YOR184W	0	0	0.3125
YOR285W	0	1	0.3125
YDL004W	0	0	0.306122448979592
YML042W	0	0	0.3
YER065C	0	0	0.294117647058824
YLR377C	0	0	0.288461538461538
YMR145C	0	0	0.283018867924528
YPL078C	0	0	0.277777777777778
YBR149W	0	0	0.272727272727273
YOL147C	0	0	0.267857142857143
YEL071W	0	0	0.263157894736842
YKL150W	0	0	0.262295081967213
YFL030W	0	0	0.262295081967213
YNL117W	0	0	0.262295081967213
YLR027C	1	0	0.262295081967213
YER024W	0	0	0.258064516129032
YNL052W	0	0	0.253968253968254
YEL024W	0	0	0.25
YJR121W	0	0	0.246153846153846
YML120C	0	0	0.242424242424242
YMR297W	0	0	0.238805970149254
YGR019W	0	0	0.235294117647059
YPR191W	0	0	0.231884057971014
YLL001W	0	0	0.228571428571429
YKR097W	0	0	0.225352112676056
YJR148W	0	0	0.222222222222222
YGR183C	0	0	0.219178082191781
YIR038C	0	0	0.216216216216216
YKL217W	0	0	0.213333333333333
YJR080C	0	1	0.213333333333333
YBL030C	0	0	0.210526315789474
YKL016C	0	0	0.207792207792208
YOR100C	0	0	0.205128205128205
YBR053C	0	1	0.205128205128205
YOR230W	0	0	0.20253164556962
YPR149W	0	0	0.2
YPL004C	0	0	0.197530864197531
YBR052C	0	1	0.197530864197531
YDL067C	0	0	0.195121951219512
YDR032C	0	1	0.195121951219512
YGL205W	0	0	0.193181818181818
YOR375C	0	0	0.193181818181818
YNL104C	0	0	0.193181818181818
YNL160W	0	0	0.193181818181818
YAR035W	0	0	0.193181818181818
YKR016W	0	1	0.193181818181818
YPR001W	1	0	0.193181818181818
YER015W	0	0	0.191011235955056
YDR256C	0	0	0.188888888888889
YLR356W	0	1	0.188888888888889
YNL015W	0	0	0.186813186813187
YKL157W	0	0	0.184782608695652
YIL124W	0	0	0.182795698924731
YPR035W	0	0	0.180851063829787
YIL160C	0	0	0.178947368421053
YER096W	0	0	0.177083333333333
YHR051W	0	0	0.175257731958763
YLR038C	0	0	0.173469387755102
YKR009C	0	0	0.171717171717172
YML081C-A	0	0	0.17
YDL181W	0	0	0.168316831683168
YDR077W	0	0	0.166666666666667
YDR508C	0	0	0.16504854368932
YIR037W	0	0	0.163461538461538
YPL271W	0	0	0.161904761904762
YIL155C	0	0	0.160377358490566
YFR033C	0	0	0.158878504672897
YHR008C	0	0	0.157894736842105
YBR056W	0	1	0.157894736842105
YOR065W	0	0	0.157894736842105
YLR270W	0	0	0.157894736842105
YMR110C	0	0	0.157894736842105
YKL213C	0	0	0.157894736842105
YNR002C	0	0	0.157894736842105
YNL009W	1	0	0.157894736842105
YDR529C	0	0	0.156521739130435
YKL188C	0	0	0.155172413793103
YCL018W	0	0	0.153846153846154
YJL068C	0	0	0.152542372881356
YBL064C	0	0	0.151260504201681
YFL059W	0	0	0.15
YOL058W	0	0	0.148760330578512
YJR120W	0	0	0.147540983606557
YJL166W	0	0	0.146341463414634
YBR145W	0	0	0.145161290322581
YBR046C	0	1	0.145161290322581
YGL252C	0	0	0.144
YHR018C	0	0	0.142857142857143
YBR139W	0	0	0.141732283464567
YGR067C	0	1	0.141732283464567
YLR312C	0	1	0.141732283464567
YAL008W	0	1	0.141732283464567
YOR317W	0	0	0.140625
YDR059C	0	0	0.13953488372093
YNL333W	0	0	0.138461538461538
YGL191W	0	0	0.137404580152672
YKL187C	0	1	0.137404580152672
YOR177C	0	0	0.136363636363636
YLR220W	0	0	0.135338345864662
YPL054W	0	1	0.135338345864662
YDL046W	0	0	0.134328358208955
YCR107W	0	0	0.133333333333333
YOR186W	0	1	0.133333333333333
YMR018W	0	1	0.133333333333333
YKL162C	0	1	0.133333333333333
YPR007C	0	0	0.132352941176471
YNL334C	0	0	0.131386861313869
YFL058W	0	0	0.130434782608696
YDR158W	0	0	0.129496402877698
YMR114C	0	1	0.129496402877698
YDR377W	0	0	0.128571428571429
YBR269C	0	1	0.128571428571429
YNL241C	0	0	0.127659574468085
YDR487C	0	0	0.126760563380282
YOR120W	0	0	0.125874125874126
YJR156C	0	0	0.125
YDR533C	0	1	0.125
YNL036W	0	0	0.124137931034483
YHR037W	0	0	0.123287671232877
YKL146W	0	0	0.122448979591837
YML078W	0	0	0.121621621621622
YGL202W	0	0	0.120805369127517
YDL174C	0	0	0.12
YCR079W	0	0	0.119205298013245
YPR020W	0	0	0.118421052631579
YBR026C	0	0	0.117647058823529
YOR303W	0	0	0.116883116883117
YDR171W	0	0	0.116129032258065
YBR221C	0	0	0.115384615384615
YCL040W	0	0	0.114649681528662
YGL026C	0	0	0.113924050632911
YFL060C	0	0	0.113207547169811
YFL056C	0	0	0.1125
YPL206C	0	0	0.111801242236025
YDR035W	0	0	0.111111111111111
YJL210W	0	0	0.110429447852761
YGL125W	0	0	0.109756097560976
YLR295C	0	0	0.109090909090909
YMR251W-A	0	0	0.108433734939759
YHR001W-A	0	0	0.107784431137725
YGR231C	0	0	0.107142857142857
YDR272W	0	0	0.106508875739645
YJL037W	0	1	0.106508875739645
YNL071W	0	0	0.105882352941176
YCR083W	0	0	0.105263157894737
YIR034C	0	0	0.104651162790698
YBR126C	0	0	0.104046242774566
YEL066W	0	0	0.103448275862069
YDR001C	0	0	0.102857142857143
YDR204W	0	0	0.102272727272727
YFL014W	0	0	0.101694915254237
YKR049C	0	1	0.101694915254237
YFL061W	0	1	0.101694915254237
YIL116W	0	0	0.101123595505618
YER054C	0	0	0.100558659217877
YML110C	0	0	0.1
YNL208W	0	1	0.1
YJR095W	0	0	0.0994475138121547
YFL057C	0	0	0.0989010989010989
YFL028C	0	0	0.0983606557377049
YOL052C-A	0	0	0.0978260869565217
YOL143C	0	0	0.0972972972972973
YOL165C	0	0	0.0967741935483871
YER004W	0	1	0.0967741935483871
YHR050W	0	0	0.0962566844919786
YJL116C	0	0	0.0957446808510638
YMR072W	0	0	0.0952380952380952
YPL092W	0	0	0.0947368421052632
YBR286W	0	0	0.0942408376963351
YGL208W	0	0	0.09375
YDL120W	0	0	0.0932642487046632
YLR395C	0	0	0.0927835051546392
YMR056C	0	0	0.0923076923076923
YER178W	0	0	0.0918367346938776
YGR267C	0	0	0.0913705583756345
YNL018C	0	1	0.0913705583756345
YNL332W	0	0	0.0909090909090909
YLR421C	0	0	0.0904522613065327
YKL062W	0	0	0.09
YNL331C	0	0	0.0895522388059701
YHR190W	0	0	0.0891089108910891
YJL045W	0	0	0.0886699507389163
YEL052W	0	1	0.0886699507389163
YDL244W	0	0	0.0882352941176471
YDL218W	0	1	0.0882352941176471
YAL054C	0	0	0.0878048780487805
YDR338C	0	1	0.0878048780487805
YLR446W	0	1	0.0878048780487805
YOR187W	0	0	0.087378640776699
YER175C	0	1	0.087378640776699
YJL130C	0	0	0.0869565217391304
YKL064W	0	0	0.0865384615384615
YKR076W	0	0	0.0861244019138756
YFL052W	0	1	0.0861244019138756
YFL053W	0	0	0.0857142857142857
YNR055C	0	0	0.0853080568720379
YHR071W	0	0	0.0849056603773585
YNL034W	0	1	0.0849056603773585
YDL126C	0	0	0.0845070422535211
YGL121C	0	0	0.0841121495327103
YFR044C	0	0	0.0837209302325581
YLL039C	0	0	0.0833333333333333
YKL210W	0	0	0.0829493087557604
YDR354W	0	0	0.0825688073394495
YBR222C	0	1	0.0825688073394495
YOL067C	0	0	0.0821917808219178
YER141W	0	0	0.0818181818181818
YCR004C	0	1	0.0818181818181818
YGR255C	0	0	0.081447963800905
YFL055W	0	0	0.0810810810810811
YLR168C	0	1	0.0810810810810811
YDR055W	0	0	0.0807174887892377
YLR259C	0	0	0.0803571428571429
YBR248C	0	0	0.08
YMR250W	0	0	0.079646017699115
YDL022W	0	0	0.079295154185022
YBR256C	0	0	0.0789473684210526
YNL176C	0	1	0.0789473684210526
YBR072W	0	0	0.0786026200873362
YIL136W	0	1	0.0786026200873362
YPL188W	0	0	0.0782608695652174
YJL066C	0	1	0.0782608695652174
YJR155W	0	0	0.0779220779220779
YBR214W	0	0	0.0775862068965517
YML091C	0	0	0.0772532188841202
YMR256C	0	0	0.0769230769230769
YFL054C	0	0	0.0765957446808511
YOR176W	0	0	0.076271186440678
YMR226C	0	0	0.0759493670886076
YJR065C	0	0	0.0756302521008403
YDR306C	0	0	0.0753138075313808
YER052C	0	0	0.075
YLR324W	0	0	0.0746887966804979
YML100W	0	0	0.0743801652892562
YJR019C	0	0	0.0740740740740741
YJR109C	0	0	0.0737704918032787
YOR084W	0	0	0.073469387755102
YML028W	0	0	0.0731707317073171
YHR137W	0	0	0.0728744939271255
YPL006W	0	0	0.0725806451612903
YER090W	0	0	0.072289156626506
YGL249W	0	0	0.072
YPR145W	0	0	0.0717131474103586
YGL037C	0	0	0.0714285714285714
YFR047C	0	0	0.0711462450592885
YER057C	0	1	0.0711462450592885
YBR234C	0	0	0.0708661417322835
YGR086C	0	0	0.0705882352941176
YCL035C	0	0	0.0703125
YKR067W	0	0	0.0700389105058366
YDR453C	0	0	0.0697674418604651
YNR058W	0	0	0.0694980694980695
YPR128C	0	0	0.0692307692307692
YHL021C	0	1	0.0692307692307692
YMR152W	0	0	0.0689655172413793
YDL085W	0	0	0.0687022900763359
YHR112C	0	0	0.0684410646387833
YKL211C	0	0	0.0681818181818182
YGR032W	0	0	0.0679245283018868
YKL218C	0	0	0.0676691729323308
YDR374C	0	1	0.0676691729323308
YDL114W	0	1	0.0676691729323308
YFL012W	0	1	0.0676691729323308
YEL060C	0	0	0.0674157303370786
YAL060W	0	0	0.0671641791044776
YAL005C	0	0	0.0669144981412639
YMR096W	0	0	0.0666666666666667
YBR298C	0	0	0.0664206642066421
YDR218C	0	0	0.0661764705882353
YER053C	0	0	0.0659340659340659
YKR066C	0	0	0.0656934306569343
YDR214W	0	0	0.0654545454545455
YDR294C	0	0	0.0652173913043478
YML070W	0	0	0.0649819494584837
YBR001C	0	0	0.0647482014388489
YCR011C	0	0	0.0645161290322581
YNL274C	0	0	0.0642857142857143
YHR122W	0	0	0.0640569395017794
YAL067C	0	0	0.0638297872340425
YIL087C	0	1	0.0638297872340425
YNL128W	0	0	0.0636042402826855
YDL072C	0	1	0.0636042402826855
YGR239C	0	0	0.0633802816901408
YNL305C	0	1	0.0633802816901408
YDL054C	0	0	0.0631578947368421
YKL192C	0	0	0.0629370629370629
YPL033C	0	0	0.0627177700348432
YDR258C	0	0	0.0625
YGL104C	0	0	0.0622837370242214
YNL045W	0	0	0.0620689655172414
YDL128W	0	0	0.0618556701030928
YGL224C	0	0	0.0616438356164384
YOR202W	0	0	0.0614334470989761
YGR209C	0	0	0.0612244897959184
YER073W	0	0	0.0610169491525424
YDL029W	0	0	0.0608108108108108
YCL030C	0	0	0.0606060606060606
YGR284C	0	0	0.0604026845637584
YAL018C	0	1	0.0604026845637584
YMR200W	0	0	0.0602006688963211
YDR322C-A	0	0	0.06
YOL071W	0	0	0.0598006644518272
YJR104C	0	0	0.0596026490066225
YPL248C	0	0	0.0594059405940594
YPR026W	0	0	0.0592105263157895
YMR099C	0	0	0.059016393442623
YCL033C	0	0	0.0588235294117647
YDL049C	0	0	0.0586319218241042
YNL335W	0	1	0.0586319218241042
YMR191W	0	1	0.0586319218241042
YIR028W	0	0	0.0584415584415584
YMR002W	0	1	0.0584415584415584
YOR348C	0	0	0.058252427184466
YGL156W	0	0	0.0580645161290323
YER069W	0	0	0.0578778135048231
YGR256W	0	0	0.0576923076923077
YGL117W	0	1	0.0576923076923077
YER106W	0	0	0.0575079872204473
YCL009C	0	0	0.0573248407643312
YLL019C	0	0	0.0571428571428571
YAL016W	0	0	0.0569620253164557
YDR368W	0	0	0.056782334384858
YOR382W	0	0	0.0566037735849057
YMR181C	0	1	0.0566037735849057
YAL049C	0	1	0.0566037735849057
YDR317W	0	0	0.0564263322884013
YDR522C	0	0	0.05625
YKL142W	0	0	0.0560747663551402
YNL200C	0	1	0.0560747663551402
YKL065C	0	1	0.0560747663551402
YPR075C	0	0	0.0559006211180124
YIL094C	0	0	0.0557275541795666
YJL172W	0	0	0.0555555555555556
YCL017C	0	0	0.0553846153846154
YOL082W	0	0	0.0552147239263804
YER103W	0	0	0.055045871559633
YKL035W	0	0	0.0548780487804878
YHR001W	0	0	0.0547112462006079
YKL117W	0	0	0.0545454545454545
YGL040C	0	0	0.054380664652568
YDR099W	0	0	0.0542168674698795
YDL182W	0	0	0.0540540540540541
YMR062C	0	0	0.0538922155688623
YJL102W	0	0	0.0537313432835821
YDL215C	0	0	0.0535714285714286
YGR059W	0	0	0.0534124629080119
YFL003C	0	0	0.0532544378698225
YKR065C	0	0	0.0530973451327434
YPR006C	0	0	0.0529411764705882
YGR250C	0	1	0.0529411764705882
YML128C	0	0	0.0527859237536657
YPL087W	0	0	0.0526315789473684
YEL012W	0	0	0.0524781341107872
YKL197C	0	0	0.0523255813953488
YOL060C	0	0	0.0521739130434783
YOR193W	0	0	0.0520231213872832
YKR015C	0	1	0.0520231213872832
YOR365C	0	1	0.0520231213872832
YCL028W	0	1	0.0520231213872832
YGL230C	0	1	0.0520231213872832
YGR225W	0	0	0.0518731988472622
YDR042C	0	1	0.0518731988472622
YJL137C	0	0	0.0517241379310345
YMR204C	0	0	0.0515759312320917
YHR104W	0	0	0.0514905149051491
YKL050C	0	1	0.0514905149051491
YHR162W	0	1	0.0514905149051491
YHR015W	0	0	0.0514905149051491
YJR130C	0	0	0.0514905149051491
YNL134C	0	1	0.0514905149051491
YDR127W	0	0	0.0514905149051491
YIR039C	0	1	0.0514905149051491
YLR203C	0	0	0.0514905149051491
YER055C	0	0	0.0514905149051491
YDL131W	0	0	0.0514905149051491
YDR244W	0	0	0.0514905149051491
YDL198C	0	0	0.0514905149051491
YOL140W	0	0	0.0514905149051491
YOL122C	0	0	0.0514905149051491
YMR302C	0	0	0.0514905149051491
YMR196W	0	1	0.0514905149051491
YPR004C	0	1	0.0514905149051491
YMR041C	0	0	0.0514905149051491
YHR138C	0	0	0.0514905149051491
YBR127C	0	0	0.0514905149051491
YDR036C	0	0	0.0514905149051491
YOR339C	0	0	0.0514905149051491
YBL102W	0	0	0.0514905149051491
YOL013C	0	0	0.0514905149051491
YBR006W	1	0	0.0514905149051491
YKL163W	0	0	0.0513513513513514
YKR046C	0	0	0.0512129380053908
YGR088W	0	0	0.0510752688172043
YJL071W	0	0	0.0509383378016086
YNL125C	0	0	0.0508021390374332
YPR098C	0	1	0.0508021390374332
YBR180W	0	0	0.0506666666666667
YCR069W	0	1	0.0506666666666667
YGR124W	0	0	0.050531914893617
YMR105C	0	0	0.0503978779840849
YBL078C	0	0	0.0502645502645503
YLR307W	0	0	0.050131926121372
YJR073C	0	0	0.05
YMR173W	0	0	0.0498687664041995
YHR029C	0	1	0.0498687664041995
YGL038C	0	0	0.049738219895288
YJL042W	0	0	0.0496083550913838
YOR155C	0	0	0.0494791666666667
YPL177C	0	0	0.0493506493506494
YLL023C	0	1	0.0493506493506494
YLR258W	0	0	0.0492227979274611
YDR329C	0	0	0.0490956072351421
YBR111C	0	1	0.0490956072351421
YCL057W	0	0	0.0489690721649485
YER020W	0	0	0.0488431876606684
YOL083W	0	1	0.0488431876606684
YHR208W	0	0	0.0487179487179487
YOR356W	0	0	0.0485933503836317
YOL064C	0	0	0.048469387755102
YKL120W	0	0	0.0483460559796438
YKL071W	0	1	0.0483460559796438
YDR070C	0	1	0.0483460559796438
YJL159W	0	0	0.0482233502538071
YNL023C	0	1	0.0482233502538071
YLL035W	0	0	0.0481012658227848
YGR174C	0	0	0.047979797979798
YFR053C	0	0	0.0478589420654912
YDR155C	0	0	0.0477386934673367
YFR023W	0	1	0.0477386934673367
YNL214W	0	0	0.0476190476190476
YJL079C	0	1	0.0476190476190476
YLR004C	0	0	0.0475
YDR287W	0	0	0.0473815461346633
YMR315W	0	1	0.0473815461346633
YLR149C	0	1	0.0473815461346633
YNL173C	0	0	0.0472636815920398
YGR070W	0	0	0.0471464019851117
YIL033C	0	0	0.047029702970297
YJL060W	0	0	0.0469135802469136
YML054C	0	0	0.0467980295566502
YBR250W	0	0	0.0466830466830467
YOR130C	0	0	0.0465686274509804
YER177W	0	0	0.0464547677261614
YDL130W-A	0	0	0.0463414634146341
YJL038C	0	1	0.0463414634146341
YDR530C	0	0	0.0462287104622871
YML057W	0	0	0.0461165048543689
YAL039C	0	0	0.0460048426150121
YLR028C	0	0	0.0458937198067633
YJL200C	0	1	0.0458937198067633
YNL115C	0	1	0.0458937198067633
YIL088C	0	0	0.0457831325301205
YLL057C	0	0	0.0456730769230769
YPL250C	0	1	0.0456730769230769
YKL100C	0	1	0.0456730769230769
YHR016C	0	0	0.0455635491606715
YBL049W	0	1	0.0455635491606715
YGL196W	0	1	0.0455635491606715
YJR059W	0	0	0.0454545454545455
YHL032C	0	0	0.045346062052506
YGR282C	0	0	0.0452380952380952
YNL183C	0	0	0.0451306413301663
YKL023W	0	1	0.0451306413301663
YDR277C	0	0	0.0450236966824645
YCL025C	0	0	0.0449172576832151
YPR184W	0	0	0.044811320754717
YGR133W	0	0	0.0447058823529412
YBR249C	0	0	0.0446009389671361
YJL088W	0	0	0.0444964871194379
YJL026W	0	0	0.044392523364486
YAL017W	0	0	0.0442890442890443
YBL101C	0	0	0.0441860465116279
YPR023C	0	0	0.0440835266821346
YMR095C	0	0	0.0439814814814815
YOR122C	0	0	0.0438799076212471
YHR019C	0	0	0.043778801843318
YGR257C	0	0	0.0436781609195402
YBR185C	0	0	0.0435779816513761
YDR265W	0	0	0.0434782608695652
YMR321C	0	1	0.0434782608695652
YIL113W	0	0	0.04337899543379
YOR154W	0	1	0.04337899543379
YMR169C	0	0	0.0432801822323462
YPL230W	0	1	0.0432801822323462
YOR347C	0	0	0.0431818181818182
YBR241C	0	1	0.0431818181818182
YNL135C	0	0	0.0430839002267574
YJR016C	0	0	0.0429864253393665
YGR143W	0	0	0.0428893905191874
YJR111C	0	1	0.0428893905191874
YJL103C	0	0	0.0427927927927928
YNL237W	0	1	0.0427927927927928
YLR152C	0	1	0.0427927927927928
YIR030C	0	0	0.0426966292134831
YLR438W	0	0	0.0426008968609865
YLR121C	0	0	0.0425055928411633
YPR048W	0	1	0.0425055928411633
YOR008C	0	0	0.0424107142857143
YGR132C	0	0	0.0423162583518931
YBL075C	0	0	0.0422222222222222
YOR185C	0	0	0.0421286031042129
YDL243C	0	0	0.0420353982300885
YLR023C	0	0	0.0419426048565121
YOL129W	0	0	0.0418502202643172
YDR216W	0	0	0.0417582417582418
YNL006W	0	0	0.0416666666666667
YKL109W	0	0	0.0415754923413567
YKL096W	0	0	0.0414847161572052
YBR218C	0	0	0.0413943355119826
YER095W	0	0	0.041304347826087
YJL052W	0	0	0.0412147505422994
YPR127W	0	1	0.0412147505422994
YDR231C	0	0	0.0411255411255411
YNR034W	0	0	0.041036717062635
YLL011W	0	0	0.040948275862069
YLR201C	0	0	0.0408602150537634
YDL237W	0	1	0.0408602150537634
YAL038W	0	0	0.0407725321888412
YER136W	0	0	0.0406852248394004
YMR271C	0	0	0.0405982905982906
YBR035C	0	0	0.0405117270788913
YEL011W	0	0	0.0404255319148936
YDR342C	0	0	0.0403397027600849
YLR193C	0	0	0.0402542372881356
YDL137W	0	0	0.040169133192389
YKL091C	0	1	0.040169133192389
YOR108W	0	0	0.040084388185654
YEL009C	0	0	0.04
YBR147W	0	1	0.04
YNL073W	0	0	0.0399159663865546
YLR070C	0	0	0.039832285115304
YLR345W	0	0	0.0397489539748954
YOL119C	0	0	0.0396659707724426
YOR323C	0	0	0.0395833333333333
YIR016W	0	1	0.0395833333333333
YHR198C	0	1	0.0395833333333333
YPL059W	0	0	0.0395010395010395
YHR033W	0	1	0.0395010395010395
YLR390W	0	0	0.0394190871369295
YNL074C	0	0	0.0393374741200828
YFL042C	0	1	0.0393374741200828
YOR215C	0	1	0.0393374741200828
YPR165W	0	0	0.0392561983471074
YOL091W	0	0	0.0391752577319588
YMR175W	0	0	0.0390946502057613
YDR403W	0	0	0.0390143737166324
YBL033C	0	0	0.0389344262295082
YMR108W	0	0	0.0388548057259714
YBR037C	0	0	0.0387755102040816
YDR129C	0	0	0.0386965376782077
YDR031W	0	1	0.0386965376782077
YHR113W	0	0	0.0386178861788618
YPL186C	0	1	0.0386178861788618
YKL151C	0	1	0.0386178861788618
YFR024C-A	0	0	0.0385395537525355
YBR041W	0	0	0.0384615384615385
YCR012W	0	0	0.0383838383838384
YDR074W	0	0	0.0383064516129032
YMR280C	0	0	0.0382293762575453
YMR261C	0	0	0.0381526104417671
YGR232W	0	0	0.0380761523046092
YIL041W	0	1	0.0380761523046092
YPR154W	0	0	0.038
YGL148W	0	0	0.0379241516966068
YNL138W	0	0	0.0378486055776892
YGL009C	0	0	0.0377733598409543
YGR127W	0	1	0.0377733598409543
YGL006W	0	0	0.0376984126984127
YPL031C	0	0	0.0376237623762376
YOR150W	0	0	0.0375494071146245
YER086W	0	0	0.0374753451676529
YBR117C	0	0	0.0374015748031496
YLR299W	0	0	0.037328094302554
YLR142W	0	0	0.0372549019607843
YML004C	0	0	0.0371819960861057
YPL273W	0	0	0.037109375
YDR037W	0	0	0.037037037037037
YPR058W	0	0	0.0369649805447471
YPL260W	0	1	0.0369649805447471
YKL094W	0	1	0.0369649805447471
YBR263W	0	0	0.0368932038834951
YML012W	0	0	0.0368217054263566
YLR354C	0	0	0.0367504835589942
YIL070C	0	0	0.0366795366795367
YBR003W	0	0	0.0366088631984586
YGL146C	0	1	0.0366088631984586
YDR380W	0	0	0.0365384615384615
YKL039W	0	1	0.0365384615384615
YPR160W	0	0	0.036468330134357
YJR045C	0	0	0.0363984674329502
YDR343C	0	0	0.0363288718929254
YBR297W	0	0	0.0362595419847328
YPL123C	0	0	0.0361904761904762
YER119C	0	0	0.0361216730038023
YDR525W-A	0	1	0.0361216730038023
YIL050W	0	0	0.0360531309297913
YDL169C	0	1	0.0360531309297913
YER088C	0	0	0.0359848484848485
YPR155C	0	0	0.0359168241965974
YMR012W	0	0	0.0358490566037736
YKL103C	0	0	0.0357815442561205
YNL065W	0	0	0.0357142857142857
YDR511W	0	0	0.0356472795497186
YGR121C	0	0	0.0355805243445693
YBL041W	0	0	0.0355140186915888
YJL164C	0	0	0.0354477611940298
YIL042C	0	0	0.0353817504655493
YNL329C	0	0	0.0353159851301115
YHR106W	0	0	0.0352504638218924
YML116W	0	0	0.0351851851851852
YGL248W	0	0	0.0351201478743068
YLR241W	0	1	0.0351201478743068
YOR040W	0	0	0.0350553505535055
YER158C	0	1	0.0350553505535055
YDL134C	0	0	0.0349907918968692
YMR136W	0	0	0.0349264705882353
YLR120C	0	0	0.0348623853211009
YLR231C	0	0	0.0347985347985348
YKL216W	0	0	0.0347349177330896
YPR185W	0	0	0.0346715328467153
YPL015C	0	0	0.034608378870674
YOL144W	0	0	0.0345454545454545
YCL043C	0	0	0.0344827586206897
YPL223C	0	0	0.0344202898550725
YLR248W	0	0	0.0343580470162749
YLR251W	0	0	0.0342960288808664
YPR003C	0	1	0.0342960288808664
YMR295C	0	1	0.0342960288808664
YMR092C	0	0	0.0342342342342342
YCR088W	0	0	0.0341726618705036
YOR228C	0	1	0.0341726618705036
YIL077C	0	0	0.0341113105924596
YGR111W	0	0	0.0340501792114695
YBL001C	0	0	0.0339892665474061
YDR517W	0	0	0.0339285714285714
YLR180W	0	0	0.0338680926916221
YBR207W	0	0	0.0338078291814947
YAL034C	0	1	0.0338078291814947
YDR481C	0	0	0.0337477797513321
YGL227W	0	0	0.0336879432624113
YER062C	0	0	0.0336283185840708
YGR101W	0	0	0.0335689045936396
YAL053W	0	0	0.0335097001763668
YPL221W	0	0	0.0334507042253521
YDR376W	0	0	0.0333919156414763
YDR170C	0	0	0.0333333333333333
YBR169C	0	0	0.0332749562171629
YIR027C	0	0	0.0332167832167832
YOL073C	0	1	0.0332167832167832
YDL027C	0	1	0.0332167832167832
YDR516C	0	0	0.0331588132635253
YLR136C	0	0	0.0331010452961672
YLL018C	0	0	0.0330434782608696
YJL185C	0	1	0.0330434782608696
YIL051C	0	0	0.0329861111111111
YDL199C	0	1	0.0329861111111111
YER049W	0	0	0.0329289428076256
YMR008C	0	0	0.0328719723183391
YCR036W	0	0	0.0328151986183074
YLR164W	0	1	0.0328151986183074
YMR026C	0	0	0.0327586206896552
YHR017W	0	1	0.0327586206896552
YHR087W	0	0	0.0327022375215146
YJL057C	0	1	0.0327022375215146
YJR085C	0	1	0.0327022375215146
YBR151W	0	1	0.0327022375215146
YOR245C	0	0	0.0326460481099656
YOR292C	0	1	0.0326460481099656
YOR316C	0	0	0.032590051457976
YOR221C	0	0	0.0325342465753425
YKL193C	0	0	0.0324786324786325
YLR370C	0	0	0.0324232081911263
YNL322C	0	0	0.0323679727427598
YGR193C	0	0	0.032312925170068
YNL092W	0	1	0.032312925170068
YGR185C	0	0	0.032258064516129
YBL022C	0	0	0.0322033898305085
YLR290C	0	1	0.0322033898305085
YIL107C	0	0	0.0321489001692047
YFR015C	0	0	0.0320945945945946
YBR177C	0	0	0.0320404721753794
YKR039W	0	0	0.031986531986532
YMR170C	0	0	0.0319327731092437
YDL100C	0	0	0.0318791946308725
YHR074W	0	0	0.0318257956448911
YGL105W	0	0	0.0317725752508361
YDR096W	0	0	0.0317195325542571
YGR028W	0	0	0.0316666666666667
YNL098C	0	0	0.0316139767054908
YLR069C	0	0	0.0315614617940199
YGR046W	0	0	0.0315091210613599
YAL044C	0	0	0.0314569536423841
YMR272C	0	0	0.031404958677686
YDL222C	0	0	0.0313531353135314
YPL240C	0	0	0.0313014827018122
YNL156C	0	0	0.03125
YBR016W	0	0	0.0311986863711002
YDR513W	0	0	0.0311475409836066
YFL044C	0	0	0.0310965630114566
YDR463W	0	0	0.0310457516339869
YIL065C	0	0	0.0309951060358891
YBR050C	0	0	0.0309446254071661
YPL091W	0	0	0.0308943089430894
YBR132C	0	0	0.0308441558441558
YLR192C	0	0	0.0307941653160454
YNL159C	0	0	0.0307443365695793
YGR044C	0	0	0.0306946688206785
YHL022C	0	0	0.0306451612903226
YCR073W-A	0	0	0.0305958132045089
YGR235C	0	1	0.0305958132045089
YOR358W	0	0	0.0305466237942122
YOL096C	0	0	0.0304975922953451
YJR051W	0	0	0.0304487179487179
YHR030C	0	0	0.0304
YDL238C	0	0	0.0303514376996805
YPR167C	0	0	0.0303030303030303
YCR091W	0	0	0.0302547770700637
YAL030W	0	0	0.0302066772655008
YBR005W	0	0	0.0301587301587302
YKL034W	0	0	0.0301109350237718
YDR523C	0	0	0.0300632911392405
YPL111W	0	0	0.0300157977883096
YOR386W	0	0	0.0299684542586751
YBR160W	0	0	0.0299212598425197
YOL053W	0	1	0.0299212598425197
YLR420W	0	0	0.029874213836478
YOL055C	0	0	0.0298273155416013
YOR147W	0	0	0.0297805642633229
YDR388W	0	0	0.0297339593114241
YLR216C	0	0	0.0296875
YKR003W	0	0	0.0296411856474259
YKL104C	0	0	0.029595015576324
YDR019C	0	0	0.0295489891135303
YBR068C	0	0	0.0295031055900621
YLR109W	0	0	0.0294573643410853
YJL098W	0	0	0.0294117647058824
YER170W	0	0	0.0293663060278207
YEL021W	0	0	0.029320987654321
YMR027W	0	1	0.029320987654321
YPL112C	0	0	0.0292758089368259
YOR128C	0	0	0.0292307692307692
YMR140W	0	0	0.0291858678955453
YFR012W	0	1	0.0291858678955453
YDR436W	0	0	0.0291411042944785
YPL270W	0	0	0.0290964777947933
YLL009C	0	0	0.0290519877675841
YPL018W	0	0	0.0290076335877863
YLL026W	0	0	0.0289634146341463
YNL100W	0	1	0.0289634146341463
YDL147W	0	0	0.0289193302891933
YGR165W	0	0	0.0288753799392097
YOR054C	0	0	0.0288315629742033
YAL015C	0	0	0.0287878787878788
YGL161C	0	0	0.0287443267776097
YJL163C	0	1	0.0287443267776097
YPL028W	0	0	0.0287009063444109
YOR042W	0	1	0.0287009063444109
YPR199C	0	0	0.028657616892911
YML025C	0	0	0.0286144578313253
YDR150W	0	0	0.0285714285714286
YJR125C	0	0	0.0285285285285285
YLR178C	0	0	0.0284857571214393
YMR174C	0	0	0.0284431137724551
YCL044C	0	0	0.0284005979073244
YGL245W	0	0	0.0283582089552239
YBR044C	0	0	0.0283159463487332
YBR212W	0	0	0.0282738095238095
YHR024C	0	0	0.0282317979197623
YBL007C	0	0	0.0281899109792285
YNR035C	0	0	0.0281481481481481
YGR194C	0	0	0.0281065088757396
YGR112W	0	0	0.0280649926144756
YCR010C	0	0	0.028023598820059
YGR254W	0	0	0.0279823269513991
YDL178W	0	0	0.0279411764705882
YPL213W	0	0	0.0279001468428781
YOR152C	0	1	0.0279001468428781
YMR197C	0	0	0.0278592375366569
YIL010W	0	0	0.0278184480234261
YPL075W	0	0	0.0277777777777778
YPL219W	0	0	0.0277372262773723
YML121W	0	0	0.0276967930029155
YOR388C	0	0	0.0276564774381368
YGR181W	0	0	0.0276162790697674
YPL203W	0	0	0.0275761973875181
YDL086W	0	1	0.0275761973875181
YNL168C	0	1	0.0275761973875181
YAL001C	0	0	0.027536231884058
YDL204W	0	1	0.027536231884058
YKL195W	0	0	0.0274963820549928
YER150W	0	1	0.0274963820549928
YJR103W	0	0	0.0274566473988439
YML129C	0	0	0.0274170274170274
YJL063C	0	0	0.0273775216138329
YJL161W	0	1	0.0273775216138329
YHR174W	0	0	0.0273381294964029
YHR011W	0	0	0.0272988505747126
YDR116C	0	0	0.0272596843615495
YEL050C	0	0	0.0272206303724928
YJL141C	0	0	0.0271816881258941
YMR189W	0	0	0.0271428571428571
YAL061W	0	1	0.0271428571428571
YNL007C	0	0	0.0271041369472183
YLR382C	0	0	0.0270655270655271
YDR296W	0	0	0.027027027027027
YAL002W	0	0	0.0269886363636364
YKL121W	0	1	0.0269886363636364
YGL219C	0	0	0.0269503546099291
YDR536W	0	0	0.0269121813031161
YNL243W	0	0	0.0268741159830269
YNL003C	0	0	0.0268361581920904
YOR383C	0	0	0.0267983074753173
YIL017C	0	0	0.0267605633802817
YIL108W	0	1	0.0267605633802817
YJL112W	0	0	0.0267229254571027
YOL155C	0	0	0.026685393258427
YMR148W	0	1	0.026685393258427
YBR067C	0	0	0.0266479663394109
YNL306W	0	0	0.0266106442577031
YCL038C	0	0	0.0265734265734266
YJL089W	0	0	0.026536312849162
YBR295W	0	0	0.0264993026499303
YCR061W	0	0	0.0264623955431755
YDR003W	0	0	0.0264255910987483
YLR129W	0	0	0.0263888888888889
YER101C	0	1	0.0263888888888889
YFL039C	0	0	0.0263522884882108
YIR017C	0	0	0.0263157894736842
YMR106C	0	0	0.0262793914246196
YDR232W	0	0	0.0262430939226519
YBR203W	0	0	0.0262068965517241
YBL050W	0	0	0.0261707988980716
YER081W	0	0	0.0261348005502063
YOL086C	0	0	0.0260989010989011
YLR055C	0	0	0.0260631001371742
YFL016C	0	0	0.026027397260274
YJR119C	0	0	0.0259917920656635
YOL030W	0	1	0.0259917920656635
YIL162W	0	0	0.0259562841530055
YHR092C	0	0	0.0259208731241473
YPR140W	0	0	0.0258855585831063
YER035W	0	0	0.0258503401360544
YPL222W	0	1	0.0258503401360544
YJL034W	0	0	0.0258152173913043
YDR007W	0	0	0.0257801899592944
YAL010C	0	0	0.0257452574525745
YLL006W	0	0	0.0257104194857916
YAL042W	0	0	0.0256756756756757
YAL003W	0	0	0.0256410256410256
YDR270W	0	0	0.0256064690026954
YNR007C	0	0	0.0255720053835801
YLR351C	0	1	0.0255720053835801
YBR299W	0	0	0.0255376344086022
YPL084W	0	0	0.025503355704698
YNL094W	0	0	0.0254691689008043
YER044C	0	0	0.0254350736278447
YBL047C	0	0	0.0254010695187166
YFL041W	0	0	0.0253671562082777
YHR194W	0	0	0.0253333333333333
YGR037C	0	0	0.0252996005326232
YJL155C	0	0	0.0252659574468085
YDL223C	0	0	0.0252324037184595
YMR135C	0	0	0.0251989389920424
YDL125C	0	0	0.0251655629139073
YFR045W	0	0	0.0251322751322751
YGR136W	0	1	0.0251322751322751
YAL012W	0	0	0.0250990752972259
YJR025C	0	0	0.025065963060686
YNL195C	0	1	0.025065963060686
YCR021C	0	0	0.0250329380764163
YDR387C	0	1	0.0250329380764163
YGR062C	0	0	0.025
YOL032W	0	0	0.0249671484888305
YKL194C	0	0	0.0249343832020997
YHR057C	0	1	0.0249343832020997
YML131W	0	0	0.0249017038007864
YMR030W	0	0	0.024869109947644
YJR066W	0	0	0.0248366013071895
YBR183W	0	0	0.0248041775456919
YAL028W	0	0	0.0247718383311604
YCL034W	0	0	0.0247395833333333
YFR011C	0	1	0.0247395833333333
YDL144C	0	1	0.0247395833333333
YOL151W	0	0	0.0247074122236671
YBL098W	0	0	0.0246753246753247
YDL019C	0	0	0.0246433203631647
YIL023C	0	0	0.0246113989637306
YHL027W	0	0	0.0245795601552393
YFL021W	0	0	0.0245478036175711
YNL321W	0	1	0.0245478036175711
YDR276C	0	0	0.0245161290322581
YER165W	0	0	0.0244845360824742
YGR201C	0	1	0.0244845360824742
YJR062C	0	0	0.0244530244530245
YNL005C	0	0	0.0244215938303342
YOR173W	0	0	0.024390243902439
YHR188C	0	0	0.0243589743589744
YAL007C	0	0	0.0243277848911652
YMR304W	0	0	0.0242966751918159
YLR194C	0	0	0.0242656449553001
YOR220W	0	1	0.0242656449553001
YFR014C	0	0	0.024234693877551
YIL034C	0	0	0.024203821656051
YHR132C	0	0	0.0241730279898219
YPL088W	0	0	0.0241423125794155
YPL118W	0	0	0.0241116751269036
YAL009W	0	0	0.0240811153358682
YDR085C	0	0	0.0240506329113924
YKL170W	0	0	0.0240202275600506
YBR024W	0	0	0.023989898989899
YNL315C	0	0	0.0239596469104666
YLR163C	0	0	0.0239294710327456
YAL031C	0	0	0.0238993710691824
YPR080W	0	0	0.0238693467336683
YOR027W	0	0	0.0238393977415307
YDR497C	0	0	0.0238095238095238
YMR090W	0	1	0.0238095238095238
YOR273C	0	0	0.0237797246558198
YPR060C	0	0	0.02375
YPR067W	0	0	0.0237203495630462
YOR138C	0	0	0.0236907730673317
YFL038C	0	0	0.0236612702366127
YPL106C	0	0	0.0236318407960199
YJL153C	0	0	0.0236024844720497
YBL058W	0	0	0.0235732009925558
YFR050C	0	0	0.023543990086741
YAL014C	0	0	0.0235148514851485
YMR160W	0	1	0.0235148514851485
YOR201C	0	0	0.0234857849196539
YLR204W	0	0	0.0234567901234568
YJR010W	0	0	0.0234278668310728
YOR023C	0	0	0.0233990147783251
YLR205C	0	0	0.023370233702337
YGR161C	0	0	0.0233415233415233
YOL117W	0	0	0.0233128834355828
YAL011W	0	0	0.0232843137254902
YDR005C	0	0	0.0232558139534884
YDR524C	0	0	0.0232273838630807
YMR104C	0	0	0.0231990231990232
YNL076W	0	0	0.0231707317073171
YOR018W	0	0	0.023142509135201
YPL156C	0	0	0.0231143552311436
YPR134W	0	0	0.023086269744836
YGR192C	0	0	0.0230582524271845
YAL040C	0	0	0.023030303030303
YAL021C	0	0	0.0230024213075061
YKL060C	0	0	0.0229746070133011
YHR009C	0	1	0.0229746070133011
YMR089C	0	0	0.0229468599033816
YNL202W	0	0	0.02291917973462
YDR293C	0	0	0.0228915662650602
YIL111W	0	0	0.022864019253911
YER143W	0	0	0.0228365384615385
YEL020C	0	1	0.0228365384615385
YKL126W	0	0	0.0228091236494598
YMR267W	0	0	0.0227817745803357
YDR411C	0	0	0.0227544910179641
YKR019C	0	0	0.0227272727272727
YBR105C	0	0	0.022700119474313
YPL172C	0	0	0.022673031026253
YAL023C	0	0	0.0226460071513707
YLR436C	0	0	0.0226190476190476
YLR191W	0	0	0.0225921521997622
YHR175W	0	0	0.0225653206650831
YGR220C	0	0	0.0225385527876631
YMR139W	0	0	0.0225118483412322
YPR024W	0	0	0.0224852071005917
YBR036C	0	0	0.0224586288416076
YAL013W	0	0	0.0224321133412042
YER003C	0	0	0.0224056603773585
YDR479C	0	0	0.0223792697290931
YPL246C	0	1	0.0223792697290931
YDR510W	0	0	0.0223529411764706
YMR314W	0	0	0.0223266745005875
YAL022C	0	0	0.0223004694835681
YJL174W	0	0	0.022274325908558
YMR097C	0	0	0.022248243559719
YMR035W	0	0	0.0222222222222222
YNR014W	0	1	0.0222222222222222
YPR021C	0	0	0.022196261682243
YKL078W	0	0	0.0221703617269545
YFR052W	0	0	0.0221445221445221
YKL087C	0	0	0.0221187427240978
YOR178C	0	0	0.022093023255814
YGL153W	0	0	0.0220673635307782
YLR160C	0	0	0.0220417633410673
YIL097W	0	0	0.0220162224797219
YER026C	0	0	0.0219907407407407
YNL189W	0	0	0.0219653179190751
YGL143C	0	0	0.0219399538106236
YAL020C	0	0	0.0219146482122261
YAL048C	0	0	0.021889400921659
YPL259C	0	0	0.0218642117376295
YDL234C	0	0	0.0218390804597701
YGR248W	0	0	0.0218140068886338
YHR028C	0	0	0.0217889908256881
YIL098C	0	0	0.0217640320733104
YOL016C	0	0	0.0217391304347826
YBR137W	0	1	0.0217391304347826
YBR280C	0	0	0.0217142857142857
YOR052C	0	1	0.0217142857142857
YJR096W	0	0	0.021689497716895
YBR109C	0	0	0.0216647662485747
YGR043C	0	1	0.0216647662485747
YHL024W	0	0	0.0216400911161731
YGL115W	0	0	0.0216154721274175
YPL109C	0	1	0.0216154721274175
YNL083W	0	0	0.0215909090909091
YDR347W	0	0	0.021566401816118
YDL185W	0	0	0.0215419501133787
YAR031W	0	0	0.0215175537938845
YOR009W	0	1	0.0215175537938845
YIL007C	0	0	0.0214932126696833
YDR505C	0	1	0.0214932126696833
YDR254W	0	0	0.0214689265536723
YLR314C	0	0	0.0214446952595937
YOR007C	0	0	0.0214205186020293
YHL034C	0	0	0.0213963963963964
YAR068W	0	1	0.0213963963963964
YAL055W	0	0	0.0213723284589426
YLR188W	0	0	0.0213483146067416
YBL019W	0	0	0.021324354657688
YGR008C	0	0	0.0213004484304933
YKL025C	0	0	0.0212765957446809
YAL019W	0	0	0.0212527964205817
YLR153C	0	0	0.0212290502793296
YBR085W	0	0	0.0212053571428571
YHR199C	0	1	0.0212053571428571
YPL215W	0	0	0.0211817168338907
YMR202W	0	0	0.0211581291759465
YGR222W	0	0	0.0211345939933259
YAL026C	0	0	0.0211111111111111
YHR097C	0	1	0.0211111111111111
YGL004C	0	0	0.0210876803551609
YKL013C	0	0	0.0210643015521064
YMR029C	0	0	0.0210409745293466
YAL032C	0	0	0.0210176991150442
YJR079W	0	1	0.0210176991150442
YOR354C	0	0	0.0209944751381215
YBR196C	0	0	0.0209713024282561
YKL015W	0	0	0.0209481808158765
YLR118C	0	1	0.0209481808158765
YOR005C	0	0	0.0209251101321586
YLR303W	0	0	0.0209020902090209
YDR122W	0	0	0.0208791208791209
YJR035W	0	0	0.0208562019758507
YNL142W	0	0	0.0208333333333333
YGR077C	0	0	0.0208105147864184
YAR033W	0	0	0.0207877461706783
YPL001W	0	0	0.0207650273224044
YKL019W	0	0	0.0207423580786026
YML030W	0	1	0.0207423580786026
YHR083W	0	0	0.0207197382769902
YKL051W	0	0	0.0206971677559913
YPL252C	0	0	0.0206746463547334
YOL027C	0	0	0.0206521739130435
YPR100W	0	0	0.0206297502714441
YLR242C	0	0	0.0206073752711497
YPL204W	0	0	0.0205850487540628
YAL024C	0	0	0.0205627705627706
YNR036C	0	0	0.0205405405405405
YBR054W	0	1	0.0205405405405405
YJL082W	0	1	0.0205405405405405
YGL124C	0	0	0.0205183585313175
YPL116W	0	0	0.0204962243797195
YKR018C	0	1	0.0204962243797195
YMR278W	0	1	0.0204962243797195
YAR027W	0	1	0.0204962243797195
YOR037W	0	0	0.0204741379310345
YAL029C	0	0	0.0204520990312164
YHR096C	0	0	0.0204301075268817
YMR291W	0	1	0.0204301075268817
YBR011C	0	0	0.0204081632653061
YBR110W	0	0	0.0203862660944206
YBR287W	0	1	0.0203862660944206
YNL277W	0	0	0.0203644158628081
YAL025C	0	0	0.0203426124197002
YHL048W	0	0	0.0203208556149733
YMR205C	0	0	0.0202991452991453
YPR124W	0	0	0.0202774813233725
YCR046C	0	0	0.0202558635394456
YDR375C	0	0	0.020234291799787
YGR204W	0	0	0.0202127659574468
YAL046C	0	1	0.0202127659574468
YNL221C	0	0	0.0201912858660999
YDR315C	0	0	0.0201698513800425
YGR102C	0	1	0.0201698513800425
YER163C	0	1	0.0201698513800425
YMR275C	0	0	0.0201484623541888
YDL020C	0	0	0.0201271186440678
YDR175C	0	0	0.0201058201058201
YBL021C	0	0	0.0200845665961945
YAL033W	0	0	0.0200633579725449
YLR257W	0	1	0.0200633579725449
YLR155C	0	0	0.0200601805416249
YAL043C	0	0	0.0200601805416249
YIL101C	0	0	0.0200601805416249
YJR048W	0	0	0.0200601805416249
YGR149W	0	1	0.0200601805416249
YDR142C	0	0	0.0200601805416249
YML132W	0	0	0.0200601805416249
YLR394W	0	0	0.0200601805416249
YER182W	0	1	0.0200601805416249
YPL181W	0	0	0.0200601805416249
YOL110W	0	0	0.0200601805416249
YGL059W	0	1	0.0200601805416249
YGL134W	0	0	0.0200601805416249
YPR193C	0	0	0.0200601805416249
YAL035W	0	0	0.0200601805416249
YGL082W	0	1	0.0200601805416249
YDL025C	0	1	0.0200601805416249
YOR070C	0	0	0.0200601805416249
YKL145W	0	0	0.0200601805416249
YBL017C	0	0	0.0200601805416249
YAL058W	0	0	0.0200601805416249
YAL036C	0	0	0.0200601805416249
YBL005W	0	0	0.0200601805416249
YBL091C	0	0	0.0200601805416249
YDR100W	0	0	0.0200601805416249
YLR158C	0	0	0.0200601805416249
YOR020C	0	0	0.0200601805416249
YKL129C	0	0	0.0200601805416249
YLR089C	0	1	0.0200601805416249
YOR062C	0	1	0.0200601805416249
YAL056W	0	0	0.0200601805416249
YPL057C	0	0	0.0200601805416249
YDL048C	0	1	0.0200601805416249
YGR130C	0	1	0.0200601805416249
YDL124W	0	0	0.0200601805416249
YPR047W	0	0	0.0200601805416249
YAL027W	0	1	0.0200601805416249
YPR028W	0	0	0.0200601805416249
YPR061C	0	1	0.0200601805416249
YAL051W	0	0	0.0200601805416249
YAL041W	0	0	0.0200601805416249
YAL034W-A	0	0	0.0200601805416249
YMR252C	0	1	0.0200601805416249
YDL099W	0	0	0.0200601805416249
YBR010W	0	0	0.0200601805416249
YER061C	0	0	0.0200601805416249
YDL110C	0	1	0.0200601805416249
YLR327C	0	1	0.0200601805416249
YKL208W	0	0	0.0200601805416249
YBL038W	0	0	0.0200601805416249
YMR150C	0	0	0.0200601805416249
YMR157C	0	1	0.0200601805416249
YJR008W	0	1	0.0200601805416249
YBL090W	0	0	0.0200601805416249
YLR283W	0	1	0.0200601805416249
YOR002W	0	0	0.0200601805416249
YCR024C	0	0	0.0200601805416249
YDR394W	0	0	0.0200601805416249
YDR435C	0	0	0.0200601805416249
YJR139C	0	0	0.0200601805416249
YBR199W	0	0	0.0200601805416249
YNL169C	0	0	0.0200601805416249
YDR028C	0	0	0.0200601805416249
YER171W	0	0	0.0200601805416249
YNL101W	0	0	0.0200601805416249
YLR157C	0	0	0.0200601805416249
YKL106W	1	0	0.0200601805416249
YJL016W	0	1	0.0200601805416249
YDR456W	0	0	0.0200400801603206
YDR226W	0	0	0.02002002002002
YGR234W	0	0	0.02
YMR216C	0	0	0.01998001998002
YKL029C	0	0	0.0199600798403194
YGL116W	0	0	0.0199401794616152
YLR414C	0	1	0.0199401794616152
YLR090W	0	0	0.0199203187250996
YDR358W	0	0	0.0199004975124378
YAR015W	0	0	0.0198807157057654
YJL093C	0	0	0.0198609731876862
YDR405W	0	0	0.0198412698412698
YGL216W	0	0	0.0198216055500496
YDR018C	0	0	0.0198019801980198
YCR030C	0	1	0.0198019801980198
YER110C	0	0	0.019782393669634
YJL167W	0	0	0.0197628458498024
YIL156W	0	0	0.0197433366238894
YMR036C	0	0	0.019723865877712
YBL003C	0	0	0.0197044334975369
YAR007C	0	0	0.0196850393700787
YER017C	0	0	0.0196656833824975
YGR240C	0	0	0.0196463654223969
YER120W	0	0	0.0196270853778214
YKL010C	0	0	0.0196078431372549
YIL062C	0	0	0.019588638589618
YGL068W	0	0	0.0195694716242661
YPL171C	0	0	0.0195503421309873
YMR024W	0	0	0.01953125
YOR362C	0	0	0.0195121951219512
YHR086W	0	0	0.0194931773879142
YDR126W	0	0	0.0194741966893866
YKR058W	0	0	0.0194552529182879
YMR311C	0	0	0.0194363459669582
YBR047W	0	1	0.0194363459669582
YCL042W	0	1	0.0194363459669582
YOR227W	0	1	0.0194363459669582
YEL062W	0	0	0.0194174757281553
YPL098C	0	0	0.0193986420950533
YAL047C	0	0	0.0193798449612403
YLR439W	0	0	0.0193610842207164
YGR207C	0	1	0.0193610842207164
YNL293W	0	0	0.0193423597678917
YDR050C	0	0	0.0193236714975845
YAL063C	0	0	0.0193050193050193
YNL097C	0	0	0.0192864030858245
YDR090C	0	1	0.0192864030858245
YDR488C	0	0	0.0192678227360308
YNR040W	0	1	0.0192678227360308
YAL037W	0	1	0.0192678227360308
YOR132W	0	0	0.0192492781520693
YDR061W	0	1	0.0192492781520693
YPR192W	0	0	0.0192307692307692
YNR032W	0	0	0.0192122958693564
YDL194W	0	0	0.0191938579654511
YBR059C	0	0	0.0191754554170662
YKL167C	0	0	0.0191570881226054
YKR011C	0	1	0.0191570881226054
YKL093W	0	0	0.0191387559808612
YLL024C	0	0	0.0191204588910134
YDR132C	0	1	0.0191204588910134
YFL029C	0	0	0.0191021967526266
YMR293C	0	0	0.0190839694656489
YBR080C	0	0	0.0190657769304099
YDL140C	0	0	0.019047619047619
YFL036W	0	0	0.0190294957183635
YIL157C	0	1	0.0190294957183635
YDR164C	0	0	0.0190114068441065
YNR018W	0	1	0.0190114068441065
YDR268W	0	0	0.0189933523266857
YNL081C	0	0	0.0189753320683112
YBL020W	0	0	0.018957345971564
YDL230W	0	0	0.0189393939393939
YER080W	0	1	0.0189393939393939
YDR248C	0	1	0.0189393939393939
YMR238W	0	0	0.0189214758751183
YBL056W	0	0	0.0189035916824197
YNL137C	0	0	0.0188857412653447
YAR019C	0	0	0.0188679245283019
YNL284C	0	0	0.0188501413760603
YBR140C	0	0	0.0188323917137476
YDL188C	0	0	0.0188146754468485
YJL217W	0	1	0.0188146754468485
YMR186W	0	0	0.018796992481203
YAL059W	0	0	0.0187793427230047
YDR130C	0	0	0.0187617260787993
YIL099W	0	0	0.0187441424554827
YLR135W	0	0	0.0187265917602996
YDR234W	0	0	0.0187090739008419
YJR113C	0	0	0.0186915887850467
YBL002W	0	0	0.0186741363211951
YAR014C	0	0	0.0186567164179104
YAR002W	0	0	0.0186393289841566
YKL168C	0	1	0.0186393289841566
YDR462W	0	0	0.0186219739292365
YAR003W	0	0	0.0186046511627907
YGR003W	0	0	0.0185873605947955
YGR292W	0	0	0.0185701021355617
YHL004W	0	0	0.0185528756957328
YML124C	0	0	0.0185356811862836
YOR025W	0	0	0.0185185185185185
YGL087C	0	0	0.0185013876040703
YPL166W	0	0	0.0184842883548983
YFR017C	0	1	0.0184842883548983
YBL016W	0	0	0.0184672206832872
YMR184W	0	0	0.018450184501845
YJL047C	0	0	0.0184331797235023
YAR018C	0	0	0.0184162062615101
YMR258C	0	1	0.0184162062615101
YKL171W	0	0	0.0183992640294388
YKL079W	0	0	0.0183823529411765
YML092C	0	0	0.0183654729109275
YBR077C	0	0	0.018348623853211
YLR418C	0	0	0.0183318056828598
YGL096W	0	0	0.0183150183150183
YNR045W	0	0	0.0182982616651418
YLR346C	0	0	0.0182815356489945
YOL068C	0	0	0.0182648401826484
YOR089C	0	0	0.0182481751824818
YKR001C	0	0	0.0182315405651778
YGR286C	0	0	0.0182149362477231
YER125W	0	0	0.0181983621474067
YKL152C	0	0	0.0181818181818182
YGL048C	0	0	0.0181653042688465
YJR044C	0	0	0.0181488203266788
YMR138W	0	0	0.0181323662737987
YBL066C	0	1	0.0181323662737987
YJR009C	0	0	0.0181159420289855
YMR199W	0	0	0.0180995475113122
YDL045W-A	0	0	0.0180831826401447
YOR157C	0	0	0.01806684733514
YIL068C	0	0	0.0180505415162455
YAR008W	0	0	0.018034265103697
YEL013W	0	0	0.018018018018018
YML009C	0	0	0.018001800180018
YKL138C	0	0	0.0179856115107914
YHR129C	0	0	0.0179694519317161
YCL064C	0	0	0.0179533213644524
YOR265W	0	0	0.0179372197309417
YBL011W	0	0	0.017921146953405
YAR050W	0	0	0.017905102954342
YAR042W	0	0	0.0178890876565295
YBR170C	0	0	0.0178731009830206
YBR229C	0	0	0.0178571428571429
YOR117W	0	0	0.0178412132024978
YAR071W	0	0	0.017825311942959
YHR007C	0	0	0.0178094390026714
YDR322W	0	0	0.0177935943060498
YDR483W	0	0	0.0177777777777778
YJL171C	0	1	0.0177777777777778
YMR299C	0	0	0.0177619893428064
YPL040C	0	0	0.0177462289263531
YDR041W	0	0	0.0177304964539007
YPL241C	0	0	0.0177147918511957
YDL102W	0	0	0.0176991150442478
YLL029W	0	1	0.0176991150442478
YBR208C	0	0	0.017683465959328
YPR036W	0	0	0.0176678445229682
YPR030W	0	0	0.0176522506619594
YHR039C	0	0	0.017636684303351
YMR098C	0	1	0.017636684303351
YIL031W	0	0	0.0176211453744493
YDR115W	0	0	0.0176056338028169
YNL262W	0	0	0.0175901495162709
YBR018C	0	0	0.0175746924428823
YBR118W	0	0	0.0175592625109745
YBR022W	0	0	0.0175438596491228
YDR363W-A	0	0	0.0175284837861525
YDR284C	0	0	0.0175131348511384
YIL043C	0	0	0.0174978127734033
YER078C	0	0	0.0174825174825175
YJR122W	0	1	0.0174825174825175
YMR246W	0	0	0.0174672489082969
YAR028W	0	1	0.0174672489082969
YHR031C	0	0	0.0174520069808028
YHR110W	0	0	0.01743679163034
YMR237W	0	0	0.0174216027874564
YKL134C	0	0	0.0174064403829417
YBL037W	0	0	0.0173913043478261
YBR291C	0	0	0.0173761946133797
YBR043C	0	0	0.0173611111111111
YJR078W	0	0	0.0173460537727667
YBR107C	0	0	0.0173310225303293
YAL064W	0	1	0.0173310225303293
YJL143W	0	0	0.0173160173160173
YOR028C	0	0	0.0173010380622837
YLR110C	0	0	0.017286084701815
YGR021W	0	1	0.017286084701815
YOR349W	0	0	0.0172711571675302
YBL013W	0	0	0.0172562553925798
YLR273C	0	0	0.0172413793103448
YOR289W	0	1	0.0172413793103448
YGL167C	0	0	0.0172265288544358
YDR452W	0	0	0.0172117039586919
YNR050C	0	0	0.0171969045571797
YAR020C	0	1	0.0171969045571797
YLR210W	0	0	0.0171821305841924
YKL026C	0	0	0.0171673819742489
YER067W	0	1	0.0171673819742489
YFL005W	0	0	0.0171526586620926
YKR054C	0	0	0.0171379605826907
YLR284C	0	0	0.0171232876712329
YKL038W	0	0	0.0171086398631309
YER142C	0	0	0.0170940170940171
YBL004W	0	0	0.0170794192997438
YCL052C	0	0	0.0170648464163823
YBR096W	0	1	0.0170648464163823
YBL006C	0	0	0.0170502983802217
YGL250W	0	1	0.0170502983802217
YDR493W	0	1	0.0170502983802217
YMR048W	0	0	0.0170357751277683
YAR023C	0	1	0.0170357751277683
YGL129C	0	0	0.0170212765957447
YDR363W	0	0	0.0170068027210884
YHR195W	0	0	0.0169923534409516
YBR173C	0	0	0.0169779286926995
YBR082C	0	0	0.0169635284139101
YBR228W	0	0	0.0169491525423729
YDR236C	0	0	0.0169348010160881
YIL075C	0	0	0.0169204737732657
YOL084W	0	1	0.0169204737732657
YDR337W	0	0	0.0169061707523246
YPL194W	0	0	0.0168918918918919
YNL121C	0	0	0.0168776371308017
YBR015C	0	0	0.0168634064080944
YDL142C	0	0	0.016849199663016
YIL153W	0	0	0.0168350168350168
YNL157W	0	1	0.0168350168350168
YNL107W	0	0	0.0168208578637511
YKR070W	0	1	0.0168208578637511
YBL008W	0	0	0.0168067226890756
YBL080C	0	0	0.0167926112510495
YAR029W	0	1	0.0167926112510495
YPL256C	0	0	0.0167785234899329
YKL140W	0	0	0.0167644593461861
YBL009W	0	0	0.016750418760469
YJL092W	0	0	0.0167364016736402
YLR266C	0	0	0.0167224080267559
YOR208W	0	0	0.0167084377610693
YGR007W	0	0	0.01669449081803
YJL131C	0	1	0.01669449081803
YJR053W	0	0	0.0166805671392827
YLR044C	0	0	0.0166666666666667
YDR330W	0	0	0.0166527893422148
YBL023C	0	0	0.0166389351081531
YBR023C	0	0	0.0166251039068994
YDR424C	0	0	0.0166112956810631
YGL018C	0	0	0.016597510373444
YOR269W	0	0	0.0165837479270315
YBR120C	0	0	0.0165700082850041
YOR123C	0	0	0.0165562913907285
YBL025W	0	0	0.0165425971877585
YBR136W	0	0	0.0165289256198347
YBL051C	0	0	0.0165152766308836
YDR247W	0	0	0.0165016501650165
YJL168C	0	0	0.0164880461665293
YNL223W	0	0	0.0164744645799012
YBL014C	0	0	0.0164609053497942
YBL032W	0	0	0.0164473684210526
YDR313C	0	0	0.0164338537387017
YBL018C	0	0	0.0164203612479475
YBL103C	0	0	0.0164068908941756
YDR194C	0	0	0.0163934426229508
YCR017C	0	0	0.0163800163800164
YGL221C	0	1	0.0163800163800164
YMR059W	0	0	0.016366612111293
YGR268C	0	0	0.0163532297628782
YBR055C	0	0	0.0163398692810458
YOR158W	0	0	0.0163265306122449
YLR447C	0	0	0.0163132137030995
YOL049W	0	0	0.0162999185004075
YML086C	0	0	0.0162866449511401
YBL036C	0	0	0.016273393002441
YAR064W	0	1	0.016273393002441
YGR076C	0	0	0.016260162601626
YER023W	0	0	0.016246953696182
YOL006C	0	0	0.0162337662337662
YEL059C-A	0	0	0.016220600162206
YKL007W	0	0	0.0162074554294976
YBL026W	0	0	0.0161943319838057
YBL040C	0	0	0.0161812297734628
YPR011C	0	0	0.0161681487469685
YKR014C	0	0	0.0161550888529887
YMR020W	0	0	0.0161420500403551
YNL131W	0	0	0.0161290322580645
YLR039C	0	0	0.016116035455278
YBR083W	0	0	0.0161030595813204
YBR008C	0	0	0.0160901045856798
YPL097W	0	0	0.0160771704180064
YBL024W	0	0	0.0160642570281124
YML051W	0	0	0.0160513643659711
YGR189C	0	0	0.0160384923817161
YGR230W	0	0	0.016025641025641
YNL310C	0	0	0.0160128102481986
YDR079W	0	0	0.016
YGL119W	0	0	0.0159872102318145
YIL036W	0	0	0.0159744408945687
YNR030W	0	0	0.0159616919393456
YLR177W	0	1	0.0159616919393456
YBL042C	0	0	0.0159489633173844
YGR141W	0	0	0.0159362549800797
YLR393W	0	0	0.0159235668789809
YLR239C	0	0	0.0159108989657916
YER014W	0	0	0.0158982511923688
YBR019C	0	0	0.0158856235107228
YBL067C	0	1	0.0158856235107228
YMR224C	0	0	0.0158730158730159
YCL016C	0	0	0.0158604282315623
YBR159W	0	0	0.0158478605388273
YML079W	0	1	0.0158478605388273
YGR180C	0	0	0.0158353127474268
YBL028C	0	0	0.0158227848101266
YGR171C	0	0	0.0158102766798419
YOL077W-A	0	0	0.0157977883096366
YBL088C	0	0	0.015785319652723
YPL008W	0	0	0.0157728706624606
YJL194W	0	0	0.0157604412923562
YGL057C	0	1	0.0157604412923562
YIL117C	0	0	0.015748031496063
YOR275C	0	0	0.01573564122738
YJL030W	0	0	0.0157232704402516
YOR045W	0	0	0.0157109190887667
YBL010C	0	1	0.0157109190887667
YBR094W	0	1	0.0157109190887667
YKR006C	0	0	0.0156985871271586
YBL034C	0	0	0.0156862745098039
YBL105C	0	0	0.0156739811912226
YDR202C	0	0	0.0156617071260767
YCR082W	0	0	0.0156494522691706
YMR276W	0	0	0.0156372165754496
YBR078W	0	0	0.015625
YBL039C	0	0	0.0156128024980484
YGR197C	0	0	0.015600624024961
YBR216C	0	0	0.0155884645362432
YPL060W	0	0	0.0155763239875389
YBR114W	0	0	0.0155642023346304
YHR171W	0	0	0.015552099533437
YOR144C	0	0	0.0155400155400155
YDR043C	0	0	0.015527950310559
YBR146W	0	0	0.0155159038013964
YBR038W	0	0	0.0155038759689922
YBL035C	0	0	0.0154918667699458
YBR086C	0	0	0.0154798761609907
YBR223C	0	0	0.0154679040989946
YDR264C	0	0	0.0154559505409583
YBR062C	0	1	0.0154559505409583
YLR262C	0	0	0.0154440154440154
YLR059C	0	0	0.0154320987654321
YGR205W	0	1	0.0154320987654321
YDR125C	0	0	0.015420200462606
YBR045C	0	0	0.0154083204930663
YBL106C	0	0	0.0153964588144727
YLR132C	0	0	0.0153846153846154
YMR263W	0	0	0.0153727901614143
YER079W	0	1	0.0153727901614143
YKR087C	0	0	0.0153609831029186
YHR182W	0	1	0.0153609831029186
YDR538W	0	0	0.0153491941673062
YBR014C	0	1	0.0153491941673062
YBL027W	0	0	0.0153374233128834
YBR296C	0	0	0.0153256704980843
YDR486C	0	0	0.0153139356814701
YDR047W	0	0	0.0153022188217292
YDR430C	0	0	0.0152905198776758
YFL037W	0	0	0.0152788388082506
YPR103W	0	0	0.0152671755725191
YEL065W	0	0	0.015255530129672
YLL050C	0	0	0.0152439024390244
YLR369W	0	0	0.0152322924600152
YGL080W	0	1	0.0152322924600152
YDR069C	0	0	0.015220700152207
YER036C	0	0	0.0152091254752852
YDR255C	0	0	0.0151975683890578
YNL273W	0	0	0.0151860288534548
YOL009C	0	0	0.0151745068285281
YHR082C	0	0	0.0151630022744503
YDR217C	0	0	0.0151515151515152
YNR052C	0	0	0.0151400454201363
YBL029W	0	1	0.0151400454201363
YNL250W	0	0	0.0151285930408472
YDR305C	0	0	0.0151171579743008
YHL031C	0	0	0.0151057401812689
YBL046W	0	0	0.0150943396226415
YNL153C	0	0	0.0150829562594268
YCR009C	0	0	0.0150715900527506
YGR031W	0	1	0.0150715900527506
YBR236C	0	0	0.0150602409638554
YBL055C	0	0	0.0150489089541008
YBL061C	0	0	0.0150375939849624
YOR134W	0	0	0.0150262960180316
YHR161C	0	0	0.015015015015015
YBL069W	0	0	0.0150037509377344
YIL083C	0	0	0.0149925037481259
YPL247C	0	1	0.0149925037481259
YPL155C	0	0	0.0149812734082397
YBL068W	0	0	0.0149700598802395
YNL271C	0	0	0.0149588631264024
YEL006W	0	0	0.0149476831091181
YBL095W	0	1	0.0149476831091181
YBR020W	0	0	0.0149365197908887
YGR023W	0	0	0.0149253731343284
YMR023C	0	0	0.0149142431021626
YOR332W	0	0	0.014903129657228
YBL059W	0	1	0.014903129657228
YBL054W	0	0	0.0148920327624721
YBR004C	0	0	0.0148809523809524
YLR234W	0	0	0.0148698884758364
YCR071C	0	0	0.0148588410104012
YBR128C	0	0	0.0148478099480327
YDR084C	0	0	0.0148367952522255
YBR071W	0	1	0.0148367952522255
YGR078C	0	0	0.0148257968865827
YNL233W	0	0	0.0148148148148148
YOR196C	0	0	0.0148038490007402
YPL269W	0	0	0.014792899408284
YBL031W	0	1	0.014792899408284
YLR200W	0	0	0.0147819660014782
YNR017W	0	0	0.0147710487444609
YIL114C	0	0	0.014760147601476
YEL061C	0	0	0.0147492625368732
YBL082C	0	0	0.0147383935151069
YBR076W	0	0	0.0147275405007364
YCL061C	0	0	0.0147167034584253
YBR025C	0	0	0.0147058823529412
YBR021W	0	0	0.014695077149155
YHL029C	0	0	0.0146842878120411
YPR135W	0	0	0.0146735143066764
YJR158W	0	0	0.0146627565982405
YBR009C	0	0	0.0146520146520147
YDL170W	0	0	0.0146412884333821
YBL052C	0	0	0.0146305779078274
YOL033W	0	0	0.0146198830409357
YBR029C	0	0	0.014609203798393
YBR058C	0	0	0.0145985401459854
YBL093C	0	0	0.0145878920495988
YBR017C	0	0	0.0145772594752187
YPL005W	0	0	0.0145666423889294
YBL084C	0	0	0.0145560407569141
YPL147W	0	0	0.0145454545454545
YKR077W	0	1	0.0145454545454545
YGR033C	0	0	0.0145348837209302
YML094W	0	0	0.0145243282498184
YGR237C	0	1	0.0145243282498184
YDL132W	0	0	0.0145137880986938
YMR294W	0	0	0.0145032632342277
YJL180C	0	0	0.0144927536231884
YBR033W	0	1	0.0144927536231884
YPL174C	0	0	0.0144822592324403
YBR162C	0	0	0.0144717800289436
YBR089C-A	0	0	0.0144613159797542
YKL182W	0	0	0.0144508670520231
YER007W	0	0	0.0144404332129964
YHR117W	0	1	0.0144404332129964
YMR078C	0	0	0.0144300144300144
YIL056W	0	0	0.0144196106705119
YDR519W	0	1	0.0144196106705119
YBR060C	0	0	0.0144092219020173
YBL074C	0	0	0.0143988480921526
YER098W	0	0	0.0143884892086331
YMR273C	0	0	0.0143781452192667
YBL063W	0	0	0.014367816091954
YBR002C	0	0	0.0143575017946877
YMR207C	0	0	0.0143472022955524
YBR112C	0	0	0.014336917562724
YBL079W	0	0	0.0143266475644699
YKL055C	0	0	0.0143163922691482
YHR006W	0	0	0.0143061516452074
YOL023W	0	0	0.0142959256611866
YKR052C	0	0	0.0142857142857143
YER021W	0	0	0.0142755174875089
YBR106W	0	0	0.014265335235378
YLR094C	0	0	0.0142551674982181
YNR056C	0	0	0.0142450142450142
YCR097W	0	0	0.0142348754448399
YGR241C	0	0	0.0142247510668563
YJL094C	0	0	0.0142146410803127
YBR065C	0	0	0.0142045454545455
YDR364C	0	0	0.014194464158978
YIL071C	0	0	0.0141843971631206
YLR139C	0	0	0.0141743444365698
YFL009W	0	0	0.0141643059490085
YOL043C	0	0	0.0141542816702052
YDR391C	0	1	0.0141542816702052
YBR243C	0	0	0.0141442715700141
YIR022W	0	0	0.0141342756183746
YIR036C	0	1	0.0141342756183746
YFL062W	0	1	0.0141342756183746
YDR219C	0	0	0.0141242937853107
YGR279C	0	0	0.0141143260409315
YDR512C	0	0	0.0141043723554302
YCR028C-A	0	0	0.0140944326990839
YDR065W	0	0	0.0140845070422535
YCR002C	0	0	0.0140745953553835
YBR168W	0	0	0.0140646976090014
YBR069C	0	0	0.0140548137737175
YLR034C	0	0	0.0140449438202247
YBL057C	0	0	0.0140350877192982
YBL072C	0	0	0.0140252454417952
YDL038C	0	0	0.0140154169586545
YGR289C	0	0	0.0140056022408964
YBR031W	0	0	0.0139958012596221
YMR251W	0	0	0.013986013986014
YHR004C	0	0	0.0139762403913347
YBR121C	0	0	0.0139664804469274
YMR203W	0	0	0.0139567341242149
YPR172W	0	1	0.0139567341242149
YLR219W	0	0	0.0139470013947001
YML126C	0	0	0.0139372822299652
YBL085W	0	0	0.0139275766016713
YOR363C	0	0	0.0139178844815588
YGL256W	0	0	0.0139082058414465
YDL116W	0	0	0.0138985406532314
YOR266W	0	0	0.0138888888888889
YBR103W	0	0	0.0138792505204719
YER058W	0	0	0.013869625520111
YGL198W	0	0	0.0138600138600139
YDR098C	0	0	0.0138504155124654
YNL177C	0	0	0.013840830449827
YER094C	0	0	0.0138312586445367
YNL063W	0	1	0.0138312586445367
YOR058C	0	0	0.0138217000691085
YBL044W	0	1	0.0138217000691085
YER091C	0	0	0.0138121546961326
YBL076C	0	0	0.0138026224982747
YGR042W	0	0	0.0137931034482759
YGL091C	0	0	0.0137835975189524
YBR122C	0	0	0.0137741046831956
YFR030W	0	0	0.0137646249139711
YHR191C	0	0	0.0137551581843191
YKL114C	0	0	0.013745704467354
YOR124C	0	0	0.0137362637362637
YBR273C	0	0	0.0137268359643102
YGR015C	0	1	0.0137268359643102
YBL060W	0	1	0.0137268359643102
YMR225C	0	0	0.0137174211248285
YJL005W	0	0	0.0137080191912269
YFR010W	0	0	0.0136986301369863
YJL100W	0	0	0.0136892539356605
YER156C	0	1	0.0136892539356605
YEL034W	0	0	0.0136798905608755
YBR070C	0	0	0.0136705399863295
YNL079C	0	0	0.0136612021857923
YGL157W	0	1	0.0136612021857923
YMR284W	0	0	0.0136518771331058
YKL057C	0	0	0.0136425648021828
YKL159C	0	0	0.0136332651670075
YER051W	0	0	0.0136239782016349
YIL006W	0	0	0.0136147038801906
YKR093W	0	0	0.0136054421768707
YBR205W	0	0	0.0135961930659415
YBR164C	0	0	0.0135869565217391
YBR042C	0	0	0.0135777325186694
YBR193C	0	0	0.0135685210312076
YBL097W	0	0	0.0135593220338983
YDL107W	0	0	0.013550135501355
YBR101C	0	0	0.01354096140826
YIL022W	0	0	0.013531799729364
YPR156C	0	0	0.0135226504394861
YER048W-A	0	0	0.0135135135135135
YHL028W	0	0	0.0135043889264011
YEL002C	0	0	0.0134952766531714
YPR005C	0	0	0.0134861766689144
YKL119C	0	0	0.0134770889487871
YKR085C	0	0	0.0134680134680135
YHL030W	0	0	0.0134589502018843
YDR480W	0	0	0.0134498991257566
YCL032W	0	0	0.0134408602150538
YCR024C-A	0	0	0.0134318334452653
YDR385W	0	0	0.0134228187919463
YIL045W	0	0	0.0134138162307176
YLR006C	0	0	0.0134048257372654
YBR066C	0	0	0.0133958472873409
YML085C	0	0	0.0133868808567604
YBR028C	0	1	0.0133868808567604
YBR161W	0	0	0.0133779264214047
YBR092C	0	0	0.0133689839572193
YBL107C	0	1	0.0133689839572193
YBR034C	0	0	0.0133600534402138
YEL058W	0	0	0.0133511348464619
YMR188C	0	0	0.0133422281521014
YER037W	0	1	0.0133422281521014
YHR067W	0	0	0.0133333333333333
YEL041W	0	0	0.0133244503664224
YBR048W	0	0	0.0133155792276964
YGR082W	0	0	0.0133067198935462
YBR115C	0	0	0.0132978723404255
YBR272C	0	0	0.0132890365448505
YOR286W	0	1	0.0132890365448505
YJR034W	0	0	0.0132802124833997
YIL109C	0	0	0.013271400132714
YMR287C	0	0	0.013262599469496
YBR040W	0	0	0.0132538104705103
YDL021W	0	1	0.0132538104705103
YBL092W	0	0	0.0132450331125828
YHR027C	0	0	0.0132362673726009
YLR072W	0	1	0.0132362673726009
YHR116W	0	0	0.0132275132275132
YNL194C	0	0	0.0132187706543291
YOR334W	0	0	0.0132100396301189
YDL119C	0	0	0.0132013201320132
YOR226C	0	0	0.0131926121372032
YGR147C	0	0	0.01318391562294
YCR098C	0	0	0.0131752305665349
YLR189C	0	0	0.0131665569453588
YDR262W	0	1	0.0131665569453588
YHR043C	0	0	0.0131578947368421
YBL086C	0	1	0.0131578947368421
YBL087C	0	0	0.0131492439184747
YHL036W	0	0	0.0131406044678055
YGL085W	0	1	0.0131406044678055
YDR304C	0	1	0.0131406044678055
YBL089W	0	0	0.0131319763624425
YCR044C	0	0	0.0131233595800525
YEL047C	0	0	0.0131147540983607
YKL189W	0	0	0.0131061598951507
YBR049C	0	0	0.0130975769482646
YEL037C	0	0	0.0130890052356021
YBR179C	0	0	0.013080444735121
YJL133W	0	0	0.0130718954248366
YBR030W	0	0	0.0130633572828217
YGL047W	0	0	0.0130548302872063
YFR025C	0	0	0.0130463144161774
YOR022C	0	1	0.0130463144161774
YHR163W	0	0	0.0130378096479791
YBR294W	0	0	0.0130293159609121
YNL031C	0	0	0.0130208333333333
YBR290W	0	0	0.0130123617436565
YDL104C	0	1	0.0130123617436565
YBR007C	0	1	0.0130123617436565
YPR125W	0	0	0.0130039011703511
YDL055C	0	0	0.0129954515919428
YLR350W	0	0	0.012987012987013
YLR131C	0	0	0.0129785853341986
YHR155W	0	1	0.0129785853341986
YBL081W	0	1	0.0129785853341986
YBR217W	0	0	0.012970168612192
YGL056C	0	1	0.012970168612192
YOR090C	0	0	0.0129617627997408
YLR093C	0	0	0.0129533678756477
YIR006C	0	0	0.0129449838187702
YCR067C	0	0	0.0129366106080207
YKL164C	0	0	0.0129282482223659
YPL083C	0	0	0.0129198966408269
YNL070W	0	0	0.012911555842479
YKL011C	0	0	0.0129032258064516
YCR076C	0	1	0.0129032258064516
YDR185C	0	1	0.0129032258064516
YNL064C	0	0	0.0128949065119278
YOR271C	0	1	0.0128949065119278
YGR010W	0	0	0.0128865979381443
YDL033C	0	0	0.0128783000643915
YDR379C-A	0	1	0.0128783000643915
YJL062W-A	0	1	0.0128783000643915
YML007C-A	0	1	0.0128783000643915
YPL258C	0	0	0.0128700128700129
YNR041C	0	0	0.0128617363344051
YPL214C	0	0	0.012853470437018
YBR073W	0	0	0.0128452151573539
YIR001C	0	0	0.0128369704749679
YGL064C	0	0	0.0128287363694676
YIR029W	0	0	0.0128205128205128
YKL160W	0	0	0.0128122998078155
YBR240C	0	0	0.0128040973111396
YMR177W	0	0	0.0127959053103007
YBR097W	0	0	0.0127877237851662
YBR284W	0	0	0.012779552715655
YJL020C	0	0	0.0127713920817369
YJR074W	0	0	0.0127632418634333
YBR093C	0	0	0.0127551020408163
YBR057C	0	0	0.0127469725940089
YPR116W	0	1	0.0127469725940089
YEL001C	0	1	0.0127469725940089
YIL057C	0	1	0.0127469725940089
YBR108W	0	1	0.0127469725940089
YOR236W	0	0	0.0127388535031847
YKR013W	0	1	0.0127388535031847
YHR160C	0	0	0.0127307447485678
YMR166C	0	0	0.0127226463104326
YPL063W	0	0	0.0127145581691036
YBR238C	0	0	0.0127064803049555
YHL002W	0	0	0.0126984126984127
YLR105C	0	0	0.0126903553299492
YKL113C	0	0	0.0126823081800888
YBR163W	0	1	0.0126823081800888
YBR061C	0	0	0.0126742712294043
YFL048C	0	0	0.0126662444585181
YBR098W	0	0	0.0126582278481013
YLR092W	0	0	0.0126502213788741
YMR257C	0	0	0.0126422250316056
YBR119W	0	0	0.0126342387871131
YBL104C	0	1	0.0126342387871131
YCR019W	0	0	0.0126262626262626
YIL103W	0	0	0.0126182965299685
YGR260W	0	0	0.0126103404791929
YGL195W	0	0	0.0126023944549464
YPR141C	0	0	0.0125944584382872
YBR104W	0	0	0.012586532410321
YBR090C	0	1	0.012586532410321
YFL046W	0	1	0.012586532410321
YEL030W	0	0	0.0125786163522013
YER027C	0	0	0.0125707102451289
YGR080W	0	0	0.0125628140703518
YBR079C	0	0	0.0125549278091651
YBR165W	0	0	0.0125470514429109
YJL001W	0	0	0.0125391849529781
YBR095C	0	0	0.012531328320802
YGL084C	0	0	0.0125234815278647
YBR013C	0	1	0.0125234815278647
YBR182C	0	0	0.0125156445556946
YHL038C	0	0	0.0125078173858662
YGR096W	0	0	0.0125
YNL328C	0	0	0.0124921923797626
YCR068W	0	0	0.0124843945068664
YGL001C	0	0	0.0124766063630692
YHR109W	0	0	0.0124688279301746
YBR084W	0	0	0.0124610591900312
YHL018W	0	1	0.0124610591900312
YHR183W	0	0	0.012453300124533
YOL025W	0	0	0.0124455507156192
YGR049W	0	0	0.0124378109452736
YIR021W	0	0	0.0124300807955252
YBR102C	0	0	0.0124223602484472
YPL104W	0	0	0.0124146492861577
YDL007W	0	0	0.0124069478908189
YPL072W	0	0	0.0123992560446373
YBR283C	0	0	0.0123915737298637
YOR330C	0	0	0.0123839009287926
YFL047W	0	0	0.0123762376237624
YEL057C	0	0	0.0123685837971552
YCR075C	0	0	0.0123609394313968
YBR201W	0	0	0.0123533045089561
YBR081C	0	0	0.0123456790123457
YMR115W	0	1	0.0123456790123457
YNL211C	0	1	0.0123456790123457
YOR297C	0	0	0.0123380629241209
YBR231C	0	0	0.0123304562268804
YJL048C	0	0	0.0123228589032656
YOR259C	0	0	0.0123152709359606
YNL213C	0	0	0.0123076923076923
YBR087W	0	0	0.01230012300123
YHR120W	0	0	0.0122925629993854
YPL014W	0	1	0.0122925629993854
YLR107W	0	0	0.0122850122850123
YJR135C	0	0	0.0122774708410068
YLR075W	0	0	0.0122699386503067
YPL069C	0	0	0.0122624156958921
YKR036C	0	0	0.0122549019607843
YCR039C	0	0	0.0122473974280465
YER012W	0	0	0.0122399020807834
YLR091W	0	1	0.0122399020807834
YBR133C	0	0	0.0122324159021407
YBR135W	0	0	0.0122249388753056
YMR060C	0	0	0.0122174709835064
YER016W	0	0	0.0122100122100122
YGR012W	0	1	0.0122100122100122
YPL107W	0	1	0.0122100122100122
YKL201C	0	0	0.012202562538133
YOR305W	0	0	0.0121951219512195
YDL180W	0	1	0.0121951219512195
YOR350C	0	1	0.0121951219512195
YCR038C	0	0	0.012187690432663
YJL144W	0	0	0.0121802679658952
YMR244C-A	0	1	0.0121802679658952
YKL022C	0	0	0.0121728545343883
YBR088C	0	0	0.0121654501216545
YBR235W	0	1	0.0121654501216545
YCL039W	0	0	0.0121580547112462
YLR011W	0	0	0.0121506682867558
YGR167W	0	0	0.0121432908318154
YDL052C	0	0	0.0121359223300971
YBR157C	0	1	0.0121359223300971
YBR200W	0	0	0.0121285627653123
YOL042W	0	1	0.0121285627653123
YER063W	0	0	0.0121212121212121
YBR130C	0	0	0.0121138703815869
YBR143C	0	0	0.0121065375302663
YHR189W	0	0	0.0120992135511192
YGR110W	0	1	0.0120992135511192
YBR175W	0	0	0.0120918984280532
YDR514C	0	1	0.0120918984280532
YDR022C	0	0	0.0120845921450151
YBR091C	0	0	0.0120772946859903
YBR176W	0	0	0.012070006035003
YPL029W	0	0	0.0120627261761158
YCL050C	0	0	0.0120554550934298
YGL206C	0	0	0.0120481927710843
YFR003C	0	0	0.0120409391932571
YLL028W	0	0	0.0120336943441637
[truncated: 3,790 more rows]
