# Supplementary material for: Computationally Driven, Quantitative Experiments Discover Genes Required for Mitochondrial Biogenesis
Source: PLoS Genet. 2009 Mar 20;5(3):e1000407. doi: 10.1371/journal.pgen.1000407 (PMC2648979; doi:10.1371/journal.pgen.1000407)
Supplement: Dataset S2 — Top 100 novel ensemble predictions for additional yeast biological processes. A zip file containing 387 tab-delimited text files of the ensemble predictions for the indicated Gene Ontology Biological Process Term. (21.70 MB GZ) [file pgen.1000407.s013.gz › GO_0006109.txt]

ORF	AnnotatedToTerm?	Uncharacterized_04152007?	Precision
YOR178C	0	0	0.857142857142857
YIL097W	1	0	0.857142857142857
YGL227W	1	0	0.857142857142857
YER059W	1	0	0.857142857142857
YIL050W	1	0	0.857142857142857
YPL219W	1	0	0.857142857142857
YMR135C	1	0	0.857142857142857
YLR258W	0	0	0.857142857142857
YDR477W	1	0	0.857142857142857
YGL134W	1	0	0.857142857142857
YMR280C	1	0	0.857142857142857
YOR358W	1	0	0.857142857142857
YDR028C	1	0	0.857142857142857
YIL017C	1	0	0.857142857142857
YER027C	0	0	0.8
YPL031C	0	0	0.75
YMR311C	0	0	0.727272727272727
YCL039W	1	0	0.727272727272727
YDR479C	0	0	0.727272727272727
YBR105C	1	0	0.727272727272727
YJL089W	1	0	0.727272727272727
YBL021C	1	0	0.727272727272727
YGL208W	0	0	0.72
YIL045W	1	0	0.72
YDR255C	1	0	0.72
YGL035C	0	0	0.703703703703704
YDR216W	1	0	0.703703703703704
YDR069C	0	0	0.678571428571429
YOR360C	0	0	0.655172413793103
YER054C	0	0	0.633333333333333
YDR043C	0	0	0.617647058823529
YDL027C	0	1	0.617647058823529
YDL113C	0	0	0.617647058823529
YGL237C	1	0	0.617647058823529
YGL115W	1	0	0.617647058823529
YBR050C	0	0	0.6
YER177W	0	0	0.583333333333333
YEL011W	0	0	0.567567567567568
YNL025C	0	0	0.552631578947368
YKL193C	0	0	0.538461538461538
YKR075C	0	1	0.538461538461538
YDR027C	0	0	0.525
YDR422C	0	0	0.51219512195122
YDR099W	0	0	0.5
YPR185W	0	0	0.488372093023256
YBR126C	0	0	0.477272727272727
YOL108C	0	0	0.466666666666667
YER028C	0	0	0.456521739130435
YOR023C	0	0	0.446808510638298
YJL005W	0	0	0.4375
YBR001C	0	0	0.428571428571429
YKL059C	0	0	0.42
YDR254W	0	0	0.411764705882353
YDR319C	0	1	0.411764705882353
YPL248C	0	0	0.403846153846154
YMR081C	0	0	0.39622641509434
YNR034W	0	0	0.388888888888889
YDR443C	0	0	0.381818181818182
YOR267C	0	0	0.375
YIL107C	0	0	0.368421052631579
YDR096W	0	0	0.362068965517241
YAR014C	0	0	0.355932203389831
YNL098C	0	0	0.35
YBR298C	0	0	0.344262295081967
YKR058W	0	0	0.338709677419355
YFR003C	0	0	0.333333333333333
YGL180W	0	0	0.328125
YBR045C	0	0	0.323076923076923
YDR169C	0	1	0.323076923076923
YPR156C	0	0	0.318181818181818
YIL033C	0	0	0.313432835820896
YER129W	0	0	0.308823529411765
YPL042C	0	0	0.304347826086957
YOR107W	0	0	0.3
YFR015C	0	0	0.295774647887324
YKL093W	0	0	0.291666666666667
YJL042W	0	0	0.287671232876712
YDR318W	0	0	0.283783783783784
YER067W	0	1	0.283783783783784
YJR090C	0	0	0.28
YLL029W	0	1	0.28
YER130C	0	1	0.28
YDR247W	0	0	0.276315789473684
YBR280C	0	0	0.272727272727273
YGR248W	0	0	0.269230769230769
YJR059W	0	0	0.265822784810127
YPR160W	0	0	0.2625
YBR066C	0	0	0.259259259259259
YBR112C	0	0	0.258426966292135
YBL093C	0	0	0.258426966292135
YFR014C	0	0	0.258426966292135
YNL216W	0	0	0.258426966292135
YDR277C	0	0	0.258426966292135
YBR054W	0	1	0.258426966292135
YLR248W	0	0	0.258426966292135
YPL075W	1	0	0.258426966292135
YKL109W	1	0	0.258426966292135
YPL046C	0	0	0.255555555555556
YMR030W	0	0	0.252747252747253
YML042W	0	0	0.25
YMR291W	0	1	0.25
YMR164C	0	0	0.247311827956989
YOR227W	0	1	0.247311827956989
YLR327C	0	1	0.247311827956989
YDR463W	0	0	0.24468085106383
YDL047W	0	0	0.242105263157895
YMR105C	0	0	0.239583333333333
YPR070W	0	0	0.237623762376238
YFR053C	0	0	0.237623762376238
YMR140W	0	0	0.237623762376238
YNL236W	0	0	0.237623762376238
YEL012W	1	0	0.237623762376238
YDL223C	0	0	0.235294117647059
YBL058W	0	0	0.233009708737864
YNL160W	0	0	0.230769230769231
YDR130C	0	0	0.228571428571429
YML100W	0	0	0.226415094339623
YOL096C	0	0	0.224299065420561
YER040W	0	0	0.222222222222222
YPR008W	0	0	0.220338983050847
YLR177W	0	1	0.220338983050847
YDR345C	0	0	0.220338983050847
YHR104W	0	0	0.220338983050847
YCL040W	0	0	0.220338983050847
YDL048C	0	1	0.220338983050847
YIL036W	0	0	0.220338983050847
YNL199C	1	0	0.220338983050847
YPR178W	0	0	0.220338983050847
YPL159C	0	0	0.220338983050847
YER053C	0	0	0.220338983050847
YER133W	1	0	0.220338983050847
YOR290C	0	0	0.218487394957983
YDR423C	0	0	0.216666666666667
YLR418C	0	0	0.214876033057851
YER111C	0	0	0.213114754098361
YER062C	0	0	0.211382113821138
YML006C	0	0	0.209677419354839
YGR052W	0	1	0.209677419354839
YER079W	0	1	0.209677419354839
YJL155C	0	0	0.208
YJL127C	0	0	0.206349206349206
YLL039C	0	0	0.204724409448819
YCR081W	0	0	0.203125
YDL110C	0	1	0.203125
YIL135C	0	0	0.201550387596899
YIL053W	0	0	0.2
YBL049W	0	1	0.2
YOL136C	0	0	0.198473282442748
YCL025C	0	0	0.196969696969697
YJL164C	0	0	0.195488721804511
YOL020W	0	0	0.194029850746269
YBR114W	0	0	0.192592592592593
YLR023C	0	0	0.191176470588235
YIL035C	0	0	0.18978102189781
YGL159W	0	1	0.18978102189781
YGL155W	0	0	0.188405797101449
YFR005C	0	0	0.18705035971223
YIL065C	0	0	0.185714285714286
YOL032W	0	0	0.184397163120567
YGR023W	0	0	0.183098591549296
YER148W	0	0	0.181818181818182
YGL087C	0	0	0.180555555555556
YMR139W	0	0	0.179310344827586
YOR179C	0	0	0.178082191780822
YER186C	0	1	0.178082191780822
YGL009C	0	0	0.17687074829932
YKL117W	0	0	0.175675675675676
YLR108C	0	1	0.175675675675676
YHR087W	0	0	0.174496644295302
YHR187W	0	0	0.173333333333333
YLR270W	0	0	0.172185430463576
YPL164C	0	0	0.171052631578947
YER073W	0	0	0.169934640522876
YJL116C	0	0	0.168831168831169
YOR249C	0	0	0.167741935483871
YLR211C	0	1	0.167741935483871
YER167W	0	0	0.166666666666667
YLR113W	0	0	0.165605095541401
YBR017C	0	0	0.164556962025316
YDL149W	0	0	0.163522012578616
YGR111W	0	0	0.1625
YOR329C	0	0	0.161490683229814
YDR330W	0	0	0.160493827160494
YKL120W	0	0	0.159509202453988
YBR111C	0	1	0.159509202453988
YER150W	0	1	0.159509202453988
YDL021W	0	1	0.159509202453988
YDR182W	0	0	0.158536585365854
YLR345W	0	0	0.157575757575758
YGL061C	0	0	0.156626506024096
YPL137C	0	0	0.155688622754491
YOR375C	0	0	0.154761904761905
YDL035C	0	0	0.153846153846154
YHR208W	0	0	0.152941176470588
YPL166W	0	0	0.152046783625731
YBR149W	0	0	0.151162790697674
YJL095W	0	0	0.15028901734104
YHR135C	0	0	0.149425287356322
YGL209W	0	0	0.148571428571429
YOR047C	0	0	0.147727272727273
YBR237W	0	0	0.146892655367232
YGR156W	0	0	0.146067415730337
YML053C	0	1	0.146067415730337
YPR107C	0	0	0.145251396648045
YMR070W	0	0	0.144444444444444
YLR179C	0	1	0.144444444444444
YJR093C	0	0	0.143646408839779
YJR016C	0	0	0.142857142857143
YCR021C	0	0	0.14207650273224
YDR335W	0	0	0.141304347826087
YDR272W	0	0	0.140540540540541
YPL026C	0	0	0.139784946236559
YOR108W	0	0	0.13903743315508
YNL317W	0	0	0.138297872340426
YLR206W	0	0	0.137566137566138
YPL089C	0	0	0.136842105263158
YDR301W	0	0	0.136125654450262
YBR117C	0	0	0.135416666666667
YBR068C	0	0	0.134715025906736
YOR386W	0	0	0.134020618556701
YCR084C	0	0	0.133333333333333
YNR011C	0	0	0.13265306122449
YDL229W	0	0	0.131979695431472
YDR505C	0	1	0.131979695431472
YCL034W	0	0	0.131313131313131
YNL093W	0	0	0.130653266331658
YIL101C	0	0	0.13
YDL238C	0	0	0.129353233830846
YGR194C	0	0	0.128712871287129
YKL182W	0	0	0.12807881773399
YNL104C	0	0	0.127450980392157
YDR342C	0	0	0.126829268292683
YMR108W	0	0	0.12621359223301
YLR079W	0	0	0.1256038647343
YLR107W	0	0	0.125
YBR203W	0	0	0.124401913875598
YPL247C	0	1	0.124401913875598
YBR198C	0	0	0.123809523809524
YDR132C	0	1	0.123809523809524
YOR054C	0	0	0.123222748815166
YGR289C	0	0	0.122641509433962
YDR530C	0	0	0.122065727699531
YOR289W	0	1	0.122065727699531
YLR028C	0	0	0.121495327102804
YDR001C	0	0	0.12093023255814
YPR154W	0	0	0.12037037037037
YCR091W	0	0	0.119815668202765
YER035W	0	0	0.119266055045872
YOL116W	0	0	0.118721461187215
YBR160W	0	0	0.118181818181818
YFL014W	0	0	0.117647058823529
YER169W	0	0	0.117117117117117
YKR002W	0	0	0.116591928251121
YFR040W	0	0	0.116071428571429
YPL014W	0	1	0.116071428571429
YNL144C	0	1	0.116071428571429
YLR263W	0	0	0.115555555555556
YMR251W	0	0	0.115044247787611
YNL223W	0	0	0.114537444933921
YDR207C	0	0	0.114035087719298
YER020W	0	0	0.11353711790393
YDR343C	0	0	0.11304347826087
YLR271W	0	1	0.11304347826087
YHR097C	0	1	0.11304347826087
YOR052C	0	1	0.11304347826087
YJL137C	0	0	0.112554112554113
YKL026C	0	0	0.112068965517241
YKL091C	0	1	0.112068965517241
YHR082C	0	0	0.111587982832618
YPL209C	0	0	0.111111111111111
YOR101W	0	0	0.11063829787234
YMR258C	0	1	0.11063829787234
YGR258C	0	0	0.110169491525424
YBL069W	0	0	0.109704641350211
YDR005C	0	0	0.109243697478992
YGL005C	0	0	0.108786610878661
YNL234W	0	0	0.108333333333333
YLR256W	0	0	0.107883817427386
YKL124W	0	0	0.107438016528926
YLR430W	0	0	0.106995884773663
YDR379W	0	0	0.10655737704918
YBR297W	0	0	0.106122448979592
YJL141C	0	0	0.105691056910569
YDR293C	0	0	0.105263157894737
YGL083W	0	1	0.105263157894737
YNR007C	0	0	0.104838709677419
YIL007C	0	0	0.104417670682731
YDL176W	0	1	0.104417670682731
YIR035C	0	1	0.104417670682731
YKL084W	0	0	0.104
YLR297W	0	1	0.104
YLR437C	0	1	0.104
YER109C	0	0	0.103585657370518
YOR226C	0	0	0.103174603174603
YMR114C	0	1	0.103174603174603
YDR350C	0	0	0.102766798418972
YER037W	0	1	0.102766798418972
YPL260W	0	1	0.102766798418972
YJR036C	0	0	0.102362204724409
YPR157W	0	1	0.102362204724409
YML057W	0	0	0.101960784313725
YER068W	0	0	0.1015625
YJL168C	0	0	0.101167315175097
YAL054C	0	0	0.10077519379845
YHR195W	0	0	0.1003861003861
YPL016W	0	0	0.1
YER162C	0	0	0.0996168582375479
YDR059C	0	0	0.099236641221374
YGL248W	0	0	0.0988593155893536
YHR002W	0	0	0.0984848484848485
YGR174C	0	0	0.0981132075471698
YEL017C-A	0	0	0.0977443609022556
YER142C	0	0	0.0973782771535581
YOR338W	0	0	0.0970149253731343
YDR006C	0	0	0.0966542750929368
YDR222W	0	1	0.0966542750929368
YDR055W	0	0	0.0962962962962963
YOR120W	0	0	0.0959409594095941
YMR043W	0	0	0.0955882352941176
YBR299W	0	0	0.0952380952380952
YFR008W	0	0	0.0948905109489051
YMR304W	0	0	0.0945454545454545
YCR026C	0	0	0.0942028985507246
YKR045C	0	1	0.0942028985507246
YGR010W	0	0	0.0938628158844765
YLR102C	0	0	0.0935251798561151
YNR047W	0	0	0.0931899641577061
YGL158W	0	0	0.0928571428571429
YDR473C	0	0	0.0925266903914591
YJL221C	0	1	0.0925266903914591
YJR096W	0	0	0.0921985815602837
YBR255W	0	1	0.0921985815602837
YMR205C	0	0	0.0918727915194346
YKL018W	0	0	0.0915492957746479
YML048W	0	0	0.0912280701754386
YDR436W	0	0	0.0909090909090909
YPL196W	0	0	0.0905923344947735
YFR017C	0	1	0.0905923344947735
YPR127W	0	1	0.0905923344947735
YGL240W	0	0	0.0902777777777778
YGL082W	0	1	0.0902777777777778
YDR287W	0	0	0.0899653979238754
YHL025W	0	0	0.0896551724137931
YPL229W	0	1	0.0896551724137931
YMR278W	0	1	0.0896551724137931
YML004C	0	0	0.0893470790378007
YMR110C	0	0	0.089041095890411
YGL019W	0	0	0.0887372013651877
YDR313C	0	0	0.0884353741496599
YDR358W	0	0	0.088135593220339
YBL081W	0	1	0.088135593220339
YPL203W	0	0	0.0878378378378378
YKL139W	0	0	0.0875420875420875
YBL079W	0	0	0.087248322147651
YEL041W	0	0	0.0869565217391304
YMR174C	0	0	0.0866666666666667
YGL141W	0	0	0.0863787375415282
YDR513W	0	0	0.0860927152317881
YNL118C	0	0	0.0858085808580858
YDR033W	0	1	0.0858085808580858
YPL190C	0	0	0.0855263157894737
YKL213C	0	0	0.0852459016393443
YOR271C	0	1	0.0852459016393443
YGR113W	0	0	0.0849673202614379
YIR007W	0	1	0.0849673202614379
YGR070W	0	0	0.0846905537459283
YJL100W	0	0	0.0844155844155844
YKL029C	0	0	0.0841423948220065
YIL146C	0	0	0.0838709677419355
YDR229W	0	0	0.0836012861736334
YCR042C	0	0	0.0833333333333333
YMR170C	0	0	0.0830670926517572
YDR022C	0	0	0.0828025477707006
YNL015W	0	0	0.0825396825396825
YDL194W	0	0	0.0822784810126582
YER033C	0	1	0.0822784810126582
YLR355C	0	0	0.082018927444795
YJL070C	0	1	0.082018927444795
YBR046C	0	1	0.082018927444795
YPL123C	0	0	0.0817610062893082
YDR195W	0	0	0.0815047021943574
YHR094C	0	0	0.08125
YOL117W	0	0	0.0809968847352025
YIL099W	0	0	0.0807453416149068
YHR030C	0	0	0.0804953560371517
YBR024W	0	0	0.0802469135802469
YBL011W	0	0	0.08
YAL043C	0	0	0.0797546012269939
YGR292W	0	0	0.0795107033639144
YLR277C	0	0	0.0792682926829268
YOR275C	0	0	0.0790273556231003
YJL036W	0	0	0.0787878787878788
YIR017C	0	0	0.0785498489425982
YBR128C	0	0	0.0783132530120482
YGR287C	0	1	0.0783132530120482
YML113W	0	0	0.0780780780780781
YMR086W	0	1	0.0780780780780781
YOR137C	0	0	0.0778443113772455
YOR062C	0	1	0.0778443113772455
YHR073W	0	0	0.0776119402985075
YJR089W	0	0	0.0773809523809524
YAL028W	0	0	0.0771513353115727
YOR363C	0	0	0.0769230769230769
YML124C	0	0	0.0766961651917404
YDR123C	0	0	0.0764705882352941
YGL104C	0	0	0.0762463343108504
YIL155C	0	0	0.0760233918128655
YPR081C	0	0	0.075801749271137
YIL154C	0	0	0.0755813953488372
YLR115W	0	0	0.0753623188405797
YDR058C	0	0	0.0751445086705202
YER101C	0	1	0.0751445086705202
YDL234C	0	0	0.0749279538904899
YJL162C	0	1	0.0749279538904899
YDL078C	0	0	0.0747126436781609
YJL082W	0	1	0.0747126436781609
YDL045C	0	0	0.0744985673352436
YBR295W	0	0	0.0742857142857143
YBL033C	0	0	0.0740740740740741
YNL045W	0	0	0.0738636363636364
YGR270W	0	0	0.0736543909348442
YGR161C	0	0	0.0734463276836158
YGR048W	0	0	0.0732394366197183
YDL079C	0	0	0.0730337078651685
YKL067W	0	0	0.0728291316526611
YDL224C	0	0	0.0726256983240224
YJL153C	0	0	0.0724233983286908
YER038C	0	0	0.0722222222222222
YNL274C	0	0	0.07202216066482
YNL173C	0	0	0.0718232044198895
YOL065C	0	0	0.0716253443526171
YIL162W	0	0	0.0714285714285714
YDR432W	0	0	0.0712328767123288
YGL233W	0	0	0.0710382513661202
YMR302C	0	0	0.0708446866485014
YDR122W	0	0	0.0706521739130435
YEL036C	0	0	0.0704607046070461
YDR392W	0	0	0.0702702702702703
YLR284C	0	0	0.0700808625336927
YDL215C	0	0	0.0698924731182796
YOR018W	0	0	0.0697050938337802
YEL060C	0	0	0.0695187165775401
YHR171W	0	0	0.0693333333333333
YLR350W	0	0	0.0691489361702128
YJL047C	0	0	0.0689655172413793
YOR003W	0	0	0.0687830687830688
YDL005C	0	0	0.0686015831134565
YIL071C	0	0	0.068421052631579
YOR185C	0	0	0.068241469816273
YHR182W	0	1	0.068241469816273
YPR184W	0	0	0.0680628272251309
YMR199W	0	0	0.0678851174934726
YKL054C	0	0	0.0678391959798995
YER098W	0	0	0.0678391959798995
YOR352W	0	1	0.0678391959798995
YLR081W	0	0	0.0678391959798995
YPR026W	0	0	0.0678391959798995
YGR250C	0	1	0.0678391959798995
YPL181W	0	0	0.0678391959798995
YOR138C	0	0	0.0678391959798995
YGR196C	0	1	0.0678391959798995
YOL030W	0	1	0.0678391959798995
YHL024W	0	0	0.0678391959798995
YPL224C	0	0	0.0678391959798995
YGR180C	0	0	0.0678391959798995
YDR219C	0	0	0.0678391959798995
YIL156W	0	0	0.0678391959798995
YDR504C	0	1	0.0678391959798995
YBR202W	0	0	0.0678391959798995
YPL105C	0	1	0.0678391959798995
YBL019W	0	0	0.0678391959798995
YBR072W	0	0	0.0678391959798995
YOR344C	1	0	0.0678391959798995
YCR036W	0	0	0.0676691729323308
YOR245C	0	0	0.0675
YIL077C	0	0	0.0673316708229426
YMR104C	0	0	0.0671641791044776
YOL087C	0	1	0.0671641791044776
YLR151C	0	1	0.0671641791044776
YLR219W	0	0	0.0669975186104218
YGL250W	0	1	0.0669975186104218
YDR018C	0	0	0.0668316831683168
YDR516C	0	0	0.0666666666666667
YDR171W	0	0	0.0665024630541872
YGR042W	0	0	0.0663390663390663
YHR016C	0	0	0.0661764705882353
YMR197C	0	0	0.0660146699266504
YGR256W	0	0	0.0658536585365854
YOR132W	0	0	0.0656934306569343
YAL031C	0	0	0.0655339805825243
YOL082W	0	0	0.0653753026634383
YDR148C	0	0	0.0652173913043478
YAL014C	0	0	0.0650602409638554
YDL115C	0	0	0.0649038461538462
YBR290W	0	0	0.0647482014388489
YJL084C	0	1	0.0647482014388489
YOL126C	0	0	0.0645933014354067
YOR031W	0	0	0.0644391408114559
YNL257C	0	0	0.0642857142857143
YLL019C	0	0	0.0641330166270784
YLR006C	0	0	0.0639810426540284
YGL096W	0	0	0.0638297872340425
YDL070W	0	1	0.0638297872340425
YJR008W	0	1	0.0638297872340425
YDR288W	0	0	0.0636792452830189
YIL113W	0	0	0.0635294117647059
YMR029C	0	0	0.0633802816901408
YDL020C	0	0	0.063231850117096
YER115C	0	0	0.0630841121495327
YOL068C	0	0	0.0629370629370629
YJL214W	0	0	0.0627906976744186
YIL105C	0	0	0.0626450116009281
YLR407W	0	1	0.0626450116009281
YGL238W	0	0	0.0625
YBL078C	0	0	0.0623556581986143
YFL052W	0	1	0.0623556581986143
YGR268C	0	0	0.0622119815668203
YDL233W	0	1	0.0622119815668203
YKL053C-A	0	0	0.0620689655172414
YLR224W	0	0	0.0619266055045872
YKL168C	0	1	0.0619266055045872
YLL024C	0	0	0.0617848970251716
YKR067W	0	0	0.0616438356164384
YGR223C	0	1	0.0616438356164384
YKL171W	0	0	0.061503416856492
YPL060W	0	0	0.0613636363636364
YHR113W	0	0	0.0612244897959184
YNL159C	0	0	0.0610859728506787
YLR080W	0	0	0.0609480812641084
YER144C	0	0	0.0608108108108108
YHR092C	0	0	0.0606741573033708
YKL038W	0	0	0.0605381165919283
YAL040C	0	0	0.0604026845637584
YLR174W	0	0	0.0602678571428571
YGR246C	0	0	0.0601336302895323
YBL105C	0	0	0.06
YOR008C	0	0	0.0598669623059867
YPL223C	0	0	0.0597345132743363
YMR261C	0	0	0.0596026490066225
YFL013C	0	0	0.0594713656387665
YDL183C	0	1	0.0594713656387665
YMR061W	0	0	0.0593406593406593
YDR391C	0	1	0.0593406593406593
YPL057C	0	0	0.0592105263157895
YBR151W	0	1	0.0592105263157895
YLR223C	0	0	0.0590809628008753
YNL194C	0	0	0.0589519650655022
YNL011C	0	1	0.0589519650655022
YMR137C	0	0	0.0588235294117647
YLR438W	0	0	0.058695652173913
YBR214W	0	0	0.0585683297180043
YBR204C	0	1	0.0585683297180043
YGR079W	0	1	0.0585683297180043
YKL035W	0	0	0.0584415584415584
YGL066W	0	0	0.0583153347732181
YDR074W	0	0	0.0581896551724138
YOR092W	0	0	0.0580645161290323
YPR149W	0	0	0.0579399141630901
YGL004C	0	0	0.0578158458244111
YKL023W	0	1	0.0578158458244111
YLR070C	0	0	0.0576923076923077
YER139C	0	1	0.0576923076923077
YIL152W	0	1	0.0576923076923077
YOR036W	0	0	0.0575692963752665
YBR103W	0	0	0.0574468085106383
YGL219C	0	0	0.0573248407643312
YMR271C	0	0	0.0572033898305085
YJL144W	0	0	0.0570824524312896
YPL262W	0	0	0.0569620253164557
YOR134W	0	0	0.0568421052631579
YDR140W	0	0	0.0567226890756303
YPR172W	0	1	0.0567226890756303
YGR032W	0	0	0.0566037735849057
YNL201C	0	0	0.0564853556485356
YFL042C	0	1	0.0564853556485356
YOR172W	0	0	0.0563674321503132
YLR348C	0	0	0.05625
YDR085C	0	0	0.0561330561330561
YBR216C	0	0	0.0560165975103734
YBR236C	0	0	0.0559006211180124
YPR022C	0	1	0.0559006211180124
YNR023W	0	0	0.0557851239669422
YKL032C	0	0	0.0556701030927835
YMR037C	0	0	0.0555555555555556
YHR137W	0	0	0.0554414784394251
YJR019C	0	0	0.055327868852459
YDL019C	0	0	0.0552147239263804
YDR202C	0	0	0.0551020408163265
YHR096C	0	0	0.054989816700611
YLR254C	0	0	0.0548780487804878
YOL016C	0	0	0.0547667342799189
YOR038C	0	0	0.0546558704453441
YOR347C	0	0	0.0545454545454545
YCL035C	0	0	0.0544354838709677
YHR079C	0	0	0.0543259557344064
YBR170C	0	0	0.0542168674698795
YPL178W	0	0	0.0541082164328657
YDR003W	0	0	0.054
YGR138C	0	0	0.0538922155688623
YKL188C	0	0	0.0537848605577689
YGL095C	0	0	0.0536779324055666
YAL017W	0	0	0.0535714285714286
YGR008C	0	0	0.0534653465346535
YPL070W	0	0	0.0533596837944664
YLR361C	0	0	0.0532544378698225
YBR006W	0	0	0.0531496062992126
YGR088W	0	0	0.0530451866404715
YGR053C	0	1	0.0530451866404715
YJR010W	0	0	0.0529411764705882
YGR110W	0	1	0.0529411764705882
YLR417W	0	0	0.0528375733855186
YBR055C	0	0	0.052734375
YNL097C	0	0	0.0526315789473684
YKR076W	0	0	0.0525291828793774
YDR419W	0	0	0.0524271844660194
YDL101C	0	0	0.0523255813953488
YDR283C	0	0	0.0522243713733075
YBL056W	0	0	0.0521235521235521
YKL129C	0	0	0.0520231213872832
YAL015C	0	0	0.0519230769230769
YLR246W	0	0	0.0518234165067179
YLR226W	0	0	0.0517241379310345
YBR169C	0	0	0.0516252390057361
YPR141C	0	0	0.0515267175572519
YKR099W	0	0	0.0514285714285714
YDR258C	0	0	0.0513307984790875
YOR028C	0	0	0.0512333965844402
YPL161C	0	0	0.0511363636363636
YPL061W	0	0	0.0510396975425331
YHR206W	0	0	0.0509433962264151
YBR150C	0	1	0.0509433962264151
YPL085W	0	0	0.0508474576271186
YDR167W	0	0	0.0507518796992481
YOR113W	0	0	0.050656660412758
YML103C	0	0	0.050561797752809
YJR049C	0	0	0.0504672897196262
YKR009C	0	0	0.0503731343283582
YMR068W	0	0	0.0502793296089385
YJL165C	0	0	0.050185873605948
YFR019W	0	0	0.0500927643784787
YBR086C	0	0	0.05
YMR011W	0	0	0.0499075785582255
YBR135W	0	0	0.0498154981549815
YLL026W	0	0	0.0497237569060773
YGR233C	0	0	0.0496323529411765
YLR218C	0	1	0.0496323529411765
YNR002C	0	0	0.0495412844036697
YBL036C	0	0	0.0494505494505494
YPR023C	0	0	0.0493601462522852
YBR212W	0	0	0.0492700729927007
YML043C	0	0	0.0491803278688525
YMR031C	0	1	0.0491803278688525
YHL021C	0	1	0.0491803278688525
YBR038W	0	0	0.0490909090909091
YKL121W	0	1	0.0490909090909091
YGR237C	0	1	0.0490909090909091
YBR139W	0	0	0.0490018148820327
YBL064C	0	0	0.0489130434782609
YLL041C	0	0	0.0488245931283906
YMR053C	0	0	0.0487364620938628
YML041C	0	0	0.0486486486486487
YJL013C	0	0	0.0485611510791367
YJL094C	0	0	0.0484739676840215
YKR011C	0	1	0.0484739676840215
YEL020C	0	1	0.0484739676840215
YHR004C	0	0	0.0483870967741935
YOR374W	0	0	0.0483005366726297
YBL101C	0	0	0.0482142857142857
YLR094C	0	0	0.0481283422459893
YIL006W	0	0	0.0480427046263345
YKR014C	0	0	0.0479573712255773
YKL085W	0	0	0.0478723404255319
YML117W	0	0	0.047787610619469
YNL154C	0	0	0.0477031802120141
YML128C	0	0	0.0476190476190476
YMR210W	0	0	0.0475352112676056
YBR183W	0	0	0.0474516695957821
YHL026C	0	1	0.0474516695957821
YLR251W	0	0	0.0473684210526316
YBR258C	0	0	0.0472854640980736
YPL119C	0	0	0.0472027972027972
YGL156W	0	0	0.0471204188481675
YGL006W	0	0	0.0470383275261324
YPL074W	0	1	0.0470383275261324
YDR466W	0	0	0.0469565217391304
YJR130C	0	0	0.046875
YLR149C	0	1	0.046875
YPL004C	0	0	0.0467937608318891
YBR194W	0	1	0.0467937608318891
YER143W	0	0	0.0467128027681661
YGR130C	0	1	0.0467128027681661
YGR143W	0	0	0.0466321243523316
YIL119C	0	0	0.046551724137931
YMR152W	0	0	0.0464716006884682
YJL146W	0	0	0.0463917525773196
YIR005W	0	0	0.0463121783876501
YPL120W	0	0	0.0462328767123288
YDR178W	0	0	0.0461538461538462
YOL145C	0	0	0.0460750853242321
YGR046W	0	0	0.0459965928449744
YOR292C	0	1	0.0459965928449744
YHR075C	0	0	0.0459183673469388
YHL020C	0	0	0.0458404074702886
YPL179W	0	0	0.0457627118644068
YKL064W	0	0	0.0456852791878173
YML079W	0	1	0.0456852791878173
YGR209C	0	0	0.0456081081081081
YGR086C	0	0	0.045531197301855
YKL126W	0	0	0.0454545454545455
YHR138C	0	0	0.0453781512605042
YPL177C	0	0	0.0453020134228188
YBL084C	0	0	0.0452261306532663
YDL116W	0	0	0.0451505016722408
YOR155C	0	0	0.0450751252086811
YDR305C	0	0	0.045
YBR132C	0	0	0.0449251247920133
YBR010W	0	0	0.0448504983388704
YGR142W	0	0	0.0447761194029851
YGR252W	0	0	0.0447019867549669
YOR124C	0	0	0.0446280991735537
YGR059W	0	0	0.0445544554455446
YMR181C	0	1	0.0445544554455446
YHR080C	0	1	0.0445544554455446
YJL057C	0	1	0.0445544554455446
YHR008C	0	0	0.0444810543657331
YGR244C	0	0	0.0444078947368421
YCL052C	0	0	0.0443349753694581
YMR025W	0	0	0.0442622950819672
YNR001C	0	0	0.044189852700491
YBL050W	0	0	0.0441176470588235
YGL098W	0	0	0.0440456769983687
YOL100W	0	0	0.0439739413680782
YBR289W	0	0	0.0439024390243902
YGL059W	0	1	0.0439024390243902
YIL042C	0	0	0.0438311688311688
YFL023W	0	0	0.0437601296596434
YMR041C	0	0	0.0436893203883495
YML070W	0	0	0.0436187399030695
YMR021C	0	0	0.0435483870967742
YOL053W	0	1	0.0435483870967742
YOR042W	0	1	0.0435483870967742
YPL186C	0	1	0.0435483870967742
YKR096W	0	1	0.0435483870967742
YGL184C	0	0	0.0434782608695652
YJL128C	0	0	0.0434083601286174
YPR115W	0	1	0.0434083601286174
YDL222C	0	0	0.043338683788122
YGL091C	0	0	0.0432692307692308
YGR170W	0	0	0.0432
YBL075C	0	0	0.0431309904153355
YER182W	0	1	0.0431309904153355
YDR251W	0	0	0.0430622009569378
YGR044C	0	0	0.0429936305732484
YDL091C	0	1	0.0429936305732484
YJL185C	0	1	0.0429936305732484
YPL087W	0	0	0.0429252782193959
YFL030W	0	0	0.0428571428571429
YPL084W	0	0	0.0427892234548336
YGL073W	0	0	0.0427215189873418
YJL016W	0	1	0.0427215189873418
YBR107C	0	0	0.042654028436019
YBR095C	0	0	0.0425867507886435
YNL157W	0	1	0.0425867507886435
YBR253W	0	0	0.0425196850393701
YOR147W	0	0	0.0424528301886792
YDL132W	0	0	0.0423861852433281
YJR052W	0	0	0.0423197492163009
YMR322C	0	0	0.0422535211267606
YER103W	0	0	0.0421875
YDL106C	0	0	0.0421216848673947
YJL030W	0	0	0.0420560747663551
YER141W	0	0	0.0419906687402799
YOL071W	0	0	0.0419254658385093
YDR412W	0	0	0.0418604651162791
YER136W	0	0	0.0417956656346749
YMR125W	0	0	0.0417310664605873
YMR251W-A	0	0	0.0416666666666667
YNL156C	0	0	0.0416024653312789
YJL131C	0	1	0.0416024653312789
YBR168W	0	0	0.0415384615384615
YMR019W	0	1	0.0415384615384615
YHR160C	0	0	0.0414746543778802
YMR223W	0	0	0.0414110429447853
YOR049C	0	0	0.0413476263399694
YBR285W	0	1	0.0413476263399694
YNL090W	0	0	0.0412844036697248
YGR013W	0	0	0.0412213740458015
YFR034C	0	0	0.0411585365853659
YFL029C	0	0	0.0410958904109589
YGL045W	0	0	0.0410334346504559
YMR175W	0	0	0.0409711684370258
YFR029W	0	0	0.0409090909090909
YPL003W	0	0	0.0408472012102874
YIR018W	0	0	0.040785498489426
YBR003W	0	0	0.0407239819004525
YOR035C	0	0	0.0406626506024096
YKL015W	0	0	0.0406015037593985
YBR195C	0	0	0.0405405405405405
YOR269W	0	0	0.04047976011994
YDR289C	0	0	0.0404191616766467
YLR423C	0	0	0.0403587443946188
YMR129W	0	0	0.0402985074626866
YCR079W	0	0	0.0402384500745156
YJL066C	0	1	0.0402384500745156
YKL189W	0	0	0.0401785714285714
YNL036W	0	0	0.0401188707280832
YPL091W	0	0	0.0400593471810089
YER078C	0	0	0.04
YGR205W	0	1	0.04
YLR093C	0	0	0.0399408284023669
YHR017W	0	1	0.0399408284023669
YHL036W	0	0	0.0398818316100443
YDR485C	0	0	0.0398230088495575
YMR169C	0	0	0.0397643593519882
YHL030W	0	0	0.0397058823529412
YKR089C	0	0	0.039647577092511
YDL022W	0	0	0.0395894428152493
YHR043C	0	0	0.0395314787701318
YDR031W	0	1	0.0395314787701318
YDR363W	0	0	0.0394736842105263
YBR215W	0	0	0.0394160583941606
YAL062W	0	0	0.0393586005830904
YKL068W	0	0	0.0393013100436681
YDL025C	0	1	0.0393013100436681
YCR093W	0	0	0.0392441860465116
YLR266C	0	0	0.0391872278664731
YIL112W	0	0	0.0391304347826087
YPR067W	0	0	0.0390738060781476
YBR225W	0	1	0.0390738060781476
YBR199W	0	0	0.0390173410404624
YLR011W	0	0	0.038961038961039
YOR025W	0	0	0.0389048991354467
YGL229C	0	0	0.0388489208633093
YGR141W	0	0	0.0387931034482759
YBL007C	0	0	0.0387374461979914
YJL102W	0	0	0.0386819484240688
YDL088C	0	0	0.0386266094420601
YGL128C	0	1	0.0386266094420601
YNL183C	0	0	0.0385714285714286
YDR150W	0	0	0.0385164051355207
YDL142C	0	0	0.0384615384615385
YOL052C-A	0	0	0.0384068278805121
YIL124W	0	0	0.0383522727272727
YDL174C	0	0	0.0382978723404255
YDR054C	0	0	0.0382436260623229
YLR371W	0	0	0.0381895332390382
YAL061W	0	1	0.0381895332390382
YMR167W	0	0	0.038135593220339
YNL007C	0	0	0.0380818053596615
YPL147W	0	0	0.0380281690140845
YNL077W	0	1	0.0380281690140845
YJR025C	0	0	0.0379746835443038
YKL148C	0	0	0.0379213483146067
YDL024C	0	0	0.0378681626928471
YGL121C	0	0	0.0378151260504202
YOL064C	0	0	0.0377622377622378
YPR075C	0	0	0.0377094972067039
YBR018C	0	0	0.0376569037656904
YBR123C	0	0	0.0376044568245125
YOL151W	0	0	0.0375521557719054
YMR022W	0	0	0.0375
YOL013C	0	0	0.0374479889042996
YDR306C	0	0	0.0373961218836565
YBR059C	0	0	0.037344398340249
YGR063C	0	0	0.037292817679558
YGR127W	0	1	0.037292817679558
YBR145W	0	0	0.0372413793103448
YAL011W	0	0	0.0371900826446281
YBR211C	0	0	0.0371389270976616
YML118W	0	1	0.0371389270976616
YOR014W	0	0	0.0370879120879121
YOR162C	0	0	0.037037037037037
YJL053W	0	0	0.036986301369863
YGR112W	0	0	0.0369357045143639
YDL126C	0	0	0.0368852459016393
YNL233W	0	0	0.0368349249658936
YDR368W	0	0	0.0367847411444142
YDR204W	0	0	0.036734693877551
YDR453C	0	0	0.0366847826086957
YBL015W	0	0	0.0366350067842605
YKL057C	0	0	0.0365853658536585
YMR303C	0	0	0.0365358592692828
YOL081W	0	0	0.0364864864864865
YPL005W	0	0	0.0364372469635627
YER104W	0	0	0.0363881401617251
YJR125C	0	0	0.0363391655450875
YLR144C	0	0	0.0362903225806452
YPL133C	0	0	0.036241610738255
YOR040W	0	0	0.0361930294906166
YHR009C	0	1	0.0361930294906166
YMR201C	0	0	0.036144578313253
YDR244W	0	0	0.036096256684492
YLR178C	0	0	0.0360480640854473
YDR191W	0	0	0.036
YPL006W	0	0	0.0359520639147803
YLR119W	0	0	0.0359042553191489
YDR329C	0	0	0.0358565737051793
YKL034W	0	0	0.0358090185676393
YMR315W	0	1	0.0358090185676393
YEL039C	0	0	0.0357615894039735
YJL103C	0	0	0.0357142857142857
YGL016W	0	0	0.035667107001321
YKL201C	0	0	0.0356200527704486
YHR031C	0	0	0.0355731225296443
YNL224C	0	1	0.0355731225296443
YKR071C	0	1	0.0355731225296443
YBR217W	0	0	0.0355263157894737
YKL141W	0	0	0.0354796320630749
YKL133C	0	1	0.0354796320630749
YGR019W	0	0	0.0354330708661417
YHL032C	0	0	0.0353866317169069
YMR020W	0	0	0.0353403141361257
YLR370C	0	0	0.0352941176470588
YGR028W	0	0	0.0352480417754569
YMR040W	0	1	0.0352480417754569
YLR377C	0	0	0.0352020860495437
YCR082W	0	0	0.03515625
YGR249W	0	0	0.035110533159948
YLR098C	0	0	0.0350649350649351
YML058W	0	0	0.0350194552529183
YLR165C	0	0	0.0349740932642487
YGL125W	0	0	0.0349288486416559
YKL217W	0	0	0.0348837209302326
YDL195W	0	0	0.0348387096774194
YNR052C	0	0	0.0347938144329897
YHR198C	0	1	0.0347938144329897
YEL009C	0	0	0.0347490347490347
YOR208W	0	0	0.0347043701799486
YIR041W	0	0	0.0346598202824134
YCR077C	0	0	0.0346153846153846
YER163C	0	1	0.0346153846153846
YPL153C	0	0	0.0345710627400768
YNL237W	0	1	0.0345710627400768
YNL202W	0	0	0.0345268542199488
YNL065W	0	0	0.0344827586206897
YHL029C	0	0	0.0344387755102041
YDR030C	0	0	0.0343949044585987
YDL124W	0	0	0.0343511450381679
YDR533C	0	1	0.0343511450381679
YHR178W	0	0	0.0343074968233799
YIL083C	0	0	0.0342639593908629
YOR100C	0	0	0.0342205323193916
YMR284W	0	0	0.0341772151898734
YIL098C	0	0	0.034134007585335
YPR111W	0	0	0.0340909090909091
YDR409W	0	0	0.0340479192938209
YKL012W	0	0	0.0340050377833753
YML054C	0	0	0.0339622641509434
YKL025C	0	0	0.0339195979899497
YGR007W	0	0	0.0338770388958595
YHR112C	0	0	0.0338345864661654
YLR136C	0	0	0.0337922403003755
YLR127C	0	0	0.03375
YMR087W	0	0	0.0337078651685393
YNL218W	0	0	0.0336658354114713
YER034W	0	1	0.0336658354114713
YFR045W	0	0	0.0336239103362391
YKL086W	0	0	0.0335820895522388
YCR018C	0	0	0.0335403726708075
YKR001C	0	0	0.0334987593052109
YJL088W	0	0	0.033457249070632
YMR250W	0	0	0.0334158415841584
YLR120C	0	0	0.0333745364647713
YHR161C	0	0	0.0333333333333333
YFR047C	0	0	0.0332922318125771
YDL197C	0	0	0.0332512315270936
YBR165W	0	0	0.033210332103321
YDL214C	0	0	0.0331695331695332
YGL166W	0	0	0.0331288343558282
YPL139C	0	0	0.0330882352941176
YNR016C	0	0	0.0330477356181151
YCL004W	0	0	0.0330073349633252
YPR030W	0	0	0.032967032967033
YPL111W	0	0	0.0329268292682927
YIL160C	0	0	0.0328867235079172
YNL012W	0	0	0.0328467153284672
YML007W	0	0	0.0328068043742406
YBL103C	0	0	0.0327669902912621
YLR382C	0	0	0.0327272727272727
YHR167W	0	0	0.0326876513317191
YHL009C	0	0	0.0326481257557437
YER014W	0	0	0.0326086956521739
YOL143C	0	0	0.0325693606755127
YGR288W	0	0	0.0325301204819277
YMR027W	0	1	0.0325301204819277
YBR056W	0	1	0.0325301204819277
YCL038C	0	0	0.0324909747292419
YBR119W	0	0	0.0324519230769231
YER116C	0	0	0.0324129651860744
YIL056W	0	0	0.0323741007194245
YLR082C	0	0	0.0323353293413174
YJR104C	0	0	0.0322966507177034
YGR267C	0	0	0.032258064516129
YMR244C-A	0	1	0.032258064516129
YPR003C	0	1	0.032258064516129
YCL026C-A	0	0	0.0322195704057279
YHR055C	0	0	0.032181168057211
YDR310C	0	0	0.0321428571428571
YOR230W	0	0	0.0321046373365042
YBR273C	0	0	0.0320665083135392
YKL150W	0	0	0.0320284697508897
YIL132C	0	0	0.0319905213270142
YHR034C	0	0	0.0319526627218935
YNR006W	0	0	0.0319148936170213
YPR061C	0	1	0.0319148936170213
YDR004W	0	0	0.0318772136953955
YDR268W	0	0	0.0318396226415094
YLR346C	0	0	0.0318021201413428
YGR186W	0	0	0.0317647058823529
YGL124C	0	0	0.0317273795534665
YOL083W	0	1	0.0317273795534665
YNL092W	0	1	0.0317273795534665
YBR161W	0	0	0.0316901408450704
YDR035W	0	0	0.0316529894490035
YIL055C	0	1	0.0316529894490035
YGL190C	0	0	0.031615925058548
YGL040C	0	0	0.0315789473684211
YGL067W	0	0	0.0315420560747664
YNL180C	0	0	0.0315052508751459
YDR253C	0	0	0.0314685314685315
YER112W	0	0	0.0314318975552969
YNL125C	0	0	0.0313953488372093
YCL032W	0	0	0.0313588850174216
YDR063W	0	1	0.0313588850174216
YKL062W	0	0	0.031322505800464
YLR231C	0	0	0.0312862108922364
YPR025C	0	0	0.03125
YNL134C	0	1	0.03125
YGL254W	0	0	0.0312138728323699
YMR235C	0	0	0.0311778290993072
YJL048C	0	0	0.0311418685121107
YHR012W	0	0	0.0311059907834101
YHL048W	0	0	0.0310701956271577
YCR011C	0	0	0.0310344827586207
YBR284W	0	0	0.0309988518943743
YJL056C	0	0	0.0309633027522936
YBL001C	0	0	0.0309278350515464
YAL001C	0	0	0.0308924485125858
YOR273C	0	0	0.0308571428571429
YBR129C	0	0	0.0308219178082192
YBR272C	0	0	0.0307867730900798
YAL005C	0	0	0.030751708428246
YDR487C	0	0	0.0307167235494881
YBR057C	0	0	0.0306818181818182
YJR055W	0	0	0.0306469920544835
YLR290C	0	1	0.0306469920544835
YOL025W	0	0	0.0306122448979592
YLR152C	0	1	0.0306122448979592
YKL140W	0	0	0.0305775764439411
YNL241C	0	0	0.0305429864253394
YKR082W	0	0	0.0305084745762712
YPL109C	0	1	0.0305084745762712
YGR136W	0	1	0.0305084745762712
YOR059C	0	1	0.0305084745762712
YMR196W	0	1	0.0305084745762712
YDL140C	0	0	0.0304740406320542
YJL132W	0	1	0.0304740406320542
YMR172W	0	0	0.0304396843291995
YDL169C	0	1	0.0304396843291995
YDR511W	0	0	0.0304054054054054
YGL036W	0	1	0.0304054054054054
YJR135C	0	0	0.0303712035995501
YBR085C-A	0	1	0.0303712035995501
YDL085C-A	0	1	0.0303712035995501
YMR101C	0	0	0.0303370786516854
YBL059C-A	0	1	0.0303370786516854
YCL026C-B	0	1	0.0303370786516854
YNL162W-A	0	1	0.0303370786516854
YML013W	0	0	0.0303030303030303
YBR026C	0	0	0.0302690582959641
YDR106W	0	0	0.0302351623740202
YDR034C	0	0	0.0302013422818792
YER119C	0	0	0.0301675977653631
YPL256C	0	0	0.0301339285714286
YBL071W-A	0	0	0.0301003344481605
YHR099W	0	0	0.0300668151447661
YGL244W	0	0	0.0300333704115684
YOR026W	0	0	0.03
YHR086W	0	0	0.0299667036625971
YFR010W	0	0	0.0299334811529933
YBL022C	0	0	0.0299003322259136
YDR076W	0	0	0.0298672566371681
YLR267W	0	1	0.0298672566371681
YLR118C	0	1	0.0298672566371681
YMR173W	0	0	0.0298342541436464
YOR215C	0	1	0.0298342541436464
YMR178W	0	1	0.0298342541436464
YBR090C	0	1	0.0298342541436464
YBL043W	0	0	0.0298013245033113
YMR273C	0	0	0.0297684674751929
YIR038C	0	0	0.0297356828193833
YJR021C	0	0	0.0297029702970297
YJL035C	0	0	0.0296703296703297
YDR369C	0	0	0.0296377607025247
YNL293W	0	0	0.0296052631578947
YDR540C	0	1	0.0296052631578947
YDL205C	0	0	0.0295728368017525
YBL029W	0	1	0.0295728368017525
YCR083W	0	0	0.0295404814004376
YER088C	0	0	0.0295081967213115
YER039C	0	1	0.0295081967213115
YKL214C	0	0	0.0294759825327511
YBR022W	0	0	0.0294438386041439
YBR020W	0	0	0.0294117647058824
YDR425W	0	0	0.029379760609358
YHL002W	0	0	0.0293478260869565
YKR086W	0	0	0.0293159609120521
YML131W	0	0	0.0292841648590022
YLR262C	0	0	0.0292524377031419
YLR001C	0	1	0.0292524377031419
YGL196W	0	1	0.0292524377031419
YLR342W	0	0	0.0292207792207792
YBL088C	0	0	0.0291891891891892
YGR163W	0	0	0.0291576673866091
YNR014W	0	1	0.0291576673866091
YHR074W	0	0	0.029126213592233
YAL034C	0	1	0.029126213592233
YOL059W	0	0	0.0290948275862069
YJR119C	0	0	0.0290635091496232
YHR132W-A	0	1	0.0290635091496232
YGR255C	0	0	0.0290322580645161
YDR051C	0	1	0.0290322580645161
YDR536W	0	0	0.0290010741138561
YDL107W	0	0	0.0289699570815451
YDR197W	0	0	0.0289389067524116
YLR299W	0	0	0.0289079229122056
YDR007W	0	0	0.0288770053475936
YBL025W	0	0	0.0288461538461538
YKL159C	0	0	0.0288153681963714
YGL130W	0	0	0.0287846481876333
YER147C	0	0	0.0287539936102236
YHR006W	0	0	0.0287234042553191
YDR111C	0	1	0.0287234042553191
YBR223C	0	0	0.0286928799149841
YLR241W	0	1	0.0286928799149841
YNL051W	0	0	0.0286624203821656
YLR109W	0	0	0.0286320254506893
YGL053W	0	0	0.0286016949152542
YPR192W	0	0	0.0285714285714286
YNL270C	0	0	0.0285412262156448
YOR346W	0	0	0.0285110876451954
YBR167C	0	0	0.0284810126582278
YEL007W	0	1	0.0284810126582278
YDL139C	0	1	0.0284810126582278
YPL018W	0	0	0.0284510010537408
YCL051W	0	0	0.0284210526315789
YNR045W	0	0	0.028391167192429
YIL008W	0	0	0.0283613445378151
YPL140C	0	0	0.0283315844700944
YHR176W	0	0	0.0283018867924528
YKL103C	0	0	0.0282722513089005
YBL046W	0	0	0.0282426778242678
YNL242W	0	0	0.0282131661442006
YER051W	0	0	0.0281837160751566
YDR387C	0	1	0.0281837160751566
YGR017W	0	1	0.0281837160751566
YJR035W	0	0	0.0281543274244004
YBR264C	0	0	0.028125
YGR281W	0	0	0.0280957336108221
YMR069W	0	0	0.0280665280665281
YFL016C	0	0	0.0280373831775701
YIL029C	0	0	0.0280082987551867
YDL199C	0	1	0.0280082987551867
YBL047C	0	0	0.027979274611399
YNL052W	0	0	0.0279503105590062
YHL027W	0	0	0.0279214064115822
YOR037W	0	0	0.0278925619834711
YNL042W	0	0	0.0278637770897833
YBL086C	0	1	0.0278637770897833
YHR165C	0	0	0.0278350515463918
YPL152W	0	0	0.0278063851699279
YDL017W	0	0	0.0277777777777778
YHR155W	0	1	0.0277777777777778
YOL132W	0	0	0.0277492291880781
YIL087C	0	1	0.0277492291880781
YDR262W	0	1	0.0277492291880781
YBL080C	0	0	0.0277207392197125
YBR256C	0	0	0.0276923076923077
YIR034C	0	0	0.0276639344262295
YKR004C	0	0	0.0276356192425793
YPR065W	0	0	0.0276073619631902
YKL149C	0	0	0.0275791624106231
YOL089C	0	0	0.0275510204081633
YOR219C	0	0	0.0275229357798165
YIL072W	0	0	0.0274949083503055
YHR001W-A	0	0	0.0274669379450661
YJR011C	0	1	0.0274669379450661
YLR362W	0	0	0.0274390243902439
YPR079W	0	0	0.0274111675126904
YNL009W	0	0	0.0273833671399594
YER031C	0	0	0.027355623100304
YLR265C	0	0	0.0273279352226721
YER155C	0	0	0.0273003033367037
YAL055W	0	0	0.0272727272727273
YKL218C	0	0	0.0272452068617558
YGL181W	0	0	0.0272177419354839
YIL024C	0	1	0.0272177419354839
YBR210W	0	0	0.027190332326284
YLR154C	0	0	0.0271629778672032
YOR308C	0	0	0.0271356783919598
YGL081W	0	1	0.0271356783919598
YEL050C	0	0	0.0271084337349398
YBL006C	0	0	0.0270812437311936
YIL111W	0	0	0.0270541082164329
YBR293W	0	0	0.027027027027027
YIL084C	0	0	0.027
YLR356W	0	1	0.027
YER134C	0	1	0.027
YBR153W	0	0	0.026973026973027
YGR009C	0	0	0.0269461077844311
YEL066W	0	0	0.0269192422731805
YNL115C	0	1	0.0269192422731805
YGL162W	0	0	0.0268924302788845
YOR220W	0	1	0.0268924302788845
YPR093C	0	0	0.026865671641791
YBR166C	0	0	0.0268389662027833
YLR363W-A	0	1	0.0268389662027833
YDL125C	0	0	0.0268123138033764
YBR279W	0	0	0.0267857142857143
YOL001W	0	0	0.0267591674925669
YBR228W	0	0	0.0267326732673267
YLL001W	0	0	0.0267062314540059
YCR033W	0	0	0.0266798418972332
YLR164W	0	1	0.0266798418972332
YBL104C	0	1	0.0266798418972332
YDL053C	0	1	0.0266798418972332
YNL074C	0	0	0.0266535044422507
YLR200W	0	0	0.0266272189349112
YOR089C	0	0	0.0266009852216749
YIL125W	0	0	0.0265748031496063
YGR037C	0	0	0.0265486725663717
YNL094W	0	0	0.0265225933202358
YGR274C	0	0	0.0264965652600589
YIL002C	0	0	0.0264705882352941
YOR163W	0	0	0.0264446620959843
YHR106W	0	0	0.0264187866927593
YKR055W	0	0	0.0263929618768328
YMR262W	0	1	0.0263929618768328
YBL060W	0	1	0.0263929618768328
YPR091C	0	1	0.0263929618768328
YKL157W	0	0	0.0263671875
YOR123C	0	0	0.0263414634146341
YDR529C	0	0	0.0263157894736842
YJR062C	0	0	0.0262901655306719
YGR058W	0	1	0.0262901655306719
YLR035C	0	0	0.0262645914396887
YIR016W	0	1	0.0262645914396887
YIR039C	0	1	0.0262645914396887
YDL130W-A	0	0	0.0262390670553936
YDR079C-A	0	0	0.0262135922330097
YGR171C	0	0	0.026188166828322
YFL007W	0	0	0.0261627906976744
YOR315W	0	0	0.0261374636979671
YGR232W	0	0	0.0261121856866538
YDR435C	0	0	0.0260869565217391
YDR440W	0	0	0.0260617760617761
YHR194W	0	0	0.0260366441658631
YMR115W	0	1	0.0260366441658631
YPR034W	0	0	0.0260115606936416
YLR039C	0	0	0.0259865255052935
YNL014W	0	0	0.0259615384615385
YBR259W	0	1	0.0259615384615385
YBR035C	0	0	0.0259365994236311
YBR016W	0	0	0.0259117082533589
YBR193C	0	0	0.0258868648130393
YOL073C	0	1	0.0258868648130393
YDR480W	0	0	0.0258620689655172
YBR077C	0	0	0.0258373205741627
YFL044C	0	0	0.0258126195028681
YDR482C	0	1	0.0258126195028681
YAR023C	0	1	0.0258126195028681
YIR019C	0	0	0.0257879656160458
YBR125C	0	1	0.0257879656160458
YBR163W	0	1	0.0257879656160458
YOR173W	0	0	0.025763358778626
YLR189C	0	0	0.0257387988560534
YHR071W	0	0	0.0257142857142857
YPL230W	0	1	0.0257142857142857
YJR005W	0	0	0.0256898192197907
YJR115W	0	1	0.0256898192197907
YPL148C	0	0	0.0256653992395437
YDL102W	0	0	0.0256410256410256
YLR085C	0	0	0.0256166982922201
YLR395C	0	0	0.0255924170616114
YPL204W	0	0	0.0255681818181818
YLR260W	0	0	0.0255439924314096
YBR233W	0	1	0.0255439924314096
YDR517W	0	0	0.0255198487712665
YKL094W	0	1	0.0255198487712665
YGL187C	0	0	0.0254957507082153
YIL122W	0	0	0.0254716981132075
YDL134C	0	0	0.0254476908576814
YCR020C	0	0	0.0254237288135593
YMR028W	0	0	0.0253998118532455
YLR376C	0	0	0.0253759398496241
YDR158W	0	0	0.0253521126760563
YJR126C	0	0	0.025328330206379
YGL194C	0	0	0.0253045923149016
YLR097C	0	0	0.0252808988764045
YOR022C	0	1	0.0252808988764045
YDR523C	0	0	0.0252572497661366
YOR372C	0	0	0.0252336448598131
YLL040C	0	0	0.0252100840336134
YHR001W	0	0	0.0251865671641791
YBR007C	0	1	0.0251865671641791
YJR148W	0	0	0.0251630941286114
YDR231C	0	0	0.0251396648044693
YKL088W	0	0	0.0251162790697674
YML132W	0	0	0.025092936802974
YLR132C	0	0	0.0250696378830084
YGL192W	0	0	0.0250463821892393
YPR020W	0	0	0.0250231696014829
YMR038C	0	0	0.025
YOR337W	0	0	0.0249768732654949
YDR061W	0	1	0.0249768732654949
YPL206C	0	0	0.0249537892791128
YJR084W	0	0	0.0249307479224377
YPL200W	0	0	0.0249077490774908
YGR040W	0	0	0.0248847926267281
YER021W	0	0	0.0248618784530387
YPL092W	0	0	0.0248390064397424
YDR047W	0	0	0.0248161764705882
YNL200C	0	1	0.0248161764705882
YBL051C	0	0	0.0247933884297521
YBL097W	0	0	0.0247706422018349
YPR072W	0	0	0.0247479376718607
YBR235W	0	1	0.0247479376718607
YLR134W	0	0	0.0247252747252747
YMR226C	0	0	0.0247026532479414
YBL005W	0	0	0.0246800731261426
YDL010W	0	1	0.0246800731261426
YAL002W	0	0	0.0246575342465753
YBR288C	0	0	0.0246350364963504
YDL085W	0	0	0.02461257976299
YDR314C	0	0	0.0245901639344262
YBR257W	0	0	0.0245677888989991
YDR173C	0	0	0.0245454545454545
YLL009C	0	0	0.0245231607629428
YKR062W	0	0	0.0245009074410163
YDR273W	0	0	0.0244786944696283
YML021C	0	0	0.0244565217391304
YOL023W	0	0	0.0244343891402715
YPR005C	0	0	0.0244122965641953
YBL009W	0	0	0.024390243902439
YLR257W	0	1	0.024390243902439
YHR046C	0	0	0.0243682310469314
YHL010C	0	1	0.0243682310469314
YGL163C	0	0	0.024346257889991
YNL277W	0	0	0.0243243243243243
YDR073W	0	0	0.0243024302430243
YBR254C	0	0	0.0242805755395683
YBR122C	0	0	0.0242587601078167
YOR070C	0	0	0.0242369838420108
YNL073W	0	0	0.0242152466367713
YBR140C	0	0	0.0241935483870968
YDR506C	0	1	0.0241935483870968
YDR298C	0	0	0.0241718889883617
YMR009W	0	0	0.0241502683363148
YKL195W	0	0	0.0241286863270777
YMR100W	0	0	0.0241071428571429
YMR297W	0	0	0.024085637823372
YBR162W-A	0	0	0.0240641711229947
YMR307W	0	0	0.0240427426536064
YDR316W	0	1	0.0240427426536064
YER158C	0	1	0.0240427426536064
YNL107W	0	0	0.0240213523131673
YJL129C	0	0	0.024
YAL016W	0	0	0.0239786856127886
YAR031W	0	0	0.0239574090505768
YCL033C	0	0	0.023936170212766
YBR179C	0	0	0.0239149689991143
YKL100C	0	1	0.0239149689991143
YMR036C	0	0	0.0238938053097345
YDR263C	0	0	0.0238726790450928
YBL055C	0	0	0.0238515901060071
YBR229C	0	0	0.0238305383936452
YFL036W	0	0	0.0238095238095238
YMR206W	0	1	0.0238095238095238
YMR224C	0	0	0.0237885462555066
YDR246W	0	0	0.0237676056338028
YBL041W	0	0	0.0237467018469657
YDL206W	0	1	0.0237467018469657
YGR183C	0	0	0.023725834797891
YIL010W	0	0	0.0237050043898156
YJL154C	0	0	0.0236842105263158
YOL048C	0	1	0.0236842105263158
YBL102W	0	0	0.0236634531113059
YBR197C	0	1	0.0236634531113059
YBR061C	0	0	0.0236427320490368
YDR452W	0	0	0.0236220472440945
YBR177C	0	0	0.0236013986013986
YNL193W	0	1	0.0236013986013986
YBR041W	0	0	0.0235807860262009
YBL038W	0	0	0.0235602094240838
YNR032W	0	0	0.023539668700959
YDR118W	0	0	0.0235191637630662
YIL143C	0	0	0.0234986945169713
YJL213W	0	1	0.0234986945169713
YDR363W-A	0	0	0.0234782608695652
YOR221C	0	0	0.0234578627280626
YCL042W	0	1	0.0234578627280626
YJR051W	0	0	0.0234375
YCR061W	0	0	0.023417172593235
YLR018C	0	0	0.0233968804159445
YBL017C	0	0	0.0233766233766234
YBR261C	0	1	0.0233766233766234
YPL008W	0	0	0.023356401384083
YML034W	0	0	0.0233362143474503
YNL254C	0	1	0.0233362143474503
YMR195W	0	1	0.0233362143474503
YEL071W	0	0	0.0233160621761658
YBR097W	0	0	0.0232959447799827
YDR354W	0	0	0.0232758620689655
YOR060C	0	0	0.0232558139534884
YDR146C	0	0	0.0232358003442341
YJL052W	0	0	0.0232158211521926
YBR147W	0	1	0.0232158211521926
YGL090W	0	0	0.0231958762886598
YBR172C	0	0	0.0231759656652361
YER151C	0	0	0.023156089193825
YBL008W	0	0	0.0231362467866324
YBR265W	0	0	0.0231164383561644
YCR073W-A	0	0	0.0230966638152267
YBR036C	0	0	0.0230769230769231
YOR228C	0	1	0.0230769230769231
YBR274W	0	0	0.0230572160546541
YBL037W	0	0	0.023037542662116
YBR143C	0	0	0.0230179028132992
YBL035C	0	0	0.0229982964224872
YJR007W	0	0	0.0229787234042553
YJR048W	0	0	0.0229591836734694
YFL028C	0	0	0.0229396771452846
YMR048W	0	0	0.0229202037351443
YJL055W	0	1	0.0229202037351443
YNL083W	0	0	0.0229007633587786
YGR043C	0	1	0.0229007633587786
YBL014C	0	0	0.0228813559322034
YBR096W	0	1	0.0228813559322034
YCR024C	0	0	0.0228619813717189
YDR322C-A	0	0	0.0228426395939086
YNR035C	0	0	0.0228233305156382
YFL050C	0	0	0.0228040540540541
YDL129W	0	1	0.0228040540540541
YBL063W	0	0	0.0227848101265823
YDL181W	0	0	0.0227655986509275
YMR255W	0	0	0.0227464195450716
YOR152C	0	1	0.0227464195450716
YBR033W	0	1	0.0227464195450716
YDL227C	0	0	0.0227272727272727
YKR064W	0	1	0.0227272727272727
YLR310C	0	0	0.0227081581160639
YOR302W	0	0	0.0226890756302521
YJR106W	0	0	0.0226700251889169
YAL039C	0	0	0.0226510067114094
YHR051W	0	0	0.0226320201173512
YOR258W	0	1	0.0226320201173512
YCR019W	0	0	0.0226130653266332
YBR136W	0	0	0.0225941422594142
YBR015C	0	0	0.0225752508361204
YOR077W	0	1	0.0225752508361204
YEL057C	0	0	0.0225563909774436
YBR239C	0	1	0.0225563909774436
YDR328C	0	0	0.0225375626043406
YOR125C	0	0	0.0225187656380317
YIR002C	0	0	0.0225
YBR082C	0	0	0.02248126561199
YDR421W	0	0	0.0224625623960067
YDL097C	0	0	0.0224438902743142
YOR380W	0	0	0.0224252491694352
YML120C	0	0	0.0224066390041494
YNL272C	0	0	0.0223880597014925
YGL174W	0	0	0.0223695111847556
YBR281C	0	0	0.0223509933774834
YGL226W	0	1	0.0223509933774834
YPR167C	0	0	0.0223325062034739
YMR160W	0	1	0.0223325062034739
YBR220C	0	1	0.0223325062034739
YHR102W	0	0	0.0223140495867769
YKL151C	0	1	0.0223140495867769
YCR009C	0	0	0.0222956234516928
YDR438W	0	1	0.0222956234516928
YEL030W	0	0	0.0222772277227723
YDR155C	0	0	0.0222588623248145
YCR097W	0	0	0.0222405271828666
YPR006C	0	0	0.0222222222222222
YLR240W	0	0	0.0222039473684211
YOL006C	0	0	0.0221857025472473
YBL032W	0	0	0.0221674876847291
YPR193C	0	0	0.022149302707137
YGL256W	0	0	0.0221311475409836
YPL096W	0	0	0.0221130221130221
YOR110W	0	0	0.0220949263502455
YLR182W	0	0	0.0220768601798855
YJL163C	0	1	0.0220768601798855
YDL155W	0	0	0.0220588235294118
YKL163W	0	0	0.0220408163265306
YOR388C	0	0	0.0220228384991843
YJL083W	0	0	0.0220048899755501
YJR103W	0	0	0.0219869706840391
YNL027W	0	0	0.0219690805532954
YCR038C	0	0	0.0219512195121951
YKR017C	0	1	0.0219512195121951
YPR152C	0	1	0.0219512195121951
YAL030W	0	0	0.0219333874898457
YMR263W	0	0	0.0219155844155844
YBR271W	0	0	0.0218978102189781
YMR159C	0	0	0.0218800648298217
YBR062C	0	1	0.0218800648298217
YBR231C	0	0	0.0218623481781377
YBL107C	0	1	0.0218623481781377
YOR354C	0	0	0.0218446601941748
YOR193W	0	0	0.0218270008084074
YHR011W	0	0	0.0218093699515347
YNL298W	0	0	0.0217917675544794
YDL159W	0	0	0.0217741935483871
YPL165C	0	1	0.0217741935483871
YPR069C	0	0	0.0217566478646253
YLR453C	0	0	0.0217391304347826
YDR282C	0	1	0.0217391304347826
YBL068W	0	0	0.0217216411906677
YNL294C	0	0	0.0217041800643087
YMR047C	0	0	0.0216867469879518
YDR460W	0	0	0.021671826625387
YBR207W	0	0	0.021671826625387
YKR103W	0	0	0.021671826625387
YJL099W	0	0	0.021671826625387
YHR037W	0	0	0.021671826625387
YBR085W	0	0	0.021671826625387
YJR024C	0	1	0.021671826625387
YBL067C	0	1	0.021671826625387
YJL112W	0	0	0.021671826625387
YMR084W	0	1	0.021671826625387
YBR230C	0	1	0.021671826625387
YBR141C	0	1	0.021671826625387
YGL112C	0	0	0.021671826625387
YFL010C	0	1	0.021671826625387
YNL204C	0	0	0.021671826625387
YBR246W	0	1	0.021671826625387
YNL295W	0	1	0.021671826625387
YMR136W	0	0	0.021671826625387
YDL154W	0	0	0.021671826625387
YFR050C	0	0	0.021671826625387
YCL016C	0	0	0.021671826625387
YDL180W	0	1	0.021671826625387
YJL206C	0	1	0.021671826625387
YDR142C	0	0	0.021671826625387
YGR066C	0	1	0.021671826625387
YIL061C	0	0	0.021671826625387
YLL021W	0	0	0.021671826625387
YBL031W	0	1	0.021671826625387
YBL089W	0	0	0.021671826625387
YPR191W	0	0	0.021671826625387
YBR042C	0	0	0.021671826625387
YER046W	0	0	0.021671826625387
YBR173C	0	0	0.021671826625387
YPL171C	0	0	0.021671826625387
YBR192W	0	0	0.021671826625387
YLR316C	0	0	0.021671826625387
YBR252W	0	0	0.021671826625387
YHR179W	0	1	0.021671826625387
YIL089W	0	1	0.021671826625387
YBL091C	0	0	0.021671826625387
YDR372C	0	0	0.021671826625387
YAL051W	0	0	0.021671826625387
YLR394W	0	0	0.021671826625387
YBR037C	0	0	0.021671826625387
YBR110W	0	0	0.021671826625387
YMR153W	0	0	0.021671826625387
YOR156C	0	0	0.021671826625387
YBL010C	0	1	0.021671826625387
YEL023C	0	1	0.021671826625387
YLR289W	0	1	0.021671826625387
YBR004C	0	0	0.021671826625387
YGL117W	0	1	0.021671826625387
YOL060C	0	0	0.021671826625387
YOR148C	0	0	0.021671826625387
YMR097C	0	0	0.021671826625387
YBR227C	0	1	0.021671826625387
YLR369W	0	0	0.021671826625387
YBR188C	0	0	0.021671826625387
YOR223W	0	1	0.021671826625387
YDL144C	0	1	0.021671826625387
YBR219C	0	1	0.021671826625387
YKL010C	0	0	0.021671826625387
YBR073W	0	0	0.021671826625387
YBR044C	0	0	0.021671826625387
YLR247C	0	1	0.021671826625387
YBR133C	0	0	0.021671826625387
YHL019C	0	0	0.021671826625387
YKR066C	0	0	0.021671826625387
YOR261C	0	0	0.021671826625387
YLR273C	1	0	0.021671826625387
YHR163W	0	0	0.0216550657385924
YDR430C	0	0	0.0216383307573416
YMR281W	0	0	0.0216216216216216
YKR003W	0	0	0.0216049382716049
YLR238W	0	0	0.0215882806476484
YJR017C	0	0	0.0215716486902928
YBR242W	0	1	0.0215716486902928
YLR431C	0	0	0.0215550423402617
YBR011C	0	0	0.0215384615384615
YBR234C	0	0	0.02152190622598
YBL091C-A	0	1	0.02152190622598
YBR275C	0	0	0.021505376344086
YMR064W	0	0	0.0214888718342287
YOL057W	0	1	0.0214888718342287
YKR041W	0	1	0.0214888718342287
YGL056C	0	1	0.0214888718342287
YLR330W	0	0	0.0214723926380368
YGR197C	0	0	0.021455938697318
YGR047C	0	0	0.0214395099540582
YDL204W	0	1	0.0214395099540582
YBR005W	0	0	0.0214231063504208
YNL230C	0	0	0.0214067278287462
YFL021W	0	0	0.0213903743315508
YFR004W	0	0	0.0213740458015267
YGL232W	0	0	0.0213577421815408
YDL190C	0	0	0.0213414634146341
YBR159W	0	0	0.0213252094440213
YMR067C	0	0	0.0213089802130898
YMR107W	0	1	0.0213089802130898
YEL025C	0	1	0.0213089802130898
YER095W	0	0	0.0212927756653992
YGL026C	0	0	0.0212765957446809
YCR005C	0	0	0.0212604403948367
YER063W	0	0	0.0212443095599393
YDL133W	0	1	0.0212443095599393
YGR102C	0	1	0.0212443095599393
YPR134W	0	0	0.0212282031842305
YOL045W	0	0	0.0212121212121212
YBR094W	0	1	0.0212121212121212
YOR032C	0	0	0.0211960635881908
YER039C-A	0	1	0.0211960635881908
YFR026C	0	1	0.0211960635881908
YBR080C	0	0	0.0211800302571861
YBR176W	0	0	0.0211640211640212
YNL195C	0	1	0.0211640211640212
YJL194W	0	0	0.0211480362537764
YBR286W	0	0	0.0211320754716981
YPL259C	0	0	0.0211161387631976
YOR348C	0	0	0.0211002260738508
YAL032C	0	0	0.0210843373493976
YBR221C	0	0	0.0210684725357412
YJL161W	0	1	0.0210684725357412
YAL056W	0	0	0.0210526315789474
YER058W	0	0	0.0210368144252442
YKL208W	0	0	0.021021021021021
YGR213C	0	0	0.0210052513128282
YPL154C	0	0	0.0209895052473763
YDR531W	0	0	0.0209737827715356
YMR118C	0	1	0.0209737827715356
YKL074C	0	0	0.0209580838323353
YGR154C	0	0	0.0209424083769634
YAL053W	0	0	0.0209267563527653
YGR077C	0	0	0.0209111277072442
YPR073C	0	0	0.0208955223880597
YAL027W	0	1	0.0208955223880597
YPL104W	0	0	0.0208799403430276
YJR083C	0	0	0.0208643815201192
YDR377W	0	0	0.0208488458674609
YBR108W	0	1	0.0208488458674609
YHR038W	0	0	0.0208333333333333
YLR059C	0	0	0.020817843866171
YPR047W	0	0	0.0208023774145617
YOR131C	0	1	0.0208023774145617
YHR024C	0	0	0.0207869339272457
YNL026W	0	0	0.0207715133531157
YBR260C	0	0	0.0207561156412157
YLL058W	0	0	0.0207407407407407
YLR090W	0	0	0.0207253886010363
YBR201W	0	0	0.0207100591715976
YDR315C	0	0	0.0206947524020695
YMR154C	0	0	0.0206794682422452
YBL090W	0	0	0.0206642066420664
YGL146C	0	1	0.0206642066420664
YAL010C	0	0	0.0206489675516224
YMR227C	0	0	0.0206337509211496
YIR003W	0	1	0.0206337509211496
YBL023C	0	0	0.0206185567010309
YNL172W	0	0	0.0206033848417954
YDL248W	0	1	0.0206033848417954
YER080W	0	1	0.0206033848417954
YMR182C	0	0	0.0205882352941176
YDR510W	0	0	0.020573108008817
YNL245C	0	0	0.0205580029368576
YPL258C	0	0	0.020542920029347
YNL305C	0	1	0.020542920029347
YLR135W	0	0	0.0205278592375367
YER110C	0	0	0.0205128205128205
YCR092C	0	0	0.020497803806735
YJL130C	0	0	0.0204828090709583
YER045C	0	0	0.0204678362573099
YAR035W	0	0	0.0204528853177502
YDL076C	0	0	0.0204379562043796
YPL100W	0	0	0.0204230488694384
YGR132C	0	0	0.0204081632653061
YDL002C	0	0	0.0203932993445011
YBL020W	0	0	0.0203784570596798
YGL251C	0	0	0.0203636363636364
YOR176W	0	0	0.0203488372093023
YLR228C	0	0	0.0203340595497458
YGL197W	0	0	0.0203193033381713
YJR034W	0	0	0.0203045685279188
YNR031C	0	0	0.0202898550724638
YPL280W	0	1	0.0202898550724638
YKL179C	0	0	0.0202751629254164
YBR248C	0	0	0.020260492040521
YOR136W	0	0	0.0202458423716558
YKL190W	0	0	0.0202312138728324
YBL074C	0	0	0.0202166064981949
YDR217C	0	0	0.0202020202020202
YDR353W	0	0	0.0201874549387167
YJR050W	0	0	0.0201729106628242
YMR099C	0	0	0.0201583873290137
YBR243C	0	0	0.0201438848920863
YEL063C	0	0	0.0201294033069734
YLR324W	0	0	0.0201149425287356
YFL031W	0	0	0.0201005025125628
YMR309C	0	0	0.0200860832137733
YFR046C	0	0	0.0200716845878136
YAR033W	0	0	0.0200573065902579
YFL047W	0	0	0.0200429491768074
YDR296W	0	0	0.0200286123032904
YML001W	0	0	0.0200142959256612
YPR155C	0	0	0.02
YAR019C	0	0	0.0199857244825125
YNL209W	0	0	0.0199714693295292
YBL082C	0	0	0.0199572344975053
YGL241W	0	0	0.0199430199430199
YFL049W	0	0	0.0199288256227758
YBR030W	0	0	0.0199146514935989
YDR448W	0	0	0.0199004975124378
YPL134C	0	0	0.0198863636363636
YGR126W	0	1	0.0198863636363636
YGR002C	0	0	0.0198722498225692
YBR102C	0	0	0.0198581560283688
YLR312C	0	1	0.0198581560283688
YIR011C	0	0	0.0198440822111977
YPL192C	0	0	0.0198300283286119
YAL041W	0	0	0.0198159943382873
YBL052C	0	0	0.0198019801980198
YNL127W	0	0	0.0197879858657244
YGR146C	0	1	0.0197879858657244
YAL013W	0	0	0.019774011299435
YDL230W	0	0	0.0197600564573042
YDR103W	0	0	0.0197461212976023
YBR263W	0	0	0.0197322057787174
YBR200W	0	0	0.0197183098591549
YBR205W	0	0	0.0197044334975369
YAL048C	0	0	0.019690576652602
YBR276C	0	0	0.0196767392832045
YKL142W	0	0	0.0196629213483146
YIR043C	0	1	0.0196629213483146
YHR150W	0	0	0.0196491228070175
YGR100W	0	0	0.0196353436185133
YPR199C	0	0	0.0196215837421163
YER041W	0	1	0.0196215837421163
YNL286W	0	0	0.0196078431372549
YNL082W	0	0	0.019594121763471
YKL043W	0	0	0.0195804195804196
YFL024C	0	0	0.0195667365478686
YLR193C	0	0	0.0195530726256983
YGR230W	0	0	0.0195394277739009
YDL103C	0	0	0.0195258019525802
YBR106W	0	0	0.0195121951219512
YMR191W	0	1	0.0195121951219512
YHL044W	0	1	0.0195121951219512
YHR205W	0	0	0.0194986072423398
YGL164C	0	1	0.0194986072423398
YGR003W	0	0	0.0194850382741823
YKL107W	0	1	0.0194850382741823
YBL016W	0	0	0.019471488178025
YDR364C	0	0	0.019457956914524
YOR197W	0	0	0.0194444444444444
YLR253W	0	1	0.0194444444444444
YDL080C	0	0	0.0194309507286607
YDL004W	0	0	0.0194174757281553
YJL031C	0	0	0.0194040194040194
YCR007C	0	1	0.0194040194040194
YBR121C	0	0	0.0193905817174515
YNL250W	0	0	0.0193771626297578
YKR018C	0	1	0.0193771626297578
YDR334W	0	0	0.0193637621023513
YKR031C	0	0	0.0193503800967519
YBR131W	0	0	0.0193370165745856
YDL135C	0	0	0.0193236714975845
YMR056C	0	0	0.0193103448275862
YML068W	0	0	0.0192970365265334
YCL028W	0	1	0.0192970365265334
YBR101C	0	0	0.0192837465564738
YMR098C	0	1	0.0192837465564738
YML029W	0	0	0.0192704748795595
YBR155W	0	0	0.0192572214580468
YLL016W	0	0	0.0192439862542955
YBR251W	0	0	0.0192307692307692
YDR494W	0	0	0.0192175703500343
YOR144C	0	0	0.0192043895747599
YLR133W	0	0	0.0191912268677176
YER013W	0	0	0.0191780821917808
YJR127C	0	0	0.0191649555099247
YFR048W	0	0	0.0191518467852257
YLR436C	0	0	0.0191387559808612
YPL125W	0	0	0.0191256830601093
YDR223W	0	0	0.0191126279863481
YLR131C	0	0	0.0190995907230559
YPR040W	0	0	0.0190865712338105
YPR109W	0	1	0.0190865712338105
YDR512C	0	0	0.0190735694822888
YDR265W	0	0	0.0190605854322668
YML011C	0	0	0.019047619047619
YPR148C	0	1	0.019047619047619
YBR002C	0	0	0.0190346702923182
YLR283W	0	1	0.0190346702923182
YLR234W	0	0	0.0190217391304348
YGR222W	0	0	0.0190088255261371
YDL147W	0	0	0.0189959294436906
YLR340W	0	0	0.0189830508474576
YLR201C	0	0	0.018970189701897
YIL020C	0	0	0.018957345971564
YNL281W	0	0	0.0189445196211096
YLR301W	0	0	0.0189317106152806
YPL078C	0	0	0.0189189189189189
YOR279C	0	0	0.0189061444969615
YBR269C	0	1	0.0189061444969615
YBR039W	0	0	0.0188933873144399
YDL072C	0	1	0.0188933873144399
YGL153W	0	0	0.0188806473364801
YOR142W	0	0	0.0188679245283019
YNL246W	0	0	0.0188552188552189
YML051W	0	0	0.018842530282638
YGR257C	0	0	0.0188298587760592
YIL148W	0	0	0.0188172043010753
YOR288C	0	0	0.0188045668233714
YER022W	0	0	0.0187919463087248
YKL020C	0	0	0.0187793427230047
YGL205W	0	0	0.0187667560321716
YIL046W	0	0	0.0187541862022773
YBR060C	0	0	0.0187416331994645
YFL020C	0	1	0.0187416331994645
YGL131C	0	1	0.0187416331994645
YLR005W	0	0	0.0187290969899666
YDR160W	0	0	0.018716577540107
YGL057C	0	1	0.018716577540107
YPR046W	0	0	0.0187040748162993
YBR175W	0	0	0.0186915887850467
YPL107W	0	1	0.0186915887850467
YGR253C	0	0	0.018679119412942
YER087W	0	1	0.018679119412942
YBR164C	0	0	0.0186666666666667
YER065C	0	0	0.0186542305129913
YER044C	0	0	0.018641810918775
YNL117W	0	0	0.0186294078509647
YAL021C	0	0	0.0186170212765957
YBR185C	0	0	0.0186046511627907
YMR078C	0	0	0.0185922974767596
YGL071W	0	0	0.0185799601857996
YEL062W	0	0	0.0185676392572944
YBL026W	0	0	0.0185553346587144
YDR338C	0	1	0.0185553346587144
YMR275C	0	0	0.0185430463576159
YBR109C	0	0	0.0185307743216413
YDR486C	0	0	0.0185185185185185
YJL026W	0	0	0.0185062789160608
YFR043C	0	1	0.0185062789160608
YLL056C	0	0	0.0184940554821664
YKL065C	0	1	0.0184940554821664
YNL192W	0	0	0.0184818481848185
YER093C	0	0	0.0184696569920844
YGL259W	0	1	0.0184696569920844
YDR200C	0	0	0.018457481872116
YHR103W	0	0	0.0184453227931489
YBR087W	0	0	0.0184331797235023
YMR208W	0	0	0.0184210526315789
YDL175C	0	0	0.0184089414858646
YFR042W	0	1	0.0184089414858646
YDL087C	0	0	0.0183968462549277
YBR270C	0	1	0.0183968462549277
YJL166W	0	0	0.0183847669074196
YNL037C	0	0	0.0183727034120735
YOL009C	0	0	0.0183606557377049
YDR129C	0	0	0.018348623853211
YNL135C	0	0	0.0183366077275704
YAL058W	0	0	0.0183246073298429
YPL168W	0	1	0.0183246073298429
YFL054C	0	0	0.0183126226291694
YDL059C	0	0	0.0183006535947712
YJR078W	0	0	0.0182887001959504
YDR520C	0	1	0.0182887001959504
YGR193C	0	0	0.0182767624020888
YJR102C	0	0	0.0182648401826484
YDR057W	0	0	0.0182529335071708
YBR076W	0	0	0.0182410423452769
YDL216C	0	0	0.0182291666666667
YDR196C	0	0	0.0182173064411191
YCR100C	0	1	0.0182173064411191
YJL210W	0	0	0.0182054616384915
YBR078W	0	0	0.0181936322287199
YEL024W	0	0	0.0181818181818182
YKL006C-A	0	0	0.018170019467878
YBR245C	0	0	0.0181582360570687
YGR098C	0	0	0.0181464679196371
YBR029C	0	0	0.0181347150259067
YHR109W	0	0	0.0181229773462783
YCL008C	0	0	0.018111254851229
YOR151C	0	0	0.0180995475113122
YLR128W	0	0	0.0180878552971576
YER042W	0	0	0.0180761781794706
YBR063C	0	1	0.0180761781794706
YIR001C	0	0	0.0180645161290323
YMR004W	0	0	0.0180528691166989
YPL054W	0	1	0.0180528691166989
YPR151C	0	0	0.0180412371134021
YHR040W	0	0	0.0180296200901481
YCL049C	0	1	0.0180296200901481
YJR132W	0	0	0.018018018018018
YMR252C	0	1	0.018018018018018
YMR085W	0	1	0.018018018018018
YER015W	0	0	0.0180064308681672
YOR256C	0	0	0.0179948586118252
YML063W	0	0	0.0179833012202954
YGL136C	0	0	0.0179717586649551
YPR002W	0	0	0.0179602309172547
YPR179C	0	0	0.0179487179487179
YPR085C	0	1	0.0179487179487179
YDR380W	0	0	0.0179372197309417
YNL253W	0	0	0.0179257362355954
YLR032W	0	0	0.017914267434421
YGR062C	0	0	0.0179028132992327
YKL194C	0	0	0.0178913738019169
YNL133C	0	0	0.0178799489144317
YIL013C	0	0	0.0178685386088066
YBR008C	0	0	0.0178571428571429
YJR086W	0	0	0.0178457616316125
YOL070C	0	1	0.0178457616316125
YDL156W	0	1	0.0178457616316125
YER096W	0	0	0.0178343949044586
YDR388W	0	0	0.0178230426479949
YER064C	0	0	0.0178117048346056
YBR065C	0	0	0.0178003814367451
YPR180W	0	0	0.0177890724269377
YOR005C	0	0	0.0177777777777778
YDR490C	0	0	0.0177664974619289
YOR122C	0	0	0.0177552314521243
YKR052C	0	0	0.017743979721166
YML076C	0	0	0.0177327422419253
YBR084W	0	0	0.0177215189873418
YLR326W	0	1	0.0177215189873418
YDL074C	0	0	0.0177103099304238
YHL031C	0	0	0.0176991150442478
YBR127C	0	0	0.0176879343019583
YBL004W	0	0	0.0176767676767677
YBL024W	0	0	0.0176656151419558
YDR284C	0	0	0.0176544766708701
YBR171W	0	0	0.017643352236925
YAL009W	0	0	0.017632241813602
YKL095W	0	0	0.017629179331307
YPR086W	0	0	0.017629179331307
YHR202W	0	1	0.017629179331307
YPL215W	0	0	0.017629179331307
YJR152W	0	0	0.017629179331307
YLL045C	0	0	0.017629179331307
YDL138W	0	0	0.017629179331307
YBR187W	0	1	0.017629179331307
YGR122W	0	0	0.017629179331307
YER024W	0	0	0.017629179331307
YGR188C	0	0	0.017629179331307
YDL131W	0	0	0.017629179331307
YPR021C	0	0	0.017629179331307
YIL136W	0	1	0.017629179331307
YGL038C	0	0	0.017629179331307
YOL063C	0	0	0.017629179331307
YAR042W	0	0	0.017629179331307
YDR009W	0	0	0.017629179331307
YGR204W	0	0	0.017629179331307
YCR010C	0	0	0.017629179331307
YBR283C	0	0	0.017629179331307
YFR016C	0	1	0.017629179331307
YBL057C	0	0	0.017629179331307
YLR142W	0	0	0.017629179331307
YMR308C	0	0	0.017629179331307
YHL028W	0	0	0.017629179331307
YDR104C	0	0	0.017629179331307
YBR244W	0	0	0.017629179331307
YDR458C	0	1	0.017629179331307
YML091C	0	0	0.017629179331307
YPR198W	0	0	0.017629179331307
YDR405W	0	0	0.017629179331307
YAL063C	0	0	0.017629179331307
YDR362C	0	0	0.017629179331307
YML020W	0	1	0.017629179331307
YGR201C	0	1	0.017629179331307
YKL069W	0	1	0.017629179331307
YNL108C	0	0	0.017629179331307
YDR275W	0	1	0.017629179331307
YER093C-A	0	1	0.017629179331307
YLR166C	0	0	0.017629179331307
YHR124W	0	0	0.017629179331307
YDR228C	0	0	0.017629179331307
YMR002W	0	1	0.017629179331307
[truncated: 3,790 more rows]
