# Supplementary material for: Computationally Driven, Quantitative Experiments Discover Genes Required for Mitochondrial Biogenesis
Source: PLoS Genet. 2009 Mar 20;5(3):e1000407. doi: 10.1371/journal.pgen.1000407 (PMC2648979; doi:10.1371/journal.pgen.1000407)
Supplement: Dataset S2 — Top 100 novel ensemble predictions for additional yeast biological processes. A zip file containing 387 tab-delimited text files of the ensemble predictions for the indicated Gene Ontology Biological Process Term. (21.70 MB GZ) [file pgen.1000407.s013.gz › GO_0006112.txt]

ORF	AnnotatedToTerm?	Uncharacterized_04152007?	Precision
YML100W	1	0	1.0
YPR160W	1	0	1.0
YDR001C	1	0	1.0
YLR258W	1	0	1.0
YBR126C	1	0	1.0
YDR074W	1	0	1.0
YIL045W	1	0	1.0
YPL219W	1	0	1.0
YCL040W	0	0	0.9
YEL011W	1	0	0.9
YFR053C	0	0	0.857142857142857
YJL137C	1	0	0.857142857142857
YFR015C	1	0	0.857142857142857
YIL050W	1	0	0.857142857142857
YGR248W	0	0	0.8
YJL164C	0	0	0.75
YNR034W	0	0	0.722222222222222
YOR178C	1	0	0.722222222222222
YMR105C	0	0	0.714285714285714
YMR261C	1	0	0.714285714285714
YKR058W	1	0	0.714285714285714
YDL222C	0	0	0.681818181818182
YBR117C	0	0	0.666666666666667
YMR311C	1	0	0.666666666666667
YKL193C	0	0	0.64
YDR247W	0	0	0.636363636363636
YLR345W	0	0	0.636363636363636
YER054C	1	0	0.636363636363636
YER059W	1	0	0.636363636363636
YER133W	1	0	0.636363636363636
YDR343C	0	0	0.636363636363636
YPL031C	1	0	0.636363636363636
YPR184W	1	0	0.636363636363636
YKL109W	0	0	0.617647058823529
YDR516C	0	0	0.6
YGL037C	0	0	0.583333333333333
YDR477W	0	0	0.567567567567568
YFR014C	0	0	0.552631578947368
YOR120W	0	0	0.547619047619048
YMR250W	0	0	0.547619047619048
YDR028C	1	0	0.547619047619048
YGL134W	1	0	0.547619047619048
YDR342C	0	0	0.534883720930233
YJR096W	0	0	0.531914893617021
YML128C	0	0	0.531914893617021
YLR177W	0	1	0.531914893617021
YDR099W	1	0	0.531914893617021
YBR001C	1	0	0.531914893617021
YJL141C	0	0	0.520833333333333
YKL035W	0	0	0.519230769230769
YHR104W	0	0	0.519230769230769
YER177W	1	0	0.519230769230769
YPR026W	1	0	0.519230769230769
YIL136W	0	1	0.519230769230769
YDR096W	0	0	0.509433962264151
YGL115W	0	0	0.5
YAR014C	0	0	0.490909090909091
YER067W	0	1	0.490909090909091
YLR178C	0	0	0.482142857142857
YBR298C	0	0	0.473684210526316
YBR050C	0	0	0.46551724137931
YDL223C	0	0	0.457627118644068
YGR256W	0	0	0.45
YFR017C	0	1	0.45
YIL017C	0	0	0.442622950819672
YDR277C	0	0	0.435483870967742
YBR006W	0	0	0.428571428571429
YBR299W	0	0	0.421875
YLR327C	0	1	0.421875
YEL012W	0	0	0.415384615384615
YGR161C	0	0	0.411764705882353
YMR081C	0	0	0.411764705882353
YIL099W	1	0	0.411764705882353
YLR270W	0	0	0.405797101449275
YER053C	0	0	0.4
YIL107C	0	0	0.394366197183099
YPR149W	0	0	0.388888888888889
YKL151C	0	1	0.388888888888889
YNL007C	0	0	0.383561643835616
YPL004C	0	0	0.378378378378378
YGR289C	0	0	0.373333333333333
YFL014W	0	0	0.368421052631579
YDL204W	0	1	0.368421052631579
YLR081W	0	0	0.363636363636364
YNL144C	0	1	0.363636363636364
YGR194C	0	0	0.3625
YDR070C	0	1	0.3625
YHR087W	0	0	0.3625
YKL091C	0	1	0.3625
YFR003C	1	0	0.3625
YNR001C	0	0	0.358024691358025
YGR088W	0	0	0.353658536585366
YNL160W	0	0	0.349397590361446
YBR183W	0	0	0.345238095238095
YGR008C	0	0	0.341176470588235
YMR291W	0	1	0.341176470588235
YGR043C	0	1	0.341176470588235
YFL016C	0	0	0.337209302325581
YPL203W	0	0	0.333333333333333
YBR297W	0	0	0.329545454545455
YOR273C	0	0	0.325842696629214
YKR075C	0	1	0.325842696629214
YGR019W	0	0	0.322222222222222
YPL057C	0	0	0.318681318681319
YKL085W	0	0	0.315217391304348
YMR170C	0	0	0.311827956989247
YNL274C	0	0	0.308510638297872
YLR251W	0	0	0.305263157894737
YBR169C	0	0	0.302083333333333
YLL026W	0	0	0.298969072164948
YNL098C	0	0	0.295918367346939
YER150W	0	1	0.295918367346939
YAL061W	0	1	0.295918367346939
YMR139W	0	0	0.292929292929293
YDR043C	0	0	0.29
YOL096C	0	0	0.287128712871287
YPL123C	0	0	0.284313725490196
YGR052W	0	1	0.284313725490196
YDR171W	0	0	0.281553398058252
YDL110C	0	1	0.281553398058252
YNL194C	0	0	0.278846153846154
YIL124W	0	0	0.276190476190476
YHL021C	0	1	0.276190476190476
YBR139W	0	0	0.273584905660377
YGR292W	0	0	0.271028037383178
YIL162W	0	0	0.268518518518519
YKR002W	0	0	0.26605504587156
YHR092C	0	0	0.263636363636364
YCL035C	0	0	0.261261261261261
YBR214W	0	0	0.258928571428571
YMR090W	0	1	0.258928571428571
YMR169C	0	0	0.256637168141593
YER079W	0	1	0.256637168141593
YOL082W	0	0	0.254385964912281
YBR203W	0	0	0.252173913043478
YPL209C	0	0	0.25
YGL227W	0	0	0.247863247863248
YNL076W	0	0	0.245901639344262
YDR358W	0	0	0.245901639344262
YIL113W	0	0	0.245901639344262
YGR070W	0	0	0.245901639344262
YJL221C	0	1	0.245901639344262
YLR273C	1	0	0.245901639344262
YMR251W	0	0	0.24390243902439
YDL079C	0	0	0.241935483870968
YIL097W	0	0	0.24
YGL229C	0	0	0.238095238095238
YDR130C	0	0	0.236220472440945
YKL103C	0	0	0.234375
YCR091W	0	0	0.232558139534884
YBR149W	0	0	0.230769230769231
YJL214W	0	0	0.229007633587786
YER062C	0	0	0.227272727272727
YOR374W	0	0	0.225563909774436
YIL155C	0	0	0.223880597014925
YMR315W	0	1	0.223880597014925
YOR227W	0	1	0.223880597014925
YOL016C	0	0	0.222222222222222
YNL173C	0	0	0.220588235294118
YGL104C	0	0	0.218978102189781
YDR178W	0	0	0.217391304347826
YJL052W	0	0	0.215827338129496
YPL247C	0	1	0.215827338129496
YOR049C	0	0	0.214285714285714
YDR148C	0	0	0.212765957446809
YMR011W	0	0	0.211267605633803
YDR216W	0	0	0.20979020979021
YGL237C	0	0	0.208333333333333
YKL190W	0	0	0.206896551724138
YOR347C	0	0	0.205479452054795
YIL033C	0	0	0.204081632653061
YMR110C	0	0	0.203947368421053
YHR043C	0	0	0.203947368421053
YGR249W	0	0	0.203947368421053
YLR028C	0	0	0.203947368421053
YDL021W	0	1	0.203947368421053
YBR056W	0	1	0.203947368421053
YBL058W	1	0	0.203947368421053
YGL180W	0	0	0.202614379084967
YNL200C	0	1	0.202614379084967
YBR160W	0	0	0.201298701298701
YJL042W	0	0	0.2
YOL084W	0	1	0.2
YDR513W	0	0	0.198717948717949
YER027C	0	0	0.197452229299363
YGR287C	0	1	0.197452229299363
YDR473C	0	0	0.19620253164557
YDR345C	0	0	0.19496855345912
YDR272W	0	0	0.19375
YMR031C	0	1	0.19375
YOR173W	0	0	0.192546583850932
YFL052W	0	1	0.192546583850932
YMR197C	0	0	0.191358024691358
YAL017W	0	0	0.190184049079755
YGL156W	0	0	0.189024390243902
YJL155C	0	0	0.187878787878788
YDR003W	0	0	0.186746987951807
YJL153C	0	0	0.18562874251497
YDR391C	0	1	0.18562874251497
YML004C	0	0	0.18452380952381
YMR280C	0	0	0.183431952662722
YPR154W	0	0	0.182352941176471
YKL126W	0	0	0.181286549707602
YLR080W	0	0	0.180232558139535
YBR045C	0	0	0.179190751445087
YML131W	0	0	0.17816091954023
YGR111W	0	0	0.177142857142857
YMR135C	0	0	0.176136363636364
YPL230W	0	1	0.176136363636364
YKL096W	0	0	0.175141242937853
YBL064C	0	0	0.174157303370787
YKL142W	0	0	0.173184357541899
YDR204W	0	0	0.172222222222222
YPL171C	0	0	0.171270718232044
YKR003W	0	0	0.17032967032967
YLR257W	0	1	0.17032967032967
YKL067W	0	0	0.169398907103825
YEL060C	0	0	0.168478260869565
YKR067W	0	0	0.167567567567568
YLR149C	0	1	0.167567567567568
YLL019C	0	0	0.166666666666667
YOR289W	0	1	0.166666666666667
YPL137C	0	0	0.165775401069519
YGR130C	0	1	0.165775401069519
YHR096C	0	0	0.164893617021277
YHR138C	0	0	0.164021164021164
YBL015W	0	0	0.163157894736842
YER020W	0	0	0.162303664921466
YHR004C	0	0	0.161458333333333
YBR053C	0	1	0.161458333333333
YDR085C	0	0	0.160621761658031
YEL057C	0	0	0.15979381443299
YHR016C	0	0	0.158974358974359
YBL078C	0	0	0.158163265306122
YKR076W	0	0	0.157360406091371
YOR386W	0	0	0.156565656565657
YNR002C	0	0	0.155778894472362
YNL093W	0	0	0.155
YLL009C	0	0	0.154228855721393
YOR275C	0	0	0.153465346534653
YPR141C	0	0	0.152709359605911
YHR171W	0	0	0.151960784313725
YLR248W	0	0	0.151219512195122
YPL186C	0	1	0.151219512195122
YOR329C	0	0	0.150485436893204
YJR059W	0	0	0.14975845410628
YOR008C	0	0	0.149038461538462
YIL077C	0	0	0.148325358851675
YMR053C	0	0	0.147619047619048
YNL115C	0	1	0.147619047619048
YGR233C	0	0	0.146919431279621
YGR097W	0	0	0.14622641509434
YJR008W	0	1	0.14622641509434
YNL045W	0	0	0.145539906103286
YIL101C	0	0	0.144859813084112
YOR185C	0	0	0.144186046511628
YPR107C	0	0	0.143518518518519
YDR032C	0	1	0.143518518518519
YKL026C	0	0	0.142857142857143
YBR072W	0	0	0.142201834862385
YMR196W	0	1	0.142201834862385
YMR210W	0	0	0.141552511415525
YOL032W	0	0	0.140909090909091
YIR037W	0	0	0.14027149321267
YGR143W	0	0	0.13963963963964
YOR052C	0	1	0.13963963963964
YPR185W	0	0	0.139013452914798
YPR030W	0	0	0.138392857142857
YBR052C	0	1	0.138392857142857
YOR054C	0	0	0.137777777777778
YFL033C	0	0	0.13716814159292
YMR271C	0	0	0.136563876651982
YML070W	0	0	0.135964912280702
YMR152W	0	0	0.135371179039301
YMR304W	0	0	0.134782608695652
YGL252C	0	0	0.134199134199134
YDR255C	0	0	0.133620689655172
YNL241C	0	0	0.133047210300429
YHL024W	0	0	0.132478632478632
YDR479C	0	0	0.131914893617021
YJL154C	0	0	0.13135593220339
YBR111C	0	1	0.13135593220339
YJR019C	0	0	0.130801687763713
YPL196W	0	0	0.130252100840336
YJL161W	0	1	0.130252100840336
YNL025C	0	0	0.129707112970711
YBR230C	0	1	0.129707112970711
YJL084C	0	1	0.129707112970711
YGR255C	0	0	0.129166666666667
YER068W	0	0	0.128630705394191
YDR293C	0	0	0.128099173553719
YBR200W	0	0	0.127572016460905
YJL005W	0	0	0.127049180327869
YKL150W	0	0	0.126530612244898
YLL041C	0	0	0.126016260162602
YGR086C	0	0	0.125506072874494
YIR038C	0	0	0.125
YKL213C	0	0	0.124497991967871
YOR140W	0	0	0.124
YML016C	0	0	0.123505976095618
YOR132W	0	0	0.123015873015873
YER096W	0	0	0.122529644268775
YFL030W	0	0	0.122047244094488
YPL166W	0	0	0.12156862745098
YDL126C	0	0	0.12109375
YHR097C	0	1	0.12109375
YGR237C	0	1	0.12109375
YML054C	0	0	0.120622568093385
YBR285W	0	1	0.120622568093385
YNL157W	0	1	0.120622568093385
YDR443C	0	0	0.12015503875969
YPR148C	0	1	0.12015503875969
YNR014W	0	1	0.12015503875969
YER035W	0	0	0.11969111969112
YGL208W	0	0	0.119230769230769
YGL006W	0	0	0.118773946360153
YGL248W	0	0	0.118320610687023
YJR073C	0	0	0.11787072243346
YOL108C	0	0	0.117424242424242
YMR029C	0	0	0.116981132075472
YGR127W	0	1	0.116981132075472
YLR360W	0	0	0.116541353383459
YKL100C	0	1	0.116541353383459
YHR195W	0	0	0.116104868913858
YGR244C	0	0	0.115671641791045
YMR251W-A	0	0	0.115241635687732
YAL055W	0	0	0.114814814814815
YDR018C	0	0	0.114391143911439
YNL159C	0	0	0.113970588235294
YDL174C	0	0	0.113553113553114
YHR137W	0	0	0.113138686131387
YDL234C	0	0	0.112727272727273
YHR080C	0	1	0.112727272727273
YDR022C	0	0	0.11231884057971
YGR020C	0	0	0.111913357400722
YMR140W	0	0	0.111510791366906
YOR245C	0	0	0.111111111111111
YFL054C	0	0	0.110714285714286
YJR125C	0	0	0.110320284697509
YKL062W	0	0	0.109929078014184
YOR215C	0	1	0.109929078014184
YDL113C	0	0	0.109540636042403
YKL148C	0	0	0.109154929577465
YGL121C	0	0	0.108771929824561
YBL086C	0	1	0.108771929824561
YOL053W	0	1	0.108771929824561
YIR016W	0	1	0.108771929824561
YLR425W	0	0	0.108391608391608
YMR262W	0	1	0.108391608391608
YKL157W	0	0	0.10801393728223
YJL066C	0	1	0.10801393728223
YNL199C	0	0	0.107638888888889
YNL015W	0	0	0.107266435986159
YOL048C	0	1	0.107266435986159
YCR061W	0	0	0.106896551724138
YNL011C	0	1	0.106896551724138
YJL057C	0	1	0.106896551724138
YHL032C	0	0	0.106529209621993
YGL219C	0	0	0.106164383561644
YOL071W	0	0	0.10580204778157
YGL206C	0	0	0.105442176870748
YLL039C	0	0	0.105084745762712
YIL119C	0	0	0.10472972972973
YIL160C	0	0	0.104377104377104
YLR254C	0	0	0.104026845637584
YDR436W	0	0	0.103678929765886
YPL087W	0	0	0.103333333333333
YDR423C	0	0	0.102990033222591
YKL141W	0	0	0.102649006622517
YLR115W	0	0	0.102310231023102
YKL171W	0	0	0.101973684210526
YGL253W	0	0	0.101639344262295
YIL053W	0	0	0.101307189542484
YIL036W	0	0	0.100977198697068
YCR004C	0	1	0.100977198697068
YBL103C	0	0	0.100649350649351
YBR280C	0	0	0.100323624595469
YBR127C	0	0	0.1
YPL154C	0	0	0.0996784565916399
YGR113W	0	0	0.0993589743589744
YGR174C	0	0	0.0990415335463259
YKL168C	0	1	0.0990415335463259
YER098W	0	0	0.0987261146496815
YOR270C	0	0	0.0984126984126984
YDL091C	0	1	0.0984126984126984
YHR063C	0	0	0.0981012658227848
YLR447C	0	0	0.0977917981072555
YGR247W	0	0	0.0974842767295598
YDR283C	0	0	0.0971786833855799
YMR104C	0	0	0.096875
YDL169C	0	1	0.096875
YJR142W	0	1	0.096875
YAL034C	0	1	0.096875
YLR356W	0	1	0.096875
YOL126C	0	0	0.0965732087227414
YLR299W	0	0	0.0962732919254658
YER158C	0	1	0.0962732919254658
YMR302C	0	0	0.0959752321981424
YDL238C	0	0	0.095679012345679
YJL132W	0	1	0.095679012345679
YJL095W	0	0	0.0953846153846154
YMR297W	0	0	0.0950920245398773
YGL155W	0	0	0.0948012232415902
YER037W	0	1	0.0948012232415902
YGL159W	0	1	0.0948012232415902
YDL022W	0	0	0.0945121951219512
YER162C	0	0	0.0942249240121581
YER141W	0	0	0.0939393939393939
YDR258C	0	0	0.0936555891238671
YDL124W	0	0	0.0933734939759036
YCR021C	0	0	0.0930930930930931
YFR005C	0	0	0.092814371257485
YMR255W	0	0	0.0925373134328358
YDR202C	0	0	0.0922619047619048
YDL019C	0	0	0.0919881305637982
YDR530C	0	0	0.0917159763313609
YDR017C	0	0	0.0914454277286136
YDL025C	0	1	0.0914454277286136
YOL001W	0	0	0.0911764705882353
YGL035C	0	0	0.0909090909090909
YML120C	0	0	0.0906432748538012
YDR294C	0	0	0.0903790087463557
YIL111W	0	0	0.0901162790697674
YHL028W	0	0	0.0898550724637681
YPL165C	0	1	0.0898550724637681
YOR036W	0	0	0.0895953757225433
YDL199C	0	1	0.0895953757225433
YKL119C	0	0	0.0893371757925072
YBR284W	0	0	0.0890804597701149
YFR034C	0	0	0.0888252148997135
YLR371W	0	0	0.0885714285714286
YOR161C	0	1	0.0885714285714286
YLR174W	0	0	0.0883190883190883
YKR014C	0	0	0.0880681818181818
YDR301W	0	0	0.0878186968838527
YCR030C	0	1	0.0878186968838527
YDR453C	0	0	0.0875706214689266
YNL074C	0	0	0.0873239436619718
YKL140W	0	0	0.0870786516853933
YKL124W	0	0	0.0868347338935574
YKL065C	0	1	0.0868347338935574
YER186C	0	1	0.0868347338935574
YHR012W	0	0	0.0865921787709497
YAL060W	0	0	0.0863509749303621
YDR533C	0	1	0.0863509749303621
YCR081W	0	0	0.0861111111111111
YHR044C	0	0	0.0858725761772853
YOR360C	0	0	0.0856353591160221
YGR044C	0	0	0.0853994490358127
YLR163C	0	0	0.0851648351648352
YHR030C	0	0	0.0849315068493151
YDR062W	0	0	0.0846994535519126
YNL323W	0	0	0.0844686648501362
YGR268C	0	0	0.0842391304347826
YNR007C	0	0	0.0840108401084011
YPL206C	0	0	0.0837837837837838
YLR241W	0	1	0.0837837837837838
YOR230W	0	0	0.0835579514824798
YER012W	0	0	0.0833333333333333
YDR511W	0	0	0.0831099195710456
YPL003W	0	0	0.0828877005347594
YLR093C	0	0	0.0826666666666667
YNL289W	0	0	0.0824468085106383
YOR137C	0	0	0.0822281167108753
YNL223W	0	0	0.082010582010582
YMR173W	0	0	0.0817941952506596
YGR028W	0	0	0.0815789473684211
YER040W	0	0	0.0813648293963255
YPR155C	0	0	0.081151832460733
YIL042C	0	0	0.0809399477806789
YOR155C	0	0	0.0807291666666667
YCR073W-A	0	0	0.0805194805194805
YOR176W	0	0	0.0803108808290155
YNL305C	0	1	0.0803108808290155
YOR018W	0	0	0.0801033591731266
YMR306W	0	0	0.0798969072164948
YJR093C	0	0	0.0796915167095116
YHR113W	0	0	0.0794871794871795
YDR150W	0	0	0.0792838874680307
YOR220W	0	1	0.0792838874680307
YGL061C	0	0	0.0790816326530612
YGL181W	0	0	0.0788804071246819
YMR041C	0	0	0.0786802030456853
YOR040W	0	0	0.0784810126582278
YLR310C	0	0	0.0782828282828283
YOR014W	0	0	0.0780856423173804
YJL163C	0	1	0.0780856423173804
YOR124C	0	0	0.0778894472361809
YMR181C	0	1	0.0778894472361809
YPR025C	0	0	0.0776942355889724
YDR536W	0	0	0.0775
YML042W	0	0	0.0773067331670823
YPR192W	0	0	0.0771144278606965
YML057W	0	0	0.0769230769230769
YMR322C	0	0	0.0767326732673267
YMR293C	0	0	0.0765432098765432
YER142C	0	0	0.0763546798029557
YCL034W	0	0	0.0761670761670762
YKR041W	0	1	0.0761670761670762
YDR155C	0	0	0.0759803921568627
YGR023W	0	0	0.0757946210268949
YGR186W	0	0	0.075609756097561
YLR219W	0	0	0.0754257907542579
YOL083W	0	1	0.0754257907542579
YLL024C	0	0	0.0752427184466019
YLR377C	0	0	0.0750605326876513
YDR122W	0	0	0.0748792270531401
YBR005W	0	0	0.0746987951807229
YOR208W	0	0	0.0745192307692308
YOR134W	0	0	0.0743405275779376
YKL059C	0	0	0.0741626794258373
YLR201C	0	0	0.0739856801909308
YJR103W	0	0	0.0738095238095238
YGL009C	0	0	0.0736342042755344
YGL164C	0	1	0.0736342042755344
YGL008C	0	0	0.0734597156398104
YDR368W	0	0	0.0732860520094563
YBR290W	0	0	0.0731132075471698
YAR031W	0	0	0.0729411764705882
YNR011C	0	0	0.0727699530516432
YLR134W	0	0	0.0725995316159251
YOR136W	0	0	0.0724299065420561
YER159C	0	0	0.0722610722610723
YBR026C	0	0	0.072093023255814
YML028W	0	0	0.0719257540603248
YMR278W	0	1	0.0719257540603248
YDL206W	0	1	0.0719257540603248
YBR132C	0	0	0.0717592592592593
YER111C	0	0	0.0715935334872979
YML071C	0	0	0.0714285714285714
YCR079W	0	0	0.071264367816092
YFL029C	0	0	0.0711009174311927
YGR156W	0	0	0.0709382151029748
YBL101C	0	0	0.0707762557077626
YLL023C	0	1	0.0707762557077626
YDL078C	0	0	0.0706150341685649
YGR142W	0	0	0.0704545454545455
YDR414C	0	0	0.0702947845804989
YPL075W	0	0	0.0701357466063348
YCR036W	0	0	0.0699774266365688
YAL062W	0	0	0.0698198198198198
YBR286W	0	0	0.0696629213483146
YGL215W	0	0	0.0695067264573991
YMR205C	0	0	0.0693512304250559
YPR178W	0	0	0.0691964285714286
YIL087C	0	1	0.0691964285714286
YMR174C	0	0	0.0690423162583519
YLR263W	0	0	0.0688888888888889
YGL167C	0	0	0.0687361419068736
YPL161C	0	0	0.0685840707964602
YLR179C	0	1	0.0685840707964602
YMR039C	0	0	0.0684326710816777
YBR018C	0	0	0.0682819383259912
YMR136W	0	0	0.0681318681318681
YJL130C	0	0	0.0679824561403509
YDR330W	0	0	0.0678336980306346
YLR290C	0	1	0.0678336980306346
YDL072C	0	1	0.0678336980306346
YBL050W	0	0	0.0676855895196507
YOL047C	0	1	0.0676855895196507
YML115C	0	0	0.0675381263616558
YOR035C	0	0	0.0673913043478261
YML117W	0	0	0.0672451193058568
YMR160W	0	1	0.0672451193058568
YPL046C	0	0	0.0670995670995671
YCL042W	0	1	0.0670995670995671
YPL223C	0	0	0.0669546436285097
YMR212C	0	0	0.0668103448275862
YCR009C	0	0	0.0666666666666667
YOR031W	0	0	0.0665236051502146
YIL034C	0	0	0.0663811563169165
YPL147W	0	0	0.0662393162393162
YFR047C	0	0	0.0660980810234542
YKR052C	0	0	0.0659574468085106
YPL260W	0	1	0.0659574468085106
YKL121W	0	1	0.0659574468085106
YOL081W	0	0	0.0658174097664544
YER073W	0	0	0.0656779661016949
YDR059C	0	0	0.06553911205074
YOR089C	0	0	0.0654008438818565
YOR317W	0	0	0.0652631578947368
YBR229C	0	0	0.0651260504201681
YMR284W	0	0	0.0649895178197065
YDR289C	0	0	0.0648535564853557
YDR231C	0	0	0.0647181628392484
YMR148W	0	1	0.0647181628392484
YGR250C	0	1	0.0647181628392484
YOL129W	0	0	0.0645833333333333
YCL004W	0	0	0.0644490644490645
YBR066C	0	0	0.0643153526970954
YKR011C	0	1	0.0643153526970954
YGR149W	0	1	0.0643153526970954
YNR047W	0	0	0.0641821946169772
YJL123C	0	1	0.0641821946169772
YGL161C	0	0	0.0640495867768595
YJR016C	0	0	0.0639175257731959
YNL195C	0	1	0.0639175257731959
YMR027W	0	1	0.0639175257731959
YLR271W	0	1	0.0639175257731959
YEL051W	0	0	0.0637860082304527
YKR059W	0	0	0.0636550308008214
YOR142W	0	0	0.0635245901639344
YGR258C	0	0	0.0633946830265849
YJR036C	0	0	0.063265306122449
YDR207C	0	0	0.0631364562118126
YJR088C	0	1	0.0631364562118126
YLR430W	0	0	0.0630081300813008
YLR411W	0	0	0.0628803245436105
YLR309C	0	0	0.062753036437247
YDL027C	0	1	0.062753036437247
YFR010W	0	0	0.0626262626262626
YLL035W	0	0	0.0625
YOL117W	0	0	0.062374245472837
YKL038W	0	0	0.0622489959839357
YHR208W	0	0	0.062124248496994
YJL194W	0	0	0.062
YHR075C	0	0	0.06187624750499
YER103W	0	0	0.0617529880478088
YKL179C	0	0	0.0616302186878728
YOR028C	0	0	0.0615079365079365
YGL053W	0	0	0.0613861386138614
YJL082W	0	1	0.0613861386138614
YIR032C	0	0	0.0612648221343874
YLR176C	0	0	0.0611439842209073
YBR179C	0	0	0.0610236220472441
YOR358W	0	0	0.0609037328094303
YDL134C	0	0	0.0607843137254902
YDR534C	0	0	0.060665362035225
YOR323C	0	0	0.060546875
YLR109W	0	0	0.0604288499025341
YNL236W	0	0	0.0603112840466926
YDR031W	0	1	0.0603112840466926
YFL021W	0	0	0.0601941747572816
YGL015C	0	1	0.0601941747572816
YOL018C	0	0	0.060077519379845
YNL037C	0	0	0.0599613152804642
YBR177C	0	0	0.0598455598455598
YGR183C	0	0	0.0597302504816956
YBR212W	0	0	0.0596153846153846
YJR090C	0	0	0.0595009596928983
YGR068C	0	1	0.0595009596928983
YHR001W	0	0	0.0593869731800766
YGR192C	0	0	0.0592734225621415
YJL138C	0	0	0.0591603053435115
YIL105C	0	0	0.0590476190476191
YBL033C	0	0	0.05893536121673
YMR281W	0	0	0.0588235294117647
YGR007W	0	0	0.0587121212121212
YJL102W	0	0	0.0586011342155009
YNL118C	0	0	0.0584905660377358
YIL071C	0	0	0.0583804143126177
YIL125W	0	0	0.0582706766917293
YIL029C	0	0	0.0581613508442777
YIL006W	0	0	0.0580524344569288
YNL267W	0	0	0.0579439252336449
YOR027W	0	0	0.0578358208955224
YDR517W	0	0	0.0577281191806331
YNL237W	0	1	0.0577281191806331
YHR152W	0	0	0.0576208178438662
YEL009C	0	0	0.0575139146567718
YIL154C	0	0	0.0574074074074074
YNR035C	0	0	0.0573012939001848
YGR185C	0	0	0.0571955719557196
YMR030W	0	0	0.0570902394106814
YOR101W	0	0	0.0569852941176471
YMR258C	0	1	0.0569852941176471
YNL317W	0	0	0.0568807339449541
YOR288C	0	0	0.0567765567765568
YBR068C	0	0	0.056672760511883
YOR042W	0	1	0.056672760511883
YLR370C	0	0	0.0565693430656934
YKR049C	0	1	0.0565693430656934
YOL051W	0	0	0.0564663023679417
YPR127W	0	1	0.0564663023679417
YJL053W	0	0	0.0563636363636364
YOR267C	0	0	0.0562613430127042
YGR010W	0	0	0.0561594202898551
YJL068C	0	0	0.0560578661844485
YMR108W	0	0	0.055956678700361
YPR028W	0	0	0.0558558558558559
YGR048W	0	0	0.0557553956834532
YMR263W	0	0	0.0556552962298025
YJR124C	0	1	0.0556552962298025
YAL028W	0	0	0.0555555555555556
YGL082W	0	1	0.0555555555555556
YOR070C	0	0	0.0554561717352415
YOR332W	0	0	0.0553571428571429
YNR012W	0	0	0.0552584670231729
YOL100W	0	0	0.0551601423487545
YIL065C	0	0	0.0550621669626998
YLR423C	0	0	0.0549645390070922
YBR199W	0	0	0.0548672566371681
YGL045W	0	0	0.0547703180212014
YEL039C	0	0	0.054673721340388
YDR512C	0	0	0.0545774647887324
YLR118C	0	1	0.0545774647887324
YJR086W	0	0	0.054481546572935
YGR223C	0	1	0.054481546572935
YHR198C	0	1	0.054481546572935
YBR237W	0	0	0.0543859649122807
YEL005C	0	1	0.0543859649122807
YJR127C	0	0	0.0542907180385289
YPR066W	0	0	0.0541958041958042
YKL093W	0	0	0.0541012216404887
YDL179W	0	0	0.054006968641115
YKL189W	0	0	0.0539130434782609
YBR260C	0	0	0.0538194444444444
YJL101C	0	0	0.0537261698440208
YDR373W	0	0	0.0536332179930796
YLR170C	0	0	0.0535405872193437
YGL245W	0	0	0.053448275862069
YMR252C	0	1	0.053448275862069
YML001W	0	0	0.0533562822719449
YBR003W	0	0	0.0532646048109966
YFR049W	0	0	0.0531732418524871
YBR241C	0	1	0.0531732418524871
YLL001W	0	0	0.0530821917808219
YFL042C	0	1	0.0530821917808219
YDL065C	0	0	0.052991452991453
YBR037C	0	0	0.052901023890785
YGR209C	0	0	0.0528109028960818
YHR107C	0	0	0.0527210884353742
YDR100W	0	0	0.0526315789473684
YOL119C	0	0	0.0525423728813559
YLR039C	0	0	0.0524534686971235
YNL079C	0	0	0.0523648648648649
YPL120W	0	0	0.0522765598650927
YOR023C	0	0	0.0521885521885522
YKL120W	0	0	0.0521008403361345
YNL155W	0	1	0.0521008403361345
YPL224C	0	0	0.0520134228187919
YOR352W	0	1	0.0520134228187919
YDL230W	0	0	0.0519262981574539
YDR435C	0	0	0.0518394648829431
YDR005C	0	0	0.0517529215358932
YBR269C	0	1	0.0517529215358932
YOR108W	0	0	0.0516666666666667
YJL089W	0	0	0.0515806988352745
YBR204C	0	1	0.0515806988352745
YFL036W	0	0	0.0514950166112957
YBR168W	0	0	0.0514096185737977
YNL097C	0	0	0.0513245033112583
YGR141W	0	0	0.0512396694214876
YHR112C	0	0	0.0511551155115512
YNL104C	0	0	0.0510708401976936
YJL127C	0	0	0.0509868421052632
YBR108W	0	1	0.0509868421052632
YPL060W	0	0	0.0509031198686371
YPR172W	0	1	0.0509031198686371
YDR146C	0	0	0.0508196721311475
YNL156C	0	0	0.0507364975450082
YER038C	0	0	0.0506535947712418
YGR231C	0	0	0.0505709624796085
YOR179C	0	0	0.0504885993485342
YOL122C	0	0	0.0504065040650407
YCR010C	0	0	0.0503246753246753
YDR251W	0	0	0.0502431118314425
YNL092W	0	1	0.0502431118314425
YDR195W	0	0	0.0501618122977346
YGR094W	0	0	0.0500807754442649
YGR132C	0	0	0.05
YDL188C	0	0	0.0499194847020934
YDL149W	0	0	0.0498392282958199
YLR079W	0	0	0.0497592295345104
YPL253C	0	0	0.0496794871794872
YCL038C	0	0	0.0496
YLR216C	0	0	0.0495207667731629
YCL052C	0	0	0.0494417862838915
YJL165C	0	0	0.0493630573248408
YBR228W	0	0	0.0492845786963434
YBL001C	0	0	0.0492063492063492
YDR276C	0	0	0.0491283676703645
YHR002W	0	0	0.0490506329113924
YCR012W	0	0	0.0489731437598736
YMR004W	0	0	0.0488958990536278
YPR008W	0	0	0.0488188976377953
YMR020W	0	0	0.0487421383647799
YLR284C	0	0	0.0486656200941915
YJL047C	0	0	0.04858934169279
YJL144W	0	0	0.0485133020344288
YIL010W	0	0	0.0484375
YMR313C	0	0	0.0483619344773791
YER119C	0	0	0.0482866043613707
YNL036W	0	0	0.0482115085536547
YIR039C	0	1	0.0482115085536547
YKL034W	0	0	0.0481366459627329
YIL063C	0	0	0.048062015503876
YBR055C	0	0	0.0479876160990712
YOL064C	0	0	0.0479134466769706
YDR063W	0	1	0.0479134466769706
YAL043C	0	0	0.0478395061728395
YIR017C	0	0	0.0477657935285054
YPL091W	0	0	0.0476923076923077
YHR082C	0	0	0.0476190476190476
YGR167W	0	0	0.0475460122699387
YBR024W	0	0	0.0474732006125574
YPR081C	0	0	0.0474006116207951
YNL183C	0	0	0.0473282442748092
YNL134C	0	1	0.0473282442748092
YJL198W	0	0	0.0472560975609756
YLR246W	0	0	0.0471841704718417
YJL036W	0	0	0.047112462006079
YNL042W	0	0	0.047040971168437
YLR231C	0	0	0.046969696969697
YGR254W	0	0	0.0468986384266263
YEL038W	0	1	0.0468986384266263
YGR077C	0	0	0.0468277945619335
YMR186W	0	0	0.0467571644042232
YHR086W	0	0	0.0466867469879518
YDL194W	0	0	0.0466165413533835
YHR165C	0	0	0.0465465465465465
YLR006C	0	0	0.0464767616191904
YHR108W	0	0	0.0464071856287425
YKL195W	0	0	0.0463378176382661
YLR277C	0	0	0.0462686567164179
YOL151W	0	0	0.0461997019374069
YPL214C	0	0	0.0461309523809524
YKL018W	0	0	0.0460624071322437
YPR033C	0	0	0.0459940652818991
YIL098C	0	0	0.0459259259259259
YLL040C	0	0	0.0458579881656805
YDR254W	0	0	0.0457902511078287
YDR388W	0	0	0.0457227138643068
YKL128C	0	1	0.0457227138643068
YJR075W	0	0	0.0456553755522828
YKR066C	0	0	0.0455882352941176
YAL016W	0	0	0.0455212922173275
YJL100W	0	0	0.0454545454545455
YER033C	0	1	0.0454545454545455
YBR046C	0	1	0.0454545454545455
YGR042W	0	0	0.0453879941434846
YLR312C	0	1	0.0453879941434846
YIL062C	0	0	0.0453216374269006
YGR163W	0	0	0.0452554744525547
YOR162C	0	0	0.0451895043731778
YKL064W	0	0	0.0451237263464338
YBR173C	0	0	0.0450581395348837
YGR205W	0	1	0.0450581395348837
YJR009C	0	0	0.0449927431059507
YHR074W	0	0	0.0449275362318841
YOR113W	0	0	0.044862518089725
YBR274W	0	0	0.0447976878612717
YOL087C	0	1	0.0447976878612717
YMR175W	0	0	0.0447330447330447
YJR065C	0	0	0.0446685878962536
YLL010C	0	0	0.0446043165467626
YDR392W	0	0	0.0445402298850575
YOR226C	0	0	0.0444763271162123
YJR130C	0	0	0.0444126074498567
YPR036W	0	0	0.0443490701001431
YDR055W	0	0	0.0442857142857143
YDR123C	0	0	0.0442225392296719
YMR133W	0	0	0.0441595441595442
YHR008C	0	0	0.0440967283072546
YAL005C	0	0	0.0440340909090909
YML132W	0	0	0.0439716312056738
YBR151W	0	1	0.0439716312056738
YER028C	0	0	0.0439093484419263
YNL293W	0	0	0.0438472418670438
YBR128C	0	0	0.0437853107344633
YOR298C-A	0	0	0.0437235543018336
YMR087W	0	0	0.0436619718309859
YGL240W	0	0	0.0436005625879044
YMR028W	0	0	0.0435393258426966
YNL298W	0	0	0.0434782608695652
YKL188C	0	0	0.0434173669467787
YNL139C	0	0	0.0433566433566434
YER129W	0	0	0.0432960893854749
YGR087C	0	0	0.0432357043235704
YBR118W	0	0	0.0431754874651811
YDL024C	0	0	0.043115438108484
YIL056W	0	0	0.0430555555555556
YKR089C	0	0	0.042995839112344
YOR125C	0	0	0.0429362880886427
YGR252W	0	0	0.0428769017980636
YJR138W	0	1	0.0428769017980636
YOR335C	0	0	0.0428176795580111
YKR023W	0	1	0.0428176795580111
YKL163W	0	0	0.0427586206896552
YDR050C	0	0	0.0426997245179063
YBR059C	0	0	0.0426409903713893
YLR355C	0	0	0.0425824175824176
YDL142C	0	0	0.0425240054869684
YGL059W	0	1	0.0425240054869684
YDR490C	0	0	0.0424657534246575
YMR054W	0	0	0.0424076607387141
YHL036W	0	0	0.0423497267759563
YDR341C	0	0	0.0422919508867667
YOR062C	0	1	0.0422919508867667
YNL012W	0	0	0.0422343324250681
YDR456W	0	0	0.0421768707482993
YDL214C	0	0	0.0421195652173913
YFR008W	0	0	0.0420624151967436
YKR098C	0	1	0.0420624151967436
YJL103C	0	0	0.0420054200542005
YNL107W	0	0	0.0419485791610284
YDR328C	0	0	0.0418918918918919
YMR253C	0	1	0.0418918918918919
YPL109C	0	1	0.0418918918918919
YNL242W	0	0	0.0418353576248313
YAL038W	0	0	0.0417789757412399
YGL179C	0	0	0.0417227456258412
YHR160C	0	0	0.0416666666666667
YPL164C	0	0	0.0416107382550336
YOL052C-A	0	0	0.0415549597855228
YHR194W	0	0	0.0414993306559572
YMR092C	0	0	0.0414438502673797
YER063W	0	0	0.041388518024032
YPR199C	0	0	0.0413333333333333
YGR281W	0	0	0.0412782956058589
YIL161W	0	1	0.0412782956058589
YDR245W	0	0	0.0412234042553191
YER088C	0	0	0.0411686586985392
YBL023C	0	0	0.0411140583554377
YLR119W	0	0	0.0410596026490066
YLR262C	0	0	0.041005291005291
YPL133C	0	0	0.0409511228533686
YDL229W	0	0	0.0408970976253298
YER136W	0	0	0.0408432147562582
YGL096W	0	0	0.0407894736842105
YMR114C	0	1	0.0407894736842105
YPL222W	0	1	0.0407894736842105
YOL111C	0	0	0.0407358738501971
YDR196C	0	0	0.0406824146981627
YPR098C	0	1	0.0406824146981627
YPR134W	0	0	0.0406290956749672
YER163C	0	1	0.0406290956749672
YPL119C	0	0	0.0405759162303665
YGL036W	0	1	0.0405759162303665
YDR058C	0	0	0.0405228758169935
YKR039W	0	0	0.0404699738903394
YGR240C	0	0	0.0404172099087353
YDL117W	0	0	0.0403645833333333
YKL013C	0	0	0.0403120936280884
YNL202W	0	0	0.0402597402597403
YOL065C	0	0	0.0402075226977951
YJL049W	0	1	0.0402075226977951
YNL009W	0	0	0.0401554404145078
YNL204C	0	0	0.0401034928848642
YPL084W	0	0	0.0400516795865633
YLR102C	0	0	0.04
YCR053W	0	0	0.0399484536082474
YPR067W	0	0	0.0398970398970399
YER155C	0	0	0.0398457583547558
YMR025W	0	0	0.0397946084724005
YLR070C	0	0	0.0397435897435897
YOL060C	0	0	0.0396927016645326
YGL044C	0	0	0.0396419437340153
YPR005C	0	0	0.0395913154533844
YDL017W	0	0	0.0395408163265306
YHR161C	0	0	0.0394904458598726
YKL025C	0	0	0.039440203562341
YMR199W	0	0	0.0393900889453621
YPL240C	0	0	0.0393401015228426
YKL029C	0	0	0.0392902408111534
YAL030W	0	0	0.0392405063291139
YIL078W	0	0	0.0391908975979772
YAL054C	0	0	0.0391414141414141
YGR193C	0	0	0.0390920554854981
YLR133W	0	0	0.0390428211586902
YLR098C	0	0	0.0389937106918239
YKL217W	0	0	0.0389447236180905
YER143W	0	0	0.0388958594730238
YDR287W	0	0	0.0388471177944862
YDL185W	0	0	0.0387984981226533
YDR037W	0	0	0.03875
YHL007C	0	0	0.0387016229712859
YDR329C	0	0	0.0386533665835411
YGR046W	0	0	0.0386052303860523
YPL254W	0	0	0.0385572139303483
YLR436C	0	0	0.0385093167701863
YNL090W	0	0	0.0384615384615385
YPL177C	0	0	0.0384138785625774
YOR106W	0	0	0.0383663366336634
YGR232W	0	0	0.03831891223733
YNL136W	0	0	0.0382716049382716
YKL182W	0	0	0.0382244143033292
YGR061C	0	0	0.0381773399014778
YDL190C	0	0	0.038130381303813
YDR068W	0	1	0.038130381303813
YER182W	0	1	0.038130381303813
YLR348C	0	0	0.0380835380835381
YBR223C	0	0	0.0380368098159509
YDR306C	0	0	0.0379901960784314
YPR035W	0	0	0.0379436964504284
YGR243W	0	1	0.0379436964504284
YOR375C	0	0	0.0378973105134474
YAL031C	0	0	0.0378510378510378
YJL203W	0	0	0.0378048780487805
YGL250W	0	1	0.0378048780487805
YOR228C	0	1	0.0378048780487805
YDL215C	0	0	0.0377588306942753
YLR203C	0	0	0.037712895377129
YGL141W	0	0	0.0376670716889429
YPL256C	0	0	0.037621359223301
YHR158C	0	0	0.0375757575757576
YGL197W	0	0	0.0375302663438257
YMR086W	0	1	0.0375302663438257
YOR344C	0	0	0.0374848851269649
YOR138C	0	0	0.03743961352657
YMR044W	0	0	0.037394451145959
YNL073W	0	0	0.0373493975903614
YML091C	0	0	0.0373044524669073
YJR084W	0	0	0.0372596153846154
YHR028C	0	0	0.0372148859543818
YLR206W	0	0	0.0371702637889688
YGR112W	0	0	0.037125748502994
YLR189C	0	0	0.0370813397129187
YJR021C	0	0	0.037037037037037
YGL004C	0	0	0.0369928400954654
YNL222W	0	0	0.0369487485101311
YDL106C	0	0	0.0369047619047619
YKL133C	0	1	0.0369047619047619
YGR063C	0	0	0.0368608799048751
YGL153W	0	0	0.0368171021377672
YER044C	0	0	0.036773428232503
YLR417W	0	0	0.0367298578199052
YEL024W	0	0	0.0366863905325444
YGR100W	0	0	0.0366430260047281
YOR219C	0	0	0.0365997638724911
YDL047W	0	0	0.0365566037735849
YNL055C	0	0	0.0365135453474676
YOR271C	0	1	0.0365135453474676
YMR099C	0	0	0.0364705882352941
YGR053C	0	1	0.0364705882352941
YGL081W	0	1	0.0364705882352941
YKL152C	0	0	0.036427732079906
YPL152W	0	0	0.0363849765258216
YKL162C	0	1	0.0363849765258216
YMR219W	0	0	0.0363423212192263
YBR035C	0	0	0.0362997658079625
YDL130W-A	0	0	0.0362573099415205
YLL018C	0	0	0.036214953271028
YGL047W	0	0	0.0361726954492415
YMR178W	0	1	0.0361726954492415
YKL080W	0	0	0.0361305361305361
YDL045C	0	0	0.0360884749708964
YDL181W	0	0	0.036046511627907
YCL056C	0	1	0.036046511627907
YBR161W	0	0	0.0360046457607433
YHR106W	0	0	0.0359628770301624
YPL015C	0	0	0.0359212050984936
YDR505C	0	1	0.0359212050984936
YCL039W	0	0	0.0358796296296296
YFR019W	0	0	0.0358381502890173
YEL066W	0	0	0.035796766743649
YDR077W	0	0	0.0357554786620531
YHR139C	0	0	0.0357142857142857
YIR007W	0	1	0.0357142857142857
YNL006W	0	0	0.0356731875719217
YOL073C	0	1	0.0356731875719217
YJR025C	0	0	0.035632183908046
YLR025W	0	0	0.0355912743972445
YAL014C	0	0	0.0355504587155963
YDR229W	0	0	0.0355097365406644
YPL014W	0	1	0.0355097365406644
YPL006W	0	0	0.0354691075514874
YLR044C	0	0	0.0354285714285714
YOL013C	0	0	0.0353881278538813
YBR273C	0	0	0.0353477765108324
YML035C	0	0	0.0353075170842825
YGL087C	0	0	0.0352673492605233
YJR066W	0	0	0.0352272727272727
YCL051W	0	0	0.0351872871736663
YKL117W	0	0	0.0351473922902494
YLR218C	0	1	0.0351473922902494
YMR077C	0	0	0.0351075877689694
YHR009C	0	1	0.0351075877689694
YOR075W	0	0	0.0350678733031674
YPR040W	0	0	0.0350282485875706
YHR019C	0	0	0.0349887133182844
YHL002W	0	0	0.0349492671927847
YOR090C	0	0	0.0349099099099099
YDR462W	0	0	0.0348706411698538
YLR250W	0	0	0.0348314606741573
YCR011C	0	0	0.0347923681257015
YJL048C	0	0	0.0347533632286996
YLR038C	0	0	0.0347144456886898
YDR246W	0	0	0.034675615212528
YHR020W	0	0	0.0346368715083799
YBR196C	0	0	0.0345982142857143
YJR126C	0	0	0.0345596432552954
YDL002C	0	0	0.0345211581291759
YNL208W	0	1	0.0345211581291759
YHR174W	0	0	0.0344827586206897
YCR083W	0	0	0.0344444444444444
YGL244W	0	0	0.0344062153163152
YDR080W	0	0	0.0343680709534368
YDR380W	0	0	0.0343300110741971
YIL137C	0	1	0.0343300110741971
YBL043W	0	0	0.0342920353982301
YJR115W	0	1	0.0342920353982301
YER058W	0	0	0.0342541436464088
YBL007C	0	0	0.0342163355408389
YHR110W	0	0	0.0341786108048512
YGR101W	0	0	0.0341409691629956
YDL046W	0	0	0.0341034103410341
YEL041W	0	0	0.0340659340659341
YOR367W	0	0	0.0340285400658617
YLR094C	0	0	0.0339912280701754
YGR136W	0	1	0.0339912280701754
YBR147W	0	1	0.0339912280701754
YBR114W	0	0	0.0339539978094195
YPL134C	0	0	0.0339168490153173
YAL015C	0	0	0.033879781420765
YOR109W	0	0	0.0338427947598253
YOR133W	0	0	0.0338058887677208
YDL132W	0	0	0.0337690631808279
YMR307W	0	0	0.0337323177366703
YLR324W	0	0	0.033695652173913
YDL127W	0	0	0.0336590662323561
YCL057W	0	0	0.0336225596529284
YLL006W	0	0	0.0335861321776815
YER110C	0	0	0.0335497835497836
YFR004W	0	0	0.0335135135135135
YKR009C	0	0	0.0334773218142549
YKL060C	0	0	0.0334412081984898
YMR299C	0	0	0.0334051724137931
YLR090W	0	0	0.0333692142088267
YBL056W	0	0	0.0333333333333333
YAL002W	0	0	0.033297529538131
YIL153W	0	0	0.0332618025751073
YJR010W	0	0	0.0332261521972133
YFR052W	0	0	0.0331905781584582
YDL029W	0	0	0.0331550802139037
YDL035C	0	0	0.0331196581196581
YHL034C	0	0	0.0330843116328709
YKR045C	0	1	0.0330843116328709
YPL273W	0	0	0.0330490405117271
YIL055C	0	1	0.0330490405117271
YJL106W	0	0	0.033013844515442
YGR230W	0	0	0.0329787234042553
YOR122C	0	0	0.0329436769394261
YOR100C	0	0	0.0329087048832272
YGR253C	0	0	0.0328738069989396
YGR288W	0	0	0.0328389830508475
YNL084C	0	0	0.0328042328042328
YIL122W	0	0	0.03276955602537
YIR003W	0	1	0.03276955602537
YMR314W	0	0	0.0327349524815206
YKL041W	0	0	0.0327004219409283
YKL051W	0	0	0.0326659641728135
YGR009C	0	0	0.0326315789473684
YFR040W	0	0	0.0325972660357518
YJL020C	0	0	0.032563025210084
YPR079W	0	0	0.0325288562434418
YPR080W	0	0	0.0324947589098532
YGR124W	0	0	0.0324607329842932
YLR346C	0	0	0.0324267782426778
YJL083W	0	0	0.03239289446186
YER178W	0	0	0.0323590814196242
YDR305C	0	0	0.032325338894682
YDR129C	0	0	0.0322916666666667
YPL074W	0	1	0.0322916666666667
YPL070W	0	0	0.032258064516129
YDR350C	0	0	0.0322245322245322
YBL047C	0	0	0.0321910695742471
YPL096W	0	0	0.0321576763485477
YGR157W	0	0	0.0321243523316062
YBL075C	0	0	0.0320910973084886
YKR044W	0	1	0.0320910973084886
YMR195W	0	1	0.0320910973084886
YDR529C	0	0	0.0320579110651499
YGL002W	0	0	0.0320247933884297
YKL146W	0	0	0.032
YAL008W	0	1	0.032
YDR452W	0	0	0.032
YBR234C	0	0	0.032
YPL249C	0	0	0.032
YHR021W-A	0	0	0.032
YNL243W	0	0	0.032
YGL233W	0	0	0.032
YMR040W	0	1	0.032
YPL262W	0	0	0.032
YPR180W	0	0	0.032
YIL177C	0	1	0.032
YHR079C	0	0	0.032
YPR108W	0	0	0.032
YDL216C	0	0	0.032
YHL030W	0	0	0.032
YHL019C	0	0	0.032
YLR120C	0	0	0.032
YBL049W	0	1	0.032
YBR249C	0	0	0.032
YHR116W	0	0	0.032
YHR176W	0	0	0.032
YDL115C	0	0	0.032
YOR337W	0	0	0.032
YJL210W	0	0	0.032
YPL135W	0	0	0.032
YOR382W	0	0	0.032
YPR193C	0	0	0.032
YJR121W	0	0	0.032
YAR033W	0	0	0.032
YKL007W	0	0	0.032
YNR033W	0	0	0.032
YGL220W	0	1	0.032
YMR226C	0	0	0.032
YKR034W	0	0	0.032
YFR050C	0	0	0.032
YNR032W	1	0	0.032
YGR092W	0	0	0.031968031968032
YLR165C	0	0	0.031936127744511
YLR132C	0	0	0.0319042871385842
YMR272C	0	0	0.0318725099601594
YKL053C-A	0	0	0.0318407960199005
YBL041W	0	0	0.0318091451292246
YGL073W	0	0	0.0317775571002979
YPR093C	0	0	0.0317460317460317
YGR005C	0	0	0.0317145688800793
YGR241C	0	0	0.0316831683168317
YLL029W	0	1	0.0316831683168317
YKR016W	0	1	0.0316831683168317
YER046W	0	0	0.0316518298714144
YBR077C	0	0	0.0316205533596838
YDL076C	0	0	0.0315893385982231
YJL131C	0	1	0.0315893385982231
YHL031C	0	0	0.0315581854043393
YBR137W	0	1	0.0315581854043393
YPR135W	0	0	0.0315270935960591
YNL307C	0	0	0.031496062992126
YDL010W	0	1	0.031496062992126
YER066W	0	1	0.031496062992126
YDR273W	0	0	0.0314650934119961
YEL036C	0	0	0.031434184675835
YPR151C	0	0	0.0314033366045142
YDR069C	0	0	0.0313725490196078
YNL054W	0	0	0.0313418217433888
YDR200C	0	0	0.0313111545988258
YLR225C	0	1	0.0313111545988258
YDL146W	0	1	0.0313111545988258
YAL051W	0	0	0.0312805474095797
YOR380W	0	0	0.03125
YKL159C	0	0	0.031219512195122
YER021W	0	0	0.0311890838206628
YDR052C	0	0	0.0311587147030185
YOR223W	0	1	0.0311587147030185
YOL025W	0	0	0.0311284046692607
YIL007C	0	0	0.0310981535471331
YGL011C	0	0	0.0310679611650485
YLR438W	0	0	0.0310378273520854
YJL093C	0	0	0.0310077519379845
YHR037W	0	0	0.0309777347531462
YER175C	0	1	0.0309777347531462
YDR125C	0	0	0.0309477756286267
YJR033C	0	0	0.0309178743961353
YHL048W	0	0	0.0308880308880309
YJL219W	0	0	0.0308582449373192
YDL020C	0	0	0.0308285163776493
YNL239W	0	0	0.0307988450433109
YMR119W	0	0	0.0307692307692308
YPL036W	0	0	0.0307396733909702
YGR229C	0	0	0.0307101727447217
YDR012W	0	0	0.0306807286673058
YBL102W	0	0	0.0306513409961686
YKR018C	0	1	0.0306513409961686
YGL185C	0	0	0.030622009569378
YPR042C	0	0	0.0305927342256214
YBR140C	0	0	0.0305635148042025
YOR163W	0	0	0.0305343511450382
YDR484W	0	0	0.0305052430886559
YEL020C	0	1	0.0305052430886559
YOR362C	0	0	0.0304761904761905
YDL097C	0	0	0.0304471931493815
YIR001C	0	0	0.0304182509505703
YFL044C	0	0	0.0303893637226971
YDR009W	0	0	0.0303605313092979
YER101C	0	1	0.0303605313092979
YCR069W	0	1	0.0303605313092979
YJL055W	0	1	0.0303605313092979
YNL100W	0	1	0.0303605313092979
YDR335W	0	0	0.0303317535545024
YJL070C	0	1	0.0303317535545024
YER134C	0	1	0.0303317535545024
YLR142W	0	0	0.0303030303030303
YDL099W	0	0	0.0302743614001892
YPL010W	0	0	0.0302457466918715
YKL011C	0	0	0.0302171860245515
YDR421W	0	0	0.030188679245283
YER065C	0	0	0.0301602262016965
YGL040C	0	0	0.0301318267419962
YJR104C	0	0	0.0301034807149577
YAL049C	0	1	0.0301034807149577
YLR063W	0	1	0.0301034807149577
YNL262W	0	0	0.0300751879699248
YCR088W	0	0	0.0300469483568075
YDL193W	0	0	0.0300187617260788
YCL011C	0	0	0.0299906279287723
YFL011W	0	0	0.0299625468164794
YJR062C	0	0	0.0299345182413471
YER114C	0	0	0.0299065420560748
YGL084C	0	0	0.0298786181139122
YDR379W	0	0	0.0298507462686567
YDR234W	0	0	0.0298229263746505
YAL039C	0	0	0.0297951582867784
YGR080W	0	0	0.0297674418604651
YKL208W	0	0	0.0297397769516729
YKL201C	0	0	0.0297121634168988
YIL138C	0	0	0.0296846011131725
YIR036C	0	1	0.0296846011131725
YAL001C	0	0	0.0296570898980538
YGR222W	0	0	0.0296296296296296
YDR313C	0	0	0.0296022201665125
YGL157W	0	1	0.0296022201665125
YLR128W	0	0	0.0295748613678373
YGL038C	0	0	0.0295475530932595
YGR078C	0	0	0.029520295202952
YJL001W	0	0	0.0294930875576037
YMR037C	0	0	0.0294659300184162
YOR292C	0	1	0.0294659300184162
YBR062C	0	1	0.0294659300184162
YMR071C	0	0	0.0294388224471021
YNR006W	0	0	0.0294117647058824
YHR202W	0	1	0.0294117647058824
YOR065W	0	0	0.0293847566574839
YNL051W	0	0	0.0293577981651376
YKL129C	0	0	0.0293308890925756
YAR019C	0	0	0.0293040293040293
YPL194W	0	0	0.0292772186642269
YBR119W	0	0	0.0292504570383912
YBR150C	0	1	0.0292504570383912
YLR363C	0	0	0.0292237442922374
YNL214W	0	0	0.0291970802919708
YOR348C	0	0	0.0291704649042844
YEL003W	0	0	0.029143897996357
YER125W	0	0	0.0291173794358508
YNL153C	0	0	0.0290909090909091
YMR303C	0	0	0.0290644868301544
YGR104C	0	0	0.029038112522686
YOL143C	0	0	0.029011786038078
YDR525W-A	0	1	0.029011786038078
YLR394W	0	0	0.0289855072463768
YDR088C	0	0	0.0289592760180995
YMR244C-A	0	1	0.0289592760180995
YDR236C	0	0	0.0289330922242315
YLR110C	0	0	0.028906955736224
YIL156W	0	0	0.0288808664259928
YNL026W	0	0	0.0288548241659152
YKL056C	0	0	0.0288288288288288
YJL146W	0	0	0.0288028802880288
YMR237W	0	0	0.0287769784172662
YGL126W	0	0	0.0287511230907457
YEL047C	0	0	0.0287253141831239
YGR277C	0	0	0.0286995515695067
YPR024W	0	0	0.028673835125448
YMR072W	0	0	0.0286481647269472
YMR159C	0	0	0.0286225402504472
YHR190W	0	0	0.0285969615728329
YDL125C	0	0	0.0285714285714286
YJR034W	0	0	0.0285459411239964
YKR031C	0	0	0.0285204991087344
YDR425W	0	0	0.0284951024042743
YCL025C	0	0	0.0284697508896797
YGR122W	0	0	0.0284444444444444
YMR009W	0	0	0.0284191829484902
YDL147W	0	0	0.028393966282165
YER116C	0	0	0.0283687943262411
YBR112C	0	0	0.0283436669619132
YBR193C	0	0	0.0283185840707965
YML058W-A	0	0	0.0282935455349248
YDR315C	0	0	0.0282685512367491
YBR083W	0	0	0.028243601059135
YMR002W	0	1	0.028243601059135
YDR397C	0	0	0.0282186948853616
YML030W	0	1	0.0282186948853616
YGR121C	0	0	0.0281938325991189
YDL018C	0	0	0.028169014084507
YBR170C	0	0	0.0281442392260334
YNL117W	0	0	0.0281195079086116
YGL098W	0	0	0.0280948200175593
YGL148W	0	0	0.0280701754385965
YLR350W	0	0	0.028045574057844
YPR140W	0	0	0.0280210157618214
YDR176W	0	0	0.0279965004374453
YML110C	0	0	0.027972027972028
YBR211C	0	0	0.0279475982532751
YJR134C	0	1	0.0279475982532751
YOR261C	0	0	0.0279232111692845
YOL067C	0	0	0.027898866608544
YGL062W	0	0	0.0278745644599303
YDR140W	0	0	0.0278503046127067
YMR162C	0	0	0.0278260869565217
YOR131C	0	1	0.0278260869565217
YJR106W	0	0	0.0278019113814075
YIL150C	0	0	0.0277777777777778
YOR003W	0	0	0.0277536860364267
YLR288C	0	0	0.0277296360485269
YOL086C	0	0	0.0277056277056277
YFL018C	0	0	0.027681660899654
YCL033C	0	0	0.0276577355229041
YML013W	0	0	0.0276338514680484
YML005W	0	0	0.0276100086281277
YJR091C	0	0	0.0275862068965517
YBR016W	0	0	0.0275624461670973
YPR075C	0	0	0.0275387263339071
YKR095W	0	0	0.0275150472914875
YPR068C	0	0	0.0274914089347079
YCR082W	0	0	0.0274678111587983
YKL185W	0	0	0.0274442538593482
YJL059W	0	0	0.0274207369323051
YML029W	0	0	0.0273972602739726
YNL133C	0	0	0.0273738237810094
YBR165W	0	0	0.0273504273504274
YIL120W	0	0	0.0273270708795901
YOR152C	0	1	0.0273270708795901
YBR036C	0	0	0.0273037542662116
YMR191W	0	1	0.0273037542662116
YBL022C	0	0	0.0272804774083546
YER026C	0	0	0.0272572402044293
YBR217W	0	0	0.0272340425531915
YLR097C	0	0	0.0272108843537415
YJL172W	0	0	0.0271877655055225
YLL058W	0	0	0.0271646859083192
YPR191W	0	0	0.0271416454622561
YJL031C	0	0	0.0271186440677966
YDR486C	0	0	0.0270956816257409
YFL013C	0	0	0.027072758037225
YPR051W	0	0	0.0270498732037194
YBL045C	0	0	0.027027027027027
YGL013C	0	0	0.0270042194092827
YLR151C	0	1	0.0270042194092827
YDR169C	0	1	0.0270042194092827
YIL115C	0	0	0.0269814502529511
YDR163W	0	0	0.0269587194608256
YJR044C	0	0	0.0269360269360269
YGL198W	0	0	0.0269133725820017
YMR298W	0	0	0.026890756302521
YGL017W	0	0	0.0268681780016793
YKL210W	0	0	0.0268456375838926
YFL023W	0	0	0.0268231349538977
YPR052C	0	0	0.0268006700167504
YHL009C	0	0	0.0267782426778243
YPL018W	0	0	0.0267558528428094
YER179W	0	0	0.0267335004177109
YDR372C	0	0	0.0267111853088481
YPL195W	0	0	0.0266889074228524
YIL146C	0	0	0.0266666666666667
YLR304C	0	0	0.0266444629475437
YJR094C	0	0	0.0266222961730449
YDL059C	0	0	0.0266001662510391
YMR068W	0	0	0.026578073089701
YGR270W	0	0	0.0265560165975104
YGR284C	0	0	0.0265339966832504
YKR020W	0	0	0.0265120132560066
YKR071C	0	1	0.0265120132560066
YJR049C	0	0	0.0264900662251656
YIR041W	0	0	0.0264681555004136
YJR158W	0	0	0.0264462809917355
YJL094C	0	0	0.0264244426094137
YJR152W	0	0	0.0264026402640264
YBL019W	0	0	0.0263808738664468
YIL005W	0	0	0.0263591433278418
YDL070W	0	1	0.0263591433278418
YDR054C	0	0	0.0263374485596708
YBR289W	0	0	0.0263157894736842
YLR362W	0	0	0.0262941659819228
YGL190C	0	0	0.0262725779967159
YPL270W	0	0	0.0262510254306809
YBR057C	0	0	0.0262295081967213
YGL187C	0	0	0.0262080262080262
YKL045W	0	0	0.0261865793780687
YCR005C	0	0	0.0261651676206051
YDR168W	0	0	0.0261437908496732
YIL112W	0	0	0.0261224489795918
YOL020W	0	0	0.0261011419249592
YER024W	0	0	0.026079869600652
YGR062C	0	0	0.0260586319218241
YFR006W	0	1	0.0260586319218241
YDL197C	0	0	0.0260374288039056
YMR113W	0	0	0.0260162601626016
YHR051W	0	0	0.0259951259138911
YJR080C	0	1	0.0259951259138911
YBR287W	0	1	0.0259951259138911
YIR006C	0	0	0.025974025974026
YPR021C	0	0	0.0259529602595296
YPL005W	0	0	0.0259319286871961
YKL206C	0	0	0.0259109311740891
YCR038C	0	0	0.0258899676375405
YGL136C	0	0	0.0258690379951496
YMR206W	0	1	0.0258690379951496
YKL023W	0	1	0.0258690379951496
YGR197C	0	0	0.0258481421647819
YPL221W	0	0	0.0258272800645682
YDR284C	0	0	0.0258064516129032
YOR117W	0	0	0.0257856567284448
YGL166W	0	0	0.0257648953301127
YBR022W	0	0	0.0257441673370877
YGL095C	0	0	0.0257234726688103
YNL094W	0	0	0.0257028112449799
YDR248C	0	1	0.0257028112449799
YLR247C	0	1	0.0257028112449799
YJR110W	0	0	0.0256821829855538
YHL010C	0	1	0.0256821829855538
YIL001W	0	1	0.0256821829855538
YJL217W	0	1	0.0256821829855538
YIL172C	0	1	0.0256821829855538
YJL013C	0	0	0.0256615878107458
YPR047W	0	0	0.0256410256410256
YLR238W	0	0	0.0256204963971177
YER081W	0	0	0.0256
YLR343W	0	0	0.0255795363709033
YBR123C	0	0	0.0255591054313099
YGL158W	0	0	0.0255387071029529
YOR193W	0	0	0.025518341307815
YHR103W	0	0	0.0254980079681275
YNL264C	0	0	0.0254777070063694
YCR027C	0	0	0.0254574383452665
YLR399C	0	0	0.0254372019077901
YBR080C	0	0	0.0254169976171565
YBR256C	0	0	0.0253968253968254
YML082W	0	0	0.0253766851704996
YDR385W	0	0	0.0253565768621236
YER144C	0	0	0.0253365003958828
YNL040W	0	1	0.0253365003958828
YOL063C	0	0	0.0253164556962025
YML079W	0	1	0.0253164556962025
YFR025C	0	0	0.025296442687747
YKL017C	0	0	0.0252764612954186
YOL049W	0	0	0.0252565114443567
YGL196W	0	1	0.0252565114443567
YBR019C	0	0	0.0252365930599369
YBL088C	0	0	0.0252167060677699
YIL057C	0	1	0.0252167060677699
YGL191W	0	0	0.0251968503937008
YNL180C	0	0	0.025177025963808
YPL258C	0	0	0.0251572327044025
YFL058W	0	0	0.0251374705420267
YDR504C	0	1	0.0251374705420267
YJL201W	0	0	0.0251177394034537
YCR026C	0	0	0.0250980392156863
YLR193C	0	0	0.0250783699059561
YPL066W	0	1	0.0250783699059561
YJL128C	0	0	0.0250587314017228
YDR253C	0	0	0.0250391236306729
YCR097W	0	0	0.0250195465207193
YGL128C	0	1	0.0250195465207193
YLR200W	0	0	0.025
YDL089W	0	1	0.025
YBR272C	0	0	0.0249804839968774
YDL048C	0	1	0.0249804839968774
YER169W	0	0	0.0249609984399376
YOR032C	0	0	0.0249415432579891
YMR154C	0	0	0.0249221183800623
YIL083C	0	0	0.0249027237354086
YMR137C	0	0	0.0248833592534992
YOL009C	0	0	0.0248640248640249
YBL076C	0	0	0.0248447204968944
YBR218C	0	0	0.0248254460822343
YHR053C	0	0	0.0248062015503876
YNL304W	0	0	0.0247869868319132
YAR020C	0	1	0.0247869868319132
YHL027W	0	0	0.0247678018575851
YML068W	0	0	0.0247486465583913
YHR055C	0	0	0.0247295208655332
YBR095C	0	0	0.0247104247104247
YBR216C	0	0	0.0246913580246914
YIR018W	0	0	0.0246723207401696
YEL013W	0	0	0.024653312788906
YDR142C	0	0	0.0246343341031563
YHR199C	0	1	0.0246343341031563
YFL039C	0	0	0.0246153846153846
YLR375W	0	1	0.0246153846153846
YDL107W	0	0	0.0245964642582629
YLR126C	0	0	0.0245775729646697
YEL062W	0	0	0.0245587106676899
YBR082C	0	0	0.0245398773006135
YDR007W	0	0	0.0245210727969349
YBR039W	0	0	0.0245022970903522
YER166W	0	0	0.0244835501147666
YDR061W	0	1	0.0244835501147666
YDR371W	0	1	0.0244835501147666
YBR279W	0	0	0.0244648318042813
YDR363W-A	0	0	0.0244461420932009
YDR270W	0	0	0.0244274809160305
YJR085C	0	1	0.0244274809160305
YDR252W	0	0	0.0244088482074752
YBR041W	0	0	0.024390243902439
YPL016W	0	0	0.0243716679360244
YBR225W	0	1	0.0243716679360244
YGR154C	0	0	0.0243531202435312
YJR089W	0	0	0.0243346007604563
YOR086C	0	1	0.0243346007604563
YML041C	0	0	0.0243161094224924
YNL127W	0	0	0.0242976461655277
YDR244W	0	0	0.0242792109256449
YER041W	0	1	0.0242792109256449
YGL051W	0	0	0.0242608036391205
YJL026W	0	0	0.0242424242424242
YBR020W	0	0	0.024224072672218
YGR110W	0	1	0.024224072672218
YOR194C	0	0	0.0242057488653555
YER031C	0	0	0.0241874527588813
YJL016W	0	1	0.0241874527588813
YDR487C	0	0	0.0241691842900302
YLR035C	0	0	0.0241509433962264
YDL239C	0	0	0.024132730015083
YER170W	0	0	0.0241145440844009
YCR018C	0	0	0.0240963855421687
YER104W	0	0	0.0240782543265613
YER014W	0	0	0.0240601503759399
YDR219C	0	0	0.0240420736288505
YKL086W	0	0	0.024024024024024
YIL018W	0	0	0.0240060015003751
YBR054W	0	1	0.0240060015003751
YNL071W	0	0	0.0239880059970015
YNL032W	0	0	0.0239700374531835
YDL074C	0	0	0.0239520958083832
YJR098C	0	1	0.0239520958083832
YBR221C	0	0	0.0239341810022438
YGR184C	0	0	0.0239162929745889
YGL124C	0	0	0.023898431665422
YHR034C	0	0	0.0238805970149254
YDR027C	0	0	0.0238627889634601
YBR105C	0	0	0.0238450074515648
YEL004W	0	0	0.0238272524199553
YGL091C	0	0	0.0238095238095238
YJL166W	0	0	0.0237918215613383
YLR392C	0	1	0.0237918215613383
YPL150W	0	1	0.0237918215613383
YHR017W	0	1	0.0237918215613383
YCL032W	0	0	0.0237741456166419
YKL094W	0	1	0.0237741456166419
YKL016C	0	0	0.0237564959168523
YBR097W	0	0	0.0237388724035608
YBR264C	0	0	0.0237212750185322
YEL061C	0	0	0.0237037037037037
YHR159W	0	1	0.0237037037037037
YKR017C	0	1	0.0237037037037037
YDL180W	0	1	0.0237037037037037
YMR095C	0	0	0.0236861584011843
YOR026W	0	0	0.0236686390532544
YPR103W	0	0	0.0236511456023651
YGL238W	0	0	0.0236336779911374
YLR422W	0	1	0.0236336779911374
YJL030W	0	0	0.0236162361623616
YGR135W	0	0	0.023598820058997
YOR328W	0	0	0.023581429624171
YML129C	0	0	0.0235640648011782
YOR110W	0	0	0.0235467255334805
YBR090C	0	1	0.0235467255334805
YMR165C	0	0	0.0235294117647059
YBR145W	0	0	0.0235121234386481
YOR259C	0	0	0.0234948604992658
YOR285W	0	1	0.0234948604992658
YNL322C	0	0	0.0234776228906823
YML092C	0	0	0.0234604105571848
YNL312W	0	0	0.0234432234432234
YLR240W	0	0	0.0234260614934114
YLL013C	0	0	0.0234089246525238
YOR291W	0	1	0.0234089246525238
YGR180C	0	0	0.0233918128654971
YLR011W	0	0	0.0233747260774288
YLL005C	0	0	0.0233576642335766
YML007W	0	0	0.0233406272793581
YBL105C	0	0	0.0233236151603499
YOR250C	0	0	0.023306627822287
YOR249C	0	0	0.0232896652110626
YPL078C	0	0	0.0232727272727273
YER139C	0	1	0.0232727272727273
YDR412W	0	0	0.0232558139534884
YNL233W	0	0	0.0232389251997095
YIL024C	0	1	0.0232389251997095
YGL125W	0	0	0.02322206095791
YHL008C	0	1	0.02322206095791
YNL316C	0	0	0.0232052211747643
YGL003C	0	0	0.0231884057971014
YPL100W	0	0	0.0231716147719044
YML017W	0	1	0.0231716147719044
YLL016W	0	0	0.0231548480463097
YMR022W	0	0	0.0231381055676067
YHR140W	0	1	0.0231381055676067
YBL046W	0	0	0.023121387283237
YLR289W	0	1	0.023121387283237
YHR182W	0	1	0.023121387283237
YMR008C	0	0	0.0231046931407942
YNR034W-A	0	1	0.0231046931407942
YML121W	0	0	0.0230880230880231
YLR144C	0	0	0.023071377072819
YNR045W	0	0	0.0230547550432277
YLR019W	0	0	0.0230381569474442
YKL079W	0	0	0.023021582733813
YOR388C	0	0	0.0230050323508267
YLR454W	0	1	0.0230050323508267
YOR157C	0	0	0.0229885057471264
YDL139C	0	1	0.0229885057471264
YAR007C	0	0	0.0229720028715004
YBL017C	0	0	0.0229555236728838
YPR147C	0	1	0.0229555236728838
YDR073W	0	0	0.0229390681003584
YDR419W	0	0	0.0229226361031519
YNL041C	0	0	0.0229062276306371
YEL034W	0	0	0.0228898426323319
YPR061C	0	1	0.0228898426323319
YKL018C-A	0	1	0.0228898426323319
YOL159C-A	0	1	0.0228898426323319
YKR004C	0	0	0.0228734810578985
YML094W	0	0	0.0228571428571429
YHR131C	0	1	0.0228571428571429
YOL155C	0	0	0.0228408279800143
YIL048W	0	0	0.0228245363766049
YBL025W	0	0	0.022808267997149
YJL041W	0	0	0.0227920227920228
YGR267C	0	0	0.0227758007117438
YLR283W	0	1	0.0227758007117438
YJL058C	0	0	0.0227596017069701
YNR072W	0	0	0.0227434257285004
YBR109C	0	0	0.0227272727272727
YKR001C	0	0	0.0227111426543648
YLR211C	0	1	0.0227111426543648
YBL090W	0	0	0.0226950354609929
YBR031W	0	0	0.0226789510985117
YER048C	0	1	0.0226789510985117
YBR167C	0	0	0.0226628895184136
YLR450W	0	0	0.0226468506723284
YNR049C	0	0	0.0226308345120226
YMR056C	0	0	0.0226148409893993
YBR255W	0	1	0.0226148409893993
YHR001W-A	0	0	0.0225988700564972
YBR089C-A	0	0	0.0225829216654905
YPL065W	0	0	0.0225669957686883
YFL007W	0	0	0.0225510923185342
YLR342W	0	0	0.0225352112676056
YEL030W	0	0	0.0225193525686137
YNL003C	0	0	0.0225035161744023
YIL075C	0	0	0.022487702037948
YFR045W	0	0	0.0224719101123595
YBL099W	0	0	0.0224561403508772
YIL135C	0	0	0.0224403927068724
YJR149W	0	1	0.0224403927068724
YAL010C	0	0	0.0224246671338472
YGL212W	0	0	0.0224089635854342
YDR047W	0	0	0.0223932820153954
YKL092C	0	0	0.0223776223776224
YPL159C	0	0	0.0223619846261356
YBR207W	0	0	0.0223463687150838
YER095W	0	0	0.0223307745987439
YCR068W	0	0	0.0223152022315202
YIR044C	0	1	0.0223152022315202
YKL088W	0	0	0.0222996515679443
YNL215W	0	1	0.0222996515679443
YOR156C	0	0	0.0222841225626741
YNL271C	0	0	0.0222686151704941
YDR092W	0	0	0.0222531293463143
YJR156C	0	0	0.0222376650451703
YOR067C	0	0	0.0222222222222222
YLR330W	0	0	0.022206800832755
YLR152C	0	1	0.022206800832755
YCL044C	0	0	0.0221914008321775
YGR037C	0	0	0.0221760221760222
YDR376W	0	0	0.0221606648199446
YGR026W	0	1	0.0221606648199446
YGL033W	0	0	0.0221453287197232
YGL067W	0	0	0.0221300138312586
YBL071W-A	0	0	0.0221147201105736
YBL051C	0	0	0.0220994475138122
YCL067C	0	0	0.0220841959972395
YBR210W	0	0	0.0220689655172414
YGL086W	0	0	0.0220537560303239
YDR035W	0	0	0.0220385674931129
YCR019W	0	0	0.0220233998623537
YAL053W	0	0	0.0220082530949106
YGL142C	0	0	0.0219931271477663
YBR258C	0	0	0.021978021978022
YMR021C	0	0	0.0219629375428964
YLL007C	0	1	0.0219629375428964
YHR178W	0	0	0.0219478737997256
YLR382C	0	0	0.021932830705963
YDL103C	0	0	0.0219178082191781
YDR282C	0	1	0.0219178082191781
YJL035C	0	0	0.0219028062970568
YFL062W	0	1	0.0219028062970568
YHR071W	0	0	0.0218878248974008
YLR395C	0	0	0.0218728639781271
YKL116C	0	0	0.0218579234972678
YIL076W	0	0	0.0218430034129693
YPL257W	0	1	0.0218430034129693
YKL127W	0	0	0.0218281036834925
YOR269W	0	0	0.021813224267212
YOL038W	0	0	0.0217983651226158
YLR220W	0	0	0.021783526208305
YGL110C	0	1	0.021783526208305
YJL088W	0	0	0.0217687074829932
YPL008W	0	0	0.0217539089055065
YFR021W	0	0	0.0217391304347826
YJR102C	0	0	0.021724372029871
YOL055C	0	0	0.0217096336499322
YIL066C	0	0	0.0216949152542373
YKL215C	0	1	0.0216949152542373
YCL026C-A	0	0	0.021680216802168
YJR108W	0	0	0.021665538253216
YEL007W	0	1	0.021665538253216
YBR076W	0	0	0.0216508795669824
YMR235C	0	0	0.0216362407031778
YDR506C	0	1	0.0216362407031778
YDR138W	0	0	0.0216216216216216
YBL006C	0	0	0.0216070222822417
YER118C	0	0	0.0215924426450742
YDR147W	0	0	0.021577882670263
YML111W	0	0	0.0215633423180593
YBR166C	0	0	0.0215488215488215
YDR298C	0	0	0.0215343203230148
YDL245C	0	0	0.0215198386012105
YIR034C	0	0	0.021505376344086
YGR217W	0	0	0.0214909335124244
YPL191C	0	1	0.0214909335124244
YGL184C	0	0	0.0214765100671141
YML062C	0	0	0.0214621059691482
YGL178W	0	0	0.0214477211796247
YDL053C	0	1	0.0214477211796247
YNL331C	0	0	0.0214333556597455
YOR383C	0	0	0.0214190093708166
YHL044W	0	1	0.0214190093708166
YJR148W	0	0	0.0214046822742475
YBL091C	0	0	0.0213903743315508
YFR026C	0	1	0.0213903743315508
YKL149C	0	0	0.021376085504342
YBL037W	0	0	0.0213618157543391
YAR023C	0	1	0.0213618157543391
YJR099W	0	0	0.0213475650433622
YNL257C	0	0	0.0213333333333333
YGL010W	0	1	0.0213333333333333
YER015W	0	0	0.0213191205862758
YKL218C	0	0	0.0213049267643142
YPR070W	0	0	0.021290751829674
YPL204W	0	0	0.0212765957446809
YPR073C	0	0	0.0212624584717608
YKR096W	0	1	0.0212624584717608
YDR377W	0	0	0.0212483399734396
YPR023C	0	0	0.0212342402123424
YBR288C	0	0	0.0212201591511936
YGR103W	0	0	0.0212060967528164
YAR035W	0	0	0.0211920529801325
YDR295C	0	0	0.0211780277961615
YNL297C	0	0	0.0211640211640212
YGR102C	0	1	0.0211640211640212
YLR265C	0	0	0.0211500330469266
YCL048W	0	0	0.0211360634081902
YBL038W	0	0	0.0211221122112211
YBR153W	0	0	0.0211081794195251
YDL144C	0	1	0.0211081794195251
YMR106C	0	0	0.021094264996704
YLR259C	0	0	0.0210803689064559
YCR075C	0	0	0.0210664911125741
YAL056W	0	0	0.0210526315789474
YKL020C	0	0	0.0210387902695595
YBR085C-A	0	1	0.0210387902695595
YBR201W	0	0	0.0210249671484888
YLL056C	0	0	0.0210111621799081
YDL049C	0	0	0.020997375328084
YBR240C	0	0	0.020983606557377
YPL259C	0	0	0.0209698558322412
YFL028C	0	0	0.0209561231172233
YFL034C-B	0	0	0.0209424083769634
YBL059C-A	0	1	0.0209424083769634
YDL205C	0	0	0.0209287115761936
YBR236C	0	0	0.0209150326797386
YCL026C-B	0	1	0.0209150326797386
YNL162W-A	0	1	0.0209150326797386
YML127W	0	0	0.0209013716525147
YKR062W	0	0	0.02088772845953
YDR226W	0	0	0.0208741030658839
YDR268W	0	0	0.0208604954367666
YBR202W	0	0	0.0208469055374593
YOR129C	0	0	0.0208333333333333
YBR136W	0	0	0.0208197787898504
YIR029W	0	0	0.0208062418725618
YMR067C	0	0	0.0207927225471085
YOR097C	0	1	0.0207927225471085
YMR275C	0	0	0.0207792207792208
YOR346W	0	0	0.0207657365347177
YBL074C	0	0	0.0207522697795071
YKL167C	0	0	0.0207388204795852
YPR115W	0	1	0.0207388204795852
YLR295C	0	0	0.0207253886010363
YBR103W	0	0	0.0207119741100324
YBR265W	0	0	0.0206985769728331
YIL157C	0	1	0.0206985769728331
YBR293W	0	0	0.0206851971557854
YNL152W	0	1	0.0206851971557854
YEL053C	0	0	0.020671834625323
YIR043C	0	1	0.020671834625323
YOR177C	0	0	0.0206584893479664
YDR394W	0	0	0.0206451612903226
YNL138W	0	0	0.0206318504190845
YBL080C	0	0	0.0206185567010309
YBR195C	0	0	0.0206052801030264
YDR158W	0	0	0.0205920205920206
YLR427W	0	0	0.0205787781350482
YPR091C	0	1	0.0205787781350482
YDR460W	0	0	0.0205655526992288
YBR015C	0	0	0.0205523442517662
YJR120W	0	0	0.0205391527599487
YNL310C	0	0	0.0205259781911482
YMR184W	0	0	0.0205128205128205
YCL008C	0	0	0.0204996796925048
YOR123C	0	0	0.0204865556978233
YBL029W	0	1	0.0204865556978233
YAL032C	0	0	0.0204734484964811
YBR253W	0	0	0.020460358056266
YDR540C	0	1	0.020460358056266
YOR148C	0	0	0.0204472843450479
YKL178C	0	0	0.0204342273307791
YAL013W	0	0	0.0204211869814933
YGL207W	0	0	0.0204081632653061
YOR327C	0	0	0.0203951561504143
YCR008W	0	0	0.0203821656050955
YBR302C	0	1	0.0203821656050955
YNL193W	0	1	0.0203821656050955
YJL170C	0	0	0.0203691915977085
YBR162W-A	0	0	0.0203562340966921
YKL012W	0	0	0.0203432930705658
YPL110C	0	0	0.0203303684879288
YDL233W	0	1	0.0203303684879288
YDL085C-A	0	1	0.0203303684879288
YBR044C	0	0	0.0203174603174603
YBL055C	0	0	0.0203045685279188
YLR239C	0	0	0.020291693088142
YGR201C	0	1	0.020291693088142
YOL091W	0	0	0.0202788339670469
YDL243C	0	0	0.0202659911336289
YDL007W	0	0	0.020253164556962
YNL129W	0	0	0.0202403542061986
YGR032W	0	0	0.0202275600505689
YDR503C	0	0	0.0202147820593809
YBR194W	0	1	0.0202147820593809
YMR060C	0	0	0.0202020202020202
YBL009W	0	0	0.0201892744479495
YNL286W	0	0	0.0201765447667087
YDR173C	0	0	0.0201638311279143
YJL174W	0	0	0.0201511335012594
YJR045C	0	0	0.0201384518565135
YBL011W	0	0	0.020125786163522
YJR078W	0	0	0.0201131363922062
YPL042C	0	0	0.0201005025125628
YBR257W	0	0	0.0200878844946642
YLR266C	0	0	0.0200752823086575
YCR093W	0	0	0.0200626959247649
YDR214W	0	0	0.0200501253132832
YIL002C	0	0	0.0200375704445836
YGL005C	0	0	0.0200250312891114
YLL055W	0	1	0.0200250312891114
YMR017W	0	0	0.0200125078173859
YMR084W	0	1	0.0200125078173859
YDR515W	0	0	0.02
YBR096W	0	1	0.02
YKL087C	0	0	0.0199875078076202
YBR086C	0	0	0.0199750312109863
YDR265W	0	0	0.0199625701809108
YNL125C	0	0	0.0199501246882793
YOR256C	0	0	0.0199376947040498
YCR090C	0	1	0.0199376947040498
YGL222C	0	0	0.0199252801992528
YLR054C	0	0	0.0199128811449907
YOL089C	0	0	0.0199004975124378
YML002W	0	1	0.0199004975124378
YHL043W	0	0	0.0198881292728403
YKL194C	0	0	0.0198757763975155
YAR027W	0	1	0.0198757763975155
YGR196C	0	1	0.0198757763975155
YIL088C	0	0	0.0198634388578523
YKR055W	0	0	0.0198511166253102
YFR046C	0	0	0.0198388096714197
YJR083C	0	0	0.0198265179677819
YMR036C	0	0	0.0198142414860681
YHR166C	0	0	0.0198019801980198
YBR038W	0	0	0.0197897340754484
YMR150C	0	0	0.0197775030902349
YKL039W	0	1	0.0197775030902349
YBR254C	0	0	0.0197652872143298
YOR363C	0	0	0.0197530864197531
YNR016C	0	0	0.0197409006785935
YBR033W	0	1	0.0197409006785935
YDR539W	0	1	0.0197409006785935
YLR207W	0	0	0.0197287299630086
YHR006W	0	0	0.0197165742452249
YBL032W	0	0	0.0197044334975369
YJL185C	0	1	0.0197044334975369
YGR178C	0	0	0.0196923076923077
YLR376C	0	0	0.019680196801968
YKL145W	0	0	0.0196681007990166
YBR143C	0	0	0.0196560196560197
YCR039C	0	0	0.0196439533456108
YEL052W	0	1	0.0196439533456108
YHR188C	0	0	0.0196319018404908
YOL033W	0	0	0.0196198651134273
YLR136C	0	0	0.0196078431372549
YNL085W	0	0	0.0195958358848745
YHR132W-A	0	1	0.0195958358848745
YMR180C	0	0	0.0195838433292534
YKR021W	0	1	0.0195838433292534
YPL077C	0	1	0.0195838433292534
YDL237W	0	1	0.0195838433292534
YDR444W	0	1	0.0195838433292534
YLR195C	0	0	0.0195718654434251
YBR047W	0	1	0.0195718654434251
YDL244W	0	0	0.019559902200489
YNL336W	0	1	0.019559902200489
YML020W	0	1	0.019559902200489
YCR084C	0	0	0.0195479535736103
[truncated: 3,790 more rows]
