# Supplementary material for: Computationally Driven, Quantitative Experiments Discover Genes Required for Mitochondrial Biogenesis
Source: PLoS Genet. 2009 Mar 20;5(3):e1000407. doi: 10.1371/journal.pgen.1000407 (PMC2648979; doi:10.1371/journal.pgen.1000407)
Supplement: Dataset S2 — Top 100 novel ensemble predictions for additional yeast biological processes. A zip file containing 387 tab-delimited text files of the ensemble predictions for the indicated Gene Ontology Biological Process Term. (21.70 MB GZ) [file pgen.1000407.s013.gz › GO_0006118.txt]

ORF	AnnotatedToTerm?	Uncharacterized_04152007?	Precision
YOR065W	1	0	1.0
YJR048W	1	0	1.0
YHR051W	1	0	1.0
YLR395C	1	0	1.0
YNL052W	1	0	1.0
YGL187C	1	0	1.0
YGR183C	1	0	1.0
YLL041C	1	0	1.0
YJL166W	1	0	1.0
YFR033C	1	0	1.0
YDR529C	1	0	1.0
YHR001W-A	1	0	1.0
YLR038C	0	0	0.923076923076923
YDL004W	0	0	0.866666666666667
YPR191W	1	0	0.866666666666667
YBR039W	0	0	0.8125
YBL030C	0	0	0.8
YDL067C	1	0	0.8
YEL024W	1	0	0.8
YMR256C	1	0	0.8
YGL191W	0	0	0.761904761904762
YBL045C	0	0	0.727272727272727
YDL181W	0	0	0.72
YDR178W	1	0	0.72
YKL150W	1	0	0.72
YDR298C	0	0	0.703703703703704
YKL148C	1	0	0.703703703703704
YDR377W	0	0	0.678571428571429
YBL099W	0	0	0.655172413793103
YJR077C	0	0	0.633333333333333
YKL016C	0	0	0.612903225806452
YPR020W	0	0	0.59375
YMR145C	0	0	0.575757575757576
YPL078C	0	0	0.558823529411765
YJR121W	0	0	0.542857142857143
YKL085W	0	0	0.540540540540541
YKL141W	1	0	0.540540540540541
YLR295C	0	0	0.538461538461538
YML120C	1	0	0.538461538461538
YPL271W	0	0	0.525
YJL167W	0	0	0.51219512195122
YML081C-A	0	0	0.5
YBR183W	0	0	0.489795918367347
YNR001C	0	0	0.489795918367347
YER044C	0	0	0.489795918367347
YKR046C	0	0	0.489795918367347
Q0250	1	0	0.489795918367347
Q0105	1	0	0.489795918367347
Q0045	1	0	0.489795918367347
YHR008C	0	0	0.48
YMR015C	0	0	0.470588235294118
YER141W	0	0	0.462962962962963
YNL055C	0	0	0.462962962962963
YEL039C	1	0	0.462962962962963
YDR148C	0	0	0.454545454545455
YJL048C	0	0	0.446428571428571
YIL125W	0	0	0.43859649122807
YDR322C-A	0	0	0.431034482758621
YOR356W	0	0	0.423728813559322
YOR142W	0	0	0.416666666666667
YMR134W	0	0	0.409836065573771
YBR230C	0	1	0.409836065573771
YBL015W	0	0	0.403225806451613
YOR374W	0	0	0.396825396825397
YOR187W	0	0	0.390625
YNL156C	0	0	0.384615384615385
YHR190W	0	0	0.378787878787879
YGR049W	0	0	0.373134328358209
YFL018C	0	0	0.367647058823529
YLR205C	0	0	0.36231884057971
YIL155C	0	0	0.357142857142857
YER154W	0	0	0.352112676056338
YGR174C	0	0	0.347222222222222
YFR049W	0	0	0.342465753424658
YJR080C	0	1	0.342465753424658
YKL109W	0	0	0.337837837837838
YLR168C	0	1	0.337837837837838
YPL262W	0	0	0.333333333333333
YGR235C	0	1	0.333333333333333
YDR231C	0	0	0.328947368421053
YNL100W	0	1	0.328947368421053
YBR044C	0	0	0.324675324675325
YKR016W	0	1	0.324675324675325
YPR098C	0	1	0.324675324675325
YKL192C	0	0	0.320512820512821
YMR002W	0	1	0.320512820512821
YER053C	0	0	0.316455696202532
YML091C	0	0	0.3125
YGL055W	0	0	0.308641975308642
YGR234W	0	0	0.304878048780488
YDR342C	0	0	0.301204819277108
YFL030W	0	0	0.297619047619048
YLL001W	0	0	0.294117647058824
YGR060W	0	0	0.290697674418605
YLR050C	0	1	0.290697674418605
YBL064C	0	0	0.28735632183908
YHR037W	0	0	0.284090909090909
YPR004C	0	1	0.284090909090909
YDL120W	0	0	0.280898876404494
YML078W	0	0	0.277777777777778
YDR276C	0	0	0.274725274725275
YDR343C	0	0	0.271739130434783
YOR150W	0	0	0.268817204301075
YDL086W	0	1	0.268817204301075
YBR269C	0	1	0.268817204301075
YGL001C	0	0	0.265957446808511
YJR047C	0	0	0.263157894736842
YDR513W	0	0	0.260416666666667
YNL037C	0	0	0.257731958762887
YPL134C	0	0	0.255102040816327
YLR204W	0	0	0.254901960784314
YGR181W	0	0	0.254901960784314
YLR100W	0	0	0.254901960784314
YML054C	1	0	0.254901960784314
YMR208W	0	0	0.252427184466019
YGR244C	0	0	0.25
YNL015W	0	0	0.247619047619048
YDL174C	0	0	0.245283018867925
YPL117C	0	0	0.242990654205607
YLR203C	0	0	0.240740740740741
YKL170W	0	0	0.238532110091743
YEL034W	0	0	0.236363636363636
YLR153C	0	0	0.234234234234234
YML126C	0	0	0.232142857142857
YKR065C	0	0	0.230088495575221
YIL136W	0	1	0.230088495575221
YMR220W	0	0	0.228070175438596
YOL071W	0	0	0.226086956521739
YBR037C	0	0	0.224137931034483
YLR220W	0	0	0.222222222222222
YLR304C	0	0	0.220338983050847
YKL067W	0	0	0.218487394957983
YBR149W	0	0	0.216666666666667
YOR064C	0	0	0.214876033057851
YFR011C	0	1	0.214876033057851
YDL130W-A	0	0	0.213114754098361
YGR088W	0	0	0.211382113821138
YPL028W	0	0	0.209677419354839
YDR494W	0	0	0.208
YMR110C	0	0	0.206349206349206
YNR019W	0	0	0.204724409448819
YLR193C	0	0	0.203125
YMR056C	0	0	0.201550387596899
YBL043W	0	0	0.2
YLL012W	0	0	0.198473282442748
YKL096W	0	0	0.196969696969697
YPR149W	0	0	0.195488721804511
YNR043W	0	0	0.194029850746269
YIL050W	0	0	0.192592592592593
YML075C	0	0	0.191176470588235
YHR039C	0	0	0.18978102189781
YHR072W	0	0	0.188405797101449
YBR185C	0	0	0.18705035971223
YJL102W	0	0	0.185714285714286
YOR375C	0	0	0.184397163120567
YOR136W	0	0	0.183098591549296
YPL004C	0	0	0.181818181818182
YPL059W	0	0	0.180555555555556
YMR009W	0	0	0.179310344827586
YDL110C	0	1	0.179310344827586
YGR132C	0	0	0.178082191780822
YGL040C	0	0	0.17687074829932
YKR066C	0	0	0.175675675675676
YOR215C	0	1	0.175675675675676
YHR198C	0	1	0.175675675675676
YGR266W	0	1	0.175675675675676
YPL215W	0	0	0.174496644295302
YJR104C	0	0	0.173333333333333
YGR220C	0	0	0.172185430463576
YPR100W	0	0	0.171052631578947
YPL087W	0	0	0.169934640522876
YLL009C	0	0	0.168831168831169
YHL021C	0	1	0.168831168831169
YDL078C	0	0	0.167741935483871
YHR092C	0	0	0.166666666666667
YNL274C	0	0	0.165605095541401
YGR222W	0	0	0.164556962025316
YJL063C	0	0	0.163522012578616
YMR251W-A	0	0	0.1625
YBL038W	0	0	0.161490683229814
YOR147W	0	0	0.160714285714286
YGR175C	0	0	0.160714285714286
YPL135W	0	0	0.160714285714286
YGR046W	0	0	0.160714285714286
YNR018W	0	1	0.160714285714286
YDR502C	0	0	0.160714285714286
YER182W	0	1	0.160714285714286
YOR122C	0	0	0.160714285714286
YIL111W	1	0	0.160714285714286
YIL087C	0	1	0.160714285714286
YNL315C	0	0	0.159763313609467
YNL160W	0	0	0.158823529411765
YGR062C	0	0	0.157894736842105
YML128C	0	0	0.156976744186047
YGR086C	0	0	0.15606936416185
YMR272C	0	0	0.155172413793103
YML030W	0	1	0.155172413793103
YLR056W	0	0	0.154285714285714
YDR511W	0	0	0.153409090909091
YMR250W	0	0	0.152542372881356
YIL157C	0	1	0.152542372881356
YBR126C	0	0	0.151685393258427
YOL143C	0	0	0.150837988826816
YGL160W	0	1	0.150837988826816
YPR028W	0	0	0.15
YNL280C	0	0	0.149171270718232
YGR243W	0	1	0.149171270718232
YNL135C	0	0	0.148351648351648
YML008C	0	0	0.147540983606557
YJR120W	0	0	0.146739130434783
YMR302C	0	0	0.145945945945946
YMR202W	0	0	0.145833333333333
YDR055W	0	0	0.145833333333333
YML129C	0	0	0.145833333333333
YGL219C	0	0	0.145833333333333
YMR297W	0	0	0.145833333333333
YCL025C	0	0	0.145833333333333
YCR004C	0	1	0.145833333333333
YNL111C	1	0	0.145833333333333
YLR356W	0	1	0.145833333333333
YDR512C	0	0	0.145077720207254
YOR120W	0	0	0.144329896907216
YOR317W	0	0	0.143589743589744
YIL098C	0	0	0.142857142857143
YIL070C	0	0	0.142131979695431
YPL098C	0	0	0.141414141414141
YJL066C	0	1	0.141414141414141
YMR225C	0	0	0.14070351758794
YGR028W	0	0	0.14
YBR067C	0	0	0.139303482587065
YOR045W	0	0	0.138613861386139
YIL124W	0	0	0.137931034482759
YFL014W	0	0	0.137254901960784
YGL037C	0	0	0.136585365853659
YHR007C	0	0	0.135922330097087
YDR337W	0	0	0.135265700483092
YPL154C	0	0	0.134615384615385
YBR177C	0	0	0.133971291866029
YOR020C	0	0	0.133333333333333
YAL049C	0	1	0.133333333333333
YDL066W	0	0	0.132701421800948
YFR053C	0	0	0.132075471698113
YIL077C	0	0	0.131455399061033
YAL039C	0	0	0.130841121495327
YJR085C	0	1	0.130841121495327
YKL167C	0	0	0.130232558139535
YML028W	0	0	0.12962962962963
YDL125C	0	0	0.129032258064516
YER026C	0	0	0.128440366972477
YLR390W	0	0	0.127853881278539
YOR228C	0	1	0.127853881278539
YDL178W	0	0	0.127272727272727
YGR101W	0	0	0.126696832579186
YBL090W	0	0	0.126126126126126
YNL306W	0	0	0.125560538116592
YPL118W	0	0	0.125
YMR257C	0	0	0.124444444444444
YNR045W	0	0	0.123893805309735
YDR375C	0	0	0.123348017621145
YFR050C	0	0	0.12280701754386
YJL079C	0	1	0.12280701754386
YHL038C	0	0	0.122270742358079
YNL200C	0	1	0.122270742358079
YOL155C	0	0	0.121739130434783
YPR155C	0	0	0.121212121212121
YOR176W	0	0	0.120689655172414
YLR069C	0	0	0.120171673819742
YHR104W	0	0	0.119834710743802
YEL050C	0	0	0.119834710743802
YBR026C	0	0	0.119834710743802
YDL137W	0	0	0.119834710743802
YGR231C	0	0	0.119834710743802
YDR079W	0	0	0.119834710743802
YJL045W	0	0	0.119834710743802
YNL194C	0	0	0.119834710743802
Q0275	1	0	0.119834710743802
YHR086W	0	0	0.119341563786008
YGR282C	0	0	0.118852459016393
YML058W	0	0	0.118367346938776
YOR354C	0	0	0.117886178861789
YDL072C	0	1	0.117886178861789
YPL006W	0	0	0.117408906882591
YEL052W	0	1	0.117408906882591
YPR154W	0	0	0.116935483870968
YDR077W	0	0	0.116465863453815
YLR201C	0	0	0.116
YBR111C	0	1	0.116
YDL022W	0	0	0.115537848605578
YGR165W	0	0	0.115079365079365
YCR071C	0	0	0.114624505928854
YNL284C	0	0	0.114173228346457
YPL026C	0	0	0.113725490196078
YER069W	0	0	0.11328125
YNL173C	0	0	0.11284046692607
YJL103C	0	0	0.112403100775194
YDL046W	0	0	0.111969111969112
YAL062W	0	0	0.111538461538462
YJR113C	0	0	0.111111111111111
YDR204W	0	0	0.110687022900763
YBR262C	0	1	0.110687022900763
YIL119C	0	0	0.110266159695817
YKL142W	0	0	0.109848484848485
YDR277C	0	0	0.109433962264151
YJL209W	0	0	0.109022556390977
YMR072W	0	0	0.108614232209738
YCR097W	0	0	0.108208955223881
YLR348C	0	0	0.107806691449814
YAL022C	0	0	0.107407407407407
YKL043W	0	0	0.107011070110701
YGR230W	0	0	0.106617647058824
YDR070C	0	1	0.106617647058824
YHR026W	0	0	0.106227106227106
YBR132C	0	0	0.105839416058394
YNL073W	0	0	0.105454545454545
YKL026C	0	0	0.105072463768116
YLR355C	0	0	0.104693140794224
YPL177C	0	0	0.10431654676259
YKL151C	0	1	0.10431654676259
YDL027C	0	1	0.10431654676259
YGL009C	0	0	0.103942652329749
YOR285W	0	1	0.103942652329749
YBL001C	0	0	0.103571428571429
YOL030W	0	1	0.103571428571429
YNL334C	0	0	0.103202846975089
YBL102W	0	0	0.102836879432624
YLL027W	0	0	0.102473498233216
YDR041W	0	0	0.102112676056338
YPL107W	0	1	0.102112676056338
YLR081W	0	0	0.101754385964912
YCR079W	0	0	0.101398601398601
YBR068C	0	0	0.101045296167247
YPR194C	0	0	0.100694444444444
YLR179C	0	1	0.100694444444444
YPL061W	0	0	0.100346020761246
YER178W	0	0	0.1
YDR096W	0	0	0.0996563573883162
YJL161W	0	1	0.0996563573883162
YEL011W	0	0	0.0993150684931507
YNR061C	0	1	0.0993150684931507
YGR008C	0	0	0.0989761092150171
YDL049C	0	0	0.0986394557823129
YIL113W	0	0	0.0983050847457627
YDR284C	0	0	0.097972972972973
YJL192C	0	0	0.0976430976430976
YGR248W	0	0	0.0973154362416107
YGL068W	0	0	0.096989966555184
YJL026W	0	0	0.0966666666666667
YAL030W	0	0	0.0963455149501661
YER170W	0	0	0.0960264900662252
YOL122C	0	0	0.0957095709570957
YNL134C	0	1	0.0957095709570957
YKL207W	0	1	0.0957095709570957
YNL081C	0	0	0.0953947368421053
YPL095C	0	0	0.0950819672131148
YOL129W	0	0	0.0947712418300654
YDL079C	0	0	0.0944625407166124
YFR015C	0	0	0.0941558441558442
YAL040C	0	0	0.0938511326860841
YBR221C	0	0	0.0935483870967742
YDL207W	0	0	0.0932475884244373
YPL057C	0	0	0.092948717948718
YHR059W	0	0	0.0926517571884984
YIR038C	0	0	0.0923566878980892
YER004W	0	1	0.0923566878980892
YOL092W	0	1	0.0923566878980892
YKL091C	0	1	0.0923566878980892
YDL044C	0	0	0.0920634920634921
YJR044C	0	0	0.0917721518987342
YJR073C	0	0	0.0914826498422713
YOR348C	0	0	0.0911949685534591
YOR246C	0	1	0.0911949685534591
YKL213C	0	0	0.0909090909090909
YMR267W	0	0	0.090625
YCR083W	0	0	0.0903426791277259
YNR002C	0	0	0.0900621118012422
YAL060W	0	0	0.0897832817337461
YKL035W	0	0	0.0895522388059701
YGL121C	0	0	0.0895522388059701
YNL333W	0	0	0.0895522388059701
YIL062C	0	0	0.0895522388059701
YDR032C	0	1	0.0895522388059701
YHL032C	0	0	0.0895522388059701
YOR226C	0	0	0.0895522388059701
YER153C	0	0	0.0895522388059701
YBR085W	0	0	0.0895522388059701
YBR120C	0	0	0.0895522388059701
YAL017W	0	0	0.0895522388059701
YOR289W	0	1	0.0895522388059701
YBR139W	0	0	0.0895522388059701
YPR140W	1	0	0.0895522388059701
YOL020W	0	0	0.0892857142857143
YNR036C	0	0	0.0890207715133531
YPR082C	0	0	0.0887573964497041
YJR133W	0	0	0.0884955752212389
YGL129C	0	0	0.0882352941176471
YAL005C	0	0	0.0879765395894428
YKL029C	0	0	0.087719298245614
YLR283W	0	1	0.087719298245614
YDR347W	0	0	0.0874635568513119
YOR230W	0	0	0.0872093023255814
YOR271C	0	1	0.0872093023255814
YHR018C	0	0	0.0869565217391304
YBR072W	0	0	0.0867052023121387
YGL038C	0	0	0.0864553314121038
YIL051C	0	0	0.0862068965517241
YFL005W	0	0	0.0859598853868195
YAL007C	0	0	0.0857142857142857
YDR197W	0	0	0.0854700854700855
YAL016W	0	0	0.0852272727272727
YLL039C	0	0	0.084985835694051
YBL098W	0	0	0.0847457627118644
YJL130C	0	0	0.0845070422535211
YMR286W	0	0	0.0842696629213483
YBR035C	0	0	0.0840336134453782
YER107C	0	0	0.0837988826815642
YPL109C	0	1	0.0837988826815642
YPR086W	0	0	0.0835654596100279
YOR273C	0	0	0.0833333333333333
YLR075W	0	0	0.0831024930747922
YBR089C-A	0	0	0.0828729281767956
YEL066W	0	0	0.0826446280991736
YDR099W	0	0	0.0824175824175824
YKR071C	0	1	0.0824175824175824
YMR080C	0	0	0.0821917808219178
YAL003W	0	0	0.0819672131147541
YMR181C	0	1	0.0819672131147541
YAL008W	0	1	0.0819672131147541
YDR116C	0	0	0.0817438692098093
YBL033C	0	0	0.0815217391304348
YML132W	0	0	0.0813008130081301
YGR055W	0	0	0.0810810810810811
YAL046C	0	1	0.0810810810810811
YFL059W	0	0	0.0808625336927224
YOR031W	0	0	0.0806451612903226
YMR150C	0	0	0.0804289544235925
YOL126C	0	0	0.0802139037433155
YDR115W	0	0	0.08
YMR083W	0	0	0.0797872340425532
YBL078C	0	0	0.0795755968169761
YNL104C	0	0	0.0793650793650794
YFL062W	0	1	0.0793650793650794
YBR256C	0	0	0.079155672823219
YMR137C	0	0	0.0789473684210526
YAL002W	0	0	0.078740157480315
YGR250C	0	1	0.078740157480315
YAL001C	0	0	0.0785340314136126
YDR059C	0	0	0.0783289817232376
YKL217W	0	0	0.078125
YPL172C	0	0	0.0779220779220779
YBR122C	0	0	0.077720207253886
YIR037W	0	0	0.0775193798449612
YHR033W	0	1	0.0775193798449612
YDR322W	0	0	0.077319587628866
YBR024W	0	0	0.077120822622108
YGL125W	0	0	0.0769230769230769
YKL087C	0	0	0.0767263427109974
YJR034W	0	0	0.076530612244898
YKL146W	0	0	0.0763358778625954
YHR138C	0	0	0.0761421319796954
YML009C	0	0	0.0759493670886076
YAL012W	0	0	0.0757575757575758
YNR017W	0	0	0.0755667506297229
YMR105C	0	0	0.0753768844221105
YGR255C	0	0	0.075187969924812
YAL015C	0	0	0.075
YDR175C	0	0	0.0748129675810474
YDR296W	0	0	0.0746268656716418
YKR049C	0	1	0.0746268656716418
YLR155C	0	0	0.0744416873449131
YBR016W	0	0	0.0742574257425743
YMR157C	0	1	0.0742574257425743
YGR038W	0	0	0.0740740740740741
YER150W	0	1	0.0740740740740741
YHL028W	0	0	0.0738916256157636
YGR209C	0	0	0.0737100737100737
YOR286W	0	1	0.0737100737100737
YDR031W	0	1	0.0737100737100737
YKL065C	0	1	0.0737100737100737
YHR147C	0	0	0.0735294117647059
YPR165W	0	0	0.0733496332518337
YOL052C-A	0	0	0.0731707317073171
YAL009W	0	0	0.072992700729927
YJR101W	0	0	0.0728155339805825
YEL060C	0	0	0.0726392251815981
YPL111W	0	0	0.072463768115942
YOL096C	0	0	0.072289156626506
YLR394W	0	0	0.0721153846153846
YBR001C	0	0	0.0719424460431655
YBR286W	0	0	0.0717703349282297
YKL096W-A	0	0	0.0715990453460621
YGL124C	0	0	0.0714285714285714
YGR194C	0	0	0.0712589073634204
YKL195W	0	0	0.0710900473933649
YMR152W	0	0	0.0709219858156028
YGL143C	0	0	0.0707547169811321
YAL010C	0	0	0.0705882352941176
YHR162W	0	1	0.0705882352941176
YKL003C	0	0	0.0704225352112676
YJR135W-A	0	0	0.0702576112412178
YJR019C	0	0	0.0700934579439252
YIR022W	0	0	0.0699300699300699
YJL151C	0	1	0.0699300699300699
YNL305C	0	1	0.0699300699300699
YPL018W	0	0	0.0697674418604651
YIL042C	0	0	0.0696055684454756
YAL011W	0	0	0.0694444444444444
YBL003C	0	0	0.069284064665127
YLR023C	0	0	0.0691244239631336
YML025C	0	0	0.0689655172413793
YNL122C	0	1	0.0689655172413793
YAL055W	0	0	0.0688073394495413
YAL028W	0	0	0.068649885583524
YGR186W	0	0	0.0684931506849315
YAL013W	0	0	0.0683371298405467
YIR034C	0	0	0.0681818181818182
YAL044C	0	0	0.0680272108843537
YPR083W	0	0	0.0678733031674208
YLR178C	0	0	0.0677200902934537
YKL053C-A	0	0	0.0675675675675676
YBR052C	0	1	0.0675675675675676
YJR010C-A	0	0	0.0674157303370786
YPL183W-A	0	0	0.0672645739910314
YOL147C	0	0	0.0671140939597315
YGR121C	0	0	0.0669642857142857
YBR145W	0	0	0.066815144766147
YCR010C	0	0	0.0666666666666667
YDR232W	0	0	0.0665188470066519
YDR074W	0	0	0.0663716814159292
YKR087C	0	0	0.0662251655629139
YAL054C	0	0	0.066079295154185
YBR003W	0	0	0.0659340659340659
YAL021C	0	0	0.0657894736842105
YOR303W	0	0	0.0656455142231947
YBR010W	0	0	0.0655021834061135
YGL096W	0	0	0.065359477124183
YPR006C	0	0	0.0652173913043478
YAL014C	0	0	0.0650759219088937
YDR437W	0	0	0.0649350649350649
YOL048C	0	1	0.0649350649350649
YER058W	0	0	0.0647948164146868
YEL057C	0	0	0.0646551724137931
YDL204W	0	1	0.0646551724137931
YLR259C	0	0	0.0645161290322581
YOR040W	0	0	0.0643776824034335
YCR046C	0	0	0.0642398286937901
YBR058C-A	0	0	0.0641025641025641
YAL038W	0	0	0.0639658848614073
YIR016W	0	1	0.0639658848614073
YLR390W-A	0	0	0.0638297872340425
YDR100W	0	0	0.0636942675159236
YDR158W	0	0	0.0635593220338983
YBL002W	0	0	0.0634249471458774
YDR035W	0	0	0.0632911392405063
YDR487C	0	0	0.0631578947368421
YHR175W	0	0	0.0630252100840336
YIL033C	0	0	0.0628930817610063
YAL023C	0	0	0.0627615062761506
YPL206C	0	0	0.0626304801670146
YLR142W	0	0	0.0625
YGR076C	0	0	0.0623700623700624
YAL019W	0	0	0.0622406639004149
YDR493W	0	1	0.0622406639004149
YCR021C	0	0	0.062111801242236
YDR376W	0	0	0.0619834710743802
YLR299W	0	0	0.0618556701030928
YBR203W	0	0	0.0617283950617284
YAR035W	0	0	0.0616016427104723
YAL020C	0	0	0.0614754098360656
YER053C-A	0	1	0.0614754098360656
YGR112W	0	0	0.0613496932515337
YAL053W	0	0	0.0612244897959184
YGR267C	0	0	0.0610997963340122
YOR017W	0	0	0.0609756097560976
YMR161W	0	0	0.0608519269776876
YFL028C	0	0	0.0607287449392713
YOL042W	0	1	0.0607287449392713
YMR293C	0	0	0.0606060606060606
YKL093W	0	0	0.0604838709677419
YAL025C	0	0	0.0603621730382294
YIL162W	0	0	0.0602409638554217
YAL029C	0	0	0.0601202404809619
YEL020W-A	0	0	0.06
YNR041C	0	0	0.0598802395209581
YGL198W	0	0	0.0597609561752988
YMR031C	0	1	0.0597609561752988
YDL198C	0	0	0.0596421471172962
YCL009C	0	0	0.0595238095238095
YOL053W	0	1	0.0595238095238095
YAL031C	0	0	0.0594059405940594
YBR036C	0	0	0.0592885375494071
YPL188W	0	0	0.0591715976331361
YOR125C	0	0	0.0590551181102362
YBR109C	0	0	0.0589390962671906
YAL024C	0	0	0.0588235294117647
YAL018C	0	1	0.0588235294117647
YAL032C	0	0	0.0587084148727984
YDR258C	0	0	0.05859375
YCR009C	0	0	0.0584795321637427
YML110C	0	0	0.0583657587548638
YCL018W	0	0	0.058252427184466
YBL050W	0	0	0.0581395348837209
YPR071W	0	1	0.0581395348837209
YJL205C	0	0	0.058027079303675
YBR050C	0	0	0.0579150579150579
YAL026C	0	0	0.0578034682080925
YHR044C	0	0	0.0576923076923077
YDR516C	0	0	0.0575815738963532
YCL035C	0	0	0.0574712643678161
YLR158C	0	0	0.0573613766730402
YPL222W	0	1	0.0573613766730402
YLR327C	0	1	0.0573613766730402
YDL045W-A	0	0	0.0572519083969466
YKL062W	0	0	0.0571428571428571
YLR300W	0	0	0.0570342205323194
YDR354W	0	0	0.0569259962049336
YAL033W	0	0	0.0568181818181818
YJL096W	0	0	0.056710775047259
YNL146W	0	1	0.056710775047259
YDR434W	0	0	0.0566037735849057
YKL138C	0	0	0.0564971751412429
YBR287W	0	1	0.0564971751412429
YGL026C	0	0	0.056390977443609
YKR095W-A	0	0	0.0562851782363977
YNL177C	0	0	0.0561797752808989
YPR036W-A	0	0	0.0560747663551402
YKL201C	0	0	0.0559701492537313
YCL005W-A	0	0	0.0558659217877095
YLR110C	0	0	0.0557620817843866
YHR001W	0	0	0.0556586270871985
YBR298C	0	0	0.0555555555555556
YML004C	0	0	0.055452865064695
YDR216W	0	0	0.0553505535055351
YGL202W	0	0	0.0552486187845304
YMR081C	0	0	0.0551470588235294
YJL210W	0	0	0.055045871559633
YLR270W	0	0	0.0549450549450549
YNL093W	0	0	0.0548446069469835
YMR008C	0	0	0.0547445255474453
YAL027W	0	1	0.0547445255474453
YAL061W	0	1	0.0547445255474453
YHL048W	0	0	0.0546448087431694
YFR044C	0	0	0.0545454545454545
YDL107W	0	0	0.0544464609800363
YDL128W	0	0	0.0543478260869565
YAL036C	0	0	0.054249547920434
YLR027C	0	0	0.0541516245487365
YAL035W	0	0	0.0540540540540541
YBR299W	0	0	0.0539568345323741
YMR098C	0	1	0.0539568345323741
YER158C	0	1	0.0539568345323741
YAL043C	0	0	0.0538599640933573
YAL042W	0	0	0.0537634408602151
YMR136W	0	0	0.0536672629695885
YBL021C	0	0	0.0535714285714286
YGR167W	0	0	0.053475935828877
YKR006C	0	0	0.0533807829181495
YOR032C	0	0	0.0532859680284192
YLR257W	0	1	0.0532859680284192
YMR226C	0	0	0.0531914893617021
YOL058W	0	0	0.0530973451327434
YAL034W-A	0	0	0.0530035335689046
YPR037C	0	0	0.0529100529100529
YJR051W	0	0	0.0528169014084507
YHR024C	0	0	0.0527240773286467
YHR071W	0	0	0.0526315789473684
YFL016C	0	0	0.0525394045534151
YCL057C-A	0	1	0.0525394045534151
YDR247W	0	0	0.0524475524475524
YPL186C	0	1	0.0524475524475524
YNL239W	0	0	0.0523560209424084
YOR028C	0	0	0.0522648083623693
YGR232W	0	0	0.0521739130434783
YJR016C	0	0	0.0520833333333333
YJL174W	0	0	0.0519930675909879
YPR151C	0	0	0.0519031141868512
Q0160	0	0	0.0518134715025907
YGR247W	0	0	0.0517241379310345
YHR106W	0	0	0.0516351118760757
YNL310C	0	0	0.0515463917525773
YBR005W	0	0	0.0514579759862779
YGR070W	0	0	0.0513698630136986
YKL218C	0	0	0.0512820512820513
YKL094W	0	1	0.0512820512820513
YER180C-A	0	0	0.0511945392491468
YPL097W	0	0	0.0511073253833049
YHR110W	0	0	0.0510204081632653
YPR061C	0	1	0.0510204081632653
YLR157C	0	0	0.0509337860780985
YER074W-A	0	0	0.0508474576271186
YLR231C	0	0	0.050761421319797
YAL037W	0	1	0.050761421319797
YER046W	0	0	0.0506756756756757
YBR285W	0	1	0.0506756756756757
YPL170W	0	0	0.0505902192242833
YDR007W	0	0	0.0505050505050505
YGR292W	0	0	0.0504201680672269
YER052C	0	0	0.0503355704697987
YPR192W	0	0	0.050251256281407
YDR254W	0	0	0.0501672240802676
YKL013C	0	0	0.0500834724540902
YCR017C	0	0	0.05
YDR462W	0	0	0.0499168053244592
YAL041W	0	0	0.0498338870431894
YDL142C	0	0	0.0497512437810945
YNR032C-A	0	0	0.0496688741721854
YPR005C	0	0	0.0495867768595041
YJR095W	0	0	0.0495049504950495
YPL123C	0	0	0.0494233937397035
YFL010W-A	0	0	0.0493421052631579
YDR313C	0	0	0.0492610837438424
YHR021W-A	0	0	0.0491803278688525
YEL009C	0	0	0.0490998363338789
YGR279C	0	0	0.0490196078431373
YAL056W	0	0	0.0489396411092985
YOL077W-A	0	0	0.0488599348534202
YNL131W	0	0	0.0487804878048781
YKL194C	0	0	0.0487012987012987
YAL051W	0	0	0.0486223662884927
YNL252C	0	0	0.0485436893203883
YAL048C	0	0	0.0484652665589661
YPL031C	0	0	0.0483870967741935
YBR248C	0	0	0.0483091787439614
YOR158W	0	0	0.0482315112540193
YKR067W	0	0	0.0481540930979133
YPR193C	0	0	0.0480769230769231
YNL137C	0	0	0.048
YLR160C	0	0	0.0479233226837061
Q0130	0	0	0.0478468899521531
YPL230W	0	1	0.0478468899521531
YJL112W	0	0	0.0477707006369427
YPL060W	0	0	0.0476947535771065
YKL219W	0	1	0.0476947535771065
YBL059W	0	1	0.0476947535771065
YHR079C-A	0	0	0.0476190476190476
YKL120W	0	0	0.0475435816164818
YPR145W	0	0	0.0474683544303797
YLR354C	0	0	0.0473933649289099
YGR033C	0	0	0.0473186119873817
YLL026W	0	0	0.047244094488189
YLR350W	0	0	0.0471698113207547
YPL270W	0	0	0.0470957613814757
YBR054W	0	1	0.0470957613814757
YBL022C	0	0	0.0470219435736677
YPL096C-A	0	0	0.0469483568075117
YER175C	0	1	0.0469483568075117
YBL075C	0	0	0.046875
YCL017C	0	0	0.046801872074883
YPR002W	0	0	0.0467289719626168
YER090W	0	0	0.046656298600311
YNL070W	0	0	0.046583850931677
YHR054C	0	1	0.046583850931677
YAL047C	0	0	0.0465116279069767
YHL024W	0	0	0.0464396284829721
YGL224C	0	0	0.0463678516228748
YER035W	0	0	0.0462962962962963
YHR122W	0	0	0.0462249614791988
YNL005C	0	0	0.0461538461538462
YGR082W	0	0	0.0460829493087558
YER174C	0	0	0.0460122699386503
YMR024W	0	0	0.0459418070444104
YDR536W	0	0	0.0458715596330275
YIL116W	0	0	0.0458015267175573
YDR525W-A	0	1	0.0458015267175573
YOR214C	0	1	0.0458015267175573
YHR132C	0	0	0.0457317073170732
YKL211C	0	0	0.045662100456621
YKR039W	0	0	0.0455927051671733
YBR083W	0	0	0.0455235204855842
YHR113W	0	0	0.0454545454545455
YMR252C	0	1	0.0454545454545455
YOR196C	0	0	0.0453857791225416
YGL126W	0	0	0.0453172205438066
YCL040W	0	0	0.0452488687782805
YER188C-A	0	1	0.0452488687782805
YAL037C-A	0	1	0.0452488687782805
YBR255C-A	0	1	0.0452488687782805
YLR264C-A	0	1	0.0452488687782805
YOL038C-A	0	1	0.0452488687782805
YGL006W-A	0	1	0.0452488687782805
YJL136W-A	0	1	0.0452488687782805
YAL044W-A	0	1	0.0452488687782805
YBL047C	0	0	0.0451807228915663
YBL039W-B	0	1	0.0451807228915663
YBL008W-A	0	1	0.0451807228915663
YBL071C-B	0	1	0.0451807228915663
YAL063C-A	0	1	0.0451807228915663
YAR035C-A	0	1	0.0451807228915663
YBL100W-C	0	1	0.0451807228915663
YBR298C-A	0	1	0.0451807228915663
YBR230W-A	0	1	0.0451807228915663
YCL001W-B	0	1	0.0451807228915663
YBR196C-B	0	1	0.0451807228915663
YBR182C-A	0	1	0.0451807228915663
YBR201C-A	0	1	0.0451807228915663
YBR296C-A	0	1	0.0451807228915663
YBR072C-A	0	1	0.0451807228915663
YCL012C	0	1	0.0451807228915663
YBR221W-A	0	1	0.0451807228915663
YBR196C-A	0	1	0.0451807228915663
YBR200W-A	0	1	0.0451807228915663
YCL048W-A	0	1	0.0451807228915663
YCR095W-A	0	1	0.0451807228915663
YCL058W-A	0	1	0.0451807228915663
YCR075W-A	0	1	0.0451807228915663
YCR024C-B	0	1	0.0451807228915663
YDL160C-A	0	1	0.0451807228915663
YDL159W-A	0	1	0.0451807228915663
YDL007C-A	0	1	0.0451807228915663
YCR108C	0	1	0.0451807228915663
YDR003W-A	0	1	0.0451807228915663
YDR119W-A	0	1	0.0451807228915663
YDR169C-A	0	1	0.0451807228915663
YDR182W-A	0	1	0.0451807228915663
YDR194W-A	0	1	0.0451807228915663
YDR524W-C	0	1	0.0451807228915663
YDR246W-A	0	1	0.0451807228915663
YDR461C-A	0	1	0.0451807228915663
YER078W-A	0	1	0.0451807228915663
YDR524C-B	0	1	0.0451807228915663
YDR374W-A	0	1	0.0451807228915663
YGR161W-C	0	1	0.0451807228915663
YGR204C-A	0	1	0.0451807228915663
YGL258W-A	0	1	0.0451807228915663
YGR035W-A	0	1	0.0451807228915663
YGR174W-A	0	1	0.0451807228915663
YFR012W-A	0	1	0.0451807228915663
YFR032C-B	0	1	0.0451807228915663
YER175W-A	0	1	0.0451807228915663
YGL041C-B	0	1	0.0451807228915663
YGL188C-A	0	1	0.0451807228915663
YGR146C-A	0	1	0.0451807228915663
YGL007C-A	0	1	0.0451807228915663
YGR169C-A	0	1	0.0451807228915663
YGR121W-A	0	1	0.0451807228915663
YGL194C-A	0	1	0.0451807228915663
YGR240C-A	0	1	0.0451807228915663
YFL041W-A	0	1	0.0451807228915663
YHL015W-A	0	1	0.0451807228915663
YHL048C-A	0	1	0.0451807228915663
YIL002W-A	0	1	0.0451807228915663
YHR199C-A	0	1	0.0451807228915663
YIR018C-A	0	1	0.0451807228915663
YHR050W-A	0	1	0.0451807228915663
YHR022C-A	0	1	0.0451807228915663
YIL046W-A	0	1	0.0451807228915663
YJL052C-A	0	1	0.0451807228915663
YHR175W-A	0	1	0.0451807228915663
YHR086W-A	0	1	0.0451807228915663
YJL133C-A	0	1	0.0451807228915663
YJL047C-A	0	1	0.0451807228915663
YJL077W-B	0	1	0.0451807228915663
YIL156W-B	0	1	0.0451807228915663
YHR007C-A	0	1	0.0451807228915663
YIL102C-A	0	1	0.0451807228915663
YIR021W-A	0	1	0.0451807228915663
YJR005C-A	0	1	0.0451807228915663
YJL127C-B	0	1	0.0451807228915663
YIL134C-A	0	1	0.0451807228915663
YOR072W-B	0	1	0.0451807228915663
YMR272W-B	0	1	0.0451807228915663
YKL023C-A	0	1	0.0451807228915663
YML054C-A	0	1	0.0451807228915663
YLR146W-A	0	1	0.0451807228915663
YJR151W-A	0	1	0.0451807228915663
YLL006W-A	0	1	0.0451807228915663
YNL024C-A	0	1	0.0451807228915663
YLR157W-E	0	1	0.0451807228915663
YLR162W-A	0	1	0.0451807228915663
YMR230W-A	0	1	0.0451807228915663
YNL042W-B	0	1	0.0451807228915663
YMR182W-A	0	1	0.0451807228915663
YLR342W-A	0	1	0.0451807228915663
YMR105W-A	0	1	0.0451807228915663
YKL096C-B	0	1	0.0451807228915663
YNL130C-A	0	1	0.0451807228915663
YOR032W-A	0	1	0.0451807228915663
YLL066W-B	0	1	0.0451807228915663
YLR466C-B	0	1	0.0451807228915663
YLR361C-A	0	1	0.0451807228915663
YOR034C-A	0	1	0.0451807228915663
YNL097C-B	0	1	0.0451807228915663
YNL067W-B	0	1	0.0451807228915663
YOR293C-A	0	1	0.0451807228915663
YMR247W-A	0	1	0.0451807228915663
YKL068W-A	0	1	0.0451807228915663
YKL106C-A	0	1	0.0451807228915663
YLR307C-A	0	1	0.0451807228915663
YLR412C-A	0	1	0.0451807228915663
YNL277W-A	0	1	0.0451807228915663
YOR011W-A	0	1	0.0451807228915663
YLR099W-A	0	1	0.0451807228915663
YNL146C-A	0	1	0.0451807228915663
YKL065W-A	0	1	0.0451807228915663
YOR020W-A	0	1	0.0451807228915663
YLR285C-A	0	1	0.0451807228915663
YKL183C-A	0	1	0.0451807228915663
YOL086W-A	0	1	0.0451807228915663
YMR175W-A	0	1	0.0451807228915663
YOR316C-A	0	1	0.0451807228915663
YOL155W-A	0	1	0.0451807228915663
YLR406C-A	0	1	0.0451807228915663
YJR112W-A	0	1	0.0451807228915663
YOR192C-C	0	1	0.0451807228915663
YOL097W-A	0	1	0.0451807228915663
YOR161C-C	0	1	0.0451807228915663
YMR315W-A	0	1	0.0451807228915663
YLR157C-C	0	1	0.0451807228915663
YOL166W-A	0	1	0.0451807228915663
YMR194C-B	0	1	0.0451807228915663
YMR030W-A	0	1	0.0451807228915663
YOL164W-A	0	1	0.0451807228915663
YMR001C-A	0	1	0.0451807228915663
YOR396W	0	1	0.0451807228915663
YPL038W-A	0	1	0.0451807228915663
YPL189C-A	0	1	0.0451807228915663
YPL119C-A	0	1	0.0451807228915663
YPL152W-A	0	1	0.0451807228915663
YOR376W-A	0	1	0.0451807228915663
YOR381W-A	0	1	0.0451807228915663
YOR394C-A	0	1	0.0451807228915663
YPR159C-A	0	1	0.0451807228915663
YPR145C-A	0	1	0.0451807228915663
YNL138W-A	0	1	0.0451807228915663
YPR108W-A	0	1	0.0451807228915663
YAR033W	0	0	0.0451127819548872
YAL058W	0	0	0.045045045045045
YJR131W	0	0	0.0449775112443778
YOR347C	0	0	0.0449101796407186
YKL134C	0	0	0.0448430493273543
YCL042W	0	1	0.0448430493273543
YNL125C	0	0	0.0447761194029851
YPR199C	0	0	0.0447093889716841
YMR203W	0	0	0.0446428571428571
YGR021W	0	1	0.0446428571428571
YCL033C	0	0	0.0445765230312036
YBL041W	0	0	0.0445103857566766
YDR155C	0	0	0.0444444444444444
YLR411W	0	0	0.0443786982248521
YAR031W	0	0	0.0443131462333826
YLR246W	0	0	0.0442477876106195
YAL063C	0	0	0.0441826215022091
YJL060W	0	0	0.0441176470588235
YCL030C	0	0	0.0440528634361234
YOR202W	0	0	0.0439882697947214
YPL092W	0	0	0.0439238653001464
YAL059W	0	0	0.043859649122807
YDL131W	0	0	0.0437956204379562
YAR018C	0	0	0.043731778425656
YOR130C	0	0	0.0436681222707424
YPR124W	0	0	0.0436046511627907
YDR381C-A	0	1	0.0436046511627907
YMR108W	0	0	0.0435413642960813
YCL021W-A	0	1	0.0435413642960813
YLR154W-C	0	1	0.0435413642960813
YGL087C	0	0	0.0434782608695652
YKL157W	0	0	0.0434153400868307
YBL066C	0	1	0.0434153400868307
YCL068C	0	1	0.0434153400868307
YDR435C	0	0	0.0433526011560694
YGR143W	0	0	0.0432900432900433
YAR019C	0	0	0.0432276657060519
YDR127W	0	0	0.0431654676258993
YAR007C	0	0	0.0431034482758621
YHR214C-E	0	1	0.0431034482758621
YHR213W-A	0	1	0.0431034482758621
YHR214C-D	0	1	0.0431034482758621
YHR212W-A	0	1	0.0431034482758621
YHR213W-B	0	1	0.0431034482758621
YLR159C-A	0	1	0.0431034482758621
YMR242W-A	0	1	0.0431034482758621
YOL019W-A	0	1	0.0431034482758621
YLR156C-A	0	1	0.0431034482758621
YLR154C-G	0	1	0.0431034482758621
YLR154C-H	0	1	0.0431034482758621
YMR062C	0	0	0.0430416068866571
YBR207W	0	0	0.0429799426934097
YIL167W	0	0	0.0429184549356223
YGR260W	0	0	0.0428571428571429
YOR134W	0	0	0.0427960057061341
YDR219C	0	0	0.0427350427350427
YOL140W	0	0	0.042674253200569
YJL153C	0	0	0.0426136363636364
YER086W	0	0	0.0425531914893617
YNL289W	0	0	0.0424929178470255
YOR108W	0	0	0.0424328147100424
YGL006W	0	0	0.0423728813559322
YGR066C	0	1	0.0423728813559322
YLR251W	0	0	0.0423131170662905
YDR476C	0	1	0.0423131170662905
YPL203W	0	0	0.0422535211267606
YER078C	0	0	0.0421940928270042
YER055C	0	0	0.0421348314606742
YGR256W	0	0	0.0420757363253857
YLR162W	0	1	0.0420757363253857
YPL005W	0	0	0.0420168067226891
YBR096W	0	1	0.0420168067226891
YDL182W	0	0	0.041958041958042
YAR015W	0	0	0.0418994413407821
YNL071W	0	0	0.0418410041841004
YJR109C	0	0	0.0417827298050139
YBR302C	0	1	0.0417827298050139
YMR041C	0	0	0.0417246175243394
YJL180C	0	0	0.0416666666666667
YBR147W	0	1	0.0416666666666667
YHR011W	0	0	0.0416088765603329
YFR057W	0	1	0.0416088765603329
YER015W	0	0	0.0415512465373961
YIL121W	0	0	0.04149377593361
YJL071W	0	0	0.0414364640883978
YBL040C	0	0	0.0413793103448276
YDR056C	0	1	0.0413793103448276
YMR175W	0	0	0.0413223140495868
Q0060	0	1	0.0413223140495868
Q0075	0	1	0.0413223140495868
YGR031W	0	1	0.0413223140495868
YAR002W	0	0	0.0412654745529574
YDR142C	0	0	0.0412087912087912
YGR023W	0	0	0.0411522633744856
YAR003W	0	0	0.0410958904109589
YIL099W	0	0	0.0410396716826265
YJL100W	0	0	0.040983606557377
Q0085	0	0	0.0409276944065484
YER076C	0	1	0.0409276944065484
Q0255	0	1	0.0409276944065484
Q0070	0	0	0.0408719346049046
YBL007C	0	0	0.0408163265306122
YDR171W	0	0	0.0407608695652174
YKR085C	0	0	0.0407055630936228
YGL263W	0	1	0.0407055630936228
YJR130C	0	0	0.040650406504065
YER017C	0	0	0.040595399188092
YER014W	0	0	0.0405405405405405
YNL003C	0	0	0.0404858299595142
YHR005C-A	0	0	0.0404312668463612
YHL004W	0	0	0.0403768506056528
YLR439W	0	0	0.0403225806451613
YPR067W	0	0	0.0402684563758389
YDR065W	0	0	0.0402144772117962
YDL180W	0	1	0.0402144772117962
YMR188C	0	0	0.0401606425702811
YNL322C	0	0	0.0401069518716578
YOR278W	0	0	0.0400534045393858
YLR414C	0	1	0.0400534045393858
YFL036W	0	0	0.04
YAR027W	0	1	0.04
YHR137W	0	0	0.0399467376830892
YAR008W	0	0	0.0398936170212766
YJL137C	0	0	0.0398406374501992
YKL208W	0	0	0.0397877984084881
YGR124W	0	0	0.0397350993377483
YAR064W	0	1	0.0397350993377483
YNL336W	0	1	0.0397350993377483
YGL117W	0	1	0.0397350993377483
YLR258W	0	0	0.0396825396825397
YLR157W-D	0	1	0.0396825396825397
YLR290C	0	1	0.0396825396825397
YKR070W	0	1	0.0396825396825397
YBR199W	0	0	0.0396301188903567
YMR195W	0	1	0.0396301188903567
YHR087W	0	0	0.0395778364116095
YLR139C	0	0	0.0395256916996047
YHR126C	0	1	0.0395256916996047
YGL192W	0	0	0.0394736842105263
YPL132W	0	0	0.0394218134034166
YPL021W	0	0	0.0393700787401575
YLL019C	0	0	0.0393184796854522
YDR084C	0	0	0.0392670157068063
YBL058W	0	0	0.0392156862745098
YHR057C	0	1	0.0392156862745098
Q0110	0	0	0.0391644908616188
YGL208W	0	0	0.0391134289439374
YAR014C	0	0	0.0390625
YGR215W	0	0	0.0390117035110533
YAR071W	0	0	0.038961038961039
YGR102C	0	1	0.038961038961039
YBL016W	0	0	0.0389105058365759
YML121W	0	0	0.038860103626943
YCR091W	0	0	0.0388098318240621
YDR497C	0	0	0.0387596899224806
YKL162C	0	1	0.0387596899224806
YGL156W	0	0	0.0387096774193548
YFL046W	0	1	0.0387096774193548
YGR201C	0	1	0.0387096774193548
YKL193C	0	0	0.038659793814433
YJR111C	0	1	0.038659793814433
YIL114C	0	0	0.0386100386100386
YIL065C	0	0	0.038560411311054
YNR035C	0	0	0.0385109114249037
YAL064W	0	1	0.0385109114249037
YDL024C	0	0	0.0384615384615385
YCL052C	0	0	0.0384122919334187
YAL067C	0	0	0.0383631713554987
YNL211C	0	1	0.0383631713554987
YMR282C	0	0	0.0383141762452107
YHR109W	0	0	0.038265306122449
YAR050W	0	0	0.0382165605095541
YJL200C	0	1	0.0382165605095541
YBL006C	0	0	0.0381679389312977
YLR370C	0	0	0.0381194409148666
YDR430C	0	0	0.0380710659898477
YBR249C	0	0	0.0380228136882129
YOL064C	0	0	0.0379746835443038
YJR008W	0	1	0.0379746835443038
YDR268W	0	0	0.0379266750948167
YDR530C	0	0	0.0378787878787879
YLL050C	0	0	0.0378310214375788
YPL250C	0	1	0.0378310214375788
YDL085W	0	0	0.0377833753148615
YBL019W	0	0	0.0377358490566038
YER048W-A	0	0	0.0376884422110553
YDR005C	0	0	0.0376411543287327
YBL020W	0	0	0.037593984962406
YOR037W	0	0	0.0375469336670839
YIL014C-A	0	1	0.0375469336670839
YMR023C	0	0	0.0375
YLR351C	0	1	0.0375
YGL002W	0	0	0.0374531835205993
YHR096C	0	0	0.0374064837905237
Q0140	0	0	0.037359900373599
YDL104C	0	1	0.037359900373599
YLR132C	0	0	0.0373134328358209
YLR059C	0	0	0.0372670807453416
YOR052C	0	1	0.0372670807453416
YDL188C	0	0	0.0372208436724566
YDR185C	0	1	0.0372208436724566
YAR023C	0	1	0.0372208436724566
YOR180C	0	0	0.0371747211895911
YOL047C	0	1	0.0371747211895911
YAR042W	0	0	0.0371287128712871
YML087C	0	1	0.0371287128712871
YDR037W	0	0	0.0370828182941904
YNL007C	0	0	0.037037037037037
YDR233C	0	1	0.037037037037037
YDR129C	0	0	0.0369913686806412
YNL169C	0	0	0.0369458128078818
YDR106W	0	0	0.03690036900369
YCR024C	0	0	0.0368550368550369
YAR028W	0	1	0.0368550368550369
YKL039W	0	1	0.0368550368550369
YLR163C	0	0	0.0368098159509202
YLR445W	0	1	0.0368098159509202
YJR062C	0	0	0.0367647058823529
YAR020C	0	1	0.0367647058823529
YGR077C	0	0	0.0367197062423501
YNL056W	0	1	0.0367197062423501
YDR272W	0	0	0.0366748166259169
YBR157C	0	1	0.0366748166259169
YLR239C	0	0	0.0366300366300366
YDR379C-A	0	1	0.0366300366300366
YBR214W	0	0	0.0365853658536585
YJL062W-A	0	1	0.0365853658536585
YML007C-A	0	1	0.0365853658536585
YHR155W	0	1	0.0365853658536585
YHR050W	0	0	0.0365408038976857
YGL054C	0	0	0.0364963503649635
YPL273W	0	0	0.0364520048602673
YBR169C	0	0	0.0364077669902913
YML086C	0	0	0.0363636363636364
YHR029C	0	1	0.0363636363636364
YGL018C	0	0	0.036319612590799
YMR321C	0	1	0.036319612590799
YHR043C	0	0	0.0362756952841596
YGL047W	0	0	0.036231884057971
YKL055C	0	0	0.0361881785283474
YAR068W	0	1	0.0361881785283474
YBL011W	0	0	0.036144578313253
YAR029W	0	1	0.036144578313253
YLR346C	0	0	0.036101083032491
YER050C	0	0	0.0360576923076923
YGR015C	0	1	0.0360576923076923
YBL005W	0	0	0.0360144057623049
YML066C	0	0	0.0359712230215827
YGR197C	0	0	0.0359281437125748
YFR003C	0	0	0.0358851674641148
YGL148W	0	0	0.03584229390681
YBR011C	0	0	0.035799522673031
YMR096W	0	0	0.0357568533969011
YOR350C	0	1	0.0357568533969011
YDL134C	0	0	0.0357142857142857
YPR116W	0	1	0.0357142857142857
YJL131C	0	1	0.0357142857142857
YER095W	0	0	0.0356718192627824
YBL004W	0	0	0.0356294536817102
YDL246C	0	0	0.0355871886120996
YLR149C	0	1	0.0355871886120996
YOR185C	0	0	0.0355450236966825
YCL001W-A	0	1	0.0355450236966825
YFL060C	0	0	0.0355029585798817
YNL237W	0	1	0.0355029585798817
YLR091W	0	1	0.0355029585798817
YIR024C	0	1	0.0355029585798817
YLR152C	0	1	0.0355029585798817
YBR077C	0	0	0.0354609929078014
YMR207C	0	0	0.0354191263282172
YHR002W	0	0	0.035377358490566
YOR334W	0	0	0.0353356890459364
YBL017C	0	0	0.0352941176470588
YBL013W	0	0	0.0352526439482961
YBL009W	0	0	0.0352112676056338
YNL208W	0	1	0.0352112676056338
YDR001C	0	0	0.0351699882766706
YCL064C	0	0	0.0351288056206089
YBL095W	0	1	0.0351288056206089
YML052W	0	0	0.0350877192982456
YGR257C	0	0	0.0350467289719626
YGL226W	0	1	0.0350467289719626
YPR200C	0	0	0.0350058343057176
YPL130W	0	0	0.034965034965035
YMR298W	0	0	0.0349243306169965
YPR058W	0	0	0.0348837209302326
YOR184W	0	0	0.0348432055749129
YLR190W	0	0	0.0348027842227378
YIL041W	0	1	0.0348027842227378
YER061C	0	0	0.0347624565469293
YPR166C	0	0	0.0347222222222222
YMR115W	0	1	0.0347222222222222
YJR161C	0	1	0.0347222222222222
YCR028C-A	0	0	0.0346820809248555
YHR160C	0	0	0.0346420323325635
YPR134W	0	0	0.0346020761245675
YJR074W	0	0	0.0345622119815668
YGR029W	0	0	0.0345224395857307
YJL068C	0	0	0.0344827586206897
YBL056W	0	0	0.034443168771527
YGR263C	0	1	0.034443168771527
YMR281W	0	0	0.0344036697247706
YJR102C	0	0	0.0343642611683849
YEL004W	0	0	0.034324942791762
YEL006W	0	0	0.0342857142857143
YJL159W	0	0	0.0342465753424658
YOL013W-A	0	1	0.0342465753424658
YBL026W	0	0	0.0342075256556442
YDR533C	0	1	0.0342075256556442
YOL033W	0	0	0.0341685649202733
YAL067W-A	0	1	0.0341685649202733
YNR075C-A	0	1	0.0341685649202733
YHR038W	0	0	0.0341296928327645
YCR036W	0	0	0.0340909090909091
YPR160W	0	0	0.0340522133938706
YOR297C	0	0	0.0340136054421769
YBL018C	0	0	0.0339750849377123
YDL033C	0	0	0.0339366515837104
YFR014C	0	0	0.0338983050847458
YGL237C	0	0	0.0338600451467269
YNL083W	0	0	0.0338218714768884
YOR049C	0	0	0.0337837837837838
YBL008W	0	0	0.0337457817772778
YGL010W	0	1	0.0337457817772778
YOR220W	0	1	0.0337457817772778
YGL161C	0	0	0.0337078651685393
YMR095C	0	0	0.0336700336700337
YPR027C	0	1	0.0336700336700337
Q0055	0	0	0.0336322869955157
YBL101C	0	0	0.0335946248600224
YER001W	0	0	0.0335570469798658
YIL101C	0	0	0.0335195530726257
YPL272C	0	1	0.0335195530726257
YDL054C	0	0	0.0334821428571429
YOR387C	0	1	0.0334821428571429
Q0065	0	0	0.0334448160535117
YOL009C	0	0	0.0334075723830735
YNL019C	0	1	0.0334075723830735
YGL211W	0	0	0.0333704115684093
YLR382C	0	0	0.0333333333333333
YOR201C	0	0	0.0332963374028857
YJR144W	0	0	0.0332594235033259
YLR137W	0	1	0.0332594235033259
YNL033W	0	1	0.0332594235033259
YMR089C	0	0	0.0332225913621262
YBL014C	0	0	0.0331858407079646
YPL040C	0	0	0.0331491712707182
YBR053C	0	1	0.0331491712707182
YGR044C	0	0	0.033112582781457
YLR219W	0	0	0.0330760749724366
YCR073W-A	0	0	0.0330396475770925
Q0115	0	0	0.033003300330033
YMR139W	0	0	0.032967032967033
YGR171C	0	0	0.0329308452250274
YMR035W	0	0	0.0328947368421053
YPR065W	0	0	0.0328587075575027
YBR251W	0	0	0.0328227571115974
YDR483W	0	0	0.0327868852459016
YCR069W	0	1	0.0327868852459016
YNR034W	0	0	0.0327510917030568
YOR131C	0	1	0.0327510917030568
YMR251W	0	0	0.0327153762268266
YJL141C	0	0	0.0326797385620915
YOR173W	0	0	0.0326441784548422
YGR207C	0	1	0.0326441784548422
YBR213W	0	0	0.0326086956521739
YJL003W	0	0	0.0325732899022801
YGL080W	0	1	0.0325732899022801
YLR289W	0	1	0.0325732899022801
YLR093C	0	0	0.0325379609544469
YDR504C	0	1	0.0325379609544469
YNL115C	0	1	0.0325379609544469
YOL109W	0	0	0.0325027085590466
YIL088C	0	0	0.0324675324675325
YBL032W	0	0	0.0324324324324324
YBL080C	0	0	0.0323974082073434
YBL036C	0	0	0.0323624595469256
YOL119C	0	0	0.0323275862068966
YBL024W	0	0	0.0322927879440258
YML116W	0	0	0.032258064516129
YBL037W	0	0	0.0322234156820623
YJL164C	0	0	0.0321888412017167
YLR177W	0	1	0.0321888412017167
YOL024W	0	1	0.0321888412017167
YPL280W	0	1	0.0321888412017167
YBL023C	0	0	0.0321543408360129
YNR062C	0	1	0.0321543408360129
YGL146C	0	1	0.0321543408360129
YBR071W	0	1	0.0321543408360129
YCR039C	0	0	0.0321199143468951
YDR073W	0	0	0.0320855614973262
YGR289C	0	0	0.032051282051282
Q0050	0	0	0.032017075773746
YDR486C	0	0	0.0319829424307036
YFR042W	0	1	0.0319829424307036
YBR146W	0	0	0.0319488817891374
YBR234C	0	0	0.0319148936170213
YBL028C	0	0	0.0318809776833156
YPL013C	0	0	0.0318471337579618
YNL046W	0	0	0.031813361611877
YBR018C	0	0	0.0317796610169492
YFR017C	0	1	0.0317796610169492
YGL136C	0	0	0.0317460317460317
YPL221W	0	0	0.0317124735729387
YNL202W	0	0	0.0316789862724393
YMR003W	0	1	0.0316789862724393
YPL083C	0	0	0.0316455696202532
YPR011C	0	0	0.0316122233930453
YMR064W	0	0	0.0315789473684211
YBL010C	0	1	0.0315789473684211
YPL281C	0	1	0.0315789473684211
YKL159C	0	0	0.0315457413249211
YJR108W	0	0	0.0315126050420168
YDR018C	0	0	0.0314795383001049
YOR137C	0	0	0.0314465408805031
YEL059C-A	0	0	0.031413612565445
YHR210C	0	1	0.031413612565445
YGR288W	0	0	0.0313807531380753
YBR218C	0	0	0.0313479623824451
YCR075C	0	0	0.0313152400835073
YBL042C	0	0	0.0312825860271116
YNR040W	0	1	0.0312825860271116
YBR013C	0	1	0.0312825860271116
YHR028C	0	0	0.03125
YBL025W	0	0	0.0312174817898023
YMR029C	0	0	0.0311850311850312
YGL248W	0	0	0.0311526479750779
YLL023C	0	1	0.0311526479750779
YMR071C	0	0	0.0311203319502075
YDR287W	0	0	0.0310880829015544
YKL163W	0	0	0.031055900621118
YPL069C	0	0	0.031023784901758
YDR085C	0	0	0.0309917355371901
YGL119W	0	0	0.0309597523219814
YKL070W	0	0	0.0309278350515464
YIL160C	0	0	0.0308959835221421
YIL093C	0	0	0.0308641975308642
YJR096W	0	0	0.0308324768756423
YGL057C	0	1	0.0308324768756423
YFL038C	0	0	0.0308008213552361
YLR284C	0	0	0.0307692307692308
YGR147C	0	0	0.0307377049180328
YLR303W	0	0	0.0307062436028659
YGR110W	0	1	0.0307062436028659
YOR266W	0	0	0.0306748466257669
YPL223C	0	0	0.0306435137895812
YER098W	0	0	0.0306122448979592
YDR237W	0	0	0.0305810397553517
YOL027C	0	0	0.0305498981670061
YCR045C	0	1	0.0305498981670061
YBR033W	0	1	0.0305498981670061
YJL218W	0	1	0.0305498981670061
YBL035C	0	0	0.0305188199389624
YBL039C	0	0	0.0304878048780488
YMR210W	0	0	0.0304568527918782
YCR048W	0	0	0.0304259634888438
YLR253W	0	1	0.0304259634888438
YCR003W	0	0	0.0303951367781155
YLL052C	0	0	0.0303643724696356
YIR043C	0	1	0.0303643724696356
YOR178C	0	0	0.0303336703741153
YDR545W	0	0	0.0303030303030303
YBL029W	0	1	0.0303030303030303
YBL027W	0	0	0.0302724520686176
YHR053C	0	0	0.030241935483871
YFR008W	0	0	0.0302114803625378
YDR003W	0	0	0.0301810865191147
YNL036W	0	0	0.0301507537688442
YHR101C	0	0	0.0301204819277108
YOL032W	0	0	0.0300902708124373
YGL062W	0	0	0.030060120240481
YGR206W	0	0	0.03003003003003
YGR212W	0	0	0.03
YOL083W	0	1	0.03
YMR315W	0	1	0.03
YHR195W	0	0	0.02997002997003
YBR038W	0	0	0.029940119760479
YKR093W	0	0	0.0299102691924227
YOL016C	0	0	0.0298804780876494
YBR029C	0	0	0.0298507462686567
YBR022W	0	0	0.0298210735586481
YKR034W	0	0	0.0297914597815293
YMR066W	0	1	0.0297914597815293
YHR176W	0	0	0.0297619047619048
YCL038C	0	0	0.0297324083250743
YHL043W	0	0	0.0297029702970297
YOL164W	0	0	0.029673590504451
YNL213C	0	0	0.0296442687747036
YAR066W	0	1	0.0296442687747036
YOR126C	0	0	0.0296150049358342
YGL256W	0	0	0.029585798816568
YNL142W	0	0	0.0295566502463054
YMR104C	0	0	0.0295275590551181
YBL049W	0	1	0.0295275590551181
YBL046W	0	0	0.0294985250737463
YLR090W	0	0	0.0294695481335953
YCL049C	0	1	0.0294695481335953
YER083C	0	0	0.0294406280667321
YIR021W	0	0	0.0294117647058824
YER054C	0	0	0.029382957884427
YMR238W	0	0	0.0293542074363992
YKL019W	0	0	0.0293255131964809
YBL034C	0	0	0.029296875
YIL049W	0	0	0.0292682926829268
YOR022C	0	1	0.0292682926829268
YGL059W	0	1	0.0292682926829268
YCR030C	0	1	0.0292682926829268
YOR221C	0	0	0.0292397660818713
YCL047C	0	1	0.0292397660818713
YBR006W	0	0	0.0292112950340798
YKL124W	0	0	0.0291828793774319
YGR177C	0	0	0.0291545189504373
YBR019C	0	0	0.029126213592233
YMR323W	0	1	0.029126213592233
YOL108C	0	0	0.02909796314258
YER057C	0	1	0.02909796314258
YBL051C	0	0	0.0290697674418605
YCR061W	0	0	0.0290416263310745
YMR196W	0	1	0.0290416263310745
YGR084C	0	0	0.0290135396518375
YDL048C	0	1	0.0290135396518375
YLR312W-A	0	0	0.0289855072463768
YGR150C	0	1	0.0289855072463768
YPR024W	0	0	0.028957528957529
YPL056C	0	1	0.028957528957529
YLR369W	0	0	0.0289296046287367
YNL045W	0	0	0.0289017341040462
YLR080W	0	0	0.0288739172281039
YLL006W	0	0	0.0288461538461538
YDR405W	0	0	0.0288184438040346
YMR169C	0	0	0.0287907869481766
YOR012W	0	1	0.0287907869481766
YJR045C	0	0	0.0287631831255992
YHR067W	0	0	0.028735632183908
YHL014C	0	1	0.028735632183908
YLR345W	0	0	0.0287081339712919
YNL183C	0	0	0.0286806883365201
YPR030W	0	0	0.0286532951289398
YHR034C	0	0	0.0286259541984733
YPL218W	0	0	0.0285986653956149
YGR141W	0	0	0.0285714285714286
YOL131W	0	1	0.0285714285714286
YCR082W	0	0	0.0285442435775452
YDL010W	0	1	0.0285442435775452
YHR183W	0	0	0.0285171102661597
YBL031W	0	1	0.0285171102661597
YOL154W	0	1	0.0285171102661597
YKL027W	0	1	0.0285171102661597
YPR047W	0	0	0.0284900284900285
YMR197C	0	0	0.0284629981024668
YOR388C	0	0	0.028436018957346
YOR393W	0	1	0.028436018957346
YOL023W	0	0	0.0284090909090909
YDR380W	0	0	0.0283822138126774
YLL017W	0	0	0.0283553875236295
YDR036C	0	0	0.028328611898017
YOR155C	0	0	0.0283018867924528
YNL168C	0	1	0.0283018867924528
YBR056W	0	1	0.0283018867924528
YBL054W	0	0	0.0282752120640905
YOL110W	0	0	0.0282485875706215
YLL005C	0	0	0.0282220131702728
YLR248W	0	0	0.0281954887218045
YFR035C	0	1	0.0281954887218045
YGR295C	0	1	0.0281954887218045
YBL057C	0	0	0.028169014084507
YGR080W	0	0	0.0281425891181989
YLR326W	0	1	0.0281425891181989
YHL036W	0	0	0.028116213683224
YDL149W	0	0	0.0280898876404494
YIL006W	0	0	0.0280636108512629
YHL020C	0	0	0.0280373831775701
YBR009C	0	0	0.0280112044817927
YIL106W	0	0	0.0279850746268657
YDR030C	0	0	0.0279589934762349
YHR214W	0	1	0.0279589934762349
YOR298W	0	0	0.0279329608938547
YBL055C	0	0	0.027906976744186
YPL147W	0	0	0.0278810408921933
YGR036C	0	0	0.0278551532033426
YIL034C	0	0	0.0278293135435993
YOR237W	0	0	0.0278035217794254
YIL105C	0	0	0.0277777777777778
YPL072W	0	0	0.0277520814061055
YKL138C-A	0	0	0.0277264325323475
YCL048W	0	0	0.0277008310249307
YJL147C	0	1	0.0277008310249307
YML002W	0	1	0.0277008310249307
YIR029W	0	0	0.0276752767527675
YIR001C	0	0	0.0276497695852535
YDL169C	0	1	0.0276497695852535
YGL258W	0	1	0.0276497695852535
YHR016C	0	0	0.0276243093922652
YBR015C	0	0	0.0275988960441582
YBL068W	0	0	0.0275735294117647
YBL052C	0	0	0.0275482093663912
YPL168W	0	1	0.0275482093663912
YOL025W	0	0	0.0275229357798165
YDL237W	0	1	0.0275229357798165
YLL028W	0	0	0.0274977085242896
YOL132W	0	0	0.0274725274725275
YLR121C	0	0	0.0274473924977127
YLR297W	0	1	0.0274473924977127
YPL003W	0	0	0.0274223034734918
YGR019W	0	0	0.0273972602739726
YJL156C	0	0	0.0273722627737226
YOR245C	0	0	0.0273473108477666
YDL119C	0	0	0.0273224043715847
YDR061W	0	1	0.0273224043715847
YMR148W	0	1	0.0273224043715847
YBL072C	0	0	0.0272975432211101
YGR193C	0	0	0.0272727272727273
YMR206W	0	1	0.0272727272727273
YKL160W	0	0	0.0272479564032698
YLL013C	0	0	0.0272232304900181
YGR286C	0	0	0.0271985494106981
YBL061C	0	0	0.0271739130434783
YLR120C	0	0	0.0271493212669683
YBL069W	0	0	0.027124773960217
YIL067C	0	1	0.027124773960217
YPL148C	0	0	0.02710027100271
YEL027W	0	0	0.0270758122743682
YDR350C	0	0	0.0270513976555455
YOR008C	0	0	0.027027027027027
YCR024C-A	0	0	0.027002700270027
YBR297W	0	0	0.026978417266187
YER183C	0	0	0.0269541778975741
YJL196C	0	0	0.0269299820466786
YMR177W	0	0	0.0269058295964126
YPR021C	0	0	0.0268817204301075
YKL182W	0	0	0.026857654431513
YGL104C	0	0	0.0268336314847943
YPR023C	0	0	0.0268096514745308
YDR019C	0	0	0.0267857142857143
Q0120	0	0	0.0267618198037467
YOL011W	0	0	0.0267379679144385
YOR193W	0	0	0.0267141585040071
YLR105C	0	0	0.0266903914590747
YBL085W	0	0	0.0266666666666667
YER072W	0	0	0.0266429840142096
YKL133C	0	1	0.0266429840142096
YJL116C	0	0	0.0266193433895297
YMR020W	0	0	0.0265957446808511
YMR101C	0	0	0.0265721877767936
YPL099C	0	1	0.0265721877767936
YGR053C	0	1	0.0265721877767936
YPR184W	0	0	0.0265486725663717
YKR104W	0	0	0.026525198938992
YBL063W	0	0	0.0265017667844523
YBL082C	0	0	0.0264783759929391
YBL091C	0	0	0.0264550264550265
YDR517W	0	0	0.026431718061674
YDR470C	0	0	0.0264084507042254
YOR305W	0	0	0.0263852242744063
YGL231C	0	1	0.0263852242744063
YOR100C	0	0	0.0263620386643234
YJL044C	0	0	0.0263388937664618
YGL226C-A	0	0	0.0263157894736842
YMR271C	0	0	0.0262927256792287
YLR438W	0	0	0.0262697022767075
YER119C	0	0	0.026246719160105
YHL018W	0	1	0.026246719160105
YJL118W	0	1	0.026246719160105
YBR086C	0	0	0.0262237762237762
YPR026W	0	0	0.0262008733624454
YGR149W	0	1	0.0262008733624454
YDR411C	0	0	0.0261780104712042
YER177W	0	0	0.02615518744551
YER103W	0	0	0.0261324041811847
YJL133W	0	0	0.0261096605744125
YLR070C	0	0	0.0260869565217391
YNL031C	0	0	0.0260642919200695
YGR127W	0	1	0.0260642919200695
YNL241C	0	0	0.0260416666666667
YKL100C	0	1	0.0260416666666667
YML068W	0	0	0.02601908065915
YKR089C	0	0	0.0259965337954939
YDR538W	0	0	0.025974025974026
YBR031W	0	0	0.0259515570934256
YBR082C	0	0	0.0259291270527226
YPL283C	0	0	0.0259067357512953
YCL034W	0	0	0.0258843830888697
YBR282W	0	0	0.0258620689655172
YDR043C	0	0	0.0258397932816537
YJL042W	0	0	0.0258175559380379
YBR151W	0	1	0.0258175559380379
YDL202W	0	0	0.0257953568357696
YMR191W	0	1	0.0257953568357696
YBR241C	0	1	0.0257953568357696
YGR131W	0	1	0.0257953568357696
YBL044W	0	1	0.0257953568357696
YLR054C	0	0	0.0257731958762887
YLR130C	0	0	0.0257510729613734
YBL087C	0	0	0.0257289879931389
YLR209C	0	0	0.025706940874036
YBL074C	0	0	0.0256849315068493
YDR459C	0	0	0.0256629597946963
YDL029W	0	0	0.0256410256410256
YER088C	0	0	0.0256191289496157
YJL055W	0	1	0.0256191289496157
YDR058C	0	0	0.0255972696245734
YKL171W	0	0	0.0255754475703325
YER063W	0	0	0.0255536626916525
YDR221W	0	0	0.025531914893617
YBR014C	0	1	0.025531914893617
YDR305C	0	0	0.0255102040816327
YDR436W	0	0	0.0254885301614274
YDL248W	0	1	0.0254885301614274
YLL053C	0	1	0.0254885301614274
YER190W	0	0	0.0254668930390492
YLR125W	0	1	0.0254668930390492
YJR065C	0	0	0.0254452926208651
YBL088C	0	0	0.0254237288135593
YNR022C	0	0	0.0254022015241321
YJL083W	0	0	0.0253807106598985
YPL015C	0	0	0.0253592561284869
YMR204C	0	0	0.0253378378378378
YPR063C	0	1	0.0253378378378378
YLR188W	0	0	0.0253164556962025
YBL084C	0	0	0.0252951096121417
YBR078W	0	0	0.025273799494524
YBR059C	0	0	0.0252525252525253
YBR048W	0	0	0.0252312867956266
YPL088W	0	0	0.0252100840336134
YPL104W	0	0	0.0251889168765743
YMR084W	0	1	0.0251889168765743
YJR125C	0	0	0.0251677852348993
YDR293C	0	0	0.0251466890192791
YBL079W	0	0	0.0251256281407035
YPL196W	0	0	0.0251046025104603
YER020W	0	0	0.0250836120401338
YDR453C	0	0	0.025062656641604
YBL092W	0	0	0.0250417362270451
YHR075C	0	0	0.0250208507089241
YIL024C	0	1	0.0250208507089241
YPL164C	0	0	0.025
YMR053C	0	0	0.0249791840133222
YGR296W	0	0	0.0249584026622296
YER039C-A	0	1	0.0249584026622296
YDL215C	0	0	0.0249376558603491
YMR166C	0	0	0.0249169435215947
YIL094C	0	0	0.024896265560166
YML100W	0	0	0.0248756218905473
YDR378C	0	0	0.0248550124275062
YEL012W	0	0	0.0248344370860927
YGL065C	0	0	0.0248138957816377
YNL044W	0	0	0.0247933884297521
YGL115W	0	0	0.0247729149463254
YPL171C	0	0	0.0247524752475248
YBR173C	0	0	0.0247320692497939
YGR199W	0	0	0.0247116968698517
YOL043C	0	0	0.0246913580246914
YBR128C	0	0	0.0246710526315789
YOL082W	0	0	0.0246507806080526
YJR115W	0	1	0.0246507806080526
YKL140W	0	0	0.0246305418719212
YBL067C	0	1	0.0246305418719212
YDR089W	0	0	0.0246103363412633
YPR125W	0	0	0.0245901639344262
YBL060W	0	1	0.0245901639344262
YML050W	0	1	0.0245901639344262
YLR053C	0	1	0.0245901639344262
YCR101C	0	1	0.0245901639344262
YFR026C	0	1	0.0245901639344262
YBR201W	0	0	0.0245700245700246
YMR174C	0	0	0.0245499181669394
YDR505C	0	1	0.0245499181669394
YMR200W	0	0	0.0245298446443173
YBL081W	0	1	0.0245298446443173
YBL105C	0	0	0.0245098039215686
YER087W	0	1	0.0245098039215686
YDR306C	0	0	0.0244897959183673
YKL011C	0	0	0.0244698205546493
YHR035W	0	1	0.0244698205546493
YBL089W	0	0	0.0244498777506112
YHR202W	0	1	0.0244498777506112
YPR204W	0	1	0.0244498777506112
YBR161W	0	0	0.0244299674267101
YLL042C	0	0	0.0244100895036615
YKL117W	0	0	0.024390243902439
YKL064W	0	0	0.0243704305442729
YCL067C	0	0	0.0243506493506494
YDR022C	0	0	0.024330900243309
YLL055W	0	1	0.024330900243309
YER186C	0	1	0.024330900243309
YJR103W	0	0	0.0243111831442464
YLR128W	0	0	0.0242914979757085
YER079W	0	1	0.0242914979757085
YGR012W	0	1	0.0242914979757085
YNL011C	0	1	0.0242914979757085
YBR025C	0	0	0.0242718446601942
YER048C	0	1	0.0242718446601942
YOR280C	0	1	0.0242718446601942
YPR183W	0	0	0.0242522231204527
YBL106C	0	0	0.024232633279483
YKL058W	0	0	0.0242130750605327
YMR022W	0	0	0.0241935483870968
YER185W	0	1	0.0241935483870968
YMR287C	0	0	0.024174053182917
YPR075C	0	0	0.0241545893719807
YDR214W	0	0	0.0241351568785197
YKR004C	0	0	0.0241157556270096
YHR120W	0	0	0.0240963855421687
YGL235W	0	1	0.0240963855421687
YMR118C	0	1	0.0240963855421687
YJR059W	0	0	0.0240770465489567
YBR090C	0	1	0.0240770465489567
YJL158C	0	0	0.0240577385725742
YBL093C	0	0	0.0240384615384615
YFL042C	0	1	0.0240384615384615
YHR171W	0	0	0.0240192153722978
YBR008C	0	0	0.024
YGR032W	0	0	0.0239808153477218
YBR023C	0	0	0.023961661341853
YGR284C	0	0	0.0239425379090184
YBR092C	0	0	0.0239234449760766
YLR097C	0	0	0.0239043824701195
YMR073C	0	0	0.0238853503184713
YHR017W	0	1	0.0238853503184713
YJL146W	0	0	0.0238663484486874
YKR005C	0	1	0.0238663484486874
YIR039C	0	1	0.0238663484486874
YER093C-A	0	1	0.0238663484486874
YNR048W	0	0	0.0238473767885533
YBL103C	0	0	0.0238284352660842
YBL086C	0	1	0.0238284352660842
YLL066C	0	1	0.0238284352660842
YBL097W	0	0	0.0238095238095238
YDR332W	0	1	0.0238095238095238
YIL089W	0	1	0.0238095238095238
YBR212W	0	0	0.0237906423473434
YOL152W	0	1	0.0237906423473434
YBL113C	0	1	0.0237906423473434
YMR264W	0	0	0.0237717908082409
YBR002C	0	0	0.0237529691211401
YDR109C	0	1	0.0237529691211401
YER080W	0	1	0.0237529691211401
YHR048W	0	0	0.0237341772151899
YGR146C	0	1	0.0237341772151899
YJL031C	0	0	0.0237154150197628
YJR099W	0	0	0.023696682464455
YNL063W	0	1	0.023696682464455
YLR036C	0	1	0.023696682464455
YGL196W	0	1	0.023696682464455
YNL242W	0	0	0.0236779794790845
YBR046C	0	1	0.0236779794790845
YOL151W	0	0	0.0236593059936909
YFR039C	0	1	0.0236593059936909
YHR219W	0	1	0.0236593059936909
YHR004C	0	0	0.0236406619385343
YFL068W	0	1	0.0236406619385343
YCR005C	0	0	0.0236220472440945
YLR066W	0	0	0.02360346184107
YBR004C	0	0	0.0235849056603774
YOL065C	0	0	0.02356637863315
YPL173W	0	0	0.0235478806907378
YMR193W	0	0	0.0235294117647059
YML055W	0	0	0.0235109717868339
YDL019C	0	0	0.0234925606891151
YML048W	0	0	0.0234741784037559
YHR083W	0	0	0.0234558248631744
YBR041W	0	0	0.0234375
YER067W	0	1	0.0234375
YML131W	0	0	0.0234192037470726
YDL210W	0	0	0.0234009360374415
YJR028W	0	0	0.0233826968043648
YBL076C	0	0	0.0233644859813084
YBR020W	0	0	0.0233463035019455
YJR100C	0	1	0.0233463035019455
YPL252C	0	0	0.0233281493001555
YPL091W	0	0	0.0233100233100233
YPL274W	0	0	0.0232919254658385
YIL040W	0	0	0.0232738557020946
YEL001C	0	1	0.0232738557020946
YML118W	0	1	0.0232738557020946
YMR295C	0	1	0.0232738557020946
YER014C-A	0	0	0.0232558139534884
YNL026W	0	0	0.0232378001549187
YNR066C	0	1	0.0232378001549187
YBR210W	0	0	0.0232198142414861
YER010C	0	1	0.0232198142414861
YDL222C	0	0	0.0232018561484919
YPR138C	0	0	0.0231839258114374
YOR190W	0	0	0.0231660231660232
YCR020C	0	0	0.0231481481481481
YDR391C	0	1	0.0231481481481481
YMR244W	0	1	0.0231481481481481
YPR008W	0	0	0.023130300693909
YHR218W	0	1	0.023130300693909
YBR076W	0	0	0.0231124807395994
YHR117W	0	1	0.0231124807395994
YIR044C	0	1	0.0231124807395994
YLR393W	0	0	0.023094688221709
YNR007C	0	0	0.0230769230769231
YBR127C	0	0	0.0230591852421214
YBR106W	0	0	0.0230414746543779
YFR055W	0	0	0.0230237912509593
YLR174W	0	0	0.0230061349693252
YOL162W	0	0	0.0229885057471264
YJL097W	0	0	0.0229709035222052
YMR170C	0	0	0.0229533282325937
YLR156W	0	1	0.0229533282325937
YPR109W	0	1	0.0229533282325937
YNL332W	0	0	0.0229357798165138
YPL265W	0	0	0.0229182582123759
YFL067W	0	1	0.0229182582123759
YDR286C	0	1	0.0229182582123759
YDR294C	0	0	0.0229007633587786
YKL034W	0	0	0.022883295194508
YHL031C	0	0	0.0228658536585366
YGL045W	0	0	0.0228484386900229
YDR316W	0	1	0.0228484386900229
YJL054W	0	0	0.0228310502283105
YBR017C	0	0	0.0228136882129278
YNL074C	0	0	0.0227963525835866
YER189W	0	1	0.0227963525835866
YBL107C	0	1	0.0227963525835866
YBR159W	0	0	0.0227790432801822
YBR021W	0	0	0.0227617602427921
YOR034C	0	0	0.0227445034116755
YFR006W	0	1	0.0227445034116755
YDR125C	0	0	0.0227272727272727
YPL024W	0	0	0.0227100681302044
YMR322C	0	0	0.0226928895612708
YIL031W	0	0	0.0226757369614512
YKL033W-A	0	1	0.0226757369614512
YCL045C	0	1	0.0226757369614512
YEL041W	0	0	0.0226586102719033
YKL107W	0	1	0.0226586102719033
YMR025W	0	0	0.0226415094339623
YER019C-A	0	0	0.0226244343891403
YPL257W	0	1	0.0226244343891403
YLR161W	0	1	0.0226244343891403
YHR208W	0	0	0.0226073850791258
YOR386W	0	0	0.0225903614457831
YOL060C	0	0	0.0225733634311512
YJL093C	0	0	0.0225563909774436
YGL221C	0	1	0.0225563909774436
YDR255C	0	0	0.0225394440270473
YPL029W	0	0	0.0225225225225225
YBR043C	0	0	0.0225056264066016
YBR103W	0	0	0.0224887556221889
YLR466W	0	0	0.0224719101123595
YIL120W	0	0	0.0224550898203593
YLR072W	0	1	0.0224550898203593
YDR331W	0	0	0.0224382946896036
YNL320W	0	1	0.0224382946896036
YDR463W	0	0	0.0224215246636771
YBR129C	0	0	0.0224047796863331
YGR111W	0	0	0.0223880597014925
YER005W	0	0	0.0223713646532438
YNL270C	0	0	0.022354694485842
YIL169C	0	1	0.022354694485842
YBR140C	0	0	0.0223380491437081
YOR016C	0	0	0.0223214285714286
YEL075C	0	1	0.0223214285714286
YCR012W	0	0	0.0223048327137546
YNR064C	0	0	0.0222882615156018
YEL016C	0	0	0.022271714922049
YPL260W	0	1	0.022271714922049
YEL076C-A	0	1	0.022271714922049
YBR034C	0	0	0.0222551928783383
YIR017C	0	0	0.022238695329874
YLR464W	0	1	0.022238695329874
YHL008C	0	1	0.022238695329874
YEL076C	0	1	0.022238695329874
YHR003C	0	1	0.022238695329874
YDR262W	0	1	0.022238695329874
YMR040W	0	1	0.022238695329874
YBR117C	0	0	0.0222222222222222
YIL073C	0	0	0.0222057735011103
YBR093C	0	0	0.022189349112426
YHL049C	0	1	0.022189349112426
YBR294W	0	0	0.0221729490022173
YPR133W-A	0	0	0.0221565731166913
YBL112C	0	1	0.0221565731166913
YBR066C	0	0	0.022140221402214
YLR260W	0	0	0.0221238938053097
YDR373W	0	0	0.0221075902726603
YKL038W	0	0	0.0220913107511046
YPR202W	0	1	0.0220913107511046
YPR203W	0	1	0.0220913107511046
YBL104C	0	1	0.0220913107511046
YLR341W	0	0	0.022075055187638
YHL034C	0	0	0.0220588235294118
YBR062C	0	1	0.0220588235294118
YHL050C	0	1	0.0220588235294118
YER136W	0	0	0.0220426157237326
YBL111C	0	1	0.0220426157237326
YLR404W	0	1	0.0220426157237326
YMR126C	0	1	0.0220426157237326
YBR280C	0	0	0.0220264317180617
YBR070C	0	0	0.0220102714600147
YAL064W-B	0	1	0.0220102714600147
YBR160W	0	0	0.0219941348973607
YJL225C	0	1	0.0219941348973607
YNR060W	0	0	0.021978021978022
YOR313C	0	0	0.0219619326500732
YMR265C	0	1	0.0219619326500732
YBR135W	0	0	0.021945866861741
YHR140W	0	1	0.021945866861741
YMR087W	0	0	0.0219298245614035
YBR030W	0	0	0.0219138056975895
YML133C	0	1	0.0219138056975895
YFL065C	0	1	0.0219138056975895
YGL107C	0	1	0.0219138056975895
YBR222C	0	1	0.0219138056975895
YJL170C	0	0	0.0218978102189781
YNL185C	0	0	0.0218818380743982
YBR057C	0	0	0.021865889212828
YOR223W	0	1	0.021865889212828
YKL175W	0	0	0.021849963583394
YNR013C	0	0	0.0218340611353712
YDR150W	0	0	0.0218181818181818
YFL039C	0	0	0.0218023255813953
YMR060C	0	0	0.0217864923747277
YHR199C	0	1	0.0217864923747277
YFL064C	0	1	0.0217864923747277
YHR116W	0	0	0.0217706821480406
YDL186W	0	1	0.0217706821480406
YLR426W	0	0	0.0217548948513416
YGL259W	0	1	0.0217548948513416
YNL121C	0	0	0.0217391304347826
YNL321W	0	1	0.0217391304347826
YGR254W	0	0	0.0217233888486604
YOL073C	0	1	0.0217233888486604
YBR101C	0	0	0.0217076700434153
YBR119W	0	0	0.0216919739696312
YJL089W	0	0	0.0216763005780347
YIR041W	0	0	0.0216606498194946
YJR122W	0	1	0.0216606498194946
YKL007W	0	0	0.0216450216450216
YBR042C	0	0	0.0216294160057678
YJL057C	0	1	0.0216294160057678
YOR036W	0	0	0.0216138328530259
YER133W	0	0	0.0215982721382289
YPL053C	0	0	0.0215827338129496
YNL159C	0	0	0.0215672178289001
YFL021W	0	0	0.021551724137931
YDL200C	0	0	0.0215362526920316
YAL034C	0	1	0.0215362526920316
YBR229C	0	0	0.0215208034433286
YJR078W	0	0	0.021505376344086
YLR067C	0	0	0.0214899713467049
YMR052W	0	0	0.0214745884037223
YHR080C	0	1	0.0214745884037223
YBR291C	0	0	0.0214592274678112
YMR059W	0	0	0.0214438884917798
YCR076C	0	1	0.0214438884917798
YPR128C	0	0	0.0214384508990318
YJL104W	0	0	0.0214384508990318
YJL212C	0	0	0.0214384508990318
YDL171C	0	0	0.0214384508990318
YJR061W	0	1	0.0214384508990318
YBR105C	0	0	0.0214384508990318
YPL264C	0	1	0.0214384508990318
YJL001W	0	0	0.0214384508990318
YKR076W	0	0	0.0214384508990318
YBR114W	0	0	0.0214384508990318
YDR226W	0	0	0.0214384508990318
YFR047C	0	0	0.0214384508990318
YPL113C	0	0	0.0214384508990318
YML029W	0	0	0.0214384508990318
YKL137W	0	1	0.0214384508990318
YLR462W	0	1	0.0214384508990318
YBR040W	0	0	0.0214384508990318
YJR001W	0	0	0.0214384508990318
YJR013W	0	0	0.0214384508990318
YDR357C	0	1	0.0214384508990318
YFR007W	0	1	0.0214384508990318
YMR135C	0	0	0.0214384508990318
YHR045W	0	1	0.0214384508990318
YBR058C	0	0	0.0214384508990318
YOR382W	0	0	0.0214384508990318
YBR007C	0	1	0.0214384508990318
[truncated: 3,790 more rows]
