# Supplementary material for: Computationally Driven, Quantitative Experiments Discover Genes Required for Mitochondrial Biogenesis
Source: PLoS Genet. 2009 Mar 20;5(3):e1000407. doi: 10.1371/journal.pgen.1000407 (PMC2648979; doi:10.1371/journal.pgen.1000407)
Supplement: Dataset S2 — Top 100 novel ensemble predictions for additional yeast biological processes. A zip file containing 387 tab-delimited text files of the ensemble predictions for the indicated Gene Ontology Biological Process Term. (21.70 MB GZ) [file pgen.1000407.s013.gz › GO_0006119.txt]

ORF	AnnotatedToTerm?	Uncharacterized_04152007?	Precision
YML081C-A	1	0	1.0
YGL187C	1	0	1.0
YHR051W	1	0	1.0
YDR377W	1	0	1.0
YLR395C	1	0	1.0
YPR020W	1	0	1.0
YDR298C	1	0	1.0
YDL004W	1	0	1.0
YDL067C	1	0	1.0
YDR529C	1	0	1.0
YOR065W	1	0	1.0
YNL052W	1	0	1.0
YLR038C	0	0	0.966666666666667
YPL271W	1	0	0.966666666666667
YFR033C	1	0	0.966666666666667
YMR256C	1	0	0.966666666666667
YLR295C	1	0	0.966666666666667
YBR039W	1	0	0.966666666666667
YHR001W-A	1	0	0.966666666666667
YGR183C	1	0	0.966666666666667
YKL016C	1	0	0.966666666666667
YJL166W	1	0	0.966666666666667
YJR121W	1	0	0.966666666666667
YPL078C	1	0	0.966666666666667
YBL099W	1	0	0.966666666666667
YDL181W	1	0	0.966666666666667
YPR191W	1	0	0.966666666666667
YEL024W	1	0	0.966666666666667
YML120C	1	0	0.966666666666667
YDR322C-A	1	0	0.966666666666667
YJR077C	0	0	0.941176470588235
YLL041C	1	0	0.941176470588235
YKL141W	1	0	0.941176470588235
YDR178W	1	0	0.941176470588235
YKL085W	0	0	0.914285714285714
YGL191W	0	0	0.888888888888889
YBL045C	0	0	0.868421052631579
YKL148C	1	0	0.868421052631579
YBL030C	0	0	0.846153846153846
YMR145C	0	0	0.825
YNR001C	0	0	0.804878048780488
YKL150W	0	0	0.785714285714286
YDR148C	0	0	0.767441860465116
YOR142W	0	0	0.75
YIL125W	0	0	0.733333333333333
YBR230C	0	1	0.733333333333333
YNL055C	0	0	0.717391304347826
YFR049W	0	0	0.702127659574468
YML091C	0	0	0.6875
YGR174C	0	0	0.673469387755102
YJR048W	0	0	0.66
YHR008C	0	0	0.647058823529412
YKR016W	0	1	0.647058823529412
YFL030W	0	0	0.634615384615385
YDR231C	0	0	0.62962962962963
YDL130W-A	1	0	0.62962962962963
YFL018C	0	0	0.618181818181818
YOR187W	0	0	0.607142857142857
YBL015W	0	0	0.596491228070175
YJR080C	0	1	0.596491228070175
YOR356W	0	0	0.586206896551724
YPL134C	0	0	0.576271186440678
YIL124W	0	0	0.566666666666667
YKL109W	0	0	0.557377049180328
YOR374W	0	0	0.548387096774194
YER141W	0	0	0.53968253968254
YKL192C	0	0	0.53125
YFR011C	0	1	0.53125
YIL155C	0	0	0.523076923076923
YML078W	0	0	0.515151515151515
YDR513W	0	0	0.507462686567164
YNL100W	0	1	0.507462686567164
YPL154C	0	0	0.5
YPL262W	0	0	0.492753623188406
YNL015W	0	0	0.485714285714286
YMR251W-A	0	0	0.47887323943662
YPL087W	0	0	0.472222222222222
YBL064C	0	0	0.469879518072289
YLL001W	0	0	0.469879518072289
YOR150W	0	0	0.469879518072289
YGR181W	0	0	0.469879518072289
YLR168C	0	1	0.469879518072289
YDR342C	0	0	0.469879518072289
YDR032C	0	1	0.469879518072289
Q0105	1	0	0.469879518072289
Q0130	1	0	0.469879518072289
Q0045	1	0	0.469879518072289
Q0250	1	0	0.469879518072289
YDR343C	0	0	0.469879518072289
Q0080	1	0	0.469879518072289
YBR149W	0	0	0.464285714285714
YBR269C	0	1	0.464285714285714
YJL102W	0	0	0.458823529411765
YDR494W	0	0	0.453488372093023
YNL315C	0	0	0.448275862068966
YOR215C	0	1	0.448275862068966
YLR304C	0	0	0.443181818181818
YER053C	0	0	0.438202247191011
YBR037C	0	0	0.433333333333333
YBR052C	0	1	0.433333333333333
YKL170W	0	0	0.428571428571429
YMR302C	0	0	0.423913043478261
YBR044C	0	0	0.421052631578947
YOL071W	0	0	0.421052631578947
YJL103C	1	0	0.421052631578947
YGR244C	0	0	0.416666666666667
YLL009C	0	0	0.412371134020619
YLR203C	0	0	0.408163265306122
YLR204W	0	0	0.407766990291262
YJL180C	0	0	0.407766990291262
YGL037C	0	0	0.407766990291262
YPR098C	0	1	0.407766990291262
Q0085	1	0	0.407766990291262
Q0275	1	0	0.407766990291262
YOR045W	0	0	0.403846153846154
YGR132C	0	0	0.4
YKL067W	0	0	0.39622641509434
YBL038W	0	0	0.392523364485981
YMR257C	0	0	0.388888888888889
YDL120W	0	0	0.385321100917431
YER154W	0	0	0.381818181818182
YBR185C	0	0	0.378378378378378
YOR147W	0	0	0.375
YMR250W	0	0	0.371681415929204
YKR065C	0	0	0.368421052631579
YNL274C	0	0	0.365217391304348
YOL082W	0	0	0.362068965517241
YNR045W	0	0	0.358974358974359
YFL014W	0	0	0.355932203389831
YGR220C	0	0	0.352941176470588
YLR193C	0	0	0.35
YOR173W	0	0	0.347107438016529
YOR136W	0	0	0.344262295081967
YMR002W	0	1	0.344262295081967
YDL072C	0	1	0.344262295081967
YLL026W	0	0	0.341463414634146
YBR053C	0	1	0.341463414634146
YPR149W	0	0	0.338709677419355
YCR097W	0	0	0.336
YPL215W	0	0	0.333333333333333
YNL200C	0	1	0.333333333333333
YNL037C	0	0	0.330708661417323
YLR257W	0	1	0.330708661417323
YMR225C	0	0	0.328125
YBR072W	0	0	0.325581395348837
YPR004C	0	1	0.325581395348837
YBL043W	0	0	0.323076923076923
YDR171W	0	0	0.320610687022901
YIL136W	0	1	0.320610687022901
YJL209W	0	0	0.318181818181818
YOR348C	0	0	0.315789473684211
YJL079C	0	1	0.315789473684211
YNL306W	0	0	0.313432835820896
YML054C	0	0	0.311111111111111
YKL151C	0	1	0.311111111111111
YPR100W	0	0	0.308823529411765
YPL059W	0	0	0.306569343065693
YMR110C	0	0	0.304347826086957
YJL045W	0	0	0.302158273381295
YMR056C	0	0	0.3
YER170W	0	0	0.297872340425532
YBR126C	0	0	0.295774647887324
YHL038C	0	0	0.293706293706294
YGR222W	0	0	0.291666666666667
YKL142W	0	0	0.289655172413793
YLR220W	0	0	0.287671232876712
YDR001C	0	0	0.285714285714286
YKL146W	0	0	0.283783783783784
YJR120W	0	0	0.281879194630872
YML110C	0	0	0.28
YBR262C	0	1	0.28
YKL103C	0	0	0.278145695364238
YPL118W	0	0	0.276315789473684
YBR056W	0	1	0.276315789473684
YCL040W	0	0	0.274509803921569
YDR391C	0	1	0.274509803921569
YPR083W	0	0	0.272727272727273
YDL137W	0	0	0.270967741935484
YNR002C	0	0	0.269230769230769
YJL066C	0	1	0.269230769230769
YNR018W	0	1	0.269230769230769
YGR046W	0	0	0.267515923566879
YIL157C	0	1	0.267515923566879
YDR376W	0	0	0.265822784810127
YOR031W	0	0	0.264150943396226
YNL284C	0	0	0.2625
YGR235C	0	1	0.2625
YPR082C	0	0	0.260869565217391
YHR198C	0	1	0.260869565217391
YKL167C	0	0	0.259259259259259
YGR088W	0	0	0.257668711656442
YKL026C	0	0	0.25609756097561
YOR064C	0	0	0.254545454545455
YER158C	0	1	0.254545454545455
YAL039C	0	0	0.254437869822485
YHR092C	0	0	0.254437869822485
YOR020C	0	0	0.254437869822485
YIL111W	1	0	0.254437869822485
YDR375C	0	0	0.252941176470588
YDR511W	0	0	0.251461988304094
YLR390W	0	0	0.25
YHR037W	0	0	0.248554913294798
YHR138C	0	0	0.247126436781609
YCL035C	0	0	0.245714285714286
YIR022W	0	0	0.244318181818182
YDR337W	0	0	0.242937853107345
YMR297W	0	0	0.241573033707865
YMR072W	0	0	0.240223463687151
YDR525W-A	0	1	0.240223463687151
YPL098C	0	0	0.238888888888889
YOR285W	0	1	0.238888888888889
YBL059W	0	1	0.238888888888889
YOR052C	0	1	0.238888888888889
YNL093W	0	0	0.237569060773481
YEL011W	0	0	0.236263736263736
YKL065C	0	1	0.236263736263736
YDL178W	0	0	0.234972677595628
YGR086C	0	0	0.234042553191489
YLR351C	0	1	0.234042553191489
YBR026C	0	0	0.234042553191489
YKL096W	0	0	0.234042553191489
YLR327C	0	1	0.234042553191489
YER026C	0	0	0.234042553191489
YMR181C	0	1	0.234042553191489
YPR140W	1	0	0.234042553191489
YJR019C	0	0	0.232804232804233
YER182W	0	1	0.232804232804233
YDR276C	0	0	0.231578947368421
YGR062C	0	0	0.230366492146597
YLR201C	0	0	0.229166666666667
YMR152W	0	0	0.227979274611399
YHR110W	0	0	0.22680412371134
YJL063C	0	0	0.225641025641026
YPL177C	0	0	0.224489795918367
YGR243W	0	1	0.224489795918367
YDR056C	0	1	0.224489795918367
YBR214W	0	0	0.223350253807107
YNL305C	0	1	0.223350253807107
YIR016W	0	1	0.223350253807107
YGL146C	0	1	0.223350253807107
YNL239W	0	0	0.222222222222222
YOR278W	0	0	0.221105527638191
YDL174C	0	0	0.22
YIL042C	0	0	0.218905472636816
YBR285W	0	1	0.218905472636816
YPL004C	0	0	0.217821782178218
YOR040W	0	0	0.216748768472906
YDR041W	0	0	0.215686274509804
YCL042W	0	1	0.215686274509804
YER004W	0	1	0.215686274509804
YGR028W	0	0	0.214634146341463
YKL093W	0	0	0.213592233009709
YIL099W	0	0	0.21256038647343
YGR101W	0	0	0.211538461538462
YGR230W	0	0	0.210526315789474
YGR033C	0	0	0.20952380952381
YFR017C	0	1	0.20952380952381
YDR079W	0	0	0.208530805687204
YJR085C	0	1	0.208530805687204
YBR035C	0	0	0.207547169811321
YGL068W	0	0	0.206572769953052
YBL090W	0	0	0.205607476635514
YIL098C	0	0	0.204651162790698
YDR096W	0	0	0.203703703703704
YMR023C	0	0	0.202764976958525
YGL057C	0	1	0.202764976958525
YLR178C	0	0	0.201834862385321
YBR067C	0	0	0.200913242009132
YER044C	0	0	0.2
YNL333W	0	0	0.199095022624434
YLR258W	0	0	0.198198198198198
YML030W	0	1	0.198198198198198
YHL021C	0	1	0.198198198198198
YGR231C	0	0	0.197309417040359
YLR356W	0	1	0.197309417040359
YOR176W	0	0	0.196428571428571
YPL206C	0	0	0.195555555555556
YBL001C	0	0	0.194690265486726
YKR067W	0	0	0.193832599118943
YOL042W	0	1	0.193832599118943
Q0050	0	0	0.192982456140351
YPR028W	0	0	0.192139737991266
YML050W	0	1	0.192139737991266
YGL010W	0	1	0.192139737991266
YNL135C	0	0	0.191304347826087
YMR105C	0	0	0.19047619047619
YER153C	0	0	0.189655172413793
YPL107W	0	1	0.189655172413793
YDL046W	0	0	0.188841201716738
YPL026C	0	0	0.188034188034188
YPL135W	0	0	0.187234042553191
YDR055W	0	0	0.186440677966102
YLR069C	0	0	0.185654008438819
YPL183W-A	0	0	0.184873949579832
YHR044C	0	0	0.184100418410042
YDL066W	0	0	0.183333333333333
YMR286W	0	0	0.182572614107884
YCR071C	0	0	0.181818181818182
YNR036C	0	0	0.181069958847737
YBR001C	0	0	0.180327868852459
YNL194C	0	0	0.179591836734694
YEL020W-A	0	0	0.178861788617886
YCL025C	0	0	0.178137651821862
YJR133W	0	0	0.17741935483871
YKL133C	0	1	0.17741935483871
YHL032C	0	0	0.176706827309237
YGR250C	0	1	0.176706827309237
YNL160W	0	0	0.176
YBR147W	0	1	0.176
YMR122W-A	0	1	0.176
YMR206W	0	1	0.176
YPL186C	0	1	0.176
YOR125C	0	0	0.175298804780877
YJR051W	0	0	0.174603174603175
YNL070W	0	0	0.173913043478261
YDL169C	0	1	0.173913043478261
YOR286W	0	1	0.173913043478261
YOR122C	0	0	0.173228346456693
YHR033W	0	1	0.173228346456693
YKR066C	0	0	0.172549019607843
YOR354C	0	0	0.171875
YOR220W	0	1	0.171875
YOR289W	0	1	0.171875
YGR053C	0	1	0.171875
YDR059C	0	0	0.171206225680934
YBL078C	0	0	0.170542635658915
YML129C	0	0	0.16988416988417
YGR102C	0	1	0.16988416988417
YGL096W	0	0	0.169230769230769
YBR085W	0	0	0.168582375478927
YIR024C	0	1	0.168582375478927
YBR122C	0	0	0.16793893129771
YNL125C	0	0	0.167300380228137
YOL129W	0	0	0.166666666666667
YPL230W	0	1	0.166666666666667
YNL173C	0	0	0.166037735849057
YKL213C	0	0	0.165413533834586
YMR041C	0	0	0.164794007490637
YGL219C	0	0	0.164179104477612
YIL087C	0	1	0.164179104477612
YPL057C	0	0	0.163568773234201
YNL011C	0	1	0.163568773234201
YDL027C	0	1	0.163568773234201
YNL237W	0	1	0.163568773234201
YFR042W	0	1	0.163568773234201
YNL083W	0	0	0.162962962962963
YML132W	0	0	0.162361623616236
YBL049W	0	1	0.162361623616236
YGL038C	0	0	0.161764705882353
YOL052C-A	0	0	0.161172161172161
YDR070C	0	1	0.161172161172161
YJL161W	0	1	0.161172161172161
YPR155C	0	0	0.160583941605839
YCR069W	0	1	0.160583941605839
YIL070C	0	0	0.16
YLR394W	0	0	0.159420289855072
YMR267W	0	0	0.15884476534296
YNL310C	0	0	0.158273381294964
YJR034W	0	0	0.157706093189964
YER053C-A	0	1	0.157706093189964
YJR104C	0	0	0.157142857142857
YML087C	0	1	0.157142857142857
YPR024W	0	0	0.156583629893238
YOL048C	0	1	0.156583629893238
YKL091C	0	1	0.156583629893238
YJL164C	0	0	0.156028368794326
YJR096W	0	0	0.15547703180212
YIL062C	0	0	0.154929577464789
YLR251W	0	0	0.154385964912281
YKL094W	0	1	0.154385964912281
YOR228C	0	1	0.154385964912281
YLR023C	0	0	0.153846153846154
YLR059C	0	0	0.153310104529617
YIL113W	0	0	0.152777777777778
YKR076W	0	0	0.152249134948097
YLL042C	0	0	0.151724137931034
YDR296W	0	0	0.151202749140893
YGL226W	0	1	0.151202749140893
YEL052W	0	1	0.151202749140893
YDL049C	0	0	0.150684931506849
YCR079W	0	0	0.150170648464164
YDL107W	0	0	0.149659863945578
YAL062W	0	0	0.149152542372881
YIL077C	0	0	0.148648648648649
YHR059W	0	0	0.148148148148148
YHR147C	0	0	0.147651006711409
YGR282C	0	0	0.147157190635452
YGR165W	0	0	0.146666666666667
YOL143C	0	0	0.146179401993355
YMR150C	0	0	0.145695364238411
YDL125C	0	0	0.145214521452145
YDR018C	0	0	0.144736842105263
YML009C	0	0	0.144262295081967
YBR120C	0	0	0.143790849673203
YIL119C	0	0	0.143322475570033
YDL022W	0	0	0.142857142857143
YFL005W	0	0	0.142394822006472
YMR272C	0	0	0.141935483870968
YLL019C	0	0	0.141479099678457
YFL062W	0	1	0.141479099678457
YFL042C	0	1	0.141479099678457
YEL050C	0	0	0.141025641025641
YJL151C	0	1	0.141025641025641
YDR077W	0	0	0.140575079872204
YDR197W	0	0	0.140127388535032
YLL039C	0	0	0.13968253968254
YML055W	0	0	0.139240506329114
YMR040W	0	1	0.139240506329114
YDL085W	0	0	0.138801261829653
YKL217W	0	0	0.138364779874214
YIR038C	0	0	0.137931034482759
YOR137C	0	0	0.1375
YHR005C-A	0	0	0.137071651090343
YLR283W	0	1	0.137071651090343
YHR024C	0	0	0.136645962732919
YDR277C	0	0	0.136222910216718
YFR003C	0	0	0.135802469135802
YPL132W	0	0	0.135384615384615
YPR006C	0	0	0.134969325153374
YER058W	0	0	0.134556574923547
YCR004C	0	1	0.134556574923547
YCR083W	0	0	0.134146341463415
YGR248W	0	0	0.133738601823708
YPR075C	0	0	0.133333333333333
YMR175W	0	0	0.132930513595166
YGL080W	0	1	0.132930513595166
YPR061C	0	1	0.132930513595166
YOR317W	0	0	0.132530120481928
YHR086W	0	0	0.132132132132132
YOR375C	0	0	0.131736526946108
YNL081C	0	0	0.13134328358209
YPL109C	0	1	0.13134328358209
YKL124W	0	0	0.130952380952381
YKL043W	0	0	0.130563798219585
YGL121C	0	0	0.130177514792899
YKL062W	0	0	0.129793510324484
YGL040C	0	0	0.129411764705882
YLR149C	0	1	0.129411764705882
YDR115W	0	0	0.129032258064516
YBR286W	0	0	0.128654970760234
YDR322W	0	0	0.128279883381924
YHR175W	0	0	0.127906976744186
YPR192W	0	0	0.127536231884058
YNL073W	0	0	0.127167630057803
YAL030W	0	0	0.126801152737752
YNL131W	0	0	0.126436781609195
YDR204W	0	0	0.126074498567335
YLR290C	0	1	0.126074498567335
YMR015C	0	0	0.125714285714286
YJL144W	0	0	0.125356125356125
YKL201C	0	0	0.125
YGL006W	0	0	0.124645892351275
YOR155C	0	0	0.124293785310734
YNL334C	0	0	0.123943661971831
YNL156C	0	0	0.123595505617978
YOL053W	0	1	0.123595505617978
YML128C	0	0	0.123249299719888
YMR252C	0	1	0.123249299719888
YCL038C	0	0	0.122905027932961
YBR302C	0	1	0.122905027932961
YKL195W	0	0	0.122562674094708
YIL065C	0	0	0.122222222222222
YJL026W	0	0	0.121883656509695
YEL066W	0	0	0.121546961325967
YCR024C	0	0	0.121212121212121
YDR287W	0	0	0.120879120879121
YJR113C	0	0	0.120547945205479
YGL143C	0	0	0.120218579234973
YPR047W	0	0	0.119891008174387
YBL102W	0	0	0.119565217391304
YLR253W	0	1	0.119565217391304
YDR284C	0	0	0.119241192411924
YDR504C	0	1	0.119241192411924
YHL048W	0	0	0.118918918918919
YPR193C	0	0	0.118598382749326
YNL092W	0	1	0.118598382749326
YOL073C	0	1	0.118598382749326
YGR194C	0	0	0.118279569892473
YPL222W	0	1	0.118279569892473
YKR046C	0	0	0.117962466487936
YJL210W	0	0	0.117647058823529
YLR081W	0	0	0.117333333333333
YDR058C	0	0	0.117021276595745
YPR005C	0	0	0.116710875331565
YLR152C	0	1	0.116710875331565
YGR076C	0	0	0.116402116402116
YDL079C	0	0	0.116094986807388
YBR127C	0	0	0.115789473684211
YPR166C	0	0	0.115485564304462
YER046W	0	0	0.115183246073298
YOL101C	0	0	0.114882506527415
YGR023W	0	0	0.114583333333333
YAL007C	0	0	0.114285714285714
YGR215W	0	0	0.113989637305699
YAL008W	0	1	0.113989637305699
YML058W	0	0	0.113695090439276
YML002W	0	1	0.113695090439276
YGL208W	0	0	0.11340206185567
YDR347W	0	0	0.113110539845758
YLR350W	0	0	0.112820512820513
YPR165W	0	0	0.112531969309463
YAL046C	0	1	0.112531969309463
YJL048C	0	0	0.112244897959184
YIR037W	0	0	0.111959287531807
YNR022C	0	0	0.111675126903553
YOL147C	0	0	0.111392405063291
YGL156W	0	0	0.111111111111111
YPR026W	0	0	0.110831234256927
YDL078C	0	0	0.110552763819095
YBR139W	0	0	0.110294117647059
YAL005C	0	0	0.110294117647059
YLR284C	0	0	0.110294117647059
YIL051C	0	0	0.110294117647059
YBR221C	0	0	0.110294117647059
YOL155C	0	0	0.110294117647059
YDL045W-A	0	0	0.110294117647059
YER093C-A	0	1	0.110294117647059
YPL270W	0	0	0.110294117647059
YGR127W	0	1	0.110294117647059
YDR216W	0	0	0.110294117647059
YJL057C	0	1	0.110294117647059
YGR008C	1	0	0.110294117647059
YOL008W	0	0	0.110024449877751
YGR234W	0	0	0.109756097560976
YDR512C	0	0	0.109489051094891
YAL003W	0	0	0.109223300970874
YFR050C	0	0	0.108958837772397
YAL017W	0	0	0.108695652173913
YDL110C	0	1	0.108695652173913
YKR049C	0	1	0.108695652173913
YMR081C	0	0	0.108433734939759
YBL098W	0	0	0.108173076923077
YAL016W	0	0	0.107913669064748
YPR184W	0	0	0.107655502392345
YIL088C	0	0	0.107398568019093
YCR061W	0	0	0.107142857142857
YOL083W	0	1	0.107142857142857
YBL044W	0	1	0.107142857142857
YJR095W	0	0	0.106888361045131
YGR070W	0	0	0.106635071090047
YKL063C	0	1	0.106635071090047
YJR073C	0	0	0.106382978723404
YAL001C	0	0	0.106132075471698
YGL055W	0	0	0.105882352941176
YPL172C	0	0	0.105633802816901
YJR102C	0	0	0.105386416861827
YNL336W	0	1	0.105386416861827
YBL066C	0	1	0.105386416861827
YHR160C	0	0	0.105140186915888
YML121W	0	0	0.104895104895105
YGR255C	0	0	0.104651162790698
YAL002W	0	0	0.104408352668213
YPL173W	0	0	0.104166666666667
YAL049C	0	1	0.104166666666667
YLR205C	0	0	0.103926096997691
YKL003C	0	0	0.1036866359447
YHL024W	0	0	0.103448275862069
YPR124W	0	0	0.103211009174312
YJR161C	0	1	0.103211009174312
YPR003C	0	1	0.103211009174312
YLR070C	0	0	0.102974828375286
YGL047W	0	0	0.102739726027397
YOR280C	0	1	0.102739726027397
YPR071W	0	1	0.102739726027397
YDR031W	0	1	0.102739726027397
YDR437W	0	0	0.10250569476082
YLR299W	0	0	0.102272727272727
YKR085C	0	0	0.102040816326531
YER054C	0	0	0.101809954751131
YPR151C	0	0	0.101580135440181
YDR100W	0	0	0.101351351351351
YPR002W	0	0	0.101123595505618
YJL132W	0	1	0.101123595505618
YAL034C	0	1	0.101123595505618
YMR071C	0	0	0.100896860986547
YDR262W	0	1	0.100896860986547
YNL122C	0	1	0.100896860986547
YBR183W	0	0	0.100671140939597
YAL009W	0	0	0.100446428571429
YAL015C	0	0	0.10022271714922
YAL054C	0	0	0.1
YMR136W	0	0	0.0997782705099778
YGL129C	0	0	0.0995575221238938
YPR194C	0	0	0.0993377483443709
YMR293C	0	0	0.0991189427312775
YLL023C	0	1	0.0991189427312775
YFR008W	0	0	0.0989010989010989
YAL010C	0	0	0.0986842105263158
YJR144W	0	0	0.0984682713347921
YDR516C	0	0	0.0982532751091703
YJL167W	0	0	0.0980392156862745
YDR357C	0	1	0.0980392156862745
YIR039C	0	1	0.0980392156862745
YCR091W	0	0	0.0978260869565217
YDL044C	0	0	0.0976138828633406
YAL012W	0	0	0.0974025974025974
YDL199C	0	1	0.0974025974025974
YLR390W-A	0	0	0.0971922246220302
YGR232W	0	0	0.0969827586206897
YDL128W	0	0	0.0967741935483871
YJL100W	0	0	0.0965665236051502
YKL100C	0	1	0.0965665236051502
YGR236C	0	1	0.0965665236051502
YLL050C	0	0	0.0963597430406852
YGL104C	0	0	0.0961538461538462
YBR177C	0	0	0.0959488272921109
YEL060C	0	0	0.0957446808510638
YBR132C	0	0	0.0955414012738854
YHR017W	0	1	0.0955414012738854
YGR209C	0	0	0.0953389830508475
YOR131C	0	1	0.0953389830508475
YAL011W	0	0	0.0951374207188161
YKL087C	0	0	0.0949367088607595
YKR089C	0	0	0.0947368421052632
YJR044C	0	0	0.0945378151260504
YGL198W	0	0	0.0943396226415094
YDL204W	0	1	0.0943396226415094
YAL013W	0	0	0.0941422594142259
YKL035W	0	0	0.0939457202505219
YFL059W	0	0	0.09375
YNL252C	0	0	0.0935550935550936
YMR031C	0	1	0.0935550935550936
YLR155C	0	0	0.0933609958506224
YFR043C	0	1	0.0933609958506224
YBR203W	0	0	0.093167701863354
YFR053C	0	0	0.0929752066115702
YCL017C	0	0	0.0927835051546392
YCR021C	0	0	0.0925925925925926
YER178W	0	0	0.0924024640657084
YMR262W	0	1	0.0924024640657084
YOL096C	0	0	0.0922131147540984
YCR028C-A	0	0	0.0920245398773006
YDR007W	0	0	0.0918367346938776
YOR017W	0	0	0.0916496945010183
YCR046C	0	0	0.0914634146341463
YHR038W	0	0	0.0912778904665314
YKR087C	0	0	0.0910931174089069
YAL014C	0	0	0.0909090909090909
YPL061W	0	0	0.0907258064516129
YAL040C	0	0	0.0905432595573441
YPL123C	0	0	0.0903614457831325
YCL052C	0	0	0.0901803607214429
YOR120W	0	0	0.09
YKL053C-A	0	0	0.0898203592814371
YAL021C	0	0	0.0896414342629482
YHR001W	0	0	0.0894632206759443
YJL096W	0	0	0.0892857142857143
YLR259C	0	0	0.0891089108910891
YAL022C	0	0	0.0889328063241107
YNL146W	0	1	0.0889328063241107
YAL060W	0	0	0.0887573964497041
YDR116C	0	0	0.0885826771653543
YCR011C	0	0	0.0884086444007859
YNL137C	0	0	0.0882352941176471
YLR246W	0	0	0.0880626223091976
YGR089W	0	0	0.087890625
YAL028W	0	0	0.087719298245614
YDR258C	0	0	0.0875486381322957
YDR493W	0	1	0.0875486381322957
YPR021C	0	0	0.087378640776699
YLR110C	0	0	0.0872093023255814
YGR143W	0	0	0.0870406189555126
YER019C-A	0	0	0.0868725868725869
YDL142C	0	0	0.0867052023121387
YML028W	0	0	0.0865384615384615
YER039C	0	1	0.0865384615384615
YAL020C	0	0	0.0863723608445297
YFR007W	0	1	0.0863723608445297
YLR142W	0	0	0.0862068965517241
YKL096W-A	0	0	0.0860420650095602
YDR142C	0	0	0.0858778625954199
YAL019W	0	0	0.0857142857142857
YER100W	0	0	0.0855513307984791
YEL039C	0	0	0.0853889943074004
YMR008C	0	0	0.0852272727272727
YNR041C	0	0	0.0850661625708885
YGR295C	0	1	0.0850661625708885
YJL155C	0	0	0.0849056603773585
YLR151C	0	1	0.0849056603773585
YKL138C	0	0	0.0847457627118644
YPL060W	0	0	0.0845864661654135
YIL006W	0	0	0.0844277673545966
YKL157W	0	0	0.0842696629213483
YBR016W	0	0	0.0841121495327103
YFL036W	0	0	0.083955223880597
YBR058C-A	0	0	0.0837988826815642
YBL021C	0	0	0.0836431226765799
YMR322C	0	0	0.0834879406307978
YAL032C	0	0	0.0833333333333333
YBL002W	0	0	0.0831792975970425
YAL023C	0	0	0.0830258302583026
YNL056W	0	1	0.0830258302583026
YAL018C	0	1	0.0830258302583026
YML004C	0	0	0.0828729281767956
YOL122C	0	0	0.0827205882352941
YFR015C	0	0	0.0825688073394495
YHR106W	0	0	0.0824175824175824
YLR326W	0	1	0.0824175824175824
YGL054C	0	0	0.0822669104204753
YER048W-A	0	0	0.0821167883211679
YHR104W	0	0	0.0819672131147541
YBR003W	0	0	0.0818181818181818
YBR109C	0	0	0.0816696914700544
YLR093C	0	0	0.0815217391304348
YLR158C	0	0	0.081374321880651
YMR191W	0	1	0.081374321880651
YDR084C	0	0	0.0812274368231047
YAL024C	0	0	0.0810810810810811
YDR462W	0	0	0.0809352517985611
YPL111W	0	0	0.0807899461400359
YBL033C	0	0	0.0806451612903226
YDR175C	0	0	0.0805008944543828
YNL177C	0	0	0.0803571428571429
YBR280C	0	0	0.0802139037433155
YAL055W	0	0	0.0800711743772242
YDR232W	0	0	0.0799289520426288
YMR203W	0	0	0.0797872340425532
YAL026C	0	0	0.079646017699115
YAL029C	0	0	0.0795053003533569
YOL060C	0	0	0.0793650793650794
YLL027W	0	0	0.0792253521126761
YKR006C	0	0	0.0790861159929701
YHL028W	0	0	0.0789473684210526
YBL003C	0	0	0.0788091068301226
YKL194C	0	0	0.0786713286713287
YPR134W	0	0	0.0785340314136126
YJL003W	0	0	0.078397212543554
YLR370C	0	0	0.0782608695652174
YBR299W	0	0	0.078125
YAL044C	0	0	0.0779896013864818
YBR089C-A	0	0	0.0778546712802768
YDR378C	0	0	0.077720207253886
YAL031C	0	0	0.0775862068965517
YAL025C	0	0	0.0774526678141136
YOR196C	0	0	0.077319587628866
YPL013C	0	0	0.0771869639794168
YEL059C-A	0	0	0.0770547945205479
YPR011C	0	0	0.0769230769230769
YBR050C	0	0	0.0767918088737201
YOR347C	0	0	0.0766609880749574
YGR112W	0	0	0.076530612244898
YGR082W	0	0	0.0764006791171477
YER186C	0	1	0.0764006791171477
YHR050W	0	0	0.076271186440678
YDR486C	0	0	0.0761421319796954
YAL038W	0	0	0.0760135135135135
YKL013C	0	0	0.075885328836425
YBR101C	0	0	0.0757575757575758
YJL112W	0	0	0.0756302521008403
YJL137C	0	0	0.075503355704698
YDR306C	0	0	0.0753768844221105
YIR044C	0	1	0.0753768844221105
YDR313C	0	0	0.0752508361204013
YMR195W	0	1	0.0752508361204013
YGR121C	0	0	0.0751252086811352
YDL207W	0	0	0.075
YNL208W	0	1	0.075
YKR093W	0	0	0.0748752079866889
YHR016C	0	0	0.0747508305647841
YHR113W	0	0	0.0746268656716418
YGL107C	0	1	0.0746268656716418
YGR167W	0	0	0.0745033112582782
YJL153C	0	0	0.0743801652892562
YNL115C	0	1	0.0743801652892562
YAL033W	0	0	0.0742574257425743
YJL131C	0	1	0.0742574257425743
YNL071W	0	0	0.0741350906095552
YJR074W	0	0	0.0740131578947368
YPR160W	0	0	0.0738916256157636
YOR230W	0	0	0.0737704918032787
YBR298C	0	0	0.0736497545008183
YLR157C	0	0	0.0735294117647059
YAL027W	0	1	0.0735294117647059
YPL099C	0	1	0.0735294117647059
YAR035W	0	0	0.0734094616639478
YKL208W	0	0	0.0732899022801303
YAL053W	0	0	0.0731707317073171
YGR292W	0	0	0.073051948051948
YAL034W-A	0	0	0.0729335494327391
YDR286C	0	1	0.0729335494327391
YNL159C	0	0	0.0728155339805825
YBR241C	0	1	0.0728155339805825
YOR037W	0	0	0.0726978998384491
YAL035W	0	0	0.0725806451612903
YGR077C	0	0	0.072463768115942
YNL005C	0	0	0.0723472668810289
YPL221W	0	0	0.07223113964687
YCL033C	0	0	0.0721153846153846
YER035W	0	0	0.072
YLR241W	0	1	0.072
YER071C	0	1	0.072
YMR089C	0	0	0.0718849840255591
YMR022W	0	0	0.0717703349282297
YCR076C	0	1	0.0717703349282297
YAL042W	0	0	0.071656050955414
YAL036C	0	0	0.0715421303656598
YPR199C	0	0	0.0714285714285714
YAL043C	0	0	0.0713153724247227
YAL056W	0	0	0.0712025316455696
YHR011W	0	0	0.0710900473933649
YPL223C	0	0	0.0709779179810726
YOR350C	0	1	0.0709779179810726
YBL029C-A	0	1	0.0709779179810726
YMR157C	0	1	0.0709779179810726
YLR250W	0	0	0.0708661417322835
YKR098C	0	1	0.0708661417322835
YOL126C	0	0	0.0707547169811321
YER050C	0	0	0.0706436420722135
YFR044C	0	0	0.0705329153605016
YJL174W	0	0	0.0704225352112676
YAL041W	0	0	0.0703125
YPL031C	0	0	0.0702028081123245
YIL114C	0	0	0.0700934579439252
YLR270W	0	0	0.0699844479004666
YAL037W	0	1	0.0699844479004666
YMR271C	0	0	0.0698757763975155
YIL033C	0	0	0.0697674418604651
YGR021W	0	1	0.0697674418604651
YPR067W	0	0	0.0696594427244582
YDR074W	0	0	0.0695517774343122
YHR087W	0	0	0.0694444444444444
YLL006W	0	0	0.0693374422187981
YPL024W	0	0	0.0692307692307692
YOR158W	0	0	0.0691244239631336
YIL162W	0	0	0.0690184049079755
YAL048C	0	0	0.0689127105666156
YOR297C	0	0	0.0688073394495413
YAL051W	0	0	0.0687022900763359
YER017C	0	0	0.0685975609756098
YBR036C	0	0	0.0684931506849315
YBL022C	0	0	0.0683890577507599
YBR005W	0	0	0.0682852807283763
YBL050W	0	0	0.0681818181818182
YDR155C	0	0	0.0680786686838124
YHR171W	0	0	0.06797583081571
YOR266W	0	0	0.0678733031674208
YAL047C	0	0	0.0677710843373494
YLR239C	0	0	0.0676691729323308
YER175C	0	1	0.0676691729323308
YBR287W	0	1	0.0676691729323308
YBR251W	0	0	0.0675675675675676
YOL009C	0	0	0.0674662668665667
YCR003W	0	0	0.0673652694610778
YOR273C	0	0	0.0672645739910314
YMR200W	0	0	0.0671641791044776
YBR010W	0	0	0.0670640834575261
YLR312C	0	1	0.0670640834575261
YLR289W	0	1	0.0670640834575261
YDR099W	0	0	0.0669642857142857
YMR173W	0	0	0.0668647845468053
YMR029C	0	0	0.0667655786350148
YAR018C	0	0	0.0666666666666667
YIR043C	0	1	0.0666666666666667
YML070W	0	0	0.0665680473372781
YGR147C	0	0	0.0664697193500739
YMR024W	0	0	0.0663716814159292
YPL003W	0	0	0.0662739322533137
YAL058W	0	0	0.0661764705882353
YJR101W	0	0	0.066079295154185
YLR393W	0	0	0.0659824046920821
YOL032W	0	0	0.0658857979502196
YDR003W	0	0	0.0657894736842105
YEL009C	0	0	0.0656934306569343
YGR038W	0	0	0.065597667638484
YBR014C	0	1	0.065597667638484
YNL213C	0	0	0.0655021834061135
YPL097W	0	0	0.0654069767441861
YIL050W	0	0	0.0653120464441219
YJL060W	0	0	0.0652173913043478
YHR080C	0	1	0.0652173913043478
YDL237W	0	1	0.0652173913043478
YKL193C	0	0	0.065123010130246
YBL047C	0	0	0.065028901734104
YJL068C	0	0	0.0649350649350649
YOR178C	0	0	0.0648414985590778
YLR382C	0	0	0.0647482014388489
YBL041W	0	0	0.0646551724137931
YAR019C	0	0	0.0645624103299857
YAL063C	0	0	0.0644699140401146
YPL203W	0	0	0.0643776824034335
YAL061W	0	1	0.0643776824034335
YDR405W	0	0	0.0642857142857143
YAR003W	0	0	0.0641940085592011
YOR245C	0	0	0.0641025641025641
YAR033W	0	0	0.0640113798008535
YMR087W	0	0	0.0639204545454545
YGL119W	0	0	0.0638297872340425
YLR097C	0	0	0.0637393767705382
YAR007C	0	0	0.0636492220650637
YMR161W	0	0	0.0635593220338983
YDR430C	0	0	0.0634696755994358
YLR267W	0	1	0.0634696755994358
YDR255C	0	0	0.0633802816901408
YMR025W	0	0	0.0632911392405063
YER015W	0	0	0.0632022471910112
YDR530C	0	0	0.0631136044880785
YMR003W	0	1	0.0631136044880785
YAL059W	0	0	0.0630252100840336
YHR028C	0	0	0.0629370629370629
YOR201C	0	0	0.0628491620111732
YGR206W	0	0	0.0627615062761506
YDR129C	0	0	0.0626740947075209
YDR436W	0	0	0.062586926286509
YNR040W	0	1	0.062586926286509
YGR207C	0	1	0.062586926286509
YPL218W	0	0	0.0625
YNL169C	0	0	0.0624133148404993
YDR272W	0	0	0.0623268698060942
YDR073W	0	0	0.0622406639004149
YMR188C	0	0	0.0621546961325967
YMR282C	0	0	0.0620689655172414
YNL142W	0	0	0.0619834710743802
YBL019W	0	0	0.061898211829436
YMR098C	0	1	0.061898211829436
YFL038C	0	0	0.0618131868131868
YML029W	0	0	0.0617283950617284
YDR237W	0	0	0.0616438356164384
YJL185C	0	1	0.0616438356164384
YKL034W	0	0	0.0615595075239398
YDL146W	0	1	0.0615595075239398
YMR197C	0	0	0.0614754098360656
YGR171C	0	0	0.0613915416098226
YBR207W	0	0	0.061307901907357
YAR031W	0	0	0.0612244897959184
YPR030W	0	0	0.0611413043478261
YDR036C	0	0	0.0610583446404342
YAR002W	0	0	0.0609756097560976
YGR289C	0	0	0.060893098782138
YKL162C	0	1	0.060893098782138
YHR002W	0	0	0.0608108108108108
YLR190W	0	0	0.0607287449392713
YBL020W	0	0	0.0606469002695418
YIL045W	0	0	0.0605652759084791
YAR015W	0	0	0.0604838709677419
YAR008W	0	0	0.0604026845637584
YPL006W	0	0	0.0603217158176944
YJL141C	0	0	0.0602409638554217
YOL027C	0	0	0.0601604278074866
YAR014C	0	0	0.0600801068090788
YIR021W	0	0	0.06
YHR190W	0	0	0.0599201065246338
YJR125C	0	0	0.0598404255319149
YMR083W	0	0	0.0597609561752988
YBL006C	0	0	0.0596816976127321
YLR160C	0	0	0.0596026490066225
YGR049W	0	0	0.0595238095238095
YBL040C	0	0	0.059445178335535
YNL259C	0	0	0.0593667546174142
YBR282W	0	0	0.0592885375494071
YJR100C	0	1	0.0592885375494071
YCR010C	0	0	0.0592783505154639
YLR345W	0	0	0.0592783505154639
YAL064W	0	1	0.0592783505154639
YAR050W	0	0	0.0592783505154639
YAL067C	0	0	0.0592783505154639
YNR035C	0	0	0.0592783505154639
YJR065C	0	0	0.0592783505154639
YBR077C	0	0	0.0592783505154639
YAR027W	0	1	0.0592783505154639
YFL016C	0	0	0.0592783505154639
YLR132C	0	0	0.0592783505154639
YPL196W	0	0	0.0592783505154639
YGL064C	0	0	0.0592783505154639
YMR244C-A	0	1	0.0592783505154639
YKL121W	0	1	0.0592783505154639
YER150W	0	1	0.0592783505154639
YIL160C	0	0	0.0592783505154639
YGL087C	0	0	0.0592783505154639
YAR042W	0	0	0.0592783505154639
YDR533C	0	1	0.0592783505154639
YDL200C	0	0	0.0592783505154639
YKL064W	0	0	0.0592783505154639
YOL077W-A	1	0	0.0592783505154639
YDR247W	0	0	0.0592020592020592
YBL058W	0	0	0.0591259640102828
YBL007C	0	0	0.0590500641848524
YOR054C	0	0	0.058974358974359
YFR014C	0	0	0.058898847631242
YNL320W	0	1	0.058898847631242
YML025C	0	0	0.0588235294117647
YLR174W	0	0	0.0587484035759898
YBL075C	0	0	0.0586734693877551
YNL003C	0	0	0.0585987261146497
YAR071W	0	0	0.0585241730279898
YDR517W	0	0	0.0584498094027954
YHR096C	0	0	0.0583756345177665
YFR045W	0	0	0.0583016476552598
YIL040W	0	0	0.0582278481012658
YDR483W	0	0	0.0581542351453856
YKL137W	0	1	0.0581542351453856
YBL016W	0	0	0.0580808080808081
YBR111C	0	1	0.0580808080808081
YEL006W	0	0	0.0580075662042875
YAR023C	0	1	0.0580075662042875
YAR028W	0	1	0.0580075662042875
YBR011C	0	0	0.0579345088161209
YER057C	0	1	0.0579345088161209
YDR061W	0	1	0.0579345088161209
YNR037C	0	0	0.0578616352201258
YIR004W	0	0	0.0577889447236181
YBR137W	0	1	0.0577889447236181
YML012W	0	0	0.0577164366373902
YBR146W	0	0	0.0576441102756892
YAR020C	0	1	0.0576441102756892
YGL248W	0	0	0.0575719649561952
YBL005W	0	0	0.0575
YDL222C	0	0	0.0574282147315855
YJL163C	0	1	0.0574282147315855
YGR256W	0	0	0.057356608478803
YBL011W	0	0	0.0572851805728518
YBL026W	0	0	0.0572139303482587
YKL039W	0	1	0.0572139303482587
YOR100C	0	0	0.0571428571428571
YCR075C	0	0	0.0570719602977667
YBL013W	0	0	0.057001239157373
YHL004W	0	0	0.0569306930693069
YBR024W	0	0	0.0568603213844252
YAR068W	0	1	0.0568603213844252
YIL101C	0	0	0.0567901234567901
YDL215C	0	0	0.0567200986436498
YAR029W	0	1	0.0567200986436498
YCR036W	0	0	0.0566502463054187
YLR439W	0	0	0.0565805658056581
YBR033W	0	1	0.0565805658056581
YPL054W	0	1	0.0565805658056581
YLR312W-A	0	0	0.0565110565110565
YOR221C	0	0	0.056441717791411
YCL064C	0	0	0.0563725490196078
YBL056W	0	0	0.0563035495716034
YPL015C	0	0	0.0562347188264059
YBL017C	0	0	0.0561660561660562
YNR034W-A	0	1	0.0561660561660562
YPL232W	0	0	0.0560975609756098
YIL093C	0	0	0.0560292326431181
YJL116C	0	0	0.0559610705596107
YNR007C	0	0	0.0558930741190765
YKL018C-A	0	1	0.0558930741190765
YOL159C-A	0	1	0.0558930741190765
YMR196W	0	1	0.0558930741190765
YBL004W	0	0	0.0558252427184466
YFL060C	0	0	0.0557575757575758
YGL196W	0	1	0.0557575757575758
YJR107W	0	1	0.0557575757575758
YGR026W	0	1	0.0557575757575758
YER174C	0	0	0.0556900726392252
YJR062C	0	0	0.0556227327690447
YDR536W	0	0	0.0555555555555556
YKR070W	0	1	0.0555555555555556
YLR248W	0	0	0.0554885404101327
YCR082W	0	0	0.0554216867469879
YOL016C	0	0	0.0553549939831528
YER098W	0	0	0.0552884615384615
YKL134C	0	0	0.0552220888355342
YMR226C	0	0	0.0551558752997602
YPL104W	0	0	0.0550898203592814
YBL008W	0	0	0.0550239234449761
YAR064W	0	1	0.0550239234449761
YOL023W	0	0	0.0549581839904421
YDR034W-B	0	1	0.0549581839904421
YGR032W	0	0	0.0548926014319809
YER078C	0	0	0.0548271752085816
YPR091C	0	1	0.0548271752085816
YLR219W	0	0	0.0547619047619048
YOR185C	0	0	0.0546967895362663
YBL009W	0	0	0.0546318289786223
YHR132C	0	0	0.0545670225385528
YNR032C-A	0	0	0.0545023696682464
YDR268W	0	0	0.0544378698224852
YDR219C	0	0	0.0543735224586288
YOR042W	0	1	0.0543735224586288
YLR067C	0	0	0.0543093270365998
YBR169C	0	0	0.0542452830188679
YOL013C	0	0	0.0541813898704358
YNL074C	0	0	0.0541176470588235
YPL005W	0	0	0.0540540540540541
YKL160W	0	0	0.0539906103286385
YDL019C	0	0	0.0539273153575615
YDR497C	0	0	0.053864168618267
YMR058W	0	0	0.0538011695906433
YHR067W	0	0	0.0537383177570093
YGR012W	0	1	0.0537383177570093
YBR096W	0	1	0.0537383177570093
YGR223C	0	1	0.0537383177570093
YMR148W	0	1	0.0537383177570093
YBL014C	0	0	0.0536756126021004
YNL202W	0	0	0.0536130536130536
YGR031W	0	1	0.0536130536130536
YOR028C	0	0	0.0535506402793946
YNL063W	0	1	0.0535506402793946
YLR346C	0	0	0.0534883720930233
YGL018C	0	0	0.0534262485481998
YDR505C	0	1	0.0534262485481998
YNL183C	0	0	0.0533642691415313
YBR054W	0	1	0.0533642691415313
YMR060C	0	0	0.0533024333719583
YBL018C	0	0	0.0532407407407407
YHR117W	0	1	0.0532407407407407
YBL080C	0	0	0.0531791907514451
YIL034C	0	0	0.0531177829099307
YDR065W	0	0	0.0530565167243368
YHR083W	0	0	0.0529953917050691
YOL033W	0	0	0.0529344073647871
YDR085C	0	0	0.0528735632183908
YNL134C	0	1	0.0528735632183908
YDL198C	0	0	0.052812858783008
YMR035W	0	0	0.0527522935779817
YBL037W	0	0	0.0526918671248568
YBR038W	0	0	0.0526315789473684
YKL055C	0	0	0.0525714285714286
YBL036C	0	0	0.0525114155251142
YBL010C	0	1	0.0525114155251142
YIR036C	0	1	0.0525114155251142
YLR163C	0	0	0.0524515393386545
YGL161C	0	0	0.0523917995444191
YBR297W	0	0	0.0523321956769056
YBL025W	0	0	0.0522727272727273
YIL031W	0	0	0.0522133938706016
YJL217W	0	1	0.0522133938706016
YBL023C	0	0	0.0521541950113379
YMR107W	0	1	0.0521541950113379
YBL101C	0	0	0.0520951302378256
YBL027W	0	0	0.0520361990950226
YPL072W	0	0	0.0519774011299435
YNL098C	0	0	0.0519187358916479
YKL163W	0	0	0.0518602029312289
YDL104C	0	1	0.0518602029312289
YCR073W-A	0	0	0.0518018018018018
YNL211C	0	1	0.0518018018018018
YJR045C	0	0	0.0517435320584927
YEL034W	0	0	0.051685393258427
YLR231C	0	0	0.0516273849607183
YER014W	0	0	0.0515695067264574
YPL095C	0	0	0.051511758118701
YDR177W	0	0	0.0514541387024608
YOR097C	0	1	0.0514541387024608
YFL046W	0	1	0.0514541387024608
YBL032W	0	0	0.0513966480446927
YPL170W	0	0	0.0513392857142857
YOR327C	0	0	0.0512820512820513
YML079W	0	1	0.0512820512820513
YMR295C	0	1	0.0512820512820513
YMR139W	0	0	0.0512249443207127
YBL024W	0	0	0.0511679644048943
YMR193W	0	0	0.0511111111111111
YML131W	0	0	0.051054384017758
YLR139C	0	0	0.0509977827050998
YPR023C	0	0	0.0509413067552602
YPR183W	0	0	0.0508849557522124
YEL057C	0	0	0.050828729281768
YNL241C	0	0	0.0507726269315673
YER067W	0	1	0.0507726269315673
YGL115W	0	0	0.0507166482910695
YMR115W	0	1	0.0507166482910695
YBR071W	0	1	0.0507166482910695
YGR044C	0	0	0.0506607929515418
YPL040C	0	0	0.0506050605060506
YKL058W	0	0	0.0505494505494506
YLR121C	0	0	0.0504939626783754
YGR084C	0	0	0.0504385964912281
YBL028C	0	0	0.0503833515881709
YJL104W	0	0	0.050328227571116
YJR086W	0	0	0.0502732240437158
YNL328C	0	0	0.0502183406113537
YKL002W	0	0	0.0501635768811341
YBR106W	0	0	0.0501089324618736
YMR255W	0	0	0.0500544069640914
YDR316W	0	1	0.0500544069640914
YDR435C	0	0	0.05
YNL104C	0	0	0.0499457111834962
YGR180C	0	0	0.0498915401301518
YBL035C	0	0	0.0498374864572048
YDR005C	0	0	0.0497835497835498
YBR083W	0	0	0.0497297297297297
YCR024C-A	0	0	0.0496760259179266
YCR039C	0	0	0.0496224379719525
YDL029W	0	0	0.0495689655172414
YPL159C	0	0	0.0495156081808396
YBL034C	0	0	0.0494623655913978
YBL046W	0	0	0.0494092373791622
YMR059W	0	0	0.0493562231759657
YKR009C	0	0	0.0493033226152197
YOR036W	0	0	0.0492505353319058
YNL044W	0	0	0.0491978609625668
YBL029W	0	1	0.0491978609625668
YMR261C	0	0	0.0491452991452991
YDR185C	0	1	0.0491452991452991
YKR039W	0	0	0.0490928495197439
YHR112C	0	0	0.0490405117270789
YGR201C	0	1	0.0490405117270789
YEL041W	0	0	0.0489882854100106
YGR015C	0	1	0.0489882854100106
YJL159W	0	0	0.048936170212766
YHR137W	0	0	0.048884165781084
YDR379C-A	0	1	0.048884165781084
YLR043C	0	0	0.0488322717622081
YML007C-A	0	1	0.0488322717622081
YOR334W	0	0	0.0487804878048781
YGR257C	0	0	0.048728813559322
YBR199W	0	0	0.0486772486772487
YBL031W	0	1	0.0486772486772487
YDR150W	0	0	0.0486257928118393
YBR022W	0	0	0.0485744456177402
YGL004C	0	0	0.0485232067510548
YJL062W-A	0	1	0.0485232067510548
YBL042C	0	0	0.0484720758693361
YHR116W	0	0	0.0484210526315789
YGL197W	0	0	0.0483701366982124
YBL039C	0	0	0.0483193277310924
YNL168C	0	1	0.0483193277310924
YER107C	0	0	0.0482686253934942
YDL048C	0	1	0.0482686253934942
YDL171C	0	0	0.0482180293501048
YMR169C	0	0	0.0481675392670157
YNL321W	0	1	0.0481675392670157
YJL055W	0	1	0.0481675392670157
YNL289W	0	0	0.0481171548117155
YBR082C	0	0	0.0480668756530825
YBL051C	0	0	0.0480167014613779
YDL091C	0	1	0.0480167014613779
YML086C	0	0	0.0479666319082377
YGR279C	0	0	0.0479166666666667
YDR411C	0	0	0.0478668054110302
YNL195C	0	1	0.0478668054110302
YGL059W	0	1	0.0478668054110302
YBR234C	0	0	0.0478170478170478
YHL018W	0	1	0.0478170478170478
YDL119C	0	0	0.0477673935617861
YBR006W	0	0	0.0477178423236514
YPL171C	0	0	0.0476683937823834
YMR073C	0	0	0.0476190476190476
YGL256W	0	0	0.047569803516029
YHR195W	0	0	0.0475206611570248
YDR196C	0	0	0.0474716202270382
YBR029C	0	0	0.0474226804123711
YBL072C	0	0	0.0473738414006179
YMR160W	0	1	0.0473738414006179
YGR284C	0	0	0.0473251028806584
YMR090W	0	1	0.0473251028806584
YGR080W	0	0	0.0472764645426516
YNR014W	0	1	0.0472764645426516
YLR133W	0	0	0.0472279260780287
YBL057C	0	0	0.0471794871794872
YDR453C	0	0	0.0471311475409836
YMR319C	0	0	0.0470829068577277
YBL055C	0	0	0.0470347648261759
YOR367W	0	0	0.0469867211440245
YBR268W	0	0	0.0469387755102041
YBR009C	0	0	0.0468909276248726
YNL185C	0	0	0.0468431771894094
YBR173C	0	0	0.046795523906409
YER103W	0	0	0.0467479674796748
YBR018C	0	0	0.0467005076142132
YLR354C	0	0	0.0466531440162272
YMR009W	0	0	0.0466058763931104
YBL054W	0	0	0.0465587044534413
YNL036W	0	0	0.0465116279069767
YGL237C	0	0	0.0464646464646465
YIL107C	0	0	0.0464177598385469
YBL052C	0	0	0.0463709677419355
YMR158W	0	0	0.0463242698892246
YER061C	0	0	0.0462776659959759
YDR305C	0	0	0.0462311557788945
YIL041W	0	1	0.0462311557788945
YMR166C	0	0	0.0461847389558233
YDR125C	0	0	0.0461384152457372
YHR155W	0	1	0.0461384152457372
YLR120C	0	0	0.0460921843687375
YGL200C	0	0	0.046046046046046
YPR054W	0	0	0.046
YIL121W	0	0	0.045954045954046
YDL202W	0	0	0.0459081836327345
YBL095W	0	1	0.0459081836327345
YPR008W	0	0	0.0458624127617149
YBR218C	0	0	0.0458167330677291
YBR019C	0	0	0.045771144278607
YPL207W	0	1	0.045771144278607
YOR032C	0	0	0.0457256461232604
YJR135W-A	0	0	0.0456802383316783
YBL063W	0	0	0.0456349206349206
YMR170C	0	0	0.045589692765114
YBL087C	0	0	0.0455445544554455
YBL091C	0	0	0.0454995054401583
YPR188C	0	0	0.0454545454545455
YOL151W	0	0	0.0454096742349457
YBL061C	0	0	0.0453648915187377
YML001W	0	0	0.045320197044335
YDL086W	0	1	0.045320197044335
YPR116W	0	1	0.045320197044335
YNL257C	0	0	0.0452755905511811
YOR018W	0	0	0.0452310717797443
YBR256C	0	0	0.0451866404715128
YBL068W	0	0	0.0451422963689892
YBL074C	0	0	0.0450980392156863
YDR194C	0	0	0.0450538687561214
YCL018W	0	0	0.0450097847358121
YPL260W	0	1	0.0450097847358121
YBL085W	0	0	0.0449657869012708
YPL265W	0	0	0.044921875
YMR133W	0	0	0.0448780487804878
YJL143W	0	0	0.0448343079922027
YHR121W	0	0	0.0447906523855891
YBL069W	0	0	0.0447470817120623
YNR017W	0	0	0.0447035957240039
YPR147C	0	1	0.0447035957240039
YDR214W	0	0	0.0446601941747573
YLR408C	0	1	0.0446601941747573
YMR281W	0	0	0.0446168768186227
YBL092W	0	0	0.0445736434108527
YJR122W	0	1	0.0445736434108527
YHR053C	0	0	0.0445304937076476
YKL182W	0	0	0.0444874274661509
YDR019C	0	0	0.0444444444444444
YDR479C	0	0	0.0444015444015444
YJR137C	0	0	0.0443587270973963
YOL111C	0	0	0.0443159922928709
YPL252C	0	0	0.0442733397497594
YMR099C	0	0	0.0442307692307692
YOR152C	0	1	0.0442307692307692
YPL247C	0	1	0.0442307692307692
YBR233W-A	0	0	0.0441882804995197
YML042W	0	0	0.0441458733205374
YHL014C	0	1	0.0441458733205374
YNL009W	0	0	0.0441035474592522
YPR037C	0	0	0.0440613026819923
YBL084C	0	0	0.0440191387559809
YDR293C	0	0	0.0439770554493308
YHR043C	0	0	0.0439350525310411
YDL045C	0	0	0.0438931297709924
YMR066W	0	1	0.0438931297709924
YLR438W	0	0	0.0438512869399428
YBL088C	0	0	0.0438095238095238
YBR086C	0	0	0.043767840152236
YMR207C	0	0	0.0437262357414449
YBR059C	0	0	0.043684710351377
YER020W	0	0	0.0436432637571157
YJL042W	0	0	0.0436018957345972
YCR017C	0	0	0.0435606060606061
YPL168W	0	1	0.0435606060606061
YDL018C	0	0	0.043519394512772
YBL082C	0	0	0.0434782608695652
YPL091W	0	0	0.0434372049102927
YJL133W	0	0	0.0433962264150943
YMR174C	0	0	0.0433553251649387
YGL045W	0	0	0.0433145009416196
YDR328C	0	0	0.0432737535277516
YOR022C	0	1	0.0432737535277516
YBL060W	0	1	0.0432737535277516
YGR037C	0	0	0.0432330827067669
YML100W	0	0	0.0431924882629108
YDL144C	0	1	0.0431924882629108
YKL007W	0	0	0.0431519699812383
YBR117C	0	0	0.0431115276476101
YDR202C	0	0	0.0430711610486891
YFL054C	0	0	0.0430308699719364
YBL079W	0	0	0.0429906542056075
YBR008C	0	0	0.0429505135387488
YER143W	0	0	0.042910447761194
YKL117W	0	0	0.0428704566635601
YBL105C	0	0	0.042830540037244
YBL067C	0	1	0.042830540037244
YIR029W	0	0	0.0427906976744186
YBR015C	0	0	0.0427509293680297
YBL103C	0	0	0.042711234911792
YER069W	0	0	0.0426716141001855
YMR064W	0	0	0.0426320667284523
YDL180W	0	1	0.0426320667284523
YDR182W	0	0	0.0425925925925926
YDR538W	0	0	0.0425531914893617
YHL034C	0	0	0.0425138632162662
YIL168W	0	0	0.0424746075715605
YDL188C	0	0	0.0424354243542435
YEL021W	0	0	0.0423963133640553
YBL097W	0	0	0.0423572744014733
YBR129C	0	0	0.0423183072677093
YMR189W	0	0	0.0422794117647059
YPR185W	0	0	0.0422405876951331
YOR205C	0	1	0.0422405876951331
YLR028C	0	0	0.0422018348623853
YMR241W	0	0	0.0421631530705774
YKR036C	0	0	0.0421245421245421
YFL039C	0	0	0.0420860018298262
YOR288C	0	0	0.0420475319926874
YJL205C	0	0	0.0420091324200913
YBL081W	0	1	0.0420091324200913
YPR182W	0	0	0.041970802919708
YBL093C	0	0	0.0419325432999088
YHL020C	0	0	0.0418943533697632
YDR358W	0	0	0.0418562329390355
YPR145W	0	0	0.0418181818181818
YCR028C	0	0	0.041780199818347
YBR031W	0	0	0.0417422867513612
YML119W	0	1	0.0417422867513612
YDR319C	0	1	0.0417422867513612
YHR018C	0	0	0.0417044424297371
YCL067C	0	0	0.0416666666666667
YDL234C	0	0	0.0416289592760181
YOR008C	0	0	0.0415913200723327
YNL322C	0	0	0.041553748870822
YDR424C	0	0	0.0415162454873646
YJL001W	0	0	0.0414788097385032
YMR184W	0	0	0.0414414414414414
YBL107C	0	1	0.0414414414414414
YCL009C	0	0	0.0414041404140414
YOR099W	0	0	0.0413669064748201
YBL089W	0	0	0.041329739442947
YDR434W	0	0	0.0412926391382406
YER101C	0	1	0.0412926391382406
YKL027W	0	1	0.0412926391382406
YJR059W	0	0	0.0412556053811659
YHR004C	0	0	0.0412186379928315
YOL047C	0	1	0.0412186379928315
YDR063W	0	1	0.0412186379928315
YBL076C	0	0	0.0411817367949866
YMR092C	0	0	0.0411449016100179
YGR029W	0	0	0.0411081322609473
YBR201W	0	0	0.0410714285714286
YKL126W	0	0	0.0410347903657449
YBR004C	0	0	0.0409982174688057
YHR049W	0	1	0.0409982174688057
YER133W	0	0	0.0409617097061443
YBL106C	0	0	0.0409252669039146
YMR307W	0	0	0.0408888888888889
YBL086C	0	1	0.0408888888888889
YMR301C	0	0	0.0408525754884547
YBR025C	0	0	0.0408163265306122
YPR154W	0	0	0.0407801418439716
YER079W	0	1	0.0407801418439716
YBR140C	0	0	0.0407440212577502
YGR019W	0	0	0.0407079646017699
YMR155W	0	1	0.0407079646017699
YBR041W	0	0	0.0406719717064545
YGR150C	0	1	0.0406719717064545
YOR214C	0	1	0.0406719717064545
YLR369W	0	0	0.0406360424028269
YBR076W	0	0	0.0406001765225066
YMR026C	0	0	0.0405643738977072
YBR078W	0	0	0.0405286343612335
YHR097C	0	1	0.0405286343612335
YBR023C	0	0	0.0404929577464789
YDR248C	0	1	0.0404929577464789
YPR138C	0	0	0.040457343887423
YBR002C	0	0	0.0404217926186292
YPR148C	0	1	0.0404217926186292
YPL214C	0	0	0.0403863037752414
YLR297W	0	1	0.0403863037752414
YBR020W	0	0	0.0403508771929825
YOR163W	0	0	0.0403155127081507
YJR008W	0	1	0.0403155127081507
YEL012W	0	0	0.0402802101576182
YHR136C	0	0	0.0402449693788276
YLL052C	0	0	0.0402097902097902
YPL083C	0	0	0.040174672489083
YDR226W	0	0	0.0401396160558464
YGR193C	0	0	0.040104620749782
YKR052C	0	0	0.0400696864111498
YBR048W	0	0	0.0400348128807659
YHR034C	0	0	0.04
YDL025C	0	1	0.04
YMR104C	0	0	0.0399652476107732
YKL006C-A	0	0	0.0399305555555556
YER063W	0	0	0.0398959236773634
YBR021W	0	0	0.0398613518197574
YHR057C	0	1	0.0398613518197574
YER136W	0	0	0.0398268398268398
YOR311C	0	1	0.0398268398268398
YIL057C	0	1	0.0398268398268398
YOR386W	0	0	0.0397923875432526
YBR090C	0	1	0.0397923875432526
YMR287C	0	0	0.0397579948141746
YKR068C	0	0	0.0397236614853195
YBR151W	0	1	0.0397236614853195
YBR091C	0	0	0.0396893874029336
YOL004W	0	0	0.0396551724137931
YFL027C	0	0	0.0396210163652024
YDR320C-A	0	0	0.0395869191049914
YPL201C	0	0	0.0395528804815133
YIR001C	0	0	0.0395189003436426
YMR315W	0	1	0.0395189003436426
YNR016C	0	0	0.0394849785407725
YPL088W	0	0	0.039451114922813
YNL031C	0	0	0.0394173093401885
YCL057C-A	0	1	0.0394173093401885
YBR212W	0	0	0.0393835616438356
YGL221C	0	1	0.0393835616438356
YLR188W	0	0	0.039349871685201
YLR105C	0	0	0.0393162393162393
YGR149W	0	1	0.0393162393162393
YBR159W	0	0	0.0392826643894108
YPR125W	0	0	0.0392491467576792
YBR119W	0	0	0.0392156862745098
YBR092C	0	0	0.0391822827938671
YNL045W	0	0	0.0391489361702128
YCR020C-A	0	0	0.0391156462585034
YBR057C	0	0	0.0390824129141886
YGR007W	0	0	0.0390492359932088
YBR017C	0	0	0.0390161153519932
YBL104C	0	1	0.0390161153519932
YDR043C	0	0	0.0389830508474576
YJL005W	0	0	0.0389500423370025
YHR199C	0	1	0.0389500423370025
YBR145W	0	0	0.038917089678511
YMR177W	0	0	0.0388841927303466
YER080W	0	1	0.0388841927303466
YNR020C	0	0	0.0388513513513514
YBR210W	0	0	0.0388185654008439
YOL110W	0	0	0.0387858347386172
YER095W	0	0	0.0387531592249368
YMR097C	0	0	0.0387205387205387
YDL134C	0	0	0.0386879730866274
YFL017C	0	0	0.038655462184874
YNL121C	0	0	0.0386230058774139
YBR046C	0	1	0.0386230058774139
YJL043W	0	1	0.0386230058774139
YOL043C	0	0	0.0385906040268456
YJL016W	0	1	0.0385906040268456
YBR043C	0	0	0.038558256496228
YKL029C	0	0	0.0385259631490787
YDR380W	0	0	0.0384937238493724
YHL027W	0	0	0.0384615384615385
YDR254W	0	0	0.0384294068504595
YDL192W	0	0	0.0383973288814691
YLR090W	0	0	0.0383653044203503
YHR162W	0	1	0.0383653044203503
YLR119W	0	0	0.0383333333333333
YBR066C	0	0	0.0383014154870941
YGR271C-A	0	1	0.0383014154870941
YML092C	0	0	0.0382695507487521
YCR009C	0	0	0.0382377389858687
YJL097W	0	0	0.0382059800664452
YBR062C	0	1	0.0382059800664452
YPR036W	0	0	0.0381742738589212
YLR348C	0	0	0.0381426202321725
YBR040W	0	0	0.0381110190555095
YBR103W	0	0	0.0380794701986755
YDL015C	0	0	0.0380479735318445
YBR068C	0	0	0.0380165289256198
YBR045C	0	0	0.0379851362510322
YBR007C	0	1	0.0379851362510322
YCL044C	0	0	0.037953795379538
YNL084C	0	0	0.0379225061830173
YER009W	0	0	0.0378912685337726
YML057W	0	0	0.0378600823045267
YNL007C	0	0	0.0378289473684211
YBR093C	0	0	0.037797863599014
YGR055W	0	0	0.0377668308702791
YJL070C	0	1	0.0377668308702791
YGL085W	0	1	0.0377668308702791
YBR135W	0	0	0.0377358490566038
YMR304W	0	0	0.0377049180327869
YOR227W	0	1	0.0377049180327869
YGR286C	0	0	0.0376740376740377
YGR111W	0	0	0.0376432078559738
YCL005W-A	0	0	0.0376124284546198
YFR047C	0	0	0.0375816993464052
YPL029W	0	0	0.0375510204081633
YOL109W	0	0	0.0375203915171289
YBR034C	0	0	0.0374898125509372
YEL027W	0	0	0.0374592833876222
YBR013C	0	1	0.0374592833876222
YLR042C	0	1	0.0374592833876222
YBR161W	0	0	0.0374288039056143
YBR058C	0	0	0.0373983739837398
YBR128C	0	0	0.0373679935012185
YOR305W	0	0	0.0373376623376623
YKR095W-A	0	0	0.0373073803730738
YLR300W	0	0	0.0372771474878444
YGL061C	0	0	0.037246963562753
YBR160W	0	0	0.0372168284789644
YER177W	0	0	0.0371867421180275
YJL054W	0	0	0.037156704361874
YBR030W	0	0	0.0371267150928168
YNL030W	0	0	0.0370967741935484
YBR070C	0	0	0.0370668815471394
YIL022W	0	0	0.037037037037037
YHR109W	0	0	0.0370072405470636
YPL225W	0	1	0.0370072405470636
YBR042C	0	0	0.0369774919614148
YBR216C	0	0	0.0369477911646586
YBR065C	0	0	0.0369181380417336
YCL034W	0	0	0.0368885324779471
YHL031C	0	0	0.0368589743589744
YBR055C	0	0	0.0368294635708567
YPR065W	0	0	0.0368
YDR234W	0	0	0.0367705835331735
YOR157C	0	0	0.036741214057508
YGR130C	0	1	0.036741214057508
YBR110W	0	0	0.0367118914604948
YCR002C	0	0	0.0366826156299841
YLR092W	0	0	0.0366533864541833
YCL057W	0	0	0.036624203821656
YPR036W-A	0	0	0.0365950676213206
YEL035C	0	1	0.0365950676213206
YJL171C	0	1	0.0365950676213206
YMR298W	0	0	0.0365659777424483
YDR373W	0	0	0.0365369340746624
YCR030C	0	1	0.0365369340746624
YBR229C	0	0	0.0365079365079365
YBR080C	0	0	0.0364789849325932
YGL033W	0	0	0.0364500792393027
YKR011C	0	1	0.0364500792393027
YBR049C	0	0	0.0364212193190816
YBR087W	0	0	0.0363924050632911
YJL172W	0	0	0.0363636363636364
YOR267C	0	0	0.0363349131121643
YKR014C	0	0	0.0363062352012628
YOR161C	0	1	0.0363062352012628
YER134C	0	1	0.0363062352012628
YJL053W	0	0	0.0362776025236593
YFL012W	0	1	0.0362776025236593
YNL046W	0	0	0.0362490149724192
YGR247W	0	0	0.0362204724409449
YER180C-A	0	0	0.036191974822974
YFR041C	0	0	0.0361635220125786
YPL037C	0	0	0.0361351139041634
YDR122W	0	0	0.0361067503924647
YCL001W	0	0	0.036078431372549
YNR034W	0	0	0.0360501567398119
YDL020C	0	0	0.0360219263899765
YIL010W	0	0	0.0359937402190923
YBR088C	0	0	0.035965598123534
YMR186W	0	0	0.0359375
YGR197C	0	0	0.0359094457455113
YFR052W	0	0	0.0358814352574103
YGR224W	0	0	0.0358534684333593
YBR222C	0	1	0.0358534684333593
YBR084W	0	0	0.0358255451713396
YBR273C	0	0	0.0357976653696498
YBR028C	0	1	0.0357976653696498
YLR089C	0	1	0.0357976653696498
YPR156C	0	0	0.0357698289269051
YER119C	0	0	0.0357420357420357
YKL011C	0	0	0.0357142857142857
YPR079W	0	0	0.0356865787432118
YCL056C	0	1	0.0356865787432118
YKL069W	0	1	0.0356865787432118
YFL041W	0	0	0.0356589147286822
YMR238W	0	0	0.0356312935708753
YLR118C	0	1	0.0356312935708753
YBR095C	0	0	0.0356037151702786
YIR017C	0	0	0.0355761794276876
YBR061C	0	0	0.035548686244204
YOR388C	0	0	0.0355212355212355
YER094C	0	0	0.0354938271604938
YIL004C	0	0	0.0354664610639938
YBR168W	0	0	0.0354391371340524
YBR105C	0	0	0.0354118552732871
YCR102C	0	0	0.0353846153846154
YJL046W	0	1	0.0353846153846154
YBR121C	0	0	0.0353574173712529
YDL223C	0	0	0.0353302611367127
YOR179C	0	0	0.0353031465848043
YBR290W	0	0	0.0352760736196319
YDR393W	0	0	0.0352490421455939
YBR060C	0	0	0.0352220520673813
YBR069C	0	0	0.035195103289977
YOR382W	0	0	0.0351681957186544
YJR127C	0	0	0.0351413292589763
YLR229C	0	0	0.0351145038167939
YGL062W	0	0	0.0350877192982456
YBR073W	0	0	0.0350609756097561
YBR107C	0	0	0.035034272658035
YPR001W	0	0	0.0350076103500761
YOR049C	0	0	0.0349809885931559
YMR314W	0	0	0.0349544072948328
YOL026C	0	0	0.0349278663629461
YHR082C	0	0	0.0349013657056146
YKR058W	0	0	0.0348749052312358
YBR047W	0	1	0.0348749052312358
YGR096W	0	0	0.0348484848484849
YPL189W	0	0	0.0348221044663134
YOR304C-A	0	1	0.0348221044663134
YJR010C-A	0	0	0.0347957639939486
YBR114W	0	0	0.0347694633408919
YBR079C	0	0	0.0347432024169184
YOL108C	0	0	0.0347169811320755
YJR025C	0	0	0.0346907993966818
YBR097W	0	0	0.0346646571213263
YML117W	0	0	0.0346385542168675
YKL056C	0	0	0.0346124905944319
YBR291C	0	0	0.0345864661654135
YJR138W	0	1	0.0345864661654135
YGL002W	0	0	0.0345604808414726
YKL040C	0	0	0.0345345345345345
YCR008W	0	0	0.0345086271567892
YGL084C	0	0	0.0344827586206897
YPL246C	0	1	0.0344827586206897
YFR030W	0	0	0.0344569288389513
YER088C	0	0	0.0344311377245509
YEL017W	0	0	0.0344053851907255
YNL180C	0	0	0.0343796711509716
YMR251W	0	0	0.0343539955190441
YDL021W	0	1	0.0343539955190441
YGR163W	0	0	0.0343283582089552
YBR081C	0	0	0.0343027591349739
YGL226C-A	0	0	0.0342771982116244
YPR115W	0	1	0.0342771982116244
YPR133W-A	0	0	0.0342516753536858
YDR071C	0	0	0.0342261904761905
YLL028W	0	0	0.0342007434944238
YLR377C	0	0	0.0341753343239227
YBR112C	0	0	0.0341499628804751
YGL222C	0	0	0.0341246290801187
YDR421W	0	0	0.0340993328391401
YDR452W	0	0	0.0340740740740741
YOR330C	0	0	0.0340488527017024
YLR177W	0	1	0.0340488527017024
YDR501W	0	0	0.0340236686390533
YMR264W	0	0	0.0339985218033999
YGL192W	0	0	0.03397341211226
YPL188W	0	0	0.0339483394833948
YOR186W	0	1	0.0339483394833948
YBR098W	0	0	0.0339233038348083
YBR153W	0	0	0.0338983050847458
YHR163W	0	0	0.0338733431516937
Q0070	0	0	0.0338484179543782
YKR027W	0	0	0.0338235294117647
YOR261C	0	0	0.0337986774430566
YDR047W	0	0	0.0337738619676946
YBR196C	0	0	0.0337490829053558
YCL043C	0	0	0.0337243401759531
YBR179C	0	0	0.0336996336996337
YPL272C	0	1	0.0336996336996337
YOR226C	0	0	0.0336749633967789
YEL017C-A	0	0	0.0336503291880029
YJR131W	0	0	0.033625730994152
YHR026W	0	0	0.0336011687363039
YBR123C	0	0	0.0335766423357664
YPL147W	0	0	0.0335521517140773
YGR060W	0	0	0.0335276967930029
YLR209C	0	0	0.0335032774945375
YGR249W	0	0	0.0334788937409025
YNR032W	0	0	0.0334545454545455
YKL171W	0	0	0.0334302325581395
YER001W	0	0	0.0334059549745824
YMR305C	0	0	0.0333817126269956
YOL140W	0	0	0.0333575054387237
YBR204C	0	1	0.0333575054387237
YBR133C	0	0	0.0333333333333333
YBR118W	0	0	0.0333091962346126
YIL166C	0	0	0.0332850940665702
YGR281W	0	0	0.0332610267534346
YBR102C	0	0	0.0332369942196532
YER012W	0	0	0.0332129963898917
YKR077W	0	1	0.0332129963898917
YPR158W	0	1	0.0332129963898917
YMR062C	0	0	0.0331890331890332
YPL152W	0	0	0.0331651045421774
YIL106W	0	0	0.0331412103746398
YLR091W	0	1	0.0331412103746398
YBR063C	0	1	0.0331412103746398
YDR225W	0	0	0.033117350611951
YMR202W	0	0	0.0330935251798561
YDR368W	0	0	0.0330697340043134
YMR311C	0	0	0.0330459770114943
YOR132W	0	0	0.0330222541277818
YOR035C	0	0	0.0329985652797704
YIL122W	0	0	0.0329749103942652
YFL029C	0	0	0.0329512893982808
YLR136C	0	0	0.0329277022190408
YKL155C	0	0	0.0329041487839771
YBR162C	0	0	0.0328806290207291
YGL220W	0	1	0.0328806290207291
YCR005C	0	0	0.0328571428571429
YFL044C	0	0	0.0328336902212705
YDR224C	0	0	0.0328102710413695
YMR210W	0	0	0.0327868852459016
YHR009C	0	1	0.0327868852459016
YLR170C	0	0	0.0327635327635328
YFR024C-A	0	0	0.0327402135231317
YKL168C	0	1	0.0327402135231317
YBR223C	0	0	0.0327169274537696
YLR411W	0	0	0.0326936744847193
YDR463W	0	0	0.0326704545454545
YPR176C	0	0	0.0326472675656494
YBR074W	0	1	0.0326472675656494
YPL041C	0	0	0.0326241134751773
YBR143C	0	0	0.0326009922041106
YJL071W	0	0	0.0325779036827195
YBR164C	0	0	0.032554847841472
YLR218C	0	1	0.032554847841472
YNR072W	0	0	0.0325318246110325
YLR254C	0	0	0.0325088339222615
YLR046C	0	1	0.0325088339222615
YDR427W	0	0	0.0324858757062147
YHL043W	0	0	0.0324629498941426
YBR104W	0	0	0.0324400564174894
YKL159C	0	0	0.0324171952078929
YAL044W-A	0	1	0.0324171952078929
YER072W	0	0	0.0323943661971831
YCL021W-A	0	1	0.0323943661971831
YCL001W-B	0	1	0.0323943661971831
YDL159W-A	0	1	0.0323943661971831
YOR396W	0	1	0.0323943661971831
YCR031C	0	0	0.0323715693173821
YCR027C	0	0	0.0323488045007032
YKR042W	0	0	0.0323260716795502
YHR055C	0	0	0.0323033707865169
YHR003C	0	1	0.0323033707865169
YBR136W	0	0	0.032280701754386
YJR009C	0	0	0.032258064516129
YLL018C-A	0	0	0.0322354590049054
YBR115C	0	0	0.0322128851540616
YBR170C	0	0	0.0321903428971309
YBR130C	0	0	0.0321678321678322
YDL100C	0	0	0.0321453529000699
YGR268C	0	0	0.032122905027933
YNL325C	0	0	0.0321004884856943
YLL024C	0	0	0.0320781032078103
YGR260W	0	0	0.0320557491289199
YBR263W	0	0	0.032033426183844
YBR189W	0	0	0.0320111343075852
YBR138C	0	1	0.0320111343075852
YCR088W	0	0	0.0319888734353268
YBR236C	0	0	0.0319666435024322
YIR013C	0	0	0.0319444444444444
YLR072W	0	1	0.0319444444444444
YBR255C-A	0	1	0.0319444444444444
YDR381C-A	0	1	0.0319444444444444
YLR154W-C	0	1	0.0319444444444444
YGL258W-A	0	1	0.0319444444444444
YFR012W-A	0	1	0.0319444444444444
YPR172W	0	1	0.0319444444444444
YJL052C-A	0	1	0.0319444444444444
YKL106C-A	0	1	0.0319444444444444
YLR099W-A	0	1	0.0319444444444444
YOL086W-A	0	1	0.0319444444444444
YCL051W	0	0	0.0319222761970854
YPR063C	0	1	0.0319222761970854
YPL063W	0	0	0.0319001386962552
YOL087C	0	1	0.0319001386962552
YJL146W	0	0	0.0318780318780319
YBR228W	0	0	0.0318559556786704
YJL147C	0	1	0.0318559556786704
YGR142W	0	0	0.0318339100346021
YBR182C	0	0	0.0318118948824343
YBR272C	0	0	0.0317899101589496
YLR075W	0	0	0.031767955801105
YJR139C	0	0	0.0317460317460317
YBR154C	0	0	0.0317241379310345
YDL126C	0	0	0.0317022742935906
YER086W	0	0	0.0316804407713499
YOR298C-A	0	0	0.0316586373021335
Q0140	0	0	0.031636863823934
YDR315C	0	0	0.0316151202749141
YEL064C	0	0	0.0315934065934066
YBR131W	0	0	0.0315717227179135
YNL313C	0	0	0.0315500685871056
YBR193C	0	0	0.0315284441398218
YLR421C	0	0	0.0315068493150685
YBR188C	0	0	0.0314852840520192
YBR094W	0	1	0.0314852840520192
YOR236W	0	0	0.0314637482900137
YHR054C	0	1	0.0314637482900137
YBR158W	0	0	0.0314422419685578
YOL081W	0	0	0.0314207650273224
Q0120	0	0	0.0313993174061433
YDR519W	0	1	0.0313993174061433
YNL051W	0	0	0.0313778990450205
YBR165W	0	0	0.0313565098841172
YCL068C	0	1	0.0313565098841172
YJR158W	0	0	0.0313351498637602
YMR137C	0	0	0.0313138189244384
YDR174W	0	0	0.0312925170068027
YBR157C	0	1	0.0312925170068027
YFL021W	0	0	0.0312712440516655
YBR108W	0	1	0.0312712440516655
YDL012C	0	1	0.0312712440516655
YGR063C	0	0	0.03125
YDR169C	0	1	0.03125
YOL065C	0	0	0.0312287847929396
YMR134W	0	0	0.0312075983717775
YHR021W-A	0	0	0.0311864406779661
YLL062C	0	0	0.0311653116531165
YBR167C	0	0	0.031144211238998
YNL332W	0	0	0.0311231393775372
YDL135C	0	0	0.0311020960108181
YBR253W	0	0	0.0310810810810811
YBR176W	0	0	0.0310600945307225
YBR202W	0	0	0.0310391363022942
YNL026W	0	0	0.031018206338503
YDR304C	0	1	0.031018206338503
YGR241C	0	0	0.0309973045822102
YBR152W	0	0	0.030976430976431
YBR142W	0	0	0.0309555854643338
YOL012C	0	0	0.0309347679892401
YCR012W	0	0	0.0309139784946237
YLR206W	0	0	0.0308932169241101
YJL093C	0	0	0.0308724832214765
YPL229W	0	1	0.0308724832214765
YOR117W	0	0	0.0308517773306506
YIL156W-B	0	1	0.0308517773306506
YNL138W-A	0	1	0.0308517773306506
YLL013C	0	0	0.0308310991957105
YFR004W	0	0	0.0308104487608841
YBR171W	0	0	0.0307898259705489
YGL048C	0	0	0.0307692307692308
Q0075	0	1	0.0307692307692308
Q0060	0	1	0.0307692307692308
Q0255	0	1	0.0307692307692308
YML048W	0	0	0.0307486631016043
YPL166W	0	0	0.0307281229124916
YOL138C	0	0	0.0307076101468625
YPL127C	0	0	0.0306871247498332
YKR035W-A	0	0	0.0306666666666667
YHR074W	0	0	0.0306462358427715
YGL011C	0	0	0.0306258322237017
YPL069C	0	0	0.0306054557551564
YBR200W	0	0	0.0305851063829787
YIL094C	0	0	0.0305647840531561
YPL046C	0	0	0.0305444887118194
YDR236C	0	0	0.0305242203052422
YJR118C	0	0	0.0305039787798408
YBR150C	0	1	0.0305039787798408
YER065C	0	0	0.0304837640821736
YOR134W	0	0	0.0304635761589404
YLR414C	0	1	0.0304635761589404
YLR281C	0	1	0.0304635761589404
YBR217W	0	0	0.0304434149569821
YDR406W	0	0	0.0304232804232804
YJL158C	0	0	0.030403172504957
YER188C-A	0	1	0.030403172504957
YDR470C	0	0	0.0303830911492734
YAL037C-A	0	1	0.0303830911492734
YLR264C-A	0	1	0.0303830911492734
YOL038C-A	0	1	0.0303830911492734
YBR180W	0	0	0.0303630363036304
YJL136W-A	0	1	0.0303630363036304
YGL006W-A	0	1	0.0303630363036304
YKL038W	0	0	0.0303430079155673
YAR035C-A	0	1	0.0303430079155673
YBL008W-A	0	1	0.0303430079155673
YAL063C-A	0	1	0.0303430079155673
YBL039W-B	0	1	0.0303430079155673
YBL071C-B	0	1	0.0303430079155673
YBL100W-C	0	1	0.0303430079155673
YBR072C-A	0	1	0.0303430079155673
YBR182C-A	0	1	0.0303430079155673
YBR221W-A	0	1	0.0303430079155673
YBR230W-A	0	1	0.0303430079155673
YBR201C-A	0	1	0.0303430079155673
YBR196C-A	0	1	0.0303430079155673
YBR200W-A	0	1	0.0303430079155673
YBR298C-A	0	1	0.0303430079155673
YBR196C-B	0	1	0.0303430079155673
YBR296C-A	0	1	0.0303430079155673
YCL058W-A	0	1	0.0303430079155673
YCR075W-A	0	1	0.0303430079155673
YCR024C-B	0	1	0.0303430079155673
YCL012C	0	1	0.0303430079155673
YCL048W-A	0	1	0.0303430079155673
YCR095W-A	0	1	0.0303430079155673
YCR108C	0	1	0.0303430079155673
YDR169C-A	0	1	0.0303430079155673
YDL160C-A	0	1	0.0303430079155673
YDR003W-A	0	1	0.0303430079155673
YDR182W-A	0	1	0.0303430079155673
YDR119W-A	0	1	0.0303430079155673
YDL007C-A	0	1	0.0303430079155673
YDR194W-A	0	1	0.0303430079155673
YDR246W-A	0	1	0.0303430079155673
YDR374W-A	0	1	0.0303430079155673
YDR461C-A	0	1	0.0303430079155673
YDR524C-B	0	1	0.0303430079155673
YDR524W-C	0	1	0.0303430079155673
YER078W-A	0	1	0.0303430079155673
YGL041C-B	0	1	0.0303430079155673
YGL007C-A	0	1	0.0303430079155673
YGL188C-A	0	1	0.0303430079155673
YFR032C-B	0	1	0.0303430079155673
YGL194C-A	0	1	0.0303430079155673
YGR035W-A	0	1	0.0303430079155673
YER175W-A	0	1	0.0303430079155673
YFL041W-A	0	1	0.0303430079155673
YGR121W-A	0	1	0.0303430079155673
YHR199C-A	0	1	0.0303430079155673
YIL102C-A	0	1	0.0303430079155673
YHL015W-A	0	1	0.0303430079155673
YHR007C-A	0	1	0.0303430079155673
YIL002W-A	0	1	0.0303430079155673
YHR086W-A	0	1	0.0303430079155673
YHL048C-A	0	1	0.0303430079155673
YGR169C-A	0	1	0.0303430079155673
YGR161W-C	0	1	0.0303430079155673
YGR174W-A	0	1	0.0303430079155673
YIL134C-A	0	1	0.0303430079155673
YGR240C-A	0	1	0.0303430079155673
YHR050W-A	0	1	0.0303430079155673
YGR146C-A	0	1	0.0303430079155673
YHR214C-E	0	1	0.0303430079155673
YIL046W-A	0	1	0.0303430079155673
YHR022C-A	0	1	0.0303430079155673
YHR175W-A	0	1	0.0303430079155673
YGR204C-A	0	1	0.0303430079155673
YIR018C-A	0	1	0.0303430079155673
YJL047C-A	0	1	0.0303430079155673
YIR021W-A	0	1	0.0303430079155673
YJL127C-B	0	1	0.0303430079155673
YJR005C-A	0	1	0.0303430079155673
YJL077W-B	0	1	0.0303430079155673
[truncated: 3,790 more rows]
