# Supplementary material for: Computationally Driven, Quantitative Experiments Discover Genes Required for Mitochondrial Biogenesis
Source: PLoS Genet. 2009 Mar 20;5(3):e1000407. doi: 10.1371/journal.pgen.1000407 (PMC2648979; doi:10.1371/journal.pgen.1000407)
Supplement: Dataset S2 — Top 100 novel ensemble predictions for additional yeast biological processes. A zip file containing 387 tab-delimited text files of the ensemble predictions for the indicated Gene Ontology Biological Process Term. (21.70 MB GZ) [file pgen.1000407.s013.gz › GO_0006163.txt]

ORF	AnnotatedToTerm?	Uncharacterized_04152007?	Precision
YMR120C	1	0	1.0
YDR408C	1	0	1.0
YMR145C	0	0	0.9
YBL099W	1	0	0.9
YOR128C	1	0	0.9
YNL220W	1	0	0.9
YLR359W	1	0	0.9
YPL078C	1	0	0.9
YAR015W	1	0	0.9
YML081C-A	1	0	0.9
YJR077C	0	0	0.818181818181818
YOR045W	0	0	0.75
YAL044C	0	0	0.692307692307692
YDR019C	0	0	0.642857142857143
YMR083W	0	0	0.6
YKR080W	0	0	0.5625
YLR038C	0	0	0.555555555555556
YLR295C	1	0	0.555555555555556
YOR184W	0	0	0.526315789473684
YKL182W	0	0	0.5
YLR395C	0	0	0.5
YDL067C	0	0	0.5
YLR058C	0	0	0.5
YKL085W	0	0	0.5
YDL004W	1	0	0.5
YBR039W	1	0	0.5
YPR035W	0	0	0.5
YJR121W	1	0	0.5
YDR298C	1	0	0.5
YGL187C	0	0	0.5
YMR189W	0	0	0.5
YDR322C-A	1	0	0.5
YDR226W	1	0	0.5
YKL141W	0	0	0.5
YHL011C	1	0	0.5
YGL234W	1	0	0.5
YGL055W	0	0	0.486486486486487
YBL030C	0	0	0.473684210526316
YOR187W	0	0	0.461538461538462
YNL052W	0	0	0.452380952380952
YBL045C	0	0	0.452380952380952
YKL181W	1	0	0.452380952380952
YOL097C	0	0	0.450980392156863
YPL037C	0	0	0.450980392156863
YOL061W	1	0	0.450980392156863
YGR208W	0	0	0.450980392156863
YDL212W	0	0	0.450980392156863
YGR061C	1	0	0.450980392156863
YDR454C	1	0	0.450980392156863
YHR051W	0	0	0.450980392156863
YMR300C	1	0	0.450980392156863
YFR033C	0	0	0.442307692307692
YEL009C	0	0	0.433962264150943
YPL237W	0	0	0.425925925925926
YGL225W	0	0	0.418181818181818
YBR249C	0	0	0.410714285714286
YDR497C	0	0	0.403508771929825
YGL186C	0	0	0.396551724137931
YJL130C	0	0	0.39344262295082
YER061C	0	0	0.39344262295082
YLR028C	1	0	0.39344262295082
YJR105W	0	0	0.387096774193548
YDR341C	0	0	0.384615384615385
YDR429C	0	0	0.384615384615385
YER099C	1	0	0.384615384615385
YOL039W	0	0	0.378787878787879
YPR033C	0	0	0.373134328358209
YDR529C	0	0	0.367647058823529
YDL137W	0	0	0.36231884057971
YHR020W	0	0	0.357142857142857
YCL030C	0	0	0.354430379746835
YLL041C	0	0	0.354430379746835
YGR207C	0	1	0.354430379746835
YNL141W	0	0	0.354430379746835
YGR262C	0	0	0.354430379746835
YGR124W	0	0	0.354430379746835
YGL148W	0	0	0.354430379746835
YLR432W	1	0	0.354430379746835
Q0085	1	0	0.354430379746835
Q0130	1	0	0.354430379746835
YKL192C	0	0	0.352272727272727
YLL045C	0	0	0.352272727272727
YOR095C	0	0	0.352272727272727
YOR375C	0	0	0.352272727272727
YML056C	0	1	0.352272727272727
YBL068W	1	0	0.352272727272727
YML078W	0	0	0.352272727272727
Q0080	1	0	0.352272727272727
YGR181W	0	0	0.352272727272727
YDR399W	1	0	0.352272727272727
YOR323C	0	0	0.348314606741573
YJL070C	0	1	0.348314606741573
YNL135C	0	0	0.346938775510204
YKL128C	0	1	0.346938775510204
YGR185C	0	0	0.346938775510204
YPR004C	0	1	0.346938775510204
YDR178W	0	0	0.346938775510204
YNL055C	0	0	0.346938775510204
YDR302W	0	0	0.346938775510204
YBR177C	0	0	0.346938775510204
YPR020W	1	0	0.346938775510204
YDR377W	1	0	0.346938775510204
YPL271W	1	0	0.346938775510204
YOR335C	0	0	0.343434343434343
YER043C	0	0	0.34
YJL166W	0	0	0.336633663366337
YPR191W	0	0	0.333333333333333
YGR094W	0	0	0.333333333333333
YMR256C	0	0	0.333333333333333
YKL016C	1	0	0.333333333333333
YDR084C	0	0	0.330188679245283
YNL044W	0	0	0.327102803738318
YGR183C	0	0	0.324074074074074
YEL024W	0	0	0.321100917431193
YPL262W	0	0	0.318181818181818
YGL245W	0	0	0.315315315315315
YIL078W	0	0	0.3125
YOR007C	0	0	0.309734513274336
YOR065W	0	0	0.307017543859649
YER026C	0	0	0.304347826086957
YGR234W	0	0	0.301724137931034
YLL018C	0	0	0.299145299145299
YDR037W	0	0	0.296610169491525
YIL125W	0	0	0.294117647058824
YLL026W	0	0	0.291666666666667
YKL024C	0	0	0.289256198347107
YOR276W	0	0	0.286885245901639
YLR191W	0	0	0.284552845528455
YNL315C	0	0	0.282258064516129
YGL077C	0	0	0.28
YHR163W	0	0	0.27906976744186
YKL148C	0	0	0.27906976744186
YHR001W-A	0	0	0.27906976744186
YDL181W	1	0	0.27906976744186
YML120C	0	0	0.276923076923077
YGL191W	0	0	0.274809160305344
YHR123W	0	0	0.272727272727273
YLR354C	0	0	0.270676691729323
YGR264C	0	0	0.26865671641791
YER091C	0	0	0.266666666666667
YHR064C	0	0	0.264705882352941
YFL045C	0	0	0.262773722627737
YDR404C	0	0	0.260869565217391
YPL231W	0	0	0.258992805755396
YHR026W	0	0	0.257142857142857
YJL153C	0	0	0.25531914893617
YPL273W	0	0	0.253521126760563
YDR171W	0	0	0.251748251748252
YNR016C	0	0	0.25
YNR001C	0	0	0.248275862068966
YER025W	0	0	0.246575342465753
YKL081W	0	0	0.244897959183673
YDR483W	0	0	0.243243243243243
YOR361C	0	0	0.241610738255034
YJR074W	0	0	0.24
YDL192W	0	0	0.23841059602649
YOR142W	0	0	0.236842105263158
YPL220W	0	0	0.235294117647059
YDR382W	0	0	0.233766233766234
YOR224C	0	0	0.232704402515723
YGR149W	0	1	0.232704402515723
YNL255C	0	0	0.232704402515723
YDR214W	0	0	0.232704402515723
YFL018C	0	0	0.232704402515723
YDL130W-A	1	0	0.232704402515723
YHR019C	0	0	0.23125
YER009W	0	0	0.229813664596273
YJR070C	0	0	0.228395061728395
YDL081C	0	0	0.226993865030675
YNR050C	0	0	0.225609756097561
YGR157W	0	0	0.224242424242424
YML106W	0	0	0.22289156626506
YPL131W	0	0	0.221556886227545
YJR145C	0	0	0.220238095238095
YMR203W	0	0	0.218934911242604
YCL011C	0	0	0.217647058823529
YGR204W	0	0	0.216374269005848
YBR121C	0	0	0.215116279069767
YLR249W	0	0	0.213872832369942
YGR174C	0	0	0.21264367816092
YGR118W	0	0	0.211428571428571
YOR356W	0	0	0.210227272727273
YHR133C	0	0	0.209039548022599
YDR148C	0	0	0.207865168539326
YOL107W	0	1	0.207865168539326
YBL036C	0	0	0.206703910614525
YLR059C	0	0	0.205555555555556
YLR310C	0	0	0.204419889502762
YIL124W	0	0	0.203296703296703
YBL015W	0	0	0.202185792349727
YNL175C	0	0	0.201086956521739
YJL034W	0	0	0.2
YHL039W	0	0	0.198924731182796
YBR221C	0	0	0.197860962566845
YLL009C	0	0	0.196808510638298
YEL027W	0	0	0.195767195767196
YLR293C	0	0	0.194736842105263
YOR020C	0	0	0.193717277486911
YBR031W	0	0	0.192708333333333
YCL035C	0	0	0.191709844559585
YOL143C	0	0	0.190721649484536
YGR214W	0	0	0.18974358974359
YLR229C	0	0	0.188775510204082
YFR011C	0	1	0.188775510204082
YGR024C	0	0	0.187817258883249
YLR304C	0	0	0.186868686868687
YMR303C	0	0	0.185929648241206
YDR510W	0	0	0.185
YNL189W	0	0	0.18407960199005
YML110C	0	0	0.183168316831683
YDR410C	0	0	0.182266009852217
YBR143C	0	0	0.181372549019608
YCR053W	0	0	0.180487804878049
YLR257W	0	1	0.180487804878049
YHR005C-A	0	0	0.179611650485437
YEL073C	0	1	0.179611650485437
YDR441C	0	1	0.179611650485437
YLR133W	0	0	0.178743961352657
YBR011C	0	0	0.177884615384615
YHR089C	0	0	0.177033492822967
YKL150W	0	0	0.176190476190476
YAL012W	0	0	0.175355450236967
YDR012W	0	0	0.174528301886792
YKR026C	0	0	0.173708920187793
YHR128W	0	0	0.172897196261682
YAL036C	0	0	0.172093023255814
YPL218W	0	0	0.171296296296296
YBR106W	0	0	0.170506912442396
YNR034W	0	0	0.169724770642202
YJL138C	0	0	0.168949771689498
YER110C	0	0	0.168181818181818
YDR391C	0	1	0.168181818181818
YDR465C	0	0	0.167420814479638
YDL051W	0	0	0.166666666666667
YLR420W	0	0	0.165919282511211
YLL036C	0	0	0.165178571428571
YDR502C	0	0	0.164444444444444
YDL236W	0	0	0.163716814159292
YLR264W	0	0	0.162995594713656
YMR072W	0	0	0.162280701754386
YKL216W	0	0	0.161572052401747
YNL130C	0	0	0.160869565217391
YEL054C	0	0	0.16017316017316
YNL064C	0	0	0.15948275862069
YOR136W	0	0	0.158798283261803
YLR153C	0	0	0.158119658119658
YGR285C	0	0	0.157446808510638
YPL106C	0	0	0.156779661016949
YLR060W	0	0	0.156118143459916
YER086W	0	0	0.15546218487395
YOR052C	0	1	0.15546218487395
YDR158W	0	0	0.154811715481172
YBR034C	0	0	0.154166666666667
YLR168C	0	1	0.154166666666667
YPL087W	0	0	0.153526970954357
YKL010C	0	0	0.152892561983471
YHR193C	0	0	0.152263374485597
YPL206C	0	0	0.151639344262295
YOL139C	0	0	0.151020408163265
YBR230C	0	1	0.151020408163265
YKL056C	0	0	0.150406504065041
YML063W	0	0	0.149797570850202
YBR189W	0	0	0.149193548387097
YJR080C	0	1	0.149193548387097
YGR037C	0	0	0.14859437751004
YJL121C	0	0	0.148
YHR047C	0	0	0.147859922178988
YGL070C	0	0	0.147859922178988
YEL026W	0	0	0.147859922178988
YDR233C	0	1	0.147859922178988
YFR049W	0	0	0.147859922178988
YMR302C	0	0	0.147859922178988
YNL112W	0	0	0.147859922178988
YMR217W	1	0	0.147859922178988
YGL255W	0	0	0.147286821705426
YJL180C	0	0	0.146718146718147
YOR150W	0	0	0.146153846153846
YLR173W	0	1	0.146153846153846
YJR073C	0	0	0.145593869731801
YLR204W	0	0	0.145038167938931
YML091C	0	0	0.144486692015209
YDR001C	0	0	0.143939393939394
YNL070W	0	0	0.143396226415094
YEL002C	0	0	0.142857142857143
YLR390W	0	0	0.142322097378277
YPL154C	0	0	0.141791044776119
YBR149W	0	0	0.141263940520446
YPR145W	0	0	0.140740740740741
YNL100W	0	1	0.140740740740741
YNL037C	0	0	0.140221402214022
YIL043C	0	0	0.139705882352941
YPR062W	0	0	0.139194139194139
YLR216C	0	0	0.138686131386861
YAL038W	0	0	0.138181818181818
YGR123C	0	0	0.13768115942029
YDL066W	0	0	0.137184115523466
YNL067W	0	0	0.136690647482014
YML073C	0	0	0.136200716845878
YJR139C	0	0	0.135714285714286
YGL162W	0	0	0.135231316725979
YGR211W	0	0	0.134751773049645
YGR260W	0	0	0.134275618374558
YGR132C	0	0	0.133802816901408
YBL076C	0	0	0.133333333333333
YEL034W	0	0	0.132867132867133
YKL109W	0	0	0.132404181184669
YMR308C	0	0	0.131944444444444
YOL058W	0	0	0.131487889273356
YBR061C	0	0	0.131034482758621
YGR155W	0	0	0.130584192439863
YMR002W	0	1	0.130584192439863
YLR340W	0	0	0.13013698630137
YPR098C	0	1	0.13013698630137
YOR122C	0	0	0.129692832764505
YDR300C	0	0	0.129251700680272
YKL164C	0	0	0.128813559322034
YER133W	0	0	0.128378378378378
YLR075W	0	0	0.127946127946128
YBR053C	0	1	0.127946127946128
YJR123W	0	0	0.12751677852349
YDR234W	0	0	0.127090301003344
YIL074C	0	0	0.126666666666667
YBR052C	0	1	0.126666666666667
YDR007W	0	0	0.126623376623377
YDR418W	0	0	0.126623376623377
YLR300W	0	0	0.126623376623377
YBL039C	0	0	0.126623376623377
YKR065C	0	0	0.126623376623377
YOL071W	0	0	0.126623376623377
YGR244C	0	0	0.126623376623377
YBR248C	1	0	0.126623376623377
YGR117C	0	1	0.126623376623377
YNL030W	0	0	0.12621359223301
YAL003W	0	0	0.125806451612903
YJR008W	0	1	0.125806451612903
YHR049W	0	1	0.125806451612903
YOR063W	0	0	0.12540192926045
YGL030W	0	0	0.125
YGR231C	0	0	0.124600638977636
YDL178W	0	0	0.124203821656051
YBR021W	0	0	0.123809523809524
YJL102W	0	0	0.123417721518987
YDL130W	0	0	0.123028391167192
YDR353W	0	0	0.122641509433962
YKL191W	0	0	0.122257053291536
YBR055C	0	0	0.121875
YKR016W	0	1	0.121875
YHR030C	0	0	0.121495327102804
YIR022W	0	0	0.12111801242236
YGL054C	0	0	0.120743034055728
YBR029C	0	0	0.12037037037037
YGR089W	0	0	0.12
YLR172C	0	0	0.119631901840491
YER036C	0	0	0.119266055045872
YDR381W	0	0	0.11890243902439
YLR017W	0	0	0.11854103343465
YLR291C	0	0	0.118181818181818
YMR186W	0	0	0.117824773413897
YHL033C	0	0	0.117469879518072
YHL020C	0	0	0.117117117117117
YLR201C	0	0	0.116766467065868
YMR235C	0	0	0.116417910447761
YBL090W	0	0	0.116071428571429
YHR082C	0	0	0.115727002967359
YDR023W	0	0	0.115384615384615
YBR262C	0	1	0.115384615384615
YHR042W	0	0	0.115044247787611
YDL229W	0	0	0.114705882352941
YDR101C	0	0	0.114369501466276
YLR180W	0	0	0.114035087719298
YDR172W	0	0	0.113702623906706
YGL105W	0	0	0.113372093023256
YPR100W	0	0	0.11304347826087
YNL281W	0	0	0.112994350282486
YKL170W	0	0	0.112994350282486
YPL090C	0	0	0.112994350282486
YBR263W	0	0	0.112994350282486
YNL284C	0	0	0.112994350282486
YNL209W	0	0	0.112994350282486
YMR142C	0	0	0.112994350282486
YPR163C	0	0	0.112994350282486
YHR216W	1	0	0.112994350282486
YNL306W	0	0	0.112676056338028
YMR012W	0	0	0.112359550561798
YGR142W	0	0	0.112044817927171
YGR216C	0	0	0.111731843575419
YLR048W	0	0	0.11142061281337
YMR143W	0	0	0.111111111111111
YGR046W	0	0	0.110803324099723
YDR098C	0	0	0.110497237569061
YOR374W	0	0	0.110192837465565
YDR064W	0	0	0.10989010989011
YMR129W	0	0	0.10958904109589
YLR244C	0	0	0.109289617486339
YJR016C	0	0	0.108991825613079
YNL007C	0	0	0.108695652173913
YGL031C	0	0	0.10840108401084
YJR045C	0	0	0.108108108108108
YLR351C	0	1	0.108108108108108
YMR290C	0	0	0.107816711590297
YGR220C	0	0	0.10752688172043
YLR150W	0	0	0.107238605898123
YMR225C	0	0	0.106951871657754
YDR047W	0	0	0.106666666666667
YDR513W	0	0	0.106382978723404
YOR215C	0	1	0.106382978723404
YDR025W	0	0	0.106100795755968
YPL226W	0	0	0.105820105820106
YFL034C-A	0	0	0.105540897097625
YNL219C	0	0	0.105263157894737
YIL145C	0	0	0.10498687664042
YER174C	0	0	0.104712041884817
YBR185C	0	0	0.10443864229765
YNL015W	0	0	0.104166666666667
YPL059W	0	0	0.103896103896104
YOR133W	0	0	0.103626943005181
YJR048W	0	0	0.103359173126615
YPL177C	0	0	0.103092783505155
YPR074C	0	0	0.102827763496144
YJL164C	0	0	0.102564102564103
YHR068W	0	0	0.10230179028133
YCL009C	0	0	0.102040816326531
YIL064W	0	0	0.101781170483461
YER019C-A	0	0	0.101522842639594
YER007C-A	0	0	0.10126582278481
YBR218C	0	0	0.101010101010101
YPL215W	0	0	0.100755667506297
YEL071W	0	0	0.100502512562814
YBL072C	0	0	0.100250626566416
YDR231C	0	0	0.1
YIL133C	0	0	0.0997506234413965
YLR371W	0	0	0.0995024875621891
YER141W	0	0	0.0992555831265509
YIL155C	0	0	0.099009900990099
YJR007W	0	0	0.0987654320987654
YBR167C	0	0	0.0985221674876847
YLR372W	0	0	0.0982800982800983
YIL136W	0	1	0.0982800982800983
YPL134C	0	0	0.0980392156862745
YLR259C	0	0	0.097799511002445
YOL086C	0	0	0.0975609756097561
YJL144W	0	0	0.097323600973236
YJL084C	0	1	0.097323600973236
YDL171C	0	0	0.0970873786407767
YGL202W	0	0	0.0968523002421307
YOL052C	0	0	0.0966183574879227
YGL123W	0	0	0.0963855421686747
YOR230W	0	0	0.0961538461538462
YHR008C	0	0	0.0959232613908873
YLR132C	0	0	0.0956937799043062
YNR018W	0	1	0.0956937799043062
YKL069W	0	1	0.0956937799043062
YMR216C	0	0	0.0954653937947494
YPL160W	0	0	0.0952380952380952
YGR082W	0	0	0.0950118764845606
YPR041W	0	0	0.0947867298578199
YDR177W	0	0	0.0945626477541371
YBR196C	0	0	0.0943396226415094
YJR024C	0	1	0.0943396226415094
YKL015W	0	0	0.0941176470588235
YDR487C	0	0	0.0938967136150235
YDR035W	0	0	0.0936768149882904
YLR355C	0	0	0.0934579439252336
YPR110C	0	0	0.0932400932400932
YNL077W	0	1	0.0932400932400932
YMR286W	0	0	0.0930232558139535
YOL082W	0	0	0.0928074245939675
YDL133C-A	0	0	0.0925925925925926
YDL078C	0	0	0.092378752886836
YOL140W	0	0	0.0921658986175115
YPR165W	0	0	0.0919540229885057
YMR309C	0	0	0.0917431192660551
YJR047C	0	0	0.091533180778032
YML030W	0	1	0.091533180778032
YPR080W	0	0	0.091324200913242
YGR279C	0	0	0.0911161731207289
YNL124W	0	0	0.0909090909090909
YJL050W	0	0	0.090702947845805
YDL084W	0	0	0.0904977375565611
YHR144C	0	0	0.090293453724605
YPL198W	0	0	0.0900900900900901
YDR151C	0	0	0.0898876404494382
YPL183W-A	0	0	0.0896860986547085
YMR105C	0	0	0.0894854586129754
YBL002W	0	0	0.0892857142857143
YNL169C	0	0	0.089086859688196
YKL180W	0	0	0.0888888888888889
YPL240C	0	0	0.0886917960088692
YMR108W	0	0	0.0884955752212389
YLR175W	0	0	0.0883002207505519
YIR026C	0	0	0.0881057268722467
YDR258C	0	0	0.0879120879120879
YLR328W	0	0	0.087719298245614
YKL080W	0	0	0.087527352297593
YJL055W	0	1	0.087527352297593
YEL029C	0	0	0.0873362445414847
YLR130C	0	0	0.0871459694989107
YER182W	0	1	0.0871459694989107
YNL259C	0	0	0.0869565217391304
YAL035W	0	0	0.086864406779661
YJR137C	0	0	0.086864406779661
YDL125C	0	0	0.086864406779661
YMR226C	0	0	0.086864406779661
YJR046W	0	0	0.086864406779661
YMR251W-A	0	0	0.086864406779661
YLR397C	0	0	0.086864406779661
YKL183W	0	1	0.086864406779661
YPR024W	0	0	0.086864406779661
YIR012W	0	0	0.086864406779661
YFL016C	0	0	0.086864406779661
YHR027C	0	0	0.086864406779661
YML022W	1	0	0.086864406779661
YIL094C	0	0	0.0866807610993657
YNL131W	0	0	0.0864978902953586
YDL040C	0	0	0.0863157894736842
YLR427W	0	0	0.0861344537815126
YGL135W	0	0	0.0859538784067086
YKL151C	0	1	0.0859538784067086
YOR108W	0	0	0.0857740585774059
YLR146C	0	0	0.0855949895615866
YOR163W	0	0	0.0854166666666667
YDL219W	0	0	0.0852390852390852
YDL120W	0	0	0.0850622406639004
YKR085C	0	0	0.0848861283643892
YER055C	0	0	0.0847107438016529
YML079W	0	1	0.0847107438016529
YDR086C	0	0	0.0845360824742268
YIL051C	0	0	0.0843621399176955
YIL020C	0	0	0.0841889117043121
YCL050C	0	0	0.0840163934426229
YLR301W	0	0	0.0838445807770961
YJL143W	0	0	0.0836734693877551
YLR069C	0	0	0.0835030549898167
YGR028W	0	0	0.0833333333333333
YDR225W	0	0	0.0831643002028398
YCR024C-A	0	0	0.0829959514170041
YBR202W	0	0	0.0828282828282828
YBL098W	0	0	0.0826612903225806
YEL046C	0	0	0.0824949698189135
YER177W	0	0	0.0823293172690763
YJL145W	0	0	0.0821643286573146
YPL028W	0	0	0.082
YJR010W	0	0	0.0818363273453094
YMR030W	0	0	0.0816733067729084
YIL157C	0	1	0.0816733067729084
YDL131W	0	0	0.0815109343936382
YNL104C	0	0	0.0813492063492064
YMR244C-A	0	1	0.0813492063492064
YML009C	0	0	0.0811881188118812
YOL040C	0	0	0.0810276679841897
YJR148W	0	0	0.0808678500986193
YJL026W	0	0	0.0807086614173228
YDR079W	0	0	0.0805500982318271
YDL205C	0	0	0.0803921568627451
YBR078W	0	0	0.0802348336594912
YJL190C	0	0	0.080078125
YPL239W	0	0	0.0799220272904483
YLL001W	0	0	0.0797665369649805
YPR010C	0	0	0.0796116504854369
YGR267C	0	0	0.0794573643410853
YBL075C	0	0	0.0793036750483559
YPL118W	0	0	0.0791505791505791
YDR447C	0	0	0.0789980732177264
YKR059W	0	0	0.0788461538461538
YMR242C	0	0	0.0786948176583493
YPL042C	0	0	0.078544061302682
YER103W	0	0	0.0783938814531549
YGL184C	0	0	0.0782442748091603
YNR046W	0	0	0.0780952380952381
YLR441C	0	0	0.0779467680608365
YPR069C	0	0	0.0777988614800759
YBR265W	0	0	0.0776515151515152
YJL158C	0	0	0.0775047258979206
YEL017C-A	0	0	0.0773584905660377
YMR318C	0	0	0.0772128060263653
YKL001C	0	0	0.0770676691729323
YIR036C	0	1	0.0770676691729323
YDL182W	0	0	0.0769230769230769
YDR091C	0	0	0.0767790262172285
YHR183W	0	0	0.0766355140186916
YIL087C	0	1	0.0766355140186916
YLL050C	0	0	0.0764925373134328
YPL234C	0	0	0.0763500931098696
YPL013C	0	0	0.0762081784386617
YDL198C	0	0	0.0760667903525046
YBL087C	0	0	0.0759259259259259
YPL081W	0	0	0.075812274368231
YPL098C	0	0	0.075812274368231
YOL120C	0	0	0.075812274368231
YGR173W	0	1	0.075812274368231
YDR123C	0	0	0.075812274368231
YBR269C	0	1	0.075812274368231
YLR403W	0	0	0.075812274368231
YHR046C	0	0	0.075812274368231
YOR312C	0	0	0.075812274368231
YOR167C	0	0	0.075812274368231
YKL060C	0	0	0.075812274368231
YGL169W	0	0	0.075812274368231
YBR079C	0	0	0.075812274368231
YJL063C	0	0	0.075812274368231
YHR018C	0	0	0.075812274368231
YBR025C	1	0	0.075812274368231
YPR154W	0	0	0.0756756756756757
YKL152C	0	0	0.0755395683453237
YHR179W	0	1	0.0755395683453237
YFR006W	0	1	0.0755395683453237
YKL130C	0	0	0.0754039497307002
YPR158W	0	1	0.0754039497307002
YHR208W	0	0	0.0752688172043011
YPR118W	0	0	0.075134168157424
YFL022C	0	0	0.075
YHR198C	0	1	0.075
YOR168W	0	0	0.0748663101604278
YDR511W	0	0	0.0747330960854092
YKL096W-A	0	0	0.0746003552397869
YDR032C	0	1	0.0746003552397869
YBL001C	0	0	0.074468085106383
YLR401C	0	0	0.0743362831858407
YBR017C	0	0	0.0742049469964664
YPR028W	0	0	0.0740740740740741
YGR007W	0	0	0.073943661971831
YAL005C	0	0	0.0738137082601054
YNL119W	0	0	0.0736842105263158
YLR179C	0	1	0.0736842105263158
YKR043C	0	1	0.0736842105263158
YKL053C-A	0	0	0.0735551663747811
YDR041W	0	0	0.0734265734265734
YKL120W	0	0	0.0732984293193717
YJL167W	0	0	0.0731707317073171
YLR029C	0	0	0.0730434782608696
YLR066W	0	0	0.0729166666666667
YBL038W	0	0	0.072790294627383
YGR001C	0	1	0.072790294627383
YKL062W	0	0	0.0726643598615917
YOR369C	0	0	0.0725388601036269
YML126C	0	0	0.0724137931034483
YDR531W	0	0	0.072289156626506
YML121W	0	0	0.0721649484536082
YER056C	0	0	0.072041166380789
YGR187C	0	0	0.0719178082191781
YGR282C	0	0	0.0717948717948718
YPR102C	0	0	0.0716723549488055
YPR187W	0	0	0.0715502555366269
YBR067C	0	0	0.0714285714285714
YGL147C	0	0	0.0713073005093379
YLR167W	0	0	0.0711864406779661
YOR091W	0	0	0.0710659898477157
YDR232W	0	0	0.0709459459459459
YLR347C	0	0	0.0708263069139966
YMR058W	0	0	0.0707070707070707
YLR316C	0	0	0.0705882352941176
YHR007C	0	0	0.0704697986577181
YBR110W	0	0	0.0703517587939698
YML012W	0	0	0.0702341137123746
YDL055C	0	0	0.0701168614357262
YOR232W	0	0	0.07
YBR127C	0	0	0.0698835274542429
YLR193C	0	0	0.0697674418604651
YJR104C	0	0	0.0696517412935323
YGL026C	0	0	0.0695364238410596
YBR286W	0	0	0.0694214876033058
YIL116W	0	0	0.0693069306930693
YKL167C	0	0	0.0691927512355848
YIL070C	0	0	0.0690789473684211
YLR246W	0	0	0.0689655172413793
YCL018W	0	0	0.0688524590163934
YER090W	0	0	0.0687397708674304
YMR208W	0	0	0.0686274509803922
YJR069C	0	0	0.0685154975530179
YBR084W	0	0	0.0684039087947883
YNL006W	0	0	0.0682926829268293
YLR373C	0	0	0.0681818181818182
YMR267W	0	0	0.0680713128038898
YDR188W	0	0	0.0679611650485437
YCR067C	0	0	0.0678513731825525
YMR202W	0	0	0.067741935483871
YDL135C	0	0	0.0676328502415459
YHR037W	0	0	0.067524115755627
YMR116C	0	0	0.0674157303370786
YNL178W	0	0	0.0673076923076923
YBL104C	0	1	0.0673076923076923
YDR354W	0	0	0.0672926447574335
YDR127W	0	0	0.0672926447574335
YOR202W	0	0	0.0672926447574335
YBR120C	0	0	0.0672926447574335
YMR260C	0	0	0.0672926447574335
YGR240C	0	0	0.0672926447574335
YOR253W	0	0	0.0672926447574335
YER072W	0	0	0.0672926447574335
YAL060W	0	0	0.0672926447574335
YOL124C	0	0	0.0672926447574335
YER052C	0	0	0.0672926447574335
YPL135W	0	0	0.0672926447574335
YBL064C	0	0	0.0672926447574335
YDL201W	0	0	0.0672926447574335
YJR133W	1	0	0.0672926447574335
YPR016C	0	0	0.0671875
YNL256W	0	0	0.0670826833073323
YER050C	0	0	0.0669781931464174
YGL076C	0	0	0.0668740279937792
YAL039C	0	0	0.0667701863354037
YOR021C	0	0	0.0666666666666667
YAL049C	0	1	0.0666666666666667
YNL247W	0	0	0.0665634674922601
YOR043W	0	0	0.0664605873261206
YBR056W	0	1	0.0664605873261206
YGL195W	0	0	0.066358024691358
YOL094C	0	0	0.0662557781201849
YHL001W	0	0	0.0661538461538462
YMR029C	0	0	0.0660522273425499
YDL072C	0	1	0.0660522273425499
YML058W	0	0	0.0659509202453988
YLR044C	0	0	0.0658499234303216
YIL052C	0	0	0.0657492354740061
YIL018W	0	0	0.0656488549618321
YHR067W	0	0	0.0655487804878049
YHR113W	0	0	0.0654490106544901
YDR385W	0	0	0.0653495440729483
YDL083C	0	0	0.0652503793626707
YKR094C	0	0	0.0651515151515152
YMR099C	0	0	0.065052950075643
YBR153W	0	0	0.0649546827794562
YOL077C	0	0	0.0648567119155355
YJL097W	0	0	0.0647590361445783
YBR145W	0	0	0.0646616541353384
YOR176W	0	0	0.0645645645645646
YOR236W	0	0	0.0644677661169415
YLR118C	0	1	0.0644677661169415
YNL248C	0	0	0.0643712574850299
YPL014W	0	1	0.0643712574850299
YCR047C	0	0	0.0642750373692078
YGL226C-A	0	0	0.0641791044776119
YLR412W	0	1	0.0641791044776119
YNR043W	0	0	0.0640834575260805
YLR390W-A	0	0	0.0639880952380952
YHL015W	0	0	0.0638930163447251
YLR367W	0	0	0.0637982195845697
YKL065C	0	1	0.0637982195845697
YCR071C	0	0	0.0637037037037037
YCR021C	0	0	0.0636094674556213
YGL037C	0	0	0.0635155096011817
YNL056W	0	1	0.0635155096011817
YOR243C	0	0	0.0634218289085546
YOR286W	0	1	0.0634218289085546
YOR359W	0	0	0.0633284241531664
YDR002W	0	0	0.0632352941176471
YOR173W	0	0	0.0631424375917768
YER178W	0	0	0.063049853372434
YGR277C	0	0	0.0629575402635432
YOL147C	0	0	0.0628654970760234
YMR122W-A	0	1	0.0628654970760234
YMR241W	0	0	0.0627737226277372
YOR027W	0	0	0.0626822157434402
YIL062C	0	0	0.0625909752547307
YDR034C	0	0	0.0625
YER053C	0	0	0.0624092888243832
YGR232W	0	0	0.0623188405797101
YPL086C	0	0	0.0622286541244573
YDL027C	0	1	0.0622286541244573
YDR050C	0	0	0.0621387283236994
YPR083W	0	0	0.062049062049062
YLR192C	0	0	0.0619596541786743
YLR285W	0	0	0.0618705035971223
YPR082C	0	0	0.0617816091954023
YJL200C	0	1	0.0617816091954023
YER156C	0	1	0.0617816091954023
YGR101W	0	0	0.0616929698708752
YBR109C	0	0	0.0616045845272206
YBL042C	0	0	0.061516452074392
YOR303W	0	0	0.0614285714285714
YNL310C	0	0	0.0613409415121255
YFR017C	0	1	0.0613409415121255
YPR060C	0	0	0.0612535612535613
YBR159W	0	0	0.0611664295874822
YBR085W	0	0	0.0610795454545455
YGR085C	0	0	0.0609929078014184
YML024W	0	0	0.0609065155807365
YLR218C	0	1	0.0609065155807365
YDL167C	0	0	0.0608203677510608
YJL217W	0	1	0.0608203677510608
YER078C	0	0	0.0607344632768362
YLR043C	0	0	0.0606488011283498
YBR015C	0	0	0.0605633802816901
YEL042W	0	0	0.060478199718706
YNR015W	0	0	0.0603932584269663
YFR025C	0	0	0.0603085553997195
YPL249C-A	0	0	0.0602240896358543
YER073W	0	0	0.0601398601398601
YLR342W	0	0	0.0600558659217877
YLR027C	0	0	0.0599721059972106
YOR297C	0	0	0.0598885793871866
YNL292W	0	0	0.0598052851182197
YNL246W	0	0	0.0597222222222222
YGL078C	0	0	0.0596393897364771
YKL184W	0	0	0.0595567867036011
YCL017C	0	0	0.0594744121715076
YOL101C	0	0	0.0593922651933702
YHR175W	0	0	0.0593103448275862
YER165W	0	0	0.059228650137741
YLR356W	0	1	0.059228650137741
YBR118W	0	0	0.0591471801925722
YEL040W	0	0	0.0590659340659341
YNL313C	0	0	0.0589849108367627
YBR037C	0	0	0.0589041095890411
YHR009C	0	1	0.0589041095890411
YCR027C	0	0	0.0588235294117647
YCR031C	0	0	0.0587431693989071
YIL053W	0	0	0.0586630286493861
YPR063C	0	1	0.0586630286493861
YNL162W	0	0	0.05858310626703
YNL305C	0	1	0.05858310626703
YOR315W	0	0	0.0585034013605442
YMR307W	0	0	0.0584239130434783
YJL191W	0	0	0.0583446404341927
YER102W	0	0	0.0582655826558266
YER053C-A	0	1	0.0582655826558266
YJR063W	0	0	0.0581867388362652
YBL102W	0	0	0.0581081081081081
YJR143C	0	0	0.058029689608637
YBR254C	0	0	0.0579514824797844
YBL003C	0	0	0.0578734858681023
YIL010W	0	0	0.0577956989247312
YER134C	0	1	0.0577956989247312
YGL009C	0	0	0.0577181208053691
YOR222W	0	0	0.0576407506702413
YIL041W	0	1	0.0576407506702413
YOL002C	0	0	0.0575635876840696
YDR276C	0	0	0.0574866310160428
YLR186W	0	0	0.0574098798397864
YKL211C	0	0	0.0573333333333333
YKR049C	0	1	0.0573333333333333
YLL062C	0	0	0.0572569906790945
YPR138C	0	0	0.0571808510638298
YDR161W	0	0	0.0571049136786189
YJR072C	0	1	0.0571049136786189
YOL142W	0	0	0.0570291777188329
YGR060W	0	0	0.056953642384106
YJL052W	0	0	0.0568783068783069
YGR159C	0	0	0.0568031704095112
YLR430W	0	0	0.0567282321899736
YNL191W	0	0	0.0566534914361001
YAL033W	0	0	0.0565789473684211
YNL164C	0	0	0.0565045992115637
YDR044W	0	0	0.0564304461942257
YDR224C	0	0	0.0563564875491481
YMR246W	0	0	0.056282722513089
YKR057W	0	0	0.0562091503267974
YNL333W	0	0	0.0561357702349869
YGL200C	0	0	0.0560625814863103
YLR203C	0	0	0.0559895833333333
YPL252C	0	0	0.0559167750325098
YMR009W	0	0	0.0558441558441558
YFR044C	0	0	0.0557717250324254
YOR220W	0	1	0.0557717250324254
YGR286C	0	0	0.055699481865285
YLR197W	0	0	0.055627425614489
YBR058C-A	0	0	0.0555555555555556
YHR132C	0	0	0.0554838709677419
YIL110W	0	0	0.0554123711340206
YNL085W	0	0	0.0553410553410553
YGL039W	0	0	0.0552699228791774
YPL221W	0	0	0.055198973042362
YGL103W	0	0	0.0551282051282051
YDR337W	0	0	0.0550576184379001
YBR155W	0	0	0.0549872122762148
YJR147W	0	0	0.0549169859514687
YNL031C	0	0	0.0548469387755102
YIL098C	0	0	0.0547770700636943
YDL112W	0	0	0.0547073791348601
YHR110W	0	0	0.0546378653113088
YGR076C	0	0	0.0545685279187817
YBR010W	0	0	0.0544993662864385
YJR085C	0	1	0.0544993662864385
YDR321W	0	0	0.0544303797468354
YMR146C	0	0	0.0543615676359039
YBR035C	0	0	0.0542929292929293
YBR220C	0	1	0.0542929292929293
YER163C	0	1	0.0542929292929293
YGR038W	0	0	0.0542244640605296
YOL127W	0	0	0.0541561712846348
YLR155C	0	0	0.0540880503144654
YGL220W	0	1	0.0540880503144654
YBR238C	0	0	0.0540201005025126
YOR342C	0	1	0.0540201005025126
YPL199C	0	1	0.0540201005025126
YJR094W-A	0	0	0.0539523212045169
YDL174C	0	0	0.0538847117794486
YER004W	0	1	0.0538847117794486
YHR021C	0	0	0.0538172715894869
YMR229C	0	0	0.05375
YDR174W	0	0	0.0536828963795256
YBR252W	0	0	0.0536159600997506
YDL014W	0	0	0.0535491905354919
YFL005W	0	0	0.0534825870646766
YBL027W	0	0	0.053416149068323
YDL213C	0	0	0.0533498759305211
YPL108W	0	1	0.0533498759305211
YNL108C	0	0	0.0532837670384139
YNL302C	0	0	0.0532178217821782
YHR053C	0	0	0.0531520395550062
YER042W	0	0	0.0530864197530864
YGL100W	0	0	0.0530209617755857
YFR009W	0	0	0.0529556650246305
YDR322W	0	0	0.0528905289052891
YPR133W-A	0	0	0.0528255528255528
YER064C	0	0	0.052760736196319
YDR046C	0	0	0.0526960784313725
YBR154C	0	0	0.0526315789473684
YOR311C	0	1	0.0526315789473684
YER126C	0	0	0.0525672371638142
YOR260W	0	0	0.0525030525030525
YKR093W	0	0	0.0524390243902439
YDR395W	0	0	0.0523751522533496
YKL103C	0	0	0.0523114355231144
YHR121W	0	0	0.0522478736330498
YHR034C	0	0	0.0521844660194175
YMR056C	0	0	0.0521212121212121
YNR009W	0	0	0.0520581113801453
YNL081C	0	0	0.0519951632406288
YIR034C	0	0	0.0519323671497585
YHR162W	0	1	0.0519323671497585
YBR283C	0	0	0.051869722557298
YPR183W	0	0	0.0518072289156627
YFR050C	0	0	0.0517448856799037
YNL252C	0	0	0.0516826923076923
YGL143C	0	0	0.0516206482593037
YBR246W	0	1	0.0516206482593037
YGL068W	0	0	0.0515587529976019
YBR049C	0	0	0.051497005988024
YCR012W	0	0	0.0514354066985646
YJR109C	0	0	0.0513739545997611
YNL301C	0	0	0.0513126491646778
YPL245W	0	1	0.0513126491646778
YKL142W	0	0	0.0512514898688915
YHR024C	0	0	0.0511904761904762
YER170W	0	0	0.0511296076099881
YLR364W	0	1	0.0511296076099881
YDR056C	0	1	0.0511296076099881
YOR354C	0	0	0.0510688836104513
YBR048W	0	0	0.0510083036773428
YEL001C	0	1	0.0510083036773428
YDR331W	0	0	0.0509478672985782
YMR015C	0	0	0.050887573964497
YBR256C	0	0	0.0508274231678487
YGR029W	0	0	0.050767414403778
YPR190C	0	0	0.0507075471698113
YIL079C	0	0	0.0506478209658422
YDR115W	0	0	0.0505882352941176
YOR332W	0	0	0.0505287896592244
YDR342C	0	0	0.0504694835680751
YER003C	0	0	0.0504103165298945
YGR020C	0	0	0.0503512880562061
YNL122C	0	1	0.0503512880562061
YML055W	0	0	0.0502923976608187
YOL102C	0	0	0.0502336448598131
YGL012W	0	0	0.0501750291715286
YJL080C	0	0	0.0501165501165501
YBR195C	0	0	0.050058207217695
YJR014W	0	1	0.050058207217695
YOR016C	0	0	0.05
YOR270C	0	0	0.0499419279907085
YOL010W	0	0	0.0498839907192575
YPR113W	0	0	0.0498261877172654
YOR298C-A	0	0	0.0497685185185185
YPR132W	0	0	0.0497109826589595
YJR120W	0	0	0.0496535796766744
YDR539W	0	1	0.0496535796766744
YDL046W	0	0	0.04959630911188
YFL028C	0	0	0.0495391705069124
YGL232W	0	0	0.049482163406214
YLR134W	0	0	0.0494252873563218
YIL148W	0	0	0.0493685419058553
YLR106C	0	0	0.0493119266055046
YML067C	0	0	0.0492554410080183
YGL219C	0	0	0.0491990846681922
YKL117W	0	0	0.0491428571428571
YMR006C	0	0	0.0490867579908676
YLR393W	0	0	0.0490307867730901
YLR447C	0	0	0.0489749430523918
YMR071C	0	0	0.0489192263936291
YOR147W	0	0	0.0488636363636364
YGR062C	0	0	0.0488081725312145
YCR083W	0	0	0.0487528344671202
YGR235C	0	1	0.0487528344671202
YDR437W	0	0	0.0486976217440544
YGR162W	0	0	0.0486425339366516
YNL113W	0	0	0.0485875706214689
YCR028C-A	0	0	0.0485327313769752
YBR101C	0	0	0.04847801578354
YDR139C	0	0	0.0484234234234234
YOL064C	0	0	0.0483689538807649
YBL041W	0	0	0.048314606741573
YDR063W	0	1	0.048314606741573
YNL040W	0	1	0.048314606741573
YJR009C	0	0	0.0482603815937149
YLR363C	0	0	0.0482062780269058
YHR174W	0	0	0.0481522956326988
YHL034C	0	0	0.0480984340044743
YJR113C	0	0	0.0480446927374302
YDR073W	0	0	0.0479910714285714
YPR071W	0	1	0.0479910714285714
YBR082C	0	0	0.0479375696767001
YGR177C	0	0	0.0478841870824053
YMR205C	0	0	0.0478309232480534
YLR220W	0	0	0.0477777777777778
YOR278W	0	0	0.0477247502774695
YOR004W	0	0	0.0476718403547672
YDR070C	0	1	0.0476718403547672
YMR194W	0	0	0.0476190476190476
YGR200C	0	0	0.0475663716814159
YJR144W	0	0	0.0475161987041037
YFR015C	0	0	0.0475161987041037
YGR122W	0	0	0.0475161987041037
YBL059W	0	1	0.0475161987041037
YPL094C	0	0	0.0475161987041037
YDR346C	0	0	0.0475161987041037
YJR034W	0	0	0.0475161987041037
YER118C	0	0	0.0475161987041037
YOR056C	0	0	0.0475161987041037
YDR296W	0	0	0.0475161987041037
YMR080C	0	0	0.0475161987041037
YMR310C	0	0	0.0475161987041037
YAL059W	0	0	0.0475161987041037
YKL160W	0	0	0.0475161987041037
YMR220W	0	0	0.0475161987041037
YHR170W	0	0	0.0475161987041037
YGL106W	0	0	0.0475161987041037
YGR175C	0	0	0.0475161987041037
YDL052C	0	0	0.0475161987041037
YDR212W	0	0	0.0475161987041037
YOL109W	0	0	0.0475161987041037
YOR125C	0	0	0.0475161987041037
YKL067W	1	0	0.0475161987041037
YDL166C	0	0	0.0474649406688242
YJL183W	0	0	0.0474137931034483
YNR017W	0	0	0.0473627556512379
YDL111C	0	0	0.0473118279569892
YJL079C	0	1	0.0473118279569892
YDL060W	0	0	0.0472610096670247
YLR199C	0	1	0.0472610096670247
YOR131C	0	1	0.0472610096670247
YML001W	0	0	0.0472103004291846
YDR211W	0	0	0.0471596998928189
YGR158C	0	0	0.0471092077087794
YKL110C	0	0	0.0470588235294118
YKR018C	0	1	0.0470588235294118
YFL017C	0	0	0.047008547008547
YKL029C	0	0	0.0469583778014941
YDR378C	0	0	0.046908315565032
YFL038C	0	0	0.0468583599574015
YDR349C	0	1	0.0468583599574015
YPR124W	0	0	0.0468085106382979
YNR012W	0	0	0.0467587672688629
YLL024C	0	0	0.0467091295116773
YMR161W	0	0	0.0466595970307529
YNL149C	0	0	0.0466101694915254
YNR027W	0	0	0.0465608465608466
YDR155C	0	0	0.0465116279069767
YIL001W	0	1	0.0465116279069767
YGR210C	0	1	0.0465116279069767
YOL129W	0	0	0.0464625131995776
YLR061W	0	0	0.0464135021097046
YLR056W	0	0	0.0463645943097998
YPR058W	0	0	0.0463157894736842
YHR122W	0	0	0.046267087276551
YBR158W	0	0	0.046218487394958
YMR285C	0	0	0.0461699895068206
YOR209C	0	0	0.0461215932914046
YBR205W	0	0	0.0460732984293194
YLR143W	0	1	0.0460732984293194
YDL063C	0	0	0.0460251046025105
YFR030W	0	0	0.0459770114942529
YOR064C	0	0	0.0459290187891441
YGR148C	0	0	0.045881126173097
YMR150C	0	0	0.0458333333333333
YKL003C	0	0	0.0457856399583767
YBR132C	0	0	0.0457380457380457
YNL146W	0	1	0.0457380457380457
YJL212C	0	0	0.0456905503634476
YER054C	0	0	0.045643153526971
YIL040W	0	0	0.0455958549222798
YNL073W	0	0	0.0455486542443064
YER154W	0	0	0.0455015511892451
YDL064W	0	0	0.0454545454545455
YDR368W	0	0	0.0454076367389061
YKL218C	0	0	0.045360824742268
YLR448W	0	0	0.0453141091658084
YPL184C	0	1	0.0453141091658084
YNR029C	0	1	0.0453141091658084
YGL125W	0	0	0.0452674897119342
YGR209C	0	0	0.0452209660842754
YBR026C	0	0	0.0451745379876797
YMR297W	0	0	0.0451282051282051
YGR106C	0	1	0.0451282051282051
YMR173W	0	0	0.0450819672131148
YDR204W	0	0	0.04503582395087
YGL226W	0	1	0.04503582395087
YER023W	0	0	0.0449897750511247
YHL032C	0	0	0.0449438202247191
YKL006W	0	0	0.0448979591836735
YGL040C	0	0	0.0448521916411825
YNL036W	0	0	0.044806517311609
YGL099W	0	0	0.0447609359104781
YEL050C	0	0	0.0447154471544715
YOR310C	0	0	0.0446700507614213
YKL206C	0	0	0.0446247464503043
YPL015C	0	0	0.0445795339412361
YPL092W	0	0	0.0445344129554656
YOL093W	0	0	0.0444893832153691
YHR136C	0	0	0.0444444444444444
YHR143W-A	0	0	0.0443995963673058
YDR343C	0	0	0.0443548387096774
YML125C	0	0	0.0443101711983887
YJL177W	0	0	0.0442655935613682
YGR230W	0	0	0.0442211055276382
YNL142W	0	0	0.0441767068273092
YDR516C	0	0	0.0441323971915747
YDR005C	0	0	0.0440881763527054
YBL029C-A	0	1	0.0440881763527054
YGL253W	0	0	0.044044044044044
YNL132W	0	0	0.044
YOR370C	0	0	0.043956043956044
YMR243C	0	0	0.0439121756487026
YNL088W	0	0	0.0438683948155533
YML058W-A	0	0	0.0438247011952191
YJL151C	0	1	0.0438247011952191
YFR053C	0	0	0.0437810945273632
YML129C	0	0	0.0437375745526839
YPL263C	0	1	0.0437375745526839
YNL071W	0	0	0.0436941410129096
YJL196C	0	0	0.0436507936507936
YPL183C	0	1	0.0436507936507936
YOL125W	0	0	0.043607532210109
YBR171W	0	0	0.0435643564356436
YFL037W	0	0	0.0435212660731949
YPL107W	0	1	0.0435212660731949
YOR116C	0	0	0.0434782608695652
YGL224C	0	0	0.0434353405725568
YBR060C	0	0	0.0433925049309665
YMR003W	0	1	0.0433925049309665
YCR046C	0	0	0.0433497536945813
YGL155W	0	0	0.0433070866141732
YKR079C	0	0	0.0432645034414946
YDR500C	0	0	0.0432220039292731
YBR104W	0	0	0.0431795878312071
YPL079W	0	0	0.0431372549019608
YMR062C	0	0	0.0430950048971596
YML004C	0	0	0.0430528375733855
YDR059C	0	0	0.043010752688172
YNL098C	0	0	0.04296875
YAR071W	0	0	0.0429268292682927
YNL022C	0	0	0.0428849902534113
YER069W	0	0	0.0428432327166504
YPL211W	0	0	0.0428015564202335
YGL019W	0	0	0.0427599611273081
YLR011W	0	0	0.0427184466019417
YLR283W	0	1	0.0427184466019417
YBR162C	0	0	0.0426770126091174
YNR045W	0	0	0.0426356589147287
YPR006C	0	0	0.042594385285576
YER107C	0	0	0.0425531914893617
YBR199W	0	0	0.042512077294686
YDR120C	0	0	0.0424710424710425
YMR264W	0	0	0.0424300867888139
YHR063C	0	0	0.0423892100192678
YCR060W	0	0	0.0423484119345525
YOL008W	0	0	0.0423076923076923
YCL037C	0	0	0.0422670509125841
YDL045W-A	0	0	0.0422264875239923
YOL096C	0	0	0.0421860019175455
YOR305W	0	0	0.0421455938697318
YOR298W	0	0	0.0421052631578947
YDR238C	0	0	0.0420650095602294
YLR088W	0	0	0.0420248328557784
YGL197W	0	0	0.0419847328244275
YDR197W	0	0	0.0419447092469018
YLR215C	0	0	0.0419047619047619
YMR321C	0	1	0.0419047619047619
YCR017C	0	0	0.0418648905803996
YIL009W	0	0	0.0418250950570342
YGR165W	0	0	0.0417853751187085
YDR304C	0	1	0.0417853751187085
YMR073C	0	0	0.0417457305502846
YGL101W	0	1	0.0417457305502846
YOR039W	0	0	0.0417061611374408
YNL002C	0	0	0.0416666666666667
YDL146W	0	1	0.0416666666666667
YHR070W	0	0	0.0416272469252602
YNL129W	0	0	0.0415879017013233
YAL032C	0	0	0.0415486307837583
YML005W	0	0	0.0415094339622641
YGL080W	0	1	0.0415094339622641
YGR033C	0	0	0.0414703110273327
YIL065C	0	0	0.0414312617702448
YDL165W	0	0	0.0413922859830668
YBR122C	0	0	0.0413533834586466
YLR178C	0	0	0.0413145539906103
YDR152W	0	1	0.0413145539906103
YNL307C	0	0	0.0412757973733583
YDL185W	0	0	0.0412371134020619
YPR160W	0	0	0.0411985018726592
YNL232W	0	0	0.0411599625818522
YKL214C	0	0	0.0411214953271028
YNL208W	0	1	0.0411214953271028
YKL156W	0	0	0.0410830999066293
YLR158C	0	0	0.041044776119403
YNL096C	0	0	0.0410065237651445
YAL016W	0	0	0.0409683426443203
YDR033W	0	1	0.0409683426443203
YMR131C	0	0	0.0409302325581395
YMR079W	0	0	0.0408921933085502
YGL001C	0	0	0.0408542246982358
YJR138W	0	1	0.0408542246982358
YJL198W	0	0	0.0408163265306122
YDR116C	0	0	0.0407784986098239
YJL210W	0	0	0.0407407407407407
YBR092C	0	0	0.0407030527289547
YLR196W	0	0	0.0406654343807763
YML105C	0	0	0.0406278855032318
YLR110C	0	0	0.040590405904059
YNL200C	0	1	0.040590405904059
YMR074C	0	1	0.040590405904059
YBR016W	0	0	0.0405529953917051
YIL138C	0	0	0.0405156537753223
YAL007C	0	0	0.0404783808647654
YGR083C	0	0	0.0404411764705882
YIL172C	0	1	0.0404411764705882
YNR034W-A	0	1	0.0404411764705882
YOL042W	0	1	0.0404411764705882
YOR196C	0	0	0.0404040404040404
YBR291C	0	0	0.0403669724770642
YJR101W	0	0	0.0403299725022915
YBR115C	0	0	0.0402930402930403
YPL117C	0	0	0.040256175663312
YKL018C-A	0	1	0.040256175663312
YOL159C-A	0	1	0.040256175663312
YKL154W	0	0	0.0402193784277879
YLR435W	0	0	0.0401826484018265
YKL009W	0	0	0.0401459854014599
YNR021W	0	1	0.0401459854014599
YBR233W-A	0	0	0.0401093892433911
YOR327C	0	0	0.0400728597449909
YBR142W	0	0	0.0400363967242948
YNL010W	0	1	0.0400363967242948
YLR262C-A	0	0	0.04
YGR027C	0	0	0.0399636693914623
YDR280W	0	0	0.0399274047186933
YML028W	0	0	0.0398912058023572
YMR305C	0	0	0.0398550724637681
YMR319C	0	0	0.0398190045248869
YLR074C	0	0	0.0397830018083183
YBR162W-A	0	0	0.039747064137308
YNL173C	0	0	0.0397111913357401
YNL163C	0	0	0.0396753832281335
YLR333C	0	0	0.0396396396396396
YDL015C	0	0	0.0396039603960396
YDR371W	0	1	0.0396039603960396
YAL054C	0	0	0.039568345323741
YGL161C	0	0	0.0395327942497754
YOL121C	0	0	0.0394973070017953
YJL174W	0	0	0.0394618834080717
YBR036C	0	0	0.039426523297491
YNL308C	0	0	0.0393912264995524
YOR185C	0	0	0.0393559928443649
YFL039C	0	0	0.0393208221626452
YDR365C	0	0	0.0392857142857143
YDR361C	0	0	0.0392506690454951
YDR045C	0	0	0.0392156862745098
YOR241W	0	0	0.0391807658058771
YOR341W	0	0	0.0391459074733096
YCL045C	0	1	0.0391459074733096
YMR106C	0	0	0.0391111111111111
YER031C	0	0	0.0390763765541741
YBR247C	0	0	0.0390417036379769
YOR145C	0	0	0.0390070921985816
YJL002C	0	0	0.0389725420726306
YML086C	0	0	0.0389380530973451
YOR285W	0	1	0.0389380530973451
YDR165W	0	0	0.0389036251105217
YPL188W	0	0	0.03886925795053
YPR042C	0	0	0.0388349514563107
YHR071W	0	0	0.0388007054673721
YGL097W	0	0	0.0387665198237885
YML026C	0	0	0.0387323943661972
YKL026C	0	0	0.038698328935796
YBL024W	0	0	0.0386643233743409
YOR352W	0	1	0.0386643233743409
YOR210W	0	0	0.038630377524144
YGR254W	0	0	0.0385964912280702
YAL008W	0	1	0.0385964912280702
YDR434W	0	0	0.0385626643295355
YCL025C	0	0	0.0385288966725044
YJL068C	0	0	0.0384951881014873
YLR344W	0	0	0.0384615384615385
YPL019C	0	0	0.0384279475982533
YLL061W	0	0	0.0383944153577661
YPR155C	0	0	0.038360941586748
YJL133W	0	0	0.0383275261324042
YJR064W	0	0	0.0382941688424717
YHR038W	0	0	0.0382608695652174
YNR041C	0	0	0.0382276281494353
YLR253W	0	1	0.0382276281494353
YGR055W	0	0	0.0381944444444444
YNL316C	0	0	0.0381613183000867
YKR081C	0	0	0.0381282495667244
YPL012W	0	0	0.0380952380952381
YPL274W	0	0	0.0380622837370242
YDR100W	0	0	0.0380293863439931
YCL052C	0	0	0.0379965457685665
YGR147C	0	0	0.0379637618636756
YPR037C	0	0	0.0379310344827586
YOR201C	0	0	0.0378983634797588
YDL082W	0	0	0.0378657487091222
YPR147C	0	1	0.0378657487091222
YIL103W	0	0	0.0378331900257954
YJL148W	0	0	0.0378006872852234
YGR215W	0	0	0.0377682403433476
YHR025W	0	0	0.0377358490566038
YPL265W	0	0	0.0377035132819195
YJL098W	0	0	0.0376712328767123
YML019W	0	0	0.0376390076988879
YJR103W	0	0	0.0376068376068376
YOR099W	0	0	0.0375747224594364
YER006W	0	0	0.037542662116041
YER048W-A	0	0	0.0375106564364876
YOL049W	0	0	0.0374787052810903
YDR525W-A	0	1	0.0374787052810903
YJL184W	0	0	0.0374468085106383
YER081W	0	0	0.0374149659863946
YPL091W	0	0	0.0373831775700935
YJL205C	0	0	0.0373514431239389
YNL244C	0	0	0.0373197625106022
YOR228C	0	1	0.0373197625106022
YBR086C	0	0	0.0372881355932203
YDL036C	0	0	0.0372565622353937
YDL143W	0	0	0.0372250423011844
YNL239W	0	0	0.0371935756551141
YMR250W	0	0	0.0371621621621622
YKR006C	0	0	0.0371308016877637
YEL021W	0	0	0.0370994940978078
YGR102C	0	1	0.0370994940978078
YDL020C	0	0	0.0370682392586352
YHR059W	0	0	0.037037037037037
YNL080C	0	0	0.0370058873002523
YMR281W	0	0	0.0369747899159664
YNL207W	0	0	0.036943744752309
YPL143W	0	0	0.0369127516778524
YML082W	0	0	0.0368818105616094
YDL208W	0	0	0.0368509212730318
YDR527W	0	0	0.0368200836820084
YLL052C	0	0	0.0367892976588629
YCR063W	0	0	0.0367585630743525
YIL027C	0	1	0.0367585630743525
YJL201W	0	0	0.0367278797996661
YOR283W	0	1	0.0367278797996661
YAR002C-A	0	0	0.036697247706422
YJL136C	0	0	0.0366666666666667
YHR203C	0	0	0.0366361365528726
YLR160C	0	0	0.0366056572379368
YLL033W	0	0	0.0365752285951787
YNL154C	0	0	0.0365448504983389
YDR320C-A	0	0	0.0365145228215768
YMR244W	0	1	0.0365145228215768
YPL145C	0	0	0.0364842454394693
YBL091C	0	0	0.0364540182270091
YML014W	0	0	0.0364238410596026
YER048C	0	1	0.0364238410596026
YHR192W	0	1	0.0364238410596026
YDR450W	0	0	0.0363937138130687
YLR449W	0	0	0.0363636363636364
YBR137W	0	1	0.0363636363636364
YOR272W	0	0	0.0363336085879438
YMR024W	0	0	0.0363036303630363
YER117W	0	0	0.0362737015663644
YOR130C	0	0	0.0362438220757825
YPR184W	0	0	0.0362139917695473
YEL051W	0	0	0.0361842105263158
YLR286C	0	0	0.0361544782251438
YPR043W	0	0	0.0361247947454844
YDR190C	0	0	0.0360951599671862
YHR010W	0	0	0.0360655737704918
YHR001W	0	0	0.036036036036036
YMR049C	0	0	0.0360065466448445
YLR157C	0	0	0.035977105478332
YPR036W-A	0	0	0.0359477124183007
YLR008C	0	0	0.0359183673469388
YLR089C	0	1	0.0359183673469388
YBL050W	0	0	0.0358890701468189
YKL035W	0	0	0.0358598207008965
YKL127W	0	0	0.0358306188925081
YER180C-A	0	0	0.0358014646053702
YDR462W	0	0	0.0357723577235772
YNL268W	0	0	0.0357432981316003
YJL208C	0	0	0.0357142857142857
YOR280C	0	1	0.0357142857142857
YER100W	0	0	0.0356853203568532
YER074W	0	0	0.0356564019448947
YIR037W	0	0	0.0356275303643725
YER094C	0	0	0.0355987055016181
YPR172W	0	1	0.0355987055016181
YLL027W	0	0	0.0355699272433306
YDL012C	0	1	0.0355699272433306
YDR216W	0	0	0.0355411954765751
YIL088C	0	0	0.0355125100887813
YPR002W	0	0	0.0354838709677419
YMR272C	0	0	0.0354552780016116
YGR243W	0	1	0.0354552780016116
YNL005C	0	0	0.035426731078905
YNL137C	0	0	0.0353982300884956
YER175C	0	1	0.0353982300884956
YKR095W-A	0	0	0.0353697749196141
YGL022W	0	0	0.0353413654618474
YJR068W	0	0	0.0353130016051364
YLL008W	0	0	0.0352846832397755
YKL096W	0	0	0.0352564102564103
YFL014W	0	0	0.0352281825460368
YOR067C	0	0	0.0352
YMR047C	0	0	0.035171862509992
YDR034W-B	0	1	0.035171862509992
YBR191W	0	0	0.0351437699680511
YDL092W	0	0	0.0351157222665603
YEL052W	0	1	0.0351157222665603
YCR034W	0	0	0.0350877192982456
YIR001C	0	0	0.0350597609561753
YML092C	0	0	0.035031847133758
YDL191W	0	0	0.0350039777247414
YBR091C	0	0	0.0349761526232114
YBR173C	0	0	0.0349483717235902
YKR044W	0	1	0.0349483717235902
YCL059C	0	0	0.0349206349206349
YNR013C	0	0	0.034892942109437
YPR144C	0	0	0.03486529318542
YPR140W	0	0	0.0348376880443389
YER049W	0	0	0.0348101265822785
YKL201C	0	0	0.0347826086956522
YDR367W	0	1	0.0347826086956522
YPR036W	0	0	0.0347551342812006
YJR161C	0	1	0.0347551342812006
YJL071W	0	0	0.0347277032359905
YEL059C-A	0	0	0.0347003154574132
YBL058W	0	0	0.0346729708431836
YGR086C	0	0	0.0346456692913386
YML132W	0	0	0.034618410700236
YJR098C	0	1	0.034618410700236
YDR347W	0	0	0.0345911949685535
YMR123W	0	0	0.0345640219952867
YKL063C	0	1	0.0345640219952867
YGR192C	0	0	0.0345368916797488
YNL115C	0	1	0.0345368916797488
YMR301C	0	0	0.0345098039215686
YIL039W	0	0	0.0344827586206897
YBR210W	0	0	0.0344557556773688
YCL005W-A	0	0	0.0344287949921753
YDL121C	0	1	0.0344287949921753
YPL061W	0	0	0.0344018764659891
YAL042W	0	0	0.034375
YOR204W	0	0	0.0343481654957065
YKR066C	0	0	0.0343213728549142
YBR207W	0	0	0.034294621979735
YJL001W	0	0	0.0342679127725857
YDR147W	0	0	0.0342412451361868
YIL019W	0	0	0.0342146189735614
YLR325C	0	0	0.0341880341880342
YOR234C	0	0	0.0341614906832298
YOR386W	0	0	0.0341349883630721
YER131W	0	0	0.0341085271317829
YMR059W	0	0	0.0340821068938807
YGL189C	0	0	0.0340557275541796
YDL122W	0	0	0.0340293890177881
YFL062W	0	1	0.0340293890177881
YBR222C	0	1	0.0340293890177881
YBR042C	0	0	0.0340030911901082
YKL046C	0	0	0.033976833976834
YOR182C	0	0	0.0339506172839506
YHR142W	0	0	0.0339244410177332
YPL010W	0	0	0.0338983050847458
YER044C	0	0	0.0338722093918399
YIL047C	0	0	0.0338461538461538
YDL070W	0	1	0.0338461538461538
YLL039C	0	0	0.0338201383551115
YDR083W	0	0	0.0337941628264209
YPR149W	0	0	0.0337682271680737
YMR139W	0	0	0.0337423312883436
YJL066C	0	1	0.0337423312883436
YBL056W	0	0	0.0337164750957854
YPL235W	0	0	0.0336906584992343
YKL138C	0	0	0.0336648814078041
YMR022W	0	0	0.0336391437308868
YMR098C	0	1	0.0336391437308868
YGL117W	0	1	0.0336391437308868
YMR157C	0	1	0.0336391437308868
YNR033W	0	0	0.0336134453781513
YBL043W	0	0	0.033587786259542
YAL058W	0	0	0.0335621662852784
YCL057W	0	0	0.0335365853658537
YIL031W	0	0	0.0335110434120335
YEL066W	0	0	0.0334855403348554
YOR214C	0	1	0.0334855403348554
YPL246C	0	1	0.0334855403348554
YLR195C	0	0	0.0334600760456274
YOR061W	0	0	0.033434650455927
YDR409W	0	0	0.0334092634776006
YML123C	0	0	0.0333839150227618
YKL193C	0	0	0.0333586050037908
YMR089C	0	0	0.0333333333333333
YOR138C	0	0	0.0333080999242998
YBR276C	0	0	0.0332829046898638
YHR143W	0	0	0.0332577475434618
YKL195W	0	0	0.0332326283987915
YLR312W-A	0	0	0.0332075471698113
YDR248C	0	1	0.0332075471698113
YHL021C	0	1	0.0332075471698113
YFR055W	0	0	0.0331825037707391
YMR121C	0	0	0.0331574981160512
YNL177C	0	0	0.0331325301204819
YPR194C	0	0	0.0331075996990218
YGL008C	0	0	0.0330827067669173
YOL022C	0	1	0.0330827067669173
YPL096W	0	0	0.0330578512396694
YBR234C	0	0	0.033033033033033
YJR044C	0	0	0.0330082520630158
YBR181C	0	0	0.0329835082458771
YJL096W	0	0	0.0329588014981273
YCR090C	0	1	0.0329588014981273
YGR180C	0	0	0.0329341317365269
YCL005W	0	1	0.0329341317365269
YDR493W	0	1	0.0329341317365269
YGL038C	0	0	0.0329094988780853
YJL192C	0	0	0.0328849028400598
YJR131W	0	0	0.0328603435399552
YNR030W	0	0	0.0328358208955224
YHR138C	0	0	0.0328113348247576
YKL013C	0	0	0.0327868852459016
YHR013C	0	0	0.0327624720774386
YMR096W	0	0	0.0327380952380952
YPL266W	0	0	0.0327137546468401
YGL120C	0	0	0.0326894502228826
YMR196W	0	1	0.0326894502228826
YBR288C	0	0	0.0326651818856719
YDR175C	0	0	0.0326409495548961
YFL004W	0	0	0.0326167531504818
YFR005C	0	0	0.0325925925925926
YKL077W	0	1	0.0325925925925926
YGR271C-A	0	1	0.0325925925925926
YOR355W	0	0	0.0325684678016284
YJR130C	0	0	0.0325443786982249
YKR092C	0	0	0.032520325203252
YCR003W	0	0	0.0324963072378139
YOR101W	0	0	0.0324723247232472
YDL145C	0	0	0.0324483775811209
YGL047W	0	0	0.0324244657332351
YPL173W	0	0	0.03240058910162
YNL186W	0	0	0.0323767476085357
YBL028C	0	0	0.0323529411764706
YDR486C	0	0	0.0323291697281411
YKL018W	0	0	0.0323054331864905
YPL250C	0	1	0.0323054331864905
YPL222W	0	1	0.0323054331864905
YML085C	0	0	0.0322817314746882
YHR032W	0	1	0.0322817314746882
YDL105W	0	0	0.032258064516129
YLL048C	0	0	0.0322344322344322
YBR111C	0	1	0.0322344322344322
YFR052W	0	0	0.0322108345534407
YDL061C	0	0	0.0321872713972202
YKR042W	0	0	0.0321637426900585
YDR357C	0	1	0.0321637426900585
YER046W	0	0	0.0321402483564646
YOR362C	0	0	0.0321167883211679
YDR345C	0	0	0.0320933625091174
YKL058W	0	0	0.032069970845481
YCR054C	0	1	0.032069970845481
YNL038W	0	0	0.0320466132556446
YPL031C	0	0	0.0320232896652111
YGL111W	0	0	0.032
YBR164C	0	0	0.0319767441860465
YNR002C	0	0	0.0319535221496006
YPL243W	0	0	0.0319303338171263
YBL020W	0	0	0.0319071791153009
YER093C-A	0	1	0.0319071791153009
YNL061W	0	0	0.0318840579710145
YKL212W	0	0	0.0318609703113686
YDR384C	0	0	0.0318379160636758
YLR258W	0	0	0.0318148951554591
YDR398W	0	0	0.0317919075144509
YCL002C	0	1	0.0317919075144509
YBR093C	0	0	0.0317689530685921
YNL066W	0	0	0.0317460317460317
YKR056W	0	0	0.0317231434751262
YMR110C	0	0	0.031700288184438
YAL017W	0	0	0.0316774658027358
YHR131C	0	1	0.0316774658027358
YJL122W	0	0	0.0316546762589928
YBR285W	0	1	0.0316546762589928
YKL175W	0	0	0.0316319194823868
YBR243C	0	0	0.0316091954022989
YMR212C	0	0	0.031586503948313
YOR031W	0	0	0.0315638450502152
YJL161W	0	1	0.0315638450502152
YHR029C	0	1	0.0315638450502152
YOR040W	0	0	0.0315412186379928
YBR096W	0	1	0.0315412186379928
YOR096W	0	0	0.0315186246418338
YGL020C	0	0	0.031496062992126
YOL098C	0	1	0.031496062992126
YBR229C	0	0	0.0314735336194564
YHR083W	0	0	0.0314510364546104
YCR102C	0	0	0.0314285714285714
YAL023C	0	0	0.0314061384725196
YOR340C	0	0	0.0313837375178317
YER024W	0	0	0.0313613684960798
YIL008W	0	0	0.0313390313390313
YGL198W	0	0	0.0313167259786477
YMR200W	0	0	0.0312944523470839
YBL032W	0	0	0.031272210376688
YGR247W	0	0	0.03125
YHR092C	0	0	0.0312278211497516
YIL057C	0	1	0.0312278211497516
YOL048C	0	1	0.0312278211497516
YML116W	0	0	0.0312056737588652
YKL157W	0	0	0.0311835577604536
YGL126W	0	0	0.0311614730878187
YPL038W	0	0	0.0311394196744515
YGR227W	0	0	0.0311173974540311
YIL111W	0	0	0.031095406360424
YMR312W	0	0	0.0310734463276836
YLR303W	0	0	0.0310515172900494
YJR097W	0	0	0.0310296191819464
YBR236C	0	0	0.0310077519379845
YOR304C-A	0	1	0.0310077519379845
YMR011W	0	0	0.0309859154929577
YAL031C	0	0	0.0309641097818438
YDR297W	0	0	0.0309423347398031
YEL035C	0	1	0.0309423347398031
YAL064W	0	1	0.0309423347398031
YFL012W	0	1	0.0309423347398031
YNR014W	0	1	0.0309423347398031
YDL029W	0	0	0.0309205903021785
YGR077C	0	0	0.0308988764044944
YJL103C	0	0	0.0308771929824561
YLR370C	0	0	0.0308555399719495
YDR376W	0	0	0.0308339173090399
YER021W	0	0	0.030812324929972
YIL093C	0	0	0.0307907627711686
YBL061C	0	0	0.0307692307692308
YGR256W	0	0	0.0307477288609364
YDR003W	0	0	0.0307262569832402
YNL274C	0	0	0.0307048150732729
YDR397C	0	0	0.0306834030683403
YJL012C	0	0	0.0306620209059233
YDR194C	0	0	0.0306406685236769
YLR388W	0	0	0.0306193458594294
YGR191W	0	0	0.0305980528511822
YFR047C	0	0	0.0305767894371091
YNL168C	0	1	0.0305767894371091
YCL057C-A	0	1	0.0305767894371091
YHL003C	0	0	0.0305555555555556
YMR095C	0	0	0.0305343511450382
YHL013C	0	1	0.0305343511450382
YER017C	0	0	0.0305291723202171
YJL060W	0	0	0.0305291723202171
YGR021W	0	1	0.0305291723202171
YLL013C	0	0	0.0305291723202171
YJR111C	0	1	0.0305291723202171
YBL022C	0	0	0.0305291723202171
YOR317W	0	0	0.0305291723202171
YBL055C	0	0	0.0305291723202171
YBR003W	0	0	0.0305291723202171
YGL107C	0	1	0.0305291723202171
YPR052C	0	0	0.0305291723202171
YML087C	0	1	0.0305291723202171
YGL121C	0	0	0.0305291723202171
YER186C	0	1	0.0305291723202171
YPL093W	0	0	0.0305291723202171
YDR184C	0	0	0.0305291723202171
YAL044W-A	0	1	0.0305291723202171
YCL021W-A	0	1	0.0305291723202171
YCL001W-B	0	1	0.0305291723202171
YDL159W-A	0	1	0.0305291723202171
YOR396W	0	1	0.0305291723202171
YLR034C	0	0	0.0305291723202171
YKL196C	0	0	0.0305291723202171
YDL226C	0	0	0.0305291723202171
YGL222C	0	0	0.0305291723202171
YPL063W	0	0	0.0305291723202171
YBR069C	0	0	0.0305291723202171
YGR095C	0	0	0.0305291723202171
YCL033C	0	0	0.0305291723202171
YNR054C	0	0	0.0305291723202171
YKL088W	0	0	0.0305291723202171
YML025C	0	0	0.0305291723202171
YJL008C	0	0	0.0305291723202171
YGR111W	0	0	0.0305291723202171
YGR084C	0	0	0.0305291723202171
YMR023C	0	0	0.0305291723202171
YBR255C-A	0	1	0.0305291723202171
YGL256W	0	0	0.0305291723202171
YDR381C-A	0	1	0.0305291723202171
YLR154W-C	0	1	0.0305291723202171
YGL258W-A	0	1	0.0305291723202171
YJL052C-A	0	1	0.0305291723202171
YFR012W-A	0	1	0.0305291723202171
YOL086W-A	0	1	0.0305291723202171
YLR099W-A	0	1	0.0305291723202171
YKL106C-A	0	1	0.0305291723202171
YIL085C	0	0	0.0305291723202171
YIR013C	0	0	0.0305291723202171
YPL111W	0	0	0.0305291723202171
YGR284C	0	0	0.0305291723202171
YLR405W	0	0	0.0305291723202171
YGR008C	1	0	0.0305291723202171
YKL143W	0	0	0.0305084745762712
YML088W	0	0	0.0304878048780488
YIL142W	0	0	0.030467163168585
YOR337W	0	0	0.030446549391069
YKL146W	0	0	0.0304259634888438
YNL016W	0	0	0.0304054054054054
YBR296C	0	0	0.0303848750844024
YDR370C	0	1	0.0303848750844024
YHR087W	0	0	0.0303643724696356
YOL060C	0	0	0.0303438975050573
YJR065C	0	0	0.0303234501347709
YAL046C	0	1	0.0303234501347709
YLR022C	0	0	0.0303030303030303
YBL092W	0	0	0.0302826379542396
YDR266C	0	1	0.0302826379542396
YLL014W	0	1	0.0302826379542396
YML124C	0	0	0.0302622730329523
YJL109C	0	0	0.030241935483871
YLR348C	0	0	0.0302216252518469
YDR071C	0	0	0.0302013422818792
YNR003C	0	0	0.0301810865191147
YBL006C	0	0	0.0301608579088472
YPL270W	0	0	0.0301406563965171
YBL057C	0	0	0.0301204819277108
YER074W-A	0	0	0.0301003344481605
YBR022W	0	0	0.0300802139037433
YCL040W	0	0	0.030060120240481
YGL129C	0	0	0.0300400534045394
YLR375W	0	1	0.0300400534045394
YHR201C	0	0	0.0300200133422282
YOR382W	0	0	0.03
YHR021W-A	0	0	0.0299800133244504
YML021C	0	0	0.0299600532623169
YPL212C	0	0	0.029940119760479
YLR421C	0	0	0.0299202127659574
YIL156W-B	0	1	0.0299202127659574
YNL138W-A	0	1	0.0299202127659574
YOR212W	0	0	0.0299003322259136
YBL054W	0	0	0.0298804780876494
YER060W	0	1	0.0298804780876494
YBL019W	0	0	0.0298606502986065
YMR289W	0	1	0.0298606502986065
YIL042C	0	0	0.029840848806366
YHR069C	0	0	0.0298210735586481
YPL172C	0	0	0.0298013245033113
YDR328C	0	0	0.0297816015883521
YGL115W	0	0	0.0297619047619048
YOL119C	0	0	0.0297422339722406
YHR104W	0	0	0.0297225891677675
YGL137W	0	0	0.0297029702970297
YAR014C	0	0	0.0296833773087071
YER188C-A	0	1	0.0296833773087071
YLR264C-A	0	1	0.0296833773087071
YGL014W	0	0	0.029663810151615
YOL038C-A	0	1	0.029663810151615
YNL221C	0	0	0.0296442687747036
YGR222W	0	0	0.0296247531270573
YAL037C-A	0	1	0.0296247531270573
YBR140C	0	0	0.0296052631578947
YJL136W-A	0	1	0.0296052631578947
YAR035C-A	0	1	0.0296052631578947
YBL008W-A	0	1	0.0296052631578947
YAL063C-A	0	1	0.0296052631578947
YGL006W-A	0	1	0.0296052631578947
YBL039W-B	0	1	0.0296052631578947
YBL071C-B	0	1	0.0296052631578947
YBL100W-C	0	1	0.0296052631578947
YCR024C-B	0	1	0.0296052631578947
YDR169C-A	0	1	0.0296052631578947
YBR196C-B	0	1	0.0296052631578947
YCR108C	0	1	0.0296052631578947
YCL058W-A	0	1	0.0296052631578947
YBR296C-A	0	1	0.0296052631578947
YBR230W-A	0	1	0.0296052631578947
YCL048W-A	0	1	0.0296052631578947
YBR072C-A	0	1	0.0296052631578947
YBR201C-A	0	1	0.0296052631578947
YCR075W-A	0	1	0.0296052631578947
YDR003W-A	0	1	0.0296052631578947
YCL012C	0	1	0.0296052631578947
YDL007C-A	0	1	0.0296052631578947
YBR196C-A	0	1	0.0296052631578947
YDL160C-A	0	1	0.0296052631578947
YBR182C-A	0	1	0.0296052631578947
YDR119W-A	0	1	0.0296052631578947
YBR200W-A	0	1	0.0296052631578947
YBR298C-A	0	1	0.0296052631578947
YCR095W-A	0	1	0.0296052631578947
YBR221W-A	0	1	0.0296052631578947
YDR182W-A	0	1	0.0296052631578947
YDR194W-A	0	1	0.0296052631578947
YDR246W-A	0	1	0.0296052631578947
YGR174W-A	0	1	0.0296052631578947
YJR005C-A	0	1	0.0296052631578947
YGR146C-A	0	1	0.0296052631578947
YDR524C-B	0	1	0.0296052631578947
YGL194C-A	0	1	0.0296052631578947
YER078W-A	0	1	0.0296052631578947
YGR161W-C	0	1	0.0296052631578947
YGR169C-A	0	1	0.0296052631578947
YHR214C-E	0	1	0.0296052631578947
YGR204C-A	0	1	0.0296052631578947
YGL007C-A	0	1	0.0296052631578947
YIR018C-A	0	1	0.0296052631578947
YIL134C-A	0	1	0.0296052631578947
YIL046W-A	0	1	0.0296052631578947
YHR199C-A	0	1	0.0296052631578947
YDR524W-C	0	1	0.0296052631578947
YHL015W-A	0	1	0.0296052631578947
YHR022C-A	0	1	0.0296052631578947
YHL048C-A	0	1	0.0296052631578947
YIL002W-A	0	1	0.0296052631578947
YGR121W-A	0	1	0.0296052631578947
YIL102C-A	0	1	0.0296052631578947
YGR240C-A	0	1	0.0296052631578947
YHR175W-A	0	1	0.0296052631578947
YDR461C-A	0	1	0.0296052631578947
YER175W-A	0	1	0.0296052631578947
YJL077W-B	0	1	0.0296052631578947
YJL133C-A	0	1	0.0296052631578947
YGR035W-A	0	1	0.0296052631578947
YIR021W-A	0	1	0.0296052631578947
YHR086W-A	0	1	0.0296052631578947
YJL127C-B	0	1	0.0296052631578947
YFR032C-B	0	1	0.0296052631578947
YDR374W-A	0	1	0.0296052631578947
YJL047C-A	0	1	0.0296052631578947
YHR050W-A	0	1	0.0296052631578947
YFL041W-A	0	1	0.0296052631578947
YHR007C-A	0	1	0.0296052631578947
YGL188C-A	0	1	0.0296052631578947
YGL041C-B	0	1	0.0296052631578947
YMR230W-A	0	1	0.0296052631578947
YOR072W-B	0	1	0.0296052631578947
YLR146W-A	0	1	0.0296052631578947
YNL097C-B	0	1	0.0296052631578947
YKL183C-A	0	1	0.0296052631578947
YOR032W-A	0	1	0.0296052631578947
YML054C-A	0	1	0.0296052631578947
YLR406C-A	0	1	0.0296052631578947
YLR162W-A	0	1	0.0296052631578947
YLR412C-A	0	1	0.0296052631578947
YNL277W-A	0	1	0.0296052631578947
YMR247W-A	0	1	0.0296052631578947
YNL024C-A	0	1	0.0296052631578947
YLR157W-E	0	1	0.0296052631578947
YKL023C-A	0	1	0.0296052631578947
YOR293C-A	0	1	0.0296052631578947
YOL166W-A	0	1	0.0296052631578947
YOR011W-A	0	1	0.0296052631578947
YMR182W-A	0	1	0.0296052631578947
YMR194C-B	0	1	0.0296052631578947
YOL097W-A	0	1	0.0296052631578947
YMR272W-B	0	1	0.0296052631578947
YOR316C-A	0	1	0.0296052631578947
YNL042W-B	0	1	0.0296052631578947
YJR112W-A	0	1	0.0296052631578947
YLL006W-A	0	1	0.0296052631578947
YKL096C-B	0	1	0.0296052631578947
YLR466C-B	0	1	0.0296052631578947
YLR285C-A	0	1	0.0296052631578947
YOR192C-C	0	1	0.0296052631578947
YLL066W-B	0	1	0.0296052631578947
YNL146C-A	0	1	0.0296052631578947
YNL067W-B	0	1	0.0296052631578947
YKL065W-A	0	1	0.0296052631578947
YKL068W-A	0	1	0.0296052631578947
YOL155W-A	0	1	0.0296052631578947
YLR307C-A	0	1	0.0296052631578947
YMR030W-A	0	1	0.0296052631578947
YLR157C-C	0	1	0.0296052631578947
YOR161C-C	0	1	0.0296052631578947
YOL019W-A	0	1	0.0296052631578947
YOR020W-A	0	1	0.0296052631578947
YNL130C-A	0	1	0.0296052631578947
YLR361C-A	0	1	0.0296052631578947
YOR034C-A	0	1	0.0296052631578947
YMR175W-A	0	1	0.0296052631578947
YMR242W-A	0	1	0.0296052631578947
YOL164W-A	0	1	0.0296052631578947
YMR001C-A	0	1	0.0296052631578947
YLR342W-A	0	1	0.0296052631578947
YMR105W-A	0	1	0.0296052631578947
YJR151W-A	0	1	0.0296052631578947
YMR315W-A	0	1	0.0296052631578947
YOR376W-A	0	1	0.0296052631578947
YOR381W-A	0	1	0.0296052631578947
YPL119C-A	0	1	0.0296052631578947
YPL152W-A	0	1	0.0296052631578947
YPL189C-A	0	1	0.0296052631578947
YOR394C-A	0	1	0.0296052631578947
YPL038W-A	0	1	0.0296052631578947
YPR145C-A	0	1	0.0296052631578947
YPR108W-A	0	1	0.0296052631578947
YPR159C-A	0	1	0.0296052631578947
YKR036C	0	0	0.029585798816568
YOR293W	0	0	0.0295663600525624
YHR086W	0	0	0.0295469468154957
YBR271W	0	0	0.0295275590551181
YLR231C	0	0	0.0295081967213115
YOR143C	0	0	0.0294888597640891
YGR044C	0	0	0.0294695481335953
YJL117W	0	0	0.0294502617801047
YDR444W	0	1	0.0294502617801047
YLR343W	0	0	0.0294310006540222
YPR114W	0	1	0.0294310006540222
YFL030W	0	0	0.0294117647058824
YNL069C	0	0	0.0293925538863488
YIL033C	0	0	0.0293733681462141
YLR326W	0	1	0.0293733681462141
YPL030W	0	1	0.0293733681462141
YOR120W	0	0	0.0293542074363992
YHR054C	0	1	0.0293542074363992
YJL003W	0	0	0.0293350717079531
YBR129C	0	0	0.0293159609120521
YGL057C	0	1	0.0293159609120521
YDR092W	0	0	0.029296875
YIL050W	0	0	0.0292778139232271
YDR471W	0	0	0.02925877763329
YDR428C	0	1	0.02925877763329
YIL083C	0	0	0.0292397660818713
YNL099C	0	0	0.0292207792207792
YBR261C	0	1	0.0292207792207792
YKL087C	0	0	0.0292018170019468
YDR451C	0	0	0.0291828793774319
YNL048W	0	0	0.0291639662994167
YAL025C	0	0	0.0291450777202073
YOR103C	0	0	0.029126213592233
YGR272C	0	0	0.0291073738680466
YOR046C	0	0	0.0290885585003232
YBL082C	0	0	0.0290697674418605
YCR059C	0	0	0.0290510006455778
YCR072C	0	0	0.0290322580645161
YGL213C	0	0	0.0290135396518375
YMR298W	0	0	0.0289948453608247
YLR093C	0	0	0.0289761751448809
YOR271C	0	1	0.0289761751448809
YMR093W	0	0	0.028957528957529
YDR339C	0	0	0.0289389067524116
YBR172C	0	0	0.0289203084832905
YLR270W	0	0	0.0289017341040462
YJR132W	0	0	0.0288831835686778
YBR023C	0	0	0.0288646568313021
YMR296C	0	0	0.0288461538461538
YDR236C	0	0	0.0288276745675849
YKL208W	0	0	0.028809218950064
YMR314W	0	0	0.0287907869481766
YHR187W	0	0	0.028772378516624
YGL016W	0	0	0.0287539936102236
YLR308W	0	0	0.028735632183908
YBR166C	0	0	0.028717294192725
YNL001W	0	0	0.0286989795918367
YBR175W	0	0	0.0286806883365201
YBR176W	0	0	0.0286624203821656
YKR025W	0	0	0.0286441756842775
YLR083C	0	1	0.0286441756842775
YCL068C	0	1	0.0286441756842775
YOL009C	0	0	0.0286259541984733
YDL189W	0	0	0.0286077558804832
YDR055W	0	0	0.0285895806861499
YMR292W	0	0	0.0285714285714286
YML052W	0	0	0.0285532994923858
YER057C	0	1	0.0285532994923858
YDL232W	0	0	0.0285351934051997
YMR033W	0	0	0.0285171102661597
YDR036C	0	0	0.0284990500316656
YER146W	0	0	0.0284810126582278
YBR009C	0	0	0.0284629981024668
YER085C	0	1	0.0284629981024668
YOR294W	0	0	0.0284450063211125
YPR088C	0	0	0.0284270372710044
YDL054C	0	0	0.0284090909090909
YOR129C	0	0	0.028391167192429
YOR316C	0	0	0.0283732660781841
YML036W	0	0	0.0283553875236295
YMR181C	0	1	0.0283553875236295
YBR216C	0	0	0.0283375314861461
YIL118W	0	0	0.0283196979232222
Q0075	0	1	0.0283196979232222
Q0060	0	1	0.0283196979232222
Q0255	0	1	0.0283196979232222
YNR022C	0	0	0.0283018867924528
YOR281C	0	0	0.0282840980515399
YAL030W	0	0	0.0282663316582915
YHL040C	0	0	0.0282485875706215
YBR058C	0	0	0.0282308657465496
YPR017C	0	0	0.0282131661442006
YOR151C	0	0	0.0281954887218045
[truncated: 3,790 more rows]
