# Supplementary material for: Computationally Driven, Quantitative Experiments Discover Genes Required for Mitochondrial Biogenesis
Source: PLoS Genet. 2009 Mar 20;5(3):e1000407. doi: 10.1371/journal.pgen.1000407 (PMC2648979; doi:10.1371/journal.pgen.1000407)
Supplement: Dataset S2 — Top 100 novel ensemble predictions for additional yeast biological processes. A zip file containing 387 tab-delimited text files of the ensemble predictions for the indicated Gene Ontology Biological Process Term. (21.70 MB GZ) [file pgen.1000407.s013.gz › GO_0006164.txt]

ORF	AnnotatedToTerm?	Uncharacterized_04152007?	Precision
YOR128C	1	0	1.0
YDR408C	1	0	1.0
YMR145C	0	0	0.857142857142857
YMR120C	1	0	0.857142857142857
YBL099W	1	0	0.857142857142857
YPL078C	1	0	0.857142857142857
YML081C-A	1	0	0.857142857142857
YJR077C	0	0	0.777777777777778
YNL220W	1	0	0.777777777777778
YGL187C	0	0	0.727272727272727
YBR039W	1	0	0.727272727272727
YAL044C	0	0	0.692307692307692
YLR359W	1	0	0.692307692307692
YOR045W	0	0	0.642857142857143
YKL141W	0	0	0.625
YAR015W	1	0	0.625
YBL030C	0	0	0.588235294117647
YOR187W	0	0	0.555555555555556
YBL045C	0	0	0.526315789473684
YDR019C	0	0	0.523809523809524
YLR295C	1	0	0.523809523809524
YLR038C	0	0	0.5
YFR033C	0	0	0.478260869565217
YNL052W	0	0	0.458333333333333
YLR395C	0	0	0.454545454545455
YDL067C	0	0	0.454545454545455
YMR189W	0	0	0.454545454545455
YDR322C-A	1	0	0.454545454545455
YKR080W	0	0	0.454545454545455
YOR184W	0	0	0.454545454545455
YDR298C	1	0	0.454545454545455
YDL004W	1	0	0.454545454545455
YLR058C	0	0	0.454545454545455
YDR529C	0	0	0.454545454545455
YJR121W	1	0	0.454545454545455
YGL234W	1	0	0.454545454545455
YNR001C	0	0	0.454545454545455
YHR051W	0	0	0.454545454545455
YDR377W	1	0	0.454545454545455
YPL237W	0	0	0.454545454545455
YPL271W	1	0	0.454545454545455
YMR300C	1	0	0.454545454545455
YLL041C	0	0	0.454545454545455
YGR061C	1	0	0.454545454545455
YNL315C	0	0	0.446808510638298
YJL166W	0	0	0.446808510638298
YHL011C	1	0	0.446808510638298
YNL055C	0	0	0.4375
YKL109W	0	0	0.431372549019608
YEL024W	0	0	0.431372549019608
YPR020W	1	0	0.431372549019608
YGL186C	0	0	0.423076923076923
YGR208W	0	0	0.415094339622642
YER091C	0	0	0.407407407407407
YGL055W	0	0	0.406779661016949
YGR183C	0	0	0.406779661016949
YDR148C	0	0	0.406779661016949
YOL061W	1	0	0.406779661016949
YKL181W	1	0	0.406779661016949
YNL141W	0	0	0.4
YKL085W	0	0	0.39344262295082
YER061C	0	0	0.390625
YML110C	0	0	0.390625
YBL068W	1	0	0.390625
YHR001W-A	0	0	0.388059701492537
YPR191W	0	0	0.388059701492537
YLR028C	1	0	0.388059701492537
YGL245W	0	0	0.382352941176471
YMR256C	0	0	0.376811594202899
YKL192C	0	0	0.375
YOR095C	0	0	0.375
YER099C	1	0	0.375
YCL030C	0	0	0.373333333333333
YOR142W	0	0	0.373333333333333
YKL016C	1	0	0.373333333333333
YGR207C	0	1	0.373333333333333
YDR178W	0	0	0.368421052631579
YNL135C	0	0	0.363636363636364
YOL097C	0	0	0.358974358974359
YPL154C	0	0	0.354430379746835
YOR323C	0	0	0.35
YIL124W	0	0	0.345679012345679
YBL015W	0	0	0.341463414634146
YPL218W	0	0	0.337349397590361
YPR035W	0	0	0.337209302325581
YJL180C	0	0	0.337209302325581
Q0130	1	0	0.337209302325581
YLL018C	0	0	0.333333333333333
YOR065W	0	0	0.32967032967033
YML078W	0	0	0.32967032967033
YFL018C	0	0	0.32967032967033
Q0080	1	0	0.32967032967033
YPR004C	0	1	0.32967032967033
YGR204W	0	0	0.326530612244898
YDL137W	0	0	0.326530612244898
YMR083W	0	0	0.326530612244898
YLL045C	0	0	0.326530612244898
YPL262W	0	0	0.326530612244898
YKL128C	0	1	0.326530612244898
YDL181W	1	0	0.326530612244898
Q0085	1	0	0.326530612244898
YKL024C	0	0	0.323232323232323
YPL087W	0	0	0.32
YOR375C	0	0	0.316831683168317
YCL011C	0	0	0.313725490196078
YHR030C	0	0	0.310679611650485
YNR034W	0	0	0.307692307692308
YOR361C	0	0	0.304761904761905
YPR033C	0	0	0.30188679245283
YEL071W	0	0	0.299065420560748
YFL045C	0	0	0.296296296296296
YBR249C	0	0	0.293577981651376
YMR302C	0	0	0.290909090909091
YML056C	0	1	0.290909090909091
YIL125W	0	0	0.288288288288288
YKL148C	0	0	0.285714285714286
YLR304C	0	0	0.283185840707965
YML120C	0	0	0.280701754385965
YCR053W	0	0	0.278260869565217
YGR181W	0	0	0.275862068965517
YNL067W	0	0	0.273504273504274
YDR037W	0	0	0.272727272727273
YGL191W	0	0	0.272727272727273
YDR510W	0	0	0.272727272727273
YDR226W	1	0	0.272727272727273
YBR052C	0	1	0.272727272727273
YEL009C	0	0	0.270491803278689
YOR356W	0	0	0.26984126984127
YBR053C	0	1	0.26984126984127
YGR124W	0	0	0.26984126984127
YGR185C	0	0	0.26984126984127
YDL130W-A	1	0	0.26984126984127
YHR047C	0	0	0.267716535433071
YDR341C	0	0	0.265625
YOR136W	0	0	0.263565891472868
YMR203W	0	0	0.261538461538462
YMR143W	0	0	0.259541984732824
YDR441C	0	1	0.259541984732824
YLL036C	0	0	0.257575757575758
YGL148W	0	0	0.255639097744361
YGR094W	0	0	0.253731343283582
YOR052C	0	1	0.253731343283582
YMR251W-A	0	0	0.251851851851852
YNL175C	0	0	0.25
YDR032C	0	1	0.25
YHL039W	0	0	0.248175182481752
YOR335C	0	0	0.246376811594203
YBR106W	0	0	0.244604316546763
YMR303C	0	0	0.242857142857143
YAL038W	0	0	0.24113475177305
YPL273W	0	0	0.23943661971831
YHR019C	0	0	0.237762237762238
YLR401C	0	0	0.236111111111111
YDR234W	0	0	0.23448275862069
YHR020W	0	0	0.232876712328767
YPL220W	0	0	0.231292517006803
YOL082W	0	0	0.22972972972973
YOL058W	0	0	0.228187919463087
YDR001C	0	0	0.226666666666667
YDL178W	0	0	0.225165562913907
YBR056W	0	1	0.225165562913907
YDR429C	0	0	0.223684210526316
YLR354C	0	0	0.222222222222222
YMR058W	0	0	0.220779220779221
YLR180W	0	0	0.219354838709677
YGR024C	0	0	0.217948717948718
YGR260W	0	0	0.21656050955414
YBR218C	0	0	0.215189873417722
YKL150W	0	0	0.213836477987421
YBR221C	0	0	0.2125
YOR173W	0	0	0.211180124223602
YDR483W	0	0	0.209876543209877
YPR145W	0	0	0.208588957055215
YLR257W	0	1	0.208588957055215
YBR127C	0	0	0.207317073170732
YLR059C	0	0	0.206060606060606
YLR390W	0	0	0.204819277108434
YGR173W	0	1	0.204819277108434
YLR204W	0	0	0.203592814371257
YGR234W	0	0	0.202380952380952
YNL037C	0	0	0.201183431952663
YCL009C	0	0	0.2
YKR026C	0	0	0.198830409356725
YOL139C	0	0	0.197674418604651
YGR262C	0	0	0.196531791907514
YDR391C	0	1	0.196531791907514
YDR513W	0	0	0.195402298850575
YML012W	0	0	0.194285714285714
YLR300W	0	0	0.193181818181818
YOR276W	0	0	0.192090395480226
YDL072C	0	1	0.192090395480226
YJR080C	0	1	0.192090395480226
YPL131W	0	0	0.191011235955056
YGR174C	0	0	0.189944134078212
YLR430W	0	0	0.188888888888889
YMR217W	0	0	0.187845303867403
YAL036C	0	0	0.186813186813187
YDR454C	0	0	0.185792349726776
YHR193C	0	0	0.184782608695652
YNL305C	0	1	0.184782608695652
YJL052W	0	0	0.183783783783784
YAL012W	0	0	0.182795698924731
YGL037C	0	0	0.181818181818182
YNL255C	0	0	0.180851063829787
YJR137C	0	0	0.17989417989418
YHR128W	0	0	0.178947368421053
YMR072W	0	0	0.178010471204188
YIL078W	0	0	0.177083333333333
YCL035C	0	0	0.176165803108808
YKL103C	0	0	0.175257731958763
YJR016C	0	0	0.174358974358974
YDR158W	0	0	0.173469387755102
YDL171C	0	0	0.17258883248731
YPL160W	0	0	0.171717171717172
YKL062W	0	0	0.170854271356784
YNR050C	0	0	0.17
YBR149W	0	0	0.169154228855721
YPL037C	0	0	0.169082125603865
YNL015W	0	0	0.169082125603865
YLR168C	0	1	0.169082125603865
YGR214W	0	0	0.169082125603865
YKL081W	0	0	0.169082125603865
YJR010W	0	0	0.169082125603865
YBR230C	0	1	0.169082125603865
YHR216W	1	0	0.169082125603865
YOR374W	0	0	0.168269230769231
YER025W	0	0	0.167464114832536
YCR012W	0	0	0.166666666666667
YKR065C	0	0	0.165876777251185
YDR035W	0	0	0.165094339622642
YPL221W	0	0	0.164319248826291
YKR093W	0	0	0.163551401869159
YFR049W	0	0	0.162790697674419
YER072W	0	0	0.162037037037037
YHR175W	0	0	0.161290322580645
YER133W	0	0	0.160550458715596
YOR122C	0	0	0.159817351598174
YPR060C	0	0	0.159090909090909
YER009W	0	0	0.158371040723982
YIL074C	0	0	0.157657657657658
YMR105C	0	0	0.15695067264574
YJR133W	0	0	0.15625
YIL041W	0	1	0.15625
YMR108W	0	0	0.155555555555556
YHR174W	0	0	0.154867256637168
YBL076C	0	0	0.154185022026432
YDR023W	0	0	0.153508771929825
YGR037C	0	0	0.152838427947598
YBL098W	0	0	0.152173913043478
YPR138C	0	0	0.151515151515152
YHL001W	0	0	0.150862068965517
YGR216C	0	0	0.150214592274678
YFR015C	0	0	0.14957264957265
YLR249W	0	0	0.148936170212766
YBR185C	0	0	0.148305084745763
YPL206C	0	0	0.147679324894515
YNR018W	0	1	0.147679324894515
YJR070C	0	0	0.147058823529412
YOL143C	0	0	0.146443514644351
YER110C	0	0	0.145833333333333
YKL182W	0	0	0.145228215767635
YJL130C	0	0	0.144628099173554
YGR244C	0	0	0.1440329218107
YHR163W	0	0	0.144
YLR017W	0	0	0.144
YML091C	0	0	0.144
YLR060W	0	0	0.144
YGL202W	0	0	0.144
YNL100W	0	1	0.144
YHR042W	0	0	0.144
YBR248C	1	0	0.144
YEL027W	0	0	0.143426294820717
YMR235C	0	0	0.142857142857143
YDL066W	0	0	0.142292490118577
YOR063W	0	0	0.141732283464567
YGR264C	0	0	0.141176470588235
YGR117C	0	1	0.141176470588235
YGR132C	0	0	0.140625
YDL125C	0	0	0.140077821011673
YPR024W	0	0	0.13953488372093
YNL030W	0	0	0.138996138996139
YLR420W	0	0	0.138461538461538
YML106W	0	0	0.137931034482759
YFR011C	0	1	0.137931034482759
YDR418W	0	0	0.137404580152672
YPR098C	0	1	0.137404580152672
YGR220C	0	0	0.136882129277567
YKL151C	0	1	0.136882129277567
YJL097W	0	0	0.136363636363636
YIL020C	0	0	0.135849056603774
YPR165W	0	0	0.135338345864662
YJR048W	0	0	0.134831460674157
YKL170W	0	0	0.134328358208955
YER086W	0	0	0.133828996282528
YLR229C	0	0	0.133333333333333
YMR250W	0	0	0.132841328413284
YKL191W	0	0	0.132352941176471
YDR300C	0	0	0.131868131868132
YIL116W	0	0	0.131386861313869
YOL071W	0	0	0.130909090909091
YMR015C	0	0	0.130434782608696
YGR240C	0	0	0.129963898916967
YJL102W	0	0	0.129496402877698
YIR026C	0	0	0.129032258064516
YLR246W	0	0	0.128571428571429
YNL259C	0	0	0.128113879003559
YHR018C	0	0	0.127659574468085
YMR319C	0	0	0.127208480565371
YPL183W-A	0	0	0.126760563380282
YLR351C	0	1	0.126760563380282
YDR399W	0	0	0.126315789473684
YJL138C	0	0	0.125874125874126
YDR525W-A	0	1	0.125874125874126
YER055C	0	0	0.125435540069686
YNL208W	0	1	0.125435540069686
YNL268W	0	0	0.125
YHR136C	0	0	0.124579124579125
YBL001C	0	0	0.124579124579125
YOR202W	0	0	0.124579124579125
YLR427W	0	0	0.124579124579125
YNL070W	0	0	0.124579124579125
YDR487C	0	0	0.124579124579125
YPL059W	0	0	0.124579124579125
YPL198W	0	0	0.124579124579125
YLR432W	1	0	0.124579124579125
YPR010C	0	0	0.124161073825503
YLR158C	0	0	0.123745819397993
YKR016W	0	1	0.123745819397993
YLR201C	0	0	0.123333333333333
YEL017C-A	0	0	0.122923588039867
YLL009C	0	0	0.122516556291391
YDR177W	0	0	0.122112211221122
YPL134C	0	0	0.121710526315789
YIL043C	0	0	0.121311475409836
YHR008C	0	0	0.120915032679739
YEL046C	0	0	0.120521172638436
YGR267C	0	0	0.12012987012987
YIR022W	0	0	0.119741100323625
YAL039C	0	0	0.119354838709677
YAL017W	0	0	0.118971061093248
YER141W	0	0	0.118589743589744
YOR150W	0	0	0.118210862619808
YCL040W	0	0	0.117834394904459
YBR262C	0	1	0.117834394904459
YKL001C	0	0	0.117460317460317
YLR153C	0	0	0.117088607594937
YLR355C	0	0	0.116719242902208
YLR150W	0	0	0.116352201257862
YNL112W	0	0	0.115987460815047
YMR225C	0	0	0.115625
YMR012W	0	0	0.115264797507788
YDR465C	0	0	0.114906832298137
YNL247W	0	0	0.114551083591331
YDR354W	0	0	0.114197530864198
YDL192W	0	0	0.113846153846154
YGR046W	0	0	0.113496932515337
YDL198C	0	0	0.113149847094801
YNL313C	0	0	0.11280487804878
YBR269C	0	1	0.11280487804878
YMR309C	0	0	0.112462006079027
YKL211C	0	0	0.112121212121212
YGR060W	0	0	0.11178247734139
YGR118W	0	0	0.11144578313253
YFR009W	0	0	0.111111111111111
YLL026W	0	0	0.110778443113772
YNL183C	0	0	0.11044776119403
YNL209W	0	0	0.110119047619048
YER052C	0	0	0.109792284866469
YFR030W	0	0	0.109467455621302
YGL026C	0	0	0.109144542772861
YML058W	0	0	0.108823529411765
YBR121C	0	0	0.108504398826979
YML063W	0	0	0.108187134502924
YBR145W	0	0	0.107871720116618
YGL248W	0	0	0.107558139534884
YHR005C-A	0	0	0.107246376811594
YNL306W	0	0	0.106936416184971
YIL094C	0	0	0.106628242074928
YLR160C	0	0	0.10632183908046
YDL182W	0	0	0.106017191977077
YJR105W	0	0	0.105714285714286
YNR016C	0	0	0.105413105413105
YJL050W	0	0	0.105113636363636
YGR282C	0	0	0.104815864022663
YOR176W	0	0	0.104519774011299
YHR208W	0	0	0.104225352112676
YKL015W	0	0	0.103932584269663
YKL142W	0	0	0.103641456582633
YIL155C	0	0	0.103351955307263
YMR308C	0	0	0.103064066852368
YGL040C	0	0	0.102777777777778
YDR171W	0	0	0.102493074792244
YHR144C	0	0	0.102209944751381
YPR074C	0	0	0.101928374655647
YAL058W	0	0	0.101648351648352
YGL135W	0	0	0.101369863013699
YDL012C	0	1	0.101369863013699
YOR215C	0	1	0.101369863013699
YER026C	0	0	0.101092896174863
YJR085C	0	1	0.101092896174863
YPL215W	0	0	0.100817438692098
YML121W	0	0	0.10054347826087
YCR071C	0	0	0.100271002710027
YJL158C	0	0	0.1
YER036C	0	0	0.0997304582210243
YBL039C	0	0	0.0994623655913978
YJL080C	0	0	0.0991957104557641
YOR230W	0	0	0.0989304812834225
YFL062W	0	1	0.0989304812834225
YCR063W	0	0	0.0986666666666667
YDR232W	0	0	0.0984042553191489
YMR297W	0	0	0.0981432360742706
YER090W	0	0	0.0978835978835979
YLR069C	0	0	0.0976253298153034
YDL130W	0	0	0.0973684210526316
YDL078C	0	0	0.0971128608923885
YLR291C	0	0	0.0968586387434555
YOL124C	0	0	0.0966057441253264
YJL063C	0	0	0.0963541666666667
YKL056C	0	0	0.0961038961038961
YEL054C	0	0	0.0958549222797927
YBR189W	0	0	0.0956072351421189
YKL060C	0	0	0.095360824742268
YJR139C	0	0	0.0951156812339332
YLR044C	0	0	0.0948717948717949
YDR349C	0	1	0.0948717948717949
YOL052C	0	0	0.0946291560102302
YDL055C	0	0	0.0943877551020408
YDR172W	0	0	0.094147582697201
YOR285W	0	1	0.094147582697201
YGR028W	0	0	0.0939086294416244
YFL034C-A	0	0	0.0936708860759494
YDR343C	0	0	0.0934343434343434
YML009C	0	0	0.0931989924433249
YDR231C	0	0	0.092964824120603
YIL136W	0	1	0.092964824120603
YDL051W	0	0	0.0927318295739348
YBR263W	0	0	0.0925
YLR244C	0	0	0.0922693266832918
YAL003W	0	0	0.0922330097087379
YPR163C	0	0	0.0922330097087379
YDL131W	0	0	0.0922330097087379
YFR006W	0	1	0.0922330097087379
YBL090W	0	0	0.0922330097087379
YOR303W	0	0	0.0922330097087379
YPL246C	0	1	0.0922330097087379
YNL104C	0	0	0.0922330097087379
YPL265W	0	0	0.0922330097087379
YPL118W	0	0	0.0922330097087379
YOR043W	0	0	0.0922330097087379
YJR120W	0	0	0.0922330097087379
YKL067W	1	0	0.0922330097087379
YGR055W	0	0	0.0920096852300242
YPR037C	0	0	0.0917874396135266
YPL006W	0	0	0.091566265060241
YBR048W	0	0	0.0913461538461538
YHR138C	0	0	0.0911270983213429
YGR279C	0	0	0.0909090909090909
YER073W	0	0	0.0906921241050119
YML073C	0	0	0.0904761904761905
YDR342C	0	0	0.0902612826603325
YGL099W	0	0	0.0900473933649289
YBL102W	0	0	0.0898345153664303
YNL164C	0	0	0.089622641509434
YLR347C	0	0	0.0894117647058824
YDL120W	0	0	0.0892018779342723
YGR155W	0	0	0.0889929742388759
YJR109C	0	0	0.088785046728972
YBR011C	0	0	0.0885780885780886
YKR085C	0	0	0.0883720930232558
YGR162W	0	0	0.0881670533642691
YOR260W	0	0	0.087962962962963
YFR028C	0	0	0.0877598152424942
YEL026W	0	0	0.0875576036866359
YGL184C	0	0	0.0873563218390805
YMR181C	0	1	0.0873563218390805
YDR033W	0	1	0.0873563218390805
YER007C-A	0	0	0.0871559633027523
YBR296C	0	0	0.0869565217391304
YMR002W	0	1	0.0869565217391304
YKL216W	0	0	0.0867579908675799
YGL226W	0	1	0.0867579908675799
YPL226W	0	0	0.0865603644646925
YGR285C	0	0	0.0863636363636364
YJL026W	0	0	0.0861678004535147
YJL167W	0	0	0.085972850678733
YHR063C	0	0	0.0857787810383747
YNR002C	0	0	0.0855855855855856
YPL019C	0	0	0.0853932584269663
YBR115C	0	0	0.0852017937219731
YBL064C	0	0	0.0850111856823266
YML132W	0	0	0.0848214285714286
YLR410W	0	0	0.0846325167037862
YIR036C	0	1	0.0846325167037862
YLR172C	0	0	0.0844444444444444
YBR162W-A	0	0	0.0842572062084257
YNL056W	0	1	0.0842572062084257
YEL040W	0	0	0.084070796460177
YAL049C	0	1	0.084070796460177
YBR196C	0	0	0.0838852097130243
YFL028C	0	0	0.0837004405286344
YMR286W	0	0	0.0835164835164835
YGL030W	0	0	0.0833333333333333
YER182W	0	1	0.0833333333333333
YKL029C	0	0	0.0831509846827133
YDR059C	0	0	0.0829694323144105
YDR079W	0	0	0.0827886710239651
YGR284C	0	0	0.0826086956521739
YGL126W	0	0	0.0824295010845987
YIL064W	0	0	0.0822510822510823
YBR118W	0	0	0.08207343412527
YBR037C	0	0	0.0818965517241379
YCR024C-A	0	0	0.0817204301075269
YCL025C	0	0	0.0815450643776824
YLR310C	0	0	0.0813704496788009
YHR183W	0	0	0.0811965811965812
YER053C	0	0	0.0810234541577825
YLR130C	0	0	0.0808510638297872
YGL121C	0	0	0.0806794055201698
YFR025C	0	0	0.0805084745762712
YKL095W	0	0	0.080338266384778
YAL042W	0	0	0.080168776371308
YLR027C	0	0	0.08
YIL087C	0	1	0.08
YNR030W	0	0	0.0798319327731092
YKR049C	0	1	0.0798319327731092
YDR034W-B	0	1	0.0798319327731092
YOL147C	0	0	0.079664570230608
YJL121C	0	0	0.0794979079497908
YBL038W	0	0	0.0793319415448852
YLL001W	0	0	0.0791666666666667
YOL010W	0	0	0.079002079002079
YIR034C	0	0	0.0788381742738589
YKL120W	0	0	0.0786749482401656
YCR028C-A	0	0	0.0785123966942149
YCR021C	0	0	0.0783505154639175
YKL152C	0	0	0.0781893004115226
YDR233C	0	1	0.0781893004115226
YMR029C	0	0	0.0780287474332649
YPL013C	0	0	0.0778688524590164
YLR264W	0	0	0.0777096114519427
YPR080W	0	0	0.0775510204081633
YGL200C	0	0	0.0773930753564155
YLR146C	0	0	0.0772357723577236
YKL184W	0	0	0.077079107505071
YML129C	0	0	0.0769230769230769
YIL051C	0	0	0.0767676767676768
YOR020C	0	0	0.0766129032258065
YPL090C	0	0	0.0764587525150905
YBR256C	0	0	0.0763052208835341
YOR224C	0	0	0.0761523046092184
YLR393W	0	0	0.076
YGL001C	0	0	0.0758483033932136
YOR064C	0	0	0.0756972111553785
YPR187W	0	0	0.0755467196819085
YDR007W	0	0	0.0753968253968254
YPR154W	0	0	0.0752475247524752
YDR497C	0	0	0.075098814229249
YML004C	0	0	0.0749506903353057
YJL145W	0	0	0.0748031496062992
YLR372W	0	0	0.0746561886051081
YHR198C	0	1	0.0746561886051081
YHR045W	0	1	0.0746561886051081
YOL140W	0	0	0.0745098039215686
YLR203C	0	0	0.0743639921722113
YER177W	0	0	0.07421875
YCL018W	0	0	0.0740740740740741
YBR078W	0	0	0.0739299610894942
YBR031W	0	0	0.0737864077669903
YFL005W	0	0	0.0736434108527132
YIL083C	0	0	0.0735009671179884
YJR144W	0	0	0.0733590733590734
YML026C	0	0	0.0732177263969171
YPL135W	0	0	0.0730769230769231
YGR036C	0	0	0.072936660268714
YHR037W	0	0	0.0727969348659004
YAR071W	0	0	0.0726577437858509
YGR123C	0	0	0.0725190839694656
YOL039W	0	0	0.0723809523809524
YER154W	0	0	0.0722433460076046
YGL125W	0	0	0.0721062618595825
YNL191W	0	0	0.071969696969697
YBL036C	0	0	0.0718336483931947
YOR147W	0	0	0.0716981132075472
YER056C	0	0	0.0715630885122411
YIL157C	0	1	0.0715630885122411
YER125W	0	0	0.0714285714285714
YDL045W-A	0	0	0.0712945590994371
YPR041W	0	0	0.0711610486891386
YLR075W	0	0	0.0710280373831776
YDL219W	0	0	0.0708955223880597
YGL195W	0	0	0.0707635009310987
YBR137W	0	1	0.0707635009310987
YDR028C	0	0	0.0706319702602231
YDR511W	0	0	0.0705009276437848
YDR127W	0	0	0.0703703703703704
YBL002W	0	0	0.0702402957486137
YOL064C	0	0	0.0701107011070111
YDR056C	0	1	0.0701107011070111
YJR047C	0	0	0.0699815837937385
YMR139W	0	0	0.0698529411764706
YFR050C	0	0	0.0697247706422018
YDR047W	0	0	0.0695970695970696
YDL081C	0	0	0.0694698354661792
YPR062W	0	0	0.0693430656934307
YHR122W	0	0	0.0692167577413479
YML030W	0	1	0.0692167577413479
YBR287W	0	1	0.0692167577413479
YKR043C	0	1	0.0692167577413479
YHR162W	0	1	0.0692167577413479
YBR302C	0	1	0.0692167577413479
YMR142C	0	0	0.0690909090909091
YLR048W	0	0	0.0689655172413793
YHR068W	0	0	0.0688405797101449
YGL224C	0	0	0.0687160940325497
YBR067C	0	0	0.0685920577617329
YBR109C	0	0	0.0684684684684685
YNR032C-A	0	0	0.0683453237410072
YDR337W	0	0	0.0682226211849192
YKL218C	0	0	0.0681003584229391
YOR253W	0	0	0.0679785330948122
YDL229W	0	0	0.0678571428571429
YLL050C	0	0	0.0677361853832442
YJL143W	0	0	0.0676156583629893
YGR001C	0	1	0.0676156583629893
YJR145C	0	0	0.0674955595026643
YER178W	0	0	0.0673758865248227
YHL033C	0	0	0.0672566371681416
YHR064C	0	0	0.0671378091872792
YPR183W	0	0	0.0670194003527337
YFR047C	0	0	0.0669014084507042
YFL014W	0	0	0.0667838312829526
YGL105W	0	0	0.0667808219178082
YOR168W	0	0	0.0667808219178082
YEL059C-A	0	0	0.0667808219178082
YGR101W	0	0	0.0667808219178082
YLR193C	0	0	0.0667808219178082
YGL031C	0	0	0.0667808219178082
YEL034W	0	0	0.0667808219178082
YDR025W	0	0	0.0667808219178082
YOR234C	0	0	0.0667808219178082
YPL170W	0	0	0.0667808219178082
YDL236W	0	0	0.0667808219178082
YMR241W	0	0	0.0667808219178082
YER118C	0	0	0.0667808219178082
YKL193C	0	0	0.0667808219178082
YML022W	1	0	0.0667808219178082
YLR448W	0	0	0.0666666666666667
YPL092W	0	0	0.0665529010238908
YDL082W	0	0	0.0664395229982964
YLR050C	0	1	0.0664395229982964
YNR046W	0	0	0.0663265306122449
YDR530C	0	0	0.066213921901528
YPR028W	0	0	0.0661016949152542
YNR015W	0	0	0.065989847715736
YIR012W	0	0	0.0658783783783784
YOL086C	0	0	0.0657672849915683
YPR016C	0	0	0.0656565656565657
YIR016W	0	1	0.0656565656565657
YJR069C	0	0	0.065546218487395
YGL106W	0	0	0.0654362416107383
YMR062C	0	0	0.0653266331658292
YKL104C	0	0	0.0652173913043478
YJR104C	0	0	0.0651085141903172
YIL010W	0	0	0.065
YDR476C	0	1	0.065
YLR199C	0	1	0.065
YOR337W	0	0	0.064891846921797
YBL072C	0	0	0.0647840531561462
YPR100W	0	0	0.0646766169154229
YLR293C	0	0	0.0645695364238411
YJR007W	0	0	0.0644628099173554
YER019C-A	0	0	0.0643564356435644
YLR397C	0	0	0.0642504118616145
YJR161C	0	1	0.0642504118616145
YLR089C	0	1	0.0642504118616145
YPL184C	0	1	0.0642504118616145
YLR356W	0	1	0.0642504118616145
YER069W	0	0	0.0641447368421053
YOR133W	0	0	0.0640394088669951
YNL256W	0	0	0.0639344262295082
YER043C	0	0	0.0638297872340425
YEL011W	0	0	0.0637254901960784
YNL085W	0	0	0.0636215334420881
YGR111W	0	0	0.0635179153094463
YAL035W	0	0	0.0634146341463415
YHR087W	0	0	0.0633116883116883
YBR143C	0	0	0.0632090761750405
YOL045W	0	0	0.0631067961165049
YJR009C	0	0	0.0630048465266559
YCL037C	0	0	0.0629032258064516
YJL055W	0	1	0.0629032258064516
YMR285C	0	0	0.0628019323671498
YER175C	0	1	0.0628019323671498
YIL098C	0	0	0.0627009646302251
YBR085W	0	0	0.0626003210272873
YNL274C	0	0	0.0625
YDR524C	0	0	0.0624
YKL035W	0	0	0.0623003194888179
YOR232W	0	0	0.062200956937799
YOR108W	0	0	0.0621019108280255
YNL031C	0	0	0.0620031796502385
YGL019W	0	0	0.0619047619047619
YER074W	0	0	0.0618066561014263
YMR301C	0	0	0.0617088607594937
YJL177W	0	0	0.0616113744075829
YNL284C	0	0	0.0615141955835962
YGL238W	0	0	0.0614173228346457
YDL027C	0	1	0.0614173228346457
YDR064W	0	0	0.0613207547169811
YDL084W	0	0	0.0612244897959184
YAL033W	0	0	0.061128526645768
YLR414C	0	1	0.061128526645768
YDR086C	0	0	0.0610328638497653
YDR041W	0	0	0.0609375
YDL205C	0	0	0.0608424336973479
YNL098C	0	0	0.0607476635514019
YDR204W	0	0	0.0606531881804044
YPR058W	0	0	0.0605590062111801
YKL053C-A	0	0	0.0604651162790698
YNL292W	0	0	0.0603715170278638
YLR342W	0	0	0.0602782071097372
YAL060W	0	0	0.0601851851851852
YOR286W	0	1	0.0601851851851852
YPL239W	0	0	0.0600924499229584
YGL065C	0	0	0.06
YDR276C	0	0	0.0599078341013825
YMR196W	0	1	0.0599078341013825
YHR170W	0	0	0.0598159509202454
YJL088W	0	0	0.0597243491577335
YER142C	0	0	0.0596330275229358
YGL010W	0	1	0.0596330275229358
YHR071W	0	0	0.0595419847328244
YPL108W	0	1	0.0595419847328244
YDR322W	0	0	0.0594512195121951
YOR091W	0	0	0.0593607305936073
YBL043W	0	0	0.0592705167173252
YHR113W	0	0	0.0591805766312595
YPL098C	0	0	0.0590909090909091
YOR174W	0	0	0.0590015128593041
YDR381W	0	0	0.0589123867069486
YMR321C	0	1	0.0589123867069486
YMR260C	0	0	0.0588235294117647
YER063W	0	0	0.0587349397590361
YHR092C	0	0	0.0586466165413534
YGR263C	0	1	0.0586466165413534
YGR082W	0	0	0.0585585585585586
YLR303W	0	0	0.0584707646176912
YDL174C	0	0	0.0583832335329341
YGR200C	0	0	0.0582959641255605
YDR346C	0	0	0.0582089552238806
YBL041W	0	0	0.0581222056631893
YPL188W	0	0	0.0580357142857143
YLR413W	0	1	0.0580357142857143
YLR231C	0	0	0.0579494799405646
YLR407W	0	1	0.0579494799405646
YGR177C	0	0	0.0578635014836795
YEL021W	0	0	0.0577777777777778
YFR044C	0	0	0.0576923076923077
YKL096W	0	0	0.0576070901033973
YKL146W	0	0	0.0575221238938053
YDR115W	0	0	0.0574374079528719
YNL044W	0	0	0.0573529411764706
YOR167C	0	0	0.0572687224669604
YMR056C	0	0	0.0571847507331378
YCR036W	0	0	0.0571010248901903
YPR118W	0	0	0.0570175438596491
YNL311C	0	0	0.0569343065693431
YOL102C	0	0	0.0568513119533528
YFL022C	0	0	0.0567685589519651
YLR106C	0	0	0.0566860465116279
YCL017C	0	0	0.0566037735849057
YNL081C	0	0	0.0565217391304348
YHR026W	0	0	0.0564399421128799
YDR216W	0	0	0.0563583815028902
YHR110W	0	0	0.0562770562770563
YGR187C	0	0	0.0561959654178674
YHR049W	0	1	0.0561959654178674
YLR110C	0	0	0.0561151079136691
YGL117W	0	1	0.0561151079136691
YGL100W	0	0	0.0560344827586207
YPL061W	0	0	0.0559540889526542
YBR082C	0	0	0.0558739255014327
YMR315W	0	1	0.0558739255014327
YMR290C	0	0	0.055793991416309
YOR354C	0	0	0.0557142857142857
YDR091C	0	0	0.0556348074179743
YCR069W	0	1	0.0556348074179743
YPL234C	0	0	0.0555555555555556
YLR460C	0	1	0.0555555555555556
YGL070C	0	0	0.0554765291607397
YIL088C	0	0	0.0553977272727273
YGL219C	0	0	0.0553191489361702
YGR231C	0	0	0.0552407932011331
YHL048W	0	0	0.0551626591230552
YJR113C	0	0	0.0550847457627119
YLR327C	0	1	0.0550847457627119
YML096W	0	1	0.0550847457627119
YGL197W	0	0	0.0550070521861777
YGR062C	0	0	0.0549295774647887
YOR130C	0	0	0.0548523206751055
YMR264W	0	0	0.0547752808988764
YLR412W	0	1	0.0547752808988764
YMR305C	0	0	0.0546984572230014
YIL133C	0	0	0.0546218487394958
YCR083W	0	0	0.0545454545454545
YHR043C	0	0	0.0544692737430168
YGR235C	0	1	0.0544692737430168
YNL333W	0	0	0.0543933054393305
YKL167C	0	0	0.0543175487465181
YBR016W	0	0	0.0542420027816412
YBR090C	0	1	0.0542420027816412
YJL044C	0	0	0.0541666666666667
YMR011W	0	0	0.0540915395284327
YGL009C	0	0	0.054016620498615
YDR055W	0	0	0.0539419087136929
YOL125W	0	0	0.0538674033149171
YDR382W	0	0	0.0537931034482759
YER064C	0	0	0.0537190082644628
YNL221C	0	0	0.0536451169188446
YGL226C-A	0	0	0.0535714285714286
YOL129W	0	0	0.0534979423868313
YEL050C	0	0	0.0534246575342466
YOR289W	0	1	0.0534246575342466
YDR012W	0	0	0.0533515731874145
YDR353W	0	0	0.0532786885245902
YBR079C	0	0	0.053206002728513
YPR006C	0	0	0.053133514986376
YJR014W	0	1	0.053133514986376
YHR089C	0	0	0.0530612244897959
YMR073C	0	0	0.0529891304347826
YPL199C	0	1	0.0529891304347826
YHR104W	0	0	0.0529172320217096
YNL336W	0	1	0.0529172320217096
YER156C	0	1	0.0529172320217096
YPR002W	0	0	0.0528455284552846
YMR099C	0	0	0.0527740189445196
YDR073W	0	0	0.0527027027027027
YBR159W	0	0	0.0526315789473684
YGL054C	0	0	0.0525606469002695
YNL246W	0	0	0.0524899057873486
YJL071W	0	0	0.0524193548387097
YDR378C	0	0	0.0523489932885906
YGL161C	0	0	0.0522788203753351
YJR024C	0	1	0.0522788203753351
YLL017W	0	0	0.0522088353413655
YIR037W	0	0	0.0521390374331551
YDL083C	0	0	0.0520694259012016
YPR083W	0	0	0.052
YIL062C	0	0	0.051930758988016
YBL027W	0	0	0.0518617021276596
YOR312C	0	0	0.051792828685259
YOR273C	0	0	0.0517241379310345
YGR286C	0	0	0.0516556291390728
YLR143W	0	1	0.0516556291390728
YLR197W	0	0	0.0515873015873016
YPL086C	0	0	0.0515191545574637
YHR132W-A	0	1	0.0515191545574637
YBR199W	0	0	0.0514511873350923
YGL068W	0	0	0.0513833992094862
YLR029C	0	0	0.0513157894736842
YML126C	0	0	0.0512483574244415
YJL133W	0	0	0.0511811023622047
YDL167C	0	0	0.0511140235910878
YIL033C	0	0	0.0510471204188482
YLR186W	0	0	0.0509803921568627
YPR102C	0	0	0.0509138381201044
YBL059W	0	1	0.0509138381201044
YML024W	0	0	0.0508474576271186
YPL250C	0	1	0.0508474576271186
YOR120W	0	0	0.05078125
YGL077C	0	0	0.0507152145643693
YLR220W	0	0	0.0506493506493507
YML028W	0	0	0.0505836575875486
YNL071W	0	0	0.0505181347150259
YDL165W	0	0	0.0504527813712807
YMR096W	0	0	0.0503875968992248
YGR232W	0	0	0.0503225806451613
YBR084W	0	0	0.0502577319587629
YDL185W	0	0	0.0501930501930502
YLR270W	0	0	0.0501285347043702
YMR163C	0	0	0.0500641848523748
YGR295C	0	1	0.0500641848523748
YPR008W	0	0	0.05
YKL180W	0	0	0.0499359795134443
YFL030W	0	0	0.0498721227621483
YJR063W	0	0	0.0498084291187739
YBL042C	0	0	0.0497448979591837
YHR029C	0	1	0.0497448979591837
YIL067C	0	1	0.0497448979591837
YHR007C	0	0	0.0496815286624204
YBR025C	0	0	0.049618320610687
YLR265C	0	0	0.0495552731893266
YDL010W	0	1	0.0495552731893266
YKL157W	0	0	0.049492385786802
YCR046C	0	0	0.0494296577946768
YJR130C	0	0	0.0493670886075949
YGR085C	0	0	0.0493046776232617
YHR055C	0	0	0.0492424242424242
YPR082C	0	0	0.0491803278688525
YJL079C	0	1	0.0491803278688525
YPL111W	0	0	0.0491183879093199
YNR017W	0	0	0.0490566037735849
YBR036C	0	0	0.0489949748743719
YJL200C	0	1	0.0489949748743719
YDL110C	0	1	0.0489949748743719
YML070W	0	0	0.0489335006273526
YBR265W	0	0	0.0488721804511278
YDL021W	0	1	0.0488721804511278
YHR142W	0	0	0.048811013767209
YFL041W	0	0	0.04875
YEL066W	0	0	0.048689138576779
YDR345C	0	0	0.0486284289276808
YJR111C	0	1	0.0486284289276808
YJL212C	0	0	0.0485678704856787
YOR297C	0	0	0.0485074626865672
YGL097W	0	0	0.0484472049689441
YPL177C	0	0	0.0483870967741935
YLR120C	0	0	0.0483271375464684
YKL110C	0	0	0.0482673267326733
YLR316C	0	0	0.0482076637824475
YJL066C	0	1	0.0482076637824475
YPR127W	0	1	0.0482076637824475
YCR097W	0	0	0.0481481481481481
YDL166C	0	0	0.0480887792848335
YKL003C	0	0	0.0480295566502463
YPR152C	0	1	0.0480295566502463
YDL046W	0	0	0.0479704797047971
YOL155C	0	0	0.0479115479115479
YOR298W	0	0	0.0478527607361963
YGR007W	0	0	0.0477941176470588
YMR307W	0	0	0.0477356181150551
YPL107W	0	1	0.0477356181150551
YML116W	0	0	0.0476772616136919
YER165W	0	0	0.0476190476190476
YBR213W	0	0	0.0475609756097561
YJL153C	0	0	0.0475030450669915
YIL110W	0	0	0.0474452554744526
YJL068C	0	0	0.0473876063183475
YDR044W	0	0	0.0473300970873786
YCL034W	0	0	0.0472727272727273
YPL081W	0	0	0.0472154963680387
YMR272C	0	0	0.0471584038694075
YGR086C	0	0	0.0471014492753623
YOL002C	0	0	0.0470446320868516
YJR086W	0	0	0.0469879518072289
YIL040W	0	0	0.0469314079422383
YCR084C	0	0	0.046875
YDR533C	0	1	0.046875
YLR367W	0	0	0.0468187274909964
YBR252W	0	0	0.0467625899280576
YNL200C	0	1	0.0467625899280576
YBL033C	0	0	0.0467065868263473
YJR132W	0	0	0.0466507177033493
YJR025C	0	0	0.046594982078853
YLR301W	0	0	0.0465393794749403
YNL036W	0	0	0.0464839094159714
YDR248C	0	1	0.0464839094159714
YNR029C	0	1	0.0464839094159714
YGL143C	0	0	0.0464285714285714
YNL178W	0	0	0.0463733650416171
YDR089W	0	0	0.0463182897862233
YER044C	0	0	0.0462633451957295
YPR140W	0	0	0.0462085308056872
YBR049C	0	0	0.0461538461538462
YPR069C	0	0	0.0460992907801418
YOL120C	0	0	0.0460448642266824
YMR095C	0	0	0.0459905660377358
YLR447C	0	0	0.0459363957597173
YPL031C	0	0	0.0458823529411765
YKR100C	0	0	0.045828437132785
YNL045W	0	0	0.0457746478873239
YGL231C	0	1	0.0457746478873239
YJL164C	0	0	0.0457209847596717
YHR046C	0	0	0.0456674473067916
YBR286W	0	0	0.0456140350877193
YNR045W	0	0	0.0455607476635514
YDL060W	0	0	0.0455075845974329
YOR369C	0	0	0.0454545454545455
YDR161W	0	0	0.0454016298020955
YBL061C	0	0	0.0453488372093023
YNL131W	0	0	0.0452961672473868
YOL119C	0	0	0.0452436194895592
YLR043C	0	0	0.0451911935110081
YBL018C	0	0	0.0451388888888889
YBR120C	0	0	0.0450867052023121
YJL042W	0	0	0.0450346420323326
YNR043W	0	0	0.0449826989619377
YBL003C	0	0	0.0449308755760369
YER023W	0	0	0.0448791714614499
YNL163C	0	0	0.0448275862068966
YFL038C	0	0	0.0447761194029851
YOR101W	0	0	0.0447247706422018
YPR149W	0	0	0.0446735395189003
YPR110C	0	0	0.0446224256292906
YCR018C	0	0	0.0445714285714286
YDR224C	0	0	0.0445205479452055
YNR012W	0	0	0.0444697833523375
YBR034C	0	0	0.0444191343963554
YBR210W	0	0	0.0443686006825939
YPR172W	0	1	0.0443686006825939
YBL019W	0	0	0.0443181818181818
YDR197W	0	0	0.0442678774120318
YOR315W	0	0	0.0442176870748299
YBR236C	0	0	0.044167610419026
YNL189W	0	0	0.0441176470588235
YML011C	0	0	0.0440677966101695
YBR110W	0	0	0.0440180586907449
YER004W	0	1	0.0440180586907449
YOR124C	0	0	0.0439684329199549
YMR205C	0	0	0.0439189189189189
YDR098C	0	0	0.0438695163104612
YMR202W	0	0	0.0438202247191011
YAL032C	0	0	0.0437710437710438
YPL106C	0	0	0.0437219730941704
YBR276C	0	0	0.0436730123180291
YBR122C	0	0	0.0436241610738255
YKL160W	0	0	0.0435754189944134
YBL058W	0	0	0.0435267857142857
YML085C	0	0	0.0434782608695652
YBR283C	0	0	0.0434298440979955
YOR099W	0	0	0.0433815350389321
YGR159C	0	0	0.0433333333333333
YOR393W	0	1	0.0433333333333333
YPL231W	0	0	0.0432852386237514
YGL076C	0	0	0.0432372505543237
YHR069C	0	0	0.0431893687707641
YER039C-A	0	1	0.0431893687707641
YGR138C	0	0	0.043141592920354
YGR230W	0	0	0.0430939226519337
YNL162W	0	0	0.043046357615894
YAL008W	0	1	0.043046357615894
YBR096W	0	1	0.043046357615894
YLR286C	0	0	0.0429988974641676
YHR025W	0	0	0.0429515418502203
YBR173C	0	0	0.0429042904290429
YLR406C	0	0	0.0428571428571429
YER021W	0	0	0.0428100987925357
YBR022W	0	0	0.0427631578947368
YKL043W	0	0	0.0427163198247536
YDL054C	0	0	0.0426695842450766
YMR121C	0	0	0.0426229508196721
YHR121W	0	0	0.0425764192139738
YDR296W	0	0	0.0425299890948746
YBL050W	0	0	0.042483660130719
YDR050C	0	0	0.0424374319912949
YPR124W	0	0	0.0423913043478261
YBR229C	0	0	0.0423452768729642
YOR241W	0	0	0.0422993492407809
YFL004W	0	0	0.0422535211267606
YHR190W	0	0	0.0422077922077922
YDR385W	0	0	0.0421621621621622
YKR066C	0	0	0.0421166306695464
YIL145C	0	0	0.0420711974110032
YDR395W	0	0	0.0420258620689655
YOR061W	0	0	0.0419806243272336
YLR340W	0	0	0.0419354838709677
YML054C	0	0	0.041890440386681
YIL009W	0	0	0.0418454935622318
YGR033C	0	0	0.0418006430868167
YKL069W	0	1	0.0418006430868167
YHR040W	0	0	0.0417558886509636
YPL259C	0	0	0.0417112299465241
YOR204W	0	0	0.0416666666666667
YPR199C	0	0	0.0416221985058698
YHR038W	0	0	0.0415778251599147
YOL096C	0	0	0.0415335463258786
YGR209C	0	0	0.0414893617021277
YBR216C	0	0	0.0414452709883103
YCR031C	0	0	0.0414012738853503
YMR116C	0	0	0.0413573700954401
YKR044W	0	1	0.0413573700954401
YNL230C	0	0	0.0413135593220339
YBR055C	0	0	0.0412698412698413
YPR155C	0	0	0.0412262156448203
YGL123W	0	0	0.0411826821541711
YFL010C	0	1	0.0411826821541711
YPR190C	0	0	0.0411392405063291
YJR148W	0	0	0.0410958904109589
YER174C	0	0	0.0410526315789474
YKR094C	0	0	0.0410094637223975
YAL054C	0	0	0.0409663865546218
YKR059W	0	0	0.0409233997901364
YIL053W	0	0	0.0408805031446541
YER102W	0	0	0.0408376963350785
YLR370C	0	0	0.0407949790794979
YBR111C	0	1	0.0407949790794979
YMR081C	0	0	0.0407523510971787
YBL057C	0	0	0.0407098121085595
YLR248W	0	0	0.040667361835245
YDR211W	0	0	0.040625
YOR228C	0	1	0.040625
YJR019C	0	0	0.040582726326743
YBR153W	0	0	0.0405405405405405
YHR143W-A	0	0	0.0404984423676012
YOL081W	0	0	0.0404564315352697
YER126C	0	0	0.0404145077720207
YDR210W	0	1	0.0404145077720207
YOR179C	0	0	0.0403726708074534
YLR178C	0	0	0.0403309203722854
YBR176W	0	0	0.0402892561983471
YOR016C	0	0	0.0402476780185759
YBR205W	0	0	0.0402061855670103
YDR116C	0	0	0.0401647785787848
YBR129C	0	0	0.0401234567901235
YIL148W	0	0	0.040082219938335
YMR106C	0	0	0.040041067761807
YNL173C	0	0	0.04
YLL027W	0	0	0.0399590163934426
YLL033W	0	0	0.0399181166837257
YHR132C	0	0	0.0398773006134969
YGR250C	0	1	0.0398773006134969
YBR167C	0	0	0.0398365679264556
YML014W	0	0	0.0397959183673469
YMR259C	0	1	0.0397959183673469
YGR215W	0	0	0.0397553516819572
YMR267W	0	0	0.0397148676171079
YOR209C	0	0	0.0396744659206511
YER042W	0	0	0.0396341463414634
YIL070C	0	0	0.0395939086294416
YPL028W	0	0	0.039553752535497
YOR196C	0	0	0.0395136778115502
YBR228W	0	0	0.0394736842105263
YBR061C	0	0	0.0394337714863498
YDL085C-A	0	1	0.0394337714863498
YBR085C-A	0	1	0.0394337714863498
YEL051W	0	0	0.0393939393939394
YBL059C-A	0	1	0.0393939393939394
YCL026C-B	0	1	0.0393939393939394
YNL162W-A	0	1	0.0393939393939394
YBL056W	0	0	0.0393541876892028
YPL094C	0	0	0.0393145161290323
YJL174W	0	0	0.0392749244712991
YGR165W	0	0	0.0392354124748491
YGR201C	0	1	0.0392354124748491
YPR113W	0	0	0.0391959798994975
YMR150C	0	0	0.0391566265060241
YBL091C	0	0	0.0391173520561685
YKL149C	0	0	0.0390781563126252
YHL036W	0	0	0.039039039039039
YBR264C	0	0	0.039
YKR087C	0	0	0.038961038961039
YHL021C	0	1	0.038961038961039
YGR158C	0	0	0.0389221556886228
YGL115W	0	0	0.0388833499501496
YBR207W	0	0	0.0388446215139442
YOR056C	0	0	0.0388059701492537
YHR053C	0	0	0.0387673956262425
YJL190C	0	0	0.0387288977159881
YOL040C	0	0	0.0386904761904762
YLR375W	0	1	0.0386904761904762
YBR177C	0	0	0.0386521308225966
YLR259C	0	0	0.0386138613861386
YKL212W	0	0	0.0385756676557863
YBR029C	0	0	0.0385375494071146
YJR034W	0	0	0.0384995064165844
YOR360C	0	0	0.0384615384615385
YOR163W	0	0	0.038423645320197
YHL032C	0	0	0.0383858267716535
YFR031C-A	0	0	0.0383480825958702
YBL087C	0	0	0.0383104125736739
YLR167W	0	0	0.0382728164867517
YLR066W	0	0	0.0382352941176471
YHR097C	0	1	0.0382352941176471
YLR083C	0	1	0.0382352941176471
YLR435W	0	0	0.0381978452497551
YGR243W	0	1	0.0381978452497551
YIL050W	0	0	0.038160469667319
YER147C	0	0	0.0381231671554252
YDL226C	0	0	0.0380859375
YKL019W	0	0	0.0380487804878049
YML124C	0	0	0.0380116959064327
YLL024C	0	0	0.0379746835443038
YNL239W	0	0	0.0379377431906615
YJL191W	0	0	0.0379008746355685
YPL145C	0	0	0.0378640776699029
YKL117W	0	0	0.037827352085354
YMR318C	0	0	0.0377906976744186
YDL145C	0	0	0.0377541142303969
YDR225W	0	0	0.0377176015473888
YHR062C	0	0	0.0376811594202899
YNR041C	0	0	0.0376447876447876
YKL091C	0	1	0.0376447876447876
YBR010W	0	0	0.0376084860173578
YLR118C	0	1	0.0376084860173578
YLR177W	0	1	0.0376084860173578
YCR073W-A	0	0	0.0375722543352601
YBR058C	0	0	0.0375360923965351
YLR023C	0	0	0.0375
YBR261C	0	1	0.0375
YBL055C	0	0	0.037463976945245
YDR492W	0	0	0.0374280230326296
YOL158C	0	0	0.037392138063279
YPL263C	0	1	0.037392138063279
YLR175W	0	0	0.0373563218390805
YMR041C	0	0	0.0373205741626794
YDR404C	0	0	0.0372848948374761
YJR066W	0	0	0.0372492836676218
YBR166C	0	0	0.0372137404580153
YER048W-A	0	0	0.0371782650142993
YNL119W	0	0	0.0371428571428571
YOR197W	0	0	0.0371075166508088
YDR101C	0	0	0.0370722433460076
YOR222W	0	0	0.037037037037037
YMR226C	0	0	0.0370018975332068
YML092C	0	0	0.0369668246445498
YKR025W	0	0	0.0369318181818182
YPR063C	0	1	0.0369318181818182
YER170W	0	0	0.0368968779564806
YGL253W	0	0	0.0368705035971223
YJR101W	0	0	0.0368705035971223
YJR123W	0	0	0.0368705035971223
YDR140W	0	0	0.0368705035971223
YKL156W	0	0	0.0368705035971223
YNL232W	0	0	0.0368705035971223
YPL212C	0	0	0.0368705035971223
YBR215W	0	0	0.0368705035971223
YDR361C	0	0	0.0368705035971223
YDL105W	0	0	0.0368705035971223
YBR095C	0	0	0.0368705035971223
YPL252C	0	0	0.0368705035971223
YGR191W	0	0	0.0368705035971223
YLR344W	0	0	0.0368705035971223
YJL001W	0	0	0.0368705035971223
YMR242C	0	0	0.0368705035971223
YBL022C	0	0	0.0368705035971223
YBR168W	0	0	0.0368705035971223
YKR006C	0	0	0.0368705035971223
YBR165W	0	0	0.0368705035971223
YDR517W	0	0	0.0368705035971223
YGR088W	0	0	0.0368705035971223
YGR083C	0	0	0.0368705035971223
YOR021C	0	0	0.0368705035971223
YDR093W	0	0	0.0368705035971223
YBR254C	0	0	0.0368705035971223
YEL029C	0	0	0.0368705035971223
YDL111C	0	0	0.0368705035971223
YDR462W	0	0	0.0368705035971223
YBR163W	0	1	0.0368705035971223
YBR123C	0	0	0.0368705035971223
YMR024W	0	0	0.0368705035971223
YBR288C	0	0	0.0368705035971223
YFL037W	0	0	0.0368705035971223
YLR134W	0	0	0.0368705035971223
YJR073C	0	0	0.0368705035971223
YEL001C	0	1	0.0368705035971223
YIL075C	0	0	0.0368705035971223
YOL077W-A	1	0	0.0368705035971223
YIL104C	0	0	0.0368705035971223
YLR149C	0	1	0.0368705035971223
YIL017C	0	0	0.0368705035971223
YML086C	0	0	0.0368705035971223
YPL249C-A	0	0	0.0368705035971223
YGL162W	0	0	0.0368705035971223
YDR502C	0	0	0.0368705035971223
YGR175C	0	0	0.0368705035971223
YNL005C	0	0	0.0368705035971223
YNL310C	0	0	0.0368705035971223
YGL256W	0	0	0.0368705035971223
YGR272C	0	0	0.0368705035971223
YBR015C	0	0	0.0368705035971223
YGR121C	0	0	0.0368705035971223
YBR272C	0	0	0.0368705035971223
YNL137C	0	0	0.0368705035971223
YBR237W	0	0	0.0368705035971223
YJR096W	0	0	0.0368705035971223
YGR008C	1	0	0.0368705035971223
YHR059W	0	0	0.036837376460018
YFR055W	0	0	0.0368043087971275
YGL067W	0	0	0.0367713004484305
YBR211C	0	0	0.0367383512544803
YIL114C	0	0	0.0367054610564011
YEL052W	0	1	0.0367054610564011
YGL137W	0	0	0.0366726296958855
YKR054C	0	0	0.0366398570151921
YHR009C	0	1	0.0366398570151921
YLR005W	0	0	0.0366071428571429
YOR185C	0	0	0.0365744870651204
YOR164C	0	1	0.0365744870651204
YBR158W	0	0	0.036541889483066
YKL006W	0	0	0.0365093499554764
YDR155C	0	0	0.0364768683274021
YBR140C	0	0	0.0364444444444444
YER158C	0	1	0.0364444444444444
YBL020W	0	0	0.0364120781527531
YMR208W	0	0	0.036379769299024
YBR042C	0	0	0.0363475177304965
YCL045C	0	1	0.0363475177304965
YKR067W	0	0	0.0363153232949513
YBR258C	0	0	0.036283185840708
YNL301C	0	0	0.0362511052166225
YBR270C	0	1	0.0362511052166225
YBL060W	0	1	0.0362511052166225
YBR234C	0	0	0.0362190812720848
YBL104C	0	1	0.0362190812720848
YJL161W	0	1	0.0362190812720848
YJR143C	0	0	0.0361871138570168
YGR248W	0	0	0.0361552028218695
YAL007C	0	0	0.0361233480176211
YKL195W	0	0	0.0360915492957746
YBL009W	0	0	0.0360598065083553
YJL035C	0	0	0.0360281195079086
YDR347W	0	0	0.0359964881474978
YMR027W	0	1	0.0359964881474978
YBR179C	0	0	0.0359649122807018
YHL004W	0	0	0.0359333917616126
YOR151C	0	0	0.0359019264448336
YBR063C	0	1	0.0359019264448336
YJR068W	0	0	0.0358705161854768
YPL183C	0	1	0.0358705161854768
YKL087C	0	0	0.0358391608391608
YBL032W	0	0	0.0358078602620087
YKR042W	0	0	0.0357766143106457
YDL248W	0	1	0.0357766143106457
YBR217W	0	0	0.035745422842197
YNL169C	0	0	0.0357142857142857
YBR035C	0	0	0.0356832027850305
YER104W	0	0	0.0356521739130435
YLR438W	0	0	0.0356211989574283
YOR348C	0	0	0.0355902777777778
YMR244W	0	1	0.0355902777777778
YMR229C	0	0	0.0355594102341717
YHR039C	0	0	0.035528596187175
YOL062C	0	0	0.0354978354978355
YBL006C	0	0	0.0354671280276817
YBR154C	0	0	0.0354364736387208
YER067W	0	1	0.0354364736387208
YMR194W	0	0	0.035405872193437
YPL235W	0	0	0.0353753235547886
YBR092C	0	0	0.0353448275862069
YPL091W	0	0	0.0353143841515935
YBR161W	0	0	0.0352839931153184
YDR063W	0	1	0.0352839931153184
YGL213C	0	0	0.0352536543422184
YBR172C	0	0	0.0352233676975945
YGR148C	0	0	0.0351931330472103
YGR180C	0	0	0.0351629502572899
YIL035C	0	0	0.0351328191945159
YCR003W	0	0	0.0351027397260274
YOL121C	0	0	0.0350727117194183
YNL016W	0	0	0.035042735042735
YLR061W	0	0	0.0350128095644748
YKR070W	0	1	0.0350128095644748
YLR104W	0	1	0.0350128095644748
YKL138C	0	0	0.0349829351535836
YDR450W	0	0	0.0349531116794544
YKL033W-A	0	1	0.0349531116794544
YDL140C	0	0	0.034923339011925
YCR027C	0	0	0.0348936170212766
YER134C	0	1	0.0348936170212766
YDR447C	0	0	0.0348639455782313
YPL079W	0	0	0.0348343245539507
YMR006C	0	0	0.034804753820034
YDL144C	0	1	0.034804753820034
YDR267C	0	1	0.034804753820034
YGR251W	0	0	0.0347752332485157
YLR022C	0	0	0.0347457627118644
YJR095W	0	0	0.0347163420829805
YBL025W	0	0	0.0346869712351946
YBR243C	0	0	0.0346576500422654
YPL026C	0	0	0.0346283783783784
YDR493W	0	1	0.0346283783783784
YDR376W	0	0	0.0345991561181435
YMR157C	0	1	0.0345991561181435
YBR175W	0	0	0.0345699831365936
YBR104W	0	0	0.0345408593091828
YGR095C	0	0	0.0345117845117845
YBR024W	0	0	0.0344827586206897
YMR074C	0	1	0.0344827586206897
YLR136C	0	0	0.034453781512605
YBR046C	0	1	0.034453781512605
YML055W	0	0	0.0344248530646516
YDR272W	0	0	0.0343959731543624
YNL308C	0	0	0.0343671416596815
YDR184C	0	0	0.0343383584589615
YPR073C	0	0	0.0343096234309623
YKL154W	0	0	0.0342809364548495
YJL024C	0	0	0.0342522974101921
YNL177C	0	0	0.0342237061769616
YOR346W	0	0	0.0341951626355296
YBR271W	0	0	0.0341666666666667
YJR049C	0	0	0.0341382181515404
YBR086C	0	0	0.0341098169717138
YDR071C	0	0	0.0340814630091438
YDL029W	0	0	0.0340531561461794
YIL052C	0	0	0.0340248962655602
YHL008C	0	1	0.0340248962655602
YDR531W	0	0	0.0339966832504146
YDL233W	0	1	0.0339966832504146
YBR195C	0	0	0.0339685169842585
YBR125C	0	1	0.0339685169842585
YOR040W	0	0	0.0339403973509934
YJL012C	0	0	0.0339123242349049
YER107C	0	0	0.0338842975206612
YKR038C	0	0	0.0338563170933113
YGL129C	0	0	0.0338283828382838
YFL039C	0	0	0.033800494641385
YBR003W	0	0	0.0337726523887974
YPL005W	0	0	0.0337448559670782
YNL022C	0	0	0.0337171052631579
YJL096W	0	0	0.0336894001643385
YBR212W	0	0	0.0336617405582923
YER014W	0	0	0.0336341263330599
YLR155C	0	0	0.0336065573770492
YGR076C	0	0	0.0335790335790336
YNR074C	0	0	0.0335515548281506
YBR151W	0	1	0.0335515548281506
YBR202W	0	0	0.0335241210139002
YBL046W	0	0	0.0334967320261438
YGL103W	0	0	0.033469387755102
YDR034C	0	0	0.033442088091354
YHR024C	0	0	0.0334148329258354
YPR175W	0	0	0.0333876221498371
YML025C	0	0	0.0333604556550041
YJL196C	0	0	0.0333333333333333
YBL071W-A	0	0	0.033306255077173
YDR065W	0	0	0.0332792207792208
YHR033W	0	1	0.0332792207792208
YFL017C	0	0	0.0332522303325223
YDR236C	0	0	0.03322528363047
YBL035C	0	0	0.0331983805668016
YMR244C-A	0	1	0.0331983805668016
YDL036C	0	0	0.0331715210355987
YER003C	0	0	0.0331447049312854
YDR175C	0	0	0.0331179321486268
YER092W	0	1	0.0331179321486268
YDR005C	0	0	0.033091202582728
YBL024W	0	0	0.0330645161290323
YBL088C	0	0	0.0330378726833199
YOL053W	0	1	0.0330378726833199
YNL096C	0	0	0.0330112721417069
YPL222W	0	1	0.0330112721417069
YNL108C	0	0	0.0329847144006436
YBR220C	0	1	0.0329847144006436
YBR235W	0	1	0.0329847144006436
YBR259W	0	1	0.0329847144006436
YHR034C	0	0	0.0329581993569132
YOR243C	0	0	0.0329317269076305
YGR065C	0	0	0.0329052969502408
YKL055C	0	0	0.032878909382518
YNL168C	0	1	0.032878909382518
YGL211W	0	0	0.0328525641025641
YBR194W	0	1	0.0328525641025641
YBR171W	0	0	0.032826261008807
YKL139W	0	0	0.0328
YIL111W	0	0	0.0327737809752198
YBR017C	0	0	0.0327476038338658
YKL006C-A	0	0	0.0327214684756584
YGR029W	0	0	0.032695374800638
YER163C	0	1	0.032695374800638
YBR274W	0	0	0.0326693227091633
YJL082W	0	1	0.0326693227091633
YOR210W	0	0	0.0326433121019108
YHL034C	0	0	0.0326173428798727
YAR014C	0	0	0.0325914149443561
YLR328W	0	0	0.0325655281969817
YEL022W	0	0	0.0325396825396825
YAL027W	0	1	0.0325396825396825
YHR013C	0	0	0.0325138778747026
YIL079C	0	0	0.0324881141045959
YBR004C	0	0	0.0324623911322249
YLR088W	0	0	0.0324367088607595
YLR262C-A	0	0	0.0324110671936759
YDR046C	0	0	0.0323854660347551
YOR278W	0	0	0.0323599052880821
YML123C	0	0	0.0323343848580442
YAL062W	0	0	0.0323089046493302
YOR267C	0	0	0.0322834645669291
YOR051C	0	1	0.0322834645669291
YDL133C-A	0	0	0.032258064516129
YJL060W	0	0	0.0322327044025157
YNL176C	0	1	0.0322327044025157
YKR057W	0	0	0.0322073841319717
YLR139C	0	0	0.032182103610675
YPL057C	0	0	0.032156862745098
YNL124W	0	0	0.0321316614420063
YLR056W	0	0	0.0321064996084573
YDL142C	0	0	0.0320813771517997
YIL143C	0	0	0.0320562939796716
YBL084C	0	0	0.03203125
YLR258W	0	0	0.0320062451209992
YGR017W	0	1	0.0320062451209992
YOR201C	0	0	0.03198127925117
YBR257W	0	0	0.0319563522992985
YAL016W	0	0	0.0319314641744548
YDR328C	0	0	0.0319066147859922
YGR031W	0	1	0.0319066147859922
YDL201W	0	0	0.0318818040435459
YJL208C	0	0	0.0318570318570319
YHR044C	0	0	0.031832298136646
YAR002C-A	0	0	0.0318076027928627
YBR246W	0	1	0.0318076027928627
YML051W	0	0	0.0317829457364341
YBR007C	0	1	0.0317829457364341
YMR186W	0	0	0.0317583268783888
YKL094W	0	1	0.0317583268783888
YDR219C	0	0	0.031733746130031
YNL125C	0	0	0.0317092034029389
YDR099W	0	0	0.0316846986089645
YLR421C	0	0	0.0316602316602317
YBR164C	0	0	0.0316358024691358
YDR268W	0	0	0.0316114109483423
YBR233W	0	1	0.0316114109483423
YKL134C	0	0	0.0315870570107858
YGR254W	0	0	0.031562740569669
YCL033C	0	0	0.0315384615384615
YHR027C	0	0	0.0315142198308993
YAL010C	0	0	0.0314900153609831
YLR209C	0	0	0.0314658480429777
YDR119W	0	1	0.0314658480429777
YDL063C	0	0	0.031441717791411
YEL007W	0	1	0.031441717791411
YGR277C	0	0	0.0314176245210728
YBL082C	0	0	0.0313935681470138
YPL117C	0	0	0.0313695485845448
YCR060W	0	0	0.0313455657492355
YDR185C	0	1	0.0313455657492355
YJL005W	0	0	0.0313216195569137
YGL220W	0	1	0.0313216195569137
YKR018C	0	1	0.0313216195569137
YER094C	0	0	0.0312977099236641
YBR255W	0	1	0.0312977099236641
YHR106W	0	0	0.0312738367658276
YGR030C	0	0	0.03125
YHR203C	0	0	0.0312261995430312
YIR017C	0	0	0.0312024353120244
YNL156C	0	0	0.0311787072243346
YBR253W	0	0	0.0311550151975684
YDL104C	0	1	0.0311550151975684
YJL179W	0	0	0.0311313591495824
YMR207C	0	0	0.0311077389984825
YNL252C	0	0	0.0310841546626232
YBR033W	0	1	0.0310841546626232
YNL288W	0	0	0.0310606060606061
YJL103C	0	0	0.0310370931112793
YCL050C	0	0	0.0310136157337368
YJR051W	0	0	0.0309901738473167
YNR054C	0	0	0.0309667673716012
YNL248C	0	0	0.0309433962264151
YBR062C	0	1	0.0309433962264151
YBR162C	0	0	0.030920060331825
YNL086W	0	1	0.030920060331825
YMR080C	0	0	0.0308967596081387
YBR057C	0	0	0.0308734939759036
YBR273C	0	0	0.0308502633559067
YLR350W	0	0	0.0308270676691729
YBR293W	0	0	0.0308039068369647
YOR334W	0	0	0.0307807807807808
YER183C	0	0	0.0307576894223556
YFL046W	0	1	0.0307576894223556
YOL142W	0	0	0.0307346326836582
YPL060W	0	0	0.0307116104868914
YDR379C-A	0	1	0.0307116104868914
YJL098W	0	0	0.030688622754491
YBR203W	0	0	0.0306656694091249
YJL062W-A	0	1	0.0306656694091249
YML007C-A	0	1	0.0306656694091249
YNR027W	0	0	0.0306427503736921
YHL025W	0	0	0.0306198655713219
YDL033C	0	0	0.0305970149253731
YER049W	0	0	0.0305741983594333
YBL014C	0	0	0.0305514157973174
YLR388W	0	0	0.0305286671630678
YOL052C-A	0	0	0.0305059523809524
YGR222W	0	0	0.0304832713754647
YAL005C	0	0	0.0304606240713224
YMR089C	0	0	0.030438010393467
YEL044W	0	0	0.0304154302670623
YLR297W	0	1	0.0304154302670623
YDL014W	0	0	0.0303928836174944
YOR207C	0	0	0.0303703703703704
YLR192C	0	0	0.0303478904515174
YBR294W	0	0	0.0303254437869822
YML001W	0	0	0.0303030303030303
YDR129C	0	0	0.0302806499261448
YCL059C	0	0	0.0302583025830258
YDL015C	0	0	0.03023598820059
YNL334C	0	0	0.0302137067059691
YDL124W	0	0	0.0301914580265096
YBR289W	0	0	0.0301692420897719
YMR298W	0	0	0.0301470588235294
YNL122C	0	1	0.0301470588235294
YCL026C-A	0	0	0.0301249081557678
YLR343W	0	0	0.0301027900146843
YDL135C	0	0	0.0300807043286867
YOR004W	0	0	0.030058651026393
YGR136W	0	1	0.030058651026393
YMR071C	0	0	0.03003663003663
YHR010W	0	0	0.0300146412884334
YNL035C	0	1	0.0300146412884334
YDL212W	0	0	0.0299926847110461
YHL009C	0	0	0.0299707602339181
YNL211C	0	1	0.0299707602339181
YJL151C	0	1	0.0299707602339181
YOR352W	0	1	0.0299707602339181
YDR096W	0	0	0.0299488677867056
YLR363C	0	0	0.0299270072992701
YPL270W	0	0	0.0299051787016776
YJR074W	0	0	0.0298833819241982
YIL065C	0	0	0.0298616168973052
YOR039W	0	0	0.0298398835516739
YBR242W	0	1	0.0298398835516739
YOR116C	0	0	0.0298181818181818
YPR133W-A	0	0	0.029796511627907
YBR219C	0	1	0.029796511627907
YKL080W	0	0	0.0297748729121278
YDL191W	0	0	0.0297532656023222
YLL021W	0	0	0.0297316896301668
YBR038W	0	0	0.0297101449275362
YNL073W	0	0	0.0296886314265025
YMR314W	0	0	0.0296671490593343
YPL015C	0	0	0.029645697758496
YBR188C	0	0	0.0296242774566474
YBR020W	0	0	0.0296028880866426
YJR064W	0	0	0.0295815295815296
YLR266C	0	0	0.0295602018745494
YAL023C	0	0	0.0295389048991354
YLR091W	0	1	0.0295389048991354
YLR449W	0	0	0.0295176385889129
YHR155W	0	1	0.0295176385889129
YPR116W	0	1	0.0295176385889129
YBR170C	0	0	0.0294964028776978
YDR380W	0	0	0.0294751976994968
YOR037W	0	0	0.0294540229885057
YDR002W	0	0	0.0294328786791098
YNL302C	0	0	0.0294117647058824
YHR207C	0	1	0.0294117647058824
YGR015C	0	1	0.0294117647058824
YKL007W	0	0	0.0293906810035842
YKL208W	0	0	0.0293696275071633
YKL013C	0	0	0.0293486041517538
YIR018W	0	0	0.0293276108726753
YDL040C	0	0	0.0293066476054325
YAL030W	0	0	0.0292857142857143
YJL205C	0	0	0.0292648108493933
YBR155W	0	0	0.029243937232525
YLR411W	0	0	0.0292230933713471
YGL008C	0	0	0.0292022792022792
YKL143W	0	0	0.0291814946619217
YBR077C	0	0	0.0291607396870555
YJL112W	0	0	0.0291400142146411
YDR084C	0	0	0.0291193181818182
YBL026W	0	0	0.0290986515259049
YBR181C	0	0	0.0290780141843972
YGL080W	0	1	0.0290780141843972
YNR009W	0	0	0.0290574060949681
YOR362C	0	0	0.0290368271954674
YOL111C	0	0	0.0290162774239207
YBL089W	0	0	0.028995756718529
YPL172C	0	0	0.0289752650176678
YLR109W	0	0	0.028954802259887
YMR115W	0	1	0.028954802259887
YHR143W	0	0	0.0289343683839097
YBL080C	0	0	0.0289139633286319
YGL018C	0	0	0.0288935870331219
YLR126C	0	0	0.0288732394366197
YOL136C	0	0	0.0288529204785362
YDR321W	0	0	0.0288326300984529
YKL058W	0	0	0.0288123682361209
YMR188C	0	0	0.0287921348314607
YBR239C	0	1	0.0287921348314607
YPR167C	0	0	0.0287719298245614
YKL126W	0	0	0.0287517531556802
YDL232W	0	0	0.0287316047652418
YKL086W	0	0	0.0287114845938375
YDR070C	0	1	0.0287114845938375
YBR268W	0	0	0.0286913925822253
YKR095W-A	0	0	0.0286713286713287
YPL095C	0	0	0.0286512928022362
YDR480W	0	0	0.0286312849162011
YMR238W	0	0	0.0286113049546406
YPR067W	0	0	0.0285913528591353
YHR074W	0	0	0.0285714285714286
YDL079C	0	0	0.0285515320334262
YBR023C	0	0	0.0285316631871955
YPR132W	0	0	0.0285118219749652
YPL069C	0	0	0.0284920083391244
YOR062C	0	1	0.0284920083391244
YBR187W	0	1	0.0284920083391244
YBR073W	0	0	0.0284722222222222
YDL053C	0	1	0.0284722222222222
YPR128C	0	0	0.0284524635669674
YDL126C	0	0	0.0284327323162275
YHR215W	0	1	0.0284327323162275
YGL120C	0	0	0.0284130284130284
YPR134W	0	0	0.028393351800554
YBR197C	0	1	0.028393351800554
YBL107C	0	1	0.028393351800554
YBR192W	0	0	0.0283737024221453
YGL078C	0	0	0.0283540802213001
YJL034W	0	0	0.0283344851416724
YPR085C	0	1	0.0283344851416724
YBR133C	0	0	0.0283149171270718
YJR062C	0	0	0.0282953761214631
YOL042W	0	1	0.0282953761214631
YBR204C	0	1	0.0282953761214631
YOR350C	0	1	0.0282953761214631
YER062C	0	0	0.0282758620689655
YML128C	0	0	0.0282563749138525
YOL022C	0	1	0.0282563749138525
YBR135W	0	0	0.028236914600551
YER131W	0	0	0.0282174810736407
YPR036W-A	0	0	0.0281980742778542
YBR142W	0	0	0.0281786941580756
YBR087W	0	0	0.0281593406593407
YGR135W	0	0	0.028140013726836
YBR030W	0	0	0.0281207133058985
YBL079W	0	0	0.0281014393420151
YKL096W-A	0	0	0.0280821917808219
YBL008W	0	0	0.028062970568104
YNL202W	0	0	0.0280437756497948
YBR041W	0	0	0.0280246069719754
YAL059W	0	0	0.0280054644808743
YIR044C	0	1	0.0280054644808743
YDL064W	0	0	0.0279863481228669
YCL005W-A	0	0	0.0279672578444748
YBR260C	0	0	0.0279481935923654
YBR002C	0	0	0.0279291553133515
YGR102C	0	1	0.0279291553133515
YIL167W	0	0	0.0279101429543907
YBL031W	0	1	0.0279101429543907
YGL225W	0	0	0.027891156462585
YOR342C	0	1	0.027891156462585
YBR141C	0	1	0.027891156462585
YPL083C	0	0	0.0278721957851801
YNL251C	0	0	0.0278532608695652
YLR325C	0	0	0.0278343516632722
YEL020W-A	0	0	0.0278154681139756
YOR212W	0	0	0.0277966101694915
YOR125C	0	0	0.0277777777777778
YBR198C	0	0	0.027758970886933
YPR023C	0	0	0.0277401894451962
YJR008W	0	1	0.0277401894451962
YMR295C	0	1	0.0277401894451962
YBL051C	0	0	0.0277214334009466
YOR131C	0	1	0.0277214334009466
YML058W-A	0	0	0.0277027027027027
YER180C-A	0	0	0.0276839972991222
YDR111C	0	1	0.0276839972991222
YCR079W	0	0	0.0276653171390014
YMR079W	0	0	0.0276466621712744
YBR290W	0	0	0.0276280323450135
YOR370C	0	0	0.0276094276094276
YOR031W	0	0	0.0275908479138627
YPL049C	0	0	0.0275722932078009
YDR017C	0	0	0.0275537634408602
YBR238C	0	0	0.0275352585627938
YEL047C	0	0	0.0275167785234899
YNL275W	0	0	0.0274983232729712
YER145C	0	0	0.0274798927613941
YDR074W	0	0	0.0274614869390489
YBL091C-A	0	1	0.0274614869390489
YGR156W	0	0	0.0274431057563588
YFL010W-A	0	0	0.0274247491638796
YNL213C	0	0	0.0274064171122995
YER081W	0	0	0.0273881095524382
YGR192C	0	0	0.027369826435247
YOL122C	0	0	0.0273515677118079
YPL023C	0	0	0.0273333333333333
YCR010C	0	0	0.0273151232511659
YKL206C	0	0	0.0272969374167776
YMR023C	0	0	0.0272787757817698
YIL077C	0	0	0.0272606382978723
YER078C	0	0	0.0272425249169435
YLR242C	0	0	0.0272244355909695
YHL015W	0	0	0.0272063702720637
YNR034W-A	0	1	0.0272063702720637
YBR072W	0	0	0.0271883289124668
YKL018C-A	0	1	0.0271883289124668
YOL159C-A	0	1	0.0271883289124668
YOR310C	0	0	0.0271703114645461
YBL011W	0	0	0.0271523178807947
YEL006W	0	0	0.0271343481138319
YBR001C	0	0	0.0271164021164021
YBL040C	0	0	0.0270984798413748
YLR243W	0	1	0.0270984798413748
YBL010C	0	1	0.0270984798413748
YIL019W	0	0	0.0270805812417437
YDR245W	0	0	0.0270627062706271
YGL119W	0	0	0.0270448548812665
YDL128W	0	0	0.027027027027027
YMR310C	0	0	0.0270092226613966
YHR131C	0	1	0.0270092226613966
YLR453C	0	0	0.0269914417379855
YMR131C	0	0	0.0269736842105263
YMR220W	0	0	0.0269559500328731
YFR005C	0	0	0.0269382391590013
YPL143W	0	0	0.0269205515430072
YGR255C	0	0	0.0269028871391076
YMR019W	0	1	0.0269028871391076
YOL009C	0	0	0.0268852459016393
YOL127W	0	0	0.026867627785059
YKL214C	0	0	0.0268500327439424
YBR291C	0	0	0.0268324607329843
YOR332W	0	0	0.026814911706998
YDR471W	0	0	0.026797385620915
YBR026C	0	0	0.0267798824297845
YDL121C	0	1	0.0267798824297845
YDR368W	0	0	0.0267624020887728
YLR016C	0	0	0.0267449445531637
YGR257C	0	0	0.0267275097783572
YGL012W	0	0	0.0267100977198697
YLR254C	0	0	0.0266927083333333
YMR232W	0	0	0.0266753415744958
YGR147C	0	0	0.0266579973992198
YDR540C	0	1	0.0266579973992198
YAL022C	0	0	0.0266406757634828
YOR317W	0	0	0.0266233766233766
YNR021W	0	1	0.0266233766233766
YGR044C	0	0	0.0266060999351071
YDR481C	0	0	0.0265888456549935
YIL101C	0	0	0.0265716137394686
YDR100W	0	0	0.0265544041450777
YJR094W-A	0	0	0.026537216828479
YDL107W	0	0	0.0265200517464424
YBL004W	0	0	0.02650290885585
YDR174W	0	0	0.0264857881136951
YKL119C	0	0	0.026468689477082
YML017W	0	1	0.026468689477082
YLR348C	0	0	0.0264516129032258
YDL213C	0	0	0.026434558349452
YMR090W	0	1	0.026434558349452
YHR021C	0	0	0.0264175257731959
YHR201C	0	0	0.0264005151320026
YDR284C	0	0	0.0263835263835264
YIR001C	0	0	0.0263665594855305
YBL023C	0	0	0.0263496143958869
YMR064W	0	0	0.0263326910725755
YNL113W	0	0	0.0263157894736842
YML035C	0	0	0.0262989095574086
YBR227C	0	1	0.0262989095574086
YKL027W	0	1	0.0262989095574086
YNL270C	0	0	0.0262820512820513
YOR355W	0	0	0.0262652146060218
YBR225W	0	1	0.0262652146060218
YBL067C	0	1	0.0262652146060218
YMR293C	0	0	0.0262483994878361
YGR059W	0	0	0.0262316058861164
YPL125W	0	0	0.0262148337595908
YHR011W	0	0	0.0261980830670927
YDR357C	0	1	0.0261980830670927
YOR271C	0	1	0.0261980830670927
YHR021W-A	0	0	0.0261813537675607
YNL129W	0	0	0.0261646458200383
YBL093C	0	0	0.0261479591836735
YER006W	0	0	0.0261312938177183
YDR190C	0	0	0.0261146496815287
YDR214W	0	0	0.026098026734564
YBL028C	0	0	0.0260814249363868
YKL183W	0	1	0.0260814249363868
YGL101W	0	1	0.0260814249363868
YBR119W	0	0	0.0260648442466624
YER031C	0	0	0.0260482846251588
YGR178C	0	0	0.026031746031746
YNL083W	0	0	0.0260152284263959
YOL049W	0	0	0.025998731769182
YDR304C	0	1	0.025998731769182
YNL316C	0	0	0.0259822560202788
YKL217W	0	0	0.025965801139962
YMR146C	0	0	0.0259493670886076
YDR045C	0	0	0.025932953826692
YNL094W	0	0	0.0259165613147914
YJL171C	0	1	0.0259165613147914
YDR330W	0	0	0.0259001895135818
YLR239C	0	0	0.0258838383838384
Q0160	0	0	0.0258675078864353
YGR205W	0	1	0.0258675078864353
YOL094C	0	0	0.0258511979823455
YBR101C	0	0	0.0258349086326402
YER074W-A	0	0	0.0258186397984887
YPR042C	0	0	0.025802391441158
YLR163C	0	0	0.0257861635220126
YBR298C	0	0	0.0257699560025141
YPR011C	0	0	0.0257537688442211
YBL052C	0	0	0.0257376020087885
YBR275C	0	0	0.0257214554579674
YOL041C	0	0	0.025705329153605
YGR026W	0	1	0.025705329153605
YCR034W	0	0	0.0256892230576441
YJR135W-A	0	0	0.0256731371321227
YLR179C	0	1	0.0256731371321227
YER120W	0	0	0.025657071339174
YIL119C	0	0	0.0256410256410256
YOL088C	0	0	0.025625
YPL245W	0	1	0.025625
YBR247C	0	0	0.0256089943785134
YJR098C	0	1	0.0256089943785134
YOR236W	0	0	0.0255930087390762
YMR066W	0	1	0.0255930087390762
YPL021W	0	0	0.025577043044292
YBL029W	0	1	0.025577043044292
YOR340C	0	0	0.0255610972568579
YDR367W	0	1	0.0255610972568579
YJR001W	0	0	0.0255451713395639
YKL127W	0	0	0.0255292652552927
YBL005W	0	0	0.0255133789670193
YER079W	0	1	0.0255133789670193
YLR011W	0	0	0.0254975124378109
YMR230W	0	0	0.0254816656308266
YNR036C	0	0	0.0254658385093168
YPL012W	0	0	0.0254500310366232
YBR132C	0	0	0.0254342431761787
YNR028W	0	1	0.0254342431761787
YGL056C	0	1	0.0254342431761787
YAL025C	0	0	0.0254184748915065
YLR100W	0	0	0.0254027261462206
YIL018W	0	0	0.0253869969040248
YHR079C-A	0	0	0.0253712871287129
YJR044C	0	0	0.0253555967841682
YCR004C	0	1	0.0253555967841682
YBR279W	0	0	0.0253399258343634
YDR077W	0	0	0.0253242742433601
YBR183W	0	0	0.0253086419753086
YGL147C	0	0	0.0252930289944479
YMR035W	0	0	0.0252774352651048
YPR043W	0	0	0.0252618607516944
YPL211W	0	0	0.0252463054187192
YLR394W	0	0	0.0252307692307692
YDR020C	0	1	0.0252307692307692
YDR280W	0	0	0.0252152521525215
YGR268C	0	0	0.02519975414874
YIR024C	0	1	0.02519975414874
YML079W	0	1	0.02519975414874
YLL040C	0	0	0.0251842751842752
YPL046C	0	0	0.0251688152240638
YKR001C	0	0	0.0251533742331288
YGL017W	0	0	0.0251379521765788
YHR086W	0	0	0.0251225490196078
YDL070W	0	1	0.0251225490196078
YLL035W	0	0	0.0251071647274954
YOR126C	0	0	0.0250917992656059
YBR193C	0	0	0.0250764525993884
YCL039W	0	0	0.0250611246943765
YOR294W	0	0	0.0250458155161882
YLR196W	0	0	0.025030525030525
YKL164C	0	0	0.0250152532031727
YAL040C	0	0	0.025
YBR050C	0	0	0.0249847653869592
YGR253C	0	0	0.0249695493300853
YLR287C	0	1	0.0249695493300853
YJL058C	0	0	0.024954351795496
YOL038W	0	0	0.0249391727493917
YKR014C	0	0	0.0249240121580547
YBR005W	0	0	0.0249088699878493
YPR072W	0	0	0.0248937462052216
YGR034W	0	0	0.024878640776699
YML066C	0	0	0.0248635536688902
YOR022C	0	1	0.0248635536688902
YOL093W	0	0	0.0248484848484848
YIL103W	0	0	0.0248334342822532
YPL096C-A	0	0	0.024818401937046
YJL109C	0	0	0.0248033877797943
YLR289W	0	1	0.0248033877797943
YPR144C	0	0	0.0247883917775091
YBL047C	0	0	0.024773413897281
YLL008W	0	0	0.0247584541062802
YBR282W	0	0	0.0247435123717562
YJL201W	0	0	0.0247285886610374
YBR093C	0	0	0.024713682941531
YNL160W	0	0	0.0246987951807229
YOR247W	0	0	0.024683925346177
YAR035W	0	0	0.0246690734055355
YER048C	0	1	0.0246690734055355
YLR188W	0	0	0.0246542393265183
YDR331W	0	0	0.0246394230769231
YKR072C	0	0	0.0246246246246246
YBR094W	0	1	0.0246246246246246
YBL078C	0	0	0.024609843937575
YKL017C	0	0	0.0245950809838032
YIL123W	0	0	0.0245803357314149
YPL247C	0	1	0.0245803357314149
YMR112C	0	0	0.024565608148592
YPR036W	0	0	0.0245508982035928
YNR033W	0	0	0.0245362058647516
YKL194C	0	0	0.0245215311004785
YLR441C	0	0	0.0245068738792588
YLL013C	0	0	0.0244922341696535
YCL057C-A	0	1	0.0244922341696535
YPL109C	0	1	0.0244922341696535
YIL113W	0	0	0.0244776119402985
YDR036C	0	0	0.0244630071599045
YJL104W	0	0	0.024448419797257
YKL046C	0	0	0.0244338498212157
YNL061W	0	0	0.0244192972007147
YEL060C	0	0	0.0244047619047619
YCR082W	0	0	0.024390243902439
YDR061W	0	1	0.024390243902439
YPR182W	0	0	0.0243757431629013
YMR113W	0	0	0.0243612596553773
YDL139C	0	1	0.0243612596553773
YGR217W	0	0	0.0243467933491686
YML018C	0	1	0.0243467933491686
YOR305W	0	0	0.0243323442136499
YEL042W	0	0	0.0243179122182681
YBR117C	0	0	0.024303497332543
YMR273C	0	0	0.0242890995260664
YKL100C	0	1	0.0242890995260664
YHL014C	0	1	0.0242890995260664
YGR150C	0	1	0.0242890995260664
[truncated: 3,790 more rows]
