# Supplementary material for: Computationally Driven, Quantitative Experiments Discover Genes Required for Mitochondrial Biogenesis
Source: PLoS Genet. 2009 Mar 20;5(3):e1000407. doi: 10.1371/journal.pgen.1000407 (PMC2648979; doi:10.1371/journal.pgen.1000407)
Supplement: Dataset S2 — Top 100 novel ensemble predictions for additional yeast biological processes. A zip file containing 387 tab-delimited text files of the ensemble predictions for the indicated Gene Ontology Biological Process Term. (21.70 MB GZ) [file pgen.1000407.s013.gz › GO_0006260.txt]

ORF	AnnotatedToTerm?	Uncharacterized_04152007?	Precision
YLR103C	1	0	1.0
YBL035C	1	0	1.0
YCL061C	1	0	1.0
YIL026C	0	0	0.933333333333333
YKL045W	1	0	0.933333333333333
YPL153C	1	0	0.933333333333333
YOL090W	1	0	0.933333333333333
YNL082W	1	0	0.933333333333333
YNL102W	1	0	0.933333333333333
YNL273W	1	0	0.933333333333333
YKL108W	1	0	0.933333333333333
YER070W	1	0	0.933333333333333
YDR097C	1	0	0.933333333333333
YJR043C	1	0	0.933333333333333
YAR007C	1	0	0.933333333333333
YDL101C	0	0	0.916666666666667
YMR048W	1	0	0.916666666666667
YGR109C	1	0	0.916666666666667
YBR060C	1	0	0.916666666666667
YDL102W	1	0	0.916666666666667
YPR135W	1	0	0.916666666666667
YBR088C	1	0	0.916666666666667
YPR175W	1	0	0.916666666666667
YPR120C	1	0	0.916666666666667
YNL233W	0	0	0.88
YHR153C	0	0	0.857142857142857
YOR074C	1	0	0.857142857142857
YOR144C	1	0	0.857142857142857
YMR078C	0	0	0.833333333333333
YJR006W	1	0	0.833333333333333
YAR008W	0	0	0.818181818181818
YKL113C	1	0	0.818181818181818
YNL312W	1	0	0.818181818181818
YNL309W	0	0	0.794117647058823
YPL255W	0	0	0.771428571428571
YLR313C	0	0	0.75
YKL101W	0	0	0.75
YDL164C	1	0	0.75
YOR033C	1	0	0.75
YNL262W	1	0	0.75
YMR179W	0	0	0.731707317073171
YCL024W	0	0	0.714285714285714
YPL208W	0	0	0.697674418604651
YJL074C	0	0	0.6875
YIL140W	0	0	0.6875
YDR013W	1	0	0.6875
YJL173C	1	0	0.6875
YDR052C	1	0	0.6875
YJL187C	0	0	0.68
YDR279W	1	0	0.68
YMR076C	0	0	0.673076923076923
YOL006C	1	0	0.673076923076923
YDR499W	0	0	0.666666666666667
YNL290W	1	0	0.666666666666667
YPL124W	0	0	0.660714285714286
YML065W	1	0	0.660714285714286
YBR073W	0	0	0.655172413793103
YIR008C	1	0	0.655172413793103
YFL008W	0	0	0.65
YNL088W	1	0	0.65
YBR070C	0	0	0.639344262295082
YDR113C	0	0	0.629032258064516
YDR507C	0	0	0.619047619047619
YNL126W	0	0	0.609375
YPL209C	0	0	0.602941176470588
YMR199W	0	0	0.602941176470588
YLR274W	1	0	0.602941176470588
YCR092C	1	0	0.602941176470588
YML027W	0	0	0.6
YBR278W	1	0	0.6
YPR141C	0	0	0.597222222222222
YOL094C	1	0	0.597222222222222
YPL267W	0	0	0.594594594594595
YHR031C	1	0	0.594594594594595
YBL009W	0	0	0.592105263157895
YHR118C	1	0	0.592105263157895
YGR152C	0	0	0.58974358974359
YIL150C	1	0	0.58974358974359
YCR065W	0	0	0.585858585858586
YLL002W	0	0	0.585858585858586
YJL194W	1	0	0.585858585858586
YJL090C	1	0	0.585858585858586
YER016W	0	0	0.585858585858586
YML109W	0	0	0.585858585858586
YFR027W	1	0	0.585858585858586
YOR026W	0	0	0.585858585858586
YDL003W	0	0	0.585858585858586
YMR190C	1	0	0.585858585858586
YDL017W	1	0	0.585858585858586
YDR501W	0	0	0.585858585858586
YLR032W	0	0	0.585858585858586
YGL201C	1	0	0.585858585858586
YLL004W	1	0	0.585858585858586
YBR087W	1	0	0.585858585858586
YLR183C	0	0	0.585858585858586
YJR057W	1	0	0.585858585858586
YBL023C	1	0	0.585858585858586
YNL261W	1	0	0.585858585858586
YNL218W	1	0	0.585858585858586
YBL063W	0	0	0.58
YJL115W	0	0	0.574257425742574
YEL061C	0	0	0.568627450980392
YHR154W	0	0	0.563106796116505
YOR195W	0	0	0.557692307692308
YPL256C	0	0	0.552380952380952
YBL046W	0	0	0.551401869158878
YOR217W	1	0	0.551401869158878
YML060W	0	0	0.546296296296296
YER173W	0	0	0.544642857142857
YKL042W	0	0	0.544642857142857
YDR489W	1	0	0.544642857142857
YBR202W	1	0	0.544642857142857
YPL163C	0	0	0.543859649122807
YCR086W	1	0	0.543859649122807
YLR233C	0	0	0.539130434782609
YDL018C	0	0	0.53448275862069
YGR221C	0	0	0.52991452991453
YGR188C	0	0	0.525423728813559
YJL092W	0	0	0.521008403361345
YDR217C	0	0	0.516666666666667
YPR018W	0	0	0.512396694214876
YOL017W	0	0	0.51219512195122
YJR068W	1	0	0.51219512195122
YGL163C	0	0	0.512
YKL112W	1	0	0.512
YNL250W	0	0	0.507936507936508
YJL201W	0	0	0.503937007874016
YLR383W	0	0	0.5
YLL022C	0	0	0.5
YNL072W	1	0	0.5
YBR281C	0	0	0.496240601503759
YPL241C	0	0	0.496240601503759
YLR135W	1	0	0.496240601503759
YOR368W	0	0	0.492537313432836
YGL174W	0	0	0.488888888888889
YPL008W	0	0	0.485294117647059
YLR234W	0	0	0.481751824817518
YOR073W	0	0	0.47972972972973
YER111C	0	0	0.47972972972973
YPL022W	1	0	0.47972972972973
YBR271W	0	0	0.47972972972973
YDR121W	1	0	0.47972972972973
YBR276C	0	0	0.47972972972973
YGL086W	0	0	0.47972972972973
YML069W	1	0	0.47972972972973
YBR042C	0	0	0.47972972972973
YEL032W	1	0	0.47972972972973
YHR164C	1	0	0.47972972972973
YLR373C	0	0	0.476510067114094
YLR386W	0	0	0.473684210526316
YER095W	0	0	0.473684210526316
YPR019W	1	0	0.473684210526316
YBL052C	0	0	0.470588235294118
YKL089W	0	0	0.467532467532468
YBR055C	0	0	0.464516129032258
YMR224C	0	0	0.461538461538462
YGR140W	0	0	0.45859872611465
YLR212C	0	0	0.455696202531646
YML061C	0	0	0.452830188679245
YDR488C	0	0	0.45
YKR077W	0	1	0.45
YBR098W	0	0	0.447204968944099
YDL155W	0	0	0.444444444444444
YGL207W	0	0	0.441717791411043
YFR028C	0	0	0.439024390243902
YGR099W	0	0	0.436363636363636
YNL188W	0	0	0.433734939759036
YCL016C	0	0	0.431137724550898
YMR144W	0	1	0.431137724550898
YNL298W	0	0	0.428571428571429
YLR182W	0	0	0.42603550295858
YPL194W	0	0	0.423529411764706
YKR090W	0	0	0.421052631578947
YBR160W	0	0	0.418604651162791
YNL304W	0	0	0.416184971098266
YBR245C	0	0	0.413793103448276
YLR210W	0	0	0.411428571428571
YNL166C	0	0	0.410112359550562
YLR288C	0	0	0.410112359550562
YMR167W	1	0	0.410112359550562
YAL024C	0	0	0.407821229050279
YML032C	0	0	0.405555555555556
YAL034W-A	0	0	0.403314917127072
YGL093W	0	0	0.401098901098901
YMR198W	0	0	0.398907103825137
YHR158C	0	0	0.396739130434783
YDR440W	0	0	0.394594594594595
YOR284W	0	0	0.39247311827957
YBL014C	0	0	0.391534391534392
YDL103C	0	0	0.391534391534392
YMR234W	1	0	0.391534391534392
YDR014W	0	0	0.390625
YDR386W	0	0	0.390625
YDR110W	1	0	0.390625
YLR181C	0	0	0.38974358974359
YCR066W	0	0	0.38974358974359
YDL056W	1	0	0.38974358974359
YLR045C	0	0	0.388059701492537
YML021C	0	0	0.388059701492537
YLR381W	0	0	0.388059701492537
YHR172W	0	0	0.388059701492537
YOL146W	1	0	0.388059701492537
YBR136W	1	0	0.388059701492537
YBR288C	0	0	0.386473429951691
YGL241W	0	0	0.386473429951691
YPR119W	0	0	0.386473429951691
YLR154C	1	0	0.386473429951691
YIL132C	0	0	0.386473429951691
YPR162C	1	0	0.386473429951691
YDR369C	0	0	0.385714285714286
YHR191C	0	0	0.385714285714286
YDL042C	1	0	0.385714285714286
YJR031C	0	0	0.383886255924171
YBL034C	0	0	0.382075471698113
YBL010C	0	1	0.382075471698113
YNL291C	0	0	0.380281690140845
YBR156C	0	0	0.378504672897196
YOR114W	0	1	0.378504672897196
YNL225C	0	0	0.376744186046512
YLL021W	0	0	0.375
YKL092C	0	0	0.373271889400922
YLR277C	0	0	0.371559633027523
YEL022W	0	0	0.36986301369863
YIR010W	0	0	0.368181818181818
YBR215W	0	0	0.367713004484305
YKL114C	0	0	0.367713004484305
YOR330C	1	0	0.367713004484305
YNL299W	0	0	0.366071428571429
YHR129C	0	0	0.365638766519824
YDL059C	0	0	0.365638766519824
YHR120W	1	0	0.365638766519824
YHR149C	0	1	0.365638766519824
YKR082W	0	0	0.364035087719298
YOL123W	0	0	0.362445414847162
YDR528W	0	0	0.360869565217391
YML102W	0	0	0.359307359307359
YOL045W	0	0	0.357758620689655
YOL093W	0	0	0.356223175965665
YDL157C	0	1	0.356223175965665
YHR036W	0	0	0.354700854700855
YML104C	0	0	0.353191489361702
YJR141W	0	0	0.351694915254237
YOR242C	0	0	0.350210970464135
YDL058W	0	0	0.348739495798319
YDR356W	0	0	0.347280334728033
YBR123C	0	0	0.347107438016529
YOR038C	0	0	0.347107438016529
YBR057C	1	0	0.347107438016529
YBL004W	0	0	0.345679012345679
YPR105C	0	0	0.345528455284553
YEL016C	0	0	0.345528455284553
YGL113W	1	0	0.345528455284553
YOR216C	0	0	0.34412955465587
YGL027C	0	0	0.342741935483871
YMR240C	0	0	0.34136546184739
YNL330C	0	0	0.34
YBL002W	0	0	0.338645418326693
YBR188C	0	0	0.337301587301587
YJL073W	0	0	0.33596837944664
YDR390C	0	0	0.334645669291339
YHR119W	0	0	0.334630350194553
YOR017W	0	0	0.334630350194553
YDR419W	1	0	0.334630350194553
YDR004W	0	0	0.333333333333333
YKL049C	0	0	0.332046332046332
YPL024W	0	0	0.330769230769231
YDR159W	0	0	0.329501915708812
YMR061W	0	0	0.32824427480916
YDR180W	0	0	0.326996197718631
YDR363W	0	0	0.325757575757576
YDR240C	0	0	0.324528301886792
YAL019W	0	0	0.323308270676692
YOR025W	0	0	0.322097378277154
YKR037C	0	0	0.32089552238806
YML058W	0	0	0.319702602230483
YMR288W	0	0	0.318518518518519
YGL075C	0	0	0.317343173431734
YPR189W	0	0	0.316176470588235
YLR455W	0	0	0.315018315018315
YBL008W	0	0	0.313868613138686
YBR275C	0	0	0.312727272727273
YMR177W	0	0	0.311594202898551
YPR104C	0	0	0.310469314079422
YBL079W	0	0	0.309352517985612
YJR003C	0	0	0.308243727598566
YMR055C	0	0	0.307142857142857
YAR002W	0	0	0.306049822064057
YGL061C	0	0	0.304964539007092
YBL019W	0	0	0.303886925795053
YOR320C	0	0	0.302816901408451
YIR002C	0	0	0.301754385964912
YJR053W	0	0	0.300699300699301
YBR094W	0	1	0.300699300699301
YNL272C	0	0	0.299651567944251
YMR277W	0	0	0.298611111111111
YDR325W	0	0	0.29757785467128
YNR011C	0	0	0.296551724137931
YNR009W	0	0	0.29553264604811
YPL001W	0	0	0.294520547945205
YFR031C	0	0	0.293515358361775
YJL019W	0	0	0.292517006802721
YDL105W	0	0	0.291525423728814
YBR195C	0	0	0.290540540540541
YLR272C	0	0	0.28956228956229
YOR112W	0	0	0.288590604026846
YJL176C	0	0	0.287625418060201
YER171W	0	0	0.286666666666667
YLR115W	0	0	0.285714285714286
YDL028C	0	0	0.28476821192053
YHR061C	0	0	0.283828382838284
YOL115W	0	0	0.282894736842105
YER001W	0	0	0.281967213114754
YDR310C	0	0	0.281045751633987
YBR102C	0	0	0.280130293159609
YBR237W	0	0	0.279220779220779
YDR407C	0	0	0.27831715210356
YBR274W	0	0	0.27741935483871
YFL001W	0	0	0.277070063694268
YJL010C	0	0	0.277070063694268
YKL057C	0	0	0.277070063694268
YML095C	1	0	0.277070063694268
YPL253C	0	0	0.276190476190476
YLR263W	0	0	0.275316455696203
YBR030W	0	0	0.274447949526814
YLR424W	0	0	0.273584905660377
YNL206C	0	0	0.272727272727273
YER032W	0	0	0.27217125382263
YDR227W	0	0	0.27217125382263
YJL030W	0	0	0.27217125382263
YMR156C	0	0	0.27217125382263
YDR309C	0	0	0.27217125382263
YBR135W	0	0	0.27217125382263
YMR001C	1	0	0.27217125382263
YBR228W	1	0	0.27217125382263
YGL243W	0	0	0.271341463414634
YML111W	0	0	0.270516717325228
YOL034W	0	0	0.26969696969697
YOL102C	0	0	0.268882175226586
YBL031W	0	1	0.268882175226586
YML059C	0	0	0.268072289156627
YJL033W	0	0	0.267267267267267
YKR010C	0	0	0.266467065868263
YDL093W	0	0	0.265671641791045
YGR072W	0	0	0.264880952380952
YLR457C	0	0	0.264094955489614
YDR138W	0	0	0.263768115942029
YKR079C	0	0	0.263768115942029
YDL074C	0	0	0.263768115942029
YLR015W	0	0	0.263768115942029
YBR233W	0	1	0.263768115942029
YLR003C	1	0	0.263768115942029
YIL144W	0	0	0.263768115942029
YBL088C	0	0	0.263768115942029
YOL007C	0	1	0.263768115942029
YOR080W	1	0	0.263768115942029
YNL292W	0	0	0.263005780346821
YBR192W	0	0	0.262247838616715
YDL112W	0	0	0.262108262108262
YMR270C	0	0	0.262108262108262
YGR238C	0	0	0.262108262108262
YLR002C	1	0	0.262108262108262
YDL220C	0	0	0.261363636363636
YML038C	0	0	0.260623229461756
YOR373W	0	0	0.259887005649718
YHR023W	0	0	0.259154929577465
YPR046W	0	0	0.258426966292135
YGR014W	0	0	0.257703081232493
YMR285C	0	0	0.256983240223464
YDR161W	0	0	0.256267409470752
YOL145C	0	0	0.255555555555556
YGR179C	0	0	0.254847645429363
YBR254C	0	0	0.25414364640884
YJR092W	0	0	0.253443526170799
YBR080C	0	0	0.252747252747253
YJL209W	0	0	0.252054794520548
YBR081C	0	0	0.251366120218579
YMR284W	0	0	0.250681198910082
YDR416W	0	0	0.25
YML028W	0	0	0.249322493224932
YDR147W	0	0	0.248648648648649
YBR103W	0	0	0.247978436657682
YBL036C	0	0	0.247311827956989
YGL203C	0	0	0.246648793565684
YDR076W	0	0	0.245989304812834
YGR246C	0	0	0.245333333333333
YBR257W	0	0	0.24468085106383
YER149C	0	0	0.244031830238727
YBL032W	0	0	0.243386243386243
YBR129C	0	0	0.242744063324538
YGL145W	0	0	0.242105263157895
YNL258C	0	0	0.241469816272966
YBR131W	0	0	0.240837696335079
YBR172C	0	0	0.240208877284595
YDR021W	0	0	0.239583333333333
YJR140C	0	0	0.238961038961039
YLR096W	0	0	0.238341968911917
YGL216W	0	0	0.237726098191214
YGL058W	0	0	0.237113402061856
YBL061C	0	0	0.236503856041131
YGL087C	0	0	0.235897435897436
YNL216W	0	0	0.235294117647059
YLR318W	0	0	0.23469387755102
YOR304W	0	0	0.234096692111959
YBR252W	0	0	0.233502538071066
YDR312W	0	0	0.232911392405063
YER013W	0	0	0.232323232323232
YBR161W	0	0	0.231738035264484
YKR083C	0	0	0.231155778894472
YOL054W	0	0	0.230576441102757
YMR127C	0	0	0.23
YGR276C	0	0	0.229426433915212
YKL139W	0	0	0.228855721393035
YBL020W	0	0	0.228287841191067
YLL036C	0	0	0.227722772277228
YGL244W	0	0	0.22716049382716
YML112W	0	0	0.226600985221675
YPL227C	0	0	0.226044226044226
YBL051C	0	0	0.225490196078431
YIL038C	0	0	0.224938875305623
YBR133C	0	0	0.224390243902439
YLR145W	0	0	0.223844282238443
YDR146C	0	0	0.223300970873786
YNL039W	0	0	0.222760290556901
YKR101W	0	0	0.222222222222222
YOR269W	0	0	0.221686746987952
YDR364C	0	0	0.221153846153846
YPL045W	0	0	0.220623501199041
YMR201C	0	0	0.220095693779904
YBR155W	0	0	0.219570405727924
YIL131C	0	0	0.219047619047619
YOR075W	0	0	0.218527315914489
YPL167C	0	0	0.218009478672986
YPR070W	0	0	0.217494089834515
YNL163C	0	0	0.216981132075472
YML080W	0	0	0.216470588235294
YBR163W	0	1	0.216470588235294
YJL013C	0	0	0.215962441314554
YLL034C	0	0	0.215456674473068
YGL016W	0	0	0.214953271028037
YJR041C	0	0	0.214452214452214
YBR175W	0	0	0.213953488372093
YPL083C	0	0	0.213457076566125
YIL123W	0	0	0.212962962962963
YER164W	0	0	0.212471131639723
YGR189C	0	0	0.211981566820276
YDR189W	0	0	0.211494252873563
YBL025W	0	0	0.211009174311927
YHR166C	0	0	0.210526315789474
YDR414C	0	0	0.210045662100457
YJR135C	0	0	0.209932279909707
YGR047C	0	0	0.209932279909707
YMR305C	0	0	0.209932279909707
YBR227C	0	1	0.209932279909707
YAR003W	0	0	0.209932279909707
YHR127W	0	1	0.209932279909707
YLR117C	1	0	0.209932279909707
YJL204C	0	0	0.209459459459459
YDR485C	0	0	0.208988764044944
YBR264C	0	0	0.208520179372197
YDL043C	0	0	0.208053691275168
YOR076C	0	0	0.207589285714286
YJL158C	0	0	0.207126948775056
YLR314C	0	0	0.206666666666667
YKR013W	0	1	0.206666666666667
YNL068C	0	0	0.206593406593407
YBR097W	0	0	0.206593406593407
YOR308C	0	0	0.206593406593407
YML049C	0	0	0.206593406593407
YPL164C	1	0	0.206593406593407
YNL207W	0	0	0.206140350877193
YIL104C	0	0	0.205689277899344
YBL007C	0	0	0.205240174672489
YMR283C	0	0	0.20479302832244
YDL240W	0	0	0.204347826086957
YJL125C	0	0	0.203904555314534
YBR058C	0	0	0.203463203463203
YGR098C	0	0	0.203023758099352
YDR449C	0	0	0.202586206896552
YBR007C	0	1	0.202586206896552
YOL076W	0	0	0.202150537634409
YBR029C	0	0	0.201716738197425
YER116C	0	0	0.201284796573876
YER172C	0	0	0.200854700854701
YBR244W	0	0	0.200426439232409
YDR473C	0	0	0.2
YER157W	0	0	0.199575371549894
YPL115C	0	0	0.199152542372881
YBR071W	0	1	0.199152542372881
YNL247W	0	0	0.198731501057082
YDR075W	0	0	0.19831223628692
YNL030W	0	0	0.197894736842105
YPL007C	0	0	0.197478991596639
YOL019W	0	1	0.197478991596639
YMR128W	0	0	0.19706498951782
YNL300W	0	1	0.19706498951782
YBL104C	0	1	0.19706498951782
YOL021C	0	0	0.196652719665272
YBR210W	0	0	0.196242171189979
YBL067C	0	1	0.196242171189979
YBR142W	0	0	0.195833333333333
YNL227C	0	0	0.195426195426195
YPL217C	0	0	0.195020746887967
YGL151W	0	0	0.194616977225673
YPL122C	0	0	0.194214876033058
YNL313C	0	0	0.193814432989691
YBR041W	0	0	0.193415637860082
YNL164C	0	0	0.193018480492813
YHR204W	0	0	0.192622950819672
YCL063W	0	0	0.192229038854806
YOR233W	0	0	0.191836734693878
YJL203W	0	0	0.191446028513238
YPL082C	0	0	0.191056910569106
YMR125W	0	0	0.190669371196755
YFR036W	0	0	0.190283400809717
YNL267W	0	0	0.18989898989899
YBR279W	0	0	0.189516129032258
YKL014C	0	0	0.189134808853119
YLR085C	0	0	0.188755020080321
YKL205W	0	0	0.188376753507014
YBL024W	0	0	0.188
YER105C	0	0	0.187624750499002
YPL020C	0	0	0.187250996015936
YBR141C	0	1	0.187250996015936
YJR104C	0	0	0.186878727634195
YOR247W	0	0	0.186507936507937
YNR012W	0	0	0.186138613861386
YDL225W	0	0	0.185770750988142
YPL243W	0	0	0.185404339250493
YDR181C	0	0	0.18503937007874
YPL155C	0	0	0.18467583497053
YPL174C	0	0	0.184313725490196
YOR243C	0	0	0.183953033268102
YNL022C	0	0	0.18359375
YBR165W	0	0	0.183235867446394
YBR125C	0	1	0.183235867446394
YDL013W	0	0	0.182879377431907
YBR243C	0	0	0.18252427184466
YDR211W	0	0	0.182170542635659
YBR015C	0	0	0.181992337164751
YEL003W	0	0	0.181992337164751
YKL048C	0	0	0.181992337164751
YJR076C	0	0	0.181992337164751
YBR164C	0	0	0.181992337164751
YNL181W	0	1	0.181992337164751
YJL072C	1	0	0.181992337164751
YJL087C	0	0	0.181644359464627
YGL116W	0	0	0.181297709923664
YDR170C	0	0	0.180952380952381
YBR253W	0	0	0.180790960451977
YML006C	0	0	0.180790960451977
YPR057W	0	0	0.180790960451977
YGR198W	0	0	0.180790960451977
YJR112W	0	0	0.180790960451977
YER129W	1	0	0.180790960451977
YML094W	0	0	0.180451127819549
YLR405W	0	0	0.180112570356473
YOR039W	0	0	0.179775280898876
YGL175C	0	0	0.179439252336449
YGL065C	0	0	0.17910447761194
YBR162W-A	0	0	0.17877094972067
YFR002W	0	0	0.178438661710037
YNR015W	0	0	0.178107606679035
YJL039C	0	0	0.177777777777778
YMR075W	0	0	0.177449168207024
YBR217W	0	0	0.177121771217712
YER118C	0	0	0.176795580110497
YBL105C	0	0	0.176470588235294
YBL011W	0	0	0.176146788990826
YBR017C	0	0	0.175824175824176
YDR243C	0	0	0.175502742230347
YDL040C	0	0	0.175182481751825
YGR270W	0	0	0.174863387978142
YOR115C	0	0	0.174545454545455
YLR442C	0	0	0.174228675136116
YDL030W	0	0	0.173913043478261
YBR002C	0	0	0.173598553345389
YKL078W	0	0	0.173285198555957
YBL060W	0	1	0.173285198555957
YMR213W	0	0	0.172972972972973
YGR078C	0	0	0.172661870503597
YBR166C	0	0	0.172351885098743
YLL008W	0	0	0.172043010752688
YBR173C	0	0	0.171735241502683
YBR216C	0	0	0.171428571428571
YGL092W	0	0	0.171122994652406
YMR032W	0	0	0.170818505338078
YLL003W	0	0	0.170515097690941
YLR055C	0	0	0.170212765957447
YBL057C	0	0	0.169911504424779
YBR084W	0	0	0.169611307420495
YOR353C	0	0	0.169312169312169
YBR242W	0	1	0.169312169312169
YBR061C	0	0	0.169014084507042
YOR165W	0	0	0.16871704745167
YBR176W	0	0	0.168421052631579
YLR079W	0	0	0.168126094570928
YBR199W	0	0	0.167832167832168
YPL125W	0	0	0.167539267015707
YMR268C	0	0	0.167247386759582
YBR140C	0	0	0.16695652173913
YDL001W	0	1	0.16695652173913
YJL095W	0	0	0.166666666666667
YMR218C	0	0	0.166377816291161
YEL056W	0	0	0.166089965397924
YBR289W	0	0	0.16580310880829
YJL006C	0	0	0.16551724137931
YJL197W	0	1	0.16551724137931
YKR095W	0	0	0.165232358003442
YDR334W	0	0	0.164948453608247
YJL061W	0	0	0.164665523156089
YBL037W	0	0	0.164383561643836
YMR299C	0	0	0.164102564102564
YBR236C	0	0	0.16382252559727
YJL047C	0	0	0.163543441226576
YBR231C	0	0	0.163265306122449
YGL021W	0	0	0.162988115449915
YMR091C	0	0	0.16271186440678
YDL209C	0	0	0.16243654822335
YDR195W	0	0	0.162162162162162
YDR082W	0	0	0.161888701517707
YML082W	0	0	0.161616161616162
YPL086C	0	0	0.161344537815126
YJR042W	0	0	0.161073825503356
YPL210C	0	0	0.160804020100503
YOR123C	0	0	0.160655737704918
YBR171W	0	0	0.160655737704918
YBR258C	0	0	0.160655737704918
YBR077C	0	0	0.160655737704918
YBL068W	0	0	0.160655737704918
YOR001W	0	0	0.160655737704918
YGL094C	0	0	0.160655737704918
YBR194W	0	1	0.160655737704918
YNR051C	0	0	0.160655737704918
YGR180C	1	0	0.160655737704918
YLR433C	0	0	0.160655737704918
YNL064C	0	0	0.160655737704918
YCL029C	0	0	0.160655737704918
YEL055C	1	0	0.160655737704918
YER022W	0	0	0.160392798690671
YEL063C	0	0	0.160130718954248
YFR013W	0	0	0.159869494290375
YHR040W	0	0	0.159609120521173
YLR440C	0	0	0.159349593495935
YPL151C	0	0	0.159090909090909
YML071C	0	0	0.158833063209076
YDR395W	0	0	0.158576051779935
YBR022W	0	0	0.158319870759289
YGR083C	0	0	0.158064516129032
YMR047C	0	0	0.15780998389694
YDR207C	0	0	0.157556270096463
YBR186W	0	0	0.157303370786517
YDR179C	0	0	0.157051282051282
YBR170C	0	0	0.1568
YNL201C	0	0	0.156549520766773
YBR260C	0	0	0.156299840510367
YBR219C	0	1	0.156299840510367
YBR197C	0	1	0.156299840510367
YHR013C	0	0	0.156050955414013
YDR451C	0	0	0.155802861685215
YHR065C	0	0	0.155660377358491
YOL068C	0	0	0.155660377358491
YBR059C	0	0	0.155660377358491
YNL132W	0	0	0.155660377358491
YBL006C	0	0	0.155660377358491
YOR141C	0	1	0.155660377358491
YMR294W	0	0	0.155660377358491
YBR272C	1	0	0.155660377358491
YJL168C	0	0	0.15541601255887
YBL091C	0	0	0.155172413793103
YML103C	0	0	0.154929577464789
YML064C	0	0	0.1546875
YMR038C	0	0	0.154446177847114
YDR318W	0	0	0.154205607476636
YBL080C	0	0	0.153965785381026
YDR118W	0	0	0.153726708074534
YBR008C	0	0	0.153488372093023
YBL084C	0	0	0.153250773993808
YGR081C	0	0	0.153013910355487
YOL012C	0	0	0.152777777777778
YBR167C	0	0	0.152542372881356
YBR223C	0	0	0.152307692307692
YBR239C	0	1	0.152307692307692
YER151C	0	0	0.152073732718894
YLL031C	0	0	0.151840490797546
YBR259W	0	1	0.151840490797546
YKL021C	0	0	0.151745068285281
YBR200W	0	0	0.151745068285281
YBL001C	0	0	0.151745068285281
YCR016W	0	0	0.151745068285281
YJR089W	0	0	0.151745068285281
YDR478W	0	0	0.151745068285281
YIL066C	1	0	0.151745068285281
YBR033W	0	1	0.151745068285281
YKL075C	0	0	0.151515151515152
YGR158C	0	0	0.151285930408472
YLR086W	0	0	0.151057401812689
YBR095C	0	0	0.150829562594268
YLR020C	0	0	0.150602409638554
YPL269W	0	0	0.150375939849624
YBR225W	0	1	0.150375939849624
YBL089W	0	0	0.15015015015015
YLR039C	0	0	0.149925037481259
YGR278W	0	0	0.149700598802395
YFR005C	0	0	0.149476831091181
YDL127W	0	0	0.149253731343284
YIL149C	0	0	0.14903129657228
YHR167W	0	0	0.148809523809524
YPL029W	0	0	0.148588410104012
YML093W	0	0	0.148367952522255
YDL167C	0	0	0.148148148148148
YIL035C	0	0	0.14792899408284
YFR037C	0	0	0.147710487444609
YIL126W	0	0	0.147492625368732
YBR106W	0	0	0.147275405007364
YER168C	0	0	0.147058823529412
YML097C	0	0	0.146842878120411
YGL173C	0	0	0.146627565982405
YLR384C	0	0	0.146412884333821
YDR495C	0	0	0.146198830409357
YKR072C	0	0	0.145985401459854
YGR003W	0	0	0.145772594752187
YHR103W	0	0	0.145560407569141
YBR096W	0	1	0.145560407569141
YOR188W	0	0	0.145348837209302
YBR205W	0	0	0.145137880986938
YGL099W	0	0	0.144927536231884
YBR110W	0	0	0.144717800289436
YJR030C	0	1	0.144717800289436
YBR119W	0	0	0.144508670520231
YBL026W	0	0	0.144300144300144
YBL055C	0	0	0.144092219020173
YDR299W	0	0	0.143884892086331
YLR305C	0	0	0.14367816091954
YOL078W	0	0	0.143472022955524
YHR077C	0	0	0.143266475644699
YIL115C	0	0	0.143061516452074
YGL064C	0	0	0.142857142857143
YNR038W	0	0	0.14265335235378
YNL308C	0	0	0.142450142450142
YLR084C	0	0	0.142247510668563
YGR113W	0	0	0.142045454545455
YDR060W	0	0	0.141843971631206
YHR178W	0	0	0.141643059490085
YLR376C	0	0	0.141442715700141
YBL056W	0	0	0.141242937853107
YBR273C	0	0	0.141043723554302
YKR063C	0	0	0.140845070422535
YLR321C	0	0	0.140646976090014
YBR082C	0	0	0.140449438202247
YJL025W	0	0	0.140252454417952
YJL129C	0	0	0.140056022408964
YDR213W	0	0	0.13986013986014
YDR137W	0	0	0.139664804469274
YPL175W	0	0	0.139470013947001
YKL154W	0	0	0.139275766016713
YNR048W	0	0	0.139082058414465
YDR120C	0	0	0.138888888888889
YLR049C	0	1	0.138888888888889
YKR086W	0	0	0.13869625520111
YBR246W	0	1	0.13869625520111
YNL076W	0	0	0.138504155124654
YPR055W	0	0	0.138312586445367
YBR235W	0	1	0.138312586445367
YLR335W	0	0	0.138121546961326
YKR060W	0	0	0.137931034482759
YBL027W	0	0	0.137741046831956
YBL091C-A	0	1	0.137741046831956
YLR401C	0	0	0.137551581843191
YLR430W	0	0	0.137362637362637
YGR004W	0	0	0.137174211248285
YIL085C	0	0	0.136986301369863
YBR020W	0	0	0.136798905608755
YOR326W	0	0	0.136612021857924
YAL047C	0	0	0.136425648021828
YGL232W	0	0	0.136239782016349
YHR134W	0	0	0.136054421768707
YLR176C	0	0	0.135869565217391
YOR129C	0	0	0.135685210312076
YBR062C	0	1	0.135685210312076
YBL050W	0	0	0.13550135501355
YIL031W	0	0	0.13531799729364
YBR263W	0	0	0.135135135135135
YOR106W	0	0	0.134952766531714
YHR069C	0	0	0.134770889487871
YJR090C	0	0	0.134589502018843
YIL159W	0	0	0.134408602150538
YBR255W	0	1	0.134408602150538
YIL020C	0	0	0.134228187919463
YLR357W	0	0	0.134048257372654
YIR004W	0	0	0.133868808567604
YLR067C	0	0	0.133689839572193
YDR292C	0	0	0.133511348464619
YBL041W	0	0	0.133333333333333
YBR003W	0	0	0.133155792276964
YDR089W	0	0	0.132978723404255
YBR023C	0	0	0.132802124833997
YMR014W	0	0	0.13262599469496
YBL106C	0	0	0.132450331125828
YDL117W	0	0	0.132275132275132
YKL173W	0	0	0.132100396301189
YFL025C	0	0	0.131926121372032
YKR078W	0	0	0.131752305665349
YPR056W	0	0	0.131578947368421
YJL110C	0	0	0.131406044678055
YOL066C	0	0	0.131233595800525
YEL037C	0	0	0.131061598951507
YGR071C	0	1	0.131061598951507
YMR227C	0	0	0.130890052356021
YMR301C	0	0	0.130718954248366
YLR033W	0	0	0.130548302872063
YPR017C	0	0	0.130378096479791
YPL127C	0	0	0.130208333333333
YGR251W	0	0	0.130039011703511
YLR396C	0	0	0.12987012987013
YNL221C	0	0	0.12970168612192
YHR196W	0	0	0.129533678756477
YNL307C	0	0	0.129366106080207
YOR061W	0	0	0.129198966408269
YBR049C	0	0	0.129032258064516
YKL116C	0	0	0.128865979381443
YPR095C	0	0	0.128700128700129
YPL161C	0	0	0.12853470437018
YOR143C	0	0	0.128369704749679
YLR435W	0	0	0.128205128205128
YGR104C	0	0	0.128040973111396
YFR010W	0	0	0.127877237851662
YFL023W	0	0	0.127713920817369
YOR091W	0	0	0.127551020408163
YGL240W	0	0	0.127388535031847
YDL064W	0	0	0.127226463104326
YDR324C	0	0	0.127064803049555
YJR035W	0	0	0.126903553299492
YPR190C	0	0	0.126742712294043
YJL124C	0	0	0.126582278481013
YPL146C	0	0	0.126422250316056
YPR031W	0	0	0.126262626262626
YJR132W	0	0	0.126103404791929
YML043C	0	0	0.125944584382872
YBR179C	0	0	0.125786163522013
YER132C	0	0	0.125628140703518
YDR049W	0	1	0.125628140703518
YNR054C	0	0	0.125470514429109
YNL123W	0	0	0.12531328320802
YPL126W	0	0	0.125156445556946
YDR480W	0	0	0.125
YJR070C	0	0	0.124843945068664
YGL127C	0	0	0.124688279301746
YBR270C	0	1	0.124688279301746
YER007W	0	0	0.12453300124533
YDL077C	0	0	0.124378109452736
YPR111W	0	0	0.124223602484472
YFR048W	0	0	0.124069478908189
YDR472W	0	0	0.123915737298637
YLR024C	0	0	0.123762376237624
YBR121C	0	0	0.123609394313968
YJL098W	0	0	0.123456790123457
YLR398C	0	0	0.123321123321123
YGR108W	0	0	0.123321123321123
YBR229C	0	0	0.123321123321123
YER122C	0	0	0.123321123321123
YKL125W	0	0	0.123321123321123
YOR206W	0	0	0.123321123321123
YAL011W	0	0	0.123321123321123
YGL043W	0	0	0.123321123321123
YJR046W	1	0	0.123321123321123
YBL047C	0	0	0.123170731707317
YCL054W	0	0	0.123020706455542
YMR223W	0	0	0.12287104622871
YDR081C	0	0	0.122721749696233
YDR464W	0	0	0.122572815533981
YBR011C	0	0	0.122424242424242
YNL199C	0	0	0.12227602905569
YLR451W	0	0	0.122128174123337
YBL058W	0	0	0.121980676328502
YER112W	0	0	0.12183353437877
YNL257C	0	0	0.121686746987952
YML081W	0	1	0.121686746987952
YDR412W	0	0	0.121540312876053
YLR276C	0	0	0.121394230769231
YDR469W	0	0	0.12124849939976
YPL157W	0	0	0.121103117505995
YJR060W	0	0	0.120958083832335
YGL155W	0	0	0.120813397129187
YHR206W	0	0	0.120669056152927
YHL007C	0	0	0.120525059665871
YGR090W	0	0	0.120381406436234
YJL091C	0	0	0.120238095238095
YPR169W	0	0	0.120095124851367
YKR024C	0	0	0.119952494061758
YHR107C	0	0	0.119810201660735
YMR117C	0	0	0.119668246445498
YDL197C	0	0	0.119526627218935
YHR090C	0	0	0.119385342789598
YKL054C	0	0	0.119244391971665
YLR215C	0	0	0.119103773584906
YBL082C	0	0	0.118963486454653
YLR368W	0	0	0.118823529411765
YNL041C	0	0	0.118683901292597
YDL156W	0	1	0.118683901292597
YDR389W	0	0	0.118544600938967
YMR137C	0	0	0.118405627198124
YBR004C	0	0	0.118266978922717
YBR159W	0	0	0.11812865497076
YAL021C	0	0	0.117990654205607
YNL256W	0	0	0.117852975495916
YIL127C	0	0	0.117715617715618
YGL066W	0	0	0.117578579743888
YBR109C	0	0	0.117441860465116
YGR274C	0	0	0.117305458768873
YDL090C	0	0	0.117169373549884
YOR151C	0	0	0.117033603707995
YDR465C	0	0	0.116898148148148
YLR068W	0	0	0.116763005780347
YFL009W	0	0	0.11662817551963
YIL128W	0	0	0.116493656286044
YBR151W	0	1	0.116493656286044
YBR063C	0	1	0.116493656286044
YLR336C	0	0	0.116359447004608
YBL076C	0	0	0.116225546605293
YER093C	0	0	0.116091954022989
YMR093W	0	0	0.115958668197474
YJL085W	0	0	0.115825688073394
YKR001C	0	0	0.115693012600229
YDL148C	0	0	0.115560640732265
YGR145W	0	0	0.115428571428571
YBL017C	0	0	0.115296803652968
YBR198C	0	0	0.115165336374002
YBL107C	0	1	0.115165336374002
YGR134W	0	0	0.11503416856492
YBR293W	0	0	0.11490329920364
YDR228C	0	0	0.114772727272727
YIL030C	0	0	0.114642451759364
YPL116W	0	0	0.114512471655329
YML099C	0	0	0.114382785956965
YNL021W	0	0	0.114253393665158
YGL133W	0	0	0.114124293785311
YKL074C	0	0	0.113995485327314
YMR231W	0	0	0.113866967305524
YPR060C	0	0	0.113738738738739
YKL022C	0	0	0.113610798650169
YGL003C	0	0	0.113483146067416
YLR088W	0	0	0.113355780022447
YER180C	0	0	0.11322869955157
YPL242C	0	0	0.113101903695409
YDL020C	0	0	0.112975391498881
YBR221C	0	0	0.112849162011173
YIL096C	0	0	0.112723214285714
YLR418C	0	0	0.112597547380156
YDR303C	0	0	0.112472160356347
YBR036C	0	0	0.112347052280311
YER127W	0	0	0.112222222222222
YBR187W	0	1	0.112222222222222
YIL061C	0	0	0.112097669256382
YLR200W	0	0	0.111973392461197
YPR112C	0	0	0.111849390919158
YOL080C	0	0	0.111725663716814
YOR048C	0	0	0.111602209944751
YER177W	0	0	0.111479028697572
YBR152W	0	0	0.11135611907387
YDR527W	0	0	0.111233480176211
YCR057C	0	0	0.111111111111111
YBR261C	0	1	0.111111111111111
YMR239C	0	0	0.110989010989011
YDR108W	0	0	0.110867178924259
YBL074C	0	0	0.110745614035088
YHR169W	0	0	0.110624315443593
YNL182C	0	0	0.110503282275711
YIL063C	0	0	0.110382513661202
YDR173C	0	0	0.110262008733624
YNL189W	0	0	0.110141766630316
YPR186C	0	0	0.110021786492375
YOL138C	0	0	0.109902067464635
YKL068W	0	0	0.109782608695652
YDL044C	0	0	0.109663409337676
YDR183W	0	0	0.109544468546638
YHR062C	0	0	0.109425785482124
YBL003C	0	0	0.109307359307359
YML041C	0	0	0.109189189189189
YPL055C	0	0	0.109071274298056
YGR162W	0	0	0.108953613807983
YJR032W	0	0	0.108836206896552
YKL165C	0	0	0.108719052744887
YDL201W	0	0	0.108602150537634
YLR319C	0	0	0.108485499462943
YGR119C	0	0	0.108369098712446
YBR283C	0	0	0.108252947481243
YOR016C	0	0	0.10813704496788
YGR129W	0	0	0.108021390374332
YBR193C	0	0	0.107905982905983
YGL097W	0	0	0.107790821771612
YPL193W	0	0	0.107675906183369
YJL127C	0	0	0.107561235356763
YDL116W	0	0	0.107446808510638
YHR085W	0	0	0.107332624867163
YOR307C	0	0	0.107218683651805
YIR023W	0	0	0.107104984093319
YER161C	0	0	0.106991525423729
YOR241W	0	0	0.106878306878307
YAL033W	0	0	0.10676532769556
YNL153C	0	0	0.106652587117212
YDL159W	0	0	0.106540084388186
YFL002C	0	0	0.106427818756586
YPR022C	0	1	0.106427818756586
YBR078W	0	0	0.106315789473684
YGR116W	0	0	0.106203995793901
YDL063C	0	0	0.10609243697479
YOR058C	0	0	0.10598111227702
YKL032C	0	0	0.105870020964361
YKR008W	0	0	0.105759162303665
YGR252W	0	0	0.105648535564854
YER114C	0	0	0.105538140020899
YDL150W	0	0	0.105427974947808
YJL076W	0	0	0.105318039624609
YKL166C	0	0	0.105208333333333
YPL228W	0	0	0.105098855359001
YOL125W	0	0	0.104989604989605
YNL231C	0	0	0.104880581516096
YPR072W	0	0	0.104771784232365
YLR397C	0	0	0.104663212435233
YBR168W	0	0	0.104554865424431
YLL035W	0	0	0.104446742502585
YNL091W	0	0	0.104338842975207
YOR191W	0	0	0.104231166150671
YLR403W	0	0	0.104187946884576
YDR409W	0	0	0.104187946884576
YKL203C	0	0	0.104187946884576
YGR217W	0	0	0.104187946884576
YMR307W	0	0	0.104187946884576
YBR212W	0	0	0.104187946884576
YNL059C	0	0	0.104187946884576
YGL060W	0	1	0.104187946884576
YDL031W	0	0	0.104187946884576
YBR211C	0	0	0.104187946884576
YOR346W	1	0	0.104187946884576
YOR349W	0	0	0.104081632653061
YBL028C	0	0	0.103975535168196
YJL050W	0	0	0.103869653767821
YOR287C	0	0	0.103763987792472
YML046W	0	0	0.103658536585366
YPR131C	0	0	0.103553299492386
YML062C	0	0	0.103448275862069
YDR164C	0	0	0.103343465045593
YHR014W	0	0	0.103238866396761
YOL149W	0	0	0.103134479271992
YML031W	0	0	0.103030303030303
YNL090W	0	0	0.1029263370333
YCR035C	0	0	0.102822580645161
YGL111W	0	0	0.102719033232628
YDR087C	0	0	0.10261569416499
YDR165W	0	0	0.10251256281407
YDL175C	0	0	0.102409638554217
YER029C	0	0	0.102306920762287
YBR234C	0	0	0.102204408817635
YOR116C	0	0	0.102102102102102
YBR143C	0	0	0.102
YBR009C	0	0	0.101898101898102
YDR198C	0	0	0.101796407185629
YBR122C	0	0	0.101694915254237
YLR214W	0	0	0.101593625498008
YJL181W	0	1	0.101593625498008
YBR086C	0	0	0.101492537313433
YNL282W	0	0	0.101391650099404
YNR023W	0	0	0.1012909632572
YMR211W	0	0	0.101190476190476
YKL015W	0	0	0.101090188305253
YOL003C	0	0	0.100990099009901
YPL254W	0	0	0.100890207715134
YDL006W	0	0	0.100790513833992
YPL043W	0	0	0.100691016781836
YIL095W	0	0	0.100591715976331
YJR097W	0	0	0.100492610837438
YJR075W	0	0	0.100393700787402
YLR071C	0	0	0.100294985250737
YHR070W	0	0	0.100196463654224
YLR131C	0	0	0.100098135426889
YNL119W	0	0	0.1
YDR448W	0	0	0.0999020568070519
YDR191W	0	0	0.0998043052837573
YML007W	0	0	0.0997067448680352
YHR088W	0	0	0.099609375
YGL210W	0	0	0.0995121951219512
YBL022C	0	0	0.0994152046783626
YGR041W	0	0	0.0993184031158715
YPL128C	0	0	0.0992217898832685
YDL219W	0	0	0.0991253644314869
YNL289W	0	0	0.0990291262135922
YJL029C	0	0	0.0989330746847721
YOR014W	0	0	0.0988372093023256
YBR107C	0	0	0.0987415295256534
YAL059W	0	0	0.0986460348162476
YMR106C	0	0	0.0985507246376812
YGR218W	0	0	0.0984555984555985
YPR164W	0	0	0.0983606557377049
YHR201C	0	0	0.0982658959537572
YBR108W	0	1	0.0982658959537572
YDL005C	0	0	0.0981713185755534
YDR027C	0	0	0.0980769230769231
YBR016W	0	0	0.0979827089337176
YDL002C	0	0	0.0978886756238004
YLR310C	0	0	0.0977948226270374
YBR038W	0	0	0.0977011494252874
YNL107W	0	0	0.0976076555023923
YER002W	0	0	0.0975143403441683
YDR301W	0	0	0.0974212034383954
YIL016W	0	0	0.0973282442748092
YJR144W	0	0	0.0972354623450906
YNL232W	0	0	0.0971428571428571
YDR263C	0	0	0.0970504281636537
YNL062C	0	0	0.096958174904943
YCR014C	0	0	0.0968660968660969
YAR018C	0	0	0.0967741935483871
YBR268W	0	0	0.0966824644549763
YOR119C	0	0	0.0965909090909091
YPL112C	0	0	0.0964995269631031
YOR239W	0	0	0.0964083175803403
YJL186W	0	0	0.0963172804532578
YDR308C	0	0	0.0962264150943396
YHR165C	0	0	0.0961357210179076
YDL141W	0	0	0.096045197740113
YBL093C	0	0	0.0959548447789276
YLR129W	0	0	0.0958646616541353
YJL069C	0	0	0.0957746478873239
YNL029C	0	0	0.0956848030018762
YIL019W	0	0	0.0955951265229616
YKL149C	0	0	0.0955056179775281
YDR326C	0	0	0.0954162768942937
YOR056C	0	0	0.0953271028037383
YGL171W	0	0	0.0952380952380952
YCL064C	0	0	0.0951492537313433
YBR265W	0	0	0.0950605778191985
YHR066W	0	0	0.0949720670391061
YDL154W	0	0	0.0948837209302326
YER146W	0	0	0.0947955390334572
YLR228C	0	0	0.0947075208913649
YBR153W	0	0	0.0946196660482375
YER082C	0	0	0.0945319740500463
YDR245W	0	0	0.0944444444444444
YDR144C	0	0	0.0943570767807586
YGR091W	0	0	0.0942698706099815
YOR168W	0	0	0.0941828254847645
YNR003C	0	0	0.0940959409594096
YBR290W	0	0	0.0940092165898617
YBL038W	0	0	0.0939226519337017
YDL231C	0	0	0.093836246550138
YKR029C	0	0	0.09375
YCL014W	0	0	0.09366391184573
YMR292W	0	0	0.0935779816513762
YOL041C	0	0	0.0934922089825848
YBR074W	0	1	0.0934922089825848
YOR319W	0	0	0.0934065934065934
YER176W	0	0	0.0933211344922232
YML114C	0	0	0.093235831809872
YGR089W	0	0	0.0931506849315069
YLR222C	0	0	0.0930656934306569
YPR171W	0	0	0.0929808568824066
YDR083W	0	0	0.092896174863388
YGR074W	0	0	0.0928116469517743
YOR101W	0	0	0.0927272727272727
YDR532C	0	0	0.0926430517711172
YDR514C	0	1	0.0926430517711172
YMR059W	0	0	0.0925589836660617
YJR050W	0	0	0.0924750679963735
YPR161C	0	0	0.0923913043478261
YOR274W	0	0	0.0923076923076923
YCR094W	0	0	0.0922242314647378
YLR320W	0	0	0.0921409214092141
YDR335W	0	0	0.092057761732852
YDL047W	0	0	0.0919747520288548
YDR235W	0	0	0.0918918918918919
YDR257C	0	1	0.0918918918918919
YLR022C	0	0	0.0918091809180918
YLR114C	0	0	0.091726618705036
YLR309C	0	0	0.091644204851752
YLR410W	0	0	0.0915619389587074
YPR173C	0	0	0.0914798206278027
YJL041W	0	0	0.0913978494623656
YFL034W	0	1	0.0913978494623656
YLR018C	0	0	0.0913160250671441
YDR080W	0	0	0.0912343470483005
YDL088C	0	0	0.0911528150134048
YKR036C	0	0	0.0910714285714286
YOL004W	0	0	0.0909901873327386
YHL038C	0	0	0.0909090909090909
YOR249C	0	0	0.0908281389136242
YIR009W	0	0	0.0907473309608541
YLR399C	0	0	0.0906666666666667
YPR052C	0	0	0.0905861456483126
YBR024W	0	0	0.0905057675244011
YLR106C	0	0	0.0904255319148936
YLR017W	0	0	0.0903454384410983
YDR289C	0	0	0.0902654867256637
YPR118W	0	0	0.0901856763925729
YNL047C	0	0	0.0901060070671378
YDR359C	0	0	0.0900264783759929
YDL132W	0	0	0.0899470899470899
YNL001W	0	0	0.0898678414096916
YOL018C	0	0	0.0897887323943662
YGL100W	0	0	0.0897097625329815
YOR334W	0	0	0.0896309314586995
YIL009W	0	0	0.0895522388059701
YPL211W	0	0	0.0894736842105263
YJR002W	0	0	0.0893952673093777
YGR103W	0	0	0.0893169877408056
YDL073W	0	1	0.0893169877408056
YDR224C	0	0	0.089238845144357
YKR025W	0	0	0.0891608391608392
YDR130C	0	0	0.0890829694323144
YPL050C	0	0	0.0890052356020942
YGL238W	0	0	0.0889276373147341
YLR238W	0	0	0.0888501742160279
YNL214W	0	0	0.0887728459530026
YPL212C	0	0	0.088695652173913
YJL207C	0	0	0.0886185925282363
YMR113W	0	0	0.0885416666666667
YCL011C	0	0	0.0884648742411101
YMR153W	0	0	0.0883882149046794
YLR127C	0	0	0.0883116883116883
YGR262C	0	0	0.0882352941176471
YGR245C	0	0	0.0881849315068493
YOL144W	0	0	0.0881849315068493
YDR311W	0	0	0.0881849315068493
YBR127C	0	0	0.0881849315068493
YNL118C	0	0	0.0881849315068493
YLR287C	0	1	0.0881849315068493
YDL122W	0	0	0.0881849315068493
YGR229C	0	0	0.0881849315068493
YPL189W	0	0	0.0881849315068493
YNL236W	0	0	0.0881849315068493
YBL102W	0	0	0.0881849315068493
YHR152W	0	0	0.0881849315068493
YDR069C	1	0	0.0881849315068493
YBR204C	0	1	0.0881849315068493
YJR084W	0	0	0.088109495295124
YBR101C	0	0	0.088034188034188
YNL161W	0	0	0.0879590093936806
YOR046C	0	0	0.0878839590443686
YAR019C	0	0	0.0878090366581415
YDR362C	0	0	0.0877342419080068
YPR179C	0	0	0.0876595744680851
YDL036C	0	0	0.0875850340136054
YDR190C	0	0	0.0875106202209006
YCL031C	0	0	0.0874363327674024
YOR160W	0	0	0.087362171331637
YDR208W	0	0	0.0872881355932203
YCL037C	0	0	0.0872142252328535
YDR393W	0	0	0.0871404399323181
YJR069C	0	0	0.0870667793744717
YGR272C	0	0	0.0869932432432432
YLL024C	0	0	0.0869198312236287
YNR052C	0	0	0.0868838763575606
YNL222W	0	0	0.0868838763575606
YEL018W	0	0	0.0868838763575606
YKL172W	0	0	0.0868838763575606
YGR271W	0	0	0.0868838763575606
YKR031C	0	0	0.0868838763575606
YHL023C	0	1	0.0868838763575606
YLR409C	0	0	0.0868838763575606
YBR220C	0	1	0.0868838763575606
YOR148C	0	0	0.0868838763575606
YNL204C	0	0	0.0868838763575606
YPL051W	0	0	0.0868838763575606
YLR035C	0	0	0.0868838763575606
YGL168W	1	0	0.0868838763575606
YDR457W	0	0	0.0868113522537563
YHR030C	0	0	0.0867768595041322
YDR439W	0	0	0.0867768595041322
YKR038C	0	0	0.0867768595041322
YDR346C	0	0	0.0867768595041322
YPR051W	0	0	0.0867768595041322
YEL062W	0	0	0.0867768595041322
YLR306W	0	0	0.0867768595041322
YOL070C	0	1	0.0867768595041322
YLR425W	0	0	0.0867768595041322
YDR225W	0	0	0.0867768595041322
YML113W	0	0	0.0867768595041322
YHR110W	0	0	0.0867768595041322
YKL017C	1	0	0.0867768595041322
YDL098C	0	0	0.0867052023121387
YDR017C	0	0	0.0866336633663366
YNL172W	0	0	0.0865622423742786
YJL162C	0	1	0.0865622423742786
YIL110W	0	0	0.0864909390444811
YKR030W	0	0	0.0864197530864197
YKR002W	0	0	0.0863486842105263
YJL011C	0	0	0.0862777321281841
YMR306W	0	0	0.0862068965517241
YBR111C	0	1	0.0862068965517241
YHR200W	0	0	0.0861361771944217
YLR190W	0	0	0.0860655737704918
YLR353W	0	0	0.085995085995086
YBR207W	0	0	0.085924713584288
YNL297C	0	0	0.0858544562551104
YKR056W	0	0	0.0857843137254902
YML034W	0	0	0.0857142857142857
YOR244W	0	0	0.0856443719412724
YGR092W	0	0	0.0855745721271394
YOR296W	0	1	0.0855745721271394
YML085C	0	0	0.0855048859934853
YJR055W	0	0	0.0854353132628153
YCR047C	0	0	0.0853658536585366
YGL019W	0	0	0.0852965069049553
YDR477W	0	0	0.0852272727272727
YLR227C	0	0	0.0851581508515815
YIL103W	0	0	0.0850891410048622
YOR110W	0	0	0.0850202429149798
YDL051W	0	0	0.0849514563106796
YMR080C	0	0	0.0848827809215845
YGR184C	0	0	0.0848142164781906
YML010W	0	0	0.0847457627118644
YLR195C	0	0	0.0846774193548387
YLR014C	0	0	0.0846091861402095
YPL101W	0	0	0.0845410628019324
YER042W	0	0	0.084473049074819
YHL039W	0	0	0.0844051446945338
YGL144C	0	0	0.0843373493975904
YPL138C	0	0	0.0842696629213483
YGL167C	0	0	0.0842020850040096
YIL002C	0	0	0.0841346153846154
YGL139W	0	0	0.0840672538030424
YGR173W	0	1	0.0840672538030424
YKL144C	0	0	0.084
YKR064W	0	1	0.084
YML077W	0	0	0.0839328537170264
YEL030W	0	0	0.0838658146964856
YDR088C	0	0	0.0837988826815642
YPL195W	0	0	0.0837320574162679
YDL065C	0	0	0.0836653386454183
YPL032C	0	0	0.0835987261146497
YGL091C	0	0	0.0835322195704057
YKL122C	0	0	0.0834658187599364
YJL179W	0	0	0.0833995234312947
YOL089C	0	0	0.0833333333333333
YBR010W	0	0	0.0832672482157018
YOL124C	0	0	0.0832012678288431
YBL018C	0	0	0.0831353919239905
YOR279C	0	0	0.0830696202531646
YJL065C	0	0	0.08300395256917
YKL028W	0	0	0.0829383886255924
YOR095C	0	0	0.0828729281767956
YDR484W	0	0	0.082807570977918
YPR048W	0	1	0.082807570977918
YJR052W	0	0	0.08274231678487
YBL090W	0	0	0.0826771653543307
YFR001W	0	0	0.0826121164437451
YDR295C	0	0	0.0825471698113208
YPL038W	0	0	0.0824823252160251
YNL263C	0	0	0.0824175824175824
YGL257C	0	0	0.0823529411764706
YHR144C	0	0	0.0822884012539185
YGL150C	0	0	0.0822239624119029
YIL156W	0	0	0.0821596244131455
YPL011C	0	0	0.0820953870211102
YPL139C	0	0	0.08203125
YMR310C	0	0	0.0819672131147541
YNL310C	0	0	0.0819032761310452
YOR372C	0	0	0.0818394388152767
YJL008C	0	0	0.0817757009345794
YFL003C	0	0	0.0817120622568093
YDL108W	0	0	0.0816485225505443
YKL010C	0	0	0.0815850815850816
YDR399W	0	0	0.0815217391304348
YAR014C	0	0	0.0814584949573313
YDR283C	0	0	0.0813953488372093
YOR340C	0	0	0.0813323005422153
YPL012W	0	0	0.0812693498452012
YIL147C	0	0	0.0812064965197216
YIL143C	0	0	0.0811437403400309
YGL049C	0	0	0.0810810810810811
YGR002C	0	0	0.0810185185185185
YPL053C	0	0	0.0809560524286816
YMR070W	0	0	0.0808936825885978
YBR154C	0	0	0.0808314087759815
YHR187W	0	0	0.0807692307692308
YOL064C	0	0	0.0807071483474251
YNL154C	0	0	0.0806451612903226
YNL215W	0	1	0.0806451612903226
YER109C	0	0	0.0805832693783576
YEL015W	0	0	0.080521472392638
YMR163C	0	0	0.0804597701149425
YJL148W	0	0	0.0803981623277182
YJR093C	0	0	0.080336648814078
YPR097W	0	1	0.080336648814078
YLR223C	0	0	0.0802752293577982
YJL109C	0	0	0.0802139037433155
YLR082C	0	0	0.0801526717557252
YMR212C	0	0	0.080091533180778
YAL001C	0	0	0.0800304878048781
YOL103W	0	0	0.07996953541508
YPR174C	0	1	0.07996953541508
YMR309C	0	0	0.0799086757990868
YNL032W	0	0	0.0798479087452472
YNR026C	0	0	0.0797872340425532
YHL013C	0	1	0.0797872340425532
YDR104C	0	0	0.0797266514806378
YNL248C	0	0	0.0796661608497724
YER148W	0	0	0.0796057619408643
YIR026C	0	0	0.0795454545454545
YOR127W	0	0	0.0794852384557154
YOR281C	0	0	0.0794251134644478
YDR444W	0	1	0.0794251134644478
YLR196W	0	0	0.0793650793650794
YNL316C	0	0	0.0793051359516616
YLR105C	0	0	0.0792452830188679
YJL051W	0	1	0.0792452830188679
YML076C	0	0	0.0791855203619909
YOL051W	0	0	0.0791258477769405
YIL092W	0	1	0.0791258477769405
YCR093W	0	0	0.079066265060241
YLL032C	0	1	0.079066265060241
YPL075W	0	0	0.0790067720090293
YKR022C	0	0	0.0789473684210526
YDR323C	0	0	0.0788880540946657
YOR253W	0	0	0.0788288288288288
YEL036C	0	0	0.0787696924231058
YJR083C	0	0	0.0787106446776612
YGL130W	0	0	0.0786516853932584
YNL149C	0	0	0.0785928143712575
YDR538W	0	0	0.0785340314136126
YPR178W	0	0	0.07847533632287
YLR143W	0	1	0.07847533632287
YKR027W	0	0	0.0784167289021658
YDR427W	0	0	0.0783582089552239
YDR078C	0	0	0.0782997762863535
YMR129W	0	0	0.0782414307004471
YHR197W	0	0	0.0781831720029784
YDR363W-A	0	0	0.078125
YBR251W	0	0	0.0780669144981413
YIL079C	0	0	0.0780089153046062
YPL158C	0	1	0.0780089153046062
YCR077C	0	0	0.0779510022271715
YMR209C	0	1	0.0779510022271715
YPR069C	0	0	0.077893175074184
YML036W	0	0	0.0778354336545589
YER170W	0	0	0.0777777777777778
YAL026C	0	0	0.077720207253886
YAL025C	0	0	0.0776627218934911
YNL031C	0	0	0.0776053215077605
YPL233W	0	0	0.0775480059084195
YGR123C	0	0	0.0774907749077491
YLL043W	0	0	0.0774336283185841
YHL030W	0	0	0.077376565954311
YPL141C	0	1	0.077376565954311
YCR042C	0	0	0.077319587628866
YDL179W	0	0	0.0772626931567329
YDR361C	0	0	0.0772058823529412
YNL075W	0	0	0.0771491550330639
YLR126C	0	0	0.0770925110132159
YOR034C	0	0	0.0770359501100514
YLR363C	0	0	0.0769794721407625
YOL142W	0	0	0.0769230769230769
YNL136W	0	0	0.0768667642752562
YGR258C	0	0	0.0768105340160936
YLR275W	0	0	0.0767543859649123
YDR176W	0	0	0.0766983199415632
YMR204C	0	0	0.076644974692697
YDR288W	0	0	0.076644974692697
YKR054C	0	0	0.076644974692697
YGL013C	0	0	0.076644974692697
YJL111W	0	0	0.076644974692697
YPL213W	0	0	0.076644974692697
YDR034C	0	0	0.076644974692697
YDL207W	0	0	0.076644974692697
YAL041W	0	0	0.076644974692697
YDR291W	0	1	0.076644974692697
YOR370C	0	0	0.076644974692697
YER104W	0	0	0.076644974692697
YPL105C	0	1	0.076644974692697
YER113C	0	1	0.076644974692697
YGL070C	0	0	0.076644974692697
YPL093W	0	0	0.076644974692697
YJL026W	1	0	0.076644974692697
YOR094W	0	0	0.0765895953757225
YER162C	0	0	0.0765342960288809
YGL190C	0	0	0.0764790764790765
YPR129W	0	0	0.076423936553713
YGR195W	0	0	0.0763688760806916
YBR112C	0	0	0.0763138948884089
YMR138W	0	0	0.0762589928057554
YDR300C	0	0	0.0762041696621136
YGL023C	0	0	0.0761494252873563
YLR467W	0	0	0.0760947595118449
YGR261C	0	0	0.0760401721664275
YDL033C	0	0	0.0759856630824373
YKL213C	0	0	0.0759312320916905
YDR266C	0	1	0.0759312320916905
YGL211W	0	0	0.0758768790264853
YNL175C	0	0	0.0758226037195994
YDR219C	0	0	0.0757684060042888
YCR052W	0	0	0.0757142857142857
YFR046C	0	0	0.0756602426837973
YOR321W	0	0	0.0756062767475036
YOR211C	0	0	0.0755523877405559
YJR040W	0	0	0.0754985754985755
YLR147C	0	0	0.0754448398576512
YDR372C	0	0	0.0753911806543385
YPR034W	0	0	0.0753375977256574
YBR114W	0	0	0.0752840909090909
YHR081W	0	0	0.0752306600425834
YOL095C	0	0	0.075177304964539
YNL278W	0	0	0.07512402551382
YGL025C	0	0	0.075070821529745
YGR166W	0	0	0.0750176928520878
YLR139C	0	0	0.074964639321075
YDR184C	0	0	0.0749116607773852
YKL179C	0	0	0.0748587570621469
YOR207C	0	0	0.0748059280169372
YNL264C	0	0	0.07475317348378
YOL001W	0	0	0.0747004933051445
YPR139C	0	0	0.0746478873239437
YGR040W	0	0	0.0745953553835327
YLR449W	0	0	0.0745428973277075
YGR199W	0	0	0.0744905130007027
YOL022C	0	1	0.0744905130007027
YPL133C	0	0	0.074438202247191
YJL106W	0	0	0.0743859649122807
YDR054C	0	0	0.0743338008415147
YDR400W	0	0	0.074281709880869
YAL032C	0	0	0.0742296918767507
YOR324C	0	0	0.0741777466759972
YDR026C	0	1	0.0741777466759972
YJL178C	0	0	0.0741258741258741
YMR185W	0	1	0.0741258741258741
YDR200C	0	0	0.0740740740740741
YDR314C	0	0	0.0740223463687151
YCL059C	0	0	0.0739706908583392
YOR008C-A	0	0	0.0739191073919107
YPL140C	0	0	0.0738675958188153
YHR079C	0	0	0.0738161559888579
YDR253C	0	0	0.0737647877522617
YNL275W	0	0	0.0737134909596662
YOR322C	0	0	0.0736622654621265
YDR398W	0	0	0.0736407432897454
YER123W	0	0	0.0736407432897454
YIL004C	0	0	0.0736407432897454
YOL005C	0	0	0.0736407432897454
YGR216C	0	0	0.0736407432897454
YJL054W	0	0	0.0736407432897454
YLR051C	0	0	0.0736407432897454
YML119W	0	1	0.0736407432897454
YMR164C	0	0	0.0736407432897454
YJL014W	0	0	0.0736407432897454
YJL081C	0	0	0.0736407432897454
YGL095C	0	0	0.0736407432897454
YMR207C	0	0	0.0736407432897454
YER106W	0	0	0.0736407432897454
YMR043W	1	0	0.0736407432897454
YMR308C	0	0	0.0735900962861073
YKL005C	0	0	0.0735395189003436
YIL091C	0	1	0.0735395189003436
YNL124W	0	0	0.073489010989011
YBL054W	0	0	0.0734385724090597
YOR312C	0	0	0.0733882030178327
YDR510W	0	0	0.0733379026730637
YKR028W	0	0	0.0732876712328767
YPL016W	0	0	0.0732375085557837
YOR302W	0	0	0.073187414500684
YML105C	0	0	0.0731373889268626
YLR166C	0	0	0.0730874316939891
YMR274C	0	0	0.073037542662116
YMR036C	0	0	0.072987721691678
YMR263W	0	0	0.0729379686434901
YNL243W	0	0	0.0728882833787466
YOR361C	0	0	0.0728386657590197
YMR172W	0	0	0.0727891156462585
YDR280W	0	0	0.0727396329027872
YLL046C	0	0	0.0726902173913044
YOL113W	0	0	0.0726408689748812
YDL166C	0	0	0.0725915875169607
YGL233W	0	0	0.0725423728813559
YFL049W	0	0	0.0724932249322493
YPR101W	0	0	0.0724441435341909
YPL120W	0	0	0.0723951285520974
YOL096C	0	0	0.0723461798512508
YDR145W	0	0	0.0722972972972973
YER049W	0	0	0.0722484807562458
YBR282W	0	0	0.0721997300944669
YPL129W	0	0	0.0721510451786918
YOR232W	0	0	0.0721024258760108
YLR052W	0	0	0.0720538720538721
YBR028C	0	1	0.0720538720538721
YLR273C	0	0	0.0720053835800808
YDL211C	0	1	0.0720053835800808
YOL139C	0	0	0.0719569603227976
YGL246C	0	0	0.0719086021505376
YIL014W	0	0	0.0718603089321692
YOR305W	0	0	0.0718120805369128
YER031C	0	0	0.0717639168343394
YLL011W	0	0	0.07171581769437
YPR144C	0	0	0.0716677829872739
YDR140W	0	0	0.071619812583668
YKL095W	0	0	0.071571906354515
YKL059C	0	0	0.071524064171123
YDL189W	0	0	0.0714762859051436
YAL009W	0	0	0.0714285714285714
YLR188W	0	0	0.0713809206137425
YNL286W	0	0	0.0713333333333333
YDL099W	0	0	0.0712858094603598
YOR047C	0	0	0.0712383488681758
YML096W	0	1	0.0712383488681758
YJR054W	0	1	0.0712383488681758
YLR095C	0	0	0.0711909514304724
YGR208W	0	0	0.0711436170212766
YDR174W	0	0	0.0710963455149502
YDR117C	0	1	0.0710963455149502
YGR196C	0	1	0.0710963455149502
YPL268W	0	0	0.0710491367861886
YOL033W	0	0	0.0710019907100199
YER008C	0	0	0.0709549071618037
YER142C	0	0	0.07090788601723
YHL006C	0	0	0.0708609271523179
YML074C	0	0	0.070814030443415
YGR093W	0	1	0.070814030443415
YGR095C	0	0	0.0707671957671958
YLR323C	0	1	0.0707671957671958
YNL106C	0	0	0.0707204230006609
YLR144C	0	0	0.0706737120211361
YER006W	0	0	0.0706270627062706
YJR067C	0	1	0.0706270627062706
YGR024C	0	0	0.0705804749340369
YGR186W	0	0	0.0705339485827291
YNL224C	0	1	0.0705339485827291
YMR287C	0	0	0.0704874835309618
YJR110W	0	0	0.0704410796576695
YBR025C	0	0	0.0703947368421053
YFL017W-A	0	0	0.0703484549638396
YLR026C	0	0	0.0703022339027595
YDR422C	0	0	0.0702560735390676
YOR295W	0	0	0.0702099737532808
YDR285W	0	0	0.0701639344262295
YEL053C	0	0	0.0701179554390564
YDR128W	0	1	0.0701179554390564
YDR468C	0	0	0.0700720366732155
YOR124C	0	0	0.0700261780104712
YDL111C	0	0	0.0699803793328973
YJR127C	0	0	0.0699346405228758
YDR201W	0	0	0.069888961463096
YDR515W	0	0	0.0698433420365535
YDL160C	0	0	0.0697977821265492
YGR200C	0	0	0.0697522816166884
YGL044C	0	0	0.0697068403908795
YLR078C	0	0	0.0696614583333333
YNL245C	0	0	0.0696161353285621
YMR077C	0	0	0.0695708712613784
YER021W	0	0	0.0695256660168941
YBR267W	0	0	0.0694805194805195
YNL023C	0	1	0.0694805194805195
YOR069W	0	0	0.0694354315379624
YPL190C	0	0	0.069390402075227
YNL329C	0	0	0.0693454309786131
YDR331W	0	0	0.069300518134715
YKL084W	0	0	0.0692556634304207
YMR039C	0	0	0.0692108667529107
YKL134C	0	0	0.0691661279896574
YNR031C	0	0	0.0691421254801537
YDL007W	0	0	0.0691421254801537
YOR290C	0	0	0.0691421254801537
YDR496C	0	0	0.0691421254801537
YPL009C	0	1	0.0691421254801537
YLR385C	0	0	0.0691421254801537
YOL133W	0	0	0.0691421254801537
YOL072W	0	0	0.0691421254801537
YOR272W	0	0	0.0691421254801537
YDR339C	0	0	0.0691421254801537
YGL166W	0	0	0.0691421254801537
YOR171C	0	0	0.0691421254801537
YJR143C	0	0	0.0691421254801537
YNL165W	0	1	0.0691421254801537
YDR459C	0	0	0.0691421254801537
YGR120C	0	0	0.0691421254801537
YGL251C	1	0	0.0691421254801537
YPR143W	0	0	0.0690978886756238
YOR260W	0	0	0.0690537084398977
YAL027W	0	1	0.0690537084398977
YML011C	0	0	0.0690095846645367
YMR208W	0	0	0.0689655172413793
YER167W	0	0	0.0689215060625399
YML124C	0	0	0.0688775510204082
YIL084C	0	0	0.0688336520076482
YML015C	0	0	0.0687898089171975
YLR229C	0	0	0.0687460216422661
YDR466W	0	0	0.0687022900763359
YDR254W	0	0	0.0686586141131596
YIR012W	0	0	0.0686149936467599
YDR370C	0	1	0.0686149936467599
YDR166C	0	0	0.0685714285714286
YMR029C	0	0	0.0685279187817259
YDR379W	0	0	0.0684844641724794
YGR012W	0	1	0.0684844641724794
YER089C	0	0	0.0684410646387833
YLR221C	0	0	0.0683977200759975
YNL016W	0	0	0.0683544303797468
YOR043W	0	0	0.0683111954459203
YJL128C	0	0	0.06826801517067
YPL226W	0	0	0.0682248894504106
YOR261C	0	0	0.0681818181818182
YNL141W	0	0	0.0681388012618297
YDL143W	0	0	0.0680958385876419
YLR347C	0	0	0.0680529300567108
YJR134C	0	1	0.0680529300567108
YMR229C	0	0	0.0680100755667506
YKL130C	0	0	0.0679672750157332
YDR332W	0	1	0.0679672750157332
YMR275C	0	0	0.0679245283018868
YLR371W	0	0	0.0678818353236958
YGL071W	0	0	0.0678391959798995
YDR152W	0	1	0.0678391959798995
YHR170W	0	0	0.0677966101694915
YPR137W	0	0	0.067754077791719
YHR207C	0	1	0.067754077791719
YLL048C	0	0	0.0677115987460815
YFL017C	0	0	0.0676691729323308
YJL035C	0	0	0.0676268002504696
YIL040W	0	0	0.0675844806007509
YLR343W	0	0	0.0675422138836773
YGL194C	0	0	0.0675
YPL084W	0	0	0.0674578388507183
YMR235C	0	0	0.0674157303370786
YPL069C	0	0	0.0673736743605739
YDL060W	0	0	0.0673316708229426
YGL029W	0	0	0.0672897196261682
YJL122W	0	0	0.0672478206724782
YAL040C	0	0	0.0672059738643435
YKL176C	0	0	0.0671641791044776
YIL112W	0	0	0.0671224362958359
YEL029C	0	0	0.0670807453416149
YGL170C	0	0	0.0670391061452514
YML020W	0	1	0.0670391061452514
YLR063W	0	1	0.0670391061452514
YMR016C	0	0	0.0669975186104218
YNL110C	0	0	0.0669559826410415
YLR268W	0	0	0.0669144981412639
YFR019W	0	0	0.0668730650154799
YDR099W	0	0	0.0668316831683168
YOR006C	0	1	0.0668316831683168
YHR099W	0	0	0.0667903525046382
YIL139C	0	0	0.0667490729295426
YML115C	0	0	0.0667078443483632
YER019W	0	0	0.0666666666666667
YIL008W	0	0	0.0666255397902529
YNL048W	0	0	0.0665844636251541
YLL012W	0	0	0.066543438077634
YML014W	0	0	0.0665024630541872
YPL072W	0	0	0.0664615384615385
YGL169W	0	0	0.0664206642066421
YGR075C	0	0	0.066379840196681
YCR033W	0	0	0.0663390663390663
YNL121C	0	0	0.0662983425414365
YKL088W	0	0	0.0662576687116564
YDR206W	0	0	0.0662170447578173
YGL018C	0	0	0.0661764705882353
YJL080C	0	0	0.0661359461114513
YPR068C	0	0	0.0660954712362301
YJL059W	0	0	0.0660550458715596
YDL084W	0	0	0.0660146699266504
YJR005W	0	0	0.0659743433109346
YDL213C	0	0	0.0659340659340659
YLL033W	0	0	0.0658938377059182
YDR365C	0	0	0.0658536585365854
YMR012W	0	0	0.0658135283363803
YJR056C	0	1	0.0658135283363803
YDR392W	0	0	0.0657734470158343
YOR078W	0	0	0.0657334144856969
YHR082C	0	0	0.0656934306569343
YMR004W	0	0	0.0656534954407295
YIL068C	0	0	0.0656136087484812
YER128W	0	1	0.0656136087484812
YGL122C	0	0	0.0655737704918033
YER140W	0	1	0.0655737704918033
YGR211W	0	0	0.0655339805825243
YMR233W	0	1	0.0655339805825243
YMR166C	0	0	0.0654942389326865
YBR247C	0	0	0.0654545454545455
YIL134W	0	0	0.0654149000605694
YCR084C	0	0	0.0653753026634383
YOR174W	0	0	0.0653357531760436
YHR058C	0	0	0.0652962515114873
YDR260C	0	0	0.0652567975830816
YCL050C	0	0	0.0652173913043478
YNL251C	0	0	0.0651780325890163
YPR133C	0	0	0.0651387213510253
YGL195W	0	0	0.0650994575045208
YGR135W	0	0	0.0650602409638554
YGR280C	0	0	0.0650210716435882
YHR121W	0	0	0.0649819494584837
YDR065W	0	0	0.0649428743235117
YIL021W	0	0	0.0649038461538462
YOR254C	0	0	0.0648648648648649
YJL056C	0	0	0.0648259303721489
YER110C	0	0	0.0647870425914817
YLR244C	0	0	0.0647482014388489
YOR182C	0	0	0.0647094068304374
YKL012W	0	0	0.0646706586826347
YKR092C	0	0	0.0646319569120287
YLR417W	0	0	0.0645933014354067
YMR219W	0	0	0.0645546921697549
YPR010C	0	0	0.0645161290322581
YGR128C	0	0	0.0644776119402985
YLR265C	0	0	0.0644391408114559
YGL083W	0	1	0.0644391408114559
YOL063C	0	0	0.0644007155635063
YDR252W	0	0	0.0643623361144219
YMR097C	0	0	0.0643240023823705
YER027C	0	0	0.0642857142857143
YEL025C	0	1	0.0642857142857143
YIL064W	0	0	0.0642474717430101
YGR233C	0	0	0.0642092746730083
YIL158W	0	1	0.0642092746730083
YDR328C	0	0	0.0641711229946524
YBR089C-A	0	0	0.0641330166270784
YDL153C	0	0	0.0640949554896142
YIR005W	0	0	0.0640569395017794
YNL314W	0	0	0.0640189685832839
YMR162C	0	0	0.0639810426540284
YHR046C	0	0	0.063943161634103
YER147C	0	0	0.063905325443787
YDR415C	0	1	0.063905325443787
YNL027W	0	0	0.0638675340035482
YGR275W	0	0	0.0638297872340425
YNR010W	0	0	0.0637920850561134
YKL191W	0	0	0.063754427390791
YPR110C	0	0	0.063716814159292
YNL229C	0	0	0.0636792452830189
YGR170W	0	0	0.0636417206835592
YKL099C	0	0	0.0636042402826855
YLR231C	0	0	0.0635668040023543
YHL012W	0	0	0.0635294117647059
YPL049C	0	0	0.0634920634920635
YDR421W	0	0	0.063454759106933
YLR150W	0	0	0.0634174985320023
YOR103C	0	0	0.0633802816901408
YGL112C	0	0	0.0633431085043988
YPR083W	0	0	0.063305978898007
YNL167C	0	0	0.0632688927943761
YIL106W	0	0	0.063231850117096
YIL129C	0	0	0.0631948507899356
YHR050W	0	0	0.0631578947368421
YLR146C	0	0	0.0631209818819404
YPL160W	0	0	0.0630841121495327
YNL061W	0	0	0.0630472854640981
YKL082C	0	0	0.0630105017502917
YNL151C	0	0	0.0629737609329446
YJR064W	0	0	0.0629370629370629
YER014W	0	0	0.0629004076878276
YOL091W	0	0	0.0628637951105937
YLR316C	0	0	0.06282722513089
YDR093W	0	0	0.0627906976744186
YDR123C	0	0	0.062754212667054
YCL033C	0	0	0.0627177700348432
YML125C	0	0	0.0626813697040046
YDL200C	0	0	0.0626450116009281
YMR247C	0	0	0.0626086956521739
YGL120C	0	0	0.0625724217844728
YOR231W	0	0	0.062536189924725
YGL213C	0	0	0.0625
YDR255C	0	0	0.0624638519375361
YFL024C	0	0	0.0624277456647399
YFL007W	0	0	0.0623916811091854
YPR125W	0	0	0.0623556581986143
YLR057W	0	1	0.0623556581986143
YCR073C	0	0	0.0623196768609348
YDR151C	0	0	0.0622837370242214
YHL009C	0	0	0.0622478386167147
YKL214C	0	0	0.0622119815668203
YPL235W	0	0	0.0621761658031088
YDR192C	0	0	0.0621403912543153
YPL144W	0	0	0.0621046578493387
YNL084C	0	0	0.0620689655172414
YOL010W	0	0	0.0620333141872487
YOL028C	0	0	0.0619977037887486
YNR029C	0	1	0.0619977037887486
YEL059C-A	0	0	0.0619621342512909
YNL186W	0	0	0.0619266055045872
YMR005W	0	0	0.06189111747851
YMR130W	0	1	0.06189111747851
YPL065W	0	0	0.0618556701030928
YKR044W	0	1	0.0618556701030928
YGR005C	0	0	0.0618202633085289
YCR106W	0	0	0.0617848970251716
YML055W	0	0	0.0617495711835334
YHR186C	0	0	0.0617142857142857
YFR038W	0	1	0.0617142857142857
YGL078C	0	0	0.0616790405482581
YER155C	0	0	0.0616438356164384
YPL068C	0	1	0.0616438356164384
YER115C	0	0	0.0616086708499715
YOL052C	0	0	0.0615735461801596
YPR122W	0	0	0.0615384615384615
YDL080C	0	0	0.061503416856492
YML005W	0	0	0.0614684120660216
YLR148W	0	0	0.0614334470989761
YOL135C	0	0	0.061398521887436
YGL119W	0	0	0.0613636363636364
YML052W	0	0	0.0613287904599659
YKR096W	0	1	0.0613287904599659
YLR005W	0	0	0.0612939841089671
YKL040C	0	0	0.0612592172433352
YJL183W	0	0	0.0612244897959184
YDR348C	0	1	0.0612244897959184
YDL232W	0	0	0.0611898016997167
YMR176W	0	0	0.0611551528878822
YJR045C	0	0	0.0611205432937182
YJR118C	0	0	0.0610859728506787
YHR115C	0	0	0.0610514414923686
YPR029C	0	0	0.0610169491525424
YAL051W	0	0	0.0609824957651045
YDR172W	0	0	0.0609480812641084
YPR032W	0	0	0.0609137055837563
YOR315W	0	0	0.0608793686583991
YML088W	0	0	0.0608450704225352
YOR051C	0	1	0.0608450704225352
YJR145C	0	0	0.0608108108108108
YDR302W	0	0	0.0607765897580191
YJL164C	0	0	0.0607424071991001
YCR063W	0	0	0.06070826306914
YGL172W	0	0	0.0606741573033708
YMR033W	0	0	0.0606400898371701
YFR009W	0	0	0.0606060606060606
YHR114W	0	0	0.0605720695457095
YCL055W	0	0	0.0605381165919283
YMR159C	0	0	0.0605042016806723
YPL091W	0	0	0.0604703247480403
YDR336W	0	1	0.0604703247480403
YGR187C	0	0	0.0604364857302742
YMR100W	0	0	0.0604026845637584
YER100W	0	0	0.0603689211850196
YJL145W	0	0	0.0603351955307263
YPL245W	0	1	0.0603351955307263
YLR389C	0	0	0.0603015075376884
YAL007C	0	0	0.0602678571428571
YLR007W	0	0	0.060234244283324
YKR081C	0	0	0.0602006688963211
YIR025W	0	0	0.0601671309192201
YGR042W	0	0	0.0601336302895323
YPL023C	0	0	0.0601001669449082
YOR027W	0	0	0.0600667408231368
YAL015C	0	0	0.0600333518621456
YIL130W	0	1	0.0600333518621456
YKR035W-A	0	0	0.06
YKL127W	0	0	0.0599666851749028
YJR001W	0	0	0.0599334073251942
YOL026C	0	0	0.0599001663893511
YDR524C	0	0	0.0598669623059867
YJR138W	0	1	0.0598669623059867
YJL157C	0	0	0.0598337950138504
YOR313C	0	0	0.0598006644518272
YGR030C	0	0	0.0597675705589375
YKL024C	0	0	0.0597345132743363
YPL266W	0	0	0.0597014925373134
YGL164C	0	1	0.0597014925373134
YHR063C	0	0	0.0596685082872928
YCR026C	0	0	0.0596355604638321
YDR520C	0	1	0.0596355604638321
YLL039C	0	0	0.0596026490066225
YMR298W	0	0	0.0595697738554881
YLR060W	0	0	0.0595369349503859
YOR341W	0	0	0.059504132231405
YHR135C	0	0	0.0594713656387665
YER107C	0	0	0.0594386351128233
YGL022W	0	0	0.0594059405940594
YDR162C	0	0	0.0593732820230896
YOR172W	0	0	0.0593406593406593
YHR052W	0	0	0.0593080724876442
YML001W	0	0	0.0592755214050494
YGR264C	0	0	0.0592430060340099
YGR202C	0	0	0.0592105263157895
YML016C	0	0	0.0591780821917808
YDL226C	0	0	0.0591456736035049
YOR264W	0	1	0.0591456736035049
YNL103W	0	0	0.0591133004926108
YDR420W	0	0	0.0590809628008753
YNL129W	0	0	0.0590486604702023
YPR054W	0	0	0.059016393442623
YOR030W	0	0	0.0589841616602949
YML022W	0	0	0.0589519650655022
YJL024C	0	0	0.0589198036006547
YAL035W	0	0	0.0588876772082879
YJL058C	0	0	0.0588555858310627
YGL247W	0	0	0.0588235294117647
YDR482C	0	1	0.0588235294117647
YNL038W	0	0	0.0587915078933043
YDR505C	0	1	0.0587915078933043
YMR131C	0	0	0.058759521218716
YDR098C	0	0	0.0587275693311582
YPL180W	0	0	0.058695652173913
YNL325C	0	0	0.0586637696903857
YOR265W	0	0	0.0586319218241042
YOR064C	0	0	0.0586001085187195
YDR523C	0	0	0.0585683297180043
YEL066W	0	0	0.0585365853658537
YGR056W	0	0	0.0585048754062839
YMR228W	0	0	0.0584731997834326
YDL205C	0	0	0.0584415584415584
YOL088C	0	0	0.0584099513250406
YDL224C	0	0	0.0583783783783784
YHR122W	0	0	0.0583468395461912
YGR150C	0	1	0.0583468395461912
YML106W	0	0	0.0583153347732181
YLR016C	0	0	0.0582838640043173
YNL099C	0	0	0.058252427184466
[truncated: 3,790 more rows]
