# Supplementary material for: Computationally Driven, Quantitative Experiments Discover Genes Required for Mitochondrial Biogenesis
Source: PLoS Genet. 2009 Mar 20;5(3):e1000407. doi: 10.1371/journal.pgen.1000407 (PMC2648979; doi:10.1371/journal.pgen.1000407)
Supplement: Dataset S2 — Top 100 novel ensemble predictions for additional yeast biological processes. A zip file containing 387 tab-delimited text files of the ensemble predictions for the indicated Gene Ontology Biological Process Term. (21.70 MB GZ) [file pgen.1000407.s013.gz › GO_0006261.txt]

ORF	AnnotatedToTerm?	Uncharacterized_04152007?	Precision
YLR103C	1	0	1.0
YKL045W	1	0	1.0
YDL102W	1	0	1.0
YNL082W	1	0	1.0
YNL273W	1	0	1.0
YOL090W	1	0	1.0
YPL153C	1	0	1.0
YNL102W	1	0	1.0
YAR007C	1	0	1.0
YCL061C	1	0	1.0
YMR048W	1	0	1.0
YPR175W	1	0	1.0
YPR135W	1	0	1.0
YDR097C	1	0	1.0
YPR120C	1	0	1.0
YIL026C	0	0	0.944444444444444
YKL108W	1	0	0.944444444444444
YNL312W	1	0	0.944444444444444
YDL101C	0	0	0.904761904761905
YBL035C	1	0	0.904761904761905
YDR052C	1	0	0.904761904761905
YNL233W	0	0	0.88
YNL262W	1	0	0.88
YGR109C	1	0	0.88
YJR006W	1	0	0.88
YPL208W	0	0	0.862068965517241
YOR033C	1	0	0.862068965517241
YNL088W	1	0	0.862068965517241
YOR074C	1	0	0.862068965517241
YLR313C	0	0	0.833333333333333
YOR144C	0	0	0.818181818181818
YJR043C	1	0	0.818181818181818
YDR013W	1	0	0.818181818181818
YMR179W	0	0	0.8
YDL164C	1	0	0.8
YMR078C	0	0	0.789473684210526
YMR190C	1	0	0.789473684210526
YJL173C	1	0	0.789473684210526
YAR008W	0	0	0.769230769230769
YCL024W	0	0	0.75
YMR076C	0	0	0.733333333333333
YNL309W	0	0	0.733333333333333
YIR008C	1	0	0.733333333333333
YBR060C	1	0	0.733333333333333
YJL194W	1	0	0.733333333333333
YPL124W	0	0	0.717391304347826
YHR153C	0	0	0.702127659574468
YJL074C	0	0	0.6875
YKL113C	0	0	0.673469387755102
YPL255W	0	0	0.666666666666667
YOL006C	1	0	0.666666666666667
YER070W	0	0	0.653846153846154
YBR070C	0	0	0.648148148148148
YML065W	1	0	0.648148148148148
YDR499W	0	0	0.636363636363636
YFL008W	0	0	0.634920634920635
YKL101W	0	0	0.634920634920635
YCR092C	1	0	0.634920634920635
YJL187C	0	0	0.634920634920635
YNL290W	1	0	0.634920634920635
YOL094C	1	0	0.634920634920635
YLR274W	1	0	0.634920634920635
YBR088C	1	0	0.634920634920635
YPL209C	0	0	0.625
YDR501W	0	0	0.615384615384615
YNL126W	0	0	0.606060606060606
YOR026W	0	0	0.597014925373134
YMR199W	0	0	0.588235294117647
YML109W	0	0	0.584415584415584
YIL140W	0	0	0.584415584415584
YBR278W	1	0	0.584415584415584
YPR141C	0	0	0.584415584415584
YDL003W	0	0	0.584415584415584
YGL201C	1	0	0.584415584415584
YLL004W	1	0	0.584415584415584
YBL023C	1	0	0.584415584415584
YNL261W	1	0	0.584415584415584
YFR027W	0	0	0.582278481012658
YHR118C	1	0	0.582278481012658
YLR032W	0	0	0.575
YBL046W	0	0	0.567901234567901
YML027W	0	0	0.560975609756098
YDR113C	0	0	0.55421686746988
YDR507C	0	0	0.552941176470588
YJL090C	1	0	0.552941176470588
YER016W	0	0	0.551724137931034
YBR087W	1	0	0.551724137931034
YGR152C	0	0	0.550561797752809
YDL017W	1	0	0.550561797752809
YCR065W	0	0	0.544444444444444
YPL267W	0	0	0.538461538461538
YLL002W	0	0	0.532608695652174
YDR279W	0	0	0.526881720430108
YHR031C	0	0	0.521276595744681
YBR073W	0	0	0.515789473684211
YGR188C	0	0	0.510416666666667
YBL009W	0	0	0.510204081632653
YNL218W	1	0	0.510204081632653
YHR154W	0	0	0.505050505050505
YEL061C	0	0	0.504950495049505
YOR217W	1	0	0.504950495049505
YML060W	0	0	0.5
YLR233C	0	0	0.495145631067961
YGR221C	0	0	0.490384615384615
YDL018C	0	0	0.485714285714286
YJL115W	0	0	0.483050847457627
YDR217C	0	0	0.483050847457627
YBR202W	1	0	0.483050847457627
YBR281C	0	0	0.483050847457627
YLR183C	0	0	0.483050847457627
YDL157C	0	1	0.483050847457627
YJR057W	1	0	0.483050847457627
YDR489W	1	0	0.483050847457627
YCR086W	0	0	0.483050847457627
YDR121W	1	0	0.483050847457627
YOR368W	0	0	0.483050847457627
YJR068W	1	0	0.483050847457627
YJL092W	0	0	0.483050847457627
YML069W	1	0	0.483050847457627
YNL250W	0	0	0.478991596638655
YPR018W	0	0	0.475
YBL063W	0	0	0.471074380165289
YPL008W	0	0	0.467213114754098
YPL256C	0	0	0.464
YPL163C	0	0	0.464
YEL032W	1	0	0.464
YGL163C	0	0	0.46031746031746
YER173W	0	0	0.456692913385827
YDR528W	0	0	0.453846153846154
YKL042W	0	0	0.453846153846154
YIL150C	1	0	0.453846153846154
YKL112W	0	0	0.451127819548872
YJL201W	0	0	0.451127819548872
YPR019W	1	0	0.451127819548872
YGR140W	0	0	0.448529411764706
YBR042C	0	0	0.448529411764706
YPL022W	1	0	0.448529411764706
YBL052C	0	0	0.445255474452555
YGL207W	0	0	0.442028985507246
YLR383W	0	0	0.438848920863309
YLR234W	0	0	0.435714285714286
YGL086W	0	0	0.432624113475177
YPL241C	0	0	0.429577464788732
YNL298W	0	0	0.426573426573427
YGL174W	0	0	0.423611111111111
YBR245C	0	0	0.420689655172414
YNL304W	0	0	0.417808219178082
YMR224C	0	0	0.416107382550336
YOR195W	0	0	0.416107382550336
YHR164C	1	0	0.416107382550336
YCL016C	0	0	0.413333333333333
YLL022C	0	0	0.410596026490066
YAL034W-A	0	0	0.409090909090909
YBR160W	0	0	0.409090909090909
YLR135W	1	0	0.409090909090909
YLR386W	0	0	0.407643312101911
YOR284W	0	0	0.407643312101911
YGL113W	1	0	0.407643312101911
YAL024C	0	0	0.405063291139241
YOL017W	0	0	0.40251572327044
YFR028C	0	0	0.4
YOR073W	0	0	0.4
YLR212C	0	0	0.4
YMR167W	1	0	0.4
YMR144W	0	1	0.4
YML032C	0	0	0.4
YPR162C	1	0	0.4
YBR098W	0	0	0.397590361445783
YPL194W	0	0	0.395209580838323
YLR373C	0	0	0.392857142857143
YDL155W	0	0	0.390532544378698
YLR288C	0	0	0.388235294117647
YER111C	0	0	0.385964912280702
YML061C	0	0	0.385057471264368
YBR271W	0	0	0.385057471264368
YOL146W	1	0	0.385057471264368
YNL330C	0	0	0.384180790960452
YMR198W	0	0	0.384180790960452
YBR136W	1	0	0.384180790960452
YKL089W	0	0	0.382022471910112
YJR031C	0	0	0.38121546961326
YCR066W	0	0	0.38121546961326
YMR234W	1	0	0.38121546961326
YML021C	0	0	0.379120879120879
YHR191C	0	0	0.377049180327869
YJL073W	0	0	0.375
YBR288C	0	0	0.372972972972973
YBR276C	0	0	0.370967741935484
YDL103C	0	0	0.37037037037037
YNL072W	0	0	0.37037037037037
YDL042C	1	0	0.37037037037037
YDL056W	0	0	0.368421052631579
YGR099W	0	0	0.366492146596859
YDR419W	0	0	0.364583333333333
YPL001W	0	0	0.362694300518135
YPR119W	0	0	0.360824742268041
YLR210W	0	0	0.358974358974359
YGL241W	0	0	0.357142857142857
YKR082W	0	0	0.355329949238579
YHR149C	0	1	0.355329949238579
YNL188W	0	0	0.353535353535354
YER095W	0	0	0.351758793969849
YDR440W	0	0	0.35
YHR158C	0	0	0.348258706467662
YEL022W	0	0	0.346534653465347
YBR057C	0	0	0.344827586206897
YDR369C	0	0	0.343137254901961
YHR119W	0	0	0.341463414634146
YNL166C	0	0	0.339805825242718
YDL059C	0	0	0.338164251207729
YBL008W	0	0	0.336538461538462
YDR488C	0	0	0.334928229665072
YLR381W	0	0	0.333333333333333
YML104C	0	0	0.33175355450237
YHR172W	0	0	0.330188679245283
YBL002W	0	0	0.328638497652582
YBL019W	0	0	0.327102803738318
YGL093W	0	0	0.325581395348837
YDR180W	0	0	0.324074074074074
YLR181C	0	0	0.32258064516129
YBL014C	0	0	0.321100917431193
YOL123W	0	0	0.319634703196347
YBL010C	0	1	0.319634703196347
YOL093W	0	0	0.31858407079646
YOR114W	0	1	0.31858407079646
YKR077W	0	1	0.31858407079646
YBR055C	0	0	0.31858407079646
YDR386W	0	0	0.31858407079646
YHR120W	1	0	0.31858407079646
YDR159W	0	0	0.31858407079646
YLR045C	0	0	0.31858407079646
YDR110W	1	0	0.31858407079646
YKL114C	0	0	0.317180616740088
YNL272C	0	0	0.315789473684211
YBR275C	0	0	0.314410480349345
YKL092C	0	0	0.31304347826087
YLR277C	0	0	0.311688311688312
YIR002C	0	0	0.310344827586207
YKL049C	0	0	0.309012875536481
YGL061C	0	0	0.307692307692308
YLR182W	0	0	0.306382978723404
YKR090W	0	0	0.305084745762712
YNL225C	0	0	0.30379746835443
YBR094W	0	1	0.30379746835443
YDR309C	0	0	0.302521008403361
YDR310C	0	0	0.301255230125523
YAL019W	0	0	0.3
YNL299W	0	0	0.298755186721992
YPR189W	0	0	0.297520661157025
YHR129C	0	0	0.296296296296296
YPL024W	0	0	0.295081967213115
YOR025W	0	0	0.293877551020408
YDR356W	0	0	0.292682926829268
YDR138W	0	0	0.291497975708502
YBL004W	0	0	0.290836653386454
YMR055C	0	0	0.290836653386454
YMR156C	0	0	0.290836653386454
YBR228W	1	0	0.290836653386454
YBR215W	0	0	0.28968253968254
YDL112W	0	0	0.288537549407115
YDL058W	0	0	0.28740157480315
YBR156C	0	0	0.286274509803922
YOL045W	0	0	0.28515625
YDR363W	0	0	0.284046692607004
YNL291C	0	0	0.282945736434109
YOR320C	0	0	0.281853281853282
YBL034C	0	0	0.280769230769231
YPR105C	0	0	0.279693486590038
YBR135W	0	0	0.278625954198473
YBR123C	0	0	0.277566539923954
YLL021W	0	0	0.276515151515151
YOL115W	0	0	0.275471698113208
YBL036C	0	0	0.274436090225564
YOR038C	0	0	0.273408239700375
YBR274W	0	0	0.272388059701493
YKR037C	0	0	0.271375464684015
YDR390C	0	0	0.27037037037037
YML102W	0	0	0.269372693726937
YDR014W	0	0	0.268382352941176
YEL016C	0	0	0.267399267399267
YOR216C	0	0	0.266423357664234
YDR325W	0	0	0.265454545454545
YDR240C	0	0	0.264492753623188
YNR011C	0	0	0.263537906137184
YAR002W	0	0	0.262589928057554
YJL030W	0	0	0.261648745519713
YOL007C	0	1	0.261648745519713
YNL206C	0	0	0.260714285714286
YDR407C	0	0	0.26056338028169
YNL207W	0	0	0.26056338028169
YFR031C	0	0	0.26056338028169
YOR330C	1	0	0.26056338028169
YGL027C	0	0	0.259649122807018
YBL104C	0	1	0.259649122807018
YOR112W	0	0	0.258741258741259
YOR242C	0	0	0.257839721254355
YBR131W	0	0	0.256944444444444
YIL132C	0	0	0.256055363321799
YOL102C	0	0	0.255172413793103
YBR252W	0	0	0.254295532646048
YMR061W	0	0	0.253424657534247
YGR014W	0	0	0.252559726962457
YJR003C	0	0	0.251700680272109
YBL079W	0	0	0.250847457627119
YML111W	0	0	0.25
YGL075C	0	0	0.249158249158249
YHR036W	0	0	0.248322147651007
YMR288W	0	0	0.247491638795987
YDR004W	0	0	0.246666666666667
YMR177W	0	0	0.245847176079734
YLR455W	0	0	0.245033112582781
YJR141W	0	0	0.244224422442244
YBL088C	0	0	0.243421052631579
YBR080C	0	0	0.242811501597444
YDL220C	0	0	0.242811501597444
YER171W	0	0	0.242811501597444
YBR129C	0	0	0.242811501597444
YBR195C	0	0	0.242811501597444
YLR002C	1	0	0.242811501597444
YBL007C	0	0	0.242811501597444
YJL010C	0	0	0.242811501597444
YJL072C	1	0	0.242811501597444
YJL033W	0	0	0.24203821656051
YML028W	0	0	0.241269841269841
YMR277W	0	0	0.240625
YBR188C	0	0	0.240625
YBR058C	0	0	0.240625
YML058W	0	0	0.240625
YLR003C	1	0	0.240625
YBR133C	0	0	0.2398753894081
YKR101W	0	0	0.239130434782609
YOR017W	0	0	0.238390092879257
YKR079C	0	0	0.237654320987654
YBR155W	0	0	0.236923076923077
YBR097W	0	0	0.236196319018405
YFL001W	0	0	0.235474006116208
YNL292W	0	0	0.234756097560976
YLR424W	0	0	0.234042553191489
YPR046W	0	0	0.233333333333333
YOR075W	0	0	0.232628398791541
YLR154C	0	0	0.231927710843373
YDL028C	0	0	0.231231231231231
YIR010W	0	0	0.230538922155689
YBR237W	0	0	0.229850746268657
YML038C	0	0	0.229166666666667
YER001W	0	0	0.228486646884273
YLR015W	0	0	0.227810650887574
YBR030W	0	0	0.227138643067847
YDL105W	0	0	0.226470588235294
YHR023W	0	0	0.225806451612903
YBR192W	0	0	0.225433526011561
YJL019W	0	0	0.225433526011561
YBR102C	0	0	0.225433526011561
YBR161W	0	0	0.225433526011561
YMR001C	1	0	0.225433526011561
YGL145W	0	0	0.22478386167147
YBR210W	0	0	0.224137931034483
YMR240C	0	0	0.223495702005731
YER149C	0	0	0.222857142857143
YNL164C	0	0	0.222222222222222
YGR179C	0	0	0.221590909090909
YFR037C	0	0	0.220963172804533
YGR189C	0	0	0.220338983050847
YIL123W	0	0	0.219718309859155
YLR096W	0	0	0.219101123595506
YMR305C	0	0	0.218487394957983
YML112W	0	0	0.217877094972067
YDR227W	0	0	0.217270194986072
YIL035C	0	0	0.216666666666667
YMR284W	0	0	0.21606648199446
YMR127C	0	0	0.215469613259669
YOL034W	0	0	0.214876033057851
YBR233W	0	1	0.214876033057851
YJL158C	0	0	0.214285714285714
YBL031W	0	1	0.214285714285714
YLR457C	0	0	0.213698630136986
YNL039W	0	0	0.213114754098361
YNL258C	0	0	0.212534059945504
YJR053W	0	0	0.21195652173913
YML059C	0	0	0.211382113821138
YMR285C	0	0	0.210810810810811
YNL267W	0	0	0.210242587601078
YLR272C	0	0	0.209677419354839
YBR071W	0	1	0.209677419354839
YER032W	0	0	0.20911528150134
YJR140C	0	0	0.20855614973262
YJL176C	0	0	0.208
YBR162W-A	0	0	0.207446808510638
YOL019W	0	1	0.207446808510638
YDR416W	0	0	0.206896551724138
YBL024W	0	0	0.206349206349206
YOR080W	0	0	0.205804749340369
YKL139W	0	0	0.205263157894737
YLR117C	0	0	0.204724409448819
YBR029C	0	0	0.204188481675393
YBL037W	0	0	0.203655352480418
YGL243W	0	0	0.203125
YBL020W	0	0	0.202597402597403
YBR217W	0	0	0.202072538860104
YBR041W	0	0	0.201550387596899
YLR318W	0	0	0.201030927835052
YBR257W	0	0	0.200514138817481
YDL074C	0	0	0.2
YBR081C	0	0	0.199488491048593
YBL067C	0	1	0.199488491048593
YBL061C	0	0	0.198979591836735
YOR247W	0	0	0.198473282442748
YBR022W	0	0	0.197969543147208
YPL253C	0	0	0.19746835443038
YBR259W	0	1	0.19746835443038
YGL087C	0	0	0.196969696969697
YGR276C	0	0	0.19647355163728
YKL057C	0	0	0.195979899497487
YOR304W	0	0	0.195488721804511
YML080W	0	0	0.195
YLR384C	0	0	0.194513715710723
YPL083C	0	0	0.194029850746269
YMR270C	0	0	0.193548387096774
YLR263W	0	0	0.193069306930693
YBR175W	0	0	0.192682926829268
YDR146C	0	0	0.192682926829268
YJL204C	0	0	0.192682926829268
YMR218C	0	0	0.192682926829268
YDR485C	0	0	0.192682926829268
YML095C	1	0	0.192682926829268
YGL244W	0	0	0.192214111922141
YBR007C	0	1	0.192214111922141
YBR059C	0	0	0.191747572815534
YDR161W	0	0	0.191283292978208
YBR103W	0	0	0.190821256038647
YNL030W	0	0	0.190361445783133
YPL045W	0	0	0.189903846153846
YGL203C	0	0	0.189448441247002
YBR165W	0	0	0.188995215311005
YNL216W	0	0	0.18854415274463
YLL034C	0	0	0.188095238095238
YML049C	0	0	0.187648456057007
YBL084C	0	0	0.187203791469194
YNL300W	0	1	0.187203791469194
YJR092W	0	0	0.186915887850467
YBR172C	0	0	0.186915887850467
YKR010C	0	0	0.186915887850467
YBR176W	0	0	0.186915887850467
YMR201C	0	0	0.186915887850467
YBR272C	1	0	0.186915887850467
YPR104C	0	0	0.186480186480186
YBR110W	0	0	0.186046511627907
YOR233W	0	0	0.185614849187935
YBR163W	0	1	0.185614849187935
YBL055C	0	0	0.185185185185185
YBR236C	0	0	0.184757505773672
YLR115W	0	0	0.184331797235023
YBL051C	0	0	0.183908045977011
YBL011W	0	0	0.18348623853211
YBL091C	0	0	0.183066361556064
YBR084W	0	0	0.182648401826484
YDR189W	0	0	0.182232346241458
YBR015C	0	0	0.181818181818182
YPL217C	0	0	0.18140589569161
YBL003C	0	0	0.180995475113122
YBR253W	0	0	0.18058690744921
YNR009W	0	0	0.18018018018018
YGR047C	0	0	0.179775280898876
YBR223C	0	0	0.179372197309417
YBR244W	0	0	0.178970917225951
YER164W	0	0	0.178571428571429
YJL209W	0	0	0.178173719376392
YBR254C	0	0	0.177777777777778
YLR145W	0	0	0.177383592017738
YBR008C	0	0	0.176991150442478
YPL227C	0	0	0.176600441501104
YGL216W	0	0	0.176211453744493
YJL039C	0	0	0.175824175824176
YLR442C	0	0	0.175438596491228
YBL060W	0	1	0.175438596491228
YPL167C	0	0	0.175054704595186
YOL054W	0	0	0.174672489082969
YIL038C	0	0	0.174291938997821
YOR076C	0	0	0.173913043478261
YKR013W	0	1	0.173913043478261
YOR373W	0	0	0.17353579175705
YNR012W	0	0	0.173160173160173
YBL089W	0	0	0.172786177105832
YDR414C	0	0	0.172413793103448
YBR258C	0	0	0.172043010752688
YLR086W	0	0	0.171673819742489
YBL105C	0	0	0.171306209850107
YNL313C	0	0	0.170940170940171
YIL104C	0	0	0.170575692963753
YBR141C	0	1	0.170575692963753
YGL151W	0	0	0.170212765957447
YBL032W	0	0	0.169851380042463
YHR166C	0	0	0.169491525423729
YBR082C	0	0	0.169133192389006
YGR246C	0	0	0.168776371308017
YGR238C	0	0	0.168421052631579
YBR017C	0	0	0.168067226890756
YDR147W	0	0	0.167714884696017
YDR076W	0	0	0.167364016736402
YDL093W	0	0	0.167014613778706
YPL082C	0	0	0.166666666666667
YBR167C	0	0	0.166320166320166
YBR242W	0	1	0.166320166320166
YJL013C	0	0	0.16597510373444
YBR033W	0	1	0.16597510373444
YNL068C	0	0	0.165631469979296
YBR235W	0	1	0.165631469979296
YBR194W	0	1	0.165631469979296
YJR041C	0	0	0.165289256198347
YKR083C	0	0	0.164948453608247
YMR075W	0	0	0.164609053497942
YNL163C	0	0	0.164271047227926
YML103C	0	0	0.163934426229508
YBR020W	0	0	0.16359918200409
YDR021W	0	0	0.163265306122449
YAR003W	0	0	0.162932790224033
YBL026W	0	0	0.16260162601626
YGL016W	0	0	0.162271805273834
YGR098C	0	0	0.161943319838057
YBR061C	0	0	0.161616161616162
YJR135C	0	0	0.161290322580645
YOR353C	0	0	0.160965794768612
YML006C	0	0	0.160642570281124
YPL122C	0	0	0.160320641282565
YBL091C-A	0	1	0.160320641282565
YBR279W	0	0	0.16
YHR127W	0	1	0.16
YPL155C	0	0	0.159680638722555
YML094W	0	0	0.159362549800797
YJL197W	0	1	0.159362549800797
YMR125W	0	0	0.159045725646123
YPR070W	0	0	0.158730158730159
YDR449C	0	0	0.158415841584158
YBR260C	0	0	0.158102766798419
YOL076W	0	0	0.157790927021696
YDR075W	0	0	0.15748031496063
YJL087C	0	0	0.157170923379175
YDL225W	0	0	0.156862745098039
YKL014C	0	0	0.156555772994129
YLR085C	0	0	0.15625
YBR227C	0	1	0.15625
YDL043C	0	0	0.155945419103314
YER118C	0	0	0.155642023346304
YPL115C	0	0	0.155339805825243
YPL007C	0	0	0.155038759689922
YNL022C	0	0	0.154738878143133
YLR433C	0	0	0.154440154440154
YJL125C	0	0	0.154142581888247
YOR308C	0	0	0.153992395437262
YLL003W	0	0	0.153992395437262
YBR219C	0	1	0.153992395437262
YBR002C	0	0	0.153992395437262
YBL006C	0	0	0.153992395437262
YLL008W	0	0	0.153992395437262
YBL025W	0	0	0.153992395437262
YER129W	1	0	0.153992395437262
YBR004C	0	0	0.153700189753321
YER157W	0	0	0.153409090909091
YBL106C	0	0	0.153119092627599
YNL247W	0	0	0.152830188679245
YOR243C	0	0	0.152542372881356
YEL056W	0	0	0.152255639097744
YGL116W	0	0	0.151969981238274
YDR473C	0	0	0.151685393258427
YLR314C	0	0	0.151401869158879
YMR283C	0	0	0.151119402985075
YBR173C	0	0	0.150837988826816
YBR199W	0	0	0.150557620817844
YOR269W	0	0	0.150278293135436
YGR198W	0	0	0.15
YBR264C	0	0	0.149722735674677
YDL240W	0	0	0.149446494464945
YCL029C	0	0	0.149171270718232
YBR159W	0	0	0.148897058823529
YBL107C	0	1	0.148897058823529
YPL210C	0	0	0.148623853211009
YBR293W	0	0	0.148351648351648
YHR061C	0	0	0.148080438756856
YOL145C	0	0	0.147810218978102
YDL040C	0	0	0.147540983606557
YER105C	0	0	0.147272727272727
YER172C	0	0	0.147005444646098
YFR036W	0	0	0.146739130434783
YDR312W	0	0	0.146473779385172
YBR243C	0	0	0.146209386281588
YKL048C	0	0	0.145945945945946
YOR039W	0	0	0.14568345323741
YBR121C	0	0	0.145421903052065
YCL063W	0	0	0.145161290322581
YBR170C	0	0	0.144901610017889
YDR334W	0	0	0.144642857142857
YPL243W	0	0	0.144385026737968
YBR289W	0	0	0.144128113879004
YBR142W	0	0	0.143872113676732
YIL144W	0	0	0.143617021276596
YPR057W	0	0	0.143362831858407
YNL227C	0	0	0.143109540636042
YNR015W	0	0	0.142857142857143
YBL001C	0	0	0.142605633802817
YJR104C	0	0	0.142355008787346
YJL095W	0	0	0.142105263157895
YBR225W	0	1	0.142105263157895
YBR187W	0	1	0.142105263157895
YBL047C	0	0	0.141856392294221
YBR096W	0	1	0.141856392294221
YDL030W	0	0	0.141608391608392
YBR009C	0	0	0.141361256544503
YGR072W	0	0	0.141114982578397
YLR055C	0	0	0.140869565217391
YGR270W	0	0	0.140625
YGL092W	0	0	0.140381282495667
YBL080C	0	0	0.140138408304498
YLL036C	0	0	0.139896373056995
YBR273C	0	0	0.139655172413793
YBR239C	0	1	0.139655172413793
YBR229C	0	0	0.139414802065404
YER013W	0	0	0.139175257731959
YJL098W	0	0	0.13893653516295
YLR039C	0	0	0.138698630136986
YBR231C	0	0	0.138461538461538
YKL205W	0	0	0.138225255972696
YDR211W	0	0	0.137989778534923
YJL203W	0	0	0.137755102040816
YMR091C	0	0	0.137521222410866
YFR013W	0	0	0.13728813559322
YPL020C	0	0	0.137055837563452
YJL006C	0	0	0.136824324324324
YMR128W	0	0	0.136593591905565
YLR079W	0	0	0.136363636363636
YBL017C	0	0	0.136134453781513
YJL124C	0	0	0.135906040268456
YHR204W	0	0	0.135678391959799
YPL175W	0	0	0.135451505016722
YGL058W	0	0	0.135225375626043
YBR221C	0	0	0.135
YER116C	0	0	0.13477537437604
YBR197C	0	1	0.13477537437604
YML071C	0	0	0.134551495016611
YBR011C	0	0	0.134328358208955
YBL056W	0	0	0.134105960264901
YMR038C	0	0	0.133884297520661
YDR364C	0	0	0.133663366336634
YOL021C	0	0	0.133443163097199
YIL126W	0	0	0.133223684210526
YNL201C	0	0	0.133004926108374
YJR112W	0	0	0.132786885245902
YJL061W	0	0	0.132569558101473
YJR030C	0	1	0.132569558101473
YEL003W	0	0	0.132352941176471
YBR205W	0	0	0.132137030995106
YKL116C	0	0	0.131921824104235
YDR170C	0	0	0.131707317073171
YEL055C	0	0	0.131493506493506
YFR002W	0	0	0.13128038897893
YBR119W	0	0	0.131067961165049
YLR049C	0	1	0.131067961165049
YBR166C	0	0	0.130856219709208
YNL064C	0	0	0.130645161290323
YKL078W	0	0	0.130434782608696
YPL125W	0	0	0.130225080385852
YDR181C	0	0	0.130016051364366
YGL175C	0	0	0.129807692307692
YBR125C	0	1	0.129807692307692
YOR115C	0	0	0.1296
YOL012C	0	0	0.129392971246006
YPL174C	0	0	0.129186602870813
YBR062C	0	1	0.129186602870813
YDR395W	0	0	0.128980891719745
YJL047C	0	0	0.128775834658188
YNL307C	0	0	0.128571428571429
YJR076C	0	0	0.128367670364501
YGL094C	0	0	0.128164556962025
YBR216C	0	0	0.127962085308057
YNL257C	0	0	0.127760252365931
YBL041W	0	0	0.12755905511811
YOR001W	0	0	0.127358490566038
YDR082W	0	0	0.127158555729984
YOL068C	0	0	0.126959247648903
YNL181W	0	1	0.126959247648903
YML082W	0	0	0.126760563380282
YLR440C	0	0	0.1265625
YPR017C	0	0	0.126365054602184
YER022W	0	0	0.126168224299065
YLR405W	0	0	0.12597200622084
YML064C	0	0	0.125776397515528
YLR020C	0	0	0.125581395348837
YBL058W	0	0	0.125386996904025
YMR047C	0	0	0.125193199381762
YKL075C	0	0	0.125
YBR122C	0	0	0.124807395993837
YNL076W	0	0	0.124615384615385
YBR077C	0	0	0.124423963133641
YKR060W	0	0	0.124233128834356
YOR326W	0	0	0.124042879019908
YDR060W	0	0	0.123867069486405
YDR478W	0	0	0.123867069486405
YER151C	0	0	0.123867069486405
YHR178W	0	0	0.123867069486405
YHR065C	0	0	0.123867069486405
YIL131C	0	0	0.123867069486405
YBL068W	0	0	0.123867069486405
YAL047C	0	0	0.123867069486405
YPL164C	1	0	0.123867069486405
YLR321C	0	0	0.1236802413273
YBR140C	0	0	0.123493975903614
YGR078C	0	0	0.123308270676692
YGR003W	0	0	0.123123123123123
YBR164C	0	0	0.122938530734633
YDR495C	0	0	0.122754491017964
YLR376C	0	0	0.122571001494768
YMR032W	0	0	0.122388059701493
YJL129C	0	0	0.12220566318927
YKR063C	0	0	0.12202380952381
YBR024W	0	0	0.12184249628529
YNL132W	0	0	0.121661721068249
YGR158C	0	0	0.121481481481481
YJR042W	0	0	0.121301775147929
YPL086C	0	0	0.121122599704579
YJL168C	0	0	0.12094395280236
YMR301C	0	0	0.120765832106038
YBR086C	0	0	0.120588235294118
YPL126W	0	0	0.120411160058737
YPR056W	0	0	0.120234604105572
YBR063C	0	1	0.120234604105572
YGR083C	0	0	0.120058565153734
YBR204C	0	1	0.120058565153734
YIL031W	0	0	0.119883040935673
YJR032W	0	0	0.11970802919708
YKR078W	0	0	0.119533527696793
YHR103W	0	0	0.119359534206696
YGL099W	0	0	0.119186046511628
YMR299C	0	0	0.119013062409289
YKL021C	0	0	0.118840579710145
YHR013C	0	0	0.118668596237337
YGR104C	0	0	0.11849710982659
YBR283C	0	0	0.118326118326118
YOR123C	0	0	0.118155619596542
YBL057C	0	0	0.117985611510791
YCR016W	0	0	0.117816091954023
YHR069C	0	0	0.117647058823529
YNL123W	0	0	0.117478510028653
YER177W	0	0	0.117310443490701
YIL085C	0	0	0.117142857142857
YDL064W	0	0	0.1169757489301
YDL013W	0	0	0.116809116809117
YML097C	0	0	0.116642958748222
YGL127C	0	0	0.116477272727273
YOR151C	0	0	0.116312056737589
YKL154W	0	0	0.11614730878187
YML093W	0	0	0.115983026874116
YOL149W	0	0	0.115819209039548
YBR038W	0	0	0.115655853314528
YBR168W	0	0	0.115492957746479
YGR217W	0	0	0.115330520393812
YBR036C	0	0	0.115168539325843
YKR095W	0	0	0.115007012622721
YMR227C	0	0	0.11484593837535
YNR051C	0	0	0.114685314685315
YGR090W	0	0	0.114525139664804
YBR151W	0	1	0.114525139664804
YJR089W	0	0	0.114365411436541
YMR294W	0	0	0.114206128133705
YBL074C	0	0	0.114047287899861
YBR211C	0	0	0.113888888888889
YBR290W	0	0	0.11373092926491
YPL151C	0	0	0.113573407202216
YDR243C	0	0	0.113416320885201
YER168C	0	0	0.113259668508287
YGR108W	0	0	0.113103448275862
YGR004W	0	0	0.112947658402204
YMR213W	0	0	0.112792297111417
YPR055W	0	0	0.112637362637363
YBR108W	0	1	0.112637362637363
YER112W	0	0	0.112482853223594
YKL022C	0	0	0.112328767123288
YBR270C	0	1	0.112328767123288
YPL127C	0	0	0.112175102599179
YML081W	0	1	0.112175102599179
YBR198C	0	0	0.112021857923497
YIL128W	0	0	0.111869031377899
YBL082C	0	0	0.111716621253406
YLR335W	0	0	0.11156462585034
YNL189W	0	0	0.111413043478261
YDR118W	0	0	0.111261872455902
YDR318W	0	0	0.111111111111111
YOR165W	0	0	0.110960757780785
YNR048W	0	0	0.110810810810811
YDR207C	0	0	0.110661268556005
YMR268C	0	0	0.110512129380054
YEL037C	0	0	0.110363391655451
YBR246W	0	1	0.110363391655451
YMR093W	0	0	0.110215053763441
YOR061W	0	0	0.11006711409396
YGL173C	0	0	0.109919571045576
YIL030C	0	0	0.10978835978836
YKL054C	0	0	0.10978835978836
YGR071C	0	1	0.10978835978836
YJR060W	0	0	0.10978835978836
YBR179C	0	0	0.10978835978836
YJR070C	0	0	0.10978835978836
YBL102W	0	0	0.10978835978836
YLR435W	0	0	0.10978835978836
YGR081C	0	0	0.10978835978836
YKR001C	0	0	0.10978835978836
YJR046W	1	0	0.10978835978836
YLR067C	0	0	0.109643328929987
YLR305C	0	0	0.109498680738786
YDL127W	0	0	0.10935441370224
YLR401C	0	0	0.109210526315789
YJR035W	0	0	0.109067017082786
YJR090C	0	0	0.108923884514436
YDR120C	0	0	0.108781127129751
YJL181W	0	1	0.108781127129751
YNR038W	0	0	0.108638743455497
YML099C	0	0	0.108496732026144
YDL090C	0	0	0.108355091383812
YMR231W	0	0	0.108213820078227
YBR095C	0	0	0.108072916666667
YLR396C	0	0	0.107932379713914
YDR292C	0	0	0.107792207792208
YIL149C	0	0	0.107652399481193
YGL065C	0	0	0.107512953367876
YPL112C	0	0	0.107373868046572
YBL093C	0	0	0.107235142118863
YBR106W	0	0	0.107096774193548
YGR113W	0	0	0.106958762886598
YBR016W	0	0	0.106821106821107
YOL066C	0	0	0.106683804627249
YPL029W	0	0	0.106546854942234
YNL256W	0	0	0.106410256410256
YLR397C	0	0	0.106274007682458
YOR141C	0	1	0.106274007682458
YFR010W	0	0	0.10613810741688
YGL021W	0	0	0.106002554278416
YGL240W	0	0	0.105867346938776
YNL059C	0	0	0.105732484076433
YGL064C	0	0	0.10559796437659
YLR084C	0	0	0.105463786531131
YDL156W	0	1	0.105463786531131
YLR430W	0	0	0.105329949238579
YIL115C	0	0	0.105196451204056
YHR040W	0	0	0.105063291139241
YBR171W	0	0	0.104930467762326
YDL117W	0	0	0.10479797979798
YLR451W	0	0	0.104665825977301
YBR220C	0	1	0.104665825977301
YLR088W	0	0	0.104534005037783
YER007W	0	0	0.10440251572327
YBR200W	0	0	0.10427135678392
YAL011W	0	0	0.104140526976161
YBR023C	0	0	0.104010025062657
YGR218W	0	0	0.103879849812265
YNL308C	0	0	0.10375
YIL159W	0	0	0.103620474406991
YNL041C	0	0	0.103491271820449
YJL041W	0	0	0.103362391033624
YKR008W	0	0	0.103233830845771
YML041C	0	0	0.103105590062112
YPL157W	0	0	0.102977667493797
YHR077C	0	0	0.102850061957869
YGR041W	0	0	0.102722772277228
YOR129C	0	0	0.102595797280593
YBL050W	0	0	0.102469135802469
YNL021W	0	0	0.102342786683107
YLR024C	0	0	0.102216748768473
YLR276C	0	0	0.102091020910209
YOR058C	0	0	0.101965601965602
YBR049C	0	0	0.101840490797546
YER180C	0	0	0.10171568627451
YKL032C	0	0	0.101591187270502
YGR274C	0	0	0.101466992665037
YGR252W	0	0	0.101343101343101
YKL173W	0	0	0.101219512195122
YJR132W	0	0	0.101096224116931
YDR451C	0	0	0.100973236009732
YLR398C	0	0	0.100850546780073
YPR022C	0	1	0.100850546780073
YGR116W	0	0	0.100728155339806
YPR111W	0	0	0.100606060606061
YGL210W	0	0	0.100484261501211
YOR206W	0	0	0.100362756952842
YPR190C	0	0	0.10024154589372
YHR107C	0	0	0.100120627261761
YML043C	0	0	0.1
YPR031W	0	0	0.0998796630565584
YDR324C	0	0	0.0997596153846154
YBL027W	0	0	0.099639855942377
YMR239C	0	0	0.0995203836930456
YGL043W	0	0	0.0994011976047904
YPL269W	0	0	0.0992822966507177
YDR409W	0	0	0.0991636798088411
YKL165C	0	0	0.0990453460620525
YDR183W	0	0	0.098927294398093
YOR188W	0	0	0.0988095238095238
YDR137W	0	0	0.098692033293698
YDR299W	0	0	0.0985748218527316
YKL125W	0	0	0.0984578884934757
YJL186W	0	0	0.0983412322274882
YJL091C	0	0	0.0982248520710059
YOR106W	0	0	0.0981087470449173
YPR060C	0	0	0.0979929161747344
YLR033W	0	0	0.097877358490566
YNL231C	0	0	0.0977620730270907
YGR251W	0	0	0.0976470588235294
YIL020C	0	0	0.0975323149236193
YHR196W	0	0	0.0974178403755869
YOR143C	0	0	0.0973036342321219
YGL232W	0	0	0.0971896955503513
YHR085W	0	0	0.0970760233918129
YHR167W	0	0	0.0969626168224299
YPL146C	0	0	0.0968494749124854
YKR086W	0	0	0.0967365967365967
YBR186W	0	0	0.0966239813736903
YPR169W	0	0	0.0965116279069767
YLR068W	0	0	0.0963995354239257
YKL068W	0	0	0.0962877030162413
YOL078W	0	0	0.0961761297798378
YDL001W	0	1	0.0961761297798378
YLR131C	0	0	0.0960648148148148
YLL035W	0	0	0.0959537572254335
YDR303C	0	0	0.0958429561200924
YBR261C	0	1	0.0958429561200924
YLR309C	0	0	0.0957324106113033
YMR223W	0	0	0.0956221198156682
YGR134W	0	0	0.095512082853855
YBR003W	0	0	0.0954022988505747
YMR014W	0	0	0.095292766934558
YDL077C	0	0	0.0951834862385321
YNL221C	0	0	0.0950744558991982
YHR090C	0	0	0.0949656750572082
YKL166C	0	0	0.0948571428571429
YGR278W	0	0	0.0947488584474886
YIR004W	0	0	0.0946408209806157
YER161C	0	0	0.0945330296127563
YDR179C	0	0	0.0944254835039818
YDL167C	0	0	0.0943181818181818
YER132C	0	0	0.094211123723042
YOL041C	0	0	0.0941043083900227
YLR368W	0	0	0.0939977349943375
YNL214W	0	0	0.0938914027149321
YGL066W	0	0	0.0937853107344633
YNR052C	0	0	0.0936794582392776
YJL110C	0	0	0.0935738444193912
YBR212W	0	0	0.0934684684684685
YBR255W	0	1	0.0934684684684685
YDL209C	0	0	0.093363329583802
YDL044C	0	0	0.0932584269662921
YPL242C	0	0	0.0931537598204265
YLR200W	0	0	0.0930493273542601
YJL025W	0	0	0.0929451287793953
YBR127C	0	0	0.092841163310962
YMR137C	0	0	0.0927374301675978
YDR164C	0	0	0.0926339285714286
YDL148C	0	0	0.0925306577480491
YDR081C	0	0	0.0924276169265033
YNL091W	0	0	0.0923248053392658
YDL219W	0	0	0.0922222222222222
YDL020C	0	0	0.0921198668146504
YDR108W	0	0	0.0920177383592018
YBR265W	0	0	0.0919158361018826
YKL203C	0	0	0.0918141592920354
YNR054C	0	0	0.0917127071823204
YKR072C	0	0	0.0916114790286976
YHR134W	0	0	0.0915104740904079
YDR465C	0	0	0.0914096916299559
YBR153W	0	0	0.0913091309130913
YLR410W	0	0	0.0912087912087912
YOL144W	0	0	0.0911086717892426
YLR336C	0	0	0.0910087719298246
YER127W	0	0	0.0909090909090909
YDL006W	0	0	0.0908096280087527
YIL095W	0	0	0.0907103825136612
YLR319C	0	0	0.0906113537117904
YJL076W	0	0	0.0905125408942203
YDR389W	0	0	0.0904139433551198
YFR005C	0	0	0.0903155603917301
YNL282W	0	0	0.0902173913043478
YOR014W	0	0	0.0901194353963084
YBR078W	0	0	0.0900216919739696
YPL055C	0	0	0.0899241603466956
YLR222C	0	0	0.0898268398268398
YOL080C	0	0	0.0897297297297297
YOR048C	0	0	0.0896328293736501
YER176W	0	0	0.0895361380798274
YGR145W	0	0	0.0894396551724138
YOL125W	0	0	0.0893433799784715
YNL182C	0	0	0.089247311827957
YDR469W	0	0	0.0891514500537057
YBR143C	0	0	0.0890557939914163
YDR191W	0	0	0.0889603429796356
YPL254W	0	0	0.088865096359743
YCL054W	0	0	0.0887700534759358
YDR195W	0	0	0.0886752136752137
YJR075W	0	0	0.0885805763073639
YJL207C	0	0	0.0884861407249467
YDR173C	0	0	0.0883919062832801
YHL007C	0	0	0.0882978723404255
YPR164W	0	0	0.0882040382571732
YDR457W	0	0	0.0881104033970276
YLR014C	0	0	0.088016967126193
YGL003C	0	0	0.0879237288135593
YLR418C	0	0	0.0878306878306878
YDL201W	0	0	0.087737843551797
YDR480W	0	0	0.0876451953537487
YNL199C	0	0	0.0875527426160338
YGR162W	0	0	0.0874604847207587
YPR112C	0	0	0.0873684210526316
YLR238W	0	0	0.0872765509989485
YIL127C	0	0	0.0871848739495798
YDR464W	0	0	0.087093389296957
YJL127C	0	0	0.0870020964360587
YOR091W	0	0	0.0869109947643979
YGL155W	0	0	0.0868200836820084
YBR193C	0	0	0.0867293625914316
YDR412W	0	0	0.0866388308977036
YBR263W	0	0	0.086548488008342
YDL197C	0	0	0.0864583333333333
YKR024C	0	0	0.0863683662851197
YNL232W	0	0	0.0862785862785863
YPL211W	0	0	0.0861889927310488
YPR174C	0	1	0.0861889927310488
YOR016C	0	0	0.0860995850622407
YFL009W	0	0	0.0860103626943005
YCR057C	0	0	0.0859213250517598
YLR215C	0	0	0.0858324715615305
YOL138C	0	0	0.0857438016528926
YPR173C	0	0	0.0856553147574819
YDR228C	0	0	0.0855670103092784
YJL111W	0	0	0.0854788877445932
YJL050W	0	0	0.0853909465020576
YHR206W	0	0	0.0853031860226105
YBL028C	0	0	0.0852156057494867
YJL065C	0	0	0.0851282051282051
YPL161C	0	0	0.0850409836065574
YDL159W	0	0	0.0849539406345957
YFL002C	0	0	0.0848670756646217
YFL034W	0	1	0.0848670756646217
YBL076C	0	0	0.0847803881511747
YGL133W	0	0	0.0846938775510204
YDL005C	0	0	0.0846075433231396
YGL111W	0	0	0.0845213849287169
YNR023W	0	0	0.0844354018311292
YMR117C	0	0	0.084349593495935
YIL096C	0	0	0.0842639593908629
YOL003C	0	0	0.0841784989858012
YPL116W	0	0	0.0840932117527862
YER002W	0	0	0.0840080971659919
YDR472W	0	0	0.0839231547017189
YIL063C	0	0	0.0838383838383838
YLR357W	0	0	0.0837537840565086
YOR287C	0	0	0.0836693548387097
YJR097W	0	0	0.0835850956696878
YPR139C	0	0	0.0835010060362173
YDL063C	0	0	0.0834170854271357
YCR035C	0	0	0.0833333333333333
YOR349W	0	0	0.0832497492477432
YER093C	0	0	0.0831663326653307
YML036W	0	0	0.0830830830830831
YGL097W	0	0	0.083
YLR176C	0	0	0.0829170829170829
YBR107C	0	0	0.0828343313373253
YGR074W	0	0	0.0827517447657029
YJR144W	0	0	0.0826693227091633
YFL025C	0	0	0.0825870646766169
YPR095C	0	0	0.0825049701789264
YPR118W	0	0	0.0824230387288977
YKR029C	0	0	0.0823412698412698
YPR052C	0	0	0.0822596630327057
YDR130C	0	0	0.0821782178217822
YHR014W	0	0	0.0820969337289812
YPR186C	0	0	0.0820158102766798
YPL043W	0	0	0.0819348469891412
YGR103W	0	0	0.0818540433925049
YDR165W	0	0	0.0817733990147783
YFL023W	0	0	0.0816929133858268
YER122C	0	0	0.0816125860373648
YDR308C	0	0	0.081532416502947
YMR106C	0	0	0.0814524043179588
YOR334W	0	0	0.0813725490196078
YGL060W	0	1	0.0813725490196078
YHR169W	0	0	0.0812928501469148
YDR448W	0	0	0.0812133072407045
YKR030W	0	0	0.0811339198435973
YNL263C	0	0	0.0810546875
YDL154W	0	0	0.0809756097560976
YDR257C	0	1	0.0809756097560976
YDL141W	0	0	0.0808966861598441
YOR241W	0	0	0.0808179162609542
YDR289C	0	0	0.0807392996108949
YDR301W	0	0	0.0806608357628766
YLL024C	0	0	0.0805825242718447
YDL031W	0	0	0.0805043646944714
YMR309C	0	0	0.0804263565891473
YER146W	0	0	0.0803484995159729
YKL149C	0	0	0.0802707930367505
YLL031C	0	0	0.0801932367149758
YDL116W	0	0	0.0801158301158301
YAL033W	0	0	0.0800385728061716
YDR283C	0	0	0.0799614643545279
YDR295C	0	0	0.0798845043310876
YAR018C	0	0	0.0798076923076923
YOR249C	0	0	0.079731027857829
YBR074W	0	1	0.079731027857829
YNL062C	0	0	0.0796545105566219
YIL061C	0	0	0.0795781399808245
YKL074C	0	0	0.0795019157088123
YPR179C	0	0	0.0794258373205742
YOR307C	0	0	0.0793499043977055
YFR048W	0	0	0.0792741165234002
YOR119C	0	0	0.0791984732824427
YPR131C	0	0	0.0791229742612011
YBL022C	0	0	0.079047619047619
YHR062C	0	0	0.0789724072312084
YOL004W	0	0	0.0789473684210526
YOL018C	0	0	0.0789473684210526
YIL143C	0	0	0.0789473684210526
YBR111C	0	1	0.0789473684210526
YNL236W	0	0	0.0789473684210526
YML062C	0	0	0.0789473684210526
YDL175C	0	0	0.0789473684210526
YDR087C	0	0	0.0789473684210526
YOR239W	0	0	0.0789473684210526
YHL038C	0	0	0.0789473684210526
YPL128C	0	0	0.0789473684210526
YGL130W	0	0	0.0789473684210526
YOR101W	0	0	0.0789473684210526
YDR069C	1	0	0.0789473684210526
YOR274W	0	0	0.0788732394366197
YNL107W	0	0	0.0787992495309568
YPL193W	0	0	0.0787253983130272
YNL289W	0	0	0.0786516853932584
YOR319W	0	0	0.078578110383536
YOL103W	0	0	0.0785046728971963
YDL002C	0	0	0.0784313725490196
YLR320W	0	0	0.0783582089552239
YHR070W	0	0	0.0782851817334576
YCL014W	0	0	0.0782122905027933
YLR017W	0	0	0.0781395348837209
YDR514C	0	1	0.0781395348837209
YJL085W	0	0	0.0780669144981413
YPR161C	0	0	0.0779944289693593
YLR022C	0	0	0.0779220779220779
YHL023C	0	1	0.0779220779220779
YBR207W	0	0	0.0778498609823911
YDL211C	0	1	0.0778498609823911
YHR088W	0	0	0.0777777777777778
YML010W	0	0	0.0777058279370953
YGL150C	0	0	0.077634011090573
YDR190C	0	0	0.0775623268698061
YLR106C	0	0	0.0774907749077491
YOR244W	0	0	0.0774193548387097
YNL118C	0	0	0.0773480662983425
YOR046C	0	0	0.0772769089236431
YIL066C	0	0	0.0772058823529412
YLL011W	0	0	0.0771349862258953
YLR071C	0	0	0.0770642201834862
YDR049W	0	1	0.0770642201834862
YOR191W	0	0	0.076993583868011
YER029C	0	0	0.0769230769230769
YDR083W	0	0	0.0768526989935956
YKL179C	0	0	0.076782449725777
YMR113W	0	0	0.0767123287671233
YLR399C	0	0	0.0766423357664234
YDL150W	0	0	0.0765724703737466
YBR152W	0	0	0.0765027322404372
YGR091W	0	0	0.0764388489208633
YHR066W	0	0	0.0764388489208633
YML046W	0	0	0.0764388489208633
YDL051W	0	0	0.0764388489208633
YML031W	0	0	0.0764388489208633
YNL153C	0	0	0.0764388489208633
YLR129W	0	0	0.0764388489208633
YEL015W	0	0	0.0764388489208633
YLR143W	0	1	0.0764388489208633
YDR335W	0	0	0.0764388489208633
YHR152W	0	0	0.0764388489208633
YNL090W	0	0	0.0764388489208633
YDR527W	0	0	0.0764388489208633
YDL108W	0	0	0.0764388489208633
YKL017C	1	0	0.0764388489208633
YKL010C	0	0	0.0763701707097934
YOR116C	0	0	0.0763016157989228
YDR427W	0	0	0.0762331838565022
YGR089W	0	0	0.0761648745519713
YOR279C	0	0	0.0760966875559534
YKL015W	0	0	0.0760286225402504
YPR072W	0	0	0.0759606791778374
YNL297C	0	0	0.0758928571428571
YOR296W	0	1	0.0758928571428571
YOR207C	0	0	0.0758251561106155
YLR018C	0	0	0.0757575757575758
YMR307W	0	0	0.0756901157613535
YDR089W	0	0	0.0756227758007118
YER148W	0	0	0.0755555555555556
YDR326C	0	0	0.0754884547069272
YLR147C	0	0	0.0754214729370009
YLR035C	0	0	0.075354609929078
YDR198C	0	0	0.0752878653675819
YHR165C	0	0	0.0752212389380531
YDR117C	0	1	0.0752212389380531
YPL228W	0	0	0.0751547303271441
YLR409C	0	0	0.0750883392226148
YOL089C	0	0	0.0750220653133274
YGR092W	0	0	0.0749559082892416
YAR019C	0	0	0.0748898678414097
YDL231C	0	0	0.0748239436619718
YBR234C	0	0	0.0747581354441513
YNL222W	0	0	0.0746924428822496
YDR017C	0	0	0.0746268656716418
YOR168W	0	0	0.0745614035087719
YMR207C	0	0	0.0744960560911481
YDR213W	0	0	0.074430823117338
YOR056C	0	0	0.0743657042869641
YBR101C	0	0	0.0743006993006993
YDR144C	0	0	0.074235807860262
YJR069C	0	0	0.0741710296684119
YGR180C	0	0	0.0741063644289451
YMR164C	0	0	0.0740418118466899
YER042W	0	0	0.0739773716275022
YCR094W	0	0	0.0739130434782609
YHR201C	0	0	0.0738488271068636
YMR129W	0	0	0.0737847222222222
YEL018W	0	0	0.0737207285342585
YML007W	0	0	0.0736568457538995
YCL031C	0	0	0.0735930735930736
YKR036C	0	0	0.0735294117647059
YBR010W	0	0	0.0734658599827139
YIL016W	0	0	0.0734024179620035
YNL047C	0	0	0.0733788395904437
YBR028C	0	1	0.0733788395904437
YDL132W	0	0	0.0733788395904437
YMR211W	0	0	0.0733788395904437
YDR400W	0	0	0.0733788395904437
YLR127C	0	0	0.0733788395904437
YMR306W	0	0	0.0733788395904437
YGL171W	0	0	0.0733788395904437
YNL029C	0	0	0.0733788395904437
YJL029C	0	0	0.0733788395904437
YJL069C	0	0	0.0733788395904437
YOR322C	0	0	0.0733788395904437
YKR028W	0	0	0.0733788395904437
YDL122W	0	0	0.0733788395904437
YOR346W	1	0	0.0733788395904437
YML114C	0	0	0.0733162830349531
YJL148W	0	0	0.0732538330494037
YGL190C	0	0	0.0731914893617021
YLR139C	0	0	0.0731292517006803
YIL110W	0	0	0.0730671197960918
YLR287C	0	1	0.0730671197960918
YEL062W	0	0	0.0730050933786078
YIR023W	0	0	0.0729431721798134
YGR119C	0	0	0.0728813559322034
YDR346C	0	0	0.0728196443691787
YDL073W	0	1	0.0728196443691787
YGR272C	0	0	0.0727580372250423
YGR129W	0	0	0.0726965342349958
YLR214W	0	0	0.0726351351351351
YKR025W	0	0	0.0725738396624473
YNL161W	0	0	0.0725126475548061
YJR002W	0	0	0.0724515585509688
YGR184C	0	0	0.0723905723905724
YNL124W	0	0	0.0723296888141295
YHR200W	0	0	0.0722689075630252
YDL047W	0	0	0.072208228379513
YJL011C	0	0	0.0721476510067114
YHR144C	0	0	0.0720871751886002
YNL215W	0	1	0.0720871751886002
YML034W	0	0	0.0720268006700168
YDL088C	0	0	0.0719665271966527
YNL119W	0	0	0.0719063545150502
YPL011C	0	0	0.0718462823725982
YLR114C	0	0	0.0717863105175292
YDR477W	0	0	0.0717264386989158
YGR229C	0	0	0.0716666666666667
YBR268W	0	0	0.0716069941715237
YFL003C	0	0	0.0715474209650582
YHR030C	0	0	0.0714879467996675
YNL243W	0	0	0.0714285714285714
YGL019W	0	0	0.0713692946058091
YNL001W	0	0	0.0713101160862355
YLR403W	0	0	0.0712510356255178
YOR160W	0	0	0.0711920529801325
YMR036C	0	0	0.0711331679073615
YGR173W	0	1	0.0711331679073615
YBR109C	0	0	0.0710743801652893
YNL248C	0	0	0.0710156895127993
YOL124C	0	0	0.070957095709571
YLR126C	0	0	0.0708985985160758
YBL038W	0	0	0.070840197693575
YDR245W	0	0	0.0707818930041152
YPL138C	0	0	0.0707236842105263
YPL105C	0	1	0.0707236842105263
YOL070C	0	1	0.0707236842105263
YNL032W	0	0	0.0706655710764174
YKL082C	0	0	0.0706075533661741
YOR372C	0	0	0.0705496308449549
YKL172W	0	0	0.0704918032786885
YLR371W	0	0	0.0704340704340704
YCL011C	0	0	0.0703764320785597
YGR128C	0	0	0.0703188879803761
YPL050C	0	0	0.0702614379084967
YPR048W	0	1	0.0702614379084967
YJR055W	0	0	0.0702040816326531
YIL009W	0	0	0.0701468189233279
YEL030W	0	0	0.0700896495517522
YBR154C	0	0	0.0700325732899023
YOL095C	0	0	0.0699755899104963
YCR042C	0	0	0.0699186991869919
YML096W	0	1	0.0699186991869919
YDL160C	0	0	0.0698619008935824
YHR110W	0	0	0.0698051948051948
YOR069W	0	0	0.0697485806974858
YGL238W	0	0	0.0696920583468395
YIL019W	0	0	0.0696356275303644
YMR153W	0	0	0.06957928802589
YIL002C	0	0	0.0695230396119644
YDR538W	0	0	0.0694668820678514
YDR422C	0	0	0.069410815173527
YCR047C	0	0	0.0693548387096774
YIL103W	0	0	0.0692989524576954
YAL001C	0	0	0.0692431561996779
YGR245C	0	0	0.0691874497184232
YKR056W	0	0	0.0691318327974277
YKR002W	0	0	0.0690763052208835
YDR311W	0	0	0.0690208667736758
YDR370C	0	1	0.0690208667736758
YBR025C	0	0	0.0689655172413793
YAL021C	0	0	0.0689102564102564
YCR077C	0	0	0.0688550840672538
YLR190W	0	0	0.0688
YOR095C	0	0	0.0687450039968026
YDR359C	0	0	0.0686900958466454
YJL162C	0	1	0.0686900958466454
YMR080C	0	0	0.068635275339186
YDR026C	0	1	0.068635275339186
YNL048W	0	0	0.0685805422647528
YMR212C	0	0	0.0685258964143426
YPR051W	0	0	0.0684713375796178
YAL059W	0	0	0.0684168655529037
YBL018C	0	0	0.068362480127186
YPL093W	0	0	0.068308181096108
YIR009W	0	0	0.0682539682539682
YDR323C	0	0	0.0681998413957177
YPR137W	0	0	0.0681458003169572
YOR110W	0	0	0.0680918448139351
YOR232W	0	0	0.0680379746835443
YFR038W	0	1	0.0680379746835443
YNL165W	0	1	0.0680379746835443
YMR275C	0	0	0.0679841897233202
YJR084W	0	0	0.0679304897314376
YGR002C	0	0	0.0678768745067088
YPL141C	0	1	0.0678768745067088
YMR310C	0	0	0.0678233438485804
YCR014C	0	0	0.0677698975571316
YIL147C	0	0	0.0677165354330709
YOL064C	0	0	0.0676632572777341
YPL140C	0	0	0.0676100628930818
YML113W	0	0	0.0675569520816968
YER006W	0	0	0.0675039246467818
YJR054W	0	1	0.0675039246467818
YPL158C	0	1	0.0675039246467818
YDR399W	0	0	0.0674509803921569
YFR001W	0	0	0.0673981191222571
YNL154C	0	0	0.06734534064213
YPL139C	0	0	0.0672926447574335
YOL001W	0	0	0.0672400312744331
YDR253C	0	0	0.0671875
YBL090W	0	0	0.0671350507416081
YGR262C	0	0	0.0670826833073323
YDR235W	0	0	0.0670303975058457
YDR219C	0	0	0.0669781931464174
YOL033W	0	0	0.0669260700389105
YGR271W	0	0	0.0668740279937792
YDR027C	0	0	0.0668220668220668
YDL007W	0	0	0.0667701863354037
YPL075W	0	0	0.0667183863460047
YLR323C	0	1	0.0667183863460047
YOR260W	0	0	0.0666666666666667
YPL195W	0	0	0.0666150271107668
YNL136W	0	0	0.0665634674922601
YHL030W	0	0	0.0665119876256767
YPR133C	0	0	0.0664605873261206
YGL100W	0	0	0.0664092664092664
YMR070W	0	0	0.066358024691358
YLR228C	0	0	0.0663068619892059
YJL051W	0	1	0.0663068619892059
YJL164C	0	0	0.0662557781201849
YKL134C	0	0	0.0662047729022325
YPL051W	0	0	0.0661538461538462
YML077W	0	0	0.0661029976940815
YEL036C	0	0	0.0660522273425499
YAL027W	0	1	0.0660522273425499
YER114C	0	0	0.0660015349194167
YML076C	0	0	0.0659509202453988
YDL189W	0	0	0.0659003831417625
YDR140W	0	0	0.0658499234303216
YER113C	0	1	0.0658499234303216
YDR300C	0	0	0.0657995409334353
YKL144C	0	0	0.0657492354740061
YDR034C	0	0	0.0656990068754775
YKR038C	0	0	0.0656488549618321
YDR285W	0	0	0.0655987795575896
YLR188W	0	0	0.0655487804878049
YLR105C	0	0	0.0654988575780655
YDR362C	0	0	0.0654490106544901
YLR425W	0	0	0.0653992395437262
YMR039C	0	0	0.0653495440729483
YPR034W	0	0	0.0652999240698557
YNL172W	0	0	0.0652503793626707
YGL013C	0	0	0.0652009097801365
YLR223C	0	0	0.0651515151515152
YER109C	0	0	0.0651021953065859
YHR197W	0	0	0.065052950075643
YDR365C	0	0	0.0650037792894936
YDR225W	0	0	0.0649546827794562
YLR417W	0	0	0.0649056603773585
YKL213C	0	0	0.0648567119155355
YOR008C-A	0	0	0.0648078372268274
YLR310C	0	0	0.0647803425167535
YKR064W	0	1	0.0647803425167535
YER170W	0	0	0.0647803425167535
YBR112C	0	0	0.0647803425167535
YPR178W	0	0	0.0647803425167535
YLR144C	0	0	0.0647803425167535
YDR224C	0	0	0.0647803425167535
YEL063C	0	0	0.0647803425167535
YLR057W	0	1	0.0647803425167535
YER082C	0	0	0.0647803425167535
YKR031C	0	0	0.0647803425167535
YMR012W	0	0	0.0647803425167535
YLR063W	0	1	0.0647803425167535
YMR208W	0	0	0.0647803425167535
YGR196C	0	1	0.0647803425167535
YDR263C	0	0	0.0647803425167535
YLR363C	0	0	0.0647803425167535
YML119W	0	1	0.0647803425167535
YLR052W	0	0	0.0647803425167535
YLR347C	0	0	0.0647803425167535
YMR043W	1	0	0.0647803425167535
YPL038W	0	0	0.0647321428571429
YGL091C	0	0	0.0646840148698885
YPL212C	0	0	0.0646359583952452
YDR363W-A	0	0	0.0645879732739421
YNR029C	0	1	0.0645879732739421
YJL179W	0	0	0.064540059347181
YNL224C	0	1	0.064540059347181
YHL006C	0	0	0.0644922164566345
YDL098C	0	0	0.0644444444444444
YLR195C	0	0	0.0643967431532198
YLR227C	0	0	0.0643491124260355
YDR361C	0	0	0.0643015521064302
YER104W	0	0	0.0642540620384047
YBR251W	0	0	0.0642066420664207
YDL036C	0	0	0.0641592920353982
YNL175C	0	0	0.0641120117907148
YDR054C	0	0	0.0640648011782032
YOR321W	0	0	0.0640176600441501
YPR171W	0	0	0.0639705882352941
YGL070C	0	0	0.0639235855988244
YGR195W	0	0	0.0638766519823789
YDR080W	0	0	0.0638297872340425
YMR059W	0	0	0.063782991202346
YEL025C	0	1	0.063782991202346
YMR138W	0	0	0.0637362637362637
YLR306W	0	0	0.0636896046852123
YER142C	0	0	0.063643013899049
YLR007W	0	0	0.0635964912280702
YDR093W	0	0	0.0635500365230095
YHR207C	0	1	0.0635500365230095
YIR026C	0	0	0.0635036496350365
YNL264C	0	0	0.0634573304157549
YDL143W	0	0	0.0634462869502523
YOR340C	0	0	0.0634462869502523
YNL075W	0	0	0.0634462869502523
YGL139W	0	0	0.0634462869502523
YNL278W	0	0	0.0634462869502523
YPL213W	0	0	0.0634462869502523
YNL316C	0	0	0.0634462869502523
YLR265C	0	0	0.0634462869502523
YDL166C	0	0	0.0634462869502523
YLR449W	0	0	0.0634462869502523
YIL106W	0	0	0.0634462869502523
YLL043W	0	0	0.0634462869502523
YGR264C	0	0	0.0634462869502523
YIL008W	0	0	0.0634462869502523
YER167W	0	0	0.0634462869502523
YGL251C	1	0	0.0634462869502523
YOR148C	0	0	0.0634005763688761
YDR184C	0	0	0.0633549316054716
YIL004C	0	0	0.0633093525179856
YGR123C	0	0	0.0632638389647735
YDR291W	0	1	0.0632638389647735
YHL039W	0	0	0.0632183908045977
YCR052W	0	0	0.063173007896626
YML074C	0	0	0.0631276901004304
YKR022C	0	0	0.0630824372759857
YAL041W	0	0	0.0630372492836676
YLR275W	0	0	0.062992125984252
YPL084W	0	0	0.0629470672389127
YPL133C	0	0	0.0629020729092209
YHR099W	0	0	0.0628571428571429
YFL007W	0	0	0.0628122769450393
YJL081C	0	0	0.0627674750356633
YPL016W	0	0	0.0627227369921597
YOR324C	0	0	0.0626780626780627
YKL122C	0	0	0.0626334519572954
YOR290C	0	0	0.0625889046941678
YPR144C	0	0	0.062544420753376
YLL032C	0	1	0.062544420753376
YAL025C	0	0	0.0625
YPL012W	0	0	0.0624556422995032
YJR050W	0	0	0.0624113475177305
YBR114W	0	0	0.0623671155209072
YGR208W	0	0	0.0623229461756374
YLR196W	0	0	0.062278839348903
YMR172W	0	0	0.0622347949080622
YIL092W	0	1	0.0622347949080622
YGR258C	0	0	0.0621908127208481
YDR496C	0	0	0.0621468926553672
YOR171C	0	0	0.0621030345800988
YMR292W	0	0	0.0620592383638928
YJR093C	0	0	0.062015503875969
YGL168W	0	0	0.0619718309859155
YJL035C	0	0	0.0619282195636875
YOR370C	0	0	0.0618846694796062
YDR254W	0	0	0.061841180604357
YDR372C	0	0	0.0617977528089888
YER162C	0	0	0.0617543859649123
YOL005C	0	0	0.061711079943899
YMR263W	0	0	0.0616678346180799
YGR040W	0	0	0.061624649859944
YDR051C	0	1	0.061624649859944
YJL145W	0	0	0.0615815255423373
YJL014W	0	0	0.0615384615384615
YNL167C	0	0	0.0614954577218728
YOR272W	0	0	0.0614525139664804
YGL025C	0	0	0.0614096301465457
YDR201W	0	0	0.0613668061366806
YNL031C	0	0	0.0613240418118467
YPR143W	0	0	0.0612813370473538
YNL084C	0	0	0.0612386917188587
YOR295W	0	0	0.0611961057023644
YMR004W	0	0	0.0611535788742182
YIL112W	0	0	0.0611111111111111
YPL120W	0	0	0.0610687022900763
YPR097W	0	1	0.0610687022900763
YER049W	0	0	0.0610263522884882
YLL046C	0	0	0.060984060984061
YKL099C	0	0	0.0609418282548476
YDR280W	0	0	0.0608996539792388
YDR099W	0	0	0.0608575380359613
YEL066W	0	0	0.0608154803040774
YGL144C	0	0	0.0607734806629834
YGL227W	0	0	0.0607315389924086
YNL016W	0	0	0.0606896551724138
YIL091C	0	1	0.0606896551724138
YPR069C	0	0	0.0606478290833908
YOR305W	0	0	0.0606060606060606
YMR178W	0	1	0.0606060606060606
YER008C	0	0	0.0605643496214728
YDR208W	0	0	0.0605226960110041
YPL235W	0	0	0.0604810996563574
YIL084C	0	0	0.0604395604395604
YDR066C	0	1	0.0604395604395604
YPL032C	0	0	0.060398078242965
YNL329C	0	0	0.0603566529492455
YCL037C	0	0	0.0603152844413982
YAL051W	0	0	0.0602739726027397
YDL111C	0	0	0.0602327173169062
YNL110C	0	0	0.0601915184678523
YIL156W	0	0	0.0601503759398496
YOL096C	0	0	0.0601092896174863
YJR066W	0	0	0.0600682593856655
YGR211W	0	0	0.0600272851296044
YHL009C	0	0	0.059986366734833
YHL013C	0	1	0.059986366734833
YBR282W	0	0	0.0599455040871935
YNL310C	0	0	0.0599046970728387
YDR398W	0	0	0.0598639455782313
YJR118C	0	0	0.0598232494901428
YDR444W	0	1	0.0598232494901428
YGL257C	0	0	0.0597826086956522
YEL029C	0	0	0.0597420230821453
YJL054W	0	0	0.0597014925373134
YDR128W	0	1	0.0597014925373134
YNL141W	0	0	0.0596610169491525
YOR312C	0	0	0.0596205962059621
YKR096W	0	1	0.0596205962059621
YDL065C	0	0	0.0595802301963439
YPL160W	0	0	0.0595399188092016
YNR003C	0	0	0.059499661933739
YKL143W	0	0	0.0594594594594595
YER110C	0	0	0.0594193112761648
YMR029C	0	0	0.0593792172739541
YIR012W	0	0	0.0593391773432232
YOR253W	0	0	0.0592991913746631
YOR034C	0	0	0.0592592592592593
YDR145W	0	0	0.0592193808882907
YNL127W	0	0	0.0591795561533289
YPR058W	0	0	0.0591397849462366
YOR124C	0	0	0.0591000671591672
YJL008C	0	0	0.0590604026845638
YPL072W	0	0	0.0590207914151576
YLR082C	0	0	0.0589812332439678
YPL129W	0	0	0.0589417280643001
YNL149C	0	0	0.0589022757697456
YDL060W	0	0	0.0588628762541806
YER147C	0	0	0.0588235294117647
YLR467W	0	0	0.0587842351369405
YAR014C	0	0	0.0587449933244326
YGL246C	0	0	0.0587058038692462
YLR389C	0	0	0.0586666666666667
YGL166W	0	0	0.0586275816122585
YLR343W	0	0	0.0585885486018642
YOR361C	0	0	0.0585495675316035
YGR093W	0	1	0.0585495675316035
YLR016C	0	0	0.0585106382978723
YHR187W	0	0	0.0584717607973422
YIL064W	0	0	0.0584329349269588
YOL133W	0	0	0.0583941605839416
YER140W	0	1	0.0583941605839416
YGL195W	0	0	0.0583554376657825
YDR381W	0	0	0.0583167660702452
YKL084W	0	0	0.0582781456953642
YAL040C	0	0	0.0582395764394441
YKL059C	0	0	0.0582010582010582
YOL056W	0	1	0.0582010582010582
YPL189W	0	0	0.0581625908790483
YDR160W	0	0	0.0581241743725231
YKL040C	0	0	0.0580858085808581
YOR302W	0	0	0.0580474934036939
YJR052W	0	0	0.0580092287409361
YKR054C	0	0	0.0579710144927536
YMR247C	0	0	0.0579328505595787
YIL139C	0	0	0.0578947368421053
YNL238W	0	0	0.0578566732412886
YOL051W	0	0	0.0578186596583443
YKL145W	0	0	0.0577806959947472
YGL044C	0	0	0.057742782152231
YNL061W	0	0	0.0577049180327869
YMR209C	0	1	0.0577049180327869
YLR316C	0	0	0.0576671035386632
YCR093W	0	0	0.0576293385723641
YGL211W	0	0	0.0575916230366492
YDR331W	0	0	0.0575539568345324
YCL059C	0	0	0.057516339869281
YJR127C	0	0	0.0574787720444154
YLR051C	0	0	0.0574412532637076
YJL122W	0	0	0.0574037834311807
YDR520C	0	1	0.0574037834311807
YOR094W	0	0	0.0573663624511082
YIL134W	0	0	0.057328990228013
YDR200C	0	0	0.0572916666666667
YPL053C	0	0	0.0572543916720885
YDL097C	0	0	0.0572171651495449
YPL190C	0	0	0.0571799870045484
YGL194C	0	0	0.0571428571428571
YIL040W	0	0	0.0571057754704737
YGR012W	0	1	0.0571057754704737
YBR138C	0	1	0.0571057754704737
YLL010C	0	0	0.0570687418936446
YDR288W	0	0	0.0570317563188594
YOR172W	0	0	0.0569948186528497
YKR027W	0	0	0.056957928802589
YLR244C	0	0	0.0569210866752911
YGR005C	0	0	0.0568842921784098
YGR095C	0	0	0.0568475452196382
YKL127W	0	0	0.0568108457069077
YNL038W	0	0	0.0567741935483871
YDL139C	0	1	0.0567741935483871
YGL119W	0	0	0.0567375886524823
YOL022C	0	1	0.0567375886524823
YAL009W	0	0	0.0567010309278351
YLR166C	0	0	0.0566645202833226
YGL233W	0	0	0.0566280566280566
YML053C	0	1	0.0566280566280566
YIL158W	0	1	0.0566280566280566
YDR317W	0	0	0.0565916398713826
YDL084W	0	0	0.0565552699228792
YGR166W	0	0	0.0565189466923571
YOL139C	0	0	0.0564826700898588
YMR066W	0	1	0.0564826700898588
YDL205C	0	0	0.0564464400256575
YDR174W	0	0	0.0564102564102564
YNR026C	0	0	0.0563741191543882
YIL079C	0	0	0.0563380281690141
YPR129W	0	0	0.0563019833653231
YOR261C	0	0	0.0562659846547315
YCL064C	0	0	0.0562300319488818
YFL049W	0	0	0.0561941251596424
YDR152W	0	1	0.0561941251596424
YOL069W	0	0	0.0561582641991066
YGR120C	0	0	0.0561224489795918
YML105C	0	0	0.0560866794136393
YKL088W	0	0	0.0560509554140127
YDL033C	0	0	0.0560152768936983
YIL021W	0	0	0.0559796437659033
YPL091W	0	0	0.0559440559440559
YOR359W	0	0	0.0559085133418043
YGL122C	0	0	0.0558730158730159
YMR159C	0	0	0.0558375634517767
YGR216C	0	0	0.0558021559923906
YOR174W	0	0	0.055766793409379
YDR088C	0	0	0.0557314756174794
YER089C	0	0	0.0556962025316456
YMR220W	0	0	0.0556609740670462
YOL130W	0	0	0.0556257901390645
YDR206W	0	0	0.0555906506632975
YDL179W	0	0	0.0555555555555556
YMR233W	0	1	0.0555555555555556
YPL268W	0	0	0.0555205047318612
YER021W	0	0	0.0554854981084489
YJR083C	0	0	0.0554505356017643
YJL157C	0	0	0.0554156171284635
YBL054W	0	0	0.0553807426054122
YKL214C	0	0	0.0553459119496855
YHL012W	0	0	0.0553111250785669
YLR095C	0	0	0.0552763819095477
YGR150C	0	1	0.0552763819095477
YML124C	0	0	0.0552416823603264
YKR081C	0	0	0.055207026348808
YCR033W	0	0	0.0551724137931034
YGR199W	0	0	0.0551378446115288
YOR363C	0	0	0.0551033187226049
YKL028W	0	0	0.0550688360450563
YKL130C	0	0	0.0550343964978111
YOR057W	0	0	0.055
YLR098C	0	0	0.0549656464709556
YFR046C	0	0	0.0549313358302122
YMR308C	0	0	0.0548970679975047
YJR067C	0	1	0.0548970679975047
YLR078C	0	0	0.0548628428927681
YOR159C	0	0	0.0548286604361371
YLR419W	0	1	0.0548286604361371
YGL169W	0	0	0.0547945205479452
YDR328C	0	0	0.0547604231487243
YDR078C	0	0	0.054726368159204
YPR088C	0	0	0.0546923555003107
YGR261C	0	0	0.0546583850931677
YGL029W	0	0	0.0546244568590937
YJR022W	0	0	0.054590570719603
YPL144W	0	0	0.0545567265964042
YPR032W	0	0	0.0545229244114002
YBL069W	0	0	0.0544891640866873
YHR102W	0	0	0.0544554455445545
YER106W	0	0	0.054421768707483
YDR484W	0	0	0.0543881334981459
YNL204C	0	0	0.054354539839407
YJR001W	0	0	0.054320987654321
YHR058C	0	0	0.054287476866132
YOR211C	0	0	0.0542540073982737
YGL067W	0	0	0.0542205791743685
YML011C	0	0	0.0541871921182266
YOR313C	0	0	0.0541538461538462
YPR010C	0	0	0.0541205412054121
YCR028C-A	0	0	0.0540872771972956
YCL050C	0	0	0.0540540540540541
YLR385C	0	0	0.0540208717004297
YDR266C	0	1	0.0540208717004297
YGL179C	0	0	0.0539877300613497
YGR233C	0	0	0.0539546290619252
YER031C	0	0	0.053921568627451
YFR019W	0	0	0.0538885486834048
YGL071W	0	0	0.0538555691554468
YGL049C	0	0	0.053822629969419
YJL126W	0	1	0.053822629969419
YJL178C	0	0	0.0537897310513447
YGR200C	0	0	0.0537568723274282
YHR170W	0	0	0.0537240537240537
YGR186W	0	0	0.0536912751677852
YLR011W	0	0	0.0536585365853659
YJR134C	0	1	0.0536585365853659
YOL142W	0	0	0.0536258379037172
YML015C	0	0	0.0535931790499391
YGR275W	0	0	0.0535605599513086
YDR339C	0	0	0.0535279805352798
YPL226W	0	0	0.0534954407294833
YKR055W	0	0	0.0534629404617254
YOR006C	0	1	0.0534629404617254
YPL101W	0	0	0.0534304796599879
YAL026C	0	0	0.0533980582524272
YDR176W	0	0	0.0533656761673742
YDL135C	0	0	0.0533333333333333
YJL146W	0	0	0.0533010296789824
YAL032C	0	0	0.0532687651331719
YOR043W	0	0	0.0532365396249244
YOR004W	0	0	0.0532043530834341
YNR031C	0	0	0.0531722054380665
YMR269W	0	0	0.0531400966183575
YPL069C	0	0	0.0531080265540133
YMR185W	0	1	0.0531080265540133
YPL068C	0	1	0.0531080265540133
YLR273C	0	0	0.0530759951749095
YGR063C	0	0	0.053044002411091
YLR150W	0	0	0.0530120481927711
YLR148W	0	0	0.0529801324503311
YMR100W	0	0	0.0529482551143201
YGR075C	0	0	0.052916416115454
YNL286W	0	0	0.0528846153846154
YMR259C	0	1	0.0528846153846154
YNL275W	0	0	0.0528528528528528
YOR254C	0	0	0.0528211284513806
YER027C	0	0	0.0527894421115777
YDL145C	0	0	0.052757793764988
YMR162C	0	0	0.0527261833433194
YDR104C	0	0	0.0526946107784431
YKR045C	0	1	0.0526946107784431
YFL017C	0	0	0.0526630760023938
YER123W	0	0	0.0526315789473684
YOR051C	0	1	0.0526315789473684
YJR110W	0	0	0.0526001195457262
YDR393W	0	0	0.0525686977299881
YOR267C	0	0	0.0525373134328358
YBR247C	0	0	0.0525059665871122
YOR078W	0	0	0.0524746571258199
YIL130W	0	1	0.0524746571258199
YDR162C	0	0	0.0524433849821216
YDR392W	0	0	0.0524121500893389
YOR231W	0	0	0.0523809523809524
YML020W	0	1	0.0523809523809524
YGR042W	0	0	0.0523497917906008
YNL135C	0	0	0.0523186682520809
YNL121C	0	0	0.0522875816993464
YMR274C	0	0	0.0522565320665083
YNL281W	0	0	0.0522255192878338
YDR515W	0	0	0.0521945432977461
YDR260C	0	0	0.0521636040308239
YLR268W	0	0	0.0521327014218009
YOR335C	0	0	0.0521018354055654
YGL158W	0	0	0.0520710059171598
YCR032W	0	0	0.05204021289178
YMR287C	0	0	0.0520094562647754
YDR524C	0	0	0.051978735971648
YCR018C	0	0	0.051948051948052
YGL170C	0	0	0.0519174041297935
YEL053C	0	0	0.0518867924528302
YCR084C	0	0	0.0518562168532705
YPR125W	0	0	0.0518256772673734
YLR146C	0	0	0.051795173631548
YOR281C	0	0	0.0517647058823529
YOL029C	0	1	0.0517647058823529
YKL005C	0	0	0.0517342739564962
YOR157C	0	0	0.0517038777908343
YDR305C	0	0	0.0516735173223723
YGL078C	0	0	0.0516431924882629
YAR031W	0	0	0.0516129032258065
YGL112C	0	0	0.0515826494724502
YKL020C	0	0	0.0515524311657879
YJL109C	0	0	0.0515222482435597
YMR016C	0	0	0.0514921006436513
YNL106C	0	0	0.0514748409485252
YPR045C	0	1	0.0514748409485252
YOR283W	0	1	0.0514748409485252
YHR115C	0	0	0.0514748409485252
YML098W	0	0	0.0514748409485252
YOR127W	0	0	0.0514748409485252
YPL245W	0	1	0.0514748409485252
YER155C	0	0	0.0514748409485252
YOR213C	0	0	0.0514748409485252
YOL135C	0	0	0.0514748409485252
YJL056C	0	0	0.0514748409485252
YKL072W	0	1	0.0514748409485252
YPR151C	0	0	0.0514748409485252
YGR187C	0	0	0.0514748409485252
YHR205W	0	0	0.0514748409485252
YDR098C	0	0	0.0514748409485252
YDR379W	0	0	0.0514748409485252
YML022W	0	0	0.0514748409485252
YFR016C	0	1	0.0514748409485252
YPR068C	0	0	0.0514748409485252
YDR415C	0	1	0.0514748409485252
YML106W	0	0	0.0514748409485252
YBR115C	0	0	0.0514748409485252
YDR166C	0	0	0.0514748409485252
YFR009W	0	0	0.0514748409485252
YLR043C	1	0	0.0514748409485252
YMR174C	0	0	0.0514450867052023
YML088W	0	0	0.0514153668399769
YPR073C	0	0	0.0513856812933025
YNL186W	0	0	0.0513560300057703
YDR168W	0	0	0.0513264129181084
YER128W	0	1	0.0513264129181084
YNL151C	0	0	0.0512968299711816
YER174C	0	0	0.0512672811059908
YML016C	0	0	0.051237766263673
YGL250W	0	1	0.051237766263673
YDL232W	0	0	0.0512082853855006
YLR453C	0	0	0.051178838412881
YDR192C	0	0	0.0511494252873563
YPR025C	0	0	0.0511200459506031
YPR122W	0	0	0.0510907003444317
YMR094W	0	0	0.051061388410786
YKR044W	0	1	0.051061388410786
YPR180W	0	0	0.0510321100917431
YGL095C	0	0	0.0510028653295129
YIL129C	0	0	0.0509736540664376
YMR168C	0	0	0.0509444762449914
YOR266W	0	0	0.0509153318077803
YOL043C	0	0	0.0508862206975415
YER060W-A	0	1	0.0508862206975415
YIL014W	0	0	0.0508571428571429
YJR119C	0	0	0.0508280982295831
YEL059C-A	0	0	0.0507990867579909
YNR010W	0	0	0.0507701083856246
YCR054C	0	1	0.0507701083856246
YML100W-A	0	1	0.0507701083856246
YJR045C	0	0	0.0507411630558723
YJR138W	0	1	0.0507411630558723
YDR151C	0	0	0.0507122507122507
YER052C	0	0	0.0506833712984055
YPL009C	0	1	0.0506833712984055
YNL050C	0	1	0.0506833712984055
YLR026C	0	0	0.0506545247581104
YML005W	0	0	0.0506257110352673
YGL018C	0	0	0.0505969300739056
YMR131C	0	0	0.0505681818181818
YOL128C	0	0	0.0505394662123793
YBR158W	0	0	0.0505107832009081
YLL033W	0	0	0.050482132728304
YJL128C	0	0	0.050453514739229
YJR040W	0	0	0.0504249291784703
YLR382C	0	0	0.05039637599094
YDL207W	0	0	0.0503678551216752
YDR479C	0	0	0.0503393665158371
YDR421W	0	0	0.0503109101187111
YNL229C	0	0	0.0502824858757062
YDR071C	0	0	0.0502540937323546
YML023C	0	0	0.0502257336343115
YKR035W-A	0	0	0.0501974055273548
YAL007C	0	0	0.0501691093573844
YER014W	0	0	0.0501408450704225
YMR163C	0	0	0.0501126126126126
YCL055W	0	0	0.0500844119302195
YKR074W	0	1	0.0500844119302195
YPL089C	0	0	0.0500562429696288
YFR029W	0	0	0.0500281056773468
YPL233W	0	0	0.05
YDR045C	0	0	0.0499719258843346
YBR267W	0	0	0.0499438832772166
YPL046C	0	0	0.049915872125631
YLL012W	0	0	0.0498878923766816
YER107C	0	0	0.049859943977591
YMR042W	0	0	0.0498320268756999
YCR063W	0	0	0.0498041410184667
YGL023C	0	0	0.0497762863534676
YBL081W	0	1	0.0497762863534676
YML014W	0	0	0.0497484628283958
YLR010C	0	0	0.0497206703910615
YJR145C	0	0	0.0496929089893914
YOR156C	0	0	0.0496651785714286
YFL024C	0	0	0.0496374790853318
YKR084C	0	0	0.0496098104793757
YMR005W	0	0	0.0495821727019499
YMR049C	0	0	0.049554565701559
YCL039W	0	0	0.0495269894268225
YBR034C	0	0	0.0494994438264739
YER041W	0	1	0.0494994438264739
YMR235C	0	0	0.0494719288493608
YMR229C	0	0	0.0494444444444444
YOR047C	0	0	0.0494169905607996
YDL153C	0	0	0.0493895671476138
YLL039C	0	0	0.0493621741541875
YKL037W	0	1	0.0493621741541875
YKL009W	0	0	0.0493348115299335
YDR150W	0	0	0.0493074792243767
YJR079W	0	1	0.0493074792243767
YDR523C	0	0	0.0492801771871539
YOL023W	0	0	0.0492529053680133
YNL023C	0	1	0.0492529053680133
YML052W	0	0	0.0492256637168142
YJR143C	0	0	0.0491984521835268
YOR236W	0	0	0.049171270718232
YHR114W	0	0	0.0491441192711209
YLR342W	0	0	0.0491169977924945
YJL183W	0	0	0.0490899062327634
YOR275C	0	0	0.0490628445424476
YPL169C	0	0	0.0490358126721763
YLR266C	0	0	0.0490088105726872
YNL191W	0	0	0.0489818381948266
YDR332W	0	1	0.0489818381948266
YMR115W	0	1	0.0489818381948266
YMR176W	0	0	0.048954895489549
YGL141W	0	0	0.0489279824079164
YPL049C	0	0	0.0489010989010989
YOR027W	0	0	0.0488742449203734
YGR030C	0	0	0.048847420417124
YOL072W	0	0	0.0488206253428415
YBL021C	0	0	0.0487938596491228
YDR510W	0	0	0.0487671232876712
YPL030W	0	1	0.0487671232876712
YMR204C	0	0	0.0487404162102957
YHR135C	0	0	0.0487137383689108
YML115C	0	0	0.0486870897155361
YLR353W	0	0	0.0486604702022963
YKL191W	0	0	0.0486338797814208
YNR027W	0	0	0.048607318405243
YPL263C	0	1	0.048607318405243
YDR459C	0	0	0.0485807860262009
YHR063C	0	0	0.0485542825968358
[truncated: 3,790 more rows]
