# Supplementary material for: Computationally Driven, Quantitative Experiments Discover Genes Required for Mitochondrial Biogenesis
Source: PLoS Genet. 2009 Mar 20;5(3):e1000407. doi: 10.1371/journal.pgen.1000407 (PMC2648979; doi:10.1371/journal.pgen.1000407)
Supplement: Dataset S2 — Top 100 novel ensemble predictions for additional yeast biological processes. A zip file containing 387 tab-delimited text files of the ensemble predictions for the indicated Gene Ontology Biological Process Term. (21.70 MB GZ) [file pgen.1000407.s013.gz › GO_0006270.txt]

ORF	AnnotatedToTerm?	Uncharacterized_04152007?	Precision
YLR103C	1	0	1.0
YNL273W	1	0	1.0
YBL023C	1	0	1.0
YEL032W	1	0	1.0
YLR274W	1	0	1.0
YBR060C	1	0	1.0
YPL153C	1	0	1.0
YDR052C	1	0	1.0
YBR202W	1	0	1.0
YJL194W	0	0	0.916666666666667
YNL102W	1	0	0.916666666666667
YGL201C	1	0	0.916666666666667
YMR078C	0	0	0.866666666666667
YNL261W	1	0	0.866666666666667
YIL150C	1	0	0.866666666666667
YPR135W	0	0	0.833333333333333
YPR019W	1	0	0.833333333333333
YHR118C	1	0	0.833333333333333
YML109W	0	0	0.80952380952381
YCL061C	1	0	0.80952380952381
YDL017W	1	0	0.80952380952381
YPR120C	0	0	0.772727272727273
YJR043C	0	0	0.739130434782609
YJL074C	0	0	0.708333333333333
YOR144C	0	0	0.68
YMR199W	0	0	0.666666666666667
YML065W	1	0	0.666666666666667
YNL233W	0	0	0.642857142857143
YLR032W	0	0	0.620689655172414
YML027W	0	0	0.6
YDR217C	0	0	0.580645161290323
YJL115W	0	0	0.5625
YAR007C	0	0	0.545454545454545
YPL255W	0	0	0.529411764705882
YNL262W	0	0	0.514285714285714
YNL309W	0	0	0.5
YPR175W	0	0	0.486486486486487
YKL113C	0	0	0.475
YDL102W	0	0	0.475
YBL035C	1	0	0.475
YDR501W	0	0	0.463414634146341
YDL101C	0	0	0.452380952380952
YCL024W	0	0	0.441860465116279
YER173W	0	0	0.4375
YDR507C	0	0	0.4375
YIL026C	0	0	0.4375
YMR048W	1	0	0.4375
YJL090C	1	0	0.4375
YGL163C	0	0	0.428571428571429
YNL126W	0	0	0.42
YIL140W	0	0	0.418181818181818
YMR190C	0	0	0.418181818181818
YOR368W	0	0	0.418181818181818
YPR162C	1	0	0.418181818181818
YLL004W	1	0	0.418181818181818
YKL108W	0	0	0.410714285714286
YOR217W	0	0	0.403508771929825
YML060W	0	0	0.396551724137931
YDL157C	0	1	0.396551724137931
YJL092W	0	0	0.389830508474576
YOL090W	0	0	0.383333333333333
YCR065W	0	0	0.377049180327869
YML032C	0	0	0.370967741935484
YFL008W	0	0	0.365079365079365
YPL208W	0	0	0.359375
YDL164C	0	0	0.353846153846154
YJL158C	0	0	0.352941176470588
YDR097C	0	0	0.352941176470588
YIR008C	1	0	0.352941176470588
YHR031C	0	0	0.347826086956522
YLR288C	0	0	0.342857142857143
YCL016C	0	0	0.338028169014085
YMR179W	0	0	0.337837837837838
YBR087W	0	0	0.337837837837838
YKL045W	1	0	0.337837837837838
YNL082W	0	0	0.333333333333333
YBL052C	0	0	0.328947368421053
YIL123W	0	0	0.324675324675325
YPL001W	0	0	0.320512820512821
YDL003W	0	0	0.316455696202532
YJL187C	0	0	0.3125
YNL312W	0	0	0.308641975308642
YLR313C	0	0	0.304878048780488
YPL256C	0	0	0.301204819277108
YPL209C	0	0	0.297619047619048
YPR119W	0	0	0.294117647058824
YOL007C	0	1	0.294117647058824
YGR014W	0	0	0.290697674418605
YBL019W	0	0	0.28735632183908
YPL163C	0	0	0.284090909090909
YDR310C	0	0	0.280898876404494
YER016W	0	0	0.277777777777778
YBR160W	0	0	0.274725274725275
YBR088C	0	0	0.271739130434783
YPR018W	0	0	0.268817204301075
YLR386W	0	0	0.265957446808511
YHR191C	0	0	0.263157894736842
YBL063W	0	0	0.260416666666667
YGR152C	0	0	0.257731958762887
YJR006W	0	0	0.255102040816327
YER070W	0	0	0.252525252525253
YPL194W	0	0	0.25
YBR245C	0	0	0.247524752475248
YBR073W	0	0	0.245098039215686
YLR183C	0	0	0.242718446601942
YER095W	0	0	0.240384615384615
YKL101W	0	0	0.238095238095238
YGR109C	0	0	0.235849056603774
YDR113C	0	0	0.233644859813084
YMR076C	0	0	0.231481481481481
YBR176W	0	0	0.229357798165138
YFR028C	0	0	0.227272727272727
YAR008W	0	0	0.225225225225225
YOR074C	0	0	0.223214285714286
YHR149C	0	1	0.223214285714286
YOR033C	0	0	0.221238938053097
YBL079W	0	0	0.219298245614035
YEL056W	0	0	0.217391304347826
YBR057C	0	0	0.21551724137931
YPL124W	0	0	0.213675213675214
YBL046W	0	0	0.211864406779661
YLL022C	0	0	0.210084033613445
YBR135W	0	0	0.208333333333333
YBR281C	0	0	0.206611570247934
YBR110W	0	0	0.204918032786885
YBR271W	0	0	0.203252032520325
YJL173C	0	0	0.201612903225806
YOR247W	0	0	0.201550387596899
YOR026W	0	0	0.201550387596899
YMR144W	0	1	0.201550387596899
YJL176C	0	0	0.201550387596899
YBL037W	0	0	0.201550387596899
YBR136W	1	0	0.201550387596899
YHR153C	0	0	0.2
YBR022W	0	0	0.198473282442748
YMR305C	0	0	0.196969696969697
YBR163W	0	1	0.196969696969697
YBR274W	0	0	0.195488721804511
YNL088W	0	0	0.194029850746269
YLL021W	0	0	0.192592592592593
YNL250W	0	0	0.191176470588235
YBR227C	0	1	0.191176470588235
YDL056W	0	0	0.18978102189781
YBR094W	0	1	0.18978102189781
YOL006C	0	0	0.188405797101449
YBR216C	0	0	0.18705035971223
YGR188C	0	0	0.185714285714286
YBR161W	0	0	0.184397163120567
YBL051C	0	0	0.183098591549296
YBL057C	0	0	0.181818181818182
YBR237W	0	0	0.180555555555556
YPR141C	0	0	0.179310344827586
YBR228W	0	0	0.178082191780822
YOL017W	0	0	0.17687074829932
YHR154W	0	0	0.175675675675676
YDR369C	0	0	0.174496644295302
YBL088C	0	0	0.173333333333333
YBR199W	0	0	0.172185430463576
YBR229C	0	0	0.171052631578947
YBR096W	0	1	0.171052631578947
YCR092C	0	0	0.169934640522876
YBR270C	0	1	0.169934640522876
YBR264C	0	0	0.168831168831169
YBR165W	0	0	0.167741935483871
YBR063C	0	1	0.167741935483871
YBR029C	0	0	0.166666666666667
YAL024C	0	0	0.165605095541401
YKL112W	0	0	0.164556962025316
YBR215W	0	0	0.163522012578616
YBL010C	0	1	0.163522012578616
YKR077W	0	1	0.163522012578616
YLR135W	0	0	0.1625
YNL298W	0	0	0.161490683229814
YGL092W	0	0	0.160493827160494
YGR221C	0	0	0.159509202453988
YBR164C	0	0	0.158536585365854
YHR158C	0	0	0.157575757575758
YGR189C	0	0	0.156626506024096
YEL022W	0	0	0.155688622754491
YBR236C	0	0	0.154761904761905
YLL002W	0	0	0.153846153846154
YBR168W	0	0	0.152941176470588
YBL080C	0	0	0.152046783625731
YOR025W	0	0	0.151162790697674
YDR528W	0	0	0.15028901734104
YBL009W	0	0	0.149425287356322
YKR013W	0	1	0.149425287356322
YBL089W	0	0	0.148571428571429
YBR058C	0	0	0.147727272727273
YOR114W	0	1	0.147727272727273
YDL018C	0	0	0.146892655367232
YBL031W	0	1	0.146892655367232
YBR033W	0	1	0.146892655367232
YBR070C	0	0	0.146067415730337
YBR259W	0	1	0.146067415730337
YBL091C-A	0	1	0.146067415730337
YBL008W	0	0	0.145251396648045
YBR288C	0	0	0.144444444444444
YBL067C	0	1	0.144444444444444
YBR042C	0	0	0.143646408839779
YBR235W	0	1	0.143646408839779
YER171W	0	0	0.142857142857143
YGR041W	0	0	0.14207650273224
YJL095W	0	0	0.141304347826087
YBL102W	0	0	0.140540540540541
YDL240W	0	0	0.139784946236559
YBR219C	0	1	0.139784946236559
YBL007C	0	0	0.13903743315508
YBR210W	0	0	0.138297872340426
YLR305C	0	0	0.137566137566138
YEL061C	0	0	0.136842105263158
YBR015C	0	0	0.136125654450262
YBR276C	0	0	0.135416666666667
YJL087C	0	0	0.134715025906736
YLR277C	0	0	0.134020618556701
YMR198W	0	0	0.133333333333333
YLR234W	0	0	0.13265306122449
YMR001C	0	0	0.131979695431472
YBR258C	0	0	0.131313131313131
YJL030W	0	0	0.130653266331658
YBR129C	0	0	0.13
YBR211C	0	0	0.129353233830846
YPL267W	0	0	0.128712871287129
YBR125C	0	1	0.128712871287129
YBR254C	0	0	0.12807881773399
YDL117W	0	0	0.127450980392157
YNL218W	0	0	0.126829268292683
YER111C	0	0	0.12621359223301
YBL006C	0	0	0.1256038647343
YBR102C	0	0	0.125
YML111W	0	0	0.124401913875598
YHR172W	0	0	0.123809523809524
YBR003W	0	0	0.123222748815166
YBR275C	0	0	0.122641509433962
YDL042C	0	0	0.122065727699531
YBR055C	0	0	0.121495327102804
YBR272C	0	0	0.12093023255814
YBR239C	0	1	0.12093023255814
YDR309C	0	0	0.12037037037037
YBR166C	0	0	0.119815668202765
YDR279W	0	0	0.119266055045872
YBL025W	0	0	0.118721461187215
YBR273C	0	0	0.118181818181818
YBR192W	0	0	0.117647058823529
YJL098W	0	0	0.117117117117117
YNL300W	0	1	0.117117117117117
YPL022W	0	0	0.116591928251121
YDR159W	0	0	0.116071428571429
YBL084C	0	0	0.11587982832618
YLR440C	0	0	0.11587982832618
YBR172C	0	0	0.11587982832618
YBR162W-A	0	0	0.11587982832618
YOR330C	0	0	0.11587982832618
YCR093W	0	0	0.11587982832618
YBR062C	0	1	0.11587982832618
YBR197C	0	1	0.11587982832618
YBR255W	0	1	0.11587982832618
YDR013W	0	0	0.11587982832618
YBR217W	0	0	0.11587982832618
YBR071W	0	1	0.11587982832618
YGL113W	1	0	0.11587982832618
YBR195C	0	0	0.115384615384615
YBR293W	0	0	0.114893617021277
YBR133C	0	0	0.114406779661017
YBR016W	0	0	0.113924050632911
YBL004W	0	0	0.113445378151261
YBR257W	0	0	0.112970711297071
YGL174W	0	0	0.1125
YDR499W	0	0	0.112033195020747
YER129W	0	0	0.111570247933884
YBR020W	0	0	0.111111111111111
YBR080C	0	0	0.110655737704918
YBR131W	0	0	0.110204081632653
YBL014C	0	0	0.109756097560976
YBL011W	0	0	0.109311740890688
YPL008W	0	0	0.108870967741935
YAL034W-A	0	0	0.108433734939759
YBR261C	0	1	0.108433734939759
YBR179C	0	0	0.108
YJL201W	0	0	0.107569721115538
YBR225W	0	1	0.107569721115538
YBL034C	0	0	0.107142857142857
YBR220C	0	1	0.107142857142857
YOL019W	0	1	0.107142857142857
YOR038C	0	0	0.106719367588933
YBL020W	0	0	0.106299212598425
YDR488C	0	0	0.105882352941176
YHR023W	0	0	0.10546875
YDR110W	0	0	0.105058365758755
YMR156C	0	0	0.104651162790698
YLR212C	0	0	0.104247104247104
YGR099W	0	0	0.103846153846154
YBR194W	0	1	0.103846153846154
YFR027W	0	0	0.103448275862069
YHR036W	0	0	0.103053435114504
YNL304W	0	0	0.102661596958175
YDL058W	0	0	0.102272727272727
YGL086W	0	0	0.10188679245283
YBL058W	0	0	0.101503759398496
YLR182W	0	0	0.101123595505618
YKL114C	0	0	0.100746268656716
YJR041C	0	0	0.100371747211896
YMR224C	0	0	0.1
YDR489W	0	0	0.0996309963099631
YJL019W	0	0	0.0992647058823529
YBL106C	0	0	0.0989010989010989
YDR325W	0	0	0.0985401459854015
YBL001C	0	0	0.0981818181818182
YDR180W	0	0	0.0978260869565217
YBR265W	0	0	0.0974729241877256
YBR188C	0	0	0.0971223021582734
YMR288W	0	0	0.0967741935483871
YBR175W	0	0	0.0964285714285714
YOL094C	0	0	0.096085409252669
YBL068W	0	0	0.0957446808510638
YDR121W	0	0	0.0954063604240283
YDR407C	0	0	0.0950704225352113
YKL042W	0	0	0.0947368421052632
YDR004W	0	0	0.0944055944055944
YBL036C	0	0	0.0940766550522648
YBL056W	0	0	0.09375
YBR041W	0	0	0.0934256055363322
YPR189W	0	0	0.0931034482758621
YJL010C	0	0	0.0927835051546392
YGR217W	0	0	0.0924657534246575
YDL155W	0	0	0.0921501706484642
YBL055C	0	0	0.0918367346938776
YBR152W	0	0	0.0915254237288136
YBR081C	0	0	0.0912162162162162
YBR082C	0	0	0.0909090909090909
YDL028C	0	0	0.0906040268456376
YDR416W	0	0	0.0903010033444816
YPL115C	0	0	0.09
YER032W	0	0	0.0897009966777409
YPL024W	0	0	0.0894039735099338
YAL019W	0	0	0.0891089108910891
YFL025C	0	0	0.0888157894736842
YER105C	0	0	0.0885245901639344
YBL091C	0	0	0.0882352941176471
YKR079C	0	0	0.0879478827361563
YBR084W	0	0	0.0876623376623377
YPR105C	0	0	0.087378640776699
YBR204C	0	1	0.087378640776699
YOL045W	0	0	0.0872274143302181
YBL104C	0	1	0.0872274143302181
YBR017C	0	0	0.0872274143302181
YBR140C	0	0	0.0872274143302181
YML069W	0	0	0.0872274143302181
YBR159W	0	0	0.0872274143302181
YKR082W	0	0	0.0872274143302181
YJR140C	0	0	0.0872274143302181
YER151C	0	0	0.0872274143302181
YML049C	0	0	0.0872274143302181
YBL050W	0	0	0.0872274143302181
YBR278W	0	0	0.0872274143302181
YLR002C	1	0	0.0872274143302181
YBR242W	0	1	0.0872274143302181
YIL159W	0	0	0.0869565217391304
YBR030W	0	0	0.086687306501548
YBR002C	0	0	0.0864197530864197
YLR096W	0	0	0.0861538461538462
YIL115C	0	0	0.0858895705521472
YJR053W	0	0	0.0856269113149847
YBR095C	0	0	0.0853658536585366
YBR004C	0	0	0.0851063829787234
YBR170C	0	0	0.0848484848484849
YML104C	0	0	0.0845921450151057
YGL244W	0	0	0.0843373493975904
YDR440W	0	0	0.0840840840840841
YBR167C	0	0	0.0838323353293413
YBR155W	0	0	0.0835820895522388
YLR045C	0	0	0.0833333333333333
YPR070W	0	0	0.0830860534124629
YDR356W	0	0	0.0828402366863905
YBR024W	0	0	0.0825958702064897
YBL032W	0	0	0.0823529411764706
YBL024W	0	0	0.0821114369501466
YOL066C	0	0	0.0818713450292398
YJR057W	0	0	0.0816326530612245
YLR263W	0	0	0.0813953488372093
YJR030C	0	1	0.0813953488372093
YGL207W	0	0	0.0811594202898551
YNR052C	0	0	0.0809248554913295
YNL267W	0	0	0.0806916426512968
YBR252W	0	0	0.0804597701149425
YJR092W	0	0	0.0802292263610315
YBR205W	0	0	0.08
YGL064C	0	0	0.0797720797720798
YOR216C	0	0	0.0795454545454545
YBR246W	0	1	0.0795454545454545
YBR077C	0	0	0.0793201133144476
YBR023C	0	0	0.0790960451977401
YJL197W	0	1	0.0790960451977401
YBR061C	0	0	0.0788732394366197
YBL105C	0	0	0.0786516853932584
YMR047C	0	0	0.0784313725490196
YJR031C	0	0	0.0782122905027933
YBR123C	0	0	0.0779944289693593
YGL216W	0	0	0.0777777777777778
YLR373C	0	0	0.0775623268698061
YBR141C	0	1	0.0775623268698061
YBR008C	0	0	0.0773480662983425
YLR381W	0	0	0.0771349862258953
YFL001W	0	0	0.0769230769230769
YOR112W	0	0	0.0767123287671233
YBR097W	0	0	0.0765027322404372
YGL116W	0	0	0.0762942779291553
YGL203C	0	0	0.0760869565217391
YKL089W	0	0	0.0758807588075881
YBR122C	0	0	0.0756756756756757
YBR212W	0	0	0.0754716981132075
YAR018C	0	0	0.0752688172043011
YDR146C	0	0	0.0750670241286863
YLR115W	0	0	0.0748663101604278
YBR151W	0	1	0.0748663101604278
YOL054W	0	0	0.0746666666666667
YMR055C	0	0	0.074468085106383
YBR007C	0	1	0.074468085106383
YKL092C	0	0	0.0742705570291777
YPL174C	0	0	0.0740740740740741
YMR285C	0	0	0.0738786279683377
YOL145C	0	0	0.0736842105263158
YGR140W	0	0	0.073490813648294
YFR002W	0	0	0.0732984293193717
YKL054C	0	0	0.0731070496083551
YLR383W	0	0	0.0729166666666667
YBR243C	0	0	0.0727272727272727
YJL209W	0	0	0.0725388601036269
YBR171W	0	0	0.0723514211886305
YOR242C	0	0	0.0721649484536082
YPL155C	0	0	0.0719794344473008
YNL201C	0	0	0.0717948717948718
YPL210C	0	0	0.0716112531969309
YBR108W	0	1	0.0716112531969309
YPR055W	0	0	0.0714285714285714
YLR319C	0	0	0.0712468193384224
YNL207W	0	0	0.0710659898477157
YBR119W	0	0	0.0708860759493671
YBR106W	0	0	0.0707070707070707
YBR142W	0	0	0.0705289672544081
YKL203C	0	0	0.0703517587939698
YML081W	0	1	0.0703517587939698
YBL107C	0	1	0.0703517587939698
YLR085C	0	0	0.0701754385964912
YDR485C	0	0	0.07
YBL093C	0	0	0.0698254364089776
YML103C	0	0	0.0696517412935323
YBL061C	0	0	0.0694789081885856
YJL168C	0	0	0.0693069306930693
YFR048W	0	0	0.0691358024691358
YKL014C	0	0	0.0689655172413793
YLR272C	0	0	0.0687960687960688
YOR076C	0	0	0.0686274509803922
YKL139W	0	0	0.0684596577017115
YBR173C	0	0	0.0682926829268293
YER157W	0	0	0.0681265206812652
YGL016W	0	0	0.0679611650485437
YPL217C	0	0	0.0677966101694915
YNL188W	0	0	0.0676328502415459
YDR334W	0	0	0.0674698795180723
YBR103W	0	0	0.0673076923076923
YKR090W	0	0	0.0671462829736211
YDL074C	0	0	0.0669856459330144
YGR098C	0	0	0.0668257756563246
YBR253W	0	0	0.0666666666666667
YNL299W	0	0	0.0665083135391924
YHR166C	0	0	0.0663507109004739
YLR210W	0	0	0.066193853427896
YAR002W	0	0	0.0660377358490566
YPL045W	0	0	0.0658823529411765
YCR086W	0	0	0.0657276995305164
YBR231C	0	0	0.0655737704918033
YBR028C	0	1	0.0655737704918033
YDR240C	0	0	0.0654205607476635
YOR269W	0	0	0.0652680652680653
YNL272C	0	0	0.0651162790697674
YMR032W	0	0	0.0649651972157773
YBR289W	0	0	0.0648148148148148
YLL003W	0	0	0.0646651270207852
YJL013C	0	0	0.0645161290322581
YDR076W	0	0	0.064367816091954
YBR263W	0	0	0.0642201834862385
YJL033W	0	0	0.0640732265446224
YER164W	0	0	0.0639269406392694
YJL039C	0	0	0.0637813211845103
YBL060W	0	1	0.0637813211845103
YHR164C	0	0	0.0636363636363636
YGR233C	0	0	0.0634920634920635
YGR090W	0	0	0.0633484162895928
YOL012C	0	0	0.0632054176072235
YHR120W	0	0	0.0630630630630631
YBR086C	0	0	0.0629213483146067
YKR101W	0	0	0.062780269058296
YBR200W	0	0	0.0626398210290828
YBR193C	0	0	0.0625
YHR119W	0	0	0.0623608017817372
YIL038C	0	0	0.0622222222222222
YNL258C	0	0	0.0620842572062084
YBL041W	0	0	0.0619469026548673
YDR211W	0	0	0.0618101545253863
YPL029W	0	0	0.0616740088105727
YBR098W	0	0	0.0615384615384615
YBL017C	0	0	0.0614035087719298
YBR279W	0	0	0.0612691466083151
YOL093W	0	0	0.0611353711790393
YHR103W	0	0	0.0610021786492375
YDR390C	0	0	0.0608695652173913
YDR170C	0	0	0.0607375271149675
YDL220C	0	0	0.0606060606060606
YGR047C	0	0	0.060475161987041
YBR156C	0	0	0.0603448275862069
YLR071C	0	0	0.0602150537634409
YNL163C	0	0	0.0600858369098712
YBR011C	0	0	0.0599571734475375
YBL082C	0	0	0.0598290598290598
YLL031C	0	0	0.0597014925373134
YML080W	0	0	0.0595744680851064
YBR059C	0	0	0.059447983014862
YER168C	0	0	0.0593220338983051
YBR121C	0	0	0.0591966173361522
YGL127C	0	0	0.0590717299578059
YER013W	0	0	0.0589473684210526
YOR233W	0	0	0.0588235294117647
YLR233C	0	0	0.0587002096436059
YDR457W	0	0	0.0585774058577406
YGL151W	0	0	0.058455114822547
YER093C	0	0	0.0583333333333333
YBR221C	0	0	0.0582120582120582
YGL145W	0	0	0.0580912863070539
YDL030W	0	0	0.0579710144927536
YML006C	0	0	0.0578512396694215
YIL147C	0	0	0.0577319587628866
YOR243C	0	0	0.0576131687242798
YKL205W	0	0	0.0574948665297741
YIR010W	0	0	0.0573770491803279
YGR198W	0	0	0.0572597137014315
YJL129C	0	0	0.0571428571428571
YBL026W	0	0	0.0570264765784114
YDR363W	0	0	0.0569105691056911
YNL225C	0	0	0.0567951318458418
YGL099W	0	0	0.0566801619433198
YER177W	0	0	0.0565656565656566
YNL047C	0	0	0.0564516129032258
YNL290W	0	0	0.0563380281690141
YML059C	0	0	0.0562248995983936
YDL112W	0	0	0.0561122244488978
YOL034W	0	0	0.056
YDR014W	0	0	0.0558882235528942
YFR036W	0	0	0.0557768924302789
YLR055C	0	0	0.0556660039761431
YJR104C	0	0	0.0555555555555556
YBR268W	0	0	0.0554455445544554
YLR084C	0	0	0.0553359683794466
YER155C	0	0	0.0552268244575937
YBR290W	0	0	0.0551181102362205
YOR308C	0	0	0.0550098231827112
YBL074C	0	0	0.0549019607843137
YBR234C	0	0	0.0547945205479452
YER001W	0	0	0.0546875
YOR195W	0	0	0.0545808966861598
YKL116C	0	0	0.0544747081712062
YGR089W	0	0	0.054368932038835
YMR277W	0	0	0.0542635658914729
YMR127C	0	0	0.0541586073500967
YLR139C	0	0	0.0540540540540541
YOL021C	0	0	0.0539499036608863
YFR013W	0	0	0.0538461538461538
YBL022C	0	0	0.053742802303263
YHL007C	0	0	0.053639846743295
YBL076C	0	0	0.0535372848948375
YBR101C	0	0	0.0534351145038168
YML082W	0	0	0.0533333333333333
YBR207W	0	0	0.0532319391634981
YOR284W	0	0	0.0531309297912713
YML112W	0	0	0.053030303030303
YAL011W	0	0	0.052930056710775
YBL038W	0	0	0.0528301886792453
YNL166C	0	0	0.0527306967984934
YLR079W	0	0	0.0526315789473684
YBR074W	0	1	0.0526315789473684
YDR060W	0	0	0.0525328330206379
YLR451W	0	0	0.052434456928839
YJL025W	0	0	0.0523364485981308
YGL241W	0	0	0.0522388059701493
YBL047C	0	0	0.0521415270018622
YNR011C	0	0	0.0520446096654275
YHR077C	0	0	0.051948051948052
YOR001W	0	0	0.0518518518518519
YCL063W	0	0	0.0517560073937153
YOR129C	0	0	0.0516605166051661
YNL206C	0	0	0.0515653775322284
YPR095C	0	0	0.0514705882352941
YCL014W	0	0	0.0513761467889908
YGR004W	0	0	0.0512820512820513
YBR260C	0	0	0.0511882998171846
YBR078W	0	0	0.0510948905109489
YCR042C	0	0	0.0510018214936248
YIL129C	0	0	0.0509090909090909
YDL040C	0	0	0.0508166969147005
YJR090C	0	0	0.0507246376811594
YGL094C	0	0	0.0506329113924051
YDR213W	0	0	0.0505415162454874
YER114C	0	0	0.0504504504504504
YMR128W	0	0	0.0503597122302158
YBR187W	0	1	0.0503597122302158
YBR283C	0	0	0.0502692998204668
YPL241C	0	0	0.0501792114695341
YKL078W	0	0	0.0500894454382826
YPL242C	0	0	0.05
YLR117C	0	0	0.0499108734402852
YKL032C	0	0	0.0498220640569395
YLR003C	0	0	0.0497335701598579
YJL181W	0	1	0.0497335701598579
YER113C	0	1	0.0497335701598579
YNL307C	0	0	0.049645390070922
YIL030C	0	0	0.0495575221238938
YDR075W	0	0	0.049469964664311
YBR233W	0	1	0.049469964664311
YJR068W	0	0	0.0493827160493827
YGL066W	0	0	0.0492957746478873
YMR177W	0	0	0.0492091388400703
YBR198C	0	0	0.0491228070175439
YBR154C	0	0	0.0490367775831874
YOL076W	0	0	0.048951048951049
YNL022C	0	0	0.0488656195462478
YER172C	0	0	0.0487804878048781
YNR012W	0	0	0.048695652173913
YGR078C	0	0	0.0486111111111111
YJR132W	0	0	0.048526863084922
YNL330C	0	0	0.0484429065743945
YBR036C	0	0	0.0483592400690846
YPR046W	0	0	0.0482758620689655
YNL039W	0	0	0.0481927710843374
YML061C	0	0	0.0481099656357388
YDR326C	0	0	0.0480274442538593
YDR389W	0	0	0.0479452054794521
YLR398C	0	0	0.0478632478632479
YMR014W	0	0	0.0477815699658703
YMR061W	0	0	0.0477001703577513
YOL068C	0	0	0.0476190476190476
YKR010C	0	0	0.0475382003395586
YHR178W	0	0	0.0474576271186441
YLR024C	0	0	0.0473773265651438
YPL253C	0	0	0.0472972972972973
YOL115W	0	0	0.0472175379426644
YLR357W	0	0	0.0471380471380471
YNL227C	0	0	0.0470588235294118
YNL216W	0	0	0.0469798657718121
YLR015W	0	0	0.0469011725293132
YER116C	0	0	0.0468227424749164
YOR073W	0	0	0.0467445742904841
YGR103W	0	0	0.0466666666666667
YMR239C	0	0	0.0465890183028286
YBR244W	0	0	0.0465116279069767
YML095C	0	0	0.0464344941956882
YIL009W	0	0	0.0463576158940397
YDR161W	0	0	0.0462809917355372
YDR243C	0	0	0.0462046204620462
YOR080W	0	0	0.0461285008237232
YKR078W	0	0	0.0460526315789474
YHR186C	0	0	0.0459770114942529
YKL068W	0	0	0.0459016393442623
YOL123W	0	0	0.0458265139116203
YDL141W	0	0	0.0457516339869281
YOL078W	0	0	0.0456769983686786
YOR160W	0	0	0.0456026058631922
YJR070C	0	0	0.0455284552845528
YOR353C	0	0	0.0454545454545455
YBR038W	0	0	0.0453808752025932
YIL128W	0	0	0.0453074433656958
YML041C	0	0	0.0452342487883683
YMR240C	0	0	0.0451612903225806
YPL082C	0	0	0.0450885668276973
YDR318W	0	0	0.045016077170418
YMR093W	0	0	0.0449438202247191
YOR206W	0	0	0.0448717948717949
YNL221C	0	0	0.0448
YPR104C	0	0	0.0447284345047923
YBR111C	0	1	0.0447284345047923
YCL029C	0	0	0.0446570972886762
YKL057C	0	0	0.0445859872611465
YGL173C	0	0	0.0445151033386327
YBR109C	0	0	0.0444444444444444
YNL154C	0	0	0.0443740095087163
YNL021W	0	0	0.0443037974683544
YJR135C	0	0	0.0442338072669826
YNL068C	0	0	0.0441640378548896
YLR106C	0	0	0.0440944881889764
YEL037C	0	0	0.0440251572327044
YLR442C	0	0	0.043956043956044
YGR276C	0	0	0.0438871473354232
YLR039C	0	0	0.0438184663536776
YCR057C	0	0	0.04375
YNR051C	0	0	0.0436817472698908
YMR234W	0	0	0.043613707165109
YHR129C	0	0	0.0435458786936236
YJL186W	0	0	0.0434782608695652
YLR238W	0	0	0.0434108527131783
YPL254W	0	0	0.043343653250774
YDR118W	0	0	0.0432766615146832
YPL122C	0	0	0.0432098765432099
YLL008W	0	0	0.0431432973805855
YBR143C	0	0	0.0430769230769231
YMR012W	0	0	0.043010752688172
YDR312W	0	0	0.0429447852760736
YBL054W	0	0	0.0428790199081164
YDR207C	0	0	0.0428134556574924
YHL023C	0	1	0.0428134556574924
YDL044C	0	0	0.0427480916030534
YDR128W	0	1	0.0427480916030534
YEL016C	0	0	0.0426829268292683
YLL036C	0	0	0.0426179604261796
YMR038C	0	0	0.0425531914893617
YLR410W	0	0	0.0424886191198786
YDR021W	0	0	0.0424242424242424
YLR384C	0	0	0.0423600605143722
YDL225W	0	0	0.0422960725075529
YMR223W	0	0	0.0422322775263952
YOR017W	0	0	0.0421686746987952
YBR127C	0	0	0.0421052631578947
YNR048W	0	0	0.042042042042042
YIL131C	0	0	0.0419790104947526
YKR095W	0	0	0.0419161676646707
YLR418C	0	0	0.0418535127055306
YJL127C	0	0	0.0417910447761194
YJL204C	0	0	0.0417287630402385
YML099C	0	0	0.0416666666666667
YNL313C	0	0	0.0416047548291233
YIL104C	0	0	0.0415430267062315
YNL247W	0	0	0.0414814814814815
YPL126W	0	0	0.0414201183431953
YJL061W	0	0	0.0413589364844904
YNR015W	0	0	0.0412979351032448
YML058W	0	0	0.0412371134020619
YKR063C	0	0	0.0411764705882353
YLR143W	0	1	0.0411764705882353
YGR274C	0	0	0.0411160058737151
YKL075C	0	0	0.0410557184750733
YLR049C	0	1	0.0410557184750733
YGL027C	0	0	0.04099560761347
YKL166C	0	0	0.0409356725146199
YMR213W	0	0	0.0408759124087591
YJR042W	0	0	0.0408163265306122
YDR419W	0	0	0.0407569141193595
YJL073W	0	0	0.0406976744186047
YGR104C	0	0	0.0406386066763425
YJR060W	0	0	0.0405797101449275
YPL128C	0	0	0.040520984081042
YDL209C	0	0	0.0404624277456647
YML071C	0	0	0.0404040404040404
YCR052W	0	0	0.0403458213256484
YDR289C	0	0	0.0402877697841727
YGL075C	0	0	0.0402298850574713
YPL125W	0	0	0.0401721664275466
YMR218C	0	0	0.0401146131805158
YPL269W	0	0	0.0400572246065808
YBL027W	0	0	0.04
YIR023W	0	0	0.0399429386590585
YDL103C	0	0	0.0398860398860399
YHR066W	0	0	0.0398293029871977
YLL034C	0	0	0.0397727272727273
YJL085W	0	0	0.0397163120567376
YML043C	0	0	0.0396600566572238
YDR449C	0	0	0.0396039603960396
YDR324C	0	0	0.0395480225988701
YDL088C	0	0	0.0394922425952045
YMR125W	0	0	0.0394366197183099
YNL189W	0	0	0.0393811533052039
YGR083C	0	0	0.0393258426966292
YJR035W	0	0	0.0392706872370266
YDL116W	0	0	0.0392156862745098
YOR014W	0	0	0.0391608391608392
YER180C	0	0	0.0391061452513966
YAR003W	0	0	0.0390516039051604
YMR207C	0	0	0.0389972144846797
YDL167C	0	0	0.0389429763560501
YFL002C	0	0	0.0388888888888889
YPL055C	0	0	0.0388349514563107
YJL110C	0	0	0.038781163434903
YLR409C	0	0	0.0387275242047026
YPR022C	0	1	0.0387275242047026
YEL036C	0	0	0.0386740331491713
YBR153W	0	0	0.0386206896551724
YNR054C	0	0	0.0385674931129477
YKR081C	0	0	0.0385144429160935
YKL125W	0	0	0.0384615384615385
YHR030C	0	0	0.0384087791495199
YNL132W	0	0	0.0383561643835616
YJL050W	0	0	0.0383036935704514
YIL149C	0	0	0.0382513661202186
YDR478W	0	0	0.0381991814461119
YLR433C	0	0	0.0381471389645777
YHR085W	0	0	0.0380952380952381
YOR373W	0	0	0.0380434782608696
YER161C	0	0	0.0379918588873813
YDL127W	0	0	0.037940379403794
YLR131C	0	0	0.0378890392422192
YDL059C	0	0	0.0378378378378378
YML093W	0	0	0.0377867746288799
YHR165C	0	0	0.0377358490566038
YDL093W	0	0	0.0376850605652759
YGL061C	0	0	0.0376344086021505
YLR396C	0	0	0.0375838926174497
YBR049C	0	0	0.0375335120643432
YPR161C	0	0	0.0374832663989291
YNL072W	0	0	0.0374331550802139
YAL047C	0	0	0.0373831775700935
YIL126W	0	0	0.0373333333333333
YKL021C	0	0	0.0372836218375499
YKR037C	0	0	0.0372340425531915
YPL012W	0	0	0.0371845949535193
YFL023W	0	0	0.0371352785145889
YPL175W	0	0	0.0370860927152318
YJL125C	0	0	0.037037037037037
YGL243W	0	0	0.0369881109643329
YDR049W	0	1	0.0369881109643329
YKL048C	0	0	0.0369393139841689
YGR081C	0	0	0.0368906455862978
YGR003W	0	0	0.0368421052631579
YMR227C	0	0	0.0367936925098555
YBL090W	0	0	0.036745406824147
YLR314C	0	0	0.036697247706422
YJL207C	0	0	0.0366492146596859
YGL093W	0	0	0.0366013071895425
YJL041W	0	0	0.0365535248041775
YDR227W	0	0	0.0365058670143416
YBR009C	0	0	0.0364583333333333
YOR058C	0	0	0.0364109232769831
YDR514C	0	1	0.0364109232769831
YDR208W	0	0	0.0363636363636364
YKL022C	0	0	0.0363164721141375
YOR326W	0	0	0.0362694300518135
YOR304W	0	0	0.036222509702458
YLR401C	0	0	0.0361757105943152
YJL124C	0	0	0.0361290322580645
YCR066W	0	0	0.0360824742268041
YLR397C	0	0	0.036036036036036
YGR162W	0	0	0.0359897172236504
YOR141C	0	1	0.0359897172236504
YML094W	0	0	0.0359435173299101
YDL020C	0	0	0.0358974358974359
YKR072C	0	0	0.0358514724711908
YBR251W	0	0	0.0358056265984655
YGR200C	0	0	0.0357598978288633
YPL112C	0	0	0.0357142857142857
YLR222C	0	0	0.0356687898089172
YLR430W	0	0	0.0356234096692112
YPL083C	0	0	0.0355781448538755
YER008C	0	0	0.0355329949238579
YER002W	0	0	0.0354879594423321
YDR138W	0	0	0.0354430379746835
YKR028W	0	0	0.0353982300884956
YMR080C	0	0	0.0353535353535354
YER149C	0	0	0.0353089533417402
YHL038C	0	0	0.035264483627204
YBR282W	0	0	0.0352201257861635
YOR320C	0	0	0.0351758793969849
YMR309C	0	0	0.0351317440401506
YPL190C	0	0	0.0350877192982456
YDR364C	0	0	0.0350438047559449
YLR435W	0	0	0.035
YDR206W	0	0	0.034956304619226
YDR301W	0	0	0.0349127182044888
YIL085C	0	0	0.0348692403486924
YDR395W	0	0	0.0348258706467662
YDR017C	0	0	0.0347826086956522
YBR025C	0	0	0.0347394540942928
YNL182C	0	0	0.0346964064436183
YLR310C	0	0	0.0346534653465347
YDR166C	0	0	0.034610630407911
YLL035W	0	0	0.0345679012345679
YGL058W	0	0	0.0345252774352651
YGL139W	0	0	0.0344827586206897
YCR084C	0	0	0.034440344403444
YLR068W	0	0	0.0343980343980344
YMR167W	0	0	0.0343558282208589
YNL064C	0	0	0.0343137254901961
YBR112C	0	0	0.0342717258261934
YDL148C	0	0	0.0342298288508557
YDL231C	0	0	0.0341880341880342
YDR472W	0	0	0.0341463414634146
YLR181C	0	0	0.0341047503045067
YNL164C	0	0	0.0340632603406326
YIR004W	0	0	0.0340218712029162
YOR123C	0	0	0.0339805825242718
YML113W	0	0	0.0339393939393939
YOL138C	0	0	0.0338983050847458
YAR014C	0	0	0.033857315598549
YGR071C	0	1	0.033857315598549
YLL010C	0	0	0.0338164251207729
YEL003W	0	0	0.0337756332931242
YHR040W	0	0	0.0337349397590361
YDR082W	0	0	0.0336943441636582
YLR321C	0	0	0.0336538461538462
YDL201W	0	0	0.0336134453781513
YPL086C	0	0	0.0335731414868106
YDR464W	0	0	0.0335329341317365
YMR270C	0	0	0.0334928229665072
YPR057W	0	0	0.033452807646356
YGR108W	0	0	0.0334128878281623
YDL063C	0	0	0.033373063170441
YBR247C	0	0	0.0333333333333333
YBL002W	0	0	0.0332936979785969
YNL124W	0	0	0.0332541567695962
YDR120C	0	0	0.033214709371293
YOR119C	0	0	0.033175355450237
YLR424W	0	0	0.0331360946745562
YDR173C	0	0	0.033096926713948
YHR069C	0	0	0.0330578512396694
YIL035C	0	0	0.0330188679245283
YNL214W	0	0	0.032979976442874
YJL203W	0	0	0.0329411764705882
YDR164C	0	0	0.0329024676850764
YOR127W	0	0	0.0328638497652582
YGR251W	0	0	0.0328253223915592
YDR198C	0	0	0.0327868852459016
YOR188W	0	0	0.0327485380116959
YER109C	0	0	0.0327102803738318
YDR451C	0	0	0.0326721120186698
YOR334W	0	0	0.0326576576576577
YNL107W	0	0	0.0326576576576577
YLR129W	0	0	0.0326576576576577
YDL060W	0	0	0.0326576576576577
YOL103W	0	0	0.0326576576576577
YNR009W	0	0	0.0326576576576577
YOR043W	0	0	0.0326576576576577
YBR084C-A	0	0	0.0326576576576577
YHR061C	0	0	0.0326576576576577
YNL236W	0	0	0.0326576576576577
YEL062W	0	0	0.0326576576576577
YCR014C	0	0	0.0326576576576577
YNL291C	0	0	0.0326576576576577
YER112W	0	0	0.0326576576576577
YLR176C	0	0	0.0326576576576577
YOR370C	0	0	0.0326576576576577
YMR231W	0	0	0.0326576576576577
YLR020C	0	0	0.0326576576576577
YGL021W	0	0	0.0326576576576577
YML021C	0	0	0.0326576576576577
YMR268C	0	0	0.0326576576576577
YJL069C	0	0	0.0326576576576577
YIL019W	0	0	0.0326576576576577
YPL161C	0	0	0.0326576576576577
YDL140C	0	0	0.0326576576576577
YER132C	0	0	0.0326576576576577
YDL090C	0	0	0.0326576576576577
YDR299W	0	0	0.0326576576576577
YCR016W	0	0	0.0326576576576577
YAL051W	0	0	0.0326576576576577
YJR046W	1	0	0.0326576576576577
YHR065C	0	0	0.0326441784548422
YPL116W	0	0	0.0326441784548422
YMR091C	0	0	0.0326441784548422
YIL084C	0	0	0.0326441784548422
YGL175C	0	0	0.0326441784548422
YBL081W	0	1	0.0326441784548422
YEL053C	0	0	0.0326441784548422
YLR145W	0	0	0.0326441784548422
YDR477W	0	0	0.0326441784548422
YOR168W	0	0	0.0326441784548422
YIR026C	0	0	0.0326441784548422
YMR129W	0	0	0.0326441784548422
YMR306W	0	0	0.0326441784548422
YDL175C	0	0	0.0326441784548422
YNR038W	0	0	0.0326441784548422
YLR336C	0	0	0.0326441784548422
YLR320W	0	0	0.0326441784548422
YGR158C	0	0	0.0326441784548422
YOL070C	0	1	0.0326441784548422
YHR099W	0	0	0.0326441784548422
YGL150C	0	0	0.0326441784548422
YLR088W	0	0	0.0326441784548422
YHR196W	0	0	0.0326441784548422
YOR151C	0	0	0.0326441784548422
YEL055C	0	0	0.0326441784548422
YNL153C	0	0	0.0326441784548422
YLR114C	0	0	0.0326441784548422
YJR003C	0	0	0.0326441784548422
YML064C	0	0	0.0326441784548422
YGL043W	0	0	0.0326441784548422
YNL292W	0	0	0.0326441784548422
YCL054W	0	0	0.0326441784548422
YMR043W	1	0	0.0326441784548422
YHR127W	0	1	0.0326441784548422
YKR024C	0	0	0.0326086956521739
YKR036C	0	0	0.0325732899022801
YBR186W	0	0	0.0325379609544469
YHR206W	0	0	0.0325027085590466
YIL020C	0	0	0.0324675324675325
YOR165W	0	0	0.0324324324324324
YJL109C	0	0	0.0323974082073434
YLR063W	0	1	0.0323974082073434
YLR276C	0	0	0.0323624595469256
YER022W	0	0	0.0323275862068966
YCR094W	0	0	0.0322927879440258
YDR412W	0	0	0.032258064516129
YJR141W	0	0	0.0322234156820623
YPL146C	0	0	0.0321888412017167
YDR195W	0	0	0.0321543408360129
YDL105W	0	0	0.0321199143468951
YDL043C	0	0	0.0320855614973262
YHR070W	0	0	0.032051282051282
YOR349W	0	0	0.032017075773746
YLR014C	0	0	0.0319829424307036
YPL043W	0	0	0.0319488817891374
YLR347C	0	0	0.0319148936170213
YFR005C	0	0	0.0318809776833156
YNL123W	0	0	0.0318471337579618
YGR092W	0	0	0.031813361611877
YPL243W	0	0	0.0317796610169492
YCR077C	0	0	0.0317460317460317
YGL083W	0	1	0.0317460317460317
YDR292C	0	0	0.0317124735729387
YKR083C	0	0	0.0316789862724393
YER007W	0	0	0.0316455696202532
YGR270W	0	0	0.0316122233930453
YLR309C	0	0	0.0315789473684211
YJR032W	0	0	0.0315457413249211
YLR215C	0	0	0.0315126050420168
YNL172W	0	0	0.0314795383001049
YIL130W	0	1	0.0314795383001049
YDR465C	0	0	0.0314465408805031
YOR098C	0	0	0.031413612565445
YDL002C	0	0	0.0313807531380753
YGL111W	0	0	0.0313479623824451
YNL256W	0	0	0.0313152400835073
YHR014W	0	0	0.0312825860271116
YOL004W	0	0	0.03125
YMR016C	0	0	0.0312174817898023
YGL087C	0	0	0.0311850311850312
YLL011W	0	0	0.0311526479750779
YHR084W	0	0	0.0311203319502075
YLR455W	0	0	0.0310880829015544
YMR164C	0	0	0.031055900621118
YMR117C	0	0	0.031023784901758
YGL097W	0	0	0.0309917355371901
YER089C	0	0	0.0309597523219814
YDR414C	0	0	0.0309278350515464
YNL308C	0	0	0.0308959835221421
YMR301C	0	0	0.0308641975308642
YLR399C	0	0	0.0308324768756423
YDL005C	0	0	0.0308008213552361
YDL145C	0	0	0.0307692307692308
YHR197W	0	0	0.0307377049180328
YOL080C	0	0	0.0307062436028659
YGR184C	0	0	0.0306748466257669
YDR189W	0	0	0.0306435137895812
YPR190C	0	0	0.0306122448979592
YPR137W	0	0	0.0305810397553517
YML031W	0	0	0.0305498981670061
YOR106W	0	0	0.0305188199389624
YOL144W	0	0	0.0304878048780488
YGR229C	0	0	0.0304568527918782
YNL061W	0	0	0.0304259634888438
YDR386W	0	0	0.0303951367781155
YKR029C	0	0	0.0303643724696356
YDL077C	0	0	0.0303336703741153
YDR191W	0	0	0.0303030303030303
YMR299C	0	0	0.0302724520686176
YNL199C	0	0	0.030241935483871
YDR165W	0	0	0.0302114803625378
YPL211W	0	0	0.0301810865191147
YAL041W	0	0	0.0301507537688442
YPL105C	0	1	0.0301507537688442
YKR001C	0	0	0.0301204819277108
YDL006W	0	0	0.0300902708124373
YJR084W	0	0	0.030060120240481
YGL112C	0	0	0.03003003003003
YLR353W	0	0	0.03
YPR164W	0	0	0.02997002997003
YGR179C	0	0	0.029940119760479
YMR070W	0	0	0.0299102691924227
YDL159W	0	0	0.0298804780876494
YDL224C	0	0	0.0298507462686567
YGR113W	0	0	0.0298210735586481
YDR469W	0	0	0.0297914597815293
YFL007W	0	0	0.0297619047619048
YKR060W	0	0	0.0297324083250743
YDR527W	0	0	0.0297029702970297
YOR048C	0	0	0.029673590504451
YNL289W	0	0	0.0296442687747036
YCR035C	0	0	0.0296150049358342
YDL160C	0	0	0.029585798816568
YJL029C	0	0	0.0295566502463054
YMR211W	0	0	0.0295275590551181
YDR151C	0	0	0.0294985250737463
YLR190W	0	0	0.0294695481335953
YPL193W	0	0	0.0294406280667321
YGR119C	0	0	0.0294117647058824
YKR045C	0	1	0.0294117647058824
YMR201C	0	0	0.029382957884427
YLR457C	0	0	0.0293542074363992
YGL065C	0	0	0.0293255131964809
YDL031W	0	0	0.029296875
YDR495C	0	0	0.0292682926829268
YNL076W	0	0	0.0292397660818713
YBR223C	0	0	0.0292112950340798
YNL282W	0	0	0.0291828793774319
YLR052W	0	0	0.0291545189504373
YGR072W	0	0	0.029126213592233
YMR049C	0	0	0.02909796314258
YOR372C	0	0	0.0290697674418605
YHR204W	0	0	0.0290416263310745
YHR169W	0	0	0.0290135396518375
YLR200W	0	0	0.0289855072463768
YPL093W	0	0	0.028957528957529
YOR307C	0	0	0.0289296046287367
YDR081C	0	0	0.0289017341040462
YML114C	0	0	0.0288739172281039
YHR152W	0	0	0.0288461538461538
YDL108W	0	0	0.0288184438040346
YGR116W	0	0	0.0287907869481766
YGR272C	0	0	0.0287631831255992
YLR196W	0	0	0.028735632183908
YOR039W	0	0	0.0287081339712919
YGR091W	0	0	0.0286806883365201
YDL171C	0	0	0.0286532951289398
YPR112C	0	0	0.0286259541984733
YDR466W	0	0	0.0285986653956149
YIL002C	0	0	0.0285714285714286
YJR089W	0	0	0.0285442435775452
YOR279C	0	0	0.0285171102661597
YNL030W	0	0	0.0284900284900285
YKR086W	0	0	0.0284629981024668
YKL049C	0	0	0.028436018957346
YFR010W	0	0	0.0284090909090909
YER006W	0	0	0.0283822138126774
YFR031C	0	0	0.0283553875236295
YHR013C	0	0	0.028328611898017
YCR033W	0	0	0.0283018867924528
YIL096C	0	0	0.0282752120640905
YBR115C	0	0	0.0282485875706215
YPL016W	0	0	0.0282220131702728
YAL058W	0	0	0.0281954887218045
YPL226W	0	0	0.028169014084507
YPL127C	0	0	0.0281425891181989
YOL125W	0	0	0.028116213683224
YDL132W	0	0	0.0280898876404494
YKL033W	0	1	0.0280898876404494
YDR524C	0	0	0.0280636108512629
YDR239C	0	1	0.0280636108512629
YML046W	0	0	0.0280373831775701
YCL037C	0	0	0.0280112044817927
YML097C	0	0	0.0279850746268657
YDL013W	0	0	0.0279589934762349
YKL088W	0	0	0.0279329608938547
YER118C	0	0	0.027906976744186
YDR147W	0	0	0.0278810408921933
YKL015W	0	0	0.0278551532033426
YPL020C	0	0	0.0278293135435993
YOR091W	0	0	0.0278035217794254
YOR027W	0	0	0.0277777777777778
YMR308C	0	0	0.0277520814061055
YLR188W	0	0	0.0277264325323475
YDR087C	0	0	0.0277008310249307
YJR002W	0	0	0.0276752767527675
YPL138C	0	0	0.0276497695852535
YDL211C	0	1	0.0276497695852535
YJL162C	0	1	0.0276497695852535
YDR415C	0	1	0.0276497695852535
YFR037C	0	0	0.0276243093922652
YLR403W	0	0	0.0275988960441582
YPL160W	0	0	0.0275735294117647
YJL157C	0	0	0.0275482093663912
YNL118C	0	0	0.0275229357798165
YDR228C	0	0	0.0274977085242896
YBR107C	0	0	0.0274725274725275
YHR052W	0	0	0.0274473924977127
YMR212C	0	0	0.0274223034734918
YDR346C	0	0	0.0273972602739726
YGR150C	0	1	0.0273972602739726
YOR143C	0	0	0.0273722627737226
YLR022C	0	0	0.0273473108477666
YIL008W	0	0	0.0273224043715847
YBR034C	0	0	0.0272975432211101
YPL158C	0	1	0.0272975432211101
YER082C	0	0	0.0272727272727273
YDR089W	0	0	0.0272479564032698
YAL043C	0	0	0.0272232304900181
YDL166C	0	0	0.0271985494106981
YKL173W	0	0	0.0271739130434783
YPL007C	0	0	0.0271493212669683
YPR186C	0	0	0.027124773960217
YIL031W	0	0	0.02710027100271
YGR123C	0	0	0.0270758122743682
YGL238W	0	0	0.0270513976555455
YIL143C	0	0	0.027027027027027
YHR144C	0	0	0.027002700270027
YPL212C	0	0	0.026978417266187
YOL146W	0	0	0.0269541778975741
YDR150W	0	0	0.0269299820466786
YEL018W	0	0	0.0269058295964126
YHL039W	0	0	0.0268817204301075
YDL197C	0	0	0.026857654431513
YIL095W	0	0	0.0268336314847943
YPR169W	0	0	0.0268096514745308
YAL021C	0	0	0.0267857142857143
YDR137W	0	0	0.0267618198037467
YGR246C	0	0	0.0267379679144385
YLR086W	0	0	0.0267141585040071
YHR200W	0	0	0.0266903914590747
YGR128C	0	0	0.0266666666666667
YLR206W	0	0	0.0266429840142096
YOR030W	0	0	0.0266193433895297
YER110C	0	0	0.0265957446808511
YDR093W	0	0	0.0265721877767936
YAL035W	0	0	0.0265486725663717
YNL232W	0	0	0.026525198938992
YHR079C	0	0	0.0265017667844523
YMR075W	0	0	0.0264783759929391
YAL033W	0	0	0.0264550264550265
YPR088C	0	0	0.026431718061674
YIL144W	0	0	0.0264084507042254
YJR112W	0	0	0.0263852242744063
YKR054C	0	0	0.0263620386643234
YMR229C	0	0	0.0263388937664618
YOR359W	0	0	0.0263157894736842
YGR145W	0	0	0.0262927256792287
YML124C	0	0	0.0262697022767075
YHR134W	0	0	0.026246719160105
YOR211C	0	0	0.0262237762237762
YGR180C	0	0	0.0262008733624454
YHR114W	0	0	0.0261780104712042
YER162C	0	0	0.02615518744551
YPR031W	0	0	0.0261324041811847
YNL238W	0	0	0.0261096605744125
YIL079C	0	0	0.0260869565217391
YOR061W	0	0	0.0260642919200695
YGL171W	0	0	0.0260416666666667
YMR284W	0	0	0.02601908065915
YPR060C	0	0	0.0259965337954939
YDR303C	0	0	0.025974025974026
YDR285W	0	0	0.0259515570934256
YAL001C	0	0	0.0259291270527226
YPR032W	0	0	0.0259067357512953
YAL025C	0	0	0.0258843830888697
YDR051C	0	1	0.0258843830888697
YGL071W	0	0	0.0258620689655172
YDR144C	0	0	0.0258397932816537
YDR181C	0	0	0.0258175559380379
YHR167W	0	0	0.0257953568357696
YPR118W	0	0	0.0257731958762887
YOL028C	0	0	0.0257510729613734
YNL136W	0	0	0.0257289879931389
YER123W	0	0	0.025706940874036
YGR278W	0	0	0.0256849315068493
YGR238C	0	0	0.0256629597946963
YHR205W	0	0	0.0256410256410256
YLR405W	0	0	0.0256191289496157
YGR211W	0	0	0.0255972696245734
YDR171W	0	0	0.0255754475703325
YJL164C	0	0	0.0255536626916525
YKL134C	0	0	0.025531914893617
YOR140W	0	0	0.0255102040816327
YHR062C	0	0	0.0254885301614274
YPL268W	0	0	0.0254668930390492
YIL112W	0	0	0.0254452926208651
YJL062W	0	0	0.0254237288135593
YJL051W	0	1	0.0254237288135593
YPR045C	0	1	0.0254237288135593
YDR473C	0	0	0.0254022015241321
YAL026C	0	0	0.0253807106598985
YML096W	0	1	0.0253807106598985
YNL161W	0	0	0.0253592561284869
YDR295C	0	0	0.0253378378378378
YDR083W	0	0	0.0253164556962025
YNL119W	0	0	0.0252951096121417
YDR054C	0	0	0.025273799494524
YDR108W	0	0	0.0252525252525253
YDR311W	0	0	0.0252312867956266
YLR318W	0	0	0.0252100840336134
YBL018C	0	0	0.0251889168765743
YGR196C	0	1	0.0251889168765743
YAL002W	0	0	0.0251677852348993
YGL194C	0	0	0.0251466890192791
YJL054W	0	0	0.0251256281407035
YGL003C	0	0	0.0251046025104603
YCL031C	0	0	0.0250836120401338
YDR026C	0	1	0.0250836120401338
YKR008W	0	0	0.025062656641604
YPL195W	0	0	0.0250417362270451
YLR127C	0	0	0.0250208507089241
YKR044W	0	1	0.0250208507089241
YLL024C	0	0	0.025
YGR056W	0	0	0.0249791840133222
YMR042W	0	0	0.0249584026622296
YDR420W	0	0	0.0249376558603491
YOR075W	0	0	0.0249169435215947
YPL227C	0	0	0.024896265560166
YGR068C	0	1	0.024896265560166
YML034W	0	0	0.0248756218905473
YFR038W	0	1	0.0248756218905473
YKL213C	0	0	0.0248550124275062
YNL001W	0	0	0.0248344370860927
YGR187C	0	0	0.0248138957816377
YGL029W	0	0	0.0247933884297521
YBL028C	0	0	0.0247729149463254
YNL167C	0	0	0.0247524752475248
YOL096C	0	0	0.0247320692497939
YGL169W	0	0	0.0247116968698517
YPL085W	0	0	0.0246913580246914
YLR017W	0	0	0.0246710526315789
YNL251C	0	0	0.0246507806080526
YMR259C	0	1	0.0246507806080526
YGL250W	0	1	0.0246507806080526
YCR039C	0	0	0.0246305418719212
YMR294W	0	0	0.0246103363412633
YML028W	0	0	0.0245901639344262
YPR097W	0	1	0.0245901639344262
YGL168W	0	0	0.0245700245700246
YGL155W	0	0	0.0245499181669394
YOR056C	0	0	0.0245298446443173
YDR184C	0	0	0.0245098039215686
YBL085W	0	0	0.0244897959183673
YKR002W	0	0	0.0244698205546493
YOL003C	0	0	0.0244498777506112
YOR241W	0	0	0.0244299674267101
YDR135C	0	0	0.0244100895036615
YGR177C	0	0	0.024390243902439
YDR359C	0	0	0.0243704305442729
YGR195W	0	0	0.0243506493506494
YLR425W	0	0	0.024330900243309
YOL041C	0	0	0.0243111831442464
YIL090W	0	0	0.0242914979757085
YGL060W	0	1	0.0242914979757085
YPL141C	0	1	0.0242914979757085
YOL064C	0	0	0.0242718446601942
YDR266C	0	1	0.0242718446601942
YPR072W	0	0	0.0242522231204527
YGL210W	0	0	0.024232633279483
YIL110W	0	0	0.0242130750605327
YOR290C	0	0	0.0241935483870968
YHR135C	0	0	0.024174053182917
YDR291W	0	1	0.024174053182917
YNL297C	0	0	0.0241545893719807
YER127W	0	0	0.0241351568785197
YNL075W	0	0	0.0241157556270096
YKR038C	0	0	0.0240963855421687
YBL103C	0	0	0.0240770465489567
YDR361C	0	0	0.0240577385725742
YLR067C	0	0	0.0240384615384615
YOL130W	0	0	0.0240192153722978
YOR267C	0	0	0.024
YDL195W	0	0	0.0239808153477218
YDR192C	0	0	0.023961661341853
YOL124C	0	0	0.0239425379090184
YBR079C	0	0	0.0239234449760766
YPL240C	0	0	0.0239043824701195
YDR363W-A	0	0	0.0238853503184713
YLR419W	0	1	0.0238853503184713
YDR280W	0	0	0.0238663484486874
YLR437C	0	1	0.0238663484486874
YDL150W	0	0	0.0238473767885533
YGL019W	0	0	0.0238284352660842
YGR218W	0	0	0.0238095238095238
YFR001W	0	0	0.0237906423473434
YDR354W	0	0	0.0237717908082409
YPR056W	0	0	0.0237529691211401
YAL059W	0	0	0.0237341772151899
YML013W	0	0	0.0237154150197628
YFR009W	0	0	0.023696682464455
YGR252W	0	0	0.0236779794790845
YJR134C	0	1	0.0236779794790845
YPL140C	0	0	0.0236593059936909
YDL047W	0	0	0.0236406619385343
YDL036C	0	0	0.0236220472440945
YGL078C	0	0	0.02360346184107
YDL156W	0	1	0.02360346184107
YDL073W	0	1	0.02360346184107
YKL017C	0	0	0.0235849056603774
YNL029C	0	0	0.02356637863315
YDR253C	0	0	0.0235478806907378
YDR398W	0	0	0.0235294117647059
YFL016C	0	0	0.0235109717868339
YML010W	0	0	0.0234925606891151
YDL122W	0	0	0.0234741784037559
YJL076W	0	0	0.0234558248631744
YLR389C	0	0	0.0234375
YOR116C	0	0	0.0234192037470726
YDR143C	0	0	0.0234009360374415
YJL080C	0	0	0.0233826968043648
YNL181W	0	1	0.0233826968043648
YGL176C	0	1	0.0233826968043648
YLR228C	0	0	0.0233644859813084
YPL072W	0	0	0.0233463035019455
YKL130C	0	0	0.0233281493001555
YCL066W	0	0	0.0233100233100233
YBR267W	0	0	0.0232919254658385
YGR245C	0	0	0.0232738557020946
YNR010W	0	0	0.0232558139534884
YIL091C	0	1	0.0232558139534884
YEL015W	0	0	0.0232378001549187
YJR055W	0	0	0.0232198142414861
YCR047C	0	0	0.0232018561484919
YCR081W	0	0	0.0231839258114374
YKR041W	0	1	0.0231839258114374
YMR106C	0	0	0.0231660231660232
YPL157W	0	0	0.0231481481481481
YML076C	0	0	0.023130300693909
YIL092W	0	1	0.023130300693909
YMR247C	0	0	0.0231124807395994
YCR040W	0	0	0.023094688221709
YGR095C	0	0	0.0230769230769231
YOR346W	0	0	0.0230591852421214
YOR095C	0	0	0.0230414746543779
YNL204C	0	0	0.0230237912509593
YPL228W	0	0	0.0230061349693252
YDL179W	0	0	0.0229885057471264
YPR133C	0	0	0.0229709035222052
YCL011C	0	0	0.0229533282325937
YBL003C	0	0	0.0229357798165138
YDR335W	0	0	0.0229182582123759
YPL031C	0	0	0.0229007633587786
YDL185W	0	0	0.022883295194508
YLR335W	0	0	0.0228658536585366
YDR300C	0	0	0.0228484386900229
YFL049W	0	0	0.0228310502283105
YPL023C	0	0	0.0228136882129278
YAL022C	0	0	0.0227963525835866
YIL127C	0	0	0.0227790432801822
YGL237C	0	0	0.0227617602427921
YJR097W	0	0	0.0227445034116755
YDR117C	0	1	0.0227445034116755
YMR263W	0	0	0.0227272727272727
YMR307W	0	0	0.0227100681302044
YHR107C	0	0	0.0226928895612708
YKR030W	0	0	0.0226757369614512
YGR280C	0	0	0.0226586102719033
YNL059C	0	0	0.0226415094339623
YMR287C	0	0	0.0226244343891403
YGL158W	0	0	0.0226073850791258
YLR154C	0	0	0.0225903614457831
YOR191W	0	0	0.0225733634311512
YPL032C	0	0	0.0225563909774436
YDR448W	0	0	0.0225394440270473
YGR142W	0	0	0.0225225225225225
YJL047C	0	0	0.0225056264066016
YNR029C	0	1	0.0225056264066016
YER122C	0	0	0.0224887556221889
YIL014W	0	0	0.0224719101123595
YLR057W	0	1	0.0224719101123595
YGR261C	0	0	0.0224550898203593
YDR258C	0	0	0.0224382946896036
YLL043W	0	0	0.0224215246636771
YIL066C	0	0	0.0224047796863331
YJR076C	0	0	0.0223880597014925
YBR248C	0	0	0.0223713646532438
YJL006C	0	0	0.022354694485842
YMR283C	0	0	0.0223380491437081
YPL189W	0	0	0.0223214285714286
YGR271W	0	0	0.0223048327137546
YDL064W	0	0	0.0222882615156018
YNL257C	0	0	0.022271714922049
YNL281W	0	0	0.0222551928783383
YLR343W	0	0	0.022238695329874
YML053C	0	1	0.022238695329874
YMR310C	0	0	0.0222222222222222
YOR260W	0	0	0.0222057735011103
YOR007C	0	0	0.022189349112426
YCL059C	0	0	0.0221729490022173
YNL275W	0	0	0.0221565731166913
YOL011W	0	0	0.022140221402214
YPL106C	0	0	0.0221238938053097
YDL111C	0	0	0.0221075902726603
YKL149C	0	0	0.0220913107511046
YKR027W	0	0	0.022075055187638
YKL209C	0	0	0.0220588235294118
YMR172W	0	0	0.0220426157237326
YBL069W	0	0	0.0220264317180617
YLR376C	0	0	0.0220102714600147
YPL042C	0	0	0.0219941348973607
YNL222W	0	0	0.021978021978022
YIR002C	0	0	0.0219619326500732
YIR012W	0	0	0.021945866861741
YBR069C	0	0	0.0219298245614035
YMR039C	0	0	0.0219138056975895
YNR023W	0	0	0.0218978102189781
YDR263C	0	0	0.0218818380743982
YKL143W	0	0	0.021865889212828
YOR020C	0	0	0.021849963583394
YNL329C	0	0	0.0218340611353712
YLR095C	0	0	0.0218181818181818
YGR024C	0	0	0.0218023255813953
YPR010C	0	0	0.0217864923747277
YNL007C	0	0	0.0217706821480406
YDR409W	0	0	0.0217548948513416
YOR287C	0	0	0.0217391304347826
YML119W	0	1	0.0217391304347826
YJL111W	0	0	0.0217233888486604
YLR033W	0	0	0.0217076700434153
YGL070C	0	0	0.0216919739696312
YNR003C	0	0	0.0216763005780347
YDR071C	0	0	0.0216606498194946
YLR248W	0	0	0.0216450216450216
YKL191W	0	0	0.0216294160057678
YDR190C	0	0	0.0216138328530259
YKL043W	0	0	0.0215982721382289
YHR201C	0	0	0.0215827338129496
YPR179C	0	0	0.0215672178289001
YHR148W	0	0	0.021551724137931
YHL029C	0	0	0.0215362526920316
YOR006C	0	1	0.0215362526920316
YNL006W	0	0	0.0215208034433286
YHR090C	0	0	0.021505376344086
YOL089C	0	0	0.0214899713467049
YOR294W	0	0	0.0214745884037223
YGL232W	0	0	0.0214592274678112
YML014W	0	0	0.0214438884917798
YDL131W	0	0	0.0214285714285714
YDR427W	0	0	0.0214132762312634
YDR214W	0	0	0.021398002853067
YJL198W	0	0	0.0213827512473272
YFR019W	0	0	0.0213675213675214
YHR005C	0	0	0.0213523131672598
YLR144C	0	0	0.0213371266002845
YJL088W	0	0	0.0213219616204691
YHR073W	0	0	0.0213068181818182
YLR018C	0	0	0.021291696238467
YPL075W	0	0	0.0212765957446809
YML038C	0	0	0.0212615166548547
YNL106C	0	0	0.0212464589235127
YMR131C	0	0	0.0212314225053079
YDR315C	0	0	0.0212164073550212
YJR147W	0	0	0.0212014134275618
YJL071W	0	0	0.0211864406779661
YNL224C	0	1	0.0211864406779661
YJL128C	0	0	0.0211714890613973
YPR158W	0	1	0.0211714890613973
YOR272W	0	0	0.0211565585331453
YBL075C	0	0	0.0211416490486258
YOL095C	0	0	0.0211267605633803
YLR082C	0	0	0.0211118930330753
YML074C	0	0	0.0210970464135021
YAL010C	0	0	0.0210822206605762
YDR176W	0	0	0.0210674157303371
YPL229W	0	1	0.0210674157303371
YJL144W	0	0	0.0210526315789474
YGR264C	0	0	0.0210378681626928
YOR078W	0	0	0.0210231254379818
YJR040W	0	0	0.0210084033613445
YDR080W	0	0	0.0209937018894332
YOL139C	0	0	0.020979020979021
YHR088W	0	0	0.0209643605870021
YLR223C	0	0	0.0209497206703911
YAL029C	0	0	0.0209351011863224
YDR219C	0	0	0.0209205020920502
YDL138W	0	0	0.0209059233449477
YOL051W	0	0	0.020891364902507
YLR244C	0	0	0.0208768267223382
YJL008C	0	0	0.0208623087621697
YOR229W	0	0	0.0208478109798471
YMR162C	0	0	0.0208333333333333
YDR399W	0	0	0.0208188757807078
YER103W	0	0	0.0208044382801664
YLR382C	0	0	0.0207900207900208
YGR199W	0	0	0.0207756232686981
YMR269W	0	0	0.0207612456747405
YPR143W	0	0	0.020746887966805
YIL132C	0	0	0.0207325501036628
YJL014W	0	0	0.0207182320441989
YLR368W	0	0	0.020703933747412
YBL097W	0	0	0.0206896551724138
YGR040W	0	0	0.0206753962784287
YJL112W	0	0	0.0206611570247934
YLR328W	0	0	0.0206469373709566
YNR031C	0	0	0.0206327372764787
YAL031C	0	0	0.0206185567010309
YGL183C	0	0	0.0206043956043956
YOL102C	0	0	0.0205902539464653
YOL010W	0	0	0.0205761316872428
YML115C	0	0	0.0205620287868403
YOL141W	0	1	0.0205620287868403
YPL050C	0	0	0.0205479452054795
YIR009W	0	0	0.0205338809034908
YER029C	0	0	0.0205198358413133
YJR138W	0	1	0.0205198358413133
YNL215W	0	1	0.0205198358413133
YLR138W	0	0	0.0205058099794942
YDR496C	0	0	0.0204918032786885
YAL036C	0	0	0.0204778156996587
YPR051W	0	0	0.0204638472032742
YNL248C	0	0	0.0204498977505112
YCR026C	0	0	0.0204359673024523
YLR259C	0	0	0.0204220558202859
YKL010C	0	0	0.0204081632653061
YLR449W	0	0	0.0203942895989123
YLR385C	0	0	0.0203804347826087
YCR072C	0	0	0.0203665987780041
YDR480W	0	0	0.0203527815468114
YOR110W	0	0	0.0203389830508475
YFL024C	0	0	0.0203252032520325
YGL257C	0	0	0.02031144211239
YPR054W	0	0	0.020297699594046
YIL063C	0	0	0.0202839756592292
YCR032W	0	0	0.0202702702702703
YNL031C	0	0	0.0202565833896016
YOL081W	0	0	0.0202429149797571
YOL001W	0	0	0.0202292650033715
YMR067C	0	0	0.0202156334231806
YOL100W	0	0	0.0202020202020202
YPL070W	0	0	0.0201884253028264
YDL098C	0	0	0.0201748486886348
YNL077W	0	1	0.0201748486886348
YDL080C	0	0	0.0201612903225806
YMR153W	0	0	0.0201477501678979
YLR287C	0	1	0.0201477501678979
YML102W	0	0	0.0201342281879195
YIL061C	0	0	0.0201207243460765
YAL056W	0	0	0.0201072386058981
YPL040C	0	0	0.0200937709310114
YKL185W	0	0	0.0200803212851406
YDR365C	0	0	0.020066889632107
YOR363C	0	0	0.0200534759358289
YAL009W	0	0	0.0200400801603206
YPL089C	0	0	0.0200267022696929
YLR227C	0	0	0.0200133422281521
YPL030W	0	1	0.0200133422281521
YKL082C	0	0	0.02
YAL013W	0	0	0.0199866755496336
YPR171W	0	0	0.0199733688415446
YDL051W	0	0	0.0199600798403194
YBR010W	0	0	0.0199468085106383
YNL231C	0	0	0.0199335548172757
YLR216C	0	0	0.0199203187250996
YGL236C	0	0	0.019907100199071
YOL072W	0	0	0.019893899204244
YMR064W	0	0	0.0198807157057654
YGL240W	0	0	0.0198675496688742
YNR027W	0	0	0.0198544010589014
YPR144C	0	0	0.0198412698412698
YJR093C	0	0	0.0198281559814937
YKL005C	0	0	0.0198150594451783
YJR045C	0	0	0.0198019801980198
YPR023C	0	0	0.0197889182058048
YDR104C	0	0	0.01977587343441
YOR324C	0	0	0.0197628458498024
YDR484W	0	0	0.0197498354180382
YDR174W	0	0	0.0197368421052632
YAL032C	0	0	0.019723865877712
YER140W	0	1	0.019723865877712
YDR257C	0	1	0.019723865877712
YCR021C	0	0	0.0197109067017083
YER049W	0	0	0.0196979645436638
YKL176C	0	0	0.0196850393700787
YPR034W	0	0	0.019672131147541
YMR115W	0	1	0.019672131147541
YDR101C	0	0	0.0196592398427261
YAR019C	0	0	0.0196463654223969
YJL011C	0	0	0.0196335078534031
YIL016W	0	0	0.0196206671026815
YDL189W	0	0	0.0196078431372549
YPL183C	0	1	0.0196078431372549
YAL040C	0	0	0.0195950359242325
YNL062C	0	0	0.0195822454308094
YNR046W	0	0	0.0195694716242661
YDR162C	0	0	0.0195567144719687
YPL133C	0	0	0.0195439739413681
YPL151C	0	0	0.01953125
YNR067C	0	0	0.0195185426154847
YIL040W	0	0	0.0195058517555267
YOR274W	0	0	0.0194931773879142
YGL133W	0	0	0.0194805194805195
YPR069C	0	0	0.0194678780012979
YKL154W	0	0	0.0194552529182879
YLR113W	0	0	0.0194426441996111
YNL110C	0	0	0.0194300518134715
YGR135W	0	0	0.0194174757281553
YPR111W	0	0	0.019404915912031
YOL142W	0	0	0.0193923723335488
YDR140W	0	0	0.0193798449612403
YML106W	0	0	0.0193673337637185
YGL013C	0	0	0.0193548387096774
YNL175C	0	0	0.0193423597678917
YPL011C	0	0	0.0193298969072165
YKR025W	0	0	0.0193174500965873
YDR392W	0	0	0.0193050193050193
YDR062W	0	0	0.0192926045016077
YER033C	0	1	0.0192926045016077
YLR273C	0	0	0.019280205655527
YGL130W	0	0	0.0192678227360308
YDR034C	0	0	0.0192554557124519
YML105C	0	0	0.0192431045542014
YOR047C	0	0	0.0192307692307692
YDR168W	0	0	0.0192184497117233
YLR166C	0	0	0.0192061459667093
YNR053C	0	0	0.0191938579654511
YFL009W	0	0	0.0191815856777494
YDR098C	0	0	0.0191693290734824
YBR065C	0	0	0.0191570881226054
YDR372C	0	0	0.01914486279515
YGR216C	0	0	0.0191326530612245
YOR171C	0	0	0.0191204588910134
YPR065W	0	0	0.0191082802547771
YER170W	0	0	0.0190961171228517
YER068W	0	0	0.0190839694656489
YNL091W	0	0	0.0190718372536554
YKL165C	0	0	0.0190597204574333
YOR361C	0	0	0.019047619047619
YBR021W	0	0	0.0190355329949239
YDR362C	0	0	0.0190234622701332
YJL130C	0	0	0.0190114068441065
YDR145W	0	0	0.0189993666877771
YER019W	0	0	0.0189873417721519
YGL167C	0	0	0.0189753320683112
YLL026W	0	0	0.0189633375474083
YGR173W	0	1	0.0189633375474083
YFL047W	0	0	0.0189513581806696
YKL172W	0	0	0.0189393939393939
YGL211W	0	0	0.0189274447949527
YJR083C	0	0	0.0189155107187894
YML020W	0	1	0.0189155107187894
YOL148C	0	0	0.0189035916824197
YOR094W	0	0	0.0188916876574307
YKL210W	0	0	0.0188797986154814
YPL038W	0	0	0.0188679245283019
YLR231C	0	0	0.0188560653676933
YHR041C	0	0	0.0188442211055276
YHL009C	0	0	0.0188323917137476
YKR064W	0	1	0.0188323917137476
YOR101W	0	0	0.0188205771643664
YBR085W	0	0	0.0188087774294671
YPL181W	0	0	0.018796992481203
YNL041C	0	0	0.0187852222917971
YDR332W	0	1	0.0187852222917971
YNL023C	0	1	0.0187852222917971
YBR238C	0	0	0.0187734668335419
YOR034C	0	0	0.0187617260787993
YEL042W	0	0	0.01875
YGR134W	0	0	0.018738288569644
YOR341W	0	0	0.0187265917602996
YGR186W	0	0	0.0187149095446039
YOR301W	0	0	0.0187032418952618
YKR092C	0	0	0.0186915887850467
YML077W	0	0	0.0186799501867995
YNL277W	0	0	0.0186683260734287
YGL161C	0	0	0.0186567164179104
YNR008W	0	0	0.0186451211932878
YOR312C	0	0	0.0186335403726708
YER167W	0	0	0.0186219739292365
YGR129W	0	0	0.0186104218362283
YGR208W	0	0	0.018598884066956
YAL007C	0	0	0.0185873605947955
YNL112W	0	0	0.0185758513931889
YOL140W	0	0	0.0185643564356436
YIR025W	0	0	0.0185528756957328
YKR099W	0	0	0.0185414091470952
YDR212W	0	0	0.0185299567634342
YNL310C	0	0	0.0185185185185185
YBL021C	0	0	0.0185070943861814
YHL025W	0	0	0.0184956843403206
YJR127C	0	0	0.0184842883548983
YOR354C	0	0	0.0184729064039409
YJL179W	0	0	0.0184615384615385
YDR381W	0	0	0.018450184501845
YOR305W	0	0	0.0184388444990781
YJR069C	0	0	0.0184275184275184
YER075C	0	0	0.0184162062615101
YOL077C	0	0	0.0184049079754601
YDL007W	0	0	0.0183936235438381
YCL067C	0	0	0.0183823529411765
YER005W	0	0	0.0183710961420698
YER021W	0	0	0.018359853121175
YIL106W	0	0	0.018348623853211
YML085C	0	0	0.0183374083129584
YER147C	0	0	0.0183262064752596
YGR063C	0	0	0.0183150183150183
YPR068C	0	0	0.0183038438071995
YDL217C	0	0	0.0182926829268293
YER176W	0	0	0.0182815356489945
YBL039C	0	0	0.0182704019488429
YGL233W	0	0	0.0182592818015825
YGR227W	0	0	0.0182481751824818
YIL151C	0	1	0.0182481751824818
YDR069C	0	0	0.0182370820668693
YPL139C	0	0	0.0182260024301337
YCR073C	0	0	0.0182149362477231
YGR012W	0	1	0.0182149362477231
YNR026C	0	0	0.0182038834951456
YIL068C	0	0	0.0181928441479685
YDL203C	0	1	0.0181928441479685
YOR172W	0	0	0.0181818181818182
YDR172W	0	0	0.0181708055723804
YAL023C	0	0	0.0181598062953995
YKL122C	0	0	0.0181488203266788
YMR209C	0	1	0.0181488203266788
YLL049W	0	1	0.0181488203266788
YMR044W	0	0	0.0181378476420798
YLR268W	0	0	0.0181268882175227
YPL053C	0	0	0.0181159420289855
YOR115C	0	0	0.0181050090525045
YHR058C	0	0	0.0180940892641737
YBR044C	0	0	0.0180831826401447
YHL012W	0	0	0.0180722891566265
YMR135C	0	0	0.0180614087898856
YOR322C	0	0	0.0180505415162455
YJR007W	0	0	0.0180396873120866
YJR145C	0	0	0.0180288461538462
YER014W	0	0	0.018018018018018
YHR155W	0	1	0.018018018018018
YOR335C	0	0	0.0180072028811525
YLR051C	0	0	0.017996400719856
YBR104W	0	0	0.0179856115107914
YAL048C	0	0	0.0179748352306771
YFL050C	0	0	0.0179640718562874
YML022W	0	0	0.0179533213644524
YBR213W	0	0	0.0179425837320574
YGL067W	0	0	0.017931858936043
YPR125W	0	0	0.017921146953405
YDL035C	0	0	0.017910447761194
YOR337W	0	0	0.0178997613365155
YMR100W	0	0	0.0178890876565295
YJL034W	0	0	0.0178784266984505
YKL179C	0	0	0.0178677784395474
YJR143C	0	0	0.0178571428571429
YDR020C	0	1	0.0178571428571429
YDR308C	0	0	0.0178465199286139
YGL122C	0	0	0.0178359096313912
YGL251C	0	0	0.017825311942959
YDR091C	0	0	0.0178147268408551
YLR265C	0	0	0.0178041543026706
YMR290C	0	0	0.0177935943060498
YPR163C	0	0	0.01778304682869
YNL121C	0	0	0.0177725118483412
YER107C	0	0	0.0177619893428064
YHR168W	0	0	0.0177514792899408
YOR355W	0	0	0.0177409816676523
YMR235C	0	0	0.0177304964539007
YHR121W	0	0	0.0177200236266982
YMR185W	0	1	0.0177200236266982
YMR183C	0	0	0.0177095631641086
YPR017C	0	0	0.0176991150442478
YNL186W	0	0	0.017688679245283
YMR111C	0	1	0.017688679245283
YBL042C	0	0	0.0176782557454331
YKL009W	0	0	0.0176678445229682
YLR134W	0	0	0.0176574455562095
YMR228W	0	0	0.0176470588235294
YPL180W	0	0	0.017636684303351
YHR194W	0	0	0.0176263219741481
YKR059W	0	0	0.0176159718144451
YER063W	0	0	0.0176056338028169
YJL122W	0	0	0.0175953079178886
YFR046C	0	0	0.0175849941383353
YDR179C	0	0	0.0175746924428823
YFL037W	0	0	0.0175644028103044
YDR027C	0	0	0.0175541252194266
YER104W	0	0	0.0175438596491228
YDR225W	0	0	0.0175336060783168
YEL029C	0	0	0.0175233644859813
YKL074C	0	0	0.0175131348511384
YPL101W	0	0	0.0175029171528588
YOR196C	0	0	0.0174927113702624
YNL278W	0	0	0.0174825174825175
YJL059W	0	0	0.017472335468841
YBR138C	0	1	0.017472335468841
YHL030W	0	0	0.0174621653084983
YMR036C	0	0	0.0174520069808028
YGL246C	0	0	0.0174418604651163
YHR082C	0	0	0.0174317257408483
YER165W	0	0	0.0174216027874564
YOR256C	0	0	0.0174114915844457
YHR115C	0	0	0.0174013921113689
YCL010C	0	0	0.0173913043478261
YGL023C	0	0	0.0173812282734647
YAR015W	0	0	0.0173711638679792
YMR176W	0	0	0.0173611111111111
YOR340C	0	0	0.0173510699826489
YCL064C	0	0	0.0173410404624277
YDL154W	0	0	0.0173310225303293
YOL149W	0	0	0.0173210161662818
YOL052C	0	0	0.0173110213502597
YNR013C	0	0	0.0173010380622837
YDR245W	0	0	0.0172910662824208
YCR063W	0	0	0.0172811059907834
YFR016C	0	1	0.0172811059907834
YPL026C	0	0	0.0172711571675302
YDL213C	0	0	0.0172612197928654
YNL191W	0	0	0.0172512938470385
YAL020C	0	0	0.0172413793103448
YGR094W	0	0	0.0172314761631246
YNL294C	0	0	0.0172215843857635
YCL045C	0	1	0.0172215843857635
YJL081C	0	0	0.0172117039586919
YGL049C	0	0	0.0172018348623853
YKL110C	0	0	0.0171919770773639
YOR249C	0	0	0.0171821305841924
YOR157C	0	0	0.0171722953634803
YCR054C	0	1	0.0171722953634803
YKR031C	0	0	0.017162471395881
YHR187W	0	0	0.0171526586620926
YOR231W	0	0	0.0171428571428571
YNL165W	0	1	0.0171428571428571
YBR043C	0	0	0.0171330668189606
YLR126C	0	0	0.0171232876712329
YPL266W	0	0	0.0171135196805476
YLR163C	0	0	0.0171037628278221
YNL327W	0	0	0.0170940170940171
YCR028C	0	0	0.0170842824601367
YKL127W	0	0	0.0170745589072282
YLR285W	0	0	0.0170648464163823
YNL314W	0	0	0.0170551449687322
YLR453C	0	0	0.0170454545454545
YOR154W	0	1	0.0170454545454545
YDL143W	0	0	0.0170357751277683
YLL012W	0	0	0.0170261066969353
YML036W	0	0	0.0170164492342598
YCL050C	0	0	0.0170068027210884
YMR033W	0	0	0.0169971671388102
YMR186W	0	0	0.0169875424688562
YGR005C	0	0	0.0169779286926995
YMR010W	0	0	0.0169683257918552
YOR126C	0	0	0.0169587337478802
YKR055W	0	0	0.0169491525423729
YAR042W	0	0	0.0169395821569735
YCR089W	0	0	0.0169300225733634
YJL183W	0	0	0.0169204737732657
YMR079W	0	0	0.0169109357384442
YEL030W	0	0	0.0169014084507042
YGL162W	0	0	0.0168918918918919
YGL091C	0	0	0.0168823860438942
YOR360C	0	0	0.0168728908886389
YHR024C	0	0	0.0168634064080944
YAL015C	0	0	0.0168539325842697
YOL029C	0	1	0.0168539325842697
YNL035C	0	1	0.0168539325842697
YDL176W	0	1	0.0168539325842697
YNL097C	0	0	0.0168444693992139
YPR083W	0	0	0.0168350168350168
YBR083W	0	0	0.0168255748738082
YMR019W	0	1	0.0168255748738082
YLL061W	0	0	0.0168161434977578
YGR262C	0	0	0.0168067226890756
YPR139C	0	0	0.0167973124300112
YIR030C	0	0	0.0167879127028539
YCL055W	0	0	0.0167785234899329
YPR024W	0	0	0.0167691447736165
YER042W	0	0	0.0167597765363128
YKL106W	0	0	0.016750418760469
YDR183W	0	0	0.0167410714285714
YOR207C	0	0	0.0167317345231456
YPL233W	0	0	0.0167224080267559
YPR048W	0	1	0.0167224080267559
YLR426W	0	0	0.0167130919220056
YOR342C	0	1	0.0167130919220056
YDL210W	0	0	0.0167037861915367
YNL141W	0	0	0.01669449081803
YGR093W	0	1	0.01669449081803
YPR016C	0	0	0.0166852057842047
YNL183C	0	0	0.0166759310728182
YDR235W	0	0	0.0166666666666667
YPR074C	0	0	0.0166574125485841
YML086C	0	0	0.0166481687014428
YDR123C	0	0	0.0166389351081531
YPL263C	0	1	0.0166389351081531
YBL005W	0	0	0.016629711751663
YAL003W	0	0	0.0166204986149584
YFL034W	0	1	0.0166204986149584
YER069W	0	0	0.0166112956810631
YNL316C	0	0	0.0166021029330382
YMR126C	0	1	0.0166021029330382
YBL016W	0	0	0.0165929203539823
YAR050W	0	0	0.0165837479270315
YLL039C	0	0	0.0165745856353591
YCR008W	0	0	0.0165654334621756
YLR146C	0	0	0.0165562913907285
YNL286W	0	0	0.0165471594043023
YKR022C	0	0	0.0165380374862183
YAL005C	0	0	0.0165289256198347
YDL170W	0	0	0.0165198237885463
YDR339C	0	0	0.0165107319757843
YOL063C	0	0	0.0165016501650165
YNL245C	0	0	0.0164925783397471
YHL013C	0	1	0.0164925783397471
YDR283C	0	0	0.0164835164835165
YPL239W	0	0	0.0164744645799012
YGR054W	0	0	0.0164654226125137
YBR093C	0	0	0.0164563905650027
YGL120C	0	0	0.0164473684210526
YBR180W	0	0	0.0164383561643836
YAL017W	0	0	0.0164293537787514
YOR275C	0	0	0.0164203612479475
YML088W	0	0	0.0164113785557987
YEL063C	0	0	0.0164024056861673
YOR358W	0	0	0.0163934426229508
YJL148W	0	0	0.0163844893500819
YNL127W	0	0	0.0163755458515284
YLR105C	0	0	0.016366612111293
YOR313C	0	0	0.0163576881134133
YER115C	0	0	0.0163487738419619
YHR039C-A	0	0	0.0163398692810458
YCR106W	0	0	0.0163309744148067
YAL063C	0	0	0.0163220892274211
YAR035W	0	0	0.0163132137030995
YBR091C	0	0	0.016304347826087
YDL227C	0	0	0.0162954915806627
YLR060W	0	0	0.0162866449511401
YGR169C	0	0	0.0162778079218665
YJL072C	0	0	0.0162689804772234
YFR034C	0	0	0.016260162601626
[truncated: 3,790 more rows]
