# Supplementary material for: Computationally Driven, Quantitative Experiments Discover Genes Required for Mitochondrial Biogenesis
Source: PLoS Genet. 2009 Mar 20;5(3):e1000407. doi: 10.1371/journal.pgen.1000407 (PMC2648979; doi:10.1371/journal.pgen.1000407)
Supplement: Dataset S2 — Top 100 novel ensemble predictions for additional yeast biological processes. A zip file containing 387 tab-delimited text files of the ensemble predictions for the indicated Gene Ontology Biological Process Term. (21.70 MB GZ) [file pgen.1000407.s013.gz › GO_0006271.txt]

ORF	AnnotatedToTerm?	Uncharacterized_04152007?	Precision
YNL312W	1	0	1.0
YPR175W	1	0	1.0
YJL173C	1	0	1.0
YNL262W	1	0	1.0
YBR070C	0	0	0.846153846153846
YOL090W	0	0	0.846153846153846
YKL045W	1	0	0.846153846153846
YBR088C	1	0	0.846153846153846
YNL102W	1	0	0.846153846153846
YLR103C	1	0	0.846153846153846
YAR007C	1	0	0.846153846153846
YKL108W	1	0	0.846153846153846
YBL035C	1	0	0.846153846153846
YDR097C	0	0	0.785714285714286
YIL026C	0	0	0.733333333333333
YNL082W	0	0	0.6875
YCL061C	0	0	0.666666666666667
YJR006W	1	0	0.666666666666667
YPL153C	0	0	0.65
YIR008C	1	0	0.65
YKL113C	0	0	0.619047619047619
YLR032W	0	0	0.608695652173913
YDL164C	1	0	0.608695652173913
YDL101C	0	0	0.583333333333333
YMR078C	0	0	0.576923076923077
YJR043C	1	0	0.576923076923077
YGR109C	0	0	0.555555555555556
YJL074C	0	0	0.535714285714286
YNL273W	0	0	0.533333333333333
YNL290W	1	0	0.533333333333333
YOR033C	0	0	0.516129032258065
YOR074C	0	0	0.5
YGR152C	0	0	0.484848484848485
YLR313C	0	0	0.472222222222222
YMR179W	0	0	0.472222222222222
YDL102W	1	0	0.472222222222222
YER070W	0	0	0.459459459459459
YPL208W	0	0	0.447368421052632
YNL309W	0	0	0.435897435897436
YOR144C	0	0	0.425
YMR048W	0	0	0.414634146341463
YML060W	0	0	0.404761904761905
YPR120C	0	0	0.4
YDL003W	0	0	0.4
YAR008W	0	0	0.4
YBR087W	1	0	0.4
YIL140W	0	0	0.4
YHR153C	0	0	0.4
YBR278W	1	0	0.4
YOL094C	1	0	0.4
YPR135W	0	0	0.392156862745098
YFR027W	0	0	0.384615384615385
YDL018C	0	0	0.377358490566038
YDR113C	0	0	0.37037037037037
YPL255W	0	0	0.368421052631579
YFL008W	0	0	0.368421052631579
YNL088W	1	0	0.368421052631579
YPL124W	0	0	0.362068965517241
YJL115W	0	0	0.355932203389831
YGL163C	0	0	0.35
YLR183C	0	0	0.344262295081967
YML109W	0	0	0.338709677419355
YPL267W	0	0	0.333333333333333
YNL233W	0	0	0.328125
YPL163C	0	0	0.323529411764706
YKL101W	0	0	0.323529411764706
YMR076C	0	0	0.323529411764706
YJR068W	1	0	0.323529411764706
YCL024W	0	0	0.318840579710145
YPL256C	0	0	0.314285714285714
YDR501W	0	0	0.309859154929577
YDR507C	0	0	0.305555555555556
YNL126W	0	0	0.301369863013699
YPR018W	0	0	0.297297297297297
YML069W	0	0	0.293333333333333
YJL187C	0	0	0.289473684210526
YJR057W	0	0	0.285714285714286
YOR284W	0	0	0.282352941176471
YMR199W	0	0	0.282352941176471
YBR073W	0	0	0.282352941176471
YBR060C	0	0	0.282352941176471
YDR279W	0	0	0.282352941176471
YJL090C	1	0	0.282352941176471
YJL092W	0	0	0.282352941176471
YDR121W	1	0	0.282352941176471
YCR065W	0	0	0.27906976744186
YGL207W	0	0	0.277777777777778
YMR190C	0	0	0.277777777777778
YER173W	0	0	0.277777777777778
YOL006C	1	0	0.277777777777778
YPL209C	0	0	0.274725274725275
YML027W	0	0	0.271739130434783
YER095W	0	0	0.268817204301075
YPL241C	0	0	0.265957446808511
YLL022C	0	0	0.263157894736842
YOR368W	0	0	0.260416666666667
YDR052C	0	0	0.257731958762887
YDR217C	0	0	0.257425742574257
YOR114W	0	1	0.257425742574257
YLL002W	0	0	0.257425742574257
YDR499W	0	0	0.257425742574257
YOR217W	1	0	0.257425742574257
YJL194W	0	0	0.254901960784314
YML021C	0	0	0.252427184466019
YGR221C	0	0	0.25
YNL218W	0	0	0.25
YDR013W	0	0	0.25
YML102W	0	0	0.25
YBR042C	0	0	0.25
YDL157C	0	1	0.25
YOL017W	0	0	0.25
YIL150C	1	0	0.25
YML032C	0	0	0.25
YHR164C	1	0	0.25
YKR077W	0	1	0.25
YLR288C	0	0	0.247787610619469
YLR383W	0	0	0.245614035087719
YNL261W	0	0	0.243478260869565
YNL072W	0	0	0.241379310344828
YBL002W	0	0	0.239316239316239
YER016W	0	0	0.23728813559322
YOR026W	0	0	0.235294117647059
YHR149C	0	1	0.235294117647059
YMR144W	0	1	0.235294117647059
YBL023C	0	0	0.233333333333333
YHR154W	0	0	0.231404958677686
YDR489W	0	0	0.229508196721311
YHR031C	0	0	0.227642276422764
YML065W	0	0	0.225806451612903
YDL103C	0	0	0.224
YPL022W	0	0	0.222222222222222
YNL166C	0	0	0.220472440944882
YHR191C	0	0	0.21875
YCR086W	0	0	0.218045112781955
YKL112W	0	0	0.218045112781955
YOL007C	0	1	0.218045112781955
YER001W	0	0	0.218045112781955
YML061C	0	0	0.218045112781955
YMR234W	1	0	0.218045112781955
YBR245C	0	0	0.216417910447761
YNL299W	0	0	0.214814814814815
YGL113W	0	0	0.213235294117647
YJL201W	0	0	0.211678832116788
YGL027C	0	0	0.210144927536232
YLR274W	0	0	0.20863309352518
YKL089W	0	0	0.207142857142857
YNL304W	0	0	0.205673758865248
YNL250W	0	0	0.204225352112676
YNL330C	0	0	0.202797202797203
YGL093W	0	0	0.201388888888889
YKL042W	0	0	0.2
YBL009W	0	0	0.198630136986301
YLR212C	0	0	0.197278911564626
YER118C	0	0	0.195945945945946
YPL086C	0	0	0.194630872483221
YBL052C	0	0	0.193333333333333
YDL017W	0	0	0.19205298013245
YGL061C	0	0	0.190789473684211
YLR373C	0	0	0.189542483660131
YKL049C	0	0	0.188311688311688
YJL033W	0	0	0.187096774193548
YKR010C	0	0	0.185897435897436
YDR309C	0	0	0.184713375796178
YPL194W	0	0	0.183544303797468
YNR052C	0	0	0.182389937106918
YOL115W	0	0	0.18125
YJL065C	0	0	0.180124223602484
YKR082W	0	0	0.179012345679012
YAL034W-A	0	0	0.177914110429448
YBR202W	0	0	0.176829268292683
YGL174W	0	0	0.175757575757576
YCR066W	0	0	0.174698795180723
YKR037C	0	0	0.173652694610778
YLR386W	0	0	0.172619047619048
YBR276C	0	0	0.171597633136095
YBR098W	0	0	0.170588235294118
YJL073W	0	0	0.169590643274854
YDR528W	0	0	0.168604651162791
YBR195C	0	0	0.167630057803468
YDR488C	0	0	0.166666666666667
YPR141C	0	0	0.165714285714286
YBL046W	0	0	0.164772727272727
YLR233C	0	0	0.163841807909605
YOL146W	0	0	0.162921348314607
YGR140W	0	0	0.162011173184358
YHR118C	0	0	0.161111111111111
YDR138W	0	0	0.160220994475138
YBR160W	0	0	0.159340659340659
YDL155W	0	0	0.158469945355191
YKR090W	0	0	0.157608695652174
YBR252W	0	0	0.156756756756757
YNL300W	0	1	0.156756756756757
YLR154C	0	0	0.155913978494624
YGL241W	0	0	0.155080213903743
YOL093W	0	0	0.154255319148936
YOR038C	0	0	0.153439153439153
YDR440W	0	0	0.152631578947368
YDL105W	0	0	0.151832460732984
YBR071W	0	1	0.151832460732984
YNL291C	0	0	0.151041666666667
YEL032W	0	0	0.150259067357513
YGR188C	0	0	0.149484536082474
YHR127W	0	1	0.149484536082474
YAL024C	0	0	0.148717948717949
YMR177W	0	0	0.147959183673469
YBR136W	0	0	0.147208121827411
YMR224C	0	0	0.146464646464646
YLR181C	0	0	0.14572864321608
YJR144W	0	0	0.145
YML094W	0	0	0.144278606965174
YOL123W	0	0	0.143564356435644
YHR172W	0	0	0.142857142857143
YNL214W	0	0	0.142156862745098
YPR017C	0	0	0.141463414634146
YGR014W	0	0	0.140776699029126
YNL225C	0	0	0.140096618357488
YER149C	0	0	0.139423076923077
YGR189C	0	0	0.138755980861244
YLR234W	0	0	0.138095238095238
YDR538W	0	0	0.137440758293839
YOL019W	0	1	0.137440758293839
YKR013W	0	1	0.137440758293839
YOL102C	0	0	0.136792452830189
YNL030W	0	0	0.136150234741784
YBR215W	0	0	0.135514018691589
YMR305C	0	0	0.134883720930233
YKL114C	0	0	0.134259259259259
YIL132C	0	0	0.133640552995392
YIL123W	0	0	0.13302752293578
YBL010C	0	1	0.13302752293578
YPL122C	0	0	0.132420091324201
YCR092C	0	0	0.131818181818182
YJL158C	0	0	0.131221719457014
YGR099W	0	0	0.130630630630631
YOL034W	0	0	0.130044843049327
YMR127C	0	0	0.129464285714286
YEL061C	0	0	0.128888888888889
YNL292W	0	0	0.128318584070796
YNL188W	0	0	0.127753303964758
YOR247W	0	0	0.12719298245614
YGL201C	0	0	0.126637554585153
YLR003C	0	0	0.126086956521739
YBR057C	0	0	0.125541125541126
YDR180W	0	0	0.125
YCL016C	0	0	0.124463519313305
YPL024W	0	0	0.123931623931624
YLL004W	0	0	0.123404255319149
YLL046C	0	0	0.122881355932203
YGL065C	0	0	0.122362869198312
YOR008C-A	0	0	0.121848739495798
YDR190C	0	0	0.121338912133891
YLR049C	0	1	0.121338912133891
YML038C	0	0	0.120833333333333
YJR030C	0	1	0.120833333333333
YNL181W	0	1	0.120833333333333
YBR281C	0	0	0.120331950207469
YOR039W	0	0	0.119834710743802
YER060W-A	0	1	0.119834710743802
YJR079W	0	1	0.119834710743802
YML100W-A	0	1	0.119834710743802
YBL095W	0	1	0.119834710743802
YDL232W	0	0	0.119341563786008
YLL021W	0	0	0.118852459016393
YOR320C	0	0	0.118367346938776
YDR419W	0	0	0.117886178861789
YBR288C	0	0	0.117408906882591
YPL167C	0	0	0.116935483870968
YLR272C	0	0	0.116465863453815
YJR141W	0	0	0.116
YDR004W	0	0	0.115537848605578
YLR455W	0	0	0.115079365079365
YGL210W	0	0	0.114624505928854
YNL263C	0	0	0.114173228346457
YDL219W	0	0	0.113725490196078
YPR151C	0	0	0.11328125
YOR304W	0	0	0.11284046692607
YER111C	0	0	0.112403100775194
YPL008W	0	0	0.111969111969112
YBR055C	0	0	0.111538461538462
YOR073W	0	0	0.111111111111111
YBR271W	0	0	0.110687022900763
YPR058W	0	0	0.110266159695817
YOR115C	0	0	0.109848484848485
YBR061C	0	0	0.109433962264151
YMR159C	0	0	0.109022556390977
YHR129C	0	0	0.108614232209738
YBL007C	0	0	0.108208955223881
YOR195W	0	0	0.107806691449814
YFR037C	0	0	0.107407407407407
YBL036C	0	0	0.107011070110701
YHR013C	0	0	0.106617647058824
YBL019W	0	0	0.106227106227106
YGL243W	0	0	0.105839416058394
YJL010C	0	0	0.105454545454545
YBR049C	0	0	0.105072463768116
YBR156C	0	0	0.104693140794224
YNL206C	0	0	0.10431654676259
YNL313C	0	0	0.103942652329749
YIR002C	0	0	0.103571428571429
YLR015W	0	0	0.103202846975089
YGL133W	0	0	0.102836879432624
YKL037W	0	1	0.102836879432624
YKR083C	0	0	0.102473498233216
YDR510W	0	0	0.102112676056338
YFR031C	0	0	0.101754385964912
YLR045C	0	0	0.101398601398601
YDL090C	0	0	0.101045296167247
YPR174C	0	1	0.101045296167247
YOR112W	0	0	0.100694444444444
YJL148W	0	0	0.100346020761246
YDR240C	0	0	0.1
YKR101W	0	0	0.0996563573883162
YOL133W	0	0	0.0993150684931507
YAR031W	0	0	0.0989761092150171
YGR276C	0	0	0.0986394557823129
YLR210W	0	0	0.0983050847457627
YDR366C	0	1	0.0983050847457627
YLR281C	0	1	0.0983050847457627
YML080W	0	0	0.097972972972973
YER171W	0	0	0.0976430976430976
YBR155W	0	0	0.0973154362416107
YEL059C-A	0	0	0.096989966555184
YKL057C	0	0	0.0966666666666667
YBL008W	0	0	0.0963455149501661
YDR369C	0	0	0.0960264900662252
YBR257W	0	0	0.0957095709570957
YMR270C	0	0	0.0953947368421053
YGR138C	0	0	0.0950819672131148
YIR010W	0	0	0.0947712418300654
YNL272C	0	0	0.0944625407166124
YBR272C	0	0	0.0941558441558442
YOR075W	0	0	0.0938511326860841
YNL231C	0	0	0.0935483870967742
YMR091C	0	0	0.0932475884244373
YLR376C	0	0	0.092948717948718
YMR075W	0	0	0.0926517571884984
YKL021C	0	0	0.0923566878980892
YDL127W	0	0	0.0920634920634921
YNL248C	0	0	0.0917721518987342
YHR119W	0	0	0.0914826498422713
YEL003W	0	0	0.0911949685534591
YIR026C	0	0	0.0909090909090909
YDL156W	0	1	0.0909090909090909
YLR314C	0	0	0.090625
YBL061C	0	0	0.0903426791277259
YHR158C	0	0	0.0900621118012422
YML043C	0	0	0.0897832817337461
YML104C	0	0	0.0895061728395062
YLR277C	0	0	0.0892307692307692
YHR110W	0	0	0.0889570552147239
YNR009W	0	0	0.0886850152905199
YDL064W	0	0	0.0884146341463415
YPL217C	0	0	0.088145896656535
YLR135W	0	0	0.0878787878787879
YGR113W	0	0	0.0876132930513595
YNL164C	0	0	0.0873493975903614
YBL003C	0	0	0.0870870870870871
YOL149W	0	0	0.0868263473053892
YKL078W	0	0	0.0865671641791045
YBR161W	0	0	0.0863095238095238
YPR057W	0	0	0.086053412462908
YNL124W	0	0	0.0857988165680473
YPL020C	0	0	0.0855457227138643
YGR074W	0	0	0.0852941176470588
YKR030W	0	0	0.0850439882697947
YDR069C	0	0	0.0847953216374269
YJR140C	0	0	0.0845481049562682
YJR076C	0	0	0.0843023255813953
YGR179C	0	0	0.0840579710144927
YHR120W	0	0	0.0838150289017341
YPR104C	0	0	0.0835734870317003
YDR356W	0	0	0.0833333333333333
YDR189W	0	0	0.0830945558739255
YOR302W	0	0	0.0828571428571429
YBR167C	0	0	0.0826210826210826
YDR245W	0	0	0.0823863636363636
YIL035C	0	0	0.0821529745042493
YGL086W	0	0	0.0819209039548023
YJR031C	0	0	0.0816901408450704
YPL007C	0	0	0.0814606741573034
YBL032W	0	0	0.0812324929971989
YDR118W	0	0	0.0810055865921788
YOR242C	0	0	0.0807799442896936
YPR190C	0	0	0.0805555555555556
YBR123C	0	0	0.0803324099722992
YBL063W	0	0	0.0801104972375691
YPL227C	0	0	0.0798898071625344
YGR162W	0	0	0.0796703296703297
YGL166W	0	0	0.0794520547945206
YDR363W	0	0	0.0792349726775956
YBR264C	0	0	0.0790190735694823
YDR414C	0	0	0.078804347826087
YHR062C	0	0	0.0785907859078591
YOR025W	0	0	0.0783783783783784
YAR003W	0	0	0.078167115902965
YDL006W	0	0	0.0779569892473118
YBR233W	0	1	0.0779569892473118
YLR457C	0	0	0.0777479892761394
YDR312W	0	0	0.0775401069518717
YLR063W	0	1	0.0775401069518717
YDR472W	0	0	0.0773333333333333
YLR020C	0	0	0.0771276595744681
YML010W	0	0	0.0769230769230769
YJL006C	0	0	0.0767195767195767
YML028W	0	0	0.0765171503957784
YLR002C	0	0	0.0763157894736842
YOR326W	0	0	0.0761154855643045
YBR094W	0	1	0.0761154855643045
YMR001C	0	0	0.0759162303664921
YKL125W	0	0	0.0757180156657963
YMR285C	0	0	0.0755208333333333
YNL090W	0	0	0.0753246753246753
YJL176C	0	0	0.0751295336787565
YBR176W	0	0	0.0749354005167959
YKL092C	0	0	0.0747422680412371
YNL022C	0	0	0.0745501285347044
YNL165W	0	1	0.0745501285347044
YEL055C	0	0	0.0743589743589744
YDR161W	0	0	0.0741687979539642
YIL131C	0	0	0.0739795918367347
YEL022W	0	0	0.0737913486005089
YFL001W	0	0	0.0736040609137056
YDL042C	0	0	0.0734177215189873
YDR386W	0	0	0.0732323232323232
YGL087C	0	0	0.0730478589420655
YLR381W	0	0	0.0728643216080402
YOR216C	0	0	0.0726817042606516
YFR013W	0	0	0.0725
YNL289W	0	0	0.0723192019950125
YBR270C	0	1	0.0723192019950125
YBR216C	0	0	0.0721393034825871
YIL144W	0	0	0.0719602977667494
YKR025W	0	0	0.0717821782178218
YPR119W	0	0	0.0716049382716049
YBR129C	0	0	0.0714285714285714
YPR105C	0	0	0.0712530712530713
YDL166C	0	0	0.071078431372549
YAL019W	0	0	0.0709046454767726
YDR051C	0	1	0.0709046454767726
YBR188C	0	0	0.0707317073170732
YHR107C	0	0	0.0705596107055961
YMR167W	0	0	0.0703883495145631
YPR118W	0	0	0.0702179176755448
YGL100W	0	0	0.070048309178744
YOR207C	0	0	0.0698795180722892
YDL093W	0	0	0.0697115384615385
YBR058C	0	0	0.0695443645083933
YBR237W	0	0	0.069377990430622
YBR254C	0	0	0.0692124105011933
YBR228W	0	0	0.0690476190476191
YMR156C	0	0	0.0688836104513064
YPL082C	0	0	0.0687203791469194
YDR505C	0	1	0.0687203791469194
YDL040C	0	0	0.0685579196217494
YBL031W	0	1	0.0685579196217494
YGR246C	0	0	0.0683962264150943
YIL128W	0	0	0.0682352941176471
YNL075W	0	0	0.068075117370892
YLR430W	0	0	0.0679156908665105
YGR238C	0	0	0.0677570093457944
YGL058W	0	0	0.0675990675990676
YMR061W	0	0	0.0674418604651163
YPR060C	0	0	0.0672853828306264
YDR390C	0	0	0.0671296296296296
YDR110W	0	0	0.0669745958429561
YBL034C	0	0	0.0668202764976959
YDR146C	0	0	0.0666666666666667
YER148W	0	0	0.0665137614678899
YBR274W	0	0	0.0663615560640732
YGL016W	0	0	0.0662100456621005
YBR063C	0	1	0.0662100456621005
YHR204W	0	0	0.0660592255125285
YBR125C	0	1	0.0660592255125285
YIL031W	0	0	0.0659090909090909
YGR158C	0	0	0.0657596371882086
YML058W	0	0	0.0656108597285068
YBL068W	0	0	0.0654627539503386
YBR029C	0	0	0.0653153153153153
YDR409W	0	0	0.0651685393258427
YDL074C	0	0	0.0650224215246637
YBR022W	0	0	0.0648769574944072
YBR143C	0	0	0.0647321428571429
YNL064C	0	0	0.0645879732739421
YBL057C	0	0	0.0644444444444444
YOL004W	0	0	0.0643015521064302
YLL036C	0	0	0.0641592920353982
YMR174C	0	0	0.0640176600441501
YIL126W	0	0	0.0638766519823789
YMR284W	0	0	0.0637362637362637
YOR001W	0	0	0.0635964912280702
YBR275C	0	0	0.0634573304157549
YBR015C	0	0	0.0633187772925764
YGL244W	0	0	0.0631808278867102
YMR277W	0	0	0.0630434782608696
YGL097W	0	0	0.0629067245119306
YDR400W	0	0	0.0627705627705628
YBR236C	0	0	0.0626349892008639
YBR106W	0	0	0.0625
YNL232W	0	0	0.0623655913978495
YJL145W	0	0	0.0622317596566524
YBR163W	0	1	0.0622317596566524
YJR075W	0	0	0.0620985010706638
YPL127C	0	0	0.061965811965812
YDR415C	0	1	0.061965811965812
YBR009C	0	0	0.0618336886993603
YHR069C	0	0	0.0617021276595745
YLR321C	0	0	0.0615711252653928
YBR165W	0	0	0.0614406779661017
YDR087C	0	0	0.0613107822410148
YGL151W	0	0	0.0611814345991561
YER161C	0	0	0.0610526315789474
YJL019W	0	0	0.0609243697478992
YDR082W	0	0	0.0607966457023061
YEL016C	0	0	0.0606694560669456
YER146W	0	0	0.0605427974947808
YER170W	0	0	0.0604166666666667
YGR198W	0	0	0.0602910602910603
YLL008W	0	0	0.0601659751037344
YGL173C	0	0	0.0600414078674948
YDR328C	0	0	0.0599173553719008
YGL019W	0	0	0.0597938144329897
YNL207W	0	0	0.0596707818930041
YIL104C	0	0	0.0595482546201232
YNL119W	0	0	0.0594262295081967
YER112W	0	0	0.0593047034764826
YDR325W	0	0	0.0591836734693878
YBR084W	0	0	0.0590631364562118
YGR047C	0	0	0.0589430894308943
YDR416W	0	0	0.0588235294117647
YJR069C	0	0	0.0587044534412955
YIL063C	0	0	0.0585858585858586
YJL030W	0	0	0.0584677419354839
YKL122C	0	0	0.0583501006036217
YJR070C	0	0	0.0582329317269076
YPR019W	0	0	0.0581162324649299
YAL007C	0	0	0.058
YDR227W	0	0	0.0578842315369262
YDR211W	0	0	0.0577689243027888
YPR046W	0	0	0.0576540755467197
YBR110W	0	0	0.0575396825396825
YBR164C	0	0	0.0574257425742574
YLR442C	0	0	0.0573122529644269
YPL243W	0	0	0.0571992110453649
YOL054W	0	0	0.0570866141732283
YBR041W	0	0	0.0569744597249509
YKL139W	0	0	0.0568627450980392
YNL310C	0	0	0.0567514677103718
YNL298W	0	0	0.056640625
YPL211W	0	0	0.0565302144249513
YOR243C	0	0	0.056420233463035
YCR016W	0	0	0.0563106796116505
YAL033W	0	0	0.0562015503875969
YGL022W	0	0	0.0560928433268859
YER177W	0	0	0.055984555984556
YDR485C	0	0	0.0558766859344894
YDL211C	0	1	0.0558766859344894
YKR079C	0	0	0.0557692307692308
YDR021W	0	0	0.0556621880998081
YBL014C	0	0	0.0555555555555556
YNL282W	0	0	0.0554493307839388
YDL112W	0	0	0.0553435114503817
YBR187W	0	1	0.0553435114503817
YER116C	0	0	0.0552380952380952
YMR038C	0	0	0.0551330798479087
YBR166C	0	0	0.0550284629981025
YBR081C	0	0	0.0549242424242424
YGL099W	0	0	0.054820415879017
YLL024C	0	0	0.0547169811320755
YDR083W	0	0	0.0546139359698682
YBR261C	0	1	0.0546139359698682
YPR052C	0	0	0.0545112781954887
YNL039W	0	0	0.0544090056285178
YPR139C	0	0	0.0543071161048689
YER168C	0	0	0.0542056074766355
YBL079W	0	0	0.0541044776119403
YLL034C	0	0	0.0540037243947858
YDL088C	0	0	0.0539033457249071
YLL010C	0	0	0.0538033395176252
YDL051W	0	0	0.0537037037037037
YBR227C	0	1	0.0537037037037037
YML082W	0	0	0.0536044362292052
YBR217W	0	0	0.0535055350553506
YOR373W	0	0	0.0534069981583794
YBR211C	0	0	0.0533088235294118
YER104W	0	0	0.0532110091743119
YNL216W	0	0	0.0531135531135531
YPL128C	0	0	0.0530164533820841
YNR012W	0	0	0.0529197080291971
YFR041C	0	0	0.0528233151183971
YBR168W	0	0	0.0527272727272727
YJR104C	0	0	0.0526315789473684
YJL125C	0	0	0.052536231884058
YBR121C	0	0	0.0524412296564195
YGR173W	0	1	0.0524412296564195
YDR117C	0	1	0.0524412296564195
YJL181W	0	1	0.0524412296564195
YBR007C	0	1	0.0524412296564195
YDL148C	0	0	0.0523465703971119
YBR102C	0	0	0.0522522522522523
YCL032W	0	0	0.052158273381295
YCR034W	0	0	0.052064631956912
YBR258C	0	0	0.0519713261648745
YBR154C	0	0	0.0518783542039356
YGL075C	0	0	0.0517857142857143
YGL145W	0	0	0.0516934046345811
YPR169W	0	0	0.0516014234875445
YLR115W	0	0	0.0515097690941385
YGR078C	0	0	0.0514184397163121
YBL025W	0	0	0.0513274336283186
YER022W	0	0	0.0512367491166078
YHL013C	0	1	0.0512367491166078
YER172C	0	0	0.0511463844797178
YBR036C	0	0	0.051056338028169
YOR206W	0	0	0.0509666080843585
YDR014W	0	0	0.0508771929824561
YHR065C	0	0	0.0507880910683012
YOR123C	0	0	0.0506993006993007
YNR015W	0	0	0.0506108202443281
YML097C	0	0	0.0505226480836237
YMR043W	0	0	0.0504347826086957
YGL240W	0	0	0.0503472222222222
YGR251W	0	0	0.0502599653379549
YBR095C	0	0	0.0501730103806228
YDR465C	0	0	0.0500863557858377
YLR215C	0	0	0.05
YGL064C	0	0	0.0499139414802065
YOL012C	0	0	0.0498281786941581
YJR112W	0	0	0.0497427101200686
YNL076W	0	0	0.0496575342465753
YBR171W	0	0	0.0495726495726496
YLR085C	0	0	0.0494880546075085
YOL021C	0	0	0.0494037478705281
YKR044W	0	1	0.0494037478705281
YBR210W	0	0	0.0493197278911565
YOR061W	0	0	0.0492359932088285
YAR002W	0	0	0.0491525423728814
YJL091C	0	0	0.0490693739424704
YDR364C	0	0	0.0489864864864865
YBR153W	0	0	0.0489038785834739
YNL227C	0	0	0.0488215488215488
YDR181C	0	0	0.0487394957983193
YOL045W	0	0	0.0486577181208054
YDR310C	0	0	0.0485762144053601
YHR166C	0	0	0.048494983277592
YBL060W	0	1	0.048494983277592
YBR175W	0	0	0.0484140233722871
YKR060W	0	0	0.0483333333333333
YLR033W	0	0	0.0482529118136439
YHR169W	0	0	0.0481727574750831
YKR008W	0	0	0.0480928689883914
YPR048W	0	1	0.0480928689883914
YGR270W	0	0	0.0480132450331126
YHR144C	0	0	0.0479338842975207
YGL044C	0	0	0.0478547854785479
YDR407C	0	0	0.0477759472817133
YGR068C	0	1	0.0477759472817133
YDL225W	0	0	0.0476973684210526
YLR188W	0	0	0.0476190476190476
YBR259W	0	1	0.0476190476190476
YCL059C	0	0	0.0475409836065574
YJR118C	0	0	0.0474631751227496
YDR174W	0	0	0.0473856209150327
YMR240C	0	0	0.0473083197389886
YJL186W	0	0	0.0472312703583062
YJR003C	0	0	0.0471544715447154
YGR252W	0	0	0.0470779220779221
YNR048W	0	0	0.0470016207455429
YBR162W-A	0	0	0.0469255663430421
YDL150W	0	0	0.0468497576736672
YLR424W	0	0	0.0467741935483871
YGR083C	0	0	0.0466988727858293
YBR030W	0	0	0.0466237942122186
YBR017C	0	0	0.0465489566613162
YNL247W	0	0	0.046474358974359
YJR041C	0	0	0.0464
YFR036W	0	0	0.0463258785942492
YER180C	0	0	0.0462519936204147
YLR017W	0	0	0.0461783439490446
YHR090C	0	0	0.0461049284578696
YCL011C	0	0	0.046031746031746
YML031W	0	0	0.045958795562599
YBR142W	0	0	0.0458860759493671
YML017W	0	1	0.0458860759493671
YLR306W	0	0	0.0458135860979463
YBR103W	0	0	0.0457413249211356
YLR068W	0	0	0.0456692913385827
YBR242W	0	1	0.0456692913385827
YNL149C	0	0	0.0455974842767296
YBL020W	0	0	0.0455259026687598
YKR041W	0	1	0.0455259026687598
YDR299W	0	0	0.0454545454545455
YNL123W	0	0	0.0453834115805947
YBL080C	0	0	0.0453125
YPR056W	0	0	0.0452418096723869
YNL099C	0	0	0.0451713395638629
YBR235W	0	1	0.0451713395638629
YDR147W	0	0	0.0451010886469673
YDL001W	0	1	0.0451010886469673
YNR038W	0	0	0.0450310559006211
YIL020C	0	0	0.0449612403100775
YBR229C	0	0	0.0448916408668731
YOR244W	0	0	0.044822256568779
YDL220C	0	0	0.0447530864197531
YBR231C	0	0	0.0446841294298921
YPL001W	0	0	0.0446153846153846
YDR308C	0	0	0.0445468509984639
YBL024W	0	0	0.044478527607362
YNL308C	0	0	0.0444104134762634
YLR401C	0	0	0.0443425076452599
YBR199W	0	0	0.0442748091603053
YKL084W	0	0	0.0442073170731707
YNL267W	0	0	0.0441400304414003
YBR263W	0	0	0.0440729483282675
YDR076W	0	0	0.0440060698027314
YMR239C	0	0	0.0439393939393939
YLR405W	0	0	0.0438729198184569
YDL058W	0	0	0.0438066465256798
YDL201W	0	0	0.0437405731523379
YPL210C	0	0	0.0436746987951807
YNR029C	0	1	0.0436746987951807
YGL094C	0	0	0.043609022556391
YGL232W	0	0	0.0435435435435435
YBL058W	0	0	0.0434782608695652
YMR288W	0	0	0.0434131736526946
YNL062C	0	0	0.0433482810164425
YBR080C	0	0	0.0432835820895522
YKL022C	0	0	0.0432190760059613
YDR183W	0	0	0.0431547619047619
YFR010W	0	0	0.0430906389301634
YLR182W	0	0	0.043026706231454
YOR017W	0	0	0.042962962962963
YML096W	0	1	0.042962962962963
YJL164C	0	0	0.0428994082840237
YNL256W	0	0	0.0428360413589365
YBR179C	0	0	0.0427728613569322
YGR262C	0	0	0.0427098674521355
YBL004W	0	0	0.0426470588235294
YLR096W	0	0	0.0425844346549192
YIL096C	0	0	0.0425219941348974
YLR335W	0	0	0.0424597364568082
YBL037W	0	0	0.0423976608187134
YKL165C	0	0	0.0423357664233577
YJR053W	0	0	0.0422740524781341
YER129W	0	0	0.0422125181950509
YOR091W	0	0	0.0421511627906977
YIL016W	0	0	0.0420899854862119
YNL243W	0	0	0.0420289855072464
YMR125W	0	0	0.0419681620839363
YPL050C	0	0	0.0419075144508671
YBR192W	0	0	0.0418470418470418
YHR046C	0	0	0.0417867435158501
YPL055C	0	0	0.041726618705036
YBR255W	0	1	0.041726618705036
YPR051W	0	0	0.0416666666666667
YML036W	0	0	0.0416068866571019
YML093W	0	0	0.0415472779369628
YPL043W	0	0	0.0414878397711016
YBR205W	0	0	0.0414285714285714
YHR197W	0	0	0.0413694721825963
YDR120C	0	0	0.0413105413105413
YER151C	0	0	0.0412517780938834
YHR066W	0	0	0.0411931818181818
YBL088C	0	0	0.0411347517730496
YJL095W	0	0	0.0410764872521246
YKR045C	0	1	0.0410764872521246
YDL056W	0	0	0.041018387553041
YDR412W	0	0	0.0409604519774011
YHR070W	0	0	0.0409026798307475
YER029C	0	0	0.0408450704225352
YBL028C	0	0	0.0407876230661041
YAL047C	0	0	0.0407303370786517
YBR243C	0	0	0.0406732117812062
YKL068W	0	0	0.0406162464985994
YKR001C	0	0	0.0405594405594406
YDR473C	0	0	0.0405027932960894
YGL111W	0	0	0.0404463040446304
YBR141C	0	1	0.0404463040446304
YER164W	0	0	0.0403899721448468
YNL031C	0	0	0.0403337969401947
YBR096W	0	1	0.0403337969401947
YEL062W	0	0	0.0402777777777778
YER002W	0	0	0.0402219140083218
YLR196W	0	0	0.0401662049861496
YML062C	0	0	0.0401106500691563
YML011C	0	0	0.0400552486187845
YBL084C	0	0	0.04
YDR075W	0	0	0.0399449035812672
YDR496C	0	0	0.0398899587345254
YNL163C	0	0	0.0398351648351648
YJL047C	0	0	0.0397805212620027
YLR433C	0	0	0.0397260273972603
YGR072W	0	0	0.039671682626539
YDL197C	0	0	0.0396174863387978
YJL025W	0	0	0.0395634379263302
YOL124C	0	0	0.0395095367847411
YIL038C	0	0	0.0394557823129252
YNL221C	0	0	0.0394021739130435
YNL182C	0	0	0.039348710990502
YLR145W	0	0	0.0392953929539295
YJR097W	0	0	0.0392422192151556
YKR072C	0	0	0.0391891891891892
YBR186W	0	0	0.039136302294197
YBR253W	0	0	0.0390835579514825
YGL127C	0	0	0.0390309555854643
YOL064C	0	0	0.0389784946236559
YJL179W	0	0	0.0389261744966443
YHR156C	0	1	0.0389261744966443
YHR178W	0	0	0.0388739946380697
YMR310C	0	0	0.0388219544846051
YPL129W	0	0	0.0387700534759358
YBR219C	0	1	0.0387700534759358
YBR077C	0	0	0.0387182910547397
YOR116C	0	0	0.0386666666666667
YLR397C	0	0	0.0386151797603196
YDR361C	0	0	0.038563829787234
YPR031W	0	0	0.0385126162018592
YBR194W	0	1	0.0385126162018592
YBR265W	0	0	0.0384615384615385
YBR246W	0	1	0.0384615384615385
YCR047C	0	0	0.0384105960264901
YDL084W	0	0	0.0383597883597884
YBR172C	0	0	0.0383091149273448
YJR032W	0	0	0.0382585751978892
YIL094C	0	0	0.0382081686429512
YBR289W	0	0	0.0381578947368421
YBL106C	0	0	0.038107752956636
YBL091C	0	0	0.0380577427821522
YMR292W	0	0	0.0380078636959371
YDL043C	0	0	0.0379581151832461
YDR480W	0	0	0.0379084967320261
YEL056W	0	0	0.0378590078328982
YBR089C-A	0	0	0.0378096479791395
YOR308C	0	0	0.0377604166666667
YMR014W	0	0	0.0377113133940182
YKR063C	0	0	0.0376623376623377
YPL175W	0	0	0.0376134889753567
YBR004C	0	0	0.0375647668393782
YGR272C	0	0	0.03751617076326
YLR432W	0	0	0.0374677002583979
YNL257C	0	0	0.0374193548387097
YBR220C	0	1	0.0374193548387097
YLR055C	0	0	0.0373711340206186
YHR085W	0	0	0.0373230373230373
YBR131W	0	0	0.0372750642673522
YJL124C	0	0	0.0372272143774069
YDR099W	0	0	0.0371794871794872
YLR007W	0	0	0.0371318822023047
YER100W	0	0	0.0370843989769821
YBR197C	0	1	0.0370843989769821
YEL037C	0	0	0.037037037037037
YBR204C	0	1	0.037037037037037
YHR036W	0	0	0.0369897959183673
YBR008C	0	0	0.0369426751592357
YBR133C	0	0	0.0368956743002544
YPR070W	0	0	0.036848792884371
YNL307C	0	0	0.0368020304568528
YER157W	0	0	0.0367553865652725
YER122C	0	0	0.0367088607594937
YBL006C	0	0	0.0366624525916561
YBR239C	0	1	0.0366624525916561
YGL060W	0	1	0.0366624525916561
YBR173C	0	0	0.0366161616161616
YJL013C	0	0	0.0365699873896595
YBR170C	0	0	0.0365239294710327
YLL032C	0	1	0.0365239294710327
YPL051W	0	0	0.0364779874213836
YGL130W	0	0	0.0364321608040201
YDR165W	0	0	0.0363864491844417
YHR201C	0	0	0.0363408521303258
YBL055C	0	0	0.0362953692115144
YER006W	0	0	0.03625
YOR295W	0	0	0.0362047440699126
YOL080C	0	0	0.0361596009975062
YBL011W	0	0	0.0361145703611457
YMR093W	0	0	0.0360696517412935
YKL154W	0	0	0.0360248447204969
YDR448W	0	0	0.0359801488833747
YOR056C	0	0	0.0359355638166047
YHR061C	0	0	0.0358910891089109
YKR024C	0	0	0.0358467243510507
YIL004C	0	0	0.0358024691358025
YDL002C	0	0	0.0357583230579531
YKL179C	0	0	0.0357142857142857
YOR188W	0	0	0.035670356703567
YCL054W	0	0	0.0356265356265356
YJR035W	0	0	0.0355828220858896
YBL056W	0	0	0.0355392156862745
YLR022C	0	0	0.0354957160342717
YGL091C	0	0	0.0354523227383863
YJL204C	0	0	0.0354090354090354
YGR104C	0	0	0.0353658536585366
YDR449C	0	0	0.0353227771010962
YOL041C	0	0	0.0352798053527981
YBL001C	0	0	0.0352369380315917
YGR091W	0	0	0.0351941747572816
YBR159W	0	0	0.0351515151515151
YMR113W	0	0	0.0351089588377724
YJR046W	0	0	0.0350665054413543
YIL085C	0	0	0.035024154589372
YBR011C	0	0	0.0349819059107358
YJL014W	0	0	0.0349397590361446
YBL104C	0	1	0.0349397590361446
YDR300C	0	0	0.0348977135980746
YGR275W	0	0	0.0348557692307692
YLR435W	0	0	0.0348139255702281
YGR274C	0	0	0.0347721822541966
YPL146C	0	0	0.0347305389221557
YBR082C	0	0	0.034688995215311
YDR514C	0	1	0.034688995215311
YJL209W	0	0	0.034647550776583
YLR105C	0	0	0.0346062052505967
YGL213C	0	0	0.034564958283671
YBR135W	0	0	0.0345238095238095
YHR121W	0	0	0.0344827586206897
YBR119W	0	0	0.0344418052256532
YOL029C	0	1	0.0344418052256532
YLR336C	0	0	0.0344009489916963
YDR201W	0	0	0.0343601895734597
YCR035C	0	0	0.0343195266272189
YMR039C	0	0	0.0342789598108747
YER110C	0	0	0.0342384887839433
YDR060W	0	0	0.0341981132075472
YBR140C	0	0	0.0341578327444052
YDL060W	0	0	0.0341176470588235
YNR054C	0	0	0.0340775558166862
YJL098W	0	0	0.034037558685446
YIL030C	0	0	0.0339976553341149
YER176W	0	0	0.0339578454332553
YAL059W	0	0	0.0339181286549708
YJL184W	0	0	0.0338785046728972
YPR189W	0	0	0.0338389731621937
YPL083C	0	0	0.0337995337995338
YER127W	0	0	0.0337601862630966
YBR002C	0	0	0.0337209302325581
YJR135C	0	0	0.0336817653890825
YOR241W	0	0	0.0336426914153132
YJR072C	0	1	0.0336426914153132
YDR144C	0	0	0.033603707995365
YIL040W	0	0	0.0335648148148148
YJL050W	0	0	0.0335260115606936
YGR041W	0	0	0.0334872979214781
YBL089W	0	0	0.0334486735870819
YGR012W	0	1	0.0334486735870819
YLR418C	0	0	0.0334101382488479
YDR339C	0	0	0.0333716915995397
YBL018C	0	0	0.0333333333333333
YLR214W	0	0	0.0332950631458094
YBR033W	0	1	0.0332950631458094
YML112W	0	0	0.033256880733945
YBL050W	0	0	0.0332187857961054
YLL003W	0	0	0.0331807780320366
YGR195W	0	0	0.0331428571428571
YOL076W	0	0	0.0331050228310502
YBR016W	0	0	0.0330672748004561
YJL061W	0	0	0.0330296127562642
YLR126C	0	0	0.0329920364050057
YLR357W	0	0	0.0329545454545455
YLR399C	0	0	0.0329171396140749
YOL008W	0	0	0.0328798185941043
YBL102W	0	0	0.0328425821064553
YBL093C	0	0	0.0328054298642534
YOL125W	0	0	0.0327683615819209
YFR002W	0	0	0.0327313769751693
YBR020W	0	0	0.0326944757609921
YGL175C	0	0	0.0326576576576577
YPL157W	0	0	0.0326209223847019
YCL063W	0	0	0.0325842696629213
YGR278W	0	0	0.0325476992143659
YBR273C	0	0	0.0325112107623318
YPL112C	0	0	0.032474804031355
YDR334W	0	0	0.0324384787472036
YLR222C	0	0	0.0324022346368715
YBR003W	0	0	0.0323660714285714
YBL091C-A	0	1	0.0323660714285714
YOR048C	0	0	0.032329988851728
YDR469W	0	0	0.032293986636971
YDR395W	0	0	0.032258064516129
YDR451C	0	0	0.0322222222222222
YEL015W	0	0	0.0321864594894562
YDR331W	0	0	0.0321507760532151
YPL115C	0	0	0.0321151716500554
YLR021W	0	1	0.0321151716500554
YBR293W	0	0	0.0320796460176991
YLR449W	0	0	0.0320441988950276
YFL023W	0	0	0.0320088300220751
YOL022C	0	1	0.0320088300220751
YIL127C	0	0	0.0319735391400221
YBL067C	0	1	0.0319735391400221
YJL208C	0	0	0.0319383259911894
YMR138W	0	0	0.0319031903190319
YNL016W	0	0	0.0318681318681319
YIL103W	0	0	0.0318331503841932
YDR292C	0	0	0.0317982456140351
YCL031C	0	0	0.031763417305586
YNL029C	0	0	0.0317286652078775
YLR018C	0	0	0.0316939890710383
YBR122C	0	0	0.0316593886462882
YOL103W	0	0	0.0316248636859324
YMR128W	0	0	0.0315904139433551
YGR095C	0	0	0.0315560391730141
YOR174W	0	0	0.0315217391304348
YBR200W	0	0	0.0314875135722041
YMR301C	0	0	0.0314533622559653
YML071C	0	0	0.0314192849404117
YJL069C	0	0	0.0313852813852814
YDR195W	0	0	0.0313513513513514
YNL068C	0	0	0.031317494600432
YPL161C	0	0	0.0312837108953614
YHR167W	0	0	0.03125
YBR260C	0	0	0.031216361679225
YBL107C	0	1	0.031216361679225
YML095C	0	0	0.0311827956989247
YBL026W	0	0	0.0311493018259936
YPR097W	0	1	0.0311493018259936
YNL048W	0	0	0.0311158798283262
YFL002C	0	0	0.0310825294748124
YBL051C	0	0	0.0310492505353319
YBR062C	0	1	0.0310492505353319
YML049C	0	0	0.0310160427807487
YOR260W	0	0	0.030982905982906
YBR097W	0	0	0.0309498399146211
YNL199C	0	0	0.0309168443496802
YPL126W	0	0	0.0308839190628328
YNL132W	0	0	0.0308510638297872
YLR276C	0	0	0.0308182784272051
YGR081C	0	0	0.0307855626326964
YNR003C	0	0	0.0307529162248144
YFR028C	0	0	0.0307203389830508
YKL203C	0	0	0.0306878306878307
YPR069C	0	0	0.0306553911205074
YIR012W	0	0	0.030623020063358
YNL215W	0	1	0.030623020063358
YJL122W	0	0	0.0305907172995781
YGL238W	0	0	0.0305584826132771
YBR225W	0	1	0.0305584826132771
YNL189W	0	0	0.0305263157894737
YDR170C	0	0	0.0304942166140904
YDL167C	0	0	0.0304621848739496
YML081W	0	1	0.0304621848739496
YDR346C	0	0	0.0304302203567681
YLR409C	0	0	0.030398322851153
YGL172W	0	0	0.0303664921465969
YDR257C	0	1	0.0303664921465969
YFR038W	0	1	0.0303664921465969
YGR098C	0	0	0.0303347280334728
YDL036C	0	0	0.0303030303030303
YGR093W	0	1	0.0303030303030303
YKL014C	0	0	0.0302713987473904
YML074C	0	0	0.0302398331595412
YMR201C	0	0	0.0302083333333333
YPR186C	0	0	0.0301768990634755
YJL039C	0	0	0.0301455301455301
YOL068C	0	0	0.0301142263759086
YFR001W	0	0	0.0300829875518672
YNL201C	0	0	0.0300518134715026
YLR129W	0	0	0.0300207039337474
YDR399W	0	0	0.0299896587383661
YGL092W	0	0	0.0299586776859504
YKL166C	0	0	0.0299277605779154
YIL021W	0	0	0.0298969072164948
YOR095C	0	0	0.0298661174047374
YGR199W	0	0	0.0298353909465021
YGR090W	0	0	0.0298047276464543
YOR143C	0	0	0.0297741273100616
YOR046C	0	0	0.0297435897435897
YLR078C	0	0	0.0297131147540984
YIL147C	0	0	0.0296827021494371
YOR342C	0	1	0.0296827021494371
YIR004W	0	0	0.0296523517382413
YGL043W	0	0	0.0296220633299285
YFR009W	0	0	0.0295918367346939
YPR143W	0	0	0.0295616717635066
YBR247C	0	0	0.0295315682281059
YBR212W	0	0	0.0295015259409969
YMR233W	0	1	0.0295015259409969
YKL144C	0	0	0.0294715447154472
YDL047W	0	0	0.0294416243654822
YFL037W	0	0	0.0294117647058824
YNR011C	0	0	0.0293819655521783
YOR080W	0	0	0.0293522267206478
YPL212C	0	0	0.0293225480283114
YPR125W	0	0	0.0292929292929293
YLR244C	0	0	0.029263370332997
YIL110W	0	0	0.0292338709677419
YOR233W	0	0	0.0292044310171198
YBR151W	0	1	0.0292044310171198
YOL003C	0	0	0.0291750503018109
YMR080C	0	0	0.0291457286432161
YHR196W	0	0	0.0291164658634538
YKL205W	0	0	0.0290872617853561
YLR051C	0	0	0.0290581162324649
YIL066C	0	0	0.029029029029029
YOR281C	0	0	0.029
YNR046W	0	0	0.028971028971029
YDR224C	0	0	0.0289421157684631
YBR279W	0	0	0.028913260219342
YGL013C	0	0	0.0288844621513944
YAL025C	0	0	0.0288557213930348
YNL222W	0	0	0.0288270377733598
YIL064W	0	0	0.028798411122145
YGR075C	0	0	0.0287698412698413
YOL142W	0	0	0.0287413280475719
YOL056W	0	1	0.0287413280475719
YBL041W	0	0	0.0287128712871287
YHL039W	0	0	0.0286844708209693
YJL072C	0	0	0.0286561264822134
YBR024W	0	0	0.0286278381046397
YKL075C	0	0	0.0285996055226824
YOR253W	0	0	0.0285714285714286
YOR353C	0	0	0.0285433070866142
YNL141W	0	0	0.0285152409046214
YER049W	0	0	0.0284872298624754
YCL050C	0	0	0.028459273797841
YIL019W	0	0	0.0284313725490196
YOR106W	0	0	0.0284035259549461
YOR157C	0	0	0.0283757338551859
YMR307W	0	0	0.0283479960899316
YER183C	0	0	0.0283203125
YHR050W	0	0	0.0282926829268293
YOR290C	0	0	0.0282651072124756
YMR283C	0	0	0.0282375851996105
YGR145W	0	0	0.0282101167315175
YGL029W	0	0	0.0281827016520894
YLR200W	0	0	0.0281553398058252
YBR038W	0	0	0.0281280310378274
YOR016C	0	0	0.0281007751937985
YGL155W	0	0	0.0280735721200387
YPR173C	0	0	0.0280464216634429
YDR381W	0	0	0.0280193236714976
YBR244W	0	0	0.027992277992278
YPL053C	0	0	0.0279652844744455
YEL018W	0	0	0.0279383429672447
YMR211W	0	0	0.0279114533205005
YEL063C	0	0	0.0278846153846154
YLR221C	0	0	0.0278578290105668
YLR088W	0	0	0.027831094049904
YDR235W	0	0	0.0278044103547459
YLR287C	0	1	0.0278044103547459
YBL082C	0	0	0.0277777777777778
YNL258C	0	0	0.0277511961722488
YBR193C	0	0	0.0277246653919694
YDL111C	0	0	0.0276981852913085
YJL011C	0	0	0.0276717557251908
YPR133C	0	0	0.0276453765490944
YBL022C	0	0	0.0276190476190476
YCL029C	0	0	0.027592768791627
YMR299C	0	0	0.0275665399239544
YLR150W	0	0	0.0275403608736942
YOL144W	0	0	0.0275142314990512
YIL079C	0	0	0.0274881516587678
YLR227C	0	0	0.0274621212121212
YDR454C	0	0	0.0274361400189215
YMR047C	0	0	0.0274102079395085
YNL038W	0	0	0.0273843248347498
YJL041W	0	0	0.0273584905660377
YMR235C	0	0	0.0273327049952875
YOR165W	0	0	0.0273069679849341
YIL159W	0	0	0.0272812793979304
YJL197W	0	1	0.0272812793979304
YJL081C	0	0	0.0272556390977444
YDL059C	0	0	0.0272300469483568
YPL253C	0	0	0.0272045028142589
YDL175C	0	0	0.0271790065604499
YJL111W	0	0	0.0271535580524345
YNR051C	0	0	0.0271281571562208
YJL008C	0	0	0.0271028037383178
YJL203W	0	0	0.027077497665733
YCR077C	0	0	0.0270522388059701
YGR005C	0	0	0.027027027027027
YDR303C	0	0	0.0270018621973929
YDL010W	0	1	0.0270018621973929
YFL025C	0	0	0.0269767441860465
YHL023C	0	1	0.0269767441860465
YJR132W	0	0	0.0269516728624535
YMR198W	0	0	0.0269266480965645
YHR040W	0	0	0.0269016697588126
YNL041C	0	0	0.0268767377201112
YJL054W	0	0	0.0268518518518519
YDR280W	0	0	0.0268270120259019
YDL044C	0	0	0.0268022181146026
YDL226C	0	0	0.0267774699907664
YML041C	0	0	0.0267527675276753
YLR084C	0	0	0.0267281105990783
YDR071C	0	0	0.0267034990791897
YAL011W	0	0	0.0266789328426863
YBR109C	0	0	0.0266544117647059
YML006C	0	0	0.0266299357208448
YPL245W	0	1	0.0266299357208448
YML103C	0	0	0.026605504587156
YKR002W	0	0	0.0265811182401467
YGL171W	0	0	0.0265567765567766
YGR229C	0	0	0.0265324794144556
YLR195C	0	0	0.026508226691042
YCR094W	0	0	0.0264840182648402
YOR148C	0	0	0.0264598540145985
YDR081C	0	0	0.0264357338195077
YDR172W	0	0	0.0264116575591985
YBR108W	0	1	0.0264116575591985
YLR079W	0	0	0.0263876251137398
YML077W	0	0	0.0263636363636364
YML022W	0	0	0.0263396911898274
YKL116C	0	0	0.0263157894736842
YMR227C	0	0	0.0262919310970082
YLR451W	0	0	0.026268115942029
YBR023C	0	0	0.0262443438914027
YOR274W	0	0	0.0262206148282098
YPL239W	0	0	0.026196928635953
YDR478W	0	0	0.026173285198556
YDR365C	0	0	0.0261496844003607
YML085C	0	0	0.0261261261261261
YDR527W	0	0	0.0261026102610261
YPR137W	0	0	0.0260791366906475
YKL099C	0	0	0.0260557053009883
YBR086C	0	0	0.026032315978456
YER031C	0	0	0.0260089686098655
YOL139C	0	0	0.0259856630824373
YNL175C	0	0	0.0259623992837959
YIR030C	0	0	0.0259391771019678
YNL107W	0	0	0.0259159964253798
YDL007W	0	0	0.0258928571428571
YGR004W	0	0	0.0258697591436218
YMR208W	0	0	0.0258467023172906
YNR023W	0	0	0.0258236865538736
YDL098C	0	0	0.0258007117437722
YDR359C	0	0	0.0257777777777778
YGR094W	0	0	0.0257548845470693
YDR026C	0	1	0.0257548845470693
YOR272W	0	0	0.0257320319432121
YJR143C	0	0	0.025709219858156
YIL039W	0	0	0.0256864481842338
YLR117C	0	0	0.0256637168141593
YOR151C	0	0	0.0256410256410256
YPL254W	0	0	0.0256183745583039
YML106W	0	0	0.0255957634598411
YOR182C	0	0	0.0255731922398589
YPR072W	0	0	0.0255506607929515
YDR137W	0	0	0.0255281690140845
YML127W	0	0	0.0255057167985928
YDR179C	0	0	0.0254833040421793
YNL035C	0	1	0.0254833040421793
YJR092W	0	0	0.0254609306409131
YBL017C	0	0	0.0254385964912281
YJR084W	0	0	0.0254163014899211
YER105C	0	0	0.0253940455341506
YMR309C	0	0	0.0253718285214348
YDR228C	0	0	0.0253496503496503
YLR268W	0	0	0.0253275109170306
YOR168W	0	0	0.0253054101221641
YDR266C	0	1	0.0253054101221641
YKR086W	0	0	0.025283347863993
YMR055C	0	0	0.0252613240418118
YBR207W	0	0	0.0252393385552654
YLR039C	0	0	0.0252173913043478
YGR208W	0	0	0.0251954821894005
YDL063C	0	0	0.0251736111111111
YAL021C	0	0	0.0251517779705117
YLR342W	0	0	0.0251299826689775
YNL001W	0	0	0.0251082251082251
YJR054W	0	1	0.0251082251082251
YLR014C	0	0	0.0250865051903114
YLR440C	0	0	0.0250648228176318
YPL199C	0	1	0.0250648228176318
YPL151C	0	0	0.0250431778929188
YDR219C	0	0	0.0250215703192407
YKL186C	0	0	0.025
YMR059W	0	0	0.024978466838932
YBR221C	0	0	0.0249569707401033
YER099C	0	0	0.0249355116079106
YOR249C	0	0	0.024914089347079
YLR320W	0	0	0.0248927038626609
YER082C	0	0	0.0248713550600343
YDR398W	0	0	0.0248500428449015
YKR038C	0	0	0.0248287671232877
YLL035W	0	0	0.0248075278015398
YDL092W	0	0	0.0247863247863248
YOL010W	0	0	0.0247651579846285
YGR002C	0	0	0.0247440273037543
YKL149C	0	0	0.0247229326513214
YPR041W	0	0	0.0247018739352641
YFL009W	0	0	0.0246808510638298
YOR101W	0	0	0.0246598639455782
YNL153C	0	0	0.0246389124893798
YPL139C	0	0	0.0246179966044143
YOL052C	0	0	0.0245971162001696
YOR265W	0	0	0.0245762711864407
YIL091C	0	1	0.0245762711864407
YOR305W	0	0	0.0245554614733277
YGL078C	0	0	0.0245346869712352
YOR330C	0	0	0.0245139475908707
YFR005C	0	0	0.0244932432432432
YML064C	0	0	0.0244725738396624
YMR223W	0	0	0.0244519392917369
YDR140W	0	0	0.0244313395113732
YMR294W	0	0	0.0244107744107744
YNL136W	0	0	0.024390243902439
YHR165C	0	0	0.0243697478991597
YPL029W	0	0	0.0243492863140218
YGL216W	0	0	0.0243288590604027
YBL054W	0	0	0.0243084660519698
YAL001C	0	0	0.0242881072026801
YMR263W	0	0	0.0242677824267782
YML105C	0	0	0.024247491638796
YBL074C	0	0	0.0242272347535505
YPL032C	0	0	0.0242070116861436
YBR059C	0	0	0.02418682235196
YDR198C	0	0	0.0241666666666667
YDR427W	0	0	0.0241465445462115
YDR297W	0	0	0.024126455906822
YGL120C	0	0	0.0241064006650042
YMR131C	0	0	0.0240863787375415
YBR010W	0	0	0.0240663900414938
YNL110C	0	0	0.0240464344941957
YOR280C	0	1	0.0240464344941957
YPL045W	0	0	0.024026512013256
YDL116W	0	0	0.0240066225165563
YOR006C	0	1	0.0240066225165563
YJR056C	0	1	0.0240066225165563
YGR116W	0	0	0.0239867659222498
YPL155C	0	0	0.0239669421487603
YAL036C	0	0	0.0239471511147812
YBR078W	0	0	0.0239273927392739
YCR057C	0	0	0.0239076669414674
YLL031C	0	0	0.0238879736408567
YCR052W	0	0	0.0238683127572016
YOL145C	0	0	0.0238486842105263
YGR245C	0	0	0.0238290879211175
YML020W	0	1	0.0238290879211175
YHR076W	0	1	0.0238290879211175
YGL025C	0	0	0.0238095238095238
YBR104W	0	0	0.0237899917965546
YDR335W	0	0	0.0237704918032787
YOL141W	0	1	0.0237704918032787
YDR184C	0	0	0.0237510237510237
YGL246C	0	0	0.0237315875613748
YOR198C	0	0	0.0237121831561733
YPL010W	0	0	0.0236928104575163
YLR309C	0	0	0.0236734693877551
YML125C	0	0	0.0236541598694943
YKL127W	0	0	0.0236348818255909
YOR321W	0	0	0.0236156351791531
YDL028C	0	0	0.0235964198535395
YGR123C	0	0	0.0235772357723577
YKL134C	0	0	0.0235580828594639
YOL078W	0	0	0.023538961038961
YJL140W	0	0	0.0235198702351987
YOR064C	0	0	0.0235008103727715
YGL150C	0	0	0.0234817813765182
YLR057W	0	1	0.0234817813765182
YGR283C	0	0	0.023462783171521
YNL186W	0	0	0.0234438156831043
YDR289C	0	0	0.0234248788368336
YPR132W	0	0	0.0234059725585149
YNL059C	0	0	0.0233870967741935
YML113W	0	0	0.0233682514101531
YDR156W	0	0	0.0233494363929147
YGR177C	0	0	0.0233306516492357
YLR396C	0	0	0.0233118971061093
YKR043C	0	1	0.0233118971061093
YBR268W	0	0	0.0232931726907631
YBR290W	0	0	0.0232744783306581
YAL023C	0	0	0.0232558139534884
YGL038C	0	0	0.0232371794871795
YBR028C	0	1	0.0232371794871795
YML015C	0	0	0.0232185748598879
YBR198C	0	0	0.0232
YMR213W	0	0	0.0231814548361311
YBR234C	0	0	0.0231629392971246
YDR464W	0	0	0.0231444533120511
YBR101C	0	0	0.0231259968102073
YAL026C	0	0	0.0231075697211155
YGL122C	0	0	0.0230891719745223
YNL085W	0	0	0.0230708035003978
YBR283C	0	0	0.0230524642289348
YNL061W	0	0	0.0230341540905481
YKL010C	0	0	0.023015873015873
YIR023W	0	0	0.0229976209357653
YLL033W	0	0	0.0229793977812995
YJL126W	0	1	0.0229793977812995
YBR074W	0	1	0.0229793977812995
YPL011C	0	0	0.0229612034837688
YOR334W	0	0	0.0229430379746835
YBR025C	0	0	0.0229249011857708
YLR380W	0	0	0.0229067930489731
YNL264C	0	0	0.0228887134964483
YLR318W	0	0	0.0228706624605678
YJL183W	0	0	0.0228526398739165
YGR105W	0	0	0.0228346456692913
YKR028W	0	0	0.022816679779701
YJR093C	0	0	0.0227987421383648
YHL030W	0	0	0.0227808326787117
YGL026C	0	0	0.0227629513343799
YJL059W	0	0	0.0227450980392157
YDR362C	0	0	0.0227272727272727
YAL029C	0	0	0.0227094753328113
YPL283C	0	0	0.0226917057902973
YPR180W	0	0	0.0226739640344019
YKL119C	0	0	0.02265625
YLR223C	0	0	0.0226385636221702
YAL009W	0	0	0.0226209048361934
YLR086W	0	0	0.0226032735775526
YHR103W	0	0	0.0225856697819315
YPL093W	0	0	0.022568093385214
YJL192C	0	0	0.0225505443234837
YPR144C	0	0	0.0225330225330225
YNL112W	0	0	0.0225155279503106
YBR223C	0	0	0.0224980605120248
YGR218W	0	0	0.0224806201550388
YOR164C	0	1	0.0224806201550388
YAL041W	0	0	0.0224632068164214
YBL038W	0	0	0.0224458204334365
YDR393W	0	0	0.0224284609435422
YBL047C	0	0	0.0224111282843895
YDL031W	0	0	0.0223938223938224
YJR064W	0	0	0.0223765432098765
YLR238W	0	0	0.0223592906707787
YAR014C	0	0	0.0223420647149461
YER032W	0	0	0.0223248652809854
YOL018C	0	0	0.0223076923076923
YFR048W	0	0	0.0222905457340507
YDR159W	0	0	0.022273425499232
YLR137W	0	1	0.022273425499232
YIL014W	0	0	0.022256331542594
YBR130C	0	0	0.022239263803681
YLR060W	0	0	0.0222222222222222
YMR185W	0	1	0.0222222222222222
YKR056W	0	0	0.0222052067381317
YKL213C	0	0	0.0221882172915073
YJL129C	0	0	0.02217125382263
YHR088W	0	0	0.0221543162719633
YLR260W	0	0	0.0221374045801527
YOL088C	0	0	0.0221205186880244
YPL266W	0	0	0.0221036585365854
YJL168C	0	0	0.0220868240670221
YOL066C	0	0	0.0220700152207002
YMR209C	0	1	0.0220700152207002
YGL189C	0	0	0.0220532319391635
YGR003W	0	0	0.0220364741641337
YGR071C	0	1	0.0220364741641337
YGL067W	0	0	0.0220197418375095
YHR023W	0	0	0.0220030349013657
YDL020C	0	0	0.021986353297953
YHR122W	0	0	0.021969696969697
YJR002W	0	0	0.0219530658591976
YLR143W	0	1	0.0219530658591976
YMR079W	0	0	0.0219364599092284
YKL082C	0	0	0.0219198790627362
YDR207C	0	0	0.0219033232628399
YOR236W	0	0	0.0218867924528302
YPL160W	0	0	0.0218702865761689
YPR112C	0	0	0.0218538055764883
YBL105C	0	0	0.0218373493975904
YPL012W	0	0	0.0218209179834462
YDL100C	0	0	0.0218045112781955
YFR019W	0	0	0.0217881292261458
YBR267W	0	0	0.0217717717717718
YPL101W	0	0	0.0217554388597149
YBL076C	0	0	0.0217391304347826
YGL070C	0	0	0.0217228464419476
YHR081W	0	0	0.0217065868263473
YJL029C	0	0	0.0216903515332835
YOR279C	0	0	0.0216741405082212
YKL172W	0	0	0.0216579536967886
YPR095C	0	0	0.0216417910447761
YLR146C	0	0	0.0216256524981357
YKR087C	0	0	0.0216095380029806
YPL178W	0	0	0.0215934475055845
YGL169W	0	0	0.021577380952381
YMR259C	0	1	0.021577380952381
YDR130C	0	0	0.0215613382899628
YER007W	0	0	0.0215453194650817
YER113C	0	1	0.0215453194650817
YNL245C	0	0	0.0215293244246474
YBR069C	0	0	0.021513353115727
YKR095W	0	0	0.0214974054855448
YLR166C	0	0	0.0214814814814815
YKL048C	0	0	0.0214655810510733
YPL138C	0	0	0.0214497041420118
YJR042W	0	0	0.0214338507021434
YJR083C	0	0	0.0214180206794682
YKR036C	0	0	0.0214022140221402
YJL035C	0	0	0.0213864306784661
YGR264C	0	0	0.0213706705969049
YBR152W	0	0	0.0213549337260677
YDL227C	0	0	0.0213392200147167
YNL147W	0	0	0.0213235294117647
YOR269W	0	0	0.0213078618662748
YOR224C	0	0	0.0212922173274596
YJR089W	0	0	0.0212765957446809
YDR324C	0	0	0.0212609970674487
YDR457W	0	0	0.0212454212454212
YPR129W	0	0	0.0212298682284041
YKL059C	0	0	0.0212143379663497
YOR278W	0	0	0.0211988304093567
YPR131C	0	0	0.0211833455076698
YOR319W	0	0	0.0211678832116788
YKR026C	0	0	0.0211524434719183
YAL035W	0	0	0.0211370262390671
YKL027W	0	1	0.0211370262390671
YLR419W	0	1	0.0211370262390671
YER007C-A	0	0	0.0211216314639476
YOL001W	0	0	0.0211062590975255
YLR052W	0	0	0.0210909090909091
YPL023C	0	0	0.0210755813953488
YMR308C	0	0	0.0210602759622367
YDR101C	0	0	0.021044992743106
YAL058W	0	0	0.0210297316896302
YPL068C	0	1	0.0210297316896302
YJR014W	0	1	0.0210297316896302
YDL140C	0	0	0.0210144927536232
YKL214C	0	0	0.0209992758870384
YPR088C	0	0	0.0209840810419682
YOR078W	0	0	0.0209689081706435
YDR444W	0	1	0.0209689081706435
YMR012W	0	0	0.0209537572254335
YGR172C	0	0	0.0209386281588448
YCR002C	0	0	0.0209235209235209
YDR152W	0	1	0.0209235209235209
YPL263C	0	1	0.0209235209235209
YLR347C	0	0	0.0209084354722422
YDL030W	0	0	0.0208933717579251
YPL049C	0	0	0.0208783297336213
YNL314W	0	0	0.020863309352518
YOR210W	0	0	0.0208483105679367
YOR034C	0	0	0.0208333333333333
YLR426W	0	0	0.0208183776022972
YLR106C	0	0	0.0208034433285509
YBR111C	0	1	0.0208034433285509
YAL020C	0	0	0.0207885304659498
YLL011W	0	0	0.0207736389684814
YMR207C	0	0	0.0207587687902649
YDR263C	0	0	0.0207439198855508
YDL005C	0	0	0.0207290922087205
YER013W	0	0	0.0207142857142857
YGR150C	0	1	0.0207142857142857
YGR261C	0	0	0.0206995003568879
YML114C	0	0	0.0206847360912981
YBL085W	0	0	0.0206699928724163
YJL076W	0	0	0.0206552706552707
YDL213C	0	0	0.0206405693950178
YER147C	0	0	0.0206258890469417
YGR030C	0	0	0.0206112295664534
YEL036C	0	0	0.0205965909090909
YLR385C	0	0	0.0205819730305181
YMR112C	0	0	0.0205673758865248
YHR063C	0	0	0.0205527994330262
YNL275W	0	0	0.0205382436260623
YPR034W	0	0	0.0205237084217976
YLR005W	0	0	0.0205091937765205
YNL302C	0	0	0.0204946996466431
YGR211W	0	0	0.0204802259887006
YBL069W	0	0	0.0204657727593507
YKL074C	0	0	0.0204513399153738
YCL055W	0	0	0.0204369274136716
YGL119W	0	0	0.0204225352112676
YJL080C	0	0	0.0204081632653061
YOL077C	0	0	0.020393811533052
YEL029C	0	0	0.0203794799718904
YKR029C	0	0	0.0203651685393258
YNR024W	0	1	0.0203651685393258
YML111W	0	0	0.0203508771929825
YGL203C	0	0	0.0203366058906031
YER030W	0	0	0.0203223545900491
YJL110C	0	0	0.0203081232492997
YDR397C	0	0	0.0202939118264521
YOL109W	0	0	0.0202797202797203
YLR209C	0	0	0.0202655485674354
YMR212C	0	0	0.0202513966480447
YIL009W	0	0	0.0202372644801117
YDR054C	0	0	0.0202231520223152
YGL105W	0	0	0.0202090592334495
YBR251W	0	0	0.0201949860724234
YOR254C	0	0	0.0201809324982603
YGL112C	0	0	0.0201668984700974
YMR130W	0	1	0.0201668984700974
YGR222W	0	0	0.0201528839471855
YNR053C	0	0	0.0201388888888889
YIL008W	0	0	0.0201249132546842
YHR148W	0	0	0.0201109570041609
YDR023W	0	0	0.0200970200970201
YLR403W	0	0	0.0200831024930748
YAL010C	0	0	0.0200692041522491
YJR001W	0	0	0.0200553250345781
YNL021W	0	0	0.0200414651002073
YOR196C	0	0	0.0200276243093923
YPL228W	0	0	0.0200138026224983
YNL286W	0	0	0.02
YBR091C	0	0	0.019986216402481
YKL009W	0	0	0.0199724517906336
YCR087C-A	0	1	0.0199724517906336
YBL040C	0	0	0.0199587061252581
YJL087C	0	0	0.0199449793672627
YMR269W	0	0	0.0199312714776632
YMR229C	0	0	0.0199175824175824
YAL002W	0	0	0.0199039121482498
YDR295C	0	0	0.0198902606310014
YDR167W	0	0	0.019876627827279
YPR110C	0	0	0.0198630136986301
YBL090W	0	0	0.0198494182067077
YOR252W	0	1	0.0198494182067077
YMR115W	0	1	0.0198494182067077
YDR062W	0	0	0.0198358413132695
YNL294C	0	0	0.0198222829801777
YGL021W	0	0	0.0198087431693989
YFR046C	0	0	0.0197952218430034
YKR064W	0	1	0.0197952218430034
YMR126C	0	1	0.0197952218430034
YLR467W	0	0	0.0197817189631651
YNL023C	0	1	0.0197817189631651
YAL043C	0	0	0.0197682344921609
YJR055W	0	0	0.0197547683923706
YPR163C	0	0	0.0197413206262764
YDL135C	0	0	0.0197278911564626
YGR280C	0	0	0.0197144799456152
YOR051C	0	1	0.0197144799456152
YKL028W	0	0	0.0197010869565217
YGR129W	0	0	0.0196877121520706
YDR267C	0	1	0.0196877121520706
YOR076C	0	0	0.019674355495251
YDL141W	0	0	0.0196610169491525
YCR072C	0	0	0.0196476964769648
YLR176C	0	0	0.019634394041977
YGL050W	0	1	0.019634394041977
YEL064C	0	0	0.0196211096075778
YIR021W	0	0	0.0196078431372549
YGR103W	0	0	0.0195945945945946
YKL005C	0	0	0.0195813639432816
YJR067C	0	1	0.0195813639432816
YLR009W	0	0	0.0195681511470985
YPL072W	0	0	0.0195549561699258
YDR164C	0	0	0.0195417789757412
YBL021C	0	0	0.0195286195286195
YIL139C	0	0	0.0195154777927322
YBR127C	0	0	0.019502353732347
YOR119C	0	0	0.019489247311828
YCR014C	0	0	0.0194761584956347
YHR077C	0	0	0.0194630872483221
YHR089C	0	0	0.0194500335345406
YPR162C	0	0	0.0194369973190349
YDL231C	0	0	0.0194239785666443
YJR127C	0	0	0.0194109772423025
YGR159C	0	0	0.0193979933110368
YGR200C	0	0	0.0193850267379679
YDL154W	0	0	0.01937207748831
YJR022W	0	0	0.0193591455273698
YIL076W	0	0	0.019346230820547
YBR115C	0	0	0.0193333333333333
YLR285W	0	0	0.0193204530313125
YGR027C	0	0	0.0193075898801598
YBR184W	0	1	0.0193075898801598
YIL134W	0	0	0.019294743845642
YAL022C	0	0	0.019281914893617
YLR368W	0	0	0.0192691029900332
YML059C	0	0	0.0192563081009296
YGR042W	0	0	0.0192435301924353
YLR192C	0	0	0.0192307692307692
YOR232W	0	0	0.0192180251822399
YDR318W	0	0	0.019205298013245
YKR081C	0	0	0.0191925876902713
YKL173W	0	0	0.0191798941798942
YMR260C	0	0	0.0191672174487773
YLR316C	0	0	0.0191545574636724
YLR323C	0	1	0.0191545574636724
YLR139C	0	0	0.0191419141914191
YBR079C	0	0	0.0191292875989446
YEL042W	0	0	0.019116677653263
YMR049C	0	0	0.0191040843214756
YCL037C	0	0	0.0190915075707702
YPR055W	0	0	0.0190789473684211
YAL051W	0	0	0.0190664036817883
YGR134W	0	0	0.019053876478318
YOR359W	0	0	0.0190413657255417
YJR142W	0	1	0.0190413657255417
YDR291W	0	1	0.0190413657255417
YOR340C	0	0	0.0190288713910761
YMR005W	0	0	0.019016393442623
YLR389C	0	0	0.0190039318479685
YIL167W	0	0	0.0189914865749836
YHL038C	0	0	0.018979057591623
YNL118C	0	0	0.0189666448659254
YGR128C	0	0	0.0189542483660131
YLR253W	0	1	0.0189542483660131
YDR212W	0	0	0.0189418680600914
YGL106W	0	0	0.0189295039164491
YAL005C	0	0	0.0189171559034573
YMR228W	0	0	0.0189048239895698
YCL014W	0	0	0.0189035916824197
YER107C	0	0	0.0189035916824197
YDR253C	0	0	0.0189035916824197
YBL027W	0	0	0.0189035916824197
YGR210C	0	1	0.0189035916824197
YOR287C	0	0	0.0189035916824197
YLR095C	0	0	0.0189035916824197
YKL160W	0	0	0.0189035916824197
YHL007C	0	0	0.0189035916824197
YAL013W	0	0	0.0189035916824197
YLR228C	0	0	0.0189035916824197
YHR187W	0	0	0.0189035916824197
YDR073W	0	0	0.0189035916824197
YKR084C	0	0	0.0189035916824197
YHR143W-A	0	0	0.0189035916824197
YHL012W	0	0	0.0189035916824197
YDL143W	0	0	0.0189035916824197
YDL073W	0	1	0.0189035916824197
YOL097C	0	0	0.0189035916824197
YOR079C	0	0	0.0189035916824197
YOR361C	0	0	0.0189035916824197
YLR459W	0	0	0.0189035916824197
YLR305C	0	0	0.0189035916824197
YBR282W	0	0	0.0189035916824197
YHR133C	0	0	0.0189035916824197
YER014W	0	0	0.0189035916824197
YGR187C	0	0	0.0189035916824197
YHR052W	0	0	0.0189035916824197
YJR060W	0	0	0.0189035916824197
YNR021W	0	1	0.0189035916824197
YCL064C	0	0	0.0189035916824197
YNL204C	0	0	0.0189035916824197
YDR450W	0	0	0.0189035916824197
YIL143C	0	0	0.0189035916824197
YAR019C	0	0	0.0189035916824197
YJL104W	0	0	0.0189035916824197
YOR037W	0	0	0.0189035916824197
YDR049W	0	1	0.0189035916824197
YDR143C	0	0	0.0189035916824197
YFL034W	0	1	0.0189035916824197
YML014W	0	0	0.0189035916824197
YER115C	0	0	0.0189035916824197
YDR098C	0	0	0.0189035916824197
YJL085W	0	0	0.0189035916824197
YLR147C	0	0	0.0189035916824197
YLR398C	0	0	0.0189035916824197
YDR460W	0	0	0.0189035916824197
YOR035C	0	0	0.0189035916824197
YLR074C	0	0	0.0189035916824197
YNL050C	0	1	0.0189035916824197
YAL056W	0	0	0.0189035916824197
YLR163C	0	0	0.0189035916824197
YOL095C	0	0	0.0189035916824197
YJL112W	0	0	0.0189035916824197
YPL125W	0	0	0.0189035916824197
YMR268C	0	0	0.0189035916824197
YPR179C	0	0	0.0189035916824197
YNL251C	0	0	0.0189035916824197
YKL017C	1	0	0.0189035916824197
YOR030W	0	0	0.0188916876574307
YBL039C	0	0	0.0188797986154814
YAL032C	0	0	0.0188679245283019
YDR418W	0	0	0.0188560653676933
YGL257C	0	0	0.0188442211055276
YOR356W	0	0	0.0188323917137476
YOL121C	0	0	0.0188205771643664
YLR067C	0	0	0.0188087774294671
YER126C	0	0	0.018796992481203
YIL046W	0	0	0.0187852222917971
YCL001W	0	0	0.0187734668335419
YAL031C	0	0	0.0187617260787993
YJL109C	0	0	0.01875
YBR107C	0	0	0.018738288569644
YMR153W	0	0	0.0187265917602996
YLR363C	0	0	0.0187149095446039
YMR066W	0	1	0.0187149095446039
YGR169C	0	0	0.0187032418952618
YKL054C	0	0	0.0186915887850467
YJL123C	0	1	0.0186915887850467
YDR495C	0	0	0.0186799501867995
YIL142W	0	0	0.0186683260734287
YKL143W	0	0	0.0186567164179104
YBR191W	0	0	0.0186451211932878
YMR246W	0	0	0.0186335403726708
YDR503C	0	0	0.0186219739292365
YAL003W	0	0	0.0186104218362283
YNL211C	0	1	0.0186104218362283
YIR009W	0	0	0.018598884066956
YGR119C	0	0	0.0185873605947955
YGL066W	0	0	0.0185758513931889
YPR161C	0	0	0.0185643564356436
YJR007W	0	0	0.0185528756957328
YOL028C	0	0	0.0185414091470952
YIL061C	0	0	0.0185299567634342
YGL048C	0	0	0.0185185185185185
YAL015C	0	0	0.0185070943861814
YAL016W	0	0	0.0184956843403206
YDR104C	0	0	0.0184842883548983
YMR296C	0	0	0.0184729064039409
YOR189W	0	1	0.0184729064039409
YFL017C	0	0	0.0184615384615385
YCR060W	0	0	0.018450184501845
YER114C	0	0	0.0184388444990781
YML023C	0	0	0.0184275184275184
YOR159C	0	0	0.0184162062615101
YMR272C	0	0	0.0184049079754601
YOR370C	0	0	0.0183936235438381
YDL178W	0	0	0.0183823529411765
YGR212W	0	0	0.0183710961420698
YDR307W	0	1	0.0183710961420698
YLR016C	0	0	0.018359853121175
YER042W	0	0	0.018348623853211
YNL246W	0	0	0.0183374083129584
YER124C	0	0	0.0183262064752596
YOR094W	0	0	0.0183150183150183
YJR145C	0	0	0.0183038438071995
YER156C	0	1	0.0183038438071995
YGL018C	0	0	0.0182926829268293
YKR055W	0	0	0.0182815356489945
YKR102W	0	0	0.0182704019488429
YMR287C	0	0	0.0182592818015825
YNL213C	0	0	0.0182481751824818
YKL015W	0	0	0.0182370820668693
YNL047C	0	0	0.0182260024301337
YDL095W	0	0	0.0182149362477231
YML076C	0	0	0.0182038834951456
YIL044C	0	0	0.0181928441479685
YER003C	0	0	0.0181818181818182
YBR291C	0	0	0.0181708055723804
YAR018C	0	0	0.0181598062953995
YHR207C	0	1	0.0181598062953995
YKR022C	0	0	0.0181488203266788
YFL024C	0	0	0.0181378476420798
YOR179C	0	0	0.0181268882175227
YAL042W	0	0	0.0181159420289855
YOR004W	0	0	0.0181050090525045
YLL012W	0	0	0.0180940892641737
YCR012W	0	0	0.0180831826401447
YML115C	0	0	0.0180722891566265
YOR021C	0	0	0.0180614087898856
YDL077C	0	0	0.0180505415162455
YOR301W	0	0	0.0180396873120866
YPL213W	0	0	0.0180288461538462
YER190W	0	0	0.018018018018018
YMR029C	0	0	0.0180072028811525
YLR077W	0	1	0.0180072028811525
YLR263W	0	0	0.017996400719856
YDL013W	0	0	0.0179856115107914
YBR112C	0	0	0.0179748352306771
YLR071C	0	0	0.0179640718562874
YOR110W	0	0	0.0179533213644524
YMR033W	0	0	0.0179425837320574
YIL118W	0	0	0.017931858936043
YLR010C	0	0	0.017921146953405
YOR237W	0	0	0.017910447761194
YPR043W	0	0	0.0178997613365155
YHR027C	0	0	0.0178890876565295
YKR094C	0	0	0.0178784266984505
YAL055W	0	0	0.0178677784395474
YAL012W	0	0	0.0178571428571429
YLR384C	0	0	0.0178465199286139
YKL046C	0	0	0.0178359096313912
YGR171C	0	0	0.017825311942959
YER048C	0	1	0.017825311942959
YAL017W	0	0	0.0178147268408551
YDR429C	0	0	0.0178041543026706
YOR145C	0	0	0.0177935943060498
YKL191W	0	0	0.01778304682869
YPL226W	0	0	0.0177725118483412
YAL027W	0	1	0.0177725118483412
YOR171C	0	0	0.0177619893428064
YGL164C	0	1	0.0177619893428064
YAL048C	0	0	0.0177514792899408
YPL193W	0	0	0.0177409816676523
YAR015W	0	0	0.0177304964539007
YEL004W	0	0	0.0177200236266982
YPR094W	0	0	0.0177095631641086
YLR411W	0	0	0.0176991150442478
YDL165W	0	0	0.017688679245283
YJR082C	0	0	0.0176782557454331
YDR447C	0	0	0.0176678445229682
YGR118W	0	0	0.0176574455562095
YKL106W	0	0	0.0176470588235294
YOR346W	0	0	0.017636684303351
YOL005C	0	0	0.0176263219741481
YER093C	0	0	0.0176159718144451
YHR170W	0	0	0.0176056338028169
YKL040C	0	0	0.0175953079178886
YKL130C	0	0	0.0175849941383353
YFL049W	0	0	0.0175746924428823
YJL189W	0	0	0.0175644028103044
YOR131C	0	1	0.0175644028103044
YPR065W	0	0	0.0175541252194266
YIL115C	0	0	0.0175438596491228
YOR047C	0	0	0.0175336060783168
YGR135W	0	0	0.0175233644859813
YCR020W-B	0	0	0.0175131348511384
YLR275W	0	0	0.0175029171528588
YDL209C	0	0	0.0174927113702624
YDL159W	0	0	0.0174825174825175
YNL193W	0	1	0.0174825174825175
YKR078W	0	0	0.017472335468841
YDR047W	0	0	0.0174621653084983
YHR188C	0	0	0.0174520069808028
YPR102C	0	0	0.0174418604651163
YLR265C	0	0	0.0174317257408483
YNL260C	0	1	0.0174317257408483
YAL030W	0	0	0.0174216027874564
YOR194C	0	0	0.0174114915844457
YAL014C	0	0	0.0174013921113689
YOR312C	0	0	0.0173913043478261
YNR028W	0	1	0.0173913043478261
YGL225W	0	0	0.0173812282734647
YDL099W	0	0	0.0173711638679792
YDR108W	0	0	0.0173611111111111
YDR500C	0	0	0.0173510699826489
YDR016C	0	0	0.0173410404624277
YJL097W	0	0	0.0173310225303293
YBR021W	0	0	0.0173210161662818
YOR335C	0	0	0.0173110213502597
YGL148W	0	0	0.0173010380622837
YCR033W	0	0	0.0172910662824208
YBL092W	0	0	0.0172811059907834
YPL235W	0	0	0.0172711571675302
YPL030W	0	1	0.0172711571675302
YLR441C	0	0	0.0172612197928654
YGL116W	0	0	0.0172512938470385
YBR066C	0	0	0.0172413793103448
YLR404W	0	1	0.0172413793103448
YER025W	0	0	0.0172314761631246
YDR213W	0	0	0.0172215843857635
YJL191W	0	0	0.0172117039586919
YAL028W	0	0	0.0172018348623853
YLR325C	0	0	0.0171919770773639
YBL097W	0	0	0.0171821305841924
YOR239W	0	0	0.0171722953634803
YCR063W	0	0	0.017162471395881
YBL103C	0	0	0.0171526586620926
YBL081W	0	1	0.0171526586620926
YCR093W	0	0	0.0171428571428571
YNL301C	0	0	0.0171330668189606
YDR372C	0	0	0.0171232876712329
YPL021W	0	0	0.0171135196805476
YFL007W	0	0	0.0171037628278221
YOL061W	0	0	0.0170940170940171
YAL040C	0	0	0.0170842824601367
YBL086C	0	1	0.0170842824601367
YER162C	0	0	0.0170745589072282
YMR117C	0	0	0.0170648464163823
YJR040W	0	0	0.0170551449687322
YPR101W	0	0	0.0170454545454545
YNL316C	0	0	0.0170357751277683
YBL005W	0	0	0.0170261066969353
YMR247C	0	0	0.0170164492342598
YGR024C	0	0	0.0170068027210884
YHL009C	0	0	0.0169971671388102
YOR354C	0	0	0.0169875424688562
YMR220W	0	0	0.0169779286926995
YMR016C	0	0	0.0169683257918552
YDR173C	0	0	0.0169587337478802
YJR134C	0	1	0.0169587337478802
YCL036W	0	1	0.0169587337478802
YPL038W	0	0	0.0169491525423729
YJL136C	0	0	0.0169395821569735
YGL211W	0	0	0.0169300225733634
YGL139W	0	0	0.0169204737732657
YNR064C	0	0	0.0169109357384442
YGL144C	0	0	0.0169014084507042
YOR339C	0	0	0.0168918918918919
YDR301W	0	0	0.0168823860438942
YER056C-A	0	0	0.0168728908886389
YGR286C	0	0	0.0168634064080944
YDL061C	0	0	0.0168539325842697
YPR068C	0	0	0.0168444693992139
YLR333C	0	0	0.0168350168350168
YMR204C	0	0	0.0168255748738082
YER008C	0	0	0.0168161434977578
YKL012W	0	0	0.0168067226890756
YPL148C	0	0	0.0167973124300112
YOR372C	0	0	0.0167879127028539
YCR054C	0	1	0.0167879127028539
YGR192C	0	0	0.0167785234899329
YAR035W	0	0	0.0167691447736165
YOR313C	0	0	0.0167597765363128
YBR034C	0	0	0.016750418760469
YPL133C	0	0	0.0167410714285714
YER063W	0	0	0.0167317345231456
YAL053W	0	0	0.0167224080267559
YER078C	0	0	0.0167130919220056
YLR197W	0	0	0.0167037861915367
YAL008W	0	1	0.0167037861915367
YNL219C	0	0	0.01669449081803
YGR063C	0	0	0.0166852057842047
YBL042C	0	0	0.0166759310728182
YAL054C	0	0	0.0166666666666667
YER132C	0	0	0.0166574125485841
YBR093C	0	0	0.0166481687014428
YER028C	0	0	0.0166389351081531
YNR026C	0	0	0.016629711751663
YMR101C	0	0	0.0166204986149584
YLR343W	0	0	0.0166112956810631
YDL217C	0	0	0.0166021029330382
YOR324C	0	0	0.0165929203539823
YBR048W	0	0	0.0165837479270315
YIL130W	0	1	0.0165837479270315
YLR278C	0	1	0.0165837479270315
YDR243C	0	0	0.0165745856353591
YML005W	0	0	0.0165654334621756
YBR084C-A	0	0	0.0165562913907285
YIL068C	0	0	0.0165471594043023
YAL063C	0	0	0.0165380374862183
YLR319C	0	0	0.0165289256198347
YGR277C	0	0	0.0165198237885463
YHR141C	0	0	0.0165107319757843
[truncated: 3,790 more rows]
