# Supplementary material for: Computationally Driven, Quantitative Experiments Discover Genes Required for Mitochondrial Biogenesis
Source: PLoS Genet. 2009 Mar 20;5(3):e1000407. doi: 10.1371/journal.pgen.1000407 (PMC2648979; doi:10.1371/journal.pgen.1000407)
Supplement: Dataset S2 — Top 100 novel ensemble predictions for additional yeast biological processes. A zip file containing 387 tab-delimited text files of the ensemble predictions for the indicated Gene Ontology Biological Process Term. (21.70 MB GZ) [file pgen.1000407.s013.gz › GO_0006281.txt]

ORF	AnnotatedToTerm?	Uncharacterized_04152007?	Precision
YNL082W	1	0	1.0
YOL090W	1	0	1.0
YER173W	1	0	1.0
YFL008W	1	0	1.0
YPL153C	1	0	1.0
YGL163C	1	0	1.0
YLR032W	1	0	1.0
YDR217C	1	0	1.0
YNL250W	1	0	1.0
YLR383W	1	0	1.0
YJL092W	1	0	1.0
YOR144C	1	0	1.0
YDL101C	0	0	0.928571428571429
YDR113C	1	0	0.928571428571429
YMR190C	0	0	0.888888888888889
YAR007C	1	0	0.888888888888889
YPR135W	1	0	0.888888888888889
YBR073W	1	0	0.888888888888889
YIL026C	0	0	0.85
YDR386W	1	0	0.85
YPL124W	0	0	0.833333333333333
YOL034W	1	0	0.833333333333333
YPL022W	1	0	0.833333333333333
YDR097C	1	0	0.833333333333333
YMR078C	0	0	0.807692307692308
YMR224C	1	0	0.807692307692308
YJL074C	0	0	0.8
YDR499W	0	0	0.8
YOR033C	1	0	0.8
YDL102W	1	0	0.8
YCL061C	0	0	0.8
YCR066W	1	0	0.8
YBR278W	1	0	0.8
YKL045W	1	0	0.8
YFR027W	1	0	0.8
YIR002C	1	0	0.8
YML032C	1	0	0.8
YIL132C	1	0	0.8
YMR179W	0	0	0.8
YHR154W	1	0	0.8
YOR368W	0	0	0.8
YJR006W	1	0	0.8
YNL102W	1	0	0.8
YJR043C	1	0	0.8
YBR088C	1	0	0.8
YKL113C	1	0	0.8
YLR288C	0	0	0.8
YPL194W	1	0	0.8
YCR014C	1	0	0.8
YJL090C	1	0	0.8
YDL105W	1	0	0.8
YOR244W	1	0	0.8
YLR376C	1	0	0.8
YPL167C	1	0	0.8
YML102W	1	0	0.8
YNL233W	0	0	0.796610169491525
YLR442C	1	0	0.796610169491525
YBR098W	1	0	0.796610169491525
YPR175W	1	0	0.796610169491525
YPL255W	0	0	0.794520547945205
YLR313C	0	0	0.794520547945205
YFL024C	1	0	0.794520547945205
YDR369C	1	0	0.794520547945205
YHR090C	1	0	0.794520547945205
YDR227W	1	0	0.794520547945205
YDR004W	1	0	0.794520547945205
YNL312W	1	0	0.794520547945205
YBR070C	0	0	0.794520547945205
YDL164C	1	0	0.794520547945205
YCR092C	1	0	0.794520547945205
YMR201C	1	0	0.794520547945205
YGR002C	1	0	0.794520547945205
YHR164C	1	0	0.794520547945205
YLR135W	0	0	0.792207792207792
YNL262W	1	0	0.792207792207792
YJR035W	1	0	0.792207792207792
YDR419W	1	0	0.792207792207792
YCL016C	0	0	0.782051282051282
YNL309W	0	0	0.772151898734177
YDR285W	0	0	0.765432098765432
YML060W	1	0	0.765432098765432
YML109W	0	0	0.75609756097561
YMR048W	0	0	0.75
YJR052W	1	0	0.75
YLR234W	0	0	0.741176470588235
YJL115W	0	0	0.732558139534884
YPL208W	0	0	0.727272727272727
YMR137C	1	0	0.727272727272727
YNL273W	0	0	0.719101123595506
YLR103C	0	0	0.714285714285714
YEL018W	1	0	0.714285714285714
YPL008W	0	0	0.706521739130435
YGR188C	0	0	0.701030927835051
YPL209C	0	0	0.701030927835051
YIL126W	1	0	0.701030927835051
YJL173C	1	0	0.701030927835051
YDR180W	1	0	0.701030927835051
YHR153C	0	0	0.693877551020408
YLL002W	0	0	0.686868686868687
YDR014W	0	0	0.68
YGL086W	0	0	0.676470588235294
YDR311W	1	0	0.676470588235294
YGL093W	0	0	0.669902912621359
YIL144W	0	0	0.663461538461538
YKL049C	0	0	0.657142857142857
YEL061C	0	0	0.650943396226415
YPR141C	0	0	0.648148148148148
YOR217W	1	0	0.648148148148148
YDR501W	0	0	0.645454545454546
YNL136W	1	0	0.645454545454546
YMR076C	0	0	0.63963963963964
YAR008W	0	0	0.633928571428571
YJL187C	0	0	0.628318584070796
YNL304W	0	0	0.626984126984127
YOL006C	0	0	0.626984126984127
YDR359C	1	0	0.626984126984127
YKL114C	1	0	0.626984126984127
YLR233C	0	0	0.626984126984127
YOR195W	0	0	0.626984126984127
YNL290W	1	0	0.626984126984127
YNL107W	1	0	0.626984126984127
YKL089W	0	0	0.626984126984127
YJR057W	1	0	0.626984126984127
YER095W	1	0	0.626984126984127
YOR290C	1	0	0.626984126984127
YML095C	1	0	0.626984126984127
YKL101W	0	0	0.622047244094488
YAL034W-A	0	0	0.6171875
YOR026W	0	0	0.615384615384615
YMR167W	1	0	0.615384615384615
YDL013W	0	0	0.610687022900763
YDR159W	0	0	0.609022556390977
YML021C	1	0	0.609022556390977
YER016W	0	0	0.607407407407407
YGL058W	1	0	0.607407407407407
YPR018W	0	0	0.605839416058394
YGL150C	1	0	0.605839416058394
YLR318W	0	0	0.601449275362319
YGL174W	0	0	0.597222222222222
YGR140W	0	0	0.597222222222222
YNL088W	0	0	0.597222222222222
YER171W	1	0	0.597222222222222
YDR078C	1	0	0.597222222222222
YGR258C	1	0	0.597222222222222
YBR136W	0	0	0.593103448275862
YCL024W	0	0	0.590604026845638
YGR221C	0	0	0.590604026845638
YDL059C	1	0	0.590604026845638
YGR056W	1	0	0.590604026845638
YDL003W	0	0	0.58974358974359
YMR284W	1	0	0.58974358974359
YIL140W	0	0	0.58974358974359
YAL024C	0	0	0.58974358974359
YOL043C	1	0	0.58974358974359
YOL094C	1	0	0.58974358974359
YOR005C	1	0	0.58974358974359
YOL066C	0	0	0.58641975308642
YBL046W	0	0	0.58641975308642
YJL081C	1	0	0.58641975308642
YGR179C	0	0	0.58641975308642
YJR068W	1	0	0.58641975308642
YJR082C	1	0	0.58641975308642
YDL220C	0	0	0.585365853658537
YGL094C	1	0	0.585365853658537
YGR047C	0	0	0.581818181818182
YOL017W	0	0	0.578947368421053
YLL022C	0	0	0.578947368421053
YFR037C	1	0	0.578947368421053
YDR163W	0	0	0.578947368421053
YER162C	1	0	0.578947368421053
YKL112W	1	0	0.578947368421053
YBL063W	0	0	0.578034682080925
YLR357W	1	0	0.578034682080925
YLR263W	0	0	0.574712643678161
YMR294W	0	0	0.571428571428571
YGL241W	0	0	0.568181818181818
YFR031C	0	0	0.564971751412429
YDL157C	0	1	0.564971751412429
YHR031C	0	0	0.561797752808989
YDL058W	0	0	0.558659217877095
YHR118C	0	0	0.558011049723757
YDR288W	1	0	0.558011049723757
YML061C	0	0	0.557377049180328
YLR320W	1	0	0.557377049180328
YDR356W	0	0	0.554347826086957
YJR090C	0	0	0.551351351351351
YHR191C	0	0	0.548387096774194
YGL207W	0	0	0.545454545454545
YNL225C	0	0	0.544973544973545
YDR076W	1	0	0.544973544973545
YPR120C	0	0	0.544041450777202
YDR532C	0	0	0.544041450777202
YGL175C	1	0	0.544041450777202
YEL037C	1	0	0.544041450777202
YKL139W	0	0	0.543589743589744
YNL330C	1	0	0.543589743589744
YER070W	0	0	0.543147208121827
YPL122C	1	0	0.543147208121827
YLR176C	0	0	0.54040404040404
YGR109C	0	0	0.537688442211055
YNL126W	0	0	0.535
YPL020C	0	0	0.532338308457711
YLR024C	0	0	0.52970297029703
YML027W	0	0	0.529411764705882
YBL019W	1	0	0.529411764705882
YGR152C	0	0	0.526829268292683
YML069W	0	0	0.524271844660194
YGL075C	0	0	0.523584905660377
YLR457C	0	0	0.523584905660377
YDR407C	0	0	0.523584905660377
YIL143C	1	0	0.523584905660377
YMR106C	1	0	0.523584905660377
YLR005W	1	0	0.523584905660377
YDR507C	0	0	0.52112676056338
YML104C	0	0	0.52093023255814
YGL087C	1	0	0.52093023255814
YJL194W	0	0	0.518518518518518
YJR053W	0	0	0.516129032258065
YHR158C	0	0	0.513761467889908
YIR010W	0	0	0.513636363636364
YBR087W	1	0	0.513636363636364
YLL003W	0	0	0.51131221719457
YBL035C	0	0	0.511210762331839
YER142C	1	0	0.511210762331839
YPL024W	0	0	0.508928571428571
YDR138W	0	0	0.506666666666667
YMR199W	0	0	0.506550218340611
YJL030W	0	0	0.506550218340611
YDR460W	1	0	0.506550218340611
YBR114W	1	0	0.506550218340611
YKL042W	0	0	0.504347826086956
YDR473C	0	0	0.502164502164502
YOR074C	0	0	0.5
YDR121W	0	0	0.497854077253219
YGR252W	0	0	0.495726495726496
YMR091C	0	0	0.493723849372385
YDR488C	0	0	0.493723849372385
YOR017W	0	0	0.493723849372385
YDR440W	1	0	0.493723849372385
YDL042C	1	0	0.493723849372385
YIR008C	0	0	0.491735537190083
YGL243W	0	0	0.491735537190083
YPR023C	1	0	0.491735537190083
YPL267W	0	0	0.489795918367347
YOR284W	0	0	0.489795918367347
YLR321C	1	0	0.489795918367347
YDL116W	0	0	0.48780487804878
YNL216W	0	0	0.48582995951417
YKR008W	0	0	0.484
YOR304W	0	0	0.484
YDR030C	1	0	0.484
YIL002C	0	0	0.48207171314741
YLR381W	0	0	0.48015873015873
YKR086W	0	0	0.478260869565217
YOL045W	0	0	0.476377952755905
YCR065W	0	0	0.474903474903475
YHR134W	0	0	0.474903474903475
YOL004W	1	0	0.474903474903475
YPL138C	0	0	0.474903474903475
YIL139C	1	0	0.474903474903475
YMR075W	0	0	0.473076923076923
YDR082W	0	0	0.471264367816092
YPR025C	0	0	0.469465648854962
YOR076C	0	0	0.467924528301887
YBR060C	0	0	0.467924528301887
YMR144W	0	1	0.467924528301887
YMR156C	1	0	0.467924528301887
YKL075C	0	0	0.466417910447761
YER013W	0	0	0.466417910447761
YBR195C	1	0	0.466417910447761
YDR334W	0	0	0.464684014869888
YLR424W	0	0	0.463235294117647
YFR046C	0	0	0.463235294117647
YLR399C	1	0	0.463235294117647
YPL163C	0	0	0.463157894736842
YNL201C	0	0	0.463157894736842
YBL088C	1	0	0.463157894736842
YKR095W	0	0	0.463157894736842
YHR099W	1	0	0.463157894736842
YBL034C	0	0	0.463157894736842
YJR135C	0	0	0.463157894736842
YER116C	0	0	0.463157894736842
YEL019C	1	0	0.463157894736842
YHL006C	1	0	0.463157894736842
YBR289W	1	0	0.463157894736842
YDR207C	0	0	0.463157894736842
YPL164C	1	0	0.463157894736842
YJL013C	0	0	0.461538461538462
YKR022C	0	0	0.45993031358885
YDL103C	0	0	0.458333333333333
YPL082C	0	0	0.456747404844291
YLR386W	0	0	0.455172413793103
YBR245C	0	0	0.45360824742268
YML058W	0	0	0.452054794520548
YML028W	0	0	0.450511945392491
YPR056W	0	0	0.448979591836735
YDL018C	0	0	0.447457627118644
YBR274W	0	0	0.445945945945946
YIL150C	0	0	0.444444444444444
YKR082W	0	0	0.442953020134228
YLR182W	0	0	0.441471571906354
YIR009W	0	0	0.44
YDL074C	0	0	0.438538205980066
YMR055C	0	0	0.437086092715232
YHR119W	0	0	0.435643564356436
YML065W	0	0	0.434210526315789
YLR309C	0	0	0.432786885245902
YDL028C	0	0	0.431372549019608
YPR034W	0	0	0.429967426710098
YJL073W	0	0	0.428571428571429
YDR485C	0	0	0.427184466019417
YDR303C	0	0	0.425806451612903
YLR183C	0	0	0.424920127795527
YHR172W	0	0	0.424920127795527
YGL090W	1	0	0.424920127795527
YER111C	0	0	0.424050632911392
YOR114W	0	1	0.424050632911392
YBR231C	0	0	0.424050632911392
YER147C	1	0	0.424050632911392
YMR117C	0	0	0.422712933753943
YER151C	0	0	0.421383647798742
YDR363W	0	0	0.420062695924765
YBR010W	0	0	0.41875
YGR246C	0	0	0.417445482866044
YJL176C	0	0	0.416149068322981
YDR052C	0	0	0.414860681114551
YML112W	0	0	0.41358024691358
YBR009C	0	0	0.412307692307692
YML071C	0	0	0.411042944785276
YKL108W	0	0	0.409785932721713
YNL261W	0	0	0.408536585365854
YLR033W	0	0	0.407294832826748
YJL019W	0	0	0.406060606060606
YDL017W	0	0	0.404833836858006
YMR198W	0	0	0.403614457831325
YNR011C	0	0	0.402402402402402
YBR217W	0	0	0.401785714285714
YJL158C	0	0	0.401785714285714
YDR263C	1	0	0.401785714285714
YMR061W	0	0	0.400593471810089
YKR101W	0	0	0.399408284023669
YEL063C	0	0	0.398230088495575
YAL047C	0	0	0.397058823529412
YIL123W	0	0	0.395894428152493
YLR431C	0	0	0.394736842105263
YOR075W	0	0	0.393586005830904
YAL011W	0	0	0.392441860465116
YGR276C	0	0	0.391304347826087
YOR038C	0	0	0.390173410404624
YDL065C	0	0	0.389048991354467
YIL061C	0	0	0.387931034482759
YER148W	0	0	0.386819484240688
YBR215W	0	0	0.385714285714286
YOR308C	0	0	0.384615384615385
YDR181C	0	0	0.383522727272727
YLR373C	0	0	0.382436260623229
YLR055C	0	0	0.382022471910112
YKL057C	0	0	0.382022471910112
YBR223C	1	0	0.382022471910112
YHR166C	0	0	0.380952380952381
YPL256C	0	0	0.379888268156425
YJL204C	0	0	0.37883008356546
YMR038C	0	0	0.377777777777778
YOL007C	0	1	0.377777777777778
YDR173C	0	0	0.376731301939058
YCR052W	0	0	0.375690607734807
YPR046W	0	0	0.37465564738292
YLR154C	0	0	0.373626373626374
YOL051W	0	0	0.372602739726027
YAL019W	0	0	0.371584699453552
YDR495C	0	0	0.370572207084469
YHR014W	0	0	0.369565217391304
YBR237W	0	0	0.368563685636856
YIL149C	0	0	0.367567567567568
YAL013W	0	0	0.366576819407008
YNL076W	0	0	0.365591397849462
YPR168W	0	0	0.364611260053619
YDL225W	0	0	0.363636363636364
YMR240C	0	0	0.362666666666667
YHR077C	0	0	0.361702127659574
YDR118W	0	0	0.360742705570292
YDR176W	0	0	0.35978835978836
YOL012C	0	0	0.358839050131926
YDR409W	0	0	0.357894736842105
YOR349W	0	0	0.356955380577428
YGR014W	0	0	0.356020942408377
YMR033W	0	0	0.35509138381201
YGR275W	0	0	0.354166666666667
YPL045W	0	0	0.353246753246753
YMR275C	0	0	0.352331606217617
YOL018C	0	0	0.351421188630491
YDR195W	0	0	0.350515463917526
YER164W	0	0	0.349614395886889
YDR528W	0	0	0.348717948717949
YLR045C	0	0	0.347826086956522
YER022W	0	0	0.346938775510204
YGR274C	0	0	0.346055979643766
YDR392W	0	0	0.345177664974619
YPL174C	0	0	0.344303797468354
YDL108W	0	0	0.343434343434343
YBR281C	0	0	0.342569269521411
YOR216C	0	0	0.341708542713568
YLR226W	0	0	0.340852130325815
YPL055C	0	0	0.34
YNL059C	0	0	0.339152119700748
YNL298W	0	0	0.338308457711443
YMR227C	0	0	0.337468982630273
YLR086W	0	0	0.336633663366337
YDR190C	0	0	0.335802469135802
YNL299W	0	0	0.334975369458128
YNL030W	0	0	0.334152334152334
YCR086W	0	0	0.333333333333333
YGR072W	0	0	0.332518337408313
YJL047C	0	0	0.331707317073171
YLR145W	0	0	0.330900243309002
YHR023W	0	0	0.330097087378641
YHL022C	0	0	0.329297820823245
YNL039W	0	0	0.328502415458937
YGL145W	0	0	0.327710843373494
YOL054W	0	0	0.326923076923077
YCL029C	0	0	0.326139088729017
YPL253C	0	0	0.325358851674641
YFR036W	0	0	0.324582338902148
YKL179C	0	0	0.323809523809524
YJR031C	0	0	0.32311320754717
YKR030W	0	0	0.32311320754717
YNL166C	0	0	0.32311320754717
YBL003C	1	0	0.32311320754717
YPL140C	0	0	0.322352941176471
YOR148C	0	0	0.321596244131455
YGL025C	0	0	0.320843091334895
YGR098C	0	0	0.320093457943925
YKR037C	0	0	0.319347319347319
YGR270W	0	0	0.318604651162791
YDL056W	0	0	0.317865429234339
YGR184C	0	0	0.31712962962963
YHR129C	0	0	0.316397228637413
YPR049C	0	0	0.315668202764977
YBR093C	0	0	0.314942528735632
YJR089W	0	0	0.314220183486239
YPR119W	0	0	0.313636363636364
YFR048W	0	0	0.313636363636364
YMR077C	0	0	0.313636363636364
YDR224C	1	0	0.313636363636364
YPL129W	0	0	0.312925170068027
YDR183W	0	0	0.312217194570136
YLR085C	0	0	0.311512415349887
YGR099W	0	0	0.310810810810811
YNL291C	0	0	0.310112359550562
YHR149C	0	1	0.310112359550562
YPR070W	0	0	0.309417040358744
YOR141C	0	1	0.309417040358744
YBR103W	0	0	0.308724832214765
YDL002C	0	0	0.308035714285714
YJL201W	0	0	0.307349665924276
YPR052C	0	0	0.306666666666667
YDR310C	0	0	0.305986696230599
YGL212W	0	0	0.305309734513274
YJR104C	0	0	0.304635761589404
YPL161C	0	0	0.303964757709251
YDL099W	0	0	0.303493449781659
YDL098C	0	0	0.303493449781659
YDR279W	0	0	0.303493449781659
YDR092W	1	0	0.303493449781659
YPR189W	0	0	0.302832244008715
YDR228C	0	0	0.302173913043478
YMR213W	0	0	0.301518438177874
YDR364C	0	0	0.300865800865801
YAL021C	0	0	0.300215982721382
YML041C	0	0	0.299568965517241
YML007W	0	0	0.298924731182796
YDR080W	0	0	0.298283261802575
YDR146C	0	0	0.298097251585624
YGL203C	0	0	0.298097251585624
YIL063C	0	0	0.298097251585624
YOR257W	0	0	0.298097251585624
YAL015C	1	0	0.298097251585624
YGL216W	0	0	0.298097251585624
YIL128W	1	0	0.298097251585624
YNL041C	0	0	0.29746835443038
YGL144C	0	0	0.296842105263158
YAR002W	0	0	0.296218487394958
YLR210W	0	0	0.29559748427673
YDL005C	0	0	0.294979079497908
YIL035C	0	0	0.294363256784969
YGL244W	0	0	0.29375
YKR078W	0	0	0.293139293139293
YER007W	0	0	0.29253112033195
YBL009W	0	0	0.291925465838509
YKL092C	0	0	0.291322314049587
YOL138C	0	0	0.290721649484536
YJL110C	0	0	0.290123456790123
YPL086C	0	0	0.289795918367347
YGR189C	0	0	0.289795918367347
YLR272C	0	0	0.289795918367347
YML011C	1	0	0.289795918367347
YLR425W	0	0	0.289205702647658
YIL084C	0	0	0.288617886178862
YOL096C	0	0	0.288032454361055
YJR141W	0	0	0.287449392712551
YOR112W	0	0	0.286868686868687
YFL013C	0	0	0.286290322580645
YDR104C	0	0	0.286282306163022
YPR057W	0	0	0.286282306163022
YOL078W	0	0	0.286282306163022
YDR448W	0	0	0.286282306163022
YLR007W	1	0	0.286282306163022
YMR305C	0	0	0.286282306163022
YHR056C	1	0	0.286282306163022
YDR243C	0	0	0.285714285714286
YOR351C	0	0	0.285148514851485
YLR015W	0	0	0.284584980237154
YBR257W	0	0	0.284023668639053
YMR299C	0	0	0.283464566929134
YLR115W	0	0	0.282907662082515
YKL041W	0	0	0.282352941176471
YOR156C	0	0	0.281800391389432
YOR073W	0	0	0.28125
YGL151W	0	0	0.280701754385965
YCR020W-B	0	0	0.280155642023346
YPL100W	0	0	0.279611650485437
YNL218W	0	0	0.27906976744186
YOR025W	0	0	0.27852998065764
YPR104C	0	0	0.277992277992278
YGR278W	0	0	0.277882797731569
YMR094W	0	0	0.277882797731569
YDL077C	0	0	0.277882797731569
YDR240C	0	0	0.277882797731569
YML049C	0	0	0.277882797731569
YGR005C	0	0	0.277882797731569
YHR120W	1	0	0.277882797731569
YDR314C	1	0	0.277882797731569
YDR325W	0	0	0.277882797731569
YPL139C	0	0	0.277882797731569
YDR225W	1	0	0.277882797731569
YOL148C	0	0	0.277673545966229
YOL093W	0	0	0.277673545966229
YLR384C	0	0	0.277673545966229
YPL046C	1	0	0.277673545966229
YPL213W	0	0	0.277153558052434
YKL005C	0	0	0.276635514018692
YBL052C	0	0	0.276556776556777
YGL023C	0	0	0.276556776556777
YBL008W	0	0	0.276556776556777
YDR110W	0	0	0.276556776556777
YGR238C	0	0	0.276556776556777
YDR318W	0	0	0.276556776556777
YLR035C	1	0	0.276556776556777
YNR023W	0	0	0.276556776556777
YOR191W	0	0	0.276556776556777
YNL133C	1	0	0.276556776556777
YPR164W	1	0	0.276556776556777
YDR208W	0	0	0.276051188299817
YOR247W	0	0	0.275547445255474
YER179W	0	0	0.275045537340619
YEL022W	0	0	0.274545454545455
YPR105C	0	0	0.274047186932849
YBR123C	0	0	0.273550724637681
YPL127C	0	0	0.273056057866184
YLR440C	0	0	0.272563176895307
YJL203W	0	0	0.272072072072072
YGR271W	0	0	0.27158273381295
YDL155W	0	0	0.271095152603232
YFR002W	0	0	0.270609318996416
YIL038C	0	0	0.270125223613596
YLR455W	0	0	0.269642857142857
YLL021W	0	0	0.269162210338681
YLR368W	0	0	0.268683274021352
YKR029C	0	0	0.268206039076377
YIL095W	0	0	0.267730496453901
YIR015W	0	0	0.267256637168142
YDL154W	0	0	0.26678445229682
YKL015W	0	0	0.2663139329806
YMR306W	0	0	0.265845070422535
YBR102C	0	0	0.265377855887522
YNL236W	0	0	0.264912280701754
YKR077W	0	1	0.264912280701754
YOR151C	0	0	0.264448336252189
YML094W	0	0	0.263986013986014
YEL003W	0	0	0.263525305410122
YGL044C	0	0	0.263066202090592
YMR219W	0	0	0.262608695652174
YDR273W	0	0	0.262152777777778
YMR047C	0	0	0.261698440207972
YDR335W	0	0	0.261245674740484
YLR298C	0	0	0.260794473229706
YPL235W	0	0	0.260344827586207
YFR013W	0	0	0.259896729776248
YLR096W	0	0	0.259450171821306
YFL003C	0	0	0.259005145797599
YPL241C	0	0	0.258561643835616
YMR285C	0	0	0.258119658119658
YDR463W	0	0	0.257679180887372
YAR003W	0	0	0.257240204429302
YJL168C	0	0	0.256802721088435
YFL049W	0	0	0.256366723259762
YNL258C	0	0	0.255932203389831
YDR309C	0	0	0.255499153976311
YOR110W	0	0	0.255067567567568
YGR003W	0	0	0.254637436762226
YMR021C	0	0	0.254606365159129
YMR263W	0	0	0.254606365159129
YML076C	0	0	0.254606365159129
YOR346W	1	0	0.254606365159129
YGL043W	0	0	0.254180602006689
YLR039C	0	0	0.253756260434057
YOR373W	0	0	0.253333333333333
YPL120W	0	0	0.252911813643927
YDR179C	0	0	0.252491694352159
YMR231W	0	0	0.252072968490879
YMR111C	0	1	0.252072968490879
YLR423C	0	0	0.251655629139073
YKR072C	0	0	0.251239669421488
YKL203C	0	0	0.250825082508251
YGL240W	0	0	0.250411861614498
YKL054C	0	0	0.25
YLR141W	0	0	0.249589490968801
YNL199C	0	0	0.249180327868852
YLR418C	0	0	0.248772504091653
YLR107W	0	0	0.248366013071895
YBR055C	0	0	0.247960848287113
YML127W	0	0	0.247557003257329
YJL006C	0	0	0.247154471544715
YDL044C	0	0	0.246774193548387
YNL031C	0	0	0.246774193548387
YGL133W	0	0	0.246774193548387
YER093C	0	0	0.246774193548387
YLR427W	1	0	0.246774193548387
YFR019W	0	0	0.246376811594203
YKL079W	0	0	0.245980707395498
YBR160W	0	0	0.245585874799358
YCR019W	0	0	0.245192307692308
YMR028W	0	0	0.2448
YDR464W	0	0	0.244408945686901
YNL097C	0	0	0.244019138755981
YJL140W	0	0	0.243670886075949
YER132C	0	0	0.243670886075949
YJL033W	0	0	0.243670886075949
YOL068C	0	0	0.243670886075949
YLR265C	1	0	0.243670886075949
YPR131C	0	0	0.243285939968404
YJL209W	0	0	0.242902208201893
YHR040W	0	0	0.24251968503937
YLR385C	0	0	0.242138364779874
YHR103W	0	0	0.241758241758242
YMR036C	0	0	0.241379310344828
YHR178W	0	0	0.241001564945227
YJR140C	0	0	0.240625
YGL173C	0	0	0.240249609984399
YKL022C	0	0	0.2398753894081
YMR180C	0	0	0.23950233281493
YNL072W	0	0	0.239130434782609
YBR156C	0	0	0.238759689922481
YPL007C	0	0	0.238532110091743
YKR013W	0	1	0.238532110091743
YPL016W	0	0	0.238532110091743
YMR001C	0	0	0.238532110091743
YDL175C	0	0	0.238532110091743
YDR108W	0	0	0.238532110091743
YBR081C	0	0	0.238532110091743
YMR288W	0	0	0.238532110091743
YDL020C	1	0	0.238532110091743
YKR056W	1	0	0.238532110091743
YHL030W	0	0	0.238167938931298
YDR390C	0	0	0.23780487804878
YOR242C	0	0	0.237442922374429
YOR039W	0	0	0.237082066869301
YGR104C	0	0	0.236722306525038
YDR244W	0	0	0.236363636363636
YER105C	0	0	0.23609022556391
YFR028C	0	0	0.23609022556391
YOL067C	0	0	0.23609022556391
YOL115W	0	0	0.23609022556391
YGL127C	1	0	0.23609022556391
YNL214W	0	0	0.235735735735736
YLR212C	0	0	0.235382308845577
YOR336W	0	0	0.23502994011976
YNL021W	0	0	0.234678624813154
YBR049C	0	0	0.234328358208955
YGR129W	0	0	0.23397913561848
YPL155C	0	0	0.233630952380952
YOR123C	0	0	0.233283803863299
YKL173W	0	0	0.232937685459941
YOL102C	0	0	0.232592592592593
YDR013W	0	0	0.232248520710059
YBR065C	0	0	0.231905465288035
YDR323C	0	0	0.231563421828909
YBR107C	0	0	0.231222385861561
YER062C	0	0	0.230882352941176
YBR089C-A	0	0	0.230543318649046
YJR110W	0	0	0.230205278592375
YFR010W	0	0	0.2298682284041
YPL018W	0	0	0.22953216374269
YDL007W	0	0	0.229197080291971
YDR295C	0	0	0.228862973760933
YFL001W	0	0	0.228529839883552
YKL028W	0	0	0.228197674418605
YPL181W	0	0	0.227866473149492
YMR218C	0	0	0.227536231884058
YDR088C	0	0	0.227206946454414
YLR079W	0	0	0.226878612716763
YOR058C	0	0	0.226551226551227
YDR192C	0	0	0.226224783861671
YMR283C	0	0	0.22589928057554
YGR166W	0	0	0.225574712643678
YFR038W	0	1	0.225574712643678
YDR170C	0	0	0.225251076040172
YIR004W	0	0	0.224928366762178
YMR270C	0	0	0.224606580829757
YLL024C	0	0	0.224285714285714
YHR058C	0	0	0.223965763195435
YBR094W	0	1	0.223965763195435
YNL227C	0	0	0.223646723646724
YDR075W	0	0	0.223328591749644
YNL188W	0	0	0.223011363636364
YFL023W	0	0	0.222695035460993
YMR234W	0	0	0.222379603399433
YDR189W	0	0	0.222065063649222
YDR394W	0	0	0.221751412429379
YOL019W	0	1	0.221751412429379
YJR050W	0	0	0.221438645980254
YOR174W	0	0	0.22112676056338
YBL103C	0	0	0.220815752461322
YML062C	0	0	0.220505617977528
YJR036C	0	0	0.220196353436185
YBR071W	0	1	0.220196353436185
YDL076C	0	0	0.219887955182073
YNL091W	0	0	0.21958041958042
YDR289C	0	0	0.21927374301676
YDR421W	0	0	0.218967921896792
YNR010W	0	0	0.218836565096953
YGR170W	0	0	0.218836565096953
YGR013W	0	0	0.218836565096953
YGL130W	0	0	0.218836565096953
YDR317W	1	0	0.218836565096953
YGL113W	0	0	0.218533886583679
YGR134W	0	0	0.218232044198895
YDR150W	0	0	0.217931034482759
YPL228W	0	0	0.21763085399449
YER106W	0	0	0.217331499312242
YLL036C	0	0	0.217032967032967
YIL066C	0	0	0.216735253772291
YGL091C	0	0	0.216438356164384
YOR061W	0	0	0.216142270861833
YER018C	0	0	0.215846994535519
YER159C	0	0	0.215552523874488
YBR275C	0	0	0.215258855585831
YMR127C	0	0	0.214965986394558
YNL206C	0	0	0.214673913043478
YNL207W	0	0	0.21438263229308
YGL210W	0	0	0.214092140921409
YOR274W	0	0	0.213802435723951
YLR277C	0	0	0.213513513513514
YMR014W	0	0	0.213225371120108
YGL049C	0	0	0.212938005390836
YHR200W	0	0	0.212651413189771
YGL066W	0	0	0.212365591397849
YDR480W	0	0	0.212080536912752
YDR081C	0	0	0.212
YOL072W	0	0	0.212
YBL014C	0	0	0.212
YDR254W	0	0	0.212
YBR272C	1	0	0.212
YDR200C	0	0	0.211717709720373
YKL074C	0	0	0.211436170212766
YGL013C	0	0	0.211155378486056
YAL048C	0	0	0.210875331564987
YPR017C	0	0	0.210596026490066
YJL026W	0	0	0.21031746031746
YBL023C	0	0	0.21003963011889
YKL098W	0	1	0.21003963011889
YMR223W	0	0	0.20976253298153
YJR084W	0	0	0.209486166007905
YPL151C	0	0	0.209210526315789
YDL239C	0	0	0.208935611038108
YDR489W	0	0	0.208661417322835
YGL194C	0	0	0.208387942332896
YBL105C	0	0	0.208115183246073
YHR041C	0	0	0.207843137254902
YOR194C	0	0	0.20757180156658
YDL064W	0	0	0.207301173402868
YLR067C	0	0	0.20703125
YIL112W	0	0	0.206762028608583
YKR001C	0	0	0.206493506493507
YPR178W	0	0	0.206225680933852
YGR081C	0	0	0.205958549222798
YEL016C	0	0	0.205692108667529
YGR091W	0	0	0.205426356589147
YDL156W	0	1	0.205426356589147
YMR128W	0	0	0.205161290322581
YDL207W	0	0	0.204896907216495
YNL300W	0	1	0.204896907216495
YDR174W	0	0	0.204633204633205
YML111W	0	0	0.204370179948586
YHR206W	0	0	0.204342273307791
YAL001C	0	0	0.204342273307791
YGL122C	0	0	0.204342273307791
YNL161W	0	0	0.204342273307791
YDL200C	1	0	0.204342273307791
YBR095C	0	0	0.204081632653061
YAL020C	0	0	0.203821656050955
YER167W	0	0	0.203562340966921
YLR071C	0	0	0.203303684879288
YLR200W	0	0	0.203045685279188
YMR067C	0	0	0.202788339670469
YGR186W	0	0	0.202770780856423
YPL146C	0	0	0.202770780856423
YNL221C	0	0	0.202770780856423
YNL103W	0	0	0.202770780856423
YJR144W	1	0	0.202770780856423
YOR116C	0	0	0.20251572327044
YOR353C	0	0	0.202261306532663
YDR021W	0	0	0.202007528230866
YDR130C	0	0	0.201754385964912
YKL134C	0	0	0.201501877346683
YDR312W	0	0	0.20125
YJR055W	0	0	0.200998751560549
YOR261C	0	0	0.20074812967581
YER040W	0	0	0.200498132004981
YMR268C	0	0	0.200248756218905
YER176W	0	0	0.2
YDR469W	0	0	0.199751861042184
YOR010C	0	0	0.199504337050805
YPL071C	0	1	0.199504337050805
YLR114C	0	0	0.199257425742574
YGR224W	0	0	0.199011124845488
YLR371W	0	0	0.198765432098765
YGL061C	0	0	0.198520345252774
YKR090W	0	0	0.198275862068966
YGR116W	0	0	0.198031980319803
YER019W	0	0	0.197788697788698
YHL009C	0	0	0.197546012269939
YMR277W	0	0	0.197303921568627
YOR160W	0	0	0.197062423500612
YNL027W	0	0	0.196821515892421
YMR273C	0	0	0.196581196581197
YDR523C	0	0	0.196341463414634
YKR083C	0	0	0.196102314250914
YGR078C	0	0	0.195863746958637
YJL085W	0	0	0.195625759416768
YOR330C	0	0	0.195388349514563
YDR219C	0	0	0.195151515151515
YDR137W	0	0	0.194915254237288
YBR152W	0	0	0.194679564691657
YDL141W	0	0	0.194444444444444
YCL010C	0	0	0.194209891435464
YLR314C	0	0	0.194011976047904
YBL002W	0	0	0.194011976047904
YLR052W	0	0	0.194011976047904
YML107C	0	0	0.194011976047904
YOL091W	0	0	0.194011976047904
YJL127C	1	0	0.194011976047904
YBR175W	0	0	0.193816884661118
YBL025W	0	0	0.193816884661118
YNL257C	0	0	0.193816884661118
YGR042W	0	0	0.193816884661118
YBL084C	0	0	0.193816884661118
YKL032C	1	0	0.193816884661118
YPL101W	0	0	0.193586698337292
YBR186W	0	0	0.193357058125741
YML043C	0	0	0.193127962085308
YIL031W	0	0	0.192899408284024
YNL215W	0	1	0.192899408284024
YNL282W	0	0	0.192671394799054
YER161C	0	0	0.192443919716647
YNR051C	0	0	0.192216981132075
YER068W	0	0	0.191990577149588
YDL080C	0	0	0.191764705882353
YJL010C	0	0	0.191539365452409
YPL254W	0	0	0.19131455399061
YNL064C	0	0	0.191090269636577
YNL054W	0	0	0.190866510538642
YHR157W	0	0	0.190643274853801
YOL100W	0	0	0.190420560747664
YFL007W	0	0	0.190198366394399
YJL076W	0	0	0.18997668997669
YFL034W	0	1	0.18997668997669
YCR032W	0	0	0.189755529685681
YKR002W	0	0	0.18953488372093
YLR148W	0	0	0.18931475029036
YJR112W	0	0	0.189158016147636
YNL308C	0	0	0.189158016147636
YDR191W	0	0	0.189158016147636
YDR315C	0	0	0.189158016147636
YGL116W	0	0	0.189158016147636
YKL025C	1	0	0.189158016147636
YNL231C	0	0	0.188940092165899
YBR131W	0	0	0.188722669735328
YOR269W	0	0	0.188505747126437
YLR127C	0	0	0.188289322617681
YNL164C	0	0	0.188073394495413
YJL039C	0	0	0.187857961053837
YDR145W	0	0	0.187643020594966
YKR063C	0	0	0.187428571428571
YER157W	0	0	0.187214611872146
YNL189W	0	0	0.187001140250855
YMR125W	0	0	0.186788154897494
YGL048C	0	0	0.186575654152446
YNR052C	0	0	0.186363636363636
YJL098W	0	0	0.186152099886493
YLR155C	0	0	0.1859410430839
YNR015W	0	0	0.185730464326161
YFR016C	0	1	0.185730464326161
YLR430W	0	0	0.18552036199095
YKL012W	0	0	0.185310734463277
YDL197C	0	0	0.18510158013544
YBR279W	0	0	0.18489289740699
YNL292W	0	0	0.184684684684685
YAL009W	0	0	0.184476940382452
YDL001W	0	1	0.184476940382452
YHL038C	0	0	0.184269662921348
YEL062W	0	0	0.184062850729517
YBL074C	0	0	0.183856502242152
YPR031W	0	0	0.183650615901456
YDL115C	0	0	0.1834451901566
YFL009W	0	0	0.183240223463687
YBR228W	0	0	0.183035714285714
YDR253C	0	0	0.182831661092531
YOR172W	0	0	0.182628062360802
YLR329W	0	0	0.182424916573971
YOL145C	0	0	0.182222222222222
YOR279C	0	0	0.182019977802442
YDR213W	0	0	0.181818181818182
YDR478W	0	0	0.181616832779623
YKL149C	0	0	0.18141592920354
YMR153W	0	0	0.18121546961326
YOL069W	0	0	0.181015452538631
YLR276C	0	0	0.180815876515987
YHR036W	0	0	0.180616740088106
YMR276W	0	0	0.18041804180418
YHL025W	0	0	0.18021978021978
YDR416W	0	0	0.180021953896817
YPR055W	0	0	0.179824561403509
YCR033W	0	0	0.179627601314348
YJR042W	0	0	0.179431072210066
YCR028C-A	0	0	0.179234972677596
YGL027C	0	0	0.179039301310044
YNL267W	0	0	0.178844056706652
YML006C	0	0	0.178649237472767
YER112W	0	0	0.178454842219804
YLR223C	0	0	0.178260869565217
YOR060C	0	0	0.178067318132465
YMR166C	0	0	0.177874186550976
YPL195W	0	0	0.177681473456121
YLR181C	0	0	0.177489177489178
YMR164C	0	0	0.177297297297297
YGL172W	0	0	0.177105831533477
YHR167W	0	0	0.176914778856526
YMR176W	0	0	0.176724137931034
YKL010C	0	0	0.176533907427341
YNL325C	0	0	0.176344086021505
YNL297C	0	0	0.176154672395274
YIL104C	0	0	0.175965665236052
YDR466W	0	0	0.17577706323687
YHR027C	0	0	0.17558886509636
YMR053C	0	0	0.175401069518717
YGR113W	0	0	0.175213675213675
YDR362C	0	0	0.175026680896478
YPR032W	0	0	0.174840085287846
YGR251W	0	0	0.174653887113951
YNL230C	0	0	0.174468085106383
YCR084C	0	0	0.174282678002125
YPL125W	0	0	0.174097664543524
YDR054C	0	0	0.173913043478261
YDR363W-A	0	0	0.173728813559322
YMR207C	0	0	0.173544973544974
YNL286W	0	0	0.173361522198731
YFL031W	0	0	0.173178458289335
YJR033C	0	0	0.172995780590717
YBR057C	0	0	0.172813487881981
YML005W	0	0	0.172631578947368
YPR133C	0	0	0.172450052576236
YKR079C	0	0	0.172268907563025
YKR010C	0	0	0.17208814270724
YBR170C	0	0	0.171907756813417
YDR027C	0	0	0.171727748691099
YBR188C	0	0	0.171548117154812
YPR179C	0	0	0.171368861024033
YMR154C	0	0	0.171189979123173
YDR260C	0	0	0.171011470281543
YBR271W	0	0	0.170833333333333
YOR249C	0	0	0.170655567117586
YEL030W	0	0	0.17047817047817
YJR076C	0	0	0.170301142263759
YGR180C	0	0	0.170124481327801
YPL049C	0	0	0.169948186528497
YJR003C	0	0	0.169772256728778
YDR449C	0	0	0.169596690796277
YML114C	0	0	0.169421487603306
YPL269W	0	0	0.169246646026832
YJL129C	0	0	0.169072164948454
YBR082C	0	0	0.168898043254377
YLR274W	0	0	0.168724279835391
YBR112C	0	0	0.168550873586845
YER028C	0	0	0.168377823408624
YPR019W	0	0	0.168205128205128
YLR068W	0	0	0.168032786885246
YOR083W	0	0	0.167860798362334
YEL015W	0	0	0.167689161554192
YIL115C	0	0	0.167517875383044
YNL234W	0	0	0.16734693877551
YDL043C	0	0	0.167176350662589
YLR347C	0	0	0.167006109979633
YOL076W	0	0	0.166836215666328
YMR100W	0	0	0.166666666666667
YPR125W	0	0	0.166497461928934
YLR451W	0	0	0.16632860040568
YEL009C	0	0	0.166160081053698
YGL254W	0	0	0.165991902834008
YER168C	0	0	0.16582406471183
YEL025C	0	1	0.16582406471183
YPL128C	0	0	0.165656565656566
YER180C	0	0	0.165489404641776
YNL272C	0	0	0.165322580645161
YOR001W	0	0	0.16515609264854
YJR134C	0	1	0.16515609264854
YAL041W	0	0	0.164989939637827
YDL112W	0	0	0.164824120603015
YJL029C	0	0	0.164670658682635
YDL006W	0	0	0.164670658682635
YPR169W	0	0	0.164670658682635
YML059C	0	0	0.164670658682635
YML093W	0	0	0.164670658682635
YJL084C	0	1	0.164670658682635
YMR070W	0	0	0.164670658682635
YNL307C	1	0	0.164670658682635
YAL032C	0	0	0.164506480558325
YPR180W	0	0	0.164342629482072
YLR238W	0	0	0.164179104477612
YMR039C	0	0	0.164015904572565
YLR401C	0	0	0.163853028798411
YMR042W	0	0	0.163690476190476
YDR216W	0	0	0.163528245787909
YNL068C	0	0	0.163366336633663
YER172C	0	0	0.163204747774481
YLR403W	0	0	0.16304347826087
YDR308C	0	0	0.162904808635918
YJR021C	0	0	0.162904808635918
YCL032W	0	0	0.162904808635918
YCR081W	0	0	0.162904808635918
YGL124C	0	0	0.162904808635918
YDL030W	0	0	0.162904808635918
YGL070C	1	0	0.162904808635918
YDR484W	0	0	0.162745098039216
YIR023W	0	0	0.16258570029383
YML124C	0	0	0.162426614481409
YBL031W	0	1	0.162426614481409
YFR034C	0	0	0.16231884057971
YIR005W	0	0	0.16231884057971
YLL046C	0	0	0.16231884057971
YLR429W	0	0	0.16231884057971
YGR217W	0	0	0.16231884057971
YOR129C	0	0	0.16231884057971
YDR071C	0	0	0.16231884057971
YJR039W	0	1	0.16231884057971
YGR213C	0	0	0.16231884057971
YER038C	1	0	0.16231884057971
YER149C	0	0	0.16231884057971
YLL004W	0	0	0.16231884057971
YHL023C	0	1	0.16231884057971
YGR096W	0	0	0.16231884057971
YDL047W	1	0	0.16231884057971
YKR048C	0	0	0.162162162162162
YBR264C	0	0	0.162005785920926
YDR221W	0	0	0.161849710982659
YNL153C	0	0	0.161693936477382
YDR161W	0	0	0.161538461538462
YGR089W	0	0	0.161383285302594
YLL043W	0	0	0.161228406909789
YGR218W	0	0	0.161073825503356
YPR186C	0	0	0.160919540229885
YLL034C	0	0	0.160765550239234
YPR072W	0	0	0.160611854684512
YKR028W	0	0	0.160458452722063
YER177W	0	0	0.16030534351145
YOR030W	0	0	0.160152526215443
YGL003C	0	0	0.16
YER092W	0	1	0.16
YDR034C	0	0	0.159847764034253
YJL041W	0	0	0.159695817490494
YER032W	0	0	0.15954415954416
YNL242W	0	0	0.159392789373814
YLR098C	0	0	0.159241706161137
YLR398C	0	0	0.159090909090909
YER143W	0	0	0.158940397350993
YMR069W	0	0	0.158790170132325
YLR393W	0	0	0.158640226628895
YPL064C	0	1	0.158640226628895
YGL247W	0	0	0.158490566037736
YOL123W	0	0	0.158341187558907
YGL166W	0	0	0.15819209039548
YGL153W	0	0	0.158043273753528
YOR363C	0	0	0.157894736842105
YKR099W	0	0	0.157746478873239
YML088W	0	0	0.157598499061914
YER029C	0	0	0.157450796626054
YIL116W	0	0	0.157303370786517
YLR078C	0	0	0.157156220767072
YDR510W	0	0	0.157009345794393
YOL063C	0	0	0.156862745098039
YKR096W	0	1	0.156862745098039
YPR040W	0	0	0.156716417910448
YPL133C	0	0	0.156570363466915
YOR089C	0	0	0.156424581005587
YBR173C	0	0	0.156279069767442
YER059W	0	0	0.156133828996283
YML099C	0	0	0.155988857938719
YER123W	0	0	0.155844155844156
YOR080W	0	0	0.155699721964782
YDR332W	0	1	0.155699721964782
YNR048W	0	0	0.155616942909761
YPR095C	0	0	0.155616942909761
YER002W	0	0	0.155616942909761
YGL168W	0	0	0.155616942909761
YNL172W	0	0	0.155616942909761
YKR031C	0	0	0.155616942909761
YML023C	1	0	0.155616942909761
YCR059C	0	0	0.155473781048758
YLR016C	0	0	0.155330882352941
YML010W	0	0	0.155188246097337
YNL251C	0	0	0.155045871559633
YOL108C	0	0	0.154903758020165
YLR453C	0	0	0.154761904761905
YLR131C	0	0	0.154620311070448
YML034W	0	0	0.154478976234004
YBR097W	0	0	0.154337899543379
YOR296W	0	1	0.154337899543379
YGL064C	0	0	0.154197080291971
YJR032W	0	0	0.154056517775752
YGL019W	0	0	0.15391621129326
YBR198C	0	0	0.153846153846154
YJL077C	0	1	0.153846153846154
YIL073C	0	0	0.153846153846154
YDR060W	0	0	0.153846153846154
YDR164C	0	0	0.153846153846154
YNR026C	0	0	0.153846153846154
YGR202C	0	0	0.153846153846154
YOR386W	1	0	0.153846153846154
YKL125W	0	0	0.15370705244123
YHR034C	0	0	0.15356820234869
YOL044W	0	0	0.153429602888087
YGL092W	0	0	0.153291253381425
YDR422C	0	0	0.153153153153153
YOR014W	0	0	0.153015301530153
YOR124C	0	0	0.152877697841727
YGR200C	0	0	0.152740341419587
YDL132W	0	0	0.152603231597846
YLR330W	0	0	0.152466367713004
YBL051C	0	0	0.152329749103943
YMR177W	0	0	0.152193375111907
YHR102W	0	0	0.152057245080501
YDR427W	0	0	0.151921358355675
YDL140C	0	0	0.151785714285714
YDR006C	0	0	0.151650312221231
YPL001W	0	0	0.151515151515152
YDR131C	0	0	0.151380231522707
YML097C	0	0	0.151245551601424
YIL131C	0	0	0.151111111111111
YGL213C	0	0	0.150976909413854
YPR065W	0	0	0.150842945874002
YMR159C	0	0	0.150709219858156
YMR063W	0	0	0.150575730735164
YJL035C	0	0	0.150442477876106
YML105C	0	0	0.150309460654288
YDR147W	0	0	0.15017667844523
YOR189W	0	1	0.15017667844523
YGL063W	0	0	0.150044130626655
YPL193W	0	0	0.149911816578483
YDR140W	0	0	0.149779735682819
YEL056W	0	0	0.149647887323944
YGR009C	0	0	0.149516270888303
YGR048W	0	0	0.149384885764499
YML101C	0	1	0.149384885764499
YGR203W	0	1	0.149384885764499
YLR047C	0	0	0.149253731343284
YER001W	0	0	0.149122807017544
YOR328W	0	0	0.148992112182296
YML080W	0	0	0.148861646234676
YDR412W	0	0	0.148731408573928
YKL014C	0	0	0.148601398601399
YDR143C	0	0	0.148471615720524
YPL152W	0	0	0.148342059336824
YCR035C	0	0	0.14821272885789
YLR022C	0	0	0.14808362369338
YCR016W	0	0	0.147954743255004
YJR094C	0	0	0.147826086956522
YBL085W	0	0	0.147697654213727
YNL328C	0	0	0.147569444444444
YNL163C	0	0	0.147441457068517
YMR138W	0	0	0.147313691507799
YOR046C	0	0	0.147186147186147
YIL046W	0	0	0.147058823529412
YER089C	0	0	0.146931719965428
YPR190C	0	0	0.146804835924007
YDR057W	0	0	0.146678170836928
YBR167C	0	0	0.146551724137931
YMR287C	0	0	0.146425495262705
YKL166C	0	0	0.146299483648881
YNL313C	0	0	0.146173688736028
YJL197W	0	1	0.146173688736028
YHR061C	0	0	0.146048109965636
YLR228C	0	0	0.145922746781116
YDL134C	0	0	0.145797598627787
YKR027W	0	0	0.145672664952871
YOR138C	0	0	0.145547945205479
YGR063C	0	0	0.145423438836612
YLR082C	0	0	0.145299145299145
YOR372C	0	0	0.145175064047822
YDL033C	0	0	0.145051194539249
YOR064C	0	0	0.144927536231884
YER044C-A	0	0	0.144804088586031
YLR095C	0	0	0.14468085106383
YIL096C	0	0	0.144557823129252
YNL158W	0	0	0.144435004248088
YDR283C	0	0	0.144312393887946
YPL096W	0	0	0.144189991518236
YLR102C	0	0	0.144067796610169
YBL058W	0	0	0.143945808636749
YJL049W	0	1	0.143945808636749
YGR229C	0	0	0.143824027072758
YLR417W	0	0	0.143702451394759
YDR166C	0	0	0.143581081081081
YCR082W	0	0	0.143459915611814
YNR009W	0	0	0.143338954468803
YOR092W	0	0	0.143218197135636
YPR143W	0	0	0.143097643097643
YBR276C	0	0	0.142977291841884
YOR302W	0	0	0.142857142857143
YPL065W	0	0	0.142737195633921
YPL115C	0	0	0.14261744966443
YKL205W	0	0	0.142497904442582
YLR316C	0	0	0.142378559463987
YBR290W	0	0	0.142259414225941
YNR032W	0	0	0.142140468227425
YDR156W	0	0	0.142021720969089
YGL227W	0	0	0.141903171953255
YBR260C	0	0	0.141784820683903
YJL061W	0	0	0.141666666666667
YDR049W	0	1	0.141666666666667
YNL186W	0	0	0.141548709408826
YOR162C	0	0	0.141430948419301
YJL099W	0	0	0.141313383208645
YBL021C	0	0	0.141196013289037
YNL278W	0	0	0.141078838174274
YKL059C	0	0	0.140961857379768
YPR051W	0	0	0.140845070422535
YDR073W	0	0	0.140728476821192
YPL189W	0	0	0.140612076095947
YER083C	0	0	0.140495867768595
YGL167C	0	0	0.14037985136251
YOR358W	0	0	0.14026402640264
YKL068W	0	0	0.140148392415499
YOL064C	0	0	0.14003294892916
YOR275C	0	0	0.139917695473251
YCL004W	0	0	0.139802631578947
YJL125C	0	0	0.139687756778965
YOR157C	0	0	0.139573070607553
YGL141W	0	0	0.139477977161501
YOR028C	0	0	0.139477977161501
YJR060W	0	0	0.139477977161501
YLR150W	0	0	0.139477977161501
YBR273C	0	0	0.139477977161501
YLR335W	0	0	0.139477977161501
YML103C	0	0	0.139477977161501
YPL121C	1	0	0.139477977161501
YLR396C	0	0	0.139364303178484
YDR069C	0	0	0.139250814332248
YMR023C	0	0	0.139137510170871
YDR439W	0	0	0.139046079223929
YIL127C	0	0	0.139046079223929
YOR115C	0	0	0.139046079223929
YHR013C	0	0	0.139046079223929
YMR216C	0	0	0.139046079223929
YDL109C	0	0	0.139046079223929
YOR023C	0	0	0.139046079223929
YKL213C	1	0	0.139046079223929
YJR070C	0	0	0.138933764135703
YDR120C	0	0	0.138821630347054
YGR071C	0	1	0.138821630347054
YLR018C	0	0	0.138709677419355
YJR130C	0	0	0.138597904915391
YDR527W	0	0	0.138486312399356
YOL130W	0	0	0.138374899436846
YDL161W	0	0	0.138263665594855
YGL197W	0	0	0.138152610441767
YNL022C	0	0	0.138041733547352
YOR338W	0	0	0.137931034482759
YLR435W	0	0	0.137820512820513
YBL010C	0	1	0.137820512820513
YNL289W	0	0	0.137710168134508
YJR041C	0	0	0.1376
YNL106C	0	0	0.137490007993605
YBR074W	0	1	0.137490007993605
YKL052C	0	0	0.137380191693291
YBL056W	0	0	0.137270550678372
YPL268W	0	0	0.137161084529506
YDR252W	0	0	0.137051792828685
YDR301W	0	0	0.136942675159236
YBR042C	0	0	0.136833731105807
YAR014C	0	0	0.136724960254372
YNL036W	0	0	0.136616362192216
YLR106C	0	0	0.136507936507936
YJL072C	0	0	0.136399682791435
YBL024W	0	0	0.136291600633914
YHR069C	0	0	0.136220472440945
YDR305C	0	0	0.136220472440945
YJR097W	0	0	0.136220472440945
YBL037W	0	0	0.136220472440945
YGL232W	0	0	0.136220472440945
YER014W	0	0	0.136220472440945
YMR114C	0	1	0.136220472440945
YPL190C	0	0	0.136220472440945
YDR079C-A	1	0	0.136220472440945
YPL047W	0	0	0.136113296616837
YNL167C	0	0	0.136006289308176
YAL027W	0	1	0.136006289308176
YIL135C	0	0	0.135899450117832
YLR310C	0	0	0.135792778649922
YHR115C	0	0	0.135686274509804
YDR388W	0	0	0.135579937304075
YJL162C	0	1	0.135579937304075
YNL223W	0	0	0.135514018691589
YEL055C	0	0	0.135514018691589
YBR036C	0	0	0.135514018691589
YOL110W	0	0	0.135514018691589
YOR259C	0	0	0.135514018691589
YOR048C	0	0	0.135514018691589
YLR240W	0	0	0.135514018691589
YER169W	1	0	0.135514018691589
YDR257C	0	1	0.135514018691589
YLR336C	0	0	0.135408560311284
YOR319W	0	0	0.135303265940902
YOR207C	0	0	0.135198135198135
YHR165C	0	0	0.135093167701863
YGR198W	0	0	0.134988363072149
YOR213C	0	0	0.134883720930233
YNL123W	0	0	0.134779240898528
YHR046C	0	0	0.134674922600619
YGL100W	0	0	0.134570765661253
YGR006W	0	0	0.134466769706337
YIL007C	0	0	0.134362934362934
YOR179C	0	0	0.134259259259259
YDL231C	0	0	0.134155744024672
YDR324C	0	0	0.134099616858238
YLR051C	0	0	0.134099616858238
YER104W	0	0	0.134099616858238
YDL190C	0	0	0.134099616858238
YBR129C	0	0	0.134099616858238
YKL116C	0	0	0.134099616858238
YBR252W	0	0	0.134099616858238
YIL153W	1	0	0.134099616858238
YBL097W	0	0	0.133996937212864
YPL110C	0	0	0.13389441469013
YKR060W	0	0	0.133792048929664
YPL175W	0	0	0.133689839572193
YIL056W	0	0	0.133587786259542
YIL021W	0	0	0.13348588863463
YIL068C	0	0	0.133384146341463
YDR383C	0	1	0.133384146341463
YDR235W	0	0	0.133282559025133
YDL122W	0	0	0.133181126331811
YPR111W	0	0	0.133079847908745
YPL159C	0	0	0.132978723404255
YPL075W	0	0	0.13287775246773
YHR030C	0	0	0.132776934749621
YGL065C	0	0	0.13267626990144
YOL021C	0	0	0.132575757575758
YPL116W	0	0	0.132475397426192
YPL210C	0	0	0.132375189107413
YDR379W	0	0	0.132275132275132
YPL217C	0	0	0.132175226586103
YNL210W	0	0	0.132075471698113
YKL021C	0	0	0.131975867269985
YDR393W	0	0	0.131876412961567
YLR456W	0	1	0.131876412961567
YDR103W	0	0	0.131777108433735
YDL097C	0	0	0.131677953348382
YPL169C	0	0	0.131578947368421
YGL249W	0	0	0.131480090157776
YIL156W	0	0	0.131381381381381
YGR119C	0	0	0.131282820705176
YLR094C	0	0	0.131184407796102
YKR036C	0	0	0.131086142322097
YOR106W	0	0	0.130988023952096
YPL083C	0	0	0.130890052356021
YMR186W	0	0	0.130792227204783
YGL237C	0	0	0.130694548170276
YOR027W	0	0	0.130597014925373
YPL053C	0	0	0.130499627143922
YOR084W	0	0	0.130402384500745
YLR268W	0	0	0.130305286671631
YFL029C	0	0	0.130208333333333
YKR055W	0	0	0.130111524163569
YCL063W	0	0	0.13001485884101
YCL008C	0	0	0.129918337045286
YDL170W	0	0	0.129821958456973
YIR011C	0	0	0.129725722757598
YGR272C	0	0	0.12962962962963
YIL097W	0	0	0.129533678756477
YFR018C	0	1	0.129533678756477
YER008C	0	0	0.129437869822485
YOR243C	0	0	0.129342202512934
YBR165W	0	0	0.129246676514032
YFR052W	0	0	0.129151291512915
YMR312W	0	0	0.12905604719764
YNL224C	0	1	0.12905604719764
YJL148W	0	0	0.128960943257185
YOR326W	0	0	0.128865979381443
YGL131C	0	1	0.128865979381443
YOL080C	0	0	0.128771155261221
YGR004W	0	0	0.128676470588235
YDL188C	0	0	0.128581925055107
YMR113W	0	0	0.12848751835536
YBR058C	0	0	0.128393250183419
YLR147C	0	0	0.128299120234604
YML031W	0	0	0.128205128205128
YJR022W	0	0	0.128111273792094
YGR192C	0	0	0.128017556693489
YBR193C	0	0	0.127923976608187
YPL240C	0	0	0.127830533235939
YMR168C	0	0	0.127737226277372
YPL011C	0	0	0.12764405543399
YPR161C	0	0	0.127551020408163
YBR179C	0	0	0.127458120903132
YDL073W	0	1	0.127458120903132
YLR020C	0	0	0.127365356622999
YIL075C	0	0	0.127351664254703
YKL086W	0	0	0.127351664254703
YAL010C	0	0	0.127351664254703
YHR127W	0	1	0.127351664254703
YHR201C	0	0	0.127351664254703
YKR025W	0	0	0.127351664254703
YOR008C-A	0	0	0.127351664254703
YGR135W	0	0	0.127351664254703
YPL204W	1	0	0.127351664254703
YOR360C	0	0	0.127259580621837
YDL240W	0	0	0.127167630057803
YCR093W	0	0	0.127075812274368
YJR049C	0	0	0.126984126984127
YDR065W	0	0	0.126892573900505
YDL235C	0	0	0.126801152737752
YFR040W	0	0	0.126709863210943
YPL112C	0	0	0.126618705035971
YGL033W	0	0	0.126527677929547
YDL087C	0	0	0.126436781609195
YHR010W	0	0	0.126346015793252
YDR326C	0	0	0.126255380200861
YAL026C	0	0	0.126164874551971
YGR126W	0	1	0.126164874551971
YDL159W	0	0	0.126074498567335
YKR038C	0	0	0.125984251968504
YIL005W	0	0	0.125894134477825
YIR030C	0	0	0.125804145818442
YPL060W	0	0	0.125714285714286
YGL112C	0	0	0.125624553890079
YDL160C	0	0	0.125534950071327
YBR288C	0	0	0.125445473984319
YGR128C	0	0	0.125356125356125
YGR280C	0	0	0.125266903914591
YNL329C	0	0	0.125177809388336
YML082W	0	0	0.125088841506752
YML068W	0	0	0.125
YOL023W	0	0	0.124911284599006
YMR172W	0	0	0.124822695035461
YMR307W	0	0	0.124734231041814
YDL209C	0	0	0.124645892351275
YNL047C	0	0	0.124557678697806
YBL036C	0	0	0.124469589816124
YCL031C	0	0	0.124381625441696
YPL243W	0	0	0.124293785310734
YBL047C	0	0	0.124206069160198
YOL028C	0	0	0.124118476727786
YER155C	0	0	0.124031007751938
YDR465C	0	0	0.123943661971831
YHR121W	0	0	0.123856439127375
YDR395W	0	0	0.123769338959212
YOR069W	0	0	0.123682361208714
YDL036C	0	0	0.123595505617978
YLR144C	0	0	0.123508771929825
YGL017W	0	0	0.123422159887798
YCR068W	0	0	0.12333566923616
YNL118C	0	0	0.123249299719888
YFL002C	0	0	0.123163051084675
YJL207C	0	0	0.123076923076923
YJR083C	0	0	0.122990915443746
YBR030W	0	0	0.122905027932961
YBR155W	0	0	0.122819260293091
YPL029W	0	0	0.122733612273361
YML081W	0	1	0.122733612273361
YER109C	0	0	0.122648083623693
YOR355W	0	0	0.122562674094708
YNL314W	0	0	0.122477383437717
YJL146W	0	0	0.122392211404729
YMR025W	0	0	0.122307157748436
YML003W	0	1	0.122307157748436
YDL070W	0	1	0.122307157748436
YDL088C	0	0	0.122222222222222
YMR004W	0	0	0.122137404580153
YIL085C	0	0	0.122052704576976
YJL050W	0	0	0.121968121968122
YPR024W	0	0	0.121883656509695
YKR064W	0	1	0.121883656509695
YNL008C	0	0	0.121799307958478
YJR132W	0	0	0.121715076071923
YCL014W	0	0	0.121630960608155
YDR198C	0	0	0.121546961325967
YIR018W	0	0	0.121463077984817
YML038C	0	0	0.121379310344828
YDL166C	0	0	0.121295658166782
YPL051W	0	0	0.121212121212121
YBL079W	0	0	0.121128699242946
YGL071W	0	0	0.121045392022008
YCR047C	0	0	0.120962199312715
YNL090W	0	0	0.120879120879121
YGL238W	0	0	0.12079615648593
YDR351W	0	0	0.120713305898491
YHR101C	0	0	0.120630568882796
YGR281W	0	0	0.120547945205479
YOR322C	0	0	0.120465434633812
YLR109W	0	0	0.120383036935705
YOR003W	0	0	0.120300751879699
YAR042W	0	0	0.120218579234973
YLR260W	0	0	0.120136518771331
YCR018C	0	0	0.120054570259209
YOL089C	0	0	0.119972733469666
YLR166C	0	0	0.119891008174387
YHR150W	0	0	0.119809394145677
YDR292C	0	0	0.119727891156463
YIR025W	0	0	0.119646498980286
YPL005W	0	0	0.119565217391304
YOR352W	0	1	0.119565217391304
YER051W	0	0	0.119484046164291
YDL150W	0	0	0.119402985074627
YPL038W	0	0	0.119322033898305
YOR287C	0	0	0.119241192411924
YLR343W	0	0	0.119160460392688
YCL039W	0	0	0.119079837618403
YML098W	0	0	0.118999323867478
YJR046W	0	0	0.118918918918919
YJL031C	0	0	0.11883862255233
YER122C	0	0	0.118758434547908
YJL056C	0	0	0.118678354686446
YPR054W	0	0	0.118598382749326
YBR135W	0	0	0.118518518518519
YAL005C	0	0	0.118438761776581
YBL028C	0	0	0.118359112306658
YGR158C	0	0	0.118279569892473
YNL245C	0	0	0.118200134318334
YPR173C	0	0	0.118120805369128
YLR247C	0	1	0.118120805369128
YNL248C	0	0	0.118041582830315
YDR083W	0	0	0.117962466487936
YNL135C	0	0	0.117921385742838
YBR180W	0	0	0.117921385742838
YDR043C	0	0	0.117921385742838
YBR119W	0	0	0.117921385742838
YLR245C	0	0	0.117921385742838
YIL138C	0	0	0.117921385742838
YBR029C	0	0	0.117921385742838
YIL130W	0	1	0.117921385742838
YOR182C	0	0	0.117921385742838
YFL039C	1	0	0.117921385742838
YGL111W	0	0	0.117842876165113
YOL041C	0	0	0.117764471057884
YMR162C	0	0	0.117686170212766
YDR458C	0	1	0.117686170212766
YHR085W	0	0	0.117607973421927
YJL124C	0	0	0.117529880478088
YOR087W	0	0	0.117491749174917
YCR042C	0	0	0.117491749174917
YPR162C	0	0	0.117491749174917
YFR001W	0	0	0.117491749174917
YBR236C	0	0	0.117491749174917
YMR044W	0	0	0.117491749174917
YNR012W	0	0	0.117491749174917
YIL036W	0	0	0.117491749174917
YJR069C	1	0	0.117491749174917
YCR073C	0	0	0.117414248021108
YIR017C	0	0	0.117336849044166
YHL020C	0	0	0.117259552042161
YKL165C	0	0	0.117182356813693
YML074C	0	0	0.117105263157895
YKR024C	0	0	0.117028270874425
YJL095W	0	0	0.116951379763469
YEL059C-A	0	0	0.116874589625739
YML113W	0	0	0.116797900262467
YJR119C	0	0	0.11672131147541
YKL186C	0	0	0.116644823066841
YBR250W	0	0	0.116568434839555
YOR320C	0	0	0.116492146596859
YGL110C	0	1	0.116492146596859
YNL042W	0	0	0.116415958142577
YDL090C	0	0	0.116339869281046
YLR222C	0	0	0.116263879817113
YBL061C	0	0	0.116187989556136
YLR011W	0	0	0.116112198303979
YCR088W	0	0	0.116036505867014
YGL095C	0	0	0.115960912052117
YMR005W	0	0	0.115885416666667
YER012W	0	0	0.115810019518543
YGR233C	0	0	0.115734720416125
YNL232W	0	0	0.115659519168291
YJR092W	0	0	0.115584415584416
YDL201W	0	0	0.115509409474367
YLR227C	0	0	0.115434500648508
YBL067C	0	1	0.115434500648508
YBR192W	0	0	0.115359688917693
YIL040W	0	0	0.115284974093264
YHR204W	0	0	0.115210355987055
YER098W	0	0	0.115135834411384
YBL080C	0	0	0.115061409179056
YHR062C	0	0	0.114987080103359
YOR107W	0	0	0.114912846998063
YMR247C	0	0	0.114838709677419
YLR266C	0	0	0.114764667956157
YDR068W	0	1	0.114764667956157
YOR281C	0	0	0.114690721649485
YDR201W	0	0	0.114616870573084
YPL144W	0	0	0.114543114543115
YLR271W	0	1	0.114543114543115
YDL216C	0	0	0.114469453376206
YJL112W	0	0	0.11439588688946
YGL016W	0	0	0.11432241490045
YPR185W	0	0	0.114249037227214
YGL155W	0	0	0.114175753688262
YBR244W	0	0	0.114102564102564
YOL135C	0	0	0.114029468289558
YPL258C	0	0	0.113956466069142
YHR015W	0	0	0.113883557261676
YHR088W	0	0	0.11381074168798
YOR117W	0	0	0.113738019169329
YOL125W	0	0	0.113665389527458
YGR133W	0	0	0.113592852584556
YJR066W	0	0	0.113520408163265
YEL012W	0	0	0.113448056086679
YER021W	0	0	0.113375796178344
YPL072W	0	0	0.113303628262253
YIL079C	0	0	0.11323155216285
YPR060C	0	0	0.113159567705022
YOR313C	0	0	0.113087674714104
YOL095C	0	0	0.113015873015873
YOR256C	0	0	0.112944162436548
YPR048W	0	1	0.112944162436548
YDR005C	0	0	0.11287254280279
YLR394W	0	0	0.112801013941698
YCL026C-A	0	0	0.112729575680811
YPR129W	0	0	0.112658227848101
YDL106C	0	0	0.11258697027198
YMR016C	0	0	0.11251580278129
YNR031C	0	0	0.112444725205306
YDR211W	0	0	0.112373737373737
YKL048C	0	0	0.112302839116719
YJL058C	0	0	0.112232030264817
YGR095C	0	0	0.112161310649023
YPL233W	0	0	0.112090680100756
YGR040W	0	0	0.112020138451857
YGR212W	0	0	0.111949685534591
YIL147C	0	0	0.111879321181647
YCR039C	0	0	0.111809045226131
YOR127W	0	0	0.111738857501569
YNR008W	0	0	0.111668757841907
YOR177C	0	0	0.111598746081505
YOR057W	0	0	0.111528822055138
YDR475C	0	1	0.111528822055138
YLR254C	0	0	0.111526479750779
YMR274C	0	0	0.111526479750779
YHR179W	0	1	0.111526479750779
YDR372C	0	0	0.111526479750779
YGR120C	0	0	0.111526479750779
YDR451C	0	0	0.111526479750779
YHR137W	0	0	0.111526479750779
YPR068C	0	0	0.111526479750779
YNR038W	0	0	0.111526479750779
YIL154C	1	0	0.111526479750779
YDR051C	0	1	0.111526479750779
YDR169C	0	1	0.111526479750779
YMR269W	0	0	0.11145703611457
YMR178W	0	1	0.11145703611457
YBL093C	0	0	0.111387678904792
YOR078W	0	0	0.111318407960199
YLR105C	0	0	0.11124922311995
YMR163C	0	0	0.111180124223602
YIL020C	0	0	0.111111111111111
YHL019C	0	0	0.111042183622829
YGL097W	0	0	0.110973341599504
YLR438W	0	0	0.11090458488228
YFR008W	0	0	0.110835913312694
YPL012W	0	0	0.110767326732673
YOR140W	0	0	0.110698824984539
YJL036W	0	0	0.110630407911001
YLL038C	0	0	0.110562075355158
YGL201C	0	0	0.110493827160494
YBR161W	0	0	0.110425663170882
YNL277W	0	0	0.11035758323058
YLR207W	0	0	0.110289587184227
YDR218C	0	0	0.110221674876847
YGL029W	0	0	0.110153846153846
YOR091W	0	0	0.110086100861009
YGL246C	0	0	0.110018438844499
YNL316C	0	0	0.10995085995086
YLR215C	0	0	0.10988336402701
YNL229C	0	0	0.109815950920245
YPR089W	0	1	0.109815950920245
YDR155C	0	0	0.109748620478234
YOR171C	0	0	0.10968137254902
YFR009W	0	0	0.109614206981017
YLR319C	0	0	0.109547123623011
YPR151C	0	0	0.109480122324159
YBL001C	0	0	0.109413202933985
YMR239C	0	0	0.109346365302382
YGR195W	0	0	0.109279609279609
YDR515W	0	0	0.10921293471629
YCL011C	0	0	0.109146341463415
YML015C	0	0	0.109079829372334
YDR514C	0	1	0.109079829372334
YLR003C	0	0	0.109013398294762
YFR005C	0	0	0.108947048082775
YDR330W	0	0	0.108880778588808
YML020W	0	1	0.108880778588808
YOL001W	0	0	0.108814589665653
YJL008C	0	0	0.108748481166464
YEL036C	0	0	0.108682452944748
YDR280W	0	0	0.108616504854369
YJR011C	0	1	0.108616504854369
YOR119C	0	0	0.108550636749545
YOL112W	0	0	0.108484848484848
YNL128W	0	0	0.108419139915203
YHR144C	0	0	0.108353510895884
YMR318C	0	0	0.108287961282517
YGR007W	0	0	0.108222490931076
YCR038C	0	0	0.108157099697885
YJL065C	0	0	0.108091787439614
YJR056C	0	1	0.108091787439614
YOR043W	0	0	0.108026554013277
YPR008W	0	0	0.107961399276236
YHR006W	0	0	0.107896323086197
YIL019W	0	0	0.107831325301205
YMR093W	0	0	0.107766405779651
YLR014C	0	0	0.107701564380265
YHR122W	0	0	0.107636800962117
YLR306W	0	0	0.107572115384615
YDL035C	0	0	0.107507507507508
YAL056W	0	0	0.107442977190876
YBR202W	0	0	0.107378524295141
YLL039C	0	0	0.107314148681055
YKL184W	0	0	0.107249850209706
YLR275W	0	0	0.107185628742515
YBR194W	0	1	0.107185628742515
YIL008W	0	0	0.107121484141233
YCR020C-A	0	0	0.107057416267943
YGR154C	0	0	0.106993424985057
YNL222W	0	0	0.106929510155317
YDR153C	0	0	0.106865671641791
YDR123C	0	0	0.106801909307876
YOR056C	0	0	0.106738223017293
YNL204C	0	0	0.106674612634088
YDL205C	0	0	0.106611078022633
YMR097C	0	0	0.106547619047619
YPR103W	0	0	0.106484235574063
YHR111W	0	0	0.106420927467301
YPL212C	0	0	0.106357694592989
YJR127C	0	0	0.106294536817102
YGR100W	0	0	0.106231454005935
YDL139C	0	1	0.106231454005935
YKR050W	0	0	0.106168446026097
YBR059C	0	0	0.106105512744517
YPL157W	0	0	0.106042654028436
YDR423C	0	0	0.105979869745411
YER100W	0	0	0.105917159763314
YCR021C	0	0	0.105854523950325
YMR012W	0	0	0.105791962174941
YAL054C	0	0	0.105729474305966
YKR100C	0	0	0.105667060212515
YLR362W	0	0	0.105604719764012
YGR079W	0	1	0.105604719764012
YMR204C	0	0	0.105542452830189
YNL275W	0	0	0.105480259281084
YJL069C	0	0	0.105418138987044
YDL226C	0	0	0.105356091818717
YLR262C	0	0	0.105294117647059
YKL017C	0	0	0.105232216343327
YMR211W	0	0	0.105170387779083
YKL160W	0	0	0.105108631826189
YLR160C	0	0	0.105046948356808
YMR165C	0	0	0.104985337243402
YNL317W	0	0	0.104923798358734
YDR403W	0	0	0.104862331575864
YCL028W	0	1	0.104862331575864
YGR262C	0	0	0.10480093676815
YDL143W	0	0	0.104739613809245
YBR066C	0	0	0.104678362573099
YGL067W	0	0	0.104617182933957
YAL033W	0	0	0.104556074766355
YDR167W	0	0	0.104495037945126
YFR041C	0	0	0.104434072345391
YDR520C	0	1	0.104434072345391
YDR346C	0	0	0.104373177842566
YOR233W	0	0	0.104312354312354
YPR022C	0	1	0.104312354312354
YLR224W	0	0	0.104251601630751
YMR052W	0	0	0.10419091967404
YGL134W	0	0	0.10413030831879
YMR059W	0	0	0.10406976744186
YGR156W	0	0	0.104009296920395
YNL271C	0	0	0.103948896631823
YNL294C	0	0	0.10388856645386
YDR443C	0	0	0.103828306264501
YKL095W	0	0	0.103768115942029
YLR158C	0	0	0.103707995365006
YJR086W	0	0	0.103647944412276
YLL032C	0	1	0.103647944412276
YLR305C	0	0	0.103587962962963
YPR101W	0	0	0.103528050896472
YGL101W	0	1	0.103528050896472
YKR020W	0	0	0.103468208092486
YMR072W	0	0	0.103408434430965
YKL188C	0	0	0.103348729792148
YFL017C	0	0	0.103289094056549
YOL133W	0	0	0.10322952710496
YGL056C	0	1	0.10322952710496
YOR265W	0	0	0.103170028818444
YMR129W	0	0	0.103110599078341
YBR022W	0	0	0.103051237766264
YCR012W	0	0	0.102991944764097
YDR188W	0	0	0.102932719953997
YPL242C	0	0	0.102873563218391
YJR075W	0	0	0.102814474439977
YPL009C	0	1	0.102814474439977
YJR093C	0	0	0.102755453501722
YJL122W	0	0	0.102696500286862
YOL142W	0	0	0.102637614678899
YLR113W	0	0	0.102578796561605
YLL033W	0	0	0.102520045819015
YOR113W	0	0	0.102461362335432
YAL051W	0	0	0.102402745995423
YDR272W	0	0	0.102344196683819
YHR070W	0	0	0.102285714285714
YOL128C	0	0	0.102227298686465
YOR094W	0	0	0.102168949771689
YGL190C	0	0	0.102110667427268
YOR211C	0	0	0.102052451539339
YDR028C	0	0	0.101994301994302
YBR211C	0	0	0.101936218678815
YBL018C	0	0	0.101878201479795
YDR177W	0	0	0.101820250284414
YKR054C	0	0	0.101762364980102
YKL197C	0	0	0.101704545454545
YBR166C	0	0	0.101646791595684
YIL083C	0	0	0.101589103291714
YOR193W	0	0	0.101531480431083
YDR468C	0	0	0.101473922902494
YPL084W	0	0	0.101416430594901
YER041W	0	1	0.101416430594901
YMR214W	0	0	0.101359003397508
YEL029C	0	0	0.101301641199774
YHR187W	0	0	0.101244343891403
YPL050C	0	0	0.101187111362352
YCR036W	0	0	0.101129943502825
YDL147W	0	0	0.101072840203275
YLL063C	0	0	0.101015801354402
YPL031C	0	0	0.100958826847152
YPR139C	0	0	0.100901916572717
YAL029C	0	0	0.100845070422535
YDR399W	0	0	0.100788288288288
YIL092W	0	1	0.100788288288288
YIR006C	0	0	0.100731570061902
YML064C	0	0	0.100674915635546
YGL045W	0	0	0.10061832490163
YBR227C	0	1	0.10061832490163
YLR405W	0	0	0.100561797752809
YDR087C	0	0	0.100505334081976
YPL211W	0	0	0.100448933782267
YKL082C	0	0	0.100392596747056
YOL151W	0	0	0.100336322869955
YPR116W	0	1	0.100336322869955
YEL017W	0	0	0.100280112044818
YML053C	0	1	0.100280112044818
YOR006C	0	1	0.100280112044818
YMR104C	0	0	0.100223964165733
YER127W	0	0	0.100167879127029
YDR320C	0	0	0.100111856823266
YDR361C	0	0	0.100055897149245
YNL121C	0	0	0.1
YGL115W	0	0	0.0999441652707984
YOR241W	0	0	0.0998883928571429
YDR389W	0	0	0.0998326826547686
YOL146W	0	0	0.0997770345596432
YNL180C	0	0	0.0997214484679666
YHR043C	0	0	0.0996659242761693
YCL048W	0	0	0.0996104618809126
YNL127W	0	0	0.0995550611790879
YMR135C	0	0	0.0994997220678154
YOR143C	0	0	0.0994444444444444
YGR178C	0	0	0.0993892282065519
YKL078W	0	0	0.0993340732519423
YBL007C	0	0	0.0992789794786467
YER047C	0	1	0.0992789794786467
YDR299W	0	0	0.0992239467849224
YBR007C	0	1	0.0992239467849224
YLR170C	0	0	0.0991689750692521
YDR017C	0	0	0.0991140642303433
YCR060W	0	0	0.0990592141671278
YFL025C	0	0	0.0990044247787611
YDR047W	0	0	0.0989496959646213
YOL113W	0	0	0.0988950276243094
YDL117W	0	0	0.0988404196576477
YDR457W	0	0	0.0987858719646799
YCR077C	0	0	0.0987313844456702
YGR196C	0	1	0.0987313844456702
YBR045C	0	0	0.0986769570011025
YDR538W	0	0	0.0986225895316804
YDR066C	0	1	0.0986225895316804
YLR097C	0	0	0.098568281938326
YDL048C	0	1	0.098568281938326
YJR005W	0	0	0.0985140341221794
YBR020W	0	0	0.0984598459845985
YLR323C	0	1	0.0984598459845985
YDR229W	0	0	0.0984057174271578
YMR029C	0	0	0.0983516483516483
YGR222W	0	0	0.0982976386600769
YPR045C	0	1	0.0982976386600769
YBR105C	0	0	0.0982436882546652
YLR189C	0	0	0.0981897970378497
YPL089C	0	0	0.0981359649122807
YBL033C	0	0	0.0980821917808219
YMR032W	0	0	0.0980284775465498
YDL167C	0	0	0.0979748221127531
YKL154W	0	0	0.0979212253829322
YPL067C	0	1	0.0979212253829322
YDL126C	0	0	0.0978676872607983
YOR231W	0	0	0.0978142076502732
YDR328C	0	0	0.0977607864554888
YNL154C	0	0	0.097707423580786
YGL162W	0	0	0.0976541189307147
YOR070C	0	0	0.0976008724100327
YBR253W	0	0	0.0975476839237057
YBR243C	0	0	0.0974945533769063
YPL043W	0	0	0.0974414806750136
YDL189W	0	0	0.0973884657236126
YOR239W	0	0	0.0973355084284937
YDL178W	0	0	0.0972826086956522
YLR410W	0	0	0.0972297664312873
YIL151C	0	1	0.0972297664312873
YJL024C	0	0	0.0971769815418024
YKL081W	0	0	0.0971242539338036
YMR311C	0	0	0.0970715835140998
YHR182W	0	1	0.0970715835140998
YBR110W	0	0	0.0970189701897019
YBR141C	0	1	0.0970189701897019
YNL001W	0	0	0.0969664138678223
YKL058W	0	0	0.0969139144558744
YNL183C	0	0	0.0968614718614719
YDR058C	0	0	0.0968090859924283
YBL106C	0	0	0.0967567567567568
YPR137W	0	0	0.0967044840626688
YBR270C	0	1	0.0967044840626688
YAL043C	0	0	0.0966522678185745
YGL211W	0	0	0.0966001079330815
YPR073C	0	0	0.0965480043149946
YPL002C	0	0	0.0964959568733154
YGL082W	0	1	0.0964959568733154
YBL082C	0	0	0.0964439655172414
YER030W	0	0	0.0963920301561659
YNL264C	0	0	0.0963401506996771
YHR143W-A	0	0	0.0962883270575578
YDR329C	0	0	0.0962365591397849
YJR030C	0	1	0.0962365591397849
YDL233W	0	1	0.0962365591397849
YLR449W	0	0	0.0961848468565287
YDR267C	0	1	0.0961848468565287
YKL038W	0	0	0.0961331901181525
YMR185W	0	1	0.0961331901181525
YLR117C	0	0	0.096081588835212
YBR212W	0	0	0.0960300429184549
YCL055W	0	0	0.0959785522788204
YHR135C	0	0	0.0959271168274384
YOR340C	0	0	0.0958757364756294
YDR291W	0	1	0.0958757364756294
YDR490C	0	0	0.0958244111349036
YLL031C	0	0	0.0957731407169609
YGR010W	0	0	0.0957219251336898
YBR172C	0	0	0.0956707642971673
YBR233W	0	1	0.0956707642971673
YPL260W	0	1	0.0956707642971673
YNL007C	0	0	0.0956196581196581
YNR054C	0	0	0.0955686065136145
YGL020C	0	0	0.0955176093916756
YGR075C	0	0	0.0954666666666667
YDL084W	0	0	0.0954157782515992
YBL004W	0	0	0.0953649440596697
YDR059C	0	0	0.0953141640042598
YJL071W	0	0	0.0952634379989356
YKR019C	0	0	0.0952127659574468
YLR352W	0	1	0.0952127659574468
YDR089W	0	0	0.0951621477937267
YML013W	0	0	0.0951115834218916
YML036W	0	0	0.09506107275624
YGL184C	0	0	0.0950106157112527
YPR174C	0	1	0.0950106157112527
[truncated: 3,790 more rows]
