# Supplementary material for: Computationally Driven, Quantitative Experiments Discover Genes Required for Mitochondrial Biogenesis
Source: PLoS Genet. 2009 Mar 20;5(3):e1000407. doi: 10.1371/journal.pgen.1000407 (PMC2648979; doi:10.1371/journal.pgen.1000407)
Supplement: Dataset S2 — Top 100 novel ensemble predictions for additional yeast biological processes. A zip file containing 387 tab-delimited text files of the ensemble predictions for the indicated Gene Ontology Biological Process Term. (21.70 MB GZ) [file pgen.1000407.s013.gz › GO_0006289.txt]

ORF	AnnotatedToTerm?	Uncharacterized_04152007?	Precision
YGL163C	0	0	0.736842105263158
YDL102W	1	0	0.736842105263158
YLR032W	0	0	0.736842105263158
YOL090W	0	0	0.736842105263158
YPL153C	0	0	0.736842105263158
YDR217C	1	0	0.736842105263158
YPR175W	1	0	0.736842105263158
YBR278W	1	0	0.736842105263158
YJR043C	1	0	0.736842105263158
YJR006W	1	0	0.736842105263158
YPL022W	1	0	0.736842105263158
YJL090C	1	0	0.736842105263158
YJR052W	1	0	0.736842105263158
YML032C	0	0	0.736842105263158
YDR311W	1	0	0.736842105263158
YJR035W	1	0	0.736842105263158
YMR201C	1	0	0.736842105263158
YER173W	1	0	0.736842105263158
YER171W	1	0	0.736842105263158
YNL250W	0	0	0.7
YKL113C	0	0	0.666666666666667
YCR066W	0	0	0.652173913043478
YAR007C	1	0	0.652173913043478
YCL061C	0	0	0.625
YBR073W	0	0	0.6
YDL101C	0	0	0.592592592592593
YEL037C	1	0	0.592592592592593
YDR113C	0	0	0.571428571428571
YML060W	0	0	0.551724137931034
YJL092W	0	0	0.533333333333333
YOR368W	0	0	0.516129032258065
YHR164C	0	0	0.5
YGL058W	0	0	0.485714285714286
YPR120C	0	0	0.485714285714286
YBR088C	1	0	0.485714285714286
YOR033C	0	0	0.472222222222222
YPR135W	0	0	0.459459459459459
YPR056W	0	0	0.447368421052632
YNL102W	0	0	0.435897435897436
YLR313C	0	0	0.425
YNL082W	0	0	0.414634146341463
YMR190C	0	0	0.41304347826087
YDR386W	0	0	0.41304347826087
YNL262W	1	0	0.41304347826087
YOR144C	0	0	0.41304347826087
YGR258C	1	0	0.41304347826087
YMR224C	0	0	0.408163265306122
YDR501W	0	0	0.408163265306122
YNL312W	1	0	0.408163265306122
YKL045W	0	0	0.4
YFL008W	0	0	0.392156862745098
YPL124W	0	0	0.384615384615385
YMR048W	0	0	0.381818181818182
YER070W	0	0	0.381818181818182
YDL164C	1	0	0.381818181818182
YPL255W	0	0	0.375
YPL194W	0	0	0.368421052631579
YNL273W	0	0	0.362068965517241
YMR078C	0	0	0.355932203389831
YLR288C	0	0	0.35
YFR027W	0	0	0.347222222222222
YDR097C	0	0	0.347222222222222
YNL309W	0	0	0.347222222222222
YDL157C	0	1	0.347222222222222
YIL026C	0	0	0.347222222222222
YJL173C	1	0	0.347222222222222
YBR070C	0	0	0.347222222222222
YLR005W	1	0	0.347222222222222
YDR121W	0	0	0.347222222222222
YGR109C	0	0	0.347222222222222
YER095W	0	0	0.347222222222222
YER162C	1	0	0.347222222222222
YPL122C	1	0	0.347222222222222
YOR217W	0	0	0.342465753424658
YJL074C	0	0	0.337837837837838
YKL114C	0	0	0.333333333333333
YPL167C	0	0	0.328947368421053
YNL126W	0	0	0.324675324675325
YPL208W	0	0	0.320512820512821
YIL140W	0	0	0.316455696202532
YOR074C	0	0	0.313253012048193
YMR144W	0	1	0.313253012048193
YHR154W	0	0	0.313253012048193
YIL150C	0	0	0.313253012048193
YBR114W	1	0	0.313253012048193
YML109W	0	0	0.30952380952381
YMR199W	0	0	0.305882352941176
YLR103C	0	0	0.302325581395349
YNL233W	0	0	0.298850574712644
YJL115W	0	0	0.295454545454545
YIR002C	0	0	0.292134831460674
YJR068W	0	0	0.288888888888889
YPR018W	0	0	0.285714285714286
YDR419W	0	0	0.282608695652174
YGR152C	0	0	0.279569892473118
YML027W	0	0	0.276595744680851
YJL194W	0	0	0.273684210526316
YNL290W	0	0	0.270833333333333
YKL101W	0	0	0.268041237113402
YLR383W	0	0	0.26530612244898
YPR025C	0	0	0.262626262626263
YBR060C	0	0	0.262135922330097
YGL093W	0	0	0.262135922330097
YML102W	0	0	0.262135922330097
YIL143C	1	0	0.262135922330097
YOL094C	0	0	0.259615384615385
YBR098W	0	0	0.257142857142857
YLL022C	0	0	0.254716981132075
YCL024W	0	0	0.252336448598131
YDL108W	0	0	0.25
YOR026W	0	0	0.247706422018349
YDR138W	0	0	0.245454545454545
YDR004W	0	0	0.243243243243243
YNL088W	0	0	0.241071428571429
YCL016C	0	0	0.238938053097345
YMR179W	0	0	0.236842105263158
YOL017W	0	0	0.234782608695652
YIR008C	0	0	0.232758620689655
YKL108W	0	0	0.230769230769231
YPL163C	0	0	0.228813559322034
YDL017W	0	0	0.226890756302521
YGR221C	0	0	0.225
YDR532C	0	0	0.223140495867769
YDL003W	0	0	0.221311475409836
YAR008W	0	0	0.219512195121951
YNL261W	0	0	0.217741935483871
YML061C	0	0	0.216
YDR288W	0	0	0.214285714285714
YJL187C	0	0	0.21259842519685
YHR119W	0	0	0.2109375
YHR031C	0	0	0.209302325581395
YPL209C	0	0	0.207692307692308
YMR284W	0	0	0.206106870229008
YHR153C	0	0	0.204545454545455
YJL158C	0	0	0.203007518796992
YCR065W	0	0	0.201492537313433
YGL087C	0	0	0.2
YCR092C	0	0	0.198529411764706
YDR369C	0	0	0.197080291970803
YDR507C	0	0	0.195804195804196
YDR014W	0	0	0.195804195804196
YGR188C	0	0	0.195804195804196
YMR076C	0	0	0.195804195804196
YOL006C	0	0	0.195804195804196
YOR114W	0	1	0.195804195804196
YKL112W	1	0	0.195804195804196
YLR183C	0	0	0.194444444444444
YLR318W	0	0	0.19375
YDL105W	0	0	0.19375
YOL019W	0	1	0.19375
YOL007C	0	1	0.19375
YBR136W	0	0	0.19375
YLR234W	0	0	0.19375
YJL030W	0	0	0.19375
YKR013W	0	1	0.19375
YBL019W	0	0	0.19375
YIL123W	0	0	0.19375
YNL304W	0	0	0.19375
YER142C	0	0	0.19375
YKR030W	0	0	0.19375
YMR055C	0	0	0.19375
YML095C	1	0	0.19375
YPL008W	0	0	0.19375
YDL018C	0	0	0.19375
YML011C	1	0	0.19375
YDR460W	1	0	0.19375
YMR167W	0	0	0.192546583850932
YDR499W	0	0	0.191358024691358
YBL035C	0	0	0.190184049079755
YGR014W	0	0	0.189024390243902
YPR141C	0	0	0.187878787878788
YMR137C	0	0	0.186746987951807
YDR052C	0	0	0.18562874251497
YBL002W	0	0	0.18452380952381
YPL024W	0	0	0.183431952662722
YDL059C	0	0	0.182352941176471
YPL256C	0	0	0.181286549707602
YLR442C	0	0	0.180232558139535
YDR489W	0	0	0.179190751445087
YHL030W	0	0	0.17816091954023
YJL033W	0	0	0.177142857142857
YNL300W	0	1	0.177142857142857
YJR057W	0	0	0.176136363636364
YDR227W	0	0	0.175141242937853
YPL267W	0	0	0.174157303370787
YFR048W	0	0	0.173184357541899
YMR305C	0	0	0.172222222222222
YML069W	0	0	0.171270718232044
YIR009W	0	0	0.17032967032967
YOR046C	0	0	0.169398907103825
YOL043C	0	0	0.168478260869565
YDL220C	0	0	0.167567567567568
YHR118C	0	0	0.166666666666667
YML094W	0	0	0.165775401069519
YDR309C	0	0	0.164893617021277
YHR134W	0	0	0.164021164021164
YKR077W	0	1	0.164021164021164
YOR247W	0	0	0.163157894736842
YHR149C	0	1	0.163157894736842
YGR005C	0	0	0.162303664921466
YLR431C	0	0	0.161458333333333
YGL150C	0	0	0.160621761658031
YOR005C	0	0	0.16
YBR087W	0	0	0.16
YAL034W-A	0	0	0.16
YDR394W	0	0	0.16
YGL174W	0	0	0.16
YDR538W	0	0	0.16
YDR314C	1	0	0.16
YNL299W	0	0	0.159203980099502
YDR180W	0	0	0.158415841584158
YGR189C	0	0	0.157635467980296
YAL027W	0	1	0.157635467980296
YBR195C	0	0	0.156862745098039
YGL207W	0	0	0.15609756097561
YGL048C	0	0	0.155339805825243
YFR046C	0	0	0.154589371980676
YBR071W	0	1	0.154589371980676
YOL034W	0	0	0.153846153846154
YGL086W	0	0	0.15311004784689
YOL045W	0	0	0.152380952380952
YLL002W	0	0	0.151658767772512
YJR135C	0	0	0.150943396226415
YPL086C	0	0	0.150234741784038
YOR008C-A	0	0	0.149532710280374
YER016W	0	0	0.149321266968326
YKL028W	0	0	0.149321266968326
YMR159C	0	0	0.149321266968326
YML005W	0	0	0.149321266968326
YBL046W	0	0	0.149321266968326
YGL043W	0	0	0.149321266968326
YDR079C-A	1	0	0.149321266968326
YLL046C	0	0	0.148648648648649
YJL073W	0	0	0.147982062780269
YDR082W	0	0	0.147321428571429
YKL075C	0	0	0.146666666666667
YOR195W	0	0	0.146017699115044
YHR027C	0	0	0.145374449339207
YLR147C	0	0	0.144736842105263
YHR191C	0	0	0.14410480349345
YDL074C	0	0	0.143478260869565
YCR014C	0	0	0.143459915611814
YBR274W	0	0	0.143459915611814
YDL232W	0	0	0.143459915611814
YLR376C	0	0	0.143459915611814
YDR147W	0	0	0.143459915611814
YHR200W	0	0	0.143459915611814
YPL046C	1	0	0.143459915611814
YPR151C	0	0	0.142857142857143
YOL133W	0	0	0.142259414225941
YKL049C	0	0	0.141666666666667
YBL095W	0	1	0.141666666666667
YNL218W	0	0	0.141078838174274
YER060W-A	0	1	0.141078838174274
YMR234W	0	0	0.140495867768595
YML065W	0	0	0.139917695473251
YOR244W	0	0	0.139344262295082
YJR079W	0	1	0.139344262295082
YDR528W	0	0	0.138775510204082
YLR429W	0	0	0.138211382113821
YNL330C	0	0	0.137651821862348
YML100W-A	0	1	0.137651821862348
YMR156C	0	0	0.137096774193548
YOR304W	0	0	0.136546184738956
YDR328C	0	0	0.136186770428016
YDR163W	0	0	0.136186770428016
YOL066C	0	0	0.136186770428016
YEL061C	0	0	0.136186770428016
YNL064C	0	0	0.136186770428016
YDL007W	0	0	0.136186770428016
YLR457C	0	0	0.136186770428016
YIL128W	1	0	0.136186770428016
YPR058W	0	0	0.135658914728682
YDR263C	0	0	0.135135135135135
YJL168C	0	0	0.134615384615385
YAR031W	0	0	0.134099616858238
YDR334W	0	0	0.133587786259542
YML021C	0	0	0.133079847908745
YOR320C	0	0	0.132575757575758
YEL059C-A	0	0	0.132075471698113
YER164W	0	0	0.131578947368421
YGL094C	0	0	0.131086142322097
YNL166C	0	0	0.130597014925373
YGL113W	0	0	0.130111524163569
YJL065C	0	0	0.12962962962963
YPL020C	0	0	0.129151291512915
YDR013W	0	0	0.128676470588235
YGL244W	0	0	0.128205128205128
YKL037W	0	1	0.128205128205128
YDL140C	0	0	0.127737226277372
YDL115C	0	0	0.127272727272727
YMR061W	0	0	0.126811594202899
YLR107W	0	0	0.126353790613718
YJL204C	0	0	0.12589928057554
YDR363W	0	0	0.125448028673835
YJR090C	0	0	0.125
YDR279W	0	0	0.124555160142349
YLR281C	0	1	0.124555160142349
YDR030C	0	0	0.124113475177305
YOR001W	0	0	0.123674911660777
YDR366C	0	1	0.123674911660777
YKL139W	0	0	0.123239436619718
YMR275C	0	0	0.12280701754386
YDR181C	0	0	0.122377622377622
YGL065C	0	0	0.121951219512195
YMR180C	0	0	0.121527777777778
YDL098C	0	0	0.121107266435986
YKR101W	0	0	0.120689655172414
YOR010C	0	0	0.120274914089347
YGL075C	0	0	0.11986301369863
YEL063C	0	0	0.119453924914676
YDR495C	0	0	0.119047619047619
YDL065C	0	0	0.11864406779661
YDR485C	0	0	0.118243243243243
YDR176W	0	0	0.117845117845118
YML058W	0	0	0.11744966442953
YOL115W	0	0	0.117056856187291
YGR138C	0	0	0.116666666666667
YDL116W	0	0	0.116279069767442
YNL291C	0	0	0.115894039735099
YBR223C	0	0	0.115511551155116
YNL297C	0	0	0.115131578947368
YNL041C	0	0	0.114754098360656
YDR285W	0	0	0.11437908496732
YGL144C	0	0	0.11400651465798
YOR191W	0	0	0.113636363636364
YIL144W	0	0	0.113268608414239
YDL103C	0	0	0.112903225806452
YAL024C	0	0	0.112540192926045
YDR388W	0	0	0.112179487179487
YKR082W	0	0	0.111821086261981
YOR284W	0	0	0.111464968152866
YML062C	0	0	0.111111111111111
YLR274W	0	0	0.110759493670886
YGL241W	0	0	0.110410094637224
YJL047C	0	0	0.110062893081761
YHR103W	0	0	0.109717868338558
YDL225W	0	0	0.109375
YJR036C	0	0	0.109034267912773
YKR078W	0	0	0.108695652173913
YBR215W	0	0	0.108359133126935
YKL022C	0	0	0.108024691358025
YLR226W	0	0	0.107692307692308
YLR368W	0	0	0.107361963190184
YDR076W	0	0	0.107033639143731
YPR189W	0	0	0.106707317073171
YDL028C	0	0	0.106382978723404
YLR085C	0	0	0.106194690265487
YER168C	0	0	0.106194690265487
YMR059W	0	0	0.106194690265487
YMR053C	0	0	0.106194690265487
YOR038C	0	0	0.106194690265487
YGL025C	0	0	0.106194690265487
YDL013W	0	0	0.106194690265487
YNL107W	0	0	0.106194690265487
YGR063C	0	0	0.106194690265487
YDR440W	1	0	0.106194690265487
YHR090C	0	0	0.105882352941176
YDR427W	0	0	0.105571847507331
YGR262C	0	0	0.105263157894737
YDL056W	0	0	0.104956268221574
YOR302W	0	0	0.104651162790698
YJR039W	0	1	0.104651162790698
YOL096C	0	0	0.104347826086957
YOL093W	0	0	0.104046242774566
YPL096W	0	0	0.103746397694524
YJR140C	0	0	0.103448275862069
YOR076C	0	0	0.103151862464183
YOR075W	0	0	0.102857142857143
YIR010W	0	0	0.102564102564103
YBR231C	0	0	0.102272727272727
YDR289C	0	0	0.101983002832861
YER143W	0	0	0.101694915254237
YIL035C	0	0	0.101408450704225
YLR135W	0	0	0.101123595505618
YLL024C	0	0	0.100840336134454
YGL151W	0	0	0.100558659217877
YMR178W	0	1	0.100558659217877
YDR409W	0	0	0.100278551532033
YPL161C	0	0	0.1
YFR037C	0	0	0.0997229916897507
YCR086W	0	0	0.0994475138121547
YNL230C	0	0	0.0991735537190083
YER148W	0	0	0.0989010989010989
YDR104C	0	0	0.0986301369863014
YDL190C	0	0	0.0983606557377049
YMR111C	0	1	0.0983606557377049
YFR010W	0	0	0.0980926430517711
YOR259C	0	0	0.0978260869565217
YLR373C	0	0	0.0975609756097561
YPL159C	0	0	0.0972972972972973
YKL057C	0	0	0.0970350404312668
YNL072W	0	0	0.0967741935483871
YGL166W	0	0	0.096514745308311
YOR336W	0	0	0.0962566844919786
YOL012C	0	0	0.096
YER013W	0	0	0.0957446808510638
YOR261C	0	0	0.0954907161803713
YJR032W	0	0	0.0952380952380952
YER007W	0	0	0.0949868073878628
YGR252W	0	0	0.0947368421052632
YNL135C	0	0	0.094488188976378
YPL125W	0	0	0.0942408376963351
YNL206C	0	0	0.0939947780678851
YAL019W	0	0	0.09375
YOR025W	0	0	0.0935064935064935
YFL009W	0	0	0.0932642487046632
YDR356W	0	0	0.0930232558139535
YEL025C	0	1	0.0930232558139535
YJL026W	0	0	0.0927835051546392
YDR260C	0	0	0.0925449871465296
YER062C	0	0	0.0923076923076923
YDL097C	0	0	0.0920716112531969
YDL155W	0	0	0.0918367346938776
YGR074W	0	0	0.0916030534351145
YBR272C	0	0	0.0913705583756345
YML043C	0	0	0.0911392405063291
YDL058W	0	0	0.0909090909090909
YMR283C	0	0	0.0906801007556675
YOR296W	0	1	0.0906801007556675
YOR157C	0	0	0.0904522613065327
YOR319W	0	0	0.0902255639097744
YOR353C	0	0	0.09
YGL130W	0	0	0.0897755610972569
YMR106C	0	0	0.0895522388059701
YDL064W	0	0	0.0893300248138958
YKL092C	0	0	0.0891089108910891
YPR017C	0	0	0.0888888888888889
YDL175C	0	0	0.0886699507389163
YPL140C	0	0	0.0884520884520884
YOL004W	0	0	0.0882352941176471
YPR049C	0	0	0.0880195599022005
YKL098W	0	1	0.0880195599022005
YIL063C	0	0	0.0878048780487805
YKR086W	0	0	0.0875912408759124
YBR245C	0	0	0.087378640776699
YDL099W	0	0	0.0871670702179177
YPR046W	0	0	0.0869565217391304
YDR118W	0	0	0.0867469879518072
YJR144W	0	0	0.0865384615384615
YGR196C	0	1	0.0865384615384615
YKL005C	0	0	0.0863309352517986
YER021W	0	0	0.0861244019138756
YMR047C	0	0	0.0859188544152745
YGR179C	0	0	0.0857142857142857
YGR099W	0	0	0.0855106888361045
YOL051W	0	0	0.0853080568720379
YPL100W	0	0	0.0851063829787234
YKR037C	0	0	0.0849056603773585
YOR117W	0	0	0.0847058823529412
YLR263W	0	0	0.0845070422535211
YKR074W	0	1	0.0845070422535211
YHR115C	0	0	0.0843091334894614
YMR100W	0	0	0.0841121495327103
YLR015W	0	0	0.0839160839160839
YAR003W	0	0	0.0837209302325581
YKL054C	0	0	0.0835266821345708
YGR186W	0	0	0.0833333333333333
YNL242W	0	0	0.0831408775981524
YGR079W	0	1	0.0831408775981524
YLR418C	0	0	0.0829493087557604
YOL063C	0	0	0.0827586206896552
YGL240W	0	0	0.0825688073394495
YDR245W	0	0	0.0823798627002288
YKL145W	0	0	0.0821917808219178
YJR053W	0	0	0.082004555808656
YOR112W	0	0	0.0818181818181818
YKL042W	0	0	0.0816326530612245
YEL022W	0	0	0.081447963800905
YLR145W	0	0	0.0812641083521445
YBR105C	0	0	0.0810810810810811
YLL039C	0	0	0.0808988764044944
YMR153W	0	0	0.0807174887892377
YMR294W	0	0	0.0805369127516778
YPL082C	0	0	0.0803571428571429
YDL154W	0	0	0.0801781737193764
YGR002C	0	0	0.08
YLL003W	0	0	0.0798226164079823
YPR057W	0	0	0.079646017699115
YBR093C	0	0	0.0794701986754967
YOR116C	0	0	0.079295154185022
YJL178C	0	0	0.0791208791208791
YJR089W	0	0	0.0789473684210526
YGL127C	0	0	0.0787746170678337
YMR001C	0	0	0.0786026200873362
YJL013C	0	0	0.0784313725490196
YIL066C	0	0	0.0782608695652174
YPL240C	0	0	0.0780911062906725
YPR131C	0	0	0.0779220779220779
YBR237W	0	0	0.0777537796976242
YHR167W	0	0	0.0775862068965517
YIL139C	0	0	0.0774193548387097
YOR386W	0	0	0.0772532188841202
YDR312W	0	0	0.0770877944325482
YBR131W	0	0	0.0769230769230769
YER116C	0	0	0.0767590618336887
YGR134W	0	0	0.0765957446808511
YKR090W	0	0	0.0764331210191083
YJL006C	0	0	0.076271186440678
YGL145W	0	0	0.0761099365750529
YML010W	0	0	0.0759493670886076
YMR285C	0	0	0.0757894736842105
YFL001W	0	0	0.0756302521008403
YDR310C	0	0	0.0754716981132075
YHR143W-A	0	0	0.0753138075313808
YNL225C	0	0	0.0751565762004175
YOR373W	0	0	0.075
YKL032C	0	0	0.0748440748440748
YBL009W	0	0	0.0746887966804979
YBL063W	0	0	0.0745341614906832
YNL216W	0	0	0.0743801652892562
YIL126W	0	0	0.0742268041237113
YER001W	0	0	0.0740740740740741
YKR031C	0	0	0.0739219712525667
YNL032W	0	0	0.0737704918032787
YKL089W	0	0	0.0736196319018405
YHR077C	0	0	0.073469387755102
YDR069C	0	0	0.0733197556008147
YIL132C	0	0	0.0731707317073171
YGL091C	0	0	0.0730223123732252
YGR120C	0	0	0.0728744939271255
YDR364C	0	0	0.0727272727272727
YNL258C	0	0	0.0725806451612903
YHR166C	0	0	0.0724346076458753
YOR151C	0	0	0.072289156626506
YOL068C	0	0	0.0721442885771543
YGL175C	0	0	0.072
YNL234W	0	0	0.0718562874251497
YDR207C	0	0	0.0717131474103586
YLL036C	0	0	0.0715705765407555
YPR083W	0	0	0.0714285714285714
YML041C	0	0	0.0712871287128713
YOR039W	0	0	0.0711462450592885
YJR083C	0	0	0.0710059171597633
YHR158C	0	0	0.0708661417322835
YKL015W	0	0	0.0707269155206287
YFR052W	0	0	0.0705882352941176
YGR047C	0	0	0.0704500978473581
YLR386W	0	0	0.0703422053231939
YFR031C	0	0	0.0703422053231939
YGR003W	0	0	0.0703422053231939
YGL013C	0	0	0.0703422053231939
YCL063W	0	0	0.0703422053231939
YER093C	0	0	0.0703422053231939
YNL307C	0	0	0.0703422053231939
YFR016C	0	1	0.0703422053231939
YJL140W	0	0	0.0703422053231939
YPL055C	0	0	0.0703422053231939
YDR161W	0	0	0.0703422053231939
YNR011C	0	0	0.0703422053231939
YDR407C	0	0	0.0703422053231939
YPR070W	0	0	0.0703422053231939
YML124C	0	0	0.0703422053231939
YGL070C	1	0	0.0703422053231939
YLR182W	0	0	0.0702087286527514
YDL005C	0	0	0.0700757575757576
YDR183W	0	0	0.0699432892249527
YPR048W	0	1	0.0699432892249527
YLR440C	0	0	0.069811320754717
YNL201C	0	0	0.0696798493408663
YBL023C	0	0	0.0695488721804511
YGR270W	0	0	0.0694183864915572
YKL149C	0	0	0.0692883895131086
YER176W	0	0	0.0691588785046729
YDR190C	0	0	0.0690298507462687
YML006C	0	0	0.068901303538175
YIL104C	0	0	0.0687732342007435
YJL176C	0	0	0.0686456400742115
YPL127C	0	0	0.0685185185185185
YLR079W	0	0	0.0683918669131238
YML049C	0	0	0.0682656826568266
YAR002W	0	0	0.0681399631675875
YDR080W	0	0	0.0680147058823529
YGL133W	0	0	0.0678899082568807
YJR033C	0	0	0.0677655677655678
YBR102C	0	0	0.0676416819012797
YMR125W	0	0	0.0675182481751825
YOR027W	0	0	0.0673952641165756
YMR240C	0	0	0.0672727272727273
YPR187W	0	0	0.0671506352087114
YDR318W	0	0	0.0670289855072464
YLR115W	0	0	0.0669077757685353
YDR173C	0	0	0.0667870036101083
YNL139C	0	0	0.0666666666666667
YPL189W	0	0	0.0665467625899281
YBL008W	0	0	0.066427289048474
YNL103W	0	0	0.0663082437275986
YMR168C	0	0	0.0661896243291592
YDL203C	0	1	0.0661896243291592
YMR038C	0	0	0.0660714285714286
YDR473C	0	0	0.0659536541889483
YDR326C	0	0	0.0658362989323843
YOR073W	0	0	0.0657193605683837
YLR309C	0	0	0.0656028368794326
YLR210W	0	0	0.0654867256637168
YAL051W	0	0	0.0653710247349823
YIL075C	0	0	0.0652557319223986
YGR278W	0	0	0.0651408450704225
YDL077C	0	0	0.0650263620386643
YFR036W	0	0	0.0649122807017544
YOR360C	0	0	0.0647985989492119
YDR240C	0	0	0.0646853146853147
YMR174C	0	0	0.0645724258289703
YGL173C	0	0	0.0644599303135888
YLR347C	0	0	0.0643478260869565
YMR114C	0	1	0.0643478260869565
YOL054W	0	0	0.0642361111111111
YMR036C	0	0	0.0641247833622184
YGR238C	0	0	0.0640138408304498
YLR320W	0	0	0.0639032815198618
YDR454C	0	0	0.0637931034482759
YDR174W	0	0	0.0636833046471601
YPR032W	0	0	0.063573883161512
YCL032W	0	0	0.0634648370497427
YMR268C	0	0	0.0633561643835616
YBR156C	0	0	0.0632478632478632
YDR458C	0	1	0.0632478632478632
YMR126C	0	1	0.0632478632478632
YER123W	0	0	0.0631399317406143
YDL042C	0	0	0.0630323679727428
YPL164C	0	0	0.0629251700680272
YNL221C	0	0	0.0628183361629881
YLR106C	0	0	0.0627118644067797
YDR200C	0	0	0.0626057529610829
YPR119W	0	0	0.0625
YHR079C-A	0	0	0.0623946037099494
YOL102C	0	0	0.0622895622895623
YLR371W	0	0	0.0621848739495798
YML104C	0	0	0.0620805369127517
YER022W	0	0	0.0619765494137353
YDR484W	0	0	0.0618729096989967
YML076C	0	0	0.0617696160267112
YER059W	0	0	0.0616666666666667
YDR421W	0	0	0.0615640599001664
YPL241C	0	0	0.0614617940199336
YER167W	0	0	0.0613598673300166
YOR242C	0	0	0.0612582781456954
YER044C-A	0	0	0.0611570247933884
YKL025C	0	0	0.0610561056105611
YDR381W	0	0	0.0609555189456343
YER111C	0	0	0.0608552631578947
YDR092W	0	0	0.0607553366174056
YOR346W	0	0	0.060655737704918
YJL035C	0	0	0.060556464811784
YHR059W	0	0	0.0604575163398693
YDR195W	0	0	0.0603588907014682
YJR110W	0	0	0.0602605863192182
YER180C	0	0	0.0601626016260163
YOR148C	0	0	0.0600649350649351
YBR107C	0	0	0.059967585089141
YNL298W	0	0	0.0598705501618123
YML028W	0	0	0.0597738287560582
YJL207C	0	0	0.0596774193548387
YDR146C	0	0	0.0595813204508857
YPL115C	0	0	0.0594855305466238
YEL062W	0	0	0.0593900481540931
YFR013W	0	0	0.0592948717948718
YGR246C	0	0	0.0592
YDR034C	0	0	0.0591054313099042
YDR273W	0	0	0.0590111642743222
YGL061C	0	0	0.0589171974522293
YOR290C	0	0	0.0588235294117647
YKL116C	0	0	0.0587301587301587
YMR091C	0	0	0.0586370839936609
YOR308C	0	0	0.0585443037974684
YDR228C	0	0	0.0584518167456556
YNR015W	0	0	0.0583596214511041
YDR257C	0	1	0.0583596214511041
YOL005C	0	0	0.0582677165354331
YER161C	0	0	0.0581761006289308
YBR186W	0	0	0.0580847723704867
YDR006C	0	0	0.0579937304075235
YDL035C	0	0	0.0579029733959311
YBL103C	0	0	0.0578125
YLR181C	0	0	0.0577223088923557
YNL047C	0	0	0.0576323987538941
YER169W	0	0	0.057542768273717
YHR172W	0	0	0.0574534161490683
YNR026C	0	0	0.0573643410852713
YGL203C	0	0	0.0572755417956656
YCR012W	0	0	0.0571870170015456
YBR055C	0	0	0.0570987654320988
YDR325W	0	0	0.0570107858243451
YMR021C	0	0	0.0569230769230769
YIL151C	0	1	0.0569230769230769
YDL044C	0	0	0.0568356374807988
YHR144C	0	0	0.0567484662576687
YGL044C	0	0	0.0566615620214395
YHL009C	0	0	0.0565749235474006
YPR190C	0	0	0.0564885496183206
YOR249C	0	0	0.0564024390243902
YJL181W	0	1	0.0564024390243902
YER147C	0	0	0.0563165905631659
YML112W	0	0	0.0562310030395137
YFR019W	0	0	0.0561456752655539
YNL292W	0	0	0.0560606060606061
YNL325C	0	0	0.0559757942511346
YPR104C	0	0	0.0558912386706949
YLL032C	0	1	0.0558912386706949
YGL027C	0	0	0.0558069381598793
YKL010C	0	0	0.0557228915662651
YDL200C	0	0	0.0556390977443609
YJR112W	0	0	0.0555555555555556
YEL016C	0	0	0.055472263868066
YDR359C	0	0	0.0553892215568862
YGR276C	0	0	0.0553064275037369
YLR423C	0	0	0.0552238805970149
YLR223C	0	0	0.0551415797317437
YKR002W	0	0	0.0550595238095238
YLR224W	0	0	0.0549777117384844
YGR184C	0	0	0.0548961424332344
YJR141W	0	0	0.0548148148148148
YAL011W	0	0	0.0547337278106509
YGR198W	0	0	0.0546528803545052
YDR235W	0	0	0.0545722713864307
YLR238W	0	0	0.0544918998527246
YNL054W	0	0	0.0544117647058824
YDR515W	0	0	0.0543318649045521
YGL238W	0	0	0.0542521994134897
YLR430W	0	0	0.0541727672035139
YGL100W	0	0	0.054093567251462
YDR140W	0	0	0.054014598540146
YDR412W	0	0	0.053935860058309
YDR308C	0	0	0.0538573508005822
YPL045W	0	0	0.0537790697674419
YHR110W	0	0	0.0537010159651669
YPR105C	0	0	0.0536231884057971
YDR243C	0	0	0.0535455861070912
YPL138C	0	0	0.0534682080924856
YGR169C	0	0	0.0533910533910534
YGL254W	0	0	0.053314121037464
YJR084W	0	0	0.0532374100719424
YDR439W	0	0	0.0531609195402299
YNL039W	0	0	0.0530846484935438
YLR068W	0	0	0.0530085959885387
YGR192C	0	0	0.0529327610872675
YER177W	0	0	0.0528571428571429
YDR164C	0	0	0.0527817403708987
YHR073W	0	0	0.0527065527065527
YNL022C	0	0	0.0526315789473684
YDR189W	0	0	0.0525568181818182
YIR025W	0	0	0.0524822695035461
YDL170W	0	0	0.0524079320113314
YLL034C	0	0	0.0523338048090523
YKR005C	0	1	0.0523338048090523
YOR107W	0	0	0.0522598870056497
YJL084C	0	1	0.0522598870056497
YDR390C	0	0	0.0521861777150917
YMR127C	0	0	0.052112676056338
YDR480W	0	0	0.0520393811533052
YNR038W	0	0	0.0519662921348315
YHR127W	0	1	0.0519662921348315
YNL257C	0	0	0.0518934081346424
YDL084W	0	0	0.0518207282913165
YAL015C	0	0	0.0517482517482517
YLR277C	0	0	0.0516759776536313
YNL136W	0	0	0.0516039051603905
YIL156W	0	0	0.0515320334261838
YHR122W	0	0	0.0514603616133519
YOR210W	0	0	0.0513888888888889
YOR338W	0	0	0.0513176144244105
YPL213W	0	0	0.0512465373961219
YBR173C	0	0	0.0511756569847856
YBR276C	0	0	0.0511049723756906
YBR228W	0	0	0.0510344827586207
YKR063C	0	0	0.0509641873278237
YER029C	0	0	0.0508940852819807
YKR099W	0	0	0.0508241758241758
YJR030C	0	1	0.0508241758241758
YNL210W	0	0	0.0507544581618656
YGL064C	0	0	0.0506849315068493
YDR186C	0	1	0.0506849315068493
YBR081C	0	0	0.0506155950752394
YML038C	0	0	0.0505464480874317
YMR276W	0	0	0.0504774897680764
YIL021W	0	0	0.050408719346049
YGR072W	0	0	0.0503401360544218
YFL024C	0	0	0.0502717391304348
YHR178W	0	0	0.0502035278154681
YOR016C	0	0	0.0501355013550136
YLR078C	0	0	0.0500676589986468
YOL095C	0	0	0.05
YKL222C	0	1	0.05
YCR028C-A	0	0	0.0499325236167341
YOR028C	0	0	0.0498652291105121
YKL079W	0	0	0.0497981157469717
YKL074C	0	0	0.0497311827956989
YHR030C	0	0	0.0496644295302013
YNL106C	0	0	0.049597855227882
YJR055W	0	0	0.0495314591700134
YNR052C	0	0	0.0494652406417112
YDL043C	0	0	0.0493991989319092
YGL243W	0	0	0.0493333333333333
YCR016W	0	0	0.0492676431424767
YFR002W	0	0	0.0492021276595745
YGR098C	0	0	0.049136786188579
YJL076W	0	0	0.0490716180371353
YPL007C	0	0	0.0490066225165563
YJR104C	0	0	0.0489417989417989
YKL179C	0	0	0.0488771466314399
YDR065W	0	0	0.0488126649076517
YFR038W	0	1	0.0488126649076517
YNL031C	0	0	0.0487483530961792
YBL088C	0	0	0.0486842105263158
YBR257W	0	0	0.0486202365308804
YAL032C	0	0	0.0485564304461942
YBL034C	0	0	0.0484927916120577
YPR055W	0	0	0.0484293193717278
YML020W	0	1	0.0484293193717278
YLR189C	0	0	0.0483660130718954
YML071C	0	0	0.0483028720626632
YGR140W	0	0	0.0482398956975228
YER051W	0	0	0.0481770833333333
YDR335W	0	0	0.0481144343302991
YNL165W	0	1	0.0481144343302991
YBL052C	0	0	0.0480519480519481
YHR157W	0	0	0.0479896238651102
YPR178W	0	0	0.0479274611398964
YLR154C	0	0	0.0478654592496766
YLR044C	0	0	0.0478036175710594
YOR274W	0	0	0.047741935483871
YKR022C	0	0	0.047680412371134
YAL047C	0	0	0.0476190476190476
YOR328W	0	0	0.0475578406169666
YHR201C	0	0	0.0474967907573813
YLR260W	0	0	0.0474358974358974
YPR085C	0	1	0.0474358974358974
YKR060W	0	0	0.0473751600512164
YGR166W	0	0	0.0473145780051151
YLR455W	0	0	0.0472541507024266
YOR224C	0	0	0.0471938775510204
YKR027W	0	0	0.0471337579617834
YDR088C	0	0	0.0470737913486005
YER151C	0	0	0.0470139771283355
YNR059W	0	0	0.0469543147208122
YBR010W	0	0	0.0468948035487959
YMR247C	0	0	0.0468354430379747
YLR127C	0	0	0.0467762326169406
YDR108W	0	0	0.0467171717171717
YOR123C	0	0	0.0466582597730139
YGL033W	0	0	0.0465994962216625
YDR520C	0	1	0.0465994962216625
YER104W	0	0	0.0465408805031447
YGL233W	0	0	0.0464824120603015
YNL236W	0	0	0.0464240903387704
YMR172W	0	0	0.0463659147869674
YOR080W	0	0	0.0463078848560701
YAL026C	0	0	0.04625
YMR263W	0	0	0.0461922596754057
YGR104C	0	0	0.0461346633416459
YBL105C	0	0	0.0460772104607721
YNR012W	0	0	0.0460199004975124
YPR169W	0	0	0.0459627329192547
YLR055C	0	0	0.0459057071960298
YMR239C	0	0	0.0458488228004957
YER041W	0	1	0.0458488228004957
YER112W	0	0	0.0457920792079208
YDR333C	0	1	0.0457920792079208
YDL088C	0	0	0.0457354758961681
YLR049C	0	1	0.0457354758961681
YER075C	0	0	0.045679012345679
YGR213C	0	0	0.0456226880394575
YKL012W	0	0	0.0455665024630542
YOR216C	0	0	0.045510455104551
YPR164W	0	0	0.0454545454545455
YEL003W	0	0	0.045398773006135
YDL020C	0	0	0.045343137254902
YOL138C	0	0	0.0452876376988984
YPL217C	0	0	0.0452322738386308
YPL178W	0	0	0.0451770451770452
YML097C	0	0	0.0451219512195122
YKR079C	0	0	0.0450669914738124
YJL110C	0	0	0.0450121654501217
YEL055C	0	0	0.0449574726609964
YPL041C	0	0	0.0449029126213592
YMR198W	0	0	0.0448484848484848
YDR379W	0	0	0.0447941888619855
YKL059C	0	0	0.0447400241837969
YJL201W	0	0	0.0446859903381642
YGL172W	0	0	0.0446320868516285
YPR179C	0	0	0.0445783132530121
YIR023W	0	0	0.0445246690734055
YOR332W	0	0	0.0444711538461538
YHR085W	0	0	0.0444177671068427
YMR219W	0	0	0.0443645083932854
YAL041W	0	0	0.044311377245509
YER040W	0	0	0.0442583732057416
YML068W	0	0	0.044205495818399
YER149C	0	0	0.0441527446300716
YNL123W	0	0	0.0441001191895113
YLR387C	0	1	0.0441001191895113
YGL176C	0	1	0.0441001191895113
YNL076W	0	0	0.0440476190476191
YIL020C	0	0	0.0439952437574316
YPR052C	0	0	0.0439429928741093
YOL123W	0	0	0.0438908659549229
YDL239C	0	0	0.0438388625592417
YDR068W	0	1	0.0438388625592417
YAL010C	0	0	0.0437869822485207
YDL030W	0	0	0.0437352245862884
YDR305C	0	0	0.0436835891381346
YCR020C-A	0	0	0.0436320754716981
YIL061C	0	0	0.0435806831566549
YLR144C	0	0	0.0435294117647059
YDR393W	0	0	0.0434782608695652
YLR424W	0	0	0.0434272300469484
YDL240W	0	0	0.0433763188745604
YOL025W	0	0	0.0433255269320843
YCL039W	0	0	0.0432748538011696
YNL027W	0	0	0.0432242990654206
YER002W	0	0	0.0431738623103851
YDR083W	0	0	0.0431235431235431
YCL029C	0	0	0.0430733410942957
YMR039C	0	0	0.0430232558139535
YJR050W	0	0	0.0429732868757259
YHR182W	0	1	0.0429732868757259
YDR191W	0	0	0.04292343387471
YPL151C	0	0	0.0428736964078795
YER012W	0	0	0.0428240740740741
YDR302W	0	0	0.0427745664739884
YHL026C	0	1	0.0427745664739884
YCL011C	0	0	0.0427251732101617
YEL018W	0	0	0.0426758938869665
YJR077C	0	0	0.0426267281105991
YGR075C	0	0	0.0425776754890679
YLR176C	0	0	0.0425287356321839
YDR253C	0	0	0.0424799081515499
YFR034C	0	0	0.0424311926605505
YDR159W	0	0	0.0423825887743414
YDL048C	0	1	0.0423825887743414
YDR392W	0	0	0.0423340961098398
YPL077C	0	1	0.0423340961098398
YJL010C	0	0	0.0422857142857143
YJL085W	0	0	0.0422374429223744
YPR174C	0	1	0.0422374429223744
YKL086W	0	0	0.0421892816419612
YLR265C	0	0	0.0421412300683371
YBR089C-A	0	0	0.0420932878270762
YGL141W	0	0	0.0420454545454545
YLR330W	0	0	0.0419977298524404
YMR028W	0	0	0.0419501133786848
YIL046W	0	0	0.0419026047565119
YGR042W	0	0	0.0418552036199095
YCR054C	0	1	0.0418552036199095
YLR200W	0	0	0.0418079096045198
YBR091C	0	0	0.0417607223476298
YLR316C	0	0	0.0417136414881623
YDL040C	0	0	0.0416666666666667
YGL110C	0	1	0.0416666666666667
YNL313C	0	0	0.0416197975253093
YGL216W	0	0	0.0415730337078652
YGL122C	0	0	0.0415263748597082
YBL084C	0	0	0.0414798206278027
YGL210W	0	0	0.0414333706606943
YDR131C	0	0	0.0413870246085011
YBR289W	0	0	0.041340782122905
YKR008W	0	0	0.0412946428571429
YHR204W	0	0	0.0412486064659978
YDL122W	0	0	0.0412026726057906
YIL110W	0	0	0.0411568409343715
YER038C	0	0	0.0411111111111111
YDR472W	0	0	0.0410654827968923
YMR218C	0	0	0.041019955654102
YPL211W	0	0	0.0409745293466224
YJR075W	0	0	0.040929203539823
YDL177C	0	1	0.040929203539823
YJR070C	0	0	0.0408839779005525
YFL049W	0	0	0.0408388520971302
YPL129W	0	0	0.0407938257993385
YER179W	0	0	0.0407488986784141
YIL068C	0	0	0.0407040704070407
YIL002C	0	0	0.0406593406593407
YNL059C	0	0	0.0406147091108672
YIL105C	0	0	0.0405701754385965
YGL225W	0	0	0.04052573932092
YDR373W	0	0	0.0404814004376368
YLR212C	0	0	0.0404371584699454
YLR329W	0	0	0.0403930131004367
YNL227C	0	0	0.0403489640130862
YDR465C	0	0	0.0403050108932462
YPR162C	0	0	0.0402611534276387
YHR040W	0	0	0.0402173913043478
YPR031W	0	0	0.0401737242128122
YOR243C	0	0	0.0401301518438178
YMR227C	0	0	0.0400866738894908
YJR046W	0	0	0.04004329004329
YDR315C	0	0	0.04
YDR208W	0	0	0.0399568034557235
YML080W	0	0	0.0399137001078749
YNL215W	0	1	0.0399137001078749
YDR239C	0	1	0.0399137001078749
YDR130C	0	0	0.0398706896551724
YDR081C	0	0	0.0398277717976319
YPL039W	0	1	0.0398277717976319
YBR217W	0	0	0.0397849462365591
YDR448W	0	0	0.0397422126745435
YDR117C	0	1	0.0397422126745435
YGL111W	0	0	0.0396995708154506
YGR004W	0	0	0.0396570203644159
YMR270C	0	0	0.0396145610278373
YFR008W	0	0	0.039572192513369
YPR019W	0	0	0.0395299145299145
YHR046C	0	0	0.0394877267876201
YJR119C	0	0	0.0394456289978678
YKL173W	0	0	0.0394036208732694
YML036W	0	0	0.0393617021276596
YER137C	0	1	0.0393617021276596
YDL149W	0	0	0.0393198724760893
YLR381W	0	0	0.0392781316348195
YLR024C	0	0	0.039236479321315
YGR081C	0	0	0.0391949152542373
YJL024C	0	0	0.0391534391534392
YBL037W	0	0	0.0391120507399577
YMR213W	0	0	0.0390707497360085
YDR346C	0	0	0.0390295358649789
YAL001C	0	0	0.0389884088514226
YDR514C	0	1	0.0389884088514226
YOR372C	0	0	0.0389473684210526
YDR021W	0	0	0.0389064143007361
YDR179W-A	0	1	0.0389064143007361
YKL125W	0	0	0.0388655462184874
YPR029C	0	0	0.0388247639034627
YPR086W	0	0	0.0387840670859539
YMR075W	0	0	0.0387434554973822
YOL089C	0	0	0.0387029288702929
YLR117C	0	0	0.038662486938349
YGR089W	0	0	0.0386221294363257
YGL155W	0	0	0.0385818561001043
YDR395W	0	0	0.0385416666666667
YHR102W	0	0	0.0385015608740895
YLR425W	0	0	0.0384615384615385
YOL145C	0	0	0.0384215991692627
YOR061W	0	0	0.0383817427385892
YLR016C	0	0	0.0383419689119171
YGL098W	0	0	0.0383022774327122
YLR088W	0	0	0.0382626680455016
YGL067W	0	0	0.0382231404958678
YNL042W	0	0	0.0381836945304438
YHR133C	0	0	0.0381443298969072
YDL036C	0	0	0.0381050463439753
YDL139C	0	1	0.0381050463439753
YDR363W-A	0	0	0.0380658436213992
YMR187C	0	1	0.0380658436213992
YNR028W	0	1	0.0380658436213992
YNL229C	0	0	0.0380267214799589
YPR060C	0	0	0.0379876796714579
YOR017W	0	0	0.037948717948718
YNL295W	0	1	0.037948717948718
YER028C	0	0	0.0379098360655738
YDR075W	0	0	0.037871033776868
YDR282C	0	1	0.037871033776868
YJR049C	0	0	0.0378323108384458
YDR420W	0	0	0.0377936670071502
YMR310C	0	0	0.0377551020408163
YOL044W	0	0	0.0377166156982671
YDL212W	0	0	0.0376782077393075
YDR017C	0	0	0.0376398779247202
YDR132C	0	1	0.0376398779247202
YJL126W	0	1	0.0376398779247202
YDL185W	0	0	0.0376016260162602
YBL054W	0	0	0.0375634517766497
YLR007W	0	0	0.037525354969574
YGR274C	0	0	0.0374873353596758
YDR317W	0	0	0.0374493927125506
YDL156W	0	1	0.0374493927125506
YFL002C	0	0	0.0374115267947422
YLR435W	0	0	0.0373737373737374
YLR011W	0	0	0.0373360242179617
YNL192W	0	0	0.0372983870967742
YLR314C	0	0	0.0372608257804632
YOR279C	0	0	0.0372233400402414
YDR120C	0	0	0.0371859296482412
YLR221C	0	0	0.03714859437751
YDR182W	0	0	0.037111334002006
YLR035C	0	0	0.0370741482965932
YML099C	0	0	0.037037037037037
YLR449W	0	0	0.037
YGR153W	0	1	0.037
YHR207C	0	1	0.037
YHR111W	0	0	0.036963036963037
YGL049C	0	0	0.0369261477045908
YDL189W	0	0	0.036889332003988
YCR018C	0	0	0.0368525896414343
YLR321C	0	0	0.03681592039801
YKR038C	0	0	0.036779324055666
YMR177W	0	0	0.0367428003972195
YDL211C	0	1	0.0367428003972195
YEL029C	0	0	0.0367063492063492
YLR403W	0	0	0.0366699702675917
YOR269W	0	0	0.0366336633663366
YGL227W	0	0	0.0365974282888229
YLR039C	0	0	0.0365612648221344
YFL031W	0	0	0.0365251727541955
YDR488C	0	0	0.0364891518737673
YPL258C	0	0	0.0364532019704433
YPL133C	0	0	0.0364173228346457
YLL008W	0	0	0.0363815142576204
YBR049C	0	0	0.0363457760314342
YJL146W	0	0	0.0363101079489696
YDR219C	0	0	0.0362745098039216
YDL205C	0	0	0.0362389813907933
YHR070W	0	0	0.0362035225048924
YNL212W	0	1	0.0362035225048924
YDR007W	0	0	0.0361681329423265
YOR092W	0	0	0.0361328125
YGL190C	0	0	0.0360975609756098
YNL272C	0	0	0.0360623781676413
YDR469W	0	0	0.0360272638753651
YDR267C	0	1	0.0360272638753651
YER157W	0	0	0.0359922178988327
YJL031C	0	0	0.0359572400388727
YMR067C	0	0	0.0359223300970874
YJL087C	0	0	0.0358874878758487
YGR071C	0	1	0.0358874878758487
YDR224C	0	0	0.0358527131782946
YGL016W	0	0	0.0358180058083253
YPL120W	0	0	0.0357833655705996
YKL068W	0	0	0.0357487922705314
YFR028C	0	0	0.0357142857142857
YPL146C	0	0	0.0356798457087753
YPL155C	0	0	0.035645472061657
YIR018W	0	0	0.0356111645813282
YHR013C	0	0	0.0355769230769231
YML013W	0	0	0.0355427473583093
YPL253C	0	0	0.0355086372360845
YCL045C	0	1	0.0355086372360845
YGR155W	0	0	0.0354745925215724
YIL083C	0	0	0.0354406130268199
YDR213W	0	0	0.0354066985645933
YFL007W	0	0	0.0353728489483748
YGL232W	0	0	0.0353390639923591
YDR192C	0	0	0.0353053435114504
YPL051W	0	0	0.0352716873212583
YGR158C	0	0	0.0352380952380952
YHL023C	0	1	0.0352380952380952
YLR407W	0	1	0.0352380952380952
YER042W	0	0	0.0352045670789724
YPR022C	0	1	0.0352045670789724
YML082W	0	0	0.035171102661597
YDL045C	0	0	0.0351377018043685
YLR098C	0	0	0.0351043643263757
YBR281C	0	0	0.0350710900473934
YMR307W	0	0	0.0350378787878788
YDR399W	0	0	0.0350047303689688
YKR064W	0	1	0.0350047303689688
YGR195W	0	0	0.0349716446124764
YBR042C	0	0	0.0349386213408876
YJR082C	0	0	0.0349056603773585
YOL018C	0	0	0.0348727615457116
YML017W	0	1	0.0348727615457116
YHR034C	0	0	0.0348399246704331
YOR138C	0	0	0.0348071495766698
YER144C	0	0	0.0347744360902256
YGR007W	0	0	0.0347417840375587
YLR002C	0	0	0.0347091932457786
YMR086W	0	1	0.0347091932457786
YOL146W	0	0	0.0346766635426429
YAL033W	0	0	0.0346441947565543
YKR010C	0	0	0.0346117867165575
YBR271W	0	0	0.0345794392523364
YDR362C	0	0	0.034547152194211
YNL267W	0	0	0.0345149253731343
YIR004W	0	0	0.0344827586206897
YBR123C	0	0	0.0344506517690875
YKL021C	0	0	0.0344186046511628
YGR078C	0	0	0.0343866171003717
YER100W	0	0	0.0343546889507892
YDR137W	0	0	0.0343228200371058
YOR358W	0	0	0.0342910101946247
YLR396C	0	0	0.0342592592592593
YDL047W	0	0	0.0342275670675301
YMR228W	0	0	0.0341959334565619
YNL008C	0	0	0.0341643582640813
YHR055C	0	0	0.0341328413284133
YGL213C	0	0	0.0341013824884793
YLR033W	0	0	0.0340699815837937
YGL247W	0	0	0.0340386384544618
YGL019W	0	0	0.0340073529411765
YDR404C	0	0	0.0339761248852158
YCL026C-A	0	0	0.0339449541284404
YKR025W	0	0	0.0339138405132906
YJR054W	0	1	0.0339138405132906
YDL150W	0	0	0.0338827838827839
YIL091C	0	1	0.0338827838827839
YLR215C	0	0	0.0338517840805123
YDR416W	0	0	0.0338208409506399
YBR288C	0	0	0.0337899543378995
YGL023C	0	0	0.0337591240875912
YML114C	0	0	0.0337283500455789
YDR084C	0	0	0.0336976320582878
YNL026W	0	0	0.0336669699727025
YGR267C	0	0	0.0336363636363636
YGR154C	0	0	0.033605812897366
YIL166C	0	0	0.0335753176043557
YDR165W	0	0	0.0335448776065277
YNL153C	0	0	0.0335144927536232
YLR254C	0	0	0.0334841628959276
YIL092W	0	1	0.0334841628959276
YHR121W	0	0	0.0334538878842676
YDR372C	0	0	0.033423667570009
YKL213C	0	0	0.0333935018050542
YMR223W	0	0	0.0333633904418395
YDR201W	0	0	0.0333333333333333
YGR010W	0	0	0.0333033303330333
YDR505C	0	1	0.0333033303330333
YPR073C	0	0	0.033273381294964
YML127W	0	0	0.0332434860736747
YMR231W	0	0	0.033213644524237
YNL181W	0	1	0.033213644524237
YGR229C	0	0	0.0331838565022422
YGL162W	0	0	0.0331541218637993
YOR363C	0	0	0.0331244404655327
YDR111C	0	1	0.0331244404655327
YDR059C	0	0	0.0330948121645796
YBR260C	0	0	0.033065236818588
YLR128W	0	0	0.0330357142857143
YDR057W	0	0	0.0330062444246209
YBR152W	0	0	0.0329768270944742
YPL228W	0	0	0.0329474621549421
YJL023C	0	1	0.0329474621549421
YDL053C	0	1	0.0329474621549421
YHR043C	0	0	0.0329181494661922
YGR129W	0	0	0.0328888888888889
YGR180C	0	0	0.0328596802841918
YPR129W	0	0	0.0328305235137533
YHR036W	0	0	0.0328014184397163
YDR099W	0	0	0.0327723649247121
YBL033C	0	0	0.0327433628318584
YMR004W	0	0	0.0327144120247569
YBR275C	0	0	0.0326855123674912
YER184C	0	1	0.0326855123674912
YDR423C	0	0	0.0326566637246249
YJR130C	0	0	0.0326278659611993
YPL112C	0	0	0.0325991189427313
YLR357W	0	0	0.0325704225352113
YDR244W	0	0	0.0325417766051011
YBR103W	0	0	0.0325131810193322
YMR077C	0	0	0.0324846356453029
YDL197C	0	0	0.0324561403508772
YDL111C	0	0	0.0324276950043821
YBR090C	0	1	0.0324276950043821
YJR022W	0	0	0.032399299474606
YLR266C	0	0	0.0323709536307962
YGR211W	0	0	0.0323426573426573
YBL014C	0	0	0.0323144104803493
YOR077W	0	1	0.0323144104803493
YHR163W	0	0	0.0322862129144852
YJL164C	0	0	0.032258064516129
YJL184W	0	0	0.0322299651567944
YPR180W	0	0	0.0322019147084421
YIL131C	0	0	0.0321739130434783
YOR162C	0	0	0.0321459600347524
YKR021W	0	1	0.0321459600347524
YPL011C	0	0	0.0321180555555556
YCR082W	0	0	0.0320901994796184
YJL197W	0	1	0.0320901994796184
YBR128C	0	0	0.0320623916811092
YNL036W	0	0	0.032034632034632
YOR172W	0	0	0.0320069204152249
YDL024C	0	0	0.0319792566983578
YDR463W	0	0	0.0319516407599309
YFL023W	0	0	0.0319240724762727
YDL135C	0	0	0.0318965517241379
YNL163C	0	0	0.0318690783807063
YBL010C	0	1	0.0318690783807063
YBL029W	0	1	0.0318690783807063
YGR037C	0	0	0.03184165232358
YGR091W	0	0	0.0318142734307825
YOR110W	0	0	0.031786941580756
YDR047W	0	0	0.0317596566523605
YDR478W	0	0	0.0317324185248714
YFL028C	0	0	0.0317052270779777
YDL125C	0	0	0.0316780821917808
YAL009W	0	0	0.0316509837467921
YLR456W	0	1	0.0316509837467921
YDL233W	0	1	0.0316509837467921
YCR034W	0	0	0.0316239316239316
YKR083C	0	0	0.031596925704526
YBR094W	0	1	0.031596925704526
YDL176W	0	1	0.031596925704526
YNR009W	0	0	0.0315699658703072
YBR030W	0	0	0.0315430520034101
YHL038C	0	0	0.0315161839863714
YAL005C	0	0	0.0314893617021277
YER172C	0	0	0.0314625850340136
YFR009W	0	0	0.0314358538657604
YOL116W	0	0	0.0314091680814941
YOR141C	0	1	0.0314091680814941
YHR120W	0	0	0.0313825275657337
YBL079W	0	0	0.0313559322033898
YDR482C	0	1	0.0313559322033898
YOR048C	0	0	0.0313293818797629
YDL085C-A	0	1	0.0313293818797629
YBR085C-A	0	1	0.0313293818797629
YBL059C-A	0	1	0.0313293818797629
YNL162W-A	0	1	0.0313293818797629
YCL026C-B	0	1	0.0313293818797629
YKL160W	0	0	0.0313028764805415
YDR332W	0	1	0.0313028764805415
YIR011C	0	0	0.0312764158918005
YLR148W	0	0	0.03125
YDR370C	0	1	0.03125
YDR160W	0	0	0.0312236286919831
YHR081W	0	0	0.0311973018549747
YNR032W	0	0	0.0311710193765796
YER107C	0	0	0.0311447811447811
YER032W	0	0	0.0311185870479394
YJL209W	0	0	0.0310924369747899
YAL056W	0	0	0.0310663308144416
YGR233C	0	0	0.0310402684563758
YFL037W	0	0	0.0310142497904443
YBR082C	0	0	0.0309882747068677
YMR220W	0	0	0.0309623430962343
YDR487C	0	0	0.0309364548494983
YGL003C	0	0	0.0309106098579783
YBR236C	0	0	0.0308848080133556
YBR252W	0	0	0.0308590492076731
YGL119W	0	0	0.0308333333333333
YFR005C	0	0	0.0308076602830974
YAL007C	0	0	0.0307820299500832
YIL112W	0	0	0.0307564422277639
YNL286W	0	0	0.0307308970099668
YAL025C	0	0	0.0307053941908714
YDR054C	0	0	0.0306799336650083
YER140W	0	1	0.0306799336650083
YJR031C	0	0	0.0306545153272577
YHR216W	0	0	0.0306291390728477
YGL184C	0	0	0.0306038047973532
YBL071W-A	0	0	0.0305785123966942
YGR197C	0	0	0.0305532617671346
YOR275C	0	0	0.0305280528052805
YJR021C	0	0	0.0305028854080791
YMR288W	0	0	0.0304777594728171
YBR165W	0	0	0.0304526748971193
YLR275W	0	0	0.0304276315789474
YKR029C	0	0	0.0304026294165982
YNR048W	0	0	0.0303776683087028
YDL112W	0	0	0.0303527481542248
YBL085W	0	0	0.030327868852459
YGL124C	0	0	0.0303030303030303
YJL203W	0	0	0.030278232405892
YDR303C	0	0	0.0302534750613246
YDL141W	0	0	0.0302287581699346
YOR260W	0	0	0.0302040816326531
YJR076C	0	0	0.0301794453507341
YIR005W	0	0	0.0301548492257539
YNL108C	0	0	0.0301302931596091
YGR058W	0	1	0.0301302931596091
YGL170C	0	0	0.0301057770545159
YAR019C	0	0	0.0300813008130081
YHR129C	0	0	0.0300568643379366
YIL036W	0	0	0.0300324675324675
YER129W	0	0	0.0300081103000811
YER011W	0	0	0.0299837925445705
YJL029C	0	0	0.0299595141700405
YPL195W	0	0	0.0299352750809061
YAL048C	0	0	0.0299110751818917
YDR128W	0	1	0.0299110751818917
YPL016W	0	0	0.0298869143780291
YDR291W	0	1	0.0298869143780291
YCR099C	0	1	0.0298869143780291
YDR170C	0	0	0.029862792574657
YFL013C	0	0	0.0298387096774194
YLR155C	0	0	0.0298146655922643
YOR258W	0	1	0.0298146655922643
YGR275W	0	0	0.0297906602254428
YNL311C	0	0	0.0297666934835076
YJL162C	0	1	0.0297666934835076
YOR197W	0	0	0.0297427652733119
YBR170C	0	0	0.029718875502008
YPL144W	0	0	0.0296950240770466
YBR029C	0	0	0.0296712109061748
YLR244C	0	0	0.0296474358974359
YLR094C	0	0	0.0296236989591673
YJL056C	0	0	0.0296
YDL183C	0	1	0.0296
YMR186W	0	0	0.0295763389288569
YBL061C	0	0	0.0295527156549521
YPL254W	0	0	0.0295291300877893
YPL191C	0	1	0.0295291300877893
YBL060W	0	1	0.0295291300877893
YKR055W	0	0	0.0295055821371611
YMR313C	0	0	0.0294820717131474
YNR010W	0	0	0.0294585987261147
YOR115C	0	0	0.0294351630867144
YMR176W	0	0	0.0294117647058824
YER034W	0	1	0.0294117647058824
YDR464W	0	0	0.0293884034948372
YBL067C	0	1	0.0293884034948372
YDL070W	0	1	0.0293884034948372
YKR041W	0	1	0.0293884034948372
YOR069W	0	0	0.0293650793650794
YPL093W	0	0	0.0293417922283902
YGR126W	0	1	0.0293417922283902
YBL004W	0	0	0.0293185419968304
YBL036C	0	0	0.0292953285827395
YNL164C	0	0	0.0292721518987342
YDR295C	0	0	0.0292490118577075
YBL024W	0	0	0.0292259083728278
YBR150C	0	1	0.0292259083728278
YMR012W	0	0	0.0292028413575375
YGR199W	0	0	0.029179810725552
YLR097C	0	0	0.0291568163908589
YBR167C	0	0	0.0291338582677165
YAR014C	0	0	0.029110936270653
YBR188C	0	0	0.0290880503144654
YLR301W	0	0	0.0290652003142184
YDL129W	0	1	0.0290652003142184
YOR211C	0	0	0.0290423861852433
YOR256C	0	0	0.0290196078431373
YDR452W	0	0	0.0289968652037618
YDR026C	0	1	0.0289968652037618
YLL021W	0	0	0.028974158183242
YBL018C	0	0	0.0289514866979656
YDR540C	0	1	0.0289514866979656
YLR131C	0	0	0.0289288506645817
YAL020C	0	0	0.02890625
YPR065W	0	0	0.0288836846213895
YBR248C	0	0	0.0288611544461778
YAL013W	0	0	0.0288386593920499
YGR013W	0	0	0.028816199376947
YLR166C	0	0	0.0287937743190661
YAL002W	0	0	0.0287713841368585
YDL144C	0	1	0.0287713841368585
YDR177W	0	0	0.0287490287490287
YPR185W	0	0	0.0287267080745342
YJL165C	0	0	0.0287044220325834
YGL185C	0	0	0.0286821705426357
YMR287C	0	0	0.0286599535243997
YOR156C	0	0	0.0286377708978328
YNL224C	0	1	0.0286377708978328
YKR096W	0	1	0.0286377708978328
YDR331W	0	0	0.02861562258314
YGL250W	0	1	0.02861562258314
YGL009C	0	0	0.0285935085007728
YPR040W	0	0	0.0285714285714286
YFL044C	0	0	0.0285493827160494
YHL022C	0	0	0.0285273708558211
YGR009C	0	0	0.0285053929121726
YKL069W	0	1	0.0285053929121726
YAL029C	0	0	0.0284834488067744
YOR095C	0	0	0.0284615384615385
YDR451C	0	0	0.0284396617986164
YDL051W	0	0	0.0284178187403994
YHR137W	0	0	0.0283960092095165
YER174C	0	0	0.0283742331288344
YOR101W	0	0	0.0283524904214559
YPL214C	0	0	0.0283307810107198
YDR323C	0	0	0.0283091048201989
YDR005C	0	0	0.0282874617737003
YGR048W	0	0	0.0282658517952636
YML081W	0	1	0.0282658517952636
YDR410C	0	0	0.0282442748091603
YDR527W	0	0	0.0282227307398932
YDL201W	0	0	0.0282012195121951
YPR051W	0	0	0.0281797410510282
YBL028C	0	0	0.028158295281583
YHR132W-A	0	1	0.028158295281583
YNL172W	0	0	0.0281368821292776
YLR096W	0	0	0.0281155015197568
YLR067C	0	0	0.0280941533788914
YEL038W	0	1	0.0280941533788914
YKL205W	0	0	0.0280728376327769
YBR054W	0	1	0.0280728376327769
YDR351W	0	0	0.0280515542077331
YIL003W	0	0	0.028030303030303
YJL095W	0	0	0.0280090840272521
YPL075W	0	0	0.0279878971255673
YML106W	0	0	0.0279667422524565
YPR081C	0	0	0.0279456193353474
YBL021C	0	0	0.0279245283018868
YGR251W	0	0	0.0279034690799397
YER101C	0	1	0.0279034690799397
YMR014W	0	0	0.0278824415975885
YMR208W	0	0	0.0278614457831325
YGR113W	0	0	0.0278404815650865
YKR056W	0	0	0.0278195488721805
YLR319C	0	0	0.0277986476333584
YLR231C	0	0	0.0277777777777778
YHR197W	0	0	0.0277569392348087
YPL157W	0	0	0.027736131934033
YNL277W	0	0	0.0277153558052434
YOR206W	0	0	0.0276946107784431
YEL007W	0	1	0.0276946107784431
YAL035W	0	0	0.0276738967838444
YBL026W	0	0	0.0276532137518685
YLR328W	0	0	0.0276325616131441
YBR057C	0	0	0.0276119402985075
YBR007C	0	1	0.0276119402985075
YBR155W	0	0	0.0275913497390007
YHR061C	0	0	0.0275707898658718
YHR107C	0	0	0.0275502606105733
YPR186C	0	0	0.0275297619047619
YNL050C	0	1	0.0275297619047619
YMR093W	0	0	0.0275092936802974
YHR058C	0	0	0.0274888558692422
YMR016C	0	0	0.0274684484038604
YNL127W	0	0	0.0274480712166172
YNL068C	0	0	0.0274277242401779
YER008C	0	0	0.0274074074074074
YHR062C	0	0	0.0273871206513694
YNL133C	0	0	0.0273668639053254
YAL058W	0	0	0.0273466371027347
YIL040W	0	0	0.0273264401772526
YIL095W	0	0	0.0273062730627306
YPL175W	0	0	0.0272861356932153
YJL088W	0	0	0.0272660280029477
YDR103W	0	0	0.0272459499263623
YMR280C	0	0	0.0272259013980868
YAL055W	0	0	0.0272058823529412
YKL006C-A	0	0	0.0271858927259368
YAR018C	0	0	0.0271659324522761
YGR162W	0	0	0.0271460014673514
YLR086W	0	0	0.0271260997067449
YOR213C	0	0	0.0271062271062271
YGR090W	0	0	0.027086383601757
YOR265W	0	0	0.0270665691294806
YGR024C	0	0	0.027046783625731
YFL021W	0	0	0.027027027027027
YAL031C	0	0	0.027007299270073
YGL040C	0	0	0.0269876002917578
YOR051C	0	1	0.0269876002917578
YJL055W	0	1	0.0269876002917578
YHR041C	0	0	0.0269679300291545
YMR025W	0	0	0.0269482884195193
YLR233C	0	0	0.0269286754002911
YAL043C	0	0	0.0269090909090909
YNL199C	0	0	0.0268895348837209
YOL064C	0	0	0.0268700072621641
YDR110W	0	0	0.0268505079825835
YBR154C	0	0	0.0268310369833212
YHR101C	0	0	0.0268115942028985
YMR128W	0	0	0.0267921795800145
YDR354W	0	0	0.0267727930535456
YGL201C	0	0	0.0267534345625452
YAL036C	0	0	0.0267341040462428
YNL223W	0	0	0.0267148014440433
YCR020W-B	0	0	0.0266955266955267
YGL026C	0	0	0.026676279740447
YMR281W	0	0	0.026657060518732
YGR056W	0	0	0.0266378689704824
YLR453C	0	0	0.0266187050359712
YDR389W	0	0	0.0265995686556434
YMR207C	0	0	0.0265804597701149
YBR176W	0	0	0.0265613783201723
YJL125C	0	0	0.0265423242467719
YGL158W	0	0	0.0265232974910394
YMR244C-A	0	1	0.0265232974910394
YGL017W	0	0	0.0265042979942693
YLL004W	0	0	0.0264853256979241
YPL064C	0	1	0.0264853256979241
YGR017W	0	1	0.0264853256979241
YFL010C	0	1	0.0264853256979241
YLR228C	0	0	0.0264663805436338
YML023C	0	0	0.0264474624731951
YNL016W	0	0	0.0264285714285714
YBL080C	0	0	0.0264097073518915
YLR272C	0	0	0.0263908701854494
YPR107C	0	0	0.0263720598717035
YGR093W	0	1	0.0263720598717035
YLR247C	0	1	0.0263720598717035
YKL214C	0	0	0.0263532763532764
YKL203C	0	0	0.0263345195729537
YDR184C	0	0	0.0263157894736842
YOL029C	0	1	0.0263157894736842
YDR089W	0	0	0.0262970859985785
YMR113W	0	0	0.0262784090909091
YAL059W	0	0	0.0262597586941093
YJL071W	0	0	0.026241134751773
YER105C	0	0	0.0262225372076541
YKL135C	0	0	0.0262039660056657
YLR451W	0	0	0.0261854210898797
YDR414C	0	0	0.0261669024045262
YNL090W	0	0	0.0261484098939929
YCR095C	0	1	0.0261484098939929
YOR207C	0	0	0.0261299435028249
YDR422C	0	0	0.0261115031757234
YMR299C	0	0	0.0260930888575458
YIL145C	0	0	0.0260747004933051
YDL231C	0	0	0.026056338028169
YLR438W	0	0	0.0260380014074595
YPR093C	0	0	0.0260196905766526
YBL047C	0	0	0.0260014054813774
YPL212C	0	0	0.0259831460674157
YHL029C	0	0	0.0259649122807018
YGL095C	0	0	0.0259467040673212
YDL227C	0	0	0.0259285213735109
YAL021C	0	0	0.0259103641456583
YDR530C	0	0	0.0258922323303009
YOR057W	0	0	0.0258741258741259
YPL268W	0	0	0.0258560447239693
YJL081C	0	0	0.0258379888268156
YDL006W	0	0	0.0258199581297976
YDR449C	0	0	0.0258019525801953
YNL030W	0	0	0.0257839721254355
YDL236W	0	0	0.0257660167130919
YKR084C	0	0	0.0257480862908838
YGR205W	0	1	0.0257480862908838
YMR079W	0	0	0.0257301808066759
YCL001W	0	0	0.0257123002084781
YMR315W	0	1	0.0257123002084781
YHR165C	0	0	0.0256944444444444
YOR337W	0	0	0.025676613462873
YBR058C	0	0	0.0256588072122053
YDR098C	0	0	0.0256410256410256
YIL008W	0	0	0.0256232686980609
YIL130W	0	1	0.0256232686980609
YBR129C	0	0	0.0256055363321799
YMR318C	0	0	0.0255878284923928
YJR147W	0	0	0.0255701451278507
YGR116W	0	0	0.0255524861878453
YML014W	0	0	0.0255348516218081
YBR145W	0	0	0.0255172413793103
YKR072C	0	0	0.025499655410062
YBR112C	0	0	0.0254820936639118
YPL001W	0	0	0.0254645560908465
YNL118C	0	0	0.0254470426409904
YGL066W	0	0	0.0254295532646048
YNL180C	0	0	0.0254120879120879
YPR176C	0	0	0.0253946465339739
YAL017W	0	0	0.0253772290809328
YDR028C	0	0	0.0253598355037697
YDR330W	0	0	0.0253424657534247
YOR171C	0	0	0.0253251197809719
YNL038W	0	0	0.0253077975376197
YNL124W	0	0	0.0252904989747095
YOL076W	0	0	0.0252732240437158
YDR353W	0	0	0.0252559726962457
YAL016W	0	0	0.0252387448840382
YJL122W	0	0	0.0252215405589639
YPR173C	0	0	0.0252043596730245
YBL032W	0	0	0.0251872021783526
YFR041C	0	0	0.0251700680272109
YDR087C	0	0	0.0251529571719918
YGR178C	0	0	0.0251358695652174
YGL125W	0	0	0.0251188051595384
YDR167W	0	0	0.0251017639077341
YGL090W	0	0	0.0250847457627119
YGL116W	0	0	0.0250677506775068
YKR018C	0	1	0.0250677506775068
YGR100W	0	0	0.025050778605281
YJR138W	0	1	0.025050778605281
YBR175W	0	0	0.0250338294993234
YPL070W	0	0	0.0250169033130494
YDL001W	0	1	0.0250169033130494
YNL316C	0	0	0.025
YKL048C	0	0	0.024983119513842
YAL022C	0	0	0.0249662618083671
YMR009W	0	0	0.0249494268374916
YFL025C	0	0	0.0249326145552561
YHR100C	0	1	0.0249326145552561
YCR060W	0	0	0.0249158249158249
YOR030W	0	0	0.0248990578734859
YBL020W	0	0	0.0248823133826496
YKR028W	0	0	0.0248655913978495
YIR017C	0	0	0.0248488918737408
YIL134W	0	0	0.0248322147651007
YGL168W	0	0	0.0248155600268276
YNL091W	0	0	0.024798927613941
YDR198C	0	0	0.0247823174815807
YIL017C	0	0	0.0247657295850067
YBR119W	0	0	0.0247491638795987
YIL085C	0	0	0.0247326203208556
YKL072W	0	1	0.0247326203208556
YBR036C	0	0	0.0247160988643955
YOR295W	0	0	0.0246995994659546
YLR362W	0	0	0.0246831220813876
YAL014C	0	0	0.0246666666666667
YBR095C	0	0	0.0246502331778814
YPL043W	0	0	0.0246338215712383
YLR248W	0	0	0.0246174318030605
YPL202C	0	0	0.0246010638297872
YKL053C-A	0	0	0.0245847176079734
YJR025C	0	0	0.0245683930942895
YAL023C	0	0	0.0245520902455209
YBL068W	0	0	0.0245358090185676
YOR349W	0	0	0.024519549370444
YER031C	0	0	0.0245033112582781
YDR158W	0	0	0.0244870946393117
YOR106W	0	0	0.0244708994708995
YPL026C	0	0	0.0244547257105089
YJR061W	0	1	0.0244547257105089
YGR125W	0	1	0.0244547257105089
YCL014W	0	0	0.0244385733157199
YDR179C	0	0	0.0244224422442244
YLR095C	0	0	0.0244063324538259
YOR352W	0	1	0.0244063324538259
YDR292C	0	0	0.024390243902439
YAL030W	0	0	0.0243741765480896
YBL051C	0	0	0.0243581303489138
YPL166W	0	0	0.0243421052631579
YIL115C	0	0	0.0243261012491782
YJL091C	0	0	0.0243101182654402
YNL245C	0	0	0.0242941562705187
YBR166C	0	0	0.0242782152230971
YPL065W	0	0	0.0242622950819672
YER082C	0	0	0.0242463958060288
YML064C	0	0	0.0242305173542895
YIL084C	0	0	0.0242146596858639
YDR336W	0	1	0.0242146596858639
YMR211W	0	0	0.0241988227599738
YMR164C	0	0	0.0241830065359477
YBR179C	0	0	0.0241672109732201
YJL129C	0	0	0.0241514360313316
YKL130C	0	0	0.0241356816699282
YBR133C	0	0	0.0241199478487614
YNR058W	0	0	0.0241042345276873
YDL076C	0	0	0.0240885416666667
YHR006W	0	0	0.0240728692257645
YNR034W	0	0	0.0240572171651495
YKL166C	0	0	0.0240415854450942
YBR008C	0	0	0.024025974025974
YPL181W	0	0	0.0240103828682674
YFL017C	0	0	0.0239948119325551
YGR218W	0	0	0.0239792611795204
YEL032W	0	0	0.0239637305699482
YJL041W	0	0	0.0239482200647249
YBR065C	0	0	0.0239327296248383
YBL025W	0	0	0.0239172592113769
YDL126C	0	0	0.0239018087855297
YDL002C	0	0	0.0238863783085862
YAL028W	0	0	0.0238709677419355
YDL132W	0	0	0.0238555770470664
YDR078C	0	0	0.023840206185567
YAL063C	0	0	0.0238248551191243
YBL093C	0	0	0.0238095238095238
YNL329C	0	0	0.0237942122186495
YBR043C	0	0	0.0237789203084833
YHR181W	0	0	0.0237636480411047
YLR114C	0	0	0.0237483953786906
YPR139C	0	0	0.0237331622835151
YJL058C	0	0	0.0237179487179487
YML012W	0	0	0.0237027546444587
YIL053W	0	0	0.0236875800256082
YLR058C	0	0	0.0236724248240563
YAL003W	0	0	0.0236572890025575
YLR082C	0	0	0.0236421725239617
YDL148C	0	0	0.0236270753512133
YPL083C	0	0	0.0236119974473516
YGR268C	0	0	0.0235969387755102
YOR209C	0	0	0.0235818992989165
YOL056W	0	1	0.0235818992989165
YLR014C	0	0	0.0235668789808917
YOL108C	0	0	0.0235518777848504
YCR093W	0	0	0.0235368956743003
YNL251C	0	0	0.0235219326128417
YLR151C	0	1	0.0235219326128417
YKL033W	0	1	0.0235219326128417
YDR153C	0	0	0.0235069885641677
YJR042W	0	0	0.0234920634920635
YAL012W	0	0	0.0234771573604061
YJL072C	0	0	0.0234622701331642
YER134C	0	1	0.0234622701331642
YDR301W	0	0	0.023447401774398
YIL031W	0	0	0.0234325522482584
YOR262W	0	1	0.0234325522482584
YPR133C	0	0	0.0234177215189873
YEL047C	0	0	0.0234029095509171
YBR211C	0	0	0.0233881163084703
YDR141C	0	0	0.0233733417561592
YBL005W	0	0	0.0233585858585859
YML079W	0	1	0.0233585858585859
YKR001C	0	0	0.0233438485804416
YPL091W	0	0	0.0233291298865069
YHR009C	0	1	0.0233291298865069
YKL134C	0	0	0.0233144297416509
YDL219W	0	0	0.0232997481108312
YJL100W	0	0	0.0232850849590938
YMR277W	0	0	0.0232704402515723
YLR046C	0	1	0.0232704402515723
YFR029W	0	0	0.0232558139534884
YBR142W	0	0	0.0232412060301508
YLR409C	0	0	0.0232266164469554
YJR048W	0	0	0.0232120451693852
YER139C	0	1	0.0232120451693852
YML051W	0	0	0.0231974921630094
YNL021W	0	0	0.0231829573934837
YIL122W	0	0	0.0231684408265498
YAR050W	0	0	0.023153942428035
YAL053W	0	0	0.0231394621638524
YIL014W	0	0	0.023125
YBL006C	0	0	0.0231105559025609
YBL097W	0	0	0.0230961298377029
YGL092W	0	0	0.0230817217716781
YBR066C	0	0	0.0230673316708229
YKL095W	0	0	0.0230529595015576
YHR042W	0	0	0.0230386052303861
YGL073W	0	0	0.0230242688238955
YGL005C	0	0	0.0230099502487562
YLR385C	0	0	0.0229956494717216
YPL128C	0	0	0.0229813664596273
YGR271W	0	0	0.0229671011793917
YIL038C	0	0	0.0229528535980149
YLR227C	0	0	0.022938623682579
YPL047W	0	0	0.0229244114002478
YKL038W	0	0	0.0229102167182663
YLR071C	0	0	0.0228960396039604
YGL194C	0	0	0.0228818800247372
YNL155W	0	1	0.0228818800247372
YJL099W	0	0	0.0228677379480841
YGL226C-A	0	0	0.0228536133415689
YHR079C	0	0	0.0228395061728395
YFL046W	0	1	0.0228395061728395
YGL071W	0	0	0.0228254164096237
YNL128W	0	0	0.0228113440197287
YNR027W	0	0	0.0227972889710413
YKL183W	0	1	0.0227972889710413
YOR179C	0	0	0.0227832512315271
YBR045C	0	0	0.0227692307692308
YDL052C	0	0	0.0227552275522755
YDR254W	0	0	0.0227412415488629
YOL130W	0	0	0.0227272727272727
YAL040C	0	0	0.0227133210558625
YAL062W	0	0	0.0226993865030675
YER030W	0	0	0.0226854690374004
YOR064C	0	0	0.022671568627451
YER163C	0	1	0.022671568627451
YGL004C	0	0	0.0226576852418861
YDR286C	0	1	0.0226576852418861
YOR078W	0	0	0.0226438188494492
YBR063C	0	1	0.0226438188494492
YAL054C	0	0	0.0226299694189602
YJL025W	0	0	0.0226161369193154
YDL159W	0	0	0.0226023213194869
YIL103W	0	0	0.0225885225885226
YKR087C	0	0	0.0225747406955461
YCL055W	0	0	0.0225609756097561
YNL275W	0	0	0.0225472273004266
YGL136C	0	0	0.0225334957369062
YPL204W	0	0	0.0225197808886184
YAL042W	0	0	0.0225060827250608
YOL021C	0	0	0.0224924012158055
YCR032W	0	0	0.0224787363304982
YCR042C	0	0	0.0224650880388585
YLR384C	0	0	0.0224514563106796
YOR006C	0	1	0.0224514563106796
YBR017C	0	0	0.0224378411158278
YKL117W	0	0	0.0224242424242424
YLR102C	0	0	0.0224106602059358
YDR299W	0	0	0.0223970944309927
YDR016C	0	0	0.0223835450695705
YAL039C	0	0	0.0223700120918984
YDL161W	0	0	0.0223564954682779
YLR020C	0	0	0.0223429951690821
YPL012W	0	0	0.0223295111647556
YER006W	0	0	0.0223160434258142
YMR138W	0	0	0.0223025919228451
YBL011W	0	0	0.022289156626506
YDL160C	0	0	0.0222757375075256
YBL106C	0	0	0.0222623345367028
YBL003C	0	0	0.0222489476849068
YLR323C	0	1	0.0222489476849068
YMR311C	0	0	0.0222355769230769
YBL074C	0	0	0.0222222222222222
YHR023W	0	0	0.0222088835534214
YGL047W	0	0	0.0221955608878224
YCR033W	0	0	0.0221822541966427
YER068W	0	0	0.0221689634511684
YGL101W	0	1	0.0221689634511684
YDL080C	0	0	0.0221556886227545
YLR218C	0	1	0.0221556886227545
YCL054W	0	0	0.0221424296828247
YBR227C	0	1	0.0221424296828247
YDR063W	0	1	0.0221424296828247
YJR005W	0	0	0.0221291866028708
YOR370C	0	0	0.0221159593544531
YAR033W	0	0	0.0221027479091995
YML007W	0	0	0.022089552238806
YCL050C	0	0	0.0220763723150358
YBR061C	0	0	0.0220632081097197
YLR022C	0	0	0.0220500595947557
YIL159W	0	0	0.0220369267421084
YBR233W	0	1	0.0220369267421084
YCR009C	0	0	0.0220238095238095
YGL224C	0	0	0.0220107079119572
YBR059C	0	0	0.0219976218787158
YAR015W	0	0	0.0219845513963161
YML103C	0	0	0.0219714964370546
YDR035W	0	0	0.0219584569732938
YOR127W	0	0	0.0219454329774614
YPL139C	0	0	0.021932424422051
YMR069W	0	0	0.0219194312796209
YBR247C	0	0	0.0219064535227946
YNL222W	0	0	0.0218934911242604
YGL131C	0	1	0.0218934911242604
YEL060C	0	0	0.0218805440567711
YLR109W	0	0	0.0218676122931442
YAR042W	0	0	0.0218546958062611
YOR160W	0	0	0.0218417945690673
YAL008W	0	1	0.0218417945690673
YIL127C	0	0	0.0218289085545723
YNR007C	0	0	0.0218160377358491
YMR112C	0	0	0.0218031820860342
YLL033W	0	0	0.0217903415783274
YMR308C	0	0	0.0217775161859918
YIL030C	0	0	0.0217647058823529
YLR417W	0	0	0.0217519106407995
YDR071C	0	0	0.0217391304347826
YOL067C	0	0	0.0217263652378156
YOR355W	0	0	0.0217136150234742
YBL075C	0	0	0.0217008797653959
YML098W	0	0	0.0216881594372802
YNL110C	0	0	0.0216754540128881
YBR115C	0	0	0.0216627634660422
YCR036W	0	0	0.0216500877706261
YBL022C	0	0	0.0216374269005848
YNL167C	0	0	0.021624780829924
YCR035C	0	0	0.0216121495327103
YKL176C	0	0	0.0215995329830706
YAL038W	0	0	0.0215869311551925
YNL254C	0	1	0.0215869311551925
YBL040C	0	0	0.0215743440233236
YJR092W	0	0	0.0215617715617716
YPL005W	0	0	0.0215492137449039
YIL149C	0	0	0.0215366705471478
YER183C	0	0	0.0215241419429901
YCR019W	0	0	0.0215116279069767
YBL017C	0	0	0.021499128413713
YNL207W	0	0	0.021486643437863
YBL104C	0	1	0.021486643437863
YLR427W	0	0	0.0214741729541497
YJR056C	0	1	0.0214741729541497
YJR003C	0	0	0.021461716937355
YMR226C	0	0	0.0214492753623188
YDL167C	0	0	0.0214368482039397
YDR272W	0	0	0.0214244354371743
YCR094W	0	0	0.021412037037037
YMR070W	0	0	0.0213996529786003
YAL044C	0	0	0.0213872832369942
YOR163W	0	0	0.0213749277874061
YOR089C	0	0	0.0213625866050808
YMR068W	0	0	0.0213502596653203
YCL028W	0	1	0.0213502596653203
YBL058W	0	0	0.0213379469434833
YDR283C	0	0	0.0213256484149856
YOR014W	0	0	0.0213133640552995
YLR196W	0	0	0.0213010938399539
YBR160W	0	0	0.0212888377445339
YIL165C	0	1	0.0212888377445339
YML093W	0	0	0.0212765957446809
YLR207W	0	0	0.021264367816092
YDR155C	0	0	0.0212521539345204
YLR150W	0	0	0.021239954075775
YGR272C	0	0	0.02122776821572
YBL041W	0	0	0.0212155963302752
YBR171W	0	0	0.0212034383954155
YNR020C	0	0	0.0211912943871707
YPL243W	0	0	0.0211791642816256
YML001W	0	0	0.0211670480549199
YOL072W	0	0	0.0211549456832476
YAR035W	0	0	0.0211428571428571
YNL029C	0	0	0.0211307824100514
YMR097C	0	0	0.0211187214611872
YMR074C	0	1	0.0211187214611872
YOR357C	0	0	0.0211066742726754
YGL223C	0	0	0.0210946408209806
YHR075C	0	0	0.0210826210826211
YER170W	0	0	0.0210706150341686
YDL229W	0	0	0.0210586226522482
YFR021W	0	0	0.0210466439135381
YDR027C	0	0	0.0210346787947698
YPL068C	0	1	0.0210346787947698
YDR150W	0	0	0.0210227272727273
YOR143C	0	0	0.0210107893242476
YPL193W	0	0	0.0209988649262202
YPL038W	0	0	0.0209869540555871
YBR216C	0	0	0.0209750566893424
YDR073W	0	0	0.0209631728045326
YGL237C	0	0	0.0209513023782559
YKL186C	0	0	0.0209394453876627
YLR399C	0	0	0.0209276018099547
YKR014C	0	0	0.0209157716223855
YML115C	0	0	0.0209039548022599
YMR023C	0	0	0.0208921513269339
YNL119W	0	0	0.0208803611738149
YNL294C	0	0	0.020868584320361
YOR093C	0	1	0.020868584320361
YHR186C	0	0	0.0208568207440812
YIL096C	0	0	0.0208450704225352
YBL016W	0	0	0.0208333333333333
YML077W	0	0	0.0208216094541362
YER019W	0	0	0.0208098987626547
YNL247W	0	0	0.0207982012366498
YIL004C	0	0	0.0207865168539326
YDL209C	0	0	0.0207748455923638
YOL032W	0	0	0.0207631874298541
YER099C	0	0	0.0207515423443634
YBR097W	0	0	0.0207399103139013
YDR211W	0	0	0.0207282913165266
YFR001W	0	0	0.0207166853303471
YDR468C	0	0	0.0207050923335199
YGL153W	0	0	0.0206935123042506
YKL081W	0	0	0.0206819452207937
YAL018C	0	1	0.0206819452207937
YPR072W	0	0	0.0206703910614525
YNR023W	0	0	0.0206588498045784
YJR097W	0	0	0.0206473214285714
YMR278W	0	1	0.0206473214285714
YEL030W	0	0	0.0206358059118795
[truncated: 3,790 more rows]
