# Supplementary material for: Computationally Driven, Quantitative Experiments Discover Genes Required for Mitochondrial Biogenesis
Source: PLoS Genet. 2009 Mar 20;5(3):e1000407. doi: 10.1371/journal.pgen.1000407 (PMC2648979; doi:10.1371/journal.pgen.1000407)
Supplement: Dataset S2 — Top 100 novel ensemble predictions for additional yeast biological processes. A zip file containing 387 tab-delimited text files of the ensemble predictions for the indicated Gene Ontology Biological Process Term. (21.70 MB GZ) [file pgen.1000407.s013.gz › GO_0006298.txt]

ORF	AnnotatedToTerm?	Uncharacterized_04152007?	Precision
YOL090W	1	0	1.0
YOR033C	1	0	1.0
YJR043C	1	0	1.0
YNL262W	1	0	1.0
YNL082W	1	0	1.0
YBR088C	1	0	1.0
YDL102W	1	0	1.0
YPL153C	0	0	0.888888888888889
YOR217W	1	0	0.888888888888889
YOR144C	0	0	0.818181818181818
YJR068W	1	0	0.818181818181818
YER173W	0	0	0.75
YKL113C	0	0	0.714285714285714
YDR097C	1	0	0.714285714285714
YMR078C	0	0	0.6875
YMR167W	1	0	0.6875
YLR032W	0	0	0.681818181818182
YNL102W	0	0	0.681818181818182
YPR175W	1	0	0.681818181818182
YOL094C	1	0	0.681818181818182
YPL022W	1	0	0.681818181818182
YNL290W	1	0	0.681818181818182
YML032C	0	0	0.652173913043478
YMR190C	0	0	0.64
YCR092C	1	0	0.64
YNL250W	0	0	0.615384615384615
YLR103C	0	0	0.592592592592593
YAR007C	0	0	0.571428571428571
YNL273W	0	0	0.551724137931034
YJL115W	0	0	0.533333333333333
YDR217C	0	0	0.516129032258065
YML060W	0	0	0.5
YGL163C	0	0	0.484848484848485
YIL140W	0	0	0.470588235294118
YPL255W	0	0	0.457142857142857
YCL061C	0	0	0.444444444444444
YBL035C	0	0	0.432432432432432
YBR073W	0	0	0.421052631578947
YDR113C	0	0	0.418604651162791
YJL074C	0	0	0.418604651162791
YJR006W	1	0	0.418604651162791
YPL163C	0	0	0.418604651162791
YBR087W	1	0	0.418604651162791
YNL309W	0	0	0.409090909090909
YDL101C	0	0	0.4
YGR152C	0	0	0.391304347826087
YPR120C	0	0	0.382978723404255
YPL208W	0	0	0.375
YIL026C	0	0	0.36734693877551
YDL164C	0	0	0.36
YML109W	0	0	0.352941176470588
YKL101W	0	0	0.346153846153846
YKL045W	0	0	0.339622641509434
YJL092W	0	0	0.333333333333333
YER070W	0	0	0.327272727272727
YFL008W	0	0	0.321428571428571
YNL312W	0	0	0.315789473684211
YOL007C	0	1	0.315789473684211
YCR065W	0	0	0.310344827586207
YMR199W	0	0	0.305084745762712
YJL158C	0	0	0.3
YFR027W	0	0	0.295081967213115
YKL108W	0	0	0.292307692307692
YER095W	0	0	0.292307692307692
YPL256C	0	0	0.292307692307692
YBR278W	1	0	0.292307692307692
YLR313C	0	0	0.287878787878788
YMR076C	0	0	0.283582089552239
YCR066W	0	0	0.279411764705882
YPL124W	0	0	0.27536231884058
YDR507C	0	0	0.271428571428571
YIL123W	0	0	0.267605633802817
YOR368W	0	0	0.263888888888889
YMR179W	0	0	0.26027397260274
YJL173C	0	0	0.256756756756757
YOL006C	0	0	0.253333333333333
YMR048W	0	0	0.25
YMR224C	0	0	0.25
YDL003W	0	0	0.25
YBR060C	0	0	0.25
YJL090C	1	0	0.25
YJL187C	0	0	0.246913580246914
YDL157C	0	1	0.246913580246914
YNL088W	0	0	0.24390243902439
YDR121W	0	0	0.240963855421687
YGR109C	0	0	0.238095238095238
YPR018W	0	0	0.235294117647059
YIR008C	0	0	0.232558139534884
YNL233W	0	0	0.229885057471264
YGR014W	0	0	0.227272727272727
YHR149C	0	1	0.227272727272727
YDL018C	0	0	0.224719101123595
YOR074C	0	0	0.222222222222222
YLR383W	0	0	0.21978021978022
YDR501W	0	0	0.217391304347826
YPL209C	0	0	0.21505376344086
YAR008W	0	0	0.212765957446809
YIL150C	0	0	0.210526315789474
YCL024W	0	0	0.208333333333333
YLR183C	0	0	0.206185567010309
YBL009W	0	0	0.204081632653061
YPL194W	0	0	0.202020202020202
YBR098W	0	0	0.2
YDR004W	0	0	0.198019801980198
YHR191C	0	0	0.196078431372549
YPR135W	0	0	0.194174757281553
YDL059C	0	0	0.192307692307692
YDR419W	0	0	0.19047619047619
YNL126W	0	0	0.188679245283019
YPL167C	0	0	0.186915887850467
YMR144W	0	1	0.186915887850467
YML027W	0	0	0.185185185185185
YNL261W	0	0	0.18348623853211
YBR070C	0	0	0.181818181818182
YLL022C	0	0	0.18018018018018
YOR320C	0	0	0.1796875
YDR386W	0	0	0.1796875
YML061C	0	0	0.1796875
YDR279W	0	0	0.1796875
YOR247W	0	0	0.1796875
YOR114W	0	1	0.1796875
YNL291C	0	0	0.1796875
YER016W	0	0	0.1796875
YOL017W	0	0	0.1796875
YNL218W	0	0	0.1796875
YOL019W	0	1	0.1796875
YMR305C	0	0	0.1796875
YBL019W	0	0	0.1796875
YKR013W	0	1	0.1796875
YHR120W	1	0	0.1796875
YML021C	0	0	0.1796875
YHR031C	0	0	0.1796875
YDR489W	0	0	0.1796875
YML095C	1	0	0.1796875
YPL164C	1	0	0.1796875
YDR499W	0	0	0.178294573643411
YBL046W	0	0	0.176923076923077
YHR153C	0	0	0.175572519083969
YMR201C	0	0	0.174242424242424
YLL002W	0	0	0.172932330827068
YHR154W	0	0	0.171641791044776
YDL103C	0	0	0.17037037037037
YMR137C	0	0	0.169117647058824
YIR002C	0	0	0.167883211678832
YBR276C	0	0	0.166666666666667
YGL087C	0	0	0.165467625899281
YNL299W	0	0	0.164285714285714
YBL008W	0	0	0.163120567375887
YGL058W	0	0	0.161971830985915
YDR369C	0	0	0.160839160839161
YLR288C	0	0	0.159722222222222
YIL132C	0	0	0.158620689655172
YML102W	0	0	0.157534246575342
YAL027W	0	1	0.157534246575342
YML028W	0	0	0.156462585034014
YLR234W	0	0	0.155405405405405
YNL300W	0	1	0.155405405405405
YDR538W	0	0	0.154362416107383
YPR189W	0	0	0.153333333333333
YKL114C	0	0	0.152317880794702
YDR309C	0	0	0.151315789473684
YDR052C	0	0	0.150326797385621
YLL046C	0	0	0.149350649350649
YOL093W	0	0	0.148387096774194
YKL112W	0	0	0.147435897435897
YGL113W	0	0	0.146496815286624
YOR008C-A	0	0	0.145569620253165
YKR077W	0	1	0.145569620253165
YML100W-A	0	1	0.145569620253165
YMR159C	0	0	0.144654088050314
YER060W-A	0	1	0.144654088050314
YBL095W	0	1	0.144654088050314
YPL267W	0	0	0.14375
YJR079W	0	1	0.14375
YPL008W	0	0	0.142857142857143
YML065W	0	0	0.142857142857143
YDL232W	0	0	0.142857142857143
YOR026W	0	0	0.142857142857143
YLR386W	0	0	0.142857142857143
YGR189C	0	0	0.142857142857143
YBR055C	0	0	0.142857142857143
YBR272C	1	0	0.142857142857143
YOR195W	0	0	0.142011834319527
YPR151C	0	0	0.141176470588235
YGR221C	0	0	0.140350877192982
YBR094W	0	1	0.140350877192982
YGL241W	0	0	0.13953488372093
YBR042C	0	0	0.138728323699422
YJR057W	0	0	0.137931034482759
YBR288C	0	0	0.137142857142857
YKL042W	0	0	0.136363636363636
YPR058W	0	0	0.135593220338983
YGR188C	0	0	0.134831460674157
YKR082W	0	0	0.134078212290503
YKL037W	0	1	0.134078212290503
YBR071W	0	1	0.134078212290503
YBL104C	0	1	0.134078212290503
YBR281C	0	0	0.133333333333333
YBR123C	0	0	0.132596685082873
YML094W	0	0	0.131868131868132
YOL133W	0	0	0.131147540983607
YBR136W	0	0	0.130434782608696
YDR366C	0	1	0.130434782608696
YDL017W	0	0	0.12972972972973
YNL166C	0	0	0.129032258064516
YLR154C	0	0	0.128342245989305
YLR281C	0	1	0.128342245989305
YOR038C	0	0	0.127659574468085
YOR073W	0	0	0.126984126984127
YAR031W	0	0	0.126315789473684
YDR013W	0	0	0.12565445026178
YMR055C	0	0	0.125
YEL059C-A	0	0	0.124352331606218
YJL033W	0	0	0.123711340206186
YDR076W	0	0	0.123076923076923
YPR141C	0	0	0.122448979591837
YDR227W	0	0	0.121827411167513
YDL154W	0	0	0.121212121212121
YJL065C	0	0	0.120603015075377
YOL034W	0	0	0.12
YDR440W	0	0	0.119402985074627
YGL093W	0	0	0.118811881188119
YBR195C	0	0	0.118226600985222
YPL122C	0	0	0.117647058823529
YGR138C	0	0	0.117073170731707
YPL241C	0	0	0.116504854368932
YJL073W	0	0	0.115942028985507
YHR118C	0	0	0.115384615384615
YOR296W	0	1	0.115384615384615
YDR180W	0	0	0.114832535885167
YLR035C	0	0	0.114285714285714
YBL002W	0	0	0.113744075829384
YBR245C	0	0	0.113207547169811
YJR144W	0	0	0.112676056338028
YFR037C	0	0	0.11214953271028
YBR223C	0	0	0.111627906976744
YJL030W	0	0	0.111111111111111
YBR007C	0	1	0.111111111111111
YJL201W	0	0	0.110599078341014
YBR167C	0	0	0.110091743119266
YBR271W	0	0	0.10958904109589
YBL023C	0	0	0.109090909090909
YBR084W	0	0	0.108597285067873
YBR215W	0	0	0.108108108108108
YBL036C	0	0	0.10762331838565
YDL105W	0	0	0.107142857142857
YKR090W	0	0	0.106666666666667
YBR237W	0	0	0.106194690265487
YBL079W	0	0	0.105726872246696
YJL194W	0	0	0.105263157894737
YNL072W	0	0	0.104803493449782
YPR048W	0	1	0.104803493449782
YBR236C	0	0	0.104347826086957
YOR319W	0	0	0.103896103896104
YIL128W	0	0	0.103448275862069
YEL022W	0	0	0.103004291845494
YBR163W	0	1	0.103004291845494
YER171W	0	0	0.102564102564103
YBR264C	0	0	0.102127659574468
YOR302W	0	0	0.101694915254237
YBR217W	0	0	0.10126582278481
YBR165W	0	0	0.100840336134454
YBR022W	0	0	0.100418410041841
YLR371W	0	0	0.1
YDR189W	0	0	0.0995850622406639
YOR151C	0	0	0.0991735537190083
YLR373C	0	0	0.0987654320987654
YBR233W	0	1	0.0987654320987654
YFL003C	0	0	0.0983606557377049
YPL020C	0	0	0.0979591836734694
YEL025C	0	1	0.0979591836734694
YGL174W	0	0	0.0975609756097561
YEL063C	0	0	0.097165991902834
YPL125W	0	0	0.0967741935483871
YOR017W	0	0	0.0963855421686747
YNL292W	0	0	0.096
YBR274W	0	0	0.0956175298804781
YBR166C	0	0	0.0952380952380952
YMR178W	0	1	0.0952380952380952
YBL060W	0	1	0.0952380952380952
YML069W	0	0	0.0948616600790514
YBR252W	0	0	0.094488188976378
YBR057C	0	0	0.0941176470588235
YGL027C	0	0	0.09375
YMR284W	0	0	0.0933852140077821
YBR211C	0	0	0.0930232558139535
YGL166W	0	0	0.0926640926640927
YBR095C	0	0	0.0923076923076923
YBR254C	0	0	0.0919540229885057
YHR158C	0	0	0.0916030534351145
YIL143C	0	0	0.091254752851711
YBR289W	0	0	0.0909090909090909
YGR074W	0	0	0.0905660377358491
YGL243W	0	0	0.0902255639097744
YBR275C	0	0	0.0898876404494382
YBR168W	0	0	0.0895522388059701
YBR258C	0	0	0.0892193308550186
YBL052C	0	0	0.0888888888888889
YAL034W-A	0	0	0.0885608856088561
YBR058C	0	0	0.0882352941176471
YBL025W	0	0	0.0879120879120879
YBR061C	0	0	0.0875912408759124
YBR259W	0	1	0.0875912408759124
YGL100W	0	0	0.0872727272727273
YGR140W	0	0	0.0869565217391304
YHR164C	0	0	0.0866425992779783
YBR257W	0	0	0.0863309352517986
YBR228W	0	0	0.0860215053763441
YBL088C	0	0	0.0857142857142857
YJR141W	0	0	0.0854092526690391
YCL016C	0	0	0.0851063829787234
YDR325W	0	0	0.0848056537102474
YLR135W	0	0	0.0845070422535211
YBR210W	0	0	0.0842105263157895
YML038C	0	0	0.0839160839160839
YBL014C	0	0	0.0836236933797909
YJL178C	0	0	0.0833333333333333
YGR099W	0	0	0.0830449826989619
YBR161W	0	0	0.0827586206896552
YMR106C	0	0	0.0824742268041237
YNL064C	0	0	0.0821917808219178
YBR153W	0	0	0.0819112627986348
YNL076W	0	0	0.0816326530612245
YLR233C	0	0	0.0813559322033898
YBR261C	0	1	0.0813559322033898
YBL003C	0	0	0.0810810810810811
YNL032W	0	0	0.0808080808080808
YKR074W	0	1	0.0808080808080808
YER001W	0	0	0.0805369127516778
YJR031C	0	0	0.0802675585284281
YBR156C	0	0	0.08
YBR255W	0	1	0.08
YBR216C	0	0	0.079734219269103
YMR059W	0	0	0.0794701986754967
YMR234W	0	0	0.0792079207920792
YLL004W	0	0	0.0789473684210526
YOL115W	0	0	0.0786885245901639
YMR177W	0	0	0.0784313725490196
YPL001W	0	0	0.0781758957654723
YMR174C	0	0	0.0779220779220779
YBR063C	0	1	0.0779220779220779
YOL045W	0	0	0.0776699029126214
YFR013W	0	0	0.0774193548387097
YPR131C	0	0	0.0771704180064309
YDR328C	0	0	0.0769230769230769
YBR162W-A	0	0	0.0766773162939297
YLR181C	0	0	0.0764331210191083
YDR240C	0	0	0.0761904761904762
YBR155W	0	0	0.0759493670886076
YBR199W	0	0	0.0757097791798107
YMR127C	0	0	0.0754716981132075
YBR125C	0	1	0.0754716981132075
YDR317W	0	0	0.0752351097178683
YBL010C	0	1	0.0752351097178683
YDR390C	0	0	0.075
YBR017C	0	0	0.0747663551401869
YOR075W	0	0	0.0745341614906832
YBR176W	0	0	0.0743034055727554
YOR284W	0	0	0.0740740740740741
YAL024C	0	0	0.0738461538461539
YML112W	0	0	0.0736196319018405
YBR160W	0	0	0.073394495412844
YBR220C	0	1	0.073394495412844
YOR115C	0	0	0.0731707317073171
YJR104C	0	0	0.0729483282674772
YMR061W	0	0	0.0727272727272727
YBR194W	0	1	0.0727272727272727
YGL091C	0	0	0.0725075528700906
YBR202W	0	0	0.072289156626506
YBR015C	0	0	0.0720720720720721
YNL304W	0	0	0.0718562874251497
YBR197C	0	1	0.0718562874251497
YNL188W	0	0	0.0716417910447761
YOR039W	0	0	0.0714285714285714
YNL163C	0	0	0.0712166172106825
YGL240W	0	0	0.0710059171597633
YCR086W	0	0	0.0707964601769911
YOR112W	0	0	0.0705882352941176
YBR239C	0	1	0.0705882352941176
YDL155W	0	0	0.0703812316715543
YDR409W	0	0	0.0701754385964912
YBL063W	0	0	0.0699708454810496
YOL102C	0	0	0.0697674418604651
YOR025W	0	0	0.0695652173913043
YBR081C	0	0	0.069364161849711
YBL004W	0	0	0.069164265129683
YLR272C	0	0	0.0689655172413793
YDR138W	0	0	0.0687679083094556
YDR528W	0	0	0.0685714285714286
YOL146W	0	0	0.0683760683760684
YBL080C	0	0	0.0681818181818182
YPR179C	0	0	0.0679886685552408
YGL061C	0	0	0.0677966101694915
YPL007C	0	0	0.0676056338028169
YCR028C-A	0	0	0.0674157303370786
YER052C	0	0	0.0672268907563025
YHR119W	0	0	0.0670391061452514
YOL096C	0	0	0.0668523676880223
YMR038C	0	0	0.0666666666666667
YGL207W	0	0	0.0664819944598338
YLR277C	0	0	0.0662983425414365
YKR101W	0	0	0.0661157024793388
YGL094C	0	0	0.0659340659340659
YBR110W	0	0	0.0657534246575342
YNL022C	0	0	0.0655737704918033
YBR129C	0	0	0.0653950953678474
YBR082C	0	0	0.0652173913043478
YBR188C	0	0	0.0650406504065041
YLR455W	0	0	0.0648648648648649
YJR041C	0	0	0.0646900269541779
YNL247W	0	0	0.0645161290322581
YBR096W	0	1	0.0645161290322581
YBR102C	0	0	0.064343163538874
YNL297C	0	0	0.0641711229946524
YIL085C	0	0	0.064
YBL056W	0	0	0.0638297872340425
YDL225W	0	0	0.0636604774535809
YBL001C	0	0	0.0634920634920635
YPL083C	0	0	0.0633245382585752
YBR041W	0	0	0.0631578947368421
YLR020C	0	0	0.062992125984252
YBR011C	0	0	0.06282722513089
YER118C	0	0	0.0626631853785901
YDL220C	0	0	0.0625
YDL112W	0	0	0.0623376623376623
YLR212C	0	0	0.0621761658031088
YER122C	0	0	0.062015503875969
YJL091C	0	0	0.0618556701030928
YML104C	0	0	0.0616966580976864
YOR124C	0	0	0.0615384615384615
YDR295C	0	0	0.061381074168798
YDL056W	0	0	0.0612244897959184
YGL016W	0	0	0.0610687022900763
YFR031C	0	0	0.0609137055837563
YJR003C	0	0	0.0607594936708861
YLR145W	0	0	0.0606060606060606
YDL040C	0	0	0.0604534005037783
YDR021W	0	0	0.0603015075376884
YJR032W	0	0	0.0601503759398496
YBR164C	0	0	0.06
YOR304W	0	0	0.0598503740648379
YOR216C	0	0	0.0597014925373134
YNL206C	0	0	0.0595533498759305
YBL084C	0	0	0.0594059405940594
YDR137W	0	0	0.0592592592592593
YGL065C	0	0	0.0591133004926108
YPL243W	0	0	0.058968058968059
YBR270C	0	1	0.058968058968059
YMR285C	0	0	0.0588235294117647
YER157W	0	0	0.058679706601467
YBR170C	0	0	0.0585365853658537
YBL091C	0	0	0.0583941605839416
YIL104C	0	0	0.058252427184466
YNL216W	0	0	0.0581113801452785
YLL021W	0	0	0.0579710144927536
YIL035C	0	0	0.0578313253012048
YBR229C	0	0	0.0576923076923077
YEL061C	0	0	0.0575539568345324
YDL001W	0	1	0.0575539568345324
YJL010C	0	0	0.0574162679425837
YKL205W	0	0	0.0572792362768496
YKL165C	0	0	0.0571428571428571
YBL057C	0	0	0.0570071258907363
YJR135C	0	0	0.0568720379146919
YBR030W	0	0	0.0567375886524823
YBR260C	0	0	0.0566037735849057
YNL330C	0	0	0.0564705882352941
YEL056W	0	0	0.0563380281690141
YJL125C	0	0	0.0562060889929742
YOL123W	0	0	0.0560747663551402
YJR035W	0	0	0.0559440559440559
YAL019W	0	0	0.0558139534883721
YBR140C	0	0	0.0556844547563805
YPR017C	0	0	0.0555555555555556
YGR258C	0	0	0.0554272517321016
YGR218W	0	0	0.0552995391705069
YOR330C	0	0	0.0551724137931034
YBR133C	0	0	0.055045871559633
YKR030W	0	0	0.0549199084668192
YMR270C	0	0	0.0547945205479452
YBL037W	0	0	0.0546697038724374
YLL034C	0	0	0.0545454545454545
YOR241W	0	0	0.054421768707483
YBL022C	0	0	0.0542986425339367
YBL031W	0	1	0.0542986425339367
YCL011C	0	0	0.054176072234763
YBL024W	0	0	0.0540540540540541
YNL258C	0	0	0.0539325842696629
YBL055C	0	0	0.0538116591928251
YPL227C	0	0	0.0536912751677852
YNL123W	0	0	0.0535714285714286
YKL049C	0	0	0.0534521158129176
YMR075W	0	0	0.0533333333333333
YPL024W	0	0	0.0532150776053215
YNL164C	0	0	0.0530973451327434
YBL058W	0	0	0.0529801324503311
YPR118W	0	0	0.052863436123348
YGR162W	0	0	0.0527472527472527
YFL001W	0	0	0.0526315789473684
YNL021W	0	0	0.0525164113785558
YBR246W	0	1	0.0525164113785558
YBR143C	0	0	0.0524017467248908
YNL231C	0	0	0.0522875816993464
YJL061W	0	0	0.0521739130434783
YLR457C	0	0	0.052060737527115
YNL263C	0	0	0.051948051948052
YBR172C	0	0	0.0518358531317495
YBR227C	0	1	0.0518358531317495
YLR015W	0	0	0.0517241379310345
YGR238C	0	0	0.0516129032258065
YBR119W	0	0	0.0515021459227468
YBR242W	0	1	0.0515021459227468
YOL054W	0	0	0.0513918629550321
YGR246C	0	0	0.0512820512820513
YBR097W	0	0	0.0511727078891258
YDL074C	0	0	0.051063829787234
YDR363W	0	0	0.0509554140127389
YMR240C	0	0	0.0508474576271186
YBR265W	0	0	0.0507399577167019
YPL082C	0	0	0.0506329113924051
YGR276C	0	0	0.0505263157894737
YLR115W	0	0	0.0504201680672269
YHR069C	0	0	0.050314465408805
YPR104C	0	0	0.0502092050209205
YPR105C	0	0	0.0501043841336117
YBR141C	0	1	0.0501043841336117
YHR127W	0	1	0.0501043841336117
YBL089W	0	0	0.05
YPL210C	0	0	0.0498960498960499
YBL034C	0	0	0.0497925311203319
YDR161W	0	0	0.0496894409937888
YBR151W	0	1	0.0496894409937888
YAL047C	0	0	0.0495867768595041
YDR110W	0	0	0.0494845360824742
YJL006C	0	0	0.0493827160493827
YDR308C	0	0	0.0492813141683778
YFR005C	0	0	0.0491803278688525
YLR432W	0	0	0.049079754601227
YGR270W	0	0	0.0489795918367347
YBR080C	0	0	0.0488798370672098
YKL089W	0	0	0.0487804878048781
YLR045C	0	0	0.0486815415821501
YDR060W	0	0	0.048582995951417
YML049C	0	0	0.0484848484848485
YMR288W	0	0	0.0483870967741935
YMR277W	0	0	0.0482897384305835
YOR249C	0	0	0.0481927710843374
YBL068W	0	0	0.0480961923847695
YKL075C	0	0	0.048
YBL032W	0	0	0.0479041916167665
YLR424W	0	0	0.047808764940239
YIL131C	0	0	0.047713717693837
YDR292C	0	0	0.0476190476190476
YGR198W	0	0	0.0475247524752475
YGL150C	0	0	0.0474308300395257
YER149C	0	0	0.0473372781065089
YBL091C-A	0	1	0.0473372781065089
YPL045W	0	0	0.047244094488189
YHR013C	0	0	0.0471512770137525
YBR235W	0	1	0.0471512770137525
YDR449C	0	0	0.0470588235294118
YBR033W	0	1	0.0470588235294118
YOR143C	0	0	0.0469667318982387
YMR156C	0	0	0.046875
YGR090W	0	0	0.0467836257309941
YBR135W	0	0	0.0466926070038911
YDR211W	0	0	0.0466019417475728
YJL047C	0	0	0.0465116279069767
YBR219C	0	1	0.0465116279069767
YMR091C	0	0	0.04642166344294
YDR407C	0	0	0.0463320463320463
YJR140C	0	0	0.046242774566474
YBL093C	0	0	0.0461538461538462
YOR353C	0	0	0.0460652591170825
YDR170C	0	0	0.0459770114942529
YBR077C	0	0	0.0458891013384321
YBL061C	0	0	0.0458015267175573
YBR173C	0	0	0.0457142857142857
YJL084C	0	1	0.0457142857142857
YNL307C	0	0	0.0456273764258555
YBR293W	0	0	0.0455407969639469
YNR009W	0	0	0.0454545454545455
YLR085C	0	0	0.0453686200378072
YBL067C	0	1	0.0453686200378072
YNL298W	0	0	0.0452830188679245
YBL020W	0	0	0.0451977401129944
YLR314C	0	0	0.0451127819548872
YGR083C	0	0	0.0450281425891182
YBR020W	0	0	0.0449438202247191
YGR047C	0	0	0.0448598130841121
YOL076W	0	0	0.0447761194029851
YBR253W	0	0	0.0446927374301676
YMR218C	0	0	0.0446096654275093
YAR002W	0	0	0.0445269016697588
YPR174C	0	1	0.0445269016697588
YPR169W	0	0	0.0444444444444444
YLR067C	0	0	0.044362292051756
YBL051C	0	0	0.044280442804428
YPR060C	0	0	0.0441988950276243
YJL204C	0	0	0.0441176470588235
YDL156W	0	1	0.0441176470588235
YNL062C	0	0	0.0440366972477064
YOL149W	0	0	0.043956043956044
YDR014W	0	0	0.0438756855575868
YLR276C	0	0	0.0437956204379562
YNL272C	0	0	0.0437158469945355
YGL201C	0	0	0.0436363636363636
YGL097W	0	0	0.043557168784029
YBL011W	0	0	0.0434782608695652
YLR368W	0	0	0.0433996383363472
YER172C	0	0	0.0433212996389892
YML006C	0	0	0.0432432432432432
YPR046W	0	0	0.0431654676258993
YBL006C	0	0	0.0430879712746858
YFR010W	0	0	0.043010752688172
YHR172W	0	0	0.0429338103756708
YOR207C	0	0	0.0428571428571429
YDR312W	0	0	0.0427807486631016
YMR125W	0	0	0.0427046263345196
YIL038C	0	0	0.0426287744227353
YBR192W	0	0	0.0425531914893617
YNL207W	0	0	0.0424778761061947
YBR003W	0	0	0.0424028268551237
YBR159W	0	0	0.0423280423280423
YKL092C	0	0	0.0422535211267606
YLR274W	0	0	0.0421792618629174
YNR038W	0	0	0.0421052631578947
YDL051W	0	0	0.042031523642732
YGR081C	0	0	0.041958041958042
YBL102W	0	0	0.0418848167539267
YPR031W	0	0	0.0418118466898955
YGL151W	0	0	0.0417391304347826
YNL221C	0	0	0.0416666666666667
YNL039W	0	0	0.0415944540727903
YPR022C	0	1	0.0415944540727903
YBR204C	0	1	0.0415944540727903
YBR131W	0	0	0.041522491349481
YOR116C	0	0	0.0414507772020725
YFR002W	0	0	0.0413793103448276
YNL313C	0	0	0.0413080895008606
YGR179C	0	0	0.0412371134020619
YJR052W	0	0	0.0411663807890223
YBR225W	0	1	0.0411663807890223
YPR057W	0	0	0.0410958904109589
YBR004C	0	0	0.041025641025641
YER022W	0	0	0.0409556313993174
YLL036C	0	0	0.0408858603066439
YBR212W	0	0	0.0408163265306122
YBL107C	0	1	0.0408163265306122
YBR198C	0	0	0.0407470288624788
YMR047C	0	0	0.0406779661016949
YHR107C	0	0	0.0406091370558376
YBR171W	0	0	0.0405405405405405
YBR103W	0	0	0.0404721753794266
YOR080W	0	0	0.0404040404040404
YIL066C	0	0	0.0403361344537815
YBR029C	0	0	0.0402684563758389
YDL116W	0	0	0.0402010050251256
YLR357W	0	0	0.040133779264214
YDL043C	0	0	0.0400667779632721
YKR056W	0	0	0.04
YBR273C	0	0	0.0399334442595674
YMR309C	0	0	0.0398671096345515
YJL209W	0	0	0.0398009950248756
YEL016C	0	0	0.0397350993377483
YMR294W	0	0	0.0396694214876033
YHR129C	0	0	0.0396039603960396
YBR062C	0	1	0.0396039603960396
YDR473C	0	0	0.0395387149917628
YCR016W	0	0	0.0394736842105263
YGL075C	0	0	0.0394088669950739
YDL064W	0	0	0.039344262295082
YEL055C	0	0	0.0392798690671031
YER129W	0	0	0.0392156862745098
YOR001W	0	0	0.0391517128874388
YJR042W	0	0	0.0390879478827362
YOR242C	0	0	0.0390243902439024
YNL225C	0	0	0.038961038961039
YML080W	0	0	0.0388978930307942
YBR121C	0	0	0.0388349514563107
YML111W	0	0	0.0387722132471729
YHR062C	0	0	0.0387096774193548
YBR016W	0	0	0.0386473429951691
YAR003W	0	0	0.0385852090032154
YJR076C	0	0	0.0385232744783307
YGR002C	0	0	0.0384615384615385
YBR175W	0	0	0.0384
YKR079C	0	0	0.0383386581469649
YNL256W	0	0	0.0382775119617225
YDR082W	0	0	0.0382165605095541
YBR200W	0	0	0.0381558028616852
YDR414C	0	0	0.0380952380952381
YJL013C	0	0	0.0380348652931854
YDL058W	0	0	0.0379746835443038
YHR040W	0	0	0.037914691943128
YNR012W	0	0	0.0378548895899054
YBR179C	0	0	0.0377952755905512
YML007W	0	0	0.0377358490566038
YDL007W	0	0	0.0376766091051805
YPR119W	0	0	0.0376175548589342
YGL145W	0	0	0.0375586854460094
YDR263C	0	0	0.0375
YGL086W	0	0	0.0374414976599064
YPR056W	0	0	0.0373831775700935
YLR049C	0	1	0.0373831775700935
YKL021C	0	0	0.0373250388802488
YBL026W	0	0	0.0372670807453416
YNL181W	0	1	0.0372670807453416
YLR397C	0	0	0.0372093023255814
YKR063C	0	0	0.0371517027863777
YJR069C	0	0	0.0370942812982998
YJL041W	0	0	0.037037037037037
YDR356W	0	0	0.036979969183359
YNR023W	0	0	0.0369230769230769
YPL211W	0	0	0.0368663594470046
YPL175W	0	0	0.0368098159509202
YJR075W	0	0	0.0367534456355283
YLL024C	0	0	0.036697247706422
YLR467W	0	0	0.0366412213740458
YNL308C	0	0	0.0365853658536585
YBR008C	0	0	0.0365296803652968
YBL050W	0	0	0.0364741641337386
YGR158C	0	0	0.0364188163884674
YMR301C	0	0	0.0363636363636364
YPL011C	0	0	0.0363086232980333
YDR087C	0	0	0.0362537764350453
YPL029W	0	0	0.0361990950226244
YHR201C	0	0	0.036144578313253
YLR086W	0	0	0.0360902255639098
YNL030W	0	0	0.036036036036036
YBR193C	0	0	0.0359820089955022
YNR015W	0	0	0.0359281437125748
YPL151C	0	0	0.0358744394618834
YBR024W	0	0	0.0358208955223881
YMR283C	0	0	0.0357675111773472
YML103C	0	0	0.0357142857142857
YDR427W	0	0	0.0356612184249629
YGR272C	0	0	0.0356083086053412
YGL232W	0	0	0.0355555555555556
YML093W	0	0	0.0355029585798817
YJR070C	0	0	0.0354505169867061
YOR243C	0	0	0.0353982300884956
YLR096W	0	0	0.0353460972017673
YPL086C	0	0	0.0352941176470588
YIL020C	0	0	0.0352422907488987
YLR321C	0	0	0.0351906158357771
YHR065C	0	0	0.0351390922401171
YPR019W	0	0	0.0350877192982456
YJL197W	0	1	0.0350877192982456
YDR078C	0	0	0.035036496350365
YBR243C	0	0	0.0349854227405248
YDR181C	0	0	0.0349344978165939
YKR078W	0	0	0.0348837209302326
YBR038W	0	0	0.034833091436865
YLR318W	0	0	0.0347826086956522
YLR336C	0	0	0.0347322720694645
YOR048C	0	0	0.0346820809248555
YHR206W	0	0	0.0346320346320346
YLR451W	0	0	0.0345821325648415
YKR071C	0	1	0.0345821325648415
YLR003C	0	0	0.0345323741007194
YKR001C	0	0	0.0344827586206897
YDR146C	0	0	0.0344332855093257
YBR205W	0	0	0.0343839541547278
YDR190C	0	0	0.0343347639484979
YNR011C	0	0	0.0342857142857143
YOR326W	0	0	0.0342368045649073
YPR186C	0	0	0.0341880341880342
YKL125W	0	0	0.0341394025604552
YGR072W	0	0	0.0340909090909091
YLR117C	0	0	0.0340425531914894
YNL068C	0	0	0.0339943342776204
YMR001C	0	0	0.0339462517680339
YBR142W	0	0	0.0338983050847458
YLR147C	0	0	0.0338504936530324
YNL257C	0	0	0.0338028169014084
YBL074C	0	0	0.0337552742616034
YOR056C	0	0	0.0337078651685393
YIL144W	0	0	0.0336605890603086
YJL176C	0	0	0.0336134453781513
YGR104C	0	0	0.0335664335664336
YJL087C	0	0	0.0335195530726257
YOL068C	0	0	0.0334728033472803
YDL167C	0	0	0.0334261838440111
YBL041W	0	0	0.0333796940194715
YGL195W	0	0	0.0333333333333333
YER111C	0	0	0.0332871012482663
YLR182W	0	0	0.0332409972299169
YDR395W	0	0	0.033195020746888
YEL037C	0	0	0.0331491712707182
YHR197W	0	0	0.0331034482758621
YER151C	0	0	0.0330578512396694
YDR488C	0	0	0.0330123796423659
YLR022C	0	0	0.032967032967033
YGR278W	0	0	0.0329218106995885
YCR035C	0	0	0.0328767123287671
YGL064C	0	0	0.0328317373461012
YGR274C	0	0	0.0327868852459016
YBL082C	0	0	0.0327421555252387
YLR320W	0	0	0.0326975476839237
YDR144C	0	0	0.0326530612244898
YCL029C	0	0	0.0326086956521739
YLR039C	0	0	0.0325644504748982
YOR076C	0	0	0.032520325203252
YER105C	0	0	0.0324763193504736
YJR092W	0	0	0.0324324324324324
YGL238W	0	0	0.0323886639676113
YPL212C	0	0	0.032345013477089
YML031W	0	0	0.0323014804845222
YDR117C	0	1	0.0323014804845222
YHR103W	0	0	0.032258064516129
YPL155C	0	0	0.0322147651006711
YAL005C	0	0	0.032171581769437
YOR233W	0	0	0.0321285140562249
YBR002C	0	0	0.0320855614973262
YJR089W	0	0	0.0320427236315087
YDR299W	0	0	0.032
YER180C	0	0	0.0319573901464714
YJR046W	0	0	0.0319148936170213
YGL092W	0	0	0.0318725099601594
YER032W	0	0	0.0318302387267905
YOL018C	0	0	0.0317880794701987
YDR361C	0	0	0.0317460317460317
YLR018C	0	0	0.0317040951122853
YBR263W	0	0	0.0316622691292876
YJL039C	0	0	0.0316205533596838
YJL011C	0	0	0.0315789473684211
YHR085W	0	0	0.0315374507227332
YKR060W	0	0	0.031496062992126
YLR068W	0	0	0.0314547837483617
YLR401C	0	0	0.031413612565445
YPL217C	0	0	0.0313725490196078
YPL126W	0	0	0.031331592689295
YMR239C	0	0	0.0312907431551499
YLR002C	0	0	0.03125
YDR465C	0	0	0.0312093628088427
YER002W	0	0	0.0311688311688312
YBR279W	0	0	0.0311284046692607
YOR168W	0	0	0.0310880829015544
YHR046C	0	0	0.0310478654592497
YAL033W	0	0	0.0310077519379845
YKR010C	0	0	0.0309677419354839
YIR010W	0	0	0.0309278350515464
YKR064W	0	1	0.0309278350515464
YBR106W	0	0	0.0308880308880309
YDR081C	0	0	0.0308483290488432
YGL099W	0	0	0.030808729139923
YNL199C	0	0	0.0307692307692308
YPL127C	0	0	0.030729833546735
YIL096C	0	0	0.030690537084399
YLR429W	0	0	0.0306513409961686
YPR097W	0	1	0.0306513409961686
YDR485C	0	0	0.0306122448979592
YDR310C	0	0	0.0305732484076433
YDR147W	0	0	0.0305343511450382
YDR412W	0	0	0.0304955527318933
YBL017C	0	0	0.0304568527918782
YOR165W	0	0	0.0304182509505703
YOL066C	0	0	0.030379746835443
YNL267W	0	0	0.0303413400758533
YHR187W	0	0	0.0303030303030303
YER116C	0	0	0.0302648171500631
YLR405W	0	0	0.0302267002518892
YOR046C	0	0	0.030188679245283
YKL057C	0	0	0.0301507537688442
YDR228C	0	0	0.0301129234629862
YBR086C	0	0	0.0300751879699248
YEL003W	0	0	0.0300375469336671
YER007W	0	0	0.03
YHL006C	0	0	0.0299625468164794
YBL007C	0	0	0.029925187032419
YDR514C	0	1	0.029925187032419
YER142C	0	0	0.0298879202988792
YBR187W	0	1	0.0298879202988792
YOR153W	0	0	0.0298507462686567
YHR204W	0	0	0.0298136645962733
YLR398C	0	0	0.0297766749379653
YBL106C	0	0	0.0297397769516729
YKL074C	0	0	0.0297029702970297
YER006W	0	0	0.0296662546353523
YML010W	0	0	0.0296296296296296
YJL019W	0	0	0.0295930949445129
YBR059C	0	0	0.0295566502463054
YAL007C	0	0	0.029520295202952
YPR190C	0	0	0.0294840294840295
YKL068W	0	0	0.0294478527607362
YER029C	0	0	0.0294117647058824
YJR097W	0	0	0.02937576499388
YDL219W	0	0	0.0293398533007335
YDL036C	0	0	0.0293040293040293
YOR253W	0	0	0.0292682926829268
YFL002C	0	0	0.0292326431181486
YMR211W	0	0	0.0291970802919708
YHL038C	0	0	0.0291616038882139
YOR171C	0	0	0.029126213592233
YPL146C	0	0	0.0290909090909091
YJL098W	0	0	0.0290556900726392
YLR007W	0	0	0.0290205562273277
YNL059C	0	0	0.0289855072463768
YEL015W	0	0	0.0289505428226779
YPL161C	0	0	0.0289156626506024
YML105C	0	0	0.0288808664259928
YPL115C	0	0	0.0288461538461538
YPR034W	0	0	0.0288115246098439
YKL014C	0	0	0.0287769784172662
YBR108W	0	1	0.0287769784172662
YPL050C	0	0	0.0287425149700599
YDL093W	0	0	0.0287081339712919
YBR244W	0	0	0.028673835125448
YAL029C	0	0	0.0286396181384248
YJL069C	0	0	0.0286054827175209
YIL016W	0	0	0.0285714285714286
YNL132W	0	0	0.0285374554102259
YOR290C	0	0	0.0285035629453682
YER168C	0	0	0.0284697508896797
YOL125W	0	0	0.028436018957346
YNL119W	0	0	0.0284023668639053
YGL060W	0	1	0.0284023668639053
YML058W	0	0	0.0283687943262411
YDL006W	0	0	0.0283353010625738
YBR023C	0	0	0.0283018867924528
YNL339C	0	0	0.0282685512367491
YGL043W	0	0	0.0282352941176471
YLL008W	0	0	0.0282021151586369
YML096W	0	1	0.0282021151586369
YGL025C	0	0	0.028169014084507
YIL127C	0	0	0.0281359906213365
YKR083C	0	0	0.0281030444964871
YER176W	0	0	0.0280701754385965
YBR111C	0	1	0.0280701754385965
YDR179C	0	0	0.0280373831775701
YPL128C	0	0	0.0280046674445741
YMR113W	0	0	0.027972027972028
YOL103W	0	0	0.0279394644935972
YDR257C	0	1	0.0279394644935972
YMR166C	0	0	0.027906976744186
YLR078C	0	0	0.0278745644599303
YKR008W	0	0	0.0278422273781903
YDR195W	0	0	0.0278099652375435
YDR243C	0	0	0.0277777777777778
YOR308C	0	0	0.0277456647398844
YOL080C	0	0	0.0277136258660508
YNL041C	0	0	0.027681660899654
YDR075W	0	0	0.0276497695852535
YBR084C-A	0	0	0.0276179516685846
YAL026C	0	0	0.0275862068965517
YDR469W	0	0	0.0275545350172216
YKL022C	0	0	0.0275229357798165
YDR083W	0	0	0.0274914089347079
YOR269W	0	0	0.0274599542334096
YOR254C	0	0	0.0274285714285714
YBR207W	0	0	0.0273972602739726
YBR101C	0	0	0.0273660205245154
YCR014C	0	0	0.0273348519362187
YMR307W	0	0	0.0273037542662116
YDR159W	0	0	0.0272727272727273
YDR346C	0	0	0.0272417707150965
YLR071C	0	0	0.0272108843537415
YAL011W	0	0	0.0271800679501699
YGL175C	0	0	0.0271493212669683
YBL105C	0	0	0.0271186440677966
YLR396C	0	0	0.0270880361173815
YLR409C	0	0	0.0270574971815107
YBR122C	0	0	0.027027027027027
YLR435W	0	0	0.0269966254218223
YGR262C	0	0	0.0269662921348315
YLR449W	0	0	0.0269360269360269
YAL041W	0	0	0.0269058295964126
YOL021C	0	0	0.0268756998880179
YER148W	0	0	0.0268456375838926
YGR098C	0	0	0.0268156424581006
YAL059W	0	0	0.0267857142857143
YAL001C	0	0	0.0267558528428094
YDR464W	0	0	0.0267260579064588
YMR066W	0	1	0.0267260579064588
YJL095W	0	0	0.0266963292547275
YIL063C	0	0	0.0266666666666667
YMR310C	0	0	0.0266370699223085
YOL089C	0	0	0.0266075388026608
YCR047C	0	0	0.026578073089701
YLR166C	0	0	0.0265486725663717
YDR334W	0	0	0.0265193370165746
YKL154W	0	0	0.0264900662251656
YGL127C	0	0	0.0264608599779493
YGR134W	0	0	0.026431718061674
YOL041C	0	0	0.0264026402640264
YFL031W	0	0	0.0263736263736264
YJR132W	0	0	0.026344676180022
YHR061C	0	0	0.0263157894736842
YDL028C	0	0	0.0262869660460022
YOR307C	0	0	0.0262582056892779
YDL143W	0	0	0.0262295081967213
YPR178W	0	0	0.0262008733624454
YHR167W	0	0	0.0261723009814613
YDL150W	0	0	0.0261437908496732
YBR078W	0	0	0.0261153427638738
YBR109C	0	0	0.0260869565217391
YJR143C	0	0	0.0260586319218241
YDR183W	0	0	0.0260303687635575
YHR166C	0	0	0.0260021668472373
YHR169W	0	0	0.025974025974026
YLR440C	0	0	0.0259459459459459
YNL201C	0	0	0.0259179265658747
YJL111W	0	0	0.0258899676375405
YDL201W	0	0	0.0258620689655172
YLR376C	0	0	0.0258342303552207
YOR061W	0	0	0.0258064516129032
YDR303C	0	0	0.0257787325456498
YDR324C	0	0	0.0257510729613734
YML011C	0	0	0.0257234726688103
YLR433C	0	0	0.0256959314775161
YBL028C	0	0	0.025668449197861
YIL110W	0	0	0.0256410256410256
YGL078C	0	0	0.0256136606189968
YFL023W	0	0	0.0255863539445629
YNL141W	0	0	0.0255591054313099
YDL073W	0	1	0.0255591054313099
YOR051C	0	1	0.0255591054313099
YKL179C	0	0	0.025531914893617
YNR054C	0	0	0.0255047821466525
YFR048W	0	0	0.0254777070063694
YER013W	0	0	0.0254506892895016
YHR077C	0	0	0.0254237288135593
YJL129C	0	0	0.0253968253968254
YIR012W	0	0	0.025369978858351
YGL144C	0	0	0.0253431890179514
YDR399W	0	0	0.0253164556962025
YBR221C	0	0	0.0252897787144362
YNL090W	0	0	0.0252631578947368
YOR206W	0	0	0.0252365930599369
YPR069C	0	0	0.0252100840336134
YDL175C	0	0	0.0251836306400839
YPL112C	0	0	0.0251572327044025
YOR260W	0	0	0.025130890052356
YKL015W	0	0	0.0251046025104603
YKR036C	0	0	0.0250783699059561
YIL091C	0	1	0.0250783699059561
YHR144C	0	0	0.0250521920668058
YBR290W	0	0	0.0250260688216893
YJR055W	0	0	0.025
YLR399C	0	0	0.0249739854318418
YKL139W	0	0	0.0249480249480249
YHR070W	0	0	0.0249221183800623
YKR037C	0	0	0.024896265560166
YMR223W	0	0	0.0248704663212435
YCR057C	0	0	0.0248447204968944
YMR299C	0	0	0.0248190279214064
YIL116W	0	0	0.0247933884297521
YLR427W	0	0	0.0247678018575851
YBL076C	0	0	0.0247422680412371
YDR120C	0	0	0.0247167868177137
YER170W	0	0	0.0246913580246914
YGL216W	0	0	0.0246659815005139
YLR005W	0	0	0.0246406570841889
YLR335W	0	0	0.0246153846153846
YOR123C	0	0	0.0245901639344262
YJL014W	0	0	0.0245649948822927
YDR130C	0	0	0.0245398773006135
YKL010C	0	0	0.024514811031665
YNR048W	0	0	0.0244897959183673
YIL079C	0	0	0.0244648318042813
YER112W	0	0	0.0244399185336049
YDR245W	0	0	0.0244150559511699
YNL227C	0	0	0.024390243902439
YNL107W	0	0	0.0243654822335025
YPR112C	0	0	0.0243407707910751
YNR003C	0	0	0.0243161094224924
YBL038W	0	0	0.0242914979757085
YPR162C	0	0	0.0242669362992922
YOR095C	0	0	0.0242424242424242
YJR030C	0	1	0.0242424242424242
YLR033W	0	0	0.024217961654894
YJL025W	0	0	0.0241935483870968
YNL264C	0	0	0.0241691842900302
YLR143W	0	1	0.0241691842900302
YBR115C	0	0	0.0241448692152917
YOR370C	0	0	0.0241206030150754
YGR275W	0	0	0.0240963855421687
YDR108W	0	0	0.0240722166499498
YLR244C	0	0	0.0240480961923848
YOL043C	0	0	0.024024024024024
YDR174W	0	0	0.024
YBL027W	0	0	0.023976023976024
YDR515W	0	0	0.0239520958083832
YBR268W	0	0	0.0239282153539382
YML081W	0	1	0.0239282153539382
YFL025C	0	0	0.0239043824701195
YML046W	0	0	0.0238805970149254
YDR400W	0	0	0.0238568588469185
YML097C	0	0	0.0238331678252234
YMR014W	0	0	0.0238095238095238
YER164W	0	0	0.0237859266600595
YJL207C	0	0	0.0237623762376238
YKR072C	0	0	0.0237388724035608
YJR067C	0	1	0.0237388724035608
YOR191W	0	0	0.0237154150197628
YNL232W	0	0	0.0236920039486673
YDR510W	0	0	0.0236686390532544
YGR041W	0	0	0.0236453201970443
YBR234C	0	0	0.0236220472440945
YNR052C	0	0	0.023598820058997
YBR093C	0	0	0.0235756385068762
YEL032W	0	0	0.0235525024533857
YCL050C	0	0	0.0235294117647059
YBR074W	0	1	0.0235294117647059
YDR224C	0	0	0.0235063663075416
YOL022C	0	1	0.0235063663075416
YHR063C	0	0	0.0234833659491194
YER190W	0	0	0.0234604105571848
YHL030W	0	0	0.0234375
YDR394W	0	0	0.0234146341463415
YBR283C	0	0	0.0233918128654971
YBL047C	0	0	0.0233690360272639
YDR049W	0	1	0.0233690360272639
YLR210W	0	0	0.0233463035019455
YML082W	0	0	0.0233236151603499
YML106W	0	0	0.0233009708737864
YIL126W	0	0	0.023278370514064
YOR069W	0	0	0.0232558139534884
YAL015C	0	0	0.0232333010648596
YHR196W	0	0	0.02321083172147
YLR263W	0	0	0.0231884057971014
YPL139C	0	0	0.0231660231660232
YJL183W	0	0	0.0231436837029894
YDL166C	0	0	0.023121387283237
YPL043W	0	0	0.0230991337824832
YPL160W	0	0	0.0230769230769231
YGL111W	0	0	0.0230547550432277
YAL010C	0	0	0.0230326295585413
YML071C	0	0	0.0230105465004794
YKR086W	0	0	0.0229885057471264
YLL003W	0	0	0.0229665071770335
YBL018C	0	0	0.0229445506692161
YHR110W	0	0	0.0229226361031519
YKL173W	0	0	0.0229007633587786
YIL149C	0	0	0.0228789323164919
YNL182C	0	0	0.0228571428571429
YGR195W	0	0	0.0228353948620362
YNL236W	0	0	0.0228136882129278
YKL048C	0	0	0.0227920227920228
YJL054W	0	0	0.0227703984819734
YOR129C	0	0	0.0227488151658768
YLR381W	0	0	0.0227272727272727
YPL068C	0	1	0.0227272727272727
YBR186W	0	0	0.0227057710501419
YOR016C	0	0	0.0226843100189036
YCL031C	0	0	0.0226628895184136
YGR208W	0	0	0.0226415094339623
YJL081C	0	0	0.0226201696512724
YLR207W	0	0	0.0225988700564972
YPL140C	0	0	0.0225776105362183
YPL253C	0	0	0.0225563909774436
YML043C	0	0	0.0225352112676056
YDL020C	0	0	0.0225140712945591
YDL090C	0	0	0.0224929709465792
YDR177W	0	0	0.0224719101123595
YDR527W	0	0	0.0224508886810103
YBR154C	0	0	0.0224299065420561
YJL181W	0	1	0.0224299065420561
YNL023C	0	1	0.0224299065420561
YOR236W	0	0	0.0224089635854342
YBR036C	0	0	0.0223880597014925
YPL193W	0	0	0.0223671947809879
YER082C	0	0	0.0223463687150838
YOR335C	0	0	0.0223255813953488
YDL197C	0	0	0.0223048327137546
YGL210W	0	0	0.0222841225626741
YDR145W	0	0	0.0222634508348794
YHL023C	0	1	0.0222634508348794
YCL032W	0	0	0.0222428174235403
YJL050W	0	0	0.0222222222222222
YGR075C	0	0	0.0222016651248844
YIL159W	0	0	0.022181146025878
YGR180C	0	0	0.0221606648199446
YBR010W	0	0	0.022140221402214
YAL025C	0	0	0.0221198156682028
YGL133W	0	0	0.0220994475138122
YBL090W	0	0	0.0220791168353266
YLL032C	0	1	0.0220791168353266
YPR051W	0	0	0.0220588235294118
YDL060W	0	0	0.0220385674931129
YCL059C	0	0	0.0220183486238532
YKR024C	0	0	0.0219981668194317
YER124C	0	0	0.021978021978022
YNL191W	0	0	0.0219579139981702
YHR036W	0	0	0.0219378427787934
YPL101W	0	0	0.0219178082191781
YNL016W	0	0	0.0218978102189781
YPL051W	0	0	0.0218778486782133
YDR165W	0	0	0.0218579234972678
YGL095C	0	0	0.0218380345768881
YDL005C	0	0	0.0218181818181818
YIR004W	0	0	0.0217983651226158
YHL013C	0	1	0.0217983651226158
YPR070W	0	0	0.0217785843920145
YDR216W	0	0	0.0217588395285585
YPL254W	0	0	0.0217391304347826
YOR342C	0	1	0.0217391304347826
YMR029C	0	0	0.0217194570135747
YEL018W	0	0	0.0216998191681736
YML062C	0	0	0.021680216802168
YLR105C	0	0	0.0216606498194946
YMR227C	0	0	0.0216411181244364
YNL136W	0	0	0.0216216216216216
YML005W	0	0	0.0216021602160216
YDR164C	0	0	0.0215827338129496
YAL023C	0	0	0.0215633423180593
YDL031W	0	0	0.0215439856373429
YKR025W	0	0	0.02152466367713
YKR028W	0	0	0.021505376344086
YPL235W	0	0	0.0214861235452104
YMR308C	0	0	0.0214669051878354
YDR172W	0	0	0.0214477211796247
YOR287C	0	0	0.0214285714285714
YGL246C	0	0	0.0214094558429973
YPR055W	0	0	0.0213903743315508
YPR111W	0	0	0.0213713268032057
YLR442C	0	0	0.0213523131672598
YGR119C	0	0	0.0213333333333333
YDL042C	0	0	0.0213143872113677
YOR295W	0	0	0.0212954747116238
YOR305W	0	0	0.0212765957446809
YDR495C	0	0	0.0212577502214349
YDL111C	0	0	0.0212389380530973
YJR060W	0	0	0.0212201591511936
YGR004W	0	0	0.0212014134275618
YNR046W	0	0	0.0211827007943513
YPL093W	0	0	0.0211640211640212
YGL131C	0	1	0.0211640211640212
YOR205C	0	1	0.0211640211640212
YJL080C	0	0	0.0211453744493392
YOR283W	0	1	0.0211453744493392
YFR009W	0	0	0.0211267605633803
YPL053C	0	0	0.0211081794195251
YOR034C	0	0	0.0210896309314587
YOR117W	0	0	0.0210711150131694
YAR014C	0	0	0.0210526315789474
YPL075W	0	0	0.021034180543383
YMR209C	0	1	0.021034180543383
YER021W	0	0	0.021015761821366
YGR116W	0	0	0.020997375328084
YBR049C	0	0	0.020979020979021
YGL171W	0	0	0.0209606986899563
YOR047C	0	0	0.0209424083769634
YDR207C	0	0	0.020924149956408
YGR251W	0	0	0.0209059233449477
YLR106C	0	0	0.02088772845953
YOR274W	0	0	0.0208695652173913
YGR003W	0	0	0.0208514335360556
YLR188W	0	0	0.0208333333333333
YER147C	0	0	0.02081526452732
YJR053W	0	0	0.0207972270363951
YIL095W	0	0	0.0207792207792208
YER049W	0	0	0.0207612456747405
YER044C-A	0	0	0.020743301642178
YLR129W	0	0	0.0207253886010363
YBR127C	0	0	0.0207075064710958
YOL145C	0	0	0.0206896551724138
YDL097C	0	0	0.020671834625323
YOR279C	0	0	0.0206540447504303
YDR448W	0	0	0.0206362854686157
YDR359C	0	0	0.0206185567010309
YLR310C	0	0	0.0206008583690987
YLR287C	0	1	0.0206008583690987
YLR222C	0	0	0.0205831903945112
YIL009W	0	0	0.0205655526992288
YDL077C	0	0	0.0205479452054795
YHL007C	0	0	0.0205303678357571
YHR157W	0	0	0.0205128205128205
YOL144W	0	0	0.0204953031596926
YLR430W	0	0	0.0204778156996587
YDR339C	0	0	0.020460358056266
YKL166C	0	0	0.020442930153322
YMR129W	0	0	0.0204255319148936
YMR130W	0	1	0.0204255319148936
YNL121C	0	0	0.0204081632653061
YER041W	0	1	0.0204081632653061
YOR091W	0	0	0.0203908241291419
YFR041C	0	0	0.0203735144312394
YDR184C	0	0	0.0203562340966921
YPL245W	0	1	0.0203562340966921
YBL054W	0	0	0.0203389830508475
YKL078W	0	0	0.0203217612193057
YDR300C	0	0	0.0203045685279188
YMR093W	0	0	0.0202874049027895
YNL286W	0	0	0.0202702702702703
YMR235C	0	0	0.020253164556962
YAL009W	0	0	0.0202360876897133
YLR228C	0	0	0.0202190395956192
YCR094W	0	0	0.0202020202020202
YMR185W	0	1	0.0202020202020202
YFR036W	0	0	0.0201850294365013
YGR063C	0	0	0.0201680672268908
YGL203C	0	0	0.0201511335012594
YKL213C	0	0	0.0201342281879195
YJR090C	0	0	0.0201173512154233
YCL063W	0	0	0.0201005025125628
YAL002W	0	0	0.0200836820083682
YLR055C	0	0	0.020066889632107
YML125C	0	0	0.0200501253132832
YOL124C	0	0	0.0200333889816361
YPR180W	0	0	0.0200166805671393
YCR052W	0	0	0.02
YEL064C	0	0	0.0199833472106578
YOR188W	0	0	0.0199667221297837
YOR006C	0	1	0.0199667221297837
YBR251W	0	0	0.0199501246882793
YIL019W	0	0	0.0199335548172757
YOL056W	0	1	0.0199335548172757
YGR199W	0	0	0.0199170124481328
YDL117W	0	0	0.0199004975124378
YPL038W	0	0	0.019884009942005
YNL186W	0	0	0.0198675496688742
YGR200C	0	0	0.0198511166253102
YBL085W	0	0	0.0198347107438017
YBR231C	0	0	0.0198183319570603
YOR174W	0	0	0.0198019801980198
YLR146C	0	0	0.0197856553998351
YOL142W	0	0	0.0197693574958814
YMR128W	0	0	0.0197530864197531
YLR309C	0	0	0.0197368421052632
YDR372C	0	0	0.0197206244864421
YDL063C	0	0	0.0197044334975369
YDR026C	0	1	0.0197044334975369
YFR001W	0	0	0.0196882690730107
YOR315W	0	0	0.019672131147541
YGR093W	0	1	0.019672131147541
YGL029W	0	0	0.0196560196560197
YNL029C	0	0	0.0196399345335516
YJR054W	0	1	0.0196399345335516
YLR289W	0	1	0.0196399345335516
YLR223C	0	0	0.0196238757154538
YAL032C	0	0	0.0196078431372549
YBR282W	0	0	0.0195918367346939
YBR009C	0	0	0.0195758564437194
YCL028W	0	1	0.0195758564437194
YHR121W	0	0	0.019559902200489
YDR364C	0	0	0.0195439739413681
YKL054C	0	0	0.0195280716029292
YPL012W	0	0	0.0195121951219512
YDR421W	0	0	0.0194963444354184
YHL039W	0	0	0.0194805194805195
YOR275C	0	0	0.0194647201946472
YAL043C	0	0	0.0194489465153971
YHR115C	0	0	0.0194331983805668
YNL118C	0	0	0.0194174757281553
YBR028C	0	1	0.0194174757281553
YER161C	0	0	0.0194017784963622
YLR126C	0	0	0.0193861066235864
YKL099C	0	0	0.0193704600484262
YNL035C	0	1	0.0193704600484262
YDL098C	0	0	0.0193548387096774
YCL014W	0	0	0.0193392425463336
YAL035W	0	0	0.0193236714975845
YGR071C	0	1	0.0193236714975845
YDR365C	0	0	0.0193081255028158
YLR214W	0	0	0.0192926045016077
YAL056W	0	0	0.0192771084337349
YPR072W	0	0	0.0192616372391653
YHR156C	0	1	0.0192616372391653
YOR323C	0	0	0.0192461908580593
YPR010C	0	0	0.0192307692307692
YFR052W	0	0	0.0192153722978383
YLL031C	0	0	0.0192
YKR084C	0	0	0.0191846522781775
YAL058W	0	0	0.0191693290734824
YGL244W	0	0	0.0191540303272147
YOR239W	0	0	0.0191387559808612
YNL316C	0	0	0.0191235059760956
YDR235W	0	0	0.0191082802547771
YJR002W	0	0	0.0190930787589499
YGL172W	0	0	0.0190779014308426
YKL017C	0	0	0.0190627482128674
YKL144C	0	0	0.019047619047619
YNL112W	0	0	0.0190325138778747
YAR019C	0	0	0.0190174326465927
YPR143W	0	0	0.0190023752969121
YNR029C	0	1	0.0190023752969121
YDR496C	0	0	0.0189873417721519
YLR088W	0	0	0.0189723320158103
YOR252W	0	1	0.0189723320158103
YJR064W	0	0	0.018957345971564
YAL013W	0	0	0.0189423835832676
YDL213C	0	0	0.0189274447949527
YLR195C	0	0	0.0189125295508274
YPR139C	0	0	0.0188976377952756
YAL051W	0	0	0.018882769472856
YMR213W	0	0	0.0188679245283019
YDL047W	0	0	0.01885310290652
YGR261C	0	0	0.0188383045525903
YNL154C	0	0	0.0188235294117647
YDR397C	0	0	0.0188087774294671
YOR261C	0	0	0.0187940485512921
YAL020C	0	0	0.0187793427230047
YJL168C	0	0	0.0187646598905395
YMR186W	0	0	0.01875
YCL054W	0	0	0.0187353629976581
YIL064W	0	0	0.0187207488299532
YNL248C	0	0	0.0187061574434918
YJR072C	0	1	0.0187061574434918
YAL021C	0	0	0.0186915887850467
YDL148C	0	0	0.0186770428015564
YML077W	0	0	0.0186625194401244
YDR080W	0	0	0.0186480186480186
YML124C	0	0	0.0186335403726708
YGR166W	0	0	0.0186190845616757
YNL310C	0	0	0.0186046511627907
YOR244W	0	0	0.0185902401239349
YHR066W	0	0	0.0185758513931889
YDR023W	0	0	0.0185614849187935
YHR050W	0	0	0.0185471406491499
YPL239W	0	0	0.0185328185328185
YBL103C	0	0	0.0185185185185185
YKR043C	0	1	0.0185185185185185
YIL030C	0	0	0.0185042405551272
YMR231W	0	0	0.0184899845916795
YOR154W	0	1	0.0184899845916795
YCR073C	0	0	0.0184757505773672
YHR023W	0	0	0.0184615384615385
YLR403W	0	0	0.0184473481936972
YML076C	0	0	0.0184331797235023
YHR088W	0	0	0.0184190330007675
YNL091W	0	0	0.0184049079754601
YJL008C	0	0	0.0183908045977011
YDL122W	0	0	0.0183767228177642
YLR051C	0	0	0.018362662586075
YAL048C	0	0	0.018348623853211
YBR185C	0	0	0.0183346065699007
YOR021C	0	0	0.0183206106870229
YBR065C	0	0	0.0183066361556064
YDR152W	0	1	0.0183066361556064
YAL036C	0	0	0.0182926829268293
YER008C	0	0	0.0182787509520183
YDR260C	0	0	0.0182648401826484
YDR311W	0	0	0.0182509505703422
YDR393W	0	0	0.0182370820668693
YBR130C	0	0	0.0182232346241458
YGR211W	0	0	0.0182094081942337
YML064C	0	0	0.0181956027293404
YHR122W	0	0	0.0181818181818182
YDR457W	0	0	0.0181680545041635
YER110C	0	0	0.0181543116490166
YER005W	0	0	0.018140589569161
YJR056C	0	1	0.018140589569161
YAL022C	0	0	0.0181268882175227
YGR245C	0	0	0.0181132075471698
YAL016W	0	0	0.0180995475113122
YHR178W	0	0	0.0180859080633007
YMR111C	0	1	0.0180859080633007
YKR092C	0	0	0.0180722891566265
YAL028W	0	0	0.018058690744921
YLR114C	0	0	0.0180451127819549
YBL069W	0	0	0.0180315552216379
YNL329C	0	0	0.018018018018018
YOL051W	0	0	0.0180045011252813
YDR213W	0	0	0.0179910044977511
YHR090C	0	0	0.0179775280898876
YPL283C	0	0	0.0179640718562874
YAL017W	0	0	0.0179506357516829
YGR042W	0	0	0.0179372197309417
YLR420W	0	0	0.0179238237490665
YLR215C	0	0	0.017910447761194
YBR091C	0	0	0.0178970917225951
YKL032C	0	0	0.0178837555886736
YML074C	0	0	0.0178704393149665
YKL176C	0	0	0.0178571428571429
YDR463W	0	0	0.0178438661710037
YLR319C	0	0	0.0178306092124814
YLR144C	0	0	0.0178173719376392
YER132C	0	0	0.0178041543026706
YAR018C	0	0	0.0177909562638992
YGR145W	0	0	0.0177777777777778
YKL011C	0	0	0.0177646188008882
YGL050W	0	1	0.0177646188008882
YOR321W	0	0	0.0177514792899408
YIL113W	0	0	0.0177383592017738
YBR079C	0	0	0.017725258493353
YOR101W	0	0	0.0177121771217712
YDR362C	0	0	0.0176991150442478
YPR041W	0	0	0.0176860722181282
YBR247C	0	0	0.0176730486008837
YNL175C	0	0	0.0176600441501104
YIL103W	0	0	0.0176470588235294
YJL026W	0	0	0.017634092578986
YFL024C	0	0	0.0176211453744493
YJR084W	0	0	0.0176082171680117
YLR176C	0	0	0.0175953079178886
YPL207W	0	1	0.0175953079178886
YCR054C	0	1	0.0175953079178886
YML088W	0	0	0.0175824175824176
YMR229C	0	0	0.0175695461200586
YOR106W	0	0	0.0175566934893928
YML127W	0	0	0.0175438596491228
YOR037W	0	0	0.0175310445580716
YAL003W	0	0	0.0175182481751825
YDR291W	0	1	0.0175182481751825
YGR113W	0	0	0.0175054704595186
YGR012W	0	1	0.0175054704595186
YNL282W	0	0	0.0174927113702624
YJR005W	0	0	0.0174799708667152
YJL145W	0	0	0.0174672489082969
YAR050W	0	0	0.0174545454545455
YOL139C	0	0	0.0174418604651163
YGR173W	0	1	0.0174418604651163
YGR280C	0	0	0.0174291938997821
YBR107C	0	0	0.0174165457184325
YAL031C	0	0	0.0174039158810732
YBR267W	0	0	0.0173913043478261
YCL039W	0	0	0.0173787110789283
YOL003C	0	0	0.0173661360347323
YLL011W	0	0	0.017353579175705
YKL082C	0	0	0.0173410404624277
YOL138C	0	0	0.0173285198555957
YER031C	0	0	0.0173160173160173
YLR323C	0	1	0.0173160173160173
YBR152W	0	0	0.0173035328046143
YKL028W	0	0	0.0172910662824208
YDR318W	0	0	0.0172786177105832
YIR026C	0	0	0.0172661870503597
YMR198W	0	0	0.0172537742631201
YJR021C	0	0	0.0172413793103448
YPL032C	0	0	0.0172290021536253
YLR163C	0	0	0.0172166427546628
YGL169W	0	0	0.0172043010752688
YPL157W	0	0	0.0171919770773639
YML099C	0	0	0.0171796707229778
YAL012W	0	0	0.0171673819742489
YEL062W	0	0	0.0171551107934239
YGR229C	0	0	0.0171428571428571
YIL014W	0	0	0.0171306209850107
YGR128C	0	0	0.0171184022824536
YER162C	0	0	0.0171062009978617
YPL266W	0	0	0.0170940170940171
YKL122C	0	0	0.0170818505338078
YDL002C	0	0	0.0170697012802276
YHR068W	0	0	0.0170575692963753
YGL048C	0	0	0.0170454545454545
YLR027C	0	0	0.0170333569907736
YPR116W	0	1	0.0170333569907736
YMR036C	0	0	0.0170212765957447
YKR038C	0	0	0.0170092133238838
YHR207C	0	1	0.0170092133238838
YBL005W	0	0	0.0169971671388102
YJL029C	0	0	0.0169851380042463
YNL224C	0	1	0.0169851380042463
YNL001W	0	0	0.016973125884017
YIL046W	0	0	0.0169611307420495
YLR441C	0	0	0.0169491525423729
YOR272W	0	0	0.0169371912491179
YDR219C	0	0	0.0169252468265162
YER127W	0	0	0.0169133192389006
YDL231C	0	0	0.0169014084507042
YCL037C	0	0	0.0168895144264602
YGR091W	0	0	0.0168776371308017
YDR460W	0	0	0.016865776528461
YER066W	0	1	0.016865776528461
YCL055W	0	0	0.0168539325842697
YDR118W	0	0	0.0168421052631579
YPL263C	0	1	0.0168421052631579
YBR069C	0	0	0.0168302945301543
YOL012C	0	0	0.0168185003503854
YJR112W	0	0	0.0168067226890756
YHR020W	0	0	0.0167949615115465
YBL040C	0	0	0.0167832167832168
YKR062W	0	0	0.0167714884696017
YPR125W	0	0	0.0167597765363128
YNL165W	0	1	0.0167597765363128
YML059C	0	0	0.0167480809490579
YGL211W	0	0	0.0167364016736402
YAR042W	0	0	0.0167247386759582
YKL116C	0	0	0.0167130919220056
YPR062W	0	0	0.0167014613778706
YOL097C	0	0	0.0166898470097357
YAL054C	0	0	0.0166782487838777
YAR035W	0	0	0.0166666666666667
YKL127W	0	0	0.0166551006245663
YIL142W	0	0	0.0166435506241331
YGR217W	0	0	0.0166320166320166
YDR280W	0	0	0.0166204986149584
YGR252W	0	0	0.0166089965397924
YGL155W	0	0	0.016597510373444
YBL075C	0	0	0.0165860400829302
YER014W	0	0	0.0165745856353591
YOR340C	0	0	0.0165631469979296
YAL030W	0	0	0.016551724137931
YGL101W	0	1	0.016551724137931
YDL127W	0	0	0.0165403170227429
YBR104W	0	0	0.0165289256198347
YDL030W	0	0	0.0165175498967653
YCR026C	0	0	0.0165061898211829
YPR164W	0	0	0.0164948453608247
YOR141C	0	1	0.0164948453608247
YPL079W	0	0	0.0164835164835165
YOL033W	0	0	0.0164722031571723
YAL040C	0	0	0.0164609053497942
YER114C	0	0	0.0164496230294722
YLR243W	0	1	0.0164496230294722
YDR065W	0	0	0.0164383561643836
YMR208W	0	0	0.0164271047227926
YAL055W	0	0	0.0164158686730506
YKL160W	0	0	0.0164046479835954
YKR095W	0	0	0.0163934426229508
YPR052C	0	0	0.016382252559727
YJL109C	0	0	0.0163710777626194
YBL097W	0	0	0.016359918200409
YLR060W	0	0	0.0163487738419619
YNL215W	0	1	0.0163487738419619
YAR015W	0	0	0.0163376446562287
YGL070C	0	0	0.0163265306122449
YDR472W	0	0	0.0163154316791298
YFL027C	0	0	0.016304347826087
YPL226W	0	0	0.0162932790224033
YGR187C	0	0	0.0162822252374491
YLR127C	0	0	0.016271186440678
YNL031C	0	0	0.016260162601626
YCL064C	0	0	0.016249153689912
YDR381W	0	0	0.0162381596752368
YKR070W	0	1	0.0162381596752368
YDR398W	0	0	0.0162271805273834
YJL179W	0	0	0.0162162162162162
YDR370C	0	1	0.0162162162162162
YAL053W	0	0	0.0162052667116813
YJR110W	0	0	0.0161943319838057
YAL014C	0	0	0.0161834120026972
YBR181C	0	0	0.0161725067385445
YJR093C	0	0	0.0161616161616162
YGR264C	0	0	0.0161507402422611
YAL008W	0	1	0.0161507402422611
YER093C	0	0	0.0161398789509079
YLR343W	0	0	0.0161290322580645
YAL042W	0	0	0.0161182001343183
YLR419W	0	1	0.0161182001343183
YMR079W	0	0	0.0161073825503356
YAL063C	0	0	0.0160965794768612
YKL172W	0	0	0.0160857908847185
YER077C	0	1	0.0160857908847185
YMR181C	0	1	0.0160857908847185
YAL062W	0	0	0.0160750167448091
YOR210W	0	0	0.0160642570281124
YOR361C	0	0	0.0160535117056856
YOR127W	0	0	0.0160427807486631
YLR417W	0	0	0.0160320641282565
YMR268C	0	0	0.0160213618157543
YAL039C	0	0	0.0160106737825217
YER146W	0	0	0.016
YIL021W	0	0	0.0159893404397069
YJL072C	0	0	0.0159786950732357
YBL021C	0	0	0.0159680638722555
YGL112C	0	0	0.0159574468085106
YPL183W-A	0	0	0.0159468438538206
YDL141W	0	0	0.0159362549800797
YML024W	0	0	0.0159256801592568
YDR002W	0	0	0.0159151193633952
YGR196C	0	1	0.0159151193633952
YBR025C	0	0	0.0159045725646123
YAL038W	0	0	0.0158940397350993
YER100W	0	0	0.0158835208471211
YPL213W	0	0	0.0158730158730159
YNL113W	0	0	0.015862524785195
YBR189W	0	0	0.0158520475561427
YHR027C	0	0	0.0158415841584158
YCR093W	0	0	0.0158311345646438
YPL129W	0	0	0.015820698747528
YBR112C	0	0	0.0158102766798419
YAL018C	0	1	0.0158102766798419
YLR306W	0	0	0.0157998683344305
YCR034W	0	0	0.0157894736842105
YIL002C	0	0	0.0157790927021696
YGR150C	0	1	0.0157790927021696
YPR144C	0	0	0.0157687253613666
YAR033W	0	0	0.0157583716349311
YDL159W	0	0	0.015748031496063
YPL049C	0	0	0.0157377049180328
YDR416W	0	0	0.0157273918741809
YMR132C	0	1	0.0157273918741809
YDR323C	0	0	0.0157170923379175
YPL120W	0	0	0.0157068062827225
YGR120C	0	0	0.0156965336821452
YLL048C	0	0	0.0156862745098039
YAL044C	0	0	0.015676028739386
YGL044C	0	0	0.0156657963446475
YLL039C	0	0	0.0156555772994129
YHR081W	0	0	0.015645371577575
YKR027W	0	0	0.0156351791530945
YIL115C	0	0	0.015625
YIL076W	0	0	0.0156148340923878
YLR363C	0	0	0.0156046814044213
YER155C	0	0	0.0155945419103314
YBR066C	0	0	0.0155844155844156
YOR043W	0	0	0.0155743024010383
YLR057W	0	1	0.0155743024010383
YIL130W	0	1	0.0155743024010383
YPR173C	0	0	0.0155642023346304
YGL013C	0	0	0.0155541153596889
YOR094W	0	0	0.0155440414507772
YER123W	0	0	0.0155339805825243
YDR239C	0	1	0.0155339805825243
YOR157C	0	0	0.0155239327296248
YGL090W	0	0	0.015513897866839
YPR086W	0	0	0.0155038759689922
YMR039C	0	0	0.0154938670109748
YCR033W	0	0	0.0154838709677419
YDL065C	0	0	0.0154738878143133
YBL086C	0	1	0.0154738878143133
YJL110C	0	0	0.0154639175257732
YMR275C	0	0	0.0154539600772698
YAL037W	0	1	0.0154539600772698
YDR444W	0	1	0.0154539600772698
YGL019W	0	0	0.0154440154440154
YPL117C	0	0	0.0154340836012862
YOL064C	0	0	0.0154241645244216
YDR266C	0	1	0.0154241645244216
YOR118W	0	1	0.0154241645244216
YBL016W	0	0	0.0154142581888247
YBR114W	0	0	0.0154043645699615
YMR131C	0	0	0.0153944836433611
YNL189W	0	0	0.0153846153846154
YNL153C	0	0	0.0153747597693786
YLR196W	0	0	0.0153649167733675
YEL019C	0	0	0.0153550863723608
YGR222W	0	0	0.0153452685421995
YJL186W	0	0	0.0153354632587859
YNL085W	0	0	0.0153256704980843
YPL195W	0	0	0.01531589023612
YDR200C	0	0	0.0153061224489796
YPL228W	0	0	0.0152963671128107
YDR480W	0	0	0.0152866242038217
YDR045C	0	0	0.0152768936982813
YNL222W	0	0	0.0152671755725191
YFR046C	0	0	0.0152574698029243
YHR148W	0	0	0.0152477763659466
YOR312C	0	0	0.0152380952380952
YMR176W	0	0	0.0152284263959391
YFR004W	0	0	0.0152187698161065
YIR009W	0	0	0.0152091254752852
YBL013W	0	0	0.0151994933502217
YBL039C	0	0	0.0151898734177215
YMR153W	0	0	0.015180265654649
YKL149C	0	0	0.0151706700379267
YJL124C	0	0	0.0151610865445357
YPR110C	0	0	0.0151515151515152
YDL095W	0	0	0.0151419558359621
YPL055C	0	0	0.0151324085750315
YAL060W	0	0	0.0151228733459357
YKL134C	0	0	0.0151133501259446
YKR022C	0	0	0.0151038388923851
YCL001W	0	0	0.0150943396226415
YBL064C	0	0	0.0150848522941546
YOR005C	0	0	0.0150753768844221
YDL189W	0	0	0.0150659133709981
YLR150W	0	0	0.0150564617314931
YJL203W	0	0	0.0150470219435737
YBR044C	0	0	0.0150375939849624
YLR352W	0	1	0.0150375939849624
YOL113W	0	0	0.0150281778334377
YLR058C	0	0	0.0150187734668335
YJR063W	0	0	0.0150093808630394
YMR260C	0	0	0.015
YOR232W	0	0	0.0149906308557152
YPL174C	0	0	0.0149812734082397
YMR049C	0	0	0.0149719276356831
YOR373W	0	0	0.0149625935162095
YIL004C	0	0	0.0149532710280374
YDR167W	0	0	0.0149439601494396
YAR071W	0	0	0.014934660858743
YGL122C	0	0	0.0149253731343284
YGL120C	0	0	0.0149160969546302
YBR043C	0	0	0.0149068322981366
YOR281C	0	0	0.0148975791433892
YHR089C	0	0	0.0148883374689826
YBL098W	0	0	0.0148791072535648
YNL238W	0	0	0.0148698884758364
YJL122W	0	0	0.0148606811145511
YPL183C	0	1	0.0148606811145511
YNR053C	0	0	0.0148514851485149
YEL029C	0	0	0.0148423005565863
YNL325C	0	0	0.0148331273176761
YML036W	0	0	0.0148239654107474
YER104W	0	0	0.0148148148148148
YBR001C	0	0	0.0148056755089451
YER113C	0	1	0.0148056755089451
YLR079W	0	0	0.0147965474722565
YDR478W	0	0	0.0147874306839187
YDR057W	0	0	0.0147783251231527
YIL061C	0	0	0.0147692307692308
YBL042C	0	0	0.014760147601476
YPL189W	0	0	0.0147510755992624
YCL045C	0	1	0.0147510755992624
YCR002C	0	0	0.0147420147420147
YLR017W	0	0	0.0147329650092081
YDR388W	0	0	0.0147239263803681
YBR083W	0	0	0.0147148988350705
YIR023W	0	0	0.0147058823529412
YHL009C	0	0	0.0146968769136558
YBR021W	0	0	0.01468788249694
YBR184W	0	1	0.01468788249694
YLR014C	0	0	0.0146788990825688
YDR351W	0	0	0.0146699266503667
YAL046C	0	1	0.0146699266503667
YOR110W	0	0	0.0146609651802077
YMR138W	0	0	0.0146520146520147
YHR165C	0	0	0.0146430750457596
YGR123C	0	0	0.0146341463414634
YMR164C	0	0	0.0146252285191956
YOL008W	0	0	0.0146163215590743
YBR132C	0	0	0.014607425441266
YGL049C	0	0	0.0145985401459854
YBL033C	0	0	0.0145896656534954
YBL015W	0	0	0.0145808019441069
YLR265C	0	0	0.0145719489981785
YNL075W	0	0	0.0145631067961165
YPL108W	0	1	0.0145631067961165
YCR021C	0	0	0.0145542753183748
YCR032W	0	0	0.0145454545454545
YDL013W	0	0	0.0145366444579043
YPR163C	0	0	0.0145278450363196
YCR082W	0	0	0.014519056261343
YGL023C	0	0	0.0145102781136638
YBL043W	0	0	0.0145015105740181
YCR020W-B	0	0	0.0144927536231884
YBR072W	0	0	0.0144840072420036
YBL101C	0	0	0.014475271411339
YBR019C	0	0	0.0144665461121157
YML114C	0	0	0.0144578313253012
YKR002W	0	0	0.0144491270319085
YMR217W	0	0	0.0144404332129964
YIL008W	0	0	0.0144317498496693
YOL010W	0	0	0.0144230769230769
YAL049C	0	1	0.0144230769230769
YAR028W	0	1	0.0144230769230769
YLR372W	0	0	0.0144144144144144
YDL208W	0	0	0.014405762304922
YER011W	0	0	0.0143971205758848
YGL251C	0	0	0.0143884892086331
YBL081W	0	1	0.0143884892086331
YBL030C	0	0	0.0143798681845416
YAL064W	0	1	0.0143798681845416
YGR078C	0	0	0.0143712574850299
YOR211C	0	0	0.0143626570915619
YMR292W	0	0	0.0143540669856459
YLR275W	0	0	0.0143454871488344
YAR023C	0	1	0.0143454871488344
YGL227W	0	0	0.014336917562724
YPL030W	0	1	0.014336917562724
YAR029W	0	1	0.014336917562724
YMR242C	0	0	0.0143283582089552
YDR088C	0	0	0.0143198090692124
YOL078W	0	0	0.0143112701252236
YBR006W	0	0	0.0143027413587604
YPL199C	0	1	0.0143027413587604
YBL078C	0	0	0.0142942227516379
YHR073W	0	0	0.0142857142857143
YBR128C	0	0	0.0142772159428911
YKL005C	0	0	0.014268727705113
YLR418C	0	0	0.0142602495543672
YCR106W	0	0	0.0142517814726841
YKL033W	0	1	0.0142517814726841
YBR037C	0	0	0.0142433234421365
YNL317W	0	0	0.0142348754448399
YMR247C	0	0	0.014226437462952
YHR041C	0	0	0.014218009478673
YJR124C	0	1	0.014218009478673
YAR064W	0	1	0.014218009478673
YBR182C	0	0	0.0142095914742451
YDR335W	0	0	0.0142011834319527
YBR248C	0	0	0.0141927853341218
YNR024W	0	1	0.0141927853341218
YAR020C	0	1	0.0141927853341218
YCR072C	0	0	0.0141843971631206
YOL061W	0	0	0.0141760189013585
YDL229W	0	0	0.0141676505312869
YDR143C	0	0	0.0141592920353982
YBL045C	0	0	0.0141509433962264
YKL180W	0	0	0.0141426045963465
YCR087C-A	0	1	0.0141426045963465
YAL067C	0	0	0.0141342756183746
YOL063C	0	0	0.0141259564449676
YEL036C	0	0	0.0141176470588235
YOL095C	0	0	0.0141093474426808
YFR019W	0	0	0.0141010575793184
YIL156W	0	0	0.0140927774515561
YMR269W	0	0	0.0140845070422535
YGR296W	0	0	0.0140762463343109
YPL069C	0	0	0.0140679953106682
YBR208C	0	0	0.0140597539543058
YPL242C	0	0	0.0140515222482436
YIL137C	0	1	0.0140515222482436
YBR045C	0	0	0.0140433001755413
YJL138C	0	0	0.0140350877192982
YPR129W	0	0	0.0140268848626534
YBR040W	0	0	0.014018691588785
YDR155C	0	0	0.0140105078809107
YLR410W	0	0	0.014002333722287
YLR466W	0	0	0.0139941690962099
YNL087W	0	1	0.0139941690962099
YNL048W	0	0	0.013986013986014
YBR018C	0	0	0.0139778683750728
YGL022W	0	0	0.0139697322467986
YGL066W	0	0	0.0139616055846422
YAL061W	0	1	0.0139616055846422
YBR250W	0	0	0.013953488372093
YGL004C	0	0	0.0139453805926787
YDR505C	0	1	0.0139453805926787
YCL004W	0	0	0.0139372822299652
YAR027W	0	1	0.0139372822299652
YMR168C	0	0	0.0139291932675566
YER007C-A	0	0	0.0139211136890951
YOR363C	0	0	0.0139130434782609
YFL034W	0	1	0.0139130434782609
YGL017W	0	0	0.0139049826187717
YCL010C	0	0	0.0138969310943833
YML041C	0	0	0.0138888888888889
YOR346W	0	0	0.0138808559861191
YCR028C	0	0	0.0138728323699422
YOR145C	0	0	0.0138648180242634
YLL035W	0	0	0.0138568129330254
YGR271W	0	0	0.0138488170802077
YBL029W	0	1	0.0138488170802077
YGR186W	0	0	0.013840830449827
YKL203C	0	0	0.0138328530259366
YJL035C	0	0	0.0138248847926267
YDL135C	0	0	0.0138169257340242
YBR034C	0	0	0.0138089758342923
YHR117W	0	1	0.0138089758342923
YBR180W	0	0	0.0138010350776308
YML017W	0	1	0.0138010350776308
YGR214W	0	0	0.0137931034482759
YNL151C	0	0	0.0137851809304997
YCR042C	0	0	0.0137772675086108
YGL139W	0	0	0.0137693631669535
YBL099W	0	0	0.0137614678899083
YEL053C	0	0	0.0137535816618911
YBR240C	0	0	0.013745704467354
YBL059W	0	1	0.013745704467354
YLR285W	0	0	0.0137378362907842
YER099C	0	0	0.0137299771167048
YPL081W	0	0	0.0137221269296741
YBR014C	0	1	0.0137221269296741
YAR068W	0	1	0.0137221269296741
YPL178W	0	0	0.0137142857142857
YCR015C	0	1	0.0137142857142857
YKL143W	0	0	0.0137064534551685
YNR067C	0	0	0.0136986301369863
YER107C	0	0	0.0136908157444381
YDL153C	0	0	0.0136830102622577
YDL108W	0	0	0.0136752136752137
YKL009W	0	0	0.0136674259681093
YBR026C	0	0	0.0136596471257826
YER115C	0	0	0.0136518771331058
YGL076C	0	0	0.0136441159749858
YJL148W	0	0	0.0136363636363636
YMR290C	0	0	0.0136286201022147
YNL193W	0	1	0.0136286201022147
YBR005W	0	0	0.0136208853575482
YBR039W	0	0	0.0136131593874078
YNL038W	0	0	0.0136054421768707
YCL002C	0	1	0.0136054421768707
YER126C	0	0	0.0135977337110482
YNL002C	0	0	0.0135900339750849
YMR100W	0	0	0.0135823429541596
YOR030W	0	0	0.0135746606334842
YEL030W	0	0	0.0135669869983041
YOR359W	0	0	0.0135593220338983
YOR266W	0	0	0.0135516657255788
YBL066C	0	1	0.0135516657255788
YLR425W	0	0	0.0135440180586907
YER156C	0	1	0.0135440180586907
YBR291C	0	0	0.0135363790186125
YCL052C	0	0	0.0135287485907554
YOL004W	0	0	0.0135211267605634
YBR035C	0	0	0.0135135135135135
YHR058C	0	0	0.0135059088351154
YBR126C	0	0	0.0134983127109111
YDR451C	0	0	0.0134907251264755
YDR283C	0	0	0.0134831460674157
YBR085W	0	0	0.0134755755193711
YDR123C	0	0	0.0134680134680135
YPR029C	0	0	0.0134604598990466
YLR024C	0	0	0.0134529147982063
YDR027C	0	0	0.0134453781512605
YCR077C	0	0	0.013437849944009
YIL068C	0	0	0.0134303301622832
YBR050C	0	0	0.0134228187919463
YLR264W	0	0	0.0134153158188932
YFR028C	0	0	0.0134078212290503
YER109C	0	0	0.0134003350083752
YIL147C	0	0	0.0133928571428571
YOR294W	0	0	0.0133853876185165
YGR089W	0	0	0.0133779264214047
YDR484W	0	0	0.0133704735376045
YCR060W	0	0	0.0133630289532294
YCR081W	0	0	0.013355592654424
YOR078W	0	0	0.0133481646273637
YOR160W	0	0	0.0133407448582546
YGR103W	0	0	0.0133333333333333
YDL161W	0	0	0.0133259300388673
YHR133C	0	0	0.0133185349611543
YLR095C	0	0	0.0133111480865225
YCL069W	0	0	0.0133037694013304
[truncated: 3,790 more rows]
