# Supplementary material for: Computationally Driven, Quantitative Experiments Discover Genes Required for Mitochondrial Biogenesis
Source: PLoS Genet. 2009 Mar 20;5(3):e1000407. doi: 10.1371/journal.pgen.1000407 (PMC2648979; doi:10.1371/journal.pgen.1000407)
Supplement: Dataset S2 — Top 100 novel ensemble predictions for additional yeast biological processes. A zip file containing 387 tab-delimited text files of the ensemble predictions for the indicated Gene Ontology Biological Process Term. (21.70 MB GZ) [file pgen.1000407.s013.gz › GO_0006302.txt]

ORF	AnnotatedToTerm?	Uncharacterized_04152007?	Precision
YGL163C	1	0	1.0
YJL092W	1	0	1.0
YPL022W	1	0	1.0
YNL250W	1	0	1.0
YMR224C	1	0	1.0
YML032C	1	0	1.0
YLR032W	1	0	1.0
YMR190C	0	0	0.875
YDR217C	0	0	0.818181818181818
YKL113C	1	0	0.818181818181818
YOR144C	1	0	0.818181818181818
YOL090W	0	0	0.769230769230769
YER095W	1	0	0.769230769230769
YLR234W	0	0	0.714285714285714
YER173W	0	0	0.666666666666667
YJL074C	0	0	0.631578947368421
YPL153C	0	0	0.631578947368421
YAR007C	1	0	0.631578947368421
YMR284W	1	0	0.631578947368421
YCR066W	0	0	0.6
YJL115W	0	0	0.571428571428571
YPR135W	0	0	0.555555555555556
YNL082W	0	0	0.555555555555556
YOR033C	1	0	0.555555555555556
YDR386W	0	0	0.555555555555556
YFL008W	1	0	0.555555555555556
YDR004W	1	0	0.555555555555556
YDR097C	0	0	0.551724137931034
YDR369C	1	0	0.551724137931034
YMR078C	0	0	0.533333333333333
YCL061C	0	0	0.53125
YBR073W	1	0	0.53125
YML061C	0	0	0.515151515151515
YPR018W	0	0	0.5
YBR136W	0	0	0.485714285714286
YDL102W	0	0	0.472222222222222
YDL101C	0	0	0.463414634146341
YDR113C	0	0	0.463414634146341
YBR098W	0	0	0.463414634146341
YIL126W	1	0	0.463414634146341
YGR056W	1	0	0.463414634146341
YML060W	0	0	0.452380952380952
YHR031C	0	0	0.441860465116279
YNL273W	0	0	0.434782608695652
YDL220C	0	0	0.434782608695652
YDR076W	1	0	0.434782608695652
YIL026C	0	0	0.425531914893617
YKL101W	0	0	0.416666666666667
YDR501W	0	0	0.408163265306122
YJR043C	0	0	0.403846153846154
YML109W	0	0	0.403846153846154
YMR167W	1	0	0.403846153846154
YMR179W	0	0	0.39622641509434
YDL164C	0	0	0.388888888888889
YNL233W	0	0	0.385964912280702
YNL102W	0	0	0.385964912280702
YHR154W	1	0	0.385964912280702
YHR164C	0	0	0.383333333333333
YLR383W	0	0	0.383333333333333
YDL059C	1	0	0.383333333333333
YPL208W	0	0	0.377049180327869
YOL017W	0	0	0.375
YPL194W	0	0	0.375
YOR290C	1	0	0.375
YPL124W	0	0	0.369230769230769
YMR033W	0	0	0.363636363636364
YDL157C	0	1	0.363636363636364
YNL309W	0	0	0.3625
YLL022C	0	0	0.3625
YML058W	0	0	0.3625
YLR288C	0	0	0.3625
YJL173C	1	0	0.3625
YCR092C	0	0	0.3625
YGL058W	0	0	0.3625
YPL167C	0	0	0.3625
YDR227W	1	0	0.3625
YMR144W	0	1	0.3625
YFR037C	1	0	0.3625
YIR002C	0	0	0.3625
YLR357W	1	0	0.3625
YPL209C	0	0	0.3625
YLR442C	1	0	0.3625
YOR368W	0	0	0.358024691358025
YLR103C	0	0	0.353658536585366
YKR008W	0	0	0.349397590361446
YIL132C	0	0	0.345238095238095
YDR207C	0	0	0.341176470588235
YLR233C	0	0	0.337209302325581
YGR188C	0	0	0.33695652173913
YOL034W	0	0	0.33695652173913
YKR082W	0	0	0.33695652173913
YGL087C	0	0	0.33695652173913
YDR180W	1	0	0.33695652173913
YMR137C	1	0	0.33695652173913
YPL255W	0	0	0.333333333333333
YDR159W	0	0	0.329787234042553
YDL003W	0	0	0.326315789473684
YPL020C	0	0	0.322916666666667
YNL088W	0	0	0.319587628865979
YDR499W	0	0	0.316326530612245
YBL063W	0	0	0.313131313131313
YPL256C	0	0	0.31
YNL262W	0	0	0.306930693069307
YOL006C	0	0	0.303921568627451
YJR053W	0	0	0.300970873786408
YDR285W	0	0	0.298076923076923
YDR303C	0	0	0.295238095238095
YEL061C	0	0	0.292452830188679
YMR076C	0	0	0.289719626168224
YGR252W	0	0	0.287037037037037
YLR318W	0	0	0.284403669724771
YAL024C	0	0	0.281818181818182
YOR195W	0	0	0.279279279279279
YPR175W	0	0	0.276785714285714
YMR048W	0	0	0.274336283185841
YPR120C	0	0	0.271929824561404
YGL086W	0	0	0.269565217391304
YML102W	0	0	0.267241379310345
YCR052W	0	0	0.264957264957265
YJL187C	0	0	0.26271186440678
YBR009C	0	0	0.260504201680672
YLR176C	0	0	0.258333333333333
YLR376C	0	0	0.258064516129032
YJL194W	0	0	0.258064516129032
YPR141C	0	0	0.258064516129032
YMR106C	1	0	0.258064516129032
YGR140W	0	0	0.256
YPL008W	0	0	0.253968253968254
YHR118C	0	0	0.251968503937008
YEL063C	0	0	0.25
YKL057C	0	0	0.248062015503876
YBR245C	0	0	0.246153846153846
YCL024W	0	0	0.244274809160305
YER016W	0	0	0.242424242424242
YBR088C	0	0	0.240601503759398
YLR135W	0	0	0.238805970149254
YPR164W	0	0	0.237037037037037
YER070W	0	0	0.235294117647059
YCL016C	0	0	0.23489932885906
YIL140W	0	0	0.23489932885906
YML028W	0	0	0.23489932885906
YPR034W	0	0	0.23489932885906
YKL045W	0	0	0.23489932885906
YLR263W	0	0	0.23489932885906
YNL216W	0	0	0.23489932885906
YML027W	0	0	0.23489932885906
YLR320W	1	0	0.23489932885906
YGL093W	0	0	0.23489932885906
YGL150C	0	0	0.23489932885906
YCR014C	1	0	0.23489932885906
YNL312W	1	0	0.23489932885906
YJR035W	0	0	0.233333333333333
YLR024C	0	0	0.231788079470199
YJL176C	0	0	0.230263157894737
YHR191C	0	0	0.228758169934641
YDR310C	0	0	0.227272727272727
YDR014W	0	0	0.225806451612903
YML104C	0	0	0.224358974358974
YDL013W	0	0	0.22360248447205
YBR010W	0	0	0.22360248447205
YMR091C	0	0	0.22360248447205
YLR313C	0	0	0.22360248447205
YGL175C	1	0	0.22360248447205
YIL123W	0	0	0.222222222222222
YJL158C	0	0	0.221556886227545
YJR090C	0	0	0.221556886227545
YDL058W	0	0	0.221556886227545
YPL163C	0	0	0.221556886227545
YBL088C	1	0	0.221556886227545
YIL084C	0	0	0.220238095238095
YPL024W	0	0	0.218934911242604
YLR033W	0	0	0.217647058823529
YOR191W	0	0	0.216374269005848
YOL007C	0	1	0.216374269005848
YLL002W	0	0	0.215116279069767
YCR065W	0	0	0.213872832369942
YEL019C	0	0	0.21264367816092
YOR074C	0	0	0.211428571428571
YDR334W	0	0	0.210227272727273
YFR027W	0	0	0.209039548022599
YAL034W-A	0	0	0.207865168539326
YGR275W	0	0	0.206703910614525
YPL082C	0	0	0.206521739130435
YMR199W	0	0	0.206521739130435
YHR153C	0	0	0.206521739130435
YDR356W	0	0	0.206521739130435
YLR321C	1	0	0.206521739130435
YGR014W	0	0	0.206185567010309
YOR217W	0	0	0.206185567010309
YDR359C	0	0	0.206185567010309
YJR104C	0	0	0.206185567010309
YJR006W	0	0	0.206185567010309
YDR507C	0	0	0.206185567010309
YAR008W	0	0	0.206185567010309
YOR005C	1	0	0.206185567010309
YDR407C	0	0	0.206185567010309
YOL004W	1	0	0.206185567010309
YBR070C	0	0	0.205128205128205
YOR114W	0	1	0.205128205128205
YNL304W	0	0	0.204081632653061
YOL051W	0	0	0.203045685279188
YJL019W	0	0	0.202020202020202
YKR101W	0	0	0.201970443349754
YJL030W	0	0	0.201970443349754
YBR081C	0	0	0.201970443349754
YMR198W	0	0	0.201970443349754
YDL042C	1	0	0.201970443349754
YKR095W	0	0	0.200980392156863
YDL105W	0	0	0.2
YBR060C	0	0	0.199029126213592
YLR183C	0	0	0.198067632850242
YML127W	0	0	0.197115384615385
YFL024C	0	0	0.196172248803828
YOR304W	0	0	0.195238095238095
YMR038C	0	0	0.194312796208531
YIL149C	0	0	0.193396226415094
YDR488C	0	0	0.192825112107623
YOR025W	0	0	0.192825112107623
YMR275C	0	0	0.192825112107623
YHR119W	0	0	0.192825112107623
YMR219W	0	0	0.192825112107623
YHR014W	0	0	0.192825112107623
YHL022C	0	0	0.192825112107623
YOR351C	0	0	0.192825112107623
YBR289W	1	0	0.192825112107623
YIR010W	0	0	0.192825112107623
YML095C	1	0	0.192825112107623
YGL207W	0	0	0.191964285714286
YKL049C	0	0	0.191111111111111
YKL042W	0	0	0.190265486725664
YNL126W	0	0	0.18942731277533
YBR274W	0	0	0.18859649122807
YKR029C	0	0	0.187772925764192
YMR201C	0	0	0.18695652173913
YIL144W	0	0	0.186147186147186
YKL114C	0	0	0.185344827586207
YDR409W	0	0	0.184549356223176
YDL116W	0	0	0.183760683760684
YDR363W	0	0	0.182978723404255
YER116C	0	0	0.182203389830508
YGL094C	0	0	0.181434599156118
YMR273C	0	0	0.180672268907563
YBR089C-A	0	0	0.179916317991632
YFR031C	0	0	0.179591836734694
YLR045C	0	0	0.179591836734694
YER111C	0	0	0.179591836734694
YMR075W	0	0	0.179591836734694
YOR026W	0	0	0.179591836734694
YGL090W	1	0	0.179591836734694
YMR117C	0	0	0.178861788617886
YGL075C	0	0	0.178137651821862
YBL046W	0	0	0.17741935483871
YLR154C	0	0	0.176706827309237
YER164W	0	0	0.176
YBR215W	0	0	0.175298804780877
YDR263C	0	0	0.174603174603175
YBL035C	0	0	0.173913043478261
YBL019W	0	0	0.173228346456693
YAL047C	0	0	0.172549019607843
YDR138W	0	0	0.171875
YDR335W	0	0	0.171206225680934
YAL019W	0	0	0.170542635658915
YML065W	0	0	0.16988416988417
YJL047C	0	0	0.169230769230769
YBL034C	0	0	0.168582375478927
YHR090C	0	0	0.16793893129771
YER013W	0	0	0.167300380228137
YLR182W	0	0	0.166666666666667
YDR440W	0	0	0.166037735849057
YIR015W	0	0	0.165413533834586
YPL016W	0	0	0.164794007490637
YGR109C	0	0	0.164179104477612
YGL212W	0	0	0.163568773234201
YLR381W	0	0	0.162962962962963
YPL267W	0	0	0.162361623616236
YBR278W	0	0	0.161764705882353
YER179W	0	0	0.161172161172161
YJL090C	0	0	0.160583941605839
YDR176W	0	0	0.16
YJR052W	0	0	0.159420289855072
YER151C	0	0	0.15884476534296
YGR152C	0	0	0.158273381294964
YGR221C	0	0	0.157706093189964
YOR017W	0	0	0.157142857142857
YBR275C	0	0	0.156583629893238
YKL112W	0	0	0.156028368794326
YDR224C	0	0	0.15547703180212
YPR168W	0	0	0.154929577464789
YHR172W	0	0	0.154385964912281
YCL010C	0	0	0.153846153846154
YHR077C	0	0	0.153310104529617
YDL018C	0	0	0.152777777777778
YFL049W	0	0	0.152249134948097
YOL148C	0	0	0.151724137931034
YFR002W	0	0	0.151202749140893
YOR156C	0	0	0.150684931506849
YNL136W	0	0	0.150170648464164
YKL108W	0	0	0.149659863945578
YKL089W	0	0	0.149152542372881
YHR149C	0	1	0.149152542372881
YPL174C	0	0	0.148648648648649
YLR272C	0	0	0.148148148148148
YDL074C	0	0	0.147651006711409
YNL236W	0	0	0.147157190635452
YDL028C	0	0	0.146666666666667
YMR156C	0	0	0.146179401993355
YNR011C	0	0	0.145695364238411
YDR146C	0	0	0.145214521452145
YOL066C	0	0	0.144736842105263
YOR247W	0	0	0.144262295081967
YAL021C	0	0	0.143790849673203
YMR305C	0	0	0.143322475570033
YBR231C	0	0	0.142857142857143
YDR030C	0	0	0.142394822006472
YOR373W	0	0	0.141935483870968
YMR055C	0	0	0.141479099678457
YDR392W	0	0	0.141025641025641
YKR086W	0	0	0.140672782874618
YEL037C	0	0	0.140672782874618
YHR158C	0	0	0.140672782874618
YER132C	0	0	0.140672782874618
YLR425W	0	0	0.140672782874618
YLR055C	0	0	0.140672782874618
YDR052C	0	0	0.140672782874618
YGR238C	0	0	0.140672782874618
YLR115W	0	0	0.140672782874618
YMR231W	0	0	0.140672782874618
YHR056C	1	0	0.140672782874618
YGL203C	0	0	0.140672782874618
YNR023W	0	0	0.140672782874618
YPL164C	0	0	0.140672782874618
YNL330C	1	0	0.140672782874618
YER142C	0	0	0.140243902439024
YFL034W	0	1	0.140243902439024
YCR020W-B	0	0	0.139817629179331
YBL105C	0	0	0.139393939393939
YOR058C	0	0	0.138972809667674
YFR019W	0	0	0.13855421686747
YML021C	0	0	0.138138138138138
YNL097C	0	0	0.137724550898204
YGR189C	0	0	0.137313432835821
YPL138C	0	0	0.136904761904762
YJR057W	0	0	0.136498516320475
YJL013C	0	0	0.136094674556213
YLR373C	0	0	0.135693215339233
YDR485C	0	0	0.135294117647059
YNL291C	0	0	0.134897360703812
YML069W	0	0	0.134502923976608
YNL021W	0	0	0.134110787172012
YGR047C	0	0	0.133720930232558
YLR086W	0	0	0.133333333333333
YBR223C	0	0	0.132947976878613
YNL261W	0	0	0.132564841498559
YDL017W	0	0	0.132183908045977
YKL139W	0	0	0.131805157593123
YPR095C	0	0	0.131428571428571
YBL074C	0	0	0.131054131054131
YGR258C	0	0	0.130681818181818
YDR078C	0	0	0.130311614730878
YJL076W	0	0	0.129943502824859
YMR207C	0	0	0.129577464788732
YHR023W	0	0	0.129213483146067
YLR085C	0	0	0.128851540616246
YLR399C	0	0	0.128491620111732
YOL138C	0	0	0.128133704735376
YKR030W	0	0	0.127777777777778
YNL091W	0	0	0.127423822714681
YMR294W	0	0	0.12707182320442
YCR086W	0	0	0.126721763085399
YHR134W	0	0	0.126373626373626
YGL092W	0	0	0.126027397260274
YMR094W	0	0	0.12568306010929
YGR270W	0	0	0.125340599455041
YKR077W	0	1	0.125340599455041
YER105C	0	0	0.125
YGL216W	0	0	0.124661246612466
YKR013W	0	1	0.124661246612466
YBR103W	0	0	0.124324324324324
YPR049C	0	0	0.123989218328841
YJR135C	0	0	0.123655913978495
YAL013W	0	0	0.123324396782842
YNL328C	0	0	0.122994652406417
YOL045W	0	0	0.122666666666667
YNL298W	0	0	0.122340425531915
YBR156C	0	0	0.122015915119363
YML049C	0	0	0.121693121693122
YJL039C	0	0	0.121372031662269
YDR419W	0	0	0.121052631578947
YOL067C	0	0	0.120734908136483
YGL244W	0	0	0.120418848167539
YBR195C	0	0	0.120104438642298
YOR151C	0	0	0.119791666666667
YPL139C	0	0	0.119480519480519
YBR281C	0	0	0.119170984455959
YOR060C	0	0	0.118863049095607
YOR160W	0	0	0.118556701030928
YLR457C	0	0	0.118251928020566
YER148W	0	0	0.117948717948718
YLL003W	0	0	0.117647058823529
YBR049C	0	0	0.11734693877551
YOR308C	0	0	0.11704834605598
YGR271W	0	0	0.116751269035533
YOR336W	0	0	0.116455696202532
YMR213W	0	0	0.116161616161616
YOL072W	0	0	0.115869017632242
YGR098C	0	0	0.115577889447236
YBL023C	0	0	0.115288220551378
YOR038C	0	0	0.115
YLR424W	0	0	0.114713216957606
YAL011W	0	0	0.114427860696517
YDR225W	0	0	0.114143920595533
YGR179C	0	0	0.113861386138614
YJR031C	0	0	0.11358024691358
YDR295C	0	0	0.113300492610837
YPL127C	0	0	0.113022113022113
YLL021W	0	0	0.112745098039216
YBL008W	0	0	0.112469437652812
YBR112C	0	0	0.11219512195122
YNL300W	0	1	0.11219512195122
YDL077C	0	0	0.111922141119221
YHR099W	0	0	0.111650485436893
YLR309C	0	0	0.11138014527845
YHL006C	0	0	0.111111111111111
YLR329W	0	0	0.110843373493976
YPL129W	0	0	0.110576923076923
YMR001C	0	0	0.11031175059952
YBL009W	0	0	0.110047846889952
YBR114W	0	0	0.109785202863962
YFR038W	0	1	0.109785202863962
YIL115C	0	0	0.10952380952381
YDR464W	0	0	0.109263657957245
YJL201W	0	0	0.109004739336493
YOL043C	0	0	0.108747044917258
YDR495C	0	0	0.108490566037736
YAR002W	0	0	0.108235294117647
YLR386W	0	0	0.107981220657277
YBR065C	0	0	0.107728337236534
YGL133W	0	0	0.107476635514019
YPR052C	0	0	0.107226107226107
YPR119W	0	0	0.106976744186047
YDR080W	0	0	0.106728538283063
YDR448W	0	0	0.106481481481481
YLL043W	0	0	0.106235565819861
YFR013W	0	0	0.105990783410138
YMR234W	0	0	0.105747126436782
YNL297C	0	0	0.105504587155963
YBR095C	0	0	0.105263157894737
YPL181W	0	0	0.105022831050228
YBR160W	0	0	0.104783599088838
YLR210W	0	0	0.104545454545455
YDR279W	0	0	0.104308390022676
YML007W	0	0	0.104072398190045
YDR173C	0	0	0.103837471783296
YGR184C	0	0	0.103603603603604
YLR431C	0	0	0.103370786516854
YIL002C	0	0	0.103139013452915
YGL241W	0	0	0.102908277404922
YCR084C	0	0	0.102678571428571
YDL197C	0	0	0.102449888641425
YOL012C	0	0	0.102222222222222
YGL025C	0	0	0.1019955654102
YGL173C	0	0	0.101769911504425
YOR349W	0	0	0.101545253863135
YBR036C	0	0	0.101321585903084
YOL145C	0	0	0.101098901098901
YMR263W	0	0	0.100877192982456
YKL179C	0	0	0.100656455142232
YJR140C	0	0	0.100436681222707
YOL069W	0	0	0.100217864923747
YDR027C	0	0	0.1
YPL055C	0	0	0.0997830802603037
YGR099W	0	0	0.0995670995670996
YBR094W	0	1	0.0995670995670996
YDR364C	0	0	0.0993520518358531
YFL023W	0	0	0.0991379310344828
YGR116W	0	0	0.0989247311827957
YER068W	0	0	0.0987394957983193
YDR143C	0	0	0.0987394957983193
YBR097W	0	0	0.0987394957983193
YLR393W	0	0	0.0987394957983193
YFL013C	0	0	0.0987394957983193
YNL172W	0	0	0.0987394957983193
YML112W	0	0	0.0987394957983193
YAR042W	0	0	0.0987394957983193
YBR074W	0	1	0.0987394957983193
YDR208W	0	0	0.0987394957983193
YPR023C	0	0	0.0987394957983193
YER147C	1	0	0.0987394957983193
YGR274C	0	0	0.0985324947589098
YBR152W	0	0	0.098326359832636
YLR035C	0	0	0.0981210855949896
YGL145W	0	0	0.0979166666666667
YML034W	0	0	0.0977130977130977
YBL014C	0	0	0.0975103734439834
YNL290W	0	0	0.0973084886128364
YBR198C	0	0	0.0971074380165289
YDR170C	0	0	0.0969072164948454
YFR028C	0	0	0.0967078189300412
YLR430W	0	0	0.0965092402464066
YKL032C	0	0	0.0963114754098361
YLR047C	0	0	0.0961145194274029
YDR243C	0	0	0.0959183673469388
YHR041C	0	0	0.0957230142566191
YBR071W	0	1	0.0957230142566191
YAL001C	0	0	0.0955284552845529
YNL039W	0	0	0.0953346855983773
YJL168C	0	0	0.0951417004048583
YHR206W	0	0	0.094949494949495
YER093C	0	0	0.094758064516129
YIL150C	0	0	0.0945674044265594
YER022W	0	0	0.0943775100401606
YNL072W	0	0	0.094188376753507
YKR072C	0	0	0.094
YFR016C	0	1	0.094
YBR123C	0	0	0.093812375249501
YBL079W	0	0	0.0936254980079681
YBR102C	0	0	0.0934393638170974
YGL066W	0	0	0.0932539682539683
YLR015W	0	0	0.0930693069306931
YKR002W	0	0	0.0928853754940712
YBR087W	0	0	0.0927021696252465
YJR060W	0	0	0.0925196850393701
YEL022W	0	0	0.0923379174852652
YGR217W	0	0	0.092156862745098
YNL059C	0	0	0.0919765166340509
YBR237W	0	0	0.091796875
YJL129C	0	0	0.0916179337231969
YLR039C	0	0	0.0914396887159533
YDL002C	0	0	0.0912621359223301
YML111W	0	0	0.0910852713178295
YBR257W	0	0	0.0909090909090909
YMR306W	0	0	0.0907335907335907
YHL025W	0	0	0.0905587668593449
YNL201C	0	0	0.0903846153846154
YOL019W	0	1	0.0903846153846154
YOL068C	0	0	0.09021113243762
YMR218C	0	0	0.0900383141762452
YOL094C	0	0	0.0898661567877629
YPL045W	0	0	0.0896946564885496
YGL240W	0	0	0.0895238095238095
YGR002C	0	0	0.0893536121673004
YAL027W	0	1	0.0893536121673004
YFR036W	0	0	0.0891840607210626
YBR055C	0	0	0.0890151515151515
YBR179C	0	0	0.0888468809073724
YDR121W	0	0	0.0886792452830189
YBR131W	0	0	0.0885122410546139
YBL052C	0	0	0.0883458646616541
YPR046W	0	0	0.0881801125703565
YNL271C	0	0	0.0880149812734082
YML041C	0	0	0.0878504672897196
YAL048C	0	0	0.0877513711151737
YKL068W	0	0	0.0877513711151737
YOR244W	0	0	0.0877513711151737
YBR228W	0	0	0.0877513711151737
YKR001C	0	0	0.0877513711151737
YMR047C	0	0	0.0877513711151737
YOL115W	0	0	0.0877513711151737
YJL029C	0	0	0.0877513711151737
YHR040W	0	0	0.0877513711151737
YJR036C	0	0	0.0877513711151737
YJL061W	0	0	0.0877513711151737
YLR265C	1	0	0.0877513711151737
YGL151W	0	0	0.0875912408759124
YMR125W	0	0	0.087431693989071
YOR123C	0	0	0.0872727272727273
YPL253C	0	0	0.0871143375680581
YBR057C	0	0	0.0869565217391304
YJL127C	0	0	0.0867992766726944
YIL061C	0	0	0.0866425992779783
YNL030W	0	0	0.0864864864864865
YDL056W	0	0	0.0863309352517986
YJL033W	0	0	0.0861759425493716
YNL031C	0	0	0.0860215053763441
YKL134C	0	0	0.0858676207513417
YDR216W	0	0	0.0857142857142857
YLR466W	0	0	0.0855614973262032
YDR195W	0	0	0.0854092526690391
YOR141C	0	1	0.0854092526690391
YLR384C	0	0	0.0852575488454707
YDR150W	0	0	0.0851063829787234
YBR264C	0	0	0.0849557522123894
YGR224W	0	0	0.0848056537102474
YHR166C	0	0	0.0846560846560847
YJL041W	0	0	0.0845070422535211
YOR112W	0	0	0.0843585237258348
YAL041W	0	0	0.0842105263157895
YDL154W	0	0	0.0840630472854641
YNR008W	0	0	0.0839160839160839
YOR073W	0	0	0.0837696335078534
YBR142W	0	0	0.0836236933797909
YNR051C	0	0	0.0834782608695652
YMR307W	0	0	0.0833333333333333
YMR166C	0	0	0.0831889081455806
YIL143C	0	0	0.0830449826989619
YPL195W	0	0	0.0829015544041451
YPR104C	0	0	0.0827586206896552
YOR216C	0	0	0.0826161790017212
YCR033W	0	0	0.0824742268041237
YLR095C	0	0	0.0823327615780446
YLL036C	0	0	0.0821917808219178
YGL127C	0	0	0.0820512820512821
YLR418C	0	0	0.0819112627986348
YAR003W	0	0	0.0817717206132879
YGR081C	0	0	0.0816326530612245
YDR069C	0	0	0.0814940577249576
YDR191W	0	0	0.0813559322033898
YPR179C	0	0	0.0812182741116751
YKL010C	0	0	0.0810810810810811
YDR213W	0	0	0.0809443507588533
YLR455W	0	0	0.0808080808080808
YMR288W	0	0	0.080672268907563
YBL037W	0	0	0.0805369127516778
YOR110W	0	0	0.0804020100502513
YIL112W	0	0	0.0802675585284281
YDR118W	0	0	0.0801335559265442
YOR116C	0	0	0.08
YPL101W	0	0	0.0798668885191348
YCR068W	0	0	0.079734219269103
YOL021C	0	0	0.0796019900497512
YNL041C	0	0	0.0794701986754967
YDR473C	0	0	0.0793388429752066
YPL007C	0	0	0.0792079207920792
YKL205W	0	0	0.0790774299835255
YLR071C	0	0	0.0789473684210526
YBL047C	0	0	0.0788177339901478
YLR096W	0	0	0.0786885245901639
YOL063C	0	0	0.0785597381342062
YNL167C	0	0	0.0784313725490196
YBL025W	0	0	0.0783034257748776
YBL007C	0	0	0.0781758957654723
YER162C	0	0	0.0780487804878049
YBL061C	0	0	0.0779220779220779
YJR032W	0	0	0.0777957860615883
YML103C	0	0	0.0776699029126214
YGR072W	0	0	0.0775444264943457
YML062C	0	0	0.0774193548387097
YBR086C	0	0	0.0772946859903382
YNL251C	0	0	0.0771704180064309
YML003W	0	1	0.0771704180064309
YKR010C	0	0	0.0770465489566613
YBR216C	0	0	0.0769230769230769
YMR111C	0	1	0.0769230769230769
YGL122C	0	0	0.0768
YER032W	0	0	0.0766773162939297
YEL018W	0	0	0.076555023923445
YBR260C	0	0	0.0764331210191083
YGL174W	0	0	0.0763116057233704
YCL029C	0	0	0.0761904761904762
YOR172W	0	0	0.0760697305863708
YBR243C	0	0	0.0759493670886076
YKL173W	0	0	0.0758293838862559
YOR129C	0	0	0.0757097791798107
YBR168W	0	0	0.0755905511811024
YBL058W	0	0	0.0754716981132075
YMR240C	0	0	0.0753532182103611
YFR010W	0	0	0.0752351097178683
YBR140C	0	0	0.0751173708920188
YJR068W	0	0	0.075
YNL107W	0	0	0.0748829953198128
YOR330C	0	0	0.0747663551401869
YMR067C	0	0	0.0746500777604977
YIL038C	0	0	0.0745341614906832
YDL239C	0	0	0.0744186046511628
YER171W	0	0	0.0743034055727554
YEL030W	0	0	0.0741885625965997
YNL218W	0	0	0.0740740740740741
YNL257C	0	0	0.073959938366718
YMR153W	0	0	0.0738461538461539
YGR170W	0	0	0.0737327188940092
YKL082C	0	0	0.0736196319018405
YLR335W	0	0	0.0735068912710567
YDL155W	0	0	0.073394495412844
YMR223W	0	0	0.0732824427480916
YJR033C	0	0	0.0731707317073171
YDR181C	0	0	0.0730593607305936
YHR157W	0	0	0.0729483282674772
YPL116W	0	0	0.0728376327769348
YOR322C	0	0	0.0727272727272727
YIL095W	0	0	0.0726172465960666
YDL076C	0	0	0.0725075528700906
YML071C	0	0	0.0723981900452489
YPL169C	0	0	0.072289156626506
YNL106C	0	0	0.0721804511278196
YBL084C	0	0	0.0720720720720721
YLR368W	0	0	0.0719640179910045
YGL194C	0	0	0.0718562874251497
YOL078W	0	0	0.0717488789237668
YJR021C	0	0	0.0716417910447761
YCR073C	0	0	0.0715350223546945
YDR475C	0	1	0.0715350223546945
YER161C	0	0	0.0714285714285714
YHR105W	0	1	0.0714285714285714
YDR073W	0	0	0.0713224368499257
YPR125W	0	0	0.0712166172106825
YLR394W	0	0	0.0711111111111111
YDR082W	0	0	0.0710059171597633
YBR166C	0	0	0.0709010339734121
YPR089W	0	1	0.0709010339734121
YGL172W	0	0	0.0707964601769911
YDR311W	0	0	0.0706921944035346
YNL206C	0	0	0.0705882352941176
YDR510W	0	0	0.0704845814977974
YDR309C	0	0	0.0703812316715543
YPL161C	0	0	0.0702781844802343
YHR120W	0	0	0.0701754385964912
YBR211C	0	0	0.0700729927007299
YJR094C	0	0	0.0699708454810496
YLR067C	0	0	0.0698689956331878
YGR278W	0	0	0.0697674418604651
YDR325W	0	0	0.06966618287373
YPR178W	0	0	0.0695652173913043
YOR061W	0	0	0.0694645441389291
YDR458C	0	1	0.0694645441389291
YDR179C	0	0	0.069364161849711
YPL128C	0	0	0.0692640692640693
YBR217W	0	0	0.069164265129683
YLR276C	0	0	0.0690647482014388
YCR081W	0	0	0.0689655172413793
YLR274W	0	0	0.0688665710186514
YIL128W	0	0	0.0687679083094556
YMR070W	0	0	0.0686695278969957
YML031W	0	0	0.0685714285714286
YGL043W	0	0	0.0684736091298146
YHL020C	0	0	0.0683760683760684
YIL035C	0	0	0.0682788051209104
YBL011W	0	0	0.0681818181818182
YDR163W	0	0	0.0680851063829787
YGR089W	0	0	0.0679886685552408
YBL003C	0	0	0.0678925035360679
YGR276C	0	0	0.0677966101694915
YNL068C	0	0	0.0677009873060649
YLR240W	0	0	0.0676056338028169
YBR030W	0	0	0.0675105485232067
YFL031W	0	0	0.0674157303370786
YBR153W	0	0	0.0673211781206171
YDL044C	0	0	0.0672268907563025
YDR110W	0	0	0.0671328671328671
YDR081C	0	0	0.0670391061452514
YPR131C	0	0	0.0669456066945607
YHL030W	0	0	0.0668523676880223
YJR089W	0	0	0.066759388038943
YKR102W	0	0	0.0666666666666667
YJR042W	0	0	0.0665742024965326
YKR078W	0	0	0.0664819944598338
YBR258C	0	0	0.0663900414937759
YBL097W	0	0	0.0662983425414365
YDR164C	0	0	0.0662068965517241
YDR145W	0	0	0.0661157024793388
YLR440C	0	0	0.0660247592847318
YAL026C	0	0	0.0659340659340659
YBR227C	0	1	0.0659340659340659
YBR276C	0	0	0.065843621399177
YPR070W	0	0	0.0657534246575342
YLR131C	0	0	0.0656634746922025
YBR129C	0	0	0.0655737704918033
YMR268C	0	0	0.0654843110504775
YLR148W	0	0	0.0653950953678474
YJL203W	0	0	0.0653061224489796
YBL010C	0	1	0.0653061224489796
YOR346W	0	0	0.0652173913043478
YER172C	0	0	0.0651289009497965
YBL056W	0	0	0.0650406504065041
YLR127C	0	0	0.0649526387009472
YBR229C	0	0	0.0648648648648649
YDL103C	0	0	0.0647773279352227
YBL080C	0	0	0.0646900269541779
YJL204C	0	0	0.0646029609690444
YOL096C	0	0	0.0645161290322581
YLR423C	0	0	0.0644295302013423
YOR319W	0	0	0.064343163538874
YDR460W	0	0	0.0642570281124498
YGL013C	0	0	0.0641711229946524
YKL079W	0	0	0.0640854472630174
YBL004W	0	0	0.064
YNL207W	0	0	0.0639147802929427
YMR162C	0	0	0.0638297872340425
YBR015C	0	0	0.0637450199203187
YMR277W	0	0	0.0636604774535809
YBR270C	0	1	0.0636604774535809
YNL225C	0	0	0.0635761589403974
YDR228C	0	0	0.0634920634920635
YMR283C	0	0	0.0634081902245707
YBR210W	0	0	0.0633245382585752
YDR351W	0	0	0.0632411067193676
YOR296W	0	1	0.0632411067193676
YJR082C	0	0	0.0631578947368421
YGR119C	0	0	0.0630749014454665
YBR173C	0	0	0.062992125984252
YBR165W	0	0	0.0629095674967235
YBR020W	0	0	0.06282722513089
YMR227C	0	0	0.0627450980392157
YNL221C	0	0	0.0626631853785901
YBR272C	0	0	0.0625814863102999
YNL258C	0	0	0.0625
YDL109C	0	0	0.0624187256176853
YBR175W	0	0	0.0623376623376623
YJL110C	0	0	0.0622568093385214
YHL038C	0	0	0.0621761658031088
YNL076W	0	0	0.0620957309184994
YKL203C	0	0	0.062015503875969
YOL023W	0	0	0.0619354838709677
YPR054W	0	0	0.0618556701030928
YMR053C	0	0	0.0617760617760618
YBR125C	0	1	0.0617760617760618
YHR189W	0	0	0.0616966580976864
YBR063C	0	1	0.0616966580976864
YDL240W	0	0	0.061617458279846
YMR129W	0	0	0.0615384615384615
YOL093W	0	0	0.0614596670934699
YPL155C	0	0	0.061381074168798
YLR398C	0	0	0.0613026819923372
YML088W	0	0	0.0612244897959184
YPR189W	0	0	0.0611464968152866
YDR362C	0	0	0.0610687022900763
YFR034C	0	0	0.0609911054637865
YML099C	0	0	0.0609137055837563
YPL018W	0	0	0.0608365019011407
YPL269W	0	0	0.0607594936708861
YGR078C	0	0	0.0606826801517067
YEL003W	0	0	0.0606060606060606
YAL015C	0	0	0.0605296343001261
YML076C	0	0	0.0604534005037783
YNL188W	0	0	0.060377358490566
YDR244W	0	0	0.0603015075376884
YPL049C	0	0	0.0602258469259724
YDL005C	0	0	0.0601503759398496
YOR083W	0	0	0.0600750938673342
YBR107C	0	0	0.06
YIR023W	0	0	0.0599250936329588
YDR137W	0	0	0.0598503740648379
YPL086C	0	0	0.0597758405977584
YKL184W	0	0	0.0597014925373134
YBR161W	0	0	0.0596273291925466
YMR154C	0	0	0.0596107055961071
YBL051C	0	0	0.0596107055961071
YGR134W	0	0	0.0596107055961071
YBL031W	0	1	0.0596107055961071
YLR113W	0	0	0.0596107055961071
YGL168W	0	0	0.0596107055961071
YHR103W	0	0	0.0596107055961071
YER104W	0	0	0.0596107055961071
YOR140W	0	0	0.0596107055961071
YJL099W	0	0	0.0596107055961071
YML010W	0	0	0.0596107055961071
YLR314C	0	0	0.0596107055961071
YJR084W	0	0	0.0596107055961071
YGL213C	0	0	0.0596107055961071
YLR451W	0	0	0.0596107055961071
YIL116W	0	0	0.0596107055961071
YPL100W	0	0	0.0596107055961071
YPL121C	1	0	0.0596107055961071
YBR119W	0	0	0.0595382746051033
YCR032W	0	0	0.0594660194174757
YLR330W	0	0	0.0593939393939394
YAL009W	0	0	0.0593220338983051
YDR390C	0	0	0.0592503022974607
YLL024C	0	0	0.0591787439613527
YLR277C	0	0	0.0591073582629674
YKR022C	0	0	0.0590361445783133
YLR427W	0	0	0.0589651022864019
YCL066W	0	0	0.0588942307692308
YLR082C	0	0	0.0588235294117647
YPL228W	0	0	0.0587529976019185
YDR466W	0	0	0.0586826347305389
YMR287C	0	0	0.0586124401913876
YBR172C	0	0	0.0585424133811231
YML114C	0	0	0.058472553699284
YLR396C	0	0	0.0584028605482718
YPR161C	0	0	0.0583333333333333
YHR178W	0	0	0.0582639714625446
YMR176W	0	0	0.0581947743467933
YOL054W	0	0	0.0581257413997628
YOL100W	0	0	0.0580568720379147
YJL095W	0	0	0.0579881656804734
YBR058C	0	0	0.057919621749409
YPR031W	0	0	0.0578512396694215
YBL104C	0	1	0.0578512396694215
YGL167C	0	0	0.0577830188679245
YGR013W	0	0	0.0577149587750294
YGL023C	0	0	0.0576470588235294
YNL272C	0	0	0.0575793184488837
YPL254W	0	0	0.0575117370892019
YBR170C	0	0	0.0574443141852286
YKL092C	0	0	0.0573770491803279
YDR326C	0	0	0.0573099415204678
YDL020C	0	0	0.0572429906542056
YKR050W	0	0	0.0571761960326721
YKR027W	0	0	0.0571095571095571
YBR133C	0	0	0.0570430733410943
YLR403W	0	0	0.0569767441860465
YBR022W	0	0	0.0569105691056911
YDR318W	0	0	0.0568445475638051
YOR098C	0	0	0.0567786790266512
YLR155C	0	0	0.056712962962963
YBR188C	0	0	0.0566473988439306
YDL231C	0	0	0.0565819861431871
YPL146C	0	0	0.0565167243367935
YKL022C	0	0	0.0564516129032258
YGL016W	0	0	0.0563866513233602
YOL128C	0	0	0.0563218390804598
YDL225W	0	0	0.0562571756601607
YPR105C	0	0	0.0561926605504587
YBR279W	0	0	0.0561282932416953
YKR031C	0	0	0.0560640732265446
YPR019W	0	0	0.056
YIR019C	0	0	0.0559360730593607
YIL031W	0	0	0.0558722919042189
YLR072W	0	1	0.0558722919042189
YBR162W-A	0	0	0.0558086560364465
YBR265W	0	0	0.055745164960182
YNL242W	0	0	0.0556818181818182
YER014W	0	0	0.0556186152099886
YEL016C	0	0	0.0555555555555556
YHR129C	0	0	0.0554926387315968
YMR274C	0	0	0.0554298642533937
YPL075W	0	0	0.0553672316384181
YBL055C	0	0	0.0553047404063205
YBL017C	0	0	0.0552423900789177
YKL015W	0	0	0.0551801801801802
YPL120W	0	0	0.0551181102362205
YJL026W	0	0	0.0550561797752809
YNL166C	0	0	0.0549943883277217
YBL067C	0	1	0.0549943883277217
YKR096W	0	1	0.0549943883277217
YHR167W	0	0	0.054932735426009
YLR200W	0	0	0.0548712206047032
YMR128W	0	0	0.0548098434004474
YML059C	0	0	0.0547486033519553
YOR269W	0	0	0.0546875
YBR042C	0	0	0.0546265328874025
YJR066W	0	0	0.05456570155902
YHR036W	0	0	0.0545050055617353
YDR253C	0	0	0.0544444444444444
YOR355W	0	0	0.0543840177580466
YDL156W	0	1	0.0543840177580466
YNL186W	0	0	0.0543237250554324
YLR371W	0	0	0.0542635658914729
YBR259W	0	1	0.0542635658914729
YBR261C	0	1	0.0542635658914729
YBR253W	0	0	0.0542035398230089
YDR520C	0	1	0.0542035398230089
YMR163C	0	0	0.0541436464088398
YLR079W	0	0	0.054083885209713
YNL158W	0	0	0.0540242557883131
YLR145W	0	0	0.0539647577092511
YBR110W	0	0	0.0539053905390539
YOR249C	0	0	0.0538461538461538
YBR255W	0	1	0.0538461538461538
YDL132W	0	0	0.0537870472008782
YFL009W	0	0	0.0537280701754386
YDR254W	0	0	0.0536692223439211
YDR323C	0	0	0.0536105032822757
YIR009W	0	0	0.053551912568306
YER062C	0	0	0.0534934497816594
YEL025C	0	1	0.0534934497816594
YER176W	0	0	0.0534351145038168
YNL064C	0	0	0.0533769063180828
YCR040W	0	0	0.0533188248095756
YNL278W	0	0	0.0532608695652174
YDR174W	0	0	0.0532030401737242
YDL117W	0	0	0.0531453362255965
YLR298C	0	0	0.0530877573131094
YKR037C	0	0	0.053030303030303
YPR133C	0	0	0.052972972972973
YOR372C	0	0	0.0529157667386609
YOL028C	0	0	0.0528586839266451
YJR039W	0	1	0.0528586839266451
YGR130C	0	1	0.0528586839266451
YGR246C	0	0	0.052801724137931
YGR166W	0	0	0.0527448869752422
YMR127C	0	0	0.0526881720430108
YMR101C	0	0	0.0526315789473684
YDR075W	0	0	0.0525751072961373
YJR086W	0	0	0.052518756698821
YBR192W	0	0	0.0524625267665953
YER167W	0	0	0.0524064171122995
YOR320C	0	0	0.0523504273504274
YLR018C	0	0	0.0522945570971185
YKL028W	0	0	0.0522388059701493
YDL207W	0	0	0.0521831735889244
YLR247C	0	1	0.0521831735889244
YDR219C	0	0	0.0521276595744681
YBR244W	0	0	0.0520722635494155
YBR273C	0	0	0.0520169851380042
YOR124C	0	0	0.0519618239660657
YFL001W	0	0	0.0519067796610169
YER044C-A	0	0	0.0518672199170125
YDL088C	0	0	0.0518672199170125
YNL329C	0	0	0.0518672199170125
YBR033W	0	1	0.0518672199170125
YIR008C	0	0	0.0518672199170125
YPL083C	0	0	0.0518672199170125
YBR235W	0	1	0.0518672199170125
YBL089W	0	0	0.0518672199170125
YBR059C	0	0	0.0518672199170125
YNL103W	0	0	0.0518672199170125
YMR247C	0	0	0.0518672199170125
YDR190C	0	0	0.0518672199170125
YBR007C	0	1	0.0518672199170125
YDR443C	0	0	0.0518672199170125
YBR294W	0	0	0.0518672199170125
YDL065C	0	0	0.0518672199170125
YOL018C	0	0	0.0518672199170125
YGL027C	0	0	0.0518672199170125
YHR200W	0	0	0.0518672199170125
YBR194W	0	1	0.0518672199170125
YOL123W	0	0	0.0518672199170125
YBL002W	0	0	0.0518672199170125
YGR218W	0	0	0.0518672199170125
YNL307C	1	0	0.0518672199170125
YOR014W	0	0	0.0518134715025907
YPR057W	0	0	0.05175983436853
YBR017C	0	0	0.0517063081695967
YJR004C	0	0	0.0516528925619835
YNL215W	0	1	0.0516528925619835
YLR417W	0	0	0.0515995872033024
YER011W	0	0	0.0515463917525773
YDR120C	0	0	0.0514933058702369
YDR421W	0	0	0.051440329218107
YDR463W	0	0	0.0513874614594039
YBR199W	0	0	0.0513347022587269
YBL006C	0	0	0.0512820512820513
YPR010C	0	0	0.0512295081967213
YOR039W	0	0	0.0511770726714432
YCL063W	0	0	0.0511247443762781
YOR174W	0	0	0.0510725229826353
YKL098W	0	1	0.0510725229826353
YLR223C	0	0	0.0510204081632653
YGR129W	0	0	0.0509683995922528
YOR076C	0	0	0.0509164969450102
YCR099C	0	1	0.0509164969450102
YBR271W	0	0	0.0508646998982706
YDR469W	0	0	0.0508130081300813
YJR092W	0	0	0.050761421319797
YKL014C	0	0	0.050709939148073
YCR093W	0	0	0.0506585612968592
YIL130W	0	1	0.0506585612968592
YDR301W	0	0	0.0506072874493927
YIL063C	0	0	0.0505561172901921
YER008C	0	0	0.0505050505050505
YBR008C	0	0	0.0504540867810293
YOR326W	0	0	0.0504032258064516
YDR273W	0	0	0.0503524672708963
YPL122C	0	0	0.0503018108651912
YBR233W	0	1	0.0503018108651912
YPL151C	0	0	0.050251256281407
YER028C	0	0	0.0502008032128514
YPL217C	0	0	0.0501504513540622
YGL089C	0	0	0.0501002004008016
YDR147W	0	0	0.0500500500500501
YBR225W	0	1	0.0500500500500501
YGR003W	0	0	0.05
YMR114C	0	1	0.05
YBR082C	0	0	0.04995004995005
YPR024W	0	0	0.0499001996007984
YFR048W	0	0	0.0498504486540379
YDR155C	0	0	0.049800796812749
YPL193W	0	0	0.0497512437810945
YBR220C	0	1	0.0497512437810945
YMR089C	0	0	0.0497017892644135
YBR004C	0	0	0.0496524329692155
YJL085W	0	0	0.0496031746031746
YDR363W-A	0	0	0.0495540138751239
YLR106C	0	0	0.0495049504950495
YGR186W	0	0	0.0494559841740851
YPL125W	0	0	0.0494071146245059
YOR162C	0	0	0.0493583415597236
YFL050C	0	0	0.0493096646942801
YMR061W	0	0	0.0492610837438424
YLR109W	0	0	0.0492125984251969
YDL140C	0	0	0.0491642084562439
YBR293W	0	0	0.0491159135559921
YJL197W	0	1	0.0491159135559921
YMR285C	0	0	0.0490677134445535
YNL299W	0	0	0.0490196078431373
YAL005C	0	0	0.0489715964740451
YEL062W	0	0	0.0489236790606654
YHR069C	0	0	0.0488758553274682
YBR202W	0	0	0.048828125
YMR063W	0	0	0.0487804878048781
YOR048C	0	0	0.0487329434697856
YKR063C	0	0	0.0486854917234664
YER177W	0	0	0.0486381322957198
YGL144C	0	0	0.0485908649173955
YNL054W	0	0	0.0485436893203883
YMR036C	0	0	0.0484966052376334
YDR315C	0	0	0.0484496124031008
YBR193C	0	0	0.0484027105517909
YDR108W	0	0	0.0483558994197292
YGL141W	0	0	0.0483091787439614
YKL178C	0	0	0.0482625482625483
YNL032W	0	0	0.0482160077145612
YER089C	0	0	0.0481695568400771
YHR165C	0	0	0.0481231953801732
YDL007W	0	0	0.0480769230769231
YLR212C	0	0	0.048030739673391
YNL210W	0	0	0.0479846449136276
YKL005C	0	0	0.0479386385426654
YOL064C	0	0	0.0478927203065134
YOR189W	0	1	0.0478927203065134
YOL091W	0	0	0.0478468899521531
YGR180C	0	0	0.0478011472275335
YPL190C	0	0	0.0477554918815664
YPR190C	0	0	0.0477099236641221
YJL056C	0	0	0.0476644423260248
YDL064W	0	0	0.0476190476190476
YOR363C	0	0	0.0475737392959087
YPL140C	0	0	0.0475285171102662
YLL031C	0	0	0.0474833808167142
YJL140W	0	0	0.047438330170778
YFR046C	0	0	0.0473933649289099
YOL089C	0	0	0.0473484848484848
YCL055W	0	0	0.0473036896877956
YAL032C	0	0	0.0472589792060491
YLR305C	0	0	0.0472143531633617
YGR113W	0	0	0.0471698113207547
YOR064C	0	0	0.0471253534401508
YPR174C	0	1	0.0471253534401508
YBL091C-A	0	1	0.0471253534401508
YIL156W	0	0	0.0470809792843691
YER007W	0	0	0.0470366886171214
YPL187W	0	0	0.0469924812030075
YLR347C	0	0	0.0469483568075117
YBR077C	0	0	0.0469043151969981
YBL032W	0	0	0.0468603561387067
YKL072W	0	1	0.0468603561387067
YBR254C	0	0	0.0468164794007491
YCR035C	0	0	0.0467726847521048
YPR072W	0	0	0.0467289719626168
YNL153C	0	0	0.0466853408029879
YBR041W	0	0	0.0466417910447761
YBL106C	0	0	0.0465983224603914
YDR054C	0	0	0.0465549348230912
YJL006C	0	0	0.0465116279069767
YPR007C	0	0	0.0464684014869888
YOR075W	0	0	0.0464252553389044
YPL084W	0	0	0.0463821892393321
YDR532C	0	0	0.046339202965709
YPL012W	0	0	0.0462962962962963
YHR030C	0	0	0.0462534690101758
YDR314C	0	0	0.0462107208872458
YJL148W	0	0	0.0461680517082179
YDR104C	0	0	0.0461254612546125
YBL022C	0	0	0.0460829493087558
YLR401C	0	0	0.0460405156537753
YBR219C	0	1	0.0460405156537753
YDR189W	0	0	0.0459981600735971
YAR050W	0	0	0.0459558823529412
YFL007W	0	0	0.0459136822773186
YLR114C	0	0	0.0458715596330275
YOR242C	0	0	0.0458295142071494
YDR439W	0	0	0.0457875457875458
YBR186W	0	0	0.0457456541628545
YBL107C	0	1	0.0457456541628545
YMR180C	0	0	0.0457038391224863
YJL098W	0	0	0.045662100456621
YGL227W	0	0	0.0456204379562044
YER157W	0	0	0.0455788514129444
YBR176W	0	0	0.0455373406193078
YER040W	0	0	0.0454959053685168
YGL033W	0	0	0.0454545454545455
YGL071W	0	0	0.0454132606721163
YNL224C	0	1	0.0454132606721163
YPL268W	0	0	0.0453720508166969
YJL073W	0	0	0.0453309156844968
YKL197C	0	0	0.0452898550724638
YBR135W	0	0	0.0452488687782805
YNL123W	0	0	0.0452079566003617
YLR228C	0	0	0.04516711833785
YML124C	0	0	0.0451263537906137
YFR009W	0	0	0.0450856627592426
YBR096W	0	1	0.0450856627592426
YLR245C	0	0	0.045045045045045
YML094W	0	0	0.045004500450045
YJL124C	0	0	0.0449640287769784
YML074C	0	0	0.0449236298292902
YOR046C	0	0	0.0448833034111311
YHR102W	0	0	0.0448430493273543
YDR092W	0	0	0.0448028673835125
YIL131C	0	0	0.044762757385855
YJR119C	0	0	0.0447227191413238
YNL204C	0	0	0.0446827524575514
YEL009C	0	0	0.0446428571428571
YOR171C	0	0	0.0446030330062444
YNL232W	0	0	0.0445632798573975
YMR164C	0	0	0.0445235975066785
YER180C	0	0	0.0444839857651246
YML006C	0	0	0.0444444444444444
YLR163C	0	0	0.044404973357016
YGR202C	0	0	0.0443655723158829
YMR172W	0	0	0.0443262411347518
YGR009C	0	0	0.0442869796279894
YLR453C	0	0	0.0442477876106195
YBL091C	0	0	0.0442086648983201
YLR098C	0	0	0.0441696113074205
YBR212W	0	0	0.0441306266548985
YBL103C	0	0	0.0440917107583774
YOR157C	0	0	0.0440528634361234
YDR240C	0	0	0.0440140845070423
YNL292W	0	0	0.0439753737906772
YJR144W	0	0	0.0439367311072056
YMR104C	0	0	0.0438981562774363
YOR207C	0	0	0.043859649122807
YNL286W	0	0	0.0438212094653812
YKL075C	0	0	0.0437828371278459
YJR110W	0	0	0.0437445319335083
YLL062C	0	0	0.0437062937062937
YER123W	0	0	0.0436681222707424
YMR178W	0	1	0.0436681222707424
YBR155W	0	0	0.0436643835616438
YKR099W	0	0	0.0436643835616438
YGR200C	0	0	0.0436643835616438
YOR010C	0	0	0.0436643835616438
YDL087C	0	0	0.0436643835616438
YNL189W	0	0	0.0436643835616438
YBL036C	0	0	0.0436643835616438
YBR213W	0	0	0.0436643835616438
YOR353C	0	0	0.0436643835616438
YCR039C	0	0	0.0436643835616438
YJR005W	0	0	0.0436643835616438
YNL191W	0	0	0.0436643835616438
YDL106C	0	0	0.0436643835616438
YLL038C	0	0	0.0436643835616438
YMR216C	0	0	0.0436643835616438
YPL133C	0	0	0.0436643835616438
YGR104C	0	0	0.0436643835616438
YER112W	0	0	0.0436643835616438
YNL325C	0	0	0.0436643835616438
YPL071C	0	1	0.0436643835616438
YGR006W	0	0	0.0436643835616438
YDL209C	0	0	0.0436643835616438
YKR056W	0	0	0.0436643835616438
YKL213C	1	0	0.0436643835616438
YKR090W	0	0	0.0436270316509837
YDL015C	0	0	0.0435897435897436
YGL003C	0	0	0.0435525192143467
YML093W	0	0	0.0435153583617747
YER106W	0	0	0.0434782608695652
YPL175W	0	0	0.0434412265758092
YOR001W	0	0	0.0434042553191489
YPR055W	0	0	0.0433673469387755
YGR229C	0	0	0.0433305012744265
YPR068C	0	0	0.0432937181663837
YJR070C	0	0	0.0432569974554707
YML107C	0	0	0.0432203389830508
YAL051W	0	0	0.0431837425910246
YCR042C	0	0	0.0431472081218274
YKR054C	0	0	0.0431107354184277
YMR210W	0	0	0.0430743243243243
YIL073C	0	0	0.0430379746835443
YER129W	0	0	0.0430016863406408
YBL001C	0	0	0.0429654591406908
YBR016W	0	0	0.0429292929292929
YGL049C	0	0	0.0428931875525652
YGR158C	0	0	0.0428571428571429
YBR159W	0	0	0.0428211586901763
YDR280W	0	0	0.0427852348993289
YHR027C	0	0	0.0427493713327745
YGR071C	0	1	0.0427493713327745
YGL061C	0	0	0.042713567839196
YDL216C	0	0	0.0426778242677824
YLR040C	0	1	0.0426778242677824
YPL046C	0	0	0.0426421404682274
YNL008C	0	0	0.0426065162907268
YBR246W	0	1	0.0426065162907268
YDR089W	0	0	0.0425709515859766
YGL251C	0	0	0.042535446205171
YDR523C	0	0	0.0425
YBR141C	0	1	0.0425
YOR328W	0	0	0.0424646128226478
YPL065W	0	0	0.0424292845257903
YMR312W	0	0	0.0423940149625935
YBR239C	0	1	0.0423940149625935
YPR116W	0	1	0.0423940149625935
YOR087W	0	0	0.042358803986711
YPR022C	0	1	0.042358803986711
YOR239W	0	0	0.0423236514522822
YPR143W	0	0	0.0422885572139304
YNL339C	0	0	0.0422535211267606
YGL113W	0	0	0.0422185430463576
YBR197C	0	1	0.0422185430463576
YOR287C	0	0	0.0421836228287841
YPL110C	0	0	0.0421487603305785
YLR238W	0	0	0.0421139554087531
YGL131C	0	1	0.0421139554087531
YDR480W	0	0	0.0420792079207921
YNR033W	0	0	0.0420445177246496
YBR252W	0	0	0.0420098846787479
YBL024W	0	0	0.0419753086419753
YDR192C	0	0	0.0419407894736842
YFL003C	0	0	0.0419063270336894
YBL041W	0	0	0.041871921182266
YJL084C	0	1	0.041871921182266
YOR043W	0	0	0.0418375717801477
YJR055W	0	0	0.0418032786885246
YBL082C	0	0	0.0417690417690418
YMR039C	0	0	0.0417348608837971
YMR168C	0	0	0.0417007358953393
YOR138C	0	0	0.0416666666666667
YLR226W	0	0	0.0416326530612245
YLR181C	0	0	0.0415986949429038
YDR257C	0	1	0.0415986949429038
YPL189W	0	0	0.0415647921760391
YEL055C	0	0	0.0415309446254072
YHR058C	0	0	0.0414971521562246
YMR270C	0	0	0.0414634146341463
YGR083C	0	0	0.041429731925264
YHR146W	0	1	0.041429731925264
YCL067C	0	0	0.0413961038961039
YDR130C	0	0	0.0413625304136253
YBR062C	0	1	0.0413625304136253
YNL118C	0	0	0.0413290113452188
YBL085W	0	0	0.0412955465587045
YKR028W	0	0	0.0412621359223301
YDL160C	0	0	0.0412287793047696
YJR132W	0	0	0.0411954765751212
YOR109W	0	0	0.0411622276029056
YMR077C	0	0	0.0411290322580645
YBR236C	0	0	0.0410958904109589
YOR194C	0	0	0.0410628019323672
YKL116C	0	0	0.0410297666934835
YOR211C	0	0	0.0409967845659164
YGR198W	0	0	0.0409638554216867
YDR183W	0	0	0.0409309791332263
YGR004W	0	0	0.0408981555733761
YDL043C	0	0	0.0408653846153846
YMR293C	0	0	0.0408326661329063
YPR129W	0	0	0.0408
YDR416W	0	0	0.0407673860911271
YDL108W	0	0	0.0407348242811502
YDR221W	0	0	0.0407023144453312
YGL153W	0	0	0.0406698564593301
YHR150W	0	0	0.0406374501992032
YGL201C	0	0	0.0406050955414013
YER109C	0	0	0.0405727923627685
YDL122W	0	0	0.0405405405405405
YNL245C	0	0	0.0405083399523431
YMR269W	0	0	0.0404761904761905
YKL074C	0	0	0.0404440919904837
YKR069W	0	0	0.0404120443740095
YLR382C	0	0	0.0403800475059382
YLR016C	0	0	0.0403481012658228
YFL033C	0	0	0.0403162055335968
YMR308C	0	0	0.0402843601895735
YGL019W	0	0	0.0402525651144436
YLR271W	0	1	0.0402525651144436
YMR032W	0	0	0.0402208201892744
YBR171W	0	0	0.0401891252955083
YDR478W	0	0	0.0401574803149606
YNR052C	0	0	0.040125885129819
YGL130W	0	0	0.0400943396226415
YDR395W	0	0	0.0400628436763551
YBR080C	0	0	0.0400313971742543
YHR127W	0	1	0.0400313971742543
YDR088C	0	0	0.04
YDR484W	0	0	0.0399686520376176
YNR048W	0	0	0.0399373531714957
YDR034C	0	0	0.039906103286385
YBL020W	0	0	0.0398749022673964
YML081W	0	1	0.0398749022673964
YMR069W	0	0	0.03984375
YDR229W	0	0	0.0398126463700234
YBR242W	0	1	0.0398126463700234
YBR093C	0	0	0.0397815912636505
YBR061C	0	0	0.0397505845674201
YKL054C	0	0	0.0397196261682243
YMR016C	0	0	0.0396887159533074
YBR167C	0	0	0.0396578538102644
YML082W	0	0	0.0396270396270396
YBR290W	0	0	0.0395962732919255
YJR050W	0	0	0.0395655546935609
YLR052W	0	0	0.0395348837209302
YDR166C	0	0	0.0395042602633617
YMR059W	0	0	0.0394736842105263
YJL209W	0	0	0.0394431554524362
YLR094C	0	0	0.0394126738794436
YDR528W	0	0	0.0393822393822394
YKR064W	0	1	0.0393822393822394
YNL199C	0	0	0.0393518518518519
YJL081C	0	0	0.0393215111796453
YGL064C	0	0	0.039291217257319
YNR009W	0	0	0.0392609699769053
YBR024W	0	0	0.0392307692307692
YML038C	0	0	0.0392006149116065
YPR045C	0	1	0.0392006149116065
YGL070C	0	0	0.0391705069124424
YDR393W	0	0	0.0391404451266309
YNL313C	0	0	0.0391104294478528
YHL019C	0	0	0.0390804597701149
YLR005W	0	0	0.0390505359877489
YAL002W	0	0	0.0390206579954093
YML011C	0	0	0.0389908256880734
YBL038W	0	0	0.038961038961039
YLR435W	0	0	0.0389312977099237
YDL247W	0	0	0.0389016018306636
YLR449W	0	0	0.0388719512195122
YNL282W	0	0	0.0388423457730388
YIR025W	0	0	0.0388127853881279
YLR467W	0	0	0.0387832699619772
YMR019W	0	1	0.0387832699619772
YNL183C	0	0	0.0387537993920973
YIL139C	0	0	0.0387243735763098
YGL091C	0	0	0.0386949924127466
YDL126C	0	0	0.0386656557998484
YLR343W	0	0	0.0386363636363636
YNL124W	0	0	0.0386071158213475
YNL267W	0	0	0.0385779122541604
YPL047W	0	0	0.0385487528344671
YJR134C	0	1	0.0385487528344671
YJL207C	0	0	0.0385196374622356
YPR112C	0	0	0.0384905660377358
YPR065W	0	0	0.0384615384615385
YKR074W	0	1	0.0384615384615385
YBR288C	0	0	0.0384325546345139
YGR095C	0	0	0.0384036144578313
YPR032W	0	0	0.0383747178329571
YMR014W	0	0	0.0383458646616541
YOR243C	0	0	0.0383170548459805
YGR055W	0	0	0.0382882882882883
YJL048C	0	0	0.0382595648912228
YOR386W	0	0	0.0382308845577211
YOR182C	0	0	0.0382022471910112
YLR352W	0	1	0.0382022471910112
YBR038W	0	0	0.0381736526946108
YEL017W	0	0	0.0381451009723261
YDL057W	0	1	0.0381451009723261
YDL080C	0	0	0.0381165919282511
YOR279C	0	0	0.0380881254667662
YLR027C	0	0	0.0380597014925373
YBR002C	0	0	0.0380313199105145
YBR029C	0	0	0.0380029806259314
YKL149C	0	0	0.0379746835443038
YKL038W	0	0	0.0379464285714286
YER029C	0	0	0.0379182156133829
YLR144C	0	0	0.037890044576523
YOL044W	0	0	0.0378619153674833
YNR015W	0	0	0.0378338278931751
YPL200W	0	0	0.0378057820607858
YCL039W	0	0	0.0377777777777778
YJL162C	0	1	0.0377777777777778
YPL115C	0	0	0.0377498149518875
YER159C	0	0	0.0377218934911243
YML005W	0	0	0.0376940133037694
YDR332W	0	1	0.0376940133037694
YDR141C	0	0	0.0376661742983752
YOR188W	0	0	0.0376383763837638
YGR192C	0	0	0.0376106194690266
YNL085W	0	0	0.0375829034635225
YMR025W	0	0	0.0375552282768778
YER166W	0	0	0.0375275938189845
YJR137C	0	0	0.0375
YGR251W	0	0	0.0374724467303453
YCL014W	0	0	0.0374449339207048
YDL227C	0	0	0.0374174614820249
YLR336C	0	0	0.0373900293255132
YHR061C	0	0	0.0373626373626374
YER051W	0	0	0.0373352855051245
YGR233C	0	0	0.0373079736649598
YGR100W	0	0	0.037280701754386
YOR257W	0	0	0.0372534696859021
YDR289C	0	0	0.0372262773722628
YKL166C	0	0	0.037199124726477
YGR145W	0	0	0.0371720116618076
YLL001W	0	0	0.0371449380917698
YJL222W	0	0	0.037117903930131
YPR180W	0	0	0.0370909090909091
YLR087C	0	0	0.0370639534883721
YPR162C	0	0	0.037037037037037
YPL180W	0	0	0.0370101596516691
YNL308C	0	0	0.0369833212472806
YDL090C	0	0	0.0369565217391304
YBL026W	0	0	0.0369297610427227
YBR204C	0	1	0.0369297610427227
YJR088C	0	1	0.0369297610427227
YDR093W	0	0	0.0369030390738061
YKR036C	0	0	0.0368763557483731
YMR004W	0	0	0.036849710982659
YMR005W	0	0	0.0368231046931408
YER127W	0	0	0.0367965367965368
YGL029W	0	0	0.0367700072098053
YGL243W	0	0	0.0367435158501441
YDR252W	0	0	0.0367170626349892
YMR100W	0	0	0.0366906474820144
YLL015W	0	0	0.0366642703091301
YNL223W	0	0	0.0366379310344828
YGR135W	0	0	0.0366116295764537
YJR112W	0	0	0.0365853658536585
YNL148C	0	0	0.0365591397849462
YBR108W	0	1	0.0365591397849462
YLL018C-A	0	0	0.0365329512893983
YBL013W	0	0	0.0365068002863278
YJR056C	0	1	0.0365068002863278
YBR011C	0	0	0.036480686695279
YPR185W	0	0	0.0364546104360257
YOR275C	0	0	0.0364285714285714
YJR160C	0	0	0.0364025695931477
YDR481C	0	0	0.036376604850214
YKR025W	0	0	0.0363506771204562
YPR040W	0	0	0.0363247863247863
YGL197W	0	0	0.0362989323843416
YNL121C	0	0	0.0362731152204836
YDL047W	0	0	0.0362473347547974
YAL010C	0	0	0.0362215909090909
YLR260W	0	0	0.0361958836053939
YPL005W	0	0	0.0361702127659574
YER114C	0	0	0.036144578313253
YDR021W	0	0	0.0361189801699717
YOR274W	0	0	0.0360934182590234
YPL029W	0	0	0.0360678925035361
YML113W	0	0	0.0360424028268551
YGL065C	0	0	0.0360169491525424
YOL142W	0	0	0.0359915314043754
YBR205W	0	0	0.035966149506347
YJL010C	0	0	0.0359408033826638
YLR166C	0	0	0.0359154929577465
YGR156W	0	0	0.035890218156228
YML015C	0	0	0.0358649789029536
YBR151W	0	1	0.0358649789029536
YIR033W	0	0	0.0358397751229796
YLL004W	0	0	0.035814606741573
YJR141W	0	0	0.0357894736842105
YBL093C	0	0	0.0357643758765778
YHR088W	0	0	0.035739313244569
YGL116W	0	0	0.0357142857142857
YDL149W	0	0	0.0356892932120364
YML080W	0	0	0.0356643356643357
YHR201C	0	0	0.0356394129979036
YHR034C	0	0	0.0356145251396648
YGR063C	0	0	0.0355896720167481
YDL150W	0	0	0.0355648535564854
YGR090W	0	0	0.0355400696864112
YOR023C	0	0	0.0355153203342618
YER047C	0	1	0.0355153203342618
YHL023C	0	1	0.0355153203342618
YNL248C	0	0	0.0354906054279749
YMR044W	0	0	0.0354659248956885
YMR165C	0	0	0.0354412786657401
YGR044C	0	0	0.0354166666666667
YJR083C	0	0	0.0353920888272033
YBR143C	0	0	0.0353675450762829
YDR169C	0	1	0.0353675450762829
YDR128W	0	1	0.0353675450762829
YMR301C	0	0	0.0353430353430353
YPL011C	0	0	0.0353185595567867
YDR449C	0	0	0.0352941176470588
YPL213W	0	0	0.0352697095435685
YJR130C	0	0	0.0352453351762267
YKR079C	0	0	0.0352209944751381
YJL025W	0	0	0.0351966873706004
YDL112W	0	0	0.0351724137931035
YBR163W	0	1	0.0351724137931035
YLR102C	0	0	0.0351481736733287
YER092W	0	1	0.0351481736733287
YGR042W	0	0	0.0351239669421488
YMR280C	0	0	0.0350997935306263
YDL079C	0	0	0.0350756533700138
YMR072W	0	0	0.0350515463917526
YGR091W	0	0	0.0350274725274725
YGL247W	0	0	0.0350034317089911
YOR113W	0	0	0.0349794238683128
YBR003W	0	0	0.0349554489376285
YLR026C	0	0	0.0349315068493151
YJR127C	0	0	0.0349075975359343
YPL038W	0	0	0.0348837209302326
YPR083W	0	0	0.0348598769651401
YGL095C	0	0	0.0348360655737705
YMR037C	0	0	0.0348122866894198
YGL142C	0	0	0.0347885402455662
YDR161W	0	0	0.0347648261758691
YPL031C	0	0	0.0347411444141689
YKL048C	0	0	0.034717494894486
YDL030W	0	0	0.0346938775510204
YDR515W	0	0	0.0346702923181509
YMR012W	0	0	0.0346467391304348
YOR341W	0	0	0.0346232179226069
YPR111W	0	0	0.0345997286295794
YHR194W	0	0	0.0345762711864407
YLR139C	0	0	0.0345528455284553
YGR241C	0	0	0.034529451591063
YLR273C	0	0	0.0345060893098782
YDR437W	0	0	0.0344827586206897
YER155C	0	0	0.0344594594594595
YNL263C	0	0	0.0344361917623228
YHL009C	0	0	0.034412955465587
YOR142W	0	0	0.0343897505057316
YMR028W	0	0	0.034366576819407
YDL153C	0	0	0.0343434343434343
YNL127W	0	0	0.0343203230148048
YKL061W	0	1	0.0343203230148048
YKL059C	0	0	0.0342972427706792
YHR186C	0	0	0.0342741935483871
YDR005C	0	0	0.0342511752854265
YLR410W	0	0	0.0342281879194631
YLR385C	0	0	0.03420523138833
YBL102W	0	0	0.0341823056300268
YBR109C	0	0	0.0341594105827194
YCR096C	0	1	0.0341594105827194
YPR171W	0	0	0.034136546184739
YJL178C	0	0	0.0341137123745819
YER169W	0	0	0.0340909090909091
YJL212C	0	0	0.0340681362725451
YMR093W	0	0	0.034045393858478
YER149C	0	0	0.0340226817878586
YDR496C	0	0	0.034
YBL050W	0	0	0.0339773484343771
YGR212W	0	0	0.0339547270306258
YCL054W	0	0	0.0339321357285429
YGR206W	0	0	0.0339095744680851
YIL021W	0	0	0.0338870431893688
YBL068W	0	0	0.0338645418326693
YPR025C	0	0	0.0338420703384207
YDL099W	0	0	0.0338196286472149
YJL146W	0	0	0.0337972166998012
YIL159W	0	0	0.0337748344370861
YCL011C	0	0	0.0337524818001324
YMR113W	0	0	0.0337301587301587
YGL044C	0	0	0.0337078651685393
YIL013C	0	0	0.0336856010568032
YDL031W	0	0	0.0336633663366337
YNL161W	0	0	0.0336411609498681
YIR017C	0	0	0.033618984838497
YER042W	0	0	0.033596837944664
YDR013W	0	0	0.0335747202106649
YJL020C	0	0	0.0335526315789474
YLR084C	0	0	0.0335305719921105
YDR394W	0	0	0.0335085413929041
YPL085W	0	0	0.0334865397242285
YOL095C	0	0	0.0334645669291339
YMR299C	0	0	0.0334426229508197
YKL058W	0	0	0.0334207077326343
YLR207W	0	0	0.0333988212180747
YPL249C	0	0	0.0333769633507853
YDL098C	0	0	0.0333551340745585
YNL277W	0	0	0.0333333333333333
YAL035W	0	0	0.0333115610711953
YLR278C	0	1	0.0333115610711953
YDL229W	0	0	0.033289817232376
YBL057C	0	0	0.0332681017612524
YIL056W	0	0	0.0332464146023468
YIR004W	0	0	0.0332247557003257
YDR238C	0	0	0.033203125
YAL029C	0	0	0.033181522446324
YJR009C	0	0	0.0331599479843953
YBR023C	0	0	0.0331384015594542
YER190W	0	0	0.0331168831168831
YGL171W	0	0	0.0330953926022064
YER038C	0	0	0.0330739299610895
YLR064W	0	1	0.0330739299610895
YKL001C	0	0	0.033052495139339
YBR207W	0	0	0.0330310880829016
YOR179C	0	0	0.0330097087378641
YDR198C	0	0	0.0329883570504528
YBR200W	0	0	0.032967032967033
YGR296W	0	0	0.0329457364341085
YPL043W	0	0	0.0329244673983215
YFR008W	0	0	0.0329032258064516
YKL012W	0	0	0.0328820116054159
YGR281W	0	0	0.032860824742268
YBR005W	0	0	0.0328396651641983
YOR030W	0	0	0.0328185328185328
YDL073W	0	1	0.0328185328185328
YDR389W	0	0	0.0327974276527331
YOR069W	0	0	0.0327763496143959
YGL012W	0	0	0.0327552986512524
YBR164C	0	0	0.0327342747111682
YPR186C	0	0	0.0327132777421424
YDR457W	0	0	0.0326923076923077
YNL016W	0	0	0.0326713645099295
YJR010W	0	0	0.0326504481434059
YPR169W	0	0	0.0326295585412668
YLR268W	0	0	0.0326086956521739
YLR147C	0	0	0.0325878594249201
YHR013C	0	0	0.0325670498084291
YNL230C	0	0	0.0325462667517549
YIL014W	0	0	0.0325255102040816
YBR106W	0	0	0.0325047801147228
YLR051C	0	0	0.032484076433121
YNL227C	0	0	0.0324633991088479
YPL144W	0	0	0.0324427480916031
YKR019C	0	0	0.0324221233312142
YLR090W	0	0	0.0324015247776366
YLR389C	0	0	0.0323809523809524
YDL036C	0	0	0.0323604060913706
YIL104C	0	0	0.0323398858592264
YNL219C	0	0	0.032319391634981
YBR084W	0	0	0.032298923369221
YJL122W	0	0	0.0322784810126582
YLR310C	0	0	0.032258064516129
YIL053W	0	0	0.0322376738305942
YJL164C	0	0	0.0322173089071383
YNL027W	0	0	0.0321969696969697
YDR206W	0	0	0.0321766561514196
YKL095W	0	0	0.032156368221942
YNL163C	0	0	0.0321361058601134
YJR030C	0	1	0.0321361058601134
YOR337W	0	0	0.0321158690176322
YDR006C	0	0	0.0320956576463184
YHR108W	0	0	0.0320754716981132
YJR003C	0	0	0.0320553111250786
YCR106W	0	0	0.032035175879397
YDR308C	0	0	0.032015065913371
YAR019C	0	0	0.0319949811794228
YKL145W	0	0	0.031974921630094
YML068W	0	0	0.0319548872180451
YDR305C	0	0	0.0319348778960551
YDL210W	0	0	0.0319148936170213
YER110C	0	0	0.0318949343339587
YGL045W	0	0	0.031875
YIL097W	0	0	0.0318550905683948
YGL124C	0	0	0.0318352059925094
YMR204C	0	0	0.0318153462258266
YDL141W	0	0	0.0317955112219451
YNR010W	0	0	0.0317757009345794
YDR260C	0	0	0.0317559153175592
YLR158C	0	0	0.0317361543248289
YNL014W	0	0	0.0317164179104478
YGL232W	0	0	0.0316967060285892
YDR312W	0	0	0.0316770186335404
YPL235W	0	0	0.031657355679702
YJR138W	0	1	0.031657355679702
YLR436C	0	0	0.0316377171215881
YMR023C	0	0	0.0316181029138252
YML020W	0	1	0.0316181029138252
YOR229W	0	0	0.0315985130111524
YOR380W	0	0	0.0315789473684211
YOR119C	0	0	0.0315594059405941
YPR042C	0	0	0.0315398886827458
YPL126W	0	0	0.0315203955500618
YGL233W	0	0	0.0315009264978382
YER019W	0	0	0.0314814814814815
YPL233W	0	0	0.0314620604565083
YDR223W	0	0	0.031442663378545
YKL041W	0	0	0.0314232902033272
YML085C	0	0	0.0314039408866995
YBR111C	0	1	0.0314039408866995
YDL139C	0	1	0.0314039408866995
YPL147W	0	0	0.0313846153846154
YOL092W	0	1	0.0313846153846154
YAL031C	0	0	0.0313653136531365
YDR451C	0	0	0.0313460356484327
YNL182C	0	0	0.0313267813267813
YDR422C	0	0	0.0313075506445672
YOR233W	0	0	0.0312883435582822
YPR173C	0	0	0.0312691600245248
YLL005C	0	0	0.03125
YOL103W	0	0	0.0312308634415187
YLR068W	0	0	0.0312117503059976
YIL110W	0	0	0.0311926605504587
YDL161W	0	0	0.0311735941320293
YIR005W	0	0	0.0311545510079414
YDR140W	0	0	0.0311355311355311
YLR429W	0	0	0.0311165344722392
YHR124W	0	0	0.0310975609756098
YJR097W	0	0	0.0310786106032907
YOR148C	0	0	0.0310596833130329
YHL007C	0	0	0.0310407790626902
YKL086W	0	0	0.031021897810219
YGL099W	0	0	0.0310077519379845
YBR250W	0	0	0.0310077519379845
YOR299W	0	0	0.0310077519379845
YKR083C	0	0	0.0310077519379845
YGR272C	0	0	0.0310077519379845
YDR200C	0	0	0.0310077519379845
YNL316C	0	0	0.0310077519379845
YBR187W	0	1	0.0310077519379845
YBR122C	0	0	0.0310077519379845
YPL040C	0	0	0.0310077519379845
YGR280C	0	0	0.0310077519379845
YOR092W	0	0	0.0310077519379845
YDL175C	0	0	0.0310077519379845
YCL027W	0	0	0.0310077519379845
YPL241C	0	0	0.0310077519379845
YBR221C	0	0	0.0310077519379845
YIL085C	0	0	0.0310077519379845
YNL275W	0	0	0.0310077519379845
YOL041C	0	0	0.0310077519379845
YCR047C	0	0	0.0310077519379845
YDR489W	0	0	0.0310077519379845
YCR008W	0	0	0.0310077519379845
YOL132W	0	0	0.0310077519379845
YNL022C	0	0	0.0310077519379845
YBR263W	0	0	0.0310077519379845
YGL184C	0	0	0.0310077519379845
YCR038C	0	0	0.0310077519379845
YLR129W	0	0	0.0310077519379845
YOR078W	0	0	0.0310077519379845
YDR324C	0	0	0.0310077519379845
YGR213C	0	0	0.0310077519379845
YJR022W	0	0	0.0310077519379845
YLR364W	0	1	0.0310077519379845
YDL070W	0	1	0.0310077519379845
YER091C	0	0	0.0310077519379845
YHR081W	1	0	0.0310077519379845
YBL086C	0	1	0.0310077519379845
YEL036C	0	0	0.0309892729439809
YDR283C	0	0	0.0309708159618821
YIL129C	0	0	0.030952380952381
YBR127C	0	0	0.0309339678762641
YLR433C	0	0	0.0309155766944114
YOR213C	0	0	0.0308972073677956
YJL125C	0	0	0.0308788598574822
YDR427W	0	0	0.0308605341246291
YDR103W	0	0	0.0308422301304864
YHR133C	0	0	0.030823947836396
YCR012W	0	0	0.0308056872037915
YLR013W	0	0	0.0307874481941978
YMR186W	0	0	0.0307692307692308
YLL061W	0	0	0.0307510348905973
YGL238W	0	0	0.0307328605200946
YJL106W	0	0	0.0307147076196102
YOR256C	0	0	0.0306965761511216
YCR094W	0	0	0.0306784660766962
YJR015W	0	1	0.0306784660766962
YPR056W	0	0	0.0306603773584906
YBR019C	0	0	0.0306423099587507
YOL086C	0	0	0.0306242638398115
YPL009C	0	1	0.0306242638398115
YML097C	0	0	0.0306062389640965
YLR157C	0	0	0.0305882352941176
YKL025C	0	0	0.030570252792475
YJL058C	0	0	0.0305522914218566
YGR040W	0	0	0.0305343511450382
YFR030W	0	0	0.0305164319248826
YDL097C	0	0	0.0304985337243402
YDR106W	0	0	0.0304806565064478
YGL210W	0	0	0.0304628002343292
YNL090W	0	0	0.0304449648711944
YBR284W	0	0	0.0304271503803394
YJR041C	0	0	0.0304093567251462
YMR229C	0	0	0.0303915838690824
YOR370C	0	0	0.0303738317757009
YHR073W	0	0	0.0303561004086398
YPL041C	0	0	0.0303383897316219
YPL137C	0	0	0.0303206997084548
YKL109W	0	0	0.0303030303030303
YLR014C	0	0	0.0302853814793244
YHR062C	0	0	0.030267753201397
YJL035C	0	0	0.0302501454333915
YLL006W	0	0	0.0302325581395349
YDR028C	0	0	0.0302149912841371
YLR222C	0	0	0.0301974448315912
YOL104C	0	0	0.0301799187463726
YOR198C	0	0	0.0301624129930394
YLL063C	0	0	0.0301449275362319
YHR196W	0	0	0.0301274623406721
YPL204W	0	0	0.0301100173711639
YPL089C	0	0	0.0300925925925926
YDR235W	0	0	0.0300751879699248
YIL074C	0	0	0.0300578034682081
YHR070W	0	0	0.0300404390525708
YJL014W	0	0	0.0300230946882217
YGL048C	0	0	0.0300057703404501
YEL015W	0	0	0.0299884659746251
YGR048W	0	0	0.029971181556196
YBL040C	0	0	0.0299539170506912
YOR344C	0	0	0.0299366724237191
YNL128W	0	0	0.0299194476409666
YOL027C	0	0	0.0299022426682001
YKL186C	0	0	0.0298850574712644
YHR005C	0	0	0.0298678920160827
YAL034C	0	1	0.0298678920160827
YGR150C	0	1	0.0298678920160827
YOL081W	0	0	0.0298507462686567
YDR420W	0	0	0.029833620195066
YNL311C	0	0	0.0298165137614679
YNL317W	0	0	0.0297994269340974
YGR005C	0	0	0.0297823596792669
YKR024C	0	0	0.0297653119633658
YER075C	0	0	0.0297482837528604
YOR077W	0	1	0.0297482837528604
YBL027W	0	0	0.0297312750142939
YNL154C	0	0	0.0297142857142857
YDL033C	0	0	0.0296973158195317
YHR184W	0	0	0.0296803652968037
YMR221C	0	1	0.0296803652968037
YIL072W	0	0	0.0296634341129492
YCL048W	0	0	0.0296465222348917
YER107C	0	0	0.0296296296296296
YGL112C	0	0	0.0296127562642369
YKR016W	0	1	0.0296127562642369
YER021W	0	0	0.0295959021058623
YDL113C	0	0	0.0295790671217292
YMR021C	0	0	0.0295622512791359
YLR450W	0	0	0.0295454545454545
YNL289W	0	0	0.0295286768881317
YCR057C	0	0	0.0295119182746879
YER030W	0	0	0.029495178672717
YOR051C	0	1	0.029495178672717
YLL048C	0	0	0.0294784580498866
YKL081W	0	0	0.0294617563739377
YKL064W	0	0	0.029445073612684
YJL112W	0	0	0.0294284097340125
YOR302W	0	0	0.0294117647058824
YMR211W	0	0	0.0293951384963256
YPR097W	0	1	0.0293951384963256
YDR330W	0	0	0.0293785310734463
YKL088W	0	0	0.0293619424054207
YCL004W	0	0	0.0293453724604966
YLR160C	0	0	0.0293288212069938
YPL211W	0	0	0.0293122886133033
YJR049C	0	0	0.0292957746478873
YOR358W	0	0	0.0292792792792793
YBR115C	0	0	0.0292628024760833
YHR156C	0	1	0.0292628024760833
YOR034C	0	0	0.0292463442069741
YNR044W	0	0	0.029229904440697
YKL020C	0	0	0.0292134831460674
YBR101C	0	0	0.0291970802919708
YOL135C	0	0	0.0291806958473625
YCR082W	0	0	0.0291643297812675
YMR182C	0	0	0.0291479820627803
YFL059W	0	0	0.0291316526610644
YER001W	0	0	0.0291153415453527
YGL101W	0	1	0.0291153415453527
YGL097W	0	0	0.0290990486849468
YDL115C	0	0	0.029082774049217
YGL183C	0	0	0.029066517607602
YAL025C	0	0	0.0290502793296089
YIL122W	0	0	0.029034059184813
YPL027W	0	0	0.0290178571428571
YOR080W	0	0	0.0290016731734523
YLL034C	0	0	0.0289855072463768
YDR065W	0	0	0.0289693593314763
YPL225W	0	1	0.0289693593314763
YJL101C	0	0	0.0289532293986637
YHR115C	0	0	0.0289371174179188
YCR026C	0	0	0.0289210233592881
YKL148C	0	0	0.0289049471928849
YML115C	0	0	0.0288888888888889
YGL155W	0	0	0.0288728484175458
YAL056W	0	0	0.0288568257491676
YPR029C	0	0	0.028840820854132
YNL047C	0	0	0.0288248337028825
YCR016W	0	0	0.028808864265928
YML023C	0	0	0.0287929125138427
YOR237W	0	0	0.0287769784172662
YDR446W	0	0	0.0287610619469027
YLR197W	0	0	0.0287451630735213
YIL125W	0	0	0.0287292817679558
YFL025C	0	0	0.0287134180011044
YBR078W	0	0	0.0286975717439294
YBL060W	0	1	0.0286975717439294
YOL113W	0	0	0.0286817429674573
YPL042C	0	0	0.0286659316427784
YAR018C	0	0	0.0286501377410468
YDR057W	0	0	0.0286343612334802
YIR018W	0	0	0.0286186020913594
YFL045C	0	0	0.0286028602860286
YHR006W	0	0	0.028587135788895
YAL020C	0	0	0.0285714285714286
YKL053C-A	0	0	0.028555738605162
YCR028C-A	0	0	0.0285400658616905
YLR092W	0	0	0.0285244103126714
YGR196C	0	1	0.0285244103126714
YBR121C	0	0	0.0285087719298246
YPR017C	0	0	0.0284931506849315
YOR028C	0	0	0.0284775465498357
YMR087W	0	0	0.0284619594964423
YOR190W	0	0	0.0284463894967177
YGL017W	0	0	0.02843083652269
YLL033W	0	0	0.0284153005464481
YGL254W	0	0	0.028399781540142
YLR316C	0	0	0.0283842794759825
YPL072W	0	0	0.0283687943262411
YLR369W	0	0	0.0283533260632497
YPL112C	0	0	0.0283378746594005
YLR059C	0	0	0.028322440087146
YPL212C	0	0	0.0283070223189984
YMR139W	0	0	0.0282916213275299
YJL181W	0	1	0.0282916213275299
YLR049C	0	1	0.0282916213275299
YML037C	0	1	0.0282916213275299
YPL179W	0	0	0.0282762370853725
YMR068W	0	0	0.0282608695652174
YOR165W	0	0	0.0282455187398153
YLR303W	0	0	0.0282301845819761
YLR438W	0	0	0.0282148670645686
YER156C	0	1	0.0282148670645686
YCR063W	0	0	0.0281995661605206
YDR527W	0	0	0.0281842818428184
YFL014W	0	0	0.028169014084507
YDR131C	0	0	0.0281537628586898
YJL154C	0	0	0.0281385281385281
YML035C	0	0	0.0281233098972418
YJL157C	0	0	0.0281081081081081
YOR057W	0	0	0.0280929227444625
YFR005C	0	0	0.0280777537796976
YDR160W	0	0	0.0280626011872639
YOR298W	0	0	0.0280474649406688
YER064C	0	0	0.0280323450134771
YNL026W	0	0	0.0280172413793103
YCR018C	0	0	0.0280021540118471
YNL164C	0	0	0.0279870828848224
YJL184W	0	0	0.027972027972028
YLR007W	0	0	0.0279569892473118
YMR272C	0	0	0.0279419666845782
YER168C	0	0	0.0279388508170796
YHR207C	0	1	0.0279388508170796
[truncated: 3,790 more rows]
