# Supplementary material for: Computationally Driven, Quantitative Experiments Discover Genes Required for Mitochondrial Biogenesis
Source: PLoS Genet. 2009 Mar 20;5(3):e1000407. doi: 10.1371/journal.pgen.1000407 (PMC2648979; doi:10.1371/journal.pgen.1000407)
Supplement: Dataset S2 — Top 100 novel ensemble predictions for additional yeast biological processes. A zip file containing 387 tab-delimited text files of the ensemble predictions for the indicated Gene Ontology Biological Process Term. (21.70 MB GZ) [file pgen.1000407.s013.gz › GO_0006310.txt]

ORF	AnnotatedToTerm?	Uncharacterized_04152007?	Precision
YMR190C	1	0	1.0
YNL250W	1	0	1.0
YGL163C	1	0	1.0
YMR224C	1	0	1.0
YNL339C	1	0	1.0
YDR369C	1	0	1.0
YER173W	1	0	1.0
YML032C	1	0	1.0
YLR234W	1	0	1.0
YBR098W	1	0	1.0
YNL082W	1	0	1.0
YPL022W	1	0	1.0
YER095W	1	0	1.0
YHL022C	1	0	1.0
YOR144C	1	0	1.0
YHR014W	0	0	0.941176470588235
YDR386W	1	0	0.941176470588235
YCL061C	0	0	0.894736842105263
YOL090W	1	0	0.894736842105263
YDL101C	0	0	0.85
YPL153C	0	0	0.80952380952381
YNL273W	0	0	0.772727272727273
YPR135W	0	0	0.75
YDR113C	1	0	0.75
YDR217C	0	0	0.730769230769231
YGR296W	1	0	0.730769230769231
YPL124W	0	0	0.711538461538462
YOR351C	0	0	0.711538461538462
YPL283C	1	0	0.711538461538462
YLR263W	0	0	0.711538461538462
YAR007C	1	0	0.711538461538462
YLR032W	0	0	0.711538461538462
YKL113C	0	0	0.711538461538462
YDR285W	0	0	0.711538461538462
YLR329W	1	0	0.711538461538462
YML061C	1	0	0.711538461538462
YOR368W	1	0	0.711538461538462
YHR154W	1	0	0.711538461538462
YDR097C	1	0	0.711538461538462
YLR467W	1	0	0.711538461538462
YLR466W	1	0	0.711538461538462
YJL092W	0	0	0.711538461538462
YOR033C	1	0	0.711538461538462
YDL154W	1	0	0.711538461538462
YBR073W	1	0	0.711538461538462
YCR092C	1	0	0.711538461538462
YFL003C	1	0	0.711538461538462
YDL220C	0	0	0.711538461538462
YDR076W	1	0	0.711538461538462
YPL194W	1	0	0.711538461538462
YHR157W	1	0	0.711538461538462
YDR004W	1	0	0.711538461538462
YJL115W	0	0	0.703703703703704
YGL183C	1	0	0.703703703703704
YMR048W	0	0	0.690909090909091
YIL026C	0	0	0.678571428571429
YIL132C	0	0	0.672413793103448
YMR106C	1	0	0.672413793103448
YHR153C	0	0	0.671875
YLR288C	1	0	0.671875
YJL074C	0	0	0.671875
YBR136W	1	0	0.671875
YDL164C	1	0	0.671875
YDR138W	1	0	0.671875
YMR179W	0	0	0.666666666666667
YPL164C	1	0	0.666666666666667
YDR488C	0	0	0.656716417910448
YPL255W	0	0	0.647058823529412
YMR078C	0	0	0.642857142857143
YOL006C	1	0	0.642857142857143
YLR318W	0	0	0.64
YER106W	0	0	0.64
YDR545W	1	0	0.64
YMR167W	1	0	0.64
YER190W	1	0	0.64
YJR043C	0	0	0.631578947368421
YNL233W	0	0	0.623376623376623
YPR007C	0	0	0.615384615384615
YEL061C	0	0	0.607594936708861
YML060W	0	0	0.6
YGL249W	0	0	0.592592592592593
YLR233C	0	0	0.590361445783133
YPL121C	1	0	0.590361445783133
YFL008W	0	0	0.588235294117647
YDR207C	1	0	0.588235294117647
YIL144W	0	0	0.581395348837209
YHR164C	0	0	0.576086956521739
YLR313C	0	0	0.576086956521739
YNL088W	1	0	0.576086956521739
YDR499W	0	0	0.576086956521739
YGL033W	1	0	0.576086956521739
YJL090C	1	0	0.576086956521739
YBR250W	0	0	0.56989247311828
YML109W	0	0	0.56701030927835
YPR018W	0	0	0.56701030927835
YGL175C	1	0	0.56701030927835
YNL312W	1	0	0.56701030927835
YGR225W	0	0	0.561224489795918
YGR188C	0	0	0.555555555555556
YDR014W	0	0	0.55
YJR053W	0	0	0.544554455445545
YMR076C	0	0	0.543689320388349
YER044C-A	1	0	0.543689320388349
YGR221C	0	0	0.538461538461538
YMR117C	0	0	0.533333333333333
YPR141C	0	0	0.528301886792453
YDL102W	0	0	0.527777777777778
YLL002W	1	0	0.527777777777778
YPR120C	0	0	0.527272727272727
YDL059C	1	0	0.527272727272727
YOL017W	0	0	0.526785714285714
YBL088C	1	0	0.526785714285714
YPL208W	0	0	0.52212389380531
YGL075C	0	0	0.517543859649123
YLR381W	0	0	0.517241379310345
YER179W	1	0	0.517241379310345
YNL309W	0	0	0.512820512820513
YCL016C	0	0	0.508474576271186
YER016W	0	0	0.504201680672269
YAL034W-A	0	0	0.504132231404959
YMR284W	1	0	0.504132231404959
YHR031C	0	0	0.504065040650406
YML062C	1	0	0.504065040650406
YMR101C	0	0	0.5
YJL187C	0	0	0.496
YBR088C	0	0	0.492063492063492
YLL022C	0	0	0.488188976377953
YNL262W	0	0	0.484375
YER070W	0	0	0.480916030534351
YML102W	0	0	0.480916030534351
YML095C	1	0	0.480916030534351
YAL024C	0	0	0.477272727272727
YLR103C	0	0	0.474074074074074
YOR026W	0	0	0.474074074074074
YJL173C	1	0	0.474074074074074
YPL008W	0	0	0.470588235294118
YCR066W	0	0	0.467153284671533
YIL140W	0	0	0.464285714285714
YDR501W	0	0	0.464285714285714
YER104W	1	0	0.464285714285714
YDL013W	0	0	0.460992907801418
YBL063W	0	0	0.457746478873239
YLR383W	0	0	0.454545454545455
YNL102W	0	0	0.451388888888889
YIR013C	0	0	0.448979591836735
YDR356W	0	0	0.448979591836735
YDR180W	1	0	0.448979591836735
YBR070C	0	0	0.446666666666667
YGL240W	0	0	0.446666666666667
YDR446W	1	0	0.446666666666667
YLR135W	0	0	0.443708609271523
YPL024W	0	0	0.440789473684211
YIL072W	0	0	0.437908496732026
YGL086W	0	0	0.435064935064935
YML027W	0	0	0.432258064516129
YNL304W	0	0	0.429487179487179
YPR175W	0	0	0.426751592356688
YGR224W	0	0	0.424050632911392
YGR109C	0	0	0.421383647798742
YOR195W	0	0	0.41875
YDL003W	0	0	0.416149068322981
YCR065W	0	0	0.41358024691358
YNL210W	0	0	0.411042944785276
YIL073C	0	0	0.408536585365854
YDR118W	0	0	0.406060606060606
YGL093W	0	0	0.403614457831325
YMR198W	0	0	0.401197604790419
YOR217W	0	0	0.398809523809524
YEL019C	0	0	0.396449704142012
YFR027W	0	0	0.394117647058824
YKL114C	0	0	0.393063583815029
YBR186W	0	0	0.393063583815029
YJL047C	1	0	0.393063583815029
YGR238C	0	0	0.390804597701149
YML058W	0	0	0.388571428571429
YOR177C	0	0	0.386363636363636
YMR144W	0	1	0.386363636363636
YIR002C	0	0	0.384180790960452
YML069W	0	0	0.383333333333333
YAR008W	0	0	0.383333333333333
YAL029C	1	0	0.383333333333333
YDL157C	0	1	0.383333333333333
YHR118C	0	0	0.38121546961326
YLL046C	0	0	0.379120879120879
YCL024W	0	0	0.377049180327869
YER116C	0	0	0.375
YJL019W	0	0	0.372972972972973
YHR172W	0	0	0.370967741935484
YLR024C	0	0	0.368983957219251
YKL042W	0	0	0.367021276595745
YPL020C	0	0	0.365079365079365
YJL030W	0	0	0.363157894736842
YEL063C	0	0	0.361256544502618
YPL167C	0	0	0.359375
YGR059W	0	0	0.357512953367876
YDR363W	0	0	0.355670103092784
YBR274W	0	0	0.353846153846154
YGR152C	0	0	0.352040816326531
YKR082W	0	0	0.350253807106599
YNL298W	0	0	0.348484848484849
YMR199W	0	0	0.346733668341709
YDR218C	0	0	0.345
YGL212W	0	0	0.343283582089552
YMR306W	0	0	0.341584158415842
YPL256C	0	0	0.339901477832512
YPL163C	0	0	0.338235294117647
YGL058W	0	0	0.336585365853659
YKL101W	0	0	0.33495145631068
YHR119W	0	0	0.333333333333333
YOR074C	0	0	0.333333333333333
YKL045W	0	0	0.333333333333333
YOR114W	0	1	0.333333333333333
YPL127C	1	0	0.333333333333333
YPL209C	0	0	0.33175355450237
YMR137C	0	0	0.330188679245283
YJL194W	0	0	0.328638497652582
YLR182W	0	0	0.327102803738318
YLR457C	0	0	0.325581395348837
YML028W	0	0	0.324074074074074
YKL057C	0	0	0.322727272727273
YER171W	0	0	0.322727272727273
YKL139W	0	0	0.322727272727273
YNL139C	1	0	0.322727272727273
YKR095W	0	0	0.321266968325792
YOR373W	0	0	0.31981981981982
YDR523C	0	0	0.31858407079646
YHR185C	0	0	0.31858407079646
YMR156C	0	0	0.31858407079646
YPR164W	1	0	0.31858407079646
YLR308W	0	0	0.317180616740088
YLR376C	0	0	0.315789473684211
YHR166C	0	0	0.314410480349345
YHR191C	0	0	0.31304347826087
YCR086W	0	0	0.311688311688312
YBR180W	0	0	0.310344827586207
YBR060C	0	0	0.309012875536481
YFL068W	0	1	0.309012875536481
YLR013W	0	0	0.307692307692308
YOR349W	0	0	0.306382978723404
YIR015W	0	0	0.305084745762712
YGR005C	0	0	0.30379746835443
YHR023W	0	0	0.302521008403361
YHR015W	0	0	0.301652892561983
YIL031W	0	0	0.301652892561983
YOR151C	0	0	0.301652892561983
YLR418C	1	0	0.301652892561983
YBR114W	0	0	0.300411522633745
YGR072W	0	0	0.299180327868852
YPR203W	0	1	0.299180327868852
YNL253W	0	0	0.297959183673469
YOL004W	0	0	0.296747967479675
YNL126W	0	0	0.295546558704453
YDR273W	0	0	0.294354838709677
YLR464W	0	1	0.294354838709677
YLR462W	0	1	0.294354838709677
YJL225C	0	1	0.294354838709677
YBR156C	0	0	0.293650793650794
YDR532C	0	0	0.293650793650794
YFL065C	0	1	0.293650793650794
YIL177C	0	1	0.293650793650794
YBL112C	0	1	0.293650793650794
YJL158C	0	0	0.293650793650794
YER189W	0	1	0.293650793650794
YHL050C	0	1	0.293650793650794
YHR218W	0	1	0.293650793650794
YLL066C	0	1	0.293650793650794
YLL067C	0	1	0.293650793650794
YFL067W	0	1	0.293650793650794
YPR204W	0	1	0.293650793650794
YEL075C	0	1	0.293650793650794
YOL072W	1	0	0.293650793650794
YDR159W	0	0	0.292490118577075
YBR223C	0	0	0.291338582677165
YPR202W	0	1	0.291338582677165
YEL076C	0	1	0.291338582677165
YLR320W	0	0	0.290196078431373
YEL077C	0	1	0.290196078431373
YBL113C	0	1	0.290196078431373
YML133C	0	1	0.290196078431373
YBL111C	0	1	0.290196078431373
YFL064C	0	1	0.290196078431373
YHR219W	0	1	0.290196078431373
YAR003W	0	0	0.2890625
YBL034C	0	0	0.287937743190661
YDR253C	0	0	0.28735632183908
YOL051W	0	0	0.28735632183908
YHL049C	0	1	0.28735632183908
YHR184W	0	0	0.28735632183908
YHR167W	1	0	0.28735632183908
YDR507C	0	0	0.286259541984733
YLR442C	0	0	0.285171102661597
YGL207W	0	0	0.284090909090909
YFL066C	0	1	0.284090909090909
YIL123W	0	0	0.283018867924528
YEL076C-A	0	1	0.283018867924528
YJR035W	0	0	0.281954887218045
YAR002W	0	0	0.280898876404494
YOR191W	0	0	0.279850746268657
YDR381W	0	0	0.278810408921933
YGL087C	0	0	0.277777777777778
YMR055C	0	0	0.276752767527675
YEL030W	0	0	0.275735294117647
YLR055C	0	0	0.274725274725275
YGL244W	0	0	0.273722627737226
YDR473C	0	0	0.272727272727273
YDL239C	0	0	0.271739130434783
YDR227W	0	0	0.270758122743682
YOR017W	0	0	0.26978417266187
YJL013C	0	0	0.268817204301075
YDR106W	0	0	0.267857142857143
YDR439W	0	0	0.266903914590747
YDL018C	0	0	0.265957446808511
YBL035C	0	0	0.265017667844523
YHR158C	0	0	0.264084507042254
YDL084W	0	0	0.263157894736842
YGL205W	0	0	0.262237762237762
YLR424W	0	0	0.262068965517241
YLR154C	0	0	0.262068965517241
YLR398C	0	0	0.262068965517241
YDR440W	1	0	0.262068965517241
YOL091W	0	0	0.261168384879725
YIL084C	0	0	0.26027397260274
YHR090C	0	0	0.25938566552901
YML021C	0	0	0.258503401360544
YIR010W	0	0	0.257627118644068
YMR038C	0	0	0.256756756756757
YDL042C	0	0	0.255892255892256
YLR183C	0	0	0.25503355704698
YML071C	0	0	0.254966887417219
YAL021C	0	0	0.254966887417219
YOR247W	0	0	0.254966887417219
YIR025W	1	0	0.254966887417219
YDL105W	0	0	0.254125412541254
YDR176W	0	0	0.253289473684211
YOR073W	0	0	0.252459016393443
YDR402C	0	0	0.251633986928105
YGL025C	0	0	0.250814332247557
YPL253C	0	0	0.25
YLR373C	0	0	0.249190938511327
YMR294W	0	0	0.248387096774194
YDL087C	0	0	0.247588424437299
YDR279W	0	0	0.246794871794872
YML049C	0	0	0.246056782334385
YOL066C	0	0	0.246056782334385
YDR409W	0	0	0.246056782334385
YOL007C	0	1	0.246056782334385
YNL004W	0	0	0.246056782334385
YJR021C	1	0	0.246056782334385
YER028C	0	0	0.245283018867925
YPL027W	0	0	0.244514106583072
YJR104C	0	0	0.24375
YHR134W	0	0	0.242990654205607
YPR189W	0	0	0.242236024844721
YGR014W	0	0	0.241486068111455
YOR255W	0	0	0.240740740740741
YDL065C	0	0	0.24
YFR031C	0	0	0.239263803680982
YGL251C	0	0	0.238532110091743
YMR176W	0	0	0.237951807228916
YIL013C	0	0	0.237951807228916
YMR277W	0	0	0.237951807228916
YJL106W	0	0	0.237951807228916
YDR289C	1	0	0.237951807228916
YDR407C	0	0	0.237237237237237
YDR078C	0	0	0.236526946107784
YKL108W	0	0	0.235820895522388
YNL136W	0	0	0.235119047619048
YGR098C	0	0	0.234421364985163
YIL149C	0	0	0.233727810650888
YGL194C	0	0	0.233038348082596
YIL063C	0	0	0.232352941176471
YJR090C	0	0	0.231671554252199
YLR307W	0	0	0.23121387283237
YDL017W	0	0	0.23121387283237
YBR160W	0	0	0.23121387283237
YKL049C	0	0	0.23121387283237
YDR110W	1	0	0.23121387283237
YOR237W	0	0	0.230547550432277
YNL297C	0	0	0.229885057471264
YGR104C	0	0	0.229226361031519
YOL034W	0	0	0.228571428571429
YPL267W	0	0	0.227920227920228
YDR522C	0	0	0.227272727272727
YPR119W	0	0	0.226628895184136
YOR123C	0	0	0.225988700564972
YBL009W	0	0	0.225352112676056
YGL170C	0	0	0.224719101123595
YBL046W	0	0	0.224089635854342
YLR386W	0	0	0.223463687150838
YNL172W	0	0	0.222841225626741
YLR309C	0	0	0.222222222222222
YDR317W	0	0	0.221606648199446
YJL201W	0	0	0.220994475138122
YPL130W	0	0	0.220385674931129
YOR001W	0	0	0.21978021978022
YDR121W	0	0	0.219178082191781
YIL126W	0	0	0.218579234972678
YDR311W	0	0	0.217983651226158
YIL002C	0	0	0.217391304347826
YPL200W	0	0	0.21680216802168
YGR099W	0	0	0.216216216216216
YJR094C	0	0	0.215633423180593
YOR005C	0	0	0.21505376344086
YLR039C	0	0	0.214477211796247
YDL077C	0	0	0.213917525773196
YMR207C	0	0	0.213917525773196
YOR304W	0	0	0.213917525773196
YFR019W	0	0	0.213917525773196
YCL048W	0	0	0.213917525773196
YDL109C	0	0	0.213917525773196
YLR086W	0	0	0.213917525773196
YDR213W	0	0	0.213917525773196
YGR270W	0	0	0.213917525773196
YMR133W	1	0	0.213917525773196
YKR010C	0	0	0.213917525773196
YPL228W	0	0	0.213917525773196
YNL330C	1	0	0.213917525773196
YHR149C	0	1	0.213917525773196
YER142C	0	0	0.213917525773196
YER147C	1	0	0.213917525773196
YLR127C	0	0	0.213367609254499
YPL189W	0	0	0.212820512820513
YKR030W	0	0	0.21227621483376
YIL150C	0	0	0.211734693877551
YMR240C	0	0	0.211195928753181
YDL028C	0	0	0.210659898477157
YPL055C	0	0	0.210126582278481
YPR070W	0	0	0.20959595959596
YDR069C	0	0	0.209068010075567
YBR065C	0	0	0.208955223880597
YDR323C	0	0	0.208955223880597
YNL218W	0	0	0.208955223880597
YJR006W	0	0	0.208955223880597
YBR130C	1	0	0.208955223880597
YBR152W	0	0	0.208436724565757
YBR278W	0	0	0.207920792079208
YOL132W	0	0	0.207407407407407
YBL019W	0	0	0.206896551724138
YHL006C	0	0	0.206388206388206
YPL174C	0	0	0.205882352941176
YML112W	0	0	0.205378973105134
YML104C	0	0	0.204878048780488
YDL225W	0	0	0.204379562043796
YGR179C	0	0	0.203883495145631
YDR052C	0	0	0.203389830508475
YBR103W	0	0	0.202898550724638
YLR440C	0	0	0.202409638554217
YGL174W	0	0	0.201923076923077
YMR305C	0	0	0.201438848920863
YKL022C	0	0	0.200956937799043
YIR030C	0	0	0.200477326968974
YPR046W	0	0	0.2
YBR195C	0	0	0.199524940617577
YOR025W	0	0	0.199052132701422
YHR077C	0	0	0.198581560283688
YOR112W	0	0	0.19811320754717
YER111C	0	0	0.197647058823529
YBR294W	0	0	0.197183098591549
YGR189C	0	0	0.19672131147541
YBR215W	0	0	0.196261682242991
YDR495C	0	0	0.195804195804196
YLR394W	0	0	0.195348837209302
YEL016C	0	0	0.194895591647332
YBR087W	0	0	0.194444444444444
YKR029C	0	0	0.193995381062356
YAL001C	0	0	0.193548387096774
YML065W	0	0	0.193103448275862
YDR243C	0	0	0.192660550458716
YOL115W	0	0	0.192219679633867
YMR275C	0	0	0.191780821917808
YMR201C	0	0	0.191343963553531
YCL011C	0	0	0.190909090909091
YDR315C	0	0	0.19047619047619
YNL290W	0	0	0.190045248868778
YJR057W	0	0	0.18961625282167
YIL112W	0	0	0.189189189189189
YML059C	0	0	0.18876404494382
YMR044W	0	0	0.188340807174888
YIL037C	0	0	0.187919463087248
YOR313C	0	0	0.1875
YBR231C	0	0	0.187082405345212
YOR058C	0	0	0.186813186813187
YLR431C	0	0	0.186813186813187
YPL018W	0	0	0.186813186813187
YNL270C	0	0	0.186813186813187
YOR346W	0	0	0.186813186813187
YHR079C-A	1	0	0.186813186813187
YOR156C	0	0	0.18640350877193
YNL278W	0	0	0.185995623632385
YNL328C	0	0	0.185589519650655
YLR341W	0	0	0.185185185185185
YDL074C	0	0	0.184782608695652
YMR125W	0	0	0.184381778741866
YLR430W	0	0	0.183982683982684
YDR310C	0	0	0.183585313174946
YPL161C	0	0	0.183189655172414
YKL112W	0	0	0.182795698924731
YLR425W	0	0	0.182403433476395
YOL145C	0	0	0.182012847965739
YOL067C	0	0	0.181623931623932
YOR290C	0	0	0.181236673773987
YGR186W	0	0	0.180851063829787
YJL168C	0	0	0.180467091295117
YGL144C	0	0	0.180084745762712
YJR134C	0	1	0.180084745762712
YOL094C	0	0	0.179704016913319
YDL156W	0	1	0.179704016913319
YDR130C	0	0	0.179324894514768
YDR309C	0	0	0.178947368421053
YDR334W	0	0	0.178571428571429
YOR339C	0	0	0.178197064989518
YPL033C	0	0	0.177824267782427
YFR037C	0	0	0.177453027139875
YKR102W	0	0	0.177083333333333
YCR073C	0	0	0.176715176715177
YLR085C	0	0	0.176348547717842
YPR168W	0	0	0.176229508196721
YKR013W	0	1	0.176229508196721
YDR295C	0	0	0.176229508196721
YMR263W	0	0	0.176229508196721
YJR140C	0	0	0.176229508196721
YIL029C	0	0	0.176229508196721
YNL206C	1	0	0.176229508196721
YGL173C	0	0	0.175869120654397
YDR485C	0	0	0.175510204081633
YER007W	0	0	0.175403225806452
YHR036W	0	0	0.175403225806452
YOR076C	0	0	0.175403225806452
YLR115W	0	0	0.175403225806452
YBL074C	0	0	0.175403225806452
YGL213C	1	0	0.175403225806452
YOR083W	0	0	0.175050301810865
YNL216W	0	0	0.174698795180723
YKR077W	0	1	0.174698795180723
YIR028W	0	0	0.17434869739479
YFL051C	0	1	0.17434869739479
YNL261W	0	0	0.174
YBR010W	0	0	0.173652694610778
YOR190W	0	0	0.173306772908367
YLR176C	0	0	0.172962226640159
YER164W	0	0	0.172619047619048
YDR173C	0	0	0.172277227722772
YPL269W	0	0	0.171936758893281
YMR163C	0	0	0.171597633136095
YOR326W	0	0	0.171259842519685
YLR096W	0	0	0.171153846153846
YPL138C	0	0	0.171153846153846
YPL155C	0	0	0.171153846153846
YOL138C	0	0	0.171153846153846
YPR049C	0	0	0.171153846153846
YPR025C	0	0	0.171153846153846
YNL271C	1	0	0.171153846153846
YCR010C	0	0	0.171153846153846
YIR008C	0	0	0.171153846153846
YLR357W	0	0	0.171153846153846
YDR392W	0	0	0.171153846153846
YHR120W	1	0	0.171153846153846
YER013W	0	0	0.170825335892514
YGR009C	0	0	0.170498084291188
YMR069W	0	0	0.170411985018727
YDR192C	0	0	0.170411985018727
YBR045C	0	0	0.170411985018727
YMR075W	0	0	0.170411985018727
YMR299C	0	0	0.170411985018727
YMR213W	0	0	0.170411985018727
YGL222C	0	0	0.170411985018727
YER132C	0	0	0.170411985018727
YOL104C	1	0	0.170411985018727
YDL103C	0	0	0.170411985018727
YML007W	0	0	0.170411985018727
YBR279W	1	0	0.170411985018727
YGR056W	0	0	0.170093457943925
YLR343W	0	0	0.169776119402985
YGR006W	0	0	0.169459962756052
YJR052W	0	0	0.169144981412639
YGL164C	0	1	0.169144981412639
YLR368W	0	0	0.168831168831169
YDR082W	0	0	0.168518518518519
YBR275C	0	0	0.168207024029575
YHR124W	0	0	0.16789667896679
YDR088C	0	0	0.167587476979742
YAL011W	0	0	0.167279411764706
YPL065W	0	0	0.16697247706422
YLR393W	0	0	0.166666666666667
YKL075C	0	0	0.16636197440585
YKR086W	0	0	0.166058394160584
YAL047C	0	0	0.165755919854281
YNR011C	0	0	0.165454545454545
YNL272C	0	0	0.165170556552962
YBR094W	0	1	0.165170556552962
YNL128W	0	0	0.165170556552962
YJR068W	0	0	0.165170556552962
YOR308C	0	0	0.165170556552962
YDR080W	0	0	0.165170556552962
YFR036W	0	0	0.165170556552962
YKL130C	1	0	0.165170556552962
YDR195W	0	0	0.164874551971326
YDL093W	0	0	0.164579606440072
YDL209C	0	0	0.164285714285714
YLR015W	0	0	0.163992869875223
YDL160C	0	0	0.163701067615658
YLR087C	0	0	0.163410301953819
YGR278W	0	0	0.163120567375887
YIR027C	0	0	0.16283185840708
YBR175W	0	0	0.162544169611307
YKL090W	0	1	0.162544169611307
YLR272C	0	0	0.162257495590829
YLR067C	0	0	0.161971830985915
YDR181C	0	0	0.161687170474517
YGL153W	0	0	0.16140350877193
YCL029C	0	0	0.161120840630473
YDR263C	0	0	0.160839160839161
YAL019W	0	0	0.160558464223386
YDR179C	0	0	0.160278745644599
YNL196C	0	1	0.160278745644599
YBR019C	0	0	0.16
YOR038C	0	0	0.159722222222222
YJL059W	0	0	0.159445407279029
YOL069W	0	0	0.15916955017301
YDR419W	0	0	0.158894645941278
YCR032W	0	0	0.158620689655172
YPL082C	0	0	0.158347676419966
YPR180W	0	0	0.15807560137457
YNL166C	0	0	0.157804459691252
YDR150W	0	0	0.157534246575342
YJL123C	0	1	0.157534246575342
YGL145W	0	0	0.157264957264957
YCL010C	0	0	0.156996587030717
YBR257W	0	0	0.156729131175468
YIL061C	0	0	0.156462585034014
YOL019W	0	1	0.156462585034014
YPR078C	0	0	0.156196943972835
YOL012C	0	0	0.155932203389831
YMR204C	0	0	0.155668358714044
YNL236W	0	0	0.155405405405405
YDR437W	0	0	0.155143338954469
YFL009W	0	0	0.154882154882155
YLR210W	0	0	0.154621848739496
YNR052C	0	0	0.154362416107383
YGR252W	0	0	0.154103852596315
YBR071W	0	1	0.154103852596315
YEL003W	0	0	0.153846153846154
YKL179C	0	0	0.153589315525876
YHR178W	0	0	0.153333333333333
YPL042C	0	0	0.153078202995008
YBR081C	0	0	0.152823920265781
YOL043C	0	0	0.15257048092869
YDR460W	0	0	0.152317880794702
YBR245C	0	0	0.15210355987055
YER151C	0	0	0.15210355987055
YIL035C	0	0	0.15210355987055
YJR160C	0	0	0.15210355987055
YNL300W	0	1	0.15210355987055
YGL216W	0	0	0.15210355987055
YDR403W	0	0	0.15210355987055
YAR050W	0	0	0.15210355987055
YNL243W	0	0	0.15210355987055
YDR480W	0	0	0.15210355987055
YOL054W	0	0	0.15210355987055
YDL227C	1	0	0.15210355987055
YOR242C	0	0	0.15210355987055
YPL086C	0	0	0.15210355987055
YOL068C	1	0	0.15210355987055
YDL033C	0	0	0.151857835218094
YER159C	0	0	0.151612903225806
YGL203C	0	0	0.151368760064412
YGR063C	0	0	0.15112540192926
YJR135C	0	0	0.150882825040128
YOR075W	0	0	0.150641025641026
YPL101W	0	0	0.1504
YPR178W	0	0	0.150159744408946
YKR023W	0	1	0.150159744408946
YMR255W	0	0	0.149920255183413
YDR191W	0	0	0.14968152866242
YML010W	0	0	0.149443561208267
YDL216C	0	0	0.149206349206349
YEL037C	0	0	0.148969889064976
YNL072W	0	0	0.14873417721519
YNL097C	0	0	0.148499210110585
YJR036C	0	0	0.148264984227129
YKL092C	0	0	0.148031496062992
YML041C	0	0	0.147798742138365
YNL242W	0	0	0.14756671899529
YDL117W	0	0	0.147335423197492
YOL045W	0	0	0.147104851330203
YDR244W	0	0	0.146875
YGL116W	0	0	0.146645865834633
YDR081C	0	0	0.146417445482866
YPL021W	0	0	0.146189735614308
YLR306W	0	0	0.145962732919255
YGR271W	0	0	0.145736434108527
YKL134C	0	0	0.145510835913313
YBR049C	0	0	0.145285935085008
YPR095C	0	0	0.145061728395062
YDR448W	0	0	0.144838212634823
YLR035C	0	0	0.144615384615385
YBL007C	0	0	0.144393241167435
YGR184C	0	0	0.144171779141104
YIR009W	0	0	0.143950995405819
YDR457W	0	0	0.143730886850153
YAR042W	0	0	0.143511450381679
YLR330W	0	0	0.143292682926829
YDR489W	0	0	0.143074581430746
YPR057W	0	0	0.142857142857143
YNR051C	0	0	0.142640364188164
YPL241C	0	0	0.142424242424242
YOR194C	0	0	0.142208774583964
YPR104C	0	0	0.141993957703928
YLR423C	0	0	0.141779788838612
YLR240W	0	0	0.141566265060241
YOR060C	0	0	0.141353383458647
YMR287C	0	0	0.141141141141141
YNL091W	0	0	0.140929535232384
YIL095W	0	0	0.140718562874251
YGR276C	0	0	0.14050822122571
YPL139C	0	0	0.140298507462687
YNL059C	0	0	0.140089418777943
YHR040W	0	0	0.139880952380952
YAL013W	0	0	0.139673105497771
YLL021W	0	0	0.13946587537092
YMR268C	0	0	0.139259259259259
YEL022W	0	0	0.13905325443787
YLR455W	0	0	0.138847858197932
YDL240W	0	0	0.138643067846608
YGR081C	0	0	0.138438880706922
YGR047C	0	0	0.138235294117647
YER014W	0	0	0.138032305433186
YFL011W	0	0	0.13782991202346
YGL003C	0	0	0.137628111273792
YGL150C	0	0	0.137426900584795
YNL041C	0	0	0.137226277372263
YCR014C	0	0	0.137026239067055
YMR109W	0	0	0.136826783114993
YBL061C	0	0	0.136627906976744
YGL151W	0	0	0.136429608127721
YNL201C	0	0	0.136231884057971
YIL139C	0	0	0.136034732272069
YMR128W	0	0	0.135838150289017
YOR328W	0	0	0.135642135642136
YLR384C	0	0	0.135446685878963
YNL291C	0	0	0.135251798561151
YFR010W	0	0	0.135057471264368
YDL099W	0	0	0.134863701578192
YLR045C	0	0	0.134670487106017
YDL140C	0	0	0.13447782546495
YLR399C	0	0	0.134285714285714
YLL063C	0	0	0.134094151212553
YMR231W	0	0	0.133903133903134
YMR166C	0	0	0.13371266002845
YOR336W	0	0	0.133522727272727
YNL215W	0	1	0.133522727272727
YDR206W	0	0	0.133426966292135
YBR102C	0	0	0.133426966292135
YPL147W	0	0	0.133426966292135
YOR048C	0	0	0.133426966292135
YKR090W	0	0	0.133426966292135
YDR146C	0	0	0.133426966292135
YNL014W	0	0	0.133426966292135
YGL043W	1	0	0.133426966292135
YLL036C	0	0	0.133239831697055
YOR089C	0	0	0.133053221288515
YLR047C	0	0	0.132867132867133
YOR279C	0	0	0.13268156424581
YNL269W	0	1	0.13268156424581
YJL127C	0	0	0.132496513249651
YGL127C	0	0	0.132311977715877
YOR216C	0	0	0.132127955493741
YBR281C	0	0	0.131944444444444
YPR055W	0	0	0.131761442441054
YOR249C	0	0	0.131578947368421
YBL008W	0	0	0.131396957123098
YDR170C	0	0	0.13121546961326
YJL203W	0	0	0.131034482758621
YAL027W	0	1	0.131034482758621
YPL169C	0	0	0.130853994490358
YGR140W	0	0	0.130674002751032
YOR008C-A	0	0	0.130494505494506
YER093C	0	0	0.130315500685871
YMR039C	0	0	0.13013698630137
YGR116W	0	0	0.129958960328317
YOR188W	0	0	0.129781420765027
YDR335W	0	0	0.129604365620737
YCR068W	0	0	0.129427792915531
YIL128W	0	0	0.129251700680272
YFR046C	0	0	0.129076086956522
YJL176C	0	0	0.128900949796472
YNL148C	0	0	0.128726287262873
YBL097W	0	0	0.128552097428958
YDR325W	0	0	0.128378378378378
YBR009C	0	0	0.128205128205128
YMR017W	0	0	0.128032345013477
YLR005W	0	0	0.1278600269179
YIL143C	0	0	0.127688172043011
YBL105C	0	0	0.12751677852349
YFL013C	0	0	0.127345844504021
YAL048C	0	0	0.127175368139224
YDR318W	0	0	0.127005347593583
YPL007C	0	0	0.126835781041389
YNL039W	0	0	0.126666666666667
YBL103C	0	0	0.126498002663116
YGL133W	0	0	0.126329787234043
YPR086W	0	0	0.126162018592297
YDR359C	0	0	0.125994694960212
YLR342W	0	0	0.125827814569536
YOR030W	0	0	0.125661375661376
YDR147W	0	0	0.125495376486129
YMR234W	0	0	0.12532981530343
YOR180C	0	0	0.125164690382082
YDL116W	0	0	0.125
YMR077C	0	0	0.124835742444152
YFR028C	0	0	0.124671916010499
YPL151C	0	0	0.124508519003932
YJR110W	0	0	0.12434554973822
YPL100W	0	0	0.124183006535948
YOL123W	0	0	0.12402088772846
YML066C	0	0	0.123859191655802
YDL106C	0	0	0.123697916666667
YBL084C	0	0	0.123537061118335
YPL133C	0	0	0.123376623376623
YPL120W	0	0	0.123216601815824
YDL058W	0	0	0.123056994818653
YGL106W	0	0	0.122897800776197
YAL026C	0	0	0.122739018087855
YHR129C	0	0	0.12258064516129
YJL085W	0	0	0.122422680412371
YER161C	0	0	0.122265122265122
YBL052C	0	0	0.122107969151671
YGL168W	0	0	0.121951219512195
YBR288C	0	0	0.121794871794872
YDR528W	0	0	0.121638924455826
YGL113W	0	0	0.121483375959079
YJR089W	0	0	0.121328224776501
YDL155W	0	0	0.121173469387755
YLL003W	0	0	0.121019108280255
YIL115C	0	0	0.120865139949109
YGL241W	0	0	0.120711562897078
YMR283C	0	0	0.120558375634518
YGR049W	0	0	0.120405576679341
YJL148W	0	0	0.120253164556962
YOL096C	0	0	0.120101137800253
YDR054C	0	0	0.119949494949495
YKR001C	0	0	0.119798234552333
YIL038C	0	0	0.119647355163728
YKR079C	0	0	0.119496855345912
YLR371W	0	0	0.119346733668342
YBR237W	0	0	0.119196988707654
YDL112W	0	0	0.119047619047619
YDR027C	0	0	0.118898623279099
YNL318C	0	0	0.11875
YHL012W	0	0	0.118601747815231
YDR104C	0	0	0.118453865336658
YLR226W	0	0	0.118306351183064
YDR252W	0	0	0.1181592039801
YDR163W	0	0	0.118012422360248
YIL159W	0	0	0.117866004962779
YOR330C	0	0	0.117719950433705
YOL078W	0	0	0.117574257425743
YMR312W	0	0	0.117428924598269
YPR052C	0	0	0.117283950617284
YDL076C	0	0	0.117139334155364
YNL021W	0	0	0.116995073891626
YOR124C	0	0	0.116851168511685
YLR213C	0	0	0.116707616707617
YDR135C	0	0	0.116564417177914
YDL001W	0	1	0.116564417177914
YGL066W	0	0	0.116421568627451
YPR131C	0	0	0.116279069767442
YKR078W	0	0	0.116136919315403
YDR280W	0	0	0.115995115995116
YNL257C	0	0	0.115853658536585
YMR061W	0	0	0.115712545676005
YDR089W	0	0	0.115571776155718
YER085C	0	1	0.115571776155718
YFL024C	0	0	0.11543134872418
YBL014C	0	0	0.115291262135922
YMR047C	0	0	0.115151515151515
YBL023C	0	0	0.11501210653753
YGR196C	0	1	0.11501210653753
YDR174W	0	0	0.114873035066505
YPR121W	0	0	0.114734299516908
YDR228C	0	0	0.1145958986731
YKR054C	0	0	0.114457831325301
YBR217W	0	0	0.114320096269555
YDR137W	0	0	0.114182692307692
YJR066W	0	0	0.114045618247299
YBL025W	0	0	0.113908872901679
YPL045W	0	0	0.11377245508982
YKL070W	0	0	0.113636363636364
YDR364C	0	0	0.113500597371565
YOR039W	0	0	0.113365155131265
YMR165C	0	0	0.113230035756853
YOR353C	0	0	0.113095238095238
YDL080C	0	0	0.112960760998811
YOR129C	0	0	0.112826603325416
YBR076W	0	0	0.112692763938316
YPL125W	0	0	0.112559241706161
YJL209W	0	0	0.112426035502959
YER180C	0	0	0.112293144208038
YNL204C	0	0	0.112160566706021
YFL033C	0	0	0.112028301886792
YER105C	0	0	0.111896348645465
YDL020C	0	0	0.111764705882353
YPR179C	0	0	0.111633372502938
YNL107W	0	0	0.11150234741784
YOR110W	0	0	0.11137162954279
YGR217W	0	0	0.111241217798595
YOL112W	0	0	0.111111111111111
YOL018C	0	0	0.110981308411215
YGL090W	0	0	0.110851808634772
YLR200W	0	0	0.110722610722611
YFL007W	0	0	0.110593713620489
YPR089W	0	1	0.110593713620489
YKL033W	0	1	0.110593713620489
YMR001C	0	0	0.11046511627907
YOR244W	0	0	0.110336817653891
YCR099C	0	1	0.110336817653891
YNL188W	0	0	0.110208816705336
YOL102C	0	0	0.11008111239861
YLR305C	0	0	0.109953703703704
YLL057C	0	0	0.109826589595376
YHR150W	0	0	0.109699769053118
YGL044C	0	0	0.10957324106113
YBR289W	0	0	0.109447004608295
YML094W	0	0	0.109321058688147
YKR037C	0	0	0.109195402298851
YCL004W	0	0	0.109070034443169
YDL197C	0	0	0.10894495412844
YBR123C	0	0	0.108820160366552
YCR018C	0	0	0.108695652173913
YBL085W	0	0	0.108571428571429
YPL122C	0	0	0.108447488584475
YLR277C	0	0	0.108323831242873
YML088W	0	0	0.108200455580866
YFL023W	0	0	0.108077360637088
YML034W	0	0	0.107954545454545
YNL299W	0	0	0.10783200908059
YDR219C	0	0	0.107709750566893
YHR206W	0	0	0.107587768969422
YNL289W	0	0	0.107466063348416
YMR223W	0	0	0.107344632768362
YOR380W	0	0	0.107223476297968
YCR033W	0	0	0.107102593010147
YBR095C	0	0	0.106981981981982
YBR057C	0	0	0.106861642294713
YMR168C	0	0	0.106741573033708
YJL204C	0	0	0.10662177328844
YER162C	0	0	0.106502242152466
YFL034W	0	1	0.106502242152466
YLR273C	0	0	0.106382978723404
YIL116W	0	0	0.106263982102908
YDR464W	0	0	0.106145251396648
YKL185W	0	0	0.106026785714286
YJR033C	0	0	0.105908584169454
YLL062C	0	0	0.105790645879733
YIL066C	0	0	0.10567296996663
YBR107C	0	0	0.105555555555556
YGR134W	0	0	0.105438401775805
YKL054C	0	0	0.105321507760532
YDR260C	0	0	0.105204872646733
YMR154C	0	0	0.105088495575221
YDR216W	0	0	0.104972375690608
YPL072W	0	0	0.10485651214128
YDL044C	0	0	0.104740904079383
YOL023W	0	0	0.104625550660793
YJL073W	0	0	0.104510451045105
YOR068C	0	0	0.104395604395604
YBR097W	0	0	0.104281009879254
YAR019C	0	0	0.104166666666667
YPR200C	0	0	0.104052573932092
YNL106C	0	0	0.103938730853392
YER149C	0	0	0.103825136612022
YPL115C	0	0	0.103711790393013
YLR102C	0	0	0.103598691384951
YMR127C	0	0	0.103485838779956
YGL027C	0	0	0.103373231773667
YMR180C	0	0	0.103260869565217
YGR003W	0	0	0.10314875135722
YLR382C	0	0	0.103036876355748
YOL100W	0	0	0.102925243770314
YEL062W	0	0	0.102813852813853
YOR338W	0	0	0.102702702702703
YOL130W	0	0	0.102591792656587
YJR042W	0	0	0.102481121898598
YDR183W	0	0	0.102370689655172
YPR161C	0	0	0.102260495156082
YJR050W	0	0	0.102150537634409
YPL181W	0	0	0.102040816326531
YMR094W	0	0	0.101931330472103
YKL079W	0	0	0.101822079314041
YMR285C	0	0	0.101713062098501
YMR067C	0	0	0.101604278074866
YCL026C-A	0	0	0.101495726495726
YGR246C	0	0	0.101387406616862
YOL011W	0	0	0.101279317697228
YLR417W	0	0	0.101171458998935
YNL251C	0	0	0.101063829787234
YHL043W	0	0	0.100956429330499
YMR032W	0	0	0.100849256900212
YBR131W	0	0	0.100742311770944
YKL048C	0	0	0.100635593220339
YKL173W	0	0	0.100529100529101
YGR078C	0	0	0.100422832980973
YPR133C	0	0	0.100316789862724
YMR219W	0	0	0.100210970464135
YML076C	0	0	0.100105374077977
YHR115C	0	0	0.1
YNR048W	0	0	0.0998948475289169
YMR218C	0	0	0.0997899159663866
YMR111C	0	1	0.0997899159663866
YJR084W	0	0	0.099685204616999
YMR162C	0	0	0.09958071278826
YLR145W	0	0	0.0994764397905759
YOR211C	0	0	0.0993723849372385
YBR228W	0	0	0.0992685475444096
YDR071C	0	0	0.0991649269311065
YBL080C	0	0	0.0990615224191867
YKL010C	0	0	0.0989583333333333
YLR396C	0	0	0.0988553590010406
YKR002W	0	0	0.0987525987525988
YDR224C	0	0	0.09865005192108
YDR164C	0	0	0.0985477178423236
YJL099W	0	0	0.0984455958549223
YLR079W	0	0	0.098343685300207
YER172C	0	0	0.0982419855222337
YNL199C	0	0	0.0981404958677686
YFR048W	0	0	0.0980392156862745
YAL009W	0	0	0.0979381443298969
YBR055C	0	0	0.0978372811534501
YOR043W	0	0	0.0977366255144033
YKR027W	0	0	0.0976361767728674
YNL258C	0	0	0.0975359342915811
YNL153C	0	0	0.0974358974358974
YOR332W	0	0	0.0973360655737705
YOL093W	0	0	0.0972364380757421
YGR002C	0	0	0.0971370143149284
YFL001W	0	0	0.0970377936670072
YJR112W	0	0	0.0969387755102041
YKR072C	0	0	0.0968399592252803
YGL130W	0	0	0.0967413441955193
YNL076W	0	0	0.0966429298067141
YDR351W	0	0	0.0965447154471545
YJL037W	0	1	0.0965447154471545
YPL119C	0	0	0.0964467005076142
YHL038C	0	0	0.0963488843813387
YFL050C	0	0	0.0962512664640324
YHR200W	0	0	0.0961538461538462
YDR469W	0	0	0.096056622851365
YLR095C	0	0	0.095959595959596
YDR422C	0	0	0.0958627648839556
YMR025W	0	0	0.0957661290322581
YNL189W	0	0	0.0956696878147029
YPR105C	0	0	0.0955734406438632
YDR034C	0	0	0.0954773869346734
YDL002C	0	0	0.0953815261044177
YLR276C	0	0	0.0952858575727182
YAL010C	0	0	0.095190380761523
YPR122W	0	0	0.0950950950950951
YKL089W	0	0	0.095
YHR107C	0	0	0.0949050949050949
YKL032C	0	0	0.094810379241517
YLR316C	0	0	0.094715852442672
YDR484W	0	0	0.0946745562130177
YPL047W	0	0	0.0946745562130177
YNL054W	0	0	0.0946745562130177
YLR403W	0	0	0.0946745562130177
YDR481C	0	0	0.0946745562130177
YEL025C	0	1	0.0946745562130177
YDR257C	0	1	0.0946745562130177
YOR172W	0	0	0.0946745562130177
YKR050W	0	0	0.0946745562130177
YDL005C	0	0	0.0946745562130177
YPR024W	0	0	0.0946745562130177
YDR443C	0	0	0.0946745562130177
YOR035C	1	0	0.0946745562130177
YDR240C	0	0	0.0945812807881773
YMR288W	0	0	0.094488188976378
YAL015C	0	0	0.0943952802359882
YIL161W	0	1	0.0943952802359882
YLR228C	0	0	0.0943025540275049
YOR084W	0	0	0.0942100098135427
YGR004W	0	0	0.0941176470588235
YMR153W	0	0	0.0940254652301665
YOR138C	0	0	0.0939334637964775
YMR014W	0	0	0.093841642228739
YAL032C	0	0	0.09375
YGR180C	0	0	0.0936585365853659
YGL023C	0	0	0.0935672514619883
YOL021C	0	0	0.0934761441090555
YMR311C	0	0	0.0933852140077821
YPL178W	0	0	0.0932944606413994
YDL057W	0	1	0.0932944606413994
YGR170W	0	0	0.0932038834951456
YML016C	0	0	0.0931134820562561
YJR141W	0	0	0.0930232558139535
YGL094C	0	0	0.0929332042594385
YJR083C	0	0	0.0928433268858801
YNL307C	0	0	0.0927536231884058
YGR218W	0	0	0.0926640926640927
YJR032W	0	0	0.0925747348119576
YNL012W	0	0	0.092485549132948
YHL030W	0	0	0.0923965351299326
YNL068C	0	0	0.0923076923076923
YGR166W	0	0	0.0922190201729107
YLR107W	0	0	0.0921305182341651
YHR204W	0	0	0.0920421860019175
YBR020W	0	0	0.0919540229885057
YBR161W	0	0	0.091866028708134
YDR254W	0	0	0.0917782026768642
YDL175C	0	0	0.0916905444126074
YER169W	0	0	0.0916030534351145
YGL167C	0	0	0.0915157292659676
YJL029C	0	0	0.0914285714285714
YOL063C	0	0	0.0913415794481446
YLR347C	0	0	0.091254752851711
YBL002W	0	0	0.0911680911680912
YDR162C	0	0	0.0910815939278937
YCL039W	0	0	0.0909952606635071
YOR157C	0	0	0.0909090909090909
YDR314C	0	0	0.0908230842005676
YHR103W	0	0	0.0907372400756144
YPL029W	0	0	0.0906515580736544
YHR021W-A	0	0	0.0905660377358491
YPL084W	0	0	0.0904806786050895
YGL158W	0	0	0.0903954802259887
YKL116C	0	0	0.090310442144873
YML003W	0	1	0.090310442144873
YIL156W	0	0	0.0902255639097744
YLR256W	0	0	0.0901408450704225
YOR011W	0	0	0.0900562851782364
YJR060W	0	0	0.0899718837863168
YPL016W	0	0	0.0898876404494382
YJR132W	0	0	0.0898035547240412
YBL013W	0	0	0.0897196261682243
YPL064C	0	1	0.0897196261682243
YNL248C	0	0	0.0896358543417367
YDL056W	0	0	0.0895522388059701
YJL124C	0	0	0.0894687791239515
YDR049W	0	1	0.0894687791239515
YNL161W	0	0	0.0893854748603352
YNL221C	0	0	0.0893023255813954
YBR192W	0	0	0.0892193308550186
YBR167C	0	0	0.0891364902506964
YDR068W	0	1	0.0891364902506964
YDR030C	0	0	0.0890538033395176
YOR284W	0	0	0.0889712696941613
YNL167C	0	0	0.0888888888888889
YBL051C	0	0	0.0888066604995375
YBR119W	0	0	0.088724584103512
YOR061W	0	0	0.0886426592797784
YDL006W	0	0	0.0885608856088561
YNL292W	0	0	0.0884792626728111
YDL098C	0	0	0.0883977900552486
YIR005W	0	0	0.0883164673413064
YML111W	0	0	0.0882352941176471
YDR301W	0	0	0.0881542699724518
YDR292C	0	0	0.0880733944954128
YFR013W	0	0	0.0879926672777269
YGR155W	0	0	0.0879120879120879
YDR390C	0	0	0.0878316559926807
YPL195W	0	0	0.0877513711151737
YDL030W	0	0	0.0876712328767123
YHR099W	0	0	0.0875912408759124
YOR360C	0	0	0.0875113947128532
YNL246W	0	0	0.087431693989071
YHR056C	0	0	0.0873521383075523
YDR021W	0	0	0.0872727272727273
YLR148W	0	0	0.0871934604904632
YMR053C	0	0	0.0871143375680581
YIL131C	0	0	0.0870353581142339
YLR321C	0	0	0.0869565217391304
YGR091W	0	0	0.0868778280542986
YNL163C	0	0	0.0867992766726944
YOR320C	0	0	0.0867208672086721
YOL064C	0	0	0.0866425992779783
YMR114C	0	1	0.0866425992779783
YDR475C	0	1	0.0866425992779783
YBL005W	0	0	0.0865644724977457
YJL006C	0	0	0.0864864864864865
YGL141W	0	0	0.0864086408640864
YKR101W	0	0	0.0863309352517986
YJR099W	0	0	0.0862533692722372
YNR064C	0	0	0.0861759425493716
YLR239C	0	0	0.0860986547085202
YIL040W	0	0	0.0860215053763441
YHR160C	0	0	0.0859444941808415
YBR008C	0	0	0.0858676207513417
YER011W	0	0	0.0857908847184987
YNL313C	0	0	0.0857142857142857
YPL069C	0	0	0.0856378233719893
YDR208W	0	0	0.0855614973262032
YNL064C	0	0	0.0854853072128228
YDR026C	0	1	0.0854853072128228
YKR008W	0	0	0.0854092526690391
Q0120	0	0	0.0853333333333333
YDR515W	0	0	0.0852575488454707
YBL032W	0	0	0.0851818988464951
YGL227W	0	0	0.0851063829787234
YPL201C	0	0	0.0850310008857396
YDR108W	0	0	0.0849557522123894
YDR363W-A	0	0	0.0848806366047745
YGR202C	0	0	0.0848056537102474
YOR141C	0	1	0.0848056537102474
YGL122C	0	0	0.0847308031774051
YML114C	0	0	0.0846560846560847
YLR004C	0	0	0.0845814977973568
YDR235W	0	0	0.0845070422535211
YBR176W	0	0	0.0844327176781003
YLR035C-A	0	0	0.0843585237258348
YBR200W	0	0	0.0842844600526778
YLR451W	0	0	0.0842105263157895
YJL026W	0	0	0.084136722173532
YDR170W-A	0	0	0.0840630472854641
YPR125W	0	0	0.083989501312336
YNR033W	0	0	0.0839160839160839
YOR269W	0	0	0.0838427947598253
YKR069W	0	0	0.0837696335078534
YAR035W	0	0	0.0836965998256321
YGR089W	0	0	0.0836236933797909
YBL079W	0	0	0.0835509138381201
YLL052C	0	0	0.0834782608695652
YPR031W	0	0	0.0834057341442224
YGL195W	0	0	0.0833333333333333
YLR098C	0	0	0.0832610581092801
YNL329C	0	0	0.0831889081455806
YNL234W	0	0	0.0831168831168831
YLR150W	0	0	0.0830449826989619
YLR319C	0	0	0.0829732065687122
YFL049W	0	0	0.0829015544041451
YML099C	0	0	0.0828300258843831
YNL225C	0	0	0.0827586206896552
YGR274C	0	0	0.082687338501292
YPR001W	0	0	0.0826161790017212
YMR036C	0	0	0.0825451418744626
YJR039W	0	1	0.0825451418744626
YMR063W	0	0	0.0824742268041237
YAL068C	0	0	0.0824034334763949
YDR161W	0	0	0.0823327615780446
YOR378W	0	1	0.0823327615780446
YLR094C	0	0	0.0822622107969152
YJL138C	0	0	0.0821917808219178
YMR104C	0	0	0.0821214713430282
YBR093C	0	0	0.0820512820512821
YLR190W	0	0	0.0819812126387703
YKL197C	0	0	0.0819112627986348
YJR144W	0	0	0.0818414322250639
YOR014W	0	0	0.0817717206132879
YLR170C	0	0	0.0817021276595745
YDR478W	0	0	0.0816326530612245
YPR083W	0	0	0.0815632965165675
YNL275W	0	0	0.0814940577249576
YPL175W	0	0	0.0814249363867685
YMR100W	0	0	0.0813559322033898
YJL160C	0	1	0.0813559322033898
YGR229C	0	0	0.0812870448772227
YGR258C	0	0	0.0812182741116751
YNL286W	0	0	0.0811496196111581
YDL207W	0	0	0.0810810810810811
YOR319W	0	0	0.0810126582278481
YHR039C-A	0	0	0.0809443507588533
YGL243W	0	0	0.0808761583824768
YNL031C	0	0	0.0808080808080808
YMR023C	0	0	0.080740117746005
YLL043W	0	0	0.080672268907563
YBR213W	0	0	0.0806045340050378
YPL180W	0	0	0.0805369127516778
YDR245W	0	0	0.0804694048616932
YDL064W	0	0	0.0804020100502513
YDR333C	0	1	0.0804020100502513
YOL089C	0	0	0.0803347280334728
YML006C	0	0	0.0802675585284281
YOR162C	0	0	0.0802005012531328
YPR032W	0	0	0.0801335559265442
YDR006C	0	0	0.0800667222685571
YDL108W	0	0	0.08
YDR075W	0	0	0.0799333888426311
YOR148C	0	0	0.0798668885191348
YNL030W	0	0	0.0798004987531172
YMR269W	0	0	0.079734219269103
YJL222W	0	0	0.0796680497925311
YPL041C	0	0	0.0796019900497512
YDR538W	0	0	0.0795360397680199
YOR034C	0	0	0.0794701986754967
YFL012W	0	1	0.0794701986754967
YDR225W	0	0	0.0794044665012407
YBR264C	0	0	0.0793388429752066
YER022W	0	0	0.0792733278282411
YDL114W	0	1	0.0792733278282411
YGL124C	0	0	0.0792079207920792
YJL105W	0	1	0.0792079207920792
YMR232W	0	0	0.0791426215993405
YDR498C	0	0	0.0790774299835255
YBR018C	0	0	0.0790123456790123
YNL308C	0	0	0.0789473684210526
YNL223W	0	0	0.0788824979457683
YCR035C	0	0	0.0788177339901478
YPL075W	0	0	0.0787530762920427
YJL043W	0	1	0.0787530762920427
YJR028W	0	0	0.0786885245901639
YJL039C	0	0	0.0786240786240786
YJL146W	0	0	0.0785597381342062
YDR312W	0	0	0.0784955028618152
YOR268C	0	1	0.0784955028618152
YER123W	0	0	0.0784313725490196
YDL122W	0	0	0.0783673469387755
YDR362C	0	0	0.0783034257748776
YMR247C	0	0	0.078239608801956
YKL086W	0	0	0.0781758957654723
YOR296W	0	1	0.0781758957654723
YPL268W	0	0	0.0781122864117168
YDR421W	0	0	0.0780487804878049
YDL210W	0	0	0.0779853777416734
YGL013C	0	0	0.0779220779220779
YMR113W	0	0	0.0778588807785888
YLR453C	0	0	0.0777957860615883
YGL015C	0	1	0.0777957860615883
YEL051W	0	0	0.0777327935222672
YJL056C	0	0	0.0776699029126214
YBR271W	0	0	0.0776071139854487
YOR010C	0	0	0.0775444264943457
YKL005C	0	0	0.0774818401937046
YHR069C	0	0	0.0774193548387097
YBR129C	0	0	0.0773569701853344
YBR188C	0	0	0.0772946859903382
YJR070C	0	0	0.0772325020112631
YIL068C	0	0	0.0771704180064309
YPR029C	0	0	0.0771084337349398
YOL081W	0	0	0.0770465489566613
YBR059C	0	0	0.0769847634322374
YER157W	0	0	0.0769230769230769
YOR298W	0	0	0.0768614891913531
YNR015W	0	0	0.0768
YJR046W	0	0	0.0767386091127098
YOR140W	0	0	0.0766773162939297
YHR111W	0	0	0.0766161213088587
YER115C	0	0	0.076555023923445
YOR080W	0	0	0.0764940239043825
YER148W	0	0	0.0764331210191083
YOR344C	0	0	0.0763723150357995
YDR393W	0	0	0.0763116057233704
YDR223W	0	0	0.0762509928514694
YMR270C	0	0	0.0761904761904762
YDL090C	0	0	0.0761300555114988
YPL193W	0	0	0.0760697305863708
YBL056W	0	0	0.0760095011876485
YGR135W	0	0	0.0759493670886076
YGL091C	0	0	0.0758893280632411
YBR112C	0	0	0.0758293838862559
YOL001W	0	0	0.0757695343330703
YNL119W	0	0	0.0757097791798107
YGR044C	0	0	0.0756501182033097
YBR030W	0	0	0.0755905511811024
YOR322C	0	0	0.0755310778914241
YBR260C	0	0	0.0754716981132075
YGR013W	0	0	0.0754124116260801
YOR274W	0	0	0.0753532182103611
YMR280C	0	0	0.0752941176470588
YHL009C	0	0	0.0752351097178683
YPR036W	0	0	0.0751761942051684
YDR200C	0	0	0.0751173708920188
YIR023W	0	0	0.0750586395621579
YOR183W	0	1	0.0750586395621579
YGR071C	0	1	0.0750586395621579
YNR008W	0	0	0.075
YHR086W	0	0	0.0749414519906323
YKR096W	0	1	0.0749414519906323
YJR127C	0	0	0.0748829953198128
YMR012W	0	0	0.0748246297739673
YJL110C	0	0	0.0747663551401869
YBR284W	0	0	0.0747081712062257
YMR059W	0	0	0.0746500777604977
YNL232W	0	0	0.0745920745920746
YPR019W	0	0	0.0745341614906832
YPL248C	0	0	0.0744763382467029
YER167W	0	0	0.0744186046511628
YGL070C	0	0	0.0743609604957397
YJL049W	0	1	0.0743609604957397
YJL027C	0	1	0.0743609604957397
YKL213C	0	0	0.0743034055727554
YPR066W	0	0	0.074245939675174
YOR160W	0	0	0.0741885625965997
YGL065C	0	0	0.0741312741312741
YGL201C	0	0	0.0740740740740741
YBL106C	0	0	0.0740169622205089
YER168C	0	0	0.073959938366718
YJR031C	0	0	0.0739030023094688
YKL160W	0	0	0.0738461538461539
YKL074C	0	0	0.0737893927747886
YAL063C	0	0	0.0737327188940092
YDL149W	0	0	0.0736761320030698
YDL231C	0	0	0.0736196319018405
YMR159C	0	0	0.0735632183908046
YFR002W	0	0	0.0735068912710567
YPR054W	0	0	0.0734506503442999
YCR002C	0	0	0.073394495412844
YBR109C	0	0	0.0733384262796028
YFR005C	0	0	0.0732824427480916
YLR337C	0	0	0.0732265446224256
YKL220C	0	0	0.0731707317073171
YNL032W	0	0	0.0731150038080731
YDR140W	0	0	0.0730593607305936
YLL060C	0	0	0.0730038022813688
YML093W	0	0	0.0729483282674772
YLR435W	0	0	0.0728929384965831
YDR416W	0	0	0.0728376327769348
YML020W	0	1	0.0728376327769348
YLR092W	0	0	0.0727824109173616
YPR017C	0	0	0.0727272727272727
YHR127W	0	1	0.0727272727272727
YDR468C	0	0	0.072672218016654
YML005W	0	0	0.0726172465960666
YHR165C	0	0	0.072562358276644
YBR179C	0	0	0.0725075528700906
YOR003W	0	0	0.0724962630792227
YOR081C	0	0	0.0724962630792227
YIL146C	0	0	0.0724962630792227
YBR058C	0	0	0.0724962630792227
YKL098W	0	1	0.0724962630792227
YDL043C	0	0	0.0724962630792227
YCR028C-A	0	0	0.0724962630792227
YLR025W	0	0	0.0724962630792227
YER176W	0	0	0.0724962630792227
YHR027C	0	0	0.0724962630792227
YGL061C	0	0	0.0724962630792227
YHR013C	0	0	0.0724962630792227
YBR074W	0	1	0.0724962630792227
YBR272C	0	0	0.0724962630792227
YKL203C	0	0	0.0724962630792227
YKL011C	1	0	0.0724962630792227
YHR142W	0	0	0.0724421209858103
YHR048W	0	0	0.0723880597014925
YLR054C	0	0	0.0723340790454884
YKR100C	0	0	0.0722801788375559
YDR065W	0	0	0.0722263588979896
YNL025C	0	0	0.072172619047619
YDR326C	0	0	0.0721189591078067
YPR023C	0	0	0.0720653789004458
YNL224C	0	1	0.0720653789004458
YPL009C	0	1	0.0720653789004458
YJL181W	0	1	0.0720653789004458
YLL005C	0	0	0.0720118782479584
YEL018W	0	0	0.0719584569732938
YOR363C	0	0	0.0719051148999259
YGL064C	0	0	0.0718518518518518
YMR091C	0	0	0.0717986676535899
YLR207W	0	0	0.0717455621301775
YHL023C	0	1	0.0717455621301775
YLR335W	0	0	0.0716925351071692
YLR415C	0	1	0.0716925351071692
YCR028C	0	0	0.0716395864106352
YJL058C	0	0	0.0715867158671587
YLR268W	0	0	0.0715339233038348
YPR065W	0	0	0.0714812085482682
YJR153W	0	0	0.0714285714285714
YKL149C	0	0	0.0713760117733628
YML124C	0	0	0.0713235294117647
YMR172W	0	0	0.0712711241734019
YGR281W	0	0	0.0712187958883994
YER114C	0	0	0.0711665443873808
YML064C	0	0	0.0711143695014663
YKR063C	0	0	0.0710622710622711
YHR189W	0	0	0.0710102489019034
YBL047C	0	0	0.0709583028529627
YHR041C	0	0	0.070906432748538
YHR061C	0	0	0.070854638422206
YML068W	0	0	0.0708029197080292
YDR389W	0	0	0.0707512764405543
YPR201W	0	0	0.0706997084548105
YGR213C	0	0	0.0706482155863074
YLR144C	0	0	0.0705967976710335
YBR023C	0	0	0.0705454545454546
YBL003C	0	0	0.0704941860465116
YOR275C	0	0	0.0704429920116195
YPR068C	0	0	0.0703918722786647
YLR262C	0	0	0.0703408266860043
YBR166C	0	0	0.0702898550724638
YOR337W	0	0	0.0702389572773353
YJR005W	0	0	0.0701881331403763
YML103C	0	0	0.0701373825018077
YER177W	0	0	0.0700867052023121
YDL035C	0	0	0.0700361010830325
YMR016C	0	0	0.06998556998557
YPL217C	0	0	0.0699351117519827
YNL047C	0	0	0.0698847262247839
YNL164C	0	0	0.0698344132469402
YBR128C	0	0	0.0697841726618705
YBR041W	0	0	0.0697340043134436
YPL046C	0	0	0.069683908045977
YDR198C	0	0	0.0696338837042355
YDR166C	0	0	0.069583931133429
YDR303C	0	0	0.0695340501792115
YMR227C	0	0	0.0694842406876791
YFR008W	0	0	0.0694345025053686
YNL024C	0	1	0.0694345025053686
YDR153C	0	0	0.0693848354792561
YGR212W	0	0	0.0693352394567548
YGR097W	0	0	0.0692857142857143
YER109C	0	0	0.0692362598144183
YJL095W	0	0	0.0691868758915835
YML080W	0	0	0.0691375623663578
YLL015W	0	0	0.0690883190883191
YLR245C	0	0	0.0690391459074733
YLR429W	0	0	0.0689900426742532
YDR034C-A	0	1	0.0689900426742532
YEL041W	0	0	0.0689410092395167
YLR274W	0	0	0.0688920454545455
YHR156C	0	1	0.0688920454545455
YKL015W	0	0	0.0688431511710433
YCL063W	0	0	0.0687943262411348
YIL060W	0	1	0.0687943262411348
YNR072W	0	0	0.0687455705173636
YGR198W	0	0	0.0686968838526912
YBL031W	0	1	0.0686968838526912
YGL210W	0	0	0.0686482661004954
YJR130C	0	0	0.0685997171145686
YLR433C	0	0	0.0685512367491166
YML043C	0	0	0.0685028248587571
YOR107W	0	0	0.068454481298518
YBR276C	0	0	0.0684062059238364
YLR238W	0	0	0.0683579985905567
YGR095C	0	0	0.0683098591549296
YNR009W	0	0	0.0682617874736101
YLR106C	0	0	0.0682137834036568
YNL158W	0	0	0.0681658468025299
YOR239W	0	0	0.0681179775280899
YFL031W	0	0	0.0680701754385965
YBR173C	0	0	0.0680224403927069
YLR360W	0	0	0.0679747722494744
YIL005W	0	0	0.0679271708683473
YNR060W	0	0	0.0678796361091673
YJR055W	0	0	0.0678321678321678
YNL230C	0	0	0.0677847658979734
YGL162W	0	0	0.0677374301675978
YPL157W	0	0	0.0676901605024424
YNL267W	0	0	0.0676429567642957
YAL020C	0	0	0.067595818815331
YML097C	0	0	0.0675487465181058
YPL258C	0	0	0.0675017397355602
YER143W	0	0	0.0674547983310153
YMR178W	0	1	0.0674547983310153
YGR241C	0	0	0.0674079221681723
YOR243C	0	0	0.0673611111111111
YJR003C	0	0	0.0673143650242887
YGR156W	0	0	0.0672676837725381
YBL036C	0	0	0.0672210672210672
YGR042W	0	0	0.0671745152354571
YKR034W	0	0	0.0671280276816609
YDR128W	0	1	0.0671280276816609
YBR258C	0	0	0.0670816044260028
YHR101C	0	0	0.0670352453351762
YPL057C	0	0	0.0669889502762431
YLR114C	0	0	0.0669427191166322
YML038C	0	0	0.0668965517241379
YNL022C	0	0	0.0668504479669194
YJL178C	0	0	0.0668044077134986
YOR171C	0	0	0.0667584308327598
YDR394W	0	0	0.0667125171939477
YDR374C	0	1	0.0667125171939477
YNL029C	0	0	0.0666666666666667
YDL115C	0	0	0.0666208791208791
YDR288W	0	0	0.0665751544269046
YDL205C	0	0	0.0665294924554184
YPR185W	0	0	0.0664838930774503
YBR005W	0	0	0.0664383561643836
YPL001W	0	0	0.0663928815879535
YNL325C	0	0	0.0663474692202462
YBR170C	0	0	0.0663021189336979
YBR229C	0	0	0.0662568306010929
YMR068W	0	0	0.0662116040955631
YER040W	0	0	0.0661664392905866
YDR126W	0	0	0.0661213360599864
YDR145W	0	0	0.0660762942779292
YER110C	0	0	0.0660313138189244
YFR023W	0	1	0.0660313138189244
YPL140C	0	0	0.0659863945578231
YKL129C	0	0	0.0659415363698165
YPL146C	0	0	0.0658967391304348
YGR133W	0	0	0.0658520027155465
YIR021W	0	0	0.0658073270013569
YLR227C	0	0	0.0657627118644068
YMR004W	0	0	0.0657181571815718
YNL116W	0	0	0.0656736628300609
YER038C	0	0	0.0656292286874154
YJR030C	0	1	0.0656292286874154
YPL005W	0	0	0.0655848546315078
YER002W	0	0	0.0655405405405405
YJR119C	0	0	0.0654962862930452
YDR420W	0	0	0.0654520917678812
YPL049C	0	0	0.0654079568442347
YOR372C	0	0	0.0653638814016173
YDR229W	0	0	0.0653198653198653
YJL129C	0	0	0.0652759084791386
YBR036C	0	0	0.0652320107599193
YOR077W	0	1	0.0652320107599193
YLR181C	0	0	0.0651881720430108
YNR019W	0	0	0.0651443922095366
YPL249C	0	0	0.0651006711409396
YMR028W	0	0	0.0650570087189806
YJL197W	0	1	0.0650570087189806
YNL042W	0	0	0.0650134048257373
YKR055W	0	0	0.0649698593436035
YDR221W	0	0	0.0649263721552878
YOL076W	0	0	0.0648829431438127
YDR451C	0	0	0.0648395721925134
YMR021C	0	0	0.0647962591850367
YGR251W	0	0	0.0647530040053405
YHR152W	0	0	0.0647098065376918
YLR082C	0	0	0.0646666666666667
YOR122C	0	0	0.0646235842771486
YKL176C	0	0	0.0645805592543276
YDR093W	0	0	0.0645375914836993
YBR184W	0	1	0.0645375914836993
YLR314C	0	0	0.0644946808510638
YCL069W	0	0	0.0644518272425249
YCR077C	0	0	0.0644090305444887
YNL191W	0	0	0.0643662906436629
YOR109W	0	0	0.0643236074270557
YBL067C	0	1	0.0643236074270557
YJR108W	0	0	0.0642809807819748
YPL060W	0	0	0.0642384105960265
YHR211W	0	0	0.0641958967571145
YCL014W	0	0	0.0641534391534392
YLR254C	0	0	0.0641110376734964
YKR038C	0	0	0.0640686922060766
YBR142W	0	0	0.064026402640264
YJL035C	0	0	0.0639841688654354
YGL172W	0	0	0.0639419907712591
YOR386W	0	0	0.0638998682476943
YLR016C	0	0	0.0638578011849901
YEL055C	0	0	0.0638157894736842
YLR223C	0	0	0.0637738330046022
YML013W	0	0	0.0637319316688568
YBR110W	0	0	0.0636900853578464
YLR071C	0	0	0.0636482939632546
YER089C	0	0	0.0636065573770492
YPR072W	0	0	0.063564875491481
YLR049C	0	1	0.063564875491481
YPL213W	0	0	0.0635232481990832
YGR200C	0	0	0.0634816753926702
YBL010C	0	1	0.0634816753926702
YPL040C	0	0	0.0634401569653368
YHR034C	0	0	0.0633986928104575
YER005W	0	0	0.0633572828216852
YBL082C	0	0	0.0633159268929504
YGR154C	0	0	0.0632746249184605
YGL211W	0	0	0.0632333767926988
YGR158C	0	0	0.0631921824104235
YGR234W	0	0	0.0631510416666667
YKL059C	0	0	0.0631099544567339
YBR255W	0	1	0.0631099544567339
YPR162C	0	0	0.0630689206762029
YBR244W	0	0	0.0630279402209227
YBR042C	0	0	0.062987012987013
YER032W	0	0	0.0629461388708631
YLR128W	0	0	0.062905317769131
YFR012W	0	1	0.062905317769131
YDL132W	0	0	0.0628645495787427
YER051W	0	0	0.0628238341968912
YNL229C	0	0	0.0627831715210356
YDR060W	0	0	0.0627425614489004
YMR307W	0	0	0.0627020038784745
YER008C	0	0	0.0626614987080103
YLR011W	0	0	0.0626210458360232
YKR031C	0	0	0.0625806451612903
YER138W-A	0	1	0.0625806451612903
YKR060W	0	0	0.0625402965828498
YJL140W	0	0	0.0625
YDR305C	0	0	0.0624597553122988
YBR111W-A	0	0	0.0624195624195624
YPR022C	0	1	0.0624195624195624
YCR081W	0	0	0.062379421221865
YKR074W	0	1	0.062379421221865
YER029C	0	0	0.0623393316195373
YNL282W	0	0	0.0622992935131663
YIL014W	0	0	0.0622593068035944
YOR257W	0	0	0.0622222222222222
YHL016C	0	0	0.0622222222222222
YJL076W	0	0	0.0622222222222222
YPL110C	0	0	0.0622222222222222
YAL051W	0	0	0.0622222222222222
YJL089W	0	0	0.0622222222222222
YEL053C	0	0	0.0622222222222222
YDR018C	0	0	0.0622222222222222
YER129W	0	0	0.0622222222222222
YDR127W	0	0	0.0622222222222222
YBR168W	0	0	0.0622222222222222
YML127W	0	0	0.0622222222222222
YER170W	0	0	0.0622222222222222
YGL019W	0	0	0.0622222222222222
YJL038C	0	1	0.0622222222222222
YCR047C	0	0	0.0622222222222222
YDR155C	0	0	0.0622222222222222
YHL024W	1	0	0.0622222222222222
YPL097W	0	0	0.0621827411167513
YGL254W	0	0	0.062143310082435
YBR089C-A	0	0	0.0621039290240811
YMR301C	0	0	0.0620645978467384
YPR060C	0	0	0.0620253164556962
YJR049C	0	0	0.0619860847564832
YHL019C	0	0	0.0619469026548673
YKR022C	0	0	0.0619077700568541
YNL027W	0	0	0.0618686868686869
YJL033W	0	0	0.0618296529968454
YDR520C	0	1	0.0618296529968454
YJR152W	0	0	0.0617906683480454
YBR155W	0	0	0.0617517328292376
YDR256C	0	0	0.0617128463476071
YJR022W	0	0	0.0616740088105727
YJL061W	0	0	0.0616352201257862
YIL076W	0	0	0.0615964802011314
YNL207W	0	0	0.0615577889447236
YNL277W	0	0	0.061519146264909
YHR102W	0	0	0.0614805520702635
YKR004C	0	0	0.0614420062695925
YPL031C	0	0	0.0614035087719298
YNL293W	0	0	0.0613650594865373
YDL047W	0	0	0.0613266583229036
YNL245C	0	0	0.0612883051907442
YJR109C	0	0	0.06125
YJL025W	0	0	0.061211742660837
YDR087C	0	0	0.0611735330836454
YBR194W	0	1	0.0611735330836454
YPR116W	0	1	0.0611735330836454
YKL198C	0	0	0.0611353711790393
YKL053C-A	0	0	0.0610972568578554
YBR211C	0	0	0.0610591900311526
YPL032C	0	0	0.0610211706102117
YDR466W	0	0	0.0609831985065339
YPL254W	0	0	0.0609452736318408
YFR034C	0	0	0.0609073958980733
YAL041W	0	0	0.0608695652173913
YMR220W	0	0	0.0608317815021726
YCR038C	0	0	0.0607940446650124
YGL192W	0	0	0.0607563546187229
YGL184C	0	0	0.0607187112763321
YHR105W	0	1	0.0607187112763321
YDR291W	0	1	0.0607187112763321
YOR377W	0	0	0.0606811145510836
YHR116W	0	0	0.0606435643564356
YML037C	0	1	0.0606435643564356
YML082W	0	0	0.0606060606060606
YER041W	0	1	0.0606060606060606
YNR007C	0	0	0.0605686032138443
YER052C	0	0	0.0605311920938851
YNR026C	0	0	0.0604938271604938
YDR308C	0	0	0.0604565083281925
YGL017W	0	0	0.0604192355117139
YOL116W	0	0	0.0603820086260012
YDR332W	0	1	0.0603820086260012
YLR131C	0	0	0.0603448275862069
YBR153W	0	0	0.0603076923076923
YPR174C	0	1	0.0603076923076923
YPR190C	0	0	0.0602706027060271
YMR169C	0	0	0.0602335586969883
YBR165W	0	0	0.0601965601965602
YOR032C	0	0	0.0601596071209331
YAL002W	0	0	0.0601226993865031
YLR265C	0	0	0.0600858369098712
YOR087W	0	0	0.0600490196078431
YJL207C	0	0	0.060012247397428
YMR170C	0	0	0.0599755201958384
YGR280C	0	0	0.0599388379204893
YLL024C	0	0	0.0599022004889976
YDR042C	0	1	0.0599022004889976
YJR092W	0	0	0.0598656078191814
YHR201C	0	0	0.0598290598290598
YBR105C	0	0	0.0597925564368517
YGL110C	0	1	0.0597925564368517
YGL246C	0	0	0.0597560975609756
YKL041W	0	0	0.0597196831200488
YMR186W	0	0	0.0596833130328867
YDR358W	0	0	0.0596469872185027
YBL058W	0	0	0.0596107055961071
YGR079W	0	1	0.0596107055961071
YBR082C	0	0	0.0596026490066225
YLR147C	0	0	0.0596026490066225
YGR032W	0	0	0.0596026490066225
YER096W	0	0	0.0596026490066225
YNL314W	0	0	0.0596026490066225
YDR057W	0	0	0.0596026490066225
YDR190C	0	0	0.0596026490066225
YOL149W	0	0	0.0596026490066225
YGL049C	0	0	0.0596026490066225
YDR047W	0	0	0.0596026490066225
YDR141C	0	0	0.0596026490066225
YKL025C	0	0	0.0596026490066225
YOR287C	0	0	0.0596026490066225
YDL139C	0	1	0.0596026490066225
YKR056W	0	0	0.0596026490066225
YFR016C	0	1	0.0596026490066225
YMR070W	0	0	0.0596026490066225
YPR040W	0	0	0.0596026490066225
YHR081W	1	0	0.0596026490066225
YLR410W	0	0	0.0595667870036101
YDR168W	0	0	0.0595309681298858
YIL046W	0	0	0.0594951923076923
YHR182W	0	1	0.0594951923076923
YKL068W	0	0	0.0594594594594595
YKL125W	0	0	0.0594237695078031
YJR041C	0	0	0.0593881223755249
YJL010C	0	0	0.0593525179856115
YGL155W	0	0	0.0593169562612343
YLR014C	0	0	0.0592814371257485
YIL092W	0	1	0.0592814371257485
YHR194W	0	0	0.059245960502693
YDL088C	0	0	0.0592105263157895
YLR385C	0	0	0.059175134488942
YNL227C	0	0	0.0591397849462366
YLR117C	0	0	0.0591044776119403
YNR039C	0	0	0.0590692124105012
YDR395W	0	0	0.0590339892665474
YJL048C	0	0	0.0589988081048868
YNL008C	0	0	0.0589636688505063
YNL103W	0	0	0.0589285714285714
YHR176W	0	0	0.0588935157644259
YBR236C	0	0	0.058858501783591
YHR075C	0	0	0.0588235294117647
YGR233C	0	0	0.0587885985748219
YPL077C	0	1	0.0587885985748219
YNL157W	0	1	0.0587885985748219
YFL059W	0	0	0.0587537091988131
YMR060C	0	0	0.0587188612099644
YDR013W	0	0	0.0586840545346769
YLR084C	0	0	0.0586492890995261
YNR023W	0	0	0.0586145648312611
YPR169W	0	0	0.0585798816568047
YGL048C	0	0	0.0585452395032525
YER144C	0	0	0.0585106382978723
YPL166W	0	0	0.058476077968104
YDR283C	0	0	0.0584415584415584
YCR063W	0	0	0.0584070796460177
YLL056C	0	0	0.058372641509434
YPL233W	0	0	0.0583382439599293
YNL118C	0	0	0.0583038869257951
YIR004W	0	0	0.0582695703354915
YLR310C	0	0	0.0582352941176471
YKL012W	0	0	0.0582010582010582
YNL123W	0	0	0.0581668625146886
YDL247W	0	0	0.0581327069876688
YKL028W	0	0	0.0580985915492958
YGL071W	0	0	0.0580645161290323
YDR412W	0	0	0.0580304806565064
YBR015C	0	0	0.0579964850615114
YPL129W	0	0	0.0579625292740047
YBR235W	0	1	0.0579625292740047
YBR290W	0	0	0.0579286132241077
YNR032W	0	0	0.0578947368421053
YFR018C	0	1	0.0578947368421053
YLR068W	0	0	0.0578609000584454
YER001W	0	0	0.0578271028037383
YDR463W	0	0	0.0577933450087566
YBR252W	0	0	0.0577596266044341
YPL148C	0	0	0.0577259475218659
YPR042C	0	0	0.0576923076923077
YMR065W	0	0	0.0576587070471753
YLR204W	0	0	0.0576251455180442
YLR363C	0	0	0.0575916230366492
YDL201W	0	0	0.0575581395348837
YHR186C	0	0	0.0575246949447995
YJR017C	0	0	0.0574912891986063
YMR089C	0	0	0.0574579222286709
YMR233W	0	1	0.0574579222286709
YBR043C	0	0	0.0574245939675174
YCR019W	0	0	0.0573913043478261
YBR216C	0	0	0.0573580533024334
YFL029C	0	0	0.0573248407643312
YNL295W	0	1	0.0573248407643312
YOR113W	0	0	0.0572916666666667
YGR129W	0	0	0.0572585309427415
YML081W	0	1	0.0572585309427415
YCR093W	0	0	0.0572254335260116
YGL092W	0	0	0.0571923743500867
YLL038C	0	0	0.0571593533487298
YMR208W	0	0	0.0571263704558569
YDR459C	0	0	0.0570934256055363
YOR119C	0	0	0.0570605187319885
YJL122W	0	0	0.0570276497695853
YOR070C	0	0	0.0569948186528497
YOL148C	0	0	0.0569620253164557
YIR018W	0	0	0.0569292696952271
YGR007W	0	0	0.0568965517241379
YDR510W	0	0	0.0568638713383113
YKL171W	0	0	0.0568312284730195
YOR174W	0	0	0.0567986230636833
YDR201W	0	0	0.0567660550458716
YKL038W	0	0	0.0567335243553009
YPR084W	0	1	0.0567335243553009
YJL020C	0	0	0.0567010309278351
YDL031W	0	0	0.0566685746994848
YER063W	0	0	0.0566361556064073
YLR407W	0	1	0.0566361556064073
YOR040W	0	0	0.0566037735849057
YNL222W	0	0	0.0565714285714286
YDR103W	0	0	0.05653912050257
YNL127W	0	0	0.0565068493150685
YDL222C	0	0	0.0564746149458072
YDR009W	0	0	0.056442417331813
YGL232W	0	0	0.0564102564102564
YLR247C	0	1	0.0564102564102564
YLR051C	0	0	0.056378132118451
YKL014C	0	0	0.0563460443938532
YBL011W	0	0	0.0563139931740614
YNR010W	0	0	0.0562819783968164
YBR199W	0	0	0.05625
YHR058C	0	0	0.0562180579216354
YDR423C	0	0	0.0561861520998865
YBL024W	0	0	0.0561542824730573
YIR014W	0	1	0.0561542824730573
YNL165W	0	1	0.0561542824730573
YOR165W	0	0	0.0561224489795918
YNR038W	0	0	0.0560906515580737
YNL316C	0	0	0.0560588901472254
YLL048C	0	0	0.0560271646859083
YPL083C	0	0	0.0559954751131222
YCR106W	0	0	0.0559638213680045
YDR099W	0	0	0.0559322033898305
YOR064C	0	0	0.0559006211180124
YER059W	0	0	0.0558690744920993
YFL053W	0	0	0.0558375634517767
YLR027C	0	0	0.0558060879368658
YLR389C	0	0	0.0557746478873239
YHR207C	0	1	0.0557746478873239
YDL159W	0	0	0.0557432432432432
YBR227C	0	1	0.0557432432432432
YNL214W	0	0	0.0557118739448509
YER139C	0	1	0.0557118739448509
YPL212C	0	0	0.0556805399325084
YFR030W	0	0	0.0556492411467116
YPL192C	0	0	0.0556179775280899
YDR189W	0	0	0.0555867490174059
YBR254C	0	0	0.0555555555555556
YIL099W	0	0	0.055524397083567
YDL176W	0	1	0.055524397083567
YIL009C-A	0	0	0.0554932735426009
YLR224W	0	0	0.0554621848739496
YML036W	0	0	0.055431131019037
YNL016W	0	0	0.055400111919418
YNL181W	0	1	0.055400111919418
YIL160C	0	0	0.0553691275167785
YDL141W	0	0	0.0553381777529346
YBL037W	0	0	0.0553072625698324
YKL214C	0	0	0.0552763819095477
YOR179C	0	0	0.0552455357142857
YNL084C	0	0	0.0552147239263804
YGL238W	0	0	0.0551839464882943
YBR127C	0	0	0.0551532033426184
YDR330W	0	0	0.0551224944320713
YGR178C	0	0	0.0550918196994992
YBL057C	0	0	0.0550611790878754
YER082C	0	0	0.0550305725403002
YPR048W	0	1	0.0550305725403002
YJL031C	0	0	0.055
YLR081W	0	0	0.0549694614103276
YPR143W	0	0	0.0549389567147614
YDR514C	0	1	0.0549389567147614
YFL036W	0	0	0.0549084858569052
YDR490C	0	0	0.0548780487804878
YDR022C	0	0	0.0548476454293629
YIL008W	0	0	0.0548172757475083
YPL038W	0	0	0.054786939679026
YJR075W	0	0	0.0547566371681416
YBL021C	0	0	0.054726368159204
YJR137C	0	0	0.0546961325966851
YLR189C	0	0	0.0546659304251795
YHR030C	0	0	0.054635761589404
YDL233W	0	1	0.054635761589404
YIL021W	0	0	0.0546056260341975
YEL029C	0	0	0.0545755237045204
YOR381W	0	0	0.0545454545454545
YPR171W	0	0	0.0545154185022026
YLR141W	0	0	0.0544854155200881
YKL081W	0	0	0.0544554455445545
YLL018C-A	0	0	0.0544255085211655
YCR016W	0	0	0.0543956043956044
YMR177W	0	0	0.0543657331136738
YNR056C	0	0	0.0543358946212953
YLL033W	0	0	0.0543060888645091
YML115C	0	0	0.0542763157894737
YCR042C	0	0	0.0542465753424658
YMR182C	0	0	0.0542168674698795
YCR009C	0	0	0.0541871921182266
YIL097W	0	0	0.0541575492341357
YKR083C	0	0	0.0541279387643521
YOR270C	0	0	0.0540983606557377
YGR010W	0	0	0.0540688148552703
YPR192W	0	0	0.0540393013100437
YKR064W	0	1	0.0540393013100437
YER112W	0	0	0.0540098199672668
YKR015C	0	1	0.0540098199672668
YOR321W	0	0	0.0539803707742639
YIL110W	0	0	0.0539509536784741
YDL073W	0	1	0.0539509536784741
YGL095C	0	0	0.053921568627451
YML011C	0	0	0.0538922155688623
YBR040W	0	0	0.0538628944504897
YAL031C	0	0	0.0538336052202284
YEL057C	0	0	0.053804347826087
YDR372C	0	0	0.0537751222161869
YLR284C	0	0	0.0537459283387622
YKR019C	0	0	0.0537167661421595
[truncated: 3,790 more rows]
