# Supplementary material for: Computationally Driven, Quantitative Experiments Discover Genes Required for Mitochondrial Biogenesis
Source: PLoS Genet. 2009 Mar 20;5(3):e1000407. doi: 10.1371/journal.pgen.1000407 (PMC2648979; doi:10.1371/journal.pgen.1000407)
Supplement: Dataset S2 — Top 100 novel ensemble predictions for additional yeast biological processes. A zip file containing 387 tab-delimited text files of the ensemble predictions for the indicated Gene Ontology Biological Process Term. (21.70 MB GZ) [file pgen.1000407.s013.gz › GO_0006311.txt]

ORF	AnnotatedToTerm?	Uncharacterized_04152007?	Precision
YNL250W	1	0	1.0
YML032C	1	0	1.0
YMR190C	0	0	0.75
YHL022C	1	0	0.75
YHR014W	0	0	0.714285714285714
YLR329W	1	0	0.714285714285714
YHR157W	1	0	0.714285714285714
YOR351C	0	0	0.625
YLR234W	0	0	0.6
YMR224C	1	0	0.6
YFL003C	0	0	0.583333333333333
YDR369C	1	0	0.583333333333333
YJL092W	0	0	0.571428571428571
YNL082W	1	0	0.571428571428571
YBR098W	0	0	0.5625
YCR092C	1	0	0.5625
YGL249W	0	0	0.555555555555556
YPL022W	1	0	0.555555555555556
YGL163C	0	0	0.526315789473684
YGR225W	0	0	0.5
YDR386W	0	0	0.5
YDR076W	1	0	0.5
YOR033C	0	0	0.478260869565217
YER106W	0	0	0.458333333333333
YGL183C	0	0	0.44
YDR217C	0	0	0.423076923076923
YER095W	0	0	0.413793103448276
YLR032W	0	0	0.413793103448276
YMR167W	1	0	0.413793103448276
YCL061C	0	0	0.40625
YCR066W	0	0	0.40625
YER044C-A	1	0	0.40625
YER173W	0	0	0.393939393939394
YDL059C	0	0	0.388888888888889
YPL153C	0	0	0.388888888888889
YDR097C	1	0	0.388888888888889
YIL073C	0	0	0.378378378378378
YML061C	0	0	0.368421052631579
YER179W	0	0	0.358974358974359
YDL102W	0	0	0.355555555555556
YAR007C	0	0	0.355555555555556
YMR284W	0	0	0.355555555555556
YPL121C	1	0	0.355555555555556
YEL019C	0	0	0.355555555555556
YOL090W	1	0	0.355555555555556
YOR144C	0	0	0.347826086956522
YMR117C	0	0	0.346153846153846
YIL132C	0	0	0.346153846153846
YKL113C	0	0	0.346153846153846
YDR004W	1	0	0.346153846153846
YDL154W	0	0	0.346153846153846
YML095C	1	0	0.346153846153846
YDR113C	0	0	0.339622641509434
YLR263W	0	0	0.333333333333333
YGL087C	0	0	0.327272727272727
YDR285W	0	0	0.321428571428571
YML028W	0	0	0.315789473684211
YDL101C	0	0	0.311475409836066
YJR043C	0	0	0.311475409836066
YHR031C	0	0	0.311475409836066
YGL175C	1	0	0.311475409836066
YPL194W	0	0	0.306451612903226
YEL063C	0	0	0.301587301587302
YNL269W	0	1	0.301587301587302
YFL051C	0	1	0.301587301587302
YMR078C	0	0	0.296875
YBR223C	0	0	0.292307692307692
YPR018W	0	0	0.287878787878788
YPL164C	0	0	0.283582089552239
YMR038C	0	0	0.279411764705882
YGR224W	0	0	0.27536231884058
YMR137C	0	0	0.271428571428571
YER142C	0	0	0.267605633802817
YPL255W	0	0	0.263888888888889
YOR368W	0	0	0.26027397260274
YNL273W	0	0	0.256756756756757
YJL115W	0	0	0.253333333333333
YBR073W	0	0	0.25
YML060W	0	0	0.246753246753247
YPL024W	0	0	0.243589743589744
YJL187C	0	0	0.240506329113924
YIL072W	0	0	0.2375
YOL006C	0	0	0.234567901234568
YLR383W	0	0	0.231707317073171
YBR180W	0	0	0.228915662650602
YLR013W	0	0	0.226190476190476
YPL124W	0	0	0.223529411764706
YBR250W	0	0	0.22093023255814
YPR007C	0	0	0.218390804597701
YDR014W	0	0	0.215909090909091
YLR233C	0	0	0.213483146067416
YDL220C	0	0	0.211111111111111
YJR053W	0	0	0.208791208791209
YNL210W	0	0	0.206521739130435
YGL033W	0	0	0.204301075268817
YMR106C	0	0	0.202127659574468
YMR101C	0	0	0.2
YBR136W	0	0	0.197916666666667
YPR189W	0	0	0.195876288659794
YDR106W	0	0	0.193877551020408
YJL030W	0	0	0.191919191919192
YFL008W	0	0	0.19
YHR118C	0	0	0.188118811881188
YNL262W	0	0	0.186274509803922
YNL309W	0	0	0.184466019417476
YIL026C	0	0	0.182692307692308
YPR135W	0	0	0.180952380952381
YIR013C	0	0	0.179245283018868
YCR065W	0	0	0.177570093457944
YJL173C	0	0	0.175925925925926
YKL114C	0	0	0.174311926605505
YML109W	0	0	0.172727272727273
YMR076C	0	0	0.171171171171171
YDR446W	0	0	0.170940170940171
YKL057C	0	0	0.170940170940171
YLR313C	0	0	0.170940170940171
YOR217W	0	0	0.170940170940171
YMR048W	0	0	0.170940170940171
YHR079C-A	1	0	0.170940170940171
YIR002C	0	0	0.169491525423729
YDL157C	0	1	0.169491525423729
YPL167C	0	0	0.168067226890756
YBR088C	0	0	0.166666666666667
YJR021C	0	0	0.165289256198347
YKR082W	0	0	0.163934426229508
YJL158C	0	0	0.16260162601626
YGL240W	0	0	0.161290322580645
YDR419W	0	0	0.16
YDR507C	0	0	0.158730158730159
YPR120C	0	0	0.15748031496063
YPL209C	0	0	0.15625
YJR104C	0	0	0.155038759689922
YIL123W	0	0	0.153846153846154
YDR499W	0	0	0.152671755725191
YML058W	0	0	0.151515151515152
YLR154C	0	0	0.150375939849624
YLR103C	0	0	0.149253731343284
YLR393W	0	0	0.148148148148148
YIL140W	0	0	0.147058823529412
YLR035C	0	0	0.145985401459854
YER016W	0	0	0.144927536231884
YHR153C	0	0	0.143884892086331
YGR152C	0	0	0.142857142857143
YDR207C	0	0	0.141843971631206
YOL034W	0	0	0.140845070422535
YHR185C	0	0	0.13986013986014
YOR114W	0	1	0.13986013986014
YPL020C	0	0	0.138888888888889
YJL074C	0	0	0.137931034482759
YNL328C	0	0	0.136986301369863
YOR195W	0	0	0.136054421768707
YDR522C	0	0	0.135135135135135
YIL037C	0	0	0.134228187919463
YGR059W	0	0	0.133333333333333
YMR179W	0	0	0.132450331125828
YGL170C	0	0	0.131578947368421
YHL006C	0	0	0.130718954248366
YJR036C	0	0	0.12987012987013
YDR501W	0	0	0.129032258064516
YMR198W	0	0	0.128205128205128
YLR307W	0	0	0.127388535031847
YPL200W	0	0	0.126582278481013
YNL196C	0	1	0.126582278481013
YOL007C	0	1	0.126582278481013
YPL163C	0	0	0.125786163522013
YJL194W	0	0	0.125
YPR141C	0	0	0.124223602484472
YIL029C	0	0	0.123529411764706
YGR271W	0	0	0.123529411764706
YFL012W	0	1	0.123529411764706
YBL019W	0	0	0.123529411764706
YMR144W	0	1	0.123529411764706
YHR191C	0	0	0.123529411764706
YML021C	0	0	0.123529411764706
YPL008W	0	0	0.123529411764706
YGR014W	0	0	0.123529411764706
YKL090W	0	1	0.123529411764706
YKL101W	0	0	0.123529411764706
YGL213C	1	0	0.123529411764706
YGL058W	0	0	0.12280701754386
YBL088C	0	0	0.122093023255814
YCL016C	0	0	0.121387283236994
YNL233W	0	0	0.120689655172414
YOL017W	0	0	0.12
YJR052W	0	0	0.119318181818182
YDR295C	0	0	0.11864406779661
YIR025W	0	0	0.117977528089888
YMR201C	0	0	0.11731843575419
YNL312W	0	0	0.116666666666667
YAL034W-A	0	0	0.116022099447514
YDL164C	0	0	0.115384615384615
YEL061C	0	0	0.114754098360656
YHR134W	0	0	0.114130434782609
YLR318W	0	0	0.113513513513514
YML007W	0	0	0.112903225806452
YCR105W	0	0	0.112299465240642
YCL024W	0	0	0.111702127659574
YAL027W	0	1	0.111702127659574
YHR154W	0	0	0.111111111111111
YOR255W	0	0	0.110526315789474
YOR247W	0	0	0.109947643979058
YHR206W	0	0	0.109375
YLR135W	0	0	0.10880829015544
YDL114W	0	1	0.10880829015544
YMR305C	0	0	0.108247422680412
YIL002C	0	0	0.107692307692308
YPL130W	0	0	0.107142857142857
YGL090W	0	0	0.106598984771574
YIR028W	0	0	0.106060606060606
YDL003W	0	0	0.105527638190955
YDR078C	0	0	0.105
YML112W	0	0	0.104477611940299
YPL208W	0	0	0.103960396039604
YPL253C	0	0	0.103448275862069
YGL025C	0	0	0.102941176470588
YDR218C	0	0	0.102439024390244
YBR065C	0	0	0.101941747572816
YNL102W	0	0	0.101851851851852
YGL212W	0	0	0.101851851851852
YMR275C	0	0	0.101851851851852
YIL143C	0	0	0.101851851851852
YPR168W	0	0	0.101851851851852
YDR439W	0	0	0.101851851851852
YBR186W	0	0	0.101851851851852
YCR086W	0	0	0.101851851851852
YNL242W	0	0	0.101851851851852
YMR133W	1	0	0.101851851851852
YLR394W	0	0	0.101382488479263
YLR415C	0	1	0.101382488479263
YMR199W	0	0	0.100917431192661
YLR376C	0	0	0.100456621004566
YOL069W	0	0	0.1
YLL002W	0	0	0.0995475113122172
YPR164W	0	0	0.0990990990990991
YML027W	0	0	0.0986547085201794
YOL091W	0	0	0.0982142857142857
YHR164C	0	0	0.0977777777777778
YDL018C	0	0	0.0973451327433628
YGR188C	0	0	0.0969162995594714
YDR118W	0	0	0.0964912280701754
YLR288C	0	0	0.0960698689956332
YMR294W	0	0	0.0956521739130435
YER085C	0	1	0.0956521739130435
YJL047C	0	0	0.0952380952380952
YDR317W	0	0	0.0948275862068965
YER116C	0	0	0.0944206008583691
YPR049C	0	0	0.094017094017094
YGL075C	0	0	0.0936170212765957
YHR090C	0	0	0.0932203389830508
YJR035W	0	0	0.0928270042194093
YGL150C	0	0	0.092436974789916
YDR403W	0	0	0.0920502092050209
YLL022C	0	0	0.0916666666666667
YGL194C	0	0	0.0912863070539419
YMR055C	0	0	0.0909090909090909
YBR274W	0	0	0.0905349794238683
YDR363W	0	0	0.0901639344262295
YHR149C	0	1	0.0901639344262295
YHR015W	0	0	0.0897959183673469
YER070W	0	0	0.0894308943089431
YDR323C	0	0	0.0890688259109312
YOR336W	0	0	0.0887096774193548
YBL074C	0	0	0.0883534136546185
YEL025C	0	1	0.0883534136546185
YFR027W	0	0	0.088
YPL256C	0	0	0.0876494023904383
YAL024C	0	0	0.0873015873015873
YMR067C	0	0	0.0869565217391304
YBL063W	0	0	0.0866141732283465
YOR349W	0	0	0.0862745098039216
YMR166C	0	0	0.0859375
YER104W	0	0	0.0856031128404669
YDR227W	0	0	0.0852713178294574
YDR437W	0	0	0.0849420849420849
YGL251C	0	0	0.0846153846153846
YDR279W	0	0	0.0842911877394636
YLR398C	0	0	0.083969465648855
YER007W	0	0	0.0836501901140684
YPR175W	0	0	0.0833333333333333
YER171W	0	0	0.0830188679245283
YIL095W	0	0	0.0827067669172932
YOR005C	0	0	0.0823970037453183
YHR120W	0	0	0.082089552238806
YLR371W	0	0	0.0817843866171004
YJR094C	0	0	0.0814814814814815
YOR151C	0	0	0.0811808118081181
YIL116W	0	0	0.0808823529411765
YDR523C	0	0	0.0805860805860806
YEL037C	0	0	0.0802919708029197
YGL133W	0	0	0.08
YPL127C	0	0	0.0797101449275362
YFR031C	0	0	0.0794223826714801
YEL030W	0	0	0.079136690647482
YOR296W	0	1	0.079136690647482
YOR074C	0	0	0.0788530465949821
YIR030C	0	0	0.0785714285714286
YOL067C	0	0	0.0782918149466192
YJR033C	0	0	0.0780141843971631
YJL019W	0	0	0.0777385159010601
YNL088W	0	0	0.0774647887323944
YFR037C	0	0	0.0771929824561404
YMR178W	0	1	0.0771929824561404
YIR015W	0	0	0.0769230769230769
YPR125W	0	0	0.0766550522648084
YGR056W	0	0	0.0763888888888889
YPR119W	0	0	0.0761245674740484
YOL104C	0	0	0.0758620689655172
YDR216W	0	0	0.0756013745704467
YOL043C	0	0	0.0753424657534247
YDL017W	0	0	0.0750853242320819
YGR109C	0	0	0.0748299319727891
YGL222C	0	0	0.0745762711864407
YBL097W	0	0	0.0743243243243243
YDR325W	0	0	0.0740740740740741
YGR189C	0	0	0.0738255033557047
YAR008W	0	0	0.0735785953177258
YDL156W	0	1	0.0735785953177258
YLR442C	0	0	0.0733333333333333
YPL174C	0	0	0.0730897009966777
YPL269W	0	0	0.0728476821192053
YIL102C	0	1	0.0728476821192053
YIL144W	0	0	0.0726072607260726
YJL160C	0	1	0.0726072607260726
YJL027C	0	1	0.0726072607260726
YFR036W	0	0	0.0723684210526316
YGR218W	0	0	0.0721311475409836
YDL239C	0	0	0.0718954248366013
YDR138W	0	0	0.0716612377850163
YOR237W	0	0	0.0714285714285714
YMR059W	0	0	0.0711974110032362
YOL115W	0	0	0.0709677419354839
YPR024W	0	0	0.0707395498392283
YJR135C	0	0	0.0705128205128205
YFR023W	0	1	0.0705128205128205
YDR364C	0	0	0.0702875399361022
YDR243C	0	0	0.0700636942675159
YPR046W	0	0	0.0698412698412698
YJR039W	0	1	0.0698412698412698
YAL047C	0	0	0.069620253164557
YLR086W	0	0	0.0694006309148265
YDR374C	0	1	0.0694006309148265
YOR060C	0	0	0.0691823899371069
YKL045W	0	0	0.0689655172413793
YMR231W	0	0	0.06875
YOR058C	0	0	0.0685358255451713
YDR273W	0	0	0.0683229813664596
YKR074W	0	1	0.0683229813664596
YDR407C	0	0	0.0681114551083591
YPR179C	0	0	0.0679012345679012
YLL036C	0	0	0.0676923076923077
YOR319W	0	0	0.0674846625766871
YMR156C	0	0	0.0672782874617737
YDL077C	0	0	0.0670731707317073
YLR320W	0	0	0.0668693009118541
YLR457C	0	0	0.0666666666666667
YOR183W	0	1	0.0666666666666667
YLL046C	0	0	0.0664652567975831
YER038C	0	0	0.0662650602409639
YLR047C	0	0	0.0660660660660661
YKL108W	0	0	0.0658682634730539
YNL297C	0	0	0.0656716417910448
YLR431C	0	0	0.0654761904761905
YPR178W	0	0	0.0652818991097923
YJL178C	0	0	0.0650887573964497
YCR028C-A	0	0	0.0648967551622419
YOR076C	0	0	0.0647058823529412
YBR070C	0	0	0.0645161290322581
YLR183C	0	0	0.064327485380117
YCR014C	0	0	0.0641399416909621
YDR130C	0	0	0.063953488372093
YDR356W	0	0	0.063768115942029
YBR060C	0	0	0.0635838150289017
YKR030W	0	0	0.0634005763688761
YNL172W	0	0	0.0632183908045977
YGL230C	0	1	0.0632183908045977
YOR124C	0	0	0.0630372492836676
YJL106W	0	0	0.0628571428571429
YOR025W	0	0	0.0626780626780627
YOL019W	0	1	0.0626780626780627
YOR177C	0	0	0.0625
YGR238C	0	0	0.0623229461756374
YKR013W	0	1	0.0623229461756374
YGR258C	0	0	0.0621468926553672
YJR144W	0	0	0.0619718309859155
YBR278W	0	0	0.0617977528089888
YOR073W	0	0	0.061624649859944
YBR160W	0	0	0.0614525139664804
YFR012W	0	1	0.0614525139664804
YDR488C	0	0	0.0612813370473538
YGL173C	0	0	0.0611111111111111
YCR068W	0	0	0.0609418282548476
YML003W	0	1	0.0609418282548476
YJL127C	0	0	0.0607734806629834
YER105C	0	0	0.0606060606060606
YNL218W	0	0	0.0604395604395604
YNL298W	0	0	0.0602739726027397
YPL267W	0	0	0.0601092896174863
YGR006W	0	0	0.0599455040871935
YEL016C	0	0	0.0597826086956522
YGR047C	0	0	0.0596205962059621
YIL150C	0	0	0.0594594594594595
YNL021W	0	0	0.0592991913746631
YJL176C	0	0	0.0591397849462366
YDR475C	0	1	0.0591397849462366
YIL084C	0	0	0.0589812332439678
YDR180W	0	0	0.0588235294117647
YNL261W	0	0	0.0586666666666667
YGR270W	0	0	0.0585106382978723
YDL042C	0	0	0.0583554376657825
YJR006W	0	0	0.0582010582010582
YNL032W	0	0	0.0580474934036939
YOR268C	0	1	0.0580474934036939
YOL072W	0	0	0.0578947368421053
YPR078C	0	0	0.057742782152231
YAR042W	0	0	0.0575916230366492
YGR098C	0	0	0.0574412532637076
YGL086W	0	0	0.0572916666666667
YDL087C	0	0	0.0571428571428571
YDR485C	0	0	0.0569948186528497
YGL205W	0	0	0.0568475452196382
YDR009W	0	0	0.0567010309278351
YOR026W	0	0	0.0565552699228792
YGL151W	0	0	0.0564102564102564
YDR042C	0	1	0.0564102564102564
YAL021C	0	0	0.0562659846547315
YDR409W	0	0	0.0561224489795918
YML102W	0	0	0.0559796437659033
YOR339C	0	0	0.0558375634517767
YMR204C	0	0	0.0556962025316456
YNL300W	0	1	0.0556962025316456
YBL034C	0	0	0.0555555555555556
YLR424W	0	0	0.0554156171284635
YCL029C	0	0	0.0552763819095477
YJL038C	0	1	0.0552763819095477
YNL126W	0	0	0.0551378446115288
YGL127C	0	0	0.055
YLR115W	0	0	0.0548628428927681
YIR027C	0	0	0.054726368159204
YDR309C	0	0	0.054590570719603
YPL018W	0	0	0.0544554455445545
YOR320C	0	0	0.054320987654321
YFL011W	0	0	0.0541871921182266
YKR077W	0	1	0.0541871921182266
YDR311W	0	0	0.0540540540540541
YIL031W	0	0	0.053921568627451
YCL010C	0	0	0.0537897310513447
YPR131C	0	0	0.0536585365853659
YIL149C	0	0	0.0535279805352798
YJL013C	0	0	0.0533980582524272
YNL072W	0	0	0.0532687651331719
YPR089W	0	1	0.0532687651331719
YFR010W	0	0	0.0531400966183575
YBR071W	0	1	0.0531400966183575
YMR176W	0	0	0.0530120481927711
YPL155C	0	0	0.0528846153846154
YBL035C	0	0	0.052757793764988
YHR021W-A	0	0	0.0526315789473684
YLR276C	0	0	0.0525059665871122
YLR085C	0	0	0.0523809523809524
YDR240C	0	0	0.0522565320665083
YLR067C	0	0	0.0521327014218009
YCL026C-A	0	0	0.0520094562647754
YOL096C	0	0	0.0518867924528302
YDR315C	0	0	0.0517647058823529
YJL043W	0	1	0.0517647058823529
YGR081C	0	0	0.0516431924882629
YDR314C	0	0	0.0515222482435597
YDR257C	0	1	0.0515222482435597
YAL015C	0	0	0.0514018691588785
YDR495C	0	0	0.0512820512820513
YBR107C	0	0	0.0511627906976744
YMR299C	0	0	0.0510440835266821
YAL048C	0	0	0.0509259259259259
YJR068W	0	0	0.0508083140877598
YDR318W	0	0	0.0506912442396313
YDR224C	0	0	0.0505747126436782
YJL084C	0	1	0.0505747126436782
YDL105W	0	0	0.0504587155963303
YNL223W	0	0	0.0503432494279176
YDR179C	0	0	0.0502283105022831
YDR334W	0	0	0.0501138952164009
YDR253C	0	0	0.05
YPL189W	0	0	0.0498866213151927
YDR125C	0	0	0.0497737556561086
YDR181C	0	0	0.0496613995485327
YNL307C	0	0	0.0495495495495495
YBR294W	0	0	0.049438202247191
YDR421W	0	0	0.0493273542600897
YAL026C	0	0	0.0492170022371365
YDR121W	0	0	0.0491071428571429
YPL021W	0	0	0.0489977728285078
YBR131W	0	0	0.0488888888888889
YJL006C	0	0	0.0487804878048781
YPL178W	0	0	0.0486725663716814
YNL076W	0	0	0.0485651214128035
YHR189W	0	0	0.0484581497797357
YHR184W	0	0	0.0483516483516484
YDR484W	0	0	0.0482456140350877
YHL023C	0	1	0.0482456140350877
YBL013W	0	0	0.0481400437636762
YDL058W	0	0	0.0480349344978166
YPL033C	0	0	0.0479302832244009
YKR095W	0	0	0.0478260869565217
YPR001W	0	0	0.0477223427331887
YOL132W	0	0	0.0476190476190476
YJR090C	0	0	0.0475161987041037
YDR402C	0	0	0.0474137931034483
YBR156C	0	0	0.0473118279569892
YKR037C	0	0	0.0472103004291846
YCR081W	0	0	0.0471092077087794
YFL023W	0	0	0.047008547008547
YDL225W	0	0	0.046908315565032
YNL224C	0	1	0.046908315565032
YHR124W	0	0	0.0468085106382979
YIL013C	0	0	0.0467091295116773
YFL055W	0	0	0.0466101694915254
YGL195W	0	0	0.0465116279069767
YPL120W	0	0	0.0464135021097046
YCR073C	0	0	0.0463157894736842
YCR106W	0	0	0.046218487394958
YDR170C	0	0	0.0461215932914046
YOR153W	0	0	0.0460251046025105
YGL003C	0	0	0.0459290187891441
YLR039C	0	0	0.0458333333333333
YPL055C	0	0	0.0457380457380457
YDR183W	0	0	0.045643153526971
YGL174W	0	0	0.0455486542443064
YKL042W	0	0	0.0454545454545455
YDR027C	0	0	0.045360824742268
YOR156C	0	0	0.0452674897119342
YDR030C	0	0	0.0451745379876797
YNL304W	0	0	0.0450819672131148
YOR141C	0	1	0.0450819672131148
YOL004W	0	0	0.0449897750511247
YGL094C	0	0	0.0448979591836735
YBL010C	0	1	0.0448979591836735
YML062C	0	0	0.044806517311609
YDR425W	0	0	0.0447154471544715
YDL013W	0	0	0.0446247464503043
YNL291C	0	0	0.0445344129554656
YNL318C	0	0	0.0444444444444444
YDL116W	0	0	0.0443548387096774
YLR087C	0	0	0.0442655935613682
YCL048W	0	0	0.0441767068273092
YER162C	0	0	0.0440881763527054
YKL011C	0	0	0.044
YPL041C	0	0	0.0439121756487026
YLR425W	0	0	0.0438247011952191
YML065W	0	0	0.0437375745526839
YGR044C	0	0	0.0436507936507936
YDR069C	0	0	0.0435643564356436
YJL201W	0	0	0.0434782608695652
YDR335W	0	0	0.0433925049309665
YGR002C	0	0	0.0433070866141732
YMR240C	0	0	0.0432220039292731
YLR308W	0	0	0.0431372549019608
YLR343W	0	0	0.0430528375733855
YOR157C	0	0	0.04296875
YHL043W	0	0	0.0428849902534113
YHR023W	0	0	0.0428015564202335
YER052C	0	0	0.0427184466019417
YNR052C	0	0	0.0426356589147287
YGR246C	0	0	0.0425531914893617
YGR212W	0	0	0.0424710424710425
YKR102W	0	0	0.0423892100192678
YPL007C	0	0	0.0423076923076923
YLR015W	0	0	0.0422264875239923
YGL145W	0	0	0.0421455938697318
YJL090C	0	0	0.0420650095602294
YOR386W	0	0	0.0419847328244275
YDR254W	0	0	0.0419047619047619
YGR116W	0	0	0.0418250950570342
YGL093W	0	0	0.0417457305502846
YDR108W	0	0	0.0416666666666667
YDR052C	0	0	0.0415879017013233
YHR178W	0	0	0.0415094339622641
YMR288W	0	0	0.0414312617702448
YCR098C	0	0	0.0413533834586466
YOR068C	0	0	0.0412757973733583
YHR105W	0	1	0.0412757973733583
YOL089C	0	0	0.0411985018726592
YHR101C	0	0	0.0411214953271028
YFR019W	0	0	0.041044776119403
YMR025W	0	0	0.0409683426443203
YBR284W	0	0	0.0408921933085502
YOR014W	0	0	0.0408163265306122
YAR002W	0	0	0.0407407407407407
YDR489W	0	0	0.0406654343807763
YBR231C	0	0	0.040590405904059
YKL179C	0	0	0.0405156537753223
YLR403W	0	0	0.0404411764705882
YMR127C	0	0	0.0403669724770642
YMR075W	0	0	0.0402930402930403
YLL021W	0	0	0.0402193784277879
YJL037W	0	1	0.0402193784277879
YNL201C	0	0	0.0401459854014599
YFL049W	0	0	0.0400728597449909
YLR273C	0	0	0.04
YMR111C	0	1	0.04
YLR423C	0	0	0.0399274047186933
YFR013W	0	0	0.0398550724637681
YMR218C	0	0	0.0397830018083183
YOR373W	0	0	0.0397111913357401
YKL079W	0	0	0.0396396396396396
YDR473C	0	0	0.039568345323741
YEL003W	0	0	0.0394973070017953
YBR076W	0	0	0.039426523297491
YOL138C	0	0	0.0393559928443649
YCL004W	0	0	0.0392857142857143
YIL112W	0	0	0.0392156862745098
YAL010C	0	0	0.0391459074733096
YER111C	0	0	0.0390763765541741
YMR234W	0	0	0.0390070921985816
YLR147C	0	0	0.0389380530973451
YDR443C	0	0	0.03886925795053
YDL109C	0	0	0.0388007054673721
YKL032C	0	0	0.0387323943661972
YGR099W	0	0	0.0386643233743409
YBR152W	0	0	0.0385964912280702
YPR200C	0	0	0.0385288966725044
YGR104C	0	0	0.0384615384615385
YDR082W	0	0	0.0383944153577661
YBR215W	0	0	0.0383275261324042
YGR278W	0	0	0.0382608695652174
YBL052C	0	0	0.0381944444444444
YPR066W	0	0	0.0381282495667244
YLL057C	0	0	0.0380622837370242
YJR089W	0	0	0.0379965457685665
YGL124C	0	0	0.0379310344827586
YOL012C	0	0	0.0378657487091222
YIL159W	0	0	0.0378006872852234
YLR024C	0	0	0.0377358490566038
YAL002W	0	0	0.0376712328767123
YMR154C	0	0	0.0376068376068376
YDR159W	0	0	0.037542662116041
YER028C	0	0	0.0374787052810903
YDL216C	0	0	0.0374149659863946
YBL046W	0	0	0.0373514431239389
YOL044W	0	0	0.0372881355932203
YLR357W	0	0	0.0372250423011844
YHR109W	0	0	0.0371621621621622
YDR081C	0	0	0.0370994940978078
YLR451W	0	0	0.037037037037037
YML103C	0	0	0.0369747899159664
YAL001C	0	0	0.0369127516778524
YNL270C	0	0	0.0368509212730318
YMR283C	0	0	0.0367892976588629
YMR268C	0	0	0.0367278797996661
YMR001C	0	0	0.0366666666666667
YLR341W	0	0	0.0366056572379368
YIL009C-A	0	0	0.0365448504983389
YPL045W	0	0	0.0364842454394693
YBL014C	0	0	0.0364238410596026
YLR385C	0	0	0.0363636363636364
YLR081W	0	0	0.0363036303630363
YLR055C	0	0	0.0362438220757825
YOR113W	0	0	0.0361842105263158
YPL027W	0	0	0.0361247947454844
YPL009C	0	1	0.0361247947454844
YLR210W	0	0	0.0360655737704918
YNL271C	0	0	0.0360065466448445
YBR272C	0	0	0.0359477124183007
YJR032W	0	0	0.0358890701468189
YBR057C	0	0	0.0358306188925081
YHR160C	0	0	0.0357723577235772
YEL069C	0	0	0.0357142857142857
YGR072W	0	0	0.0356564019448947
YMR192W	0	0	0.0355987055016181
YGL015C	0	1	0.0355987055016181
YBL104C	0	1	0.0355987055016181
YDL210W	0	0	0.0355411954765751
YNR051C	0	0	0.0354838709677419
YDL115C	0	0	0.035426731078905
YFR046C	0	0	0.0353697749196141
YLR200W	0	0	0.0353130016051364
YML041C	0	0	0.0352564102564103
YOR191W	0	0	0.0352
YKR001C	0	0	0.0351437699680511
YAL032C	0	0	0.0350877192982456
YML066C	0	0	0.035031847133758
YDR260C	0	0	0.0349761526232114
YIL066C	0	0	0.0349206349206349
YOR083W	0	0	0.03486529318542
YHL016C	0	0	0.0348101265822785
YKL112W	0	0	0.0347551342812006
YAL011W	0	0	0.0347003154574132
YDR393W	0	0	0.0346456692913386
YER013W	0	0	0.0345911949685535
YDR213W	0	0	0.0345368916797488
YAR050W	0	0	0.0344827586206897
YJL124C	0	0	0.0344287949921753
YLR182W	0	0	0.034375
YNL254C	0	1	0.034375
YMR061W	0	0	0.0343213728549142
YDR150W	0	0	0.0342679127725857
YIR008C	0	0	0.0342146189735614
YLR418C	0	0	0.0341614906832298
YDL020C	0	0	0.0341085271317829
YIL166C	0	0	0.0340557275541796
YLR207W	0	0	0.0340030911901082
YOR017W	0	0	0.0339506172839506
YAL009W	0	0	0.0338983050847458
YGL167C	0	0	0.0338461538461538
YMR172W	0	0	0.0337941628264209
YPR116W	0	1	0.0337941628264209
YDL074C	0	0	0.0337423312883436
YAR003W	0	0	0.0336906584992343
YBR195C	0	0	0.0336391437308868
YDR460W	0	0	0.033587786259542
YBL106C	0	0	0.0335365853658537
YBL080C	0	0	0.0334855403348554
YGL141W	0	0	0.033434650455927
YPL248C	0	0	0.0333839150227618
YDR392W	0	0	0.0333333333333333
YIL128W	0	0	0.0332829046898638
YHR167W	0	0	0.0332326283987915
YHL038C	0	0	0.0331825037707391
YBR093C	0	0	0.0331325301204819
YIL061C	0	0	0.0330827067669173
YGL201C	0	0	0.033033033033033
YOR077W	0	1	0.033033033033033
YLR381W	0	0	0.0329835082458771
YLL032C	0	1	0.0329835082458771
YLR127C	0	0	0.0329341317365269
YKR086W	0	0	0.0328849028400598
YGR221C	0	0	0.0328358208955224
YDR192C	0	0	0.0327868852459016
YPR070W	0	0	0.0327380952380952
YDR359C	0	0	0.0326894502228826
YDR515W	0	0	0.0326409495548961
YBL060W	0	1	0.0326409495548961
YNL188W	0	0	0.0325925925925926
YJL214W	0	0	0.0325443786982249
YBR094W	0	1	0.0325443786982249
YOR039W	0	0	0.0324963072378139
YOL068C	0	0	0.0324483775811209
YJR057W	0	0	0.03240058910162
YPR057W	0	0	0.0323529411764706
YLR277C	0	0	0.0323054331864905
YLL060C	0	0	0.032258064516129
YNL214W	0	0	0.0322108345534407
YKR056W	0	0	0.0321637426900585
YNL249C	0	1	0.0321637426900585
YAL019W	0	0	0.0321167883211679
YNL236W	0	0	0.032069970845481
YNL248C	0	0	0.0320232896652111
YDR173C	0	0	0.0319767441860465
YLR330W	0	0	0.0319303338171263
YGR078C	0	0	0.0318840579710145
YBL084C	0	0	0.0318379160636758
YDR137W	0	0	0.0317919075144509
YNL286W	0	0	0.0317460317460317
YOR269W	0	0	0.031700288184438
YDR166C	0	0	0.0316546762589928
YDR305C	0	0	0.0316091954022989
YGR063C	0	0	0.0315638450502152
YNL206C	0	0	0.0315186246418338
YDR172W	0	0	0.0314735336194564
YPL192C	0	0	0.0314285714285714
YAL020C	0	0	0.0313837375178317
YBR275C	0	0	0.0313390313390313
YNL128W	0	0	0.0312944523470839
YHR056C	0	0	0.03125
YOR008C-A	0	0	0.0312056737588652
YJR112W	0	0	0.0311614730878187
YGL168W	0	0	0.0311173974540311
YBR114W	0	0	0.0310734463276836
YAL013W	0	0	0.0310296191819464
YDR478W	0	0	0.0309859154929577
YBR040W	0	0	0.0309423347398031
YMR017W	0	0	0.0308988764044944
YML047C	0	0	0.0308555399719495
YLR098C	0	0	0.030812324929972
YOR249C	0	0	0.0307692307692308
YKL048C	0	0	0.0307262569832402
YER132C	0	0	0.0306834030683403
YGL244W	0	0	0.0306406685236769
YML005W	0	0	0.0305980528511822
YLR417W	0	0	0.0305555555555556
YMR100W	0	0	0.0305131761442441
YOL149W	0	0	0.0304709141274238
YPL125W	0	0	0.0304287690179806
YPL235W	0	0	0.0303867403314917
YML111W	0	0	0.0303448275862069
YJR140C	0	0	0.0303030303030303
YJL147C	0	1	0.0303030303030303
YHR207C	0	1	0.0303030303030303
YJL026W	0	0	0.0302613480055021
YNL117W	0	0	0.0302197802197802
YLR373C	0	0	0.0301783264746228
YCR099C	0	1	0.0301783264746228
YML094W	0	0	0.0301369863013699
YML099C	0	0	0.0300957592339261
YAL031C	0	0	0.0300546448087432
YDR103W	0	0	0.0300136425648022
YPL161C	0	0	0.0299727520435967
YHR166C	0	0	0.0299319727891156
YPL005W	0	0	0.0298913043478261
YDL001W	0	1	0.0298913043478261
YDR147W	0	0	0.0298507462686567
YNL225C	0	0	0.029810298102981
YNL153C	0	0	0.0297699594046008
YGL043W	0	0	0.0297297297297297
YAR019C	0	0	0.0296896086369771
YPR015C	0	1	0.0296896086369771
YCL069W	0	0	0.0296495956873315
YBR081C	0	0	0.0296096904441454
YJL203W	0	0	0.0295698924731183
YPL084W	0	0	0.0295302013422819
YGL095C	0	0	0.0294906166219839
YCL063W	0	0	0.0294511378848728
YPR054W	0	0	0.0294117647058824
YFL027C	0	0	0.0293724966622163
YGR126W	0	1	0.0293724966622163
YHR200W	0	0	0.0293333333333333
YOL093W	0	0	0.0292942743009321
YMR095C	0	0	0.0292553191489362
YNR064C	0	0	0.0292164674634794
YDR301W	0	0	0.0291777188328912
YHR119W	0	0	0.0291390728476821
YBR173C	0	0	0.0291005291005291
YAL041W	0	0	0.0290620871862616
YNL064C	0	0	0.029023746701847
YNR011C	0	0	0.0289855072463768
YEL041W	0	0	0.0289473684210526
YDR263C	0	0	0.0289093298291721
YDR363W-A	0	0	0.0288713910761155
YEL032W	0	0	0.0288335517693316
YGL113W	0	0	0.0287958115183246
YNL192W	0	0	0.0287581699346405
YBR045C	0	0	0.0287206266318538
YCL014W	0	0	0.0286831812255541
YIR009W	0	0	0.0286458333333333
YDR013W	0	0	0.0286085825747724
YMR186W	0	0	0.0285714285714286
YOR038C	0	0	0.0285343709468223
YPL166W	0	0	0.0284974093264249
YDR440W	0	0	0.0284605433376455
YOR344C	0	0	0.0284237726098191
YDR416W	0	0	0.0283870967741936
YOR323C	0	0	0.0283505154639175
YNL012W	0	0	0.0283140283140283
YMR213W	0	0	0.0282776349614396
YER129W	0	0	0.0282413350449294
YDL233W	0	1	0.0282413350449294
YHL012W	0	0	0.0282051282051282
YHR115C	0	0	0.028169014084507
YJR134C	0	1	0.028169014084507
YDL181W	0	0	0.0281329923273657
YJR070C	0	0	0.0280970625798212
YBL023C	0	0	0.0280612244897959
YBL008W	0	0	0.0280254777070064
YPL011C	0	0	0.0279898218829517
YBR103W	0	0	0.0279542566709022
YER164W	0	0	0.0279187817258883
YKL049C	0	0	0.0278833967046895
YAL005C	0	0	0.0278481012658228
YDR110W	0	0	0.0278128950695322
YGL081W	0	1	0.0278128950695322
YMR263W	0	0	0.0277777777777778
YER180C	0	0	0.0277427490542245
YOR037W	0	0	0.0277078085642317
YFR016C	0	1	0.0277078085642317
YHL018W	0	1	0.0277078085642317
YDL080C	0	0	0.0276729559748428
YPR045C	0	1	0.0276729559748428
YLR004C	0	0	0.0276381909547739
YOR172W	0	0	0.027603513174404
YFL009W	0	0	0.0275689223057644
YBL025W	0	0	0.0275344180225282
YLL024C	0	0	0.0275
YOR162C	0	0	0.0274656679151061
YGL091C	0	0	0.027431421446384
YJR009C	0	0	0.0273972602739726
YJL099W	0	0	0.027363184079602
YER040W	0	0	0.0273291925465838
YAL029C	0	0	0.0272952853598015
YEL062W	0	0	0.0272614622057001
YBR008C	0	0	0.0272277227722772
YGL158W	0	0	0.0271940667490729
YKR101W	0	0	0.0271604938271605
YMR232W	0	0	0.0271270036991369
YDR362C	0	0	0.0270935960591133
YOR308C	0	0	0.027060270602706
YEL022W	0	0	0.027027027027027
YGL061C	0	0	0.0269938650306748
YLR368W	0	0	0.0269607843137255
YER014W	0	0	0.0269277845777234
YBR019C	0	0	0.0268948655256724
YLR091W	0	1	0.0268948655256724
YPL195W	0	0	0.0268620268620269
YAR035W	0	0	0.0268292682926829
YDL209C	0	0	0.0267965895249695
YMR094W	0	0	0.0267639902676399
YOR069W	0	0	0.0267314702308627
YLR309C	0	0	0.0266990291262136
YGL066W	0	0	0.0266666666666667
YPR155C	0	0	0.026634382566586
YGR180C	0	0	0.026602176541717
YLR321C	0	0	0.0265700483091787
YKL070W	0	0	0.0265379975874548
YHR150W	0	0	0.0265060240963855
YHR027C	0	0	0.02647412755716
YNL091W	0	0	0.0264423076923077
YOL117W	0	0	0.0264105642256903
YNL068C	0	0	0.026378896882494
YHR159W	0	1	0.026378896882494
YBR184W	0	1	0.026378896882494
YGR179C	0	0	0.0263473053892216
YGL089C	0	0	0.0263157894736842
YOL051W	0	0	0.026284348864994
YLR027C	0	0	0.0262529832935561
YCR101C	0	1	0.0262529832935561
YIL097W	0	0	0.0262216924910608
YML069W	0	0	0.0261904761904762
YDR075W	0	0	0.0261593341260404
YKL023W	0	1	0.0261593341260404
YBR007C	0	1	0.0261593341260404
YBR270C	0	1	0.0261593341260404
YBL005W	0	0	0.0261282660332542
YNL290W	0	0	0.0260972716488731
YAL058W	0	0	0.0260663507109005
YGR140W	0	0	0.0260355029585799
YAL040C	0	0	0.0260047281323877
YHR048W	0	0	0.025974025974026
YBL009W	0	0	0.0259433962264151
YAL056W	0	0	0.0259128386336867
YDL159W	0	0	0.0258823529411765
YDR191W	0	0	0.0258519388954172
YLR239C	0	0	0.0258215962441315
YJR108W	0	0	0.0257913247362251
YGL241W	0	0	0.0257611241217799
YBL105C	0	0	0.0257309941520468
YGR166W	0	0	0.0257009345794393
YBL056W	0	0	0.0256709451575263
YBR018C	0	0	0.0256410256410256
YBL007C	0	0	0.0256111757857974
YDR448W	0	0	0.0255813953488372
YPL046C	0	0	0.0255516840882695
YDR381W	0	0	0.0255220417633411
YBL047C	0	0	0.0254924681344148
YOR030W	0	0	0.025462962962963
YAL063C	0	0	0.0254335260115607
YFL050C	0	0	0.0254041570438799
YER168C	0	0	0.0253748558246828
YLR352W	0	1	0.0253748558246828
YPL072W	0	0	0.0253456221198157
YDL197C	0	0	0.0253164556962025
YOR380W	0	0	0.0252873563218391
YBR188C	0	0	0.0252583237657865
YPL148C	0	0	0.0252293577981651
YBR095C	0	0	0.0252004581901489
YLR176C	0	0	0.0251716247139588
YGR288W	0	0	0.0251428571428571
YAL051W	0	0	0.0251141552511416
YPR019W	0	0	0.0250855188141391
YBR055C	0	0	0.0250569476082005
YDR308C	0	0	0.025028441410694
YGR184C	0	0	0.025
YDR057W	0	0	0.0249716231555051
YAL017W	0	0	0.0249433106575964
YDR104C	0	0	0.0249150622876557
YGL065C	0	0	0.0248868778280543
YMR113W	0	0	0.0248587570621469
YOL018C	0	0	0.0248306997742664
YAL016W	0	0	0.0248027057497181
YKL010C	0	0	0.0247747747747748
YDR164C	0	0	0.0247469066366704
YNR072W	0	0	0.0247191011235955
YPL201C	0	0	0.0246913580246914
YDR049W	0	1	0.0246913580246914
YHR158C	0	0	0.0246636771300448
YOR123C	0	0	0.0246360582306831
YER110C	0	0	0.0246085011185682
YCR028C	0	0	0.0245810055865922
YHR033W	0	1	0.0245810055865922
YGR040W	0	0	0.0245535714285714
YAL007C	0	0	0.0245261984392419
YJL138C	0	0	0.0244988864142539
YJR005W	0	0	0.0244716351501669
YBR025C	0	0	0.0244444444444444
YGR100W	0	0	0.0244173140954495
YDL155W	0	0	0.024390243902439
YAR064W	0	1	0.024390243902439
YAL043C	0	0	0.0243632336655592
YAL028W	0	0	0.0243362831858407
YGL227W	0	0	0.0243093922651934
YMR087W	0	0	0.0242825607064018
YDR092W	0	0	0.0242557883131202
YBR102C	0	0	0.0242290748898678
YIR005W	0	0	0.0242024202420242
YNL230C	0	0	0.0241758241758242
YPL075W	0	0	0.0241492864983535
YNL107W	0	0	0.0241228070175439
YNL136W	0	0	0.0240963855421687
YPR083W	0	0	0.0240700218818381
YBL037W	0	0	0.0240437158469945
YCR094W	0	0	0.0240174672489083
YFL034W	0	1	0.0240174672489083
YJR050W	0	0	0.0239912758996728
YLR453C	0	0	0.0239651416122004
YBR074W	0	1	0.0239651416122004
YKL086W	0	0	0.0239390642002176
YHR112C	0	0	0.0239130434782609
YML034W	0	0	0.0238870792616721
YHR172W	0	0	0.0238611713665944
YPL240C	0	0	0.0238353196099675
YER041W	0	1	0.0238353196099675
YHR116W	0	0	0.0238095238095238
YLR427W	0	0	0.0237837837837838
YDL139C	0	1	0.0237837837837838
YAL037W	0	1	0.0237837837837838
YLR272C	0	0	0.0237580993520518
YOR051C	0	1	0.0237580993520518
YNL097C	0	0	0.0237324703344121
YMR223W	0	0	0.0237068965517241
YLR145W	0	0	0.0236813778256189
YMR069W	0	0	0.0236559139784946
YOR110W	0	0	0.0236305048335124
YLR369W	0	0	0.0236051502145923
YAL022C	0	0	0.0235798499464094
YLR082C	0	0	0.0235546038543897
YJR084W	0	0	0.0235294117647059
YKL139W	0	0	0.0235042735042735
YOR337W	0	0	0.0234791889007471
YKL134C	0	0	0.023454157782516
YDR065W	0	0	0.0234291799787007
YHL009C	0	0	0.0234042553191489
YDR109C	0	1	0.0234042553191489
YBR097W	0	0	0.0233793836344315
YML076C	0	0	0.0233545647558386
YOR129C	0	0	0.0233297985153765
YAL003W	0	0	0.0233050847457627
YOR274W	0	0	0.0232804232804233
YPL241C	0	0	0.0232558139534884
YFL029C	0	0	0.0232312565997888
YHR077C	0	0	0.0232067510548523
YML104C	0	0	0.0231822971548999
YBR123C	0	0	0.0231578947368421
YOL145C	0	0	0.0231335436382755
YNL279W	0	0	0.023109243697479
YKR072C	0	0	0.0230849947534103
YLR247C	0	1	0.0230849947534103
YDR244W	0	0	0.0230607966457023
YDL002C	0	0	0.0230366492146597
YBR168W	0	0	0.0230125523012552
YPL001W	0	0	0.0229885057471264
YAL054C	0	0	0.022964509394572
YNR056C	0	0	0.0229405630865485
YAL018C	0	1	0.0229405630865485
YMR162C	0	0	0.0229166666666667
YAL012W	0	0	0.0228928199791883
YPL151C	0	0	0.0228690228690229
YKL025C	0	0	0.0228452751817238
YGR058W	0	1	0.0228452751817238
YDR388W	0	0	0.0228215767634855
YGL254W	0	0	0.0227979274611399
YBR280C	0	0	0.0227743271221532
YML037C	0	1	0.0227743271221532
YAL025C	0	0	0.0227507755946225
YKR078W	0	0	0.0227272727272727
YAL023C	0	0	0.022703818369453
YDL132W	0	0	0.022680412371134
YKL022C	0	0	0.0226570545829042
YPR095C	0	0	0.0226337448559671
YGL216W	0	0	0.0226104830421377
YMR023C	0	0	0.0225872689938398
YKL149C	0	0	0.0225641025641026
YMR165C	0	0	0.0225409836065574
YPL133C	0	0	0.022517911975435
YGR049W	0	0	0.0224948875255624
YNL167C	0	0	0.0224719101123595
YAL030W	0	0	0.0224489795918367
YDR289C	0	0	0.0224260958205912
YOR075W	0	0	0.0224032586558045
YNL014W	0	0	0.0223804679552391
YAL033W	0	0	0.0223577235772358
YER172C	0	0	0.0223350253807107
YAL064W	0	1	0.0223350253807107
YBL021C	0	0	0.0223123732251521
YBR049C	0	0	0.022289766970618
YML049C	0	0	0.0222672064777328
YCR010C	0	0	0.0222446916076845
YMR019W	0	1	0.0222446916076845
YHR156C	0	1	0.0222446916076845
YMR029C	0	0	0.0222222222222222
YPL083C	0	0	0.0221997981836529
YBL103C	0	0	0.0221774193548387
YAL055W	0	0	0.0221550855991944
YDR310C	0	0	0.0221327967806841
YDL113C	0	0	0.0221105527638191
YIL146C	0	0	0.0220883534136546
YLR386W	0	0	0.0220661985957874
YBR119W	0	0	0.0220440881763527
YGR096W	0	0	0.022022022022022
YBR237W	0	0	0.022
YPR031W	0	0	0.021978021978022
YKR064W	0	1	0.021978021978022
YBR240C	0	0	0.0219560878243513
YHR067W	0	0	0.0219341974077767
YJR066W	0	0	0.0219123505976096
YMR060C	0	0	0.0218905472636816
YNL116W	0	0	0.0218687872763419
YDR146C	0	0	0.0218470705064548
YKR054C	0	0	0.0218253968253968
YBR129C	0	0	0.0218037661050545
YDL227C	0	0	0.0217821782178218
YDR252W	0	0	0.0217606330365974
YOR346W	0	0	0.0217391304347826
YBL031W	0	1	0.0217391304347826
YJR095W	0	0	0.0217176702862784
YCL039W	0	0	0.0216962524654832
YBR087W	0	0	0.0216748768472906
YMR282C	0	0	0.0216535433070866
YGR134W	0	0	0.0216322517207473
YAL008W	0	1	0.0216322517207473
YAL039C	0	0	0.0216110019646365
YOR010C	0	0	0.0215897939156035
YLR094C	0	0	0.0215686274509804
YJR160C	0	0	0.0215475024485798
YDL056W	0	0	0.0215264187866928
YNL039W	0	0	0.021505376344086
YJR042W	0	0	0.021484375
YBR217W	0	0	0.0214634146341463
YNL023C	0	1	0.0214634146341463
YPR030W	0	0	0.0214424951267057
YER176W	0	0	0.0214216163583252
YIL139C	0	0	0.0214007782101167
YAL036C	0	0	0.021379980563654
YJL146W	0	0	0.0213592233009709
YAL035W	0	0	0.0213385063045587
YMR270C	0	0	0.0213178294573643
YAL038W	0	0	0.021297192642788
YBR260C	0	0	0.0212765957446809
YBL085W	0	0	0.021256038647343
YBR020W	0	0	0.0212355212355212
YAL053W	0	0	0.0212150433944069
YER022W	0	0	0.0211946050096339
YNL041C	0	0	0.0211742059672762
YPR065W	0	0	0.0211538461538462
YHL030W	0	0	0.021133525456292
YAL014C	0	0	0.0211132437619962
YIL038C	0	0	0.0210930009587728
YOR213C	0	0	0.0210727969348659
YKR029C	0	0	0.0210526315789474
YBL011W	0	0	0.0210325047801147
YDR195W	0	0	0.0210124164278892
YDR223W	0	0	0.0209923664122137
YNL215W	0	1	0.0209923664122137
YBL004W	0	0	0.0209723546234509
YDR228C	0	0	0.020952380952381
YDL103C	0	0	0.0209324452901998
YLR114C	0	0	0.0209125475285171
YLR265C	0	0	0.0208926875593542
YBL079W	0	0	0.0208728652751423
YLR455W	0	0	0.0208530805687204
YDR283C	0	0	0.0208333333333333
YLR109W	0	0	0.0208136234626301
YAL044C	0	0	0.0207939508506616
YAL042W	0	0	0.0207743153918791
YNL299W	0	0	0.0207547169811321
YGL100W	0	0	0.0207351555136664
YDR383C	0	1	0.0207351555136664
YNR007C	0	0	0.0207156308851224
YDL108W	0	0	0.0206961429915334
YLR396C	0	0	0.0206766917293233
YPR022C	0	1	0.0206766917293233
YPL193W	0	0	0.0206572769953052
YGL131C	0	1	0.0206572769953052
YOR326W	0	0	0.0206378986866792
YNL339C	0	0	0.0206185567010309
YDR390C	0	0	0.0205992509363296
YIL006W	0	0	0.0205799812909261
YDR034C	0	0	0.0205607476635514
YLL007C	0	1	0.0205607476635514
YNL267W	0	0	0.0205415499533147
YCR032W	0	0	0.0205223880597015
YKL095W	0	0	0.0205032618825722
YHR086W	0	0	0.0204841713221601
YEL015W	0	0	0.0204651162790698
YDR451C	0	0	0.0204460966542751
YAR023C	0	1	0.0204460966542751
YDL044C	0	0	0.0204271123491179
YJL087C	0	0	0.0204081632653061
YML088W	0	0	0.020389249304912
YAR018C	0	0	0.0203703703703704
YBR079C	0	0	0.0203515263644773
YDL206W	0	1	0.0203515263644773
YLR399C	0	0	0.0203327171903882
YJR141W	0	0	0.0203139427516159
YOL064C	0	0	0.0202952029520295
YPL139C	0	0	0.0202764976958525
YNL106C	0	0	0.0202578268876611
YDR235W	0	0	0.0202391904323827
YAL062W	0	0	0.0202205882352941
YBR128C	0	0	0.0202020202020202
YAR031W	0	0	0.0201834862385321
YIL071C	0	0	0.0201649862511457
YDR160W	0	0	0.0201465201465201
YAR014C	0	0	0.020128087831656
YDL149W	0	0	0.020109689213894
YPL249C	0	0	0.0200913242009132
YHL024W	0	0	0.0200729927007299
YLR242C	0	0	0.0200546946216955
YKR090W	0	0	0.0200364298724954
YGL207W	0	0	0.0200181983621474
YBR182C	0	0	0.02
YBL006C	0	0	0.0199818346957312
YOR242C	0	0	0.0199637023593466
YAL067C	0	0	0.0199456029011786
YFR005C	0	0	0.0199275362318841
YNL216W	0	0	0.0199095022624434
YNL277W	0	0	0.0198915009041591
YDL117W	0	0	0.019873532068654
YJR092W	0	0	0.01985559566787
YMR277W	0	0	0.0198376916140667
YDR520C	0	1	0.0198376916140667
YIL126W	0	0	0.0198198198198198
YAR033W	0	0	0.0198019801980198
YHR004C	0	0	0.0197841726618705
YPL119C	0	0	0.0197663971248877
YAL059W	0	0	0.0197486535008977
YDL028C	0	0	0.0197309417040359
YLR102C	0	0	0.0197132616487455
YBL061C	0	0	0.0196956132497762
YJL036W	0	0	0.0196779964221825
YGL190C	0	0	0.0196604110813226
YDR532C	0	0	0.0196428571428571
YAR029W	0	1	0.0196428571428571
YMR306W	0	0	0.0196253345227475
YKR008W	0	0	0.0196078431372549
YNL103W	0	0	0.0195903829029386
YCL068C	0	1	0.0195903829029386
YMR168C	0	0	0.0195729537366548
YNL148C	0	0	0.0195555555555556
YNL164C	0	0	0.019538188277087
YKL213C	0	0	0.0195208518189885
YLR148W	0	0	0.0195035460992908
YDR303C	0	0	0.0194862710363153
YOR112W	0	0	0.0194690265486726
YLR129W	0	0	0.0194518125552608
YNL257C	0	0	0.019434628975265
YML093W	0	0	0.0194174757281553
YAL060W	0	0	0.0194003527336861
YMR227C	0	0	0.0193832599118943
YNL278W	0	0	0.0193661971830986
YLR411W	0	0	0.019349164467898
YFR002W	0	0	0.0193321616871705
YDL098C	0	0	0.019315188762072
YKL116C	0	0	0.0192982456140351
YDR480W	0	0	0.0192813321647677
YBR176W	0	0	0.0192644483362522
YLR190W	0	0	0.0192475940507437
YBL002W	0	0	0.0192307692307692
YML124C	0	0	0.0192139737991266
YDR379W	0	0	0.0191972076788831
YGR042W	0	0	0.019180470793374
YOR032C	0	0	0.0191637630662021
YIL115C	0	0	0.0191470844212359
YNL054W	0	0	0.0191304347826087
YBR030W	0	0	0.0191138140747176
YJL085W	0	0	0.0190972222222222
YNL272C	0	0	0.0190806591500434
YGL144C	0	0	0.0190641247833622
YER161C	0	0	0.019047619047619
YDR423C	0	0	0.0190311418685121
YBL017C	0	0	0.0190146931719965
YMR066W	0	1	0.0190146931719965
YDL043C	0	0	0.0189982728842832
YDL247W	0	0	0.0189818809318378
YLL062C	0	0	0.0189655172413793
YBL036C	0	0	0.0189491817398794
YAR015W	0	0	0.0189328743545611
YCR018C	0	0	0.0189165950128977
YLL063C	0	0	0.0189003436426117
YCL066W	0	0	0.0188841201716738
YPL110C	0	0	0.0188679245283019
YOR171C	0	0	0.0188517566409597
YOR266W	0	0	0.0188356164383562
YGR213C	0	0	0.018819503849444
YGL060W	0	1	0.018819503849444
YBR257W	0	0	0.0188034188034188
YBL020W	0	0	0.0187873612297182
YGL233W	0	0	0.0187713310580205
YDL175C	0	0	0.0187553282182438
YPR048W	0	1	0.0187553282182438
YOR080W	0	0	0.0187393526405451
YDL176W	0	1	0.0187393526405451
YPL060W	0	0	0.0187234042553192
YBL016W	0	0	0.0187074829931973
YGL013C	0	0	0.0186915887850467
YEL064C	0	0	0.0186757215619694
YBL044W	0	1	0.0186757215619694
YAR071W	0	0	0.0186598812553011
YLR016C	0	0	0.0186440677966102
YOR107W	0	0	0.0186282811176969
YBR179C	0	0	0.0186125211505922
YBR044C	0	0	0.0185967878275571
YLR090W	0	0	0.0185810810810811
YBR161W	0	0	0.0185654008438819
YJL105W	0	1	0.0185654008438819
YER018C	0	0	0.0185497470489039
YAL049C	0	1	0.0185497470489039
YBL018C	0	0	0.0185341196293176
YOR363C	0	0	0.0185185185185185
YKL075C	0	0	0.0185029436501262
YAL046C	0	1	0.0185029436501262
YBR013C	0	1	0.0185029436501262
YMR207C	0	0	0.0184873949579832
YOR279C	0	0	0.0184718723761545
YBL022C	0	0	0.0184563758389262
YPL047W	0	0	0.0184409052808047
YLR211C	0	1	0.0184409052808047
YBL051C	0	0	0.0184254606365159
YBL003C	0	0	0.0184100418410042
YGL130W	0	0	0.0183946488294314
YLL056C	0	0	0.0183792815371763
YPR201W	0	0	0.0183639398998331
YGL243W	0	0	0.018348623853211
YNL204C	0	0	0.0183333333333333
YOL111C	0	0	0.0183180682764363
YBL026W	0	0	0.0183028286189684
YOL028C	0	0	0.0182876142975894
YDL005C	0	0	0.0182724252491694
YMR091C	0	0	0.0182572614107884
YGR003W	0	0	0.0182421227197347
YBR281C	0	0	0.0182270091135046
YDR080W	0	0	0.0182119205298013
YBL001C	0	0	0.0181968569065343
YER123W	0	0	0.0181818181818182
YHR152W	0	0	0.0181668042939719
YNR023W	0	0	0.0181518151815182
YPL147W	0	0	0.0181368507831822
YDR370C	0	1	0.0181368507831822
YJR119C	0	0	0.0181219110378913
YPL137C	0	0	0.0181069958847737
YDR332W	0	1	0.0181069958847737
YFL013C	0	0	0.0180921052631579
YBL075C	0	0	0.0180772391125719
YHL019C	0	0	0.0180623973727422
YNL232W	0	0	0.0180475799835931
YPL122C	0	0	0.0180327868852459
YDR300C	0	0	0.018018018018018
YOR275C	0	0	0.0180032733224223
YAL061W	0	1	0.0180032733224223
YBL032W	0	0	0.017988552739166
YER021W	0	0	0.0179738562091503
YJL168C	0	0	0.0179591836734694
YPL152W	0	0	0.0179445350734095
YDR255C	0	0	0.0179299103504482
YNL260C	0	1	0.0179299103504482
YDR457W	0	0	0.0179153094462541
YKL015W	0	0	0.0179007323026851
YNL325C	0	0	0.0178861788617886
YFL033C	0	0	0.0178716490658002
YNR063W	0	1	0.0178716490658002
YML071C	0	0	0.0178571428571429
YFR038W	0	1	0.0178571428571429
YDL065C	0	0	0.0178426601784266
YEL056W	0	0	0.0178282009724473
YAR028W	0	1	0.0178282009724473
YDR389W	0	0	0.0178137651821862
YGL229C	0	0	0.0177993527508091
YBR289W	0	0	0.0177849636216653
YBL015W	0	0	0.0177705977382876
YHR176W	0	0	0.0177562550443906
YBL033C	0	0	0.017741935483871
YPR180W	0	0	0.0177276390008058
YDR291W	0	1	0.0177276390008058
YER059W	0	0	0.0177133655394525
YMR159C	0	0	0.0176991150442478
YLR438W	0	0	0.0176848874598071
YBR228W	0	0	0.0176706827309237
YHR075C	0	0	0.0176565008025682
YAR020C	0	1	0.0176565008025682
YHR061C	0	0	0.0176423416198877
YNR009W	0	0	0.0176282051282051
YJR120W	0	0	0.0176140912730184
YDL064W	0	0	0.0176
YLR435W	0	0	0.017585931254996
YLR045C	0	0	0.0175718849840256
YIL063C	0	0	0.0175578611332801
YBL024W	0	0	0.0175438596491228
YLR213C	0	0	0.0175298804780877
YDL193W	0	0	0.017515923566879
YBR041W	0	0	0.0175019888623707
YDR514C	0	1	0.0175019888623707
YCR016W	0	0	0.0174880763116057
YJR046W	0	0	0.0174741858617951
YBL040C	0	0	0.0174603174603175
YLL049W	0	1	0.0174603174603175
YPR025C	0	0	0.0174464710547185
YGR237C	0	1	0.0174464710547185
YCR063W	0	0	0.01743264659271
YLR054C	0	0	0.0174188440221694
YLR059C	0	0	0.0174050632911392
YKR027W	0	0	0.0173913043478261
YLR266C	0	0	0.0173775671406003
YCR019W	0	0	0.0173638516179953
YLR289W	0	1	0.0173638516179953
YGR004W	0	0	0.0173501577287066
YKL037W	0	1	0.0173501577287066
YLL005C	0	0	0.0173364854215918
YER147C	0	0	0.0173228346456693
YDL190C	0	0	0.017309205350118
YBL028C	0	0	0.0172955974842767
YER170W	0	0	0.0172820109976434
YBR043C	0	0	0.0172684458398744
YOR358W	0	0	0.0172549019607843
YFR048W	0	0	0.0172413793103448
YBL058W	0	0	0.0172278778386844
YJL056C	0	0	0.0172143974960876
YHR030C	0	0	0.0172009382329945
YAR027W	0	1	0.0172009382329945
YOR360C	0	0	0.0171875
YBL043W	0	0	0.0171740827478532
YBL029W	0	1	0.0171740827478532
YOL023W	0	0	0.0171606864274571
YDR479C	0	0	0.0171473109898675
YNL020C	0	0	0.0171339563862928
YCR015C	0	1	0.0171339563862928
YLR430W	0	0	0.0171206225680934
YMR219W	0	0	0.0171073094867807
YOR353C	0	0	0.0170940170940171
YGL250W	0	1	0.0170940170940171
YOL100W	0	0	0.0170807453416149
YKR022C	0	0	0.0170674941815361
YGR135W	0	0	0.0170542635658915
YBR192W	0	0	0.0170410534469404
YBR058C	0	0	0.0170278637770898
YJR097W	0	0	0.017014694508894
YNL025C	0	0	0.0170015455950541
YMR163C	0	0	0.016988416988417
YBR091C	0	0	0.0169753086419753
YAR068W	0	1	0.0169753086419753
YNL155W	0	1	0.0169753086419753
YMR068W	0	0	0.0169622205088666
YJR055W	0	0	0.0169491525423729
YGL110C	0	1	0.0169491525423729
YBR066C	0	0	0.0169361046959199
YOR023C	0	0	0.0169230769230769
YNL245C	0	0	0.0169100691775557
YBR165W	0	0	0.0168970814132104
YPL082C	0	0	0.0168841135840368
YBL055C	0	0	0.0168711656441718
YDR221W	0	0	0.0168582375478927
YLR360W	0	0	0.0168453292496172
YKL074C	0	0	0.0168324407039021
YBR202W	0	0	0.0168195718654434
YKL088W	0	0	0.0168067226890756
YML011C	0	0	0.016793893129771
YDL200C	0	0	0.0167810831426392
YDL141W	0	0	0.0167682926829268
YPL183C	0	1	0.0167682926829268
YLL006W	0	0	0.0167555217060168
YBL054W	0	0	0.0167427701674277
YBL041W	0	0	0.0167300380228137
YCR107W	0	0	0.0167173252279635
YGR010W	0	0	0.0167046317388003
YBL069W	0	0	0.0166919575113809
YBL030C	0	0	0.0166793025018954
YBL050W	0	0	0.0166666666666667
YLR144C	0	0	0.0166540499621499
YBL067C	0	1	0.0166540499621499
YOR313C	0	0	0.0166414523449319
YOR087W	0	0	0.0166288737717309
YEL066W	0	0	0.0166163141993958
YLR079W	0	0	0.0166037735849057
YOR290C	0	0	0.0165912518853695
YPL100W	0	0	0.0165787490580256
YKL173W	0	0	0.016566265060241
YJL073W	0	0	0.0165537998495109
YHR040W	0	0	0.0165413533834586
YHR047C	0	0	0.0165289256198347
YKR010C	0	0	0.0165165165165165
YML014W	0	0	0.0165041260315079
YDR540C	0	1	0.0165041260315079
YEL053C	0	0	0.0164917541229385
YPR104C	0	0	0.0164794007490637
YPL049C	0	0	0.0164670658682635
YLL004W	0	0	0.0164547494390426
YDR176W	0	0	0.0164424514200299
YPL175W	0	0	0.0164301717699776
YBR001C	0	0	0.0164179104477612
YDR463W	0	0	0.0164056674123788
YGL211W	0	0	0.0163934426229508
YBL078C	0	0	0.0163812360387193
YDR054C	0	0	0.0163690476190476
YGL071W	0	0	0.0163568773234201
YJL197W	0	1	0.0163568773234201
YJR056C	0	1	0.0163568773234201
YOR018W	0	0	0.0163447251114413
YPR169W	0	0	0.0163325909428359
YJL095W	0	0	0.0163204747774481
YJL058C	0	0	0.0163083765752409
YPL144W	0	0	0.0162962962962963
YBL042C	0	0	0.0162842339008142
YBL101C	0	0	0.0162721893491124
YDR126W	0	0	0.016260162601626
YHR034C	0	0	0.0162481536189069
YDR174W	0	0	0.0162361623616236
YBL082C	0	0	0.0162241887905605
YNR019W	0	0	0.0162122328666175
YDR394W	0	0	0.01620029455081
YDR259C	0	0	0.0161883738042678
YBL086C	0	1	0.0161883738042678
YHR111W	0	0	0.0161764705882353
YNL256W	0	0	0.0161645848640705
YGL116W	0	0	0.0161527165932452
YPL219W	0	0	0.0161408657373441
YBL039C	0	0	0.0161290322580645
YOL113W	0	0	0.0161172161172161
YBR198C	0	0	0.0161054172767204
YNL166C	0	0	0.0160936356986101
YBR200W	0	0	0.0160818713450292
YBL045C	0	0	0.0160701241782323
YBR063C	0	1	0.0160701241782323
YOL032W	0	0	0.0160583941605839
YBR203W	0	0	0.0160466812545587
YGR217W	0	0	0.0160349854227405
YFL024C	0	0	0.0160233066278223
YNR038W	0	0	0.0160116448326055
YIL036W	0	0	0.016
YJR130C	0	0	0.0159883720930233
YBL064C	0	0	0.0159767610748003
YIR017C	0	0	0.0159651669085631
YBL066C	0	1	0.0159651669085631
YDR312W	0	0	0.0159535895576505
YBL090W	0	0	0.0159420289855072
YGL045W	0	0	0.0159304851556843
YKL050C	0	1	0.0159304851556843
YPR023C	0	0	0.0159189580318379
YHR008C	0	0	0.0159074475777296
YCR038C	0	0	0.0158959537572254
YBR059C	0	0	0.015884476534296
YNL022C	0	0	0.0158730158730159
YOR304W	0	0	0.0158615717375631
YIL110W	0	0	0.015850144092219
YBL098W	0	0	0.0158387329013679
YCL055W	0	0	0.0158273381294964
YBR216C	0	0	0.0158159597411934
YOR244W	0	0	0.0158045977011494
YFL007W	0	0	0.0157932519741565
YBL049W	0	1	0.0157932519741565
YFR009W	0	0	0.0157819225251076
YER068W	0	0	0.0157706093189964
YBR170C	0	0	0.0157593123209169
YOL054W	0	0	0.015748031496063
YER151C	0	0	0.0157367668097282
YGL148W	0	0	0.0157255182273052
YKL220C	0	0	0.0157142857142857
YDL047W	0	0	0.0157030692362598
YLR005W	0	0	0.0156918687589158
YMR182C	0	0	0.0156806842480399
YJL204C	0	0	0.0156695156695157
YDL112W	0	0	0.0156583629893238
YIR033W	0	0	0.015647226173542
YLR011W	0	0	0.015636105188344
YGR170W	0	0	0.015625
YKL053C-A	0	0	0.0156139105748758
YOR330C	0	0	0.0156028368794326
YDR071C	0	0	0.0155917788802268
YDL106C	0	0	0.0155807365439093
YBR017C	0	0	0.0155697098372258
YDL093W	0	0	0.0155586987270156
YDR422C	0	0	0.015547703180212
YBR033W	0	1	0.015547703180212
YMR021C	0	0	0.0155367231638418
YBR015C	0	0	0.0155257586450247
YER046W	0	0	0.0155148095909732
YNL275W	0	0	0.0155038759689922
YGL184C	0	0	0.0154929577464789
YML082W	0	0	0.0154820548909219
YDR140W	0	0	0.0154711673699015
YBL093C	0	0	0.0154602951510892
YPL115C	0	0	0.0154494382022472
YBL038W	0	0	0.0154385964912281
YHR194W	0	0	0.0154277699859748
YHR041C	0	0	0.01541695865452
YOL114C	0	1	0.01541695865452
YEL012W	0	0	0.015406162464986
YMR153W	0	0	0.0153953813855843
YLR095C	0	0	0.0153846153846154
YDR466W	0	0	0.0153738644304682
YBR130C	0	0	0.0153631284916201
YER157W	0	0	0.0153524075366364
YGR281W	0	0	0.0153417015341702
YGR071C	0	1	0.0153417015341702
YBL068W	0	0	0.0153310104529617
YGL197W	0	0	0.0153203342618384
YDL033C	0	0	0.0153096729297147
YGR113W	0	0	0.0152990264255911
YDL170W	0	0	0.0152883947185546
YPL228W	0	0	0.0152777777777778
YOR179C	0	0	0.0152671755725191
YJR098C	0	1	0.0152671755725191
YBR006W	0	0	0.0152565880721221
YGR272C	0	0	0.0152460152460152
YBR112C	0	0	0.0152354570637119
YFR032C	0	1	0.0152354570637119
YBR022W	0	0	0.0152249134948097
YKR079C	0	0	0.0152143845089903
YPL213W	0	0	0.0152038700760194
YIR010W	0	0	0.0151933701657459
YBR140C	0	0	0.0151828847481021
YNL059C	0	0	0.0151724137931034
YER169W	0	0	0.0151619572708477
YBL091C	0	0	0.0151515151515152
YER008C	0	0	0.0151410874053682
YNL292W	0	0	0.015130674002751
YBL059W	0	1	0.015130674002751
YOR140W	0	0	0.0151202749140893
YCL027W	0	0	0.0151098901098901
YBR003W	0	0	0.0150995195607412
YBR080C	0	0	0.0150891632373114
YOR035C	0	0	0.0150788211103496
YBR023C	0	0	0.0150684931506849
YGL172W	0	0	0.0150581793292266
YDR131C	0	0	0.0150478796169631
YHR043C	0	0	0.0150375939849624
YMR070W	0	0	0.0150273224043716
YML035C	0	0	0.0150170648464164
YER109C	0	0	0.0150068212824011
YGL005C	0	0	0.0149965916837082
YNL222W	0	0	0.0149863760217984
YLR071C	0	0	0.0149761742682097
YBR002C	0	0	0.0149659863945578
YIL168W	0	0	0.0149558123725357
YBL027W	0	0	0.014945652173913
YKR041W	0	1	0.014945652173913
YLR031W	0	1	0.014945652173913
YGL161C	0	0	0.0149355057705363
YBR229C	0	0	0.0149253731343284
YPR174C	0	1	0.0149253731343284
YFL001W	0	0	0.0149152542372881
YBR082C	0	0	0.0149051490514905
YBR083W	0	0	0.014895057549086
YOR138C	0	0	0.0148849797023004
YKL124W	0	0	0.0148749154834348
YFR034C	0	0	0.0148648648648649
YBR148W	0	1	0.0148648648648649
YER011W	0	0	0.0148548278190412
YJL059W	0	0	0.0148448043184885
YBL102W	0	0	0.0148347943358058
YDR111C	0	1	0.0148347943358058
YBR004C	0	0	0.0148247978436658
YBR050C	0	0	0.0148148148148148
YDL231C	0	0	0.0148048452220727
YKL110C	0	0	0.0147948890383322
YOR089C	0	0	0.0147849462365591
YDL240W	0	0	0.0147750167897918
YML113W	0	0	0.0147651006711409
YJR022W	0	0	0.0147551978537894
YPR186C	0	0	0.014745308310992
YMR304W	0	0	0.014735432016075
YML006C	0	0	0.0147255689424364
YBR024W	0	0	0.0147157190635452
YHR129C	0	0	0.0147058823529412
YOR190W	0	0	0.0146960587842351
YIL014W	0	0	0.0146862483311081
YNL330C	0	0	0.0146764509673115
YER032W	0	0	0.0146666666666667
YDR208W	0	0	0.0146568954030646
YLR445W	0	1	0.0146568954030646
YOR260W	0	0	0.014647137150466
YKR063C	0	0	0.0146373918829009
YJL110C	0	0	0.0146276595744681
YNL313C	0	0	0.0146179401993355
YOR160W	0	0	0.0146082337317397
YMR026C	0	0	0.0145985401459854
YLR278C	0	1	0.0145985401459854
YBR016W	0	0	0.0145888594164456
YNL123W	0	0	0.0145791915175613
YBR042C	0	0	0.0145695364238411
YBR037C	0	0	0.014559894109861
YBR279W	0	0	0.0145502645502645
YDL129W	0	1	0.0145502645502645
YJR127C	0	0	0.0145406477197621
YCR095C	0	1	0.0145406477197621
YDR021W	0	0	0.0145310435931308
YCR082W	0	0	0.0145214521452145
YJL050W	0	0	0.0145118733509235
YMR307W	0	0	0.014502307185234
YBR213W	0	0	0.0144927536231884
YLR119W	0	0	0.0144832126398947
YHR082C	0	0	0.0144736842105263
YOR233W	0	0	0.0144641683103222
YCR091W	0	0	0.0144546649145861
YDL040C	0	0	0.0144451739986868
YBR005W	0	0	0.0144356955380577
YBL057C	0	0	0.0144262295081967
YBR288C	0	0	0.0144167758846658
YBR072W	0	0	0.014407334643091
YGR274C	0	0	0.0143979057591623
YIL017C	0	0	0.0143884892086331
YBR010W	0	0	0.0143790849673203
YLR270W	0	0	0.0143696930111039
YML097C	0	0	0.0143603133159269
YDR155C	0	0	0.0143509458577952
YBR009C	0	0	0.0143415906127771
YDL167C	0	0	0.0143322475570033
YGR205W	0	1	0.0143322475570033
YMR164C	0	0	0.0143229166666667
YGL067W	0	0	0.0143135979180221
YBR021W	0	0	0.0143042912873862
YOR111W	0	1	0.0143042912873862
YFL031W	0	0	0.0142949967511371
YDR089W	0	0	0.0142857142857143
YKR103W	0	0	0.0142764438676184
YBL099W	0	0	0.0142671854734112
YBR077C	0	0	0.0142579390797148
YJL088W	0	0	0.0142487046632124
YFR001W	0	0	0.0142394822006473
YPL069C	0	0	0.0142302716688228
YBL089W	0	0	0.0142210730446025
YPR107C	0	0	0.0142118863049096
YLR018C	0	0	0.0142027114267269
YDR330W	0	0	0.0141935483870968
YBR115C	0	0	0.0141843971631206
YIL008W	0	0	0.0141752577319588
YMR089C	0	0	0.0141661300708307
YLR449W	0	0	0.0141570141570142
YBR038W	0	0	0.0141479099678457
YCL064C	0	0	0.0141388174807198
YHR171W	0	0	0.0141297366730893
YBR194W	0	1	0.0141297366730893
YDL238C	0	0	0.0141206675224647
YBR047W	0	1	0.0141206675224647
YBR029C	0	0	0.0141116100064144
YNR015W	0	0	0.0141025641025641
YKL188C	0	0	0.0140935297885971
YGL203C	0	0	0.0140845070422535
YKR062W	0	0	0.0140754958413308
YDR351W	0	0	0.0140664961636829
YPR162C	0	0	0.0140575079872204
YCR042C	0	0	0.0140485312899106
YJR145C	0	0	0.0140395660497766
YGR013W	0	0	0.014030612244898
YBR211C	0	0	0.0140216698534098
YMR065W	0	0	0.0140127388535032
YOL095C	0	0	0.0140038192234246
YOL001W	0	0	0.0139949109414758
YKR060W	0	0	0.013986013986014
YDR399W	0	0	0.0139771283354511
YOL125W	0	0	0.013968253968254
YGR048W	0	0	0.0139593908629442
YMR125W	0	0	0.0139505389980977
YDL069C	0	0	0.0139416983523447
YDR371W	0	1	0.0139416983523447
YLR231C	0	0	0.0139328689043699
YOL045W	0	0	0.0139240506329114
YOL131W	0	1	0.0139240506329114
YCR047C	0	0	0.0139152435167615
YMR278W	0	1	0.0139152435167615
YDR288W	0	0	0.0139064475347661
YLL038C	0	0	0.0138976626658244
YHR036W	0	0	0.0138888888888889
YOL059W	0	0	0.0138801261829653
YPR056W	0	0	0.0138713745271122
YDL184C	0	0	0.0138626339004411
YBR110W	0	0	0.0138539042821159
YOR163W	0	0	0.0138451856513531
YGL021W	0	0	0.0138364779874214
YGR229C	0	0	0.0138277812696417
YBR011C	0	0	0.0138190954773869
YIL156W	0	0	0.0138104205900816
YGR171C	0	0	0.013801756587202
YBR167C	0	0	0.0137931034482759
YBR153W	0	0	0.0137844611528822
YBL076C	0	0	0.0137758296806512
YNL139C	0	0	0.0137672090112641
YDR530C	0	0	0.0137585991244528
YLR254C	0	0	0.01375
YNL084C	0	0	0.0137414116177389
YJR025C	0	0	0.0137328339575531
YMR132C	0	1	0.0137328339575531
YBR026C	0	0	0.0137242669993762
YFL044C	0	0	0.013715710723192
YIL092W	0	1	0.013715710723192
YGL125W	0	0	0.0137071651090343
YMR129W	0	0	0.0136986301369863
YNR039C	0	0	0.0136901057871811
YML114C	0	0	0.013681592039801
YBL081W	0	1	0.013681592039801
YLR212C	0	0	0.0136730888750777
YDR276C	0	0	0.0136645962732919
YIL119C	0	0	0.0136561142147734
YIL040W	0	0	0.0136476426799007
YLR226W	0	0	0.0136391816491011
YDR051C	0	1	0.0136391816491011
YFL002C	0	0	0.0136307311028501
YLR117C	0	0	0.0136222910216718
YKR034W	0	0	0.0136138613861386
YER178W	0	0	0.0136054421768707
YDL215C	0	0	0.0135970333745365
YGR007W	0	0	0.0135886349598518
YIL153W	0	0	0.0135802469135802
YOL031C	0	0	0.013571869216533
YLR143W	0	1	0.013571869216533
YLR306W	0	0	0.0135635018495684
YBR069C	0	0	0.0135551447935921
YBR132C	0	0	0.0135467980295567
YCR009C	0	0	0.0135384615384615
YCL008C	0	0	0.013530135301353
YGL223C	0	0	0.0135218192993239
YMR138W	0	0	0.0135135135135135
YMR013C	0	0	0.0135052179251074
YBR035C	0	0	0.0134969325153374
YOR211C	0	0	0.0134886572654813
YBR125C	0	1	0.0134886572654813
YLL039C	0	0	0.0134803921568627
YPL212C	0	0	0.0134721371708512
YBL072C	0	0	0.0134638922888617
YLR271W	0	1	0.0134638922888617
YNR034W	0	0	0.0134556574923547
YBR086C	0	0	0.0134474327628362
YOR040W	0	0	0.0134392180818571
YJR060W	0	0	0.0134310134310134
YIR021W	0	0	0.0134228187919463
YDL090C	0	0	0.0134146341463415
YKR096W	0	1	0.0134146341463415
YDR372C	0	0	0.0134064594759293
YPR111W	0	0	0.0133982947624848
YER093C	0	0	0.0133901399878271
YCR090C	0	1	0.0133901399878271
YML079W	0	1	0.0133901399878271
YDR361C	0	0	0.01338199513382
YCL032W	0	0	0.0133738601823708
YDR464W	0	0	0.0133657351154313
YER079W	0	1	0.0133657351154313
YDR168W	0	0	0.013357619914997
YDL205C	0	0	0.0133495145631068
YBR245C	0	0	0.0133414190418435
YLR268W	0	0	0.0133333333333333
YGL237C	0	0	0.0133252574197456
YFL028C	0	0	0.013317191283293
YHR155W	0	1	0.013317191283293
YBR135W	0	0	0.0133091349062311
YHR137W	0	0	0.0133010882708585
YER034W	0	1	0.0133010882708585
YNL316C	0	0	0.0132930513595166
YFR004W	0	0	0.0132850241545894
YPR152C	0	1	0.0132850241545894
YIR018W	0	0	0.0132770066385033
YGL070C	0	0	0.0132689987937274
YJL061W	0	0	0.0132610006027728
YBL095W	0	1	0.0132610006027728
YNR041C	0	0	0.0132530120481928
YOR243C	0	0	0.0132450331125828
YPL077C	0	1	0.0132450331125828
YDR161W	0	0	0.01323706377858
YGR111W	0	0	0.0132291040288635
YOR229W	0	0	0.0132211538461538
YLR401C	0	0	0.0132132132132132
YER054C	0	0	0.0132052821128451
YNL119W	0	0	0.0131973605278944
YCR021C	0	0	0.013189448441247
YNL141W	0	0	0.0131815458358298
YCR040W	0	0	0.0131736526946108
YBR061C	0	0	0.0131657690005984
YER148W	0	0	0.0131578947368421
YBR036C	0	0	0.0131500298864316
YNL001W	0	0	0.013142174432497
YBL107C	0	1	0.013142174432497
YJL089W	0	0	0.013134328358209
YHL028W	0	0	0.013126491646778
YBR039W	0	0	0.013118664281455
YDR043C	0	0	0.0131108462455304
YBR193C	0	0	0.0131030375223347
YNL227C	0	0	0.0130952380952381
YIL130W	0	1	0.0130952380952381
YDR272W	0	0	0.0130874479476502
YPL146C	0	0	0.0130796670630202
YBR264C	0	0	0.0130718954248366
YJL181W	0	1	0.0130718954248366
YCR075C	0	0	0.0130641330166271
YBL087C	0	0	0.0130563798219585
YER155C	0	0	0.0130486358244365
YLR327C	0	1	0.0130486358244365
YNL221C	0	0	0.013040901007706
YER139C	0	1	0.013040901007706
YGR233C	0	0	0.0130331753554502
YLR092W	0	0	0.0130254588513914
YML115C	0	0	0.0130177514792899
YHR104W	0	0	0.013010053222945
YCR097W	0	0	0.0130023640661939
YBR034C	0	0	0.012994683992912
YGR186W	0	0	0.012987012987013
YBR028C	0	1	0.012987012987013
YNL199C	0	0	0.0129793510324484
YDR132C	0	1	0.0129793510324484
YOR180C	0	0	0.0129716981132075
YLR350W	0	0	0.0129640542133176
YML064C	0	0	0.0129564193168433
YPL070W	0	0	0.012948793407887
YGR129W	0	0	0.0129411764705882
YMR004W	0	0	0.012933568489124
YGL220W	0	1	0.012933568489124
YGL162W	0	0	0.0129259694477086
YNL314W	0	0	0.0129183793305931
YCL031C	0	0	0.0129107981220657
YML022W	0	0	0.0129032258064516
YDL073W	0	1	0.0129032258064516
YNL042W	0	0	0.0128956623681125
YOR338W	0	0	0.012888107791447
YHR201C	0	0	0.0128805620608899
YEL018W	0	0	0.0128730251609128
YBL092W	0	0	0.0128654970760234
YER075C	0	0	0.0128579777907656
YLR002C	0	0	0.0128504672897196
YER187W	0	1	0.0128504672897196
YDR145W	0	0	0.0128429655575015
YKR038C	0	0	0.0128354725787631
YMR036C	0	0	0.0128279883381924
YDR135C	0	0	0.0128205128205128
YKL215C	0	1	0.0128205128205128
YOL024W	0	1	0.0128205128205128
YBR084W	0	0	0.0128130460104834
YPR127W	0	1	0.0128130460104834
YBR175W	0	0	0.0128055878928987
YDR158W	0	0	0.0127981384525887
YBR295W	0	0	0.0127906976744186
YDR320C	0	0	0.0127832655432888
YLR107W	0	0	0.0127758420441347
YLR132C	0	0	0.0127684271619269
YJR069C	0	0	0.0127610208816705
YDL036C	0	0	0.0127536231884058
YOR289W	0	1	0.0127536231884058
YDR017C	0	0	0.0127462340672074
YDL147W	0	0	0.0127388535031847
YHL044W	0	1	0.0127388535031847
YCR067C	0	0	0.0127314814814815
YLR316C	0	0	0.0127241179872759
YMR030W	0	0	0.0127167630057803
YDR391C	0	1	0.0127167630057803
YDR229W	0	0	0.0127094165222415
YML106W	0	0	0.01270207852194
YHR127W	0	1	0.01270207852194
YHR046C	0	0	0.0126947489901904
YGR037C	0	0	0.0126874279123414
YLR454W	0	1	0.0126874279123414
YKL005C	0	0	0.0126801152737752
YGR158C	0	0	0.0126728110599078
YOR381W	0	0	0.0126655152561888
YNL036W	0	0	0.0126582278481013
YKL067W	0	0	0.0126509488211616
YDR219C	0	0	0.0126436781609195
YCR036W	0	0	0.0126364158529581
YIL064W	0	0	0.0126291618828932
YOR044W	0	1	0.0126291618828932
YOR064C	0	0	0.0126219162363741
YCR093W	0	0	0.0126146788990826
YKL082C	0	0	0.0126074498567335
YBR085W	0	0	0.0126002290950745
YOL135C	0	0	0.0125930165998855
YDR354W	0	0	0.0125858123569794
YBR244W	0	0	0.0125786163522013
YIL122W	0	0	0.0125714285714286
YMR152W	0	0	0.0125642490005711
YBR155W	0	0	0.0125570776255708
YBR133C	0	0	0.0125499144324016
YLR017W	0	0	0.0125427594070696
YBR236C	0	0	0.0125356125356125
YDL207W	0	0	0.0125284738041002
YHR097C	0	1	0.0125284738041002
YBR048W	0	0	0.012521343198634
YMR258C	0	1	0.012521343198634
YCR089W	0	0	0.012514220705347
YOR062C	0	1	0.012514220705347
YNR032W	0	0	0.0125071063104036
YER062C	0	0	0.0125
YER029C	0	0	0.0124929017603634
YDR189W	0	0	0.0124858115777526
YNL016W	0	0	0.0124787294384572
YLR363C	0	0	0.0124716553287982
YKL125W	0	0	0.0124645892351275
YBR068C	0	0	0.0124575311438279
YPL165C	0	1	0.0124575311438279
YGL143C	0	0	0.012450481041313
YNL035C	0	1	0.012450481041313
YCR033W	0	0	0.0124434389140271
YJL162C	0	1	0.0124434389140271
YLR440C	0	0	0.0124364047484454
YOL094C	0	0	0.0124293785310734
YJL082W	0	1	0.0124293785310734
YLR139C	0	0	0.0124223602484472
YBR067C	0	0	0.0124153498871332
YIL033C	0	0	0.0124083474337281
YBR117C	0	0	0.0124013528748591
YOR245C	0	0	0.0123943661971831
YBR145W	0	0	0.0123873873873874
YDR022C	0	0	0.0123804164321891
YOR148C	0	0	0.0123734533183352
YOR298W	0	0	0.0123664980326026
YEL023C	0	1	0.0123664980326026
YGR251W	0	0	0.0123595505617978
YOR261C	0	0	0.0123526108927569
YIL089W	0	1	0.0123526108927569
YIR031C	0	0	0.0123456790123457
[truncated: 3,790 more rows]
