# Supplementary material for: Computationally Driven, Quantitative Experiments Discover Genes Required for Mitochondrial Biogenesis
Source: PLoS Genet. 2009 Mar 20;5(3):e1000407. doi: 10.1371/journal.pgen.1000407 (PMC2648979; doi:10.1371/journal.pgen.1000407)
Supplement: Dataset S2 — Top 100 novel ensemble predictions for additional yeast biological processes. A zip file containing 387 tab-delimited text files of the ensemble predictions for the indicated Gene Ontology Biological Process Term. (21.70 MB GZ) [file pgen.1000407.s013.gz › GO_0006312.txt]

ORF	AnnotatedToTerm?	Uncharacterized_04152007?	Precision
YMR190C	1	0	1.0
YER095W	1	0	1.0
YNL339C	1	0	1.0
YGR296W	1	0	1.0
YLR467W	1	0	1.0
YER190W	1	0	1.0
YLR466W	1	0	1.0
YDR545W	1	0	1.0
YPL283C	1	0	1.0
YLR234W	0	0	0.9
YJL115W	0	0	0.823529411764706
YCL061C	0	0	0.823529411764706
YPL022W	1	0	0.823529411764706
YML032C	1	0	0.823529411764706
YNL250W	1	0	0.823529411764706
YOL090W	1	0	0.823529411764706
YGL163C	1	0	0.823529411764706
YLR032W	0	0	0.777777777777778
YPR018W	0	0	0.736842105263158
YPL153C	0	0	0.7
YMR224C	0	0	0.666666666666667
YOR033C	0	0	0.652173913043478
YAR007C	1	0	0.652173913043478
YDL101C	0	0	0.625
YPR135W	0	0	0.615384615384615
YBR073W	1	0	0.615384615384615
YOR144C	0	0	0.592592592592593
YNL082W	0	0	0.571428571428571
YDR097C	0	0	0.551724137931034
YKL113C	0	0	0.548387096774194
YCR092C	1	0	0.548387096774194
YBR098W	0	0	0.53125
YDR113C	0	0	0.515151515151515
YER173W	0	0	0.5
YML102W	0	0	0.485714285714286
YNL273W	0	0	0.472222222222222
YDL164C	0	0	0.459459459459459
YNL312W	0	0	0.45
YDR217C	0	0	0.45
YBR136W	1	0	0.45
YML061C	0	0	0.439024390243902
YJL092W	0	0	0.428571428571429
YMR179W	0	0	0.418604651162791
YGR221C	0	0	0.41304347826087
YDR386W	0	0	0.41304347826087
YMR167W	1	0	0.41304347826087
YLL022C	0	0	0.404255319148936
YOL017W	0	0	0.395833333333333
YDR207C	0	0	0.392156862745098
YJL225C	0	1	0.392156862745098
YFL068W	0	1	0.392156862745098
YPR204W	0	1	0.392156862745098
YIL177C	0	1	0.392156862745098
YLR464W	0	1	0.392156862745098
YML109W	0	0	0.392156862745098
YDR004W	1	0	0.392156862745098
YDL102W	0	0	0.384615384615385
YBL112C	0	1	0.384615384615385
YBL088C	0	0	0.379310344827586
YHL050C	0	1	0.379310344827586
YLL066C	0	1	0.379310344827586
YLL002W	0	0	0.379310344827586
YML133C	0	1	0.379310344827586
YMR078C	0	0	0.379310344827586
YDL059C	1	0	0.379310344827586
YFL067W	0	1	0.379310344827586
YPR203W	0	1	0.379310344827586
YMR284W	0	0	0.379310344827586
YEL077C	0	1	0.379310344827586
YFL065C	0	1	0.379310344827586
YLL067C	0	1	0.379310344827586
YBL113C	0	1	0.379310344827586
YHR218W	0	1	0.379310344827586
YLR462W	0	1	0.379310344827586
YHR219W	0	1	0.379310344827586
YEL076C	0	1	0.379310344827586
YBL111C	0	1	0.379310344827586
YDR076W	1	0	0.379310344827586
YER189W	0	1	0.379310344827586
YNL233W	0	0	0.372881355932203
YPR202W	0	1	0.372881355932203
YEL075C	0	1	0.372881355932203
YHR164C	0	0	0.366666666666667
YOR368W	0	0	0.360655737704918
YFL066C	0	1	0.360655737704918
YER016W	0	0	0.354838709677419
YFL064C	0	1	0.354838709677419
YHL049C	0	1	0.354838709677419
YNL243W	0	0	0.349206349206349
YPL024W	0	0	0.34375
YEL076C-A	0	1	0.34375
YCR066W	0	0	0.338461538461538
YFL008W	0	0	0.333333333333333
YOR191W	0	0	0.333333333333333
YJL074C	0	0	0.333333333333333
YOL006C	1	0	0.333333333333333
YPL124W	0	0	0.328571428571429
YJR043C	0	0	0.323943661971831
YMR076C	0	0	0.319444444444444
YHR031C	0	0	0.315068493150685
YLR383W	0	0	0.310810810810811
YML060W	0	0	0.306666666666667
YML058W	0	0	0.30379746835443
YMR176W	0	0	0.30379746835443
YDR501W	0	0	0.30379746835443
YNL088W	1	0	0.30379746835443
YDL013W	0	0	0.301204819277108
YDL157C	0	1	0.301204819277108
YHR154W	0	0	0.301204819277108
YIL026C	0	0	0.301204819277108
YAL029C	1	0	0.301204819277108
YDL220C	0	0	0.297619047619048
YDR138W	0	0	0.294117647058824
YER104W	0	0	0.290697674418605
YJL173C	0	0	0.28735632183908
YOL011W	0	0	0.284090909090909
YPL194W	0	0	0.280898876404494
YER070W	0	0	0.277777777777778
YGR270W	0	0	0.274725274725275
YEL063C	0	0	0.271739130434783
YJL187C	0	0	0.268817204301075
YIL132C	0	0	0.265957446808511
YPR120C	0	0	0.263157894736842
YML028W	0	0	0.260416666666667
YMR144W	0	1	0.260416666666667
YDR369C	0	0	0.257731958762887
YFR019W	0	0	0.255102040816327
YIR002C	0	0	0.252525252525253
YOR351C	0	0	0.25
YNL102W	0	0	0.247524752475248
YGR184C	0	0	0.245098039215686
YLR103C	0	0	0.242718446601942
YOR217W	0	0	0.240384615384615
YNL298W	0	0	0.238095238095238
YGL058W	0	0	0.235849056603774
YGL087C	0	0	0.233644859813084
YLR263W	0	0	0.231481481481481
YJL019W	0	0	0.229357798165138
YCR065W	0	0	0.227272727272727
YKR082W	0	0	0.225225225225225
YDL003W	0	0	0.223214285714286
YBL035C	0	0	0.221238938053097
YKL045W	0	0	0.219298245614035
YDR507C	0	0	0.217391304347826
YEL061C	0	0	0.21551724137931
YLR430W	0	0	0.213675213675214
YLR135W	0	0	0.211864406779661
YML049C	0	0	0.210084033613445
YKL057C	0	0	0.208333333333333
YPL208W	0	0	0.206611570247934
YHR014W	0	0	0.204918032786885
YKL101W	0	0	0.203252032520325
YBR088C	0	0	0.201612903225806
YER179W	0	0	0.2
YCL024W	0	0	0.198412698412698
YHR172W	0	0	0.196850393700787
YNL309W	0	0	0.1953125
YJR090C	0	0	0.193798449612403
YNL262W	0	0	0.192307692307692
YJR053W	0	0	0.190839694656489
YDR407C	0	0	0.189393939393939
YMR048W	0	0	0.18796992481203
YML069W	0	0	0.186567164179104
YDR080W	0	0	0.185185185185185
YOR326W	0	0	0.183823529411765
YPL255W	0	0	0.182481751824818
YPL020C	0	0	0.181159420289855
YLR313C	0	0	0.179856115107914
YDR150W	0	0	0.178571428571429
YGL093W	0	0	0.177304964539007
YGR188C	0	0	0.176056338028169
YPL256C	0	0	0.174825174825175
YDR499W	0	0	0.173611111111111
YJL047C	0	0	0.172413793103448
YPL008W	0	0	0.171232876712329
YPL164C	0	0	0.170068027210884
YDR078C	0	0	0.168918918918919
YBL007C	0	0	0.167785234899329
YOR290C	0	0	0.166666666666667
YOR114W	0	1	0.166666666666667
YOL004W	0	0	0.165562913907285
YLR055C	0	0	0.164473684210526
YPL082C	0	0	0.163398692810458
YML027W	0	0	0.162337662337662
YPL167C	0	0	0.161290322580645
YER142C	0	0	0.16025641025641
YDR285W	0	0	0.159235668789809
YHR119W	0	0	0.158227848101266
YHR023W	0	0	0.157232704402516
YGR032W	0	0	0.15625
YBL105C	0	0	0.15527950310559
YPR175W	0	0	0.154320987654321
YOR026W	0	0	0.153374233128834
YKL042W	0	0	0.152439024390244
YAL026C	0	0	0.151515151515152
YJL030W	0	0	0.150602409638554
YMR275C	0	0	0.15028901734104
YDR180W	0	0	0.15028901734104
YBL019W	0	0	0.15028901734104
YDL018C	0	0	0.15028901734104
YBR289W	0	0	0.15028901734104
YKL114C	0	0	0.15028901734104
YLR288C	1	0	0.15028901734104
YLR318W	0	0	0.149425287356322
YIL140W	0	0	0.148571428571429
YMR219W	0	0	0.147727272727273
YJL194W	0	0	0.146892655367232
YOR058C	0	0	0.146067415730337
YBL063W	0	0	0.145251396648045
YBL034C	0	0	0.144444444444444
YDR356W	0	0	0.143646408839779
YIL031W	0	0	0.143617021276596
YMR207C	0	0	0.143617021276596
YMR201C	0	0	0.143617021276596
YNL297C	0	0	0.143617021276596
YGR152C	0	0	0.143617021276596
YHL022C	0	0	0.143617021276596
YML095C	1	0	0.143617021276596
YCL016C	0	0	0.142857142857143
YHR149C	0	1	0.142857142857143
YKR030W	0	0	0.142105263157895
YDR488C	0	0	0.141361256544503
YOR151C	0	0	0.140625
YHR158C	0	0	0.139896373056995
YLR425W	0	0	0.139175257731959
YHL006C	0	0	0.138461538461538
YLR376C	0	0	0.137755102040816
YER116C	0	0	0.137055837563452
YOL045W	0	0	0.136363636363636
YHR166C	0	0	0.135678391959799
YDL154W	0	0	0.135
YDR409W	0	0	0.134328358208955
YJL158C	0	0	0.133663366336634
YIL123W	0	0	0.133004926108374
YHR118C	0	0	0.132352941176471
YOR074C	0	0	0.131707317073171
YBR223C	0	0	0.131067961165049
YLR233C	0	0	0.130434782608696
YBR060C	0	0	0.129807692307692
YGL207W	0	0	0.129186602870813
YOR304W	0	0	0.128571428571429
YDL017W	0	0	0.127962085308057
YLR183C	0	0	0.127358490566038
YBR070C	0	0	0.126760563380282
YGR238C	0	0	0.126168224299065
YBR231C	0	0	0.125581395348837
YJR035W	0	0	0.125
YGR014W	0	0	0.124423963133641
YPL163C	0	0	0.123853211009174
YMR199W	0	0	0.123287671232877
YOR124C	0	0	0.122727272727273
YMR137C	0	0	0.122171945701357
YJL059W	0	0	0.121621621621622
YGL150C	0	0	0.121076233183857
YAR008W	0	0	0.120535714285714
YJL090C	0	0	0.12
YLR176C	0	0	0.119469026548673
YDR310C	0	0	0.118942731277533
YNL278W	0	0	0.118421052631579
YLR398C	0	0	0.117903930131004
YLR086W	0	0	0.117391304347826
YGL086W	0	0	0.116883116883117
YER008C	0	0	0.116379310344828
YMR038C	0	0	0.11587982832618
YDR295C	0	0	0.115384615384615
YDL058W	0	0	0.114893617021277
YMR109W	0	0	0.114406779661017
YBR274W	0	0	0.113924050632911
YAL024C	0	0	0.113445378151261
YOL051W	0	0	0.112970711297071
YOL007C	0	1	0.112970711297071
YGR109C	0	0	0.1125
YBR245C	0	0	0.112033195020747
YER164W	0	0	0.111570247933884
YLR154C	0	0	0.111111111111111
YAR003W	0	0	0.110655737704918
YPL127C	0	0	0.110204081632653
YIL126W	0	0	0.109756097560976
YML065W	0	0	0.109311740890688
YBR081C	0	0	0.108870967741935
YOR005C	0	0	0.108433734939759
YKL108W	0	0	0.108
YBR102C	0	0	0.107569721115538
YJR006W	0	0	0.107407407407407
YML007W	0	0	0.107407407407407
YJR066W	0	0	0.107407407407407
YML021C	0	0	0.107407407407407
YGL194C	0	0	0.107407407407407
YDR069C	0	0	0.107407407407407
YNL126W	0	0	0.107407407407407
YML104C	0	0	0.107407407407407
YJR104C	0	0	0.107407407407407
YLR329W	0	0	0.107407407407407
YLR381W	0	0	0.107407407407407
YLR342W	0	0	0.107407407407407
YPL209C	0	0	0.107407407407407
YOR025W	0	0	0.107407407407407
YNL271C	1	0	0.107407407407407
YKR095W	0	0	0.107407407407407
YKR054C	0	0	0.107407407407407
YIL095W	0	0	0.107407407407407
YKL130C	1	0	0.107407407407407
YAL068C	0	0	0.107011070110701
YOR346W	0	0	0.106617647058824
YJR052W	0	0	0.106227106227106
YOR039W	0	0	0.105839416058394
YDR363W	0	0	0.105454545454545
YGL195W	0	0	0.105072463768116
YBR049C	0	0	0.104693140794224
YNL216W	0	0	0.10431654676259
YMR055C	0	0	0.103942652329749
YOL034W	0	0	0.103571428571429
YEL037C	0	0	0.103202846975089
YDR052C	0	0	0.102836879432624
YBR275C	0	0	0.102473498233216
YOR083W	0	0	0.102112676056338
YDR170C	0	0	0.101754385964912
YHR157W	0	0	0.101398601398601
YBR114W	0	0	0.101045296167247
YPR189W	0	0	0.100694444444444
YPL155C	0	0	0.100346020761246
YNL304W	0	0	0.100334448160535
YPL267W	0	0	0.100334448160535
YLR024C	0	0	0.100334448160535
YHR153C	0	0	0.100334448160535
YPR164W	0	0	0.100334448160535
YPR141C	0	0	0.100334448160535
YDL197C	0	0	0.100334448160535
YBR094W	0	1	0.100334448160535
YGL203C	0	0	0.100334448160535
YER111C	0	0	0.100334448160535
YBR130C	1	0	0.100334448160535
YNL218W	0	0	0.1
YBL046W	0	0	0.0996677740863787
YBR281C	0	0	0.0993377483443709
YOR336W	0	0	0.099009900990099
YHR134W	0	0	0.0986842105263158
YMR305C	0	0	0.0983606557377049
YIL144W	0	0	0.0980392156862745
YBL061C	0	0	0.0977198697068404
YFL007W	0	0	0.0974025974025974
YDR309C	0	0	0.0970873786407767
YOR010C	0	0	0.0967741935483871
YAL027W	0	1	0.0967741935483871
YBR059C	0	0	0.0964630225080386
YPR049C	0	0	0.0961538461538462
YHR191C	0	0	0.0958466453674121
YNL261W	0	0	0.0955414012738854
YIL002C	0	0	0.0952380952380952
YER172C	0	0	0.0949367088607595
YBR055C	0	0	0.0946372239747634
YJL073W	0	0	0.0943396226415094
YAL002W	0	0	0.0940438871473354
YBL023C	0	0	0.09375
YOR247W	0	0	0.0934579439252336
YMR001C	0	0	0.093167701863354
YFR027W	0	0	0.0928792569659443
YKR077W	0	1	0.0928792569659443
YOR112W	0	0	0.0925925925925926
YOR373W	0	0	0.0923076923076923
YPR119W	0	0	0.0920245398773006
YGL175C	0	0	0.0917431192660551
YBR103W	0	0	0.0914634146341463
YLR087C	0	0	0.0911854103343465
YML059C	0	0	0.0909090909090909
YLL021W	0	0	0.0906344410876133
YNL139C	0	0	0.0903614457831325
YDL093W	0	0	0.0900900900900901
YDR253C	0	0	0.0898203592814371
YHR107C	0	0	0.0895522388059701
YLR440C	0	0	0.0892857142857143
YGR098C	0	0	0.0890207715133531
YCR014C	0	0	0.0887573964497041
YDR335W	0	0	0.0884955752212389
YPL055C	0	0	0.0882352941176471
YNL008C	0	0	0.0879765395894428
YAL001C	0	0	0.087719298245614
YOL019W	0	1	0.087719298245614
YGL106W	0	0	0.0874635568513119
YKR010C	0	0	0.0872093023255814
YDL117W	0	0	0.0869565217391304
YGR189C	0	0	0.0867052023121387
YOL138C	0	0	0.0864553314121038
YHR077C	0	0	0.0862068965517241
YLL043W	0	0	0.0859598853868195
YPL174C	0	0	0.0857142857142857
YLR371W	0	0	0.0854700854700855
YKL185W	0	0	0.0852272727272727
YGL240W	0	0	0.084985835694051
YLR272C	0	0	0.0847457627118644
YJR057W	0	0	0.0845070422535211
YKR001C	0	0	0.0842696629213483
YKR013W	0	1	0.0842696629213483
YBR237W	0	0	0.0840336134453782
YAL034W-A	0	0	0.0837988826815642
YNR033W	0	0	0.0835654596100279
YOL115W	0	0	0.0833333333333333
YBR160W	0	0	0.0831024930747922
YDR457W	0	0	0.0828729281767956
YEL030W	0	0	0.0826446280991736
YBR008C	0	0	0.0824175824175824
YMR294W	0	0	0.0821917808219178
YIL143C	0	0	0.0819672131147541
YNL242W	0	0	0.0817438692098093
YDL042C	0	0	0.0815217391304348
YHR142W	0	0	0.0813008130081301
YLR320W	0	0	0.0810810810810811
YHR206W	0	0	0.0808625336927224
YLR373C	0	0	0.0806451612903226
YMR106C	0	0	0.0804289544235925
YGL133W	0	0	0.0802139037433155
YLR309C	0	0	0.0801033591731266
YOL069W	0	0	0.0801033591731266
YFL039C	0	0	0.0801033591731266
YBR215W	0	0	0.0801033591731266
YDR315C	0	0	0.0801033591731266
YDL109C	0	0	0.0801033591731266
YMR186W	0	0	0.0801033591731266
YDR334W	0	0	0.0801033591731266
YBR260C	0	0	0.0801033591731266
YBR023C	0	0	0.0801033591731266
YLR399C	0	0	0.0801033591731266
YJR135C	0	0	0.0801033591731266
YOR035C	1	0	0.0801033591731266
YDL105W	0	0	0.0798969072164948
YLR442C	0	0	0.0796915167095116
YER114C	0	0	0.0794871794871795
YIL013C	0	0	0.0792838874680307
YPL249C	0	0	0.0790816326530612
YOR349W	0	0	0.0788804071246819
YIL112W	0	0	0.0786802030456853
YOR017W	0	0	0.0784810126582278
YLL036C	0	0	0.0782828282828283
YMR156C	0	0	0.0780856423173804
YKR059W	0	0	0.0778894472361809
YLR319C	0	0	0.0776942355889724
YJR127C	0	0	0.0775
YOR195W	0	0	0.0773067331670823
YJL138C	0	0	0.0771144278606965
YGL151W	0	0	0.0769230769230769
YOL112W	0	0	0.0767326732673267
YIR010W	0	0	0.0765432098765432
YJL085W	0	0	0.0763723150357995
YFR031C	0	0	0.0763723150357995
YPR131C	0	0	0.0763723150357995
YKR090W	0	0	0.0763723150357995
YDL028C	0	0	0.0763723150357995
YBL056W	0	0	0.0763723150357995
YNL059C	0	0	0.0763723150357995
YMR277W	0	0	0.0763723150357995
YIL159W	0	0	0.0763723150357995
YLR386W	0	0	0.0763723150357995
YML112W	0	0	0.0763723150357995
YLR274W	0	0	0.0763723150357995
YBR228W	0	0	0.0763723150357995
YNL300W	0	1	0.0763723150357995
YNL330C	1	0	0.0763723150357995
YLR045C	0	0	0.0761904761904762
YOR038C	0	0	0.0760095011876485
YJR036C	0	0	0.0758293838862559
YLR182W	0	0	0.0756501182033097
YGL173C	0	0	0.0754716981132075
YFR037C	0	0	0.0752941176470588
YER028C	0	0	0.0751173708920188
YGL025C	0	0	0.0749414519906323
YCR073C	0	0	0.0747663551401869
YJL129C	0	0	0.0745920745920746
YKL112W	0	0	0.0744186046511628
YDR191W	0	0	0.074245939675174
YDR279W	0	0	0.0740740740740741
YGL066W	0	0	0.0739030023094688
YLR305C	0	0	0.0737327188940092
YER105C	0	0	0.0735632183908046
YDL077C	0	0	0.073394495412844
YPR178W	0	0	0.0732265446224256
YFL003C	0	0	0.0730593607305936
YBR234C	0	0	0.0728929384965831
YPR024W	0	0	0.0727272727272727
YJR039W	0	1	0.0727272727272727
YOR141C	0	1	0.0727272727272727
YBR200W	0	0	0.072562358276644
YDR485C	0	0	0.0723981900452489
YDR014W	0	0	0.072234762979684
YOR321W	0	0	0.0720720720720721
YJR140C	0	0	0.0719101123595506
YBR195C	0	0	0.0717488789237668
YNL272C	0	0	0.0715883668903803
YDR213W	0	0	0.0714285714285714
YPL115C	0	0	0.0712694877505568
YOR109W	0	0	0.0711111111111111
YCR032W	0	0	0.0709534368070953
YER014W	0	0	0.0707964601769911
YKL173W	0	0	0.0706401766004415
YOR330C	0	0	0.0704845814977974
YNL236W	0	0	0.0703296703296703
YMR012W	0	0	0.0701754385964912
YJL176C	0	0	0.0700218818380744
YKL010C	0	0	0.0698689956331878
YIL149C	0	0	0.0697167755991285
YAL021C	0	0	0.0695652173913043
YER155C	0	0	0.06941431670282
YBL002W	0	0	0.0692640692640693
YPR179C	0	0	0.0691144708423326
YPL269W	0	0	0.0689655172413793
YJR032W	0	0	0.0688172043010753
YPR104C	0	0	0.0686695278969957
YBR257W	0	0	0.0685224839400428
YBL008W	0	0	0.0683760683760684
YMR299C	0	0	0.0682302771855011
YGL075C	0	0	0.0680851063829787
YBR131W	0	0	0.0679405520169851
YKL129C	0	0	0.0677966101694915
YNL091W	0	0	0.0676532769556025
YOL123W	0	0	0.0675105485232067
YMR166C	0	0	0.0673684210526316
YLR085C	0	0	0.0672268907563025
YGR271W	0	0	0.0670859538784067
YOR353C	0	0	0.0669456066945607
YLR096W	0	0	0.0668058455114822
YBR109C	0	0	0.0666666666666667
YOL066C	0	0	0.0665280665280665
YGL251C	0	0	0.0663900414937759
YAL019W	0	0	0.0662525879917184
YDR174W	0	0	0.0661157024793388
YOL012C	0	0	0.065979381443299
YHL030W	0	0	0.065843621399177
YFR016C	0	1	0.065843621399177
YOL145C	0	0	0.0657084188911704
YOR153W	0	0	0.0655737704918033
YPL151C	0	0	0.065439672801636
YER171W	0	0	0.0653061224489796
YBR071W	0	1	0.0653061224489796
YPL120W	0	0	0.065173116089613
YGR274C	0	0	0.0650406504065041
YDL074C	0	0	0.0649087221095335
YBL051C	0	0	0.0647773279352227
YHR090C	0	0	0.0646464646464646
YNL054W	0	0	0.0645161290322581
YBL014C	0	0	0.0643863179074447
YOR048C	0	0	0.0642570281124498
YDR443C	0	0	0.064128256513026
YNR011C	0	0	0.064
YBR015C	0	0	0.063872255489022
YDR135C	0	0	0.0637450199203187
YAL013W	0	0	0.0636182902584493
YER011W	0	0	0.0634920634920635
YDR118W	0	0	0.0633663366336634
YMR240C	0	0	0.0632411067193676
YAL011W	0	0	0.0631163708086785
YOR380W	0	0	0.062992125984252
YLR114C	0	0	0.0628683693516699
YKR050W	0	0	0.0627450980392157
YCR086W	0	0	0.0626223091976517
YDR263C	0	0	0.0625
YBL037W	0	0	0.0623781676413255
YAR019C	0	0	0.0622568093385214
YBR095C	0	0	0.0621359223300971
YAL015C	0	0	0.062015503875969
YCR002C	0	0	0.0618955512572534
YBR272C	0	0	0.0617760617760618
YGL244W	0	0	0.0616570327552987
YMR075W	0	0	0.0615384615384615
YPR185W	0	0	0.0614203454894434
YFL034W	0	1	0.0614203454894434
YMR124W	0	1	0.0614203454894434
YJL095W	0	0	0.0613026819923372
YDR227W	0	0	0.0611854684512428
YBR093C	0	0	0.0610687022900763
YML088W	0	0	0.060952380952381
YHR027C	0	0	0.0608365019011407
YCR099C	0	1	0.0608365019011407
YGR241C	0	0	0.0607210626185958
YDR146C	0	0	0.0606060606060606
YGL094C	0	0	0.0604914933837429
YLR330W	0	0	0.060377358490566
YER147C	0	0	0.0602636534839925
YGR099W	0	0	0.0601503759398496
YNL166C	0	0	0.0600375234521576
YPR046W	0	0	0.0599250936329588
YBR058C	0	0	0.0598130841121495
YMR198W	0	0	0.0597014925373134
YKL022C	0	0	0.0595903165735568
YHR211W	0	0	0.0594795539033457
YCR033W	0	0	0.0593692022263451
YGL023C	0	0	0.0592592592592593
YGL183C	0	0	0.0591497227356747
YER110C	0	0	0.0590405904059041
YDR121W	0	0	0.0589318600368324
YKL079W	0	0	0.0588235294117647
YLR429W	0	0	0.0587155963302752
YIL068C	0	0	0.0586080586080586
YOR329C	0	0	0.0585009140767824
YBR170C	0	0	0.0583941605839416
YGR002C	0	0	0.058287795992714
YBR112C	0	0	0.0581818181818182
YKL203C	0	0	0.058076225045372
YDR448W	0	0	0.0579710144927536
YOR073W	0	0	0.0578661844484629
YKR072C	0	0	0.0577617328519856
YML041C	0	0	0.0576576576576577
YDR166C	0	0	0.0575539568345324
YDL225W	0	0	0.0574506283662478
YLR106C	0	0	0.0573476702508961
YGL019W	0	0	0.0572450805008945
YMR117C	0	0	0.0571428571428571
YER132C	0	0	0.0570409982174688
YER176W	0	0	0.0569395017793594
YKR029C	0	0	0.0568383658969805
YBR229C	0	0	0.0567375886524823
YPL085W	0	0	0.0566371681415929
YGL003C	0	0	0.0565371024734982
YBR175W	0	0	0.0564373897707231
YAL047C	0	0	0.0563380281690141
YOR156C	0	0	0.0562390158172232
YNL206C	0	0	0.056140350877193
YBR278W	0	0	0.0560420315236427
YAL032C	0	0	0.0559440559440559
YOR110W	0	0	0.0558464223385689
YPR068C	0	0	0.0557491289198606
YLR357W	0	0	0.0556521739130435
YPL018W	0	0	0.0555555555555556
YNL136W	0	0	0.0554592720970537
YDL103C	0	0	0.055363321799308
YBR057C	0	0	0.0552677029360967
YNL289W	0	0	0.0551724137931034
YBR087W	0	0	0.0550774526678141
YBL032W	0	0	0.0549828178694158
YAL053W	0	0	0.0548885077186964
YPL086C	0	0	0.0547945205479452
YPR125W	0	0	0.0547008547008547
YDR141C	0	0	0.0546075085324232
YGL127C	0	0	0.0545144804088586
YDR381W	0	0	0.054421768707483
YLR015W	0	0	0.0543293718166384
YGL033W	0	0	0.0542372881355932
YAL051W	0	0	0.0541455160744501
YPR055W	0	0	0.0540540540540541
YBR123C	0	0	0.0539629005059022
YLR210W	0	0	0.0538720538720539
YNL072W	0	0	0.053781512605042
YLR337C	0	0	0.0536912751677852
YCL029C	0	0	0.0536013400335008
YPR122W	0	0	0.0535117056856187
YKL092C	0	0	0.0534223706176962
YGR056W	0	0	0.0533333333333333
YLL015W	0	0	0.0532445923460899
YOL096C	0	0	0.053156146179402
YNL293W	0	0	0.0530679933665008
YBL047C	0	0	0.0529801324503311
YJL222W	0	0	0.0528925619834711
YLR368W	0	0	0.0528052805280528
YDR291W	0	1	0.0528052805280528
YBR152W	0	0	0.0527182866556837
YPL032C	0	0	0.0526315789473684
YJR033C	0	0	0.0525451559934319
YLR240W	0	0	0.0524590163934426
YJL084C	0	1	0.0524590163934426
YNL251C	0	0	0.0523731587561375
YLR035C	0	0	0.0522875816993464
YJL013C	0	0	0.0522022838499184
YBR097W	0	0	0.0521172638436482
YLR115W	0	0	0.0520325203252033
YHR115C	0	0	0.051948051948052
YMR047C	0	0	0.0518638573743922
YJR030C	0	1	0.0518638573743922
YLR127C	0	0	0.0517799352750809
YGR258C	0	0	0.0516962843295638
YOL063C	0	0	0.0516129032258065
YDR481C	0	0	0.0515297906602254
YLR166C	0	0	0.0514469453376206
YLR071C	0	0	0.0513643659711075
YDL029W	0	0	0.0512820512820513
YNL097C	0	0	0.0512048192771084
YNL021W	0	0	0.0512048192771084
YBR082C	0	0	0.0512048192771084
YIR015W	0	0	0.0512048192771084
YKL048C	0	0	0.0512048192771084
YOR279C	0	0	0.0512048192771084
YCR012W	0	0	0.0512048192771084
YPR023C	0	0	0.0512048192771084
YBR077C	0	0	0.0512048192771084
YGR116W	0	0	0.0512048192771084
YMR233W	0	1	0.0512048192771084
YNL248C	0	0	0.0512048192771084
YBL052C	0	0	0.0512048192771084
YNL318C	0	0	0.0512048192771084
YOR328W	0	0	0.0512048192771084
YNL257C	0	0	0.0512048192771084
YBR265W	0	0	0.0512048192771084
YNL041C	0	0	0.0512048192771084
YBL074C	0	0	0.0512048192771084
YIL116W	0	0	0.0512048192771084
YDL160C	0	0	0.0512048192771084
YNL106C	0	0	0.0512048192771084
YBR202W	0	0	0.0512048192771084
YAL020C	0	0	0.0512048192771084
YDR392W	0	0	0.0512048192771084
YAL041W	0	0	0.0512048192771084
YDR030C	0	0	0.0512048192771084
YGR186W	0	0	0.0512048192771084
YPL180W	0	0	0.0512048192771084
YLR457C	0	0	0.0512048192771084
YOL068C	1	0	0.0512048192771084
YLR049C	0	1	0.0512048192771084
YPL047W	0	0	0.0512048192771084
YIL035C	0	0	0.0512048192771084
YBR173C	0	0	0.0512048192771084
YPL045W	0	0	0.0512048192771084
YOL100W	0	0	0.0512048192771084
YIL038C	0	0	0.0512048192771084
YLR455W	0	0	0.0512048192771084
YGL216W	0	0	0.0512048192771084
YOR123C	0	0	0.0512048192771084
YPL121C	1	0	0.0512048192771084
YBR255W	0	1	0.0512048192771084
YIR028W	0	0	0.0511278195488722
YMR313C	0	0	0.0510510510510511
YOR138C	0	0	0.0509745127436282
YNL039W	0	0	0.0508982035928144
YLL024C	0	0	0.0508221225710015
YDR243C	0	0	0.0507462686567164
YGR180C	0	0	0.0506706408345753
YDR145W	0	0	0.0505952380952381
YDR128W	0	1	0.0505952380952381
YLR418C	0	0	0.050520059435364
YDR195W	0	0	0.0504451038575668
YAR002W	0	0	0.0503703703703704
YKL179C	0	0	0.0502958579881657
YDL155W	0	0	0.0502215657311669
YPL075W	0	0	0.0501474926253687
YGL213C	0	0	0.0500736377025037
YLL003W	0	0	0.05
YFR002W	0	0	0.0499265785609398
YMR306W	0	0	0.0498533724340176
YKL032C	0	0	0.0497803806734993
YJR021C	0	0	0.0497076023391813
YOR320C	0	0	0.0496350364963504
YMR231W	0	0	0.0495626822157434
YBR276C	0	0	0.049490538573508
YBR236C	0	0	0.0494186046511628
YDR155C	0	0	0.0493468795355588
YEL003W	0	0	0.0492753623188406
YBR129C	0	0	0.0492040520984081
YDR283C	0	0	0.0491329479768786
YPL065W	0	0	0.0490620490620491
YOR157C	0	0	0.0489913544668588
YGR081C	0	0	0.0489208633093525
YOR296W	0	1	0.0489208633093525
YKL215C	0	1	0.0489208633093525
YLR144C	0	0	0.0488505747126437
YBL084C	0	0	0.0487804878048781
YHR165C	0	0	0.0487106017191977
YGR224W	0	0	0.0486409155937053
YJR004C	0	0	0.0485714285714286
YGL027C	0	0	0.0485021398002853
YOL072W	0	0	0.0484330484330484
YJR126C	0	0	0.0483641536273115
YIL073C	0	0	0.0482954545454545
YPL161C	0	0	0.0482269503546099
YDR216W	0	0	0.0481586402266289
YNL291C	0	0	0.0480905233380481
YLR200W	0	0	0.0480225988700565
YJL148W	0	0	0.0479548660084626
YMR162C	0	0	0.047887323943662
YDR440W	0	0	0.0478199718706048
YMR285C	0	0	0.047752808988764
YNL172W	0	0	0.0476858345021038
YOR188W	0	0	0.0476190476190476
YMR059W	0	0	0.0475524475524476
YDL020C	0	0	0.0474860335195531
YDL057W	0	1	0.0474860335195531
YGR179C	0	0	0.0474198047419805
YMR218C	0	0	0.0473537604456825
YMR089C	0	0	0.0472878998609179
YIL066C	0	0	0.0472222222222222
YPR173C	0	0	0.0471567267683773
YBR017C	0	0	0.0470914127423823
YBL058W	0	0	0.0470262793914246
YPL139C	0	0	0.0469613259668508
YHL023C	0	1	0.0469613259668508
YFL033C	0	0	0.0468965517241379
YEL025C	0	1	0.0468965517241379
YGR047C	0	0	0.046831955922865
YPL084W	0	0	0.046767537826685
YBR108W	0	1	0.046767537826685
YDR173C	0	0	0.0467032967032967
YGL090W	0	0	0.046639231824417
YML076C	0	0	0.0465753424657534
YDR164C	0	0	0.0465116279069767
YBL009W	0	0	0.046448087431694
YPR029C	0	0	0.0463847203274216
YBR279W	0	0	0.0463215258855586
YDR495C	0	0	0.0462585034013605
YLR247C	0	1	0.0462585034013605
YJR060W	0	0	0.0462130937098845
YNL116W	0	0	0.0462130937098845
YNL329C	0	0	0.0462130937098845
YMR247C	0	0	0.0462130937098845
YOR322C	0	0	0.0462130937098845
YOR043W	0	0	0.0462130937098845
YLR095C	0	0	0.0462130937098845
YKL213C	0	0	0.0462130937098845
YER177W	0	0	0.0462130937098845
YHR112C	0	0	0.0462130937098845
YBR156C	0	0	0.0462130937098845
YJL039C	0	0	0.0462130937098845
YPL240C	0	0	0.0462130937098845
YBL085W	0	0	0.0462130937098845
YFL023W	0	0	0.0462130937098845
YOL070C	0	1	0.0462130937098845
YGL013C	0	0	0.0462130937098845
YHR120W	0	0	0.0462130937098845
YML062C	0	0	0.0462130937098845
YOR363C	0	0	0.0462130937098845
YJL029C	0	0	0.0462130937098845
YLR382C	0	0	0.0462130937098845
YPR019W	0	0	0.0462130937098845
YBR208C	0	0	0.0462130937098845
YLR431C	0	0	0.0462130937098845
YFL024C	0	0	0.0462130937098845
YDL156W	0	1	0.0462130937098845
YJL168C	0	0	0.0462130937098845
YER093C	0	0	0.0462130937098845
YLR424W	0	0	0.0462130937098845
YLR117C	0	0	0.0462130937098845
YPL009C	0	1	0.0462130937098845
YDR311W	0	0	0.0462130937098845
YPL016W	0	0	0.0462130937098845
YLR189C	0	0	0.0462130937098845
YLR277C	0	0	0.0462130937098845
YHR188C	0	0	0.0462130937098845
YBR171W	0	0	0.0462130937098845
YMR128W	0	0	0.0462130937098845
YMR067C	0	0	0.0462130937098845
YAL009W	0	0	0.0462130937098845
YMR163C	0	0	0.0462130937098845
YOR081C	0	0	0.0462130937098845
YER162C	0	0	0.0462130937098845
YOL091W	0	0	0.0462130937098845
YPL015C	1	0	0.0462130937098845
YHR079C-A	1	0	0.0462130937098845
YLR013W	0	0	0.0461538461538462
YJL178C	0	0	0.0460947503201024
YNL167C	0	0	0.0460358056265985
YDR254W	0	0	0.0459770114942529
YIR023W	0	0	0.0459183673469388
YPL125W	0	0	0.045859872611465
YPL181W	0	0	0.0458015267175573
YPL110C	0	0	0.0457433290978399
YDR190C	0	0	0.0456852791878173
YMR125W	0	0	0.0456273764258555
YMR268C	0	0	0.0455696202531646
YIL156W	0	0	0.04551201011378
YOL043C	0	0	0.0454545454545455
YDR359C	0	0	0.0453972257250946
YDR093W	0	0	0.0453400503778338
YBR294W	0	0	0.0452830188679245
YDR027C	0	0	0.0452261306532663
YDL106C	0	0	0.0451693851944793
YAR035W	0	0	0.0451127819548872
YLR148W	0	0	0.0450563204005006
YJL127C	0	0	0.045
YBR252W	0	0	0.0449438202247191
YHR099W	0	0	0.0448877805486284
YMR070W	0	0	0.0448318804483188
YBR041W	0	0	0.0447761194029851
YDR419W	0	0	0.0447204968944099
YBR002C	0	0	0.0446650124069479
YBR005W	0	0	0.0446096654275093
YIL084C	0	0	0.0445544554455446
YDR257C	0	1	0.0445544554455446
YER013W	0	0	0.0444993819530284
YDR325W	0	0	0.0444444444444444
YHR111W	0	0	0.0443896424167694
YDR192C	0	0	0.0443349753694581
YLR394W	0	0	0.044280442804428
YNR051C	0	0	0.0442260442260442
YDR147W	0	0	0.0441717791411043
YIR025W	0	0	0.0441176470588235
YNL267W	0	0	0.0440636474908201
YDR021W	0	0	0.0440097799511002
YOR231W	0	0	0.043956043956044
YJR068W	0	0	0.0439024390243902
YLR207W	0	0	0.0438489646772229
YGR217W	0	0	0.0437956204379562
YMR168C	0	0	0.0437424058323208
YDL239C	0	0	0.0436893203883495
YPR010C	0	0	0.0436363636363636
YFL009W	0	0	0.0435835351089588
YMR154C	0	0	0.0435308343409915
YPL253C	0	0	0.0434782608695652
YPL138C	0	0	0.0434258142340169
YGR218W	0	0	0.0433734939759036
YNR008W	0	0	0.0433212996389892
YBR264C	0	0	0.0432692307692308
YOL067C	0	0	0.0432172869147659
YJL026W	0	0	0.0431654676258993
YGL043W	0	0	0.0431137724550898
YFR013W	0	0	0.0430622009569378
YPR095C	0	0	0.043010752688172
YEL022W	0	0	0.0429594272076372
YNL163C	0	0	0.0429082240762813
YBL060W	0	1	0.0429082240762813
YDR159W	0	0	0.0428571428571429
YBR036C	0	0	0.0428061831153389
YLR229C	0	0	0.0427553444180523
YFR010W	0	0	0.0427046263345196
YCL010C	0	0	0.042654028436019
YPL049C	0	0	0.042603550295858
YCR077C	0	0	0.0425531914893617
YPR052C	0	0	0.0425029515938607
YPL007C	0	0	0.0424528301886792
YCR081W	0	0	0.0424028268551237
YBR199W	0	0	0.0423529411764706
YJL201W	0	0	0.0423031727379553
YDR421W	0	0	0.0422535211267606
YMR172W	0	0	0.0422039859320047
YJR138W	0	1	0.0422039859320047
YNL148C	0	0	0.0421545667447307
YNL258C	0	0	0.0421052631578947
YNL269W	0	1	0.0421052631578947
YBR217W	0	0	0.0420560747663551
YKL054C	0	0	0.0420070011668611
YER161C	0	0	0.041958041958042
YJL099W	0	0	0.0419091967403958
YDR301W	0	0	0.0418604651162791
YDR081C	0	0	0.0418118466898955
YHR103W	0	0	0.0417633410672854
YPR070W	0	0	0.0417149478563152
YHR200W	0	0	0.0416666666666667
YBL025W	0	0	0.0416184971098266
YFR038W	0	1	0.0416184971098266
YGR234W	0	0	0.0415704387990762
YLL013C	0	0	0.041522491349481
YLR039C	0	0	0.0414746543778802
YDR318W	0	0	0.0414269275028769
YBR107C	0	0	0.0413793103448276
YNL225C	0	0	0.0413318025258324
YNL032W	0	0	0.0412844036697248
YFR005C	0	0	0.0412371134020619
YCR093W	0	0	0.0411899313501144
YNL201C	0	0	0.0411428571428571
YHR129C	0	0	0.0410958904109589
YBR029C	0	0	0.0410490307867731
YBL080C	0	0	0.041002277904328
YKR096W	0	1	0.041002277904328
YKL146W	0	0	0.0409556313993174
YGR134W	0	0	0.0409090909090909
YGL145W	0	0	0.0408626560726447
YAL058W	0	0	0.0408163265306122
YPR105C	0	0	0.0407701019252548
YGR178C	0	0	0.0407239819004525
YJL207C	0	0	0.0406779661016949
YOR162C	0	0	0.0406320541760722
YDL231C	0	0	0.0405862457722661
YDR260C	0	0	0.0405405405405405
YBR162W-A	0	0	0.0404949381327334
YBL017C	0	0	0.0404494382022472
YMR234W	0	0	0.0404040404040404
YKR086W	0	0	0.0403587443946188
YBR198C	0	0	0.0403135498320269
YML099C	0	0	0.0402684563758389
YDR510W	0	0	0.0402234636871508
YGR196C	0	1	0.0402234636871508
YOR023C	0	0	0.0401785714285714
YML013W	0	0	0.040133779264214
YOL054W	0	0	0.0400890868596882
YLR187W	0	1	0.0400890868596882
YDL076C	0	0	0.0400444938820912
YFL031W	0	0	0.04
YOR080W	0	0	0.0399556048834628
YBL036C	0	0	0.0399113082039911
YAR050W	0	0	0.0398671096345515
YBR235W	0	1	0.0398671096345515
YKL038W	0	0	0.0398230088495575
YNL107W	0	0	0.0397790055248619
YER044C-A	0	0	0.0397350993377483
YER106W	0	0	0.0396912899669239
YBL011W	0	0	0.039647577092511
YGL130W	0	0	0.0396039603960396
YLL063C	0	0	0.0395604395604396
YLR427W	0	0	0.0395170142700329
YPR034W	0	0	0.0394736842105263
YKR101W	0	0	0.0394304490690033
YPR032W	0	0	0.0393873085339169
YIR008C	0	0	0.039344262295082
YOL093W	0	0	0.0393013100436681
YNL221C	0	0	0.0392584514721919
YHR178W	0	0	0.0392156862745098
YNL215W	0	1	0.0392156862745098
YPR057W	0	0	0.0391730141458107
YGR200C	0	0	0.0391304347826087
YBR062C	0	1	0.0391304347826087
YOR319W	0	0	0.0390879478827362
YMR263W	0	0	0.0390455531453362
YIL150C	0	0	0.0390032502708559
YOR304C-A	0	1	0.0390032502708559
YPL204W	0	0	0.038961038961039
YDR394W	0	0	0.0389189189189189
YBR167C	0	0	0.0388768898488121
YGR252W	0	0	0.0388349514563107
YOR172W	0	0	0.0387931034482759
YLR417W	0	0	0.038751345532831
YMR004W	0	0	0.0387096774193548
YNL064C	0	0	0.0386680988184748
YML114C	0	0	0.0386266094420601
YNL161W	0	0	0.0385852090032154
YHR082C	0	0	0.0385438972162741
YHR056C	0	0	0.0385026737967914
YDL108W	0	0	0.0384615384615385
YMR127C	0	0	0.0384204909284952
YDL073W	0	1	0.0384204909284952
YLR321C	0	0	0.0383795309168444
YBR063C	0	1	0.0383795309168444
YOR129C	0	0	0.0383386581469649
YMR288W	0	0	0.0382978723404255
YBR020W	0	0	0.0382571732199787
YBR176W	0	0	0.0382165605095541
YIL139C	0	0	0.0381760339342524
YIR006C	0	0	0.038135593220339
YGL174W	0	0	0.0380952380952381
YPL129W	0	0	0.0380549682875264
YOR014W	0	0	0.0380147835269271
YML058W-A	0	0	0.0379746835443038
YNL118C	0	0	0.0379346680716544
YBR127C	0	0	0.0378947368421053
YLR454W	0	1	0.0378947368421053
YER017C	0	0	0.0378548895899054
YOL018C	0	0	0.0378151260504202
YNL277W	0	0	0.0377754459601259
YHR186C	0	0	0.0377358490566038
YOR211C	0	0	0.037696335078534
YOR076C	0	0	0.0376569037656904
YOL089C	0	0	0.0376175548589342
YMR178W	0	1	0.0376175548589342
YPL258C	0	0	0.0375782881002088
YOL021C	0	0	0.0375391032325339
YKR002W	0	0	0.0375
YJR094C	0	0	0.0374609781477627
YBR110W	0	0	0.0374220374220374
YNL068C	0	0	0.0373831775700935
YDL240W	0	0	0.037344398340249
YBR106W	0	0	0.0373056994818653
YDL146W	0	1	0.0373056994818653
YHR102W	0	0	0.0372670807453416
YOR227W	0	1	0.0372670807453416
YBL106C	0	0	0.0372285418821096
YMR101C	0	0	0.0371900826446281
YDR439W	0	0	0.0371517027863777
YKR008W	0	0	0.0371134020618557
YPR080W	0	0	0.0370751802265705
YHR030C	0	0	0.037037037037037
YOL075C	0	0	0.0369989722507708
YBR168W	0	0	0.0369609856262834
YER151C	0	0	0.0369230769230769
YKR102W	0	0	0.0368852459016393
YBR089C-A	0	0	0.0368474923234391
YJR092W	0	0	0.0368098159509202
YPR031W	0	0	0.0367722165474974
YGR229C	0	0	0.036734693877551
YDR176W	0	0	0.036697247706422
YOR269W	0	0	0.0366598778004073
YBR258C	0	0	0.0366225839267548
YGR133W	0	0	0.0365853658536585
YMR032W	0	0	0.0365482233502538
YJR109C	0	0	0.0365111561866126
YJL076W	0	0	0.0364741641337386
YGL233W	0	0	0.0364372469635627
YNL029C	0	0	0.0364004044489383
YKL089W	0	0	0.0363636363636364
YOR244W	0	0	0.0363269424823411
YFR036W	0	0	0.0362903225806452
YPL023C	0	0	0.0362537764350453
YGR140W	0	0	0.0362173038229376
YLR451W	0	0	0.0361809045226131
YLR403W	0	0	0.036144578313253
YBR133C	0	0	0.0361083249749248
YBR161W	0	0	0.0360721442885772
YER038C	0	0	0.036036036036036
YLR190W	0	0	0.036
YGR072W	0	0	0.035964035964036
YBR211C	0	0	0.0359281437125748
YER143W	0	0	0.0358923230309073
YBR166C	0	0	0.0358565737051793
YLL062C	0	0	0.0358208955223881
YML010W	0	0	0.0357852882703777
YIL146C	0	0	0.0357497517378352
YOR171C	0	0	0.0357142857142857
YGR246C	0	0	0.0356788899900892
YPL001W	0	0	0.0356435643564356
YBL067C	0	1	0.0356435643564356
YPR054W	0	0	0.0356083086053412
YGR278W	0	0	0.0355731225296443
YKL220C	0	0	0.035538005923001
YDR464W	0	0	0.0355029585798817
YMR213W	0	0	0.0354679802955665
YNL210W	0	0	0.0354330708661417
YFL059W	0	0	0.0353982300884956
YML103C	0	0	0.0353634577603143
YJL048C	0	0	0.0353287536800785
YOR127W	0	0	0.0352941176470588
YDL002C	0	0	0.0352595494613124
YOL078W	0	0	0.0352250489236791
YML081W	0	1	0.0352250489236791
YEL019C	0	0	0.0351906158357771
YDR028C	0	0	0.03515625
YER052C	0	0	0.0351219512195122
YPL122C	0	0	0.0350877192982456
YDR092W	0	0	0.0350535540408958
YER086W	0	0	0.0350194552529183
YKR028W	0	0	0.0349854227405248
YDR460W	0	0	0.0349514563106796
YJL056C	0	0	0.034917555771096
YPL176C	0	0	0.0348837209302326
YNL127W	0	0	0.0348499515972895
YJR031C	0	0	0.034816247582205
YLR384C	0	0	0.0347826086956522
YML034W	0	0	0.0347490347490347
YIL009C-A	0	0	0.0347155255544841
YOR313C	0	0	0.0346820809248555
YGL091C	0	0	0.0346487006737247
YBR153W	0	0	0.0346153846153846
YDR130C	0	0	0.0345821325648415
YDR127W	0	0	0.0345489443378119
YCR026C	0	0	0.0345158197507191
YLR310C	0	0	0.0344827586206897
YNL323W	0	0	0.0344497607655502
YBR025C	0	0	0.0344168260038241
YBR007C	0	1	0.0344168260038241
YKL139W	0	0	0.0343839541547278
YPL116W	0	0	0.0343511450381679
YDR110W	0	0	0.0343183984747378
YPL190C	0	0	0.0342857142857143
YOR239W	0	0	0.0342530922930542
YNL307C	0	0	0.0342205323193916
YER068W	0	0	0.0341880341880342
YDR228C	0	0	0.0341555977229602
YCR048W	0	0	0.0341232227488152
YGR198W	0	0	0.0340909090909091
YNL181W	0	1	0.0340909090909091
YBR165W	0	0	0.0340586565752129
YGL144C	0	0	0.0340264650283554
YFL049W	0	0	0.0339943342776204
YLR276C	0	0	0.0339622641509434
YCL039W	0	0	0.0339302544769086
YKR074W	0	1	0.0339302544769086
YBR227C	0	1	0.0339302544769086
YGR048W	0	0	0.0338983050847458
YDL200C	0	0	0.0338664158043274
YBL040C	0	0	0.0338345864661654
YOR275C	0	0	0.0338028169014084
YNL224C	0	1	0.0338028169014084
YLR226W	0	0	0.0337711069418387
YIR009W	0	0	0.0337394564198688
YBR216C	0	0	0.0337078651685393
YNL153C	0	0	0.0336763330215154
YBR142W	0	0	0.0336448598130841
YDL064W	0	0	0.0336134453781513
YML068W	0	0	0.0335820895522388
YBR080C	0	0	0.0335507921714818
YGL201C	0	0	0.0335195530726257
YML111W	0	0	0.0334883720930233
YBR022W	0	0	0.033457249070632
YKR100C	0	0	0.0334261838440111
YIL173W	0	0	0.0333951762523191
YFR046C	0	0	0.0333642261353105
YML094W	0	0	0.0333333333333333
YGR089W	0	0	0.0333024976873266
YKL025C	0	0	0.033271719038817
YDL087C	0	0	0.0332409972299169
YIL131C	0	0	0.033210332103321
YKR027W	0	0	0.0331797235023042
YDL006W	0	0	0.0331491712707182
YBR013C	0	1	0.0331491712707182
YGL038C	0	0	0.0331186752529899
YBR259W	0	1	0.0331186752529899
YMR237W	0	0	0.0330882352941176
YGL249W	0	0	0.0330578512396694
YBR010W	0	0	0.0330275229357798
YLR423C	0	0	0.0329972502291476
YHR176W	0	0	0.032967032967033
YAL043C	0	0	0.0329368709972553
YKL015W	0	0	0.0329067641681901
YBR179C	0	0	0.0328767123287671
YDL132W	0	0	0.0328467153284672
YKL134C	0	0	0.03281677301732
YPR162C	0	0	0.0327868852459016
YBR148W	0	1	0.0327868852459016
YLR260W	0	0	0.0327570518653321
YDL113C	0	0	0.0327272727272727
YDR137W	0	0	0.0326975476839237
YDR489W	0	0	0.0326678765880218
YPL066W	0	1	0.0326678765880218
YDR219C	0	0	0.0326382592928377
YPR022C	0	1	0.0326382592928377
YOR249C	0	0	0.0326086956521739
YGR003W	0	0	0.032579185520362
YML020W	0	1	0.032579185520362
YJR115W	0	1	0.032579185520362
YMR100W	0	0	0.0325497287522604
YJR137C	0	0	0.032520325203252
YMR280C	0	0	0.0324909747292419
YDL047W	0	0	0.0324616771866546
YBR270C	0	1	0.0324616771866546
YLR113W	0	0	0.0324324324324324
YNL027W	0	0	0.0324032403240324
YHR036W	0	0	0.0323741007194245
YGL124C	0	0	0.032345013477089
YDR303C	0	0	0.0323159784560144
YLR094C	0	0	0.0322869955156951
YAL031C	0	0	0.032258064516129
YBR288C	0	0	0.0322291853178156
YDR206W	0	0	0.0322003577817531
YMR273C	0	0	0.032171581769437
YDR224C	0	0	0.0321428571428571
YOL001W	0	0	0.032114183764496
YMR301C	0	0	0.0320855614973262
YLR098C	0	0	0.0320569902048085
YLR084C	0	0	0.0320284697508897
YGL141W	0	0	0.032
YMR164C	0	0	0.0319715808170515
YPR065W	0	0	0.0319432120674357
YGR170W	0	0	0.0319148936170213
YEL062W	0	0	0.0318866253321523
YLR396C	0	0	0.031858407079646
YGL241W	0	0	0.0318302387267905
YLR426W	0	0	0.0318021201413428
YER167W	0	0	0.0317740511915269
YDR289C	0	0	0.0317460317460317
YJR005W	0	0	0.0317180616740088
YJR112W	0	0	0.0316901408450704
YGL116W	0	0	0.0316622691292876
YBR192W	0	0	0.031634446397188
YLR335W	0	0	0.0316066725197542
YLR273C	0	0	0.0315789473684211
YML071C	0	0	0.0315512708150745
YLR005W	0	0	0.031523642732049
YHR075C	0	0	0.031496062992126
YFL051C	0	1	0.031496062992126
YOR259C	0	0	0.0314685314685315
YCL008C	0	0	0.0314410480349345
YPL213W	0	0	0.031413612565445
YGL227W	0	0	0.031386224934612
YDR420W	0	0	0.0313588850174216
YLR433C	0	0	0.031331592689295
YGL131C	0	1	0.031331592689295
YMR227C	0	0	0.031304347826087
YBL097W	0	0	0.0312771503040834
YMR223W	0	0	0.03125
YGL184C	0	0	0.0312228967909801
YKR069W	0	0	0.0311958405545927
YNL119W	0	0	0.0311688311688312
YPL195W	0	0	0.0311418685121107
YML124C	0	0	0.0311149524632671
YBR213W	0	0	0.0310880829015544
YJR046W	0	0	0.0310612597066437
YJR070C	0	0	0.0310344827586207
YJL204C	0	0	0.0310077519379845
YDR082W	0	0	0.0309810671256454
YOR386W	0	0	0.0309544282029235
YLR082C	0	0	0.0309278350515464
YFL013C	0	0	0.0309012875536481
YDR362C	0	0	0.0308747855917667
YNL188W	0	0	0.0308483290488432
YDL116W	0	0	0.0308219178082192
YOL163W	0	0	0.0307955517536356
YPL150W	0	1	0.0307955517536356
YKR038C	0	0	0.0307692307692308
YGL168W	0	0	0.0307429547395389
YLR079W	0	0	0.0307167235494881
YHR213W	0	1	0.0307167235494881
YDR273W	0	0	0.030690537084399
YOR332W	0	0	0.030664395229983
YGL140C	0	1	0.030664395229983
YOR237W	0	0	0.0306382978723404
YBR091C	0	0	0.0306122448979592
YPL077C	0	1	0.0306122448979592
YOR274W	0	0	0.0305862361937128
YBR118W	0	0	0.0305602716468591
YPL228W	0	0	0.0305343511450382
YAL010C	0	0	0.0305084745762712
YPR066W	0	0	0.0304826418289585
YKL014C	0	0	0.0304568527918782
YLR035C-A	0	0	0.0304311073541843
YCR042C	0	0	0.0304054054054054
YOR140W	0	0	0.030379746835443
YBL104C	0	1	0.030379746835443
YLR067C	0	0	0.03035413153457
YBL010C	0	1	0.03035413153457
YKR048C	0	0	0.0303285593934288
YIL115C	0	0	0.0303030303030303
YBR125C	0	1	0.0303030303030303
YDL030W	0	0	0.0302775441547519
YPL119C	0	0	0.0302521008403361
YBL079W	0	0	0.0302267002518892
YOR370C	0	0	0.0302013422818792
YOR086C	0	1	0.0302013422818792
YDR323C	0	0	0.030176026823135
YJL110C	0	0	0.0301507537688442
YLR092W	0	0	0.0301255230125523
YBR042C	0	0	0.0301003344481605
YBR140C	0	0	0.0300751879699248
YNL014W	0	0	0.0300500834724541
YDL007W	0	0	0.0300250208507089
YGL071W	0	0	0.03
YMR061W	0	0	0.0299750208159867
YMR021C	0	0	0.0299500831946755
YKL046C	0	0	0.029925187032419
YNL085W	0	0	0.0299003322259136
YML011C	0	0	0.0298755186721992
YPR042C	0	0	0.0298507462686567
YNL084C	0	0	0.0298260149130075
YDR244W	0	0	0.0298013245033113
YDR469W	0	0	0.0297766749379653
YLL031C	0	0	0.0297520661157025
YJL139C	0	0	0.0297274979355904
YER007W	0	0	0.0297029702970297
YDR089W	0	0	0.0296784830997527
YLR131C	0	0	0.0296540362438221
YHR167W	0	0	0.0296296296296296
YOR075W	0	0	0.0296052631578947
YFL036W	0	0	0.0295809367296631
YGR294W	0	1	0.0295809367296631
YDR140W	0	0	0.0295566502463054
YHR040W	0	0	0.029532403609516
YOR030W	0	0	0.0295081967213115
YER169W	0	0	0.0294840294840295
YKR022C	0	0	0.0294599018003273
YMR091C	0	0	0.0294358135731807
YDL216C	0	0	0.0294117647058824
YOL064C	0	0	0.0293877551020408
YIR041W	0	0	0.0293637846655791
YDL097C	0	0	0.0293398533007335
YNL158W	0	0	0.0293159609120521
YKR037C	0	0	0.0292921074043938
YLR147C	0	0	0.0292682926829268
YBR188C	0	0	0.0292445166531275
YJR009C	0	0	0.0292207792207792
YLR314C	0	0	0.0291970802919708
YJL020C	0	0	0.0291734197730956
YEL032W	0	0	0.0291497975708502
YGL181W	0	0	0.029126213592233
YNL249C	0	1	0.029126213592233
YMR087W	0	0	0.0291026677445432
YOR372C	0	0	0.0290791599353796
YIL147C	0	0	0.0290556900726392
YJR084W	0	0	0.0290322580645161
YLR410W	0	0	0.0290088638195004
YPL200W	0	0	0.0289855072463768
YHL036W	0	0	0.0289621882542237
YPL133C	0	0	0.0289389067524116
YOL113W	0	0	0.0289156626506024
YOR216C	0	0	0.028892455858748
YNL238W	0	0	0.028869286287089
YER001W	0	0	0.0288461538461538
YDR249C	0	1	0.0288461538461538
YDR200C	0	0	0.0288230584467574
YNL286W	0	0	0.0288
YOR061W	0	0	0.0287769784172662
YBR030W	0	0	0.0287539936102236
YOR122C	0	0	0.028731045490822
YGL065C	0	0	0.0287081339712919
YBR163W	0	1	0.0287081339712919
YER168C	0	0	0.0286852589641434
YIL030C	0	0	0.0286624203821656
YPL029W	0	0	0.0286396181384248
YDR017C	0	0	0.0286168521462639
YHL007C	0	0	0.028594122319301
YBL022C	0	0	0.0285714285714286
YBR086C	0	0	0.0285487708168121
YLR256W	0	0	0.0285261489698891
YDR104C	0	0	0.0285035629453682
YBR239C	0	1	0.0285035629453682
YHR150W	0	0	0.0284810126582278
YBR115C	0	0	0.0284584980237154
YNL191W	0	0	0.028436018957346
YJR089W	0	0	0.0284135753749013
YEL069C	0	0	0.028391167192429
YPL040C	0	0	0.0283687943262411
YNL076W	0	0	0.0283464566929134
YBR186W	0	0	0.028324154209284
YDR390C	0	0	0.0283018867924528
YPL268W	0	0	0.02827965435978
YCR052W	0	0	0.0282574568288854
YDL149W	0	0	0.0282352941176471
YOL003C	0	0	0.0282131661442006
YGR042W	0	0	0.0281910728269381
YJL041W	0	0	0.028169014084507
YPL031C	0	0	0.0281469898358092
YDR393W	0	0	0.028125
YOL103W	0	0	0.0281030444964871
YDL040C	0	0	0.0280811232449298
YDR235W	0	0	0.0280592361652377
YKL210W	0	0	0.0280373831775701
YMR153W	0	0	0.0280155642023346
YGR213C	0	0	0.0279937791601866
YKL104C	0	0	0.027972027972028
YBL006C	0	0	0.0279503105590062
YDR170W-A	0	0	0.0279286268425136
YNL016W	0	0	0.027906976744186
YCR106W	0	0	0.0278853601859024
YNL295W	0	1	0.0278853601859024
YDL033C	0	0	0.0278637770897833
YGR225W	0	0	0.0278422273781903
YKL070W	0	0	0.0278207109737249
YGR078C	0	0	0.0277992277992278
YCR028C	0	0	0.0277777777777778
YLR353W	0	0	0.0277563608326908
YBR197C	0	1	0.0277563608326908
YDR208W	0	0	0.0277349768875193
YDR326C	0	0	0.0277136258660508
YDR364C	0	0	0.0276923076923077
YMR279C	0	1	0.0276923076923077
YOR003W	0	0	0.0276710222905457
YDR047W	0	0	0.0276497695852535
YGL048C	0	0	0.0276285495011512
YFR034C	0	0	0.0276073619631902
YEL016C	0	0	0.0275862068965517
YKL135C	0	0	0.0275650842266462
YMR044W	0	0	0.0275439938791125
YLR150W	0	0	0.0275229357798165
YLR453C	0	0	0.027501909854851
YDR542W	0	1	0.027501909854851
YLR228C	0	0	0.0274809160305344
YJR160C	0	0	0.0274599542334096
YNL165W	0	1	0.0274599542334096
YNR015W	0	0	0.0274390243902439
YJL031C	0	0	0.0274181264280274
YGL113W	0	0	0.0273972602739726
YGL158W	0	0	0.0273764258555133
YER129W	0	0	0.027355623100304
YLR145W	0	0	0.0273348519362187
YPL221W	0	0	0.0273141122913505
YDR240C	0	0	0.0272934040940106
YBR273C	0	0	0.0272727272727273
YFL057C	0	0	0.0272520817562453
YOL116W	0	0	0.027231467473525
YDL044C	0	0	0.0272108843537415
YMR025W	0	0	0.027190332326284
YKR031C	0	0	0.0271698113207547
YDR363W-A	0	0	0.0271493212669683
YPL042C	0	0	0.027128862094951
YPL046C	0	0	0.0271084337349398
YIL046W	0	0	0.0270880361173815
YAL056W	0	0	0.0270676691729323
YCR068W	0	0	0.0270473328324568
YIL097W	0	0	0.027027027027027
YBR210W	0	0	0.027006751687922
YJR134C	0	1	0.027006751687922
YDR466W	0	0	0.0269865067466267
YIL085C	0	0	0.0269662921348315
YKL171W	0	0	0.0269461077844311
YNR052C	0	0	0.0269259536275243
YGL206C	0	0	0.0269058295964126
YPL112C	0	0	0.0268857356235997
YNL230C	0	0	0.026865671641791
YLR362W	0	0	0.0268456375838926
YBR003W	0	0	0.0268256333830104
YHR152W	0	0	0.0268056589724497
YML093W	0	0	0.0267857142857143
YFL029C	0	0	0.0267657992565056
YDR162C	0	0	0.0267459138187221
YDL115C	0	0	0.0267260579064588
YDR358W	0	0	0.0267062314540059
YBR016W	0	0	0.0266864343958488
YDL084W	0	0	0.0266666666666667
YDR317W	0	0	0.0266469282013323
YML117W	0	0	0.0266272189349112
YPR015C	0	1	0.0266272189349112
YCR021C	0	0	0.0266075388026608
YGL092W	0	0	0.0265878877400295
YDR265W	0	0	0.0265682656826568
YNL101W	0	0	0.0265486725663717
YJL181W	0	1	0.0265486725663717
YLR438W	0	0	0.0265291083271923
YPL175W	0	0	0.0265095729013255
YDL185W	0	0	0.0264900662251656
YPL011C	0	0	0.0264705882352941
YNL334C	0	0	0.0264511388684791
YBR065C	0	0	0.026431718061674
YCR107W	0	0	0.0264123257520176
YOR381W	0	0	0.0263929618768328
YHR061C	0	0	0.0263736263736264
YFR030W	0	0	0.0263543191800878
YER183C	0	0	0.0263350402340892
YGR292W	0	0	0.0263157894736842
YJL036W	0	0	0.0262965668371074
YGR154C	0	0	0.0262773722627737
YDR446W	0	0	0.0262582056892779
YOR174W	0	0	0.0262390670553936
YER166W	0	0	0.0262199563000728
YNL245C	0	0	0.0262008733624454
YOR180C	0	0	0.0261818181818182
YAL040C	0	0	0.0261627906976744
YDR221W	0	0	0.0261437908496732
YNL103W	0	0	0.0261248185776488
YJL212C	0	0	0.0261058738216099
YPR180W	0	0	0.0260869565217391
YBR009C	0	0	0.0260680666183925
YJL197W	0	1	0.0260680666183925
YBR119W	0	0	0.0260492040520984
YFR028C	0	0	0.0260303687635575
YDR473C	0	0	0.0260115606936416
YDR480W	0	0	0.0259927797833935
YBR164C	0	0	0.025974025974026
YNR026C	0	0	0.0259552992069214
YBL057C	0	0	0.0259365994236311
YMR314W	0	0	0.0259179265658747
YBR043C	0	0	0.0258992805755396
YDR038C	0	0	0.0258806613946801
YOR327C	0	0	0.0258620689655172
YGL049C	0	0	0.0258435032304379
YJL209W	0	0	0.0258249641319943
YBR293W	0	0	0.0258064516129032
YFR009W	0	0	0.0257879656160458
YDR351W	0	0	0.0257695060844667
YAL048C	0	0	0.0257510729613734
YKR079C	0	0	0.0257326661901358
YMR216C	0	0	0.0257142857142857
YNL223W	0	0	0.0256959314775161
YPL005W	0	0	0.0256776034236805
YNR056C	0	0	0.0256593014967926
YCR084C	0	0	0.0256410256410256
YOR394W	0	1	0.0256410256410256
YMR270C	0	0	0.0256227758007117
YMR019W	0	1	0.0256227758007117
YLL056C	0	0	0.0256045519203414
YIL075C	0	0	0.0255863539445629
YJL010C	0	0	0.0255681818181818
YOR113W	0	0	0.0255500354861604
YDL056W	0	0	0.025531914893617
YPR075C	0	0	0.0255138199858257
YDR189W	0	0	0.0254957507082153
YBR254C	0	0	0.0254777070063694
YKL074C	0	0	0.0254596888260255
YGR108W	0	0	0.0254416961130742
YLR238W	0	0	0.0254237288135593
YDL065C	0	0	0.0254057868736768
YJL146W	0	0	0.0253878702397743
YER138W-A	0	1	0.0253878702397743
YMR165C	0	0	0.025369978858351
YNL047C	0	0	0.0253521126760563
YBR290W	0	0	0.0253342716396904
YOR001W	0	0	0.0253164556962025
YPR161C	0	0	0.0252986647926915
YCL026C-A	0	0	0.0252808988764045
YPR124W	0	0	0.0252631578947368
YGR071C	0	1	0.0252631578947368
YJR010W	0	0	0.0252454417952314
YKL075C	0	0	0.0252277505255781
YOL094C	0	0	0.0252100840336134
YBL020W	0	0	0.0251924422673198
YJR132W	0	0	0.0251748251748252
YBR193C	0	0	0.0251572327044025
YIL074C	0	0	0.0251396648044693
YGR135W	0	0	0.0251221214235869
YNL124W	0	0	0.0251046025104603
YBL102W	0	0	0.0250871080139373
YMR036C	0	0	0.0250696378830084
YJR042W	0	0	0.0250521920668058
YDR528W	0	0	0.0250347705146036
YBL004W	0	0	0.0250173731758165
YER088C	0	0	0.025
YDL035C	0	0	0.0249826509368494
YHR114W	0	0	0.0249653259361997
YGL167C	0	0	0.0249480249480249
YBR233W	0	1	0.0249480249480249
YCL011C	0	0	0.0249307479224377
YOR160W	0	0	0.0249134948096886
YER064C	0	0	0.024896265560166
YIL101C	0	0	0.0248790601243953
YOR242C	0	0	0.0248618784530387
YIR017C	0	0	0.0248447204968944
YJR050W	0	0	0.0248275862068966
YBL050W	0	0	0.0248104755341144
YPR072W	0	0	0.0247933884297521
YPL169C	0	0	0.024776324845148
YGR130C	0	1	0.024776324845148
YNR023W	0	0	0.0247592847317744
YDR034C	0	0	0.0247422680412371
YNL313C	0	0	0.0247252747252747
YIL063C	0	0	0.0247083047357584
YDR427W	0	0	0.0246913580246914
YLR102C	0	0	0.0246744345442084
YOL081W	0	0	0.0246575342465753
YGL261C	0	1	0.0246575342465753
YDR463W	0	0	0.0246406570841889
YBR033W	0	1	0.0246406570841889
YBL031W	0	1	0.0246406570841889
YLL010C	0	0	0.0246238030095759
YPR174C	0	1	0.0246238030095759
YJR054W	0	1	0.0246238030095759
YDR117C	0	1	0.0246238030095759
YKL049C	0	0	0.024606971975393
YNL270C	0	0	0.0245901639344262
YBR096W	0	1	0.0245901639344262
YPL105C	0	1	0.0245901639344262
YJR110W	0	0	0.0245733788395904
YDR034C-A	0	1	0.0245733788395904
YDL175C	0	0	0.0245566166439291
YER123W	0	0	0.0245398773006135
YDR424C	0	0	0.0245231607629428
YOR089C	0	0	0.0245064669843431
YHR048W	0	0	0.0244897959183673
YER042W	0	0	0.0244731475186948
YBL001C	0	0	0.0244565217391304
YDR229W	0	0	0.0244399185336049
YDR181C	0	0	0.0244233378561737
YBR011C	0	0	0.0244067796610169
YKL105C	0	1	0.0244067796610169
YBL091C	0	0	0.024390243902439
YNL254C	0	1	0.024390243902439
YHL024W	0	0	0.024373730534868
YOR064C	0	0	0.0243572395128552
YLR223C	0	0	0.0243407707910751
YOL076W	0	0	0.0243243243243243
YDL080C	0	0	0.0243079000675219
YBL103C	0	0	0.0242914979757085
YOL146W	0	0	0.0242751180040459
YIL153W	0	0	0.0242587601078167
YDR251W	0	0	0.0242424242424242
YBR038W	0	0	0.0242261103633917
YML051W	0	0	0.0242098184263618
YLR011W	0	0	0.0241935483870968
YOL062C	0	0	0.0241773002014775
YGR153W	0	1	0.0241773002014775
YGL238W	0	0	0.0241610738255034
YOR093C	0	1	0.0241610738255034
YML072C	0	1	0.0241610738255034
YOR229W	0	0	0.0241448692152917
YKL001C	0	0	0.0241286863270777
YOR323C	0	0	0.0241125251172137
YNL290W	0	0	0.0240963855421687
YHL016C	0	0	0.0240802675585284
YHR091C	0	0	0.0240641711229947
YNR049C	0	0	0.0240480961923848
YPR108W	0	0	0.0240320427236315
YPR201W	0	0	0.0240160106737825
YDR057W	0	0	0.024
YPL189W	0	0	0.0239840106595603
YPL217C	0	0	0.0239680426098535
YKL028W	0	0	0.0239520958083832
YJL062W	0	0	0.023936170212766
YCR018C	0	0	0.0239202657807309
YDL246C	0	0	0.0239043824701195
YBR019C	0	0	0.0238885202388852
YNR048W	0	0	0.0238726790450928
YBR219C	0	1	0.0238726790450928
YDL141W	0	0	0.0238568588469185
YKL224C	0	1	0.0238568588469185
YBL089W	0	0	0.023841059602649
YOR243C	0	0	0.0238252812706817
YJL081C	0	0	0.0238095238095238
YIR013C	0	0	0.0237937871777925
YHR201C	0	0	0.023778071334214
YKL145W	0	0	0.0237623762376238
YER109C	0	0	0.0237467018469657
YBR172C	0	0	0.023731048121292
YIL128W	0	0	0.0237154150197628
YKL005C	0	0	0.0236998025016458
YCR104W	0	1	0.0236998025016458
YIL121W	0	0	0.0236842105263158
YPR190C	0	0	0.0236686390532544
YBR243C	0	0	0.0236530880420499
YBR194W	0	1	0.0236530880420499
YAL017W	0	0	0.0236375574523966
YBR207W	0	0	0.0236220472440945
YPR040W	0	0	0.0236065573770492
YNL292W	0	0	0.0235910878112713
YPL053C	0	0	0.0235756385068762
YNL207W	0	0	0.0235602094240838
YPR171W	0	0	0.0235448005232178
YIR011C	0	0	0.0235294117647059
YPR169W	0	0	0.023514043109079
YIR031C	0	0	0.0234986945169713
YFR008W	0	0	0.0234833659491194
YDR005C	0	0	0.0234680573663625
YDL190C	0	0	0.0234527687296417
YOR034C	0	0	0.0234375
YJR151C	0	1	0.0234375
YPR097W	0	1	0.0234375
YGL110C	0	1	0.0234375
YHR160C	0	0	0.0234222511385817
YHR184W	0	0	0.023407022106632
YLR270W	0	0	0.0233918128654971
YER005W	0	0	0.0233766233766234
YJL023C	0	1	0.0233766233766234
YGR276C	0	0	0.0233614536015574
YBR024W	0	0	0.0233463035019455
YER062C	0	0	0.0233311730395334
YDR389W	0	0	0.0233160621761658
YLR461W	0	1	0.0233160621761658
YBR004C	0	0	0.0233009708737864
YKR042W	0	0	0.0232858990944373
YMR287C	0	0	0.0232708468002586
YOR069W	0	0	0.0232558139534884
YKR089C	0	0	0.0232408005164622
YIL176C	0	1	0.0232408005164622
YHR194W	0	0	0.0232258064516129
YBR225W	0	1	0.0232258064516129
YHL046C	0	1	0.0232258064516129
YER170W	0	0	0.02321083172147
YPL101W	0	0	0.0231958762886598
YDR049W	0	1	0.0231958762886598
YNL025C	0	0	0.0231809401159047
YHR179W	0	1	0.0231809401159047
YNL325C	0	0	0.0231660231660232
YBR271W	0	0	0.0231511254019293
YCR067C	0	0	0.0231362467866324
YGR100W	0	0	0.023121387283237
YLR004C	0	0	0.0231065468549422
YIR019C	0	0	0.0230917254650417
YKR034W	0	0	0.0230769230769231
YGR007W	0	0	0.0230621396540679
YDR330W	0	0	0.0230473751600512
YPL144W	0	0	0.0230326295585413
YOL148C	0	0	0.0230179028132992
YDR238C	0	0	0.0230031948881789
YJR141W	0	0	0.0229885057471264
YPR025C	0	0	0.02297383535418
YLL025W	0	1	0.02297383535418
YER089C	0	0	0.0229591836734694
YGR063C	0	0	0.0229445506692161
YJR055W	0	0	0.0229299363057325
YMR028W	0	0	0.022915340547422
YLR037C	0	1	0.022915340547422
YDR065W	0	0	0.0229007633587786
YDR007W	0	0	0.0228862047043865
YBR159W	0	0	0.0228716645489199
YML038C	0	0	0.0228571428571429
YBR204C	0	1	0.0228571428571429
YIL006W	0	0	0.0228426395939086
YGL061C	0	0	0.0228281547241598
YJL157C	0	0	0.0228136882129278
YMR192W	0	0	0.0227992400253325
YGR281W	0	0	0.0227848101265823
YLR219W	0	0	0.0227703984819734
YDL139C	0	1	0.0227703984819734
YBR205W	0	0	0.02275600505689
YJR049C	0	0	0.0227416298168035
YML016C	0	0	0.0227272727272727
YJL124C	0	0	0.0227129337539432
YOR008C	0	0	0.0226986128625473
YDR179C	0	0	0.0226843100189036
YLR435W	0	0	0.0226700251889169
YER091C	0	0	0.0226557583385777
YDR096W	0	0	0.0226415094339623
YER100W	0	0	0.0226272784412319
YOL161C	0	1	0.0226272784412319
YLR016C	0	0	0.0226130653266332
YHR124W	0	0	0.0225988700564972
YBR263W	0	0	0.0225846925972397
YLR360W	0	0	0.0225705329153605
YJR075W	0	0	0.0225563909774436
YLR059C	0	0	0.0225422667501565
YMR042W	0	0	0.0225281602002503
YDL247W	0	0	0.0225140712945591
YJR017C	0	0	0.0225
YPL248C	0	0	0.0224859462835728
YPR021C	0	0	0.0224719101123595
YKR055W	0	0	0.0224578914535246
YCL004W	0	0	0.0224438902743142
YPR133C	0	0	0.0224299065420561
YGL070C	0	0	0.0224159402241594
YPR168W	0	0	0.0224019912881145
YMR111C	0	1	0.0224019912881145
YGR166W	0	0	0.0223880597014925
YLL057C	0	0	0.0223741454319453
YMR283C	0	0	0.022360248447205
YHR204W	0	0	0.0223463687150838
YBR253W	0	0	0.0223325062034739
YOR233W	0	0	0.0223186608803472
YKL033W	0	1	0.0223186608803472
YKL095W	0	0	0.0223048327137546
YHL019C	0	0	0.0222910216718266
YGL190C	0	0	0.0222772277227723
YHR146W	0	1	0.0222772277227723
YJR097W	0	0	0.0222634508348794
YCL049C	0	1	0.0222634508348794
YLR414C	0	1	0.0222634508348794
YBR220C	0	1	0.0222634508348794
YPR167C	0	0	0.0222496909765142
YBL091C-A	0	1	0.0222496909765142
YGL095C	0	0	0.0222359481161211
YMR066W	0	1	0.0222359481161211
YNL094W	0	0	0.0222222222222222
YCR098C	0	0	0.0222085132634176
YNL030W	0	0	0.0221948212083847
YHR104W	0	0	0.022181146025878
YDL170W	0	0	0.0221674876847291
YBR261C	0	1	0.0221674876847291
YLL040C	0	0	0.0221538461538462
YLR361C	0	0	0.022140221402214
YIR004W	0	0	0.0221266133988937
YHR041C	0	0	0.0221130221130221
YER157W	0	0	0.0220994475138122
YAL063C	0	0	0.0220858895705521
YMR159C	0	0	0.0220723482526058
YLR188W	0	0	0.0220588235294118
YOR032C	0	0	0.0220453153704838
YBR284W	0	0	0.02203182374541
YPR078C	0	0	0.0220183486238532
YLR364W	0	1	0.0220183486238532
YLL061W	0	0	0.0220048899755501
YEL072W	0	1	0.0220048899755501
YOL060C	0	0	0.0219914477703115
YKL059C	0	0	0.021978021978022
YMR129W	0	0	0.0219646125686394
YHL038C	0	0	0.0219512195121951
YJL186W	0	0	0.0219378427787934
YER040W	0	0	0.0219244823386114
YBR212W	0	0	0.021911138161899
YOR377W	0	0	0.0218978102189781
YFL001W	0	0	0.0218844984802432
YOR256C	0	0	0.0218712029161604
YOR132W	0	0	0.0218579234972678
YPR083W	0	0	0.0218446601941748
YPR030W	0	0	0.0218314129775622
YOR255W	0	0	0.0218181818181818
YKL125W	0	0	0.0218049666868565
YGL122C	0	0	0.0217917675544794
YOR273C	0	0	0.0217785843920145
YBL041W	0	0	0.0217654171704958
YDR106W	0	0	0.0217522658610272
YDL203C	0	1	0.0217522658610272
YJL223C	0	1	0.0217522658610272
YGL245W	0	0	0.0217391304347826
YDL147W	0	0	0.0217260108630054
YLR265C	0	0	0.0217129071170084
YER002W	0	0	0.0216998191681736
YNL123W	0	0	0.0216867469879518
YOR148C	0	0	0.0216736905478627
YER047C	0	1	0.0216736905478627
YGL254W	0	0	0.0216606498194946
YGL243W	0	0	0.0216476247745039
YBR180W	0	0	0.0216346153846154
YIR018W	0	0	0.0216216216216216
YDL138W	0	0	0.021608643457383
YDR308C	0	0	0.0215956808638272
YMR094W	0	0	0.0215827338129496
YKL184W	0	0	0.0215698022768125
YDR075W	0	0	0.0215568862275449
YFR024C-A	0	0	0.0215439856373429
YLR163C	0	0	0.0215311004784689
YGR055W	0	0	0.0215182307232516
YKL068W	0	0	0.021505376344086
YHR050W	0	0	0.0214925373134328
YGR251W	0	0	0.0214797136038186
YJL154C	0	0	0.0214669051878354
YNL299W	0	0	0.0214541120381406
YGR013W	0	0	0.0214413341274568
YLR303W	0	0	0.0214285714285714
YLR316C	0	0	0.0214158239143367
YGR065C	0	0	0.0214030915576694
YDL098C	0	0	0.0213903743315508
YLR077W	0	1	0.0213903743315508
YCR038C	0	0	0.0213776722090261
YLL049W	0	1	0.0213776722090261
YEL031W	0	0	0.0213649851632047
YMR105C	0	0	0.0213523131672598
YDR129C	0	0	0.021339656194428
YNL154C	0	0	0.0213270142180095
YER031C	0	0	0.0213143872113677
YOR339C	0	0	0.021301775147929
YGR092W	0	0	0.0212891780011827
YGL250W	0	1	0.0212891780011827
YOR308C	0	0	0.0212765957446809
YNL222W	0	0	0.0212640283520378
YGR041W	0	0	0.0212514757969303
YLL060C	0	0	0.0212389380530973
YBR295W	0	0	0.0212264150943396
YDL005C	0	0	0.0212139068945197
YCL014W	0	0	0.0212014134275618
YOR059C	0	1	0.0212014134275618
YDR161W	0	0	0.0211889346674514
YKL072W	0	1	0.0211889346674514
YBL042C	0	0	0.0211764705882353
YDR013W	0	0	0.0211640211640212
YNL275W	0	0	0.0211515863689777
YJR152W	0	0	0.0211391661773341
YDR520C	0	1	0.0211391661773341
YBL101C	0	0	0.0211267605633803
YLR137W	0	1	0.0211267605633803
YNL128W	0	0	0.0211143695014663
YDR478W	0	0	0.0211019929660023
YBR135W	0	0	0.0210896309314587
YBL055C	0	0	0.0210772833723653
YGL022W	0	0	0.0210649502633119
YDR312W	0	0	0.0210526315789474
YGR068C	0	1	0.0210526315789474
YML127W	0	0	0.0210403272939801
YOR264W	0	1	0.0210403272939801
YJL164C	0	0	0.0210280373831776
YGR044C	0	0	0.021015761821366
YER019W	0	0	0.0210035005834306
YML064C	0	0	0.0209912536443149
YDL099W	0	0	0.020979020979021
YGR104C	0	0	0.0209668025626092
YDR532C	0	0	0.0209545983701979
YJL060W	0	0	0.0209424083769634
YMR312W	0	0	0.0209302325581395
YBR122C	0	0	0.020918070889018
YLR181C	0	0	0.0209059233449477
YDL112W	0	0	0.0208937899013349
YPR060C	0	0	0.0208816705336427
YML085C	0	0	0.0208695652173913
YHR021W-A	0	0	0.0208574739281576
YJL125C	0	0	0.020845396641575
YER149C	0	0	0.0208333333333333
YBR083W	0	0	0.0208212839791787
YMR029C	0	0	0.0208092485549133
YBR221C	0	0	0.0207972270363951
YOR261C	0	0	0.0207852193995381
YDR416W	0	0	0.0207732256203116
YGL172W	0	0	0.0207612456747405
YJL006C	0	0	0.0207492795389049
YLR133W	0	0	0.0207373271889401
YMR069W	0	0	0.0207253886010363
YNL042W	0	0	0.0207134637514384
YOL023W	0	0	0.0207015526164462
YGL026C	0	0	0.0206896551724138
YPR129W	0	0	0.0206777713957496
YDR399W	0	0	0.0206659012629162
YJR058C	0	0	0.0206540447504303
YIL014W	0	0	0.0206422018348624
YKR064W	0	1	0.0206422018348624
YMR204C	0	0	0.0206303724928367
YDL070W	0	1	0.0206303724928367
YGL154C	0	0	0.0206185567010309
YOL080C	0	0	0.0206067544361763
YMR304W	0	0	0.0205949656750572
YBL082C	0	0	0.0205831903945112
YGR212W	0	0	0.0205714285714286
YOL139C	0	0	0.0205596801827527
YDR054C	0	0	0.0205479452054795
YDR465C	0	0	0.0205362236166572
YKR078W	0	0	0.0205245153933865
YCR016W	0	0	0.0205128205128205
YAR042W	0	0	0.020501138952164
YDL144C	0	1	0.020501138952164
YDR348C	0	1	0.020501138952164
YCL032W	0	0	0.0204894706886739
YEL006W	0	0	0.0204778156996587
YJL080C	0	0	0.0204661739624787
YJR093C	0	0	0.0204545454545455
YLL064C	0	1	0.0204545454545455
YLR389C	0	0	0.020442930153322
YDR314C	0	0	0.0204313280363224
YMR113W	0	0	0.0204307012700166
YDR156W	0	0	0.0204307012700166
YMR064W	0	0	0.0204307012700166
YER022W	0	0	0.0204307012700166
YDL126C	0	0	0.0204307012700166
YNL199C	0	0	0.0204307012700166
YNR009W	0	0	0.0204307012700166
YLR347C	0	0	0.0204307012700166
YBL021C	0	0	0.0204307012700166
YLL058W	0	0	0.0204307012700166
YBL093C	0	0	0.0204307012700166
YLR155C	0	0	0.0204307012700166
YDR534C	0	0	0.0204307012700166
YBR244W	0	0	0.0204307012700166
YER029C	0	0	0.0204307012700166
YNR032W	0	0	0.0204307012700166
YPL147W	0	0	0.0204307012700166
YLR119W	0	0	0.0204307012700166
YDR372C	0	0	0.0204307012700166
YNR012W	0	0	0.0204307012700166
YGL242C	0	1	0.0204307012700166
YML106W	0	0	0.0204307012700166
YLR003C	0	0	0.0204307012700166
YNL048W	0	0	0.0204307012700166
YFR048W	0	0	0.0204307012700166
YPL242C	0	0	0.0204307012700166
YAL054C	0	0	0.0204307012700166
YBR045C	0	0	0.0204307012700166
YGL212W	0	0	0.0204307012700166
YJR076C	0	0	0.0204307012700166
YLR216C	0	0	0.0204307012700166
YCR010C	0	0	0.0204307012700166
YHR110W	0	0	0.0204307012700166
YIL061C	0	0	0.0204307012700166
YML031W	0	0	0.0204307012700166
YHR155W	0	1	0.0204307012700166
YGR009C	0	0	0.0204307012700166
YJL077C	0	1	0.0204307012700166
YBL054W	0	0	0.0204307012700166
YLR139C	0	0	0.0204307012700166
YKL088W	0	0	0.0204307012700166
YBR246W	0	1	0.0204307012700166
YPL241C	0	0	0.0204307012700166
YBL005W	0	0	0.0204307012700166
YOR008C-A	0	0	0.0204307012700166
YDR099W	0	0	0.0204307012700166
YPL083C	0	0	0.0204307012700166
YKL021C	0	0	0.0204307012700166
YLR299W	0	0	0.0204307012700166
YPL012W	0	0	0.0204307012700166
YBR280C	0	0	0.0204307012700166
[truncated: 3,790 more rows]
