# Supplementary material for: Computationally Driven, Quantitative Experiments Discover Genes Required for Mitochondrial Biogenesis
Source: PLoS Genet. 2009 Mar 20;5(3):e1000407. doi: 10.1371/journal.pgen.1000407 (PMC2648979; doi:10.1371/journal.pgen.1000407)
Supplement: Dataset S2 — Top 100 novel ensemble predictions for additional yeast biological processes. A zip file containing 387 tab-delimited text files of the ensemble predictions for the indicated Gene Ontology Biological Process Term. (21.70 MB GZ) [file pgen.1000407.s013.gz › GO_0006323.txt]

ORF	AnnotatedToTerm?	Uncharacterized_04152007?	Precision
YOR123C	1	0	1.0
YGL244W	1	0	1.0
YDL074C	1	0	1.0
YJL176C	1	0	1.0
YDR176W	1	0	1.0
YKR008W	1	0	1.0
YDR485C	1	0	1.0
YOR304W	1	0	1.0
YHR119W	1	0	1.0
YJL115W	1	0	1.0
YDR145W	1	0	1.0
YBR081C	1	0	1.0
YJL168C	1	0	1.0
YLR357W	1	0	1.0
YGR252W	1	0	1.0
YNL059C	1	0	1.0
YBR279W	1	0	1.0
YPR018W	1	0	1.0
YBL052C	1	0	1.0
YKR029C	1	0	1.0
YBR245C	1	0	1.0
YMR091C	1	0	1.0
YLR033W	1	0	1.0
YML062C	0	0	0.972222222222222
YLR399C	1	0	0.972222222222222
YBR103W	1	0	0.972222222222222
YER164W	1	0	0.972222222222222
YPL138C	1	0	0.972222222222222
YNL136W	1	0	0.972222222222222
YML065W	1	0	0.972222222222222
YOR038C	1	0	0.972222222222222
YOL145C	1	0	0.972222222222222
YMR263W	1	0	0.972222222222222
YIL126W	1	0	0.972222222222222
YDR227W	1	0	0.972222222222222
YLR442C	1	0	0.972222222222222
YLR055C	0	0	0.96551724137931
YOL006C	1	0	0.96551724137931
YLR015W	1	0	0.96551724137931
YDR334W	1	0	0.96551724137931
YAL013W	1	0	0.96551724137931
YNR023W	1	0	0.96551724137931
YLR321C	1	0	0.96551724137931
YHR090C	1	0	0.96551724137931
YOL004W	1	0	0.96551724137931
YMR075W	1	0	0.96551724137931
YAL011W	1	0	0.96551724137931
YBR198C	1	0	0.96551724137931
YOL148C	1	0	0.96551724137931
YER161C	1	0	0.96551724137931
YCL061C	1	0	0.96551724137931
YGR116W	1	0	0.96551724137931
YPR034W	1	0	0.96551724137931
YMR044W	1	0	0.96551724137931
YDR310C	1	0	0.96551724137931
YDR448W	1	0	0.96551724137931
YOL017W	1	0	0.96551724137931
YBR215W	1	0	0.96551724137931
YGR072W	0	0	0.95
YBR060C	1	0	0.95
YDR159W	0	0	0.936507936507937
YML109W	1	0	0.936507936507937
YPL235W	1	0	0.936507936507937
YGL086W	0	0	0.928571428571429
YFR013W	1	0	0.928571428571429
YML069W	1	0	0.928571428571429
YDR303C	1	0	0.928571428571429
YBR112C	1	0	0.928571428571429
YFR037C	1	0	0.928571428571429
YBR289W	1	0	0.928571428571429
YKL139W	0	0	0.918918918918919
YLL022C	1	0	0.918918918918919
YCR033W	1	0	0.918918918918919
YDR392W	1	0	0.918918918918919
YPL228W	0	0	0.907894736842105
YLR095C	1	0	0.907894736842105
YMR190C	0	0	0.9
YBR095C	1	0	0.9
YKL112W	1	0	0.9
YCR052W	1	0	0.9
YDL058W	0	0	0.891566265060241
YFL013C	1	0	0.891566265060241
YGL150C	1	0	0.891566265060241
YLR455W	0	0	0.880952380952381
YMR078C	0	0	0.870588235294118
YJL140W	0	0	0.86046511627907
YDR138W	0	0	0.850574712643678
YIR010W	0	0	0.842696629213483
YPL016W	1	0	0.842696629213483
YDR473C	0	0	0.835164835164835
YNL206C	1	0	0.835164835164835
YLR309C	0	0	0.829787234042553
YOL090W	1	0	0.829787234042553
YPL254W	1	0	0.829787234042553
YML032C	0	0	0.824742268041237
YOL068C	1	0	0.824742268041237
YBR275C	1	0	0.824742268041237
YJL074C	0	0	0.818181818181818
YFL024C	1	0	0.818181818181818
YPR141C	0	0	0.81651376146789
YLR032W	0	0	0.81651376146789
YLR418C	1	0	0.81651376146789
YNL216W	1	0	0.81651376146789
YGL133W	1	0	0.81651376146789
YDR207C	1	0	0.81651376146789
YDR181C	1	0	0.81651376146789
YPR179C	1	0	0.81651376146789
YPL001W	1	0	0.81651376146789
YDR469W	1	0	0.81651376146789
YMR179W	0	0	0.813559322033898
YGR274C	0	0	0.813559322033898
YGR056W	1	0	0.813559322033898
YOR244W	1	0	0.813559322033898
YGR002C	1	0	0.813559322033898
YPL139C	1	0	0.813559322033898
YNL330C	1	0	0.813559322033898
YDL002C	1	0	0.813559322033898
YOR290C	1	0	0.813559322033898
YIL144W	0	0	0.80672268907563
YOR144C	0	0	0.804878048780488
YCL010C	1	0	0.804878048780488
YDR295C	1	0	0.804878048780488
YDR167W	1	0	0.804878048780488
YLR182W	0	0	0.8046875
YLR335W	1	0	0.8046875
YML010W	1	0	0.8046875
YFL049W	1	0	0.8046875
YKR101W	1	0	0.8046875
YMR224C	0	0	0.8
YLR085C	1	0	0.8
YOL051W	0	0	0.798507462686567
YDR359C	1	0	0.798507462686567
YNL021W	1	0	0.798507462686567
YIL084C	1	0	0.798507462686567
YGR186W	0	0	0.792592592592593
YLR045C	0	0	0.786764705882353
YOR216C	0	0	0.783216783216783
YKL113C	0	0	0.783216783216783
YNL107W	1	0	0.783216783216783
YJR060W	1	0	0.783216783216783
YNL088W	1	0	0.783216783216783
YGR275W	1	0	0.783216783216783
YPL129W	1	0	0.783216783216783
YKL049C	0	0	0.779310344827586
YBR231C	1	0	0.779310344827586
YOR308C	0	0	0.773972602739726
YDR356W	0	0	0.77027027027027
YLL004W	1	0	0.77027027027027
YBR049C	0	0	0.766666666666667
YMR033W	1	0	0.766666666666667
YBL063W	0	0	0.76158940397351
YOR033C	0	0	0.756578947368421
YGR179C	0	0	0.751633986928105
YDR195W	0	0	0.748387096774194
YBL008W	1	0	0.748387096774194
YDR146C	0	0	0.743589743589744
YJL203W	0	0	0.740506329113924
YGL112C	1	0	0.740506329113924
YML071C	0	0	0.7375
YDL042C	1	0	0.7375
YIL026C	0	0	0.732919254658385
YOR026W	0	0	0.728395061728395
YGR270W	0	0	0.727272727272727
YJR140C	1	0	0.727272727272727
YDR190C	1	0	0.727272727272727
YLR039C	0	0	0.724550898203593
YOR025W	1	0	0.724550898203593
YJR043C	0	0	0.720238095238095
YEL061C	0	0	0.715976331360947
YGL241W	0	0	0.711764705882353
YER016W	0	0	0.707602339181287
YPR070W	0	0	0.703488372093023
YDR163W	0	0	0.699421965317919
YIL063C	0	0	0.695402298850575
YNL233W	0	0	0.691428571428571
YAR007C	0	0	0.69060773480663
YNL250W	0	0	0.69060773480663
YMR273C	1	0	0.69060773480663
YPL181W	1	0	0.69060773480663
YJL081C	1	0	0.69060773480663
YGL066W	1	0	0.69060773480663
YMR125W	0	0	0.690217391304348
YPL055C	1	0	0.690217391304348
YHR099W	1	0	0.690217391304348
YMR047C	0	0	0.686486486486486
YBL035C	0	0	0.682795698924731
YOR194C	0	0	0.679144385026738
YLR314C	0	0	0.675531914893617
YAL019W	0	0	0.671957671957672
YGL174W	0	0	0.668421052631579
YGL207W	0	0	0.664921465968586
YMR061W	0	0	0.661538461538462
YDR088C	0	0	0.661538461538462
YML102W	1	0	0.661538461538462
YDR121W	1	0	0.661538461538462
YGR140W	0	0	0.658163265306122
YOR141C	0	1	0.658163265306122
YNL304W	0	0	0.656565656565657
YDR440W	1	0	0.656565656565657
YNL225C	0	0	0.653266331658292
YOR195W	0	0	0.651741293532338
YNL215W	0	1	0.651741293532338
YML041C	1	0	0.651741293532338
YPL255W	0	0	0.650246305418719
YIL112W	1	0	0.650246305418719
YCL016C	0	0	0.647058823529412
YDR499W	0	0	0.645739910313901
YGR113W	0	0	0.645739910313901
YKL179C	0	0	0.645739910313901
YDR464W	0	0	0.645739910313901
YNL262W	1	0	0.645739910313901
YAR003W	1	0	0.645739910313901
YKR095W	0	0	0.645739910313901
YPL082C	0	0	0.645739910313901
YBR009C	1	0	0.645739910313901
YNL097C	1	0	0.645739910313901
YLR052W	1	0	0.645739910313901
YLR272C	1	0	0.645739910313901
YOR191W	1	0	0.645739910313901
YOL012C	1	0	0.645739910313901
YPR031W	1	0	0.645739910313901
YHR118C	1	0	0.645739910313901
YML114C	0	0	0.645739910313901
YGL058W	1	0	0.645739910313901
YDL076C	1	0	0.645739910313901
YAR002W	0	0	0.642857142857143
YDL005C	0	0	0.64
YMR227C	0	0	0.63716814159292
YMR277W	0	0	0.634361233480176
YBL046W	0	0	0.631578947368421
YGL043W	0	0	0.62882096069869
YOR017W	0	0	0.626086956521739
YMR070W	0	0	0.625
YBR010W	1	0	0.625
YMR240C	0	0	0.623931623931624
YLL002W	1	0	0.623931623931624
YBR055C	0	0	0.621276595744681
YBR073W	0	0	0.61864406779661
YOL123W	0	0	0.616033755274262
YHR077C	0	0	0.613445378151261
YBR123C	0	0	0.610878661087866
YPR025C	0	0	0.608333333333333
YPR135W	0	0	0.605809128630705
YDL155W	0	0	0.604938271604938
YGL194C	1	0	0.604938271604938
YNL039W	0	0	0.604081632653061
YNL030W	1	0	0.604081632653061
YLR277C	0	0	0.601626016260163
YGR276C	0	0	0.59919028340081
YIL035C	0	0	0.596774193548387
YDR217C	0	0	0.594377510040161
YDL099W	0	0	0.592
YOR217W	0	0	0.589641434262948
YKL101W	0	0	0.588932806324111
YBR195C	1	0	0.588932806324111
YEL018W	0	0	0.587548638132296
YDL028C	0	0	0.587548638132296
YBR175W	1	0	0.587548638132296
YML127W	1	0	0.587548638132296
YPL124W	0	0	0.585271317829457
YNL236W	0	0	0.584615384615385
YPR052C	1	0	0.584615384615385
YNL166C	0	0	0.582375478927203
YGR009C	0	0	0.580152671755725
YMR223W	0	0	0.579545454545455
YPR162C	1	0	0.579545454545455
YOR075W	0	0	0.578947368421053
YMR127C	1	0	0.578947368421053
YLR115W	0	0	0.578358208955224
YHL025W	1	0	0.578358208955224
YCR093W	0	0	0.576208178438662
YHR191C	0	0	0.574074074074074
YPR072W	0	0	0.571955719557196
YIR004W	0	0	0.569852941176471
YLL021W	0	0	0.567765567765568
YNL298W	0	0	0.565693430656934
YER151C	0	0	0.563636363636364
YGR104C	0	0	0.561594202898551
YEL003W	0	0	0.55956678700361
YNL091W	0	0	0.557553956834532
YJR134C	0	1	0.557553956834532
YER068W	0	0	0.555555555555556
YOR151C	0	0	0.553571428571429
YFL008W	0	0	0.553191489361702
YEL056W	1	0	0.553191489361702
YFL001W	0	0	0.551236749116608
YKL089W	0	0	0.549295774647887
YGL025C	0	0	0.548275862068966
YLR103C	0	0	0.548275862068966
YJR089W	0	0	0.548275862068966
YCR084C	1	0	0.548275862068966
YGL163C	1	0	0.548275862068966
YNL261W	1	0	0.548275862068966
YFR002W	0	0	0.547945205479452
YPL047W	1	0	0.547945205479452
YGR188C	0	0	0.546075085324232
YKL054C	0	0	0.54421768707483
YDL225W	0	0	0.543918918918919
YNL031C	1	0	0.543918918918919
YLR176C	0	0	0.542087542087542
YER148W	0	0	0.540268456375839
YKL042W	0	0	0.538461538461538
YLR384C	0	0	0.536666666666667
YPR129W	0	0	0.534883720930233
YLR262C	0	0	0.533112582781457
YBL051C	0	0	0.531353135313531
YHR158C	0	0	0.529605263157895
YPL101W	0	0	0.527868852459016
YGR119C	0	0	0.526143790849673
YKR002W	0	0	0.52442996742671
YHR023W	0	0	0.522727272727273
YAL021C	0	0	0.521035598705502
YPL086C	0	0	0.519354838709677
YKL092C	0	0	0.517684887459807
YGL070C	0	0	0.516025641025641
YGL049C	0	0	0.514376996805112
YER159C	0	0	0.512738853503185
YHR036W	0	0	0.511111111111111
YER111C	0	0	0.509493670886076
YBR237W	0	0	0.509316770186335
YDR311W	0	0	0.509316770186335
YOR076C	0	0	0.509316770186335
YPR023C	1	0	0.509316770186335
YCR020W-B	1	0	0.509316770186335
YBR258C	1	0	0.509316770186335
YMR005W	0	0	0.507739938080495
YHR041C	0	0	0.506172839506173
YOL130W	0	0	0.504615384615385
YCL029C	0	0	0.503067484662577
YPL008W	0	0	0.503048780487805
YMR236W	1	0	0.503048780487805
YDR289C	0	0	0.501519756838906
YJL187C	0	0	0.5
YMR039C	0	0	0.498489425981873
YDL065C	0	0	0.496987951807229
YER029C	0	0	0.495548961424332
YER032W	0	0	0.495548961424332
YDR225W	1	0	0.495548961424332
YDL140C	0	0	0.495548961424332
YIL150C	1	0	0.495548961424332
YPL210C	0	0	0.494082840236686
YGL044C	0	0	0.492625368731563
YER022W	0	0	0.491176470588235
YJL092W	0	0	0.489736070381232
YPL209C	0	0	0.488304093567251
YDR068W	0	1	0.488304093567251
YPR189W	0	0	0.486880466472303
YPR057W	0	0	0.48546511627907
YDR153C	0	0	0.484057971014493
YML061C	0	0	0.482758620689655
YBR281C	0	0	0.482758620689655
YBL003C	1	0	0.482758620689655
YJL013C	0	0	0.481375358166189
YGL019W	0	0	0.480113636363636
YLR373C	0	0	0.480113636363636
YBR278W	1	0	0.480113636363636
YML094W	0	0	0.478753541076487
YPL011C	0	0	0.477401129943503
YMR032W	0	0	0.476056338028169
YBR257W	0	0	0.474719101123595
YGR078C	0	0	0.473389355742297
YOR073W	0	0	0.472067039106145
YGR005C	0	0	0.47075208913649
YNL188W	0	0	0.469444444444444
YCL031C	0	0	0.46814404432133
YOR061W	0	0	0.466850828729282
YBR102C	0	0	0.465564738292011
YIL149C	0	0	0.464285714285714
YBR288C	0	0	0.463013698630137
YNL273W	0	0	0.46195652173913
YAL024C	0	0	0.46195652173913
YBL002W	1	0	0.46195652173913
YGR200C	0	0	0.46070460704607
YBR136W	0	0	0.459893048128342
YLR200W	0	0	0.459893048128342
YDR110W	1	0	0.459893048128342
YNL102W	0	0	0.459893048128342
YOR279C	1	0	0.459893048128342
YNR051C	0	0	0.458666666666667
YER122C	0	0	0.457446808510638
YBR271W	0	0	0.456233421750663
YER112W	0	0	0.455026455026455
YNL153C	0	0	0.453825857519789
YPL153C	0	0	0.452631578947368
YGL122C	0	0	0.451443569553806
YBL009W	0	0	0.450261780104712
YNL309W	0	0	0.449086161879896
YHR167W	0	0	0.448186528497409
YDR312W	0	0	0.448186528497409
YDR363W	1	0	0.448186528497409
YMR285C	0	0	0.44702842377261
YHR103W	0	0	0.445876288659794
YOL093W	0	0	0.445012787723785
YNL258C	0	0	0.445012787723785
YDR224C	1	0	0.445012787723785
YBL024W	0	0	0.443877551020408
YNL041C	0	0	0.442748091603053
YKL075C	0	0	0.441624365482233
YER013W	0	0	0.440506329113924
YPL049C	0	0	0.439393939393939
YLR234W	0	0	0.438287153652393
YPL243W	0	0	0.4375
YBL079W	0	0	0.4375
YJR082C	1	0	0.4375
YMR077C	0	0	0.43640897755611
YLR079W	0	0	0.435323383084577
YGL153W	0	0	0.434567901234568
YLR026C	0	0	0.434567901234568
YOR249C	1	0	0.434567901234568
YPR171W	0	0	0.434146341463415
YMR294W	0	0	0.434146341463415
YLR385C	1	0	0.434146341463415
YCR042C	0	0	0.434146341463415
YBR089C-A	1	0	0.434146341463415
YNL267W	0	0	0.4330900243309
YGL145W	0	0	0.432038834951456
YJR135C	0	0	0.430992736077482
YBR129C	0	0	0.429951690821256
YLR210W	0	0	0.428915662650602
YML015C	0	0	0.427884615384615
YCR065W	0	0	0.426858513189448
YML060W	0	0	0.425837320574163
YPR173C	0	0	0.424821002386635
YBR264C	0	0	0.424170616113744
YBL023C	0	0	0.424170616113744
YDR073W	1	0	0.424170616113744
YKR001C	0	0	0.423167848699764
YBL061C	0	0	0.422169811320755
YMR048W	0	0	0.421176470588235
YML074C	0	0	0.42018779342723
YLR025W	0	0	0.4192037470726
YOL066C	0	0	0.418224299065421
YBL011W	0	0	0.417249417249417
YMR312W	0	0	0.416856492027335
YGL172W	0	0	0.416856492027335
YMR168C	0	0	0.416856492027335
YPR055W	0	0	0.416856492027335
YMR284W	1	0	0.416856492027335
YGR063C	1	0	0.416856492027335
YHL020C	0	0	0.416856492027335
YJL076W	1	0	0.416856492027335
YPL045W	0	0	0.416856492027335
YBR088C	1	0	0.416856492027335
YNL308C	0	0	0.415909090909091
YJL110C	0	0	0.414965986394558
YML104C	0	0	0.414027149321267
YIL104C	0	0	0.413092550790068
YIL038C	0	0	0.412162162162162
YPR046W	0	0	0.41123595505618
YDR532C	0	0	0.410313901345291
YJR076C	0	0	0.409395973154362
YDR052C	0	0	0.408482142857143
YPL042C	0	0	0.407572383073497
YOR349W	0	0	0.406666666666667
YBR253W	0	0	0.405764966740576
YBL105C	0	0	0.404867256637168
YOR039W	0	0	0.403973509933775
YNL201C	0	0	0.403083700440529
YOR089C	0	0	0.402197802197802
YBL037W	0	0	0.401315789473684
YMR213W	0	0	0.400437636761488
YGR047C	0	0	0.399563318777293
YBR057C	0	0	0.398692810457516
YMR117C	0	0	0.397826086956522
YPR161C	0	0	0.396963123644252
YBL032W	0	0	0.396551724137931
YIL128W	0	0	0.396551724137931
YPL128C	1	0	0.396551724137931
YGL151W	0	0	0.395698924731183
YJR031C	0	0	0.394849785407725
YML098W	0	0	0.394004282655246
YDL003W	0	0	0.393162393162393
YCR016W	0	0	0.392324093816631
YLL043W	0	0	0.391489361702128
YER173W	0	0	0.390658174097665
YOR074C	0	0	0.389830508474576
YLR114C	0	0	0.389006342494715
YOR112W	0	0	0.388655462184874
YMR198W	0	0	0.388655462184874
YMR219W	1	0	0.388655462184874
YNR011C	0	0	0.387840670859539
YJR003C	0	0	0.3875
YNL199C	0	0	0.3875
YLR274W	1	0	0.3875
YML093W	0	0	0.386694386694387
YEL009C	0	0	0.385892116182573
YLR145W	0	0	0.385093167701863
YBL014C	0	0	0.384297520661157
YAR008W	0	0	0.383505154639175
YMR153W	0	0	0.382716049382716
YDR363W-A	0	0	0.381930184804928
YJR092W	0	0	0.381147540983607
YDR381W	0	0	0.380368098159509
YPR175W	0	0	0.379591836734694
YJL030W	0	0	0.378818737270876
YAL043C	0	0	0.378048780487805
YGL130W	0	0	0.377281947261663
YBR211C	0	0	0.376518218623482
YBR202W	0	0	0.375757575757576
YLR330W	0	0	0.375
YJL204C	0	0	0.374245472837022
YPL253C	0	0	0.373493975903614
YKR028W	0	0	0.372745490981964
YDL164C	0	0	0.372
YPL208W	0	0	0.37125748502994
YGR202C	0	0	0.370517928286853
YER092W	0	1	0.370517928286853
YPL241C	0	0	0.369781312127237
YNL126W	0	0	0.369047619047619
YKL028W	0	0	0.368316831683168
YDR228C	0	0	0.367588932806324
YLR226W	0	0	0.366863905325444
YHR164C	0	0	0.366141732283465
YPL146C	0	0	0.365422396856582
YLR424W	0	0	0.364705882352941
YBL088C	0	0	0.36399217221135
YLR096W	0	0	0.36328125
YBR119W	0	0	0.362573099415205
YCL011C	0	0	0.361867704280156
YNR010W	0	0	0.361165048543689
YLR071C	0	0	0.36046511627907
YBR236C	0	0	0.359767891682785
YMR311C	0	0	0.359073359073359
YBR276C	0	0	0.358381502890173
YGR162W	0	0	0.357692307692308
YGL127C	0	0	0.35700575815739
YDR189W	0	0	0.35632183908046
YBR172C	0	0	0.355640535372849
YPR133C	0	0	0.354961832061069
YML124C	0	0	0.354285714285714
YHR200W	0	0	0.354166666666667
YBR152W	0	0	0.354166666666667
YKL160W	1	0	0.354166666666667
YDR004W	0	0	0.353497164461248
YKL088W	0	0	0.352830188679245
YPL020C	0	0	0.352165725047081
YML034W	0	0	0.351503759398496
YPL022W	0	0	0.350844277673546
YFR031C	0	0	0.350187265917603
YLR440C	0	0	0.349532710280374
YDR369C	0	0	0.348880597014925
YCR035C	0	0	0.348230912476723
YDR170C	0	0	0.347583643122677
YPR119W	0	0	0.347504621072089
YBR087W	0	0	0.347504621072089
YPL116W	1	0	0.347504621072089
YDR155C	0	0	0.347426470588235
YBR274W	0	0	0.347426470588235
YJL127C	1	0	0.347426470588235
YPL169C	0	0	0.346788990825688
YPL161C	0	0	0.346153846153846
YJL090C	0	0	0.345521023765996
YOR106W	0	0	0.344890510948905
YKL173W	0	0	0.344765342960289
YBR188C	0	0	0.344765342960289
YML097C	0	0	0.344765342960289
YKR048C	1	0	0.344765342960289
YLR386W	0	0	0.344765342960289
YOR213C	1	0	0.344765342960289
YOR368W	0	0	0.344144144144144
YDR113C	0	0	0.343525179856115
YKL032C	0	0	0.342908438061041
YGR246C	0	0	0.342293906810036
YGL232W	0	0	0.341681574239714
YBL084C	0	0	0.341071428571429
YPR104C	0	0	0.340463458110517
YOL072W	0	0	0.339857651245552
YJL209W	0	0	0.339253996447602
YDR120C	0	0	0.338652482269504
YBR155W	0	0	0.338053097345133
YBR133C	0	0	0.338028169014085
YPR120C	0	0	0.338028169014085
YKL018W	1	0	0.338028169014085
YER171W	0	0	0.33800350262697
YCR086W	0	0	0.33800350262697
YLR288C	1	0	0.33800350262697
YBR142W	0	0	0.337412587412587
YDR335W	0	0	0.336823734729494
YDL102W	0	0	0.336236933797909
YBR290W	0	0	0.335652173913043
YBR131W	0	0	0.335069444444444
YDR097C	0	0	0.334488734835355
YOR239W	0	0	0.333910034602076
YER105C	0	0	0.333333333333333
YJL010C	0	0	0.332758620689655
YDR510W	0	0	0.332185886402754
YKR022C	0	0	0.331615120274914
YOL054W	0	0	0.331046312178388
YBL091C	0	0	0.330479452054795
YPL194W	0	0	0.32991452991453
YLR318W	0	0	0.329351535836177
YBR038W	0	0	0.328790459965928
YBR030W	0	0	0.328231292517007
YJL194W	0	0	0.3276740237691
YOR043W	0	0	0.327118644067797
YBR179C	0	0	0.326565143824027
YBL074C	0	0	0.326013513513513
YPR105C	0	0	0.325463743676223
YOL115W	0	0	0.324915824915825
YGR152C	0	0	0.32436974789916
YJL123C	0	1	0.32436974789916
YGL093W	0	0	0.323825503355705
YGL092W	0	0	0.323283082077052
YLR268W	0	0	0.322742474916388
YBR272C	0	0	0.32220367278798
YLL024C	0	0	0.321666666666667
YGL023C	0	0	0.321192052980132
YDR364C	0	0	0.321192052980132
YMR199W	0	0	0.321192052980132
YHR056C	1	0	0.321192052980132
YBL034C	0	0	0.320661157024793
YBR094W	0	1	0.320661157024793
YER070W	0	0	0.32013201320132
YBL004W	0	0	0.319604612850082
YGR081C	0	0	0.319078947368421
YOR116C	0	0	0.318555008210181
YHR031C	0	0	0.318032786885246
YDR318W	0	0	0.317589576547231
YOR001W	0	0	0.317589576547231
YBL036C	0	0	0.317589576547231
YLR223C	1	0	0.317589576547231
YLR067C	0	0	0.317073170731707
YFR010W	0	0	0.316558441558442
YMR288W	0	0	0.316045380875203
YPL269W	0	0	0.315533980582524
YFR028C	0	0	0.315024232633279
YGL243W	0	0	0.314516129032258
YOR078W	0	0	0.314009661835749
YJL041W	0	0	0.313504823151125
YJR006W	0	0	0.313001605136437
YDL013W	0	0	0.3125
YOR322C	0	0	0.312
YDR412W	0	0	0.311501597444089
YDL101C	0	0	0.311004784688995
YDR208W	0	0	0.310509554140127
YKR072C	0	0	0.310015898251192
YPR051W	0	0	0.30952380952381
YBR217W	0	0	0.309033280507132
YDR292C	0	0	0.308544303797468
YNL121C	0	0	0.308176100628931
YNL118C	0	0	0.308176100628931
YNR052C	0	0	0.308176100628931
YDR439W	1	0	0.308176100628931
YPL195W	0	0	0.307692307692308
YNL068C	0	0	0.307210031347962
YBR058C	0	0	0.306853582554517
YKL114C	0	0	0.306853582554517
YBR192W	0	0	0.306853582554517
YIL131C	1	0	0.306853582554517
YBR007C	0	1	0.306853582554517
YJR070C	0	0	0.306501547987616
YJL125C	0	0	0.306501547987616
YKR086W	0	0	0.306501547987616
YDR143C	1	0	0.306501547987616
YDR416W	0	0	0.306153846153846
YBR074W	0	1	0.306153846153846
YBR166C	0	0	0.306153846153846
YMR144W	0	1	0.306153846153846
YOR174W	0	0	0.306153846153846
YNL186W	1	0	0.306153846153846
YBR125C	0	1	0.306153846153846
YBR227C	0	1	0.306153846153846
YIR023W	0	0	0.30568356374808
YBL019W	0	0	0.30521472392638
YNL082W	0	0	0.304747320061256
YGR129W	0	0	0.30441400304414
YML006C	0	0	0.30441400304414
YKR010C	0	0	0.30441400304414
YBL006C	1	0	0.30441400304414
YBR017C	0	0	0.303951367781155
YNL076W	0	0	0.303490136570561
YOR269W	0	0	0.303030303030303
YKL021C	0	0	0.302571860816944
YOR353C	0	0	0.302114803625378
YNL272C	0	0	0.301659125188537
YAL041W	0	0	0.301204819277108
YAL047C	0	0	0.300751879699248
YDR463W	0	0	0.3003003003003
YOR257W	0	0	0.299850074962519
YMR076C	0	0	0.29940119760479
YBR210W	0	0	0.298953662182362
YMR128W	0	0	0.298507462686567
YBL067C	0	1	0.298507462686567
YPL193W	0	0	0.29806259314456
YKR078W	0	0	0.297619047619048
YDL056W	0	0	0.297176820208024
YBR020W	0	0	0.29673590504451
YPL256C	0	0	0.296296296296296
YBR036C	0	0	0.296023564064801
YJL173C	0	0	0.296023564064801
YNL167C	0	0	0.296023564064801
YOR064C	1	0	0.296023564064801
YBL093C	0	0	0.295588235294118
YJL129C	0	0	0.295154185022026
YDL017W	0	0	0.294721407624633
YPL174C	0	0	0.294289897510981
YJL061W	0	0	0.293859649122807
YLR233C	0	0	0.293430656934307
YBL082C	0	0	0.293002915451895
YDR407C	0	0	0.292576419213974
YBR176W	0	0	0.292151162790698
YMR043W	0	0	0.291727140783745
YBR153W	0	0	0.291304347826087
YLR183C	0	0	0.290882778581766
YBR216C	0	0	0.290462427745665
YDR161W	0	0	0.29004329004329
YJR035W	0	0	0.289625360230548
YBR135W	0	0	0.289208633093525
YDR137W	0	0	0.288793103448276
YBL047C	0	0	0.288378766140603
YBR283C	0	0	0.287965616045845
YIL127C	0	0	0.28755364806867
YKL205W	0	0	0.287142857142857
YDL006W	0	0	0.286733238231098
YNL227C	0	0	0.286324786324786
YBL007C	0	0	0.285917496443812
YKR079C	0	0	0.285511363636364
YDL030W	0	0	0.285106382978723
YHR178W	0	0	0.284702549575071
YBL068W	0	0	0.284299858557284
YKR083C	0	0	0.283898305084746
YBR170C	0	0	0.283497884344147
YOR156C	0	0	0.283098591549296
YEL015W	0	0	0.282700421940928
YMR218C	0	0	0.282303370786517
YDR027C	0	0	0.281907433380084
YGL173C	0	0	0.281512605042017
YJR083C	0	0	0.281118881118881
YBL056W	0	0	0.28072625698324
YDR468C	0	0	0.280334728033473
YBR260C	0	0	0.279944289693593
YBR042C	0	0	0.279554937413074
YDL240W	0	0	0.279166666666667
YDL047W	0	0	0.27877947295423
YDL033C	0	0	0.278393351800554
YBL058W	0	0	0.278008298755187
YGL203C	0	0	0.277624309392265
YLR022C	0	0	0.277241379310345
YDL020C	0	0	0.276859504132231
YKL079W	0	0	0.276478679504814
YDL080C	0	0	0.276098901098901
YAL034W-A	0	0	0.275720164609054
YBR002C	0	0	0.275342465753425
YBR171W	0	0	0.274965800273598
YDR495C	0	0	0.274590163934426
YFR036W	0	0	0.274215552523874
YIL021W	0	0	0.273841961852861
YKL122C	0	0	0.273469387755102
YBR162W-A	0	0	0.273097826086957
YBR059C	0	0	0.272727272727273
YMR014W	0	0	0.272357723577236
YNL292W	0	0	0.271989174560216
YLR068W	0	0	0.271621621621622
YKL012W	0	0	0.271255060728745
YBR086C	0	0	0.27088948787062
YBR265W	0	0	0.270524899057873
YKR063C	0	0	0.270161290322581
YKR060W	0	0	0.269798657718121
YHR040W	0	0	0.269436997319035
YDL201W	0	0	0.269076305220884
YJR042W	0	0	0.268716577540107
YGL013C	0	0	0.268357810413885
YBL022C	0	0	0.268
YBR078W	0	0	0.267643142476698
YBR167C	0	0	0.267549668874172
YMR299C	0	0	0.267549668874172
YPL115C	0	0	0.267549668874172
YJL065C	1	0	0.267549668874172
YGR071C	0	1	0.267549668874172
YGL216W	0	0	0.267195767195767
YML076C	0	0	0.266842800528402
YBR164C	0	0	0.266490765171504
YBR084W	0	0	0.266139657444005
YDL044C	0	0	0.265789473684211
YBL010C	0	1	0.265789473684211
YIL096C	0	0	0.265440210249671
YDR014W	0	0	0.26509186351706
YBR154C	0	0	0.264744429882045
YPL085W	0	0	0.264397905759162
YDR240C	0	0	0.264052287581699
YDR325W	0	0	0.263707571801567
YEL022W	0	0	0.263363754889179
YMR183C	0	0	0.263020833333333
YLR398C	0	0	0.262678803641092
YLR181C	0	0	0.262337662337662
YKR031C	0	0	0.261997405966278
YOR243C	0	0	0.261658031088083
YBR228W	0	0	0.261319534282018
YDL098C	0	0	0.260981912144703
YLL008W	0	0	0.260645161290323
YBL026W	0	0	0.260309278350515
YOR207C	0	0	0.25997425997426
YGL210W	0	0	0.259640102827764
YOL080C	0	0	0.259306803594352
YBR080C	0	0	0.258974358974359
YJR053W	0	0	0.258928571428571
YBR244W	0	0	0.258928571428571
YBR098W	0	0	0.258928571428571
YDL197C	1	0	0.258928571428571
YNL229C	0	0	0.25859872611465
YFR048W	0	0	0.258269720101781
YBL001C	0	0	0.257941550190597
YLR094C	0	0	0.25761421319797
YOR165W	0	0	0.257287705956907
YFR034C	0	0	0.257250945775536
YLR401C	0	0	0.257250945775536
YCL024W	0	0	0.257250945775536
YER030W	1	0	0.257250945775536
YIL002C	0	0	0.256926952141058
YFL002C	0	0	0.256603773584906
YKL058W	0	0	0.256281407035176
YGR135W	0	0	0.255959849435383
YLR410W	0	0	0.255639097744361
YDL161W	0	0	0.25531914893617
YJR093C	0	0	0.255
YLR313C	0	0	0.254681647940075
YMR038C	0	0	0.254364089775561
YPR056W	0	0	0.254047322540473
YBR082C	0	0	0.253731343283582
YJL019W	0	0	0.253416149068323
YMR036C	0	0	0.253101736972705
YBR165W	0	0	0.252788104089219
YHR065C	0	0	0.252475247524752
YDR389W	0	0	0.252163164400494
YKL172W	0	0	0.251851851851852
YHR154W	0	0	0.25154130702836
YER157W	0	0	0.251231527093596
YDL220C	0	0	0.250922509225092
YDR279W	0	0	0.250614250614251
YDL207W	0	0	0.250306748466258
YLR131C	0	0	0.25
YLR086W	0	0	0.24969400244798
YBR194W	0	1	0.24969400244798
YPR019W	0	0	0.249388753056235
YBR016W	0	0	0.249084249084249
YMR172W	0	0	0.248780487804878
YBR077C	0	0	0.248477466504263
YER127W	0	0	0.248175182481752
YBR233W	0	1	0.248175182481752
YDR507C	0	0	0.247873633049818
YJR050W	0	0	0.247572815533981
YBR004C	0	0	0.247272727272727
YKL059C	0	0	0.246973365617433
YBR200W	0	0	0.246674727932285
YJL029C	0	0	0.246376811594203
YGR013W	0	0	0.246079613992762
YDR280W	0	0	0.24578313253012
YPL190C	0	0	0.245487364620939
YBL020W	0	0	0.245192307692308
YNL054W	0	0	0.244897959183673
YBR041W	0	0	0.244630071599045
YBL028C	0	0	0.244630071599045
YJL033W	0	0	0.244630071599045
YML064C	0	0	0.244630071599045
YLR449W	1	0	0.244630071599045
YNL221C	0	0	0.244338498212157
YDR301W	0	0	0.244047619047619
YDR390C	0	0	0.243757431629013
YOR326W	0	0	0.243467933491686
YIL161W	0	1	0.243467933491686
YDR150W	0	0	0.243179122182681
YKL022C	0	0	0.242890995260664
YBR107C	0	0	0.242603550295858
YBR108W	0	1	0.242603550295858
YBR254C	0	0	0.242316784869976
YLR263W	0	0	0.242030696576151
YKL108W	0	0	0.241745283018868
YGR218W	0	0	0.241460541813899
YHR153C	0	0	0.241176470588235
YMR001C	0	0	0.240893066980023
YJR068W	0	0	0.240610328638498
YDR147W	0	0	0.240328253223916
YFL023W	0	0	0.240046838407494
YKL005C	0	0	0.239766081871345
YGR251W	0	0	0.239485981308411
YNL247W	0	0	0.239206534422404
YBR235W	0	1	0.239206534422404
YBR063C	0	1	0.239206534422404
YBR156C	0	0	0.238927738927739
YOR160W	0	0	0.238649592549476
YOL021C	0	0	0.238372093023256
YOL135C	0	0	0.238095238095238
YPL105C	0	1	0.238095238095238
YJL047C	0	0	0.237819025522042
YIL115C	0	0	0.237543453070684
YBR252W	0	0	0.237268518518519
YHR201C	0	0	0.236994219653179
YAR014C	0	0	0.236720554272517
YMR268C	0	0	0.236447520184544
YKR090W	0	0	0.236175115207373
YMR231W	0	0	0.23590333716916
YGR089W	0	0	0.235632183908046
YDR243C	0	0	0.235361653272101
YIL061C	0	0	0.235091743119266
YNL154C	0	0	0.234822451317297
YBL104C	0	1	0.234822451317297
YBR015C	0	0	0.234553775743707
YLR238W	0	0	0.234285714285714
YKL068W	0	0	0.234018264840183
YBR033W	0	1	0.234018264840183
YLR170C	0	0	0.233751425313569
YBR121C	0	0	0.233485193621868
YCL054W	0	0	0.233219567690557
YOR360C	0	0	0.232954545454545
YNL312W	0	0	0.232690124858116
YPL213W	0	0	0.232426303854875
YDR060W	0	0	0.232163080407701
YER110C	0	0	0.231900452488688
YBR255W	0	1	0.231900452488688
YKL041W	0	0	0.231638418079096
YOL138C	0	0	0.2313769751693
YOL144W	0	0	0.231116121758737
YDL103C	0	0	0.230855855855856
YBL055C	0	0	0.230596175478065
YDL108W	0	0	0.230337078651685
YML027W	0	0	0.230078563411897
YLR106C	0	0	0.229820627802691
YDR049W	0	1	0.229820627802691
YGR099W	0	0	0.22956326987682
YNL022C	0	0	0.229306487695749
YPR143W	0	0	0.229050279329609
YGR083C	0	0	0.228794642857143
YDR108W	0	0	0.228539576365663
YER002W	0	0	0.228285077951002
YPL242C	0	0	0.228031145717464
YNL004W	0	0	0.227777777777778
YKL082C	0	0	0.227524972253052
YOR091W	0	0	0.227272727272727
YBR140C	0	0	0.227021040974529
YMR016C	0	0	0.226769911504425
YDR201W	0	0	0.226519337016575
YDR372C	0	0	0.226269315673289
YDR162C	0	0	0.226019845644983
YDL175C	0	0	0.225770925110132
YFR001W	0	0	0.225596529284165
YKL014C	0	0	0.225596529284165
YDR076W	0	0	0.225596529284165
YLL010C	0	0	0.225596529284165
YDL112W	0	0	0.225596529284165
YMR247C	1	0	0.225596529284165
YHR152W	0	0	0.225596529284165
YBL025W	0	0	0.225596529284165
YBL031W	0	1	0.225596529284165
YBR061C	0	0	0.225596529284165
YGL212W	0	0	0.225596529284165
YDR071C	1	0	0.225596529284165
YOR241W	0	0	0.225596529284165
YMR004W	0	0	0.225596529284165
YDR191W	1	0	0.225596529284165
YER116C	0	0	0.225352112676056
YBR097W	0	0	0.225108225108225
YBR143C	0	0	0.224864864864865
YHR066W	0	0	0.224622030237581
YBR199W	0	0	0.224379719525351
YDR054C	0	0	0.224137931034483
YPL267W	0	0	0.223896663078579
YHR129C	0	0	0.223655913978495
YDL040C	0	0	0.223415682062299
YGR229C	0	0	0.223175965665236
YOR330C	0	0	0.222936763129689
YOR148C	0	0	0.222698072805139
YKR023W	0	1	0.222698072805139
YKL074C	0	0	0.222459893048128
YBL080C	0	0	0.222222222222222
YBR193C	0	0	0.221985058697972
YHR172W	0	0	0.221748400852878
YJL098W	0	0	0.221512247071353
YGL237C	0	0	0.221276595744681
YMR283C	0	0	0.221041445270988
YNL299W	0	0	0.220806794055202
YNL103W	0	0	0.220572640509014
YLL003W	0	0	0.220338983050847
YOL064C	0	0	0.22010582010582
YPL122C	0	0	0.219873150105708
YBR161W	0	0	0.219640971488912
YDR083W	0	0	0.219409282700422
YBR273C	0	0	0.219178082191781
YDR501W	0	0	0.218947368421053
YDR075W	0	0	0.218717139852787
YDR478W	0	0	0.218487394957983
YDR477W	0	0	0.218258132214061
YBR008C	0	0	0.218029350104822
YER093C	0	0	0.217801047120419
YOL067C	0	0	0.217573221757322
YDL043C	0	0	0.217345872518286
YLR298C	0	0	0.217118997912317
YNR054C	0	0	0.21689259645464
YOR140W	0	0	0.216666666666667
YBR293W	0	0	0.216441207075963
YPR086W	0	0	0.216216216216216
YDR081C	0	0	0.215991692627207
YJR002W	0	0	0.215767634854772
YBR173C	0	0	0.215544041450777
YBR159W	0	0	0.215320910973085
YHR060W	0	0	0.215098241985522
YJR141W	0	0	0.214876033057851
YLR135W	0	0	0.214654282765738
YPR101W	0	0	0.214432989690722
YPR190C	0	0	0.214212152420185
YPL217C	0	0	0.213991769547325
YMR021C	0	0	0.21377183967112
YBR163W	0	1	0.21377183967112
YBR243C	0	0	0.213552361396304
YML080W	0	0	0.213333333333333
YGR272C	0	0	0.213114754098361
YPL083C	0	0	0.212896622313204
YNL232W	0	0	0.212678936605317
YJR132W	0	0	0.212461695607763
YHR166C	0	0	0.212244897959184
YGR091W	0	0	0.212028542303772
YBR110W	0	0	0.211812627291242
YBR114W	0	0	0.211597151576806
YLR435W	0	0	0.211382113821138
YDL157C	0	1	0.211382113821138
YBL106C	0	0	0.211167512690355
YLR430W	0	0	0.210953346855984
YGL111W	0	0	0.210739614994934
YNL317W	0	0	0.210526315789474
YBR127C	0	0	0.210313447927199
YLR113W	0	0	0.21010101010101
YIL138C	0	0	0.209889001009082
YLR381W	0	0	0.209677419354839
YGL097W	0	0	0.209466263846929
YBR212W	0	0	0.209255533199195
YJL039C	0	0	0.209045226130653
YBR219C	0	1	0.209045226130653
YDR285W	0	0	0.208835341365462
YBR197C	0	1	0.208835341365462
YJL112W	0	0	0.208625877632899
YBL102W	0	0	0.208416833667335
YDR028C	0	0	0.208208208208208
YIL068C	0	0	0.208
YBR225W	0	1	0.208
YDR460W	0	0	0.207792207792208
YPR088C	0	0	0.207584830339321
YGR098C	0	0	0.207377866400798
YPL180W	0	0	0.207171314741036
YBL085W	0	0	0.206965174129353
YBR229C	0	0	0.20675944333996
YKL154W	0	0	0.206554121151936
YKL149C	0	0	0.206349206349206
YER132C	0	0	0.206144697720515
YLR383W	0	0	0.205940594059406
YKR024C	0	0	0.205736894164194
YLL038C	0	0	0.205533596837945
YGR196C	0	1	0.205533596837945
YNL290W	0	0	0.20533070088845
YLR429W	0	0	0.205128205128205
YOR171C	0	0	0.204926108374384
YNL218W	0	0	0.204724409448819
YDR180W	0	0	0.204523107177974
YDR449C	0	0	0.204322200392927
YPR169W	0	0	0.204121687929342
YIL046W	0	0	0.203921568627451
YPL031C	0	0	0.203721841332027
YDR021W	0	0	0.203522504892368
YGR090W	0	0	0.203323558162268
YBL050W	0	0	0.203125
YDL150W	0	0	0.202926829268293
YCL037C	0	0	0.202729044834308
YPL163C	0	0	0.20253164556962
YGL164C	0	1	0.20253164556962
YNL207W	0	0	0.202334630350195
YER168C	0	0	0.202137998056365
YOL078W	0	0	0.201941747572816
YBR221C	0	0	0.201745877788555
YDR332W	0	1	0.201745877788555
YBR242W	0	1	0.201745877788555
YNL286W	0	0	0.201550387596899
YKL203C	0	0	0.20135527589545
YER095W	0	0	0.201160541586073
YNL032W	0	0	0.200966183574879
YOR110W	0	0	0.200772200772201
YNL163C	0	0	0.200578592092575
YDR346C	0	0	0.200385356454721
YGR145W	0	0	0.200192492781521
YBR263W	0	0	0.2
YDR488C	0	0	0.199807877041306
YOL102C	0	0	0.199616122840691
YPR180W	0	0	0.199424736337488
YBL017C	0	0	0.199233716475096
YGL227W	0	0	0.199043062200957
YOL094C	0	0	0.198863636363636
YLL034C	0	0	0.198863636363636
YPL043W	0	0	0.198863636363636
YOR119C	0	0	0.198863636363636
YMR255W	0	0	0.198863636363636
YOL028C	0	0	0.198863636363636
YJR090C	0	0	0.198863636363636
YFL039C	1	0	0.198863636363636
YJL006C	0	0	0.198863636363636
YBR141C	0	1	0.198863636363636
YBR168W	0	0	0.198863636363636
YOR023C	1	0	0.198863636363636
YNL189W	0	0	0.198675496688742
YKR037C	0	0	0.198487712665406
YBR205W	0	0	0.198300283286119
YPL032C	0	0	0.19811320754717
YGR003W	0	0	0.197926484448633
YMR275C	0	0	0.19774011299435
YGR075C	0	0	0.19755409219191
YKL045W	0	0	0.197368421052632
YHR107C	0	0	0.197183098591549
YDR173C	0	0	0.196998123827392
YBL041W	0	0	0.196813495782568
YGL190C	0	0	0.196629213483146
YGL238W	0	0	0.19644527595884
YOR083W	0	0	0.196261682242991
YDR165W	0	0	0.196078431372549
YOR179C	0	0	0.19589552238806
YDL059C	0	0	0.195712954333644
YJL201W	0	0	0.195530726256983
YML105C	0	0	0.195348837209302
YLR310C	0	0	0.195167286245353
YML082W	0	0	0.194986072423398
YBR239C	0	1	0.194986072423398
YGR103W	0	0	0.194805194805195
YIL130W	0	1	0.194805194805195
YBR024W	0	0	0.194624652455978
YPL024W	0	0	0.194444444444444
YMR093W	0	0	0.194264569842738
YDL001W	0	1	0.194264569842738
YJL085W	0	0	0.194085027726433
YKR099W	0	0	0.193905817174515
YBR111W-A	0	0	0.193726937269373
YGR158C	0	0	0.193548387096774
YER040W	0	0	0.193370165745856
YLR396C	0	0	0.193192272309108
YGR278W	0	0	0.193014705882353
YJR017C	0	0	0.192837465564738
YHR127W	0	1	0.192837465564738
YML007W	0	0	0.192660550458716
YHR196W	0	0	0.192483959670027
YLR451W	0	0	0.192307692307692
YBR160W	0	0	0.192131747483989
YNL224C	0	1	0.192131747483989
YOR069W	0	0	0.191956124314442
YOR159C	0	0	0.191780821917808
YER167W	0	0	0.191605839416058
YNL297C	0	0	0.191431175934366
YER114C	0	0	0.191256830601093
YER089C	0	0	0.191082802547771
YJL050W	0	0	0.190909090909091
YBL089W	0	0	0.190777576853526
YNL099C	0	0	0.190777576853526
YOR198C	0	0	0.190777576853526
YNR015W	0	0	0.190777576853526
YBL057C	0	0	0.190777576853526
YMR106C	1	0	0.190777576853526
YBR062C	0	1	0.190777576853526
YKL020C	0	0	0.190605239385727
YKR082W	0	0	0.19043321299639
YPL178W	0	0	0.190261496844004
YHR081W	0	0	0.19009009009009
YIR002C	0	0	0.18991899189919
YPR017C	0	0	0.189748201438849
YOL041C	0	0	0.189577717879605
YKR038C	0	0	0.189407540394973
YHR165C	0	0	0.189237668161435
YBL038W	0	0	0.189068100358423
YIL008W	0	0	0.188898836168308
YBR029C	0	0	0.188729874776386
YBL107C	0	1	0.188729874776386
YDR244W	0	0	0.188561215370867
YOR058C	0	0	0.188392857142857
YNL313C	0	0	0.188224799286351
YGR170W	0	0	0.188057040998217
YIL140W	0	0	0.187889581478183
YOR188W	0	0	0.187722419928826
YKL015W	0	0	0.187555555555556
YPR110C	0	0	0.187388987566607
YNL084C	0	0	0.187222715173026
YHR085W	0	0	0.187056737588652
YPR131C	0	0	0.186891054030115
YBR023C	0	0	0.186725663716814
YEL037C	0	0	0.186560565870911
YOL018C	0	0	0.186395759717314
YOR098C	0	0	0.186231244483672
YLR116W	0	0	0.186067019400353
YKL052C	0	0	0.185903083700441
YGR195W	0	0	0.185739436619718
YMR308C	0	0	0.185576077396658
YNL123W	0	0	0.185413005272408
YNL027W	0	0	0.185250219490781
YCL063W	0	0	0.185087719298246
YNL133C	0	0	0.184925503943909
YOR048C	0	0	0.18476357267951
YOL027C	0	0	0.184601924759405
YPL112C	0	0	0.184440559440559
YLR319C	0	0	0.184279475982533
YML113W	0	0	0.184118673647469
YCR066W	0	0	0.183958151700087
YDR308C	0	0	0.183797909407665
YPL155C	0	0	0.183637946040035
YLR457C	0	0	0.183478260869565
YLR082C	0	0	0.183318853171156
YHR058C	0	0	0.183159722222222
YDR365C	0	0	0.183000867302689
YBL103C	0	0	0.182842287694974
YML103C	0	0	0.182683982683983
YBR151W	0	1	0.182683982683983
YBR003W	0	0	0.182525951557093
YJR052W	0	0	0.182368193604149
YNL271C	0	0	0.182210708117444
YIR005W	0	0	0.182053494391717
YOL005C	0	0	0.181896551724138
YHR069C	0	0	0.181739879414298
YJR084W	0	0	0.1815834767642
YMR055C	0	0	0.181427343078246
YML049C	0	0	0.18127147766323
YBL027W	0	0	0.181115879828326
YDR395W	0	0	0.180960548885077
YOR143C	0	0	0.180805484147386
YKL204W	0	0	0.180650684931507
YPR060C	0	0	0.180496150556031
YJR032W	0	0	0.18034188034188
YBR204C	0	1	0.18034188034188
YDR451C	0	0	0.180187873612297
YHR027C	0	0	0.180034129692833
YNL016W	0	0	0.179880647911338
YOR233W	0	0	0.179727427597956
YLR192C	0	0	0.179574468085106
YGR108W	0	0	0.179421768707483
YCR077C	0	0	0.179269328802039
YPL051W	0	0	0.17911714770798
YDR465C	0	0	0.178965224766751
YKL186C	0	0	0.178813559322034
YOL076W	0	0	0.178662150719729
YOR259C	0	0	0.178510998307953
YDR484W	0	0	0.178360101437025
YDR087C	0	0	0.178209459459459
YJL124C	0	0	0.178059071729958
YOR206W	0	0	0.177908937605396
YNL158W	0	0	0.177759056444819
YPR065W	0	0	0.177609427609428
YNR038W	0	0	0.177460050462574
YPL212C	0	0	0.177310924369748
YAL035W	0	0	0.177162048698573
YER149C	0	0	0.177013422818792
YNL132W	0	0	0.176865046102263
YPL248C	0	0	0.176716917922948
YOR046C	0	0	0.176569037656904
YOL108C	0	0	0.176421404682274
YDL088C	0	0	0.176274018379282
YOR274W	0	0	0.176126878130217
YBR022W	0	0	0.175979983319433
YNL025C	0	0	0.175833333333333
YHR013C	0	0	0.175686927560366
YGR120C	0	0	0.175540765391015
YLR405W	0	0	0.175394846217789
YDR339C	0	0	0.175249169435216
YMR239C	0	0	0.175103734439834
YKL213C	0	0	0.174958540630182
YML058W	0	0	0.174813587406794
YER180C	0	0	0.174668874172185
YDR238C	0	0	0.174524400330852
YDR288W	0	0	0.174485596707819
YPR178W	0	0	0.174485596707819
YLR276C	0	0	0.174485596707819
YLR117C	0	0	0.174485596707819
YDR466W	0	0	0.174485596707819
YPR068C	1	0	0.174485596707819
YBR106W	0	0	0.174447174447174
YFR005C	0	0	0.174447174447174
YMR137C	0	0	0.174447174447174
YOR189W	0	1	0.174447174447174
YDL231C	0	0	0.174447174447174
YDR213W	0	0	0.174447174447174
YDL084W	1	0	0.174447174447174
YER007W	0	0	0.17430441898527
YPL151C	0	0	0.174161896974652
YGL095C	0	0	0.174019607843137
YPL157W	0	0	0.173877551020408
YOR115C	0	0	0.17373572593801
YBL076C	0	0	0.17359413202934
YCR081W	0	0	0.173452768729642
YLR222C	0	0	0.173311635475997
YER063W	0	0	0.173170731707317
YMR287C	0	0	0.173030056864338
YBR011C	0	0	0.17288961038961
YNL282W	0	0	0.172749391727494
YOL001W	0	0	0.172609400324149
YNL161W	0	0	0.17246963562753
YHR135C	0	0	0.172330097087379
YIL143C	0	0	0.172190784155214
YDR130C	0	0	0.17205169628433
YGR187C	0	0	0.171912832929782
YOR168W	0	0	0.171774193548387
YNL164C	0	0	0.171635777598711
YGR198W	0	0	0.171497584541063
YIR015W	0	0	0.17135961383749
YGL075C	0	0	0.171221864951768
YPL069C	0	0	0.171084337349398
YNL001W	0	0	0.171063149480416
YER176W	0	0	0.171063149480416
YOR124C	0	0	0.171063149480416
YDR419W	0	0	0.171063149480416
YOR261C	0	0	0.171063149480416
YDL153C	1	0	0.171063149480416
YKL057C	0	0	0.170926517571885
YMR100W	0	0	0.170790103750998
YML099C	0	0	0.170653907496013
YDR379W	0	0	0.170517928286853
YKR025W	0	0	0.170382165605096
YOR047C	0	0	0.17024661893397
YHR030C	0	0	0.170111287758347
YNL064C	0	0	0.169976171564734
YOR094W	0	0	0.16984126984127
YGR245C	0	0	0.169706582077716
YDR326C	0	0	0.169572107765452
YDL167C	0	0	0.169437846397466
YDL189W	0	0	0.169303797468354
YGR074W	0	0	0.169169960474308
YGR014W	0	0	0.169036334913112
YGL099W	0	0	0.168902920284136
YPL009C	0	1	0.168902920284136
YDR235W	0	0	0.168769716088328
YOL007C	0	1	0.168769716088328
YKR100C	0	0	0.168636721828211
YER172C	0	0	0.168503937007874
YIL123W	0	0	0.168371361132966
YDL036C	0	0	0.168238993710692
YML031W	0	0	0.168231611893584
YNR012W	0	0	0.168231611893584
YNL047C	0	0	0.168231611893584
YGL064C	0	0	0.168231611893584
YGL100W	0	0	0.168231611893584
YMR080C	1	0	0.168231611893584
YIL022W	0	0	0.168100078186083
YKL048C	0	0	0.16796875
YMR270C	0	0	0.16783762685402
YDL147W	0	0	0.167706708268331
YLR347C	0	0	0.167575993764614
YMR216C	0	0	0.167445482866044
YBL060W	0	1	0.167445482866044
YDR200C	0	0	0.167315175097276
YGL078C	0	0	0.167185069984448
YOR129C	0	0	0.167055167055167
YER100W	0	0	0.166925465838509
YFR046C	0	0	0.166795965865012
YER162C	0	0	0.166666666666667
YDL166C	0	0	0.166537567776917
YKL214C	0	0	0.16640866873065
YDR299W	0	0	0.166279969064192
YMR131C	0	0	0.166151468315301
YHL007C	0	0	0.166023166023166
YBR096W	0	1	0.166023166023166
YJL014W	0	0	0.165895061728395
YDL031W	0	0	0.165767154973015
YGL016W	0	0	0.165639445300462
YPL007C	0	0	0.165511932255581
YPR112C	0	0	0.165384615384615
YGR109C	0	0	0.165257494235204
YBR207W	0	0	0.165130568356375
YPR168W	0	0	0.165003837298542
YDR443C	0	0	0.164877300613497
YLR215C	0	0	0.164750957854406
YGL240W	0	0	0.164624808575804
YOR372C	0	0	0.164498852333588
YMR164C	0	0	0.164373088685015
YJL148W	0	0	0.164247517188694
YDR496C	0	0	0.16412213740458
YML095C	0	0	0.163996948893974
YDL148C	0	0	0.163871951219512
YLR403W	0	0	0.163747143945164
YDR006C	0	0	0.163622526636225
YDL109C	0	0	0.163498098859316
YPL125W	0	0	0.163373860182371
YGL029W	0	0	0.163249810174639
YOR287C	0	0	0.163125948406677
YMR309C	0	0	0.163002274450341
YER115C	0	0	0.162878787878788
YLR166C	0	0	0.162755488266465
YMR167W	0	0	0.162632375189107
YBR070C	0	0	0.162509448223734
YFR038W	0	1	0.162509448223734
YDR527W	0	0	0.16238670694864
YOR060C	0	0	0.162264150943396
YNL072W	0	0	0.162141779788839
YER048C	0	1	0.162141779788839
YMR310C	0	0	0.162019593067069
YOL069W	0	0	0.161897590361446
YIL019W	0	0	0.161775771256584
YKR036C	0	0	0.161654135338346
YGL201C	0	0	0.161532682193839
YBR259W	0	1	0.161532682193839
YHR070W	0	0	0.161411411411411
YPR040W	0	0	0.161290322580645
YGL035C	0	0	0.161169415292354
YJL197W	0	1	0.161169415292354
YFR016C	0	1	0.161169415292354
YBR187W	0	1	0.161169415292354
YLR005W	0	0	0.161048689138577
YLR368W	0	0	0.160928143712575
YGL116W	0	0	0.160807778608826
YDR057W	0	0	0.160687593423019
YLR305C	0	0	0.160567587752054
YER082C	0	0	0.16044776119403
YOR172W	0	0	0.160328113348248
YDR103W	0	0	0.160208643815201
YGL087C	0	0	0.160089352196575
YDR409W	0	0	0.159970238095238
YBR115C	0	0	0.159881569207994
YER107C	0	0	0.159881569207994
YCR092C	0	0	0.159881569207994
YDR172W	0	0	0.159881569207994
YNR009W	0	0	0.159881569207994
YDR324C	0	0	0.159881569207994
YGL252C	1	0	0.159881569207994
YOR056C	0	0	0.159763313609467
YDL070W	0	1	0.159763313609467
YBR270C	0	1	0.159763313609467
YLL011W	0	0	0.159645232815965
YGL113W	0	0	0.159527326440177
YHR088W	0	0	0.159409594095941
YDR386W	0	0	0.15929203539823
YER109C	0	0	0.159174649963154
YBR109C	0	0	0.159057437407953
YDR118W	0	0	0.158940397350993
YNL253W	0	0	0.158823529411765
YGL021W	0	0	0.158706833210874
YNL197C	0	0	0.158590308370044
YPL120W	0	0	0.158473954512106
YBR122C	0	0	0.158357771260997
YNL139C	0	0	0.158241758241758
YIL110W	0	0	0.158125915080527
YDL117W	0	0	0.158010241404535
YBR065C	0	0	0.157894736842105
YNL251C	0	0	0.157779401022644
YHR061C	0	0	0.157664233576642
YDR211W	0	0	0.157549234135667
YDL060W	0	0	0.157434402332362
YOR242C	0	0	0.157319737800437
YNL098C	0	0	0.157205240174672
YLR190W	0	0	0.157090909090909
YLL036C	0	0	0.156976744186047
YEL055C	0	0	0.156862745098039
YHR059W	0	0	0.156748911465893
YGR134W	0	0	0.156635242929659
YAL033W	0	0	0.156521739130435
YCR094W	0	0	0.156408399710355
YDR397C	0	0	0.15629522431259
YIL020C	0	0	0.156227501799856
YDR245W	0	0	0.156227501799856
YJL111W	0	0	0.156227501799856
YOL089C	0	0	0.156227501799856
YGL065C	0	0	0.156227501799856
YBR234C	0	0	0.156227501799856
YMR069W	1	0	0.156227501799856
YGR006W	0	0	0.156115107913669
YDR034C	0	0	0.156002875629044
YDL051W	0	0	0.155890804597701
YLR051C	0	0	0.155778894472362
YLR148W	0	0	0.155667144906743
YIL031W	0	0	0.155555555555556
YPL204W	0	0	0.155444126074499
YNR048W	0	0	0.155332856120258
YIR009W	0	0	0.155221745350501
YMR072W	0	0	0.155110793423874
YLR433C	0	0	0.155
YJR112W	0	0	0.154939587775409
YFL034W	0	1	0.154939587775409
YEL016C	0	0	0.154939587775409
YPL127C	0	0	0.154939587775409
YBR220C	0	1	0.154939587775409
YLR150W	0	0	0.154939587775409
YER031C	0	0	0.154939587775409
YAL032C	0	0	0.154939587775409
YBL091C-A	1	1	0.154939587775409
YOL149W	0	0	0.154829545454545
YDR174W	0	0	0.15471965933286
YLR425W	0	0	0.154609929078014
YGL110C	0	1	0.154609929078014
YMR094W	0	0	0.154500354358611
YNL062C	0	0	0.154390934844193
YGL003C	0	0	0.154281670205237
YPL075W	0	0	0.154172560113154
YGL061C	0	0	0.154063604240283
YKL184W	0	0	0.153954802259887
YLR453C	0	0	0.153846153846154
YMR235C	0	0	0.153737658674189
YOR070C	0	0	0.153629316420014
YMR028W	0	0	0.153521126760563
YML059C	0	0	0.153413089373681
YML001W	0	0	0.153305203938115
YDR404C	0	0	0.153197470133521
YPL064C	0	1	0.153197470133521
YHL038C	0	0	0.153089887640449
YBL021C	0	0	0.152982456140351
YGR180C	0	0	0.152875175315568
YGL071W	0	0	0.152768044849334
YJR055W	0	0	0.15266106442577
YOR114W	0	1	0.15266106442577
YDR104C	0	0	0.152554233729881
YEL032W	0	0	0.152447552447552
YJR110W	0	0	0.152341020265549
YGR238C	0	0	0.152234636871508
YKL053C-A	0	0	0.152128401953943
YLR353W	0	0	0.152022315202232
YKL125W	0	0	0.15191637630662
YGL175C	0	0	0.151810584958217
YLR139C	0	0	0.151704940848991
YMR129W	0	0	0.151599443671766
YCR082W	0	0	0.151494093120222
YPR137W	0	0	0.151388888888889
YNL110C	0	0	0.151283830673144
YGL115W	0	0	0.151178918169209
YHR186C	0	0	0.151074151074151
YOL034W	0	0	0.150969529085873
YAL048C	0	0	0.150930392832529
YNL231C	0	0	0.150930392832529
YJL008C	0	0	0.150930392832529
YGL171W	0	0	0.150930392832529
YMR211W	0	0	0.150930392832529
YDL064W	0	0	0.150930392832529
YER133W	1	0	0.150930392832529
YBR261C	0	1	0.150930392832529
YJR041C	0	0	0.150826446280992
YPR118W	0	0	0.150722642807983
YGR184C	0	0	0.150618982118294
YGR280C	0	0	0.150515463917526
YCR060W	0	0	0.150412087912088
YDR457W	0	0	0.150308853809197
YJL087C	0	0	0.150205761316872
YJR144W	0	0	0.150102810143934
YIL016W	0	0	0.15
YDR026C	0	1	0.15
YPR095C	0	0	0.149897330595483
YFL031W	0	0	0.149794801641587
YGL155W	0	0	0.149692412850308
YOR113W	0	0	0.149590163934426
YDR017C	0	0	0.149488054607509
YDR117C	0	1	0.149488054607509
YML046W	0	0	0.149386084583902
YDL224C	0	0	0.149284253578732
YNL307C	0	0	0.149182561307902
YHR205W	0	0	0.149081007488087
YLR141W	0	0	0.148979591836735
YLR228C	0	0	0.14887831407206
YJL122W	0	0	0.148777173913043
YCR057C	0	0	0.14867617107943
YKR007W	0	0	0.148575305291723
YPL012W	0	0	0.148474576271186
YLR218C	0	1	0.148474576271186
YBR246W	0	1	0.148474576271186
YDL122W	0	0	0.148373983739837
YJL026W	0	0	0.148273527420447
YCL014W	0	0	0.148173207036536
YLR129W	0	0	0.148073022312373
YDR219C	0	0	0.147972972972973
YHR034C	0	0	0.147873058744092
YPR186C	0	0	0.147773279352227
YNL124W	0	0	0.147673634524612
YML112W	0	0	0.147574123989218
YDL226C	0	0	0.147474747474747
YGR156W	0	0	0.147375504710633
YGR126W	0	1	0.147375504710633
YJL184W	0	0	0.147276395427034
YFR008W	0	0	0.147177419354839
YDL063C	0	0	0.147157190635452
YDR164C	0	0	0.147157190635452
YGR004W	0	0	0.147157190635452
YDR361C	0	0	0.147157190635452
YDR184C	0	0	0.147157190635452
YER059W	0	0	0.147157190635452
YML081W	0	1	0.147157190635452
YGL014W	1	0	0.147157190635452
YPR022C	0	1	0.147157190635452
YDL143W	0	0	0.147058823529412
YLR196W	0	0	0.146960587842351
YKR081C	0	0	0.146862483311081
YHR115C	0	0	0.146764509673115
YER008C	0	0	0.146666666666667
YIL044C	0	0	0.146568954030646
YPL133C	0	0	0.14647137150466
YJR104C	0	0	0.146373918829009
YDR166C	0	0	0.146276595744681
YLR417W	0	0	0.146179401993355
YHR114W	0	0	0.146082337317397
YOR138C	0	0	0.145985401459854
YML043C	0	0	0.145888594164456
YMR063W	0	0	0.145791915175613
YMR204C	0	0	0.145695364238411
YAL009W	0	0	0.14559894109861
YDR168W	0	0	0.145502645502645
YCR072C	0	0	0.145406477197621
YOR370C	0	0	0.145310435931308
YNL090W	0	0	0.145214521452145
YJL069C	0	0	0.145118733509235
YOR021C	0	0	0.14502307185234
YML077W	0	0	0.144927536231884
YDL235C	0	0	0.144832126398947
YGR208W	0	0	0.144736842105263
YLR247C	0	1	0.144736842105263
YNL129W	0	0	0.144641683103222
YHR104W	0	0	0.144546649145861
YGL048C	0	0	0.144451739986868
YPL038W	0	0	0.144356955380577
YPL211W	0	0	0.144262295081967
YBL090W	0	0	0.144167758846658
YFR029W	0	0	0.14407334643091
YDL106C	0	0	0.143979057591623
YLR245C	0	0	0.143884892086331
YMR113W	0	0	0.143790849673203
YNL212W	0	1	0.143790849673203
YKR062W	0	0	0.143696930111039
YDL077C	0	0	0.143603133159269
YIR033W	0	0	0.143509458577952
YOR101W	0	0	0.143415906127771
YBR268W	0	0	0.143322475570033
YOR329C	0	0	0.143229166666667
YNL245C	0	0	0.143135979180221
YML115C	0	0	0.143042912873862
YKR077W	0	1	0.143042912873862
YMR207C	0	0	0.142949967511371
YML107C	0	0	0.142857142857143
YLR275W	0	0	0.142764438676184
YNR008W	0	0	0.142671854734112
YDL105W	0	0	0.142579390797148
YOR361C	0	0	0.142487046632124
YDL170W	0	0	0.142394822006472
YOR087W	0	0	0.142302716688228
YKL010C	0	0	0.142210730446025
YPL268W	0	0	0.142118863049096
YEL019C	0	0	0.142027114267269
YOR275C	0	0	0.141935483870968
YLR020C	0	0	0.141843971631206
YLR143W	0	1	0.141843971631206
YPL053C	0	0	0.141752577319588
YLR087C	0	0	0.141661300708307
YJL162C	0	1	0.141661300708307
YDR314C	0	0	0.141570141570142
YDL209C	0	0	0.141479099678457
YPR029C	0	0	0.141388174807198
YDR432W	0	0	0.141297366730893
YLR003C	0	0	0.141206675224647
YGR221C	0	0	0.141116100064144
YFR019W	0	0	0.141025641025641
YLR363C	0	0	0.140935297885971
YDR528W	0	0	0.140845070422535
YDL111C	0	0	0.140754958413308
YLR024C	0	0	0.140664961636829
YPL018W	0	0	0.140575079872204
YDL145C	0	0	0.140485312899106
YMR176W	0	0	0.140395660497766
YDR156W	0	0	0.14030612244898
YDR229W	0	0	0.140216698534098
YPL063W	0	0	0.140127388535032
YDR515W	0	0	0.140038192234246
YDR362C	0	0	0.139949109414758
YGL233W	0	0	0.13986013986014
YAL059W	0	0	0.139771283354511
YOR312C	0	0	0.13968253968254
YPR107C	0	0	0.139593908629442
YGL027C	0	0	0.139505389980977
YER146W	0	0	0.139416983523447
YGL246C	0	0	0.139328689043699
YMR112C	0	0	0.139240506329114
YMR042W	0	0	0.139152435167615
YGR271W	0	0	0.139064475347661
YFL017C	0	0	0.138976626658244
YKL166C	0	0	0.138888888888889
YDL018C	0	0	0.138801261829653
YFR027W	0	0	0.138713745271122
YNL175C	0	0	0.138626339004411
YDL195W	0	0	0.138539042821159
YDR351W	0	0	0.138451856513531
YLR336C	0	0	0.138364779874214
YOR084W	0	0	0.138277812696417
YLR127C	0	0	0.138190954773869
YJL049W	0	1	0.138190954773869
YJL095W	0	0	0.138104205900816
YIR006C	0	0	0.13801756587202
YOL142W	0	0	0.137931034482759
YGL073W	0	0	0.137844611528822
YCL032W	0	0	0.137758296806512
YLR002C	0	0	0.137672090112641
YMR234W	0	0	0.137585991244528
YNL182C	0	0	0.1375
YOL070C	0	1	0.1375
YJL158C	0	0	0.137414116177389
YML111W	0	0	0.137328339575531
YDR260C	0	0	0.137242669993762
YLR059C	0	0	0.13715710723192
YDR123C	0	0	0.137071651090343
YOR030W	0	0	0.136986301369863
YLR221C	0	0	0.136901057871811
YMR060C	0	0	0.13681592039801
YDR194C	0	0	0.136730888750777
YOL103W	0	0	0.136645962732919
YGR033C	0	0	0.136561142147734
YJL011C	0	0	0.136476426799007
YDL141W	0	0	0.136391816491011
YDL165W	0	0	0.136307311028501
YIR012W	0	0	0.136222910216718
YMR138W	0	0	0.136138613861386
YJR069C	0	0	0.136054421768707
YDR188W	0	0	0.135970333745365
YGR261C	0	0	0.135886349598518
YKL078W	0	0	0.135802469135802
YML014W	0	0	0.13571869216533
YAL025C	0	0	0.135635018495684
YLR017W	0	0	0.135551447935921
YMR111C	0	1	0.135551447935921
YLR072W	0	1	0.135551447935921
YLR409C	0	0	0.135467980295567
YOR005C	0	0	0.135384615384615
YNL172W	0	0	0.13530135301353
YGR105W	0	0	0.135218192993239
YOR319W	0	0	0.135135135135135
YLR138W	0	0	0.135085574572127
YLR260W	0	0	0.135085574572127
YBL097W	0	0	0.135085574572127
YIL095W	0	0	0.135085574572127
YDR196C	0	0	0.135085574572127
YKL009W	0	0	0.135085574572127
YDR393W	0	0	0.135085574572127
YNL246W	1	0	0.135085574572127
YLR154C	0	0	0.135003054367746
YNL328C	0	0	0.134920634920635
YLR212C	0	0	0.13483831604637
YHL009C	0	0	0.134756097560976
YER019W	0	0	0.134673979280926
YGR163W	0	0	0.134591961023142
YPL071C	0	1	0.134591961023142
YCR047C	0	0	0.134510042604991
YOR014W	0	0	0.134428223844282
YIR008C	0	0	0.134346504559271
YDR183W	0	0	0.134264884568651
YBR267W	0	0	0.13418336369156
YGR095C	0	0	0.134101941747573
YBL054W	0	0	0.134020618556701
YOR346W	0	0	0.133939393939394
YNL323W	0	0	0.133858267716535
YKL099C	0	0	0.133777239709443
YGL005C	0	0	0.133696309739867
YJR056C	0	1	0.133696309739867
YLR090W	0	0	0.133615477629988
YJR075W	0	0	0.133534743202417
YPL137C	0	0	0.133454106280193
YOR358W	0	0	0.133373566686783
YJR057W	0	0	0.13329312424608
YPR181C	0	0	0.133212778782399
YHR197W	0	0	0.133132530120482
YDL116W	0	0	0.133052378085491
YDL092W	0	0	0.132972322503008
YBL018C	0	0	0.132892363199038
YLR420W	0	0	0.1328125
YJL020C	0	0	0.132732732732733
YOL125W	0	0	0.13265306122449
YHR073W	0	0	0.132573485302939
YPR102C	0	0	0.132494004796163
YAL051W	0	0	0.132414619532654
YNL329C	0	0	0.132335329341317
YML053C	0	1	0.132335329341317
YNL257C	0	0	0.132256134051466
YLR316C	0	0	0.132177033492823
YLR239C	0	0	0.132098027495517
YOR266W	0	0	0.132019115890084
YOR080W	0	0	0.131940298507463
YDR128W	0	1	0.131940298507463
YHR079C	0	0	0.131861575178998
YGR093W	0	1	0.131861575178998
YOL116W	0	0	0.131782945736434
YPR032W	0	0	0.131704410011919
YJL179W	0	0	0.131625967837999
YBR247C	0	0	0.131547619047619
YNL141W	0	0	0.131469363474123
YPL233W	0	0	0.131391200951249
YHR149C	0	1	0.131391200951249
YGL211W	0	0	0.131313131313131
YGL137W	0	0	0.131235154394299
YIL091C	0	1	0.131235154394299
YIL154C	0	0	0.131157270029674
YGL167C	0	0	0.131079478054567
YHR121W	0	0	0.131001778304683
YPR139C	0	0	0.130924170616114
YNL112W	0	0	0.13084665482534
YOR305W	0	0	0.130769230769231
YIL005W	0	0	0.130691898285038
YNL149C	0	0	0.130614657210402
YDR480W	0	0	0.130537507383343
YBR101C	0	0	0.130460448642267
YKL109W	0	0	0.130383480825959
YMR154C	0	0	0.130306603773585
YDR206W	0	0	0.130229817324691
YDR023W	0	0	0.130153121319199
YAL029C	0	0	0.13007651559741
YMR229C	0	0	0.13
YNL008C	0	0	0.129923574368019
YOR095C	0	0	0.129847238542891
YKL145W	0	0	0.129770992366412
YGL139W	0	0	0.129694835680751
YPR008W	0	0	0.129618768328446
YLR018C	0	0	0.129542790152403
YIL079C	0	0	0.129466900995899
YLR380W	0	0	0.129391100702576
YOR272W	0	0	0.129315389116442
YOR357C	0	0	0.129239766081871
YJR127C	0	0	0.1291642314436
YDR388W	0	0	0.129088785046729
YNL147W	0	0	0.129013426736719
YNL106C	0	0	0.128938156359393
YIL036W	0	0	0.128862973760933
YCL050C	0	0	0.128787878787879
YMR269W	0	0	0.128712871287129
YPR144C	0	0	0.128637951105937
YDR498C	0	0	0.128563118091914
YLR084C	0	0	0.128488372093023
YJR005W	0	0	0.128413712957583
YOR265W	0	0	0.128339140534262
YDR421W	0	0	0.128264654672084
YCL008C	0	0	0.128249566724437
YOR281C	0	0	0.128249566724437
YDL048C	0	1	0.128249566724437
YMR220W	0	0	0.128249566724437
YFL037W	0	0	0.128249566724437
YHR062C	0	0	0.128249566724437
YGR178C	0	0	0.128249566724437
YBR111C	0	1	0.128249566724437
YAL001C	0	0	0.128249566724437
YER051W	1	0	0.128249566724437
YHR169W	0	0	0.128175519630485
YNR032W	0	0	0.128101557991922
YBR079C	0	0	0.1280276816609
YMR274C	0	0	0.127953890489914
YOR008C-A	0	0	0.127880184331797
YML021C	0	0	0.127806563039724
YFR009W	0	0	0.127780946948089
YDR305C	0	0	0.127780946948089
YML016C	0	0	0.127780946948089
YJR040W	0	0	0.127780946948089
YFL007W	0	0	0.127780946948089
YLL046C	0	0	0.127780946948089
YBR251W	0	0	0.127780946948089
YKR064W	0	1	0.127780946948089
YEL036C	0	0	0.127780946948089
YOL045W	0	0	0.127780946948089
YMR037C	0	0	0.127780946948089
YOL077C	0	0	0.127780946948089
YJL080C	1	0	0.127780946948089
YJL146W	0	0	0.127780946948089
YHL023C	0	1	0.127780946948089
YDR320C	0	0	0.127780946948089
YBR248C	0	0	0.127780946948089
YER088C	1	0	0.127780946948089
YPR125W	0	0	0.127708095781072
YDR514C	0	1	0.127708095781072
YOR229W	0	0	0.127635327635328
YOR323C	0	0	0.127562642369021
YPR097W	0	1	0.127562642369021
YPL093W	0	0	0.127490039840637
YDR177W	0	0	0.127417519908987
YNL243W	0	0	0.127345082433201
YNR046W	0	0	0.127272727272727
YOR355W	0	0	0.127200454287337
YKR092C	0	0	0.127128263337117
YGR264C	0	0	0.127056154282473
YGR017W	0	1	0.127056154282473
YLR047C	0	0	0.126984126984127
YLR016C	0	0	0.126912181303116
YMR201C	0	0	0.126903553299492
YOR302W	0	0	0.126903553299492
YLR078C	0	0	0.126903553299492
YOL023W	0	0	0.126903553299492
YMR212C	0	0	0.126903553299492
YLR105C	0	0	0.126903553299492
YDR080W	0	0	0.126903553299492
YLR285W	1	0	0.126903553299492
YPL029W	0	0	0.126832018038331
YLR376C	0	0	0.126760563380282
YPL065W	0	0	0.126689189189189
YHR134W	0	0	0.126617895329207
YGR030C	0	0	0.126546681664792
YFR004W	0	0	0.126475548060708
YGR054W	0	0	0.126404494382022
YPR187W	0	0	0.126333520494104
YJR145C	0	0	0.126262626262626
YNL316C	0	0	0.126256983240223
YDR043C	0	0	0.126256983240223
YOR196C	0	0	0.126256983240223
YLR229C	0	0	0.126256983240223
YGL020C	0	0	0.126256983240223
YPR084W	0	1	0.126256983240223
YMR276W	0	0	0.126256983240223
YOR006C	0	1	0.126256983240223
YPR111W	0	0	0.126256983240223
YKR019C	1	0	0.126256983240223
YAR042W	0	0	0.126186487995533
YJR022W	0	0	0.126116071428571
YLR147C	0	0	0.126045733407697
YLR438C-A	0	0	0.125975473801561
YNL289W	0	0	0.125905292479109
YDR082W	0	0	0.125835189309577
YDR216W	0	0	0.125765164162493
YIL153W	0	0	0.125695216907675
YOR307C	0	0	0.125625347415231
YER018C	0	0	0.125555555555556
YJL130C	0	0	0.125485841199334
YNL061W	0	0	0.125416204217536
YMR307W	0	0	0.12534664448142
YLR098C	0	0	0.125345113197129
YPR049C	0	0	0.125345113197129
YPR164W	0	0	0.125345113197129
YIL132C	0	0	0.125345113197129
YLR009W	0	0	0.125345113197129
YGL168W	0	0	0.125345113197129
YDR266C	0	1	0.125345113197129
YMR301C	0	0	0.125345113197129
YGL178W	1	0	0.125345113197129
YJR049C	0	0	0.125275938189845
YMR305C	0	0	0.125206839492554
YOR247W	0	0	0.125137816979052
YLR431C	0	0	0.125068870523416
YDL159W	0	0	0.125
YMR012W	0	0	0.124931506849315
YPL227C	0	0	0.124931506849315
YGR262C	0	0	0.124931506849315
YGL247W	0	0	0.124931506849315
YPL023C	0	0	0.124931506849315
YDR140W	0	0	0.124931506849315
YOR109W	0	0	0.124931506849315
YML038C	0	0	0.124931506849315
YDL156W	0	1	0.124931506849315
YJR119C	1	0	0.124931506849315
YDL007W	0	0	0.12486308871851
YGL105W	0	0	0.124794745484401
YER179W	0	0	0.12472647702407
YDR253C	0	0	0.124658283214872
YLR088W	0	0	0.124590163934426
YDR399W	0	0	0.124522119060623
YLR107W	0	0	0.124454148471616
YDR051C	0	1	0.124454148471616
YER123W	0	0	0.124386252045827
YGL098W	0	0	0.124318429661941
YKL135C	0	0	0.12425068119891
YDR458C	0	1	0.12425068119891
YER165W	0	0	0.124183006535948
YPL084W	0	0	0.124115405552531
YDL208W	0	0	0.1240478781284
YAL016W	0	0	0.123980424143556
YLR244C	0	0	0.123913043478261
YDR257C	0	1	0.123913043478261
YDR069C	0	0	0.123845736013036
YGR128C	0	0	0.123778501628664
YIL106W	0	0	0.123711340206186
YBR282W	0	0	0.123644251626898
YJL024C	0	0	0.123577235772358
YER049W	0	0	0.123510292524377
YER064C	0	0	0.123443421765024
YLR393W	0	0	0.123376623376623
YKL040C	0	0	0.123309897241752
YDR427W	0	0	0.123243243243243
YLR320W	0	0	0.123176661264182
YDR067C	0	1	0.123176661264182
YHL030W	0	0	0.123110151187905
YNL116W	0	0	0.123043712898003
YCR009C	0	0	0.122977346278317
YLR191W	0	0	0.122911051212938
YKL105C	0	1	0.122911051212938
YIL118W	0	0	0.122844827586207
YFR040W	0	0	0.122778675282714
YGR258C	0	0	0.122712594187298
YPR069C	0	0	0.122646584185046
YDR198C	0	0	0.12258064516129
YGR007W	0	0	0.122514777001612
YNL256W	0	0	0.122448979591837
YDL132W	0	0	0.122383252818035
YDR065W	0	0	0.122317596566524
YML011C	0	0	0.122252010723861
YDL014W	0	0	0.122186495176849
YML005W	0	0	0.122121049812533
YOR057W	0	0	0.122055674518201
YPL202C	0	0	0.12199036918138
YER147C	0	0	0.12192513368984
YHR207C	0	1	0.12192513368984
YKL143W	0	0	0.121859967931587
YNL213C	0	0	0.121794871794872
YNR029C	0	1	0.121794871794872
YKR096W	0	1	0.121794871794872
YOR224C	0	0	0.121729845168179
YHR133C	0	0	0.121664887940235
YPL117C	0	0	0.1216
YDL213C	0	0	0.121535181236674
YDL227C	0	0	0.121470431539691
YCR014C	0	0	0.121405750798722
YOL112W	0	0	0.121341138903672
YKR094C	0	0	0.121276595744681
YAR018C	0	0	0.121212121212121
YMR029C	0	0	0.121147715196599
YNL291C	0	0	0.121083377588954
YDR291W	0	1	0.121083377588954
YOR252W	0	1	0.121083377588954
YNL230C	0	0	0.121019108280255
YER155C	0	0	0.120954907161804
YMR089C	0	0	0.120890774125133
YPL106C	0	0	0.120826709062003
YDR192C	0	0	0.120762711864407
YLL013C	0	0	0.120698782424563
[truncated: 3,790 more rows]
