# Supplementary material for: Computationally Driven, Quantitative Experiments Discover Genes Required for Mitochondrial Biogenesis
Source: PLoS Genet. 2009 Mar 20;5(3):e1000407. doi: 10.1371/journal.pgen.1000407 (PMC2648979; doi:10.1371/journal.pgen.1000407)
Supplement: Dataset S2 — Top 100 novel ensemble predictions for additional yeast biological processes. A zip file containing 387 tab-delimited text files of the ensemble predictions for the indicated Gene Ontology Biological Process Term. (21.70 MB GZ) [file pgen.1000407.s013.gz › GO_0006333.txt]

ORF	AnnotatedToTerm?	Uncharacterized_04152007?	Precision
YHR119W	1	0	1.0
YJL115W	1	0	1.0
YPR018W	1	0	1.0
YCL061C	1	0	1.0
YDR227W	1	0	1.0
YLL022C	1	0	1.0
YML065W	1	0	1.0
YML109W	1	0	1.0
YBR245C	0	0	0.888888888888889
YMR190C	0	0	0.882352941176471
YNL216W	1	0	0.882352941176471
YOR038C	1	0	0.882352941176471
YLR015W	1	0	0.882352941176471
YOL017W	1	0	0.882352941176471
YDL074C	1	0	0.882352941176471
YBR060C	1	0	0.882352941176471
YBL052C	1	0	0.882352941176471
YJL168C	0	0	0.85
YLR442C	1	0	0.85
YNL262W	1	0	0.85
YPL255W	0	0	0.80952380952381
YOR123C	0	0	0.772727272727273
YMR078C	0	0	0.75
YOL090W	1	0	0.75
YKL113C	0	0	0.730769230769231
YBR275C	1	0	0.730769230769231
YGR252W	0	0	0.705882352941177
YGL244W	0	0	0.705882352941177
YDL042C	1	0	0.705882352941177
YLR335W	1	0	0.705882352941177
YMR179W	0	0	0.705882352941177
YNL088W	1	0	0.705882352941177
YNL206C	1	0	0.705882352941177
YOL006C	1	0	0.705882352941177
YLR032W	0	0	0.702702702702703
YNL330C	1	0	0.702702702702703
YLL004W	1	0	0.702702702702703
YLL002W	0	0	0.684210526315789
YDR176W	0	0	0.666666666666667
YOR144C	0	0	0.666666666666667
YDR121W	1	0	0.666666666666667
YOR033C	0	0	0.666666666666667
YML069W	1	0	0.666666666666667
YAR008W	0	0	0.666666666666667
YKR101W	1	0	0.666666666666667
YNL261W	1	0	0.666666666666667
YOL004W	1	0	0.666666666666667
YIL126W	0	0	0.666666666666667
YBR009C	1	0	0.666666666666667
YOL012C	1	0	0.666666666666667
YBL008W	1	0	0.666666666666667
YIR010W	0	0	0.660377358490566
YDR310C	1	0	0.660377358490566
YBR081C	0	0	0.648148148148148
YLR103C	0	0	0.636363636363636
YLR055C	0	0	0.633333333333333
YBR010W	1	0	0.633333333333333
YNL233W	0	0	0.633333333333333
YBR088C	1	0	0.633333333333333
YDR440W	1	0	0.633333333333333
YJL074C	0	0	0.629032258064516
YPL001W	1	0	0.629032258064516
YKL049C	0	0	0.625
YKL112W	1	0	0.625
YKL101W	0	0	0.621212121212121
YMR127C	1	0	0.621212121212121
YGL207W	0	0	0.611940298507463
YJL176C	0	0	0.602941176470588
YLR418C	0	0	0.6
YLR272C	1	0	0.6
YBL035C	0	0	0.6
YOR304W	1	0	0.6
YJR043C	0	0	0.6
YNL030W	1	0	0.6
YDR469W	1	0	0.6
YML032C	0	0	0.594936708860759
YDR217C	0	0	0.594936708860759
YEL056W	1	0	0.594936708860759
YOL068C	1	0	0.594936708860759
YER164W	0	0	0.588235294117647
YPL209C	0	0	0.588235294117647
YNL031C	1	0	0.588235294117647
YDR356W	0	0	0.588235294117647
YML102W	1	0	0.588235294117647
YBL002W	1	0	0.588235294117647
YDR485C	0	0	0.581395348837209
YJL187C	0	0	0.574712643678161
YLR399C	0	0	0.568181818181818
YOR073W	0	0	0.561797752808989
YJL092W	0	0	0.555555555555556
YOR026W	0	0	0.554347826086957
YDR225W	1	0	0.554347826086957
YIL026C	0	0	0.553191489361702
YOR025W	1	0	0.553191489361702
YPL124W	0	0	0.547368421052632
YOL145C	0	0	0.541666666666667
YAR007C	0	0	0.536082474226804
YLR045C	0	0	0.530612244897959
YNL309W	0	0	0.525252525252525
YGR140W	0	0	0.52
YMR075W	0	0	0.514851485148515
YPR031W	0	0	0.509803921568627
YPR120C	0	0	0.504854368932039
YGL163C	0	0	0.504761904761905
YHR118C	1	0	0.504761904761905
YIL035C	0	0	0.5
YOR290C	0	0	0.495412844036697
YDR392W	0	0	0.495412844036697
YAR003W	1	0	0.495412844036697
YLR455W	0	0	0.490909090909091
YOR217W	0	0	0.486486486486487
YDR448W	0	0	0.482142857142857
YML060W	0	0	0.478260869565217
YGR072W	0	0	0.478260869565217
YJR140C	1	0	0.478260869565217
YKR029C	0	0	0.474576271186441
YBR073W	0	0	0.474576271186441
YBR175W	1	0	0.474576271186441
YPR135W	0	0	0.470588235294118
YPR175W	0	0	0.466666666666667
YER070W	0	0	0.462809917355372
YPL153C	0	0	0.459016393442623
YNL102W	0	0	0.455284552845528
YBR095C	0	0	0.451612903225806
YOR308C	0	0	0.448818897637795
YML062C	0	0	0.448818897637795
YPL138C	1	0	0.448818897637795
YBR258C	0	0	0.4453125
YPL208W	0	0	0.441860465116279
YCR065W	0	0	0.438461538461538
YDR312W	0	0	0.435114503816794
YNL250W	0	0	0.431818181818182
YPL256C	0	0	0.428571428571429
YGL241W	0	0	0.426470588235294
YPR141C	0	0	0.426470588235294
YBR103W	1	0	0.426470588235294
YDR207C	0	0	0.425531914893617
YLR182W	0	0	0.425531914893617
YJL194W	0	0	0.425531914893617
YBR215W	1	0	0.425531914893617
YDR181C	1	0	0.425531914893617
YML027W	0	0	0.422535211267606
YKR008W	0	0	0.41958041958042
YDR334W	0	0	0.418918918918919
YML104C	0	0	0.418918918918919
YNL273W	0	0	0.418918918918919
YIL150C	1	0	0.418918918918919
YMR263W	1	0	0.418918918918919
YAL011W	0	0	0.416107382550336
YPL139C	0	0	0.414473684210526
YLR357W	0	0	0.414473684210526
YBL003C	1	0	0.414473684210526
YPL016W	0	0	0.412903225806452
YDR159W	0	0	0.412903225806452
YDR224C	1	0	0.412903225806452
YOR061W	0	0	0.41025641025641
YDL058W	0	0	0.407643312101911
YPL086C	0	0	0.405063291139241
YPR052C	0	0	0.40251572327044
YKL042W	0	0	0.4
YBR136W	0	0	0.397515527950311
YJL125C	0	0	0.395061728395062
YDR138W	0	0	0.392638036809816
YLR085C	0	0	0.390243902439024
YDR097C	0	0	0.387878787878788
YOR195W	0	0	0.385964912280702
YCR033W	0	0	0.385964912280702
YNL308C	0	0	0.385964912280702
YPR162C	1	0	0.385964912280702
YGR152C	0	0	0.385964912280702
YMR284W	1	0	0.385964912280702
YBR198C	0	0	0.383720930232558
YHR153C	0	0	0.38150289017341
YML041C	0	0	0.380681818181818
YJR003C	0	0	0.380681818181818
YGR116W	1	0	0.380681818181818
YBL023C	0	0	0.378531073446328
YDL164C	0	0	0.376404494382022
YNL126W	0	0	0.375690607734807
YBL063W	0	0	0.375690607734807
YMR144W	0	1	0.375690607734807
YBR195C	1	0	0.375690607734807
YGL150C	0	0	0.373626373626374
YAL019W	0	0	0.371584699453552
YBR271W	0	0	0.369565217391304
YOR368W	0	0	0.367567567567568
YDR464W	0	0	0.365591397849462
YNL021W	0	0	0.363636363636364
YDR507C	0	0	0.361702127659574
YMR199W	0	0	0.35978835978836
YML061C	0	0	0.357894736842105
YMR091C	0	0	0.356020942408377
YER161C	0	0	0.354166666666667
YGL058W	0	0	0.352331606217617
YLR234W	0	0	0.350515463917526
YPL055C	0	0	0.348717948717949
YBR231C	0	0	0.346938775510204
YNL298W	0	0	0.345177664974619
YDL003W	0	0	0.343434343434343
YFR037C	0	0	0.341708542713568
YMR048W	0	0	0.34
YDR190C	0	0	0.338308457711443
YHR090C	0	0	0.336633663366337
YDR146C	0	0	0.334975369458128
YLR373C	0	0	0.333333333333333
YCL016C	0	0	0.331707317073171
YMR224C	0	0	0.330097087378641
YBL009W	0	0	0.328502415458937
YAL013W	0	0	0.326923076923077
YDR113C	0	0	0.325581395348837
YGL086W	0	0	0.325581395348837
YGL194C	0	0	0.325581395348837
YML010W	0	0	0.325581395348837
YGR188C	0	0	0.325581395348837
YBR112C	1	0	0.325581395348837
YBR278W	1	0	0.325581395348837
YAR002W	0	0	0.324074074074074
YOL123W	0	0	0.32258064516129
YER173W	0	0	0.321100917431193
YAL024C	0	0	0.319634703196347
YBR289W	0	0	0.318181818181818
YBR123C	0	0	0.316742081447964
YDR501W	0	0	0.315315315315315
YER016W	0	0	0.31390134529148
YPL163C	0	0	0.3125
YNL166C	0	0	0.311111111111111
YDR161W	0	0	0.309734513274336
YDL157C	0	1	0.309734513274336
YJL081C	0	0	0.308370044052863
YIL127C	0	0	0.307017543859649
YPL128C	0	0	0.305676855895196
YMR125W	0	0	0.305084745762712
YLR321C	0	0	0.305084745762712
YLR033W	0	0	0.305084745762712
YNR023W	0	0	0.305084745762712
YDR359C	0	0	0.305084745762712
YOR249C	1	0	0.305084745762712
YIL084C	1	0	0.305084745762712
YBR279W	0	0	0.30379746835443
YKL139W	0	0	0.302521008403361
YIL112W	0	0	0.301255230125523
YOR244W	0	0	0.3
YLR384C	0	0	0.298755186721992
YDL101C	0	0	0.297520661157025
YBL046W	0	0	0.296296296296296
YDL102W	0	0	0.295081967213115
YOR074C	0	0	0.293877551020408
YHR191C	0	0	0.292682926829268
YCL024W	0	0	0.291497975708502
YBR087W	0	0	0.290322580645161
YFR013W	0	0	0.289156626506024
YDR303C	0	0	0.2890625
YFR028C	0	0	0.2890625
YMR277W	0	0	0.2890625
YKR048C	1	0	0.2890625
YNL136W	0	0	0.2890625
YMR240C	0	0	0.2890625
YGL133W	1	0	0.2890625
YPL181W	0	0	0.287937743190661
YIL123W	0	0	0.286821705426357
YDR120C	0	0	0.285714285714286
YDR052C	0	0	0.284615384615385
YNL082W	0	0	0.283524904214559
YFL008W	0	0	0.282442748091603
YLR176C	0	0	0.281368821292776
YLL021W	0	0	0.280898876404494
YJL173C	0	0	0.280898876404494
YJL090C	0	0	0.280898876404494
YNL107W	1	0	0.280898876404494
YNL304W	0	0	0.279850746268657
YEL061C	0	0	0.278810408921933
YGR200C	0	0	0.277777777777778
YMR076C	0	0	0.276752767527675
YGL019W	0	0	0.275735294117647
YGR162W	0	0	0.274725274725275
YBR055C	0	0	0.273722627737226
YJR031C	0	0	0.272727272727273
YCR016W	0	0	0.271739130434783
YJR006W	0	0	0.270758122743682
YLR210W	0	0	0.26978417266187
YER032W	0	0	0.269503546099291
YML094W	0	0	0.269503546099291
YKL018W	0	0	0.269503546099291
YOR213C	1	0	0.269503546099291
YPR034W	0	0	0.268551236749117
YNL097C	0	0	0.267605633802817
YBL024W	0	0	0.266666666666667
YMR168C	0	0	0.265734265734266
YOL093W	0	0	0.26530612244898
YDR499W	0	0	0.26530612244898
YDR295C	0	0	0.26530612244898
YDR510W	0	0	0.26530612244898
YDR110W	1	0	0.26530612244898
YDR060W	0	0	0.26530612244898
YDL155W	0	0	0.26530612244898
YGR063C	1	0	0.26530612244898
YDR381W	0	0	0.264406779661017
YOR216C	0	0	0.264026402640264
YLR313C	0	0	0.264026402640264
YOL007C	0	1	0.264026402640264
YMR044W	0	0	0.264026402640264
YGL043W	0	0	0.264026402640264
YIL140W	0	0	0.264026402640264
YDR363W	1	0	0.264026402640264
YBL088C	0	0	0.264026402640264
YJL076W	1	0	0.264026402640264
YOL051W	0	0	0.263157894736842
YLR183C	0	0	0.262295081967213
YGR014W	0	0	0.261437908496732
YBL032W	0	0	0.260586319218241
YBR274W	0	0	0.25974025974026
YPL241C	0	0	0.259615384615385
YPR070W	0	0	0.259615384615385
YDL201W	0	0	0.259615384615385
YJR060W	1	0	0.259615384615385
YPL101W	0	0	0.259375
YPL022W	0	0	0.259375
YLR095C	0	0	0.259375
YBL028C	0	0	0.259375
YLR318W	0	0	0.259375
YMR219W	1	0	0.259375
YIL104C	0	0	0.259375
YDL076C	1	0	0.259375
YMR198W	0	0	0.258566978193146
YKL045W	0	0	0.257763975155279
YNL059C	0	0	0.256965944272446
YGL174W	0	0	0.256172839506173
YBR272C	0	0	0.255384615384615
YKR010C	0	0	0.254601226993865
YBL079W	0	0	0.254545454545455
YLR052W	0	0	0.254545454545455
YBR281C	0	0	0.254545454545455
YJL065C	1	0	0.254545454545455
YDL002C	0	0	0.254491017964072
YHR036W	0	0	0.254491017964072
YPL194W	0	0	0.254491017964072
YOR191W	1	0	0.254491017964072
YER171W	0	0	0.253731343283582
YHR031C	0	0	0.25297619047619
YMR312W	0	0	0.252225519287834
YNR009W	0	0	0.251479289940828
YHR158C	0	0	0.250737463126844
YLR277C	0	0	0.25
YER111C	0	0	0.249283667621777
YKL089W	0	0	0.249283667621777
YBR142W	0	0	0.249283667621777
YPL129W	0	0	0.249283667621777
YCR084C	1	0	0.249283667621777
YDL220C	0	0	0.249283667621777
YBL105C	0	0	0.249283667621777
YPR119W	0	0	0.249283667621777
YIL131C	1	0	0.249283667621777
YJR068W	0	0	0.248571428571429
YOR091W	0	0	0.247863247863248
YPL217C	0	0	0.247159090909091
YKL160W	0	0	0.246458923512748
YOL130W	0	0	0.245762711864407
YDL017W	0	0	0.245070422535211
YIL149C	0	0	0.24438202247191
YER148W	0	0	0.243697478991597
YGR270W	0	0	0.243016759776536
YNL236W	0	0	0.242339832869081
YPL008W	0	0	0.241666666666667
YBR202W	0	0	0.240997229916898
YBR084W	0	0	0.240331491712707
YFL001W	0	0	0.239669421487603
YOL054W	0	0	0.239010989010989
YKR095W	0	0	0.238356164383562
YNL188W	0	0	0.237704918032787
YBL061C	0	0	0.237057220708447
YBR094W	0	1	0.237057220708447
YPL235W	0	0	0.236413043478261
YOR017W	0	0	0.235772357723577
YLR405W	0	0	0.235135135135135
YPL228W	0	0	0.234501347708895
YBR030W	0	0	0.233870967741935
YEL018W	0	0	0.233243967828418
YBR070C	0	0	0.232620320855615
YPL082C	0	0	0.232
YJL030W	0	0	0.231382978723404
YBL082C	0	0	0.230769230769231
YBL011W	0	0	0.23015873015873
YBL047C	0	0	0.229551451187335
YHR077C	0	0	0.228947368421053
YHR041C	0	0	0.228346456692913
YNL312W	0	0	0.227748691099476
YOR039W	0	0	0.227154046997389
YHR149C	0	1	0.227154046997389
YML093W	0	0	0.2265625
YBR276C	0	0	0.225974025974026
YPR023C	0	0	0.225388601036269
YBR257W	0	0	0.224806201550388
YJL158C	0	0	0.224226804123711
YBR038W	0	0	0.223650385604113
YBR098W	0	0	0.223076923076923
YNL225C	0	0	0.222506393861893
YBL004W	0	0	0.221938775510204
YDR311W	0	0	0.221374045801527
YMR288W	0	0	0.220812182741117
YCR086W	0	0	0.220253164556962
YDL028C	0	0	0.21969696969697
YPR179C	0	0	0.219143576826196
YBL084C	0	0	0.218592964824121
YKL108W	0	0	0.218045112781955
YLL008W	0	0	0.2175
YBR288C	0	0	0.216957605985037
YPL146C	0	0	0.216417910447761
YML058W	0	0	0.215880893300248
YNL215W	0	1	0.215880893300248
YLR039C	0	0	0.215346534653465
YBR007C	0	1	0.215346534653465
YDR473C	0	0	0.214814814814815
YPL254W	0	0	0.214285714285714
YBR172C	0	0	0.213759213759214
YBR155W	0	0	0.213235294117647
YBR042C	0	0	0.212713936430318
YJR070C	0	0	0.21219512195122
YOR112W	0	0	0.211678832116788
YLR233C	0	0	0.211165048543689
YNL062C	0	0	0.210653753026634
YBR252W	0	0	0.210144927536232
YOR151C	0	0	0.209638554216867
YMR047C	0	0	0.209134615384615
YBL068W	0	0	0.20863309352518
YGL127C	0	0	0.208133971291866
YMR061W	0	0	0.20763723150358
YDL018C	0	0	0.207142857142857
YMR117C	0	0	0.206650831353919
YDR363W-A	0	0	0.206161137440758
YBR057C	0	0	0.205673758865248
YHR167W	0	0	0.205188679245283
YDR279W	0	0	0.204705882352941
YEL003W	0	0	0.204225352112676
YOL115W	0	0	0.203747072599532
YPL116W	0	0	0.203271028037383
YPR057W	0	0	0.202797202797203
YDR143C	0	0	0.202325581395349
YER105C	0	0	0.201856148491879
YBL007C	0	0	0.201388888888889
YPL267W	0	0	0.200923787528868
YGL070C	0	0	0.200460829493088
YDL153C	0	0	0.2
YJL010C	0	0	0.19954128440367
YPR105C	0	0	0.19908466819222
YDR369C	0	0	0.198630136986301
YKR082W	0	0	0.198177676537585
YKL068W	0	0	0.197727272727273
YML080W	0	0	0.197278911564626
YDR004W	0	0	0.19683257918552
YHR023W	0	0	0.196388261851016
YBR264C	0	0	0.195945945945946
YJL140W	0	0	0.195505617977528
YOR114W	0	1	0.195505617977528
YPL122C	0	0	0.195067264573991
YPL020C	0	0	0.194630872483221
YNL292W	0	0	0.194196428571429
YBR119W	0	0	0.193763919821826
YOR243C	0	0	0.193333333333333
YNL247W	0	0	0.19290465631929
YCL031C	0	0	0.192477876106195
YNL022C	0	0	0.19205298013245
YOR141C	0	1	0.19205298013245
YDR325W	0	0	0.191629955947137
YLR386W	0	0	0.191208791208791
YIL115C	0	0	0.190789473684211
YBR170C	0	0	0.190371991247265
YEL022W	0	0	0.189956331877729
YBL014C	0	0	0.189542483660131
YKR079C	0	0	0.189130434782609
YPL210C	0	0	0.188720173535792
YBR156C	0	0	0.188311688311688
YNL132W	0	0	0.187904967602592
YER095W	0	0	0.1875
YLR401C	0	0	0.187096774193548
YBR017C	0	0	0.186695278969957
YGL092W	0	0	0.186295503211991
YIL096C	0	0	0.185897435897436
YBL051C	0	0	0.185501066098081
YGR078C	0	0	0.185263157894737
YOR247W	0	0	0.185263157894737
YBR036C	0	0	0.185263157894737
YMR001C	0	0	0.185263157894737
YGR109C	0	0	0.185263157894737
YDR191W	1	0	0.185263157894737
YPL253C	0	0	0.184873949579832
YJR076C	0	0	0.184486373165618
YNL068C	0	0	0.184100418410042
YBR133C	0	0	0.183716075156576
YNL299W	0	0	0.183333333333333
YBR162W-A	0	0	0.182952182952183
YHR154W	0	0	0.182572614107884
YBR078W	0	0	0.182194616977226
YOL066C	0	0	0.181818181818182
YBL026W	0	0	0.181443298969072
YJR092W	0	0	0.181069958847737
YML124C	0	0	0.180894308943089
YBR236C	0	0	0.180894308943089
YOR001W	0	0	0.180894308943089
YBR086C	0	0	0.180894308943089
YKL172W	0	0	0.180894308943089
YLR223C	1	0	0.180894308943089
YDR174W	0	0	0.18052738336714
YJR135C	0	0	0.180161943319838
YDR165W	0	0	0.17979797979798
YLR314C	0	0	0.179435483870968
YMR223W	0	0	0.17907444668008
YBL074C	0	0	0.178714859437751
YDL005C	0	0	0.178356713426854
YBR188C	0	0	0.178
YBR290W	0	0	0.177644710578842
YGL093W	0	0	0.177290836653386
YDR412W	0	0	0.176938369781312
YLR309C	0	0	0.176587301587302
YFR031C	0	0	0.176237623762376
YKR090W	0	0	0.175889328063241
YPL243W	0	0	0.175542406311637
YNL163C	0	0	0.175196850393701
YJR042W	0	0	0.174852652259332
YMR128W	0	0	0.174509803921569
YOL102C	0	0	0.174168297455969
YKL092C	0	0	0.173828125
YBR228W	0	0	0.173489278752437
YJL203W	0	0	0.173151750972763
YGR081C	0	0	0.172815533980583
YGR119C	0	0	0.172480620155039
YPR104C	0	0	0.172147001934236
YBR283C	0	0	0.171814671814672
YBR237W	0	0	0.171483622350674
YAL021C	0	0	0.171153846153846
YNR051C	0	0	0.170825335892514
YBR049C	0	0	0.170498084291188
YLR086W	0	0	0.170454545454545
YBR192W	0	0	0.170454545454545
YBR152W	0	0	0.170454545454545
YNR011C	0	0	0.170454545454545
YBR166C	0	0	0.170454545454545
YLR274W	1	0	0.170454545454545
YKR060W	0	0	0.170132325141777
YJL061W	0	0	0.169811320754717
YHR164C	0	0	0.169491525423729
YBR131W	0	0	0.169172932330827
YMR305C	0	0	0.168855534709193
YBL010C	0	1	0.168855534709193
YOR233W	0	0	0.168539325842697
YER151C	0	0	0.168224299065421
YPL157W	0	0	0.167910447761194
YCL011C	0	0	0.167597765363128
YGR104C	0	0	0.16728624535316
YOR078W	0	0	0.166975881261596
YBR002C	0	0	0.166666666666667
YBL034C	0	0	0.166358595194085
YMR308C	0	0	0.166051660516605
YNL201C	0	0	0.165745856353591
YBL006C	0	0	0.165441176470588
YLR268W	0	0	0.165137614678899
YER122C	0	0	0.164835164835165
YDR243C	0	0	0.164533820840951
YBR102C	0	0	0.164233576642336
YDR155C	0	0	0.163934426229508
YJR141W	0	0	0.163636363636364
YLR383W	0	0	0.163339382940109
YGR245C	0	0	0.16304347826087
YBR058C	0	0	0.162748643761302
YLR424W	0	0	0.162454873646209
YPR046W	0	0	0.162162162162162
YGR276C	0	0	0.161870503597122
YOR021C	0	0	0.161579892280072
YFR002W	0	0	0.161290322580645
YAL034W-A	0	0	0.161001788908766
YGL097W	0	0	0.160714285714286
YLR200W	0	0	0.160427807486631
YBR243C	0	0	0.160142348754448
YFR010W	0	0	0.159857904085258
YKR024C	0	0	0.159574468085106
YHR200W	0	0	0.15929203539823
YBR216C	0	0	0.159010600706714
YJL033W	0	0	0.158730158730159
YFR036W	0	0	0.158450704225352
YJL041W	0	0	0.15817223198594
YOR269W	0	0	0.157894736842105
YBR020W	0	0	0.157618213660245
YBL020W	0	0	0.157342657342657
YKL205W	0	0	0.157068062827225
YMR153W	0	0	0.156794425087108
YBR244W	0	0	0.156521739130435
YKL114C	0	0	0.15625
YGL025C	0	0	0.155979202772964
YGR179C	0	0	0.155709342560554
YBL031W	0	1	0.155709342560554
YJR089W	0	0	0.155440414507772
YBL067C	0	1	0.155440414507772
YKL032C	0	0	0.155172413793103
YLR115W	0	0	0.154905335628227
YBR129C	0	0	0.154639175257732
YKL021C	0	0	0.154373927958834
YJL047C	0	0	0.154109589041096
YLR114C	0	0	0.153846153846154
YBR211C	0	0	0.15358361774744
YJL129C	0	0	0.153321976149915
YJR053W	0	0	0.153061224489796
YBL027W	0	0	0.152801358234295
YGR189C	0	0	0.152542372881356
YCL029C	0	0	0.152284263959391
YDR309C	0	0	0.152027027027027
YHR103W	0	0	0.15177065767285
YBR121C	0	0	0.151666666666667
YGR274C	0	0	0.151666666666667
YBR260C	0	0	0.151666666666667
YER112W	0	0	0.151666666666667
YLR226W	0	0	0.151666666666667
YPR189W	0	0	0.151666666666667
YMR273C	1	0	0.151666666666667
YBR242W	0	1	0.151666666666667
YDR087C	0	0	0.151414309484193
YDR088C	0	0	0.151315789473684
YMR227C	0	0	0.151315789473684
YBR227C	0	1	0.151315789473684
YOL019W	0	1	0.151315789473684
YBL091C	0	0	0.151315789473684
YBR168W	0	0	0.151315789473684
YLR106C	0	0	0.151315789473684
YER092W	0	1	0.151315789473684
YDR488C	0	0	0.151315789473684
YNL186W	1	0	0.151315789473684
YNL153C	0	0	0.151067323481117
YML103C	0	0	0.150819672131148
YOL094C	0	0	0.150572831423895
YGL112C	0	0	0.150326797385621
YCR035C	0	0	0.150081566068515
YOL080C	0	0	0.149837133550489
YOR165W	0	0	0.149593495934959
YBR108W	0	1	0.149593495934959
YBR159W	0	0	0.149350649350649
YLR022C	0	0	0.149108589951378
YKL014C	0	0	0.148867313915858
YBR004C	0	0	0.148626817447496
YDL040C	0	0	0.148387096774194
YLR276C	0	0	0.148148148148148
YBR127C	0	0	0.147909967845659
YFL024C	0	0	0.147672552166934
YPR019W	0	0	0.147435897435897
YNL207W	0	0	0.1472
YCR052W	0	0	0.146964856230032
YIL038C	0	0	0.146730462519936
YDL225W	0	0	0.146496815286624
YBL001C	0	0	0.146263910969793
YBR140C	0	0	0.146031746031746
YDR170C	0	0	0.145800316957211
YJL127C	0	0	0.145569620253165
YBL056W	0	0	0.145510835913313
YDR195W	0	0	0.145510835913313
YMR014W	0	0	0.145510835913313
YOR188W	0	0	0.145510835913313
YNR010W	0	0	0.145510835913313
YHR040W	0	0	0.145510835913313
YMR032W	0	0	0.145510835913313
YLR288C	1	0	0.145510835913313
YBR074W	0	1	0.145510835913313
YJR132W	0	0	0.145510835913313
YNL199C	0	0	0.145510835913313
YOR043W	0	0	0.145510835913313
YGR056W	0	0	0.145510835913313
YOR046C	0	0	0.145510835913313
YOR279C	1	0	0.145510835913313
YMR285C	0	0	0.145285935085008
YBR015C	0	0	0.145061728395062
YBR265W	0	0	0.144838212634823
YOL072W	0	0	0.144615384615385
YDL112W	0	0	0.144393241167435
YBR023C	0	0	0.144171779141104
YNL227C	0	0	0.143950995405819
YHR178W	0	0	0.143730886850153
YFL013C	0	0	0.143511450381679
YBR061C	0	0	0.143292682926829
YLR181C	0	0	0.143074581430746
YGL172W	0	0	0.142857142857143
YDR076W	0	0	0.142640364188164
YML071C	0	0	0.142424242424242
YPL045W	0	0	0.142208774583964
YGR221C	0	0	0.141993957703928
YKR072C	0	0	0.141779788838612
YKR002W	0	0	0.141566265060241
YMR309C	0	0	0.141353383458647
YBR059C	0	0	0.141141141141141
YBR097W	0	0	0.140929535232384
YBR164C	0	0	0.140718562874251
YOR241W	0	0	0.14050822122571
YHR065C	0	0	0.140298507462687
YML074C	0	0	0.140089418777943
YGR186W	0	0	0.139880952380952
YDR145W	0	0	0.139673105497771
YIL144W	0	0	0.13946587537092
YJL110C	0	0	0.139259259259259
YBR219C	0	1	0.139259259259259
YGR275W	0	0	0.13905325443787
YJL013C	0	0	0.138847858197932
YDR014W	0	0	0.138643067846608
YBL104C	0	1	0.138643067846608
YDR021W	0	0	0.138438880706922
YBR217W	0	0	0.138235294117647
YDR189W	0	0	0.138032305433186
YLR435W	0	0	0.13782991202346
YBR197C	0	1	0.13782991202346
YBR263W	0	0	0.137628111273792
YBL036C	0	0	0.137426900584795
YNL218W	0	0	0.137226277372263
YNL232W	0	0	0.137026239067055
YKL078W	0	0	0.136826783114993
YOR098C	0	0	0.136627906976744
YIL002C	0	0	0.136429608127721
YDL167C	0	0	0.136231884057971
YBR033W	0	1	0.136231884057971
YNL290W	0	0	0.136034732272069
YHR088W	0	0	0.135838150289017
YBR205W	0	0	0.135642135642136
YBR210W	0	0	0.135446685878963
YGL243W	0	0	0.135251798561151
YDR407C	0	0	0.135057471264368
YDR083W	0	0	0.134863701578192
YDR075W	0	0	0.134670487106017
YBL019W	0	0	0.13447782546495
YNR054C	0	0	0.134285714285714
YLL003W	0	0	0.134094151212553
YBL037W	0	0	0.133903133903134
YPL024W	0	0	0.13371266002845
YJL039C	0	0	0.133522727272727
YGL016W	0	0	0.133333333333333
YPR161C	0	0	0.13314447592068
YLL034C	0	0	0.132956152758133
YBR200W	0	0	0.132768361581921
YGR195W	0	0	0.132581100141044
YPL169C	0	0	0.132394366197183
YLR440C	0	0	0.132208157524613
YJR002W	0	0	0.132022471910112
YBR239C	0	1	0.132022471910112
YBR135W	0	0	0.131837307152875
YNL091W	0	0	0.131652661064426
YBR008C	0	0	0.131468531468531
YER002W	0	0	0.131284916201117
YBR165W	0	0	0.13121546961326
YLR145W	0	0	0.13121546961326
YML031W	0	0	0.13121546961326
YPR051W	0	0	0.13121546961326
YKR063C	0	0	0.13121546961326
YLR262C	0	0	0.13121546961326
YJR032W	0	0	0.13121546961326
YDR439W	1	0	0.13121546961326
YGR145W	0	0	0.131034482758621
YBL058W	0	0	0.130853994490358
YKL082C	0	0	0.130674002751032
YPR129W	0	0	0.130494505494506
YIL128W	0	0	0.130315500685871
YHL020C	0	0	0.13013698630137
YGR098C	0	0	0.129958960328317
YGR113W	0	0	0.129781420765027
YKR013W	0	1	0.129781420765027
YBR082C	0	0	0.129604365620737
YDL031W	0	0	0.129554655870445
YBR041W	0	0	0.129554655870445
YBR029C	0	0	0.129554655870445
YOR349W	0	0	0.129554655870445
YBL025W	0	0	0.129554655870445
YOR119C	0	0	0.129554655870445
YBR106W	0	0	0.129554655870445
YLR449W	1	0	0.129554655870445
YNR038W	0	0	0.129380053908356
YML082W	0	0	0.129205921938089
YBR273C	0	0	0.129032258064516
YDR468C	0	0	0.128859060402685
YGR158C	0	0	0.128686327077748
YBR143C	0	0	0.1285140562249
YBR179C	0	0	0.128342245989305
YDR069C	0	0	0.128170894526035
YBL107C	0	1	0.128170894526035
YDR335W	0	0	0.128
YHR085W	0	0	0.127829560585885
YNL118C	0	0	0.127659574468085
YLR410W	0	0	0.127490039840637
YJL201W	0	0	0.127320954907162
YHR061C	0	0	0.127152317880795
YGL151W	0	0	0.126984126984127
YLR068W	0	0	0.126816380449141
YER029C	0	0	0.12664907651715
YDR465C	0	0	0.126482213438735
YGL130W	0	0	0.126466753585398
YLR018C	0	0	0.126466753585398
YKR077W	0	1	0.126466753585398
YER127W	0	0	0.126466753585398
YEL032W	0	0	0.126466753585398
YNR012W	0	0	0.126466753585398
YGR099W	0	0	0.126466753585398
YLR347C	0	0	0.126466753585398
YBR255W	0	1	0.126466753585398
YMR080C	1	0	0.126466753585398
YGL232W	0	0	0.126302083333333
YHR172W	0	0	0.126137841352406
YBR161W	0	0	0.125974025974026
YMR131C	0	0	0.125810635538262
YBR233W	0	1	0.125810635538262
YBR141C	0	1	0.125810635538262
YCL054W	0	0	0.125647668393782
YBL106C	0	0	0.125485122897801
YBR077C	0	0	0.125322997416021
YDR049W	0	1	0.125322997416021
YIR004W	0	0	0.125161290322581
YGL238W	0	0	0.125
YGR272C	0	0	0.124839124839125
YNL221C	0	0	0.124678663239075
YJR035W	0	0	0.124518613607189
YBR254C	0	0	0.124358974358974
YBR160W	0	0	0.124199743918054
YNL041C	0	0	0.124040920716113
YML006C	0	0	0.123882503192848
YKL179C	0	0	0.123724489795918
YPR169W	0	0	0.123566878980892
YPR056W	0	0	0.123409669211196
YBR259W	0	1	0.123409669211196
YML064C	0	0	0.123252858958069
YNL258C	0	0	0.123096446700508
YPL043W	0	0	0.122940430925222
YNL313C	0	0	0.122784810126582
YHR066W	0	0	0.122629582806574
YDL140C	0	0	0.122474747474747
YPL227C	0	0	0.122320302648171
YDR318W	0	0	0.122166246851385
YOL144W	0	0	0.122012578616352
YDR240C	0	0	0.121859296482412
YPL161C	0	0	0.121706398996236
YGL066W	0	0	0.121553884711779
YOR159C	0	0	0.121401752190238
YFL002C	0	0	0.12125
YBL054W	0	0	0.121098626716604
YDL020C	0	0	0.120947630922693
YBL055C	0	0	0.12079701120797
YJR017C	0	0	0.120646766169154
YCR093W	0	0	0.120496894409938
YER110C	0	0	0.120347394540943
YBL080C	0	0	0.120198265179678
YDR211W	0	0	0.120049504950495
YGR047C	0	0	0.119901112484549
YPL049C	0	0	0.119753086419753
YKL173W	0	0	0.11960542540074
YBR125C	0	1	0.11960542540074
YLR135W	0	0	0.119458128078818
YMR038C	0	0	0.119311193111931
YNL300W	0	1	0.119311193111931
YDR153C	0	0	0.119164619164619
YLR451W	0	0	0.119018404907975
YJL204C	0	0	0.118872549019608
YDL063C	0	0	0.118727050183599
YGR103W	0	0	0.118581907090465
YDR390C	0	0	0.118437118437118
YBR110W	0	0	0.118292682926829
YIL063C	0	0	0.118214716525935
YJL019W	0	0	0.118214716525935
YMR093W	0	0	0.118214716525935
YBR163W	0	1	0.118214716525935
YOR160W	0	0	0.118214716525935
YBR063C	0	1	0.118214716525935
YNR015W	0	0	0.118214716525935
YGR002C	0	0	0.118214716525935
YHR099W	0	0	0.118214716525935
YGR090W	0	0	0.118214716525935
YMR247C	1	0	0.118214716525935
YOR206W	0	0	0.118072289156627
YDR173C	0	0	0.117930204572804
YPR060C	0	0	0.117788461538462
YLR385C	0	0	0.117647058823529
YDR184C	0	0	0.117505995203837
YNL167C	0	0	0.117365269461078
YDL103C	0	0	0.117224880382775
YDR324C	0	0	0.117084826762246
YDR449C	0	0	0.116945107398568
YPL115C	0	0	0.116805721096544
YBR187W	0	1	0.116805721096544
YPL105C	0	1	0.116805721096544
YOR302W	0	0	0.116666666666667
YGL111W	0	0	0.116527942925089
YGL171W	0	0	0.116389548693587
YFL049W	0	0	0.116251482799526
YMR129W	0	0	0.116113744075829
YDR364C	0	0	0.115976331360947
YBR171W	0	0	0.115839243498818
YCL063W	0	0	0.115702479338843
YCR072C	0	0	0.115566037735849
YJR041C	0	0	0.115429917550059
YPL174C	0	0	0.115294117647059
YBR022W	0	0	0.115158636897767
YKR083C	0	0	0.115023474178404
YOR075W	0	0	0.114888628370457
YGR071C	0	1	0.114888628370457
YOR076C	0	0	0.114754098360656
YBR062C	0	1	0.114754098360656
YML097C	0	0	0.114619883040936
YNL267W	0	0	0.114485981308411
YJL209W	0	0	0.114352392065344
YBR011C	0	0	0.114219114219114
YHR129C	0	0	0.114086146682189
YDR068W	0	1	0.114086146682189
YDR451C	0	0	0.113953488372093
YPL032C	0	0	0.113821138211382
YKR037C	0	0	0.11368909512761
YBL093C	0	0	0.113557358053302
YBR016W	0	0	0.113425925925926
YOR106W	0	0	0.113294797687861
YLR222C	0	0	0.113163972286374
YBR229C	0	0	0.113033448673587
YMR294W	0	0	0.112903225806452
YPR102C	0	0	0.11277330264672
YGR108W	0	0	0.11264367816092
YMR270C	0	0	0.112514351320321
YPR133C	0	0	0.112385321100917
YLR096W	0	0	0.112256586483391
YNL272C	0	0	0.112128146453089
YBR221C	0	0	0.112
YGR251W	0	0	0.111872146118721
YGL173C	0	0	0.111744583808438
YPL269W	0	0	0.111617312072893
YDR416W	0	0	0.111490329920364
YBR253W	0	0	0.111363636363636
YPL193W	0	0	0.111237230419977
YDL047W	0	0	0.111111111111111
YBR199W	0	0	0.110985277463194
YIL020C	0	0	0.110859728506787
YBR176W	0	0	0.110734463276836
YDR280W	0	0	0.110609480812641
YJL098W	0	0	0.110484780157835
YGR246C	0	0	0.11036036036036
YBR173C	0	0	0.110236220472441
YCL010C	0	0	0.110112359550562
YDL043C	0	0	0.109988776655443
YBL060W	0	1	0.109988776655443
YDL207W	0	0	0.109865470852018
YMR299C	0	0	0.109742441209406
YNL189W	0	0	0.109619686800895
YDL059C	0	0	0.109497206703911
YCL037C	0	0	0.109375
YOR056C	0	0	0.109253065774805
YGR074W	0	0	0.10913140311804
YOR361C	0	0	0.109010011123471
YBR151W	0	1	0.109010011123471
YHR127W	0	1	0.109010011123471
YDR395W	0	0	0.108888888888889
YMR039C	0	0	0.108768035516093
YNL175C	0	0	0.108647450110865
YER093C	0	0	0.108527131782946
YLR221C	0	0	0.108407079646018
YBR167C	0	0	0.10828729281768
YDR147W	0	0	0.108167770419426
YOL021C	0	0	0.108048511576626
YBR080C	0	0	0.107929515418502
YNL164C	0	0	0.107810781078108
YHL007C	0	0	0.107692307692308
YML034W	0	0	0.107574094401756
YHR069C	0	0	0.107456140350877
YPL211W	0	0	0.107338444687842
YOR353C	0	0	0.107221006564551
YPL007C	0	0	0.107103825136612
YNL001W	0	0	0.106986899563319
YBR153W	0	0	0.106870229007634
YOL064C	0	0	0.106753812636166
YBR193C	0	0	0.106637649619151
YBR234C	0	0	0.106521739130435
YFR001W	0	0	0.106406080347448
YNL124W	0	0	0.106290672451193
YGL203C	0	0	0.106175514626219
YOR239W	0	0	0.106060606060606
YLL036C	0	0	0.105945945945946
YPL085W	0	0	0.105831533477322
YMR235C	0	0	0.10571736785329
YKL022C	0	0	0.105603448275862
YDL148C	0	0	0.105489773950484
YBL017C	0	0	0.105376344086022
YLR079W	0	0	0.105263157894737
YOR168W	0	0	0.105150214592275
YDR478W	0	0	0.105037513397642
YMR239C	0	0	0.104925053533191
YJR052W	0	0	0.104812834224599
YER089C	0	0	0.104700854700855
YBR293W	0	0	0.104589114194237
YHR197W	0	0	0.104477611940299
YGL099W	0	0	0.104366347177849
YNL154C	0	0	0.104255319148936
YGL216W	0	0	0.104144527098831
YDR365C	0	0	0.104033970276008
YOL124C	0	0	0.103923647932131
YDL051W	0	0	0.103813559322034
YDR339C	0	0	0.103703703703704
YLR409C	0	0	0.103594080338266
YDR346C	0	0	0.103484688489968
YJL006C	0	0	0.10337552742616
YLR129W	0	0	0.103266596417281
YHR166C	0	0	0.103157894736842
YBL076C	0	0	0.103049421661409
YGR202C	0	0	0.102941176470588
YOR326W	0	0	0.102833158447009
YMR283C	0	0	0.10272536687631
YLR263W	0	0	0.10261780104712
YKL122C	0	0	0.102510460251046
YPR190C	0	0	0.102403343782654
YGL075C	0	0	0.102296450939457
YER114C	0	0	0.102189781021898
YPL047W	0	0	0.102083333333333
YML059C	0	0	0.101977107180021
YFL031W	0	0	0.101871101871102
YGL240W	0	0	0.101765316718588
YPR017C	0	0	0.101659751037344
YAL035W	0	0	0.101554404145078
YBR194W	0	1	0.101554404145078
YPL126W	0	0	0.101449275362319
YKR038C	0	0	0.10134436401241
YJL050W	0	0	0.101239669421488
YDL056W	0	0	0.101135190918473
YLR067C	0	0	0.101030927835052
YMR229C	0	0	0.100926879505664
YKL154W	0	0	0.10082304526749
YHR013C	0	0	0.100719424460432
YKR001C	0	0	0.100616016427105
YCR057C	0	0	0.100609756097561
YBR261C	0	1	0.100609756097561
YNL123W	0	0	0.100609756097561
YLR071C	0	0	0.100609756097561
YOR089C	0	0	0.100609756097561
YDR292C	0	0	0.100609756097561
YOL041C	0	0	0.100609756097561
YDL099W	0	0	0.100609756097561
YFR005C	0	0	0.100609756097561
YDL030W	0	0	0.100609756097561
YDL084W	1	0	0.100609756097561
YLR082C	0	0	0.100507614213198
YNL039W	0	0	0.100405679513185
YIL016W	0	0	0.100303951367781
YAL047C	0	0	0.100202429149798
YHR169W	0	0	0.10010111223458
YER013W	0	0	0.1
YEL016C	0	0	0.0998990918264379
YLR020C	0	0	0.0997983870967742
YMR310C	0	0	0.0996978851963746
YBR154C	0	0	0.0995975855130785
YNL158W	0	0	0.0994974874371859
YBR235W	0	1	0.0994974874371859
YML127W	0	0	0.0993975903614458
YGR135W	0	0	0.0992978936810431
YMR036C	0	0	0.0991983967935872
YKR036C	0	0	0.0990990990990991
YNL064C	0	0	0.099
YDR228C	0	0	0.0989010989010989
YGL190C	0	0	0.0988023952095808
YBR212W	0	0	0.098703888334995
YGL044C	0	0	0.098605577689243
YOR207C	0	0	0.0985074626865672
YLR381W	0	0	0.0984095427435388
YMR307W	0	0	0.0983118172790467
YGR083C	0	0	0.0982142857142857
YBL089W	0	0	0.0981169474727453
YGR003W	0	0	0.098019801980198
YER118C	0	0	0.0979228486646884
YDR163W	0	0	0.0978260869565217
YPR118W	0	0	0.0977295162882527
YOL077C	0	0	0.0976331360946746
YBL041W	0	0	0.0975369458128079
YNL072W	0	0	0.0974409448818898
YLR430W	0	0	0.0973451327433628
YNL121C	0	0	0.0972495088408644
YKR022C	0	0	0.0971540726202159
YBL102W	0	0	0.0970588235294118
YMR043W	0	0	0.0969637610186092
YOL078W	0	0	0.0968688845401174
YHR070W	0	0	0.0967741935483871
YHR081W	0	0	0.0966796875
YMR268C	0	0	0.0965853658536585
YFL017C	0	0	0.0964912280701754
YOR064C	0	0	0.0963972736124635
YKL057C	0	0	0.0963035019455253
YHR152W	0	0	0.0962099125364431
YJR144W	0	0	0.0961165048543689
YFL023W	0	0	0.0960232783705141
YGL021W	0	0	0.0959302325581395
YML081W	0	1	0.0959302325581395
YML114C	0	0	0.095837366892546
YLR088W	0	0	0.0957446808510638
YDL064W	0	0	0.0956521739130435
YDL240W	0	0	0.0955598455598456
YER116C	0	0	0.0954676952748312
YMR077C	0	0	0.0953757225433526
YOR116C	0	0	0.095283926852743
YGL145W	0	0	0.0951923076923077
YOR143C	0	0	0.0951008645533141
YAL033W	0	0	0.0950141110065851
YBL022C	0	0	0.0950141110065851
YAR014C	0	0	0.0950141110065851
YLR051C	0	0	0.0950141110065851
YOR198C	0	0	0.0950141110065851
YLR002C	0	0	0.0950141110065851
YBR071W	0	1	0.0950141110065851
YDL001W	0	1	0.0950141110065851
YKL075C	0	0	0.0950141110065851
YMR159C	0	0	0.0950141110065851
YBR109C	0	0	0.0950141110065851
YAL059W	0	0	0.0950141110065851
YDR150W	0	0	0.0950141110065851
YGR218W	0	0	0.0950141110065851
YIL019W	0	0	0.0950141110065851
YOR287C	0	0	0.0950141110065851
YML095C	0	0	0.0950141110065851
YKL020C	0	0	0.0950141110065851
YDR285W	0	0	0.0950141110065851
YOR360C	0	0	0.0950141110065851
YPR173C	0	0	0.0950141110065851
YMR106C	1	0	0.0950141110065851
YML105C	0	0	0.0950141110065851
YDL197C	1	0	0.0950141110065851
YGL049C	0	0	0.0949248120300752
YJL029C	0	0	0.0948356807511737
YLR154C	0	0	0.0947467166979362
YOR115C	0	0	0.0946579194001874
YKR078W	0	0	0.0945692883895131
YMR167W	0	0	0.0944808231992516
YLR215C	0	0	0.094392523364486
YLR453C	0	0	0.0943043884220355
YLR196W	0	0	0.0942164179104478
YKL074C	0	0	0.0941286113699907
YBR003W	0	0	0.0940409683426443
YLL011W	0	0	0.093953488372093
YDR289C	0	0	0.0938661710037175
YGL078C	0	0	0.0937790157845868
YLR229C	0	0	0.09375
YPR137W	0	0	0.09375
YOR312C	0	0	0.09375
YLL010C	0	0	0.09375
YGR264C	0	0	0.09375
YJL069C	0	0	0.09375
YDR361C	0	0	0.09375
YLR116W	0	0	0.09375
YLR131C	0	0	0.09375
YBR225W	0	1	0.09375
YPL083C	0	0	0.09375
YJL080C	1	0	0.09375
YKR092C	0	0	0.09366391184573
YML043C	0	0	0.0935779816513762
YDL150W	0	0	0.0934922089825848
YBL085W	0	0	0.0934065934065934
YDL088C	0	0	0.0933211344922232
YLL024C	0	0	0.093235831809872
YBR107C	0	0	0.0931506849315069
YJR082C	0	0	0.0930656934306569
YJL197W	0	1	0.0930656934306569
YFR048W	0	0	0.0929808568824066
YMR213W	0	0	0.092896174863388
YNL291C	0	0	0.0928116469517743
YGL201C	0	0	0.0927272727272727
YDR372C	0	0	0.0926430517711172
YIR002C	0	0	0.0925589836660617
YOR261C	0	0	0.0924750679963735
YIL008W	0	0	0.0923913043478261
YNL112W	0	0	0.0923076923076923
YBR267W	0	0	0.0922242314647378
YPL178W	0	0	0.0921409214092141
YLR003C	0	0	0.092057761732852
YGL065C	0	0	0.0919747520288548
YBR024W	0	0	0.0918918918918919
YOL142W	0	0	0.0918091809180918
YOL045W	0	0	0.091726618705036
YLR305C	0	0	0.091644204851752
YML113W	0	0	0.0915619389587074
YLR017W	0	0	0.0914798206278027
YOR307C	0	0	0.0913978494623656
YMR292W	0	0	0.0913160250671441
YJR112W	0	0	0.0912343470483005
YER172C	0	0	0.0911528150134048
YMR172W	0	0	0.0910714285714286
YNL061W	0	0	0.0909901873327386
YEL017W	0	0	0.0909090909090909
YCR092C	0	0	0.0908281389136242
YPR022C	0	1	0.0908281389136242
YBL018C	0	0	0.0907473309608541
YGR075C	0	0	0.0906666666666667
YKL186C	0	0	0.0905861456483126
YPR112C	0	0	0.0905057675244011
YOR083W	0	0	0.0904255319148936
YLR212C	0	0	0.0903454384410983
YHR196W	0	0	0.0902654867256637
YIL110W	0	0	0.0901856763925729
YDR023W	0	0	0.0901060070671378
YLR429W	0	0	0.0900264783759929
YIL061C	0	0	0.0899470899470899
YDR137W	0	0	0.0898678414096916
YGR120C	0	0	0.0897887323943662
YJL122W	0	0	0.0897097625329815
YDL111C	0	0	0.0896309314586995
YDR108W	0	0	0.0895522388059701
YBR270C	0	1	0.0895522388059701
YPL127C	0	0	0.0894736842105263
YDR081C	0	0	0.0893952673093777
YOR124C	0	0	0.0893169877408056
YBR096W	0	1	0.0893169877408056
YGL029W	0	0	0.089238845144357
YGL122C	0	0	0.0891608391608392
YDR156W	0	0	0.0890829694323144
YPL212C	0	0	0.0890052356020942
YGR280C	0	0	0.0889276373147341
YLR330W	0	0	0.0888501742160279
YFR034C	0	0	0.0887728459530026
YGR196C	0	1	0.0887728459530026
YDR299W	0	0	0.088695652173913
YOR095C	0	0	0.0886185925282363
YDL065C	0	0	0.0885416666666667
YDL080C	0	0	0.0884648742411101
YNL282W	0	0	0.0883882149046794
YDR208W	0	0	0.0883116883116883
YER107C	0	0	0.0882352941176471
YBR122C	0	0	0.0881590319792567
YDR389W	0	0	0.0880829015544041
YBR111C	0	1	0.0880829015544041
YGL100W	0	0	0.088006902502157
YMR218C	0	0	0.0879310344827586
YPL012W	0	0	0.0878552971576227
YDR201W	0	0	0.0877796901893287
YDR167W	0	0	0.0877042132416165
YML107C	0	0	0.0876288659793814
YOR101W	0	0	0.0875536480686695
YNL182C	0	0	0.0874785591766724
YDR386W	0	0	0.0874035989717224
YOR084W	0	0	0.0873287671232877
YHR201C	0	0	0.0872540633019675
YDR528W	0	0	0.0871794871794872
YOR242C	0	0	0.0871050384286934
YMR021C	0	0	0.0870307167235495
YDR071C	0	0	0.0869565217391304
YKL058W	0	0	0.0868824531516184
YER157W	0	0	0.0868085106382979
YIR012W	0	0	0.086734693877551
YKL028W	0	0	0.086661002548853
YGL166W	0	0	0.0865874363327674
YNL016W	0	0	0.0865139949109415
YJL087C	0	0	0.0864406779661017
YPL226W	0	0	0.0863674851820491
YMR275C	0	0	0.0862944162436548
YMR005W	0	0	0.0862214708368555
YJR075W	0	0	0.0861486486486486
YDL166C	0	0	0.0860759493670886
YCR077C	0	0	0.0860033726812816
YGL210W	0	0	0.0859309182813816
YKL054C	0	0	0.0858585858585859
YAL043C	0	0	0.0857863751051304
YNL256W	0	0	0.0857142857142857
YDR326C	0	0	0.0856423173803526
YMR033W	0	0	0.0855704697986577
YKR028W	0	0	0.085498742665549
YNL197C	0	0	0.085427135678392
YER019W	0	0	0.0853556485355648
YBL050W	0	0	0.0852842809364548
YLR433C	0	0	0.0852130325814536
YPL112C	0	0	0.0851419031719533
YOR103C	0	0	0.085070892410342
YPL093W	0	0	0.085
YAL025C	0	0	0.084983498349835
YPR110C	0	0	0.084983498349835
YIL021W	0	0	0.084983498349835
YHR133C	0	0	0.084983498349835
YOL034W	0	0	0.084983498349835
YOL148C	0	0	0.084983498349835
YDL145C	0	0	0.084983498349835
YBR268W	0	0	0.084983498349835
YDR180W	0	0	0.084983498349835
YKL088W	0	0	0.084983498349835
YPR068C	0	0	0.084983498349835
YBL091C-A	1	1	0.084983498349835
YOR156C	0	0	0.0849134377576257
YER031C	0	0	0.0848434925864909
YML111W	0	0	0.0847736625514403
YJR055W	0	0	0.0847039473684211
YKL048C	0	0	0.0846343467543139
YEL055C	0	0	0.0845648604269294
YJR104C	0	0	0.0844954881050041
YBR246W	0	1	0.0844954881050041
YDR213W	0	0	0.0844262295081967
YLR397C	0	0	0.0843570843570844
YNL075W	0	0	0.0842880523731588
YNL141W	0	0	0.0842191332788226
YMR055C	0	0	0.0841503267973856
YPR143W	0	0	0.0840816326530612
YLR336C	0	0	0.0840130505709625
YNL103W	0	0	0.0839445802770986
YOR274W	0	0	0.0838762214983713
YBR247C	0	0	0.0838079739625712
YBR204C	0	1	0.0838079739625712
YMR216C	0	0	0.083739837398374
YPR163C	0	0	0.0836718115353371
YPL180W	0	0	0.0836038961038961
YBL038W	0	0	0.0835360908353609
YNL317W	0	0	0.0834683954619125
YPL151C	0	0	0.0834008097165992
YMR070W	0	0	0.0833333333333333
YLR353W	0	0	0.0832659660468876
YBR207W	0	0	0.0831987075928918
YBR079C	0	0	0.0831315577078289
YNL139C	0	0	0.0830645161290323
YOR330C	0	0	0.0829975825946817
YDR028C	0	0	0.0829307568438003
YGR208W	0	0	0.082864038616251
YEL015W	0	0	0.0827974276527331
YJR050W	0	0	0.0827309236947791
YMR301C	0	0	0.0826645264847512
YDR399W	0	0	0.082598235765838
YMR016C	0	0	0.0825320512820513
YJL148W	0	0	0.0824659727782226
YGL175C	0	0	0.0824
YPR144C	0	0	0.0823341326938449
YKR094C	0	0	0.0822683706070288
YBL057C	0	0	0.0822027134876297
YDR419W	0	0	0.0821371610845295
YKL149C	0	0	0.0820717131474104
YLR457C	0	0	0.0820063694267516
YDL116W	0	0	0.0819411296738266
YGL247W	0	0	0.0818759936406995
YER068W	0	0	0.0818109610802224
YOL076W	0	0	0.0817460317460317
YOR335C	0	0	0.0816812053925456
YKL203C	0	0	0.0816164817749604
YPL042C	0	0	0.0815518606492478
YBR034C	0	0	0.0814873417721519
YOR370C	0	0	0.0814229249011858
YOR272W	0	0	0.0813586097946288
YNL032W	0	0	0.0812943962115233
YDR538W	0	0	0.0812302839116719
YPL155C	0	0	0.0811662726556344
YDR300C	0	0	0.0811023622047244
YNL090W	0	0	0.0810385523210071
YGR095C	0	0	0.0809748427672956
YKR081C	0	0	0.0809112333071485
YDR409W	0	0	0.0808477237048666
YDL105W	0	0	0.0807843137254902
YOR372C	0	0	0.0807210031347962
YHL039W	0	0	0.0806577916992952
YDR118W	0	0	0.0805946791862285
YCL059C	0	0	0.0805316653635653
YDR457W	0	0	0.08046875
YGL035C	0	0	0.0804059328649493
YML049C	0	0	0.0803432137285491
YJL124C	0	0	0.0802805923616524
YNL110C	0	0	0.0802180685358255
YDR527W	0	0	0.0801556420233463
YLR403W	0	0	0.0800933125972006
YLR420W	0	0	0.08003108003108
YOL138C	0	0	0.0799689440993789
YML046W	0	0	0.0799069045771916
YLL038C	0	0	0.0798449612403101
YHR114W	0	0	0.0797831138652208
YLR113W	0	0	0.0797213622291022
YHR062C	0	0	0.0796597061098221
YDR245W	0	0	0.0795981452859351
YDL036C	0	0	0.0795366795366795
YJR145C	0	0	0.0794753086419753
YGR262C	0	0	0.079414032382421
YPL125W	0	0	0.0793528505392912
YKR086W	0	0	0.0792917628945343
YNL271C	0	0	0.0792307692307692
YER132C	0	0	0.0791698693312836
YGR187C	0	0	0.0791090629800307
YGL027C	0	0	0.079048349961627
YML115C	0	0	0.0789877300613497
YOL125W	0	0	0.0789272030651341
YDR477W	0	0	0.0788667687595712
YPL029W	0	0	0.0788064269319051
YDL060W	0	0	0.0787461773700306
YBR186W	0	0	0.0786860198624904
YER100W	0	0	0.0786259541984733
YOR140W	0	0	0.0785659801678108
YGL113W	0	0	0.0785060975609756
YML021C	0	0	0.0784463061690785
YOR094W	0	0	0.0783866057838661
YER022W	0	0	0.0783269961977186
YBR025C	0	0	0.0782674772036474
YJL179W	0	0	0.0782080485952923
YDR089W	0	0	0.0781487101669196
YOR129C	0	0	0.0780894617134193
YDL231C	0	0	0.078030303030303
YDL117W	0	0	0.0779712339137017
YDR496C	0	0	0.0779122541603631
YER082C	0	0	0.0778533635676493
YLR141W	0	0	0.0777945619335347
YCR066W	0	0	0.0777358490566038
YKL214C	0	0	0.0776772247360483
YJL184W	0	0	0.0776186887716654
YCR047C	0	0	0.0775602409638554
YDL098C	0	0	0.0775018811136193
YHR060W	0	0	0.0774436090225564
YPL160W	0	0	0.0773854244928625
YIR023W	0	0	0.0773273273273273
YLR319C	0	0	0.0772693173293323
YDR332W	0	1	0.0772693173293323
YNL008C	0	0	0.0772113943028486
YER168C	0	0	0.0771535580524345
YNL307C	0	0	0.0770958083832335
YPL242C	0	0	0.0770381451009723
YPR171W	0	0	0.0769805680119581
YGL064C	0	0	0.0769230769230769
YGR198W	0	0	0.076865671641791
YPL233W	0	0	0.0768083519761372
YER149C	0	0	0.0767511177347243
YPL075W	0	0	0.0766939687267312
YDR082W	0	0	0.0766369047619048
YLR026C	0	0	0.0765799256505576
YML014W	0	0	0.0765230312035661
YPR131C	0	0	0.0764662212323682
YMR177W	0	0	0.0764094955489614
YDL209C	0	0	0.0763528539659007
YGL003C	0	0	0.0762962962962963
YIL143C	0	0	0.076239822353812
YNR046W	0	0	0.0761834319526627
YHR107C	0	0	0.0761271249076127
YER146W	0	0	0.0760709010339734
YNR048W	0	0	0.0760233918128655
YJR069C	0	0	0.0760233918128655
YDL175C	0	0	0.0760233918128655
YOL149W	0	0	0.0760233918128655
YPR095C	0	0	0.0760233918128655
YMR231W	0	0	0.0760233918128655
YDL044C	0	0	0.0760233918128655
YML076C	0	0	0.0760233918128655
YNL047C	0	0	0.0760233918128655
YNL099C	0	0	0.0760233918128655
YIL095W	0	0	0.0760233918128655
YKL005C	0	0	0.0760233918128655
YER180C	0	0	0.0760233918128655
YLR285W	1	0	0.0760233918128655
YGL116W	0	0	0.0759678597516435
YER030W	0	0	0.0759124087591241
YBL090W	0	0	0.0758570386579139
YOR110W	0	0	0.075801749271137
YNL172W	0	0	0.0757465404224326
YLR049C	0	1	0.0757465404224326
YDL013W	0	0	0.0756914119359534
YPR088C	0	0	0.0756363636363636
YLR398C	0	0	0.0755813953488372
YPR180W	0	0	0.0755265068990559
YLR380W	0	0	0.0754716981132075
YOL121C	0	0	0.075416968817984
YKL213C	0	0	0.0753623188405797
YER007C-A	0	0	0.0753077480086894
YOR174W	0	0	0.0752532561505065
YIL046W	0	0	0.0751988430947216
YNL119W	0	0	0.0751445086705202
YDR379W	0	0	0.0750902527075812
YHR165C	0	0	0.075036075036075
YDR460W	0	0	0.0749819754866619
YOL108C	0	0	0.0749279538904899
YKL125W	0	0	0.0748740100791937
YMR138W	0	0	0.0748201438848921
YMR276W	0	0	0.0747663551401869
YCR042C	0	0	0.0747126436781609
YCR094W	0	0	0.0746590093323762
YPR072W	0	0	0.0746054519368723
YDL109C	0	0	0.0745519713261649
YJL014W	0	0	0.0744985673352436
YJR057W	0	0	0.0744452397995705
YOL127W	0	0	0.0743919885550787
YKL166C	0	0	0.0743388134381701
YDL232W	0	0	0.0742857142857143
YNL004W	0	0	0.0742326909350464
YPL195W	0	0	0.0741797432239658
YDR463W	0	0	0.0741268709907341
YMR012W	0	0	0.0740740740740741
YMR004W	0	0	0.0740213523131673
YGR085C	0	0	0.0739687055476529
YJL207C	0	0	0.0739161336176262
YGL212W	0	0	0.0738636363636364
YER176W	0	0	0.0738112136266856
YNL297C	0	0	0.0737588652482269
YNL323W	0	0	0.073706591070163
YLL046C	0	0	0.0736543909348442
YHR170W	0	0	0.0736022646850672
YMR234W	0	0	0.0735502121640736
YDR288W	0	0	0.0734982332155477
YNL253W	0	0	0.0734463276836158
YKL009W	0	0	0.073394495412844
YOR259C	0	0	0.073342736248237
YBR089C-A	0	0	0.0732910500352361
YLR372W	0	0	0.0732394366197183
YKL010C	0	0	0.0731878958479944
YER083C	0	0	0.0731364275668073
YKR099W	0	0	0.073085031623331
YPR178W	0	0	0.0730337078651685
YGR129W	0	0	0.0729824561403509
YOR008C-A	0	0	0.0729312762973352
YKR064W	0	1	0.0729312762973352
YJL112W	0	0	0.0728801681850035
YML038C	0	0	0.0728291316526611
YOR319W	0	0	0.072778166550035
YJL011C	0	0	0.0727272727272727
YDR013W	0	0	0.0726764500349406
YDR447C	0	0	0.0726256983240224
YML036W	0	0	0.0725750174459177
YLR244C	0	0	0.0725244072524407
YIL132C	0	0	0.0724738675958188
YBR114W	0	0	0.0724233983286908
YOL103W	0	0	0.0723729993041058
YLR228C	0	0	0.0723226703755216
YGL139W	0	0	0.0722724113968033
YLR448W	0	0	0.0722222222222222
YHR064C	0	0	0.0721721027064539
YIR008C	0	0	0.072122052704577
YNL224C	0	1	0.072122052704577
YHR027C	0	0	0.0720720720720721
YDR418W	0	0	0.07202216066482
YOR355W	0	0	0.0719723183391004
YAL036C	0	0	0.0719225449515906
YMR072W	0	0	0.0718728403593642
YDR219C	0	0	0.0718232044198895
YGR229C	0	0	0.0717736369910283
YKL052C	0	0	0.0717241379310345
YOR320C	0	0	0.0716747070985527
YOR373W	0	0	0.0716253443526171
YFL004W	0	0	0.0715760495526497
YCL008C	0	0	0.0715268225584594
YDL033C	0	0	0.0714776632302405
YOR257W	0	0	0.0714285714285714
YGR089W	0	0	0.0713795470144132
YDR495C	0	0	0.0713305898491084
YLR192C	0	0	0.0712816997943797
YLR310C	0	0	0.0712328767123288
YMR212C	0	0	0.0711841204654346
YGL115W	0	0	0.0711354309165527
YJL109C	0	0	0.0710868079289132
YPR065W	0	0	0.0710382513661202
YPR025C	0	0	0.0709897610921502
YOR305W	0	0	0.0709413369713506
YPR058W	0	0	0.070892978868439
YNL098C	0	0	0.0708446866485014
YGR091W	0	0	0.0707964601769911
YLR396C	0	0	0.0707482993197279
YMR274C	0	0	0.070700203942896
YNR053C	0	0	0.0706521739130435
YDL141W	0	0	0.0706042090970808
YNL025C	0	0	0.0705563093622795
YGL023C	0	0	0.0705084745762712
YHR052W	0	0	0.0704607046070461
YPR055W	0	0	0.0704129993229519
YER063W	0	0	0.0703653585926928
YBR220C	0	1	0.0703653585926928
YLR143W	0	1	0.0703653585926928
YDR054C	0	0	0.0703177822853279
YDR532C	0	0	0.0702702702702703
YPL190C	0	0	0.0702228224172856
YJR134C	0	1	0.0702228224172856
YDR027C	0	0	0.0701754385964912
YPR069C	0	0	0.0701281186783547
YNL302C	0	0	0.0700808625336927
YDL006W	0	0	0.07003367003367
YIL130W	0	1	0.07003367003367
YLR245C	0	0	0.0699865410497981
YGL167C	0	0	0.0699394754539341
YFR016C	0	1	0.0699394754539341
YOR145C	0	0	0.0698924731182796
YPR062W	0	0	0.0698455339153795
YLR127C	0	0	0.0697986577181208
YNR029C	0	1	0.0697986577181208
YIL031W	0	0	0.0697518443997317
YDR308C	0	0	0.0697050938337802
YLR368W	0	0	0.0696584058941728
YAL041W	0	0	0.069611780455154
YJR083C	0	0	0.0695652173913043
YHR135C	0	0	0.0695187165775401
YER001W	0	0	0.0694722778891116
YDL189W	0	0	0.0694259012016021
YLR316C	0	0	0.0693795863909273
YGL211W	0	0	0.0693333333333333
YOR197W	0	0	0.0692871419053964
YEL037C	0	0	0.0692410119840213
YJL111W	0	0	0.0691949434464404
YDL122W	0	0	0.0691489361702128
YDL235C	0	0	0.0691029900332226
YKL041W	0	0	0.0690571049136786
YPL051W	0	0	0.0690112806901128
YKR025W	0	0	0.0689655172413793
YPL063W	0	0	0.0689198144466534
YIR033W	0	0	0.0688741721854305
YDR235W	0	0	0.0688285903375248
YPL133C	0	0	0.0687830687830688
YPR101W	0	0	0.0687376074025116
YLR117C	0	0	0.0686922060766182
YER006W	0	0	0.0686468646864686
YLR060W	0	0	0.0686015831134565
YNL084C	0	0	0.0685563612392881
YOR047C	0	0	0.0685111989459816
YDL077C	0	0	0.0684660961158657
YGL105W	0	0	0.068421052631579
YIR015W	0	0	0.0683760683760684
YOR346W	0	0	0.0683311432325887
YGR180C	0	0	0.0682862770847013
YPL031C	0	0	0.068241469816273
YIL079C	0	0	0.0681967213114754
YJR093C	0	0	0.0681520314547838
YGL020C	0	0	0.0681074001309758
YMR269W	0	0	0.0680628272251309
YOR194C	0	0	0.0680183126226292
YJR097W	0	0	0.0679738562091503
YDR398W	0	0	0.0679294578706728
YBR115C	0	0	0.0678851174934726
YHL025W	0	0	0.0678408349641226
YMR183C	0	0	0.0677966101694915
YGL061C	0	0	0.0677524429967427
YLR009W	0	0	0.0677083333333333
YBR065C	0	0	0.0676642810670137
YIR026C	0	0	0.0676202860858258
YGL155W	0	0	0.0675763482781027
YER115C	0	0	0.0675324675324675
YOR138C	0	0	0.0674886437378326
YHR205W	0	0	0.0674448767833982
YNL054W	0	0	0.067401166558652
YFR038W	0	1	0.067401166558652
YFL037W	0	0	0.0673575129533679
YEL059C-A	0	0	0.0673139158576052
YMR063W	0	0	0.0672703751617076
YMR049C	0	0	0.0672268907563025
YDR144C	0	0	0.0671834625322997
YGL227W	0	0	0.0671400903808909
YOL133W	0	0	0.0670967741935484
YOR253W	0	0	0.0670535138620245
YBR251W	0	0	0.0670103092783505
YOR322C	0	0	0.0669671603348358
YDL156W	0	1	0.0669671603348358
YIL153W	0	0	0.0669240669240669
YDR172W	0	0	0.0668810289389068
YMR211W	0	0	0.0668380462724936
YER007W	0	0	0.0667951188182402
YOR045W	0	0	0.0667522464698331
YMR296C	0	0	0.0667094291212316
YKR031C	0	0	0.0666666666666667
YDR301W	0	0	0.0666239590006406
YMR176W	0	0	0.0665813060179257
YDL195W	0	0	0.0665387076135637
YGR004W	0	0	0.0664961636828645
YLR417W	0	0	0.0664536741214058
YOR070C	0	0	0.0664112388250319
YOR315W	0	0	0.0663688576898532
YHL023C	0	1	0.0663688576898532
YGR278W	0	0	0.0663265306122449
YMR137C	0	0	0.0662842574888464
YOL069W	0	0	0.0662420382165605
YFL007W	0	0	0.0661998726925525
YDR026C	0	1	0.0661998726925525
YNL178W	0	0	0.0661577608142494
YLL043W	0	0	0.0661157024793388
YLR342W	0	0	0.0660736975857687
YDR472W	0	0	0.066031746031746
YPR186C	0	0	0.065989847715736
YLR084C	0	0	0.0659480025364616
YDR103W	0	0	0.0659062103929024
YKL012W	0	0	0.0658644711842939
YNL286W	0	0	0.0658227848101266
YOL010W	0	0	0.0657811511701455
YDL108W	0	0	0.0657395701643489
YDR192C	0	0	0.065698041692988
YKL099C	0	0	0.0656565656565657
YDR397C	0	0	0.065615141955836
YML085C	0	0	0.0655737704918033
YNL251C	0	0	0.0655324511657215
YLL048C	0	0	0.0654911838790932
YDR458C	0	1	0.0654911838790932
YDL143W	0	0	0.065449968533669
YLR275W	0	0	0.0654088050314465
YBR282W	0	0	0.06536769327467
YNL161W	0	0	0.0653266331658292
YOL139C	0	0	0.0652856246076585
YDR057W	0	0	0.0652446675031368
YMR094W	0	0	0.0652037617554859
YJL130C	0	0	0.0651629072681704
YHR030C	0	0	0.0651221039448967
YPL011C	0	0	0.065081351689612
YOL112W	0	0	0.0650406504065041
YPL038W	0	0	0.065
YPL053C	0	0	0.0649594003747658
YPR010C	0	0	0.0649188514357054
YAL016W	0	0	0.0648783530879601
YOL067C	0	0	0.0648379052369077
YLR363C	0	0	0.064797507788162
YOL141W	0	1	0.064797507788162
YNL329C	0	0	0.0647571606475716
YML077W	0	0	0.0647168637212197
YLR105C	0	0	0.0646766169154229
YPL117C	0	0	0.0646364201367309
YOR148C	0	0	0.0645962732919255
YMR164C	0	0	0.0645561762880199
YJL183W	0	0	0.0645161290322581
YLR107W	0	0	0.0644761314321141
YOR080W	0	0	0.0644361833952912
YFR051C	0	0	0.0643962848297214
YLR190W	0	0	0.0643564356435644
YEL019C	0	0	0.0643166357452072
YOR171C	0	0	0.0642768850432633
YOR063W	0	0	0.064237183446572
YDR034C	0	0	0.0641975308641975
YER167W	0	0	0.0641579272054287
YOR048C	0	0	0.064118372379778
YGR030C	0	0	0.0640788662969809
YGL030W	0	0	0.0640394088669951
YFR019W	0	0	0.064
YIR006C	0	0	0.0639606396063961
YMR260C	0	0	0.0639213275968039
YKL191W	0	0	0.0638820638820639
YDR206W	0	0	0.0638428483732351
YJR090C	0	0	0.0638036809815951
YNL231C	0	0	0.0637645616186389
YHR115C	0	0	0.0637254901960784
YDR260C	0	0	0.063686466625842
YER099C	0	0	0.0636474908200734
YOR323C	0	0	0.0636085626911315
YOL027C	0	0	0.0635696821515892
YOR006C	0	1	0.0635696821515892
YJL085W	0	0	0.0635308491142334
YPL100W	0	0	0.0634920634920635
YPL266W	0	0	0.0634533251982916
YEL062W	0	0	0.0634146341463415
YLR075W	0	0	0.0633759902498476
YIL068C	0	0	0.0633373934226553
YOL070C	0	1	0.0633373934226553
YIL085C	0	0	0.0632988435788192
YKR054C	0	0	0.0632603406326034
YGR105W	0	0	0.0632218844984802
YFR027W	0	0	0.06318347509113
YDR414C	0	0	0.0631451123254402
YMR290C	0	0	0.0631067961165049
YDR002W	0	0	0.063068526379624
YOR340C	0	0	0.063030303030303
YDL070W	0	1	0.063030303030303
YMR113W	0	0	0.062992125984252
YKR100C	0	0	0.062953995157385
YCL014W	0	0	0.0629159104658197
YBR105C	0	0	0.0628778718258767
YNR052C	0	0	0.0628398791540786
YLL035W	0	0	0.0628019323671498
YNL257C	0	0	0.0627640313820157
YPL213W	0	0	0.0627261761158022
YDR351W	0	0	0.0626883664858348
YDR140W	0	0	0.0626506024096386
YOL001W	0	0	0.0626128838049368
YGL013C	0	0	0.062575210589651
YDL213C	0	0	0.0625375826819002
YJL054W	0	0	0.0625
YDL134C	0	0	0.0624624624624625
YDR162C	0	0	0.0624249699879952
YGR006W	0	0	0.0623875224955009
YLR197W	0	0	0.0623501199040767
YNL327W	0	0	0.0623127621330138
YGR024C	0	0	0.0622754491017964
YDR179C	0	0	0.0622381807301017
YLR087C	0	0	0.062200956937799
YGR128C	0	0	0.0621637776449492
YDR080W	0	0	0.0621266427718041
YML098W	0	0	0.062089552238806
YKL079W	0	0	0.0620525059665871
YLR320W	0	0	0.062015503875969
YPR029C	0	0	0.0619785458879619
YIL064W	0	0	0.0619416319237641
YDL161W	0	0	0.0619047619047619
YPL239W	0	0	0.0618679357525283
YGL144C	0	0	0.0618311533888228
YGR261C	0	0	0.0617944147355912
YLR139C	0	0	0.0617577197149644
YNL328C	0	0	0.0617210682492582
YKL216W	0	0	0.0616844602609727
YGR238C	0	0	0.0616478956727919
YLR150W	0	0	0.0616113744075829
YJR064W	0	0	0.0615748963883955
YIL154C	0	0	0.0615384615384615
YER165W	0	0	0.0615020697811946
YLR126C	0	0	0.0614657210401891
YOR342C	0	1	0.0614657210401891
YDR062W	0	0	0.0614294152392203
YLR167W	0	0	0.0613931523022432
YER162C	0	0	0.0613569321533923
YMR207C	0	0	0.0613207547169811
YLR298C	0	0	0.0612846199175015
YDR128W	0	1	0.0612846199175015
YOR005C	0	0	0.0612485276796231
YOR016C	0	0	0.0612124779281931
YLR227C	0	0	0.0611764705882353
YGR170W	0	0	0.06114050558495
YGL237C	0	0	0.0611045828437133
YGL137W	0	0	0.0610687022900763
YOR181W	0	0	0.0610328638497653
YDR101C	0	0	0.0609970674486804
YLR016C	0	0	0.0609613130128957
YOR087W	0	0	0.0609256004686585
YKL080W	0	0	0.0608899297423888
YPR181C	0	0	0.0608543007606788
YIL030C	0	0	0.0608187134502924
YCR014C	0	0	0.0607831677381648
YDR443C	0	0	0.0607476635514019
YIL076W	0	0	0.0607122008172796
YML073C	0	0	0.0606767794632439
YML106W	0	0	0.0606413994169096
YDR006C	0	0	0.0606060606060606
YDR514C	0	1	0.0606060606060606
YLR074C	0	0	0.0605707629586488
YPR125W	0	0	0.0605355064027939
YKL105C	0	1	0.0605355064027939
YDR130C	0	0	0.060500290866783
YKL072W	0	1	0.060500290866783
YOL018C	0	0	0.0604651162790698
YMR111C	0	1	0.0604651162790698
YNR008W	0	0	0.0604299825682743
YGR271W	0	0	0.0603948896631823
YGR093W	0	1	0.0603948896631823
YLR195C	0	0	0.0603598374927452
YPR174C	0	1	0.0603598374927452
YNL212W	0	1	0.0603598374927452
YDR093W	0	0	0.0603248259860789
YKL210W	0	0	0.0602898550724638
YLR005W	0	0	0.0602549246813441
YGR013W	0	0	0.0602200347423277
YGR123C	0	0	0.0601851851851852
YGR163W	0	0	0.0601503759398496
YML112W	0	0	0.0601156069364162
YMR086W	0	1	0.0601156069364162
YBR048W	0	0	0.0600808781051415
YLR260W	0	0	0.0600461893764434
YDL188C	0	0	0.0600115406809002
YJL095W	0	0	0.0599769319492503
YAR031W	0	0	0.0599423631123919
YPR139C	0	0	0.0599078341013825
YJR040W	0	0	0.0598733448474381
YDL219W	0	0	0.0598388952819333
YNL229C	0	0	0.0598044853364002
YCR053W	0	0	0.0597701149425287
YML022W	0	0	0.0597357840321654
YDL179W	0	0	0.0597014925373134
YER159C	0	0	0.059667240390132
YEL054C	0	0	0.0596330275229358
YML100W-A	0	1	0.0596330275229358
YMR174C	0	0	0.0595988538681948
YBL103C	0	0	0.0595647193585338
YOR060C	0	0	0.0595306239267315
YHR186C	0	0	0.0594965675057208
YHR121W	0	0	0.0594625500285878
YPL009C	0	1	0.0594625500285878
YMR272C	0	0	0.0594285714285714
YIL159W	0	0	0.0593946316390634
YCL050C	0	0	0.0593607305936073
YHR204W	0	0	0.0593268682258985
YLR147C	0	0	0.0592930444697834
YER049W	0	0	0.0592592592592593
YGR134W	0	0	0.0592255125284738
YPL050C	0	0	0.0591918042117245
YBL097W	0	0	0.0591581342434585
YOR127W	0	0	0.0591245025582717
YDR244W	0	0	0.0590909090909091
YMR163C	0	0	0.0590573537762635
YML011C	0	0	0.0590238365493757
YGR118W	0	0	0.0589903573454339
YPR086W	0	0	0.0589569160997732
YJL026W	0	0	0.0589235127478754
YGL087C	0	0	0.0588901472253681
YJL138C	0	0	0.0588568194680249
YOR275C	0	0	0.0588235294117647
YLR425W	0	0	0.0587902769926512
YER166W	0	0	0.0587570621468927
YGL120C	0	0	0.0587238848108413
YDR253C	0	0	0.0586907449209932
YDR480W	0	0	0.0586576424139876
YGL246C	0	0	0.0586245772266065
YHR063C	0	0	0.0585915492957746
YMR204C	0	0	0.0585585585585586
YIL009W	0	0	0.0585256049521666
YLR450W	0	0	0.0584926884139483
YGR217W	0	0	0.058459808881394
YML024W	0	0	0.0584269662921348
YJR143C	0	0	0.0583941605839416
YKR050W	0	0	0.058361391694725
YKL037W	0	1	0.058361391694725
YLR188W	0	0	0.0583286595625351
YIL014W	0	0	0.0582959641255605
YOR341W	0	0	0.0582633053221289
YOR357C	0	0	0.0582306830907055
YDR232W	0	0	0.0581980973698937
YJR127C	0	0	0.058165548098434
YER179W	0	0	0.058133035215204
YNR027W	0	0	0.0581005586592179
YCR081W	0	0	0.0580681183696259
YHR193C	0	0	0.0580357142857143
YNL316C	0	0	0.0580033463469046
YER174C	0	0	0.0579710144927536
YIL129C	0	0	0.0579387186629526
YLR328W	0	0	0.0579064587973274
YNL078W	0	0	0.0578742348358375
YJL145W	0	0	0.0578420467185762
YDR328C	0	0	0.0578098943857699
YLR059C	0	0	0.0577777777777778
YMR059W	0	0	0.0577456968350916
YLR376C	0	0	0.0577136514983352
YPL048W	0	0	0.057681641708264
YNL149C	0	0	0.057649667405765
YJL186W	0	0	0.057617728531856
YNL245C	0	0	0.0575858250276855
YNL289W	0	0	0.0575539568345324
YOR069W	0	0	0.0575221238938053
YLR043C	0	0	0.0574903261470426
YKR007W	0	0	0.0574585635359116
YGL014W	0	0	0.0574398249452954
YMR119W	0	0	0.0574398249452954
YPL069C	0	0	0.0574398249452954
YMR156C	0	0	0.0574398249452954
YGR214W	0	0	0.0574398249452954
YJR056C	0	1	0.0574398249452954
YAL020C	0	0	0.0574398249452954
YMR069W	0	0	0.0574398249452954
YOL097C	0	0	0.0574398249452954
YMR220W	0	0	0.0574398249452954
YIL091C	0	1	0.0574398249452954
YKL038W	0	0	0.0574398249452954
YOL052C	0	0	0.0574398249452954
YPR151C	0	0	0.0574398249452954
YOR284W	0	0	0.0574398249452954
YJR147W	0	0	0.0574398249452954
YNR067C	0	0	0.0574398249452954
YER018C	0	0	0.0574398249452954
YHL030W	0	0	0.0574398249452954
YKR019C	1	0	0.0574398249452954
YPR164W	0	0	0.0574084199015856
YPL072W	0	0	0.0573770491803279
YPL237W	0	0	0.0573457127252867
YPR016C	0	0	0.0573144104803493
YDR177W	0	0	0.0572831423895254
YPL023C	0	0	0.0572519083969466
YER008C	0	0	0.0572207084468665
YDR238C	0	0	0.0571895424836601
YOR313C	0	0	0.0571584104518236
YDL165W	0	0	0.0571273122959739
YKL176C	0	0	0.0570962479608483
YDL083C	0	0	0.0570652173913043
YNL204C	0	0	0.0570342205323194
YBR101C	0	0	0.0570032573289902
YGL169W	0	0	0.0569723277265328
YMR233W	0	1	0.0569723277265328
YHR148W	0	0	0.056941431670282
YLL014W	0	1	0.056941431670282
YBR248C	0	0	0.0569105691056911
YOL028C	0	0	0.0568797399783315
YEL029C	0	0	0.0568489442338928
YLR065C	0	1	0.0568489442338928
YFR029W	0	0	0.0568181818181818
YNR026C	0	0	0.0567874526771228
YER036C	0	0	0.0567567567567568
YNL243W	0	0	0.0567260940032415
YML001W	0	0	0.056695464362851
YHL038C	0	0	0.0566648677819752
YNL133C	0	0	0.0566343042071197
YPL144W	0	0	0.0566037735849057
YDL208W	0	0	0.056573275862069
YOL109W	0	0	0.0565428109854604
YGL073W	0	0	0.0565123789020452
YLR186W	0	0	0.0564819795589026
YMR136W	0	0	0.0564516129032258
YLR048W	0	0	0.0564212788823213
YER123W	0	0	0.056390977443609
YOR014W	0	0	0.0563607085346216
YER183C	0	0	0.0563304721030043
YIL142W	0	0	0.0563002680965147
YDR393W	0	0	0.0562700964630225
YDR104C	0	0	0.0562399571505088
YOR004W	0	0	0.0562098501070664
YER124C	0	0	0.0561797752808989
YMR042W	0	0	0.0561497326203209
YDR331W	0	0	0.0561197220737574
YNL085W	0	0	0.0560897435897436
YLR239C	0	0	0.0560597971169247
YJL025W	0	0	0.0560298826040555
YDR444W	0	1	0.0560298826040555
YDR429C	0	0	0.056
YNL129W	0	0	0.0559701492537313
YFR046C	0	0	0.0559403303143314
YKL015W	0	0	0.0559105431309904
YNL038W	0	0	0.0558807876530069
YHL028W	0	0	0.0558510638297872
YDR198C	0	0	0.0558213716108453
YOR058C	0	0	0.0557917109458023
YOL136C	0	0	0.0557620817843866
YOR229W	0	0	0.0557324840764331
YMR287C	0	0	0.0557029177718833
YOR051C	0	1	0.0557029177718833
YAL048C	0	0	0.0556733828207847
YGL168W	0	0	0.0556438791732909
YNL191W	0	0	0.055614406779661
YDL092W	0	0	0.0555849655902594
YLR466W	0	0	0.0555555555555556
YHR007C	0	0	0.0555261766261237
YBL021C	0	0	0.0554968287526427
YLL031C	0	0	0.0554675118858954
YDL147W	0	0	0.0554393305439331
YOR294W	0	0	0.0554393305439331
YGL071W	0	0	0.0554393305439331
YER028C	0	0	0.0554393305439331
YOL013C	0	0	0.0554393305439331
YDR404C	0	0	0.0554393305439331
YGR233C	0	0	0.0554393305439331
YMR264W	0	0	0.0554393305439331
YJR110W	0	0	0.0554393305439331
[truncated: 3,790 more rows]
