# Supplementary material for: Computationally Driven, Quantitative Experiments Discover Genes Required for Mitochondrial Biogenesis
Source: PLoS Genet. 2009 Mar 20;5(3):e1000407. doi: 10.1371/journal.pgen.1000407 (PMC2648979; doi:10.1371/journal.pgen.1000407)
Supplement: Dataset S2 — Top 100 novel ensemble predictions for additional yeast biological processes. A zip file containing 387 tab-delimited text files of the ensemble predictions for the indicated Gene Ontology Biological Process Term. (21.70 MB GZ) [file pgen.1000407.s013.gz › GO_0006338.txt]

ORF	AnnotatedToTerm?	Uncharacterized_04152007?	Precision
YJL176C	1	0	1.0
YHR119W	1	0	1.0
YOR123C	0	0	0.863636363636364
YLR357W	1	0	0.863636363636364
YBR245C	1	0	0.863636363636364
YOR304W	1	0	0.863636363636364
YGL244W	0	0	0.863636363636364
YPR018W	1	0	0.863636363636364
YKR008W	1	0	0.863636363636364
YDL074C	1	0	0.863636363636364
YML109W	1	0	0.863636363636364
YDR227W	1	0	0.863636363636364
YJL168C	0	0	0.863636363636364
YLR033W	1	0	0.863636363636364
YDR485C	1	0	0.863636363636364
YJL115W	1	0	0.863636363636364
YMR091C	1	0	0.863636363636364
YIL126W	1	0	0.863636363636364
YPR034W	1	0	0.863636363636364
YML065W	1	0	0.863636363636364
YBR060C	1	0	0.863636363636364
YCL061C	1	0	0.863636363636364
YOR038C	0	0	0.857142857142857
YNR023W	1	0	0.857142857142857
YGR252W	0	0	0.857142857142857
YOL006C	1	0	0.857142857142857
YDR303C	1	0	0.857142857142857
YBL052C	1	0	0.857142857142857
YLR321C	1	0	0.857142857142857
YCR052W	1	0	0.857142857142857
YER164W	1	0	0.857142857142857
YLR015W	1	0	0.857142857142857
YDR310C	1	0	0.857142857142857
YOL017W	1	0	0.857142857142857
YNL059C	1	0	0.857142857142857
YML062C	0	0	0.837837837837838
YFR037C	1	0	0.837837837837838
YMR190C	0	0	0.815789473684211
YDR176W	0	0	0.8
YDR334W	1	0	0.8
YBR081C	0	0	0.791666666666667
YLR055C	0	0	0.791666666666667
YFR013W	1	0	0.791666666666667
YLR399C	1	0	0.791666666666667
YOL090W	1	0	0.791666666666667
YKL112W	1	0	0.791666666666667
YAL011W	1	0	0.791666666666667
YLR442C	1	0	0.791666666666667
YJL074C	0	0	0.775510204081633
YKR029C	0	0	0.769230769230769
YNL216W	1	0	0.769230769230769
YGL150C	1	0	0.769230769230769
YOR144C	0	0	0.763636363636364
YLL022C	1	0	0.763636363636364
YDL042C	1	0	0.763636363636364
YLR032W	0	0	0.758620689655172
YPL235W	1	0	0.758620689655172
YPL016W	1	0	0.758620689655172
YGR072W	0	0	0.75
YOR290C	1	0	0.75
YMR078C	0	0	0.741935483870968
YOL004W	1	0	0.741935483870968
YBR198C	0	0	0.73015873015873
YMR179W	0	0	0.71875
YMR075W	0	0	0.712121212121212
YGR056W	1	0	0.712121212121212
YOL145C	0	0	0.701492537313433
YBR215W	0	0	0.691176470588235
YGR116W	0	0	0.685714285714286
YBR275C	1	0	0.685714285714286
YAR007C	0	0	0.680555555555556
YMR033W	1	0	0.680555555555556
YML032C	0	0	0.675675675675676
YPL138C	1	0	0.675675675675676
YNL233W	0	0	0.671052631578947
YGL133W	1	0	0.671052631578947
YNL136W	0	0	0.670731707317073
YLL004W	1	0	0.670731707317073
YKL113C	0	0	0.670731707317073
YJL081C	1	0	0.670731707317073
YOL068C	1	0	0.670731707317073
YFL013C	1	0	0.670731707317073
YDR159W	0	0	0.662650602409639
YCR033W	0	0	0.654761904761905
YIR010W	0	0	0.652631578947368
YBR289W	1	0	0.652631578947368
YGL086W	0	0	0.652631578947368
YOR033C	0	0	0.652631578947368
YDR469W	1	0	0.652631578947368
YHR090C	0	0	0.652631578947368
YDR190C	1	0	0.652631578947368
YNL330C	1	0	0.652631578947368
YPL129W	1	0	0.652631578947368
YBR103W	1	0	0.652631578947368
YLR335W	1	0	0.652631578947368
YMR224C	0	0	0.649484536082474
YGR275W	1	0	0.649484536082474
YBL008W	0	0	0.644230769230769
YGR274C	0	0	0.644230769230769
YBR112C	1	0	0.644230769230769
YBR231C	1	0	0.644230769230769
YER161C	0	0	0.644230769230769
YMR263W	1	0	0.644230769230769
YLR095C	1	0	0.644230769230769
YLR418C	0	0	0.641509433962264
YOR141C	0	1	0.641509433962264
YKR101W	1	0	0.641509433962264
YDR392W	0	0	0.635514018691589
YBL035C	0	0	0.62962962962963
YJR043C	0	0	0.628099173553719
YIL026C	0	0	0.628099173553719
YBR095C	0	0	0.628099173553719
YDL002C	1	0	0.628099173553719
YOR308C	0	0	0.628099173553719
YDR181C	1	0	0.628099173553719
YGR002C	1	0	0.628099173553719
YDR121W	1	0	0.628099173553719
YOL012C	1	0	0.628099173553719
YNL262W	1	0	0.628099173553719
YDR359C	0	0	0.628099173553719
YOR025W	1	0	0.628099173553719
YML069W	1	0	0.628099173553719
YGL207W	0	0	0.626016260162602
YNL261W	1	0	0.626016260162602
YBR279W	0	0	0.620967741935484
YDR448W	0	0	0.616
YPR141C	0	0	0.611111111111111
YKL139W	0	0	0.606299212598425
YDR138W	0	0	0.6015625
YBR009C	0	0	0.596899224806202
YDR207C	0	0	0.595419847328244
YLR085C	1	0	0.595419847328244
YER016W	0	0	0.590909090909091
YAL013W	0	0	0.586466165413534
YML010W	0	0	0.582089552238806
YPL082C	0	0	0.577777777777778
YNL088W	0	0	0.573529411764706
YJR060W	0	0	0.569343065693431
YBR049C	0	0	0.565217391304348
YKL101W	0	0	0.561151079136691
YLR045C	0	0	0.557142857142857
YJR140C	0	0	0.553191489361702
YDR295C	0	0	0.549295774647887
YMR125W	0	0	0.548611111111111
YML127W	1	0	0.548611111111111
YPL255W	0	0	0.547945205479452
YHL025W	1	0	0.547945205479452
YDR217C	0	0	0.54421768707483
YEL061C	0	0	0.540540540540541
YDR097C	0	0	0.54
YLR052W	1	0	0.54
YNL250W	0	0	0.536423841059603
YBR010W	0	0	0.532894736842105
YOL148C	0	0	0.531645569620253
YDR146C	0	0	0.531645569620253
YLR103C	0	0	0.531645569620253
YCR020W-B	1	0	0.531645569620253
YPR162C	1	0	0.531645569620253
YFL049W	1	0	0.531645569620253
YPR135W	0	0	0.528301886792453
YAL019W	0	0	0.525
YNL030W	0	0	0.521739130434783
YER148W	0	0	0.518518518518518
YDR473C	0	0	0.515337423312883
YBR073W	0	0	0.51219512195122
YER151C	0	0	0.509090909090909
YOR244W	0	0	0.506024096385542
YPR179C	0	0	0.502994011976048
YBL063W	0	0	0.5
YDL058W	0	0	0.497175141242938
YLR176C	0	0	0.497175141242938
YMR047C	0	0	0.497175141242938
YMR044W	1	0	0.497175141242938
YPL001W	1	0	0.497175141242938
YOR026W	0	0	0.497175141242938
YLR455W	0	0	0.497175141242938
YML041C	1	0	0.497175141242938
YNL107W	1	0	0.497175141242938
YJL187C	0	0	0.49438202247191
YPL055C	0	0	0.491620111731844
YPL124W	0	0	0.488888888888889
YNL309W	0	0	0.486187845303867
YNL102W	0	0	0.484042553191489
YPL254W	0	0	0.484042553191489
YJL092W	0	0	0.484042553191489
YDR440W	1	0	0.484042553191489
YLR039C	0	0	0.484042553191489
YNL021W	1	0	0.484042553191489
YIL150C	1	0	0.484042553191489
YDR356W	0	0	0.482758620689655
YBL003C	0	0	0.482758620689655
YOR195W	0	0	0.482758620689655
YOR217W	0	0	0.482758620689655
YLR272C	1	0	0.482758620689655
YBL002W	0	0	0.482758620689655
YHR118C	1	0	0.482758620689655
YNL215W	0	1	0.482758620689655
YDR145W	0	0	0.482758620689655
YPR052C	1	0	0.482758620689655
YDR499W	0	0	0.482758620689655
YJL076W	1	0	0.482758620689655
YBR175W	1	0	0.482758620689655
YOR191W	0	0	0.482758620689655
YDR073W	1	0	0.482758620689655
YNL206C	1	0	0.482758620689655
YOL051W	0	0	0.480392156862745
YOR017W	0	0	0.478048780487805
YOR216C	0	0	0.475728155339806
YPL228W	0	0	0.473684210526316
YDR464W	0	0	0.473684210526316
YBR089C-A	1	0	0.473684210526316
YAR002W	0	0	0.471428571428571
YHR191C	0	0	0.469767441860465
YFL008W	0	0	0.469767441860465
YPL209C	0	0	0.469767441860465
YAR003W	1	0	0.469767441860465
YLR385C	1	0	0.469767441860465
YAR008W	0	0	0.467592592592593
YPR175W	0	0	0.465437788018433
YLL021W	0	0	0.463636363636364
YNL236W	0	0	0.463636363636364
YMR127C	1	0	0.463636363636364
YKL049C	0	0	0.461538461538462
YML060W	0	0	0.459459459459459
YBR055C	0	0	0.457399103139013
YLR277C	0	0	0.455357142857143
YMR240C	0	0	0.453333333333333
YML094W	0	0	0.451754385964912
YGR188C	0	0	0.451754385964912
YIL084C	1	0	0.451754385964912
YDR224C	0	0	0.449781659388646
YGR270W	0	0	0.448275862068966
YGR140W	0	0	0.448275862068966
YGL163C	1	0	0.448275862068966
YLL002W	0	0	0.446351931330472
YGL058W	0	0	0.444444444444444
YML061C	0	0	0.442553191489362
YIL035C	0	0	0.440677966101695
YDL155W	0	0	0.438818565400844
YFL024C	0	0	0.436974789915966
YCR065W	0	0	0.435146443514644
YBR258C	0	0	0.433333333333333
YHR036W	0	0	0.431535269709544
YLR309C	0	0	0.429752066115702
YDL003W	0	0	0.42798353909465
YER092W	0	1	0.42798353909465
YPL139C	0	0	0.426229508196721
YLR384C	0	0	0.424489795918367
YDL164C	0	0	0.422764227642276
YPL181W	0	0	0.421052631578947
YBR271W	0	0	0.419354838709677
YGL043W	0	0	0.417670682730924
YNL091W	0	0	0.416
YGR162W	0	0	0.414342629482072
YPL208W	0	0	0.412698412698413
YEL003W	0	0	0.411067193675889
YPR070W	0	0	0.409448818897638
YJL203W	0	0	0.407843137254902
YMR076C	0	0	0.40625
YPL153C	0	0	0.404669260700389
YGL194C	0	0	0.40377358490566
YIL144W	0	0	0.40377358490566
YGR186W	0	0	0.40377358490566
YFL001W	0	0	0.40377358490566
YBR195C	1	0	0.40377358490566
YBR088C	1	0	0.40377358490566
YHR158C	0	0	0.40377358490566
YML102W	1	0	0.40377358490566
YGR276C	0	0	0.402255639097744
YNL273W	0	0	0.400749063670412
YCL016C	0	0	0.399253731343284
YMR285C	0	0	0.397769516728625
YLR314C	0	0	0.396296296296296
YIL112W	0	0	0.394833948339483
YCL024W	0	0	0.393382352941176
YNL166C	0	0	0.391941391941392
YPR031W	0	0	0.39051094890511
YPR120C	0	0	0.389090909090909
YDR113C	0	0	0.38768115942029
YBR123C	0	0	0.386281588447653
YBL046W	0	0	0.384892086330935
YBR136W	0	0	0.383512544802867
YGL174W	0	0	0.382142857142857
YJL194W	0	0	0.380782918149466
YFR002W	0	0	0.379432624113475
YOL123W	0	0	0.378091872791519
YAL024C	0	0	0.376760563380282
YHR077C	0	0	0.375438596491228
YIL038C	0	0	0.374125874125874
YPR189W	0	0	0.372822299651568
YGR078C	0	0	0.371527777777778
YGL241W	0	0	0.370242214532872
YDR312W	0	0	0.368965517241379
YPL086C	0	0	0.368600682593857
YDR225W	0	0	0.368600682593857
YDR110W	1	0	0.368600682593857
YMR277W	0	0	0.36734693877551
YIL104C	0	0	0.366101694915254
YNR051C	0	0	0.364864864864865
YNL188W	0	0	0.363636363636364
YAL021C	0	0	0.36241610738255
YPL256C	0	0	0.361204013377926
YLL043W	0	0	0.36
YER068W	0	0	0.358803986710963
YGL112C	0	0	0.357615894039735
YOR194C	0	0	0.356435643564356
YDR088C	0	0	0.355263157894737
YMR048W	0	0	0.354098360655738
YNL097C	0	0	0.352941176470588
YOL130W	0	0	0.351791530944625
YBL023C	0	0	0.350649350649351
YER070W	0	0	0.349514563106796
YBL051C	0	0	0.348387096774194
YDR068W	0	1	0.348387096774194
YNL031C	0	0	0.347266881028939
YML027W	0	0	0.346153846153846
YLR200W	0	0	0.345047923322684
YLR115W	0	0	0.343949044585987
YGR152C	0	0	0.342857142857143
YEL018W	0	0	0.341772151898734
YDL225W	0	0	0.340694006309148
YNL298W	0	0	0.339622641509434
YKL042W	0	0	0.338557993730408
YGR179C	0	0	0.3375
YLR313C	0	0	0.336448598130841
YOR073W	0	0	0.335403726708075
YHR099W	0	0	0.334365325077399
YGR047C	0	0	0.333333333333333
YLR373C	0	0	0.332307692307692
YDR507C	0	0	0.331288343558282
YFR028C	0	0	0.330275229357798
YER171W	0	0	0.329268292682927
YOL093W	0	0	0.328267477203647
YBR257W	0	0	0.327272727272727
YNL082W	0	0	0.326283987915408
YNL304W	0	0	0.325373134328358
YML074C	0	0	0.325373134328358
YER173W	0	0	0.325373134328358
YBR278W	1	0	0.325373134328358
YBL079W	0	0	0.324404761904762
YOR349W	0	0	0.323442136498516
YBL009W	0	0	0.322485207100592
YMR061W	0	0	0.321533923303835
YKR001C	0	0	0.320588235294118
YML071C	0	0	0.319648093841642
YCL029C	0	0	0.318713450292398
YER032W	0	0	0.318051575931232
YNL308C	0	0	0.318051575931232
YJL090C	0	0	0.318051575931232
YDL005C	0	0	0.318051575931232
YPL128C	1	0	0.318051575931232
YMR144W	0	1	0.318051575931232
YBL024W	0	0	0.318051575931232
YDL076C	1	0	0.318051575931232
YDR501W	0	0	0.317142857142857
YDL102W	0	0	0.31638418079096
YBR237W	0	0	0.31638418079096
YBL105C	0	0	0.31638418079096
YHR056C	1	0	0.31638418079096
YJL140W	0	0	0.315492957746479
YOL066C	0	0	0.314606741573034
YNL225C	0	0	0.313725490196078
YOR368W	0	0	0.312849162011173
YNL267W	0	0	0.311977715877437
YLR114C	0	0	0.311111111111111
YBR281C	0	0	0.310249307479224
YGL049C	0	0	0.30939226519337
YCR084C	0	0	0.308539944903581
YMR199W	0	0	0.307692307692308
YMR227C	0	0	0.307065217391304
YLR210W	0	0	0.307065217391304
YPL008W	0	0	0.307065217391304
YOR213C	1	0	0.307065217391304
YLR234W	0	0	0.306451612903226
YHR041C	0	0	0.306451612903226
YGL172W	0	0	0.306451612903226
YMR219W	1	0	0.306451612903226
YNL068C	0	0	0.305630026809651
YJR031C	0	0	0.304812834224599
YLR182W	0	0	0.304
YPL241C	0	0	0.303191489361702
YBR057C	0	0	0.302387267904509
YPL101W	0	0	0.301587301587302
YML104C	0	0	0.300791556728232
YGR119C	0	0	0.300261096605744
YPL022W	0	0	0.300261096605744
YFR031C	0	0	0.300261096605744
YMR273C	1	0	0.300261096605744
YGL092W	0	0	0.299479166666667
YMR198W	0	0	0.298701298701299
YIL140W	0	0	0.297927461139896
YBR152W	0	0	0.297157622739018
YJL129C	0	0	0.29639175257732
YKL075C	0	0	0.295629820051414
YIL149C	0	0	0.294871794871795
YML093W	0	0	0.294117647058824
YMR032W	0	0	0.293367346938776
YPL020C	0	0	0.292620865139949
YKL089W	0	0	0.291878172588832
YOL115W	0	0	0.291139240506329
YOR061W	0	0	0.29040404040404
YHR023W	0	0	0.289672544080605
YOR074C	0	0	0.28894472361809
YMR288W	0	0	0.288220551378446
YKL054C	0	0	0.2875
YDR195W	0	0	0.286783042394015
YGL070C	0	0	0.286069651741294
YDL028C	0	0	0.285359801488834
YKR095W	0	0	0.284653465346535
YBL088C	0	0	0.283950617283951
YPR104C	0	0	0.283251231527094
YNL153C	0	0	0.282555282555283
YGR104C	0	0	0.281862745098039
YPR023C	0	0	0.281173594132029
YKL173W	0	0	0.280487804878049
YKL179C	0	0	0.279805352798054
YPL163C	0	0	0.279126213592233
YLR386W	0	0	0.278450363196126
YDR052C	0	0	0.277777777777778
YIL063C	0	0	0.27710843373494
YKR002W	0	0	0.276442307692308
YER013W	0	0	0.275943396226415
YOR112W	0	0	0.275943396226415
YER111C	0	0	0.275943396226415
YGL145W	0	0	0.275943396226415
YLR401C	0	0	0.275943396226415
YMR284W	1	0	0.275943396226415
YDL101C	0	0	0.275943396226415
YEL056W	1	0	0.275943396226415
YOR151C	0	0	0.275294117647059
YHR103W	0	0	0.274647887323944
YDR311W	0	0	0.274004683840749
YNL126W	0	0	0.273781902552204
YHR031C	0	0	0.273781902552204
YJL204C	0	0	0.273781902552204
YDR363W	1	0	0.273781902552204
YGR113W	0	0	0.273148148148148
YER105C	0	0	0.272517321016166
YKL018W	0	0	0.271889400921659
YKL092C	0	0	0.271264367816092
YLR440C	0	0	0.270642201834862
YOR076C	0	0	0.270022883295195
YJR003C	0	0	0.269406392694064
YCR016W	0	0	0.26879271070615
YLR096W	0	0	0.268181818181818
YKL068W	0	0	0.267573696145125
YNL199C	0	0	0.266968325791855
YGR200C	0	0	0.266365688487585
YOR075W	0	0	0.265765765765766
YNR011C	0	0	0.265168539325843
YKL045W	0	0	0.265033407572383
YJL013C	0	0	0.265033407572383
YBR276C	0	0	0.265033407572383
YJL065C	1	0	0.265033407572383
YGL203C	0	0	0.264444444444444
YBL061C	0	0	0.263858093126386
YCL010C	0	0	0.263274336283186
YGL044C	0	0	0.262693156732892
YJL010C	0	0	0.262114537444934
YDR153C	0	0	0.261538461538462
YLR183C	0	0	0.260964912280702
YDR120C	0	0	0.260869565217391
YBR087W	0	0	0.260869565217391
YPL243W	0	0	0.260869565217391
YLR223C	1	0	0.260869565217391
YML114C	0	0	0.260303687635575
YJR089W	0	0	0.25974025974026
YGL127C	0	0	0.259179265658747
YBR172C	0	0	0.258620689655172
YMR153W	0	0	0.258064516129032
YPL267W	0	0	0.257510729613734
YMR168C	0	0	0.256959314775161
YJR092W	0	0	0.256410256410256
YPL169C	0	0	0.255863539445629
YKR010C	0	0	0.25531914893617
YDR170C	0	0	0.254777070063694
YOR039W	0	0	0.254237288135593
YKL205W	0	0	0.25369978858351
YPR173C	0	0	0.253164556962025
YPR129W	0	0	0.252631578947368
YIR004W	0	0	0.252100840336134
YCR093W	0	0	0.252083333333333
YDR416W	0	0	0.252083333333333
YDR189W	0	0	0.252083333333333
YNL186W	1	0	0.252083333333333
YDR510W	0	0	0.251559251559252
YJL110C	0	0	0.25103734439834
YOL007C	0	1	0.25103734439834
YPL146C	0	0	0.250517598343685
YCL031C	0	0	0.25
YOR116C	0	0	0.249484536082474
YBR155W	0	0	0.248971193415638
YJL061W	0	0	0.248459958932238
YBR274W	0	0	0.247950819672131
YJR006W	0	0	0.247443762781186
YLR424W	0	0	0.246938775510204
YJR135C	0	0	0.246435845213849
YGR246C	0	0	0.245934959349594
YJL041W	0	0	0.245436105476673
YOR188W	0	0	0.244939271255061
YPL049C	0	0	0.244488977955912
YLR262C	0	0	0.244488977955912
YMR128W	0	0	0.244488977955912
YBL034C	0	0	0.244488977955912
YOR279C	1	0	0.244488977955912
YJL125C	0	0	0.244
YJL030W	0	0	0.243512974051896
YPL194W	0	0	0.243027888446215
YGL122C	0	0	0.242544731610338
YGR014W	0	0	0.242063492063492
YHR153C	0	0	0.241584158415842
YPL210C	0	0	0.241106719367589
YBR102C	0	0	0.240704500978474
YJL173C	0	0	0.240704500978474
YNL258C	0	0	0.240704500978474
YMR223W	0	0	0.240704500978474
YLR274W	1	0	0.240704500978474
YKL108W	0	0	0.240234375
YOR322C	0	0	0.239766081871345
YLR318W	0	0	0.239299610894942
YOR001W	0	0	0.238834951456311
YHR040W	0	0	0.238372093023256
YBR264C	0	0	0.237911025145068
YPR057W	0	0	0.237451737451737
YMR312W	0	0	0.236994219653179
YDR325W	0	0	0.236538461538462
YKR072C	0	0	0.236084452975048
YKL032C	0	0	0.235632183908046
YNL201C	0	0	0.235181644359465
YBL014C	0	0	0.234732824427481
YDR369C	0	0	0.234285714285714
YIL123W	0	0	0.23384030418251
YHR167W	0	0	0.233396584440228
YLR079W	0	0	0.232954545454545
YOR249C	0	0	0.232514177693762
YDL157C	0	1	0.232514177693762
YBR228W	0	0	0.232075471698113
YHL020C	0	0	0.231638418079096
YDL220C	0	0	0.231203007518797
YIL128W	0	0	0.230769230769231
YHR164C	0	0	0.230337078651685
YPL045W	0	0	0.229906542056075
YBL004W	0	0	0.229477611940299
YGL151W	0	0	0.229050279329609
YDR049W	0	1	0.229050279329609
YMR070W	0	0	0.228624535315985
YDR004W	0	0	0.228200371057514
YDL017W	0	0	0.227777777777778
YKR079C	0	0	0.227522935779817
YOR114W	0	1	0.227522935779817
YBR236C	0	0	0.227522935779817
YBR094W	0	1	0.227522935779817
YNL039W	0	0	0.227522935779817
YNL312W	0	0	0.227522935779817
YDR439W	1	0	0.227522935779817
YGR109C	0	0	0.227106227106227
YLR233C	0	0	0.226691042047532
YBR166C	0	0	0.226277372262774
YHR149C	0	1	0.226277372262774
YGL019W	0	0	0.225865209471767
YOR207C	0	0	0.225454545454545
YJR082C	0	0	0.225045372050817
YIL130W	0	1	0.225045372050817
YNL247W	0	0	0.22463768115942
YNL118C	0	0	0.224231464737794
YOR043W	0	0	0.223826714801444
YER112W	0	0	0.223423423423423
YBR211C	0	0	0.223021582733813
YMR213W	0	0	0.22262118491921
YGL025C	0	0	0.222222222222222
YMR077C	0	0	0.221824686940966
YLR026C	0	0	0.221428571428571
YPL116W	0	0	0.221033868092692
YLR398C	0	0	0.220640569395018
YNL016W	0	0	0.220248667850799
YPR119W	0	0	0.219858156028369
YDR143C	0	0	0.219469026548673
YPR105C	0	0	0.219081272084806
YJL158C	0	0	0.218694885361552
YDR364C	0	0	0.21830985915493
YOR239W	0	0	0.21792618629174
YLL008W	0	0	0.217543859649123
YBR272C	0	0	0.217162872154116
YMR014W	0	0	0.216783216783217
YGL093W	0	0	0.216404886561955
YBR131W	0	0	0.21602787456446
YBR142W	0	0	0.215652173913043
YDL112W	0	0	0.215277777777778
YJR076C	0	0	0.214904679376083
YCR086W	0	0	0.214532871972318
YBL032W	0	0	0.214162348877375
YLR071C	0	0	0.213921901528014
YMR218C	0	0	0.213921901528014
YDR060W	0	0	0.213921901528014
YNL041C	0	0	0.213921901528014
YDR161W	0	0	0.213921901528014
YKR082W	0	0	0.213921901528014
YLR086W	0	0	0.213921901528014
YGR063C	1	0	0.213921901528014
YDR279W	0	0	0.213921901528014
YLR288C	1	0	0.213921901528014
YKR028W	0	0	0.213559322033898
YBR119W	0	0	0.213197969543147
YOL072W	0	0	0.212837837837838
YJR035W	0	0	0.21247892074199
YBR202W	0	0	0.212121212121212
YBR216C	0	0	0.211764705882353
YFR010W	0	0	0.211409395973154
YHR200W	0	0	0.21105527638191
YHR172W	0	0	0.210702341137124
YMR294W	0	0	0.210350584307179
YPR046W	0	0	0.21
YBR129C	0	0	0.209650582362729
YJR068W	0	0	0.209302325581395
YDR363W-A	0	0	0.208955223880597
YEL022W	0	0	0.208609271523179
YPL193W	0	0	0.208264462809917
YGL066W	0	0	0.207920792079208
YJL033W	0	0	0.207578253706755
YPR072W	0	0	0.207236842105263
YLL024C	0	0	0.206896551724138
YBL019W	0	0	0.20655737704918
YDR292C	0	0	0.206219312602291
YOL144W	0	0	0.205882352941176
YBL037W	0	0	0.205546492659054
YBR058C	0	0	0.205211726384365
YNL207W	0	0	0.204878048780488
YDR412W	0	0	0.204545454545455
YBR030W	0	0	0.20450885668277
YCL011C	0	0	0.20450885668277
YBL104C	0	1	0.20450885668277
YGL243W	0	0	0.20450885668277
YNL292W	0	0	0.20450885668277
YJL127C	1	0	0.20450885668277
YCL037C	0	0	0.204180064308682
YBR188C	0	0	0.203852327447833
YOR353C	0	0	0.203525641025641
YNL022C	0	0	0.2032
YJR134C	0	1	0.2032
YJR042W	0	0	0.202875399361022
YJL209W	0	0	0.202551834130782
YBL082C	0	0	0.202229299363057
YER132C	0	0	0.201907790143084
YNL227C	0	0	0.201587301587302
YNL221C	0	0	0.201267828843106
YJR070C	0	0	0.200949367088608
YGL173C	0	0	0.200631911532385
YBR217W	0	0	0.200315457413249
YML124C	0	0	0.2
YCR035C	0	0	0.199685534591195
YPL217C	0	0	0.199372056514914
YML006C	0	0	0.199059561128527
YOR078W	0	0	0.198748043818466
YKL028W	0	0	0.1984375
YIL115C	0	0	0.198127925117005
YPR133C	0	0	0.197819314641745
YGR090W	0	0	0.19751166407465
YLR268W	0	0	0.197204968944099
YOR233W	0	0	0.196899224806202
YPL122C	0	0	0.196594427244582
YNR054C	0	0	0.19629057187017
YBR133C	0	0	0.195987654320988
YBR255W	0	1	0.195987654320988
YOR189W	0	1	0.195987654320988
YBR227C	0	1	0.195987654320988
YDR318W	0	0	0.195685670261941
YMR117C	0	0	0.195384615384615
YNR010W	0	0	0.195084485407066
YBR167C	0	0	0.19478527607362
YKR090W	0	0	0.194486983154671
YIL127C	0	0	0.194189602446483
YKR060W	0	0	0.193893129770992
YKR024C	0	0	0.19359756097561
YFL023W	0	0	0.193302891933029
YOR330C	0	0	0.193009118541033
YBL084C	0	0	0.192716236722307
YDL140C	0	0	0.192424242424242
YPR019W	0	0	0.192133131618759
YKL021C	0	0	0.191842900302115
YKL014C	0	0	0.191553544494721
YFR036W	0	0	0.191265060240964
YBR288C	0	0	0.190977443609023
YBR042C	0	0	0.190690690690691
YML097C	0	0	0.190404797601199
YNL272C	0	0	0.190119760479042
YLR330W	0	0	0.1898355754858
YDR155C	0	0	0.18955223880597
YLR226W	0	0	0.189269746646796
YOR243C	0	0	0.188988095238095
YER029C	0	0	0.188707280832095
YBL036C	0	0	0.188427299703264
YNR052C	0	0	0.188148148148148
YDL240W	0	0	0.187869822485207
YER022W	0	0	0.187592319054653
YKL114C	0	0	0.187315634218289
YBR070C	0	0	0.187039764359352
YGR005C	0	0	0.186764705882353
YLR145W	0	0	0.186490455212922
YDR389W	0	0	0.186217008797654
YGR071C	0	1	0.186217008797654
YPR161C	0	0	0.185944363103953
YHR065C	0	0	0.185672514619883
YFL002C	0	0	0.185401459854015
YNL163C	0	0	0.185131195335277
YJR053W	0	0	0.184861717612809
YDR289C	0	0	0.184593023255814
YOL094C	0	0	0.184325108853411
YKL082C	0	0	0.184172661870504
YBR165W	0	0	0.184172661870504
YBL074C	0	0	0.184172661870504
YPR171W	0	0	0.184172661870504
YDL018C	0	0	0.184172661870504
YBR063C	0	1	0.184172661870504
YDR191W	1	0	0.184172661870504
YBL011W	0	0	0.183908045977011
YDR167W	0	0	0.18364418938307
YAL041W	0	0	0.183381088825215
YPL105C	0	1	0.183381088825215
YGR089W	0	0	0.183118741058655
YBL067C	0	1	0.183118741058655
YLR383W	0	0	0.182857142857143
YJL098W	0	0	0.182596291012839
YCL054W	0	0	0.182336182336182
YOR098C	0	0	0.182076813655761
YGR083C	0	0	0.181818181818182
YPL174C	0	0	0.181560283687943
YML034W	0	0	0.181303116147309
YOR269W	0	0	0.181046676096181
YNL076W	0	0	0.180790960451977
YDL201W	0	0	0.180535966149506
YPL195W	0	0	0.180281690140845
YGR081C	0	0	0.180028129395218
YER122C	0	0	0.179775280898876
YHR154W	0	0	0.179523141654979
YJR002W	0	0	0.179271708683473
YDL065C	0	0	0.179020979020979
YBR036C	0	0	0.17877094972067
YBR114W	0	0	0.178521617852162
YKR099W	0	0	0.178272980501393
YOL021C	0	0	0.178025034770515
YNL132W	0	0	0.177777777777778
YLR106C	0	0	0.17753120665742
YDL040C	0	0	0.177285318559557
YGR218W	0	0	0.177040110650069
YMR001C	0	0	0.176795580110497
YNL167C	0	0	0.176551724137931
YBL060W	0	1	0.176551724137931
YLR068W	0	0	0.176308539944904
YBR192W	0	0	0.176075268817204
YBR179C	0	0	0.176075268817204
YGL023C	0	0	0.176075268817204
YBR168W	0	0	0.176075268817204
YOR091W	0	0	0.176075268817204
YNL299W	0	0	0.176075268817204
YBR017C	0	0	0.176075268817204
YER095W	0	0	0.176075268817204
YHR066W	0	0	0.176075268817204
YDL099W	0	0	0.176075268817204
YGL099W	0	0	0.176075268817204
YBR170C	0	0	0.176075268817204
YLR449W	1	0	0.176075268817204
YMR305C	0	0	0.176075268817204
YKL160W	0	0	0.176075268817204
YMR247C	1	0	0.176075268817204
YAL047C	0	0	0.176075268817204
YIL131C	1	0	0.176075268817204
YKR063C	0	0	0.175838926174497
YIL061C	0	0	0.175603217158177
YDR083W	0	0	0.175368139223561
YJR132W	0	0	0.175133689839572
YDR147W	0	0	0.174899866488652
YGR009C	0	0	0.174666666666667
YML082W	0	0	0.174434087882823
YDR495C	0	0	0.174202127659574
YLR410W	0	0	0.173970783532537
YGR145W	0	0	0.173740053050398
YDL001W	0	1	0.173740053050398
YBL047C	0	0	0.173509933774834
YNL121C	0	0	0.173280423280423
YDL167C	0	0	0.173051519154557
YOL080C	0	0	0.172823218997361
YFR048W	0	0	0.172774869109948
YDR390C	0	0	0.172774869109948
YBR002C	0	0	0.172774869109948
YOR119C	0	0	0.172774869109948
YIL002C	0	0	0.172774869109948
YMR080C	1	0	0.172774869109948
YOR160W	0	0	0.172549019607843
YOR106W	0	0	0.172323759791123
YDR163W	0	0	0.172099087353325
YDR449C	0	0	0.171875
YPL161C	0	0	0.171651495448635
YIL096C	0	0	0.171428571428571
YDL207W	0	0	0.171206225680934
YLR381W	0	0	0.170984455958549
YLR067C	0	0	0.170763260025873
YPL115C	0	0	0.170542635658915
YML103C	0	0	0.170322580645161
YKL022C	0	0	0.170103092783505
YGL097W	0	0	0.16988416988417
YPR051W	0	0	0.169665809768638
YGL130W	0	0	0.169448010269576
YKL078W	0	0	0.169230769230769
YHR178W	0	0	0.169014084507042
YBL068W	0	0	0.168797953964194
YKL172W	0	0	0.168582375478927
YPL269W	0	0	0.168367346938776
YBL020W	0	0	0.168152866242038
YFR038W	0	1	0.168152866242038
YDR243C	0	0	0.16793893129771
YGR251W	0	0	0.167725540025413
YBR164C	0	0	0.16751269035533
YOR165W	0	0	0.167300380228137
YBR200W	0	0	0.167088607594937
YGR196C	0	1	0.167088607594937
YML064C	0	0	0.166877370417193
YBR259W	0	1	0.166877370417193
YJL039C	0	0	0.166666666666667
YLL003W	0	0	0.166456494325347
YKL088W	0	0	0.16624685138539
YNL313C	0	0	0.166037735849057
YDR228C	0	0	0.165829145728643
YDR076W	0	0	0.165621079046424
YBR233W	0	1	0.165621079046424
YDR407C	0	0	0.165413533834586
YGL232W	0	0	0.165206508135169
YJL029C	0	0	0.165
YDR335W	0	0	0.164794007490637
YBR156C	0	0	0.164588528678304
YAL035W	0	0	0.164383561643836
YNL290W	0	0	0.164179104477612
YOR156C	0	0	0.163975155279503
YBR074W	0	1	0.163975155279503
YDR137W	0	0	0.163771712158809
YBR022W	0	0	0.163568773234201
YBR007C	0	1	0.163568773234201
YMR016C	0	0	0.163366336633663
YBR270C	0	1	0.163366336633663
YOR168W	0	0	0.163164400494438
YOR241W	0	0	0.162962962962963
YKL074C	0	0	0.162762022194821
YPR056W	0	0	0.16256157635468
YBR140C	0	0	0.162361623616236
YBL031W	0	1	0.162361623616236
YDR240C	0	0	0.162162162162162
YLR405W	0	0	0.161963190184049
YPL253C	0	0	0.161764705882353
YHR129C	0	0	0.16156670746634
YKR086W	0	0	0.161369193154034
YBR176W	0	0	0.161172161172161
YGR202C	0	0	0.160975609756098
YBR108W	0	1	0.160975609756098
YBL025W	0	0	0.160779537149817
YOR247W	0	0	0.160583941605839
YMR172W	0	0	0.160388821385176
YGL238W	0	0	0.160194174757282
YDR021W	0	0	0.16
YIR023W	0	0	0.159806295399516
YDR468C	0	0	0.159613059250302
YLL011W	0	0	0.159420289855072
YOR110W	0	0	0.159227985524729
YJL019W	0	0	0.159036144578313
YKL005C	0	0	0.15884476534296
YDR488C	0	0	0.158653846153846
YFL039C	0	0	0.158463385354142
YBR260C	0	0	0.158273381294964
YDR280W	0	0	0.158083832335329
YNL218W	0	0	0.157894736842105
YER127W	0	0	0.157706093189964
YBR163W	0	1	0.157706093189964
YMR039C	0	0	0.157517899761337
YMR309C	0	0	0.157330154946365
YBR125C	0	1	0.157330154946365
YOR174W	0	0	0.157142857142857
YGR098C	0	0	0.156956004756243
YPR190C	0	0	0.156769596199525
YHR201C	0	0	0.156583629893238
YBL091C	0	0	0.156398104265403
YNR015W	0	0	0.156213017751479
YHR085W	0	0	0.156028368794326
YDL020C	0	0	0.155844155844156
YBL080C	0	0	0.155660377358491
YDR299W	0	0	0.15547703180212
YLR435W	0	0	0.155294117647059
YDL043C	0	0	0.155111633372503
YKR077W	0	1	0.155111633372503
YMR231W	0	0	0.154929577464789
YLR451W	0	0	0.154747948417351
YML080W	0	0	0.154566744730679
YDR532C	0	0	0.154385964912281
YML031W	0	0	0.154205607476636
YBR290W	0	0	0.154025670945158
YPL011C	0	0	0.153846153846154
YGL016W	0	0	0.153667054714785
YDR208W	0	0	0.153488372093023
YMR038C	0	0	0.153310104529617
YJL050W	0	0	0.153132250580046
YOL041C	0	0	0.152954808806489
YGR129W	0	0	0.152777777777778
YCR066W	0	0	0.152601156069364
YBR084W	0	0	0.152424942263279
YBR008C	0	0	0.152249134948097
YDR081C	0	0	0.152073732718894
YMR129W	0	0	0.151898734177215
YGR187C	0	0	0.151724137931034
YLR025W	0	0	0.151549942594719
YPR025C	0	0	0.151376146788991
YIL021W	0	0	0.151202749140893
YNL154C	0	0	0.151029748283753
YBR210W	0	0	0.150857142857143
YBL028C	0	0	0.150684931506849
YGL216W	0	0	0.150513112884835
YOR089C	0	0	0.150341685649203
YDL056W	0	0	0.150170648464164
YGR135W	0	0	0.15
YKR022C	0	0	0.149829738933031
YDR324C	0	0	0.149659863945578
YBR212W	0	0	0.149490373725934
YOL028C	0	0	0.149321266968326
YLR135W	0	0	0.149152542372881
YJR041C	0	0	0.148984198645598
YOR287C	0	0	0.148816234498309
YBL093C	0	0	0.148648648648649
YLL034C	0	0	0.148603351955307
YKR078W	0	0	0.148603351955307
YFR034C	0	0	0.148603351955307
YBR059C	0	0	0.148603351955307
YMR036C	0	0	0.148603351955307
YDL153C	0	0	0.148603351955307
YMR106C	1	0	0.148603351955307
YLR181C	0	0	0.1484375
YPR112C	0	0	0.148272017837235
YML111W	0	0	0.148106904231626
YMR093W	0	0	0.147942157953281
YJL047C	0	0	0.147777777777778
YBL007C	0	0	0.147613762486127
YDR014W	0	0	0.147450110864745
YJL123C	0	1	0.147450110864745
YOR064C	0	0	0.147286821705426
YPR055W	0	0	0.14712389380531
YGR003W	0	0	0.146961325966851
YDR395W	0	0	0.146799116997792
YER168C	0	0	0.146637265711136
YBL010C	0	1	0.146637265711136
YBR141C	0	1	0.146637265711136
YLR433C	0	0	0.14647577092511
YDR027C	0	0	0.146314631463146
YLL036C	0	0	0.146153846153846
YBR061C	0	0	0.145993413830955
YBR080C	0	0	0.145833333333333
YPR088C	0	0	0.145673603504929
YNR038W	0	0	0.145514223194748
YDR180W	0	0	0.145355191256831
YPL212C	0	0	0.145196506550218
YAR014C	0	0	0.145038167938931
YPR169W	0	0	0.144880174291939
YHR196W	0	0	0.144722524483134
YPL085W	0	0	0.144565217391304
YKL057C	0	0	0.144408251900109
YNR012W	0	0	0.144251626898048
YBR020W	0	0	0.14409534127844
YDL047W	0	0	0.143939393939394
YJL006C	0	0	0.143783783783784
YOR046C	0	0	0.143628509719222
YPL226W	0	0	0.143473570658037
YKL154W	0	0	0.143318965517241
YBL058W	0	0	0.143164693218515
YGR198W	0	0	0.143010752688172
YBR162W-A	0	0	0.142857142857143
YHR127W	0	1	0.142857142857143
YLR276C	0	0	0.142703862660944
YBR153W	0	0	0.142550911039657
YGL190C	0	0	0.142398286937901
YOR242C	0	0	0.142245989304813
YMR239C	0	0	0.142094017094017
YBR135W	0	0	0.141942369263607
YLL038C	0	0	0.141791044776119
YJR141W	0	0	0.141640042598509
YJR032W	0	0	0.141489361702128
YMR216C	0	0	0.141339001062699
YKR037C	0	0	0.141188959660297
YBR252W	0	0	0.141039236479321
YAL043C	0	0	0.140889830508475
YGR091W	0	0	0.140740740740741
YBL022C	0	0	0.140591966173362
YBR154C	0	0	0.140443505807814
YBR097W	0	0	0.140295358649789
YDR372C	0	0	0.140147523709168
YNL123W	0	0	0.14
YDR346C	0	0	0.139852786540484
YDR184C	0	0	0.139705882352941
YLR396C	0	0	0.139559286463799
YBR041W	0	0	0.139412997903564
YBR098W	0	0	0.139267015706806
YLR072W	0	1	0.139267015706806
YGL111W	0	0	0.139121338912134
YLR336C	0	0	0.138975966562173
YOR140W	0	0	0.138830897703549
YBL055C	0	0	0.138686131386861
YMR004W	0	0	0.138541666666667
YBR038W	0	0	0.138397502601457
YOR206W	0	0	0.138253638253638
YER157W	0	0	0.138110072689512
YBR273C	0	0	0.137966804979253
YGR099W	0	0	0.137823834196891
YBL054W	0	0	0.13768115942029
YNL164C	0	0	0.137538779731127
YBR110W	0	0	0.137396694214876
YBR253W	0	0	0.137254901960784
YPL083C	0	0	0.137113402061856
YPL180W	0	0	0.13697219361483
YBR261C	0	1	0.13697219361483
YBR242W	0	1	0.13697219361483
YGL013C	0	0	0.136831275720165
YDR108W	0	0	0.136690647482014
YPL155C	0	0	0.136550308008214
YBR229C	0	0	0.136410256410256
YLL010C	0	0	0.136270491803279
YGR280C	0	0	0.136131013306039
YDR528W	0	0	0.1359918200409
YJR093C	0	0	0.13585291113381
YOL103W	0	0	0.135714285714286
YDL059C	0	0	0.135575942915392
YLR129W	0	0	0.135437881873727
YML059C	0	0	0.1353001017294
YBR107C	0	0	0.135162601626016
YJL201W	0	0	0.13502538071066
YER089C	0	0	0.134888438133874
YAL034W-A	0	0	0.134751773049645
YDR326C	0	0	0.134615384615385
YGL210W	0	0	0.134479271991911
YMR183C	0	0	0.134343434343434
YLR222C	0	0	0.134207870837538
YIR002C	0	0	0.134072580645161
YER116C	0	0	0.133937562940584
YMR043W	0	0	0.133802816901408
YDL013W	0	0	0.133668341708543
YDR150W	0	0	0.133534136546185
YHR013C	0	0	0.133400200601805
YJR050W	0	0	0.133266533066132
YDR301W	0	0	0.133133133133133
YMR268C	0	0	0.133
YBR143C	0	0	0.132867132867133
YML049C	0	0	0.132734530938124
YDL080C	0	0	0.132602193419741
YHR166C	0	0	0.132470119521912
YGR221C	0	0	0.132338308457711
YER114C	0	0	0.13220675944334
YBR193C	0	0	0.132075471698113
YKL122C	0	0	0.131944444444444
YJR052W	0	0	0.13181367690783
YGL201C	0	0	0.131683168316832
YBL106C	0	0	0.131552917903066
YPL024W	0	0	0.131422924901186
YDL103C	0	0	0.131293188548865
YGR158C	0	0	0.131163708086785
YBR161W	0	0	0.131034482758621
YER002W	0	0	0.130905511811024
YHR070W	0	0	0.130776794493609
YOR198C	0	0	0.130648330058939
YDR165W	0	0	0.130520117762512
YBR015C	0	0	0.130392156862745
YDL030W	0	0	0.13026444662096
YPL190C	0	0	0.13013698630137
YCR042C	0	0	0.130009775171065
YML058W	0	0	0.1298828125
YOL045W	0	0	0.129756097560976
YJL197W	0	1	0.129756097560976
YKR083C	0	0	0.12962962962963
YLR192C	0	0	0.129503407984421
YHR088W	0	0	0.129377431906615
YOL076W	0	0	0.129251700680272
YOL018C	0	0	0.129126213592233
YNL189W	0	0	0.129000969932105
YBL026W	0	0	0.128875968992248
YPL043W	0	0	0.128751210067764
YPR017C	0	0	0.12862669245648
YPR137W	0	0	0.128502415458937
YLR319C	0	0	0.128378378378378
YNL124W	0	0	0.128254580520733
YHR107C	0	0	0.128131021194605
YLR305C	0	0	0.12810707456979
YJL069C	0	0	0.12810707456979
YDR463W	0	0	0.12810707456979
YGR272C	0	0	0.12810707456979
YLR139C	0	0	0.12810707456979
YLR022C	0	0	0.12810707456979
YOR361C	0	0	0.12810707456979
YBR194W	0	1	0.12810707456979
YBL006C	1	0	0.12810707456979
YEL009C	0	0	0.127984718242598
YBR127C	0	0	0.127862595419847
YER110C	0	0	0.127740705433746
YBR199W	0	0	0.127619047619048
YDL161W	0	0	0.127497621313035
YHR027C	0	0	0.127376425855513
YOL064C	0	0	0.127255460588794
YBL085W	0	0	0.127134724857685
YOR129C	0	0	0.127014218009479
YFR005C	0	0	0.126893939393939
YBL038W	0	0	0.126773888363292
YER082C	0	0	0.126654064272212
YDL063C	0	0	0.126534466477809
YER172C	0	0	0.126415094339623
YGR195W	0	0	0.126295947219604
YML076C	0	0	0.126177024482109
YNL001W	0	0	0.126058325493885
YOL138C	0	0	0.12593984962406
YER180C	0	0	0.125821596244131
YDR071C	0	0	0.125703564727955
YBL056W	0	0	0.125585754451734
YBR016W	0	0	0.125468164794007
YOL034W	0	0	0.125350795135641
YBR235W	0	1	0.125350795135641
YKR031C	0	0	0.125233644859813
YMR283C	0	0	0.125116713352007
YKR038C	0	0	0.125
YBR254C	0	0	0.124883504193849
YBR293W	0	0	0.124767225325885
YEL016C	0	0	0.124651162790698
YDR478W	0	0	0.12453531598513
YBL102W	0	0	0.124419684308264
YPR110C	0	0	0.12430426716141
YLR094C	0	0	0.1241890639481
YHR069C	0	0	0.124074074074074
YBL001C	0	0	0.123959296947271
YBR033W	0	1	0.123959296947271
YGL212W	0	0	0.123844731977819
YMR167W	0	0	0.123730378578024
YBR244W	0	0	0.123616236162362
YBR029C	0	0	0.123502304147465
YDL098C	0	0	0.123388581952118
YEL032W	0	0	0.12327506899724
YDR173C	0	0	0.123161764705882
YGL113W	0	0	0.123048668503214
YDL031W	0	0	0.122935779816514
YLR082C	0	0	0.12282309807516
YLR310C	0	0	0.122710622710623
YKL079W	0	0	0.12259835315645
YBR106W	0	0	0.122486288848263
YOR056C	0	0	0.122374429223744
YDR332W	0	1	0.122374429223744
YJR090C	0	0	0.122262773722628
YFR016C	0	1	0.122262773722628
YDR381W	0	0	0.122151321786691
YCR057C	0	0	0.122040072859745
YBR003W	0	0	0.121929026387625
YGR103W	0	0	0.121818181818182
YCR072C	0	0	0.121707538601272
YDL088C	0	0	0.121597096188748
YBR263W	0	0	0.121486854034452
YDR211W	0	0	0.121376811594203
YMR131C	0	0	0.121266968325792
YBL017C	0	0	0.121157323688969
YBR243C	0	0	0.121047877145438
YJL087C	0	0	0.120938628158845
YDR087C	0	0	0.12082957619477
YBR004C	0	0	0.120720720720721
YLR430W	0	0	0.120612061206121
YBL089W	0	0	0.120503597122302
YDR465C	0	0	0.120395327942498
YKL048C	0	0	0.120287253141831
YNL062C	0	0	0.120179372197309
YGR245C	0	0	0.120071684587814
YPL157W	0	0	0.119964189794091
YCL063W	0	0	0.119856887298748
YBR197C	0	1	0.119856887298748
YHL007C	0	0	0.119749776586238
YDL006W	0	0	0.119642857142857
YNL064C	0	0	0.119536128456735
YKL058W	0	0	0.119429590017825
YMR270C	0	0	0.119323241317898
YPL151C	0	0	0.119217081850534
YPL047W	0	0	0.119111111111111
YOR048C	0	0	0.119005328596803
YGL029W	0	0	0.118899733806566
YKR036C	0	0	0.118794326241135
YGL078C	0	0	0.118689105403012
YLR131C	0	0	0.11858407079646
YDR285W	0	0	0.118479221927498
YPL012W	0	0	0.118374558303887
YDL147W	0	0	0.118270079435128
YDR527W	0	0	0.118165784832451
YGL116W	0	0	0.118061674008811
YER107C	0	0	0.117957746478873
YGR013W	0	0	0.117854001759015
YLR263W	0	0	0.117750439367311
YEL037C	0	0	0.117647058823529
YBR265W	0	0	0.117543859649123
YDL117W	0	0	0.117440841367222
YER167W	0	0	0.117338003502627
YBR079C	0	0	0.117235345581802
YDL044C	0	0	0.117132867132867
YML095C	0	0	0.11703056768559
YER149C	0	0	0.116928446771379
YER007W	0	0	0.116826503923278
YDR075W	0	0	0.116724738675958
YJL111W	0	0	0.116623150565709
YIL008W	0	0	0.116521739130435
YKL186C	0	0	0.116420503909644
YDR351W	0	0	0.116319444444444
YBR283C	0	0	0.116279069767442
YOL054W	0	0	0.116279069767442
YDL150W	0	0	0.116279069767442
YBR023C	0	0	0.116279069767442
YDL189W	0	0	0.116279069767442
YPL032C	0	0	0.116279069767442
YMR021C	0	0	0.116279069767442
YNL232W	0	0	0.116279069767442
YDL197C	1	0	0.116279069767442
YGR074W	0	0	0.11617900172117
YNL004W	0	0	0.116079105760963
YBL057C	0	0	0.115979381443299
YKL149C	0	0	0.11587982832618
YLR347C	0	0	0.115780445969125
YEL015W	0	0	0.115681233933162
YKR025W	0	0	0.115582191780822
YMR299C	0	0	0.115483319076133
YER093C	0	0	0.115384615384615
YBR159W	0	0	0.115286080273271
YBL107C	0	1	0.115286080273271
YOR143C	0	0	0.11518771331058
YDR365C	0	0	0.115156646909399
YBR219C	0	1	0.115156646909399
YDL108W	0	0	0.115156646909399
YIL019W	0	0	0.115156646909399
YOL078W	0	0	0.115156646909399
YHR152W	0	0	0.115156646909399
YMR055C	0	0	0.115156646909399
YKL041W	0	0	0.115156646909399
YDR172W	0	0	0.115156646909399
YBR239C	0	1	0.115156646909399
YJL080C	1	0	0.115156646909399
YPR060C	0	0	0.115059221658206
YCR094W	0	0	0.114961961115807
YLR453C	0	0	0.114864864864865
YML015C	0	0	0.114767932489451
YPR143W	0	0	0.114671163575042
YCR092C	0	0	0.114574557708509
YOR360C	0	0	0.114478114478114
YKL012W	0	0	0.114381833473507
YOR326W	0	0	0.114285714285714
YLR429W	0	0	0.114189756507137
YGL065C	0	0	0.114093959731544
YBR121C	0	0	0.113998323554065
YDL175C	0	0	0.113902847571189
YDL116W	0	0	0.113807531380753
YDR288W	0	0	0.11371237458194
YDR213W	0	0	0.113617376775272
YOL067C	0	0	0.113522537562604
YBR077C	0	0	0.113427856547123
YLR403W	0	0	0.113333333333333
YDL036C	0	0	0.113238967527061
YKL052C	0	0	0.113144758735441
YNL027W	0	0	0.113050706566916
YBL027W	0	0	0.112956810631229
YBR171W	0	0	0.112863070539419
YDR386W	0	0	0.112769485903814
YGL075C	0	0	0.112676056338028
YKR023W	0	1	0.112676056338028
YOL149W	0	0	0.112582781456954
YLR116W	0	0	0.112489660876758
YBR225W	0	1	0.112489660876758
YLR018C	0	0	0.112396694214876
YIL046W	0	0	0.112303881090008
YNL224C	0	1	0.112303881090008
YBR205W	0	0	0.112211221122112
YNL047C	0	0	0.112118713932399
YMR310C	0	0	0.112026359143328
YPL009C	0	1	0.112026359143328
YPR178W	0	0	0.111934156378601
YOL019W	0	1	0.111934156378601
YPL075W	0	0	0.111842105263158
YLR020C	0	0	0.111750205423172
YLR215C	0	0	0.111658456486043
YMR235C	0	0	0.111566858080394
YDL060W	0	0	0.111475409836066
YJL014W	0	0	0.111384111384111
YDR419W	0	0	0.111292962356792
YPL213W	0	0	0.111201962387572
YBR086C	0	0	0.111111111111111
YPL042C	0	0	0.111020408163265
YPL126W	0	0	0.110929853181077
YFL034W	0	1	0.110929853181077
YNL297C	0	0	0.110839445802771
YPR180W	0	0	0.110749185667752
YDL148C	0	0	0.110659072416599
YER176W	0	0	0.110569105691057
YOR058C	0	0	0.110479285134037
YMR308C	0	0	0.11038961038961
YML046W	0	0	0.110300081103001
YDR054C	0	0	0.110210696920583
YDR309C	0	0	0.110128617363344
YNL072W	0	0	0.110128617363344
YFR001W	0	0	0.110128617363344
YHR061C	0	0	0.110128617363344
YOR083W	0	0	0.110128617363344
YJR083C	0	0	0.110128617363344
YGR075C	0	0	0.110128617363344
YML113W	0	0	0.110128617363344
YBR024W	0	0	0.110128617363344
YGL014W	1	0	0.110128617363344
YDR409W	0	0	0.11004016064257
YML115C	0	0	0.109951845906902
YNL158W	0	0	0.109863672814755
YLR002C	0	0	0.109775641025641
YJL008C	0	0	0.10968775020016
YDL166C	0	0	0.1096
YKL010C	0	0	0.10951239008793
YLR238W	0	0	0.109424920127796
YGR278W	0	0	0.109337589784517
YDL145C	0	0	0.109250398724083
YML112W	0	0	0.109163346613546
YNL282W	0	0	0.109076433121019
YNL286W	0	0	0.108989657915672
YMR269W	0	0	0.108903020667727
YGR120C	0	0	0.108816521048451
YBR082C	0	0	0.108730158730159
YHR081W	0	0	0.108643933386201
YDR200C	0	0	0.108557844690967
YKL203C	0	0	0.108471892319873
YBL076C	0	0	0.108386075949367
YDL122W	0	0	0.108300395256917
YGR108W	0	0	0.108214849921011
YDL209C	0	0	0.108129439621152
YCR081W	0	0	0.108044164037855
YDR460W	0	0	0.10795902285264
YDR451C	0	0	0.107874015748032
YML043C	0	0	0.107789142407553
YOR069W	0	0	0.107704402515723
YHR135C	0	0	0.107619795758052
YCL014W	0	0	0.107535321821036
YJR084W	0	0	0.107450980392157
YHR165C	0	0	0.107366771159875
YBL041W	0	0	0.107282693813626
YDR245W	0	0	0.107198748043818
YJL026W	0	0	0.10711493354183
YEL055C	0	0	0.10703125
YDL064W	0	0	0.106947697111632
YLR088W	0	0	0.106864274570983
YLR397C	0	0	0.106780982073266
YNL251C	0	0	0.106697819314642
YDR538W	0	0	0.106614785992218
YBR096W	0	1	0.106614785992218
YPR118W	0	0	0.106531881804044
YML081W	0	1	0.106531881804044
YHR114W	0	0	0.106449106449106
YMR005W	0	0	0.106366459627329
YIL020C	0	0	0.106283941039566
YDR006C	0	0	0.106201550387597
YLR143W	0	1	0.106201550387597
YIL095W	0	0	0.106119287374129
YNR009W	0	0	0.106037151702786
YPL160W	0	0	0.105955143078113
YJL112W	0	0	0.105873261205564
YOR274W	0	0	0.105791505791506
YGL064C	0	0	0.10570987654321
YDL033C	0	0	0.105628373168851
YNL054W	0	0	0.105546995377504
YBR204C	0	1	0.105546995377504
YIL085C	0	0	0.105465742879138
YDR266C	0	1	0.105465742879138
YGL175C	0	0	0.105384615384615
YIL110W	0	0	0.105303612605688
YLR113W	0	0	0.105222734254992
YBR062C	0	1	0.105222734254992
YGL171W	0	0	0.105141980046048
YMR164C	0	0	0.105061349693252
YPR065W	0	0	0.104980842911877
YHR030C	0	0	0.10490045941807
YMR211W	0	0	0.104820198928845
YGR170W	0	0	0.10474006116208
YNL317W	0	0	0.104660045836516
YKL166C	0	0	0.104580152671756
YGL211W	0	0	0.104500381388253
YOL102C	0	0	0.104420731707317
YLR212C	0	0	0.104341203351104
YGL071W	0	0	0.104261796042618
YJR017C	0	0	0.104182509505703
YCR060W	0	0	0.104103343465046
YGR189C	0	0	0.104024297646166
YER159C	0	0	0.103945371775417
YPL112C	0	0	0.103866565579985
YLR196W	0	0	0.103787878787879
YDL231C	0	0	0.103709311127933
YPL125W	0	0	0.103630862329803
YLR003C	0	0	0.103552532123961
YHR058C	0	0	0.103474320241692
YLR221C	0	0	0.103396226415094
YDR339C	0	0	0.103318250377074
YJL124C	0	0	0.103240391861341
YDR057W	0	0	0.10316265060241
YKL214C	0	0	0.103085026335591
YLR228C	0	0	0.103007518796992
YBR160W	0	0	0.102930127723516
YOR023C	0	0	0.102852852852853
YLR409C	0	0	0.102775693923481
YOL001W	0	0	0.102698650674663
YDR206W	0	0	0.102621722846442
YMR307W	0	0	0.102544910179641
YGR238C	0	0	0.102468212415856
YOR171C	0	0	0.102391629297459
YKR092C	0	0	0.102315160567588
YGR054W	0	0	0.102238805970149
YGL237C	0	0	0.102162565249814
YMR207C	0	0	0.102086438152012
YGL003C	0	0	0.102010424422934
YPL031C	0	0	0.101934523809524
YBR151W	0	1	0.101934523809524
YPL227C	0	0	0.10185873605948
YPL007C	0	0	0.101783060921248
YBR247C	0	0	0.101707498144024
YNL229C	0	0	0.101632047477745
YKL125W	0	0	0.101556708673091
YPR131C	0	0	0.101481481481481
YOR370C	0	0	0.10140636565507
YNL323W	0	0	0.101331360946746
YOR021C	0	0	0.101256467110126
YNL307C	0	0	0.101181683899557
YBR234C	0	0	0.101107011070111
YFR027W	0	0	0.101032448377581
YER162C	0	0	0.100957995578482
YDR034C	0	0	0.100883652430044
YJL109C	0	0	0.100809418690213
YNL084C	0	0	0.100735294117647
YMR275C	0	0	0.100661278471712
YJR056C	0	1	0.100661278471712
YOR172W	0	0	0.100587371512482
YOR159C	0	0	0.100513573000734
YOR307C	0	0	0.100439882697947
YDR103W	0	0	0.1003663003663
YPL242C	0	0	0.100292825768668
YGL087C	0	0	0.100219458668617
YDR201W	0	0	0.100146198830409
YBR173C	0	0	0.100073046018992
YJL095W	0	0	0.1
YLR150W	0	0	0.099927060539752
YIL022W	0	0	0.0998542274052478
YNL197C	0	0	0.0997815003641661
YAL025C	0	0	0.0997088791848617
YGR004W	0	0	0.0996363636363636
YKR081C	0	0	0.0995639534883721
YAL059W	0	0	0.0994916485112564
YKL020C	0	0	0.0994236311239193
YLR353W	0	0	0.0994236311239193
YPR101W	0	0	0.0994236311239193
YLR457C	0	0	0.0994236311239193
YOL069W	0	0	0.0994236311239193
YOR259C	0	0	0.0994236311239193
YHR059W	0	0	0.0994236311239193
YML107C	0	0	0.0994236311239193
YDR514C	0	1	0.0994236311239193
YKR013W	0	1	0.0994236311239193
YOL027C	0	0	0.0994236311239193
YMR234W	0	0	0.0994236311239193
YDL084W	1	0	0.0994236311239193
YHR170W	0	0	0.0993520518358531
YDR118W	0	0	0.0992805755395683
YER115C	0	0	0.0992092020129403
YDR026C	0	1	0.0992092020129403
YAL033W	0	0	0.0991379310344828
YLR051C	0	0	0.0990667623833453
YKL015W	0	0	0.0989956958393113
YGL155W	0	0	0.0989247311827957
YGL027C	0	0	0.0988538681948424
YGL153W	0	0	0.0987831066571224
YOR047C	0	0	0.0987124463519313
YDL111C	0	0	0.0986418870621873
YJR112W	0	0	0.0985714285714286
YPL211W	0	0	0.0985010706638116
YNL103W	0	0	0.0984308131241084
YGR229C	0	0	0.0983606557377049
YPL120W	0	0	0.0982905982905983
YBR011C	0	0	0.098220640569395
YER008C	0	0	0.0981507823613087
YHR115C	0	0	0.0980810234541578
YKL059C	0	0	0.0980113636363636
YHR169W	0	0	0.0979418026969482
YOR115C	0	0	0.0978723404255319
YML021C	0	0	0.0978029766123317
YGR128C	0	0	0.0977337110481586
YDR361C	0	0	0.0976645435244161
YOR372C	0	0	0.0975954738330976
YOR358W	0	0	0.0975265017667845
YMR229C	0	0	0.0974576271186441
YHR060W	0	0	0.0973888496824277
YDR117C	0	1	0.0973888496824277
YBR221C	0	0	0.0973201692524683
YIL143C	0	0	0.0972515856236787
YPL178W	0	0	0.0971830985915493
YDR238C	0	0	0.0971147079521464
YDL141W	0	0	0.0970464135021097
YPL106C	0	0	0.0969782150386507
YLR316C	0	0	0.0969101123595506
YER040W	0	0	0.0968421052631579
YNL099C	0	0	0.0967966573816156
YPR102C	0	0	0.0967966573816156
YFL031W	0	0	0.0967966573816156
YLL046C	0	0	0.0967966573816156
YOR257W	0	0	0.0967966573816156
YNL061W	0	0	0.0967966573816156
YJL148W	0	0	0.0967966573816156
YCR053W	0	0	0.0967966573816156
YLR320W	0	0	0.0967966573816156
YLR005W	0	0	0.0967966573816156
YER030W	1	0	0.0967966573816156
YCR077C	0	0	0.0967292971468337
YOL135C	0	0	0.0966620305980529
YDR017C	0	0	0.0965948575399583
YHR133C	0	0	0.0965277777777778
YBR187W	0	1	0.0965277777777778
YDR174W	0	0	0.0964607911172797
YDL051W	0	0	0.0963938973647712
YHL038C	0	0	0.0963270963270963
YPL051W	0	0	0.0962603878116343
YIL091C	0	1	0.0962603878116343
YGL227W	0	0	0.0961937716262976
YPL063W	0	0	0.0961272475795297
YHR197W	0	0	0.0960608154803041
YLR117C	0	0	0.0959944751381216
YDR398W	0	0	0.095928226363009
YIR008C	0	0	0.0958620689655172
YIL079C	0	0	0.0957960027567195
YOR008C-A	0	0	0.0957300275482094
YNL182C	0	0	0.0956641431520991
YOR302W	0	0	0.0955983493810179
YNL291C	0	0	0.09553264604811
YPR086W	0	0	0.095467032967033
YBR122C	0	0	0.0954015099519561
YHR062C	0	0	0.0953360768175583
YBL050W	0	0	0.0952707333790267
YMR287C	0	0	0.0952054794520548
YOR101W	0	0	0.0951403148528405
YKL109W	0	0	0.0950752393980848
YNL256W	0	0	0.0950102529049898
YDR219C	0	0	0.0949453551912568
YCR047C	0	0	0.0948805460750853
YOR094W	0	0	0.0948158253751705
YLR298C	0	0	0.0947511929107021
YDR466W	0	0	0.0946866485013624
YGR208W	0	0	0.0946221919673247
YDR198C	0	0	0.0945578231292517
YMR100W	0	0	0.0944935418082937
YBR207W	0	0	0.094429347826087
YPR186C	0	0	0.0943652410047522
YPR029C	0	0	0.0943012211668928
YOR355W	0	0	0.0942372881355932
YOR261C	0	0	0.0941734417344173
YOR148C	0	0	0.0941096817874069
YGL240W	0	0	0.0940460081190798
YNR029C	0	1	0.0940460081190798
YNL032W	0	0	0.0939824205544287
YOR014W	0	0	0.0939189189189189
YLR084C	0	0	0.0938555030384875
YDR235W	0	0	0.0937921727395412
YLR389C	0	0	0.0937289278489548
YJR055W	0	0	0.0936657681940701
YJL184W	0	0	0.0936026936026936
YML098W	0	0	0.0935397039030956
YIL132C	0	0	0.0934767989240081
YML099C	0	0	0.0934139784946237
YJR104C	0	0	0.0933512424445937
YOL005C	0	0	0.0932885906040268
YPR144C	0	0	0.0932260228034876
YBR115C	0	0	0.0931635388739946
YNL139C	0	0	0.0931011386470194
YHR073W	0	0	0.0930388219544846
YIL016W	0	0	0.0929765886287625
YIR009W	0	0	0.0929144385026738
YNL300W	0	1	0.0929144385026738
YHR034C	0	0	0.0928523714094856
YLR275W	0	0	0.0927903871829105
YGL247W	0	0	0.0927284856571047
YOL142W	0	0	0.0926666666666667
YJL085W	0	0	0.0926049300466356
YNL161W	0	0	0.09254327563249
YLR170C	0	0	0.0924817032601464
YOL089C	0	0	0.0924202127659575
YFR009W	0	0	0.092358803986711
YGR134W	0	0	0.0922974767596282
YNR026C	0	0	0.0922362309223623
YMR094W	0	0	0.0921750663129974
YOL125W	0	0	0.0921139827700464
YDR397C	0	0	0.0920529801324503
YPR097W	0	1	0.0920529801324503
YBR246W	0	1	0.0920529801324503
YDR082W	0	0	0.0919920582395764
YGR264C	0	0	0.0919312169312169
YDR393W	0	0	0.0918704560475876
YGL095C	0	0	0.0918097754293263
YBR078W	0	0	0.0917491749174918
YKR064W	0	1	0.0917491749174918
YBL021C	0	0	0.091688654353562
YDL232W	0	0	0.0916282135794331
YOR005C	0	0	0.0915678524374176
YMR311C	0	0	0.0915075707702436
YOR124C	0	0	0.0914473684210526
YMR212C	0	0	0.0913872452333991
YMR049C	0	0	0.0913272010512484
YER048C	0	1	0.0913272010512484
YML105C	0	0	0.0912672357189757
YDR144C	0	0	0.0912073490813648
YGR261C	0	0	0.0911475409836066
YDL143W	0	0	0.0910878112712975
YIR012W	0	0	0.0910281597904388
YNL110C	0	0	0.0909685863874346
YGR123C	0	0	0.0909090909090909
YDL073W	0	1	0.0909090909090909
YML007W	0	0	0.0908496732026144
YNR048W	0	0	0.0907903331156107
YMR012W	0	0	0.0907310704960835
YJL207C	0	0	0.0906718851924331
YDR123C	0	0	0.090612777053455
YER123W	0	0	0.0905537459283388
YPR095C	0	0	0.0904947916666667
YDR379W	0	0	0.0904359141184125
YIL068C	0	0	0.0903771131339402
YPL127C	0	0	0.0903183885640026
YNL175C	0	0	0.0902597402597403
YGL100W	0	0	0.0902011680726801
YGR163W	0	0	0.0901426718547341
YNL106C	0	0	0.0900842514581983
YOR060C	0	0	0.0900259067357513
YMR138W	0	0	0.0899676375404531
YDL109C	0	0	0.0899094437257439
YKL213C	0	0	0.0898513251454428
YNL329C	0	0	0.0897932816537468
YPL175W	0	0	0.0897353131052292
YNR008W	0	0	0.0896774193548387
YAL036C	0	0	0.0896196002578981
YOR373W	0	0	0.0895618556701031
YIL147C	0	0	0.0895041854475209
YCR014C	0	0	0.0894465894465895
YNL172W	0	0	0.0893890675241158
YDR443C	0	0	0.0893316195372751
YOL108C	0	0	0.0892742453436095
YPR032W	0	0	0.089216944801027
YGL120C	0	0	0.0891597177677999
YKL099C	0	0	0.0891025641025641
YLR380W	0	0	0.0890454836643177
YDR028C	0	0	0.08898847631242
YKL184W	0	0	0.0889315419065899
YPR068C	0	0	0.0888746803069054
YGL139W	0	0	0.0888178913738019
YPR058W	0	0	0.0887611749680715
YJL122W	0	0	0.0887045309508615
YMR111C	0	1	0.0887045309508615
YLR105C	0	0	0.0886479591836735
YJR127C	0	0	0.088591459528362
YMR159C	0	0	0.0885350318471338
YDL170W	0	0	0.0884786760025461
YBL103C	0	0	0.0884223918575064
YMR177W	0	0	0.0883661792752702
YOR335C	0	0	0.0883100381194409
YML077W	0	0	0.0882539682539683
YMR301C	0	0	0.0881979695431472
YPL069C	0	0	0.088142041851617
YLR107W	0	0	0.0880861850443599
YIR015W	0	0	0.0880303989867004
YGR095C	0	0	0.0879746835443038
YKR048C	0	0	0.0879190385831752
YIL031W	0	0	0.0878634639696587
YNL090W	0	0	0.0878079595704359
YJL130C	0	0	0.0877525252525252
YDR080W	0	0	0.0876971608832808
YJR040W	0	0	0.0876418663303909
YDR328C	0	0	0.0875866414618778
YDR162C	0	0	0.0875314861460957
YLR195C	0	0	0.0874764002517306
YJL011C	0	0	0.0874213836477987
YNL271C	0	0	0.0873664362036455
YOR095C	0	0	0.0873115577889447
YDR130C	0	0	0.0872567482736974
YJL179W	0	0	0.0872020075282309
YJR144W	0	0	0.087173100871731
YER063W	0	0	0.087173100871731
YML001W	0	0	0.087173100871731
YHR120W	0	0	0.087173100871731
YER031C	0	0	0.087173100871731
YDR244W	0	0	0.087173100871731
YAL048C	0	0	0.087173100871731
YDR457W	0	0	0.087173100871731
YOR281C	0	0	0.087173100871731
YGL236C	0	0	0.087173100871731
YPR174C	0	1	0.087173100871731
YGL115W	0	0	0.087173100871731
YLR285W	1	0	0.087173100871731
YLR024C	0	0	0.0871188550093342
YPL133C	0	0	0.0870646766169154
YDR069C	0	0	0.0870105655686762
YOR323C	0	0	0.0869565217391304
YIR005W	0	0	0.0869025450031037
YMR113W	0	0	0.086848635235732
YGR262C	0	0	0.0867947923124612
YOR127W	0	0	0.0867410161090458
YHL023C	0	1	0.0867410161090458
YDR458C	0	1	0.0867410161090458
YFR046C	0	0	0.086687306501548
YOR272W	0	0	0.0866336633663366
YAL051W	0	0	0.0865800865800866
YLR087C	0	0	0.0865265760197775
YOR229W	0	0	0.086473131562693
YDR300C	0	0	0.0864197530864197
YLR154C	0	0	0.0863664404688464
YNL112W	0	0	0.0863131935881628
YFR019W	0	0	0.0862600123228589
YPL093W	0	0	0.0862068965517241
YKR100C	0	0	0.0861538461538462
YPL053C	0	0	0.0861008610086101
YPR125W	0	0	0.0860479409956976
YBR186W	0	0	0.085995085995086
YLR017W	0	0	0.0859422958870473
YLR059C	0	0	0.0858895705521472
YGR006W	0	0	0.0858369098712446
YAL016W	0	0	0.0857843137254902
YOR319W	0	0	0.0857317819963258
YKR056W	0	0	0.0856793145654835
YOR109W	0	0	0.0856269113149847
YNL008C	0	0	0.0855745721271394
YJR075W	0	0	0.0855222968845449
YKL105C	0	1	0.0855222968845449
YDR164C	0	0	0.0854700854700855
YOL124C	0	0	0.0854179377669311
YNL257C	0	0	0.0853658536585366
YNL025C	0	0	0.0853138330286411
YGL061C	0	0	0.0852618757612667
YDR429C	0	0	0.0852099817407182
YDR194C	0	0	0.0851581508515815
YPL029W	0	0	0.0851063829787234
YBR220C	0	1	0.0851063829787234
YNL075W	0	0	0.0850546780072904
YAL009W	0	0	0.0850030358227079
YIR026C	0	0	0.0849514563106796
YPL204W	0	0	0.0848999393571862
YER179W	0	0	0.0848484848484849
YJR097W	0	0	0.0847970926711084
YDR308C	0	0	0.0847457627118644
YLR247C	0	1	0.0847457627118644
YHR134W	0	0	0.0846944948578342
YDL105W	0	0	0.0846432889963724
YLR148W	0	0	0.0845921450151057
YLR425W	0	0	0.0845410628019324
YML038C	0	0	0.0844900422450211
YNL212W	0	1	0.0844900422450211
YDL077C	0	0	0.0844390832328106
YLL013C	0	0	0.0843881856540084
YFL007W	0	0	0.0843373493975904
YBR268W	0	0	0.0842865743527995
YJR069C	0	0	0.0842358604091456
YDR336W	0	1	0.0842358604091456
YJR057W	0	0	0.0841852074564041
YPR163C	0	0	0.0841346153846154
YGL246C	0	0	0.0840840840840841
YOR030W	0	0	0.0840336134453782
YLR420W	0	0	0.0839832033593281
YDR257C	0	1	0.0839832033593281
YDR484W	0	0	0.0839328537170264
YLR419W	0	1	0.0839328537170264
YBL018C	0	0	0.0838825644098262
YDR477W	0	0	0.0838323353293413
YOL133W	0	0	0.0837821663674446
YHR005C	0	0	0.0837320574162679
YOR312C	0	0	0.0836820083682008
YGL110C	0	1	0.0836820083682008
YBR267W	0	0	0.0836320191158901
YKL176C	0	0	0.0835820895522388
YML085C	0	0	0.0835322195704057
YFL047W	0	0	0.0834824090638044
YJR064W	0	0	0.0834326579261025
YNL231C	0	0	0.083382966051221
YBR109C	0	0	0.0833333333333333
YBR065C	0	0	0.083283759666865
YOR145C	0	0	0.0832342449464923
YHR084W	0	0	0.083184789067142
YIL159W	0	0	0.0831353919239905
YER146W	0	0	0.0830860534124629
YPR022C	0	1	0.0830860534124629
YOR346W	0	0	0.0830367734282325
YAL026C	0	0	0.0829875518672199
YDL070W	0	1	0.0829875518672199
YHR063C	0	0	0.0829383886255924
YLR368W	0	0	0.0828892835997632
YJR005W	0	0	0.0828402366863905
YDR496C	0	0	0.0827912477823773
YKL072W	0	1	0.0827912477823773
YEL017W	0	0	0.08274231678487
YNL133C	0	0	0.0826934435912581
YGL233W	0	0	0.0826446280991736
YKL116C	0	0	0.0825958702064897
YLR244C	0	0	0.0825471698113208
YHR104W	0	0	0.0824985268120212
YDR152W	0	1	0.0824985268120212
YMR028W	0	0	0.0824499411071849
YLR438C-A	0	0	0.0824014125956445
YMR204C	0	0	0.0823529411764706
YDR404C	0	0	0.0823045267489712
YGR184C	0	0	0.082256169212691
YMR069W	0	0	0.0822078684674104
YMR137C	0	0	0.0821596244131455
YEL044W	0	0	0.0821114369501466
YBL090W	0	0	0.082063305978898
YGR093W	0	1	0.082063305978898
YGR271W	0	0	0.0820152314001172
YOR080W	0	0	0.0819672131147541
YIL030C	0	0	0.0819192510239906
YEL019C	0	0	0.0818713450292398
YJL054W	0	0	0.0818234950321449
YGL257C	0	0	0.0817757009345794
YDR140W	0	0	0.0817279626386457
YPR151C	0	0	0.0816802800466744
YPL038W	0	0	0.0816326530612245
YKL204W	0	0	0.0815850815850816
YDL235C	0	0	0.081537565521258
YHR052W	0	0	0.0814901047729918
YLR190W	0	0	0.0814426992437464
YCL059C	0	0	0.0813953488372093
YER100W	0	0	0.0813480534572923
YKL143W	0	0	0.0813148788927336
YNL253W	0	0	0.0813148788927336
YDL213C	0	0	0.0813148788927336
YNL098C	0	0	0.0813148788927336
YDR291W	0	1	0.0813148788927336
YGR126W	0	1	0.0813148788927336
YGL105W	0	0	0.0813148788927336
YPR164W	0	0	0.0813148788927336
YGL166W	0	0	0.0813148788927336
YJL162C	0	1	0.0813148788927336
YNL245C	0	0	0.0813148788927336
YMR067C	0	0	0.0813148788927336
YDR515W	0	0	0.0813148788927336
YDL188C	0	0	0.0813148788927336
YHR102W	0	0	0.0813148788927336
YBL091C-A	1	1	0.0813148788927336
YHL039W	0	0	0.0812680115273775
YDR399W	0	0	0.081221198156682
YMR086W	0	1	0.081221198156682
YLR328W	0	0	0.0811744386873921
YLR090W	0	0	0.0811277330264672
YLR016C	0	0	0.0810810810810811
YMR156C	0	0	0.0810344827586207
YDR480W	0	0	0.0809879379666858
YLR376C	0	0	0.080957810718358
YKR062W	0	0	0.080957810718358
YMR220W	0	0	0.080957810718358
YNR046W	0	0	0.080957810718358
YNR053C	0	0	0.080957810718358
YIL142W	0	0	0.080957810718358
YNR032W	0	0	0.080957810718358
YPR040W	0	0	0.080957810718358
YLR363C	0	0	0.080957810718358
YDR156W	0	0	0.080957810718358
YKL009W	0	0	0.080957810718358
YLR138W	0	0	0.080957810718358
YGR017W	0	1	0.080957810718358
YKR019C	1	0	0.080957810718358
YAL001C	0	0	0.0809116809116809
YNL141W	0	0	0.0808656036446469
YDR023W	0	0	0.080819578827547
YCR008W	0	0	0.080773606370876
YER169W	0	0	0.0807276861853326
YBR248C	0	0	0.0806818181818182
YMR274C	0	0	0.0806360022714367
YHL009C	0	0	0.0805902383654938
YJR007W	0	0	0.0805445263754963
YLR245C	0	0	0.0804988662131519
YLR166C	0	0	0.0804532577903683
YKL135C	0	0	0.0804077010192525
YDR489W	0	0	0.0803621958121109
YML075C	0	0	0.080316742081448
YPR049C	0	0	0.0802713397399661
YKR027W	0	0	0.080225988700565
YOR342C	0	1	0.080225988700565
YNR003C	0	0	0.0801806888763411
YOR340C	0	0	0.0801354401805869
YDR221W	0	0	0.0800902425267908
YKR096W	0	1	0.0800902425267908
YGL005C	0	0	0.0800450958286359
YGL131C	0	1	0.0800450958286359
YDR128W	0	1	0.0800450958286359
YOR305W	0	0	0.08
YOR359W	0	0	0.079954954954955
YDR293C	0	0	0.0799099606077659
YER049W	0	0	0.0798650168728909
YOR275C	0	0	0.0798201236649803
YLR218C	0	1	0.0798201236649803
YML014W	0	0	0.0797752808988764
YGL164C	0	1	0.0797752808988764
YDR472W	0	0	0.0797304884896126
YMR042W	0	0	0.079685746352413
YDL048C	0	1	0.079685746352413
YGR178C	0	0	0.0796410544026921
YHR186C	0	0	0.0795964125560538
YMR037C	0	0	0.0795518207282913
YJR110W	0	0	0.0795072788353863
YOR179C	0	0	0.0794627867935087
YDR498C	0	0	0.0794183445190157
YOR087W	0	0	0.0793739519284516
YOL077C	0	0	0.0793296089385475
YOR070C	0	0	0.07928531546622
YNL129W	0	0	0.0792410714285714
YML016C	0	0	0.079196876742889
YLR049C	0	1	0.079196876742889
YDR166C	0	0	0.0791527313266444
YPR111W	0	0	0.079108635097493
YGR180C	0	0	0.0790645879732739
YOR138C	0	0	0.0790491984521835
YDR013W	0	0	0.0790491984521835
YKR094C	0	0	0.0790491984521835
YLR227C	0	0	0.0790491984521835
YLR063W	0	1	0.0790491984521835
YPL018W	0	0	0.0790491984521835
YAR031W	0	0	0.0790491984521835
YNL119W	0	0	0.0790491984521835
YGR007W	0	0	0.0790491984521835
YBL095W	0	1	0.0790491984521835
YDR089W	0	0	0.0790491984521835
YLR098C	0	0	0.0790491984521835
YDL229W	0	0	0.0790491984521835
YNL316C	0	0	0.0790491984521835
YOR209C	1	0	0.0790491984521835
YLR197W	0	0	0.0790055248618785
YDR229W	0	0	0.078961899503037
YNR027W	0	0	0.0789183222958057
YDL165W	0	0	0.0788747931605075
YJR145C	0	0	0.0788313120176406
YER059W	0	0	0.0787878787878788
YCL050C	0	0	0.0787444933920705
YDL205C	0	0	0.0787011557512383
YDR177W	0	0	0.0786578657865787
YDR420W	0	0	0.0786146234194612
YGL168W	0	0	0.0785714285714286
YPR168W	0	0	0.0785282811641955
YFL004W	0	0	0.0784851811196487
YDL159W	0	0	0.0784421283598464
YDR331W	0	0	0.0783991228070175
YOR231W	0	0	0.0783561643835616
YDL226C	0	0	0.0783132530120482
YLR260W	0	0	0.0782703886152162
YHR207C	0	1	0.0782703886152162
YHR206W	0	0	0.0782275711159737
YER109C	0	0	0.0781848004373975
YGL021W	0	0	0.0781420765027322
YOL010W	0	0	0.0780993992353905
YMR063W	0	0	0.078056768558952
YLR239C	0	0	0.0780141843971631
YPL233W	0	0	0.0779716466739367
YER118C	0	0	0.0779291553133515
YDR432W	0	0	0.0778867102396514
YBL097W	0	0	0.0778443113772455
YLR371W	0	0	0.0778019586507073
YPL064C	0	1	0.0778019586507073
YMR072W	0	0	0.0777596519847743
YGL048C	0	0	0.0777173913043478
YHR204W	0	0	0.0776751765344921
YHL030W	0	0	0.0776330076004343
YMR089C	0	0	0.0775908844275638
YDR444W	0	1	0.0775908844275638
YNL238W	0	0	0.0775488069414317
YDR260C	0	0	0.0775067750677507
YER025W	0	0	0.0774647887323944
YNL289W	0	0	0.0774228478613969
YMR208W	0	0	0.0773809523809524
YNL002C	0	0	0.0773391022174148
YBR071W	0	1	0.0773391022174148
YOR113W	0	0	0.0772972972972973
YMR201C	0	0	0.0772555375472717
YKL053C-A	0	0	0.0772138228941685
YLL035W	0	0	0.0771721532649757
YOL141W	0	1	0.0771721532649757
YJL024C	0	0	0.0771305285868393
YDR362C	0	0	0.077088948787062
YOR197W	0	0	0.0770474137931035
YOR084W	0	0	0.0770059235325794
YNL248C	0	0	0.0769644779332616
YAL010C	0	0	0.0769230769230769
YGR040W	0	0	0.0768817204301075
YBR025C	0	0	0.07684040838259
YHR064C	0	0	0.0767991407089152
YLR421C	0	0	0.0767579173376275
YPL263C	0	1	0.0767579173376275
YER165W	0	0	0.0767167381974249
YIR033W	0	0	0.0766756032171582
YIL161W	0	1	0.0766756032171582
YOR153W	0	0	0.0766345123258307
YGL035C	0	0	0.0765934654525978
YLR035C	0	0	0.0765524625267666
YGR030C	0	0	0.0765115034777956
YCR082W	0	0	0.0764705882352941
YJL146W	0	0	0.0764331210191083
YIL005W	0	0	0.0764331210191083
YPL202C	0	0	0.0764331210191083
YPR069C	0	0	0.0764331210191083
YCR019W	0	0	0.0764331210191083
YKR007W	0	0	0.0764331210191083
YOR315W	0	0	0.0764331210191083
YGR105W	0	0	0.0764331210191083
YPL100W	0	0	0.0764331210191083
YLR011W	0	0	0.0764331210191083
YER019W	0	0	0.0764331210191083
[truncated: 3,790 more rows]
