# Supplementary material for: Computationally Driven, Quantitative Experiments Discover Genes Required for Mitochondrial Biogenesis
Source: PLoS Genet. 2009 Mar 20;5(3):e1000407. doi: 10.1371/journal.pgen.1000407 (PMC2648979; doi:10.1371/journal.pgen.1000407)
Supplement: Dataset S2 — Top 100 novel ensemble predictions for additional yeast biological processes. A zip file containing 387 tab-delimited text files of the ensemble predictions for the indicated Gene Ontology Biological Process Term. (21.70 MB GZ) [file pgen.1000407.s013.gz › GO_0006342.txt]

ORF	AnnotatedToTerm?	Uncharacterized_04152007?	Precision
YML109W	1	0	1.0
YML065W	1	0	1.0
YCL061C	1	0	1.0
YHR119W	1	0	1.0
YDR227W	1	0	1.0
YLR015W	1	0	1.0
YPR018W	1	0	1.0
YJL115W	1	0	1.0
YOL090W	1	0	1.0
YBR245C	0	0	0.909090909090909
YLL022C	1	0	0.909090909090909
YMR190C	0	0	0.833333333333333
YJL168C	0	0	0.8
YOL017W	1	0	0.8
YBR275C	1	0	0.8
YJL074C	0	0	0.777777777777778
YBR060C	1	0	0.777777777777778
YDL074C	1	0	0.777777777777778
YOR123C	0	0	0.761904761904762
YBL052C	1	0	0.761904761904762
YNL216W	1	0	0.761904761904762
YLR032W	0	0	0.739130434782609
YDL042C	1	0	0.739130434782609
YOR144C	0	0	0.708333333333333
YLR103C	0	0	0.705882352941177
YMR078C	0	0	0.705882352941177
YOL006C	1	0	0.705882352941177
YOR033C	0	0	0.705882352941177
YKR101W	1	0	0.705882352941177
YNL261W	1	0	0.705882352941177
YNL330C	1	0	0.705882352941177
YDR121W	1	0	0.705882352941177
YDR469W	1	0	0.705882352941177
YLL004W	1	0	0.705882352941177
YMR179W	0	0	0.702702702702703
YLR442C	1	0	0.702702702702703
YOR304W	1	0	0.702702702702703
YKL113C	0	0	0.684210526315789
YDR176W	0	0	0.666666666666667
YDR097C	0	0	0.65
YDR485C	0	0	0.642857142857143
YMR127C	1	0	0.642857142857143
YNL233W	0	0	0.636363636363636
YDR310C	1	0	0.636363636363636
YGL244W	0	0	0.630434782608696
YOL068C	1	0	0.630434782608696
YLR055C	0	0	0.617021276595745
YNL309W	0	0	0.604166666666667
YBR081C	0	0	0.591836734693878
YPL255W	0	0	0.588235294117647
YNL206C	1	0	0.588235294117647
YOR038C	0	0	0.576923076923077
YML032C	0	0	0.566037735849057
YBR009C	0	0	0.555555555555556
YPL209C	0	0	0.545454545454545
YPR031W	0	0	0.540983606557377
YJR043C	0	0	0.540983606557377
YLR335W	1	0	0.540983606557377
YMR075W	0	0	0.540983606557377
YIL150C	1	0	0.540983606557377
YNL262W	1	0	0.540983606557377
YBR010W	0	0	0.532258064516129
YOR308C	0	0	0.523809523809524
YDR217C	0	0	0.515625
YKL101W	0	0	0.507692307692308
YAR008W	0	0	0.5
YGR072W	0	0	0.5
YKR029C	0	0	0.5
YOL012C	1	0	0.5
YDR181C	1	0	0.5
YDR392W	0	0	0.492957746478873
YJL187C	0	0	0.486111111111111
YIR010W	0	0	0.479452054794521
YGR252W	0	0	0.472972972972973
YBL035C	0	0	0.466666666666667
YBR215W	0	0	0.4625
YBR095C	0	0	0.4625
YML062C	0	0	0.4625
YPL138C	1	0	0.4625
YPL001W	1	0	0.4625
YJL092W	0	0	0.45679012345679
YLL002W	0	0	0.451219512195122
YDR312W	0	0	0.448275862068966
YBL008W	0	0	0.448275862068966
YDR159W	0	0	0.448275862068966
YPR162C	1	0	0.448275862068966
YOL004W	1	0	0.448275862068966
YGL163C	0	0	0.443298969072165
YML061C	0	0	0.443298969072165
YPR120C	0	0	0.443298969072165
YPR135W	0	0	0.443298969072165
YKL112W	1	0	0.443298969072165
YLR272C	1	0	0.443298969072165
YPR175W	0	0	0.443298969072165
YDR440W	1	0	0.443298969072165
YML060W	0	0	0.443298969072165
YHR118C	1	0	0.443298969072165
YNL250W	0	0	0.438775510204082
YLR085C	0	0	0.434343434343434
YPL124W	0	0	0.431372549019608
YNL088W	0	0	0.431372549019608
YAR003W	1	0	0.431372549019608
YPL208W	0	0	0.427184466019417
YJL194W	0	0	0.423076923076923
YLR277C	0	0	0.419047619047619
YOR217W	0	0	0.416666666666667
YPL256C	0	0	0.416666666666667
YBR088C	1	0	0.416666666666667
YJL176C	0	0	0.414414414414414
YAR007C	0	0	0.414414414414414
YDR110W	1	0	0.414414414414414
YBR271W	0	0	0.410714285714286
YBR073W	0	0	0.407079646017699
YJR140C	0	0	0.403508771929825
YBR258C	0	0	0.4
YLR418C	0	0	0.396551724137931
YBL023C	0	0	0.394957983193277
YER164W	0	0	0.394957983193277
YMR263W	1	0	0.394957983193277
YDR356W	0	0	0.391666666666667
YAL011W	0	0	0.390625
YMR224C	0	0	0.390625
YBR123C	0	0	0.390625
YLR045C	0	0	0.390625
YBR175W	1	0	0.390625
YOR026W	0	0	0.390625
YML102W	1	0	0.390625
YBR103W	1	0	0.390625
YOL145C	0	0	0.387596899224806
YDL164C	0	0	0.384615384615385
YDR207C	0	0	0.381679389312977
YIL026C	0	0	0.378787878787879
YML027W	0	0	0.37593984962406
YIL140W	0	0	0.373134328358209
YNR023W	0	0	0.372262773722628
YKL139W	0	0	0.372262773722628
YOR025W	1	0	0.372262773722628
YLR182W	0	0	0.369565217391304
YPR141C	0	0	0.366906474820144
YDL102W	0	0	0.364285714285714
YNL030W	0	0	0.361702127659574
YGL194C	0	0	0.359154929577465
YPL163C	0	0	0.356643356643357
YCR033W	0	0	0.354166666666667
YCR065W	0	0	0.351724137931034
YGL086W	0	0	0.349315068493151
YDR334W	0	0	0.346938775510204
YDR448W	0	0	0.344594594594595
YJL090C	0	0	0.342281879194631
YAL019W	0	0	0.34
YDR295C	0	0	0.337748344370861
YNL102W	0	0	0.335526315789474
YLR399C	0	0	0.333333333333333
YOL007C	0	1	0.333333333333333
YKL049C	0	0	0.331168831168831
YMR076C	0	0	0.329032258064516
YGR152C	0	0	0.326923076923077
YBR198C	0	0	0.32484076433121
YOR368W	0	0	0.322784810126582
YNL273W	0	0	0.320754716981132
YER070W	0	0	0.319018404907975
YEL061C	0	0	0.319018404907975
YDR464W	0	0	0.319018404907975
YBR278W	1	0	0.319018404907975
YMR199W	0	0	0.317073170731707
YNL082W	0	0	0.315151515151515
YHR090C	0	0	0.313253012048193
YIL112W	0	0	0.311377245508982
YPL153C	0	0	0.30952380952381
YGR014W	0	0	0.307692307692308
YBR136W	0	0	0.305882352941176
YPL139C	0	0	0.304093567251462
YNL308C	0	0	0.302325581395349
YBL063W	0	0	0.300578034682081
YIL104C	0	0	0.298850574712644
YML069W	0	0	0.297142857142857
YOR195W	0	0	0.295454545454545
YJR003C	0	0	0.293785310734463
YDR138W	0	0	0.292134831460674
YNL304W	0	0	0.290502793296089
YFL008W	0	0	0.288888888888889
YMR144W	0	1	0.288888888888889
YLR033W	0	0	0.287292817679558
YAL013W	0	0	0.285714285714286
YBR231C	0	0	0.284153005464481
YML041C	0	0	0.282608695652174
YER016W	0	0	0.281081081081081
YMR240C	0	0	0.279569892473118
YDR507C	0	0	0.27807486631016
YPL016W	0	0	0.276595744680851
YMR048W	0	0	0.275132275132275
YAL024C	0	0	0.273684210526316
YER173W	0	0	0.27363184079602
YDR161W	0	0	0.27363184079602
YAR002W	0	0	0.27363184079602
YBR195C	1	0	0.27363184079602
YBR055C	0	0	0.27363184079602
YML104C	0	0	0.27363184079602
YKR008W	0	0	0.27363184079602
YGL133W	1	0	0.27363184079602
YDL058W	0	0	0.27363184079602
YLR357W	0	0	0.27363184079602
YIL084C	1	0	0.27363184079602
YNL298W	0	0	0.272277227722772
YFR013W	0	0	0.270935960591133
YIL126W	0	0	0.270531400966184
YLR384C	0	0	0.270531400966184
YFR028C	0	0	0.270531400966184
YOR213C	1	0	0.270531400966184
YDR499W	0	0	0.269230769230769
YBL046W	0	0	0.267942583732057
YNL059C	0	0	0.266666666666667
YOR073W	0	0	0.265402843601896
YCL016C	0	0	0.264150943396226
YPL181W	0	0	0.262910798122066
YDR473C	0	0	0.261682242990654
YER171W	0	0	0.26046511627907
YBL009W	0	0	0.259259259259259
YMR277W	0	0	0.258064516129032
YLR313C	0	0	0.256880733944954
YBL088C	0	0	0.255707762557078
YDR359C	0	0	0.255605381165919
YJL125C	0	0	0.255605381165919
YDR146C	0	0	0.255605381165919
YEL056W	1	0	0.255605381165919
YPL055C	0	0	0.255411255411255
YDR501W	0	0	0.255411255411255
YOR074C	0	0	0.255411255411255
YOL066C	0	0	0.255411255411255
YKL018W	0	0	0.255411255411255
YJL065C	1	0	0.255411255411255
YOR244W	0	0	0.255411255411255
YJL076W	1	0	0.255411255411255
YGL058W	0	0	0.254310344827586
YDR113C	0	0	0.253218884120172
YOR216C	0	0	0.252136752136752
YKR010C	0	0	0.251063829787234
YGR188C	0	0	0.25
YBR152W	0	0	0.248945147679325
YDL101C	0	0	0.247899159663866
YLR234W	0	0	0.246861924686192
YHR036W	0	0	0.245901639344262
YNL126W	0	0	0.245901639344262
YDL003W	0	0	0.245901639344262
YNL031C	0	0	0.245901639344262
YNL107W	1	0	0.245901639344262
YDR052C	0	0	0.244897959183673
YNL021W	0	0	0.24390243902439
YIL127C	0	0	0.242914979757085
YML094W	0	0	0.241935483870968
YBL002W	0	0	0.240963855421687
YKR079C	0	0	0.24
YJR060W	0	0	0.239043824701195
YCL024W	0	0	0.238095238095238
YNL136W	0	0	0.237154150197628
YBR087W	0	0	0.236220472440945
YPL022W	0	0	0.235294117647059
YLL021W	0	0	0.234375
YHR149C	0	1	0.234375
YNL166C	0	0	0.233463035019455
YOR290C	0	0	0.232558139534884
YIL035C	0	0	0.231660231660232
YIL123W	0	0	0.230769230769231
YCR016W	0	0	0.229885057471264
YBL079W	0	0	0.229007633587786
YPL086C	0	0	0.228136882129278
YDL002C	0	0	0.227272727272727
YPL122C	0	0	0.226415094339623
YDR311W	0	0	0.225563909774436
YBL024W	0	0	0.224719101123595
YNL097C	0	0	0.223880597014925
YGR162W	0	0	0.223048327137546
YDL157C	0	1	0.223048327137546
YHR153C	0	0	0.222627737226277
YBR279W	0	0	0.222627737226277
YPL157W	0	0	0.222627737226277
YFR037C	0	0	0.222627737226277
YDL076C	1	0	0.222627737226277
YIL144W	0	0	0.221818181818182
YJL158C	0	0	0.221014492753623
YBL061C	0	0	0.220216606498195
YHR191C	0	0	0.219424460431655
YBR281C	0	0	0.218637992831541
YHR031C	0	0	0.217857142857143
YMR198W	0	0	0.217081850533808
YJL173C	0	0	0.216312056737589
YBR142W	0	0	0.215547703180212
YPL194W	0	0	0.214788732394366
YDR060W	0	0	0.214035087719298
YDL167C	0	0	0.213286713286713
YKL042W	0	0	0.212543554006969
YER161C	0	0	0.211805555555556
YOR091W	0	0	0.211072664359862
YPR070W	0	0	0.210344827586207
YBR257W	0	0	0.209621993127148
YGR200C	0	0	0.208904109589041
YLR210W	0	0	0.208191126279863
YER105C	0	0	0.207482993197279
YHR077C	0	0	0.207357859531773
YOR247W	0	0	0.207357859531773
YKL045W	0	0	0.207357859531773
YPL101W	0	0	0.207357859531773
YMR219W	1	0	0.207357859531773
YJR006W	0	0	0.206666666666667
YGL043W	0	0	0.205980066445183
YLR321C	0	0	0.205298013245033
YOL093W	0	0	0.204620462046205
YNR011C	0	0	0.203947368421053
YDR243C	0	0	0.20327868852459
YLR183C	0	0	0.202614379084967
YDR240C	0	0	0.201954397394137
YNL188W	0	0	0.201298701298701
YJR068W	0	0	0.200647249190939
YMR125W	0	0	0.2
YMR128W	0	0	0.19935691318328
YNL215W	0	1	0.19935691318328
YGL174W	0	0	0.198717948717949
YDR303C	0	0	0.198083067092652
YBL054W	0	0	0.197452229299363
YLR052W	0	0	0.196825396825397
YFL001W	0	0	0.19620253164557
YPR179C	0	0	0.195583596214511
YLR039C	0	0	0.19496855345912
YDR120C	0	0	0.19435736677116
YBR272C	0	0	0.193939393939394
YGL243W	0	0	0.193939393939394
YNL132W	0	0	0.193939393939394
YMR312W	0	0	0.193939393939394
YDL155W	0	0	0.193939393939394
YMR284W	1	0	0.193939393939394
YDR190C	0	0	0.193939393939394
YOL051W	0	0	0.193939393939394
YMR288W	0	0	0.193939393939394
YGR140W	0	0	0.193939393939394
YLR223C	1	0	0.193939393939394
YGR276C	0	0	0.193353474320242
YBR228W	0	0	0.192771084337349
YBR155W	0	0	0.192192192192192
YBR202W	0	0	0.191616766467066
YPR034W	0	0	0.191044776119403
YPR023C	0	0	0.19047619047619
YBR237W	0	0	0.189910979228487
YJL010C	0	0	0.189349112426035
YLR318W	0	0	0.188790560471976
YHR158C	0	0	0.188235294117647
YDR049W	0	1	0.188235294117647
YOL130W	0	0	0.187683284457478
YBR057C	0	0	0.187134502923977
YPL228W	0	0	0.186588921282799
YIL115C	0	0	0.186046511627907
YJR031C	0	0	0.185507246376812
YKL205W	0	0	0.184971098265896
YBR289W	0	0	0.184438040345821
YDL017W	0	0	0.183908045977011
YLR233C	0	0	0.18361581920904
YPL008W	0	0	0.18361581920904
YBL082C	0	0	0.18361581920904
YGR116W	0	0	0.18361581920904
YLR095C	0	0	0.18361581920904
YMR273C	1	0	0.18361581920904
YPL020C	0	0	0.183098591549296
YLR424W	0	0	0.182584269662921
YLR309C	0	0	0.182072829131653
YDR088C	0	0	0.181564245810056
YBR276C	0	0	0.181058495821727
YPL128C	0	0	0.180821917808219
YLR373C	0	0	0.180821917808219
YPL254W	0	0	0.180821917808219
YPL217C	0	0	0.180821917808219
YGL127C	0	0	0.180821917808219
YDR363W	1	0	0.180821917808219
YBL014C	0	0	0.180327868852459
YML093W	0	0	0.17983651226158
YOR191W	0	0	0.179347826086957
YJL033W	0	0	0.178861788617886
YEL018W	0	0	0.178378378378378
YGL207W	0	0	0.177897574123989
YMR044W	0	0	0.17741935483871
YNR051C	0	0	0.176943699731903
YKR024C	0	0	0.176470588235294
YKR095W	0	0	0.176
YLR401C	0	0	0.175531914893617
YOL123W	0	0	0.175066312997347
YBR070C	0	0	0.174603174603175
YMR305C	0	0	0.174142480211082
YDR279W	0	0	0.173684210526316
YDL220C	0	0	0.173228346456693
YGR109C	0	0	0.172774869109948
YOR098C	0	0	0.172323759791123
YNL062C	0	0	0.171875
YOR061W	0	0	0.171428571428571
YGR189C	0	0	0.170984455958549
YBR172C	0	0	0.170542635658915
YOR114W	0	1	0.170542635658915
YPL129W	0	0	0.170103092783505
YOL115W	0	0	0.169665809768638
YBR133C	0	0	0.169230769230769
YCR086W	0	0	0.168797953964194
YPL267W	0	0	0.168367346938776
YKL068W	0	0	0.16793893129771
YDR369C	0	0	0.16751269035533
YDR155C	0	0	0.167088607594937
YBL060W	0	1	0.167088607594937
YBR030W	0	0	0.167082294264339
YNL312W	0	0	0.167082294264339
YMR091C	0	0	0.167082294264339
YKL108W	0	0	0.167082294264339
YKL089W	0	0	0.167082294264339
YDR191W	1	0	0.167082294264339
YMR285C	0	0	0.166666666666667
YBL105C	0	0	0.166253101736973
YJR042W	0	0	0.165841584158416
YBR274W	0	0	0.165432098765432
YDR004W	0	0	0.165024630541872
YER032W	0	0	0.164619164619165
YNL022C	0	0	0.16421568627451
YDL153C	0	0	0.163814180929095
YHR041C	0	0	0.163414634146341
YBR119W	0	0	0.16301703163017
YNL189W	0	0	0.162621359223301
YLR386W	0	0	0.162227602905569
YER111C	0	0	0.161835748792271
YLR455W	0	0	0.16144578313253
YGR119C	0	0	0.161057692307692
YNL225C	0	0	0.160671462829736
YKR082W	0	0	0.160287081339713
YNL227C	0	0	0.159904534606205
YNL163C	0	0	0.15952380952381
YFR031C	0	0	0.159144893111639
YGR078C	0	0	0.158767772511848
YPL146C	0	0	0.15839243498818
YPL169C	0	0	0.158018867924528
YIL149C	0	0	0.157647058823529
YBR058C	0	0	0.157276995305164
YNL207W	0	0	0.156908665105386
YBR188C	0	0	0.156542056074766
YMR014W	0	0	0.156177156177156
YGR270W	0	0	0.155813953488372
YHL020C	0	0	0.155452436194896
YJL030W	0	0	0.155251141552511
YOR249C	0	0	0.155251141552511
YPR104C	0	0	0.155251141552511
YBL084C	0	0	0.155251141552511
YBR131W	0	0	0.155251141552511
YDR143C	0	0	0.155251141552511
YLR288C	1	0	0.155251141552511
YGL241W	0	0	0.154897494305239
YDR165W	0	0	0.154545454545455
YMR061W	0	0	0.154195011337868
YPR119W	0	0	0.153846153846154
YDL018C	0	0	0.153498871331828
YDR184C	0	0	0.153153153153153
YJL098W	0	0	0.152808988764045
YBR112C	0	0	0.152466367713004
YML103C	0	0	0.152125279642058
YLR383W	0	0	0.151785714285714
YHR023W	0	0	0.151447661469933
YOR001W	0	0	0.151111111111111
YJL140W	0	0	0.150776053215078
YGL201C	0	0	0.150442477876106
YMR047C	0	0	0.150110375275938
YIL096C	0	0	0.149779735682819
YMR223W	0	0	0.149450549450549
YJL081C	0	0	0.149122807017544
YPL241C	0	0	0.148796498905908
YBL019W	0	0	0.148471615720524
YML080W	0	0	0.148148148148148
YBL051C	0	0	0.147826086956522
YBL004W	0	0	0.147505422993492
YDR416W	0	0	0.147435897435897
YEL003W	0	0	0.147435897435897
YGR251W	0	0	0.147435897435897
YDR325W	0	0	0.147435897435897
YBR007C	0	1	0.147435897435897
YNL068C	0	0	0.147435897435897
YEL022W	0	0	0.147435897435897
YLR274W	1	0	0.147435897435897
YBR094W	0	1	0.147435897435897
YDR510W	0	0	0.147121535181237
YDR363W-A	0	0	0.146808510638298
YJL041W	0	0	0.146496815286624
YAL034W-A	0	0	0.146186440677966
YBR252W	0	0	0.145877378435518
YBR084W	0	0	0.145569620253165
YKL114C	0	0	0.145263157894737
YDL201W	0	0	0.144957983193277
YDR021W	0	0	0.144654088050314
YJL203W	0	0	0.144351464435146
YOL072W	0	0	0.144050104384134
YER095W	0	0	0.14375
YHR167W	0	0	0.143451143451143
YJR135C	0	0	0.143153526970954
YPR057W	0	0	0.142857142857143
YNL299W	0	0	0.142561983471074
YBR129C	0	0	0.142268041237113
YDR153C	0	0	0.141975308641975
YBR036C	0	0	0.141683778234086
YEL032W	0	0	0.141393442622951
YER151C	0	0	0.141104294478528
YOR233W	0	0	0.140816326530612
YNR012W	0	0	0.140562248995984
YDR468C	0	0	0.140562248995984
YMR168C	0	0	0.140562248995984
YJR141W	0	0	0.140562248995984
YBR288C	0	0	0.140562248995984
YGL070C	0	0	0.140562248995984
YHR040W	0	0	0.140562248995984
YNL186W	1	0	0.140562248995984
YML071C	0	0	0.140280561122244
YBL003C	0	0	0.14
YBR211C	0	0	0.139720558882236
YLR440C	0	0	0.139442231075697
YBL068W	0	0	0.139165009940358
YBR102C	0	0	0.138888888888889
YBL032W	0	0	0.138613861386139
YML010W	0	0	0.138339920948617
YPR019W	0	0	0.138132295719844
YLR405W	0	0	0.138132295719844
YDR068W	0	1	0.138132295719844
YMR153W	0	0	0.138132295719844
YCL031C	0	0	0.138132295719844
YBR242W	0	1	0.138132295719844
YDL063C	0	0	0.138132295719844
YKR060W	0	0	0.138132295719844
YKL078W	0	0	0.138132295719844
YOR279C	1	0	0.138132295719844
YDR195W	0	0	0.137864077669903
YPL243W	0	0	0.137596899224806
YNR054C	0	0	0.137330754352031
YBR217W	0	0	0.137065637065637
YGR104C	0	0	0.136801541425819
YBR236C	0	0	0.136538461538462
YJL061W	0	0	0.136276391554703
YOR017W	0	0	0.136015325670498
YER127W	0	0	0.135755258126195
YHR200W	0	0	0.135496183206107
YBR264C	0	0	0.135238095238095
YDR309C	0	0	0.134980988593156
YOR269W	0	0	0.134724857685009
YJR070C	0	0	0.134469696969697
YGR056W	0	0	0.13421550094518
YLR226W	0	0	0.133962264150943
YOL094C	0	0	0.133709981167608
YDR014W	0	0	0.133458646616541
YBL025W	0	0	0.133208255159475
YCL029C	0	0	0.132958801498127
YPL235W	0	0	0.132710280373832
YKR090W	0	0	0.132462686567164
YMR001C	0	0	0.132216014897579
YBR166C	0	0	0.131970260223048
YOR046C	0	0	0.131725417439703
YBR063C	0	1	0.131725417439703
YBL028C	0	0	0.131481481481481
YOR151C	0	0	0.131238447319778
YMR294W	0	0	0.1309963099631
YPL116W	0	0	0.130755064456722
YOR243C	0	0	0.130514705882353
YPL193W	0	0	0.130434782608696
YBR192W	0	0	0.130434782608696
YJL013C	0	0	0.130434782608696
YGR081C	0	0	0.130434782608696
YGR090W	0	0	0.130434782608696
YBR038W	0	0	0.130434782608696
YML124C	0	0	0.130434782608696
YDR439W	1	0	0.130434782608696
YBR260C	0	0	0.130198915009042
YBL011W	0	0	0.129963898916967
YBR233W	0	1	0.129963898916967
YPR046W	0	0	0.12972972972973
YLR347C	0	0	0.129496402877698
YJL129C	0	0	0.129263913824057
YMR117C	0	0	0.129032258064516
YBR042C	0	0	0.128801431127013
YBR168W	0	0	0.128571428571429
YDR076W	0	0	0.128342245989305
YLR200W	0	0	0.128113879003559
YGR221C	0	0	0.127886323268206
YLL008W	0	0	0.127659574468085
YNL267W	0	0	0.127433628318584
YBL026W	0	0	0.127208480565371
YBR165W	0	0	0.126984126984127
YOR349W	0	0	0.126760563380282
YBL047C	0	0	0.126537785588752
YBL006C	0	0	0.126315789473684
YPL082C	0	0	0.126094570928196
YPL210C	0	0	0.125874125874126
YCR052W	0	0	0.12565445026178
YJR052W	0	0	0.125435540069686
YPL174C	0	0	0.125217391304348
YFR002W	0	0	0.125
YLR114C	0	0	0.124783362218371
YER092W	0	1	0.124783362218371
YFR010W	0	0	0.124567474048443
YBR059C	0	0	0.124352331606218
YBL055C	0	0	0.124137931034483
YNL236W	0	0	0.123924268502582
YKL172W	0	0	0.123711340206186
YBL034C	0	0	0.123499142367067
YBL037W	0	0	0.123287671232877
YBR156C	0	0	0.123076923076923
YBL036C	0	0	0.122866894197952
YJR032W	0	0	0.122657580919932
YBL010C	0	1	0.122657580919932
YHR164C	0	0	0.122448979591837
YBR255W	0	1	0.122448979591837
YDR225W	0	0	0.122241086587436
YGL092W	0	0	0.122033898305085
YOR076C	0	0	0.121827411167513
YLL011W	0	0	0.121621621621622
YKR022C	0	0	0.12141652613828
YNL091W	0	0	0.121212121212121
YDR407C	0	0	0.121008403361345
YDL040C	0	0	0.120805369127517
YBL091C	0	0	0.120603015075377
YBR121C	0	0	0.120401337792642
YFL023W	0	0	0.120200333889816
YBR167C	0	0	0.12
YBR290W	0	0	0.119800332778702
YNL164C	0	0	0.119601328903654
YFR036W	0	0	0.119402985074627
YBL106C	0	0	0.119205298013245
YHR065C	0	0	0.11900826446281
YOR075W	0	0	0.118811881188119
YNL218W	0	0	0.118616144975288
YBR141C	0	1	0.118616144975288
YKR063C	0	0	0.118421052631579
YDR412W	0	0	0.118226600985222
YNL016W	0	0	0.118032786885246
YMR227C	0	0	0.117839607201309
YML097C	0	0	0.117647058823529
YDL028C	0	0	0.117455138662316
YGR099W	0	0	0.117263843648208
YML058W	0	0	0.117073170731707
YBR020W	0	0	0.116883116883117
YOR112W	0	0	0.116693679092382
YHR154W	0	0	0.116613418530351
YOR106W	0	0	0.116613418530351
YDL043C	0	0	0.116613418530351
YOL144W	0	0	0.116613418530351
YBR002C	0	0	0.116613418530351
YML074C	0	0	0.116613418530351
YOR043W	0	0	0.116613418530351
YDL225W	0	0	0.116613418530351
YBR270C	0	1	0.116613418530351
YIL131C	1	0	0.116613418530351
YKL160W	0	0	0.116427432216906
YKR072C	0	0	0.116242038216561
YCR035C	0	0	0.116057233704293
YBR161W	0	0	0.115873015873016
YIL002C	0	0	0.115689381933439
YLR268W	0	0	0.115506329113924
YNR010W	0	0	0.115323854660348
YGR179C	0	0	0.115141955835962
YNL153C	0	0	0.11496062992126
YLR262C	0	0	0.114779874213836
YNR038W	0	0	0.114599686028257
YKR077W	0	1	0.114599686028257
YLR115W	0	0	0.114420062695925
YKL021C	0	0	0.114241001564945
YPR105C	0	0	0.1140625
YDL005C	0	0	0.113884555382215
YBR227C	0	1	0.113884555382215
YCR066W	0	0	0.113707165109034
YKL082C	0	0	0.11353032659409
YOR188W	0	0	0.113354037267081
YNL247W	0	0	0.113178294573643
YFL002C	0	0	0.113003095975232
YOR078W	0	0	0.112828438948995
YMR239C	0	0	0.112654320987654
YOL019W	0	1	0.112654320987654
YJL201W	0	0	0.112480739599384
YGL044C	0	0	0.112307692307692
YKL014C	0	0	0.112135176651306
YOL080C	0	0	0.111963190184049
YGR274C	0	0	0.111791730474732
YBR216C	0	0	0.111620795107034
YNL124W	0	0	0.111450381679389
YPL253C	0	0	0.111280487804878
YDR488C	0	0	0.111111111111111
YDR211W	0	0	0.110942249240122
YNL292W	0	0	0.110773899848255
YBR259W	0	1	0.110773899848255
YPL049C	0	0	0.110606060606061
YBL074C	0	0	0.110438729198185
YDL031W	0	0	0.110271903323263
YJL110C	0	0	0.110105580693816
YKL032C	0	0	0.109939759036145
YJR053W	0	0	0.109774436090226
YKL075C	0	0	0.10960960960961
YBR041W	0	0	0.109445277361319
YDL001W	0	1	0.109445277361319
YHR088W	0	0	0.109281437125749
YOR119C	0	0	0.109118086696562
YMR213W	0	0	0.108955223880597
YJR089W	0	0	0.108792846497765
YPL161C	0	0	0.108630952380952
YHR066W	0	0	0.108469539375929
YNR015W	0	0	0.108308605341246
YHR178W	0	0	0.108148148148148
YFL024C	0	0	0.107988165680473
YOR242C	0	0	0.107828655834564
YGR071C	0	1	0.107828655834564
YJR092W	0	0	0.107669616519174
YCR072C	0	0	0.107511045655376
YLR181C	0	0	0.107352941176471
YLR276C	0	0	0.1071953010279
YBR261C	0	1	0.1071953010279
YBR234C	0	0	0.107038123167155
YLR222C	0	0	0.10688140556369
YNL199C	0	0	0.10672514619883
YOR353C	0	0	0.106569343065693
YKL173W	0	0	0.106413994169096
YBR170C	0	0	0.106259097525473
YMR129W	0	0	0.106104651162791
YDR318W	0	0	0.105950653120464
YNR009W	0	0	0.105797101449275
YPL043W	0	0	0.105643994211288
YGR145W	0	0	0.105491329479769
YLR314C	0	0	0.105339105339105
YIL038C	0	0	0.105187319884726
YGR245C	0	0	0.105035971223022
YBR229C	0	0	0.104885057471264
YOR302W	0	0	0.104734576757532
YBL067C	0	1	0.104734576757532
YBR210W	0	0	0.104667609618105
YGL093W	0	0	0.104667609618105
YGR002C	0	0	0.104667609618105
YBL020W	0	0	0.104667609618105
YER112W	0	0	0.104667609618105
YBR098W	0	0	0.104667609618105
YPL126W	0	0	0.104667609618105
YML064C	0	0	0.104667609618105
YDR289C	0	0	0.104667609618105
YGR063C	1	0	0.104667609618105
YGL016W	0	0	0.104519774011299
YPL045W	0	0	0.104372355430183
YHR172W	0	0	0.104225352112676
YBL031W	0	1	0.104225352112676
YJR035W	0	0	0.10407876230661
YGL171W	0	0	0.103932584269663
YMR077C	0	0	0.103786816269285
YDL059C	0	0	0.103641456582633
YDR449C	0	0	0.103496503496503
YFL049W	0	0	0.103351955307263
YNL258C	0	0	0.103207810320781
YLR263W	0	0	0.103064066852368
YMR309C	0	0	0.102920723226704
YJL047C	0	0	0.102777777777778
YLL034C	0	0	0.102635228848821
YHR129C	0	0	0.102493074792244
YCL054W	0	0	0.102351313969571
YPR112C	0	0	0.102209944751381
YGL150C	0	0	0.102068965517241
YLR145W	0	0	0.101928374655647
YLR135W	0	0	0.101788170563961
YJL204C	0	0	0.101648351648352
YBL104C	0	1	0.101648351648352
YBR199W	0	0	0.101508916323731
YML082W	0	0	0.101369863013699
YNL290W	0	0	0.101231190150479
YJR076C	0	0	0.101092896174863
YBL058W	0	0	0.100954979536153
YML034W	0	0	0.100817438692098
YDL020C	0	0	0.100680272108844
YBR061C	0	0	0.10054347826087
YLR176C	0	0	0.100407055630936
YKR002W	0	0	0.100271002710027
YLR096W	0	0	0.100135317997294
YBR293W	0	0	0.1
YLR435W	0	0	0.0998650472334683
YAL047C	0	0	0.0997304582210243
YBR243C	0	0	0.0995962314939435
YBR159W	0	0	0.0994623655913978
YDR189W	0	0	0.0993288590604027
YKR013W	0	1	0.0993288590604027
YBR200W	0	0	0.0991957104557641
YDR083W	0	0	0.0990629183400268
YLR106C	0	0	0.0989304812834225
YHR085W	0	0	0.0987983978638184
YER122C	0	0	0.0986666666666667
YLR068W	0	0	0.0985352862849534
YNL041C	0	0	0.0984042553191489
YDL207W	0	0	0.098273572377158
YBR135W	0	0	0.0981432360742706
YMR307W	0	0	0.0980132450331126
YDR538W	0	0	0.0978835978835979
YNL201C	0	0	0.0977542932628798
YPR189W	0	0	0.0976253298153034
YDL112W	0	0	0.0974967061923584
YNL221C	0	0	0.0973684210526316
YPL024W	0	0	0.0972404730617608
YDR395W	0	0	0.0971128608923885
YJR002W	0	0	0.0969855832241153
YDR381W	0	0	0.0968586387434555
YER002W	0	0	0.0967320261437909
YGL097W	0	0	0.0966057441253264
YBR008C	0	0	0.0964797913950456
YBR273C	0	0	0.0963541666666667
YBL107C	0	1	0.0963541666666667
YDR478W	0	0	0.0962288686605982
YJL127C	0	0	0.0961038961038961
YBR219C	0	1	0.0961038961038961
YOL041C	0	0	0.0959792477302205
YGR186W	0	0	0.0958549222797927
YCL037C	0	0	0.0957309184993532
YBL080C	0	0	0.0956072351421189
YNL300W	0	1	0.0956072351421189
YBR197C	0	1	0.0956072351421189
YOR056C	0	0	0.0954838709677419
YIR004W	0	0	0.095360824742268
YPR056W	0	0	0.0952380952380952
YBL007C	0	0	0.0951156812339332
YBL022C	0	0	0.0949935815147625
YBR029C	0	0	0.0948717948717949
YJR132W	0	0	0.0947503201024328
YBR097W	0	0	0.0946291560102302
YBL093C	0	0	0.0945083014048531
YBL017C	0	0	0.0943877551020408
YDR108W	0	0	0.0942675159235669
YJL039C	0	0	0.094147582697201
YBR074W	0	1	0.094147582697201
YAL021C	0	0	0.0940279542566709
YHR069C	0	0	0.0939086294416244
YGL145W	0	0	0.0937896070975919
YPR051W	0	0	0.0936708860759494
YGR158C	0	0	0.0935524652338812
YDL116W	0	0	0.0934343434343434
YBR283C	0	0	0.0933165195460277
YDR465C	0	0	0.0931989924433249
YLR022C	0	0	0.0930817610062893
YKR078W	0	0	0.092964824120603
YBR244W	0	0	0.0928481806775408
YGL099W	0	0	0.0927318295739348
YDR170C	0	0	0.0926157697121402
YJR041C	0	0	0.0925
YBR179C	0	0	0.0923845193508115
YGR196C	0	1	0.0923845193508115
YBR160W	0	0	0.0922693266832918
YGL111W	0	0	0.0922509225092251
YMR038C	0	0	0.0922509225092251
YDR280W	0	0	0.0922509225092251
YOR241W	0	0	0.0922509225092251
YBR071W	0	1	0.0922509225092251
YDR145W	0	0	0.0922509225092251
YHR103W	0	0	0.0922509225092251
YIL128W	0	0	0.0922509225092251
YGR135W	0	0	0.0922509225092251
YKL092C	0	0	0.0922509225092251
YLR002C	0	0	0.0922509225092251
YMR247C	1	0	0.0922509225092251
YLR018C	0	0	0.0921375921375921
YBR187W	0	1	0.0921375921375921
YNL313C	0	0	0.0920245398773006
YNL001W	0	0	0.0919117647058824
YGL203C	0	0	0.0917992656058751
YMR299C	0	0	0.0916870415647922
YBR096W	0	1	0.0916870415647922
YGL112C	0	0	0.0915750915750916
YGL151W	0	0	0.0914634146341463
YLR433C	0	0	0.0913520097442144
YFL013C	0	0	0.0912408759124088
YML006C	0	0	0.0911300121506683
YBR162W-A	0	0	0.0910194174757282
YER114C	0	0	0.0909090909090909
YBR239C	0	1	0.0909090909090909
YBR225W	0	1	0.0909090909090909
YLL003W	0	0	0.0907990314769976
YOL021C	0	0	0.090689238210399
YMR283C	0	0	0.0905797101449275
YGR202C	0	0	0.0904704463208685
YDR087C	0	0	0.0903614457831325
YDR163W	0	0	0.0902527075812274
YPR169W	0	0	0.0901542111506524
YGL172W	0	0	0.0901542111506524
YGR195W	0	0	0.0901542111506524
YBR086C	0	0	0.0901542111506524
YGL238W	0	0	0.0901542111506524
YGR074W	0	0	0.0901542111506524
YBR017C	0	0	0.0901542111506524
YBR163W	0	1	0.0901542111506524
YBR235W	0	1	0.0901542111506524
YDR364C	0	0	0.0901542111506524
YBL056W	0	0	0.0901542111506524
YBL041W	0	0	0.0901542111506524
YER013W	0	0	0.0901542111506524
YLR449W	1	0	0.0901542111506524
YMR268C	0	0	0.0900473933649289
YDR365C	0	0	0.0899408284023669
YBR205W	0	0	0.0898345153664303
YOR165W	0	0	0.089728453364817
YDR147W	0	0	0.089622641509434
YGL029W	0	0	0.0895170789163722
YBR049C	0	0	0.0894117647058824
YDL148C	0	0	0.0893066980023502
YML031W	0	0	0.0892018779342723
YLR451W	0	0	0.0890973036342321
YBR011C	0	0	0.0889929742388759
YMR167W	0	0	0.0888888888888889
YBL001C	0	0	0.088785046728972
YBR033W	0	1	0.088785046728972
YCL011C	0	0	0.088681446907818
YFR005C	0	0	0.0885780885780886
YKL179C	0	0	0.0884749708963912
YBR024W	0	0	0.0884041331802526
YLL046C	0	0	0.0884041331802526
YER029C	0	0	0.0884041331802526
YDR285W	0	0	0.0884041331802526
YBR080C	0	0	0.0884041331802526
YBR016W	0	0	0.0884041331802526
YGR098C	0	0	0.0884041331802526
YGR003W	0	0	0.0884041331802526
YPL212C	0	0	0.0884041331802526
YOR274W	0	0	0.0884041331802526
YLR319C	0	0	0.0884041331802526
YMR080C	1	0	0.0884041331802526
YGL078C	0	0	0.088302752293578
YPR060C	0	0	0.0882016036655212
YPL151C	0	0	0.0881006864988558
YGL066W	0	0	0.088
YBR164C	0	0	0.0878995433789954
YOR206W	0	0	0.0877993158494869
YGL166W	0	0	0.0876993166287016
YDR390C	0	0	0.0875995449374289
YHR081W	0	0	0.0875
YNL182C	0	0	0.0874006810442679
YLR086W	0	0	0.0873015873015873
YML095C	0	0	0.087202718006795
YGL025C	0	0	0.08710407239819
YDL099W	0	0	0.0870056497175141
YGR246C	0	0	0.0869074492099323
YGL216W	0	0	0.0868094701240135
YBR127C	0	0	0.0867117117117117
YLR453C	0	0	0.0866141732283465
YOR160W	0	0	0.0865168539325843
YBR082C	0	0	0.0864197530864197
YBL089W	0	0	0.086322869955157
YBR143C	0	0	0.0862262038073908
YPL047W	0	0	0.0861297539149888
YMR039C	0	0	0.0860335195530726
YBR108W	0	1	0.0860335195530726
YEL016C	0	0	0.0859375
YBR265W	0	0	0.0858416945373467
YBR153W	0	0	0.0857461024498886
YML059C	0	0	0.085650723025584
YDR082W	0	0	0.0855555555555556
YMR036C	0	0	0.0854605993340733
YGR103W	0	0	0.0853658536585366
YBR254C	0	0	0.0852713178294574
YPL115C	0	0	0.0851769911504425
YNL232W	0	0	0.0850828729281768
YGL075C	0	0	0.0849889624724062
YML043C	0	0	0.0848952590959206
YFR048W	0	0	0.0848017621145375
YPR131C	0	0	0.0847084708470847
YPR137W	0	0	0.0846153846153846
YLR129W	0	0	0.0845225027442371
YJL069C	0	0	0.0844298245614035
YMR093W	0	0	0.0843373493975904
YBR022W	0	0	0.0842450765864333
YBR062C	0	1	0.0842450765864333
YHR169W	0	0	0.0841530054644809
YGR083C	0	0	0.084061135371179
YKR038C	0	0	0.083969465648855
YHR152W	0	0	0.0838779956427015
YJL019W	0	0	0.0837867247007617
YKL149C	0	0	0.083695652173913
YLR409C	0	0	0.0836047774158523
YIL063C	0	0	0.0835140997830803
YBR194W	0	1	0.0835140997830803
YDL088C	0	0	0.0834236186348862
YDR372C	0	0	0.0833333333333333
YLR385C	0	0	0.0832432432432432
YKL074C	0	0	0.0831533477321814
YLR051C	0	0	0.0830636461704423
YLR336C	0	0	0.0829741379310345
YCL063W	0	0	0.0828848223896663
YBR023C	0	0	0.0827956989247312
YMR269W	0	0	0.0827067669172932
YGR095C	0	0	0.082618025751073
YDL030W	0	0	0.082529474812433
YOR008C-A	0	0	0.082441113490364
YOR168W	0	0	0.0823529411764706
YLR079W	0	0	0.0822649572649573
YDR335W	0	0	0.0821771611526147
YOL102C	0	0	0.082089552238806
YIR002C	0	0	0.0820021299254526
YMR131C	0	0	0.0819148936170213
YDR299W	0	0	0.0818278427205101
YDR180W	0	0	0.0817409766454352
YHR070W	0	0	0.0816542948038176
YIR012W	0	0	0.0815677966101695
YJL050W	0	0	0.0814814814814815
YBR204C	0	1	0.0814814814814815
YGL130W	0	0	0.0813953488372093
YOR089C	0	0	0.0813093980992608
YNL118C	0	0	0.0812236286919831
YJL087C	0	0	0.0811380400421496
YER107C	0	0	0.0810526315789474
YGR272C	0	0	0.0809674027339642
YER168C	0	0	0.0808823529411765
YLR381W	0	0	0.080797481636936
YDR173C	0	0	0.0807127882599581
YKL186C	0	0	0.0806282722513089
YDR361C	0	0	0.0805439330543933
YPR173C	0	0	0.0804597701149425
YAL025C	0	0	0.0803757828810021
YDR075W	0	0	0.0802919708029197
YOL124C	0	0	0.0802083333333333
YJL197W	0	1	0.0802083333333333
YBR193C	0	0	0.0801248699271592
YDR324C	0	0	0.08004158004158
YBR077C	0	0	0.0799584631360332
YBR125C	0	1	0.0799584631360332
YPR017C	0	0	0.0798755186721992
YBL102W	0	0	0.0797927461139896
YER115C	0	0	0.0797101449275362
YKR037C	0	0	0.0796277145811789
YNL272C	0	0	0.0795454545454545
YJL148W	0	0	0.0794633642930857
YJL209W	0	0	0.0793814432989691
YLL036C	0	0	0.0792996910401648
YOL064C	0	0	0.0792181069958848
YPR052C	0	0	0.079136690647482
YDL065C	0	0	0.0790554414784394
YBR106W	0	0	0.078974358974359
YOR239W	0	0	0.0788934426229508
YBR140C	0	0	0.0788126919140225
YHR061C	0	0	0.0787321063394683
YMR310C	0	0	0.0786516853932584
YNL291C	0	0	0.0785714285714286
YKL057C	0	0	0.0784913353720693
YGL247W	0	0	0.0784114052953157
YOL125W	0	0	0.0783316378433367
YCR084C	0	0	0.0782520325203252
YMR177W	0	0	0.0781725888324873
YOR198C	0	0	0.0780933062880325
YLR020C	0	0	0.0780141843971631
YMR301C	0	0	0.0779352226720648
YIR008C	0	0	0.0778564206268959
YML114C	0	0	0.0777777777777778
YLR305C	0	0	0.0776992936427851
YDL056W	0	0	0.0776209677419355
YNL158W	0	0	0.0775427995971803
YGR264C	0	0	0.0774647887323944
YAR014C	0	0	0.0773869346733668
YDL103C	0	0	0.0773092369477912
YDR137W	0	0	0.0772316950852558
YGL019W	0	0	0.0771543086172345
YNL123W	0	0	0.0770770770770771
YKR036C	0	0	0.077
YAL035W	0	0	0.0769230769230769
YJL014W	0	0	0.0768463073852295
YLR215C	0	0	0.0767696909272183
YHR127W	0	1	0.0767696909272183
YLR221C	0	0	0.0766932270916335
YIL020C	0	0	0.0766169154228856
YJL006C	0	0	0.0765456329735034
YBR263W	0	0	0.0765456329735034
YHR166C	0	0	0.0765456329735034
YMR235C	0	0	0.0765456329735034
YBR176W	0	0	0.0765456329735034
YJR055W	0	0	0.0765456329735034
YER149C	0	0	0.0765456329735034
YOL034W	0	0	0.0765456329735034
YOR021C	0	0	0.0765456329735034
YPR102C	0	0	0.0765456329735034
YMR270C	0	0	0.0765456329735034
YFR001W	0	0	0.0765456329735034
YBL050W	0	0	0.0765456329735034
YMR106C	1	0	0.0765456329735034
YIL019W	0	0	0.0764705882352941
YKL022C	0	0	0.0763956904995103
YDR346C	0	0	0.076320939334638
YPR143W	0	0	0.0762463343108504
YKR028W	0	0	0.076171875
YBR151W	0	1	0.076171875
YJR050W	0	0	0.0760975609756098
YLR003C	0	0	0.0760233918128655
YKL125W	0	0	0.0759493670886076
YPR058W	0	0	0.075875486381323
YBR003W	0	0	0.075801749271137
YOR039W	0	0	0.0757281553398058
YOR156C	0	0	0.075654704170708
YLR457C	0	0	0.0755813953488372
YGL232W	0	0	0.0755082284607938
YKR086W	0	0	0.0754352030947776
YBR253W	0	0	0.0753623188405797
YDL140C	0	0	0.0752895752895753
YJR134C	0	1	0.0752895752895753
YNR029C	0	1	0.0752895752895753
YOL148C	0	0	0.0752169720347155
YHL039W	0	0	0.0751445086705202
YDL232W	0	0	0.0750721847930703
YBR015C	0	0	0.075
YOL103W	0	0	0.0749279538904899
YPL083C	0	0	0.0748560460652591
YDL036C	0	0	0.074784276126558
YKR083C	0	0	0.0747126436781609
YER172C	0	0	0.0746411483253589
YOR287C	0	0	0.0745697896749522
YDR386W	0	0	0.0744985673352436
YER116C	0	0	0.0744274809160305
YBR207W	0	0	0.0743565300285987
YMR032W	0	0	0.0742857142857143
YDL013W	0	0	0.0742150333016175
YNL039W	0	0	0.0741444866920152
YIR026C	0	0	0.0740740740740741
YGR113W	0	0	0.0740393626991565
YOR064C	0	0	0.0740393626991565
YER089C	0	0	0.0740393626991565
YGL065C	0	0	0.0740393626991565
YPL226W	0	0	0.0740393626991565
YGL175C	0	0	0.0740393626991565
YDL231C	0	0	0.0740393626991565
YHR013C	0	0	0.0740393626991565
YNL072W	0	0	0.0740393626991565
YGL113W	0	0	0.0740393626991565
YMR211W	0	0	0.0740393626991565
YHR196W	0	0	0.0740393626991565
YOR116C	0	0	0.0740393626991565
YDL197C	1	0	0.0740393626991565
YKL122C	0	0	0.0739700374531835
YER180C	0	0	0.0739008419083255
YAL036C	0	0	0.0738317757009346
YLR067C	0	0	0.0737628384687208
YNL175C	0	0	0.0736940298507463
YBR247C	0	0	0.0736253494874185
YDL051W	0	0	0.0735567970204842
YJR104C	0	0	0.0734883720930233
YJR082C	0	0	0.0734200743494424
YNL076W	0	0	0.0733519034354689
YML081W	0	1	0.0733519034354689
YNL256W	0	0	0.0732838589981447
YDR288W	0	0	0.0732159406858202
YGL173C	0	0	0.0731481481481481
YOR207C	0	0	0.0730804810360777
YDR292C	0	0	0.0730129390018484
YJR112W	0	0	0.0729455216989843
YHR197W	0	0	0.0728782287822878
YPL085W	0	0	0.0728110599078341
YBR107C	0	0	0.072744014732965
YPR118W	0	0	0.0726770929162834
YNL075W	0	0	0.0726102941176471
YGR091W	0	0	0.0725436179981635
YLR131C	0	0	0.0724770642201835
YER093C	0	0	0.0724106324472961
YCR092C	0	0	0.0723443223443224
YDL166C	0	0	0.0722781335773102
YPL195W	0	0	0.0722120658135283
YOL018C	0	0	0.0721461187214612
YNL167C	0	0	0.0720802919708029
YBR078W	0	0	0.0720145852324521
YDR026C	0	1	0.0720145852324521
YNL064C	0	0	0.0719489981785064
YBL027W	0	0	0.0718835304822566
YNL112W	0	0	0.0718181818181818
YNL004W	0	0	0.0717529518619437
YPL180W	0	0	0.0716878402903811
YDR300C	0	0	0.071622846781505
YOR141C	0	1	0.071622846781505
YNL008C	0	0	0.0715579710144928
YDR213W	0	0	0.0714932126696833
YOR094W	0	0	0.0714285714285714
YDR389W	0	0	0.0713640469738031
YIL061C	0	0	0.0712996389891697
YGL190C	0	0	0.0712353471596033
YGR187C	0	0	0.0711711711711712
YPR088C	0	0	0.0711071107110711
YDR326C	0	0	0.0710431654676259
YBR004C	0	0	0.0709793351302785
YGL210W	0	0	0.0709156193895871
YGR129W	0	0	0.0708520179372197
YDR224C	0	0	0.0707885304659498
YDL209C	0	0	0.0707251566696508
YIL008W	0	0	0.0706618962432916
YML115C	0	0	0.0705987488829312
YJR017C	0	0	0.0705357142857143
YDR150W	0	0	0.0704727921498662
YBR110W	0	0	0.0704099821746881
YMR234W	0	0	0.0703472840605521
YHL007C	0	0	0.0702846975088968
YLR397C	0	0	0.0702222222222222
YDR532C	0	0	0.0701598579040853
YKR092C	0	0	0.0700976042590949
YHR201C	0	0	0.0700354609929078
YIL079C	0	0	0.0699734278122232
YLR088W	0	0	0.0699115044247788
YOR143C	0	0	0.0698496905393457
YPL269W	0	0	0.0697879858657244
YDL047W	0	0	0.0697263901147396
YFL031W	0	0	0.0696649029982363
YLL010C	0	0	0.0696035242290749
YPL175W	0	0	0.0695422535211268
YDL240W	0	0	0.06948109058927
YOR159C	0	0	0.0694200351493849
YDR398W	0	0	0.0693590869183494
YDR495C	0	0	0.0692982456140351
YBR212W	0	0	0.0692375109553024
YDR527W	0	0	0.0691768826619965
YMR049C	0	0	0.0691163604549431
YLL035W	0	0	0.069055944055944
YIL110W	0	0	0.0689956331877729
YER082C	0	0	0.068935427574171
YHR099W	0	0	0.0688753269398431
YOL142W	0	0	0.068815331010453
YOR115C	0	0	0.0687554395126197
YOR312C	0	0	0.068695652173913
YGL023C	0	0	0.0686359687228497
YMR156C	0	0	0.0685763888888889
YBL095W	0	1	0.0685763888888889
YDR228C	0	0	0.0685169124024285
YPL007C	0	0	0.0684575389948007
YLR017W	0	0	0.0683982683982684
YOR361C	0	0	0.0683391003460208
YAL059W	0	0	0.0682800345721694
YLR430W	0	0	0.0682210708117444
YOL078W	0	0	0.0681622088006903
YOR307C	0	0	0.0681034482758621
YER060W-A	0	1	0.0681034482758621
YGL240W	0	0	0.0680447889750215
YDR027C	0	0	0.0679862306368331
YMR229C	0	0	0.0679277730008599
YMR159C	0	0	0.0678694158075601
YAL033W	0	0	0.0678111587982833
YLR082C	0	0	0.0677530017152659
YMR218C	0	0	0.0676949443016281
YPR144C	0	0	0.0676369863013699
YDR528W	0	0	0.067579127459367
YCL010C	0	0	0.0675213675213675
YPL075W	0	0	0.067463706233988
YDL175C	0	0	0.0674061433447099
YLR368W	0	0	0.0673486786018755
YDL117W	0	0	0.0672913117546848
YOR330C	0	0	0.0672340425531915
YHR133C	0	0	0.0671768707482993
YBL085W	0	0	0.0671197960917587
YOL045W	0	0	0.067062818336163
YLR212C	0	0	0.0670059372349449
YER068W	0	0	0.0669491525423729
YDR167W	0	0	0.0668924640135478
YGR280C	0	0	0.0668358714043993
YNL307C	0	0	0.0667793744716822
YPL211W	0	0	0.066722972972973
YJL207C	0	0	0.0666666666666667
YML107C	0	0	0.066610455311973
YJR097W	0	0	0.0665543386689132
YKL143W	0	0	0.0664983164983165
YPL112C	0	0	0.0664423885618167
YDR081C	0	0	0.0663865546218487
YML100W-A	0	1	0.0663865546218487
YDL150W	0	0	0.0663308144416457
YOR360C	0	0	0.0662751677852349
YBR154C	0	0	0.066219614417435
YDR118W	0	0	0.0661641541038526
YMR055C	0	0	0.0661087866108787
YDL111C	0	0	0.0660535117056856
YNL329C	0	0	0.0659983291562239
YMR021C	0	0	0.0659432387312187
YNL317W	0	0	0.0658882402001668
YKR081C	0	0	0.0658333333333333
YDL080C	0	0	0.0657785179017485
YMR216C	0	0	0.0657237936772047
YKL099C	0	0	0.0656691604322527
YBR171W	0	0	0.0656146179401993
YDR451C	0	0	0.0655601659751037
YPL012W	0	0	0.0655058043117745
YLR196W	0	0	0.0654515327257664
YIL095W	0	0	0.0653973509933775
YCL014W	0	0	0.065343258891646
YDL060W	0	0	0.0652892561983471
YBR221C	0	0	0.0652353426919901
YDL189W	0	0	0.0651815181518152
YBL076C	0	0	0.0651277823577906
YHR052W	0	0	0.0650741350906096
YJL029C	0	0	0.0650205761316872
YCR014C	0	0	0.0649671052631579
YHR170W	0	0	0.0649137222678718
YPL125W	0	0	0.0648604269293925
YEL055C	0	0	0.0648072190319934
YBR105C	0	0	0.0647540983606557
YGR004W	0	0	0.0647010647010647
YPR133C	0	0	0.0646481178396072
YNL121C	0	0	0.0645952575633688
YGR108W	0	0	0.0645424836601307
YAL043C	0	0	0.0644897959183673
YDR419W	0	0	0.0644371941272431
YBR173C	0	0	0.0643846780766096
YKL154W	0	0	0.0643322475570033
YDR208W	0	0	0.064279902359642
YER118C	0	0	0.0642276422764228
YGR047C	0	0	0.0641754670999188
YER007W	0	0	0.0641233766233766
YGR075C	0	0	0.0640713706407137
YLR403W	0	0	0.0640194489465154
YDL064W	0	0	0.0639676113360324
YLR107W	0	0	0.063915857605178
YPL160W	0	0	0.0638641875505255
YDL044C	0	0	0.0638126009693053
YDR458C	0	1	0.0638126009693053
YOR319W	0	0	0.0637610976594027
YDL098C	0	0	0.0637096774193548
YLR244C	0	0	0.0636583400483481
YPR151C	0	0	0.0636292223095051
YGR089W	0	0	0.0636292223095051
YGR238C	0	0	0.0636292223095051
YNL002C	0	0	0.0636292223095051
YNL047C	0	0	0.0636292223095051
YGR275W	0	0	0.0636292223095051
YOL054W	0	0	0.0636292223095051
YDR339C	0	0	0.0636292223095051
YOR148C	0	0	0.0636292223095051
YJR075W	0	0	0.0636292223095051
YLR026C	0	0	0.0636292223095051
YDR206W	0	0	0.0636292223095051
YML111W	0	0	0.0636292223095051
YKL048C	0	0	0.0636292223095051
YOR370C	0	0	0.0636292223095051
YKR056W	0	0	0.0636292223095051
YMR070W	0	0	0.0636292223095051
YKL028W	0	0	0.0636292223095051
YLL024C	0	0	0.0636292223095051
YIL085C	0	0	0.0636292223095051
YPL178W	0	0	0.0636292223095051
YKR001C	0	0	0.0636292223095051
YDR198C	0	0	0.0636292223095051
YCL059C	0	0	0.0636292223095051
YPL093W	0	0	0.0636292223095051
YGL064C	0	0	0.0636292223095051
YGL003C	0	0	0.0636292223095051
YJL080C	1	0	0.0636292223095051
YOL138C	0	0	0.0636292223095051
YDR399W	0	0	0.0636292223095051
YGL049C	0	0	0.0636292223095051
YJR079W	0	1	0.0636292223095051
YBL091C-A	1	1	0.0636292223095051
YJL124C	0	0	0.0635792778649922
YML014W	0	0	0.0635294117647059
YOR326W	0	0	0.0634796238244514
YCR047C	0	0	0.0634299138606108
YOR272W	0	0	0.0633802816901408
YCR057C	0	0	0.0633307271305708
YML046W	0	0	0.06328125
YKL041W	0	0	0.063231850117096
YLR330W	0	0	0.063182527301092
YPR129W	0	0	0.0631332813717849
YGL211W	0	0	0.0630841121495327
YOL077C	0	0	0.0630350194552529
YMR138W	0	0	0.0629860031104199
YGL144C	0	0	0.0629370629370629
YLR410W	0	0	0.062888198757764
YGR218W	0	0	0.0628394103956555
YJL122W	0	0	0.0627906976744186
YIL016W	0	0	0.0627420604182804
YDR192C	0	0	0.0626934984520124
YER148W	0	0	0.0626450116009281
YCR093W	0	0	0.062596599690881
YER132C	0	0	0.0625482625482626
YKL020C	0	0	0.0625
YMR033W	0	0	0.0624518118735544
YPR190C	0	0	0.0624036979969183
YOR335C	0	0	0.0623556581986143
YAR031W	0	0	0.0623076923076923
YLR084C	0	0	0.0622598001537279
YNL224C	0	1	0.0622598001537279
YLR275W	0	0	0.0622119815668203
YPR186C	0	0	0.0621642363775902
YKL203C	0	0	0.0621165644171779
YDR460W	0	0	0.0620689655172414
YNL181W	0	1	0.0620689655172414
YNL110C	0	0	0.0620214395099541
YKR099W	0	0	0.0619739862280031
YNL032W	0	0	0.0619266055045872
YLR192C	0	0	0.0618792971734148
YDL122W	0	0	0.0618320610687023
YJR057W	0	0	0.0617848970251716
YJL025W	0	0	0.0617378048780488
YLR429W	0	0	0.0616907844630617
YKL005C	0	0	0.0616438356164384
YIL064W	0	0	0.0615969581749049
YGR217W	0	0	0.0615501519756839
YML049C	0	0	0.061503416856492
YDL077C	0	0	0.0614567526555387
YEL059C-A	0	0	0.0614101592115239
YNL282W	0	0	0.0613636363636364
YBR186W	0	0	0.0613171839515519
YER157W	0	0	0.0612708018154312
YDR457W	0	0	0.0612244897959184
YIL046W	0	0	0.061178247734139
YER110C	0	0	0.0611320754716981
YDR245W	0	0	0.0610859728506787
YOR101W	0	0	0.0610399397136398
YIL103W	0	0	0.0609939759036145
YPR025C	0	0	0.0609480812641084
YDR006C	0	0	0.0609022556390977
YMR016C	0	0	0.0608564988730278
YML127W	0	0	0.0608108108108108
YFR027W	0	0	0.0607651912978245
YML077W	0	0	0.06071964017991
YPL233W	0	0	0.0606741573033708
YKL166C	0	0	0.0606287425149701
YML105C	0	0	0.0605833956619297
YHR030C	0	0	0.0605381165919283
YOR355W	0	0	0.0604929051530993
YKL214C	0	0	0.0604477611940299
YDL006W	0	0	0.0604026845637584
YLR139C	0	0	0.0603576751117735
YGR198W	0	0	0.0603127326880119
YLR143W	0	1	0.0603127326880119
YOL010W	0	0	0.0602678571428571
YHR060W	0	0	0.0602230483271375
YPL029W	0	0	0.0601783060921248
YDL033C	0	0	0.0601336302895323
YHR062C	0	0	0.0600890207715134
YKL054C	0	0	0.0600444773906597
YNL141W	0	0	0.06
YER167W	0	0	0.0599555884529978
YLR016C	0	0	0.0599112426035503
YIL030C	0	0	0.0598669623059867
YOR129C	0	0	0.0598227474150665
YKL088W	0	0	0.0597785977859779
YPL105C	0	1	0.0597785977859779
YLR316C	0	0	0.0597345132743363
YML113W	0	0	0.0597232337946103
YPR180W	0	0	0.0597232337946103
YML021C	0	0	0.0597232337946103
YLR396C	0	0	0.0597232337946103
YPR174C	0	1	0.0597232337946103
YIL132C	0	0	0.0597232337946103
YDR409W	0	0	0.0597232337946103
YJR083C	0	0	0.0597232337946103
YKR064W	0	1	0.0597232337946103
YLR071C	0	0	0.0597232337946103
YJL179W	0	0	0.0597232337946103
YGL155W	0	0	0.0597232337946103
YPL063W	0	0	0.0597232337946103
YJR090C	0	0	0.0597232337946103
YDR156W	0	0	0.0597232337946103
YDR069C	0	0	0.0597232337946103
YBL018C	0	0	0.0597232337946103
YLR009W	0	0	0.0597232337946103
YLR285W	1	0	0.0597232337946103
YNL061W	0	0	0.0596797671033479
YGL087C	0	0	0.0596363636363636
YOR174W	0	0	0.059593023255814
YLR154C	0	0	0.0595497458242556
YNL154C	0	0	0.0595065312046444
YPR068C	0	0	0.0594633792603336
YGR262C	0	0	0.0594202898550725
YDR013W	0	0	0.0593772628530051
YDR351W	0	0	0.0593342981186686
YPR161C	0	0	0.059291395516992
YPR101W	0	0	0.0592485549132948
YGR271W	0	0	0.0592057761732852
YLL038C	0	0	0.0591630591630592
YPL127C	0	0	0.0591204037490988
YGL061C	0	0	0.0590778097982709
YBR079C	0	0	0.0590352771778258
YDR140W	0	0	0.0589928057553957
YML036W	0	0	0.0589503953989935
YIL143C	0	0	0.0589080459770115
YFR038W	0	1	0.0589080459770115
YBR122C	0	0	0.0588657573582197
YGL116W	0	0	0.0588235294117647
YDL073W	0	1	0.0588235294117647
YNL253W	0	0	0.0587813620071685
YGL212W	0	0	0.0587392550143266
YOR095C	0	0	0.0586972083035075
YDR379W	0	0	0.0586552217453505
YGR123C	0	0	0.0586132952108649
YPR164W	0	0	0.0585714285714286
YFR019W	0	0	0.0585296216987866
YGL122C	0	0	0.0584878744650499
YLR049C	0	1	0.0584878744650499
YGR208W	0	0	0.0584461867426942
YBR114W	0	0	0.0584045584045584
YEL029C	0	0	0.0583629893238434
YLR063W	0	1	0.0583629893238434
YML112W	0	0	0.058321479374111
YKL037W	0	1	0.058321479374111
YBR109C	0	0	0.0582800284292822
YGR093W	0	1	0.0582800284292822
YGR170W	0	0	0.0582386363636364
YMR100W	0	0	0.0581973030518098
YMR231W	0	0	0.0581560283687943
YBR025C	0	0	0.0581148121899362
YJR093C	0	0	0.0580736543909348
YNR046W	0	0	0.0580325548478415
YOL133W	0	0	0.057991513437058
YBR267W	0	0	0.0579505300353357
YJL008C	0	0	0.057909604519774
YHR204W	0	0	0.0578687367678193
YLR298C	0	0	0.0578279266572638
YDR328C	0	0	0.0577871740662438
YGL021W	0	0	0.0577464788732394
YLR116W	0	0	0.0577058409570725
YOR305W	0	0	0.0576652601969058
YOL027C	0	0	0.0576247364722417
YOL149W	0	0	0.0575842696629214
YPR022C	0	1	0.0575842696629214
YHR115C	0	0	0.0575438596491228
YOL069W	0	0	0.0575035063113604
YMR207C	0	0	0.0574632095304835
YDR104C	0	0	0.0574229691876751
YDR332W	0	1	0.0574229691876751
YCR094W	0	0	0.0573827851644507
YBR246W	0	1	0.0573827851644507
YNR027W	0	0	0.0573426573426573
YML076C	0	0	0.0573025856044724
YLR117C	0	0	0.0572625698324022
YNR048W	0	0	0.0572226099092812
YEL037C	0	0	0.0571827057182706
YFR016C	0	1	0.0571827057182706
YGR120C	0	0	0.0571428571428571
YGR229C	0	0	0.0571030640668524
YOR124C	0	0	0.0570633263743911
YMR212C	0	0	0.0570236439499305
YDR071C	0	0	0.0569840166782488
YDR235W	0	0	0.0569444444444444
YNL286W	0	0	0.0569049271339348
YNL054W	0	0	0.0568654646324549
YDR057W	0	0	0.0568260568260568
YOR275C	0	0	0.056786703601108
YNL149C	0	0	0.0567474048442907
YCR053W	0	0	0.0567081604426003
YJL109C	0	0	0.0566689702833449
YLR227C	0	0	0.0566298342541436
YGR278W	0	0	0.0565907522429262
YMR069W	0	0	0.056551724137931
YPL242C	0	0	0.056512749827705
YKL058W	0	0	0.0564738292011019
YNL323W	0	0	0.0564349621472815
YPL120W	0	0	0.0564242012236574
YOR194C	0	0	0.0564242012236574
YOR340C	0	0	0.0564242012236574
YJL184W	0	0	0.0564242012236574
YPL032C	0	0	0.0564242012236574
YJR144W	0	0	0.0564242012236574
YNL191W	0	0	0.0564242012236574
YDR028C	0	0	0.0564242012236574
YDR172W	0	0	0.0564242012236574
YEL017W	0	0	0.0564242012236574
YIL091C	0	1	0.0564242012236574
YDR472W	0	0	0.0564242012236574
YER019W	0	0	0.0564242012236574
YPL051W	0	0	0.0564242012236574
YPR095C	0	0	0.0564242012236574
YOR322C	0	0	0.0564242012236574
YGL139W	0	0	0.0564242012236574
YPR055W	0	0	0.0564242012236574
YKR019C	1	0	0.0564242012236574
YJR056C	0	1	0.0564242012236574
YER006W	0	0	0.0563858695652174
YFR034C	0	0	0.0563475899524779
YNL090W	0	0	0.0563093622795115
YDR023W	0	0	0.056271186440678
YHR114W	0	0	0.0562330623306233
YBR251W	0	0	0.0561949898442789
YDL108W	0	0	0.0561569688768606
YBL057C	0	0	0.0561189993238675
YLR105C	0	0	0.0560810810810811
YER022W	0	0	0.0560432140445645
YPR178W	0	0	0.0560053981106613
YDR089W	0	0	0.0559676331759946
YMR137C	0	0	0.0559299191374663
YLR363C	0	0	0.0558922558922559
YMR111C	0	1	0.0558922558922559
YPL155C	0	0	0.0558546433378196
YGL169W	0	0	0.0558170813718897
YHR005C	0	0	0.0557795698924731
YML038C	0	0	0.0557421087978509
YPL042C	0	0	0.0557046979865772
YKR023W	0	1	0.0557046979865772
YJR127C	0	0	0.0556673373574782
YER165W	0	0	0.0556300268096515
YLR141W	0	0	0.0555927662424648
YJL026W	0	0	0.0555555555555556
YOR014W	0	0	0.0555183946488294
YJR084W	0	0	0.0554812834224599
YGL237C	0	0	0.0554442217768871
YGR283C	0	0	0.0554072096128171
YER099C	0	0	0.0553702468312208
YFL017C	0	0	0.0553333333333333
YOR140W	0	0	0.0552964690206529
YER007C-A	0	0	0.0552596537949401
YMR172W	0	0	0.0552228875582169
YJR069C	0	0	0.055186170212766
YNL229C	0	0	0.0551495016611296
YAL041W	0	0	0.0551128818061089
YOR083W	0	0	0.0550763105507631
YDR144C	0	0	0.0550397877984085
YOL076W	0	0	0.0550033134526176
YLR310C	0	0	0.0549668874172185
YLR376C	0	0	0.0549305095962938
YIR019C	0	0	0.0548941798941799
YOR260W	0	0	0.054857898215466
YLR328W	0	0	0.0548216644649934
YJL095W	0	0	0.0547854785478548
YJL145W	0	0	0.0547493403693931
YJR046W	0	0	0.0547132498352011
YKL010C	0	0	0.0546772068511199
YIL153W	0	0	0.054641211323239
YNL119W	0	0	0.0546052631578947
YGL027C	0	0	0.05456936226167
YDR034C	0	0	0.0545335085413929
YGR128C	0	0	0.0544977019041366
YOR005C	0	0	0.0544619422572179
YJL054W	0	0	0.0544262295081967
YER008C	0	0	0.0543905635648755
YNL251C	0	0	0.054354944335298
YOR110W	0	0	0.0543193717277487
YPL227C	0	0	0.0542838456507521
YJL111W	0	0	0.0542483660130719
YJL130C	0	0	0.05421293272371
YER162C	0	0	0.054177545691906
YDR017C	0	0	0.0541422048271363
YKL052C	0	0	0.0541069100391134
YLR281C	0	1	0.0541069100391134
YFR046C	0	0	0.054071661237785
YNL099C	0	0	0.0540364583333333
YBR220C	0	1	0.0540364583333333
YER031C	0	0	0.0540013012361744
YIR023W	0	0	0.0539661898569571
YMR292W	0	0	0.0539311241065627
YHL023C	0	1	0.0539311241065627
YBR034C	0	0	0.0538961038961039
YLR025W	0	0	0.0538611291369241
YDR366C	0	1	0.0538611291369241
YIL021W	0	0	0.0538261997405966
YKR048C	0	0	0.0537913156189242
YLR005W	0	0	0.0537564766839378
YLR380W	0	0	0.0537216828478964
YNL316C	0	0	0.0536869340232859
YDL143W	0	0	0.0536522301228184
YNL133C	0	0	0.0536175710594315
YKL009W	0	0	0.0535829567462879
YPR049C	0	0	0.0535483870967742
YCR042C	0	0	0.0535138620245003
YNL139C	0	0	0.053479381443299
YPR139C	0	0	0.0534449452672247
YPR097W	0	1	0.0534449452672247
YMR113W	0	0	0.0534105534105534
YOR084W	0	0	0.0533762057877814
YOL067C	0	0	0.0533419023136247
YDR496C	0	0	0.0533076429030186
YPL213W	0	0	0.0532734274711168
YLR420W	0	0	0.0532392559332906
YHL038C	0	0	0.0532051282051282
YCL008C	0	0	0.0531710442024343
YOR372C	0	0	0.0531370038412292
YBR089C-A	0	0	0.0531030070377479
YBR268W	0	0	0.0530690537084399
YLR229C	0	0	0.0530351437699681
YOR229W	0	0	0.0530012771392082
YKL079W	0	0	0.0529674537332482
YGR085C	0	0	0.0529336734693878
YJR030C	0	1	0.0529336734693878
YKL191W	0	0	0.052899936265137
YMR220W	0	0	0.0528662420382166
YDL213C	0	0	0.0528325907065563
YIL130W	0	1	0.0528325907065563
YPL266W	0	0	0.0527989821882952
YDL141W	0	0	0.05276541640178
YMR042W	0	0	0.0527318932655654
YPL031C	0	0	0.0526984126984127
YDR514C	0	1	0.0526984126984127
YBR111C	0	1	0.0526984126984127
YMR290C	0	0	0.0526649746192893
YMR201C	0	0	0.0526315789473684
YNR052C	0	0	0.0525982256020279
YDR062W	0	0	0.0525649145028499
YEL015W	0	0	0.0525316455696203
YNL172W	0	0	0.0524984187223276
YGR166W	0	0	0.0524652338811631
YKL012W	0	0	0.0524320909665193
YKR094C	0	0	0.0523989898989899
YGR013W	0	0	0.0523659305993691
YER174C	0	0	0.0523329129886507
YDR179C	0	0	0.0522999369880277
YHR046C	0	0	0.0522670025188917
YFL007W	0	0	0.052234109502832
YOR145C	0	0	0.0522012578616352
YOL001W	0	0	0.0521684475172847
YMR043W	0	0	0.0521356783919598
YIL159W	0	0	0.0521029504080352
YLR238W	0	0	0.0520702634880803
YBL038W	0	0	0.0520376175548589
YKL176C	0	0	0.0520050125313283
YNL204C	0	0	0.0519724483406387
YBR248C	0	0	0.0519399249061327
YER176W	0	0	0.0519074421513446
YGR138C	0	0	0.051875
YOR257W	0	0	0.051842598376015
YDR101C	0	0	0.0518102372034956
YOR193W	0	0	0.0517779164067374
YKL105C	0	1	0.0517779164067374
YLR228C	0	0	0.0517456359102244
YKR025W	0	0	0.0517133956386293
YPR171W	0	0	0.051681195516812
YMR012W	0	0	0.0516490354698195
YGL168W	0	0	0.0516169154228856
YGR173W	0	1	0.0516169154228856
YHR064C	0	0	0.0515848353014295
YKL072W	0	1	0.0515848353014295
YPR163C	0	0	0.0515527950310559
YBR223C	0	0	0.0515207945375543
YBL090W	0	0	0.0514888337468983
YNR053C	0	0	0.0514569125852449
YJR110W	0	0	0.0514250309789343
YEL062W	0	0	0.0513931888544892
YLR146C	0	0	0.0513613861386139
YAL016W	0	0	0.0513296227581942
YMR059W	0	0	0.0512978986402967
YJR064W	0	0	0.051266213712168
YJR147W	0	0	0.0512345679012346
YLR127C	0	0	0.0512029611351018
YDR174W	0	0	0.0511713933415536
YDR444W	0	1	0.0511713933415536
YOR313C	0	0	0.0511398644485521
YLR126C	0	0	0.0511083743842365
YGL120C	0	0	0.0510769230769231
YDR244W	0	0	0.0510455104551046
YJR040W	0	0	0.0510141364474493
YIL009W	0	0	0.050982800982801
YDR432W	0	0	0.050951503990178
YPL100W	0	0	0.050920245398773
YPL239W	0	0	0.0508890251379522
YPL069C	0	0	0.0508578431372549
YLR320W	0	0	0.0508266993263931
YNL297C	0	0	0.0507955936352509
YOR320C	0	0	0.0507645259938838
YMR274C	0	0	0.0507334963325183
YNL065W	0	0	0.0507025045815516
YCR077C	0	0	0.0506715506715507
YHR207C	0	1	0.0506715506715507
YLR419W	0	1	0.0506715506715507
YER169W	0	0	0.050640634533252
YOR006C	0	1	0.050640634533252
YPR072W	0	0	0.050609756097561
YDL109C	0	0	0.0505789152955515
YLL043W	0	0	0.0505481120584653
YCR009C	0	0	0.0505173463177115
YLR060W	0	0	0.0504866180048662
YML016C	0	0	0.0504559270516717
YNL248C	0	0	0.0504252733900365
YHR019C	0	0	0.050394656952034
YAL051W	0	0	0.0503640776699029
YOR253W	0	0	0.0503335354760461
YNL161W	0	0	0.0503030303030303
YNL257C	0	0	0.0502725620835857
YJL011C	0	0	0.0502421307506053
YOR004W	0	0	0.0502117362371446
YEL019C	0	0	0.0501813784764208
YLR448W	0	0	0.0501510574018127
YDR331W	0	0	0.0501207729468599
YPL038W	0	0	0.0500905250452625
YMR276W	0	0	0.0500603136308806
YGR030C	0	0	0.0500301386377336
YOL121C	0	0	0.05
YDL134C	0	0	0.0499698976520169
YOR070C	0	0	0.0499398315282792
YPR029C	0	0	0.0499098015634396
YDR080W	0	0	0.0498798076923077
YER030W	0	0	0.0498498498498499
YGL257C	0	0	0.0498199279711885
YLR087C	0	0	0.0497900419916017
YKL015W	0	0	0.0497601918465228
YIL068C	0	0	0.0497303774715398
YOL022C	0	1	0.0497303774715398
YDR463W	0	0	0.0497005988023952
YKL144C	0	0	0.049670855774985
YKL213C	0	0	0.0496411483253589
YNL038W	0	0	0.0496114763897191
YDL145C	0	0	0.0495818399044205
YPR065W	0	0	0.0495522388059702
YMR308C	0	0	0.0495226730310263
YGL100W	0	0	0.0494931425163983
YHR165C	0	0	0.0494636471990465
YOR080W	0	0	0.049434187016081
YDR520C	0	1	0.049434187016081
YDR308C	0	0	0.0494047619047619
YDR152W	0	1	0.0494047619047619
YER018C	0	0	0.0493753718024985
YDR489W	0	0	0.049346016646849
YOR294W	0	0	0.0493166963755199
YLR188W	0	0	0.0492874109263658
YIL129C	0	0	0.0492581602373887
YDR414C	0	0	0.0492289442467378
YDL223C	0	0	0.0491997628927089
YJL186W	0	0	0.0491706161137441
YKL216W	0	0	0.049141503848431
YNR032W	0	0	0.049112426035503
YOL127W	0	0	0.049083382613838
YDR447C	0	0	0.0490543735224586
YCR060W	0	0	0.0490253987005316
YML099C	0	0	0.0489964580873672
YDR266C	0	1	0.0489964580873672
YDL147W	0	0	0.0489675516224189
YDR030C	0	0	0.048938679245283
YGR224W	0	0	0.0489098408956983
YPL011C	0	0	0.0488810365135453
YPR069C	0	0	0.0488522660388464
YLR265C	0	0	0.0488235294117647
YMR176W	0	0	0.0487948265726044
YDR098C	0	0	0.0487661574618096
YDL236W	0	0	0.0487375220199648
YLR323C	0	1	0.0487375220199648
YLR342W	0	0	0.0487089201877934
YLR138W	0	0	0.0486803519061584
YKR031C	0	0	0.048651817116061
YPR111W	0	0	0.0486233157586409
YAR018C	0	0	0.0485948477751756
YNL129W	0	0	0.0485664131070802
YPR032W	0	0	0.0485380116959064
YDR397C	0	0	0.0485096434833431
YDL188C	0	0	0.048481308411215
YBL021C	0	0	0.0484530064214828
YDR103W	0	0	0.0484247374562427
YPR125W	0	0	0.0483965014577259
YDR168W	0	0	0.0483682983682984
YGL030W	0	0	0.0483401281304601
YCR059C	0	0	0.0483119906868452
YML022W	0	0	0.0482838859802211
YFR018C	0	1	0.0482838859802211
YFL037W	0	0	0.0482558139534884
YOR138C	0	0	0.0482277745496804
YHR120W	0	0	0.0481997677119628
YOR171C	0	0	0.0481717933836332
YAL001C	0	0	0.0481438515081207
YNL289W	0	0	0.0481159420289855
YOR323C	0	0	0.0480880648899189
YLR094C	0	0	0.0480602200347423
YCR019W	0	0	0.0480324074074074
YDL170W	0	0	0.0480046269519954
YDL235C	0	0	0.0479768786127168
YDR393W	0	0	0.047949162333911
YIR033W	0	0	0.0479214780600462
YOR342C	0	1	0.0479214780600462
YDR443C	0	0	0.0478938257357184
YNL271C	0	0	0.0478662053056517
YLL048C	0	0	0.0478386167146974
YPL240C	0	0	0.0478110599078341
YHL011C	0	0	0.047783534830167
YCR081W	0	0	0.0477560414269275
YOR341W	0	0	0.0477285796434733
YDR201W	0	0	0.0477011494252874
YPL072W	0	0	0.0476737507179782
YOR048C	0	0	0.047646383467279
YNL106C	0	0	0.0476190476190476
YHR063C	0	0	0.0475917431192661
YNL231C	0	0	0.0475644699140401
YPL167C	0	0	0.0475372279495991
YLR398C	0	0	0.0475100171722954
YBL069W	0	0	0.0474828375286041
YMR136W	0	0	0.0474556889651229
YHR135C	0	0	0.0474285714285714
YDL105W	0	0	0.047401484865791
YLR306W	0	0	0.0473744292237443
YMR174C	0	0	0.0473474044495151
YKR050W	0	0	0.0473204104903079
YML106W	0	0	0.0472934472934473
YOR127W	0	0	0.0472665148063781
YDR164C	0	0	0.0472396129766648
YNL103W	0	0	0.0472127417519909
YIL147C	0	0	0.0471859010801592
YHL025W	0	0	0.0471590909090909
YHL028W	0	0	0.0471323111868257
YAR019C	0	0	0.047105561861521
YMR094W	0	0	0.0470788428814521
YLR059C	0	0	0.0470521541950113
YLR425W	0	0	0.0470254957507082
YMR086W	0	1	0.0470254957507082
YOL097C	0	0	0.0469988674971687
YGR079W	0	1	0.0469988674971687
YMR296C	0	0	0.0469722693831353
YOR197W	0	0	0.0469457013574661
YML001W	0	0	0.0469191633691351
YER042W	0	0	0.0468926553672316
YER083C	0	0	0.0468661773009599
YJL058C	0	0	0.0468397291196388
YOR047C	0	0	0.0468133107727016
YOR373W	0	0	0.0467869222096956
YJL085W	0	0	0.0467605633802817
YJL121C	0	0	0.0467342342342342
YDR219C	0	0	0.046713742531233
YHR148W	0	0	0.046713742531233
YLR245C	0	0	0.046713742531233
YJL112W	0	0	0.046713742531233
YNL325C	0	0	0.046713742531233
YIL156W	0	0	0.046713742531233
YMR005W	0	0	0.046713742531233
YGL013C	0	0	0.046713742531233
YMR183C	0	0	0.046713742531233
YHR107C	0	0	0.046713742531233
YER159C	0	0	0.046713742531233
YLR147C	0	0	0.046713742531233
YIL119C	0	0	0.046713742531233
YGL153W	0	0	0.046713742531233
YML011C	0	0	0.046713742531233
YPL244C	0	0	0.046713742531233
YHR134W	0	0	0.046713742531233
YNL238W	0	0	0.046713742531233
YER063W	0	0	0.046713742531233
YGL227W	0	0	0.046713742531233
YIL014W	0	0	0.046713742531233
YOL108C	0	0	0.046713742531233
YJR022W	0	0	0.046713742531233
YPR062W	0	0	0.046713742531233
YDL127W	0	0	0.046713742531233
YOR261C	0	0	0.046713742531233
YOL141W	0	1	0.046713742531233
YER088C	1	0	0.046713742531233
YOR359W	0	0	0.046713742531233
YPL144W	0	0	0.046713742531233
YPL190C	0	0	0.046713742531233
YPL009C	0	1	0.046713742531233
YGL195W	0	0	0.046713742531233
YOL052C	0	0	0.046713742531233
YLR113W	0	0	0.046713742531233
YPL053C	0	0	0.046713742531233
YLR260W	0	0	0.046713742531233
YIL090W	0	0	0.046713742531233
YMR164C	0	0	0.046713742531233
YPL117C	0	0	0.046713742531233
YAL020C	0	0	0.046713742531233
YOR069W	0	0	0.046713742531233
YCR034W	0	0	0.046713742531233
YOL070C	0	1	0.046713742531233
YCL032W	0	0	0.046713742531233
YML005W	0	0	0.046713742531233
YHR056C	0	0	0.046713742531233
YDL154W	0	0	0.046713742531233
YPL133C	0	0	0.046713742531233
YKL081W	0	0	0.046713742531233
YMR275C	0	0	0.046713742531233
YGL014W	0	0	0.046713742531233
YOR337W	0	0	0.046713742531233
YMR004W	0	0	0.046713742531233
YOR030W	0	0	0.046713742531233
YNL264C	0	0	0.046713742531233
YMR072W	0	0	0.046713742531233
YMR233W	0	1	0.046713742531233
YOR338W	0	0	0.046713742531233
YDR480W	0	0	0.046713742531233
YHR007C	0	0	0.046713742531233
YOR346W	0	0	0.046713742531233
YOR087W	0	0	0.046713742531233
YPR110C	0	0	0.046713742531233
YDL084W	1	0	0.046713742531233
YIL031W	0	0	0.046713742531233
YIL139C	0	0	0.046713742531233
YFL004W	0	0	0.046713742531233
YER120W	1	0	0.046713742531233
YOR324C	0	0	0.0466883821932682
YER100W	0	0	0.0466630493760174
YDR301W	0	0	0.0466377440347072
YNL245C	0	0	0.0466124661246612
YOR153W	0	0	0.0465872156013001
YKR080W	0	0	0.0465619924201408
YFL025C	0	0	0.0465367965367965
YOR057W	0	0	0.0465116279069767
YPR010C	0	0	0.0464864864864865
YKR027W	0	0	0.0464613722312264
YKL059C	0	0	0.0464362850971922
YNL025C	0	0	0.0464112250404749
YLR361C	0	0	0.04638619201726
YJL162C	0	1	0.04638619201726
YLR075W	0	0	0.0463611859838275
YOR196C	0	0	0.0463362068965517
YOL061W	0	0	0.0463112547119009
YDR166C	0	0	0.046286329386437
YML119W	0	1	0.046286329386437
YOL028C	0	0	0.0462614308768155
YNL243W	0	0	0.0462365591397849
YGR105W	0	0	0.046211714132187
YIR011C	0	0	0.046186895810956
YMR287C	0	0	0.0461621041331186
YOR023C	0	0	0.046137339055794
YDR524C	0	0	0.046112600536193
YIL142W	0	0	0.0460878885316184
YGL105W	0	0	0.0460632029994644
YGR024C	0	0	0.0460385438972163
YGL167C	0	0	0.0460139111824505
YLL033W	0	0	0.0459893048128342
YNL180C	0	0	0.0459647247461251
YIR005W	0	0	0.0459401709401709
YDR404C	0	0	0.0459156433529098
YPL071C	0	1	0.0459156433529098
YBL097W	0	0	0.0458911419423693
YNL311C	0	0	0.0458666666666667
YLR098C	0	0	0.0458422174840085
YER124C	0	0	0.0458177943526905
YDR130C	0	0	0.0457933972310969
YIL138C	0	0	0.0457690260777009
YHR144C	0	0	0.0457446808510638
YDL092W	0	0	0.0457203615098352
YKL098W	0	1	0.0457203615098352
YOR281C	0	0	0.0456960680127524
YDR054C	0	0	0.0456718003186405
YOR034C	0	0	0.0456475583864119
[truncated: 3,790 more rows]
