# Supplementary material for: Computationally Driven, Quantitative Experiments Discover Genes Required for Mitochondrial Biogenesis
Source: PLoS Genet. 2009 Mar 20;5(3):e1000407. doi: 10.1371/journal.pgen.1000407 (PMC2648979; doi:10.1371/journal.pgen.1000407)
Supplement: Dataset S2 — Top 100 novel ensemble predictions for additional yeast biological processes. A zip file containing 387 tab-delimited text files of the ensemble predictions for the indicated Gene Ontology Biological Process Term. (21.70 MB GZ) [file pgen.1000407.s013.gz › GO_0006348.txt]

ORF	AnnotatedToTerm?	Uncharacterized_04152007?	Precision
YHR119W	1	0	1.0
YJL115W	1	0	1.0
YLR015W	1	0	1.0
YDR121W	1	0	1.0
YDR227W	0	0	0.857142857142857
YCL061C	1	0	0.857142857142857
YDL074C	1	0	0.857142857142857
YPR018W	0	0	0.75
YOL017W	0	0	0.7
YLL022C	1	0	0.7
YOR123C	0	0	0.6875
YLR055C	0	0	0.6875
YDL042C	1	0	0.6875
YNL330C	1	0	0.6875
YBR275C	1	0	0.6875
YBL052C	1	0	0.6875
YBR245C	0	0	0.652173913043478
YML109W	0	0	0.652173913043478
YDR469W	1	0	0.652173913043478
YJL168C	0	0	0.652173913043478
YNL206C	1	0	0.652173913043478
YPL138C	1	0	0.652173913043478
YLR335W	1	0	0.652173913043478
YML065W	0	0	0.625
YKR101W	0	0	0.6
YNL308C	0	0	0.576923076923077
YDR312W	0	0	0.555555555555556
YBR010W	0	0	0.535714285714286
YDR485C	0	0	0.517241379310345
YLR103C	0	0	0.5
YBR060C	0	0	0.484848484848485
YDR392W	0	0	0.484848484848485
YNL216W	1	0	0.484848484848485
YOL006C	0	0	0.470588235294118
YOL012C	0	0	0.463414634146341
YDR161W	0	0	0.463414634146341
YBR009C	0	0	0.463414634146341
YAR003W	1	0	0.463414634146341
YBR175W	1	0	0.463414634146341
YOR144C	0	0	0.463414634146341
YMR263W	1	0	0.463414634146341
YOL068C	0	0	0.452380952380952
YBR258C	0	0	0.441860465116279
YML062C	0	0	0.4375
YCR016W	0	0	0.4375
YMR127C	1	0	0.4375
YGL244W	0	0	0.4375
YOR304W	1	0	0.4375
YDR217C	0	0	0.428571428571429
YBR271W	0	0	0.42
YBL035C	0	0	0.411764705882353
YKL113C	0	0	0.403846153846154
YLR418C	0	0	0.39622641509434
YOR091W	0	0	0.388888888888889
YIL127C	0	0	0.381818181818182
YDR176W	0	0	0.375
YMR179W	0	0	0.368421052631579
YLR085C	0	0	0.362068965517241
YNL261W	0	0	0.355932203389831
YGR252W	0	0	0.35
YBR095C	0	0	0.344262295081967
YKL018W	0	0	0.338709677419355
YER164W	0	0	0.333333333333333
YBL054W	0	0	0.328125
YGR072W	0	0	0.323076923076923
YPR175W	0	0	0.318181818181818
YKR029C	0	0	0.313432835820896
YML060W	0	0	0.308823529411765
YMR190C	0	0	0.304347826086957
YIR010W	0	0	0.3
YNL030W	0	0	0.295774647887324
YOL090W	0	0	0.291666666666667
YJR043C	0	0	0.290322580645161
YLL002W	0	0	0.290322580645161
YAR008W	0	0	0.290322580645161
YJL065C	1	0	0.290322580645161
YLR032W	0	0	0.290322580645161
YMR078C	0	0	0.290322580645161
YBR081C	0	0	0.290322580645161
YLR442C	0	0	0.290322580645161
YBL008W	0	0	0.290322580645161
YOR033C	0	0	0.290322580645161
YDR181C	1	0	0.290322580645161
YML061C	0	0	0.290322580645161
YGL194C	0	0	0.290322580645161
YPL255W	0	0	0.290322580645161
YNL088W	0	0	0.290322580645161
YAL011W	0	0	0.290322580645161
YDR440W	1	0	0.290322580645161
YBR278W	1	0	0.290322580645161
YCR033W	0	0	0.290322580645161
YOR213C	1	0	0.290322580645161
YNL262W	1	0	0.290322580645161
YJL074C	0	0	0.287234042553192
YNR054C	0	0	0.284210526315789
YNL304W	0	0	0.28125
YDR334W	0	0	0.278350515463918
YBR215W	0	0	0.275510204081633
YDR060W	0	0	0.272727272727273
YBR195C	0	0	0.27
YJR003C	0	0	0.267326732673267
YOR026W	0	0	0.264705882352941
YNL031C	0	0	0.262135922330097
YKL101W	0	0	0.261682242990654
YHR090C	0	0	0.261682242990654
YDR464W	0	0	0.261682242990654
YGL133W	1	0	0.261682242990654
YOR217W	0	0	0.259259259259259
YOR368W	0	0	0.256880733944954
YML041C	0	0	0.254545454545455
YBL023C	0	0	0.252252252252252
YBL088C	0	0	0.25
YBR087W	0	0	0.247787610619469
YGR162W	0	0	0.245614035087719
YAL019W	0	0	0.243478260869565
YAL013W	0	0	0.241379310344828
YNL233W	0	0	0.239669421487603
YNL309W	0	0	0.239669421487603
YJL090C	0	0	0.239669421487603
YNL097C	0	0	0.239669421487603
YBR103W	1	0	0.239669421487603
YPR141C	0	0	0.237704918032787
YBR136W	0	0	0.235772357723577
YPL146C	0	0	0.233870967741935
YOL145C	0	0	0.232
YPL256C	0	0	0.23015873015873
YBR272C	0	0	0.228346456692913
YNL273W	0	0	0.2265625
YML027W	0	0	0.224806201550388
YPL181W	0	0	0.223076923076923
YDR448W	0	0	0.221374045801527
YNL250W	0	0	0.21969696969697
YPL055C	0	0	0.218045112781955
YIL084C	0	0	0.216417910447761
YIL112W	0	0	0.214814814814815
YIL035C	0	0	0.213235294117647
YPR031W	0	0	0.211678832116788
YCL016C	0	0	0.210144927536232
YDL153C	0	0	0.20863309352518
YDR110W	0	0	0.207142857142857
YML102W	0	0	0.205673758865248
YDL076C	0	0	0.205128205128205
YJL187C	0	0	0.205128205128205
YGL058W	0	0	0.205128205128205
YLR182W	0	0	0.205128205128205
YAR007C	0	0	0.205128205128205
YDR097C	0	0	0.205128205128205
YOL004W	1	0	0.205128205128205
YPL153C	0	0	0.205128205128205
YNL102W	0	0	0.205128205128205
YBR198C	0	0	0.205128205128205
YNL107W	1	0	0.205128205128205
YBR231C	0	0	0.205128205128205
YDR021W	0	0	0.205128205128205
YGR276C	0	0	0.205128205128205
YDR310C	1	0	0.205128205128205
YAR002W	0	0	0.203821656050955
YPR135W	0	0	0.20253164556962
YBR055C	0	0	0.202453987730061
YPL139C	0	0	0.202453987730061
YJL092W	0	0	0.202453987730061
YGR200C	0	0	0.202453987730061
YOR025W	1	0	0.202453987730061
YOL130W	0	0	0.201219512195122
YLR401C	0	0	0.2
YPL208W	0	0	0.198795180722892
YBR123C	0	0	0.197604790419162
YML094W	0	0	0.196428571428571
YBL024W	0	0	0.195266272189349
YIL026C	0	0	0.194117647058824
YOR078W	0	0	0.192982456140351
YPL086C	0	0	0.191860465116279
YGL163C	0	0	0.190751445086705
YKL139W	0	0	0.189944134078212
YDL164C	0	0	0.189944134078212
YNL136W	0	0	0.189944134078212
YBR073W	0	0	0.189944134078212
YDR359C	0	0	0.189944134078212
YBR088C	1	0	0.189944134078212
YBR155W	0	0	0.189189189189189
YMR075W	0	0	0.189189189189189
YNL132W	0	0	0.189189189189189
YHR153C	0	0	0.189189189189189
YDR473C	0	0	0.189189189189189
YIL150C	1	0	0.189189189189189
YLL008W	0	0	0.188172043010753
YOR038C	0	0	0.18716577540107
YJR068W	0	0	0.186170212765957
YBR257W	0	0	0.185185185185185
YIL104C	0	0	0.184210526315789
YBL028C	0	0	0.183246073298429
YBR142W	0	0	0.182291666666667
YPL241C	0	0	0.181347150259067
YGL171W	0	0	0.180412371134021
YDR138W	0	0	0.179487179487179
YER016W	0	0	0.178571428571429
YLL004W	0	0	0.177664974619289
YCR065W	0	0	0.176767676767677
YGR152C	0	0	0.175879396984925
YDL102W	0	0	0.175
YDL201W	0	0	0.174129353233831
YDR159W	0	0	0.173267326732673
YEL018W	0	0	0.172413793103448
YPR023C	0	0	0.17156862745098
YGL086W	0	0	0.170731707317073
YPL209C	0	0	0.169902912621359
YML032C	0	0	0.169082125603865
YBL046W	0	0	0.168269230769231
YLR384C	0	0	0.167464114832536
YNL215W	0	1	0.167464114832536
YBR279W	0	0	0.166666666666667
YMR128W	0	0	0.165876777251185
YGL043W	0	0	0.165094339622642
YDL003W	0	0	0.164319248826291
YNL082W	0	0	0.163551401869159
YPR120C	0	0	0.162790697674419
YOL093W	0	0	0.162037037037037
YPL101W	0	0	0.161290322580645
YBL009W	0	0	0.160550458715596
YJL158C	0	0	0.159817351598174
YLR357W	0	0	0.159090909090909
YJR140C	0	0	0.158371040723982
YDR311W	0	0	0.157657657657658
YML093W	0	0	0.15695067264574
YJL125C	0	0	0.15625
YGL243W	0	0	0.155555555555556
YML069W	0	0	0.154867256637168
YNL207W	0	0	0.154185022026432
YER161C	0	0	0.153508771929825
YBL079W	0	0	0.152838427947598
YMR048W	0	0	0.152173913043478
YFL001W	0	0	0.151515151515152
YLR051C	0	0	0.150862068965517
YDR207C	0	0	0.150214592274678
YLL011W	0	0	0.14957264957265
YOR244W	0	0	0.148936170212766
YOR308C	0	0	0.148305084745763
YNL298W	0	0	0.147679324894515
YER127W	0	0	0.147058823529412
YKR008W	0	0	0.146443514644351
YLR052W	0	0	0.145833333333333
YIL123W	0	0	0.145228215767635
YMR312W	0	0	0.144628099173554
YBR202W	0	0	0.1440329218107
YDR120C	0	0	0.14344262295082
YPR070W	0	0	0.142857142857143
YGR188C	0	0	0.142276422764228
YJL176C	0	0	0.1417004048583
YGL127C	0	0	0.141129032258065
YDR507C	0	0	0.140562248995984
YPL163C	0	0	0.14
YKL112W	0	0	0.139442231075697
YOL144W	0	0	0.138888888888889
YHR118C	0	0	0.138339920948617
YDR279W	0	0	0.137795275590551
YGR251W	0	0	0.137254901960784
YIL140W	0	0	0.13671875
YJL076W	0	0	0.136186770428016
YBR036C	0	0	0.135658914728682
YER173W	0	0	0.135135135135135
YDL155W	0	0	0.134615384615385
YPL129W	0	0	0.134099616858238
YMR076C	0	0	0.133587786259542
YDL002C	0	0	0.133079847908745
YBL063W	0	0	0.132575757575758
YBR289W	0	0	0.132075471698113
YBR237W	0	0	0.131578947368421
YDR155C	0	0	0.131086142322097
YNL062C	0	0	0.130597014925373
YHR041C	0	0	0.130111524163569
YFL008W	0	0	0.12962962962963
YOR290C	0	0	0.129151291512915
YDR412W	0	0	0.128676470588235
YDL157C	0	1	0.128676470588235
YPL254W	0	0	0.128205128205128
YGR014W	0	0	0.127737226277372
YDL167C	0	0	0.127272727272727
YOR074C	0	0	0.126811594202899
YDR538W	0	0	0.126353790613718
YLR033W	0	0	0.12589928057554
YBR030W	0	0	0.125448028673835
YLR399C	0	0	0.125
YGR078C	0	0	0.124555160142349
YER171W	0	0	0.124113475177305
YOR195W	0	0	0.123674911660777
YER002W	0	0	0.123239436619718
YPL194W	0	0	0.12280701754386
YMR199W	0	0	0.122377622377622
YER105C	0	0	0.121951219512195
YDR088C	0	0	0.121527777777778
YOL007C	0	1	0.121527777777778
YHR191C	0	0	0.121107266435986
YAL036C	0	0	0.120689655172414
YGR074W	0	0	0.120274914089347
YKL172W	0	0	0.11986301369863
YDR165W	0	0	0.119453924914676
YKR024C	0	0	0.119047619047619
YBR264C	0	0	0.11864406779661
YLL046C	0	0	0.118243243243243
YIL126W	0	0	0.117845117845118
YMR277W	0	0	0.11744966442953
YHR036W	0	0	0.117056856187291
YGL174W	0	0	0.116666666666667
YMR014W	0	0	0.116504854368932
YKL205W	0	0	0.116504854368932
YLR276C	0	0	0.116504854368932
YBR281C	0	0	0.116504854368932
YDR499W	0	0	0.116504854368932
YKR060W	0	0	0.116504854368932
YKL082C	0	0	0.116504854368932
YNL022C	0	0	0.116504854368932
YEL056W	1	0	0.116504854368932
YDR190C	0	0	0.116129032258065
YLR321C	0	0	0.115755627009646
YDR363W-A	0	0	0.115384615384615
YOR216C	0	0	0.115015974440895
YMR224C	0	0	0.114649681528662
YLR455W	0	0	0.114285714285714
YER111C	0	0	0.113924050632911
YBR265W	0	0	0.113564668769716
YDL101C	0	0	0.113207547169811
YLR045C	0	0	0.112852664576803
YBR166C	0	0	0.1125
YCL031C	0	0	0.11214953271028
YOR008C-A	0	0	0.111801242236025
YKR095W	0	0	0.111455108359133
YBR007C	0	1	0.111455108359133
YBL104C	0	1	0.111455108359133
YBR084W	0	0	0.111111111111111
YBR057C	0	0	0.110769230769231
YBL082C	0	0	0.11044776119403
YBR061C	0	0	0.11044776119403
YJL030W	0	0	0.11044776119403
YKL114C	0	0	0.11044776119403
YDR087C	0	0	0.11044776119403
YMR159C	0	0	0.11044776119403
YBR274W	0	0	0.11044776119403
YDR449C	0	0	0.11044776119403
YAL024C	0	0	0.11044776119403
YPL001W	1	0	0.11044776119403
YER070W	0	0	0.110119047619048
YLR405W	0	0	0.109792284866469
YOR073W	0	0	0.109467455621302
YFR013W	0	0	0.109144542772861
YJL173C	0	0	0.108823529411765
YBR171W	0	0	0.108504398826979
YOR287C	0	0	0.108187134502924
YPR058W	0	0	0.107871720116618
YNL166C	0	0	0.107558139534884
YBL036C	0	0	0.107246376811594
YJR006W	0	0	0.106936416184971
YDL232W	0	0	0.106628242074928
YLR183C	0	0	0.10632183908046
YEL003W	0	0	0.106017191977077
YBL095W	0	1	0.106017191977077
YPL008W	0	0	0.105714285714286
YGR270W	0	0	0.105413105413105
YHR167W	0	0	0.105113636363636
YMR269W	0	0	0.104815864022663
YER060W-A	0	1	0.104815864022663
YPL016W	0	0	0.104519774011299
YDL058W	0	0	0.104225352112676
YMR091C	0	0	0.103932584269663
YLR234W	0	0	0.103641456582633
YEL061C	0	0	0.103351955307263
YDR184C	0	0	0.103064066852368
YNR051C	0	0	0.102777777777778
YDR478W	0	0	0.102493074792244
YPL126W	0	0	0.102209944751381
YBR276C	0	0	0.101928374655647
YDR052C	0	0	0.101648351648352
YGL070C	0	0	0.101369863013699
YJL041W	0	0	0.101092896174863
YDR501W	0	0	0.100817438692098
YDR113C	0	0	0.10054347826087
YBR129C	0	0	0.100271002710027
YBR153W	0	0	0.1
YML100W-A	0	1	0.1
YBR152W	0	0	0.0997304582210243
YDR146C	0	0	0.0994623655913978
YJR079W	0	1	0.0994623655913978
YDL017W	0	0	0.0991957104557641
YBL047C	0	0	0.0989304812834225
YOR021C	0	0	0.0986666666666667
YJR082C	0	0	0.0984042553191489
YPL235W	0	0	0.0981432360742706
YJR070C	0	0	0.0979381443298969
YDR356W	0	0	0.0979381443298969
YBL061C	0	0	0.0979381443298969
YNL227C	0	0	0.0979381443298969
YOL051W	0	0	0.0979381443298969
YKL021C	0	0	0.0979381443298969
YBR216C	0	0	0.0979381443298969
YBL060W	0	1	0.0979381443298969
YBR211C	0	0	0.0979381443298969
YBR252W	0	0	0.0979381443298969
YBL019W	0	0	0.0979381443298969
YLR223C	1	0	0.0979381443298969
YOR233W	0	0	0.0976863753213368
YPR151C	0	0	0.0974358974358974
YOR056C	0	0	0.0971867007672634
YLL021W	0	0	0.0969387755102041
YBR133C	0	0	0.0966921119592875
YHR200W	0	0	0.0964467005076142
YLR176C	0	0	0.0962025316455696
YDR363W	0	0	0.095959595959596
YBR119W	0	0	0.0957178841309824
YJR031C	0	0	0.0954773869346734
YBR094W	0	1	0.0954773869346734
YHR149C	0	1	0.0954773869346734
YBR017C	0	0	0.0952380952380952
YJR135C	0	0	0.095
YIL149C	0	0	0.0947630922693267
YHR065C	0	0	0.0945273631840796
YBR217W	0	0	0.0942928039702233
YHL020C	0	0	0.0940594059405941
YBL068W	0	0	0.0939759036144578
YMR285C	0	0	0.0939759036144578
YMR125W	0	0	0.0939759036144578
YKL045W	0	0	0.0939759036144578
YBR290W	0	0	0.0939759036144578
YGL097W	0	0	0.0939759036144578
YGL166W	0	0	0.0939759036144578
YHR031C	0	0	0.0939759036144578
YNR015W	0	0	0.0939759036144578
YHR158C	0	0	0.0939759036144578
YNL186W	1	0	0.0939759036144578
YFL023W	0	0	0.09375
YMR240C	0	0	0.0935251798561151
YMR223W	0	0	0.0933014354066986
YBL011W	0	0	0.0930787589498807
YML080W	0	0	0.0928571428571429
YLR039C	0	0	0.0926365795724466
YBL032W	0	0	0.0924170616113744
YBR172C	0	0	0.0921985815602837
YLR272C	0	0	0.0919811320754717
YMR227C	0	0	0.0917647058823529
YHR040W	0	0	0.0915492957746479
YNR012W	0	0	0.0913348946135831
YLR200W	0	0	0.0911214953271028
YBL002W	0	0	0.0909090909090909
YML104C	0	0	0.0906976744186047
YDR240C	0	0	0.0904872389791183
YLR386W	0	0	0.0902777777777778
YGR063C	0	0	0.0900692840646651
YBR162W-A	0	0	0.0898617511520737
YDR068W	0	1	0.0898617511520737
YJL140W	0	0	0.0896551724137931
YOR241W	0	0	0.0894495412844037
YER092W	0	1	0.0894495412844037
YPL082C	0	0	0.0892448512585812
YDL031W	0	0	0.089041095890411
YOR001W	0	0	0.0888382687927107
YLR277C	0	0	0.0886363636363636
YOR119C	0	0	0.0884353741496599
YPR143W	0	0	0.0882352941176471
YBR168W	0	0	0.0880361173814898
YCL024W	0	0	0.0878378378378378
YBL091C	0	0	0.0876404494382022
YNL153C	0	0	0.0874439461883408
YOL072W	0	0	0.087248322147651
YDL225W	0	0	0.0870535714285714
YNL225C	0	0	0.0868596881959911
YKL037W	0	1	0.0868596881959911
YLR095C	0	0	0.0866666666666667
YGR140W	0	0	0.0864745011086474
YML124C	0	0	0.086283185840708
YDR369C	0	0	0.0860927152317881
YGL111W	0	0	0.0859030837004405
YDR004W	0	0	0.0857142857142857
YGR158C	0	0	0.0855263157894737
YER029C	0	0	0.0853391684901532
YCR086W	0	0	0.0851528384279476
YBL014C	0	0	0.0849673202614379
YLR262C	0	0	0.0847826086956522
YJL203W	0	0	0.0845986984815618
YLR281C	0	1	0.0845986984815618
YDR366C	0	1	0.0845986984815618
YFR037C	0	0	0.0844155844155844
YGL044C	0	0	0.0842332613390929
YML010W	0	0	0.084051724137931
YKL068W	0	0	0.0838709677419355
YGR116W	0	0	0.0836909871244635
YHR077C	0	0	0.0835117773019272
YDR083W	0	0	0.0833333333333333
YBR244W	0	0	0.0831556503198294
YNL312W	0	0	0.0829787234042553
YPL124W	0	0	0.0828025477707006
YJL194W	0	0	0.0826271186440678
YBR042C	0	0	0.0824524312896406
YNR010W	0	0	0.0822784810126582
YER115C	0	0	0.0821052631578947
YBR058C	0	0	0.0819327731092437
YBL058W	0	0	0.0817610062893082
YNL299W	0	0	0.0815899581589958
YBR063C	0	1	0.0815899581589958
YBL004W	0	0	0.081419624217119
YBR228W	0	0	0.08125
YBR227C	0	1	0.08125
YLR268W	0	0	0.0810810810810811
YBR131W	0	0	0.0809128630705394
YBR260C	0	0	0.0807453416149068
YDR361C	0	0	0.0805785123966942
YBR002C	0	0	0.0804123711340206
YMR305C	0	0	0.0802469135802469
YBL006C	0	0	0.080082135523614
YBL084C	0	0	0.0799180327868853
YBL025W	0	0	0.0797546012269939
YHR088W	0	0	0.0795918367346939
YPR057W	0	0	0.0794297352342159
YDL063C	0	0	0.0792682926829268
YPL210C	0	0	0.0791075050709939
YMR144W	0	1	0.0791075050709939
YFR010W	0	0	0.0789473684210526
YBR242W	0	1	0.0789473684210526
YNL188W	0	0	0.0787878787878788
YOR017W	0	0	0.0786290322580645
YNL292W	0	0	0.0784708249496982
YBR141C	0	1	0.0784708249496982
YBR261C	0	1	0.0784708249496982
YJL033W	0	0	0.0783132530120482
YBL051C	0	0	0.0781563126252505
YAR031W	0	0	0.078
YNL164C	0	0	0.0778443113772455
YIL096C	0	0	0.0776892430278884
YGR186W	0	0	0.0775347912524851
YLR373C	0	0	0.0773809523809524
YBR234C	0	0	0.0772277227722772
YBR112C	0	0	0.0770750988142292
YKL049C	0	0	0.0769230769230769
YOR247W	0	0	0.0767716535433071
YJR032W	0	0	0.0766208251473477
YMR044W	0	0	0.0764705882352941
YGL099W	0	0	0.076320939334638
YLR210W	0	0	0.076171875
YEL059C-A	0	0	0.0760233918128655
YBR038W	0	0	0.075875486381323
YBR143C	0	0	0.0757281553398058
YDR318W	0	0	0.0755813953488372
YBL056W	0	0	0.0754352030947776
YOL133W	0	0	0.0752895752895753
YBR188C	0	0	0.0751445086705202
YKL108W	0	0	0.075
YMR153W	0	0	0.0748560460652591
YBR170C	0	0	0.0747126436781609
YHR178W	0	0	0.0745697896749522
YKL160W	0	0	0.0744274809160305
YPL161C	0	0	0.0742857142857143
YOR249C	0	0	0.0741444866920152
YBR288C	0	0	0.0740037950664137
YBR135W	0	0	0.0738636363636364
YJL010C	0	0	0.0737240075614367
YBR259W	0	1	0.0737240075614367
YOR349W	0	0	0.0735849056603774
YBR125C	0	1	0.0735849056603774
YBR210W	0	0	0.0734463276836158
YLR313C	0	0	0.0733082706766917
YBR154C	0	0	0.0731707317073171
YPL022W	0	0	0.0730337078651685
YLR226W	0	0	0.0728971962616822
YNL126W	0	0	0.0727611940298507
YJL047C	0	0	0.0726256983240224
YDL148C	0	0	0.0724907063197026
YBL026W	0	0	0.0723562152133581
YBR270C	0	1	0.0723562152133581
YIL115C	0	0	0.0722222222222222
YGR081C	0	0	0.0720887245841035
YDL001W	0	1	0.0720887245841035
YGR138C	0	0	0.0719557195571956
YBL037W	0	0	0.0718232044198895
YHR169W	0	0	0.0716911764705882
YBR179C	0	0	0.0715596330275229
YBR167C	0	0	0.0714285714285714
YPL217C	0	0	0.0712979890310786
YBR233W	0	1	0.0712979890310786
YMR047C	0	0	0.0711678832116788
YDR195W	0	0	0.0710382513661202
YOL115W	0	0	0.0709090909090909
YBL001C	0	0	0.0707803992740472
YKR063C	0	0	0.0706521739130435
YBR246W	0	1	0.0706521739130435
YBR140C	0	0	0.0705244122965642
YBR192W	0	0	0.0703971119133574
YOR302W	0	0	0.0702702702702703
YBL107C	0	1	0.0702702702702703
YBR255W	0	1	0.0702702702702703
YDR295C	0	0	0.0701438848920863
YHR023W	0	0	0.0700525394045534
YDR328C	0	0	0.0700525394045534
YBR197C	0	1	0.0700525394045534
YBL055C	0	0	0.0700525394045534
YOL066C	0	0	0.0700525394045534
YOL094C	0	0	0.0700525394045534
YNL068C	0	0	0.0700525394045534
YJR141W	0	0	0.0700525394045534
YMR284W	0	0	0.0700525394045534
YBR239C	0	1	0.0700525394045534
YER114C	0	0	0.0700525394045534
YLR318W	0	0	0.0700525394045534
YPR046W	0	0	0.0700525394045534
YDR243C	0	0	0.0700525394045534
YPR056W	0	0	0.0700525394045534
YOR089C	0	0	0.0700525394045534
YDR191W	1	0	0.0700525394045534
YOR243C	0	0	0.0699300699300699
YBL022C	0	0	0.0698080279232112
YJL098W	0	0	0.0696864111498258
YCR052W	0	0	0.0695652173913043
YBR071W	0	1	0.0695652173913043
YBR254C	0	0	0.0694444444444444
YGL078C	0	0	0.0693240901213172
YDL005C	0	0	0.069204152249135
YKR072C	0	0	0.0690846286701209
YBL080C	0	0	0.0689655172413793
YPL122C	0	0	0.0688468158347676
YBR102C	0	0	0.0687285223367698
YNL290W	0	0	0.0686106346483705
YBR173C	0	0	0.0684931506849315
YGR145W	0	0	0.0683760683760684
YDR299W	0	0	0.068259385665529
YML058W	0	0	0.0681431005110733
YDL220C	0	0	0.0680272108843537
YOR269W	0	0	0.067911714770798
YLR309C	0	0	0.0677966101694915
YCL011C	0	0	0.0676818950930626
YBR220C	0	1	0.0676818950930626
YOR279C	0	0	0.0675675675675676
YGR104C	0	0	0.0674536256323777
YBR011C	0	0	0.0673400673400673
YFR031C	0	0	0.0672268907563025
YPR104C	0	0	0.0671140939597315
YPL047W	0	0	0.067001675041876
YOR075W	0	0	0.0668896321070234
YBR015C	0	0	0.0667779632721202
YBR022W	0	0	0.0666666666666667
YJL061W	0	0	0.0665557404326123
YGR056W	0	0	0.0664451827242525
YIL019W	0	0	0.066334991708126
YMR310C	0	0	0.0662251655629139
YML034W	0	0	0.0661157024793388
YBR008C	0	0	0.066006600660066
YGR119C	0	0	0.0658978583196046
YCL037C	0	0	0.0657894736842105
YNL313C	0	0	0.0656814449917898
YBL010C	0	1	0.0656814449917898
YDR439W	0	0	0.0655737704918033
YER082C	0	0	0.0654664484451719
YNL218W	0	0	0.065359477124183
YPR051W	0	0	0.065252854812398
YOL019W	0	1	0.065252854812398
YDR189W	0	0	0.0651465798045603
YLR449W	0	0	0.0650406504065041
YDR163W	0	0	0.0649350649350649
YCR072C	0	0	0.0648298217179903
YFL002C	0	0	0.0647249190938511
YJL069C	0	0	0.0646203554119548
YBR106W	0	0	0.0645161290322581
YDR303C	0	0	0.0644122383252818
YML071C	0	0	0.0643086816720257
YBR253W	0	0	0.0642054574638844
YFR036W	0	0	0.0641025641025641
YOR151C	0	0	0.064
YNR038W	0	0	0.0638977635782748
YFL024C	0	0	0.0637958532695375
YNL163C	0	0	0.0636942675159236
YDR211W	0	0	0.0635930047694754
YGL092W	0	0	0.0634920634920635
YFL031W	0	0	0.063391442155309
YBL074C	0	0	0.0632911392405063
YPL243W	0	0	0.0631911532385466
YGR245C	0	0	0.0630914826498423
YNL059C	0	0	0.062992125984252
YLR383W	0	0	0.0628930817610063
YBR121C	0	0	0.0627943485086342
YLR451W	0	0	0.0626959247648903
YLR233C	0	0	0.0625978090766823
YDR365C	0	0	0.0625
YPR112C	0	0	0.062402496099844
YPL020C	0	0	0.0623052959501558
YBR110W	0	0	0.0622083981337481
YBR151W	0	1	0.0622083981337481
YNL021W	0	0	0.062111801242236
YER095W	0	0	0.062015503875969
YPL174C	0	0	0.0619195046439628
YPL212C	0	0	0.0618238021638331
YNR023W	0	0	0.0617283950617284
YER151C	0	0	0.061633281972265
YOL041C	0	0	0.0615384615384615
YAL025C	0	0	0.0614439324116743
YIL038C	0	0	0.0613496932515337
YJL013C	0	0	0.0612557427258806
YMR198W	0	0	0.0611940298507463
YOL123W	0	0	0.0611940298507463
YDR049W	0	1	0.0611940298507463
YIL131C	0	0	0.0611940298507463
YBL020W	0	0	0.0611940298507463
YJR055W	0	0	0.0611940298507463
YDR416W	0	0	0.0611940298507463
YER122C	0	0	0.0611940298507463
YMR288W	0	0	0.0611940298507463
YBR082C	0	0	0.0611940298507463
YHR081W	0	0	0.0611940298507463
YDL020C	0	0	0.0611940298507463
YGR135W	0	0	0.0611940298507463
YGR274C	0	0	0.0611940298507463
YKR013W	0	1	0.0611940298507463
YBR059C	0	0	0.0611940298507463
YNL123W	0	0	0.0611940298507463
YBR041W	0	0	0.0611940298507463
YLR288C	1	0	0.0611940298507463
YDR395W	0	0	0.0611028315946349
YBR020W	0	0	0.0610119047619048
YBR161W	0	0	0.0609212481426449
YBR097W	0	0	0.0608308605341246
YGR090W	0	0	0.0607407407407407
YPL128C	0	0	0.0606508875739645
YGR272C	0	0	0.0605612998522895
YLR314C	0	0	0.0604719764011799
YPL169C	0	0	0.0603829160530191
YBR165W	0	0	0.0602941176470588
YCL059C	0	0	0.0602055800293686
YKL078W	0	0	0.0601173020527859
YBL067C	0	1	0.0601173020527859
YBR212W	0	0	0.0600292825768668
YKL122C	0	0	0.0599415204678363
YBR236C	0	0	0.0598540145985401
YHR085W	0	0	0.0597667638483965
YKR079C	0	0	0.0596797671033479
YNL199C	0	0	0.059593023255814
YGL112C	0	0	0.0595065312046444
YGR246C	0	0	0.0594202898550725
YDR465C	0	0	0.0593342981186686
YLR435W	0	0	0.0592485549132948
YBL102W	0	0	0.0591630591630592
YKL032C	0	0	0.0590778097982709
YKL042W	0	0	0.0589928057553957
YHR154W	0	0	0.0589080459770115
YER149C	0	0	0.0588235294117647
YGL207W	0	0	0.0587392550143266
YFR001W	0	0	0.0586552217453505
YML074C	0	0	0.0585714285714286
YJR060W	0	0	0.0584878744650499
YOR098C	0	0	0.0584045584045584
YCR084C	0	0	0.058321479374111
YER112W	0	0	0.0582386363636364
YKR010C	0	0	0.0581560283687943
YBR293W	0	0	0.0580736543909348
YCR035C	0	0	0.057991513437058
YBL031W	0	1	0.057991513437058
YBR070C	0	0	0.057909604519774
YDL043C	0	0	0.0578279266572638
YBR251W	0	0	0.0577464788732394
YOL124C	0	0	0.0576652601969058
YGR002C	0	0	0.0575842696629214
YLR453C	0	0	0.0575035063113604
YBR187W	0	1	0.0575035063113604
YBR200W	0	0	0.0574229691876751
YIL002C	0	0	0.0573426573426573
YMR061W	0	0	0.0572625698324022
YKL149C	0	0	0.0571827057182706
YBR080C	0	0	0.0571030640668524
YBR273C	0	0	0.0570236439499305
YBR033W	0	1	0.0570236439499305
YDR153C	0	0	0.0569444444444444
YMR174C	0	0	0.0568654646324549
YOR094W	0	0	0.056786703601108
YPR060C	0	0	0.0567081604426003
YBR235W	0	1	0.0567081604426003
YGR109C	0	0	0.0566298342541436
YGR280C	0	0	0.056551724137931
YBL089W	0	0	0.0564738292011019
YGL016W	0	0	0.0563961485557084
YLR181C	0	0	0.0563186813186813
YFR002W	0	0	0.056241426611797
YPL049C	0	0	0.0561643835616438
YDR339C	0	0	0.0560875512995896
YHR069C	0	0	0.0560109289617486
YPL267W	0	0	0.0559345156889495
YJR042W	0	0	0.055858310626703
YGL241W	0	0	0.0557823129251701
YPR169W	0	0	0.0557065217391304
YOR106W	0	0	0.0556309362279511
YKL186C	0	0	0.0555555555555556
YJR002W	0	0	0.0554803788903924
YGL025C	0	0	0.0554054054054054
YLR022C	0	0	0.0553306342780027
YPR034W	0	0	0.055256064690027
YJR089W	0	0	0.0551816958277254
YML103C	0	0	0.0551075268817204
YJL081C	0	0	0.0550335570469799
YLL034C	0	0	0.0549597855227882
YOR242C	0	0	0.0548862115127175
YBR219C	0	1	0.0548862115127175
YJR076C	0	0	0.0548128342245989
YPL226W	0	0	0.054739652870494
YFR005C	0	0	0.0546666666666667
YHR127W	0	1	0.0546666666666667
YOL064C	0	0	0.0545938748335553
YMR270C	0	0	0.0545212765957447
YBR016W	0	0	0.0544488711819389
YPR119W	0	0	0.0543766578249337
YBR159W	0	0	0.0543046357615894
YDR335W	0	0	0.0542328042328042
YLR221C	0	0	0.0541611624834875
YBL003C	0	0	0.054089709762533
YBR003W	0	0	0.0540184453227932
YER032W	0	0	0.0539473684210526
YDL112W	0	0	0.0538764783180026
YBR263W	0	0	0.0538057742782152
YKL173W	0	0	0.053735255570118
YNL267W	0	0	0.0536649214659686
YPL043W	0	0	0.0535947712418301
YDR468C	0	0	0.0535248041775457
YGL150C	0	0	0.0534550195567145
YMR001C	0	0	0.0533854166666667
YGR189C	0	0	0.0533159947984395
YER180C	0	0	0.0532467532467532
YLR145W	0	0	0.053177691309987
YNL221C	0	0	0.0531088082901554
YJR112W	0	0	0.0530401034928849
YPL157W	0	0	0.0529715762273902
YPR173C	0	0	0.0529032258064516
YPL228W	0	0	0.0528350515463918
YJL129C	0	0	0.0527670527670528
YKR002W	0	0	0.0526992287917738
YBR108W	0	1	0.0526992287917738
YNL004W	0	0	0.0526315789473684
YBR023C	0	0	0.0525641025641026
YBR283C	0	0	0.0524967989756722
YDR325W	0	0	0.0524296675191816
YBR127C	0	0	0.0523627075351213
YOR207C	0	0	0.0522959183673469
YOL080C	0	0	0.0522292993630573
YDR324C	0	0	0.0521628498727735
YDR407C	0	0	0.0520965692503177
YBR243C	0	0	0.0520304568527919
YPL253C	0	0	0.0519645120405577
YJR092W	0	0	0.0518987341772152
YPR017C	0	0	0.0518331226295828
YPL116W	0	0	0.0517676767676768
YIL144W	0	0	0.051702395964691
YHR070W	0	0	0.0516372795969773
YDR398W	0	0	0.0515723270440252
YML031W	0	0	0.0515075376884422
YKR038C	0	0	0.0514429109159348
YML097C	0	0	0.0513784461152882
YHR196W	0	0	0.0513141426783479
YLR336C	0	0	0.05125
YMR077C	0	0	0.0511860174781523
YBR077C	0	0	0.0511221945137157
YLR409C	0	0	0.0510585305105853
YCL029C	0	0	0.0509950248756219
YDL099W	0	0	0.0509316770186335
YLR115W	0	0	0.0508684863523573
YMR229C	0	0	0.0508054522924411
YOR046C	0	0	0.0507425742574257
YDL051W	0	0	0.0506798516687268
YGL029W	0	0	0.0506172839506173
YDR280W	0	0	0.0505548705302096
YPL151C	0	0	0.0504926108374384
YCL054W	0	0	0.050430504305043
YPR052C	0	0	0.0503685503685504
YBR004C	0	0	0.0503067484662577
YMR093W	0	0	0.0502450980392157
YOL102C	0	0	0.0501835985312118
YKL074C	0	0	0.0501222493887531
YLR129W	0	0	0.0500610500610501
YMR239C	0	0	0.05
YMR038C	0	0	0.0499390986601705
YGR196C	0	1	0.0499390986601705
YHR152W	0	0	0.0498783454987835
YDL065C	0	0	0.0498177399756987
YGR120C	0	0	0.0497572815533981
YPR019W	0	0	0.0496969696969697
YOR061W	0	0	0.049636803874092
YJR050W	0	0	0.0495767835550181
YDL150W	0	0	0.0495169082125604
YJR041C	0	0	0.0494571773220748
YIR004W	0	0	0.0493975903614458
YOR115C	0	0	0.049338146811071
YPR144C	0	0	0.0492788461538462
YLR018C	0	0	0.0492196878751501
YBR229C	0	0	0.0491606714628297
YLR347C	0	0	0.0491017964071856
YAL035W	0	0	0.0490430622009569
YBR199W	0	0	0.0489844683393071
YOR191W	0	0	0.0489260143198091
YAR014C	0	0	0.0488676996424315
YBR156C	0	0	0.0488095238095238
YNL124W	0	0	0.0487514863258026
YER107C	0	0	0.0486935866983373
YBL106C	0	0	0.0486358244365362
YML082W	0	0	0.0485781990521327
YJR035W	0	0	0.0485207100591716
YPR131C	0	0	0.0484633569739953
YLR433C	0	0	0.0484061393152302
YDR143C	0	0	0.0483490566037736
YLR330W	0	0	0.0482921083627797
YDR510W	0	0	0.0482352941176471
YGL172W	0	0	0.0481786133960047
YLR135W	0	0	0.0481220657276995
YBL105C	0	0	0.0480656506447831
YPR162C	0	0	0.0480093676814988
YFR028C	0	0	0.047953216374269
YBR062C	0	1	0.047953216374269
YBR205W	0	0	0.0478971962616822
YDR167W	0	0	0.0478413068844807
YBR204C	0	1	0.0478413068844807
YNL041C	0	0	0.0477855477855478
YLR385C	0	0	0.0477299185098952
YML114C	0	0	0.0476744186046512
YBR086C	0	0	0.0476190476190476
YOR239W	0	0	0.0475651189127973
YMR131C	0	0	0.0475651189127973
YBR225W	0	1	0.0475651189127973
YKR092C	0	0	0.0475651189127973
YLR068W	0	0	0.0475651189127973
YNL201C	0	0	0.0475651189127973
YBL093C	0	0	0.0475651189127973
YNL189W	0	0	0.0475651189127973
YOR305W	0	0	0.0475651189127973
YIL008W	0	0	0.0475651189127973
YFL049W	0	0	0.0475651189127973
YBR164C	0	0	0.0475651189127973
YGR187C	0	0	0.0475651189127973
YHR164C	0	0	0.0475651189127973
YOR206W	0	0	0.0475651189127973
YKR077W	0	1	0.0475651189127973
YCR057C	0	0	0.0475651189127973
YIL063C	0	0	0.0475651189127973
YNL300W	0	1	0.0475651189127973
YJL110C	0	0	0.0475651189127973
YNL175C	0	0	0.0475651189127973
YDR300C	0	0	0.0475651189127973
YLR106C	0	0	0.0475651189127973
YDR145W	0	0	0.0475651189127973
YMR219W	1	0	0.0475651189127973
YMR301C	0	0	0.0475113122171946
YDR173C	0	0	0.0474576271186441
YAL033W	0	0	0.0474040632054176
YGL151W	0	0	0.0473506200676437
YDL103C	0	0	0.0472972972972973
YBL017C	0	0	0.047244094488189
YMR039C	0	0	0.0471910112359551
YMR273C	0	0	0.0471380471380471
YBR176W	0	0	0.047085201793722
YDR381W	0	0	0.0470324748040314
YOR004W	0	0	0.0469798657718121
YER089C	0	0	0.046927374301676
YPL193W	0	0	0.046875
YJL039C	0	0	0.0468227424749164
YBR029C	0	0	0.0467706013363029
YDR364C	0	0	0.0467185761957731
YGL238W	0	0	0.0466666666666667
YNL232W	0	0	0.04661487236404
YCR047C	0	0	0.0465631929046563
YOR116C	0	0	0.0465116279069767
YBR024W	0	0	0.0464601769911504
YPL266W	0	0	0.0464088397790055
YOR188W	0	0	0.0463576158940397
YAL021C	0	0	0.0463065049614112
YCL063W	0	0	0.0462555066079295
YMR213W	0	0	0.0462046204620462
YBR193C	0	0	0.0461538461538462
YMR021C	0	0	0.0461031833150384
YBR096W	0	1	0.0461031833150384
YDR150W	0	0	0.0460526315789474
YBR111C	0	1	0.0460526315789474
YNR009W	0	0	0.0460021905805038
YPL085W	0	0	0.0459518599562363
YKL041W	0	0	0.0459016393442623
YPL211W	0	0	0.0458515283842795
YBL034C	0	0	0.0458015267175573
YHR066W	0	0	0.0457516339869281
YGR075C	0	0	0.0457018498367791
YFL013C	0	0	0.0456521739130435
YMR168C	0	0	0.0456026058631922
YML043C	0	0	0.0455531453362256
YBR163W	0	1	0.0455531453362256
YMR129W	0	0	0.0455037919826652
YDR201W	0	0	0.0454545454545455
YBL041W	0	0	0.0454054054054054
YKL089W	0	0	0.0453563714902808
YOR168W	0	0	0.0453074433656958
YMR294W	0	0	0.0452586206896552
YNL182C	0	0	0.0452099031216362
YDL080C	0	0	0.0451612903225806
YKR082W	0	0	0.0451127819548872
YNL001W	0	0	0.0450643776824034
YDL140C	0	0	0.045016077170418
YJR144W	0	0	0.0449678800856531
YDL030W	0	0	0.0449197860962567
YDR527W	0	0	0.0448717948717949
YNL032W	0	0	0.0448239060832444
YNR011C	0	0	0.0447761194029851
YLL010C	0	0	0.0447284345047923
YBR105C	0	0	0.0446808510638298
YGR128C	0	0	0.0446333687566419
YOR198C	0	0	0.0445859872611465
YBL007C	0	0	0.0445387062566278
YDL197C	0	0	0.0444915254237288
YKR022C	0	0	0.0444444444444444
YKR090W	0	0	0.0443974630021142
YOR064C	0	0	0.044350580781415
YPR179C	0	0	0.0443037974683544
YJL184W	0	0	0.0442571127502634
YPL045W	0	0	0.0442105263157895
YIR002C	0	0	0.0441640378548896
YKL179C	0	0	0.0441176470588235
YLR196W	0	0	0.0440713536201469
YKL075C	0	0	0.0440251572327044
YKL014C	0	0	0.043979057591623
YIR026C	0	0	0.0439330543933054
YBR221C	0	0	0.0438871473354232
YNL236W	0	0	0.0438413361169102
YDR285W	0	0	0.0437956204379562
YPR129W	0	0	0.04375
YLR403W	0	0	0.0437044745057232
YMR117C	0	0	0.0436590436590437
YML006C	0	0	0.043613707165109
YDL013W	0	0	0.0435684647302905
YNL039W	0	0	0.0435233160621762
YGR099W	0	0	0.0434782608695652
YDR309C	0	0	0.0434332988624612
YIR012W	0	0	0.0433884297520661
YBL018C	0	0	0.043343653250774
YLR263W	0	0	0.0432989690721649
YHR013C	0	0	0.043254376930999
YHR133C	0	0	0.0432098765432099
YLR274W	0	0	0.0431654676258993
YEL022W	0	0	0.0431211498973306
YMR309C	0	0	0.0430769230769231
YHR129C	0	0	0.0430327868852459
YBR160W	0	0	0.0429887410440123
YJL201W	0	0	0.0429447852760736
YER132C	0	0	0.0429009193054137
YDL175C	0	0	0.0428571428571429
YMR005W	0	0	0.0428134556574924
YNL247W	0	0	0.0427698574338086
YPR180W	0	0	0.0427263479145473
YGL075C	0	0	0.0426829268292683
YDR292C	0	0	0.0426395939086294
YLR222C	0	0	0.0425963488843813
YKL028W	0	0	0.0425531914893617
YGL065C	0	0	0.0425101214574899
YBR078W	0	0	0.0424671385237614
YOR335C	0	0	0.0424242424242424
YDR488C	0	0	0.0423814328960646
YLR105C	0	0	0.0423387096774194
YOR156C	0	0	0.0422960725075529
YPL063W	0	0	0.0422535211267606
YCR066W	0	0	0.0422110552763819
YEL032W	0	0	0.0421686746987952
YHR201C	0	0	0.0421263791374122
YOR043W	0	0	0.0420841683366733
YDR076W	0	0	0.042042042042042
YLR430W	0	0	0.042
YDR075W	0	0	0.041958041958042
YAL043C	0	0	0.0419161676646707
YNL251C	0	0	0.0418743768693918
YMR138W	0	0	0.0418326693227092
YBR107C	0	0	0.0417910447761194
YJR017C	0	0	0.0417495029821074
YJL209W	0	0	0.041708043694141
YBR186W	0	0	0.0416666666666667
YLR424W	0	0	0.0416253716551041
YJL109C	0	0	0.0415841584158416
YGL066W	0	0	0.0415430267062315
YDL047W	0	0	0.041501976284585
YGR083C	0	0	0.0414610069101678
YOR165W	0	0	0.0414201183431953
YNL256W	0	0	0.0413793103448276
YOR095C	0	0	0.0413385826771654
YOR319W	0	0	0.0412979351032448
YGL019W	0	0	0.0412573673870334
YAL034W-A	0	0	0.0412168792934249
YJL148W	0	0	0.0411764705882353
YGR179C	0	0	0.0411361410381978
YPL012W	0	0	0.0410958904109589
YHR172W	0	0	0.0410557184750733
YFR016C	0	1	0.0410557184750733
YDR390C	0	0	0.041015625
YLR440C	0	0	0.0409756097560976
YBR207W	0	0	0.0409356725146199
YLR003C	0	0	0.0408958130477118
YLR298C	0	0	0.0408560311284047
YOL077C	0	0	0.0408163265306122
YHR197W	0	0	0.0407766990291262
YMR156C	0	0	0.040737148399612
YGL201C	0	0	0.0406976744186047
YAL047C	0	0	0.0406582768635044
YKL214C	0	0	0.0406189555125725
YKL154W	0	0	0.0405797101449275
YNL072W	0	0	0.0405405405405405
YKL057C	0	0	0.0405014464802314
YHL039W	0	0	0.0404624277456647
YGL203C	0	0	0.0404234841193455
YBR122C	0	0	0.0403846153846154
YOR361C	0	0	0.0403458213256484
YEL016C	0	0	0.0403071017274472
YGR095C	0	0	0.0402684563758389
YPR102C	0	0	0.0402298850574713
YBL076C	0	0	0.0401913875598086
YLR082C	0	0	0.0401529636711281
YLR316C	0	0	0.0401146131805158
YDR289C	0	0	0.0400763358778626
YGL210W	0	0	0.0400381315538608
YDR496C	0	0	0.04
YLR020C	0	0	0.0399619410085633
YOR307C	0	0	0.0399239543726236
YER148W	0	0	0.0398860398860399
YNL118C	0	0	0.0398481973434535
YLL036C	0	0	0.0398104265402844
YIR008C	0	0	0.0397727272727273
YBR267W	0	0	0.0397350993377483
YDR372C	0	0	0.0396975425330813
YLR096W	0	0	0.0396600566572238
YMR268C	0	0	0.039622641509434
YBR194W	0	1	0.039622641509434
YER165W	0	0	0.0395852968897267
YMR016C	0	0	0.0395480225988701
YDR389W	0	0	0.0395108184383819
YHR062C	0	0	0.0394736842105263
YKR036C	0	0	0.0394366197183099
YOL034W	0	0	0.0393996247654784
YDR014W	0	0	0.0393626991565136
YER172C	0	0	0.0393258426966292
YER118C	0	0	0.039289055191768
YJR132W	0	0	0.0392523364485981
YGR113W	0	0	0.0392156862745098
YOR274W	0	0	0.0391791044776119
YDR027C	0	0	0.0391425908667288
YGR108W	0	0	0.0391061452513966
YDR137W	0	0	0.0390697674418605
YGR071C	0	1	0.0390697674418605
YGR091W	0	0	0.0390334572490706
YGR103W	0	0	0.0389972144846797
YOR294W	0	0	0.038961038961039
YNL075W	0	0	0.0389249304911956
YGL120C	0	0	0.0388888888888889
YNL272C	0	0	0.0388529139685476
YDL207W	0	0	0.0388170055452865
YLR088W	0	0	0.038781163434903
YGL122C	0	0	0.0387453874538745
YBR268W	0	0	0.0387096774193548
YDR192C	0	0	0.0386740331491713
YOR145C	0	0	0.0386384544618215
YBR049C	0	0	0.0386029411764706
YLR071C	0	0	0.0385674931129477
YGL211W	0	0	0.0385321100917431
YKR099W	0	0	0.0384967919340055
YNL258C	0	0	0.0384615384615385
YGR047C	0	0	0.0384263494967978
YGR275W	0	0	0.0383912248628885
YNL091W	0	0	0.0383561643835616
YER168C	0	0	0.0383211678832117
YMR216C	0	0	0.0382862351868733
YHR060W	0	0	0.0382513661202186
YNL110C	0	0	0.0382165605095541
YBL038W	0	0	0.0381818181818182
YDR460W	0	0	0.0381471389645777
YBR079C	0	0	0.0381125226860254
YKL099C	0	0	0.0380779691749773
YLR079W	0	0	0.0380434782608696
YOR257W	0	0	0.0380090497737557
YLR192C	0	0	0.0379746835443038
YMR235C	0	0	0.037940379403794
YML127W	0	0	0.0379061371841155
YGL093W	0	0	0.0378719567177637
YDR147W	0	0	0.0378378378378378
YLR305C	0	0	0.0378037803780378
YPL112C	0	0	0.0377697841726619
YNR029C	0	1	0.0377697841726619
YGL145W	0	0	0.0377358490566038
YDR288W	0	0	0.0377019748653501
YKL092C	0	0	0.0376681614349776
YLR429W	0	0	0.0376344086021505
YNL317W	0	0	0.0376007162041182
YPL051W	0	0	0.037567084078712
YNL064C	0	0	0.0375335120643432
YGL232W	0	0	0.0375
YLR319C	0	0	0.0374665477252453
YDL213C	0	0	0.0374331550802139
YGR198W	0	0	0.03739982190561
YDL018C	0	0	0.0373665480427046
YMR167W	0	0	0.0373333333333333
YJL006C	0	0	0.0373001776198934
YIL020C	0	0	0.0372670807453416
YDR419W	0	0	0.0372340425531915
YDL040C	0	0	0.0372010628875111
YMR218C	0	0	0.0371681415929204
YGR098C	0	0	0.0371352785145889
YER093C	0	0	0.0371024734982332
YOR312C	0	0	0.0370697263901147
YGL113W	0	0	0.037037037037037
YER110C	0	0	0.0370044052863436
YDR023W	0	0	0.0369718309859155
YOR114W	0	1	0.0369718309859155
YML107C	0	0	0.0369393139841689
YKL058W	0	0	0.0369068541300527
YDL060W	0	0	0.0368744512730465
YBR074W	0	1	0.0368744512730465
YBR109C	0	0	0.0368421052631579
YGR129W	0	0	0.0368098159509202
YPR174C	0	1	0.0368098159509202
YML113W	0	0	0.0367775831873905
YJL014W	0	0	0.036745406824147
YOR160W	0	0	0.0367132867132867
YLR380W	0	0	0.0366812227074236
YER167W	0	0	0.0366492146596859
YOR229W	0	0	0.036617262423714
YBL090W	0	0	0.0365853658536585
YMR307W	0	0	0.0365535248041775
YOR326W	0	0	0.0365217391304348
YFL017C	0	0	0.0364900086880973
YDR180W	0	0	0.0364583333333333
YPL075W	0	0	0.0364267129228101
YLL024C	0	0	0.0363951473136915
YOR174W	0	0	0.0363636363636364
YBR247C	0	0	0.0363321799307958
YFR019W	0	0	0.0363007778738116
YJR053W	0	0	0.0362694300518135
YGL173C	0	0	0.0362381363244176
YGR221C	0	0	0.0362068965517241
YML038C	0	0	0.0361757105943152
YPL178W	0	0	0.036144578313253
YJR056C	0	1	0.036144578313253
YLR420W	0	0	0.0361134995700774
YJR052W	0	0	0.0360824742268041
YJL207C	0	0	0.0360515021459227
YGR195W	0	0	0.0360205831903945
YDR108W	0	0	0.0359897172236504
YMR177W	0	0	0.035958904109589
YGL003C	0	0	0.0359281437125748
YGL247W	0	0	0.0358974358974359
YOR141C	0	1	0.0358974358974359
YLR107W	0	0	0.035866780529462
YNL253W	0	0	0.0358361774744027
YOR194C	0	0	0.0358056265984655
YPL195W	0	0	0.0357751277683135
YOR159C	0	0	0.0357446808510638
YGL116W	0	0	0.0357142857142857
YDL111C	0	0	0.0356839422259983
YLR067C	0	0	0.0356536502546689
YIL046W	0	0	0.0356234096692112
YDR451C	0	0	0.0355932203389831
YLR275W	0	0	0.0355630821337849
YDR071C	0	0	0.0355329949238579
YKL203C	0	0	0.0355029585798817
YOL010W	0	0	0.0354785478547855
YML119W	0	1	0.0354785478547855
YLR215C	0	0	0.0354785478547855
YBL050W	0	0	0.0354785478547855
YIL110W	0	0	0.0354785478547855
YDR409W	0	0	0.0354785478547855
YNR027W	0	0	0.0354785478547855
YDL098C	0	0	0.0354785478547855
YHR103W	0	0	0.0354785478547855
YML095C	0	0	0.0354785478547855
YKL009W	0	0	0.0354785478547855
YIL095W	0	0	0.0354785478547855
YAL059W	0	0	0.0354785478547855
YDR213W	0	0	0.0354785478547855
YOR360C	0	0	0.0354785478547855
YDR081C	0	0	0.0354785478547855
YNL149C	0	0	0.0354785478547855
YDR170C	0	0	0.0354785478547855
YJR134C	0	1	0.0354785478547855
YOR143C	0	0	0.0354785478547855
YJR030C	0	1	0.0354785478547855
YJR072C	0	1	0.0354785478547855
YDL036C	0	0	0.0354785478547855
YPR163C	0	0	0.0354785478547855
YOR148C	0	0	0.0354785478547855
YPR105C	0	0	0.0354785478547855
YMR172W	0	0	0.0354785478547855
YER013W	0	0	0.0354785478547855
YDR152W	0	1	0.0354785478547855
YDR346C	0	0	0.0354785478547855
YMR299C	0	0	0.0354785478547855
YLR086W	0	0	0.0354785478547855
YLR049C	0	1	0.0354785478547855
YJR064W	0	0	0.0354785478547855
YBL091C-A	1	1	0.0354785478547855
YLR017W	0	0	0.0354492992580379
YDR388W	0	0	0.0354200988467875
YER159C	0	0	0.0353909465020576
YDR532C	0	0	0.0353618421052632
YHR007C	0	0	0.0353327855382087
YDL116W	0	0	0.035303776683087
YMR272C	0	0	0.0352748154224774
YHR030C	0	0	0.0352459016393443
YGR004W	0	0	0.0352170352170352
YNL282W	0	0	0.0351882160392799
YIL016W	0	0	0.0351594439901881
YER006W	0	0	0.0351307189542484
YPR189W	0	0	0.0351020408163265
YPR118W	0	0	0.0350734094616639
YJR075W	0	0	0.0350448247758761
YDR429C	0	0	0.0350162866449511
YOR272W	0	0	0.0349877949552482
YNL090W	0	0	0.0349593495934959
YGR229C	0	0	0.0349309504467912
YML105C	0	0	0.0349025974025974
YNL002C	0	0	0.0348742903487429
YPR186C	0	0	0.0348460291734198
YOR005C	0	0	0.0348178137651822
YKR050W	0	0	0.034789644012945
YJR057W	0	0	0.0347615198059822
YGL130W	0	0	0.0347334410339257
YCR093W	0	0	0.0347054075867635
YKL022C	0	0	0.0346774193548387
YBL057C	0	0	0.0346494762288477
YPR190C	0	0	0.034621578099839
YLL035W	0	0	0.0345937248592116
YNL016W	0	0	0.0345659163987138
YGL240W	0	0	0.0345381526104418
YMR036C	0	0	0.0345104333868379
YGL237C	0	0	0.0344827586206897
YLR381W	0	0	0.0344551282051282
YER031C	0	0	0.0344275420336269
YJL122W	0	0	0.0344
YER116C	0	0	0.0343725019984013
YPR088C	0	0	0.0343450479233227
YCL010C	0	0	0.034317637669593
YOR112W	0	0	0.0342902711323764
YLR116W	0	0	0.0342629482071713
YNL099C	0	0	0.0342356687898089
YNL291C	0	0	0.0342084327764519
YMR032W	0	0	0.034181240063593
YLR114C	0	0	0.034154090548054
YNL167C	0	0	0.0341269841269841
YNL054W	0	0	0.0340999206978588
YJL197W	0	1	0.0340999206978588
YJR127C	0	0	0.0340729001584786
YGR202C	0	0	0.0340459224069675
YNR053C	0	0	0.0340189873417722
YDL048C	0	1	0.0340189873417722
YDL064W	0	0	0.0339920948616601
YBR282W	0	0	0.0339652448657188
YNL248C	0	0	0.0339384372533544
YJL050W	0	0	0.0339116719242902
YLR016C	0	0	0.0338849487785658
YKL216W	0	0	0.0338582677165354
YLR131C	0	0	0.033831628638867
YOL148C	0	0	0.0338050314465409
YMR283C	0	0	0.0337784760408484
YOL125W	0	0	0.0337519623233909
YCR094W	0	0	0.0337254901960784
YOL054W	0	0	0.0336990595611285
YPL071C	0	1	0.0336990595611285
YDL166C	0	0	0.033672670321065
YIL064W	0	0	0.0336463223787167
YPL233W	0	0	0.0336200156372166
YOR039W	0	0	0.03359375
YMR212C	0	0	0.0335675253708041
YJR097W	0	0	0.0335413416536661
YNL061W	0	0	0.0335151987529228
YKR025W	0	0	0.0334890965732087
YMR211W	0	0	0.0334630350194553
YDR091C	0	0	0.0334370139968896
YMR296C	0	0	0.0334110334110334
YPR133C	0	0	0.0333850931677019
YHR107C	0	0	0.0333591931730023
YML064C	0	0	0.0333333333333333
YDR208W	0	0	0.0333075135553834
YNR046W	0	0	0.03328173374613
YGR262C	0	0	0.0332559938128384
YPL227C	0	0	0.0332302936630603
YLR002C	0	0	0.0332046332046332
YJL026W	0	0	0.033179012345679
YKR078W	0	0	0.0331534309946029
YLR009W	0	0	0.0331278890600925
YML014W	0	0	0.0331023864511162
YGL021W	0	0	0.0330769230769231
YKL020C	0	0	0.0330514988470407
YOR193W	0	0	0.033026113671275
YPR101W	0	0	0.0330007674597084
YKR028W	0	0	0.0329754601226994
YJL112W	0	0	0.0329501915708812
YGL153W	0	0	0.0329249617151608
YOL142W	0	0	0.0328997704667177
YCR053W	0	0	0.0328746177370031
YKR056W	0	0	0.0328495034377387
YJL145W	0	0	0.032824427480916
YJL011C	0	0	0.0327993897787948
YDR528W	0	0	0.0327743902439024
YGR271W	0	0	0.0327494287890328
YOR047C	0	0	0.0327245053272451
YLR075W	0	0	0.0326996197718631
YER007C-A	0	0	0.0326747720364742
YKL143W	0	0	0.0326499620349279
YJL087C	0	0	0.0326251896813354
YHR063C	0	0	0.0326004548900682
YER126C	0	0	0.0325757575757576
YJL204C	0	0	0.032551097653293
YNL286W	0	0	0.0325264750378215
YPL038W	0	0	0.0325018896447468
YNL307C	0	0	0.0324773413897281
YDL219W	0	0	0.0324528301886792
YDL033C	0	0	0.0324283559577677
YPR137W	0	0	0.0324039186134137
YPL105C	0	1	0.0324039186134137
YDR472W	0	0	0.0323795180722892
YDR128W	0	1	0.0323795180722892
YLR457C	0	0	0.0323551542513168
YDR206W	0	0	0.0323308270676692
YER030W	0	0	0.0323065364387678
YIL061C	0	0	0.0322822822822823
YLR421C	0	0	0.032258064516129
YGR264C	0	0	0.0322338830584708
YIL159W	0	0	0.0322097378277154
YFR034C	0	0	0.032185628742515
YHL025W	0	0	0.0321615557217651
YDR140W	0	0	0.0321375186846039
YLR126C	0	0	0.0321135175504108
YNL121C	0	0	0.032089552238806
YKL048C	0	0	0.0320656226696495
YLR447C	0	0	0.0320417287630402
YML046W	0	0	0.032017870439315
YDL056W	0	0	0.0319940476190476
YNL224C	0	1	0.0319940476190476
YKR001C	0	0	0.0319702602230483
YDL059C	0	0	0.0319465081723626
YLR084C	0	0	0.0319227913882702
YIL079C	0	0	0.0318991097922849
YGR003W	0	0	0.0318754633061527
YKR083C	0	0	0.0318518518518519
YGR278W	0	0	0.0318282753515914
YPR139C	0	0	0.0318047337278107
YPR178W	0	0	0.0317812269031781
YKL052C	0	0	0.0317577548005908
YMR026C	0	0	0.0317343173431734
YER007W	0	0	0.0317109144542773
YER083C	0	0	0.0316875460574797
YMR049C	0	0	0.0316642120765832
YMR055C	0	0	0.0316409124356144
YBL027W	0	0	0.0316176470588235
YJL127C	0	0	0.0315944158706833
YBR048W	0	0	0.0315712187958884
YEL029C	0	0	0.0315480557593544
YMR136W	0	0	0.031524926686217
YJL111W	0	0	0.0315018315018315
YER063W	0	0	0.0314787701317716
YHR019C	0	0	0.0314557425018288
YLR005W	0	0	0.0314327485380117
YML036W	0	0	0.0314097881665449
YPL100W	0	0	0.0313868613138686
YOL021C	0	0	0.0313639679066375
YJR104C	0	0	0.0313411078717201
YGR180C	0	0	0.0313182811361981
YOL018C	0	0	0.0312954876273654
YNL119W	0	0	0.0312727272727273
YLR094C	0	0	0.03125
YPL083C	0	0	0.0312273057371097
YDR228C	0	0	0.0312046444121916
YOR355W	0	0	0.0311820159535896
YOR370C	0	0	0.0311594202898551
YNR052C	0	0	0.0311368573497466
YKL191W	0	0	0.0311143270622287
YFR048W	0	0	0.0310918293564714
YGR093W	0	1	0.0310918293564714
YEL017W	0	0	0.0310693641618497
YOL103W	0	0	0.0310469314079422
YNL323W	0	0	0.031024531024531
YGL014W	0	0	0.0310021629416006
YGL061C	0	0	0.0309798270893372
YDR069C	0	0	0.0309575233981281
YHR061C	0	0	0.0309352517985612
YKL054C	0	0	0.0309130122214234
YPL011C	0	0	0.0308908045977011
YKR037C	0	0	0.0308686288585786
YIL119C	0	0	0.0308464849354376
YDR399W	0	0	0.0308243727598566
YOR275C	0	0	0.0308022922636103
YPR097W	0	1	0.0308022922636103
YHR083W	0	0	0.0307802433786686
YDR397C	0	0	0.030758226037196
YER068W	0	0	0.0307362401715511
YNL154C	0	0	0.0307142857142857
YDR062W	0	0	0.0306923625981442
YGR163W	0	0	0.0306704707560628
YLL003W	0	0	0.0306486101211689
YGR214W	0	0	0.0306267806267806
YNL245C	0	0	0.0306049822064057
YLR407W	0	1	0.0306049822064057
YMR308C	0	0	0.0305832147937411
YDL208W	0	0	0.0305614783226724
YER036C	0	0	0.0305397727272727
YER049W	0	0	0.0305180979418027
YOR342C	0	1	0.0305180979418027
YPL125W	0	0	0.0304964539007092
YNL065W	0	0	0.0304748405386251
YHR132C	0	0	0.0304532577903683
YLR397C	0	0	0.0304317055909413
YML098W	0	0	0.0304101838755304
YOR338W	0	0	0.0303886925795053
YLR228C	0	0	0.0303672316384181
YHR120W	0	0	0.0303458009880028
YGL087C	0	0	0.0303244005641749
YHR170W	0	0	0.0303030303030303
YLR060W	0	0	0.0302816901408451
YBR089C-A	0	0	0.0302603800140746
YGR217W	0	0	0.030239099859353
YDL143W	0	0	0.0302178496134926
YPL242C	0	0	0.0301966292134831
YDR393W	0	0	0.0301754385964912
YNL158W	0	0	0.0301542776998597
YNL271C	0	0	0.0301331464611072
YHR064C	0	0	0.0301120448179272
YOR051C	0	1	0.0301120448179272
YOR353C	0	0	0.0300909727081875
YDR026C	0	1	0.0300909727081875
YML077W	0	0	0.0300699300699301
YLR147C	0	0	0.0300489168413697
YML081W	0	1	0.0300489168413697
YAR018C	0	0	0.0300279329608939
YHL038C	0	0	0.0300069783670621
YGL155W	0	0	0.0299860529986053
YLR212C	0	0	0.0299651567944251
YNL112W	0	0	0.0299442896935933
YGL064C	0	0	0.0299234516353514
YOL139C	0	0	0.0299026425591099
YOL070C	0	1	0.0299026425591099
YEL037C	0	0	0.0298818624044475
YCL014W	0	0	0.0298611111111111
YNL141W	0	0	0.0298403886190146
YLR244C	0	0	0.0298196948682386
YMR070W	0	0	0.0297990297990298
YMR100W	0	0	0.0297783933518006
YBR101C	0	0	0.029757785467128
YIL085C	0	0	0.0297372060857538
YLR175W	0	0	0.0297166551485833
YOR063W	0	0	0.0296961325966851
YOL027C	0	0	0.0296756383712905
YKL213C	0	0	0.0296551724137931
YJR084W	0	0	0.0296347346657478
YJL054W	0	0	0.0296143250688705
YMR080C	0	0	0.0295939435650379
YOR330C	0	0	0.0295735900962861
YMR234W	0	0	0.029553264604811
YDR329C	0	0	0.029532967032967
YOR140W	0	0	0.029512697323267
YGL049C	0	0	0.0294924554183813
YPL263C	0	1	0.0294924554183813
YHL028W	0	0	0.0294722412611378
YMR290C	0	0	0.0294520547945205
YHR005C	0	0	0.0294318959616701
YML059C	0	0	0.0294117647058824
YJL130C	0	0	0.0293916609706083
YER174C	0	0	0.0293733681462141
YGL100W	0	0	0.0293733681462141
YKL072W	0	1	0.0293733681462141
YGR208W	0	0	0.0293733681462141
YDR118W	0	0	0.0293733681462141
YGR030C	0	0	0.0293733681462141
YEL055C	0	0	0.0293733681462141
YPL007C	0	0	0.0293733681462141
YPL231W	0	0	0.0293733681462141
YKL005C	0	0	0.0293733681462141
YKL012W	0	0	0.0293733681462141
YGR085C	0	0	0.0293733681462141
YDR082W	0	0	0.0293733681462141
YHL011C	0	0	0.0293733681462141
YOR110W	0	0	0.0293733681462141
YML011C	0	0	0.0293733681462141
YLR025W	0	0	0.0293733681462141
YLR227C	0	0	0.0293733681462141
YLR218C	0	1	0.0293733681462141
YHR099W	0	0	0.0293733681462141
YPR062W	0	0	0.0293733681462141
YDL088C	0	0	0.0293733681462141
YJR145C	0	0	0.0293733681462141
YPL239W	0	0	0.0293733681462141
YER162C	0	0	0.0293733681462141
YBL069W	0	0	0.0293733681462141
YPL190C	0	0	0.0293733681462141
YFL037W	0	0	0.0293733681462141
YDL231C	0	0	0.0293733681462141
YPL213W	0	0	0.0293733681462141
YLR113W	0	0	0.0293733681462141
YPL031C	0	0	0.0293733681462141
YDR006C	0	0	0.0293733681462141
YGL023C	0	0	0.0293733681462141
YDL117W	0	0	0.0293733681462141
YIL143C	0	0	0.0293733681462141
YPR068C	0	0	0.0293733681462141
YLL043W	0	0	0.0293733681462141
YDR002W	0	0	0.0293733681462141
YKR054C	0	0	0.0293733681462141
YNL076W	0	0	0.0293733681462141
YNL234W	0	0	0.0293733681462141
YPL024W	0	0	0.0293733681462141
YCR042C	0	0	0.0293733681462141
YDL028C	0	0	0.0293733681462141
YHR115C	0	0	0.0293733681462141
YOR048C	0	0	0.0293733681462141
YOL143C	0	0	0.0293733681462141
YJL008C	0	0	0.0293733681462141
YDR034C	0	0	0.0293733681462141
YGL139W	0	0	0.0293733681462141
YNL008C	0	0	0.0293733681462141
YKR086W	0	0	0.0293733681462141
YCR019W	0	0	0.0293733681462141
YPL175W	0	0	0.0293733681462141
YDL209C	0	0	0.0293733681462141
YOR373W	0	0	0.0293733681462141
YGR283C	0	0	0.0293733681462141
YHR144C	0	0	0.0293733681462141
YDR245W	0	0	0.0293733681462141
YML085C	0	0	0.0293733681462141
YER120W	1	0	0.0293733681462141
YIL153W	0	0	0.0293733681462141
YGR123C	0	0	0.0293733681462141
YKR081C	0	0	0.0293733681462141
YFR046C	0	0	0.0293733681462141
YBL021C	0	0	0.0293733681462141
YFR038W	0	1	0.0293733681462141
YCR009C	0	0	0.0293733681462141
YHR046C	0	0	0.0293733681462141
YOR101W	0	0	0.0293733681462141
YPL015C	1	0	0.0293733681462141
YLR285W	0	0	0.0293542074363992
YNL139C	0	0	0.0293350717079531
YDL105W	0	0	0.0293159609120521
YCL032W	0	0	0.029296875
YOR236W	0	0	0.0292778139232271
YLR265C	0	0	0.02925877763329
YAL009W	0	0	0.0292397660818713
YJL035C	0	0	0.0292207792207792
YOR341W	0	0	0.0292018170019468
YBR098W	0	0	0.0291828793774319
YJL123C	0	1	0.0291828793774319
YMR241W	0	0	0.0291639662994167
YDR489W	0	0	0.0291450777202073
YHL023C	0	1	0.0291450777202073
YDR235W	0	0	0.029126213592233
YPL026C	0	0	0.0291073738680466
YJR093C	0	0	0.0290885585003232
YPL117C	0	0	0.0290697674418605
YGR126W	0	1	0.0290697674418605
YDL189W	0	0	0.0290510006455778
YBR034C	0	0	0.0290322580645161
YMR182C	0	0	0.0290135396518375
YLR074C	0	0	0.0289948453608247
YJR007W	0	0	0.0289761751448809
YML021C	0	0	0.028957528957529
YER176W	0	0	0.0289389067524116
YPL069C	0	0	0.0289203084832905
YDR141C	0	0	0.0289017341040462
YIL106W	0	0	0.0288831835686778
YDR101C	0	0	0.0288646568313021
YPL158C	0	1	0.0288646568313021
YIL004C	0	0	0.0288461538461538
YMR069W	0	0	0.0288276745675849
YHR089C	0	0	0.028809218950064
YDR224C	0	0	0.0287907869481766
YIR005W	0	0	0.028772378516624
YNL191W	0	0	0.0287539936102236
YOR261C	0	0	0.028735632183908
YDR244W	0	0	0.028717294192725
YHR165C	0	0	0.0286989795918367
YHR148W	0	0	0.0286806883365201
YOR179C	0	0	0.0286624203821656
YER025W	0	0	0.0286441756842775
YOR023C	0	0	0.0286259541984733
YGR133W	0	0	0.0286077558804832
YIL040W	0	0	0.0285895806861499
YPL050C	0	0	0.0285714285714286
YBL040C	0	0	0.0285532994923858
YDR156W	0	0	0.0285351934051997
YNL133C	0	0	0.0285194174757282
YDL073W	0	1	0.0285194174757282
YOR197W	0	0	0.0285194174757282
YPL127C	0	0	0.0285194174757282
YKR044W	0	1	0.0285194174757282
YBR114W	0	0	0.0285194174757282
YOR346W	0	0	0.0285194174757282
YPL180W	0	0	0.0285194174757282
YOL136C	0	0	0.0285194174757282
YOL091W	0	0	0.0285194174757282
YDR194C	0	0	0.0285194174757282
YAL051W	0	0	0.0285194174757282
YKL081W	0	0	0.0285194174757282
YMR113W	0	0	0.0285194174757282
YCR082W	0	0	0.0285194174757282
YNL103W	0	0	0.0285194174757282
YIL003W	0	0	0.0285194174757282
YJL029C	0	0	0.0285194174757282
YML076C	0	0	0.0285194174757282
YGR089W	0	0	0.0285194174757282
YKL098W	0	1	0.0285194174757282
YOR076C	0	0	0.0285194174757282
YPL133C	0	0	0.0285194174757282
YOL149W	0	0	0.0285194174757282
YPL120W	0	0	0.0285194174757282
YPL240C	0	0	0.0285194174757282
YGL236C	0	0	0.0285194174757282
YPL237W	0	0	0.0285194174757282
YDR463W	0	0	0.0285194174757282
YER099C	0	0	0.0285194174757282
YGR159C	0	0	0.0285194174757282
YKL166C	0	0	0.0285194174757282
YPL141C	0	1	0.0285194174757282
YDR162C	0	0	0.0285194174757282
YKL088W	0	0	0.0285194174757282
YLR323C	0	1	0.0285194174757282
YMR146C	0	0	0.0285194174757282
YJR147W	0	0	0.0285194174757282
YMR228W	0	0	0.0285194174757282
YDR444W	0	1	0.0285194174757282
YPR010C	0	0	0.0285194174757282
YPL160W	0	0	0.0285194174757282
YJL121C	0	0	0.0285194174757282
YGR105W	0	0	0.0285194174757282
YLR243W	0	1	0.0285194174757282
YBL085W	0	0	0.0285194174757282
YPR125W	0	0	0.0285194174757282
YJL095W	0	0	0.0285194174757282
YMR132C	0	1	0.0285194174757282
YMR247C	1	0	0.0285194174757282
YDL108W	0	0	0.0285194174757282
YER100W	0	0	0.0285194174757282
YOR107W	0	0	0.0285194174757282
YER146W	0	0	0.0285194174757282
YMR311C	0	0	0.0285194174757282
YMR185W	0	1	0.0285194174757282
YJL183W	0	0	0.0285194174757282
YLR154C	0	0	0.0285194174757282
YGR218W	0	0	0.0285194174757282
YMR204C	0	0	0.0285194174757282
YIL118W	0	0	0.0285194174757282
YGR005C	0	0	0.0285194174757282
YDL092W	0	0	0.0285194174757282
YIL128W	0	0	0.0285194174757282
YDL223C	0	0	0.0285194174757282
YLL033W	0	0	0.0285194174757282
YHR098C	0	0	0.0285194174757282
YOL043C	0	0	0.0285194174757282
YNL214W	0	0	0.0285194174757282
YDR514C	0	1	0.0285194174757282
YDL044C	0	0	0.0285194174757282
YAL041W	0	0	0.0285194174757282
YGL067W	0	0	0.0285194174757282
YDR291W	0	1	0.0285194174757282
YML001W	0	0	0.0285194174757282
YDR454C	0	0	0.0285194174757282
YGL175C	0	0	0.0285194174757282
YMR043W	0	0	0.0285194174757282
YCR034W	0	0	0.0285194174757282
YOR253W	0	0	0.0285194174757282
YNL151C	0	0	0.0285194174757282
YGR079W	0	1	0.0285194174757282
YJL080C	1	0	0.0285194174757282
YOR297C	0	0	0.0285021224984839
YER157W	0	0	0.0284848484848485
YDL236W	0	0	0.0284675953967293
YHR056C	0	0	0.0284503631961259
YDR326C	0	0	0.0284331518451301
YEL015W	0	0	0.028415961305925
YIR023W	0	0	0.0283987915407855
YBR104W	0	0	0.0283816425120773
YLR376C	0	0	0.0283645141822571
YDR305C	0	0	0.0283474065138721
YKR080W	0	0	0.02833031946956
YDR458C	0	1	0.02833031946956
YDR098C	0	0	0.0283132530120482
YMR276W	0	0	0.0282962071041541
YFR027W	0	0	0.0282791817087846
YMR033W	0	0	0.0282621767889357
YNL023C	0	1	0.0282621767889357
YNL178W	0	0	0.0282451923076923
YNL230C	0	0	0.0282282282282282
YKR041W	0	1	0.0282282282282282
YLR372W	0	0	0.0282112845138055
YLR190W	0	0	0.0281943611277744
YHR052W	0	0	0.0281774580335731
YMR059W	0	0	0.0281605751947274
YER179W	0	0	0.0281437125748503
YLR026C	0	0	0.0281268701376421
YCR092C	0	0	0.02811004784689
YER008C	0	0	0.0280932456664674
YDR013W	0	0	0.0280764635603345
YAL026C	0	0	0.0280597014925373
YNL050C	0	1	0.0280597014925373
YML022W	0	0	0.0280429594272076
YGR013W	0	0	0.0280262373285629
YPR025C	0	0	0.0280095351609058
YDR198C	0	0	0.0279928528886242
YNR032W	0	0	0.0279761904761905
YLR063W	0	1	0.0279761904761905
YLR249W	0	0	0.0279595478881618
YDR432W	0	0	0.0279429250891795
YFL033C	0	0	0.0279263220439691
YDR457W	0	0	0.0279097387173397
YGR238C	0	0	0.027893175074184
YOL069W	0	0	0.0278766310794781
YLR306W	0	0	0.027860106698281
YKL204W	0	0	0.0278436018957346
YNL329C	0	0	0.0278271166370634
YMR176W	0	0	0.027810650887574
YOR092W	0	0	0.0277942046126552
YML015C	0	0	0.0277777777777778
YIL103W	0	0	0.0277613703484938
YKL176C	0	0	0.0277449822904368
YJL179W	0	0	0.0277286135693215
YKR019C	0	0	0.0277122641509434
YHR012W	0	0	0.0276959340011785
YOR069W	0	0	0.0276796230859835
YHL007C	0	0	0.0276633313713949
YPL115C	0	0	0.0276470588235294
YDR480W	0	0	0.0276308054085832
YJR033C	0	0	0.027614571092832
YJR040W	0	0	0.0275983558426307
YBR069C	0	0	0.0275821596244131
YPR022C	0	1	0.0275821596244131
YER019W	0	0	0.0275659824046921
YOL138C	0	0	0.0275498241500586
YCR060W	0	0	0.0275336848271822
YHR207C	0	1	0.0275336848271822
YBR084C-A	0	0	0.0275175644028103
YKR100C	0	0	0.0275014628437683
YDR297W	0	0	0.0274853801169591
YPL144W	0	0	0.0274693161893629
YOR336W	0	0	0.0274532710280374
YPL155C	0	0	0.0274372446001168
YNL204C	0	0	0.0274212368728121
YDR267C	0	1	0.0274212368728121
YBR115C	0	0	0.0274052478134111
YOR196C	0	0	0.0273892773892774
YLR143W	0	1	0.0273892773892774
YLR363C	0	0	0.0273733255678509
YGL213C	0	0	0.0273573923166473
YCR077C	0	0	0.0273414776032577
YDL070W	0	1	0.0273414776032577
YGR052W	0	1	0.0273414776032577
YPR054W	0	0	0.0273255813953488
YLR343W	0	0	0.0273097036606624
YDR177W	0	0	0.0272938443670151
YNL038W	0	0	0.0272780034822983
YLR324W	0	0	0.027262180974478
YCL026C-A	0	0	0.0272463768115942
YOL052C	0	0	0.0272305909617613
YOR265W	0	0	0.0272148233931673
YLR224W	0	0	0.0271990740740741
YMR019W	0	1	0.0271990740740741
YPR086W	0	0	0.0271833429728167
YHR205W	0	0	0.0271676300578035
YGL246C	0	0	0.0271519352975159
YDL229W	0	0	0.0271362586605081
YML112W	0	0	0.0271206001154068
YJL190C	0	0	0.0271049596309112
YLR087C	0	0	0.0270893371757925
YDR331W	0	0	0.027073732718894
YGL017W	0	0	0.0270581462291307
YKL080W	0	0	0.0270425776754891
YOR070C	0	0	0.027027027027027
YLR011W	0	0	0.0270114942528736
YML106W	0	0	0.0269959793222286
YDL205C	0	0	0.0269804822043628
YDR123C	0	0	0.0269650028686173
YBR248C	0	0	0.0269495412844037
YIR033W	0	0	0.0269340974212034
YER023W	0	0	0.0269186712485682
YLR328W	0	0	0.0269032627361191
YNL289W	0	0	0.0268878718535469
YIL068C	0	0	0.0268724985706118
YJL210W	0	0	0.0268571428571429
YNL264C	0	0	0.0268418046830383
YNL047C	0	0	0.0268264840182648
YMR111C	0	1	0.0268264840182648
YLR186W	0	0	0.026811180832858
YLR410W	0	0	0.0267958950969213
YHL013C	0	1	0.0267958950969213
YGR130C	0	1	0.0267958950969213
YHR025W	0	0	0.0267806267806268
YDL141W	0	0	0.0267653758542141
YIL158W	0	1	0.0267653758542141
YLR292C	0	0	0.0267501422879909
YHR068W	0	0	0.0267349260523322
YHR104W	0	0	0.0267197271176805
YKL024C	0	0	0.0267045454545455
YGR173W	0	1	0.0267045454545455
YJR119C	0	0	0.0266893810335037
YLR419W	0	1	0.0266893810335037
YLR238W	0	0	0.0266742338251986
YPL093W	0	0	0.0266591038003403
YGL178W	0	0	0.0266439909297052
YGL170C	0	0	0.026628895184136
YIL147C	0	0	0.0266138165345413
YDL240W	0	0	0.0265987549518959
YER022W	0	0	0.0265837104072398
YGL048C	0	0	0.0265686828716789
YNL297C	0	0	0.0265536723163842
YDR144C	0	0	0.0265386787125918
YGR211W	0	0	0.0265237020316027
YML115C	0	0	0.0265087422447829
YNL080C	0	0	0.0264937993235626
YMR106C	0	0	0.0264788732394366
YNL229C	0	0	0.026463963963964
YGL169W	0	0	0.0264490714687676
YHL031C	0	0	0.0264341957255343
YKL084W	0	0	0.0264193367060146
YLR378C	0	0	0.0264044943820225
YMR266W	0	0	0.0263896687254351
YOR172W	0	0	0.026374859708193
YGR068C	0	1	0.026374859708193
YMR260C	0	0	0.0263600673022995
YDR047W	0	0	0.0263452914798206
YML075C	0	0	0.0263305322128852
YER156C	0	1	0.0263305322128852
YOR173W	0	0	0.0263157894736842
YMR220W	0	0	0.0263010632344712
YGR134W	0	0	0.0262863534675615
YDR037W	0	0	0.0262716601453326
YEL042W	0	0	0.0262569832402235
YGR285C	0	0	0.0262423227247348
YER155C	0	0	0.0262276785714286
YDL195W	0	0	0.0262130507529281
YJL051W	0	1	0.0262130507529281
YHR034C	0	0	0.0261984392419175
YOR129C	0	0	0.0261838440111421
YNL246W	0	0	0.0261692650334076
YDR351W	0	0	0.0261547022815804
YLR239C	0	0	0.0261401557285873
YDR089W	0	0	0.0261256253474152
YDR164C	0	0	0.0261111111111111
YGL162W	0	0	0.0260966129927818
YLR188W	0	0	0.0260821309655938
YMR217W	0	0	0.0260676650027732
YNR041C	0	0	0.0260532150776053
YOR109W	0	0	0.0260387811634349
YHR114W	0	0	0.0260243632336656
YPR095C	0	0	0.0260099612617598
YHR135C	0	0	0.0259955752212389
YLR361C	0	0	0.0259812050856827
YLR117C	0	0	0.0259668508287293
YOR057W	0	0	0.0259525124240751
YML111W	0	0	0.0259381898454746
YDR257C	0	1	0.0259381898454746
YLR102C	0	0	0.0259238830667402
YKL053C-A	0	0	0.025909592061742
YDL235C	0	0	0.0258953168044077
YDR238C	0	0	0.0258810572687225
YIR011C	0	0	0.0258668134287287
YOR164C	0	1	0.0258668134287287
YLR287C	0	1	0.0258668134287287
YJR001W	0	0	0.0258525852585259
YOR322C	0	0	0.0258383727322705
YLR146C	0	0	0.0258241758241758
YLR007W	0	0	0.0258099945085118
YIL138C	0	0	0.0257958287596048
YCL008C	0	0	0.0257816785518376
YDR301W	0	0	0.0257675438596491
YGL257C	0	0	0.0257534246575342
YFL022C	0	0	0.0257393209200438
YIL139C	0	0	0.0257252326217843
YDR172W	0	0	0.0257111597374179
YHR193C	0	0	0.0256971022416621
YAL012W	0	0	0.0256830601092896
YKR064W	0	1	0.0256830601092896
YKL125W	0	0	0.0256690333151283
YER042W	0	0	0.0256550218340611
YNR048W	0	0	0.0256410256410256
YLR024C	0	0	0.0256270447110142
YNL034W	0	1	0.0256270447110142
YCR048W	0	0	0.0256130790190736
YNL010W	0	1	0.0256130790190736
YOL097C	0	0	0.025599128540305
YOL108C	0	0	0.0255851932498639
YDR260C	0	0	0.0255712731229597
YIL083C	0	0	0.0255573681348559
YKL197C	0	0	0.0255434782608696
YOL078W	0	0	0.0255296034763715
YGL216W	0	0	0.0255157437567861
YPR110C	0	0	0.0255018990775909
YIL021W	0	0	0.0254880694143167
YGR177C	0	0	0.0254742547425474
YLR229C	0	0	0.0254604550379198
YNL316C	0	0	0.0254466702761234
YPL207W	0	1	0.0254466702761234
YKR023W	0	1	0.0254466702761234
YPL269W	0	0	0.0254329004329004
YNL018C	0	1	0.0254329004329004
YDR179C	0	0	0.0254191454840454
YLR432W	0	0	0.0254054054054054
YER152C	0	1	0.0254054054054054
YLR185W	0	0	0.0253916801728795
YLR178C	0	0	0.025377969762419
YCL050C	0	0	0.025364274150027
YNR003C	0	0	0.0253505933117584
YLR310C	0	0	0.0253369272237197
YOL146W	0	0	0.025323275862069
YLL048C	0	0	0.0253096392030156
YDL135C	0	0	0.0252960172228202
YPR069C	0	0	0.0252824098977945
YOR058C	0	0	0.0252688172043011
YCR014C	0	0	0.0252552391187534
YNL181W	0	1	0.0252552391187534
[truncated: 3,790 more rows]
