# Supplementary material for: Computationally Driven, Quantitative Experiments Discover Genes Required for Mitochondrial Biogenesis
Source: PLoS Genet. 2009 Mar 20;5(3):e1000407. doi: 10.1371/journal.pgen.1000407 (PMC2648979; doi:10.1371/journal.pgen.1000407)
Supplement: Dataset S2 — Top 100 novel ensemble predictions for additional yeast biological processes. A zip file containing 387 tab-delimited text files of the ensemble predictions for the indicated Gene Ontology Biological Process Term. (21.70 MB GZ) [file pgen.1000407.s013.gz › GO_0006352.txt]

ORF	AnnotatedToTerm?	Uncharacterized_04152007?	Precision
YPR025C	1	0	1.0
YGR246C	1	0	1.0
YDR145W	1	0	1.0
YDR163W	0	0	0.928571428571429
YGR274C	1	0	0.928571428571429
YBR123C	1	0	0.928571428571429
YNL039W	1	0	0.928571428571429
YPL011C	1	0	0.928571428571429
YMR227C	1	0	0.928571428571429
YGR186W	1	0	0.928571428571429
YML015C	1	0	0.928571428571429
YPR056W	1	0	0.928571428571429
YPR086W	1	0	0.928571428571429
YOR194C	1	0	0.928571428571429
YDR392W	0	0	0.875
YGR005C	1	0	0.875
YOR075W	0	0	0.85
YCR042C	1	0	0.85
YDR167W	1	0	0.85
YGR047C	1	0	0.85
YML114C	0	0	0.84
YER148W	1	0	0.84
YDR460W	1	0	0.84
YML098W	1	0	0.84
YGL112C	1	0	0.84
YDR176W	0	0	0.807692307692308
YMR005W	0	0	0.793103448275862
YDR311W	1	0	0.793103448275862
YPL129W	1	0	0.793103448275862
YDL099W	0	0	0.766666666666667
YGR009C	0	0	0.75
YER171W	1	0	0.75
YGR252W	0	0	0.75
YOR110W	1	0	0.75
YBR198C	1	0	0.75
YKL028W	1	0	0.75
YBR279W	0	0	0.72972972972973
YDR088C	0	0	0.710526315789474
YHR090C	0	0	0.7
YMR236W	1	0	0.7
YBR081C	0	0	0.682926829268293
YOL148C	0	0	0.674418604651163
YLR005W	1	0	0.674418604651163
YDL065C	0	0	0.659090909090909
YGL043W	0	0	0.652173913043478
YDR362C	1	0	0.652173913043478
YDR289C	0	0	0.638297872340426
YPR072W	0	0	0.625
YDR473C	0	0	0.612244897959184
YGL153W	0	0	0.6
YDL005C	0	0	0.596153846153846
YDL108W	1	0	0.596153846153846
YGL244W	0	0	0.584905660377358
YMR044W	0	0	0.574074074074074
YOR123C	0	0	0.563636363636364
YDL140C	0	0	0.553571428571429
YLR025W	0	0	0.543859649122807
YJL140W	0	0	0.53448275862069
YLR418C	0	0	0.525423728813559
YML062C	0	0	0.516666666666667
YER022W	0	0	0.508196721311475
YIL063C	0	0	0.5
YPR057W	0	0	0.492063492063492
YDR448W	0	0	0.484375
YMR061W	0	0	0.476923076923077
YNL136W	0	0	0.471428571428571
YGL130W	0	0	0.471428571428571
YPL122C	1	0	0.471428571428571
YPL254W	0	0	0.471428571428571
YGL207W	1	0	0.471428571428571
YPL228W	0	0	0.464788732394366
YKL179C	0	0	0.458333333333333
YLR055C	0	0	0.453333333333333
YLR399C	0	0	0.453333333333333
YPL007C	1	0	0.453333333333333
YDL225W	0	0	0.447368421052632
YHR041C	0	0	0.441558441558442
YLR309C	0	0	0.435897435897436
YGL044C	0	0	0.430379746835443
YER159C	0	0	0.425
YMR255W	0	0	0.420454545454545
YOR151C	0	0	0.420454545454545
YMR223W	0	0	0.420454545454545
YNL215W	0	1	0.420454545454545
YAL001C	1	0	0.420454545454545
YGR072W	0	0	0.420454545454545
YDR068W	0	1	0.420454545454545
YFL013C	0	0	0.420454545454545
YKL058W	1	0	0.420454545454545
YIL143C	1	0	0.420454545454545
YNL258C	0	0	0.415730337078652
YNL059C	0	0	0.411111111111111
YMR039C	0	0	0.406593406593407
YGL070C	0	0	0.402173913043478
YOR174W	0	0	0.397849462365591
YML010W	0	0	0.393617021276596
YDL002C	0	0	0.389473684210526
YHR099W	0	0	0.385416666666667
YNL236W	0	0	0.381443298969072
YLR170C	0	0	0.377551020408163
YER164W	0	0	0.373737373737374
YCL010C	0	0	0.37
YGR104C	0	0	0.366336633663366
YPL082C	0	0	0.362745098039216
YIL021W	0	0	0.359223300970874
YIL144W	0	0	0.355769230769231
YJL203W	0	0	0.352380952380952
YOR290C	0	0	0.349056603773585
YLR277C	0	0	0.345794392523364
YMR077C	0	0	0.342592592592593
YPL248C	0	0	0.339449541284404
YDR532C	0	0	0.336363636363636
YBR253W	0	0	0.333333333333333
YOR244W	0	0	0.330357142857143
YOL051W	0	0	0.327433628318584
YGL095C	0	0	0.324561403508772
YPL020C	0	0	0.322033898305085
YDR463W	0	0	0.322033898305085
YOL145C	0	0	0.322033898305085
YML069W	1	0	0.322033898305085
YOR069W	0	0	0.319327731092437
YGR258C	0	0	0.316666666666667
YEL009C	0	0	0.31404958677686
YPL213W	0	0	0.311475409836066
YNR023W	0	0	0.308943089430894
YPL047W	0	0	0.306451612903226
YPR180W	0	0	0.304
YGL066W	0	0	0.301587301587302
YPR052C	0	0	0.299212598425197
YBR289W	0	0	0.296875
YGR276C	0	0	0.294573643410853
YJR134C	0	1	0.294573643410853
YMR311C	0	0	0.292307692307692
YKL012W	0	0	0.290076335877863
YIR004W	0	0	0.287878787878788
YKL074C	0	0	0.285714285714286
YLR115W	0	0	0.283582089552239
YMR240C	0	0	0.281481481481481
YBL052C	0	0	0.279411764705882
YMR004W	0	0	0.277372262773723
YFR037C	0	0	0.27536231884058
YKR023W	0	1	0.27536231884058
YJL115W	0	0	0.274647887323944
YER068W	0	0	0.274647887323944
YDL175C	0	0	0.274647887323944
YKR062W	1	0	0.274647887323944
YFR034C	0	0	0.272727272727273
YGL145W	0	0	0.270833333333333
YBR089C-A	0	0	0.268965517241379
YJR089W	0	0	0.267123287671233
YOR039W	0	0	0.26530612244898
YGR002C	0	0	0.263513513513513
YNL330C	0	0	0.261744966442953
YPR055W	0	0	0.26
YKR008W	0	0	0.258278145695364
YCR093W	0	0	0.256578947368421
YPL235W	0	0	0.254901960784314
YOR353C	0	0	0.253246753246753
YPR148C	0	1	0.253246753246753
YGL241W	0	0	0.251612903225806
YKL075C	0	0	0.25
YOR089C	0	0	0.248407643312102
YDR195W	0	0	0.246835443037975
YNL076W	0	0	0.245283018867925
YPL016W	0	0	0.24375
YER040W	0	0	0.242236024844721
YJL123C	0	1	0.242236024844721
YIL035C	0	0	0.240740740740741
YDR216W	0	0	0.239263803680982
YPR178W	0	0	0.23780487804878
YDL150W	0	0	0.236363636363636
YGR116W	0	0	0.234939759036145
YBR215W	0	0	0.233532934131737
YML071C	0	0	0.232142857142857
YBR154C	0	0	0.230769230769231
YDR468C	0	0	0.229411764705882
YOR061W	0	0	0.228070175438596
YDR137W	0	0	0.226744186046512
YDR190C	0	0	0.225433526011561
YIL161W	0	1	0.225433526011561
YDL165W	0	0	0.224137931034483
YKR002W	0	0	0.222857142857143
YJR050W	0	0	0.221590909090909
YOL135C	0	0	0.220338983050847
YOR064C	0	0	0.219101123595506
YMR277W	0	0	0.217877094972067
YDR071C	0	0	0.216666666666667
YKR022C	0	0	0.215469613259669
YGR179C	0	0	0.214285714285714
YHR077C	0	0	0.213114754098361
YGL150C	0	0	0.21195652173913
YGL048C	0	0	0.211640211640212
YLR033W	0	0	0.211640211640212
YPR133C	0	0	0.211640211640212
YDL013W	0	0	0.211640211640212
YBL103C	1	0	0.211640211640212
YNL157W	0	1	0.211640211640212
YOL054W	0	0	0.210526315789474
YGL019W	0	0	0.209424083769634
YDR477W	0	0	0.208333333333333
YIL038C	0	0	0.207253886010363
YNL103W	0	0	0.206185567010309
YKR086W	0	0	0.205128205128205
YOR304W	0	0	0.204081632653061
YMR113W	0	0	0.203045685279188
YFR013W	0	0	0.202020202020202
YDL106C	0	0	0.201005025125628
YBR095C	0	0	0.2
YOR076C	0	0	0.199004975124378
YLR071C	0	0	0.198019801980198
YKL139W	0	0	0.197044334975369
YAL043C	0	0	0.196078431372549
YDR138W	0	0	0.195121951219512
YOR046C	0	0	0.194174757281553
YFR002W	0	0	0.193236714975845
YLR182W	0	0	0.192307692307692
YGL122C	0	0	0.191387559808612
YDR329C	0	0	0.19047619047619
YOL044W	0	0	0.18957345971564
YER029C	0	0	0.188679245283019
YOR259C	0	0	0.188073394495413
YIR025W	0	0	0.188073394495413
YBR010W	0	0	0.188073394495413
YGL151W	0	0	0.188073394495413
YDL074C	0	0	0.188073394495413
YDR079C-A	1	0	0.188073394495413
YIL126W	0	0	0.187214611872146
YOL018C	0	0	0.186363636363636
YDL006W	0	0	0.18552036199095
YER161C	0	0	0.184684684684685
YDL147W	0	0	0.183856502242152
YKL059C	0	0	0.183035714285714
YGL025C	0	0	0.182222222222222
YBR257W	0	0	0.18141592920354
YDR168W	0	0	0.180616740088106
YDR228C	0	0	0.180257510729614
YMR153W	0	0	0.180257510729614
YBR237W	0	0	0.180257510729614
YKL089W	0	0	0.180257510729614
YKR100C	0	0	0.180257510729614
YNL222W	1	0	0.180257510729614
YPL045W	0	0	0.179487179487179
YNL225C	0	0	0.178723404255319
YEL037C	0	0	0.177966101694915
YIL068C	0	0	0.177215189873418
YBR103W	0	0	0.176470588235294
YJR093C	0	0	0.175732217573222
YHR164C	0	0	0.175
YER173W	0	0	0.174273858921162
YLR357W	0	0	0.173553719008264
YLR298C	0	0	0.172839506172839
YIR010W	0	0	0.172131147540984
YMR201C	0	0	0.171428571428571
YLR330W	0	0	0.171314741035857
YJL176C	0	0	0.171314741035857
YER168C	0	0	0.171314741035857
YPL151C	0	0	0.171314741035857
YPR105C	0	0	0.171314741035857
YPL202C	1	0	0.171314741035857
YPR104C	0	0	0.170634920634921
YPL008W	0	0	0.1699604743083
YGL086W	0	0	0.169291338582677
YDR288W	0	0	0.168627450980392
YKR029C	0	0	0.16796875
YGL164C	0	1	0.16796875
YDR485C	0	0	0.167315175097276
YPR101W	0	0	0.166666666666667
YBR236C	0	0	0.166023166023166
YOL108C	0	0	0.165384615384615
YGR013W	0	0	0.164750957854406
YOR360C	0	0	0.16412213740458
YCL031C	0	0	0.163498098859316
YPL243W	0	0	0.162878787878788
YNL004W	0	0	0.162264150943396
YPR034W	0	0	0.161654135338346
YBL036C	0	0	0.161048689138577
YOL066C	0	0	0.16044776119403
YDR404C	0	0	0.159851301115242
YOR141C	0	1	0.159851301115242
YDR153C	0	0	0.159259259259259
YLR107W	0	0	0.158671586715867
YIL104C	0	0	0.158088235294118
YMR075W	0	0	0.157509157509158
YNR052C	0	0	0.156934306569343
YHR201C	0	0	0.156363636363636
YDR162C	0	0	0.155797101449275
YJL085W	0	0	0.155234657039711
YOR257W	0	0	0.154676258992806
YPL049C	0	0	0.154121863799283
YDL030W	0	0	0.153571428571429
YGL174W	0	0	0.153024911032028
YIL046W	0	0	0.152482269503546
YIR011C	0	0	0.151943462897526
YBR179C	0	0	0.151408450704225
YDR196C	0	0	0.150877192982456
YGR202C	0	0	0.15034965034965
YGR270W	0	0	0.149825783972125
YOR210W	0	0	0.149305555555556
YOR148C	0	0	0.14878892733564
YBL093C	0	0	0.148275862068966
YMR100W	0	0	0.147766323024055
YMR033W	0	0	0.147260273972603
YPL086C	0	0	0.146757679180887
YGL252C	0	0	0.146258503401361
YNL041C	0	0	0.145762711864407
YDR364C	0	0	0.14527027027027
YAL021C	0	0	0.144781144781145
YNL199C	0	0	0.144295302013423
YBR049C	0	0	0.1438127090301
YLR176C	0	0	0.143333333333333
YFR031C	0	0	0.142857142857143
YMR078C	0	0	0.142384105960265
YGL013C	0	0	0.141914191419142
YOL005C	0	0	0.141447368421053
YPR187W	0	0	0.140983606557377
YOR106W	0	0	0.140522875816993
YFR048W	0	0	0.140065146579805
YML127W	0	0	0.13961038961039
YLR105C	0	0	0.13915857605178
YPR168W	0	0	0.138709677419355
YNR003C	0	0	0.138263665594855
YOL136C	0	0	0.137820512820513
YNL164C	0	0	0.137380191693291
YBL046W	0	0	0.136942675159236
YDR054C	0	0	0.136507936507936
YLR166C	0	0	0.136075949367089
YDR499W	0	0	0.135646687697161
YOL133W	0	0	0.135220125786164
YOR261C	0	0	0.134796238244514
YER112W	0	0	0.134375
YLR387C	0	1	0.134375
YBR160W	0	0	0.133956386292835
YNL229C	0	0	0.133540372670807
YMR091C	0	0	0.13312693498452
YLR275W	0	0	0.132716049382716
YGL254W	0	0	0.132307692307692
YPR161C	0	0	0.132132132132132
YMR270C	0	0	0.132132132132132
YDR117C	0	1	0.132132132132132
YOR179C	0	0	0.132132132132132
YMR285C	0	0	0.132132132132132
YBR129C	0	0	0.132132132132132
YGL073W	0	0	0.132132132132132
YDR323C	0	0	0.132132132132132
YIL036W	1	0	0.132132132132132
YGR163W	0	0	0.131736526946108
YBL002W	0	0	0.13134328358209
YGL133W	0	0	0.130952380952381
YHR058C	0	0	0.130563798219585
YGL023C	0	0	0.130177514792899
YHR166C	0	0	0.129793510324484
YPR190C	0	0	0.129411764705882
YDL224C	0	0	0.129032258064516
YBR211C	0	0	0.128654970760234
YDR301W	0	0	0.128279883381924
YGR196C	0	1	0.128279883381924
YOL115W	0	0	0.127906976744186
YBR102C	0	0	0.127536231884058
YIL003W	0	0	0.127167630057803
YMR213W	0	0	0.126801152737752
YNL221C	0	0	0.126436781609195
YNL118C	0	0	0.126074498567335
YMR047C	0	0	0.125714285714286
YDL017W	0	0	0.125356125356125
YJL081C	0	0	0.125
YDR181C	0	0	0.124645892351275
YFL027C	0	0	0.124293785310734
YDL207W	0	0	0.123943661971831
YGL243W	0	0	0.123595505617978
YDR052C	0	0	0.123249299719888
YGR063C	0	0	0.122905027932961
YOR033C	0	0	0.122562674094708
YER122C	0	0	0.122222222222222
YLL024C	0	0	0.121883656509695
YLR451W	0	0	0.121546961325967
YPR107C	0	0	0.121212121212121
YIL138C	0	0	0.120879120879121
YCL032W	0	0	0.120547945205479
YGR218W	0	0	0.120218579234973
YKR063C	0	0	0.119891008174387
YIL005W	0	0	0.119565217391304
YDR419W	0	0	0.119241192411924
YKR095W	0	0	0.118918918918919
YCR066W	0	0	0.118598382749326
YBR290W	0	0	0.118279569892473
YDL028C	0	0	0.117962466487936
YGL210W	0	0	0.117647058823529
YDR225W	0	0	0.117333333333333
YDR235W	0	0	0.117021276595745
YMR294W	0	0	0.116710875331565
YML076C	0	0	0.116402116402116
YDR006C	0	0	0.116094986807388
YBR055C	0	0	0.115789473684211
YFL008W	0	0	0.115485564304462
YHR085W	0	0	0.115183246073298
YGR251W	0	0	0.114882506527415
YJR140C	0	0	0.114583333333333
YCL025C	0	0	0.114285714285714
YGR057C	0	0	0.113989637305699
YDR057W	0	0	0.113695090439276
YNL027W	0	0	0.11340206185567
YPL128C	0	0	0.113110539845758
YHR118C	0	0	0.112820512820513
YBR105C	0	0	0.112531969309463
YKR025W	0	0	0.112244897959184
YPR179C	0	0	0.111959287531807
YDR427W	0	0	0.111675126903553
YPL179W	0	0	0.111392405063291
YOL116W	0	0	0.111111111111111
YDL164C	0	0	0.110831234256927
YBL003C	0	0	0.110552763819095
YIR002C	0	0	0.110275689223058
YOR116C	0	0	0.11
YKR072C	0	0	0.109725685785536
YAL041W	0	0	0.109452736318408
YGL065C	0	0	0.109181141439206
YDR303C	0	0	0.108910891089109
YDR113C	0	0	0.108641975308642
YKL112W	0	0	0.108374384236453
YPR135W	0	0	0.108108108108108
YGL071W	0	0	0.107843137254902
YDR028C	0	0	0.107579462102689
YPR169W	0	0	0.107317073170732
YDR189W	0	0	0.10705596107056
YFL049W	0	0	0.106796116504854
YKL022C	0	0	0.106537530266344
YIR023W	0	0	0.106280193236715
YKL021C	0	0	0.106024096385542
YDR081C	0	0	0.105769230769231
YIR009W	0	0	0.105515587529976
YGR156W	0	0	0.105263157894737
YDL044C	0	0	0.105011933174224
YLR321C	0	0	0.104895104895105
YNL267W	0	0	0.104895104895105
YGR275W	0	0	0.104895104895105
YDR240C	0	0	0.104895104895105
YDR224C	0	0	0.104895104895105
YMR043W	0	0	0.104895104895105
YDL161W	0	0	0.104895104895105
YFL029C	0	0	0.104895104895105
YIL135C	0	0	0.104895104895105
YJL011C	1	0	0.104895104895105
YPL064C	0	1	0.104895104895105
YNL030W	0	0	0.104651162790698
YNL282W	0	0	0.104408352668213
YNL102W	0	0	0.104166666666667
YDR104C	0	0	0.103926096997691
YGL058W	0	0	0.1036866359447
YGR113W	0	0	0.103448275862069
YPL026C	0	0	0.103211009174312
YGL233W	0	0	0.102974828375286
YOR196C	0	0	0.102739726027397
YML112W	0	0	0.10250569476082
YKL125W	0	0	0.102272727272727
YBR009C	0	0	0.102040816326531
YMR172W	0	0	0.101809954751131
YIL002C	0	0	0.101580135440181
YDR082W	0	0	0.101351351351351
YJR060W	0	0	0.101123595505618
YPL042C	0	0	0.100896860986547
YPL138C	0	0	0.100671140939597
YNL166C	0	0	0.100446428571429
YGR119C	0	0	0.10022271714922
YOR115C	0	0	0.100217864923747
YLR095C	0	0	0.100217864923747
YDR422C	0	0	0.100217864923747
YPL001W	0	0	0.100217864923747
YOR249C	0	0	0.100217864923747
YNL065W	0	0	0.100217864923747
YDL098C	0	0	0.100217864923747
YNL051W	0	0	0.100217864923747
YML005W	0	0	0.100217864923747
YNL314W	1	0	0.100217864923747
YNL317W	0	0	0.1
YLR457C	0	0	0.0997830802603037
YDL080C	0	0	0.0995670995670996
YER180C	0	0	0.0993520518358531
YOL006C	0	0	0.0991379310344828
YOR047C	0	0	0.0989247311827957
YGR184C	0	0	0.0987124463519313
YBL014C	0	0	0.0985010706638116
YDR308C	0	0	0.0982905982905983
YDL132W	0	0	0.0980810234541578
YPR070W	0	0	0.0978723404255319
YMR263W	0	0	0.0976645435244161
YLR386W	0	0	0.0974576271186441
YNL286W	0	0	0.0972515856236787
YDR123C	0	0	0.0970464135021097
YDR045C	0	0	0.0968421052631579
YPR173C	0	0	0.0966386554621849
YER151C	0	0	0.0964360587002096
YCL004W	0	0	0.096234309623431
YDL159W	0	0	0.0960334029227557
YKL041W	0	0	0.0958333333333333
YDR182W	0	0	0.0956340956340956
YOR057W	0	0	0.0954356846473029
YDR257C	0	1	0.0954356846473029
YDL170W	0	0	0.0952380952380952
YDR390C	0	0	0.0950413223140496
YOL093W	0	0	0.0948453608247423
YBR057C	0	0	0.0946502057613169
YHL025W	0	0	0.0944558521560575
YHR119W	0	0	0.0942622950819672
YDR073W	0	0	0.0940695296523517
YDL125C	0	0	0.0938775510204082
YCR014C	0	0	0.0936863543788187
YDR484W	0	0	0.0934959349593496
YBR167C	0	0	0.0933062880324544
YLR085C	0	0	0.0931174089068826
YPR094W	0	0	0.0929292929292929
YBR217W	0	0	0.092741935483871
YOR250C	0	0	0.0925553319919517
YLL003W	0	0	0.0923694779116466
YKR001C	0	0	0.0921843687374749
YOR274W	0	0	0.092
YLR421C	0	0	0.0918163672654691
YPL210C	0	0	0.0916334661354582
YGL091C	0	0	0.0914512922465209
YDL043C	0	0	0.0912698412698413
YNL232W	0	0	0.0910891089108911
YBR111W-A	0	0	0.0909090909090909
YEL015W	0	0	0.0907297830374754
YBR208C	0	0	0.0905511811023622
YLR117C	0	0	0.0903732809430255
YGL016W	0	0	0.0901960784313725
YPL146C	0	0	0.0900195694716243
YNL253W	0	0	0.08984375
YDR026C	0	1	0.08984375
YHR121W	0	0	0.0896686159844055
YKL114C	0	0	0.0894941634241245
YDR443C	0	0	0.0893203883495146
YBR245C	0	0	0.0891472868217054
YGR056W	0	0	0.0889748549323017
YGR120C	0	0	0.0888030888030888
YOR241W	0	0	0.0886319845857418
YMR275C	0	0	0.0884615384615385
YPL022W	0	0	0.0882917466410749
YER016W	0	0	0.0881226053639847
YMR216C	0	0	0.0879541108986616
YMR021C	0	0	0.0877862595419847
YDR527W	0	0	0.0876190476190476
YNL088W	0	0	0.0874524714828897
YOR307C	0	0	0.0872865275142315
YHR065C	0	0	0.0871212121212121
YNL227C	0	0	0.0869565217391304
YPR110C	0	0	0.0867924528301887
YBR131W	0	0	0.0866290018832392
YJR141W	0	0	0.0864661654135338
YIL044C	0	0	0.0863039399624766
YLR215C	0	0	0.0861423220973783
YOR207C	0	0	0.085981308411215
YOL086C	0	0	0.0858208955223881
YKL040C	0	0	0.0856610800744879
YBR278W	0	0	0.0855018587360595
YOL012C	0	0	0.0853432282003711
YGR278W	0	0	0.0852994555353902
YOR117W	0	0	0.0852994555353902
YIR015W	0	0	0.0852994555353902
YOR216C	0	0	0.0852994555353902
YPL140C	0	0	0.0852994555353902
YKL079W	0	0	0.0852994555353902
YLR191W	0	0	0.0852994555353902
YOR371C	0	0	0.0852994555353902
YER105C	0	0	0.0852994555353902
YDL076C	0	0	0.0852994555353902
YBL008W	0	0	0.0852994555353902
YOL089C	1	0	0.0852994555353902
YGR033C	0	0	0.0851449275362319
YBR229C	0	0	0.0849909584086799
YKL145W	0	0	0.0848375451263538
YBL084C	0	0	0.0846846846846847
YCR035C	0	0	0.0845323741007194
YCR016W	0	0	0.0843806104129264
YOR027W	0	0	0.0842293906810036
YJR083C	0	0	0.0840787119856887
YPL195W	0	0	0.0839285714285714
YJL006C	0	0	0.0837789661319073
YJL049W	0	1	0.0837789661319073
YJL059W	0	0	0.0836298932384342
YOL004W	0	0	0.0834813499111901
YLR082C	0	0	0.0833333333333333
YBR065C	0	0	0.0831858407079646
YDR044W	0	0	0.0830388692579505
YNL025C	0	0	0.0828924162257496
YDL038C	0	0	0.0827464788732394
YJL047C	0	0	0.0826010544815466
YGR074W	0	0	0.0824561403508772
YJL071W	0	0	0.0823117338003503
YDR067C	0	1	0.0823117338003503
YJR048W	0	0	0.0821678321678322
YPL167C	0	0	0.0820244328097731
YDR510W	0	0	0.0818815331010453
YAL011W	0	0	0.0817391304347826
YKL005C	0	0	0.0815972222222222
YGL215W	0	0	0.0814558058925477
YDR292C	0	0	0.0813148788927336
YHR040W	0	0	0.0811744386873921
YDR397C	0	0	0.0810344827586207
YJL127C	0	0	0.080895008605852
YOL123W	0	0	0.0807560137457045
YBR200W	0	0	0.0806174957118353
YDL103C	0	0	0.0804794520547945
YML032C	0	0	0.0803418803418803
YDR312W	0	0	0.0802047781569966
YPR108W	0	0	0.0800681431005111
YNL308C	0	0	0.0799319727891157
YNL084C	0	0	0.0797962648556876
YDR336W	0	1	0.0797962648556876
YMR115W	0	1	0.0797962648556876
YLR078C	0	0	0.0796610169491525
YLR088W	0	0	0.0795262267343486
YIR031C	0	0	0.0793918918918919
YBR063C	0	1	0.0793918918918919
YDR159W	0	0	0.0792580101180438
YJR068W	0	0	0.0791245791245791
YCL055W	0	0	0.0789915966386555
YPL204W	0	0	0.0788590604026846
YDL176W	0	1	0.0788590604026846
YDL115C	0	0	0.0787269681742044
YBR166C	0	0	0.0785953177257525
YGL247W	0	0	0.0784641068447412
YOL090W	0	0	0.0783333333333333
YDR201W	0	0	0.0782029950083195
YHR027C	0	0	0.0780730897009967
YPL051W	0	0	0.0779436152570481
YNL154C	0	0	0.0778145695364238
YOR308C	0	0	0.0776859504132231
YNL313C	0	0	0.0775577557755776
YCL029C	0	0	0.0774299835255354
YDR202C	0	0	0.0773026315789474
YBR112C	0	0	0.077175697865353
YBR288C	0	0	0.0770491803278689
YAL034C	0	1	0.0770491803278689
YJR017C	0	0	0.0769230769230769
YFL024C	0	0	0.076797385620915
YFL001W	0	0	0.0766721044045677
YOL088C	0	0	0.0765472312703583
YBL006C	0	0	0.0764227642276423
YNL158W	0	0	0.0762987012987013
YLR015W	0	0	0.0761750405186386
YLR016C	0	0	0.0760517799352751
YJL125C	0	0	0.0759289176090469
YMR273C	0	0	0.0758064516129032
YER013W	0	0	0.0756843800322061
YFR046C	0	0	0.0755627009646302
YNL188W	0	0	0.0754414125200642
YDR495C	0	0	0.0753205128205128
YHR207C	0	1	0.0753205128205128
YOR048C	0	0	0.0752
YMR093W	0	0	0.0750798722044728
YLR052W	0	0	0.0749601275917065
YNL290W	0	0	0.0748407643312102
YNL107W	0	0	0.0747663551401869
YML058W	0	0	0.0747663551401869
YMR220W	0	0	0.0747663551401869
YLR026C	0	0	0.0747663551401869
YJR052W	0	0	0.0747663551401869
YOR030W	0	0	0.0747663551401869
YOL021C	0	0	0.0747663551401869
YDR103W	0	0	0.0747663551401869
YGL093W	0	0	0.0747663551401869
YAL013W	0	0	0.0747663551401869
YER133W	0	0	0.0747663551401869
YNL272C	0	0	0.0747663551401869
YLR226W	0	0	0.0747663551401869
YPR186C	1	0	0.0747663551401869
YMR014W	0	0	0.0746500777604977
YDR259C	0	0	0.0745341614906832
YDR219C	0	0	0.0744186046511628
YOR086C	0	1	0.0744186046511628
YNR010W	0	0	0.0743034055727554
YPR017C	0	0	0.0741885625965997
YEL056W	0	0	0.0741301059001513
YPL101W	0	0	0.0741301059001513
YOR189W	0	1	0.0741301059001513
YPL193W	0	0	0.0741301059001513
YGL017W	0	0	0.0741301059001513
YKL049C	0	0	0.0741301059001513
YDL088C	0	0	0.0741301059001513
YFR009W	0	0	0.0741301059001513
YJL010C	0	0	0.0741301059001513
YMR048W	0	0	0.0741301059001513
YOR281C	0	0	0.0741301059001513
YGR267C	0	0	0.0741301059001513
YJL065C	0	0	0.0741301059001513
YDL048C	0	1	0.0741301059001513
YGR048W	0	0	0.0741301059001513
YLR323C	0	1	0.0741301059001513
YOL067C	1	0	0.0741301059001513
YKR038C	0	0	0.0740181268882175
YOR023C	0	0	0.0739064856711916
YOR124C	0	0	0.0737951807228916
YMR125W	0	0	0.0736842105263158
YLR022C	0	0	0.0735735735735736
YDR412W	0	0	0.0734632683658171
YLR410W	0	0	0.0733532934131736
YLL034C	0	0	0.0732436472346786
YDL155W	0	0	0.073134328358209
YGL203C	0	0	0.0730253353204173
YJR035W	0	0	0.0729166666666667
YGL155W	0	0	0.0728083209509658
YKL173W	0	0	0.072700296735905
YML041C	0	0	0.0725925925925926
YOR094W	0	0	0.0724852071005917
YDL058W	0	0	0.0723781388478582
YJL110C	0	0	0.0722713864306785
YPL055C	0	0	0.0721649484536082
YKL122C	0	0	0.0720588235294118
YBR264C	0	0	0.0719530102790015
YER169W	0	0	0.0718475073313783
YMR112C	0	0	0.0717423133235725
YGL005C	0	0	0.0716374269005848
YKL144C	0	0	0.0715328467153285
YHL038C	0	0	0.0714285714285714
YJR090C	0	0	0.0713245997088792
YGL119W	0	0	0.0712209302325581
YLR288C	0	0	0.0711175616835994
YGR117C	0	1	0.0711175616835994
YPR009W	0	0	0.0710144927536232
YOR355W	0	0	0.0709117221418234
YOR337W	0	0	0.0708092485549133
YPL053C	0	0	0.0707070707070707
YHR012W	0	0	0.0706051873198847
YKL084W	0	0	0.0705035971223022
YLR145W	0	0	0.0704022988505747
YIR032C	0	0	0.0703012912482066
YPR040W	0	0	0.0702005730659026
YDL037C	0	1	0.0702005730659026
YBR274W	0	0	0.0701001430615164
YNR039C	0	0	0.07
YNL161W	0	0	0.0699001426533524
YHR069C	0	0	0.0698005698005698
YOR357C	0	0	0.069701280227596
YLR051C	0	0	0.0696022727272727
YPR194C	0	0	0.0695035460992908
YJR078W	0	0	0.0694050991501416
YNL054W	0	0	0.0693069306930693
YDR110W	0	0	0.0692090395480226
YKL043W	0	0	0.0691114245416079
YDL232W	0	0	0.0690140845070423
YKR037C	0	0	0.0689170182841069
YPR060C	0	0	0.0688202247191011
YDR496C	0	0	0.0687237026647966
YGL246C	0	0	0.0686274509803922
YLR424W	0	0	0.0685314685314685
YER048C	0	1	0.0685314685314685
YLR131C	0	0	0.0684357541899441
YLR023C	0	0	0.0683403068340307
YLL046C	0	0	0.0682451253481894
YDL231C	0	0	0.0681502086230876
YOL043C	0	0	0.0680555555555555
YDR279W	0	0	0.0679611650485437
YNL224C	0	1	0.0679611650485437
YDL102W	0	0	0.0678670360110803
YBR165W	0	0	0.0677731673582296
YDR299W	0	0	0.0676795580110497
YDR211W	0	0	0.0675862068965517
YLR238W	0	0	0.0674931129476584
YEL059C-A	0	0	0.0674002751031637
YBR153W	0	0	0.0673076923076923
YPL105C	0	1	0.0673076923076923
YCR082W	0	0	0.0672153635116598
YJR042W	0	0	0.0671232876712329
YOR171C	0	0	0.06703146374829
YGR272C	0	0	0.0669398907103825
YJR011C	0	1	0.0669398907103825
YIL128W	0	0	0.0668485675306958
YLR455W	0	0	0.0667574931880109
YDR049W	0	1	0.0667574931880109
YEL055C	0	0	0.0666666666666667
YKL015W	0	0	0.0665760869565217
YOR008C-A	0	0	0.0664857530529172
YDL014W	0	0	0.0663956639566396
YDR325W	0	0	0.0663058186738836
YKL149C	0	0	0.0662162162162162
YML093W	0	0	0.0661268556005398
YDR244W	0	0	0.0660377358490566
YJL112W	0	0	0.0659488559892328
YOR143C	0	0	0.0658602150537634
YDR183W	0	0	0.0657718120805369
YNL001W	0	0	0.0656836461126005
YGR249W	0	0	0.0655957161981258
YNL151C	0	0	0.0655080213903743
YPR131C	0	0	0.0654205607476635
YEL018W	0	0	0.0653333333333333
YGL172W	0	0	0.0652463382157124
YNR011C	0	0	0.0651595744680851
YHR062C	0	0	0.0650730411686587
YOR224C	0	0	0.0649867374005305
YER147C	0	0	0.0649006622516556
YJR003C	0	0	0.0648148148148148
YNL216W	0	0	0.0647291941875826
YIR019C	0	0	0.0646437994722955
YNL022C	0	0	0.0645586297760211
YPL178W	0	0	0.0644736842105263
YOR279C	0	0	0.064388961892247
YOR017W	0	0	0.0643044619422572
YJR144W	0	0	0.0642201834862385
YLR002C	0	0	0.0641361256544503
YJL209W	0	0	0.0640522875816993
YMR234W	0	0	0.0639686684073107
YLL029W	0	1	0.0639686684073107
YNR015W	0	0	0.0638852672750978
YER060W-A	0	1	0.0638852672750978
YLR427W	0	0	0.0638020833333333
YMR127C	0	0	0.0637191157347204
YML099C	0	0	0.0636363636363636
YLR223C	0	0	0.0635538261997406
YDR253C	0	0	0.0634715025906736
YMR268C	0	0	0.0633893919793014
YDR005C	0	0	0.0633074935400517
YJL024C	0	0	0.0632258064516129
YLR224W	0	0	0.0631443298969072
YKR048C	0	0	0.0630630630630631
YDL116W	0	0	0.0629820051413882
YNL031C	0	0	0.0629011553273428
YLR011W	0	0	0.0628205128205128
YCR033W	0	0	0.0627400768245839
YGR093W	0	1	0.0627400768245839
YBR231C	0	0	0.0626598465473146
YHR132C	0	0	0.0625798212005109
YMR159C	0	0	0.0625
YGL232W	0	0	0.0624203821656051
YDL039C	0	0	0.0623409669211196
YHR073W	0	0	0.0622617534942821
YDR394W	0	0	0.0621827411167513
YGR147C	0	0	0.0621039290240811
YPR031W	0	0	0.0620253164556962
YLR247C	0	1	0.0620253164556962
YHL016C	0	0	0.0619469026548673
YBR175W	0	0	0.0618686868686869
YGL209W	0	0	0.0617906683480454
YDR421W	0	0	0.0617128463476071
YBL105C	0	0	0.0616352201257862
YNL292W	0	0	0.0615577889447236
YOR302W	0	0	0.0614805520702635
YIL127C	0	0	0.0614035087719298
YLR039C	0	0	0.0613266583229036
YEL063C	0	0	0.06125
YLR181C	0	0	0.0611735330836454
YDL084W	0	0	0.0610972568578554
YHR115C	0	0	0.0610211706102117
YOR319W	0	0	0.0609452736318408
YPL211W	0	0	0.0608695652173913
YGR003W	0	0	0.0607940446650124
YGL163C	0	0	0.0607533414337789
YJR084W	0	0	0.0607533414337789
YDR407C	0	0	0.0607533414337789
YDR339C	0	0	0.0607533414337789
YGL175C	0	0	0.0607533414337789
YHR143W-A	0	0	0.0607533414337789
YMR283C	0	0	0.0607533414337789
YDR173C	0	0	0.0607533414337789
YKR078W	0	0	0.0607533414337789
YGL113W	0	0	0.0607533414337789
YMR012W	0	0	0.0607533414337789
YDR174W	0	0	0.0607533414337789
YIL112W	0	0	0.0607533414337789
YIL130W	0	1	0.0607533414337789
YBR188C	0	0	0.0607533414337789
YMR137C	0	0	0.0607533414337789
YDR334W	0	0	0.0607533414337789
YER045C	1	0	0.0607533414337789
YDR087C	0	0	0.0606796116504854
YJR066W	0	0	0.0606060606060606
YMR036C	0	0	0.0605326876513317
YPL096W	0	0	0.060459492140266
YDR039C	0	0	0.0603864734299517
YGR158C	0	0	0.060313630880579
YOR206W	0	0	0.0602409638554217
YDR295C	0	0	0.0601684717208183
YMR239C	0	0	0.0600961538461538
YBL060W	0	1	0.0600961538461538
YCL016C	0	0	0.0600240096038415
YJL031C	0	0	0.0599520383693046
YNL113W	0	0	0.0598802395209581
YBL019W	0	0	0.0598086124401914
YHL030W	0	0	0.0597371565113501
YAL032C	0	0	0.0596658711217184
YKL201C	0	0	0.0595947556615018
YOR162C	0	0	0.0595238095238095
YOR191W	0	0	0.0594530321046373
YIL026C	0	0	0.0593824228028504
YDR351W	0	0	0.0593119810201661
YNL079C	0	0	0.0592417061611374
YKR036C	0	0	0.0591715976331361
YNL207W	0	0	0.0591016548463357
YBR119W	0	0	0.0590318772136954
YKL154W	0	0	0.0589622641509434
YGL223C	0	0	0.0588928150765607
YMR111C	0	1	0.0588928150765607
YJL056C	0	0	0.0588235294117647
YLR114C	0	0	0.0587544065804935
YML100W-A	0	1	0.0587544065804935
YGL050W	0	1	0.0587544065804935
YIL139C	0	0	0.0586854460093897
YER059W	0	0	0.0586166471277843
YLR396C	0	0	0.0585480093676815
YDR177W	0	0	0.0584795321637427
YER127W	0	0	0.058411214953271
YOR138C	0	0	0.058343057176196
YKL210W	0	0	0.0582750582750583
YDR038C	0	0	0.0582072176949942
YNL067W	0	0	0.0581395348837209
YPL212C	0	0	0.0580720092915215
YPL083C	0	0	0.0580046403712297
YGR058W	0	1	0.0580046403712297
YMR028W	0	0	0.0579374275782155
YOR001W	0	0	0.0578703703703704
YLR299W	0	0	0.0578034682080925
YJL061W	0	0	0.0577367205542725
YDR146C	0	0	0.0576701268742791
YOL063C	0	0	0.0576036866359447
YGR091W	0	0	0.0575373993095512
YPR182W	0	0	0.0574712643678161
YNL124W	0	0	0.0574052812858783
YKL088W	0	0	0.0573394495412844
YNL142W	0	0	0.0572737686139748
YPR162C	0	0	0.05720823798627
YGR211W	0	0	0.0571428571428571
YIL149C	0	0	0.0570776255707763
YML107C	0	0	0.0570125427594071
YER092W	0	1	0.0570125427594071
YDR130C	0	0	0.0569476082004556
YNL123W	0	0	0.0568828213879408
YDR169C	0	1	0.0568828213879408
YOL034W	0	0	0.0568181818181818
YDR266C	0	1	0.0568181818181818
YJR130C	0	0	0.0567536889897843
YKL018W	0	0	0.0566893424036281
YJR079W	0	1	0.0566893424036281
YGR195W	0	0	0.0566251415628539
YDR449C	0	0	0.0565610859728507
YMR097C	0	0	0.0564971751412429
YJR049C	0	0	0.0564334085778781
YPL112C	0	0	0.056369785794814
YHR200W	0	0	0.0563063063063063
YKL010C	0	0	0.0562429696287964
YLR403W	0	0	0.0561797752808989
YNR047W	0	0	0.0561167227833895
YOR213C	0	0	0.0560538116591928
YDR099W	0	0	0.0559910414333707
YDR280W	0	0	0.0559284116331096
YBR273C	0	0	0.0558659217877095
YER082C	0	0	0.0558035714285714
YDR229W	0	0	0.0557413600891862
YDR267C	0	1	0.0557413600891862
YJL054W	0	0	0.0556792873051225
YOL068C	0	0	0.0556173526140156
YIL031W	0	0	0.0555555555555556
YDR152W	0	1	0.0555555555555556
YOR122C	0	0	0.0554938956714761
YPL125W	0	0	0.0554323725055432
YLR401C	0	0	0.0553709856035437
YAL022C	0	0	0.0553097345132743
YNL091W	0	0	0.0552486187845304
YDR147W	0	0	0.0551876379690949
YDR469W	0	0	0.0551267916207277
YPL232W	0	0	0.0550660792951542
YDR227W	0	0	0.055005500550055
YBR281C	0	0	0.0549450549450549
YDR161W	0	0	0.0548847420417124
YOR037W	0	0	0.0548245614035088
YBR019C	0	0	0.0547645125958379
YGR264C	0	0	0.0547045951859956
YPL239W	0	0	0.0546448087431694
YMR284W	0	0	0.0545851528384279
YMR218C	0	0	0.054525627044711
YHR066W	0	0	0.0544662309368192
YLR090W	0	0	0.0544069640914037
YLR435W	0	0	0.0543478260869565
YPL111W	0	0	0.0542888165038002
YER123W	0	0	0.0542299349240781
YDL036C	0	0	0.0541711809317443
YBL005W	0	0	0.0541125541125541
YBR135W	0	0	0.0540540540540541
YIR005W	0	0	0.0539956803455724
YPR046W	0	0	0.0539374325782093
YKL214C	0	0	0.0538793103448276
YFR027W	0	0	0.0538213132400431
YAL047C	0	0	0.0537634408602151
YNL180C	0	0	0.0537056928034372
YNL167C	0	0	0.0536480686695279
YPL188W	0	0	0.0535905680600214
YIL079C	0	0	0.0535331905781585
YPL120W	0	0	0.053475935828877
YPR138C	0	0	0.0534188034188034
YOR195W	0	0	0.0533617929562433
YDL111C	0	0	0.0533049040511727
YOL094C	0	0	0.053248136315229
YGR224W	0	0	0.0531914893617021
YFL039C	0	0	0.053134962805526
YDR361C	0	0	0.0530785562632696
YLR007W	0	0	0.0530222693531283
YPL029W	0	0	0.0529661016949153
YJR022W	0	0	0.0529100529100529
YOR038C	0	0	0.0528541226215645
YLR227C	0	0	0.0527983104540655
YGR129W	0	0	0.0527426160337553
YDR172W	0	0	0.0526870389884089
YPR018W	0	0	0.0526315789473684
YKL082C	0	0	0.0525762355415352
YOL144W	0	0	0.0525210084033613
YNL213C	0	0	0.0524658971668416
YGR007W	0	0	0.0524109014675052
YNL098C	0	0	0.0523560209424084
YNL097C	0	0	0.0523012552301255
YHR094C	0	0	0.0522466039707419
YNL250W	0	0	0.0521920668058455
YKR079C	0	0	0.0521376433785193
YHR135C	0	0	0.0520833333333333
YEL029C	0	0	0.0520291363163371
YDR478W	0	0	0.051975051975052
YGR024C	0	0	0.0519210799584631
YOR056C	0	0	0.0518672199170125
YKL135C	0	0	0.0518134715025907
YHL002W	0	0	0.05175983436853
YER002W	0	0	0.0517063081695967
YDR531W	0	0	0.0516528925619835
YPL139C	0	0	0.0515995872033024
YKL108W	0	0	0.0515463917525773
YNL135C	0	0	0.0514933058702369
YBR228W	0	0	0.051440329218107
YGL111W	0	0	0.0513874614594039
YBR066C	0	0	0.0513347022587269
YKL017C	0	0	0.0512820512820513
YDR208W	0	0	0.0512295081967213
YOL041C	0	0	0.0511770726714432
YDR043C	0	0	0.0511247443762781
YMR288W	0	0	0.0510725229826353
YDR021W	0	0	0.0510510510510511
YOR172W	0	0	0.0510510510510511
YBR058C	0	0	0.0510510510510511
YPR151C	0	0	0.0510510510510511
YJL116C	0	0	0.0510510510510511
YNL206C	0	0	0.0510510510510511
YOR372C	0	0	0.0510510510510511
YPR019W	0	0	0.0510510510510511
YLR086W	0	0	0.0510510510510511
YHR088W	0	0	0.0510510510510511
YMR063W	0	0	0.0510510510510511
YDL056W	0	0	0.0510510510510511
YBR255W	0	1	0.0510510510510511
YGR075C	0	0	0.0510510510510511
YPR013C	0	1	0.0510510510510511
YDL135C	0	0	0.0510510510510511
YLR383W	0	0	0.0510510510510511
YHR070W	0	0	0.0510510510510511
YOR051C	0	1	0.0510510510510511
YIL091C	0	1	0.0510510510510511
YBR270C	0	1	0.0510510510510511
YOR043W	0	0	0.0510510510510511
YFL002C	0	0	0.0510510510510511
YPL065W	0	0	0.0510510510510511
YDR520C	0	1	0.0510510510510511
YNL257C	1	0	0.0510510510510511
YPL169C	0	0	0.051
YDR335W	0	0	0.050949050949051
YLR003C	0	0	0.0508982035928144
YFR008W	0	0	0.0508474576271186
YOL028C	0	0	0.050796812749004
YIL096C	0	0	0.0507462686567164
YNR054C	0	0	0.0506958250497018
YDR051C	0	1	0.0506958250497018
YBR164C	0	0	0.0506454816285998
YPR171W	0	0	0.0505952380952381
YDR346C	0	0	0.0505450941526264
YGR161C	0	0	0.0504950495049505
YBL063W	0	0	0.0504451038575668
YOL072W	0	0	0.050395256916996
YOR087W	0	0	0.0503455083909181
YCR052W	0	0	0.0502958579881657
YMR164C	0	0	0.0502463054187192
YDL097C	0	0	0.0501968503937008
YDL166C	0	0	0.0501474926253687
YGL238W	0	0	0.050098231827112
YAL048C	0	0	0.0500490677134446
YMR308C	0	0	0.05
YLR245C	0	0	0.049951028403526
YDR260C	0	0	0.0499021526418787
YJL041W	0	0	0.0498533724340176
YDR464W	0	0	0.0498046875
YBR087W	0	0	0.0497560975609756
YER149C	0	0	0.0497076023391813
YER176W	0	0	0.0496592015579357
YGL144C	0	0	0.0496108949416342
YML011C	0	0	0.0495626822157434
YJL111W	0	0	0.0495145631067961
YIR029W	0	0	0.049466537342386
YGR083C	0	0	0.0494186046511628
YMR067C	0	0	0.0493707647628267
YGL035C	0	0	0.0493230174081238
YFR004W	0	0	0.0492753623188406
YBR254C	0	0	0.0492277992277992
YOL149W	0	0	0.0491803278688525
YJR032W	0	0	0.0491329479768786
YPL161C	0	0	0.0490856592877767
YKR060W	0	0	0.0490384615384615
YLR068W	0	0	0.0489913544668588
YDR080W	0	0	0.0489443378119002
YOR119C	0	0	0.0488974113135187
YDR366C	0	1	0.0488974113135187
YER008C	0	0	0.0488505747126437
YFR001W	0	0	0.0488038277511962
YKR039W	0	0	0.0487571701720841
YOR083W	0	0	0.0487106017191977
YOR077W	0	1	0.0487106017191977
YPR073C	0	0	0.0486641221374046
YPL267W	0	0	0.0486177311725453
YBR260C	0	0	0.0485714285714286
YMR179W	0	0	0.0485252140818268
YKR055W	0	0	0.0484790874524715
YIR012W	0	0	0.0484330484330484
YDL241W	0	1	0.0484330484330484
YKL186C	0	0	0.0483870967741935
YMR287C	0	0	0.0483412322274882
YPR016C	0	0	0.0482954545454545
YDR180W	0	0	0.0482497634815516
YGR010W	0	0	0.0482041587901701
YJR006W	0	0	0.0481586402266289
YNR048W	0	0	0.0481132075471698
YGL201C	0	0	0.0480678605089538
YGL190C	0	0	0.0480225988700565
YKL048C	0	0	0.0479774223894638
YIL084C	0	0	0.0479323308270677
YLR449W	0	0	0.047887323943662
YBR258C	0	0	0.0478424015009381
YER111C	0	0	0.0477975632614808
YGR198W	0	0	0.047752808988764
YOR256C	0	0	0.0477081384471469
YER030W	0	0	0.0476635514018692
YDR143C	0	0	0.0476190476190476
YAR008W	0	0	0.0475746268656716
YBR192W	0	0	0.0475302889095993
YLR126C	0	0	0.0474860335195531
YBR170C	0	0	0.0474418604651163
YML046W	0	0	0.0473977695167286
YKR101W	0	0	0.0473537604456825
YDR191W	0	0	0.0473098330241187
YHL009C	0	0	0.0472659870250232
YNL133C	0	0	0.0472222222222222
YJL090C	0	0	0.0471785383903793
YDL160C	0	0	0.0471349353049908
YPL153C	0	0	0.0470914127423823
YDR372C	0	0	0.0470479704797048
YDL235C	0	0	0.0470046082949309
YMR041C	0	0	0.0469613259668508
YOL146W	0	0	0.046918123275069
YLR210W	0	0	0.046875
YDR416W	0	0	0.046831955922865
YHR167W	0	0	0.0467889908256881
YPL240C	0	0	0.0467461044912924
YCR026C	0	0	0.0467032967032967
YMR076C	0	0	0.0466605672461116
YDR166C	0	0	0.046617915904936
YOR156C	0	0	0.0465753424657534
YEL016C	0	0	0.0465328467153285
YOR198C	0	0	0.0464904284412033
YGL029W	0	0	0.046448087431694
YOR275C	0	0	0.0464058234758872
YJR055W	0	0	0.0463636363636364
YCR047C	0	0	0.0463215258855586
YMR066W	0	1	0.0463215258855586
YLL018C-A	0	0	0.0462794918330309
YHR005C	0	0	0.0462375339981868
YGR098C	0	0	0.046195652173913
YBR216C	0	0	0.0461538461538462
YGR030C	0	0	0.0461121157323689
YHL042W	0	1	0.0461121157323689
YOR375C	0	0	0.046070460704607
YER051W	0	0	0.046028880866426
YGR006W	0	0	0.0459873760144274
YLR319C	0	0	0.0459459459459459
YBR293W	0	0	0.0459045904590459
YPL107W	0	1	0.0459045904590459
YOR287C	0	0	0.045863309352518
YDR030C	0	0	0.045822102425876
YDR277C	0	0	0.0457809694793537
YPR112C	0	0	0.0457399103139013
YPR029C	0	0	0.0456989247311828
YHR196W	0	0	0.0456580125335721
YGL097W	0	0	0.0456171735241503
YPR118W	0	0	0.0455764075067024
YBR136W	0	0	0.0455357142857143
YNL310C	0	0	0.0454950936663693
YHL020C	0	0	0.0454545454545455
YGL083W	0	1	0.0454545454545455
YAL009W	0	0	0.0454140694568121
YKL134C	0	0	0.045373665480427
YDL143W	0	0	0.0453333333333333
YDR330W	0	0	0.0452930728241563
YOR060C	0	0	0.0452528837622005
YHR114W	0	0	0.0452127659574468
YDR034C	0	0	0.0451727192205492
YDR217C	0	0	0.0451327433628319
YDR075W	0	0	0.0450928381962865
YBR227C	0	1	0.0450928381962865
YAL033W	0	0	0.0450530035335689
YOR363C	0	0	0.0450132391879965
YDL171C	0	0	0.044973544973545
YNL038W	0	0	0.0449339207048458
YNR046W	0	0	0.0448943661971831
YPL233W	0	0	0.0448548812664908
YGL124C	0	0	0.0448154657293497
YBR088C	0	0	0.0447761194029851
YKL166C	0	0	0.0447368421052632
YGL115W	0	0	0.0446976336546889
YKR056W	0	0	0.0446584938704028
YGL003C	0	0	0.0446194225721785
YER100W	0	0	0.0445804195804196
YJR056C	0	1	0.0445804195804196
YJR005W	0	0	0.0445414847161572
YNL068C	0	0	0.0445026178010471
YDR291W	0	1	0.0445026178010471
YNR027W	0	0	0.044463818657367
YJL098W	0	0	0.0444250871080139
YOR032C	0	0	0.0443864229765013
YBR150C	0	1	0.0443864229765013
YDR465C	0	0	0.0443478260869565
YLR142W	0	0	0.0443092962641182
YER093C	0	0	0.0442708333333333
YGR095C	0	0	0.0442324371205551
YHL013C	0	1	0.0442324371205551
YGL212W	0	0	0.0441941074523397
YBR155W	0	0	0.0441558441558442
YAL019W	0	0	0.0441176470588235
YBR271W	0	0	0.0440795159896284
YML102W	0	0	0.0440414507772021
YDR243C	0	0	0.0440034512510785
YGR099W	0	0	0.0439655172413793
YPL023C	0	0	0.0439276485788114
YJR069C	0	0	0.0438898450946644
YDL007W	0	0	0.0438521066208083
YKL109W	0	0	0.0438144329896907
YHR081W	0	0	0.0437768240343348
YMR174C	0	0	0.0437392795883362
YER174C	0	0	0.0437017994858612
YPR143W	0	0	0.0436643835616438
YDR514C	0	1	0.0436643835616438
YKL037W	0	1	0.0436643835616438
YPR141C	0	0	0.0436270316509837
YOR361C	0	0	0.0435897435897436
YPL157W	0	0	0.0435525192143467
YNL110C	0	0	0.0435153583617747
YPL259C	0	0	0.0434782608695652
YCR019W	0	0	0.0434412265758092
YGR071C	0	1	0.0434412265758092
YHL026C	0	1	0.0434412265758092
YER062C	0	0	0.0434042553191489
YML124C	0	0	0.0433673469387755
YER167W	0	0	0.0433305012744265
YHR187W	0	0	0.0432937181663837
YKL038W	0	0	0.0432569974554707
YGR170W	0	0	0.0432203389830508
YAR031W	0	0	0.0431837425910246
YOR217W	0	0	0.0431472081218274
YDR207C	0	0	0.0431107354184277
YMR037C	0	0	0.0430743243243243
YDR040C	0	0	0.0430379746835443
YER157W	0	0	0.0430016863406408
YOL125W	0	0	0.0429654591406908
YBR152W	0	0	0.0429292929292929
YIL085C	0	0	0.0428931875525652
YNL047C	0	0	0.0428571428571429
YDR305C	0	0	0.0428211586901763
YPL181W	0	0	0.0427852348993289
YGR017W	0	1	0.0427852348993289
YGL064C	0	0	0.0427493713327745
YDR480W	0	0	0.042713567839196
YGL011C	0	0	0.0426778242677824
YOR221C	0	0	0.0426421404682274
YMR211W	0	0	0.0426065162907268
YLR108C	0	1	0.0426065162907268
YGL195W	0	0	0.0425709515859766
YLL038C	0	0	0.042535446205171
YAL056W	0	0	0.0425
YNR012W	0	0	0.0424646128226478
YLR384C	0	0	0.0424292845257903
YLR369W	0	0	0.0423940149625935
YLR368W	0	0	0.042358803986711
YEL044W	0	0	0.0423236514522822
YGR042W	0	0	0.0422885572139304
YML038C	0	0	0.0422535211267606
YOR231W	0	0	0.0422185430463576
YKR007W	0	0	0.0421836228287841
YGL099W	0	0	0.0421487603305785
YGR188C	0	0	0.0421139554087531
YGR280C	0	0	0.0420792079207921
YLR113W	0	0	0.0420445177246496
YIL069C	0	0	0.0420098846787479
YLR314C	0	0	0.0419753086419753
YOR080W	0	0	0.0419407894736842
YDR328C	0	0	0.0419063270336894
YER115C	0	0	0.041871921182266
YBR193C	0	0	0.0418375717801477
YKR028W	0	0	0.0418032786885246
YGR283C	0	0	0.0417690417690418
YPL175W	0	0	0.0417348608837971
YDR332W	0	1	0.0417348608837971
YPL038W	0	0	0.0417007358953393
YDR263C	0	0	0.0416666666666667
YGR277C	0	0	0.0416326530612245
YDR373W	0	0	0.0415986949429038
YML080W	0	0	0.0415647921760391
YNL099C	0	0	0.0415309446254072
YOR006C	0	1	0.0415309446254072
YCR094W	0	0	0.0414971521562246
YML088W	0	0	0.0414634146341463
YJR002W	0	0	0.041429731925264
YLR432W	0	0	0.0413961038961039
YHR023W	0	0	0.0413625304136253
YJR097W	0	0	0.0413290113452188
YFR010W	0	0	0.0412955465587045
YLR425W	0	0	0.0412621359223301
YAR002W	0	0	0.0412287793047696
YOR052C	0	1	0.0412287793047696
YGL075C	0	0	0.0411954765751212
YML097C	0	0	0.0411622276029056
YDR014W	0	0	0.0411290322580645
YNL218W	0	0	0.0410958904109589
YDR096W	0	0	0.0410628019323672
YNL032W	0	0	0.0410297666934835
YER162C	0	0	0.0409967845659164
YLR260W	0	0	0.0409638554216867
YBL088C	0	0	0.0409309791332263
YOR101W	0	0	0.0408981555733761
YIL110W	0	0	0.0408653846153846
YHR120W	0	0	0.0408326661329063
YLL011W	0	0	0.0408
YKR075C	0	1	0.0408
YOR251C	0	1	0.0408
YCL051W	0	0	0.0407673860911271
YHR036W	0	0	0.0407348242811502
YOR112W	0	0	0.0407023144453312
YMR204C	0	0	0.0406698564593301
YGR081C	0	0	0.0406374501992032
YDL109C	0	0	0.0406050955414013
YOR242C	0	0	0.0405727923627685
YMR126C	0	1	0.0405727923627685
YLL002W	0	0	0.0405405405405405
YMR001C	0	0	0.0405083399523431
YDR316W	0	1	0.0405083399523431
YLR272C	0	0	0.0404761904761905
YHR006W	0	0	0.0404440919904837
YMR029C	0	0	0.0404120443740095
YIL056W	0	0	0.0403800475059382
YBL074C	0	0	0.0403481012658228
YLR363C	0	0	0.0403162055335968
YMR026C	0	0	0.0402843601895735
YOL078W	0	0	0.0402525651144436
YBL018C	0	0	0.0402208201892744
YJL099W	0	0	0.0401891252955083
YHR076W	0	1	0.0401891252955083
YBL033C	0	0	0.0401574803149606
YJL204C	0	0	0.040125885129819
YDR365C	0	0	0.0400943396226415
YBR098W	0	0	0.0400628436763551
YEL062W	0	0	0.0400313971742543
YNL036W	0	0	0.04
YGL116W	0	0	0.0399686520376176
YBL028C	0	0	0.0399373531714957
YBL061C	0	0	0.039906103286385
YIL092W	0	1	0.039906103286385
YNL050C	0	1	0.039906103286385
YJL172W	0	0	0.0398749022673964
YCR077C	0	0	0.03984375
YGR134W	0	0	0.0398126463700234
YNR051C	0	0	0.0397815912636505
YLR010C	0	0	0.0397505845674201
YML116W	0	0	0.0397196261682243
YJL074C	0	0	0.0396887159533074
YJL194W	0	0	0.0396578538102644
YBR073W	0	0	0.0396270396270396
YDR459C	0	0	0.0395962732919255
YLR353W	0	0	0.0395655546935609
YGR253C	0	0	0.0395348837209302
YCR012W	0	0	0.0395042602633617
YCR084C	0	0	0.0394736842105263
YNL090W	0	0	0.0394431554524362
YBR020W	0	0	0.0394126738794436
YPR167C	0	0	0.0393822393822394
YPL069C	0	0	0.0393518518518519
YMR299C	0	0	0.0393215111796453
YOL138C	0	0	0.039291217257319
YNL064C	0	0	0.0392609699769053
YJL124C	0	0	0.0392307692307692
YPL124W	0	0	0.0392006149116065
YLR316C	0	0	0.0391705069124424
YJR110W	0	0	0.0391404451266309
YKL157W	0	0	0.0391104294478528
YMR088C	0	0	0.0390804597701149
YPR032W	0	0	0.0390505359877489
YER049W	0	0	0.0390206579954093
YGR094W	0	0	0.0389908256880734
YKR031C	0	0	0.038961038961039
YKR011C	0	1	0.038961038961039
YML007W	0	0	0.0389312977099237
YJR082C	0	0	0.0389016018306636
YCL059C	0	0	0.0388719512195122
YPL117C	0	0	0.0388423457730388
YGR187C	0	0	0.0388127853881279
YMR312W	0	0	0.0387832699619772
YCL011C	0	0	0.0387537993920973
YHR104W	0	0	0.0387243735763098
YDR324C	0	0	0.0386949924127466
YKL172W	0	0	0.0386656557998484
YGL127C	0	0	0.0386363636363636
YGL107C	0	1	0.0386363636363636
YDL177C	0	1	0.0386363636363636
YOR305W	0	0	0.0386071158213475
YIL095W	0	0	0.0385779122541604
YML094W	0	0	0.0385487528344671
YGR121C	0	0	0.0385196374622356
YLR287C	0	1	0.0385196374622356
YNL316C	0	0	0.0384905660377358
YHR102W	0	0	0.0384615384615385
YHR155W	0	1	0.0384615384615385
YBR110W	0	0	0.0384325546345139
YKR099W	0	0	0.0384036144578313
YBR172C	0	0	0.0383747178329571
YOR113W	0	0	0.0383458646616541
YGL100W	0	0	0.0383170548459805
YMR019W	0	1	0.0383170548459805
YOR211C	0	0	0.0382882882882883
YOR298C-A	0	0	0.0382595648912228
YKL143W	0	0	0.0382308845577211
YDR004W	0	0	0.0382022471910112
YNL129W	0	0	0.0381736526946108
YBR125C	0	1	0.0381736526946108
YGR261C	0	0	0.0381451009723261
YIL019W	0	0	0.0381165919282511
YHR158C	0	0	0.0380881254667662
YER021W	0	0	0.0380597014925373
YDR538W	0	0	0.0380313199105145
YPR189W	0	0	0.0380029806259314
YNL304W	0	0	0.0379746835443038
YBL025W	0	0	0.0379464285714286
YBR272C	0	0	0.0379182156133829
YOR025W	0	0	0.037890044576523
YLR417W	0	0	0.0378619153674833
YFL017C	0	0	0.0378338278931751
YPR156C	0	0	0.0378057820607858
YJL162C	0	1	0.0378057820607858
YNL190W	0	0	0.0377777777777778
YIL020C	0	0	0.0377498149518875
YJL072C	0	0	0.0377218934911243
YER074W	0	0	0.0376940133037694
YJL019W	0	0	0.0376661742983752
YHR127W	0	1	0.0376661742983752
YKL052C	0	0	0.0376383763837638
YOR330C	0	0	0.0376106194690266
YKR084C	0	0	0.0375829034635225
YBR030W	0	0	0.0375552282768778
YIL022W	0	0	0.0375275938189845
YBR275C	0	0	0.0375
YML081W	0	1	0.0375
YOR073W	0	0	0.0374724467303453
YGL049C	0	0	0.0374449339207048
YDL197C	0	0	0.0374174614820249
YFR005C	0	0	0.0373900293255132
YLR148W	0	0	0.0373626373626374
YPL052W	0	0	0.0373352855051245
YCR075C	0	0	0.0373079736649598
YKL117W	0	0	0.037280701754386
YMR177W	0	0	0.0372534696859021
YKR064W	0	1	0.0372534696859021
YKL208W	0	0	0.0372262773722628
YBR043C	0	0	0.037199124726477
YGR145W	0	0	0.0371720116618076
YOR028C	0	0	0.0371449380917698
YBL013W	0	0	0.037117903930131
YNL075W	0	0	0.0370909090909091
YMR089C	0	0	0.0370639534883721
YNL026W	0	0	0.037037037037037
YDR245W	0	0	0.0370101596516691
YPL155C	0	0	0.0369833212472806
YLL033W	0	0	0.0369565217391304
YMR278W	0	1	0.0369565217391304
YOR165W	0	0	0.0369297610427227
YOR154W	0	1	0.0369297610427227
YNL260C	0	1	0.0369297610427227
YMR016C	0	0	0.0369030390738061
YLR373C	0	0	0.0368763557483731
YML020W	0	1	0.0368763557483731
YOR209C	0	0	0.036849710982659
YNL042W	0	0	0.0368231046931408
YGL216W	0	0	0.0367965367965368
YLL006W	0	0	0.0367700072098053
YER063W	0	0	0.0367435158501441
YBL050W	0	0	0.0367170626349892
YPR022C	0	1	0.0367170626349892
YGL228W	0	1	0.0367170626349892
YPL145C	0	0	0.0366906474820144
YPR035W	0	0	0.0366642703091301
YDL153C	0	0	0.0366379310344828
YJL168C	0	0	0.0366116295764537
YER140W	0	1	0.0366116295764537
YDR379W	0	0	0.0365853658536585
YPR121W	0	0	0.0365591397849462
YDR363W	0	0	0.0365329512893983
YGR126W	0	1	0.0365329512893983
YML006C	0	0	0.0365068002863278
YGL098W	0	0	0.036480686695279
YBL079W	0	0	0.0364546104360257
YJL197W	0	1	0.0364546104360257
YDL209C	0	0	0.0364285714285714
YMR247C	0	0	0.0364025695931477
YLR362W	0	0	0.036376604850214
YJL013C	0	0	0.0363506771204562
YOR362C	0	0	0.0363247863247863
YDR393W	0	0	0.0362989323843416
YAR014C	0	0	0.0362731152204836
YLR094C	0	0	0.0362473347547974
YDR273W	0	0	0.0362215909090909
YPL075W	0	0	0.0361958836053939
YDR395W	0	0	0.0361702127659574
YKR080W	0	0	0.036144578313253
YDR466W	0	0	0.0361189801699717
YPR129W	0	0	0.0360934182590234
YAR042W	0	0	0.0360678925035361
YNL275W	0	0	0.0360424028268551
YNL082W	0	0	0.0360169491525424
YNL163C	0	0	0.0359915314043754
YBL058W	0	0	0.035966149506347
YLR336C	0	0	0.0359408033826638
YDR013W	0	0	0.0359154929577465
YAL025C	0	0	0.035890218156228
YOL142W	0	0	0.0358649789029536
YCL054W	0	0	0.0358397751229796
YLL008W	0	0	0.035814606741573
YHR034C	0	0	0.0357894736842105
YNL023C	0	1	0.0357894736842105
YBR163W	0	1	0.0357894736842105
YMR198W	0	0	0.0357643758765778
YOR059C	0	1	0.0357643758765778
YGL009C	0	0	0.035739313244569
YOR226C	0	0	0.0357142857142857
YNL245C	0	0	0.0356892932120364
YKL014C	0	0	0.0356643356643357
YMR064W	0	0	0.0356394129979036
YNL325C	0	0	0.0356145251396648
YPR062W	0	0	0.0355896720167481
YPL100W	0	0	0.0355648535564854
YAL027W	0	1	0.0355648535564854
YIL097W	0	0	0.0355400696864112
YBL091C	0	0	0.0355153203342618
YGL154C	0	0	0.0354906054279749
YLR292C	0	0	0.0354659248956885
YDR489W	0	0	0.0354412786657401
YBL054W	0	0	0.0354166666666667
YBR176W	0	0	0.0353920888272033
YLR440C	0	0	0.0353675450762829
YOR283W	0	1	0.0353675450762829
YBR104W	0	0	0.0353430353430353
YPL260W	0	1	0.0353430353430353
YHR134W	0	0	0.0353185595567867
YPR020W	0	0	0.0352941176470588
YIL083C	0	0	0.0352697095435685
YHR150W	0	0	0.0352453351762267
YNR020C	0	0	0.0352209944751381
YJL104W	0	0	0.0351966873706004
YIL014W	0	0	0.0351724137931035
YBR276C	0	0	0.0351481736733287
YLR165C	0	0	0.0351239669421488
YPR152C	0	1	0.0351239669421488
YBR259W	0	1	0.0351239669421488
YAL062W	0	0	0.0350997935306263
YBL041W	0	0	0.0350756533700138
YLR242C	0	0	0.0350515463917526
YNL046W	0	0	0.0350274725274725
YBR210W	0	0	0.0350034317089911
YJL029C	0	0	0.0349794238683128
YGR200C	0	0	0.0349554489376285
YOL164W	0	0	0.0349315068493151
YDL059C	0	0	0.0349075975359343
YOR145C	0	0	0.0348837209302326
YBL037W	0	0	0.0348598769651401
YER014W	0	0	0.0348360655737705
YBL056W	0	0	0.0348122866894198
YMR228W	0	0	0.0347885402455662
YKL195W	0	0	0.0347648261758691
YLR047C	0	0	0.0347411444141689
YBR059C	0	0	0.034717494894486
YLR098C	0	0	0.0346938775510204
YDR020C	0	1	0.0346938775510204
YDR120C	0	0	0.0346702923181509
YEL019C	0	0	0.0346467391304348
YPR085C	0	1	0.0346467391304348
YAR007C	0	0	0.0346232179226069
YIL131C	0	0	0.0345997286295794
YLR077W	0	1	0.0345997286295794
YNR038W	0	0	0.0345762711864407
YLR222C	0	0	0.0345528455284553
YDR118W	0	0	0.034529451591063
YOR193W	0	0	0.0345060893098782
YOR068C	0	0	0.0344827586206897
YGR208W	0	0	0.0344594594594595
YPL190C	0	0	0.0344361917623228
YDR515W	0	0	0.034412955465587
YJL050W	0	0	0.0343897505057316
YHR137W	0	0	0.034366576819407
YLR405W	0	0	0.0343434343434343
YPR065W	0	0	0.0343203230148048
YDR348C	0	1	0.0343203230148048
YNL186W	0	0	0.0342972427706792
YFL050C	0	0	0.0342741935483871
YIL061C	0	0	0.0342511752854265
YDL208W	0	0	0.0342281879194631
YER116C	0	0	0.03420523138833
YBR142W	0	0	0.0341823056300268
YBR018C	0	0	0.0341594105827194
YEL025C	0	1	0.0341594105827194
YDL069C	0	0	0.034136546184739
YFR036W	0	0	0.0341137123745819
YLR361C	0	0	0.0340909090909091
YNL273W	0	0	0.0340681362725451
YKL113C	0	0	0.034045393858478
YBR195C	0	0	0.0340226817878586
YJR067C	0	1	0.0340226817878586
YKL068W	0	0	0.034
YOR299W	0	0	0.0339773484343771
YKL213C	0	0	0.0339547270306258
YOR229W	0	0	0.0339321357285429
YBR199W	0	0	0.0339095744680851
YKR096W	0	1	0.0339095744680851
YPR084W	0	1	0.0339095744680851
YDL001W	0	1	0.0339095744680851
YOR005C	0	0	0.0338870431893688
YBR252W	0	0	0.0338645418326693
YJR111C	0	1	0.0338645418326693
YDR458C	0	1	0.0338645418326693
YDR121W	0	0	0.0338420703384207
YKR020W	0	0	0.0338196286472149
YDR198C	0	0	0.0337972166998012
YLR103C	0	0	0.0337748344370861
YBL009W	0	0	0.0337524818001324
YAR003W	0	0	0.0337301587301587
YDR440W	0	0	0.0337078651685393
YDL031W	0	0	0.0336856010568032
YBR002C	0	0	0.0336633663366337
YNL112W	0	0	0.0336411609498681
YML043C	0	0	0.033618984838497
YMR056C	0	0	0.033596837944664
YPL273W	0	0	0.0335747202106649
YHL019C	0	0	0.0335526315789474
YPR185W	0	0	0.0335305719921105
YOR272W	0	0	0.0335085413929041
YBR238C	0	0	0.0334865397242285
YNL021W	0	0	0.0334645669291339
YIL053W	0	0	0.0334426229508197
YHR063C	0	0	0.0334207077326343
YKR083C	0	0	0.0333988212180747
YGR100W	0	0	0.0333769633507853
YMR310C	0	0	0.0333551340745585
YPR083W	0	0	0.0333333333333333
YBR133C	0	0	0.0333115610711953
YNL247W	0	0	0.033289817232376
YLR265C	0	0	0.0332681017612524
YOR129C	0	0	0.0332464146023468
YMR106C	0	0	0.0332247557003257
YHR186C	0	0	0.033203125
YCR068W	0	0	0.033181522446324
YDR126W	0	0	0.0331599479843953
YOL095C	0	0	0.0331384015594542
YKR087C	0	0	0.0331168831168831
YNL062C	0	0	0.0330953926022064
YPR048W	0	1	0.0330953926022064
YEL061C	0	0	0.0330739299610895
YJL087C	0	0	0.033052495139339
YBR168W	0	0	0.0330310880829016
YBR077C	0	0	0.0330097087378641
YJL030W	0	0	0.0329883570504528
YBR194W	0	1	0.0329883570504528
YGL110C	0	1	0.0329883570504528
YML108W	0	1	0.0329883570504528
YMR301C	0	0	0.032967032967033
YDR037W	0	0	0.0329457364341085
YPR095C	0	0	0.0329244673983215
YDL182W	0	0	0.0329032258064516
YLL027W	0	0	0.0328820116054159
YPR139C	0	0	0.032860824742268
YER183C	0	0	0.0328396651641983
YJL156C	0	0	0.0328185328185328
YBL080C	0	0	0.0327974276527331
YKL011C	0	0	0.0327763496143959
YDL045C	0	0	0.0327552986512524
YMR117C	0	0	0.0327342747111682
YPL168W	0	1	0.0327342747111682
YLR431C	0	0	0.0327132777421424
YPR045C	0	1	0.0327132777421424
YDL126C	0	0	0.0326923076923077
YMR176W	0	0	0.0326713645099295
YER107C	0	0	0.0326504481434059
YPL041C	0	0	0.0326295585412668
YDR371W	0	1	0.0326295585412668
YKL160W	0	0	0.0326086956521739
YOL080C	0	0	0.0325878594249201
YPR122W	0	0	0.0325670498084291
YJL008C	0	0	0.0325462667517549
YFR025C	0	0	0.0325255102040816
YCR015C	0	1	0.0325255102040816
YGR152C	0	0	0.0325047801147228
YCR057C	0	0	0.032484076433121
YJL004C	0	0	0.0324633991088479
YDR027C	0	0	0.0324427480916031
YGR212W	0	0	0.0324221233312142
YDL073W	0	1	0.0324221233312142
YBL095W	0	1	0.0324221233312142
YLR430W	0	0	0.0324015247776366
YJL035C	0	0	0.0323809523809524
YJR132W	0	0	0.0323604060913706
YKL045W	0	0	0.0323398858592264
YBL035C	0	0	0.032319391634981
YBL051C	0	0	0.032298923369221
YNL008C	0	0	0.0322784810126582
YER066W	0	1	0.0322784810126582
YLR195C	0	0	0.032258064516129
YBR061C	0	0	0.0322376738305942
YOR303W	0	0	0.0322173089071383
YOR078W	0	0	0.0321969696969697
YKL092C	0	0	0.0321766561514196
YHR195W	0	0	0.032156368221942
YLL036C	0	0	0.0321361058601134
YDR472W	0	0	0.0321158690176322
YLR097C	0	0	0.0320956576463184
YBR042C	0	0	0.0320754716981132
YBL026W	0	0	0.0320553111250786
YDL092W	0	0	0.032035175879397
YJR053W	0	0	0.032015065913371
YBR244W	0	0	0.0319949811794228
YNL155W	0	1	0.0319949811794228
YHL007C	0	0	0.031974921630094
YPR097W	0	1	0.031974921630094
YOL049W	0	0	0.0319548872180451
YMR060C	0	0	0.0319348778960551
YJR135C	0	0	0.0319148936170213
YML111W	0	0	0.0318949343339587
YER104W	0	0	0.031875
YKL032C	0	0	0.0318550905683948
YPL266W	0	0	0.0318352059925094
YDL201W	0	0	0.0318153462258266
YDL047W	0	0	0.0317955112219451
YCR092C	0	0	0.0317757009345794
YDL077C	0	0	0.0317559153175592
YNL029C	0	0	0.0317361543248289
YCR008W	0	0	0.0317164179104478
YBL020W	0	0	0.0316967060285892
YLR196W	0	0	0.0316770186335404
YPR093C	0	0	0.031657355679702
YDL154W	0	0	0.0316377171215881
YIL122W	0	0	0.0316181029138252
YDR140W	0	0	0.0315985130111524
YLR306W	0	0	0.0315789473684211
YPR049C	0	0	0.0315594059405941
YJL206C	0	1	0.0315594059405941
YNL251C	0	0	0.0315398886827458
YLR079W	0	0	0.0315203955500618
YLR239C	0	0	0.0315009264978382
YDR170C	0	0	0.0314814814814815
YLR276C	0	0	0.0314620604565083
YLR376C	0	0	0.031442663378545
YKL072W	0	1	0.031442663378545
YDL133W	0	1	0.031442663378545
YBR162W-A	0	0	0.0314232902033272
YHR103W	0	0	0.0314039408866995
YKL099C	0	0	0.0313846153846154
YBL102W	0	0	0.0313653136531365
YBL057C	0	0	0.0313460356484327
YLR127C	0	0	0.0313267813267813
YBL022C	0	0	0.0313075506445672
YHR059W	0	0	0.0312883435582822
YJL126W	0	1	0.0312883435582822
YPR058W	0	0	0.0312691600245248
YML003W	0	1	0.0312691600245248
YPL189W	0	0	0.03125
YPL133C	0	0	0.0312308634415187
YPL043W	0	0	0.0312117503059976
YMR074C	0	1	0.0312117503059976
YGL067W	0	0	0.0311926605504587
YDR078C	0	0	0.0311735941320293
YOR322C	0	0	0.0311545510079414
YLR218C	0	1	0.0311545510079414
YDR475C	0	1	0.0311545510079414
YOR313C	0	0	0.0311355311355311
YNR008W	0	0	0.0311165344722392
YPL046C	0	0	0.0310975609756098
YFR052W	0	0	0.0310786106032907
YOR091W	0	0	0.0310596833130329
YDR089W	0	0	0.0310407790626902
YJL036W	0	0	0.031021897810219
YOR278W	0	0	0.0310030395136778
YIL115C	0	0	0.0309842041312272
YDL035C	0	0	0.0309653916211293
YOR243C	0	0	0.0309466019417476
YDR315C	0	0	0.0309278350515464
YDL148C	0	0	0.0309090909090909
YER128W	0	1	0.0309090909090909
YLR228C	0	0	0.0308903694730466
YMR023C	0	0	0.0308716707021792
YPR089W	0	1	0.0308716707021792
YML064C	0	0	0.0308529945553539
YDL053C	0	1	0.0308529945553539
YGL194C	0	0	0.0308343409915357
YGL027C	0	0	0.0308157099697885
YGL061C	0	0	0.0307971014492754
YCR072C	0	0	0.0307785153892577
YBL023C	0	0	0.0307599517490953
YCR020W-B	0	0	0.0307414104882459
YLR135W	0	0	0.0307228915662651
YPR088C	0	0	0.0307043949428055
YNL094W	0	0	0.0306859205776173
YBR022W	0	0	0.0306674684305472
YMR161W	0	0	0.0306490384615385
YJR127C	0	0	0.0306306306306306
YML074C	0	0	0.0306122448979592
YOR205C	0	1	0.0306122448979592
YKL197C	0	0	0.0305938812237553
YIL167W	0	0	0.0305755395683453
YPL245W	0	1	0.0305755395683453
YOL020W	0	0	0.030557219892151
YHR003C	0	1	0.030557219892151
YOL113W	0	0	0.0305389221556886
YNR026C	0	0	0.0305206463195691
YPL180W	0	0	0.0305023923444976
YDR265W	0	0	0.0304841601912732
YOL008W	0	0	0.0304659498207885
YNL035C	0	1	0.0304659498207885
YHR154W	0	0	0.0304477611940299
YOL062C	0	0	0.0304295942720764
YAL051W	0	0	0.0304114490161002
YNL230C	0	0	0.0303933253873659
YDR083W	0	0	0.0303752233472305
YDR452W	0	0	0.0303571428571429
YOL058W	0	0	0.0303390838786437
YGR140W	0	0	0.030321046373365
YNL002C	0	0	0.0303030303030303
YNL153C	0	0	0.0302850356294537
YHR152W	0	0	0.0302670623145401
YDR386W	0	0	0.0302491103202847
YBR235W	0	1	0.0302491103202847
YKL042W	0	0	0.030231179608773
YGL171W	0	0	0.0302132701421801
YPL126W	0	0	0.0301953818827709
YKL106W	0	0	0.0301775147928994
YDL220C	0	0	0.0301596688350089
YPR188C	0	0	0.0301418439716312
YDR353W	0	0	0.0301240401653869
YKL119C	0	0	0.0301062573789847
YCR086W	0	0	0.0300884955752212
YNL149C	0	0	0.0300707547169811
YOL064C	0	0	0.0300530347672363
YGL108C	0	1	0.0300530347672363
YGR239C	0	0	0.0300353356890459
YKL002W	0	0	0.0300176574455562
YPL174C	0	0	0.03
YML035C	0	0	0.0299823633156966
YJR076C	0	0	0.0299647473560517
YHR107C	0	0	0.0299471520845567
YPL268W	0	0	0.0299295774647887
YBR242W	0	1	0.0299295774647887
YMR135C	0	0	0.0299120234604106
YLR020C	0	0	0.02989449003517
YDR066C	0	1	0.02989449003517
YBR074W	0	1	0.02989449003517
YHR048W	0	0	0.0298769771528998
YAR018C	0	0	0.0298594847775176
YOR384W	0	1	0.0298594847775176
YNL329C	0	0	0.0298420128730252
YNL311C	0	0	0.0298245614035088
YLR106C	0	0	0.0298071303331385
YAL017W	0	0	0.0297897196261682
YKR014C	0	0	0.0297723292469352
YBL068W	0	0	0.02975495915986
YBR086C	0	0	0.0297376093294461
YBR094W	0	1	0.0297376093294461
YGL237C	0	0	0.0297202797202797
YIL105C	0	0	0.0297029702970297
YOR034C	0	0	0.029685681024447
YJL023C	0	1	0.029685681024447
YDR213W	0	0	0.0296684118673647
YOR340C	0	0	0.0296511627906977
YMR182C	0	0	0.0296339337594422
YDR369C	0	0	0.029616724738676
YMR309C	0	0	0.0295995356935577
YDL105W	0	0	0.0295823665893271
YBL067C	0	1	0.0295823665893271
YPL115C	0	0	0.0295652173913043
YMR146C	0	0	0.0295480880648899
YBR017C	0	0	0.0295309785755646
YML113W	0	0	0.0295138888888889
YDR242W	0	1	0.0295138888888889
YGR166W	0	0	0.0294968189705032
YCL026C-A	0	0	0.0294797687861272
YNL299W	0	0	0.0294627383015598
YOR265W	0	0	0.029445727482679
YPL084W	0	0	0.0294287362954414
YLR045C	0	0	0.0294117647058824
YML060W	0	0	0.0293948126801153
YJL139C	0	0	0.0293778801843318
YDR429C	0	0	0.0293609671848014
YPR023C	0	0	0.0293440736478711
YOR230W	0	0	0.0293271995399655
YML049C	0	0	0.0293103448275862
YBR045C	0	0	0.0292935094773119
YOR026W	0	0	0.0292766934557979
YGR128C	0	0	0.0292598967297762
YER007W	0	0	0.029243119266055
YFL034W	0	1	0.029243119266055
YLL042C	0	0	0.0292263610315186
YDR536W	0	0	0.0292096219931271
YLR059C	0	0	0.0291929021179164
YMR192W	0	0	0.0291762013729977
YNL121C	0	0	0.0291595197255575
YHR101C	0	0	0.0291428571428571
YBR060C	0	0	0.029126213592233
YER184C	0	1	0.029126213592233
YCR005C	0	0	0.0291095890410959
YNL049C	0	0	0.029092983456931
YPR068C	0	0	0.0290763968072976
YBL107C	0	1	0.0290763968072976
YDR150W	0	0	0.0290598290598291
YDR423C	0	0	0.0290432801822323
YGR262C	0	0	0.029026750142288
YGL128C	0	1	0.029026750142288
YJL146W	0	0	0.0290102389078498
YGR089W	0	0	0.0289937464468448
YLR067C	0	0	0.0289772727272727
YGL141W	0	0	0.0289608177172061
YIR008C	0	0	0.02894438138479
YOL151W	0	0	0.0289279636982416
YNR064C	0	0	0.0289115646258503
YMR163C	0	0	0.0288951841359773
YCL067C	0	0	0.0288788221970555
YIL165C	0	1	0.0288788221970555
YPL148C	0	0	0.0288624787775891
YDR194C	0	0	0.0288461538461538
YGL147C	0	0	0.0288298473713963
YKL205W	0	0	0.0288135593220339
YFR040W	0	0	0.0287972896668549
YOR144C	0	0	0.0287810383747178
YKR068C	0	0	0.0287648054145516
YLR163C	0	0	0.0287485907553551
YLR032W	0	0	0.0287323943661972
YFR038W	0	1	0.0287323943661972
YFL023W	0	0	0.0287162162162162
YOR163W	0	0	0.0287000562746201
YLR144C	0	0	0.0286839145106862
YPL060W	0	0	0.0286677908937605
YCR002C	0	0	0.0286516853932584
YLR335W	0	0	0.0286355979786637
YDL003W	0	0	0.0286195286195286
YER075C	0	0	0.0286034772854739
YIR001C	0	0	0.0285874439461883
YNL233W	0	0	0.0285714285714286
YNR024W	0	1	0.0285714285714286
YJL184W	0	0	0.028555431131019
YGR247W	0	0	0.0285394515948517
YBL055C	0	0	0.0285234899328859
YGR173W	0	1	0.0285234899328859
YML082W	0	0	0.0285075461151481
YDR232W	0	0	0.0284916201117318
YDR314C	0	0	0.0284757118927973
YMR070W	0	0	0.0284598214285714
YER064C	0	0	0.0284439486893475
YDR108W	0	0	0.0284280936454849
YDL101C	0	0	0.0284122562674095
YGR199W	0	0	0.0283964365256125
YDL131W	0	0	0.0283806343906511
YDL203C	0	1	0.0283806343906511
YHR169W	0	0	0.0283648498331479
YIL010W	0	0	0.028349082823791
YDR389W	0	0	0.0283333333333333
YCR063W	0	0	0.028317601332593
YDL189W	0	0	0.0283018867924528
YJL020C	0	0	0.0282861896838602
YJR112W	0	0	0.0282705099778271
YCR028C	0	0	0.0282548476454294
YDR206W	0	0	0.0282392026578073
YGR216C	0	0	0.0282235749861649
YGR193C	0	0	0.0282079646017699
YPL258C	0	0	0.0281923714759536
YOL065C	0	0	0.0281767955801105
YPL208W	0	0	0.0281612368856985
YOR190W	0	0	0.0281456953642384
YIL164C	0	1	0.0281456953642384
YBR233W	0	1	0.0281456953642384
YDL090C	0	0	0.0281301709873138
YMR072W	0	0	0.0281146637265711
YDL139C	0	1	0.0281146637265711
YMR096W	0	0	0.028099173553719
YGR108W	0	0	0.0280837004405286
YJR043C	0	0	0.0280682443588332
YKL175W	0	0	0.0280528052805281
YER031C	0	0	0.0280373831775701
YEL051W	0	0	0.028021978021978
YIR014W	0	1	0.028021978021978
YER165W	0	0	0.028006589785832
YPL110C	0	0	0.0279912184412733
YDR482C	0	1	0.0279912184412733
[truncated: 3,790 more rows]
