# Supplementary material for: Computationally Driven, Quantitative Experiments Discover Genes Required for Mitochondrial Biogenesis
Source: PLoS Genet. 2009 Mar 20;5(3):e1000407. doi: 10.1371/journal.pgen.1000407 (PMC2648979; doi:10.1371/journal.pgen.1000407)
Supplement: Dataset S2 — Top 100 novel ensemble predictions for additional yeast biological processes. A zip file containing 387 tab-delimited text files of the ensemble predictions for the indicated Gene Ontology Biological Process Term. (21.70 MB GZ) [file pgen.1000407.s013.gz › GO_0006354.txt]

ORF	AnnotatedToTerm?	Uncharacterized_04152007?	Precision
YGL244W	1	0	1.0
YKR008W	1	0	1.0
YBR279W	1	0	1.0
YMR091C	1	0	1.0
YLR033W	1	0	1.0
YLR357W	1	0	1.0
YML069W	1	0	1.0
YBR245C	1	0	1.0
YCR052W	1	0	1.0
YOR123C	1	0	1.0
YGR116W	1	0	1.0
YGL207W	1	0	1.0
YKL139W	1	0	1.0
YGL043W	1	0	1.0
YOL145C	1	0	1.0
YPR034W	1	0	1.0
YIL038C	0	0	0.941176470588235
YOR151C	0	0	0.91304347826087
YJL168C	1	0	0.91304347826087
YML062C	1	0	0.91304347826087
YFR037C	1	0	0.91304347826087
YIL126W	1	0	0.91304347826087
YMR033W	1	0	0.91304347826087
YDR176W	0	0	0.884615384615385
YDR303C	1	0	0.884615384615385
YLR321C	1	0	0.884615384615385
YJL176C	0	0	0.857142857142857
YLR418C	1	0	0.857142857142857
YPL228W	0	0	0.848484848484849
YDR138W	1	0	0.848484848484849
YGR056W	1	0	0.848484848484849
YER164W	1	0	0.848484848484849
YCR093W	1	0	0.848484848484849
YGR274C	0	0	0.823529411764706
YBR049C	0	0	0.8
YDR485C	0	0	0.777777777777778
YDR334W	0	0	0.769230769230769
YER161C	1	0	0.769230769230769
YGR275W	1	0	0.769230769230769
YMR044W	0	0	0.75
YMR125W	0	0	0.744186046511628
YER068W	1	0	0.744186046511628
YML010W	1	0	0.744186046511628
YOR290C	0	0	0.727272727272727
YGR252W	0	0	0.711111111111111
YGR005C	0	0	0.708333333333333
YAL021C	1	0	0.708333333333333
YML127W	1	0	0.708333333333333
YLR055C	0	0	0.693877551020408
YKL112W	0	0	0.686274509803922
YPR072W	1	0	0.686274509803922
YOR304W	0	0	0.673076923076923
YDL140C	0	0	0.660377358490566
YLR182W	0	0	0.648148148148148
YGR186W	0	0	0.642857142857143
YOL006C	1	0	0.642857142857143
YBR081C	0	0	0.631578947368421
YLR399C	0	0	0.620689655172414
YGR072W	0	0	0.610169491525424
YIL035C	0	0	0.6
YER148W	0	0	0.590163934426229
YDR392W	0	0	0.580645161290323
YGL150C	0	0	0.578125
YCR020W-B	1	0	0.578125
YGL086W	0	0	0.569230769230769
YBR198C	0	0	0.560606060606061
YJL115W	0	0	0.552238805970149
YPR052C	0	0	0.549295774647887
YML032C	0	0	0.549295774647887
YNR052C	1	0	0.549295774647887
YGR063C	1	0	0.549295774647887
YDR159W	0	0	0.541666666666667
YBR009C	0	0	0.534246575342466
YFL013C	0	0	0.527027027027027
YOR194C	0	0	0.52
YMR277W	0	0	0.513157894736842
YLR309C	0	0	0.506493506493506
YDR145W	0	0	0.5
YPL016W	0	0	0.493670886075949
YPL138C	0	0	0.4875
YPL086C	0	0	0.481481481481481
YPL042C	0	0	0.475609756097561
YPR161C	0	0	0.469879518072289
YOL004W	0	0	0.465116279069767
YBR010W	0	0	0.465116279069767
YBR215W	1	0	0.465116279069767
YIL021W	0	0	0.459770114942529
YNL059C	0	0	0.454545454545455
YLR384C	0	0	0.450549450549451
YAL011W	0	0	0.450549450549451
YPR133C	1	0	0.450549450549451
YNL136W	0	0	0.445652173913043
YLR095C	0	0	0.440860215053763
YNL330C	0	0	0.436170212765957
YCL011C	0	0	0.431578947368421
YOL012C	0	0	0.427083333333333
YBR089C-A	0	0	0.422680412371134
YBR175W	0	0	0.418367346938776
YDL074C	0	0	0.414141414141414
YDR146C	0	0	0.41
YDR217C	0	0	0.405940594059406
YJR060W	0	0	0.401960784313726
YBR103W	0	0	0.398058252427184
YML071C	0	0	0.394230769230769
YAR003W	0	0	0.39047619047619
YGL130W	0	0	0.386792452830189
YGR104C	0	0	0.383177570093458
YOR061W	0	0	0.37962962962963
YLR085C	0	0	0.376146788990826
YNR023W	0	0	0.372727272727273
YKR029C	0	0	0.369369369369369
YBL052C	0	0	0.366071428571429
YPL101W	0	0	0.36283185840708
YBR289W	0	0	0.362068965517241
YPR025C	0	0	0.362068965517241
YOR038C	1	0	0.362068965517241
YGR140W	0	0	0.358974358974359
YMR263W	0	0	0.355932203389831
YHR090C	0	0	0.352941176470588
YBR231C	0	0	0.35
YNL199C	0	0	0.347107438016529
YPR018W	0	0	0.344262295081967
YML041C	0	0	0.341463414634146
YNL004W	0	0	0.338709677419355
YIR023W	0	0	0.336
YGR179C	0	0	0.333333333333333
YLL021W	0	0	0.330708661417323
YPL235W	0	0	0.328125
YAL013W	0	0	0.325581395348837
YGR119C	0	0	0.323076923076923
YNL030W	0	0	0.320610687022901
YKL028W	0	0	0.318181818181818
YDL084W	0	0	0.315789473684211
YAR002W	0	0	0.313432835820896
YFR002W	0	0	0.311111111111111
YKL075C	0	0	0.308823529411765
YER159C	0	0	0.306569343065693
YDL002C	0	0	0.304347826086957
YOR308C	0	0	0.302158273381295
YKR095W	0	0	0.3
YGL122C	0	0	0.297872340425532
YHR041C	0	0	0.295774647887324
YMR043W	0	0	0.293706293706294
YGR009C	0	0	0.291666666666667
YGL019W	0	0	0.289655172413793
YDR473C	0	0	0.287671232876712
YPL169C	0	0	0.285714285714286
YPL082C	0	0	0.283783783783784
YDR289C	0	0	0.281879194630872
YDR359C	0	0	0.280254777070064
YDR163W	0	0	0.280254777070064
YBR112C	0	0	0.280254777070064
YDL225W	0	0	0.280254777070064
YKL160W	1	0	0.280254777070064
YBL002W	0	0	0.280254777070064
YGR162W	0	0	0.280254777070064
YDL165W	1	0	0.280254777070064
YGR202C	0	0	0.278481012658228
YHR119W	0	0	0.276729559748428
YGL058W	0	0	0.275
YER022W	0	0	0.274390243902439
YMR039C	0	0	0.274390243902439
YOL148C	0	0	0.274390243902439
YHR167W	1	0	0.274390243902439
YER151C	0	0	0.272727272727273
YJL140W	0	0	0.271084337349398
YIL063C	0	0	0.269461077844311
YNL088W	0	0	0.267857142857143
YPR189W	0	0	0.266272189349112
YNL236W	0	0	0.264705882352941
YNL215W	0	1	0.264705882352941
YNL091W	0	0	0.263157894736842
YBR095C	0	0	0.261627906976744
YPR141C	0	0	0.260115606936416
YPR135W	0	0	0.258620689655172
YGR134W	0	0	0.257142857142857
YBL046W	0	0	0.255681818181818
YJR134C	0	1	0.255681818181818
YLR398C	0	0	0.254237288135593
YER111C	0	0	0.25414364640884
YNL253W	0	0	0.25414364640884
YBR271W	0	0	0.25414364640884
YJR140C	1	0	0.25414364640884
YJL123C	0	1	0.25414364640884
YCR033W	0	0	0.252747252747253
YOL051W	0	0	0.251366120218579
YJL203W	0	0	0.251336898395722
YDL160C	0	0	0.251336898395722
YDR381W	0	0	0.251336898395722
YHR056C	1	0	0.251336898395722
YGL164C	0	1	0.251336898395722
YOR216C	0	0	0.25
YDL005C	0	0	0.248677248677249
YFR013W	0	0	0.247368421052632
YDR464W	0	0	0.246073298429319
YGL133W	0	0	0.244791666666667
YHR158C	0	0	0.243523316062176
YMR117C	0	0	0.242268041237113
YPL254W	0	0	0.241025641025641
YPL129W	0	0	0.239795918367347
YDR448W	0	0	0.238578680203046
YGL153W	0	0	0.237373737373737
YIL149C	0	0	0.236180904522613
YCL061C	0	0	0.235
YIR010W	0	0	0.233830845771144
YMR078C	0	0	0.232673267326733
YMR014W	0	0	0.231527093596059
YDR463W	0	0	0.230392156862745
YOL130W	0	0	0.229268292682927
YPL055C	0	0	0.228155339805825
YOR001W	0	0	0.227488151658768
YDR312W	0	0	0.227488151658768
YGL070C	0	0	0.227488151658768
YKL049C	0	0	0.227488151658768
YBL008W	1	0	0.227488151658768
YDL099W	0	0	0.226415094339623
YLR015W	0	0	0.225352112676056
YDL028C	0	0	0.224299065420561
YNL288W	0	0	0.223255813953488
YLR314C	0	0	0.222222222222222
YLR277C	0	0	0.221198156682028
YBL105C	0	0	0.220183486238532
YBR060C	0	0	0.219178082191781
YOL123W	0	0	0.218181818181818
YLR176C	0	0	0.217194570135747
YPR055W	0	0	0.216216216216216
YDR068W	0	1	0.216216216216216
YAL019W	0	0	0.2152466367713
YDR310C	0	0	0.214285714285714
YFL001W	0	0	0.213333333333333
YDR190C	0	0	0.212389380530973
YOR039W	0	0	0.211453744493392
YBR155W	0	0	0.210526315789474
YLR103C	0	0	0.209606986899563
YBR102C	0	0	0.208695652173913
YDR195W	0	0	0.207792207792208
YPL243W	0	0	0.206896551724138
YEL015W	0	0	0.206008583690987
YNL308C	0	0	0.205128205128205
YKL113C	0	0	0.204255319148936
YNR051C	0	0	0.203389830508475
YOR144C	0	0	0.20253164556962
YKR002W	0	0	0.201680672268908
YDR225W	0	0	0.200836820083682
YBL003C	0	0	0.2
YHL025W	0	0	0.199170124481328
YGL044C	0	0	0.198347107438017
YOR191W	0	0	0.197530864197531
YDL065C	0	0	0.19672131147541
YOR076C	0	0	0.195918367346939
YNL102W	0	0	0.195121951219512
YMR075W	0	0	0.194331983805668
YHR066W	0	0	0.193548387096774
YNL097C	0	0	0.192771084337349
YLR039C	0	0	0.192
YML093W	0	0	0.191235059760956
YJR043C	0	0	0.19047619047619
YGL174W	0	0	0.189723320158103
YGL049C	0	0	0.188976377952756
YPR104C	0	0	0.188235294117647
YMR168C	0	0	0.1875
YPL190C	0	0	0.186770428015564
YGL112C	0	0	0.186046511627907
YPR070W	0	0	0.185328185328185
YMR047C	0	0	0.184615384615385
YMR309C	0	0	0.183908045977011
YDL108W	0	0	0.183206106870229
YGR276C	0	0	0.182509505703422
YBR275C	0	0	0.181818181818182
YDR228C	0	0	0.181132075471698
YHR191C	0	0	0.180451127819549
YLR025W	0	0	0.179775280898876
YDR088C	0	0	0.17910447761194
YGR270W	0	0	0.178438661710037
YBR195C	0	0	0.177777777777778
YMR227C	0	0	0.177121771217712
YIL128W	0	0	0.176470588235294
YLR335W	0	0	0.175824175824176
YNL107W	0	0	0.175182481751825
YDR224C	0	0	0.174545454545455
YER171W	0	0	0.173913043478261
YJL127C	0	0	0.173285198555957
YMR255W	0	0	0.172661870503597
YKR023W	0	1	0.172661870503597
YMR153W	0	0	0.172043010752688
YDL058W	0	0	0.171428571428571
YIL026C	0	0	0.170818505338078
YMR179W	0	0	0.170212765957447
YKL179C	0	0	0.169611307420495
YOL068C	0	0	0.169014084507042
YBR123C	0	0	0.168421052631579
YIL144W	0	0	0.167832167832168
YHR077C	0	0	0.167247386759582
YLR226W	0	0	0.166666666666667
YML097C	0	0	0.166089965397924
YFL024C	0	0	0.16551724137931
YPR086W	0	0	0.164948453608247
YMR240C	0	0	0.164383561643836
YNL121C	0	0	0.16382252559727
YNL039W	0	0	0.163265306122449
YMR285C	0	0	0.16271186440678
YLR026C	0	0	0.162162162162162
YCL016C	0	0	0.161616161616162
YBR154C	0	0	0.161073825503356
YJL074C	0	0	0.160535117056856
YDR469W	0	0	0.16
YKL092C	0	0	0.159468438538206
YGR246C	0	0	0.158940397350993
YJR076C	0	0	0.158415841584158
YLR071C	0	0	0.157894736842105
YML114C	0	0	0.157556270096463
YMR061W	0	0	0.157556270096463
YBR073W	0	0	0.157556270096463
YMR190C	0	0	0.157556270096463
YLL043W	0	0	0.157556270096463
YMR077C	0	0	0.157556270096463
YNL139C	1	0	0.157556270096463
YNL250W	0	0	0.157051282051282
YDR081C	0	0	0.156549520766773
YDL056W	0	0	0.156050955414013
YMR016C	0	0	0.155555555555556
YMR005W	0	0	0.155063291139241
YOL021C	0	0	0.154574132492114
YDR292C	0	0	0.154088050314465
YDR143C	0	0	0.153605015673981
YOL090W	0	0	0.153125
YIL084C	0	0	0.152647975077882
YKL054C	0	0	0.152173913043478
YNL166C	0	0	0.151702786377709
YOL017W	0	0	0.151234567901235
YER032W	0	0	0.150769230769231
YBR236C	0	0	0.150306748466258
YOR026W	0	0	0.149847094801223
YIL112W	0	0	0.149390243902439
YDR363W-A	0	0	0.148936170212766
YGR113W	0	0	0.148484848484848
YDR170C	0	0	0.148036253776435
YEL018W	0	0	0.147590361445783
YER016W	0	0	0.147147147147147
YNL258C	0	0	0.146706586826347
YGL194C	0	0	0.146268656716418
YBR058C	0	0	0.145833333333333
YBL063W	0	0	0.14540059347181
YCR016W	0	0	0.144970414201183
YFR031C	0	0	0.144542772861357
YER122C	0	0	0.144117647058824
YGL151W	0	0	0.143695014662757
YMR311C	0	0	0.14327485380117
YIR004W	0	0	0.142857142857143
YML074C	0	0	0.142441860465116
YFR010W	0	0	0.142028985507246
YDR052C	0	0	0.141618497109827
YDR440W	0	0	0.141210374639769
YBR276C	0	0	0.140804597701149
YPL210C	0	0	0.140401146131805
YML065W	0	0	0.14
YJR089W	0	0	0.13960113960114
YBR229C	0	0	0.139204545454545
YOR048C	0	0	0.138810198300283
YGR200C	0	0	0.138418079096045
YNL216W	0	0	0.138028169014085
YPR119W	0	0	0.137640449438202
YMR287C	0	0	0.137254901960784
YDR189W	0	0	0.136871508379888
YOR171C	0	0	0.136490250696379
YOR217W	0	0	0.136111111111111
YHR107C	0	0	0.135734072022161
YKL089W	0	0	0.13550135501355
YGL241W	0	0	0.13550135501355
YBR288C	0	0	0.13550135501355
YLR115W	0	0	0.13550135501355
YOR141C	0	1	0.13550135501355
YLR455W	0	0	0.13550135501355
YBR237W	0	0	0.13550135501355
YNL161W	0	0	0.13550135501355
YJL006C	1	0	0.13550135501355
YBL024W	0	0	0.135135135135135
YBL067C	0	1	0.135135135135135
YHR099W	0	0	0.134770889487871
YBL035C	0	0	0.134408602150538
YHL020C	0	0	0.134048257372654
YBL079W	0	0	0.133689839572193
YDR363W	0	0	0.133333333333333
YBR153W	0	0	0.132978723404255
YPL181W	0	0	0.13262599469496
YIL161W	0	1	0.13262599469496
YML006C	0	0	0.132275132275132
YDL001W	0	1	0.132275132275132
YBR281C	0	0	0.131926121372032
YKR028W	0	0	0.131578947368421
YBR055C	0	0	0.131233595800525
YBR017C	0	0	0.130890052356021
YNL272C	0	0	0.130548302872063
YJL110C	0	0	0.130208333333333
YDR356W	0	0	0.12987012987013
YER013W	0	0	0.129533678756477
YGR047C	0	0	0.129198966408269
YKL172W	0	0	0.128865979381443
YBR057C	0	0	0.12853470437018
YLR052W	0	0	0.128205128205128
YMR288W	0	0	0.127877237851662
YOR353C	0	0	0.127551020408163
YMR312W	0	0	0.127226463104326
YJL081C	0	0	0.126903553299492
YBL051C	0	0	0.126582278481013
YBL091C	0	0	0.126262626262626
YOR075W	0	0	0.125944584382872
YBL036C	0	0	0.125628140703518
YPR180W	0	0	0.12531328320802
YNL233W	0	0	0.125
YIL130W	0	1	0.125
YLR430W	0	0	0.124688279301746
YER029C	0	0	0.124378109452736
YBR227C	0	1	0.124378109452736
YPR129W	0	0	0.124069478908189
YKR099W	0	0	0.123762376237624
YHR164C	0	0	0.123456790123457
YLR096W	0	0	0.123152709359606
YOR322C	0	0	0.122850122850123
YKL173W	0	0	0.122549019607843
YGR188C	0	0	0.122249388753056
YNL273W	0	0	0.121951219512195
YLR330W	0	0	0.121654501216545
YOL115W	0	0	0.121359223300971
YDR060W	0	0	0.121065375302663
YNL021W	0	0	0.120772946859903
YKL068W	0	0	0.120481927710843
YGL127C	0	0	0.120192307692308
YDR153C	0	0	0.119904076738609
YGL025C	0	0	0.119617224880383
YBL061C	0	0	0.119331742243437
YNL188W	0	0	0.119047619047619
YLR401C	0	0	0.118764845605701
YBR136W	0	0	0.118483412322275
YFL049W	0	0	0.118203309692671
YHR036W	0	0	0.117924528301887
YMR032W	0	0	0.117647058823529
YBR152W	0	0	0.117511520737327
YBR253W	0	0	0.117511520737327
YLR268W	0	0	0.117511520737327
YMR183C	0	0	0.117511520737327
YKL088W	0	0	0.117511520737327
YJR035W	0	0	0.117511520737327
YOR025W	0	0	0.117511520737327
YLR373C	0	0	0.117511520737327
YOL072W	1	0	0.117511520737327
YHR023W	0	0	0.117241379310345
YDR301W	0	0	0.11697247706422
YJR092W	0	0	0.11685393258427
YDR238C	0	0	0.11685393258427
YNL031C	0	0	0.11685393258427
YLR410W	0	0	0.11685393258427
YJL041W	0	0	0.11685393258427
YML015C	0	0	0.11685393258427
YOR112W	0	0	0.11685393258427
YDR181C	0	0	0.11685393258427
YNL068C	1	0	0.11685393258427
YBR131W	0	0	0.116591928251121
YCL029C	0	0	0.116331096196868
YBR257W	0	0	0.116071428571429
YAL041W	0	0	0.115812917594655
YHR118C	0	0	0.115555555555556
YLR114C	0	0	0.11529933481153
YBR290W	0	0	0.115044247787611
YBR258C	0	0	0.114790286975717
YLL024C	0	0	0.114537444933921
YDL003W	0	0	0.114285714285714
YNL229C	0	0	0.114035087719298
YNL118C	0	0	0.113785557986871
YNL206C	0	0	0.11353711790393
YOR165W	0	0	0.113289760348584
YBR192W	0	0	0.11304347826087
YDR120C	0	0	0.112798264642082
YHR200W	0	0	0.112554112554113
YLR032W	0	0	0.11231101511879
YOR207C	0	0	0.112068965517241
YBL074C	0	0	0.111827956989247
YBR098W	0	0	0.111587982832618
YBR210W	0	0	0.11134903640257
YAR007C	0	0	0.111111111111111
YOL149W	0	0	0.110874200426439
YKL015W	0	0	0.11063829787234
YCL031C	0	0	0.110403397027601
YDR311W	0	0	0.110169491525424
YLR262C	0	0	0.109936575052854
YCR084C	0	0	0.109704641350211
YML102W	0	0	0.109473684210526
YMR224C	0	0	0.109278350515464
YER173W	0	0	0.109278350515464
YJL030W	0	0	0.109278350515464
YBL007C	0	0	0.109278350515464
YPR179C	0	0	0.109278350515464
YBR030W	0	0	0.109278350515464
YBR176W	0	0	0.109278350515464
YBR129C	0	0	0.109278350515464
YDR404C	0	0	0.109278350515464
YML112W	1	0	0.109278350515464
YDR121W	0	0	0.109053497942387
YJL092W	0	0	0.108829568788501
YIL096C	0	0	0.108606557377049
YMR231W	0	0	0.10838445807771
YGR187C	0	0	0.108163265306122
YBR015C	0	0	0.107942973523422
YKR010C	0	0	0.107723577235772
YGR083C	0	0	0.107505070993915
YDR528W	0	0	0.107287449392713
YOL093W	0	0	0.107070707070707
YMR223W	0	0	0.106854838709677
YGR002C	0	0	0.106639839034205
YJL010C	0	0	0.106425702811245
YHR027C	0	0	0.106212424849699
YBR188C	0	0	0.106
YBL025W	0	0	0.105788423153693
YPR057W	0	0	0.105577689243028
YNL153C	0	0	0.105367793240557
YBL037W	0	0	0.10515873015873
YBR125C	0	1	0.10515873015873
YGR218W	0	0	0.104950495049505
YBR162W-A	0	0	0.104743083003953
YNL025C	0	0	0.104536489151874
YOR243C	0	0	0.104330708661417
YBR074W	0	1	0.104330708661417
YLR234W	0	0	0.104125736738703
YBR172C	0	0	0.103921568627451
YBR272C	0	0	0.103718199608611
YGR196C	0	1	0.103718199608611
YBR087W	0	0	0.103515625
YDR280W	0	0	0.103313840155945
YPR171W	0	0	0.103112840466926
YOR257W	0	0	0.102912621359223
YBR194W	0	1	0.102912621359223
YMR275C	0	0	0.102713178294574
YJR002W	0	0	0.102514506769826
YBR142W	0	0	0.102316602316602
YGL210W	0	0	0.102119460500963
YBL014C	0	0	0.101923076923077
YLR440C	0	0	0.101727447216891
YBR179C	0	0	0.101532567049808
YFL008W	0	0	0.101338432122371
YBR061C	0	0	0.101145038167939
YDL155W	0	0	0.100952380952381
YBR165W	0	0	0.100760456273764
YKL021C	0	0	0.100569259962049
YLR045C	0	0	0.100378787878788
YHR201C	0	0	0.100189035916824
YLL002W	0	0	0.1
YBL023C	0	0	0.0998116760828625
YLR131C	0	0	0.0996240601503759
YBR080C	0	0	0.099437148217636
YBR199W	0	0	0.099250936329588
YJR005W	0	0	0.0990654205607477
YBL001C	0	0	0.0988805970149254
YDR167W	0	0	0.0986964618249535
YGR229C	0	0	0.0985130111524164
YJR050W	0	0	0.098330241187384
YOR241W	0	0	0.0981481481481482
YBL009W	0	0	0.0979667282809612
YPR137W	0	0	0.0977859778597786
YBR020W	0	0	0.0976058931860037
YBR254C	0	0	0.0974264705882353
YPR023C	0	0	0.0972477064220184
YPR173C	0	0	0.0971223021582734
YDR110W	0	0	0.0971223021582734
YNL224C	0	1	0.0971223021582734
YKL041W	0	0	0.0971223021582734
YNL041C	0	0	0.0971223021582734
YPR105C	0	0	0.0971223021582734
YGL145W	0	0	0.0971223021582734
YOR089C	0	0	0.0971223021582734
YJL209W	0	0	0.0971223021582734
YBR063C	0	1	0.0971223021582734
YHR058C	0	0	0.0971223021582734
YBL019W	0	0	0.0971223021582734
YOL054W	1	0	0.0971223021582734
YBL093C	0	0	0.0969479353680431
YKL205W	0	0	0.0967741935483871
YDL153C	0	0	0.0966010733452594
YEL003W	0	0	0.0964285714285714
YDR499W	0	0	0.0962566844919786
YGL111W	0	0	0.096085409252669
YPL146C	0	0	0.0959147424511545
YOL028C	0	0	0.0957446808510638
YDL167C	0	0	0.0955752212389381
YBR217W	0	0	0.0954063604240283
YGL173C	0	0	0.0952380952380952
YOR091W	0	0	0.0950704225352113
YDL033C	0	0	0.0949033391915641
YOL005C	0	0	0.0947368421052632
YOR156C	0	0	0.0945709281961471
YNR010W	0	0	0.0944055944055944
YDL164C	0	0	0.0942408376963351
YBR119W	0	0	0.0940766550522648
YDR460W	0	0	0.0939130434782609
YER112W	0	0	0.09375
YBR244W	0	0	0.0935875216637782
YDL240W	0	0	0.0934256055363322
YBR274W	0	0	0.0932642487046632
YBR265W	0	0	0.0931034482758621
YOR326W	0	0	0.0929432013769363
YGR071C	0	1	0.0929432013769363
YGL238W	0	0	0.0927835051546392
YOR033C	0	0	0.0926243567753002
YBL026W	0	0	0.0924657534246575
YBR110W	0	0	0.0923076923076923
YKL082C	0	0	0.0921501706484642
YNL227C	0	0	0.0919931856899489
YBR260C	0	0	0.0918367346938776
YBR140C	0	0	0.0916808149405773
YOR360C	0	0	0.0915254237288136
YBR042C	0	0	0.0913705583756345
YBR143C	0	0	0.0912162162162162
YNR011C	0	0	0.0910623946037099
YNL022C	0	0	0.0909090909090909
YMR218C	0	0	0.0907563025210084
YBL104C	0	1	0.0907563025210084
YBR211C	0	0	0.0906040268456376
YOR188W	0	0	0.0904522613065327
YBL068W	0	0	0.0903010033444816
YNL267W	0	0	0.0901502504173623
YBR255W	0	1	0.0901502504173623
YBR022W	0	0	0.09
YJL061W	0	0	0.0898502495840266
YLR116W	0	0	0.0897009966777409
YBL011W	0	0	0.0895522388059701
YBL022C	0	0	0.0894039735099338
YGL095C	0	0	0.0892561983471074
YJR003C	0	0	0.0891089108910891
YBL058W	0	0	0.0889621087314662
YBR220C	0	1	0.0889621087314662
YBR094W	0	1	0.0889621087314662
YPR190C	0	0	0.0888157894736842
YBL084C	0	0	0.0886699507389163
YDR335W	0	0	0.0885245901639344
YPL139C	0	0	0.088379705400982
YML094W	0	0	0.0882352941176471
YOR046C	0	0	0.0880913539967374
YBR133C	0	0	0.0879478827361563
YJL111W	0	0	0.0878048780487805
YBR170C	0	0	0.0876623376623377
YNL154C	0	0	0.0875202593192869
YBR202W	0	0	0.087378640776699
YBL031W	0	1	0.087378640776699
YLR386W	0	0	0.0872374798061389
YKL058W	0	0	0.0870967741935484
YNL103W	0	0	0.0869565217391304
YLR166C	0	0	0.0868167202572347
YPR112C	0	0	0.086677367576244
YGL232W	0	0	0.0865384615384615
YBR002C	0	0	0.0864
YJL050W	0	0	0.0862619808306709
YOR206W	0	0	0.0861244019138756
YML076C	0	0	0.0859872611464968
YPL212C	0	0	0.0859375
YBR161W	0	0	0.0859375
YOR078W	0	0	0.0859375
YHR031C	0	0	0.0859375
YBR221C	0	0	0.0859375
YLR170C	0	0	0.0859375
YBL055C	0	0	0.0859375
YPR110C	0	0	0.0859375
YBL004W	0	0	0.0859375
YER127W	0	0	0.0859375
YIL143C	0	0	0.0859375
YOR244W	1	0	0.0859375
YHL007C	0	0	0.0858034321372855
YDR028C	0	0	0.0856697819314642
YJL098W	0	0	0.0855365474339036
YHR127W	0	1	0.0855365474339036
YGL203C	0	0	0.0854037267080745
YBL057C	0	0	0.0852713178294574
YLR067C	0	0	0.0851393188854489
YGR135W	0	0	0.0850077279752705
YNL201C	0	0	0.0848765432098765
YJR070C	0	0	0.0847457627118644
YBR259W	0	1	0.0847457627118644
YGR089W	0	0	0.0846153846153846
YBL050W	0	0	0.0844854070660522
YLR068W	0	0	0.0843558282208589
YGL172W	0	0	0.0842266462480858
YER149C	0	0	0.0840978593272171
YLR272C	0	0	0.083969465648855
YOR195W	0	0	0.0838414634146342
YBL056W	0	0	0.0837138508371385
YBR036C	0	0	0.0835866261398176
YPL020C	0	0	0.0834597875569044
YER092W	0	1	0.0834597875569044
YJL148W	0	0	0.0833333333333333
YKL042W	0	0	0.0832072617246596
YDR527W	0	0	0.0830815709969789
YPR125W	0	0	0.0829562594268477
YBR200W	0	0	0.0828313253012048
YPL194W	0	0	0.0827067669172932
YGR091W	0	0	0.0825825825825826
YNL225C	0	0	0.0824587706146927
YJR052W	0	0	0.0823353293413174
YOR239W	0	0	0.0822122571001495
YHR103W	0	0	0.082089552238806
YBR096W	0	1	0.082089552238806
YDR162C	0	0	0.0819672131147541
YDR416W	0	0	0.0818452380952381
YBR077C	0	0	0.0817236255572065
YIL104C	0	0	0.0816023738872404
YBL032W	0	0	0.0814814814814815
YBR235W	0	1	0.0814814814814815
YER157W	0	0	0.0813609467455621
YOR249C	0	0	0.0812407680945347
YDL098C	0	0	0.0811209439528024
YDR295C	0	0	0.0810014727540501
YBL089W	0	0	0.0808823529411765
YBR004C	0	0	0.0807635829662261
YDR211W	0	0	0.0806451612903226
YPL105C	0	1	0.0806451612903226
YIL127C	0	0	0.0805270863836018
YBR007C	0	1	0.0805270863836018
YLR086W	0	0	0.0804093567251462
YKL032C	0	0	0.0802919708029197
YOR124C	0	0	0.0801749271137026
YDR443C	0	0	0.0800582241630277
YJL197W	0	1	0.0800582241630277
YLR143W	0	1	0.0800582241630277
YML109W	0	0	0.0799418604651163
YLR223C	0	0	0.0798258345428157
YKR001C	0	0	0.0797101449275362
YLR424W	0	0	0.0795947901591896
YDR412W	0	0	0.0794797687861272
YBR033W	0	1	0.0794797687861272
YPR148C	0	1	0.0794797687861272
YDR049W	0	1	0.0794797687861272
YPL122C	0	0	0.0793650793650794
YDL017W	0	0	0.0792507204610951
YGR013W	0	0	0.079136690647482
YOR106W	0	0	0.0790229885057471
YJR017C	0	0	0.078909612625538
YLR150W	0	0	0.0787965616045845
YBR167C	0	0	0.0786838340486409
YNL163C	0	0	0.0785714285714286
YDR477W	0	0	0.0784593437945792
YGR090W	0	0	0.0783475783475783
YHR081W	0	0	0.0782361308677098
YPL195W	0	0	0.078125
YLR442C	0	0	0.0780141843971631
YDR389W	0	0	0.0779036827195467
YEL061C	0	0	0.0777934936350778
YER176W	0	0	0.077683615819209
YBR127C	0	0	0.077574047954866
YKR072C	0	0	0.0774647887323944
YBL080C	0	0	0.0773558368495077
YPL217C	0	0	0.0772471910112359
YJL194W	0	0	0.0771388499298738
YBR135W	0	0	0.07703081232493
YGL246C	0	0	0.0769230769230769
YBR246W	0	1	0.0769230769230769
YBR273C	0	0	0.0768156424581006
YPR056W	0	0	0.0767085076708508
YKL114C	0	0	0.0766016713091922
YER002W	0	0	0.0764951321279555
YHR065C	0	0	0.0763888888888889
YDR227W	0	0	0.0762829403606103
YDL088C	0	0	0.0761772853185596
YBL010C	0	1	0.0761772853185596
YBL091C-A	0	1	0.0761772853185596
YLR449W	0	0	0.0760719225449516
YBR197C	0	1	0.0760719225449516
YBR233W	0	1	0.0760719225449516
YPL085W	0	0	0.0759668508287293
YBR242W	0	1	0.0759668508287293
YBR164C	0	0	0.0758620689655172
YMR131C	0	0	0.0757575757575758
YBR264C	0	0	0.0756533700137552
YBR193C	0	0	0.0755494505494505
YNL221C	0	0	0.0754458161865569
YOR017W	0	0	0.0753424657534247
YBR084W	0	0	0.0752393980848153
YGL092W	0	0	0.0751366120218579
YLR079W	0	0	0.0750341064120055
YKR025W	0	0	0.0749318801089918
YIL005W	0	0	0.0748299319727891
YKL059C	0	0	0.0747282608695652
YCR035C	0	0	0.0746268656716418
YBR252W	0	0	0.0745257452574526
YMR048W	0	0	0.074424898511502
YCR042C	0	0	0.0743243243243243
YDL102W	0	0	0.0742240215924427
YML098W	0	0	0.0741239892183288
YPL115C	0	0	0.0740242261103634
YBR166C	0	0	0.0739247311827957
YNL304W	0	0	0.0738255033557047
YDR027C	0	0	0.0737265415549598
YPL259C	0	0	0.0736278447121821
YPL045W	0	0	0.0735294117647059
YPL009C	0	1	0.0735294117647059
YOR074C	0	0	0.0734312416555407
YOR174W	0	0	0.0733333333333333
YBL085W	0	0	0.0732356857523302
YBR239C	0	1	0.0732356857523302
YBR293W	0	0	0.0731382978723404
YBR173C	0	0	0.0730411686586985
YLR117C	0	0	0.0729442970822281
YBR082C	0	0	0.0728476821192053
YMR004W	0	0	0.0727513227513227
YDL020C	0	0	0.0726552179656539
YFR028C	0	0	0.0725593667546174
YDR325W	0	0	0.072463768115942
YKR063C	0	0	0.0723684210526316
YOR143C	0	0	0.0722733245729304
YGL233W	0	0	0.0721784776902887
YOL144W	0	0	0.072083879423329
YBR171W	0	0	0.0719895287958115
YKR082W	0	0	0.0718954248366013
YBL107C	0	1	0.0718954248366013
YJR132W	0	0	0.0718015665796345
YBL017C	0	0	0.0717079530638853
YNL027W	0	0	0.0716145833333333
YBR141C	0	1	0.0716145833333333
YJR090C	0	0	0.0715214564369311
YBR038W	0	0	0.0714285714285714
YHR005C	0	0	0.0713359273670558
YLR195C	0	0	0.0712435233160622
YOR372C	0	0	0.0711513583441138
YGL013C	0	0	0.0710594315245478
YMR239C	0	0	0.0709677419354839
YKR079C	0	0	0.0708762886597938
YJL090C	0	0	0.0707850707850708
YBR023C	0	0	0.070694087403599
YHR135C	0	0	0.0706033376123235
YOR279C	0	0	0.0705128205128205
YDR449C	0	0	0.0704225352112676
YGL110C	0	1	0.0704225352112676
YBR097W	0	0	0.0703324808184143
YDR161W	0	0	0.070242656449553
YBR219C	0	1	0.070242656449553
YPL213W	0	0	0.0701530612244898
YPL049C	0	0	0.0700636942675159
YLR072W	0	1	0.0700636942675159
YFR001W	0	0	0.0699745547073791
YBL020W	0	0	0.0698856416772554
YLR145W	0	0	0.0697969543147208
YBR212W	0	0	0.0697084917617237
YDR390C	0	0	0.069620253164557
YOR047C	0	0	0.0695322376738306
YLR319C	0	0	0.0694444444444444
YDL122W	0	0	0.0693568726355612
YBR008C	0	0	0.0692695214105793
YDR137W	0	0	0.0691823899371069
YFL002C	0	0	0.0691358024691358
YDR266C	0	1	0.0691358024691358
YJR031C	0	0	0.0691358024691358
YDR532C	0	0	0.0691358024691358
YDL161W	0	0	0.0691358024691358
YNL076W	0	0	0.0691358024691358
YBR159W	0	0	0.0691358024691358
YML007W	0	0	0.0691358024691358
YKR031C	0	0	0.0691358024691358
YCL010C	0	0	0.0691358024691358
YJR135C	0	0	0.0691358024691358
YOL070C	0	1	0.0691358024691358
YMR213W	0	0	0.0691358024691358
YDR468C	0	0	0.0691358024691358
YJL008C	0	0	0.0691358024691358
YOL135C	0	0	0.0691358024691358
YIL131C	1	0	0.0691358024691358
YBL041W	0	0	0.0690505548705302
YDR207C	0	0	0.0689655172413793
YBL102W	0	0	0.0688806888068881
YJL112W	0	0	0.0687960687960688
YDR113C	0	0	0.0687116564417178
YDL030W	0	0	0.0686274509803922
YMR080C	0	0	0.0685434516523868
YJL124C	0	0	0.0684596577017115
YPR097W	0	1	0.0684596577017115
YER030W	0	0	0.0683760683760684
YHR196W	0	0	0.0682926829268293
YPL180W	0	0	0.0682095006090134
YDR308C	0	0	0.0681265206812652
YMR294W	0	0	0.0680437424058323
YEL022W	0	0	0.0679611650485437
YGL066W	0	0	0.0678787878787879
YBR225W	0	1	0.0678787878787879
YER082C	0	0	0.0677966101694915
YCL054W	0	0	0.0677146311970979
YDL189W	0	0	0.0676328502415459
YDR279W	0	0	0.0675512665862485
YNL297C	0	0	0.0674698795180723
YBR059C	0	0	0.0673886883273165
YPL022W	0	0	0.0673076923076923
YPR143W	0	0	0.0672268907563025
YBR204C	0	1	0.0672268907563025
YPL011C	0	0	0.0671462829736211
YBL082C	0	0	0.067065868263473
YNL098C	0	0	0.0669856459330144
YGR078C	0	0	0.0669056152927121
YNR054C	0	0	0.0668257756563246
YPL043W	0	0	0.066746126340882
YBR041W	0	0	0.0666666666666667
YOR116C	0	0	0.0665873959571938
YBR151W	0	1	0.0665873959571938
YBR078W	0	0	0.0665083135391924
YJL076W	0	0	0.066429418742586
YNL292W	0	0	0.0663507109004739
YNL262W	0	0	0.0662721893491124
YBR062C	0	1	0.0662721893491124
YBR016W	0	0	0.066193853427896
YKL074C	0	0	0.0661157024793388
YDR257C	0	1	0.0661157024793388
YPL178W	0	0	0.0660377358490566
YMR172W	0	0	0.0659599528857479
YDL007W	0	0	0.0658823529411765
YDR117C	0	1	0.0658823529411765
YBR024W	0	0	0.0658049353701528
YBR163W	0	1	0.0658049353701528
YPR169W	0	0	0.0657276995305164
YPR162C	0	0	0.0656506447831184
YJL125C	0	0	0.0655737704918033
YDR184C	0	0	0.0654970760233918
YPL008W	0	0	0.0654205607476635
YGR198W	0	0	0.0653442240373396
YBR003W	0	0	0.0652680652680653
YDR369C	0	0	0.0651920838183935
YDR364C	0	0	0.0651162790697674
YMR129W	0	0	0.0650406504065041
YNL197C	0	0	0.0649651972157773
YMR127C	0	0	0.0648899188876014
YLR451W	0	0	0.0648148148148148
YDR026C	0	1	0.0648148148148148
YBR216C	0	0	0.0647398843930636
YML049C	0	0	0.0646651270207852
YGR129W	0	0	0.0645905420991926
YKL154W	0	0	0.0645161290322581
YLR210W	0	0	0.0644418872266974
YOR259C	0	0	0.064367816091954
YBR088C	0	0	0.0642939150401837
YKR022C	0	0	0.0642201834862385
YGL163C	0	0	0.0641466208476518
YKR024C	0	0	0.0640732265446224
YFL023W	0	0	0.064
YPL128C	0	0	0.0639269406392694
YBR205W	0	0	0.0638540478905359
YOR198C	0	0	0.0637813211845103
YDL013W	0	0	0.0637087599544937
YDR194C	0	0	0.0636363636363636
YBL088C	0	0	0.0635641316685585
YJR083C	0	0	0.0634920634920635
YIL019W	0	0	0.0634201585503964
YBR029C	0	0	0.0633484162895928
YBR263W	0	0	0.0632768361581921
YER133W	0	0	0.0632054176072235
YNL298W	0	0	0.0631341600901917
YOL076W	0	0	0.0630630630630631
YDL201W	0	0	0.062992125984252
YLR383W	0	0	0.0629213483146067
YGL099W	0	0	0.0628507295173962
YFR038W	0	1	0.0628507295173962
YML080W	0	0	0.062780269058296
YOR160W	0	0	0.0627099664053751
YKR060W	0	0	0.0626398210290828
YIR005W	0	0	0.0625698324022346
YER105C	0	0	0.0625
YKR086W	0	0	0.0624303232998885
YBR243C	0	0	0.0623608017817372
YGL137W	0	0	0.0622914349276974
YMR038C	0	0	0.0622222222222222
YPL204W	0	0	0.0621531631520533
YNL247W	0	0	0.0620842572062084
YKL012W	0	0	0.062015503875969
YDR075W	0	0	0.0619469026548673
YBR228W	0	0	0.061878453038674
YJL033W	0	0	0.0618101545253863
YOL064C	0	0	0.061742006615215
YDR103W	0	0	0.0616740088105727
YDL148C	0	0	0.0616061606160616
YOR058C	0	0	0.0615384615384615
YDL042C	0	0	0.0614709110867179
YPR046W	0	0	0.0614035087719298
YOR168W	0	0	0.0613362541073384
YBR168W	0	0	0.0612691466083151
YKR101W	0	0	0.0612021857923497
YNL099C	0	0	0.0611353711790393
YKR083C	0	0	0.0610687022900763
YDR172W	0	0	0.0610021786492375
YLL011W	0	0	0.0609357997823721
YDR240C	0	0	0.0608695652173913
YLR336C	0	0	0.0608034744842562
YBR121C	0	0	0.0607375271149675
YKL122C	0	0	0.0606717226435536
YKL116C	0	0	0.0606060606060606
YBR086C	0	0	0.0605405405405405
YOL138C	0	0	0.060475161987041
YIL031W	0	0	0.0604099244875944
YBL028C	0	0	0.0603448275862069
YBR109C	0	0	0.0602798708288482
YGR272C	0	0	0.0602150537634409
YPR187W	0	0	0.0601503759398496
YBR111C	0	1	0.0601503759398496
YNL232W	0	0	0.0600858369098712
YDR515W	0	0	0.060021436227224
YBR106W	0	0	0.0599571734475375
YNL084C	0	0	0.0598930481283422
YER100W	0	0	0.0598290598290598
YNL290W	0	0	0.0597652081109925
YDL150W	0	0	0.0597014925373134
YLR192C	0	0	0.0596379126730564
YNR012W	0	0	0.0595744680851064
YPL267W	0	0	0.0595111583421892
YJL049W	0	1	0.0595111583421892
YDR333C	0	1	0.0595111583421892
YHR166C	0	0	0.059447983014862
YNL189W	0	0	0.0593849416755037
YLR200W	0	0	0.0593220338983051
YDL044C	0	0	0.0592592592592593
YDL060W	0	0	0.0591966173361522
YPL255W	0	0	0.0591341077085533
YKL101W	0	0	0.0590717299578059
YOR330C	0	0	0.0590094836670179
YDL063C	0	0	0.0589473684210526
YKL145W	0	0	0.0588853838065195
YHR085W	0	0	0.0588235294117647
YDR206W	0	0	0.0587618048268625
YER040W	0	0	0.0587002096436059
YBL047C	0	0	0.0586387434554974
YNL051W	0	0	0.0585774058577406
YJL013C	0	0	0.0585161964472309
YDR180W	0	0	0.058455114822547
YBR122C	0	0	0.0583941605839416
YGL227W	0	0	0.0583333333333333
YGR245C	0	0	0.0582726326742976
YBR108W	0	1	0.0582726326742976
YOR110W	0	0	0.0582120582120582
YCR094W	0	0	0.0581516095534787
YLR022C	0	0	0.0580912863070539
YGL115W	0	0	0.0580310880829016
YIL150C	0	0	0.0579710144927536
YNL257C	0	0	0.0579110651499483
YJR042W	0	0	0.0578512396694215
YNL123W	0	0	0.0577915376676987
YLR238W	0	0	0.0577319587628866
YBR011C	0	0	0.0576725025746653
YBR234C	0	0	0.0576131687242798
YJL087C	0	0	0.0575539568345324
YML124C	0	0	0.0574948665297741
YPL226W	0	0	0.0574358974358974
YNR038W	0	0	0.0573770491803279
YDR346C	0	0	0.0573183213920164
YNL299W	0	0	0.0572597137014315
YDR097C	0	0	0.0572012257405516
YIL115C	0	0	0.0571428571428571
YPL193W	0	0	0.0570846075433231
YGL243W	0	0	0.0570264765784114
YDL047W	0	0	0.0569684638860631
YLR435W	0	0	0.0569105691056911
YDR208W	0	0	0.0568527918781726
YMR273C	0	0	0.0567951318458418
YLR222C	0	0	0.0567375886524823
YHR205W	0	0	0.0566801619433198
YBR160W	0	0	0.0566228513650152
YDR439W	0	0	0.0565656565656566
YGR158C	0	0	0.0565085771947528
YOR093C	0	1	0.0565085771947528
YBR207W	0	0	0.0564516129032258
YJL029C	0	0	0.0563947633434038
YBR187W	0	1	0.0563947633434038
YFR048W	0	0	0.0563380281690141
YOR043W	0	0	0.0562814070351759
YPR019W	0	0	0.0562248995983936
YOL041C	0	0	0.0561685055165497
YDL080C	0	0	0.0561122244488978
YKL057C	0	0	0.0560560560560561
YLL008W	0	0	0.056
YLR215C	0	0	0.0559440559440559
YKR037C	0	0	0.0558882235528942
YPL124W	0	0	0.0558325024925224
YGL064C	0	0	0.0557768924302789
YKL048C	0	0	0.0557213930348259
YDR407C	0	0	0.0556660039761431
YIR006C	0	0	0.0556107249255213
YMR284W	0	0	0.0555555555555556
YDR004W	0	0	0.0555004955401388
YGR145W	0	0	0.0554455445544554
YNL016W	0	0	0.0553907022749753
YMR128W	0	0	0.0553359683794466
YER063W	0	0	0.0552813425468904
YNL132W	0	0	0.0552268244575937
YOR069W	0	0	0.0551724137931034
YDL143W	0	0	0.0551181102362205
YPL024W	0	0	0.0550639134709931
YMR028W	0	0	0.0550098231827112
YDR235W	0	0	0.0549558390578999
YOL066C	0	0	0.0549019607843137
YNL282W	0	0	0.0548481880509305
YKL079W	0	0	0.0547945205479452
YCR081W	0	0	0.0547409579667644
YPR088C	0	0	0.0546875
YJL129C	0	0	0.0546341463414634
YFR009W	0	0	0.0545808966861598
YHR052W	0	0	0.0545277507302824
YKL005C	0	0	0.0544933078393881
YKL022C	0	0	0.0544933078393881
YPL012W	0	0	0.0544933078393881
YER047C	0	1	0.0544933078393881
YPL065W	0	0	0.0544933078393881
YOR213C	0	0	0.0544933078393881
YGL178W	0	0	0.0544933078393881
YDR397C	0	0	0.0544933078393881
YHR154W	0	0	0.0544933078393881
YER167W	0	0	0.0544933078393881
YGR054W	0	0	0.0544933078393881
YIR002C	0	0	0.0544933078393881
YCL014W	0	0	0.0544933078393881
YBR101C	0	0	0.0544933078393881
YML046W	0	0	0.0544933078393881
YOR073W	0	0	0.0544933078393881
YEL055C	0	0	0.0544933078393881
YNL157W	0	1	0.0544933078393881
YGL252C	0	0	0.0544933078393881
YBR079C	0	0	0.0544933078393881
YBL006C	1	0	0.0544933078393881
YDR299W	0	0	0.0544412607449857
YHR013C	0	0	0.0543893129770992
YMR070W	0	0	0.0543374642516683
YNL231C	0	0	0.0542857142857143
YGR081C	0	0	0.0542340627973359
YPL161C	0	0	0.0541825095057034
YGL116W	0	0	0.0541310541310541
YOL067C	0	0	0.0540796963946869
YKL166C	0	0	0.0540284360189573
YDL112W	0	0	0.0539772727272727
YHR073W	0	0	0.053926206244087
YMR093W	0	0	0.053875236294896
YOR056C	0	0	0.0538243626062323
YGL097W	0	0	0.0537735849056604
YKL053C-A	0	0	0.0537229029217719
YNL218W	0	0	0.0536723163841808
YER114C	0	0	0.0536218250235183
YBR114W	0	0	0.0535714285714286
YPL069C	0	0	0.0535211267605634
YBL076C	0	0	0.0534709193245779
YBR270C	0	1	0.0534709193245779
YJL014W	0	0	0.0534208059981256
YOL034W	0	0	0.0533707865168539
YCR077C	0	0	0.0533208606173994
YEL037C	0	0	0.0532710280373832
YGR195W	0	0	0.0532212885154062
YBL027W	0	0	0.0531716417910448
YOL089C	0	0	0.0531220876048462
YDR324C	0	0	0.053072625698324
YJR068W	0	0	0.0530232558139535
YOR281C	0	0	0.0529739776951673
YNL313C	0	0	0.052924791086351
YPL047W	0	0	0.0528756957328386
YBR283C	0	0	0.0528266913809083
YNL001W	0	0	0.0527777777777778
YLL034C	0	0	0.0527289546716004
YDL145C	0	0	0.0526802218114603
YBR268W	0	0	0.0526315789473684
YIL142W	0	0	0.0525830258302583
YLR298C	0	0	0.0525345622119816
YKL213C	0	0	0.0524861878453039
YPR168W	0	0	0.0524379024839006
YDR245W	0	0	0.0523897058823529
YPR181C	0	0	0.0523415977961433
YLR020C	0	0	0.0522935779816514
YDR318W	0	0	0.0522456461961503
YDL195W	0	0	0.0521978021978022
YOR119C	0	0	0.0521500457456542
YLR396C	0	0	0.0521023765996344
YGR251W	0	0	0.0520547945205479
YDR351W	0	0	0.052007299270073
YMR076C	0	0	0.0519598906107566
YOL080C	0	0	0.0519125683060109
YGL016W	0	0	0.0518653321201092
YFR036W	0	0	0.0518181818181818
YHR084W	0	0	0.0517711171662125
YGL093W	0	0	0.0517241379310345
YDR496C	0	0	0.0516772438803264
YDR164C	0	0	0.0516304347826087
YBL038W	0	0	0.0515837104072398
YOR287C	0	0	0.0515370705244123
YPR060C	0	0	0.0514905149051491
YDR087C	0	0	0.0514440433212996
YKL014C	0	0	0.0513976555455365
YLL004W	0	0	0.0513513513513514
YDL040C	0	0	0.0513051305130513
YDR073W	0	0	0.0512589928057554
YOL045W	0	0	0.0512129380053908
YLR005W	0	0	0.0511669658886894
YHR165C	0	0	0.0511210762331839
YJL039C	0	0	0.0510752688172043
YDR083W	0	0	0.0510295434198747
YPR101W	0	0	0.0509838998211091
YER107C	0	0	0.0509383378016086
YNL110C	0	0	0.0508928571428571
YLL038C	0	0	0.0508474576271186
YPL001W	0	0	0.0508021390374332
YKR081C	0	0	0.0507569011576135
YNL054W	0	0	0.050711743772242
YJR032W	0	0	0.0506666666666667
YMR001C	0	0	0.0506216696269982
YML082W	0	0	0.0505767524401065
YMR164C	0	0	0.050531914893617
YDL036C	0	0	0.0504871567759079
YDL116W	0	0	0.0504424778761062
YMR012W	0	0	0.0503978779840849
YNL286W	0	0	0.0503533568904594
YPL241C	0	0	0.0503089143865843
YKR062W	0	0	0.0502645502645503
YHR172W	0	0	0.0502202643171806
YMR211W	0	0	0.0501760563380282
YDL043C	0	0	0.050131926121372
YER093C	0	0	0.0500878734622144
YHR069C	0	0	0.0500438981562774
YGR170W	0	0	0.05
YDR465C	0	0	0.0499561787905346
YOR368W	0	0	0.0499124343257443
YDR021W	0	0	0.0498687664041995
YDL103C	0	0	0.0498251748251748
YJL204C	0	0	0.0497816593886463
YOR361C	0	0	0.049738219895288
YGR261C	0	0	0.049694856146469
YKL214C	0	0	0.0496515679442509
YNR015W	0	0	0.0496083550913838
YGL201C	0	0	0.0495652173913043
YIL079C	0	0	0.0495221546481321
YLL036C	0	0	0.0494791666666667
YGR152C	0	0	0.0494362532523851
YNL158W	0	0	0.0493934142114385
YLR129W	0	0	0.0493506493506494
YLR138W	0	0	0.0493079584775086
YPL106C	0	0	0.0492653414001729
YML031W	0	0	0.0492227979274611
YPL211W	0	0	0.0491803278688525
YDL031W	0	0	0.0491379310344828
YDL166C	0	0	0.0490956072351421
YLR347C	0	0	0.0490533562822719
YLR139C	0	0	0.0490111779879622
YEL056W	0	0	0.0489690721649485
YBL060W	0	1	0.0489690721649485
YJR053W	0	0	0.0489270386266094
YMR100W	0	0	0.048885077186964
YOR212W	0	0	0.0488431876606684
YMR299C	0	0	0.0488013698630137
YKL052C	0	0	0.048759623609923
YMR067C	0	0	0.0487179487179487
YPL064C	0	1	0.0487179487179487
YMR089C	0	0	0.0486763450042699
YDR200C	0	0	0.0486348122866894
YDR365C	0	0	0.0485933503836317
YBL106C	0	0	0.0485519591141397
YJL019W	0	0	0.0485106382978723
YDR152W	0	1	0.0485106382978723
YNL126W	0	0	0.048469387755102
YER048C	0	1	0.048469387755102
YDR495C	0	0	0.048428207306712
YGL100W	0	0	0.0483870967741935
YOL094C	0	0	0.0483460559796438
YER008C	0	0	0.0483050847457627
YHR040W	0	0	0.048264182895851
YBL034C	0	0	0.0482233502538071
YBL090W	0	0	0.0481825866441251
YMR198W	0	0	0.0481418918918919
YER155C	0	0	0.0481012658227848
YDL207W	0	0	0.0480607082630691
YOR349W	0	0	0.0480202190395956
YER129W	0	0	0.047979797979798
YPR118W	0	0	0.0479394449116905
YIL061C	0	0	0.0478991596638655
YIL110W	0	0	0.0478589420654912
YOR060C	0	0	0.0478187919463087
YCR057C	0	0	0.0477787091366303
YOR159C	0	0	0.0477386934673367
YGL213C	0	0	0.0476987447698745
YIL044C	0	0	0.0476588628762542
YLR381W	0	0	0.0476190476190476
YML105C	0	0	0.0475792988313856
YGL078C	0	0	0.0475396163469558
YEL043W	0	1	0.0475396163469558
YGL023C	0	0	0.0475
YDR155C	0	0	0.0474604496253122
YDR017C	0	0	0.0474209650582363
YGR280C	0	0	0.0473815461346633
YKR036C	0	0	0.0473421926910299
YLR405W	0	0	0.0473029045643154
YMR115W	0	1	0.0473029045643154
YLR196W	0	0	0.0472636815920398
YDR219C	0	0	0.0472245236122618
YDL101C	0	0	0.0471854304635762
YLR409C	0	0	0.0471464019851117
YIL020C	0	0	0.0471074380165289
YML034W	0	0	0.0470685383980182
YLR368W	0	0	0.047029702970297
YDR188W	0	0	0.0469909315746084
YMR269W	0	0	0.0469522240527183
YCL037C	0	0	0.0469135802469136
YDR395W	0	0	0.046875
YKL009W	0	0	0.0468364831552999
YPL160W	0	0	0.0467980295566502
YMR270C	0	0	0.0467596390484003
YER168C	0	0	0.0467213114754098
YGR017W	0	1	0.0467213114754098
YDL147W	0	0	0.0466830466830467
YJR144W	0	0	0.0466448445171849
YER049W	0	0	0.0466067048242028
YLR305C	0	0	0.0465686274509804
YGL113W	0	0	0.046530612244898
YDR466W	0	0	0.0464926590538336
YOL103W	0	0	0.0464547677261614
YNL133C	0	0	0.0464169381107492
YPL032C	0	0	0.0463791700569569
YER110C	0	0	0.0463414634146341
YMR308C	0	0	0.0463038180341186
YNR048W	0	0	0.0462662337662338
YLR135W	0	0	0.0462287104622871
YKR007W	0	0	0.0461912479740681
YBR261C	0	1	0.0461912479740681
YDL175C	0	0	0.0461538461538462
YJL085W	0	0	0.0461165048543689
YJR006W	0	0	0.0460792239288601
YGL155W	0	0	0.0460420032310178
YNL207W	0	0	0.0460048426150121
YAL035W	0	0	0.0459677419354839
YPR031W	0	0	0.0459307010475423
YAR014C	0	0	0.0458937198067633
YLR113W	0	0	0.0458567980691875
YOR224C	0	0	0.0458199356913183
YCR065W	0	0	0.0457831325301205
YIL022W	0	0	0.0457463884430177
YPR051W	0	0	0.0457097032878909
YIL068C	0	0	0.0456730769230769
YHR197W	0	0	0.0456365092073659
YMR247C	0	0	0.0456
YJR082C	0	0	0.0455974842767296
YBR278W	0	0	0.0455974842767296
YDR514C	0	1	0.0455974842767296
YOL078W	0	0	0.0455974842767296
YKL186C	0	0	0.0455974842767296
YDR393W	0	0	0.0455974842767296
YOR080W	0	0	0.0455974842767296
YNL287W	0	0	0.0455974842767296
YLL003W	0	0	0.0455974842767296
YOR274W	0	0	0.0455974842767296
YLR183C	0	0	0.0455974842767296
YPR024W	0	0	0.0455974842767296
YGL071W	0	0	0.0455974842767296
YIL091C	0	1	0.0455974842767296
YOL001W	0	0	0.0455974842767296
YMR021C	0	0	0.0455974842767296
YJL069C	0	0	0.0455974842767296
YPL151C	0	0	0.0455974842767296
YBR251W	0	0	0.0455974842767296
YML113W	0	0	0.0455974842767296
YGL195W	0	0	0.0455974842767296
YOR232W	0	0	0.0455974842767296
YDR372C	0	0	0.0455974842767296
YPL046C	1	0	0.0455974842767296
YJR041C	0	0	0.0455616653574234
YKR084C	0	0	0.0455259026687598
YOR179C	0	0	0.0454901960784314
YJL095W	0	0	0.0454545454545455
YLR163C	0	0	0.0454189506656225
YLR051C	0	0	0.0453834115805947
YPL007C	0	0	0.0453479280688038
YMR106C	0	0	0.0453125
YGR163W	0	0	0.0452771272443404
YDR165W	0	0	0.0452418096723869
YML099C	0	0	0.0452065471551052
YBR156C	0	0	0.0451713395638629
YMR094W	0	0	0.045136186770428
YMR036C	0	0	0.0451010886469673
YER172C	0	0	0.0450660450660451
YOR064C	0	0	0.0450310559006211
YJR141W	0	0	0.0449961210240497
YBR282W	0	0	0.0449612403100775
YKL045W	0	0	0.0449264136328428
YLR274W	0	0	0.0448916408668731
YLR190W	0	0	0.0448569218870843
YKR078W	0	0	0.044822256568779
YMR212C	0	0	0.0447876447876448
YGR093W	0	1	0.0447876447876448
YNL164C	0	0	0.0447530864197531
YLR397C	0	0	0.0447185813415574
YNL278W	0	0	0.0446841294298921
YDR054C	0	0	0.0446497305619707
YEL019C	0	0	0.0446153846153846
YBR115C	0	0	0.0445810914681015
YLR403W	0	0	0.0445468509984639
YLR353W	0	0	0.044512663085188
YGR003W	0	0	0.044478527607362
YOL027C	0	0	0.0444444444444444
YLR310C	0	0	0.0444104134762634
YHR152W	0	0	0.0443764345830145
YML060W	0	0	0.0443425076452599
YMR216C	0	0	0.0443086325439267
YPL029W	0	0	0.0442748091603053
YPL126W	0	0	0.0442410373760488
YJL187C	0	0	0.0442073170731707
YOR272W	0	0	0.0441736481340442
YGR208W	0	0	0.0441400304414003
YHR169W	0	0	0.044106463878327
YPR186C	0	0	0.0440729483282675
YNL181W	0	1	0.0440729483282675
YGL029W	0	0	0.044039483675019
YPL269W	0	0	0.0440060698027314
YGL212W	0	0	0.043972706595906
YNL212W	0	1	0.043972706595906
YPL253C	0	0	0.0439393939393939
YBR065C	0	0	0.0439061317183952
YDR123C	0	0	0.0438729198184569
YLR288C	0	0	0.0438397581254724
YDR108W	0	0	0.0438066465256798
YLR148W	0	0	0.0437735849056604
YNL082W	0	0	0.0437405731523379
YHR146W	0	1	0.0437405731523379
YOR359W	0	0	0.0437076111529766
YGL048C	0	0	0.0436746987951807
YGR103W	0	0	0.0436418359668924
YOR006C	0	1	0.0436418359668924
YDR510W	0	0	0.043609022556391
YOR098C	0	0	0.0435762584522915
YDR006C	0	0	0.0435435435435435
YNL167C	0	0	0.0435108777194299
YCL024W	0	0	0.0434782608695652
YAL024C	0	0	0.0434456928838951
YAL047C	0	0	0.0434131736526946
YNL149C	0	0	0.0433807030665669
YDL111C	0	0	0.0433482810164425
YCR086W	0	0	0.0433186490455213
YIR015W	0	0	0.0433186490455213
YIL002C	0	0	0.0433186490455213
YPR017C	0	0	0.0433186490455213
YER180C	0	0	0.0433186490455213
YGR092W	0	0	0.0433186490455213
YNL271C	0	0	0.0433186490455213
YDL077C	0	0	0.0433186490455213
YDL076C	0	0	0.0433186490455213
YPL153C	0	0	0.0433186490455213
YPR134W	0	0	0.0433186490455213
YLR419W	0	1	0.0433186490455213
YDL051W	0	0	0.0433186490455213
YGL139W	0	0	0.0433186490455213
YDR348C	0	1	0.0433186490455213
YMR235C	0	0	0.0433186490455213
YAR008W	0	0	0.0433186490455213
YOR083W	0	0	0.0433186490455213
YBR247C	0	0	0.0433186490455213
YOR172W	0	0	0.0433186490455213
YDL226C	0	0	0.0433186490455213
YKL203C	0	0	0.0433186490455213
YMR029C	0	0	0.0433186490455213
YIR008C	0	0	0.0433186490455213
YKL010C	0	0	0.0433186490455213
YNL230C	1	0	0.0433186490455213
YKL020C	0	0	0.0432868672046955
YOR140W	0	0	0.0432551319648094
YPL125W	0	0	0.0432234432234432
YKL210W	0	0	0.0431918008784773
YDL073W	0	1	0.0431918008784773
YHR102W	0	0	0.0431602048280907
YDR361C	0	0	0.0431286549707602
YKL125W	0	0	0.0430971512052593
YHR129C	0	0	0.0430656934306569
YPR163C	0	0	0.0430342815463166
YOL056W	0	1	0.0430342815463166
YIL075C	0	0	0.043002915451895
YLR429W	0	0	0.0429715950473416
YLR275W	0	0	0.0429403202328967
YIL085C	0	0	0.0429090909090909
YNL085W	0	0	0.0428779069767442
YNL251C	0	0	0.0428467683369644
YHR088W	0	0	0.0428156748911466
YDL231C	0	0	0.0427846265409717
YHR060W	0	0	0.0427536231884058
YDL064W	0	0	0.0427226647356988
YPR178W	0	0	0.0426917510853835
YOR030W	0	0	0.0426608821402748
YMR063W	0	0	0.0426300578034682
YJR093C	0	0	0.0425992779783394
YOR233W	0	0	0.0425685425685426
YLR247C	0	1	0.0425685425685426
YDR457W	0	0	0.0425378514780101
YBL054W	0	0	0.042507204610951
YLR457C	0	0	0.0424766018718503
YPR089W	0	1	0.0424766018718503
YNL312W	0	0	0.0424460431654676
YCR014C	0	0	0.0424155283968368
YNL261W	0	0	0.0423850574712644
YAL025C	0	0	0.0423546302943288
YNL129W	0	0	0.0423242467718795
YML103C	0	0	0.0422939068100358
YJR064W	0	0	0.0422636103151862
YPL083C	0	0	0.0422333571939871
YDL132W	0	0	0.0422031473533619
YML053C	0	1	0.0422031473533619
YNL243W	0	0	0.0421729807005004
YKL149C	0	0	0.0421428571428571
YGR184C	0	0	0.0421127765881513
YAL005C	0	0	0.0420827389443652
YHR178W	0	0	0.0420527441197434
YBL097W	0	0	0.042022792022792
YPL018W	0	0	0.0419928825622776
YDR420W	0	0	0.0419630156472262
YDR198C	0	0	0.0419331911869225
YKR064W	0	1	0.0419331911869225
YOL124C	0	0	0.0419034090909091
YLR362W	0	0	0.0418736692689851
YDR034C	0	0	0.0418439716312057
YDR147W	0	0	0.0418143160878809
YLL022C	0	0	0.0417847025495751
YDR229W	0	0	0.0417551309271054
YIL040W	0	0	0.0417256011315417
YJR069C	0	0	0.0416961130742049
YKR004C	0	0	0.0416666666666667
YDR386W	0	0	0.0416372618207481
YMR037C	0	0	0.041607898448519
YCR072C	0	0	0.0415785764622974
YKL176C	0	0	0.0415492957746479
YDR478W	0	0	0.0415200562983814
YKR100C	0	0	0.0414908579465541
YGL171W	0	0	0.0414617006324666
YOR370C	0	0	0.0414325842696629
YOR189W	0	1	0.0414325842696629
YGL073W	0	0	0.0414035087719298
YHR079C	0	0	0.0413744740532959
YHL009C	0	0	0.0413454800280308
YBL103C	0	0	0.0413165266106443
YPR029C	0	0	0.0412876137158852
YPR054W	0	0	0.0412587412587413
YPL093W	0	0	0.0412299091544375
YNR008W	0	0	0.0412011173184358
YGR006W	0	0	0.0411723656664341
YIL016W	0	0	0.0411436541143654
YHL023C	0	1	0.0411436541143654
YOR051C	0	1	0.0411436541143654
YML077W	0	0	0.0411149825783972
YML081W	0	1	0.0411149825783972
YML061C	0	0	0.0410863509749304
YGR097W	0	0	0.0410577592205985
YML064C	0	0	0.041029207232267
YNR029C	0	1	0.041029207232267
YOR094W	0	0	0.0410006949270327
YFR005C	0	0	0.0409722222222222
YJL065C	0	0	0.0409437890353921
YKL184W	0	0	0.0409153952843273
YAL043C	0	0	0.0408870408870409
YAR042W	0	0	0.0408587257617729
YPL174C	0	0	0.0408304498269896
YOR127W	0	0	0.0408022130013831
YNL186W	0	0	0.0407740152038701
YLR260W	0	0	0.0407458563535912
YNL072W	0	0	0.0407177363699103
YLR318W	0	0	0.0406896551724138
YKR038C	0	0	0.0406616126809097
YMR283C	0	0	0.040633608815427
YMR310C	0	0	0.0406056434962147
YER059W	0	0	0.0405777166437414
YJR007W	0	0	0.0405498281786942
YAL048C	0	0	0.040521978021978
YIL138C	0	0	0.0404941660947152
YFR046C	0	0	0.0404663923182442
YDR128W	0	1	0.0404663923182442
YLR228C	0	0	0.0404386566141193
YOR115C	0	0	0.0404109589041096
YLR276C	0	0	0.0403832991101985
YMR204C	0	0	0.0403556771545828
YGL119W	0	0	0.0403280929596719
YDR254W	0	0	0.0403005464480874
YMR060C	0	0	0.0402730375426621
YJL162C	0	1	0.0402730375426621
YLR003C	0	0	0.0402455661664393
YNL064C	0	0	0.0402181322426721
YFR008W	0	0	0.0401907356948229
YPR041W	0	0	0.0401633764465623
YPR175W	0	0	0.0401360544217687
YJR084W	0	0	0.0401087695445275
YLR047C	0	0	0.0400815217391304
YHR104W	0	0	0.0400543109300747
YDL209C	0	0	0.0400271370420624
YDL109C	0	0	0.04
YER139C	0	1	0.04
YDR326C	0	0	0.0399728997289973
YPL202C	0	0	0.039945836154367
YLR239C	0	0	0.0399188092016238
YJL054W	0	0	0.0398918187964841
YLR221C	0	0	0.0398648648648649
YPR095C	0	0	0.0398379473328832
YNL061W	0	0	0.0398110661268556
YPL031C	0	0	0.0397842211732974
YOR319W	0	0	0.0397574123989218
YJR138W	0	1	0.0397574123989218
YGR075C	0	0	0.0397306397306397
YNL245C	0	0	0.0397039030955585
YER123W	0	0	0.0396772024209818
YCL063W	0	0	0.0396505376344086
YLR106C	0	0	0.0396239086635326
YDR419W	0	0	0.0395973154362416
YDL229W	0	0	0.039570757880617
YOR087W	0	0	0.039544235924933
YPR022C	0	1	0.039544235924933
YDR156W	0	0	0.0395177494976557
YNL294C	0	0	0.0394912985274431
YMR268C	0	0	0.0394648829431438
YGR128C	0	0	0.0394385026737968
YGL237C	0	0	0.0394121576486306
YKL078W	0	0	0.0393858477970628
YLR306W	0	0	0.0393595730486991
YNL075W	0	0	0.0393333333333333
YLR082C	0	0	0.039307128580946
YER005W	0	0	0.0392809587217044
YKL033W	0	1	0.0392809587217044
YOR086C	0	1	0.0392809587217044
YJL011C	0	0	0.0392548236859614
YCR066W	0	0	0.0392287234042553
YML107C	0	0	0.039202657807309
YNL182C	0	0	0.0391766268260292
YOR129C	0	0	0.0391506303915063
YHR193C	0	0	0.0391246684350133
YHR186C	0	0	0.0390987408880053
YPL071C	0	1	0.0390987408880053
YGL216W	0	0	0.0390728476821192
YNL328C	0	0	0.0390469887491727
YOL063C	0	0	0.039021164021164
YLR090W	0	0	0.038995373430271
YHL034C	0	0	0.0389696169088507
YGR156W	0	0	0.0389438943894389
YLR323C	0	1	0.0389438943894389
YMR113W	0	0	0.0389182058047493
YPL199C	0	1	0.0389182058047493
YLR245C	0	0	0.038892551087673
YER012W	0	0	0.038866930171278
YJL154C	0	0	0.0388413429888084
YOR014W	0	0	0.0388157894736842
YGL105W	0	0	0.0387902695595003
YEL009C	0	0	0.0387647831800263
YPL023C	0	0	0.0387393302692055
YJL122W	0	0	0.0387139107611549
YGR120C	0	0	0.0386885245901639
YLR320W	0	0	0.0386631716906946
YEL031W	0	0	0.0386378519973805
YPR120C	0	0	0.0386125654450262
YOR196C	0	0	0.0385873119686069
YPR144C	0	0	0.038562091503268
YNL047C	0	0	0.038536903984324
YKR027W	0	0	0.0385117493472585
YMR049C	0	0	0.0384866275277234
YHR062C	0	0	0.0384615384615385
YIR009W	0	0	0.0384364820846906
YDR071C	0	0	0.0384114583333333
YGR278W	0	0	0.0383864671437866
YLR175W	0	0	0.0383615084525358
YLR393W	0	0	0.0383365821962313
YDR080W	0	0	0.0383116883116883
YJL020C	0	0	0.0382868267358858
YOL023W	0	0	0.0382619974059663
YNL309W	0	0	0.0382372002592353
YCL059C	0	0	0.0382124352331606
YCR068W	0	0	0.0381877022653722
YDR291W	0	1	0.0381877022653722
YAL033W	0	0	0.0381630012936611
YHR143W-A	0	0	0.0381383322559793
YKR092C	0	0	0.0381136950904393
YLR328W	0	0	0.0380890897353131
YDR458C	0	1	0.0380890897353131
YAL026C	0	0	0.0380645161290323
YML038C	0	0	0.038039974210187
YDL213C	0	0	0.0380154639175258
YGL098W	0	0	0.0379909851899549
YLR427W	0	0	0.037966537966538
YLR181C	0	0	0.0379421221864952
YNL213C	0	0	0.0379177377892031
YDR339C	0	0	0.037893384714194
YDR130C	0	0	0.0378690629011553
YJL179W	0	0	0.0378447722899294
YCR063W	0	0	0.0378205128205128
YLR077W	0	1	0.0378205128205128
YOL077C	0	0	0.0377962844330557
YMR233W	0	1	0.0377962844330557
YML111W	0	0	0.0377720870678617
YAL059W	0	0	0.0377479206653871
YJR055W	0	0	0.0377237851662404
YHR070W	0	0	0.0376996805111821
YIR012W	0	0	0.0376756066411239
YFL047W	0	0	0.0376515634971283
YDR316W	0	1	0.0376515634971283
YMR176W	0	0	0.0376275510204082
YLR389C	0	0	0.0376035691523263
YDR174W	0	0	0.0375796178343949
YOL142W	0	0	0.037555697008275
YDL141W	0	0	0.0375318066157761
YPL075W	0	0	0.0375079465988557
YLR094C	0	0	0.0374841168996188
YCR092C	0	0	0.0374603174603175
YML115C	0	0	0.0374365482233503
YIL046W	0	0	0.0374128091312619
YGL131C	0	1	0.0374128091312619
YFR034C	0	0	0.0373891001267427
YLR285W	0	0	0.0373654211526282
YDL159W	0	0	0.0373417721518987
YML104C	0	0	0.0373181530676787
YLR432W	0	0	0.0372945638432364
YGL190C	0	0	0.0372710044219836
YML058W	0	0	0.0372474747474747
YCL032W	0	0	0.0372239747634069
YGR033C	0	0	0.0372005044136192
YGR098C	0	0	0.037177063642092
YKL108W	0	0	0.0371536523929471
YNL172W	0	0	0.0371302706104468
YLR105C	0	0	0.0371069182389937
YCL050C	0	0	0.0370835952231301
YML021C	0	0	0.0370603015075377
YDL170W	0	0	0.037037037037037
YLR002C	0	0	0.0370138017565872
YGL027C	0	0	0.0369905956112853
YNR053C	0	0	0.0369674185463659
YDR244W	0	0	0.036944270507201
YCR095C	0	1	0.036944270507201
YHR148W	0	0	0.0369211514392991
YDR177W	0	0	0.0368980612883052
YIR025W	0	0	0.036875
YJL080C	0	0	0.0368519675202998
YEL032W	0	0	0.0368289637952559
YPL239W	0	0	0.0368059887710543
YDR507C	0	0	0.036783042394015
YPL039W	0	1	0.036783042394015
YBR076W	0	0	0.0367601246105919
YGR099W	0	0	0.0367372353673724
YMR186W	0	0	0.0367143746110765
YNL275W	0	0	0.0366915422885572
YBR267W	0	0	0.0366687383467993
YNL062C	0	0	0.0366459627329193
YGR108W	0	0	0.0366232153941651
YPR108W	0	0	0.0366004962779156
YJR040W	0	0	0.0365778053316801
YML003W	0	1	0.0365778053316801
YER153C	0	0	0.0365551425030979
YKL143W	0	0	0.0365325077399381
YIL132C	0	0	0.036509900990099
YGL050W	0	1	0.036509900990099
YCR020C-A	0	0	0.0364873222016079
YMR229C	0	0	0.0364647713226205
YML095C	0	0	0.0364422483014206
YGR095C	0	0	0.0364197530864198
YOR021C	0	0	0.0363972856261567
YDR023W	0	0	0.0363748458692972
YPL127C	0	0	0.0363524337646334
YJR056C	0	1	0.0363524337646334
YPL268W	0	0	0.0363300492610837
YDR091C	0	0	0.0363076923076923
YDR101C	0	0	0.0362853628536285
YDR104C	0	0	0.0362630608481868
YLR385C	0	0	0.0362407862407862
YER070W	0	0	0.0362185389809699
YNR026C	0	0	0.0361963190184049
YPR084W	0	1	0.0361963190184049
YFL029C	0	0	0.0361741263028817
YPL155C	0	0	0.0361519607843137
YDR043C	0	0	0.0361298224127373
YDR475C	0	1	0.0361298224127373
YNL119W	0	0	0.0361077111383109
YLR218C	0	1	0.0361077111383109
YGR126W	0	1	0.0361077111383109
YNL248C	0	0	0.036085626911315
YDR451C	0	0	0.0360635696821516
YLR197W	0	0	0.0360415394013439
YMR069W	0	0	0.036019536019536
YEL016C	0	0	0.0359975594874924
YLR287C	0	1	0.0359975594874924
YDL105W	0	0	0.0359756097560976
YHR121W	0	0	0.0359536867763559
YEL013W	0	0	0.035931790499391
YLR376C	0	0	0.0359099208764455
YFR004W	0	0	0.0358880778588808
YJR066W	0	0	0.0358662613981763
YOR211C	0	0	0.0358444714459295
YER025W	0	0	0.0358227079538555
YGL005C	0	0	0.0358009708737864
YGL020C	0	0	0.0357792601576713
YLR018C	0	0	0.0357575757575758
YFL034W	0	1	0.0357575757575758
YOR261C	0	0	0.0357359176256814
YLL018C-A	0	0	0.0357142857142857
YMR112C	0	0	0.0356926799758016
YCR047C	0	0	0.035671100362757
YOL125W	0	0	0.0356495468277946
YBR130C	0	0	0.0356280193236715
YER113C	0	1	0.0356280193236715
YBR248C	0	0	0.0356065178032589
YNL152W	0	1	0.0356065178032589
YDR014W	0	0	0.0355850422195416
YHR206W	0	0	0.0355635925256178
YJL156C	0	0	0.0355421686746988
YKR090W	0	0	0.0355207706201084
YJR014W	0	1	0.0355207706201084
YGL120C	0	0	0.0354993983152828
YPL084W	0	0	0.0354780517137703
YDR243C	0	0	0.0354567307692308
YLR342W	0	0	0.0354354354354354
YOR148C	0	0	0.0354141656662665
YMR137C	0	0	0.0353929214157169
YMR041C	0	0	0.0353717026378897
YHL006C	0	0	0.0353505092869982
YDL106C	0	0	0.0353293413173653
YBR111W-A	0	0	0.0353081986834231
YOL018C	0	0	0.0352870813397129
YER132C	0	0	0.0352659892408846
YJL184W	0	0	0.0352449223416965
YJL042W	0	0	0.0352238805970149
YDR183W	0	0	0.0352028639618138
YAR035W	0	0	0.0351818723911747
YPR083W	0	0	0.0351609058402861
YDR150W	0	0	0.0351399642644431
YKL120W	0	0	0.0351190476190476
YPL227C	0	0	0.0350981558596074
YOR335C	0	0	0.035077288941736
YGR004W	0	0	0.0350564468211527
YMR259C	0	1	0.0350564468211527
YPL256C	0	0	0.0350356294536817
YCR026C	0	0	0.0350148367952522
YDR213W	0	0	0.034994068801898
YPL063W	0	0	0.034973325429757
YCR028C-A	0	0	0.0349526066350711
YER007W	0	0	0.0349319123741859
YKL197C	0	0	0.0349112426035503
YDL190C	0	0	0.0348905972797161
YPL157W	0	0	0.0348699763593381
YHR059W	0	0	0.0348493797991731
YDL178W	0	0	0.0348288075560803
YNL314W	0	0	0.0348082595870206
YIL056W	0	0	0.0347877358490566
YMR177W	0	0	0.0347672362993518
YPR065W	0	0	0.0347467608951708
YLR426W	0	0	0.0347263095938788
YDR201W	0	0	0.0347058823529412
YAL032C	0	0	0.0346854791299236
YIL106W	0	0	0.0346650998824912
YER031C	0	0	0.0346447445684087
YDL014W	0	0	0.0346244131455399
YFL050C	0	0	0.0346041055718475
YML011C	0	0	0.0345838218053927
YDR296W	0	0	0.0345635618043351
YDR089W	0	0	0.0345433255269321
YOR294W	0	0	0.0345231129315389
YIR011C	0	0	0.0345029239766082
YGL167C	0	0	0.0344827586206897
YGR105W	0	0	0.0344626168224299
YLR316C	0	0	0.0344424985405721
YML001W	0	0	0.0344224037339557
YJL201W	0	0	0.034402332361516
YPL208W	0	0	0.0343822843822844
YGL107C	0	1	0.0343822843822844
YLR060W	0	0	0.0343622597553873
YOR242C	0	0	0.0343422584400466
YDR484W	0	0	0.0343222803955788
YER116C	0	0	0.0343023255813954
YFL007W	0	0	0.0342823939570017
YOR210W	0	0	0.0342624854819977
YAL034W-A	0	0	0.0342426001160766
YDR191W	0	0	0.0342227378190255
YDR166C	0	0	0.0342028985507246
YOR252W	0	1	0.0342028985507246
YPL038W	0	0	0.0341830822711472
YGR178C	0	0	0.034163288940359
YGR007W	0	0	0.0341435185185185
YGL065C	0	0	0.0341237709658762
YIL118W	0	0	0.0341040462427746
YDR300C	0	0	0.0340843443096476
YPL050C	0	0	0.0340646651270208
YLR315W	0	1	0.0340646651270208
YJR049C	0	0	0.0340450086555107
YER080W	0	1	0.0340450086555107
YOR068C	0	0	0.0340253748558247
YMR207C	0	0	0.0340057636887608
YJL047C	0	0	0.0339861751152074
YGR123C	0	0	0.0339666090961428
YPL120W	0	0	0.0339470655926352
YDR069C	0	0	0.0339275445658424
YMR220W	0	0	0.0339080459770115
YHR207C	0	1	0.0339080459770115
YPL117C	0	0	0.0338885697874785
YGL247W	0	0	0.0338691159586682
YKR034W	0	0	0.0338496844520941
YEL051W	0	0	0.0338302752293578
YGR030C	0	0	0.033810888252149
YMR064W	0	0	0.0337915234822451
YOR260W	0	0	0.0337721808815112
YNR046W	0	0	0.0337528604118993
YMR234W	0	0	0.0337335620354488
YLR390W-A	0	0	0.0337142857142857
YGL035C	0	0	0.0336950314106225
YOL095C	0	0	0.033675799086758
YLR059C	0	0	0.033656588705077
YGR264C	0	0	0.0336374002280502
YLR371W	0	0	0.0336182336182336
YPL112C	0	0	0.0335990888382688
YLR204W	0	0	0.0335799658508822
YGL021W	0	0	0.0335608646188851
YER109C	0	0	0.0335417851051734
YKR055W	0	0	0.0335227272727273
YER165W	0	0	0.033503691084611
YNL124W	0	0	0.0334846765039728
YEL062W	0	0	0.0334656834940442
YPR139C	0	0	0.0334467120181406
YER115C	0	0	0.0334277620396601
YOR209C	0	0	0.0334088335220838
YPL051W	0	0	0.0333899264289757
YNL032W	0	0	0.0333710407239819
YOR324C	0	0	0.033352176370831
YJR097W	0	0	0.0333333333333333
YGR193C	0	0	0.0333145115753811
YBR240C	0	0	0.0332957110609481
YMR111C	0	1	0.0332957110609481
YLR084C	0	0	0.0332769317540891
YKR026C	0	0	0.0332581736189402
YMR154C	0	0	0.0332394366197183
YNL238W	0	0	0.0332207207207207
YER183C	0	0	0.0332020258863253
YNL002C	0	0	0.0331833520809899
YHR046C	0	0	0.0331646992692524
YFR016C	0	1	0.0331646992692524
YLR244C	0	0	0.0331460674157303
YOR305W	0	0	0.0331274564851207
YKR096W	0	1	0.0331274564851207
YOR138C	0	0	0.0331088664421998
YOR313C	0	0	0.0330902972518228
YJL109C	0	0	0.0330717488789238
YDR173C	0	0	0.0330532212885154
YLR009W	0	0	0.0330347144456887
YPL266W	0	0	0.0330162283156128
YOR101W	0	0	0.0329977628635347
YDR253C	0	0	0.0329793180547792
YDL055C	0	0	0.0329608938547486
YDL185W	0	0	0.0329424902289224
YMR274C	0	0	0.0329241071428571
YLR242C	0	0	0.0329057445621863
YPL053C	0	0	0.0328874024526198
YPL263C	0	1	0.0328874024526198
YMR072W	0	0	0.0328690807799443
YNL035C	0	1	0.0328690807799443
YJR075W	0	0	0.0328507795100223
YDR362C	0	0	0.0328324986087924
YOR297C	0	0	0.0328142380422692
YDR093W	0	0	0.0327959977765425
YKR056W	0	0	0.0327777777777778
YNL049C	0	0	0.0327595780122154
YDR432W	0	0	0.0327413984461709
YBL018C	0	0	0.0327232390460344
YNR003C	0	0	0.0327050997782705
YNL029C	0	0	0.0326869806094183
YNR017W	0	0	0.0326688815060908
YDR429C	0	0	0.0326508024349751
YKR048C	0	0	0.0326327433628319
YER006W	0	0	0.0326147042564953
YOR269W	0	0	0.0325966850828729
YGR058W	0	1	0.0325966850828729
YGL168W	0	0	0.0325786858089453
YPR069C	0	0	0.032560706401766
YDR118W	0	0	0.0325427468284611
YMR066W	0	1	0.0325427468284611
YLR363C	0	0	0.0325248070562293
YBR107C	0	0	0.0325068870523416
YER118C	0	0	0.032488986784141
YBL013W	0	0	0.0324711062190424
YLR016C	0	0	0.0324532453245325
YMR163C	0	0	0.0324354040681693
YPR032W	0	0	0.0324175824175824
YAL051W	0	0	0.0323997803404723
YOR355W	0	0	0.0323819978046103
YLR350W	0	0	0.0323642347778387
YML016C	0	0	0.0323464912280702
YKL109W	0	0	0.0323287671232877
YLR382C	0	0	0.0323110624315444
YMR109W	0	0	0.0322933771209633
YLR425W	0	0	0.0322757111597374
YER126C	0	0	0.032258064516129
YLR421C	0	0	0.0322404371584699
YOR346W	0	0	0.0322228290551611
YNL316C	0	0	0.0322052401746725
YMR219W	0	0	0.0321876704855428
YER051W	0	0	0.0321701199563795
YNL148C	0	0	0.0321525885558583
YDR399W	0	0	0.0321350762527233
YMR301C	0	0	0.0321175830157866
YFL039C	0	0	0.0321001088139282
YDL035C	0	0	0.0320826536160957
YDR470C	0	0	0.0320652173913044
YOR254C	0	0	0.0320478001086366
YOR070C	0	0	0.0320304017372421
YDL097C	0	0	0.0320130222463375
YMR260C	0	0	0.0319956616052061
YJR011C	0	1	0.0319956616052061
YAL001C	0	0	0.0319783197831978
YHR098C	0	0	0.0319609967497291
YGL144C	0	0	0.0319436924742826
YKL006C-A	0	0	0.0319264069264069
YKL106W	0	0	0.0319091400757166
YDL197C	0	0	0.0318918918918919
YGR212W	0	0	0.0318746623446786
YDR459C	0	0	0.0318574514038877
YFR027W	0	0	0.0318402590393956
YOR315W	0	0	0.0318230852211435
YJL035C	0	0	0.0318059299191375
YPL203W	0	0	0.0317887931034483
YIR001C	0	0	0.0317716747442111
[truncated: 3,790 more rows]
