# Supplementary material for: Computationally Driven, Quantitative Experiments Discover Genes Required for Mitochondrial Biogenesis
Source: PLoS Genet. 2009 Mar 20;5(3):e1000407. doi: 10.1371/journal.pgen.1000407 (PMC2648979; doi:10.1371/journal.pgen.1000407)
Supplement: Dataset S2 — Top 100 novel ensemble predictions for additional yeast biological processes. A zip file containing 387 tab-delimited text files of the ensemble predictions for the indicated Gene Ontology Biological Process Term. (21.70 MB GZ) [file pgen.1000407.s013.gz › GO_0006357.txt]

ORF	AnnotatedToTerm?	Uncharacterized_04152007?	Precision
YMR043W	1	0	1.0
YFL024C	1	0	1.0
YPL089C	1	0	1.0
YNL103W	1	0	1.0
YGR274C	1	0	1.0
YOL004W	1	0	1.0
YDR145W	1	0	1.0
YOL051W	0	0	0.875
YML114C	0	0	0.777777777777778
YGL066W	0	0	0.7
YER164W	0	0	0.666666666666667
YER068W	1	0	0.666666666666667
YBL103C	0	0	0.65
YER040W	1	0	0.65
YOR290C	0	0	0.65
YCR093W	1	0	0.65
YIL038C	1	0	0.65
YDL005C	0	0	0.65
YMR227C	1	0	0.65
YDR311W	1	0	0.65
YDR485C	0	0	0.636363636363636
YPL190C	1	0	0.636363636363636
YGL043W	0	0	0.608695652173913
YOL072W	0	0	0.607142857142857
YOR304W	1	0	0.607142857142857
YFL013C	0	0	0.607142857142857
YMR164C	1	0	0.607142857142857
YER161C	1	0	0.607142857142857
YGL150C	0	0	0.586206896551724
YPL055C	0	0	0.585365853658537
YNL236W	0	0	0.585365853658537
YDR176W	0	0	0.585365853658537
YLR055C	1	0	0.585365853658537
YDR208W	0	0	0.585365853658537
YOR244W	1	0	0.585365853658537
YKL032C	0	0	0.585365853658537
YDR463W	1	0	0.585365853658537
YDR460W	1	0	0.585365853658537
YDR028C	1	0	0.585365853658537
YBR198C	1	0	0.585365853658537
YBR049C	1	0	0.585365853658537
YOL148C	0	0	0.583333333333333
YGL133W	1	0	0.583333333333333
YOL135C	0	0	0.583333333333333
YPL016W	1	0	0.583333333333333
YGL025C	0	0	0.583333333333333
YGR134W	1	0	0.583333333333333
YNR052C	1	0	0.583333333333333
YGL244W	0	0	0.571428571428571
YPL202C	0	0	0.566666666666667
YDR138W	0	0	0.566666666666667
YCR081W	1	0	0.566666666666667
YAL013W	1	0	0.566666666666667
YJL176C	0	0	0.566666666666667
YBR279W	0	0	0.566666666666667
YNL199C	1	0	0.566666666666667
YIR023W	1	0	0.566666666666667
YOR123C	0	0	0.566666666666667
YMR172W	1	0	0.566666666666667
YCR042C	1	0	0.566666666666667
YGR002C	0	0	0.557377049180328
YPR070W	0	0	0.552238805970149
YBR289W	0	0	0.552238805970149
YPR072W	1	0	0.552238805970149
YDR289C	0	0	0.552238805970149
YER169W	1	0	0.552238805970149
YKL020C	1	0	0.552238805970149
YDR359C	0	0	0.544303797468354
YLR071C	0	0	0.544303797468354
YOR172W	1	0	0.544303797468354
YGR186W	0	0	0.544303797468354
YGR009C	0	0	0.544303797468354
YNL059C	0	0	0.544303797468354
YKL112W	1	0	0.544303797468354
YPL011C	1	0	0.544303797468354
YML015C	1	0	0.544303797468354
YPL049C	0	0	0.544303797468354
YOL006C	1	0	0.544303797468354
YGL151W	1	0	0.544303797468354
YER167W	0	0	0.5375
YGR252W	0	0	0.530864197530864
YDR153C	0	0	0.530120481927711
YLR131C	1	0	0.530120481927711
YPL204W	0	0	0.523809523809524
YNL298W	0	0	0.517647058823529
YLR399C	0	0	0.517241379310345
YPL042C	1	0	0.517241379310345
YKL028W	0	0	0.511363636363636
YCR033W	0	0	0.509803921568627
YLR094C	0	0	0.509803921568627
YOR140W	1	0	0.509803921568627
YLR418C	0	0	0.509803921568627
YBR215W	1	0	0.509803921568627
YLR357W	0	0	0.509803921568627
YNL054W	0	0	0.509803921568627
YLR005W	1	0	0.509803921568627
YAL021C	1	0	0.509803921568627
YDR228C	0	0	0.509803921568627
YOR191W	0	0	0.509803921568627
YHR099W	1	0	0.509803921568627
YNL330C	1	0	0.509803921568627
YPR025C	1	0	0.509803921568627
YKR029C	0	0	0.504854368932039
YGL023C	0	0	0.5
YER022W	0	0	0.495238095238095
YOR353C	0	0	0.490566037735849
YNR023W	0	0	0.488188976377953
YDR392W	0	0	0.488188976377953
YMR075W	0	0	0.488188976377953
YBR112C	0	0	0.488188976377953
YBR081C	0	0	0.488188976377953
YLR182W	1	0	0.488188976377953
YBR095C	1	0	0.488188976377953
YML098W	1	0	0.488188976377953
YPR008W	0	0	0.488188976377953
YGL013C	1	0	0.488188976377953
YGL112C	1	0	0.488188976377953
YMR016C	0	0	0.488188976377953
YPL254W	0	0	0.488188976377953
YGL207W	0	0	0.488188976377953
YGL073W	1	0	0.488188976377953
YNL136W	1	0	0.488188976377953
YIL143C	1	0	0.488188976377953
YML062C	0	0	0.488188976377953
YBR103W	1	0	0.488188976377953
YKL139W	0	0	0.488188976377953
YJL127C	1	0	0.488188976377953
YIL031W	0	0	0.484615384615385
YJR090C	0	0	0.484615384615385
YDL108W	1	0	0.484615384615385
YGR056W	0	0	0.482269503546099
YLR116W	0	0	0.482269503546099
YDR334W	0	0	0.482269503546099
YER013W	0	0	0.482269503546099
YPL101W	1	0	0.482269503546099
YGR270W	0	0	0.482269503546099
YHL027W	1	0	0.482269503546099
YIL126W	0	0	0.482269503546099
YGL071W	1	0	0.482269503546099
YNL068C	1	0	0.482269503546099
YJL110C	1	0	0.482269503546099
YDR448W	0	0	0.47887323943662
YKR099W	0	0	0.475524475524476
YKR031C	0	0	0.472602739726027
YDR159W	0	0	0.472602739726027
YMR037C	1	0	0.472602739726027
YOR194C	0	0	0.469387755102041
YPL228W	0	0	0.466216216216216
YDL013W	0	0	0.463576158940397
YER093C	0	0	0.463576158940397
YOR372C	1	0	0.463576158940397
YBR105C	0	0	0.460526315789474
YHR102W	0	0	0.457516339869281
YKR072C	0	0	0.454545454545455
YMR005W	0	0	0.451612903225806
YHR090C	0	0	0.448717948717949
YKR008W	0	0	0.445859872611465
YML076C	0	0	0.44375
YOL145C	0	0	0.44375
YKL015W	1	0	0.44375
YDR104C	0	0	0.440993788819876
YDR081C	0	0	0.438271604938272
YFR013W	0	0	0.436363636363636
YPR034W	0	0	0.436363636363636
YDR217C	1	0	0.436363636363636
YLR095C	0	0	0.43452380952381
YLR085C	0	0	0.43452380952381
YPL082C	1	0	0.43452380952381
YGR005C	0	0	0.431952662721893
YCL010C	0	0	0.429411764705882
YOL089C	0	0	0.426900584795322
YDR473C	0	0	0.424418604651163
YJL140W	0	0	0.421965317919075
YER109C	0	0	0.419540229885057
YDR006C	0	0	0.418079096045198
YPR055W	0	0	0.418079096045198
YER171W	1	0	0.418079096045198
YGR104C	0	0	0.416666666666667
YDR477W	0	0	0.416666666666667
YOR038C	1	0	0.416666666666667
YNL251C	0	0	0.414364640883978
YOR030W	0	0	0.413978494623656
YER045C	0	0	0.413978494623656
YNR011C	0	0	0.413978494623656
YDL170W	1	0	0.413978494623656
YDR123C	1	0	0.413978494623656
YDL088C	0	0	0.412698412698413
YOR322C	0	0	0.412698412698413
YJR140C	1	0	0.412698412698413
YJR089W	0	0	0.412371134020619
YDR163W	0	0	0.412371134020619
YPL129W	1	0	0.412371134020619
YAL011W	0	0	0.412371134020619
YDL080C	1	0	0.412371134020619
YML010W	0	0	0.410891089108911
YKL109W	0	0	0.410891089108911
YNR039C	0	0	0.410891089108911
YMR275C	0	0	0.410891089108911
YDR301W	0	0	0.410891089108911
YPR065W	1	0	0.410891089108911
YLR176C	1	0	0.410891089108911
YIL122W	1	0	0.410891089108911
YGL090W	0	0	0.409756097560976
YHR058C	0	0	0.409756097560976
YDR167W	1	0	0.409756097560976
YOL138C	0	0	0.407766990291262
YNL216W	0	0	0.405797101449275
YMR263W	0	0	0.404761904761905
YAL043C	0	0	0.404761904761905
YHR187W	1	0	0.404761904761905
YMR070W	0	0	0.403755868544601
YIR010W	0	0	0.403755868544601
YHR006W	1	0	0.403755868544601
YDR466W	0	0	0.402777777777778
YDR303C	0	0	0.402777777777778
YER159C	1	0	0.402777777777778
YMR044W	0	0	0.400921658986175
YPL085W	0	0	0.400900900900901
YGL122C	0	0	0.400900900900901
YLR033W	0	0	0.400900900900901
YJL081C	1	0	0.400900900900901
YPL047W	1	0	0.400900900900901
YKL059C	0	0	0.4
YDL002C	0	0	0.4
YLR384C	1	0	0.4
YPL181W	0	0	0.398230088495575
YPR168W	0	0	0.39647577092511
YER132C	0	0	0.394736842105263
YNL097C	0	0	0.393939393939394
YPR086W	0	0	0.393939393939394
YMR236W	1	0	0.393939393939394
YJL115W	0	0	0.392405063291139
YMR223W	0	0	0.392405063291139
YLR240W	0	0	0.392405063291139
YGL130W	1	0	0.392405063291139
YCR084C	0	0	0.392405063291139
YDR146C	1	0	0.392405063291139
YBR231C	0	0	0.390756302521008
YHR005C	0	0	0.389121338912134
YOR174W	0	0	0.3875
YPR104C	0	0	0.386831275720165
YKL203C	0	0	0.386831275720165
YDL165W	1	0	0.386831275720165
YML099C	0	0	0.386178861788618
YLR309C	0	0	0.386178861788618
YDR443C	1	0	0.386178861788618
YER148W	0	0	0.384615384615385
YDL175C	0	0	0.383064516129032
YNL091W	0	0	0.381526104417671
YMR091C	0	0	0.38
YKL054C	0	0	0.379446640316206
YGR116W	0	0	0.379446640316206
YKL005C	1	0	0.379446640316206
YMR047C	0	0	0.377952755905512
YPL153C	0	0	0.377431906614786
YDR207C	0	0	0.377431906614786
YHL020C	1	0	0.377431906614786
YFR037C	0	0	0.376923076923077
YPL139C	0	0	0.376923076923077
YNL167C	1	0	0.376923076923077
YNL309W	0	0	0.376425855513308
YDL140C	0	0	0.376425855513308
YNL278W	1	0	0.376425855513308
YIL144W	0	0	0.375
YLR224W	0	0	0.373584905660377
YPL115C	0	0	0.37218045112782
YMR255W	0	0	0.370786516853933
YHR041C	0	0	0.369402985074627
YOR151C	0	0	0.368029739776952
YIL026C	0	0	0.367647058823529
YDR150W	0	0	0.367647058823529
YPL235W	1	0	0.367647058823529
YJR035W	0	0	0.367272727272727
YDL074C	0	0	0.367272727272727
YPR056W	1	0	0.367272727272727
YOR075W	0	0	0.366906474820144
YKL022C	0	0	0.366906474820144
YML113W	1	0	0.366906474820144
YER111C	0	0	0.365591397849462
YFR048W	0	0	0.364285714285714
YHR165C	0	0	0.362989323843416
YML071C	0	0	0.361702127659574
YML069W	0	0	0.360424028268551
YLR206W	0	0	0.359154929577465
YOR141C	0	1	0.359154929577465
YPL248C	0	0	0.357894736842105
YOR192C	0	0	0.356643356643357
YEL018W	0	0	0.355400696864112
YCL029C	0	0	0.354166666666667
YGR013W	0	0	0.352941176470588
YHR164C	0	0	0.351724137931034
YOR048C	0	0	0.350515463917526
YGR092W	0	0	0.349315068493151
YML032C	0	0	0.348122866894198
YJR004C	0	0	0.346938775510204
YGL044C	0	0	0.345762711864407
YML041C	0	0	0.344594594594595
YOR023C	0	0	0.343434343434343
YIL128W	0	0	0.342281879194631
YJL203W	0	0	0.341137123745819
YCL027W	0	0	0.34
YMR277W	0	0	0.338870431893688
YGR202C	0	0	0.337748344370861
YPL180W	0	0	0.336633663366337
YOR360C	0	0	0.335526315789474
YIL084C	0	0	0.334426229508197
YBR237W	0	0	0.333333333333333
YNL107W	0	0	0.333333333333333
YPR171W	0	0	0.333333333333333
YPR023C	1	0	0.333333333333333
YGR258C	0	0	0.333333333333333
YMR078C	0	0	0.333333333333333
YDL047W	0	0	0.333333333333333
YPL122C	1	0	0.333333333333333
YDR034C	0	0	0.333333333333333
YPL075W	1	0	0.333333333333333
YGR040W	0	0	0.332278481012658
YGL153W	0	0	0.331230283911672
YOR329C	0	0	0.330188679245283
YGL058W	0	0	0.329153605015674
YCL016C	0	0	0.328220858895706
YBL105C	0	0	0.328220858895706
YNL180C	0	0	0.328220858895706
YPL086C	1	0	0.328220858895706
YOR043W	0	0	0.328220858895706
YLR079W	0	0	0.328220858895706
YPL026C	1	0	0.328220858895706
YLR103C	0	0	0.327433628318584
YGL163C	0	0	0.327433628318584
YKR100C	0	0	0.327433628318584
YIL112W	0	0	0.327433628318584
YEL036C	0	0	0.327433628318584
YDR335W	0	0	0.327433628318584
YMR077C	0	0	0.327433628318584
YOL063C	1	0	0.327433628318584
YGR200C	1	0	0.327433628318584
YDR088C	0	0	0.327433628318584
YNL288W	1	0	0.327433628318584
YNL233W	0	0	0.327433628318584
YKL110C	1	0	0.327433628318584
YLR321C	0	0	0.326470588235294
YDR195W	0	0	0.325513196480938
YML034W	0	0	0.324858757062147
YJR060W	0	0	0.324858757062147
YJR005W	0	0	0.324858757062147
YDL207W	0	0	0.324858757062147
YJR082C	0	0	0.324858757062147
YDR043C	1	0	0.324858757062147
YLR223C	0	0	0.324858757062147
YBL093C	0	0	0.324858757062147
YLR052W	0	0	0.324858757062147
YDL028C	0	0	0.324858757062147
YNL025C	1	0	0.324858757062147
YMR312W	1	0	0.324858757062147
YCL055W	1	0	0.324858757062147
YOL066C	0	0	0.323943661971831
YOR267C	0	0	0.323033707865169
YDR192C	0	0	0.322222222222222
YDL224C	0	0	0.322222222222222
YNL271C	0	0	0.322222222222222
YGL035C	1	0	0.322222222222222
YOR026W	0	0	0.321329639889197
YMR294W	0	0	0.320441988950276
YAR003W	0	0	0.319559228650138
YNL215W	0	1	0.319559228650138
YJL168C	0	0	0.318681318681319
YDL065C	0	0	0.317808219178082
YLL021W	0	0	0.316939890710383
YDR420W	0	0	0.316076294277929
YDR244W	0	0	0.315217391304348
YDR080W	0	0	0.314363143631436
YKR086W	0	0	0.313672922252011
YML102W	0	0	0.313672922252011
YGL237C	0	0	0.313672922252011
YIR018W	1	0	0.313672922252011
YDL159W	0	0	0.31283422459893
YOL067C	0	0	0.312
YFL047W	0	0	0.311170212765957
YHR205W	0	0	0.310526315789474
YPL259C	0	0	0.310526315789474
YDR103W	0	0	0.310526315789474
YLR451W	1	0	0.310526315789474
YAL041W	0	0	0.309711286089239
YLR115W	0	0	0.308900523560209
YDR113C	0	0	0.308290155440414
YHL025W	0	0	0.308290155440414
YIL063C	0	0	0.308290155440414
YBR182C	1	0	0.308290155440414
YNR044W	0	0	0.30749354005168
YIR002C	0	0	0.306701030927835
YDR409W	0	0	0.305912596401028
YDR054C	0	0	0.305128205128205
YNL201C	0	0	0.304347826086957
YNL161W	0	0	0.303571428571429
YPR141C	0	0	0.302798982188295
YHR206W	0	0	0.302030456852792
YCR052W	0	0	0.30126582278481
YOR188W	0	0	0.30050505050505
YOR025W	0	0	0.299748110831234
YER114C	0	0	0.298994974874372
YJR110W	0	0	0.298765432098765
YGL174W	0	0	0.298765432098765
YOR032C	0	0	0.298765432098765
YCR039C	1	0	0.298765432098765
YLL003W	0	0	0.298765432098765
YNL314W	0	0	0.298765432098765
YBL005W	1	0	0.298765432098765
YMR201C	0	0	0.298329355608592
YDR532C	0	0	0.298329355608592
YDL160C	0	0	0.298329355608592
YNL250W	0	0	0.298329355608592
YMR190C	0	0	0.298329355608592
YDR259C	1	0	0.298329355608592
YOR160W	0	0	0.298329355608592
YKR101W	0	0	0.298329355608592
YOR257W	0	0	0.298329355608592
YMR179W	1	0	0.298329355608592
YLR417W	1	0	0.298329355608592
YLR452C	0	0	0.298329355608592
YFL027C	0	0	0.298329355608592
YBR089C-A	1	0	0.298329355608592
YLR237W	0	0	0.297619047619048
YGR170W	0	0	0.296912114014252
YDL164C	0	0	0.296629213483146
YPR135W	0	0	0.296629213483146
YGR113W	0	0	0.296629213483146
YMR273C	0	0	0.296629213483146
YPL169C	0	0	0.296629213483146
YIR019C	0	0	0.296629213483146
YGL086W	0	0	0.296629213483146
YCL067C	1	0	0.296629213483146
YHR077C	0	0	0.296629213483146
YJR066W	0	0	0.296629213483146
YOR112W	0	0	0.296629213483146
YER028C	1	0	0.296629213483146
YLR310C	0	0	0.296629213483146
YPL138C	0	0	0.296629213483146
YMR021C	1	0	0.296629213483146
YLR455W	0	0	0.296629213483146
YLR226W	0	0	0.296629213483146
YPR052C	1	0	0.296629213483146
YIL002C	0	0	0.296629213483146
YOL012C	1	0	0.296629213483146
YPR018W	0	0	0.296629213483146
YDR351W	0	0	0.296629213483146
YKR038C	1	0	0.296629213483146
YDR190C	1	0	0.296629213483146
YPL159C	0	0	0.295964125560538
YOL116W	0	0	0.295302013422819
YKR002W	0	0	0.294642857142857
YBR010W	0	0	0.294247787610619
YDL056W	0	0	0.294247787610619
YNL267W	0	0	0.294247787610619
YCR065W	1	0	0.294247787610619
YPL229W	0	1	0.294247787610619
YLR114C	0	0	0.293598233995585
YGR218W	0	0	0.29295154185022
YDL099W	0	0	0.292307692307692
YPL187W	0	0	0.291666666666667
YJR052W	0	0	0.291028446389497
YFR046C	0	0	0.290393013100437
YHR166C	0	0	0.29004329004329
YGL190C	0	0	0.29004329004329
YLR437C	0	1	0.29004329004329
YDL076C	0	0	0.29004329004329
YML027W	1	0	0.29004329004329
YPL151C	0	0	0.289416846652268
YMR213W	0	0	0.288793103448276
YOR308C	0	0	0.288172043010753
YOL130W	0	0	0.28755364806867
YGL089C	0	0	0.286937901498929
YHR079C	0	0	0.286324786324786
YPR032W	0	0	0.285714285714286
YOR017W	0	0	0.285106382978723
YFR034C	0	0	0.284501061571125
YMR061W	0	0	0.283898305084746
YNL221C	0	0	0.283400809716599
YJL162C	0	1	0.283400809716599
YMR036C	0	0	0.283400809716599
YDR419W	0	0	0.283400809716599
YGL216W	0	0	0.283400809716599
YNL229C	0	0	0.283400809716599
YIL131C	1	0	0.283400809716599
YKL178C	0	0	0.283400809716599
YNL133C	0	0	0.283400809716599
YMR033W	0	0	0.283400809716599
YPL255W	0	0	0.283400809716599
YCL066W	1	0	0.283400809716599
YPL008W	0	0	0.283400809716599
YCR040W	1	0	0.283400809716599
YKR010C	0	0	0.283400809716599
YGL145W	0	0	0.283400809716599
YDL058W	0	0	0.283400809716599
YOR107W	0	0	0.283400809716599
YOR249C	0	0	0.283400809716599
YDR173C	1	0	0.283400809716599
YER133W	0	0	0.283400809716599
YLR113W	1	0	0.283400809716599
YMR042W	1	0	0.283400809716599
YDL155W	0	0	0.283132530120482
YHR023W	0	0	0.283132530120482
YBR114W	0	0	0.283132530120482
YEL009C	1	0	0.283132530120482
YHR073W	0	0	0.282565130260521
YGL049C	0	0	0.282
YGR003W	0	0	0.281437125748503
YBR066C	0	0	0.280876494023904
YPL031C	0	0	0.280318091451292
YNL139C	0	0	0.279761904761905
YKR001C	0	0	0.279207920792079
YHR119W	0	0	0.278656126482213
YKL038W	0	0	0.27810650887574
YFL008W	0	0	0.27755905511811
YNR010W	0	0	0.277013752455796
YIL036W	0	0	0.276470588235294
YPL242C	0	0	0.275929549902153
YGR246C	0	0	0.275390625
YDL101C	0	0	0.274853801169591
YAR007C	0	0	0.27431906614786
YLR277C	0	0	0.27378640776699
YGL194C	0	0	0.273255813953488
YLL027W	0	0	0.272727272727273
YNL272C	0	0	0.272200772200772
YML109W	0	0	0.272030651340996
YKL179C	0	0	0.272030651340996
YBR253W	0	0	0.272030651340996
YDR464W	1	0	0.272030651340996
YCL061C	0	0	0.27151051625239
YDR310C	0	0	0.270992366412214
YOR212W	0	0	0.27047619047619
YER016W	0	0	0.269961977186312
YKR022C	0	0	0.269449715370019
YLL043W	0	0	0.268939393939394
YDR277C	0	0	0.268431001890359
YLR032W	0	0	0.267924528301887
YLR117C	0	0	0.267419962335217
YDR308C	0	0	0.266917293233083
YNL098C	0	0	0.266416510318949
YDR121W	0	0	0.265917602996255
YGL019W	0	0	0.265420560747664
YKL041W	0	0	0.264925373134328
YLR425W	0	0	0.264432029795158
YDR143C	0	0	0.263940520446097
YPL116W	0	0	0.263537906137184
YDR039C	0	0	0.263537906137184
YPR133C	0	0	0.263537906137184
YFR029W	0	0	0.263537906137184
YOL108C	1	0	0.263537906137184
YOL136C	0	0	0.263537906137184
YPL174C	0	0	0.263537906137184
YLR191W	0	0	0.263537906137184
YOR127W	0	0	0.263537906137184
YPR178W	0	0	0.263537906137184
YLR424W	0	0	0.263537906137184
YDL020C	0	0	0.263537906137184
YGL115W	1	0	0.263537906137184
YBL008W	1	0	0.263537906137184
YER116C	0	0	0.263537906137184
YHL009C	1	0	0.263537906137184
YGR166W	0	0	0.263063063063063
YGL241W	0	0	0.262589928057554
YMR240C	0	0	0.2625
YKR048C	0	0	0.2625
YIL046W	0	0	0.2625
YPL002C	1	0	0.2625
YJL129C	0	0	0.262032085561497
YGL178W	0	0	0.261565836298932
YLR025W	0	0	0.261101243339254
YGR063C	0	0	0.261022927689594
YPL256C	0	0	0.261022927689594
YDL048C	0	1	0.261022927689594
YNL065W	0	0	0.261022927689594
YMR039C	1	0	0.261022927689594
YNL304W	0	0	0.26056338028169
YGR179C	0	0	0.260105448154657
YIR011C	0	0	0.259649122807018
YBL081W	0	1	0.259649122807018
YHL007C	0	0	0.259194395796848
YER051W	0	0	0.258741258741259
YOR110W	0	0	0.258289703315881
YDR073W	0	0	0.257839721254355
YDR480W	0	0	0.257391304347826
YPR040W	0	0	0.256944444444444
YBR009C	0	0	0.256499133448873
YMR076C	0	0	0.256055363321799
YML007W	0	0	0.255613126079447
YOL100W	0	0	0.255172413793103
YMR137C	0	0	0.25473321858864
YMR311C	0	0	0.254700854700855
YPR057W	0	0	0.254700854700855
YIR015W	0	0	0.254700854700855
YML053C	0	1	0.254700854700855
YOR162C	1	0	0.254700854700855
YPR105C	0	0	0.254266211604096
YFR002W	0	0	0.254237288135593
YOL055C	0	0	0.254237288135593
YCR096C	0	1	0.254237288135593
YNL258C	0	0	0.254237288135593
YLR256W	1	0	0.254237288135593
YFL009W	0	0	0.253807106598985
YER151C	0	0	0.253378378378378
YPR049C	0	0	0.252951096121417
YKL088W	0	0	0.252525252525253
YDR379W	0	0	0.252100840336134
YNL317W	0	0	0.251677852348993
YKL092C	0	0	0.251256281407035
YDR243C	0	0	0.250836120401338
YOL017W	0	0	0.250417362270451
YOL078W	0	0	0.25
YKR045C	0	1	0.25
YBR098W	0	0	0.249584026622296
YNL039W	0	0	0.249169435215947
YMR288W	0	0	0.248756218905473
YMR153W	0	0	0.248344370860927
YHR082C	0	0	0.247933884297521
YLR403W	0	0	0.247524752475248
YOR156C	0	0	0.247116968698517
YNL030W	0	0	0.246710526315789
YLR373C	0	0	0.246305418719212
YDR166C	0	0	0.245901639344262
YLR107W	0	0	0.245499181669394
YPR031W	0	0	0.245098039215686
YPR119W	0	0	0.244698205546493
YFL033C	0	0	0.244299674267101
YER032W	0	0	0.24390243902439
YKL012W	0	0	0.243506493506494
YGR072W	0	0	0.243111831442464
YCR089W	0	0	0.242718446601942
YPL193W	0	0	0.24232633279483
YJL112W	0	0	0.241935483870968
YNL076W	0	0	0.241545893719807
YHR036W	0	0	0.241157556270096
YLR039C	0	0	0.240770465489567
YER092W	0	1	0.240770465489567
YDR221W	0	0	0.240384615384615
YPL045W	0	0	0.24
YOR039W	0	0	0.23961661341853
YIL115C	0	0	0.239234449760766
YDL035C	0	0	0.238853503184713
YHR034C	0	0	0.238473767885533
YAL019W	0	0	0.238095238095238
YPL128C	0	0	0.237717908082409
YER129W	0	0	0.237341772151899
YGR249W	0	0	0.23696682464455
YML006C	0	0	0.236593059936909
YJR050W	0	0	0.236220472440945
YOR061W	0	0	0.235849056603774
YDL220C	0	0	0.235658914728682
YOR330C	0	0	0.235658914728682
YDL006W	0	0	0.235658914728682
YKR095W	0	0	0.235658914728682
YIL056W	1	0	0.235658914728682
YLR430W	0	0	0.235658914728682
YOL054W	0	0	0.235658914728682
YLR026C	0	0	0.235658914728682
YDR216W	1	0	0.235658914728682
YPR120C	0	0	0.235294117647059
YNL158W	0	0	0.234930448222566
YOR269W	0	0	0.234567901234568
YCR026C	0	0	0.234206471494607
YDR038C	0	0	0.233846153846154
YJL092W	0	0	0.233486943164363
YJL047C	0	0	0.233128834355828
YLR135W	0	0	0.232876712328767
YKL101W	0	0	0.232876712328767
YPR013C	0	1	0.232876712328767
YOR033C	0	0	0.232876712328767
YMR030W	0	0	0.232876712328767
YIR033W	1	0	0.232876712328767
YLR368W	0	0	0.232522796352584
YOL068C	0	0	0.23216995447648
YJL194W	0	0	0.231818181818182
YHR178W	0	0	0.231578947368421
YDR027C	0	0	0.231578947368421
YJR134C	0	1	0.231578947368421
YJR130C	0	0	0.231578947368421
YNL311C	0	0	0.231578947368421
YMR280C	1	0	0.231578947368421
YOR129C	0	0	0.231231231231231
YLR190W	0	0	0.230884557721139
YJR092W	0	0	0.230538922155689
YOR208W	0	0	0.230194319880419
YHL026C	0	1	0.230194319880419
YOR275C	0	0	0.229850746268657
YMR032W	0	0	0.229508196721311
YKL173W	0	0	0.229166666666667
YOR064C	0	0	0.228826151560178
YNL082W	0	0	0.228486646884273
YGR140W	0	0	0.228148148148148
YNL042W	0	0	0.227810650887574
YMR065W	0	0	0.227474150664697
YJL074C	0	0	0.227138643067847
YBL046W	0	0	0.22680412371134
YHR094C	0	0	0.226470588235294
YOR089C	0	0	0.226138032305433
YPL269W	0	0	0.225806451612903
YBL052C	0	0	0.225475841874085
YHR031C	0	0	0.225146198830409
YOR076C	0	0	0.224817518248175
YPL213W	0	0	0.224489795918367
YDR288W	0	0	0.224163027656477
YBL003C	0	0	0.223837209302326
YDR507C	0	0	0.223512336719884
YOR071C	0	0	0.223188405797101
YKL084W	0	0	0.222865412445731
YNL116W	0	0	0.222543352601156
YOR074C	0	0	0.222222222222222
YML112W	0	0	0.221902017291066
YIL035C	0	0	0.22158273381295
YPL161C	0	0	0.221264367816092
YDR141C	0	0	0.220946915351506
YGR047C	0	0	0.220630372492837
YLR396C	0	0	0.220314735336195
YCR066W	0	0	0.22
YCR097W	0	0	0.219686162624822
YGL252C	0	0	0.219373219373219
YDR484W	0	0	0.219236209335219
YPR131C	0	0	0.219236209335219
YLR040C	0	1	0.219236209335219
YMR216C	0	0	0.219236209335219
YER123W	0	0	0.219236209335219
YGL254W	1	0	0.219236209335219
YKL075C	0	0	0.218926553672316
YGR278W	0	0	0.218617771509168
YNL102W	0	0	0.21830985915493
YDL138W	0	0	0.218002812939522
YOL090W	0	0	0.217696629213483
YJL005W	0	0	0.217391304347826
YLR386W	0	0	0.217086834733894
YDL017W	0	0	0.216783216783217
YIL135C	0	0	0.216480446927374
YDL245C	0	0	0.216178521617852
YOR299W	0	0	0.215877437325905
YMR176W	0	0	0.215767634854772
YOR274W	0	0	0.215767634854772
YDR407C	0	0	0.215767634854772
YNL273W	0	0	0.215767634854772
YJL056C	1	0	0.215767634854772
YPR156C	0	0	0.215469613259669
YNL004W	0	0	0.215172413793103
YDR052C	0	0	0.214876033057851
YAL040C	0	0	0.214580467675378
YGL095C	0	0	0.214285714285714
YOR144C	0	0	0.213991769547325
YDL225W	0	0	0.213698630136986
YKL074C	0	0	0.213406292749658
YLL029W	0	1	0.213406292749658
YGR152C	0	0	0.213114754098361
YLR170C	0	0	0.212824010914052
YDR469W	0	0	0.212534059945504
YHL042W	0	1	0.212534059945504
YJR093C	0	0	0.212244897959184
YPL125W	0	0	0.212162162162162
YDR079C-A	0	0	0.212162162162162
YMR199W	0	0	0.212162162162162
YGL203C	0	0	0.212162162162162
YOL028C	1	0	0.212162162162162
YMR125W	0	0	0.211875843454791
YJL039C	0	0	0.211590296495957
YGR089W	0	0	0.211305518169583
YPR161C	0	0	0.211021505376344
YHR118C	0	0	0.210738255033557
YKL182W	0	0	0.210455764075067
YIL053W	0	0	0.210386151797603
YML104C	0	0	0.210386151797603
YNR006W	0	0	0.210386151797603
YBL074C	0	0	0.210386151797603
YJR102C	1	0	0.210386151797603
YFL049W	0	0	0.210106382978723
YIR009W	0	0	0.209827357237716
YBR131W	0	0	0.209549071618037
YDR457W	0	0	0.209271523178808
YBL034C	0	0	0.208994708994709
YDL197C	0	0	0.208718626155878
YKL079W	0	0	0.20844327176781
YEL061C	0	0	0.208168642951252
YKL149C	0	0	0.207894736842105
YGR275W	0	0	0.207621550591327
YLR045C	0	0	0.207349081364829
YDR082W	0	0	0.207077326343381
YDR181C	0	0	0.206806282722513
YKL108W	0	0	0.206535947712418
YDR096W	0	0	0.206266318537859
YIL130W	0	1	0.206266318537859
YFR031C	0	0	0.20599739243807
YDR097C	0	0	0.205729166666667
YGL070C	0	0	0.205461638491547
YGR098C	0	0	0.205194805194805
YLR035C	0	0	0.204928664072633
YLR238W	0	0	0.204663212435233
YHR158C	0	0	0.204398447606727
YLR024C	0	0	0.204134366925065
YCR094W	0	0	0.203870967741935
YLR385C	0	0	0.20360824742268
YGL131C	0	1	0.20360824742268
YMR127C	0	0	0.203346203346203
YDR182W	0	0	0.203084832904884
YPR019W	0	0	0.203065134099617
YOR138C	0	0	0.203065134099617
YLR133W	0	0	0.203065134099617
YDR363W-A	0	0	0.203065134099617
YOR047C	1	0	0.203065134099617
YBR245C	0	0	0.203045685279188
YPL231W	0	0	0.203045685279188
YML049C	0	0	0.203045685279188
YMR100W	0	0	0.203045685279188
YLR183C	1	0	0.203045685279188
YDR345C	0	0	0.202788339670469
YAL048C	0	0	0.20253164556962
YDR499W	0	0	0.202275600505689
YNR047W	0	0	0.202020202020202
YBR065C	0	0	0.201765447667087
YDR169C	0	1	0.201765447667087
YPL156C	0	0	0.201511335012594
YPL155C	0	0	0.20125786163522
YLR362W	0	0	0.201005025125628
YDR265W	0	0	0.200752823086575
YBL084C	0	0	0.200501253132832
YLR015W	0	0	0.200250312891114
YNR015W	0	0	0.2
YPL194W	0	0	0.199750312109863
YDL003W	0	0	0.199501246882793
YMR284W	0	0	0.199252801992528
YER176W	0	0	0.199004975124378
YMR014W	0	0	0.198757763975155
YLR298C	0	0	0.198511166253102
YPL208W	0	0	0.198265179677819
YOR171C	0	0	0.198019801980198
YMR231W	0	0	0.197775030902349
YKR036C	0	0	0.197530864197531
YNL234W	0	0	0.197287299630086
YJR078W	0	0	0.197044334975369
YDL038C	0	0	0.19680196801968
YDR389W	0	0	0.196560196560197
YPR175W	0	0	0.196319018404908
YOR070C	0	0	0.196078431372549
YER173W	0	0	0.195838433292534
YHR167W	0	0	0.19559902200489
YNL118C	0	0	0.195360195360195
YGR188C	0	0	0.195121951219512
YBR160W	0	0	0.194884287454324
YLR023C	0	0	0.194647201946472
YDR422C	0	0	0.194410692588092
YEL043W	0	1	0.194410692588092
YMR004W	0	0	0.194174757281553
YDR309C	0	0	0.193939393939394
YGL238W	0	0	0.193704600484261
YNL088W	0	0	0.193470374848851
YLR096W	0	0	0.193236714975845
YCR014C	0	0	0.193003618817853
YJL013C	0	0	0.192857142857143
YHR200W	0	0	0.192857142857143
YKL058W	0	0	0.192857142857143
YNL135C	0	0	0.192857142857143
YGR014W	0	0	0.192857142857143
YGR078C	0	0	0.192857142857143
YCL004W	0	0	0.192857142857143
YOR046C	0	0	0.192857142857143
YCL032W	0	0	0.192857142857143
YAL032C	1	0	0.192857142857143
YHR084W	1	0	0.192857142857143
YJL222W	0	0	0.192627824019025
YPL046C	0	0	0.192443919716647
YDL087C	0	0	0.192443919716647
YDL039C	0	0	0.192443919716647
YHR040W	0	0	0.192443919716647
YBR102C	0	0	0.192443919716647
YBR240C	1	0	0.192443919716647
YNL166C	0	0	0.192216981132075
YKL135C	0	0	0.191990577149588
YKR075C	0	1	0.191990577149588
YDL231C	0	0	0.191764705882353
YCR038C	0	0	0.191539365452409
YAL024C	0	0	0.19131455399061
YCL024W	0	0	0.191090269636577
YLR260W	0	0	0.19102416570771
YER070W	0	0	0.19102416570771
YNL041C	0	0	0.19102416570771
YDL195W	0	0	0.19102416570771
YDR044W	0	0	0.19102416570771
YMR218C	0	0	0.19102416570771
YDR421W	1	0	0.19102416570771
YGL003C	0	0	0.19102416570771
YOR363C	0	0	0.19102416570771
YHR103W	0	0	0.19102416570771
YBL016W	0	0	0.19102416570771
YBR083W	1	0	0.19102416570771
YDR227W	0	0	0.19102416570771
YDR364C	0	0	0.19102416570771
YER172C	0	0	0.19102416570771
YGL209W	1	0	0.19102416570771
YDR011W	0	0	0.190804597701149
YGL255W	0	0	0.190585533869116
YLR228C	0	0	0.190366972477064
YBR195C	0	0	0.190148911798396
YIL068C	0	0	0.189931350114416
YOL045W	0	0	0.189714285714286
YPL005W	0	0	0.189497716894977
YJR083C	0	0	0.189281641961231
YPL022W	0	0	0.189066059225513
YDR213W	0	0	0.188850967007964
YOR179C	0	0	0.188636363636364
YPR122W	0	0	0.188422247446084
YNL126W	0	0	0.188208616780045
YML047C	0	0	0.187995469988675
YGL154C	0	0	0.187782805429864
YPL177C	0	0	0.187570621468927
YOL104C	0	0	0.187358916478555
YBL035C	0	0	0.187147688838782
YMR165C	0	0	0.186936936936937
YHR066W	0	0	0.186726659167604
YGL124C	0	0	0.186516853932584
YIL106W	0	0	0.186307519640853
YNL279W	0	0	0.18609865470852
YGR198W	0	0	0.185890257558791
YPL024W	0	0	0.185682326621924
YLR457C	0	0	0.185474860335196
YPL203W	0	0	0.18534961154273
YOR231W	0	0	0.18534961154273
YML046W	0	0	0.18534961154273
YDL116W	0	0	0.18534961154273
YHR150W	0	0	0.18534961154273
YKL062W	1	0	0.18534961154273
YLL022C	0	0	0.185144124168514
YCR060W	0	0	0.184939091915836
YOR060C	0	0	0.184734513274336
YPL020C	0	0	0.184530386740331
YLR141W	0	0	0.184326710816777
YDR099W	0	0	0.18412348401323
YBR175W	0	0	0.183920704845815
YOL115W	0	0	0.183807439824945
YOR153W	0	0	0.183807439824945
YJL153C	0	0	0.183807439824945
YER020W	0	0	0.183807439824945
YHR115C	0	0	0.183807439824945
YJL089W	1	0	0.183807439824945
YNL021W	0	0	0.183695652173913
YIL156W	0	0	0.183695652173913
YOL123W	0	0	0.183695652173913
YBL061C	0	0	0.183695652173913
YOL034W	0	0	0.183695652173913
YIR017C	1	0	0.183695652173913
YJL170C	0	0	0.183496199782845
YCL008C	0	0	0.183297180043384
YBL071W-A	0	0	0.183098591549296
YKR050W	0	0	0.182900432900433
YLR132C	0	0	0.182702702702703
YDR369C	0	0	0.182505399568035
YKL045W	0	0	0.182308522114347
YAR014C	0	0	0.182112068965517
YKL068W	0	0	0.181916038751346
YEL015W	0	0	0.181720430107527
YBR135W	0	0	0.181525241675618
YPL120W	0	0	0.181330472103004
YBR123C	0	0	0.181136120042872
YKL197C	0	0	0.180942184154176
YJL204C	0	0	0.180748663101604
YDR068W	0	1	0.180748663101604
YNL047C	0	0	0.180555555555556
YDR186C	0	1	0.180555555555556
YPL133C	0	0	0.180362860192102
YMR232W	0	0	0.180170575692964
YIL061C	0	0	0.179978700745474
YGR119C	0	0	0.179787234042553
YBR055C	0	0	0.179596174282678
YJR152W	0	0	0.179405520169851
YOR148C	0	0	0.179215270413574
YBR040W	0	0	0.179025423728814
YKL209C	0	0	0.178835978835979
YOR083W	0	0	0.178646934460888
YKR064W	0	1	0.178646934460888
YDR162C	0	0	0.178458289334741
YJR132W	0	0	0.178270042194093
YER027C	0	0	0.178197064989518
YER089C	0	0	0.178197064989518
YBR238C	0	0	0.178197064989518
YOR241W	0	0	0.178197064989518
YNL154C	0	0	0.178197064989518
YLR266C	1	0	0.178197064989518
YNL294C	0	0	0.178125
YKL089W	0	0	0.178125
YMR135C	0	0	0.178125
YMR109W	0	0	0.178125
YDR137W	0	0	0.178125
YPR022C	0	1	0.178125
YJL184W	1	0	0.178125
YDL235C	0	0	0.177939646201873
YFR040W	0	0	0.177754677754678
YPL140C	0	0	0.177570093457944
YNL230C	0	0	0.177385892116183
YGL233W	0	0	0.17720207253886
YGL113W	0	0	0.177018633540373
YGL032C	0	0	0.176835573940021
YAR008W	0	0	0.176652892561983
YGL227W	0	0	0.176470588235294
YJL090C	0	0	0.176288659793814
YKR028W	0	0	0.176229508196721
YER105C	0	0	0.176229508196721
YJR028W	0	0	0.176229508196721
YNL172W	0	0	0.176229508196721
YKR063C	0	0	0.176229508196721
YPR199C	1	0	0.176229508196721
YNR016C	0	0	0.176049129989765
YKL052C	0	0	0.175869120654397
YBL002W	0	0	0.175689479060266
YPL258C	0	0	0.175510204081633
YDL127W	0	0	0.17533129459735
YHR135C	0	0	0.175152749490835
YHR067W	0	0	0.175050301810865
YDL106C	0	0	0.175050301810865
YDR040C	0	0	0.175050301810865
YFL001W	0	0	0.175050301810865
YDR191W	0	0	0.175050301810865
YGL125W	0	0	0.175050301810865
YOR279C	0	0	0.175050301810865
YKL043W	1	0	0.175050301810865
YPL065W	0	0	0.175050301810865
YPL209C	0	0	0.175050301810865
YDL161W	0	0	0.175050301810865
YDR183W	1	0	0.175050301810865
YIL015W	0	0	0.174874371859296
YJL030W	0	0	0.174698795180723
YKL113C	0	0	0.174523570712136
YML094W	0	0	0.17434869739479
YOR069W	0	0	0.174174174174174
YJR119C	0	0	0.174
YIR025W	0	0	0.173826173826174
YOR337W	0	0	0.173652694610778
YLR108C	0	1	0.173652694610778
YOR092W	0	0	0.173611111111111
YDL240W	0	0	0.173611111111111
YPL084W	0	0	0.173611111111111
YHR186C	0	0	0.173611111111111
YDR363W	0	0	0.173611111111111
YFR019W	1	0	0.173611111111111
YHR030C	0	0	0.173439048562934
YMR224C	0	0	0.173267326732673
YOR058C	0	0	0.173095944609298
YGL017W	0	0	0.172924901185771
YGR271W	0	0	0.172754195459033
YMR069W	0	0	0.17258382642998
YJL209W	0	0	0.172413793103448
YNL094W	0	0	0.172244094488189
YOR217W	0	0	0.172074729596853
YKL095W	0	0	0.171905697445973
YCR019W	0	0	0.171736997055937
YOL093W	0	0	0.17156862745098
YJL123C	0	1	0.17156862745098
YNL225C	0	0	0.171400587659158
YJL116C	0	0	0.171232876712329
YBR073W	0	0	0.171065493646139
YGL243W	0	0	0.1708984375
YLR410W	0	0	0.170731707317073
YOR073W	0	0	0.17056530214425
YLR353W	0	0	0.170399221032132
YER008C	0	0	0.170233463035019
YIL119C	0	0	0.170212765957447
YJR049C	0	0	0.170212765957447
YLR035C-A	0	0	0.170212765957447
YKL064W	0	0	0.170212765957447
YOR113W	0	0	0.170212765957447
YFL031W	1	0	0.170212765957447
YGL184C	0	0	0.170048309178744
YDL037C	0	1	0.170048309178744
YNL206C	0	0	0.16988416988417
YDR170W-A	0	0	0.169720347155256
YDR527W	0	0	0.169556840077071
YBR060C	0	0	0.16939364773821
YMR192W	0	0	0.169230769230769
YLR314C	0	0	0.169068203650336
YHR201C	0	0	0.168905950095969
YLR433C	0	0	0.168744007670182
YJR006W	0	0	0.168582375478927
YOL021C	0	0	0.168421052631579
YMR198W	0	0	0.168260038240918
YML005W	0	0	0.168099331423114
YDR009W	0	0	0.16793893129771
YBR248C	0	0	0.167778836987607
YKL189W	0	0	0.167619047619048
YLR427W	0	0	0.167459562321598
YNL329C	0	0	0.167300380228137
YFL021W	0	0	0.167141500474834
YDR253C	0	0	0.166982922201139
YOR080W	0	0	0.166824644549763
YPL243W	0	0	0.166666666666667
YDR004W	0	0	0.166508987701041
YOR001W	0	0	0.166351606805293
YGL215W	0	0	0.166194523135033
YNR059W	0	0	0.166037735849057
YNL031C	0	0	0.165881244109331
YIL022W	0	0	0.165725047080979
YBR115C	0	0	0.165569143932267
YDR225W	0	0	0.165413533834586
YFR010W	0	0	0.165258215962441
YMR168C	0	0	0.165103189493433
YDR440W	0	0	0.164948453608247
YJL108C	0	0	0.164804469273743
YPL163C	0	0	0.164804469273743
YER075C	0	0	0.164804469273743
YDR293C	0	0	0.164804469273743
YJL065C	0	0	0.164804469273743
YER144C	0	0	0.164804469273743
YDR397C	1	0	0.164804469273743
YAL031C	0	0	0.164651162790698
YER147C	0	0	0.164498141263941
YER162C	0	0	0.164345403899721
YPR101W	0	0	0.164192949907236
YNL121C	0	0	0.16404077849861
YLR383W	0	0	0.163888888888889
YPL192C	0	0	0.163737280296022
YDR264C	0	0	0.16358595194085
YCL026C-A	0	0	0.163434903047091
YLR436C	0	0	0.163284132841328
YJR127C	0	0	0.163133640552995
YDL241W	0	1	0.163133640552995
YER174C	0	0	0.162983425414365
YLR363C	0	0	0.162854528819762
YPL110C	0	0	0.162854528819762
YIL037C	0	0	0.162854528819762
YIL021W	0	0	0.162854528819762
YOL064C	0	0	0.162854528819762
YKR055W	0	0	0.162854528819762
YAL056W	1	0	0.162854528819762
YLR313C	0	0	0.162705667276051
YLL010C	0	0	0.162557077625571
YMR154C	0	0	0.162408759124088
YLR442C	0	0	0.162260711030082
YDR312W	0	0	0.162112932604736
YFL023W	0	0	0.16196542311192
YIL090W	0	0	0.161818181818182
YBR043C	0	0	0.161671207992734
YJR084W	0	0	0.161524500907441
YKR069W	0	0	0.161378059836809
YML101C	0	1	0.161378059836809
YMR136W	0	0	0.161231884057971
YDR125C	0	0	0.161085972850679
YOR116C	0	0	0.160971223021583
YIR005W	0	0	0.160971223021583
YNL022C	0	0	0.160971223021583
YNL027W	0	0	0.160971223021583
YNL277W	0	0	0.160971223021583
YNL286W	0	0	0.160971223021583
YDR451C	1	0	0.160971223021583
YOR213C	0	0	0.160857908847185
YML111W	0	0	0.160857908847185
YLR127C	0	0	0.160857908847185
YML043C	0	0	0.160857908847185
YDR410C	0	0	0.160857908847185
YMR167W	0	0	0.160857908847185
YOR028C	1	0	0.160857908847185
YOR008C	0	0	0.160714285714286
YMR063W	0	0	0.16057091882248
YLR086W	0	0	0.160427807486631
YLR148W	0	0	0.160284951024043
YGR057C	0	0	0.160142348754448
YLR200W	0	0	0.16
YER115C	0	0	0.159857904085258
YER122C	0	0	0.159716060337178
YCR092C	0	0	0.159574468085106
YPL124W	0	0	0.159433126660762
YDR330W	0	0	0.15929203539823
YNL257C	0	0	0.159151193633952
YGL173C	0	0	0.159010600706714
YGL098W	0	0	0.158870255957635
YDR118W	0	0	0.158730158730159
YMR028W	0	0	0.158590308370044
YIL020C	0	0	0.158450704225352
YNR012W	0	0	0.158311345646438
YAL047C	0	0	0.15817223198594
YDL132W	0	0	0.158033362598771
YDR295C	0	0	0.157894736842105
YER168C	0	0	0.157756354075372
YJR135C	0	0	0.157618213660245
YJR070C	0	0	0.15748031496063
YMR162C	0	0	0.157342657342657
YDR229W	0	0	0.157205240174672
YFL029C	0	0	0.157068062827225
YOR189W	0	1	0.157068062827225
YKR090W	0	0	0.15693112467306
YKR078W	0	0	0.156794425087108
YDR147W	0	0	0.156657963446475
YLR011W	0	0	0.156521739130435
YAL020C	0	0	0.156385751520417
YBR217W	0	0	0.15625
YKL185W	0	0	0.1561144839549
YKL049C	0	0	0.155979202772964
YPL166W	0	0	0.155844155844156
YDR461W	0	0	0.155709342560554
YIL140W	0	0	0.155574762316335
YKL017C	0	0	0.155480033984707
YLR288C	0	0	0.155480033984707
YCL031C	0	0	0.155480033984707
YIL003W	0	0	0.155480033984707
YLR082C	0	0	0.155480033984707
YOR005C	0	0	0.155480033984707
YLR210W	0	0	0.155480033984707
YDR219C	0	0	0.155480033984707
YMR113W	0	0	0.155480033984707
YLR319C	0	0	0.155480033984707
YJL125C	0	0	0.155480033984707
YMR204C	0	0	0.155480033984707
YKL160W	0	0	0.155480033984707
YDR189W	0	0	0.155480033984707
YGR135W	0	0	0.155480033984707
YGR122W	1	0	0.155480033984707
YER088C	1	0	0.155480033984707
YNR031C	0	0	0.155480033984707
YGL201C	0	0	0.155480033984707
YDR423C	1	0	0.155480033984707
YGR096W	0	0	0.1553480475382
YOL001W	0	0	0.155216284987277
YKL010C	0	0	0.155084745762712
YBR152W	0	0	0.154953429297206
YGL210W	0	0	0.154822335025381
YIL150C	0	0	0.15469146238377
YFR008W	0	0	0.154560810810811
YDR160W	0	0	0.154430379746835
YIL154C	0	0	0.154300168634064
YBR275C	0	0	0.154170176916596
YNL106C	0	0	0.154040404040404
YGL197W	0	0	0.15397489539749
YPR046W	0	0	0.15397489539749
YIL083C	0	0	0.15397489539749
YER125W	0	0	0.15397489539749
YDR356W	0	0	0.15397489539749
YMR144W	0	1	0.15397489539749
YJL099W	0	0	0.15397489539749
YGR262C	1	0	0.15397489539749
YNR027W	0	0	0.153846153846154
YML124C	0	0	0.153717627401838
YJL026W	0	0	0.153654485049834
YGR196C	0	1	0.153654485049834
YMR268C	0	0	0.153654485049834
YJL041W	0	0	0.153654485049834
YCR016W	0	0	0.153654485049834
YLL024C	0	0	0.153654485049834
YHR070W	0	0	0.153654485049834
YGL162W	1	0	0.153654485049834
YDR325W	0	0	0.153526970954357
YDR075W	0	0	0.153399668325041
YLR006C	0	0	0.153272576636288
YML035C	0	0	0.153145695364238
YGL127C	0	0	0.153019023986766
YGR241C	0	0	0.152892561983471
YLR272C	0	0	0.152766308835673
YER062C	0	0	0.152640264026403
YJL076W	0	0	0.152514427040396
YPL023C	0	0	0.152388797364086
YBR088C	0	0	0.152263374485597
YMR048W	0	0	0.152209492635025
YGR033C	0	0	0.152209492635025
YAL034C	0	1	0.152209492635025
YGL064C	0	0	0.152209492635025
YGR042W	0	0	0.152209492635025
YGL021W	0	0	0.152209492635025
YHR129C	0	0	0.152209492635025
YFL039C	1	0	0.152209492635025
YOR370C	0	0	0.152085036794767
YDL223C	0	0	0.151960784313725
YOR359W	0	0	0.151836734693878
YNL243W	0	0	0.151712887438825
YKR077W	0	1	0.151712887438825
YER026C	0	0	0.15158924205379
YML065W	0	0	0.151465798045603
YBR107C	0	0	0.151342554922701
YNL127W	0	0	0.151219512195122
YKR054C	0	0	0.151096669374492
YLR274W	0	0	0.150974025974026
YGR161C	0	0	0.150851581508516
YIL060W	0	1	0.150851581508516
YJL201W	0	0	0.150729335494327
YJL157C	0	0	0.150607287449393
YOL113W	0	0	0.150485436893204
YDR350C	0	0	0.150363783346807
YNL188W	0	0	0.150242326332795
YNL145W	0	0	0.150121065375303
YNL157W	0	1	0.150121065375303
YLR254C	0	0	0.15
YDR030C	0	0	0.149879129734085
YDR155C	0	0	0.14975845410628
YDL102W	0	0	0.149637972646822
YIL097W	0	0	0.14951768488746
YJL029C	0	0	0.149397590361446
YOR027W	0	0	0.149277688603531
YOL125W	0	0	0.14915797914996
YDR252W	0	0	0.149038461538462
YGL045W	0	0	0.148919135308247
YDR224C	0	0	0.1488
YOR216C	0	0	0.148681055155875
YGL116W	0	0	0.148562300319489
YPR111W	0	0	0.148443735035914
YGL093W	0	0	0.148325358851675
YGR079W	0	1	0.148325358851675
YFR028C	0	0	0.148207171314741
YPL167C	0	0	0.148089171974522
YER038C	0	0	0.147971360381862
YDL044C	0	0	0.14785373608903
YBR295W	0	0	0.147736298649722
YOR057W	0	0	0.147619047619048
YER018C	0	0	0.147501982553529
YPL176C	0	0	0.147385103011094
YIL096C	0	0	0.147268408551069
YAR018C	0	0	0.147151898734177
YML061C	0	0	0.14703557312253
YPR162C	0	0	0.147012578616352
YCL025C	0	0	0.147012578616352
YKL025C	0	0	0.147012578616352
YLR144C	0	0	0.147012578616352
YLR187W	0	1	0.147012578616352
YHL038C	0	0	0.147012578616352
YJR055W	0	0	0.147012578616352
YBR111W-A	1	0	0.147012578616352
YNL262W	0	0	0.146897093479969
YNL312W	0	0	0.146781789638932
YOL076W	0	0	0.146666666666667
YGR058W	0	1	0.146666666666667
YGL155W	0	0	0.146551724137931
YIR006C	0	0	0.146436961628818
YIL146C	0	0	0.146322378716745
YGR251W	0	0	0.146207974980453
YDR170C	0	0	0.14609375
YCL051W	0	0	0.145979703356753
YLR401C	0	0	0.145865834633385
YOR355W	0	0	0.145752143413874
YIL161W	0	1	0.145752143413874
YLR106C	0	0	0.145638629283489
YNL079C	0	0	0.145525291828794
YGR156W	0	0	0.145412130637636
YER043C	0	0	0.145299145299145
YOR357C	0	0	0.145186335403727
YJL100W	0	0	0.145073700543057
YDR200C	0	0	0.144961240310078
YBR223C	0	0	0.144848954298993
YCR047C	0	0	0.144736842105263
YGL195W	0	0	0.144624903325599
YBR236C	0	0	0.14451313755796
YPL195W	0	0	0.144401544401544
YJL164C	0	0	0.14429012345679
YMR287C	0	0	0.144178874325366
YPR095C	0	0	0.144067796610169
YNL316C	0	0	0.143956889915319
YPR179C	0	0	0.143846153846154
YCR018C	0	0	0.143735588009224
YPR121W	0	0	0.143625192012289
YDR524C	0	0	0.143514965464313
YJL010C	0	0	0.14340490797546
YIL095W	0	0	0.143295019157088
YHR056C	0	0	0.143185298621746
YDR130C	0	0	0.143075745983168
YPR180W	0	0	0.142966360856269
YLR330W	0	0	0.142857142857143
YER157W	0	0	0.142748091603053
YOR349W	0	0	0.142639206712433
YOR324C	0	0	0.142530487804878
YEL016C	0	0	0.142421934501142
YPL071C	0	1	0.142421934501142
YOR124C	0	0	0.142313546423135
YDR372C	0	0	0.142205323193916
YLR173W	0	1	0.142205323193916
YNL297C	0	0	0.14209726443769
YPL096W	0	0	0.141998497370398
YEL013W	0	0	0.141998497370398
YOR256C	0	0	0.141998497370398
YIR004W	0	0	0.141998497370398
YLR376C	0	0	0.141998497370398
YBL024W	0	0	0.141998497370398
YER024W	0	0	0.141998497370398
YBR278W	0	0	0.141998497370398
YMR001C	0	0	0.141998497370398
YKL125W	0	0	0.141998497370398
YDL109C	0	0	0.141998497370398
YJR017C	1	0	0.141998497370398
YJR031C	0	0	0.141998497370398
YDL178W	0	0	0.141998497370398
YPR009W	1	0	0.141998497370398
YDR128W	0	1	0.141998497370398
YGR233C	0	0	0.141891891891892
YMR283C	0	0	0.14178544636159
YPL137C	0	0	0.14167916041979
YOR302W	0	0	0.141573033707865
YOR106W	0	0	0.141467065868263
YAL015C	0	0	0.141361256544503
YNL008C	0	0	0.141255605381166
YGL232W	0	0	0.141150112023898
YLR042C	0	1	0.141150112023898
YDL033C	0	0	0.141044776119403
YOR358W	0	0	0.140939597315436
YHR061C	0	0	0.140834575260805
YGR071C	0	1	0.140834575260805
YML107C	0	0	0.140729709605361
YKL213C	0	0	0.140625
YBR059C	0	0	0.140520446096654
YKR023W	0	1	0.140520446096654
YER047C	0	1	0.140520446096654
YJL165C	0	0	0.140416047548291
YDR057W	0	0	0.140311804008909
YFL050C	0	0	0.140207715133531
YNL299W	0	0	0.140103780578206
YPR185W	0	0	0.14
YBL021C	0	0	0.139896373056995
YFL028C	0	0	0.139792899408284
YLR138W	0	0	0.139689578713969
YER046W	0	0	0.139586410635155
YGR217W	0	0	0.139483394833948
YCL030C	0	0	0.139380530973451
YPR083W	0	0	0.13927781871776
YKL124W	0	0	0.139175257731959
YDR318W	0	0	0.139072847682119
YOL005C	0	0	0.138970588235294
YLR453C	0	0	0.138868479059515
YHR137W	0	0	0.138766519823789
YDL194W	0	0	0.138664710198092
YHL002W	0	0	0.138563049853372
YKR027W	0	0	0.138461538461538
YER180C	0	0	0.138360175695461
YLR087C	0	0	0.138258961228969
YLL002W	0	0	0.138157894736842
YKL134C	0	0	0.138056975894814
YJR133W	0	0	0.137956204379562
YJR076C	0	0	0.137855579868709
YOR229W	0	0	0.137755102040816
YIL104C	0	0	0.137654770575382
YKL166C	0	0	0.137554585152838
YLR098C	0	0	0.137454545454545
YML081W	0	1	0.137454545454545
YOR259C	0	0	0.137354651162791
YIL044C	0	0	0.137254901960784
YPL112C	0	0	0.137155297532656
YDR270W	0	0	0.137055837563452
YDR292C	0	0	0.13695652173913
YGR288W	0	0	0.136947218259629
YLR102C	0	0	0.136947218259629
YFL026W	0	0	0.136947218259629
YGR238C	0	0	0.136947218259629
YEL032W	0	0	0.136947218259629
YJL187C	0	0	0.136947218259629
YNL325C	0	0	0.136947218259629
YDR495C	0	0	0.136947218259629
YDL036C	0	0	0.136947218259629
YNL223W	0	0	0.136947218259629
YDR534C	0	0	0.136947218259629
YMR219W	0	0	0.136947218259629
YML127W	1	0	0.136947218259629
YLR265C	0	0	0.136947218259629
YOR243C	0	0	0.136947218259629
YER100W	0	0	0.136947218259629
YNR034W	0	0	0.136947218259629
YGL257C	0	0	0.136947218259629
YML082W	0	0	0.136947218259629
YHR172W	0	0	0.136947218259629
YMR182C	1	0	0.136947218259629
YOR338W	1	0	0.136947218259629
YIR001C	0	0	0.136849607982894
YKL051W	0	0	0.136752136752137
YLR145W	0	0	0.136654804270463
YBR202W	0	0	0.136557610241821
YPR129W	0	0	0.136460554371002
YDR007W	0	0	0.136363636363636
YML058W	0	0	0.136266855926189
YDR120C	0	0	0.136170212765957
YPL212C	0	0	0.13607370659107
YGL016W	0	0	0.135977337110482
YJL146W	0	0	0.13588110403397
YIL033C	0	0	0.135785007072136
YEL062W	0	0	0.135689045936396
YDL059C	0	0	0.135593220338983
YDR530C	0	0	0.135497529992943
YDR180W	0	0	0.13540197461213
YJL197W	0	1	0.13540197461213
YBL085W	0	0	0.135306553911205
YHR027C	0	0	0.135211267605634
YLR067C	0	0	0.135116115411682
YML051W	0	0	0.135021097046413
YMR207C	0	0	0.134926212227688
YLR438W	0	0	0.134831460674157
YJR112W	0	0	0.134736842105263
YKL114C	0	0	0.134642356241234
YDR390C	0	0	0.134548002803083
YER138W-A	0	1	0.134548002803083
YDR034C-A	0	1	0.134548002803083
YKL220C	0	0	0.134453781512605
YER177W	0	0	0.134359692092372
YGL223C	0	0	0.134265734265734
YLR136C	0	0	0.134171907756813
YMR313C	0	0	0.134078212290503
YPR186C	0	0	0.133984647592463
YGR007W	0	0	0.133891213389121
YDR035W	0	0	0.133797909407666
YCL014W	0	0	0.133704735376045
YLR320W	0	0	0.133611691022964
YLR273C	0	0	0.133518776077886
YDR014W	0	0	0.133425990271022
YLR090W	0	0	0.133333333333333
YKL055C	0	0	0.13324080499653
YML097C	0	0	0.133148404993065
YKL042W	0	0	0.133056133056133
YGR129W	0	0	0.132963988919668
YNR008W	0	0	0.132871972318339
YMR299C	0	0	0.132780082987552
YDL125C	0	0	0.132688320663442
YKR034W	0	0	0.132596685082873
YNL169C	0	0	0.132505175983437
YNL293W	0	0	0.132413793103448
YDR416W	0	0	0.132322536181943
YOL019W	0	1	0.132322536181943
YCR059C	0	0	0.132231404958678
YLR189C	0	0	0.132152588555858
YBL023C	0	0	0.132152588555858
YOR093C	0	1	0.132152588555858
YGL164C	0	1	0.132152588555858
YGL014W	0	0	0.132152588555858
YIR031C	0	0	0.132152588555858
YKL175W	0	0	0.132152588555858
YFR027W	0	0	0.132152588555858
YPL232W	0	0	0.132152588555858
YNL197C	0	0	0.132152588555858
YEL073C	0	1	0.132152588555858
YDR329C	0	0	0.132152588555858
YMR106C	0	0	0.132152588555858
YNR048W	0	0	0.132152588555858
YIL138C	0	0	0.132152588555858
YML036W	1	0	0.132152588555858
YPR190C	0	0	0.132152588555858
YOR014W	0	0	0.132152588555858
YBR050C	1	0	0.132152588555858
YFL007W	0	0	0.132062627637849
YIL153W	0	0	0.131972789115646
YHR046C	0	0	0.131883072739633
YKR096W	0	1	0.131883072739633
YGL141W	0	0	0.13179347826087
YDR069C	0	0	0.131704005431093
YKL201C	0	0	0.131614654002714
YPL268W	0	0	0.131525423728814
YHL023C	0	1	0.131525423728814
YDL190C	0	0	0.131436314363144
YDL079C	0	0	0.131347325660122
YGL091C	0	0	0.131258457374831
YDL030W	0	0	0.131169709263016
YER095W	0	0	0.131081081081081
YOR371C	0	0	0.13099257258609
YJL101C	0	0	0.130904183535762
YGR157W	0	0	0.130815913688469
YNL153C	0	0	0.130727762803235
YLR371W	0	0	0.130639730639731
YBR179C	0	0	0.130551816958277
YER155C	0	0	0.130464021519839
YBL037W	0	0	0.130376344086022
YKL072W	0	1	0.130376344086022
YBL033C	0	0	0.130288784419073
YGR048W	0	0	0.130201342281879
YJL071W	0	0	0.130114017437961
YJL128C	0	0	0.130026809651475
YMR067C	0	0	0.129939718687207
YGL139W	0	0	0.129852744310576
YBL051C	0	0	0.129765886287625
YPR173C	0	0	0.129679144385027
YER112W	0	0	0.129592518370073
YMR019W	0	1	0.129592518370073
YCL039W	0	0	0.129506008010681
YOR336W	0	0	0.129419613075384
YPR051W	0	0	0.129333333333333
YML060W	0	0	0.129247168554297
YHL030W	0	0	0.129161118508655
YNL130C	0	0	0.129075182967399
YLR246W	0	0	0.128989361702128
YMR220W	0	0	0.12890365448505
YPR167C	0	0	0.128818061088977
YGR010W	0	0	0.128732581287326
YDR531W	0	0	0.128647214854111
YGL211W	0	0	0.12856196156395
YML042W	0	0	0.128476821192053
YLR139C	0	0	0.128391793514229
YKR062W	0	0	0.128306878306878
YNL123W	0	0	0.128222075346993
YBR119W	0	0	0.128137384412153
YGL065C	0	0	0.128052805280528
YLR247C	0	1	0.128052805280528
YJR042W	0	0	0.127968337730871
YDL203C	0	1	0.127968337730871
YLR092W	0	0	0.127883981542518
YDR098C	0	0	0.127799736495389
YAL001C	0	0	0.12771560236998
YCR063W	0	0	0.127631578947368
YBR156C	0	0	0.127547666009204
YLR440C	0	0	0.127463863337714
YLR016C	0	0	0.127380170715693
YHR149C	0	1	0.127380170715693
YMR086W	0	1	0.127380170715693
YJR043C	0	0	0.127296587926509
YKR079C	0	0	0.127213114754098
YEL037C	0	0	0.127129750982962
YNL313C	0	0	0.127046496398166
YHR134W	0	0	0.12696335078534
YBR200W	0	0	0.126880313930674
YKL184W	0	0	0.126797385620915
YDL103C	0	0	0.12671456564337
YNL254C	0	1	0.12671456564337
YOR034C	0	0	0.126631853785901
YDR240C	0	0	0.126549249836921
YGR108W	0	0	0.126466753585398
YLR239C	0	0	0.126384364820847
YIL123W	0	0	0.126302083333333
YDR273W	0	0	0.126219908913468
YIL009C-A	0	0	0.126137841352406
YHR101C	0	0	0.126055880441845
YJL087C	0	0	0.125974025974026
YNL036W	0	0	0.125892277741726
YKR025W	0	0	0.125810635538262
YGR267C	0	0	0.125729099157485
YGL026C	0	0	0.125647668393782
YPR181C	0	0	0.125566343042071
YNL189W	0	0	0.125485122897801
YGL136C	0	0	0.125404007756949
YDR124W	0	1	0.125404007756949
YER014W	0	0	0.125322997416021
YNL253W	0	0	0.125242091672046
YMR308C	0	0	0.125161290322581
YNL218W	0	0	0.1250805931657
YMR012W	0	0	0.125
YOR035C	0	0	0.124919510624598
YPL069C	0	0	0.124839124839125
YPR164W	0	0	0.12475884244373
YOL144W	0	0	0.124678663239075
YKL021C	0	0	0.124598587026333
YDR263C	0	0	0.124518613607189
YDR324C	0	0	0.124438742783836
YML011C	0	0	0.124358974358974
YGR203W	0	1	0.124358974358974
YOR018W	0	0	0.12427930813581
YLR194C	0	0	0.124199743918054
YGL240W	0	0	0.124120281509917
YDL150W	0	0	0.124040920716113
YER002W	0	0	0.123961661341853
YPL007C	0	0	0.123882503192848
YGR004W	0	0	0.123803446075303
YGL094C	0	0	0.123724489795918
YMR112C	0	0	0.123645634161887
YJL154C	0	0	0.123566878980892
YNR051C	0	0	0.123488224061108
YDR140W	0	0	0.123409669211196
YNL072W	0	0	0.123331214240305
YBR158W	0	0	0.123252858958069
YMR285C	0	0	0.123174603174603
YLR336C	0	0	0.123096446700508
YDR412W	0	0	0.123018389346861
YJR105W	0	0	0.122940430925222
YOR368W	0	0	0.122862571247625
YDL115C	0	0	0.122784810126582
YCL034W	0	0	0.122707147375079
YDL098C	0	0	0.122629582806574
YOR207C	0	0	0.122552116234997
YGL067W	0	0	0.122474747474747
YLR316C	0	0	0.122397476340694
YHR152W	0	0	0.122320302648171
YGR154C	0	0	0.12224322621298
YPL175W	0	0	0.122166246851385
YAL010C	0	0	0.122089364380113
YOR381W	0	0	0.122012578616352
YFR021W	0	0	0.12193588937775
YGR081C	0	0	0.121859296482412
YDR386W	0	0	0.121782799748901
YKR061W	0	0	0.121706398996236
YPL038W	0	0	0.121630094043887
YPL061W	0	0	0.121553884711779
YGL181W	0	0	0.121477770820288
YBR019C	0	0	0.121401752190238
YOR101W	0	0	0.121325828642902
YJR097W	0	0	0.12125
YOL081W	0	0	0.121174266083698
YLR229C	0	0	0.121098626716604
YBR136W	0	0	0.121023081721772
YDR354W	0	0	0.120947630922693
YDR305C	0	0	0.120872274143302
YDR315C	0	0	0.12079701120797
YPL219W	0	0	0.120721841941506
YGR100W	0	0	0.120646766169154
YGR189C	0	0	0.120571783716594
YLR126C	0	0	0.120496894409938
YGR017W	0	1	0.120496894409938
YGR099W	0	0	0.120422098075729
YHL047C	0	0	0.120347394540943
YOR147W	0	0	0.120272783632982
YLR332W	0	0	0.120198265179678
YLR268W	0	0	0.120123839009288
YLR318W	0	0	0.120049504950495
YJR074W	0	0	0.119975262832406
YGL092W	0	0	0.119901112484549
YGR204W	0	0	0.119827053736875
YOL149W	0	0	0.11977886977887
YDR126W	0	0	0.11977886977887
YLR431C	0	0	0.11977886977887
YGL005C	0	0	0.11977886977887
YGR230W	0	0	0.11977886977887
YDR283C	0	0	0.11977886977887
YCR008W	0	0	0.11977886977887
YKL174C	0	0	0.11977886977887
YIL017C	1	0	0.11977886977887
YPL267W	0	0	0.119705340699816
YBL063W	0	0	0.119631901840491
YDR168W	0	0	0.119558553034948
YDR257C	0	1	0.119558553034948
YDL141W	0	0	0.119485294117647
YMR161W	0	0	0.119412124923454
YHR055C	0	0	0.119339045287638
YDR346C	0	0	0.119266055045872
YNL204C	0	0	0.11919315403423
YDL215C	0	0	0.119120342089188
YML095C	0	0	0.119047619047619
YER139C	0	1	0.119047619047619
YOL070C	0	1	0.119047619047619
YDL112W	0	0	0.118974984746797
YDL117W	0	0	0.11890243902439
YML088W	0	0	0.118829981718464
YPR169W	0	0	0.118757612667479
YOL027C	0	0	0.118685331710286
YCR086W	0	0	0.118613138686131
YBR281C	0	0	0.11854103343465
YDR381W	0	0	0.118469015795869
YOL020W	0	0	0.1183970856102
YHR121W	0	0	0.118325242718447
YNL224C	0	1	0.118325242718447
YBL088C	0	0	0.118253486961795
YLR443W	0	0	0.118181818181818
YOR196C	0	0	0.118110236220472
YHR048W	0	0	0.118038740920097
YCR082W	0	0	0.118001204093919
YDR497C	0	0	0.118001204093919
YDR235W	0	0	0.118001204093919
YOR197W	0	0	0.118001204093919
YCR020W-B	0	0	0.118001204093919
YBL054W	0	0	0.118001204093919
YLR150W	0	0	0.118001204093919
YLR220W	0	0	0.118001204093919
YDR501W	1	0	0.118001204093919
YLR389C	0	0	0.117930204572804
YJR008W	0	1	0.117930204572804
YDR026C	0	1	0.117930204572804
YIL079C	0	0	0.117859290438966
YHR195W	0	0	0.117788461538462
YIR034C	0	0	0.117717717717718
YPR035W	0	0	0.117647058823529
YOR084W	0	0	0.117576484703059
YDL166C	0	0	0.117505995203837
YDR285W	0	0	0.117435590173757
YEL055C	0	0	0.117365269461078
YLR234W	0	0	0.117295032914423
YNL222W	0	0	0.117224880382775
YJL095W	0	0	0.117154811715481
YPR110C	0	0	0.117084826762246
YEL063C	0	0	0.117014925373134
YGL075C	0	0	0.116945107398568
YOL025W	0	0	0.116875372689326
YOR247W	0	0	0.116805721096544
YLL028W	0	0	0.116736152471709
YGR162W	0	0	0.116666666666667
YDL167C	0	0	0.116597263533611
YOL143C	0	0	0.116527942925089
YHR154W	0	0	0.116458704693999
YPR189W	0	0	0.116389548693587
YHL028W	0	0	0.116320474777448
YKL086W	0	0	0.116251482799526
YPL157W	0	0	0.116182572614108
YLL008W	0	0	0.116113744075829
YGR149W	0	1	0.116113744075829
YNL245C	0	0	0.116044997039668
YNL064C	0	0	0.115976331360947
YNL292W	0	0	0.115907746895328
YKL053C-A	0	0	0.115839243498818
YGL248W	0	0	0.115770821027761
YML059C	0	0	0.115702479338843
YNR038W	0	0	0.115634218289086
YOR386W	0	0	0.115566037735849
YDL105W	0	0	0.11549793753683
YDR404C	0	0	0.115429917550059
YGL158W	0	0	0.115361977633902
YEL071W	0	0	0.115294117647059
YOR307C	0	0	0.11522633744856
YER049W	0	0	0.115204678362573
YOR193W	0	0	0.115204678362573
YIR041W	0	0	0.115204678362573
YLR166C	0	0	0.115204678362573
YJL077C	0	1	0.115204678362573
YOL018C	0	0	0.115204678362573
YBL028C	0	0	0.115204678362573
YHR062C	0	0	0.115204678362573
YJR032W	0	0	0.115204678362573
YOR344C	1	0	0.115204678362573
YHR050W	0	0	0.115137346580947
YOR078W	0	0	0.115070093457944
YOL164W	0	0	0.115002918855809
YOL026C	0	0	0.114935822637106
YPR017C	0	0	0.114868804664723
YEL012W	0	0	0.114801864801865
YDL147W	0	0	0.114735002912056
YGL208W	0	0	0.114668218859139
YLR258W	0	0	0.114601512507272
YDR174W	0	0	0.11453488372093
YOR226C	0	0	0.114468332364904
YJL085W	0	0	0.114401858304297
YLR328W	0	0	0.114335461404527
YMR124W	0	1	0.114335461404527
YLR195C	0	0	0.114269141531323
YDR459C	0	0	0.114202898550725
YHR207C	0	1	0.114202898550725
YDR437W	0	0	0.114136732329085
YGR268C	0	0	0.114070642733063
YCR077C	0	0	0.11400462962963
YDR188W	0	0	0.113938692886061
YML103C	0	0	0.113872832369942
YIL129C	0	0	0.113807047949162
YOL080C	0	0	0.113741339491917
YDR089W	0	0	0.113675706866705
YGR111W	0	0	0.11361014994233
YDR071C	0	0	0.113544668587896
YOR303W	0	0	0.113479262672811
YGL097W	0	0	0.113413932066782
YPR066W	0	0	0.113348676639816
YHL019C	0	0	0.11328349626222
YIL132C	0	0	0.113218390804598
YKL105C	0	1	0.113218390804598
YNL186W	0	0	0.113153360137852
YIL008W	0	0	0.11308840413318
YEL003W	0	0	0.113023522662077
YDR005C	0	0	0.11295871559633
YGR046W	0	0	0.112893982808023
YBL069W	0	0	0.11282932416953
YHR194W	0	0	0.11276473955352
YGL246C	0	0	0.112700228832952
YGR091W	0	0	0.112635791881075
YOL023W	0	0	0.112571428571429
YHR114W	0	0	0.112507138777841
YKL176C	0	0	0.112442922374429
YDR161W	0	0	0.112378779235596
YGL119W	0	0	0.112314709236032
YAL009W	0	0	0.112250712250712
YPL029W	0	0	0.112186788154897
YDR395W	0	0	0.112122936824132
YDR279W	0	0	0.112059158134243
YJR160C	0	0	0.111995451961342
YJL049W	0	1	0.111995451961342
YDR260C	0	0	0.111931818181818
YOR326W	0	0	0.111868256672345
YGR212W	0	0	0.111804767309875
YDR211W	0	0	0.111741349971639
YMR111C	0	1	0.111741349971639
YOL110W	0	0	0.111678004535147
YLR262C	0	0	0.111614730878187
YDL135C	0	0	0.111551528878822
YER118C	0	0	0.111488398415393
YOL032W	0	0	0.111425339366516
YNL227C	0	0	0.11136235161108
YPR148C	0	1	0.11136235161108
YDR510W	0	0	0.111299435028249
YNL053W	0	0	0.111236589497459
YBR057C	0	0	0.11117381489842
YOL069W	0	0	0.111111111111111
YLR426W	0	0	0.111048478015784
YOR319W	0	0	0.110985915492958
YHR123W	0	0	0.110923423423423
YIL005W	0	0	0.110861001688239
YDL078C	0	0	0.110798650168729
YGL253W	0	0	0.110736368746487
YPL210C	0	0	0.110674157303371
YJR094C	0	0	0.110612015721505
YBR045C	0	0	0.110549943883277
YNL049C	0	0	0.11048794167134
YOR209C	0	0	0.11042600896861
YEL029C	0	0	0.110364145658263
YNL124W	0	0	0.11030235162374
YDR332W	0	1	0.11030235162374
YNL163C	0	0	0.110240626748741
YBR177C	0	0	0.110178970917226
YFR001W	0	0	0.110117384013415
YOR211C	0	0	0.110055865921788
YGL166W	0	0	0.10999441652708
YLR360W	0	0	0.109933035714286
YKL193C	0	0	0.109871723368656
YPL214C	0	0	0.109810479375697
YLR278C	0	1	0.109810479375697
YNL183C	0	0	0.10974930362117
YMR038C	0	0	0.109688195991091
YPR084W	0	1	0.109688195991091
YPL064C	0	1	0.109688195991091
YMR239C	0	0	0.109627156371731
YER059W	0	0	0.109566184649611
YKR103W	0	0	0.109505280711506
YOL128C	0	0	0.109444444444444
YML093W	0	0	0.109383675735702
YDR164C	0	0	0.109322974472808
YDR047W	0	0	0.109262340543539
YKL190W	0	0	0.10920177383592
YGL251C	0	0	0.109141274238227
YDR314C	0	0	0.109080841638981
YJR144W	0	0	0.109020475926951
YBL019W	0	0	0.10896017699115
YDR323C	0	0	0.10889994472084
YJL106W	0	0	0.108839779005525
YDL201W	0	0	0.108779679734953
YDR465C	0	0	0.108719646799117
YGL212W	0	0	0.108659680088252
YJL050W	0	0	0.108599779492834
YJL006C	0	0	0.108539944903581
YER019W	0	0	0.108480176211454
YER143W	0	0	0.10842047330765
YNL129W	0	0	0.108360836083608
YDL179W	0	0	0.108301264431006
YML126C	0	0	0.108241758241758
YGL256W	0	0	0.108182317408018
YPL105C	0	1	0.108182317408018
YMR053C	0	0	0.108122941822173
YDR362C	0	0	0.108063631376851
YJL035C	0	0	0.108004385964912
YDR076W	0	0	0.107945205479452
YLL019C	0	0	0.107886089813801
YJL019W	0	0	0.107827038861522
YJR046W	0	0	0.107768052516411
YOR380W	0	0	0.107709130672499
YMR079W	0	0	0.107650273224044
YGR184C	0	0	0.107591480065538
YJL130C	0	0	0.107532751091703
YPL001W	0	0	0.10747408619749
YPL127C	0	0	0.107415485278081
YGL077C	0	0	0.107356948228883
YDL227C	0	0	0.107298474945534
YIL092W	0	1	0.107298474945534
YPL095C	0	0	0.107240065323898
YOL151W	0	0	0.107181719260065
YHR104W	0	0	0.107123436650353
YMR200W	0	0	0.107065217391304
YMR055C	0	0	0.107007061379685
YDL043C	0	0	0.106948968512486
YML116W	0	0	0.106890938686923
YLR022C	0	0	0.106832971800434
YNL264C	0	0	0.106775067750678
YER104W	0	0	0.106717226435536
YJL143W	0	0	0.106659447753113
YJL141C	0	0	0.106601731601732
YCR032W	0	0	0.106544077879935
YDR272W	0	0	0.106486486486486
YBL097W	0	0	0.106428957320367
YMR234W	0	0	0.106371490280778
YMR026C	0	0	0.106314085267134
YMR140W	0	0	0.106256742179072
YDR489W	0	0	0.106199460916442
YEL044W	0	0	0.10614224137931
YOR091W	0	0	0.106085083467959
YEL022W	0	0	0.106027987082885
YLL063C	0	0	0.105970952124798
YHR153C	0	0	0.105913978494624
YDL189W	0	0	0.105857066093498
YPR107C	0	0	0.105800214822771
YGR178C	0	0	0.105743424584004
YBR054W	0	1	0.105743424584004
YNR007C	0	0	0.10568669527897
YKL096W	0	0	0.105630026809651
YER034W	0	1	0.105630026809651
YPL240C	0	0	0.105573419078242
YMR183C	0	0	0.105516871987145
YGL128C	0	1	0.105516871987145
YNL232W	0	0	0.105460385438972
YGL111W	0	0	0.105403959336544
YDR239C	0	1	0.105403959336544
YAL054C	0	0	0.105347593582888
YDL205C	0	0	0.10529128808124
YPL233W	0	0	0.105235042735043
YBR290W	0	0	0.105178857447944
YNL176C	0	1	0.105178857447944
YER029C	0	0	0.105122732123799
YJL093C	0	0	0.105066666666667
YOR233W	0	0	0.10501066098081
YPL141C	0	1	0.10501066098081
YJR010W	0	0	0.104954714970698
YLL039C	0	0	0.104898828541001
YEL019C	0	0	0.104843001596594
YGR257C	0	0	0.104787234042553
YOR130C	0	0	0.104731525784157
YPL088W	0	0	0.104675876726886
YDL209C	0	0	0.104620286776421
YPL052W	0	0	0.104564755838641
YGR272C	0	0	0.104509283819629
YOR383C	0	0	0.104453870625663
YNR009W	0	0	0.104398516163222
YNR032W	0	0	0.104343220338983
YNL246W	0	0	0.10428798305982
YEL056W	0	0	0.104232804232804
YBR170C	0	0	0.104177683765204
YER184C	0	1	0.104177683765204
YGL180W	0	0	0.104122621564482
YKL205W	0	0	0.104067617538299
YDL122W	0	0	0.104012671594509
YGR277C	0	0	0.103957783641161
YOR346W	0	0	0.103902953586498
YPL083C	0	0	0.103848181338956
YJL156C	0	0	0.103793466807165
YDR172W	0	0	0.103738809899947
YER098W	0	0	0.103684210526316
YHL029C	0	0	0.103629668595476
YGL048C	0	0	0.103575184016824
YER064C	0	0	0.103520756699947
[truncated: 3,790 more rows]
