# Supplementary material for: Computationally Driven, Quantitative Experiments Discover Genes Required for Mitochondrial Biogenesis
Source: PLoS Genet. 2009 Mar 20;5(3):e1000407. doi: 10.1371/journal.pgen.1000407 (PMC2648979; doi:10.1371/journal.pgen.1000407)
Supplement: Dataset S2 — Top 100 novel ensemble predictions for additional yeast biological processes. A zip file containing 387 tab-delimited text files of the ensemble predictions for the indicated Gene Ontology Biological Process Term. (21.70 MB GZ) [file pgen.1000407.s013.gz › GO_0006360.txt]

ORF	AnnotatedToTerm?	Uncharacterized_04152007?	Precision
YJL148W	1	0	1.0
YPR110C	1	0	1.0
YNL248C	1	0	1.0
YNL113W	1	0	1.0
YOR340C	1	0	1.0
YBR154C	1	0	1.0
YPR187W	1	0	1.0
YOR341W	1	0	1.0
YPR010C	1	0	1.0
YDR156W	1	0	1.0
YOR210W	1	0	1.0
YJR063W	1	0	1.0
YNL061W	0	0	0.9375
YBL014C	1	0	0.9375
YOR224C	1	0	0.9375
YER148W	1	0	0.9375
YOR116C	0	0	0.882352941176471
YOR207C	0	0	0.833333333333333
YOL077C	0	0	0.789473684210526
YDR496C	0	0	0.75
YML010W	0	0	0.714285714285714
YGL078C	0	0	0.681818181818182
YNL110C	0	0	0.652173913043478
YIL021W	0	0	0.625
YKL144C	0	0	0.6
YGR103W	0	0	0.576923076923077
YKR081C	0	0	0.571428571428571
YMR270C	1	0	0.571428571428571
YHR052W	0	0	0.551724137931034
YER006W	0	0	0.533333333333333
YDL150W	0	0	0.516129032258065
YBL028C	0	0	0.5
YML074C	0	0	0.484848484848485
YKL009W	0	0	0.472222222222222
YGR090W	0	0	0.472222222222222
YLR141W	1	0	0.472222222222222
YDL140C	0	0	0.459459459459459
YGL070C	0	0	0.447368421052632
YLR196W	0	0	0.435897435897436
YML069W	0	0	0.425
YLR175W	0	0	0.414634146341463
YGR145W	0	0	0.404761904761905
YNL088W	0	0	0.395348837209302
YNR003C	0	0	0.386363636363636
YPL211W	0	0	0.382978723404255
YHR169W	0	0	0.382978723404255
YOR039W	1	0	0.382978723404255
YDL014W	0	0	0.375
YGL207W	0	0	0.36734693877551
YNL002C	0	0	0.36
YBR247C	0	0	0.352941176470588
YJL122W	0	0	0.346153846153846
YGR280C	0	0	0.339622641509434
YBR009C	0	0	0.333333333333333
YOR151C	0	0	0.327272727272727
YMR229C	0	0	0.321428571428571
YER164W	0	0	0.315789473684211
YPL266W	0	0	0.310344827586207
YJL076W	0	0	0.305084745762712
YPL129W	0	0	0.303030303030303
YLL008W	0	0	0.303030303030303
YNL151C	0	0	0.303030303030303
YMR049C	0	0	0.303030303030303
YPL082C	1	0	0.303030303030303
YOR145C	0	0	0.303030303030303
YOR061W	1	0	0.303030303030303
YOL006C	0	0	0.298507462686567
YCL059C	0	0	0.294117647058824
YHR170W	0	0	0.289855072463768
YIL096C	0	0	0.285714285714286
YHR089C	0	0	0.28169014084507
YMR290C	0	0	0.277777777777778
YAL025C	0	0	0.273972602739726
YHR088W	0	0	0.27027027027027
YOR206W	0	0	0.266666666666667
YNL182C	0	0	0.265822784810127
YLL034C	0	0	0.265822784810127
YDR083W	0	0	0.265822784810127
YGL019W	1	0	0.265822784810127
YOL041C	0	0	0.2625
YNL030W	0	0	0.259259259259259
YBR142W	0	0	0.25609756097561
YPR143W	0	0	0.253012048192771
YPL043W	0	0	0.25
YLR009W	0	0	0.247058823529412
YJL140W	0	0	0.244186046511628
YDR101C	0	0	0.241379310344828
YJL011C	0	0	0.238636363636364
YDL208W	0	0	0.235955056179775
YLR197W	0	0	0.234042553191489
YGR159C	0	0	0.234042553191489
YOR004W	0	0	0.234042553191489
YNL075W	0	0	0.234042553191489
YIL035C	1	0	0.234042553191489
YJL033W	0	0	0.231578947368421
YOR310C	0	0	0.229166666666667
YKR024C	0	0	0.228571428571429
YLR051C	0	0	0.228571428571429
YDL042C	0	0	0.228571428571429
YPL093W	0	0	0.228571428571429
YBR245C	0	0	0.228571428571429
YGR214W	0	0	0.228571428571429
YHR143W-A	1	0	0.228571428571429
YMR093W	0	0	0.228571428571429
YBR049C	1	0	0.228571428571429
YOL145C	0	0	0.226415094339623
YNL132W	0	0	0.224299065420561
YGL171W	0	0	0.222222222222222
YKL112W	0	0	0.220183486238532
YER127W	0	0	0.218181818181818
YDL153C	0	0	0.216216216216216
YKL021C	0	0	0.214285714285714
YLR399C	0	0	0.212389380530973
YLR222C	0	0	0.210526315789474
YNL308C	0	0	0.208695652173913
YKL143W	0	0	0.208333333333333
YJL050W	0	0	0.208333333333333
YLR276C	0	0	0.208333333333333
YGR128C	0	0	0.208333333333333
YBL025W	1	0	0.208333333333333
YPR112C	0	0	0.206611570247934
YGL111W	0	0	0.204918032786885
YPR190C	0	0	0.203252032520325
YIL127C	0	0	0.201612903225806
YBL068W	0	0	0.2
YLR449W	0	0	0.198412698412698
YLL011W	0	0	0.196850393700787
YBR081C	0	0	0.1953125
YBL004W	0	0	0.193798449612403
YJR002W	0	0	0.192307692307692
YEL026W	0	0	0.190839694656489
YBL003C	0	0	0.189393939393939
YOR272W	0	0	0.18796992481203
YDR324C	0	0	0.186567164179104
YGR063C	0	0	0.185714285714286
YMR172W	0	0	0.185714285714286
YHR196W	0	0	0.185714285714286
YOR294W	0	0	0.185714285714286
YNL112W	0	0	0.185714285714286
YJL025W	1	0	0.185714285714286
YBR279W	0	0	0.184397163120567
YKR008W	0	0	0.183098591549296
YCL031C	0	0	0.181818181818182
YDR404C	0	0	0.180555555555556
YMR131C	0	0	0.18
YKL172W	0	0	0.18
YBR271W	0	0	0.18
YKL088W	0	0	0.18
YPL012W	0	0	0.18
YML043C	1	0	0.18
YFR037C	0	0	0.178807947019868
YBL027W	0	0	0.177631578947368
YGR116W	0	0	0.176470588235294
YBR087W	0	0	0.175324675324675
YFR034C	0	0	0.174193548387097
YKR092C	0	0	0.173076923076923
YPL126W	0	0	0.171974522292994
YOL080C	0	0	0.171779141104294
YGR252W	0	0	0.171779141104294
YKR025W	0	0	0.171779141104294
YBR143C	0	0	0.171779141104294
YLR129W	0	0	0.171779141104294
YKL125W	1	0	0.171779141104294
YFR028C	0	0	0.170731707317073
YNL255C	0	0	0.16969696969697
YPL157W	0	0	0.168674698795181
YBR084W	0	0	0.167664670658683
YBR061C	0	0	0.166666666666667
YMR239C	0	0	0.165680473372781
YER110C	0	0	0.164705882352941
YHR197W	0	0	0.16374269005848
YDL051W	0	0	0.162790697674419
YDR365C	0	0	0.161849710982659
YBR162W-A	0	0	0.160919540229885
YNR016C	0	0	0.16
YDR429C	0	0	0.159090909090909
YGR104C	0	0	0.15819209039548
YLR409C	0	0	0.157303370786517
YKR056W	0	0	0.156424581005587
YDR299W	0	0	0.155555555555556
YNL330C	0	0	0.154696132596685
YOL021C	0	0	0.153846153846154
YER126C	0	0	0.153005464480874
YMR309C	0	0	0.152173913043478
YOL010W	0	0	0.151351351351351
YKL078W	0	0	0.150537634408602
YLR003C	0	0	0.149732620320856
YBL061C	0	0	0.148936170212766
YLR002C	0	0	0.148148148148148
YER043C	0	0	0.147368421052632
YHR069C	0	0	0.146596858638743
YML093W	0	0	0.145833333333333
YBR289W	0	0	0.145077720207254
YBR274W	0	0	0.144329896907216
YML098W	0	0	0.143589743589744
YBR198C	0	0	0.142857142857143
YNL031C	0	0	0.142131979695431
YPL146C	0	0	0.141463414634146
YBL052C	0	0	0.141463414634146
YBL002W	0	0	0.141463414634146
YDR165W	0	0	0.141463414634146
YOR078W	0	0	0.141463414634146
YKR060W	0	0	0.141463414634146
YGR251W	0	0	0.141463414634146
YOR295W	1	0	0.141463414634146
YMR269W	0	0	0.140776699029126
YGL043W	0	0	0.140096618357488
YDR412W	0	0	0.139423076923077
YGR203W	0	1	0.139423076923077
YHR205W	0	0	0.138755980861244
YBR106W	0	0	0.138095238095238
YMR014W	0	0	0.137440758293839
YOL144W	0	0	0.136792452830189
YER018C	0	0	0.136150234741784
YNL141W	0	0	0.135514018691589
YMR042W	0	0	0.134883720930233
YOL005C	0	0	0.134259259259259
YPR016C	0	0	0.133640552995392
YBR023C	0	0	0.13302752293578
YGR245C	0	0	0.132420091324201
YNR054C	0	0	0.131818181818182
YIL132C	0	0	0.131221719457014
YPR144C	0	0	0.130630630630631
YDR280W	0	0	0.130044843049327
YCR059C	0	0	0.129464285714286
YKL058W	0	0	0.128888888888889
YPL235W	0	0	0.128318584070796
YHR148W	0	0	0.127753303964758
YDL213C	0	0	0.12719298245614
YPR163C	0	0	0.126637554585153
YBR160W	0	0	0.126086956521739
YJL077C	0	1	0.126086956521739
YBL036C	0	0	0.125541125541126
YBL035C	0	0	0.125
YGL120C	0	0	0.124463519313305
YNL299W	0	0	0.123931623931624
YBR263W	0	0	0.123404255319149
YGR096W	0	0	0.122881355932203
YDR145W	0	0	0.122362869198312
YBR034C	0	0	0.121848739495798
YHR040W	0	0	0.121338912133891
YAL020C	0	0	0.120833333333333
YDR087C	0	0	0.120331950207469
YJL191W	0	0	0.119834710743802
YLR435W	0	0	0.119341563786008
YCL054W	0	0	0.118852459016393
YBL057C	0	0	0.118367346938776
YOR096W	0	0	0.117886178861789
YFR001W	0	0	0.117408906882591
YDR312W	0	0	0.116935483870968
YNR053C	0	0	0.116465863453815
YNL022C	0	0	0.116
YBR202W	0	0	0.115537848605578
YGL112C	0	0	0.115079365079365
YNR038W	0	0	0.114624505928854
YIL019W	0	0	0.114173228346457
YBR127C	0	0	0.113725490196078
YLR221C	0	0	0.11328125
YOR001W	0	0	0.11284046692607
YGR246C	0	0	0.112403100775194
YJL010C	0	0	0.111969111969112
YML102W	0	0	0.111538461538462
YPR137W	0	0	0.111111111111111
YBR109C	0	0	0.110687022900763
YGR005C	0	0	0.110266159695817
YBL008W	0	0	0.109848484848485
YLR336C	0	0	0.109433962264151
YBR276C	0	0	0.109022556390977
YDL195W	0	0	0.108614232209738
YPR052C	0	0	0.108208955223881
YOR194C	0	0	0.107806691449814
YML101C	0	1	0.107806691449814
YFR018C	0	1	0.107806691449814
YBL009W	0	0	0.107407407407407
YLR186W	0	0	0.107011070110701
YBR242W	0	1	0.107011070110701
YGR274C	0	0	0.106617647058824
YBR252W	0	0	0.106227106227106
YOR101W	0	0	0.105839416058394
YJR070C	0	0	0.105454545454545
YCR057C	0	0	0.105072463768116
YJL190C	0	0	0.104693140794224
YJL069C	0	0	0.10431654676259
YFR005C	0	0	0.103942652329749
YDR021W	0	0	0.103571428571429
YGL099W	0	0	0.103202846975089
YJL109C	0	0	0.102836879432624
YDL081C	0	0	0.102473498233216
YBR172C	0	0	0.102112676056338
YGL029W	0	0	0.101754385964912
YBR233W	0	1	0.101754385964912
YBR219C	0	1	0.101754385964912
YCR031C	0	0	0.101398601398601
YBL024W	0	0	0.101045296167247
YDR060W	0	0	0.100694444444444
YDR325W	0	0	0.100346020761246
YBR159W	0	0	0.1
YOR084W	0	0	0.0996563573883162
YOR095C	0	0	0.0993150684931507
YBR033W	0	1	0.0993150684931507
YDR190C	0	0	0.0989761092150171
YNL186W	0	0	0.0986394557823129
YAL019W	0	0	0.0983050847457627
YBR176W	0	0	0.097972972972973
YFL023W	0	0	0.0976430976430976
YDR449C	0	0	0.0973154362416107
YGR123C	0	0	0.096989966555184
YBR268W	0	0	0.0966666666666667
YBR042C	0	0	0.0963455149501661
YBR141C	0	1	0.0963455149501661
YDL112W	0	0	0.0960264900662252
YNL175C	0	0	0.0957095709570957
YBR095C	0	0	0.0953947368421053
YBL039C	0	0	0.0950819672131148
YBL007C	0	0	0.0947712418300654
YJR097W	0	0	0.0944625407166124
YOR361C	0	0	0.0941558441558442
YDR303C	0	0	0.0938511326860841
YBL046W	0	0	0.0935483870967742
YBL054W	0	0	0.0932475884244373
YCR016W	0	0	0.092948717948718
YJR041C	0	0	0.0926517571884984
YGR081C	0	0	0.0923566878980892
YDR091C	0	0	0.0920634920634921
YBR163W	0	1	0.0920634920634921
YBR228W	0	0	0.0917721518987342
YBR063C	0	1	0.0917721518987342
YLR418C	0	0	0.0914826498422713
YDL130W	0	0	0.0911949685534591
YHR081W	0	0	0.0909090909090909
YDR184C	0	0	0.090625
YPL086C	0	0	0.0903426791277259
YBR089C-A	0	0	0.0900621118012422
YFL002C	0	0	0.0897832817337461
YBR205W	0	0	0.0895061728395062
YOL039W	0	0	0.0892307692307692
YBR058C	0	0	0.0889570552147239
YKL181W	0	0	0.0886850152905199
YBR002C	0	0	0.0884146341463415
YBL020W	0	0	0.088145896656535
YNL232W	0	0	0.0878787878787879
YKR001C	0	0	0.0876132930513595
YOL110W	0	0	0.0873493975903614
YNL062C	0	0	0.0870870870870871
YBR020W	0	0	0.0868263473053892
YBR210W	0	0	0.0865671641791045
YHR066W	0	0	0.0863095238095238
YBR129C	0	0	0.086053412462908
YMR276W	0	0	0.0857988165680473
YKL014C	0	0	0.0855457227138643
YBR257W	0	0	0.0852941176470588
YLR068W	0	0	0.0850439882697947
YBR110W	0	0	0.0847953216374269
YIL154C	0	0	0.0845481049562682
YJR145C	0	0	0.0843023255813953
YBR188C	0	0	0.0840579710144927
YBL055C	0	0	0.0838150289017341
YGR020C	0	0	0.0835734870317003
YBR187W	0	1	0.0835734870317003
YBR030W	0	0	0.0833333333333333
YLR074C	0	0	0.0830945558739255
YBL106C	0	0	0.0828571428571429
YBL067C	0	1	0.0828571428571429
YNL302C	0	0	0.0826210826210826
YGR200C	0	0	0.0823863636363636
YER036C	0	0	0.0821529745042493
YDR026C	0	1	0.0821529745042493
YCL008C	0	0	0.0819209039548023
YIL126W	0	0	0.0816901408450704
YHR041C	0	0	0.0814606741573034
YOL142W	0	0	0.0812324929971989
YBL079W	0	0	0.0810055865921788
YBR179C	0	0	0.0807799442896936
YNL124W	0	0	0.0805555555555556
YLR079W	0	0	0.0803324099722992
YIL153W	0	0	0.0801104972375691
YMR001C	0	0	0.0798898071625344
YOL022C	0	1	0.0798898071625344
YPL122C	0	0	0.0796703296703297
YER002W	0	0	0.0794520547945206
YKL082C	0	0	0.0792349726775956
YBR175W	0	0	0.0790190735694823
YIL131C	0	0	0.078804347826087
YBR192W	0	0	0.0785907859078591
YGR195W	0	0	0.0783783783783784
YLR357W	0	0	0.078167115902965
YBR041W	0	0	0.0779569892473118
YJL125C	0	0	0.0777479892761394
YGR272C	0	0	0.0775401069518717
YDR397C	0	0	0.0773333333333333
YDR510W	0	0	0.0771276595744681
YBR125C	0	1	0.0771276595744681
YAL059W	0	0	0.0769230769230769
YBR155W	0	0	0.0767195767195767
YBR272C	0	0	0.0765171503957784
YBR229C	0	0	0.0763157894736842
YGR283C	0	0	0.0761154855643045
YBR265W	0	0	0.0759162303664921
YNL102W	0	0	0.0757180156657963
YOL004W	0	0	0.0755208333333333
YDL063C	0	0	0.0753246753246753
YPR169W	0	0	0.0751295336787565
YBL032W	0	0	0.0749354005167959
YIL118W	0	0	0.0747422680412371
YOR283W	0	1	0.0747422680412371
YGR186W	0	0	0.0745501285347044
YOR287C	0	0	0.0743589743589744
YDR418W	0	0	0.0741687979539642
YBR267W	0	0	0.0739795918367347
YBR215W	0	0	0.0737913486005089
YGL097W	0	0	0.0736040609137056
YBR235W	0	1	0.0736040609137056
YDR398W	0	0	0.0734177215189873
YNL119W	0	0	0.0732323232323232
YBR060C	0	0	0.0730478589420655
YKR010C	0	0	0.0728643216080402
YOL121C	0	0	0.0726817042606516
YOL123W	0	0	0.0725
YBR216C	0	0	0.0723192019950125
YBL088C	0	0	0.0721393034825871
YBR166C	0	0	0.0719602977667494
YGR095C	0	0	0.0717821782178218
YPR060C	0	0	0.0716049382716049
YER019W	0	0	0.0714285714285714
YOR021C	0	0	0.0712530712530713
YDR465C	0	0	0.071078431372549
YIL091C	0	1	0.071078431372549
YBL058W	0	0	0.0709046454767726
YDR399W	0	0	0.0707317073170732
YBL031W	0	1	0.0707317073170732
YDL036C	0	0	0.0705596107055961
YBL060W	0	1	0.0705596107055961
YDL111C	0	0	0.0703883495145631
YBR073W	0	0	0.0702179176755448
YHR020W	0	0	0.070048309178744
YMR128W	0	0	0.0698795180722892
YLR407W	0	1	0.0698795180722892
YLR223C	0	0	0.0697115384615385
YBR007C	0	1	0.0697115384615385
YCR035C	0	0	0.0695443645083933
YBR220C	0	1	0.0695443645083933
YBR246W	0	1	0.0695443645083933
YBL084C	0	0	0.069377990430622
YIR012W	0	0	0.0692124105011933
YML022W	0	0	0.0690476190476191
YBL076C	0	0	0.0688836104513064
YCR034W	0	0	0.0687203791469194
YBR153W	0	0	0.0685579196217494
YGR264C	0	0	0.0683962264150943
YDR005C	0	0	0.0682352941176471
YBR199W	0	0	0.068075117370892
YBL104C	0	1	0.068075117370892
YNR046W	0	0	0.0679156908665105
YGR187C	0	0	0.0677570093457944
YER117W	0	0	0.0675990675990676
YHR128W	0	0	0.0674418604651163
YDR224C	0	0	0.0672853828306264
YIL008W	0	0	0.0671296296296296
YPR062W	0	0	0.0669745958429561
YPL237W	0	0	0.0668202764976959
YBR038W	0	0	0.0666666666666667
YPR119W	0	0	0.0665137614678899
YIL110W	0	0	0.0663615560640732
YDL201W	0	0	0.0662100456621005
YAL013W	0	0	0.0660592255125285
YBR281C	0	0	0.0659090909090909
YOR243C	0	0	0.0657596371882086
YLR432W	0	0	0.0656108597285068
YOR048C	0	0	0.0654627539503386
YBR194W	0	1	0.0654627539503386
YPL198W	0	0	0.0653153153153153
YOL124C	0	0	0.0651685393258427
YMR236W	0	0	0.0650224215246637
YML082W	0	0	0.0648769574944072
YDL115C	0	0	0.0647321428571429
YBL001C	0	0	0.0645879732739421
YPL139C	0	0	0.0644444444444444
YDR152W	0	1	0.0644444444444444
YDR120C	0	0	0.0643015521064302
YEL055C	0	0	0.0641592920353982
YIL104C	0	0	0.0640176600441501
YHR085W	0	0	0.0638766519823789
YBR288C	0	0	0.0637362637362637
YGR229C	0	0	0.0635964912280702
YBR261C	0	1	0.0635964912280702
YDL105W	0	0	0.0634573304157549
YBR096W	0	1	0.0634573304157549
YBR161W	0	0	0.0633187772925764
YGL241W	0	0	0.0631808278867102
YMR308C	0	0	0.0630434782608696
YEL054C	0	0	0.0629067245119306
YGR047C	0	0	0.0627705627705628
YML080W	0	0	0.0626349892008639
YNL039W	0	0	0.0625
YOL127W	0	0	0.0623655913978495
YGR072W	0	0	0.0622317596566524
YBR243C	0	0	0.0620985010706638
YDL060W	0	0	0.061965811965812
YBL091C	0	0	0.0618336886993603
YBR283C	0	0	0.0617021276595745
YNR024W	0	1	0.0617021276595745
YOR119C	0	0	0.0615711252653928
YDR321W	0	0	0.0614406779661017
YDR174W	0	0	0.0613107822410148
YBR236C	0	0	0.0611814345991561
YBR131W	0	0	0.0610526315789474
YOR233W	0	0	0.0609243697478992
YBR121C	0	0	0.0607966457023061
YBR011C	0	0	0.0606694560669456
YLR176C	0	0	0.0605427974947808
YBR254C	0	0	0.0604166666666667
YMR142C	0	0	0.0602910602910603
YGR177C	0	0	0.0601659751037344
YDR361C	0	0	0.0600414078674948
YBL022C	0	0	0.0599173553719008
YNL066W	0	0	0.0597938144329897
YGL020C	0	0	0.0596707818930041
YBR057C	0	0	0.0595482546201232
YNL201C	0	0	0.0594262295081967
YPL011C	0	0	0.0593047034764826
YBR197C	0	1	0.0593047034764826
YPR056W	0	0	0.0591836734693878
YGL113W	0	0	0.0590631364562118
YJR047C	0	0	0.0589430894308943
YCL011C	0	0	0.0588235294117647
YBR239C	0	1	0.0588235294117647
YBR293W	0	0	0.0587044534412955
YBL026W	0	0	0.0585858585858586
YNL247W	0	0	0.0584677419354839
YBR015C	0	0	0.0583501006036217
YLR321C	0	0	0.0582329317269076
YNL178W	0	0	0.0581162324649299
YLR342W	0	0	0.058
YBR029C	0	0	0.0578842315369262
YBL063W	0	0	0.0577689243027888
YBL006C	0	0	0.0576540755467197
YMR075W	0	0	0.0575396825396825
YKL205W	0	0	0.0574257425742574
YOR204W	0	0	0.0573122529644269
YGR085C	0	0	0.0571992110453649
YML105C	0	0	0.0570866141732283
YCR042C	0	0	0.0569744597249509
YMR091C	0	0	0.0568627450980392
YPL217C	0	0	0.0567514677103718
YBR078W	0	0	0.056640625
YOR293W	0	0	0.0565302144249513
YDR457W	0	0	0.056420233463035
YHL011C	0	0	0.0563106796116505
YHR193C	0	0	0.0562015503875969
YKL160W	0	0	0.0560928433268859
YPL226W	0	0	0.055984555984556
YNR012W	0	0	0.0558766859344894
YNR015W	0	0	0.0557692307692308
YBL089W	0	0	0.0556621880998081
YBL082C	0	0	0.0555555555555556
YBL056W	0	0	0.0554493307839388
YBL091C-A	0	1	0.0554493307839388
YMR260C	0	0	0.0553435114503817
YER171W	0	0	0.0552380952380952
YDR045C	0	0	0.0551330798479087
YGL243W	0	0	0.0550284629981025
YBR253W	0	0	0.0549242424242424
YDR110W	0	0	0.054820415879017
YPR034W	0	0	0.0547169811320755
YLR130C	0	0	0.0546139359698682
YJL130C	0	0	0.0545112781954887
YHR019C	0	0	0.0544090056285178
YBL107C	0	1	0.0544090056285178
YBL105C	0	0	0.0543071161048689
YBR244W	0	0	0.0542056074766355
YKR063C	0	0	0.0541044776119403
YLR071C	0	0	0.0540037243947858
YDL164C	0	0	0.0539033457249071
YKL081W	0	0	0.0538033395176252
YKR099W	0	0	0.0537037037037037
YBL042C	0	0	0.0536044362292052
YML127W	0	0	0.0535055350553506
YPR088C	0	0	0.0534069981583794
YBL023C	0	0	0.0533088235294118
YCR086W	0	0	0.0532110091743119
YBR123C	0	0	0.0531135531135531
YDR161W	0	0	0.0530164533820841
YFL001W	0	0	0.0529197080291971
YOR315W	0	0	0.0528233151183971
YLR367W	0	0	0.0527272727272727
YBL050W	0	0	0.0526315789473684
YBR077C	0	0	0.052536231884058
YPL254W	0	0	0.0524412296564195
YBR171W	0	0	0.0523465703971119
YBR017C	0	0	0.0522522522522523
YBR212W	0	0	0.052158273381295
YHR010W	0	0	0.052064631956912
YDR167W	0	0	0.0519713261648745
YKR072C	0	0	0.0518783542039356
YNL292W	0	0	0.0517857142857143
YIL018W	0	0	0.0516934046345811
YJL006C	0	0	0.0516014234875445
YBL010C	0	1	0.0516014234875445
YBR151W	0	1	0.0516014234875445
YBR152W	0	0	0.0515097690941385
YGL116W	0	0	0.0514184397163121
YMR217W	0	0	0.0513274336283186
YOR290C	0	0	0.0512367491166078
YHR120W	0	0	0.0511463844797178
YOR098C	0	0	0.051056338028169
YKR079C	0	0	0.0509666080843585
YBR140C	0	0	0.0508771929824561
YMR121C	0	0	0.0507880910683012
YPR102C	0	0	0.0506993006993007
YBR082C	0	0	0.0506108202443281
YLR033W	0	0	0.0505226480836237
YBR004C	0	0	0.0504347826086957
YKR082W	0	0	0.0503472222222222
YBR062C	0	1	0.0503472222222222
YML106W	0	0	0.0502599653379549
YBR079C	0	0	0.0501730103806228
YOR252W	0	1	0.0501730103806228
YBR170C	0	0	0.0500863557858377
YMR233W	0	1	0.0500863557858377
YDR454C	0	0	0.05
YNR027W	0	0	0.0499139414802065
YDR364C	0	0	0.0498281786941581
YBR204C	0	1	0.0498281786941581
YGL048C	0	0	0.0497427101200686
YIL052C	0	0	0.0496575342465753
YIL150C	0	0	0.0495726495726496
YOR063W	0	0	0.0494880546075085
YFR036W	0	0	0.0494037478705281
YDL171C	0	0	0.0493197278911565
YKL166C	0	0	0.0492359932088285
YGL035C	0	0	0.0491525423728814
YBL080C	0	0	0.0490693739424704
YLR272C	0	0	0.0489864864864865
YGL077C	0	0	0.0489038785834739
YBL093C	0	0	0.0488215488215488
YDL043C	0	0	0.0487394957983193
YJR069C	0	0	0.0486577181208054
YBR225W	0	1	0.0486577181208054
YHR154W	0	0	0.0485762144053601
YPL193W	0	0	0.048494983277592
YLR340W	0	0	0.0484140233722871
YDR023W	0	0	0.0483333333333333
YLR044C	0	0	0.0482529118136439
YJL115W	0	0	0.0481727574750831
YGL030W	0	0	0.0480928689883914
YDL031W	0	0	0.0480132450331126
YJR147W	0	0	0.0479338842975207
YIR026C	0	0	0.0478547854785479
YCR087C-A	0	1	0.0478547854785479
YDR385W	0	0	0.0477759472817133
YLL045C	0	0	0.0476973684210526
YLR249W	0	0	0.0476190476190476
YDR427W	0	0	0.0475409836065574
YBR010W	0	0	0.0474631751227496
YDR002W	0	0	0.0473856209150327
YOL097C	0	0	0.0473083197389886
YGL115W	0	0	0.0472312703583062
YKL139W	0	0	0.0471544715447154
YBR055C	0	0	0.0470779220779221
YDL083C	0	0	0.0470016207455429
YBL051C	0	0	0.0469255663430421
YGR105W	0	0	0.0468497576736672
YGL148W	0	0	0.0467741935483871
YBR207W	0	0	0.0466988727858293
YBR101C	0	0	0.0466237942122186
YBR260C	0	0	0.0465489566613162
YBR133C	0	0	0.046474358974359
YOR123C	0	0	0.0464
YML073C	0	0	0.0463258785942492
YML032C	0	0	0.0462519936204147
YBR227C	0	1	0.0462519936204147
YBR094W	0	1	0.0462519936204147
YDR439W	0	0	0.0461783439490446
YLR401C	0	0	0.0461049284578696
YHL039W	0	0	0.046031746031746
YPL210C	0	0	0.045958795562599
YGR162W	0	0	0.0458860759493671
YHR072W-A	0	0	0.0458135860979463
YJL192C	0	0	0.0457413249211356
YLR244C	0	0	0.0456692913385827
YOR091W	0	0	0.0455974842767296
YOR304W	0	0	0.0455259026687598
YER114C	0	0	0.0454545454545455
YLL024C	0	0	0.0453834115805947
YBR024W	0	0	0.0453125
YBL041W	0	0	0.0452418096723869
YLR017W	0	0	0.0451713395638629
YPR086W	0	0	0.0451010886469673
YOR326W	0	0	0.0450310559006211
YBR164C	0	0	0.0449612403100775
YBR086C	0	0	0.0448916408668731
YDR240C	0	0	0.044822256568779
YDR243C	0	0	0.0447530864197531
YCR047C	0	0	0.0446841294298921
YPL252C	0	0	0.0446153846153846
YKL032C	0	0	0.0445468509984639
YDL148C	0	0	0.044478527607362
YGL244W	0	0	0.0444104134762634
YBR195C	0	0	0.0443425076452599
YOR244W	0	0	0.0442748091603053
YBR273C	0	0	0.0442073170731707
YLR319C	0	0	0.0441400304414003
YGR173W	0	1	0.0441400304414003
YOR360C	0	0	0.0440729483282675
YLR059C	0	0	0.0440060698027314
YDR346C	0	0	0.0439393939393939
YER025W	0	0	0.0438729198184569
YAL033W	0	0	0.0438066465256798
YDR384C	0	0	0.0437405731523379
YOR308C	0	0	0.0436746987951807
YOR281C	0	0	0.043609022556391
YLR022C	0	0	0.0435435435435435
YNL067W	0	0	0.0434782608695652
YDR198C	0	0	0.0434131736526946
YKL154W	0	0	0.0433482810164425
YER049W	0	0	0.0432835820895522
YOR312C	0	0	0.0432190760059613
YIL090W	0	0	0.0431547619047619
YER161C	0	0	0.0430906389301634
YMR125W	0	0	0.043026706231454
YER165W	0	0	0.042962962962963
YLR226W	0	0	0.0428994082840237
YGR061C	0	0	0.0428360413589365
YKL216W	0	0	0.0427728613569322
YKL122C	0	0	0.0427098674521355
YLR383W	0	0	0.0426470588235294
YBR080C	0	0	0.0425844346549192
YGL092W	0	0	0.0425219941348974
YGL201C	0	0	0.0424597364568082
YBL011W	0	0	0.0423976608187134
YBR085W	0	0	0.0423357664233577
YBR119W	0	0	0.0422740524781341
YOL034W	0	0	0.0422125181950509
YAL035W	0	0	0.0421511627906977
YIL147C	0	0	0.0420899854862119
YLR234W	0	0	0.0420289855072464
YIL020C	0	0	0.0419681620839363
YBR275C	0	0	0.0419075144508671
YOR274W	0	0	0.0418470418470418
YLR293C	0	0	0.0417867435158501
YDR211W	0	0	0.041726618705036
YOR056C	0	0	0.0416666666666667
YBR003W	0	0	0.0416068866571019
YDL160C	0	0	0.0415472779369628
YPR161C	0	0	0.0414878397711016
YLR063W	0	1	0.0414878397711016
YML024W	0	0	0.0414285714285714
YBR135W	0	0	0.0413694721825963
YPR189W	0	0	0.0413105413105413
YMR266W	0	0	0.0412517780938834
YBL018C	0	0	0.0411931818181818
YBR074W	0	1	0.0411931818181818
YOL040C	0	0	0.0411347517730496
YDR381W	0	0	0.0410764872521246
YDR075W	0	0	0.041018387553041
YCL037C	0	0	0.0409604519774011
YGL016W	0	0	0.0409026798307475
YDR395W	0	0	0.0408450704225352
YBR088C	0	0	0.0407876230661041
YJR144W	0	0	0.0407303370786517
YOR241W	0	0	0.0406732117812062
YMR292W	0	0	0.0406162464985994
YBR217W	0	0	0.0405594405594406
YER133W	0	0	0.0405027932960894
YPL131W	0	0	0.0404463040446304
YKL099C	0	0	0.0403899721448468
YDR392W	0	0	0.0403337969401947
YOR323C	0	0	0.0402777777777778
YPR080W	0	0	0.0402219140083218
YDR180W	0	0	0.0401662049861496
YGL139W	0	0	0.0401106500691563
YNR004W	0	1	0.0401106500691563
YPR118W	0	0	0.0400552486187845
YDR188W	0	0	0.04
YBR103W	0	0	0.0399449035812672
YLR316C	0	0	0.0398899587345254
YBR025C	0	0	0.0398351648351648
YIL064W	0	0	0.0397805212620027
YBR016W	0	0	0.0397260273972603
YOL052C	0	0	0.039671682626539
YML015C	0	0	0.0396174863387978
YAL036C	0	0	0.0395634379263302
YOR254C	0	0	0.0395095367847411
YOL125W	0	0	0.0394557823129252
YHL007C	0	0	0.0394021739130435
YNL244C	0	0	0.039348710990502
YGR271C-A	0	1	0.039348710990502
YGL211W	0	0	0.0392953929539295
YER019C-A	0	0	0.0392422192151556
YLR448W	0	0	0.0391891891891892
YIL079C	0	0	0.039136302294197
YDR339C	0	0	0.0390835579514825
YDR097C	0	0	0.0390309555854643
YNL256W	0	0	0.0389784946236559
YMR146C	0	0	0.0389261744966443
YBR167C	0	0	0.0388739946380697
YJR068W	0	0	0.0388219544846051
YDL017W	0	0	0.0387700534759358
YMR242C	0	0	0.0387182910547397
YDR341C	0	0	0.0386666666666667
YJL133W	0	0	0.0386151797603196
YOR168W	0	0	0.038563829787234
YKR044W	0	1	0.038563829787234
YDL064W	0	0	0.0385126162018592
YNR017W	0	0	0.0384615384615385
YPL239W	0	0	0.0384105960264901
YNL153C	0	0	0.0383597883597884
YOL115W	0	0	0.0383091149273448
YOR047C	0	0	0.0382585751978892
YBR173C	0	0	0.0382081686429512
YBL102W	0	0	0.0381578947368421
YJR031C	0	0	0.038107752956636
YMR310C	0	0	0.0380577427821522
YBR036C	0	0	0.0380078636959371
YLR154C	0	0	0.0379581151832461
YBR249C	0	0	0.0379084967320261
YNL227C	0	0	0.0378590078328982
YLL021W	0	0	0.0378096479791395
YBR102C	0	0	0.0377604166666667
YER146W	0	0	0.0377113133940182
YDL166C	0	0	0.0376623376623377
YCR060W	0	0	0.0376134889753567
YBR084C-A	0	0	0.0375647668393782
YOL093W	0	0	0.03751617076326
YLR372W	0	0	0.0374677002583979
YIL061C	0	0	0.0374193548387097
YDL175C	0	0	0.0373711340206186
YBR193C	0	0	0.0373230373230373
YLR150W	0	0	0.0372750642673522
YIL145C	0	0	0.0372272143774069
YLR397C	0	0	0.0371794871794872
YJL168C	0	0	0.0371318822023047
YBR097W	0	0	0.0370843989769821
YPR033C	0	0	0.037037037037037
YNL149C	0	0	0.0369897959183673
YBR136W	0	0	0.0369426751592357
YHR070W	0	0	0.0368956743002544
YDR500C	0	0	0.036848792884371
YOR368W	0	0	0.0368020304568528
YNL164C	0	0	0.0367553865652725
YGR003W	0	0	0.0367088607594937
YDR382W	0	0	0.0366624525916561
YKR007W	0	0	0.0366161616161616
YCR072C	0	0	0.0365699873896595
YML114C	0	0	0.0365239294710327
YLR325C	0	0	0.0364779874213836
YKL114C	0	0	0.0364321608040201
YER022W	0	0	0.0363864491844417
YNL204C	0	0	0.0363408521303258
YDR172W	0	0	0.0362953692115144
YPL212C	0	0	0.03625
YBR221C	0	0	0.0362047440699126
YLR107W	0	0	0.0361596009975062
YKL006C-A	0	0	0.0361145703611457
YJL198W	0	0	0.0360696517412935
YBL019W	0	0	0.0360248447204969
YLR146C	0	0	0.0359801488833747
YKL057C	0	0	0.0359355638166047
YLL036C	0	0	0.0358910891089109
YGR270W	0	0	0.0358467243510507
YPL050C	0	0	0.0358024691358025
YBL037W	0	0	0.0357583230579531
YLR277C	0	0	0.0357142857142857
YLR007W	0	0	0.035670356703567
YGR158C	0	0	0.0356265356265356
YOR094W	0	0	0.0355828220858896
YHR129C	0	0	0.0355392156862745
YPL106C	0	0	0.0354957160342717
YBR048W	0	0	0.0354523227383863
YDR300C	0	0	0.0354090354090354
YLR215C	0	0	0.0353658536585366
YDL167C	0	0	0.0353227771010962
YEL021W	0	0	0.0352798053527981
YER056C-A	0	0	0.0352369380315917
YMR193W	0	0	0.0351941747572816
YKL186C	0	0	0.0351515151515151
YLR333C	0	0	0.0351089588377724
YJL136C	0	0	0.0350665054413543
YBR008C	0	0	0.035024154589372
YGR079W	0	1	0.035024154589372
YER129W	0	0	0.0349819059107358
YBL074C	0	0	0.0349397590361446
YBL087C	0	0	0.0348977135980746
YBL047C	0	0	0.0348557692307692
YPL192C	0	0	0.0348139255702281
YLR048W	0	0	0.0347721822541966
YLR016C	0	0	0.0347305389221557
YMR005W	0	0	0.034688995215311
YDL055C	0	0	0.034647550776583
YPR043W	0	0	0.0346062052505967
YDL165W	0	0	0.034564958283671
YCR084C	0	0	0.0345238095238095
YDR176W	0	0	0.0344827586206897
YLR060W	0	0	0.0344418052256532
YBR022W	0	0	0.0344009489916963
YKR094C	0	0	0.0343601895734597
YJL208C	0	0	0.0343195266272189
YBR122C	0	0	0.0342789598108747
YPL117C	0	0	0.0342384887839433
YEL003W	0	0	0.0341981132075472
YDL074C	0	0	0.0341578327444052
YBL090W	0	0	0.0341176470588235
YNL189W	0	0	0.0340775558166862
YBL017C	0	0	0.034037558685446
YLR264W	0	0	0.0339976553341149
YBL038W	0	0	0.0339578454332553
YDL061C	0	0	0.0339181286549708
YOR305W	0	0	0.0338785046728972
YBR264C	0	0	0.0338389731621937
YCL063W	0	0	0.0337995337995338
YLR344W	0	0	0.0337601862630966
YDR447C	0	0	0.0337209302325581
YPL273W	0	0	0.0336817653890825
YGR094W	0	0	0.0336426914153132
YDL236W	0	0	0.033603707995365
YLR224W	0	0	0.0335648148148148
YEL040W	0	0	0.0335260115606936
YJR055W	0	0	0.0334872979214781
YMR288W	0	0	0.0334486735870819
YLR420W	0	0	0.0334101382488479
YJR064W	0	0	0.0333716915995397
YDR140W	0	0	0.0333333333333333
YLR055C	0	0	0.0332950631458094
YGR024C	0	0	0.033256880733945
YOR229W	0	0	0.0332187857961054
YBR234C	0	0	0.0331807780320366
YGL063W	0	0	0.0331428571428571
YLR147C	0	0	0.0331050228310502
YPR023C	0	0	0.0330672748004561
YJR003C	0	0	0.0330296127562642
YLL035W	0	0	0.0329920364050057
YFL037W	0	0	0.0329545454545455
YEL029C	0	0	0.0329171396140749
YJL145W	0	0	0.0328798185941043
YDR098C	0	0	0.0328425821064553
YNL262W	0	0	0.0328054298642534
YER016W	0	0	0.0327683615819209
YOL061W	0	0	0.0327313769751693
YPR041W	0	0	0.0326944757609921
YKL084W	0	0	0.0326576576576577
YLR075W	0	0	0.0326209223847019
YOL002C	0	0	0.0325842696629213
YDL047W	0	0	0.0325476992143659
YIL103W	0	0	0.0325112107623318
YNL163C	0	0	0.032474804031355
YDR450W	0	0	0.0324384787472036
YCR051W	0	1	0.0324384787472036
YJL111W	0	0	0.0324022346368715
YLR182W	0	0	0.0323660714285714
YBR168W	0	0	0.032329988851728
YOR143C	0	0	0.032293986636971
YDR006C	0	0	0.032258064516129
YPL081W	0	0	0.0322222222222222
YOR338W	0	0	0.0321864594894562
YLR455W	0	0	0.0321507760532151
YJR141W	0	0	0.0321151716500554
YER174C	0	0	0.0320796460176991
YOR182C	0	0	0.0320441988950276
YIL123W	0	0	0.0320088300220751
YBR200W	0	0	0.0319735391400221
YKL024C	0	0	0.0319383259911894
YLR405W	0	0	0.0319031903190319
YLR388W	0	0	0.0318681318681319
YAL001C	0	0	0.0318331503841932
YDR138W	0	0	0.0317982456140351
YKR026C	0	0	0.031763417305586
YGL155W	0	0	0.0317286652078775
YEL046C	0	0	0.0316939890710383
YOR107W	0	0	0.0316593886462882
YGR208W	0	0	0.0316248636859324
YHR065C	0	0	0.0315904139433551
YIL047C	0	0	0.0315560391730141
YOR319W	0	0	0.0315217391304348
YPR051W	0	0	0.0314875135722041
YNL065W	0	0	0.0314533622559653
YHR141C	0	0	0.0314192849404117
YMR234W	0	0	0.0313852813852814
YHR144C	0	0	0.0313513513513514
YPR069C	0	0	0.031317494600432
YNL245C	0	0	0.0312837108953614
YOR370C	0	0	0.03125
YMR179W	0	0	0.031216361679225
YNR043W	0	0	0.0311827956989247
YNL123W	0	0	0.0311493018259936
YBR290W	0	0	0.0311158798283262
YHR062C	0	0	0.0310825294748124
YJR105W	0	0	0.0310492505353319
YBR108W	0	1	0.0310492505353319
YIL038C	0	0	0.0310160427807487
YLR385C	0	0	0.030982905982906
YMR235C	0	0	0.0309498399146211
YMR296C	0	0	0.0309168443496802
YPR074C	0	0	0.0308839190628328
YER082C	0	0	0.0308510638297872
YLR008C	0	0	0.0308182784272051
YGR030C	0	0	0.0307855626326964
YLR052W	0	0	0.0307529162248144
YGR068C	0	1	0.0307529162248144
YPL160W	0	0	0.0307203389830508
YKL006W	0	0	0.0306878306878307
YML126C	0	0	0.0306553911205074
YGR118W	0	0	0.030623020063358
YGR185C	0	0	0.0305907172995781
YER032W	0	0	0.0305584826132771
YER007C-A	0	0	0.0305263157894737
YNL001W	0	0	0.0304942166140904
YLR061W	0	0	0.0304621848739496
YBR111C	0	1	0.0304621848739496
YPR186C	0	0	0.0304302203567681
YDR226W	0	0	0.030398322851153
YOR046C	0	0	0.0303664921465969
YLR301W	0	0	0.0303347280334728
YPL125W	0	0	0.0303030303030303
YNL236W	0	0	0.0302713987473904
YHR021C	0	0	0.0302398331595412
YNL313C	0	0	0.0302083333333333
YNL221C	0	0	0.0301768990634755
YPL243W	0	0	0.0301455301455301
YMR223W	0	0	0.0301142263759086
YBR165W	0	0	0.0300829875518672
YOR301W	0	0	0.0300518134715026
YJR132W	0	0	0.0300207039337474
YCL029C	0	0	0.0299896587383661
YBR259W	0	1	0.0299896587383661
YFL045C	0	0	0.0299586776859504
YHR200W	0	0	0.0299277605779154
YAL021C	0	0	0.0298969072164948
YHR077C	0	0	0.0298661174047374
YER029C	0	0	0.0298353909465021
YDR245W	0	0	0.0298047276464543
YBR059C	0	0	0.0297741273100616
YBR258C	0	0	0.0297435897435897
YOR335C	0	0	0.0297131147540984
YKR041W	0	1	0.0297131147540984
YKL110C	0	0	0.0296827021494371
YGL246C	0	0	0.0296523517382413
YEL018W	0	0	0.0296220633299285
YGR285C	0	0	0.0295918367346939
YPL178W	0	0	0.0295616717635066
YHR060W	0	0	0.0295315682281059
YJL014W	0	0	0.0295015259409969
YNL207W	0	0	0.0294715447154472
YGL195W	0	0	0.0294416243654822
YCR073C	0	0	0.0294117647058824
YKL156W	0	0	0.0293819655521783
YNL090W	0	0	0.0293522267206478
YFL017C	0	0	0.0293225480283114
YGL232W	0	0	0.0292929292929293
YIL069C	0	0	0.029263370332997
YGR152C	0	0	0.0292338709677419
YER074W	0	0	0.0292044310171198
YLR441C	0	0	0.0291750503018109
YOR159C	0	0	0.0291457286432161
YHR099W	0	0	0.0291164658634538
YAR008W	0	0	0.0290872617853561
YDL143W	0	0	0.0290581162324649
YJL127C	0	0	0.029029029029029
YJL098W	0	0	0.029
YBR282W	0	0	0.028971028971029
YGR057C	0	0	0.0289421157684631
YDL141W	0	0	0.028913260219342
YML094W	0	0	0.0288844621513944
YBR211C	0	0	0.0288739172281039
YNL188W	0	0	0.0288739172281039
YER086W	0	0	0.0288739172281039
YOR355W	0	0	0.0288739172281039
YMR123W	0	0	0.0288739172281039
YPL153C	0	0	0.0288739172281039
YJL207C	0	0	0.0288739172281039
YMR230W	0	0	0.0288739172281039
YER131W	0	0	0.0288739172281039
YDR390C	0	0	0.0288739172281039
YGL105W	0	0	0.0288739172281039
YMR190C	0	0	0.0288739172281039
YOR342C	0	1	0.0288739172281039
YGL169W	0	0	0.0288739172281039
YMR227C	0	0	0.0288739172281039
YMR243C	0	0	0.0288739172281039
YNL166C	0	0	0.0288739172281039
YKR080W	0	0	0.0288739172281039
YOR253W	0	0	0.0288739172281039
YEL042W	0	0	0.0288739172281039
YOR092W	0	0	0.0288739172281039
YJR007W	0	0	0.0288739172281039
YDL030W	0	0	0.0288739172281039
YLR328W	0	0	0.0288739172281039
YML021C	0	0	0.0288739172281039
YLR103C	0	0	0.0288739172281039
YHR121W	0	0	0.0288739172281039
YBL069W	0	0	0.0288739172281039
YKL214C	0	0	0.0288739172281039
YLL010C	0	0	0.0288739172281039
YGR276C	0	0	0.0288739172281039
YGR148C	0	0	0.0288739172281039
YBR270C	0	1	0.0288739172281039
YGL210W	0	0	0.0288739172281039
YPR031W	0	0	0.0288739172281039
YHL001W	0	0	0.0288739172281039
YML121W	1	0	0.0288739172281039
YMR012W	0	0	0.0288461538461538
YGL245W	0	0	0.0288184438040346
YBR251W	0	0	0.0287907869481766
YLR106C	0	0	0.0287631831255992
YPL037C	0	0	0.028735632183908
YAL003W	0	0	0.0287081339712919
YJR032W	0	0	0.0286806883365201
YPL181W	0	0	0.0286532951289398
YER149C	0	0	0.0286259541984733
YOR133W	0	0	0.0285986653956149
YHR090C	0	0	0.0285714285714286
YHR201C	0	0	0.0285442435775452
YER070W	0	0	0.0285171102661597
YJL121C	0	0	0.0284900284900285
YML060W	0	0	0.0284629981024668
YER159C	0	0	0.028436018957346
YML097C	0	0	0.0284090909090909
YLR139C	0	0	0.0283822138126774
YER075C	0	0	0.0283553875236295
YDR232W	0	0	0.028328611898017
YPL101W	0	0	0.0283018867924528
YDR071C	0	0	0.0282752120640905
YDR420W	0	0	0.0282485875706215
YER169W	0	0	0.0282220131702728
YCL024W	0	0	0.0281954887218045
YHL013C	0	1	0.0281954887218045
YDR448W	0	0	0.028169014084507
YDR524C	0	0	0.0281425891181989
YLR200W	0	0	0.028116213683224
YNL323W	0	0	0.0280898876404494
YDR472W	0	0	0.0280636108512629
YGR211W	0	0	0.0280373831775701
YCR053W	0	0	0.0280112044817927
YMR143W	0	0	0.0279850746268657
YPR017C	0	0	0.0279589934762349
YML125C	0	0	0.0279329608938547
YPL248C	0	0	0.027906976744186
YHR013C	0	0	0.0278810408921933
YNL290W	0	0	0.0278551532033426
YAR002W	0	0	0.0278293135435993
YNL108C	0	0	0.0278035217794254
YNL234W	0	0	0.0277777777777778
YJL134W	0	0	0.0277520814061055
YDR225W	0	0	0.0277264325323475
YGL058W	0	0	0.0277008310249307
YNR052C	0	0	0.0276752767527675
YDR144C	0	0	0.0276497695852535
YGR188C	0	0	0.0276243093922652
YJL157C	0	0	0.0275988960441582
YBR237W	0	0	0.0275735294117647
YLR167W	0	0	0.0275482093663912
YBR069C	0	0	0.0275229357798165
YKL191W	0	0	0.0274977085242896
YJL061W	0	0	0.0274725274725275
YPL245W	0	1	0.0274725274725275
YPL227C	0	0	0.0274473924977127
YLR032W	0	0	0.0274223034734918
YLR243W	0	1	0.0274223034734918
YDR310C	0	0	0.0273972602739726
YEL061C	0	0	0.0273722627737226
YMR076C	0	0	0.0273473108477666
YBR104W	0	0	0.0273224043715847
YOL149W	0	0	0.0272975432211101
YKL004W	0	0	0.0272727272727273
YBR105C	0	0	0.0272479564032698
YER030W	0	0	0.0272232304900181
YHR203C	0	0	0.0271985494106981
YKL130C	0	0	0.0271739130434783
YGL234W	0	0	0.0271493212669683
YJL054W	0	0	0.027124773960217
YJL183W	0	0	0.02710027100271
YOR196C	0	0	0.0270758122743682
YMR079W	0	0	0.0270513976555455
YPL255W	0	0	0.027027027027027
YBR291C	0	0	0.027002700270027
YNL162W	0	0	0.026978417266187
YML026C	0	0	0.0269541778975741
YBR156C	0	0	0.0269299820466786
YKL106W	0	0	0.0269058295964126
YDR488C	0	0	0.0268817204301075
YPR101W	0	0	0.026857654431513
YOR276W	0	0	0.0268336314847943
YKR038C	0	0	0.0268096514745308
YBR189W	0	0	0.0267857142857143
YPR125W	0	0	0.0267618198037467
YOR064C	0	0	0.0267379679144385
YPL079W	0	0	0.0267141585040071
YOL148C	0	0	0.0266903914590747
YDL229W	0	0	0.0266666666666667
YER112W	0	0	0.0266429840142096
YEL037C	0	0	0.0266193433895297
YER055C	0	0	0.0265957446808511
YDL092W	0	0	0.0265721877767936
YNR009W	0	0	0.0265486725663717
YPR073C	0	0	0.026525198938992
YGL026C	0	0	0.0265017667844523
YNL097C	0	0	0.0264783759929391
YKL029C	0	0	0.0264550264550265
YOL128C	0	0	0.026431718061674
YKR043C	0	1	0.026431718061674
YKR045C	0	1	0.026431718061674
YER154W	0	0	0.0264084507042254
YGL254W	0	0	0.0263852242744063
YFL008W	0	0	0.0263620386643234
YBR158W	0	0	0.0263388937664618
YOL130W	0	0	0.0263157894736842
YML031W	0	0	0.0262927256792287
YOR006C	0	1	0.0262927256792287
YLL048C	0	0	0.0262697022767075
YDR213W	0	0	0.026246719160105
YBR021W	0	0	0.0262237762237762
YDR025W	0	0	0.0262008733624454
YAL005C	0	0	0.0261780104712042
YOR260W	0	0	0.02615518744551
YEL009C	0	0	0.0261324041811847
YNL246W	0	0	0.0261096605744125
YJR042W	0	0	0.0260869565217391
YJL179W	0	0	0.0260642919200695
YNL032W	0	0	0.0260416666666667
YGR083C	0	0	0.02601908065915
YEL032W	0	0	0.0259965337954939
YMR138W	0	0	0.025974025974026
YMR183C	0	0	0.0259515570934256
YGR093W	0	1	0.0259515570934256
YKR059W	0	0	0.0259291270527226
YFL022C	0	0	0.0259067357512953
YJL177W	0	0	0.0258843830888697
YNL281W	0	0	0.0258620689655172
YDL219W	0	0	0.0258397932816537
YHR049W	0	1	0.0258397932816537
YDL136W	0	0	0.0258175559380379
YPL049C	0	0	0.0257953568357696
YDR037W	0	0	0.0257731958762887
YHR036W	0	0	0.0257510729613734
YOL139C	0	0	0.0257289879931389
YHL026C	0	1	0.0257289879931389
YMR016C	0	0	0.025706940874036
YMR153W	0	0	0.0256849315068493
YCL036W	0	1	0.0256849315068493
YMR059W	0	0	0.0256629597946963
YML113W	0	0	0.0256410256410256
YER042W	0	0	0.0256191289496157
YJL090C	0	0	0.0255972696245734
YKL074C	0	0	0.0255754475703325
YOR051C	0	1	0.0255754475703325
YKL113C	0	0	0.0255536626916525
YOR209C	0	0	0.025531914893617
YDR040C	0	0	0.0255102040816327
YCR093W	0	0	0.0254885301614274
YKL069W	0	1	0.0254885301614274
YNR035C	0	0	0.0254668930390492
YDR471W	0	0	0.0254452926208651
YER099C	0	0	0.0254237288135593
YKL068W	0	0	0.0254022015241321
YCL050C	0	0	0.0253807106598985
YDR292C	0	0	0.0253592561284869
YPR072W	0	0	0.0253378378378378
YNL154C	0	0	0.0253164556962025
YOL102C	0	0	0.0252951096121417
YOR217W	0	0	0.025273799494524
YLR275W	0	0	0.0252525252525253
YOR188W	0	0	0.0252312867956266
YGR074W	0	0	0.0252100840336134
YDR121W	0	0	0.0251889168765743
YHR042W	0	0	0.0251677852348993
YER156C	0	1	0.0251677852348993
YDR507C	0	0	0.0251466890192791
YOL094C	0	0	0.0251256281407035
YPR058W	0	0	0.0251046025104603
YGR155W	0	0	0.0250836120401338
YHR107C	0	0	0.025062656641604
YJL187C	0	0	0.0250417362270451
YMR108W	0	0	0.0250208507089241
YOL136C	0	0	0.025
YBR238C	0	0	0.0249791840133222
YOR108W	0	0	0.0249584026622296
YKL054C	0	0	0.0249376558603491
YLR291C	0	0	0.0249169435215947
YMR078C	0	0	0.024896265560166
YEL027W	0	0	0.0248756218905473
YNL291C	0	0	0.0248550124275062
YER009W	0	0	0.0248344370860927
YOR334W	0	0	0.0248138957816377
YMR216C	0	0	0.0247933884297521
YPL007C	0	0	0.0247729149463254
YER111C	0	0	0.0247524752475248
YOR359W	0	0	0.0247320692497939
YDR309C	0	0	0.0247116968698517
YIL142W	0	0	0.0246913580246914
YGR163W	0	0	0.0246710526315789
YMR301C	0	0	0.0246507806080526
YJL008C	0	0	0.0246305418719212
YDR514C	0	1	0.0246305418719212
YHR216W	0	0	0.0246103363412633
YKL173W	0	0	0.0245901639344262
YDR372C	0	0	0.0245700245700246
YGR078C	0	0	0.0245499181669394
YIL040W	0	0	0.0245298446443173
YGR075C	0	0	0.0245098039215686
YMR211W	0	0	0.0244897959183673
YPL083C	0	0	0.0244698205546493
YLR347C	0	0	0.0244498777506112
YER089C	0	0	0.0244299674267101
YEL017C-A	0	0	0.0244100895036615
YLR105C	0	0	0.024390243902439
YOR212W	0	0	0.0243704305442729
YMR194W	0	0	0.0243506493506494
YPL029W	0	0	0.024330900243309
YGL122C	0	0	0.0243111831442464
YNL096C	0	0	0.0242914979757085
YGL135W	0	0	0.0242718446601942
YDR478W	0	0	0.0242522231204527
YNL240C	0	0	0.024232633279483
YLR145W	0	0	0.0242130750605327
YFR031C	0	0	0.0241935483870968
YLL042C	0	0	0.024174053182917
YGR034W	0	0	0.0241545893719807
YML018C	0	1	0.0241545893719807
YLR073C	0	1	0.0241545893719807
YPR048W	0	1	0.0241545893719807
YCL014W	0	0	0.0241351568785197
YLL002W	0	0	0.0241157556270096
YER173W	0	0	0.0240963855421687
YNL282W	0	0	0.0240770465489567
YER118C	0	0	0.0240577385725742
YOR033C	0	0	0.0240384615384615
YGL044C	0	0	0.0240192153722978
YER068W	0	0	0.024
YDR177W	0	0	0.0239808153477218
YDR228C	0	0	0.023961661341853
YMR285C	0	0	0.0239425379090184
YPL024W	0	0	0.0239234449760766
YDR086C	0	0	0.0239043824701195
YPR104C	0	0	0.0238853503184713
YOR106W	0	0	0.0238663484486874
YOL028C	0	0	0.0238473767885533
YJR112W	0	0	0.0238284352660842
YBR181C	0	0	0.0238095238095238
YER056C	0	0	0.0237906423473434
YPR082C	0	0	0.0237717908082409
YPL207W	0	1	0.0237717908082409
YFL004W	0	0	0.0237529691211401
YLR180W	0	0	0.0237341772151899
YPL026C	0	0	0.0237154150197628
YDR020C	0	1	0.0237154150197628
YMR074C	0	1	0.0237154150197628
YAR015W	0	0	0.023696682464455
YGR004W	0	0	0.0236779794790845
YOR232W	0	0	0.0236593059936909
YOR346W	0	0	0.0236406619385343
YKR078W	0	0	0.0236220472440945
YLR096W	0	0	0.02360346184107
YOR216C	0	0	0.0235849056603774
YPL038W	0	0	0.02356637863315
YGR014W	0	0	0.0235478806907378
YAL011W	0	0	0.0235294117647059
YGR033C	0	0	0.0235109717868339
YLR285W	0	0	0.0234925606891151
YGR253C	0	0	0.0234741784037559
YDR302W	0	0	0.0234558248631744
YOL012C	0	0	0.0234375
YPR057W	0	0	0.0234192037470726
YNL004W	0	0	0.0234009360374415
YNL209W	0	0	0.0233826968043648
YML108W	0	1	0.0233826968043648
YDL145C	0	0	0.0233644859813084
YDL235C	0	0	0.0233463035019455
YOR073W	0	0	0.0233281493001555
YLR086W	0	0	0.0233100233100233
YLR084C	0	0	0.0232919254658385
YLR018C	0	0	0.0232738557020946
YOR144C	0	0	0.0232558139534884
YCR077C	0	0	0.0232378001549187
YLR229C	0	0	0.0232198142414861
YDR499W	0	0	0.0232018561484919
YJL104W	0	0	0.0231839258114374
YPR139C	0	0	0.0231660231660232
YNL023C	0	1	0.0231660231660232
YGR017W	0	1	0.0231660231660232
YMR129W	0	0	0.0231481481481481
YGL123W	0	0	0.023130300693909
YMR207C	0	0	0.0231124807395994
YER031C	0	0	0.023094688221709
YDR139C	0	0	0.0230769230769231
YML014W	0	0	0.0230591852421214
YML023C	0	0	0.0230414746543779
YGR056W	0	0	0.0230237912509593
YOL109W	0	0	0.0230061349693252
YHR064C	0	0	0.0229885057471264
YPR183W	0	0	0.0229709035222052
YLR188W	0	0	0.0229533282325937
YGL238W	0	0	0.0229357798165138
YHR079C	0	0	0.0229182582123759
YLR067C	0	0	0.0229007633587786
YDR279W	0	0	0.022883295194508
YAL007C	0	0	0.0228658536585366
YDL189W	0	0	0.0228484386900229
YJR124C	0	1	0.0228484386900229
YDR052C	0	0	0.0228310502283105
YGL101W	0	1	0.0228310502283105
YGL147C	0	0	0.0228136882129278
YJL087C	0	0	0.0227963525835866
YDL084W	0	0	0.0227790432801822
YER168C	0	0	0.0227617602427921
YAL012W	0	0	0.0227445034116755
YGR262C	0	0	0.0227272727272727
YOL103W	0	0	0.0227100681302044
YDR527W	0	0	0.0226928895612708
YIL085C	0	0	0.0226757369614512
YHR163W	0	0	0.0226586102719033
YDR217C	0	0	0.0226415094339623
YPL204W	0	0	0.0226244343891403
YOR234C	0	0	0.0226073850791258
YNR011C	0	0	0.0225903614457831
YFR013W	0	0	0.0225733634311512
YJL080C	0	0	0.0225563909774436
YDL217C	0	0	0.0225394440270473
YOR236W	0	0	0.0225225225225225
YPR175W	0	0	0.0225056264066016
YNL191W	0	0	0.0224887556221889
YJR072C	0	1	0.0224887556221889
YJL209W	0	0	0.0224719101123595
YJR143C	0	0	0.0224550898203593
YPL090C	0	0	0.0224382946896036
YOR297C	0	0	0.0224215246636771
YJL026W	0	0	0.0224047796863331
YMR241W	0	0	0.0223880597014925
YPL051W	0	0	0.0223713646532438
YNL087W	0	1	0.0223713646532438
YHR172W	0	0	0.022354694485842
YJR138W	0	1	0.022354694485842
YPL159C	0	0	0.0223380491437081
YDL209C	0	0	0.0223214285714286
YHR007C	0	0	0.0223048327137546
YBL016W	0	0	0.0222882615156018
YLR421C	0	0	0.022271714922049
YML046W	0	0	0.0222551928783383
YGR119C	0	0	0.022238695329874
YBR114W	0	0	0.0222222222222222
YFR048W	0	0	0.0222057735011103
YAL042W	0	0	0.022189349112426
YOR201C	0	0	0.0221729490022173
YGR054W	0	0	0.0221565731166913
YPL068C	0	1	0.0221565731166913
YLR116W	0	0	0.022140221402214
YNL216W	0	0	0.0221238938053097
YDR432W	0	0	0.0221075902726603
YDL212W	0	0	0.0220913107511046
YKL183W	0	1	0.0220913107511046
YIL133C	0	0	0.022075055187638
YBR091C	0	0	0.0220588235294118
YJR014W	0	1	0.0220588235294118
YBR115C	0	0	0.0220426157237326
YAL047C	0	0	0.0220264317180617
YOR117W	0	0	0.0220102714600147
YBR186W	0	0	0.0219941348973607
YOR154W	0	1	0.0219941348973607
YER083C	0	0	0.021978021978022
YBR248C	0	0	0.0219619326500732
YGR091W	0	0	0.021945866861741
YFR002W	0	0	0.0219298245614035
YMR177W	0	0	0.0219138056975895
YDR119W	0	1	0.0219138056975895
YDL070W	0	1	0.0219138056975895
YNL029C	0	0	0.0218978102189781
YLR451W	0	0	0.0218818380743982
YGR147C	0	0	0.021865889212828
YOL146W	0	0	0.021849963583394
YDL231C	0	0	0.0218340611353712
YDR485C	0	0	0.0218181818181818
YPL144W	0	0	0.0218023255813953
YER115C	0	0	0.0217864923747277
YML006C	0	0	0.0217706821480406
YLR265C	0	0	0.0217548948513416
YDL003W	0	0	0.0217391304347826
YGR169C	0	0	0.0217233888486604
YEL015W	0	0	0.0217076700434153
YPL048W	0	0	0.0216919739696312
YML011C	0	0	0.0216763005780347
YPR133C	0	0	0.0216606498194946
YJR089W	0	0	0.0216450216450216
YCR043C	0	1	0.0216450216450216
YER119C	0	0	0.0216294160057678
YDR464W	0	0	0.0216138328530259
YHR046C	0	0	0.0215982721382289
YJL173C	0	0	0.0215827338129496
YBR092C	0	0	0.0215672178289001
YCR028C	0	0	0.021551724137931
YJR067C	0	1	0.021551724137931
YOR369C	0	0	0.0215362526920316
YHR072W	0	0	0.0215208034433286
YLR083C	0	1	0.0215208034433286
YDR331W	0	0	0.021505376344086
YKL056C	0	0	0.0214899713467049
YMR212C	0	0	0.0214745884037223
YPL067C	0	1	0.0214745884037223
YJL203W	0	0	0.0214592274678112
YBR255W	0	1	0.0214592274678112
YMR176W	0	0	0.0214438884917798
YHR026W	0	0	0.0214285714285714
YML063W	0	0	0.0214132762312634
YHR031C	0	0	0.021398002853067
YEL051W	0	0	0.0213827512473272
YIL016W	0	0	0.0213675213675214
YPL183C	0	1	0.0213675213675214
YKL135C	0	0	0.0213523131672598
YML085C	0	0	0.0213371266002845
YER120W	0	0	0.0213219616204691
YGL031C	0	0	0.0213068181818182
YLR287C	0	1	0.0213068181818182
YML061C	0	0	0.021291696238467
YFR051C	0	0	0.0212765957446809
YDR416W	0	0	0.0212615166548547
YDL082W	0	0	0.0212464589235127
YJR056C	0	1	0.0212464589235127
YML062C	0	0	0.0212314225053079
YGL247W	0	0	0.0212164073550212
YIL148W	0	0	0.0212014134275618
YNL121C	0	0	0.0211864406779661
YDR170C	0	0	0.0211714890613973
YKL048C	0	0	0.0211565585331453
YOR213C	0	0	0.0211416490486258
YKL028W	0	0	0.0211267605633803
YPL233W	0	0	0.0211118930330753
YFR038W	0	1	0.0211118930330753
YBR118W	0	0	0.0210970464135021
YGR040W	0	0	0.0210822206605762
YLR292C	0	0	0.0210674157303371
YHR133C	0	0	0.0210526315789474
YLR172C	0	0	0.0210378681626928
YCR073W-A	0	0	0.0210231254379818
YPL263C	0	1	0.0210231254379818
YHR058C	0	0	0.0210084033613445
YPR120C	0	0	0.0209937018894332
YNL251C	0	0	0.020979020979021
YOR016C	0	0	0.0209643605870021
YDR334W	0	0	0.0209497206703911
YBL097W	0	0	0.0209351011863224
YML077W	0	0	0.0209205020920502
YGR140W	0	0	0.0209059233449477
YLR262C-A	0	0	0.020891364902507
YKR057W	0	0	0.0208768267223382
YLR015W	0	0	0.0208623087621697
YJL124C	0	0	0.0208478109798471
YNL016W	0	0	0.0208333333333333
YDR081C	0	0	0.0208188757807078
YNL038W	0	0	0.0208044382801664
YLR412W	0	1	0.0208044382801664
YDR062W	0	0	0.0207900207900208
YIL039W	0	0	0.0207756232686981
YHR084W	0	0	0.0207612456747405
YPL244C	0	0	0.020746887966805
YLR020C	0	0	0.0207325501036628
YNR048W	0	0	0.0207182320441989
YDR143C	0	0	0.020703933747412
YDL205C	0	0	0.0206896551724138
YKL120W	0	0	0.0206753962784287
YDL122W	0	0	0.0206611570247934
YLR195C	0	0	0.0206469373709566
YAL029C	0	0	0.0206327372764787
YJR140C	0	0	0.0206185567010309
YNL064C	0	0	0.0206043956043956
YDR297W	0	0	0.0205902539464653
YHR048W	0	0	0.0205761316872428
YLR192C	0	0	0.0205620287868403
YDL192W	0	0	0.0205479452054795
YPR032W	0	0	0.0205338809034908
YER107C	0	0	0.0205198358413133
YPL053C	0	0	0.0205058099794942
YHR055C	0	0	0.0204918032786885
YIL030C	0	0	0.0204778156996587
YGL144C	0	0	0.0204638472032742
YDR492W	0	0	0.0204498977505112
YPL030W	0	1	0.0204498977505112
YER102W	0	0	0.0204359673024523
YBR130C	0	0	0.0204220558202859
YEL036C	0	0	0.0204081632653061
YPR094W	0	0	0.0203942895989123
YEL044W	0	0	0.0203804347826087
YJL178C	0	0	0.0203665987780041
YGR267C	0	0	0.0203527815468114
YNL068C	0	0	0.0203389830508475
YLR410W	0	0	0.0203252032520325
YOR129C	0	0	0.02031144211239
YJL035C	0	0	0.020297699594046
YLR010C	0	0	0.0202839756592292
YGR275W	0	0	0.0202702702702703
YDR234W	0	0	0.0202565833896016
YER105C	0	0	0.0202429149797571
YGL021W	0	0	0.0202292650033715
YLR183C	0	0	0.0202156334231806
YBR162C	0	0	0.0202020202020202
YER104W	0	0	0.0201884253028264
YOL076W	0	0	0.0201748486886348
YBL085W	0	0	0.0201612903225806
YDR065W	0	0	0.0201477501678979
YAR071W	0	0	0.0201342281879195
YDL097C	0	0	0.0201207243460765
YHR127W	0	1	0.0201207243460765
YMR061W	0	0	0.0201072386058981
YHL015W	0	0	0.0200937709310114
YPR108W	0	0	0.0200803212851406
YGR191W	0	0	0.020066889632107
YHR208W	0	0	0.0200534759358289
YDR440W	0	0	0.0200400801603206
YJR075W	0	0	0.0200267022696929
YOR198C	0	0	0.0200133422281521
YDL121C	0	1	0.0200133422281521
YIR021W	0	0	0.02
YJR057W	0	0	0.0199866755496336
YLR115W	0	0	0.0199733688415446
YDR326C	0	0	0.0199600798403194
YJL074C	0	0	0.0199468085106383
YKL055C	0	0	0.0199335548172757
YMR268C	0	0	0.0199203187250996
YHR068W	0	0	0.019907100199071
YKR074W	0	1	0.019907100199071
YNL126W	0	0	0.019893899204244
YGL257C	0	0	0.0198807157057654
YEL016C	0	0	0.0198675496688742
YLR323C	0	1	0.0198675496688742
YHR167W	0	0	0.0198544010589014
YER183C	0	0	0.0198412698412698
YNL099C	0	0	0.0198281559814937
YPL108W	0	1	0.0198281559814937
YOR148C	0	0	0.0198150594451783
YMR047C	0	0	0.0198019801980198
YPL195W	0	0	0.0197889182058048
YLR181C	0	0	0.01977587343441
YCR008W	0	0	0.0197628458498024
YER153C	0	0	0.0197498354180382
YIL128W	0	0	0.0197368421052632
YDR103W	0	0	0.019723865877712
YOR074C	0	0	0.0197109067017083
YNL298W	0	0	0.0196979645436638
YER145C	0	0	0.0196850393700787
YBL034C	0	0	0.019672131147541
YDR195W	0	0	0.0196592398427261
YJR076C	0	0	0.0196463654223969
YJR060W	0	0	0.0196335078534031
YNL010W	0	1	0.0196335078534031
YIL003W	0	0	0.0196206671026815
YDL038C	0	0	0.0196078431372549
YOL140W	0	0	0.0195950359242325
YAL026C	0	0	0.0195822454308094
YHL033C	0	0	0.0195694716242661
YNR029C	0	1	0.0195694716242661
YOL141W	0	1	0.0195694716242661
YIL009W	0	0	0.0195567144719687
YGR082W	0	0	0.0195439739413681
YIL083C	0	0	0.01953125
YPL112C	0	0	0.0195185426154847
YOL045W	0	0	0.0195058517555267
YAL040C	0	0	0.0194931773879142
YOL054W	0	0	0.0194805194805195
YJL081C	0	0	0.0194678780012979
YAL041W	0	0	0.0194552529182879
YLR126C	0	0	0.0194426441996111
YKL027W	0	1	0.0194426441996111
YAL024C	0	0	0.0194300518134715
YGR216C	0	0	0.0194174757281553
YNL316C	0	0	0.019404915912031
YHR063C	0	0	0.0193923723335488
YLR043C	0	0	0.0193798449612403
YPL199C	0	1	0.0193798449612403
YJL186W	0	0	0.0193673337637185
YJL197W	0	1	0.0193673337637185
YDR473C	0	0	0.0193548387096774
YKL213C	0	0	0.0193423597678917
YIL139C	0	0	0.0193298969072165
YLR355C	0	0	0.0193174500965873
YNR051C	0	0	0.0193050193050193
YMR116C	0	0	0.0192926045016077
YDL108W	0	0	0.019280205655527
YNR023W	0	0	0.0192678227360308
YMR112C	0	0	0.0192554557124519
YGL103W	0	0	0.0192431045542014
YMR246W	0	0	0.0192307692307692
YNL312W	0	0	0.0192184497117233
YMR259C	0	1	0.0192184497117233
YNL035C	0	1	0.0192184497117233
YCR063W	0	0	0.0192061459667093
YLR359W	0	0	0.0191938579654511
YGL067W	0	0	0.0191815856777494
YJR123W	0	0	0.0191693290734824
YGL145W	0	0	0.0191570881226054
YKL176C	0	0	0.01914486279515
YKL108W	0	0	0.0191326530612245
YDL117W	0	0	0.0191204588910134
YGL064C	0	0	0.0191082802547771
YMR300C	0	0	0.0190961171228517
YCR090C	0	1	0.0190961171228517
YOR261C	0	0	0.0190839694656489
YGL100W	0	0	0.0190718372536554
YLR143W	0	1	0.0190718372536554
YGR089W	0	0	0.0190597204574333
YMR222C	0	1	0.0190597204574333
YJL117W	0	0	0.019047619047619
YDR212W	0	0	0.0190355329949239
YOR195W	0	0	0.0190234622701332
YLL033W	0	0	0.0190114068441065
YHR142W	0	0	0.0189993666877771
YDR206W	0	0	0.0189873417721519
YLR135W	0	0	0.0189753320683112
YJR043C	0	0	0.0189633375474083
YMR167W	0	0	0.0189513581806696
YDL056W	0	0	0.0189393939393939
YAL022C	0	0	0.0189274447949527
YPL016W	0	0	0.0189155107187894
YPR180W	0	0	0.0189035916824197
YOR118W	0	1	0.0189035916824197
YOR269W	0	0	0.0188916876574307
YOR115C	0	0	0.0188797986154814
YLR210W	0	0	0.0188679245283019
YKL075C	0	0	0.0188560653676933
YDR414C	0	0	0.0188442211055276
YJR024C	0	1	0.0188442211055276
YBL072C	0	0	0.0188323917137476
YDL098C	0	0	0.0188205771643664
YGL076C	0	0	0.0188087774294671
YKL149C	0	0	0.018796992481203
YLR384C	0	0	0.0187852222917971
YDL155W	0	0	0.0187734668335419
YAR007C	0	0	0.0187617260787993
YDL159W	0	0	0.01875
YPL143W	0	0	0.018738288569644
YDR013W	0	0	0.0187265917602996
YIL158W	0	1	0.0187265917602996
YNL322C	0	0	0.0187149095446039
YIL053W	0	0	0.0187032418952618
YAR014C	0	0	0.0186915887850467
YNL192W	0	0	0.0186799501867995
YPL128C	0	0	0.0186683260734287
YCR027C	0	0	0.0186567164179104
YMR277W	0	0	0.0186451211932878
YFR009W	0	0	0.0186335403726708
YDR201W	0	0	0.0186219739292365
YJR017C	0	0	0.0186104218362283
YCL001W	0	0	0.018598884066956
YOR259C	0	0	0.0185873605947955
YJL129C	0	0	0.0185758513931889
YGL220W	0	1	0.0185758513931889
YOR079C	0	0	0.0185643564356436
YJR082C	0	0	0.0185528756957328
YPL175W	0	0	0.0185414091470952
YDL227C	0	0	0.0185299567634342
YBR213W	0	0	0.0185185185185185
YMR127C	0	0	0.0185070943861814
YDR017C	0	0	0.0184956843403206
YHL012W	0	0	0.0184842883548983
YGL225W	0	0	0.0184729064039409
YCR048W	0	0	0.0184615384615385
YGR109C	0	0	0.018450184501845
YAL009W	0	0	0.0184388444990781
YIL014W	0	0	0.0184275184275184
YOR171C	0	0	0.0184162062615101
YOR330C	0	0	0.0184049079754601
YNL085W	0	0	0.0183936235438381
YGR129W	0	0	0.0183823529411765
YLR447C	0	0	0.0183710961420698
YIL004C	0	0	0.018359853121175
YDR130C	0	0	0.018348623853211
YFL017W-A	0	0	0.0183374083129584
YLR433C	0	0	0.0183262064752596
YDR489W	0	0	0.0183150183150183
YLR227C	0	0	0.0183038438071995
YDR158W	0	0	0.0182926829268293
YML055W	0	0	0.0182815356489945
YJL176C	0	0	0.0182704019488429
YJL095W	0	0	0.0182592818015825
YOR034C	0	0	0.0182481751824818
YAL058W	0	0	0.0182370820668693
YNL231C	0	0	0.0182260024301337
YNL213C	0	0	0.0182149362477231
YNR013C	0	0	0.0182038834951456
YER180C	0	0	0.0181928441479685
YDL191W	0	0	0.0181818181818182
YOR191W	0	0	0.0181708055723804
YLR453C	0	0	0.0181598062953995
YML107C	0	0	0.0181488203266788
YER172C	0	0	0.0181378476420798
YDR354W	0	0	0.0181268882175227
YPR054W	0	0	0.0181159420289855
YKR028W	0	0	0.0181050090525045
YOR165W	0	0	0.0180940892641737
YCR094W	0	0	0.0180831826401447
YBL040C	0	0	0.0180722891566265
YIL026C	0	0	0.0180614087898856
YMR080C	0	0	0.0180505415162455
YDR113C	0	0	0.0180396873120866
YCR024C-A	0	0	0.0180288461538462
YJL156C	0	0	0.018018018018018
YNL327W	0	0	0.0180072028811525
YOR324C	0	0	0.017996400719856
YCR020W-B	0	0	0.0179856115107914
YDR179C	0	0	0.0179748352306771
YPL174C	0	0	0.0179640718562874
YER151C	0	0	0.0179533213644524
YKL180W	0	0	0.0179425837320574
YOR356W	0	0	0.017931858936043
YGR210C	0	1	0.017931858936043
YML019W	0	0	0.017921146953405
YPL220W	0	0	0.017910447761194
YPR145W	0	0	0.0178997613365155
YML008C	0	0	0.0178890876565295
YOL008W	0	0	0.0178784266984505
YNL072W	0	0	0.0178677784395474
YOR189W	0	1	0.0178677784395474
YML081W	0	1	0.0178677784395474
YIR004W	0	0	0.0178571428571429
YMR011W	0	0	0.0178465199286139
YLL012W	0	0	0.0178359096313912
YNR018W	0	1	0.0178359096313912
YGR135W	0	0	0.017825311942959
YIL134W	0	0	0.0178147268408551
YNL111C	0	0	0.0178041543026706
YHR206W	0	0	0.0177935943060498
YLR029C	0	0	0.01778304682869
YNL053W	0	0	0.0177725118483412
YAL044C	0	0	0.0177619893428064
YBL092W	0	0	0.0177514792899408
YER122C	0	0	0.0177409816676523
YMR070W	0	0	0.0177304964539007
YOL120C	0	0	0.0177200236266982
YLR320W	0	0	0.0177095631641086
YIR005W	0	0	0.0176991150442478
YIR006C	0	0	0.017688679245283
YOR242C	0	0	0.0176782557454331
YML112W	0	0	0.0176678445229682
YOR067C	0	0	0.0176574455562095
YEL034W	0	0	0.0176470588235294
YDL039C	0	0	0.017636684303351
YDR487C	0	0	0.0176263219741481
YMR294W	0	0	0.0176159718144451
YCL044C	0	0	0.0176056338028169
YOL095C	0	0	0.0175953079178886
YKR083C	0	0	0.0175849941383353
YDR064W	0	0	0.0175746924428823
YNL275W	0	0	0.0175644028103044
YGL106W	0	0	0.0175541252194266
YBR083W	0	0	0.0175438596491228
YOL151W	0	0	0.0175336060783168
YHR152W	0	0	0.0175233644859813
YOR320C	0	0	0.0175131348511384
YDR089W	0	0	0.0175029171528588
YHR183W	0	0	0.0174927113702624
YMR038C	0	0	0.0174825174825175
YER152C	0	1	0.0174825174825175
YER147C	0	0	0.017472335468841
YJR092W	0	0	0.0174621653084983
YMR083W	0	0	0.0174520069808028
YPL208W	0	0	0.0174418604651163
YPL256C	0	0	0.0174317257408483
YJL092W	0	0	0.0174216027874564
YER011W	0	0	0.0174114915844457
YIL114C	0	0	0.0174013921113689
YNL070W	0	0	0.0173913043478261
YPL140C	0	0	0.0173812282734647
YIL046W	0	0	0.0173711638679792
YDR419W	0	0	0.0173611111111111
YML001W	0	0	0.0173510699826489
YIL094C	0	0	0.0173410404624277
YOL078W	0	0	0.0173310225303293
YAR003W	0	0	0.0173210161662818
YKL175W	0	0	0.0173110213502597
YOR332W	0	0	0.0173010380622837
YKL089W	0	0	0.0172910662824208
YLR330W	0	0	0.0172811059907834
YML099C	0	0	0.0172711571675302
YER137C	0	1	0.0172711571675302
YGL119W	0	0	0.0172612197928654
YMR021C	0	0	0.0172512938470385
YHR164C	0	0	0.0172413793103448
YAL023C	0	0	0.0172314761631246
YDR469W	0	0	0.0172215843857635
YKL042W	0	0	0.0172117039586919
YCL009C	0	0	0.0172018348623853
YHR005C-A	0	0	0.0171919770773639
YCR037C	0	0	0.0171821305841924
YAL016W	0	0	0.0171722953634803
YNL136W	0	0	0.017162471395881
YHR118C	0	0	0.0171526586620926
YOR375C	0	0	0.0171428571428571
YDR207C	0	0	0.0171330668189606
YDL002C	0	0	0.0171232876712329
YHR030C	0	0	0.0171135196805476
YOR179C	0	0	0.0171037628278221
YER063W	0	0	0.0170940170940171
YMR247C	0	0	0.0170842824601367
YOR167C	0	0	0.0170745589072282
YIL115C	0	0	0.0170648464163823
YER090W	0	0	0.0170551449687322
YOR147W	0	0	0.0170454545454545
YPR103W	0	0	0.0170357751277683
YOR181W	0	0	0.0170261066969353
YAL063C	0	0	0.0170164492342598
YLR403W	0	0	0.0170068027210884
YDL101C	0	0	0.0169971671388102
YER132C	0	0	0.0169875424688562
YNL206C	0	0	0.0169779286926995
YGL158W	0	0	0.0169683257918552
YKR022C	0	0	0.0169587337478802
YCR065W	0	0	0.0169491525423729
YKR086W	0	0	0.0169395821569735
YNL080C	0	0	0.0169300225733634
YKL045W	0	0	0.0169204737732657
YOR174W	0	0	0.0169109357384442
YCR020C-A	0	0	0.0169014084507042
YDL058W	0	0	0.0168918918918919
YNL314W	0	0	0.0168823860438942
YOL086C	0	0	0.0168728908886389
YBL081W	0	1	0.0168728908886389
YMR044W	0	0	0.0168634064080944
YGR099W	0	0	0.0168539325842697
YGL054C	0	0	0.0168444693992139
YML104C	0	0	0.0168350168350168
YLR014C	0	0	0.0168255748738082
YNL050C	0	1	0.0168255748738082
YML115C	0	0	0.0168161434977578
YMR220W	0	0	0.0168067226890756
YGL213C	0	0	0.0167973124300112
YGR098C	0	0	0.0167879127028539
YDR308C	0	0	0.0167785234899329
YPR020W	0	0	0.0167691447736165
YCL069W	0	0	0.0167597765363128
YAL038W	0	0	0.016750418760469
YDR257C	0	1	0.016750418760469
YLR430W	0	0	0.0167410714285714
YJL041W	0	0	0.0167317345231456
YCR088W	0	0	0.0167224080267559
YCR014C	0	0	0.0167130919220056
YNL052W	0	0	0.0167037861915367
YHR025W	0	0	0.01669449081803
YMR145C	0	0	0.0166852057842047
YPL169C	0	0	0.0166759310728182
YOR307C	0	0	0.0166666666666667
YAL039C	0	0	0.0166574125485841
YML056C	0	1	0.0166574125485841
YMR033W	0	0	0.0166481687014428
YNL268W	0	0	0.0166389351081531
YJL143W	0	0	0.016629711751663
YDL106C	0	0	0.0166204986149584
YPR132W	0	0	0.0166112956810631
YOL026C	0	0	0.0166021029330382
YCL016C	0	0	0.0165929203539823
YDL076C	0	0	0.0165837479270315
YGR286C	0	0	0.0165745856353591
YBR043C	0	0	0.0165654334621756
YLR373C	0	0	0.0165562913907285
YJL072C	0	0	0.0165471594043023
YEL053C	0	0	0.0165380374862183
YGR124W	0	0	0.0165289256198347
YLR306W	0	0	0.0165198237885463
YDR044W	0	0	0.0165107319757843
YDR123C	0	0	0.0165016501650165
YER021W	0	0	0.0164925783397471
YDR466W	0	0	0.0164835164835165
YNL048W	0	0	0.0164744645799012
YDR047W	0	0	0.0164654226125137
YLR298C	0	0	0.0164563905650027
YMR319C	0	0	0.0164473684210526
YCL002C	0	1	0.0164473684210526
YJR016C	0	0	0.0164383561643836
YNL082W	0	0	0.0164293537787514
YER048W-A	0	0	0.0164203612479475
YJL184W	0	0	0.0164113785557987
YOL101C	0	0	0.0164024056861673
YER073W	0	0	0.0163934426229508
YNL271C	0	0	0.0163844893500819
YGL179C	0	0	0.0163755458515284
YGR108W	0	0	0.016366612111293
YAL043C	0	0	0.0163576881134133
YNL197C	0	0	0.0163487738419619
YDR034C	0	0	0.0163398692810458
YDR531W	0	0	0.0163309744148067
YLR066W	0	0	0.0163220892274211
YIL159W	0	0	0.0163132137030995
YIL143C	0	0	0.016304347826087
YNL238W	0	0	0.0162954915806627
YCR052W	0	0	0.0162866449511401
YLL052C	0	0	0.0162778079218665
YAL010C	0	0	0.0162689804772234
YNL286W	0	0	0.016260162601626
YHR056C	0	0	0.0162513542795233
YPR095C	0	0	0.0162425554953979
YJL200C	0	1	0.0162425554953979
YDR388W	0	0	0.0162337662337662
YJL071W	0	0	0.0162249864791779
YML064C	0	0	0.0162162162162162
YOR327C	0	0	0.0162074554294976
YPR173C	0	0	0.0161987041036717
YGR120C	0	0	0.0161899622234215
YCL064C	0	0	0.0161812297734628
YGL086W	0	0	0.0161725067385445
YCR066W	0	0	0.0161637931034483
YML123C	0	0	0.0161550888529887
YDR194C	0	0	0.0161463939720129
YKR087C	0	0	0.0161377084454008
YGL125W	0	0	0.0161290322580645
YOR130C	0	0	0.016120365394949
[truncated: 3,790 more rows]
