# Supplementary material for: Computationally Driven, Quantitative Experiments Discover Genes Required for Mitochondrial Biogenesis
Source: PLoS Genet. 2009 Mar 20;5(3):e1000407. doi: 10.1371/journal.pgen.1000407 (PMC2648979; doi:10.1371/journal.pgen.1000407)
Supplement: Dataset S2 — Top 100 novel ensemble predictions for additional yeast biological processes. A zip file containing 387 tab-delimited text files of the ensemble predictions for the indicated Gene Ontology Biological Process Term. (21.70 MB GZ) [file pgen.1000407.s013.gz › GO_0006364.txt]

ORF	AnnotatedToTerm?	Uncharacterized_04152007?	Precision
YLR276C	1	0	1.0
YLL008W	1	0	1.0
YAL025C	1	0	1.0
YJR002W	1	0	1.0
YCL054W	1	0	1.0
YGR145W	1	0	1.0
YGL029W	1	0	1.0
YER127W	1	0	1.0
YPL012W	1	0	1.0
YDL031W	1	0	1.0
YPR144C	1	0	1.0
YMR290C	1	0	1.0
YLR009W	0	0	0.947368421052632
YGL171W	1	0	0.947368421052632
YPL146C	1	0	0.947368421052632
YDL148C	1	0	0.947368421052632
YER082C	1	0	0.947368421052632
YLR129W	1	0	0.947368421052632
YDL153C	1	0	0.947368421052632
YKL143W	0	0	0.925925925925926
YCL059C	1	0	0.925925925925926
YHR081W	1	0	0.925925925925926
YPL217C	1	0	0.925925925925926
YHR197W	1	0	0.925925925925926
YOR287C	1	0	0.925925925925926
YBR142W	1	0	0.925925925925926
YHR088W	1	0	0.925925925925926
YNR053C	0	0	0.915254237288136
YKL172W	1	0	0.915254237288136
YBR247C	1	0	0.915254237288136
YHR052W	0	0	0.915254237288136
YKL009W	1	0	0.915254237288136
YNL182C	1	0	0.915254237288136
YNL075W	1	0	0.915254237288136
YNL002C	1	0	0.915254237288136
YHR148W	1	0	0.915254237288136
YLR222C	1	0	0.915254237288136
YBR267W	0	0	0.915254237288136
YGR103W	1	0	0.915254237288136
YIL019W	1	0	0.915254237288136
YGL078C	1	0	0.915254237288136
YHR169W	1	0	0.915254237288136
YER006W	1	0	0.915254237288136
YHR196W	1	0	0.915254237288136
YER126C	1	0	0.915254237288136
YDR083W	1	0	0.915254237288136
YOR145C	1	0	0.915254237288136
YML093W	1	0	0.915254237288136
YPL043W	1	0	0.915254237288136
YOR004W	1	0	0.915254237288136
YJL033W	1	0	0.915254237288136
YLR196W	1	0	0.915254237288136
YGR280C	1	0	0.915254237288136
YKR081C	1	0	0.915254237288136
YPR112C	1	0	0.915254237288136
YGR128C	1	0	0.915254237288136
YLR051C	1	0	0.915254237288136
YLL011W	1	0	0.915254237288136
YKR024C	1	0	0.915254237288136
YNL110C	0	0	0.904761904761905
YCR057C	1	0	0.904761904761905
YBL004W	1	0	0.904761904761905
YLR409C	1	0	0.904761904761905
YKL082C	0	0	0.890625
YJL122W	0	0	0.887323943661972
YMR049C	1	0	0.887323943661972
YDL060W	1	0	0.887323943661972
YNL061W	1	0	0.887323943661972
YPL266W	1	0	0.887323943661972
YMR239C	1	0	0.887323943661972
YPL211W	1	0	0.887323943661972
YOR272W	0	0	0.876712328767123
YOR294W	1	0	0.876712328767123
YHR170W	0	0	0.87012987012987
YGL120C	1	0	0.87012987012987
YGR159C	1	0	0.87012987012987
YNR054C	1	0	0.87012987012987
YDR101C	0	0	0.8625
YDL014W	1	0	0.8625
YDR449C	1	0	0.8625
YGL111W	0	0	0.851851851851852
YOR206W	0	0	0.841463414634146
YDR361C	0	0	0.837209302325581
YPL126W	1	0	0.837209302325581
YKL021C	1	0	0.837209302325581
YLR002C	1	0	0.837209302325581
YAL059W	0	0	0.835164835164835
YMR093W	1	0	0.835164835164835
YOL080C	1	0	0.835164835164835
YOL010W	1	0	0.835164835164835
YPR137W	1	0	0.835164835164835
YGL099W	0	0	0.827956989247312
YKR060W	1	0	0.827956989247312
YDR299W	0	0	0.821052631578947
YLR175W	1	0	0.821052631578947
YDR165W	0	0	0.820754716981132
YJL050W	1	0	0.820754716981132
YMR229C	1	0	0.820754716981132
YHR069C	1	0	0.820754716981132
YDR087C	1	0	0.820754716981132
YOL041C	0	0	0.820754716981132
YJL109C	1	0	0.820754716981132
YPR143W	1	0	0.820754716981132
YDR324C	1	0	0.820754716981132
YDR398W	1	0	0.820754716981132
YLR197W	1	0	0.820754716981132
YFR001W	0	0	0.815126050420168
YBL039C	0	0	0.815126050420168
YOR078W	1	0	0.815126050420168
YPL093W	1	0	0.815126050420168
YOR310C	1	0	0.815126050420168
YOR056C	1	0	0.815126050420168
YHR065C	1	0	0.815126050420168
YNL151C	0	0	0.815126050420168
YLR435W	1	0	0.815126050420168
YJL069C	1	0	0.815126050420168
YFL002C	1	0	0.815126050420168
YLR068W	1	0	0.815126050420168
YDL213C	1	0	0.815126050420168
YLL034C	0	0	0.813432835820896
YOR001W	1	0	0.813432835820896
YER002W	0	0	0.813432835820896
YHR089C	1	0	0.813432835820896
YDR365C	1	0	0.813432835820896
YNL112W	1	0	0.813432835820896
YLR186W	1	0	0.813432835820896
YMR269W	0	0	0.813432835820896
YOL144W	1	0	0.813432835820896
YDR021W	1	0	0.813432835820896
YGR081C	1	0	0.813432835820896
YJL010C	1	0	0.813432835820896
YNR038W	1	0	0.813432835820896
YGR095C	1	0	0.813432835820896
YNL232W	1	0	0.813432835820896
YOL077C	0	0	0.808823529411765
YHR085W	1	0	0.808823529411765
YGR245C	0	0	0.802919708029197
YLR336C	0	0	0.798561151079137
YMR128W	1	0	0.798561151079137
YHR066W	0	0	0.794326241134752
YKL099C	1	0	0.794326241134752
YJL148W	0	0	0.791666666666667
YGR158C	1	0	0.791666666666667
YDR412W	1	0	0.791666666666667
YBL028C	0	0	0.787671232876712
YDL208W	1	0	0.787671232876712
YDR496C	0	0	0.782312925170068
YKR056W	0	0	0.777027027027027
YBR154C	0	0	0.773333333333333
YNL207W	1	0	0.773333333333333
YNL248C	0	0	0.768211920529801
YEL055C	0	0	0.763157894736842
YOL124C	0	0	0.758169934640523
YDL063C	0	0	0.756410256410256
YOL021C	1	0	0.756410256410256
YKL014C	1	0	0.756410256410256
YIL096C	0	0	0.754716981132076
YCL031C	1	0	0.754716981132076
YGR090W	1	0	0.754716981132076
YNL308C	0	0	0.75
YBL054W	0	0	0.745341614906832
YPR169W	0	0	0.74390243902439
YDR280W	1	0	0.74390243902439
YGR195W	1	0	0.74390243902439
YKR025W	0	0	0.739393939393939
YJR041C	0	0	0.734939759036145
YIL127C	0	0	0.730538922155689
YLR074C	0	0	0.726190476190476
YJL098W	0	0	0.723529411764706
YOL142W	1	0	0.723529411764706
YPL086C	0	0	0.719298245614035
YBR034C	0	0	0.718390804597701
YCR035C	1	0	0.718390804597701
YDL111C	1	0	0.718390804597701
YNL132W	0	0	0.714285714285714
YDL051W	0	0	0.710227272727273
YNL141W	0	0	0.706214689265537
YDR184C	0	0	0.702247191011236
YKL078W	0	0	0.698324022346369
YDR060W	0	0	0.697802197802198
YEL026W	1	0	0.697802197802198
YPR016C	1	0	0.697802197802198
YOR340C	0	0	0.693989071038251
YGR187C	0	0	0.690217391304348
YMR131C	0	0	0.686486486486486
YCR072C	0	0	0.682795698924731
YDR075W	0	0	0.682539682539683
YHR062C	1	0	0.682539682539683
YGR272C	1	0	0.682539682539683
YLR449W	0	0	0.678947368421053
YDR465C	0	0	0.675392670157068
YNL299W	0	0	0.673575129533679
YGR251W	1	0	0.673575129533679
YKL125W	0	0	0.670103092783505
YOR243C	0	0	0.666666666666667
YNL062C	0	0	0.663265306122449
YOR341W	0	0	0.65989847715736
YDR091C	0	0	0.656565656565657
YPR110C	0	0	0.653266331658292
YPL239W	0	0	0.651741293532338
YNL221C	1	0	0.651741293532338
YML080W	0	0	0.648514851485149
YMR217W	0	0	0.645320197044335
YNL113W	0	0	0.642156862745098
YLR003C	0	0	0.639024390243902
YDR120C	0	0	0.635922330097087
YMR014W	0	0	0.632850241545894
YIR026C	0	0	0.629807692307692
YML043C	0	0	0.626794258373206
YPL193W	0	0	0.625592417061611
YDL166C	1	0	0.625592417061611
YDL150W	0	0	0.622641509433962
YDR312W	0	0	0.619718309859155
YNL022C	0	0	0.616822429906542
YDR429C	0	0	0.613953488372093
YCR016W	0	0	0.611111111111111
YNL175C	0	0	0.608294930875576
YGR200C	0	0	0.605504587155963
YJL025W	0	0	0.602739726027397
YDL201W	0	0	0.6
YCR047C	0	0	0.599099099099099
YLR106C	1	0	0.599099099099099
YOR210W	0	0	0.596412556053812
YHR143W-A	0	0	0.59375
YMR235C	0	0	0.591111111111111
YKL181W	0	0	0.588495575221239
YLR221C	0	0	0.585903083700441
YDR110W	0	0	0.583333333333333
YJR063W	0	0	0.580786026200873
YOL022C	0	1	0.580786026200873
YJR097W	0	0	0.578260869565217
YOR361C	0	0	0.575757575757576
YOR095C	0	0	0.573275862068966
YPR163C	0	0	0.570815450643777
YNL255C	0	0	0.569037656903766
YKL144C	0	0	0.569037656903766
YOR252W	0	1	0.569037656903766
YGR123C	0	0	0.569037656903766
YGL246C	1	0	0.569037656903766
YBL018C	1	0	0.569037656903766
YJL191W	1	0	0.569037656903766
YGR283C	0	0	0.566666666666667
YOR207C	0	0	0.564315352697095
YNL313C	0	0	0.562248995983936
YER025W	0	0	0.562248995983936
YNL282W	1	0	0.562248995983936
YGR173W	0	1	0.562248995983936
YNL124W	0	0	0.562248995983936
YKR092C	0	0	0.562248995983936
YDR152W	0	1	0.562248995983936
YGR030C	1	0	0.562248995983936
YDR339C	1	0	0.562248995983936
YOR119C	1	0	0.562248995983936
YPR010C	0	0	0.56
YDL167C	0	0	0.557768924302789
YJL011C	0	0	0.555555555555556
YBL014C	0	0	0.553359683794466
YOR046C	0	0	0.551181102362205
YOR101W	0	0	0.549019607843137
YER036C	0	0	0.546875
YML074C	0	0	0.544747081712062
YJL125C	0	0	0.542635658914729
YBR155W	0	0	0.540540540540541
YMR310C	0	0	0.538461538461538
YDR156W	0	0	0.53639846743295
YDR161W	0	0	0.534351145038168
YPL183C	0	1	0.534351145038168
YGR162W	0	0	0.532319391634981
YGR211W	0	0	0.532075471698113
YAL033W	1	0	0.532075471698113
YER049W	0	0	0.530075187969925
YAL036C	0	0	0.528089887640449
YIL079C	0	0	0.526119402985075
YER110C	0	0	0.524163568773234
YLR401C	0	0	0.522222222222222
YNL186W	0	0	0.520295202952029
YCL011C	0	0	0.518382352941177
YER165W	0	0	0.516483516483517
YLR017W	0	0	0.514598540145985
YNR012W	0	0	0.514492753623188
YOR048C	1	0	0.514492753623188
YIL091C	0	1	0.514492753623188
YDR399W	0	0	0.512635379061372
YIL110W	0	0	0.510791366906475
YLR432W	0	0	0.508960573476703
YMR309C	0	0	0.507142857142857
YIR012W	0	0	0.505338078291815
YNR024W	0	1	0.505338078291815
YOL115W	0	0	0.50354609929078
YOR061W	0	0	0.501766784452297
YOR281C	0	0	0.5
YLR223C	0	0	0.5
YJR145C	1	0	0.5
YPR190C	0	0	0.5
YDR478W	1	0	0.5
YIL035C	0	0	0.498269896193772
YMR308C	0	0	0.496575342465753
YNL119W	0	0	0.496575342465753
YBR257W	1	0	0.496575342465753
YJR070C	0	0	0.494915254237288
YPR060C	0	0	0.494915254237288
YLL035W	1	0	0.494915254237288
YFL023W	0	0	0.493243243243243
YKL216W	0	0	0.491582491582492
YHL011C	0	0	0.48993288590604
YOL006C	0	0	0.488294314381271
YBR030W	0	0	0.486666666666667
YAL035W	0	0	0.485049833887043
YPL157W	0	0	0.483443708609272
YDR045C	0	0	0.481848184818482
YHR068W	0	0	0.480263157894737
YDR190C	0	0	0.478688524590164
YOR295W	0	0	0.477272727272727
YOR116C	0	0	0.477272727272727
YLR022C	1	0	0.477272727272727
YGR264C	0	0	0.475728155339806
YHR064C	0	0	0.474193548387097
YBR141C	0	1	0.474193548387097
YBR189W	0	0	0.473186119873817
YPL117C	0	0	0.473186119873817
YDR395W	0	0	0.473186119873817
YLR145W	1	0	0.473186119873817
YGL169W	0	0	0.473186119873817
YLR430W	1	0	0.473186119873817
YNL163C	1	0	0.473186119873817
YKL106W	0	0	0.471698113207547
YER171W	0	0	0.470219435736677
YJL190C	0	0	0.46875
YML113W	0	0	0.467289719626168
YPL081W	0	0	0.46583850931677
YPL212C	0	0	0.464396284829721
YGR083C	0	0	0.462962962962963
YHR070W	0	0	0.461538461538462
YPL207W	0	1	0.461538461538462
YNL227C	0	0	0.460122699386503
YPR041W	0	0	0.458715596330275
YNL256W	0	0	0.457317073170732
YHL039W	0	0	0.455927051671733
YNR003C	0	0	0.454545454545455
YKR026C	0	0	0.453172205438066
YML125C	0	0	0.452095808383234
YPR187W	0	0	0.452095808383234
YGL030W	1	0	0.452095808383234
YOR091W	0	0	0.450746268656716
YIL103W	0	0	0.449404761904762
YPL237W	0	0	0.448071216617211
YNL178W	0	0	0.446745562130178
YHR203C	0	0	0.445427728613569
YDR464W	0	0	0.444117647058824
YOR224C	0	0	0.442815249266862
YNL189W	0	0	0.441520467836257
YML010W	0	0	0.440233236151603
YOL054W	0	0	0.438953488372093
YIL008W	0	0	0.43768115942029
YOL094C	0	0	0.436416184971098
YDR211W	0	0	0.435158501440922
YDR346C	0	0	0.433908045977011
YFR028C	0	0	0.432664756446991
YNL001W	0	0	0.431428571428571
YKR079C	0	0	0.43019943019943
YLR451W	0	0	0.428977272727273
YJL198W	0	0	0.427762039660057
YKR063C	0	0	0.426553672316384
YDR527W	0	0	0.425352112676056
YER148W	0	0	0.424157303370786
YLR052W	0	0	0.42296918767507
YDR121W	0	0	0.421787709497207
YOR315W	0	0	0.420612813370474
YDR390C	0	0	0.419444444444444
YNL164C	0	0	0.418282548476454
YLR215C	0	0	0.417127071823204
YBR079C	0	0	0.415977961432507
YNR046W	0	0	0.414835164835165
YOL125W	0	0	0.413698630136986
YLR397C	0	0	0.412568306010929
YGL097W	0	0	0.411444141689373
YDR397C	0	0	0.410326086956522
YMR116C	0	0	0.409214092140921
YOR370C	0	0	0.408108108108108
YKR099W	0	0	0.407008086253369
YHR010W	0	0	0.405913978494624
YOL052C	0	0	0.404825737265416
YML082W	0	0	0.403743315508021
YNR027W	0	0	0.403183023872679
YOR021C	0	0	0.403183023872679
YCR031C	1	0	0.403183023872679
YJR055W	0	0	0.402116402116402
YCR060W	0	0	0.401055408970976
YER099C	0	0	0.4
YBL024W	0	0	0.398950131233596
YAL019W	0	0	0.397905759162304
YOL093W	0	0	0.39686684073107
YLR146C	0	0	0.395833333333333
YOR204W	0	0	0.394805194805195
YDR195W	0	0	0.393782383419689
YMR146C	0	0	0.392764857881137
YLR244C	0	0	0.391752577319588
YPL038W	0	0	0.390745501285347
YML065W	0	0	0.38974358974359
YDR180W	0	0	0.388746803069054
YPL122C	0	0	0.387755102040816
YML022W	0	0	0.38676844783715
YNL123W	0	0	0.385786802030457
YJR007W	0	0	0.384810126582278
YER117W	0	0	0.383838383838384
YJL208C	0	0	0.382871536523929
YGR085C	0	0	0.381909547738693
YOR063W	0	0	0.380952380952381
YDR447C	0	0	0.38
YGR072W	0	0	0.379052369077307
YEL029C	0	0	0.378109452736318
YDR381W	0	0	0.377171215880893
YJR003C	0	0	0.376237623762376
YLR014C	0	0	0.375308641975309
YPR186C	0	0	0.374384236453202
YKR036C	0	0	0.373464373464373
YMR260C	0	0	0.372549019607843
YLR015W	0	0	0.371638141809291
YBL036C	0	0	0.370731707317073
YBR061C	0	0	0.369829683698297
YPL198W	0	0	0.368932038834951
YOR260W	0	0	0.368038740920097
YKL166C	0	0	0.367149758454106
YML024W	0	0	0.366265060240964
YPR102C	0	0	0.365384615384615
YNL209W	0	0	0.364508393285372
YKL024C	0	0	0.363636363636364
YLR150W	0	0	0.362768496420048
YPL263C	0	1	0.362768496420048
YPL226W	0	0	0.361904761904762
YHR144C	0	0	0.36104513064133
YDL122W	0	0	0.360189573459716
YJR132W	0	0	0.359338061465721
YMR142C	0	0	0.358490566037736
YJL076W	0	0	0.357647058823529
YDR198C	0	0	0.356807511737089
YOR283W	0	1	0.356807511737089
YJL145W	0	0	0.355971896955504
YDR440W	0	0	0.355140186915888
YHR128W	0	0	0.354312354312354
YGL211W	0	0	0.353488372093023
YMR227C	0	0	0.352668213457077
YDL112W	0	0	0.351851851851852
YBR271W	0	0	0.351039260969977
YNL290W	0	0	0.350230414746544
YDR243C	0	0	0.350114416475973
YBL003C	0	0	0.350114416475973
YPL235W	1	0	0.350114416475973
YLR420W	0	0	0.349315068493151
YOR355W	0	0	0.348519362186788
YOL061W	0	0	0.347727272727273
YLR448W	0	0	0.346938775510204
YOL097C	0	0	0.346153846153846
YOR236W	0	0	0.345372460496614
YBR104W	0	0	0.344594594594595
YMR125W	0	0	0.343820224719101
YIL104C	0	0	0.34304932735426
YNL292W	0	0	0.342281879194631
YKL068W	0	0	0.341517857142857
YJR068W	0	0	0.34075723830735
YKL173W	0	0	0.34
YOR094W	0	0	0.339246119733925
YLR172C	0	0	0.338495575221239
YLR340W	0	0	0.337748344370861
YMR234W	0	0	0.337004405286344
YIL020C	0	0	0.336263736263736
YGR275W	0	0	0.335526315789474
YLR441C	0	0	0.334792122538293
YHR167W	0	0	0.334061135371179
YDR382W	0	0	0.333333333333333
YMR211W	0	0	0.332608695652174
YDL084W	0	0	0.331887201735358
YKL029C	0	0	0.331168831168831
YNL247W	0	0	0.330453563714903
YMR079W	0	0	0.329741379310345
YDL074C	0	0	0.329032258064516
YPL128C	0	0	0.328326180257511
YGL064C	0	0	0.32762312633833
YKL191W	0	0	0.326923076923077
YOR047C	0	0	0.326226012793177
YNL068C	0	0	0.325531914893617
YPR133C	0	0	0.32484076433121
YDR167W	0	0	0.324210526315789
YOL139C	0	0	0.324210526315789
YNL149C	0	0	0.324210526315789
YPL082C	1	0	0.324210526315789
YDL030W	0	0	0.323529411764706
YEL054C	0	0	0.322851153039832
YOR213C	0	0	0.322175732217573
YOR312C	0	0	0.321503131524008
YLR243W	0	1	0.321503131524008
YPR017C	0	0	0.320833333333333
YPR118W	0	0	0.32016632016632
YOR293W	0	0	0.319502074688797
YNL030W	0	0	0.318930041152263
YDR194C	0	0	0.318930041152263
YPL210C	0	0	0.318930041152263
YLR293C	1	0	0.318930041152263
YLR272C	0	0	0.318275154004107
YLR008C	0	0	0.317622950819672
YGR208W	0	0	0.316973415132924
YMR246W	0	0	0.316326530612245
YDR064W	0	0	0.315682281059063
YDR300C	0	0	0.315040650406504
YJR072C	0	1	0.315040650406504
YLR264W	0	0	0.314401622718053
YOR274W	0	0	0.313765182186235
YJR124C	0	1	0.313765182186235
YDR081C	0	0	0.313131313131313
YDR325W	0	0	0.3125
YJR147W	0	0	0.311871227364185
YLR249W	0	0	0.311244979919679
YHR040W	0	0	0.31062124248497
YLR287C	0	1	0.31062124248497
YJL006C	0	0	0.31
YGR285C	0	0	0.30938123752495
YGL123W	0	0	0.308764940239044
YBL068W	0	0	0.308151093439364
YGL135W	0	0	0.307539682539683
YPR062W	0	0	0.306930693069307
YCL037C	0	0	0.306324110671937
YDR174W	0	0	0.305719921104536
YDR450W	0	0	0.30511811023622
YER112W	0	0	0.304518664047151
YGL238W	0	0	0.303921568627451
YMR047C	0	0	0.303326810176125
YKR080W	0	0	0.302734375
YIL150C	0	0	0.302144249512671
YDR026C	0	1	0.302144249512671
YOR143C	0	0	0.301556420233463
YLR007W	0	0	0.300970873786408
YGR214W	0	0	0.300387596899225
YOR096W	0	0	0.299806576402321
YLR367W	0	0	0.299424184261036
YJR069C	0	0	0.299424184261036
YML063W	0	0	0.299424184261036
YPR104C	1	0	0.299424184261036
YDR025W	0	0	0.298850574712644
YBR069C	0	0	0.298279158699809
YPL050C	0	0	0.297709923664122
YIL131C	0	0	0.297142857142857
YKR057W	0	0	0.296577946768061
YDR245W	0	0	0.296015180265655
YPL178W	0	0	0.295454545454545
YGL113W	0	0	0.294896030245747
YPL243W	0	0	0.294339622641509
YML060W	0	0	0.293785310734463
YNR015W	0	0	0.293233082706767
YOL130W	0	0	0.292682926829268
YHR154W	0	0	0.292134831460674
YBR084W	0	0	0.291588785046729
YLR285W	0	0	0.291044776119403
YLR405W	0	0	0.290502793296089
YKL004W	0	0	0.28996282527881
YKL122C	0	0	0.289424860853432
YOR039W	0	0	0.288888888888889
YIL145C	0	0	0.288354898336414
YAL003W	0	0	0.287822878228782
YGL112C	0	0	0.287292817679558
YBR009C	0	0	0.286764705882353
YKL074C	0	0	0.286238532110092
YHR118C	0	0	0.285714285714286
YIL018W	0	0	0.285191956124314
YBR143C	0	0	0.284671532846715
YLR018C	0	0	0.284153005464481
YKL154W	0	0	0.283636363636364
YLL045C	0	0	0.283121597096189
YJR032W	0	0	0.282608695652174
YMR301C	0	0	0.282097649186257
YGL070C	0	0	0.28158844765343
YHL033C	0	0	0.281081081081081
YBR002C	0	0	0.280575539568345
YPL131W	0	0	0.280071813285458
YMR277W	0	0	0.279569892473118
YML105C	0	0	0.27906976744186
YIL064W	0	0	0.278571428571429
YLR275W	0	0	0.27807486631016
YLR277C	0	0	0.277580071174377
YER031C	0	0	0.27708703374778
YBR088C	0	0	0.276595744680851
YPL254W	0	0	0.276106194690265
YGR140W	0	0	0.275618374558304
YOR233W	0	0	0.275132275132275
YNL153C	0	0	0.274647887323944
YDR471W	0	0	0.274165202108963
YLR075W	0	0	0.273684210526316
YOR168W	0	0	0.273204903677758
YKL110C	0	0	0.272727272727273
YDR002W	0	0	0.272251308900524
YMR270C	0	0	0.271777003484321
YMR127C	0	0	0.271304347826087
YPR031W	0	0	0.270833333333333
YML056C	0	1	0.270833333333333
YBL072C	0	0	0.270363951473137
YDL083C	0	0	0.269896193771626
YDR279W	0	0	0.269430051813472
YNR011C	0	0	0.268965517241379
YDR172W	0	0	0.268502581755594
YOR076C	0	0	0.268041237113402
YMR016C	0	0	0.267581475128645
YNL096C	0	0	0.267123287671233
YOR359W	0	0	0.266666666666667
YLR372W	0	0	0.266211604095563
YNR009W	0	0	0.265758091993186
YLL036C	0	0	0.26530612244898
YHR021C	0	0	0.264855687606112
YER056C	0	0	0.264406779661017
YPL204W	0	0	0.263959390862944
YPR080W	0	0	0.263513513513513
YDR097C	0	0	0.263069139966273
YMR121C	0	0	0.262626262626263
YPR175W	0	0	0.26218487394958
YNL262W	0	0	0.261744966442953
YHR216W	0	0	0.261306532663317
YCR059C	0	0	0.260869565217391
YOR108W	0	0	0.260434056761269
YDL036C	0	0	0.26
YPL090C	0	0	0.259567387687188
YLR291C	0	0	0.259136212624585
YOR182C	0	0	0.258706467661692
YHL007C	0	0	0.258278145695364
YDR514C	0	1	0.258278145695364
YJR064W	0	0	0.257851239669421
YIL052C	0	0	0.257425742574257
YNL064C	0	0	0.257001647446458
YOR276W	0	0	0.256578947368421
YPR051W	0	0	0.25615763546798
YFR005C	0	0	0.255737704918033
YMR233W	0	1	0.255737704918033
YGL019W	0	0	0.25531914893617
YBR048W	0	0	0.254901960784314
YJL014W	0	0	0.254486133768352
YCR087C-A	0	1	0.254486133768352
YMR138W	0	0	0.254071661237785
YKL113C	0	0	0.253658536585366
YBR249C	0	0	0.253246753246753
YMR143W	0	0	0.252836304700162
YOL040C	0	0	0.252427184466019
YHR046C	0	0	0.252019386106624
YNL023C	0	1	0.252019386106624
YLR385C	0	0	0.251612903225806
YKL186C	0	0	0.251207729468599
YEL018W	0	0	0.2508038585209
YDR234W	0	0	0.250401284109149
YMR123W	0	0	0.25
YJL111W	0	0	0.25
YPR125W	0	0	0.25
YDL042C	0	0	0.25
YOL121C	1	0	0.25
YLR347C	0	0	0.249602543720191
YPL011C	0	0	0.249206349206349
YFL001W	0	0	0.248811410459588
YCR086W	0	0	0.248417721518987
YLR321C	0	0	0.248025276461295
YLR384C	0	0	0.247634069400631
YOR234C	0	0	0.247244094488189
YML108W	0	1	0.247244094488189
YGR118W	0	0	0.24685534591195
YMR061W	0	0	0.246467817896389
YJL130C	0	0	0.246081504702194
YGL076C	0	0	0.245696400625978
YGR054W	0	0	0.2453125
YIL142W	0	0	0.244929797191888
YDL043C	0	0	0.244548286604361
YOR098C	0	0	0.244167962674961
YPL030W	0	1	0.244167962674961
YLL022C	0	0	0.243788819875776
YBR025C	0	0	0.243410852713178
YER029C	0	0	0.243076923076923
YGR229C	0	0	0.243076923076923
YOL127W	0	0	0.243076923076923
YLR048W	0	0	0.243076923076923
YNL302C	1	0	0.243076923076923
YLL004W	0	0	0.242703533026114
YOL076W	0	0	0.242331288343558
YNL136W	0	0	0.241960183767228
YLR180W	0	0	0.241590214067278
YKL180W	0	0	0.241221374045802
YGR152C	0	0	0.240853658536585
YBR031W	0	0	0.240487062404871
YIL133C	0	0	0.240121580547112
YIL009W	0	0	0.239757207890744
YLR398C	0	0	0.239393939393939
YDR492W	0	0	0.239031770045386
YHL013C	0	1	0.239031770045386
YDR321W	0	0	0.238670694864048
YBR158W	0	0	0.238310708898944
YDL143W	0	0	0.237951807228916
YBR172C	0	0	0.237593984962406
YDR144C	0	0	0.237237237237237
YHR072W	0	0	0.23688155922039
YML097C	0	0	0.236526946107784
YJR042W	0	0	0.236173393124066
YHR127W	0	1	0.236173393124066
YGR177C	0	0	0.235820895522388
YMR288W	0	0	0.235469448584203
YHR206W	0	0	0.235119047619048
YGL201C	0	0	0.234769687964339
YLR335W	0	0	0.234421364985163
YDR384C	0	0	0.234074074074074
YPL143W	0	0	0.233727810650888
YPR132W	0	0	0.233382570162482
YDR457W	0	0	0.233038348082596
YBR118W	0	0	0.232695139911635
YFR037C	0	0	0.232352941176471
YHR201C	0	0	0.23201174743025
YJL183W	0	0	0.231671554252199
YLR383W	0	0	0.231332357247438
YER118C	0	0	0.230994152046784
YIL085C	0	0	0.230656934306569
YGR262C	0	0	0.230320699708455
YKL156W	0	0	0.229985443959243
YKR082W	0	0	0.229651162790698
YLR226W	0	0	0.229317851959361
YML073C	0	0	0.228985507246377
YPR088C	0	0	0.228654124457308
YHR120W	0	0	0.228323699421965
YOR308C	0	0	0.227994227994228
YJR123W	0	0	0.227665706051873
YER102W	0	0	0.227338129496403
YML018C	0	1	0.227338129496403
YOR253W	0	0	0.227011494252874
YOR051C	0	1	0.227011494252874
YKR010C	0	0	0.226685796269727
YMR223W	0	0	0.226361031518625
YKR072C	0	0	0.226037195994278
YHR013C	0	0	0.225714285714286
YHR119W	0	0	0.225392296718973
YJL179W	0	0	0.225071225071225
YML094W	0	0	0.22475106685633
YIL090W	0	0	0.224431818181818
YOL028C	0	0	0.224113475177305
YNL199C	0	0	0.223796033994334
YJR056C	0	1	0.223796033994334
YPR048W	0	1	0.223796033994334
YMR242C	0	0	0.223479490806223
YOR006C	0	1	0.223479490806223
YML106W	0	0	0.22316384180791
YPL273W	0	0	0.222849083215797
YMR300C	0	0	0.222535211267606
YER149C	0	0	0.222222222222222
YBL093C	0	0	0.221910112359551
YNL206C	0	0	0.221598877980365
YNL244C	0	0	0.221288515406162
YDL082W	0	0	0.220979020979021
YGL195W	0	0	0.220670391061453
YKL205W	0	0	0.220362622036262
YBL087C	0	0	0.220055710306407
YBL042C	0	0	0.219749652294854
YOR342C	0	1	0.219749652294854
YIL021W	0	0	0.219444444444444
YNL065W	0	0	0.219140083217753
YDL064W	0	0	0.218836565096953
YML006C	0	0	0.218533886583679
YBR156C	0	0	0.218232044198895
YGL155W	0	0	0.217931034482759
YNL188W	0	0	0.21763085399449
YGL139W	0	0	0.217331499312242
YCR020W-B	0	0	0.217032967032967
YGL103W	0	0	0.216735253772291
YDR454C	0	0	0.216438356164384
YGR093W	0	1	0.216438356164384
YNL191W	0	0	0.216142270861833
YDR206W	0	0	0.215846994535519
YER131W	0	0	0.215552523874488
YML031W	0	0	0.215258855585831
YIL047C	0	0	0.214965986394558
YPL068C	0	1	0.214965986394558
YNL166C	0	0	0.214673913043478
YHR041C	0	0	0.21438263229308
YDR228C	0	0	0.214092140921409
YGL241W	0	0	0.213802435723951
YGL234W	0	0	0.213513513513514
YPR069C	0	0	0.213225371120108
YNL201C	0	0	0.21313672922252
YLR029C	0	0	0.21313672922252
YNR051C	0	0	0.21313672922252
YNL088W	0	0	0.21313672922252
YHR072W-A	1	0	0.21313672922252
YNL111C	0	0	0.21285140562249
YOR212W	0	0	0.212566844919786
YGL122C	0	0	0.212283044058745
YHR020W	0	0	0.212
YEL042W	0	0	0.211717709720373
YOR106W	0	0	0.211436170212766
YOL123W	0	0	0.211155378486056
YML015C	0	0	0.210875331564987
YLR154C	0	0	0.210596026490066
YER168C	0	0	0.21031746031746
YDL205C	0	0	0.21003963011889
YDL040C	0	0	0.20976253298153
YML021C	0	0	0.209486166007905
YOL136C	0	0	0.209210526315789
YKL018W	0	0	0.208935611038108
YBL061C	0	0	0.208661417322835
YJR043C	0	0	0.208387942332896
YPR018W	0	0	0.208115183246073
YJL008C	0	0	0.207843137254902
YGR078C	0	0	0.20757180156658
YDL229W	0	0	0.207301173402868
YKR043C	0	1	0.207301173402868
YMR153W	0	0	0.20703125
YMR129W	0	0	0.206762028608583
YLR433C	0	0	0.206493506493507
YDL081C	0	0	0.206225680933852
YGR034W	0	0	0.205958549222798
YFL045C	0	0	0.205692108667529
YGR061C	0	0	0.205426356589147
YMR212C	0	0	0.205161290322581
YHR193C	0	0	0.204896907216495
YML077W	0	0	0.204633204633205
YLR147C	0	0	0.20460358056266
YMR177W	0	0	0.20460358056266
YOR154W	0	1	0.20460358056266
YIL016W	0	0	0.20460358056266
YOR217W	0	0	0.20460358056266
YMR285C	1	0	0.20460358056266
YIL118W	0	0	0.204342273307791
YKL120W	0	0	0.204081632653061
YLR020C	0	0	0.203821656050955
YDR017C	0	0	0.203562340966921
YGR276C	0	0	0.203303684879288
YLR060W	0	0	0.203045685279188
YLR316C	0	0	0.202788339670469
YBR021W	0	0	0.20253164556962
YMR091C	0	0	0.202275600505689
YGL016W	0	0	0.202020202020202
YNL216W	0	0	0.201765447667087
YPR056W	0	0	0.201511335012594
YDL209C	0	0	0.20125786163522
YBL052C	0	0	0.201005025125628
YMR005W	0	0	0.200752823086575
YER164W	0	0	0.200501253132832
YEL040W	0	0	0.200250312891114
YDL189W	0	0	0.2
YPR009W	0	0	0.199750312109863
YGL116W	0	0	0.199501246882793
YKR078W	0	0	0.199252801992528
YML014W	0	0	0.199004975124378
YAR014C	0	0	0.198757763975155
YOR073W	0	0	0.198511166253102
YCL036W	0	1	0.198511166253102
YBL002W	0	0	0.198265179677819
YJL157C	0	0	0.198019801980198
YER007C-A	0	0	0.197775030902349
YIL053W	0	0	0.197530864197531
YNL102W	0	0	0.197287299630086
YEL003W	0	0	0.197044334975369
YMR179W	0	0	0.19680196801968
YPL244C	0	0	0.196560196560197
YER156C	0	1	0.196560196560197
YLR438C-A	0	0	0.196319018404908
YBR084C-A	0	0	0.196078431372549
YBR252W	0	0	0.195838433292534
YJL138C	0	0	0.19559902200489
YLR073C	0	1	0.19559902200489
YER107C	0	0	0.195360195360195
YGL147C	0	0	0.195121951219512
YOL039W	0	0	0.194884287454324
YAR015W	0	0	0.194647201946472
YGR191W	0	0	0.194410692588092
YBL035C	0	0	0.194174757281553
YDR052C	0	0	0.193939393939394
YGR079W	0	1	0.193939393939394
YOR305W	0	0	0.193704600484261
YHR204W	0	0	0.193470374848851
YCR051W	0	1	0.193470374848851
YER074W	0	0	0.193236714975845
YPL245W	0	1	0.193236714975845
YML062C	0	0	0.193003618817853
YLR063W	0	1	0.193003618817853
YKL081W	0	0	0.192771084337349
YDR469W	0	0	0.192539109506619
YJR144W	0	0	0.192307692307692
YJL041W	0	0	0.192076830732293
YKL114C	0	0	0.191846522781775
YMR185W	0	1	0.191846522781775
YBR092C	0	0	0.191616766467066
YMR080C	0	0	0.191387559808612
YPL037C	0	0	0.19115890083632
YJL115W	0	0	0.190930787589499
YJL117W	0	0	0.190703218116806
YNR043W	0	0	0.19047619047619
YGL210W	0	0	0.190249702734839
YPR120C	0	0	0.190023752969121
YDR432W	0	0	0.189798339264531
YOL145C	0	0	0.18957345971564
YHR129C	0	0	0.189349112426035
YMR076C	0	0	0.189125295508274
YBR291C	0	0	0.188902007083825
YLR056W	0	0	0.188679245283019
YJL054W	0	0	0.188457008244994
YBR153W	0	0	0.188235294117647
YPR161C	0	0	0.188014101057579
YLL012W	0	0	0.187793427230047
YIL148W	0	0	0.18757327080891
YML081W	0	1	0.18757327080891
YLR033W	0	0	0.187353629976581
YPL175W	0	0	0.187134502923977
YER114C	0	0	0.186915887850467
YLR061W	0	0	0.186697782963827
YGR155W	0	0	0.186480186480186
YJL186W	0	0	0.186263096623981
YHR084W	0	0	0.186046511627907
YPL227C	0	0	0.185830429732869
YBR248C	0	0	0.185614849187935
YOR144C	0	0	0.18539976825029
YBL055C	0	0	0.185185185185185
YDR414C	0	0	0.184971098265896
YPR034W	0	0	0.184757505773672
YIL069C	0	0	0.184544405997693
YLR183C	0	0	0.184331797235023
YCR034W	0	0	0.184119677790564
YOR337W	0	0	0.183908045977011
YDR012W	0	0	0.183696900114811
YIL092W	0	1	0.183696900114811
YDR292C	0	0	0.18348623853211
YER145C	0	0	0.183276059564719
YOR195W	0	0	0.183066361556064
YDL130W	0	0	0.182857142857143
YNL261W	0	0	0.182648401826484
YDR020C	0	1	0.182648401826484
YKR059W	0	0	0.182440136830103
YDR240C	0	0	0.182232346241458
YHR187W	0	0	0.182025028441411
YJL121C	0	0	0.181818181818182
YDL039C	0	0	0.18161180476731
YLR103C	0	0	0.18140589569161
YOR123C	0	0	0.181200453001132
YJL104W	0	0	0.180995475113122
YOR360C	0	0	0.180790960451977
YML023C	0	0	0.18058690744921
YKR038C	0	0	0.180383314543405
YLR214W	0	0	0.18018018018018
YOR241W	0	0	0.179977502812148
YBR202W	0	0	0.179775280898876
YGR091W	0	0	0.179573512906846
YKL056C	0	0	0.179372197309417
YMR259C	0	1	0.179372197309417
YAR008W	0	0	0.179171332586786
YHR058C	0	0	0.178970917225951
YOR188W	0	0	0.17877094972067
YGR116W	0	0	0.178571428571429
YGL170C	0	0	0.178372352285396
YMR243C	0	0	0.178173719376392
YDR143C	0	0	0.17797552836485
YHL012W	0	0	0.177777777777778
YPL101W	0	0	0.177580466148724
YMR194W	0	0	0.177383592017738
YOR254C	0	0	0.17718715393134
YHR205W	0	0	0.176991150442478
YMR266W	0	0	0.176795580110497
YJR112W	0	0	0.176600441501104
YJL110C	0	0	0.176405733186329
YDR364C	0	0	0.176211453744493
YIL038C	0	0	0.176017601760176
YBL069W	0	0	0.175824175824176
YDR257C	0	1	0.175824175824176
YDL129W	0	1	0.175824175824176
YDR023W	0	0	0.17563117453348
YLL024C	0	0	0.175438596491228
YPL139C	0	0	0.175246440306681
YDR418W	0	0	0.175054704595186
YLR130C	0	0	0.174863387978142
YBR060C	0	0	0.174672489082969
YPL160W	0	0	0.174482006543075
YFR002W	0	0	0.174291938997821
YBR245C	0	0	0.174102285092492
YJL177W	0	0	0.173913043478261
YOR335C	0	0	0.173724212812161
YOR269W	0	0	0.17353579175705
YFR031C-A	0	0	0.173347778981582
YJL129C	0	0	0.173160173160173
YPR086W	0	0	0.172972972972973
YOR306C	0	0	0.172786177105832
YLR200W	0	0	0.17259978425027
YPR074C	0	0	0.172413793103448
YLR141W	0	0	0.172228202368138
YBR238C	0	0	0.172043010752688
YJL189W	0	0	0.171858216970999
YNL240C	0	0	0.171673819742489
YLR181C	0	0	0.171489817792069
YBR181C	0	0	0.171306209850107
YLR357W	0	0	0.171122994652406
YAR002W	0	0	0.170940170940171
YLR323C	0	1	0.170940170940171
YDR524C	0	0	0.170757737459979
YDL212W	0	0	0.170575692963753
YDL136W	0	0	0.170394036208733
YDL182W	0	0	0.170212765957447
YBR242W	0	1	0.170212765957447
YOR262W	0	1	0.170212765957447
YDR331W	0	0	0.170031880977683
YGL247W	0	0	0.169851380042463
YMR033W	0	0	0.169671261930011
YBL020W	0	0	0.169652265542677
YBR275C	0	0	0.169652265542677
YNL067W	0	0	0.169652265542677
YPL108W	0	1	0.169652265542677
YOL120C	0	0	0.169652265542677
YOR216C	0	0	0.169652265542677
YLR407W	0	1	0.169652265542677
YLR192C	1	0	0.169652265542677
YMR108W	0	0	0.169473684210526
YBR017C	0	0	0.169295478443743
YDR037W	0	0	0.169117647058824
YPR178W	0	0	0.16894018887723
YBR186W	0	0	0.168763102725367
YBR087W	0	0	0.168586387434555
YMR241W	0	0	0.168410041841004
YJL184W	0	0	0.168234064785789
YJL087C	0	0	0.168058455114823
YML096W	0	1	0.168058455114823
YER055C	0	0	0.167883211678832
YER115C	0	0	0.167708333333333
YML026C	0	0	0.167533818938606
YOR118W	0	1	0.167533818938606
YLR355C	0	0	0.167359667359667
YLR084C	0	0	0.167185877466251
YKL084W	0	0	0.16701244813278
YJL074C	0	0	0.166839378238342
YCR053W	0	0	0.166666666666667
YPL220W	0	0	0.166494312306101
YDR439W	0	0	0.166322314049587
YDR281C	0	0	0.166150670794634
YGL148W	0	0	0.165979381443299
YOL092W	0	1	0.165979381443299
YBR195C	0	0	0.165813715455476
YDR224C	0	0	0.165813715455476
YJL124C	0	0	0.165813715455476
YJR067C	0	1	0.165813715455476
YDL155W	0	0	0.165813715455476
YGL232W	0	0	0.165813715455476
YEL036C	0	0	0.165813715455476
YBR167C	1	0	0.165813715455476
YOL002C	0	0	0.165644171779141
YPL079W	0	0	0.165474974463739
YDR217C	0	0	0.16530612244898
YNL154C	0	0	0.165137614678899
YGR274C	0	0	0.164969450101833
YOR271C	0	1	0.164969450101833
YLR419W	0	1	0.164969450101833
YOR016C	0	0	0.164801627670397
YOR151C	0	0	0.164634146341463
YEL009C	0	0	0.164467005076142
YDR297W	0	0	0.164300202839757
YBR073W	0	0	0.164133738601824
YIL158W	0	1	0.164133738601824
YDL047W	0	0	0.163967611336032
YDL092W	0	0	0.163801820020222
YNL291C	0	0	0.163636363636364
YLR083C	0	1	0.163636363636364
YLR359W	0	0	0.163471241170535
YDL075W	0	0	0.163306451612903
YMR268C	0	0	0.163141993957704
YGR094W	0	0	0.162977867203219
YOL149W	0	0	0.162814070351759
YIL128W	0	0	0.162650602409639
YBR162W-A	0	0	0.162487462387161
YBR106W	0	0	0.162324649298597
YDL121C	0	1	0.162324649298597
YGR024C	0	0	0.162162162162162
YLR096W	0	0	0.162
YIL147C	0	0	0.161838161838162
YMR292W	0	0	0.161676646706587
YLR328W	0	0	0.161515453639083
YDR098C	0	0	0.161354581673307
YGR109C	0	0	0.161194029850746
YGR148C	0	0	0.1610337972167
YGL011C	0	0	0.160873882820258
YFR009W	0	0	0.160714285714286
YDL227C	0	0	0.160555004955401
YCR090C	0	1	0.160555004955401
YLR167W	0	0	0.16039603960396
YDR212W	0	0	0.160237388724036
YER086W	0	0	0.160079051383399
YKL006W	0	0	0.159921026653504
YDL131W	0	0	0.159763313609467
YGR210C	0	1	0.159763313609467
YJR031C	0	0	0.159605911330049
YKR094C	0	0	0.159448818897638
YMR001C	0	0	0.15929203539823
YNL069C	0	0	0.159135559921415
YPR058W	0	0	0.158979391560353
YDR308C	0	0	0.158823529411765
YML036W	0	0	0.158667972575906
YBL026W	0	0	0.158512720156556
YHR060W	0	0	0.158357771260997
YJL168C	0	0	0.158203125
YLR143W	0	1	0.158203125
YEL053C	0	0	0.158048780487805
YAR071W	0	0	0.157894736842105
YLR115W	0	0	0.157740993184031
YHL001W	0	0	0.157587548638132
YDR416W	0	0	0.157434402332362
YJL197W	0	1	0.157434402332362
YDL171C	0	0	0.157281553398058
YPL144W	0	0	0.157129000969932
YHR077C	0	0	0.156976744186047
YLR325C	0	0	0.156824782187803
YLR016C	0	0	0.156673114119923
YGL031C	0	0	0.156521739130435
YHR055C	0	0	0.156370656370656
YPL129W	0	0	0.156219864995178
YBL023C	0	0	0.15606936416185
YPL019C	0	0	0.155919153031761
YFR034C	0	0	0.155769230769231
YOL109W	0	0	0.155619596541787
YER070W	0	0	0.155470249520154
YOR079C	0	0	0.155321188878236
YGR075C	0	0	0.155172413793103
YFR031C	0	0	0.155023923444976
YGL061C	0	0	0.154875717017208
YDL003W	0	0	0.154727793696275
YKL183W	0	1	0.154727793696275
YNL162W	0	0	0.154580152671756
YJL080C	0	0	0.15443279313632
YOR133W	0	0	0.154285714285714
YGR119C	0	0	0.154138915318744
YLL061W	0	0	0.153992395437262
YKL045W	0	0	0.153846153846154
YJR047C	0	0	0.153700189753321
YNL245C	0	0	0.153554502369668
YLR344W	0	0	0.153409090909091
YGR185C	0	0	0.153263954588458
YHL015W	0	0	0.153119092627599
YIL115C	0	0	0.152974504249292
YBR093C	0	0	0.152830188679245
YPL192C	0	0	0.152686145146089
YMR312W	0	0	0.152542372881356
YDR302W	0	0	0.152398871119473
YPL151C	0	0	0.152255639097744
YGR175C	0	0	0.152112676056338
YHR031C	0	0	0.151969981238274
YNL317W	0	0	0.15182755388941
YLL021W	0	0	0.151685393258427
YOR033C	0	0	0.151543498596819
YKR008W	0	0	0.151401869158879
YNL268W	0	0	0.151260504201681
YNL301C	0	0	0.151119402985075
YPR101W	0	0	0.150978564771668
YBL009W	0	0	0.150837988826816
YPR119W	0	0	0.150697674418605
YDR370C	0	1	0.150697674418605
YHR007C	0	0	0.150557620817844
YKL139W	0	0	0.15041782729805
YFR055W	0	0	0.150278293135436
YGL213C	0	0	0.150139017608897
YKL176C	0	0	0.15
YLR455W	0	0	0.149861239592969
YPR033C	0	0	0.149722735674677
YPL231W	0	0	0.149584487534626
YER043C	0	0	0.149446494464945
YIL030C	0	0	0.149308755760369
YNR029C	0	1	0.149308755760369
YJL200C	0	1	0.149308755760369
YNL072W	0	0	0.149171270718232
YGR156W	0	0	0.149034038638454
YGL014W	0	0	0.148897058823529
YGR003W	0	0	0.148760330578512
YDL236W	0	0	0.148623853211009
YBR254C	0	0	0.148487626031164
YJR094W-A	0	0	0.148351648351648
YNL231C	0	0	0.148215919487649
YIR004W	0	0	0.148080438756856
YPR189W	0	0	0.147945205479452
YDR341C	0	0	0.147810218978102
YER073W	0	0	0.14767547857794
YOR346W	0	0	0.147540983606557
YMR012W	0	0	0.147406733393995
YML046W	0	0	0.147272727272727
YDR119W	0	1	0.147272727272727
YPL233W	0	0	0.147138964577657
YOR209C	0	0	0.147005444646098
YER172C	0	0	0.14687216681777
YGR129W	0	0	0.146739130434783
YEL046C	0	0	0.146606334841629
YLR333C	0	0	0.146473779385172
YLR413W	0	1	0.146473779385172
YKL027W	0	1	0.146473779385172
YLR406C	0	0	0.146341463414634
YBR121C	0	0	0.146209386281588
YHR149C	0	1	0.146209386281588
YIL130W	0	1	0.146209386281588
YDR188W	0	0	0.146077547339946
YGL244W	0	0	0.145945945945946
YIL126W	0	0	0.145814581458146
YHR036W	0	0	0.14568345323741
YBL025W	0	0	0.1455525606469
YGL257C	0	0	0.145421903052065
YOR115C	0	0	0.145291479820628
YEL032W	0	0	0.145161290322581
YIR015W	0	0	0.14503133393017
YKR086W	0	0	0.144901610017889
YJR014W	0	1	0.144901610017889
YDR372C	0	0	0.144772117962467
YDL175C	0	0	0.144642857142857
YNL082W	0	0	0.144513826940232
YMR193W	0	0	0.144385026737968
YGL144C	0	0	0.144256455921638
YMR006C	0	0	0.144128113879004
YGR217W	0	0	0.144
YIL078W	0	0	0.143872113676732
YCR054C	0	1	0.143872113676732
YIL039W	0	0	0.143744454303461
YNL004W	0	0	0.143617021276596
YNR004W	0	1	0.143617021276596
YDR062W	0	0	0.143489813994686
YHR141C	0	0	0.143362831858407
YJL194W	0	0	0.143236074270557
YER151C	0	0	0.143109540636042
YDR267C	0	1	0.143109540636042
YLR058C	0	0	0.142983230361871
YJR105W	0	0	0.142857142857143
YLR059C	0	0	0.14273127753304
YOR159C	0	0	0.142605633802817
YGR105W	0	0	0.142480211081794
YJR129C	0	1	0.142480211081794
YGL101W	0	1	0.142480211081794
YLR057W	0	1	0.142480211081794
YHR042W	0	0	0.142355008787346
YOR232W	0	0	0.142230026338894
YJL039C	0	0	0.142105263157895
YNL035C	0	1	0.142105263157895
YOR196C	0	0	0.141980718667835
YLR237W	0	0	0.141856392294221
YHR133C	0	0	0.141732283464567
YGR271C-A	0	1	0.141732283464567
YMR230W	0	0	0.141608391608392
YKL015W	0	0	0.141484716157205
YCL050C	0	0	0.141361256544503
YMR011W	0	0	0.141238012205754
YDL191W	0	0	0.141114982578397
YDR500C	0	0	0.140992167101828
YHR003C	0	1	0.140992167101828
YIL132C	0	0	0.140869565217391
YPL267W	0	0	0.140747176368375
YKR002W	0	0	0.140625
YCL029C	0	0	0.14050303555941
YKL057C	0	0	0.140381282495667
YGL028C	0	0	0.14025974025974
YDL235C	0	0	0.140138408304498
YGR246C	0	0	0.140017286084702
YGL020C	0	0	0.139896373056995
YHR100C	0	1	0.139896373056995
YLL048C	0	0	0.139775668679896
YIL003W	0	0	0.139655172413793
YJL061W	0	0	0.13953488372093
YNL024C	0	1	0.13953488372093
YGR074W	0	0	0.139414802065404
YOL101C	0	0	0.139294926913156
YOL078W	0	0	0.139175257731959
YDR499W	0	0	0.139055793991416
YLR044C	0	0	0.13893653516295
YAL043C	0	0	0.138817480719794
YOR205C	0	1	0.138817480719794
YGL058W	0	0	0.138698630136986
YPR043W	0	0	0.13857998289136
YOR319W	0	0	0.138461538461538
YML123C	0	0	0.138343296327925
YEL015W	0	0	0.138225255972696
YNL085W	0	0	0.138107416879795
YFL022C	0	0	0.137989778534923
YER146W	0	0	0.137872340425532
YML114C	0	0	0.137755102040816
YOL140W	0	0	0.137638062871708
YIL149C	0	0	0.137521222410866
YPR139C	0	0	0.137404580152672
YBL081W	0	1	0.137404580152672
YMR075W	0	0	0.13728813559322
YDL038C	0	0	0.137171888230313
YKR044W	0	1	0.137171888230313
YBR049C	0	0	0.137089991589571
YER180C	0	0	0.137089991589571
YHR208W	0	0	0.137089991589571
YOL029C	0	1	0.137089991589571
YLR388W	0	0	0.137089991589571
YKR083C	0	0	0.137089991589571
YLR105C	0	0	0.137089991589571
YHR025W	0	0	0.137089991589571
YNL222W	1	0	0.137089991589571
YJR143C	0	0	0.136974789915966
YDL061C	0	0	0.136859781696054
YDL058W	0	0	0.136744966442953
YPL255W	0	0	0.136630343671417
YDL219W	0	0	0.136515912897822
YDR303C	0	0	0.136401673640167
YDR139C	0	0	0.13628762541806
YCL063W	0	0	0.136173767752715
YBR263W	0	0	0.136060100166945
YKL028W	0	0	0.135946622185154
YPL051W	0	0	0.135833333333333
YDL055C	0	0	0.135720233139051
YOR160W	0	0	0.135607321131448
YHR107C	0	0	0.13549459684123
YJR141W	0	0	0.135382059800664
YER174C	0	0	0.135269709543568
YJL136C	0	0	0.135157545605307
YIL094C	0	0	0.135045567522784
YGL055W	0	0	0.134933774834437
YFL034C-A	0	0	0.134822167080232
YOL141W	0	1	0.134822167080232
YOL038W	0	0	0.134710743801653
YDL056W	0	0	0.134599504541701
YNL050C	0	1	0.134599504541701
YHR165C	0	0	0.134488448844884
YOR323C	0	0	0.134377576257214
YOL005C	0	0	0.134266886326194
YOR239W	0	0	0.134156378600823
YNL010W	0	1	0.134156378600823
YER042W	0	0	0.134046052631579
YGL243W	0	0	0.133935907970419
YGR027C	0	0	0.133825944170772
YGR063C	0	0	0.133716160787531
YBR244W	0	0	0.133606557377049
YNL038W	0	0	0.133497133497133
YOR229W	0	0	0.133387888707038
YJR022W	0	0	0.133278822567457
YJR016C	0	0	0.133169934640523
YDL102W	0	0	0.133061224489796
YJL176C	0	0	0.132952691680261
YPL256C	0	0	0.132844335778321
YLR071C	0	0	0.132736156351792
YHR019C	0	0	0.132628152969894
YLR421C	0	0	0.132520325203252
YOR038C	0	0	0.132412672623883
YER009W	0	0	0.132305194805195
YHR090C	0	0	0.132197891321979
YJL203W	0	0	0.132090761750405
YNL066W	0	0	0.131983805668016
YBL079W	0	0	0.131877022653722
YLR380W	0	0	0.131770412287793
YDR472W	0	0	0.131663974151858
YOL146W	0	0	0.131557707828894
YBR042C	0	0	0.131451612903226
YDR507C	0	0	0.131345688960516
YDR385W	0	0	0.131239935587762
YBR191W	0	0	0.13113435237329
YNR020C	0	0	0.131028938906752
YOR242C	0	0	0.130923694779116
YGL050W	0	1	0.130923694779116
YLR086W	0	0	0.130818619582665
YGL255W	0	0	0.130713712910986
YER056C-A	0	0	0.130608974358974
YGR198W	0	0	0.130504403522818
YKL006C-A	0	0	0.1304
YBL092W	0	0	0.130295763389289
YGL225W	0	0	0.130191693290735
YOR179C	0	0	0.130087789305666
YOR326W	0	0	0.129984051036683
YER137C	0	1	0.129984051036683
YML008C	0	0	0.129880478087649
YGR104C	0	0	0.129777070063694
YNL021W	0	0	0.129673826571201
YBR029C	0	0	0.129570747217806
YEL048C	0	1	0.129570747217806
YBR188C	0	0	0.129467831612391
YDR528W	0	0	0.129365079365079
YDR086C	0	0	0.129262490087232
YER176W	0	0	0.129160063391442
YNL059C	0	0	0.129057798891528
YOR148C	0	0	0.128955696202532
YDR140W	0	0	0.128853754940711
YJL162C	0	1	0.128853754940711
YOR369C	0	0	0.128751974723539
YGL105W	0	0	0.1287284144427
YJR046W	0	0	0.1287284144427
YJL035C	0	0	0.1287284144427
YML112W	0	0	0.1287284144427
YJR075W	0	0	0.1287284144427
YER019C-A	0	0	0.1287284144427
YNL238W	0	0	0.1287284144427
YBR187W	0	1	0.1287284144427
YHL034C	1	0	0.1287284144427
YIL075C	0	0	0.128627450980392
YLR412W	0	1	0.128627450980392
YBR171W	0	0	0.128526645768025
YPR052C	0	0	0.128425998433829
YGR278W	0	0	0.128325508607199
YLR117C	0	0	0.128225175918686
YIR011C	0	0	0.128125
YKL075C	0	0	0.128024980483997
YPL199C	0	1	0.128024980483997
YLR182W	0	0	0.12792511700468
YPL094C	0	0	0.127825409197194
YJR093C	0	0	0.127725856697819
YPL125W	0	0	0.127626459143969
YKL182W	0	0	0.127527216174184
YPL252C	0	0	0.127428127428127
YPL063W	0	0	0.127329192546584
YGL100W	0	0	0.127230411171451
YER030W	0	0	0.127131782945736
YNR017W	0	0	0.127033307513555
YLR185W	0	0	0.126934984520124
YGR147C	0	0	0.126836813611756
YER161C	0	0	0.126738794435858
YOR304W	0	0	0.126640926640927
YLR212C	0	0	0.126543209876543
YDR170C	0	0	0.126445643793369
YJR089W	0	0	0.126348228043143
YIL040W	0	0	0.126250962278676
YPL112C	0	0	0.126153846153846
YJL187C	0	0	0.126056879323597
YNL126W	0	0	0.125960061443932
YPL001W	0	0	0.125863392171911
YGL189C	0	0	0.125766871165644
YML069W	0	0	0.125670498084291
YMR247C	0	0	0.125574272588055
YCL061C	0	0	0.125478194338179
YNL099C	0	0	0.125382262996942
YGR082W	0	0	0.125286478227655
YNR013C	0	0	0.125190839694656
YHR045W	0	1	0.125190839694656
YFL008W	0	0	0.12509534706331
YDL164C	0	0	0.125
YBL082C	0	0	0.124904798172125
YFR038W	0	1	0.124904798172125
YMR059W	0	0	0.124809741248097
YPL106C	0	0	0.124714828897338
YPL069C	0	0	0.124620060790274
YHR122W	0	0	0.12452543659833
YNL147W	0	0	0.12443095599393
YDL033C	0	0	0.124336618650493
YJL192C	0	0	0.124242424242424
YNL087W	0	1	0.124242424242424
YHR049W	0	1	0.124242424242424
YOR165W	0	0	0.124148372445117
YNL032W	0	0	0.124054462934947
YKL214C	0	0	0.123960695389267
YML115C	0	0	0.123867069486405
YBL027W	0	0	0.12377358490566
YOL045W	0	0	0.123688155922039
YPL029W	0	0	0.123688155922039
YKR022C	0	0	0.123688155922039
YCR052W	0	0	0.123688155922039
YER072W	0	0	0.123688155922039
YFR013W	0	0	0.123688155922039
YER013W	0	0	0.123688155922039
YML103C	0	0	0.123688155922039
YDR291W	0	1	0.123688155922039
YGL173C	1	0	0.123688155922039
YDR226W	0	0	0.123595505617978
YPR145W	0	0	0.123502994011976
YFR036W	0	0	0.12341062079282
YIL046W	0	0	0.123318385650224
YER060W	0	1	0.123318385650224
YJR140C	0	0	0.123226288274832
YBR010W	0	0	0.123134328358209
YKL130C	0	0	0.123042505592841
YLR010C	0	0	0.122950819672131
YDL098C	0	0	0.122859270290395
YIL083C	0	0	0.122767857142857
YDL192W	0	0	0.122676579925651
YMR202W	0	0	0.12258543833581
YDR177W	0	0	0.122494432071269
YER075C	0	0	0.122403560830861
YNL280C	0	0	0.122312824314307
YJR076C	0	0	0.122222222222222
YOR064C	0	0	0.122131754256107
YJL209W	0	0	0.122041420118343
YOL102C	0	0	0.121951219512195
YKL059C	0	0	0.121861152141802
YJL090C	0	0	0.121771217712177
YDR473C	0	0	0.121681415929204
YER155C	0	0	0.121591746499632
YIL004C	0	0	0.121502209131075
YML107C	0	0	0.121412803532009
YPL009C	0	1	0.121412803532009
YIR010W	0	0	0.121323529411765
YOR122C	0	0	0.121234386480529
YIL134W	0	0	0.121145374449339
YML019W	0	0	0.121056493030081
YLR319C	0	0	0.120967741935484
YDL105W	0	0	0.120879120879121
YKL049C	0	0	0.120790629575403
YEL051W	0	0	0.120702267739576
YKL112W	0	0	0.120614035087719
YGR188C	0	0	0.120525931336742
YCR043C	0	1	0.120525931336742
YBL013W	0	0	0.12043795620438
YPL169C	0	0	0.12035010940919
YGL043W	0	0	0.120262390670554
YJL193W	0	1	0.120262390670554
YDL217C	0	0	0.120174799708667
YPL105C	0	1	0.120174799708667
YCR063W	0	0	0.120087336244541
YDR179C	0	0	0.12
YGR216C	0	0	0.119912790697674
YNL218W	0	0	0.119825708061002
YGR004W	0	0	0.119738751814224
YKL160W	0	0	0.119651921682379
YLR320W	0	0	0.119565217391304
YER122C	0	0	0.119478638667632
YLR292C	0	0	0.119392185238784
YKR028W	0	0	0.119305856832972
YDR404C	0	0	0.119219653179191
YML061C	0	0	0.11913357400722
YGL049C	0	0	0.119047619047619
YOR368W	0	0	0.118961788031723
YNL090W	0	0	0.118876080691643
YGR005C	0	0	0.118790496760259
YKR095W	0	0	0.118705035971223
YFL017W-A	0	0	0.11861969805895
YGR286C	0	0	0.118534482758621
YMR207C	0	0	0.118449389806174
YOL056W	0	1	0.118449389806174
YER147C	0	0	0.118364418938307
YGR057C	0	0	0.118279569892473
YGL162W	0	0	0.118194842406877
YOR129C	0	0	0.118110236220472
YLR410W	0	0	0.118025751072961
YHR152W	0	0	0.117941386704789
YOR141C	0	1	0.117941386704789
YOR194C	0	0	0.117857142857143
YGL092W	0	0	0.117773019271949
YMR318C	0	0	0.117689015691869
YDR326C	0	0	0.117605131860299
YFL017C	0	0	0.117521367521368
YAL011W	0	0	0.117437722419929
YGR124W	0	0	0.117354196301565
YDR123C	0	0	0.11727078891258
YLR287C-A	0	0	0.1171875
YML127W	0	0	0.117104329311568
YHR153C	0	0	0.117021276595745
YLR265C	0	0	0.116938341601701
YGL044C	0	0	0.11685552407932
YJL081C	0	0	0.116772823779193
YGL245W	0	0	0.116690240452617
YNL312W	0	0	0.11660777385159
YBL074C	0	0	0.116525423728814
YKL054C	0	0	0.116443189837685
YPL249C-A	0	0	0.116361071932299
YGR020C	0	0	0.116279069767442
YBR205W	0	0	0.116197183098592
YER016W	0	0	0.116115411681914
YNL165W	0	1	0.116115411681914
YDR227W	0	0	0.116033755274262
YBR091C	0	0	0.115952213633169
YBR152W	0	0	0.115870786516854
YER129W	0	0	0.115789473684211
YJL207C	0	0	0.115708274894811
YOR107W	0	0	0.1156271899089
YBL008W	0	0	0.115546218487395
YJL140W	0	0	0.115465360391882
YGR233C	0	0	0.115384615384615
YAL029C	0	0	0.115303983228512
YNL233W	0	0	0.115223463687151
YPL241C	0	0	0.115143056524773
YHR005C-A	0	0	0.115062761506276
YBR283C	0	0	0.114982578397213
YPL032C	0	0	0.114902506963788
YOR074C	0	0	0.11482254697286
YFL004W	0	0	0.114742698191933
YLR134W	0	0	0.114662960389159
YLR227C	0	0	0.114583333333333
YBR237W	0	0	0.114503816793893
YDR408C	0	0	0.114424410540915
YNL108C	0	0	0.114345114345114
YER113C	0	1	0.114345114345114
YNL246W	0	0	0.114265927977839
YDR266C	0	1	0.114265927977839
YMR209C	0	1	0.114265927977839
YOR191W	0	0	0.114186851211073
YBR175W	0	0	0.114107883817427
YHR027C	0	0	0.114029025570145
YMR182C	0	0	0.113950276243094
YLR210W	0	0	0.113871635610766
YLR373C	0	0	0.113793103448276
YGL130W	0	0	0.113714679531358
YOR307C	0	0	0.113636363636364
YGL071W	0	0	0.113558155540262
YGL145W	0	0	0.113480055020633
YLR262C-A	0	0	0.11340206185567
YIR023W	0	0	0.113324175824176
YPL076W	0	0	0.113246396705559
YGL207W	0	0	0.113168724279835
YNL213C	0	0	0.113091158327622
YOR297C	0	0	0.113013698630137
Q0115	0	0	0.112936344969199
YOR167C	0	0	0.112859097127223
YMR305C	0	0	0.112781954887218
YHR146W	0	1	0.112781954887218
YBR198C	0	0	0.112704918032787
YPR057W	0	0	0.112627986348123
YDR049W	0	1	0.112627986348123
YFL037W	0	0	0.112551159618008
YMR296C	0	0	0.112474437627812
YER100W	0	0	0.112397820163488
YGR098C	0	0	0.112321307011573
YGL251C	0	0	0.112244897959184
YDL108W	0	0	0.112168592794018
YLR274W	0	0	0.112092391304348
YDR013W	0	0	0.112016293279022
YNL095C	0	1	0.112016293279022
YNL286W	0	0	0.111940298507463
YNL251C	0	0	0.111864406779661
YPL202C	0	0	0.111788617886179
YNL029C	0	0	0.111712931618145
YML109W	0	0	0.111637347767253
YDL225W	0	0	0.111561866125761
YKL149C	0	0	0.111486486486486
YLR188W	0	0	0.111411208642809
YML124C	0	0	0.111336032388664
YDR181C	0	0	0.111260957518543
YCR042C	0	0	0.111185983827493
YDR225W	0	0	0.111111111111111
YIL139C	0	0	0.111036339165545
YEL021W	0	0	0.110961667787492
YDR213W	0	0	0.110887096774194
YEL022W	0	0	0.110812625923439
YGR089W	0	0	0.110738255033557
YOL103W	0	0	0.110663983903421
YOR174W	0	0	0.11058981233244
YMR132C	0	1	0.11058981233244
YBR162C	0	0	0.110515740120563
YDR006C	0	0	0.110441767068273
YMR236W	0	0	0.110367892976589
YER001W	0	0	0.110294117647059
YNL121C	0	0	0.110220440881764
YMR213W	0	0	0.110146862483311
YOL034W	0	0	0.110073382254837
YKL089W	0	0	0.11
YNL039W	0	0	0.109926715522985
YMR112C	0	0	0.109853528628495
YKR048C	0	0	0.109780439121756
YPR094W	0	0	0.109707446808511
YNL273W	0	0	0.109634551495017
YLR195C	0	0	0.109561752988048
YPR173C	0	0	0.109489051094891
YGL236C	0	0	0.109416445623342
YEL050C	0	0	0.10934393638171
YHR032W	0	1	0.10934393638171
YLR263W	0	0	0.109271523178808
YMR228W	0	0	0.109199205823958
YMR069W	0	0	0.109126984126984
YDL145C	0	0	0.109054857898215
YOR320C	0	0	0.108982826948481
YLR453C	0	0	0.108936725375082
YNL080C	0	0	0.108936725375082
YIL143C	0	0	0.108936725375082
YDL116W	0	0	0.108936725375082
YGL077C	0	0	0.108936725375082
YBR258C	0	0	0.108936725375082
YBR281C	0	0	0.108936725375082
YJL178C	0	0	0.108936725375082
YFR032C-A	0	0	0.108936725375082
YHR063C	0	0	0.108936725375082
YMR294W	0	0	0.108936725375082
YPR182W	0	0	0.108936725375082
YMR183C	0	0	0.108936725375082
YHR163W	0	0	0.108936725375082
YMR289W	0	1	0.108936725375082
YDR485C	0	0	0.108936725375082
YJR017C	0	0	0.108936725375082
YOR166C	0	1	0.108936725375082
YER133W	1	0	0.108936725375082
YOR244W	0	0	0.108936725375082
YCR018C	1	0	0.108936725375082
YLR114C	0	0	0.108865710560626
YOR334W	0	0	0.108794788273616
YGR108W	0	0	0.108723958333333
YNR026C	0	0	0.108653220559532
YNL229C	0	0	0.108582574772432
YGR178C	0	0	0.108512020792723
YGL086W	0	0	0.108441558441558
YER007W	0	0	0.108371187540558
YMR321C	0	1	0.108371187540558
YGL008C	0	0	0.108300907911803
YIL159W	0	0	0.108230719377835
YLR066W	0	0	0.108160621761658
YDR378C	0	0	0.108090614886731
YGR169C	0	0	0.108020698576973
YIL061C	0	0	0.107950872656755
YCL024W	0	0	0.107881136950904
YNL281W	0	0	0.1078114912847
YMR044W	0	0	0.107741935483871
YLR242C	0	0	0.107672469374597
YAL038W	0	0	0.107603092783505
YLR032W	0	0	0.107533805537669
YOR080W	0	0	0.107464607464607
YPL083C	0	0	0.107395498392283
YNL220W	0	0	0.1073264781491
YBR276C	0	0	0.107257546563905
YCL002C	0	1	0.107257546563905
YBR055C	0	0	0.107188703465982
YJR006W	0	0	0.107119948685055
YML126C	0	0	0.107051282051282
YPL208W	0	0	0.106982703395259
YDL117W	0	0	0.106914212548015
YER159C	0	0	0.106845809341011
YDL008W	0	0	0.106777493606138
YOL128C	0	0	0.106709265175719
YMR240C	0	0	0.106641123882503
YNL327W	0	0	0.106573069559668
YOL068C	0	0	0.106505102040816
YNL139C	0	0	0.106437221159975
YLR229C	0	0	0.106369426751592
YNL016W	0	0	0.106301718650541
YGR234W	0	0	0.106234096692112
YDR461W	0	0	0.106166560712015
YNL323W	0	0	0.106099110546379
YBR130C	0	0	0.106031746031746
YBL021C	0	0	0.105964467005076
YJR057W	0	0	0.105897273303741
YPL145C	0	0	0.105830164765526
YEL061C	0	0	0.105763141228626
YOR344C	0	0	0.105696202531646
YBL076C	0	0	0.105629348513599
YER132C	0	0	0.105562579013906
YLR065C	0	1	0.105562579013906
YAL012W	0	0	0.105495893872394
YML038C	0	0	0.105429292929293
YIL063C	0	0	0.105362776025237
YOL137W	0	1	0.105362776025237
YML011C	0	0	0.105296343001261
YML098W	0	0	0.105229993698803
YJL173C	0	0	0.105163727959698
YDR301W	0	0	0.10509754562618
YGL079W	0	1	0.10509754562618
YLR342W	0	0	0.105031446540881
YDR044W	0	0	0.104965430546826
YAL009W	0	0	0.104899497487437
YPL085W	0	0	0.104833647206529
YJL134W	0	0	0.104767879548306
YER169W	0	0	0.104702194357367
YLR298C	0	0	0.104636591478697
YBL032W	0	0	0.104571070757671
YLR452C	0	0	0.10450563204005
YOR026W	0	0	0.104440275171982
YAL001C	0	0	0.104375
YPL190C	0	0	0.104309806371018
YMR220W	0	0	0.104244694132335
YKL048C	0	0	0.104179663131628
YDR310C	0	0	0.104114713216958
YAL047C	0	0	0.10404984423676
YDR352W	0	1	0.10404984423676
YER052C	0	0	0.103985056039851
YCR028C	0	0	0.10392034847542
YER064C	0	0	0.103896103896104
YKL108W	0	0	0.103896103896104
YJL133W	0	0	0.103896103896104
YBR135W	0	0	0.103896103896104
YOR246C	0	1	0.103896103896104
YLR305C	0	0	0.103896103896104
YML071C	0	0	0.103896103896104
YNR067C	0	0	0.103896103896104
YBL046W	0	0	0.103896103896104
YBR065C	0	0	0.103896103896104
YHR034C	1	0	0.103896103896104
YNL230C	0	0	0.103831891223733
YDL160C	0	0	0.103767757875232
YKL058W	0	0	0.103703703703704
YDR311W	0	0	0.103639728562616
YNR048W	0	0	0.103575832305795
YDR489W	0	0	0.103512014787431
YPR019W	0	0	0.103448275862069
YJR060W	0	0	0.103384615384615
YLR139C	0	0	0.103321033210332
YPR035W	0	0	0.103257529194837
YBR246W	0	1	0.103257529194837
YDR239C	0	1	0.103257529194837
YNL219C	0	0	0.103194103194103
YHR011W	0	0	0.103130755064457
YHR172W	0	0	0.103067484662577
YLR138W	0	0	0.103004291845494
YDR232W	0	0	0.102941176470588
YPL213W	0	0	0.102878138395591
YOR197W	0	0	0.10281517747858
YFL028C	0	0	0.102752293577982
YDL002C	0	0	0.102689486552567
YJL127C	0	0	0.102626756261454
YGL209W	0	0	0.102564102564103
YJL065C	0	0	0.102501525320317
YKL095W	0	0	0.102439024390244
YEL034W	0	0	0.102376599634369
YGR047C	0	0	0.10231425091352
YDR419W	0	0	0.102251978088862
YHL029C	0	0	0.102189781021898
YIL014W	0	0	0.102127659574468
YDR047W	0	0	0.102065613608748
YPR065W	0	0	0.10200364298725
YNR050C	0	0	0.101941747572816
YMR036C	0	0	0.101879927228623
YOR060C	0	0	0.101818181818182
YGL150C	0	0	0.10175651120533
YJR024C	0	1	0.10175651120533
YPL119C	0	0	0.101694915254237
YOR279C	0	0	0.101633393829401
YLR136C	0	0	0.101571946795647
YGL106W	0	0	0.101510574018127
YLL042C	0	0	0.101449275362319
YML099C	0	0	0.101388050694025
YER105C	0	0	0.101326899879373
YCR024C-A	0	0	0.10126582278481
YMR074C	0	1	0.10126582278481
YGR071C	0	1	0.10126582278481
YNL210W	0	0	0.101204819277108
YHR183W	0	0	0.101143889223359
YLR107W	0	0	0.101083032490975
YLL052C	0	0	0.101022248947685
YDR138W	0	0	0.100961538461538
YGR001C	0	1	0.100961538461538
YAL020C	0	0	0.100900900900901
YJR054W	0	1	0.100900900900901
YKL042W	0	0	0.100840336134454
YPR070W	0	0	0.100779844031194
YPL052W	0	0	0.100719424460432
YGL256W	0	0	0.100659077291791
YML064C	0	0	0.10059880239521
YGR060W	0	0	0.100538599640934
YPL064C	0	1	0.100538599640934
YBL071W-A	0	0	0.100478468899522
YGR002C	0	0	0.100418410041841
YFL007W	0	0	0.100358422939068
YDR531W	0	0	0.100298507462687
YJL056C	0	0	0.100238663484487
YOR390W	0	1	0.100238663484487
YGR135W	0	0	0.100178890876565
YEL037C	0	0	0.100119189511323
YLR005W	0	0	0.100059559261465
YIR021W	0	0	0.1
YDL141W	0	0	0.099940511600238
YDR444W	0	1	0.099940511600238
YOL135C	0	0	0.0998810939357907
YNL275W	0	0	0.0998217468805704
YGL067W	0	0	0.0997624703087886
YKR054C	0	0	0.0997032640949555
YIL026C	0	0	0.099644128113879
YHR143W	0	0	0.0995850622406639
YGR239C	0	0	0.0995260663507109
YKL196C	0	0	0.0994671403197158
YPL253C	0	0	0.0994082840236686
YPL137C	0	0	0.0993494973388527
YBR085W	0	0	0.099290780141844
YER183C	0	0	0.0992321323095098
YBR265W	0	0	0.0991735537190083
YNL289W	0	0	0.0991150442477876
YKR062W	0	0	0.0990566037735849
YKL088W	0	0	0.0989982321744255
YDR441C	0	1	0.0989982321744255
YNL254C	0	1	0.0989982321744255
YLR424W	0	0	0.0989399293286219
YAL007C	0	0	0.0988816951147734
YPR188C	0	0	0.0988235294117647
YPL111W	0	0	0.0987654320987654
YKL032C	0	0	0.0987074030552291
YIR009W	0	0	0.0986494421608925
YDR088C	0	0	0.0985915492957746
YMR163C	0	0	0.098533724340176
YMR319C	0	0	0.0984759671746776
YKL047W	0	1	0.0984759671746776
YPL053C	0	0	0.0984182776801406
YDL226C	0	0	0.0983606557377049
YMR130W	0	1	0.0983606557377049
YMR208W	0	0	0.0983031012287888
YOR067C	0	0	0.0982456140350877
YCL010C	0	0	0.0981881940385739
YPR040W	0	0	0.0981308411214953
YLR163C	0	0	0.0980735551663748
YMR058W	0	0	0.0980163360560093
YHR047C	0	0	0.0979591836734694
YLR126C	0	0	0.0979020979020979
YGR099W	0	0	0.0978450786255096
YMR263W	0	0	0.0977881257275902
YBR004C	0	0	0.0977312390924956
YPL133C	0	0	0.0976744186046512
YBL097W	0	0	0.0976176641487507
YDR201W	0	0	0.0975609756097561
YML051W	0	0	0.0975043528728961
YDR079C-A	0	0	0.0974477958236659
YGL021W	0	0	0.0973913043478261
YLR153C	0	0	0.0973348783314021
YGR267C	0	0	0.0972785176606833
YMR042W	0	0	0.0972222222222222
YDR420W	0	0	0.097165991902834
YLR314C	0	0	0.0971098265895954
YLL002W	0	0	0.097053726169844
YAL032C	0	0	0.0969976905311778
YER120W	0	0	0.0969417195614541
YGL063W	0	0	0.0968858131487889
YNL316C	0	0	0.0968299711815562
YGL174W	0	0	0.0967741935483871
YOR338W	0	0	0.0967184801381693
YDR448W	0	0	0.096662830840046
YPL163C	0	0	0.0966072455434158
YNL107W	0	0	0.096551724137931
YLR208W	0	0	0.096496266513498
YJL072C	0	0	0.0964408725602755
YHR103W	0	0	0.0963855421686747
YNL048W	0	0	0.0963302752293578
YMR283C	0	0	0.0962750716332378
YBR115C	0	0	0.0962199312714777
YDR051C	0	1	0.0962199312714777
YIL027C	0	1	0.0962199312714777
YBR058C-A	0	0	0.0961648540354894
YHR121W	0	0	0.0961098398169336
YHL025W	0	0	0.0960548885077187
YIL043C	0	0	0.096
YML104C	0	0	0.0959451741861793
YER022W	0	0	0.0958904109589041
YDR463W	0	0	0.0958357102110667
YOR324C	0	0	0.0957810718358039
YJL212C	0	0	0.0957264957264957
YBL016W	0	0	0.0956719817767654
YER140W	0	1	0.0956719817767654
YGL013C	0	0	0.0956175298804781
YOR034C	0	0	0.0955631399317406
YCR020C-A	0	0	0.0955088118249005
YJR135C	0	0	0.0954545454545455
YDR130C	0	0	0.0954003407155026
YLR116W	0	0	0.0953461975028377
YBL106C	0	0	0.0952921157118548
YHR053C	0	0	0.0952380952380952
YPR129W	0	0	0.0951841359773371
YER104W	0	0	0.0951302378255946
YDR309C	0	0	0.0950764006791171
YDL231C	0	0	0.0950226244343891
YOR290C	0	0	0.0949689089881289
YJL139C	0	0	0.0949152542372881
YDR191W	0	0	0.0948616600790514
YGL254W	0	0	0.0948081264108352
YDL165W	0	0	0.0947546531302876
YGL056C	0	1	0.0947546531302876
YDL135C	0	0	0.0947012401352875
YPR082C	0	0	0.0946478873239437
YNL181W	0	1	0.0946478873239437
YML095C	0	0	0.0945945945945946
YOR302W	0	0	0.0945413618458075
YBR261C	0	1	0.0945413618458075
YBR166C	0	0	0.094488188976378
YLL033W	0	0	0.0944350758853288
YHR186C	0	0	0.0943820224719101
YGL054C	0	0	0.094329028635598
YMR043W	0	0	0.0942760942760943
YHR158C	0	0	0.0942232192933259
YMR214W	0	0	0.0941704035874439
YPL005W	0	0	0.0941176470588235
YLR301W	0	0	0.0940649496080627
YKL128C	0	1	0.0940649496080627
YBR066C	0	0	0.0940123111359821
YLR199C	0	1	0.0940123111359821
YBR011C	0	0	0.0939597315436242
YPR105C	0	0	0.0939072107322527
YLR094C	0	0	0.093854748603352
YPL024W	0	0	0.0938023450586265
YDR071C	0	0	0.09375
YJR050W	0	0	0.0936977133296152
YER063W	0	0	0.0936454849498328
YCL039W	0	0	0.0935933147632312
YLR353W	0	0	0.0935412026726058
YHR164C	0	0	0.0934891485809683
YNL053W	0	0	0.0934371523915462
YLR127C	0	0	0.0933852140077821
YGR252W	0	0	0.0933333333333333
YPR107C	0	0	0.0932815102720711
YJL095W	0	0	0.0932297447280799
YDL207W	0	0	0.0931780366056572
YMR314W	0	0	0.0931263858093126
YNR021W	0	1	0.0931263858093126
YOR172W	0	0	0.0930747922437673
YPL046C	0	0	0.0930232558139535
YFL013C	0	0	0.0929717764250138
YLR440C	0	0	0.0929203539823009
YOL064C	0	0	0.0928689883913764
YOR375C	0	0	0.0928176795580111
YOR117W	0	0	0.0927664273881833
YBR045C	0	0	0.0927152317880795
YLR067C	0	0	0.0926640926640927
YNL309W	0	0	0.0926130099228225
YKL086W	0	0	0.0925619834710744
YMR172W	0	0	0.092511013215859
YDL044C	0	0	0.0924600990643919
YLR399C	0	0	0.0924092409240924
YBR095C	0	0	0.0923584387025838
YCR077C	0	0	0.0923076923076923
YDR356W	0	0	0.0922570016474465
YGL137W	0	0	0.0922063666300768
YCL014W	0	0	0.0921557871640154
YKR042W	0	0	0.0921052631578947
YPL209C	0	0	0.0920547945205479
YPR046W	0	0	0.0920043811610077
YMR216C	0	0	0.0919540229885057
YAR018C	0	0	0.0919037199124726
YCR084C	0	0	0.0918534718425369
YJR082C	0	0	0.0918032786885246
YBL034C	0	0	0.0917531403604588
YPL020C	0	0	0.091703056768559
YBR253W	0	0	0.0916530278232406
YJR092W	0	0	0.0916030534351145
YDR073W	0	0	0.0915531335149864
YKL005C	0	0	0.0915032679738562
YGL168W	0	0	0.0914534567229178
YGR100W	0	0	0.0914036996735582
YCR082W	0	0	0.0913539967373573
YHR207C	0	1	0.0913539967373573
YDR158W	0	0	0.091304347826087
YEL056W	0	0	0.091254752851711
YGR033C	0	0	0.0912052117263844
YDR034C	0	0	0.0911557243624525
[truncated: 3,790 more rows]
