# Supplementary material for: Computationally Driven, Quantitative Experiments Discover Genes Required for Mitochondrial Biogenesis
Source: PLoS Genet. 2009 Mar 20;5(3):e1000407. doi: 10.1371/journal.pgen.1000407 (PMC2648979; doi:10.1371/journal.pgen.1000407)
Supplement: Dataset S2 — Top 100 novel ensemble predictions for additional yeast biological processes. A zip file containing 387 tab-delimited text files of the ensemble predictions for the indicated Gene Ontology Biological Process Term. (21.70 MB GZ) [file pgen.1000407.s013.gz › GO_0006366.txt]

ORF	AnnotatedToTerm?	Uncharacterized_04152007?	Precision
YDL005C	1	0	1.0
YIL038C	1	0	1.0
YGR186W	1	0	1.0
YDR145W	1	0	1.0
YGR274C	1	0	1.0
YBR279W	1	0	1.0
YMR043W	1	0	1.0
YGL244W	1	0	1.0
YOR123C	1	0	1.0
YML114C	1	0	1.0
YOL051W	1	0	1.0
YGL043W	1	0	1.0
YDR485C	0	0	0.923076923076923
YNL059C	0	0	0.891891891891892
YMR227C	1	0	0.891891891891892
YKL028W	1	0	0.891891891891892
YML062C	1	0	0.891891891891892
YOR304W	1	0	0.891891891891892
YDR176W	0	0	0.891891891891892
YER164W	1	0	0.891891891891892
YOL148C	0	0	0.891891891891892
YDR138W	1	0	0.891891891891892
YER161C	1	0	0.891891891891892
YOL135C	1	0	0.891891891891892
YDR311W	1	0	0.891891891891892
YDR289C	1	0	0.891891891891892
YOR194C	1	0	0.891891891891892
YKR008W	1	0	0.891891891891892
YBR198C	1	0	0.891891891891892
YGR056W	1	0	0.891891891891892
YER068W	1	0	0.891891891891892
YLR071C	1	0	0.891891891891892
YGR005C	1	0	0.891891891891892
YMR091C	1	0	0.891891891891892
YLR418C	1	0	0.891891891891892
YPR025C	1	0	0.891891891891892
YPR072W	1	0	0.891891891891892
YMR044W	0	0	0.871794871794872
YGL025C	1	0	0.871794871794872
YBR081C	0	0	0.857142857142857
YER022W	1	0	0.857142857142857
YLR357W	1	0	0.857142857142857
YDR473C	0	0	0.840909090909091
YCR093W	1	0	0.840909090909091
YPL228W	0	0	0.836363636363636
YJL140W	1	0	0.836363636363636
YNL199C	1	0	0.836363636363636
YOL004W	1	0	0.836363636363636
YFL013C	0	0	0.836363636363636
YNR052C	1	0	0.836363636363636
YDR463W	1	0	0.836363636363636
YDR228C	1	0	0.836363636363636
YPL190C	1	0	0.836363636363636
YBR095C	1	0	0.836363636363636
YNL136W	1	0	0.836363636363636
YLR399C	0	0	0.828125
YGL066W	0	0	0.828125
YNL103W	1	0	0.828125
YLR055C	1	0	0.828125
YBR049C	1	0	0.828125
YDR195W	1	0	0.828125
YOL145C	1	0	0.828125
YFL024C	1	0	0.828125
YLR033W	1	0	0.828125
YJL176C	0	0	0.815384615384615
YKL139W	0	0	0.810810810810811
YGL150C	1	0	0.810810810810811
YAL013W	1	0	0.810810810810811
YGR072W	0	0	0.810810810810811
YER040W	1	0	0.810810810810811
YPL011C	1	0	0.810810810810811
YOL006C	1	0	0.810810810810811
YHR058C	1	0	0.810810810810811
YNL236W	1	0	0.810810810810811
YGR009C	0	0	0.807228915662651
YPL016W	1	0	0.807228915662651
YKR029C	0	0	0.807228915662651
YML015C	1	0	0.807228915662651
YIL126W	1	0	0.807228915662651
YCR052W	1	0	0.807228915662651
YIR023W	1	0	0.807228915662651
YLR182W	1	0	0.807228915662651
YGL151W	1	0	0.807228915662651
YGR252W	0	0	0.8
YOR244W	1	0	0.8
YOR290C	0	0	0.797872340425532
YBR103W	1	0	0.797872340425532
YBR215W	1	0	0.797872340425532
YDR153C	0	0	0.797872340425532
YPL101W	1	0	0.797872340425532
YDR460W	1	0	0.797872340425532
YGR116W	1	0	0.797872340425532
YDR081C	1	0	0.797872340425532
YNL330C	1	0	0.797872340425532
YDR334W	0	0	0.789473684210526
YDR163W	0	0	0.783505154639175
YCR042C	1	0	0.783505154639175
YHR090C	0	0	0.775510204081633
YDR159W	0	0	0.767676767676768
YDR392W	0	0	0.764705882352941
YPR070W	1	0	0.764705882352941
YKL112W	1	0	0.764705882352941
YLR095C	0	0	0.764150943396226
YGL207W	1	0	0.764150943396226
YGL130W	1	0	0.764150943396226
YER159C	1	0	0.764150943396226
YLR309C	0	0	0.757009345794392
YPL055C	0	0	0.754545454545455
YMR005W	1	0	0.754545454545455
YPL254W	1	0	0.754545454545455
YBR289W	0	0	0.754237288135593
YDL108W	1	0	0.754237288135593
YGR002C	0	0	0.754237288135593
YPR034W	1	0	0.754237288135593
YDR301W	1	0	0.754237288135593
YLR321C	1	0	0.754237288135593
YPR168W	1	0	0.754237288135593
YMR172W	1	0	0.754237288135593
YGL044C	0	0	0.747899159663866
YNL091W	0	0	0.743801652892562
YML098W	1	0	0.743801652892562
YJL203W	0	0	0.7421875
YML071C	0	0	0.7421875
YBL103C	1	0	0.7421875
YDR303C	1	0	0.7421875
YGL133W	1	0	0.7421875
YOR174W	1	0	0.7421875
YGR104C	1	0	0.7421875
YDL002C	0	0	0.740458015267176
YER171W	1	0	0.740458015267176
YBL093C	1	0	0.740458015267176
YNR023W	0	0	0.734848484848485
YCR033W	0	0	0.733333333333333
YIL143C	1	0	0.733333333333333
YMR164C	1	0	0.733333333333333
YFR013W	0	0	0.731884057971015
YPR086W	1	0	0.731884057971015
YOR151C	1	0	0.731884057971015
YGL122C	0	0	0.726618705035971
YDR208W	0	0	0.724832214765101
YGL112C	1	0	0.724832214765101
YKL059C	0	0	0.724832214765101
YPR133C	1	0	0.724832214765101
YOL072W	1	0	0.724832214765101
YKR002W	0	0	0.724832214765101
YML069W	1	0	0.724832214765101
YIL021W	1	0	0.724832214765101
YGR134W	1	0	0.724832214765101
YOR038C	1	0	0.724832214765101
YMR075W	0	0	0.723684210526316
YPL202C	1	0	0.723684210526316
YFR037C	1	0	0.723684210526316
YDR088C	0	0	0.720779220779221
YDR167W	1	0	0.720779220779221
YMR047C	0	0	0.716129032258065
YPL169C	0	0	0.711538461538462
YPR055W	0	0	0.707006369426752
YPL049C	0	0	0.70253164556962
YLR115W	0	0	0.69811320754717
YGR270W	0	0	0.69375
YLR277C	0	0	0.693251533742331
YDR217C	1	0	0.693251533742331
YPL129W	1	0	0.693251533742331
YOR353C	0	0	0.689024390243902
YMR061W	0	0	0.684848484848485
YGL086W	0	0	0.682634730538922
YPL042C	1	0	0.682634730538922
YOR075W	0	0	0.678571428571429
YLR085C	0	0	0.674556213017751
YMR016C	0	0	0.674285714285714
YPR104C	1	0	0.674285714285714
YJR089W	0	0	0.674285714285714
YAL021C	1	0	0.674285714285714
YJL110C	1	0	0.674285714285714
YOR172W	1	0	0.674285714285714
YDR448W	0	0	0.674157303370786
YPL235W	1	0	0.674157303370786
YML010W	1	0	0.674157303370786
YBR112C	0	0	0.670391061452514
YOR191W	0	0	0.666666666666667
YIR010W	0	0	0.664835164835165
YPR056W	1	0	0.664835164835165
YKL054C	0	0	0.66120218579235
YJR090C	0	0	0.659685863874346
YAL011W	0	0	0.659685863874346
YKL179C	0	0	0.659685863874346
YCR081W	1	0	0.659685863874346
YGL013C	1	0	0.659685863874346
YLR384C	1	0	0.659685863874346
YOR048C	1	0	0.659685863874346
YHR099W	1	0	0.659685863874346
YGL023C	0	0	0.658031088082902
YKL015W	1	0	0.658031088082902
YDL225W	0	0	0.654639175257732
YNL054W	0	0	0.651282051282051
YML032C	0	0	0.647959183673469
YDR359C	0	0	0.644670050761421
YDL099W	0	0	0.641414141414141
YDL013W	0	0	0.638613861386139
YKL032C	0	0	0.638613861386139
YHL020C	1	0	0.638613861386139
YPL082C	1	0	0.638613861386139
YJR093C	0	0	0.635467980295567
YGL153W	0	0	0.632352941176471
YKR072C	0	0	0.631067961165049
YJL081C	1	0	0.631067961165049
YPL204W	0	0	0.628019323671498
YDL065C	0	0	0.625
YJL168C	0	0	0.623255813953488
YER151C	0	0	0.623255813953488
YDR028C	1	0	0.623255813953488
YGR275W	1	0	0.623255813953488
YIL144W	0	0	0.623255813953488
YKR099W	1	0	0.623255813953488
YMR033W	1	0	0.623255813953488
YOR322C	0	0	0.621004566210046
YDL175C	0	0	0.621004566210046
YJR140C	1	0	0.621004566210046
YGL071W	1	0	0.621004566210046
YOR257W	0	0	0.619909502262443
YAL043C	1	0	0.619909502262443
YMR277W	0	0	0.617117117117117
YFR002W	0	0	0.614349775784753
YJR060W	0	0	0.611607142857143
YGL174W	0	0	0.609649122807018
YGR179C	0	0	0.609649122807018
YPL086C	1	0	0.609649122807018
YDR146C	1	0	0.609649122807018
YMR255W	0	0	0.606986899563319
YER013W	0	0	0.604347826086956
YCL029C	0	0	0.601731601731602
YLR025W	0	0	0.599137931034483
YIL063C	0	0	0.598326359832636
YNL068C	1	0	0.598326359832636
YNL004W	0	0	0.598326359832636
YLR005W	1	0	0.598326359832636
YNL298W	0	0	0.598326359832636
YOR179C	1	0	0.598326359832636
YOR140W	1	0	0.598326359832636
YOR308C	0	0	0.595833333333333
YML076C	0	0	0.595238095238095
YOR141C	0	1	0.595238095238095
YDL088C	0	0	0.595238095238095
YDR532C	0	0	0.595238095238095
YDL074C	0	0	0.595238095238095
YER148W	1	0	0.595238095238095
YDR308C	1	0	0.595238095238095
YDL140C	1	0	0.595238095238095
YMR039C	1	0	0.595238095238095
YHR187W	1	0	0.595238095238095
YNL097C	0	0	0.595238095238095
YGR200C	1	0	0.595238095238095
YBR253W	1	0	0.595238095238095
YOR043W	0	0	0.592885375494071
YKL075C	0	0	0.590551181102362
YDR006C	0	0	0.58984375
YDL165W	1	0	0.58984375
YGL145W	0	0	0.587548638132296
YDR477W	0	0	0.585271317829457
YGL058W	0	0	0.584269662921348
YER093C	0	0	0.584269662921348
YMR263W	0	0	0.584269662921348
YLR223C	1	0	0.584269662921348
YHR041C	1	0	0.584269662921348
YBR231C	0	0	0.584269662921348
YLR451W	1	0	0.584269662921348
YKL005C	1	0	0.584269662921348
YGL073W	1	0	0.584269662921348
YER167W	0	0	0.582089552238806
YGR013W	0	0	0.581481481481481
YNR010W	1	0	0.581481481481481
YDL058W	0	0	0.580882352941177
YNL216W	1	0	0.580882352941177
YHR077C	0	0	0.578754578754579
YMR223W	0	0	0.576642335766423
YNR011C	0	0	0.574545454545455
YCL010C	0	0	0.572463768115942
YIR004W	0	0	0.57243816254417
YMR077C	0	0	0.57243816254417
YJL127C	1	0	0.57243816254417
YER133W	1	0	0.57243816254417
YBL105C	0	0	0.57243816254417
YKL020C	1	0	0.57243816254417
YGL070C	1	0	0.57243816254417
YPR057W	0	0	0.570422535211268
YGL049C	0	0	0.569444444444444
YAL041W	0	0	0.569444444444444
YLR131C	1	0	0.569444444444444
YMR236W	1	0	0.569444444444444
YDR054C	0	0	0.567474048442907
YKR095W	0	0	0.56551724137931
YER109C	0	0	0.563573883161512
YMR014W	0	0	0.561643835616438
YPR141C	0	0	0.561224489795918
YPL122C	1	0	0.561224489795918
YGR202C	0	0	0.559322033898305
YLR026C	0	0	0.558922558922559
YML127W	1	0	0.558922558922559
YNL215W	0	1	0.558922558922559
YGR113W	0	0	0.557046979865772
YMR153W	0	0	0.555183946488294
YKR031C	0	0	0.553333333333333
YLR094C	0	0	0.551495016611296
YOR216C	0	0	0.549668874172185
YCR084C	0	0	0.549019607843137
YLL043W	0	0	0.549019607843137
YDR123C	1	0	0.549019607843137
YDR443C	1	0	0.549019607843137
YGR119C	0	0	0.548701298701299
YIL128W	1	0	0.548701298701299
YLR455W	0	0	0.546925566343042
YNL317W	0	0	0.546623794212219
YOL005C	1	0	0.546623794212219
YJL115W	0	0	0.544871794871795
YHR005C	0	0	0.543130990415335
YPL138C	0	0	0.54140127388535
YMR240C	0	0	0.541139240506329
YKL110C	1	0	0.541139240506329
YNL258C	0	0	0.539432176656151
YDR389W	0	0	0.539184952978056
YOL067C	1	0	0.539184952978056
YLR170C	0	0	0.5375
YML041C	0	0	0.53582554517134
YHR036W	0	0	0.53416149068323
YMR275C	0	0	0.533950617283951
YPL089C	1	0	0.533950617283951
YNL201C	0	0	0.532307692307692
YCL016C	0	0	0.530674846625767
YPL180W	0	0	0.529051987767584
YAR003W	0	0	0.527439024390244
YGL241W	0	0	0.525835866261398
YLR226W	0	0	0.524242424242424
YIL112W	0	0	0.522658610271903
YMR125W	0	0	0.521084337349398
YDL047W	0	0	0.520958083832335
YDR190C	1	0	0.520958083832335
YKR028W	0	0	0.519774011299435
YNL221C	0	0	0.519774011299435
YOR047C	1	0	0.519774011299435
YKL088W	0	0	0.519774011299435
YPR161C	0	0	0.519774011299435
YML113W	1	0	0.519774011299435
YOL028C	1	0	0.519774011299435
YFR048W	0	0	0.519774011299435
YIL035C	0	0	0.519774011299435
YPR171W	0	0	0.519774011299435
YMR213W	0	0	0.519774011299435
YPR052C	1	0	0.519774011299435
YKR086W	0	0	0.519774011299435
YMR112C	1	0	0.519774011299435
YER169W	1	0	0.519774011299435
YPL047W	1	0	0.519774011299435
YOL054W	1	0	0.519774011299435
YKL012W	0	0	0.519774011299435
YCR020W-B	1	0	0.519774011299435
YGR063C	1	0	0.519774011299435
YPL213W	0	0	0.519662921348315
YDR404C	1	0	0.519662921348315
YMR070W	0	0	0.518207282913165
YDL207W	0	0	0.518005540166205
YNL229C	0	0	0.518005540166205
YNL222W	1	0	0.518005540166205
YGL127C	1	0	0.518005540166205
YPL139C	0	0	0.517906336088154
YNL251C	1	0	0.517906336088154
YPL248C	0	0	0.516483516483517
YLL021W	0	0	0.515068493150685
YBR245C	0	0	0.513661202185792
YMR078C	0	0	0.512261580381471
YLR114C	0	0	0.510869565217391
YPR180W	0	0	0.509485094850949
YEL018W	0	0	0.508108108108108
YHR119W	0	0	0.506738544474393
YIL084C	0	0	0.506631299734748
YFL001W	0	0	0.506631299734748
YDL080C	1	0	0.506631299734748
YPL085W	0	0	0.506631299734748
YGR156W	1	0	0.506631299734748
YKL018W	1	0	0.506631299734748
YOR076C	0	0	0.505291005291005
YKL022C	0	0	0.503957783641161
YLR039C	0	0	0.503937007874016
YNL167C	1	0	0.503937007874016
YAL019W	0	0	0.503916449086162
YNL025C	1	0	0.503916449086162
YPL243W	0	0	0.502604166666667
YPL115C	0	0	0.501298701298701
YMR311C	0	0	0.5
YNL107W	0	0	0.498708010335917
YOL066C	0	0	0.497422680412371
YOL138C	0	0	0.49620253164557
YNL267W	0	0	0.49620253164557
YGR218W	0	0	0.49620253164557
YDL115C	1	0	0.49620253164557
YDR464W	1	0	0.49620253164557
YBL046W	0	0	0.49620253164557
YOL089C	1	0	0.49620253164557
YJR050W	0	0	0.494949494949495
YER016W	0	0	0.493702770780856
YLR224W	0	0	0.492462311557789
YOR026W	0	0	0.491228070175439
YLR079W	0	0	0.49
YPL193W	0	0	0.488778054862843
YER111C	0	0	0.487562189054726
YNL076W	0	0	0.486352357320099
YNL039W	0	0	0.485148514851485
YMR294W	0	0	0.483950617283951
YOL130W	0	0	0.482758620689655
YHR102W	0	0	0.481572481572482
YGR003W	0	0	0.480487804878049
YHL025W	0	0	0.480487804878049
YBR193C	1	0	0.480487804878049
YOL123W	0	0	0.479418886198547
YBR237W	0	0	0.479418886198547
YLR430W	1	0	0.479418886198547
YNL250W	0	0	0.478260869565217
YFL047W	0	0	0.477218225419664
YPL008W	0	0	0.477218225419664
YMR037C	1	0	0.477218225419664
YBR009C	0	0	0.476415094339623
YBR010W	0	0	0.476415094339623
YOR360C	0	0	0.476415094339623
YLR176C	1	0	0.476415094339623
YMR179W	1	0	0.476415094339623
YKL173W	0	0	0.476415094339623
YHR167W	1	0	0.476415094339623
YOR274W	0	0	0.475294117647059
YLR116W	0	0	0.474178403755869
YPR189W	0	0	0.473067915690867
YNL161W	0	0	0.47196261682243
YJR134C	0	1	0.47196261682243
YPL181W	0	0	0.470862470862471
YOR112W	0	0	0.469767441860465
YGL019W	0	0	0.468677494199536
YGR276C	0	0	0.467741935483871
YPL210C	0	0	0.467741935483871
YBR154C	1	0	0.467741935483871
YDR292C	0	0	0.466666666666667
YIL026C	0	0	0.465596330275229
YDR103W	0	0	0.464692482915718
YHR066W	0	0	0.464692482915718
YMR312W	1	0	0.464692482915718
YCL031C	0	0	0.463636363636364
YLR052W	0	0	0.462585034013605
YLR117C	0	0	0.461711711711712
YDR068W	0	1	0.461711711711712
YMR100W	0	0	0.461711711711712
YOL012C	1	0	0.461711711711712
YDL159W	0	0	0.460674157303371
YDR351W	0	0	0.459641255605381
YGR246C	0	0	0.458612975391499
YBR055C	0	0	0.457777777777778
YML099C	0	0	0.457777777777778
YBL008W	1	0	0.457777777777778
YGL095C	0	0	0.456762749445676
YOR017W	0	0	0.455947136563877
YDL056W	0	0	0.455947136563877
YKR038C	1	0	0.455947136563877
YKR100C	0	0	0.454945054945055
YNL030W	0	0	0.453947368421053
YDR080W	0	0	0.452954048140044
YNL233W	0	0	0.451965065502183
YBL052C	0	0	0.450980392156863
YDR466W	0	0	0.45
YIR011C	0	0	0.449023861171367
YDR468C	0	0	0.448497854077253
YJR052W	0	0	0.448497854077253
YPR187W	1	0	0.448497854077253
YDR143C	0	0	0.448497854077253
YBR089C-A	1	0	0.448497854077253
YKL089W	0	0	0.447761194029851
YOR030W	0	0	0.447761194029851
YNL278W	1	0	0.447761194029851
YFR034C	0	0	0.446808510638298
YNL253W	0	0	0.445859872611465
YLR015W	0	0	0.445147679324895
YKR022C	0	0	0.445147679324895
YPR008W	1	0	0.445147679324895
YGR140W	0	0	0.444444444444444
YMR190C	0	0	0.444444444444444
YGL164C	0	1	0.444444444444444
YGL246C	1	0	0.444444444444444
YOL093W	0	0	0.443514644351464
YDR207C	0	0	0.44258872651357
YPR101W	0	0	0.441666666666667
YOR188W	0	0	0.440748440748441
YKL041W	0	0	0.439834024896266
YHR164C	0	0	0.438923395445135
YFL008W	0	0	0.43801652892562
YPR135W	0	0	0.437113402061856
YHR205W	0	0	0.436213991769547
YOR089C	0	0	0.435318275154004
YJR005W	0	0	0.434426229508197
YBR175W	0	0	0.433537832310838
YPL045W	0	0	0.43265306122449
YDR335W	0	0	0.431771894093686
YDL044C	0	0	0.430894308943089
YOR171C	0	0	0.430020283975659
YDR312W	0	0	0.42914979757085
YDR034C	0	0	0.428282828282828
YJR035W	0	0	0.42741935483871
YOR249C	0	0	0.426559356136821
YEL015W	0	0	0.42570281124498
YER032W	0	0	0.424849699398798
YGL252C	0	0	0.424
YOR064C	0	0	0.42315369261477
YML112W	0	0	0.422310756972112
YFL049W	0	0	0.421782178217822
YML006C	0	0	0.421782178217822
YOR372C	1	0	0.421782178217822
YLR310C	0	0	0.420948616600791
YNL154C	0	0	0.420118343195266
YDR137W	0	0	0.419291338582677
YOR001W	0	0	0.418467583497053
YHR201C	0	0	0.417647058823529
YDR162C	0	0	0.416829745596869
YER029C	0	0	0.416015625
YHR158C	0	0	0.415860735009671
YKR063C	0	0	0.415860735009671
YLR103C	0	0	0.415860735009671
YNL139C	1	0	0.415860735009671
YHR056C	1	0	0.415860735009671
YLR238W	0	0	0.415057915057915
YPL022W	0	0	0.414587332053743
YOR061W	0	0	0.414587332053743
YKR062W	1	0	0.414587332053743
YHR165C	0	0	0.413793103448276
YOR033C	0	0	0.413001912045889
YNL227C	0	0	0.412213740458015
YDR181C	0	0	0.411428571428571
YPR107C	0	0	0.4106463878327
YOL068C	0	0	0.409867172675522
YOR160W	0	0	0.409090909090909
YFL023W	0	0	0.408317580340265
YPR178W	0	0	0.407894736842105
YDL161W	0	0	0.407894736842105
YDL170W	1	0	0.407894736842105
YLR096W	0	0	0.407129455909944
YDR469W	0	0	0.406367041198502
YDL006W	0	0	0.405607476635514
YIL031W	0	0	0.405204460966543
YMR218C	0	0	0.405204460966543
YNL314W	1	0	0.405204460966543
YPL151C	0	0	0.404805914972274
YJL129C	0	0	0.404805914972274
YEL009C	1	0	0.404805914972274
YDL155W	0	0	0.404059040590406
YER123W	0	0	0.403314917127072
YNR039C	0	0	0.402573529411765
YLR314C	0	0	0.401834862385321
YOR116C	0	0	0.401098901098901
YDR310C	0	0	0.40036563071298
YIR002C	0	0	0.39963503649635
YNL041C	0	0	0.398907103825137
YIR009W	0	0	0.398181818181818
YHR073W	0	0	0.397459165154265
YOR148C	0	0	0.397111913357401
YGL090W	0	0	0.397111913357401
YPR023C	1	0	0.397111913357401
YGL194C	0	0	0.396396396396396
YOR217W	0	0	0.39568345323741
YJR082C	0	0	0.394973070017953
YER105C	0	0	0.39426523297491
YEL036C	0	0	0.393559928443649
YLL003W	0	0	0.392857142857143
YML007W	0	0	0.392156862745098
YKR023W	0	1	0.392156862745098
YPR105C	0	0	0.391459074733096
YGL203C	0	0	0.390763765541741
YKR101W	0	0	0.390070921985816
YER122C	0	0	0.389380530973451
YCR016W	0	0	0.3886925795053
YMR288W	0	0	0.388400702987698
YER132C	0	0	0.388400702987698
YPL075W	1	0	0.388400702987698
YIL002C	0	0	0.387719298245614
YDR052C	0	0	0.387040280210158
YAR002W	0	0	0.386363636363636
YMR273C	0	0	0.385689354275742
YNL272C	0	0	0.385017421602787
YIL046W	0	0	0.384347826086957
YER176W	0	0	0.383680555555556
YJL123C	0	1	0.383680555555556
YOR329C	0	0	0.383015597920277
YNL098C	0	0	0.382352941176471
YNL180C	0	0	0.381692573402418
YGL190C	0	0	0.381443298969072
YIL104C	0	0	0.381443298969072
YKL058W	1	0	0.381443298969072
YPR131C	0	0	0.380789022298456
YDR104C	0	0	0.380710659898477
YMR216C	0	0	0.380710659898477
YGL210W	0	0	0.380710659898477
YGR170W	0	0	0.380710659898477
YLR191W	0	0	0.380710659898477
YDR527W	1	0	0.380710659898477
YNL288W	1	0	0.380710659898477
YOL063C	1	0	0.380710659898477
YIL149C	0	0	0.380067567567568
YDL224C	0	0	0.379426644182125
YDR364C	0	0	0.379194630872483
YHR166C	0	0	0.379194630872483
YKL160W	1	0	0.379194630872483
YGL172W	0	0	0.3785594639866
YGR196C	0	1	0.3785594639866
YGR198W	0	0	0.377926421404682
YJL204C	0	0	0.377295492487479
YGR047C	0	0	0.376666666666667
YOR039W	0	0	0.37603993344426
YKR010C	0	0	0.375415282392027
YKL049C	0	0	0.374792703150912
YJL112W	0	0	0.374172185430464
YGR129W	0	0	0.373553719008264
YFR031C	0	0	0.372937293729373
YOL021C	0	0	0.372322899505766
YPR173C	0	0	0.372131147540984
YMR036C	0	0	0.372131147540984
YGL035C	1	0	0.372131147540984
YDL076C	0	0	0.37152209492635
YER168C	0	0	0.370915032679739
YLR045C	0	0	0.370309951060359
YNL158W	0	0	0.369706840390879
YNL308C	0	0	0.369105691056911
YNL166C	0	0	0.368506493506494
YLR298C	0	0	0.367909238249595
YGR188C	0	0	0.367741935483871
YFL027C	0	0	0.367741935483871
YOR210W	1	0	0.367741935483871
YLR410W	0	0	0.367149758454106
YDR499W	0	0	0.366559485530547
YOL115W	0	0	0.365971107544141
YHR191C	0	0	0.365384615384615
YGL163C	0	0	0.3648
YLR442C	0	0	0.364217252396166
YPL031C	0	0	0.364069952305246
YNL225C	0	0	0.364069952305246
YCL055W	1	0	0.364069952305246
YNL133C	0	0	0.363492063492063
YOR129C	0	0	0.362916006339144
YER173W	0	0	0.362341772151899
YNL118C	0	0	0.361769352290679
YML034W	0	0	0.361198738170347
YGR089W	0	0	0.360629921259843
YMR004W	0	0	0.360062893081761
YJL074C	0	0	0.359497645211931
YIL115C	0	0	0.358934169278997
YNL088W	0	0	0.358372456964006
YGR251W	0	0	0.3578125
YCL011C	0	0	0.357254290171607
YEL061C	0	0	0.356697819314642
YOR127W	0	0	0.356481481481481
YER157W	0	0	0.356481481481481
YOR025W	0	0	0.356481481481481
YOR023C	0	0	0.356481481481481
YHL027W	1	0	0.356481481481481
YER045C	1	0	0.356481481481481
YBR114W	0	0	0.355932203389831
YBR105C	0	0	0.355384615384615
YLR107W	0	0	0.354838709677419
YNL309W	0	0	0.354294478527607
YDL028C	0	0	0.354198473282443
YHR040W	0	0	0.354198473282443
YOL108C	1	0	0.354198473282443
YOR144C	0	0	0.353658536585366
YLR206W	0	0	0.353120243531202
YER112W	0	0	0.353030303030303
YKL074C	0	0	0.353030303030303
YIL131C	1	0	0.353030303030303
YGL237C	0	0	0.35249621785174
YCL061C	0	0	0.352409638554217
YGR258C	0	0	0.352409638554217
YLR417W	1	0	0.352409638554217
YLR386W	0	0	0.35187969924812
YLR145W	0	0	0.351632047477745
YHR103W	0	0	0.351632047477745
YGL238W	0	0	0.351632047477745
YJL041W	0	0	0.351632047477745
YIL036W	1	0	0.351632047477745
YBR217W	0	0	0.351632047477745
YIL044C	0	0	0.351632047477745
YCR039C	1	0	0.351632047477745
YMR021C	1	0	0.351632047477745
YIR019C	0	0	0.351111111111111
YML097C	0	0	0.350591715976331
YMR285C	0	0	0.350515463917526
YLR373C	0	0	0.350515463917526
YHR006W	1	0	0.350515463917526
YBR060C	0	0	0.35
YGL173C	0	0	0.349486049926579
YLR424W	0	0	0.348973607038123
YDR073W	0	0	0.348462664714495
YPR018W	0	0	0.347953216374269
YLR401C	0	0	0.347445255474453
YDR419W	0	0	0.346938775510204
YBR236C	0	0	0.346433770014556
YJL125C	0	0	0.34593023255814
YPL212C	0	0	0.345428156748911
YNR015W	0	0	0.345323741007194
YHR135C	0	0	0.345323741007194
YJR083C	0	0	0.345323741007194
YDR397C	1	0	0.345323741007194
YPR031W	0	0	0.345323741007194
YDR183W	1	0	0.345323741007194
YML109W	0	0	0.344827586206897
YDL106C	0	0	0.344778254649499
YPL020C	0	0	0.344778254649499
YGL115W	1	0	0.344778254649499
YHR023W	0	0	0.344729344729345
YDR288W	0	0	0.344729344729345
YPR065W	1	0	0.344729344729345
YLR398C	0	0	0.344238975817923
YML102W	0	0	0.34375
YNL271C	0	0	0.343262411347518
YDR356W	0	0	0.342776203966006
YMR201C	0	0	0.342291371994342
YKL149C	0	0	0.34180790960452
YJR003C	0	0	0.34132581100141
YOL090W	0	0	0.341292134831461
YPL153C	0	0	0.341292134831461
YPL105C	0	1	0.341292134831461
YPL026C	1	0	0.341292134831461
YOR106W	0	0	0.340813464235624
YPL069C	0	0	0.340336134453782
YOR207C	0	0	0.33986013986014
YJL092W	0	0	0.339385474860335
YOL078W	0	0	0.338912133891213
YJL061W	0	0	0.338440111420613
YKR078W	0	0	0.337969401947149
YHL007C	0	0	0.3375
YDL164C	0	0	0.337031900138696
YGR078C	0	0	0.336565096952909
YDL098C	0	0	0.336551724137931
YJR004C	0	0	0.336551724137931
YOR224C	1	0	0.336551724137931
YNL286W	0	0	0.336088154269972
YHR206W	0	0	0.336076817558299
YOR110W	0	0	0.336076817558299
YLR113W	1	0	0.336076817558299
YKL092C	0	0	0.335616438356164
YKR001C	0	0	0.33515731874145
YKL203C	0	0	0.334699453551913
YAR007C	0	0	0.334242837653479
YDR166C	0	0	0.333787465940054
YML093W	0	0	0.333333333333333
YKL079W	0	0	0.332880434782609
YIL068C	0	0	0.332428765264586
YNL121C	0	0	0.331978319783198
YML053C	0	1	0.331978319783198
YDR484W	0	0	0.331529093369418
YPL155C	0	0	0.331081081081081
YCL027W	0	0	0.330634278002699
YOR046C	0	0	0.330188679245283
YHR200W	0	0	0.329744279946164
YLR440C	0	0	0.329333333333333
YBR290W	0	0	0.329333333333333
YDR363W-A	0	0	0.329333333333333
YDR043C	1	0	0.329333333333333
YDR206W	0	0	0.329333333333333
YBL002W	0	0	0.329333333333333
YCL067C	1	0	0.329333333333333
YLR032W	0	0	0.328894806924101
YNL188W	0	0	0.328457446808511
YJL098W	0	0	0.328021248339973
YBL003C	0	0	0.327586206896552
YAL048C	0	0	0.327152317880795
YOR241W	0	0	0.326719576719577
YOR156C	0	0	0.326287978863937
YDL160C	0	0	0.325857519788918
YIL161W	0	1	0.325857519788918
YOR267C	0	0	0.325428194993412
YJL010C	0	0	0.325
YNL022C	0	0	0.324572930354796
YCR035C	0	0	0.324146981627297
YPL174C	0	0	0.323722149410223
YNL065W	0	0	0.323298429319372
YPL255W	0	0	0.322875816993464
YLR437C	0	1	0.322875816993464
YDR416W	0	0	0.322454308093995
YHR118C	0	0	0.322033898305085
YLR403W	0	0	0.321614583333333
YPL159C	0	0	0.321196358907672
YDR113C	0	0	0.320779220779221
YDL116W	0	0	0.320363164721141
YOL017W	0	0	0.319948186528497
YDR412W	0	0	0.319534282018111
YKR048C	0	0	0.319121447028424
YPR019W	0	0	0.318709677419355
YMR032W	0	0	0.318298969072165
YDR071C	0	0	0.317889317889318
YDR224C	0	0	0.317480719794344
YDR120C	0	0	0.317073170731707
YNL021W	0	0	0.316666666666667
YBR257W	0	0	0.316261203585147
YOR069W	0	0	0.315856777493606
YLR452C	0	0	0.315521628498728
YOL116W	0	0	0.315521628498728
YJL162C	0	1	0.315521628498728
YBR135W	0	0	0.315521628498728
YDR173C	1	0	0.315521628498728
YDR225W	0	0	0.315120711562897
YPL146C	0	0	0.314720812182741
YDR495C	0	0	0.314321926489227
YOR083W	0	0	0.313924050632911
YLR330W	0	0	0.313527180783818
YNL189W	0	0	0.313131313131313
YLR067C	0	0	0.312736443883985
YAR014C	0	0	0.312342569269521
YPR119W	0	0	0.311949685534591
YOR032C	0	0	0.311557788944724
YKL109W	0	0	0.311166875784191
YCR094W	0	0	0.31077694235589
YPL229W	0	1	0.31077694235589
YDR121W	0	0	0.310473815461347
YDR390C	0	0	0.310473815461347
YFR046C	0	0	0.310473815461347
YER028C	1	0	0.310473815461347
YGR278W	0	0	0.310087173100872
YFR010W	0	0	0.309789343246592
YML094W	0	0	0.309789343246592
YGR040W	0	0	0.309789343246592
YDR259C	1	0	0.309789343246592
YDR363W	0	0	0.309405940594059
YKL052C	0	0	0.30902348578492
YNL027W	0	0	0.308641975308642
YMR168C	0	0	0.30826140567201
YGL232W	0	0	0.307881773399015
YKL186C	0	0	0.30750307503075
YPL125W	0	0	0.307125307125307
YPR129W	0	0	0.306748466257669
YNL234W	0	0	0.306372549019608
YIL130W	0	1	0.306372549019608
YGL243W	0	0	0.305997552019584
YJR132W	0	0	0.305623471882641
YGL089C	0	0	0.305250305250305
YOR107W	0	0	0.304878048780488
YDR075W	0	0	0.304506699147381
YLR396C	0	0	0.304136253041363
YMR063W	0	0	0.303766707168894
YDR244W	0	0	0.303398058252427
YOR341W	0	0	0.303030303030303
YIR025W	0	0	0.302663438256659
YPL195W	0	0	0.30229746070133
YNL031C	0	0	0.301932367149758
YKL113C	0	0	0.301682692307692
YIL135C	0	0	0.301682692307692
YOR212W	0	0	0.301682692307692
YHL009C	1	0	0.301682692307692
YNL164C	0	0	0.301320528211285
YJL047C	0	0	0.300959232613909
YLL024C	0	0	0.30059880239521
YPL187W	0	0	0.300239234449761
YBR102C	0	0	0.299880525686977
YDR420W	0	0	0.299522673031026
YOL136C	0	0	0.299165673420739
YDR227W	0	0	0.298809523809524
YIL022W	0	0	0.298454221165279
YDL030W	0	0	0.298099762470309
YBR131W	0	0	0.297746144721234
YNL102W	0	0	0.29739336492891
YER114C	0	0	0.297041420118343
YJR092W	0	0	0.296728971962617
YOR250C	0	0	0.296728971962617
YIL061C	0	0	0.296728971962617
YDL231C	0	0	0.296728971962617
YGL016W	0	0	0.296728971962617
YJR017C	1	0	0.296728971962617
YPL128C	0	0	0.296728971962617
YER129W	0	0	0.296728971962617
YML107C	0	0	0.296728971962617
YJL184W	1	0	0.296728971962617
YIR033W	1	0	0.296728971962617
YNL206C	0	0	0.296382730455076
YBR066C	0	0	0.296037296037296
YNL232W	0	0	0.29569266589057
YOR074C	0	0	0.295348837209302
YDR161W	0	0	0.295005807200929
YBR179C	0	0	0.294663573085847
YNL304W	0	0	0.294322132097335
YDR381W	0	0	0.293981481481481
YOL034W	0	0	0.29364161849711
YDL017W	0	0	0.293302540415704
YBL061C	0	0	0.293241695303551
YOR080W	0	0	0.293241695303551
YGL155W	0	0	0.293241695303551
YJL209W	0	0	0.293241695303551
YFR040W	0	0	0.293241695303551
YIL122W	1	0	0.293241695303551
YGL254W	1	0	0.293241695303551
YNL273W	0	0	0.292906178489703
YOR192C	0	0	0.292571428571429
YBL034C	0	0	0.292237442922374
YNL311C	0	0	0.292045454545455
YGR057C	0	0	0.292045454545455
YJR076C	0	0	0.292045454545455
YPL046C	1	0	0.292045454545455
YDR422C	0	0	0.291713961407492
YGL216W	0	0	0.291383219954649
YDL150W	0	0	0.291053227633069
YPR169W	0	0	0.290723981900453
YKL021C	0	0	0.290395480225989
YGL093W	0	0	0.290067720090293
YLR022C	0	0	0.289740698985344
YPR040W	0	0	0.289709172259508
YKL114C	0	0	0.289709172259508
YDR182W	0	0	0.289709172259508
YBR073W	0	0	0.289709172259508
YLR457C	0	0	0.289709172259508
YBL005W	1	0	0.289709172259508
YIR018W	1	0	0.289709172259508
YDR409W	0	0	0.289385474860335
YBL054W	0	0	0.2890625
YDL201W	0	0	0.288740245261984
YIR005W	0	0	0.288418708240535
YNR044W	0	0	0.288248337028825
YMR231W	0	0	0.288248337028825
YDR379W	0	0	0.288248337028825
YMR042W	1	0	0.288248337028825
YER149C	0	0	0.287929125138427
YOR124C	0	0	0.287610619469027
YHR034C	0	0	0.287292817679558
YKL205W	0	0	0.286975717439294
YCR066W	0	0	0.286659316427784
YNL047C	0	0	0.286343612334802
YDL020C	0	0	0.286028602860286
YJL194W	0	0	0.285714285714286
YJL065C	0	0	0.285400658616905
YKR079C	0	0	0.285087719298246
YBR195C	0	0	0.284775465498357
YJL085W	0	0	0.284463894967177
YJL030W	0	0	0.284153005464481
YNR051C	0	0	0.283842794759825
YFR001W	0	0	0.283533260632497
YER100W	0	0	0.28322440087146
YIL096C	0	0	0.282916213275299
YJR135C	0	0	0.282608695652174
YPL178W	0	0	0.282301845819761
YOL076W	0	0	0.281995661605206
YDR049W	0	1	0.281995661605206
YMR239C	0	0	0.28169014084507
YBR057C	0	0	0.281385281385281
YHR079C	0	0	0.281081081081081
YBR160W	0	0	0.280777537796976
YDL084W	0	0	0.280474649406688
YER002W	0	0	0.280172413793103
YNL292W	0	0	0.279870828848224
YHR027C	0	0	0.279569892473118
YMR137C	0	0	0.279269602577873
YOR057W	0	0	0.279144385026738
YKL178C	0	0	0.279144385026738
YDR440W	0	0	0.279144385026738
YPL002C	1	0	0.279144385026738
YLL038C	0	0	0.278846153846154
YDR027C	0	0	0.27854855923159
YOR279C	0	0	0.278251599147122
YPR179C	0	0	0.277955271565495
YDR480W	0	0	0.277659574468085
YDR170C	0	0	0.277364505844846
YBR123C	0	0	0.277070063694268
YOR330C	0	0	0.27677624602333
YML065W	0	0	0.276483050847458
YBR152W	0	0	0.276190476190476
YDL240W	0	0	0.275898520084567
YGL111W	0	0	0.275607180570222
YHR115C	0	0	0.275316455696203
YPL259C	0	0	0.275026343519494
YPR148C	0	1	0.275026343519494
YER180C	0	0	0.274736842105263
YLR274W	0	0	0.274447949526814
YLR166C	0	0	0.274159663865546
YJR070C	0	0	0.273871983210913
YML043C	0	0	0.273584905660377
YDR189W	0	0	0.273298429319372
YJL087C	0	0	0.273012552301255
YMR076C	0	0	0.272727272727273
YMR117C	0	0	0.272442588726514
YDL048C	0	1	0.272442588726514
YHR065C	0	0	0.272158498435871
YLR200W	0	0	0.271875
YBR275C	0	0	0.27159209157128
YKL068W	0	0	0.271309771309771
YIL005W	0	0	0.271028037383178
YJL090C	0	0	0.270746887966805
YNL153C	0	0	0.270466321243523
YDR097C	0	0	0.270186335403727
YPR110C	0	0	0.269906928645295
YPL161C	0	0	0.269628099173554
YNR012W	0	0	0.269349845201238
YBR258C	0	0	0.269191402251791
YOR060C	0	0	0.269191402251791
YGR091W	0	0	0.269191402251791
YFR029W	0	0	0.269191402251791
YPR111W	0	0	0.269191402251791
YDR180W	0	0	0.269191402251791
YHR143W-A	1	0	0.269191402251791
YCL066W	1	0	0.269191402251791
YOR269W	0	0	0.268916155419223
YOL144W	0	0	0.268641470888662
YJL050W	0	0	0.268565615462869
YHR178W	0	0	0.268565615462869
YDL036C	0	0	0.268565615462869
YBL081W	0	1	0.268565615462869
YBR182C	1	0	0.268565615462869
YMR113W	0	0	0.268292682926829
YGL178W	0	0	0.268020304568528
YER092W	0	1	0.268020304568528
YJL013C	0	0	0.267748478701826
YOR355W	0	0	0.267477203647416
YOL064C	0	0	0.267206477732794
YKR064W	0	1	0.267206477732794
YLR237W	0	0	0.266936299292214
YJL039C	0	0	0.266666666666667
YPL242C	0	0	0.266397578203835
YHL026C	0	1	0.266397578203835
YGR166W	0	0	0.266129032258065
YLR335W	0	0	0.265861027190332
YKL214C	0	0	0.26579739217653
YBL024W	0	0	0.26579739217653
YOR196C	0	0	0.26579739217653
YGR262C	1	0	0.26579739217653
YBR098W	0	0	0.265531062124248
YDR243C	0	0	0.265265265265265
YPR032W	0	0	0.265204386839482
YHR070W	0	0	0.265204386839482
YOR091W	0	0	0.265204386839482
YCR040W	1	0	0.265204386839482
YGL233W	0	0	0.264940239043825
YLL027W	0	0	0.264676616915423
YJL076W	0	0	0.26441351888668
YOR073W	0	0	0.264150943396226
YOR340C	0	0	0.263888888888889
YGL065C	0	0	0.263627353815659
YPR046W	0	0	0.263366336633663
YCL032W	0	0	0.263105835806133
YDL167C	0	0	0.262845849802372
YKL135C	0	0	0.26258637709773
YBR065C	0	0	0.26232741617357
YLR262C	0	0	0.262068965517241
YNL099C	0	0	0.261811023622047
YML049C	0	0	0.261553588987217
YGR033C	0	0	0.261508325171401
YFL029C	0	0	0.261508325171401
YNL123W	0	0	0.261508325171401
YHR084W	1	0	0.261508325171401
YPL083C	0	0	0.261252446183953
YPR190C	0	0	0.26099706744868
YDR004W	0	0	0.2607421875
YJR006W	0	0	0.260487804878049
YJR130C	0	0	0.260233918128655
YJR066W	0	0	0.259980525803311
YGL113W	0	0	0.259727626459144
YLL002W	0	0	0.259475218658892
YLR383W	0	0	0.259223300970874
YBL084C	0	0	0.258971871968962
YHR031C	0	0	0.258720930232558
YLR319C	0	0	0.258470474346563
YPL064C	0	1	0.258470474346563
YMR270C	0	0	0.258220502901354
YCR014C	0	0	0.257971014492754
YDR407C	0	0	0.257722007722008
YMR287C	0	0	0.257473481195757
YER075C	0	0	0.257225433526012
YPL269W	0	0	0.256977863330125
YFL009W	0	0	0.256730769230769
YDR325W	0	0	0.256484149855908
YLR385C	0	0	0.256238003838772
YDR369C	0	0	0.255992329817833
YDL003W	0	0	0.255747126436782
YDL043C	0	0	0.255502392344498
YGL064C	0	0	0.255258126195029
YBL035C	0	0	0.255014326647564
YDL035C	0	0	0.254770992366412
YPL256C	0	0	0.254528122020972
YML124C	0	0	0.254285714285714
YNR026C	0	0	0.254043767840152
YHR196W	0	0	0.253802281368821
YOR243C	0	0	0.253561253561254
YBL028C	0	0	0.253320683111954
YDL235C	0	0	0.253080568720379
YDR099W	0	0	0.252840909090909
YDR229W	0	0	0.252601702932829
YGR071C	0	1	0.252601702932829
YKR007W	0	0	0.252591894439208
YDR026C	0	1	0.252591894439208
YCR060W	0	0	0.252591894439208
YMR224C	0	0	0.252591894439208
YDR216W	1	0	0.252591894439208
YMR065W	0	0	0.252354048964218
YPR120C	0	0	0.25211665098777
YIR015W	0	0	0.25187969924812
YOR275C	0	0	0.251643192488263
YNL299W	0	0	0.25140712945591
YNL157W	0	1	0.25140712945591
YDR130C	0	0	0.251171508903468
YDR235W	0	0	0.250936329588015
YIL138C	0	0	0.250701590271282
YMR048W	0	0	0.250467289719626
YGR098C	0	0	0.250233426704015
YBL051C	0	0	0.25
YGL201C	0	0	0.249767008387698
YDR196C	0	0	0.249534450651769
YDL102W	0	0	0.249302325581395
YGL116W	0	0	0.24907063197026
YJL029C	0	0	0.248839368616527
YOR259C	0	0	0.24860853432282
YJR049C	0	0	0.2483781278962
YDR280W	0	0	0.248148148148148
YLR086W	0	0	0.247918593894542
YPL194W	0	0	0.247689463955638
YFR028C	0	0	0.247460757156048
YLR068W	0	0	0.247232472324723
YKR045C	0	1	0.247232472324723
YOR371C	0	0	0.247015610651974
YBR136W	0	0	0.247015610651974
YKR025W	0	0	0.247015610651974
YDR039C	0	0	0.247015610651974
YLR256W	1	0	0.247015610651974
YLR427W	0	0	0.246788990825688
YIL020C	0	0	0.246562786434464
YER051W	0	0	0.246336996336996
YDR168W	0	0	0.246111619396157
YOR213C	0	0	0.245886654478976
YOR078W	0	0	0.245662100456621
YDR295C	0	0	0.24543795620438
YDL122W	0	0	0.245231607629428
YDR457W	0	0	0.245231607629428
YNL042W	0	0	0.245231607629428
YOR101W	0	0	0.245231607629428
YAL032C	1	0	0.245231607629428
YNL313C	0	0	0.245009074410163
YKL125W	0	0	0.244786944696283
YHR085W	0	0	0.244565217391304
YPL065W	0	0	0.244343891402715
YDR221W	0	0	0.244122965641953
YNL001W	0	0	0.24390243902439
YPL112C	0	0	0.243682310469314
YML081W	0	1	0.243682310469314
YMR183C	0	0	0.24346257889991
YER116C	0	0	0.243243243243243
YER008C	0	0	0.243024302430243
YPR143W	0	0	0.242805755395683
YJR084W	0	0	0.242587601078167
YKR036C	0	0	0.242369838420108
YDR329C	0	0	0.242152466367713
YGR152C	0	0	0.241935483870968
YGL092W	0	0	0.241718889883617
YMR220W	0	0	0.241502683363148
YJR144W	0	0	0.241317898486198
YPL157W	0	0	0.241317898486198
YOR138C	0	0	0.241317898486198
YDR333C	0	1	0.241317898486198
YLR239C	0	0	0.241317898486198
YOR162C	1	0	0.241317898486198
YNL163C	0	0	0.241197183098592
YER115C	0	0	0.241197183098592
YIL127C	0	0	0.241197183098592
YLL029W	0	1	0.241197183098592
YKL038W	0	0	0.241197183098592
YML005W	0	0	0.241197183098592
YOR143C	0	0	0.241197183098592
YOR338W	1	0	0.241197183098592
YJR043C	0	0	0.241197183098592
YPL268W	0	0	0.241197183098592
YDR079C-A	1	0	0.241197183098592
YLR347C	0	0	0.241197183098592
YNL079C	0	0	0.241197183098592
YLR183C	1	0	0.241197183098592
YLR016C	0	0	0.240985048372911
YGR092W	0	0	0.240773286467487
YCR096C	0	1	0.240773286467487
YLR210W	0	0	0.240561896400351
YLR023C	0	0	0.240350877192982
YML104C	0	0	0.240140227870289
YDL101C	0	0	0.239929947460595
YKL010C	0	0	0.239720034995626
YLR215C	0	0	0.23951048951049
YOR299W	0	0	0.239301310043668
YHR059W	0	0	0.239092495636998
YJL049W	0	1	0.239092495636998
YPR051W	0	0	0.238884045335658
YLR011W	0	0	0.238675958188153
YPR013C	0	1	0.238675958188153
YIL079C	0	0	0.238468233246301
YDR324C	0	0	0.238260869565217
YDR279W	0	0	0.238053866203301
YML074C	0	0	0.237847222222222
YEL003W	0	0	0.237640936686904
YJR110W	0	0	0.237435008665511
YDR219C	0	0	0.237229437229437
YKL182W	0	0	0.237024221453287
YDR021W	0	0	0.236909871244635
YPL024W	0	0	0.236909871244635
YML082W	0	0	0.236909871244635
YDR299W	0	0	0.236909871244635
YDR038C	0	0	0.236909871244635
YOR058C	0	0	0.236909871244635
YDL038C	0	0	0.236909871244635
YIL056W	1	0	0.236909871244635
YBR111W-A	1	0	0.236909871244635
YLR292C	0	0	0.236706689536878
YPL116W	0	0	0.236503856041131
YOL001W	0	0	0.236301369863014
YDR082W	0	0	0.236099230111206
YOR153W	0	0	0.235927152317881
YGR249W	0	0	0.235927152317881
YDL033C	0	0	0.235927152317881
YNL282W	0	0	0.235927152317881
YJR042W	0	0	0.235927152317881
YCR097W	0	0	0.235927152317881
YOR113W	0	0	0.235927152317881
YNL082W	0	0	0.235927152317881
YKL084W	0	0	0.235927152317881
YML027W	1	0	0.235927152317881
YLR336C	0	0	0.235927152317881
YLR090W	0	0	0.235927152317881
YFL002C	0	0	0.235927152317881
YGR187C	0	0	0.235927152317881
YFR019W	1	0	0.235927152317881
YBR248C	0	0	0.235927152317881
YNL230C	1	0	0.235927152317881
YDL001W	0	1	0.235927152317881
YGL227W	0	0	0.235927152317881
YGR163W	0	0	0.235927152317881
YKL108W	0	0	0.235927152317881
YLR368W	0	0	0.235927152317881
YCR065W	1	0	0.235927152317881
YGR135W	0	0	0.235927152317881
YOR195W	0	0	0.235927152317881
YMR199W	0	0	0.235927152317881
YBR238C	0	0	0.235927152317881
YMR280C	1	0	0.235927152317881
YDR057W	0	0	0.235927152317881
YDL039C	0	0	0.235927152317881
YGR267C	0	0	0.235927152317881
YCR026C	0	0	0.235927152317881
YBR278W	0	0	0.235927152317881
YLR040C	0	1	0.235927152317881
YNL262W	0	0	0.235927152317881
YGR007W	0	0	0.235927152317881
YNL257C	1	0	0.235927152317881
YKL043W	1	0	0.235927152317881
YOR119C	0	0	0.235927152317881
YJR102C	1	0	0.235927152317881
YEL043W	0	1	0.235927152317881
YBL006C	1	0	0.235927152317881
YPR022C	0	1	0.235927152317881
YGL215W	0	0	0.235732009925558
YJR078W	0	0	0.235537190082645
YHL042W	0	1	0.235537190082645
YOL045W	0	0	0.235342691990091
YJR032W	0	0	0.235148514851485
YMR268C	0	0	0.234954657873042
YDR510W	0	0	0.234761120263591
YCR012W	0	0	0.234567901234568
YBR200W	0	0	0.234375
YEL022W	0	0	0.2341824157765
YKR060W	0	0	0.233990147783251
YDL103C	0	0	0.233798195242002
YFL033C	0	0	0.233606557377049
YGL131C	0	1	0.233606557377049
YOL125W	0	0	0.233415233415233
YDR507C	0	0	0.233224222585925
YHR069C	0	0	0.233033524121014
YPL137C	0	0	0.232843137254902
YNR047W	0	0	0.23265306122449
YGR272C	0	0	0.232463295269168
YER089C	0	0	0.232273838630807
YML046W	0	0	0.232084690553746
YDR169C	0	1	0.232084690553746
YPR017C	0	0	0.231895850284784
YLR150W	0	0	0.231707317073171
YER172C	0	0	0.231519090170593
YLR135W	0	0	0.231331168831169
YOL027C	0	0	0.231143552311436
YER063W	0	0	0.23095623987034
YNR048W	0	0	0.230769230769231
YOL055C	0	0	0.230582524271845
YDR147W	0	0	0.230396119644301
YEL037C	0	0	0.230210016155089
YIL150C	0	0	0.230024213075061
YNL132W	0	0	0.229838709677419
YJL033W	0	0	0.229653505237712
YDL042C	0	0	0.229468599033816
YER059W	0	0	0.229283990345937
YDR465C	0	0	0.229099678456592
YOR319W	0	0	0.228915662650602
YBR119W	0	0	0.228731942215088
YDR213W	0	0	0.228548516439455
YER174C	0	0	0.228365384615385
YMR176W	0	0	0.228182546036829
YNL316C	0	0	0.228
YDR257C	0	1	0.228
YLR316C	0	0	0.227817745803357
YGR058W	0	1	0.227817745803357
YHL038C	0	0	0.227635782747604
YPR010C	0	0	0.227454110135674
YMR284W	0	0	0.227272727272727
YKL122C	0	0	0.227091633466135
YDR346C	0	0	0.226910828025478
YFR008W	0	0	0.22673031026253
YMR308C	0	0	0.226550079491256
YPL051W	0	0	0.2263701350278
YOR092W	0	0	0.226190476190476
YLR407W	0	1	0.226190476190476
YGL154C	0	0	0.226011102299762
YLR363C	0	0	0.225832012678288
YBL036C	0	0	0.225653206650831
YDR110W	0	0	0.225474683544304
YJL197W	0	1	0.225474683544304
YDL109C	0	0	0.225296442687747
YNL197C	0	0	0.225118483412322
YML111W	0	0	0.224940805051302
YCR092C	0	0	0.224763406940063
YLR133W	0	0	0.224586288416076
YOR189W	0	1	0.224586288416076
YLR435W	0	0	0.224409448818898
YDR253C	0	0	0.224232887490165
YOR337W	0	0	0.224056603773585
YKR055W	0	0	0.223880597014925
YOL149W	0	0	0.223704866562009
YMR219W	0	0	0.223529411764706
YGL017W	0	0	0.223354231974922
YNL297C	0	0	0.223179326546594
YDL166C	0	0	0.223004694835681
YDR200C	0	0	0.222830336200156
YPR186C	0	0	0.22265625
YLR453C	0	0	0.222568093385214
YOR363C	0	0	0.222568093385214
YDR044W	0	0	0.222568093385214
YDL127W	0	0	0.222568093385214
YLR266C	1	0	0.222568093385214
YER147C	0	0	0.222480620155039
YBR211C	0	0	0.222480620155039
YLR148W	0	0	0.222480620155039
YDR410C	0	0	0.222480620155039
YDR451C	1	0	0.222480620155039
YJL005W	0	0	0.222308288148722
YGR162W	0	0	0.222136222910217
YNR016C	0	0	0.222050886661527
YPL007C	0	0	0.222050886661527
YOL018C	0	0	0.222050886661527
YPR156C	0	0	0.222050886661527
YBR240C	1	0	0.222050886661527
YJL006C	0	0	0.221879815100154
YNL135C	0	0	0.221709006928406
YMR127C	0	0	0.221538461538462
YDL197C	0	0	0.221368178324366
YDL220C	0	0	0.221198156682028
YPR122W	0	0	0.22102839600921
YDR478W	0	0	0.220858895705521
YDL147W	0	0	0.220689655172414
YKL082C	0	0	0.22052067381317
YBL023C	0	0	0.2203519510329
YOR071C	0	0	0.220183486238532
YPR175W	0	0	0.220015278838808
YOR326W	0	0	0.219847328244275
YLR024C	0	0	0.219679633867277
YDR150W	0	0	0.219512195121951
YDL195W	0	0	0.219345011424219
YDR240C	0	0	0.219178082191781
YLR105C	0	0	0.219011406844106
YGR158C	0	0	0.218844984802432
YLR275W	0	0	0.218678815489749
YGR097W	0	0	0.218512898330804
YOR359W	0	0	0.218347232752085
YDR252W	0	0	0.218181818181818
YHR067W	0	0	0.218016654049962
YMR067C	0	0	0.2178517397882
YOR370C	0	0	0.217687074829932
YDR372C	0	0	0.217522658610272
YDR266C	0	1	0.217522658610272
YGL097W	0	0	0.217358490566038
YLR138W	0	0	0.217194570135747
YGL048C	0	0	0.217030896759608
YIL003W	0	0	0.216867469879518
YOL100W	0	0	0.216704288939052
YOL041C	0	0	0.216541353383459
YGR083C	0	0	0.216479400749064
YBR167C	0	0	0.216479400749064
YDL112W	0	0	0.216479400749064
YLR353W	0	0	0.216479400749064
YPR009W	1	0	0.216479400749064
YMR283C	0	0	0.216317365269461
YHR094C	0	0	0.216155572176515
YKL145W	0	0	0.215994020926756
YDR011W	0	0	0.215832710978342
YDR165W	0	0	0.215671641791045
YBL014C	0	0	0.215510812826249
YBR115C	0	0	0.215350223546945
YGR184C	0	0	0.215189873417722
YLR132C	0	0	0.215029761904762
YKL025C	0	0	0.214869888475836
YNL238W	0	0	0.214710252600297
YGL091C	0	0	0.214550853749072
YGR120C	0	0	0.214391691394659
YNL126W	0	0	0.214232765011119
YNL172W	0	0	0.214074074074074
YLR228C	0	0	0.213915618060696
YLR141W	0	0	0.213813372520206
YPL231W	0	0	0.213813372520206
YJR068W	0	0	0.213813372520206
YKR090W	0	0	0.213813372520206
YLL034C	0	0	0.213813372520206
YLR106C	0	0	0.213813372520206
YER125W	0	0	0.213813372520206
YBR083W	1	0	0.213813372520206
YLR127C	0	0	0.213813372520206
YKL072W	0	1	0.213813372520206
YOR028C	1	0	0.213813372520206
YJL019W	0	0	0.213656387665198
YNR038W	0	0	0.213499633162142
YKL166C	0	0	0.213343108504399
YHR121W	0	0	0.213186813186813
YNR027W	0	0	0.21303074670571
YAL001C	0	0	0.212874908558888
YGL099W	0	0	0.212719298245614
YKL101W	0	0	0.212563915266618
YKR027W	0	0	0.212472806381436
YPL209C	0	0	0.212472806381436
YOL094C	0	0	0.212472806381436
YJL024C	0	0	0.212472806381436
YLR265C	0	0	0.212472806381436
YJL056C	1	0	0.212472806381436
YOR231W	0	0	0.212472806381436
YGR195W	0	0	0.212472806381436
YOR165W	0	0	0.212472806381436
YLR449W	1	0	0.212472806381436
YGR079W	0	1	0.212472806381436
YMR038C	0	0	0.21231884057971
YGL255W	0	0	0.21216509775525
YPR125W	0	0	0.212011577424023
YLR082C	0	0	0.211968276856525
YJR031C	0	0	0.211968276856525
YPL208W	0	0	0.211968276856525
YPR060C	0	0	0.211968276856525
YMR182C	1	0	0.211968276856525
YLR260W	0	0	0.211925287356322
YMR154C	0	0	0.211925287356322
YPL038W	0	0	0.211925287356322
YLR268W	0	0	0.211925287356322
YGL162W	1	0	0.211925287356322
YNL224C	0	1	0.211925287356322
YAL024C	0	0	0.211773151471644
YDR361C	0	0	0.211621233859397
YGL125W	0	0	0.211538461538462
YGR081C	0	0	0.211538461538462
YDR140W	0	0	0.211538461538462
YOR229W	0	0	0.211538461538462
YLR195C	0	0	0.211538461538462
YKL144C	0	0	0.211538461538462
YGR122W	1	0	0.211538461538462
YHR114W	0	0	0.211538461538462
YOR208W	0	0	0.211538461538462
YIR017C	1	0	0.211538461538462
YNL245C	0	0	0.211387900355872
YLR190W	0	0	0.211237553342816
YBR156C	0	0	0.211087420042644
YDR177W	0	0	0.2109375
YDL143W	0	0	0.210787792760823
YDR191W	0	0	0.21063829787234
YDR096W	0	0	0.210489014883062
YBR017C	0	0	0.210339943342776
YGR283C	0	0	0.210191082802548
YNL129W	0	0	0.21004243281471
YLL010C	0	0	0.209893992932862
YFR005C	0	0	0.209824561403509
YJR119C	0	0	0.209824561403509
YCL030C	0	0	0.209824561403509
YOL080C	0	0	0.209824561403509
YBL021C	0	0	0.209824561403509
YEL055C	0	0	0.209824561403509
YPR199C	1	0	0.209824561403509
YNL090W	0	0	0.209824561403509
YLR425W	0	0	0.209824561403509
YAL056W	1	0	0.209824561403509
YDR395W	0	0	0.209677419354839
YMR028W	0	0	0.209530483531885
YLR433C	0	0	0.209383753501401
YDR277C	0	0	0.209237228831351
YMR135C	0	0	0.209090909090909
YHR046C	0	0	0.208944793850454
YGR004W	0	0	0.208798882681564
YBR281C	0	0	0.208653175157013
YLR371W	0	0	0.208507670850767
YGL110C	0	1	0.208507670850767
YMR232W	0	0	0.208362369337979
YDL189W	0	0	0.208217270194986
YKL040C	0	0	0.208072372999304
YCR047C	0	0	0.208044382801664
YDR098C	0	0	0.208044382801664
YHL023C	0	1	0.208044382801664
YML080W	0	0	0.208044382801664
YIL083C	0	0	0.208044382801664
YGL209W	1	0	0.208044382801664
YNL329C	0	0	0.207900207900208
YEL016C	0	0	0.207756232686981
YDR108W	0	0	0.207612456747405
YFL028C	0	0	0.20746887966805
YBR271W	0	0	0.207325501036628
YIL095W	0	0	0.207182320441989
YPL203W	0	0	0.20703933747412
YJL116C	0	0	0.206896551724138
YOR357C	0	0	0.206753962784287
YDR172W	0	0	0.206611570247934
YKL045W	0	0	0.206469373709566
YOR307C	0	0	0.206327372764787
YHR154W	0	0	0.206185567010309
YLR288C	0	0	0.206043956043956
YMR299C	0	0	0.205902539464653
YBL071W-A	0	0	0.205761316872428
YDR305C	0	0	0.205620287868403
YKL017C	0	0	0.205479452054795
YGR017W	0	1	0.205479452054795
YFR027W	0	0	0.205338809034908
YER030W	0	0	0.205302515295717
YGR093W	0	1	0.205302515295717
YLR305C	0	0	0.205302515295717
YDR117C	0	1	0.205302515295717
YPL001W	0	0	0.205302515295717
YJR055W	0	0	0.205302515295717
YFR038W	0	1	0.205302515295717
YKR096W	0	1	0.205302515295717
YAL047C	0	0	0.205302515295717
YMR030W	1	0	0.205302515295717
YBR058C	0	0	0.205302515295717
YDR186C	0	1	0.205302515295717
YMR161W	0	0	0.205302515295717
YER027C	0	0	0.205302515295717
YDR421W	1	0	0.205302515295717
YIL119C	0	0	0.205163043478261
YKL176C	0	0	0.205023761031908
YLR362W	0	0	0.204884667571235
YLR234W	0	0	0.204745762711864
YOR014W	0	0	0.204607046070461
YDR040C	0	0	0.204468517264726
YGL094C	0	0	0.204330175913396
YOR094W	0	0	0.204192021636241
YLR254C	0	0	0.204054054054054
YJL111W	0	0	0.203916272788656
YHR107C	0	0	0.203778677462888
YCL024W	0	0	0.203641267700607
YPL253C	0	0	0.203504043126685
YJR133W	0	0	0.203367003367003
YNR031C	0	0	0.203230148048452
YDR524C	0	0	0.203093476798924
YBR165W	0	0	0.202956989247312
YHR186C	0	0	0.202820685023506
YIR006C	0	0	0.202684563758389
YGL175C	0	0	0.202548625083836
YOR261C	0	0	0.202540106951872
YJR097W	0	0	0.202540106951872
YPL023C	0	0	0.202540106951872
YER047C	0	1	0.202540106951872
YOR368W	0	0	0.202540106951872
YFL031W	1	0	0.202540106951872
YKL213C	0	0	0.202404809619238
YDL037C	0	1	0.202404809619238
YBR079C	0	0	0.202269692923899
YNL290W	0	0	0.202134756504336
YLR263W	0	0	0.202120609675282
YDR211W	0	0	0.202120609675282
YDR393W	0	0	0.202120609675282
YGR280C	0	0	0.202120609675282
YOL104C	0	0	0.202120609675282
YGR042W	0	0	0.202120609675282
YBR050C	1	0	0.202120609675282
YMR198W	0	0	0.202120609675282
YLR240W	0	0	0.202120609675282
YDR423C	1	0	0.202120609675282
YER020W	0	0	0.201986754966887
YJR063W	0	0	0.201853077432164
YBR129C	0	0	0.201719576719577
YBL063W	0	0	0.201586252478519
YNL231C	0	0	0.201453104359313
YLR035C	0	0	0.201320132013201
YMR069W	0	0	0.201187335092348
YNL032W	0	0	0.201054713249835
YPL140C	0	0	0.200922266139657
YPL156C	0	0	0.200789993416722
YJL008C	0	0	0.200657894736842
YDR265W	0	0	0.200525969756739
YCL004W	0	0	0.200394218134034
YDR339C	0	0	0.200262639527249
YBR188C	0	0	0.200131233595801
YLL008W	0	0	0.2
YER049W	0	0	0.199868938401048
YDL138W	0	0	0.199738048461035
YGR271W	0	0	0.199607329842932
YIL110W	0	0	0.199476782210595
YER070W	0	0	0.199346405228758
YJL146W	0	0	0.199216198563031
YPL232W	0	0	0.199086161879896
YMR019W	0	1	0.199086161879896
YKL033W	0	1	0.199086161879896
YEL056W	0	0	0.198956294846706
YGL005C	0	0	0.198826597131682
YNL277W	0	0	0.198697068403909
YDR164C	0	0	0.198567708333333
YDL132W	0	0	0.198438516590761
YER162C	0	0	0.198309492847854
YGL029W	0	0	0.198180636777128
YBR045C	0	0	0.198051948051948
YDL241W	0	1	0.198051948051948
YMR310C	0	0	0.197923426346528
YBR166C	0	0	0.197795071335927
YOL044W	0	0	0.197666882696047
YMR234W	0	0	0.197538860103627
YNR003C	0	0	0.197411003236246
YDR192C	0	0	0.197283311772316
YHR133C	0	0	0.19715578539108
YNL124W	0	0	0.19702842377261
YGR075C	0	0	0.196901226597805
YAL040C	0	0	0.196774193548387
YNR054C	0	0	0.196647324306899
YJL124C	0	0	0.196520618556701
YGL098W	0	0	0.19639407598197
YBL037W	0	0	0.196267696267696
YJL153C	0	0	0.196141479099678
YCR082W	0	0	0.196015424164524
YNL325C	0	0	0.195889531149647
YMR093W	0	0	0.195763799743261
YLR144C	0	0	0.195638229634381
YIL053W	0	0	0.195512820512821
YBR054W	0	1	0.195512820512821
YPR093C	0	0	0.195387572069186
YJL179W	0	0	0.195262483994878
YLR139C	0	0	0.195137555982086
YPR084W	0	1	0.195137555982086
YMR012W	0	0	0.195012787723785
YPR137W	0	0	0.194888178913738
YDR245W	0	0	0.194763729246488
YLR328W	0	0	0.194639438417358
YJR141W	0	0	0.194515306122449
YDL245C	0	0	0.194391332058636
YJL011C	0	0	0.194267515923567
YKL193C	0	0	0.194143857415659
YBL018C	0	0	0.194020356234097
YBL033C	0	0	0.19389701207883
YLR051C	0	0	0.193773824650572
YML035C	0	0	0.193650793650794
YCL025C	0	0	0.193527918781726
YPL084W	0	0	0.193405199746354
YDR260C	0	0	0.193282636248416
YJL130C	0	0	0.1931602279924
YLR381W	0	0	0.193037974683544
YGR233C	0	0	0.19291587602783
YLR376C	0	0	0.192793931731985
YER110C	0	0	0.192672141503474
YGL003C	0	0	0.192550505050505
YDR318W	0	0	0.192429022082019
YKL053C-A	0	0	0.192307692307692
YPR181C	0	0	0.192186515437933
YJR028W	0	0	0.192065491183879
YBR088C	0	0	0.191944619257395
YOL086C	0	0	0.191823899371069
YJR041C	0	0	0.191703331238215
YHR062C	0	0	0.191582914572864
YKL209C	0	0	0.191462649089768
YPR073C	0	0	0.191342534504391
YML058W	0	0	0.191222570532915
YLR306W	0	0	0.191102756892231
YGL195W	0	0	0.190983093299937
YJR105W	0	0	0.190863579474343
YLR320W	0	0	0.190744215134459
YOR256C	0	0	0.190625
YJL042W	0	0	0.19050593379138
YOR168W	0	0	0.190387016229713
YDL178W	0	0	0.190298507462687
YFR036W	0	0	0.190298507462687
YDR118W	0	0	0.190298507462687
YHL030W	0	0	0.190298507462687
YIL156W	0	0	0.190298507462687
YOR178C	1	0	0.190298507462687
YPR088C	0	0	0.190180236171535
YLR221C	0	0	0.190062111801242
YJR127C	0	0	0.189944134078212
YOL026C	0	0	0.189826302729529
YBL097W	0	0	0.189708617482951
YJL035C	0	0	0.189591078066914
YDL053C	0	1	0.189591078066914
YDR427W	0	0	0.189473684210526
YBL085W	0	0	0.189356435643564
YLR187W	0	1	0.189356435643564
YPL053C	0	0	0.189239332096475
YLR405W	0	0	0.189122373300371
YLR247C	0	1	0.189122373300371
YBR153W	0	0	0.189005558987029
YGL061C	0	0	0.188888888888889
YPR162C	0	0	0.18877236273905
YBR170C	0	0	0.18865598027127
YOR239W	0	0	0.188539741219963
YDR531W	0	0	0.188423645320197
YCL037C	0	0	0.188307692307692
YPL071C	0	1	0.188307692307692
YDR141C	0	0	0.188191881918819
YIL008W	0	0	0.188076213890596
YGL119W	0	0	0.187960687960688
YGR006W	0	0	0.187845303867403
YCL026C-A	0	0	0.187730061349693
YAL031C	0	0	0.187614960147149
YBR202W	0	0	0.1875
YDL190C	0	0	0.187385180649112
YHR030C	0	0	0.187270501835985
YFL007W	0	0	0.187155963302752
YGL014W	0	0	0.187041564792176
YMR086W	0	1	0.187041564792176
YPR083W	0	0	0.186927306047648
YER026C	0	0	0.186813186813187
YHR082C	0	0	0.186699206833435
YMR211W	0	0	0.186585365853659
YPL009C	0	1	0.186585365853659
YLL011W	0	0	0.186471663619744
YNL072W	0	0	0.186358099878197
YKL172W	0	0	0.186327888687235
YLR108C	0	1	0.186327888687235
YDL111C	0	0	0.186327888687235
YKL184W	0	0	0.186327888687235
YDR170W-A	0	0	0.186327888687235
YER127W	0	0	0.186327888687235
YDR354W	0	0	0.186327888687235
YML036W	1	0	0.186327888687235
YGL223C	0	0	0.186327888687235
YDR461W	0	0	0.186327888687235
YKR024C	0	0	0.186327888687235
YPL177C	1	0	0.186327888687235
YCR086W	0	0	0.186215235792019
YDR155C	0	0	0.186102719033233
YOR093C	0	1	0.186102719033233
YER062C	0	0	0.185990338164251
YNL279W	0	0	0.185878092939046
YNL247W	0	0	0.185765983112183
YLR035C-A	0	0	0.185654008438819
YPL179W	0	0	0.185542168674699
YGR054W	0	0	0.185430463576159
YGL141W	0	0	0.18531889290012
YLR389C	0	0	0.185207456404089
YIR031C	0	0	0.185096153846154
YHR129C	0	0	0.184984984984985
YPL096W	0	0	0.184873949579832
YKR075C	0	1	0.184873949579832
YNR034W	0	0	0.184808612440191
YMR128W	0	0	0.184808612440191
YLR272C	0	0	0.184808612440191
YKL197C	0	0	0.184808612440191
YGL077C	0	0	0.184808612440191
YJL089W	1	0	0.184808612440191
YEL029C	0	0	0.184698147041243
YBR288C	0	0	0.184587813620072
YMR167W	0	0	0.184477611940299
YBR260C	0	0	0.18436754176611
YGR261C	0	0	0.184257602862254
YIR012W	0	0	0.184147794994041
YLL022C	0	0	0.184038117927338
YER043C	0	0	0.183928571428571
YML047C	0	0	0.183819155264723
YIL142W	0	0	0.183709869203329
YMR309C	0	0	0.183600713012478
YDL203C	0	1	0.183600713012478
YDR087C	0	0	0.183491686460808
YOR008C	0	0	0.183382789317507
YMR001C	0	0	0.183274021352313
YCR089W	0	0	0.183215130023641
YGR095C	0	0	0.183215130023641
YBR274W	0	0	0.183215130023641
YDR365C	0	0	0.183215130023641
YFR009W	0	0	0.183215130023641
YOR281C	1	0	0.183215130023641
YOR063W	0	0	0.183106910809214
YGR229C	0	0	0.182998819362456
YNR008W	0	0	0.182890855457227
YJL020C	0	0	0.182783018867925
YML088W	0	0	0.182675309369476
YOR302W	0	0	0.182567726737338
YPR095C	0	0	0.182460270747499
YDR083W	0	0	0.182352941176471
YDL125C	0	0	0.182245737801293
YLR421C	0	0	0.18213866039953
YEL013W	0	0	0.182031708749266
YPL124W	0	0	0.181924882629108
YLR204W	0	0	0.181818181818182
YKR083C	0	0	0.181711606096131
YBL074C	0	0	0.181605155243117
YCR008W	0	0	0.181498829039813
YDR184C	0	0	0.181392627267408
YDR174W	0	0	0.181286549707602
YPR029C	0	0	0.181180596142607
YJR048W	0	0	0.18107476635514
YNL186W	0	0	0.18096906012843
YGR024C	0	0	0.180863477246208
YDR201W	0	0	0.180758017492711
YCR019W	0	0	0.180652680652681
YMR192W	0	0	0.180547466511357
YCL039W	0	0	0.180442374854482
YJR112W	0	0	0.180337405468296
YPL267W	0	0	0.180232558139535
YLR181C	0	0	0.180127832655433
YIL118W	0	0	0.180023228803717
YIL129C	0	0	0.179918746372606
YKL042W	0	0	0.179814385150812
YOR197W	0	0	0.179710144927536
YHR081W	0	0	0.179606025492468
YDR330W	0	0	0.179502026635785
YDR007W	0	0	0.179398148148148
YKR034W	0	0	0.179294389820706
YGR099W	0	0	0.179190751445087
YIL015W	0	0	0.179087232813403
YDR017C	0	0	0.178983833718245
YBR107C	0	0	0.178880553952683
YAL033W	0	0	0.178777393310265
YJL095W	0	0	0.178674351585014
YBR019C	0	0	0.178571428571429
YJL157C	0	0	0.178468624064479
YHR207C	0	1	0.178468624064479
YGL184C	0	0	0.178365937859609
YOL020W	0	0	0.178263369752731
YNL246W	0	0	0.17816091954023
YPL166W	0	0	0.178058587018955
YMR109W	0	0	0.177956371986223
YLR098C	0	0	0.177854274239816
YPL127C	0	0	0.177752293577982
YGL026C	0	0	0.177650429799427
YPL018W	0	0	0.177548682703322
YCR057C	0	0	0.177447052089296
YGR204W	0	0	0.177345537757437
YGR178C	0	0	0.17724413950829
YDR005C	0	0	0.177142857142857
YIL019W	0	0	0.177041690462593
YDR009W	0	0	0.176940639269406
YNL113W	0	0	0.176839703365659
YOR324C	0	0	0.176738882554162
YJR056C	0	1	0.176738882554162
YKR037C	0	0	0.176638176638177
YKL185W	0	0	0.176537585421412
YDR283C	0	0	0.176437108708025
YML014W	0	0	0.176336746302617
YML051W	0	0	0.176236498010233
YOR087W	0	0	0.176136363636364
YNR020C	0	0	0.176036342986939
YNL085W	0	0	0.175936435868331
YNL169C	0	0	0.175836642087351
YLR126C	0	0	0.175736961451247
YFL050C	0	0	0.175637393767705
YMR207C	0	0	0.175537938844847
YCR077C	0	0	0.175438596491228
YLR438W	0	0	0.175339366515837
YMR106C	0	0	0.175240248728095
YDR060W	0	0	0.175141242937853
YDR047W	0	0	0.175042348955392
YIL033C	0	0	0.174943566591422
YLL004W	0	0	0.174844895657078
YHL002W	0	0	0.174746335963923
YLR002C	0	0	0.174647887323944
YGL240W	0	0	0.17454954954955
YGR090W	0	0	0.174451322453573
YLR072W	0	1	0.174451322453573
YGR048W	0	0	0.174353205849269
YDR454C	0	0	0.174255199550309
YIL097W	0	0	0.174157303370787
YOR115C	0	0	0.174059517125211
YDL205C	0	0	0.173961840628507
YBL058W	0	0	0.173864273696018
YHR127W	0	1	0.173864273696018
YMR204C	0	0	0.173766816143498
YHR060W	0	0	0.173669467787115
YPL133C	0	0	0.173572228443449
YML103C	0	0	0.173475097929491
YNR046W	0	0	0.17337807606264
YMR060C	0	0	0.173281162660704
YLR074C	0	0	0.173184357541899
YML101C	0	1	0.173184357541899
YGL083W	0	1	0.173184357541899
YJR069C	0	0	0.173087660524846
YJL026W	0	0	0.172991071428571
YGL021W	0	0	0.172894590072504
YBR059C	0	0	0.172798216276477
YKL154W	0	0	0.172701949860724
YNL294C	0	0	0.17260579064588
YPL029W	0	0	0.172509738452977
YOR287C	0	0	0.172413793103448
YGL100W	0	0	0.172317954419122
YPL120W	0	0	0.172222222222222
YER046W	0	0	0.172126596335369
YBR223C	0	0	0.172031076581576
YDR014W	0	0	0.171935662784248
YGL257C	0	0	0.171840354767184
YHR152W	0	0	0.171745152354571
YAR008W	0	0	0.171650055370986
YEL062W	0	0	0.171555063641395
YBR155W	0	0	0.17146017699115
YOR233W	0	0	0.171365395245992
YPL106C	0	0	0.171270718232044
YOR206W	0	0	0.171176145775814
YMR247C	0	0	0.171081677704194
YLR059C	0	0	0.170987313844457
YJL201W	0	0	0.170893054024256
YDR514C	0	1	0.170893054024256
YLR227C	0	0	0.170798898071625
YPL192C	0	0	0.170704845814978
YDL139C	0	1	0.170704845814978
YPR049C	0	0	0.170610897083104
YGL139W	0	0	0.170517051705171
YGR157W	0	0	0.17042330951072
YML011C	0	0	0.17032967032967
YDR345C	0	0	0.170236133992312
YFL017C	0	0	0.170142700329308
YDL105W	0	0	0.170049369171695
YCL014W	0	0	0.169956140350877
YDL063C	0	0	0.16986301369863
YKR077W	0	1	0.16986301369863
YDR030C	0	0	0.169769989047097
YKL189W	0	0	0.16967706622879
YEL071W	0	0	0.169584245076586
YJL148W	0	0	0.169491525423729
YNL218W	0	0	0.169398907103825
YGL020C	0	0	0.169306389950847
YER038C	0	0	0.169213973799127
YNR009W	0	0	0.169121658483361
YER177W	0	0	0.169029443838604
YOR070C	0	0	0.168937329700272
YML064C	0	0	0.168845315904139
YOL070C	0	1	0.168845315904139
YJL170C	0	0	0.168753402286336
YPL117C	0	0	0.168661588683351
YDR067C	0	1	0.168661588683351
YLL036C	0	0	0.168569874932028
YPR102C	0	0	0.168478260869565
YPL043W	0	0	0.168386746333514
YEL044W	0	0	0.168295331161781
YDR439W	0	0	0.168204015192621
YHR150W	0	0	0.168112798264642
YDR293C	0	0	0.168021680216802
YNL084C	0	0	0.167930660888407
YMR136W	0	0	0.167839740119112
YDL141W	0	0	0.167748917748918
YAL015C	0	0	0.167658193618172
YML095C	0	0	0.167567567567568
YDL126C	0	0	0.167477039438142
YDR362C	0	0	0.167386609071274
YER082C	0	0	0.167296276308689
YDL087C	0	0	0.167206040992449
YNL312W	0	0	0.16711590296496
YGL211W	0	0	0.167025862068966
YJL156C	0	0	0.16693591814755
YLR173W	0	1	0.16693591814755
YKR087C	0	0	0.166846071044133
YLR420W	0	0	0.166756320602474
YLR189C	0	0	0.166666666666667
YOR358W	0	0	0.166577109081139
YJL222W	0	0	0.166487647690655
YGR010W	0	0	0.166398282340311
YNL016W	0	0	0.166309012875536
YNL036W	0	0	0.166219839142091
YLR245C	0	0	0.166130760986066
YKL134C	0	0	0.166041778253883
YIL085C	0	0	0.165952890792291
YDR515W	0	0	0.165864098448368
YDR432W	0	0	0.165775401069519
YNL130C	0	0	0.165686798503474
YNL051W	0	0	0.165598290598291
YER139C	0	1	0.165598290598291
YNL064C	0	0	0.165509877202349
YKL086W	0	0	0.165425531914894
YNL062C	0	0	0.165425531914894
YOR305W	0	0	0.165425531914894
YDR051C	0	1	0.165425531914894
YLR323C	0	1	0.165425531914894
YPR118W	0	0	0.165425531914894
YIL106W	0	0	0.165425531914894
YOR159C	0	0	0.165425531914894
YER088C	1	0	0.165425531914894
YGL247W	0	0	0.165337586390218
YGL197W	0	0	0.165249734325186
YML038C	0	0	0.165161975570898
YKR054C	0	0	0.165074309978769
YCR018C	0	0	0.16498673740053
YDL092W	0	0	0.164899257688229
YGL144C	0	0	0.164811870694224
YMR111C	0	1	0.164811870694224
YPL110C	0	0	0.164724576271186
YBR030W	0	0	0.164637374272102
YML061C	0	0	0.164550264550265
YER018C	0	0	0.164463246959281
YBL016W	0	0	0.164376321353066
YKL014C	0	0	0.164289487585843
YDR497C	0	0	0.164202745512144
YBR150C	0	1	0.164202745512144
YIL090W	0	0	0.164116094986807
YIR001C	0	0	0.164029535864979
YLR244C	0	0	0.163943068002109
YDR408C	0	0	0.163856691253952
YHR055C	0	0	0.163770405476567
YGL067W	0	0	0.163684210526316
YNL248C	0	0	0.163598106259863
YNL053W	0	0	0.163512092534175
YDR128W	0	1	0.163512092534175
YGR224W	0	0	0.163426169206516
YER064C	0	0	0.163340336134454
YHR216W	0	0	0.163254593175853
YPR164W	0	0	0.163168940188877
YBR264C	0	0	0.163094615786722
[truncated: 3,790 more rows]
