# Supplementary material for: Computationally Driven, Quantitative Experiments Discover Genes Required for Mitochondrial Biogenesis
Source: PLoS Genet. 2009 Mar 20;5(3):e1000407. doi: 10.1371/journal.pgen.1000407 (PMC2648979; doi:10.1371/journal.pgen.1000407)
Supplement: Dataset S2 — Top 100 novel ensemble predictions for additional yeast biological processes. A zip file containing 387 tab-delimited text files of the ensemble predictions for the indicated Gene Ontology Biological Process Term. (21.70 MB GZ) [file pgen.1000407.s013.gz › GO_0006367.txt]

ORF	AnnotatedToTerm?	Uncharacterized_04152007?	Precision
YGR274C	1	0	1.0
YPR025C	1	0	1.0
YPR086W	1	0	1.0
YML015C	1	0	1.0
YDR145W	1	0	1.0
YPR056W	1	0	1.0
YMR227C	1	0	1.0
YCR042C	1	0	1.0
YPL011C	1	0	1.0
YML098W	1	0	1.0
YER148W	1	0	1.0
YML114C	0	0	0.916666666666667
YMR005W	0	0	0.888888888888889
YOR194C	1	0	0.888888888888889
YGR186W	1	0	0.888888888888889
YDR167W	1	0	0.888888888888889
YMR236W	1	0	0.888888888888889
YPL129W	1	0	0.888888888888889
YDR392W	0	0	0.863636363636364
YGL112C	1	0	0.863636363636364
YBR198C	1	0	0.863636363636364
YGR005C	1	0	0.863636363636364
YGR252W	0	0	0.833333333333333
YDR311W	1	0	0.833333333333333
YDR289C	0	0	0.807692307692308
YER171W	1	0	0.807692307692308
YGL244W	0	0	0.777777777777778
YPR072W	0	0	0.75
YDL065C	0	0	0.733333333333333
YDR460W	1	0	0.733333333333333
YLR418C	0	0	0.709677419354839
YOL148C	0	0	0.6875
YJL140W	0	0	0.666666666666667
YGL043W	0	0	0.647058823529412
YDR176W	0	0	0.628571428571429
YBR279W	0	0	0.611111111111111
YDL099W	0	0	0.594594594594595
YDL140C	0	0	0.578947368421053
YER022W	0	0	0.564102564102564
YDL005C	0	0	0.55
YBR081C	0	0	0.536585365853659
YDR163W	0	0	0.523809523809524
YDR448W	0	0	0.511627906976744
YML062C	0	0	0.511111111111111
YDL108W	1	0	0.511111111111111
YOR123C	0	0	0.510204081632653
YHR041C	0	0	0.510204081632653
YKL028W	1	0	0.510204081632653
YLR005W	1	0	0.510204081632653
YLR055C	0	0	0.5
YER159C	0	0	0.490196078431373
YDR473C	0	0	0.480769230769231
YGL153W	0	0	0.471698113207547
YPL254W	0	0	0.46551724137931
YMR255W	0	0	0.46551724137931
YGL207W	1	0	0.46551724137931
YMR039C	0	0	0.46551724137931
YPL122C	1	0	0.46551724137931
YOR151C	0	0	0.457627118644068
YOR174W	0	0	0.45
YLR399C	0	0	0.442622950819672
YDR088C	0	0	0.435483870967742
YGR009C	0	0	0.430769230769231
YDL225W	0	0	0.430769230769231
YKL058W	1	0	0.430769230769231
YOR075W	0	0	0.424242424242424
YMR223W	0	0	0.417910447761194
YNL136W	0	0	0.411764705882353
YHR099W	0	0	0.405797101449275
YMR044W	0	0	0.4
YGR104C	0	0	0.394366197183099
YNL236W	0	0	0.388888888888889
YGL130W	0	0	0.383561643835616
YML010W	0	0	0.378378378378378
YLR025W	0	0	0.373333333333333
YIL063C	0	0	0.368421052631579
YGL070C	0	0	0.363636363636364
YLR170C	0	0	0.358974358974359
YOR244W	0	0	0.354430379746835
YCL010C	0	0	0.35
YBR253W	0	0	0.345679012345679
YPL047W	0	0	0.341463414634146
YOL051W	0	0	0.337349397590361
YIL021W	0	0	0.333333333333333
YGR258C	0	0	0.329411764705882
YPL082C	0	0	0.325581395348837
YNL215W	0	1	0.325581395348837
YDL002C	0	0	0.32183908045977
YOR290C	0	0	0.318181818181818
YER164W	0	0	0.314606741573034
YPL248C	0	0	0.311827956989247
YNL039W	0	0	0.311827956989247
YDR463W	0	0	0.311827956989247
YIL143C	1	0	0.311827956989247
YMR311C	0	0	0.308510638297872
YGR246C	0	0	0.305263157894737
YNL330C	0	0	0.302083333333333
YDR532C	0	0	0.298969072164948
YMR061W	0	0	0.295918367346939
YGL066W	0	0	0.292929292929293
YOL145C	0	0	0.29
YEL009C	0	0	0.287128712871287
YOR089C	0	0	0.285714285714286
YHR090C	0	0	0.285714285714286
YOL135C	0	0	0.285714285714286
YML069W	1	0	0.285714285714286
YPR148C	0	1	0.285714285714286
YKR023W	0	1	0.285714285714286
YPL213W	0	0	0.283018867924528
YDR068W	0	1	0.283018867924528
YJL115W	0	0	0.280373831775701
YGL044C	0	0	0.277777777777778
YIL144W	0	0	0.275229357798165
YOL054W	0	0	0.272727272727273
YMR077C	0	0	0.27027027027027
YPL228W	0	0	0.267857142857143
YGR072W	0	0	0.265486725663717
YDR071C	0	0	0.263157894736842
YER068W	0	0	0.260869565217391
YPL016W	0	0	0.258620689655172
YOR039W	0	0	0.256410256410256
YER161C	0	0	0.254237288135593
YFR034C	0	0	0.252100840336134
YMR277W	0	0	0.25
YKR008W	0	0	0.247933884297521
YJL203W	0	0	0.245901639344262
YDL165W	0	0	0.24390243902439
YPR180W	0	0	0.241935483870968
YLR309C	0	0	0.24031007751938
YJL123C	0	1	0.24031007751938
YDR216W	0	0	0.24031007751938
YDR195W	0	0	0.24031007751938
YBR289W	0	0	0.24031007751938
YKR062W	1	0	0.24031007751938
YIL035C	0	0	0.238461538461538
YFR037C	0	0	0.236641221374046
YFL013C	0	0	0.234848484848485
YDR168W	0	0	0.233082706766917
YOR061W	0	0	0.23134328358209
YGL048C	0	0	0.22962962962963
YER040W	0	0	0.227941176470588
YGR116W	0	0	0.226277372262774
YNL059C	0	0	0.22463768115942
YPL235W	0	0	0.223021582733813
YML071C	0	0	0.221428571428571
YOR064C	0	0	0.219858156028369
YGL025C	0	0	0.21830985915493
YPR133C	0	0	0.216783216783217
YDR138W	0	0	0.215686274509804
YNL157W	0	1	0.215686274509804
YKL059C	0	0	0.215686274509804
YGL095C	0	0	0.215686274509804
YDR468C	0	0	0.215686274509804
YOR353C	0	0	0.215686274509804
YDR228C	0	0	0.215686274509804
YNL222W	1	0	0.215686274509804
YNL103W	0	0	0.215686274509804
YLR071C	0	0	0.215686274509804
YGL164C	0	1	0.215686274509804
YDR079C-A	1	0	0.215686274509804
YPR052C	0	0	0.214285714285714
YPR057W	0	0	0.212903225806452
YIL161W	0	1	0.212903225806452
YIL126W	0	0	0.211538461538462
YGL241W	0	0	0.210191082802548
YLR357W	0	0	0.208860759493671
YCR093W	0	0	0.207547169811321
YBR215W	0	0	0.20625
YDR190C	0	0	0.204968944099379
YLR182W	0	0	0.203703703703704
YNL199C	0	0	0.202453987730061
YOR179C	0	0	0.201219512195122
YLR033W	0	0	0.2
YKR002W	0	0	0.198795180722892
YGL150C	0	0	0.197604790419162
YGR276C	0	0	0.196428571428571
YOL044W	0	0	0.195266272189349
YEL037C	0	0	0.194117647058824
YJR134C	0	1	0.194117647058824
YBR010W	0	0	0.192982456140351
YDR477W	0	0	0.191860465116279
YGL019W	0	0	0.190751445086705
YJR050W	0	0	0.189655172413793
YOR257W	0	0	0.188571428571429
YIL038C	0	0	0.1875
YDR196C	0	0	0.186440677966102
YBL052C	0	0	0.185393258426966
YKL074C	0	0	0.184357541899441
YOR210W	0	0	0.183333333333333
YDR404C	0	0	0.18232044198895
YPL049C	0	0	0.181318681318681
YPR178W	0	0	0.180327868852459
YLR277C	0	0	0.179347826086957
YAL043C	0	0	0.178378378378378
YGL252C	0	0	0.17741935483871
YNR023W	0	0	0.176470588235294
YPL086C	0	0	0.175531914893617
YDR288W	0	0	0.174603174603175
YBL093C	0	0	0.173684210526316
YDR485C	0	0	0.172774869109948
YPR034W	0	0	0.171875
YNR052C	0	0	0.170984455958549
YKL012W	0	0	0.170103092783505
YLR115W	0	0	0.169230769230769
YGL151W	0	0	0.168367346938776
YOR259C	0	0	0.16751269035533
YDL175C	0	0	0.166666666666667
YAL021C	0	0	0.165829145728643
YLR107W	0	0	0.165
YGR002C	0	0	0.164179104477612
YDL147W	0	0	0.163366336633663
YBR095C	0	0	0.16256157635468
YDL224C	0	0	0.161764705882353
YPR168W	0	0	0.160975609756098
YKR072C	0	0	0.160194174757282
YOL005C	0	0	0.159420289855072
YGL013C	0	0	0.158653846153846
YMR172W	0	0	0.157894736842105
YDR054C	0	0	0.157142857142857
YPR101W	0	0	0.156398104265403
YIL046W	0	0	0.155660377358491
YBR103W	0	0	0.154929577464789
YER029C	0	0	0.154545454545455
YJR093C	0	0	0.154545454545455
YHR164C	0	0	0.154545454545455
YGL073W	0	0	0.154545454545455
YNL258C	0	0	0.154545454545455
YMR113W	0	0	0.154545454545455
YBL103C	1	0	0.154545454545455
YDL006W	0	0	0.153846153846154
YGR163W	0	0	0.153153153153153
YDR329C	0	0	0.152838427947598
YFR013W	0	0	0.152838427947598
YOR069W	0	0	0.152838427947598
YOL006C	0	0	0.152838427947598
YMR033W	0	0	0.152838427947598
YDR137W	0	0	0.152838427947598
YIL036W	1	0	0.152838427947598
YOR046C	0	0	0.152173913043478
YCL025C	0	0	0.151515151515152
YPL179W	0	0	0.150862068965517
YMR201C	0	0	0.150214592274678
YIL005W	0	0	0.14957264957265
YML127W	0	0	0.148936170212766
YGL058W	0	0	0.148305084745763
YCL031C	0	0	0.147679324894515
YNL229C	0	0	0.147058823529412
YPR187W	0	0	0.146443514644351
YJL081C	0	0	0.145833333333333
YBR049C	0	0	0.145228215767635
YKR022C	0	0	0.144628099173554
YHR058C	0	0	0.1440329218107
YBR154C	0	0	0.14344262295082
YMR091C	0	0	0.142857142857143
YKR086W	0	0	0.142276422764228
YMR004W	0	0	0.1417004048583
YJL176C	0	0	0.141129032258065
YHR077C	0	0	0.140562248995984
YLR451W	0	0	0.14
YHR201C	0	0	0.139442231075697
YNL004W	0	0	0.138888888888889
YOL108C	0	0	0.138339920948617
YIR004W	0	0	0.137795275590551
YOL133W	0	0	0.137254901960784
YMR043W	0	0	0.13671875
YLR421C	0	0	0.136186770428016
YGL145W	0	0	0.135658914728682
YDR225W	0	0	0.135135135135135
YIR011C	0	0	0.134615384615385
YKR095W	0	0	0.134099616858238
YDR183W	0	0	0.133587786259542
YLR176C	0	0	0.133079847908745
YDL017W	0	0	0.132575757575758
YDL106C	0	0	0.132075471698113
YLR275W	0	0	0.131578947368421
YGL065C	0	0	0.131086142322097
YDL013W	0	0	0.130597014925373
YML005W	0	0	0.130111524163569
YDR006C	0	0	0.12962962962963
YDL150W	0	0	0.129151291512915
YGL023C	0	0	0.128676470588235
YBR123C	0	0	0.128205128205128
YLR298C	0	0	0.127737226277372
YPL151C	0	0	0.127272727272727
YPL101W	0	0	0.126811594202899
YER173W	0	0	0.126353790613718
YGL122C	0	0	0.12589928057554
YBR089C-A	0	0	0.125448028673835
YMR078C	0	0	0.125
YGR063C	0	0	0.124555160142349
YDR123C	0	0	0.124113475177305
YBL003C	0	0	0.123674911660777
YLR330W	0	0	0.123239436619718
YMR153W	0	0	0.12280701754386
YBR009C	0	0	0.122377622377622
YOR141C	0	1	0.122377622377622
YBR160W	0	0	0.121951219512195
YDR181C	0	0	0.121527777777778
YHR118C	0	0	0.121107266435986
YOR076C	0	0	0.120689655172414
YBL036C	0	0	0.120274914089347
YPR161C	0	0	0.11986301369863
YIL135C	0	0	0.119453924914676
YOL116W	0	0	0.119047619047619
YJR089W	0	0	0.11864406779661
YEL056W	0	0	0.118243243243243
YKL075C	0	0	0.117845117845118
YBL002W	0	0	0.11744966442953
YDL164C	0	0	0.117056856187291
YKL179C	0	0	0.116666666666667
YAL041W	0	0	0.116279069767442
YPR055W	0	0	0.115894039735099
YPL204W	0	0	0.115511551155116
YER168C	0	0	0.115131578947368
YPR070W	0	0	0.114754098360656
YOR148C	0	0	0.11437908496732
YOR057W	0	0	0.11400651465798
YIL002C	0	0	0.113636363636364
YLR321C	0	0	0.113268608414239
YMR270C	0	0	0.112903225806452
YNL102W	0	0	0.112540192926045
YGR013W	0	0	0.112179487179487
YMR216C	0	0	0.111821086261981
YMR263W	0	0	0.111464968152866
YKL139W	0	0	0.111111111111111
YIR023W	0	0	0.110759493670886
YBL006C	0	0	0.110410094637224
YBR236C	0	0	0.110062893081761
YOL012C	0	0	0.109717868338558
YDR162C	0	0	0.109375
YGR275W	0	0	0.109034267912773
YPL007C	0	0	0.108695652173913
YOR304W	0	0	0.108359133126935
YBR111W-A	0	0	0.108024691358025
YDR153C	0	0	0.107692307692308
YER122C	0	0	0.107361963190184
YNL221C	0	0	0.107033639143731
YOR110W	0	0	0.106707317073171
YJR060W	0	0	0.106382978723404
YKR029C	0	0	0.106060606060606
YOR117W	0	0	0.105740181268882
YGL091C	0	0	0.105571847507331
YDL115C	0	0	0.105571847507331
YDL074C	0	0	0.105571847507331
YDL170W	0	0	0.105571847507331
YNL030W	0	0	0.105571847507331
YBR208C	0	0	0.105571847507331
YPL020C	0	0	0.105571847507331
YNL267W	0	0	0.105571847507331
YIL044C	0	0	0.105571847507331
YDR067C	0	1	0.105571847507331
YPL202C	1	0	0.105571847507331
YKL112W	0	0	0.105263157894737
YNL088W	0	0	0.104956268221574
YNL031C	0	0	0.104651162790698
YOR307C	0	0	0.104347826086957
YDR081C	0	0	0.104046242774566
YPL064C	0	1	0.104046242774566
YDL125C	0	0	0.103746397694524
YBR278W	0	0	0.103448275862069
YGL071W	0	0	0.103151862464183
YCL055W	0	0	0.102857142857143
YMR240C	0	0	0.102564102564103
YDR057W	0	0	0.102272727272727
YGR270W	0	0	0.101983002832861
YNL286W	0	0	0.101694915254237
YML076C	0	0	0.101408450704225
YPL128C	0	0	0.101123595505618
YER133W	0	0	0.100840336134454
YKL125W	0	0	0.100558659217877
YKR100C	0	0	0.100278551532033
YNL253W	0	0	0.1
YFL029C	0	0	0.0997229916897507
YOL090W	0	0	0.0994475138121547
YOL018C	0	0	0.0991735537190083
YKL041W	0	0	0.0989010989010989
YPL105C	0	1	0.0989010989010989
YGR184C	0	0	0.0986301369863014
YIL138C	0	0	0.0983606557377049
YBR290W	0	0	0.0980926430517711
YLL024C	0	0	0.0978260869565217
YDL038C	0	0	0.0975609756097561
YPL140C	0	0	0.0972972972972973
YLR088W	0	0	0.0970350404312668
YOR371C	0	0	0.0967741935483871
YLR085C	0	0	0.096514745308311
YKL022C	0	0	0.0962566844919786
YBR257W	0	0	0.096
YHR065C	0	0	0.0957446808510638
YFL049W	0	0	0.0954907161803713
YDR044W	0	0	0.0952380952380952
YBR237W	0	0	0.0949868073878628
YKL040C	0	0	0.0948717948717949
YGR218W	0	0	0.0948717948717949
YLR410W	0	0	0.0948717948717949
YDR510W	0	0	0.0948717948717949
YKL145W	0	0	0.0948717948717949
YDR427W	0	0	0.0948717948717949
YLL029W	0	1	0.0948717948717949
YGR251W	0	0	0.0948717948717949
YDR224C	0	0	0.0948717948717949
YNL282W	0	0	0.0948717948717949
YPR107C	0	0	0.0948717948717949
YOL067C	1	0	0.0948717948717949
YMR273C	0	0	0.0946291560102302
YOR027W	0	0	0.0943877551020408
YJL112W	0	0	0.094147582697201
YER112W	0	0	0.0939086294416244
YJR048W	0	0	0.0936708860759494
YOR261C	0	0	0.0934343434343434
YOL093W	0	0	0.0931989924433249
YML041C	0	0	0.092964824120603
YIR019C	0	0	0.0927318295739348
YDR052C	0	0	0.0925
YDR496C	0	0	0.0922693266832918
YPR169W	0	0	0.0920398009950249
YKL015W	0	0	0.0918114143920596
YJR140C	0	0	0.0915841584158416
YCL032W	0	0	0.091358024691358
YKR038C	0	0	0.0911330049261084
YDL207W	0	0	0.0909090909090909
YDR301W	0	0	0.0906862745098039
YDR182W	0	0	0.0904645476772616
YIR031C	0	0	0.0902439024390244
YKL135C	0	0	0.0900243309002433
YPL138C	0	0	0.0898058252427184
YML032C	0	0	0.0895883777239709
YNL051W	0	0	0.0893719806763285
YPR104C	0	0	0.0891566265060241
YMR125W	0	0	0.0889423076923077
YMR047C	0	0	0.0887290167865707
YIL068C	0	0	0.0885167464114833
YMR285C	0	0	0.0883054892601432
YHR132C	0	0	0.0880952380952381
YOR030W	0	0	0.0878859857482185
YOR023C	0	0	0.0876777251184834
YMR093W	0	0	0.0874704491725768
YKR063C	0	0	0.0872641509433962
YPR135W	0	0	0.0870588235294118
YOR115C	0	0	0.0868544600938967
YHL025W	0	0	0.0866510538641686
YOR124C	0	0	0.0864485981308411
YMR075W	0	0	0.0862470862470862
YCR082W	0	0	0.086046511627907
YDR308C	0	0	0.08584686774942
YDL037C	0	1	0.08584686774942
YLR023C	0	0	0.0856481481481482
YMR220W	0	0	0.0854503464203233
YGR047C	0	0	0.0852534562211982
YDR082W	0	0	0.0850574712643678
YMR036C	0	0	0.0848623853211009
YAL013W	0	0	0.0846681922196796
YGL215W	0	0	0.0844748858447489
YDL080C	0	0	0.0842824601366743
YOL115W	0	0	0.0840909090909091
YPL193W	0	0	0.0839002267573696
YPR194C	0	0	0.083710407239819
YNL232W	0	0	0.0835214446952596
YKL005C	0	0	0.0833333333333333
YDR336W	0	1	0.0833333333333333
YKL021C	0	0	0.0831460674157303
YDR073W	0	0	0.0829596412556054
YIR032C	0	0	0.0827740492170022
YLR095C	0	0	0.0825892857142857
YDL030W	0	0	0.0824053452115813
YKL122C	0	0	0.0822222222222222
YGL016W	0	0	0.082039911308204
YML112W	0	0	0.081858407079646
YOR047C	0	0	0.0816777041942605
YMR021C	0	0	0.0814977973568282
YGR179C	0	0	0.0813186813186813
YDR312W	0	0	0.081140350877193
YOR001W	0	0	0.0809628008752735
YOL072W	0	0	0.0807860262008734
YDR303C	0	0	0.0806100217864924
YIR010W	0	0	0.0804347826086956
YBR274W	0	0	0.0802603036876356
YFL024C	0	0	0.0800865800865801
YDR364C	0	0	0.0799136069114471
YOR355W	0	0	0.0797413793103448
YIR015W	0	0	0.0795698924731183
YOL136C	0	0	0.0793991416309013
YMR100W	0	0	0.0793319415448852
YOR106W	0	0	0.0793319415448852
YAL011W	0	0	0.0793319415448852
YER105C	0	0	0.0793319415448852
YGR056W	0	0	0.0793319415448852
YDL043C	0	0	0.0793319415448852
YMR112C	0	0	0.0793319415448852
YJR017C	0	0	0.0793319415448852
YPR190C	0	0	0.0793319415448852
YFL027C	0	0	0.0793319415448852
YGR196C	0	1	0.0793319415448852
YIL003W	0	0	0.0793319415448852
YOR360C	0	0	0.0793319415448852
YNL314W	1	0	0.0793319415448852
YCR066W	0	0	0.0791666666666667
YPR094W	0	0	0.079002079002079
YPL022W	0	0	0.0788381742738589
YBR065C	0	0	0.0786749482401656
YDL039C	0	0	0.0785123966942149
YKL114C	0	0	0.0783505154639175
YHR119W	0	0	0.0781893004115226
YDR257C	0	1	0.0781893004115226
YIL104C	0	0	0.0780287474332649
YPL008W	0	0	0.0778688524590164
YGR117C	0	1	0.0778688524590164
YLR016C	0	0	0.0777096114519427
YHR069C	0	0	0.0775510204081633
YDR189W	0	0	0.0773930753564155
YKL082C	0	0	0.0772357723577236
YDR422C	0	0	0.077079107505071
YCL004W	0	0	0.0769230769230769
YPR108W	0	0	0.0767676767676768
YLR403W	0	0	0.0766129032258065
YGR057C	0	0	0.0764587525150905
YPL042C	0	0	0.0763052208835341
YLR052W	0	0	0.0761523046092184
YDR259C	0	0	0.076
YKR001C	0	0	0.0758483033932136
YGR278W	0	0	0.0756972111553785
YNL158W	0	0	0.0755467196819085
YHL016C	0	0	0.0753968253968254
YJL059W	0	0	0.0752475247524752
YDR173C	0	0	0.075098814229249
YJL006C	0	0	0.0749506903353057
YDR390C	0	0	0.0748031496062992
YJL047C	0	0	0.0746561886051081
YNL107W	0	0	0.0745098039215686
YNL079C	0	0	0.0743639921722113
YDR169C	0	1	0.0743639921722113
YKL201C	0	0	0.07421875
YPL120W	0	0	0.0740740740740741
YGL246C	0	0	0.0739299610894942
YBR105C	0	0	0.0737864077669903
YKL210W	0	0	0.0736434108527132
YNL317W	0	0	0.0735009671179884
YMR012W	0	0	0.0733590733590734
YOL086C	0	0	0.0732177263969171
YGL233W	0	0	0.0730769230769231
YHR200W	0	0	0.072936660268714
YML099C	0	0	0.0727969348659004
YDR419W	0	0	0.0726577437858509
YDR394W	0	0	0.0725190839694656
YDR397C	0	0	0.0723809523809524
YNL292W	0	0	0.0722433460076046
YGL174W	0	0	0.0721062618595825
YGL247W	0	0	0.071969696969697
YJL010C	0	0	0.0718336483931947
YBR217W	0	0	0.0716981132075472
YMR127C	0	0	0.0715630885122411
YNL124W	0	0	0.0714285714285714
YDL160C	0	0	0.0712945590994371
YOL066C	0	0	0.0711610486891386
YHL020C	0	0	0.0710280373831776
YDR039C	0	0	0.0708955223880597
YPL096W	0	0	0.0707635009310987
YIR009W	0	0	0.0706319702602231
YOL004W	0	0	0.0705009276437848
YGR156W	0	0	0.0703703703703704
YPL111W	0	0	0.0702402957486137
YGR202C	0	0	0.0701107011070111
YBL008W	0	0	0.0699815837937385
YNR047W	0	0	0.0698924731182796
YJL127C	0	0	0.0698924731182796
YNR010W	0	0	0.0698924731182796
YGL210W	0	0	0.0698924731182796
YHR166C	0	0	0.0698924731182796
YLR105C	0	0	0.0698924731182796
YNL142W	0	0	0.0698924731182796
YBR166C	0	0	0.0698924731182796
YLR386W	0	0	0.0698924731182796
YKL079W	0	0	0.0698924731182796
YNR015W	0	0	0.0698924731182796
YDR103W	0	0	0.0698924731182796
YDR443C	0	0	0.0698924731182796
YBL105C	0	0	0.0698924731182796
YER045C	1	0	0.0698924731182796
YOR048C	0	0	0.0697674418604651
YJR078W	0	0	0.0696428571428571
YNL022C	0	0	0.0695187165775401
YPL240C	0	0	0.0693950177935943
YPR179C	0	0	0.0692717584369449
YOR189W	0	1	0.0692717584369449
YDR038C	0	0	0.0691489361702128
YJR141W	0	0	0.0690265486725664
YDL076C	0	0	0.068904593639576
YGR074W	0	0	0.0687830687830688
YHR027C	0	0	0.0686619718309859
YPR017C	0	0	0.0685413005272408
YGR195W	0	0	0.068421052631579
YBR043C	0	0	0.0683012259194396
YLR117C	0	0	0.0681818181818182
YGR119C	0	0	0.0680628272251309
YCR016W	0	0	0.0679442508710801
YFL001W	0	0	0.0678260869565217
YGR120C	0	0	0.0677083333333333
YPR186C	0	0	0.0675909878682842
YKL149C	0	0	0.0674740484429066
YDL098C	0	0	0.0673575129533679
YNL135C	0	0	0.0672413793103448
YDR235W	0	0	0.0671256454388985
YPL181W	0	0	0.0670103092783505
YLR131C	0	0	0.0668953687821612
YHR121W	0	0	0.0667808219178082
YDL161W	0	0	0.0666666666666667
YLR166C	0	0	0.0665529010238908
YKL018W	0	0	0.0664395229982964
YFR048W	0	0	0.0663265306122449
YLR191W	0	0	0.066213921901528
YNL216W	0	0	0.0661016949152542
YHR062C	0	0	0.065989847715736
YFL039C	0	0	0.0658783783783784
YER016W	0	0	0.0657672849915683
YPL146C	0	0	0.0656565656565657
YIL128W	0	0	0.065546218487395
YHR085W	0	0	0.0654362416107383
YJL110C	0	0	0.065359477124183
YPR138C	0	0	0.065359477124183
YDR253C	0	0	0.065359477124183
YMR213W	0	0	0.065359477124183
YOR196C	0	0	0.065359477124183
YNL272C	0	0	0.065359477124183
YGR224W	0	0	0.065359477124183
YNL290W	0	0	0.065359477124183
YDL102W	0	0	0.065359477124183
YAL032C	0	0	0.065359477124183
YOR094W	0	0	0.065359477124183
YJL065C	0	0	0.065359477124183
YIR025W	0	0	0.065359477124183
YKR036C	0	0	0.065359477124183
YLR457C	0	0	0.065359477124183
YOL089C	1	0	0.065359477124183
YLR226W	0	0	0.065252854812398
YIR002C	0	0	0.0651465798045603
YPR013C	0	1	0.0651465798045603
YAL034C	0	1	0.0651465798045603
YOL068C	0	0	0.0650406504065041
YER013W	0	0	0.0649350649350649
YBR055C	0	0	0.0648298217179903
YML058W	0	0	0.0647249190938511
YGL172W	0	0	0.0646203554119548
YDR143C	0	0	0.0645161290322581
YOR087W	0	0	0.0644122383252818
YDL159W	0	0	0.0643086816720257
YDR328C	0	0	0.0642054574638844
YLR015W	0	0	0.0641025641025641
YJL116C	0	0	0.064
YBR231C	0	0	0.0638977635782748
YDR412W	0	0	0.0637958532695375
YPL055C	0	0	0.0636942675159236
YPL243W	0	0	0.0635930047694754
YGR006W	0	0	0.0634920634920635
YGL254W	0	0	0.063391442155309
YGR198W	0	0	0.0632911392405063
YJR068W	0	0	0.0631911532385466
YJR052W	0	0	0.0630914826498423
YER002W	0	0	0.062992125984252
YBR057C	0	0	0.0628930817610063
YER169W	0	0	0.0627943485086342
YIR029W	0	0	0.0626959247648903
YOR171C	0	0	0.0625978090766823
YCR033W	0	0	0.0625
YJR066W	0	0	0.062402496099844
YKR039W	0	0	0.0623052959501558
YDR177W	0	0	0.0622083981337481
YDL116W	0	0	0.062111801242236
YPR173C	0	0	0.062015503875969
YDR161W	0	0	0.0619195046439628
YLR455W	0	0	0.0618238021638331
YLR427W	0	0	0.0617283950617284
YKL088W	0	0	0.061633281972265
YBR088C	0	0	0.0615384615384615
YLR363C	0	0	0.0614439324116743
YGR200C	0	0	0.0613496932515337
YGR161C	0	0	0.0612557427258806
YGR249W	0	0	0.0611620795107034
YOR033C	0	0	0.0610687022900763
YPL180W	0	0	0.0609756097560976
YPR105C	0	0	0.060882800608828
YPL045W	0	0	0.060790273556231
YBR200W	0	0	0.0606980273141123
YOR319W	0	0	0.0606060606060606
YFR046C	0	0	0.0605143721633888
YDL241W	0	1	0.0605143721633888
YDR292C	0	0	0.0604229607250755
YJL125C	0	0	0.0603318250377074
YCR035C	0	0	0.0602409638554217
YBR211C	0	0	0.0601503759398496
YFR004W	0	0	0.0600600600600601
YER151C	0	0	0.0599700149925037
YJL011C	0	0	0.0598802395209581
YBR167C	0	0	0.0597907324364723
YPR009W	0	0	0.0597014925373134
YEL063C	0	0	0.0596125186289121
YLR145W	0	0	0.0595238095238095
YPR060C	0	0	0.0594353640416048
YDR334W	0	0	0.0593471810089021
YDR421W	0	0	0.0592592592592593
YKL173W	0	0	0.0591715976331361
YNL041C	0	0	0.0590841949778434
YPL268W	0	0	0.0589970501474926
YMR275C	0	0	0.0589101620029455
YCL016C	0	0	0.0588235294117647
YLR113W	0	0	0.0587371512481645
YPR040W	0	0	0.0586510263929619
YPL178W	0	0	0.0585651537335286
YGL083W	0	1	0.0585651537335286
YOR086C	0	1	0.0585651537335286
YGR267C	0	0	0.0584795321637427
YEL015W	0	0	0.0583941605839416
YPL212C	0	0	0.0583090379008746
YNL224C	0	1	0.0583090379008746
YBL046W	0	0	0.0582241630276565
YHR012W	0	0	0.0581395348837209
YER059W	0	0	0.058055152394775
YGL133W	0	0	0.0579710144927536
YNL098C	0	0	0.0578871201157742
YBR102C	0	0	0.0578034682080925
YBR129C	0	0	0.0577200577200577
YBR131W	0	0	0.0576368876080692
YDR130C	0	0	0.0575539568345324
YOR032C	0	0	0.0574712643678161
YAL001C	0	0	0.0573888091822095
YHL042W	0	1	0.0573888091822095
YGL017W	0	0	0.0573065902578797
YLL038C	0	0	0.0572246065808298
YKR079C	0	0	0.0571428571428571
YKR078W	0	0	0.0570613409415121
YNL027W	0	0	0.056980056980057
YLR247C	0	1	0.056980056980057
YLR323C	0	1	0.056980056980057
YJR084W	0	0	0.0568990042674253
YGL086W	0	0	0.0568181818181818
YHR066W	0	0	0.0567375886524823
YMR111C	0	1	0.0567375886524823
YDR128W	0	1	0.0567375886524823
YOL028C	0	0	0.056657223796034
YML094W	0	0	0.0565770862800566
YNL161W	0	0	0.0564971751412429
YGR158C	0	0	0.0564174894217207
YDR202C	0	0	0.0563380281690141
YOR122C	0	0	0.0562587904360056
YPL195W	0	0	0.0561797752808989
YML124C	0	0	0.0561009817671809
YDR028C	0	0	0.0560224089635854
YPL232W	0	0	0.0559440559440559
YMR294W	0	0	0.0558659217877095
YDR040C	0	0	0.0557880055788006
YIL112W	0	0	0.0557103064066852
YLR195C	0	0	0.0556328233657858
YNL154C	0	0	0.0555555555555556
YKL037W	0	1	0.0555555555555556
YJL049W	0	1	0.0555555555555556
YOL123W	0	0	0.0554785020804438
YJR130C	0	0	0.0554016620498615
YLR082C	0	0	0.0553250345781466
YGR134W	0	0	0.0552486187845304
YKR048C	0	0	0.0551724137931034
YLR068W	0	0	0.0550964187327824
YHL009C	0	0	0.0550206327372765
YOR251C	0	1	0.0550206327372765
YGR058W	0	1	0.0550206327372765
YEL018W	0	0	0.0549450549450549
YGR277C	0	0	0.0548696844993141
YHR187W	0	0	0.0547945205479452
YFR002W	0	0	0.0547195622435021
YOR308C	0	0	0.0546448087431694
YMR239C	0	0	0.0545702592087312
YJR006W	0	0	0.0544959128065395
YOR231W	0	0	0.054421768707483
YML006C	0	0	0.0543478260869565
YNL084C	0	0	0.0542740841248304
YOR274W	0	0	0.0542005420054201
YKL043W	0	0	0.054127198917456
YJR049C	0	0	0.0540540540540541
YJL172W	0	0	0.0539811066126856
YLR026C	0	0	0.0539083557951483
YOR213C	0	0	0.053835800807537
YML093W	0	0	0.0537634408602151
YDL109C	0	0	0.0536912751677852
YKR060W	0	0	0.0536193029490617
YFR031C	0	0	0.0535475234270415
YGR075C	0	0	0.053475935828877
YOR249C	0	0	0.0534045393858478
YLR114C	0	0	0.0533333333333333
YGR048W	0	0	0.0532623169107856
YFL008W	0	0	0.0531914893617021
YMR117C	0	0	0.0531208499335989
YGL212W	0	0	0.0530503978779841
YDR279W	0	0	0.0529801324503311
YMR174C	0	0	0.0529100529100529
YIR012W	0	0	0.0528401585204756
YGR121C	0	0	0.0527704485488127
YDR147W	0	0	0.0527009222661397
YCL029C	0	0	0.0526315789473684
YDR324C	0	0	0.0525624178712221
YDR346C	0	0	0.05249343832021
YBR119W	0	0	0.0524246395806029
YOR281C	0	0	0.0523560209424084
YJL024C	0	0	0.0522875816993464
YMR088C	0	0	0.0522193211488251
YDR034C	0	0	0.0521512385919166
YDR469W	0	0	0.0520833333333333
YAL022C	0	0	0.0520156046814044
YDL231C	0	0	0.051948051948052
YOR162C	0	0	0.0518806744487678
YDL014W	0	0	0.0518134715025907
YOR224C	0	0	0.0517464424320828
YDR325W	0	0	0.0516795865633075
YDR478W	0	0	0.0516129032258065
YDR339C	0	0	0.0515463917525773
YDL132W	0	0	0.0514800514800515
YDL143W	0	0	0.051413881748072
YNL190W	0	0	0.0513478818998716
YOR375C	0	0	0.0512820512820513
YPR182W	0	0	0.0512163892445583
YLL034C	0	0	0.051150895140665
YLR078C	0	0	0.0510855683269476
YCR052W	0	0	0.0510204081632653
YBR112C	0	0	0.0509554140127389
YNL076W	0	0	0.0508905852417303
YDR113C	0	0	0.0508259212198221
YJL061W	0	0	0.050761421319797
YEL055C	0	0	0.0506970849176172
YDL103C	0	0	0.0506329113924051
YGR091W	0	0	0.0505689001264222
YLR011W	0	0	0.0505050505050505
YNL064C	0	0	0.0504413619167718
YDR240C	0	0	0.0503778337531486
YGR264C	0	0	0.050314465408805
YGL223C	0	0	0.050251256281407
YNL166C	0	0	0.0501882057716437
YPR035W	0	0	0.050125313283208
YNL188W	0	0	0.0500625782227785
YNR039C	0	0	0.05
YGL155W	0	0	0.0499375780274657
YAL047C	0	0	0.0498753117206983
YJR090C	0	0	0.049813200498132
YMR063W	0	0	0.0497512437810945
YMR041C	0	0	0.0496894409937888
YER149C	0	0	0.0496277915632754
YAR042W	0	0	0.0495662949194548
YPR131C	0	0	0.0495049504950495
YNL206C	0	0	0.0494437577255871
YOL094C	0	0	0.0493827160493827
YIL130W	0	1	0.0493827160493827
YCR077C	0	0	0.0493218249075216
YGL050W	0	1	0.0493218249075216
YLR435W	0	0	0.0492610837438424
YAL048C	0	0	0.04920049200492
YHL002W	0	0	0.0491400491400491
YNL167C	0	0	0.049079754601227
YDR260C	0	0	0.0490196078431373
YLR299W	0	0	0.0489596083231334
YJR035W	0	0	0.0488997555012225
YDR499W	0	0	0.0488400488400488
YNL308C	0	0	0.0487804878048781
YLR126C	0	0	0.048721071863581
YGL111W	0	0	0.048661800486618
YBL084C	0	0	0.0486026731470231
YGL119W	0	0	0.0485436893203883
YJL019W	0	0	0.0484848484848485
YEL044W	0	0	0.0484261501210654
YNL164C	0	0	0.0483675937122128
YNL180C	0	0	0.0483091787439614
YNL123W	0	0	0.0482509047044632
YBR018C	0	0	0.0481927710843374
YMR161W	0	0	0.0481347773766546
YKR037C	0	0	0.0480769230769231
YDR026C	0	1	0.0480769230769231
YGR113W	0	0	0.0480192076830732
YGR093W	0	1	0.0480192076830732
YJR144W	0	0	0.0479616306954436
YCL011C	0	0	0.0479041916167665
YKL017C	0	0	0.0478468899521531
YNL025C	0	0	0.0477897252090801
YDL171C	0	0	0.0477326968973747
YIL022W	0	0	0.0476758045292014
YMR234W	0	0	0.0476190476190476
YER030W	0	0	0.0475624256837099
YHR167W	0	0	0.0475059382422803
YLR047C	0	0	0.0474495848161329
YGL005C	0	0	0.0473933649289099
YNL094W	0	0	0.0473372781065089
YPL026C	0	0	0.0472813238770686
YAL062W	0	0	0.0472255017709563
YNL046W	0	0	0.0471698113207547
YPL051W	0	0	0.0471142520612485
YDR495C	0	0	0.0470588235294118
YDR362C	0	0	0.0470035252643948
YKL186C	0	0	0.0469483568075117
YER177W	0	0	0.0468933177022274
YOR279C	0	0	0.0468384074941452
YNL133C	0	0	0.0467836257309941
YDR538W	0	0	0.0467289719626168
YBR273C	0	0	0.0466744457409568
YDR527W	0	0	0.0466200466200466
YPL145C	0	0	0.0465657741559953
YBR264C	0	0	0.0465116279069767
YLR223C	0	0	0.0464576074332172
YOR216C	0	0	0.0464037122969838
YJL085W	0	0	0.0463499420625724
YIR001C	0	0	0.0462962962962963
YOR198C	0	0	0.046242774566474
YGR007W	0	0	0.046189376443418
YOR357C	0	0	0.0461361014994233
YDR363W	0	0	0.0460829493087558
YHR040W	0	0	0.046029919447641
YGR033C	0	0	0.0459770114942529
YBR153W	0	0	0.0459242250287026
YKR068C	0	0	0.0458715596330275
YJL129C	0	0	0.0458190148911798
YBR019C	0	0	0.045766590389016
YDR536W	0	0	0.0457142857142857
YBR155W	0	0	0.045662100456621
YML107C	0	0	0.0456100342075257
YDR174W	0	0	0.0455580865603645
YIL020C	0	0	0.0455062571103527
YKL072W	0	1	0.0455062571103527
YGR129W	0	0	0.0454545454545455
YJR083C	0	0	0.0454029511918275
YOR302W	0	0	0.0453514739229025
YGL011C	0	0	0.0453001132502831
YJL194W	0	0	0.0452488687782805
YMR179W	0	0	0.0451977401129944
YGL243W	0	0	0.0451467268623025
YHR023W	0	0	0.0450958286358512
YJR011C	0	1	0.0450958286358512
YLR227C	0	0	0.045045045045045
YHR114W	0	0	0.0449943757030371
YHR115C	0	0	0.0449438202247191
YDL111C	0	0	0.0448933782267116
YBR188C	0	0	0.0448430493273543
YER066W	0	1	0.0448430493273543
YOR298C-A	0	0	0.0447928331466965
YCR068W	0	0	0.0447427293064877
YHR005C	0	0	0.0446927374301676
YER165W	0	0	0.0446428571428571
YHR207C	0	1	0.0446428571428571
YDL135C	0	0	0.0445930880713489
YLL046C	0	0	0.044543429844098
YLR274W	0	0	0.0444938820912125
YPL083C	0	0	0.0444444444444444
YOL142W	0	0	0.0443951165371809
YOR060C	0	0	0.0443458980044346
YLR002C	0	0	0.044296788482835
YPR048W	0	1	0.044296788482835
YDR351W	0	0	0.0442477876106195
YHR006W	0	0	0.0441988950276243
YOL034W	0	0	0.0441501103752759
YMR037C	0	0	0.0441014332965821
YGR081C	0	0	0.0440528634361234
YKR099W	0	0	0.044004400440044
YJL206C	0	1	0.044004400440044
YER147C	0	0	0.043956043956044
YHL030W	0	0	0.0439077936333699
YOR138C	0	0	0.043859649122807
YGL232W	0	0	0.0438116100766703
YML003W	0	1	0.0438116100766703
YDL048C	0	1	0.0438116100766703
YDR099W	0	0	0.0437636761487965
YMR159C	0	0	0.0437158469945355
YGR042W	0	0	0.0436681222707424
YDR121W	0	0	0.0436205016357688
YDR475C	0	1	0.0436205016357688
YMR048W	0	0	0.0435729847494553
YDL028C	0	0	0.043525571273123
YDR217C	0	0	0.0434782608695652
YOL020W	0	0	0.0434310532030402
YHR070W	0	0	0.0433839479392625
YER184C	0	1	0.0433839479392625
YPL210C	0	0	0.0433369447453954
YIR005W	0	0	0.0432900432900433
YLR022C	0	0	0.0432432432432432
YLR142W	0	0	0.0431965442764579
YAR031W	0	0	0.0431499460625674
YIL091C	0	1	0.0431499460625674
YDR159W	0	0	0.0431034482758621
YDR291W	0	1	0.0431034482758621
YKL214C	0	0	0.0430570505920344
YDR371W	0	1	0.0430570505920344
YLR288C	0	0	0.043010752688172
YOR006C	0	1	0.043010752688172
YER162C	0	0	0.0429645542427497
YJR053W	0	0	0.0429184549356223
YJL020C	0	0	0.0428724544480171
YLR449W	0	0	0.0428265524625268
YLR417W	0	0	0.0427807486631016
YKL157W	0	0	0.0427350427350427
YCR008W	0	0	0.0426894343649947
YPL052W	0	0	0.0426439232409382
YML097C	0	0	0.0425985090521832
YDR280W	0	0	0.0425531914893617
YNL032W	0	0	0.0425079702444208
YAL033W	0	0	0.0424628450106157
YER092W	0	1	0.0424628450106157
YMR076C	0	0	0.0424178154825027
YML035C	0	0	0.0423728813559322
YER180C	0	0	0.0423280423280423
YOR172W	0	0	0.0422832980972516
YLR319C	0	0	0.0422386483632524
YOR337W	0	0	0.0421940928270042
YOR038C	0	0	0.0421496311907271
YPL112C	0	0	0.0421052631578947
YGR030C	0	0	0.0420609884332282
YHR073W	0	0	0.0420168067226891
YPR089W	0	1	0.0420168067226891
YNL099C	0	0	0.0419727177334732
YCR094W	0	0	0.0419287211740042
YOR272W	0	0	0.0418848167539267
YPL139C	0	0	0.0418410041841004
YJR056C	0	1	0.0418410041841004
YBL095W	0	1	0.0418410041841004
YPL169C	0	0	0.0417972831765935
YCR027C	0	0	0.0417536534446764
YEL059C-A	0	0	0.0417101147028154
YML088W	0	0	0.0416666666666667
YFR027W	0	0	0.0416233090530697
YNL065W	0	0	0.0415800415800416
YBR288C	0	0	0.0415368639667705
YOR008C-A	0	0	0.04149377593361
YKR064W	0	1	0.04149377593361
YKL038W	0	0	0.0414507772020725
YBR179C	0	0	0.041407867494824
YOR077W	0	1	0.041407867494824
YPL053C	0	0	0.0413650465356774
YBR229C	0	0	0.0413223140495868
YOR384W	0	1	0.0413223140495868
YDR395W	0	0	0.0412796697626419
YDR372C	0	0	0.0412371134020619
YOL088C	0	0	0.0411946446961895
YOR340C	0	0	0.0411522633744856
YPL125W	0	0	0.0411099691675231
YDL155W	0	0	0.0410677618069815
YML080W	0	0	0.041025641025641
YGL203C	0	0	0.040983606557377
YPR032W	0	0	0.0409416581371546
YMR283C	0	0	0.0408997955010225
YMR164C	0	0	0.0408580183861083
YGR122W	0	0	0.0408163265306122
YNL316C	0	0	0.0407747196738022
YKL052C	0	0	0.0407331975560081
YML100W-A	0	1	0.0407331975560081
YPL167C	0	0	0.0406917599186165
YML081W	0	1	0.0406917599186165
YOL063C	0	0	0.040650406504065
YKL010C	0	0	0.0406091370558376
YCR014C	0	0	0.0405679513184584
YMR268C	0	0	0.0405268490374873
YPR151C	0	0	0.0404858299595142
YAR014C	0	0	0.0404448938321537
YPR058W	0	0	0.0404040404040404
YOL058W	0	0	0.0403632694248234
YDL045C	0	0	0.0403225806451613
YFL002C	0	0	0.040281973816717
YER100W	0	0	0.0402414486921529
YIL083C	0	0	0.0402010050251256
YER110C	0	0	0.0401606425702811
YJR055W	0	0	0.0401203610832497
YGL175C	0	0	0.0400801603206413
YOR043W	0	0	0.04004004004004
YNL054W	0	0	0.04
YJR022W	0	0	0.03996003996004
YDR146C	0	0	0.0399201596806387
YPL023C	0	0	0.0398803589232303
YGL163C	0	0	0.0398406374501992
YKR025W	0	0	0.0398009950248756
YGL190C	0	0	0.0397614314115308
YJL204C	0	0	0.0397219463753724
YFR010W	0	0	0.0396825396825397
YDR305C	0	0	0.0396432111000991
YER060W-A	0	1	0.0396432111000991
YGR024C	0	0	0.0396039603960396
YDR531W	0	0	0.039564787339268
YNL129W	0	0	0.0395256916996047
YJR079W	0	1	0.0395256916996047
YOR051C	0	1	0.0395256916996047
YCR019W	0	0	0.0394866732477789
YGR098C	0	0	0.0394477317554241
YKR031C	0	0	0.0394088669950739
YOR112W	0	0	0.0393700787401575
YLR292C	0	0	0.0393313667649951
YMR218C	0	0	0.0392927308447937
YOR217W	0	0	0.0392541707556428
YKR014C	0	0	0.0392156862745098
YDR295C	0	0	0.039177277179236
YDL195W	0	0	0.0391389432485323
YLR387C	0	1	0.0391389432485323
YOR085W	0	0	0.0391006842619746
YDL036C	0	0	0.0390625
YLR079W	0	0	0.0390243902439024
YHR127W	0	1	0.0390243902439024
YGL238W	0	0	0.0389863547758285
YOL144W	0	0	0.0389483933787731
YNL250W	0	0	0.0389105058365759
YDR166C	0	0	0.0388726919339164
YOR197W	0	0	0.0388349514563107
YAR003W	0	0	0.0387972841901067
YOR191W	0	0	0.0387596899224806
YOR372C	0	0	0.0387221684414327
YIR014W	0	1	0.0387221684414327
YOR243C	0	0	0.0386847195357834
YKL166C	0	0	0.0386473429951691
YLR003C	0	0	0.0386100386100386
YNR001C	0	0	0.038572806171649
YNL091W	0	0	0.0385356454720617
YBR098W	0	0	0.0384985563041386
YLR051C	0	0	0.0384615384615385
YHR063C	0	0	0.0384245917387128
YLL003W	0	0	0.0383877159309021
YDR201W	0	0	0.0383509108341323
YKR055W	0	0	0.0383141762452107
YNR011C	0	0	0.0382775119617225
YDL007W	0	0	0.0382409177820268
YIL142W	0	0	0.0382043935052531
YOL141W	0	1	0.0382043935052531
YGR010W	0	0	0.0381679389312977
YBR136W	0	0	0.0381315538608198
YDR361C	0	0	0.0380952380952381
YKL049C	0	0	0.0380589914367269
YCR075C	0	0	0.0380228136882129
YDR484W	0	0	0.0379867046533713
YDR480W	0	0	0.0379506641366224
YPL043W	0	0	0.037914691943128
YMR028W	0	0	0.0378787878787879
YLR281C	0	1	0.0378787878787879
YJL090C	0	0	0.0378429517502365
YGR003W	0	0	0.0378071833648393
YDR208W	0	0	0.0377714825306893
YHR135C	0	0	0.0377358490566038
YJR110W	0	0	0.0377002827521206
YJL058C	0	0	0.0376647834274953
YJL041W	0	0	0.0376293508936971
YKL025C	0	0	0.037593984962406
YIL095W	0	0	0.0375586854460094
YGL093W	0	0	0.0375234521575985
YBR165W	0	0	0.0374882849109653
YPR019W	0	0	0.0374531835205993
YDR423C	0	0	0.0374181478016838
YHR155W	0	1	0.0374181478016838
YDR299W	0	0	0.0373831775700935
YDR020C	0	1	0.0373831775700935
YER176W	0	0	0.0373482726423903
YHR105W	0	1	0.0373482726423903
YDL232W	0	0	0.0373134328358209
YLR127C	0	0	0.0372786579683131
YNR027W	0	0	0.037243947858473
YBR170C	0	0	0.0372093023255814
YPR018W	0	0	0.0371747211895911
YDR373W	0	0	0.0371402042711235
YDL053C	0	1	0.0371402042711235
YPR046W	0	0	0.0371057513914657
YER063W	0	0	0.0370713623725672
YEL029C	0	0	0.037037037037037
YGR208W	0	0	0.0370027752081406
YHR088W	0	0	0.0369685767097967
YNL313C	0	0	0.0369344413665743
YDR140W	0	0	0.03690036900369
YMR284W	0	0	0.0368663594470046
YPR016C	0	0	0.0368324125230203
YDL185W	0	0	0.0367985280588776
YER008C	0	0	0.0367647058823529
YOR363C	0	0	0.0367309458218549
YJL099W	0	0	0.036697247706422
YLR383W	0	0	0.0366636113657195
YGR253C	0	0	0.0366300366300366
YJL201W	0	0	0.0365965233302836
YJR032W	0	0	0.036563071297989
YGL201C	0	0	0.0365296803652968
YCR005C	0	0	0.0364963503649635
YDL153C	0	0	0.0364630811303555
YNL068C	0	0	0.0364298724954463
YNL112W	0	0	0.0363967242948135
YDL189W	0	0	0.0363636363636364
YEL019C	0	0	0.036330608537693
YBR135W	0	0	0.0362976406533575
YBR260C	0	0	0.0362647325475975
YMR097C	0	0	0.036231884057971
YDR408C	0	0	0.0361990950226244
YDR191W	0	0	0.0361663652802893
YPR031W	0	0	0.03613369467028
YGL049C	0	0	0.036101083032491
YKL092C	0	0	0.036068530207394
YNL036W	0	0	0.036036036036036
YJR005W	0	0	0.036003600360036
YOR129C	0	0	0.0359712230215827
YGL194C	0	0	0.0359389038634322
YJR082C	0	0	0.0359066427289048
YNL090W	0	0	0.0358744394618834
YDR335W	0	0	0.03584229390681
YGL113W	0	0	0.035810205908684
YDL097C	0	0	0.035778175313059
YOR156C	0	0	0.0357462019660411
YGL110C	0	1	0.0357462019660411
YGL067W	0	0	0.0357142857142857
YDR407C	0	0	0.0356824264049955
YDR243C	0	0	0.035650623885918
YDL088C	0	0	0.0356188780053428
YOR163W	0	0	0.0355871886120996
YAL017W	0	0	0.0355555555555556
YDR515W	0	0	0.0355239786856128
YDR465C	0	0	0.0354924578527063
YER089C	0	0	0.0354609929078014
YPR129W	0	0	0.0354295837023915
YML011C	0	0	0.0353982300884956
YER116C	0	0	0.0353669319186561
YPL075W	0	0	0.0353356890459364
YPL211W	0	0	0.0353045013239188
YJR072C	0	1	0.0353045013239188
YPL190C	0	0	0.0352733686067019
YAR002W	0	0	0.0352422907488987
YDR244W	0	0	0.0352112676056338
YBR059C	0	0	0.0351802990325418
YPL161C	0	0	0.0351493848857645
YFL028C	0	0	0.0351185250219491
YMR288W	0	0	0.0350877192982456
YLR316C	0	0	0.035056967572305
YBL005W	0	0	0.0350262697022767
YLR310C	0	0	0.0349956255468067
YDL084W	0	0	0.034965034965035
YOR229W	0	0	0.0349344978165939
YDR379W	0	0	0.0349040139616056
YPL259C	0	0	0.03487358326068
YHR104W	0	0	0.0348432055749129
YHR034C	0	0	0.0348128807658834
YJL014W	0	0	0.0347826086956522
YER047C	0	1	0.0347826086956522
YPL046C	0	0	0.0347523892267593
YMR067C	0	0	0.0347222222222222
YDR051C	0	1	0.0347222222222222
YLL008W	0	0	0.0346921075455334
YPR073C	0	0	0.0346620450606586
YGL003C	0	0	0.0346320346320346
YDR118W	0	0	0.0346020761245675
YJL071W	0	0	0.0345721694036301
YMR029C	0	0	0.0345423143350604
YJL209W	0	0	0.0345125107851596
YPR029C	0	0	0.0344827586206897
YJL030W	0	0	0.0344530577088717
YOR241W	0	0	0.0344234079173838
YBL061C	0	0	0.0343938091143594
YJL168C	0	0	0.0343642611683849
YPR185W	0	0	0.0343347639484979
YGL127C	0	0	0.0343053173241852
YOR275C	0	0	0.0342759211653813
YKR011C	0	1	0.0342759211653813
YBR293W	0	0	0.0342465753424658
YGR211W	0	0	0.0342172797262618
YML007W	0	0	0.0341880341880342
YMR019W	0	1	0.0341880341880342
YDR330W	0	0	0.0341588385994876
YGR147C	0	0	0.0341296928327645
YJL035C	0	0	0.0341005967604433
YGR178C	0	0	0.0340715502555366
YML116W	0	0	0.0340425531914894
YNL097C	0	0	0.0340136054421769
YDR464W	0	0	0.0339847068819031
YER007C-A	0	0	0.033955857385399
YDR104C	0	0	0.0339270568278202
YFR009W	0	0	0.0338983050847458
YAL056W	0	0	0.0338696020321761
YGL097W	0	0	0.0338409475465313
YNL118C	0	0	0.0338123415046492
YLL013C	0	0	0.0337837837837838
YBR238C	0	0	0.0337552742616034
YBR255W	0	1	0.0337552742616034
YHR102W	0	0	0.0337268128161889
YNL042W	0	0	0.033698399326032
YPR042C	0	0	0.0336700336700337
YHR081W	0	0	0.0336417157275021
YDR207C	0	0	0.0336134453781513
YML058W-A	0	0	0.0335852225020991
YBR245C	0	0	0.0335570469798658
YLR245C	0	0	0.0335289186923722
YJR064W	0	0	0.033500837520938
YKL109W	0	0	0.0334728033472803
YKL206C	0	0	0.0334448160535117
YNR012W	0	0	0.0334168755221387
YHR103W	0	0	0.0333889816360601
YNR024W	0	1	0.0333889816360601
YDR366C	0	1	0.0333889816360601
YCR030C	0	1	0.0333889816360601
YBR254C	0	0	0.0333611342785655
YFR001W	0	0	0.0333333333333333
YLR039C	0	0	0.0333055786844296
YFR008W	0	0	0.0332778702163062
YLR373C	0	0	0.0332502078137988
YHR111W	0	0	0.0332225913621262
YLR144C	0	0	0.033195020746888
YDL044C	0	0	0.033167495854063
YLR343W	0	0	0.0331400165700083
YLR424W	0	0	0.033112582781457
YHR101C	0	0	0.033085194375517
YKL119C	0	0	0.0330578512396694
YAL019W	0	0	0.0330305532617671
YOR101W	0	0	0.033003300330033
YNL328C	0	0	0.0329760923330585
YDL235C	0	0	0.0329489291598023
YML102W	0	0	0.0329218106995885
YIR018W	0	0	0.0328947368421053
YKR034W	0	0	0.0328677074774035
YIL084C	0	0	0.0328407224958949
YDL020C	0	0	0.0328137817883511
YDR520C	0	1	0.0328137817883511
YOR116C	0	0	0.0327868852459016
YDL056W	0	0	0.0327600327600328
YBL013W	0	0	0.0327332242225859
YNL227C	0	0	0.0327064595257563
YDR110W	0	0	0.0326797385620915
YGL039W	0	0	0.0326530612244898
YPL233W	0	0	0.032626427406199
YCL067C	0	0	0.032599837000815
YDR037W	0	0	0.0325732899022801
YER082C	0	0	0.032546786004882
YBR248C	0	0	0.032520325203252
YGL116W	0	0	0.0324939073923639
YHR107C	0	0	0.0324675324675325
YML111W	0	0	0.032441200324412
YDR096W	0	0	0.0324149108589951
YBL058W	0	0	0.0323886639676113
YER127W	0	0	0.0323624595469256
YKL020C	0	0	0.0323362974939369
YIL079C	0	0	0.0323101777059774
YPL149W	0	0	0.0322841000807102
YER167W	0	0	0.032258064516129
YLR086W	0	0	0.032232070910556
YOR017W	0	0	0.0322061191626409
YBR164C	0	0	0.0321802091713596
YJR003C	0	0	0.0321543408360129
YLR362W	0	0	0.0321285140562249
YFL023W	0	0	0.0321027287319422
YKL089W	0	0	0.0320769847634322
YBR152W	0	0	0.032051282051282
YKR087C	0	0	0.0320256204963971
YEL016C	0	0	0.032
YER074W	0	0	0.0319744204636291
YML123C	0	0	0.0319488817891374
YCR092C	0	0	0.0319233838786911
YJL111W	0	0	0.0318979266347687
YJL087C	0	0	0.0318725099601594
YDL197C	0	0	0.0318471337579618
YOL149W	0	0	0.0318217979315831
YMR162C	0	0	0.0317965023847377
YLR215C	0	0	0.0317712470214456
YOL113W	0	0	0.0317460317460317
YOL043C	0	0	0.0317208564631245
YER104W	0	0	0.0316957210776545
YHR053C	0	0	0.0316706254948535
YKL117W	0	0	0.0316455696202532
YMR137C	0	0	0.0316205533596838
YDL208W	0	0	0.0315955766192733
YGR170W	0	0	0.0315706393054459
YER021W	0	0	0.0315457413249211
YLR265C	0	0	0.0315208825847124
YDL139C	0	1	0.0315208825847124
YNL277W	0	0	0.031496062992126
YDR045C	0	0	0.03147128245476
YPL260W	0	1	0.03147128245476
YLR090W	0	0	0.0314465408805031
YDR180W	0	0	0.0314218381775334
YBL033C	0	0	0.0313971742543171
YDR381W	0	0	0.0313725490196078
YLR384C	0	0	0.0313479623824451
YBR258C	0	0	0.0313234142521535
YDR272W	0	0	0.0312989045383412
YOR206W	0	0	0.0312744331508991
YMR138W	0	0	0.03125
YBR227C	0	1	0.03125
YOR165W	0	0	0.0312256049960968
YHL038C	0	0	0.031201248049922
YNL163C	0	0	0.0311769290724864
YOR078W	0	0	0.0311526479750779
YHR169W	0	0	0.0311284046692607
YLR007W	0	0	0.031104199066874
YNL304W	0	0	0.0310800310800311
YER075C	0	0	0.031055900621118
YBR271W	0	0	0.0310318076027929
YGR100W	0	0	0.0310077519379845
YLR181C	0	0	0.0309837335398916
YFL047W	0	0	0.0309597523219814
YDR229W	0	0	0.0309358081979892
YER174C	0	0	0.0309119010819165
YGL222C	0	0	0.0308880308880309
YDR219C	0	0	0.0308641975308642
YML046W	0	0	0.030840400925212
YGL195W	0	0	0.0308166409861325
YMR115W	0	1	0.0308166409861325
YNL110C	0	0	0.0307929176289453
YNL067W	0	0	0.0307692307692308
YBR199W	0	0	0.0307455803228286
YKL113C	0	0	0.0307219662058372
YLL033W	0	0	0.0306983883346124
YIL145C	0	0	0.0306748466257669
YKR084C	0	0	0.0306513409961686
YOR028C	0	0	0.0306278713629403
YDR252W	0	0	0.0306044376434583
YDR482C	0	1	0.0306044376434583
YIL026C	0	0	0.0305810397553517
YDR132C	0	1	0.0305810397553517
YLL018C-A	0	0	0.0305576776165011
YPL117C	0	0	0.0305343511450382
YKR096W	0	1	0.0305343511450382
YDR021W	0	0	0.030511060259344
YNL082W	0	0	0.0304878048780488
YPL110C	0	0	0.0304645849200305
YMR192W	0	0	0.030441400304414
YHR036W	0	0	0.0304182509505703
YNL225C	0	0	0.0303951367781155
YNL152W	0	1	0.0303951367781155
YBR281C	0	0	0.0303720577069096
YOR209C	0	0	0.0303490136570561
YDL090C	0	0	0.0303260045489007
YDR416W	0	0	0.0303030303030303
YBR074W	0	1	0.0303030303030303
YOR226C	0	0	0.0302800908402725
YDR323C	0	0	0.0302571860816944
YLR393W	0	0	0.0302343159486017
YIL001W	0	1	0.0302343159486017
YPL069C	0	0	0.0302114803625378
YHR192W	0	1	0.0302114803625378
YIL149C	0	0	0.030188679245283
YPL084W	0	0	0.0301659125188537
YGL098W	0	0	0.0301431801055011
YHR191C	0	0	0.0301204819277108
YDR236C	0	0	0.0300978179082017
YOR322C	0	0	0.0300751879699248
YDR365C	0	0	0.0300525920360631
YKL108W	0	0	0.03003003003003
YBL014C	0	0	0.0300075018754689
YMR001C	0	0	0.0299850074962519
YNL245C	0	0	0.0299625468164794
YOR130C	0	0	0.029940119760479
YNL053W	0	0	0.0299177262528048
YDR005C	0	0	0.0298953662182362
YGL237C	0	0	0.0298730395817774
YHR072W-A	0	0	0.0298507462686567
YGR152C	0	0	0.0298284862043251
YPR065W	0	0	0.029806259314456
YIL069C	0	0	0.0297840655249442
YNR051C	0	0	0.0297619047619048
YPL065W	0	0	0.0297397769516729
YDL126C	0	0	0.0297176820208024
YDR017C	0	0	0.0296956198960653
YKR101W	0	0	0.029673590504451
YNL218W	0	0	0.0296515937731653
YNL040W	0	1	0.0296515937731653
YCL030C	0	0	0.0296296296296296
YNL062C	0	0	0.0296076980014804
YLR094C	0	0	0.029585798816568
YOL049W	0	0	0.0295639320029564
YER107C	0	0	0.0295420974889217
YGL125W	0	0	0.029520295202952
YHR131C	0	1	0.029520295202952
YML113W	0	0	0.0294985250737463
YAL015C	0	0	0.0294767870302137
YGR138C	0	0	0.0294550810014728
YIL122W	0	0	0.0294334069168506
YDR459C	0	0	0.0294117647058824
YKR020W	0	0	0.0293901542983101
YER062C	0	0	0.0293685756240822
YDR211W	0	0	0.0293470286133529
YNR033W	0	0	0.0293255131964809
YNR048W	0	0	0.0293040293040293
YDL190C	0	0	0.0292825768667643
YBR150C	0	1	0.0292825768667643
YMR064W	0	0	0.0292611558156547
YIL066C	0	0	0.0292397660818713
YDR078C	0	0	0.029218407596786
YER123W	0	0	0.0291970802919708
YDR150W	0	0	0.0291757840991977
YLR396C	0	0	0.0291545189504373
YMR146C	0	0	0.0291332847778587
YMR176W	0	0	0.0291120815138282
YAL009W	0	0	0.0290909090909091
YGR262C	0	0	0.0290697674418605
YLR266C	0	0	0.0290486564996369
YER155C	0	0	0.0290275761973875
YEL051W	0	0	0.0290065264684554
YLR440C	0	0	0.0289855072463768
YDR466W	0	0	0.0289645184648805
YDR333C	0	1	0.0289645184648805
YBR073W	0	0	0.0289435600578871
YDL205C	0	0	0.0289226319595083
YPL071C	0	1	0.0289226319595083
YER111C	0	0	0.0289017341040462
YHR021W-A	0	0	0.0288808664259928
YDR440W	0	0	0.0288600288600289
YFL010W-A	0	0	0.0288392213410238
YER093C	0	0	0.0288184438040346
YDR098C	0	0	0.0287976961843053
YDR030C	0	0	0.0287769784172662
YDR172W	0	0	0.0287562904385334
YPL009C	0	1	0.0287562904385334
YHR055C	0	0	0.028735632183908
YGR217W	0	0	0.0287150035893754
YMR122W-A	0	1	0.0287150035893754
YGR272C	0	0	0.0286944045911047
YMR308C	0	0	0.028673835125448
YER048C	0	1	0.028673835125448
YFR040W	0	0	0.0286532951289398
YBR130C	0	0	0.0286327845382963
YBL054W	0	0	0.0286123032904149
YKL002W	0	0	0.0285918513223731
YHR189W	0	0	0.0285714285714286
YNL298W	0	0	0.0285510349750178
YDR075W	0	0	0.0285306704707561
YCL034W	0	0	0.0285103349964362
YNL001W	0	0	0.0284900284900285
YBR228W	0	0	0.0284697508896797
YNR054C	0	0	0.0284495021337127
YPL021W	0	0	0.0284292821606254
YCR017C	0	0	0.0284090909090909
YOR131C	0	1	0.0284090909090909
YOL038W	0	0	0.028388928317956
YOR126C	0	0	0.0283687943262411
YKR028W	0	0	0.0283486888731396
YCR020W-B	0	0	0.028328611898017
YBR233W-A	0	0	0.0283085633404105
YBR017C	0	0	0.0282885431400283
YOR207C	0	0	0.0282685512367491
YNL212W	0	1	0.0282685512367491
YDR117C	0	1	0.0282685512367491
YDR320C-A	0	0	0.0282485875706215
YDL173W	0	1	0.0282485875706215
YKL154W	0	0	0.0282286520818631
YBR175W	0	0	0.0282087447108604
YBR115C	0	0	0.0281888653981677
YOR299W	0	0	0.028169014084507
YJL217W	0	1	0.028169014084507
YBL056W	0	0	0.0281491907107671
YMR264W	0	0	0.0281293952180028
YAL058W	0	0	0.028109627547435
YKL018C-A	0	1	0.028109627547435
YNR034W-A	0	1	0.028109627547435
YOL159C-A	0	1	0.028109627547435
YML017W	0	1	0.028109627547435
YLR013W	0	0	0.0281014393420151
YOL101C	0	0	0.0281014393420151
YCR060W	0	0	0.0281014393420151
YGL136C	0	0	0.0281014393420151
YLR301W	0	0	0.0281014393420151
YJL205C	0	0	0.0281014393420151
YDR437W	0	0	0.0281014393420151
YPR200C	0	0	0.0281014393420151
YJR098C	0	1	0.0281014393420151
YNL223W	0	0	0.0281014393420151
YDR232W	0	0	0.0281014393420151
YMR102C	0	1	0.0281014393420151
YNL264C	0	0	0.0281014393420151
YLR314C	0	0	0.0281014393420151
YDR035W	0	0	0.0281014393420151
YDR227W	0	0	0.0281014393420151
YJL098W	0	0	0.0281014393420151
YCL039W	0	0	0.0281014393420151
YDR530C	0	0	0.0281014393420151
YBR063C	0	1	0.0281014393420151
YOR211C	0	0	0.0281014393420151
YMR014W	0	0	0.0281014393420151
YLR138W	0	0	0.0281014393420151
YPR162C	0	0	0.0281014393420151
YPL095C	0	0	0.0281014393420151
YBL091C	0	0	0.0281014393420151
YDL220C	0	0	0.0281014393420151
YBL018C	0	0	0.0281014393420151
YOR258W	0	1	0.0281014393420151
YIL115C	0	0	0.0281014393420151
YCL026C-A	0	0	0.0281014393420151
YIL057C	0	1	0.0281014393420151
YDR080W	0	0	0.0281014393420151
YJR127C	0	0	0.0281014393420151
YKL048C	0	0	0.0281014393420151
YML108W	0	1	0.0281014393420151
YGL185C	0	0	0.0281014393420151
YDR108W	0	0	0.0281014393420151
YKR007W	0	0	0.0281014393420151
YLR189C	0	0	0.0281014393420151
YGL184C	0	0	0.0281014393420151
YPR008W	1	0	0.0281014393420151
YER014W	0	0	0.0280821917808219
YDR337W	0	0	0.028062970568104
YJL013C	0	0	0.0280437756497948
YPL188W	0	0	0.0280246069719754
YHR182W	0	1	0.0280246069719754
YDR434W	0	0	0.0280054644808743
YGR017W	0	1	0.0280054644808743
YMR197C	0	0	0.0279863481228669
YER129W	0	0	0.0279672578444748
YNL311C	0	0	0.0279481935923654
YPR071W	0	1	0.0279481935923654
YDL092W	0	0	0.0279291553133515
YDR380W	0	0	0.0279101429543907
YFL050C	0	0	0.027891156462585
YLR422W	0	1	0.027891156462585
YDR263C	0	0	0.0278721957851801
YBR133C	0	0	0.0278532608695652
YBL050W	0	0	0.0278343516632722
YLR158C	0	0	0.0278154681139756
YOR083W	0	0	0.0277966101694915
YNL230C	0	0	0.0277777777777778
YAL025C	0	0	0.027758970886933
YPR023C	0	0	0.0277401894451962
YDR354W	0	0	0.0277214334009466
YLR430W	0	0	0.0277027027027027
YOL164W	0	0	0.0276839972991222
YPR054W	0	0	0.0276653171390014
YGR095C	0	0	0.0276466621712744
YKL054C	0	0	0.0276280323450135
YGR126W	0	1	0.0276280323450135
YDL001W	0	1	0.0276280323450135
YER157W	0	0	0.0276094276094276
YNL189W	0	0	0.0275908479138627
YDL131W	0	0	0.0275722932078009
YDR359C	0	0	0.0275537634408602
YOL111C	0	0	0.0275352585627938
YDR439W	0	0	0.0275167785234899
YIL156W	0	0	0.0274983232729712
YPR111W	0	0	0.0274798927613941
YPL153C	0	0	0.0274614869390489
YPL133C	0	0	0.0274431057563588
YBL074C	0	0	0.0274247491638796
YLR163C	0	0	0.0274064171122995
YIL007C	0	0	0.0273881095524382
YBR210W	0	0	0.027369826435247
YCR018C	0	0	0.0273515677118079
YMR060C	0	0	0.0273333333333333
YIL092W	0	1	0.0273333333333333
YGR212W	0	0	0.0273151232511659
YHR137W	0	0	0.0272969374167776
YIL167W	0	0	0.0272787757817698
YCL005W-A	0	0	0.0272606382978723
YER031C	0	0	0.0272425249169435
YLR238W	0	0	0.0272244355909695
YBR061C	0	0	0.0272063702720637
YLL006W	0	0	0.0271883289124668
YPR066W	0	0	0.0271703114645461
YLR077W	0	1	0.0271703114645461
YBR172C	0	0	0.0271523178807947
YPL001W	0	0	0.0271343481138319
YLR341W	0	0	0.0271164021164021
YPR051W	0	0	0.0270984798413748
YOR265W	0	0	0.0270805812417437
YKR095W-A	0	0	0.0270627062706271
YLR102C	0	0	0.0270448548812665
YHR079C-A	0	0	0.027027027027027
YER172C	0	0	0.0270092226613966
YGL154C	0	0	0.0269914417379855
YNL026W	0	0	0.0269736842105263
YLR361C	0	0	0.0269559500328731
YNL047C	0	0	0.0269382391590013
YBR192W	0	0	0.0269205515430072
YPL130W	0	0	0.0269028871391076
YJL031C	0	0	0.0268852459016393
YDR441C	0	1	0.0268852459016393
YDL188C	0	0	0.026867627785059
YOL128C	0	0	0.0268500327439424
YMR016C	0	0	0.0268324607329843
YPR171W	0	0	0.026814911706998
YPL038W	0	0	0.026797385620915
YIL061C	0	0	0.0267798824297845
YDL201W	0	0	0.0267624020887728
YPR110C	0	0	0.0267449445531637
YLR390W-A	0	0	0.0267275097783572
YFL017C	0	0	0.0267100977198697
YCR026C	0	0	0.0266927083333333
YNR032W	0	0	0.0266753415744958
YMR070W	0	0	0.0266579973992198
YBL063W	0	0	0.0266406757634828
YPL024W	0	0	0.0266233766233766
YCR047C	0	0	0.0266060999351071
YCR002C	0	0	0.0265888456549935
YNL294C	0	0	0.0265716137394686
YBL060W	0	1	0.0265716137394686
YBL037W	0	0	0.0265544041450777
Q0050	0	0	0.026537216828479
YPL124W	0	0	0.0265200517464424
YIL097W	0	0	0.02650290885585
YLR096W	0	0	0.0264857881136951
YDR065W	0	0	0.026468689477082
YLR097C	0	0	0.0264516129032258
YPR036W-A	0	0	0.026434558349452
YGR271C-A	0	1	0.026434558349452
YJL146W	0	0	0.0264175257731959
YLR155C	0	0	0.0264005151320026
YBR058C	0	0	0.0263835263835264
YLR211C	0	1	0.0263835263835264
YNL271C	0	0	0.0263665594855305
YER180C-A	0	0	0.0263496143958869
YHR046C	0	0	0.0263326910725755
YER064C	0	0	0.0263157894736842
YBR058C-A	0	0	0.0262989095574086
YOR173W	0	0	0.0262820512820513
YDR087C	0	0	0.0262652146060218
YDR370C	0	1	0.0262652146060218
YDL059C	0	0	0.0262483994878361
YML038C	0	0	0.0262316058861164
YJL008C	0	0	0.0262148337595908
YLR225C	0	1	0.0262148337595908
YJL162C	0	1	0.0262148337595908
YNL281W	0	0	0.0261980830670927
YEL004W	0	0	0.0261813537675607
YOR283W	0	1	0.0261813537675607
YKR018C	0	1	0.0261813537675607
YGR283C	0	0	0.0261646458200383
YOR113W	0	0	0.0261479591836735
YAR008W	0	0	0.0261312938177183
YPL100W	0	0	0.0261146496815287
YIL017C	0	0	0.026098026734564
YBL019W	0	0	0.0260814249363868
YDL105W	0	0	0.0260648442466624
YLR272C	0	0	0.0260482846251588
YGR046W	0	0	0.026031746031746
YIL014W	0	0	0.0260152284263959
YOR327C	0	0	0.025998731769182
YIL105C	0	0	0.0259822560202788
YPR143W	0	0	0.025965801139962
YAR007C	0	0	0.0259493670886076
YOL069W	0	0	0.025932953826692
YPL239W	0	0	0.0259165613147914
YBR142W	0	0	0.0259001895135818
YJL165C	0	0	0.0258838383838384
YGR071C	0	1	0.0258838383838384
YJR097W	0	0	0.0258675078864353
YHR074W	0	0	0.0258511979823455
YOR005C	0	0	0.0258349086326402
YGL009C	0	0	0.0258186397984887
YLR059C	0	0	0.025802391441158
YJR042W	0	0	0.0257861635220126
YBL051C	0	0	0.0257699560025141
YBR060C	0	0	0.0257537688442211
YBR276C	0	0	0.0257376020087885
YER053C-A	0	1	0.0257376020087885
YJL197W	0	1	0.0257376020087885
YCR039C	0	0	0.0257214554579674
YLR098C	0	0	0.025705329153605
YOR370C	0	0	0.0256892230576441
YLR398C	0	0	0.0256731371321227
YOL102C	0	0	0.025657071339174
YFL017W-A	0	0	0.0256410256410256
YMR182C	0	0	0.025625
YDL233W	0	1	0.025625
YCR090C	0	1	0.025625
YDR314C	0	0	0.0256089943785134
YNL246W	0	0	0.0255930087390762
YLR103C	0	0	0.025577043044292
YPL267W	0	0	0.0255610972568579
YBR168W	0	0	0.0255451713395639
YCR095C	0	1	0.0255451713395639
YNL254C	0	1	0.0255451713395639
YPL068C	0	1	0.0255451713395639
YCR086W	0	0	0.0255292652552927
YIL172C	0	1	0.0255292652552927
YCR063W	0	0	0.0255133789670193
YDL047W	0	0	0.0254975124378109
YKL213C	0	0	0.0254816656308266
YDL209C	0	0	0.0254658385093168
YMR131C	0	0	0.0254500310366232
YLR376C	0	0	0.0254342431761787
YFR025C	0	0	0.0254184748915065
YDR353W	0	0	0.0254027261462206
YFR005C	0	0	0.0253869969040248
YGR232W	0	0	0.0253712871287129
YIL010W	0	0	0.0253555967841682
YDR514C	0	1	0.0253555967841682
YOR346W	0	0	0.0253399258343634
YDR389W	0	0	0.0253242742433601
YDL003W	0	0	0.0253086419753086
YKL009W	0	0	0.0252930289944479
YDR152W	0	1	0.0252930289944479
YDR200C	0	0	0.0252774352651048
YKL096W-A	0	0	0.0252618607516944
YFR036W	0	0	0.0252463054187192
YPL137C	0	0	0.0252307692307692
YOR091W	0	0	0.0252152521525215
YOL082W	0	0	0.02519975414874
YML077W	0	0	0.0251842751842752
YGL075C	0	0	0.0251688152240638
YNL251C	0	0	0.0251533742331288
YDR524C	0	0	0.0251379521765788
YLR218C	0	1	0.0251379521765788
YBR162W-A	0	0	0.0251225490196078
YGR166W	0	0	0.0251071647274954
YDR120C	0	0	0.0250917992656059
YLR160C	0	0	0.0250764525993884
YCR036W	0	0	0.0250611246943765
YLR328W	0	0	0.0250458155161882
YBR125C	0	1	0.0250458155161882
YKR080W	0	0	0.025030525030525
YDR267C	0	1	0.025030525030525
YBR030W	0	0	0.0250152532031727
YMR027W	0	1	0.0250152532031727
YLR409C	0	0	0.025
YBR195C	0	0	0.0249847653869592
YNL275W	0	0	0.0249695493300853
YLR401C	0	0	0.024954351795496
YDL216C	0	0	0.0249391727493917
YML066C	0	0	0.0249240121580547
YBL097W	0	0	0.0249088699878493
YHR143W-A	0	0	0.0248937462052216
YPR199C	0	0	0.024878640776699
YOR119C	0	0	0.0248635536688902
YKL215C	0	1	0.0248635536688902
YOR143C	0	0	0.0248484848484848
YHR196W	0	0	0.0248334342822532
YOR269W	0	0	0.024818401937046
YNR032C-A	0	0	0.0248033877797943
YPL273W	0	0	0.0247883917775091
YOL032W	0	0	0.024773413897281
YIL031W	0	0	0.0247584541062802
YOR245C	0	0	0.0247435123717562
YIL075C	0	0	0.0247285886610374
YOR298W	0	0	0.024713682941531
YGL162W	0	0	0.0246987951807229
YMR299C	0	0	0.024683925346177
YOL052C-A	0	0	0.0246690734055355
YGL100W	0	0	0.0246542393265183
YIR008C	0	0	0.0246394230769231
YPR022C	0	1	0.0246394230769231
YDR165W	0	0	0.0246246246246246
YLR148W	0	0	0.024609843937575
YLR411W	0	0	0.0245950809838032
YKL069W	0	1	0.0245950809838032
YLR165C	0	0	0.0245803357314149
YOR127W	0	0	0.024565608148592
YOL064C	0	0	0.0245508982035928
YPR189W	0	0	0.0245362058647516
YPL115C	0	0	0.0245215311004785
YGL090W	0	0	0.0245068738792588
YGL124C	0	0	0.0244922341696535
YBL041W	0	0	0.0244776119402985
YDL063C	0	0	0.0244630071599045
YHR178W	0	0	0.024448419797257
YBR275C	0	0	0.0244338498212157
Q0065	0	0	0.0244192972007147
YDL148C	0	0	0.0244047619047619
YOR339C	0	0	0.024390243902439
YJR149W	0	1	0.024390243902439
YMR312W	0	0	0.0243757431629013
YOL125W	0	0	0.0243612596553773
YGR205W	0	1	0.0243612596553773
YEL012W	0	0	0.0243467933491686
YHR126C	0	1	0.0243467933491686
YOL045W	0	0	0.0243323442136499
YER098W	0	0	0.0243179122182681
YEL035C	0	1	0.0243179122182681
YER007W	0	0	0.024303497332543
YAL027W	0	1	0.024303497332543
YPR112C	0	0	0.0242890995260664
Q0070	0	0	0.0242747187685021
YBR002C	0	0	0.0242603550295858
YFL007W	0	0	0.0242460082791248
YLL042C	0	0	0.0242316784869976
YGL263W	0	1	0.0242316784869976
YIL019W	0	0	0.0242173656231542
YKL086W	0	0	0.0242030696576151
YLL027W	0	0	0.024188790560472
YPL166W	0	0	0.0241745283018868
YGL213C	0	0	0.0241602828520919
YOL024W	0	1	0.0241602828520919
YER051W	0	0	0.0241460541813899
YKL007W	0	0	0.024131842260153
YER024W	0	0	0.0241176470588235
YLR426W	0	0	0.024103468547913
YHR134W	0	0	0.0240893066980024
YNL149C	0	0	0.0240751614797416
YKL219W	0	1	0.0240751614797416
YNL146W	0	1	0.0240751614797416
YNL116W	0	0	0.0240610328638498
YNL207W	0	0	0.0240469208211144
YDR164C	0	0	0.0240328253223916
YCR084C	0	0	0.0240187463386057
YNL029C	0	0	0.0240046838407494
YDR089W	0	0	0.023990637799883
YNL147W	0	0	0.0239766081871345
YCR053W	0	0	0.0239625949736996
YJR076C	0	0	0.0239485981308411
YLR137W	0	1	0.0239485981308411
YDR429C	0	0	0.0239346176298891
YDL058W	0	0	0.0239206534422404
YNL201C	0	0	0.0239067055393586
YFR057W	0	1	0.0239067055393586
YAL031C	0	0	0.0238927738927739
YLR032W	0	0	0.0238788584740827
YHR158C	0	0	0.0238649592549476
YLL017W	0	0	0.0238510762070972
YNR007C	0	0	0.0238372093023256
YPL096C-A	0	0	0.0238233585124927
YOR385W	0	1	0.0238233585124927
YHR154W	0	0	0.0238095238095238
YER074W-A	0	0	0.0237957051654092
YMR128W	0	0	0.0237819025522042
YCL061C	0	0	0.023768115942029
YGL219C	0	0	0.0237543453070684
YBR093C	0	0	0.0237405906195715
YGR204W	0	0	0.0237268518518519
YLL036C	0	0	0.0237131289762869
YLR161W	0	1	0.0237131289762869
YNL023C	0	1	0.0237131289762869
YBR090C	0	1	0.0237131289762869
YDR109C	0	1	0.0237131289762869
YGL141W	0	0	0.0236994219653179
YBR193C	0	0	0.02368573079145
YLR254C	0	0	0.0236720554272517
YER142C	0	0	0.0236583958453549
YOL151W	0	0	0.0236447520184544
YLL002W	0	0	0.0236311239193084
YCR012W	0	0	0.0236175115207373
YDL227C	0	0	0.0236039147956246
YPL208W	0	0	0.023590333716916
YNL148C	0	0	0.0235767682576193
YOL036W	0	1	0.0235767682576193
YOR352W	0	1	0.0235767682576193
YKL070W	0	0	0.0235632183908046
YPR095C	0	0	0.0235496840896037
YCR010C	0	0	0.0235361653272101
YGL197W	0	0	0.0235226620768789
YHR054C	0	1	0.0235226620768789
YML014W	0	0	0.0235091743119266
YMR101C	0	0	0.0234957020057307
YOR255W	0	0	0.0234822451317297
YLR425W	0	0	0.023468803663423
YDR111C	0	1	0.023468803663423
YML117W	0	0	0.0234553775743707
YKL032C	0	0	0.0234419668381933
YBR272C	0	0	0.0234285714285714
YGR247W	0	0	0.0234151913192461
YGR273C	0	1	0.0234151913192461
YLR415C	0	1	0.0234151913192461
YPR062W	0	0	0.0234018264840183
YHR048W	0	0	0.0233884768967484
YKL130C	0	0	0.0233751425313569
YMR026C	0	0	0.0233618233618234
YDL178W	0	0	0.0233485193621868
Q0160	0	0	0.0233352305065452
YOL078W	0	0	0.0233219567690557
YIR017C	0	0	0.0233086981239341
YPR141C	0	0	0.0232954545454545
YIL085C	0	0	0.02328222600795
YBR022W	0	0	0.0232690124858116
YER014C-A	0	0	0.0232558139534884
YOR074C	0	0	0.0232426303854875
YNL204C	0	0	0.0232294617563739
YFL044C	0	0	0.0232163080407701
YGL060W	0	1	0.0232163080407701
YLR157C	0	0	0.023203169213356
YER115C	0	0	0.0231900452488688
YER034W	0	1	0.0231900452488688
YJL054W	0	0	0.0231769361221029
YMR052W	0	0	0.0231638418079096
YLR445W	0	1	0.0231638418079096
YEL021W	0	0	0.0231507622811971
YIL014C-A	0	1	0.0231507622811971
YBL068W	0	0	0.02313769751693
YDR539W	0	1	0.02313769751693
YOR052C	0	1	0.02313769751693
YGL131C	0	1	0.02313769751693
YIL073C	0	0	0.0231246474901297
YGR199W	0	0	0.0231116121758737
YNL074C	0	0	0.0230985915492958
YBL024W	0	0	0.0230855855855856
YMR089C	0	0	0.0230725942599887
YMR074C	0	1	0.0230725942599887
YLR385C	0	0	0.0230596175478065
YHR003C	0	1	0.0230596175478065
YLR147C	0	0	0.0230466554243957
YLR239C	0	0	0.0230337078651685
YLR335W	0	0	0.0230207748455924
YKL110C	0	0	0.0230078563411897
YLR431C	0	0	0.0229949523275379
YLR035C	0	0	0.0229820627802691
YPL214C	0	0	0.02296918767507
YIL101C	0	0	0.022956326987682
YGR038W	0	0	0.0229434806939004
YGL082W	0	1	0.0229434806939004
YLR135W	0	0	0.0229306487695749
YDR047W	0	0	0.0229178311906093
YPL200W	0	0	0.0229050279329609
YNR026C	0	0	0.022892238972641
YMR038C	0	0	0.0228794642857143
YNL021W	0	0	0.0228667038482989
YKL175W	0	0	0.0228539576365663
YGL228W	0	1	0.0228539576365663
YHL007C	0	0	0.0228412256267409
YGL144C	0	0	0.0228285077951002
YOR026W	0	0	0.0228158041179744
YGL178W	0	0	0.0228031145717464
YBL080C	0	0	0.0227904391328516
YBR080C	0	0	0.0227777777777778
YOR014W	0	0	0.022765130483065
YIL139C	0	0	0.0227524972253052
YGR268C	0	0	0.0227398779811425
YBR151W	0	1	0.0227398779811425
YPR118W	0	0	0.0227272727272727
YDR205W	0	0	0.0227146814404432
YOL138C	0	0	0.0227021040974529
YIR033W	0	0	0.0226895406751522
YJL074C	0	0	0.0226769911504425
YOR160W	0	0	0.0226644555002764
YGL061C	0	0	0.0226519337016575
[truncated: 3,790 more rows]
