# Supplementary material for: Computationally Driven, Quantitative Experiments Discover Genes Required for Mitochondrial Biogenesis
Source: PLoS Genet. 2009 Mar 20;5(3):e1000407. doi: 10.1371/journal.pgen.1000407 (PMC2648979; doi:10.1371/journal.pgen.1000407)
Supplement: Dataset S2 — Top 100 novel ensemble predictions for additional yeast biological processes. A zip file containing 387 tab-delimited text files of the ensemble predictions for the indicated Gene Ontology Biological Process Term. (21.70 MB GZ) [file pgen.1000407.s013.gz › GO_0006379.txt]

ORF	AnnotatedToTerm?	Uncharacterized_04152007?	Precision
YJR093C	1	0	1.0
YGR156W	1	0	1.0
YLR115W	1	0	1.0
YAL043C	1	0	1.0
YDR301W	1	0	1.0
YLR277C	1	0	1.0
YDR195W	0	0	0.909090909090909
YNL317W	1	0	0.909090909090909
YKL059C	1	0	0.909090909090909
YDR228C	1	0	0.909090909090909
YMR061W	1	0	0.909090909090909
YKR002W	0	0	0.882352941176471
YGL044C	1	0	0.882352941176471
YPR107C	1	0	0.882352941176471
YBR257W	1	0	0.882352941176471
YLR145W	1	0	0.882352941176471
YOR250C	1	0	0.882352941176471
YKL018W	0	0	0.851851851851852
YBR167C	1	0	0.851851851851852
YNL221C	1	0	0.851851851851852
YNL222W	0	0	0.851851851851852
YGR030C	1	0	0.851851851851852
YHR062C	1	0	0.851851851851852
YNL282W	1	0	0.851851851851852
YDR478W	1	0	0.851851851851852
YAL033W	1	0	0.851851851851852
YBL018C	1	0	0.851851851851852
YGR047C	0	0	0.821428571428571
YOR179C	0	0	0.793103448275862
YML010W	0	0	0.766666666666667
YER133W	0	0	0.741935483870968
YML062C	0	0	0.71875
YPR161C	0	0	0.696969696969697
YIR015W	0	0	0.676470588235294
YDL140C	0	0	0.657142857142857
YGR195W	0	0	0.638888888888889
YJL033W	0	0	0.621621621621622
YCR042C	0	0	0.605263157894737
YER171W	0	0	0.58974358974359
YAR003W	0	0	0.575
YER165W	0	0	0.571428571428571
YOL123W	1	0	0.571428571428571
YDR294C	0	0	0.558139534883721
YGL112C	0	0	0.545454545454545
YBR081C	0	0	0.533333333333333
YDR432W	0	0	0.521739130434783
YBL074C	0	0	0.51063829787234
YGR072W	0	0	0.5
YGR218W	0	0	0.489795918367347
YLR117C	0	0	0.48
YLR055C	0	0	0.470588235294118
YDR416W	0	0	0.461538461538462
YOR154W	0	1	0.461538461538462
YNL023C	0	1	0.461538461538462
YBR290W	0	0	0.452830188679245
YBR119W	0	0	0.444444444444444
YPR048W	0	1	0.444444444444444
YBR198C	0	0	0.436363636363636
YEL055C	0	0	0.428571428571429
YBR074W	0	1	0.428571428571429
YBR192W	0	0	0.421052631578947
YBR136W	0	0	0.413793103448276
YOR344C	0	0	0.406779661016949
YPR060C	0	0	0.4
YBL076C	0	0	0.39344262295082
YIR011C	0	0	0.387096774193548
YBR253W	0	0	0.380952380952381
YBR123C	0	0	0.375
YBR205W	0	0	0.369230769230769
YHR135C	0	0	0.363636363636364
YNL313C	0	0	0.358208955223881
YBR017C	0	0	0.352941176470588
YGL122C	0	0	0.347826086956522
YBR155W	0	0	0.342857142857143
YBR279W	0	0	0.338028169014085
YOR001W	0	0	0.333333333333333
YBR105C	0	0	0.328767123287671
YMR039C	0	0	0.324324324324324
YBL046W	0	0	0.32
YBR276C	0	0	0.315789473684211
YBR129C	0	0	0.311688311688312
YBL014C	0	0	0.307692307692308
YBR125C	0	1	0.307692307692308
YBR058C	0	0	0.30379746835443
YPL211W	0	0	0.3
YKL139W	0	0	0.296296296296296
YMR147W	0	1	0.296296296296296
YGL023C	0	0	0.292682926829268
YBR170C	0	0	0.289156626506024
YBR154C	0	0	0.285714285714286
YBR109C	0	0	0.282352941176471
YGR016W	0	1	0.282352941176471
YDR190C	0	0	0.27906976744186
YBL035C	0	0	0.275862068965517
YPR153W	0	1	0.275862068965517
YKR023W	0	1	0.275862068965517
YGR116W	0	0	0.272727272727273
YJR132W	0	0	0.269662921348315
YBL052C	0	0	0.266666666666667
YIL035C	0	0	0.263736263736264
YKL095W	0	0	0.260869565217391
YBR272C	0	0	0.258064516129032
YPL008W	0	0	0.25531914893617
YBR197C	0	1	0.25531914893617
YBR233W	0	1	0.25531914893617
YBR236C	0	0	0.252631578947368
YLR441C	0	0	0.25
YBR242W	0	1	0.25
YPR089W	0	1	0.25
YBR245C	0	0	0.247422680412371
YBR235W	0	1	0.247422680412371
YHL018W	0	1	0.247422680412371
YIL030C	0	0	0.244897959183673
YLR163C	0	0	0.242424242424242
YIL029C	0	0	0.24
YBL008W	0	0	0.237623762376238
YBR176W	0	0	0.235294117647059
YBR216C	0	0	0.233009708737864
YBR179C	0	0	0.230769230769231
YFL039C	0	0	0.228571428571429
YDR229W	0	0	0.226415094339623
YJL098W	0	0	0.224299065420561
YBR060C	0	0	0.222222222222222
YNL030W	0	0	0.220183486238532
YBR239C	0	1	0.220183486238532
YBR175W	0	0	0.218181818181818
YBR289W	0	0	0.216216216216216
YBL058W	0	0	0.214285714285714
YBR161W	0	0	0.212389380530973
YBR007C	0	1	0.212389380530973
YBL009W	0	0	0.210526315789474
YBR215W	0	0	0.208695652173913
YBR199W	0	0	0.206896551724138
YBL037W	0	0	0.205128205128205
YBR002C	0	0	0.203389830508475
YBL006C	0	0	0.201680672268908
YBR194W	0	1	0.201680672268908
YIL161W	0	1	0.201680672268908
YBL084C	0	0	0.2
YBL060W	0	1	0.2
YBR034C	0	0	0.198347107438017
YBR288C	0	0	0.19672131147541
YBR275C	0	0	0.195121951219512
YBL089W	0	0	0.193548387096774
YDR138W	0	0	0.192
YBL091C-A	0	1	0.192
YBR195C	0	0	0.19047619047619
YML030W	0	1	0.19047619047619
YBL057C	0	0	0.188976377952756
YBR110W	0	0	0.1875
YBR210W	0	0	0.186046511627907
YBL001C	0	0	0.184615384615385
YOR060C	0	0	0.183206106870229
YGL070C	0	0	0.181818181818182
YHR041C	0	0	0.180451127819549
YLR015W	0	0	0.17910447761194
YBR121C	0	0	0.177777777777778
YMR293C	0	0	0.176470588235294
YBR135W	0	0	0.175182481751825
YBL056W	0	0	0.173913043478261
YBR033W	0	1	0.173913043478261
YBR057C	0	0	0.172661870503597
YBR096W	0	1	0.172661870503597
YPL162C	0	1	0.172661870503597
YMR210W	0	0	0.171428571428571
YBL020W	0	0	0.170212765957447
YMR047C	0	0	0.169014084507042
YBR102C	0	0	0.167832167832168
YBL079W	0	0	0.166666666666667
YDR246W	0	0	0.16551724137931
YBR073W	0	0	0.164383561643836
YBR082C	0	0	0.163265306122449
YBR281C	0	0	0.162162162162162
YBL088C	0	0	0.161073825503356
YBR063C	0	1	0.161073825503356
YBR219C	0	1	0.161073825503356
YBR229C	0	0	0.16
YBL055C	0	0	0.158940397350993
YJR088C	0	1	0.158940397350993
YBR188C	0	0	0.157894736842105
YBR103W	0	0	0.156862745098039
YKL021C	0	0	0.155844155844156
YBL091C	0	0	0.154838709677419
YBL010C	0	1	0.154838709677419
YBR029C	0	0	0.153846153846154
YDR475C	0	1	0.153846153846154
YER151C	0	0	0.152866242038217
YML003W	0	1	0.152866242038217
YBR016W	0	0	0.151898734177215
YIL022W	0	0	0.150943396226415
YIR003W	0	1	0.150943396226415
YBL022C	0	0	0.15
YBL031W	0	1	0.15
YNL328C	0	0	0.149068322981366
YBR020W	0	0	0.148148148148148
YBL086C	0	1	0.148148148148148
YBR172C	0	0	0.147239263803681
YBR077C	0	0	0.146341463414634
YER153C	0	0	0.145454545454545
YIL084C	0	0	0.144578313253012
YBR225W	0	1	0.144578313253012
YGR063C	0	0	0.143712574850299
YBR274W	0	0	0.142857142857143
YBL004W	0	0	0.142011834319527
YBR062C	0	1	0.142011834319527
YBR015C	0	0	0.141176470588235
YBL067C	0	1	0.141176470588235
YAR042W	0	0	0.140350877192982
YML114C	0	0	0.13953488372093
YBR140C	0	0	0.138728323699422
YDL175C	0	0	0.137931034482759
YGL207W	0	0	0.137142857142857
YMR263W	0	0	0.136363636363636
YBR220C	0	1	0.136363636363636
YKL022C	0	0	0.135593220338983
YBR165W	0	0	0.134831460674157
YDL108W	0	0	0.134078212290503
YBR293W	0	0	0.133333333333333
YBR004C	0	0	0.132596685082873
YHR108W	0	0	0.131868131868132
YBR254C	0	0	0.131147540983607
YLR047C	0	0	0.130434782608696
YLR393W	0	0	0.12972972972973
YJL203W	0	0	0.129032258064516
YHR189W	0	0	0.128342245989305
YDR514C	0	1	0.128342245989305
YDL074C	0	0	0.127659574468085
YBR271W	0	0	0.126984126984127
YPL011C	0	0	0.126315789473684
YBR022W	0	0	0.12565445026178
YDR510W	0	0	0.125
YCR068W	0	0	0.124352331606218
YBR151W	0	1	0.124352331606218
YNL158W	0	0	0.123711340206186
YOR194C	0	0	0.123076923076923
YLR275W	0	0	0.122448979591837
YBL023C	0	0	0.121827411167513
YBL093C	0	0	0.121212121212121
YBR030W	0	0	0.120603015075377
YBL102W	0	0	0.12
YBR087W	0	0	0.119402985074627
YBL061C	0	0	0.118811881188119
YNL136W	0	0	0.118226600985222
YPL122C	0	0	0.117647058823529
YBL068W	0	0	0.117073170731707
YJL010C	0	0	0.116504854368932
YBL024W	0	0	0.115942028985507
YDR392W	0	0	0.115384615384615
YDL150W	0	0	0.114832535885167
YBR204C	0	1	0.114832535885167
YBR173C	0	0	0.114285714285714
YGR272C	0	0	0.113744075829384
YHL035C	0	0	0.113207547169811
YHR132C	0	0	0.112676056338028
YBR008C	0	0	0.11214953271028
YGR093W	0	1	0.11214953271028
YBR163W	0	1	0.11214953271028
YPL212C	0	0	0.111627906976744
YJL011C	0	0	0.111111111111111
YAL048C	0	0	0.110599078341014
YLR005W	0	0	0.110091743119266
YLL034C	0	0	0.10958904109589
YBR024W	0	0	0.109090909090909
YKL078W	0	0	0.108597285067873
YBL050W	0	0	0.108108108108108
YBR141C	0	1	0.108108108108108
YBR131W	0	0	0.10762331838565
YMR236W	0	0	0.107142857142857
YPR118W	0	0	0.106666666666667
YLR401C	0	0	0.106194690265487
YBR094W	0	1	0.106194690265487
YOR151C	0	0	0.105726872246696
YLR068W	0	0	0.105263157894737
YBR252W	0	0	0.104803493449782
YBR133C	0	0	0.104347826086957
YPR104C	0	0	0.103896103896104
YBR260C	0	0	0.103448275862069
YOL005C	0	0	0.103004291845494
YBR164C	0	0	0.102564102564103
YBR212W	0	0	0.102127659574468
YBR227C	0	1	0.102127659574468
YBR080C	0	0	0.101694915254237
YLR022C	0	0	0.10126582278481
YBR055C	0	0	0.100840336134454
YIR012W	0	0	0.100418410041841
YLR032W	0	0	0.1
YBL107C	0	1	0.1
YDR465C	0	0	0.0995850622406639
YMR234W	0	0	0.0991735537190083
YHR085W	0	0	0.0987654320987654
YGR002C	0	0	0.0983606557377049
YDR361C	0	0	0.0979591836734694
YOL125W	0	0	0.0975609756097561
YNL175C	0	0	0.097165991902834
YFL001W	0	0	0.0967741935483871
YDR153C	0	0	0.0963855421686747
YBL032W	0	0	0.096
YKL160W	0	0	0.0956175298804781
YDR312W	0	0	0.0952380952380952
YBR042C	0	0	0.0948616600790514
YGL244W	0	0	0.094488188976378
YGL049C	0	0	0.0941176470588235
YJL140W	0	0	0.09375
YBL041W	0	0	0.0933852140077821
YPL151C	0	0	0.0930232558139535
YNL292W	0	0	0.0926640926640927
YGR104C	0	0	0.0923076923076923
YIL096C	0	0	0.0919540229885057
YNL022C	0	0	0.0916030534351145
YDL201W	0	0	0.091254752851711
YJL168C	0	0	0.0909090909090909
YBR193C	0	0	0.0905660377358491
YBR127C	0	0	0.0902255639097744
YKR079C	0	0	0.0898876404494382
YBR211C	0	0	0.0895522388059701
YJL110C	0	0	0.0892193308550186
YBL063W	0	0	0.0888888888888889
YIL110W	0	0	0.0885608856088561
YDR311W	0	0	0.0882352941176471
YDL166C	0	0	0.0879120879120879
YLR430W	0	0	0.0875912408759124
YDR161W	0	0	0.0872727272727273
YIL079C	0	0	0.0869565217391304
YCR047C	0	0	0.0866425992779783
YJR069C	0	0	0.0863309352517986
YBR108W	0	1	0.0863309352517986
YOL080C	0	0	0.0860215053763441
YOL093W	0	0	0.0857142857142857
YDR346C	0	0	0.0854092526690391
YPR186C	0	0	0.0851063829787234
YCL031C	0	0	0.0848056537102474
YMR277W	0	0	0.0845070422535211
YBL080C	0	0	0.0842105263157895
YKR063C	0	0	0.0839160839160839
YBR228W	0	0	0.0836236933797909
YCR016W	0	0	0.0833333333333333
YBL011W	0	0	0.0830449826989619
YLR435W	0	0	0.0827586206896552
YBL051C	0	0	0.0824742268041237
YHR090C	0	0	0.0821917808219178
YIR023W	0	0	0.0819112627986348
YBR246W	0	1	0.0819112627986348
YLR085C	0	0	0.0816326530612245
YBR168W	0	0	0.0813559322033898
YBR273C	0	0	0.0810810810810811
YKL058W	0	0	0.0808080808080808
YGL155W	0	0	0.0805369127516778
YBL036C	0	0	0.0802675585284281
YAL059W	0	0	0.08
YBR003W	0	0	0.079734219269103
YEL018W	0	0	0.0794701986754967
YPR169W	0	0	0.0792079207920792
YHR164C	0	0	0.0789473684210526
YBL026W	0	0	0.0786885245901639
YNR015W	0	0	0.0784313725490196
YJL050W	0	0	0.0781758957654723
YGR158C	0	0	0.0779220779220779
YGR246C	0	0	0.0776699029126214
YBR264C	0	0	0.0774193548387097
YBL104C	0	1	0.0774193548387097
YPL138C	0	0	0.0771704180064309
YBR243C	0	0	0.0769230769230769
YMR268C	0	0	0.0766773162939297
YMR117C	0	0	0.0764331210191083
YBR259W	0	1	0.0764331210191083
YBL025W	0	0	0.0761904761904762
YBL007C	0	0	0.0759493670886076
YDR021W	0	0	0.0757097791798107
YML102W	0	0	0.0754716981132075
YBR162W-A	0	0	0.0752351097178683
YBR097W	0	0	0.075
YBR258C	0	0	0.0747663551401869
YBR159W	0	0	0.0745341614906832
YKL015W	0	0	0.0743034055727554
YKL028W	0	0	0.0740740740740741
YKR043C	0	1	0.0740740740740741
YLR095C	0	0	0.0738461538461539
YLR226W	0	0	0.0736196319018405
YGR278W	0	0	0.073394495412844
YGL210W	0	0	0.0731707317073171
YBR038W	0	0	0.0729483282674772
YIL021W	0	0	0.0727272727272727
YBR265W	0	0	0.0725075528700906
YOR230W	0	0	0.072289156626506
YMR239C	0	0	0.0720720720720721
YFR005C	0	0	0.0718562874251497
YAL013W	0	0	0.0716417910447761
YDL036C	0	0	0.0714285714285714
YER168C	0	0	0.0712166172106825
YBR207W	0	0	0.0710059171597633
YBR088C	0	0	0.0707964601769911
YOR075W	0	0	0.0705882352941176
YBR263W	0	0	0.0703812316715543
YDR412W	0	0	0.0701754385964912
YBR270C	0	1	0.0701754385964912
YBR041W	0	0	0.0699708454810496
YGR091W	0	0	0.0697674418604651
YGR251W	0	0	0.0695652173913043
YMR311C	0	0	0.069364161849711
YNR012W	0	0	0.069164265129683
YHR070W	0	0	0.0689655172413793
YBL019W	0	0	0.0687679083094556
YPL038W	0	0	0.0685714285714286
YLR208W	0	0	0.0683760683760684
YDR473C	0	0	0.0681818181818182
YIL020C	0	0	0.0679886685552408
YBR086C	0	0	0.0677966101694915
YKL166C	0	0	0.0676056338028169
YBR171W	0	0	0.0674157303370786
YDR257C	0	1	0.0674157303370786
YGL113W	0	0	0.0672268907563025
YCL010C	0	0	0.0670391061452514
YFR013W	0	0	0.0668523676880223
YJR055W	0	0	0.0666666666666667
YKL125W	0	0	0.0664819944598338
YIL091C	0	1	0.0664819944598338
YNL290W	0	0	0.0662983425414365
YBR095C	0	0	0.0661157024793388
YLR221C	0	0	0.0659340659340659
YPR074C	0	0	0.0657534246575342
YHR167W	0	0	0.0655737704918033
YLR033W	0	0	0.0653950953678474
YBR255W	0	1	0.0653950953678474
YKR025W	0	0	0.0652173913043478
YBL017C	0	0	0.0650406504065041
YJL125C	0	0	0.0648648648648649
YBL082C	0	0	0.0646900269541779
YFR028C	0	0	0.0645161290322581
YBR142W	0	0	0.064343163538874
YDR020C	0	1	0.064343163538874
YDR448W	0	0	0.0641711229946524
YOL141W	0	1	0.0641711229946524
YBR237W	0	0	0.064
YDR088C	0	0	0.0638297872340425
YDL084W	0	0	0.0636604774535809
YGL174W	0	0	0.0634920634920635
YER002W	0	0	0.0633245382585752
YMR093W	0	0	0.0631578947368421
YER049W	0	0	0.062992125984252
YJR046W	0	0	0.06282722513089
YJR022W	0	0	0.0626631853785901
YJR053W	0	0	0.0625
YOR206W	0	0	0.0623376623376623
YDL060W	0	0	0.0621761658031088
YDR395W	0	0	0.062015503875969
YGL111W	0	0	0.0618556701030928
YML127W	0	0	0.0616966580976864
YDR469W	0	0	0.0615384615384615
YGR006W	0	0	0.061381074168798
YDR225W	0	0	0.0612244897959184
YDR198C	0	0	0.0610687022900763
YBR122C	0	0	0.0609137055837563
YOR006C	0	1	0.0609137055837563
YBR106W	0	0	0.0607594936708861
YDL111C	0	0	0.0606060606060606
YNL123W	0	0	0.0604534005037783
YLR002C	0	0	0.0603015075376884
YPL068C	0	1	0.0603015075376884
YMR227C	0	0	0.0601503759398496
YNL267W	0	0	0.06
YPR034W	0	0	0.0598503740648379
YBR166C	0	0	0.0597014925373134
YPL117C	0	0	0.0595533498759305
YBR244W	0	0	0.0594059405940594
YJR089W	0	0	0.0592592592592593
YLR321C	0	0	0.0591133004926108
YAL011W	0	0	0.058968058968059
YLL038C	0	0	0.0588235294117647
YFR001W	0	0	0.058679706601467
YLR182W	0	0	0.0585365853658537
YOL115W	0	0	0.0583941605839416
YDR026C	0	1	0.0583941605839416
YBR111C	0	1	0.0583941605839416
YDR390C	0	0	0.058252427184466
YPR086W	0	0	0.0581113801452785
YCL011C	0	0	0.0579710144927536
YBR217W	0	0	0.0578313253012048
YBL013W	0	0	0.0576923076923077
YBR221C	0	0	0.0575539568345324
YML108W	0	1	0.0575539568345324
YLR449W	0	0	0.0574162679425837
YBR187W	0	1	0.0574162679425837
YFL017W-A	0	0	0.0572792362768496
YMR125W	0	0	0.0571428571428571
YNL001W	0	0	0.0570071258907363
YKR060W	0	0	0.0568720379146919
YMR137C	0	0	0.0567375886524823
YGR095C	0	0	0.0566037735849057
YGR097W	0	0	0.0564705882352941
YGR081C	0	0	0.0563380281690141
YNL261W	0	0	0.0562060889929742
YLR245C	0	0	0.0560747663551402
YAL019W	0	0	0.0559440559440559
YPR190C	0	0	0.0558139534883721
YOR252W	0	1	0.0558139534883721
YJR056C	0	1	0.0558139534883721
YGL240W	0	0	0.0556844547563805
YKL068W	0	0	0.0555555555555556
YGR013W	0	0	0.0554272517321016
YJL090C	0	0	0.0552995391705069
YDR167W	0	0	0.0551724137931034
YBL106C	0	0	0.055045871559633
YER092W	0	1	0.055045871559633
YBR078W	0	0	0.0549199084668192
YGL243W	0	0	0.0547945205479452
YKR086W	0	0	0.0546697038724374
YML093W	0	0	0.0545454545454545
YDR075W	0	0	0.054421768707483
YML071C	0	0	0.0542986425339367
YMR270C	0	0	0.054176072234763
YOL045W	0	0	0.0540540540540541
YDR087C	0	0	0.0539325842696629
YBR011C	0	0	0.0538116591928251
YJR006W	0	0	0.0536912751677852
YLR451W	0	0	0.0535714285714286
YGR211W	0	0	0.0534521158129176
YOL142W	0	0	0.0533333333333333
YBR152W	0	0	0.0532150776053215
YLL018C-A	0	0	0.0530973451327434
YKL041W	0	0	0.0529801324503311
YNL232W	0	0	0.052863436123348
YGL232W	0	0	0.0527472527472527
YLR003C	0	0	0.0526315789473684
YER112W	0	0	0.0525164113785558
YBR065C	0	0	0.0524017467248908
YOR064C	0	0	0.0522875816993464
YJL087C	0	0	0.0521739130434783
YHR069C	0	0	0.052060737527115
YPR187W	0	0	0.051948051948052
YDR121W	0	0	0.0518358531317495
YOL135C	0	0	0.0517241379310345
YPR056W	0	0	0.0516129032258065
YBR101C	0	0	0.0515021459227468
YPL254W	0	0	0.0513918629550321
YDL109C	0	0	0.0512820512820513
YHR115C	0	0	0.0511727078891258
YNL227C	0	0	0.051063829787234
YOR057W	0	0	0.0509554140127389
YKR029C	0	0	0.0508474576271186
YBL027W	0	0	0.0507399577167019
YBR268W	0	0	0.0506329113924051
YDR279W	0	0	0.0505263157894737
YMR310C	0	0	0.0504201680672269
YDR176W	0	0	0.050314465408805
YNL059C	0	0	0.0502092050209205
YDL002C	0	0	0.0501043841336117
YKL122C	0	0	0.05
YNL186W	0	0	0.0498960498960499
YLR306W	0	0	0.0497925311203319
YBL038W	0	0	0.0496894409937888
YDL030W	0	0	0.0495867768595041
YGL025C	0	0	0.0494845360824742
YEL019C	0	0	0.0493827160493827
YAL041W	0	0	0.0492813141683778
YHR118C	0	0	0.0491803278688525
YNL206C	0	0	0.049079754601227
YIR014W	0	1	0.049079754601227
YCR035C	0	0	0.0489795918367347
YBR261C	0	1	0.0489795918367347
YNL215W	0	1	0.0489795918367347
YNR038W	0	0	0.0488798370672098
YBR059C	0	0	0.0487804878048781
YNL164C	0	0	0.0486815415821501
YOR076C	0	0	0.048582995951417
YOR094W	0	0	0.0484848484848485
YBR023C	0	0	0.0483870967741935
YIL104C	0	0	0.0482897384305835
YDR046C	0	0	0.0481927710843374
YKL017C	0	0	0.0480961923847695
YEL056W	0	0	0.048
YDR240C	0	0	0.0479041916167665
YOR207C	0	0	0.047808764940239
YNL076W	0	0	0.047713717693837
YML011C	0	0	0.0476190476190476
YLR026C	0	0	0.0475247524752475
YDR192C	0	0	0.0474308300395257
YOR384W	0	1	0.0474308300395257
YBR130C	0	0	0.0473372781065089
YOR051C	0	1	0.0473372781065089
YJL072C	0	0	0.047244094488189
YJR017C	0	0	0.0471512770137525
YBR283C	0	0	0.0470588235294118
YCR033W	0	0	0.0469667318982387
YPR143W	0	0	0.046875
YML069W	0	0	0.0467836257309941
YLR323C	0	1	0.0467836257309941
YGR005C	0	0	0.0466926070038911
YAL020C	0	0	0.0466019417475728
YBR061C	0	0	0.0465116279069767
YBL021C	0	0	0.04642166344294
YOL067C	0	0	0.0463320463320463
YIR005W	0	0	0.046242774566474
YJR097W	0	0	0.0461538461538462
YHR003C	0	1	0.0461538461538462
YKL106W	0	0	0.0460652591170825
YGL224C	0	0	0.0459770114942529
YDR068W	0	1	0.0459770114942529
YKL173W	0	0	0.0458891013384321
YGL130W	0	0	0.0458015267175573
YDR527W	0	0	0.0457142857142857
YKL108W	0	0	0.0456273764258555
YOL094C	0	0	0.0455407969639469
YNL299W	0	0	0.0454545454545455
YBR084W	0	0	0.0453686200378072
YLR223C	0	0	0.0452830188679245
YJL019W	0	0	0.0451977401129944
YNL004W	0	0	0.0451127819548872
YLR052W	0	0	0.0450281425891182
YIL126W	0	0	0.0449438202247191
YOR243C	0	0	0.0448598130841121
YGL050W	0	1	0.0448598130841121
YGR108W	0	0	0.0447761194029851
YKR036C	0	0	0.0446927374301676
YGR186W	0	0	0.0446096654275093
YPR168W	0	0	0.0445269016697588
YMR064W	0	0	0.0444444444444444
YPR133C	0	0	0.044362292051756
YKR008W	0	0	0.044280442804428
YML081W	0	1	0.044280442804428
YMR213W	0	0	0.0441988950276243
YMR063W	0	0	0.0441176470588235
YOR087W	0	0	0.0440366972477064
YBL047C	0	0	0.043956043956044
YCR051W	0	1	0.043956043956044
YAR019C	0	0	0.0438756855575868
YNL245C	0	0	0.0437956204379562
YOL051W	0	0	0.0437158469945355
YNL236W	0	0	0.0436363636363636
YMR076C	0	0	0.043557168784029
YDR464W	0	0	0.0434782608695652
YLR357W	0	0	0.0433996383363472
YOR048C	0	0	0.0433212996389892
YJL176C	0	0	0.0432432432432432
YOR185C	0	0	0.0431654676258993
YOL130W	0	0	0.0430879712746858
YDR499W	0	0	0.043010752688172
YJL197W	0	1	0.043010752688172
YOL068C	0	0	0.0429338103756708
YOR272W	0	0	0.0428571428571429
YPR052C	0	0	0.0427807486631016
YOR210W	0	0	0.0427046263345196
YBR143C	0	0	0.0426287744227353
YJR050W	0	0	0.0425531914893617
YDR489W	0	0	0.0424778761061947
YEL015W	0	0	0.0424028268551237
YFR048W	0	0	0.0423280423280423
YCR066W	0	0	0.0422535211267606
YBR200W	0	0	0.0421792618629174
YDR049W	0	1	0.0421792618629174
YJR060W	0	0	0.0421052631578947
YBR153W	0	0	0.042031523642732
YNL107W	0	0	0.041958041958042
YGR252W	0	0	0.0418848167539267
YFL023W	0	0	0.0418118466898955
YJR003C	0	0	0.0417391304347826
YDL159W	0	0	0.0416666666666667
YJR072C	0	1	0.0416666666666667
YIL038C	0	0	0.0415944540727903
YBR202W	0	0	0.041522491349481
YGL066W	0	0	0.0414507772020725
YNR026C	0	0	0.0413793103448276
YBR036C	0	0	0.0413080895008606
YLL008W	0	0	0.0412371134020619
YKL012W	0	0	0.0411663807890223
YLR147C	0	0	0.0410958904109589
YDL098C	0	0	0.041025641025641
YIL112W	0	0	0.0409556313993174
YJR141W	0	0	0.0408858603066439
YGR129W	0	0	0.0408163265306122
YJL069C	0	0	0.0407470288624788
YGL254W	0	0	0.0406779661016949
YHR120W	0	0	0.0406091370558376
YDR365C	0	0	0.0405405405405405
YMR112C	0	0	0.0404721753794266
YMR269W	0	0	0.0404040404040404
YOR141C	0	1	0.0404040404040404
YDL043C	0	0	0.0403361344537815
YOL006C	0	0	0.0402684563758389
YLR243W	0	1	0.0402684563758389
YBR234C	0	0	0.0402010050251256
YDR280W	0	0	0.040133779264214
YJR035W	0	0	0.0400667779632721
YDR485C	0	0	0.04
YDR299W	0	0	0.0399334442595674
YNL286W	0	0	0.0398671096345515
YER148W	0	0	0.0398009950248756
YKL075C	0	0	0.0397350993377483
YER029C	0	0	0.0396694214876033
YMR127C	0	0	0.0396039603960396
YBR160W	0	0	0.0395387149917628
YPR017C	0	0	0.0394736842105263
YOR083W	0	0	0.0394088669950739
YKL054C	0	0	0.039344262295082
YCR086W	0	0	0.0392798690671031
YLR440C	0	0	0.0392156862745098
YKL099C	0	0	0.0391517128874388
YDR183W	0	0	0.0390879478827362
YDR266C	0	1	0.0390879478827362
YML097C	0	0	0.0390243902439024
YLR272C	0	0	0.038961038961039
YGL212W	0	0	0.0388978930307942
YLR025W	0	0	0.0388349514563107
YNL102W	0	0	0.0387722132471729
YOR119C	0	0	0.0387096774193548
YLL006W	0	0	0.0386473429951691
YDR498C	0	0	0.0385852090032154
YMR042W	0	0	0.0385232744783307
YIL003W	0	0	0.0384615384615385
YPL243W	0	0	0.0384
YGL137W	0	0	0.0383386581469649
YNR010W	0	0	0.0382775119617225
YPL055C	0	0	0.0382165605095541
YIR010W	0	0	0.0381558028616852
YMR301C	0	0	0.0380952380952381
YPL146C	0	0	0.0380348652931854
YGR283C	0	0	0.0379746835443038
YAR014C	0	0	0.037914691943128
YDL213C	0	0	0.0378548895899054
YLR335W	0	0	0.0377952755905512
YOR143C	0	0	0.0377358490566038
YPL030W	0	1	0.0377358490566038
YDL155W	0	0	0.0376766091051805
YFL002C	0	0	0.0376175548589342
YDR364C	0	0	0.0375586854460094
YML041C	0	0	0.0375
YAL021C	0	0	0.0374414976599064
YBR231C	0	0	0.0373831775700935
YDR460W	0	0	0.0373250388802488
YLR424W	0	0	0.0372670807453416
YIL061C	0	0	0.0372093023255814
YDR120C	0	0	0.0371517027863777
YFR031C	0	0	0.0370942812982998
YPR180W	0	0	0.037037037037037
YOR236W	0	0	0.036979969183359
YMR285C	0	0	0.0369230769230769
YCR052W	0	0	0.0368663594470046
YIL127C	0	0	0.0368098159509202
YHR122W	0	0	0.0367534456355283
YDR211W	0	0	0.036697247706422
YLR196W	0	0	0.0366412213740458
YBL105C	0	0	0.0365853658536585
YDR152W	0	1	0.0365853658536585
YJR041C	0	0	0.0365296803652968
YPL239W	0	0	0.0364741641337386
YNR054C	0	0	0.0364188163884674
YOR259C	0	0	0.0363636363636364
YJL025W	0	0	0.0363086232980333
YGL058W	0	0	0.0362537764350453
YKL009W	0	0	0.0361990950226244
YMR080C	0	0	0.036144578313253
YKL072W	0	1	0.036144578313253
YFR038W	0	1	0.036144578313253
YPR057W	0	0	0.0360902255639098
YLR383W	0	0	0.036036036036036
YJR043C	0	0	0.0359820089955022
YGR140W	0	0	0.0359281437125748
YPL049C	0	0	0.0358744394618834
YPR131C	0	0	0.0358208955223881
YDR350C	0	0	0.0357675111773472
YLR016C	0	0	0.0357142857142857
YNL068C	0	0	0.0356612184249629
YHR059W	0	0	0.0356083086053412
YDR440W	0	0	0.0355555555555556
YGR083C	0	0	0.0355029585798817
YGR275W	0	0	0.0354505169867061
YGL203C	0	0	0.0353982300884956
YNL088W	0	0	0.0353460972017673
YAL034W-A	0	0	0.0352941176470588
YHR010W	0	0	0.0352422907488987
YMR308C	0	0	0.0351906158357771
YPL042C	0	0	0.0351390922401171
YLR405W	0	0	0.0350877192982456
YKL154W	0	0	0.035036496350365
YHL013C	0	1	0.035036496350365
YHR066W	0	0	0.0349854227405248
YNL199C	0	0	0.0349344978165939
YLR127C	0	0	0.0348837209302326
YLR051C	0	0	0.034833091436865
YJL112W	0	0	0.0347826086956522
YGL246C	0	0	0.0347322720694645
YBR267W	0	0	0.0346820809248555
YGL194C	0	0	0.0346320346320346
YMR005W	0	0	0.0345821325648415
YLR063W	0	1	0.0345821325648415
YGR120C	0	0	0.0345323741007194
YLR399C	0	0	0.0344827586206897
YLL035W	0	0	0.0344332855093257
YOR106W	0	0	0.0343839541547278
YPR137W	0	0	0.0343347639484979
YNR024W	0	1	0.0343347639484979
YPR135W	0	0	0.0342857142857143
YOR091W	0	0	0.0342368045649073
YPR144C	0	0	0.0341880341880342
YKR099W	0	0	0.0341394025604552
YOL021C	0	0	0.0340909090909091
YJR068W	0	0	0.0340425531914894
YPR070W	0	0	0.0339943342776204
YAL032C	0	0	0.0339462517680339
YOR205C	0	1	0.0339462517680339
YER180C	0	0	0.0338983050847458
YKL213C	0	0	0.0338504936530324
YPL112C	0	0	0.0338028169014084
YGR090W	0	0	0.0337552742616034
YDR363W-A	0	0	0.0337078651685393
YML094W	0	0	0.0336605890603086
YOR368W	0	0	0.0336134453781513
YML098W	0	0	0.0335664335664336
YLR418C	0	0	0.0335195530726257
YDR142C	0	0	0.0334728033472803
YJL008C	0	0	0.0334261838440111
YOR257W	0	0	0.0333796940194715
YGL116W	0	0	0.0333333333333333
YNL258C	0	0	0.0332871012482663
YOL041C	0	0	0.0332409972299169
YDR260C	0	0	0.033195020746888
YOR122C	0	0	0.0331491712707182
YJL111W	0	0	0.0331034482758621
YLR071C	0	0	0.0330578512396694
YGR280C	0	0	0.0330123796423659
YJR064W	0	0	0.032967032967033
YDL207W	0	0	0.0329218106995885
YOR319W	0	0	0.0328767123287671
YKR010C	0	0	0.0328317373461012
YPL210C	0	0	0.0327868852459016
YDR110W	0	0	0.0327421555252387
YOR074C	0	0	0.0326975476839237
YDR443C	0	0	0.0326530612244898
YHR065C	0	0	0.0326086956521739
YDR143C	0	0	0.0325644504748982
YDL112W	0	0	0.032520325203252
YOR290C	0	0	0.0324763193504736
YDL044C	0	0	0.0324324324324324
YIL143C	0	0	0.0323886639676113
YDR097C	0	0	0.032345013477089
YML112W	0	0	0.0323014804845222
YHR081W	0	0	0.032258064516129
YDR300C	0	0	0.0322147651006711
YBL090W	0	0	0.032171581769437
YDR101C	0	0	0.0321285140562249
YGL016W	0	0	0.0320855614973262
YGL145W	0	0	0.0320427236315087
YER173W	0	0	0.032
YOR069W	0	0	0.0319573901464714
YHL001W	0	0	0.0319148936170213
YOR274W	0	0	0.0318725099601594
YNL097C	0	0	0.0318302387267905
YDR081C	0	0	0.0317880794701987
YKL205W	0	0	0.0317460317460317
YJR082C	0	0	0.0317040951122853
YLR106C	0	0	0.0316622691292876
YGL099W	0	0	0.0316205533596838
YOR308C	0	0	0.0315789473684211
YMR014W	0	0	0.0315374507227332
YHR077C	0	0	0.031496062992126
YNL110C	0	0	0.0314547837483617
YEL037C	0	0	0.031413612565445
YNL061W	0	0	0.0313725490196078
YBR282W	0	0	0.031331592689295
YOR269W	0	0	0.0312907431551499
YGR135W	0	0	0.03125
YGR056W	0	0	0.0312093628088427
YDR162C	0	0	0.0311688311688312
YIR009W	0	0	0.0311284046692607
YHR187W	0	0	0.0310880829015544
YJL020C	0	0	0.0310478654592497
YKL156W	0	0	0.0310077519379845
YOR038C	0	0	0.0309677419354839
YML080W	0	0	0.0309278350515464
YAL015C	0	0	0.0308880308880309
YAL047C	0	0	0.0308483290488432
YMR177W	0	0	0.030808729139923
YHR134W	0	0	0.0307692307692308
YLL024C	0	0	0.030729833546735
YML109W	0	0	0.030690537084399
YGR274C	0	0	0.0306513409961686
YHL009C	0	0	0.0306122448979592
YKL114C	0	0	0.0305732484076433
YKL143W	0	0	0.0305343511450382
YJL145W	0	0	0.0304955527318933
YAR002W	0	0	0.0304568527918782
YMR185W	0	1	0.0304568527918782
YGL097W	0	0	0.0304182509505703
YOR260W	0	0	0.030379746835443
YDR013W	0	0	0.0303413400758533
YDR324C	0	0	0.0303030303030303
YPL082C	0	0	0.0303030303030303
YOR359W	0	0	0.0303030303030303
YKL032C	0	0	0.0303030303030303
YMR288W	0	0	0.0303030303030303
YOR063W	0	0	0.0303030303030303
YKL005C	0	0	0.0303030303030303
YMR131C	0	0	0.0303030303030303
YMR001C	0	0	0.0303030303030303
YGL127C	0	0	0.0303030303030303
YCL036W	0	1	0.0303030303030303
YHR200W	0	0	0.0303030303030303
YGR119C	0	0	0.0303030303030303
YMR179W	0	0	0.0303030303030303
YPL063W	0	0	0.0303030303030303
YDR339C	0	0	0.0303030303030303
YDR292C	0	0	0.0303030303030303
YER006W	0	0	0.0303030303030303
YGL169W	0	0	0.0303030303030303
YDR328C	0	0	0.0303030303030303
YDR449C	0	0	0.0303030303030303
YOL054W	0	0	0.0303030303030303
YLL036C	0	0	0.0303030303030303
YGR078C	0	0	0.0303030303030303
YNR046W	0	0	0.0303030303030303
YHR119W	0	0	0.0303030303030303
YDR140W	0	0	0.0303030303030303
YBR025C	0	0	0.0303030303030303
YGR188C	0	0	0.0303030303030303
YOR148C	0	0	0.0303030303030303
YML015C	0	0	0.0303030303030303
YLR129W	0	0	0.0303030303030303
YNL330C	0	0	0.0303030303030303
YGR128C	0	0	0.0303030303030303
YGL043W	1	0	0.0303030303030303
YHR174W	0	0	0.0302663438256659
YKL011C	0	0	0.030229746070133
YBR251W	0	0	0.0301932367149758
YOR056C	0	0	0.0301568154402895
YOL144W	0	0	0.0301204819277108
YNL119W	0	0	0.0300842358604091
YIL019W	0	0	0.0300480769230769
YLL011W	0	0	0.0300120048019208
YKL186C	0	0	0.0299760191846523
YOL145C	0	0	0.029940119760479
YOR217W	0	0	0.0299043062200957
YGR103W	0	0	0.029868578255675
YML056C	0	1	0.029868578255675
YDR447C	0	0	0.0298329355608592
YBL075C	0	0	0.0297973778307509
YHR105W	0	1	0.0297973778307509
YLR200W	0	0	0.0297619047619048
YFR037C	0	0	0.0297265160523187
YNL308C	0	0	0.0296912114014252
YLR412W	0	1	0.0296912114014252
YCL016C	0	0	0.029655990510083
YMR153W	0	0	0.0296208530805687
YDR023W	0	0	0.029585798816568
YKR078W	0	0	0.0295508274231678
YDR188W	0	0	0.0295159386068477
YDR165W	0	0	0.0294811320754717
YKR026C	0	0	0.0294464075382803
YJL024C	0	0	0.0294117647058824
YPR171W	0	0	0.0293772032902468
YLR396C	0	0	0.0293427230046948
YPL069C	0	0	0.0293083235638921
YNL251C	0	0	0.0292740046838408
YER110C	0	0	0.0292397660818713
YIL149C	0	0	0.0292056074766355
YML024W	0	0	0.029171528588098
YPR094W	0	0	0.0291375291375291
YLR010C	0	0	0.0291036088474971
YLR146C	0	0	0.0290697674418605
YGR276C	0	0	0.0290360046457607
YFR046C	0	0	0.0290023201856148
YDR184C	0	0	0.0289687137891078
YAL025C	0	0	0.0289351851851852
YOL028C	0	0	0.0289017341040462
YGR204W	0	0	0.0288683602771363
YOR123C	0	0	0.0288350634371396
YER127W	0	0	0.0288018433179724
YLR234W	0	0	0.0287686996547756
YCL059C	0	0	0.028735632183908
YOR279C	0	0	0.0287026406429392
YNL151C	0	0	0.0286697247706422
YGR012W	0	1	0.0286697247706422
YER147C	0	0	0.0286368843069874
YKL045W	0	0	0.028604118993135
YFL008W	0	0	0.0285714285714286
YAL035W	0	0	0.0285388127853881
YNR003C	0	0	0.0285062713797035
YGR187C	0	0	0.0284738041002278
YGR173W	0	1	0.0284738041002278
YNL207W	0	0	0.0284414106939704
YCR054C	0	1	0.0284414106939704
YDR399W	0	0	0.0284090909090909
YER176W	0	0	0.0283768444948922
YDL143W	0	0	0.0283446712018141
YMR217W	0	0	0.028312570781427
YKR062W	0	0	0.0282805429864253
YML113W	0	0	0.0282485875706215
YOR021C	0	0	0.0282167042889391
YBR278W	0	0	0.028184892897407
YPR178W	0	0	0.0281531531531532
YKL082C	0	0	0.0281214848143982
YLR181C	0	0	0.0280898876404494
YKR064W	0	1	0.0280898876404494
YDL189W	0	0	0.0280583613916947
YAR008W	0	0	0.0280269058295964
YOR116C	0	0	0.0279955207166853
YPL012W	0	0	0.0279642058165548
YER149C	0	0	0.0279329608938547
YER051W	0	0	0.0279017857142857
YHR196W	0	0	0.0278706800445931
YLR373C	0	0	0.0278396436525612
YGL100W	0	0	0.0278086763070078
YNL062C	0	0	0.0277777777777778
YGR271W	0	0	0.0277469478357381
YNL191W	0	0	0.0277161862527716
YGR134W	0	0	0.0276854928017719
YDL063C	0	0	0.0276548672566372
YMR059W	0	0	0.0276243093922652
YER013W	0	0	0.0275938189845475
YGL013C	0	0	0.0275633958103638
YOR078W	0	0	0.0275330396475771
YPR179C	0	0	0.0275027502750275
YDL219W	0	0	0.0274725274725275
YLR215C	0	0	0.0274423710208562
YER107C	0	0	0.0274122807017544
YML060W	0	0	0.0273822562979189
YNL256W	0	0	0.0273522975929978
YGR152C	0	0	0.0273224043715847
YER031C	0	0	0.027292576419214
YOL027C	0	0	0.0272628135223555
YKL113C	0	0	0.0272331154684096
YGL120C	0	0	0.0272034820457018
YPL129W	0	0	0.0271739130434783
YJR032W	0	0	0.0271444082519001
YDR045C	0	0	0.027114967462039
YLL022C	0	0	0.0270855904658722
YDL195W	0	0	0.0270562770562771
YJR083C	0	0	0.027027027027027
YDR163W	0	0	0.0269978401727862
YKR007W	0	0	0.0269687162891046
YOR080W	0	0	0.0269396551724138
YOR213C	0	0	0.0269106566200215
YER082C	0	0	0.0268817204301075
YHL007C	0	0	0.0268528464017186
YLL021W	0	0	0.0268240343347639
YLR397C	0	0	0.0267952840300107
YPL213W	0	0	0.0267665952890792
YGR074W	0	0	0.0267379679144385
YPL043W	0	0	0.0267094017094017
YLR183C	0	0	0.0266808964781217
YAL009W	0	0	0.0266524520255864
YLR316C	0	0	0.0266240681576145
YDL047W	0	0	0.0265957446808511
YKR056W	0	0	0.026567481402763
YBL016W	0	0	0.0265392781316348
YOR093C	0	1	0.0265392781316348
YOL077C	0	0	0.0265111346765642
YPL101W	0	0	0.0264830508474576
YPL120W	0	0	0.0264550264550265
YHL033C	0	0	0.0264270613107822
YCR057C	0	0	0.0263991552270327
YDR245W	0	0	0.0263713080168776
YPR110C	0	0	0.0263435194942044
YIL008W	0	0	0.0263157894736842
YLR319C	0	0	0.0262881177707676
YML099C	0	0	0.0262605042016807
YPR040W	0	0	0.0262329485834208
YKL180W	0	0	0.0262054507337526
YPL228W	0	0	0.0261780104712042
YPR182W	0	0	0.0261506276150628
YPL266W	0	0	0.0261233019853709
YHL025W	0	0	0.0260960334029228
YKL144C	0	0	0.0260688216892596
YJR057W	0	0	0.0260416666666667
YJL074C	0	0	0.0260145681581686
YAL042W	0	0	0.025987525987526
YML022W	0	0	0.0259605399792316
YER126C	0	0	0.0259336099585062
YNL316C	0	0	0.0259067357512953
YLR222C	0	0	0.025879917184265
YPL220W	0	0	0.0258531540847983
YLR039C	0	0	0.0258264462809917
YOR287C	0	0	0.0257997936016512
YHR169W	0	0	0.0257731958762887
YKL014C	0	0	0.0257466529351184
YDR052C	0	0	0.0257201646090535
YOL149W	0	0	0.025693730729702
YMR038C	0	0	0.0256673511293634
YJL041W	0	0	0.0256410256410256
YLR340W	0	0	0.0256147540983607
YNL118C	0	0	0.0255885363357216
YNR053C	0	0	0.0255623721881391
YLR287C	0	1	0.0255623721881391
YKL052C	0	0	0.0255362614913177
YER156C	0	1	0.0255362614913177
YLR096W	0	0	0.0255102040816327
YLR386W	0	0	0.0254841997961264
YER068W	0	0	0.0254582484725051
YOR101W	0	0	0.0254323499491353
YIL044C	0	0	0.0254065040650406
YER115C	0	0	0.0253807106598985
YPL247C	0	1	0.0253807106598985
YPR101W	0	0	0.0253549695740365
YOR297C	0	0	0.0253292806484296
YAL024C	0	0	0.0253036437246964
YHR148W	0	0	0.0252780586450961
YKR081C	0	0	0.0252525252525253
YAL031C	0	0	0.0252270433905146
YHR052W	0	0	0.0252016129032258
YAL029C	0	0	0.0251762336354481
YBL069W	0	0	0.0251509054325956
YCL029C	0	0	0.0251256281407035
YDR212W	0	0	0.0251004016064257
YHR170W	0	0	0.0250752256770311
YIR026C	0	0	0.0250501002004008
YML125C	0	0	0.025025025025025
YBR091C	0	0	0.025
YDR310C	0	0	0.024975024975025
YDL049C	0	0	0.0249500998003992
YDL031W	0	0	0.0249252243270189
YPR105C	0	0	0.0249003984063745
YDR180W	0	0	0.0248756218905473
YAL001C	0	0	0.0248508946322068
YHR046C	0	0	0.0248262164846077
YIL106W	0	0	0.0248015873015873
YER030W	0	0	0.0247770069375619
YLR017W	0	0	0.0247524752475248
YBL097W	0	0	0.0247279920870425
YKL088W	0	0	0.024703557312253
YPL183C	0	1	0.024703557312253
YJR140C	0	0	0.0246791707798618
YCR020W-B	0	0	0.02465483234714
YNL032W	0	0	0.0246305418719212
YGL247W	0	0	0.0246062992125984
YJR063W	0	0	0.0245821042281219
YJL065C	0	0	0.0245579567779961
YER016W	0	0	0.0245338567222767
YOL124C	0	0	0.0245098039215686
YDR429C	0	0	0.0244857982370225
YDR239C	0	1	0.0244857982370225
YBL103C	0	0	0.0244618395303327
YNL247W	0	0	0.0244379276637341
YER007W	0	0	0.0244140625
YNL246W	0	0	0.024390243902439
YAL026C	0	0	0.0243664717348928
YAL058W	0	0	0.0243427458617332
YGR198W	0	0	0.0243190661478599
YGR099W	0	0	0.0242954324586978
YMR091C	0	0	0.0242718446601942
YAL002W	0	0	0.0242483026188167
YOR224C	0	0	0.0242248062015504
YBL034C	0	0	0.0242013552758954
YKR072C	0	0	0.0241779497098646
YGR163W	0	0	0.0241545893719807
YPL029W	0	0	0.0241312741312741
YCR094W	0	0	0.0241080038572806
YGL076C	0	0	0.0240847784200385
YIR025W	0	0	0.0240615976900866
YNR011C	0	0	0.0240384615384615
YML076C	0	0	0.0240153698366955
YDR123C	0	0	0.0239923224568138
YJL109C	0	0	0.0239693192713327
YHR088W	0	0	0.0239463601532567
YMR132C	0	1	0.0239463601532567
YGL029W	0	0	0.0239234449760766
YAL036C	0	0	0.0239005736137667
YNL314W	0	0	0.0238777459407832
YAL022C	0	0	0.0238549618320611
YJL035C	0	0	0.0238322211630124
YAL014C	0	0	0.0238095238095238
YKL149C	0	0	0.0237868696479543
YPL108W	0	1	0.0237868696479543
YDR217C	0	0	0.0237642585551331
YAR018C	0	0	0.0237416904083571
YER161C	0	0	0.023719165085389
YPL022W	0	0	0.023696682464455
YCR018C	0	0	0.0236742424242424
YKR038C	0	0	0.0236518448438978
YNL153C	0	0	0.0236294896030246
YJL122W	0	0	0.0236071765816808
YLR432W	0	0	0.0235849056603774
YDL005C	0	0	0.0235626767200754
YNL112W	0	0	0.0235404896421846
YAL010C	0	0	0.0235183443085607
YBR247C	0	0	0.0234962406015038
YLR455W	0	0	0.0234741784037559
YER099C	0	0	0.0234521575984991
YJL006C	0	0	0.0234301780693533
YOL017W	0	0	0.0234082397003745
YDR235W	0	0	0.0233863423760524
YGR200C	0	0	0.0233644859813084
YPL217C	0	0	0.0233426704014939
YLR009W	0	0	0.0233208955223881
YCR020C-A	0	0	0.0232991612301957
YLR305C	0	0	0.0232774674115456
YKL172W	0	0	0.0232558139534884
YER177W	0	0	0.0232342007434944
YAR007C	0	0	0.0232126276694522
YER129W	0	0	0.023191094619666
YOR294W	0	0	0.0231696014828545
YOR115C	0	0	0.0231481481481481
YML077W	0	0	0.0231267345050879
YMR190C	0	0	0.0231053604436229
YDR083W	0	0	0.023084025854109
YHR197W	0	0	0.0230627306273063
YDL153C	0	0	0.0230414746543779
YAR015W	0	0	0.0230202578268877
YBL042C	0	0	0.0229990800367985
YBR104W	0	0	0.0229779411764706
YNL075W	0	0	0.0229568411386593
YGR075C	0	0	0.0229357798165138
YNL132W	0	0	0.0229147571035747
YJL148W	0	0	0.0228937728937729
YDR145W	0	0	0.0228728270814273
YOR261C	0	0	0.0228519195612431
YGR214W	0	0	0.0228310502283105
YLR143W	0	1	0.0228310502283105
YDL003W	0	0	0.0228102189781022
YAL016W	0	0	0.0227894257064722
YER118C	0	0	0.0227686703096539
YIL103W	0	0	0.0227479526842584
YDR030C	0	0	0.0227272727272727
YLL004W	0	0	0.0227066303360581
YDR362C	0	0	0.0226860254083485
YOR140W	0	0	0.0226654578422484
YDR108W	0	0	0.0226449275362319
YBR079C	0	0	0.0226244343891403
YBR118W	0	0	0.0226039783001808
YOR145C	0	0	0.022583559168925
YDR181C	0	0	0.0225631768953069
YAL012W	0	0	0.0225428313796213
YNL133C	0	0	0.0225225225225225
YNL188W	0	0	0.0225022502250225
YPL076W	0	0	0.0224820143884892
YJR112W	0	0	0.0224618149146451
YAL003W	0	0	0.0224416517055655
YDR073W	0	0	0.0224215246636771
YNR029C	0	1	0.0224215246636771
YHL040C	0	0	0.0224014336917563
YLL045C	0	0	0.0223813786929275
YGL223C	0	0	0.0223613595706619
YPL263C	0	1	0.0223613595706619
YAL040C	0	0	0.0223413762287757
YGL014W	0	0	0.0223214285714286
YLR090W	0	0	0.0223015165031222
YLR276C	0	0	0.0222816399286988
YDL131W	0	0	0.0222617987533393
YPL086C	0	0	0.0222419928825623
YBL039C	0	0	0.0222222222222222
YCL054W	0	0	0.022202486678508
YLR082C	0	0	0.0221827861579414
YOR361C	0	0	0.0221631205673759
YDR172W	0	0	0.0221434898139947
YOR340C	0	0	0.0221238938053097
YDL020C	0	0	0.02210433244916
YHR127W	0	1	0.02210433244916
YER064C	0	0	0.0220848056537102
YAL007C	0	0	0.0220653133274493
YOR312C	0	0	0.0220458553791887
YKR028W	0	0	0.0220264317180617
YKR100C	0	0	0.0220070422535211
YOL056W	0	1	0.0220070422535211
YMR172W	0	0	0.0219876868953386
YER022W	0	0	0.0219683655536028
YBL028C	0	0	0.0219490781387182
YAL051W	0	0	0.0219298245614035
YDL209C	0	0	0.0219106047326906
YNL002C	0	0	0.0218914185639229
YDR295C	0	0	0.0218722659667542
YPL093W	0	0	0.0218531468531469
YFR002W	0	0	0.0218340611353712
YHR129C	0	0	0.0218150087260035
YCR060W	0	0	0.021795989537925
YLR409C	0	0	0.0217770034843206
YCR014C	0	0	0.0217580504786771
YOR262W	0	1	0.0217580504786771
YAL027W	0	1	0.0217580504786771
YDL042C	0	0	0.0217391304347826
YBL054W	0	0	0.0217202432667246
YLR298C	0	0	0.0217013888888889
YPR112C	0	0	0.0216825672159584
YPR049C	0	0	0.0216637781629116
YPL207W	0	1	0.0216637781629116
YFL049W	0	0	0.0216450216450216
YDR454C	0	0	0.0216262975778547
YAL023C	0	0	0.0216076058772688
YPR163C	0	0	0.0215889464594128
YJR002W	0	0	0.0215703192407248
YBR070C	0	0	0.021551724137931
YOL022C	0	1	0.021551724137931
YML103C	0	0	0.0215331610680448
YML096W	0	1	0.0215331610680448
YPL199C	0	1	0.0215331610680448
YCR072C	0	0	0.0215146299483649
YDR305C	0	0	0.0214961306964746
YDR334W	0	0	0.0214776632302405
YNL103W	0	0	0.0214592274678112
YNL230C	0	0	0.0214408233276158
YAL017W	0	0	0.0214224507283633
YDR472W	0	0	0.0214041095890411
YOR174W	0	0	0.0213857998289136
YAL005C	0	0	0.0213675213675214
YHR166C	0	0	0.0213492741246798
YFL013C	0	0	0.0213310580204778
YGR003W	0	0	0.0213128729752771
YFR010W	0	0	0.0212947189097104
YDR325W	0	0	0.0212765957446809
YMR229C	0	0	0.0212585034013605
YNL095C	0	1	0.0212585034013605
YMR182C	0	0	0.0212404418011895
YAL038W	0	0	0.0212224108658744
YPL007C	0	0	0.0212044105173876
YMR049C	0	0	0.0211864406779661
YDR496C	0	0	0.0211685012701101
YFL028C	0	0	0.0211505922165821
YAL028W	0	0	0.0211327134404057
YAL030W	0	0	0.0211148648648649
YHR165C	0	0	0.0210970464135021
YBR156C	0	0	0.021079258010118
YAL039C	0	0	0.02106149957877
YMR282C	0	0	0.021043771043771
YDL235C	0	0	0.0210260723296888
YGL065C	0	0	0.0210084033613445
YGR145W	0	0	0.0209907640638119
YDL167C	0	0	0.0209731543624161
YMR060C	0	0	0.0209555741827326
YLR103C	0	0	0.0209380234505863
YAL056W	0	0	0.0209205020920502
YJR113C	0	0	0.0209030100334448
YOL012C	0	0	0.0208855472013367
YOR229W	0	0	0.0208681135225376
YPL126W	0	0	0.0208507089241034
YAL055W	0	0	0.0208333333333333
YLR453C	0	0	0.0208159866777685
YPR162C	0	0	0.0207986688851913
YDR253C	0	0	0.0207813798836243
YDR397C	0	0	0.0207641196013289
YDL165W	0	0	0.020746887966805
YPR023C	0	0	0.0207296849087894
YEL003W	0	0	0.0207125103562552
YOR371C	0	0	0.0206953642384106
YGL171W	0	0	0.0206782464846981
YLR059C	0	0	0.0206611570247934
YDL008W	0	0	0.0206440957886045
YJL115W	0	0	0.0206270627062706
YGR019W	0	0	0.0206100577081616
YMR283C	0	0	0.0205930807248764
YDR079C-A	0	0	0.0205761316872428
YLR265C	0	0	0.0205592105263158
YMR211W	0	0	0.0205423171733772
YER063W	0	0	0.0205254515599343
YDL197C	0	0	0.0205086136177194
YOR026W	0	0	0.0204918032786885
YOR046C	0	0	0.0204750204750205
YEL036C	0	0	0.0204582651391162
YNL182C	0	0	0.0204415372035977
YHR058C	0	0	0.0204248366013072
YDR191W	0	0	0.0204081632653061
YCR063W	0	0	0.0203915171288744
YLR175W	0	0	0.0203748981255094
YKR024C	0	0	0.0203583061889251
YLR385C	0	0	0.0203417412530513
YPR119W	0	0	0.0203252032520325
YCL024W	0	0	0.0203086921202275
YCL032W	0	0	0.0202922077922078
YMR033W	0	0	0.0202757502027575
YIL142W	0	0	0.020259319286872
YKL074C	0	0	0.0202429149797571
YGR264C	0	0	0.0202265372168285
YOR241W	0	0	0.0202101859337106
YDL227C	0	0	0.0201938610662359
YBR291C	0	0	0.0201775625504439
YML107C	0	0	0.0201612903225806
YOR168W	0	0	0.0201450443190975
YGR240C	0	0	0.0201288244766506
YKL110C	0	0	0.0201126307320998
YNL163C	0	0	0.020096463022508
YBR049C	0	0	0.0200803212851406
YOR004W	0	0	0.0200642054574639
YIL131C	0	0	0.0200481154771451
YBR021W	0	0	0.0200320512820513
YJL029C	0	0	0.0200160128102482
YDR244W	0	0	0.02
YGL017W	0	0	0.0199840127897682
YDL148C	0	0	0.0199680511182109
YKL049C	0	0	0.019952114924182
YCL063W	0	0	0.0199362041467305
YPR065W	0	0	0.0199203187250996
YGL110C	0	1	0.0199203187250996
YOR233W	0	0	0.0199044585987261
YFR036W	0	0	0.0198886237072395
YPL001W	0	0	0.019872813990461
YLR363C	0	0	0.0198570293884035
YPL237W	0	0	0.0198412698412698
YKR027W	0	0	0.0198255352894528
YNL021W	0	0	0.0198098256735341
YMR201C	0	0	0.0197941409342835
YIL031W	0	0	0.0197784810126582
YPL194W	0	0	0.0197628458498024
YOR281C	0	0	0.0197472353870458
YNL250W	0	0	0.0197316495659037
YML006C	0	0	0.0197160883280757
YGR170W	0	0	0.0197005516154452
YAL063C	0	0	0.0196850393700787
YDR128W	0	1	0.0196850393700787
YBR248C	0	0	0.019669551534225
YJR144W	0	0	0.0196540880503145
YBL085W	0	0	0.0196386488609584
YAL008W	0	1	0.0196386488609584
YBR107C	0	0	0.0196232339089482
YAL044C	0	0	0.0196078431372549
YFL018C	0	0	0.0195924764890282
YJR070C	0	0	0.0195771339075959
YDR288W	0	0	0.0195618153364632
YPR152C	0	1	0.0195618153364632
YHR055C	0	0	0.019546520719312
YCL055W	0	0	0.01953125
YGR166W	0	0	0.0195160031225605
YCR027C	0	0	0.0195007800312012
YAL062W	0	0	0.019485580670304
YNL147W	0	0	0.0194704049844237
YJR031C	0	0	0.0194552529182879
YCR092C	0	0	0.0194401244167963
YAL053W	0	0	0.0194250194250194
YGR162W	0	0	0.0194099378881988
YPR072W	0	0	0.0193948797517455
YOL072W	0	0	0.0193798449612403
YAL054C	0	0	0.0193648334624322
YDL076C	0	0	0.0193498452012384
YOR310C	0	0	0.0193348801237432
YBL033C	0	0	0.0193199381761978
YER114C	0	0	0.0193050193050193
YAR035W	0	0	0.0192901234567901
YLR007W	0	0	0.0192752505782575
YOR216C	0	0	0.0192604006163328
YDL105W	0	0	0.0192455735180908
YGL067W	0	0	0.0192307692307692
YAL037W	0	1	0.0192307692307692
YML065W	0	0	0.0192159877017679
YBR043C	0	0	0.0192012288786482
YDR194C	0	0	0.0191864927091328
YNL248C	0	0	0.0191717791411043
YAR033W	0	0	0.0191570881226054
YAL046C	0	1	0.0191570881226054
YDL102W	0	0	0.0191424196018377
YDL080C	0	0	0.0191277735271614
YLR438C-A	0	0	0.0191131498470948
YOR304W	0	0	0.0190985485103132
YAL018C	0	1	0.0190985485103132
YIL115C	0	0	0.0190839694656489
YAR071W	0	0	0.01906941266209
YMR075W	0	0	0.0190548780487805
YIL101C	0	0	0.019040365575019
YBL005W	0	0	0.0190258751902588
YGR210C	0	1	0.0190258751902588
YIL122W	0	0	0.0190114068441065
YAR031W	0	0	0.0189969604863222
YLR114C	0	0	0.0189825360668185
YJL014W	0	0	0.0189681335356601
YOR253W	0	0	0.0189537528430629
YMR290C	0	0	0.0189393939393939
YBL040C	0	0	0.0189250567751703
YNR052C	0	0	0.018910741301059
YJR123W	0	0	0.018896447467876
YAR050W	0	0	0.0188821752265861
YHR089C	0	0	0.0188679245283019
YBL002W	0	0	0.0188536953242836
YNR013C	0	0	0.0188394875659382
YMR240C	0	0	0.0188253012048193
YER123W	0	0	0.018811136192626
YER075C	0	0	0.018796992481203
YDL182W	0	0	0.0187828700225394
YOR244W	0	0	0.0187687687687688
YDR463W	0	0	0.018754688672168
YMR069W	0	0	0.0187406296851574
YDR059C	0	0	0.0187265917602996
YEL016C	0	0	0.0187125748502994
YIL145C	0	0	0.018698578908003
YGR206W	0	0	0.0186846038863976
YHR036W	0	0	0.0186706497386109
YBL003C	0	0	0.0186567164179104
YLR376C	0	0	0.0186428038777032
YGR007W	0	0	0.018628912071535
YOR189W	0	1	0.018628912071535
YHR031C	0	0	0.0186150409530901
YBR069C	0	0	0.0186011904761905
YER159C	0	0	0.0185873605947955
YGR267C	0	0	0.0185735512630015
YPL046C	0	0	0.0185597624350408
YDR096W	0	0	0.0185459940652819
YFR009W	0	0	0.0185322461082283
YAL060W	0	0	0.0185185185185185
YLR242C	0	0	0.0185048112509252
YEL012W	0	0	0.018491124260355
YIR004W	0	0	0.0184774575018477
YNL152W	0	1	0.0184774575018477
YCL061C	0	0	0.0184638109305761
YGR071C	0	1	0.0184638109305761
YNL039W	0	0	0.018450184501845
YLR262C	0	0	0.0184365781710914
YKR095W	0	0	0.0184229918938836
YDR060W	0	0	0.0184094256259205
YMR259C	0	1	0.0184094256259205
YML013W	0	0	0.0183958793230316
YGL078C	0	0	0.0183823529411765
YKL214C	0	0	0.0183688464364438
YOR113W	0	0	0.0183553597650514
YFL024C	0	0	0.0183418928833456
YIL010W	0	0	0.0183284457478006
YLR291C	0	0	0.0183150183150183
YCR059C	0	0	0.0183016105417277
YHR087W	0	0	0.0182882223847842
YPR031W	0	0	0.0182748538011696
YDR291W	0	1	0.0182748538011696
YPL181W	0	0	0.0182615047479912
YER035W	0	0	0.0182481751824818
YGR245C	0	0	0.0182348650619985
YEL053C	0	0	0.0182215743440233
YGL071W	0	0	0.0182083029861617
YER100W	0	0	0.0181950509461426
YBL059W	0	1	0.0181950509461426
YOR110W	0	0	0.0181818181818182
YML043C	0	0	0.0181686046511628
YML014W	0	0	0.0181554103122731
YHR114W	0	0	0.0181422351233672
YOR118W	0	1	0.0181422351233672
YKR082W	0	0	0.0181290790427846
YFR034C	0	0	0.0181159420289855
YNR027W	0	0	0.0181028240405503
YBR186W	0	0	0.0180897250361794
YMR044W	0	0	0.0180766449746927
YLR387C	0	1	0.0180766449746927
YDR173C	0	0	0.0180635838150289
YHL039W	0	0	0.0180505415162455
YDL225W	0	0	0.018037518037518
YDR381W	0	0	0.0180245133381399
YLL003W	0	0	0.0180115273775216
YNL262W	0	0	0.0179985601151908
YJR135C	0	0	0.0179856115107914
YEL022W	0	0	0.0179726815240834
YIL128W	0	0	0.0179597701149425
YBL043W	0	0	0.0179468772433597
YHR013C	0	0	0.0179340028694405
YBR045C	0	0	0.017921146953405
YBL081W	0	1	0.017921146953405
YCL026C-A	0	0	0.0179083094555874
YER104W	0	0	0.0178954903364352
YJL179W	0	0	0.0178826895565093
YBL098W	0	0	0.0178699070764832
YNL050C	0	1	0.0178699070764832
YLR363W-A	0	1	0.0178699070764832
YLR270W	0	0	0.0178571428571429
YDR314C	0	0	0.0178443968593862
YAL049C	0	1	0.0178443968593862
YHR060W	0	0	0.0178316690442225
YBR009C	0	0	0.0178189593727726
YHR029C	0	1	0.0178189593727726
YDR227W	0	0	0.0178062678062678
YKL121W	0	1	0.0178062678062678
YMR294W	0	0	0.0177935943060498
YBL015W	0	0	0.0177809388335704
YEL029C	0	0	0.0177683013503909
YBR010W	0	0	0.0177556818181818
YEL044W	0	0	0.0177430801987225
YLR309C	0	0	0.0177304964539007
YML032C	0	0	0.0177179305457123
YER040W	0	0	0.0177053824362606
YMR176W	0	0	0.0176928520877565
YDL001W	0	1	0.0176928520877565
YNL035C	0	1	0.0176928520877565
YER038C	0	0	0.0176803394625177
YNL223W	0	0	0.0176678445229682
YKR011C	0	1	0.0176678445229682
YGL162W	0	0	0.0176553672316384
YMR275C	0	0	0.0176429075511644
YIL004C	0	0	0.0176304654442877
YBL030C	0	0	0.0176180408738548
YNL041C	0	0	0.0176056338028169
YBR044C	0	0	0.0175932441942294
YOL086C	0	0	0.0175808720112518
YHR192W	0	1	0.0175808720112518
YIL083C	0	0	0.0175685172171469
YPL166W	0	0	0.0175561797752809
YBR115C	0	0	0.0175438596491228
YGL008C	0	0	0.017531556802244
YHR045W	0	1	0.017531556802244
YCR048W	0	0	0.0175192711983181
YOR249C	0	0	0.0175070028011204
YKL181W	0	0	0.0174947515745276
YDR034C	0	0	0.0174825174825175
YHR201C	0	0	0.0174703004891684
YER105C	0	0	0.0174581005586592
YAR029W	0	1	0.0174581005586592
YDL051W	0	0	0.0174459176552687
YAR028W	0	1	0.0174459176552687
YNL091W	0	0	0.0174337517433752
YBR001C	0	0	0.0174216027874564
YML004C	0	0	0.0174094707520891
YGR123C	0	0	0.0173973556019485
YKL191W	0	0	0.0173852573018081
YMR019W	0	1	0.0173852573018081
YMR111C	0	1	0.0173852573018081
YDL122W	0	0	0.0173731758165393
YIL159W	0	0	0.0173611111111111
YLR067C	0	0	0.0173490631505899
YDR243C	0	0	0.0173370319001387
YKL043W	0	0	0.0173250173250173
YDR515W	0	0	0.0173130193905817
YPL235W	0	0	0.0173010380622837
YDL056W	0	0	0.0172890733056708
YAR023C	0	1	0.0172890733056708
YKR022C	0	0	0.0172771250863856
YDL139C	0	1	0.0172771250863856
YAL064W	0	1	0.0172771250863856
YLR285W	0	0	0.0172651933701657
YBR005W	0	0	0.0172532781228433
YOL076W	0	0	0.0172413793103448
YBL101C	0	0	0.0172294968986906
YMR067C	0	0	0.0172176308539945
YGR024C	0	0	0.0172057811424639
YPL160W	0	0	0.0171939477303989
YNL181W	0	1	0.0171939477303989
YDL033C	0	0	0.0171821305841924
YAR064W	0	1	0.0171821305841924
YJL208C	0	0	0.0171703296703297
YOR353C	0	0	0.0171585449553878
YNR048W	0	0	0.0171467764060357
YOR052C	0	1	0.0171467764060357
YPR018W	0	0	0.0171350239890336
YPR025C	0	0	0.0171232876712329
YBL064C	0	0	0.0171115674195756
YDL164C	0	0	0.0170998632010944
YBL078C	0	0	0.0170881749829118
YJR136C	0	0	0.0170765027322404
YAL061W	0	1	0.0170765027322404
YPL190C	0	0	0.0170648464163823
YMR260C	0	0	0.0170532060027285
YBL045C	0	0	0.0170415814587594
YER079W	0	1	0.0170415814587594
YKL193C	0	0	0.0170299727520436
YBR083W	0	0	0.0170183798502383
YDL058W	0	0	0.0170068027210884
YMR043W	0	0	0.0169952413324269
YLR011W	0	0	0.0169836956521739
YBR066C	0	0	0.0169721656483367
YDR419W	0	0	0.0169606512890095
YBR028C	0	1	0.0169606512890095
YPL047W	0	0	0.0169491525423729
YAL067C	0	0	0.0169376693766938
YBR013C	0	1	0.0169376693766938
YIL040W	0	0	0.016926201760325
YOR289W	0	1	0.016926201760325
YOR322C	0	0	0.016914749661705
YDL007W	0	0	0.0169033130493577
YBR037C	0	0	0.0168918918918919
YBL029W	0	1	0.0168918918918919
YDR103W	0	0	0.0168804861580014
YLR227C	0	0	0.0168690958164642
YBR112C	0	0	0.016857720836143
YDR451C	0	0	0.0168463611859838
YBR213W	0	0	0.0168350168350168
YPL065W	0	0	0.0168236877523553
YKL048C	0	0	0.0168123739071957
YCR106W	0	0	0.0168010752688172
YGL201C	0	0	0.0167897918065816
YAR020C	0	1	0.0167897918065816
YMR016C	0	0	0.0167785234899329
YPR129W	0	0	0.0167672702883971
YHR143W-A	0	0	0.0167560321715818
YAR027W	0	1	0.0167560321715818
YBR092C	0	0	0.0167448091091762
YGL073W	0	0	0.0167336010709505
YGR109C	0	0	0.0167224080267559
YPL125W	0	0	0.0167112299465241
YAR068W	0	1	0.0167112299465241
YER067W	0	1	0.0167112299465241
YKL089W	0	0	0.0167000668002672
YBR018C	0	0	0.0166889185580774
YPL128C	0	0	0.0166777851901268
YDL021W	0	1	0.0166777851901268
YCL069W	0	0	0.0166666666666667
YML082W	0	0	0.016655562958028
YCR019W	0	0	0.0166444740346205
YBR006W	0	0	0.0166333998669328
YMR070W	0	0	0.0166223404255319
YLR419W	0	1	0.0166223404255319
YPR154W	0	0	0.0166112956810631
YBR098W	0	0	0.0166002656042497
YBR201W	0	0	0.0165892501658925
YDR480W	0	0	0.01657824933687
YBR019C	0	0	0.0165672630881378
YBL099W	0	0	0.0165562913907285
YOR144C	0	0	0.0165453342157512
YDR530C	0	0	0.0165343915343915
YBR050C	0	0	0.0165234633179114
YMR235C	0	0	0.0165125495376486
YER037W	0	1	0.0165125495376486
YIL063C	0	0	0.0165016501650165
YBR035C	0	0	0.016490765171504
YOL010W	0	0	0.016479894528675
YBR014C	0	1	0.016479894528675
YNL045W	0	0	0.0164690382081686
YDR487C	0	0	0.0164581961816985
YKR101W	0	0	0.0164473684210526
YBR085W	0	0	0.0164365548980934
YMR128W	0	0	0.0164257555847569
YOL097C	0	0	0.0164149704530532
YBR040W	0	0	0.0164041994750656
YJL146W	0	0	0.0163934426229508
YDR289C	0	0	0.0163826998689384
YBL044W	0	1	0.0163826998689384
YLR375W	0	1	0.0163826998689384
YML106W	0	0	0.0163719711853307
YBL066C	0	1	0.0163719711853307
YCR081W	0	0	0.0163612565445026
YNL113W	0	0	0.0163505559189012
YDR335W	0	0	0.0163398692810458
YLR278C	0	1	0.0163398692810458
YER059W	0	0	0.0163291966035271
YDR391C	0	1	0.0163291966035271
YBR093C	0	0	0.0163185378590078
YIL017C	0	0	0.0163078930202218
YHR042W	0	0	0.0162972620599739
YBR076W	0	0	0.0162866449511401
YBR026C	0	0	0.0162760416666667
YHR048W	0	0	0.0162654521795706
YDL087C	0	0	0.0162548764629389
YBL095W	0	1	0.0162548764629389
YKL091C	0	1	0.0162548764629389
YER164W	0	0	0.0162443144899285
YOR386W	0	0	0.0162337662337662
YLR116W	0	0	0.0162232316677482
YPL139C	0	0	0.0162127107652399
YCL044C	0	0	0.016202203499676
YNR051C	0	0	0.0161917098445596
YLR060W	0	0	0.0161812297734628
YEL032W	0	0	0.0161707632600259
YIL139C	0	0	0.0161603102779573
YPR127W	0	1	0.0161603102779573
YBR128C	0	0	0.0161498708010336
YBR048W	0	0	0.0161394448030988
YLR336C	0	0	0.0161290322580645
YCR037C	0	0	0.0161186331399097
YNR023W	0	0	0.0161082474226804
YDL205C	0	0	0.0160978750804894
YNL229C	0	0	0.0160875160875161
YLR035C	0	0	0.0160771704180064
YER111C	0	0	0.0160668380462725
YPL178W	0	0	0.0160565189466924
YBR039W	0	0	0.0160462130937099
YCR073C	0	0	0.0160359204618345
YNL141W	0	0	0.016025641025641
YLR136C	0	0	0.0160153747597694
YBR189W	0	0	0.0160051216389245
YNL042W	0	0	0.0159948816378759
YJR127C	0	0	0.0159846547314578
YER032W	0	0	0.0159744408945687
YBR068C	0	0	0.0159642401021711
YOL116W	0	0	0.0159540523292916
YHR188C	0	0	0.0159438775510204
YHR207C	0	1	0.0159438775510204
YDR531W	0	0	0.0159337157425112
YDR354W	0	0	0.0159235668789809
YDL170W	0	0	0.0159134309357097
YLR318W	0	0	0.0159033078880407
YLR186W	0	0	0.0158931977113795
YCL014W	0	0	0.0158831003811944
YFL029C	0	0	0.0158730158730159
YNL166C	0	0	0.0158629441624365
YBR114W	0	0	0.015852885225111
YGL209W	0	0	0.0158428390367554
YOR171C	0	0	0.0158328055731476
YLR074C	0	0	0.0158227848101266
YMR022W	0	0	0.0158127767235927
YDR213W	0	0	0.015802781289507
YPL024W	0	0	0.0157927984838913
YOR346W	0	0	0.0157828282828283
YOL089C	0	0	0.0157728706624606
YIL097W	0	0	0.0157629255989912
YOL032W	0	0	0.015752993068683
YOR107W	0	0	0.0157430730478589
YOR095C	0	0	0.0157331655129012
YBL049W	0	1	0.0157331655129012
YBR180W	0	0	0.0157232704402516
YPR045C	0	1	0.0157232704402516
YER008C	0	0	0.0157133878064111
YER169W	0	0	0.0157035175879397
YJL001W	0	0	0.0156936597614564
YGR239C	0	0	0.0156838143036386
YBR067C	0	0	0.0156739811912226
YDR118W	0	0	0.0156641604010025
YGL238W	0	0	0.0156543519098309
YNL304W	0	0	0.0156445556946183
YNL082W	0	0	0.0156347717323327
YLR244C	0	0	0.015625
YBR297W	0	0	0.0156152404747033
YOL061W	0	0	0.015605493133583
YOR231W	0	0	0.0155957579538366
YNL027W	0	0	0.0155860349127182
YLR398C	0	0	0.0155763239875389
YLR354C	0	0	0.0155666251556663
YDR423C	0	0	0.015556938394524
YPL133C	0	0	0.015547263681592
YBL071W-A	0	0	0.0155376009944065
YJL201W	0	0	0.015527950310559
YKL119C	0	0	0.0155183116076971
YOL009C	0	0	0.0155086848635236
YHR101C	0	0	0.0154990700557967
YDR378C	0	0	0.0154894671623296
YBL072C	0	0	0.0154798761609907
YCL001W	0	0	0.015470297029703
YPL202C	0	0	0.015460729746444
YCR002C	0	0	0.015451174289246
YHR097C	0	1	0.015451174289246
YHL020C	0	0	0.0154416306361952
YHR191C	0	0	0.0154320987654321
YEL026W	0	0	0.0154225786551511
YFR027W	0	0	0.0154130702836005
YDR330W	0	0	0.0154035736290819
YGR058W	0	1	0.0154035736290819
YGL150C	0	0	0.0153940886699507
YBL087C	0	0	0.0153846153846154
YIL074C	0	0	0.0153751537515375
YJR134C	0	1	0.0153751537515375
YMR028W	0	0	0.0153657037492317
YDR177W	0	0	0.0153562653562654
YGR261C	0	0	0.0153468385512584
YHR040W	0	0	0.0153374233128834
YDR308C	0	0	0.0153280196198651
YCL008C	0	0	0.0153186274509804
YJR007W	0	0	0.0153092467850582
YDL085C-A	0	1	0.0153092467850582
YBR085C-A	0	1	0.0153092467850582
YBR072W	0	0	0.0152998776009792
YJL209W	0	0	0.0152905198776758
YLR247C	0	1	0.0152905198776758
YBL092W	0	0	0.015281173594132
YBL059C-A	0	1	0.015281173594132
YBR158W	0	0	0.015271838729383
YCL026C-B	0	1	0.015271838729383
YNL162W-A	0	1	0.015271838729383
YNL218W	0	0	0.0152625152625153
YKL042W	0	0	0.0152532031726663
YLR423C	0	0	0.0152439024390244
YKR055W	0	0	0.0152346130408288
YPL127C	0	0	0.0152253349573691
YDR091C	0	0	0.0152160681679854
YDL106C	0	0	0.0152068126520681
YNR032C-A	0	0	0.0151975683890578
YDR065W	0	0	0.0151883353584447
YMR223W	0	0	0.0151791135397693
YGL151W	0	0	0.0151699029126214
YBR162C	0	0	0.0151607034566404
YPL204W	0	0	0.0151515151515152
YHR152W	0	0	0.0151423379769836
YEL061C	0	0	0.0151331719128329
YJR025C	0	0	0.015124016938899
YDR421W	0	0	0.0151148730350665
YCL037C	0	0	0.0151057401812689
YKL086W	0	0	0.0150966183574879
YBR238C	0	0	0.0150875075437538
YPR046W	0	0	0.0150784077201448
YIL085C	0	0	0.0150693188667872
YIL002C	0	0	0.0150602409638554
YOR172W	0	0	0.0150511739915713
YOR043W	0	0	0.0150421179302046
YER007C-A	0	0	0.0150330727600722
YER132C	0	0	0.0150240384615385
YBR126C	0	0	0.015015015015015
YHR047C	0	0	0.0150060024009604
YCR028C	0	0	0.01499700059988
YNL131W	0	0	0.0149880095923261
YBR185C	0	0	0.0149790293588975
YER174C	0	0	0.0149700598802395
YBR223C	0	0	0.0149611011370437
YBR047W	0	1	0.0149611011370437
YMR078C	0	0	0.0149521531100478
YKL196C	0	0	0.0149432157800359
YGR008C	0	0	0.0149342891278375
YMR100W	0	0	0.0149253731343284
YMR026C	0	0	0.0149164677804296
YBR117C	0	0	0.0149075730471079
YGR179C	0	0	0.0148986889153754
YOL044W	0	0	0.0148898153662895
YDL099W	0	0	0.0148809523809524
YOR047C	0	0	0.0148720999405116
YDR035W	0	0	0.0148632580261593
YCR026C	0	0	0.0148544266191325
YEL063C	0	0	0.0148456057007126
YPL081W	0	0	0.0148367952522255
YJL184W	0	0	0.0148279952550415
YLR176C	0	0	0.014819205690575
YER005W	0	0	0.0148104265402844
YER172C	0	0	0.014801657785672
YDR071C	0	0	0.014792899408284
YHR084W	0	0	0.0147841513897102
YGL091C	0	0	0.0147754137115839
YDR389W	0	0	0.0147666863555818
YBR132C	0	0	0.0147579693034238
YGR208W	0	0	0.0147492625368732
YIR017C	0	0	0.0147405660377358
YKL206C	0	0	0.0147318797878609
YIL144W	0	0	0.0147232037691402
YKL179C	0	0	0.0147145379635079
YDR466W	0	0	0.0147058823529412
YDR524C	0	0	0.0146972369194591
YER157W	0	0	0.0146886016451234
YDR017C	0	0	0.0146799765120376
YBR071W	0	1	0.0146799765120376
YDR047W	0	0	0.0146713615023474
YGL040C	0	0	0.0146627565982405
YIL150C	0	0	0.0146541617819461
YBR031W	0	0	0.0146455770357352
YHR073W	0	0	0.0146370023419204
YCR008W	0	0	0.0146284376828555
YPL051W	0	0	0.0146198830409357
YJR049C	0	0	0.0146113383985973
YBR145W	0	0	0.0146028037383178
YNL273W	0	0	0.0145942790426153
YBR182C	0	0	0.014585764294049
YEL065W	0	0	0.0145772594752187
YBR208C	0	0	0.0145687645687646
YML074C	0	0	0.0145602795573675
YBR139W	0	0	0.0145518044237485
YIL132C	0	0	0.014543339150669
YBR046C	0	1	0.014543339150669
YGL095C	0	0	0.0145348837209302
YNL180C	0	0	0.0145264381173736
YHR074W	0	0	0.0145180023228804
YBR149W	0	0	0.0145095763203714
YNL216W	0	0	0.0145011600928074
YOR370C	0	0	0.0144927536231884
YJL194W	0	0	0.0144843568945539
YKL112W	0	0	0.0144759698899826
YHR194W	0	0	0.0144675925925926
YLR105C	0	0	0.0144592249855408
YCL035C	0	0	0.0144508670520231
YGL090W	0	0	0.0144425187752744
YDL154W	0	0	0.0144341801385681
YFL009W	0	0	0.0144258511252164
YJL127C	0	0	0.0144175317185698
YHR205W	0	0	0.0144092219020173
YGL216W	0	0	0.0144009216589862
YNR020C	0	0	0.0143926309729419
YCL004W	0	0	0.0143843498273878
YGR009C	0	0	0.0143760782058654
YBR150C	0	1	0.0143760782058654
YCL039W	0	0	0.014367816091954
YJR090C	0	0	0.0143595634692705
YJL054W	0	0	0.0143513203214696
YJL081C	0	0	0.0143430866322433
YJL088W	0	0	0.0143348623853211
YLR263W	0	0	0.0143266475644699
YDR370C	0	1	0.0143266475644699
YDL231C	0	0	0.0143184421534937
YBR138C	0	1	0.0143184421534937
YIL046W	0	0	0.0143102461362335
YEL042W	0	0	0.0143020594965675
YBR250W	0	0	0.0142938822184105
YDR144C	0	0	0.0142857142857143
YCR077C	0	0	0.0142775556824672
YOL064C	0	0	0.0142694063926941
YFL027C	0	0	0.0142612664004564
YHR158C	0	0	0.0142531356898518
YHR144C	0	0	0.0142450142450142
YHR132W-A	0	1	0.0142450142450142
YNL116W	0	0	0.0142369020501139
YBR218C	0	0	0.0142287990893569
YML046W	0	0	0.0142207053469852
YKL130C	0	0	0.0142126208072769
YJL082W	0	1	0.0142126208072769
YEL004W	0	0	0.0142045454545455
YER025W	0	0	0.0141964792731403
YGR042W	0	0	0.0141884222474461
YER042W	0	0	0.0141803743618832
YJL056C	0	0	0.014172335600907
YLR410W	0	0	0.0141643059490085
YBR090C	0	1	0.0141643059490085
YBR256C	0	0	0.0141562853907135
YER017C	0	0	0.0141482739105829
YMR299C	0	0	0.0141402714932127
YBR177C	0	0	0.0141322781232335
YHR107C	0	0	0.0141242937853107
YER093C	0	0	0.0141163184641446
YGR033C	0	0	0.0141083521444695
YJL174W	0	0	0.0141003948110547
YBR249C	0	0	0.0140924464487035
YCL051W	0	0	0.0140845070422535
YDL129W	0	1	0.0140845070422535
YDR137W	0	0	0.0140765765765766
YLR427W	0	0	0.0140686550365785
YDR006C	0	0	0.0140607424071991
YLR131C	0	0	0.014052838673412
YBR169C	0	0	0.0140449438202247
YER117W	0	0	0.0140370578326783
YIR002C	0	0	0.0140291806958474
YHL014C	0	1	0.0140291806958474
YJL190C	0	0	0.0140213123948402
YDR404C	0	0	0.0140134529147982
YMR106C	0	0	0.0140056022408964
YPR051W	0	0	0.0139977603583427
YBR056W	0	1	0.0139977603583427
YNR034W	0	0	0.0139899272523783
YBR240C	0	0	0.0139821029082774
YHL002W	0	0	0.0139742873113471
YBR089C-A	0	0	0.0139664804469274
YMR220W	0	0	0.0139586823003908
YBR054W	0	1	0.0139586823003908
YOR372C	0	0	0.0139508928571429
YBR295W	0	0	0.0139431121026213
YBR052C	0	1	0.0139431121026213
[truncated: 3,790 more rows]
