# Supplementary material for: Computationally Driven, Quantitative Experiments Discover Genes Required for Mitochondrial Biogenesis
Source: PLoS Genet. 2009 Mar 20;5(3):e1000407. doi: 10.1371/journal.pgen.1000407 (PMC2648979; doi:10.1371/journal.pgen.1000407)
Supplement: Dataset S2 — Top 100 novel ensemble predictions for additional yeast biological processes. A zip file containing 387 tab-delimited text files of the ensemble predictions for the indicated Gene Ontology Biological Process Term. (21.70 MB GZ) [file pgen.1000407.s013.gz › GO_0006383.txt]

ORF	AnnotatedToTerm?	Uncharacterized_04152007?	Precision
YPR104C	1	0	1.0
YDL150W	1	0	1.0
YPR186C	1	0	1.0
YNL151C	1	0	1.0
YKL144C	1	0	1.0
YER148W	1	0	1.0
YGR246C	1	0	1.0
YOR210W	1	0	1.0
YPR187W	1	0	1.0
YDR045C	1	0	1.0
YPR110C	1	0	1.0
YPR190C	1	0	1.0
YOR116C	1	0	1.0
YNR003C	1	0	1.0
YOR207C	1	0	1.0
YJL011C	1	0	1.0
YOR224C	1	0	1.0
YBR154C	1	0	1.0
YKR025W	1	0	1.0
YNL113W	1	0	1.0
YGR047C	1	0	1.0
YOL021C	0	0	0.954545454545455
YOR341W	0	0	0.91304347826087
YML010W	0	0	0.875
YGL207W	0	0	0.84
YNL248C	0	0	0.807692307692308
YPR010C	0	0	0.785714285714286
YAL001C	1	0	0.785714285714286
YJR063W	0	0	0.758620689655172
YDL140C	0	0	0.733333333333333
YIL021W	0	0	0.709677419354839
YGL070C	0	0	0.6875
YFR037C	0	0	0.682926829268293
YOR340C	0	0	0.682926829268293
YOR061W	1	0	0.682926829268293
YDR005C	1	0	0.682926829268293
YGR090W	0	0	0.682926829268293
YOR039W	1	0	0.682926829268293
YGL019W	1	0	0.682926829268293
YDR362C	1	0	0.682926829268293
YIL035C	1	0	0.682926829268293
YPL157W	0	0	0.666666666666667
YML069W	0	0	0.659090909090909
YBR123C	1	0	0.659090909090909
YNL061W	0	0	0.644444444444444
YOR151C	0	0	0.630434782608696
YPL129W	0	0	0.617021276595745
YER164W	0	0	0.604166666666667
YER006W	0	0	0.596153846153846
YGR214W	0	0	0.596153846153846
YNL039W	1	0	0.596153846153846
YOR110W	1	0	0.596153846153846
YJL148W	0	0	0.584905660377358
YOL077C	0	0	0.574074074074074
YGL030W	0	0	0.563636363636364
YGR200C	0	0	0.553571428571429
YPL086C	0	0	0.551724137931034
YBR089C-A	1	0	0.551724137931034
YGR280C	0	0	0.548387096774194
YOL005C	0	0	0.548387096774194
YPL007C	1	0	0.548387096774194
YPR052C	1	0	0.548387096774194
YNL088W	0	0	0.53968253968254
YNL110C	0	0	0.53125
YKL112W	0	0	0.523076923076923
YBR009C	0	0	0.515151515151515
YHR169W	0	0	0.507462686567164
YKL088W	0	0	0.5
YGR116W	0	0	0.492753623188406
YDR496C	0	0	0.485714285714286
YPL082C	0	0	0.47887323943662
YKR094C	0	0	0.472222222222222
YKL009W	0	0	0.465753424657534
YJL140W	0	0	0.459459459459459
YCL031C	0	0	0.453333333333333
YMR172W	0	0	0.447368421052632
YNL067W	0	0	0.441558441558442
YPR102C	0	0	0.435897435897436
YBL028C	0	0	0.430379746835443
YLR399C	0	0	0.425
YAL021C	0	0	0.419753086419753
YGR063C	0	0	0.414634146341463
YDR240C	0	0	0.409638554216867
YOR290C	0	0	0.404761904761905
YOL145C	0	0	0.4
YDR190C	0	0	0.395348837209302
YKL082C	0	0	0.390804597701149
YPL090C	0	0	0.386363636363636
YLR033W	0	0	0.382022471910112
YPL235W	0	0	0.377777777777778
YBL002W	0	0	0.373626373626374
YKR081C	0	0	0.369565217391304
YBR279W	0	0	0.365591397849462
YGR005C	0	0	0.361702127659574
YOL041C	0	0	0.360824742268041
YBL003C	0	0	0.360824742268041
YHR143W-A	1	0	0.360824742268041
YOL144W	0	0	0.357142857142857
YBR245C	0	0	0.353535353535354
YOR206W	0	0	0.35
YGL029W	0	0	0.346534653465347
YGR187C	0	0	0.343137254901961
YOR304W	0	0	0.339805825242718
YGL103W	0	0	0.336538461538462
YPR072W	0	0	0.333333333333333
YOL080C	0	0	0.330188679245283
YGR104C	0	0	0.327102803738318
YGL078C	0	0	0.324074074074074
YDR404C	0	0	0.321100917431193
YHR088W	0	0	0.318181818181818
YML074C	0	0	0.315315315315315
YER126C	0	0	0.3125
YLR196W	0	0	0.309734513274336
YKL021C	0	0	0.307017543859649
YGL147C	0	0	0.304347826086957
YNL030W	0	0	0.301724137931034
YIL096C	0	0	0.299145299145299
YBR198C	0	0	0.296610169491525
YER068W	0	0	0.294117647058824
YOR145C	0	0	0.291666666666667
YLL034C	0	0	0.289256198347107
YGR103W	0	0	0.286885245901639
YCR093W	0	0	0.284552845528455
YPR143W	0	0	0.282258064516129
YOL124C	0	0	0.28
YNR052C	0	0	0.277777777777778
YGR159C	0	0	0.275590551181102
YOL097C	0	0	0.2734375
YPL266W	0	0	0.271317829457364
YOL022C	0	1	0.271317829457364
YGL076C	0	0	0.269230769230769
YGL043W	0	0	0.267175572519084
YGR252W	0	0	0.265151515151515
YPR086W	0	0	0.263157894736842
YKR056W	0	0	0.261194029850746
YOR194C	0	0	0.259259259259259
YGR173W	0	1	0.259259259259259
YPL211W	0	0	0.257352941176471
YIL126W	0	0	0.255474452554745
YNL255C	0	0	0.253623188405797
YHR205W	0	0	0.251798561151079
YDR510W	0	0	0.25
YAL025C	0	0	0.24822695035461
YNL002C	0	0	0.246478873239437
YDR429C	0	0	0.244755244755245
YKR092C	0	0	0.243055555555556
YKL181W	0	0	0.241379310344828
YNL132W	0	0	0.23972602739726
YBR247C	0	0	0.238095238095238
YGR145W	0	0	0.236486486486486
YIL118W	0	0	0.23489932885906
YOR021C	0	0	0.233333333333333
YHR052W	0	0	0.231788079470199
YLR418C	0	0	0.230263157894737
YDR176W	0	0	0.228758169934641
YLL008W	0	0	0.227272727272727
YLR002C	0	0	0.225806451612903
YKR060W	0	0	0.224358974358974
YDR083W	0	0	0.222929936305732
YLR319C	0	0	0.221518987341772
YJL115W	0	0	0.220858895705521
YLR182W	0	0	0.220858895705521
YLR321C	0	0	0.220858895705521
YBR081C	0	0	0.220858895705521
YLR223C	1	0	0.220858895705521
YLR409C	0	0	0.219512195121951
YGL111W	0	0	0.218181818181818
YKR024C	0	0	0.216867469879518
YFR034C	0	0	0.215568862275449
YOR294W	0	0	0.214285714285714
YGL243W	0	0	0.21301775147929
YDR167W	0	0	0.211764705882353
YOR001W	0	0	0.210526315789474
YJR002W	0	0	0.209302325581395
YMR125W	0	0	0.208092485549133
YML098W	0	0	0.206896551724138
YIL019W	0	0	0.205714285714286
YDR224C	0	0	0.204545454545455
YHR170W	0	0	0.203389830508475
YDR392W	0	0	0.202247191011236
YPR163C	0	0	0.201117318435754
YMR290C	0	0	0.2
YPL043W	0	0	0.198895027624309
YLR432W	0	0	0.197802197802198
YDR101C	0	0	0.19672131147541
YLR009W	0	0	0.195652173913043
YKR008W	0	0	0.194594594594595
YMR229C	0	0	0.193548387096774
YGL133W	0	0	0.192513368983957
YKL143W	0	0	0.191489361702128
YDR152W	0	1	0.191489361702128
YGL171W	0	0	0.19047619047619
YJL050W	0	0	0.189473684210526
YKL139W	0	0	0.18848167539267
YCL054W	0	0	0.1875
YHR041C	0	0	0.186528497409326
YNL330C	0	0	0.185567010309278
YOL127W	0	0	0.184615384615385
YMR309C	0	0	0.183673469387755
YFR013W	0	0	0.182741116751269
YGL112C	0	0	0.181818181818182
YBR087W	0	0	0.180904522613065
YKL172W	0	0	0.18
YNL075W	0	0	0.17910447761194
YIL131C	0	0	0.178217821782178
YOL136C	0	0	0.177339901477833
YCL011C	0	0	0.176470588235294
YLR277C	0	0	0.175609756097561
YOL010W	0	0	0.174757281553398
YLR449W	0	0	0.173913043478261
YOR361C	0	0	0.173076923076923
YDL031W	0	0	0.172248803827751
YDR303C	0	0	0.171428571428571
YPR112C	0	0	0.170616113744076
YCL059C	0	0	0.169811320754717
YML127W	0	0	0.169014084507042
YOR063W	0	0	0.168224299065421
YPL237W	0	0	0.167441860465116
YDR184C	0	0	0.166666666666667
YGR128C	0	0	0.165898617511521
YLR407W	0	1	0.165898617511521
YPR161C	0	0	0.165137614678899
YNL031C	0	0	0.164383561643836
YMR239C	0	0	0.163636363636364
YJL033W	0	0	0.16289592760181
YOR204W	0	0	0.162162162162162
YDL153C	0	0	0.161434977578475
YBL004W	0	0	0.160714285714286
YLR276C	0	0	0.16
YOR078W	0	0	0.15929203539823
YLR222C	0	0	0.158590308370044
YLR435W	0	0	0.157894736842105
YGR245C	0	0	0.157205240174672
YLL024C	0	0	0.156521739130435
YGL244W	0	0	0.155844155844156
YFR001W	0	0	0.155172413793103
YOR281C	0	0	0.15450643776824
YMR227C	0	0	0.153846153846154
YER127W	0	0	0.153191489361702
YNR035C	0	0	0.152542372881356
YIL127C	0	0	0.151898734177215
YJR144W	0	0	0.151260504201681
YNL308C	0	0	0.150627615062762
YLR357W	0	0	0.15
YBR172C	0	0	0.149377593360996
YGR186W	0	0	0.148760330578512
YOR310C	0	0	0.148148148148148
YPL146C	0	0	0.147540983606557
YJL127C	0	0	0.146938775510204
YPL012W	0	0	0.146341463414634
YBR049C	0	0	0.145748987854251
YDL063C	0	0	0.145161290322581
YNL216W	0	0	0.144578313253012
YKL160W	0	0	0.144
YDR165W	0	0	0.143426294820717
YBL052C	0	0	0.142857142857143
YGR274C	0	0	0.142292490118577
YDR225W	0	0	0.141732283464567
YMR049C	0	0	0.141176470588235
YNL182C	0	0	0.140625
YCR016W	0	0	0.140077821011673
YPL122C	0	0	0.13953488372093
YOR004W	0	0	0.138996138996139
YKR063C	0	0	0.138461538461538
YBR004C	0	0	0.137931034482759
YBR061C	0	0	0.137404580152672
YPR034W	0	0	0.136882129277567
YMR093W	0	0	0.136363636363636
YGL099W	0	0	0.135849056603774
YJL122W	0	0	0.135338345864662
YDR021W	0	0	0.134831460674157
YNL201C	0	0	0.134328358208955
YDL043C	0	0	0.133828996282528
YNL112W	0	0	0.133333333333333
YOL115W	0	0	0.132841328413284
YNL022C	0	0	0.132352941176471
YDR397C	0	0	0.131868131868132
YLR186W	0	0	0.131386861313869
YDL060W	0	0	0.130909090909091
YBL068W	0	0	0.130434782608696
YOR101W	0	0	0.129963898916967
YFL023W	0	0	0.129496402877698
YDR324C	0	0	0.129032258064516
YJR097W	0	0	0.128571428571429
YOR182C	0	0	0.128113879003559
YBR271W	0	0	0.127659574468085
YLR071C	0	0	0.127208480565371
YPL093W	0	0	0.126760563380282
YBR109C	0	0	0.126315789473684
YDR156W	0	0	0.125874125874126
YDL208W	0	0	0.125435540069686
YLR051C	0	0	0.125
YDR266C	0	1	0.125
YDL164C	0	0	0.124567474048443
YDR365C	0	0	0.124137931034483
YLR003C	0	0	0.123711340206186
YDR280W	0	0	0.123287671232877
YDR412W	0	0	0.122866894197952
YPR056W	0	0	0.122448979591837
YHR085W	0	0	0.122033898305085
YDR312W	0	0	0.121621621621622
YLR129W	0	0	0.121212121212121
YPL011C	0	0	0.120805369127517
YDR499W	0	0	0.120401337792642
YDR299W	0	0	0.12
YBR142W	0	0	0.119601328903654
YOR307C	0	0	0.119205298013245
YBR121C	0	0	0.118811881188119
YGR272C	0	0	0.118421052631579
YLR055C	0	0	0.118032786885246
YAL059W	0	0	0.117647058823529
YML043C	0	0	0.117263843648208
YBR002C	0	0	0.116883116883117
YNL186W	0	0	0.116504854368932
YBL014C	0	0	0.116129032258065
YDL017W	0	0	0.115755627009646
YOR198C	0	0	0.115384615384615
YOL142W	0	0	0.115015974440895
YGL115W	0	0	0.114649681528662
YNR023W	0	0	0.114285714285714
YOR272W	0	0	0.113924050632911
YLR107W	0	0	0.113564668769716
YML114C	0	0	0.113207547169811
YER002W	0	0	0.112852664576803
YHR070W	0	0	0.1125
YLR079W	0	0	0.11214953271028
YJR068W	0	0	0.111801242236025
YGR251W	0	0	0.111455108359133
YLR068W	0	0	0.111111111111111
YDR228C	0	0	0.110769230769231
YMR270C	0	0	0.110429447852761
YBR143C	0	0	0.110091743119266
YBL027W	0	0	0.109756097560976
YDL213C	0	0	0.109422492401216
YMR131C	0	0	0.109090909090909
YER146W	0	0	0.108761329305136
YJL026W	0	0	0.108433734939759
YNL032W	0	0	0.108108108108108
YDL115C	0	0	0.107784431137725
YGR081C	0	0	0.107462686567164
YOR283W	0	1	0.107462686567164
YDR087C	0	0	0.107142857142857
YNL247W	0	0	0.106824925816024
YDR120C	0	0	0.106508875739645
YPL178W	0	0	0.106194690265487
YDL106C	0	0	0.105882352941176
YPR169W	0	0	0.105571847507331
YKL122C	0	0	0.105263157894737
YBR187W	0	1	0.105263157894737
YOR355W	0	0	0.104956268221574
YAR007C	0	0	0.104651162790698
YJR070C	0	0	0.104347826086957
YNL227C	0	0	0.104046242774566
YOR123C	0	0	0.103746397694524
YKR007W	0	0	0.103448275862069
YDR361C	0	0	0.103151862464183
YJL125C	0	0	0.102857142857143
YDR161W	0	0	0.102564102564103
YPL030W	0	1	0.102564102564103
YDR292C	0	0	0.102272727272727
YDL192W	0	0	0.101983002832861
YOL004W	0	0	0.101694915254237
YFL001W	0	0	0.101408450704225
YNL302C	0	0	0.101123595505618
YIL130W	0	1	0.101123595505618
YMR091C	0	0	0.100840336134454
YNL076W	0	0	0.100558659217877
YML035C	0	0	0.100278551532033
YNL236W	0	0	0.1
YGR079W	0	1	0.1
YGL241W	0	0	0.0997229916897507
YBR095C	0	0	0.0994475138121547
YDR075W	0	0	0.0991735537190083
YJL069C	0	0	0.0989010989010989
YHR066W	0	0	0.0986301369863014
YJL010C	0	0	0.0983606557377049
YER117W	0	0	0.0980926430517711
YML093W	0	0	0.0978260869565217
YDL111C	0	0	0.0975609756097561
YOR095C	0	0	0.0972972972972973
YKR099W	0	0	0.0970350404312668
YOR047C	0	0	0.0967741935483871
YMR236W	0	0	0.096514745308311
YNR038W	0	0	0.0962566844919786
YGR072W	0	0	0.096
YOR033C	0	0	0.0957446808510638
YPL126W	0	0	0.0954907161803713
YLR185W	0	0	0.0952380952380952
YER112W	0	0	0.0949868073878628
YOL006C	0	0	0.0947368421052632
YCR042C	0	0	0.094488188976378
YHR196W	0	0	0.0942408376963351
YPR017C	0	0	0.0939947780678851
YBL036C	0	0	0.09375
YKL058W	0	0	0.0935064935064935
YMR061W	0	0	0.0932642487046632
YPR144C	0	0	0.0930232558139535
YIL132C	0	0	0.0927835051546392
YIL103W	0	0	0.0925449871465296
YIL110W	0	0	0.0923076923076923
YDR145W	0	0	0.0920716112531969
YER169W	0	0	0.0918367346938776
YDL195W	0	0	0.0916030534351145
YNL232W	0	0	0.0913705583756345
YPR016C	0	0	0.0911392405063291
YNL262W	0	0	0.0909090909090909
YDR450W	0	0	0.0906801007556675
YFL002C	0	0	0.0904522613065327
YDL165W	0	0	0.0902255639097744
YDL051W	0	0	0.09
YIL091C	0	1	0.09
YPR060C	0	0	0.0897755610972569
YBR127C	0	0	0.0895522388059701
YHR069C	0	0	0.0893300248138958
YHR090C	0	0	0.0891089108910891
YNR054C	0	0	0.0888888888888889
YOR250C	0	0	0.0886699507389163
YOR243C	0	0	0.0884520884520884
YBR274W	0	0	0.0882352941176471
YOL026C	0	0	0.0880195599022005
YDR172W	0	0	0.0878048780487805
YLR115W	0	0	0.0875912408759124
YMR269W	0	0	0.087378640776699
YDR527W	0	0	0.0871670702179177
YJL145W	0	0	0.0869565217391304
YOR143C	0	0	0.0867469879518072
YNL164C	0	0	0.0865384615384615
YDR465C	0	0	0.0863309352517986
YJL109C	0	0	0.0861244019138756
YML015C	0	0	0.0859188544152745
YGR276C	0	0	0.0857142857142857
YOR141C	0	1	0.0857142857142857
YDL108W	0	0	0.0855106888361045
YGL097W	0	0	0.0853080568720379
YDL083C	0	0	0.0851063829787234
YOR217W	0	0	0.0849056603773585
YKL166C	0	0	0.0847058823529412
YJL191W	0	0	0.0845070422535211
YER159C	0	0	0.0843091334894614
YPL128C	0	0	0.0841121495327103
YDR418W	0	0	0.0839160839160839
YPL139C	0	0	0.0837209302325581
YGR027C	0	0	0.0835266821345708
YGR283C	0	0	0.0833333333333333
YGL150C	0	0	0.0831408775981524
YPL254W	0	0	0.0829493087557604
YPL248C	0	0	0.0827586206896552
YEL055C	0	0	0.0825688073394495
YNL102W	0	0	0.0823798627002288
YOL148C	0	0	0.0821917808219178
YOR252W	0	1	0.0821917808219178
YOR371C	0	0	0.082004555808656
YEL026W	0	0	0.0818181818181818
YLR150W	0	0	0.0816326530612245
YBR088C	0	0	0.081447963800905
YCR035C	0	0	0.0812641083521445
YBR191W	0	0	0.0810810810810811
YGL016W	0	0	0.0808988764044944
YOR287C	0	0	0.0807174887892377
YNL149C	0	0	0.0805369127516778
YER031C	0	0	0.0803571428571429
YLR197W	0	0	0.0801781737193764
YLR175W	0	0	0.08
YDR427W	0	0	0.0798226164079823
YDR395W	0	0	0.079646017699115
YGR275W	0	0	0.0794701986754967
YOR370C	0	0	0.079295154185022
YDR103W	0	0	0.0791208791208791
YOR338W	0	0	0.0789473684210526
YLR017W	0	0	0.0787746170678337
YBR160W	0	0	0.0786026200873362
YMR075W	0	0	0.0784313725490196
YPL228W	0	0	0.0782608695652174
YDL201W	0	0	0.0780911062906725
YHR148W	0	0	0.0779220779220779
YDL166C	0	0	0.0777537796976242
YOR056C	0	0	0.0775862068965517
YGR095C	0	0	0.0774193548387097
YHR197W	0	0	0.0772532188841202
YKL014C	0	0	0.0770877944325482
YDR500C	0	0	0.0769230769230769
YML080W	0	0	0.0767590618336887
YGL254W	0	0	0.0765957446808511
YPR043W	0	0	0.0764331210191083
YLR325C	0	0	0.076271186440678
YDR006C	0	0	0.0761099365750529
YNL059C	0	0	0.0759493670886076
YMR277W	0	0	0.0757894736842105
YHR036W	0	0	0.0756302521008403
YLR074C	0	0	0.0754716981132075
YHR010W	0	0	0.0753138075313808
YKL010C	0	0	0.0751565762004175
YNL234W	0	0	0.075
YOR244W	0	0	0.0748440748440748
YNR024W	0	1	0.0748440748440748
YER056C-A	0	0	0.0746887966804979
YKL099C	0	0	0.0745341614906832
YIL038C	0	0	0.0743801652892562
YKR001C	0	0	0.0742268041237113
YLR333C	0	0	0.0740740740740741
YGL044C	0	0	0.0739219712525667
YDR121W	0	0	0.0737704918032787
YJL189W	0	0	0.0736196319018405
YLL011W	0	0	0.073469387755102
YDL061C	0	0	0.0733197556008147
YFL013C	0	0	0.0731707317073171
YJL136C	0	0	0.0730223123732252
YPR133C	0	0	0.0728744939271255
YER171W	0	0	0.0727272727272727
YMR308C	0	0	0.0725806451612903
YBR030W	0	0	0.0724346076458753
YGR017W	0	1	0.0724346076458753
YBR034C	0	0	0.072289156626506
YDR448W	0	0	0.0721442885771543
YAL019W	0	0	0.072
YMR223W	0	0	0.0718562874251497
YNL301C	0	0	0.0717131474103586
YLR147C	0	0	0.0715705765407555
YBL046W	0	0	0.0714285714285714
YBR188C	0	0	0.0712871287128713
YOR119C	0	0	0.0711462450592885
YNL001W	0	0	0.0710059171597633
YOR359W	0	0	0.0708661417322835
YDL074C	0	0	0.0707269155206287
YBL054W	0	0	0.0705882352941176
YKR079C	0	0	0.0704500978473581
YBR283C	0	0	0.0703125
YMR260C	0	0	0.0701754385964912
YDL040C	0	0	0.0700389105058366
YML105C	0	0	0.0699029126213592
YMR217W	0	0	0.0697674418604651
YJR069C	0	0	0.0696324951644101
YDL175C	0	0	0.0694980694980695
YGR211W	0	0	0.069364161849711
YBL008W	0	0	0.0692307692307692
YOR274W	0	0	0.0690978886756238
YHR141C	0	0	0.0689655172413793
YNL135C	0	0	0.0688336520076482
YBL026W	0	0	0.0687022900763359
YKR002W	0	0	0.0685714285714286
YLR052W	0	0	0.0684410646387833
YDR211W	0	0	0.0683111954459203
YNL068C	0	0	0.0681818181818182
YJL171C	0	1	0.0681818181818182
YDR198C	0	0	0.0680529300567108
YGR140W	0	0	0.0679245283018868
YPR182W	0	0	0.0677966101694915
YBR215W	0	0	0.0676691729323308
YMR005W	0	0	0.0675422138836773
YLR344W	0	0	0.0674157303370786
YBR252W	0	0	0.0672897196261682
YNL313C	0	0	0.0671641791044776
YDL084W	0	0	0.0670391061452514
YKL110C	0	0	0.0669144981412639
YDR023W	0	0	0.0667903525046382
YGR158C	0	0	0.0666666666666667
YBR264C	0	0	0.066543438077634
YER165W	0	0	0.0664206642066421
YLR022C	0	0	0.0662983425414365
YJL179W	0	0	0.0661764705882353
YOR233W	0	0	0.0660550458715596
YBR084C-A	0	0	0.0659340659340659
YAL041W	0	0	0.0658135283363803
YML106W	0	0	0.0656934306569343
YMR076C	0	0	0.0655737704918033
YKL205W	0	0	0.0654545454545455
YIR012W	0	0	0.0653357531760436
YPL243W	0	0	0.0652173913043478
YER049W	0	0	0.0650994575045208
YGR195W	0	0	0.0649819494584837
YGR118W	0	0	0.0648648648648649
YLR388W	0	0	0.0647482014388489
YPL105C	0	1	0.0647482014388489
YBR048W	0	0	0.0646319569120287
YPR062W	0	0	0.0645161290322581
YBR079C	0	0	0.0644007155635063
YGL215W	0	0	0.0642857142857143
YBL018C	0	0	0.0641711229946524
YBR010W	0	0	0.0640569395017794
YER129W	0	0	0.063943161634103
YIL104C	0	0	0.0638297872340425
YLR336C	0	0	0.063716814159292
YDL036C	0	0	0.0636042402826855
YBL087C	0	0	0.0634920634920635
YGL120C	0	0	0.0633802816901408
YPL210C	0	0	0.0632688927943761
YNL175C	0	0	0.0631578947368421
YHR089C	0	0	0.0630472854640981
YPL193W	0	0	0.0629370629370629
YNL299W	0	0	0.06282722513089
YNL101W	0	0	0.0627177700348432
YNR015W	0	0	0.0626086956521739
YBR162W-A	0	0	0.0625
YBR257W	0	0	0.0623916811091854
YML022W	0	0	0.0622837370242214
YLR146C	0	0	0.0621761658031088
YGR264C	0	0	0.0620689655172414
YOR360C	0	0	0.0619621342512909
YDR325W	0	0	0.0618556701030928
YHR154W	0	0	0.0617495711835334
YPR118W	0	0	0.0616438356164384
YLR075W	0	0	0.0615384615384615
YLR048W	0	0	0.0614334470989761
YGL116W	0	0	0.0613287904599659
YKL006W	0	0	0.0612244897959184
YJR041C	0	0	0.0611205432937182
YIL020C	0	0	0.0610169491525424
YDR060W	0	0	0.0609137055837563
YMR142C	0	0	0.0608108108108108
YNL123W	0	0	0.06070826306914
YDR002W	0	0	0.0606060606060606
YOR305W	0	0	0.0605042016806723
YMR014W	0	0	0.0604026845637584
YLR226W	0	0	0.0603015075376884
YIL052C	0	0	0.0602006688963211
YOL040C	0	0	0.0601001669449082
YBR242W	0	1	0.0601001669449082
YIL069C	0	0	0.06
YLR106C	0	0	0.0599001663893511
YNR012W	0	0	0.0598006644518272
YLR244C	0	0	0.0597014925373134
YKL125W	0	0	0.0596026490066225
YMR230W	0	0	0.059504132231405
YCL036W	0	1	0.059504132231405
YLR401C	0	0	0.0594059405940594
YKL154W	0	0	0.0593080724876442
YKR082W	0	0	0.0592105263157895
YDR449C	0	0	0.0591133004926108
YML024W	0	0	0.059016393442623
YGR123C	0	0	0.0589198036006547
YML073C	0	0	0.0588235294117647
YER022W	0	0	0.0587275693311582
YNR046W	0	0	0.0586319218241042
YLR264W	0	0	0.0585365853658537
YIL064W	0	0	0.0584415584415584
YDR399W	0	0	0.0583468395461912
YDR346C	0	0	0.058252427184466
YNL221C	0	0	0.0581583198707593
YER131W	0	0	0.0580645161290323
YHR040W	0	0	0.0579710144927536
YIL008W	0	0	0.0578778135048231
YJR147W	0	0	0.057784911717496
YMR235C	0	0	0.0576923076923077
YER074W	0	0	0.0576
YFR011C	0	1	0.0576
YML062C	0	0	0.0575079872204473
YJL190C	0	0	0.0574162679425837
YPR137W	0	0	0.0573248407643312
YER161C	0	0	0.0572337042925278
YHR062C	0	0	0.0571428571428571
YDR454C	0	0	0.0570522979397781
YMR128W	0	0	0.0569620253164557
YHR082C	0	0	0.0568720379146919
YKL156W	0	0	0.056782334384858
YJR042W	0	0	0.0566929133858268
YER007C-A	0	0	0.0566037735849057
YOL121C	0	0	0.0565149136577708
YOR253W	0	0	0.0564885496183206
YOR319W	0	0	0.0564885496183206
YOR094W	0	0	0.0564885496183206
YBR153W	0	0	0.0564885496183206
YCR031C	0	0	0.0564885496183206
YGL020C	0	0	0.0564885496183206
YDR364C	0	0	0.0564885496183206
YML125C	0	0	0.0564885496183206
YBR022W	0	0	0.0564885496183206
YNR027W	0	0	0.0564885496183206
YBR236C	0	0	0.0564885496183206
YHL013C	0	1	0.0564885496183206
YDR040C	0	0	0.0564885496183206
YBL024W	0	0	0.0564885496183206
YNL141W	0	0	0.0564885496183206
YOR241W	0	0	0.0564885496183206
YMR033W	0	0	0.0564885496183206
YJR140C	0	0	0.0564885496183206
YML121W	1	0	0.0564885496183206
YLR448W	0	0	0.0564024390243902
YBR025C	0	0	0.0563165905631659
YBR119W	0	0	0.0562310030395137
YJL006C	0	0	0.0561456752655539
YHL001W	0	0	0.0560606060606061
YNL162W	0	0	0.0559757942511346
YCR057C	0	0	0.0558912386706949
YLR061W	0	0	0.0558069381598793
YKR074W	0	1	0.0558069381598793
YDL112W	0	0	0.0557228915662651
YBR175W	0	0	0.0556390977443609
YBL057C	0	0	0.0555555555555556
YNL188W	0	0	0.055472263868066
YOL061W	0	0	0.0553892215568862
YGR148C	0	0	0.0553064275037369
YJR141W	0	0	0.0552238805970149
YHR020W	0	0	0.0551415797317437
YOL058W	0	0	0.0550595238095238
YPL125W	0	0	0.0549777117384844
YPL145C	0	0	0.0548961424332344
YPR175W	0	0	0.0548148148148148
YDR207C	0	0	0.0547337278106509
YNL136W	0	0	0.0546528803545052
YOL149W	0	0	0.0545722713864307
YPL212C	0	0	0.0544918998527246
YAL036C	0	0	0.0544117647058824
YLR020C	0	0	0.0543318649045521
YBR155W	0	0	0.0542521994134897
YHL011C	0	0	0.0541727672035139
YOR159C	0	0	0.054093567251462
YBR281C	0	0	0.054014598540146
YGL201C	0	0	0.053935860058309
YDL136W	0	0	0.0538573508005822
YJR064W	0	0	0.0537790697674419
YBR237W	0	0	0.0537010159651669
YLR373C	0	0	0.0536231884057971
YBR258C	0	0	0.0535455861070912
YLR285W	0	0	0.0534682080924856
YMR079W	0	0	0.0533910533910534
YOL051W	0	0	0.053314121037464
YNR053C	0	0	0.0532374100719424
YDR390C	0	0	0.0531609195402299
YGL048C	0	0	0.0530846484935438
YGL232W	0	0	0.0530085959885387
YIL016W	0	0	0.0529327610872675
YGR040W	0	0	0.0528571428571429
YDR514C	0	1	0.0528571428571429
YMR116C	0	0	0.0527817403708987
YNL292W	0	0	0.0527065527065527
YFR005C	0	0	0.0526315789473684
YER111C	0	0	0.0525568181818182
YBR084W	0	0	0.0524822695035461
YDL121C	0	1	0.0524822695035461
YBR176W	0	0	0.0524079320113314
YOR315W	0	0	0.0523338048090523
YEL037C	0	0	0.0522598870056497
YGR085C	0	0	0.0521861777150917
YGR270W	0	0	0.052112676056338
YPL016W	0	0	0.0520393811533052
YLR008C	0	0	0.0519662921348315
YGL113W	0	0	0.0518934081346424
YOR148C	0	0	0.0518207282913165
YDR447C	0	0	0.0517482517482517
YOR064C	0	0	0.0516759776536313
YCR047C	0	0	0.0516039051603905
YJL111W	0	0	0.0515320334261838
YBR105C	0	0	0.0514603616133519
YDR071C	0	0	0.0513888888888889
YKL074C	0	0	0.0513176144244105
YGL155W	0	0	0.0512465373961219
YER029C	0	0	0.0511756569847856
YCR052W	0	0	0.0511049723756906
YJL098W	0	0	0.0510344827586207
YKL068W	0	0	0.0509641873278237
YLR221C	0	0	0.0508940852819807
YAL033W	0	0	0.0508241758241758
YML082W	0	0	0.0507544581618656
YDR300C	0	0	0.0506849315068493
YBR267W	0	0	0.0506155950752394
YLR060W	0	0	0.0505464480874317
YLR167W	0	0	0.0504774897680764
YPL079W	0	0	0.050408719346049
YGL210W	0	0	0.0503401360544218
YNL290W	0	0	0.0502717391304348
YGR024C	0	0	0.0502035278154681
YML026C	0	0	0.0501355013550136
YBR289W	0	0	0.0500676589986468
YOR168W	0	0	0.05
YLR224W	0	0	0.0499325236167341
YKR026C	0	0	0.0498652291105121
YGR030C	0	0	0.0497981157469717
YDR339C	0	0	0.0497311827956989
YBL084C	0	0	0.0496644295302013
YGL071W	0	0	0.049597855227882
YMR212C	0	0	0.0495314591700134
YBR270C	0	1	0.0495314591700134
YNL119W	0	0	0.0494652406417112
YOR107W	0	0	0.0493991989319092
YLR018C	0	0	0.0493333333333333
YGL211W	0	0	0.0492676431424767
YBR129C	0	0	0.0492021276595745
YOL109W	0	0	0.049136786188579
YLR455W	0	0	0.0490716180371353
YEL009C	0	0	0.0490066225165563
YKL078W	0	0	0.0489417989417989
YBR233W	0	1	0.0489417989417989
YIL079C	0	0	0.0488771466314399
YFR028C	0	0	0.0488126649076517
YHR099W	0	0	0.0487483530961792
YKL006C-A	0	0	0.0486842105263158
YNL244C	0	0	0.0486202365308804
YJL061W	0	0	0.0485564304461942
YLR316C	0	0	0.0484927916120577
YML018C	0	1	0.0484927916120577
YBR166C	0	0	0.0484293193717278
YER025W	0	0	0.0483660130718954
YPR048W	0	1	0.0483660130718954
YKL114C	0	0	0.0483028720626632
YLR275W	0	0	0.0482398956975228
YGR034W	0	0	0.0481770833333333
YEL054C	0	0	0.0481144343302991
YOL093W	0	0	0.0480519480519481
YMR146C	0	0	0.0479896238651102
YOR091W	0	0	0.0479274611398964
YLR310C	0	0	0.0478654592496766
YDR138W	0	0	0.0478036175710594
YJL177W	0	0	0.047741935483871
YBR063C	0	1	0.047741935483871
YDR243C	0	0	0.047680412371134
YOL125W	0	0	0.0476190476190476
YMR216C	0	0	0.0475578406169666
YNL004W	0	0	0.0474967907573813
YDL236W	0	0	0.0474358974358974
YBR253W	0	0	0.0473751600512164
YGR056W	0	0	0.0473145780051151
YBR106W	0	0	0.0472541507024266
YLL021W	0	0	0.0471938775510204
YDR098C	0	0	0.0471337579617834
YDL227C	0	0	0.0470737913486005
YHR201C	0	0	0.0470139771283355
YLR301W	0	0	0.0469543147208122
YGR093W	0	1	0.0469543147208122
YGR162W	0	0	0.0468948035487959
YMR194W	0	0	0.0468354430379747
YBR195C	0	0	0.0467762326169406
YBR248C	0	0	0.0467171717171717
YHR013C	0	0	0.0466582597730139
YDL167C	0	0	0.0465994962216625
YPL117C	0	0	0.0465408805031447
YBL093C	0	0	0.0464824120603015
YLL035W	0	0	0.0464240903387704
YIR026C	0	0	0.0463659147869674
YGL092W	0	0	0.0463078848560701
YOL123W	0	0	0.04625
YMR001C	0	0	0.0461922596754057
YCR084C	0	0	0.0461346633416459
YML006C	0	0	0.0460772104607721
YBR167C	0	0	0.0460199004975124
YDR471W	0	0	0.0459627329192547
YDR088C	0	0	0.0459057071960298
YLR016C	0	0	0.0458488228004957
YFR031C	0	0	0.0457920792079208
YCL030C	0	0	0.0457354758961681
YLR272C	0	0	0.045679012345679
YPL239W	0	0	0.0456226880394575
YBR181C	0	0	0.0455665024630542
YKR083C	0	0	0.045510455104551
YLR340W	0	0	0.0454545454545455
YBR057C	0	0	0.045398773006135
YNR037C	0	0	0.045343137254902
YBR163W	0	1	0.045343137254902
YDR321W	0	0	0.0452876376988984
YLR323C	0	1	0.0452876376988984
YLR405W	0	0	0.0452322738386308
YPL255W	0	0	0.0451770451770452
YOR234C	0	0	0.0451219512195122
YBL061C	0	0	0.0450669914738124
YCR060W	0	0	0.0450121654501217
YBR110W	0	0	0.0449574726609964
YPR180W	0	0	0.0449029126213592
YOL094C	0	0	0.0448484848484848
YML097C	0	0	0.0447941888619855
YPL049C	0	0	0.0447400241837969
YKR086W	0	0	0.0446859903381642
YMR182C	0	0	0.0446320868516285
YBR210W	0	0	0.0445783132530121
YBR055C	0	0	0.0445246690734055
YBR165W	0	0	0.0444711538461538
YJL084C	0	1	0.0444711538461538
YHR065C	0	0	0.0444177671068427
YNL166C	0	0	0.0443645083932854
YBR189W	0	0	0.044311377245509
YBR115C	0	0	0.0442583732057416
YPL068C	0	1	0.0442583732057416
YNL231C	0	0	0.044205495818399
YER174C	0	0	0.0441527446300716
YHR128W	0	0	0.0441001191895113
YBL023C	0	0	0.0440476190476191
YDL030W	0	0	0.0439952437574316
YNL178W	0	0	0.0439429928741093
YAL003W	0	0	0.0438908659549229
YAL035W	0	0	0.0438388625592417
YEL029C	0	0	0.0437869822485207
YOL108C	0	0	0.0437352245862884
YDR052C	0	0	0.0436835891381346
YOR293W	0	0	0.0436320754716981
YKL024C	0	0	0.0435806831566549
YDR398W	0	0	0.0435294117647059
YOR312C	0	0	0.0434782608695652
YDL212W	0	0	0.0434272300469484
YBL035C	0	0	0.0433763188745604
YDR478W	0	0	0.0433255269320843
YGR152C	0	0	0.0432748538011696
YNR036C	0	0	0.0432242990654206
YDR473C	0	0	0.0431738623103851
YHR127W	0	1	0.0431738623103851
YJR145C	0	0	0.0431235431235431
YJL014W	0	0	0.0430733410942957
YOL034W	0	0	0.0430232558139535
YBR017C	0	0	0.0429732868757259
YDR017C	0	0	0.04292343387471
YBR058C	0	0	0.0428736964078795
YER149C	0	0	0.0428240740740741
YDL160C	0	0	0.0427745664739884
YBR073W	0	0	0.0427251732101617
YBL020W	0	0	0.0426758938869665
YHR121W	0	0	0.0426267281105991
YDL155W	0	0	0.0425776754890679
YDL064W	0	0	0.0425287356321839
YAR008W	0	0	0.0424799081515499
YKL028W	0	0	0.0424311926605505
YML032C	0	0	0.0423825887743414
YNL023C	0	1	0.0423825887743414
YOR369C	0	0	0.0423340961098398
YMR234W	0	0	0.0422857142857143
YPL198W	0	0	0.0422374429223744
YBR114W	0	0	0.0421892816419612
YDL082W	0	0	0.0421412300683371
YMR233W	0	1	0.0421412300683371
YKR022C	0	0	0.0420932878270762
YHR068W	0	0	0.0420454545454545
YFL017C	0	0	0.0419977298524404
YDL143W	0	0	0.0419501133786848
YBL032W	0	0	0.0419026047565119
YNL207W	0	0	0.0418552036199095
YBR249C	0	0	0.0418079096045198
YPR051W	0	0	0.0417607223476298
YPR057W	0	0	0.0417136414881623
YPL101W	0	0	0.0416666666666667
YDR025W	0	0	0.0416197975253093
YGL058W	0	0	0.0415730337078652
YJR138W	0	1	0.0415730337078652
YDL103C	0	0	0.0415263748597082
YPL159C	0	0	0.0414798206278027
YPL037C	0	0	0.0414333706606943
YBR141C	0	1	0.0414333706606943
YDR419W	0	0	0.0413870246085011
YBR164C	0	0	0.041340782122905
YEL018W	0	0	0.0412946428571429
YDR174W	0	0	0.0412486064659978
YLL036C	0	0	0.0412026726057906
YMR288W	0	0	0.0411568409343715
YPR031W	0	0	0.0411111111111111
YMR123W	0	0	0.0410654827968923
YMR268C	0	0	0.041019955654102
YML101C	0	1	0.041019955654102
YNL062C	0	0	0.0409745293466224
YNL090W	0	0	0.040929203539823
YBL039C	0	0	0.0408839779005525
YMR285C	0	0	0.0408388520971302
YBL019W	0	0	0.0407938257993385
YGL031C	0	0	0.0407488986784141
YGR083C	0	0	0.0407040704070407
YHR216W	0	0	0.0406593406593407
YLR105C	0	0	0.0406147091108672
YJR094W-A	0	0	0.0405701754385965
YOR335C	0	0	0.04052573932092
YJR072C	0	1	0.04052573932092
YGL123W	0	0	0.0404814004376368
YDR180W	0	0	0.0404371584699454
YNL256W	0	0	0.0403930131004367
YNL108C	0	0	0.0403489640130862
YOL052C	0	0	0.0403050108932462
YBR168W	0	0	0.0402611534276387
YDL056W	0	0	0.0402173913043478
YBL063W	0	0	0.0401737242128122
YBR042C	0	0	0.0401301518438178
YBL079W	0	0	0.0400866738894908
YDR097C	0	0	0.04004329004329
YJL168C	0	0	0.04
YHR077C	0	0	0.0399568034557235
YGL122C	0	0	0.0399137001078749
YOR073W	0	0	0.0398706896551724
YNL251C	0	0	0.0398277717976319
YDR026C	0	1	0.0398277717976319
YER030W	0	0	0.0397849462365591
YGR156W	0	0	0.0397422126745435
YOR046C	0	0	0.0396995708154506
YLR145W	0	0	0.0396570203644159
YBL091C	0	0	0.0396145610278373
YPL273W	0	0	0.039572192513369
YDR119W	0	1	0.039572192513369
YBR276C	0	0	0.0395299145299145
YER016W	0	0	0.0394877267876201
YKL173W	0	0	0.0394456289978678
YER102W	0	0	0.0394036208732694
YDL092W	0	0	0.0393617021276596
YHL039W	0	0	0.0393198724760893
YNL281W	0	0	0.0392781316348195
YBR254C	0	0	0.039236479321315
YGL238W	0	0	0.0391949152542373
YDR072C	0	0	0.0391534391534392
YLL045C	0	0	0.0391120507399577
YDL047W	0	0	0.0390707497360085
YPL233W	0	0	0.0390295358649789
YBR261C	0	1	0.0390295358649789
YLR015W	0	0	0.0389884088514226
YKL214C	0	0	0.0389473684210526
YDR217C	0	0	0.0389064143007361
YML077W	0	0	0.0388655462184874
YER036C	0	0	0.0388247639034627
YOR216C	0	0	0.0387840670859539
YBL055C	0	0	0.0387434554973822
YPL226W	0	0	0.0387029288702929
YOR006C	0	1	0.0387029288702929
YBL076C	0	0	0.038662486938349
YDR068W	0	1	0.038662486938349
YOL102C	0	0	0.0386221294363257
YDL003W	0	0	0.0385818561001043
YMR243C	0	0	0.0385416666666667
YNL124W	0	0	0.0385015608740895
YBR275C	0	0	0.0384615384615385
YPR069C	0	0	0.0384215991692627
YOR308C	0	0	0.0383817427385892
YOR115C	0	0	0.0383419689119171
YOR154W	0	1	0.0383419689119171
YOR276W	0	0	0.0383022774327122
YER042W	0	0	0.0382626680455016
YHL026C	0	1	0.0382626680455016
YJL074C	0	0	0.0382231404958678
YOR209C	0	0	0.0381836945304438
YKL216W	0	0	0.0381443298969072
YBR125C	0	1	0.0381443298969072
YDL148C	0	0	0.0381050463439753
YOR254C	0	0	0.0380658436213992
YPR101W	0	0	0.0380267214799589
YKR038C	0	0	0.0379876796714579
YNL126W	0	0	0.037948717948718
YOR051C	0	1	0.037948717948718
YGR163W	0	0	0.0379098360655738
YNL190W	0	0	0.037871033776868
YGR208W	0	0	0.0378323108384458
YGL086W	0	0	0.0377936670071502
YER133W	0	0	0.0377551020408163
YBR288C	0	0	0.0377166156982671
YBR259W	0	1	0.0377166156982671
YNL096C	0	0	0.0376782077393075
YBR272C	0	0	0.0376398779247202
YPL227C	0	0	0.0376016260162602
YDR177W	0	0	0.0375634517766497
YLR243W	0	1	0.0375634517766497
YHL007C	0	0	0.037525354969574
YPL217C	0	0	0.0374873353596758
YPL131W	0	0	0.0374493927125506
YFL045C	0	0	0.0374115267947422
YBR229C	0	0	0.0373737373737374
YER082C	0	0	0.0373360242179617
YGR003W	0	0	0.0372983870967742
YMR310C	0	0	0.0372608257804632
YCR012W	0	0	0.0372233400402414
YLR451W	0	0	0.0371859296482412
YKL191W	0	0	0.03714859437751
YLR278C	0	1	0.03714859437751
YGL246C	0	0	0.037111334002006
YGR285C	0	0	0.0370741482965932
YHL015W	0	0	0.037037037037037
YKL075C	0	0	0.037
YML112W	0	0	0.036963036963037
YJR003C	0	0	0.0369261477045908
YBR235W	0	1	0.0369261477045908
YHR081W	0	0	0.036889332003988
YIR010W	0	0	0.0368525896414343
YOR260W	0	0	0.03681592039801
YNL189W	0	0	0.036779324055666
YDR086C	0	0	0.0367428003972195
YKL213C	0	0	0.0367063492063492
YBR060C	0	0	0.0366699702675917
YPL050C	0	0	0.0366336633663366
YJR055W	0	0	0.0365974282888229
YBL072C	0	0	0.0365612648221344
YKL130C	0	0	0.0365251727541955
YKR078W	0	0	0.0364891518737673
YML113W	0	0	0.0364532019704433
YJL056C	0	0	0.0364173228346457
YDR081C	0	0	0.0363815142576204
YKR072C	0	0	0.0363457760314342
YJR032W	0	0	0.0363101079489696
YHL033C	0	0	0.0362745098039216
YOR106W	0	0	0.0362389813907933
YOR279C	0	0	0.0362035225048924
YGL247W	0	0	0.0361681329423265
YOL012C	0	0	0.0361328125
YJL080C	0	0	0.0360975609756098
YOR342C	0	1	0.0360975609756098
YBL051C	0	0	0.0360623781676413
YBR199W	0	0	0.0360272638753651
YOR098C	0	0	0.0359922178988327
YML021C	0	0	0.0359572400388727
YFL008W	0	0	0.0359223300970874
YDR464W	0	0	0.0358874878758487
YBR093C	0	0	0.0358527131782946
YDL070W	0	1	0.0358527131782946
YIL145C	0	0	0.0358180058083253
YDR414C	0	0	0.0357833655705996
YIR011C	0	0	0.0357487922705314
YDL048C	0	1	0.0357487922705314
YBL001C	0	0	0.0357142857142857
YNL065W	0	0	0.0356798457087753
YNL154C	0	0	0.035645472061657
YNR011C	0	0	0.0356111645813282
YDR051C	0	1	0.0356111645813282
YLR096W	0	0	0.0355769230769231
YBL058W	0	0	0.0355427473583093
YPL081W	0	0	0.0355086372360845
YKR043C	0	1	0.0355086372360845
YDL235C	0	0	0.0354745925215724
YPL245W	0	1	0.0354745925215724
YNL153C	0	0	0.0354406130268199
YDL014W	0	0	0.0354066985645933
YPL183C	0	1	0.0354066985645933
YPR074C	0	0	0.0353728489483748
YHR207C	0	1	0.0353728489483748
YLR086W	0	0	0.0353390639923591
YOL054W	0	0	0.0353053435114504
YAR002W	0	0	0.0352716873212583
YIL139C	0	0	0.0352380952380952
YDR226W	0	0	0.0352045670789724
YMR074C	0	1	0.0352045670789724
YLR328W	0	0	0.035171102661597
YML064C	0	0	0.0351377018043685
YER168C	0	0	0.0351043643263757
YFL022C	0	0	0.0350710900473934
YAR014C	0	0	0.0350378787878788
YKR010C	0	0	0.0350047303689688
YJR031C	0	0	0.0349716446124764
YBR194W	0	1	0.0349716446124764
YOR092W	0	0	0.0349386213408876
YGL035C	0	0	0.0349056603773585
YKL048C	0	0	0.0348727615457116
YBL025W	0	0	0.0348399246704331
YPL038W	0	0	0.0348071495766698
YBR216C	0	0	0.0347744360902256
YOL139C	0	0	0.0347417840375587
YCL063W	0	0	0.0347091932457786
YMR179W	0	0	0.0346766635426429
YBR205W	0	0	0.0346441947565543
YDR457W	0	0	0.0346117867165575
YMR240C	0	0	0.0345794392523364
YHR133C	0	0	0.034547152194211
YDR372C	0	0	0.0345149253731343
YMR129W	0	0	0.0344827586206897
YBR161W	0	0	0.0344506517690875
YLR215C	0	0	0.0344186046511628
YPR032W	0	0	0.0343866171003717
YDL028C	0	0	0.0343546889507892
YHR118C	0	0	0.0343228200371058
YBR131W	0	0	0.0342910101946247
YML108W	0	1	0.0342910101946247
YKL060C	0	0	0.0342592592592593
YIR004W	0	0	0.0342275670675301
YBR228W	0	0	0.0341959334565619
YBR197C	0	1	0.0341959334565619
YLR335W	0	0	0.0341643582640813
YHR049W	0	1	0.0341643582640813
YLR287C	0	1	0.0341643582640813
YBR202W	0	0	0.0341328413284133
YLL002W	0	0	0.0341013824884793
YDL191W	0	0	0.0340699815837937
YBR171W	0	0	0.0340386384544618
YLR059C	0	0	0.0340073529411765
YNL099C	0	0	0.0339761248852158
YJR007W	0	0	0.0339449541284404
YGL100W	0	0	0.0339138405132906
YCR072C	0	0	0.0338827838827839
YOR074C	0	0	0.0338517840805123
YJL054W	0	0	0.0338208409506399
YBR159W	0	0	0.0337899543378995
YIL009W	0	0	0.0337591240875912
YBL056W	0	0	0.0337283500455789
YDR091C	0	0	0.0336976320582878
YCR034W	0	0	0.0336669699727025
YKL180W	0	0	0.0336363636363636
YPL106C	0	0	0.033605812897366
YIL142W	0	0	0.0335753176043557
YDR144C	0	0	0.0335448776065277
YNL245C	0	0	0.0335144927536232
YDL209C	0	0	0.0334841628959276
YER043C	0	0	0.0334538878842676
YPL179W	0	0	0.033423667570009
YMR242C	0	0	0.0333935018050542
YPR120C	0	0	0.0333633904418395
YER173W	0	0	0.0333333333333333
YDL076C	0	0	0.0333033303330333
YPL143W	0	0	0.033273381294964
YIR023W	0	0	0.0332434860736747
YNL103W	0	0	0.033213644524237
YIL085C	0	0	0.0331838565022422
YLR262C-A	0	0	0.0331541218637993
YBR239C	0	1	0.0331541218637993
YKL186C	0	0	0.0331244404655327
YBR151W	0	1	0.0331244404655327
YNR009W	0	0	0.0330948121645796
YJL104W	0	0	0.033065236818588
YJL134W	0	0	0.0330357142857143
YDR245W	0	0	0.0330062444246209
YOR195W	0	0	0.0329768270944742
YPL225W	0	1	0.0329768270944742
YPL220W	0	0	0.0329474621549421
YCL033C	0	0	0.0329181494661922
YPL026C	0	0	0.0328888888888889
YER110C	0	0	0.0328596802841918
YDR279W	0	0	0.0328305235137533
YJR132W	0	0	0.0328014184397163
YDR195W	0	0	0.0327723649247121
YNL323W	0	0	0.0327433628318584
YMR138W	0	0	0.0327144120247569
YJR112W	0	0	0.0326855123674912
YPL263C	0	1	0.0326855123674912
YBR152W	0	0	0.0326566637246249
YJL041W	0	0	0.0326278659611993
YDR416W	0	0	0.0325991189427313
YML060W	0	0	0.0325704225352113
YMR185W	0	1	0.0325704225352113
YOL120C	0	0	0.0325417766051011
YML063W	0	0	0.0325131810193322
YBR211C	0	0	0.0324846356453029
YEL042W	0	0	0.0324561403508772
YDL189W	0	0	0.0324276950043821
YMR047C	0	0	0.032399299474606
YKR080W	0	0	0.0323709536307962
YNL215W	0	1	0.0323709536307962
YBR263W	0	0	0.0323426573426573
YOR372C	0	0	0.0323144104803493
YJL203W	0	0	0.0322862129144852
YNL286W	0	0	0.032258064516129
YNR051C	0	0	0.0322299651567944
YBR192W	0	0	0.0322019147084421
YCL050C	0	0	0.0321739130434783
YPL207W	0	1	0.0321739130434783
YIL133C	0	0	0.0321459600347524
YER107C	0	0	0.0321180555555556
YLR029C	0	0	0.0320901994796184
YPR088C	0	0	0.0320623916811092
YKL069W	0	1	0.0320623916811092
YLR005W	0	0	0.032034632034632
YJL025W	0	0	0.0320069204152249
YLR293C	0	0	0.0319792566983578
YDR216W	0	0	0.0319516407599309
YBR133C	0	0	0.0319240724762727
YJR046W	0	0	0.0318965517241379
YML088W	0	0	0.0318690783807063
YDL098C	0	0	0.03184165232358
YNL273W	0	0	0.0318142734307825
YER156C	0	1	0.0318142734307825
YCR020W-B	0	0	0.031786941580756
YOR295W	0	0	0.0317596566523605
YPL160W	0	0	0.0317324185248714
YML046W	0	0	0.0317052270779777
YGL101W	0	1	0.0317052270779777
YKL113C	0	0	0.0316780821917808
YPR041W	0	0	0.0316509837467921
YBL034C	0	0	0.0316239316239316
YHR072W	0	0	0.031596925704526
YHR172W	0	0	0.0315699658703072
YDR139C	0	0	0.0315430520034101
YLR420W	0	0	0.0315161839863714
YOR048C	0	0	0.0314893617021277
YPR189W	0	0	0.0314625850340136
YDL229W	0	0	0.0314358538657604
YBL106C	0	0	0.0314091680814941
YLR397C	0	0	0.0313825275657337
YDL131W	0	0	0.0313559322033898
YGL145W	0	0	0.0313293818797629
YLR154C	0	0	0.0313028764805415
YJL207C	0	0	0.0312764158918005
YPL204W	0	0	0.03125
YBR096W	0	1	0.03125
YGL169W	0	0	0.0312236286919831
YML011C	0	0	0.0311973018549747
YOR144C	0	0	0.0311710193765796
YJR089W	0	0	0.0311447811447811
YHR120W	0	0	0.0311185870479394
YDR020C	0	1	0.0311185870479394
YLR181C	0	0	0.0310924369747899
YOL078W	0	0	0.0310663308144416
YBR170C	0	0	0.0310402684563758
YPR055W	0	0	0.0310142497904443
YKL183W	0	1	0.0310142497904443
YFR002W	0	0	0.0309882747068677
YOR196C	0	0	0.0309623430962343
YDR524C	0	0	0.0309364548494983
YBL080C	0	0	0.0309106098579783
YMR078C	0	0	0.0308848080133556
YBL006C	0	0	0.0308590492076731
YIL092W	0	1	0.0308590492076731
YDR037W	0	0	0.0308333333333333
YLR200W	0	0	0.0308076602830974
YPL153C	0	0	0.0307820299500832
YEL061C	0	0	0.0307564422277639
YGR119C	0	0	0.0307308970099668
YBR244W	0	0	0.0307053941908714
YKL108W	0	0	0.0306799336650083
YBR038W	0	0	0.0306545153272577
YBR103W	0	0	0.0306291390728477
YGL135W	0	0	0.0306038047973532
YHR046C	0	0	0.0305785123966942
YJL110C	0	0	0.0305532617671346
YOR122C	0	0	0.0305280528052805
YDL128W	0	0	0.0305028854080791
YPR019W	0	0	0.0304777594728171
YIL004C	0	0	0.0304526748971193
YIL036W	0	0	0.0304276315789474
YPR173C	0	0	0.0304026294165982
YDR389W	0	0	0.0303776683087028
YGR229C	0	0	0.0303527481542248
YDL105W	0	0	0.030327868852459
YOL130W	0	0	0.0303030303030303
YDL042C	0	0	0.030278232405892
YPL144W	0	0	0.0302534750613246
YMR153W	0	0	0.0302287581699346
YJL087C	0	0	0.0302040816326531
YLR421C	0	0	0.0301794453507341
YOR165W	0	0	0.0301548492257539
YNL246W	0	0	0.0301302931596091
YNL282W	0	0	0.0301057770545159
YGR091W	0	0	0.0300813008130081
YER118C	0	0	0.0300568643379366
YPL180W	0	0	0.0300324675324675
YLR332W	0	0	0.0300081103000811
YBR293W	0	0	0.0299837925445705
YOR167C	0	0	0.0299595141700405
YPL051W	0	0	0.0299352750809061
YML031W	0	0	0.0299110751818917
YHR164C	0	0	0.0298869143780291
YOL066C	0	0	0.029862792574657
YKL059C	0	0	0.0298387096774194
YNL010W	0	1	0.0298387096774194
YGR009C	0	0	0.0298146655922643
YBR135W	0	0	0.0297906602254428
YNL163C	0	0	0.0297666934835076
YDR141C	0	0	0.0297427652733119
YBR029C	0	0	0.029718875502008
YBR094W	0	1	0.029718875502008
YOR160W	0	0	0.0296950240770466
YBL067C	0	1	0.0296950240770466
YMR044W	0	0	0.0296712109061748
YOR057W	0	0	0.0296474358974359
YOR298C-A	0	0	0.0296236989591673
YDL097C	0	0	0.0296
YNL206C	0	0	0.0295763389288569
YER114C	0	0	0.0295527156549521
YDR507C	0	0	0.0295291300877893
YBR140C	0	0	0.0295055821371611
YBR219C	0	1	0.0295055821371611
YGL257C	0	0	0.0294820717131474
YLR298C	0	0	0.0294585987261147
YOL128C	0	0	0.0294351630867144
YDL058W	0	0	0.0294117647058824
YEL021W	0	0	0.0293884034948372
YJL183W	0	0	0.0293650793650794
YGR074W	0	0	0.0293417922283902
YPR139C	0	0	0.0293185419968304
YOR096W	0	0	0.0292953285827395
YMR292W	0	0	0.0292721518987342
YBL041W	0	0	0.0292490118577075
YLR385C	0	0	0.0292259083728278
YPL057C	0	0	0.0292028413575375
YOR259C	0	0	0.029179810725552
YLR249W	0	0	0.0291568163908589
YGL013C	0	0	0.0291338582677165
YJL198W	0	0	0.029110936270653
YBR020W	0	0	0.0290880503144654
YPL195W	0	0	0.0290652003142184
YHR060W	0	0	0.0290423861852433
YPL029W	0	0	0.0290196078431373
YGR057C	0	0	0.0289968652037618
YBL011W	0	0	0.028974158183242
YNL038W	0	0	0.0289514866979656
YPR108W	0	0	0.0289288506645817
YOR231W	0	0	0.02890625
YBR082C	0	0	0.0288836846213895
YBL107C	0	1	0.0288836846213895
YJR057W	0	0	0.0288611544461778
YBL074C	0	0	0.0288386593920499
YJR067C	0	1	0.0288386593920499
YDR326C	0	0	0.028816199376947
YIL147C	0	0	0.0287937743190661
YOL146W	0	0	0.0287713841368585
YLR383W	0	0	0.0287490287490287
YMR016C	0	0	0.0287267080745342
YDR064W	0	0	0.0287044220325834
YBL069W	0	0	0.0286821705426357
YGL167C	0	0	0.0286599535243997
YNL291C	0	0	0.0286377708978328
YBL105C	0	0	0.02861562258314
YNL082W	0	0	0.0285935085007728
YPL209C	0	0	0.0285714285714286
YJL187C	0	0	0.0285493827160494
YMR183C	0	0	0.0285273708558211
YKL004W	0	0	0.0285053929121726
YDR257C	0	1	0.0285053929121726
YNL087W	0	1	0.0285053929121726
YKL049C	0	0	0.0284834488067744
YOL002C	0	0	0.0284615384615385
YML075C	0	0	0.0284396617986164
YBL089W	0	0	0.0284178187403994
YLR430W	0	0	0.0283960092095165
YER019C-A	0	0	0.0283742331288344
YDR301W	0	0	0.0283524904214559
YML001W	0	0	0.0283307810107198
YBL050W	0	0	0.0283091048201989
YDR232W	0	0	0.0282874617737003
YNL218W	0	0	0.0282658517952636
YDR302W	0	0	0.0282442748091603
YOR213C	0	0	0.0282227307398932
YGR262C	0	0	0.0282012195121951
YHR144C	0	0	0.0281797410510282
YNL054W	0	0	0.028158295281583
YPL024W	0	0	0.0281368821292776
YDR110W	0	0	0.0281155015197568
YLL004W	0	0	0.0280941533788914
YIL063C	0	0	0.0280728376327769
YKL081W	0	0	0.0280515542077331
YHR203C	0	0	0.028030303030303
YOR232W	0	0	0.0280090840272521
YGR020C	0	0	0.0279878971255673
YLR032W	0	0	0.0279667422524565
YLR212C	0	0	0.0279456193353474
YCR051W	0	1	0.0279456193353474
YGR089W	0	0	0.0279245283018868
YPR125W	0	0	0.0279034690799397
YML061C	0	0	0.0278824415975885
YJR105W	0	0	0.0278614457831325
YBR227C	0	1	0.0278614457831325
YLR372W	0	0	0.0278404815650865
YHR193C	0	0	0.0278195488721805
YMR273C	0	0	0.0277986476333584
YER122C	0	0	0.0277777777777778
YBR156C	0	0	0.0277569392348087
YBR273C	0	0	0.027736131934033
YML065W	0	0	0.0277153558052434
YBR212W	0	0	0.0276946107784431
YPL031C	0	0	0.0276738967838444
YBR033W	0	1	0.0276738967838444
YDR168W	0	0	0.0276532137518685
YNL035C	0	1	0.0276532137518685
YJR134C	0	1	0.0276532137518685
YBR217W	0	0	0.0276325616131441
YBL088C	0	0	0.0276119402985075
YOR201C	0	0	0.0275913497390007
YBL010C	0	1	0.0275913497390007
YBL031W	0	1	0.0275913497390007
YER180C	0	0	0.0275707898658718
YLR045C	0	0	0.0275502606105733
YLR195C	0	0	0.0275297619047619
YBL082C	0	0	0.0275092936802974
YJR060W	0	0	0.0274888558692422
YBR097W	0	0	0.0274684484038604
YBR041W	0	0	0.0274480712166172
YIL078W	0	0	0.0274277242401779
YPR119W	0	0	0.0274074074074074
YJL208C	0	0	0.0273871206513694
YBL009W	0	0	0.0273668639053254
YKL052C	0	0	0.0273466371027347
YPL008W	0	0	0.0273264401772526
YIL018W	0	0	0.0273062730627306
YBR265W	0	0	0.0272861356932153
YIL143C	0	0	0.0272660280029477
YMR121C	0	0	0.0272459499263623
YEL015W	0	0	0.0272259013980868
YLR438C-A	0	0	0.0272058823529412
YNL047C	0	0	0.0271858927259368
YPR022C	0	1	0.0271858927259368
YBR011C	0	0	0.0271659324522761
YEL046C	0	0	0.0271460014673514
YIL014W	0	0	0.0271260997067449
YBR179C	0	0	0.0271062271062271
YDR311W	0	0	0.027086383601757
YDR140W	0	0	0.0270665691294806
YJL133W	0	0	0.027046783625731
YHR114W	0	0	0.027027027027027
YLR065C	0	1	0.027027027027027
YBR024W	0	0	0.027007299270073
YPL053C	0	0	0.0269876002917578
YCR043C	0	1	0.0269876002917578
YFR031C-A	0	0	0.0269679300291545
YCR086W	0	0	0.0269482884195193
YDR079C-A	0	0	0.0269286754002911
YLR103C	0	0	0.0269090909090909
YIL026C	0	0	0.0268895348837209
YNL191W	0	0	0.0268700072621641
YJL121C	0	0	0.0268505079825835
YBR003W	0	0	0.0268310369833212
YBL007C	0	0	0.0268115942028985
YHR129C	0	0	0.0267921795800145
YBR246W	0	1	0.0267921795800145
YDL117W	0	0	0.0267727930535456
YCR063W	0	0	0.0267534345625452
YMR211W	0	0	0.0267341040462428
YOR229W	0	0	0.0267148014440433
YLR227C	0	0	0.0266955266955267
YGL021W	0	0	0.026676279740447
YOR261C	0	0	0.026657060518732
YBL091C-A	0	1	0.026657060518732
YLL003W	0	0	0.0266378689704824
YOR016C	0	0	0.0266187050359712
YOR191W	0	0	0.0265995686556434
YPL174C	0	0	0.0265804597701149
YBR173C	0	0	0.0265613783201723
YOR179C	0	0	0.0265423242467719
YBR118W	0	0	0.0265232974910394
YKL042W	0	0	0.0265042979942693
YBR077C	0	0	0.0264853256979241
YPR179C	0	0	0.0264663805436338
YNL316C	0	0	0.0264474624731951
YDL122W	0	0	0.0264285714285714
YGR094W	0	0	0.0264097073518915
YBR062C	0	1	0.0264097073518915
YLR262C	0	0	0.0263908701854494
YCL029C	0	0	0.0263720598717035
YNL229C	0	0	0.0263532763532764
YPR033C	0	0	0.0263345195729537
YNL147W	0	0	0.0263157894736842
YKR062W	0	0	0.0262970859985785
YML081W	0	1	0.0262970859985785
YLR117C	0	0	0.0262784090909091
YER063W	0	0	0.0262597586941093
YKL012W	0	0	0.026241134751773
YOL028C	0	0	0.0262225372076541
YEL016C	0	0	0.0262039660056657
YBR023C	0	0	0.0261854210898797
YBR204C	0	1	0.0261854210898797
YER009W	0	0	0.0261707988980716
YKL119C	0	0	0.0261707988980716
YBR243C	0	0	0.0261707988980716
YMR167W	0	0	0.0261707988980716
YGL245W	0	0	0.0261707988980716
YML055W	0	0	0.0261707988980716
YDL219W	0	0	0.0261707988980716
YOR025W	0	0	0.0261707988980716
YDL101C	0	0	0.0261707988980716
YDL231C	0	0	0.0261707988980716
YCL014W	0	0	0.0261707988980716
YLR210W	0	0	0.0261707988980716
YPL208W	0	0	0.0261707988980716
YGR098C	0	0	0.0261707988980716
YGR033C	0	0	0.0261707988980716
YDR460W	0	0	0.0261707988980716
YGR218W	0	0	0.0261707988980716
YDR188W	0	0	0.0261707988980716
YBR016W	0	0	0.0261707988980716
YOL076W	0	0	0.0261707988980716
YLR424W	0	0	0.0261707988980716
YJL081C	0	0	0.0261707988980716
YOL151W	0	0	0.0261707988980716
YIL056W	0	0	0.0261707988980716
YBR104W	0	0	0.0261707988980716
YLR183C	0	0	0.0261707988980716
YBR225W	0	1	0.0261707988980716
YBR111C	0	1	0.0261707988980716
YOR323C	0	0	0.0261707988980716
YJL008C	0	0	0.0261707988980716
YBL102W	0	0	0.0261707988980716
YML094W	0	0	0.0261707988980716
YKL015W	0	0	0.0261707988980716
YBR018C	0	0	0.0261707988980716
YKL089W	0	0	0.0261707988980716
YIL115C	0	0	0.0261707988980716
YPR025C	0	0	0.0261707988980716
YCR090C	0	1	0.0261707988980716
YOR188W	0	0	0.0261707988980716
YEL051W	0	0	0.0261707988980716
YER100W	0	0	0.0261707988980716
YJR056C	0	1	0.0261707988980716
YBR255W	0	1	0.0261707988980716
YOR189W	0	1	0.0261707988980716
YLR403W	1	0	0.0261707988980716
YGR075C	0	0	0.0261527873365451
YAL011W	0	0	0.0261348005502063
YJL197W	0	1	0.0261348005502063
YCL024W	0	0	0.0261168384879725
YNL259C	0	0	0.0260989010989011
YKL054C	0	0	0.0260809883321894
YFL025C	0	0	0.0260631001371742
YDR323C	0	0	0.026045236463331
YNR043W	0	0	0.026027397260274
YLL042C	0	0	0.026009582477755
YAL047C	0	0	0.0259917920656635
YDR123C	0	0	0.025974025974026
YPR080W	0	0	0.0259562841530055
YER176W	0	0	0.025938566552901
YJR052W	0	0	0.0259208731241473
YKL056C	0	0	0.0259032038173142
YOL068C	0	0	0.0258855585831063
YDR179C	0	0	0.0258679373723622
YJR124C	0	1	0.0258679373723622
YER172C	0	0	0.0258503401360544
YLR292C	0	0	0.0258327668252889
YGL174W	0	0	0.0258152173913043
YHR107C	0	0	0.0257976917854718
YCR024C-A	0	0	0.0257801899592944
YHR058C	0	0	0.0257627118644068
YMR294W	0	0	0.0257452574525745
YKL196C	0	0	0.025727826675694
YPL181W	0	0	0.0257104194857916
YHR063C	0	0	0.0256930358350237
YDR013W	0	0	0.0256756756756757
YLR229C	0	0	0.0256583389601621
YHR003C	0	1	0.0256583389601621
YLR441C	0	0	0.0256410256410256
YOR212W	0	0	0.0256237356709373
YFL037W	0	0	0.0256064690026954
YDR432W	0	0	0.0255892255892256
YOR297C	0	0	0.0255720053835801
YML056C	0	1	0.0255720053835801
YBR193C	0	0	0.0255548083389375
YKL057C	0	0	0.0255376344086022
YBR015C	0	0	0.025520483546004
YOL103W	0	0	0.025503355704698
YIL010W	0	0	0.0254862508383635
YLL033W	0	0	0.0254691689008043
YOR322C	0	0	0.0254521098459478
YHR167W	0	0	0.0254350736278447
YGR129W	0	0	0.0254180602006689
YPR065W	0	0	0.0254010695187166
YPL064C	0	1	0.0254010695187166
YLR440C	0	0	0.0253841015364061
YIL158W	0	1	0.0253841015364061
YOR174W	0	0	0.0253671562082777
YMR283C	0	0	0.0253502334889927
YPR082C	0	0	0.0253333333333333
YGL061C	0	0	0.0253164556962025
YDL147W	0	0	0.0252996005326232
YPR129W	0	0	0.0252827677977379
YDR421W	0	0	0.0252659574468085
YLR078C	0	0	0.0252491694352159
YFL049W	0	0	0.0252324037184595
YER105C	0	0	0.0252156602521566
YER099C	0	0	0.0251989389920424
YAL029C	0	0	0.0251822398939695
YOR269W	0	0	0.0251655629139073
YHR103W	0	0	0.0251489080079418
YNL129W	0	0	0.0251322751322751
YHL020C	0	0	0.0251156642432254
YCR053W	0	0	0.0250990752972259
YGL090W	0	0	0.0250825082508251
YML014W	0	0	0.025065963060686
YPR094W	0	0	0.025049439683586
YJL117W	0	0	0.0250329380764163
YBL085W	0	0	0.0250164581961817
YGL105W	0	0	0.025
YBR078W	0	0	0.0249835634451019
YDL002C	0	0	0.0249671484888305
YDR073W	0	0	0.0249507550886408
YOR054C	0	0	0.0249343832020997
YOL092W	0	1	0.0249343832020997
YKL149C	0	0	0.0249180327868852
YDR308C	0	0	0.0249017038007864
YAL009W	0	0	0.0248853962017027
YJL129C	0	0	0.024869109947644
YLR007W	0	0	0.0248528449967299
YOR117W	0	0	0.0248366013071895
YCR059C	0	0	0.0248203788373612
YBR221C	0	0	0.0248041775456919
YLR114C	0	0	0.0247879973907371
YLR090W	0	0	0.0247718383311604
YKR064W	0	1	0.0247718383311604
YBR158W	0	0	0.0247557003257329
YDL182W	0	0	0.0247395833333333
YJL173C	0	0	0.0247234873129473
YNL209W	0	0	0.0247074122236671
YDR370C	0	1	0.0247074122236671
YPR152C	0	1	0.0247074122236671
YJL176C	0	0	0.0246913580246914
YER183C	0	0	0.0246753246753247
YJR043C	0	0	0.0246593121349773
YLR066W	0	0	0.0246433203631647
YDL176W	0	1	0.0246433203631647
YLR026C	0	0	0.0246273493195075
YOR118W	0	1	0.0246273493195075
YER064C	0	0	0.0246113989637306
YBL017C	0	0	0.0245954692556634
YFL004W	0	0	0.0245795601552393
YNL312W	0	0	0.0245636716224952
YFR046C	0	0	0.0245478036175711
YCR014C	0	0	0.0245319561007101
YBL037W	0	0	0.0245161290322581
YEL003W	0	0	0.0245003223726628
YDR146C	0	0	0.0244845360824742
YLR083C	0	1	0.0244845360824742
YGL220W	0	1	0.0244845360824742
YDL159W	0	0	0.0244687701223439
YDR469W	0	0	0.0244530244530245
YML104C	0	0	0.0244372990353698
YGL139W	0	0	0.0244215938303342
YBR101C	0	0	0.0244059087989724
YDL205C	0	0	0.024390243902439
YER032W	0	0	0.0243745991019885
YPR105C	0	0	0.0243589743589744
YBR290W	0	0	0.0243433696348495
YDR382W	0	0	0.0243277848911652
YJR075W	0	0	0.0243122200895713
YJL124C	0	0	0.0242966751918159
YLR398C	0	0	0.0242811501597444
YLR371W	0	0	0.0242656449553001
YBR268W	0	0	0.0242501595405233
YLR010C	0	0	0.024234693877551
YBR122C	0	0	0.024219247928617
YIR002C	0	0	0.024203821656051
YNL094W	0	0	0.0241884150222788
YAL007C	0	0	0.0241730279898219
YLR363W-A	0	1	0.0241730279898219
YMR219W	0	0	0.0241576605212969
YNL224C	0	1	0.0241576605212969
YBL097W	0	0	0.0241423125794155
YDR028C	0	0	0.0241269841269841
YGR185C	0	0	0.0241116751269036
YBR200W	0	0	0.0240963855421687
YBR086C	0	0	0.0240811153358682
YNR048W	0	0	0.0240658644711843
YJL178C	0	0	0.0240506329113924
YGR179C	0	0	0.0240354206198608
YEL022W	0	0	0.0240202275600506
YHR079C	0	0	0.0240050536955148
YLL048C	0	0	0.023989898989899
YER125W	0	0	0.0239747634069401
YMR127C	0	0	0.0239596469104666
YJR076C	0	0	0.0239445494643982
YBR080C	0	0	0.0239294710327456
YML109W	0	0	0.0239144115796098
YAL043C	0	0	0.0238993710691824
YJR123W	0	0	0.0238843494657448
YHR187W	0	0	0.0238693467336683
YER151C	0	0	0.0238543628374137
YBR102C	0	0	0.0238393977415307
YGR253C	0	0	0.0238244514106583
YPR188C	0	0	0.0238095238095238
YDR385W	0	0	0.023794614902943
YNL029C	0	0	0.0237797246558198
YDL055C	0	0	0.0237648530331457
YLR313C	0	0	0.02375
YBR207W	0	0	0.023735165521549
YDL217C	0	0	0.0237203495630462
YGR169C	0	0	0.0237055520898316
YLR265C	0	0	0.0236907730673317
YDL197C	0	0	0.0236760124610592
YGR267C	0	0	0.0236612702366127
YDR163W	0	0	0.0236465463596764
YDR440W	0	0	0.0236318407960199
YBR220C	0	1	0.0236318407960199
YGR013W	0	0	0.0236171535114978
YLR043C	0	0	0.0236024844720497
YBL038W	0	0	0.0235878336436996
YOR346W	0	0	0.0235732009925558
YKL032C	0	0	0.0235585864848109
YLR433C	0	0	0.023543990086741
YLR353W	0	0	0.0235294117647059
YDL102W	0	0	0.0235148514851485
YNR026C	0	0	0.0235003092145949
YPL213W	0	0	0.0234857849196539
YBR091C	0	0	0.0234712785670167
YJR082C	0	0	0.0234567901234568
YMR307W	0	0	0.0234423195558297
YJL035C	0	0	0.0234278668310728
YML076C	0	0	0.0234134319162046
YJR047C	0	0	0.0233990147783251
YNL084C	0	0	0.0233846153846154
YOR353C	0	0	0.023370233702337
YGL026C	0	0	0.0233558696988322
YNL230C	0	0	0.0233415233415233
YBR186W	0	0	0.0233271945979128
YOR085W	0	0	0.0233128834355828
YNL139C	0	0	0.023298589822195
YHL012W	0	0	0.0232843137254902
YOR113W	0	0	0.0232700551132884
YBR136W	0	0	0.0232558139534884
YMR220W	0	0	0.0232415902140673
YNL225C	0	0	0.0232273838630807
YBR028C	0	1	0.0232273838630807
YJR006W	0	0	0.0232131948686622
YNL268W	0	0	0.0231990231990232
YOL095C	0	0	0.0231848688224527
YOR332W	0	0	0.0231707317073171
YJL194W	0	0	0.0231566118220597
YGR188C	0	0	0.023142509135201
YOL045W	0	0	0.0231284236153378
YPR103W	0	0	0.0231143552311436
YDR194C	0	0	0.0231003039513678
YLR135W	0	0	0.023086269744836
YDR381W	0	0	0.0230722525804493
YIR005W	0	0	0.0230582524271845
YGR004W	0	0	0.0230442692540934
YER167W	0	0	0.023030303030303
YGL225W	0	0	0.0230163537250151
YDL214C	0	0	0.0230024213075061
YMR112C	0	0	0.0229885057471264
YPL169C	0	0	0.0229746070133011
YLR410W	0	0	0.0229607250755287
YOR249C	0	0	0.0229468599033816
YKL176C	0	0	0.0229330114665057
YDR332W	0	1	0.0229330114665057
YGR216C	0	0	0.02291917973462
YOL088C	0	0	0.0229053646775166
YDR159W	0	0	0.0228915662650602
YEL044W	0	0	0.0228777844671884
YKL045W	0	0	0.022864019253911
YKL025C	0	0	0.0228502705953097
YKL120W	0	0	0.0228365384615385
YGR002C	0	0	0.0228228228228228
YNL097C	0	0	0.0228091236494598
YOR334W	0	0	0.0227954409118176
YDR108W	0	0	0.0227817745803357
YJL209W	0	0	0.0227681246255243
YBR054W	0	1	0.0227681246255243
YLR306W	0	0	0.0227544910179641
YLR172C	0	0	0.0227408737283064
YDL081C	0	0	0.0227272727272727
YGL144C	0	0	0.0227136879856545
YDR291W	0	1	0.0227136879856545
YMR021C	0	0	0.022700119474313
YOR368W	0	0	0.0226865671641791
YBR291C	0	0	0.022673031026253
YFR009W	0	0	0.0226595110316041
YPL020C	0	0	0.0226460071513707
YOR236W	0	0	0.02263251935676
YOR080W	0	0	0.0226190476190476
YBL022C	0	0	0.0226055919095776
YDR373W	0	0	0.0225921521997622
YBR108W	0	1	0.0225921521997622
YJR092W	0	0	0.0225787284610814
YDR283C	0	0	0.0225653206650831
YMR300C	0	0	0.0225519287833828
YLR247C	0	1	0.0225519287833828
YHR061C	0	0	0.0225385527876631
YBR260C	0	0	0.022525192649674
YDR235W	0	0	0.0225118483412322
YHR165C	0	0	0.0224985198342214
YPL268W	0	0	0.0224852071005917
YBL060W	0	1	0.0224852071005917
YGL156W	0	0	0.0224719101123595
YIL122W	0	0	0.0224586288416076
YMR100W	0	0	0.0224453632604843
YJL024C	0	0	0.0224321133412042
YJL130C	0	0	0.0224188790560472
YFL034C-B	0	0	0.0224056603773585
YOR133W	0	0	0.0223924572775486
YGR147C	0	0	0.0223792697290931
YAL027W	0	1	0.0223792697290931
YAL024C	0	0	0.0223660977045321
YLR085C	0	0	0.0223529411764706
YDR170C	0	0	0.0223398001175779
YLR412W	0	1	0.0223398001175779
YJL192C	0	0	0.0223266745005875
YML095C	0	0	0.0223135642982971
YDR420W	0	0	0.0223004694835681
YDR201W	0	0	0.0222873900293255
YNL258C	0	0	0.022274325908558
YHR019C	0	0	0.0222612770943175
YNL064C	0	0	0.022248243559719
YMR264W	0	0	0.0222352252779403
YLR130C	0	0	0.0222222222222222
YIL148W	0	0	0.0222092343658679
YKL189W	0	0	0.022196261682243
YMR289W	0	1	0.022196261682243
YER115C	0	0	0.0221833041447752
YPR178W	0	0	0.0221703617269545
YPL045W	0	0	0.0221574344023324
YGL093W	0	0	0.0221445221445221
YGL106W	0	0	0.0221316249271986
YMR036C	0	0	0.0221187427240978
YOL056W	0	1	0.0221187427240978
YDR472W	0	0	0.0221058755090169
YGR078C	0	0	0.022093023255814
YBL042C	0	0	0.0220801859384079
YBR036C	0	0	0.0220673635307782
YJL095W	0	0	0.0220545560069646
YOR257W	0	0	0.0220417633410673
YHL025W	0	0	0.0220289855072464
YBR059C	0	0	0.0220162224797219
YEL040W	0	0	0.0220034742327736
YCR094W	0	0	0.0219907407407407
YNL066W	0	0	0.021978021978022
YOR038C	0	0	0.0219653179190751
YLR367W	0	0	0.0219526285384171
YOL111C	0	0	0.0219399538106236
YCL001W	0	0	0.0219272937103289
YNR029C	0	1	0.0219272937103289
YFR048W	0	0	0.0219146482122261
YOR075W	0	0	0.0219020172910663
YMR137C	0	0	0.021889400921659
YIL061C	0	0	0.0218767990788716
YFR036W	0	0	0.0218642117376295
YJL186W	0	0	0.0218516388729155
YCR073C	0	0	0.0218390804597701
YLR375W	0	1	0.0218390804597701
YKR028W	0	0	0.0218265364732912
YML023C	0	0	0.0218140068886338
YLL022C	0	0	0.0218014916810098
YBR008C	0	0	0.0217889908256881
YBR130C	0	0	0.0217765042979943
YBL090W	0	0	0.0217640320733104
YHR119W	0	0	0.021751574127075
YOR043W	0	0	0.0217391304347826
YER048C	0	1	0.0217391304347826
YOR262W	0	1	0.0217391304347826
YNR020C	0	0	0.021726700971984
YPL199C	0	1	0.021726700971984
YBR074W	0	1	0.021726700971984
YDR065W	0	0	0.0217142857142857
YJL204C	0	0	0.0217018846373501
YMR019W	0	1	0.0217018846373501
YPR023C	0	0	0.021689497716895
YBR007C	0	1	0.021689497716895
YAL034W-A	0	0	0.0216771249286937
YBR150C	0	1	0.0216771249286937
YIL090W	0	0	0.0216647662485747
YKL043W	0	0	0.0216524216524217
YAL042W	0	0	0.0216400911161731
YPR131C	0	0	0.0216277746158224
YPL175W	0	0	0.0216154721274175
YLR067C	0	0	0.0216031836270608
YDR206W	0	0	0.0215909090909091
YOR089C	0	0	0.0215786484951732
YCL028W	0	1	0.0215786484951732
YMR176W	0	0	0.021566401816118
YDL171C	0	0	0.0215541690300624
YHR206W	0	0	0.0215419501133787
YNL050C	0	1	0.0215419501133787
YBL016W	0	0	0.0215297450424929
YPL112C	0	0	0.0215175537938845
YBR069C	0	0	0.021505376344086
YHR186C	0	0	0.0214932126696833
YAL026C	0	0	0.0214810627473149
YJR014W	0	1	0.0214810627473149
YJL138C	0	0	0.0214689265536723
YOR079C	0	0	0.0214568040654997
YOR017W	0	0	0.0214446952595937
YDR004W	0	0	0.0214326001128032
YJR110W	0	0	0.0214205186020293
YMR207C	0	0	0.0214084507042254
YGL075C	0	0	0.0213963963963964
YPR054W	0	0	0.0213843556555993
YCL010C	0	0	0.0213723284589426
YMR042W	0	0	0.0213603147835863
YLR088W	0	0	0.0213483146067416
YOR026W	0	0	0.021336327905671
YDR314C	0	0	0.021324354657688
YOR112W	0	0	0.021312394840157
YGR198W	0	0	0.0213004484304933
YIR025W	0	0	0.0212885154061625
YMR038C	0	0	0.0212765957446809
YDR515W	0	0	0.021264689423615
YHR200W	0	0	0.0212527964205817
YBR085W	0	0	0.0212409167132476
YLR139C	0	0	0.0212290502793296
YOR265W	0	0	0.0212171970965941
YMR177W	0	0	0.0212053571428571
YIL134W	0	0	0.0211935303959844
YEL017C-A	0	0	0.0211817168338907
YDR153C	0	0	0.0211699164345404
YKR059W	0	0	0.0211581291759465
YAL020C	0	0	0.0211463550361714
YDR181C	0	0	0.0211345939933259
YIL083C	0	0	0.0211228460255698
YPL192C	0	0	0.0211111111111111
YDR213W	0	0	0.0210993892282066
YIL159W	0	0	0.0210876803551609
YLR242C	0	0	0.0210759844703272
YDL226C	0	0	0.0210643015521064
YJR017C	0	0	0.0210526315789474
YGR109C	0	0	0.0210409745293466
YDR034C	0	0	0.0210293303818484
YMR301C	0	0	0.0210176991150442
YGR099W	0	0	0.0210060807075732
YKL062W	0	0	0.0209944751381215
YLR098C	0	0	0.0209828823854224
YNL272C	0	0	0.0209713024282561
YML067C	0	0	0.0209597352454495
YPR073C	0	0	0.0209481808158765
YNL271C	0	0	0.0209366391184573
YHR007C	0	0	0.0209251101321586
YKL046C	0	0	0.0209135938359934
YLR387C	0	1	0.0209135938359934
YHR021C	0	0	0.0209020902090209
YJL092W	0	0	0.0208905992303463
YPL190C	0	0	0.0208791208791209
YJL193W	0	1	0.0208791208791209
YER093C	0	0	0.0208676551345415
YHR192W	0	1	0.0208676551345415
YPL140C	0	0	0.0208562019758507
YNL165W	0	1	0.0208562019758507
YGL256W	0	0	0.0208447613823368
YLR263W	0	0	0.0208333333333333
YLR143W	0	1	0.0208333333333333
YKR029C	0	0	0.0208219178082192
YDR137W	0	0	0.0208105147864184
YER021W	0	0	0.0207991242474001
YIL030C	0	0	0.0207877461706783
YBL047C	0	0	0.0207763805358119
YPR107C	0	0	0.0207650273224044
YPL010W	0	0	0.0207536865101038
YNL056W	0	1	0.0207536865101038
YNL261W	0	0	0.0207423580786026
YMR126C	0	1	0.0207423580786026
YKL179C	0	0	0.0207310420076378
YBR238C	0	0	0.0207197382769902
YDL116W	0	0	0.020708446866485
YHR135C	0	0	0.0206971677559913
YHR073W	0	0	0.0206859009254219
YBL040C	0	0	0.0206746463547334
YMR037C	0	0	0.020663404023926
YPL009C	0	1	0.020663404023926
YML103C	0	0	0.0206521739130435
[truncated: 3,790 more rows]
