# Supplementary material for: Computationally Driven, Quantitative Experiments Discover Genes Required for Mitochondrial Biogenesis
Source: PLoS Genet. 2009 Mar 20;5(3):e1000407. doi: 10.1371/journal.pgen.1000407 (PMC2648979; doi:10.1371/journal.pgen.1000407)
Supplement: Dataset S2 — Top 100 novel ensemble predictions for additional yeast biological processes. A zip file containing 387 tab-delimited text files of the ensemble predictions for the indicated Gene Ontology Biological Process Term. (21.70 MB GZ) [file pgen.1000407.s013.gz › GO_0006397.txt]

ORF	AnnotatedToTerm?	Uncharacterized_04152007?	Precision
YJL203W	1	0	1.0
YML062C	0	0	0.88
YDR416W	1	0	0.88
YPR094W	1	0	0.88
YLR117C	1	0	0.88
YDR473C	1	0	0.88
YLR275W	1	0	0.88
YPL213W	1	0	0.88
YGR072W	0	0	0.88
YJR050W	1	0	0.88
YDR195W	1	0	0.88
YPR057W	1	0	0.88
YGR129W	1	0	0.88
YPR101W	1	0	0.88
YLR147C	1	0	0.88
YPL138C	0	0	0.88
YLR145W	1	0	0.88
YLR298C	1	0	0.88
YDR163W	1	0	0.88
YGL044C	1	0	0.88
YBR188C	1	0	0.88
YDL098C	1	0	0.88
YMR213W	1	0	0.88
YDR088C	1	0	0.88
YBR257W	1	0	0.88
YOR075W	0	0	0.872340425531915
YJR022W	1	0	0.872340425531915
YBR167C	1	0	0.872340425531915
YNL286W	1	0	0.872340425531915
YKR022C	1	0	0.872340425531915
YBR095C	0	0	0.872340425531915
YBR055C	1	0	0.872340425531915
YKL012W	1	0	0.872340425531915
YPL151C	1	0	0.872340425531915
YIR005W	1	0	0.872340425531915
YMR240C	1	0	0.872340425531915
YKL041W	0	0	0.872340425531915
YBR152W	1	0	0.872340425531915
YDL043C	1	0	0.872340425531915
YKL139W	1	0	0.872340425531915
YGL174W	1	0	0.872340425531915
YER029C	1	0	0.872340425531915
YIL038C	1	0	0.872340425531915
YGR091W	1	0	0.872340425531915
YDR228C	1	0	0.872340425531915
YJR093C	1	0	0.872340425531915
YMR061W	1	0	0.872340425531915
YDR153C	0	0	0.857142857142857
YGR278W	1	0	0.857142857142857
YER159C	0	0	0.849056603773585
YGR075C	1	0	0.849056603773585
YDR240C	1	0	0.849056603773585
YIR009W	1	0	0.849056603773585
YBR258C	0	0	0.839285714285714
YDL001W	0	1	0.839285714285714
YER112W	1	0	0.839285714285714
YMR268C	1	0	0.839285714285714
YBR253W	0	0	0.827586206896552
YPR072W	1	0	0.827586206896552
YBR279W	0	0	0.813559322033898
YMR077C	0	0	0.80327868852459
YLR277C	1	0	0.80327868852459
YOR279C	0	0	0.8
YIL061C	1	0	0.8
YDR364C	1	0	0.8
YOR148C	1	0	0.8
YOR179C	0	0	0.791044776119403
YKR086W	1	0	0.791044776119403
YDR181C	0	0	0.790123456790123
YAL032C	1	0	0.790123456790123
YKL074C	1	0	0.790123456790123
YDL030W	1	0	0.790123456790123
YOR194C	0	0	0.790123456790123
YFL017W-A	1	0	0.790123456790123
YER013W	1	0	0.790123456790123
YOR319W	1	0	0.790123456790123
YGR074W	1	0	0.790123456790123
YGR104C	0	0	0.790123456790123
YKL059C	1	0	0.790123456790123
YNL147W	1	0	0.790123456790123
YGR013W	1	0	0.790123456790123
YKL173W	1	0	0.790123456790123
YPR025C	0	0	0.785714285714286
YMR288W	1	0	0.785714285714286
YLR438C-A	1	0	0.785714285714286
YGR005C	0	0	0.776470588235294
YLR015W	0	0	0.767441860465116
YOR244W	0	0	0.761363636363636
YBR119W	1	0	0.761363636363636
YOR257W	0	0	0.752808988764045
YBR057C	0	0	0.75
YBR237W	1	0	0.75
YNR011C	1	0	0.75
YGR047C	0	0	0.747663551401869
YGR274C	0	0	0.747663551401869
YDR235W	1	0	0.747663551401869
YDR478W	1	0	0.747663551401869
YDL165W	1	0	0.747663551401869
YOR308C	1	0	0.747663551401869
YER171W	0	0	0.747663551401869
YLR115W	1	0	0.747663551401869
YPR107C	1	0	0.747663551401869
YOL149W	0	0	0.747663551401869
YKR002W	1	0	0.747663551401869
YLL036C	1	0	0.747663551401869
YOR159C	1	0	0.747663551401869
YKL018W	1	0	0.747663551401869
YPL228W	1	0	0.747663551401869
YJR084W	0	0	0.743119266055046
YPL178W	1	0	0.743119266055046
YGL244W	0	0	0.741071428571429
YBL026W	1	0	0.741071428571429
YDR243C	1	0	0.741071428571429
YBR215W	0	0	0.734513274336283
YNL136W	0	0	0.728070175438597
YBR131W	0	0	0.721739130434783
YMR263W	0	0	0.71551724137931
YBR123C	0	0	0.714285714285714
YPR178W	1	0	0.714285714285714
YGR030C	1	0	0.714285714285714
YDL002C	0	0	0.710743801652893
YDR378C	1	0	0.710743801652893
YHR090C	0	0	0.710144927536232
YLR424W	1	0	0.710144927536232
YNL317W	1	0	0.710144927536232
YJR082C	0	0	0.710144927536232
YER172C	1	0	0.710144927536232
YDL108W	0	0	0.710144927536232
YML046W	1	0	0.710144927536232
YDR301W	1	0	0.710144927536232
YPR161C	0	0	0.710144927536232
YMR125W	1	0	0.710144927536232
YPR182W	1	0	0.710144927536232
YGR156W	1	0	0.710144927536232
YNL215W	0	1	0.710144927536232
YPR082C	1	0	0.710144927536232
YDR311W	0	0	0.710144927536232
YBR065C	1	0	0.710144927536232
YML049C	1	0	0.710144927536232
YHR165C	1	0	0.710144927536232
YOR123C	0	0	0.707142857142857
YDL209C	1	0	0.707142857142857
YJL124C	0	0	0.704225352112676
YKL095W	1	0	0.704225352112676
YBR129C	0	0	0.703448275862069
YBL074C	1	0	0.703448275862069
YNL221C	1	0	0.703448275862069
YGR186W	0	0	0.698630136986301
YBR103W	0	0	0.693877551020408
YLR226W	0	0	0.691275167785235
YER146W	1	0	0.691275167785235
YBR217W	0	0	0.686666666666667
YBR264C	0	0	0.682119205298013
YBL014C	0	0	0.679738562091503
YAL043C	1	0	0.679738562091503
YDR138W	0	0	0.67948717948718
YLR016C	1	0	0.67948717948718
YDL087C	1	0	0.67948717948718
YOR001W	0	0	0.67515923566879
YBL046W	0	0	0.670886075949367
YMR001C	0	0	0.666666666666667
YJL140W	0	0	0.6625
YBL006C	0	0	0.660493827160494
YNL282W	1	0	0.660493827160494
YGR246C	0	0	0.656441717791411
YER022W	0	0	0.652439024390244
YBR290W	0	0	0.649122807017544
YBR165W	0	0	0.649122807017544
YHR062C	1	0	0.649122807017544
YAL033W	1	0	0.649122807017544
YGR195W	0	0	0.649122807017544
YCR093W	1	0	0.649122807017544
YER068W	1	0	0.649122807017544
YGR116W	0	0	0.645348837209302
YBR254C	0	0	0.641618497109827
YDL175C	0	0	0.637931034482759
YNL222W	0	0	0.634285714285714
YCR042C	0	0	0.630681818181818
YER133W	0	0	0.627118644067797
YLR025W	0	0	0.623595505617977
YCR063W	0	0	0.620111731843575
YDR283C	0	0	0.61878453038674
YGL120C	1	0	0.61878453038674
YML010W	0	0	0.615384615384615
YKL214C	0	0	0.612021857923497
YBR081C	0	0	0.608695652173913
YCR077C	0	0	0.605405405405405
YDR183W	0	0	0.602150537634409
YMR255W	0	0	0.598930481283422
YGR134W	0	0	0.596858638743455
YBR175W	0	0	0.596858638743455
YNR052C	1	0	0.596858638743455
YNL245C	1	0	0.596858638743455
YGR252W	0	0	0.59375
YGL173C	0	0	0.592783505154639
YHR086W	1	0	0.592783505154639
YCL011C	0	0	0.591836734693878
YAL021C	1	0	0.591836734693878
YDL140C	0	0	0.590909090909091
YBL018C	1	0	0.590909090909091
YOR064C	0	0	0.587939698492462
YBL104C	0	1	0.587939698492462
YDR460W	0	0	0.585
YML112W	0	0	0.582089552238806
YBR211C	0	0	0.579207920792079
YMR039C	0	0	0.576354679802956
YBR172C	0	0	0.575609756097561
YOR250C	1	0	0.575609756097561
YGL128C	0	1	0.575609756097561
YGR003W	0	0	0.57487922705314
YDR068W	0	1	0.57487922705314
YGR006W	1	0	0.57487922705314
YDR432W	0	0	0.572115384615385
YPR055W	0	0	0.569377990430622
YKR063C	0	0	0.566666666666667
YBR210W	0	0	0.563981042654028
YBL052C	0	0	0.561320754716981
YDL160C	0	0	0.55868544600939
YHR156C	0	1	0.55868544600939
YNL133C	0	0	0.55607476635514
YNL206C	0	0	0.553488372093023
YMR112C	0	0	0.550925925925926
YEL018W	0	0	0.55045871559633
YGL130W	1	0	0.55045871559633
YER148W	0	0	0.547945205479452
YDR289C	0	0	0.545454545454545
YDR392W	0	0	0.542986425339366
YHR167W	0	0	0.540540540540541
YBR289W	0	0	0.538116591928251
YPR131C	0	0	0.535714285714286
YMR227C	0	0	0.533333333333333
YDR288W	0	0	0.530973451327434
YIR011C	0	0	0.52863436123348
YCR014C	0	0	0.526315789473684
YDL051W	0	0	0.524017467248908
YMR044W	0	0	0.521739130434783
YBL010C	0	1	0.521739130434783
YPR086W	0	0	0.519480519480519
YPR056W	0	0	0.517241379310345
YPL011C	0	0	0.515021459227468
YNR053C	0	0	0.512820512820513
YGL049C	0	0	0.51063829787234
YML098W	0	0	0.508474576271186
YDR049W	0	1	0.508474576271186
YBR192W	0	0	0.506329113924051
YER165W	0	0	0.504201680672269
YIR015W	0	0	0.502092050209205
YNL107W	0	0	0.5
YPR180W	0	0	0.49792531120332
YPR169W	0	0	0.495867768595041
YPR179C	0	0	0.493877551020408
YPR168W	0	0	0.493877551020408
YDL084W	1	0	0.493877551020408
YEL019C	0	0	0.491935483870968
YJL006C	0	0	0.491935483870968
YDL044C	1	0	0.491935483870968
YBL036C	0	0	0.48995983935743
YBL025W	0	0	0.488
YDR028C	0	0	0.48605577689243
YBR058C	0	0	0.484126984126984
YDR485C	0	0	0.482213438735178
YOR077W	0	1	0.482213438735178
YNL059C	0	0	0.480314960629921
YDR532C	0	0	0.47843137254902
YBL093C	0	0	0.4765625
YKL075C	0	0	0.474708171206226
YMR294W	0	0	0.472868217054264
YBR017C	0	0	0.471042471042471
YBR198C	0	0	0.469230769230769
YBL035C	0	0	0.467432950191571
YGR158C	0	0	0.465648854961832
YDL005C	0	0	0.463878326996198
YBR135W	0	0	0.462121212121212
YPR052C	0	0	0.460377358490566
YBR288C	0	0	0.458646616541353
YDR468C	0	0	0.456928838951311
YIL063C	0	0	0.455223880597015
YBR170C	0	0	0.453531598513011
YOR076C	0	0	0.451851851851852
YDR308C	0	0	0.450184501845018
YML011C	0	0	0.448529411764706
YDL099W	0	0	0.446886446886447
YLR430W	0	0	0.445255474452555
YPL016W	0	0	0.443636363636364
YIL161W	0	1	0.443636363636364
YNL288W	0	0	0.442028985507246
YAR003W	0	0	0.44043321299639
YDR279W	0	0	0.438848920863309
YPR186C	0	0	0.437275985663082
YLL024C	0	0	0.435714285714286
YPL038W	0	0	0.434163701067616
YMR234W	0	0	0.432624113475177
YBR141C	0	1	0.432624113475177
YBR275C	0	0	0.431095406360424
YBL088C	0	0	0.429577464788732
YOR206W	0	0	0.428571428571429
YJR083C	0	0	0.428571428571429
YKR023W	0	1	0.428571428571429
YFR005C	1	0	0.428571428571429
YBR155W	0	0	0.427083333333333
YBL009W	0	0	0.42560553633218
YDR176W	0	0	0.424137931034483
YDR482C	0	1	0.424137931034483
YEL055C	0	0	0.422680412371134
YBR007C	0	1	0.422680412371134
YKR008W	0	0	0.421232876712329
YNL232W	0	0	0.419795221843003
YOR151C	0	0	0.418367346938776
YDR082W	0	0	0.416949152542373
YJL049W	0	1	0.416949152542373
YDR439W	0	0	0.416666666666667
YDL065C	0	0	0.416666666666667
YOL123W	1	0	0.416666666666667
YBR002C	0	0	0.416666666666667
YBR233W	0	1	0.416666666666667
YLR116W	1	0	0.416666666666667
YBR074W	0	1	0.416666666666667
YLL008W	0	0	0.415282392026578
YBR278W	0	0	0.413907284768212
YBR271W	0	0	0.412541254125413
YMR117C	0	0	0.411184210526316
YBR030W	0	0	0.409836065573771
YMR059W	0	0	0.408496732026144
YBL022C	0	0	0.407166123778502
YBR202W	0	0	0.406451612903226
YBL021C	0	0	0.406451612903226
YGL043W	1	0	0.406451612903226
YJR089W	0	0	0.405144694533762
YPL071C	0	1	0.405144694533762
YDR162C	0	0	0.403846153846154
YDR145W	0	0	0.402555910543131
YCR016W	0	0	0.401273885350318
YBR228W	0	0	0.4
YFL017C	0	0	0.39873417721519
YNL251C	0	0	0.397476340694006
YBR034C	0	0	0.39622641509434
YDL074C	0	0	0.394984326018809
YDR469W	0	0	0.39375
YNL032W	0	0	0.392523364485981
YLR085C	0	0	0.391304347826087
YBL105C	0	0	0.390092879256966
YCR066W	0	0	0.388888888888889
YBL055C	0	0	0.387692307692308
YBR140C	0	0	0.38719512195122
YAR042W	0	0	0.38719512195122
YBR236C	1	0	0.38719512195122
YOL139C	0	0	0.386018237082067
YLR309C	0	0	0.384848484848485
YDR021W	0	0	0.38368580060423
YBR195C	0	0	0.382530120481928
YBR136W	0	0	0.381381381381381
YBR244W	0	0	0.380239520958084
YBR166C	0	0	0.37910447761194
YGL207W	0	0	0.37797619047619
YDR257C	0	1	0.37797619047619
YBR281C	0	0	0.376854599406528
YBL008W	0	0	0.375739644970414
YML114C	0	0	0.374631268436578
YLR441C	0	0	0.373529411764706
YBR260C	0	0	0.372434017595308
YJL110C	0	0	0.371345029239766
YNL039W	0	0	0.370262390670554
YBR153W	0	0	0.369186046511628
YCR035C	0	0	0.368115942028986
YEL015W	0	0	0.367052023121387
YBR242W	0	1	0.367052023121387
YGL153W	0	0	0.365994236311239
YMR311C	0	0	0.364942528735632
YGR162W	0	0	0.363896848137536
YFL049W	0	0	0.362857142857143
YKL017C	0	0	0.361823361823362
YPL190C	0	0	0.360795454545455
YGR002C	0	0	0.359773371104816
YJL011C	0	0	0.358757062146893
YBL068W	0	0	0.357746478873239
YDR013W	0	0	0.356741573033708
YBR029C	0	0	0.355742296918768
YFL002C	0	0	0.354748603351955
YPR133C	0	0	0.353760445682451
YBR293W	0	0	0.352777777777778
YBL050W	0	0	0.351800554016621
YBL084C	0	0	0.350828729281768
YBL060W	0	1	0.350828729281768
YDR381W	0	0	0.349862258953168
YDR390C	0	0	0.348901098901099
YBL001C	0	0	0.347945205479452
YBL067C	0	1	0.347945205479452
YIL096C	0	0	0.346994535519126
YBL058W	0	0	0.346049046321526
YOR189W	0	1	0.346049046321526
YLR003C	0	0	0.345108695652174
YOL054W	0	0	0.344173441734417
YLR033W	0	0	0.343243243243243
YJL127C	0	0	0.342318059299191
YBR221C	0	0	0.341397849462366
YGR009C	0	0	0.340482573726542
YPL211W	0	0	0.339572192513369
YBR272C	0	0	0.338666666666667
YBR197C	0	1	0.338666666666667
YBR094W	0	1	0.338666666666667
YBL037W	0	0	0.337765957446808
YBL089W	0	0	0.336870026525199
YBR038W	0	0	0.335978835978836
YNL158W	0	0	0.33509234828496
YPL051W	0	0	0.334210526315789
YGR063C	0	0	0.333333333333333
YBR089C-A	0	0	0.332460732984293
YKL049C	0	0	0.331592689295039
YBR020W	0	0	0.330729166666667
YBR133C	0	0	0.32987012987013
YOL034W	0	0	0.329015544041451
YMR277W	0	0	0.328165374677003
YBL063W	0	0	0.327319587628866
YBR060C	0	0	0.326478149100257
YMR005W	0	0	0.325641025641026
YBR176W	0	0	0.324808184143222
YLR323C	0	1	0.324808184143222
YNL139C	0	0	0.323979591836735
YDR110W	0	0	0.323155216284987
YGR126W	0	1	0.323155216284987
YBR239C	0	1	0.323155216284987
YBL107C	0	1	0.323155216284987
YBR004C	0	0	0.322335025380711
YBL027W	0	0	0.321608040201005
YGR272C	0	0	0.321608040201005
YGL247W	0	0	0.321608040201005
YJR141W	1	0	0.321608040201005
YPL001W	0	0	0.320802005012531
YPL064C	0	1	0.320802005012531
YOR204W	0	0	0.32
YDR161W	0	0	0.319201995012469
YBR276C	0	0	0.318407960199005
YBR106W	0	0	0.317617866004963
YHR118C	0	0	0.316831683168317
YNL224C	0	1	0.316831683168317
YBR194W	0	1	0.316831683168317
YBL031W	0	1	0.316831683168317
YER002W	0	0	0.316049382716049
YLR170C	0	0	0.315270935960591
YHR036W	0	0	0.314496314496314
YLL034C	0	0	0.313725490196078
YLR182W	0	0	0.312958435207824
YLR068W	0	0	0.31219512195122
YBL076C	0	0	0.311435523114355
YFR048W	0	0	0.310679611650485
YBR033W	0	1	0.310679611650485
YBL091C-A	0	1	0.310679611650485
YBR087W	0	0	0.309927360774818
YBL056W	0	0	0.309178743961353
YBL013W	0	0	0.308433734939759
YPL193W	0	0	0.307875894988067
YBR199W	0	0	0.307875894988067
YBR073W	0	0	0.307875894988067
YBR125C	0	1	0.307875894988067
YBR102C	1	0	0.307875894988067
YDR499W	0	0	0.307142857142857
YOR304W	0	0	0.306413301662708
YML107C	0	0	0.305687203791469
YHR201C	0	0	0.304964539007092
YOL093W	0	0	0.304245283018868
YBR042C	0	0	0.303529411764706
YMR310C	0	0	0.302816901408451
YDR464W	0	0	0.302107728337237
YNL112W	0	0	0.301401869158879
YBL023C	0	0	0.300699300699301
YLR223C	0	0	0.3
YBR161W	0	0	0.299303944315545
YBR219C	0	1	0.299303944315545
YBR164C	0	0	0.298611111111111
YJR055W	0	0	0.297921478060046
YDR312W	0	0	0.297235023041475
YKL022C	0	0	0.296551724137931
YLR418C	0	0	0.295871559633028
YMR299C	0	0	0.295194508009153
YDR137W	0	0	0.294520547945205
YBR227C	0	1	0.294520547945205
YKR078W	0	0	0.293849658314351
YDR397C	0	0	0.293181818181818
YFR001W	0	0	0.292517006802721
YIR025W	0	0	0.29185520361991
YBR235W	0	1	0.29185520361991
YML071C	0	0	0.291196388261851
YIR004W	0	0	0.290540540540541
YKL005C	0	0	0.289887640449438
YML015C	0	0	0.289237668161435
YDR051C	0	1	0.289237668161435
YBR193C	0	0	0.288590604026846
YGR095C	0	0	0.287946428571429
YPR060C	0	0	0.287305122494432
YHL009C	0	0	0.286666666666667
YBL019W	0	0	0.286031042128603
YBR252W	0	0	0.285398230088496
YOR106W	0	0	0.28476821192053
YBR022W	0	0	0.284140969162996
YPL042C	0	0	0.283516483516484
YKL166C	0	0	0.282894736842105
YLR095C	0	0	0.282275711159737
YBL011W	0	0	0.281659388646288
YBL051C	0	0	0.281045751633987
YNL314W	0	0	0.280434782608696
YKL079W	0	0	0.279826464208243
YFL013C	0	0	0.279220779220779
YBR008C	0	0	0.278617710583153
YBL091C	0	0	0.27801724137931
YBR142W	0	0	0.27741935483871
YDL088C	0	0	0.276824034334764
YFR046C	0	0	0.276231263383298
YIL143C	0	0	0.275641025641026
YJR135C	0	0	0.275053304904051
YDL150W	0	0	0.274468085106383
YFR013W	0	0	0.273885350318471
YLR227C	0	0	0.273305084745763
YJL010C	0	0	0.272727272727273
YLR457C	0	0	0.272151898734177
YBL004W	0	0	0.271578947368421
YJL024C	0	0	0.271008403361345
YDR118W	0	0	0.270440251572327
YPL122C	0	0	0.269874476987448
YIL046W	0	0	0.269311064718163
YHR069C	0	0	0.26875
YJL050W	0	0	0.268191268191268
YBR273C	0	0	0.267634854771784
YMR270C	0	0	0.267080745341615
YGL155W	0	0	0.266528925619835
YDR167W	0	0	0.265979381443299
YBR212W	0	0	0.265432098765432
YJR060W	0	0	0.264887063655031
YBL032W	0	0	0.264344262295082
YDR103W	0	0	0.263803680981595
YPR188C	0	0	0.263265306122449
YDL159W	0	0	0.262729124236253
YNL118C	0	0	0.26219512195122
YNR038W	0	0	0.261663286004057
YBR204C	0	1	0.261663286004057
YBR245C	0	0	0.261133603238866
YOL135C	0	0	0.260606060606061
YLR022C	0	0	0.26008064516129
YGR275W	0	0	0.259557344064386
YNL004W	0	0	0.259036144578313
YDR419W	0	0	0.258517034068136
YNL267W	0	0	0.258
YGL112C	0	0	0.25748502994012
YJL033W	0	0	0.256972111553785
YBL080C	0	0	0.256461232604374
YBR062C	0	1	0.256461232604374
YMR093W	0	0	0.255952380952381
YGL243W	0	0	0.255445544554455
YMR091C	0	0	0.254940711462451
YLR005W	0	0	0.254437869822485
YDL207W	0	0	0.253937007874016
YBL061C	0	0	0.253438113948919
YBR151W	0	1	0.253438113948919
YBR225W	0	1	0.253438113948919
YOR143C	0	0	0.252941176470588
YMR137C	0	0	0.252446183953033
YIR014W	0	1	0.252446183953033
YBR162W-A	0	0	0.251953125
YBL020W	0	0	0.251461988304094
YMR075W	0	0	0.250972762645914
YNL076W	0	0	0.250485436893204
YBR200W	0	0	0.25
YML097C	0	0	0.249516441005803
YGL145W	0	0	0.249034749034749
YDR280W	0	0	0.248554913294798
YKL021C	0	0	0.248076923076923
YBR263W	0	0	0.247600767754319
YDR190C	0	0	0.247126436781609
YKL186C	0	0	0.246653919694073
YKL125W	0	0	0.24618320610687
YBR229C	0	0	0.245714285714286
YKL160W	0	0	0.245247148288973
YDR179C	0	0	0.244781783681214
YOR174W	0	0	0.244318181818182
YGR271W	0	0	0.243856332703214
YDL166C	0	0	0.243396226415094
YBL102W	0	0	0.242937853107345
YOR116C	0	0	0.242481203007519
YBR097W	0	0	0.24202626641651
YGR120C	0	0	0.241573033707865
YDR448W	0	0	0.241121495327103
YER180C	0	0	0.240671641791045
YBR082C	0	0	0.240223463687151
YFR031C	0	0	0.239776951672862
YGR093W	0	1	0.239776951672862
YBR063C	0	1	0.239776951672862
YCR020W-B	0	0	0.239332096474954
YBR024W	0	0	0.238888888888889
YBR163W	0	1	0.238888888888889
YNL313C	0	0	0.238447319778189
YKR025W	0	0	0.238007380073801
YHR058C	0	0	0.237569060773481
YCL031C	0	0	0.237132352941176
YKL015W	0	0	0.236697247706422
YDR121W	0	0	0.236263736263736
YOR080W	0	0	0.235831809872029
YFL001W	0	0	0.235401459854015
YPL202C	0	0	0.234972677595628
YBR154C	0	0	0.234545454545455
YNL188W	0	0	0.234119782214156
YLR238W	0	0	0.233812949640288
YOR060C	0	0	0.233812949640288
YOR265W	0	0	0.233812949640288
YBR159W	0	0	0.233812949640288
YER032W	1	0	0.233812949640288
YNL227C	0	0	0.233393177737882
YKR029C	0	0	0.232974910394265
YPL146C	0	0	0.232558139534884
YNL038W	0	0	0.232142857142857
YHR077C	0	0	0.231729055258467
YER173W	0	0	0.231316725978648
YLR055C	0	0	0.230905861456483
YPL085W	0	0	0.230496453900709
YFL027C	0	0	0.230088495575221
YHR060W	0	0	0.229681978798587
YOR069W	0	0	0.229276895943563
YBR015C	0	0	0.22887323943662
YLR245C	0	0	0.228471001757469
YDL013W	0	0	0.228070175438596
YKL028W	0	0	0.227670753064799
YDL111C	0	0	0.227272727272727
YJL072C	0	0	0.226876090750436
YOR006C	0	1	0.226876090750436
YNL258C	0	0	0.226480836236934
YIL020C	0	0	0.226086956521739
YML041C	0	0	0.225694444444444
YOR357C	0	0	0.225303292894281
YKR095W	0	0	0.224913494809689
YBR003W	0	0	0.224525043177893
YGR251W	0	0	0.224137931034483
YBL041W	0	0	0.223752151462995
YBR261C	0	1	0.223752151462995
YCR095C	0	1	0.223752151462995
YPL020C	0	0	0.223367697594502
YBL024W	0	0	0.222984562607204
YGL111W	0	0	0.222602739726027
YBR016W	0	0	0.222222222222222
YML081W	0	1	0.222222222222222
YBR121C	0	0	0.221843003412969
YLR026C	0	0	0.221465076660988
YDL225W	0	0	0.22108843537415
YMR047C	0	0	0.220713073005093
YBR096W	0	1	0.220713073005093
YDL056W	0	0	0.220338983050847
YIL084C	0	0	0.219966159052453
YHR066W	0	0	0.219594594594595
YBR080C	0	0	0.219224283305228
YOL089C	0	0	0.218855218855219
YDR191W	0	0	0.218487394957983
YBR061C	0	0	0.218120805369128
YBR168W	0	0	0.217755443886097
YIL035C	0	0	0.217391304347826
YOL145C	0	0	0.217028380634391
YGR206W	0	0	0.216666666666667
YKR036C	0	0	0.21630615640599
YBR255W	0	1	0.21630615640599
YIL110W	0	0	0.215946843853821
YIL144W	0	0	0.21558872305141
YOL005C	0	0	0.21523178807947
YMR239C	0	0	0.214876033057851
YNL022C	0	0	0.214521452145215
YKL122C	0	0	0.214168039538715
YDL006W	0	0	0.213815789473684
YLR357W	0	0	0.213464696223317
YOL067C	0	0	0.213114754098361
YDL014W	0	0	0.212765957446809
YKL119C	0	0	0.212418300653595
YDR412W	0	0	0.212071778140294
YKR020W	0	0	0.211726384364821
YDR080W	0	0	0.211382113821138
YBR173C	0	0	0.211038961038961
YHR041C	0	0	0.210696920583468
YBR084W	0	0	0.210355987055016
YGL113W	0	0	0.210016155088853
YNL225C	0	0	0.209677419354839
YPR162C	0	0	0.209339774557166
YLR419W	0	1	0.209339774557166
YOL115W	0	0	0.209003215434084
YBR179C	0	0	0.208667736757624
YHR085W	0	0	0.208333333333333
YKL179C	0	0	0.208
YNL199C	0	0	0.207667731629393
YHR119W	0	0	0.207336523125997
YMR201C	0	0	0.207006369426752
YLR383W	0	0	0.206677265500795
YBR274W	0	0	0.206349206349206
YBL082C	0	0	0.206022187004754
YOR353C	0	0	0.205696202531646
YHR205W	0	0	0.205371248025276
YDR295C	0	0	0.205047318611987
YDR361C	0	0	0.204724409448819
YML095C	0	0	0.20440251572327
YGL086W	0	0	0.204081632653061
YPR073C	0	0	0.203761755485893
YLL018C-A	0	0	0.203442879499218
YBR283C	0	0	0.203125
YBR143C	0	0	0.202808112324493
YJR097W	0	0	0.202492211838006
YIL079C	0	0	0.202177293934681
YGL246C	0	0	0.201863354037267
YML099C	0	0	0.201550387596899
YBR110W	0	0	0.201238390092879
YNL250W	0	0	0.200927357032458
YBR171W	0	0	0.200617283950617
YJR032W	0	0	0.200308166409861
YBL017C	0	0	0.2
YDR166C	0	0	0.199692780337942
YBR205W	0	0	0.199386503067485
YLR011W	0	0	0.199081163859112
YIL091C	0	1	0.199081163859112
YOR368W	0	0	0.198776758409786
YDR081C	0	0	0.198473282442748
YBR220C	0	1	0.198473282442748
YGL029W	0	0	0.198170731707317
YKR007W	0	0	0.197869101978691
YCL010C	0	0	0.197568389057751
YLR010C	0	0	0.197268588770865
YOR110W	0	0	0.196969696969697
YGL232W	0	0	0.196671709531014
YDL058W	0	0	0.196374622356495
YDR325W	0	0	0.196078431372549
YLR451W	0	0	0.19578313253012
YLR363C	0	0	0.195488721804511
YDR065W	0	0	0.195195195195195
YOL001W	0	0	0.194902548725637
YKL058W	0	0	0.194610778443114
YNR023W	0	0	0.194319880418535
YDL092W	0	0	0.194074074074074
YLR200W	0	0	0.194074074074074
YDL235C	0	0	0.194074074074074
YNL001W	0	0	0.194074074074074
YKL040C	0	0	0.194074074074074
YGL094C	1	0	0.194074074074074
YLR215C	0	0	0.193786982248521
YLR002C	0	0	0.193500738552437
YBR265W	0	0	0.193215339233038
YJL125C	0	0	0.192930780559647
YER168C	0	0	0.192647058823529
YLL038C	0	0	0.192364170337739
YCL029C	0	0	0.19208211143695
YJR003C	0	0	0.191800878477306
YMR113W	0	0	0.191520467836257
YGL017W	0	0	0.191240875912409
YER049W	0	0	0.190962099125364
YJR068W	0	0	0.190684133915575
YNL164C	0	0	0.190406976744186
YKR060W	0	0	0.190130624092888
YBR041W	0	0	0.189855072463768
YHR081W	0	0	0.189580318379161
YLR306W	0	0	0.189306358381503
YER161C	0	0	0.189033189033189
YBR270C	0	1	0.189033189033189
YOR087W	0	0	0.188841201716738
YLR208W	0	0	0.188841201716738
YGL210W	0	0	0.188841201716738
YER153C	0	0	0.188841201716738
YKR074W	0	1	0.188841201716738
YDR143C	0	0	0.188841201716738
YGL122C	1	0	0.188841201716738
YBR011C	0	0	0.188571428571429
YDR177W	0	0	0.18830242510699
YBL038W	0	0	0.188034188034188
YDL109C	0	0	0.187766714082504
YOR295W	0	0	0.1875
YBR259W	0	1	0.1875
YMR063W	0	0	0.187234042553191
YOR094W	0	0	0.186968838526912
YDL101C	0	0	0.186704384724187
YBR109C	0	0	0.186440677966102
YOR249C	0	0	0.186177715091678
YDR440W	0	0	0.185915492957746
YDR514C	0	1	0.185915492957746
YKR064W	0	1	0.185915492957746
YGR081C	0	0	0.185654008438819
YNR026C	0	0	0.185393258426966
YBL028C	0	0	0.185133239831697
YPL008W	0	0	0.184873949579832
YNL091W	0	0	0.184615384615385
YLR007W	0	0	0.184357541899441
YDR515W	0	0	0.184100418410042
YBR243C	0	0	0.183844011142061
YIR008C	0	0	0.183588317107093
YDR075W	0	0	0.183448275862069
YPL069C	0	0	0.183448275862069
YOR057W	0	0	0.183448275862069
YNL103W	0	0	0.183448275862069
YPR187W	0	0	0.183448275862069
YNL210W	1	0	0.183448275862069
YPR189W	0	0	0.183195592286501
YER093C	0	0	0.182943603851444
YML093W	0	0	0.182692307692308
YDR140W	0	0	0.182441700960219
YKL078W	0	0	0.182191780821918
YLL003W	0	0	0.181942544459644
YML065W	0	0	0.181693989071038
YDR465C	0	0	0.181571815718157
YJL085W	0	0	0.181571815718157
YLR321C	0	0	0.181571815718157
YNL253W	0	0	0.181571815718157
YLR047C	0	0	0.181571815718157
YBR187W	0	1	0.181571815718157
YJL087C	1	0	0.181571815718157
YLR396C	0	0	0.181326116373478
YBL057C	0	0	0.181081081081081
YDR139C	0	0	0.180836707152497
YIL139C	0	0	0.180592991913747
YOR213C	0	0	0.180349932705249
YLR376C	0	0	0.18010752688172
YKL149C	0	0	0.179865771812081
YKR062W	0	0	0.179624664879357
YIL068C	0	0	0.179384203480589
YBL079W	0	0	0.179144385026738
YPR031W	0	0	0.17890520694259
YOR115C	0	0	0.178666666666667
YGL100W	0	0	0.178428761651132
YIL104C	0	0	0.178335535006605
YGL151W	0	0	0.178335535006605
YML077W	0	0	0.178335535006605
YML055W	0	0	0.178335535006605
YPR104C	0	0	0.178335535006605
YNR032C-A	1	0	0.178335535006605
YHR152W	0	0	0.178100263852243
YOR083W	0	0	0.177865612648221
YGL212W	0	0	0.177631578947368
YDR260C	0	0	0.177398160315375
YBR108W	0	1	0.177398160315375
YGL095C	0	0	0.177165354330709
YDR363W	0	0	0.176933158584535
YER176W	0	0	0.176701570680628
YMR178W	0	1	0.176701570680628
YDL115C	0	0	0.176470588235294
YDR457W	0	0	0.176240208877285
YEL043W	0	1	0.176240208877285
YMR100W	0	0	0.176010430247718
YAL059W	0	0	0.17578125
YOR160W	0	0	0.17555266579974
YOR344C	0	0	0.175324675324675
YBL106C	0	0	0.175097276264591
YIR002C	0	0	0.174870466321244
YOL148C	0	0	0.174644243208279
YDR495C	0	0	0.174418604651163
YOR095C	0	0	0.174193548387097
YDR026C	0	1	0.174193548387097
YGL013C	0	0	0.173969072164948
YLR347C	0	0	0.173913043478261
YMR172W	0	0	0.173913043478261
YDR463W	0	0	0.173913043478261
YOR252W	0	1	0.173913043478261
YGR179C	0	0	0.173913043478261
YKL154W	0	0	0.173913043478261
YJR056C	0	1	0.173913043478261
YGR048W	1	0	0.173913043478261
YCL032W	0	0	0.173690932311622
YGL254W	0	0	0.173469387755102
YDR229W	0	0	0.173248407643312
YDR472W	0	0	0.173027989821883
YLR435W	0	0	0.172808132147395
YML006C	0	0	0.17258883248731
YHR105W	0	1	0.17258883248731
YBR059C	0	0	0.172370088719899
YDL201W	0	0	0.172151898734177
YJL204C	0	0	0.171934260429836
YIL149C	0	0	0.171717171717172
YGR218W	0	0	0.171500630517024
YPR046W	0	0	0.171284634760705
YGL070C	0	0	0.171069182389937
YOL142W	0	0	0.170854271356784
YFR002W	0	0	0.170639899623588
YJL168C	0	0	0.170426065162907
YCR068W	0	0	0.170212765957447
YCR092C	0	0	0.17
YML003W	0	1	0.17
YKL011C	0	0	0.169787765293383
YFL028C	0	0	0.169576059850374
YGR057C	0	0	0.169364881693649
YPR143W	0	0	0.169154228855721
YBR246W	0	1	0.169154228855721
YCL016C	0	0	0.168944099378882
YBR122C	0	0	0.168734491315136
YDR198C	0	0	0.168525402726146
YOR154W	0	1	0.168525402726146
YML069W	0	0	0.168316831683168
YJL179W	0	0	0.168108776266996
YOR272W	0	0	0.167901234567901
YIL021W	0	0	0.167694204685573
YPR118W	0	0	0.167487684729064
YOL094C	0	0	0.167281672816728
YMR211W	0	0	0.167076167076167
YMR190C	0	0	0.166871165644172
YMR269W	0	0	0.166666666666667
YBR216C	0	0	0.166462668298654
YDR201W	0	0	0.166259168704156
YOR191W	0	0	0.166056166056166
YAL041W	0	0	0.165853658536585
YLR127C	0	0	0.165651644336175
YBR078W	0	0	0.165450121654501
YDR305C	0	0	0.165249088699879
YDR104C	0	0	0.16504854368932
YNL027W	0	0	0.164848484848485
YKL082C	0	0	0.164648910411622
YLR440C	0	0	0.164449818621524
YLR017W	0	0	0.164251207729469
YHL038C	0	0	0.164053075995175
YJR134C	0	1	0.164053075995175
YER151C	0	0	0.163855421686747
YDR130C	0	0	0.163658243080626
YIL044C	0	0	0.163461538461538
YDR475C	0	1	0.163461538461538
YAL048C	0	0	0.163265306122449
YLR082C	0	0	0.163069544364508
YGR276C	0	0	0.162874251497006
YLL033W	0	0	0.162679425837321
YOL072W	0	0	0.162485065710872
YOR048C	0	0	0.162291169451074
YPL046C	0	0	0.162097735399285
YNL149C	0	0	0.161904761904762
YDL116W	0	0	0.161712247324614
YJL019W	0	0	0.161520190023753
YJR005W	0	0	0.161328588374852
YGL050W	0	1	0.161328588374852
YJL065C	0	0	0.161137440758294
YDR020C	0	1	0.161137440758294
YOR274W	0	0	0.16094674556213
YPL239W	0	0	0.160756501182033
YIR023W	0	0	0.160566706021251
YGR270W	0	0	0.160377358490566
YBR127C	0	0	0.160188457008245
YOL080C	0	0	0.16
YNL290W	0	0	0.159811985898942
YNR012W	0	0	0.15962441314554
YHR207C	0	1	0.15962441314554
YOR243C	0	0	0.159437280187573
YGL064C	0	0	0.159250585480094
YBR077C	0	0	0.15906432748538
YLR196W	0	0	0.158878504672897
YLR319C	0	0	0.158693115519253
YLL004W	0	0	0.158508158508158
YPL268W	0	0	0.158323632130384
YNL328C	0	0	0.158139534883721
YMR283C	0	0	0.157955865272938
YDR108W	0	0	0.157772621809745
YCR020C-A	0	0	0.157589803012746
YAL034W-A	0	0	0.157407407407407
YMR036C	0	0	0.157225433526012
YGL116W	0	0	0.157043879907621
YDL073W	0	1	0.157043879907621
YJR052W	0	0	0.156862745098039
YJR132W	0	0	0.15668202764977
YJL122W	0	0	0.156501726121979
YMR285C	0	0	0.15632183908046
YLR453C	0	0	0.156142365097589
YNL082W	0	0	0.155963302752294
YDR373W	0	0	0.155784650630011
YPL243W	0	0	0.155606407322654
YNL213C	0	0	0.155428571428571
YOR269W	0	0	0.155251141552511
YJL020C	0	0	0.155074116305587
YBR268W	0	0	0.154897494305239
YJR069C	0	0	0.154721274175199
YLR135W	0	0	0.154545454545455
YKL213C	0	0	0.154370034052213
YPL254W	0	0	0.154195011337868
YLR051C	0	0	0.154020385050963
YLR035C	0	0	0.153846153846154
YMR218C	0	0	0.153672316384181
YKL048C	0	0	0.153498871331828
YJR067C	0	1	0.153498871331828
YDR034C	0	0	0.153325817361894
YIL127C	0	0	0.153153153153153
YKR010C	0	0	0.152980877390326
YGR119C	0	0	0.152808988764045
YLR393W	0	0	0.152637485970819
YDR510W	0	0	0.152466367713004
YCR084C	0	0	0.152295632698768
YBR207W	0	0	0.152125279642058
YDR123C	0	0	0.15195530726257
YAL047C	0	0	0.151785714285714
YDR399W	0	0	0.151616499442586
YPL007C	0	0	0.151447661469933
YOR046C	0	0	0.151279199110122
YJR006W	0	0	0.151111111111111
YMR176W	0	0	0.150943396226415
YHR121W	0	0	0.150776053215078
YGL025C	0	0	0.150609080841639
YLR401C	0	0	0.150442477876106
YNL292W	0	0	0.150276243093923
YPL045W	0	0	0.150110375275938
YOL108C	0	0	0.149944873208379
YJL090C	0	0	0.149779735682819
YPL210C	0	0	0.14961496149615
YER100W	0	0	0.149450549450549
YIR010W	0	0	0.149286498353458
YKR024C	0	0	0.149122807017544
YBR111C	0	1	0.149122807017544
YPR181C	0	0	0.148959474260679
YPL047W	0	0	0.148796498905908
YAL019W	0	0	0.148633879781421
YHR191C	0	0	0.148471615720524
YLR449W	0	0	0.148309705561614
YPR089W	0	1	0.148309705561614
YBR086C	0	0	0.148148148148148
YBL090W	0	0	0.147986942328618
YLR288C	0	0	0.147826086956522
YPL204W	0	0	0.147665580890337
YKR079C	0	0	0.147505422993492
YOR163W	0	0	0.147345612134345
YMR111C	0	1	0.147345612134345
YNL110C	0	0	0.147186147186147
YER051W	0	0	0.147027027027027
YDR346C	0	0	0.146868250539957
YJL197W	0	1	0.146868250539957
YGL023C	0	0	0.146709816612729
YDL036C	0	0	0.146551724137931
YDR318W	0	0	0.146393972012917
YMR014W	0	0	0.146236559139785
YNL246W	0	0	0.146079484425349
YLR368W	0	0	0.145922746781116
YDL090C	0	0	0.145766345123258
YLR242C	0	0	0.145610278372591
YDL139C	0	1	0.145610278372591
YML127W	0	0	0.145454545454545
YCR094W	0	0	0.145299145299145
YMR228W	0	0	0.145144076840982
YOR038C	0	0	0.14498933901919
YLR105C	0	0	0.144834930777423
YOR258W	0	1	0.144834930777423
YDR180W	0	0	0.14468085106383
YBR101C	0	0	0.144527098831031
YGR071C	0	1	0.144527098831031
YLR272C	0	0	0.144373673036093
YJL146W	0	0	0.144220572640509
YJL178C	0	0	0.144067796610169
YER030W	0	0	0.143915343915344
YOR216C	0	0	0.143763213530655
YLR181C	0	0	0.143611404435058
YDR083W	0	0	0.143459915611814
YOR101W	0	0	0.143308746048472
YLR067C	0	0	0.143157894736842
YOL125W	0	0	0.143007360672976
YOR141C	0	1	0.143007360672976
YMR127C	0	0	0.142857142857143
YDR184C	0	0	0.142707240293809
YKL088W	0	0	0.142557651991614
YOR131C	0	1	0.142557651991614
YPL139C	0	0	0.142408376963351
YOL141W	0	1	0.142408376963351
YIR012W	0	0	0.142259414225941
YHR070W	0	0	0.142110762800418
YDR496C	0	0	0.1419624217119
YMR028W	0	0	0.141814389989572
YDR489W	0	0	0.141666666666667
YLR024C	0	0	0.141519250780437
YMR138W	0	0	0.141372141372141
YHR065C	0	0	0.14122533748702
YML103C	0	0	0.141078838174274
YER063W	0	0	0.140932642487047
YPR190C	0	0	0.140786749482402
YIL016W	0	0	0.140641158221303
YDR071C	0	0	0.140495867768595
YGL098W	0	0	0.140350877192982
YGR283C	0	0	0.14020618556701
YKR068C	0	0	0.140061791967044
YNL236W	0	0	0.139917695473251
YOR384W	0	1	0.139917695473251
YDL177C	0	1	0.139917695473251
YOL018C	0	0	0.139773895169579
YJL031C	0	0	0.139630390143737
YLR292C	0	0	0.139487179487179
YGL164C	0	1	0.139487179487179
YIL103W	0	0	0.139344262295082
YPL049C	0	0	0.139201637666325
YLR310C	0	0	0.139059304703476
YLR221C	0	0	0.138917262512768
YOR261C	0	0	0.138775510204082
YNL155W	0	1	0.138775510204082
YGL238W	0	0	0.138634046890928
YKL006C-A	0	0	0.138492871690428
YOL006C	0	0	0.138351983723296
YCR047C	0	0	0.138211382113821
YBL047C	0	0	0.138071065989848
YMR080C	0	0	0.137931034482759
YDR527W	0	0	0.137791286727457
YNL189W	0	0	0.137651821862348
YBR023C	0	0	0.137512639029323
YKL108W	0	0	0.137373737373737
YJR053W	0	0	0.1372351160444
YLR427W	0	0	0.137096774193548
YOL021C	0	0	0.136958710976838
YDR395W	0	0	0.13682092555332
YOR320C	0	0	0.136683417085427
YDR030C	0	0	0.136546184738956
YDR045C	0	0	0.136409227683049
YGL213C	0	0	0.13627254509018
YOR172W	0	0	0.136136136136136
YLR254C	0	0	0.136
YNL316C	0	0	0.135864135864136
YPR017C	0	0	0.135728542914172
YER123W	0	0	0.135593220338983
YDL231C	0	0	0.135458167330677
YOR305W	0	0	0.135323383084577
YDR066C	0	1	0.135323383084577
YGL058W	0	0	0.135188866799205
YDR299W	0	0	0.135054617676266
YHR164C	0	0	0.134920634920635
YKL089W	0	0	0.134786917740337
YPR070W	0	0	0.134653465346535
YBR036C	0	0	0.134520276953511
YLL006W	0	0	0.134387351778656
YML032C	0	0	0.134254689042448
YNL229C	0	0	0.134122287968442
YDR362C	0	0	0.133990147783251
YHR135C	0	0	0.133858267716535
YLR143W	0	1	0.133858267716535
YJL209W	0	0	0.133726647000983
YDR120C	0	0	0.133595284872299
YKL114C	0	0	0.133464180569185
YCR086W	0	0	0.133333333333333
YGR056W	0	0	0.133202742409403
YNL041C	0	0	0.13307240704501
YHR127W	0	1	0.13307240704501
YJR057W	0	0	0.132942326490714
YGL241W	0	0	0.1328125
YMR131C	0	0	0.132682926829268
YNR015W	0	0	0.132553606237817
YPR111W	0	0	0.132424537487829
YDR078C	0	0	0.132295719844358
YKR082W	0	0	0.132167152575316
YOR242C	0	0	0.132038834951456
YIL138C	0	0	0.131910766246363
YDL229W	0	0	0.131782945736434
YGR042W	0	0	0.131655372700871
YDR052C	0	0	0.131528046421663
YOR207C	0	0	0.131400966183575
YBL040C	0	0	0.131274131274131
YNL054W	0	0	0.131147540983607
YER147C	0	0	0.13102119460501
YLR421C	0	0	0.130895091434071
YOR310C	0	0	0.130769230769231
YOR089C	0	0	0.130643611911623
YOL078W	0	0	0.130518234165067
YDL195W	0	0	0.13039309683605
YPL043W	0	0	0.130268199233716
YOR112W	0	0	0.130143540669856
YNL129W	0	0	0.130019120458891
YDR407C	0	0	0.129894937917861
YEL029C	0	0	0.129857819905213
YKL010C	0	0	0.129857819905213
YPL124W	0	0	0.129857819905213
YPL180W	0	0	0.129857819905213
YMR067C	0	0	0.129857819905213
YNL186W	0	0	0.129857819905213
YOL051W	0	0	0.129857819905213
YMR216C	1	0	0.129857819905213
YDL053C	0	1	0.129857819905213
YMR128W	0	0	0.129734848484848
YCL067C	0	0	0.12961210974456
YOL102C	0	0	0.129489603024575
YJL129C	0	0	0.129367327667611
YCL055W	0	0	0.129245283018868
YGL091C	0	0	0.129123468426013
YPL024W	0	0	0.129001883239171
YPL181W	0	0	0.128880526810912
YAR014C	0	0	0.128759398496241
YGL233W	0	0	0.128638497652582
YGL175C	0	0	0.128517823639775
YOL045W	0	0	0.128397375820056
YLR265C	0	0	0.128277153558052
YKR038C	0	0	0.128157156220767
YER007W	0	0	0.12803738317757
YPL157W	0	0	0.127917833800187
YCR032W	0	0	0.127798507462687
YBR251W	0	0	0.127679403541473
YOR283W	0	1	0.127679403541473
YML043C	0	0	0.12756052141527
YCR081W	0	0	0.127441860465116
YOR157C	0	0	0.127323420074349
YLR455W	0	0	0.127205199628598
YOR212W	0	0	0.12708719851577
YDR253C	0	0	0.126969416126043
YNL090W	0	0	0.126851851851852
YOL044W	0	0	0.126734505087882
YGR113W	0	0	0.126617375231054
YMR233W	0	1	0.126617375231054
YOL026C	0	0	0.126500461680517
YDR329C	0	0	0.126383763837638
YDR211W	0	0	0.126267281105991
YGL144C	0	0	0.126151012891344
YNR024W	0	1	0.126151012891344
YJR021C	0	0	0.126034958601656
YBR049C	0	0	0.125919117647059
YGL005C	0	0	0.125803489439853
YNL166C	0	0	0.125688073394495
YMR153W	0	0	0.125572868927589
YKL135C	0	0	0.125457875457875
YIL008W	0	0	0.125343092406221
YML076C	0	0	0.125228519195612
YKL047W	0	1	0.125228519195612
YER104W	0	0	0.125114155251142
YDR443C	0	0	0.125
YML104C	0	0	0.124886052871468
YOR290C	0	0	0.124772313296903
YDR369C	0	0	0.124658780709736
YER129W	0	0	0.124545454545455
YJL098W	0	0	0.124432334241599
YCR082W	0	0	0.12431941923775
YKL144C	0	0	0.124206708975521
YNL036W	0	0	0.124094202898551
YIL106W	0	0	0.123981900452489
YMR275C	0	0	0.123869801084991
YBL007C	0	0	0.123757904245709
YCR060W	0	0	0.123646209386282
YGL110C	0	1	0.123646209386282
YOL068C	0	0	0.123534715960325
YML080W	0	0	0.123423423423423
YPL105C	0	1	0.123423423423423
YKR100C	0	0	0.123312331233123
YJR031C	0	0	0.123201438848921
YIL130W	0	1	0.123201438848921
YOR078W	0	0	0.123090745732255
YJL176C	0	0	0.122980251346499
YDR520C	0	1	0.122980251346499
YNL030W	0	0	0.122869955156951
YJL061W	0	0	0.122759856630824
YLR148W	0	0	0.122649955237243
YKR087C	0	0	0.122540250447227
YPL235W	0	0	0.122430741733691
YDR334W	0	0	0.122321428571429
YNL099C	0	0	0.12221231043711
YHR115C	0	0	0.122103386809269
YLR398C	0	0	0.121994657168299
YNL157W	0	1	0.121994657168299
YGL223C	0	0	0.121886120996441
YKL205W	0	0	0.121777777777778
YBL103C	0	0	0.121669626998224
YOR196C	0	0	0.121561668145519
YML082W	0	0	0.12145390070922
YML105C	0	0	0.121346324180691
YNL025C	0	0	0.121238938053097
YOL133W	0	0	0.121131741821397
YPL194W	0	0	0.121024734982332
YDR252W	0	0	0.120917917034422
YLR329W	0	0	0.120811287477954
YJR048W	0	0	0.120704845814978
YBL097W	0	0	0.120598591549296
YJL029C	0	0	0.120492524186456
YGR083C	0	0	0.120386643233743
YOR210W	0	0	0.120280948200176
YOR156C	0	0	0.120175438596491
YOR278W	0	0	0.120070113935145
YML106W	0	0	0.119964973730298
YHR189W	0	0	0.119860017497813
YIL115C	0	0	0.119755244755245
YIL128W	0	0	0.119650655021834
YBR234C	0	0	0.119546247818499
YPL129W	0	0	0.119442022667829
YDR073W	0	0	0.119337979094077
YNL218W	0	0	0.119234116623151
YPR171W	0	0	0.119130434782609
YNL123W	0	0	0.119026933101651
YDL069C	0	0	0.118923611111111
YDR159W	0	0	0.118820468343452
YNR046W	0	0	0.118717504332756
YBR088C	0	0	0.118614718614719
YHL020C	0	0	0.118512110726644
YPR040W	0	0	0.118409680207433
YBR091C	0	0	0.118307426597582
YGR267C	0	0	0.118205349439172
YDR424C	0	0	0.118103448275862
YNL272C	0	0	0.118001722652885
YPR051W	0	0	0.11790017211704
YKL045W	0	0	0.117798796216681
YDR415C	0	1	0.117798796216681
YLR071C	0	0	0.117697594501718
YLR335W	0	0	0.117596566523605
YJR140C	0	0	0.117495711835334
YKR099W	0	0	0.117446808510638
YMR236W	0	0	0.117446808510638
YJR090C	0	0	0.117446808510638
YLR131C	0	0	0.117446808510638
YLR432W	0	0	0.117446808510638
YKL203C	0	0	0.117446808510638
YKL112W	0	0	0.117446808510638
YGL203C	0	0	0.117446808510638
YGR178C	1	0	0.117446808510638
YHR166C	0	0	0.11734693877551
YNL180C	0	0	0.117247238742566
YDR152W	0	1	0.117247238742566
YBR267W	0	0	0.117147707979626
YKR083C	0	0	0.11704834605598
YOR259C	0	0	0.116949152542373
YDR294C	0	0	0.116850127011008
YIL092W	0	1	0.116850127011008
YGL067W	0	0	0.116751269035533
YLR262C-A	0	0	0.11665257819104
YKL002W	0	0	0.116554054054054
YGL201C	0	0	0.116455696202532
YIL030C	0	0	0.116357504215852
YER107C	0	0	0.11625947767481
YDL208W	0	0	0.116161616161616
YGR258C	0	0	0.116063919259882
YMR065W	0	0	0.115966386554622
YNL050C	0	1	0.115966386554622
YER115C	0	0	0.115869017632242
YNL260C	0	1	0.115869017632242
YFL024C	0	0	0.115771812080537
YER157W	0	0	0.115674769488684
YOR327C	0	0	0.115577889447236
YCR018C	0	0	0.115481171548117
YDR087C	0	0	0.115384615384615
YDL141W	0	0	0.115288220551378
YDR054C	0	0	0.115191986644407
YBL016W	0	0	0.115095913261051
YGL097W	0	0	0.115
YHR034C	0	0	0.114904246461282
YOL146W	0	0	0.114808652246256
YKR026C	0	0	0.114713216957606
YGR004W	0	0	0.114617940199336
YBR083W	0	0	0.114522821576763
YBR160W	0	0	0.114427860696517
YNL308C	0	0	0.114333057166529
YGR029W	0	0	0.114238410596026
YIL147C	0	0	0.114143920595533
YJR041C	0	0	0.11404958677686
YNL216W	0	0	0.113955408753097
YKR096W	0	1	0.113955408753097
YGL133W	0	0	0.113861386138614
YLR433C	0	0	0.113767518549052
YER164W	0	0	0.113673805601318
YGL251C	0	0	0.11358024691358
YDR292C	0	0	0.113486842105263
YGR196C	0	1	0.113486842105263
YDR217C	0	0	0.113393590797042
YML108W	0	1	0.113393590797042
YDR128W	0	1	0.113393590797042
YDR246W	0	0	0.113300492610837
YDR060W	0	0	0.113207547169811
YJR046W	0	0	0.113114754098361
YOL138C	0	0	0.113022113022113
YOL041C	0	0	0.112929623567921
YNR027W	0	0	0.112837285363859
YDL189W	0	0	0.112745098039216
YOR371C	0	0	0.11265306122449
YIL029C	0	0	0.112561174551387
YIL085C	0	0	0.112469437652812
YJL123C	0	1	0.112469437652812
YDL161W	0	0	0.112377850162866
YLR166C	0	0	0.112286411716843
YDR014W	0	0	0.11219512195122
YDR383C	0	1	0.11219512195122
YDL135C	0	0	0.112103980503656
YGR098C	0	0	0.112012987012987
YIL040W	0	0	0.111922141119221
YFL023W	0	0	0.111831442463533
YLR362W	0	0	0.111740890688259
YDL200C	0	0	0.111650485436893
YBR282W	0	0	0.111560226354082
YDL064W	0	0	0.111470113085622
YGL021W	0	0	0.11138014527845
YPL149W	0	0	0.111290322580645
YOR025W	0	0	0.111200644641418
YML064C	0	0	0.111111111111111
YNL175C	0	0	0.111021721641191
YOR017W	0	0	0.110932475884244
YPR105C	0	0	0.110843373493976
YDR006C	0	0	0.110754414125201
YDR017C	0	0	0.110665597433841
YLR052W	0	0	0.110576923076923
YDR219C	0	0	0.11048839071257
YMR066W	0	1	0.11048839071257
YMR021C	0	0	0.1104
YGR016W	0	1	0.1104
YGR198W	0	0	0.11031175059952
YKL183W	0	1	0.11031175059952
YGR163W	0	0	0.110223642172524
YOL063C	0	0	0.110135674381484
YGL240W	0	0	0.110047846889952
YDR227W	0	0	0.10996015936255
YLR373C	0	0	0.109872611464968
YOR171C	0	0	0.109785202863962
YGL101W	0	1	0.109785202863962
YGR184C	0	0	0.109697933227345
YMR060C	0	0	0.109610802223987
YML074C	0	0	0.10952380952381
YJL035C	0	0	0.10943695479778
YLR191W	0	0	0.109350237717908
YER006W	0	0	0.109263657957245
YHR040W	0	0	0.109177215189873
YDR323C	0	0	0.109090909090909
YHR027C	0	0	0.109004739336493
YPR110C	0	0	0.108918705603788
YHR073W	0	0	0.108832807570978
YPL259C	0	0	0.108747044917258
YHL025W	0	0	0.108661417322835
YPL052W	0	0	0.108575924468922
YFL008W	0	0	0.108490566037736
YIR018W	0	0	0.10840534171249
YNL051W	0	0	0.108320251177394
YKL143W	0	0	0.108235294117647
YGR092W	0	0	0.108150470219436
YDR200C	0	0	0.10806577916993
YPL133C	0	0	0.107981220657277
YCR039C	0	0	0.107896794370602
YGR111W	0	0	0.1078125
YPL140C	0	0	0.107728337236534
YKL009W	0	0	0.107644305772231
YKR101W	0	0	0.107560405300078
YDL103C	0	0	0.107476635514019
YAL011W	0	0	0.107392996108949
YPL127C	0	0	0.107309486780715
YAL009W	0	0	0.107226107226107
YCL037C	0	0	0.107142857142857
YGR089W	0	0	0.107059736229635
YPR048W	0	1	0.107059736229635
YDR285W	0	0	0.106976744186047
YJR112W	0	0	0.106893880712626
YNL257C	0	0	0.106811145510836
YDR192C	0	0	0.106728538283063
YLR234W	0	0	0.106646058732612
YDL105W	0	0	0.106563706563707
YNL068C	0	0	0.106481481481481
YML035C	0	0	0.106399383191982
YGL226C-A	0	0	0.106317411402157
YDR336W	0	1	0.106317411402157
YIL064W	0	0	0.106235565819861
YNL023C	0	1	0.106235565819861
YDL031W	0	0	0.106153846153846
YPR019W	0	0	0.106072252113759
YPR121W	0	0	0.105990783410138
YDR531W	0	0	0.105909439754413
YLR139C	0	0	0.10590015128593
YDL167C	0	0	0.10590015128593
YDR421W	0	0	0.10590015128593
YOR307C	0	0	0.10590015128593
YPL125W	0	0	0.10590015128593
YOL028C	0	0	0.10590015128593
YER149C	0	0	0.10590015128593
YNL088W	0	0	0.10590015128593
YER059W	0	0	0.10590015128593
YKR027W	0	0	0.10590015128593
YAL013W	0	0	0.10590015128593
YOR275C	0	0	0.10590015128593
YGL195W	0	0	0.10590015128593
YKL025C	1	0	0.10590015128593
YOR091W	0	0	0.10590015128593
YDR370C	0	1	0.10590015128593
YDL008W	0	0	0.10590015128593
YLR399C	0	0	0.10590015128593
YIL118W	0	0	0.10590015128593
YEL026W	1	0	0.10590015128593
YOR043W	0	0	0.105820105820106
YMR126C	0	1	0.105820105820106
YLR090W	0	0	0.105740181268882
YML034W	0	0	0.105660377358491
YHR046C	0	0	0.105580693815988
YDR386W	0	0	0.105501130369254
YOR330C	0	0	0.105421686746988
YNR020C	0	0	0.105342362678706
YMR064W	0	0	0.105263157894737
YOL043C	0	0	0.105184072126221
YOR119C	0	0	0.105105105105105
YDR213W	0	0	0.105026256564141
YIL031W	0	0	0.104947526236882
YGR224W	0	0	0.104868913857678
YMR129W	0	0	0.104790419161677
YLR386W	0	0	0.104712041884817
YLR107W	0	0	0.104633781763827
YGL071W	0	0	0.104555638536221
YDR291W	0	1	0.104555638536221
YGL090W	0	0	0.104477611940299
YOR241W	0	0	0.104399701715138
YDL063C	0	0	0.104321907600596
YKR050W	0	0	0.104244229337305
YLR412W	0	1	0.104244229337305
YOR005C	0	0	0.104166666666667
YJL047C	0	0	0.104089219330855
YPL065W	0	0	0.104011887072808
YML119W	0	1	0.104011887072808
YGR211W	0	0	0.103934669636229
YDR458C	0	1	0.103934669636229
YDR389W	0	0	0.103857566765579
YGL119W	0	0	0.103780578206079
YDR194C	0	0	0.103703703703704
YER111C	0	0	0.103626943005181
YCR027C	0	0	0.103550295857988
YPR034W	0	0	0.103473762010347
YOR297C	0	0	0.103397341211226
YPR049C	0	0	0.103321033210332
YDL017W	0	0	0.103244837758112
YNR010W	0	0	0.103168754605748
YNL167C	0	0	0.103092783505155
YHL013C	0	1	0.103092783505155
YPR144C	0	0	0.103016924208977
YDR339C	0	0	0.102941176470588
YER044C-A	0	0	0.102865540044085
YER140W	0	1	0.102865540044085
YLR045C	0	0	0.102790014684288
YPL195W	0	0	0.102714600146735
YPL120W	0	0	0.102639296187683
YLR114C	0	0	0.102564102564103
YPR152C	0	1	0.102564102564103
YML022W	0	0	0.102489019033675
YLL011W	0	0	0.102414045354792
YBR231C	0	0	0.10233918128655
YKL130C	0	0	0.102264426588751
YJR136C	0	0	0.102189781021898
YGL093W	0	0	0.102115244347192
YDR324C	0	0	0.102040816326531
YKL106W	0	0	0.101966496722505
YNR048W	0	0	0.101892285298399
YMR147W	0	1	0.101892285298399
YDR244W	0	0	0.101878612716763
YNL259C	0	0	0.101878612716763
YKR031C	0	0	0.101878612716763
YLR021W	0	1	0.101878612716763
YJR035W	0	0	0.101878612716763
YPR119W	0	0	0.101878612716763
YJR043C	0	0	0.101878612716763
YPR153W	0	1	0.101878612716763
YGL073W	0	0	0.101878612716763
YFL047W	0	0	0.101878612716763
YIL003W	0	0	0.101878612716763
YHR079C	1	0	0.101878612716763
YNR003C	0	0	0.101805054151625
YOR346W	0	0	0.101731601731602
YDR173C	0	0	0.101658255227109
YDR165W	0	0	0.101585014409222
YOR287C	0	0	0.101511879049676
YLR320W	0	0	0.101438848920863
YDR168W	0	0	0.10136592379583
YGR187C	0	0	0.101293103448276
YDR372C	0	0	0.101220387652548
YLR074C	0	0	0.101211689237349
YGL252C	0	0	0.101211689237349
YKL053C-A	0	0	0.101211689237349
YMR223W	0	0	0.101211689237349
YGL154C	0	0	0.101211689237349
YGL124C	0	0	0.101211689237349
YFL029C	0	0	0.101211689237349
YNL102W	0	0	0.101211689237349
YFR027W	0	0	0.101211689237349
YJR017C	1	0	0.101211689237349
YHR132C	0	0	0.101139601139601
YPL212C	0	0	0.101067615658363
YDL077C	0	0	0.10099573257468
YIL126W	0	0	0.10092395167022
YNL330C	0	0	0.100852272727273
YDR409W	0	0	0.100780695528744
YCR033W	0	0	0.100709219858156
YNL135C	0	0	0.100637845499646
YJL148W	0	0	0.10056657223796
YPR139C	0	0	0.100495399858457
YGR024C	0	0	0.1004243281471
YAR018C	0	0	0.100353356890459
YLR316C	0	0	0.100282485875706
YGR152C	0	0	0.100211714890614
YLR387C	0	1	0.100211714890614
YLR086W	0	0	0.100141043723554
YJL030W	0	0	0.100070472163495
YGL082W	0	1	0.100070472163495
YER040W	0	0	0.1
YPL075W	0	0	0.0999296270232231
YMR179W	0	0	0.09985935302391
YOL088C	0	0	0.0997891777933942
YLL042C	0	0	0.0997191011235955
YPR173C	0	0	0.0996491228070175
YPL053C	0	0	0.0995792426367461
YNL299W	0	0	0.0995094604064471
YFR028C	0	0	0.0994397759103641
YNL113W	0	0	0.099370188943317
YLR150W	0	0	0.0993006993006993
YPL055C	0	0	0.0992313067784766
YLR403W	0	0	0.0991620111731844
YPL117C	0	0	0.099092812281926
YLR341W	0	0	0.099023709902371
YBR070C	0	0	0.0989547038327526
YPL022W	0	0	0.0988857938718663
YLR096W	0	0	0.0988169798190675
YJL162C	0	1	0.0988169798190675
YBR130C	0	0	0.0987482614742698
YIL019W	0	0	0.098679638637943
YGR058W	0	1	0.098679638637943
YGR012W	0	1	0.098679638637943
YJL184W	0	0	0.0986111111111111
YOR281C	0	0	0.0985426786953505
YPR018W	0	0	0.0984743411927878
YGL061C	0	0	0.0984060984060984
YLR146C	0	0	0.0983379501385042
YML051W	0	0	0.0982698961937716
YNL119W	0	0	0.0982019363762102
YOL116W	0	0	0.0981340704906704
YOR302W	0	0	0.0980662983425414
YDR356W	0	0	0.0979986197377502
YDR189W	0	0	0.0979310344827586
YLR078C	0	0	0.0978635423845624
YDR004W	0	0	0.0977961432506887
YML007W	0	0	0.0977288368891948
YDR422C	0	0	0.0976616231086657
YDR328C	0	0	0.0975945017182131
YHL018W	0	1	0.0975945017182131
YHR129C	0	0	0.0975274725274725
YHR059W	0	0	0.0974605353466026
YDR057W	0	0	0.0973936899862826
YPL175W	0	0	0.0973269362577108
YLR456W	0	1	0.0973269362577108
YLL032C	0	1	0.0973269362577108
YGL016W	0	0	0.0972602739726027
YMR204C	0	0	0.0971937029431896
YKR055W	0	0	0.0971272229822161
YLL010C	0	0	0.0970608339029392
YDL156W	0	1	0.0970608339029392
YPL096W	0	0	0.0969945355191257
YKR028W	0	0	0.0969283276450512
YNL254C	0	1	0.0969283276450512
YJR144W	0	0	0.0968622100954979
YHR134W	0	0	0.0967961826857532
YIL112W	0	0	0.0967302452316076
YFR008W	0	0	0.0966643975493533
YNL163C	0	0	0.0965986394557823
YIL004C	0	0	0.0965329707681849
YMR231W	0	0	0.0964673913043478
YKL052C	0	0	0.0964019008825526
YGL162W	0	0	0.096336499321574
YNL151C	0	0	0.096271186440678
YOR051C	0	1	0.096271186440678
YJL145W	0	0	0.0962059620596206
YDR196C	0	0	0.0961408259986459
YAL001C	0	0	0.0960757780784844
YIR003W	0	1	0.0960757780784844
YKL014C	0	0	0.0960108181203516
YMR247C	0	0	0.095945945945946
YNL097C	0	0	0.0958811613774477
YOR118W	0	1	0.0958811613774477
YDR067C	0	1	0.0958811613774477
YPR148C	0	1	0.0958811613774477
YNL201C	0	0	0.0958164642375169
YHR114W	0	0	0.095751854349292
YJL112W	0	0	0.0956873315363881
YGL159W	0	1	0.0956873315363881
YLL002W	0	0	0.0956228956228956
YGR108W	0	0	0.0955585464333782
YGL035C	0	0	0.0954942837928716
YDR420W	0	0	0.0954301075268817
YAL027W	0	1	0.0954301075268817
YML025C	0	0	0.0953660174613835
YEL020W-A	0	0	0.0953020134228188
YPL168W	0	1	0.0953020134228188
YLR163C	0	0	0.0952380952380952
YFL031W	0	0	0.0951742627345844
YNL021W	0	0	0.0951105157401206
YPR108W	0	0	0.0950468540829987
YNL016W	0	0	0.0949832775919732
YLR014C	0	0	0.0949197860962567
YDR303C	0	0	0.0948563794255177
YIL150C	0	0	0.0947930574098798
YGR147C	0	0	0.0947298198799199
YNL126W	0	0	0.0946666666666667
YHR102W	0	0	0.0946035976015989
YJR119C	0	0	0.0945406125166445
YAR008W	0	0	0.0944777112441783
YOR253W	0	0	0.0944148936170213
YHR005C	0	0	0.0943521594684385
YPR141C	0	0	0.0942895086321381
YNR049C	0	0	0.0942269409422694
YPL112C	0	0	0.0941644562334217
YML036W	0	0	0.0941020543406229
YAR029W	0	1	0.0941020543406229
YMR132C	0	1	0.0941020543406229
YHR013C	0	0	0.0940397350993377
YGR253C	0	0	0.0939774983454666
YGR262C	0	0	0.0939153439153439
YLR262C	0	0	0.093853271645737
YNL161W	0	0	0.0937912813738441
YGR007W	0	0	0.0937293729372937
YPL215W	0	0	0.0936675461741425
YLR228C	0	0	0.0936058009228741
YKR019C	0	0	0.0935441370223979
YDR293C	0	0	0.0934825543120474
YOR342C	0	1	0.0934825543120474
YLR318W	0	0	0.0934210526315789
YPR083W	0	0	0.0933596318211703
YOR217W	0	0	0.0932982917214192
YOR093C	0	1	0.0932982917214192
YJR049C	0	0	0.0932370321733421
YNL141W	0	0	0.0931758530183727
YLR305C	0	0	0.0931147540983607
YPL108W	0	1	0.0931147540983607
YPL072W	0	0	0.0930537352555701
YMR115W	0	1	0.0930537352555701
YPR032W	0	0	0.0929927963326785
YJR042W	0	0	0.0929319371727749
YIL014W	0	0	0.0928711576193591
YDR365C	0	0	0.0928104575163399
YOR372C	0	0	0.092749836708034
YJL126W	0	1	0.092749836708034
YER008C	0	0	0.0926892950391645
YMR004W	0	0	0.0926288323548597
YOL012C	0	0	0.0925684485006519
YKL193C	0	0	0.0925081433224756
YML056C	0	1	0.0925081433224756
YNL256W	0	0	0.0924479166666667
YOL095C	0	0	0.092387768379961
YLR175W	0	0	0.0923276983094928
YKL063C	0	1	0.0923276983094928
YER099C	0	0	0.092267706302794
YEL022W	0	0	0.0922077922077922
YLR276C	0	0	0.0921479558728099
YDR423C	0	0	0.0920881971465629
YOR224C	0	0	0.0920285158781594
YER183C	0	0	0.0919689119170984
YHR158C	0	0	0.0919093851132686
YDR427W	0	0	0.091849935316947
YLR314C	0	0	0.0917905623787977
YOR039W	0	0	0.0917312661498708
YJL081C	0	0	0.091672046481601
YDR480W	0	0	0.0916129032258065
YOR165W	0	0	0.0915538362346873
YDR454C	0	0	0.0914948453608247
YMR225C	0	0	0.0914359304571797
YIR006C	0	0	0.0913770913770914
YLR183C	0	0	0.0913183279742765
YLR266C	0	0	0.0912596401028278
YJL013C	0	0	0.0912010276172126
YDL122W	0	0	0.0911424903722722
YKL092C	0	0	0.09108402822322
YDR326C	0	0	0.091025641025641
YDR225W	0	0	0.0909673286354901
YGL150C	0	0	0.0909090909090909
YML024W	0	0	0.090850927703135
YML109W	0	0	0.0907928388746803
YJL187C	0	0	0.0907348242811502
YLR043C	0	0	0.0906768837803321
YOR359W	0	0	0.0906190172303765
YER174C	0	0	0.0905612244897959
YDL080C	0	0	0.0905035054174634
YLR260W	0	0	0.0904458598726115
YNL261W	0	0	0.0903882877148313
YDL213C	0	0	0.0903307888040712
YOR122C	0	0	0.0902733630006357
YER122C	0	0	0.0902160101651842
YDR351W	0	0	0.0901587301587302
YPL162C	0	1	0.0901587301587302
YMR026C	0	0	0.0901015228426396
YDR117C	0	1	0.0901015228426396
YDL144C	0	1	0.0901015228426396
YDR164C	0	0	0.0900443880786303
YCR020C	0	0	0.0899873257287706
YHR192W	0	1	0.0899873257287706
YOL077C	0	0	0.0899303356554781
YOR061W	0	0	0.089873417721519
YDL085C-A	0	1	0.089873417721519
YGL178W	0	0	0.0898165717900063
YGL085W	0	1	0.0898165717900063
YLR020C	0	0	0.0897597977243995
YKL099C	0	0	0.0897030953885028
YPR062W	0	0	0.0896464646464646
YLR066W	0	0	0.089589905362776
YFR009W	0	0	0.0895334174022699
YMR032W	0	0	0.0894770006301197
YOR340C	0	0	0.0894206549118388
YOR037W	0	0	0.0893643801132788
YOR047C	0	0	0.0893081761006289
YIL097W	0	0	0.0892520427404148
YGR033C	0	0	0.0891959798994975
YJL025W	0	0	0.0891399874450722
YOR058C	0	0	0.0890840652446675
YDR147W	0	0	0.0890282131661442
YJL058C	0	0	0.0889724310776942
YGR245C	0	0	0.0889167188478397
YLR039C	0	0	0.0888610763454318
YKL068W	0	0	0.0888055034396498
YFL007W	0	0	0.08875
YDR363W-A	0	0	0.0886945658963148
YOR144C	0	0	0.0886392009987516
YMR167W	0	0	0.0885839051777916
YGR036C	0	0	0.0885286783042394
YGR010W	0	0	0.0884735202492212
YPL083C	0	0	0.0884184308841843
YFR036W	0	0	0.0883634100808961
YHR012W	0	0	0.0883084577114428
YLR409C	0	0	0.0882535736482287
YIL132C	0	0	0.0881987577639751
YLR274W	0	0	0.0881440099317194
YPL068C	0	1	0.0881440099317194
YFR004W	0	0	0.0880893300248139
YMR212C	0	0	0.088034717916925
YOR355W	0	0	0.0879801734820322
YPL155C	0	0	0.0879256965944272
YLR301W	0	0	0.0878712871287129
YJR058C	0	0	0.0878169449598021
YER042W	0	0	0.0877626699629172
YDL219W	0	0	0.0877084620135886
YPR068C	0	0	0.0876543209876543
YDL076C	0	0	0.0876002467612585
YDL112W	0	0	0.0875462392108508
YHL007C	0	0	0.0874922982131855
YDL143W	0	0	0.0874384236453202
YIL002C	0	0	0.0873846153846154
YKR092C	0	0	0.0873308733087331
YNL178W	0	0	0.0872771972956361
YJL093C	0	0	0.0872235872235872
YIL145C	0	0	0.0871700429711479
YLR271W	0	1	0.0871700429711479
YJR063W	0	0	0.0871165644171779
YLR285W	0	0	0.0870631514408338
YML053C	0	1	0.0870631514408338
YCR019W	0	0	0.0870098039215686
YDR450W	0	0	0.0869565217391304
YCL061C	0	0	0.0869033047735618
YLR442C	0	0	0.0868501529051988
YHR169W	0	0	0.0867970660146699
YCL026C-A	0	0	0.0867440439828955
YNL042W	0	0	0.0866910866910867
YPL203W	0	0	0.0866381940207444
YGL066W	0	0	0.0865853658536585
YJL059W	0	0	0.0865326020719074
YJR099W	0	0	0.0864799025578563
YBR084C-A	0	0	0.086427267194157
YML113W	0	0	0.086374695863747
YNL302C	0	0	0.086322188449848
YDR267C	0	1	0.086322188449848
YJL069C	0	0	0.086269744835966
YBR066C	0	0	0.0862173649058895
YCR054C	0	1	0.0862173649058895
YFR034C	0	0	0.0861650485436893
YOR324C	0	0	0.0861127956337174
YGL004C	0	0	0.0860606060606061
YNL230C	0	0	0.0860084797092671
YDR131C	0	0	0.085956416464891
YJL074C	0	0	0.0859044162129462
YML088W	0	0	0.0858524788391778
YDL173W	0	1	0.0858524788391778
YMR130W	0	1	0.0858524788391778
YPL034W	0	1	0.0858524788391778
YER167W	0	0	0.0858006042296073
YPR137W	0	0	0.0857487922705314
YGR216C	0	0	0.0856970428485214
YDL170W	0	0	0.0856453558504222
YKL020C	0	0	0.0855937311633514
YOR107W	0	0	0.0855421686746988
YLR210W	0	0	0.0854906682721252
YFR037C	0	0	0.085439229843562
YDR333C	0	1	0.085439229843562
YOR322C	0	0	0.0853878532772099
YPR085C	0	1	0.0853878532772099
YDL154W	0	0	0.0853365384615385
YKL072W	0	1	0.0853365384615385
YNL084C	0	0	0.0852852852852853
YGL099W	0	0	0.085234093637455
YJL143W	0	0	0.0851829634073185
YLR106C	0	0	0.0851318944844125
YDR330W	0	0	0.085080886758538
YKR072C	0	0	0.0850299401197605
YAL002W	0	0	0.0849790544584081
YPL233W	0	0	0.0849282296650718
YCR057C	0	0	0.0848774656306037
YNL072W	0	0	0.0848267622461171
YER127W	0	0	0.0847761194029851
YER114C	0	0	0.0847255369928401
YDR354W	0	0	0.0846750149075731
YDL205C	0	0	0.0846245530393325
YHL039W	0	0	0.0845741512805241
YGR099W	0	0	0.0845238095238095
YGR103W	0	0	0.0844735276621059
YGL056C	0	1	0.0844735276621059
YML038C	0	0	0.084423305588585
YML125C	0	0	0.0843731431966726
YNL047C	0	0	0.0843230403800475
YHR014W	0	0	0.0842729970326409
YMR192W	0	0	0.0842230130486358
YNL154C	0	0	0.0841730883224659
YGR200C	0	0	0.0841232227488152
YNL187W	0	0	0.0840734162226169
YBL054W	0	0	0.0840236686390533
YJR092W	0	0	0.0839739798935541
YCR052W	0	0	0.0839243498817967
YDR428C	0	1	0.0839243498817967
YPL242C	0	0	0.0838747784997047
YJL111W	0	0	0.0838252656434475
YMR116C	0	0	0.0837758112094395
YER007C-A	0	0	0.0837264150943396
YNR009W	0	0	0.0836770771950501
YJL041W	0	0	0.0836277974087161
YOR140W	0	0	0.0835785756327251
YDL155W	0	0	0.0835294117647059
YNL211C	0	1	0.0835294117647059
YJL139C	0	0	0.0834803057025279
YGR105W	0	0	0.0834312573443008
YGR090W	0	0	0.0833822665883735
YOR138C	0	0	0.0833333333333333
YMR306W	0	0	0.0832844574780059
YPL174C	0	0	0.0832356389214537
YIL083C	0	0	0.083186877562976
YPL161C	0	0	0.0831381733021077
YLR059C	0	0	0.0830895260386191
YPL267W	0	0	0.0830409356725146
YOR193W	0	0	0.0829924021040327
YJL039C	0	0	0.0829439252336449
YPR065W	0	0	0.0828955049620549
YLR032W	0	0	0.0828471411901984
YOR370C	0	0	0.082798833819242
YGR208W	0	0	0.0827505827505828
YNL007C	0	0	0.0827023878858474
YER116C	0	0	0.0826542491268917
YLR336C	0	0	0.0826061663757999
YHR216W	0	0	0.0825581395348837
YKL042W	0	0	0.0825101685066822
YOL009C	0	0	0.0824622531939605
YHR111W	0	0	0.0824143934997098
YPL209C	0	0	0.0823665893271462
YOR236W	0	0	0.0823188405797101
YGR140W	0	0	0.0822711471610661
YGL014W	0	0	0.0822235089751013
YFR043C	0	1	0.0822235089751013
YGL131C	0	1	0.0822235089751013
YDL097C	0	0	0.0821759259259259
YDR393W	0	0	0.0821283979178716
YHR047C	0	0	0.0820809248554913
YLR190W	0	0	0.0820335066435586
YHR160C	0	0	0.081986143187067
YDL007W	0	0	0.0819388343912291
YMR224C	0	0	0.0818915801614764
YDR524C	0	0	0.0818443804034582
YML094W	0	0	0.0817972350230415
YOL056W	0	1	0.0817972350230415
YHR120W	0	0	0.0817501439263097
YLR144C	0	0	0.0817031070195627
YDR158W	0	0	0.0816561242093157
YDL059C	0	0	0.0816091954022989
YNL024C	0	1	0.0816091954022989
YNR054C	0	0	0.0815623205054566
YPL227C	0	0	0.0815154994259472
YLR263W	0	0	0.0814687320711417
YPL225W	0	1	0.0814687320711417
YDR272W	0	0	0.0814220183486239
YLL035W	0	0	0.0813753581661891
YCL033C	0	0	0.0813287514318442
YLR098C	0	0	0.0812821980538065
YNR039C	0	0	0.0812356979405034
YNL304W	0	0	0.0811892510005718
YAL015C	0	0	0.0811428571428571
YBR248C	0	0	0.0810965162764135
YNR029C	0	1	0.0810965162764135
YER186C	0	1	0.0810965162764135
YIR017C	0	0	0.0810502283105023
YPL060W	0	0	0.0810039931545921
YIR024C	0	1	0.0810039931545921
YOR363C	0	0	0.080957810718358
YPR080W	0	0	0.0809116809116809
YBR105C	0	0	0.0808656036446469
YDR332W	0	1	0.0808656036446469
YFR041C	0	0	0.080819578827547
YJR072C	0	1	0.080819578827547
YKL116C	0	0	0.080773606370876
YER110C	0	0	0.0807276861853326
YJR102C	0	0	0.0806818181818182
YLR340W	0	0	0.0806360022714367
YMR293C	0	0	0.0805902383654938
YLR431C	0	0	0.0805445263754963
YCL001W	0	0	0.0804988662131519
YGL108C	0	1	0.0804988662131519
YAR002W	0	0	0.0804532577903683
YGL166W	0	0	0.0804077010192525
YGL228W	0	1	0.0804077010192525
YDL083C	0	0	0.0803621958121109
YDR414C	0	0	0.080316742081448
YPL167C	0	0	0.0802713397399661
YDR023W	0	0	0.080225988700565
YDR146C	0	0	0.0801806888763411
YPL144W	0	0	0.0801354401805869
YMR030W	0	0	0.0800902425267908
YOR266W	0	0	0.0800450958286359
YDR484W	0	0	0.08
YOR023C	0	0	0.079954954954955
YOL076W	0	0	0.0799099606077659
YER031C	0	0	0.0798650168728909
YJL104W	0	0	0.0798201236649803
YOR166C	0	1	0.0798201236649803
YDR172W	0	0	0.0797752808988764
YNR037C	0	0	0.0797304884896126
YJL164C	0	0	0.079685746352413
YGL019W	0	0	0.0796410544026921
YMR052W	0	0	0.0795964125560538
YMR073C	0	0	0.0795518207282913
YER048W-A	0	0	0.0795072788353863
YER038C	0	0	0.0794627867935087
YDR141C	0	0	0.0794183445190157
YDL129W	0	1	0.0794183445190157
YDR151C	0	0	0.0793739519284516
YJL115W	0	0	0.0793296089385475
YER064C	0	0	0.07928531546622
YHR031C	0	0	0.0792410714285714
YBL033C	0	0	0.079196876742889
YFL044C	0	0	0.0791527313266444
YML101C	0	1	0.0791527313266444
YLL046C	0	0	0.079108635097493
YOR063W	0	0	0.0790645879732739
YMR012W	0	0	0.0790205898720089
YDR206W	0	0	0.0789766407119021
YPL192C	0	0	0.0789327404113396
YLR103C	0	0	0.0788888888888889
[truncated: 3,790 more rows]
