# Supplementary material for: Computationally Driven, Quantitative Experiments Discover Genes Required for Mitochondrial Biogenesis
Source: PLoS Genet. 2009 Mar 20;5(3):e1000407. doi: 10.1371/journal.pgen.1000407 (PMC2648979; doi:10.1371/journal.pgen.1000407)
Supplement: Dataset S2 — Top 100 novel ensemble predictions for additional yeast biological processes. A zip file containing 387 tab-delimited text files of the ensemble predictions for the indicated Gene Ontology Biological Process Term. (21.70 MB GZ) [file pgen.1000407.s013.gz › GO_0006399.txt]

ORF	AnnotatedToTerm?	Uncharacterized_04152007?	Precision
YPL086C	1	0	1.0
YHR187W	1	0	1.0
YNL282W	1	0	1.0
YKL110C	1	0	1.0
YMR312W	1	0	1.0
YPL101W	1	0	1.0
YLR384C	1	0	1.0
YOL124C	1	0	1.0
YLR401C	1	0	1.0
YAL033W	1	0	1.0
YGR030C	1	0	1.0
YDR165W	1	0	1.0
YNL062C	1	0	1.0
YDR120C	1	0	1.0
YGL236C	1	0	1.0
YDL036C	1	0	1.0
YNR046W	1	0	1.0
YHR070W	1	0	1.0
YLR316C	1	0	1.0
YDL201W	1	0	1.0
YBL018C	1	0	1.0
YNR015W	1	0	1.0
YJL125C	1	0	1.0
YKR056W	1	0	1.0
YHR020W	1	0	1.0
YOL125W	1	0	1.0
YDR341C	1	0	1.0
YML014W	1	0	1.0
YHR062C	1	0	1.0
YIL079C	1	0	1.0
YPR033C	1	0	1.0
YML080W	1	0	1.0
YBR002C	0	0	0.970588235294118
YDL051W	1	0	0.970588235294118
YCR059C	0	0	0.953488372093023
YGR200C	1	0	0.953488372093023
YPL212C	1	0	0.953488372093023
YKL205W	1	0	0.953488372093023
YKR079C	1	0	0.953488372093023
YNL221C	1	0	0.953488372093023
YBR121C	1	0	0.953488372093023
YOL115W	1	0	0.953488372093023
YBR061C	1	0	0.953488372093023
YBL054W	0	0	0.934782608695652
YGR094W	1	0	0.934782608695652
YOL093W	1	0	0.934782608695652
YEL053C	0	0	0.92156862745098
YOL097C	1	0	0.92156862745098
YJL050W	1	0	0.92156862745098
YOR335C	1	0	0.92156862745098
YER168C	1	0	0.92156862745098
YHR046C	0	0	0.903846153846154
YGR211W	0	0	0.886792452830189
YJR097W	0	0	0.87719298245614
YGR185C	1	0	0.87719298245614
YDR037W	1	0	0.87719298245614
YGR264C	1	0	0.87719298245614
YML113W	0	0	0.862068965517241
YBR021W	0	0	0.847457627118644
YCR047C	0	0	0.833333333333333
YMR016C	0	0	0.819672131147541
YKL166C	0	0	0.8125
YBR084W	1	0	0.8125
YHR019C	1	0	0.8125
YGR061C	0	0	0.805970149253731
YBR257W	1	0	0.805970149253731
YOR243C	1	0	0.805970149253731
YMR223W	0	0	0.797101449275362
YJL035C	1	0	0.797101449275362
YDL040C	0	0	0.785714285714286
YER107C	0	0	0.774647887323944
YGL099W	0	0	0.763888888888889
YMR177W	0	0	0.753424657534247
YDR101C	0	0	0.743243243243243
YCL011C	0	0	0.733333333333333
YIL145C	0	0	0.730769230769231
YNL292W	1	0	0.730769230769231
YJL087C	1	0	0.730769230769231
YDR465C	0	0	0.721518987341772
YBR025C	0	0	0.714285714285714
YHR064C	0	0	0.714285714285714
YBL024W	1	0	0.714285714285714
YLR405W	1	0	0.714285714285714
YNL247W	1	0	0.714285714285714
YOL028C	0	0	0.709302325581395
YGL245W	1	0	0.709302325581395
YJR042W	0	0	0.704545454545455
YDL112W	1	0	0.704545454545455
YBR263W	0	0	0.696629213483146
YLR223C	0	0	0.688888888888889
YBR192W	0	0	0.681318681318681
YBR030W	0	0	0.673913043478261
YBL069W	0	0	0.666666666666667
YOR098C	0	0	0.659574468085106
YBR034C	0	0	0.65625
YLR430W	1	0	0.65625
YDR234W	0	0	0.649484536082474
YJL054W	0	0	0.642857142857143
YDR172W	0	0	0.64
YGL092W	1	0	0.64
YPR009W	0	0	0.633663366336634
YIL008W	0	0	0.627450980392157
YBL039C	0	0	0.621359223300971
YBL076C	0	0	0.615384615384615
YLR074C	0	0	0.60952380952381
YLL061W	0	0	0.60377358490566
YBR175W	0	0	0.598130841121495
YGL211W	0	0	0.592592592592593
YOR323C	0	0	0.587155963302752
YIL078W	0	0	0.581818181818182
YNL141W	0	0	0.576576576576577
YDR198C	0	0	0.571428571428571
YBL023C	0	0	0.566371681415929
YNL132W	0	0	0.56140350877193
YBL079W	0	0	0.556521739130435
YDR384C	0	0	0.551724137931034
YOL094C	0	0	0.547008547008547
YGL016W	0	0	0.542372881355932
YJR055W	0	0	0.540983606557377
YDL063C	0	0	0.540983606557377
YGL105W	1	0	0.540983606557377
YAR008W	1	0	0.540983606557377
YBR017C	0	0	0.536585365853659
YOR295W	0	0	0.532258064516129
YPL273W	0	0	0.528
YBR172C	0	0	0.523809523809524
YDR184C	0	0	0.519685039370079
YOL130W	0	0	0.51937984496124
YBR167C	1	0	0.51937984496124
YGR283C	0	0	0.515384615384615
YGR173W	0	1	0.515384615384615
YHR170W	0	0	0.511450381679389
YBR155W	0	0	0.507575757575758
YOR095C	0	0	0.503759398496241
YGR119C	0	0	0.5
YGL148W	0	0	0.496350364963504
YER110C	0	0	0.496350364963504
YGR169C	1	0	0.496350364963504
YBR271W	0	0	0.492753623188406
YMR211W	0	0	0.489208633093525
YAL019W	0	0	0.485714285714286
YBR267W	0	0	0.482517482517482
YMR131C	0	0	0.482517482517482
YOR274W	1	0	0.482517482517482
YHR169W	0	0	0.479166666666667
YNR053C	0	0	0.475862068965517
YOL052C	0	0	0.472602739726027
YPL038W	0	0	0.469387755102041
YFR002W	0	0	0.466216216216216
YLR214W	0	0	0.463087248322148
YLL008W	0	0	0.46
YCR053W	0	0	0.456953642384106
YGR123C	0	0	0.453947368421053
YDL060W	0	0	0.450980392156863
YNL248C	0	0	0.448051948051948
YHR052W	0	0	0.445161290322581
YIL103W	0	0	0.442307692307692
YKR025W	0	0	0.439490445859873
YLL018C	0	0	0.436708860759494
YBL014C	0	0	0.433962264150943
YNL072W	0	0	0.43125
YOR269W	0	0	0.428571428571429
YCR060W	0	0	0.425925925925926
YDR478W	0	0	0.423312883435583
YJR147W	0	0	0.420731707317073
YER165W	0	0	0.418181818181818
YJL041W	0	0	0.41566265060241
YBL036C	0	0	0.413173652694611
YLR129W	0	0	0.411764705882353
YBR249C	0	0	0.411764705882353
YLR105C	1	0	0.411764705882353
YGR124W	0	0	0.409356725146199
YKR099W	0	0	0.406976744186047
YGR103W	0	0	0.404624277456647
YNL061W	0	0	0.404494382022472
YKR081C	0	0	0.404494382022472
YOL102C	1	0	0.404494382022472
YHR047C	0	0	0.404494382022472
YOR168W	1	0	0.404494382022472
YDR414C	0	0	0.402234636871508
YOR094W	0	0	0.4
YPL117C	0	0	0.397790055248619
YGL155W	0	0	0.395604395604396
YLR014C	0	0	0.39344262295082
YLR336C	0	0	0.391304347826087
YLR335W	0	0	0.389189189189189
YDR075W	0	0	0.387096774193548
YEL029C	0	0	0.385026737967914
YBL042C	0	0	0.382978723404255
YPL126W	0	0	0.380952380952381
YBR154C	0	0	0.378947368421053
YNL110C	0	0	0.37696335078534
YMR290C	0	0	0.375
YBL055C	0	0	0.373056994818653
YKL191W	0	0	0.371134020618557
YGR245C	0	0	0.369230769230769
YJR070C	0	0	0.36734693877551
YER006W	0	0	0.365482233502538
YNR027W	0	0	0.365
YBL020W	0	0	0.365
YDR023W	1	0	0.365
YPL093W	0	0	0.36318407960199
YMR138W	0	0	0.361386138613861
YGR285C	0	0	0.359605911330049
YDR361C	0	0	0.357843137254902
YHR120W	0	0	0.35609756097561
YDR496C	0	0	0.354368932038835
YGL078C	0	0	0.352657004830918
YLR017W	0	0	0.350961538461538
YKL143W	0	0	0.349282296650718
YOR145C	0	0	0.347619047619048
YDR492W	0	0	0.345971563981043
YOL077C	0	0	0.344339622641509
YJL061W	0	0	0.342723004694836
YHR041C	0	0	0.341121495327103
YBL068W	0	0	0.33953488372093
YBR153W	0	0	0.337962962962963
YLR145W	0	0	0.336405529953917
YNL313C	0	0	0.334862385321101
YLR196W	0	0	0.333333333333333
YML022W	0	0	0.331818181818182
YBR186W	0	0	0.330316742081448
YDR395W	0	0	0.328828828828829
YPR186C	0	0	0.327433628318584
YBR081C	0	0	0.327433628318584
YPR110C	0	0	0.327433628318584
YDL175C	1	0	0.327433628318584
YDR156W	0	0	0.325991189427313
YGL097W	0	0	0.324561403508772
YOR004W	0	0	0.323144104803493
YIL019W	0	0	0.321739130434783
YER171W	0	0	0.32034632034632
YGR162W	0	0	0.318965517241379
YDR143C	0	0	0.317596566523605
YLR018C	0	0	0.316239316239316
YBR202W	0	0	0.314893617021277
YDR527W	0	0	0.313559322033898
YNL240C	0	0	0.312236286919831
YOR047C	0	0	0.310924369747899
YJL122W	0	0	0.309623430962343
YOL140W	0	0	0.308333333333333
YOL145C	0	0	0.307053941908714
YPL122C	0	0	0.305785123966942
YDR524C	0	0	0.304526748971193
YOR101W	0	0	0.30327868852459
YNL182C	0	0	0.302040816326531
YHR085W	0	0	0.300813008130081
YBR060C	0	0	0.299595141700405
YAL025C	0	0	0.298387096774194
YJL039C	0	0	0.29718875502008
YBR127C	0	0	0.296
YHR109W	0	0	0.294820717131474
YBR247C	0	0	0.293650793650794
YHR068W	0	0	0.292490118577075
YKR038C	0	0	0.291338582677165
YDL074C	0	0	0.290196078431373
YHR031C	0	0	0.2890625
YJL011C	0	0	0.287937743190661
YAR015W	0	0	0.286821705426357
YDR324C	0	0	0.285714285714286
YNL256W	0	0	0.284615384615385
YPL012W	0	0	0.283524904214559
YFL023W	0	0	0.282442748091603
YGR187C	0	0	0.281368821292776
YAR002W	0	0	0.28030303030303
YER126C	0	0	0.279245283018868
YGL112C	0	0	0.278195488721804
YDL122W	0	0	0.277153558052434
YJL098W	0	0	0.276119402985075
YBR291C	0	0	0.275092936802974
YHR197W	0	0	0.274074074074074
YAL036C	0	0	0.273062730627306
YIL022W	0	0	0.272058823529412
YLR175W	0	0	0.271062271062271
YMR236W	0	0	0.27007299270073
YJL033W	0	0	0.269090909090909
YBR162W-A	0	0	0.268817204301075
YLR409C	0	0	0.268817204301075
YIL084C	0	0	0.268817204301075
YLR060W	1	0	0.268817204301075
YGR177C	0	0	0.267857142857143
YLR433C	0	0	0.266903914590747
YIR026C	0	0	0.265957446808511
YPR163C	0	0	0.265017667844523
YJL025W	0	0	0.264084507042254
YOR340C	0	0	0.263157894736842
YBL074C	0	0	0.262237762237762
YLR215C	0	0	0.262068965517241
YKL068W	0	0	0.262068965517241
YGL111W	0	0	0.262068965517241
YFL022C	1	0	0.262068965517241
YOR361C	0	0	0.261168384879725
YOR091W	0	0	0.26027397260274
YMR277W	0	0	0.25938566552901
YBR143C	0	0	0.258503401360544
YBR074W	0	1	0.258503401360544
YER089C	0	0	0.258278145695364
YAL059W	0	0	0.258278145695364
YER049W	0	0	0.258278145695364
YLR222C	0	0	0.258278145695364
YLR052W	0	0	0.258278145695364
YHR084W	0	0	0.258278145695364
YGL232W	1	0	0.258278145695364
YOL022C	0	1	0.258278145695364
YPL160W	1	0	0.258278145695364
YGR262C	0	0	0.257425742574257
YML082W	0	0	0.256578947368421
YBL035C	0	0	0.255737704918033
YIR012W	0	0	0.254901960784314
YLR009W	0	0	0.254071661237785
YBR279W	0	0	0.253246753246753
YIL047C	0	0	0.252427184466019
YDR429C	0	0	0.251612903225806
YLR172C	0	0	0.2508038585209
YDR161W	0	0	0.25
YDR279W	0	0	0.249201277955272
YDR081C	0	0	0.248407643312102
YMR217W	0	0	0.247619047619048
YDL042C	0	0	0.246835443037975
YPR169W	0	0	0.246056782334385
YNR051C	0	0	0.245283018867925
YBR252W	0	0	0.244648318042813
YHL039W	0	0	0.244648318042813
YDL205C	0	0	0.244648318042813
YOR229W	0	0	0.244648318042813
YMR310C	0	0	0.244648318042813
YIL110W	0	0	0.244648318042813
YOR306C	0	0	0.244648318042813
YGL243W	1	0	0.244648318042813
YHR091C	1	0	0.244648318042813
YIL020C	0	0	0.24390243902439
YHR088W	0	0	0.243161094224924
YMR049C	0	0	0.242424242424242
YLR055C	0	0	0.241691842900302
YHR089C	0	0	0.240963855421687
YPR060C	0	0	0.24024024024024
YDR121W	0	0	0.239520958083832
YBR276C	0	0	0.238805970149254
YJL130C	0	0	0.238095238095238
YDR399W	0	0	0.237388724035608
YDL189W	0	0	0.236686390532544
YKL216W	0	0	0.23598820058997
YOR206W	0	0	0.235294117647059
YKL144C	0	0	0.234604105571848
YBR087W	0	0	0.233918128654971
YMR129W	0	0	0.233236151603499
YPL030W	0	1	0.233236151603499
YKR026C	0	0	0.232558139534884
YKL078W	0	0	0.231884057971014
YDL066W	0	0	0.23121387283237
YPL237W	0	0	0.230547550432277
YNR012W	0	0	0.229885057471264
YHL007C	0	0	0.229226361031519
YLR449W	0	0	0.228571428571429
YLL012W	0	0	0.227920227920228
YAR003W	0	0	0.227272727272727
YKL024C	0	0	0.226628895184136
YJR112W	0	0	0.225988700564972
YBR042C	0	0	0.225352112676056
YBL082C	0	0	0.224719101123595
YPL252C	0	0	0.224089635854342
YDL116W	0	0	0.223463687150838
YLR188W	0	0	0.222841225626741
YPL239W	0	0	0.222222222222222
YNL022C	0	0	0.221606648199446
YNL001W	0	0	0.220994475138122
YMR287C	0	0	0.220385674931129
YLR397C	0	0	0.21978021978022
YDL150W	0	0	0.219178082191781
YGL201C	0	0	0.218579234972678
YLR432W	0	0	0.217983651226158
YLR276C	0	0	0.217391304347826
YDR110W	0	0	0.21680216802168
YBR069C	0	0	0.216216216216216
YPR175W	0	0	0.215633423180593
YML023C	0	0	0.21505376344086
YLR451W	0	0	0.214854111405836
YGL120C	0	0	0.214854111405836
YJL109C	0	0	0.214854111405836
YDR390C	0	0	0.214854111405836
YIR015W	1	0	0.214854111405836
YGR145W	0	0	0.214285714285714
YNL151C	0	0	0.213720316622691
YEL032W	0	0	0.213157894736842
YDL102W	0	0	0.21259842519685
YER099C	0	0	0.212041884816754
YBR141C	0	1	0.212041884816754
YBL004W	0	0	0.211488250652742
YPL254W	0	0	0.2109375
YJR068W	0	0	0.21038961038961
YIL096C	0	0	0.209844559585492
YEL055C	0	0	0.209302325581395
YDR299W	0	0	0.208762886597938
YOR272W	0	0	0.208226221079692
YKL084W	0	0	0.207692307692308
YMR093W	0	0	0.207161125319693
YLR435W	0	0	0.206632653061224
YHR196W	0	0	0.206106870229008
YCR057C	0	0	0.205583756345178
YPL169C	0	0	0.205063291139241
YDR300C	0	0	0.204545454545455
YGL064C	0	0	0.204030226700252
YER002W	0	0	0.203517587939698
YDR346C	0	0	0.203007518796992
YNL189W	0	0	0.2025
YBR261C	0	1	0.2025
YIL064W	0	0	0.201995012468828
YNL299W	0	0	0.201492537313433
YBL009W	0	0	0.200992555831266
YBR275C	0	0	0.200495049504951
YJR002W	0	0	0.2
YKR024C	0	0	0.199507389162562
YLR146C	0	0	0.199017199017199
YLR347C	0	0	0.198529411764706
YEL018W	0	0	0.198044009779951
YDR211W	0	0	0.197560975609756
YKR048C	0	0	0.197080291970803
YHL011C	0	0	0.196601941747573
YCL059C	0	0	0.196125907990315
YNL158W	0	0	0.195652173913043
YPR034W	0	0	0.195180722891566
YJR007W	0	0	0.194711538461538
YFR055W	0	0	0.194244604316547
YBR254C	0	0	0.19377990430622
YOR294W	0	0	0.193317422434368
YPL183C	0	1	0.193317422434368
YLR002C	0	0	0.192857142857143
YOR236W	0	0	0.192399049881235
YMR269W	0	0	0.191943127962085
YNL068C	0	0	0.191489361702128
YPL243W	0	0	0.191037735849057
YJL145W	0	0	0.190588235294118
YPR112C	0	0	0.190140845070423
YNL186W	0	0	0.189695550351288
YJR003C	0	0	0.189252336448598
YNL002C	0	0	0.188811188811189
YKR082W	0	0	0.188372093023256
YGR083C	0	0	0.187935034802784
YPL063W	0	0	0.1875
YDR392W	0	0	0.187066974595843
YBR023C	0	0	0.186635944700461
YMR153W	0	0	0.186206896551724
YBR281C	0	0	0.185779816513761
YLR192C	0	0	0.185354691075515
YGR280C	0	0	0.184931506849315
YOL010W	0	0	0.184510250569476
YNL255C	0	0	0.184090909090909
YJR069C	0	0	0.183673469387755
YHR144C	0	0	0.183257918552036
YNL075W	0	0	0.182844243792325
YOR207C	0	0	0.182432432432432
YPL263C	0	1	0.182432432432432
YLL022C	0	0	0.182022471910112
YHR143W-A	0	0	0.181614349775785
YML125C	0	0	0.181208053691275
YPR190C	0	0	0.180803571428571
YMR229C	0	0	0.180400890868597
YML031W	0	0	0.18
YBL026W	0	0	0.17960088691796
YGR128C	0	0	0.1792656587473
YGL169W	0	0	0.1792656587473
YOR281C	0	0	0.1792656587473
YDR091C	0	0	0.1792656587473
YGL171W	0	0	0.1792656587473
YHR066W	0	0	0.1792656587473
YJL020C	0	0	0.1792656587473
YGR286C	0	0	0.1792656587473
YPR051W	0	0	0.1792656587473
YPR118W	0	0	0.1792656587473
YMR059W	1	0	0.1792656587473
YBL071W-A	1	0	0.1792656587473
YKL181W	0	0	0.178879310344828
YAR014C	0	0	0.178494623655914
YIL127C	0	0	0.178111587982833
YDL064W	0	0	0.177730192719486
YER073W	0	0	0.177350427350427
YPR056W	0	0	0.176972281449893
YHR206W	0	0	0.176595744680851
YPL043W	0	0	0.176220806794055
YOR116C	0	0	0.175847457627119
YBR242W	0	1	0.175847457627119
YNL206C	0	0	0.175475687103594
YJL198W	0	0	0.175105485232068
YDR190C	0	0	0.174736842105263
YKR072C	0	0	0.17436974789916
YHR065C	0	0	0.174004192872117
YNL262W	0	0	0.173640167364017
YNR003C	0	0	0.173553719008264
YBL028C	0	0	0.173553719008264
YNL064C	0	0	0.173553719008264
YCR072C	0	0	0.173553719008264
YBL032W	0	0	0.173553719008264
YGR171C	1	0	0.173553719008264
YER127W	0	0	0.17319587628866
YJR063W	0	0	0.172839506172839
YGL100W	0	0	0.172484599589322
YER025W	0	0	0.172131147540984
YNR054C	0	0	0.171779141104294
YHR148W	0	0	0.171428571428571
YOR001W	0	0	0.171079429735234
YDR083W	0	0	0.170731707317073
YBL046W	0	0	0.170385395537525
YGL070C	0	0	0.17004048582996
YCL028W	0	1	0.17004048582996
YML010W	0	0	0.16969696969697
YLR244C	0	0	0.169354838709677
YFL018C	0	0	0.169014084507042
YDR045C	0	0	0.168674698795181
YML094W	0	0	0.168336673346693
YBL061C	0	0	0.168
YKL125W	0	0	0.167664670658683
YGL170C	0	0	0.167330677290837
YPR144C	0	0	0.166998011928429
YGR158C	0	0	0.166666666666667
YKL186C	0	0	0.166336633663366
YBL052C	0	0	0.16600790513834
YDL167C	0	0	0.165680473372781
YNL112W	0	0	0.165354330708661
YBR239C	0	1	0.165354330708661
YGR159C	0	0	0.165029469548134
YKL106W	0	0	0.164728682170543
YOR242C	0	0	0.164728682170543
YJR132W	0	0	0.164728682170543
YMR127C	0	0	0.164728682170543
YMR125W	0	0	0.164728682170543
YIL090W	0	0	0.164728682170543
YGL172W	1	0	0.164728682170543
YLR291C	0	0	0.164410058027079
YOR061W	0	0	0.164092664092664
YPL226W	0	0	0.163776493256262
YOL098C	0	1	0.163776493256262
YOR224C	0	0	0.163461538461538
YLR357W	0	0	0.163147792706334
YOR260W	0	0	0.162835249042146
YBR194W	0	1	0.162835249042146
YBR106W	0	0	0.162570888468809
YOR046C	0	0	0.162570888468809
YIL021W	0	0	0.162570888468809
YHR072W	0	0	0.162570888468809
YNL119W	0	0	0.162570888468809
YBL057C	0	0	0.162570888468809
YKL194C	1	0	0.162570888468809
YPR041W	0	0	0.162264150943396
YKL021C	0	0	0.16195856873823
YKR092C	0	0	0.161654135338346
YEL036C	0	0	0.161350844277674
YOR355W	0	0	0.161048689138577
YPR062W	0	0	0.160747663551402
YJL179W	0	0	0.16044776119403
YOR143C	0	0	0.160148975791434
YIL085C	0	0	0.159851301115242
YDL031W	0	0	0.159554730983302
YBR265W	0	0	0.159259259259259
YJL148W	0	0	0.158964879852126
YBR171W	0	0	0.158671586715867
YLR226W	0	0	0.158379373848987
YMR098C	0	1	0.158379373848987
YLR154C	0	0	0.158088235294118
YOR051C	0	1	0.158088235294118
YMR234W	0	0	0.157798165137615
YBR205W	0	0	0.157509157509158
YLR150W	0	0	0.157221206581353
YJL010C	0	0	0.156934306569343
YKR063C	0	0	0.156648451730419
YOR370C	0	0	0.156363636363636
YPR069C	0	0	0.156079854809437
YMR266W	0	0	0.155797101449275
YHR013C	0	0	0.155515370705244
YMR308C	0	0	0.155234657039711
YLR328W	0	0	0.154954954954955
YDR188W	0	0	0.154676258992806
YBR142W	0	0	0.154398563734291
YOR310C	0	0	0.154121863799283
YNL123W	0	0	0.153846153846154
YNL085W	0	0	0.153571428571429
YLL011W	0	0	0.153297682709447
YIL131C	0	0	0.153024911032028
YDL171C	0	0	0.152753108348135
YDR097C	0	0	0.152482269503546
YCR035C	0	0	0.152212389380531
YDR397C	0	0	0.151943462897526
YER105C	0	0	0.151675485008818
YER180C	0	0	0.151408450704225
YDR206W	0	0	0.151142355008787
YOR213C	0	0	0.150877192982456
YBR092C	0	0	0.15061295971979
YDL207W	0	0	0.15034965034965
YPL011C	0	0	0.150087260034904
YGR208W	0	0	0.149825783972125
YLR182W	0	0	0.149565217391304
YHR127W	0	1	0.149565217391304
YHR040W	0	0	0.149305555555556
YJL186W	0	0	0.149046793760832
YDR180W	0	0	0.14878892733564
YOR151C	0	0	0.148717948717949
YMR301C	0	0	0.148717948717949
YOR341W	0	0	0.148717948717949
YDR408C	0	0	0.148717948717949
YMR309C	0	0	0.148717948717949
YCL054W	0	0	0.148717948717949
YMR283C	1	0	0.148717948717949
YPL266W	0	0	0.148464163822526
YAL035W	0	0	0.148211243611584
YPL204W	0	0	0.147959183673469
YNL149C	0	0	0.147707979626486
YLL034C	0	0	0.147457627118644
YDR140W	0	0	0.147208121827411
YDR440W	0	0	0.146959459459459
YPL146C	0	0	0.146711635750422
YBR236C	0	0	0.146464646464646
YNL308C	0	0	0.146218487394958
YGL113W	0	0	0.145973154362416
YKL081W	0	0	0.14572864321608
YBR238C	0	0	0.145484949832776
YNR011C	0	0	0.145242070116861
YLR003C	0	0	0.145
YPL210C	0	0	0.144758735440932
YJL069C	0	0	0.144518272425249
YKL057C	0	0	0.144278606965174
YKR080W	0	0	0.144039735099338
YNL097C	0	0	0.143801652892562
YER118C	0	0	0.143564356435644
YGL058W	0	0	0.14332784184514
YML060W	0	0	0.143092105263158
YAR071W	0	0	0.142857142857143
YLR116W	0	0	0.142622950819672
YOL054W	0	0	0.142389525368249
YOR283W	0	1	0.142389525368249
YOL051W	0	0	0.142156862745098
YJL208C	0	0	0.141924959216966
YBL008W	0	0	0.141693811074919
YPL125W	0	0	0.141463414634146
YJL104W	0	0	0.141233766233766
YPL217C	0	0	0.141004862236629
YBR248C	0	0	0.140776699029126
YBR079C	0	0	0.140549273021002
YNL164C	0	0	0.140322580645161
YLR008C	0	0	0.140096618357488
YMR239C	0	0	0.139871382636656
YDR228C	0	0	0.139646869983949
YMR282C	0	0	0.139423076923077
YOL041C	0	0	0.1392
YJR032W	0	0	0.138977635782748
YMR076C	0	0	0.138755980861244
YPL193W	0	0	0.138535031847134
YBR058C	0	0	0.138314785373609
YBR125C	0	1	0.138314785373609
YHR204W	0	0	0.138095238095238
YDR472W	0	0	0.137876386687797
YPR137W	0	0	0.137658227848101
YLR015W	0	0	0.137440758293839
YDR312W	0	0	0.137223974763407
YDR412W	0	0	0.137007874015748
YDL166C	0	0	0.136792452830189
YBR104W	0	0	0.136577708006279
YIL115C	0	0	0.136363636363636
YKL082C	0	0	0.136150234741784
YKR036C	0	0	0.1359375
YFR001W	0	0	0.135725429017161
YGR078C	0	0	0.135514018691589
YER148W	0	0	0.135303265940902
YNR048W	0	0	0.135093167701863
YPR187W	0	0	0.134883720930233
YBR119W	0	0	0.134674922600619
YCR016W	0	0	0.134466769706337
YBR073W	0	0	0.134259259259259
YDR195W	0	0	0.134052388289676
YBR198C	0	0	0.133846153846154
YML043C	0	0	0.133640552995392
YBR029C	0	0	0.133435582822086
YPL211W	0	0	0.13323124042879
YLR249W	0	0	0.13302752293578
YML081W	0	1	0.13302752293578
YLR197W	0	0	0.132824427480916
YER087W	0	1	0.132824427480916
YJR041C	0	0	0.132621951219512
YER149C	0	0	0.132420091324201
YIL134W	0	0	0.132218844984802
YLR022C	0	0	0.132018209408194
YNL153C	0	0	0.131818181818182
YKL009W	0	0	0.131618759455371
YNL191W	0	0	0.131419939577039
YPL175W	0	0	0.131221719457014
YGL139W	0	0	0.131024096385542
YEL046C	0	0	0.130827067669173
YHR069C	0	0	0.130630630630631
YLR195C	0	0	0.130434782608696
YOR305W	0	0	0.130239520958084
YDR152W	0	1	0.130239520958084
YPR017C	0	0	0.130044843049327
YGL246C	0	0	0.129850746268657
YGR251W	0	0	0.129657228017884
YMR146C	0	0	0.12960235640648
YLR420W	0	0	0.12960235640648
YMR166C	0	0	0.12960235640648
YOR060C	0	0	0.12960235640648
YDR167W	0	0	0.12960235640648
YIL009W	0	0	0.12960235640648
YOL139C	0	0	0.12960235640648
YCR051W	0	1	0.12960235640648
YPL040C	1	0	0.12960235640648
YPL081W	0	0	0.129411764705882
YKL154W	0	0	0.129221732745962
YOR241W	0	0	0.129032258064516
YOL061W	0	0	0.128843338213763
YLR277C	0	0	0.128654970760234
YBR159W	0	0	0.128467153284672
YOR210W	0	0	0.128279883381924
YOR021C	0	0	0.128093158660844
YML097C	0	0	0.127906976744186
YDR321W	0	0	0.127721335268505
YNL113W	0	0	0.127536231884058
YMR263W	0	0	0.127351664254703
YDR464W	0	0	0.127167630057803
YNL298W	0	0	0.126984126984127
YBR219C	0	1	0.126984126984127
YNL175C	0	0	0.126801152737752
YGR140W	0	0	0.126618705035971
YGL247W	0	0	0.126436781609195
YIL142W	0	0	0.126255380200861
YOR108W	0	0	0.126074498567335
YPR088C	0	0	0.125894134477825
YHR167W	0	0	0.125714285714286
YKL172W	0	0	0.125534950071327
YOL123W	0	0	0.125356125356125
YLR020C	0	0	0.125177809388336
YBR015C	0	0	0.125
YMR300C	0	0	0.124822695035461
YBR188C	0	0	0.124649859943978
YLR183C	0	0	0.124649859943978
YKR060W	0	0	0.124649859943978
YOR253W	0	0	0.124649859943978
YDL164C	0	0	0.124649859943978
YNR038W	0	0	0.124649859943978
YLR181C	0	0	0.124649859943978
YEL009C	0	0	0.124649859943978
YPL083C	1	0	0.124649859943978
YKL114C	0	0	0.124475524475524
YLL045C	0	0	0.124301675977654
YFL002C	0	0	0.124128312412831
YOR337W	0	0	0.123955431754875
YCL037C	0	0	0.123783031988873
YGR214W	0	0	0.123611111111111
YKL029C	0	0	0.123439667128988
YML093W	0	0	0.123268698060942
YBR197C	0	1	0.123268698060942
YPL144W	0	0	0.123098201936376
YHR128W	0	0	0.12292817679558
YML103C	0	0	0.122758620689655
YNL244C	0	0	0.122589531680441
YOR217W	0	0	0.12242090784044
YMR276W	0	0	0.122252747252747
YPL245W	0	1	0.122252747252747
YOR160W	0	0	0.122085048010974
YEL003W	0	0	0.121917808219178
YDR060W	0	0	0.121751025991792
YML105C	0	0	0.121584699453552
YDL153C	0	0	0.121418826739427
YBR288C	0	0	0.12125340599455
YIL016W	0	0	0.12108843537415
YNL065W	0	0	0.120923913043478
YGR095C	0	0	0.120759837177748
YBL091C	0	0	0.12059620596206
YPL048W	0	0	0.12043301759134
YER156C	0	1	0.12043301759134
YOL142W	0	0	0.12027027027027
YPR010C	0	0	0.120107962213225
YDR159W	0	0	0.119946091644205
YOR233W	0	0	0.11978465679677
YGR090W	0	0	0.119623655913978
YBR135W	0	0	0.119463087248322
YMR014W	0	0	0.119302949061662
YNL227C	0	0	0.119143239625167
YLR186W	0	0	0.118983957219251
YMR123W	0	0	0.118825100133511
YML074C	0	0	0.118666666666667
YBR179C	0	0	0.118508655126498
YGL029W	0	0	0.118351063829787
YGR272C	0	0	0.118193891102258
YGR216C	0	0	0.118037135278515
YKL214C	0	0	0.117880794701987
YBR244W	0	0	0.117724867724868
YLL052C	0	0	0.117569352708058
YFR037C	0	0	0.117414248021108
YML108W	0	1	0.117414248021108
YPR058W	0	0	0.117259552042161
YFR005C	0	0	0.117105263157895
YDL148C	0	0	0.116951379763469
YJL121C	0	0	0.116797900262467
YJR124C	0	1	0.116797900262467
YBR235W	0	1	0.116797900262467
YBR246W	0	1	0.116797900262467
YBR258C	0	0	0.116644823066841
YPR031W	0	0	0.116492146596859
YNL290W	0	0	0.116339869281046
YJL074C	0	0	0.116187989556136
YDL141W	0	0	0.116036505867014
YMR246W	0	0	0.115885416666667
YLR264W	0	0	0.115734720416125
YBL058W	0	0	0.115584415584416
YGR191W	0	0	0.115434500648508
YLR293C	0	0	0.115284974093264
YLR229C	0	0	0.115135834411384
YER153C	0	0	0.114987080103359
YOL080C	0	0	0.114838709677419
YDR098C	0	0	0.114690721649485
YOR188W	0	0	0.114543114543115
YDR144C	0	0	0.11439588688946
YNL126W	0	0	0.114249037227214
YKL122C	0	0	0.114102564102564
YPL037C	0	0	0.113956466069142
YBL067C	0	1	0.113956466069142
YNL121C	0	0	0.11381074168798
YBL001C	0	0	0.113665389527458
YHR058C	0	0	0.113520408163265
YBR102C	0	0	0.113375796178344
YJL111W	0	0	0.11323155216285
YHR129C	0	0	0.113087674714104
YJR064W	0	0	0.112944162436548
YFR028C	0	0	0.112801013941698
YIL150C	0	0	0.112658227848101
YGR152C	0	0	0.11251580278129
YDL140C	0	0	0.112373737373737
YBR156C	0	0	0.112232030264817
YNL029C	0	0	0.112090680100756
YBR123C	0	0	0.111949685534591
YBR176W	0	0	0.111809045226131
YFR034C	0	0	0.111668757841907
YPR048W	0	1	0.111668757841907
YDR245W	0	0	0.111528822055138
YER152C	0	1	0.111528822055138
YMR260C	0	0	0.111389236545682
YOL076W	0	0	0.11125
YBR195C	0	0	0.111111111111111
YBR166C	0	0	0.110972568578554
YPL128C	0	0	0.110834371108344
YNL232W	0	0	0.110696517412935
YML114C	0	0	0.11055900621118
YLR051C	0	0	0.110421836228288
YLR275W	0	0	0.110285006195787
YOR006C	0	1	0.110285006195787
YBL084C	0	0	0.110148514851485
YJL168C	0	0	0.110012360939431
YDR021W	0	0	0.109876543209877
YDR449C	0	0	0.109741060419236
YDR020C	0	1	0.109741060419236
YDL088C	0	0	0.109605911330049
YBL093C	0	0	0.109471094710947
YDL219W	0	0	0.109336609336609
YDR514C	0	1	0.109336609336609
YMR080C	0	0	0.10920245398773
YDL229W	0	0	0.10906862745098
YML021C	0	0	0.108935128518972
YBR129C	0	0	0.10880195599022
YER007C-A	0	0	0.108669108669109
YJR046W	0	0	0.108536585365854
YLR068W	0	0	0.108404384896468
YKL183W	0	1	0.108404384896468
YMR079W	0	0	0.108272506082725
YBR055C	0	0	0.108140947752126
YOR144C	0	0	0.108009708737864
YDR123C	0	0	0.107878787878788
YOL002C	0	0	0.10774818401937
YGR054W	0	0	0.107617896009674
YPL129W	0	0	0.107487922705314
YDL111C	0	0	0.107358262967431
YBL051C	0	0	0.107228915662651
YLR321C	0	0	0.107099879663057
YDL143W	0	0	0.106971153846154
YNR017W	0	0	0.106842737094838
YKR043C	0	1	0.106842737094838
YER082C	0	0	0.106714628297362
YBR283C	0	0	0.106586826347305
YBR133C	0	0	0.106459330143541
YNL216W	0	0	0.106332138590203
YOL101C	0	0	0.106205250596659
YER154W	0	0	0.106078665077473
YIL118W	0	0	0.105952380952381
YBR007C	0	1	0.105952380952381
YGL238W	0	0	0.105826397146254
YNL023C	0	1	0.105826397146254
YDR331W	0	0	0.105700712589074
YBR243C	0	0	0.105575326215896
YNL207W	0	0	0.105450236966825
YMR011W	0	0	0.105325443786982
YER016W	0	0	0.105200945626478
YOL021C	0	0	0.105076741440378
YMR212C	0	0	0.104952830188679
YER036C	0	0	0.104829210836278
YNL322C	0	0	0.104705882352941
YBL104C	0	1	0.104705882352941
YOR048C	0	0	0.104582843713279
YJL008C	0	0	0.104460093896714
YJL194W	0	0	0.104337631887456
YPL050C	0	0	0.104215456674473
YAL029C	0	0	0.104093567251462
YBL106C	0	0	0.103971962616822
YOR056C	0	0	0.103850641773629
YDR382W	0	0	0.103729603729604
YGR229C	0	0	0.10360884749709
YOL144W	0	0	0.103488372093023
YBR011C	0	0	0.103368176538908
YNL071W	0	0	0.103248259860789
YLR245C	0	0	0.103128621089224
YGL244W	0	0	0.103009259259259
YGL234W	0	0	0.102890173410405
YNL178W	0	0	0.102771362586605
YLL038C	0	0	0.102652825836217
YMR108W	0	0	0.102534562211982
YOR182C	0	0	0.102416570771001
YBR093C	0	0	0.102298850574713
YBR085W	0	0	0.102181400688863
YCL063W	0	0	0.102064220183486
YPL103C	0	1	0.102064220183486
YDL014W	0	0	0.101947308132875
YHR216W	0	0	0.101830663615561
YLR200W	0	0	0.101714285714286
YNL166C	0	0	0.101598173515982
YOR252W	0	1	0.101598173515982
YLL018C-A	0	0	0.101482326111745
YIL003W	0	0	0.101366742596811
YLR418C	0	0	0.101251422070535
YBR020W	0	0	0.101136363636364
YOR083W	0	0	0.101021566401816
YJL014W	0	0	0.100907029478458
YLR285W	0	0	0.10079275198188
YDR364C	0	0	0.100678733031674
YDL092W	0	0	0.100564971751412
YHR021C	0	0	0.100451467268623
YGR082W	0	0	0.100338218714769
YEL026W	0	0	0.100225225225225
YIL035C	0	0	0.100112485939258
YBR187W	0	1	0.100112485939258
YFL001W	0	0	0.1
YBR264C	0	0	0.0998877665544332
YBL022C	0	0	0.0997757847533632
YLR383W	0	0	0.0996640537513998
YDL047W	0	0	0.0995525727069351
YDR469W	0	0	0.0994413407821229
YMR091C	0	0	0.0993303571428571
YDR398W	0	0	0.0992196209587514
YIL153W	0	0	0.099109131403118
YGL257C	0	0	0.0989988876529477
YMR296C	0	0	0.0988888888888889
YJR053W	0	0	0.0987791342952275
YDL235C	0	0	0.098669623059867
YPL207W	0	1	0.098669623059867
YJL184W	0	0	0.0985603543743079
YDR087C	0	0	0.0984513274336283
YOR038C	0	0	0.0983425414364641
YOR026W	0	0	0.098233995584989
YBR103W	0	0	0.0981256890848953
YNL154C	0	0	0.0980176211453744
YGR074W	0	0	0.0979097909790979
YEL042W	0	0	0.0978021978021978
YGR093W	0	1	0.0978021978021978
YJL117W	0	0	0.0976948408342481
YOL141W	0	1	0.0976948408342481
YJR072C	0	1	0.0976948408342481
YIL091C	0	1	0.0976948408342481
YNL330C	0	0	0.0975877192982456
YLR439W	0	0	0.0974808324205915
YDL182W	0	0	0.0973741794310722
YOR312C	0	0	0.0972677595628415
YPL029W	0	0	0.0971615720524018
YLR385C	0	0	0.0970556161395856
YPL231W	0	0	0.0969498910675381
YHR133C	0	0	0.0968443960826986
YKR057W	0	0	0.0967391304347826
YMR061W	0	0	0.0966340933767644
YER078C	0	0	0.096529284164859
YBR057C	0	0	0.0964247020585049
YBR245C	0	0	0.0963203463203463
YIL092W	0	1	0.0963203463203463
YDL131W	0	0	0.0962162162162162
YBR131W	0	0	0.0961123110151188
YBL011W	0	0	0.0960086299892125
YGR195W	0	0	0.0959051724137931
YDR365C	0	0	0.0958019375672766
YPR125W	0	0	0.0956989247311828
YMR235C	0	0	0.0955961331901182
YNL021W	0	0	0.0954935622317597
YML106W	0	0	0.0953912111468382
YOR276W	0	0	0.0952890792291221
YCL010C	0	0	0.0951871657754011
YKL113C	0	0	0.0950854700854701
YDL084W	0	0	0.0949839914621131
YDR292C	0	0	0.0948827292110874
YDL208W	0	0	0.0947816826411076
YBL056W	0	0	0.0946808510638298
YJL190C	0	0	0.0945802337938363
YBR170C	0	0	0.09447983014862
YLR380W	0	0	0.0943796394485684
YLR058C	0	0	0.0942796610169492
YBL080C	0	0	0.0941798941798942
YHR007C	0	0	0.0940803382663848
YOR106W	0	0	0.0939809926082365
YLR130C	0	0	0.0938818565400844
YNL102W	0	0	0.0937829293993678
YGR006W	0	0	0.0936842105263158
YBR227C	0	1	0.0936842105263158
YMR222C	0	1	0.0936842105263158
YPL068C	0	1	0.0936842105263158
YNL035C	0	1	0.0936842105263158
YNL111C	0	0	0.0935856992639327
YIL104C	0	0	0.0934873949579832
YDR280W	0	0	0.093389296956978
YDR281C	0	0	0.0932914046121593
YCL029C	0	0	0.0931937172774869
YDL155W	0	0	0.0930962343096234
YBR220C	0	1	0.0930962343096234
YJL006C	0	0	0.0929989550679206
YMR259C	0	1	0.0929989550679206
YLR372W	0	0	0.092901878914405
YIL052C	0	0	0.0928050052137643
YDR454C	0	0	0.0927083333333333
YOR232W	0	0	0.0926118626430801
YGR081C	0	0	0.0925155925155925
YBR215W	0	0	0.0924195223260644
YER114C	0	0	0.0923236514522822
YML015C	0	0	0.0922279792746114
YNL199C	0	0	0.0921325051759834
YIL030C	0	0	0.0920372285418821
YOR239W	0	0	0.0919421487603306
YLR106C	0	0	0.0918472652218782
YML006C	0	0	0.0917525773195876
YDL227C	0	0	0.0916580844490216
YBR004C	0	0	0.0915637860082305
YBR216C	0	0	0.0915564598168871
YFR009W	0	0	0.0915564598168871
YNL004W	0	0	0.0915564598168871
YLL035W	0	0	0.0915564598168871
YLR007W	0	0	0.0915564598168871
YGR210C	0	1	0.0915564598168871
YHR201C	0	0	0.0915564598168871
YKL014C	0	0	0.0915564598168871
YDR002W	0	0	0.0915564598168871
YOR315W	0	0	0.0915564598168871
YMR179W	0	0	0.0915564598168871
YMR047C	1	0	0.0915564598168871
YMR143W	0	0	0.0914634146341463
YDR217C	0	0	0.0913705583756345
YBR038W	0	0	0.0912778904665314
YAL003W	0	0	0.0911854103343465
YBL006C	0	0	0.0910931174089069
YDL003W	0	0	0.0910010111223458
YPR089W	0	1	0.0910010111223458
YOR354C	0	0	0.0909090909090909
YLR056W	0	0	0.0908173562058527
YER027C	0	0	0.0907258064516129
YKR094C	0	0	0.0906344410876133
YOR196C	0	0	0.0905432595573441
YPL227C	0	0	0.0904522613065327
YKL120W	0	0	0.0903614457831325
YOR342C	0	1	0.0903614457831325
YOR301W	0	0	0.0902708124373119
YER056C	0	0	0.0901803607214429
YOL067C	0	0	0.0900900900900901
YDR416W	0	0	0.09
YDR381W	0	0	0.0899100899100899
YCL024W	0	0	0.0898203592814371
YMR012W	0	0	0.0897308075772682
YLR221C	0	0	0.0896414342629482
YJL076W	0	0	0.0895522388059701
YDL130W	0	0	0.0894632206759443
YDL109C	0	0	0.0893743793445879
YOR119C	0	0	0.0892857142857143
YER086W	0	0	0.089197224975223
YER117W	0	0	0.0891089108910891
YBR259W	0	1	0.0891089108910891
YGL122C	0	0	0.0890207715133531
YER115C	0	0	0.0889328063241107
YBR082C	0	0	0.0888450148075025
YIL128W	0	0	0.0887573964497041
YOL004W	0	0	0.0886699507389163
YOR287C	0	0	0.0885826771653543
YLR096W	0	0	0.0884955752212389
YMR142C	0	0	0.0884086444007859
YLR084C	0	0	0.0883218842001963
YGR003W	0	0	0.0882352941176471
YOR084W	0	0	0.0881488736532811
YDL226C	0	0	0.0880626223091976
YLR287C	0	1	0.0880626223091976
YBR094W	0	1	0.0880626223091976
YLL021W	0	0	0.0879765395894428
YHR118C	0	0	0.087890625
YOR073W	0	0	0.0878048780487805
YNL309W	0	0	0.087719298245614
YJL019W	0	0	0.0876338851022395
YMR116C	0	0	0.0875486381322957
YBR260C	0	0	0.0874635568513119
YLR047C	0	0	0.087378640776699
YEL021W	0	0	0.0872938894277401
YBR164C	0	0	0.0872093023255814
YIL018W	0	0	0.0871248789932236
YLR448W	0	0	0.0870406189555126
YIL148W	0	0	0.0869565217391304
YHR025W	0	0	0.0868725868725869
YOR359W	0	0	0.0867888138862102
YNL163C	0	0	0.0867052023121387
YNL291C	0	0	0.0866217516843118
YGL116W	0	0	0.0865384615384615
YJL080C	0	0	0.0864553314121038
YML003W	0	1	0.0864553314121038
YAR042W	0	0	0.0863723608445297
YOR078W	0	0	0.0862895493767977
YBR189W	0	0	0.0862068965517241
YDL082W	0	0	0.0861244019138756
YKL004W	0	0	0.0860420650095602
YBL027W	0	0	0.0859598853868195
YGR063C	0	0	0.0858778625954199
YMR063W	0	0	0.0857959961868446
YLR212C	0	0	0.0857142857142857
YPL244C	0	0	0.0856327307326356
YDL213C	0	0	0.0855513307984791
YBR003W	0	0	0.0854700854700855
YMR233W	0	1	0.0854700854700855
YDR339C	0	0	0.0853889943074004
YHL012W	0	0	0.0853080568720379
YBL107C	0	1	0.0853080568720379
YNR009W	0	0	0.0852272727272727
YOR087W	0	0	0.0851466414380322
YAL012W	0	0	0.0850661625708885
YHR119W	0	0	0.084985835694051
YBR095C	0	0	0.0849056603773585
YBR274W	0	0	0.0848256361922714
YBR210W	0	0	0.0847457627118644
YLR393W	0	0	0.0846660395108184
YML115C	0	0	0.0845864661654135
YER019W	0	0	0.0845070422535211
YOR320C	0	0	0.0844277673545966
YOR212W	0	0	0.084348641049672
YGR204W	0	0	0.0842696629213483
YLR085C	0	0	0.0841908325537886
YPR018W	0	0	0.0841121495327103
YNL096C	0	0	0.0840336134453782
YBL031W	0	1	0.0840336134453782
YJL157C	0	0	0.083955223880597
YFR051C	0	0	0.0838769804287046
YGR085C	0	0	0.0837988826815642
YLR103C	0	0	0.0837209302325581
YJR067C	0	1	0.0837209302325581
YNR016C	0	0	0.0836431226765799
YBR078W	0	0	0.0835654596100279
YBR233W	0	1	0.0835654596100279
YDR194C	0	0	0.0834879406307978
YBL063W	0	0	0.0834105653382762
YPR104C	0	0	0.0833333333333333
YOR063W	0	0	0.0832562442183164
YBR140C	0	0	0.0831792975970425
YOR074C	0	0	0.0831024930747922
YGR147C	0	0	0.0830258302583026
YLR355C	0	0	0.0829493087557604
YGL023C	0	0	0.0828729281767956
YLR337C	0	0	0.0827966881324747
YER145C	0	0	0.0827205882352941
YPL241C	0	0	0.0826446280991736
YBR173C	0	0	0.0825688073394495
YBR151W	0	1	0.0825688073394495
YML056C	0	1	0.0825688073394495
YDR475C	0	1	0.0825688073394495
YLR180W	0	0	0.0824931255728689
YBR033W	0	1	0.0824931255728689
YPL055C	0	0	0.0824175824175824
YPL112C	0	0	0.0823421774931382
YBR115C	0	0	0.0822669104204753
YBR273C	0	0	0.0821917808219178
YGR118W	0	0	0.0821167883211679
YCR052W	0	0	0.0820419325432999
YPL069C	0	0	0.0819672131147541
YLR323C	0	1	0.0819672131147541
YEL054C	0	0	0.0818926296633303
YGL195W	0	0	0.0818181818181818
YIL039W	0	0	0.0817438692098093
YLR147C	0	0	0.0816696914700544
YKL139W	0	0	0.0815956482320943
YML073C	0	0	0.0815217391304348
YGR155W	0	0	0.081447963800905
YJR043C	0	0	0.081374321880651
YMR241W	0	0	0.0813008130081301
YJR060W	0	0	0.0812274368231047
YNL328C	0	0	0.0811541929666366
YML077W	0	0	0.0810810810810811
YKL099C	0	0	0.081008100810081
YMR208W	0	0	0.0809608540925267
YHR036W	0	0	0.0809608540925267
YER174C	0	0	0.0809608540925267
YBL037W	0	0	0.0809608540925267
YIL154C	0	0	0.0809608540925267
YEL040W	0	0	0.0809608540925267
YKL018W	0	0	0.0809608540925267
YBR163W	0	1	0.0809608540925267
YDR335W	0	0	0.0809608540925267
YLR033W	0	0	0.0809608540925267
YDR432W	0	0	0.0809608540925267
YIL038C	0	0	0.0809608540925267
YOR209C	0	0	0.0809608540925267
YAL020C	1	0	0.0809608540925267
YDL039C	0	0	0.0808888888888889
YHL013C	0	1	0.0808888888888889
YML065W	0	0	0.0808170515097691
YGL212W	0	0	0.0807453416149068
YLR016C	0	0	0.0806737588652482
YBL010C	0	1	0.0806737588652482
YGR198W	0	0	0.0806023029229407
YOR079C	0	0	0.0805309734513274
YPL082C	0	0	0.0804597701149425
YJL178C	0	0	0.0803886925795053
YBL060W	0	1	0.0803886925795053
YCR048W	0	0	0.0803177405119153
YJL183W	0	0	0.0802469135802469
YCL031C	0	0	0.0801762114537445
YOR266W	0	0	0.0801056338028169
YLL048C	0	0	0.0800351802990325
YOL006C	0	0	0.0799648506151142
YIL147C	0	0	0.0798946444249342
YOR271C	0	1	0.0798946444249342
YDL083C	0	0	0.0798245614035088
YGR275W	0	0	0.0797546012269939
YBR217W	0	0	0.0796847635726795
YHR107C	0	0	0.0796150481189851
YDR212W	0	0	0.0795454545454545
YIL132C	0	0	0.0794759825327511
YMR288W	0	0	0.0794066317626527
YBR251W	0	0	0.0793374019180471
YML063W	0	0	0.0792682926829268
YMR128W	0	0	0.0792420327304048
YPL139C	0	0	0.0792420327304048
YIL094C	0	0	0.0792420327304048
YPR143W	0	0	0.0792420327304048
YBR065C	0	0	0.0792420327304048
YLR048W	0	0	0.0792420327304048
YPR161C	0	0	0.0792420327304048
YER031C	0	0	0.0792420327304048
YPR102C	0	0	0.0792420327304048
YER151C	0	0	0.0792420327304048
YNL088W	0	0	0.0792420327304048
YNL188W	0	0	0.0792420327304048
YGR024C	1	0	0.0792420327304048
YML112W	0	0	0.0791738382099828
YDR507C	0	0	0.0791057609630267
YLR340W	0	0	0.0790378006872852
YGL123W	0	0	0.0789699570815451
YHR024C	0	0	0.0789022298456261
YJR144W	0	0	0.078834618680377
YLR243W	0	1	0.078834618680377
YPR120C	0	0	0.0787671232876712
YDL081C	0	0	0.0786997433704021
YBR272C	0	0	0.0786324786324786
YOR254C	0	0	0.0785653287788215
YAL048C	0	0	0.0784982935153584
YPL208W	0	0	0.0784313725490196
YDR450W	0	0	0.0783645655877342
YNL124W	0	0	0.0782978723404255
YJR145C	0	0	0.0782312925170068
YGL019W	0	0	0.0781648258283772
YBR059C	0	0	0.0780984719864177
YDR052C	0	0	0.0780322307039864
YML099C	0	0	0.0779661016949153
YGL020C	0	0	0.0779000846740051
YKL176C	0	0	0.077834179357022
YML102W	0	0	0.0777683854606932
YBR080C	0	0	0.0777027027027027
YDR025W	0	0	0.0776371308016878
YDL236W	0	0	0.0775716694772344
YPR074C	0	0	0.0775063184498736
YIL126W	0	0	0.0774410774410774
YGR109C	0	0	0.0773759461732548
YPL019C	0	0	0.0773109243697479
YBR289W	0	0	0.0772460117548279
YGL076C	0	0	0.0771812080536913
YMR227C	0	0	0.077116512992456
YDR447C	0	0	0.0770519262981574
YJR016C	0	0	0.0769874476987448
YLR167W	0	0	0.0769230769230769
YPL157W	0	0	0.076858813700919
YBR008C	0	0	0.0767946577629382
YDR017C	0	0	0.0767306088407006
YDR257C	0	1	0.0767306088407006
YMR005W	0	0	0.0766666666666667
YBL021C	0	0	0.0766028309741882
YOR334W	0	0	0.0765391014975042
YDR301W	0	0	0.0764754779717373
YNL261W	0	0	0.0764119601328904
YOR384W	0	1	0.0764119601328904
YBL019W	0	0	0.0763485477178423
YGR091W	0	0	0.0762852404643449
YOR319W	0	0	0.0762220381110191
YOR043W	0	0	0.076158940397351
YNR067C	0	0	0.076095947063689
YJR093C	0	0	0.0760330578512397
YJL134W	0	0	0.0759702725020644
YJR031C	0	0	0.0759075907590759
YGR004W	0	0	0.0758450123660346
YFR013W	0	0	0.0757946210268949
YDR062W	0	0	0.0757946210268949
YDL043C	0	0	0.0757946210268949
YMR042W	0	0	0.0757946210268949
YBR253W	0	0	0.0757946210268949
YNL082W	0	0	0.0757946210268949
YMR220W	0	0	0.0757946210268949
YML107C	0	0	0.0757946210268949
YBR136W	0	0	0.0757946210268949
YBR193C	0	0	0.0757946210268949
YHR193C	0	0	0.0757946210268949
YJR075W	0	0	0.0757946210268949
YGL043W	0	0	0.0757946210268949
YOL066C	1	0	0.0757946210268949
YEL019C	0	0	0.0757328990228013
YMR243C	0	0	0.0756712774613507
YHR003C	0	1	0.0756712774613507
YDR044W	0	0	0.075609756097561
YPL256C	0	0	0.0755483346872461
YKL182W	0	0	0.075487012987013
YOL110W	0	0	0.0754257907542579
YLR253W	0	1	0.0754257907542579
YDL030W	0	0	0.0753646677471637
YOL027C	0	0	0.0753036437246964
YER164W	0	0	0.0752602081665332
YER111C	0	0	0.0752602081665332
YNL016W	0	0	0.0752602081665332
YOL040C	0	0	0.0752602081665332
YDR354W	0	0	0.0752602081665332
YBR237W	0	0	0.0752602081665332
YBR293W	0	0	0.0752602081665332
YMR033W	0	0	0.0752602081665332
YGL207W	0	0	0.0752602081665332
YBR088C	0	0	0.0752602081665332
YDR309C	0	0	0.0752602081665332
YER112W	0	0	0.0752602081665332
YDR325W	0	0	0.0752602081665332
YOL033W	1	0	0.0752602081665332
YOL146W	0	0	0.0752
YBL102W	0	0	0.0751398880895284
YBL025W	0	0	0.0750798722044728
YML024W	0	0	0.0750199521149242
YBR212W	0	0	0.0749601275917065
YHR063C	0	0	0.0749003984063745
YNL209W	0	0	0.0748407643312102
YCL050C	0	0	0.0747812251392204
YBR268W	0	0	0.0747217806041336
YHR094C	0	0	0.0746624305003971
YOR033C	0	0	0.0746031746031746
YGR105W	0	0	0.0745440126883426
YLR115W	0	0	0.0744849445324881
YDL217C	0	0	0.0744259699129058
YJL209W	0	0	0.0743670886075949
YMR120C	0	0	0.0743083003952569
YML109W	0	0	0.0742496050552923
YJL110C	0	0	0.074191002367798
YKL015W	0	0	0.0741324921135647
YGR218W	0	0	0.0740740740740741
YGL162W	0	0	0.0740157480314961
YBR016W	0	0	0.0739575137686861
YER090W	0	0	0.0738993710691824
YMR006C	0	0	0.0738413197172035
YIL053W	0	0	0.0737833594976452
YCL008C	0	0	0.0737254901960784
YBR211C	0	0	0.0736677115987461
YBR130C	0	0	0.0736100234925607
YLR143W	0	1	0.0736100234925607
YOR165W	0	0	0.0735524256651017
YDR240C	0	0	0.073494917904613
YLR452C	0	0	0.0734375
YMR318C	0	0	0.0733801717408275
YML096W	0	1	0.0733801717408275
YHR042W	0	0	0.0733229329173167
YML104C	0	0	0.0732657833203429
YLR208W	0	0	0.073208722741433
YDR415C	0	1	0.073208722741433
YNL273W	0	0	0.0731517509727626
YPL104W	0	0	0.073094867807154
YER176W	0	0	0.073038073038073
YJR140C	0	0	0.0729813664596273
YJL180C	0	0	0.0729247478665632
YMR285C	0	0	0.0728682170542636
YAL013W	0	0	0.0728117738187452
YML126C	0	0	0.0727554179566563
YOR346W	0	0	0.0726991492652746
YNL238W	0	0	0.0726429675425039
YGR220C	0	0	0.0725868725868726
YNR020C	0	0	0.0725308641975309
YML075C	0	0	0.0724749421742483
YJR143C	0	0	0.0724191063174114
YML123C	0	0	0.0723633564280216
YBR041W	0	0	0.0723076923076923
YNR043W	0	0	0.0722521137586472
YDR385W	0	0	0.0721966205837174
YDR192C	0	0	0.0721412125863392
YPL235W	0	0	0.0720858895705521
YPL047W	0	0	0.0720306513409962
YCL009C	0	0	0.0719754977029096
YOR216C	0	0	0.071920428462127
YIR023W	0	0	0.0718654434250764
YGR175C	0	0	0.0718105423987777
YJR105W	0	0	0.0717557251908397
YHR103W	0	0	0.0717009916094584
YIL026C	0	0	0.0716463414634146
YGR156W	0	0	0.0715917745620716
YBL089W	0	0	0.0715372907153729
YMR228W	0	0	0.0714828897338403
YCR090C	0	1	0.0714828897338403
YOR096W	0	0	0.0714285714285714
YNR013C	0	0	0.0713743356112377
YJL187C	0	0	0.0713201820940819
YOR154W	0	1	0.0713201820940819
YCR034W	0	0	0.0712661106899166
YFR031C	0	0	0.0712121212121212
YPL255W	0	0	0.0711582134746404
YDL117W	0	0	0.0711043872919818
YNR050C	0	0	0.0710506424792139
YEL056W	0	0	0.0709969788519638
YLR442C	0	0	0.0709433962264151
YKL130C	0	0	0.0708898944193062
YNL090W	0	0	0.0708364732479277
YBL090W	0	0	0.0707831325301205
YBR063C	0	1	0.0707831325301205
YNL222W	0	0	0.0707298720842739
YPR016C	0	0	0.0706766917293233
YGR104C	0	0	0.0706235912847483
YJL192C	0	0	0.0705705705705706
YLR071C	0	0	0.0705176294073518
YBR097W	0	0	0.0704647676161919
YLR440C	0	0	0.0704119850187266
YBL017C	0	0	0.0703592814371257
YIL070C	0	0	0.0703066566940913
YPL131W	0	0	0.070254110612855
YMR247C	0	0	0.070201643017177
YNL038W	0	0	0.0701492537313433
YDR372C	0	0	0.0700969425801641
YNL032W	0	0	0.0700447093889717
YKR085C	0	0	0.0699925539836188
YFL028C	0	0	0.0699404761904762
YNL315C	0	0	0.0698884758364312
YKL028W	0	0	0.0698365527488856
YBR086C	0	0	0.0697847067557535
YER043C	0	0	0.0697329376854599
YIR021W	0	0	0.0696812453669385
YNL251C	0	0	0.0696296296296296
YMR292W	0	0	0.0695780903034789
YKR078W	0	0	0.0695266272189349
YBR221C	0	0	0.0694752402069475
YGR116W	0	0	0.069423929098966
YGL143C	0	0	0.0693726937269373
YER172C	0	0	0.0693215339233038
YGR276C	0	0	0.0692704495210022
YOR129C	0	0	0.069219440353461
YIL083C	0	0	0.069168506254599
YFL045C	0	0	0.0691176470588235
YGL135W	0	0	0.0690668626010287
YOR118W	0	1	0.0690668626010287
YNR024W	0	1	0.0690668626010287
YLR441C	0	0	0.0690161527165932
YPL020C	0	0	0.0689655172413793
YDL212W	0	0	0.0689149560117302
YLR272C	0	0	0.0688644688644689
YAL042W	0	0	0.068814055636896
YBR077C	0	0	0.0687637161667886
YLR319C	0	0	0.0687134502923977
YBR200W	0	0	0.068663257852447
YOL039W	0	0	0.0686131386861314
YOL056W	0	1	0.0686131386861314
YHR154W	0	0	0.0685630926331145
YDR226W	0	0	0.0685131195335277
YOL072W	0	0	0.068463219227968
YGL119W	0	0	0.0684133915574964
YLR359W	0	0	0.0683636363636364
YLR139C	0	0	0.0683139534883721
YML062C	0	0	0.0682643427741467
YLR239C	0	0	0.0682148040638607
YNR029C	0	1	0.0682148040638607
YDR266C	0	1	0.0682148040638607
YER055C	0	0	0.0681653372008702
YIL149C	0	0	0.0681159420289855
YML019W	0	0	0.0680666183924692
YDR047W	0	0	0.0680173661360347
YLR305C	0	0	0.0679681851048445
YDL178W	0	0	0.0679190751445087
YBR024W	0	0	0.067870036101083
YDL121C	0	1	0.067870036101083
YBR091C	0	0	0.0678210678210678
YLR083C	0	1	0.0678210678210678
YHR059W	0	0	0.0677721701514059
YNL067W	0	0	0.0677233429394813
YLR114C	0	0	0.0676745860331174
YGL210W	0	0	0.0676258992805755
YDL005C	0	0	0.0675772825305536
YPL072W	0	0	0.0675287356321839
YNL229C	0	0	0.0674802584350323
YPR080W	0	0	0.0674318507890961
YPR145W	0	0	0.0673835125448029
YKL054C	0	0	0.0673352435530086
YDR310C	0	0	0.0672870436649964
YBL105C	0	0	0.067238912732475
YBR110W	0	0	0.0671908506075768
YDR227W	0	0	0.0671428571428571
YBR158W	0	0	0.0670949321912919
YFL004W	0	0	0.0670470756062767
YBR161W	0	0	0.0669992872416251
YBL007C	0	0	0.066951566951567
YBR229C	0	0	0.0669039145907473
YLR265C	0	0	0.0668563300142248
YIR008C	0	0	0.0668088130774698
YKL149C	0	0	0.0667613636363636
YML036W	0	0	0.0667139815471966
YHR122W	0	0	0.0666666666666667
YBR199W	0	0	0.0666194188518781
YEL017W	0	0	0.0665722379603399
YOR039W	0	0	0.0665251238499646
YDR404C	0	0	0.0664780763790665
YJL115W	0	0	0.0664310954063604
YGL071W	0	0	0.0663841807909605
YNL246W	0	0	0.0663373323923783
YDR297W	0	0	0.0662905500705219
YAL041W	0	0	0.0662438336856942
YOR179C	0	0	0.0661971830985915
YJL124C	0	0	0.0661505981703026
YPR086W	0	0	0.0661040787623066
YNL268W	0	0	0.0660576247364722
YPR019W	0	0	0.0660112359550562
YMR270C	0	0	0.0659649122807018
YNL316C	0	0	0.0659186535764376
YPR168W	0	0	0.0658724597056762
YDR283C	0	0	0.0658263305322129
YBR049C	0	0	0.0657802659202239
YHR208W	0	0	0.0657342657342657
YJR056C	0	1	0.0657342657342657
YMR001C	0	0	0.0656883298392732
YCR084C	0	0	0.0656424581005587
YLR069C	0	0	0.0655966503838102
YIL061C	0	0	0.0655509065550907
YDL209C	0	0	0.0655052264808362
YBR118W	0	0	0.0654596100278552
YPR139C	0	0	0.0654140570633264
YNL201C	0	0	0.0653685674547983
YDR308C	0	0	0.0653231410701876
YGR261C	0	0	0.0652777777777778
YPL106C	0	0	0.0652324774462179
YER173W	0	0	0.0651872399445215
YMR032W	0	0	0.0651420651420651
YHR081W	0	0	0.0650969529085873
YNL272C	0	0	0.0650519031141868
YOR181W	0	0	0.0650134048257373
YBR010W	0	0	0.0650134048257373
YOR197W	0	0	0.0650134048257373
YGL241W	0	0	0.0650134048257373
YLR063W	0	1	0.0650134048257373
YNL218W	0	0	0.0650134048257373
YGR274C	0	0	0.0650134048257373
YLR153C	0	0	0.0650134048257373
YER052C	0	0	0.0650134048257373
YGR246C	0	0	0.0650134048257373
YOL045W	0	0	0.0650134048257373
YDR487C	0	0	0.0650134048257373
YER147C	0	0	0.0650134048257373
YHR189W	0	0	0.0650134048257373
YPR133C	0	0	0.0650134048257373
YDR531W	0	0	0.0650134048257373
YGL178W	0	0	0.0650134048257373
YKL184W	0	0	0.0650134048257373
YML038C	0	0	0.0650134048257373
YOR205C	0	1	0.0650134048257373
YNL107W	0	0	0.0650134048257373
YGL014W	0	0	0.0650134048257373
YLL004W	0	0	0.0650134048257373
YKL212W	0	0	0.0650134048257373
YML046W	0	0	0.0650134048257373
YDR162C	0	0	0.0650134048257373
YDR035W	0	0	0.0650134048257373
YER029C	0	0	0.0650134048257373
YDL098C	0	0	0.0650134048257373
YNL073W	1	0	0.0650134048257373
YDR138W	0	0	0.0650134048257373
YDR508C	0	0	0.0650134048257373
YEL015W	0	0	0.0650134048257373
YOL127W	0	0	0.0650134048257373
YKL173W	0	0	0.0650134048257373
YJL138C	0	0	0.0650134048257373
YKR008W	0	0	0.0650134048257373
YFL017C	0	0	0.0650134048257373
YGR120C	0	0	0.0650134048257373
YOL023W	0	0	0.0650134048257373
YGL063W	1	0	0.0650134048257373
YOR279C	0	0	0.0650134048257373
YBL041W	0	0	0.0650134048257373
YKL027W	0	1	0.0650134048257373
YGL107C	0	1	0.0650134048257373
YJL197W	0	1	0.0650134048257373
YJR057W	0	0	0.0650134048257373
YMR089C	0	0	0.0650134048257373
YDR182W	0	0	0.0650134048257373
YJL129C	0	0	0.0650134048257373
YKL059C	0	0	0.0650134048257373
YGL050W	0	1	0.0650134048257373
YPL097W	1	0	0.0650134048257373
YKR028W	0	0	0.0649698593436035
YKR059W	0	0	0.0649263721552878
YGR217W	0	0	0.0648829431438127
YPL172C	0	0	0.0648395721925134
YBL091C-A	0	1	0.0648395721925134
YIL004C	0	0	0.0647962591850367
YER042W	0	0	0.0647530040053405
YMR117C	0	0	0.0647098065376918
YBR122C	0	0	0.0646666666666667
YDR430C	0	0	0.0646235842771486
YPL178W	0	0	0.0645805592543276
YDL103C	0	0	0.0645375914836993
YHR061C	0	0	0.0644946808510638
YBL088C	0	0	0.0644518272425249
YLR234W	0	0	0.0644090305444887
YOL121C	0	0	0.0643662906436629
YCR068W	0	0	0.0643236074270557
YKL075C	0	0	0.0642809807819748
YHR186C	0	0	0.0642384105960265
YPL199C	0	1	0.0642384105960265
YGR172C	0	0	0.0641958967571145
YLR075W	0	0	0.0641534391534392
YDL145C	0	0	0.0641110376734964
YKR002W	0	0	0.0640686922060766
YPL215W	0	0	0.064026402640264
YBR109C	0	0	0.0639841688654354
YLR419W	0	1	0.0639841688654354
YDR489W	0	0	0.0639419907712591
YBR225W	0	1	0.0639419907712591
YJR014W	0	1	0.0639419907712591
YGL021W	0	0	0.0638998682476943
YNL087W	0	1	0.0638998682476943
YPL036W	0	0	0.0638578011849901
YER083C	0	0	0.0638157894736842
YER009W	0	0	0.0637738330046022
YBR108W	0	1	0.0637738330046022
YHR205W	0	0	0.0637319316688568
YER070W	0	0	0.0636900853578464
YER019C-A	0	0	0.0636482939632546
YOL005C	0	0	0.0636065573770492
YGL067W	0	0	0.063564875491481
YDR267C	0	1	0.063564875491481
YLR141W	0	0	0.0635232481990832
YLR067C	0	0	0.0634816753926702
YPL108W	0	1	0.0634816753926702
YER131W	0	0	0.0634401569653368
YJR040W	0	0	0.0633986928104575
YNL059C	0	0	0.0633572828216852
YHR010W	0	0	0.0633159268929504
YKL112W	0	0	0.0632746249184605
YJL081C	0	0	0.0632333767926988
YOR330C	0	0	0.0631921824104235
YJR123W	0	0	0.0631510416666667
YLR044C	0	0	0.0631099544567339
YDR418W	0	0	0.0630689206762029
YKL156W	0	0	0.0630517023959647
YPL051W	0	0	0.0630517023959647
YGR267C	0	0	0.0630517023959647
YKL074C	0	0	0.0630517023959647
YKL045W	0	0	0.0630517023959647
YPL190C	0	0	0.0630517023959647
YDR118W	0	0	0.0630517023959647
YNL312W	0	0	0.0630517023959647
YDR036C	0	0	0.0630517023959647
YLR342W	0	0	0.0630517023959647
YLR389C	0	0	0.0630517023959647
YHR135C	0	0	0.0630517023959647
YHR163W	0	0	0.0630517023959647
YOR297C	0	0	0.0630517023959647
YEL022W	0	0	0.0630517023959647
YNL129W	0	0	0.0630517023959647
YMR183C	0	0	0.0630517023959647
YHR165C	0	0	0.0630517023959647
YHR077C	0	0	0.0630517023959647
YER133W	0	0	0.0630517023959647
YLR382C	1	0	0.0630517023959647
YML086C	0	0	0.0630517023959647
YCR018C	0	0	0.0630517023959647
YJL072C	0	0	0.0630517023959647
YML069W	0	0	0.0630517023959647
YOL059W	0	0	0.0630517023959647
YDR243C	0	0	0.0630517023959647
YBR048W	0	0	0.0630517023959647
YGR096W	0	0	0.0630517023959647
YHR203C	0	0	0.0630517023959647
YBR204C	0	1	0.0630517023959647
YJR022W	0	0	0.0630517023959647
YDR499W	0	0	0.0630517023959647
YDR471W	0	0	0.0630517023959647
YJL090C	0	0	0.0630517023959647
YCR054C	0	1	0.0630517023959647
YDR302W	0	0	0.0630517023959647
YDR268W	1	0	0.0630517023959647
YGR056W	0	0	0.0630517023959647
YBL087C	0	0	0.0630517023959647
YGL129C	0	0	0.0630517023959647
YNR052C	0	0	0.0630517023959647
YJL212C	0	0	0.0630517023959647
YGL027C	0	0	0.0630517023959647
YNL317W	0	0	0.0630517023959647
YDR488C	0	0	0.0630517023959647
YLR073C	0	1	0.0630517023959647
YNL048W	0	0	0.0630517023959647
YMR268C	0	0	0.0630517023959647
YBR165W	0	0	0.0630517023959647
YBR022W	1	0	0.0630517023959647
YOR037W	0	0	0.0630119722747322
YML098W	0	0	0.0629722921914358
YDL076C	0	0	0.0629326620516048
YGL017W	0	0	0.0628930817610063
YPR131C	0	0	0.0628535512256442
YPL079W	0	0	0.0628140703517588
YLR274W	0	0	0.0627746390458255
YBL038W	0	0	0.0627352572145546
YCR065W	0	0	0.0626959247648903
YER120W	0	0	0.06265664160401
YDR375C	0	0	0.0626174076393237
YDR034C	0	0	0.0625782227784731
YLL006W	0	0	0.0625390869293308
YNL245C	0	0	0.0625
YOL149W	0	0	0.0624609618988132
YBR290W	0	0	0.0624219725343321
YOL020W	0	0	0.0623830318153462
YGL060W	0	1	0.0623830318153462
YIL014W	0	0	0.0623441396508728
YOR356W	0	0	0.0623052959501558
YIL114C	0	0	0.062266500622665
YER074W	0	0	0.0622277535780958
YLR061W	0	0	0.0621890547263682
YGR202C	0	0	0.0621504039776259
YLR237W	0	0	0.062111801242236
YEL037C	0	0	0.0620732464307883
YOL103W	0	0	0.0620347394540943
YJL177W	0	0	0.0619962802231866
YER072W	0	0	0.0619578686493185
YOR148C	0	0	0.0619195046439628
YDL108W	0	0	0.0618811881188119
YGL040C	0	0	0.0618429189857761
YCL036W	0	1	0.0618429189857761
YLR320W	0	0	0.0618046971569839
YDR158W	0	0	0.0617665225447807
YGR148C	0	0	0.0617283950617284
YIL130W	0	1	0.0617283950617284
YOR231W	0	0	0.0616903146206046
YNL233W	0	0	0.061652281134402
YKL211C	0	0	0.0616142945163278
YJR006W	0	0	0.061576354679803
YGL009C	0	0	0.0615384615384615
YOR262W	0	1	0.0615384615384615
YHR005C-A	0	0	0.0615006150061501
YOR110W	0	0	0.0614628149969269
YBR207W	0	0	0.0614250614250614
YBR160W	0	0	0.0613873542050338
YHR200W	0	0	0.0613496932515337
YGL061C	0	0	0.0613120784794605
YOL043C	0	0	0.0612745098039216
YOR016C	0	0	0.0612369871402327
YOR326W	0	0	0.0611995104039168
YDR147W	0	0	0.0611620795107034
YPL151C	0	0	0.0611246943765281
YBL047C	0	0	0.0610873549175321
YPR105C	0	0	0.061050061050061
YDR303C	0	0	0.061012812690665
YML008C	0	0	0.0609756097560976
YHR149C	0	1	0.0609756097560976
YOR017W	0	0	0.0609384521633151
YBR228W	0	0	0.0609013398294763
YMR172W	0	0	0.0608642726719416
YIR004W	0	0	0.0608272506082725
YDR170C	0	0	0.060790273556231
YPL032C	0	0	0.0607533414337789
YLR090W	0	0	0.0607164541590771
YDL129W	0	1	0.0607164541590771
YBR062C	0	1	0.0607164541590771
YBR036C	0	0	0.0606796116504854
YGL086W	0	0	0.0606428138265616
YNL231C	0	0	0.0606060606060606
YGL049C	0	0	0.0605693519079346
YOR304W	0	0	0.0605326876513317
YMR307W	0	0	0.0604960677555959
YGR117C	0	1	0.0604960677555959
YDR119W	0	1	0.0604960677555959
YDR419W	0	0	0.060459492140266
YKL127W	0	0	0.0604229607250755
YKL128C	0	1	0.0604229607250755
YER122C	0	0	0.0603864734299517
YDR057W	0	0	0.0603500301750151
YKL056C	0	0	0.060313630880579
YHL033C	0	0	0.0602772754671489
YNL213C	0	0	0.0602409638554217
YBR181C	0	0	0.0602046959662854
YKR022C	0	0	0.0601684717208183
YER091C	0	0	0.0601322910402886
YJL200C	0	1	0.0601322910402886
YOR005C	0	0	0.0600961538461538
YMR113W	0	0	0.0600600600600601
YJR092W	0	0	0.0600240096038415
YDR051C	0	1	0.0600240096038415
YGL144C	0	0	0.0599880023995201
YNR026C	0	0	0.0599520383693046
YJL201W	0	0	0.0599161174355902
YGL101W	0	1	0.0599161174355902
YOR234C	0	0	0.0598802395209581
YER157W	0	0	0.0598444045481747
YHR115C	0	0	0.0598086124401914
YGL174W	0	0	0.0597728631201435
YOR080W	0	0	0.0597371565113501
YMR209C	0	1	0.0597371565113501
YGL026C	0	0	0.0597014925373134
YGR252W	0	0	0.0596658711217184
YOL090W	0	0	0.0596302921884317
YNL162W	0	0	0.0595947556615018
YBL050W	0	0	0.0595592614651578
YNR041C	0	0	0.0595238095238095
YGR165W	0	0	0.0594883997620464
YML095C	0	0	0.0594530321046373
YOR201C	0	0	0.05941770647653
YLR228C	0	0	0.0593824228028504
YNL108C	0	0	0.0593471810089021
YOR324C	0	0	0.0593119810201661
YBR168W	0	0	0.0592768227622999
YKL095W	0	0	0.0592417061611374
YOL049W	0	0	0.0592375366568915
YPL001W	0	0	0.0592375366568915
YOR198C	0	0	0.0592375366568915
YER001W	0	0	0.0592375366568915
YMR058W	0	0	0.0592375366568915
YLR126C	0	0	0.0592375366568915
YOR204W	0	0	0.0592375366568915
YLR019W	0	0	0.0592375366568915
YNL080C	0	0	0.0592375366568915
YPL253C	0	0	0.0592375366568915
YPR132W	0	0	0.0592375366568915
YNL275W	0	0	0.0592375366568915
YML111W	0	0	0.0592375366568915
YLR010C	0	0	0.0592375366568915
YNL099C	0	0	0.0592375366568915
YLR373C	0	0	0.0592375366568915
YHR011W	1	0	0.0592375366568915
YML018C	0	1	0.0592375366568915
YLR353W	0	0	0.0592028135990621
YOR308C	0	0	0.0591681312243702
YKL006C-A	0	0	0.0591334894613583
YGL039W	0	0	0.0590988882387361
YGL056C	0	1	0.0590988882387361
YCR077C	0	0	0.0590643274853801
YMR240C	0	0	0.0590298071303331
YBL003C	0	0	0.0589953271028037
YNL031C	0	0	0.0589608873321658
YPL090C	0	0	0.058926487747958
YGL147C	0	0	0.0588921282798834
YHL001W	0	0	0.0588578088578089
YNL220W	0	0	0.0588235294117647
YLR210W	0	0	0.0587892898719441
YDR139C	0	0	0.0587550901687027
YGR075C	0	0	0.0587209302325581
YML011C	0	0	0.0586868099941894
YER007W	0	0	0.0586527293844367
YHL004W	0	0	0.0586186883343006
YOR368W	0	0	0.058584686774942
YMR099C	0	0	0.0585507246376812
YLR136C	0	0	0.0585168018539977
YOR195W	0	0	0.0584829183555298
YNL271C	0	0	0.0584490740740741
YOR222W	0	0	0.0584152689415847
YBR270C	0	1	0.0584152689415847
YNL280C	0	0	0.0583815028901734
YMR038C	0	0	0.0583477758521086
YGR278W	0	0	0.0583140877598152
YER146W	0	0	0.0582804385458742
YHL009C	0	0	0.0582468281430219
YGL022W	0	0	0.0582132564841499
YLL036C	0	0	0.0581797235023041
YDL044C	0	0	0.0581462291306851
YNL252C	0	0	0.0581127733026467
YOL034W	0	0	0.0580793559516964
YDR189W	0	0	0.0580459770114943
YGL256W	0	0	0.058012636415853
YGR099W	0	0	0.0579793340987371
YNL264C	0	0	0.0579460699942628
YOL068C	0	0	0.0579128440366972
YDR177W	0	0	0.0578796561604585
YPL008W	0	0	0.0578465063001146
YOR307C	0	0	0.0578231292517007
YPR129W	0	0	0.0578231292517007
YDR400W	0	0	0.0578231292517007
YJL203W	0	0	0.0578231292517007
YPL198W	0	0	0.0578231292517007
YLR242C	0	0	0.0578231292517007
YLR314C	0	0	0.0578231292517007
YOL135C	0	0	0.0578231292517007
YNL047C	0	0	0.0578231292517007
YJR135C	0	0	0.0578231292517007
YDR370C	0	1	0.0578231292517007
YLR429W	0	0	0.0578231292517007
YOR034C	0	0	0.0578231292517007
YPR101W	0	0	0.0578231292517007
YGR098C	0	0	0.0578231292517007
YMR299C	0	0	0.0578231292517007
YGR020C	0	0	0.0578231292517007
YNL030W	0	0	0.0578231292517007
YBL013W	1	0	0.0578231292517007
YIL139C	0	0	0.0577903682719547
YPR107C	0	0	0.057757644394111
YDR213W	0	0	0.0577249575551783
YPR057W	0	0	0.0576923076923077
YGR057C	0	0	0.0576596947427925
YOR133W	0	0	0.0576271186440678
YHR045W	0	1	0.0576271186440678
YAL011W	0	0	0.0575945793337098
YLR059C	0	0	0.0575620767494357
YDL225W	0	0	0.0575296108291032
YCR020W-B	0	0	0.0574971815107103
YIL036W	0	0	0.0574647887323944
YLR301W	0	0	0.0574324324324324
YBR234C	0	0	0.0574001125492403
YIL143C	0	0	0.0573678290213723
YIL074C	0	0	0.0573355817875211
YJL112W	0	0	0.0573033707865169
YOR171C	0	0	0.0572711959573273
YER132C	0	0	0.0572390572390572
YFR036W	0	0	0.0572069545709478
YPL132W	0	0	0.0571748878923767
YMR060C	0	0	0.0571428571428571
YER018C	0	0	0.0571108622620381
YDR175C	0	0	0.0570789031897034
YER005W	0	0	0.0570469798657718
YLR032W	0	0	0.0570150922302963
YGL125W	0	0	0.0569832402234637
YOR067C	0	0	0.0569514237855946
YDR378C	0	0	0.0569196428571429
YEL071W	0	0	0.0568878973786949
YGL213C	0	0	0.0568561872909699
YOL092W	0	1	0.0568561872909699
YNL323W	0	0	0.0568245125348189
YDL136W	0	0	0.0567928730512249
YDR232W	0	0	0.0567612687813022
YGR234W	0	0	0.0567296996662959
YJR089W	0	0	0.056698165647582
YML027W	0	0	0.0566666666666667
YFR048W	0	0	0.0566556655665567
YDL105W	0	0	0.0566556655665567
YGL150C	0	0	0.0566556655665567
YGL030W	0	0	0.0566556655665567
YGR001C	0	1	0.0566556655665567
YHL038C	0	0	0.0566556655665567
YMR219W	0	0	0.0566556655665567
YDR046C	0	0	0.0566556655665567
YJR076C	0	0	0.0566556655665567
YDR116C	0	0	0.0566556655665567
YNL005C	0	0	0.0566556655665567
YOR127W	0	0	0.0566556655665567
YDL002C	0	0	0.0566556655665567
YJR137C	0	0	0.0566556655665567
YPR162C	0	0	0.0566556655665567
YLR412W	0	1	0.0566556655665567
YBL072C	0	0	0.0566556655665567
YML026C	0	0	0.0566556655665567
YJL071W	0	0	0.0566556655665567
YDL033C	1	0	0.0566556655665567
YGL145W	0	0	0.0566245189664651
YGL077C	0	0	0.0565934065934066
YOR244W	0	0	0.056562328390994
YOR187W	0	0	0.0565312843029638
YLL042C	0	0	0.0565002742731761
YOR202W	0	0	0.056469298245614
YML059C	0	0	0.0564383561643836
YGL106W	0	0	0.056407447973713
YGR108W	0	0	0.0563765736179529
YKR010C	0	0	0.0563457330415755
YMR083W	0	0	0.0563149261891744
YMR293C	0	0	0.0562841530054645
YPR135W	0	0	0.0562534134352813
YNR033W	0	0	0.0562227074235808
YDR337W	0	0	0.0561920349154392
YNL286W	0	0	0.0561613958560523
YDL090C	0	0	0.0561307901907357
YPL016W	0	0	0.0561002178649237
YJR129C	0	1	0.0561002178649237
YNL066W	0	0	0.0560696788241698
YGR239C	0	0	0.0560391730141458
YNL147W	0	0	0.0560087003806417
YJL173C	0	0	0.0559782608695652
YHR183W	0	0	0.0559478544269419
YDR013W	0	0	0.0559174809989142
YGR134W	0	0	0.0558871405317417
YGL031C	0	0	0.0558568329718004
YNL302C	0	0	0.0558265582655827
YMR213W	0	0	0.0557963163596966
YGR240C	0	0	0.0557661072008663
YOL064C	0	0	0.0557359307359307
YBR152W	0	0	0.0557057869118442
YJL058C	0	0	0.0556756756756757
YHR055C	0	0	0.0556455969746083
YLR410W	0	0	0.0556155507559395
YJL140W	0	0	0.0555855369670804
YGL025C	0	0	0.0555555555555556
YER183C	0	0	0.0555256064690027
YBR282W	0	0	0.0554956896551724
YIR010W	0	0	0.0554658050619278
YLR066W	0	0	0.0554359526372444
YML025C	0	0	0.0554061323292093
YNL284C	0	0	0.0553763440860215
YJR101W	0	0	0.0553465878559914
[truncated: 3,790 more rows]
