# Supplementary material for: Computationally Driven, Quantitative Experiments Discover Genes Required for Mitochondrial Biogenesis
Source: PLoS Genet. 2009 Mar 20;5(3):e1000407. doi: 10.1371/journal.pgen.1000407 (PMC2648979; doi:10.1371/journal.pgen.1000407)
Supplement: Dataset S2 — Top 100 novel ensemble predictions for additional yeast biological processes. A zip file containing 387 tab-delimited text files of the ensemble predictions for the indicated Gene Ontology Biological Process Term. (21.70 MB GZ) [file pgen.1000407.s013.gz › GO_0006400.txt]

ORF	AnnotatedToTerm?	Uncharacterized_04152007?	Precision
YPL086C	1	0	1.0
YHR187W	1	0	1.0
YMR312W	1	0	1.0
YKL110C	1	0	1.0
YPL101W	1	0	1.0
YLR384C	1	0	1.0
YGR200C	1	0	1.0
YDR101C	0	0	0.875
YHR169W	0	0	0.8
YOL124C	1	0	0.8
YNL182C	0	0	0.727272727272727
YAL025C	0	0	0.666666666666667
YNL248C	0	0	0.615384615384615
YLR129W	0	0	0.571428571428571
YDL060W	0	0	0.5625
YML080W	1	0	0.5625
YDR184C	0	0	0.529411764705882
YLL008W	0	0	0.5
YNL132W	0	0	0.473684210526316
YNL141W	0	0	0.45
YGL078C	0	0	0.428571428571429
YDL063C	0	0	0.409090909090909
YMR131C	0	0	0.4
YBR034C	0	0	0.4
YOR145C	0	0	0.4
YKL078W	0	0	0.4
YKR024C	0	0	0.4
YKR056W	1	0	0.4
YNL062C	1	0	0.4
YDL036C	1	0	0.4
YMR236W	0	0	0.390243902439024
YBR267W	0	0	0.390243902439024
YHR088W	0	0	0.390243902439024
YIL019W	0	0	0.390243902439024
YLR316C	1	0	0.390243902439024
YBL054W	0	0	0.390243902439024
YHR170W	0	0	0.390243902439024
YHR070W	1	0	0.390243902439024
YOR274W	1	0	0.390243902439024
YLR182W	0	0	0.390243902439024
YGL236C	1	0	0.390243902439024
YPL126W	0	0	0.387755102040816
YKR048C	0	0	0.387755102040816
YDR165W	1	0	0.387755102040816
YBL039C	0	0	0.387755102040816
YGR245C	0	0	0.387755102040816
YJL035C	1	0	0.387755102040816
YBR247C	0	0	0.387755102040816
YLR401C	1	0	0.387755102040816
YPL093W	0	0	0.38
YKR081C	0	0	0.372549019607843
YOL077C	0	0	0.365384615384615
YNR053C	0	0	0.360655737704918
YDR392W	0	0	0.360655737704918
YNL061W	0	0	0.360655737704918
YLR409C	0	0	0.360655737704918
YNL110C	0	0	0.360655737704918
YNR046W	1	0	0.360655737704918
YJL125C	1	0	0.360655737704918
YMR290C	0	0	0.360655737704918
YDR120C	1	0	0.360655737704918
YJL033W	0	0	0.354838709677419
YBR279W	0	0	0.349206349206349
YDR524C	0	0	0.34375
YNL240C	0	0	0.338461538461538
YNL075W	0	0	0.333333333333333
YNR054C	0	0	0.328358208955224
YOR294W	0	0	0.323529411764706
YLR222C	0	0	0.318840579710145
YBR175W	0	0	0.314285714285714
YDR465C	0	0	0.309859154929577
YLR074C	0	0	0.305555555555556
YGL099W	0	0	0.301369863013699
YGL171W	0	0	0.297297297297297
YGR145W	0	0	0.293333333333333
YGL111W	0	0	0.289473684210526
YKR025W	0	0	0.285714285714286
YLR336C	0	0	0.282051282051282
YGR173W	0	1	0.282051282051282
YOR004W	0	0	0.278481012658228
YDR324C	0	0	0.275
YKL143W	0	0	0.271604938271605
YDR123C	0	0	0.268292682926829
YOL022C	0	1	0.268292682926829
YGR103W	0	0	0.265060240963855
YPL183C	0	1	0.265060240963855
YDR361C	0	0	0.261904761904762
YHR041C	0	0	0.261363636363636
YDL051W	0	0	0.261363636363636
YJL122W	0	0	0.261363636363636
YDL201W	1	0	0.261363636363636
YCR057C	0	0	0.258426966292135
YPL266W	0	0	0.255555555555556
YLR214W	0	0	0.252747252747253
YDL074C	0	0	0.25
YHR148W	0	0	0.247311827956989
YER006W	0	0	0.244897959183673
YBL055C	0	0	0.244897959183673
YNL022C	0	0	0.244897959183673
YER126C	0	0	0.244897959183673
YNR015W	1	0	0.244897959183673
YHR197W	0	0	0.242424242424242
YBR021W	0	0	0.240384615384615
YLR196W	0	0	0.240384615384615
YMR229C	0	0	0.240384615384615
YGR128C	0	0	0.240384615384615
YOL125W	1	0	0.240384615384615
YJR055W	0	0	0.238095238095238
YNL002C	0	0	0.235849056603774
YPL012W	0	0	0.233644859813084
YKL191W	0	0	0.231481481481481
YEL053C	0	0	0.230769230769231
YIL103W	0	0	0.230769230769231
YCR059C	0	0	0.230769230769231
YML113W	0	0	0.230769230769231
YLR229C	0	0	0.230769230769231
YHR196W	0	0	0.230769230769231
YPL030W	0	1	0.230769230769231
YHR052W	0	0	0.230769230769231
YBL071W-A	1	0	0.230769230769231
YLR405W	1	0	0.230769230769231
YNL097C	0	0	0.228813559322034
YOL010W	0	0	0.226890756302521
YLR009W	0	0	0.225
YER127W	0	0	0.223140495867769
YJR070C	0	0	0.221311475409836
YBR154C	0	0	0.219512195121951
YOR095C	0	0	0.218045112781955
YJR097W	0	0	0.218045112781955
YPL193W	0	0	0.218045112781955
YDR496C	0	0	0.218045112781955
YOL130W	0	0	0.218045112781955
YML014W	1	0	0.218045112781955
YKR079C	0	0	0.218045112781955
YHL039W	0	0	0.218045112781955
YBR002C	0	0	0.218045112781955
YOR243C	1	0	0.218045112781955
YIL079C	0	0	0.216417910447761
YJR002W	0	0	0.214814814814815
YGR123C	0	0	0.213235294117647
YLR002C	0	0	0.211678832116788
YBR261C	0	1	0.211678832116788
YMR263W	0	0	0.210144927536232
YDR299W	0	0	0.20863309352518
YDL217C	0	0	0.207142857142857
YGR159C	0	0	0.205673758865248
YLR276C	0	0	0.205479452054795
YGL058W	0	0	0.205479452054795
YKL021C	0	0	0.205479452054795
YLR017W	0	0	0.205479452054795
YNL292W	1	0	0.205479452054795
YBR271W	0	0	0.204081632653061
YJL050W	0	0	0.202702702702703
YNL151C	0	0	0.201342281879195
YAL059W	0	0	0.2
YNR012W	0	0	0.198675496688742
YLR055C	0	0	0.197368421052632
YOR272W	0	0	0.196531791907514
YMR223W	0	0	0.196531791907514
YDR161W	0	0	0.196531791907514
YHL011C	0	0	0.196531791907514
YDR152W	0	1	0.196531791907514
YGL211W	0	0	0.196531791907514
YGR280C	0	0	0.196531791907514
YPL212C	1	0	0.196531791907514
YMR059W	0	0	0.196531791907514
YNR027W	0	0	0.196531791907514
YDR075W	0	0	0.196531791907514
YPR112C	0	0	0.196531791907514
YHL012W	0	0	0.196531791907514
YIL127C	0	0	0.196531791907514
YKR026C	0	0	0.196531791907514
YBL024W	1	0	0.196531791907514
YCR047C	0	0	0.196531791907514
YOR269W	0	0	0.196531791907514
YOL093W	1	0	0.196531791907514
YMR093W	0	0	0.196531791907514
YAL033W	0	0	0.196531791907514
YGL243W	1	0	0.196531791907514
YNL072W	0	0	0.195402298850575
YER180C	0	0	0.194285714285714
YER016W	0	0	0.193181818181818
YOR229W	0	0	0.192090395480226
YDR083W	0	0	0.191011235955056
YLR397C	0	0	0.190217391304348
YJL148W	0	0	0.190217391304348
YBR081C	0	0	0.190217391304348
YDR492W	0	0	0.190217391304348
YCL059C	0	0	0.190217391304348
YDL112W	1	0	0.190217391304348
YPL043W	0	0	0.189189189189189
YGR211W	0	0	0.188172043010753
YDR156W	0	0	0.18716577540107
YHR058C	0	0	0.186170212765957
YDL167C	0	0	0.185185185185185
YDR399W	0	0	0.184210526315789
YIL096C	0	0	0.183673469387755
YAL019W	0	0	0.183673469387755
YKL205W	0	0	0.183673469387755
YIR026C	0	0	0.183673469387755
YBR030W	0	0	0.183673469387755
YBR061C	1	0	0.183673469387755
YNR051C	0	0	0.182741116751269
YAR003W	0	0	0.181818181818182
YLR226W	0	0	0.180904522613065
YNL191W	0	0	0.18
YIR012W	0	0	0.17910447761194
YBL036C	0	0	0.178217821782178
YOL028C	0	0	0.177339901477833
YOR213C	0	0	0.176470588235294
YJL198W	0	0	0.175609756097561
YBR257W	0	0	0.174757281553398
YOR091W	0	0	0.173913043478261
YPL038W	0	0	0.173076923076923
YER110C	0	0	0.172248803827751
YKL166C	0	0	0.171428571428571
YGR030C	0	0	0.170616113744076
YIL145C	0	0	0.169811320754717
YBL014C	0	0	0.169014084507042
YPR144C	0	0	0.168224299065421
YGL155W	0	0	0.167441860465116
YCR072C	0	0	0.166666666666667
YNL256W	0	0	0.165898617511521
YNL308C	0	0	0.165137614678899
YIL110W	0	0	0.164383561643836
YNL313C	0	0	0.163636363636364
YOL052C	0	0	0.16289592760181
YFL023W	0	0	0.162162162162162
YLR449W	0	0	0.161434977578475
YMR310C	0	0	0.160714285714286
YHR046C	0	0	0.16
YOR101W	0	0	0.15929203539823
YPL117C	0	0	0.158590308370044
YAL013W	0	0	0.157894736842105
YEL029C	0	0	0.157205240174672
YOL145C	0	0	0.156521739130435
YAL036C	0	0	0.155844155844156
YOL054W	0	0	0.155172413793103
YKR038C	0	0	0.15450643776824
YBL082C	0	0	0.153846153846154
YDL047W	0	0	0.153191489361702
YJL098W	0	0	0.152542372881356
YMR277W	0	0	0.151898734177215
YBL028C	0	0	0.151639344262295
YPR186C	0	0	0.151639344262295
YLR172C	0	0	0.151639344262295
YAL035W	0	0	0.151639344262295
YOR206W	0	0	0.151639344262295
YER049W	0	0	0.151639344262295
YBR084W	1	0	0.151639344262295
YBL023C	0	0	0.151020408163265
YBL018C	0	0	0.150406504065041
YOR281C	0	0	0.149797570850202
YKR099W	0	0	0.149193548387097
YDR140W	0	0	0.14859437751004
YOR047C	0	0	0.148
YBL008W	0	0	0.147410358565737
YIL008W	0	0	0.146825396825397
YHR062C	0	0	0.146245059288538
YGL247W	0	0	0.145669291338583
YOR168W	0	0	0.145098039215686
YOR361C	0	0	0.14453125
YPR110C	0	0	0.143968871595331
YDR081C	0	0	0.143410852713178
YJR063W	0	0	0.142857142857143
YLR014C	0	0	0.142307692307692
YMR211W	0	0	0.14176245210728
YNL247W	0	0	0.141221374045802
YBL069W	0	0	0.140684410646388
YGR216C	0	0	0.140151515151515
YGR262C	0	0	0.139622641509434
YER099C	0	0	0.139097744360902
YOL097C	0	0	0.138576779026217
YLR105C	0	0	0.138059701492537
YOR340C	0	0	0.137546468401487
YDR384C	0	0	0.137037037037037
YLR223C	0	0	0.136531365313653
YBR195C	0	0	0.136029411764706
YCR060W	0	0	0.135531135531136
YMR127C	0	0	0.135036496350365
YML023C	0	0	0.134545454545455
YCL054W	0	0	0.134057971014493
YJR147W	0	0	0.133574007220217
YBR153W	0	0	0.133093525179856
YPL239W	0	0	0.132616487455197
YLR435W	0	0	0.132404181184669
YNR048W	0	0	0.132404181184669
YDR395W	0	0	0.132404181184669
YNL221C	0	0	0.132404181184669
YBR155W	0	0	0.132404181184669
YOR241W	0	0	0.132404181184669
YNL282W	0	0	0.132404181184669
YER168C	1	0	0.132404181184669
YFR036W	0	0	0.131944444444444
YMR049C	0	0	0.131487889273356
YKL024C	0	0	0.131034482758621
YGR162W	0	0	0.130584192439863
YLR215C	0	0	0.13013698630137
YOL094C	0	0	0.129692832764505
YHR129C	0	0	0.129251700680272
YNL119W	0	0	0.128813559322034
YJR041C	0	0	0.128378378378378
YKR063C	0	0	0.127946127946128
YBR172C	0	0	0.12751677852349
YHR069C	0	0	0.127090301003344
YLR430W	0	0	0.126666666666667
YNL164C	0	0	0.12624584717608
YGL113W	0	0	0.125827814569536
YMR234W	0	0	0.125412541254125
YMR153W	0	0	0.125
YPL243W	0	0	0.124590163934426
YLL061W	0	0	0.124183006535948
YGL246C	0	0	0.123778501628664
YPR190C	0	0	0.123376623376623
YOR056C	0	0	0.122977346278317
YGR187C	0	0	0.12258064516129
YPL122C	0	0	0.122186495176849
YBL068W	0	0	0.121794871794872
YER082C	0	0	0.121405750798722
YDR198C	0	0	0.121019108280255
YBR254C	0	0	0.120634920634921
YGR003W	0	0	0.120253164556962
YBL020W	0	0	0.1198738170347
YAR008W	0	0	0.119496855345912
YDR527W	0	0	0.119122257053292
YJL006C	0	0	0.11875
YLL011W	0	0	0.118380062305296
YKL009W	0	0	0.118012422360248
YPR060C	0	0	0.117647058823529
YHR167W	0	0	0.117283950617284
YDR449C	0	0	0.116923076923077
YHR065C	0	0	0.116564417177914
YLR007W	0	0	0.116207951070336
YDR397C	0	0	0.115853658536585
YBR121C	0	0	0.115501519756839
YPR118W	0	0	0.115151515151515
YGR083C	0	0	0.114803625377644
YEL046C	0	0	0.114457831325301
YLL052C	0	0	0.114114114114114
YKL181W	0	0	0.11377245508982
YNR003C	0	0	0.113432835820896
YGR283C	0	0	0.113095238095238
YJL010C	0	0	0.112759643916914
YOL115W	0	0	0.112426035502959
YPL175W	0	0	0.112094395280236
YOR207C	0	0	0.111764705882353
YJR042W	0	0	0.111436950146628
YDR346C	0	0	0.111111111111111
YHR066W	0	0	0.110787172011662
YGL064C	0	0	0.11046511627907
YMR016C	0	0	0.110144927536232
YDR098C	0	0	0.109826589595376
YMR177W	0	0	0.109510086455331
YDR464W	0	0	0.109243697478992
YLR051C	0	0	0.109243697478992
YIL020C	0	0	0.109243697478992
YNL001W	0	0	0.109243697478992
YPL211W	0	0	0.109243697478992
YLR385C	0	0	0.109243697478992
YDR180W	0	0	0.109243697478992
YGL070C	0	0	0.109243697478992
YLR052W	0	0	0.109243697478992
YGR169C	1	0	0.109243697478992
YLR018C	0	0	0.108938547486034
YDR390C	0	0	0.108635097493036
YGR158C	0	0	0.108333333333333
YOR287C	0	0	0.10803324099723
YJL087C	0	0	0.107734806629834
YHR031C	0	0	0.107438016528926
YOR260W	0	0	0.107142857142857
YGL210W	0	0	0.106849315068493
YJR069C	0	0	0.10655737704918
YBR141C	0	1	0.10655737704918
YOR252W	0	1	0.10655737704918
YKL106W	0	0	0.106267029972752
YNL255C	0	0	0.105978260869565
YDL031W	0	0	0.105691056910569
YNL298W	0	0	0.105405405405405
YOR295W	0	0	0.105121293800539
YJR003C	0	0	0.104838709677419
YPL254W	0	0	0.10455764075067
YML082W	0	0	0.10427807486631
YOR098C	0	0	0.104
YGR272C	0	0	0.103723404255319
YBR202W	0	0	0.103448275862069
YNL199C	0	0	0.103174603174603
YGR264C	0	0	0.102902374670185
YBR073W	0	0	0.102631578947368
YLR003C	0	0	0.102362204724409
YJL011C	0	0	0.102094240837696
YMR239C	0	0	0.101827676240209
YMR138W	0	0	0.1015625
YNL186W	0	0	0.101298701298701
YGR177C	0	0	0.101036269430052
YMR005W	0	0	0.10077519379845
YMR217W	0	0	0.100515463917526
YLR433C	0	0	0.10025706940874
YLR237W	0	0	0.1
YNL112W	0	0	0.0997442455242967
YGR063C	0	0	0.0994897959183673
YKL144C	0	0	0.099236641221374
YOR236W	0	0	0.0989847715736041
YPR009W	0	0	0.0987341772151899
YDR091C	0	0	0.0984848484848485
YER118C	0	0	0.0982367758186398
YER115C	0	0	0.0979899497487437
YJL145W	0	0	0.0977443609022556
YPR031W	0	0	0.0975
YHR085W	0	0	0.0972568578553616
YLR244C	0	0	0.0970149253731343
YPR017C	0	0	0.0967741935483871
YER171W	0	0	0.0965346534653465
YGL112C	0	0	0.0962962962962963
YER107C	0	0	0.0960591133004926
YBL035C	0	0	0.0958230958230958
YKR080W	0	0	0.0955882352941176
YDL122W	0	0	0.0953545232273839
YLR146C	0	0	0.0951219512195122
YKL125W	0	0	0.0948905109489051
YNL207W	0	0	0.0946601941747573
YAR014C	0	0	0.0944309927360775
YGR140W	0	0	0.0942028985507246
YOR094W	0	0	0.0939759036144578
YIL150C	0	0	0.09375
YPR163C	0	0	0.0935251798561151
YMR227C	0	0	0.0933014354066986
YKL216W	0	0	0.0930787589498807
YMR042W	0	0	0.0928571428571429
YDR121W	0	0	0.0926365795724466
YEL018W	0	0	0.0924170616113744
YPR169W	0	0	0.0921985815602837
YLR154C	0	0	0.0919811320754717
YOR001W	0	0	0.0917647058823529
YOL080C	0	0	0.0915492957746479
YLR451W	0	0	0.0913348946135831
YGL244W	0	0	0.0911214953271028
YML022W	0	0	0.0909090909090909
YHR144C	0	0	0.0906976744186047
YBL061C	0	0	0.0904872389791183
YML093W	0	0	0.0902777777777778
YER174C	0	0	0.0900692840646651
YGL169W	0	0	0.0898617511520737
YBR060C	0	0	0.0896551724137931
YHR036W	0	0	0.0894495412844037
YDL150W	0	0	0.0892448512585812
YHR120W	0	0	0.089041095890411
YNL065W	0	0	0.0888382687927107
YDR414C	0	0	0.0886363636363636
YHR013C	0	0	0.0884353741496599
YNL068C	0	0	0.0882352941176471
YJR132W	0	0	0.0880361173814898
YBR087W	0	0	0.0878378378378378
YPL263C	0	1	0.0878378378378378
YOL144W	0	0	0.0876404494382022
YJL025W	0	0	0.087527352297593
YJL054W	0	0	0.087527352297593
YPL146C	0	0	0.087527352297593
YPR137W	0	0	0.087527352297593
YBR252W	0	0	0.087527352297593
YDL042C	0	0	0.087527352297593
YAR002W	0	0	0.087527352297593
YDR300C	0	0	0.087527352297593
YHR206W	0	0	0.087527352297593
YMR266W	0	0	0.087527352297593
YKL176C	0	0	0.087527352297593
YGL232W	1	0	0.087527352297593
YML097C	0	0	0.0873362445414847
YBR242W	0	1	0.0873362445414847
YGL170C	0	0	0.0871459694989107
YOR106W	0	0	0.0869565217391304
YHR118C	0	0	0.0867678958785249
YBL079W	0	0	0.0865800865800866
YLR200W	0	0	0.0863930885529158
YML015C	0	0	0.0862068965517241
YOL041C	0	0	0.0860215053763441
YGL201C	0	0	0.0858369098712446
YKL084W	0	0	0.0856531049250535
YOL004W	0	0	0.0854700854700855
YLR418C	0	0	0.0852878464818763
YOR337W	0	0	0.0851063829787234
YKL068W	0	0	0.0849256900212314
YPL226W	0	0	0.0847457627118644
YFR034C	0	0	0.0845665961945032
YKL186C	0	0	0.0843881856540084
YPR051W	0	0	0.0842105263157895
YMR259C	0	1	0.0842105263157895
YDL166C	0	0	0.0840336134453782
YIL064W	0	0	0.0838574423480084
YOR143C	0	0	0.0836820083682008
YER156C	0	1	0.0836820083682008
YER149C	0	0	0.0835073068893528
YBL057C	0	0	0.0833333333333333
YEL055C	0	0	0.0831600831600832
YDR167W	0	0	0.0829875518672199
YNR038W	0	0	0.082815734989648
YDR312W	0	0	0.0826446280991736
YDR429C	0	0	0.0824742268041237
YKR060W	0	0	0.0823045267489712
YDR143C	0	0	0.082135523613963
YIL047C	0	0	0.0819672131147541
YJL109C	0	0	0.081799591002045
YMR309C	0	0	0.0816326530612245
YHR089C	0	0	0.0814663951120163
YJL184W	0	0	0.0813008130081301
YOR306C	0	0	0.0811359026369168
YFR037C	0	0	0.0809716599190283
YJL168C	0	0	0.0808080808080808
YCR016W	0	0	0.0806451612903226
YLL012W	0	0	0.0804828973843058
YBL042C	0	0	0.0803212851405622
YOL102C	0	0	0.0801603206412826
YLR383W	0	0	0.08
YPL069C	0	0	0.0798403193612774
YJR112W	0	0	0.0797665369649805
YML094W	0	0	0.0797665369649805
YLR015W	0	0	0.0797665369649805
YGR104C	0	0	0.0797665369649805
YLL034C	0	0	0.0797665369649805
YNL023C	0	1	0.0797665369649805
YOR224C	0	0	0.0797665369649805
YIL090W	0	0	0.0797665369649805
YBR069C	0	0	0.0797665369649805
YLR085C	0	0	0.0797665369649805
YML006C	0	0	0.0797665369649805
YGL120C	0	0	0.0797665369649805
YPL237W	0	0	0.0797665369649805
YMR283C	1	0	0.0797665369649805
YGL116W	0	0	0.0796116504854369
YBL106C	0	0	0.0794573643410853
YOL146W	0	0	0.0793036750483559
YNL149C	0	0	0.0791505791505791
YPL217C	0	0	0.0789980732177264
YLR008C	0	0	0.0788461538461538
YKL082C	0	0	0.0786948176583493
YKL172W	0	0	0.078544061302682
YJL069C	0	0	0.0783938814531549
YNL232W	0	0	0.0782442748091603
YCL029C	0	0	0.0780952380952381
YDR087C	0	0	0.0779467680608365
YDL102W	0	0	0.0777988614800759
YLR186W	0	0	0.0776515151515152
YGL097W	0	0	0.0775047258979206
YOR370C	0	0	0.0773584905660377
YGL016W	0	0	0.0772128060263653
YBR291C	0	0	0.0770676691729323
YDR279W	0	0	0.0769230769230769
YIL083C	0	0	0.0767790262172285
YBR143C	0	0	0.0766355140186916
YPR125W	0	0	0.0764925373134328
YDR211W	0	0	0.0763500931098696
YGL061C	0	0	0.0762081784386617
YNL064C	0	0	0.0760667903525046
YDR408C	0	0	0.0759259259259259
YIL003W	0	0	0.0757855822550832
YGR147C	0	0	0.0756457564575646
YML125C	0	0	0.0755064456721915
YIL085C	0	0	0.0754039497307002
YDL205C	0	0	0.0754039497307002
YGR208W	0	0	0.0754039497307002
YBR142W	0	0	0.0754039497307002
YDL235C	0	0	0.0754039497307002
YDL064W	0	0	0.0754039497307002
YBL009W	0	0	0.0754039497307002
YHR143W-A	0	0	0.0754039497307002
YIL131C	0	0	0.0754039497307002
YKL114C	0	0	0.0754039497307002
YPR062W	0	0	0.0754039497307002
YLR188W	0	0	0.0754039497307002
YKR078W	0	0	0.0754039497307002
YAL020C	1	0	0.0754039497307002
YLR181C	0	0	0.0752688172043011
YER148W	0	0	0.075134168157424
YNL123W	0	0	0.075
YBR162W-A	0	0	0.0748663101604278
YLR068W	0	0	0.0747330960854092
YIL132C	0	0	0.0746003552397869
YBR186W	0	0	0.074468085106383
YMR300C	0	0	0.0743362831858407
YJR068W	0	0	0.0742049469964664
YLR197W	0	0	0.0740740740740741
YKR036C	0	0	0.073943661971831
YJL194W	0	0	0.0738137082601054
YAR015W	0	0	0.0736842105263158
YCL011C	0	0	0.0735551663747811
YBR104W	0	0	0.0734265734265734
YML114C	0	0	0.0732984293193717
YGL162W	0	0	0.0731707317073171
YHR084W	0	0	0.0730434782608696
YIL021W	0	0	0.0729166666666667
YNL290W	0	0	0.072790294627383
YHR040W	0	0	0.0726643598615917
YGL029W	0	0	0.0725388601036269
YKR092C	0	0	0.0724137931034483
YBR192W	0	0	0.072289156626506
YOR242C	0	0	0.0721649484536082
YPR175W	0	0	0.072041166380789
YML074C	0	0	0.0719178082191781
YNL113W	0	0	0.0717948717948718
YNL309W	0	0	0.0716723549488055
YJR007W	0	0	0.0715502555366269
YML112W	0	0	0.0714285714285714
YMR014W	0	0	0.0713073005093379
YDR190C	0	0	0.0711864406779661
YMR269W	0	0	0.0710659898477157
YDL039C	0	0	0.0709459459459459
YOR116C	0	0	0.0708263069139966
YBL004W	0	0	0.0707070707070707
YDL164C	0	0	0.0705882352941176
YPR034W	0	0	0.0704697986577181
YDR206W	0	0	0.0703517587939698
YPR041W	0	0	0.0702341137123746
YPR010C	0	0	0.0701168614357262
YDR060W	0	0	0.07
YLR291C	0	0	0.0698835274542429
YPR056W	0	0	0.0697674418604651
YGL139W	0	0	0.0696517412935323
YDR188W	0	0	0.0695364238410596
YOL006C	0	0	0.0694214876033058
YOR341W	0	0	0.0693069306930693
YLR175W	0	0	0.0691927512355848
YPL169C	0	0	0.0690789473684211
YOR021C	0	0	0.0689655172413793
YOR253W	0	0	0.0688524590163934
YGL092W	0	0	0.0687397708674304
YGR078C	0	0	0.0686274509803922
YCL037C	0	0	0.0685154975530179
YOR196C	0	0	0.0684039087947883
YER025W	0	0	0.0682926829268293
YIL084C	0	0	0.0681818181818182
YDR172W	0	0	0.0680713128038898
YDL227C	0	0	0.0679611650485437
YLR265C	0	0	0.0678513731825525
YLR022C	0	0	0.067741935483871
YEL032W	0	0	0.0676328502415459
YOR305W	0	0	0.067524115755627
YHR072W	0	0	0.0674157303370786
YFL022C	0	0	0.0673076923076923
YGR251W	0	0	0.0672
YOL140W	0	0	0.0671875
YHR204W	0	0	0.0671875
YEL003W	0	0	0.0671875
YDR321W	0	0	0.0671875
YJR124C	0	1	0.0671875
YLR060W	0	0	0.0671875
YDL153C	0	0	0.0671875
YHR205W	0	0	0.0671875
YOR006C	0	1	0.0671875
YIL091C	0	1	0.0671875
YFR001W	0	0	0.0671875
YFL002C	0	0	0.0671875
YJL186W	0	0	0.0671875
YJL117W	0	0	0.0671875
YMR146C	0	0	0.0671875
YHL007C	0	0	0.0671875
YML105C	0	0	0.0671875
YPR048W	0	1	0.0671875
YOL066C	1	0	0.0671875
YER089C	0	0	0.0670826833073323
YGR090W	0	0	0.0669781931464174
YDL189W	0	0	0.0668740279937792
YLL022C	0	0	0.0667701863354037
YDR217C	0	0	0.0666666666666667
YPL204W	0	0	0.0665634674922601
YOR026W	0	0	0.0664605873261206
YKL029C	0	0	0.066358024691358
YIL009W	0	0	0.0662557781201849
YDR021W	0	0	0.0661538461538462
YKL154W	0	0	0.0660522273425499
YER007W	0	0	0.0659509202453988
YDR472W	0	0	0.0658499234303216
YOL061W	0	0	0.0657492354740061
YPL011C	0	0	0.0656488549618321
YEL036C	0	0	0.0655487804878049
YOR297C	0	0	0.0654490106544901
YDL148C	0	0	0.0653495440729483
YJR072C	0	1	0.0653495440729483
YGR120C	0	0	0.0652503793626707
YKR082W	0	0	0.0651515151515152
YML077W	0	0	0.065052950075643
YBR275C	0	0	0.0649546827794562
YBR213W	0	0	0.0648567119155355
YBL093C	0	0	0.0647590361445783
YML036W	0	0	0.0646616541353384
YLR287C	0	1	0.0646616541353384
YML115C	0	0	0.0645645645645646
YGL105W	0	0	0.0644677661169415
YHR201C	0	0	0.0643712574850299
YNL206C	0	0	0.0642750373692078
YML060W	0	0	0.0641791044776119
YMR246W	0	0	0.0640834575260805
YLR126C	0	0	0.0639880952380952
YER111C	0	0	0.0638930163447251
YOR346W	0	0	0.0637982195845697
YDR469W	0	0	0.0637037037037037
YNL111C	0	0	0.0636094674556213
YBR025C	0	0	0.0635155096011817
YNL299W	0	0	0.0634218289085546
YOL076W	0	0	0.0633284241531664
YDR398W	0	0	0.0632352941176471
YBR079C	0	0	0.0631424375917768
YNL175C	0	0	0.063049853372434
YDR365C	0	0	0.0629575402635432
YMR301C	0	0	0.0628654970760234
YOR355W	0	0	0.0627737226277372
YLR420W	0	0	0.0626822157434402
YPR161C	0	0	0.0625909752547307
YBR263W	0	0	0.0625
YMR079W	0	0	0.0624092888243832
YML043C	0	0	0.0623188405797101
YBR092C	0	0	0.0622286541244573
YMR308C	0	0	0.0621387283236994
YOR310C	0	0	0.062049062049062
YIL159W	0	0	0.0619596541786743
YAL029C	0	0	0.0618705035971223
YML106W	0	0	0.0617816091954023
YNL227C	0	0	0.0616929698708752
YPL144W	0	0	0.0616045845272206
YLR056W	0	0	0.061516452074392
YNL153C	0	0	0.0614285714285714
YOR144C	0	0	0.0613409415121255
YDR110W	0	0	0.0612535612535613
YLR328W	0	0	0.0611664295874822
YDR045C	0	0	0.0610795454545455
YFR028C	0	0	0.0609929078014184
YJL121C	0	0	0.0609065155807365
YDL111C	0	0	0.0608203677510608
YBR288C	0	0	0.0607344632768362
YOR283W	0	1	0.0607344632768362
YNL330C	0	0	0.0606488011283498
YDR364C	0	0	0.0605633802816901
YJR032W	0	0	0.060478199718706
YDR097C	0	0	0.0603932584269663
YPL063W	0	0	0.0603085553997195
YER073W	0	0	0.0602240896358543
YPR058W	0	0	0.0601398601398601
YLR195C	0	0	0.0600558659217877
YOR048C	0	0	0.0599721059972106
YBR276C	0	0	0.0598885793871866
YPR088C	0	0	0.0598052851182197
YPL245W	0	1	0.0598052851182197
YGR217W	0	0	0.0597222222222222
YAR071W	0	0	0.0596393897364771
YBR265W	0	0	0.0595567867036011
YFL001W	0	0	0.0594744121715076
YPL210C	0	0	0.0593922651933702
YGR095C	0	0	0.0593103448275862
YML107C	0	0	0.059228650137741
YLR058C	0	0	0.0591471801925722
YOL142W	0	0	0.0590659340659341
YNL080C	0	0	0.0589849108367627
YPL112C	0	0	0.0589041095890411
YPL157W	0	0	0.0588235294117647
YBL046W	0	0	0.0587431693989071
YGL144C	0	0	0.0586630286493861
YOR188W	0	0	0.05858310626703
YBR042C	0	0	0.0585034013605442
YDR281C	0	0	0.0584239130434783
YIL104C	0	0	0.0583446404341927
YPL055C	0	0	0.0582655826558266
YDR234W	0	0	0.0581867388362652
YER002W	0	0	0.0581081081081081
YDR382W	0	0	0.058029689608637
YLR130C	0	0	0.0579514824797844
YDR412W	0	0	0.0578734858681023
YPL160W	0	0	0.0577956989247312
YNL262W	0	0	0.0577181208053691
YER056C	0	0	0.0576407506702413
YFR002W	0	0	0.0575635876840696
YKL139W	0	0	0.0574866310160428
YOR108W	0	0	0.0574098798397864
YHR128W	0	0	0.0573333333333333
YOR016C	0	0	0.0572569906790945
YDR440W	0	0	0.0571808510638298
YMR129W	0	0	0.0571049136786189
YOR217W	0	0	0.0570291777188329
YPR187W	0	0	0.056953642384106
YOR360C	0	0	0.0568783068783069
YBL021C	0	0	0.0568031704095112
YJL179W	0	0	0.0567282321899736
YOR119C	0	0	0.0566534914361001
YDR331W	0	0	0.0565789473684211
YJL129C	0	0	0.0565045992115637
YBR248C	0	0	0.0564304461942257
YHR020W	0	0	0.0563564875491481
YGR093W	0	1	0.0563564875491481
YJR064W	0	0	0.056282722513089
YGR152C	0	0	0.0562091503267974
YDL213C	0	0	0.0561357702349869
YER075C	0	0	0.0560625814863103
YDR020C	0	1	0.0560625814863103
YLR020C	0	0	0.0559895833333333
YOR239W	0	0	0.0559167750325098
YDR280W	0	0	0.0558441558441558
YBR163W	0	1	0.0558441558441558
YNL163C	0	0	0.0557717250324254
YML021C	0	0	0.055699481865285
YOR342C	0	1	0.055699481865285
YBR166C	0	0	0.055627425614489
YPR069C	0	0	0.0555555555555556
YOR335C	0	0	0.0554838709677419
YGR094W	0	0	0.0554123711340206
YOR233W	0	0	0.0553410553410553
YOR046C	0	0	0.0552699228791774
YBL052C	0	0	0.055198973042362
YER173W	0	0	0.0551282051282051
YBR017C	0	0	0.0550576184379001
YER036C	0	0	0.0549872122762148
YDR245W	0	0	0.0549169859514687
YOL051W	0	0	0.0548469387755102
YLR221C	0	0	0.0547770700636943
YOL021C	0	0	0.0547073791348601
YIL004C	0	0	0.0546378653113088
YKL113C	0	0	0.0545685279187817
YDL038C	0	0	0.0544993662864385
YNL038W	0	0	0.0544303797468354
YDR037W	0	0	0.0543615676359039
YPL192C	0	0	0.0542929292929293
YGR285C	0	0	0.0542244640605296
YOR210W	0	0	0.0541561712846348
YER019W	0	0	0.0540880503144654
YBR205W	0	0	0.0540201005025126
YLL035W	0	0	0.0539523212045169
YNR011C	0	0	0.0538847117794486
YCL024W	0	0	0.0538172715894869
YPR143W	0	0	0.05375
YPR033C	0	0	0.0536828963795256
YPL083C	0	0	0.0536159600997506
YJL208C	0	0	0.0535491905354919
YBL019W	0	0	0.0534825870646766
YEL026W	0	0	0.053416149068323
YMR276W	0	0	0.0533498759305211
YOR038C	0	0	0.0532837670384139
YPL252C	0	0	0.0532178217821782
YJL111W	0	0	0.0531520395550062
YOR151C	0	0	0.0530864197530864
YGR081C	0	0	0.0530209617755857
YEL009C	0	0	0.0529556650246305
YGR191W	0	0	0.0528905289052891
YGR229C	0	0	0.0528255528255528
YOR079C	0	0	0.052760736196319
YNL166C	0	0	0.0526960784313725
YKR072C	0	0	0.0526315789473684
YLR321C	0	0	0.0525672371638142
YBR095C	0	0	0.0525030525030525
YCR051W	0	1	0.0525030525030525
YBR164C	0	0	0.0524390243902439
YDR341C	0	0	0.0523751522533496
YJR140C	0	0	0.0523114355231144
YPL051W	0	0	0.0522478736330498
YMR179W	0	0	0.0521844660194175
YCR035C	0	0	0.0521212121212121
YML096W	0	1	0.0521212121212121
YBR135W	0	0	0.0520581113801453
YDL014W	0	0	0.0519951632406288
YPR074C	0	0	0.0519323671497585
YEL042W	0	0	0.051869722557298
YGR195W	0	0	0.0518072289156627
YBR058C	0	0	0.0517448856799037
YLR323C	0	1	0.0517448856799037
YOR061W	0	0	0.0516826923076923
YDR514C	0	1	0.0516826923076923
YNL124W	0	0	0.0516206482593037
YML031W	0	0	0.0515587529976019
YML099C	0	0	0.051497005988024
YBR103W	0	0	0.0514354066985646
YDR339C	0	0	0.0513739545997611
YDL175C	0	0	0.0513126491646778
YLR439W	0	0	0.0512514898688915
YMR260C	0	0	0.0511904761904762
YLR285W	0	0	0.0511296076099881
YER154W	0	0	0.0510688836104513
YNL107W	0	0	0.0510083036773428
YOR033C	0	0	0.0509478672985782
YBR106W	0	0	0.050887573964497
YBR091C	0	0	0.0508274231678487
YGL257C	0	0	0.050767414403778
YIL153W	0	0	0.0507075471698113
YDR325W	0	0	0.0506478209658422
YKL055C	0	0	0.0505882352941176
YMR091C	0	0	0.0505287896592244
YGR054W	0	0	0.0504694835680751
YGR286C	0	0	0.0504103165298945
YOR078W	0	0	0.0503512880562061
YFR055W	0	0	0.0502923976608187
YOR051C	0	1	0.0502923976608187
YPL068C	0	1	0.0502923976608187
YLR183C	0	0	0.0502336448598131
YKL183W	0	1	0.0502336448598131
YJL130C	0	0	0.0501750291715286
YDR309C	0	0	0.0501165501165501
YPL128C	0	0	0.050058207217695
YOL135C	0	0	0.05
YJR105W	0	0	0.0499419279907085
YPL047W	0	0	0.0498839907192575
YDR232W	0	0	0.0498261877172654
YBR055C	0	0	0.0497685185185185
YMR222C	0	1	0.0497685185185185
YER114C	0	0	0.0497109826589595
YIL052C	0	0	0.0496535796766744
YOR301W	0	0	0.04959630911188
YNL029C	0	0	0.0495391705069124
YIL128W	0	0	0.049482163406214
YOR084W	0	0	0.0494252873563218
YJL014W	0	0	0.0493685419058553
YBR215W	0	0	0.0493119266055046
YBR176W	0	0	0.0492554410080183
YIL039W	0	0	0.0491990846681922
YFR051C	0	0	0.0491428571428571
YML108W	0	1	0.0491428571428571
YDL155W	0	0	0.0490867579908676
YBR171W	0	0	0.0490307867730901
YLR243W	0	1	0.0490307867730901
YHL013C	0	1	0.0490307867730901
YPL227C	0	0	0.0489749430523918
YJR056C	0	1	0.0489749430523918
YGL100W	0	0	0.0489192263936291
YNL244C	0	0	0.0488636363636364
YLR212C	0	0	0.0488081725312145
YBR238C	0	0	0.0487528344671202
YPR135W	0	0	0.0486976217440544
YJL008C	0	0	0.0486425339366516
YER152C	0	1	0.0486425339366516
YDR292C	0	0	0.0485875706214689
YNL246W	0	0	0.0485327313769752
YIL142W	0	0	0.04847801578354
YMR123W	0	0	0.0484234234234234
YML102W	0	0	0.0483689538807649
YBR131W	0	0	0.048314606741573
YDL143W	0	0	0.0482603815937149
YLR116W	0	0	0.0482062780269058
YBR004C	0	0	0.0481522956326988
YDL140C	0	0	0.0480984340044743
YFR005C	0	0	0.0480446927374302
YLR150W	0	0	0.0479910714285714
YBR281C	0	0	0.0479375696767001
YGR185C	0	0	0.0478841870824053
YMR076C	0	0	0.0478309232480534
YPL273W	0	0	0.0477777777777778
YBR010W	0	0	0.0477247502774695
YOR315W	0	0	0.0476718403547672
YHR216W	0	0	0.0476190476190476
YJL183W	0	0	0.0475663716814159
YML123C	0	0	0.0475138121546961
YOR123C	0	0	0.0474613686534216
YIL030C	0	0	0.0474090407938258
YLR432W	0	0	0.0473568281938326
YJR043C	0	0	0.0473047304730473
YGL234W	0	0	0.0472527472527473
YPL139C	0	0	0.0472008781558727
YGR004W	0	0	0.0471491228070175
YJL041W	0	0	0.0470974808324206
YNL201C	0	0	0.0470459518599562
YOR279C	0	0	0.0469945355191257
YPL129W	0	0	0.046943231441048
YML018C	0	1	0.046943231441048
YPL207W	0	1	0.046943231441048
YML010W	0	0	0.0468920392584515
YNL082W	0	0	0.0468409586056645
YLR264W	0	0	0.0467899891186072
YDR144C	0	0	0.0467391304347826
YGL043W	0	0	0.0466883821932682
YNL218W	0	0	0.0466377440347072
YNL216W	0	0	0.0465872156013001
YOR244W	0	0	0.0465367965367965
YLR272C	0	0	0.0464864864864865
YKL018W	0	0	0.0464362850971922
YBR029C	0	0	0.04638619201726
YML056C	0	1	0.04638619201726
YHR021C	0	0	0.0463362068965517
YIL040W	0	0	0.046286329386437
YMR080C	0	0	0.0462365591397849
YHR127W	0	1	0.0462365591397849
YDR126W	0	0	0.046186895810956
YMR212C	0	0	0.046137339055794
YOR359W	0	0	0.0460878885316184
YDR023W	0	0	0.0460385438972163
YBR246W	0	1	0.0460385438972163
YHR081W	0	0	0.0459893048128342
YGL238W	0	0	0.0459401709401709
YMR033W	0	0	0.0458911419423693
YPL108W	0	1	0.0458911419423693
YBL032W	0	0	0.0458422174840085
YJL104W	0	0	0.0457933972310969
YNL271C	0	0	0.0457446808510638
YOR216C	0	0	0.0456960680127524
YAL011W	0	0	0.0456475583864119
YMR288W	0	0	0.0455991516436903
YOR212W	0	0	0.0455508474576271
YKL014C	0	0	0.0455026455026455
YHR019C	0	0	0.0454545454545455
YOL101C	0	0	0.0454065469904963
YNR044W	0	0	0.0453586497890295
YKL045W	0	0	0.0453108535300316
YBR015C	0	0	0.0452631578947368
YBL026W	0	0	0.0452155625657203
YIL038C	0	0	0.0451680672268908
YOR154W	0	1	0.0451680672268908
YBR093C	0	0	0.0451206715634837
YNL004W	0	0	0.0450733752620545
YKL122C	0	0	0.0450261780104712
YBR156C	0	0	0.0449790794979079
YJL207C	0	0	0.044932079414838
YLR084C	0	0	0.0448851774530271
YMR299C	0	0	0.0448383733055266
YLR440C	0	0	0.0447916666666667
YPL081W	0	0	0.0447450572320499
YHR119W	0	0	0.0446985446985447
YNR029C	0	1	0.0446985446985447
YGL019W	0	0	0.0446521287642783
YPL050C	0	0	0.0446058091286307
YJL074C	0	0	0.044559585492228
YDR195W	0	0	0.0445134575569358
YDR212W	0	0	0.0444674250258532
YCL008C	0	0	0.0444214876033058
YKL099C	0	0	0.04437564499484
YJL061W	0	0	0.0443298969072165
YIL022W	0	0	0.0442842430484037
YNR024W	0	1	0.0442842430484037
YPL244C	0	0	0.044238683127572
YGR275W	0	0	0.0441932168550874
YOR182C	0	0	0.0441478439425051
YGR210C	0	1	0.0441478439425051
YHR122W	0	0	0.0441025641025641
YFL045C	0	0	0.0440573770491803
YIL092W	0	1	0.0440573770491803
YBR167C	0	0	0.0440122824974411
YKL074C	0	0	0.0439672801635992
YKL028W	0	0	0.0439223697650664
YGR155W	0	0	0.0438775510204082
YLR103C	0	0	0.0438683948155533
YMR128W	0	0	0.0438683948155533
YDL208W	0	0	0.0438683948155533
YIL154C	0	0	0.0438683948155533
YLR096W	0	0	0.0438683948155533
YOL110W	0	0	0.0438683948155533
YGR061C	0	0	0.0438683948155533
YBR236C	0	0	0.0438683948155533
YDR310C	0	0	0.0438683948155533
YBR245C	0	0	0.0438683948155533
YEL054C	0	0	0.0438683948155533
YGR119C	0	0	0.0438683948155533
YBR123C	0	0	0.0438683948155533
YLR143W	0	1	0.0438683948155533
YLR372W	0	0	0.0438683948155533
YDR454C	0	0	0.0438683948155533
YBR198C	0	0	0.0438683948155533
YBL076C	0	0	0.0438683948155533
YKR043C	0	1	0.0438683948155533
YKL004W	0	0	0.0438683948155533
YBR023C	0	0	0.0438683948155533
YBL104C	0	1	0.0438683948155533
YER007C-A	0	0	0.0438683948155533
YLR073C	0	1	0.0438683948155533
YCR073C	0	0	0.0438683948155533
YIL118W	0	0	0.0438683948155533
YGL063W	1	0	0.0438683948155533
YHR068W	0	0	0.0438247011952191
YBR189W	0	0	0.0437810945273632
YLR016C	0	0	0.0437375745526839
YML081W	0	1	0.0437375745526839
YBR094W	0	1	0.0437375745526839
YHR007C	0	0	0.0436941410129096
YNL188W	0	0	0.0436507936507936
YCL036W	0	1	0.0436507936507936
YDR478W	0	0	0.043607532210109
YBL091C	0	0	0.0435643564356436
YNL261W	0	0	0.0435212660731949
YOR195W	0	0	0.0434782608695652
YNL154C	0	0	0.0434353405725568
YOL034W	0	0	0.0433925049309665
YER145C	0	0	0.0433497536945813
YLR106C	0	0	0.0433070866141732
YMR235C	0	0	0.0432645034414946
YDL182W	0	0	0.0432220039292731
YLR319C	0	0	0.0431795878312071
YLR033W	0	0	0.0431372549019608
YNL291C	0	0	0.0430950048971596
YOR074C	0	0	0.0430528375733855
YDL130W	0	0	0.043010752688172
YMR294W	0	0	0.04296875
YBR249C	0	0	0.0429268292682927
YBR022W	0	0	0.0428849902534113
YMR185W	0	1	0.0428849902534113
YBR197C	0	1	0.0428849902534113
YLR320W	0	0	0.0428432327166504
YOL012C	0	0	0.0428015564202335
YML065W	0	0	0.0427599611273081
YNR026C	0	0	0.0427184466019417
YBR244W	0	0	0.0426770126091174
YBR283C	0	0	0.0426356589147287
YJR031C	0	0	0.042594385285576
YKL214C	0	0	0.0425531914893617
YDL003W	0	0	0.042512077294686
YBR258C	0	0	0.0424710424710425
YDL219W	0	0	0.0424300867888139
YGL122C	0	0	0.0423892100192678
YBR133C	0	0	0.0423484119345525
YML019W	0	0	0.0423076923076923
YCL063W	0	0	0.0422670509125841
YNR017W	0	0	0.0422264875239923
YOR254C	0	0	0.0421860019175455
YDL236W	0	0	0.0421455938697318
YJL110C	0	0	0.0421052631578947
YMR241W	0	0	0.0420650095602294
YNL322C	0	0	0.0420248328557784
YBR158W	0	0	0.0419847328244275
YOR073W	0	0	0.0419447092469018
YBR125C	0	1	0.0419447092469018
YER164W	0	0	0.0419047619047619
YJR129C	0	1	0.0419047619047619
YKR022C	0	0	0.0418648905803996
YJR144W	0	0	0.0418250950570342
YBR165W	0	0	0.0417853751187085
YDL043C	0	0	0.0417457305502846
YLR071C	0	0	0.0417061611374408
YBR264C	0	0	0.0416666666666667
YAL003W	0	0	0.0416272469252602
YDL171C	0	0	0.0415879017013233
YOR276W	0	0	0.0415486307837583
YKR057W	0	0	0.0415094339622641
YBR115C	0	0	0.0414703110273327
YBR188C	0	0	0.0414312617702448
YDR302W	0	0	0.0413922859830668
YNL035C	0	1	0.0413922859830668
YBR170C	0	0	0.0413533834586466
YBR231C	0	0	0.0413145539906103
YDL005C	0	0	0.0412757973733583
YPR133C	0	0	0.0412371134020619
YCL050C	0	0	0.0411985018726592
YPR086W	0	0	0.0411599625818522
YCR053W	0	0	0.0411214953271028
YCR052W	0	0	0.0410830999066293
YLR063W	0	1	0.0410830999066293
YDL030W	0	0	0.041044776119403
YLR380W	0	0	0.0410065237651445
YBR239C	0	1	0.0410065237651445
YLL021W	0	0	0.0409683426443203
YMR108W	0	0	0.0409302325581395
YKL081W	0	0	0.0408921933085502
YOR181W	0	0	0.0408542246982358
YBL025W	0	0	0.0408163265306122
YJL134W	0	0	0.0407784986098239
YNL189W	0	0	0.0407407407407407
YBR129C	0	0	0.0407030527289547
YDR334W	0	0	0.0406654343807763
YER117W	0	0	0.0406278855032318
YOR262W	0	1	0.0406278855032318
YDR257C	0	1	0.0406278855032318
YJL140W	0	0	0.040590405904059
YPL267W	0	0	0.0405529953917051
YDR499W	0	0	0.0405156537753223
YGL025C	0	0	0.0404783808647654
YDL131W	0	0	0.0404411764705882
YDR267C	0	1	0.0404411764705882
YGR096W	0	0	0.0404040404040404
YPR104C	0	0	0.0403669724770642
YPL151C	0	0	0.0403299725022915
YMR032W	0	0	0.0402930402930403
YPR120C	0	0	0.040256175663312
YJL157C	0	0	0.0402193784277879
YNR009W	0	0	0.0401826484018265
YGR171C	0	0	0.0401459854014599
YLR337C	0	0	0.0401093892433911
YJR067C	0	1	0.0401093892433911
YBL074C	0	0	0.0400728597449909
YLR347C	0	0	0.0400363967242948
YMR233W	0	1	0.0400363967242948
YLR145W	0	0	0.04
YBR187W	0	1	0.04
YDR485C	0	0	0.0399636693914623
YCR090C	0	1	0.0399636693914623
YPL048W	0	0	0.0399274047186933
YKL120W	0	0	0.0398912058023572
YIL016W	0	0	0.0398550724637681
YBR228W	0	0	0.0398190045248869
YMR287C	0	0	0.0397830018083183
YJL080C	0	0	0.039747064137308
YOL059W	0	0	0.0397111913357401
YOR323C	0	0	0.0396753832281335
YNL178W	0	0	0.0396396396396396
YIL126W	0	0	0.0396039603960396
YER151C	0	0	0.039568345323741
YOL027C	0	0	0.0395327942497754
YMR292W	0	0	0.0394973070017953
YBL001C	0	0	0.0394618834080717
YIL035C	0	0	0.039426523297491
YJL115W	0	0	0.0393912264995524
YGR276C	0	0	0.0393559928443649
YDR507C	0	0	0.0393208221626452
YDR416W	0	0	0.0392857142857143
YLL045C	0	0	0.0392506690454951
YJL197W	0	1	0.0392506690454951
YLR335W	0	0	0.0392156862745098
YBL084C	0	0	0.0391807658058771
YHR154W	0	0	0.0391459074733096
YEL040W	0	0	0.0391111111111111
YBR211C	0	0	0.0390763765541741
YLR357W	0	0	0.0390417036379769
YPL094C	0	0	0.0390070921985816
YKL027W	0	1	0.0390070921985816
YHR003C	0	1	0.0390070921985816
YLR355C	0	0	0.0389725420726306
YBR237W	0	0	0.0389380530973451
YML124C	0	0	0.0389036251105217
YPR139C	0	0	0.03886925795053
YIL134W	0	0	0.0388349514563107
YBL051C	0	0	0.0388007054673721
YBL006C	0	0	0.0387665198237885
YGR252W	0	0	0.0387323943661972
YOR118W	0	1	0.0387323943661972
YKR008W	0	0	0.038698328935796
YDR176W	0	0	0.0386643233743409
YBR057C	0	0	0.038630377524144
YHR094C	0	0	0.0385964912280702
YNL090W	0	0	0.0385626643295355
YDR052C	0	0	0.0385288966725044
YML104C	0	0	0.0384951881014873
YCL031C	0	0	0.0384615384615385
YHR133C	0	0	0.0384279475982533
YJL190C	0	0	0.0383944153577661
YER031C	0	0	0.038360941586748
YLR275W	0	0	0.0383275261324042
YGL256W	0	0	0.0382941688424717
YGR214W	0	0	0.0382608695652174
YDL226C	0	0	0.0382276281494353
YBR243C	0	0	0.0381944444444444
YGR204W	0	0	0.0381613183000867
YBL058W	0	0	0.0381282495667244
YDL129W	0	1	0.0381282495667244
YGL148W	0	0	0.0380952380952381
YLL004W	0	0	0.0380622837370242
YML069W	0	0	0.0380293863439931
YBR270C	0	1	0.0380293863439931
YNR020C	0	0	0.0379965457685665
YDR002W	0	0	0.0379637618636756
YBL056W	0	0	0.0379310344827586
YPL256C	0	0	0.0378983634797588
YGR091W	0	0	0.0378787878787879
YBR173C	0	0	0.0378787878787879
YGR057C	0	0	0.0378787878787879
YDR488C	0	0	0.0378787878787879
YLR419W	0	1	0.0378787878787879
YDL040C	0	0	0.0378787878787879
YLR407W	0	1	0.0378787878787879
YLR359W	0	0	0.0378787878787879
YBR210W	0	0	0.0378787878787879
YBL060W	0	1	0.0378787878787879
YPL008W	0	0	0.0378787878787879
YPL231W	0	0	0.0378787878787879
YHR200W	0	0	0.0378787878787879
YOL040C	0	0	0.0378787878787879
YBR078W	0	0	0.0378787878787879
YLR180W	0	0	0.0378787878787879
YPL082C	0	0	0.0378787878787879
YLR210W	0	0	0.0378787878787879
YBR082C	0	0	0.0378787878787879
YPL001W	0	0	0.0378787878787879
YNL121C	0	0	0.0378787878787879
YMR296C	0	0	0.0378787878787879
YDR297W	0	0	0.0378787878787879
YPL178W	0	0	0.0378787878787879
YDR528W	0	0	0.0378787878787879
YCR048W	0	0	0.0378787878787879
YLR139C	0	0	0.0378787878787879
YBR220C	0	1	0.0378787878787879
YNL102W	0	0	0.0378787878787879
YMR078C	0	0	0.0378787878787879
YGR024C	1	0	0.0378787878787879
YPR018W	0	0	0.0378469301934399
YKR044W	0	1	0.0378469301934399
YHR064C	0	0	0.0378151260504202
YEL015W	0	0	0.0377833753148615
YIL018W	0	0	0.037751677852349
YBR216C	0	0	0.0377200335289187
YML046W	0	0	0.0376884422110553
YGR246C	0	0	0.0376569037656904
YBL016W	0	0	0.0376254180602007
YHR005C	0	0	0.037593984962406
YOR307C	0	0	0.0375626043405676
YMR285C	0	0	0.0375312760633862
YKL130C	0	0	0.0375
YJL209W	0	0	0.0374687760199834
YDR240C	0	0	0.0374376039933444
YFR009W	0	0	0.0374064837905237
YPL241C	0	0	0.037375415282392
YBR217W	0	0	0.037344398340249
YIL147C	0	0	0.0373134328358209
YER147C	0	0	0.0372825186412593
YKL112W	0	0	0.0372516556291391
YKL057C	0	0	0.0372208436724566
YMR142C	0	0	0.0371900826446281
YKR054C	0	0	0.037159372419488
YBR219C	0	1	0.037159372419488
YGL020C	0	0	0.0371287128712871
YLR277C	0	0	0.0370981038746908
YGR124W	0	0	0.0370675453047776
YLR249W	0	0	0.037037037037037
YBR063C	0	1	0.037037037037037
YBR259W	0	1	0.037037037037037
YPL040C	0	0	0.0370065789473684
YOL020W	0	0	0.0369761709120789
YLL002W	0	0	0.0369458128078818
YDR385W	0	0	0.036915504511895
YOR209C	0	0	0.0368852459016393
YGL050W	0	1	0.0368852459016393
YMR209C	0	1	0.0368852459016393
YLR057W	0	1	0.0368852459016393
YHR091C	0	0	0.0368550368550369
YHR109W	0	0	0.0368248772504092
YBR260C	0	0	0.0367947669664759
YNL126W	0	0	0.0367647058823529
YKL015W	0	0	0.036734693877551
YBR274W	0	0	0.0367047308319739
YMR001C	0	0	0.0366748166259169
YIL094C	0	0	0.0366449511400651
YCR034W	0	0	0.0366151342554923
YBL067C	0	1	0.0366151342554923
YBR011C	0	0	0.0365853658536585
YOL123W	0	0	0.0365556458164094
YGL023C	0	0	0.036525974025974
YER132C	0	0	0.0364963503649635
YGR079W	0	1	0.0364963503649635
YNR050C	0	0	0.0364667747163695
YCR054C	0	1	0.0364667747163695
YOR205C	0	1	0.0364667747163695
YDR370C	0	1	0.0364667747163695
YJL192C	0	0	0.0364372469635627
YPL125W	0	0	0.0364077669902913
YHR025W	0	0	0.0363783346806791
YER176W	0	0	0.0363489499192246
YKL075C	0	0	0.036319612590799
YGR175C	0	0	0.0362903225806452
YHR107C	0	0	0.0362610797743755
YBL107C	0	1	0.0362610797743755
YDR227W	0	0	0.036231884057971
YBR227C	0	1	0.036231884057971
YJR143C	0	0	0.0362027353177796
YNL031C	0	0	0.0361736334405145
YGR203W	0	1	0.0361736334405145
YDL209C	0	0	0.036144578313253
YMR143W	0	0	0.036115569823435
YHR100C	0	1	0.036115569823435
YMR240C	0	0	0.0360866078588613
YBR293W	0	0	0.0360576923076923
YBR110W	0	0	0.0360288230584468
YMR116C	0	0	0.036
YJL212C	0	0	0.0359712230215827
YHR149C	0	1	0.0359712230215827
YGL071W	0	0	0.0359424920127796
YHR063C	0	0	0.0359138068635275
YDR283C	0	0	0.0358851674641148
YJL095W	0	0	0.0358565737051793
YBR088C	0	0	0.035828025477707
YER029C	0	0	0.035799522673031
YNL272C	0	0	0.0357710651828299
YOR312C	0	0	0.0357426528991263
YJL076W	0	0	0.0357142857142857
YBR159W	0	0	0.0356859635210151
YOR115C	0	0	0.0356576862123613
YJL191W	0	0	0.0356294536817102
YBR020W	0	0	0.0356012658227848
YOR039W	0	0	0.0355731225296443
YPL037C	0	0	0.0355450236966825
YMR268C	0	0	0.0355169692186267
YDR450W	0	0	0.0354889589905363
YMR270C	0	0	0.0354609929078014
YNL238W	0	0	0.0354330708661417
YGR074W	0	0	0.035405192761605
YKR094C	0	0	0.035377358490566
YKL149C	0	0	0.0353495679497251
YDL229W	0	0	0.0353218210361068
YLR141W	0	0	0.0352941176470588
YOL121C	0	0	0.0352664576802508
YBR168W	0	0	0.0352388410336727
YDR372C	0	0	0.0352112676056338
YML109W	0	0	0.0351837372947615
YBR151W	0	1	0.0351837372947615
YER018C	0	0	0.03515625
YDL212W	0	0	0.0351288056206089
YMR289W	0	1	0.0351288056206089
YOR165W	0	0	0.0351014040561622
YHR090C	0	0	0.0350740452065472
YPL235W	0	0	0.0350467289719626
YJL187C	0	0	0.0350194552529183
YGR116W	0	0	0.0349922239502333
YOL043C	0	0	0.034965034965035
YLR147C	0	0	0.0349378881987578
YBR229C	0	0	0.034910783553142
YNL095C	0	1	0.034910783553142
YDL108W	0	0	0.0348837209302326
YGL178W	0	0	0.034856700232378
YEL037C	0	0	0.0348297213622291
YOL068C	0	0	0.0348027842227378
YOR005C	0	0	0.0347758887171561
YBR161W	0	0	0.0347490347490347
YDL117W	0	0	0.0347222222222222
YJR141W	0	0	0.0346954510408635
YFL017C	0	0	0.0346687211093991
YLR114C	0	0	0.0346420323325635
YDL082W	0	0	0.0346153846153846
YDL081C	0	0	0.0345887778631822
YOR063W	0	0	0.0345622119815668
YER105C	0	0	0.034535686876439
YBR140C	0	0	0.0345092024539877
YJL039C	0	0	0.0344827586206897
YOL056W	0	1	0.0344827586206897
YER165W	0	0	0.0344563552833078
YGL172W	0	0	0.0344299923488906
YJR006W	0	0	0.0344036697247706
YER043C	0	0	0.0343773873185638
YLR373C	0	0	0.0343511450381679
YOR234C	0	0	0.034324942791762
YJR135C	0	0	0.0342987804878049
YMR220W	0	0	0.0342726580350343
YDR404C	0	0	0.0342465753424658
YBL088C	0	0	0.0342205323193916
YOL029C	0	1	0.0342205323193916
YOR232W	0	0	0.0341945288753799
YPL079W	0	0	0.0341685649202733
YDR308C	0	0	0.0341426403641882
YDR363W	0	0	0.0341167551175133
YER042W	0	0	0.0340909090909091
YJL058C	0	0	0.0340651021953066
YFL028C	0	0	0.0340393343419062
YPL174C	0	0	0.0340136054421769
YBR008C	0	0	0.033987915407855
YNL275W	0	0	0.0339622641509434
YHR193C	0	0	0.0339366515837104
YNL016W	0	0	0.0339110776186888
YOR129C	0	0	0.0338855421686747
YBR199W	0	0	0.0338600451467269
YMR061W	0	0	0.0338345864661654
YMR208W	0	0	0.033809166040571
YGL014W	0	0	0.0337837837837838
YML098W	0	0	0.0337584396099025
YOR271C	0	1	0.0337584396099025
YLR115W	0	0	0.0337331334332834
YBL063W	0	0	0.0337078651685393
YBR272C	0	0	0.0336826347305389
YER086W	0	0	0.0336574420344054
YOL139C	0	0	0.0336322869955157
YHL033C	0	0	0.0336071695294996
YBR130C	0	0	0.0335820895522388
YHR172W	0	0	0.0335570469798658
YNR043W	0	0	0.033532041728763
YBR251W	0	0	0.0335070737155622
YBR253W	0	0	0.0334821428571429
YBR233W	0	1	0.0334821428571429
YOL137W	0	1	0.0334821428571429
YGL017W	0	0	0.033457249070632
YNL096C	0	0	0.0334323922734027
YCL016C	0	0	0.0334075723830735
YGL241W	0	0	0.0333827893175074
YBR268W	0	0	0.033358042994811
YJR075W	0	0	0.0333333333333333
YDL083C	0	0	0.0333086602516654
YPL019C	0	0	0.0332840236686391
YNL047C	0	0	0.0332594235033259
YFR038W	0	1	0.0332594235033259
YBL027W	0	0	0.0332348596750369
YML041C	0	0	0.033210332103321
YOR080W	0	0	0.0331858407079646
YIL149C	0	0	0.0331613854089904
YMR214W	0	0	0.0331369661266568
YLL036C	0	0	0.033112582781457
YML062C	0	0	0.0330882352941176
YBL011W	0	0	0.0330639235855988
YGL135W	0	0	0.0330396475770925
YGR105W	0	0	0.033015407190022
YOR308C	0	0	0.0329912023460411
YBR077C	0	0	0.032967032967033
YLR227C	0	0	0.0329428989751098
YIL148W	0	0	0.0329188002926116
YLR136C	0	0	0.0328947368421053
YML126C	0	0	0.0328707085463842
YMR243C	0	0	0.0328467153284672
YNL048W	0	0	0.0328227571115974
YHR208W	0	0	0.032798833819242
YNL273W	0	0	0.032774945375091
YJR016C	0	0	0.0327510917030568
YNR013C	0	0	0.0327272727272727
YIL053W	0	0	0.032703488372093
YDR303C	0	0	0.0326797385620915
YMR183C	0	0	0.032656023222061
YBR235W	0	1	0.032656023222061
YLR005W	0	0	0.0326472675656494
YPL233W	0	0	0.0326472675656494
YDR419W	0	0	0.0326472675656494
YBR179C	0	0	0.0326472675656494
YBR007C	0	1	0.0326472675656494
YDR489W	0	0	0.0326472675656494
YBR119W	0	0	0.0326472675656494
YNL032W	0	0	0.0326472675656494
YDR013W	0	0	0.0326472675656494
YKL098W	0	1	0.0326472675656494
YKL128C	0	1	0.0326472675656494
YKR083C	0	0	0.0326472675656494
YDR354W	0	0	0.0326472675656494
YER112W	0	0	0.0326472675656494
YBR074W	0	1	0.0326472675656494
YMR202W	0	0	0.0326472675656494
YDR243C	0	0	0.0326472675656494
YNL316C	0	0	0.0326472675656494
YBL089W	0	0	0.0326472675656494
YJL126W	0	1	0.0326472675656494
YOR034C	0	0	0.0326472675656494
YBR118W	0	0	0.0326472675656494
YDR441C	0	1	0.0326472675656494
YGL086W	0	0	0.0326472675656494
YAL042W	0	0	0.0326472675656494
YOR304W	0	0	0.0326472675656494
YIR004W	0	0	0.0326472675656494
YGR117C	0	1	0.0326472675656494
YLR083C	0	1	0.0326472675656494
YCL002C	0	1	0.0326472675656494
YLR441C	0	0	0.0326472675656494
YDR226W	0	0	0.0326472675656494
YBR212W	0	0	0.0326472675656494
YBR109C	0	0	0.0326472675656494
YHR115C	0	0	0.0326472675656494
YKR059W	0	0	0.0326472675656494
YIL130W	0	1	0.0326472675656494
YOL045W	0	0	0.0326472675656494
YBL002W	0	0	0.0326472675656494
YBR193C	0	0	0.0326472675656494
YDL033C	1	0	0.0326472675656494
YJL090C	0	0	0.0326241134751773
YMR228W	0	0	0.0326009922041106
YNL021W	0	0	0.0325779036827195
YMR098C	0	1	0.0325779036827195
YIL046W	0	0	0.032554847841472
YER122C	0	0	0.0325318246110325
YBR038W	0	0	0.0325088339222615
YBR200W	0	0	0.0324858757062147
YBL017C	0	0	0.0324629498941426
YOR324C	0	0	0.0324400564174894
YOL072W	0	0	0.0324171952078929
YBR003W	0	0	0.0323943661971831
YPL133C	0	0	0.0323715693173821
YKL056C	0	0	0.0323488045007032
YCR086W	0	0	0.0323260716795502
YDR363W-A	0	0	0.0323033707865169
YDR388W	0	0	0.032280701754386
YKL006C-A	0	0	0.032258064516129
YER055C	0	0	0.0322354590049054
YOR246C	0	1	0.0322354590049054
YBL081W	0	1	0.0322354590049054
YBR255W	0	1	0.0322354590049054
YNL099C	0	0	0.0322128851540616
YBR273C	0	0	0.0321903428971309
YBL080C	0	0	0.0321678321678322
YBL003C	0	0	0.0321453529000699
YBR102C	0	0	0.032122905027933
YNL108C	0	0	0.0321004884856943
YMR006C	0	0	0.0320781032078103
YMR048W	0	0	0.0320557491289199
YOR197W	0	0	0.032033426183844
YOR356W	0	0	0.0320111343075852
YPL138C	0	0	0.0319888734353268
YIL158W	0	1	0.0319888734353268
YBR086C	0	0	0.0319666435024322
YDL092W	0	0	0.0319444444444444
YBL022C	0	0	0.0319222761970854
YNL251C	0	0	0.0319001386962552
YBR033W	0	1	0.0319001386962552
YJL081C	0	0	0.0318780318780319
YOR368W	0	0	0.0318559556786704
YAL022C	0	0	0.0318339100346021
YPR016C	0	0	0.0318118948824343
YDL116W	0	0	0.0317899101589496
YBL037W	0	0	0.031767955801105
YHR103W	0	0	0.0317460317460317
YKR028W	0	0	0.0317241379310345
YBR009C	0	0	0.0317022742935906
YIL061C	0	0	0.0316804407713499
YHR032W	0	1	0.0316804407713499
YOL039W	0	0	0.0316586373021335
YLR448W	0	0	0.031636863823934
YOR326W	0	0	0.0316151202749141
YNL088W	0	0	0.0315934065934066
YBR041W	0	0	0.0315717227179135
YDL207W	0	0	0.0315500685871056
YFR031C	0	0	0.0315284441398218
YHR153C	0	0	0.0315068493150685
YOL002C	0	0	0.0314852840520192
YHR203C	0	0	0.0314637482900137
YBR096W	0	1	0.0314637482900137
YIL014W	0	0	0.0314591700133869
YML103C	0	0	0.0314591700133869
YDL141W	0	0	0.0314591700133869
YOR148C	0	0	0.0314591700133869
YDR266C	0	1	0.0314591700133869
YGR082W	0	0	0.0314591700133869
YPR132W	0	0	0.0314591700133869
YLR413W	0	1	0.0314591700133869
YNL229C	0	0	0.0314591700133869
YBL102W	0	0	0.0314591700133869
YPR052C	0	0	0.0314591700133869
YLL048C	0	0	0.0314591700133869
YGL067W	0	0	0.0314591700133869
YBR194W	0	1	0.0314591700133869
YML011C	0	0	0.0314591700133869
YDL056W	0	0	0.0314591700133869
YBR111C	0	1	0.0314591700133869
YKL048C	0	0	0.0314591700133869
YJR014W	0	1	0.0314591700133869
YBL041W	0	0	0.0314591700133869
YBR097W	0	0	0.0314591700133869
YCR028C	0	0	0.0314591700133869
YJR046W	0	0	0.0314591700133869
YGR278W	0	0	0.0314591700133869
YNL254C	0	1	0.0314591700133869
YMR047C	0	0	0.0314591700133869
YIL078W	0	0	0.0314591700133869
YBR289W	0	0	0.0314591700133869
YOL149W	0	0	0.0314591700133869
YLR452C	0	0	0.0314591700133869
YMR125W	0	0	0.0314591700133869
YDR400W	0	0	0.0314591700133869
YPL208W	0	0	0.0314591700133869
YGL145W	0	0	0.0314591700133869
YDR137W	0	0	0.0314591700133869
YDR352W	0	1	0.0314591700133869
YMR069W	0	0	0.0314591700133869
YHR111W	0	0	0.0314591700133869
YMR023C	1	0	0.0314591700133869
YMR305C	0	0	0.031438127090301
YLR059C	0	0	0.0314171122994652
YNL245C	0	0	0.0313961255845023
YBL050W	0	0	0.0313751668891856
YML073C	0	0	0.0313542361574383
YMR242C	0	0	0.0313333333333333
YOL092W	0	1	0.0313333333333333
YBL031W	0	1	0.0313333333333333
YMR282C	0	0	0.0313124583610926
YER009W	0	0	0.0312916111850866
YGR134W	0	0	0.0312707917498337
YDL106C	0	0	0.03125
YOR149C	0	0	0.0312292358803987
YDR147W	0	0	0.0312084993359894
YML075C	0	0	0.0311877903118779
YGL056C	0	1	0.0311877903118779
YGL174W	0	0	0.0311671087533156
YMR036C	0	0	0.0311464546056991
YBR016W	0	0	0.0311258278145695
YOL103W	0	0	0.0311052283256122
YDR017C	0	0	0.0310846560846561
YLL042C	0	0	0.0310641110376735
YJR145C	0	0	0.0310435931307794
YOL128C	0	0	0.031023102310231
YHR186C	0	0	0.0310026385224274
YNL050C	0	1	0.0310026385224274
YHR045W	0	1	0.0310026385224274
YGR118W	0	0	0.030982201713909
YJL193W	0	1	0.030982201713909
YIL133C	0	0	0.030961791831357
YBR207W	0	0	0.0309414088215932
YKL047W	0	1	0.0309414088215932
YIR011C	0	0	0.0309210526315789
YGR085C	0	0	0.0309007232084155
YLR032W	0	0	0.030880420499343
YDR159W	0	0	0.03086014445174
YGR274C	0	0	0.0308398950131234
YJL065C	0	0	0.0308196721311475
YNL066W	0	0	0.0307994757536042
YDR213W	0	0	0.0307793058284217
YPL255W	0	0	0.0307591623036649
YPR019W	0	0	0.0307390451275343
YDR189W	0	0	0.030718954248366
YGR098C	0	0	0.030698889614631
YDL121C	0	1	0.030698889614631
YBR221C	0	0	0.0306788511749347
YHR061C	0	0	0.030658838878017
YBL010C	0	1	0.030658838878017
YPR046W	0	0	0.030638852672751
YOR159C	0	0	0.0306188925081433
YHR207C	0	1	0.0306188925081433
YBL034C	0	0	0.0305989583333333
YBR024W	0	0	0.0305790500975927
YGL194C	0	0	0.0305591677503251
YCR020W-B	0	0	0.0305393112410656
YER070W	0	0	0.0305194805194805
YEL048C	0	1	0.0305194805194805
YLR224W	0	0	0.0304996755353666
YJL020C	0	0	0.0304798962386511
YHR163W	0	0	0.0304601425793908
YMR318C	0	0	0.030440414507772
YJR076C	0	0	0.03042071197411
YLR292C	0	0	0.0304010349288486
YMR021C	0	0	0.0303813833225598
YOR334W	0	0	0.0303617571059432
YML071C	0	0	0.0303421562298257
YCR018C	0	0	0.0303225806451613
YBR162C	0	0	0.0303030303030303
YNL323W	0	0	0.0302835051546392
YPR080W	0	0	0.03026400515132
YJR057W	0	0	0.0302445302445302
YOR198C	0	0	0.0302250803858521
YER005W	0	0	0.0302056555269923
YHR042W	0	0	0.0301862556197816
YMR213W	0	0	0.0301668806161746
YGR040W	0	0	0.0301475304682489
YFR013W	0	0	0.0301282051282051
YDR047W	0	0	0.0301089045483664
YNL067W	0	0	0.030089628681178
YBR136W	0	0	0.0300703774792067
YNR041C	0	0	0.0300511508951407
YDL080C	0	0	0.0300319488817891
YBR059C	0	0	0.0300127713920817
YOL109W	0	0	0.0299936183790683
YBR290W	0	0	0.0299744897959184
YBR160W	0	0	0.029955385595921
YKR095W	0	0	0.0299363057324841
YPL199C	0	1	0.0299363057324841
YBR080C	0	0	0.0299172501591343
YGR109C	0	0	0.0298982188295165
YAL043C	0	0	0.0298792116973935
YHR077C	0	0	0.0298602287166455
YDR239C	0	1	0.0298602287166455
YNL304W	0	0	0.0298412698412698
YER019C-A	0	0	0.0298223350253807
YDR335W	0	0	0.0298034242232086
YML095C	0	0	0.0297845373891001
YER137C	0	1	0.0297845373891001
YIL114C	0	0	0.0297656744775174
YGR239C	0	0	0.029746835443038
YOR201C	0	0	0.0297280202403542
YNL268W	0	0	0.0297092288242731
YOR320C	0	0	0.0296904611497157
YMR130W	0	1	0.0296904611497157
YDR418W	0	0	0.0296717171717172
YGL245W	0	0	0.0296529968454259
YPL029W	0	0	0.0296343001261034
YKL194C	0	0	0.0296156269691241
YNL286W	0	0	0.0295969773299748
YGR198W	0	0	0.0295783511642542
YLR090W	0	0	0.029559748427673
YIL139C	0	0	0.0295411690760528
YPR119W	0	0	0.0295226130653266
YER146W	0	0	0.029504080351538
YER060W	0	1	0.029504080351538
YNL024C	0	1	0.029504080351538
YAL047C	0	0	0.0295021511985249
YBL105C	0	0	0.0295021511985249
YKL042W	0	0	0.0295021511985249
YDR463W	0	0	0.0295021511985249
YOR107W	0	0	0.0295021511985249
YBR107C	0	0	0.0295021511985249
YMR111C	0	1	0.0295021511985249
YDR139C	0	0	0.0295021511985249
YLR048W	0	0	0.0295021511985249
YGL216W	0	0	0.0295021511985249
YJL138C	0	0	0.0295021511985249
YEL017W	0	0	0.0295021511985249
YHL009C	0	0	0.0295021511985249
YER172C	0	0	0.0295021511985249
YAL058W	0	0	0.0295021511985249
YOR166C	0	1	0.0295021511985249
YGL091C	0	0	0.0295021511985249
YGL119W	0	0	0.0295021511985249
YGL254W	0	0	0.0295021511985249
YBR085W	0	0	0.0295021511985249
YCL005W	0	1	0.0295021511985249
YOR174W	0	0	0.0295021511985249
YGL225W	0	0	0.0295021511985249
YMR113W	0	0	0.0295021511985249
YPL163C	0	0	0.0295021511985249
YOR160W	0	0	0.0295021511985249
YOL005C	0	0	0.0295021511985249
YLR242C	0	0	0.0295021511985249
YGL079W	0	1	0.0295021511985249
YNL059C	0	0	0.0295021511985249
YBR122C	0	0	0.0295021511985249
YLR412W	0	1	0.0295021511985249
YOR064C	0	0	0.0295021511985249
YCR063W	0	0	0.0295021511985249
YPR057W	0	0	0.0295021511985249
YHR142W	0	0	0.0295021511985249
YMR247C	0	0	0.0295021511985249
YNL085W	0	0	0.0295021511985249
YML005W	1	0	0.0295021511985249
YDL103C	0	0	0.0294840294840295
YBL090W	0	0	0.0294659300184162
YDR049W	0	1	0.0294659300184162
YLR305C	0	0	0.0294478527607362
YPL202C	0	0	0.029429797670141
YGR188C	0	0	0.0294117647058824
YDR062W	0	0	0.0293937538273117
YDR444W	0	1	0.0293937538273117
YML008C	0	0	0.02937576499388
YLR075W	0	0	0.0293577981651376
YLR353W	0	0	0.0293398533007335
YKL033W	0	1	0.0293398533007335
YIR023W	0	0	0.0293219303604154
YEL061C	0	0	0.0293040293040293
YDR026C	0	1	0.0293040293040293
YJL133W	0	0	0.0292861500915192
YOR133W	0	0	0.0292682926829268
YBL038W	0	0	0.0292504570383912
YML061C	0	0	0.0292326431181486
YDR531W	0	0	0.029214850882532
YLR268W	0	0	0.0291970802919708
YOR266W	0	0	0.0291793313069909
YNL288W	0	0	0.0291616038882139
YER028C	0	0	0.029143897996357
YPL016W	0	0	0.029126213592233
YDR119W	0	1	0.029126213592233
YPL161C	0	0	0.0291085506367495
YDL088C	0	0	0.0290909090909091
YMR307W	0	0	0.0290732889158086
YML086C	0	0	0.0290556900726392
YCR094W	0	0	0.029038112522686
YNL312W	0	0	0.0290205562273277
YNL042W	0	0	0.0290030211480363
YEL051W	0	0	0.0289855072463768
YHR055C	0	0	0.0289680144840072
YDR447C	0	0	0.0289505428226779
YHR034C	0	0	0.0289330922242315
YER090W	0	0	0.0289156626506024
YPL145C	0	0	0.028898254063817
YNL231C	0	0	0.0288808664259928
YGR135W	0	0	0.0288634996993385
YML088W	0	0	0.0288461538461538
YBR225W	0	1	0.0288461538461538
YLR021W	0	1	0.0288461538461538
YEL021W	0	0	0.0288288288288288
YPR102C	0	0	0.0288115246098439
YBR048W	0	0	0.0287942411517696
YGR020C	0	0	0.0287769784172662
YGR041W	0	0	0.0287597363690833
YKL173W	0	0	0.0287425149700599
YER052C	0	0	0.0287253141831239
YOL127W	0	0	0.0287081339712919
YGL123W	0	0	0.0286909742976689
YGL213C	0	0	0.028673835125448
YJR089W	0	0	0.0286567164179104
YNL053W	0	0	0.0286396181384248
YJL072C	0	0	0.0286225402504472
YPL194W	0	0	0.0286054827175209
YOR096W	0	0	0.0285884455032758
YJL200C	0	1	0.0285884455032758
YDL145C	0	0	0.0285714285714286
YER100W	0	0	0.0285544318857823
YFL007W	0	0	0.0285374554102259
YDR025W	0	0	0.0285204991087344
YIR010W	0	0	0.0285035629453682
YJL124C	0	0	0.028486646884273
YHL025W	0	0	0.0284697508896797
YDL084W	0	0	0.028452874925904
YER161C	0	0	0.028436018957346
YCR027C	0	0	0.0284191829484902
YPR105C	0	0	0.0284023668639053
YPR141C	0	0	0.0283855706682436
YBR204C	0	1	0.0283855706682436
YMR012W	0	0	0.0283687943262411
YMR075W	0	0	0.0283520378027171
YNL280C	0	0	0.0283353010625738
YNL219C	0	0	0.0283185840707965
YKL184W	0	0	0.0283018867924528
YGR075C	0	0	0.028285209192693
YBR043C	0	0	0.0282685512367491
YPR070W	0	0	0.0282519128899353
YLR199C	0	1	0.0282519128899353
YDR177W	0	0	0.0282352941176471
YBR062C	0	1	0.0282352941176471
YNL087W	0	1	0.0282352941176471
YML027W	0	0	0.0282186948853616
YDL073W	0	1	0.0282186948853616
YNL326C	0	0	0.0282021151586369
YOR319W	0	0	0.0281855549031122
YBR108W	0	1	0.0281855549031122
YPL253C	0	0	0.028169014084507
YGL101W	0	1	0.028169014084507
YNL314W	0	0	0.0281524926686217
YIL143C	0	0	0.0281359906213365
YLR239C	0	0	0.0281195079086116
YPR145W	0	0	0.0281030444964871
YCR082W	0	0	0.0280866003510825
YER113C	0	1	0.0280866003510825
YDR487C	0	0	0.0280701754385965
YDR181C	0	0	0.0280537697253068
YLL033W	0	0	0.0280373831775701
YOR140W	0	0	0.0280210157618214
YBR036C	0	0	0.0280046674445741
YPR040W	0	0	0.0279883381924198
YGL106W	0	0	0.027972027972028
YHR005C-A	0	0	0.0279557367501456
YAR018C	0	0	0.0279394644935972
YBL091C-A	0	1	0.0279394644935972
YBL007C	0	0	0.0279232111692845
YAL032C	0	0	0.027906976744186
YKL211C	0	0	0.0278907611853574
YER140W	0	1	0.0278907611853574
YLR410W	0	0	0.0278745644599303
YDR044W	0	0	0.0278583865351132
YLR094C	0	0	0.0278422273781903
YGL130W	0	0	0.0278260869565217
YCL014W	0	0	0.0278099652375435
YMR172W	0	0	0.0277938621887666
YPL100W	0	0	0.0277777777777778
YEL022W	0	0	0.0277617119722383
YJL178C	0	0	0.0277456647398844
YOL136C	0	0	0.0277296360485269
YDL105W	0	0	0.0277136258660508
YHR060W	0	0	0.0276976341604155
YGR089W	0	0	0.027681660899654
YER157W	0	0	0.0276657060518732
YER183C	0	0	0.0276497695852535
YDR183W	0	0	0.0276338514680484
YGL077C	0	0	0.0276179516685846
YLR167W	0	0	0.0276020701552616
YKL054C	0	0	0.0275862068965517
YIL115C	0	0	0.0275703618609994
YNL277W	0	0	0.0275545350172216
YFL047W	0	0	0.0275387263339071
YBR028C	0	1	0.0275387263339071
YMR060C	0	0	0.0275229357798165
YML024W	0	0	0.0275071633237822
YOR231W	0	0	0.0274914089347079
YLR442C	0	0	0.0274756725815684
YJR024C	0	1	0.0274756725815684
YAL023C	0	0	0.0274599542334096
YEL056W	0	0	0.0274442538593482
YER129W	0	0	0.0274285714285714
YER104W	0	0	0.0274129069103369
YGR002C	0	0	0.0273972602739726
YHR165C	0	0	0.0273816314888762
YKL108W	0	0	0.0273660205245154
YAL041W	0	0	0.0273504273504274
YFR010W	0	0	0.0273348519362187
YOL089C	0	0	0.0273192942515652
YJR017C	0	0	0.0273037542662116
YBR127C	0	0	0.0272882319499716
YKL058W	0	0	0.0272727272727273
YKR055W	0	0	0.0272572402044293
YDL001W	0	1	0.0272572402044293
YJL077C	0	1	0.0272572402044293
YML038C	0	0	0.0272417707150965
YCR084C	0	0	0.0272263187748157
YOR172W	0	0	0.0272108843537415
YML064C	0	0	0.0271954674220963
YPL049C	0	0	0.0271800679501699
YMR132C	0	1	0.0271800679501699
YDR520C	0	1	0.0271800679501699
YLR453C	0	0	0.0271646859083192
YCL055W	0	0	0.0271493212669683
YGR156W	0	0	0.0271339739966083
YJL146W	0	0	0.0271186440677966
YOL078W	0	0	0.0271033314511575
YER064C	0	0	0.0270880361173815
YKL182W	0	0	0.027072758037225
YGR056W	0	0	0.0270574971815107
YPR178W	0	0	0.0270422535211268
YGL055W	0	0	0.027027027027027
YDL231C	0	0	0.0270118176702307
YDL165W	0	0	0.0269966254218223
YAL012W	0	0	0.0269814502529511
YGR108W	0	0	0.0269662921348315
YHR183W	0	0	0.0269511510387423
YGR007W	0	0	0.0269360269360269
YOR353C	0	0	0.0269209197980931
YOR302W	0	0	0.0269058295964126
YOR110W	0	0	0.026890756302521
YNL181W	0	1	0.026890756302521
YGR172C	0	0	0.0268756998880179
YNL220W	0	0	0.0268606603245663
YNR052C	0	0	0.0268456375838926
YKL005C	0	0	0.0268306316377865
YDR034C	0	0	0.0268156424581006
YNL222W	0	0	0.0268006700167504
YAL021C	0	0	0.0267857142857143
YFL017W-A	0	0	0.0267707752370329
YGR072W	0	0	0.0267558528428094
YLR127C	0	0	0.0267409470752089
YJL127C	0	0	0.0267260579064588
YOR127W	0	0	0.0267111853088481
YOR204W	0	0	0.0266963292547275
YKL080W	0	0	0.0266814897165092
YMR275C	0	0	0.0266666666666667
YOL001W	0	0	0.0266518600777346
YLR343W	0	0	0.0266370699223085
YOR067C	0	0	0.0266222961730449
YDR194C	0	0	0.0266075388026608
YMR274C	0	0	0.0265927977839335
YFR048W	0	0	0.026578073089701
YJR047C	0	0	0.0265633646928611
YDR381W	0	0	0.0265486725663717
YIR005W	0	0	0.0265339966832504
YML032C	0	0	0.0265193370165746
YKL053C-A	0	0	0.0265046935394809
YHR049W	0	1	0.0265046935394809
YJL056C	0	0	0.0264900662251656
YGR001C	0	1	0.0264900662251656
YGL195W	0	0	0.0264754550468836
YDR448W	0	0	0.0264608599779493
YML111W	0	0	0.0264462809917355
YNL213C	0	0	0.026431718061674
YNL264C	0	0	0.0264171711612548
YNL076W	0	0	0.0264026402640264
[truncated: 3,790 more rows]
