# Supplementary material for: Computationally Driven, Quantitative Experiments Discover Genes Required for Mitochondrial Biogenesis
Source: PLoS Genet. 2009 Mar 20;5(3):e1000407. doi: 10.1371/journal.pgen.1000407 (PMC2648979; doi:10.1371/journal.pgen.1000407)
Supplement: Dataset S2 — Top 100 novel ensemble predictions for additional yeast biological processes. A zip file containing 387 tab-delimited text files of the ensemble predictions for the indicated Gene Ontology Biological Process Term. (21.70 MB GZ) [file pgen.1000407.s013.gz › GO_0006401.txt]

ORF	AnnotatedToTerm?	Uncharacterized_04152007?	Precision
YIL038C	1	0	1.0
YOL149W	1	0	1.0
YEL015W	1	0	1.0
YER112W	1	0	1.0
YBL026W	1	0	1.0
YMR125W	1	0	1.0
YDR172W	1	0	1.0
YGL213C	1	0	1.0
YOL115W	1	0	1.0
YMR080C	1	0	1.0
YJL124C	1	0	1.0
YLR438C-A	1	0	1.0
YCR035C	1	0	1.0
YER146W	1	0	1.0
YPR189W	1	0	1.0
YNL232W	1	0	1.0
YGR072W	1	0	1.0
YGR095C	1	0	1.0
YNL189W	0	0	0.962962962962963
YGL014W	1	0	0.962962962962963
YHR081W	1	0	0.962962962962963
YOL139C	1	0	0.962962962962963
YDR280W	1	0	0.962962962962963
YGR195W	1	0	0.962962962962963
YDL111C	1	0	0.962962962962963
YOL142W	1	0	0.962962962962963
YHR077C	1	0	0.962962962962963
YLR275W	0	0	0.933333333333333
YCR093W	1	0	0.933333333333333
YJL050W	1	0	0.933333333333333
YER029C	0	0	0.90625
YJL208C	1	0	0.90625
YLL036C	0	0	0.882352941176471
YOL021C	1	0	0.882352941176471
YER172C	0	0	0.868421052631579
YLR398C	1	0	0.868421052631579
YOR001W	1	0	0.868421052631579
YNR052C	1	0	0.868421052631579
YGL122C	0	0	0.857142857142857
YHR069C	1	0	0.857142857142857
YGR158C	1	0	0.857142857142857
YCR077C	1	0	0.857142857142857
YER148W	0	0	0.837209302325581
YDR381W	0	0	0.826086956521739
YPR072W	1	0	0.826086956521739
YNL147W	1	0	0.826086956521739
YKL139W	0	0	0.808510638297872
YMR268C	0	0	0.803571428571429
YGL173C	1	0	0.803571428571429
YOR076C	1	0	0.803571428571429
YMR061W	0	0	0.803571428571429
YDL165W	1	0	0.803571428571429
YNL118C	1	0	0.803571428571429
YDR378C	1	0	0.803571428571429
YDL160C	1	0	0.803571428571429
YDL175C	1	0	0.803571428571429
YER165W	0	0	0.793103448275862
YER068W	1	0	0.793103448275862
YNL110C	0	0	0.779661016949153
YJR022W	0	0	0.770491803278688
YAL021C	1	0	0.770491803278688
YMR229C	0	0	0.758064516129032
YPL043W	0	0	0.75
YJL209W	1	0	0.75
YGR090W	0	0	0.738461538461539
YOR123C	0	0	0.727272727272727
YDL122W	0	0	0.716417910447761
YMR093W	0	0	0.705882352941177
YIL096C	0	0	0.695652173913043
YAL033W	0	0	0.685714285714286
YNL288W	0	0	0.676056338028169
YGR274C	0	0	0.666666666666667
YGL049C	0	0	0.657534246575342
YFL017C	0	0	0.648648648648649
YHR167W	0	0	0.64
YPL178W	0	0	0.631578947368421
YNR024W	0	1	0.631578947368421
YMR128W	0	0	0.623376623376623
YHR052W	0	0	0.615384615384615
YDR083W	0	0	0.607594936708861
YJL109C	0	0	0.6
YGR162W	0	0	0.592592592592593
YDL030W	0	0	0.585365853658537
YKL173W	0	0	0.578313253012048
YGR091W	0	0	0.571428571428571
YOR046C	0	0	0.564705882352941
YFR001W	0	0	0.558139534883721
YHR170W	0	0	0.551724137931034
YDL051W	0	0	0.545454545454545
YGR252W	0	0	0.539325842696629
YGL247W	0	0	0.533333333333333
YGR134W	0	0	0.527472527472527
YPR110C	0	0	0.521739130434783
YPL139C	0	0	0.516129032258065
YJL127C	0	0	0.51063829787234
YOR206W	0	0	0.505263157894737
YDR432W	0	0	0.5
YGR116W	0	0	0.494845360824742
YCL011C	0	0	0.489795918367347
YOL077C	0	0	0.484848484848485
YOL006C	0	0	0.48
YDL140C	0	0	0.475247524752475
YOL080C	0	0	0.471153846153846
YGL111W	0	0	0.471153846153846
YNL299W	1	0	0.471153846153846
YML074C	0	0	0.466666666666667
YGL078C	0	0	0.462264150943396
YLL008W	0	0	0.459459459459459
YGR074W	0	0	0.459459459459459
YML062C	0	0	0.459459459459459
YER049W	1	0	0.459459459459459
YNL112W	1	0	0.459459459459459
YPR143W	0	0	0.456140350877193
YBR142W	0	0	0.456140350877193
YIL079C	1	0	0.456140350877193
YER022W	0	0	0.452173913043478
YDR364C	0	0	0.448275862068966
YNL022C	0	0	0.444444444444444
YOL123W	0	0	0.440677966101695
YPR052C	0	0	0.436974789915966
YNL248C	0	0	0.433333333333333
YOR145C	0	0	0.429752066115702
YGL207W	0	0	0.426229508196721
YGL043W	0	0	0.422764227642276
YDL084W	0	0	0.419354838709677
YOR290C	0	0	0.416
YGL099W	0	0	0.412698412698413
YGR104C	0	0	0.409448818897638
YBR089C-A	0	0	0.40625
YBL028C	0	0	0.403100775193798
YNR051C	0	0	0.4
YCL054W	0	0	0.396946564885496
YCL031C	0	0	0.393939393939394
YDR392W	0	0	0.390977443609023
YKR024C	0	0	0.388059701492537
YKR081C	0	0	0.385185185185185
YER002W	0	0	0.382352941176471
YPR186C	0	0	0.37956204379562
YNL182C	0	0	0.376811594202899
YNL085W	0	0	0.37410071942446
YMR260C	0	0	0.371428571428571
YLR200W	0	0	0.368794326241135
YOR276W	0	0	0.366197183098592
YCL037C	0	0	0.363636363636364
YPR169W	0	0	0.363013698630137
YDR138W	0	0	0.363013698630137
YNL016W	1	0	0.363013698630137
YKL143W	0	0	0.360544217687075
YJL033W	0	0	0.358108108108108
YOR204W	0	0	0.355704697986577
YMR239C	0	0	0.353333333333333
YGR103W	0	0	0.350993377483444
YDR363W	0	0	0.348684210526316
YOR160W	0	0	0.34640522875817
YPL237W	0	0	0.344155844155844
YGL120C	0	0	0.341935483870968
YML010W	0	0	0.33974358974359
YLR150W	0	0	0.337579617834395
YDR382W	0	0	0.335443037974684
YDR195W	0	0	0.333333333333333
YJL010C	0	0	0.33125
YGR030C	0	0	0.329192546583851
YGL171W	0	0	0.327160493827161
YLR116W	0	0	0.325153374233129
YLR418C	0	0	0.323170731707317
YIL115C	0	0	0.321212121212121
YOR308C	0	0	0.319277108433735
YDR473C	0	0	0.317365269461078
YFL002C	0	0	0.31547619047619
YER171W	0	0	0.313609467455621
YLR276C	0	0	0.311764705882353
YPL211W	0	0	0.309941520467836
YMR223W	0	0	0.308139534883721
YIL128W	0	0	0.30635838150289
YPR163C	0	0	0.304597701149425
YPR178W	0	0	0.302857142857143
YJR042W	0	0	0.301136363636364
YPR133C	0	0	0.299435028248588
YLR226W	0	0	0.297752808988764
YCR016W	0	0	0.29608938547486
YKL082C	0	0	0.294444444444444
YOR360C	0	0	0.292817679558011
YLR430W	0	0	0.291208791208791
YDL043C	0	0	0.289617486338798
YKL018W	0	0	0.28804347826087
YPL220W	0	0	0.286486486486487
YOL010W	0	0	0.28494623655914
YLR055C	0	0	0.283422459893048
YLR196W	0	0	0.281914893617021
YML032C	0	0	0.28042328042328
YHR169W	0	0	0.278947368421053
YDR478W	0	0	0.277486910994764
YDR021W	0	0	0.276041666666667
YPL012W	0	0	0.274611398963731
YER006W	0	0	0.27319587628866
YOR359W	0	0	0.271794871794872
YKL166C	0	0	0.270408163265306
YGL244W	0	0	0.269035532994924
YGR081C	0	0	0.267676767676768
YFR005C	0	0	0.266331658291457
YGL103W	0	0	0.265
YNR038W	0	0	0.263681592039801
YBR055C	0	0	0.262376237623762
YPR187W	0	0	0.261083743842365
YLR002C	0	0	0.259803921568627
YMR269W	0	0	0.258536585365854
YHR165C	0	0	0.257281553398058
YOR287C	0	0	0.256038647342995
YJL087C	0	0	0.254807692307692
YJL148W	0	0	0.253588516746411
YPR101W	0	0	0.252380952380952
YOR151C	0	0	0.251184834123223
YDL195W	0	0	0.25
YGR280C	0	0	0.248826291079812
YDL116W	0	0	0.247663551401869
YGR075C	0	0	0.246511627906977
YNL262W	0	0	0.24537037037037
YHR088W	0	0	0.244239631336406
YKR008W	0	0	0.243119266055046
YNL002C	0	0	0.242009132420091
YLR009W	0	0	0.240909090909091
YLL034C	0	0	0.239819004524887
YDL031W	0	0	0.238738738738739
YPL038W	0	0	0.238095238095238
YGL155W	0	0	0.238095238095238
YBR247C	0	0	0.238095238095238
YLR145W	0	0	0.238095238095238
YLR147C	0	0	0.238095238095238
YNL151C	0	0	0.238095238095238
YLR432W	0	0	0.238095238095238
YGL178W	1	0	0.238095238095238
YKL009W	1	0	0.238095238095238
YPR112C	0	0	0.237068965517241
YER111C	0	0	0.236051502145923
YNL251C	0	0	0.235042735042735
YNL308C	0	0	0.234042553191489
YKL021C	0	0	0.233050847457627
YPL016W	0	0	0.232067510548523
YDR496C	0	0	0.23109243697479
YDR361C	0	0	0.230125523012552
YEL055C	0	0	0.229166666666667
YMR190C	0	0	0.228215767634855
YDL063C	0	0	0.227272727272727
YJL061W	0	0	0.226337448559671
YJL203W	0	0	0.225409836065574
YJR043C	0	0	0.224489795918367
YPR182W	0	0	0.223577235772358
YBR154C	0	0	0.222672064777328
YIL040W	0	0	0.221774193548387
YOR004W	0	0	0.220883534136546
YAL025C	0	0	0.22
YDL153C	0	0	0.219123505976096
YJR041C	0	0	0.218253968253968
YKL125W	0	0	0.217391304347826
YBR034C	0	0	0.217054263565891
YOR048C	0	0	0.217054263565891
YOR078W	0	0	0.217054263565891
YKR060W	0	0	0.217054263565891
YPR042C	1	0	0.217054263565891
YDR372C	0	0	0.216216216216216
YOR026W	0	0	0.215384615384615
YKL214C	0	0	0.21455938697318
YNL001W	0	0	0.213740458015267
YER126C	0	0	0.212927756653992
YER127W	0	0	0.212121212121212
YJL145W	0	0	0.211320754716981
YEL043W	0	1	0.211320754716981
YBR002C	0	0	0.210526315789474
YJR003C	0	0	0.209737827715356
YCL064C	0	0	0.208955223880597
YOR159C	0	0	0.20817843866171
YMR016C	0	0	0.207407407407407
YBL004W	0	0	0.206642066420664
YML093W	0	0	0.205882352941176
YEL003W	0	0	0.205128205128205
YPL146C	0	0	0.204379562043796
YJL006C	0	0	0.203636363636364
YNL061W	0	0	0.202898550724638
YAL019W	0	0	0.202166064981949
YOR143C	0	0	0.201438848920863
YAL035W	0	0	0.200716845878136
YJR002W	0	0	0.2
YNL149C	0	0	0.199288256227758
YBR009C	0	0	0.198581560283688
YGR054W	0	0	0.197879858657244
YBR143C	0	0	0.197183098591549
YMR270C	0	0	0.196491228070175
YNR020C	0	0	0.195804195804196
YGL195W	0	0	0.195121951219512
YDR060W	0	0	0.194444444444444
YGR145W	0	0	0.193771626297578
YHR201C	0	0	0.193103448275862
YNL188W	0	0	0.192439862542955
YLR068W	0	0	0.191780821917808
YNL038W	0	0	0.191126279863481
YOR272W	0	0	0.19047619047619
YBR267W	0	0	0.189830508474576
YOR212W	0	0	0.189189189189189
YML098W	0	0	0.188552188552189
YJL130C	0	0	0.187919463087248
YJL122W	0	0	0.187290969899666
YLR277C	0	0	0.186666666666667
YOR210W	0	0	0.186046511627907
YNR011C	0	0	0.185430463576159
YOR295W	0	0	0.184818481848185
YPL190C	0	0	0.184210526315789
YDR240C	0	0	0.183606557377049
YML046W	0	0	0.183006535947712
YIL016W	0	0	0.182410423452769
YDR028C	0	0	0.181818181818182
YER164W	0	0	0.181229773462783
YLL024C	0	0	0.180645161290323
YMR131C	0	0	0.180379746835443
YGL246C	0	0	0.180379746835443
YIL021W	0	0	0.180379746835443
YNL145W	0	0	0.180379746835443
YOL145C	0	0	0.180379746835443
YMR287C	1	0	0.180379746835443
YFR002W	0	0	0.17981072555205
YDR143C	0	0	0.179245283018868
YHR066W	0	0	0.178683385579937
YOR017W	0	0	0.178125
YIL091C	0	1	0.178125
YDR312W	0	0	0.177570093457944
YGR128C	0	0	0.177018633540373
YGL086W	0	0	0.176470588235294
YDR279W	0	0	0.175925925925926
YDL167C	0	0	0.175384615384615
YDR139C	0	0	0.174846625766871
YPL243W	0	0	0.174311926605505
YKL074C	0	0	0.173780487804878
YHR010W	0	0	0.173252279635258
YNR054C	0	0	0.172727272727273
YDL150W	0	0	0.172205438066465
YHR205W	0	0	0.171686746987952
YNL154C	0	0	0.171171171171171
YGL044C	0	0	0.170658682634731
YHR065C	0	0	0.170588235294118
YDR045C	0	0	0.170588235294118
YDR103W	0	0	0.170588235294118
YMR288W	0	0	0.170588235294118
YGL083W	0	1	0.170588235294118
YOL012C	0	0	0.170588235294118
YJR091C	1	0	0.170588235294118
YHR118C	0	0	0.170087976539589
YOR361C	0	0	0.169590643274854
YIR006C	0	0	0.169096209912536
YPR119W	0	0	0.168604651162791
YLR051C	0	0	0.168115942028985
YDL184C	0	0	0.167630057803468
YOR093C	0	1	0.167630057803468
YKR078W	0	0	0.167146974063401
YLR449W	0	0	0.166666666666667
YGL029W	0	0	0.166189111747851
YGL210W	0	0	0.165714285714286
YGR200C	0	0	0.165242165242165
YGL070C	0	0	0.164804469273743
YOR368W	0	0	0.164804469273743
YPL239W	0	0	0.164804469273743
YML006C	0	0	0.164804469273743
YML103C	0	0	0.164804469273743
YNL153C	0	0	0.164804469273743
YMR234W	1	0	0.164804469273743
YDR397C	0	0	0.164345403899721
YHR143W-A	0	0	0.163888888888889
YDR217C	0	0	0.163434903047091
YOR265W	0	0	0.162983425414365
YCR084C	0	0	0.162534435261708
YOL005C	0	0	0.162087912087912
YMR240C	0	0	0.161643835616438
YGR270W	0	0	0.16120218579235
YGL030W	0	0	0.160762942779292
YOL027C	0	0	0.160326086956522
YCL059C	0	0	0.159891598915989
YMR129W	0	0	0.159459459459459
YDR101C	0	0	0.159029649595687
YPR060C	0	0	0.158602150537634
YPL093W	0	0	0.158176943699732
YKR082W	0	0	0.157754010695187
YNL139C	0	0	0.157333333333333
YDR087C	0	0	0.156914893617021
YHR036W	0	0	0.156498673740053
YGL139W	0	0	0.156084656084656
YKL057C	0	0	0.155672823218997
YHL034C	0	0	0.155263157894737
YPL024W	0	0	0.154855643044619
YER122C	0	0	0.154450261780105
YML043C	0	0	0.154046997389034
YOR167C	0	0	0.153645833333333
YGR187C	0	0	0.153246753246753
YFR037C	0	0	0.152849740932642
YPL254W	0	0	0.152454780361757
YDR363W-A	0	0	0.152061855670103
YDR412W	0	0	0.151670951156812
YOR191W	0	0	0.151282051282051
YDR299W	0	0	0.150895140664962
YKR026C	0	0	0.150510204081633
YJR132W	0	0	0.150127226463104
YBL052C	0	0	0.149746192893401
YOR038C	0	0	0.149367088607595
YBR289W	0	0	0.148989898989899
YOR243C	0	0	0.148614609571788
YDR110W	0	0	0.148241206030151
YDL098C	0	0	0.147869674185464
YHR041C	0	0	0.1475
YKR056W	0	0	0.14713216957606
YNL256W	0	0	0.146766169154229
YBR288C	0	0	0.146401985111663
YEL018W	0	0	0.146039603960396
YBL032W	0	0	0.145679012345679
YJR097W	0	0	0.145320197044335
YKL122C	0	0	0.144963144963145
YLR052W	0	0	0.144607843137255
YKL186C	0	0	0.144254278728606
YBR153W	0	0	0.14390243902439
YLR214W	0	0	0.143552311435523
YML124C	0	0	0.143203883495146
YER159C	0	0	0.142857142857143
YDR331W	0	0	0.142512077294686
YOR312C	0	0	0.142168674698795
YPR161C	0	0	0.141826923076923
YDR308C	0	0	0.141486810551559
YLR067C	0	0	0.141148325358852
YDR153C	0	0	0.140811455847255
YBR245C	0	0	0.14047619047619
YDL060W	0	0	0.140142517814727
YMR047C	0	0	0.139810426540284
YOR116C	0	0	0.139479905437352
YER025W	0	0	0.139150943396226
YDR245W	0	0	0.138823529411765
YDR365C	0	0	0.13849765258216
YNL175C	0	0	0.138173302107728
YLR264W	0	0	0.13785046728972
YGR251W	0	0	0.137529137529138
YDR339C	0	0	0.137209302325581
YFR031C	0	0	0.136890951276102
YJR063W	0	0	0.136574074074074
YIR026C	0	0	0.136258660508083
YMR014W	0	0	0.135944700460829
YLR287C	0	1	0.135944700460829
YPR181C	0	0	0.135632183908046
YNL236W	0	0	0.135321100917431
YKR079C	0	0	0.135011441647597
YDR052C	0	0	0.134703196347032
YGL241W	0	0	0.134396355353075
YGR159C	0	0	0.134090909090909
YJL110C	0	0	0.133786848072562
YLR175W	0	0	0.133484162895928
YHR085W	0	0	0.133182844243792
YOL041C	0	0	0.132882882882883
YIR004W	0	0	0.132584269662921
YAR002W	0	0	0.132286995515695
YNL032W	0	0	0.131991051454139
YLR033W	0	0	0.131696428571429
YBL014C	0	0	0.131403118040089
YDR152W	0	1	0.131403118040089
YNR053C	0	0	0.131111111111111
YLR020C	0	0	0.130820399113082
YLR044C	0	0	0.130530973451327
YLR362W	0	0	0.130242825607064
YJL117W	0	0	0.129955947136564
YDR395W	0	0	0.12967032967033
YNL132W	0	0	0.129385964912281
YCR057C	0	0	0.12910284463895
YER151C	0	0	0.12882096069869
YIL150C	0	0	0.128540305010893
YPL235W	0	0	0.128260869565217
YDR390C	0	0	0.127982646420824
YNL065W	0	0	0.127705627705628
YKL144C	0	0	0.127429805615551
YPL266W	0	0	0.127155172413793
YOR341W	0	0	0.126881720430108
YKL068W	0	0	0.126609442060086
YOR320C	0	0	0.126338329764454
YFL017W-A	0	0	0.126068376068376
YHL012W	0	0	0.125799573560768
YLR347C	0	0	0.125531914893617
YJL025W	0	0	0.125265392781316
YFR028C	0	0	0.125
YML049C	0	0	0.124735729386892
YER082C	0	0	0.124472573839662
YPR057W	0	0	0.124210526315789
YDR429C	0	0	0.123949579831933
YJL011C	0	0	0.123689727463312
YDR198C	0	0	0.123430962343096
YBL054W	0	0	0.123173277661795
YGR173W	0	1	0.123173277661795
YCR020W-B	0	0	0.122916666666667
YOR165W	0	0	0.122661122661123
YDL088C	0	0	0.122406639004149
YOR021C	0	0	0.122153209109731
YLR371W	0	0	0.121900826446281
YLR336C	0	0	0.121649484536082
YLR215C	0	0	0.121399176954733
YNL113W	0	0	0.121149897330595
YMR217W	0	0	0.120901639344262
YBL018C	0	0	0.120654396728016
YGR123C	0	0	0.120408163265306
YPR137W	0	0	0.120162932790224
YJR055W	0	0	0.119918699186992
YDR448W	0	0	0.119675456389452
YGR119C	0	0	0.119433198380567
YKR010C	0	0	0.119191919191919
YDR443C	0	0	0.118951612903226
YPL117C	0	0	0.118712273641851
YOL124C	0	0	0.118473895582329
YHR148W	0	0	0.118236472945892
YLL011W	0	0	0.118
YDL143W	0	0	0.117764471057884
YMR049C	0	0	0.117529880478088
YLR405W	0	0	0.117296222664016
YCR092C	0	0	0.117063492063492
YMR033W	0	0	0.116831683168317
YDR081C	0	0	0.116600790513834
YGL238W	0	0	0.116370808678501
YDR325W	0	0	0.116141732283465
YDR449C	0	0	0.115913555992141
YOR340C	0	0	0.115686274509804
YDR145W	0	0	0.11545988258317
YMR309C	0	0	0.115234375
YML077W	0	0	0.115009746588694
YDL014W	0	0	0.114785992217899
YOR043W	0	0	0.114563106796117
YDR440W	0	0	0.114341085271318
YPL042C	0	0	0.114119922630561
YDL064W	0	0	0.113899613899614
YDR324C	0	0	0.113680154142582
YOL022C	0	1	0.113680154142582
YOR326W	0	0	0.113461538461538
YLR367W	0	0	0.113243761996161
YLR409C	0	0	0.113026819923372
YMR005W	0	0	0.112810707456979
YPL126W	0	0	0.112595419847328
YGR092W	0	0	0.112380952380952
YBR172C	0	0	0.112167300380228
YPR190C	0	0	0.111954459203036
YGR063C	0	0	0.111742424242424
YHR196W	0	0	0.111531190926276
YAL059W	0	0	0.111320754716981
YDR416W	0	0	0.111111111111111
YDR194C	0	0	0.110902255639098
YLR222C	0	0	0.110694183864916
YKR025W	0	0	0.110486891385768
YGL145W	0	0	0.110280373831776
YOR294W	0	0	0.110074626865672
YDR527W	0	0	0.109869646182495
YDR293C	0	0	0.109665427509294
YGR275W	0	0	0.109461966604824
YLR435W	0	0	0.109259259259259
YHR058C	0	0	0.1090573012939
YOR047C	0	0	0.108856088560886
YKR099W	0	0	0.10865561694291
YOL076W	0	0	0.108455882352941
YPL125W	0	0	0.108256880733945
YOR061W	0	0	0.108058608058608
YLR328W	0	0	0.107861060329068
YIL127C	0	0	0.107664233576642
YLR197W	0	0	0.107468123861566
YAL041W	0	0	0.107272727272727
YOL144W	0	0	0.107078039927405
YPR016C	0	0	0.106884057971014
YDL205C	0	0	0.106690777576854
YNL076W	0	0	0.106498194945848
YGL115W	0	0	0.106306306306306
YER099C	0	0	0.106115107913669
YLR015W	0	0	0.105924596050269
YPR125W	0	0	0.10573476702509
YGR283C	0	0	0.105545617173524
YKL078W	0	0	0.105357142857143
YLR071C	0	0	0.105169340463458
YBL036C	0	0	0.104982206405694
YLR186W	0	0	0.104795737122558
YNL123W	0	0	0.104609929078014
YGR005C	0	0	0.104424778761062
YLR272C	0	0	0.104240282685512
YDR334W	0	0	0.104056437389771
YNL163C	0	0	0.10387323943662
YGR198W	0	0	0.103690685413005
YMR233W	0	1	0.103690685413005
YNL088W	0	0	0.103508771929825
YNL206C	0	0	0.103327495621716
YPL217C	0	0	0.103146853146853
YKR072C	0	0	0.102966841186736
YOL094C	0	0	0.102787456445993
YOR064C	0	0	0.102608695652174
YBR017C	0	0	0.102430555555556
YOR355W	0	0	0.102253032928943
YDR465C	0	0	0.102076124567474
YGR264C	0	0	0.101899827288428
YDR257C	0	1	0.101899827288428
YJL190C	0	0	0.101724137931034
YJR140C	0	0	0.101549053356282
YPL210C	0	0	0.101374570446735
YCR072C	0	0	0.101200686106346
YPL082C	0	0	0.101027397260274
YDR170C	0	0	0.100854700854701
YMR091C	0	0	0.100682593856655
YDR485C	0	0	0.100511073253833
YDR184C	0	0	0.100340136054422
YOR101W	0	0	0.100169779286927
YLR293C	0	0	0.1
YMR263W	0	0	0.0998307952622673
YJR060W	0	0	0.0996621621621622
YDL155W	0	0	0.0994940978077572
YML113W	0	0	0.0993265993265993
YKR092C	0	0	0.0991596638655462
YML105C	0	0	0.098993288590604
YHR060W	0	0	0.0988274706867672
YDL213C	0	0	0.0986622073578595
YIL019W	0	0	0.0984974958263773
YKL014C	0	0	0.0983333333333333
YNL075W	0	0	0.0981697171381032
YLR114C	0	0	0.0980066445182724
YOR239W	0	0	0.0978441127694859
YGL174W	0	0	0.097682119205298
YDL056W	0	0	0.0975206611570248
YPR080W	0	0	0.0973597359735974
YBR081C	0	0	0.0971993410214168
YFL033C	0	0	0.0970394736842105
YNL255C	0	0	0.09688013136289
YML112W	0	0	0.0967213114754098
YKL023W	0	1	0.0967213114754098
YIL110W	0	0	0.0965630114566285
YML106W	0	0	0.0964052287581699
YIL020C	0	0	0.0962479608482871
YHR031C	0	0	0.0960912052117264
YJL069C	0	0	0.0959349593495935
YBL088C	0	0	0.0957792207792208
YOR194C	0	0	0.0956239870340357
YKR063C	0	0	0.0954692556634304
YML094W	0	0	0.0953150242326333
YHR089C	0	0	0.0951612903225806
YPL203W	0	0	0.0950080515297907
YGR178C	0	0	0.0948553054662379
YGR186W	0	0	0.0947030497592295
YBR198C	0	0	0.094551282051282
YMR212C	0	0	0.0944
YNL199C	0	0	0.0942492012779553
YOR310C	0	0	0.0940988835725678
YKL172W	0	0	0.0939490445859873
YEL026W	0	0	0.0937996820349762
YOL052C	0	0	0.0936507936507937
YDL112W	0	0	0.0935023771790808
YCL030C	0	0	0.0933544303797468
YBR279W	0	0	0.0932069510268562
YLR129W	0	0	0.0930599369085174
YGR245C	0	0	0.0929133858267717
YPL085W	0	0	0.0927672955974843
YEL053C	0	0	0.0926216640502355
YGR246C	0	0	0.0924764890282132
YLR007W	0	0	0.0923317683881064
YOR039W	0	0	0.0921875
YOR112W	0	0	0.0920436817472699
YHR005C	0	0	0.0919003115264797
YDL040C	0	0	0.0917573872472784
YKL114C	0	0	0.0916149068322981
YDR524C	0	0	0.0914728682170543
YLR244C	0	0	0.0913312693498452
YOR253W	0	0	0.0911901081916538
YJR124C	0	1	0.0911901081916538
YML056C	0	1	0.0911901081916538
YOR094W	0	0	0.0910493827160494
YDR404C	0	0	0.0909090909090909
YDR414C	0	0	0.0907692307692308
YKL154W	0	0	0.0906298003072197
YIL142W	0	0	0.0904907975460123
YJR068W	0	0	0.0903522205206738
YLR008C	0	0	0.0902140672782875
YHL007C	0	0	0.0900763358778626
YDR292C	0	0	0.0899390243902439
YOR216C	0	0	0.0898021308980213
YDL148C	0	0	0.0896656534954407
YDR398W	0	0	0.0895295902883156
YGR078C	0	0	0.0893939393939394
YJR032W	0	0	0.0892586989409985
YPR010C	0	0	0.0891238670694864
YDR457W	0	0	0.0889894419306184
YNL209W	0	0	0.088855421686747
YMR138W	0	0	0.0887218045112782
YJL157C	0	0	0.0885885885885886
YLR103C	0	0	0.088455772113943
YDR075W	0	0	0.0883233532934132
YJL111W	0	0	0.0881913303437967
YOL097C	0	0	0.0880597014925373
YPL157W	0	0	0.0879284649776453
YMR283C	0	0	0.087797619047619
YLR146C	0	0	0.087667161961367
YCR086W	0	0	0.0875370919881306
YOR269W	0	0	0.0874074074074074
YNL164C	0	0	0.0872781065088757
YOL130W	0	0	0.0871491875923191
YBR030W	0	0	0.0870206489675516
YOR144C	0	0	0.0868924889543446
YER115C	0	0	0.0867647058823529
YPR051W	0	0	0.0866372980910426
YJL098W	0	0	0.0865102639296188
YDL001W	0	1	0.0865102639296188
YOL028C	0	0	0.0863836017569546
YDL208W	0	0	0.0862573099415205
YNL297C	0	0	0.0861313868613139
YNL121C	0	0	0.0860058309037901
YGL071W	0	0	0.0858806404657933
YGL112C	0	0	0.0857558139534884
YPR088C	0	0	0.0856313497822932
YLR221C	0	0	0.0855072463768116
YOR370C	0	0	0.085383502170767
YML015C	0	0	0.085348506401138
YJL092W	0	0	0.085348506401138
YOR241W	0	0	0.085348506401138
YOL051W	0	0	0.085348506401138
YDR180W	0	0	0.085348506401138
YDL074C	0	0	0.085348506401138
YFR013W	0	0	0.085348506401138
YNL124W	0	0	0.085348506401138
YPL051W	0	0	0.085348506401138
YDR121W	0	0	0.085348506401138
YER016W	0	0	0.085348506401138
YLL013C	1	0	0.085348506401138
YJL014W	0	0	0.0852272727272727
YNL221C	0	0	0.0851063829787234
YNL025C	0	0	0.084985835694051
YLR182W	0	0	0.0848656294200849
YJR112W	0	0	0.0847457627118644
YDL229W	0	0	0.0846262341325811
YMR183C	0	0	0.0845070422535211
YKL028W	0	0	0.0843881856540084
YJL191W	0	0	0.0842696629213483
YJL179W	0	0	0.0841514726507714
YIL118W	0	0	0.0840336134453782
YIR012W	0	0	0.0839160839160839
YDL101C	0	0	0.0837988826815642
YBR254C	0	0	0.0836820083682008
YDR013W	0	0	0.0835654596100279
YMR211W	0	0	0.0834492350486787
YPR056W	0	0	0.0833333333333333
YOL068C	0	0	0.0832177531206657
YNL072W	0	0	0.0831024930747922
YPR171W	0	0	0.0829875518672199
YGR211W	0	0	0.0828729281767956
YHR084W	0	0	0.0827586206896552
YKL024C	0	0	0.0826446280991736
YDR161W	0	0	0.0825309491059147
YOR232W	0	0	0.0824175824175824
YPL069C	0	0	0.0823045267489712
YOL135C	0	0	0.0821917808219178
YML082W	0	0	0.0820793433652531
YGR208W	0	0	0.0819672131147541
YGR020C	0	0	0.0818553888130969
YDR167W	0	0	0.0817438692098093
YNR012W	0	0	0.0816326530612245
YIL078W	0	0	0.0815217391304348
YOR051C	0	1	0.0815217391304348
YER145C	0	0	0.0814111261872456
YFL023W	0	0	0.0813008130081301
YJR070C	0	0	0.081190798376184
YDR243C	0	0	0.0810810810810811
YLR085C	0	0	0.0809716599190283
YHR046C	0	0	0.0808625336927224
YEL022W	0	0	0.0807537012113055
YDR399W	0	0	0.0806451612903226
YIL052C	0	0	0.0805369127516778
YBR215W	0	0	0.0804289544235925
YDR346C	0	0	0.0803212851405622
YJR007W	0	0	0.0802139037433155
YHR197W	0	0	0.0801068090787717
YNL227C	0	0	0.08
YPR118W	0	0	0.0798934753661784
YNL244C	0	0	0.0797872340425532
YPR069C	0	0	0.0796812749003984
YDR369C	0	0	0.0795755968169761
YNR027W	0	0	0.0794701986754967
YIL008W	0	0	0.0793650793650794
YLR223C	0	0	0.0792602377807133
YBL024W	0	0	0.079155672823219
YMR290C	0	0	0.0790513833992095
YPL193W	0	0	0.0789473684210526
YOR115C	0	0	0.0788436268068331
YPR175W	0	0	0.078740157480315
YHR193C	0	0	0.0786369593709043
YOR207C	0	0	0.0785340314136126
YGR118W	0	0	0.0784313725490196
YDL235C	0	0	0.0783289817232376
YGR013W	0	0	0.0782268578878748
YDR120C	0	0	0.078125
YGR271W	0	0	0.0780234070221066
YJR064W	0	0	0.0779220779220779
YJL076W	0	0	0.0778210116731518
YHR103W	0	0	0.077720207253886
YNL004W	0	0	0.0776196636481242
YLR003C	0	0	0.0775193798449612
YMR153W	0	0	0.0774193548387097
YER176W	0	0	0.077319587628866
YFR009W	0	0	0.0772200772200772
YOR195W	0	0	0.077120822622108
YER180C	0	0	0.0770218228498075
YPR017C	0	0	0.0769230769230769
YPL086C	0	0	0.0768245838668374
YMR177W	0	0	0.0767263427109974
YLR285W	0	0	0.0766283524904215
YOR254C	0	0	0.076530612244898
YCL061C	0	0	0.0764331210191083
YKL216W	0	0	0.0763358778625954
YML114C	0	0	0.0762388818297332
YDL092W	0	0	0.0761421319796954
YLR397C	0	0	0.0760456273764259
YFL004W	0	0	0.0759493670886076
YOL034W	0	0	0.0758533501896334
YLR421C	0	0	0.0757575757575758
YDR310C	0	0	0.0756620428751576
YHR120W	0	0	0.0755667506297229
YML117W	0	0	0.0754716981132075
YIL149C	0	0	0.0753768844221105
YNL218W	0	0	0.0752823086574655
YOR305W	0	0	0.075187969924812
YOR322C	0	0	0.0750938673341677
YOR319W	0	0	0.075
YIL126W	0	0	0.0749063670411985
YHR073W	0	0	0.0748129675810474
YJR138W	0	1	0.0748129675810474
YPR062W	0	0	0.074719800747198
YOR293W	0	0	0.0746268656716418
YIL061C	0	0	0.0745341614906832
YHR013C	0	0	0.0744416873449131
YNL091W	0	0	0.0743494423791822
YGR272C	0	0	0.0742574257425743
YKL181W	0	0	0.0741656365883807
YCL050C	0	0	0.0740740740740741
YER032W	0	0	0.0739827373612824
YMR123W	0	0	0.0738916256157636
YMR142C	0	0	0.0738007380073801
YNL231C	0	0	0.0737100737100737
YDL166C	0	0	0.0736196319018405
YGR083C	0	0	0.0735294117647059
YKR094C	0	0	0.0734394124847001
YLR135W	0	0	0.0733496332518337
YPL032C	0	0	0.0732600732600733
YML080W	0	0	0.0731707317073171
YNL233W	0	0	0.0730816077953715
YOR224C	0	0	0.072992700729927
YIL035C	0	0	0.0729040097205346
YDL209C	0	0	0.0728155339805825
YBR257W	0	0	0.0727272727272727
YGR152C	0	0	0.0726392251815981
YLR451W	0	0	0.0725513905683192
YOR213C	0	0	0.072463768115942
YJR141W	0	0	0.0723763570566948
YLR310C	0	0	0.072289156626506
YMR179W	0	0	0.0722748815165877
YML108W	0	1	0.0722748815165877
YOR209C	0	0	0.0722748815165877
YPR139C	0	0	0.0722748815165877
YHR086W	0	0	0.0722748815165877
YOR252W	0	1	0.0722748815165877
YBR189W	0	0	0.0722748815165877
YCR052W	0	0	0.0722748815165877
YIR001C	0	0	0.0722748815165877
YDR156W	0	0	0.0722748815165877
YPR086W	0	0	0.0722748815165877
YOR033C	0	0	0.0722748815165877
YNR009W	0	0	0.0722748815165877
YLR383W	0	0	0.0722748815165877
YPL011C	0	0	0.0722748815165877
YGL050W	0	1	0.0722748815165877
YPL029W	1	0	0.0722748815165877
YKL058W	0	0	0.072189349112426
YLR022C	0	0	0.0721040189125296
YOL102C	0	0	0.0720188902007084
YPL153C	0	0	0.0719339622641509
YKL045W	0	0	0.071849234393404
YLR329W	0	0	0.0717647058823529
YPL169C	0	0	0.0716803760282021
YDR091C	0	0	0.0715962441314554
YGL113W	0	0	0.0715123094958968
YJL054W	0	0	0.0714285714285714
YDR026C	0	1	0.0714285714285714
YJL008C	0	0	0.0713450292397661
YDR181C	0	0	0.0712616822429906
YLR043C	0	0	0.0711785297549592
YPL198W	0	0	0.0710955710955711
YLL004W	0	0	0.0710128055878929
YBR119W	0	0	0.0709302325581395
YMR308C	0	0	0.0708478513356562
YDR211W	0	0	0.0707656612529002
YDR017C	0	0	0.0706836616454229
YLR195C	0	0	0.0706018518518518
YGR071C	0	1	0.0706018518518518
YLR420W	0	0	0.0705202312138728
YGL100W	0	0	0.0704387990762125
YJL104W	0	0	0.0703575547866205
YEL065W	0	0	0.0702764976958525
YNL272C	0	0	0.0701956271576525
YNL313C	0	0	0.0701149425287356
YLR340W	0	0	0.0700344431687715
YLR017W	0	0	0.069954128440367
YBR130C	0	0	0.0698739977090493
YIL009W	0	0	0.0697940503432494
YML115C	0	0	0.0697142857142857
YML038C	0	0	0.069634703196347
YDR212W	0	0	0.0695553021664766
YIL004C	0	0	0.0694760820045558
YLR018C	0	0	0.0693970420932878
YPL249C-A	0	0	0.0693181818181818
YNL323W	0	0	0.0692395005675369
YPL022W	0	0	0.0691609977324263
YDL189W	0	0	0.0690826727066818
YPL063W	0	0	0.0690045248868778
YCR087C-A	0	1	0.0690045248868778
YDR439W	0	0	0.0689265536723164
YOR119C	0	0	0.0688487584650113
YMR012W	0	0	0.068771138669673
YNL007C	0	0	0.0686936936936937
YPR082C	0	0	0.0686164229471316
YLR321C	0	0	0.0685393258426966
YHR191C	0	0	0.0684624017957351
YBR155W	0	0	0.0683856502242152
YIR011C	0	0	0.0683090705487122
YOL061W	0	0	0.0682326621923937
YOR182C	0	0	0.0681564245810056
YLR452C	0	0	0.0680803571428571
YER031C	0	0	0.0680044593088071
YDL017W	0	0	0.0679287305122494
YLR075W	0	0	0.067853170189099
YPL122C	0	0	0.0677777777777778
YBR103W	0	0	0.0677025527192009
YIL064W	0	0	0.0676274944567627
YHR144C	0	0	0.0675526024363234
YGR105W	0	0	0.0674778761061947
YML022W	0	0	0.0674033149171271
YDR159W	0	0	0.0673289183222958
YGL243W	0	0	0.0672546857772878
YLR074C	0	0	0.0671806167400881
YGR218W	0	0	0.0671067106710671
YOR217W	0	0	0.067032967032967
YPR144C	0	0	0.0669593852908891
YLR181C	0	0	0.0668859649122807
YBL039C	0	0	0.0668127053669222
YOR260W	0	0	0.0667396061269147
YDR472W	0	0	0.0666666666666667
YKL099C	0	0	0.0665938864628821
YDL036C	0	0	0.0665212649945474
YBL034C	0	0	0.0664488017429194
YNL166C	0	0	0.0663764961915125
YNL178W	0	0	0.066304347826087
YNL119W	0	0	0.0662323561346363
YGL211W	0	0	0.0661605206073753
YDR289C	0	0	0.0660888407367281
YBR202W	0	0	0.066017316017316
YDR190C	0	0	0.065945945945946
YFL008W	0	0	0.0658747300215983
YJL090C	0	0	0.0658036677454153
YJL125C	0	0	0.0657327586206897
YLR039C	0	0	0.0656620021528525
YBR079C	0	0	0.0655913978494624
YHL013C	0	1	0.0655913978494624
YGL097W	0	0	0.0655209452201933
YLR325C	0	0	0.065450643776824
YLR401C	0	0	0.0653804930332262
YDL081C	0	0	0.0653104925053533
YBL105C	0	0	0.06524064171123
YDR206W	0	0	0.0651709401709402
YDR464W	0	0	0.0651013874066169
YGL169W	0	0	0.0650319829424307
YBR237W	0	0	0.0649627263045793
YGL130W	0	0	0.0648936170212766
YDR049W	0	1	0.0648936170212766
YOR095C	0	0	0.0648246546227418
YPL001W	0	0	0.064755838641189
YHR121W	0	0	0.0646871686108165
YKL191W	0	0	0.0646186440677966
YMR146C	0	0	0.0645502645502646
YLR333C	0	0	0.0644820295983087
YML097C	0	0	0.0644139387539599
YER036C	0	0	0.0643459915611814
YOR091W	0	0	0.0642781875658588
YMR277W	0	0	0.0642105263157895
YLL032C	0	1	0.0642105263157895
YCL063W	0	0	0.064143007360673
YDR300C	0	0	0.0640756302521008
YHL039W	0	0	0.0640083945435467
YDL061C	0	0	0.0639412997903564
YJL189W	0	0	0.0638743455497382
YPL213W	0	0	0.0638075313807531
YLR154C	0	0	0.0637408568443051
YDR514C	0	1	0.0637408568443051
YER110C	0	0	0.0636743215031315
YGL058W	0	0	0.0636079249217935
YNL265C	0	0	0.0635416666666667
YMR310C	0	0	0.0634755463059313
YPL050C	0	0	0.0634095634095634
YPL129W	0	0	0.063343717549325
YLR344W	0	0	0.0632780082987552
YBR188C	0	0	0.0632124352331606
YOL054W	0	0	0.0631469979296066
YGR089W	0	0	0.063081695966908
YER007C-A	0	0	0.0630165289256198
YHR141C	0	0	0.0629514963880289
YPL267W	0	0	0.0628865979381443
YBR136W	0	0	0.062821833161689
YBR158W	0	0	0.0627572016460905
YKL015W	0	0	0.0626927029804728
YPR034W	0	0	0.0626283367556468
YLR106C	0	0	0.0625641025641026
YMR121C	0	0	0.0625
YKR095W	0	0	0.0624360286591607
YER107C	0	0	0.0623721881390593
YER124C	0	0	0.0623084780388151
YNL222W	0	0	0.0622448979591837
YDL225W	0	0	0.0621814475025484
YOR236W	0	0	0.0621181262729124
YPL227C	0	0	0.0620549338758901
YOL121C	0	0	0.0619918699186992
YIL132C	0	0	0.0619289340101523
YGR276C	0	0	0.0618661257606491
YMR127C	0	0	0.0618034447821682
YLR096W	0	0	0.0617408906882591
YNL267W	0	0	0.0616784630940344
YKR036C	0	0	0.0616161616161616
YLR319C	0	0	0.0615539858728557
YLR373C	0	0	0.061491935483871
YHR070W	0	0	0.0614300100704935
YJL194W	0	0	0.0613682092555332
YNL099C	0	0	0.0613065326633166
YOL093W	0	0	0.0612449799196787
YPL105C	0	1	0.0612449799196787
YDL047W	0	0	0.0611835506519559
YNL290W	0	0	0.061122244488978
YPL030W	0	1	0.061122244488978
YPL183C	0	1	0.061122244488978
YKL160W	0	0	0.0610610610610611
YOR016C	0	0	0.061
YNL291C	0	0	0.0609390609390609
YDR469W	0	0	0.0608782435129741
YLR180W	0	0	0.0608175473579262
YLR265C	0	0	0.0607569721115538
YHR158C	0	0	0.0606965174129353
YGR093W	0	1	0.0606965174129353
YDL115C	0	0	0.0606361829025845
YBR084C-A	0	0	0.0605759682224429
YML065W	0	0	0.060515873015873
YNL186W	0	0	0.0604558969276511
YKR043C	0	1	0.0604558969276511
YPL245W	0	1	0.0604558969276511
YOR297C	0	0	0.0603960396039604
YJL176C	0	0	0.0603363006923838
YPR009W	0	0	0.0602766798418972
YLR086W	0	0	0.0602171767028628
YNL282W	0	0	0.0601577909270217
YNL201C	0	0	0.0600985221674877
YEL051W	0	0	0.0600393700787402
YJR089W	0	0	0.0599803343166175
YDL227C	0	0	0.0599214145383104
YJR135C	0	0	0.0598626104023552
YDL102W	0	0	0.0598039215686275
YGR003W	0	0	0.059745347698335
YNL292W	0	0	0.0596868884540117
YGL257C	0	0	0.0596285434995112
YMR044W	0	0	0.0595703125
YGR285C	0	0	0.0595121951219512
YMR039C	0	0	0.0594541910331384
YDR174W	0	0	0.059396299902629
YKL006W	0	0	0.0593385214007782
YPL037C	0	0	0.0592808551992225
YGL123W	0	0	0.0592233009708738
YLR384C	0	0	0.0591658583899127
YDR235W	0	0	0.0591085271317829
YML073C	0	0	0.0590513068731849
YIL106W	0	0	0.0589941972920696
YDR113C	0	0	0.0589371980676328
YMR235C	0	0	0.0588803088803089
YOR168W	0	0	0.0588235294117647
YFL001W	0	0	0.058766859344894
YDR165W	0	0	0.0587102983638114
YHR154W	0	0	0.0586538461538462
YPL212C	0	0	0.058597502401537
YLR167W	0	0	0.0585412667946257
YLR172C	0	0	0.0584851390220518
YGL232W	0	0	0.0584291187739464
YGL101W	0	1	0.0584291187739464
YOR073W	0	0	0.0583732057416268
YML063W	0	0	0.0583173996175908
YPR031W	0	0	0.058261700095511
YJL168C	0	0	0.058252427184466
YMR079W	0	0	0.058252427184466
YER131W	0	0	0.058252427184466
YBR087W	0	0	0.058252427184466
YDR228C	0	0	0.058252427184466
YNL082W	0	0	0.058252427184466
YOR233W	0	0	0.058252427184466
YER118C	0	0	0.058252427184466
YOR157C	0	0	0.058252427184466
YIL092W	0	1	0.058252427184466
YDR020C	0	1	0.058252427184466
YBR121C	0	0	0.058252427184466
YJL084C	0	1	0.058252427184466
YGR229C	0	0	0.058252427184466
YER074W	0	0	0.058252427184466
YGR094W	0	0	0.058252427184466
YGR120C	0	0	0.058252427184466
YOL125W	0	0	0.058252427184466
YDR499W	0	0	0.058252427184466
YNL068C	0	0	0.058252427184466
YOR006C	0	1	0.058252427184466
YKL112W	0	0	0.058252427184466
YLR262C-A	0	0	0.058252427184466
YGL222C	1	0	0.058252427184466
YCR047C	0	0	0.058252427184466
YOR342C	0	1	0.058252427184466
YIL103W	0	0	0.058252427184466
YHR062C	0	0	0.058252427184466
YIL104C	0	0	0.058252427184466
YHR119W	0	0	0.058252427184466
YPR055W	0	0	0.058252427184466
YHR216W	0	0	0.058252427184466
YEL029C	0	0	0.058252427184466
YER161C	0	0	0.058252427184466
YJR143C	0	0	0.058252427184466
YML068W	0	0	0.058252427184466
YLR433C	0	0	0.058252427184466
YOL127W	0	0	0.058252427184466
YPR025C	0	0	0.058252427184466
YGL190C	0	0	0.058252427184466
YOR173W	1	0	0.058252427184466
YNL035C	0	1	0.058252427184466
YNL207W	0	0	0.058252427184466
YLR291C	0	0	0.058252427184466
YOR296W	0	1	0.058252427184466
YOR335C	0	0	0.058252427184466
YGL201C	0	0	0.058252427184466
YJL041W	0	0	0.058252427184466
YBL079W	0	0	0.058252427184466
YDR463W	0	0	0.058252427184466
YHL001W	0	0	0.058252427184466
YOL109W	0	0	0.058252427184466
YGR262C	0	0	0.058252427184466
YPL119C	0	0	0.058252427184466
YLR335W	0	0	0.058252427184466
YBR141C	0	1	0.058252427184466
YER105C	0	0	0.058252427184466
YLR061W	0	0	0.058252427184466
YML021C	0	0	0.058252427184466
YHR064C	0	0	0.058252427184466
YPL081W	0	0	0.058252427184466
YMR301C	0	0	0.058252427184466
YLR357W	0	0	0.058252427184466
YBL035C	0	0	0.058252427184466
YDL201W	0	0	0.058252427184466
YCR020C-A	0	0	0.058252427184466
YNL316C	0	0	0.058252427184466
YPL128C	0	0	0.058252427184466
YMR185W	0	1	0.058252427184466
YKR057W	0	0	0.058252427184466
YDL065C	0	0	0.058252427184466
YDR447C	0	0	0.058252427184466
YBR083W	0	0	0.058252427184466
YGL236C	0	0	0.058252427184466
YNL039W	0	0	0.058252427184466
YHR128W	0	0	0.058252427184466
YGL170C	0	0	0.058252427184466
YPR141C	0	0	0.058252427184466
YJL140W	1	0	0.058252427184466
YKR084C	0	0	0.058252427184466
YPL053C	0	0	0.058252427184466
YEL054C	0	0	0.058252427184466
YBR094W	1	1	0.058252427184466
YGL020C	0	0	0.058252427184466
YPL112C	0	0	0.058252427184466
YBR171W	0	0	0.058252427184466
YOR056C	0	0	0.058252427184466
YOL137W	0	1	0.058252427184466
YLR243W	0	1	0.058252427184466
YJR069C	0	0	0.058252427184466
YDL121C	0	1	0.058252427184466
YDL087C	0	0	0.058252427184466
YCR031C	0	0	0.058252427184466
YHR072W-A	0	0	0.058252427184466
YKL204W	0	0	0.058252427184466
YBR069C	0	0	0.058252427184466
YJL035C	0	0	0.058252427184466
YLR363C	1	0	0.058252427184466
YKL156W	0	0	0.0582010582010582
YGL064C	0	0	0.0581497797356828
YLR026C	0	0	0.0580985915492958
YBR115C	0	0	0.0580474934036939
YNL247W	0	0	0.0579964850615114
YHR063C	0	0	0.057945566286216
YDR468C	0	0	0.0578947368421053
YLL009C	0	0	0.0578439964943032
YIR005W	0	0	0.0577933450087566
YJR072C	0	1	0.0577933450087566
YEL025C	0	1	0.0577933450087566
YDL136W	0	0	0.057742782152231
YLR163C	0	0	0.0576923076923077
YKL106W	0	0	0.0576419213973799
YGR148C	0	0	0.0575916230366492
YDR188W	0	0	0.0575414123801221
YGR085C	0	0	0.0574912891986063
YPR105C	0	0	0.0574412532637076
YJL080C	0	0	0.0573913043478261
YLL043W	0	0	0.0573414422241529
YJL039C	0	0	0.0572916666666667
YOR201C	0	0	0.0572419774501301
YJL129C	0	0	0.0571923743500867
YKR064W	0	1	0.0571923743500867
YPL068C	0	1	0.0571923743500867
YHL011C	0	0	0.0571428571428571
YML024W	0	0	0.0570934256055363
YOR281C	0	0	0.0570440795159896
YNL102W	0	0	0.0569948186528497
YDL236W	0	0	0.0569456427955134
YLL035W	0	0	0.0568965517241379
YOR140W	0	0	0.0568475452196382
YKL020C	0	0	0.0567986230636833
YGL251C	0	0	0.056749785038693
YLR249W	0	0	0.0567010309278351
YLR125W	0	1	0.0567010309278351
YKL017C	0	0	0.0566523605150215
YNL162W	0	0	0.0566037735849057
YPR102C	0	0	0.0565552699228792
YDR025W	0	0	0.0565068493150685
YDR006C	0	0	0.0564585115483319
YKL048C	0	0	0.0564102564102564
YKL032C	0	0	0.0563620836891546
YML026C	0	0	0.0563139931740614
YJR057W	0	0	0.0562659846547315
YBR167C	0	0	0.0562180579216354
YCR094W	0	0	0.0561702127659574
YLL021W	0	0	0.0561224489795918
YAL003W	0	0	0.0560747663551402
YDL240W	0	0	0.0560271646859083
YCR027C	0	0	0.0559796437659033
YDR386W	0	0	0.0559322033898305
YKR023W	0	1	0.0559322033898305
YPR104C	0	0	0.0558848433530906
YML041C	0	0	0.0558375634517767
YPL226W	0	0	0.0557903634826712
YGR210C	0	1	0.0557903634826712
YMR207C	0	0	0.0557432432432432
YPL111W	0	0	0.0556962025316456
YAL036C	0	0	0.0556492411467116
YLR139C	0	0	0.0556023588879528
YOR079C	0	0	0.0555555555555556
YNL268W	0	0	0.0555088309503785
YJR067C	0	1	0.0555088309503785
YLL002W	0	0	0.0554621848739496
YPL263C	0	1	0.0554621848739496
YDL192W	0	0	0.0554156171284635
YJL164C	0	0	0.0553691275167785
YOR075W	0	0	0.0553227158424141
YIR010W	0	0	0.0552763819095477
YMR075W	0	0	0.0552301255230126
YOR080W	0	0	0.0551839464882943
YKL205W	0	0	0.0551378446115288
YJL138C	0	0	0.0550918196994992
YLR060W	0	0	0.055045871559633
YDR071C	0	0	0.055
YOR283W	0	1	0.055
YLR113W	0	0	0.0549542048293089
YKL049C	0	0	0.0549084858569052
YNR021W	0	1	0.0549084858569052
YMR246W	0	0	0.0548628428927681
YOR268C	0	1	0.0548628428927681
YIL131C	0	0	0.0548172757475083
YJR031C	0	0	0.0547717842323651
YJL177W	0	0	0.054726368159204
YAR014C	0	0	0.0546810273405137
YER089C	0	0	0.0546492659053834
YNL059C	0	0	0.0546492659053834
YMR285C	0	0	0.0546492659053834
Q0105	0	0	0.0546492659053834
YNL067W	0	0	0.0546492659053834
YLR126C	0	0	0.0546492659053834
YNL023C	0	1	0.0546492659053834
YNR046W	0	0	0.0546492659053834
YLR021W	0	1	0.0546492659053834
YMR194W	0	0	0.0546492659053834
YLR410W	0	0	0.0546492659053834
YGL164C	0	1	0.0546492659053834
YDR495C	0	0	0.0546492659053834
YDR471W	0	0	0.0546492659053834
YKR083C	0	0	0.0546492659053834
YLR117C	0	0	0.0546492659053834
YOL042W	0	1	0.0546492659053834
YDL013W	0	0	0.0546492659053834
YBR162W-A	0	0	0.0546492659053834
YER156C	0	1	0.0546492659053834
YGR034W	0	0	0.0546492659053834
YIL085C	0	0	0.0546492659053834
YLR298C	0	0	0.0546492659053834
YLR270W	1	0	0.0546492659053834
YLR419W	0	1	0.0546492659053834
YAL005C	0	0	0.0546047269763651
YFL028C	0	0	0.0545602605863192
YKL075C	0	0	0.0545158665581774
YKR002W	0	0	0.0544715447154472
YCR090C	0	1	0.0544715447154472
YDL055C	0	0	0.0544272948822096
YGL016W	0	0	0.0543831168831169
YIR023W	0	0	0.0543390105433901
YEL042W	0	0	0.0542949756888169
YJL186W	0	0	0.054251012145749
YJL074C	0	0	0.0542071197411003
YBR060C	0	0	0.0541632983023444
YPR073C	0	0	0.0541195476575121
YDR302W	0	0	0.0540758676351897
YMR038C	0	0	0.0540322580645161
YJR056C	0	1	0.0540322580645161
YPL079W	0	0	0.0539887187751813
YDR016C	0	0	0.0539452495974235
YCR060W	0	0	0.0539018503620274
YKL113C	0	0	0.0538585209003215
YKL039W	0	1	0.0538585209003215
YGR185C	0	0	0.0538152610441767
YDR492W	0	0	0.0537720706260032
YLR323C	0	1	0.0537720706260032
YKL176C	0	0	0.053728949478749
YHR021C	0	0	0.0536858974358974
YJL178C	0	0	0.0536429143314652
YBL068W	0	0	0.0536
YPR041W	0	0	0.0535571542765787
YMR143W	0	0	0.0535143769968051
YDL161W	0	0	0.0534716679968077
YML071C	0	0	0.0534290271132376
YDL039C	0	0	0.0533864541832669
YLR141W	0	0	0.053343949044586
YDR023W	0	0	0.0533015115354018
YJL197W	0	1	0.0533015115354018
YOR171C	0	0	0.0532591414944356
YMR193W	0	0	0.0532168387609214
YGL151W	0	0	0.0531746031746032
YNL107W	0	0	0.0531324345757335
YOR315W	0	0	0.0530903328050713
YDR144C	0	0	0.0530482977038797
YDR097C	0	0	0.053006329113924
YNL216W	0	0	0.0529644268774704
YPL259C	0	0	0.0529225908372828
YNL141W	0	0	0.0528808208366219
YBR181C	0	0	0.0528391167192429
YGL215W	0	0	0.0527974783293932
YMR066W	0	1	0.0527974783293932
YML031W	0	0	0.052755905511811
YJL042W	0	0	0.0527143981117231
YKL012W	0	0	0.0526729559748428
YPL151C	0	0	0.0526315789473684
YDL224C	0	0	0.0525902668759812
YOR198C	0	0	0.0525490196078431
YKR028W	0	0	0.0525078369905956
YOR110W	0	0	0.0524667188723571
YJR005W	0	0	0.0524256651017214
YGL094C	0	0	0.0523846755277561
YDR098C	0	0	0.05234375
YPL253C	0	0	0.0523028883684621
YBR061C	0	0	0.0522620904836193
YJL115W	0	0	0.0522213561964147
YPL152W	0	0	0.0521806853582555
YDR301W	0	0	0.0521400778210117
YLR190W	0	0	0.052099533437014
YML036W	0	0	0.0520590520590521
YMR298W	0	0	0.0520186335403727
YPR135W	0	0	0.051978277734678
YDR002W	0	0	0.051937984496124
YGL021W	0	0	0.0518977536793184
YLR441C	0	0	0.0518575851393189
YCL029C	0	0	0.0518174787316319
YNL238W	0	0	0.0517774343122102
YHR206W	0	0	0.0517374517374517
YBR231C	0	0	0.0516975308641975
YGL216W	0	0	0.0516576715497301
YGR216C	0	0	0.051617873651772
YKR059W	0	0	0.0515781370284834
YER075C	0	0	0.0515384615384615
YLR130C	0	0	0.0514988470407379
YOR148C	0	0	0.0514592933947773
YDR452W	0	0	0.0514198004604758
YGL067W	0	0	0.0513803680981595
YLR014C	0	0	0.0513409961685824
YOR063W	0	0	0.051301684532925
YHR127W	0	1	0.051301684532925
YOR304W	0	0	0.0512624330527927
YHR003C	0	1	0.0512624330527927
YER044C-A	0	0	0.0512232415902141
YGL150C	0	0	0.0511841100076394
YLR330W	0	0	0.0511450381679389
YBR253W	0	0	0.0511060259344012
YOR014W	0	0	0.0510670731707317
YFR016C	0	1	0.0510670731707317
YBL093C	0	0	0.051028179741051
YBL023C	0	0	0.0509893455098935
YGR267C	0	0	0.0509505703422053
YNL010W	0	1	0.0509505703422053
YNR015W	0	0	0.0509118541033435
YLR016C	0	0	0.0508731966590737
YDR389W	0	0	0.050834597875569
YBR244W	0	0	0.0507960576194086
YDR037W	0	0	0.0507575757575758
YPL175W	0	0	0.0507191521574565
YOL026C	0	0	0.0506807866868381
YHL022C	0	0	0.0506424792139078
YBR095C	0	0	0.0506042296072508
YBL016W	0	0	0.0505660377358491
YGR271C-A	0	1	0.0505660377358491
YPL090C	0	0	0.0505279034690799
YDR454C	0	0	0.0504898266767144
YBR084W	0	0	0.0504518072289157
YNR003C	0	0	0.0504138449962378
YDR420W	0	0	0.0503759398496241
YHR129C	0	0	0.0503380916604057
YML069W	0	0	0.0503003003003003
YOL023W	0	0	0.0502625656414104
YER102W	0	0	0.0502248875562219
YLR305C	0	0	0.050187265917603
YOR234C	0	0	0.0501497005988024
YLR292C	0	0	0.050112191473448
YNR004W	0	1	0.050112191473448
YER149C	0	0	0.0500747384155456
YIL090W	0	0	0.0500373412994772
YNL054W	0	0	0.05
YDR303C	0	0	0.0499627143922446
YML064C	0	0	0.0499254843517139
YMR247C	0	0	0.0498883097542815
YIL145C	0	0	0.0498511904761905
YOR307C	0	0	0.049814126394052
YKR038C	0	0	0.049777117384844
YBR271W	0	0	0.0497401633259094
YHR203C	0	0	0.0497032640949555
YDL082W	0	0	0.0496664195700519
YHR152W	0	0	0.0496296296296296
YDL117W	0	0	0.0495928941524796
YMR227C	0	0	0.0495562130177515
YPR018W	0	0	0.049519586104952
YGL031C	0	0	0.0494830132939439
YOR369C	0	0	0.0494464944649447
YJL204C	0	0	0.0494100294985251
YHR040W	0	0	0.049373618275608
YOR106W	0	0	0.0493372606774669
YBR042C	0	0	0.0493009565857248
YDR264C	0	0	0.0492647058823529
YPL204W	0	0	0.0492285084496694
YNL258C	0	0	0.0491923641703377
YER042W	0	0	0.0491562729273661
YOR274W	0	0	0.0491202346041056
YDR311W	0	0	0.0490842490842491
YDL038C	0	0	0.0490483162518302
YLR005W	0	0	0.0490124359912217
YOL064C	0	0	0.0489766081871345
YGL135W	0	0	0.0489408327246165
YGL162W	0	0	0.0489051094890511
YNL210W	0	0	0.0488694383661561
YML081W	0	1	0.0488694383661561
YBL020W	0	0	0.0488338192419825
YGL019W	0	0	0.0487982520029133
YBL066C	0	1	0.0487982520029133
YKL129C	0	0	0.0487627365356623
YPR048W	0	1	0.0487627365356623
YML055W	0	0	0.0487272727272727
YFR048W	0	0	0.0486918604651163
YNL215W	0	1	0.0486918604651163
YNL048W	0	0	0.0486564996368918
YHR157W	0	0	0.0486211901306241
YLR183C	0	0	0.0485859318346628
YML099C	0	0	0.0485507246376812
YBR164C	0	0	0.0485155684286749
YPL255W	0	0	0.0484804630969609
YPL101W	0	0	0.0484454085321764
YHR068W	0	0	0.0484104046242775
YPL231W	0	0	0.0483754512635379
YOL146W	0	0	0.0483405483405483
YNL030W	0	0	0.0483056957462148
YMR296C	0	0	0.0482708933717579
YER129W	0	0	0.0482361411087113
YOR188W	0	0	0.0482014388489209
YNL098C	0	0	0.0481667864845435
YJR006W	0	0	0.048132183908046
YIR035C	0	1	0.048132183908046
YML035C	0	0	0.0480976310122039
YDR515W	0	0	0.0480631276901004
YGL245W	0	0	0.0480286738351254
YMR098C	0	1	0.0480286738351254
YPL127C	0	0	0.0479942693409742
YMR001C	0	0	0.0479599141016464
YKL042W	0	0	0.0479256080114449
YER157W	0	0	0.047891350964975
YMR300C	0	0	0.0478571428571429
YHR090C	0	0	0.0478229835831549
YPR132W	0	0	0.0477888730385164
YMR225C	0	0	0.0477548111190306
YHR107C	0	0	0.0477207977207977
YDL002C	0	0	0.0476868327402135
YML125C	0	0	0.0476529160739687
YDR354W	0	0	0.0476190476190476
YLR073C	0	1	0.0476190476190476
YDR140W	0	0	0.0475852272727273
YER114C	0	0	0.0475514549325763
YDR047W	0	0	0.0475177304964539
YOR255W	0	0	0.0474840538625089
YPL273W	0	0	0.0474504249291785
YPR131C	0	0	0.0474168435951875
YHL015W	0	0	0.0473833097595474
YIL130W	0	1	0.0473833097595474
YMR311C	0	0	0.0473498233215548
YBL072C	0	0	0.047316384180791
YHR187W	0	0	0.0472829922371207
YIL044C	0	0	0.0472496473906911
YGL061C	0	0	0.0472163495419309
YOR129C	0	0	0.0471830985915493
YBR248C	0	0	0.0471498944405348
YPL040C	0	0	0.0471167369901547
YPL131W	0	0	0.0470836261419536
YLR440C	0	0	0.0470505617977528
YGR004W	0	0	0.0470175438596491
YGR140W	0	0	0.046984572230014
YOR346W	0	0	0.0469516468114926
YGR155W	0	0	0.0469187675070028
YLR066W	0	0	0.0468859342197341
YBR166C	0	0	0.0468531468531469
YER007W	0	0	0.0468204053109713
YGR147C	0	0	0.0467877094972067
YDL042C	0	0	0.04675505931612
YBR049C	0	0	0.0467224546722455
YOR154W	0	1	0.0467224546722455
YGR009C	0	0	0.0466898954703833
YMR078C	0	0	0.0466573816155989
YLR316C	0	0	0.046624913013222
YJR145C	0	0	0.0465924895688456
YIR008C	0	0	0.0465601111883252
YFR010W	0	0	0.0465277777777778
YBR249C	0	0	0.0464954892435808
YOR124C	0	0	0.0464632454923717
YBR276C	0	0	0.0464310464310464
YER168C	0	0	0.046398891966759
YJR075W	0	0	0.0463667820069204
YAR008W	0	0	0.0463347164591978
YAL029C	0	0	0.0463026952315135
YJL183W	0	0	0.0462707182320442
YOR172W	0	0	0.0462387853692202
YGL023C	0	0	0.0462068965517241
YJR147W	0	0	0.0461750516884907
YJR035W	0	0	0.0461432506887052
YNL275W	0	0	0.0461114934618032
YNL213C	0	0	0.0460797799174691
YIL026C	0	0	0.0460481099656357
YGL203C	0	0	0.0460164835164835
YHL033C	0	0	0.0459849004804393
YLL045C	0	0	0.0459533607681756
YEL036C	0	0	0.04592186429061
YIR013C	0	0	0.0458904109589041
YNL135C	0	0	0.0458590006844627
YDR370C	0	1	0.0458590006844627
YLR372W	0	0	0.045827633378933
YML111W	0	0	0.0457963089542037
YMR222C	0	1	0.0457963089542037
YOR141C	0	1	0.0457963089542037
YGR024C	0	0	0.0457650273224044
YDR253C	0	0	0.0457337883959044
YCL016C	0	0	0.0457025920873124
YDL130W	0	0	0.0456714383094751
YKL006C-A	0	0	0.0456403269754768
YKL116C	0	0	0.0456092579986385
YHL047C	0	0	0.045578231292517
YLR227C	0	0	0.0455472467709041
YEL021W	0	0	0.0455163043478261
YDR201W	0	0	0.0454854039375424
YPL207W	0	1	0.0454854039375424
YMR112C	0	0	0.0454545454545455
YGL106W	0	0	0.0454237288135593
YDR147W	0	0	0.0453929539295393
YBR021W	0	0	0.045362220717671
YNL034W	0	1	0.045362220717671
YDR086C	0	0	0.0453315290933694
YPR019W	0	0	0.0453008789722786
YBR195C	0	0	0.0452702702702703
YKL004W	0	0	0.0452397029034436
YDR450W	0	0	0.0452091767881242
YLR229C	0	0	0.0451786918408631
YJR076C	0	0	0.0451482479784367
YML109W	0	0	0.0451178451178451
YNL096C	0	0	0.0450874831763122
YKL130C	0	0	0.0450571620712845
YMR216C	0	0	0.0450268817204301
YDR176W	0	0	0.0449966420416387
YER174C	0	0	0.0449664429530201
YMR116C	0	0	0.0449362843729041
YLR427W	0	0	0.0449061662198391
YEL061C	0	0	0.0448760884125921
YNR023W	0	0	0.0448460508701473
YOR118W	0	1	0.0448460508701473
YNL330C	0	0	0.0448160535117057
YGR061C	0	0	0.0447860962566845
YBR073W	0	0	0.0447561790247161
YJR048W	0	0	0.0447263017356475
YBL061C	0	0	0.0446964643095397
YAR007C	0	0	0.0446666666666667
YGL110C	0	1	0.0446666666666667
YOR229W	0	0	0.044636908727515
YGL183C	0	0	0.044607190412783
YDL005C	0	0	0.0445775116433799
YML088W	0	0	0.0445478723404255
YDR189W	0	0	0.0445182724252492
YIL158W	0	1	0.0445182724252492
YLR210W	0	0	0.0444887118193891
YNR013C	0	0	0.0444591904445919
YGR214W	0	0	0.0444297082228117
YDR335W	0	0	0.0444002650762094
YOR279C	0	0	0.0443708609271523
YCL026C-A	0	0	0.0443414956982131
YDR183W	0	0	0.0443121693121693
YMR266W	0	0	0.0442828816920026
YCR043C	0	1	0.0442828816920026
YJL187C	0	0	0.0442536327608983
YJR021C	0	0	0.0442244224422442
YIL018W	0	0	0.0441952506596306
YDL145C	0	0	0.044166117336849
YPL144W	0	0	0.044137022397892
YKL180W	0	0	0.0441079657669519
YOR196C	0	0	0.0440789473684211
YMR289W	0	1	0.0440789473684211
YGL025C	0	0	0.0440499671268902
YBR088C	0	0	0.0440210249671485
YGL220W	0	1	0.0440210249671485
YHR146W	0	1	0.0440210249671485
YAL063C	0	0	0.0439921208141825
YLR204W	0	0	0.0439632545931759
YOR205C	0	1	0.0439632545931759
YDR062W	0	0	0.0439344262295082
YGR056W	0	0	0.0439056356487549
YBR104W	0	0	0.0438768827766863
YDR224C	0	0	0.043848167539267
YER085C	0	1	0.043848167539267
YMR242C	0	0	0.0438194898626553
YER123W	0	0	0.0437908496732026
YER019C-A	0	0	0.0437622468974526
YNL229C	0	0	0.043733681462141
YDL103C	0	0	0.0437051532941944
YFL045C	0	0	0.0436766623207301
YCR024C	0	0	0.0436482084690554
YNL087W	0	1	0.0436482084690554
YOL120C	0	0	0.0436197916666667
YNL273W	0	0	0.0435914118412492
YNL261W	0	0	0.0435630689206762
YNL219C	0	0	0.0435347628330084
YJR144W	0	0	0.0435064935064935
YBL008W	0	0	0.0434782608695652
YDR054C	0	0	0.0434500648508431
YOR382W	0	0	0.0434219053791316
YBR274W	0	0	0.0433937823834197
YOR098C	0	0	0.0433656957928803
YDR119W	0	1	0.0433656957928803
YKR090W	0	0	0.0433376455368693
YOR030W	0	0	0.0433096315449257
YJL165C	0	0	0.04328165374677
YLR412W	0	1	0.04328165374677
YKL092C	0	0	0.0432537120723047
YLR010C	0	0	0.0432258064516129
YER173W	0	0	0.0431979368149581
YLR115W	0	0	0.0431701030927835
YML091C	0	0	0.0431423052157115
YEL056W	0	0	0.0431145431145431
YHL020C	0	0	0.0430868167202572
YHR185C	0	0	0.0430591259640103
YIL030C	0	0	0.0430314707771355
YPR094W	0	0	0.0430038510911425
YLR399C	0	0	0.0429762668377165
YPL225W	0	1	0.0429762668377165
YML060W	0	0	0.0429487179487179
YPL009C	0	1	0.0429487179487179
YGR086C	0	0	0.0429212043561819
YNL264C	0	0	0.0428937259923175
YIL148W	0	0	0.0428662827895074
YPL143W	0	0	0.0428388746803069
YHR186C	0	0	0.0428115015974441
YJL123C	0	1	0.0428115015974441
YJL160C	0	1	0.0428115015974441
YDR225W	0	0	0.0427841634738186
YNL090W	0	0	0.0427568602425016
YKL041W	0	0	0.0427295918367347
YIL066C	0	0	0.0427023581899299
YHR072W	0	0	0.0426751592356688
YJL081C	0	0	0.0426479949077021
YGR233C	0	0	0.0426208651399491
YDR419W	0	0	0.0425937698664971
YBL051C	0	0	0.042566709021601
YBR129C	0	0	0.0425396825396825
YDL164C	0	0	0.04251269035533
YLR301W	0	0	0.0424857324032974
YJL162C	0	1	0.0424857324032974
YCR067C	0	0	0.0424588086185044
YDR001C	0	0	0.0424319189360355
YOR183W	0	1	0.0424319189360355
YBL002W	0	0	0.0424050632911392
YEL032W	0	0	0.0423782416192283
YBL069W	0	0	0.0423514538558786
YNL111C	0	0	0.0423246999368288
YOL095C	0	0	0.0422979797979798
YBR192W	0	0	0.0422712933753943
YIL102C	0	1	0.0422712933753943
YCL036W	0	1	0.0422712933753943
YIL083C	0	0	0.0422446406052963
YDL171C	0	0	0.0422180214240706
YDL003W	0	0	0.042191435768262
YOL002C	0	0	0.0421648835745752
YBR160W	0	0	0.0421383647798742
YPR173C	0	0	0.0421118793211816
YKR031C	0	0	0.0420854271356784
YJL024C	0	0	0.0420590081607031
YDR531W	0	0	0.0420326223337516
YBR014C	0	1	0.0420326223337516
YOR069W	0	0	0.0420062695924765
YIL133C	0	0	0.0419799498746867
YLR025W	0	0	0.0419536631183469
YOR197W	0	0	0.041927409261577
YIR021W	0	0	0.0419011882426517
YPL241C	0	0	0.041875
YGL147C	0	0	0.0418488444722049
YLR029C	0	0	0.0418227215980025
YBL046W	0	0	0.041796631316282
YDL191W	0	0	0.0417705735660848
YHL025W	0	0	0.0417445482866044
YPR046W	0	0	0.0417185554171856
YBR264C	0	0	0.0416925948973242
YML023C	0	0	0.0416666666666667
YNL191W	0	0	0.0416407706650093
YHL009C	0	0	0.0416149068322981
YCR054C	0	1	0.0416149068322981
YCR073W-A	0	0	0.0415890751086282
YKL209C	0	0	0.0415632754342432
YPR070W	0	0	0.041537507749535
YGR108W	0	0	0.0415117719950434
YNL197C	0	0	0.0414860681114551
YNL108C	0	0	0.041460396039604
YNL079C	0	0	0.04143475572047
YHR034C	0	0	0.0414091470951792
YBR186W	0	0	0.0413835701050031
YBR156C	0	0	0.041358024691358
YLR143W	0	1	0.041358024691358
YIL048W	0	0	0.0413325107958051
YNL245C	0	0	0.0413070283600493
YGL137W	0	0	0.0412815773259396
YKL210W	0	0	0.041256157635468
YNL287W	0	0	0.0412307692307692
YIL047C	0	0	0.0412054120541205
YMR218C	0	0	0.041180086047941
YOR353C	0	0	0.0411547911547912
YNL064C	0	0	0.0411295273173726
YOL089C	0	0	0.0411042944785276
YBL097W	0	0	0.0410790925812385
YLR386W	0	0	0.0410539215686275
YML011C	0	0	0.0410287813839559
YLR306W	0	0	0.0410036719706242
YER070W	0	0	0.0409785932721713
YIL039W	0	0	0.0409535452322738
YKL120W	0	0	0.0409285277947465
YBL025W	0	0	0.0409035409035409
YHR055C	0	0	0.0408785845027456
YDR214W	0	0	0.0408536585365854
YGL028C	0	0	0.0408287629494211
YPR129W	0	0	0.0408038976857491
YHR122W	0	0	0.0407790626902009
YPL108W	0	1	0.0407790626902009
YGL076C	0	0	0.0407542579075426
YMR113W	0	0	0.0407294832826748
YJL192C	0	0	0.0407047387606318
YHR163W	0	0	0.0406800242865817
YOR381W	0	0	0.0406553398058252
YJL184W	0	0	0.0406306852637962
YJL198W	0	0	0.0406060606060606
YBR149W	0	0	0.0405814657783162
YGR261C	0	0	0.0405569007263923
YKL089W	0	0	0.0405323653962492
YOL045W	0	0	0.0405078597339782
YGR033C	0	0	0.0404833836858006
YNL225C	0	0	0.0404589371980676
YNL062C	0	0	0.0404345202172601
YLL050C	0	0	0.0404101326899879
YPL075W	0	0	0.0403857745629898
YFL041W	0	0	0.0403614457831325
YIL114C	0	0	0.0403371462974112
YHR164C	0	0	0.0403128760529483
YBR238C	0	0	0.0402886349969934
YMR076C	0	0	0.0402644230769231
YDR227W	0	0	0.0402402402402402
YMR220W	0	0	0.0402160864345738
YER056C	0	0	0.0401919616076785
YGR042W	0	0	0.0401678657074341
YOL158C	0	0	0.0401437986818454
YML004C	0	0	0.0401197604790419
YER133W	0	0	0.0400957510472771
YIL139C	0	0	0.0400717703349282
YEL048C	0	1	0.0400717703349282
YOL039W	0	0	0.0400478182904961
YGR047C	0	0	0.0400238948626045
YOR242C	0	0	0.04
YLR095C	0	0	0.0399761336515513
YIL137C	0	1	0.0399761336515513
YPR162C	0	0	0.0399522957662493
YOR383C	0	0	0.0399284862932062
YNL271C	0	0	0.0399047051816557
YLR455W	0	0	0.0398809523809524
YML096W	0	1	0.0398809523809524
YPL145C	0	0	0.0398572278405711
YGR079W	0	1	0.0398572278405711
YPL115C	0	0	0.039833531510107
YMR274C	0	0	0.0398098633392751
YBR118W	0	0	0.0397862232779097
YBL009W	0	0	0.0397626112759644
YPR120C	0	0	0.0397390272835113
YGR010W	0	0	0.039715471250741
YML014W	0	0	0.0396919431279621
YHR207C	0	1	0.0396919431279621
YER013W	0	0	0.039668442865601
YOL056W	0	1	0.039668442865601
YPL133C	0	0	0.0396449704142012
YDR422C	0	0	0.0396215257244234
YGR177C	0	0	0.0395981087470449
YDR051C	0	1	0.0395981087470449
YPR032W	0	0	0.0395747194329592
YMR048W	0	0	0.0395513577331759
YHR087W	0	0	0.0395280235988201
YDR534C	0	0	0.0395119116792562
YMR273C	0	0	0.0395119116792562
YKL053C-A	0	0	0.0395119116792562
YER117W	0	0	0.0395119116792562
YKL103C	0	0	0.0395119116792562
YDL058W	0	0	0.0395119116792562
YHR204W	0	0	0.0395119116792562
YLR072W	0	1	0.0395119116792562
YNL257C	0	0	0.0395119116792562
YDL083C	0	0	0.0395119116792562
YDR068W	0	1	0.0395119116792562
YDL131W	0	0	0.0395119116792562
YPL008W	0	0	0.0395119116792562
YJL193W	0	1	0.0395119116792562
YLR274W	0	0	0.0395119116792562
YER132C	0	0	0.0395119116792562
YOR323C	0	0	0.0395119116792562
YHR020W	0	0	0.0395119116792562
YHR045W	0	1	0.0395119116792562
YMR060C	0	0	0.0395119116792562
YOR109W	0	0	0.0395119116792562
YOR179C	0	0	0.0395119116792562
YLR309C	0	0	0.0395119116792562
YLL015W	0	0	0.0395119116792562
YGL054C	0	0	0.0395119116792562
YIL003W	0	0	0.0395119116792562
YMR067C	0	0	0.0395119116792562
YNL259C	0	0	0.0395119116792562
YDR226W	0	0	0.0395119116792562
YER035W	1	0	0.0395119116792562
YER030W	0	0	0.0394889663182346
YJL201W	0	0	0.0394660475914103
YJR046W	0	0	0.0394431554524362
YDR177W	0	0	0.0394202898550725
YLR262C	0	0	0.0393974507531866
YBR057C	0	0	0.0393746381007527
YNL027W	0	0	0.0393518518518519
YPL160W	0	0	0.0393290919606709
YDR528W	0	0	0.0393063583815029
YDR034C	0	0	0.0392836510687464
YGR014W	0	0	0.0392609699769053
YOR372C	0	0	0.0392383150605886
YDR111C	0	1	0.0392383150605886
YDL108W	0	0	0.0392156862745098
YMR058W	0	0	0.039193083573487
YER106W	0	0	0.0391705069124424
YBL106C	0	0	0.0391479562464018
YLR424W	0	0	0.0391254315304948
YCR081W	0	0	0.039102932719954
YJR093C	0	0	0.0390804597701149
YJR122W	0	1	0.0390804597701149
YDR179C	0	0	0.0390580126364159
YBL011W	0	0	0.0390355912743972
YDL129W	0	1	0.0390355912743972
YLR318W	0	0	0.0390131956397017
YLR199C	0	1	0.0390131956397017
YPR184W	0	0	0.0389908256880734
YBL021C	0	0	0.0389684813753582
YIL143C	0	0	0.0389461626575029
YDL135C	0	0	0.0389238694905552
YMR228W	0	0	0.0389016018306636
YNR029C	0	1	0.0389016018306636
YJR118C	0	0	0.0388793596340766
YGR278W	0	0	0.0388571428571429
YBR015C	0	0	0.0388349514563107
YKR086W	0	0	0.0388127853881279
YOR058C	0	0	0.0387906446092413
YOR324C	0	0	0.0387685290763968
YML085C	0	0	0.0387464387464387
YDL219W	0	0	0.0387243735763098
YGR001C	0	1	0.0387243735763098
YJL173C	0	0	0.0387023335230507
YCL001W	0	0	0.0386803185437998
YBR056W	0	1	0.0386803185437998
YKL184W	0	0	0.0386583285957931
YMR132C	0	1	0.0386583285957931
YDL139C	0	1	0.0386583285957931
YCR082W	0	0	0.0386363636363636
YGR017W	0	1	0.0386363636363636
YDR208W	0	0	0.0386144236229415
YHR027C	0	0	0.0385925085130533
YDR064W	0	0	0.0385706182643222
YGR099W	0	0	0.0385487528344671
YNL080C	0	0	0.0385269121813031
YHR172W	0	0	0.0385050962627407
YOR025W	0	0	0.0384833050367855
YGR058W	0	1	0.0384833050367855
YOL103W	0	0	0.0384615384615385
YEL040W	0	0	0.038439796495195
YLR314C	0	0	0.0384180790960452
YBL042C	0	0	0.0383963862224732
YPL208W	0	0	0.0383747178329571
YPL244C	0	0	0.0383530738860688
YGR179C	0	0	0.0383314543404735
YGL254W	0	0	0.0383098591549296
YDL207W	0	0	0.0382882882882883
YNL021W	0	0	0.0382667416994935
YDR522C	0	0	0.0382452193475816
YDR477W	0	0	0.0382237211916807
YDR326C	0	0	0.0382022471910112
YLR144C	0	0	0.0381807973048849
YPL228W	0	0	0.0381593714927048
YDL141W	0	0	0.0381379697139652
YDL077C	0	0	0.0381165919282511
YKR062W	0	0	0.0380952380952381
YLR239C	0	0	0.038073908174692
YKR022C	0	0	0.0380526021264689
YER100W	0	0	0.0380313199105145
YFL013C	0	0	0.0380100614868642
YFR040W	0	0	0.0379888268156425
YKR080W	0	0	0.0379676158570631
YBR090C	0	1	0.0379676158570631
YJR014W	0	1	0.0379676158570631
YMR282C	0	0	0.0379464285714286
YKL010C	0	0	0.03792526491913
YDR191W	0	0	0.0379041248606466
YBR091C	0	0	0.037883008356546
YNL152W	0	1	0.037883008356546
YJL043W	0	1	0.037883008356546
YOL049W	0	0	0.0378619153674833
YMR059W	0	0	0.0378408458542014
YAL011W	0	0	0.0378197997775306
YJR084W	0	0	0.037798777098388
YPR022C	0	1	0.037798777098388
YKL108W	0	0	0.0377777777777778
YIL134W	0	0	0.0377568017767907
YER104W	0	0	0.0377358490566038
YNL126W	0	0	0.0377149195784803
YMR236W	0	0	0.0376940133037694
YNL298W	0	0	0.0376731301939058
YFL007W	0	0	0.0376522702104097
YIL029C	0	0	0.0376314333148866
YPR145W	0	0	0.0376106194690266
YLR453C	0	0	0.0375898286346048
YCR053W	0	0	0.0375690607734807
YBR123C	0	0	0.037548315847598
YFL034C-A	0	0	0.0375275938189845
YBR112C	0	0	0.0375068946497518
YOR306C	0	0	0.0374862183020948
YPL199C	0	1	0.0374862183020948
YNL129W	0	0	0.037465564738292
YIR009W	0	0	0.0374449339207048
YLR238W	0	0	0.0374243258117777
YDR408C	0	0	0.0374037403740374
YOR316C	0	0	0.0373831775700935
YPL268W	0	0	0.0373626373626374
YOR258W	0	1	0.0373626373626374
YKL025C	0	0	0.0373421197144426
YDR239C	0	1	0.0373421197144426
YMR243C	0	0	0.0373216245883644
YJR040W	0	0	0.0373011519473396
YJL026W	0	0	0.037280701754386
YJR050W	0	0	0.0372602739726027
YOR262W	0	1	0.0372602739726027
YJL056C	0	0	0.0372398685651698
YLR192C	0	0	0.0372369131138694
YML017W	0	1	0.0372369131138694
YGR217W	0	0	0.0372369131138694
YKL196C	0	0	0.0372369131138694
YDR137W	0	0	0.0372369131138694
YPL256C	0	0	0.0372369131138694
YKL080W	0	0	0.0372369131138694
YMR259C	0	1	0.0372369131138694
YML001W	0	0	0.0372369131138694
YDL053C	0	1	0.0372369131138694
YBR029C	0	0	0.0372369131138694
YMR276W	0	0	0.0372369131138694
YBR028C	0	1	0.0372369131138694
YDR480W	0	0	0.0372369131138694
YDR141C	0	0	0.0372369131138694
YPL046C	0	0	0.0372369131138694
YBL003C	0	0	0.0372369131138694
YDL231C	0	0	0.0372369131138694
YLR342W	0	0	0.0372369131138694
YGR129W	0	0	0.0372369131138694
YNL167C	0	0	0.0372369131138694
YOR187W	0	0	0.0372369131138694
YJR049C	0	0	0.0372369131138694
YCR066W	0	0	0.0372369131138694
YAL001C	0	0	0.0372369131138694
YER139C	0	1	0.0372369131138694
YHR133C	0	0	0.0372369131138694
YMR208W	0	0	0.0372369131138694
[truncated: 3,790 more rows]
