# Supplementary material for: Computationally Driven, Quantitative Experiments Discover Genes Required for Mitochondrial Biogenesis
Source: PLoS Genet. 2009 Mar 20;5(3):e1000407. doi: 10.1371/journal.pgen.1000407 (PMC2648979; doi:10.1371/journal.pgen.1000407)
Supplement: Dataset S2 — Top 100 novel ensemble predictions for additional yeast biological processes. A zip file containing 387 tab-delimited text files of the ensemble predictions for the indicated Gene Ontology Biological Process Term. (21.70 MB GZ) [file pgen.1000407.s013.gz › GO_0006402.txt]

ORF	AnnotatedToTerm?	Uncharacterized_04152007?	Precision
YIL038C	1	0	1.0
YOL149W	1	0	1.0
YBL026W	1	0	1.0
YEL015W	1	0	1.0
YER112W	1	0	1.0
YGL213C	1	0	1.0
YER146W	1	0	1.0
YJL124C	1	0	1.0
YDR172W	1	0	1.0
YLL036C	0	0	0.909090909090909
YMR080C	1	0	0.909090909090909
YNL189W	0	0	0.861111111111111
YLR275W	0	0	0.861111111111111
YCR035C	1	0	0.861111111111111
YNL232W	1	0	0.861111111111111
YCR077C	1	0	0.861111111111111
YPR189W	1	0	0.861111111111111
YHR081W	1	0	0.861111111111111
YER172C	0	0	0.861111111111111
YDR381W	0	0	0.861111111111111
YDR280W	1	0	0.861111111111111
YOL142W	1	0	0.861111111111111
YLR438C-A	1	0	0.861111111111111
YGR195W	1	0	0.861111111111111
YGR095C	1	0	0.861111111111111
YOL021C	1	0	0.861111111111111
YCR093W	1	0	0.861111111111111
YDL111C	1	0	0.861111111111111
YNR052C	1	0	0.861111111111111
YOL139C	1	0	0.861111111111111
YOR001W	1	0	0.861111111111111
YHR069C	1	0	0.861111111111111
YGR158C	1	0	0.861111111111111
YNL147W	1	0	0.861111111111111
YHR077C	1	0	0.861111111111111
YPR072W	1	0	0.861111111111111
YJL050W	0	0	0.842105263157895
YLR398C	1	0	0.842105263157895
YER148W	0	0	0.82051282051282
YMR268C	0	0	0.804878048780488
YGL173C	1	0	0.804878048780488
YNL110C	0	0	0.792452830188679
YER029C	0	0	0.792452830188679
YMR125W	1	0	0.792452830188679
YOR076C	1	0	0.792452830188679
YDL160C	1	0	0.792452830188679
YDL165W	1	0	0.792452830188679
YNL118C	1	0	0.792452830188679
YER165W	0	0	0.792452830188679
YER068W	1	0	0.792452830188679
YDR378C	1	0	0.792452830188679
YGR072W	1	0	0.792452830188679
YAL021C	1	0	0.792452830188679
YJR022W	0	0	0.777777777777778
YJL109C	0	0	0.767857142857143
YGL014W	1	0	0.767857142857143
YMR229C	0	0	0.754385964912281
YFL017C	0	0	0.741379310344828
YMR093W	0	0	0.728813559322034
YNL288W	0	0	0.716666666666667
YGR090W	0	0	0.704918032786885
YGR091W	0	0	0.693548387096774
YOR046C	0	0	0.682539682539683
YNR024W	0	1	0.682539682539683
YIL096C	0	0	0.671875
YGR274C	0	0	0.661538461538462
YPL043W	0	0	0.651515151515151
YKL173W	0	0	0.641791044776119
YOR206W	0	0	0.632352941176471
YGR162W	0	0	0.623188405797101
YDR083W	0	0	0.614285714285714
YGL207W	0	0	0.605633802816901
YHR170W	0	0	0.597222222222222
YDL140C	0	0	0.589041095890411
YPL178W	0	0	0.581081081081081
YPR052C	0	0	0.573333333333333
YGR074W	0	0	0.565789473684211
YGL049C	0	0	0.558441558441558
YGR134W	0	0	0.551282051282051
YGR252W	0	0	0.544303797468354
YMR128W	0	0	0.5375
YDL084W	0	0	0.530864197530864
YFR001W	0	0	0.524390243902439
YKR081C	0	0	0.518072289156627
YML074C	0	0	0.511904761904762
YDL043C	0	0	0.505882352941176
YJL127C	0	0	0.5
YGR116W	0	0	0.494252873563218
YGL122C	0	0	0.488636363636364
YOR290C	0	0	0.48314606741573
YCL011C	0	0	0.477777777777778
YGL111W	0	0	0.472527472527473
YMR061W	0	0	0.467391304347826
YDL051W	0	0	0.462365591397849
YOL115W	0	0	0.457446808510638
YBR142W	0	0	0.45360824742268
YDR392W	0	0	0.45360824742268
YNL016W	1	0	0.45360824742268
YPR169W	0	0	0.448979591836735
YML062C	0	0	0.444444444444444
YOR308C	0	0	0.44
YNL085W	0	0	0.435643564356436
YGL043W	0	0	0.431372549019608
YCL037C	0	0	0.427184466019417
YGL078C	0	0	0.423076923076923
YHR052W	0	0	0.419047619047619
YER022W	0	0	0.415094339622642
YBL028C	0	0	0.411214953271028
YOR145C	0	0	0.407407407407407
YKL139W	0	0	0.403669724770642
YLR150W	0	0	0.4
YBR089C-A	0	0	0.396396396396396
YJL148W	0	0	0.392857142857143
YBR055C	0	0	0.389380530973451
YLR418C	0	0	0.385964912280702
YKR024C	0	0	0.382608695652174
YLR147C	0	0	0.379310344827586
YPR110C	0	0	0.376068376068376
YPR178W	0	0	0.372881355932203
YER002W	0	0	0.369747899159664
YPR101W	0	0	0.366666666666667
YCL054W	0	0	0.363636363636364
YHR010W	0	0	0.360655737704918
YPR143W	0	0	0.357723577235772
YOL080C	0	0	0.354838709677419
YOL123W	0	0	0.352
YER006W	0	0	0.349206349206349
YDL030W	0	0	0.346456692913386
YGL244W	0	0	0.34375
YGL171W	0	0	0.341085271317829
YBR143C	0	0	0.338461538461538
YDR382W	0	0	0.33587786259542
YOR123C	0	0	0.333333333333333
YNL022C	0	0	0.330827067669173
YKL143W	0	0	0.328358208955224
YGR104C	0	0	0.325925925925926
YOR159C	0	0	0.323529411764706
YPL220W	0	0	0.321167883211679
YLR367W	0	0	0.318840579710145
YGL103W	0	0	0.316546762589928
YIL115C	0	0	0.314285714285714
YOR276W	0	0	0.312056737588652
YPL243W	0	0	0.309859154929577
YBL004W	0	0	0.307692307692308
YNL182C	0	0	0.305555555555556
YDR496C	0	0	0.303448275862069
YGR054W	0	0	0.301369863013699
YDR363W	0	0	0.299319727891156
YDR138W	0	0	0.297297297297297
YLR276C	0	0	0.295302013422819
YJL203W	0	0	0.293333333333333
YOR204W	0	0	0.291390728476821
YDR473C	0	0	0.289473684210526
YNL248C	0	0	0.287581699346405
YKL021C	0	0	0.285714285714286
YPL211W	0	0	0.283870967741935
YML032C	0	0	0.282051282051282
YFL002C	0	0	0.280254777070064
YJL033W	0	0	0.278481012658228
YHR167W	0	0	0.276729559748428
YNR038W	0	0	0.275
YFR005C	0	0	0.273291925465839
YCL031C	0	0	0.271604938271605
YAL033W	0	0	0.269938650306748
YOL077C	0	0	0.268292682926829
YKR060W	0	0	0.266666666666667
YHR165C	0	0	0.265060240963855
YPL139C	0	0	0.263473053892216
YNL154C	0	0	0.261904761904762
YLL008W	0	0	0.260355029585799
YNR051C	0	0	0.258823529411765
YPR187W	0	0	0.257309941520468
YMR260C	0	0	0.257142857142857
YDR432W	0	0	0.257142857142857
YML046W	0	0	0.257142857142857
YNL112W	1	0	0.257142857142857
YJL208C	0	0	0.255681818181818
YLR116W	0	0	0.254237288135593
YOR359W	0	0	0.252808988764045
YPR133C	0	0	0.251396648044693
YHR169W	0	0	0.251366120218579
YJL122W	0	0	0.251366120218579
YDR364C	0	0	0.251366120218579
YGL178W	1	0	0.251366120218579
YPL237W	0	0	0.25
YGR075C	0	0	0.248648648648649
YOR212W	0	0	0.247311827956989
YLR200W	0	0	0.245989304812834
YDR372C	0	0	0.24468085106383
YGL120C	0	0	0.243386243386243
YBR009C	0	0	0.242105263157895
YIL128W	0	0	0.240837696335079
YLR196W	0	0	0.239583333333333
YPL093W	0	0	0.238341968911917
YOL010W	0	0	0.237113402061856
YNL001W	0	0	0.235897435897436
YOR151C	0	0	0.23469387755102
YPL016W	0	0	0.233502538071066
YPR163C	0	0	0.232323232323232
YLR055C	0	0	0.231155778894472
YER111C	0	0	0.23
YNL308C	0	0	0.228855721393035
YGR103W	0	0	0.227722772277228
YDR312W	0	0	0.226600985221675
YPR182W	0	0	0.225490196078431
YDR361C	0	0	0.224390243902439
YDR060W	0	0	0.223300970873786
YGR280C	0	0	0.222222222222222
YML098W	0	0	0.221153846153846
YEL055C	0	0	0.220095693779904
YCR016W	0	0	0.219626168224299
YKL082C	0	0	0.219626168224299
YML010W	0	0	0.219626168224299
YOR160W	0	0	0.219626168224299
YER049W	1	0	0.219626168224299
YDL122W	0	0	0.218604651162791
YOL006C	0	0	0.217592592592593
YGL099W	0	0	0.216589861751152
YLR051C	0	0	0.215596330275229
YEL043W	0	1	0.215596330275229
YLR009W	0	0	0.214611872146119
YER171W	0	0	0.213636363636364
YMR190C	0	0	0.212669683257919
YPL012W	0	0	0.211711711711712
YMR288W	0	0	0.210762331838565
YLL024C	0	0	0.209821428571429
YDR240C	0	0	0.208888888888889
YLL034C	0	0	0.207964601769911
YOR361C	0	0	0.20704845814978
YPR060C	0	0	0.206140350877193
YMR269W	0	0	0.205240174672489
YKL074C	0	0	0.204347826086957
YBR247C	0	0	0.204255319148936
YOR078W	0	0	0.204255319148936
YDL195W	0	0	0.204255319148936
YNL251C	0	0	0.204255319148936
YKL009W	1	0	0.204255319148936
YJR043C	0	0	0.203389830508475
YHR065C	0	0	0.20253164556962
YIR006C	0	0	0.201680672268908
YOR048C	0	0	0.200836820083682
YDR021W	0	0	0.2
YGR081C	0	0	0.199170124481328
YLR002C	0	0	0.198347107438017
YNL002C	0	0	0.197530864197531
YGR128C	0	0	0.19672131147541
YBR154C	0	0	0.195918367346939
YGL030W	0	0	0.195121951219512
YOR272W	0	0	0.194331983805668
YKR008W	0	0	0.193548387096774
YGL246C	0	0	0.192771084337349
YJL010C	0	0	0.192
YKL018W	0	0	0.191235059760956
YLR430W	0	0	0.19047619047619
YLR371W	0	0	0.189723320158103
YOL005C	0	0	0.188976377952756
YMR223W	0	0	0.188235294117647
YHR088W	0	0	0.1875
YLR264W	0	0	0.186770428015564
YJL130C	0	0	0.186046511627907
YCR084C	0	0	0.185328185328185
YFR037C	0	0	0.184615384615385
YHR041C	0	0	0.183908045977011
YHR066W	0	0	0.183206106870229
YOL012C	0	0	0.182509505703422
YJL087C	0	0	0.181818181818182
YPR119W	0	0	0.181132075471698
YPL190C	0	0	0.180451127819549
YAL025C	0	0	0.179775280898876
YGL044C	0	0	0.17910447761194
YDL184C	0	0	0.178438661710037
YMR239C	0	0	0.177777777777778
YOR287C	0	0	0.177121771217712
YOR210W	0	0	0.176470588235294
YNL151C	0	0	0.175824175824176
YHR118C	0	0	0.175182481751825
YML093W	0	0	0.174545454545455
YER127W	0	0	0.173913043478261
YKL125W	0	0	0.173285198555957
YAL035W	0	0	0.172661870503597
YMR033W	0	0	0.172535211267606
YBR245C	0	0	0.172535211267606
YOR026W	0	0	0.172535211267606
YPL239W	0	0	0.172535211267606
YOR093C	0	1	0.172535211267606
YDR429C	0	0	0.172535211267606
YJR091C	1	0	0.172535211267606
YNL076W	0	0	0.171929824561404
YNL075W	0	0	0.171328671328671
YGR145W	0	0	0.170731707317073
YPR112C	0	0	0.170138888888889
YOL145C	0	0	0.169550173010381
YLR432W	0	0	0.168965517241379
YGL070C	0	0	0.168384879725086
YGR030C	0	0	0.167808219178082
YMR129W	0	0	0.167235494880546
YIL040W	0	0	0.166666666666667
YNL209W	0	0	0.166101694915254
YGL195W	0	0	0.165540540540541
YOL041C	0	0	0.164983164983165
YGL247W	0	0	0.164429530201342
YDR143C	0	0	0.163879598662207
YHR036W	0	0	0.163333333333333
YPL210C	0	0	0.162790697674419
YNL175C	0	0	0.162251655629139
YBR288C	0	0	0.161716171617162
YER159C	0	0	0.161184210526316
YMR240C	0	0	0.160655737704918
YBR289W	0	0	0.160130718954248
YDR279W	0	0	0.159609120521173
YDR195W	0	0	0.159090909090909
YDR028C	0	0	0.158576051779935
YDL153C	0	0	0.158064516129032
YDR299W	0	0	0.157556270096463
YDR087C	0	0	0.157051282051282
YIL021W	0	0	0.156549520766773
YDL143W	0	0	0.156050955414013
YCR092C	0	0	0.155555555555556
YDL116W	0	0	0.155063291139241
YHR201C	0	0	0.154574132492114
YDR101C	0	0	0.154088050314465
YOR265W	0	0	0.153605015673981
YLR347C	0	0	0.153125
YDR139C	0	0	0.152647975077882
YDR412W	0	0	0.152173913043478
YHR205W	0	0	0.151702786377709
YNL061W	0	0	0.151234567901235
YLR277C	0	0	0.150769230769231
YLR449W	0	0	0.150306748466258
YER164W	0	0	0.149847094801223
YER122C	0	0	0.149390243902439
YPR186C	0	0	0.148936170212766
YDR443C	0	0	0.148484848484848
YPL254W	0	0	0.148036253776435
YOR360C	0	0	0.147590361445783
YKR082W	0	0	0.147147147147147
YDR448W	0	0	0.146706586826347
YJR042W	0	0	0.146268656716418
YDR184C	0	0	0.145833333333333
YBL052C	0	0	0.14540059347181
YJR041C	0	0	0.144970414201183
YDL229W	0	0	0.144542772861357
YNL145W	0	0	0.144117647058824
YLR226W	0	0	0.143695014662757
YLR129W	0	0	0.14327485380117
YNL299W	0	0	0.142857142857143
YKL154W	0	0	0.142441860465116
YIL019W	0	0	0.142028985507246
YLR145W	0	0	0.141618497109827
YDR397C	0	0	0.141210374639769
YLR068W	0	0	0.140804597701149
YOR094W	0	0	0.140401146131805
YLR175W	0	0	0.14
YIL127C	0	0	0.13960113960114
YDL098C	0	0	0.139204545454545
YBR002C	0	0	0.138810198300283
YDL063C	0	0	0.138418079096045
YCL059C	0	0	0.138028169014085
YHL034C	0	0	0.137640449438202
YGR264C	0	0	0.137254901960784
YBL088C	0	0	0.136871508379888
YJR002W	0	0	0.136490250696379
YGR270W	0	0	0.136111111111111
YGL083W	0	1	0.136111111111111
YEL003W	0	0	0.135734072022161
YMR131C	0	0	0.135359116022099
YOL076W	0	0	0.134986225895317
YMR091C	0	0	0.134615384615385
YJL014W	0	0	0.134246575342466
YDR103W	0	0	0.134048257372654
YFL017W-A	0	0	0.134048257372654
YDR145W	0	0	0.134048257372654
YLR222C	0	0	0.134048257372654
YAR002W	0	0	0.134048257372654
YNL255C	0	0	0.134048257372654
YIL091C	0	1	0.134048257372654
YER099C	0	0	0.134048257372654
YPR042C	1	0	0.134048257372654
YGR186W	0	0	0.133689839572193
YER126C	0	0	0.133333333333333
YDR416W	0	0	0.132978723404255
YFR002W	0	0	0.13262599469496
YPL024W	0	0	0.132275132275132
YDR478W	0	0	0.131926121372032
YNR011C	0	0	0.131578947368421
YLR044C	0	0	0.131233595800525
YNL236W	0	0	0.130890052356021
YDR052C	0	0	0.130548302872063
YOL097C	0	0	0.130208333333333
YNR053C	0	0	0.12987012987013
YJL145W	0	0	0.129533678756477
YGL029W	0	0	0.129198966408269
YHR143W-A	0	0	0.128865979381443
YDL175C	0	0	0.12853470437018
YML049C	0	0	0.128205128205128
YGR020C	0	0	0.127877237851662
YDR331W	0	0	0.127551020408163
YJL111W	0	0	0.127226463104326
YOR038C	0	0	0.126903553299492
YMR014W	0	0	0.126582278481013
YMR263W	0	0	0.126262626262626
YEL018W	0	0	0.125944584382872
YNL153C	0	0	0.125925925925926
YPR016C	0	0	0.125925925925926
YNL113W	0	0	0.125925925925926
YMR049C	0	0	0.125925925925926
YOR143C	0	0	0.125925925925926
YJR064W	0	0	0.125925925925926
YJR132W	0	0	0.125925925925926
YJL209W	1	0	0.125925925925926
YJR141W	0	0	0.125615763546798
YNL032W	0	0	0.1256038647343
YLL011W	0	0	0.1256038647343
YHR060W	0	0	0.1256038647343
YJL006C	0	0	0.1256038647343
YER025W	0	0	0.1256038647343
YDL150W	0	0	0.1256038647343
YLR033W	0	0	0.1256038647343
YLL013C	1	0	0.1256038647343
YGR005C	0	0	0.125301204819277
YMR212C	0	0	0.125
YMR047C	0	0	0.124700239808153
YDL040C	0	0	0.124401913875598
YGL155W	0	0	0.124105011933174
YKL057C	0	0	0.123809523809524
YBR198C	0	0	0.123515439429929
YNL038W	0	0	0.123222748815166
YBR081C	0	0	0.122931442080378
YBR267W	0	0	0.122641509433962
YGL238W	0	0	0.122352941176471
YDL101C	0	0	0.122065727699531
YOR165W	0	0	0.121779859484778
YLR293C	0	0	0.121495327102804
YDR365C	0	0	0.121212121212121
YIL020C	0	0	0.12093023255814
YPL146C	0	0	0.120649651972158
YOR043W	0	0	0.12037037037037
YNL132W	0	0	0.120092378752887
YAL059W	0	0	0.119815668202765
YJR063W	0	0	0.119540229885057
YNL262W	0	0	0.119266055045872
YKR026C	0	0	0.118993135011442
YDR170C	0	0	0.118721461187215
YBR034C	0	0	0.118451025056948
YOR341W	0	0	0.118181818181818
YNL123W	0	0	0.117913832199546
YLR052W	0	0	0.117647058823529
YGR251W	0	0	0.117381489841986
YPL126W	0	0	0.117117117117117
YGL210W	0	0	0.11685393258427
YEL026W	0	0	0.116591928251121
YPL042C	0	0	0.116331096196868
YPR057W	0	0	0.116071428571429
YDR110W	0	0	0.115812917594655
YNL297C	0	0	0.115555555555556
YDR404C	0	0	0.11529933481153
YOR239W	0	0	0.115044247787611
YPL085W	0	0	0.114790286975717
YLR336C	0	0	0.114537444933921
YIR001C	0	0	0.114285714285714
YGR246C	0	0	0.114035087719298
YDR324C	0	0	0.113785557986871
YML043C	0	0	0.11353711790393
YKL186C	0	0	0.113289760348584
YOR340C	0	0	0.11304347826087
YCR020W-B	0	0	0.112798264642082
YJL190C	0	0	0.112554112554113
YCR057C	0	0	0.11231101511879
YPL038W	0	0	0.112068965517241
YDR440W	0	0	0.111827956989247
YHR196W	0	0	0.111587982832618
YNR054C	0	0	0.11134903640257
YJL011C	0	0	0.111111111111111
YGR200C	0	0	0.110874200426439
YGR283C	0	0	0.11063829787234
YDR395W	0	0	0.110403397027601
YLR003C	0	0	0.110169491525424
YDL213C	0	0	0.109936575052854
YNL091W	0	0	0.109704641350211
YIR004W	0	0	0.109473684210526
YMR270C	0	0	0.109243697478992
YPL203W	0	0	0.109014675052411
YJR138W	0	1	0.109014675052411
YGL130W	0	0	0.108786610878661
YOR116C	0	0	0.108559498956159
YNL149C	0	0	0.108333333333333
YPR082C	0	0	0.108108108108108
YKL214C	0	0	0.107883817427386
YGL115W	0	0	0.107660455486542
YMR233W	0	1	0.107660455486542
YGR276C	0	0	0.107438016528926
YPR118W	0	0	0.107216494845361
YLR015W	0	0	0.106995884773663
YHR193C	0	0	0.106776180698152
YOR368W	0	0	0.10655737704918
YBR279W	0	0	0.106339468302658
YML077W	0	0	0.106122448979592
YBR130C	0	0	0.105906313645621
YNL088W	0	0	0.105691056910569
YBR017C	0	0	0.105476673427992
YMR234W	0	0	0.105263157894737
YBR254C	0	0	0.105050505050505
YKR092C	0	0	0.104838709677419
YKL023W	0	1	0.104838709677419
YGR275W	0	0	0.104627766599598
YML103C	0	0	0.104417670682731
YOR167C	0	0	0.104208416833667
YDL088C	0	0	0.104
YOR112W	0	0	0.103792415169661
YAL019W	0	0	0.103585657370518
YDR449C	0	0	0.10337972166998
YKL068W	0	0	0.103174603174603
YBR172C	0	0	0.102970297029703
YOR320C	0	0	0.102766798418972
YBR136W	0	0	0.102564102564103
YNL265C	0	0	0.102362204724409
YML115C	0	0	0.102161100196464
YDR091C	0	0	0.101960784313725
YGR159C	0	0	0.101761252446184
YJR007W	0	0	0.1015625
YPR161C	0	0	0.101364522417154
YML124C	0	0	0.101167315175097
YNL188W	0	0	0.100970873786408
YOR194C	0	0	0.10077519379845
YFR028C	0	0	0.100580270793037
YLR195C	0	0	0.1003861003861
YPR181C	0	0	0.10019267822736
YDL056W	0	0	0.1
YOL127W	0	0	0.0998080614203455
YER016W	0	0	0.0996168582375479
YGR063C	0	0	0.0994263862332696
YKL122C	0	0	0.099236641221374
YBL032W	0	0	0.0990476190476191
YDR153C	0	0	0.0988593155893536
YNL178W	0	0	0.0986717267552182
YDR447C	0	0	0.0984848484848485
YDL112W	0	0	0.0982986767485822
YOR232W	0	0	0.0981132075471698
YDL167C	0	0	0.0979284369114878
YDR257C	0	1	0.0979284369114878
YGR085C	0	0	0.0977443609022556
YOR295W	0	0	0.0975609756097561
YEL051W	0	0	0.0973782771535581
YBL036C	0	0	0.097196261682243
YDR457W	0	0	0.0970149253731343
YML024W	0	0	0.0968342644320298
YDL092W	0	0	0.0966542750929368
YGL174W	0	0	0.0964749536178108
YDL205C	0	0	0.0962962962962963
YGR105W	0	0	0.0961182994454713
YPL063W	0	0	0.0959409594095941
YLR113W	0	0	0.0957642725598527
YLR197W	0	0	0.0955882352941176
YPL032C	0	0	0.0954128440366973
YJL061W	0	0	0.0952380952380952
YKL216W	0	0	0.0950639853747715
YIL126W	0	0	0.0948905109489051
YNL164C	0	0	0.0947176684881603
YGL139W	0	0	0.0945454545454545
YDR308C	0	0	0.0943738656987296
YGL020C	0	0	0.0942028985507246
YDR325W	0	0	0.0940325497287523
YKR025W	0	0	0.0938628158844765
YPL105C	0	1	0.0938628158844765
YKL181W	0	0	0.0936936936936937
YOR326W	0	0	0.0935251798561151
YDL001W	0	1	0.0935251798561151
YJL164C	0	0	0.0933572710951526
YER131W	0	0	0.0931899641577061
YLR085C	0	0	0.0930232558139535
YPL235W	0	0	0.0928571428571429
YPL086C	0	0	0.0926916221033868
YEL022W	0	0	0.0925266903914591
YML006C	0	0	0.0923623445825933
YOR144C	0	0	0.0921985815602837
YKL166C	0	0	0.0920353982300885
YPR137W	0	0	0.0918727915194346
YDL060W	0	0	0.091710758377425
YKR099W	0	0	0.0915492957746479
YDR212W	0	0	0.0913884007029877
YHR005C	0	0	0.0912280701754386
YGL086W	0	0	0.0910683012259194
YKR056W	0	0	0.0909090909090909
YMR183C	0	0	0.0907504363001745
YDR049W	0	1	0.0907504363001745
YOL144W	0	0	0.0905923344947735
YGR198W	0	0	0.0904347826086957
YML094W	0	0	0.0902777777777778
YER124C	0	0	0.0901213171577123
YIL016W	0	0	0.0899653979238754
YIL118W	0	0	0.0898100172711572
YKL078W	0	0	0.0896551724137931
YJR097W	0	0	0.0895008605851979
YJL025W	0	0	0.0893470790378007
YDR211W	0	0	0.0891938250428816
YDR293C	0	0	0.089041095890411
YBL054W	0	0	0.0888888888888889
YDR217C	0	0	0.0887372013651877
YPR010C	0	0	0.0885860306643952
YOL109W	0	0	0.0884353741496599
YLR272C	0	0	0.0882852292020374
YKL045W	0	0	0.088135593220339
YDL208W	0	0	0.0879864636209814
YLR435W	0	0	0.0878378378378378
YDR075W	0	0	0.0876897133220911
YCL030C	0	0	0.0875420875420875
YML106W	0	0	0.0873949579831933
YML056C	0	1	0.0873949579831933
YPL082C	0	0	0.087248322147651
YBL018C	0	0	0.0871021775544389
YER032W	0	0	0.0869565217391304
YJL194W	0	0	0.0868113522537563
YDR471W	0	0	0.0866666666666667
YHL007C	0	0	0.086522462562396
YDL014W	0	0	0.0863787375415282
YLR103C	0	0	0.0862354892205638
YBR079C	0	0	0.0860927152317881
YBR115C	0	0	0.0859504132231405
YDL209C	0	0	0.0858085808580858
YNL206C	0	0	0.085667215815486
YKL014C	0	0	0.0855263157894737
YOR182C	0	0	0.0853858784893268
YHR148W	0	0	0.0852459016393443
YHR197W	0	0	0.0851063829787234
YJR055W	0	0	0.0849673202614379
YMR005W	0	0	0.0848287112561175
YBL014C	0	0	0.0846905537459283
YJL191W	0	0	0.0845528455284553
YNL256W	0	0	0.0844155844155844
YBL105C	0	0	0.0842787682333874
YOR216C	0	0	0.0841423948220065
YDR190C	0	0	0.0840064620355412
YDR002W	0	0	0.0838709677419355
YML117W	0	0	0.0837359098228663
YKR010C	0	0	0.0836012861736334
YPL117C	0	0	0.0834670947030498
YDR390C	0	0	0.0833333333333333
YGL031C	0	0	0.0832
YPL090C	0	0	0.0830670926517572
YLL035W	0	0	0.0829346092503987
YGL241W	0	0	0.0828025477707006
YMR044W	0	0	0.082670906200318
YKL160W	0	0	0.0825396825396825
YOL068C	0	0	0.0824088748019017
YPL157W	0	0	0.0822784810126582
YHR031C	0	0	0.0821484992101106
YHR089C	0	0	0.082018927444795
YPR051W	0	0	0.0818897637795276
YJR060W	0	0	0.0817610062893082
YOR195W	0	0	0.0816326530612245
YDR398W	0	0	0.0815047021943574
YDR045C	0	0	0.081377151799687
YIL004C	0	0	0.08125
YDR524C	0	0	0.0811232449297972
YIL110W	0	0	0.0809968847352025
YOR004W	0	0	0.0808709175738725
YOR294W	0	0	0.0807453416149068
YMR290C	0	0	0.0806201550387597
YOR260W	0	0	0.0804953560371517
YDR245W	0	0	0.080370942812983
YDL155W	0	0	0.0802469135802469
YHR085W	0	0	0.0801232665639445
YJL125C	0	0	0.08
YPL266W	0	0	0.0798771121351766
YLR071C	0	0	0.0797546012269939
YOR039W	0	0	0.0796324655436447
YBR188C	0	0	0.0795107033639144
YOR310C	0	0	0.0793893129770992
YHL015W	0	0	0.0792682926829268
YPR190C	0	0	0.0791476407914764
YOR355W	0	0	0.0790273556231003
YLR409C	0	0	0.078907435508346
YOR064C	0	0	0.0787878787878788
YDR465C	0	0	0.0786686838124055
YML097C	0	0	0.0785498489425982
YJL157C	0	0	0.0784313725490196
YOR101W	0	0	0.0783132530120482
YML105C	0	0	0.0781954887218045
YOR061W	0	0	0.0780780780780781
YLR074C	0	0	0.0779610194902549
YOL051W	0	0	0.0778443113772455
YDL192W	0	0	0.077727952167414
YOR269W	0	0	0.0776119402985075
YPR086W	0	0	0.0774962742175857
YDR264C	0	0	0.0773809523809524
YER019C-A	0	0	0.0772659732540862
YHR086W	0	0	0.0771513353115727
YOR370C	0	0	0.077037037037037
YJL069C	0	0	0.0769230769230769
YBR103W	0	0	0.0768094534711965
YGR245C	0	0	0.0766961651917404
YNL119W	0	0	0.0765832106038292
YLR292C	0	0	0.0764705882352941
YOL094C	0	0	0.0763582966226138
YGR187C	0	0	0.0762463343108504
YHL033C	0	0	0.0761346998535871
YER176W	0	0	0.0760233918128655
YKL114C	0	0	0.0759124087591241
YLR186W	0	0	0.075801749271137
YHR073W	0	0	0.0756914119359534
YDR310C	0	0	0.0755813953488372
YPL227C	0	0	0.0754716981132075
YJL076W	0	0	0.0753623188405797
YDR120C	0	0	0.0752532561505065
YBL039C	0	0	0.0751445086705202
YLR243W	0	1	0.0751445086705202
YCR086W	0	0	0.075036075036075
YJR068W	0	0	0.0749279538904899
YPR080W	0	0	0.0748201438848921
YLR007W	0	0	0.0747126436781609
YLR180W	0	0	0.0746054519368723
YOL130W	0	0	0.0744985673352436
YGR092W	0	0	0.0743919885550787
YHR058C	0	0	0.0742857142857143
YHR191C	0	0	0.0741797432239658
YPR139C	0	0	0.0740740740740741
YDR439W	0	0	0.0739687055476529
YGL112C	0	0	0.0738636363636364
YKR059W	0	0	0.0737588652482269
YGR211W	0	0	0.0736543909348442
YJL008C	0	0	0.0735502121640736
YPL198W	0	0	0.0734463276836158
YOR056C	0	0	0.073342736248237
YNL121C	0	0	0.0732394366197183
YLR008C	0	0	0.0731364275668073
YLR039C	0	0	0.0730337078651685
YJL035C	0	0	0.0729312762973352
YGR078C	0	0	0.0728291316526611
YMR217W	0	0	0.0727272727272727
YER145C	0	0	0.0726256983240224
YHL039W	0	0	0.0725244072524407
YLR221C	0	0	0.0724233983286908
YNL025C	0	0	0.0723226703755216
YCL050C	0	0	0.0722222222222222
YLR244C	0	0	0.072122052704577
YCL063W	0	0	0.07202216066482
YNL221C	0	0	0.0719225449515906
YGL054C	0	0	0.0718232044198895
YGR272C	0	0	0.0717241379310345
YGR089W	0	0	0.0716253443526171
YHR103W	0	0	0.0715268225584594
YBR202W	0	0	0.0714285714285714
YPL183C	0	1	0.0714285714285714
YDL074C	0	0	0.0713305898491084
YLR329W	0	0	0.0712328767123288
YLR451W	0	0	0.0711354309165527
YDR013W	0	0	0.0710382513661202
YMR016C	0	0	0.0709413369713506
YOR319W	0	0	0.0708446866485014
YAL036C	0	0	0.0707482993197279
YNL227C	0	0	0.0706521739130435
YPL143W	0	0	0.0705563093622795
YJL110C	0	0	0.0704607046070461
YDL235C	0	0	0.0703653585926928
YBL035C	0	0	0.0702702702702703
YHR021C	0	0	0.0701754385964912
YNR027W	0	0	0.0700808625336927
YLR310C	0	0	0.0699865410497981
YOR243C	0	0	0.0698924731182796
YPR062W	0	0	0.0697986577181208
YNL124W	0	0	0.0697050938337802
YMR211W	0	0	0.069611780455154
YJL176C	0	0	0.0695187165775401
YDR156W	0	0	0.0694259012016021
YIL114C	0	0	0.0693333333333333
YDL236W	0	0	0.0692410119840213
YDR292C	0	0	0.0691489361702128
YLR214W	0	0	0.0691003911342894
YNL072W	0	0	0.0691003911342894
YDR081C	0	0	0.0691003911342894
YNL163C	0	0	0.0691003911342894
YGR119C	0	0	0.0691003911342894
YDL081C	0	0	0.0691003911342894
YIR012W	0	0	0.0691003911342894
YPR088C	0	0	0.0691003911342894
YKR072C	0	0	0.0691003911342894
YDR289C	0	0	0.0691003911342894
YMR311C	0	0	0.0691003911342894
YPL081W	0	0	0.0691003911342894
YER105C	0	0	0.0691003911342894
YGR208W	0	0	0.0691003911342894
YBR094W	1	1	0.0691003911342894
YPL169C	0	0	0.0690104166666667
YJL117W	0	0	0.0689206762028609
YBR171W	0	0	0.0688311688311688
YDR161W	0	0	0.0687418936446174
YAL005C	0	0	0.0686528497409326
YML112W	0	0	0.0685640362225097
YOR322C	0	0	0.0684754521963824
YLR362W	0	0	0.0683870967741936
YGR285C	0	0	0.0682989690721649
YGR152C	0	0	0.0682110682110682
YDR399W	0	0	0.0681233933161954
YIL078W	0	0	0.0680359435173299
YPL112C	0	0	0.0679487179487179
YIR011C	0	0	0.0678617157490397
YLR287C	0	1	0.0678617157490397
YPR069C	0	0	0.0677749360613811
YHL011C	0	0	0.0676883780332056
YGR178C	0	0	0.0676020408163265
YJL138C	0	0	0.067515923566879
YLR182W	0	0	0.0674300254452926
YFL004W	0	0	0.0673443456162643
YER042W	0	0	0.067258883248731
YDL189W	0	0	0.0671736375158428
YDR339C	0	0	0.0670886075949367
YGL094C	0	0	0.0670037926675095
YPL051W	0	0	0.0669191919191919
YBR153W	0	0	0.0668348045397226
YIL142W	0	0	0.0667506297229219
YDL166C	0	0	0.0666666666666667
YGR214W	0	0	0.0665829145728643
YOR191W	0	0	0.0664993726474278
YKR078W	0	0	0.0664160401002506
YML082W	0	0	0.0663329161451815
YLR223C	0	0	0.06625
YDL064W	0	0	0.066167290886392
YOL052C	0	0	0.0660847880299252
YKR063C	0	0	0.0660024906600249
YOR312C	0	0	0.0659203980099503
YGR123C	0	0	0.0658385093167702
YBR164C	0	0	0.0657568238213399
YKL144C	0	0	0.0656753407682776
YKL032C	0	0	0.0655940594059406
YLR384C	0	0	0.065512978986403
YER151C	0	0	0.0654320987654321
YDR121W	0	0	0.0653514180024661
YNL139C	0	0	0.0652709359605911
YDR152W	0	1	0.0652709359605911
YDL115C	0	0	0.0652680652680653
YER107C	0	0	0.0652680652680653
YPR132W	0	0	0.0652680652680653
YBL034C	0	0	0.0652680652680653
YGL097W	0	0	0.0652680652680653
YJR003C	0	0	0.0652680652680653
YMR309C	0	0	0.0652680652680653
YPL207W	0	1	0.0652680652680653
YDR086C	0	0	0.0652680652680653
YML063W	0	0	0.0652680652680653
YOR254C	0	0	0.0652680652680653
YLR328W	0	0	0.0652680652680653
YDL227C	0	0	0.0652680652680653
YIR026C	0	0	0.0652680652680653
YDR472W	0	0	0.0652680652680653
YDR346C	0	0	0.0652680652680653
YMR225C	0	0	0.0652680652680653
YGR271W	0	0	0.0652680652680653
YLR017W	0	0	0.0652680652680653
YOR021C	0	0	0.0652680652680653
YDR064W	0	0	0.0652680652680653
YCR060W	0	0	0.0652680652680653
YNL267W	0	0	0.0652680652680653
YFR016C	0	1	0.0652680652680653
YPL263C	0	1	0.0652680652680653
YLR330W	0	0	0.0652680652680653
YLL045C	0	0	0.0652680652680653
YOR207C	0	0	0.0652680652680653
YML022W	0	0	0.0652680652680653
YOR209C	0	0	0.0652680652680653
YER110C	0	0	0.0652680652680653
YFR009W	0	0	0.0652680652680653
YDL055C	0	0	0.0652680652680653
YGL222C	1	0	0.0652680652680653
YGL145W	0	0	0.0652680652680653
YKL106W	0	0	0.0652680652680653
YKL024C	0	0	0.0652680652680653
YOL027C	0	0	0.0652680652680653
YOR110W	0	0	0.0652680652680653
YOR051C	0	1	0.0652680652680653
YPR171W	0	0	0.0652680652680653
YJL140W	1	0	0.0652680652680653
YLR401C	0	0	0.0652680652680653
YPR073C	0	0	0.0652680652680653
YFL033C	0	0	0.0652680652680653
YJR070C	0	0	0.0652680652680653
YMR012W	0	0	0.0652680652680653
YOL124C	0	0	0.0652680652680653
YJL179W	0	0	0.0652680652680653
YDR026C	0	1	0.0652680652680653
YOR173W	1	0	0.0652680652680653
YNL247W	0	0	0.0651920838183935
YDL047W	0	0	0.0651162790697674
YNL059C	0	0	0.0650406504065041
YHR121W	0	0	0.0649651972157773
YLR372W	0	0	0.0648899188876014
YLR321C	0	0	0.0648148148148148
YEL065W	0	0	0.0647398843930636
YGR218W	0	0	0.0646651270207852
YJR089W	0	0	0.0645905420991926
YLR298C	0	0	0.0645161290322581
YGL170C	0	0	0.0644418872266974
YDR174W	0	0	0.064367816091954
YNL272C	0	0	0.0642939150401837
YFR031C-A	0	0	0.0642201834862385
YPL022W	0	0	0.0641466208476518
YNL186W	0	0	0.0640732265446224
YHR144C	0	0	0.064
YOR293W	0	0	0.0639269406392694
YNR012W	0	0	0.0638540478905359
YGR173W	0	1	0.0638540478905359
YBR087W	0	0	0.0637813211845103
YGL150C	0	0	0.0637087599544937
YKR084C	0	0	0.0636363636363636
YFR013W	0	0	0.0635641316685585
YDR243C	0	0	0.0634920634920635
YJL039C	0	0	0.0634201585503964
YER082C	0	0	0.0633484162895928
YJR031C	0	0	0.0632768361581921
YLR397C	0	0	0.0632054176072235
YML068W	0	0	0.0631341600901917
YPR041W	0	0	0.0630630630630631
YJL098W	0	0	0.062992125984252
YKR023W	0	1	0.062992125984252
YKR036C	0	0	0.0629213483146067
YDR098C	0	0	0.0628507295173962
YDR167W	0	0	0.062780269058296
YPL217C	0	0	0.0627099664053751
YOR241W	0	0	0.0626398210290828
YMR298W	0	0	0.0625698324022346
YJR048W	0	0	0.0625
YGL236C	0	0	0.0624303232998885
YDR180W	0	0	0.0623608017817372
YIL008W	0	0	0.0622914349276974
YLR447C	0	0	0.0622222222222222
YNL004W	0	0	0.0621531631520533
YNL231C	0	0	0.0620842572062084
YGR094W	0	0	0.062015503875969
YNL035C	0	1	0.062015503875969
YBR119W	0	0	0.0619469026548673
YOL022C	0	1	0.0619469026548673
YLR405W	0	0	0.061878453038674
YCR094W	0	0	0.0618101545253863
YOR033C	0	0	0.061742006615215
Q0105	0	0	0.0616740088105727
YDL161W	0	0	0.0616061606160616
YER031C	0	0	0.0615384615384615
YBR257W	0	0	0.0614709110867179
YLR096W	0	0	0.0614035087719298
YBR167C	0	0	0.0613362541073384
YBR030W	0	0	0.0612691466083151
YGR024C	0	0	0.0612021857923497
YMR308C	0	0	0.0611353711790393
YDR527W	0	0	0.0610687022900763
YNL313C	0	0	0.0610021786492375
YLR125W	0	1	0.0610021786492375
YKR064W	0	1	0.0610021786492375
YDR188W	0	0	0.0609357997823721
YDL031W	0	0	0.0608695652173913
YOR096W	0	0	0.0608034744842562
YDL087C	0	0	0.0607375271149675
YOR315W	0	0	0.0606717226435536
YER133W	0	0	0.0606060606060606
YMR121C	0	0	0.0605405405405405
YNR003C	0	0	0.060475161987041
YLR022C	0	0	0.0604099244875944
YCL064C	0	0	0.0603448275862069
YDR450W	0	0	0.0602798708288482
YMR142C	0	0	0.0602150537634409
YOR253W	0	0	0.0601503759398496
YPL125W	0	0	0.0600858369098712
YJR140C	0	0	0.060021436227224
YHR013C	0	0	0.0599571734475375
YDR485C	0	0	0.0598930481283422
YPL037C	0	0	0.0598290598290598
YDR369C	0	0	0.0597652081109925
YEL025C	0	1	0.0597652081109925
YLR420W	0	0	0.0597014925373134
YLR373C	0	0	0.0596379126730564
YKL172W	0	0	0.0595744680851064
YLR172C	0	0	0.0595111583421892
YIL035C	0	0	0.059447983014862
YKL028W	0	0	0.0593849416755037
YCR087C-A	0	1	0.0593849416755037
YHR070W	0	0	0.0593220338983051
YOR335C	0	0	0.0592592592592593
YLR020C	0	0	0.0591966173361522
YKL058W	0	0	0.0591341077085533
YHR062C	0	0	0.0590717299578059
YPL259C	0	0	0.0590094836670179
YJL192C	0	0	0.0589473684210526
YGR120C	0	0	0.0588853838065195
YGL106W	0	0	0.0588235294117647
YOL146W	0	0	0.0587618048268625
YGL251C	0	0	0.0587002096436059
YOR171C	0	0	0.0586387434554974
YNR020C	0	0	0.0585774058577406
YGL245W	0	0	0.0585161964472309
YML113W	0	0	0.058455114822547
YLR383W	0	0	0.0583941605839416
YBL024W	0	0	0.0583333333333333
YPR055W	0	0	0.0582726326742976
YGR071C	0	1	0.0582726326742976
YJL168C	0	0	0.0582120582120582
YLR114C	0	0	0.0581516095534787
YPL129W	0	0	0.0580912863070539
YOR115C	0	0	0.0580310880829016
YHR064C	0	0	0.0579710144927536
YJL183W	0	0	0.0579268292682927
YMR207C	0	0	0.0579268292682927
YHR040W	0	0	0.0579268292682927
YER174C	0	0	0.0579268292682927
YPL267W	0	0	0.0579268292682927
YLL043W	0	0	0.0579268292682927
YHR158C	0	0	0.0579268292682927
YPL122C	0	0	0.0579268292682927
YBR258C	0	0	0.0579268292682927
YJR005W	0	0	0.0579268292682927
YOR140W	0	0	0.0579268292682927
YGL257C	0	0	0.0579268292682927
YDR113C	0	0	0.0579268292682927
YCR072C	0	0	0.0579268292682927
YOR268C	0	1	0.0579268292682927
YER036C	0	0	0.0579268292682927
YEL053C	0	0	0.0579268292682927
YLR249W	0	0	0.0579268292682927
YLR270W	1	0	0.0579268292682927
YJL084C	0	1	0.0579268292682927
YPL193W	0	0	0.0578680203045685
YBL020W	0	0	0.0578093306288032
YGR003W	0	0	0.0577507598784195
YIL103W	0	0	0.0576923076923077
YGR083C	0	0	0.057633973710819
YPR017C	0	0	0.0575757575757576
YMR039C	0	0	0.0575176589303734
YPL145C	0	0	0.0574596774193548
YLR215C	0	0	0.0574018126888218
YDR495C	0	0	0.0573440643863179
YDL013W	0	0	0.057286432160804
YKL039W	0	1	0.057286432160804
YDR201W	0	0	0.0572289156626506
YBR121C	0	0	0.0571715145436309
YDR334W	0	0	0.0571142284569138
YDL065C	0	0	0.0570570570570571
YOL102C	0	0	0.057
YFR031C	0	0	0.0569430569430569
YJR032W	0	0	0.0568862275449102
YPR131C	0	0	0.0568295114656032
YLL009C	0	0	0.0567729083665339
YJL115W	0	0	0.0567164179104478
YOR224C	0	0	0.0566600397614314
YDR463W	0	0	0.0566037735849057
YMR287C	0	0	0.056547619047619
YJL042W	0	0	0.0564915758176412
YOL026C	0	0	0.0564356435643564
YBR014C	0	1	0.0564356435643564
YOR079C	0	0	0.056379821958457
YNL102W	0	0	0.0563241106719368
YPR135W	0	0	0.0562685093780849
YML108W	0	1	0.0562685093780849
YKR083C	0	0	0.0562130177514793
YPL001W	0	0	0.0561576354679803
YOR213C	0	0	0.0561023622047244
YGL215W	0	0	0.056047197640118
YDR469W	0	0	0.055992141453831
YML021C	0	0	0.055937193326791
YIL018W	0	0	0.0558823529411765
YDL240W	0	0	0.0558276199804114
YPR056W	0	0	0.0557729941291585
YGR185C	0	0	0.0557184750733138
YMR146C	0	0	0.0556640625
YOR095C	0	0	0.055609756097561
YIL079C	0	0	0.0555555555555556
YJR143C	0	0	0.0555014605647517
YDL148C	0	0	0.0554474708171206
YAR014C	0	0	0.0553935860058309
YNL054W	0	0	0.0553398058252427
YPR105C	0	0	0.055286129970902
YMR138W	0	0	0.0552325581395349
YNR009W	0	0	0.0551790900290416
YHR216W	0	0	0.0551257253384913
YDL225W	0	0	0.0550724637681159
YMR179W	0	0	0.055019305019305
YPR125W	0	0	0.0549662487945998
YGL211W	0	0	0.0549132947976879
YCR052W	0	0	0.0548604427333975
YKR095W	0	0	0.0548076923076923
YDR300C	0	0	0.0547550432276657
YDR363W-A	0	0	0.0547024952015355
YHL012W	0	0	0.0546500479386385
YJR123W	0	0	0.0545977011494253
YLR135W	0	0	0.0545454545454545
YHL022C	0	0	0.0544933078393881
YNL292W	0	0	0.0544412607449857
YKR028W	0	0	0.0543893129770992
YLR285W	0	0	0.0543374642516683
YBL011W	0	0	0.0543071161048689
YOL061W	0	0	0.0543071161048689
YKR057W	0	0	0.0543071161048689
YNL199C	0	0	0.0543071161048689
YGL151W	0	0	0.0543071161048689
YGR229C	0	0	0.0543071161048689
YDR037W	0	0	0.0543071161048689
YLR072W	0	1	0.0543071161048689
YLR421C	0	0	0.0543071161048689
YGL100W	0	0	0.0543071161048689
YKL015W	0	0	0.0543071161048689
YGL071W	0	0	0.0543071161048689
YGL113W	0	0	0.0543071161048689
YKL191W	0	0	0.0543071161048689
YNL244C	0	0	0.0543071161048689
YPL213W	0	0	0.0543071161048689
YIL052C	0	0	0.0543071161048689
YLR043C	0	0	0.0543071161048689
YMR079W	0	0	0.0543071161048689
YIR035C	0	1	0.0543071161048689
YLR363C	1	0	0.0543071161048689
YOR217W	0	0	0.0542563143124415
YMR310C	0	0	0.0542056074766355
YJL041W	0	0	0.0541549953314659
YPR034W	0	0	0.0541044776119403
YJR144W	0	0	0.0540788267644363
YPL153C	0	0	0.0540788267644363
YDR071C	0	0	0.0540788267644363
YKL080W	0	0	0.0540788267644363
YOR297C	0	0	0.0540788267644363
YJL092W	0	0	0.0540788267644363
YHR203C	0	0	0.0540788267644363
YBR155W	0	0	0.0540788267644363
YPL249C-A	0	0	0.0540788267644363
YOR047C	0	0	0.0540788267644363
YDR062W	0	0	0.0540788267644363
YOR296W	0	1	0.0540788267644363
YOR252W	0	1	0.0540788267644363
YOL093W	0	0	0.0540788267644363
YNL007C	0	0	0.0540788267644363
YKL053C-A	0	0	0.0540788267644363
YKL204W	0	0	0.0540788267644363
YMR112C	0	0	0.0540788267644363
YMR123W	0	0	0.0540788267644363
YDR165W	0	0	0.0540788267644363
YER035W	1	0	0.0540788267644363
YLR154C	0	0	0.054029304029304
YNL166C	0	0	0.0539798719121683
YMR246W	0	0	0.0539305301645338
YPR025C	0	0	0.0538812785388128
YBR162W-A	0	0	0.0538321167883212
YMR153W	0	0	0.0537830446672744
YLL032C	0	1	0.0537830446672744
YHR063C	0	0	0.0537340619307832
YLR005W	0	0	0.0536851683348499
YIL148W	0	0	0.0536363636363636
YBR038W	0	0	0.0535876475930972
YNL048W	0	0	0.0535390199637024
YIL090W	0	0	0.0534904805077063
YGL169W	0	0	0.0534420289855072
YDL036C	0	0	0.053393665158371
YIL029C	0	0	0.0533453887884268
YML114C	0	0	0.0532971996386631
YGL216W	0	0	0.0532490974729242
YPL160W	0	0	0.0532010820559062
YBL051C	0	0	0.0531531531531532
YBR253W	0	0	0.0531053105310531
YML080W	0	0	0.0530575539568345
YLR163C	0	0	0.0530098831985624
YKL129C	0	0	0.0529622980251346
YDR464W	0	0	0.052914798206278
YBR060C	0	0	0.0528673835125448
YBL066C	0	1	0.0528673835125448
YNL030W	0	0	0.0528200537153089
YIL061C	0	0	0.0527728085867621
YHR154W	0	0	0.0527256478999106
YNL135C	0	0	0.0526785714285714
YMR285C	0	0	0.0526315789473684
YOR198C	0	0	0.0525846702317291
YIL132C	0	0	0.0525378450578807
YJR057W	0	0	0.052491103202847
YFR010W	0	0	0.0524444444444444
YPL204W	0	0	0.0523978685612789
YDL145C	0	0	0.0523513753327418
YLR340W	0	0	0.0523049645390071
YLR181C	0	0	0.0522586359610275
YLL050C	0	0	0.052212389380531
YNL290W	0	0	0.0521662245800177
YPR144C	0	0	0.0521201413427562
YBR141C	0	1	0.0521201413427562
YJR124C	0	1	0.0521201413427562
YPL011C	0	0	0.0520741394527802
YJR069C	0	0	0.0520282186948854
YIL085C	0	0	0.0519823788546256
YDL017W	0	0	0.0519366197183099
YHR084W	0	0	0.0518909410729991
YEL021W	0	0	0.0518453427065026
YMR127C	0	0	0.0517998244073749
YKL017C	0	0	0.0517543859649123
YPL069C	0	0	0.0517090271691499
YBR231C	0	0	0.0516637478108581
YDR514C	0	1	0.0516637478108581
YLR146C	0	0	0.0516185476815398
YDR302W	0	0	0.0515734265734266
YDR017C	0	0	0.051528384279476
YIL039W	0	0	0.0514834205933682
YOR281C	0	0	0.051438535309503
YDR235W	0	0	0.0513937282229965
YML125C	0	0	0.051348999129678
YML031W	0	0	0.051304347826087
YGR013W	0	0	0.05125977410947
YDR181C	0	0	0.0512152777777778
YOL125W	0	0	0.0511708586296618
YNL197C	0	0	0.0511265164644714
YNL067W	0	0	0.0510822510822511
YNL099C	0	0	0.051038062283737
YDL083C	0	0	0.0509939498703544
YML069W	0	0	0.0509499136442142
YHR119W	0	0	0.0509059534081104
YBR158W	0	0	0.0508620689655172
YBR091C	0	0	0.0508182601205857
YLR117C	0	0	0.0507745266781411
YHR146W	0	1	0.0507745266781411
YGL183C	0	0	0.0507308684436801
YKR079C	0	0	0.0506872852233677
YLR357W	0	0	0.0506437768240343
YOR014W	0	0	0.0506003430531732
YDR228C	0	0	0.0505569837189374
YGR155W	0	0	0.050513698630137
YGL101W	0	1	0.050513698630137
YHR090C	0	0	0.0504704875962361
YAL029C	0	0	0.0504273504273504
YIL150C	0	0	0.0503842869342442
YJL104W	0	0	0.0503412969283276
YKL196C	0	0	0.0502983802216539
YHR152W	0	0	0.0502555366269165
YER100W	0	0	0.0502127659574468
YPL245W	0	1	0.0502127659574468
YGR086C	0	0	0.0501700680272109
YJL080C	0	0	0.0501274426508071
YAL063C	0	0	0.0500848896434635
YDR468C	0	0	0.0500424088210348
YER007C-A	0	0	0.05
YER117W	0	0	0.0499576629974598
YKR043C	0	1	0.0499576629974598
YBR069C	0	0	0.0499153976311337
YGL023C	0	0	0.0498732037193576
YOL034W	0	0	0.0498310810810811
YGL019W	0	0	0.049789029535865
YGL190C	0	0	0.0497470489038786
YML038C	0	0	0.0497051390058972
YBR283C	0	0	0.0496632996632997
YER085C	0	1	0.0496632996632997
YGL232W	0	0	0.0496215306980656
YOL137W	0	1	0.0496215306980656
YDR177W	0	0	0.0495798319327731
YBR104W	0	0	0.0495382031905961
YMR277W	0	0	0.049496644295302
YJL123C	0	1	0.049496644295302
YPL050C	0	0	0.049455155071249
YHR072W-A	0	0	0.0494137353433836
YKL112W	0	0	0.0493723849372385
YAL041W	0	0	0.0493311036789298
YNL079C	0	0	0.0492898913951546
YIL030C	0	0	0.0492487479131886
YDR301W	0	0	0.0492076730608841
YPL175W	0	0	0.0491666666666667
YPL053C	0	0	0.0491257285595337
YOL054W	0	0	0.0490848585690516
YDR414C	0	0	0.0490440565253533
YER168C	0	0	0.0490033222591362
YGR118W	0	0	0.0489626556016598
YER044C-A	0	0	0.048922056384743
YDR006C	0	0	0.0488815244407622
YNR046W	0	0	0.048841059602649
YGR262C	0	0	0.0488006617038875
YOR006C	0	1	0.0488006617038875
YDR051C	0	1	0.0488006617038875
YJL054W	0	0	0.0487603305785124
YBR189W	0	0	0.0487200660611065
YOR255W	0	0	0.0486798679867987
YGL021W	0	0	0.0486397361912613
YDR186C	0	1	0.0486397361912613
YNR023W	0	0	0.0485996705107084
YOR236W	0	0	0.048559670781893
YLR452C	0	0	0.0485197368421053
YNL068C	0	0	0.0484798685291701
YNL330C	0	0	0.048440065681445
YML064C	0	0	0.0484003281378179
YNL287W	0	0	0.0483606557377049
YDL002C	0	0	0.0483210483210483
YLR060W	0	0	0.0482815057283142
YGL064C	0	0	0.0482420278004906
YLR014C	0	0	0.048202614379085
YNL316C	0	0	0.0481632653061225
YFL041W	0	0	0.0481239804241436
YPL212C	0	0	0.0480847595762021
YIR005W	0	0	0.0480456026058632
YNL323W	0	0	0.048006509357201
YMR177W	0	0	0.0479674796747967
YFL023W	0	0	0.0479285134037368
YFL001W	0	0	0.0478896103896104
YNL218W	0	0	0.0478507704785077
YOL103W	0	0	0.0478119935170178
YDR001C	0	0	0.0477732793522267
YBL009W	0	0	0.0477346278317152
YDR206W	0	0	0.047696038803557
YLR086W	0	0	0.0476575121163166
YDR303C	0	0	0.0476190476190476
YHR049W	0	1	0.0476190476190476
YER114C	0	0	0.0475806451612903
YER180C	0	0	0.0475423045930701
YCL061C	0	0	0.0475040257648953
YDL201W	0	0	0.0474658085277554
YCR027C	0	0	0.047427652733119
YMR143W	0	0	0.0473895582329317
YPL226W	0	0	0.0473515248796148
YOL028C	0	0	0.0473135525260625
YLR262C-A	0	0	0.047275641025641
YOR375C	0	0	0.0472377902321858
YGR216C	0	0	0.0472
YBR127C	0	0	0.0471622701838529
YMR001C	0	0	0.0471246006389776
YHR045W	0	1	0.0471246006389776
YPL111W	0	0	0.0470869912210694
YBR237W	0	0	0.0470494417862839
YCR067C	0	0	0.0470119521912351
YER157W	0	0	0.0469745222929936
YLR106C	0	0	0.0469371519490851
YCR047C	0	0	0.0468998410174881
YER156C	0	1	0.0468998410174881
YNL216W	0	0	0.0468625893566322
YBR160W	0	0	0.0468253968253968
YLR319C	0	0	0.0467882632831086
YNL107W	0	0	0.0467511885895404
YMR216C	0	0	0.0467141726049089
YHL047C	0	0	0.0466772151898734
YLR075W	0	0	0.0466403162055336
YBR095C	0	0	0.0466034755134281
YIL106W	0	0	0.0465666929755328
YIR013C	0	0	0.0465299684542587
YNL207W	0	0	0.0464933018124507
YNL268W	0	0	0.0464566929133858
YDR454C	0	0	0.046420141620771
YDR214W	0	0	0.0463836477987421
YKR002W	0	0	0.0463472113118617
YKL020C	0	0	0.0463108320251177
YPL128C	0	0	0.0462745098039216
YHR185C	0	0	0.0462382445141066
YOR188W	0	0	0.0462020360219264
YNL090W	0	0	0.0461658841940532
YGL231C	0	1	0.0461658841940532
YBL079W	0	0	0.0461297888975762
YBL076C	0	0	0.04609375
YLR291C	0	0	0.0460577673692428
YBL023C	0	0	0.0460218408736349
YGR177C	0	0	0.0459859703819174
YMR250W	0	0	0.0459501557632399
YOR075W	0	0	0.0459143968871595
YDR159W	0	0	0.0458786936236392
YJL160C	0	1	0.0458786936236392
YGR210C	0	1	0.0458786936236392
YOR124C	0	0	0.0458430458430458
YKL012W	0	0	0.0458074534161491
YPL119C	0	0	0.0457719162141195
YKL092C	0	0	0.0457364341085271
YDR389W	0	0	0.04570100697134
YER089C	0	0	0.0456656346749226
YLR335W	0	0	0.045630317092034
YLL015W	0	0	0.0455950540958269
YOR118W	0	1	0.0455950540958269
YKL183W	0	1	0.0455950540958269
YOR283W	0	1	0.0455950540958269
YKL103C	0	0	0.0455598455598456
YGL201C	0	0	0.0455246913580247
YBR049C	0	0	0.0454895913646877
YDR198C	0	0	0.0454545454545455
YGR093W	0	1	0.0454545454545455
YML111W	0	0	0.0454195535026944
YHL020C	0	0	0.0453846153846154
YNL141W	0	0	0.0453497309761722
YJR122W	0	1	0.0453497309761722
YDR020C	0	1	0.0453497309761722
YLR412W	0	1	0.0453497309761722
YER030W	0	0	0.0453149001536098
YIL009W	0	0	0.0452801227935533
YDR238C	0	0	0.0452453987730061
YIL092W	0	1	0.0452453987730061
YKL113C	0	0	0.0452107279693487
YDR225W	0	0	0.0451761102603369
YJL081C	0	0	0.045141545524101
YIL104C	0	0	0.0451070336391437
YDR194C	0	0	0.0450725744843392
YDL042C	0	0	0.0450381679389313
YLR314C	0	0	0.0450038138825324
YMR193W	0	0	0.0449695121951219
YNL282W	0	0	0.0449352627570449
YOR106W	0	0	0.0449010654490107
YHR164C	0	0	0.0448669201520913
YOR157C	0	0	0.0448328267477204
YBR042C	0	0	0.0447987851176917
YLL002W	0	0	0.0447647951441578
YNL181W	0	1	0.0447647951441578
YLR265C	0	0	0.0447308567096285
YMR058W	0	0	0.0446969696969697
YLR126C	0	0	0.044663133989402
YJR075W	0	0	0.0446293494704992
YBR086C	0	0	0.0445956160241875
YBR276C	0	0	0.0445619335347432
YEL036C	0	0	0.0445283018867925
YJR035W	0	0	0.0444947209653092
YPR032W	0	0	0.0444611906556142
YER115C	0	0	0.0444277108433735
YHR127W	0	1	0.0444277108433735
YDR117C	0	1	0.0444277108433735
YMR105C	0	0	0.0443942814145974
YDR420W	0	0	0.0443609022556391
YIL048W	0	0	0.0443275732531931
YJR076C	0	0	0.0442942942942943
YGR147C	0	0	0.0442610652663166
YNL222W	0	0	0.0442278860569715
YOR080W	0	0	0.0441947565543071
YMR075W	0	0	0.0441616766467066
YNL291C	0	0	0.0441286462228871
YKL210W	0	0	0.0440956651718984
YNL201C	0	0	0.0440627333831217
YCR090C	0	1	0.0440627333831217
YOR382W	0	0	0.0440298507462687
YOR316C	0	0	0.0439970171513796
YML071C	0	0	0.0439642324888227
YOR270C	0	0	0.0439314966492926
YPL115C	0	0	0.0438988095238095
YGR061C	0	0	0.0438661710037175
YKL075C	0	0	0.0438335809806835
YLR262C	0	0	0.0438010393466964
YPL144W	0	0	0.0437685459940653
YGR129W	0	0	0.0437361008154188
YDR515W	0	0	0.0437037037037037
YJR056C	0	1	0.0437037037037037
YDR176W	0	0	0.0436713545521836
YBR057C	0	0	0.0436390532544379
YNL238W	0	0	0.0436067997043607
YBR056W	0	1	0.0436067997043607
YJL204C	0	0	0.0435745937961595
YDR189W	0	0	0.0435424354243542
YIL149C	0	0	0.0435103244837758
YIL102C	0	1	0.0435103244837758
YNL215W	0	1	0.0435103244837758
YNR015W	0	0	0.0434782608695652
YBR084W	0	0	0.0434462444771723
YBR083W	0	0	0.0434142752023547
YOR183W	0	1	0.0434142752023547
YBL093C	0	0	0.0433823529411765
YCL029C	0	0	0.0433504775900073
YML035C	0	0	0.0433186490455213
YNL233W	0	0	0.0432868672046955
YDR097C	0	0	0.0432551319648094
YKL176C	0	0	0.0432234432234432
YML015C	0	0	0.0431918008784773
YGL016W	0	0	0.0431602048280907
YKR086W	0	0	0.0431286549707602
YBL016W	0	0	0.0430971512052593
YBR186W	0	0	0.0430656934306569
YJR112W	0	0	0.0430342815463166
YGL137W	0	0	0.043002915451895
YLL021W	0	0	0.0429715950473416
YPL068C	0	1	0.0429715950473416
YOR109W	0	0	0.0429403202328967
YGL058W	0	0	0.0429090909090909
YER063W	0	0	0.0428779069767442
YML019W	0	0	0.0428467683369644
YOL158C	0	0	0.0428156748911466
YOR381W	0	0	0.0427846265409717
YGL025C	0	0	0.0427536231884058
YOR304W	0	0	0.0427226647356988
YIR008C	0	0	0.0426917510853835
YBR166C	0	0	0.0426608821402748
YJL198W	0	0	0.0426300578034682
YLR410W	0	0	0.0425992779783394
YML110C	0	0	0.0425685425685426
YDR068W	0	1	0.0425685425685426
YML041C	0	0	0.0425378514780101
YBR025C	0	0	0.042507204610951
YPR104C	0	0	0.0424766018718503
YHR046C	0	0	0.0424460431654676
YIL131C	0	0	0.0424155283968368
YPL151C	0	0	0.0423850574712644
YPL075W	0	0	0.0423546302943288
YBR246W	0	1	0.0423546302943288
YLR433C	0	0	0.0423242467718795
YIL027C	0	1	0.0423242467718795
YNL065W	0	0	0.0422939068100358
YDR270W	0	0	0.0422636103151862
YKL110C	0	0	0.0422333571939871
YEL056W	0	0	0.0422031473533619
YER123W	0	0	0.0421729807005004
YGL135W	0	0	0.0421428571428571
YKL059C	0	0	0.0421127765881513
YER075C	0	0	0.0420827389443652
YLR067C	0	0	0.0420527441197434
YPL106C	0	0	0.042022792022792
YGR267C	0	0	0.0419928825622776
YMR275C	0	0	0.0419630156472262
YDR534C	0	0	0.0419331911869225
YLR018C	0	0	0.0419034090909091
YNL210W	0	0	0.0418736692689851
YEL034W	0	0	0.0418439716312057
YLR305C	0	0	0.0418143160878809
YBR129C	0	0	0.0417847025495751
YMR235C	0	0	0.0417551309271054
YOR069W	0	0	0.0417256011315417
YBR244W	0	0	0.0416961130742049
YOR383C	0	0	0.0416666666666667
YGL164C	0	1	0.0416666666666667
YGR225W	0	0	0.0416372618207481
YKL049C	0	0	0.041607898448519
YHR133C	0	0	0.0415785764622974
YPR097W	0	1	0.0415785764622974
YIL161W	0	1	0.0415785764622974
YDR141C	0	0	0.0415492957746479
YLR386W	0	0	0.0415200562983814
YHR068W	0	0	0.0414908579465541
YDR477W	0	0	0.0414617006324666
YBR215W	0	0	0.0414325842696629
YBR061C	0	0	0.0414035087719298
YKL095W	0	0	0.0413744740532959
YGR271C-A	0	1	0.0413744740532959
YHR100C	0	1	0.0413744740532959
YLR141W	0	0	0.0413454800280308
YBR098W	0	0	0.0413165266106443
YDL226C	0	0	0.0412876137158852
YER118C	0	0	0.0412587412587413
YER183C	0	0	0.0412299091544375
YHL040C	0	0	0.0412011173184358
YIL044C	0	0	0.0411723656664341
YMR276W	0	0	0.0411436541143654
YKL116C	0	0	0.0411149825783972
YPL253C	0	0	0.0410863509749304
YNL082W	0	0	0.0410577592205985
YOR119C	0	0	0.041029207232267
YHR175W	0	0	0.0410006949270327
YKL209C	0	0	0.0409722222222222
YJL074C	0	0	0.0409437890353921
YBR118W	0	0	0.0409153952843273
YNL275W	0	0	0.0408870408870409
YDR499W	0	0	0.0408587257617729
YDR054C	0	0	0.0408304498269896
YNL219C	0	0	0.0408022130013831
YHR117W	0	1	0.0408022130013831
YOL040C	0	0	0.0407740152038701
YDR016C	0	0	0.0407458563535912
YKL184W	0	0	0.0407177363699103
YDR492W	0	0	0.0406896551724138
YMR243C	0	0	0.0406616126809097
YBR029C	0	0	0.040633608815427
YJR067C	0	1	0.040633608815427
YHL013C	0	1	0.040633608815427
YLR439W	0	0	0.0406056434962147
YOR233W	0	0	0.0405777166437414
YGR047C	0	0	0.0405498281786942
YBR073W	0	0	0.040521978021978
YLR066W	0	0	0.0404941660947152
YBL068W	0	0	0.0404663923182442
YDR183W	0	0	0.0404386566141193
YOR098C	0	0	0.0404109589041096
YDR370C	0	1	0.0404109589041096
YDR522C	0	0	0.0403832991101985
YGL172W	0	0	0.0403556771545828
YLR455W	0	0	0.0403280929596719
YML085C	0	0	0.0403005464480874
YKL081W	0	0	0.0402730375426621
YMR236W	0	0	0.0402455661664393
YJL186W	0	0	0.0402181322426721
YGL168W	0	0	0.0401907356948229
YPR173C	0	0	0.0401633764465623
YJR021C	0	0	0.0401360544217687
YDL224C	0	0	0.0401087695445275
YOR390W	0	1	0.0401087695445275
YNL278W	0	0	0.0400815217391304
YPL127C	0	0	0.0400543109300747
YLR441C	0	0	0.0400271370420624
YNR004W	0	1	0.0400271370420624
YBL061C	0	0	0.04
YOL049W	0	0	0.0399728997289973
YHR206W	0	0	0.039945836154367
YLL004W	0	0	0.0399188092016238
YLR399C	0	0	0.0398918187964841
YDR386W	0	0	0.0398648648648649
YKL025C	0	0	0.0398379473328832
YLR268W	0	0	0.0398110661268556
YLR034C	0	0	0.0397842211732974
YNL010W	0	1	0.0397842211732974
YMR300C	0	0	0.0397574123989218
YBR210W	0	0	0.0397306397306397
YPR120C	0	0	0.0397039030955585
YNL229C	0	0	0.0396772024209818
YNL271C	0	0	0.0396505376344086
YIL075C	0	0	0.0396239086635326
YML096W	0	1	0.0396239086635326
YBR264C	0	0	0.0395973154362416
YGL067W	0	0	0.039570757880617
YPL255W	0	0	0.039544235924933
YMR037C	0	0	0.0395177494976557
YMR259C	0	1	0.0395177494976557
YPL047W	0	0	0.0394912985274431
YOR129C	0	0	0.0394648829431438
YDL117W	0	0	0.0394385026737968
YMR266W	0	0	0.0394121576486306
YER161C	0	0	0.0393858477970628
YML065W	0	0	0.0393595730486991
YJR006W	0	0	0.0393333333333333
YLR427W	0	0	0.039307128580946
YOL056W	0	1	0.039307128580946
YPR031W	0	0	0.0392809587217044
YMR132C	0	1	0.0392809587217044
YNL261W	0	0	0.0392548236859614
YEL029C	0	0	0.0392287234042553
YBL044W	0	1	0.0392287234042553
YPL010W	0	0	0.039202657807309
YFL037W	0	0	0.0391766268260292
YJR093C	0	0	0.0391506303915063
YAL032C	0	0	0.0391246684350133
YGR261C	0	0	0.0390987408880053
YOR329C	0	0	0.0390728476821192
YKL006C-A	0	0	0.0390469887491727
YML081W	0	1	0.0390469887491727
YNL273W	0	0	0.039021164021164
YDR224C	0	0	0.038995373430271
YNR029C	0	1	0.038995373430271
YLR323C	0	1	0.038995373430271
YHR107C	0	0	0.0389696169088507
YDL058W	0	0	0.0389438943894389
YDL099W	0	0	0.0389182058047493
YLR309C	0	0	0.038892551087673
YEL040W	0	0	0.038866930171278
YDR137W	0	0	0.0388413429888084
YBL003C	0	0	0.0388157894736842
YER106W	0	0	0.0387902695595003
YHR122W	0	0	0.0387647831800263
YOL098C	0	1	0.0387647831800263
YAL017W	0	0	0.0387393302692055
YOR357C	0	0	0.0387139107611549
YLR143W	0	1	0.0387139107611549
YHR027C	0	0	0.0386885245901639
YNL286W	0	0	0.0386631716906946
YCL001W	0	0	0.0386378519973805
YBR123C	0	0	0.0386125654450262
YCR031C	0	0	0.0385873119686069
YKR090W	0	0	0.038562091503268
YLR026C	0	0	0.038536903984324
YCR063W	0	0	0.0385117493472585
YFR038W	0	1	0.0385117493472585
YBR088C	0	0	0.0384866275277234
YJL197W	0	1	0.0384866275277234
YOR017W	0	0	0.0384615384615385
YPR141C	0	0	0.0384364820846906
YHR104W	0	0	0.0384114583333333
YOR141C	0	1	0.0384114583333333
YLL051C	0	1	0.0384114583333333
YGL167C	0	0	0.0383864671437866
YPR129W	0	0	0.0383615084525358
YNL302C	0	0	0.0383365821962313
YDR144C	0	0	0.0383116883116883
YJR014W	0	1	0.0383116883116883
YLR192C	0	0	0.0382868267358858
YBR106W	0	0	0.0382619974059663
YML001W	0	0	0.0382372002592353
YPR018W	0	0	0.0382124352331606
YER129W	0	0	0.0381877022653722
YPL273W	0	0	0.0381630012936611
YLR166C	0	0	0.0381383322559793
YBR015C	0	0	0.0381136950904393
YNL259C	0	0	0.0380890897353131
YKR001C	0	0	0.0380645161290323
YOR342C	0	1	0.0380645161290323
YLR229C	0	0	0.038039974210187
YLR407W	0	1	0.038039974210187
YOR063W	0	0	0.0380154639175258
YIL064W	0	0	0.0379909851899549
YJL129C	0	0	0.037966537966538
YLR048W	0	0	0.0379421221864952
YBR291C	0	0	0.0379177377892031
YML091C	0	0	0.037893384714194
YPL108W	0	1	0.037893384714194
YPL241C	0	0	0.0378690629011553
YLL026W	0	0	0.0378447722899294
YIL130W	0	1	0.0378447722899294
YPL101W	0	0	0.0378205128205128
YOL135C	0	0	0.0377962844330557
YER055C	0	0	0.0377720870678617
YPL199C	0	1	0.0377720870678617
YPL152W	0	0	0.0377479206653871
YDR266C	0	1	0.0377479206653871
YLR139C	0	0	0.0377237851662404
YCR018C	0	0	0.0376996805111821
YIR023W	0	0	0.0376756066411239
YOR196C	0	0	0.0376515634971283
YPR145W	0	0	0.0376275510204082
YDR034C	0	0	0.0376035691523263
YOR016C	0	0	0.0375796178343949
YOR148C	0	0	0.037555697008275
YOR353C	0	0	0.0375318066157761
YKL048C	0	0	0.0375079465988557
YPL008W	0	0	0.0374841168996188
YAL003W	0	0	0.0374603174603175
YER132C	0	0	0.0374365482233503
YMR078C	0	0	0.0374128091312619
YCR066W	0	0	0.0373891001267427
YIL033C	0	0	0.0373654211526282
YBR019C	0	0	0.0373417721518987
YOL045W	0	0	0.0373181530676787
YOR091W	0	0	0.0372945638432364
YGR217W	0	0	0.0372710044219836
YCR054C	0	1	0.0372710044219836
YLR148W	0	0	0.0372474747474747
YJL026W	0	0	0.0372239747634069
YML088W	0	0	0.0372005044136192
YER102W	0	0	0.037177063642092
YNL027W	0	0	0.0371536523929471
YML060W	0	0	0.0371302706104468
YPR175W	0	0	0.0371069182389937
YFL008W	0	0	0.0370835952231301
YGR001C	0	1	0.0370835952231301
YGR033C	0	0	0.0370603015075377
YDR047W	0	0	0.037037037037037
YBL025W	0	0	0.0370138017565872
YNL327W	0	0	0.0369905956112853
YIR009W	0	0	0.0369674185463659
YPL131W	0	0	0.036944270507201
YPR188C	0	0	0.0369211514392991
YOL004W	0	0	0.0368980612883052
YDL073W	0	1	0.0368980612883052
YBR031W	0	0	0.036875
YNL213C	0	0	0.0368519675202998
YER095W	0	0	0.0368289637952559
YPL009C	0	1	0.0368289637952559
YIL083C	0	0	0.0368059887710543
YAL038W	0	0	0.036783042394015
YHR055C	0	0	0.0367601246105919
YBL002W	0	0	0.0367372353673724
YKR031C	0	0	0.0367143746110765
YOR262W	0	1	0.0367143746110765
YDR208W	0	0	0.0366915422885572
YLR424W	0	0	0.0366687383467993
YFL028C	0	0	0.0366459627329193
YDR227W	0	0	0.0366232153941651
YKL099C	0	0	0.0366004962779156
YHR128W	0	0	0.0365778053316801
YNR010W	0	0	0.0365551425030979
YDL159W	0	0	0.0365325077399381
YBR058C	0	0	0.036509900990099
YHR157W	0	0	0.0364873222016079
YER090W	0	0	0.0364647713226205
YML036W	0	0	0.0364422483014206
YMR296C	0	0	0.0364197530864198
YNL066W	0	0	0.0363972856261567
YER149C	0	0	0.0363748458692972
YNL264C	0	0	0.0363524337646334
YOR168W	0	0	0.0363300492610837
YOR166C	0	1	0.0363300492610837
YER009W	0	0	0.0363076923076923
YHR187W	0	0	0.0362853628536285
YHL035C	0	0	0.0362630608481868
YNL190W	0	0	0.0362407862407862
YGL234W	0	0	0.0362185389809699
YOR127W	0	0	0.0361963190184049
YPL231W	0	0	0.0361741263028817
YJL187C	0	0	0.0361519607843137
YJL178C	0	0	0.0361298224127373
YBL008W	0	0	0.0361077111383109
YGL189C	0	0	0.036085626911315
YGR184C	0	0	0.0360635696821516
YBR290W	0	0	0.0360415394013439
YOR179C	0	0	0.036019536019536
YEL032W	0	0	0.0359975594874924
YBL013W	0	0	0.0359756097560976
YFL049W	0	0	0.0359536867763559
YLL014W	0	1	0.0359536867763559
YOL082W	0	0	0.035931790499391
YLR183C	0	0	0.0359099208764455
YGL148W	0	0	0.0358880778588808
YHR072W	0	0	0.0358662613981763
YBR192W	0	0	0.0358444714459295
YOL114C	0	1	0.0358444714459295
YGR009C	0	0	0.0358227079538555
YBR249C	0	0	0.0358009708737864
YMR274C	0	0	0.0357792601576713
YPL137C	0	0	0.0357575757575758
YOR174W	0	0	0.0357359176256814
YBR135W	0	0	0.0357142857142857
YDR232W	0	0	0.0356926799758016
YDL219W	0	0	0.035671100362757
YHR153C	0	0	0.0356495468277946
YBL058W	0	0	0.0356280193236715
YBR271W	0	0	0.0356065178032589
YPR179C	0	0	0.0355850422195416
YDR354W	0	0	0.0355635925256178
YBR236C	0	0	0.0355421686746988
YDL038C	0	0	0.0355207706201084
YKR094C	0	0	0.0354993983152828
YHL009C	0	0	0.0354780517137703
YFL045C	0	0	0.0354567307692308
YMR076C	0	0	0.0354354354354354
YMR247C	0	0	0.0354141656662665
YBR207W	0	0	0.0353929214157169
YGL066W	0	0	0.0353717026378897
YCL040W	0	0	0.0353505092869982
YDR427W	0	0	0.0353293413173653
YGR008C	0	0	0.0353081986834231
YKL054C	0	0	0.0352870813397129
YBR175W	0	0	0.0352659892408846
YKL203C	0	0	0.0352449223416965
YDL212W	0	0	0.0352238805970149
YDR418W	0	0	0.0352028639618138
YDL231C	0	0	0.0351818723911747
YGL105W	0	0	0.0351609058402861
YDL045C	0	0	0.0351399642644431
YMR301C	0	0	0.0351190476190476
YHR186C	0	0	0.0350981558596074
YMR292W	0	0	0.035077288941736
YFR040W	0	0	0.0350564468211527
YDR163W	0	0	0.0350356294536817
YEL042W	0	0	0.0350148367952522
YBR149W	0	0	0.034994068801898
YGR140W	0	0	0.034973325429757
YBL006C	0	0	0.0349526066350711
YLR045C	0	0	0.0349319123741859
YOR327C	0	0	0.0349112426035503
YLR212C	0	0	0.0348905972797161
YDL130W	0	0	0.0348699763593381
YML011C	0	0	0.0348493797991731
YDR326C	0	0	0.0348288075560803
YBR261C	0	1	0.0348288075560803
YML014W	0	0	0.0348082595870206
YIL153W	0	0	0.0347877358490566
YOR307C	0	0	0.0347672362993518
YLR387C	0	1	0.0347672362993518
YDR385W	0	0	0.0347467608951708
YKL149C	0	0	0.0347263095938788
YBR195C	0	0	0.0347058823529412
YDR108W	0	0	0.0346854791299236
YDL005C	0	0	0.0346650998824912
YGL123W	0	0	0.0346447445684087
YIL015W	0	0	0.0346244131455399
YKL120W	0	0	0.0346041055718475
YGL092W	0	0	0.0345838218053927
YOR344C	0	0	0.0345635618043351
YBR265W	0	0	0.0345433255269321
YLR419W	0	1	0.0345433255269321
YHR120W	0	0	0.0345231129315389
YCR033W	0	0	0.0345029239766082
YKL004W	0	0	0.0344827586206897
YBR112C	0	0	0.0344626168224299
YNR037C	0	0	0.0344424985405721
YAR003W	0	0	0.0344224037339557
YGL220W	0	1	0.0344224037339557
YOR346W	0	0	0.034402332361516
YPL244C	0	0	0.0343822843822844
YHR129C	0	0	0.0343622597553873
YJL189W	0	0	0.0343422584400466
YBR048W	0	0	0.0343222803955788
YDR226W	0	0	0.0343023255813954
YPL208W	0	0	0.0342823939570017
YGR108W	0	0	0.0342624854819977
YNL064C	0	0	0.0342426001160766
YBR070C	0	0	0.0342227378190255
YIL137C	0	1	0.0342227378190255
YMR283C	0	0	0.0342028985507246
YBR173C	0	0	0.0341830822711472
YBL040C	0	0	0.034163288940359
YKL213C	0	0	0.0341435185185185
YER155C	0	0	0.0341237709658762
YDR384C	0	0	0.0341040462427746
YAL040C	0	0	0.0340843443096476
YML101C	0	1	0.0340843443096476
YNL152W	0	1	0.0340843443096476
YDR088C	0	0	0.0340646651270208
YOL136C	0	0	0.0340450086555107
YNL298W	0	0	0.0340253748558247
YDL185W	0	0	0.0340057636887608
YDR146C	0	0	0.0339861751152074
YLR115W	0	0	0.0339666090961428
YBR238C	0	0	0.0339470655926352
YER152C	0	1	0.0339470655926352
YNL039W	0	0	0.0339275445658424
YIR010W	0	0	0.0339080459770115
YBR211C	0	0	0.0338885697874785
YBL046W	0	0	0.0338691159586682
YPR115W	0	1	0.0338691159586682
YJL141C	0	0	0.0338496844520941
YDL075W	0	0	0.0338302752293578
YOL072W	0	0	0.033810888252149
YGL050W	0	1	0.033810888252149
YDR179C	0	0	0.0337915234822451
YJL173C	0	0	0.0337721808815112
YOR305W	0	0	0.0337528604118993
YIL066C	0	0	0.0337335620354488
YER125W	0	0	0.0337142857142857
YNR036C	0	0	0.0336950314106225
YBL085W	0	0	0.033675799086758
YKL151C	0	1	0.033675799086758
YDL102W	0	0	0.033656588705077
YNL111C	0	0	0.0336374002280502
YGL028C	0	0	0.0336182336182336
YGL153W	0	0	0.0335990888382688
YJR135C	0	0	0.0335799658508822
YLR304C	0	0	0.0335608646188851
YGL119W	0	0	0.0335417851051734
YBR274W	0	0	0.0335227272727273
YHR047C	0	0	0.033503691084611
YMR074C	0	1	0.033503691084611
YIL145C	0	0	0.0334846765039728
YJR092W	0	0	0.0334656834940442
YMR038C	0	0	0.0334467120181406
YKL005C	0	0	0.0334277620396601
YPL228W	0	0	0.0334088335220838
YNL250W	0	0	0.0333899264289757
YDR388W	0	0	0.0333710407239819
YGR027C	0	0	0.033352176370831
YGL243W	0	0	0.0333333333333333
YMR227C	0	0	0.0333145115753811
YBL091C	0	0	0.0332957110609481
YBL060W	0	1	0.0332957110609481
YCL026C-A	0	0	0.0332769317540891
YDR335W	0	0	0.0332581736189402
YER154W	0	0	0.0332394366197183
YKL119C	0	0	0.0332207207207207
YDR305C	0	0	0.0332020258863253
YLR095C	0	0	0.0331833520809899
YLR178C	0	0	0.0331646992692524
YEL061C	0	0	0.0331460674157303
YBR179C	0	0	0.0331274564851207
YOR324C	0	0	0.0331088664421998
YFR048W	0	0	0.0330902972518228
YJR118C	0	0	0.0330717488789238
YFR051C	0	0	0.0330532212885154
YNL062C	0	0	0.0330347144456887
YER104W	0	0	0.0330162283156128
YCL057W	0	0	0.0329977628635347
YNL212W	0	1	0.0329977628635347
YJL024C	0	0	0.0329793180547792
YMR299C	0	0	0.0329608938547486
YKL041W	0	0	0.0329424902289224
YMR220W	0	0	0.0329241071428571
YNL161W	0	0	0.0329057445621863
YFL047W	0	0	0.0328874024526198
YDR311W	0	0	0.0328690807799443
YNL258C	0	0	0.0328507795100223
YGL110C	0	1	0.0328507795100223
YER019W	0	0	0.0328324986087924
YOR323C	0	0	0.0328142380422692
YIL005W	0	0	0.0327959977765425
YAL031C	0	0	0.0327777777777778
YNL230C	0	0	0.0327595780122154
YKR038C	0	0	0.0327413984461709
YPL087W	0	0	0.0327232390460344
YMR043W	0	0	0.0327050997782705
YOR330C	0	0	0.0326869806094183
YBR242W	0	1	0.0326869806094183
YIL156W	0	0	0.0326688815060908
YAL007C	0	0	0.0326508024349751
YGL162W	0	0	0.0326327433628319
YJL162C	0	1	0.0326327433628319
YFL024C	0	0	0.0326147042564953
YDL164C	0	0	0.0325966850828729
YLR199C	0	1	0.0325966850828729
YOL121C	0	0	0.0325786858089453
YML107C	0	0	0.032560706401766
YLL042C	0	0	0.0325427468284611
YHR003C	0	1	0.0325427468284611
YGL127C	0	0	0.0325248070562293
YGL233W	0	0	0.0325068870523416
YBR205W	0	0	0.032488986784141
YKL205W	0	0	0.0324711062190424
YCR095C	0	1	0.0324711062190424
YDL053C	0	1	0.0324711062190424
YKR029C	0	0	0.0324532453245325
YBR216C	0	0	0.0324354040681693
YBL042C	0	0	0.0324175824175824
YPR046W	0	0	0.0323997803404723
YGR234W	0	0	0.0323819978046103
YPL029W	0	0	0.0323642347778387
YLR436C	0	0	0.0323464912280702
YHR143W	0	0	0.0323287671232877
YNL126W	0	0	0.0323110624315444
YOR122C	0	0	0.0322933771209633
YGR233C	0	0	0.0322757111597374
YKR062W	0	0	0.032258064516129
YLR016C	0	0	0.0322404371584699
YJL002C	0	0	0.0322228290551611
YER043C	0	0	0.0322052401746725
YJL207C	0	0	0.0321876704855428
YDR487C	0	0	0.0321701199563795
YBL055C	0	0	0.0321525885558583
YGL185C	0	0	0.0321350762527233
YCR081W	0	0	0.0321175830157866
YJR145C	0	0	0.0321001088139282
YGR007W	0	0	0.0320826536160957
YPR019W	0	0	0.0320652173913044
YGR056W	0	0	0.0320478001086366
YLR389C	0	0	0.0320304017372421
YIL143C	0	0	0.0320130222463375
YBR080C	0	0	0.0319956616052061
YBR110W	0	0	0.0319783197831978
YML086C	0	0	0.0319609967497291
YCR053W	0	0	0.0319436924742826
YPR033C	0	0	0.0319264069264069
YER136W	0	0	0.0319091400757166
YHR192W	0	1	0.0319091400757166
YPL046C	0	0	0.0318918918918919
YOR008C	0	0	0.0318746623446786
YIL122W	0	0	0.0318574514038877
YPR009W	0	0	0.0318402590393956
YLR392C	0	1	0.0318402590393956
[truncated: 3,790 more rows]
