# Supplementary material for: Computationally Driven, Quantitative Experiments Discover Genes Required for Mitochondrial Biogenesis
Source: PLoS Genet. 2009 Mar 20;5(3):e1000407. doi: 10.1371/journal.pgen.1000407 (PMC2648979; doi:10.1371/journal.pgen.1000407)
Supplement: Dataset S2 — Top 100 novel ensemble predictions for additional yeast biological processes. A zip file containing 387 tab-delimited text files of the ensemble predictions for the indicated Gene Ontology Biological Process Term. (21.70 MB GZ) [file pgen.1000407.s013.gz › GO_0006405.txt]

ORF	AnnotatedToTerm?	Uncharacterized_04152007?	Precision
YGL092W	1	0	1.0
YMR047C	1	0	1.0
YML103C	1	0	1.0
YDL116W	1	0	1.0
YGL122C	1	0	1.0
YKL057C	1	0	1.0
YFR002W	1	0	1.0
YKL205W	1	0	1.0
YIL115C	1	0	1.0
YIL149C	1	0	1.0
YKR082W	1	0	1.0
YGL172W	1	0	1.0
YLR335W	1	0	1.0
YAR002W	0	0	0.941176470588235
YER105C	1	0	0.941176470588235
YJR042W	1	0	0.941176470588235
YKR095W	1	0	0.941176470588235
YJL039C	0	0	0.894736842105263
YJL041W	1	0	0.894736842105263
YPR189W	0	0	0.85
YOR160W	0	0	0.833333333333333
YJL061W	1	0	0.833333333333333
YGR119C	1	0	0.833333333333333
YBL079W	1	0	0.833333333333333
YMR125W	0	0	0.821428571428571
YKL068W	1	0	0.821428571428571
YDL088C	1	0	0.821428571428571
YOR046C	1	0	0.821428571428571
YNL189W	0	0	0.806451612903226
YCL011C	1	0	0.806451612903226
YMR235C	1	0	0.806451612903226
YBR017C	0	0	0.794871794871795
YDR159W	1	0	0.794871794871795
YMR129W	1	0	0.794871794871795
YGL173C	0	0	0.794871794871795
YPL169C	1	0	0.794871794871795
YMR153W	1	0	0.794871794871795
YDL084W	1	0	0.794871794871795
YML062C	1	0	0.794871794871795
YER171W	0	0	0.775
YPL125W	0	0	0.75609756097561
YLR347C	0	0	0.744186046511628
YDR138W	1	0	0.744186046511628
YIL038C	0	0	0.739130434782609
YOR098C	1	0	0.739130434782609
YER107C	1	0	0.739130434782609
YOR001W	0	0	0.723404255319149
YGL016W	0	0	0.708333333333333
YGL238W	0	0	0.693877551020408
YDR120C	0	0	0.68
YOL145C	0	0	0.673076923076923
YML031W	1	0	0.673076923076923
YML049C	0	0	0.666666666666667
YDL207W	1	0	0.666666666666667
YOL123W	0	0	0.661290322580645
YLR418C	0	0	0.661290322580645
YOL072W	1	0	0.661290322580645
YLR018C	0	0	0.661290322580645
YMR308C	1	0	0.661290322580645
YDR381W	1	0	0.661290322580645
YHR167W	1	0	0.661290322580645
YDR192C	1	0	0.661290322580645
YML010W	0	0	0.650793650793651
YPR161C	0	0	0.647058823529412
YGR218W	1	0	0.647058823529412
YLR293C	0	0	0.647058823529412
YNL139C	1	0	0.647058823529412
YJL050W	1	0	0.647058823529412
YGL086W	0	0	0.638888888888889
YER110C	0	0	0.638888888888889
YNL004W	1	0	0.638888888888889
YKL186C	1	0	0.638888888888889
YDL042C	0	0	0.635135135135135
YNL253W	1	0	0.635135135135135
YER165W	0	0	0.626666666666667
YHR119W	0	0	0.618421052631579
YOL115W	0	0	0.615384615384615
YGL100W	1	0	0.615384615384615
YGR186W	0	0	0.607594936708861
YPL020C	0	0	0.6
YMR061W	0	0	0.592592592592593
YDR390C	0	0	0.585365853658537
YIL063C	0	0	0.578313253012048
YDL112W	0	0	0.571428571428571
YPL075W	0	0	0.564705882352941
YLL036C	0	0	0.558139534883721
YDR335W	0	0	0.551724137931034
YKL139W	0	0	0.545454545454545
YDL040C	0	0	0.539325842696629
YGL043W	0	0	0.533333333333333
YLR208W	0	0	0.527472527472527
YDR052C	0	0	0.521739130434783
YPL146C	0	0	0.516129032258065
YDR227W	0	0	0.515789473684211
YDR432W	1	0	0.515789473684211
YPL093W	0	0	0.510416666666667
YLR310C	0	0	0.505154639175258
YLR442C	0	0	0.5
YOR151C	0	0	0.5
YGR202C	0	0	0.5
YDR395W	1	0	0.5
YIL079C	1	0	0.5
YNL297C	0	0	0.495327102803738
YGR081C	0	0	0.495327102803738
YGL247W	1	0	0.495327102803738
YGL203C	0	0	0.495327102803738
YBR034C	1	0	0.495327102803738
YLL015W	0	0	0.490740740740741
YNL154C	0	0	0.486238532110092
YDR292C	0	0	0.481818181818182
YOR123C	0	0	0.478260869565217
YOR257W	0	0	0.478260869565217
YGL097W	1	0	0.478260869565217
YGL244W	0	0	0.478260869565217
YMR255W	1	0	0.478260869565217
YKL173W	0	0	0.474137931034483
YDL229W	0	0	0.47008547008547
YAL059W	0	0	0.466101694915254
YEL017W	0	0	0.46218487394958
YLR022C	0	0	0.458333333333333
YMR219W	0	0	0.454545454545455
YER159C	0	0	0.450819672131148
YHR133C	0	0	0.448
YIR023W	0	0	0.448
YKL214C	1	0	0.448
YNL008C	0	0	0.444444444444444
YGL099W	0	0	0.440944881889764
YDR280W	0	0	0.4375
YDR081C	0	0	0.434108527131783
YGR264C	0	0	0.430769230769231
YML075C	0	0	0.427480916030534
YPL212C	0	0	0.424242424242424
YDR389W	0	0	0.421052631578947
YLR305C	0	0	0.417910447761194
YDR356W	0	0	0.414814814814815
YOR204W	0	0	0.411764705882353
YFL008W	0	0	0.408759124087591
YML059C	0	0	0.408450704225352
YML034W	0	0	0.408450704225352
YDL175C	1	0	0.408450704225352
YLR148W	0	0	0.408450704225352
YML107C	1	0	0.408450704225352
YJR132W	0	0	0.405594405594406
YAL009W	0	0	0.402777777777778
YDL099W	0	0	0.4
YDR172W	0	0	0.397260273972603
YGR198W	0	0	0.394557823129252
YLR166C	0	0	0.391891891891892
YER168C	0	0	0.389261744966443
YLR450W	0	0	0.386666666666667
YBR081C	0	0	0.384105960264901
YDR458C	0	1	0.384105960264901
YMR119W	0	0	0.381578947368421
YMR307W	0	0	0.379084967320261
YNL091W	0	0	0.376623376623377
YPR174C	0	1	0.376623376623377
YHL020C	0	0	0.374193548387097
YDR153C	0	0	0.373417721518987
YDR315C	0	0	0.373417721518987
YBR111W-A	1	0	0.373417721518987
YMR080C	0	0	0.371069182389937
YER172C	0	0	0.36875
YER025W	0	0	0.366459627329193
YKR059W	0	0	0.364197530864198
YPL012W	0	0	0.361963190184049
YDL056W	0	0	0.359756097560976
YNL136W	0	0	0.357575757575758
YPR187W	0	0	0.355421686746988
YMR223W	0	0	0.353293413173653
YDR190C	0	0	0.352941176470588
YLL024C	0	0	0.352941176470588
YDR002W	1	0	0.352941176470588
YKL112W	0	0	0.350877192982456
YNL158W	0	0	0.348837209302326
YMR044W	0	0	0.346820809248555
YKL113C	0	0	0.344827586206897
YNL112W	0	0	0.342857142857143
YGR005C	0	0	0.340909090909091
YDR473C	0	0	0.338983050847458
YDR279W	0	0	0.337078651685393
YFR031C	0	0	0.335195530726257
YLR430W	0	0	0.333333333333333
YER151C	0	0	0.331491712707182
YNL247W	0	0	0.32967032967033
YKL014C	0	0	0.327868852459016
YDL089W	0	1	0.327868852459016
YDL058W	0	0	0.326086956521739
YLR106C	0	0	0.324324324324324
YIL126W	0	0	0.32258064516129
YOL051W	0	0	0.320855614973262
YJL048C	0	0	0.319148936170213
YJL076W	0	0	0.317460317460317
YDL031W	0	0	0.315789473684211
YJL111W	0	0	0.31413612565445
YHR158C	0	0	0.3125
YNL088W	0	0	0.310880829015544
YLR085C	0	0	0.309278350515464
YMR091C	0	0	0.307692307692308
YMR290C	0	0	0.306122448979592
YOR048C	0	0	0.304568527918782
YDR416W	0	0	0.303030303030303
YPL178W	0	0	0.301507537688442
YLR277C	0	0	0.3
YEL015W	0	0	0.298507462686567
YDR101C	0	0	0.297029702970297
YKR092C	0	0	0.295566502463054
YLR096W	0	0	0.294117647058824
YBR245C	0	0	0.292682926829268
YCL061C	0	0	0.29126213592233
YGL153W	0	0	0.289855072463768
YLR015W	0	0	0.288461538461538
YJR090C	0	0	0.287081339712919
YOR243C	0	0	0.285714285714286
YDR049W	0	1	0.285714285714286
YOR206W	0	0	0.28436018957346
YGL195W	0	0	0.283018867924528
YGL044C	0	0	0.28169014084507
YLR086W	0	0	0.280373831775701
YGL245W	0	0	0.27906976744186
YHR004C	0	0	0.277777777777778
YJR134C	0	1	0.277777777777778
YER111C	0	0	0.276497695852535
YNL250W	0	0	0.275229357798165
YLR309C	0	0	0.273972602739726
YMR247C	0	0	0.272727272727273
YER009W	0	0	0.271493212669683
YMR012W	0	0	0.27027027027027
YGR103W	0	0	0.269058295964126
YJL092W	0	0	0.267857142857143
YDR485C	0	0	0.266666666666667
YGL008C	0	0	0.265486725663717
YPR169W	0	0	0.26431718061674
YMR190C	0	0	0.263157894736842
YLR398C	0	0	0.262008733624454
YLR384C	0	0	0.260869565217391
YDR207C	0	0	0.25974025974026
YOR304W	0	0	0.258620689655172
YBR049C	0	0	0.257510729613734
YAL005C	0	0	0.256410256410256
YHR020W	0	0	0.25531914893617
YPL122C	0	0	0.254237288135593
YPL086C	0	0	0.253164556962025
YGL112C	0	0	0.252100840336134
YDR194C	0	0	0.251046025104602
YKR028W	0	0	0.25
YKR010C	0	0	0.248995983935743
YJR092W	0	0	0.248995983935743
YOR168W	0	0	0.248995983935743
YGL070C	0	0	0.248995983935743
YDR068W	0	1	0.248995983935743
YDL122W	0	0	0.248995983935743
YMR240C	0	0	0.248995983935743
YAL038W	0	0	0.248995983935743
YHR036W	1	0	0.248995983935743
YKR002W	1	0	0.248995983935743
YDR163W	0	0	0.248
YDR266C	0	1	0.248
YLR276C	0	0	0.247011952191235
YDR496C	0	0	0.246031746031746
YFR009W	0	0	0.245059288537549
YDR152W	0	1	0.245059288537549
YGR162W	0	0	0.244094488188976
YKR079C	0	0	0.243137254901961
YDL140C	0	0	0.2421875
YDR289C	0	0	0.24124513618677
YKR024C	0	0	0.24031007751938
YGL171W	0	0	0.239382239382239
YOR133W	0	0	0.238461538461538
YML093W	0	0	0.237547892720307
YNL271C	0	0	0.236641221374046
YLL008W	0	0	0.23574144486692
YJL176C	0	0	0.234848484848485
YDL141W	0	0	0.233962264150943
YFL039C	0	0	0.233082706766917
YGR083C	0	0	0.232209737827715
YLL021W	0	0	0.23134328358209
YJL123C	0	1	0.23134328358209
YJL033W	0	0	0.230483271375465
YER063W	0	0	0.22992700729927
YKR072C	0	0	0.22992700729927
YJL087C	0	0	0.22992700729927
YGR094W	0	0	0.22992700729927
YMR273C	1	0	0.22992700729927
YGR009C	0	0	0.229090909090909
YGL120C	0	0	0.228260869565217
YKR008W	0	0	0.227436823104693
YDR165W	0	0	0.226618705035971
YHR069C	0	0	0.225806451612903
YOR194C	0	0	0.225
YNL308C	0	0	0.224199288256228
YMR277W	0	0	0.223776223776224
YLR440C	0	0	0.223776223776224
YBR198C	0	0	0.223776223776224
YIL128W	0	0	0.223776223776224
YGL105W	1	0	0.223776223776224
YDR161W	0	0	0.222996515679443
YOR335C	0	0	0.222222222222222
YDR385W	0	0	0.221453287197232
YHR019C	0	0	0.220689655172414
YLR182W	0	0	0.219931271477663
YDR346C	0	0	0.219178082191781
YCL031C	0	0	0.218430034129693
YDL065C	0	0	0.217687074829932
YKL143W	0	0	0.216949152542373
YBR112C	0	0	0.216216216216216
YJR123W	0	0	0.215488215488215
YLR055C	0	0	0.214765100671141
YNL123W	0	0	0.214046822742475
YPR025C	0	0	0.213333333333333
YPL105C	0	1	0.213333333333333
YCR016W	0	0	0.212624584717608
YGL241W	0	0	0.211920529801325
YBR079C	0	0	0.211221122112211
YOR191W	0	0	0.210526315789474
YDR206W	0	0	0.20983606557377
YJR043C	0	0	0.209150326797386
YPR057W	0	0	0.209003215434084
YER049W	0	0	0.209003215434084
YGR116W	0	0	0.209003215434084
YAL003W	0	0	0.209003215434084
YOR112W	1	0	0.209003215434084
YNL085W	0	0	0.208333333333333
YMR211W	0	0	0.207667731629393
YHR052W	0	0	0.207006369426752
YML104C	0	0	0.206349206349206
YDR334W	0	0	0.205696202531646
YNL236W	0	0	0.205047318611987
YKL054C	0	0	0.20440251572327
YNL001W	0	0	0.203761755485893
YMR039C	0	0	0.203125
YOL130W	0	0	0.202492211838006
YLL011W	0	0	0.201863354037267
YDR088C	0	0	0.201238390092879
YGR185C	0	0	0.200617283950617
YJL010C	0	0	0.2
YER006W	0	0	0.199386503067485
YDR195W	0	0	0.198776758409786
YMR014W	0	0	0.198170731707317
YGL207W	0	0	0.197568389057751
YLR045C	0	0	0.196969696969697
YJL138C	0	0	0.196374622356495
YPR190C	0	0	0.19578313253012
YKR023W	0	1	0.19578313253012
YKL210W	0	0	0.195195195195195
YDL173W	0	1	0.195195195195195
YDR361C	0	0	0.194610778443114
YEL034W	0	0	0.194029850746269
YHR068W	0	0	0.193452380952381
YDL001W	0	1	0.193452380952381
YBR249C	0	0	0.192878338278932
YMR239C	0	0	0.192307692307692
YDL225W	0	0	0.191740412979351
YBR196C	0	0	0.191176470588235
YML111W	0	0	0.190615835777126
YNR038W	0	0	0.190058479532164
YER164W	0	0	0.189504373177843
YOL006C	0	0	0.188953488372093
YIL142W	0	0	0.188405797101449
YPL273W	0	0	0.187861271676301
YDR176W	0	0	0.187319884726225
YCR084C	0	0	0.186781609195402
YDL074C	0	0	0.186246418338109
YHR127W	0	1	0.186246418338109
YGL155W	0	0	0.185714285714286
YOR241W	0	0	0.185185185185185
YNL215W	0	1	0.185185185185185
YDR228C	0	0	0.184659090909091
YJR140C	0	0	0.18413597733711
YGR195W	0	0	0.18361581920904
YHR197W	0	0	0.183098591549296
YLR129W	0	0	0.182584269662921
YDR240C	0	0	0.182072829131653
YML041C	0	0	0.181564245810056
YGR200C	0	0	0.181058495821727
YLR249W	0	0	0.180555555555556
YPR072W	0	0	0.18005540166205
YLL018C	0	0	0.179558011049724
YBR142W	0	0	0.179063360881543
YLR115W	0	0	0.178571428571429
YLR071C	0	0	0.178378378378378
YLR095C	0	0	0.178378378378378
YLR319C	0	0	0.178378378378378
YCR033W	0	0	0.178378378378378
YMR310C	0	0	0.178378378378378
YBR118W	1	0	0.178378378378378
YIL035C	0	0	0.177897574123989
YDR211W	0	0	0.17741935483871
YDR301W	0	0	0.176943699731903
YCL059C	0	0	0.176470588235294
YJR031C	0	0	0.176
YOL021C	0	0	0.175531914893617
YNL132W	0	0	0.175066312997347
YPL235W	0	0	0.174603174603175
YNR052C	0	0	0.174142480211082
YOR323C	0	0	0.173684210526316
YLR222C	0	0	0.173228346456693
YEL055C	0	0	0.172774869109948
YOL093W	0	0	0.172323759791123
YLR025W	0	0	0.171875
YPL213W	0	0	0.171428571428571
YDR369C	0	0	0.170984455958549
YLR005W	0	0	0.170542635658915
YFR037C	0	0	0.170103092783505
YCR035C	0	0	0.169665809768638
YJL014W	0	0	0.169230769230769
YMR033W	0	0	0.168797953964194
YIL021W	0	0	0.168367346938776
YMR212C	0	0	0.16793893129771
YDR326C	0	0	0.16751269035533
YNL118C	0	0	0.167088607594937
YNL299W	0	0	0.166666666666667
YOL041C	0	0	0.16624685138539
YGR128C	0	0	0.165829145728643
YGL111W	0	0	0.165413533834586
YJL125C	0	0	0.165
YDR150W	0	0	0.164588528678304
YOL127W	0	0	0.164179104477612
YDR300C	0	0	0.163771712158809
YDR364C	0	0	0.163366336633663
YNL059C	0	0	0.162962962962963
YIL078W	0	0	0.16256157635468
YKR056W	0	0	0.162162162162162
YDR392W	0	0	0.161764705882353
YHR065C	0	0	0.161369193154034
YOR340C	0	0	0.160975609756098
YGL148W	0	0	0.160583941605839
YMR224C	0	0	0.160194174757282
YBR215W	0	0	0.159806295399516
YDR181C	0	0	0.159420289855072
YPL160W	0	0	0.159036144578313
YPR112C	0	0	0.158653846153846
YDR299W	0	0	0.158273381294964
YEL056W	0	0	0.157894736842105
YHR023W	0	0	0.157517899761337
YMR077C	0	0	0.157142857142857
YDR091C	0	0	0.156769596199525
YER008C	0	0	0.156398104265403
YLR373C	0	0	0.156028368794326
YML109W	0	0	0.155660377358491
YJL109C	0	0	0.155294117647059
YHR089C	0	0	0.154929577464789
YHR013C	0	0	0.154566744730679
YDL201W	0	0	0.154205607476636
YHR201C	0	0	0.153846153846154
YGR240C	0	0	0.153488372093023
YDR448W	0	0	0.153132250580046
YPL101W	0	0	0.152777777777778
YGR280C	0	0	0.152424942263279
YMR288W	0	0	0.152073732718894
YGL151W	0	0	0.151724137931034
YGR072W	0	0	0.151376146788991
YOR361C	0	0	0.151029748283753
YIL161W	0	1	0.151029748283753
YBR279W	0	0	0.150684931506849
YPL243W	0	0	0.150341685649203
YDR468C	0	0	0.15
YNL248C	0	0	0.149659863945578
YML007W	0	0	0.149321266968326
YNL199C	0	0	0.149220489977728
YBR267W	0	0	0.149220489977728
YJR002W	0	0	0.149220489977728
YOR260W	0	0	0.149220489977728
YNR053C	0	0	0.149220489977728
YDL063C	0	0	0.149220489977728
YGL174W	1	0	0.149220489977728
YMR309C	0	0	0.148888888888889
YJL168C	0	0	0.148558758314856
YKL074C	0	0	0.148230088495575
YJL049W	0	1	0.148230088495575
YNL061W	0	0	0.147902869757174
YOR207C	0	0	0.147577092511013
YLL034C	0	0	0.147252747252747
YBR009C	0	0	0.146929824561404
YOL086C	0	0	0.146608315098468
YPL085W	0	0	0.146288209606987
YML080W	0	0	0.145969498910675
YAL036C	0	0	0.145652173913043
YNL272C	0	0	0.145336225596529
YPL043W	0	0	0.145021645021645
YGR271W	0	0	0.144708423326134
YLR409C	0	0	0.144396551724138
YHR077C	0	0	0.144086021505376
YDR012W	0	0	0.143776824034335
YLR002C	0	0	0.143468950749465
YCL054W	0	0	0.143162393162393
YAL047C	0	0	0.142857142857143
YPL217C	0	0	0.142553191489362
YBR058C	0	0	0.142250530785563
YLR150W	0	0	0.141949152542373
YDR351W	0	0	0.141649048625793
YDL143W	0	0	0.141350210970464
YDR412W	0	0	0.141052631578947
YBR025C	0	0	0.140756302521008
YHR064C	0	0	0.140461215932914
YDL150W	0	0	0.140167364016736
YDR245W	0	0	0.139874739039666
YER126C	0	0	0.139583333333333
YNL022C	0	0	0.139293139293139
YLR314C	0	0	0.139004149377593
YLR134W	0	0	0.13871635610766
YLR336C	0	0	0.138429752066116
YLR432W	0	0	0.138144329896907
YLR429W	0	0	0.137860082304527
YDR464W	0	0	0.137577002053388
YGR274C	0	0	0.137295081967213
YLR272C	0	0	0.137014314928425
YPR033C	0	0	0.136734693877551
YNL062C	0	0	0.136456211812627
YFL002C	0	0	0.136178861788618
YDR333C	0	1	0.136178861788618
YGL135W	0	0	0.135902636916836
YJL204C	0	0	0.135627530364372
YKL082C	0	0	0.135353535353535
YLR405W	0	0	0.13508064516129
YLR028C	0	0	0.134808853118712
YGR145W	0	0	0.134538152610442
YPL126W	0	0	0.134268537074148
YKL059C	0	0	0.134
YFL001W	0	0	0.13373253493014
YOR145C	0	0	0.133466135458167
YDL167C	0	0	0.133200795228628
YGR090W	0	0	0.132936507936508
YDL195W	0	0	0.132673267326733
YJR064W	0	0	0.132411067193676
YER116C	0	0	0.132149901380671
YDL036C	0	0	0.131889763779528
YDR004W	0	0	0.131630648330059
YMR229C	0	0	0.131372549019608
YBR060C	0	0	0.131115459882583
YPR144C	0	0	0.130859375
YOR239W	0	0	0.130604288499025
YAL041W	0	0	0.130350194552529
YGR063C	0	0	0.130097087378641
YBR055C	0	0	0.12984496124031
YDR404C	0	0	0.129593810444874
YPR163C	0	0	0.129343629343629
YHR027C	0	0	0.129094412331407
YMR213W	0	0	0.128846153846154
YLR044C	0	0	0.128598848368522
YNL075W	0	0	0.128352490421456
YPL210C	0	0	0.12810707456979
YPR131C	0	0	0.127862595419847
YNL016W	0	0	0.127619047619048
YGL133W	0	0	0.127376425855513
YJL008C	0	0	0.127134724857685
YPR135W	0	0	0.126893939393939
YIL016W	0	0	0.126654064272212
YOR043W	0	0	0.126415094339623
YDL060W	0	0	0.126177024482109
YPR107C	0	0	0.12593984962406
YNL317W	0	0	0.125703564727955
YOR124C	0	0	0.125468164794007
YIR006C	0	0	0.125233644859813
YJL122W	0	0	0.125
YBR031W	0	0	0.124767225325885
YML032C	0	0	0.12453531598513
YNR015W	0	0	0.12430426716141
YGR095C	0	0	0.124074074074074
YML046W	0	0	0.123844731977819
YCR051W	0	1	0.123844731977819
YGR104C	0	0	0.123616236162362
YOR091W	0	0	0.123388581952118
YHR165C	0	0	0.123161764705882
YDL148C	0	0	0.122935779816514
YKL078W	0	0	0.122710622710623
YLR060W	0	0	0.122486288848263
YER132C	0	0	0.122262773722628
YJL209W	0	0	0.122040072859745
YOL068C	0	0	0.121818181818182
YER161C	0	0	0.121597096188748
YNL225C	0	0	0.121376811594203
YOR308C	0	0	0.121157323688969
YDR050C	0	0	0.120938628158845
YER114C	0	0	0.120720720720721
YNL209W	0	0	0.120503597122302
YPR097W	0	1	0.120503597122302
YER155C	0	0	0.120287253141831
YDR341C	0	0	0.120071684587814
YJR003C	0	0	0.119856887298748
YPL190C	0	0	0.119642857142857
YGL130W	0	0	0.119429590017825
YLR007W	0	0	0.119217081850534
YHR187W	0	0	0.119005328596803
YLR403W	0	0	0.118794326241135
YBL028C	0	0	0.11858407079646
YGL058W	0	0	0.118374558303887
YGL253W	0	0	0.118165784832451
YEL024W	0	0	0.117957746478873
YNL107W	0	0	0.117750439367311
YNL163C	0	0	0.117543859649123
YOR224C	0	0	0.117338003502627
YJL203W	0	0	0.117132867132867
YHR152W	0	0	0.116928446771379
YMR131C	0	0	0.116724738675958
YPL226W	0	0	0.116521739130435
YMR205C	0	0	0.116319444444444
YOR116C	0	0	0.116117850953206
YJL052W	0	0	0.115916955017301
YNL232W	0	0	0.115716753022453
YKL033W	0	1	0.115716753022453
YLL043W	0	0	0.11551724137931
YLR143W	0	1	0.11551724137931
YLR197W	0	0	0.115318416523236
YKL114C	0	0	0.115120274914089
YNR011C	0	0	0.114922813036021
YJL084C	0	1	0.114922813036021
YMR216C	0	0	0.11472602739726
YDL153C	0	0	0.114529914529915
YIL147C	0	0	0.114334470989761
YOR185C	0	0	0.114139693356048
YIL110W	0	0	0.113945578231293
YLR389C	0	0	0.113752122241087
YDL051W	0	0	0.113559322033898
YDR037W	0	0	0.11336717428088
YMR016C	0	0	0.113175675675676
YPL016W	0	0	0.112984822934233
YLR088W	0	0	0.112794612794613
YFL013C	0	0	0.112605042016807
YOR129C	0	0	0.11241610738255
YOL144W	0	0	0.112227805695142
YFR013W	0	0	0.112040133779264
YPR086W	0	0	0.111853088480801
YHR186C	0	0	0.111666666666667
YNR003C	0	0	0.111480865224626
YLR397C	0	0	0.111295681063123
YGR285C	0	0	0.111111111111111
YML071C	0	0	0.110927152317881
YKR025W	0	0	0.110743801652893
YDR023W	0	0	0.110561056105611
YIL127C	0	0	0.110378912685338
YMR285C	0	0	0.110197368421053
YDR110W	0	0	0.110016420361248
YDR312W	0	0	0.10983606557377
YHL039W	0	0	0.109656301145663
YOR217W	0	0	0.109477124183007
YNL273W	0	0	0.109298531810767
YDR365C	0	0	0.109120521172638
YKL056C	0	0	0.108943089430894
YLR109W	0	0	0.108766233766234
YNL110C	0	0	0.108589951377634
YIL144W	0	0	0.108414239482201
YGR267C	0	0	0.108239095315024
YLR401C	0	0	0.108064516129032
YIL005W	0	0	0.107890499194847
YDR028C	0	0	0.107717041800643
YGL197W	0	0	0.107544141252006
YER127W	0	0	0.107371794871795
YML065W	0	0	0.1072
YDR465C	0	0	0.10702875399361
YCR042C	0	0	0.106858054226475
YLR410W	0	0	0.106687898089172
YPL036W	0	0	0.106518282988871
YNL021W	0	0	0.106349206349206
YOL012C	0	0	0.106180665610143
YDR189W	0	0	0.106012658227848
YJR007W	0	0	0.105845181674566
YCR072C	0	0	0.105678233438486
YDR060W	0	0	0.105511811023622
YGL246C	0	0	0.105345911949686
YIL061C	0	0	0.105180533751962
YKL018W	0	0	0.105015673981191
YKL092C	0	0	0.104851330203443
YPR133C	0	0	0.1046875
YKL191W	0	0	0.104524180967239
YPR181C	0	0	0.104361370716511
YJR009C	0	0	0.104199066874028
YKL021C	0	0	0.104037267080745
YNL175C	0	0	0.103875968992248
YDR397C	0	0	0.103715170278638
YHR103W	0	0	0.10355486862442
YMR049C	0	0	0.103395061728395
YDR184C	0	0	0.103235747303544
YOR051C	0	1	0.103235747303544
YOR310C	0	0	0.103076923076923
YHR216W	0	0	0.102918586789555
YPR137W	0	0	0.102760736196319
YDR324C	0	0	0.10260336906585
YKL144C	0	0	0.102446483180428
YGL078C	0	0	0.102290076335878
YER177W	0	0	0.102134146341463
YKL060C	0	0	0.101978691019787
YFL023W	0	0	0.101823708206687
YNL121C	0	0	0.101669195751138
YGL190C	0	0	0.101515151515152
YAL043C	0	0	0.101361573373676
YLR175W	0	0	0.101208459214502
YDR076W	0	0	0.10105580693816
YER082C	0	0	0.100903614457831
YHR047C	0	0	0.100751879699248
YML092C	0	0	0.100600600600601
YPL011C	0	0	0.100449775112444
YKL009W	0	0	0.100299401197605
YJL074C	0	0	0.100149476831091
YGR252W	0	0	0.1
YGR089W	0	0	0.0998509687034277
YFR028C	0	0	0.099702380952381
YOL090W	0	0	0.099554234769688
YOR033C	0	0	0.099406528189911
YLR009W	0	0	0.0992592592592593
YGL139W	0	0	0.099112426035503
YDR212W	0	0	0.0989660265878877
YHR169W	0	0	0.0988200589970502
YNL221C	0	0	0.0986745213549337
YPL047W	0	0	0.0985294117647059
YGR061C	0	0	0.0983847283406755
YKR060W	0	0	0.0982404692082111
YKR048C	0	0	0.0980966325036603
YIL096C	0	0	0.097953216374269
YPR119W	0	0	0.0978102189781022
YDR188W	0	0	0.097667638483965
YOR004W	0	0	0.0975254730713246
YPL228W	0	0	0.0973837209302326
YIL018W	0	0	0.0972423802612482
YOR058C	0	0	0.0971014492753623
YKL160W	0	0	0.0969609261939219
YCR077C	0	0	0.0968208092485549
YCR012W	0	0	0.0966810966810967
YJR093C	0	0	0.0965417867435159
YJL148W	0	0	0.0964028776978417
YLR451W	0	0	0.0962643678160919
YLR435W	0	0	0.0961262553802009
YOR177C	0	0	0.0959885386819484
YNL182C	0	0	0.0958512160228898
YML074C	0	0	0.0957142857142857
YMR311C	0	0	0.0955777460770328
YBR098W	0	0	0.0954415954415954
YCR047C	0	0	0.0953058321479374
YIL104C	0	0	0.0951704545454545
YGR261C	0	0	0.0950354609929078
YML112W	0	0	0.0949008498583569
YNL292W	0	0	0.0947666195190948
YER133W	0	0	0.0946327683615819
YPL263C	0	1	0.0946327683615819
YJL095W	0	0	0.0944992947813822
YLR114C	0	0	0.0943661971830986
YGR123C	0	0	0.0942334739803094
YML069W	0	0	0.0941011235955056
YOR370C	0	0	0.093969144460028
YMR228W	0	0	0.0938375350140056
YGR192C	0	0	0.0937062937062937
YGL049C	0	0	0.0935754189944134
YGR210C	0	1	0.0935754189944134
YHR170W	0	0	0.0934449093444909
YPL239W	0	0	0.0933147632311978
YCR052W	0	0	0.0931849791376912
YAL025C	0	0	0.0930555555555556
YPR141C	0	0	0.0929264909847434
YHR073W	0	0	0.092797783933518
YNR051C	0	0	0.0926694329183956
YBR010W	0	0	0.0925414364640884
YKL110C	0	0	0.0924137931034483
YGL240W	0	0	0.0922865013774105
YNR012W	0	0	0.0921595598349381
YBL024W	0	0	0.092032967032967
YKL125W	0	0	0.0919067215363512
YKL015W	0	0	0.0917808219178082
YMR093W	0	0	0.0916552667578659
YHR193C	0	0	0.0915300546448087
YLR383W	0	0	0.0914051841746248
YKL081W	0	0	0.0912806539509537
YMR275C	0	0	0.091156462585034
YJL187C	0	0	0.0910326086956522
YIL030C	0	0	0.0909090909090909
YER122C	0	0	0.0907859078590786
YLR234W	0	0	0.0906630581867388
YKL105C	0	1	0.0906630581867388
YGR156W	0	0	0.0905405405405405
YOL076W	0	0	0.0904183535762483
YLR110C	0	0	0.0902964959568733
YDL043C	0	0	0.0901749663526245
YLR195C	0	0	0.0900537634408602
YDR180W	0	0	0.0899328859060403
YEL026W	0	0	0.0898123324396783
YBR231C	0	0	0.0896921017402945
YPL063W	0	0	0.089572192513369
YPR060C	0	0	0.0894526034712951
YAL027W	0	1	0.0894526034712951
YDR531W	0	0	0.0893333333333333
YJL110C	0	0	0.0892143808255659
YGR159C	0	0	0.0890957446808511
YPL138C	0	0	0.0889774236387782
YGL150C	0	0	0.0888594164456233
YHR082C	0	0	0.0887417218543046
YDR363W	0	0	0.0886243386243386
YPR041W	0	0	0.0885072655217966
YML114C	0	0	0.0883905013192612
YMR128W	0	0	0.0882740447957839
YDR132C	0	1	0.0882740447957839
YKL166C	0	0	0.0881578947368421
YKL042W	0	0	0.088042049934297
YGR155W	0	0	0.0879265091863517
YLR020C	0	0	0.0878112712975098
YGR262C	0	0	0.087696335078534
YOR047C	0	0	0.0875816993464052
YHR196W	0	0	0.087467362924282
YLR386W	0	0	0.0873533246414602
YCR057C	0	0	0.0872395833333333
YLR223C	0	0	0.0871261378413524
YNL256W	0	0	0.087012987012987
YDL155W	0	0	0.0869001297016861
YDR325W	0	0	0.0867875647668394
YPL083C	0	0	0.0866752910737387
YNL216W	0	0	0.08656330749354
YNR013C	0	0	0.0864516129032258
YIL094C	0	0	0.086340206185567
YDR121W	0	0	0.0862290862290862
YGR158C	0	0	0.0861182519280206
YOR330C	0	0	0.086007702182285
YKL145W	0	0	0.0858974358974359
YIL091C	0	1	0.0858974358974359
YER022W	0	0	0.0857874519846351
YIL019W	0	0	0.0856777493606138
YLR003C	0	0	0.0855683269476373
YGR124W	0	0	0.0854591836734694
YPR118W	0	0	0.0853503184713376
YKL179C	0	0	0.0852417302798982
YLR275W	0	0	0.085133418043202
YPL254W	0	0	0.0850253807106599
YOR138C	0	0	0.0849176172370089
YAL024C	0	0	0.0848101265822785
YIR002C	0	0	0.0847029077117573
YCR053W	0	0	0.0845959595959596
YGR251W	0	0	0.0844892812105927
YGR187C	0	0	0.0843828715365239
YOL094C	0	0	0.0842767295597484
YLL004W	0	0	0.0841708542713568
YHR107C	0	0	0.0840652446675031
YOR021C	0	0	0.0839598997493734
YDR449C	0	0	0.0838548185231539
YKL010C	0	0	0.08375
YLR244C	0	0	0.083645443196005
YPR104C	0	0	0.0835411471321696
YPL129W	0	0	0.0834371108343711
YDR232W	0	0	0.0833333333333333
YDL166C	0	0	0.0832298136645963
YPR055W	0	0	0.0831265508684863
YLR196W	0	0	0.0830235439900867
YDR339C	0	0	0.0829207920792079
YPR180W	0	0	0.0828182941903585
YKL012W	0	0	0.0827160493827161
YOR026W	0	0	0.0826140567200986
YER036C	0	0	0.082512315270936
YOR195W	0	0	0.0824108241082411
YMR263W	0	0	0.0823095823095823
YGR047C	0	0	0.0822085889570552
YIL053W	0	0	0.0821078431372549
YIR012W	0	0	0.0820073439412485
YPL145C	0	0	0.0819070904645477
YBL051C	0	0	0.0818070818070818
YDR099W	0	0	0.0817073170731707
YER032W	0	0	0.0816077953714982
YNL197C	0	0	0.0815085158150852
YJR005W	0	0	0.0814094775212637
YOL103W	0	0	0.0813106796116505
YDL203C	0	1	0.0813106796116505
YDL189W	0	0	0.0812121212121212
YBR061C	0	0	0.0811138014527845
YGL232W	0	0	0.0810157194679565
YDR021W	0	0	0.0809178743961353
YLR074C	0	0	0.0808202653799759
YJR063W	0	0	0.0807228915662651
YJL124C	0	0	0.0806257521058965
YDL002C	0	0	0.0805288461538462
YGR196C	0	1	0.0805288461538462
YPL259C	0	0	0.0804321728691477
YNL119W	0	0	0.0803782505910166
YMR022W	0	0	0.0803782505910166
YOL124C	0	0	0.0803782505910166
YGR246C	0	0	0.0803782505910166
YOR322C	0	0	0.0803782505910166
YKL020C	0	0	0.0803782505910166
YOL004W	0	0	0.0803782505910166
YDL102W	0	0	0.0803782505910166
YOL077C	0	0	0.0803782505910166
YJR041C	0	0	0.0803782505910166
YOR038C	0	0	0.0803782505910166
YOR315W	0	0	0.0803782505910166
YIR005W	1	0	0.0803782505910166
YBR248C	0	0	0.0802833530106257
YGR173W	0	1	0.0802833530106257
YNL313C	0	0	0.080188679245283
YJL098W	0	0	0.0800942285041225
YNL222W	0	0	0.08
YNL227C	0	0	0.0799059929494712
YFR034C	0	0	0.07981220657277
YGR276C	0	0	0.0797186400937866
YIL085C	0	0	0.0796252927400468
YIL020C	0	0	0.0795321637426901
YNL207W	0	0	0.0794392523364486
YPR019W	0	0	0.0793465577596266
YER002W	0	0	0.0792540792540792
YOR061W	0	0	0.0791618160651921
YNL002C	0	0	0.0790697674418605
YLR274W	0	0	0.0789779326364692
YDR145W	0	0	0.0788863109048724
YBR247C	0	0	0.0787949015063731
YJR052W	0	0	0.0787037037037037
YGR216C	0	0	0.0786127167630058
YOL005C	0	0	0.0785219399538106
YDR507C	0	0	0.0784313725490196
YNL010W	0	1	0.0784313725490196
YLR321C	0	0	0.0783410138248848
YHR087W	0	0	0.0782508630609896
YDL111C	0	0	0.0781609195402299
YGL065C	0	0	0.0780711825487945
YOR086C	0	1	0.0780711825487945
YML035C	0	0	0.0779816513761468
YPL266W	0	0	0.0778923253150057
YKR029C	0	0	0.0778032036613272
YJR048W	0	0	0.0777142857142857
YGR245C	0	0	0.0776255707762557
YGL019W	0	0	0.0775370581527936
YDR083W	0	0	0.0774487471526196
YKL154W	0	0	0.0773606370875995
YMR146C	0	0	0.0772727272727273
YGL025C	0	0	0.0771850170261067
YMR317W	0	1	0.0771850170261067
YGR087C	0	0	0.0770975056689342
YGL013C	0	0	0.0770101925254813
YKR063C	0	0	0.0769230769230769
YOR326W	0	0	0.0768361581920904
YLR117C	0	0	0.0767494356659142
YLR033W	0	0	0.076662908680947
YDL185W	0	0	0.0765765765765766
YOR272W	0	0	0.0764904386951631
YML014W	0	0	0.0764044943820225
YKL172W	0	0	0.0763187429854097
YLR192C	0	0	0.0762331838565022
YIR026C	0	0	0.0761478163493841
YLR337C	0	0	0.0760626398210291
YMR005W	0	0	0.0759776536312849
YOR188W	0	0	0.0758928571428571
YER156C	0	1	0.0758928571428571
YDR303C	0	0	0.0758082497212932
YPR094W	0	0	0.0757238307349666
YNL262W	0	0	0.0756395995550612
YJR035W	0	0	0.0755555555555556
YIL112W	0	0	0.0754716981132075
YML006C	0	0	0.0753880266075388
YFR005C	0	0	0.0753045404208195
YOR216C	0	0	0.0752212389380531
YPR110C	0	0	0.0751381215469613
YLR357W	0	0	0.0750551876379691
YAL033W	0	0	0.0749724366041896
YLR186W	0	0	0.0748898678414097
YFL034W	0	1	0.0748898678414097
YLR068W	0	0	0.0748074807480748
YOR093C	0	1	0.0748074807480748
YNL233W	0	0	0.0747252747252747
YLR291C	0	0	0.0746432491767289
YDR051C	0	1	0.0746432491767289
YEL018W	0	0	0.0745614035087719
YOL061W	0	0	0.0744797371303395
YDR182W	0	0	0.074398249452954
YJL069C	0	0	0.0743169398907104
YLR330W	0	0	0.074235807860262
YDL115C	0	0	0.074154852780807
YMR314W	0	0	0.0740740740740741
YGR134W	0	0	0.073993471164309
YPL048W	0	0	0.0739130434782609
YML081W	0	1	0.0739130434782609
YGL107C	0	1	0.0739130434782609
YHR084W	0	0	0.0738327904451683
YML082W	0	0	0.0737527114967462
YIL075C	0	0	0.0736728060671723
YKR084C	0	0	0.0735930735930736
YPR162C	0	0	0.0735135135135135
YER029C	0	0	0.0734341252699784
YKR038C	0	0	0.0733549083063646
YDL209C	0	0	0.0732758620689655
YDL236W	0	0	0.0731969860064586
YJR006W	0	0	0.0731182795698925
YER176W	0	0	0.0730397422126745
YJL029C	0	0	0.0729613733905579
YIL026C	0	0	0.0728831725616292
YAL016W	0	0	0.0728051391862955
YJR068W	0	0	0.0727272727272727
YER013W	0	0	0.0726495726495727
YKR036C	0	0	0.0725720384204909
YOR078W	0	0	0.0724946695095949
YPL049C	0	0	0.0724174653887114
YDR310C	0	0	0.0723404255319149
YOL010W	0	0	0.0722635494155154
YAL019W	0	0	0.0721868365180467
YDR398W	0	0	0.0721102863202545
YDR415C	0	1	0.0721102863202545
YGL093W	0	0	0.0720338983050847
YIR033W	0	0	0.071957671957672
YGR254W	0	0	0.0718816067653277
YDL064W	0	0	0.071805702217529
YHL007C	0	0	0.0717299578059072
YOR181W	0	0	0.071654373024236
YNR010W	0	0	0.071578947368421
YNL030W	0	0	0.0715036803364879
YCL028W	0	1	0.0715036803364879
YMR043W	0	0	0.0714285714285714
YLR399C	0	0	0.0713536201469045
YDL145C	0	0	0.0712788259958071
YFR016C	0	1	0.0712788259958071
YBR276C	0	0	0.0712041884816754
YDR420W	0	0	0.0711297071129707
YLR017W	0	0	0.071055381400209
YPL022W	0	0	0.0709812108559499
YDR499W	0	0	0.0709071949947862
YDR118W	0	0	0.0708333333333333
YJR084W	0	0	0.0707596253902185
YNL049C	0	0	0.0706860706860707
YOR353C	0	0	0.0706126687435099
YDR017C	0	0	0.0705394190871369
YNR054C	0	0	0.0704663212435233
YMR296C	0	0	0.0703933747412008
YAR003W	0	0	0.0703205791106515
YDR243C	0	0	0.0702479338842975
YAL035W	0	0	0.0701754385964912
YHR166C	0	0	0.0701030927835052
YER148W	0	0	0.0700308959835221
YGR283C	0	0	0.0699588477366255
YNL068C	0	0	0.0698869475847893
YHR174W	0	0	0.0698151950718686
YJL054W	0	0	0.0697435897435897
YGL071W	0	0	0.069672131147541
YPR129W	0	0	0.0696008188331627
YPR088C	0	0	0.0695296523517382
YGR272C	0	0	0.0694586312563841
YPR179C	0	0	0.0693877551020408
YGL113W	0	0	0.0693170234454638
YGR191W	0	0	0.0692464358452139
YHR081W	0	0	0.069175991861648
YML115C	0	0	0.0691056910569106
YKR081C	0	0	0.0690355329949239
YPR034W	0	0	0.0689655172413793
YIR011C	0	0	0.0688956433637285
YKL032C	0	0	0.0688259109311741
YML048W	0	0	0.0687563195146613
YJR076C	0	0	0.0686868686868687
YHR148W	0	0	0.0686175580221998
YDL134C	0	0	0.0685483870967742
YLR340W	0	0	0.0684793554884189
YML057W	0	0	0.06841046277666
YNR046W	0	0	0.0683417085427136
YOR143C	0	0	0.0682730923694779
YNL023C	0	1	0.0682730923694779
YGR098C	0	0	0.0682046138415246
YIL156W	0	0	0.0681362725450902
YER099C	0	0	0.0680680680680681
YHR070W	0	0	0.068
YLR419W	0	1	0.068
YPL193W	0	0	0.0679320679320679
YDL103C	0	0	0.0678642714570858
YGL201C	0	0	0.0677966101694915
YKL152C	0	0	0.0677290836653386
YNL229C	0	0	0.0676616915422886
YDR062W	0	0	0.0675944333996024
YGL064C	0	0	0.0675273088381331
YDR147W	0	0	0.0675146771037182
YKR094C	0	0	0.0675146771037182
YJR050W	0	0	0.0675146771037182
YCL037C	0	0	0.0675146771037182
YLR052W	0	0	0.0675146771037182
YPL064C	0	1	0.0675146771037182
YPL117C	0	0	0.0675146771037182
YDR155C	0	0	0.0675146771037182
YDR198C	0	0	0.0675146771037182
YLR449W	0	0	0.0675146771037182
YHR062C	0	0	0.0675146771037182
YNL243W	0	0	0.0675146771037182
YPL082C	0	0	0.0675146771037182
YOR127W	0	0	0.0675146771037182
YJL099W	0	0	0.0675146771037182
YJL140W	1	0	0.0675146771037182
YOR341W	0	0	0.0674486803519062
YHR135C	0	0	0.0673828125
YDR311W	0	0	0.0673170731707317
YDR087C	0	0	0.0672514619883041
YGL257C	0	0	0.0671859785783836
YOR141C	0	1	0.0671859785783836
YHR003C	0	1	0.0671859785783836
YLR226W	0	0	0.0671206225680934
YOL108C	0	0	0.0670553935860058
YGR059W	0	0	0.0669902912621359
YDR170C	0	0	0.066925315227934
YGL251C	0	0	0.0668604651162791
YPL157W	0	0	0.0667957405614714
YKR026C	0	0	0.0667311411992263
YLR228C	0	0	0.0666666666666667
YPL139C	0	0	0.0666023166023166
YLR051C	0	0	0.0665380906460945
YCR059C	0	0	0.0664739884393064
YNL027W	0	0	0.0664100096246391
YIR008C	0	0	0.0663461538461538
YNL164C	0	0	0.0662824207492795
YJR070C	0	0	0.0662188099808061
YLR215C	0	0	0.0661553211888782
YHL029C	0	0	0.0660919540229885
YMR186W	0	0	0.0660287081339713
YGL167C	0	0	0.0659655831739962
YOR117W	0	0	0.0659025787965616
YOL080C	0	0	0.0658396946564885
YER173W	0	0	0.0657769304099142
YDR510W	0	0	0.0657142857142857
YDL188C	0	0	0.065651760228354
YKR054C	0	0	0.0655893536121673
YOL142W	0	0	0.0655270655270655
YOR153W	0	0	0.0654648956356736
YLR447C	0	0	0.0654028436018957
YHR085W	0	0	0.0653409090909091
YPL183C	0	1	0.0653409090909091
YOR294W	0	0	0.065279091769158
YDR418W	0	0	0.0652173913043478
YNL206C	0	0	0.0651558073654391
YJL011C	0	0	0.0650943396226415
YGR056W	0	0	0.0650329877474081
YBL068W	0	0	0.0649717514124294
YNL126W	0	0	0.0649106302916275
YHL011C	0	0	0.0648496240601504
YGR238C	0	0	0.0647887323943662
YMR301C	0	0	0.0647279549718574
YDR075W	0	0	0.0646672914714152
YDL030W	0	0	0.0646067415730337
YHR129C	0	0	0.0645463049579046
YPL128C	0	0	0.0644859813084112
YPL211W	0	0	0.0644257703081232
YKL077W	0	1	0.0644257703081232
YDR407C	0	0	0.0643656716417911
YJR069C	0	0	0.0643056849953402
YDR167W	0	0	0.0642458100558659
YOR073W	0	0	0.0641860465116279
YNL251C	0	0	0.0641263940520446
YDL240W	0	0	0.064066852367688
YOL038W	0	0	0.0640074211502783
YHR114W	0	0	0.0639481000926784
YDR450W	0	0	0.0638888888888889
YER007C-A	0	0	0.0638297872340425
YBR162C	0	0	0.0637707948243993
YHR088W	0	0	0.0637119113573407
YOR119C	0	0	0.0636531365313653
YNL048W	0	0	0.0635944700460829
YFL022C	0	0	0.0635359116022099
YOR212W	0	0	0.0634774609015639
YOR056C	0	0	0.0634191176470588
YOL125W	0	0	0.0633608815426997
YPL115C	0	0	0.063302752293578
YNR016C	0	0	0.0632447296058662
YMR172W	0	0	0.0631868131868132
YGL060W	0	1	0.0631868131868132
YEL019C	0	0	0.0631290027447392
YHR120W	0	0	0.0630712979890311
YOL097C	0	0	0.063013698630137
YNL113W	0	0	0.0629562043795621
YJR032W	0	0	0.0628988149498633
YOR359W	0	0	0.0628415300546448
YJL080C	0	0	0.0627843494085532
YOR165W	0	0	0.0627272727272727
YKR096W	0	1	0.0627272727272727
YER100W	0	0	0.0627240143369176
YBR154C	0	0	0.0627240143369176
YIL103W	0	0	0.0627240143369176
YGR163W	0	0	0.0627240143369176
YPL207W	0	1	0.0627240143369176
YAL063C	0	0	0.0627240143369176
YNL039W	0	0	0.0627240143369176
YNL084C	0	0	0.0627240143369176
YOR017W	0	0	0.0627240143369176
YPL253C	0	0	0.0627240143369176
YML097C	0	0	0.0627240143369176
YLR285W	0	0	0.0627240143369176
YNL087W	0	1	0.0627240143369176
YER089C	0	0	0.0627240143369176
YJL042W	0	0	0.0627240143369176
YNL103W	0	0	0.0627240143369176
YCR093W	0	0	0.0627240143369176
YPR080W	1	0	0.0627240143369176
YOL149W	0	0	0.062667860340197
YLR371W	0	0	0.0626118067978533
YML125C	0	0	0.0625558534405719
YDR267C	0	1	0.0625558534405719
YCR087C-A	0	1	0.0625558534405719
YDR457W	0	0	0.0625
YDL059C	0	0	0.0624442462087422
YHR066W	0	0	0.0623885918003565
YHR172W	0	0	0.06233303650935
YBL039C	0	0	0.0622775800711744
YHR079C	0	0	0.0622222222222222
YBL018C	0	0	0.0621669626998224
YBR048W	0	0	0.062111801242236
YOL069W	0	0	0.0620567375886525
YNL141W	0	0	0.0620017714791851
YGL194C	0	0	0.0619469026548673
YDL014W	0	0	0.0618921308576481
YHL030W	0	0	0.0618374558303887
YOL034W	0	0	0.0617828773168579
YBL054W	0	0	0.0617283950617284
YGR013W	0	0	0.0616740088105727
YPL256C	0	0	0.0616197183098592
YLR146C	0	0	0.0615655233069481
YJR046W	0	0	0.0615114235500879
YDL070W	0	1	0.0615114235500879
YHR040W	0	0	0.0614574187884109
YGL213C	0	0	0.0614035087719298
YKL028W	0	0	0.0613496932515337
YML021C	0	0	0.0612959719789842
YJR024C	0	1	0.0612959719789842
YDR295C	0	0	0.0612423447069116
YLR433C	0	0	0.0611888111888112
YGR118W	0	0	0.0611353711790393
YNL167C	0	0	0.0610820244328098
YNL298W	0	0	0.0610287707061901
YGR211W	0	0	0.0609756097560976
YDR047W	0	0	0.0609225413402959
YDL160C	0	0	0.0608695652173913
YMR283C	0	0	0.0608166811468288
YPL050C	0	0	0.0607638888888889
YKL101W	0	0	0.0607111882046834
YLR328W	0	0	0.0606585788561525
YER102W	0	0	0.0606060606060606
YGL029W	0	0	0.0605536332179931
YML105C	0	0	0.0605012964563526
YNL238W	0	0	0.0604490500863558
YNL166C	0	0	0.0603968938740293
YPR164W	0	0	0.0603448275862069
YGL210W	0	0	0.0602928509905254
YKL075C	0	0	0.0602409638554217
YPR056W	0	0	0.060189165950129
YDR520C	0	1	0.060189165950129
YPR029C	0	0	0.0601374570446735
YKL104C	0	0	0.0600858369098712
YOL121C	0	0	0.0600343053173242
YPL120W	0	0	0.0599828620394173
YBL036C	0	0	0.0599315068493151
YOR197W	0	0	0.0598802395209581
YJL197W	0	1	0.0598802395209581
YHR041C	0	0	0.0598290598290598
YGR048W	0	0	0.0597779675491033
YDR514C	0	1	0.0597779675491033
YML099C	0	0	0.0597269624573379
YDL213C	0	0	0.0596760443307758
YLR448W	0	0	0.0596252129471891
YNR067C	0	0	0.0595744680851064
YOR362C	0	0	0.0595238095238095
YEL061C	0	0	0.0594732370433305
YDL073W	0	1	0.0594732370433305
YDR156W	0	0	0.0594227504244482
YDR372C	0	0	0.0593723494486853
YPL227C	0	0	0.0593220338983051
YGL014W	0	0	0.0592718035563082
YER123W	0	0	0.0592216582064298
YML056C	0	1	0.0592216582064298
YGR014W	0	0	0.0591715976331361
YOR095C	0	0	0.0591216216216216
YDR439W	0	0	0.0590717299578059
YKL181W	0	0	0.0590219224283305
YNL330C	0	0	0.058972198820556
YGL163C	0	0	0.0589225589225589
YHR203C	0	0	0.0588730025231287
YOR244W	0	0	0.0588235294117647
YLR307W	0	0	0.0587741393786734
YOR249C	0	0	0.0587248322147651
YMR269W	0	0	0.0586756077116513
YKL176C	0	0	0.0586264656616415
YPL055C	0	0	0.0585774058577406
YPL195W	0	0	0.0585284280936455
YHR086W	0	0	0.0584795321637427
YDR098C	0	0	0.0584307178631052
YBR271W	0	0	0.0583819849874896
YMR217W	0	0	0.0583333333333333
YMR076C	0	0	0.0582847626977519
YOR144C	0	0	0.0582362728785358
YML076C	0	0	0.058187863674148
YGL011C	0	0	0.0581395348837209
YDL098C	0	0	0.0580912863070539
YKL080W	0	0	0.0580431177446103
YDR034C	0	0	0.0579950289975145
YBR155W	0	0	0.0579470198675497
YCL050C	0	0	0.0578990901571547
YML106W	0	0	0.0578512396694215
YDL135C	0	0	0.0578034682080925
YHR204W	0	0	0.0577557755775578
YIL090W	0	0	0.0577081615828524
YNL099C	0	0	0.057660626029654
YDR257C	0	1	0.057660626029654
YJL006C	0	0	0.0576131687242798
YNL287W	0	0	0.0575657894736842
YPR143W	0	0	0.057518488085456
YGR091W	0	0	0.0574712643678161
YML073C	0	0	0.0574241181296144
YNL069C	0	0	0.0573770491803279
YGL145W	0	0	0.0573300573300573
YOR039W	0	0	0.0572831423895254
YNL031C	0	0	0.0572363041700736
YBL072C	0	0	0.0571895424836601
YER115C	0	0	0.0571428571428571
YML025C	0	0	0.0570962479608483
YPR084W	0	1	0.0570962479608483
YOR164C	0	1	0.0570962479608483
YHR154W	0	0	0.0570497147514262
YKR001C	0	0	0.0570032573289902
YJL025W	0	0	0.0569568755085435
YFL024C	0	0	0.0569105691056911
YGR093W	0	1	0.0569105691056911
YLR014C	0	0	0.0568643379366369
YPR052C	0	0	0.0568181818181818
YGL243W	0	0	0.056772100567721
YDR472W	0	0	0.0567260940032415
YLR048W	0	0	0.0566801619433198
YHR090C	0	0	0.0566343042071197
YPL112C	0	0	0.0565885206143897
YDR399W	0	0	0.0565428109854604
YJL130C	0	0	0.0564971751412429
YNL079C	0	0	0.0564516129032258
YER118C	0	0	0.056406124093473
YGR178C	0	0	0.0563607085346216
YJR059W	0	0	0.0563153660498793
YBL085W	0	0	0.0562700964630225
YDR235W	0	0	0.0562248995983936
YHR108W	0	0	0.0561797752808989
YHR206W	0	0	0.0561347233360064
YLL013C	0	0	0.0560897435897436
YOR064C	0	0	0.056044835868695
YOR276W	0	0	0.056
YHR132C	0	0	0.0559552358113509
YOR210W	0	0	0.0559105431309904
YER056C-A	0	0	0.0558659217877095
YEL054C	0	0	0.0558213716108453
YGR071C	0	1	0.0558213716108453
YGL144C	0	0	0.0557768924302789
YPL057C	0	0	0.0557324840764331
YPL029W	0	0	0.0556881463802705
YOR213C	0	0	0.0556438791732909
YOR373W	0	0	0.0555996822875298
YNL101W	0	0	0.0555555555555556
YHR144C	0	0	0.0555114988104679
YNL097C	0	0	0.0554675118858954
YOR089C	0	0	0.0554235946159937
YNR023W	0	0	0.055379746835443
YDR469W	0	0	0.0553359683794466
YIL143C	0	0	0.0552922590837283
YFR001W	0	0	0.0552486187845304
YNL316C	0	0	0.055205047318612
YOL091W	0	0	0.0551615445232467
YGR140W	0	0	0.0551181102362205
YIL130W	0	1	0.0551181102362205
YNL188W	0	0	0.0550747442958301
YMR123W	0	0	0.0550314465408805
YGL252C	0	0	0.0549882168106834
YML086C	0	0	0.0549450549450549
YOR101W	0	0	0.0549019607843137
YER095W	0	0	0.054858934169279
YIL131C	0	0	0.0548159749412686
YGR085C	0	0	0.054773082942097
YPR105C	0	0	0.0547302580140735
YDL208W	0	0	0.0546875
YFR050C	0	0	0.0546448087431694
YCR088W	0	0	0.0546021840873635
YOR006C	0	1	0.0546021840873635
YBR130C	0	0	0.0545596258768511
YDL019C	0	0	0.0545171339563863
YKR090W	0	0	0.0544747081712062
YDL190C	0	0	0.0544323483670296
YHR205W	0	0	0.0543900543900544
YDL231C	0	0	0.0543478260869565
YMR276W	0	0	0.0543056633048875
YGL137W	0	0	0.0542635658914729
YLR172C	0	0	0.0542215336948102
YMR303C	0	0	0.0541795665634675
YML063W	0	0	0.0541376643464811
YPL069C	0	0	0.0540958268933539
YDR527W	0	0	0.0540540540540541
YNR029C	0	1	0.0540540540540541
YBR127C	0	0	0.0540123456790123
YJR143C	0	0	0.053970701619121
YER093C	0	0	0.0539291217257319
YPR016C	0	0	0.0538876058506544
YPL030W	0	1	0.0538876058506544
YPR018W	0	0	0.0538461538461538
YGR003W	0	0	0.05380476556495
YNL157W	0	1	0.05380476556495
YOR233W	0	0	0.0537634408602151
YMR001C	0	0	0.0537221795855718
YOR094W	0	0	0.053680981595092
YMR237W	0	0	0.053639846743295
YGL022W	0	0	0.0535987748851455
YDL066W	0	0	0.053557765876052
YER112W	0	0	0.0535168195718654
YJR151C	0	1	0.0535168195718654
YGR074W	0	0	0.053475935828877
YMR259C	0	1	0.053475935828877
YDR440W	0	0	0.0534351145038168
YPR186C	0	0	0.053394355453852
YML022W	0	0	0.0533536585365854
YBR084C-A	0	0	0.0533130236100533
YDR117C	0	1	0.0533130236100533
YFR023W	0	1	0.0533130236100533
YMR270C	0	0	0.0532724505327245
YDR532C	0	0	0.0532319391634981
YML113W	0	0	0.0531914893617021
YDR447C	0	0	0.0531511009870919
YDR354W	0	0	0.0531107738998483
YER021W	0	0	0.0530705079605762
YNL151C	0	0	0.053030303030303
YPL106C	0	0	0.0529901589704769
YMR075W	0	0	0.0529500756429652
YMR260C	0	0	0.0529100529100529
YER129W	0	0	0.0528700906344411
YHR128W	0	0	0.0528301886792453
YOR179C	0	0	0.052790346907994
YIL052C	0	0	0.052750565184627
YOR187W	0	0	0.052710843373494
YIL044C	0	0	0.0526711813393529
YPR010C	0	0	0.0526315789473684
YPR069C	0	0	0.0525920360631104
YIL009W	0	0	0.0525525525525526
YBL046W	0	0	0.0525131282820705
YLR116W	0	0	0.0524737631184408
YDR082W	0	0	0.052434456928839
YPL204W	0	0	0.0523952095808383
YOL078W	0	0	0.0523560209424084
YOR054C	0	0	0.0523168908819133
YDL092W	0	0	0.0522778192681105
YKL079W	0	0	0.0522388059701493
YGL094C	0	0	0.052199850857569
YDR025W	0	0	0.0521609538002981
YBR202W	0	0	0.0521221146686523
YHL034C	0	0	0.0520833333333333
YKL120W	0	0	0.0520446096654275
YBR275C	0	0	0.0520059435364042
YMR236W	0	0	0.0519673348181143
YDL090C	0	0	0.0519287833827893
YKL117W	0	0	0.0518902891030393
YJL198W	0	0	0.0518518518518519
YOL135C	0	0	0.0518134715025907
YOL052C	0	0	0.0517751479289941
YDR229W	0	0	0.0517368810051737
YIL064W	0	0	0.051698670605613
YAR008W	0	0	0.0516605166051661
YDR168W	0	0	0.051622418879056
YPR102C	0	0	0.051584377302874
YLR221C	0	0	0.0515463917525773
YIR010W	0	0	0.0515084621044886
YFL050C	0	0	0.0514705882352941
YMR164C	0	0	0.0514327700220426
YLR067C	0	0	0.0513950073421439
YAR014C	0	0	0.0513573000733676
YDR429C	0	0	0.0513196480938416
YPL233W	0	0	0.0512820512820513
YJL090C	0	0	0.0512445095168375
YNL186W	0	0	0.0512070226773958
YFL009W	0	0	0.0511695906432749
YOR287C	0	0	0.0511322132943755
YHR063C	0	0	0.0510948905109489
YOR080W	0	0	0.0510576221735959
YOL040C	0	0	0.0510204081632653
YDR225W	0	0	0.0509832483612527
YOR209C	0	0	0.0509461426491994
YLR455W	0	0	0.0509090909090909
YFL028C	0	0	0.0508720930232558
YOR250C	0	0	0.0508351488743646
YML024W	0	0	0.0507982583454282
YPL032C	0	0	0.050761421319797
YCR054C	0	1	0.050761421319797
YPR051W	0	0	0.0507246376811594
YOR171C	0	0	0.0506879073135409
YHL013C	0	1	0.0506879073135409
YAL021C	0	0	0.0506512301013025
YBR156C	0	0	0.0506146059291396
YHR131C	0	1	0.0506146059291396
YLL035W	0	0	0.0505780346820809
YPL084W	0	0	0.0505415162454874
YDR045C	0	0	0.0505050505050505
YJL081C	0	0	0.0504686373467916
YAL032C	0	0	0.0504322766570605
YGL073W	0	0	0.0503959683225342
YGL067W	0	0	0.0503597122302158
YJR040W	0	0	0.0503235082674335
YNL261W	0	0	0.0502873563218391
YIR004W	0	0	0.050251256281407
YOL098C	0	1	0.050251256281407
YNL047C	0	0	0.0502152080344333
YJR141W	0	0	0.0501792114695341
YBL052C	0	0	0.0501432664756447
YDR488C	0	0	0.0501073729420186
YJL145W	0	0	0.050071530758226
YPL053C	0	0	0.050035739814153
YCR026C	0	0	0.05
YBR114W	0	0	0.0499643112062812
YFL049W	0	0	0.0499286733238231
YLR412W	0	1	0.0499286733238231
YER113C	0	1	0.0499286733238231
YLR320W	0	0	0.0498930862437634
YER086W	0	0	0.0498575498575499
YMR142C	0	0	0.0498220640569395
YJL045W	0	0	0.0497866287339972
YJR144W	0	0	0.0497512437810945
YPR145W	0	0	0.0497159090909091
YIL145C	0	0	0.049680624556423
YPR070W	0	0	0.049645390070922
YDR239C	0	1	0.049645390070922
YGL027C	0	0	0.0496102055279943
YKL212W	0	0	0.0495750708215297
YOR229W	0	0	0.0495399858457183
YLR170C	0	0	0.0495049504950495
YKL099C	0	0	0.049469964664311
YBR011C	0	0	0.0494350282485876
YDR035W	0	0	0.0494001411432604
YNL190W	0	0	0.0493653032440056
YDR331W	0	0	0.0493305144467935
YER068W	0	0	0.0492957746478873
YAL067C	0	0	0.0492610837438424
YLL048C	0	0	0.0492264416315049
YNL291C	0	0	0.0491918482080112
YOR342C	0	1	0.0491918482080112
YGR270W	0	0	0.0491573033707865
YHL003C	0	0	0.0491228070175439
YOR231W	0	0	0.0490883590462833
YJL183W	0	0	0.0490539593552908
YLL003W	0	0	0.0490196078431373
YKL204W	0	0	0.0489853044086774
YML124C	0	0	0.048951048951049
YDR238C	0	0	0.0489168413696716
YMR179W	0	0	0.0488826815642458
YGL169W	0	0	0.0488485694347523
YER167W	0	0	0.0488145048814505
YLR183C	0	0	0.0487804878048781
YBR189W	0	0	0.0487465181058496
YDL005C	0	0	0.0487125956854558
YDL003W	0	0	0.0486787204450626
YNL290W	0	0	0.0486448922863099
YGR275W	0	0	0.0486111111111111
YDL081C	0	0	0.0485773768216516
YER157W	0	0	0.0485436893203883
YMR209C	0	1	0.0485436893203883
YJL208C	0	0	0.0485100485100485
YDR054C	0	0	0.0484764542936288
YER174C	0	0	0.0484429065743945
YIL095W	0	0	0.0484094052558783
YBR143C	0	0	0.0483759502418798
YGR004W	0	0	0.0483425414364641
YGR030C	0	0	0.0483091787439614
YBR166C	0	0	0.0482758620689655
YGL233W	0	0	0.0482425913163336
YNR027W	0	0	0.0482093663911846
YHR058C	0	0	0.0481761871988988
YLR145W	0	0	0.0481430536451169
YOR236W	0	0	0.0481099656357388
YLL045C	0	0	0.0480769230769231
YCR092C	0	0	0.0480439258750858
YIL129C	0	0	0.0480109739368999
YPR062W	0	0	0.047978067169294
YGR208W	0	0	0.0479452054794521
YJL002C	0	0	0.0479123887748118
YOL136C	0	0	0.0478796169630643
YLR105C	0	0	0.0478468899521531
YDL226C	0	0	0.0478142076502732
YLR039C	0	0	0.0477815699658703
YEL042W	0	0	0.0477489768076398
YIL148W	0	0	0.0477164280845262
YGR113W	0	0	0.0477150537634409
YDL029W	0	0	0.0477150537634409
YCR031C	0	0	0.0477150537634409
YPL237W	0	0	0.0477150537634409
YPL007C	0	0	0.0477150537634409
YKL022C	0	0	0.0477150537634409
YLR113W	0	0	0.0477150537634409
YLR138W	0	0	0.0477150537634409
YDL121C	0	1	0.0477150537634409
YDL006W	0	0	0.0477150537634409
YDR140W	0	0	0.0477150537634409
YBR288C	0	0	0.0477150537634409
YDR234W	0	0	0.0477150537634409
YNR021W	0	1	0.0477150537634409
YGL075C	0	0	0.0477150537634409
YFR010W	0	0	0.0477150537634409
YNL255C	0	0	0.0477150537634409
YCL024W	0	0	0.0477150537634409
YKL122C	0	0	0.0477150537634409
YOR252W	0	1	0.0477150537634409
YMR227C	0	0	0.0477150537634409
YDL223C	0	0	0.0477150537634409
YOL054W	0	0	0.0477150537634409
YLR016C	1	0	0.0477150537634409
YDL117W	0	0	0.0476830087306917
YMR233W	0	1	0.0476830087306917
YOL056W	0	1	0.0476830087306917
YDL165W	0	0	0.0476510067114094
YOR281C	0	0	0.0476190476190476
YOL049W	0	0	0.0475871313672922
YHL001W	0	0	0.0475552578700603
YDR478W	0	0	0.0475234270414993
YHR184W	0	0	0.0474916387959866
YOL022C	0	1	0.0474916387959866
YMR220W	0	0	0.0474598930481283
YBR095C	0	0	0.0474281897127589
YPL001W	0	0	0.0473965287049399
YOL066C	0	0	0.04736490993996
YNL124W	0	0	0.0473333333333333
YPL252C	0	0	0.0473017988007995
YDR137W	0	0	0.0472703062583222
YEL029C	0	0	0.0472388556220892
YDR388W	0	0	0.0472074468085106
YNR009W	0	0	0.0471760797342193
YGR054W	0	0	0.0471447543160691
YGL116W	0	0	0.0471134704711347
YOR079C	0	0	0.0470822281167109
YML026C	0	0	0.0470510271703115
YHR200W	0	0	0.0470198675496689
YOR274W	0	0	0.0469887491727333
YGR279C	0	0	0.046957671957672
YDR097C	0	0	0.0469266358228685
YMR207C	0	0	0.0468956406869221
YOR320C	0	0	0.0468646864686469
YOR018W	0	0	0.0468337730870712
YFR051C	0	0	0.046802900461437
YDR128W	0	1	0.046802900461437
YOR025W	0	0	0.0467720685111989
YNL102W	0	0	0.0467412771560237
YPL038W	0	0	0.0467105263157895
YER048C	0	1	0.0467105263157895
YJR075W	0	0	0.0466798159105851
YDR177W	0	0	0.0466491458607096
YBL026W	0	0	0.046618516086671
YDR321W	0	0	0.0465879265091864
YDR522C	0	0	0.0465573770491803
YHR118C	0	0	0.0465268676277851
YBR237W	0	0	0.0464963981663392
YGR257C	0	0	0.0464659685863874
YOR290C	0	0	0.0464355788096795
YDR402C	0	0	0.0464052287581699
YNL149C	0	0	0.046374918354017
YKL058W	0	0	0.0463446475195822
YFR048W	0	0	0.0463144161774299
YPL131W	0	0	0.0462842242503259
YOR232W	0	0	0.0462540716612378
YDL164C	0	0	0.0462239583333333
YLR103C	0	0	0.0461938841899805
YJR072C	0	1	0.0461938841899805
YDR308C	0	0	0.0461638491547464
YMR086W	0	1	0.0461638491547464
YKR037C	0	0	0.046133853151397
YDR422C	0	0	0.0461038961038961
YPL242C	0	0	0.0460739779364049
YGR024C	0	0	0.0460440985732815
YDR026C	0	1	0.0460440985732815
YMR246W	0	0	0.0460142579390797
YPR178W	0	0	0.0459844559585492
YMR243C	0	0	0.0459546925566343
YJL154C	0	0	0.0459249676584735
YJR067C	0	1	0.0459249676584735
YDL055C	0	0	0.0458952811893988
YOR109W	0	0	0.0458656330749354
YML028W	0	0	0.0458360232408005
YER124C	0	0	0.0458064516129032
YOR371C	0	0	0.0457769181173436
YML023C	0	0	0.0457474226804124
YOL027C	0	0	0.0457179652285898
YBR069C	0	0	0.0456885456885457
YLL054C	0	1	0.0456885456885457
YDR427W	0	0	0.0456591639871383
YMR234W	0	0	0.0456298200514139
YMR264W	0	0	0.0456005138086063
YOR312C	0	0	0.0455712451861361
YHL024W	0	0	0.04554201411161
YGL050W	0	1	0.04554201411161
YGL230C	0	1	0.04554201411161
YDR144C	0	0	0.0455128205128205
YLR131C	0	0	0.045483664317745
YBL003C	0	0	0.0454545454545455
YBR281C	0	0	0.0454254638515675
YMR321C	0	1	0.0454254638515675
YPL127C	0	0	0.0453964194373402
YGR129W	0	0	0.0453674121405751
YIL153W	0	0	0.045338441890166
YHR115C	0	0	0.0453095086151883
YJL177W	0	0	0.045280612244898
YOR198C	0	0	0.0452517527087317
YMR183C	0	0	0.0452229299363057
YDR363W-A	0	0	0.0451941438574157
YNL035C	0	1	0.0451941438574157
YPR173C	0	0	0.0451653944020356
YGL216W	0	0	0.0451366815003179
YMR218C	0	0	0.0451080050825921
YNL090W	0	0	0.0450793650793651
YGR214W	0	0	0.0450507614213198
YLR188W	0	0	0.0450221940393152
YLR289W	0	1	0.0450221940393152
YJL179W	0	0	0.0449936628643853
YPL009C	0	1	0.0449936628643853
YDR454C	0	0	0.0449651678277391
YIR025W	0	0	0.0449367088607595
YLR008C	0	0	0.0449082858950032
YFL003C	0	0	0.0448798988621998
YLR359W	0	0	0.0448515476942514
YHL025W	0	0	0.0448232323232323
YIR001C	0	0	0.044794952681388
YML121W	0	0	0.0447667087011349
YER016W	0	0	0.0447385003150599
YBR115C	0	0	0.0447103274559194
YPL081W	0	0	0.0446821900566394
YOL139C	0	0	0.0446540880503145
YDR127W	0	0	0.0446260213702074
YHR163W	0	0	0.0445979899497487
YOR365C	0	1	0.0445979899497487
YDR291W	0	1	0.0445979899497487
YML096W	0	1	0.0445979899497487
YNL201C	0	0	0.0445699937225361
YLR243W	0	1	0.0445699937225361
YNL288W	0	0	0.0445420326223337
YEL037C	0	0	0.0445141065830721
YPR074C	0	0	0.0444862155388471
YEL022W	0	0	0.0444583594239198
YJR089W	0	0	0.0444305381727159
YDR317W	0	0	0.0444027517198249
YBR181C	0	0	0.044375
YHR072W	0	0	0.0443472829481574
YJR097W	0	0	0.0443196004993758
YIL002C	0	0	0.0442919525888958
YOR297C	0	0	0.0442643391521197
YPL133C	0	0	0.0442367601246106
YNL323W	0	0	0.0442092154420922
YNL219C	0	0	0.044181705040448
YGL141W	0	0	0.0441542288557214
YOR075W	0	0	0.0441267868241144
YKR099W	0	0	0.0440993788819876
YDR174W	0	0	0.0440720049658597
YMR113W	0	0	0.0440446650124069
YPR048W	0	1	0.0440446650124069
YBR238C	0	0	0.0440173589584625
YGR233C	0	0	0.0439900867410161
YGL030W	0	0	0.0439628482972136
YDL132W	0	0	0.0439356435643564
YFL058W	0	0	0.0439084724799011
YDL087C	0	0	0.0438813349814586
YMR208W	0	0	0.0438542310067943
YCR043C	0	1	0.0438542310067943
YPR175W	0	0	0.0438271604938272
YGR225W	0	0	0.0438001233806292
YIL039W	0	0	0.0437731196054254
YOR355W	0	0	0.0437461491065927
YPR101W	0	0	0.0437192118226601
YLR026C	0	0	0.0436923076923077
YGR099W	0	0	0.0436654366543665
YNL153C	0	0	0.0436385986478181
YJL129C	0	0	0.0436117936117936
YBR291C	0	0	0.043585021485574
YML060W	0	0	0.043558282208589
YCR028C-A	0	0	0.0435315757204169
YNR048W	0	0	0.0435049019607843
YMR031C	0	1	0.0435049019607843
YML038C	0	0	0.0434782608695652
YGR037C	0	0	0.0434516523867809
YGL211W	0	0	0.0434250764525994
YOL089C	0	0	0.043398533007335
YJR147W	0	0	0.0433720219914478
YDR471W	0	0	0.0433455433455433
YLL002W	0	0	0.0433190970103722
YLR210W	0	0	0.0432926829268293
YML085C	0	0	0.0432663010359537
YDR515W	0	0	0.0432399512789281
YBR153W	0	0	0.0432136335970785
YOR259C	0	0	0.0431873479318735
YJL191W	0	0	0.043161094224924
YBR290W	0	0	0.043134872417983
YAL056W	0	0	0.0431086824529447
YJR013W	0	0	0.0430825242718447
YBR087W	0	0	0.0430563978168587
YKR078W	0	0	0.043030303030303
YBL007C	0	0	0.0430042398546336
YJR145C	0	0	0.0429782082324455
YNL258C	0	0	0.0429522081064731
YMR287C	0	0	0.0429262394195889
YLR057W	0	1	0.0429262394195889
YPL068C	0	1	0.0429262394195889
YCR089W	0	0	0.0429003021148036
YLR323C	0	1	0.0429003021148036
YKL149C	0	0	0.0428743961352657
YDR104C	0	0	0.0428485214242607
YNL054W	0	0	0.0428226779252111
YAL029C	0	0	0.0427968655816757
YDR332W	0	1	0.0427968655816757
YOL028C	0	0	0.0427710843373494
YBL105C	0	0	0.0427453341360626
YMR161W	0	0	0.042719614921781
YEL003W	0	0	0.0426939266386049
YEL016C	0	0	0.0426682692307692
YDR072C	0	0	0.0426426426426426
YGR078C	0	0	0.0426170468187275
YKL211C	0	0	0.0425914817036593
YML072C	0	1	0.0425914817036593
YML098W	0	0	0.0425783560023655
YPL090C	0	0	0.0425783560023655
YLR301W	0	0	0.0425783560023655
YPR165W	0	0	0.0425783560023655
YDR460W	0	0	0.0425783560023655
YOR118W	0	1	0.0425783560023655
YGL206C	0	0	0.0425783560023655
YOR253W	0	0	0.0425783560023655
YHR121W	0	0	0.0425783560023655
YLR427W	0	0	0.0425783560023655
YKL184W	0	0	0.0425783560023655
YPL124W	0	0	0.0425783560023655
YER152C	0	1	0.0425783560023655
YEL053C	0	0	0.0425783560023655
YFR022W	0	1	0.0425783560023655
YKL024C	0	0	0.0425783560023655
YDR042C	0	1	0.0425783560023655
YNL178W	0	0	0.0425783560023655
YOR076C	0	0	0.0425783560023655
YGL020C	0	0	0.0425783560023655
YBL061C	0	0	0.0425783560023655
YMR067C	0	0	0.0425783560023655
YMR300C	0	0	0.0425783560023655
YLR180W	0	0	0.0425783560023655
YOR205C	0	1	0.0425783560023655
YDR524C	0	0	0.0425783560023655
YDL007W	0	0	0.0425783560023655
YEL032W	0	0	0.0425783560023655
YHR015W	1	0	0.0425783560023655
YDL028C	0	0	0.0425531914893617
YBR145W	0	0	0.0425280567040756
YPL174C	0	0	0.0425029515938607
YOR234C	0	0	0.0424778761061947
YPR022C	0	1	0.0424778761061947
YBR084W	0	0	0.0424528301886792
YPR148C	0	1	0.0424528301886792
YDL082W	0	0	0.0424278137890395
YBR295W	0	0	0.0424028268551237
YNL032W	0	0	0.0423778693349029
YPR031W	0	0	0.0423529411764706
YJR127C	0	0	0.0423280423280423
YOR372C	0	0	0.0423031727379553
YNL066W	0	0	0.0422783323546682
YMR032W	0	0	0.0422535211267606
YCR081W	0	0	0.0422287390029326
YER149C	0	0	0.0422039859320047
YER090W	0	0	0.0421792618629174
YEL040W	0	0	0.0421545667447307
YNL327W	0	0	0.0421299005266238
YER178W	0	0	0.0421052631578947
YDR108W	0	0	0.0420806545879603
YAL064W	0	1	0.0420806545879603
YCL063W	0	0	0.0420560747663551
YDR148C	0	0	0.042031523642732
YDL235C	0	0	0.0420070011668611
YIL137C	0	1	0.0420070011668611
YHR024C	0	0	0.0419825072886297
YBL091C	0	0	0.041958041958042
YDL205C	0	0	0.0419336051252184
YPL224C	0	0	0.0419091967403958
YCR024C-A	0	0	0.0418848167539267
YML117W	0	0	0.0418604651162791
YKL045W	0	0	0.041836141778036
YNL267W	0	0	0.0418118466898955
YDL171C	0	0	0.0417875798026698
YLR264W	0	0	0.0417633410672854
YMR185W	0	1	0.0417633410672854
YOL102C	0	0	0.0417391304347826
YGL115W	0	0	0.0417149478563152
YPL180W	0	0	0.04169079328315
YDR285W	0	0	0.0416666666666667
YMR177W	0	0	0.0416425679583574
YER166W	0	0	0.0416184971098266
YFR040W	0	0	0.0415944540727903
YFL017C	0	0	0.0415704387990762
YDL126C	0	0	0.0415464512406232
YDR463W	0	0	0.041522491349481
YDR103W	0	0	0.0414985590778098
YGL106W	0	0	0.0414746543778802
YMR268C	0	0	0.0414507772020725
YBL076C	0	0	0.0414269275028769
YBR123C	0	0	0.0414031052328925
YFR038W	0	1	0.0414031052328925
YJL065C	0	0	0.0413793103448276
YPR045C	0	1	0.0413793103448276
YMR004W	0	0	0.0413555427914991
YOR074C	0	0	0.0413318025258324
YKL178C	0	0	0.0413080895008606
YLR420W	0	0	0.0412844036697248
YML126C	0	0	0.0412607449856734
YML043C	0	0	0.0412371134020619
YBR121C	0	0	0.0412135088723526
YNL180C	0	0	0.0411899313501144
YOR154W	0	1	0.0411899313501144
YJR014W	0	1	0.0411899313501144
YLR263W	0	0	0.0411663807890223
YIL008W	0	0	0.0411428571428571
YDR414C	0	0	0.0411193603655054
YKR043C	0	1	0.0411193603655054
YJL201W	0	0	0.0410958904109589
YML064C	0	0	0.0410724472333143
YDR093W	0	0	0.0410490307867731
YBR133C	0	0	0.041025641025641
YFL018C	0	0	0.041002277904328
YHL021C	0	1	0.041002277904328
YOL045W	0	0	0.0409789413773478
YMR138W	0	0	0.0409556313993174
YLR207W	0	0	0.0409323479249574
YGR130C	0	1	0.0409323479249574
YDR403W	0	0	0.0409090909090909
YMR048W	0	0	0.0408858603066439
YNL082W	0	0	0.0408626560726447
YMR036C	0	0	0.0408394781622235
YMR038C	0	0	0.0408163265306122
YDR226W	0	0	0.0407932011331445
YJR137C	0	0	0.0407701019252548
YCR020W-B	0	0	0.0407470288624788
YMR100W	0	0	0.0407239819004525
YLL031C	0	0	0.0407009609949124
YIL083C	0	0	0.0406779661016949
YJR124C	0	1	0.0406779661016949
YPR116W	0	1	0.0406779661016949
YNL067W	0	0	0.0406549971767363
YMR112C	0	0	0.0406320541760722
YKL216W	0	0	0.0406091370558376
YBR167C	0	0	0.0405862457722661
YDL156W	0	1	0.0405862457722661
YMR231W	0	0	0.0405633802816901
YKL209C	0	0	0.0405405405405405
YKL034W	0	0	0.0405177265053461
YDR186C	0	1	0.0405177265053461
YJR060W	0	0	0.0404949381327334
YPL245W	0	1	0.0404949381327334
YBR236C	0	0	0.0404721753794266
YBR015C	0	0	0.0404494382022472
YBR023C	0	0	0.0404267265581134
YDR217C	0	0	0.0404040404040404
YFL007W	0	0	0.0403813796971397
YOL017W	0	0	0.0403587443946188
YDL219W	0	0	0.0403361344537815
YHR099W	0	0	0.0403135498320269
YNL076W	0	0	0.0402909904868495
YLR144C	0	0	0.0402684563758389
YOR174W	0	0	0.0402459474566797
YDL239C	0	0	0.0402234636871508
YLR200W	0	0	0.0402010050251256
YKL135C	0	0	0.0401785714285714
YPL151C	0	0	0.0401561628555494
YPR183W	0	0	0.040133779264214
YHR031C	0	0	0.0401114206128134
YLR084C	0	0	0.0400890868596882
YBL106C	0	0	0.0400667779632721
YGR007W	0	0	0.0400444938820912
YKR015C	0	1	0.0400444938820912
YML015C	0	0	0.0400222345747638
YOL148C	0	0	0.04
YHL015W	0	0	0.0399777901166019
YDR111C	0	1	0.0399777901166019
YKL116C	0	0	0.0399556048834628
YDR408C	0	0	0.0399334442595674
YPR017C	0	0	0.0399113082039911
YHR182W	0	1	0.0399113082039911
YBR172C	0	0	0.0398891966759003
YNL041C	0	0	0.0398671096345515
YDL197C	0	0	0.0398450470392916
YDL044C	0	0	0.0398230088495575
YKL106W	0	0	0.0398009950248756
YER180C	0	0	0.0397790055248619
YDR119W	0	1	0.0397790055248619
YPR007C	0	0	0.0397570403092214
YKL203C	0	0	0.0397350993377483
YGR227W	0	0	0.0397131825703254
YLR316C	0	0	0.0396912899669239
YJL171C	0	1	0.0396912899669239
YHR074W	0	0	0.0396694214876033
YGL221C	0	1	0.0396694214876033
YCR002C	0	0	0.039647577092511
YLR147C	0	0	0.0396257567418822
YCR090C	0	1	0.0396257567418822
YKR018C	0	1	0.0396257567418822
YDL131W	0	0	0.0396039603960396
YLR059C	0	0	0.0395821880153931
YEL043W	0	1	0.0395821880153931
YOR299W	0	0	0.0395604395604396
YJL035C	0	0	0.0395387149917628
YLR424W	0	0	0.0395170142700329
YDR296W	0	0	0.0394953373560066
YBL069W	0	0	0.0394736842105263
YLR387C	0	1	0.0394736842105263
YLR239C	0	0	0.0394520547945205
YDL108W	0	0	0.0394304490690033
YLR306W	0	0	0.0394088669950739
YJL178C	0	0	0.0393873085339169
YIL014W	0	0	0.0393657736468015
YGR169C	0	0	0.039344262295082
YBL014C	0	0	0.0393227744401966
YPR108W	0	0	0.0393013100436681
YGL119W	0	0	0.0392798690671031
YDR164C	0	0	0.0392584514721919
YDR166C	0	0	0.0392370572207085
YDR489W	0	0	0.0392156862745098
YNR043W	0	0	0.0391943385955362
YOR159C	0	0	0.0391730141458107
YMR121C	0	0	0.0391517128874388
YMR078C	0	0	0.0391304347826087
YOR305W	0	0	0.0391091797935904
YDL130W	0	0	0.0390879478827362
YER083C	0	0	0.0390667390124797
YDR143C	0	0	0.0390455531453362
YDR302W	0	0	0.0390243902439024
YLR380W	0	0	0.0390032502708559
YER031C	0	0	0.0389821331889551
YKL157W	0	0	0.038961038961039
[truncated: 3,790 more rows]
