# Supplementary material for: Computationally Driven, Quantitative Experiments Discover Genes Required for Mitochondrial Biogenesis
Source: PLoS Genet. 2009 Mar 20;5(3):e1000407. doi: 10.1371/journal.pgen.1000407 (PMC2648979; doi:10.1371/journal.pgen.1000407)
Supplement: Dataset S2 — Top 100 novel ensemble predictions for additional yeast biological processes. A zip file containing 387 tab-delimited text files of the ensemble predictions for the indicated Gene Ontology Biological Process Term. (21.70 MB GZ) [file pgen.1000407.s013.gz › GO_0006406.txt]

ORF	AnnotatedToTerm?	Uncharacterized_04152007?	Precision
YDL116W	1	0	1.0
YML103C	1	0	1.0
YGL122C	1	0	1.0
YKL057C	1	0	1.0
YMR047C	1	0	1.0
YGL092W	1	0	1.0
YIL149C	1	0	1.0
YIL115C	1	0	1.0
YFR002W	1	0	1.0
YKR082W	1	0	1.0
YMR125W	0	0	0.923076923076923
YER105C	1	0	0.923076923076923
YJR042W	1	0	0.923076923076923
YKL205W	0	0	0.882352941176471
YLR335W	1	0	0.882352941176471
YKR095W	1	0	0.882352941176471
YDL088C	1	0	0.882352941176471
YPR189W	0	0	0.833333333333333
YJL039C	0	0	0.821428571428571
YJL041W	1	0	0.821428571428571
YJL061W	1	0	0.821428571428571
YAR002W	0	0	0.821428571428571
YDR159W	1	0	0.821428571428571
YML062C	1	0	0.821428571428571
YBL079W	1	0	0.821428571428571
YGL172W	1	0	0.821428571428571
YGR119C	1	0	0.821428571428571
YKL068W	1	0	0.821428571428571
YOR160W	0	0	0.806451612903226
YDR138W	1	0	0.806451612903226
YMR129W	1	0	0.806451612903226
YPL125W	0	0	0.78125
YER171W	0	0	0.757575757575758
YNL189W	0	0	0.735294117647059
YLR347C	0	0	0.722222222222222
YOR046C	1	0	0.722222222222222
YOR001W	0	0	0.717948717948718
YPL169C	1	0	0.717948717948718
YCL011C	1	0	0.717948717948718
YML049C	0	0	0.7
YGL173C	0	0	0.69047619047619
YMR153W	1	0	0.69047619047619
YIL038C	0	0	0.681818181818182
YDL084W	1	0	0.681818181818182
YBR017C	0	0	0.666666666666667
YKL173W	0	0	0.666666666666667
YOR098C	1	0	0.666666666666667
YDL207W	1	0	0.666666666666667
YGL016W	0	0	0.66
YER107C	1	0	0.66
YMR235C	0	0	0.655172413793103
YKL139W	0	0	0.655172413793103
YNL139C	1	0	0.655172413793103
YHR167W	1	0	0.655172413793103
YGL086W	0	0	0.655172413793103
YNL004W	1	0	0.655172413793103
YDR381W	1	0	0.655172413793103
YDR192C	1	0	0.655172413793103
YMR061W	0	0	0.645161290322581
YOL145C	0	0	0.645161290322581
YKL186C	1	0	0.645161290322581
YNL253W	1	0	0.645161290322581
YOL123W	0	0	0.634920634920635
YER110C	0	0	0.625
YML031W	0	0	0.621212121212121
YGR218W	1	0	0.621212121212121
YDR120C	0	0	0.611940298507463
YER165W	0	0	0.602941176470588
YOL115W	0	0	0.6
YGL100W	1	0	0.6
YLR018C	0	0	0.591549295774648
YPL075W	0	0	0.583333333333333
YOL072W	0	0	0.581081081081081
YJL050W	1	0	0.581081081081081
YHR119W	0	0	0.573333333333333
YGL043W	0	0	0.571428571428571
YMR308C	1	0	0.571428571428571
YGR186W	0	0	0.564102564102564
YDL042C	0	0	0.556962025316456
YLR208W	0	0	0.55
YNL297C	0	0	0.54320987654321
YPL020C	0	0	0.536585365853659
YPR161C	0	0	0.535714285714286
YIL079C	1	0	0.535714285714286
YLR418C	0	0	0.534883720930233
YMR255W	1	0	0.534883720930233
YDR227W	0	0	0.528735632183908
YLR293C	0	0	0.522727272727273
YLL015W	0	0	0.51685393258427
YGL238W	0	0	0.511111111111111
YGL203C	0	0	0.510869565217391
YDR432W	1	0	0.510869565217391
YIL063C	0	0	0.505376344086022
YGR202C	0	0	0.5
YML059C	0	0	0.494736842105263
YLR442C	0	0	0.489583333333333
YLR310C	0	0	0.484536082474227
YIR023W	0	0	0.479591836734694
YOR123C	0	0	0.474747474747475
YDR390C	0	0	0.47
YLR305C	0	0	0.466019417475728
YDR335W	0	0	0.466019417475728
YDR395W	1	0	0.466019417475728
YLR166C	0	0	0.461538461538462
YBR081C	0	0	0.457142857142857
YDR052C	0	0	0.452830188679245
YLR148W	0	0	0.448598130841121
YDR389W	0	0	0.446428571428571
YDR280W	0	0	0.446428571428571
YGL244W	0	0	0.446428571428571
YKL214C	1	0	0.446428571428571
YGL247W	1	0	0.446428571428571
YMR080C	0	0	0.442477876106195
YGR005C	0	0	0.43859649122807
YDL112W	0	0	0.434782608695652
YDR356W	0	0	0.431034482758621
YER159C	0	0	0.427350427350427
YNL008C	0	0	0.423728813559322
YDL099W	0	0	0.420168067226891
YDR153C	0	0	0.416666666666667
YGR081C	0	0	0.413223140495868
YMR044W	0	0	0.411290322580645
YMR219W	0	0	0.411290322580645
YDL175C	1	0	0.411290322580645
YJR132W	0	0	0.408
YJL087C	0	0	0.404761904761905
YML010W	0	0	0.401574803149606
YML075C	0	0	0.3984375
YHR158C	0	0	0.395348837209302
YDR292C	0	0	0.392307692307692
YML034W	0	0	0.389312977099237
YDL056W	0	0	0.386363636363636
YLR277C	0	0	0.385185185185185
YLL036C	0	0	0.385185185185185
YML107C	1	0	0.385185185185185
YFR031C	0	0	0.382352941176471
YPR187W	0	0	0.37956204379562
YDR315C	0	0	0.376811594202899
YOR257W	0	0	0.37410071942446
YPR174C	0	1	0.37410071942446
YIL126W	0	0	0.371428571428571
YHR133C	0	0	0.368794326241135
YLR309C	0	0	0.366197183098592
YDR081C	0	0	0.363636363636364
YER168C	0	0	0.361111111111111
YPL178W	0	0	0.358620689655172
YAL059W	0	0	0.356164383561644
YAL009W	0	0	0.353741496598639
YOR151C	0	0	0.351351351351351
YPL146C	0	0	0.348993288590604
YLR450W	0	0	0.346666666666667
YDL040C	0	0	0.344370860927152
YLR106C	0	0	0.342105263157895
YJR090C	0	0	0.339869281045752
YDR458C	0	1	0.339869281045752
YLR015W	0	0	0.337662337662338
YHL020C	0	0	0.335483870967742
YMR119W	0	0	0.333333333333333
YEL017W	0	0	0.331210191082803
YMR307W	0	0	0.329113924050633
YLR440C	0	0	0.327044025157233
YOR304W	0	0	0.325
YNL250W	0	0	0.322981366459627
YDL089W	0	1	0.322981366459627
YDL058W	0	0	0.320987654320988
YNL158W	0	0	0.319018404907975
YDR068W	0	1	0.319018404907975
YDR416W	0	0	0.317073170731707
YGL099W	0	0	0.315151515151515
YNL136W	0	0	0.313609467455621
YNL088W	0	0	0.313609467455621
YHR077C	0	0	0.313609467455621
YKR002W	1	0	0.313609467455621
YNL112W	0	0	0.311764705882353
YDL229W	0	0	0.310344827586207
YGL153W	0	0	0.310344827586207
YPL093W	0	0	0.310344827586207
YBR111W-A	1	0	0.310344827586207
YLR085C	0	0	0.308571428571429
YJL092W	0	0	0.306818181818182
YLR398C	0	0	0.305084745762712
YDR163W	0	0	0.303370786516854
YJR134C	0	1	0.303370786516854
YMR240C	0	0	0.301675977653631
YGL044C	0	0	0.3
YGR009C	0	0	0.298342541436464
YER172C	0	0	0.296703296703297
YLR022C	0	0	0.295081967213115
YER009W	0	0	0.293478260869565
YDR289C	0	0	0.292553191489362
YJL048C	0	0	0.292553191489362
YOL051W	0	0	0.292553191489362
YHR036W	1	0	0.292553191489362
YFL008W	0	0	0.291005291005291
YGR162W	0	0	0.289473684210526
YKL113C	0	0	0.287958115183246
YOR048C	0	0	0.286458333333333
YLR276C	0	0	0.284974093264249
YNL091W	0	0	0.283505154639175
YEL015W	0	0	0.282051282051282
YNL154C	0	0	0.280612244897959
YPL012W	0	0	0.279187817258883
YOR194C	0	0	0.277777777777778
YMR190C	0	0	0.276381909547739
YLL021W	0	0	0.275
YER111C	0	0	0.27363184079602
YDR190C	0	0	0.272277227722772
YKL014C	0	0	0.270935960591133
YCL061C	0	0	0.269607843137255
YDR172W	0	0	0.268292682926829
YLR384C	0	0	0.266990291262136
YDR211W	0	0	0.265700483091787
YDR206W	0	0	0.264423076923077
YMR247C	0	0	0.263157894736842
YMR039C	0	0	0.261904761904762
YOR204W	0	0	0.260663507109005
YDR176W	0	0	0.259433962264151
YPR025C	0	0	0.258215962441315
YGL097W	0	0	0.257009345794392
YMR223W	0	0	0.255813953488372
YDL001W	0	1	0.255813953488372
YJL076W	0	0	0.25462962962963
YLR430W	0	0	0.253456221198157
YDL140C	0	0	0.252293577981651
YBR245C	0	0	0.251141552511416
YPL212C	0	0	0.25
YNL236W	0	0	0.248868778280543
YDR473C	0	0	0.247747747747748
YLL024C	0	0	0.246636771300448
YJL033W	0	0	0.245535714285714
YGL171W	0	0	0.244444444444444
YOR112W	0	0	0.243362831858407
YER006W	0	0	0.242290748898678
YDR207C	0	0	0.241228070175439
YDR279W	0	0	0.240174672489083
YLR086W	0	0	0.239130434782609
YDR088C	0	0	0.238297872340426
YJR043C	0	0	0.238297872340426
YKR072C	0	0	0.238297872340426
YDR049W	0	1	0.238297872340426
YDR240C	0	0	0.238297872340426
YBR034C	1	0	0.238297872340426
YHR004C	0	0	0.23728813559322
YMR290C	0	0	0.236286919831224
YER063W	0	0	0.235294117647059
YBR215W	0	0	0.234309623430962
YER151C	0	0	0.233333333333333
YKR010C	0	0	0.232365145228216
YPR057W	0	0	0.231404958677686
YBR279W	0	0	0.230452674897119
YGL070C	0	0	0.229508196721311
YJL204C	0	0	0.228571428571429
YKR024C	0	0	0.227642276422764
YJL010C	0	0	0.226720647773279
YDL122W	0	0	0.225806451612903
YJL111W	0	0	0.224899598393574
YML104C	0	0	0.224
YJL176C	0	0	0.223107569721116
YDR364C	0	0	0.222222222222222
YKR079C	0	0	0.221343873517787
YGR072W	0	0	0.220472440944882
YDL065C	0	0	0.219607843137255
YGR200C	0	0	0.219230769230769
YAL041W	0	0	0.219230769230769
YJL123C	0	1	0.219230769230769
YDR228C	0	0	0.219230769230769
YOR243C	0	0	0.219230769230769
YGL174W	1	0	0.219230769230769
YNL215W	0	1	0.219230769230769
YNL199C	0	0	0.218390804597701
YKR028W	0	0	0.217557251908397
YDR101C	0	0	0.216730038022814
YPL213W	0	0	0.215909090909091
YCL031C	0	0	0.215094339622642
YDR333C	0	1	0.215094339622642
YDR195W	0	0	0.214285714285714
YOR191W	0	0	0.213483146067416
YDR110W	0	0	0.212686567164179
YJR140C	0	0	0.211895910780669
YLR025W	0	0	0.211111111111111
YDL031W	0	0	0.210332103321033
YHR069C	0	0	0.209558823529412
YPL122C	0	0	0.208791208791209
YLR272C	0	0	0.208029197080292
YDR194C	0	0	0.207272727272727
YGR198W	0	0	0.206521739130435
YIL161W	0	1	0.206521739130435
YNR038W	0	0	0.205776173285199
YBR142W	0	0	0.205035971223022
YPL243W	0	0	0.204301075268817
YPL126W	0	0	0.203571428571429
YPL273W	0	0	0.202846975088968
YLR182W	0	0	0.202127659574468
YMR091C	0	0	0.201413427561837
YMR077C	0	0	0.200704225352113
YBR249C	0	0	0.2
YHR052W	0	0	0.199300699300699
YDR351W	0	0	0.198606271777003
YLR096W	0	0	0.197916666666667
YGL112C	0	0	0.197231833910035
YDL167C	0	0	0.196551724137931
YPL235W	0	0	0.195876288659794
YLR319C	0	0	0.195205479452055
YMR229C	0	0	0.194539249146758
YDR334W	0	0	0.193877551020408
YDR181C	0	0	0.193220338983051
YKL112W	0	0	0.192567567567568
YML093W	0	0	0.19205298013245
YGR274C	0	0	0.19205298013245
YML080W	0	0	0.19205298013245
YDR150W	0	0	0.19205298013245
YNL085W	0	0	0.19205298013245
YMR273C	1	0	0.19205298013245
YNL059C	0	0	0.191419141914191
YDR369C	0	0	0.190789473684211
YDR152W	0	1	0.190789473684211
YLR045C	0	0	0.19016393442623
YGR083C	0	0	0.189542483660131
YNL001W	0	0	0.188925081433225
YGL207W	0	0	0.188311688311688
YEL024W	0	0	0.187702265372168
YGL241W	0	0	0.187096774193548
YAL005C	0	0	0.186495176848875
YDR324C	0	0	0.185897435897436
YLL008W	0	0	0.185303514376997
YDR496C	0	0	0.184713375796178
YDR468C	0	0	0.184126984126984
YPL217C	0	0	0.183544303797468
YHR127W	0	1	0.183544303797468
YPR190C	0	0	0.182965299684543
YIL021W	0	0	0.182389937106918
YIL128W	0	0	0.181818181818182
YGL155W	0	0	0.18125
YDR161W	0	0	0.180685358255452
YOR207C	0	0	0.180124223602484
YER049W	0	0	0.179566563467492
YCR035C	0	0	0.179012345679012
YGR063C	0	0	0.178461538461538
YBR058C	0	0	0.177914110429448
YER155C	0	0	0.17737003058104
YPR112C	0	0	0.176829268292683
YOR206W	0	0	0.17629179331307
YNL123W	0	0	0.175757575757576
YPR169W	0	0	0.175226586102719
YDR485C	0	0	0.174698795180723
YOR335C	0	0	0.174174174174174
YOL021C	0	0	0.173652694610778
YDR266C	0	1	0.173652694610778
YDR404C	0	0	0.173134328358209
YKR008W	0	0	0.172619047619048
YJL049W	0	1	0.172619047619048
YKL074C	0	0	0.172106824925816
YDR004W	0	0	0.171597633136095
YGL195W	0	0	0.171091445427729
YLR071C	0	0	0.170588235294118
YML111W	0	0	0.170087976539589
YER116C	0	0	0.169590643274854
YDL225W	0	0	0.169096209912536
YOL093W	0	0	0.168604651162791
YIL144W	0	0	0.168115942028985
YDR002W	0	0	0.167630057803468
YDL074C	0	0	0.167146974063401
YMR310C	0	0	0.166666666666667
YDR326C	0	0	0.166189111747851
YGR103W	0	0	0.165714285714286
YJL098W	0	0	0.165242165242165
YBR055C	0	0	0.164772727272727
YML071C	0	0	0.164305949008499
YLR095C	0	0	0.163841807909605
YMR288W	0	0	0.163380281690141
YDR464W	0	0	0.162921348314607
YHR023W	0	0	0.162464985994398
YGL151W	0	0	0.162011173184358
YJL209W	0	0	0.161559888579387
YGL120C	0	0	0.161111111111111
YDL201W	0	0	0.160664819944598
YML046W	0	0	0.160220994475138
YBR079C	0	0	0.159779614325069
YNL317W	0	0	0.159340659340659
YPR135W	0	0	0.158904109589041
YLR373C	0	0	0.158469945355191
YDR017C	0	0	0.158038147138965
YLL043W	0	0	0.157608695652174
YNL118C	0	0	0.157181571815718
YLR005W	0	0	0.156756756756757
YLR129W	0	0	0.15633423180593
YDL173W	0	1	0.15633423180593
YMR014W	0	0	0.155913978494624
YBR049C	0	0	0.155495978552279
YGR116W	0	0	0.155080213903743
YIL147C	0	0	0.154666666666667
YJR092W	0	0	0.154255319148936
YMR277W	0	0	0.153846153846154
YOR241W	0	0	0.153439153439153
YFL001W	0	0	0.153034300791557
YLR115W	0	0	0.152631578947368
YLR409C	0	0	0.152230971128609
YBR198C	0	0	0.151832460732984
YPL190C	0	0	0.151436031331593
YGL190C	0	0	0.151041666666667
YNL299W	0	0	0.150649350649351
YOR124C	0	0	0.150259067357513
YNL062C	0	0	0.149870801033592
YGL148W	0	0	0.149484536082474
YMR131C	0	0	0.149100257069409
YDR392W	0	0	0.148717948717949
YOR168W	0	0	0.148337595907928
YJR041C	0	0	0.147959183673469
YGR267C	0	0	0.147582697201018
YNL225C	0	0	0.147208121827411
YGL111W	0	0	0.146835443037975
YHL039W	0	0	0.146464646464646
YDL063C	0	0	0.146095717884131
YLR403W	0	0	0.14572864321608
YLR432W	0	0	0.145363408521303
YNL163C	0	0	0.145
YCR033W	0	0	0.144638403990025
YOL006C	0	0	0.144278606965174
YJL168C	0	0	0.143920595533499
YOL130W	0	0	0.143564356435644
YBR009C	0	0	0.14320987654321
YGR195W	0	0	0.142857142857143
YPR086W	0	0	0.142506142506143
YKL143W	0	0	0.142156862745098
YKL018W	0	0	0.141809290953545
YKR056W	0	0	0.141463414634146
YBR025C	0	0	0.141119221411192
YMR239C	0	0	0.140776699029126
YNL247W	0	0	0.14043583535109
YNL207W	0	0	0.140096618357488
YDL143W	0	0	0.139759036144578
YJL014W	0	0	0.139423076923077
YIL104C	0	0	0.139088729016787
YPL105C	0	1	0.139088729016787
YDL060W	0	0	0.138755980861244
YDL030W	0	0	0.138424821002387
YER164W	0	0	0.138095238095238
YDR165W	0	0	0.137767220902613
YPL086C	0	0	0.137440758293839
YKL054C	0	0	0.137115839243499
YKL033W	0	1	0.137115839243499
YHR047C	0	0	0.136792452830189
YML109W	0	0	0.136470588235294
YNL308C	0	0	0.136150234741784
YLR007W	0	0	0.135831381733021
YJL125C	0	0	0.135514018691589
YFL002C	0	0	0.135198135198135
YMR012W	0	0	0.134883720930233
YLR002C	0	0	0.134570765661253
YCR057C	0	0	0.134259259259259
YKL210W	0	0	0.133949191685912
YGR271W	0	0	0.133640552995392
YCR016W	0	0	0.133333333333333
YML032C	0	0	0.13302752293578
YGR095C	0	0	0.132723112128146
YDR346C	0	0	0.132420091324201
YGL245W	0	0	0.132118451025057
YLR451W	0	0	0.131818181818182
YMR309C	0	0	0.131519274376417
YPL043W	0	0	0.131221719457014
YPR144C	0	0	0.130925507900677
YEL056W	0	0	0.130630630630631
YIL016W	0	0	0.130337078651685
YDR301W	0	0	0.130044843049327
YDR300C	0	0	0.129753914988814
YER176W	0	0	0.129464285714286
YER132C	0	0	0.129175946547884
YKR059W	0	0	0.128888888888889
YAL047C	0	0	0.12860310421286
YFL023W	0	0	0.128318584070796
YLR386W	0	0	0.1280353200883
YPR131C	0	0	0.127753303964758
YGL130W	0	0	0.127472527472527
YLL011W	0	0	0.12719298245614
YPL210C	0	0	0.12691466083151
YHR165C	0	0	0.126637554585153
YNR053C	0	0	0.12636165577342
YDR180W	0	0	0.126086956521739
YHR196W	0	0	0.125813449023861
YAL024C	0	0	0.125541125541126
YMR317W	0	1	0.125541125541126
YLR055C	0	0	0.125269978401728
YIR002C	0	0	0.125
YDR531W	0	0	0.124731182795699
YGL078C	0	0	0.124463519313305
YIL005W	0	0	0.124197002141328
YOR138C	0	0	0.123931623931624
YKL105C	0	1	0.123931623931624
YJR031C	0	0	0.123667377398721
YJR002W	0	0	0.123404255319149
YHR186C	0	0	0.123142250530786
YJL074C	0	0	0.122881355932203
YGR089W	0	0	0.12262156448203
YHR197W	0	0	0.122362869198312
YJR003C	0	0	0.122105263157895
YCR042C	0	0	0.121848739495798
YDR412W	0	0	0.121593291404612
YGR090W	0	0	0.121338912133891
YGR104C	0	0	0.121085594989562
YNL271C	0	0	0.120833333333333
YOR195W	0	0	0.120582120582121
YDR310C	0	0	0.120331950207469
YLR336C	0	0	0.12008281573499
YOR308C	0	0	0.119834710743802
YGR264C	0	0	0.119587628865979
YGR128C	0	0	0.119341563786008
YPR141C	0	0	0.119096509240246
YML007W	0	0	0.118852459016393
YGR094W	0	0	0.118609406952965
YCL054W	0	0	0.118367346938776
YLR405W	0	0	0.118126272912424
YHR201C	0	0	0.117886178861789
YIL061C	0	0	0.117647058823529
YGR145W	0	0	0.117408906882591
YGL246C	0	0	0.117296222664016
YOL090W	0	0	0.117296222664016
YIL096C	0	0	0.117296222664016
YKL154W	0	0	0.117296222664016
YNL273W	0	0	0.117296222664016
YPL016W	0	0	0.117296222664016
YMR285C	0	0	0.117296222664016
YIL035C	0	0	0.117296222664016
YIR005W	1	0	0.117296222664016
YFR013W	0	0	0.117063492063492
YLR429W	0	0	0.116831683168317
YER161C	0	0	0.116600790513834
YDR339C	0	0	0.116370808678501
YGR251W	0	0	0.116141732283465
YER082C	0	0	0.115913555992141
YER127W	0	0	0.115686274509804
YNL121C	0	0	0.11545988258317
YGR123C	0	0	0.115234375
YNL232W	0	0	0.115009746588694
YDR299W	0	0	0.114785992217899
YMR213W	0	0	0.114563106796117
YOR330C	0	0	0.114341085271318
YGR262C	0	0	0.114119922630561
YGR187C	0	0	0.113899613899614
YMR216C	0	0	0.113680154142582
YIL030C	0	0	0.113461538461538
YGR185C	0	0	0.113243761996161
YJL203W	0	0	0.113026819923372
YHR169W	0	0	0.112810707456979
YKL077W	0	1	0.112810707456979
YOR260W	0	0	0.112595419847328
YKL166C	0	0	0.112380952380952
YGL058W	0	0	0.112167300380228
YNL061W	0	0	0.111954459203036
YOR323C	0	0	0.111742424242424
YDL115C	0	0	0.111531190926276
YPR033C	0	0	0.111320754716981
YLR397C	0	0	0.111111111111111
YHR065C	0	0	0.110902255639098
YMR033W	0	0	0.110694183864916
YHR216W	0	0	0.110486891385768
YLR234W	0	0	0.110280373831776
YPR180W	0	0	0.110074626865672
YDR361C	0	0	0.109869646182495
YAL016W	0	0	0.109665427509294
YKR063C	0	0	0.109461966604824
YOL004W	0	0	0.109259259259259
YLR314C	0	0	0.1090573012939
YOR091W	0	0	0.108856088560886
YKR023W	0	1	0.108856088560886
YOR033C	0	0	0.10865561694291
YDL036C	0	0	0.108455882352941
YJR052W	0	0	0.108256880733945
YBR010W	0	0	0.108058608058608
YJR093C	0	0	0.107861060329068
YHR073W	0	0	0.107664233576642
YGR061C	0	0	0.107468123861566
YML006C	0	0	0.107272727272727
YER133W	0	0	0.107078039927405
YHR027C	0	0	0.106884057971014
YDR325W	0	0	0.106690777576854
YER032W	0	0	0.106498194945848
YDR465C	0	0	0.106306306306306
YFR009W	0	0	0.106115107913669
YDR420W	0	0	0.105924596050269
YGL065C	0	0	0.10573476702509
YHR152W	0	0	0.105545617173524
YDR341C	0	0	0.105357142857143
YNL132W	0	0	0.105169340463458
YMR211W	0	0	0.104982206405694
YNL175C	0	0	0.104795737122558
YPR072W	0	0	0.104609929078014
YKR025W	0	0	0.104424778761062
YKL114C	0	0	0.104240282685512
YPL207W	0	1	0.104240282685512
YPL085W	0	0	0.104056437389771
YNR052C	0	0	0.10387323943662
YEL055C	0	0	0.103690685413005
YOL041C	0	0	0.103508771929825
YHR082C	0	0	0.103327495621716
YGR252W	0	0	0.103146853146853
YBL028C	0	0	0.102966841186736
YMR224C	0	0	0.102787456445993
YNR011C	0	0	0.102608695652174
YOL068C	0	0	0.102430555555556
YFR037C	0	0	0.102253032928943
YDL134C	0	0	0.102076124567474
YPL064C	0	1	0.102076124567474
YPR097W	0	1	0.102076124567474
YOR144C	0	0	0.101899827288428
YNL256W	0	0	0.101724137931034
YCL059C	0	0	0.101549053356282
YOL108C	0	0	0.101374570446735
YJR050W	0	0	0.101200686106346
YNL221C	0	0	0.101027397260274
YJL109C	0	0	0.100854700854701
YML065W	0	0	0.100682593856655
YDR184C	0	0	0.100511073253833
YKL160W	0	0	0.100340136054422
YBR060C	0	0	0.100169779286927
YOR224C	0	0	0.1
YPR019W	0	0	0.0998307952622673
YLR114C	0	0	0.0996621621621622
YDL203C	0	1	0.0996621621621622
YPL049C	0	0	0.0994940978077572
YKL078W	0	0	0.0993265993265993
YML112W	0	0	0.0991596638655462
YNL110C	0	0	0.098993288590604
YKR096W	0	1	0.098993288590604
YGR280C	0	0	0.0988274706867672
YLR088W	0	0	0.0986622073578595
YPL226W	0	0	0.0984974958263773
YML074C	0	0	0.0983333333333333
YKL015W	0	0	0.0981697171381032
YNL251C	0	0	0.0980066445182724
YLR410W	0	0	0.0978441127694859
YLR222C	0	0	0.097682119205298
YOR116C	0	0	0.0975206611570248
YDR076W	0	0	0.0973597359735974
YMR311C	0	0	0.0971993410214168
YOR145C	0	0	0.0970394736842105
YLR274W	0	0	0.09688013136289
YOL124C	0	0	0.0967213114754098
YJL099W	0	0	0.0965630114566285
YJL095W	0	0	0.0964052287581699
YJL084C	0	1	0.0964052287581699
YOR129C	0	0	0.0962479608482871
YCR093W	0	0	0.0960912052117264
YIL052C	0	0	0.0959349593495935
YHL007C	0	0	0.0957792207792208
YMR228W	0	0	0.0956239870340357
YPR181C	0	0	0.0954692556634304
YJL110C	0	0	0.0953150242326333
YDR132C	0	1	0.0953150242326333
YDR245W	0	0	0.0951612903225806
YML041C	0	0	0.0950080515297907
YDL150W	0	0	0.0948553054662379
YOL127W	0	0	0.0947030497592295
YNL222W	0	0	0.094551282051282
YDR397C	0	0	0.0944
YLR074C	0	0	0.0942492012779553
YIL078W	0	0	0.0940988835725678
YDR363W	0	0	0.0939490445859873
YDL240W	0	0	0.0937996820349762
YGR173W	0	1	0.0937996820349762
YPL101W	0	0	0.0936507936507937
YNL209W	0	0	0.0935023771790808
YLR401C	0	0	0.0933544303797468
YOR043W	0	0	0.0932069510268562
YPL254W	0	0	0.0930599369085174
YDR170C	0	0	0.0929133858267717
YDR507C	0	0	0.0927672955974843
YDL051W	0	0	0.0926216640502355
YML114C	0	0	0.0924764890282132
YDR365C	0	0	0.0923317683881064
YKL092C	0	0	0.0921875
YNL049C	0	0	0.0920436817472699
YOR361C	0	0	0.0919003115264797
YMR263W	0	0	0.0917573872472784
YKL179C	0	0	0.0916149068322981
YBR231C	0	0	0.0914728682170543
YOR086C	0	1	0.0914728682170543
YJL029C	0	0	0.0913312693498452
YPR041W	0	0	0.0911901081916538
YPL138C	0	0	0.0910493827160494
YGL163C	0	0	0.0909090909090909
YNR015W	0	0	0.0907692307692308
YLR307W	0	0	0.0906298003072197
YER022W	0	0	0.0904907975460123
YGR003W	0	0	0.0903522205206738
YOR216C	0	0	0.0902140672782875
YNL002C	0	0	0.0900763358778626
YDL188C	0	0	0.0899390243902439
YDL155W	0	0	0.0898021308980213
YMR172W	0	0	0.0896656534954407
YOR051C	0	1	0.0896656534954407
YLR003C	0	0	0.0895295902883156
YDR295C	0	0	0.0893939393939394
YDR457W	0	0	0.0892586989409985
YIR008C	0	0	0.0891238670694864
YCR053W	0	0	0.0889894419306184
YHR114W	0	0	0.088855421686747
YGR163W	0	0	0.0887218045112782
YKL010C	0	0	0.0885885885885886
YAL025C	0	0	0.088455772113943
YML035C	0	0	0.0883233532934132
YBR112C	0	0	0.0881913303437967
YOR326W	0	0	0.0880597014925373
YAL027W	0	1	0.0880597014925373
YLR150W	0	0	0.0879284649776453
YPR162C	0	0	0.087797619047619
YPR133C	0	0	0.087667161961367
YPL183C	0	1	0.087667161961367
YDR311W	0	0	0.0875370919881306
YDL209C	0	0	0.0874074074074074
YKL075C	0	0	0.0872781065088757
YNL216W	0	0	0.0871491875923191
YLL034C	0	0	0.0870206489675516
YKL059C	0	0	0.0868924889543446
YGL064C	0	0	0.0867647058823529
YHR170W	0	0	0.0866372980910426
YDL059C	0	0	0.0865102639296188
YFL034W	0	1	0.0865102639296188
YGL013C	0	0	0.0863836017569546
YDL189W	0	0	0.0862573099415205
YOR340C	0	0	0.0861313868613139
YKL021C	0	0	0.0860058309037901
YIL110W	0	0	0.0858806404657933
YPL263C	0	1	0.0858806404657933
YLR009W	0	0	0.0857558139534884
YNL248C	0	0	0.0856313497822932
YKL101W	0	0	0.0855072463768116
YHR081W	0	0	0.085383502170767
YKL082C	0	0	0.0852601156069364
YNL022C	0	0	0.0851370851370851
YOR370C	0	0	0.085014409221902
YNL084C	0	0	0.0848920863309353
YDR051C	0	1	0.0848920863309353
YGR156W	0	0	0.0847701149425287
YOR294W	0	0	0.084648493543759
YOR217W	0	0	0.0845272206303725
YOL038W	0	0	0.0844062947067239
YBR098W	0	0	0.0842857142857143
YDL153C	0	0	0.0841654778887304
YOR322C	0	0	0.084045584045584
YOR362C	0	0	0.0839260312944523
YML092C	0	0	0.0838068181818182
YLR223C	0	0	0.0836879432624113
YNL075W	0	0	0.0835694050991501
YGR059W	0	0	0.0834512022630834
YLR228C	0	0	0.0833333333333333
YHR103W	0	0	0.0832157968970381
YGL049C	0	0	0.0830985915492958
YHR129C	0	0	0.0829817158931083
YPL193W	0	0	0.0828651685393258
YNL030W	0	0	0.0827489481065919
YJL122W	0	0	0.0826330532212885
YGR196C	0	1	0.0826330532212885
YPL253C	0	0	0.0825174825174825
YPR094W	0	0	0.0824022346368715
YPL228W	0	0	0.0822873082287308
YNL021W	0	0	0.0821727019498607
YNL182C	0	0	0.0820584144645341
YML069W	0	0	0.0819672131147541
YGR245C	0	0	0.0819672131147541
YEL026W	0	0	0.0819672131147541
YIL019W	0	0	0.0819672131147541
YIL127C	0	0	0.0819672131147541
YNL298W	0	0	0.0819672131147541
YAL019W	0	0	0.0819672131147541
YLR033W	0	0	0.0819672131147541
YDR407C	0	0	0.0819672131147541
YKL172W	0	0	0.0819672131147541
YMR314W	0	0	0.0819672131147541
YPL160W	0	0	0.0819672131147541
YJL140W	1	0	0.0819672131147541
YER126C	0	0	0.0818553888130969
YNL262W	0	0	0.0817438692098093
YOL012C	0	0	0.0816326530612245
YDR448W	0	0	0.0815217391304348
YFL013C	0	0	0.0814111261872456
YOR026W	0	0	0.0813008130081301
YGL133W	0	0	0.081190798376184
YKR092C	0	0	0.0810810810810811
YLR389C	0	0	0.0809716599190283
YGL240W	0	0	0.0808625336927224
YGL150C	0	0	0.0807537012113055
YDR439W	0	0	0.0806451612903226
YDR091C	0	0	0.0805369127516778
YNL157W	0	1	0.0805369127516778
YPL115C	0	0	0.0804289544235925
YOR153W	0	0	0.0803212851405622
YOR038C	0	0	0.0802139037433155
YNL107W	0	0	0.0801068090787717
YNL010W	0	1	0.0801068090787717
YDR257C	0	1	0.0801068090787717
YGL232W	0	0	0.08
YER115C	0	0	0.0798934753661784
YPL022W	0	0	0.0797872340425532
YLR196W	0	0	0.0796812749003984
YDR189W	0	0	0.0795755968169761
YHR166C	0	0	0.0794701986754967
YEL061C	0	0	0.0793650793650794
YCR052W	0	0	0.0792602377807133
YIR006C	0	0	0.079155672823219
YOR089C	0	0	0.0790513833992095
YML081W	0	1	0.0790513833992095
YPL227C	0	0	0.0789473684210526
YMR093W	0	0	0.0788436268068331
YPL011C	0	0	0.078740157480315
YKR084C	0	0	0.0786369593709043
YCR077C	0	0	0.0785340314136126
YDR303C	0	0	0.0784313725490196
YDL148C	0	0	0.0783289817232376
YBR154C	0	0	0.0782268578878748
YHR019C	0	0	0.078125
YGR013W	0	0	0.0780234070221066
YKL104C	0	0	0.0779220779220779
YHR088W	0	0	0.0778210116731518
YPL055C	0	0	0.077720207253886
YNL079C	0	0	0.0776196636481242
YER025W	0	0	0.0775193798449612
YHR187W	0	0	0.0774193548387097
YOL091W	0	0	0.077319587628866
YML099C	0	0	0.0772200772200772
YOR310C	0	0	0.077120822622108
YKL009W	0	0	0.0770218228498075
YHR087W	0	0	0.0769230769230769
YKL125W	0	0	0.0768245838668374
YDL043C	0	0	0.0767263427109974
YDL145C	0	0	0.0766283524904215
YGR014W	0	0	0.076530612244898
YDR060W	0	0	0.0764331210191083
YDL002C	0	0	0.0763358778625954
YKR081C	0	0	0.0762388818297332
YHR089C	0	0	0.0761421319796954
YIL133C	0	0	0.0760456273764259
YOR141C	0	1	0.0760456273764259
YKL181W	0	0	0.0759493670886076
YPR084W	0	1	0.0759493670886076
YKL080W	0	0	0.0758533501896334
YGR261C	0	0	0.0757575757575758
YAL043C	0	0	0.0756620428751576
YHR013C	0	0	0.0755667506297229
YDR415C	0	1	0.0755667506297229
YNL227C	0	0	0.0754716981132075
YPR163C	0	0	0.0753768844221105
YER029C	0	0	0.0752823086574655
YER013W	0	0	0.075187969924812
YDL111C	0	0	0.0750938673341677
YHR020W	0	0	0.075
YKL191W	0	0	0.0749063670411985
YKL176C	0	0	0.0748129675810474
YPL129W	0	0	0.074719800747198
YDR062W	0	0	0.0746268656716418
YPL256C	0	0	0.0745341614906832
YLR435W	0	0	0.0744416873449131
YNL101W	0	0	0.0743494423791822
YOR373W	0	0	0.0742574257425743
YMR212C	0	0	0.0741656365883807
YOR078W	0	0	0.0740740740740741
YGR047C	0	0	0.0739827373612824
YGL029W	0	0	0.0738916256157636
YML025C	0	0	0.0738007380073801
YLR320W	0	0	0.0737100737100737
YPR104C	0	0	0.0736196319018405
YER114C	0	0	0.0735294117647059
YOL144W	0	0	0.0734394124847001
YNL292W	0	0	0.0733496332518337
YMR049C	0	0	0.0732600732600733
YNL206C	0	0	0.0731707317073171
YLR275W	0	0	0.0730816077953715
YJR007W	0	0	0.072992700729927
YPR107C	0	0	0.0729040097205346
YLR117C	0	0	0.0728155339805825
YDL014W	0	0	0.0727272727272727
YJR006W	0	0	0.0726392251815981
YOR188W	0	0	0.0725513905683192
YAL033W	0	0	0.072463768115942
YFR016C	0	1	0.072463768115942
YDR312W	0	0	0.0723763570566948
YBL054W	0	0	0.072289156626506
YNR012W	0	0	0.0722021660649819
YER148W	0	0	0.0721153846153846
YOL077C	0	0	0.0720288115246098
YDR212W	0	0	0.0719424460431655
YPR118W	0	0	0.0718562874251497
YJR032W	0	0	0.0717703349282297
YDR449C	0	0	0.0716845878136201
YDR188W	0	0	0.0715990453460621
YDR235W	0	0	0.0715137067938021
YIL085C	0	0	0.0714285714285714
YMR005W	0	0	0.0713436385255648
YLR287C	0	1	0.0713436385255648
YCR072C	0	0	0.0712589073634204
YLR143W	0	1	0.0712589073634204
YKL042W	0	0	0.0711743772241993
YPL120W	0	0	0.0710900473933649
YDR082W	0	0	0.0710059171597633
YMR275C	0	0	0.0709219858156028
YDL166C	0	0	0.0708382526564345
YAL067C	0	0	0.0707547169811321
YBL024W	0	0	0.0706713780918728
YER173W	0	0	0.0705882352941176
YGL113W	0	0	0.0705052878965922
YMR016C	0	0	0.0704225352112676
YBR267W	0	0	0.0703399765533411
YDR023W	0	0	0.0702576112412178
YER008C	0	0	0.0701754385964912
YIL142W	0	0	0.0700934579439252
YGR246C	0	0	0.0700116686114352
YDL087C	0	0	0.0699300699300699
YOL076W	0	0	0.069848661233993
YHR132C	0	0	0.0697674418604651
YLR103C	0	0	0.0696864111498258
YBR162C	0	0	0.0696055684454756
YDR472W	0	0	0.0695249130938586
YBR248C	0	0	0.0694444444444444
YNL031C	0	0	0.069364161849711
YKL144C	0	0	0.069284064665127
YJL045W	0	0	0.069204152249135
YOL010W	0	0	0.0691244239631336
YNL126W	0	0	0.0690448791714614
YOL094C	0	0	0.0689655172413793
YKL020C	0	0	0.068886337543054
YNL141W	0	0	0.0688073394495413
YGL139W	0	0	0.0687285223367698
YIL026C	0	0	0.068649885583524
YBL007C	0	0	0.0685714285714286
YLR340W	0	0	0.0684931506849315
YDR145W	0	0	0.0684150513112885
YFR034C	0	0	0.0683371298405467
YER093C	0	0	0.068259385665529
YIL091C	0	1	0.068259385665529
YIR011C	0	0	0.0681818181818182
YGR159C	0	0	0.0681044267877412
YDR198C	0	0	0.0680272108843537
YDL195W	0	0	0.0679501698754247
YPR179C	0	0	0.0678733031674208
YIR012W	0	0	0.0677966101694915
YJR040W	0	0	0.0677200902934537
YPL047W	0	0	0.0676437429537768
YGL071W	0	0	0.0675675675675676
YBL039C	0	0	0.0674915635545557
YHR070W	0	0	0.0674157303370786
YJL008C	0	0	0.0673400673400673
YDL064W	0	0	0.0672645739910314
YDL102W	0	0	0.0671892497200448
YNL313C	0	0	0.0671140939597315
YOL022C	0	1	0.0671140939597315
YIL143C	0	0	0.0670391061452514
YLR017W	0	0	0.0669642857142857
YMR146C	0	0	0.0668896321070234
YML115C	0	0	0.066815144766147
YDL141W	0	0	0.0667408231368187
YDL231C	0	0	0.0666666666666667
YGL008C	0	0	0.0665926748057714
YMR075W	0	0	0.0665188470066519
YLR399C	0	0	0.0664451827242525
YGL145W	0	0	0.0663716814159292
YIL095W	0	0	0.0662983425414365
YGR272C	0	0	0.0662251655629139
YDL117W	0	0	0.0661521499448732
YNL016W	0	0	0.066079295154185
YPL157W	0	0	0.066006600660066
YGR191W	0	0	0.0659340659340659
YER095W	0	0	0.0658616904500549
YGR134W	0	0	0.0657894736842105
YLR330W	0	0	0.0657174151150055
YDR021W	0	0	0.0656455142231947
YER129W	0	0	0.0655737704918033
YNL190W	0	0	0.0655021834061135
YDL121C	0	1	0.0655021834061135
YDR037W	0	0	0.0654307524536532
YMR128W	0	0	0.065359477124183
YKR038C	0	0	0.0652883569096844
YOL136C	0	0	0.0652173913043478
YHR172W	0	0	0.0651465798045603
YHR086W	0	0	0.0650759219088937
YDR243C	0	0	0.0650054171180932
YDR520C	0	1	0.0650054171180932
YGL201C	0	0	0.0649350649350649
YER156C	0	1	0.0649350649350649
YBR130C	0	0	0.0648648648648649
YJL187C	0	0	0.0647948164146868
YJR064W	0	0	0.0647249190938511
YHR184W	0	0	0.0646551724137931
YBR118W	0	0	0.0645855758880517
YKL120W	0	0	0.0645161290322581
YLR175W	0	0	0.0644468313641246
YLL004W	0	0	0.0643776824034335
YGL230C	0	1	0.0643776824034335
YOR021C	0	0	0.0643086816720257
YBR247C	0	0	0.0642398286937901
YKL012W	0	0	0.0641711229946524
YHR131C	0	1	0.0641711229946524
YDL090C	0	0	0.0641025641025641
YEL034W	0	0	0.064034151547492
YJL138C	0	0	0.0639658848614073
YJR035W	0	0	0.0638977635782748
YML048W	0	0	0.0638297872340425
YGR158C	0	0	0.0637619553666312
YHR040W	0	0	0.0636942675159236
YNL048W	0	0	0.063626723223754
YIL075C	0	0	0.0635593220338983
YGR056W	0	0	0.0634920634920635
YLR383W	0	0	0.0634249471458774
YHR107C	0	0	0.0633579725448786
YPR137W	0	0	0.0632911392405063
YOR127W	0	0	0.0632244467860906
YKL110C	0	0	0.0631578947368421
YMR321C	0	1	0.0631578947368421
YLR060W	0	0	0.0630914826498423
YGR098C	0	0	0.0630252100840336
YMR076C	0	0	0.0629590766002099
YER123W	0	0	0.0628930817610063
YGL137W	0	0	0.06282722513089
YBR290W	0	0	0.0627615062761506
YDR083W	0	0	0.0626959247648903
YCR084C	0	0	0.0626304801670146
YDR075W	0	0	0.0625651720542232
YDL006W	0	0	0.0625
YDR402C	0	0	0.0624349635796046
YDR522C	0	0	0.0623700623700624
YGL093W	0	0	0.0623052959501558
YGL197W	0	0	0.0622406639004149
YBL036C	0	0	0.0621761658031088
YOL034W	0	0	0.062111801242236
YOL080C	0	0	0.062047569803516
YJL148W	0	0	0.0619834710743802
YNL027W	0	0	0.0619195046439628
YPL239W	0	0	0.0618556701030928
YOR365C	0	1	0.0618556701030928
YJR068W	0	0	0.0617919670442842
YDL005C	0	0	0.0617283950617284
YDR499W	0	0	0.0616649537512847
YOR239W	0	0	0.0616016427104723
YDR118W	0	0	0.0615384615384615
YIL002C	0	0	0.0614754098360656
YKR060W	0	0	0.0614124872057318
YOL149W	0	0	0.0613496932515337
YDR028C	0	0	0.0612870275791624
YDL135C	0	0	0.0612244897959184
YNL068C	0	0	0.0611620795107034
YML097C	0	0	0.0610997963340122
YOR076C	0	0	0.0610376398779247
YKR078W	0	0	0.0609756097560976
YGR279C	0	0	0.0609137055837563
YGR216C	0	0	0.0608519269776876
YIL103W	0	0	0.060790273556231
YOL005C	0	0	0.0607287449392713
YDR532C	0	0	0.0606673407482305
YGR099W	0	0	0.0606060606060606
YAR003W	0	0	0.0605449041372351
YLL003W	0	0	0.0604838709677419
YBR276C	0	0	0.0604229607250755
YDL103C	0	0	0.0603621730382294
YMR086W	0	1	0.0603621730382294
YMR217W	0	0	0.0603015075376884
YOR073W	0	0	0.0602409638554217
YLR068W	0	0	0.0601805416248746
YOR061W	0	0	0.0601202404809619
YJL197W	0	1	0.0601202404809619
YNL039W	0	0	0.0600600600600601
YOR272W	0	0	0.06
YOL135C	0	0	0.0599400599400599
YHR135C	0	0	0.0598802395209581
YLR226W	0	0	0.0598205383848455
YNL151C	0	0	0.0597609561752988
YDR317W	0	0	0.0597014925373134
YFL003C	0	0	0.0596421471172962
YIL020C	0	0	0.0595829195630586
YFR005C	0	0	0.0595238095238095
YIL130W	0	1	0.0595238095238095
YLR170C	0	0	0.0594648166501487
YLR052W	0	0	0.0594059405940594
YKL145W	0	0	0.0593471810089021
YHR154W	0	0	0.0592885375494071
YGR225W	0	0	0.0592300098716683
YJL011C	0	0	0.0591715976331361
YLR244C	0	0	0.0591133004926108
YFL050C	0	0	0.0590551181102362
YER099C	0	0	0.0589970501474926
YNL272C	0	0	0.0589390962671906
YGR091W	0	0	0.0588812561334642
YDR331W	0	0	0.0588235294117647
YDR042C	0	1	0.0588235294117647
YKR026C	0	0	0.0587659157688541
YDL073W	0	1	0.0587659157688541
YPL082C	0	0	0.0587084148727984
YNL233W	0	0	0.0586510263929619
YJL208C	0	0	0.05859375
YJR123W	0	0	0.0585365853658537
YJR048W	0	0	0.0584795321637427
YDR121W	0	0	0.0584225900681597
YIR026C	0	0	0.0583657587548638
YDR167W	0	0	0.0583090379008746
YPL266W	0	0	0.058252427184466
YPR164W	0	0	0.05819592628516
YFL058W	0	0	0.0581395348837209
YOR047C	0	0	0.0580832526621491
YJR076C	0	0	0.058027079303675
YFL039C	0	0	0.0579710144927536
YML082W	0	0	0.0579150579150579
YER112W	0	0	0.0578592092574735
YAL064W	0	1	0.0578592092574735
YPR060C	0	0	0.0578034682080925
YPR148C	0	1	0.0578034682080925
YMR164C	0	0	0.0577478344562079
YJR084W	0	0	0.0576923076923077
YBR061C	0	0	0.0576368876080692
YNL197C	0	0	0.0575815738963532
YER002W	0	0	0.0575263662511985
YMR048W	0	0	0.0574712643678161
YDR239C	0	1	0.0574712643678161
YHR193C	0	0	0.0574162679425837
YBR202W	0	0	0.0573613766730402
YOR004W	0	0	0.0573065902578797
YNR046W	0	0	0.0572519083969466
YNL243W	0	0	0.0571973307912297
YGL011C	0	0	0.0571428571428571
YCR026C	0	0	0.0570884871550904
YEL018W	0	0	0.0570342205323194
YOL103W	0	0	0.056980056980057
YDL028C	0	0	0.0569259962049336
YGR093W	0	1	0.0569259962049336
YPL211W	0	0	0.0568720379146919
YPL139C	0	0	0.0568181818181818
YMR259C	0	1	0.0568181818181818
YOR213C	0	0	0.0567644276253548
YBR291C	0	0	0.056710775047259
YLR447C	0	0	0.056657223796034
YDR072C	0	0	0.0566037735849057
YPR143W	0	0	0.056550424128181
YOR056C	0	0	0.0564971751412429
YHR058C	0	0	0.0564440263405456
YLR357W	0	0	0.056390977443609
YER180C	0	0	0.0563380281690141
YDL213C	0	0	0.0562851782363977
YER122C	0	0	0.056232427366448
YHR085W	0	0	0.0561797752808989
YJL090C	0	0	0.0561272217025257
YIL156W	0	0	0.0560747663551402
YKR029C	0	0	0.0560224089635854
YOR249C	0	0	0.0559701492537313
YBL047C	0	0	0.0559179869524697
YJL006C	0	0	0.0558659217877095
YPR045C	0	1	0.0558659217877095
YBR156C	0	0	0.0558139534883721
YER118C	0	0	0.0557620817843866
YFR028C	0	0	0.0557103064066852
YPR110C	0	0	0.0556586270871985
YCR028C-A	0	0	0.0556070435588508
YHL021C	0	1	0.0556070435588508
YDL029W	0	0	0.0555555555555556
YML023C	0	0	0.0555041628122109
YML076C	0	0	0.055452865064695
YIL090W	0	0	0.0554016620498615
YOR165W	0	0	0.0553505535055351
YJR124C	0	1	0.0553505535055351
YJL124C	0	0	0.0552995391705069
YOR244W	0	0	0.0552486187845304
YGR071C	0	1	0.0552486187845304
YIR033W	0	0	0.0551977920883165
YKR015C	0	1	0.0551977920883165
YAL038W	0	0	0.0551470588235294
YIL112W	0	0	0.0550964187327824
YIL148W	0	0	0.055045871559633
YGR283C	0	0	0.0549954170485793
YDR054C	0	0	0.0549450549450549
YIR001C	0	0	0.0548947849954254
YHR118C	0	0	0.0548446069469835
YBR123C	0	0	0.0547945205479452
YGL167C	0	0	0.0547445255474453
YMR220W	0	0	0.0546946216955333
YLR321C	0	0	0.0546448087431694
YBR153W	0	0	0.0545950864422202
YFL009W	0	0	0.0545454545454545
YJR070C	0	0	0.0544959128065395
YDR463W	0	0	0.0544464609800363
YDR034C	0	0	0.0543970988213962
YGR276C	0	0	0.0543478260869565
YHR148W	0	0	0.0542986425339367
YER068W	0	0	0.054249547920434
YDR403W	0	0	0.0542005420054201
YOR064C	0	0	0.0541516245487365
YDR087C	0	0	0.0541027953110911
YJL129C	0	0	0.0540540540540541
YPL009C	0	1	0.0540540540540541
YPR105C	0	0	0.054005400540054
YGL213C	0	0	0.0539568345323741
YHR066W	0	0	0.0539083557951483
YBR069C	0	0	0.0538599640933573
YOL069W	0	0	0.0538116591928251
YDL165W	0	0	0.0537634408602151
YJR063W	0	0	0.053715308863026
YGR048W	0	0	0.0536672629695885
YLR215C	0	0	0.0536193029490617
YOL125W	0	0	0.0535714285714286
YPL001W	0	0	0.0535236396074933
YDR182W	0	0	0.053475935828877
YGL025C	0	0	0.0534283170080142
YLR138W	0	0	0.0533807829181495
YHR206W	0	0	0.0533333333333333
YDR234W	0	0	0.0532859680284192
YNR051C	0	0	0.0532386867790594
YOR095C	0	0	0.0531914893617021
YOR353C	0	0	0.0531443755535872
YOR233W	0	0	0.0530973451327434
YIL129C	0	0	0.0530503978779841
YGL210W	0	0	0.0530035335689046
YAL035W	0	0	0.0529567519858782
YER178W	0	0	0.0529100529100529
YHL030W	0	0	0.052863436123348
YOL142W	0	0	0.0528169014084507
YCR087C-A	0	1	0.0528169014084507
YDR398W	0	0	0.0527704485488127
YOR117W	0	0	0.0527240773286467
YGL060W	0	1	0.0527240773286467
YPR007C	0	0	0.0526777875329236
YER100W	0	0	0.0526315789473684
YJL171C	0	1	0.0526315789473684
YIL094C	0	0	0.0525854513584575
YDL132W	0	0	0.0525394045534151
YBR275C	0	0	0.05249343832021
YIL137C	0	1	0.05249343832021
YAL032C	0	0	0.0524475524475524
YCR054C	0	1	0.0524475524475524
YGR178C	0	0	0.0524017467248908
YDR427W	0	0	0.0523560209424084
YBL046W	0	0	0.05231037489102
YGL251C	0	0	0.0522648083623693
YNL330C	0	0	0.0522193211488251
YML105C	0	0	0.0521739130434783
YDR026C	0	1	0.0521739130434783
YGL243W	0	0	0.052128583840139
YDR168W	0	0	0.0520833333333333
YOR359W	0	0	0.0520381613183001
YIL145C	0	0	0.0519930675909879
YOR274W	0	0	0.051948051948052
YMR260C	0	0	0.0519031141868512
YNR010W	0	0	0.0518582541054451
YEL022W	0	0	0.0518134715025907
YPR052C	0	0	0.0517687661777394
YMR270C	0	0	0.0517241379310345
YHR144C	0	0	0.0516795865633075
YJL042W	0	0	0.0516351118760757
YBL105C	0	0	0.0515907136715391
YDR440W	0	0	0.0515463917525773
YOR075W	0	0	0.0515021459227468
YNL023C	0	1	0.0515021459227468
YBR166C	0	0	0.0514579759862779
YLR067C	0	0	0.051413881748072
YNL261W	0	0	0.0513698630136986
YAL036C	0	0	0.0513259195893926
YLR131C	0	0	0.0512820512820513
YOR229W	0	0	0.0512382578992314
YPR056W	0	0	0.0511945392491468
YHR090C	0	0	0.051150895140665
YDL160C	0	0	0.0511073253833049
YNR003C	0	0	0.051063829787234
YOR018W	0	0	0.0510204081632653
YOR143C	0	0	0.0509770603228547
YNL287W	0	0	0.0509337860780985
YBL051C	0	0	0.0508905852417303
YLR020C	0	0	0.0508474576271186
YDL054C	0	0	0.0508044030482642
YHR084W	0	0	0.050761421319797
YHL011C	0	0	0.0507185122569738
YLR328W	0	0	0.0506756756756757
YGL067W	0	0	0.0506329113924051
YMR043W	0	0	0.0505902192242833
YLR145W	0	0	0.050547598989048
YOR058C	0	0	0.0505050505050505
YPL007C	0	0	0.0504625735912532
YPL195W	0	0	0.0504201680672269
YBR295W	0	0	0.0503778337531486
YDR174W	0	0	0.0503355704697987
YCL037C	0	0	0.0502933780385583
YBR195C	0	0	0.050251256281407
YJR089W	0	0	0.0502092050209205
YGR270W	0	0	0.0501672240802676
YHR079C	0	0	0.050125313283208
YKL022C	0	0	0.0500834724540902
YGR124W	0	0	0.0500417014178482
YNL229C	0	0	0.05
YEL029C	0	0	0.0499583680266445
YFR050C	0	0	0.0499168053244592
YJL130C	0	0	0.0498753117206983
YPL128C	0	0	0.0498338870431894
YLR186W	0	0	0.0497925311203319
YHL029C	0	0	0.0497512437810945
YOR177C	0	0	0.0497100248550124
YML117W	0	0	0.0496688741721854
YDR166C	0	0	0.0496277915632754
YLR449W	0	0	0.0495867768595041
YDR117C	0	1	0.0495867768595041
YGL014W	0	0	0.0495458298926507
YGL019W	0	0	0.0495049504950495
YPR029C	0	0	0.0494641384995878
YML057W	0	0	0.0494233937397035
YML014W	0	0	0.0493827160493827
YHL024W	0	0	0.0493421052631579
YKL117W	0	0	0.0493015612161052
YJR069C	0	0	0.0492610837438424
YBR119W	0	0	0.0492206726825267
YNL103W	0	0	0.0491803278688525
YKR036C	0	0	0.0491400491400491
YOR242C	0	0	0.0490998363338789
YGR179C	0	0	0.0490596892886345
YHR205W	0	0	0.0490196078431373
YLR039C	0	0	0.0489795918367347
YDR399W	0	0	0.0489396411092985
YNL164C	0	0	0.0488997555012225
YDL098C	0	0	0.0488599348534202
YPL224C	0	0	0.048820179007323
YMR227C	0	0	0.0487804878048781
YMR218C	0	0	0.0487408610885459
YML106W	0	0	0.0487012987012987
YJL025W	0	0	0.048661800486618
YGR113W	0	0	0.0486223662884927
YPL038W	0	0	0.048582995951417
YHR062C	0	0	0.0485436893203883
YPL083C	0	0	0.0485044462409054
YMR138W	0	0	0.048489666136725
YLR051C	0	0	0.048489666136725
YGR130C	0	1	0.048489666136725
YIR028W	0	0	0.048489666136725
YNL087W	0	1	0.048489666136725
YOR133W	0	0	0.048489666136725
YOL102C	0	0	0.048489666136725
YOL061W	0	0	0.048489666136725
YBL068W	0	0	0.048489666136725
YDR217C	0	0	0.048489666136725
YJL069C	0	0	0.048489666136725
YNR016C	0	0	0.048489666136725
YMR179W	0	0	0.048489666136725
YKL058W	0	0	0.048489666136725
YPR034W	0	0	0.048489666136725
YIR030C	0	0	0.048489666136725
YDR291W	0	1	0.048489666136725
YGL233W	0	0	0.048489666136725
YLR433C	0	0	0.048489666136725
YML022W	0	0	0.048489666136725
YDL164C	0	0	0.048489666136725
YDL185W	0	0	0.048489666136725
YKL032C	0	0	0.048489666136725
YHR015W	1	0	0.048489666136725
YBR155W	0	0	0.0484511517077045
YOL070C	0	1	0.0484511517077045
YPL112C	0	0	0.0484126984126984
YHR108W	0	0	0.0483743061062649
YLR263W	0	0	0.0483359746434231
YHR041C	0	0	0.0482977038796516
YNL166C	0	0	0.0482594936708861
YPL175W	0	0	0.0482213438735178
YIR004W	0	0	0.0481832543443918
YDL236W	0	0	0.0481452249408051
YMR036C	0	0	0.0481072555205047
YLR014C	0	0	0.0480693459416864
YDR527W	0	0	0.0480314960629921
YPL063W	0	0	0.0479937057435091
YDR514C	0	1	0.0479937057435091
YNL119W	0	0	0.0479559748427673
YJR024C	0	1	0.0479559748427673
YBR271W	0	0	0.0479183032207384
YDR098C	0	0	0.0478806907378336
YMR022W	0	0	0.047843137254902
YDL128W	0	0	0.0478056426332288
YJL186W	0	0	0.0477682067345341
YGL073W	0	0	0.0477308294209703
YDR097C	0	0	0.0476935105551212
YGR208W	0	0	0.04765625
YHL022C	0	0	0.0476190476190476
YGL105W	0	0	0.047581903276131
YNL238W	0	0	0.0475448168355417
YFR048W	0	0	0.0475077881619938
YNR054C	0	0	0.0474708171206226
YCL050C	0	0	0.0474339035769829
YFR022W	0	1	0.0474339035769829
YNL124W	0	0	0.0473970473970474
YBL018C	0	0	0.047360248447205
YNL186W	0	0	0.0473235065942591
YOR212W	0	0	0.0472868217054264
YDR147W	0	0	0.0472560975609756
YNL041C	0	0	0.0472560975609756
YHL003C	0	0	0.0472560975609756
YPR186C	0	0	0.0472560975609756
YGR024C	0	0	0.0472560975609756
YKR048C	0	0	0.0472560975609756
YKL028W	0	0	0.0472560975609756
YDR128W	0	1	0.0472560975609756
YGR129W	0	0	0.0472560975609756
YKL149C	0	0	0.0472560975609756
YGR140W	0	0	0.0472560975609756
YOL097C	0	0	0.0472560975609756
YCL045C	0	1	0.0472560975609756
YNR023W	0	0	0.0472560975609756
YPR178W	0	0	0.0472560975609756
YPL133C	0	0	0.0472560975609756
YOR198C	0	0	0.0472560975609756
YDR267C	0	1	0.0472560975609756
YNR027W	0	0	0.0472560975609756
YPL117C	0	0	0.0472560975609756
YJL179W	0	0	0.0472560975609756
YER174C	0	0	0.0472560975609756
YKL157W	0	0	0.0472560975609756
YER113C	0	1	0.0472560975609756
YIL159W	0	0	0.0472560975609756
YLR016C	1	0	0.0472560975609756
YDR478W	0	0	0.0472201066260472
YJR141W	0	0	0.0471841704718417
YPR049C	0	0	0.047148288973384
YPL184C	0	1	0.047148288973384
YGL164C	0	1	0.047148288973384
YLR412W	0	1	0.047148288973384
YGL144C	0	0	0.047112462006079
YIL014W	0	0	0.0470766894457099
YPL084W	0	0	0.047040971168437
YLR090W	0	0	0.0470053070507961
YDL108W	0	0	0.046969696969697
YOR119C	0	0	0.0469341408024224
YGL107C	0	1	0.0469341408024224
YMR234W	0	0	0.0468986384266263
YMR268C	0	0	0.0468631897203326
YMR287C	0	0	0.0468277945619335
YHR120W	0	0	0.0467924528301887
YDL019C	0	0	0.0467571644042232
YIL039W	0	0	0.0467219291635268
YOR209C	0	0	0.0466867469879518
YGR032W	0	0	0.0466516177577126
YBR167C	0	0	0.0466165413533835
YPR048W	0	1	0.0466165413533835
YBL040C	0	0	0.0465815176558978
YLL002W	0	0	0.0465465465465465
YNL167C	0	0	0.0465116279069767
YKL034W	0	0	0.0464767616191904
YLR032W	0	0	0.0464419475655431
YOR118W	0	1	0.0464419475655431
YNL113W	0	0	0.0464071856287425
YOL028C	0	0	0.0463724756918474
YFL049W	0	0	0.0463378176382661
YJR147W	0	0	0.046303211351755
YKR083C	0	0	0.0462686567164179
YMR237W	0	0	0.046234153616704
YOL056W	0	1	0.046234153616704
YCR047C	0	0	0.0461997019374069
YDR469W	0	0	0.0461653015636634
YGL022W	0	0	0.0461309523809524
YOL052C	0	0	0.0460966542750929
YER130C	0	1	0.0460966542750929
YDR394W	0	0	0.0460624071322437
YOR315W	0	0	0.0460282108389013
YNL286W	0	0	0.0459940652818991
YDR047W	0	0	0.0459599703484062
YPR022C	0	1	0.0459599703484062
YML021C	0	0	0.0459259259259259
YKL041W	0	0	0.0458919319022946
YJL081C	0	0	0.0458579881656805
YJL080C	0	0	0.0458240946045824
YDR362C	0	0	0.0457902511078287
YDR140W	0	0	0.0457564575645756
YLR195C	0	0	0.0457227138643068
YNL201C	0	0	0.0456890198968312
YCR092C	0	0	0.0456553755522828
YGL116W	0	0	0.0456217807211185
YHR003C	0	1	0.0456217807211185
YNL047C	0	0	0.0455882352941176
YJR046W	0	0	0.0455547391623806
YOL098C	0	1	0.0455547391623806
YBL026W	0	0	0.0455212922173275
YBR188C	0	0	0.045487894350697
YOL054W	0	0	0.0454545454545455
YLR147C	0	0	0.0454212454212454
YBL052C	0	0	0.0453879941434846
YPR070W	0	0	0.0453547915142648
YJR097W	0	0	0.0453216374269006
YIL092W	0	1	0.0453216374269006
YLR004C	0	0	0.0452885317750183
YMR269W	0	0	0.0452554744525547
YLR332W	0	0	0.0452224653537564
YIL118W	0	0	0.0451895043731778
YHR046C	0	0	0.045156591405681
YGL027C	0	0	0.0451237263464338
YDR372C	0	0	0.0450909090909091
YJR033C	0	0	0.0450581395348837
YPL053C	0	0	0.0450254175744372
YLL048C	0	0	0.0449927431059507
YAL021C	0	0	0.0449601160261059
YER157W	0	0	0.0449275362318841
YPR069C	0	0	0.0448950036205648
YGL257C	0	0	0.044862518089725
YDR143C	0	0	0.0448300795372379
YDR429C	0	0	0.0447976878612717
YGR004W	0	0	0.0447653429602888
YDL239C	0	0	0.0447330447330447
YPL119C	0	0	0.0447007930785869
YDR093W	0	0	0.0446685878962536
YDL205C	0	0	0.0446364290856731
YDL190C	0	0	0.0446043165467626
YOR179C	0	0	0.0445722501797268
YKR099W	0	0	0.0445402298850575
YOL029C	0	1	0.0445402298850575
YBR281C	0	0	0.0445082555635319
YLR419W	0	1	0.0445082555635319
YCL029C	0	0	0.0444763271162123
YOR101W	0	0	0.0444444444444444
YPL127C	0	0	0.0444126074498567
YJL065C	0	0	0.0443808160343593
YJR151C	0	1	0.0443808160343593
YDR422C	0	0	0.0443490701001431
YNL316C	0	0	0.0443173695496783
YHR182W	0	1	0.0443173695496783
YHL009C	0	0	0.0442857142857143
YFR010W	0	0	0.0442541042112777
YGR233C	0	0	0.0442225392296719
YMR078C	0	0	0.0441910192444761
YER140W	0	1	0.0441910192444761
YER016W	0	0	0.0441595441595442
YML072C	0	1	0.0441595441595442
YPR139C	0	0	0.0441281138790036
YOR039W	0	0	0.0440967283072546
YFL007W	0	0	0.0440653873489694
YBR172C	0	0	0.0440340909090909
YBR236C	0	0	0.0440028388928318
YDR224C	0	0	0.0439716312056738
YKL024C	0	0	0.0439404677533664
YDR454C	0	0	0.0439093484419263
YIR010W	0	0	0.0438782731776362
YGL169W	0	0	0.0438472418670438
YOR210W	0	0	0.0438162544169611
YDR103W	0	0	0.0437853107344633
YLR134W	0	0	0.0437544107268878
YJL035C	0	0	0.0437235543018336
YPR031W	0	0	0.04369274136716
YNL258C	0	0	0.0436619718309859
YLR455W	0	0	0.043631245601689
YMR319C	0	0	0.0436005625879044
YFL017C	0	0	0.0435699226985242
YDL070W	0	1	0.0435699226985242
YHR207C	0	1	0.0435699226985242
YFL028C	0	0	0.0435393258426966
YOR164C	0	1	0.0435393258426966
YER040W	0	0	0.0435087719298246
YML038C	0	0	0.0434782608695652
YAR014C	0	0	0.043447792571829
YIL131C	0	0	0.0434173669467787
YOR174W	0	0	0.0433869839048285
YOR171C	0	0	0.0433566433566434
YOR197W	0	0	0.0433263452131377
YPL008W	0	0	0.0432960893854749
YPR018W	0	0	0.0432658757850663
YJL002C	0	0	0.0432357043235704
YPR074C	0	0	0.043205574912892
YCR067C	0	0	0.0431754874651811
YOR341W	0	0	0.0431454418928323
YPL152W	0	0	0.043115438108484
YFR023W	0	1	0.043115438108484
YML096W	0	1	0.043115438108484
YNR013C	0	0	0.0430854760250174
YHR068W	0	0	0.0430555555555556
YPL151C	0	0	0.0430256766134629
YDR419W	0	0	0.042995839112344
YNL102W	0	0	0.042966042966043
YNL153C	0	0	0.0429362880886427
YKR037C	0	0	0.0429065743944637
YDR354W	0	0	0.0428769017980636
YLR291C	0	0	0.0428472702142364
YJL038C	0	1	0.0428472702142364
YEL019C	0	0	0.0428176795580111
YIL083C	0	0	0.0427881297446515
YLR316C	0	0	0.0427586206896552
YLR154C	0	0	0.0427291523087526
YER149C	0	0	0.0426997245179063
YOR185C	0	0	0.0426703372333104
YLR146C	0	0	0.0426409903713893
YGR007W	0	0	0.0426116838487973
YBL061C	0	0	0.0425824175824176
YMR236W	0	0	0.0425531914893617
YOL139C	0	0	0.0425240054869684
YPR132W	0	0	0.0424948594928033
YNR009W	0	0	0.0424657534246575
YGL206C	0	0	0.0424366872005476
YJL145W	0	0	0.0424076607387141
YBR278W	0	0	0.0423786739576213
YLR144C	0	0	0.0423497267759563
YOR079C	0	0	0.042320819112628
YDR113C	0	0	0.0422919508867667
YDL131W	0	0	0.0422631220177232
YNL255C	0	0	0.0422343324250681
YPR119W	0	0	0.0422055820285909
YGR275W	0	0	0.0421768707482993
YMR198W	0	0	0.0421481985044188
YDR225W	0	0	0.0421195652173913
YLR265C	0	0	0.0420909708078751
YKR001C	0	0	0.0420624151967436
YML113W	0	0	0.0420338983050847
YMR112C	0	0	0.0420054200542005
YPL245W	0	1	0.0420054200542005
YPR016C	0	0	0.041976980365606
YCR024C-A	0	0	0.0419485791610284
YKR057W	0	0	0.041920216362407
YBR015C	0	0	0.0418918918918919
YBR288C	0	0	0.0418636056718433
YPR051W	0	0	0.0418353576248313
YNL188W	0	0	0.0418071476736345
YPR062W	0	0	0.0417789757412399
YBR023C	0	0	0.0417508417508418
YDR460W	0	0	0.0417227456258412
YOR231W	0	0	0.0416946872898453
YOR159C	0	0	0.0416666666666667
YGL252C	0	0	0.0416386836803224
YJR055W	0	0	0.0416107382550336
YBR084W	0	0	0.0415828303152247
YDR177W	0	0	0.0415549597855228
YHR064C	0	0	0.0415271265907569
YDL226C	0	0	0.0414993306559572
YLR308W	0	0	0.0414715719063545
YGR211W	0	0	0.0414438502673797
YOL089C	0	0	0.0414161656646627
YDL235C	0	0	0.041388518024032
YEL043W	0	1	0.041388518024032
YOR006C	0	1	0.041388518024032
YLR135W	0	0	0.0413609072715143
YDR226W	0	0	0.0413333333333333
YJR017C	0	0	0.0413057961359094
YNL245C	0	0	0.0412782956058589
YPR165W	0	0	0.0412508316699933
YOR025W	0	0	0.0412234042553191
YIL044C	0	0	0.0411960132890365
YJR075W	0	0	0.0411686586985392
YNR048W	0	0	0.0411413404114134
YHR149C	0	1	0.0411413404114134
YKR062W	0	0	0.0411140583554377
YIL009W	0	0	0.0410868124585818
YNR029C	0	1	0.0410868124585818
YFR012W	0	1	0.0410868124585818
YLR084C	0	0	0.0410596026490066
YCR043C	0	1	0.0410596026490066
YOR172W	0	0	0.0410324288550629
YDR363W-A	0	0	0.041005291005291
YMR004W	0	0	0.0409781890284204
YGR253C	0	0	0.0409511228533686
YNL290W	0	0	0.0409240924092409
YKL053C-A	0	0	0.0408970976253298
YBR095C	0	0	0.040870138431114
YKL203C	0	0	0.0408432147562582
YPR088C	0	0	0.0408163265306122
YLR197W	0	0	0.0407894736842105
YBR133C	0	0	0.0407626561472715
YMR208W	0	0	0.0407358738501971
YMR001C	0	0	0.0407091267235719
YLR075W	0	0	0.0406824146981627
YLL035W	0	0	0.040655737704918
YKL099C	0	0	0.0406290956749672
YKL081W	0	0	0.0406024885396202
YOR166C	0	1	0.0406024885396202
YER036C	0	0	0.0405759162303665
YPL030W	0	1	0.0405759162303665
YNL291C	0	0	0.0405493786788751
YGL162W	0	0	0.0405228758169935
YLR059C	0	0	0.0404964075767472
YOR342C	0	1	0.0404964075767472
YER005W	0	0	0.0404699738903394
YPL081W	0	0	0.04044357469015
YOR355W	0	0	0.0404172099087353
YBR073W	0	0	0.0403908794788274
YCR095C	0	1	0.0403908794788274
YMR100W	0	0	0.0403645833333333
YIL064W	0	0	0.0403383214053351
YNL090W	0	0	0.0403120936280884
YPL179W	0	0	0.0402858999350227
YLR200W	0	0	0.0402597402597403
YBR229C	0	0	0.0402336145360156
YLR012C	0	1	0.0402336145360156
YBR237W	0	0	0.0402075226977951
YHR072W	0	0	0.0401814646791964
YDR006C	0	0	0.0401554404145078
YOR290C	0	0	0.0401294498381877
YOR093C	0	1	0.0401294498381877
YNL267W	0	0	0.0401034928848642
YPR010C	0	0	0.0400775694893342
YKL216W	0	0	0.0400516795865633
YKL079W	0	0	0.040025823111685
YJR022W	0	0	0.04
YJR060W	0	0	0.0399742101869761
YJR144W	0	0	0.0399484536082474
YDR385W	0	0	0.0399227301996136
YLR026C	0	0	0.0398970398970399
YDR099W	0	0	0.0398713826366559
YOR262W	0	1	0.0398713826366559
YNL218W	0	0	0.0398457583547558
YDL105W	0	0	0.039820166987797
YPL057C	0	0	0.0397946084724005
YLR285W	0	0	0.0397690827453496
YER030W	0	0	0.0397435897435897
YHR143W-A	0	0	0.0397181294042281
YOR281C	0	0	0.0396927016645326
YJR067C	0	1	0.0396927016645326
YML098W	0	0	0.0396673064619322
YPL029W	0	0	0.0396419437340153
YBL014C	0	0	0.0396166134185304
YOR085W	0	0	0.0395913154533844
YPR129W	0	0	0.0395660497766433
YDR137W	0	0	0.0395408163265306
YGL216W	0	0	0.0395156150414277
YPL204W	0	0	0.0394904458598726
YBR152W	0	0	0.0394653087205602
YPL050C	0	0	0.039440203562341
YDL197C	0	0	0.0394151303242212
YHR031C	0	0	0.0393900889453621
YFL022C	0	0	0.0393650793650794
YDR386W	0	0	0.0393401015228426
YJL198W	0	0	0.0393151553582752
YER167W	0	0	0.0392902408111534
YKL209C	0	0	0.039265357821406
YOR110W	0	0	0.0392405063291139
YOR080W	0	0	0.0392156862745098
YLR098C	0	0	0.0391908975979772
YOL148C	0	0	0.0391661402400505
YDR232W	0	0	0.0391414141414141
YPL027W	0	0	0.0391167192429022
YLR452C	0	0	0.0390920554854981
YER021W	0	0	0.039067422810334
YPL068C	0	1	0.039067422810334
YNL147W	0	0	0.0390428211586902
YHR163W	0	0	0.039018250471995
YOR259C	0	0	0.0389937106918239
YBR127C	0	0	0.0389692017598994
YAL011W	0	0	0.0389447236180905
YPL069C	0	0	0.0389202762084118
YLR242C	0	0	0.0388958594730238
YBL076C	0	0	0.038871473354232
YJR059W	0	0	0.0388471177944862
YLR420W	0	0	0.0388227927363807
YPL031C	0	0	0.0387984981226533
YDL095W	0	0	0.0387742338961851
YDL092W	0	0	0.03875
YFR038W	0	1	0.03875
YBL023C	0	0	0.0387257963772642
YMR266W	0	0	0.0387016229712859
YGR278W	0	0	0.0386774797255147
YDR162C	0	0	0.0386533665835411
YDR446W	0	0	0.0386292834890966
YDL126C	0	0	0.0386052303860523
YDR146C	0	0	0.0385812072184194
YER147C	0	0	0.0385572139303483
YKR094C	0	0	0.038533250466128
YKR086W	0	0	0.0385093167701863
YGL094C	0	0	0.0384854127870888
YNR067C	0	0	0.0384615384615385
YPL194W	0	0	0.0384376937383757
YNL072W	0	0	0.0384138785625774
YJR010W	0	0	0.038390092879257
YKL128C	0	1	0.038390092879257
YHR099W	0	0	0.0383663366336634
YPR108W	0	0	0.0383426097711812
YLL018C	0	0	0.03831891223733
YDR308C	0	0	0.038295243977764
YBR030W	0	0	0.0382716049382716
YJL127C	0	0	0.0382479950647748
YPL180W	0	0	0.0382244143033292
YOR211C	0	0	0.0382008626001232
YFR032C	0	1	0.0382008626001232
YDR144C	0	0	0.0381773399014778
YGL254W	0	0	0.0381538461538462
YER070W	0	0	0.038130381303813
YLR323C	0	1	0.038130381303813
YNL302C	0	0	0.0381069452980946
YER104W	0	0	0.0380835380835381
YHR115C	0	0	0.0380601596071209
YJL154C	0	0	0.0380368098159509
YGR204W	0	0	0.0380134886572655
YOR017W	0	0	0.0379901960784314
YMR199W	0	0	0.0379669320269443
YCR066W	0	0	0.0379436964504284
YDR285W	0	0	0.0379204892966361
YML051W	0	0	0.0378973105134474
YLR424W	0	0	0.0378741600488699
YDR013W	0	0	0.0378510378510378
YFL024C	0	0	0.0378279438682123
YER007C-A	0	0	0.0378048780487805
YBL004W	0	0	0.0377818403412553
YGR030C	0	0	0.0377588306942753
YFR001W	0	0	0.0377358490566038
YML011C	0	0	0.037712895377129
YBR087W	0	0	0.0376899696048632
YNL082W	0	0	0.0376670716889429
YFL011W	0	0	0.0376442015786278
YHR024C	0	0	0.037621359223301
YOR324C	0	0	0.0375985445724682
YGR078C	0	0	0.0375757575757576
YDR305C	0	0	0.0375529981829194
YNL230C	0	0	0.0375302663438257
YMR132C	0	1	0.0375302663438257
YPR046W	0	0	0.0375075620084694
YBR070C	0	0	0.0374848851269649
YLR011W	0	0	0.0374622356495468
YPL106C	0	0	0.03743961352657
YLR249W	0	0	0.0374170187085094
YJL162C	0	1	0.0374170187085094
YMR301C	0	0	0.037394451145959
YLR188W	0	0	0.0373719107896323
YBL021C	0	0	0.0373493975903614
YDR487C	0	0	0.0373269114990969
YNL035C	0	1	0.0373269114990969
YDR130C	0	0	0.0373044524669073
YCR020W-B	0	0	0.037282020444979
YOL064C	0	0	0.0372596153846154
YHR189W	0	0	0.0372372372372372
YOR232W	0	0	0.0372148859543818
YOR109W	0	0	0.0371925614877025
YBR143C	0	0	0.0371702637889688
YDR523C	0	0	0.0371479928100659
YKL017C	0	0	0.037125748502994
YML125C	0	0	0.0371035308198683
YNL149C	0	0	0.0370813397129187
YGL119W	0	0	0.0370591751344889
YPL242C	0	0	0.037037037037037
YPR175W	0	0	0.0370149253731343
YOL078W	0	0	0.0369928400954654
YDL227C	0	0	0.0369707811568277
YPL145C	0	0	0.0369487485101311
YML124C	0	0	0.0369267421083979
YML015C	0	0	0.0369047619047619
YLR105C	0	0	0.0368828078524688
YPL108W	0	1	0.0368828078524688
YDR414C	0	0	0.0368608799048751
YNR008W	0	0	0.0368389780154486
YER064C	0	0	0.0368171021377672
YDL220C	0	0	0.0367952522255193
YDL053C	0	1	0.0367952522255193
YJR014W	0	1	0.0367952522255193
YOR320C	0	0	0.036773428232503
YOR337W	0	0	0.036751630112626
YOR287C	0	0	0.0367298578199052
YKR019C	0	0	0.0367081113084665
YMR070W	0	0	0.0366863905325444
YGR147C	0	0	0.0366646954464814
YDR164C	0	0	0.0366430260047281
YBR289W	0	0	0.0366213821618429
YJL146W	0	0	0.0365997638724911
YDR035W	0	0	0.0365781710914454
YKR022C	0	0	0.0365566037735849
YBL056W	0	0	0.0365350618738951
YER183C	0	0	0.0365135453474676
YDR332W	0	1	0.0365135453474676
YCL063W	0	0	0.0364920541494997
YJL071W	0	0	0.0364705882352941
YGR170W	0	0	0.0364491475602587
YKL045W	0	0	0.036427732079906
YCL026C-A	0	0	0.0364063417498532
YBR260C	0	0	0.0363849765258216
YOL027C	0	0	0.0363636363636364
YGR002C	0	0	0.0363423212192263
YHR185C	0	0	0.0363210310486233
YER042W	0	0	0.0362997658079625
YKL122C	0	0	0.0362785254534816
YGR075C	0	0	0.0362573099415205
YHR055C	0	0	0.0362361192285213
YKR100C	0	0	0.036214953271028
YEL021W	0	0	0.0361938120256859
YBR192W	0	0	0.0361726954492415
YNL042W	0	0	0.0361516034985423
YLR438C-A	0	0	0.0361305361305361
YKR043C	0	1	0.0361305361305361
YOL013C	0	0	0.0361094933022714
YHL013C	0	1	0.0361094933022714
YGL040C	0	0	0.0360884749708964
YMR312W	0	0	0.0360674810936591
YBL067C	0	1	0.0360674810936591
YOR148C	0	0	0.036046511627907
YOR319W	0	0	0.0360255665310866
YJR005W	0	0	0.0360046457607433
YGR199W	0	0	0.0359837492745212
YPR095C	0	0	0.0359628770301624
YOL095C	0	0	0.0359420289855072
YJL054W	0	0	0.0359212050984936
YBL008W	0	0	0.0359004053271569
YPL208W	0	0	0.0358796296296296
YLR427W	0	0	0.0358588779641411
YDR229W	0	0	0.0358381502890173
YDR418W	0	0	0.0358174465626805
YLR353W	0	0	0.035796766743649
YBR102C	0	0	0.0357761107905366
YER124C	0	0	0.0357554786620531
YPL262W	0	0	0.0357348703170029
YOR094W	0	0	0.0357142857142857
YJL183W	0	0	0.0356937248128958
YNL275W	0	0	0.0356731875719217
YBR257W	0	0	0.0356526739505463
YEL037C	0	0	0.035632183908046
YGL066W	0	0	0.0356117174037909
YGR037C	0	0	0.0355912743972445
YOL138C	0	0	0.0355708548479633
YDL161W	0	0	0.0355504587155963
YOR252W	0	1	0.0355504587155963
YEL016C	0	0	0.0355300859598854
YBR103W	0	0	0.0355097365406644
YJR119C	0	0	0.0354894104178592
YPL192C	0	0	0.0354691075514874
YPL046C	0	0	0.0354488279016581
YER059W	0	0	0.0354285714285714
YGR054W	0	0	0.0354083380925186
YLL022C	0	0	0.0353881278538813
YOR279C	0	0	0.0353679406731318
YDR459C	0	0	0.0353477765108324
YMR038C	0	0	0.0353276353276353
YDR020C	0	1	0.0353276353276353
YKL183W	0	1	0.0353276353276353
YNL224C	0	1	0.0353276353276353
YJL115W	0	0	0.0353075170842825
YLR113W	0	0	0.035287421741605
YCL024W	0	0	0.0352673492605233
YEL032W	0	0	0.0352472996020466
YMR067C	0	0	0.0352272727272727
YKL005C	0	0	0.0352072685973878
YKR087C	0	0	0.0351872871736663
YGL050W	0	1	0.0351872871736663
YBR114W	0	0	0.0351673284174702
YDL178W	0	0	0.0351473922902494
YHR121W	0	0	0.0351274787535411
YEL036C	0	0	0.0351075877689694
YPR101W	0	0	0.0350877192982456
YLR139C	0	0	0.0350678733031674
YCL016C	0	0	0.035048049745619
YPL199C	0	1	0.035048049745619
YEL053C	0	0	0.0350282485875706
YHR074W	0	0	0.0350084697910785
YAR007C	0	0	0.0349887133182844
YAR008W	0	0	0.0349689791314157
YGR074W	0	0	0.0349492671927847
YML043C	0	0	0.0349295774647887
YCR065W	0	0	0.0349099099099099
YLR057W	0	1	0.0349099099099099
YHR005C	0	0	0.0348902644907147
YCR086W	0	0	0.0348706411698538
YDL208W	0	0	0.0348510399100618
YDR450W	0	0	0.0348314606741573
YPR073C	0	0	0.0348119034250421
YFL047W	0	0	0.0347923681257015
YGL211W	0	0	0.0347728547392036
YDL212W	0	0	0.0347533632286996
YDL080C	0	0	0.034733893557423
YDR480W	0	0	0.0347144456886898
YLR381W	0	0	0.0346950195858981
YEL003W	0	0	0.034675615212528
YLR192C	0	0	0.0346562325321409
YEL044W	0	0	0.0346368715083799
YJR049C	0	0	0.0346175321049693
YJR056C	0	1	0.0346175321049693
YKL048C	0	0	0.0345982142857143
YLR371W	0	0	0.0345789180145008
YEL062W	0	0	0.0345596432552954
YML086C	0	0	0.0345403899721448
YLL031C	0	0	0.0345211581291759
YER166W	0	0	0.0345019476905954
YGL237C	0	0	0.0344827586206897
YNL246W	0	0	0.0344635908838243
YNL054W	0	0	0.0344444444444444
YDR238C	0	0	0.0344253192670738
YKR064W	0	1	0.0344253192670738
YMR031C	0	1	0.0344253192670738
YLR180W	0	0	0.0344062153163152
YOL045W	0	0	0.0343871325568497
YCR063W	0	0	0.0343680709534368
YNL038W	0	0	0.0343490304709141
YGL023C	0	0	0.0343300110741971
YPL023C	0	0	0.0343110127282789
YJR057W	0	0	0.0342920353982301
YOR196C	0	0	0.0342730790491984
YML056C	0	1	0.0342730790491984
YDL003W	0	0	0.0342541436464088
YGR169C	0	0	0.0342352291551629
YDR071C	0	0	0.0342163355408389
YKL106W	0	0	0.0341974627688913
YHR049W	0	1	0.0341974627688913
YOL063C	0	0	0.0341786108048512
YOR372C	0	0	0.0341597796143251
YMR207C	0	0	0.0341409691629956
YNL172W	0	0	0.0341221794166208
YGL141W	0	0	0.0341034103410341
YIL008W	0	0	0.034084661902144
YAL026C	0	0	0.0340659340659341
YBL035C	0	0	0.0340472267984624
YBR029C	0	0	0.0340285400658617
YDR089W	0	0	0.034009873834339
YNL314W	0	0	0.0339912280701754
YLR210W	0	0	0.033972602739726
YKL135C	0	0	0.0339539978094195
YMR246W	0	0	0.0339354132457581
YGR229C	0	0	0.0339168490153173
YDR283C	0	0	0.0338983050847458
YDR135C	0	0	0.033879781420765
YOR358W	0	0	0.0338612779901693
YOR157C	0	0	0.0338427947598253
YJL156C	0	0	0.0338243316966721
YOR057W	0	0	0.0338058887677208
YDR213W	0	0	0.0337874659400545
YBR297W	0	0	0.0337690631808279
YBR048W	0	0	0.0337506804572673
YLR247C	0	1	0.0337506804572673
YCL039W	0	0	0.0337323177366703
YOR363C	0	0	0.0337139749864057
YHL025W	0	0	0.033695652173913
[truncated: 3,790 more rows]
