# Supplementary material for: Computationally Driven, Quantitative Experiments Discover Genes Required for Mitochondrial Biogenesis
Source: PLoS Genet. 2009 Mar 20;5(3):e1000407. doi: 10.1371/journal.pgen.1000407 (PMC2648979; doi:10.1371/journal.pgen.1000407)
Supplement: Dataset S2 — Top 100 novel ensemble predictions for additional yeast biological processes. A zip file containing 387 tab-delimited text files of the ensemble predictions for the indicated Gene Ontology Biological Process Term. (21.70 MB GZ) [file pgen.1000407.s013.gz › GO_0006414.txt]

ORF	AnnotatedToTerm?	Uncharacterized_04152007?	Precision
YLR249W	1	0	1.0
YOR133W	1	0	1.0
YJL138C	0	0	0.75
YBR118W	1	0	0.75
YLR044C	0	0	0.6
YKL056C	0	0	0.571428571428571
YDR385W	1	0	0.571428571428571
YKR059W	0	0	0.5
YMR116C	0	0	0.5
YPR080W	1	0	0.5
YIL018W	0	0	0.466666666666667
YJR145C	0	0	0.466666666666667
YKL081W	1	0	0.466666666666667
YKL060C	0	0	0.466666666666667
YAL003W	1	0	0.466666666666667
YHR019C	0	0	0.4375
YGL135W	0	0	0.411764705882353
YBR031W	0	0	0.388888888888889
YDR012W	0	0	0.368421052631579
YLR048W	0	0	0.35
YJR123W	0	0	0.333333333333333
YEL054C	0	0	0.318181818181818
YLL045C	0	0	0.304347826086957
YER036C	0	0	0.291666666666667
YGR214W	0	0	0.28
YPL131W	0	0	0.275862068965517
YOR063W	0	0	0.275862068965517
YPL220W	0	0	0.275862068965517
YLR340W	1	0	0.275862068965517
YPL226W	0	0	0.266666666666667
YBL072C	0	0	0.258064516129032
YGR192C	0	0	0.25
YKL014C	0	0	0.242424242424242
YGR240C	0	0	0.235294117647059
YAL038W	0	0	0.228571428571429
YGL008C	0	0	0.222222222222222
YBR121C	0	0	0.216216216216216
YER165W	0	0	0.210526315789474
YMR186W	0	0	0.205128205128205
YOL086C	0	0	0.204545454545455
YLL024C	0	0	0.204545454545455
YFR031C-A	0	0	0.204545454545455
YGL245W	0	0	0.204545454545455
YDR382W	1	0	0.204545454545455
YDL229W	0	0	0.2
YHL033C	0	0	0.195652173913043
YJL121C	0	0	0.191489361702128
YDR454C	0	0	0.1875
YEL034W	0	0	0.183673469387755
YPL036W	0	0	0.18
YML073C	0	0	0.176470588235294
YER102W	0	0	0.173076923076923
YGR087C	0	0	0.169811320754717
YOL040C	0	0	0.166666666666667
YKL164C	0	0	0.163636363636364
YBR196C	0	0	0.160714285714286
YHR203C	0	0	0.157894736842105
YER125W	0	0	0.155172413793103
YMR242C	0	0	0.153846153846154
YGR254W	0	0	0.153846153846154
YNL209W	0	0	0.153846153846154
YDR050C	0	0	0.153846153846154
YML063W	0	0	0.153846153846154
YJL052W	0	0	0.153846153846154
YOL039W	1	0	0.153846153846154
YNL069C	0	0	0.151515151515152
YGL253W	0	0	0.149253731343284
YAL005C	0	0	0.147058823529412
YLR134W	0	0	0.144927536231884
YBR189W	0	0	0.142857142857143
YHR174W	0	0	0.140845070422535
YKL152C	0	0	0.138888888888889
YFL039C	0	0	0.136986301369863
YLR075W	0	0	0.135135135135135
YER025W	0	0	0.133333333333333
YLR150W	0	0	0.131578947368421
YLR110C	0	0	0.12987012987013
YOR204W	0	0	0.128205128205128
YMR205C	0	0	0.126582278481013
YOL120C	0	0	0.125
YIL069C	0	0	0.123456790123457
YMR142C	0	0	0.121951219512195
YOL127W	0	0	0.120481927710843
YBR048W	0	0	0.12
YMR217W	0	0	0.12
YCR012W	0	0	0.12
YJR009C	0	0	0.12
YGR279C	0	0	0.12
YPR074C	0	0	0.12
YNL301C	0	0	0.12
YLR448W	0	0	0.12
YCL009C	0	0	0.12
YPR102C	0	0	0.12
YLR432W	0	0	0.12
YDL130W	1	0	0.12
YAL012W	0	0	0.12
YGL123W	0	0	0.12
YMR303C	0	0	0.12
YLR293C	0	0	0.12
YPL048W	1	0	0.12
YHR216W	0	0	0.12
YHR183W	0	0	0.12
YBR078W	0	0	0.12
YJL190C	0	0	0.12
YPR181C	0	0	0.12
YGL030W	0	0	0.12
YBR162C	0	0	0.12
YGR124W	0	0	0.12
YEL026W	0	0	0.12
YML024W	0	0	0.12
YNL178W	0	0	0.12
YKL180W	0	0	0.12
YER023W	0	0	0.12
YDL081C	1	0	0.12
YLR109W	0	0	0.12
YGL076C	0	0	0.12
YLR378C	0	0	0.12
YMR083W	0	0	0.12
YLR354C	0	0	0.12
YHR025W	0	0	0.12
YLL018C	0	0	0.12
YNL014W	1	0	0.12
YBR025C	0	0	0.12
YIL053W	0	0	0.12
YPL145C	0	0	0.12
YER043C	0	0	0.12
YLR380W	0	0	0.12
YDR155C	0	0	0.12
YOR187W	1	0	0.12
YDR025W	0	0	0.12
YLR441C	0	0	0.12
YBL071W-A	0	0	0.12
YML028W	0	0	0.12
YER177W	0	0	0.12
YDR064W	0	0	0.12
YAL043C	0	0	0.12
YLR060W	0	0	0.12
YLR192C	0	0	0.12
YGL063W	0	0	0.12
YJL177W	0	0	0.12
YPL081W	0	0	0.12
YGL195W	1	0	0.12
YFR009W	1	0	0.12
YDR418W	0	0	0.12
YDL052C	0	0	0.12
YDL195W	0	0	0.12
YNL085W	0	0	0.12
YBR283C	0	0	0.12
YML078W	0	0	0.12
YER049W	1	0	0.12
YDR283C	0	0	0.119205298013245
YBL030C	0	0	0.118421052631579
YCR031C	0	0	0.117647058823529
YER110C	0	0	0.116883116883117
YDR170C	0	0	0.116129032258065
YIL133C	0	0	0.115384615384615
YKL191W	0	0	0.114649681528662
YER120W	0	0	0.113924050632911
YJR077C	0	0	0.113207547169811
YFL037W	0	0	0.1125
YJR139C	0	0	0.111801242236025
YOR312C	0	0	0.111111111111111
YER117W	0	0	0.110429447852761
YDR510W	0	0	0.109756097560976
YJR121W	0	0	0.109090909090909
YLR029C	0	0	0.108571428571429
YBR011C	0	0	0.108571428571429
YMR296C	0	0	0.108571428571429
YGR187C	0	0	0.108571428571429
YER089C	0	0	0.108571428571429
YDR023W	0	0	0.108571428571429
YAL020C	0	0	0.108571428571429
YGR218W	0	0	0.108571428571429
YDR457W	0	0	0.108571428571429
YJL102W	1	0	0.108571428571429
YDR091C	0	0	0.107954545454545
YHR021C	0	0	0.107344632768362
YER178W	0	0	0.106741573033708
YGL137W	0	0	0.106145251396648
YGR085C	0	0	0.105555555555556
YKR094C	0	0	0.104972375690608
YNL071W	0	0	0.104395604395604
YPR183W	0	0	0.103825136612022
YLR264W	0	0	0.103260869565217
YOR153W	0	0	0.102702702702703
YKL145W	0	0	0.102150537634409
YAL029C	0	0	0.101604278074866
YJL026W	0	0	0.101063829787234
YNL302C	0	0	0.100529100529101
YMR276W	0	0	0.1
YOR096W	0	0	0.0994764397905759
YDR234W	0	0	0.0989583333333333
YGL190C	0	0	0.0984455958549223
YOR084W	0	0	0.0979381443298969
YEL009C	0	0	0.0974358974358974
YBL039C	0	0	0.0969387755102041
YOR124C	0	0	0.0964467005076142
YPL061W	0	0	0.095959595959596
YPL106C	0	0	0.0954773869346734
YLR259C	0	0	0.095
YDR341C	0	0	0.0945273631840796
YNL271C	0	0	0.0940594059405941
YJL191W	0	0	0.0935960591133005
YKL173W	0	0	0.0931372549019608
YGR162W	0	0	0.0926829268292683
YHR064C	0	0	0.0922330097087379
YDL171C	0	0	0.0917874396135266
YPL218W	0	0	0.0913461538461538
YDL084W	0	0	0.0909090909090909
YKL104C	0	0	0.0904761904761905
YCR077C	0	0	0.0900473933649289
YOR182C	0	0	0.089622641509434
YLR116W	0	0	0.0892018779342723
YOL110W	0	0	0.088785046728972
YML106W	0	0	0.0883720930232558
YOR369C	0	0	0.087962962962963
YHL001W	0	0	0.0875576036866359
YCL008C	0	0	0.0871559633027523
YLR167W	0	0	0.0867579908675799
YAL026C	0	0	0.0863636363636364
YPL090C	0	0	0.085972850678733
YEL050C	0	0	0.0855855855855856
YPL198W	0	0	0.0852017937219731
YDR365C	0	0	0.0848214285714286
YCL050C	0	0	0.0844444444444444
YHR020W	0	0	0.084070796460177
YIL078W	0	0	0.0837004405286344
YDL082W	0	0	0.0833333333333333
YER119C	0	0	0.0829694323144105
YKR057W	0	0	0.0826086956521739
YFL045C	0	0	0.0822510822510823
YEL042W	0	0	0.0818965517241379
YJL180C	0	0	0.0815450643776824
YOL090W	0	0	0.0811965811965812
YOR310C	0	0	0.0808510638297872
YER019W	0	0	0.0805084745762712
YOL097C	0	0	0.080168776371308
YGL147C	0	0	0.0798319327731092
YBL087C	0	0	0.0794979079497908
YHR128W	0	0	0.0791666666666667
YCR059C	0	0	0.0788381742738589
YIR033W	0	0	0.0785123966942149
YML056C	0	1	0.0785123966942149
YJR105W	0	0	0.0781893004115226
YKL006W	0	0	0.0778688524590164
YJR064W	0	0	0.0775510204081633
YDR381W	0	0	0.0772357723577236
YPL082C	0	0	0.0769230769230769
YNL189W	0	0	0.0766129032258065
YLR372W	0	0	0.0763052208835341
YGL105W	0	0	0.076
YFL022C	0	0	0.0756972111553785
YHR170W	0	0	0.0753968253968254
YDR127W	0	0	0.075098814229249
YPL160W	0	0	0.0748031496062992
YPL172C	0	0	0.0745098039215686
YDR450W	0	0	0.07421875
YGR165W	0	0	0.0739299610894942
YJR109C	0	0	0.0736434108527132
YOR224C	0	0	0.0733590733590734
YDR375C	0	0	0.0730769230769231
YKL087C	0	0	0.0727969348659004
YDR232W	0	0	0.0725190839694656
YDL014W	0	0	0.0722433460076046
YDR432W	0	0	0.071969696969697
YDR226W	0	0	0.0716981132075472
YGR148C	0	0	0.0714285714285714
YER146W	0	0	0.0714285714285714
YMR203W	0	0	0.0714285714285714
YER009W	0	0	0.0714285714285714
YER086W	0	0	0.0714285714285714
YOR151C	0	0	0.0714285714285714
YDR388W	0	0	0.0714285714285714
YDR321W	0	0	0.0714285714285714
YPR033C	0	0	0.0714285714285714
YBR127C	0	0	0.0714285714285714
YIR006C	0	0	0.0714285714285714
YOR270C	0	0	0.0714285714285714
YLR355C	0	0	0.0714285714285714
YBR017C	0	0	0.0714285714285714
YLR069C	1	0	0.0714285714285714
YFR051C	0	0	0.0711743772241993
YFR030W	0	0	0.0709219858156028
YCR073W-A	0	0	0.0706713780918728
YGR234W	0	0	0.0704225352112676
YNL138W	0	0	0.0701754385964912
YDR156W	0	0	0.0699300699300699
YOR361C	0	0	0.0696864111498258
YPL231W	0	0	0.0694444444444444
YDR212W	0	0	0.069204152249135
YMR079W	0	0	0.0689655172413793
YMR146C	0	0	0.0687285223367698
YPR132W	0	0	0.0684931506849315
YPR069C	0	0	0.068259385665529
YKL209C	0	0	0.0680272108843537
YOL023W	0	0	0.0677966101694915
YJL080C	0	0	0.0675675675675676
YDR447C	0	0	0.0673400673400673
YDL145C	0	0	0.0671140939597315
YGR285C	0	0	0.0668896321070234
YMR267W	0	0	0.0666666666666667
YMR283C	0	0	0.0664451827242525
YGL099W	0	0	0.0662251655629139
YDR337W	0	0	0.066006600660066
YDR116C	0	0	0.0657894736842105
YHL034C	0	0	0.0655737704918033
YGL129C	0	0	0.065359477124183
YGR155W	0	0	0.0651465798045603
YER083C	0	0	0.0649350649350649
YBL099W	0	0	0.0647249190938511
YEL002C	0	0	0.0645161290322581
YJR143C	0	0	0.0643086816720257
YHR086W	0	0	0.0641025641025641
YGL202W	0	0	0.0638977635782748
YLR344W	0	0	0.0636942675159236
YLR333C	0	0	0.0634920634920635
YGR027C	0	0	0.0632911392405063
YPR088C	0	0	0.0630914826498423
YLR342W	0	0	0.0628930817610063
YKR042W	0	0	0.0626959247648903
YLR172C	0	0	0.0625
YPR110C	0	0	0.0623052959501558
YMR188C	0	0	0.062111801242236
YDR188W	0	0	0.0619195046439628
YKL182W	0	0	0.0617283950617284
YDL083C	0	0	0.0615384615384615
YKL181W	0	0	0.0613496932515337
YKL210W	0	0	0.0611620795107034
YHR089C	0	0	0.0609756097560976
YEL027W	0	0	0.060790273556231
YOR168W	0	0	0.0606060606060606
YDR353W	0	0	0.0604229607250755
YDL236W	0	0	0.0602409638554217
YJL063C	0	0	0.0600600600600601
YNR016C	0	0	0.0598802395209581
YCR067C	0	0	0.0597014925373134
YMR194W	0	0	0.0595238095238095
YIL153W	0	0	0.0593471810089021
YKL170W	0	0	0.0591715976331361
YAL016W	0	0	0.0589970501474926
YPL128C	0	0	0.0588235294117647
YIL070C	0	0	0.0586510263929619
YCR084C	0	0	0.0584795321637427
YDR175C	0	0	0.0583090379008746
YLR175W	0	0	0.0581395348837209
YMR143W	0	0	0.0579710144927536
YCR004C	0	1	0.0579710144927536
YGR118W	0	0	0.0578034682080925
YAL042W	0	0	0.0576368876080692
YER171W	0	0	0.0574712643678161
YGL143C	0	0	0.0573065902578797
YHR193C	0	0	0.0571428571428571
YLR180W	0	0	0.056980056980057
YHL015W	0	0	0.0568181818181818
YPR180W	0	0	0.056657223796034
YLR129W	0	0	0.0564971751412429
YIL043C	0	0	0.0563380281690141
YPL037C	0	0	0.0561797752808989
YOR181W	0	0	0.0560224089635854
YIL148W	0	0	0.0558659217877095
YPR062W	0	0	0.0557103064066852
YDR494W	0	0	0.0555555555555556
YDL185W	0	0	0.0554016620498615
YDL224C	0	0	0.0552486187845304
YDR449C	0	0	0.0550964187327824
YJL008C	0	0	0.0549450549450549
YIL154C	0	0	0.0547945205479452
YIL052C	0	0	0.0546448087431694
YGL068W	0	0	0.0544959128065395
YNL055C	0	0	0.0543478260869565
YGL031C	0	0	0.0542005420054201
YBR086C	0	0	0.0540540540540541
YGR094W	0	0	0.0539083557951483
YAL040C	0	0	0.0537634408602151
YAL023C	0	0	0.0536193029490617
YOR341W	0	0	0.053475935828877
YNL067W	0	0	0.0533333333333333
YNL177C	0	0	0.0531914893617021
YFL013C	0	0	0.0530503978779841
YNL135C	0	0	0.0529100529100529
YAL021C	0	0	0.0527704485488127
YJR045C	0	0	0.0526315789473684
YCR042C	0	0	0.05249343832021
YOL052C	0	0	0.0523560209424084
YGR264C	0	0	0.0522193211488251
YKL127W	0	0	0.0520833333333333
YBL092W	0	0	0.051948051948052
YGL189C	0	0	0.0518134715025907
YNL064C	0	0	0.0516795865633075
YPR043W	0	0	0.0515463917525773
YER131W	0	0	0.051413881748072
YKR085C	0	0	0.0512820512820513
YLR058C	0	0	0.051150895140665
YOL121C	0	0	0.0510204081632653
YDL055C	0	0	0.0508905852417303
YJR016C	0	0	0.050761421319797
YKL024C	0	0	0.0506329113924051
YBR181C	0	0	0.0505050505050505
YPR163C	0	0	0.0503778337531486
YHR108W	0	0	0.050251256281407
YKL080W	0	0	0.050125313283208
YAL007C	0	0	0.05
YAL044C	0	0	0.0498753117206983
YDR404C	0	0	0.0497512437810945
YGL014W	0	0	0.0496277915632754
YNL096C	0	0	0.0495049504950495
YMR246W	0	0	0.0493827160493827
YOL061W	0	0	0.0492610837438424
YPL079W	0	0	0.0491400491400491
YDR483W	0	0	0.0490196078431373
YER006W	0	0	0.0488997555012225
YAL022C	0	0	0.0487804878048781
YLR289W	0	1	0.0487804878048781
YNL315C	0	0	0.048661800486618
YML026C	0	0	0.0485436893203883
YAL059W	0	0	0.0484261501210654
YMR288W	0	0	0.0483091787439614
YDR062W	0	0	0.0481927710843374
YLR197W	0	0	0.0480769230769231
YJL158C	0	0	0.0479616306954436
YGR220C	0	0	0.0478468899521531
YGL106W	0	0	0.0477326968973747
YLR153C	0	0	0.0476190476190476
YML085C	0	0	0.0475059382422803
YBL090W	0	0	0.0473933649289099
YAL009W	0	0	0.0472813238770686
YML126C	0	0	0.0471698113207547
YCR024C-A	0	0	0.0470588235294118
YPL032C	0	0	0.0469483568075117
YIL064W	0	0	0.0468384074941452
YPR010C	0	0	0.0467289719626168
YLR347C	0	0	0.0466200466200466
YAL035W	0	0	0.0465116279069767
YJR070C	0	0	0.0464037122969838
YAL002W	0	0	0.0462962962962963
YAL010C	0	0	0.046189376443418
YDR194C	0	0	0.0460829493087558
YAL001C	0	0	0.0459770114942529
YMR012W	0	0	0.0458715596330275
YAL013W	0	0	0.045766590389016
YAL011W	0	0	0.045662100456621
YDR174W	0	0	0.0455580865603645
YML022W	0	0	0.0454545454545455
YOR303W	0	0	0.0453514739229025
YER091C	0	0	0.0452488687782805
YJL111W	0	0	0.0451467268623025
YGR082W	0	0	0.045045045045045
YBL011W	0	0	0.0449438202247191
YOR332W	0	0	0.0448430493273543
YIL109C	0	0	0.0447427293064877
YMR310C	0	0	0.0446428571428571
YMR145C	0	0	0.044543429844098
YMR307W	0	0	0.0444444444444444
YNL288W	0	0	0.0443458980044346
YER074W	0	0	0.0442477876106195
YOR150W	0	0	0.0441501103752759
YOR276W	0	0	0.0440528634361234
YJL189W	0	0	0.043956043956044
YJL183W	0	0	0.043859649122807
YJL130C	0	0	0.0437636761487965
YAL039C	0	0	0.0436681222707424
YOR359W	0	0	0.0435729847494553
YAL024C	0	0	0.0434782608695652
YHR068W	0	0	0.0433839479392625
YBR084W	0	0	0.0432900432900433
YNR017W	0	0	0.0431965442764579
YNL322C	0	0	0.0431034482758621
YLR244C	0	0	0.043010752688172
YJR007W	0	0	0.0429184549356223
YOR375C	0	0	0.0428265524625268
YAL041W	0	0	0.0427350427350427
YEL017C-A	0	0	0.0426439232409382
YJL034W	0	0	0.0425531914893617
YAL031C	0	0	0.0424628450106157
YLR304C	0	0	0.0423728813559322
YDR120C	0	0	0.0422832980972516
YJL145W	0	0	0.0421940928270042
YCR093W	0	0	0.0421052631578947
YKL106W	0	0	0.0420168067226891
YAL032C	0	0	0.0419287211740042
YLR043C	0	0	0.0418410041841004
YGR184C	0	0	0.0417536534446764
YNL016W	0	0	0.0416666666666667
YER007C-A	0	0	0.0415800415800416
YAL058W	0	0	0.04149377593361
YAL048C	0	0	0.041407867494824
YBR085W	0	0	0.0413223140495868
YLR449W	0	0	0.0412371134020619
YHR165C	0	0	0.0411522633744856
YNL175C	0	0	0.0410677618069815
YNL132W	0	0	0.040983606557377
YBL091C	0	0	0.0408997955010225
YKL029C	0	0	0.0408163265306122
YCR053W	0	0	0.0407331975560081
YAL034W-A	0	0	0.040650406504065
YAL051W	0	0	0.0405679513184584
YNL220W	0	0	0.0404858299595142
YPL234C	0	0	0.0404040404040404
YJR047C	0	0	0.0403225806451613
YHR026W	0	0	0.0402414486921529
YOR160W	0	0	0.0401606425702811
YCL030C	0	0	0.0400801603206413
YDR037W	0	0	0.04
YBR023C	0	0	0.0399201596806387
YBR263W	0	0	0.0398406374501992
YDR238C	0	0	0.0397614314115308
YLR367W	0	0	0.0396825396825397
YAL047C	0	0	0.0396039603960396
YPR016C	0	0	0.0395256916996047
YOR016C	0	0	0.0394477317554241
YPL237W	0	0	0.0393700787401575
YPR145W	0	0	0.0392927308447937
YAL063C	0	0	0.0392156862745098
YAL056W	0	0	0.0391389432485323
YAR018C	0	0	0.0390625
YBR039W	0	0	0.0389863547758285
YGR180C	0	0	0.0389105058365759
YGL234W	0	0	0.0388349514563107
YBR185C	0	0	0.0387596899224806
YPR100W	0	0	0.0386847195357834
YAR014C	0	0	0.0386100386100386
YNL163C	0	0	0.0385356454720617
YAR003W	0	0	0.0384615384615385
YER003C	0	0	0.0383877159309021
YLL035W	0	0	0.0383141762452107
YAR007C	0	0	0.0382409177820268
YAR019C	0	0	0.0381679389312977
YAR035W	0	0	0.0380952380952381
YOL123W	0	0	0.0380228136882129
YBL005W	0	0	0.0379506641366224
YGR204W	0	0	0.0378787878787879
YDR141C	0	0	0.0378071833648393
YBL006C	0	0	0.0377358490566038
YIL123W	0	0	0.0376647834274953
YBL051C	0	0	0.037593984962406
YKR025W	0	0	0.0375234521575985
YBL017C	0	0	0.0374531835205993
YML074C	0	0	0.0373831775700935
YPR035W	0	0	0.0373134328358209
YDL112W	0	0	0.037243947858473
YLR208W	0	0	0.0371747211895911
YPL118W	0	0	0.0371057513914657
YAR050W	0	0	0.037037037037037
YGR034W	0	0	0.0369685767097967
YLR429W	0	0	0.03690036900369
YDL015C	0	0	0.0368324125230203
YHR204W	0	0	0.0367647058823529
YOL139C	0	0	0.036697247706422
YBL016W	0	0	0.0366300366300366
YAR042W	0	0	0.036563071297989
YDR399W	0	0	0.0364963503649635
YLR061W	0	0	0.0364298724954463
YLR017W	0	0	0.0363636363636364
YOL038W	0	0	0.0362976406533575
YLR027C	0	0	0.036231884057971
YBL008W	0	0	0.0361663652802893
YMR290C	0	0	0.036101083032491
YBR238C	0	0	0.036036036036036
YPL028W	0	0	0.0359712230215827
YGL054C	0	0	0.0359066427289048
YGL022W	0	0	0.03584229390681
YNL281W	0	0	0.035778175313059
YMR318C	0	0	0.0357142857142857
YLR421C	0	0	0.035650623885918
YER031C	0	0	0.0355871886120996
YHR103W	0	0	0.0355239786856128
YNL119W	0	0	0.0354609929078014
YOR335C	0	0	0.0353982300884956
YLR447C	0	0	0.0353356890459364
YPR021C	0	0	0.0352733686067019
YPR041W	0	0	0.0352112676056338
YLR146C	0	0	0.0351493848857645
YJR137C	0	0	0.0350877192982456
YLR337C	0	0	0.0350262697022767
YJR041C	0	0	0.034965034965035
YER090W	0	0	0.0349040139616056
YBL013W	0	0	0.0348432055749129
YGL251C	0	0	0.0347826086956522
YDL140C	0	0	0.0347222222222222
YJR117W	0	0	0.0346620450606586
YCR088W	0	0	0.0346020761245675
YHL030W	0	0	0.0345423143350604
YOR091W	0	0	0.0344827586206897
YGL019W	0	0	0.0344234079173838
YGL148W	0	0	0.0343642611683849
YBR082C	0	0	0.0343053173241852
YBR191W	0	0	0.0342465753424658
YDR002W	0	0	0.0341880341880342
YLL061W	0	0	0.0341296928327645
YML086C	0	0	0.0340715502555366
YJL136C	0	0	0.0340136054421769
YBR021W	0	0	0.033955857385399
YNL307C	0	0	0.0338983050847458
YAL062W	0	0	0.0338409475465313
YLL011W	0	0	0.0337837837837838
YNL197C	0	0	0.0337268128161889
YBL021C	0	0	0.0336700336700337
YKL203C	0	0	0.0336134453781513
YNR003C	0	0	0.0335570469798658
YOR253W	0	0	0.033500837520938
YGR159C	0	0	0.0334448160535117
YBL001C	0	0	0.0333889816360601
YGR175C	0	0	0.0333333333333333
YBL037W	0	0	0.0332778702163062
YBL025W	0	0	0.0332225913621262
YBR038W	0	0	0.033167495854063
YKL008C	0	0	0.033112582781457
YDR398W	0	0	0.0330578512396694
YHR200W	0	0	0.033003300330033
YBL046W	0	0	0.0329489291598023
YNR031C	0	0	0.0328947368421053
YMR108W	0	0	0.0328407224958949
YPR129W	0	0	0.0327868852459016
YCL044C	0	0	0.0327332242225859
YJL143W	0	0	0.0326797385620915
YMR120C	0	0	0.032626427406199
YGR211W	0	0	0.0325732899022801
YBR067C	0	0	0.032520325203252
YGL173C	0	0	0.0324675324675325
YBR041W	0	0	0.0324149108589951
YNL323W	0	0	0.0323624595469256
YOR045W	0	0	0.0323101777059774
YNR046W	0	0	0.032258064516129
YIL075C	0	0	0.0322061191626409
YBR003W	0	0	0.0321543408360129
YGL012W	0	0	0.0321027287319422
YKL184W	0	0	0.032051282051282
Q0080	0	0	0.032
YLR185W	0	0	0.0319488817891374
YLL036C	0	0	0.0318979266347687
YML075C	0	0	0.0318471337579618
YNR053C	0	0	0.0317965023847377
YOR081C	0	0	0.0317460317460317
YLR188W	0	0	0.0316957210776545
YOL125W	0	0	0.0316455696202532
YML025C	0	0	0.0315955766192733
YPR159W	0	0	0.0315457413249211
YBL043W	0	0	0.031496062992126
YOL142W	0	0	0.0314465408805031
YDL165W	0	0	0.0313971742543171
YJL002C	0	0	0.0313479623824451
YEL032W	0	0	0.0312989045383412
YBR221C	0	0	0.03125
YJR069C	0	0	0.031201248049922
YHR027C	0	0	0.0311526479750779
YDR172W	0	0	0.031104199066874
YAL053W	0	0	0.031055900621118
YOL078W	0	0	0.0310077519379845
YLR363C	0	0	0.0309597523219814
YBL085W	0	0	0.0309119010819165
YLR401C	0	0	0.0308641975308642
YDL143W	0	0	0.0308166409861325
YJL012C	0	0	0.0307692307692308
YNL162W	0	0	0.0307219662058372
YBL063W	0	0	0.0306748466257669
YBL080C	0	0	0.0306278713629403
YGR282C	0	0	0.0305810397553517
YLR450W	0	0	0.0305343511450382
YBR004C	0	0	0.0304878048780488
YHR013C	0	0	0.030441400304414
YHL003C	0	0	0.0303951367781155
YLR106C	0	0	0.0303490136570561
YDR224C	0	0	0.0303030303030303
YDR044W	0	0	0.0302571860816944
YNL075W	0	0	0.0302114803625378
YBL106C	0	0	0.0301659125188537
YBL088C	0	0	0.0301204819277108
YNL292W	0	0	0.0300751879699248
YCR047C	0	0	0.03003003003003
YBL105C	0	0	0.0299850074962519
YBL084C	0	0	0.029940119760479
YBR068C	0	0	0.0298953662182362
YLR397C	0	0	0.0298507462686567
YER095W	0	0	0.029806259314456
YHR056C	0	0	0.0297619047619048
YBL093C	0	0	0.0297176820208024
YDR502C	0	0	0.029673590504451
YMR235C	0	0	0.0296296296296296
YOL058W	0	0	0.029585798816568
YLR229C	0	0	0.0295420974889217
YBR159W	0	0	0.0294985250737463
YGR123C	0	0	0.0294550810014728
YNR009W	0	0	0.0294117647058824
YOR323C	0	0	0.0293685756240822
YNL169C	0	0	0.0293255131964809
YBL074C	0	0	0.0292825768667643
YLR325C	0	0	0.0292397660818713
YBL069W	0	0	0.0291970802919708
YMR243C	0	0	0.0291545189504373
YDR296W	0	0	0.0291120815138282
YKL156W	0	0	0.0290697674418605
YLR388W	0	0	0.0290275761973875
YBL098W	0	0	0.0289855072463768
YBR008C	0	0	0.0289435600578871
YBL034C	0	0	0.0289017341040462
YBL002W	0	0	0.0288600288600289
YGR060W	0	0	0.0288184438040346
YGR020C	0	0	0.0287769784172662
YBR218C	0	0	0.028735632183908
YDR135C	0	0	0.0286944045911047
YIL103W	0	0	0.0286532951289398
YGR261C	0	0	0.0286123032904149
YBL097W	0	0	0.0285714285714286
YPR119W	0	0	0.0285306704707561
YDR500C	0	0	0.0284900284900285
YEL013W	0	0	0.0284495021337127
YPL240C	0	0	0.0284090909090909
YBL007C	0	0	0.0283687943262411
YAL015C	0	0	0.028328611898017
YAL033W	0	0	0.0282885431400283
YAL036C	0	0	0.0282485875706215
YLR396C	0	0	0.0282087447108604
YCL059C	0	0	0.028169014084507
YGR157W	0	0	0.0281293952180028
YNL247W	0	0	0.0280898876404494
YBR070C	0	0	0.0280504908835905
YJL178C	0	0	0.0280112044817927
YBL019W	0	0	0.027972027972028
YOR234C	0	0	0.0279329608938547
YDR508C	0	0	0.0278940027894003
YDR192C	0	0	0.0278551532033426
YCL017C	0	0	0.0278164116828929
YDR060W	0	0	0.0277777777777778
YDL064W	0	0	0.0277392510402219
YBR020W	0	0	0.0277008310249307
YDL167C	0	0	0.0276625172890733
YDL126C	0	0	0.0276243093922652
YIL039W	0	0	0.0275862068965517
YFR040W	0	0	0.0275482093663912
YBR110W	0	0	0.0275103163686382
YNL255C	0	0	0.0274725274725275
YDR312W	0	0	0.0274348422496571
YBL003C	0	0	0.0273972602739726
YBR112C	0	0	0.027359781121751
YBR022W	0	0	0.0273224043715847
YHL011C	0	0	0.0272851296043656
YCL043C	0	0	0.0272479564032698
YKR048C	0	0	0.0272108843537415
YIR012W	0	0	0.0271739130434783
YML124C	0	0	0.0271370420624152
YPL239W	0	0	0.02710027100271
YER133W	0	0	0.027063599458728
YPR017C	0	0	0.027027027027027
YOR315W	0	0	0.0269905533063428
YDL100C	0	0	0.0269541778975741
YEL022W	0	0	0.0269179004037685
YDL059C	0	0	0.0268817204301075
YGL016W	0	0	0.0268456375838926
YBR019C	0	0	0.0268096514745308
YDL040C	0	0	0.0267737617135207
YNR052C	0	0	0.0267379679144385
YNR033W	0	0	0.0267022696929239
YBR249C	0	0	0.0266666666666667
YBR040W	0	0	0.0266311584553928
YJR093C	0	0	0.0265957446808511
YPR034W	0	0	0.0265604249667995
YBR093C	0	0	0.026525198938992
YOR370C	0	0	0.0264900662251656
YDR158W	0	0	0.0264550264550265
YER082C	0	0	0.0264200792602378
YBR135W	0	0	0.0263852242744063
YPR052C	0	0	0.0263504611330698
YDR429C	0	0	0.0263157894736842
YEL031W	0	0	0.026281208935611
YDR087C	0	0	0.026246719160105
YDL213C	0	0	0.0262123197903014
YBR083W	0	0	0.0261780104712042
YLR059C	0	0	0.0261437908496732
YBR044C	0	0	0.0261096605744125
YDR346C	0	0	0.0260756192959583
YMR049C	0	0	0.0260416666666667
YPL233W	0	0	0.0260078023407022
YNR043W	0	0	0.025974025974026
YBR080C	0	0	0.0259403372243839
YNL219C	0	0	0.0259067357512953
YNL287W	0	0	0.0258732212160414
YBR097W	0	0	0.0258397932816537
YMR038C	0	0	0.0258064516129032
YPR118W	0	0	0.0257731958762887
YLL013C	0	0	0.0257400257400257
YPL097W	0	0	0.025706940874036
YKL211C	0	0	0.0256739409499358
YER155C	0	0	0.0256410256410256
YBR058C	0	0	0.0256081946222791
YBR091C	0	0	0.0255754475703325
YBR066C	0	0	0.0255427841634738
YBR057C	0	0	0.0255102040816327
YGL200C	0	0	0.0254777070063694
YLR285W	0	0	0.0254452926208651
YPL217C	0	0	0.0254129606099111
YEL040W	0	0	0.0253807106598985
YBR045C	0	0	0.0253485424588086
YDR233C	0	1	0.0253485424588086
YBR145W	0	0	0.0253164556962025
YDR471W	0	0	0.0252844500632111
YIL051C	0	0	0.0252525252525253
YGR054W	0	0	0.0252206809583859
YBR065C	0	0	0.0251889168765743
YNL244C	0	0	0.0251572327044025
YML051W	0	0	0.0251256281407035
YDR300C	0	0	0.0250941028858218
YLR291C	0	0	0.025062656641604
YBR010W	0	0	0.0250312891113892
YDL136W	0	0	0.025
YBR140C	0	0	0.0249687890137328
YBR098W	0	0	0.0249376558603491
YDL160C	0	0	0.024906600249066
YLL050C	0	0	0.0248756218905473
YNR041C	0	0	0.0248447204968944
YBR076W	0	0	0.0248138957816377
YAR071W	0	0	0.0247831474597274
YHR163W	0	0	0.0247524752475248
YDR345C	0	0	0.0247218788627936
YBR208C	0	0	0.0246913580246914
YBL022C	0	0	0.0246609124537608
YGL206C	0	0	0.0246305418719212
YGR185C	0	0	0.02460024600246
YER172C	0	0	0.0245700245700246
YCL037C	0	0	0.0245398773006135
YHR070W	0	0	0.0245098039215686
YGL103W	0	0	0.0244798041615667
YDR047W	0	0	0.0244498777506112
YDR101C	0	0	0.0244200244200244
YMR272C	0	0	0.024390243902439
YNL256W	0	0	0.0243605359317905
YAR015W	0	0	0.024330900243309
YOL020W	0	0	0.0243013365735115
YDL188C	0	0	0.0242718446601942
YNL048W	0	0	0.0242424242424242
YOL124C	0	0	0.0242130750605327
YHR047C	0	0	0.0241837968561064
YJR040W	0	0	0.0241545893719807
YJR017C	0	0	0.0241254523522316
YBR210W	0	0	0.0240963855421687
YBL103C	0	0	0.0240673886883273
YBR123C	0	0	0.0240384615384615
YGL213C	0	0	0.0240096038415366
YBR102C	0	0	0.0239808153477218
YBR207W	0	0	0.0239520958083832
YDR472W	0	0	0.0239234449760766
YIL129C	0	0	0.02389486260454
YLR186W	0	0	0.0238663484486874
YPR187W	0	0	0.0238379022646007
YDL031W	0	0	0.0238095238095238
YHR041C	0	0	0.0237812128418549
YOR232W	0	0	0.0237529691211401
YNR050C	0	0	0.0237247924080664
YBR136W	0	0	0.023696682464455
YEL058W	0	0	0.0236686390532544
YDL208W	0	0	0.0236406619385343
YHR099W	0	0	0.0236127508854782
YBR160W	0	0	0.0235849056603774
YBL056W	0	0	0.0235571260306243
YJL201W	0	0	0.0235294117647059
YCL018W	0	0	0.0235017626321974
YBR015C	0	0	0.0234741784037559
YMR273C	0	0	0.0234466588511137
YBR107C	0	0	0.0234192037470726
YGL009C	0	0	0.0233918128654971
YIL022W	0	0	0.0233644859813084
YBR192W	0	0	0.0233372228704784
YER011W	0	0	0.0233100233100233
YDL036C	0	0	0.0232828870779977
YGL122C	0	0	0.0232558139534884
YGR105W	0	0	0.0232288037166086
YBL033C	0	0	0.0232018561484919
YCR044C	0	0	0.0231749710312862
YML052W	0	0	0.0231481481481481
YBR129C	0	0	0.023121387283237
YGR178C	0	0	0.023094688221709
YPR173C	0	0	0.0230680507497117
YBL023C	0	0	0.0230414746543779
YKL205W	0	0	0.0230149597238205
YGL167C	0	0	0.0229885057471264
YJR063W	0	0	0.0229621125143513
YPL190C	0	0	0.0229357798165138
YER072W	0	0	0.0229095074455899
YKL216W	0	0	0.022883295194508
YBR179C	0	0	0.0228571428571429
YKL010C	0	0	0.0228310502283105
YDR011W	0	0	0.0228050171037628
YKR001C	0	0	0.0227790432801822
YBR131W	0	0	0.0227531285551763
YJR048W	0	0	0.0227272727272727
YDL212W	0	0	0.0227014755959137
YHL039W	0	0	0.0226757369614512
YKL018W	0	0	0.0226500566251416
YBL045C	0	0	0.0226244343891403
YCR008W	0	0	0.0225988700564972
YJR132W	0	0	0.0225733634311512
YNL052W	0	0	0.0225479143179256
YEL037C	0	0	0.0225225225225225
YCL025C	0	0	0.0224971878515186
YBR152W	0	0	0.0224719101123595
YJL004C	0	0	0.0224466891133558
YFL033C	0	0	0.0224215246636771
YBR161W	0	0	0.0223964165733483
YNL099C	0	0	0.0223713646532438
YMR222C	0	1	0.0223713646532438
YKL054C	0	0	0.0223463687150838
YBR168W	0	0	0.0223214285714286
YBR188C	0	0	0.0222965440356745
YDL047W	0	0	0.022271714922049
YBR142W	0	0	0.0222469410456062
YDR407C	0	0	0.0222222222222222
YCR060W	0	0	0.0221975582685905
YCL001W	0	0	0.0221729490022173
YOR243C	0	0	0.0221483942414175
YML012W	0	0	0.0221238938053097
YBR009C	0	0	0.0220994475138122
YKL130C	0	0	0.022075055187638
YBR213W	0	0	0.0220507166482911
YEL055C	0	0	0.0220264317180617
YBR165W	0	0	0.022002200220022
YBL004W	0	0	0.021978021978022
YGL197W	0	0	0.021953896816685
YLR310C	0	0	0.0219298245614035
YBL027W	0	0	0.0219058050383352
YBR167C	0	0	0.0218818380743982
YBR289W	0	0	0.0218579234972678
YBR244W	0	0	0.0218340611353712
YBR176W	0	0	0.0218102508178844
YER063W	0	0	0.0217864923747277
YOR260W	0	0	0.0217627856365615
YPL144W	0	0	0.0217391304347826
YBR264C	0	0	0.0217155266015201
YCR048W	0	0	0.0216919739696312
YDR115W	0	0	0.0216684723726977
YIL142W	0	0	0.0216450216450216
YCR002C	0	0	0.0216216216216216
YBR195C	0	0	0.0215982721382289
YLR436C	0	0	0.0215749730312837
YCR081W	0	0	0.021551724137931
YDR108W	0	0	0.0215285252960172
YHR042W	0	0	0.021505376344086
YNL190W	0	0	0.0214822771213749
YHR092C	0	0	0.0214592274678112
YML127W	0	0	0.0214362272240086
YEL021W	0	0	0.0214132762312634
YFR044C	0	0	0.0213903743315508
YJL133W	0	0	0.0213675213675214
YBL040C	0	0	0.0213447171824973
YDR328C	0	0	0.0213219616204691
YBR193C	0	0	0.0212992545260916
YBR180W	0	0	0.0212765957446809
YBR105C	0	0	0.0212539851222104
YBR200W	0	0	0.0212314225053079
YBR216C	0	0	0.0212089077412513
YKR068C	0	0	0.0211864406779661
YBR182C	0	0	0.0211640211640212
YHR007C	0	0	0.0211416490486258
YJL208C	0	0	0.0211193241816262
YBL032W	0	0	0.0210970464135021
YBR211C	0	0	0.0210748155953635
YBR231C	0	0	0.0210526315789474
YHR188C	0	0	0.0210304942166141
YNL070W	0	0	0.0210084033613445
YBL042C	0	0	0.0209863588667366
YBR260C	0	0	0.0209643605870021
YHR094C	0	0	0.0209424083769634
YEL056W	0	0	0.0209205020920502
YEL071W	0	0	0.0208986415882968
YNL112W	0	0	0.0208768267223382
YAR002W	0	0	0.0208550573514077
YHR050W	0	0	0.0208333333333333
YCR072C	0	0	0.0208116545265349
YAR002C-A	0	0	0.0207900207900208
YNL327W	0	0	0.0207684319833853
YBR049C	0	0	0.020746887966805
YKL046C	0	0	0.0207253886010363
YDL067C	0	0	0.020703933747412
YML064C	0	0	0.0206825232678387
YGR056W	0	0	0.0206611570247934
YML093W	0	0	0.0206398348813209
YDR524C	0	0	0.0206185567010309
YGL097W	0	0	0.0205973223480947
YFL026W	0	0	0.0205761316872428
YBL082C	0	0	0.0205549845837616
YKL119C	0	0	0.0205338809034908
YDR161W	0	0	0.0205128205128205
YBR215W	0	0	0.0204918032786885
YNL021W	0	0	0.0204708290685773
YKL172W	0	0	0.0204498977505112
YCR033W	0	0	0.0204290091930541
YBR109C	0	0	0.0204081632653061
YER132C	0	0	0.0203873598369011
YML058W	0	0	0.0203665987780041
YBR274W	0	0	0.0203458799593082
YGR134W	0	0	0.0203252032520325
YEL017W	0	0	0.0203045685279188
YBR217W	0	0	0.0202839756592292
YBR228W	0	0	0.0202634245187437
YIR026C	0	0	0.0202429149797571
YIL114C	0	0	0.0202224469160768
YJL101C	0	0	0.0202020202020202
YCL064C	0	0	0.0201816347124117
YBR029C	0	0	0.0201612903225806
YMR309C	0	0	0.0201409869083585
YBR253W	0	0	0.0201207243460765
YDR235W	0	0	0.0201005025125628
YCR017C	0	0	0.0200803212851406
YFL049W	0	0	0.0200601805416249
YBR240C	0	0	0.0200400801603206
YBR092C	0	0	0.02002002002002
YKR079C	0	0	0.02
YMR260C	0	0	0.01998001998002
YKR019C	0	0	0.0199600798403194
YCR037C	0	0	0.0199401794616152
YNL251C	0	0	0.0199203187250996
YDL066W	0	0	0.0199004975124378
YER088C	0	0	0.0198807157057654
YBR043C	0	0	0.0198609731876862
YHR053C	0	0	0.0198412698412698
YLR439W	0	0	0.0198216055500496
YNL104C	0	0	0.0198019801980198
YCR028C	0	0	0.019782393669634
YJL124C	0	0	0.0197628458498024
YEL030W	0	0	0.0197433366238894
YMR274C	0	0	0.019723865877712
YPL127C	0	0	0.0197044334975369
YDL075W	0	0	0.0196850393700787
YDR310C	0	0	0.0196656833824975
YGL187C	0	0	0.0196463654223969
YHR058C	0	0	0.0196270853778214
YOR122C	0	0	0.0196078431372549
YBR250W	0	0	0.019588638589618
YGR128C	0	0	0.0195694716242661
YOR356W	0	0	0.0195503421309873
YLL040C	0	0	0.01953125
YBR236C	0	0	0.0195121951219512
YBR258C	0	0	0.0194931773879142
YER157W	0	0	0.0194741966893866
YDL051W	0	0	0.0194552529182879
YCL010C	0	0	0.0194363459669582
YLR262C	0	0	0.0194174757281553
YBR297W	0	0	0.0193986420950533
YMR308C	0	0	0.0193798449612403
YEL065W	0	0	0.0193610842207164
YGL026C	0	0	0.0193423597678917
YDR430C	0	0	0.0193236714975845
YDR118W	0	0	0.0193050193050193
YCR020C	0	0	0.0192864030858245
YPL262W	0	0	0.0192678227360308
YGR217W	0	0	0.0192492781520693
YKL190W	0	0	0.0192307692307692
YAL055W	0	0	0.0192122958693564
YHR135C	0	0	0.0191938579654511
YOR095C	0	0	0.0191754554170662
YKL096W	0	0	0.0191570881226054
YDR046C	0	0	0.0191387559808612
YOR007C	0	0	0.0191204588910134
YOL041C	0	0	0.0191021967526266
YCL051W	0	0	0.0190839694656489
YLR390W	0	0	0.0190657769304099
YER017C	0	0	0.019047619047619
YER174C	0	0	0.0190294957183635
YIL090W	0	0	0.0190114068441065
YKL032C	0	0	0.0189933523266857
YCL027W	0	0	0.0189753320683112
YBR229C	0	0	0.018957345971564
YDL095W	0	0	0.0189393939393939
YGL256W	0	0	0.0189214758751183
YCL066W	0	0	0.0189035916824197
YMR266W	0	0	0.0188857412653447
YLR286C	0	0	0.0188679245283019
YMR072W	0	0	0.0188501413760603
YKL175W	0	0	0.0188323917137476
YBR294W	0	0	0.0188146754468485
YBR034C	0	0	0.018796992481203
YHR085W	0	0	0.0187793427230047
YDR465C	0	0	0.0187617260787993
YOL059W	0	0	0.0187441424554827
YCR005C	0	0	0.0187265917602996
YLR163C	0	0	0.0187090739008419
YCL004W	0	0	0.0186915887850467
YLR328W	0	0	0.0186741363211951
YLR139C	0	0	0.0186567164179104
YKR093W	0	0	0.0186393289841566
YPL259C	0	0	0.0186219739292365
YCR032W	0	0	0.0186046511627907
YBR296C	0	0	0.0185873605947955
YHR181W	0	0	0.0185701021355617
YCL039W	0	0	0.0185528756957328
YMR189W	0	0	0.0185356811862836
YOR099W	0	0	0.0185185185185185
YHL025W	0	0	0.0185013876040703
YFL031W	0	0	0.0184842883548983
YCR092C	0	0	0.0184672206832872
YLR295C	0	0	0.018450184501845
YEL016C	0	0	0.0184331797235023
YBR299W	0	0	0.0184162062615101
YCL016C	0	0	0.0183992640294388
YGR278W	0	0	0.0183823529411765
YCL055W	0	0	0.0183654729109275
YEL063C	0	0	0.018348623853211
YCR026C	0	0	0.0183318056828598
YIL031W	0	0	0.0183150183150183
YBR278W	0	0	0.0182982616651418
YCR027C	0	0	0.0182815356489945
YKL160W	0	0	0.0182648401826484
YNL031C	0	0	0.0182481751824818
YKL092C	0	0	0.0182315405651778
YPR113W	0	0	0.0182149362477231
YER115C	0	0	0.0181983621474067
YMR121C	0	0	0.0181818181818182
YCR075C	0	0	0.0181653042688465
YCL048W	0	0	0.0181488203266788
YKL204W	0	0	0.0181323662737987
YMR109W	0	0	0.0181159420289855
YGR257C	0	0	0.0180995475113122
YDL120W	0	0	0.0180831826401447
YOR250C	0	0	0.01806684733514
YGR091W	0	0	0.0180505415162455
YIR022W	0	0	0.018034265103697
YML091C	0	0	0.018018018018018
YCR089W	0	0	0.018001800180018
YGL223C	0	0	0.0179856115107914
YGR104C	0	0	0.0179694519317161
YDR298C	0	0	0.0179533213644524
YOR128C	0	0	0.0179372197309417
YER183C	0	0	0.017921146953405
YKL015W	0	0	0.017905102954342
YGL049C	0	0	0.0178890876565295
YOR085W	0	0	0.0178731009830206
YDR301W	0	0	0.0178571428571429
YGL225W	0	0	0.0178412132024978
YNL030W	0	0	0.017825311942959
YDR166C	0	0	0.0178094390026714
YDR035W	0	0	0.0177935943060498
YOL005C	0	0	0.0177777777777778
YLR127C	0	0	0.0177619893428064
YKL144C	0	0	0.0177462289263531
YGL150C	0	0	0.0177304964539007
YPL005W	0	0	0.0177147918511957
YOR334W	0	0	0.0176991150442478
YIL094C	0	0	0.017683465959328
YCR071C	0	0	0.0176678445229682
YCL069W	0	0	0.0176522506619594
YJR046W	0	0	0.017636684303351
YOR197W	0	0	0.0176211453744493
YHL020C	0	0	0.0176056338028169
YBR084C-A	0	0	0.0175901495162709
YER005W	0	0	0.0175746924428823
YPL075W	0	0	0.0175592625109745
YMR207C	0	0	0.0175438596491228
YCR086W	0	0	0.0175284837861525
YKR060W	0	0	0.0175131348511384
YLR196W	0	0	0.0174978127734033
YCR018C	0	0	0.0174825174825175
YCL026C-A	0	0	0.0174672489082969
YBL020W	0	0	0.0174520069808028
YOR110W	0	0	0.01743679163034
YGL119W	0	0	0.0174216027874564
YDR017C	0	0	0.0174064403829417
YNL113W	0	0	0.0173913043478261
YPR032W	0	0	0.0173761946133797
YCR098C	0	0	0.0173611111111111
YCR014C	0	0	0.0173460537727667
YPR020W	0	0	0.0173310225303293
YCR020C-A	0	0	0.0173160173160173
YLR090W	0	0	0.0173010380622837
YGR081C	0	0	0.017286084701815
YCR094W	0	0	0.0172711571675302
YGR260W	0	0	0.0172562553925798
YMR216C	0	0	0.0172413793103448
YOL109W	0	0	0.0172265288544358
YCR063W	0	0	0.0172117039586919
YER042W	0	0	0.0171969045571797
YDL125C	0	0	0.0171821305841924
YCR019W	0	0	0.0171673819742489
YDR424C	0	0	0.0171526586620926
YHR132C	0	0	0.0171379605826907
YNL330C	0	0	0.0171232876712329
YBR275C	0	0	0.0171086398631309
YKL139W	0	0	0.0170940170940171
YKL116C	0	0	0.0170794192997438
YNR032W	0	0	0.0170648464163823
YBL041W	0	0	0.0170502983802217
YBR143C	0	0	0.0170357751277683
YPL151C	0	0	0.0170212765957447
YGR147C	0	0	0.0170068027210884
YEL046C	0	0	0.0169923534409516
YCR040W	0	0	0.0169779286926995
YHR083W	0	0	0.0169635284139101
YGR195W	0	0	0.0169491525423729
YPR036W	0	0	0.0169348010160881
YMR131C	0	0	0.0169204737732657
YPL083C	0	0	0.0169061707523246
YPL040C	0	0	0.0168918918918919
YAL060W	0	0	0.0168776371308017
YDL205C	0	0	0.0168634064080944
YDL226C	0	0	0.016849199663016
YHR039C	0	0	0.0168350168350168
YDL150W	0	0	0.0168208578637511
YIR021W	0	0	0.0168067226890756
YFL005W	0	0	0.0167926112510495
YGL040C	0	0	0.0167785234899329
YOR201C	0	0	0.0167644593461861
YER064C	0	0	0.016750418760469
YFR005C	0	0	0.0167364016736402
YER190W	0	0	0.0167224080267559
YDR497C	0	0	0.0167084377610693
YMR229C	0	0	0.01669449081803
YDR211W	0	0	0.0166805671392827
YIL061C	0	0	0.0166666666666667
YDL033C	0	0	0.0166527893422148
YNL243W	0	0	0.0166389351081531
YPL069C	0	0	0.0166251039068994
YCR107W	0	0	0.0166112956810631
YER093C	0	0	0.016597510373444
YKL135C	0	0	0.0165837479270315
YJL050W	0	0	0.0165700082850041
YCR102C	0	0	0.0165562913907285
YCR066W	0	0	0.0165425971877585
YDL192W	0	0	0.0165289256198347
YCR073C	0	0	0.0165152766308836
YLR303W	0	0	0.0165016501650165
YAR033W	0	0	0.0164880461665293
YPR105C	0	0	0.0164744645799012
YNL007C	0	0	0.0164609053497942
YDR225W	0	0	0.0164473684210526
YOR322C	0	0	0.0164338537387017
YIL162W	0	0	0.0164203612479475
YER109C	0	0	0.0164068908941756
YKR002W	0	0	0.0163934426229508
YLR056W	0	0	0.0163800163800164
YOR354C	0	0	0.016366612111293
YBL028C	0	0	0.0163532297628782
YCR106W	0	0	0.0163398692810458
YML048W	0	0	0.0163265306122449
YLR403W	0	0	0.0163132137030995
YOR210W	0	0	0.0162999185004075
YKL134C	0	0	0.0162866449511401
YEL006W	0	0	0.016273393002441
YML082W	0	0	0.016260162601626
YPR190C	0	0	0.016246953696182
YBL054W	0	0	0.0162337662337662
YDR297W	0	0	0.016220600162206
YER008C	0	0	0.0162074554294976
YER018C	0	0	0.0161943319838057
YCR105W	0	0	0.0161812297734628
YMR058W	0	0	0.0161681487469685
YBL068W	0	0	0.0161550888529887
YEL004W	0	0	0.0161420500403551
YGR177C	0	0	0.0161290322580645
YBR079C	0	0	0.016116035455278
YBR115C	0	0	0.0161030595813204
YMR236W	0	0	0.0160901045856798
YER147C	0	0	0.0160771704180064
YBL026W	0	0	0.0160642570281124
YER069W	0	0	0.0160513643659711
YNL022C	0	0	0.0160384923817161
YKL212W	0	0	0.016025641025641
YOL028C	0	0	0.0160128102481986
YHR175W	0	0	0.016
YDR496C	0	0	0.0159872102318145
YHR141C	0	0	0.0159744408945687
YDR137W	0	0	0.0159616919393456
YDR443C	0	0	0.0159489633173844
YNL141W	0	0	0.0159362549800797
YGL055W	0	0	0.0159235668789809
YDR036C	0	0	0.0159108989657916
YER078C	0	0	0.0158982511923688
YJL134W	0	0	0.0158856235107228
YDL178W	0	0	0.0158730158730159
YKL185W	0	0	0.0158604282315623
YLR409C	0	0	0.0158478605388273
YAL054C	0	0	0.0158353127474268
YEL066W	0	0	0.0158227848101266
YNL139C	0	0	0.0158102766798419
YAL025C	0	0	0.0157977883096366
YDR448W	0	0	0.015785319652723
YPR131C	0	0	0.0157728706624606
YGL120C	0	0	0.0157604412923562
YNL032W	0	0	0.015748031496063
YMR256C	0	0	0.01573564122738
YER176W	0	0	0.0157232704402516
YDR376W	0	0	0.0157109190887667
YER013W	0	0	0.0156985871271586
YLR204W	0	0	0.0156862745098039
YEL019C	0	0	0.0156739811912226
YPL215W	0	0	0.0156617071260767
YKL058W	0	0	0.0156494522691706
YOL004W	0	0	0.0156372165754496
YGR037C	0	0	0.015625
YHL038C	0	0	0.0156128024980484
YMR287C	0	0	0.015600624024961
YDL182W	0	0	0.0155884645362432
YLR393W	0	0	0.0155763239875389
YMR059W	0	0	0.0155642023346304
YNL118C	0	0	0.015552099533437
YJR147W	0	0	0.0155400155400155
YDR335W	0	0	0.015527950310559
YLR079W	0	0	0.0155159038013964
YEL062W	0	0	0.0155038759689922
YJL196C	0	0	0.0154918667699458
YPR086W	0	0	0.0154798761609907
YDL168W	0	0	0.0154679040989946
YKR086W	0	0	0.0154559505409583
YBL024W	0	0	0.0154440154440154
YDR389W	0	0	0.0154320987654321
YER124C	0	0	0.015420200462606
YCR068W	0	0	0.0154083204930663
YER111C	0	0	0.0153964588144727
YML081C-A	0	0	0.0153846153846154
YER007W	0	0	0.0153727901614143
YLR382C	0	0	0.0153609831029186
YBR295W	0	0	0.0153491941673062
YHR011W	0	0	0.0153374233128834
YPL211W	0	0	0.0153256704980843
YIL020C	0	0	0.0153139356814701
YGR007W	0	0	0.0153022188217292
YOL068C	0	0	0.0152905198776758
YER159C	0	0	0.0152788388082506
YPL093W	0	0	0.0152671755725191
YHR133C	0	0	0.015255530129672
YFL018C	0	0	0.0152439024390244
YEL069C	0	0	0.0152322924600152
YER081W	0	0	0.015220700152207
YOR108W	0	0	0.0152091254752852
YCL011C	0	0	0.0151975683890578
YER166W	0	0	0.0151860288534548
YOR239W	0	0	0.0151745068285281
YLR113W	0	0	0.0151630022744503
YOR326W	0	0	0.0151515151515152
YDR268W	0	0	0.0151400454201363
YDR164C	0	0	0.0151285930408472
YDR093W	0	0	0.0151171579743008
YJR057W	0	0	0.0151057401812689
YER100W	0	0	0.0150943396226415
YPL116W	0	0	0.0150829562594268
YGL064C	0	0	0.0150715900527506
YDL107W	0	0	0.0150602409638554
YBR158W	0	0	0.0150489089541008
YML049C	0	0	0.0150375939849624
YER028C	0	0	0.0150262960180316
YDR487C	0	0	0.015015015015015
YGL058W	0	0	0.0150037509377344
YGL175C	0	0	0.0149925037481259
YJR001W	0	0	0.0149812734082397
YGR103W	0	0	0.0149700598802395
YER123W	0	0	0.0149588631264024
YKL040C	0	0	0.0149476831091181
YGL240W	0	0	0.0149365197908887
YIL076W	0	0	0.0149253731343284
YPL089C	0	0	0.0149142431021626
YDL030W	0	0	0.014903129657228
YPL012W	0	0	0.0148920327624721
YOR290C	0	0	0.0148809523809524
YER051W	0	0	0.0148698884758364
YGR062C	0	0	0.0148588410104012
YGR171C	0	0	0.0148478099480327
YDR531W	0	0	0.0148367952522255
YER170W	0	0	0.0148257968865827
YJL076W	0	0	0.0148148148148148
YMR293C	0	0	0.0148038490007402
YML125C	0	0	0.014792899408284
YDR517W	0	0	0.0147819660014782
YLR085C	0	0	0.0147710487444609
YBR286W	0	0	0.014760147601476
YJL194W	0	0	0.0147492625368732
YMR011W	0	0	0.0147383935151069
YLR301W	0	0	0.0147275405007364
YER068W	0	0	0.0147167034584253
YOR037W	0	0	0.0147058823529412
YDL061C	0	0	0.014695077149155
YGR055W	0	0	0.0146842878120411
YHL040C	0	0	0.0146735143066764
YEL051W	0	0	0.0146627565982405
YNL213C	0	0	0.0146520146520147
YMR202W	0	0	0.0146412884333821
YOR266W	0	0	0.0146305779078274
YIL068C	0	0	0.0146198830409357
YKL194C	0	0	0.014609203798393
YHR010W	0	0	0.0145985401459854
YGR013W	0	0	0.0145878920495988
YLR132C	0	0	0.0145772594752187
YOR008C	0	0	0.0145666423889294
YIL005W	0	0	0.0145560407569141
YLR424W	0	0	0.0145454545454545
YHR055C	0	0	0.0145348837209302
YDL141W	0	0	0.0145243282498184
YFL041W	0	0	0.0145137880986938
YHR142W	0	0	0.0145032632342277
YLR087C	0	0	0.0144927536231884
YNL280C	0	0	0.0144822592324403
YBL102W	0	0	0.0144717800289436
YER058W	0	0	0.0144613159797542
YHL031C	0	0	0.0144508670520231
YER065C	0	0	0.0144404332129964
YDR331W	0	0	0.0144300144300144
YDR146C	0	0	0.0144196106705119
YBR243C	0	0	0.0144092219020173
YOL033W	0	0	0.0143988480921526
YKL214C	0	0	0.0143884892086331
YCR009C	0	0	0.0143781452192667
YER104W	0	0	0.014367816091954
YMR225C	0	0	0.0143575017946877
YDL044C	0	0	0.0143472022955524
YFL027C	0	0	0.014336917562724
YER144C	0	0	0.0143266475644699
YER061C	0	0	0.0143163922691482
YER129W	0	0	0.0143061516452074
YOR340C	0	0	0.0142959256611866
YJL198W	0	0	0.0142857142857143
YER161C	0	0	0.0142755174875089
YAR008W	0	0	0.014265335235378
YLR410W	0	0	0.0142551674982181
YGR198W	0	0	0.0142450142450142
YLR131C	0	0	0.0142348754448399
YDL128W	0	0	0.0142247510668563
YGR166W	0	0	0.0142146410803127
YHR061C	0	0	0.0142045454545455
YHR015W	0	0	0.014194464158978
YGR156W	0	0	0.0141843971631206
YER075C	0	0	0.0141743444365698
YGR047C	0	0	0.0141643059490085
YOR136W	0	0	0.0141542816702052
YPL072W	0	0	0.0141442715700141
YHL047C	0	0	0.0141342756183746
YNL079C	0	0	0.0141242937853107
YOR116C	0	0	0.0141143260409315
YGL162W	0	0	0.0141043723554302
YDR072C	0	0	0.0140944326990839
YAR031W	0	0	0.0140845070422535
YBR173C	0	0	0.0140745953553835
YHR059W	0	0	0.0140646976090014
YHL028W	0	0	0.0140548137737175
YOR025W	0	0	0.0140449438202247
YBR114W	0	0	0.0140350877192982
YMR060C	0	0	0.0140252454417952
YER167W	0	0	0.0140154169586545
YNL263C	0	0	0.0140056022408964
YEL053C	0	0	0.0139958012596221
YNL151C	0	0	0.013986013986014
YHR024C	0	0	0.0139762403913347
YKL196C	0	0	0.0139664804469274
YDR408C	0	0	0.0139567341242149
YGL125W	0	0	0.0139470013947001
YOR140W	0	0	0.0139372822299652
YHR005C	0	0	0.0139275766016713
YGL133W	0	0	0.0139178844815588
YDR150W	0	0	0.0139082058414465
YER106W	0	0	0.0138985406532314
YDR227W	0	0	0.0138888888888889
YKR026C	0	0	0.0138792505204719
YGR227W	0	0	0.013869625520111
YDR214W	0	0	0.0138600138600139
YDR359C	0	0	0.0138504155124654
YLR360W	0	0	0.013840830449827
YLR239C	0	0	0.0138312586445367
YPL010W	0	0	0.0138217000691085
YGR083C	0	0	0.0138121546961326
YAL017W	0	0	0.0138026224982747
YBL055C	0	0	0.0137931034482759
YOL051W	0	0	0.0137835975189524
YDR477W	0	0	0.0137741046831956
YKL009W	0	0	0.0137646249139711
YMR036C	0	0	0.0137551581843191
YDR145W	0	0	0.013745704467354
YJL062W	0	0	0.0137362637362637
YFL007W	0	0	0.0137268359643102
YKR054C	0	0	0.0137174211248285
YHR172W	0	0	0.0137080191912269
YER116C	0	0	0.0136986301369863
YHR098C	0	0	0.0136892539356605
YLR221C	0	0	0.0136798905608755
YHL016C	0	0	0.0136705399863295
YFR033C	0	0	0.0136612021857923
YKR088C	0	0	0.0136518771331058
YGL163C	0	0	0.0136425648021828
YLR155C	0	0	0.0136332651670075
YFL009W	0	0	0.0136239782016349
YHR211W	0	0	0.0136147038801906
YOL072W	0	0	0.0136054421768707
YKL109W	0	0	0.0135961930659415
YBR166C	0	0	0.0135869565217391
YPL008W	0	0	0.0135777325186694
YMR043W	0	0	0.0135685210312076
YLR135W	0	0	0.0135593220338983
YHR067W	0	0	0.013550135501355
YHL009C	0	0	0.01354096140826
YHR115C	0	0	0.013531799729364
YBR037C	0	0	0.0135226504394861
YGL194C	0	0	0.0135135135135135
YER056C-A	0	0	0.0135043889264011
YHR044C	0	0	0.0134952766531714
YBR016W	0	0	0.0134861766689144
YML032C	0	0	0.0134770889487871
YJL109C	0	0	0.0134680134680135
YBR223C	0	0	0.0134589502018843
YER180C	0	0	0.0134498991257566
YDR363W	0	0	0.0134408602150538
YGR172C	0	0	0.0134318334452653
YLR466W	0	0	0.0134228187919463
YHL012W	0	0	0.0134138162307176
YHR144C	0	0	0.0134048257372654
YGL169W	0	0	0.0133958472873409
YJL069C	0	0	0.0133868808567604
YHR143W	0	0	0.0133779264214047
YHL006C	0	0	0.0133689839572193
YCR028C-A	0	0	0.0133600534402138
YNR012W	0	0	0.0133511348464619
YCR010C	0	0	0.0133422281521014
YDR130C	0	0	0.0133333333333333
YOL017W	0	0	0.0133244503664224
YPR191W	0	0	0.0133155792276964
YDR377W	0	0	0.0133067198935462
YHR014W	0	0	0.0132978723404255
YNL201C	0	0	0.0132890365448505
YGR208W	0	0	0.0132802124833997
YPL098C	0	0	0.013271400132714
YGR262C	0	0	0.013262599469496
YDL099W	0	0	0.0132538104705103
YHR123W	0	0	0.0132450331125828
YIL048W	0	0	0.0132362673726009
YIL121W	0	0	0.0132275132275132
YKR095W	0	0	0.0132187706543291
YHR109W	0	0	0.0132100396301189
YER026C	0	0	0.0132013201320132
YKL043W	0	0	0.0131926121372032
YHR036W	0	0	0.01318391562294
YHL022C	0	0	0.0131752305665349
YFL047W	0	0	0.0131665569453588
YLR316C	0	0	0.0131578947368421
YDR529C	0	0	0.0131492439184747
YHR073W	0	0	0.0131406044678055
YMR299C	0	0	0.0131319763624425
YLR386W	0	0	0.0131233595800525
YDR126W	0	0	0.0131147540983607
YOL143C	0	0	0.0131061598951507
YKL019W	0	0	0.0130975769482646
YDL232W	0	0	0.0130890052356021
YIL110W	0	0	0.013080444735121
YPR029C	0	0	0.0130718954248366
YMR190C	0	0	0.0130633572828217
YFL024C	0	0	0.0130548302872063
YNL044W	0	0	0.0130463144161774
YPR135W	0	0	0.0130378096479791
YGR038W	0	0	0.0130293159609121
YKL096W-A	0	0	0.0130208333333333
YIR034C	0	0	0.0130123617436565
YHL043W	0	0	0.0130039011703511
YIL074C	0	0	0.0129954515919428
YDR363W-A	0	0	0.012987012987013
YGR181W	0	0	0.0129785853341986
YDR213W	0	0	0.012970168612192
YER045C	0	0	0.0129617627997408
YJR148W	0	0	0.0129533678756477
YLL028W	0	0	0.0129449838187702
YHR114W	0	0	0.0129366106080207
YHR091C	0	0	0.0129282482223659
YNL041C	0	0	0.0129198966408269
YLR115W	0	0	0.012911555842479
YIL143C	0	0	0.0129032258064516
YLR234W	0	0	0.0128949065119278
YOR346W	0	0	0.0128865979381443
YHR079C	0	0	0.0128783000643915
YNL130C	0	0	0.0128700128700129
YPL161C	0	0	0.0128617363344051
YIL083C	0	0	0.012853470437018
YML019W	0	0	0.0128452151573539
YKL004W	0	0	0.0128369704749679
YIL140W	0	0	0.0128287363694676
YDR207C	0	0	0.0128205128205128
YPL111W	0	0	0.0128122998078155
YDR228C	0	0	0.0128040973111396
YHR191C	0	0	0.0127959053103007
YMR264W	0	0	0.0127877237851662
YHR048W	0	0	0.012779552715655
YKL192C	0	0	0.0127713920817369
YOL012C	0	0	0.0127632418634333
YHR034C	0	0	0.0127551020408163
YHR063C	0	0	0.0127469725940089
YLR332W	0	0	0.0127388535031847
YJL212C	0	0	0.0127307447485678
YJL030W	0	0	0.0127226463104326
YBR293W	0	0	0.0127145581691036
YMR224C	0	0	0.0127064803049555
YBR130C	0	0	0.0126984126984127
YLR268W	0	0	0.0126903553299492
YPL174C	0	0	0.0126823081800888
YFR037C	0	0	0.0126742712294043
YER014W	0	0	0.0126662444585181
YNL002C	0	0	0.0126582278481013
YER118C	0	0	0.0126502213788741
YIR023W	0	0	0.0126422250316056
YKL001C	0	0	0.0126342387871131
YMR048W	0	0	0.0126262626262626
YIL116W	0	0	0.0126182965299685
YMR263W	0	0	0.0126103404791929
YLR002C	0	0	0.0126023944549464
YDR140W	0	0	0.0125944584382872
YLR274W	0	0	0.012586532410321
YPL023C	0	0	0.0125786163522013
YPL016W	0	0	0.0125707102451289
YPL194W	0	0	0.0125628140703518
YFL002C	0	0	0.0125549278091651
YOL135C	0	0	0.0125470514429109
YOL136C	0	0	0.0125391849529781
YOR174W	0	0	0.012531328320802
YIL126W	0	0	0.0125234815278647
YGL092W	0	0	0.0125156445556946
YGR061C	0	0	0.0125078173858662
YPL125W	0	0	0.0125
YOR383C	0	0	0.0124921923797626
YOR017W	0	0	0.0124843945068664
YHR178W	0	0	0.0124766063630692
YIL112W	0	0	0.0124688279301746
YIL044C	0	0	0.0124610591900312
YIL014W	0	0	0.012453300124533
YKL174C	0	0	0.0124455507156192
YER052C	0	0	0.0124378109452736
YHR166C	0	0	0.0124300807955252
YBR069C	0	0	0.0124223602484472
YDL098C	0	0	0.0124146492861577
YBR106W	0	0	0.0124069478908189
YDL209C	0	0	0.0123992560446373
YMR112C	0	0	0.0123915737298637
YIL122W	0	0	0.0123839009287926
YHR111W	0	0	0.0123762376237624
YBR198C	0	0	0.0123685837971552
YHR116W	0	0	0.0123609394313968
YJL192C	0	0	0.0123533045089561
YIL015W	0	0	0.0123456790123457
YDR314C	0	0	0.0123380629241209
YLR038C	0	0	0.0123304562268804
YHR136C	0	0	0.0123228589032656
YIL002C	0	0	0.0123152709359606
YAL030W	0	0	0.0123076923076923
YNL298W	0	0	0.01230012300123
YLR209C	0	0	0.0122925629993854
YOL149W	0	0	0.0122850122850123
YPL204W	0	0	0.0122774708410068
YNL059C	0	0	0.0122699386503067
YPL133C	0	0	0.0122624156958921
YLR242C	0	0	0.0122549019607843
YDR354W	0	0	0.0122473974280465
YOL077C	0	0	0.0122399020807834
YHR164C	0	0	0.0122324159021407
YOR010C	0	0	0.0122249388753056
YBR095C	0	0	0.0122174709835064
YGL077C	0	0	0.0122100122100122
YNL097C	0	0	0.012202562538133
YIL095W	0	0	0.0121951219512195
YGL210W	0	0	0.012187690432663
YNL145W	0	0	0.0121802679658952
YIL073C	0	0	0.0121728545343883
YDR219C	0	0	0.0121654501216545
YGR129W	0	0	0.0121580547112462
YHR101C	0	0	0.0121506682867558
YHR102W	0	0	0.0121432908318154
YDL087C	0	0	0.0121359223300971
YNL131W	0	0	0.0121285627653123
YIL106W	0	0	0.0121212121212121
YHR184W	0	0	0.0121138703815869
YDR295C	0	0	0.0121065375302663
YLR371W	0	0	0.0120992135511192
YNL313C	0	0	0.0120918984280532
YHR124W	0	0	0.0120845921450151
YMR075W	0	0	0.0120772946859903
YLR067C	0	0	0.012070006035003
YLR035C	0	0	0.0120627261761158
YOR051C	0	1	0.0120627261761158
YIL049W	0	0	0.0120554550934298
YJR119C	0	0	0.0120481927710843
YHR150W	0	0	0.0120409391932571
YHR157W	0	0	0.0120336943441637
YIL013C	0	0	0.0120264582080577
YMR015C	0	0	0.0120192307692308
YHR185C	0	0	0.012012012012012
YER152C	0	1	0.012012012012012
YMR054W	0	0	0.0120048019207683
YCL014W	0	0	0.011997600479904
YDL060W	0	0	0.0119904076738609
YKL028W	0	0	0.011983223487118
YDR190C	0	0	0.0119760479041916
YOR198C	0	0	0.0119688809096349
YHR134W	0	0	0.0119617224880383
YJL092W	0	0	0.0119545726240287
YNL061W	0	0	0.01194743130227
YDL122W	0	0	0.0119402985074627
YML031W	0	0	0.0119331742243437
YOR349W	0	0	0.0119260584376863
YIL134W	0	0	0.0119189511323004
YOR021C	0	0	0.0119118522930316
YKR031C	0	0	0.0119047619047619
YPL181W	0	0	0.0118976799524093
YIL066C	0	0	0.0118906064209275
YGR098C	0	0	0.011883541295306
YOR098C	0	0	0.0118764845605701
YJR002W	0	0	0.0118694362017804
YIR001C	0	0	0.0118623962040332
YIL135C	0	0	0.01185536455246
YGL226C-A	0	0	0.0118483412322275
YNL172W	0	0	0.0118413262285376
YBR153W	0	0	0.0118343195266272
YKL020C	0	0	0.0118273211117682
YOL089C	0	0	0.0118203309692671
YJL117W	0	0	0.0118133490844654
YDL148C	0	0	0.0118063754427391
YER030W	0	0	0.0117994100294985
YLR398C	0	0	0.0117924528301887
YPL063W	0	0	0.0117855038302887
YBR201W	0	0	0.0117785630153121
YDL235C	0	0	0.0117716303708064
YDR240C	0	0	0.0117647058823529
YKR027W	0	0	0.0117577895355673
YGL071W	0	0	0.0117508813160987
YJL203W	0	0	0.0117439812096301
YPR040W	0	0	0.0117370892018779
YLL043W	0	0	0.0117302052785924
YDR538W	0	0	0.0117233294255569
YIL084C	0	0	0.0117164616285882
YIL119C	0	0	0.0117096018735363
YDR309C	0	0	0.0117027501462844
YIL159W	0	0	0.0116959064327485
YML105C	0	0	0.0116890707188778
YDL117W	0	0	0.0116822429906542
YKL059C	0	0	0.0116754232340922
YBL009W	0	0	0.0116686114352392
YIL063C	0	0	0.0116618075801749
YBR081C	0	0	0.0116550116550117
YJL174W	0	0	0.011648223645894
YIR008C	0	0	0.0116414435389988
YDR038C	0	0	0.0116346713205352
YLL008W	0	0	0.0116279069767442
YIL037C	0	0	0.0116211504938989
YKR039W	0	0	0.0116144018583043
YGL215W	0	0	0.0116076610562972
YIL138C	0	0	0.0116009280742459
YDR461W	0	0	0.0115942028985507
YAL028W	0	0	0.0115874855156431
YJL112W	0	0	0.0115807759119861
YHR122W	0	0	0.0115740740740741
YKR055W	0	0	0.0115673799884326
YOR297C	0	0	0.0115606936416185
YJR120W	0	0	0.0115540150202195
YLR034C	0	0	0.0115473441108545
YNL066W	0	0	0.0115406809001731
YIL029C	0	0	0.0115340253748558
YBR055C	0	0	0.0115273775216138
YOR020C	0	0	0.0115207373271889
YDR144C	0	0	0.0115141047783535
YIL156W	0	0	0.0115074798619102
YER012W	0	0	0.0115008625646924
YFR019W	0	0	0.0114942528735632
YDL116W	0	0	0.0114876507754164
YOR327C	0	0	0.0114810562571757
YJR104C	0	0	0.0114744693057946
YGL067W	0	0	0.0114678899082569
YAL019W	0	0	0.0114613180515759
YER044C	0	0	0.011454753722795
YDL008W	0	0	0.0114481969089868
YKL086W	0	0	0.011441647597254
YKL088W	0	0	0.0114351057747284
YLR074C	0	0	0.0114285714285714
YGL238W	0	0	0.0114220445459737
YIL132C	0	0	0.0114155251141553
YOL002C	0	0	0.0114090131203651
YIR031C	0	0	0.0114025085518814
YKL052C	0	0	0.0113960113960114
YOR127W	0	0	0.0113895216400911
YJR028W	0	0	0.0113830392714855
YGL126W	0	0	0.0113765642775882
YPL274W	0	0	0.0113700966458215
YJL093C	0	0	0.0113636363636364
YKL051W	0	0	0.0113571834185122
YJR013W	0	0	0.0113507377979569
YPL213W	0	0	0.0113442994895065
YFL036W	0	0	0.0113378684807256
YIL167W	0	0	0.0113314447592068
YMR301C	0	0	0.0113250283125708
YGL216W	0	0	0.0113186191284663
YKR092C	0	0	0.0113122171945701
YIL072W	0	0	0.0113058224985868
YJR135C	0	0	0.0112994350282486
YIR002C	0	0	0.0112930547713156
YIR015W	0	0	0.0112866817155756
YIL168W	0	0	0.0112803158488438
YOR039W	0	0	0.0112739571589628
YDL077C	0	0	0.0112676056338028
YDL065C	0	0	0.0112612612612613
YDL190C	0	0	0.0112549240292628
YER027C	0	0	0.0112485939257593
YPR128C	0	0	0.0112422709387296
YOR117W	0	0	0.0112359550561798
YJL010C	0	0	0.0112296462661426
YMR294W	0	0	0.0112233445566779
YIL120W	0	0	0.0112170499158721
YBR234C	0	0	0.0112107623318386
YIR019C	0	0	0.0112044817927171
YKL149C	0	0	0.0111982082866741
YBR205W	0	0	0.0111919418019026
YNR038W	0	0	0.0111856823266219
YMR037C	0	0	0.0111794298490777
YDR334W	0	0	0.0111731843575419
YKL084W	0	0	0.0111669458403127
YFL025C	0	0	0.0111607142857143
YPR161C	0	0	0.011154489682097
YDR311W	0	0	0.0111482720178372
YNL272C	0	0	0.011142061281337
YDR039C	0	0	0.0111358574610245
YIL173W	0	0	0.0111296605453534
YKL070W	0	0	0.0111234705228031
YMR089C	0	0	0.0111172873818788
YIL046W	0	0	0.0111111111111111
YKR050W	0	0	0.0111049416990561
YJL186W	0	0	0.0110987791342952
YKR069W	0	0	0.0110926234054354
YIR025W	0	0	0.0110864745011086
YDL090C	0	0	0.0110803324099723
YDR243C	0	0	0.0110741971207087
YIL139C	0	0	0.0110680686220255
YIL144W	0	0	0.0110619469026549
YOR207C	0	0	0.0110558319513543
YDL093W	0	0	0.0110497237569061
YMR047C	0	0	0.0110436223081171
YOR065W	0	0	0.011037527593819
YOR057W	0	0	0.0110314396028682
YLR006C	0	0	0.0110253583241455
YIR027C	0	0	0.0110192837465565
YPL235W	0	0	0.0110132158590308
YLR220W	0	0	0.0110071546505228
YDR260C	0	0	0.011001100110011
YBL061C	0	0	0.0109950522264981
YOR196C	0	0	0.010989010989011
YDR299W	0	0	0.0109829763866008
YDL063C	0	0	0.0109769484083425
YKL005C	0	0	0.0109709270433352
YIR029W	0	0	0.0109649122807018
YNR010W	0	0	0.010958904109589
YDR217C	0	0	0.0109529025191676
YHR197W	0	0	0.0109469074986316
YFR048W	0	0	0.0109409190371991
YPR144C	0	0	0.0109349371241115
YPR176C	0	0	0.0109289617486339
YBR133C	0	0	0.0109229929000546
YAL068C	0	0	0.0109170305676856
YKL017C	0	0	0.010911074740862
YKL055C	0	0	0.0109051254089422
YKL042W	0	0	0.0108991825613079
YIR018W	0	0	0.0108932461873638
YPR024W	0	0	0.0108873162765378
YLR381W	0	0	0.0108813928182807
YBR030W	0	0	0.0108754758020663
YLR418C	0	0	0.0108695652173913
YBR042C	0	0	0.0108636610537751
YIR028W	0	0	0.01085776330076
YIR005W	0	0	0.010851871947911
YBR186W	0	0	0.0108459869848156
YIR009W	0	0	0.010840108401084
YKR087C	0	0	0.0108342361863489
YKL006C-A	0	0	0.0108283703302653
YPR168W	0	0	0.0108225108225108
YKL108W	0	0	0.0108166576527853
YDR410C	0	0	0.0108108108108108
YMR167W	0	0	0.0108049702863317
YLR395C	0	0	0.0107991360691145
YDR498C	0	0	0.0107933081489477
YIR013C	0	0	0.0107874865156419
YKR007W	0	0	0.0107816711590297
YNL004W	0	0	0.0107758620689655
YIR030C	0	0	0.0107700592353258
YOR355W	0	0	0.0107642626480086
YDL111C	0	0	0.0107584722969338
YDR092W	0	0	0.010752688172043
YKL198C	0	0	0.0107469102632993
YDL105W	0	0	0.0107411385606874
YKL159C	0	0	0.0107353730542136
YNL238W	0	0	0.0107296137339056
YGR199W	0	0	0.0107238605898123
YIR032C	0	0	0.0107181136120043
YGL186C	0	0	0.0107123727905731
YIL038C	0	0	0.0107066381156317
YMR080C	0	0	0.0107009095773141
YDL220C	0	0	0.0106951871657754
YDL179W	0	0	0.0106894708711919
YGR241C	0	0	0.0106837606837607
YKL049C	0	0	0.0106780565936999
YLR435W	0	0	0.0106723585912487
YBL058W	0	0	0.0106666666666667
YDR488C	0	0	0.0106609808102345
YDR205W	0	0	0.0106553010122536
YKR100C	0	0	0.0106496272630458
YPL155C	0	0	0.0106439595529537
YDR045C	0	0	0.0106382978723404
YKR062W	0	0	0.0106326422115896
YPL269W	0	0	0.0106269925611052
YDL138W	0	0	0.0106213489113117
YER073W	0	0	0.0106157112526539
YBR002C	0	0	0.0106100795755968
YKL220C	0	0	0.0106044538706257
YFL011W	0	0	0.0105988341282459
YML067C	0	0	0.0105932203389831
YFL021W	0	0	0.0105876124933827
YBR119W	0	0	0.0105820105820106
YDR159W	0	0	0.0105764145954521
YGR075C	0	0	0.0105708245243129
YOL111C	0	0	0.0105652403592182
YLR100W	0	0	0.0105596620908131
YPR060C	0	0	0.0105540897097625
YKL206C	0	0	0.0105485232067511
YDR395W	0	0	0.0105429625724829
YLL009C	0	0	0.0105374077976818
YDL028C	0	0	0.0105318588730911
YDL035C	0	0	0.0105263157894737
YDL038C	0	0	0.0105207785376118
YJL090C	0	0	0.010515247108307
YDR420W	0	0	0.0105097214923805
YDR422C	0	0	0.0105042016806723
YIL033C	0	0	0.010498687664042
YKL197C	0	0	0.0104931794333683
YBL014C	0	0	0.010487676979549
YLR256W	0	0	0.010482180293501
YJR127C	0	0	0.0104766893661603
YHR077C	0	0	0.0104712041884817
YDR456W	0	0	0.010465724751439
YPR082C	0	0	0.0104602510460251
YDR434W	0	0	0.0104547830632514
YMR088C	0	0	0.0104493207941484
YDR518W	0	0	0.010443864229765
YDR151C	0	0	0.0104384133611691
YDL231C	0	0	0.0104329681794471
YFL003C	0	0	0.0104275286757039
YKL095W	0	0	0.0104220948410631
YER096W	0	0	0.0104166666666667
YBL035C	0	0	0.0104112441436752
YFR025C	0	0	0.0104058272632674
YJL091C	0	0	0.0104004160166407
YOR301W	0	0	0.0103950103950104
YLR190W	0	0	0.0103896103896104
YDR451C	0	0	0.0103842159916926
YPL022W	0	0	0.0103788271925272
YDL246C	0	0	0.0103734439834025
YDR006C	0	0	0.0103680663556247
YMR061W	0	0	0.0103626943005181
YPR138C	0	0	0.0103573278094252
YDL127W	0	0	0.010351966873706
YLR438C-A	0	0	0.0103466114847387
YKR004C	0	0	0.0103412616339193
YLR427W	0	0	0.0103359173126615
YFR041C	0	0	0.0103305785123967
YDL018C	0	0	0.0103252452245741
YDL039C	0	0	0.0103199174406605
YDL217C	0	0	0.0103145951521403
YOL081W	0	0	0.0103092783505155
YGL066W	0	0	0.0103039670273055
YGR267C	0	0	0.0102986611740474
YDL080C	0	0	0.0102933607822954
YDL166C	0	0	0.0102880658436214
YDL159W	0	0	0.0102827763496144
YDL175C	0	0	0.0102774922918808
YDR481C	0	0	0.0102722136620442
YKL178C	0	0	0.0102669404517454
YLL052C	0	0	0.0102616726526424
YKR034W	0	0	0.0102564102564103
YDR545W	0	0	0.0102511532547412
YFL057C	0	0	0.0102459016393443
YKR037C	0	0	0.0102406554019457
YOL158C	0	0	0.0102354145342886
YDL076C	0	0	0.010230179028133
YDR083W	0	0	0.0102249488752556
YDL086W	0	1	0.0102249488752556
YPL153C	0	0	0.0102197240674502
YML095C	0	0	0.0102145045965271
YDR007W	0	0	0.0102092904543134
YDR019C	0	0	0.0102040816326531
YIL016W	0	0	0.0101988781234064
YDR378C	0	0	0.0101936799184506
YPR070W	0	0	0.0101884870096791
YKR102W	0	0	0.010183299389002
YGL039W	0	0	0.0101781170483461
YOL147C	0	0	0.0101729399796541
YDL108W	0	0	0.0101677681748856
YMR183C	0	0	0.0101626016260163
YPR156C	0	0	0.0101574403250381
YOL133W	0	0	0.0101522842639594
YGL168W	0	0	0.0101471334348047
YDR138W	0	0	0.0101419878296146
YDR393W	0	0	0.010136847440446
YKR053C	0	0	0.0101317122593718
YDR027C	0	0	0.010126582278481
YDL006W	0	0	0.0101214574898785
YDL088C	0	0	0.0101163378856854
YBL047C	0	0	0.0101112234580384
YJR053W	0	0	0.0101061141990905
YOR056C	0	0	0.0101010101010101
YKR061W	0	0	0.0100959111559818
YDR065W	0	0	0.0100908173562059
YPL078C	0	0	0.0100857286938981
YLR228C	0	0	0.0100806451612903
YDL042C	0	0	0.0100755667506297
YBR018C	0	0	0.0100704934541793
YGR121C	0	0	0.0100654252642174
YDR463W	0	0	0.0100603621730382
YLR440C	0	0	0.0100553041729512
YFL050C	0	0	0.0100502512562814
YDL214C	0	0	0.0100452034153692
[truncated: 3,790 more rows]
