# Supplementary material for: Computationally Driven, Quantitative Experiments Discover Genes Required for Mitochondrial Biogenesis
Source: PLoS Genet. 2009 Mar 20;5(3):e1000407. doi: 10.1371/journal.pgen.1000407 (PMC2648979; doi:10.1371/journal.pgen.1000407)
Supplement: Dataset S2 — Top 100 novel ensemble predictions for additional yeast biological processes. A zip file containing 387 tab-delimited text files of the ensemble predictions for the indicated Gene Ontology Biological Process Term. (21.70 MB GZ) [file pgen.1000407.s013.gz › GO_0006417.txt]

ORF	AnnotatedToTerm?	Uncharacterized_04152007?	Precision
YER025W	0	0	0.5
YJR007W	0	0	0.5
YER165W	1	0	0.5
YHR064C	1	0	0.5
YOR361C	0	0	0.4375
YGR162W	0	0	0.4375
YLR249W	0	0	0.4375
YOR260W	1	0	0.4375
YLR044C	0	0	0.4375
YJL080C	0	0	0.4375
YNL209W	1	0	0.4375
YLR340W	0	0	0.4375
YDR172W	0	0	0.4375
YKR026C	1	0	0.4375
YLR291C	1	0	0.4375
YDR211W	1	0	0.4375
YHR203C	0	0	0.411764705882353
YOL139C	0	0	0.409090909090909
YPL237W	0	0	0.409090909090909
YGR083C	1	0	0.409090909090909
YOR310C	0	0	0.409090909090909
YGL195W	1	0	0.409090909090909
YHR025W	0	0	0.407407407407407
YJR002W	0	0	0.407407407407407
YDL040C	0	0	0.407407407407407
YGR285C	1	0	0.407407407407407
YMR080C	1	0	0.407407407407407
YJL050W	0	0	0.4
YLL036C	0	0	0.4
YDR283C	1	0	0.4
YDL014W	0	0	0.387096774193548
YGR090W	0	0	0.375
YFR032C-A	0	0	0.363636363636364
YAL005C	0	0	0.352941176470588
YCR057C	0	0	0.342857142857143
YOL077C	0	0	0.333333333333333
YHR019C	0	0	0.324324324324324
YKL081W	0	0	0.315789473684211
YDL084W	0	0	0.307692307692308
YER006W	0	0	0.3
YDR321W	0	0	0.292682926829268
YMR146C	0	0	0.285714285714286
YMR093W	0	0	0.27906976744186
YOR224C	0	0	0.272727272727273
YLR367W	0	0	0.266666666666667
YGR103W	0	0	0.260869565217391
YMR217W	0	0	0.26
YJL125C	0	0	0.26
YBR079C	0	0	0.26
YDL229W	1	0	0.26
YER110C	0	0	0.254901960784314
YLL011W	0	0	0.25
YPR163C	0	0	0.245283018867925
YDL051W	0	0	0.240740740740741
YCL059C	0	0	0.236363636363636
YNL244C	0	0	0.232142857142857
YML056C	0	1	0.232142857142857
YHR196W	0	0	0.228070175438596
YPR110C	0	0	0.224137931034483
YGL135W	0	0	0.220338983050847
YOR204W	0	0	0.216666666666667
YNL132W	0	0	0.213114754098361
YLR293C	0	0	0.209677419354839
YLR432W	0	0	0.206349206349206
YDR101C	0	0	0.203125
YGR264C	0	0	0.2
YOL097C	0	0	0.196969696969697
YOR168W	0	0	0.194029850746269
YDR037W	0	0	0.191176470588235
YLR060W	0	0	0.188405797101449
YDR429C	0	0	0.185714285714286
YHR170W	0	0	0.183098591549296
YGR094W	0	0	0.180555555555556
YOR133W	0	0	0.178571428571429
YIL078W	0	0	0.178571428571429
YDR091C	0	0	0.178571428571429
YLL024C	0	0	0.178571428571429
YMR229C	0	0	0.178571428571429
YGL120C	0	0	0.178571428571429
YMR309C	0	0	0.178571428571429
YPR041W	1	0	0.178571428571429
YOL149W	0	0	0.178571428571429
YLR372W	0	0	0.178571428571429
YEL026W	0	0	0.178571428571429
YFR009W	1	0	0.178571428571429
YLR175W	0	0	0.176470588235294
YDR385W	0	0	0.174418604651163
YBR121C	0	0	0.172413793103448
YER036C	0	0	0.170454545454545
YPL160W	0	0	0.168539325842697
YBR025C	0	0	0.166666666666667
YKL056C	0	0	0.164835164835165
YGL245W	0	0	0.16304347826087
YGL099W	0	0	0.161290322580645
YDR457W	0	0	0.16
YLR150W	0	0	0.16
YOR063W	0	0	0.16
YJR145C	0	0	0.16
YDR023W	0	0	0.16
YOL123W	0	0	0.16
YEL009C	0	0	0.16
YPL226W	0	0	0.16
YHL033C	0	0	0.16
YPL106C	0	0	0.16
YMR290C	0	0	0.16
YML074C	0	0	0.16
YMR131C	0	0	0.16
YMR116C	1	0	0.16
YLR129W	0	0	0.16
YGR214W	0	0	0.16
YJL138C	1	0	0.16
YNL096C	0	0	0.16
YDR170C	0	0	0.16
YOR335C	0	0	0.16
YHR020W	0	0	0.16
YPR080W	0	0	0.16
YGL016W	0	0	0.16
YHR216W	0	0	0.16
YNL178W	0	0	0.16
YOL040C	0	0	0.16
YDR212W	0	0	0.16
YPL131W	0	0	0.16
YDR418W	0	0	0.16
YGL123W	1	0	0.16
YNL085W	1	0	0.16
YCR077C	1	0	0.16
YLR048W	0	0	0.158730158730159
YEL055C	0	0	0.15748031496063
YPR016C	0	0	0.15625
YOL127W	0	0	0.155038759689922
YPR010C	0	0	0.153846153846154
YLR167W	0	0	0.152671755725191
YAL035W	0	0	0.151515151515152
YJL130C	0	0	0.150375939849624
YGR185C	0	0	0.149253731343284
YAL038W	0	0	0.148936170212766
YLR448W	0	0	0.148936170212766
YDR381W	0	0	0.148936170212766
YBR031W	0	0	0.148936170212766
YBR118W	0	0	0.148936170212766
YLR075W	0	0	0.148936170212766
YBR048W	1	0	0.148936170212766
YML073C	0	0	0.148571428571429
YEL042W	0	0	0.148571428571429
YGR085C	0	0	0.148571428571429
YPR102C	0	0	0.148571428571429
YEL054C	0	0	0.148571428571429
YIL018W	0	0	0.148571428571429
YLR197W	0	0	0.148571428571429
YLR380W	0	0	0.148571428571429
YGR218W	0	0	0.148571428571429
YBR189W	1	0	0.148571428571429
YMR142C	0	0	0.148571428571429
YNL247W	0	0	0.148571428571429
YGR195W	0	0	0.148571428571429
YLR264W	0	0	0.148571428571429
YJL190C	0	0	0.148571428571429
YDR382W	0	0	0.148571428571429
YOR312C	0	0	0.148571428571429
YKR059W	0	0	0.148571428571429
YJR070C	0	0	0.148571428571429
YGL105W	0	0	0.148571428571429
YMR205C	0	0	0.148571428571429
YKL181W	0	0	0.148571428571429
YBR086C	0	0	0.148571428571429
YJL010C	0	0	0.148571428571429
YDR083W	0	0	0.148571428571429
YNR038W	0	0	0.148571428571429
YAL012W	0	0	0.148571428571429
YLR192C	0	0	0.148571428571429
YPL048W	1	0	0.148571428571429
YPL081W	1	0	0.148571428571429
YDL081C	0	0	0.148571428571429
YFL002C	0	0	0.148571428571429
YGL030W	1	0	0.148571428571429
YDR025W	1	0	0.148571428571429
YIL148W	0	0	0.148148148148148
YDL195W	0	0	0.148148148148148
YKR094C	0	0	0.148148148148148
YDL083C	0	0	0.148148148148148
YNL010W	0	1	0.148148148148148
YMR143W	0	0	0.148148148148148
YKR057W	0	0	0.148148148148148
YGL049C	0	0	0.148148148148148
YER117W	0	0	0.148148148148148
YNL302C	0	0	0.148148148148148
YDR450W	0	0	0.148148148148148
YJR064W	0	0	0.148148148148148
YPR132W	1	0	0.148148148148148
YIL052C	0	0	0.148148148148148
YGR118W	1	0	0.148148148148148
YNL061W	0	0	0.147959183673469
YJR123W	0	0	0.147959183673469
YHR021C	0	0	0.147959183673469
YJL121C	0	0	0.147959183673469
YDL130W	0	0	0.147959183673469
YCL009C	0	0	0.147959183673469
YHR077C	1	0	0.147959183673469
YLL045C	0	0	0.147208121827411
YKL009W	0	0	0.146464646464646
YOR151C	0	0	0.14572864321608
YOL039W	0	0	0.145
YKL021C	0	0	0.144278606965174
YOR355W	0	0	0.143564356435644
YMR296C	0	0	0.142857142857143
YCR031C	0	0	0.142156862745098
YER089C	0	0	0.141463414634146
YJL191W	0	0	0.140776699029126
YJR045C	0	0	0.140096618357488
YML024W	0	0	0.139423076923077
YDR447C	0	0	0.138755980861244
YBL072C	0	0	0.138095238095238
YLR029C	0	0	0.137440758293839
YFR031C-A	0	0	0.136792452830189
YML063W	0	0	0.136150234741784
YDR064W	0	0	0.135514018691589
YOR096W	0	0	0.134883720930233
YIL133C	0	0	0.134259259259259
YLR441C	0	0	0.133640552995392
YHL015W	0	0	0.13302752293578
YGL147C	0	0	0.132420091324201
YLR449W	0	0	0.131818181818182
YAR002W	0	0	0.131221719457014
YAL036C	0	0	0.130630630630631
YBR127C	0	0	0.130044843049327
YNL190W	0	0	0.129464285714286
YHR068W	0	0	0.128888888888889
YGL076C	0	0	0.128318584070796
YOL121C	0	0	0.127753303964758
YKL080W	0	0	0.12719298245614
YDR300C	0	0	0.126637554585153
YPR074C	0	0	0.126086956521739
YOR341W	0	0	0.125541125541126
YFL037W	0	0	0.125
YBR247C	0	0	0.124463519313305
YHR108W	0	0	0.123931623931624
YBL039C	0	0	0.123404255319149
YOR182C	0	0	0.122881355932203
YNL112W	0	0	0.122362869198312
YGR240C	0	0	0.121848739495798
YGL173C	0	0	0.121338912133891
YGL097W	0	0	0.120833333333333
YPL220W	0	0	0.120331950207469
YGL213C	0	0	0.119834710743802
YOL010W	0	0	0.119341563786008
YFL022C	0	0	0.118852459016393
YLR180W	0	0	0.118367346938776
YBR191W	0	0	0.117886178861789
YLR388W	0	0	0.117408906882591
YBL027W	0	0	0.116935483870968
YGR148C	0	0	0.116465863453815
YHL001W	0	0	0.116
YJL136C	0	0	0.115537848605578
YNL301C	0	0	0.115079365079365
YLR333C	0	0	0.114624505928854
YJL177W	0	0	0.114173228346457
YLR344W	0	0	0.113725490196078
YMR121C	0	0	0.11328125
YKL180W	0	0	0.11284046692607
YOL120C	0	0	0.112403100775194
YOR369C	0	0	0.111969111969112
YDL082W	0	0	0.111538461538462
YER074W	0	0	0.111111111111111
YNL067W	0	0	0.110687022900763
YPL090C	0	0	0.110266159695817
YPL079W	0	0	0.109848484848485
YDL055C	0	0	0.109433962264151
YGL111W	0	0	0.109022556390977
YGL103W	0	0	0.108614232209738
YHR013C	0	0	0.108208955223881
YER146W	0	0	0.107806691449814
YCR088W	0	0	0.107407407407407
YHR169W	0	0	0.107011070110701
YGL031C	0	0	0.106617647058824
YLR185W	0	0	0.106227106227106
YDL143W	0	0	0.105839416058394
YKR092C	0	0	0.105454545454545
YKL006W	0	0	0.105072463768116
YOR234C	0	0	0.104895104895105
YNL162W	0	0	0.104895104895105
YER102W	0	0	0.104895104895105
YER086W	0	0	0.104895104895105
YMR242C	0	0	0.104895104895105
YOR323C	0	0	0.104895104895105
YBL087C	0	0	0.104895104895105
YHR089C	0	0	0.104895104895105
YPL198W	0	0	0.104895104895105
YOR276W	1	0	0.104895104895105
YMR235C	0	0	0.104529616724739
YPR033C	0	0	0.104166666666667
YGL215W	0	0	0.103806228373702
YER120W	0	0	0.103448275862069
YDL061C	0	0	0.103092783505155
YPL143W	0	0	0.102739726027397
YGL078C	0	0	0.102389078498294
YLR061W	0	0	0.102040816326531
YHR197W	0	0	0.101694915254237
YNL016W	0	0	0.101351351351351
YDR232W	0	0	0.101010101010101
YOL086C	0	0	0.100671140939597
YOR198C	0	0	0.100334448160535
YDR012W	0	0	0.1
YCR084C	0	0	0.0996677740863787
YKL014C	0	0	0.0993377483443709
YGR159C	0	0	0.099009900990099
YOR272W	0	0	0.0986842105263158
YPL037C	0	0	0.0983606557377049
YHR174W	0	0	0.0980392156862745
YGR191W	0	0	0.0977198697068404
YDR471W	0	0	0.0974025974025974
YCL037C	0	0	0.0970873786407767
YLR186W	0	0	0.0967741935483871
YNL124W	0	0	0.0964630225080386
YKL060C	0	0	0.0961538461538462
YPR118W	0	0	0.0958466453674121
YLR134W	0	0	0.0955414012738854
YMR186W	0	0	0.0952380952380952
YLR325C	0	0	0.0949367088607595
YLR017W	0	0	0.0946372239747634
YKL156W	0	0	0.0943396226415094
YPL145C	0	0	0.0940438871473354
YDL060W	0	0	0.09375
YDL145C	0	0	0.0934579439252336
YLR447C	0	0	0.093167701863354
YGR027C	0	0	0.0928792569659443
YJL109C	0	0	0.0925925925925926
YHR010W	0	0	0.0923076923076923
YMR012W	0	0	0.0920245398773006
YOR293W	0	0	0.0917431192660551
YDL191W	0	0	0.0914634146341463
YGR034W	0	0	0.0911854103343465
YML026C	0	0	0.0909090909090909
YDR500C	0	0	0.0906432748538012
YPR043W	0	0	0.0906432748538012
YER131W	0	0	0.0906432748538012
YER056C-A	0	0	0.0906432748538012
YNL062C	0	0	0.0906432748538012
YLR335W	0	0	0.0906432748538012
YBR181C	0	0	0.0906432748538012
YJR094W-A	0	0	0.0906432748538012
YNL189W	0	0	0.0906432748538012
YHL011C	0	0	0.0906432748538012
YHR128W	0	0	0.0906432748538012
YPR114W	0	1	0.0906432748538012
YLR398C	1	0	0.0906432748538012
YBL092W	0	0	0.0903790087463557
YHR193C	0	0	0.0901162790697674
YGL189C	0	0	0.0898550724637681
YLL018C	0	0	0.0895953757225433
YAL003W	0	0	0.0893371757925072
YGR123C	0	0	0.0890804597701149
YBR196C	0	0	0.0888252148997135
YNL216W	0	0	0.0885714285714286
YNL069C	0	0	0.0883190883190883
YCL011C	0	0	0.0880681818181818
YCL050C	0	0	0.0878186968838527
YDR120C	0	0	0.0875706214689266
YPL211W	0	0	0.0873239436619718
YDR188W	0	0	0.0870786516853933
YDL201W	0	0	0.0868347338935574
YMR047C	0	0	0.0865921787709497
YGL008C	0	0	0.0863509749303621
YDR341C	0	0	0.0861111111111111
YDL052C	0	0	0.0858725761772853
YDR395W	0	0	0.0856353591160221
YDR454C	0	0	0.0853994490358127
YOR243C	0	0	0.0851648351648352
YGL167C	0	0	0.0849315068493151
YLR409C	0	0	0.0846994535519126
YNL255C	0	0	0.0844686648501362
YHR183W	0	0	0.0842391304347826
YJL008C	0	0	0.0840108401084011
YDR234W	0	0	0.0837837837837838
YLR406C	0	0	0.0835579514824798
YJL124C	0	0	0.0833333333333333
YNL232W	0	0	0.0831099195710456
YPR189W	0	0	0.0828877005347594
YHR052W	0	0	0.0826666666666667
YMR194W	0	0	0.0824468085106383
YHR141C	0	0	0.0822281167108753
YER009W	0	0	0.082010582010582
YDL075W	0	0	0.0817941952506596
YPR069C	0	0	0.0815789473684211
YDR292C	0	0	0.0813648293963255
YLR378C	0	0	0.081151832460733
YKL004W	0	0	0.0809399477806789
YKL182W	0	0	0.0807291666666667
YOR048C	0	0	0.0805194805194805
YOR001W	0	0	0.0803108808290155
YPL231W	0	0	0.0801033591731266
YFR051C	0	0	0.0798969072164948
YLR106C	0	0	0.0796915167095116
YJR132W	0	0	0.0794871794871795
YBR084C-A	0	0	0.0792838874680307
YOR095C	0	0	0.0790816326530612
YGL094C	0	0	0.0788804071246819
YAL059W	0	0	0.0786802030456853
YLR287C-A	0	0	0.0784810126582278
YKR081C	0	0	0.0782828282828283
YMR260C	0	0	0.0780856423173804
YER083C	0	0	0.0778894472361809
YBR084W	0	0	0.0776942355889724
YPL093W	0	0	0.0775
YMR230W	0	0	0.0773067331670823
YDR388W	0	0	0.0771144278606965
YDL136W	0	0	0.0769230769230769
YOR206W	0	0	0.0767326732673267
YPR144C	0	0	0.0765432098765432
YCR052W	0	0	0.0763546798029557
YGL253W	0	0	0.0761670761670762
YDL160C	0	0	0.0759803921568627
YER023W	0	0	0.0757946210268949
YGR155W	0	0	0.075609756097561
YDR190C	0	0	0.0754257907542579
YNL248C	0	0	0.0752427184466019
YJL189W	0	0	0.0750605326876513
YOR046C	0	0	0.0749414519906323
YBR017C	0	0	0.0749414519906323
YOL098C	0	1	0.0749414519906323
YPL266W	0	0	0.0749414519906323
YNL154C	0	0	0.0749414519906323
YOR076C	0	0	0.0749414519906323
YDR477W	0	0	0.0749414519906323
YDR361C	0	0	0.0749414519906323
YBR158W	0	0	0.0749414519906323
YFL045C	0	0	0.0749414519906323
YLR172C	0	0	0.0749414519906323
YGL044C	0	0	0.0749414519906323
YHR026W	0	0	0.0749414519906323
YOR340C	0	0	0.0749414519906323
YGR178C	1	0	0.0749414519906323
YEL034W	0	0	0.0747663551401869
YDR510W	0	0	0.0745920745920746
YNR051C	0	0	0.0744186046511628
YCR034W	0	0	0.074245939675174
YOR021C	0	0	0.0740740740740741
YKL152C	0	0	0.0739030023094688
YLR222C	0	0	0.0737327188940092
YMR308C	0	0	0.0735632183908046
YOL061W	0	0	0.073394495412844
YER171W	0	0	0.0732265446224256
YKL068W	0	0	0.0730593607305936
YAL042W	0	0	0.0728929384965831
YML078W	0	0	0.0727272727272727
YOR167C	0	0	0.072562358276644
YGR254W	0	0	0.0723981900452489
YIL069C	0	0	0.072234762979684
YMR083W	0	0	0.0720720720720721
YBR143C	0	0	0.0719101123595506
YLR116W	0	0	0.0717488789237668
YPR187W	0	0	0.0715883668903803
YDR324C	0	0	0.0714285714285714
YKL191W	0	0	0.0712694877505568
YML106W	0	0	0.0711111111111111
YLR259C	0	0	0.0709534368070953
YGL238W	0	0	0.0707964601769911
YNL307C	0	0	0.0706401766004415
YML124C	0	0	0.0704845814977974
YNL322C	0	0	0.0703296703296703
YNL071W	0	0	0.0701754385964912
YDL208W	0	0	0.0700218818380744
YHL039W	0	0	0.0698689956331878
YOR116C	0	0	0.0697167755991285
YGR200C	0	0	0.0695652173913043
YER172C	0	0	0.06941431670282
YDL171C	0	0	0.0692640692640693
YDL153C	0	0	0.0691144708423326
YLR208W	0	0	0.0689655172413793
YGL246C	0	0	0.0688172043010753
YJL033W	0	0	0.0686695278969957
YPL086C	0	0	0.0685224839400428
YOL041C	0	0	0.0683760683760684
YGR124W	0	0	0.0682302771855011
YDL185W	0	0	0.0680851063829787
YLR244C	0	0	0.0679405520169851
YGR173W	0	1	0.0679405520169851
YFL039C	0	0	0.0677966101694915
YDR050C	0	0	0.0676532769556025
YPL217C	0	0	0.0675105485232067
YNL064C	0	0	0.0673684210526316
YNR016C	0	0	0.0672268907563025
YML085C	0	0	0.0670859538784067
YMR303C	0	0	0.0669456066945607
YDR127W	0	0	0.0668058455114822
YPL263C	0	1	0.0668058455114822
YIL016W	0	0	0.0666666666666667
YCR053W	0	0	0.0665280665280665
YHL034C	0	0	0.0663900414937759
YDR194C	0	0	0.0662525879917184
YOR145C	0	0	0.0661157024793388
YGR245C	0	0	0.065979381443299
YLR276C	0	0	0.065843621399177
YIL043C	0	0	0.0657084188911704
YCL054W	0	0	0.0655737704918033
YGL022W	0	0	0.065439672801636
YBR263W	0	0	0.0653061224489796
YLR114C	0	0	0.065173116089613
YDR165W	0	0	0.0650406504065041
YOR326W	0	0	0.0649087221095335
YPL043W	0	0	0.0647773279352227
YPL126W	0	0	0.0646464646464646
YKL077W	0	1	0.0646464646464646
YGL202W	0	0	0.0645161290322581
YLR354C	0	0	0.0643863179074447
YJR063W	0	0	0.0642570281124498
YMR276W	0	0	0.064128256513026
YER105C	0	0	0.064
YJL183W	0	0	0.063872255489022
YJL122W	0	0	0.0637450199203187
YNL207W	0	0	0.0636182902584493
YGR128C	0	0	0.0634920634920635
YPR145W	0	0	0.0633663366336634
YLL035W	0	0	0.0632411067193676
YHR165C	0	0	0.0631163708086785
YER178W	0	0	0.0630975143403442
YNR053C	0	0	0.0630975143403442
YIL123W	0	0	0.0630975143403442
YPL234C	0	0	0.0630975143403442
YDL015C	0	0	0.0630975143403442
YDR156W	0	0	0.0630975143403442
YKR084C	0	0	0.0630975143403442
YDR432W	0	0	0.0630975143403442
YJL111W	0	0	0.0630975143403442
YCR072C	0	0	0.0630975143403442
YPR112C	0	0	0.0630975143403442
YHR204W	0	0	0.0630975143403442
YJR014W	0	1	0.0630975143403442
YOR307C	0	0	0.0630975143403442
YOR207C	0	0	0.0630975143403442
YNL123W	0	0	0.0630975143403442
YGR072W	1	0	0.0630975143403442
YDL140C	0	0	0.0629770992366412
YIL038C	0	0	0.0628571428571429
YDL112W	0	0	0.0627376425855513
YNL113W	0	0	0.0626185958254269
YMR125W	0	0	0.0625
YGL137W	0	0	0.0623818525519849
YMR049C	0	0	0.0622641509433962
YPL012W	0	0	0.0621468926553672
YNL118C	0	0	0.0620300751879699
YJL148W	0	0	0.0619136960600375
YDR226W	0	0	0.0617977528089888
YOR239W	0	0	0.0616822429906542
YOL052C	0	0	0.0615671641791045
YOR124C	0	0	0.0614525139664804
YPR062W	0	0	0.0613382899628253
YDR407C	0	0	0.0612244897959184
YDL192W	0	0	0.0611111111111111
YMR079W	0	0	0.0609981515711645
YJR009C	0	0	0.0608856088560886
YNL197C	0	0	0.0607734806629834
YCR012W	0	0	0.0606617647058824
YNL265C	0	0	0.0605504587155963
YLR083C	0	1	0.0605504587155963
YML031W	0	0	0.0604395604395604
YHR027C	0	0	0.0603290676416819
YLR110C	0	0	0.0602189781021898
YLR347C	0	0	0.0601092896174863
YNL256W	0	0	0.06
YML048W	0	0	0.0598911070780399
YIR012W	0	0	0.0597826086956522
YDL213C	0	0	0.0596745027124774
YDL148C	0	0	0.0595667870036101
YKL143W	0	0	0.0594594594594595
YNL002C	0	0	0.0593525179856115
YGL234W	0	0	0.059245960502693
YDL224C	0	0	0.0591397849462366
YDR060W	0	0	0.0590339892665474
YER154W	0	0	0.0589285714285714
YML022W	0	0	0.0588235294117647
YNR054C	0	0	0.0587188612099644
YGR145W	0	0	0.0586145648312611
YKR072C	0	0	0.0585197934595525
YDR449C	0	0	0.0585197934595525
YDR363W	0	0	0.0585197934595525
YBR011C	0	0	0.0585197934595525
YOL092W	0	1	0.0585197934595525
YNL075W	0	0	0.0585197934595525
YOL142W	0	0	0.0585197934595525
YLR023C	0	0	0.0585197934595525
YLR188W	0	0	0.0585197934595525
YDL167C	0	0	0.0585197934595525
YGR054W	0	0	0.0585197934595525
YML010W	0	0	0.0585197934595525
YAR014C	0	0	0.0585197934595525
YKL024C	0	0	0.0585197934595525
YGL171W	0	0	0.0585197934595525
YNL151C	0	0	0.0585197934595525
YKL172W	0	0	0.0585197934595525
YEL040W	0	0	0.0585197934595525
YER049W	1	0	0.0585197934595525
YIR006C	0	0	0.0584192439862543
YDR062W	0	0	0.0583190394511149
YOR108W	0	0	0.0582191780821918
YIL039W	0	0	0.0581196581196581
YOR056C	0	0	0.0580204778156997
YOR153W	0	0	0.0579216354344123
YER090W	0	0	0.0578231292517007
YJR143C	0	0	0.0577249575551783
YIL030C	0	0	0.0576271186440678
YDR389W	0	0	0.0575296108291032
YMR246W	0	0	0.0574324324324324
YGL122C	0	0	0.0573355817875211
YPL032C	0	0	0.0572390572390572
YBR142W	0	0	0.0571428571428571
YOR212W	0	0	0.0570469798657718
YMR108W	0	0	0.0569514237855946
YGL148W	0	0	0.0568561872909699
YBL076C	0	0	0.0567612687813022
YLR429W	0	0	0.0566666666666667
YLR397C	0	0	0.0565723793677205
YNL119W	0	0	0.0564784053156146
YOR315W	0	0	0.0563847429519071
YDR279W	0	0	0.0562913907284768
YLR196W	0	0	0.056198347107438
YPR104C	0	0	0.0561056105610561
YEL030W	0	0	0.0560131795716639
YHR036W	0	0	0.0559210526315789
YJR041C	0	0	0.0558292282430213
YLR009W	0	0	0.0557377049180328
YBL003C	0	0	0.0556464811783961
YOR232W	0	0	0.0555555555555556
YLR369W	0	0	0.0554649265905383
YOR085W	0	0	0.0553745928338762
YOR371C	0	0	0.0552845528455285
YOR294W	0	0	0.0551948051948052
YEL002C	0	0	0.0551053484602917
YLR002C	0	0	0.0550161812297735
YMR241W	0	0	0.0549273021001615
YNL182C	0	0	0.0548387096774194
YIL053W	0	0	0.0547504025764895
YNL175C	0	0	0.0546623794212219
YIL129C	0	0	0.0545746388443018
YDR245W	0	0	0.0544871794871795
YJL014W	0	0	0.0544
YOR067C	0	0	0.0543130990415335
YOR051C	0	1	0.0543130990415335
YOR253W	0	0	0.0542264752791069
YOR270C	0	0	0.054140127388535
YER080W	0	1	0.054140127388535
YML086C	0	0	0.0540540540540541
YGR234W	0	0	0.053968253968254
YLL008W	0	0	0.0538827258320127
YKR048C	0	0	0.0537974683544304
YER007C-A	0	0	0.0537124802527646
YDL236W	0	0	0.0536277602523659
YMR283C	0	0	0.0535433070866142
YDR331W	0	0	0.0534591194968553
YOR004W	0	0	0.0533751962323391
YML115C	0	0	0.0532915360501567
YLR355C	0	0	0.05320813771518
YPR113W	0	0	0.053125
YKL127W	0	0	0.0530421216848674
YGL092W	0	0	0.0529595015576324
YLR439W	0	0	0.0528771384136858
YOR297C	0	0	0.0527950310559006
YGR193C	0	0	0.0527131782945736
YJR105W	0	0	0.0526315789473684
YOR322C	0	0	0.0525502318392581
YKL073W	0	0	0.0524691358024691
YER151C	0	0	0.0523882896764253
YLR430W	0	0	0.0523076923076923
YJR139C	0	0	0.0522273425499232
YGR192C	0	0	0.0521472392638037
YOR101W	0	0	0.0520673813169985
YML081W	0	1	0.0520673813169985
YCR093W	0	0	0.0519877675840979
YDL226C	0	0	0.0519083969465649
YDL111C	0	0	0.0518292682926829
YNL147W	0	0	0.0517503805175038
YBR162C	0	0	0.0516717325227964
YER070W	0	0	0.0515933232169954
YIL094C	0	0	0.0515151515151515
YPL235W	0	0	0.0514372163388805
YOR098C	0	0	0.0513595166163142
YKL205W	0	0	0.0512820512820513
YLR229C	0	0	0.0512048192771084
YEL051W	0	0	0.0511278195488722
YLR384C	0	0	0.0510510510510511
YGL014W	0	0	0.0509745127436282
YDR081C	0	0	0.0509461426491994
YKL184W	0	0	0.0509461426491994
YPL063W	0	0	0.0509461426491994
YER107C	0	0	0.0509461426491994
YGR186W	0	0	0.0509461426491994
YML049C	0	0	0.0509461426491994
YOL137W	0	1	0.0509461426491994
YER152C	0	1	0.0509461426491994
YPL240C	0	0	0.0509461426491994
Q0045	0	0	0.0509461426491994
YPL249C-A	0	0	0.0509461426491994
YAL025C	0	0	0.0509461426491994
YCR073W-A	0	0	0.0509461426491994
YJR069C	0	0	0.0509461426491994
YNL121C	0	0	0.0509461426491994
YGR061C	0	0	0.0509461426491994
YGR210C	0	1	0.0509461426491994
YDR047W	0	0	0.0509461426491994
YDR404C	0	0	0.0509461426491994
YOL020W	0	0	0.0509461426491994
YGR167W	0	0	0.0509461426491994
YNL308C	0	0	0.0509461426491994
YGR271W	1	0	0.0509461426491994
YOR165W	0	0	0.0508720930232558
YOR084W	0	0	0.0507982583454282
YNR043W	0	0	0.0507246376811594
YOR209C	0	0	0.0506512301013025
YNL287W	0	0	0.0505780346820809
YJR072C	0	1	0.0505780346820809
YER043C	0	0	0.0505050505050505
YOR090C	0	0	0.0504322766570605
YIL142W	0	0	0.0503597122302158
YGR211W	0	0	0.0502873563218391
YNL080C	0	0	0.0502152080344333
YLR328W	0	0	0.0501432664756447
YNL263C	0	0	0.050071530758226
YPR088C	0	0	0.05
YER031C	0	0	0.0499286733238231
YNL138W	0	0	0.0498575498575499
YGL026C	0	0	0.0497866287339972
YLR342W	0	0	0.0497159090909091
YJR124C	0	1	0.0497159090909091
YOR091W	0	0	0.049645390070922
YFL013C	0	0	0.0495750708215297
YDR333C	0	1	0.0495750708215297
YMR212C	0	0	0.0495049504950495
YOR164C	0	1	0.0495049504950495
YER112W	0	0	0.0494350282485876
YPR190C	0	0	0.0493653032440056
YKL212W	0	0	0.0492957746478873
YLL043W	0	0	0.0492264416315049
YEL027W	0	0	0.0491573033707865
YDR399W	0	0	0.0490883590462833
YPL169C	0	0	0.0490196078431373
YOL064C	0	0	0.048951048951049
YJL145W	0	0	0.0488826815642458
YBR249C	0	0	0.0488145048814505
YLR146C	0	0	0.0487465181058496
YBR238C	0	0	0.0486787204450626
YER082C	0	0	0.0486111111111111
YER019W	0	0	0.0485436893203883
YOR332W	0	0	0.0484764542936288
YPR058W	0	0	0.0484094052558783
YDR049W	0	1	0.0484094052558783
YIL110W	0	0	0.0483425414364641
YNL091W	0	0	0.0482758620689655
YOR181W	0	0	0.0482093663911846
YPR086W	0	0	0.0481430536451169
YER125W	0	0	0.0480769230769231
YLR419W	0	1	0.0480769230769231
YPL273W	0	0	0.0480109739368999
YDL128W	0	0	0.0479452054794521
YIL085C	0	0	0.0478796169630643
YGR158C	0	0	0.0478142076502732
YEL046C	0	0	0.0477489768076398
YCR035C	0	0	0.0476839237057221
YGL019W	0	0	0.0476190476190476
YBR106W	0	0	0.047554347826087
YLR330W	0	0	0.0474898236092266
YCL008C	0	0	0.0474254742547425
YGR087C	0	0	0.047361299052774
YDR280W	0	0	0.0472972972972973
YDL122W	0	0	0.0472334682860999
YML125C	0	0	0.0471698113207547
YGR208W	0	0	0.0471063257065949
YBL024W	0	0	0.0470430107526882
YMR288W	0	0	0.0469798657718121
YHR040W	0	0	0.046916890080429
YHR133C	0	0	0.0468540829986613
YGR280C	0	0	0.0467914438502674
YNL219C	0	0	0.0467289719626168
YNR046W	0	0	0.0466666666666667
YGL012W	0	0	0.0466045272969374
YPR129W	0	0	0.0465425531914894
YDR365C	0	0	0.0464807436918991
YDR465C	0	0	0.0464190981432361
YGR082W	0	0	0.0463576158940397
YPL243W	0	0	0.0462962962962963
YNL001W	0	0	0.0462351387054161
YJL133W	0	0	0.0461741424802111
YLR285W	0	0	0.0461133069828722
YIL103W	0	0	0.0460526315789474
YJR125C	0	0	0.0459921156373193
YCL044C	0	0	0.0459317585301837
YGR095C	0	0	0.0458715596330275
YGR187C	0	0	0.0458115183246073
YPR183W	0	0	0.0457516339869281
YIL002C	0	0	0.0456919060052219
YIL153W	0	0	0.045632333767927
YJR016C	0	0	0.0455729166666667
YNL292W	0	0	0.0455136540962289
YMR216C	0	0	0.0454545454545455
YIR019C	0	0	0.0453955901426719
YHR143W-A	0	0	0.0453367875647668
YPL050C	0	0	0.0452781371280724
YEL022W	0	0	0.0452196382428941
YER156C	0	1	0.0452196382428941
YER118C	0	0	0.0451612903225806
YDR153C	0	0	0.0451030927835052
YDR228C	0	0	0.045045045045045
YHR069C	0	0	0.044987146529563
YHR163W	0	0	0.0449293966623877
YMR222C	0	1	0.0449293966623877
YLR088W	0	0	0.0448717948717949
YHR205W	0	0	0.0448143405889885
YKL211C	0	0	0.0447570332480818
YER055C	0	0	0.0446998722860792
YAL023C	0	0	0.0446428571428571
YPR060C	0	0	0.0445859872611465
YNL313C	0	0	0.044529262086514
YNR050C	0	0	0.0444726810673443
YOR241W	0	0	0.0444162436548223
YGR119C	0	0	0.0443599493029151
YKL216W	0	0	0.0443037974683544
YLR301W	0	0	0.0442477876106195
YLL061W	0	0	0.0441919191919192
YIR026C	0	0	0.0441361916771753
YCR067C	0	0	0.044080604534005
YNR015W	0	0	0.0440251572327044
YIL115C	0	0	0.0439698492462312
YNR021W	0	1	0.0439698492462312
YNR052C	0	0	0.0439146800501882
YPL207W	0	1	0.0439146800501882
YDR144C	0	0	0.043859649122807
YMR243C	0	0	0.0438047559449312
YBR029C	0	0	0.04375
YJL178C	0	0	0.0436953807740325
YGL190C	0	0	0.043640897755611
YKR025W	0	0	0.0435865504358655
YGL106W	0	0	0.0435323383084577
YMR061W	0	0	0.0434782608695652
YJL069C	0	0	0.043424317617866
YMR318C	0	0	0.0433705080545229
YBL030C	0	0	0.0433168316831683
YKL154W	0	0	0.0432632880098888
YHR063C	0	0	0.0432098765432099
YNR013C	0	0	0.0431565967940814
YPL183C	0	1	0.0431565967940814
YLL010C	0	0	0.0431034482758621
YHL003C	0	0	0.043050430504305
YDR028C	0	0	0.042997542997543
YPR035W	0	0	0.0429447852760736
YPR169W	0	0	0.0428921568627451
YPL105C	0	1	0.0428921568627451
YER056C	0	0	0.0428396572827417
YKR043C	0	1	0.0428396572827417
YGR177C	0	0	0.0427872860635697
YJR121W	0	0	0.0427350427350427
YBL068W	0	0	0.0426829268292683
YOR160W	0	0	0.0426309378806334
YDR346C	0	0	0.0425790754257908
YOR370C	0	0	0.0425273390036452
YPL239W	0	0	0.0424757281553398
YIL145C	0	0	0.0424242424242424
YKL173W	0	0	0.0423728813559322
YKL033W	0	1	0.0423728813559322
YLR058C	0	0	0.0423216444981862
YFL004W	0	0	0.0422705314009662
YMR094W	0	0	0.0422195416164053
YDL064W	0	0	0.0421686746987952
YFR005C	0	0	0.0421179302045728
YMR128W	0	0	0.0420673076923077
YGL155W	0	0	0.0420168067226891
YCL028W	0	1	0.0420168067226891
YLR195C	0	0	0.0419664268585132
YHR208W	0	0	0.0419161676646707
YCR032W	0	0	0.041866028708134
YLL034C	0	0	0.041816009557945
YKL018W	0	0	0.0417661097852029
YJR047C	0	0	0.0417163289630513
YDR238C	0	0	0.0416666666666667
YDR002W	0	0	0.0416171224732461
YOL021C	0	0	0.0415676959619952
YIL154C	0	0	0.0415183867141162
YPR137W	0	0	0.0414746543778802
YNL262W	0	0	0.0414746543778802
YER126C	0	0	0.0414746543778802
YNL220W	0	0	0.0414746543778802
YFR037C	0	0	0.0414746543778802
YLR221C	0	0	0.0414746543778802
YMR301C	0	0	0.0414746543778802
YMR268C	0	0	0.0414746543778802
YDR075W	0	0	0.0414746543778802
YFR044C	0	0	0.0414746543778802
YKL054C	0	0	0.0414746543778802
YOL125W	0	0	0.0414746543778802
YNL022C	0	0	0.0414746543778802
YIR001C	0	0	0.0414746543778802
YDL031W	0	0	0.0414746543778802
YGL225W	0	0	0.0414746543778802
YHR042W	0	0	0.0414746543778802
YLR094C	0	0	0.0414746543778802
YKR002W	0	0	0.0414746543778802
YDL001W	0	1	0.0414746543778802
YJR109C	0	0	0.0414746543778802
YDR353W	0	0	0.0414746543778802
YJL198W	0	0	0.0414746543778802
YNR003C	0	0	0.0414746543778802
YGL169W	0	0	0.0414746543778802
YLR203C	1	0	0.0414746543778802
YDL036C	0	0	0.0414269275028769
YBR078W	0	0	0.0413793103448276
YNL007C	0	0	0.0413318025258324
YIL064W	0	0	0.0412844036697248
YPL218W	0	0	0.0412371134020619
YJL002C	0	0	0.0411899313501144
YBR130C	0	0	0.0411428571428571
YER091C	0	0	0.0410958904109589
YDR439W	0	0	0.0410490307867731
YGL112C	0	0	0.041002277904328
YDR412W	0	0	0.0409556313993174
YGR074W	0	0	0.0409090909090909
YDR398W	0	0	0.0408626560726447
YER115C	0	0	0.0408163265306122
YAL033W	0	0	0.0407701019252548
YCR024C-A	0	0	0.0407239819004525
YJL192C	0	0	0.0406779661016949
YLR215C	0	0	0.0406320541760722
YIL104C	0	0	0.0405862457722661
YMR203W	0	0	0.0405405405405405
YJR077C	0	0	0.0404949381327334
YIL147C	0	0	0.0404494382022472
YJR140C	0	0	0.0404040404040404
YBR034C	0	0	0.0403587443946188
YER155C	0	0	0.0403135498320269
YML093W	0	0	0.0402684563758389
YOL090W	0	0	0.0402234636871508
YGR180C	0	0	0.0401785714285714
YCR092C	0	0	0.040133779264214
YNL163C	0	0	0.0400890868596882
YMR014W	0	0	0.0400444938820912
YLR438C-A	0	0	0.04
YDR098C	0	0	0.0399556048834628
YDR152W	0	1	0.0399556048834628
YPL204W	0	0	0.0399113082039911
YJL098W	0	0	0.0398671096345515
YGR260W	0	0	0.0398230088495575
YOR184W	0	0	0.0397790055248619
YNL076W	0	0	0.0397350993377483
YGR229C	0	0	0.0396912899669239
YGR204W	0	0	0.039647577092511
YLR421C	0	0	0.0396039603960396
YIL009W	0	0	0.0395604395604396
YLR337C	0	0	0.0395170142700329
YER133W	0	0	0.0394736842105263
YDR378C	0	0	0.0394304490690033
YHR065C	0	0	0.0393873085339169
YJL186W	0	0	0.039344262295082
YHR085W	0	0	0.0393013100436681
YBL091C	0	0	0.0392584514721919
YCR044C	0	0	0.0392156862745098
YBR154C	0	0	0.0391730141458107
YDR161W	0	0	0.0391304347826087
YLR003C	0	0	0.0390879478827362
YJR147W	0	0	0.0390455531453362
YDR174W	0	0	0.0390032502708559
YDR006C	0	0	0.038961038961039
YHR144C	0	0	0.0389189189189189
YKL106W	0	0	0.0388768898488121
YGL206C	0	0	0.0388349514563107
YIR002C	0	0	0.0387931034482759
YMR176W	0	0	0.038751345532831
YDR072C	0	0	0.0387096774193548
YFR030W	0	0	0.0386680988184748
YBL028C	0	0	0.0386266094420601
YER169W	0	0	0.0385852090032154
YHR066W	0	0	0.0385438972162741
YDL066W	0	0	0.0385026737967914
YER099C	0	0	0.0384615384615385
YKL104C	0	0	0.0384204909284952
YDL212W	0	0	0.0383795309168444
YOL022C	0	1	0.0383795309168444
YCR059C	0	0	0.0383386581469649
YLR459W	0	0	0.0382978723404255
YGL083W	0	1	0.0382978723404255
YBR023C	0	0	0.0382571732199787
YOL080C	0	0	0.0382165605095541
YER072W	0	0	0.0381760339342524
YGL251C	0	0	0.038135593220339
YMR310C	0	0	0.0380952380952381
YBR283C	0	0	0.0380549682875264
YGL211W	0	0	0.0380147835269271
YLR359W	0	0	0.0379746835443038
YMR058W	0	0	0.0379346680716544
YNL048W	0	0	0.0378947368421053
YNL101W	0	0	0.0378548895899054
YER032W	0	0	0.0378151260504202
YOL076W	0	0	0.0377754459601259
YDR087C	0	0	0.0377358490566038
YNL250W	0	0	0.037696335078534
YGL073W	0	0	0.0376569037656904
YER002W	0	0	0.0376175548589342
YOR217W	0	0	0.0375782881002088
YOR210W	0	0	0.0375391032325339
YIL008W	0	0	0.0375
YIL020C	0	0	0.0374609781477627
YLR022C	0	0	0.0374220374220374
YNL141W	0	0	0.0373831775700935
YOR236W	0	0	0.037344398340249
YKL144C	0	0	0.0373056994818653
YDR339C	0	0	0.0372670807453416
YML071C	0	0	0.0372608257804632
YNL139C	0	0	0.0372608257804632
YGL133W	0	0	0.0372608257804632
YIL128W	0	0	0.0372608257804632
YJR003C	0	0	0.0372608257804632
YLR410W	0	0	0.0372608257804632
YOR187W	0	0	0.0372608257804632
YMR269W	0	0	0.0372608257804632
YGR091W	0	0	0.0372608257804632
YLR401C	0	0	0.0372608257804632
YPR040W	0	0	0.0372608257804632
YPR143W	0	0	0.0372608257804632
YCR016W	0	0	0.0372608257804632
YNL288W	0	0	0.0372608257804632
YBR169C	0	0	0.0372608257804632
YPR008W	0	0	0.0372608257804632
YER003C	0	0	0.0372608257804632
YNL029C	0	0	0.0372608257804632
YJL052W	0	0	0.0372608257804632
YGL252C	0	0	0.0372608257804632
YNL030W	0	0	0.0372608257804632
YOR191W	0	0	0.0372608257804632
YOL124C	0	0	0.0372608257804632
YOR375C	0	0	0.0372608257804632
YJL076W	0	0	0.0372608257804632
YPL036W	0	0	0.0372608257804632
YML129C	1	0	0.0372608257804632
YGL028C	0	0	0.0372233400402414
YKL130C	0	0	0.0371859296482412
YAL026C	0	0	0.03714859437751
YBR085W	0	0	0.037111334002006
YDL065C	0	0	0.0370741482965932
YDL182W	0	0	0.037037037037037
YDL219W	0	0	0.037
YER164W	0	0	0.036963036963037
YOL049W	0	0	0.0369261477045908
YLR405W	0	0	0.036889332003988
YCL017C	0	0	0.0368525896414343
YER168C	0	0	0.03681592039801
YDL184C	0	0	0.036779324055666
YKL017C	0	0	0.0367428003972195
YKR079C	0	0	0.0367063492063492
YBL051C	0	0	0.0366699702675917
YJL116C	0	0	0.0366336633663366
YHR201C	0	0	0.0365974282888229
YDR045C	0	0	0.0365612648221344
YGR272C	0	0	0.0365251727541955
YHR121W	0	0	0.0364891518737673
YHR164C	0	0	0.0364532019704433
YHR148W	0	0	0.0364173228346457
YLR068W	0	0	0.0363815142576204
YGR081C	0	0	0.0363457760314342
YDR502C	0	0	0.0363101079489696
YJL176C	0	0	0.0362745098039216
YKL029C	0	0	0.0362389813907933
YOR123C	0	0	0.0362035225048924
YDR291W	0	1	0.0362035225048924
YOR188W	0	0	0.0361681329423265
YCL031C	0	0	0.0361328125
YPL210C	0	0	0.0360975609756098
YPL245W	0	1	0.0360975609756098
YIL095W	0	0	0.0360623781676413
YJL087C	0	0	0.0360272638753651
YFR001W	0	0	0.0359922178988327
YLR435W	0	0	0.0359572400388727
YDL166C	0	0	0.0359223300970874
YDL100C	0	0	0.0358874878758487
YJR024C	0	1	0.0358874878758487
YDL073W	0	1	0.0358874878758487
YGL020C	0	0	0.0358527131782946
YJR048W	0	0	0.0358180058083253
YIL096C	0	0	0.0357833655705996
YER114C	0	0	0.0357487922705314
YDR181C	0	0	0.0357142857142857
YBR042C	0	0	0.0356798457087753
YER012W	0	0	0.035645472061657
YCR004C	0	1	0.035645472061657
YCR047C	0	0	0.0356111645813282
YGR270W	0	0	0.0355769230769231
YDR372C	0	0	0.0355427473583093
YKR001C	0	0	0.0355086372360845
YLR363C	0	0	0.0354745925215724
YGL142C	0	0	0.0354406130268199
YLR130C	0	0	0.0354066985645933
YLR420W	0	0	0.0353728489483748
YDL189W	0	0	0.0353390639923591
YGR106C	0	1	0.0353390639923591
YDR119W	0	1	0.0353390639923591
YKR056W	0	0	0.0353053435114504
YDL063C	0	0	0.0352716873212583
YOR066W	0	1	0.0352716873212583
YGR175C	0	0	0.0352380952380952
YDR299W	0	0	0.0352045670789724
YOR269W	0	0	0.035171102661597
YNR027W	0	0	0.0351377018043685
YDR384C	0	0	0.0351043643263757
YDL150W	0	0	0.0350710900473934
YDR141C	0	0	0.0350378787878788
YMR185W	0	1	0.0350378787878788
YOL093W	0	0	0.0350047303689688
YGL039W	0	0	0.0349716446124764
YJL171C	0	1	0.0349716446124764
YIL109C	0	0	0.0349386213408876
YGR020C	0	0	0.0349056603773585
YNL065W	0	0	0.0348727615457116
YFL018C	0	0	0.0348399246704331
YBR105C	0	0	0.0348071495766698
YNL327W	0	0	0.0347744360902256
YGR024C	0	0	0.0347417840375587
YOR359W	0	0	0.0347091932457786
YLR403W	0	0	0.0346766635426429
YAR018C	0	0	0.0346441947565543
YPR178W	0	0	0.0346117867165575
YMR300C	0	0	0.0345794392523364
YLR109W	0	0	0.034547152194211
YNR012W	0	0	0.0345149253731343
YAL016W	0	0	0.0344827586206897
YAL029C	0	0	0.0344506517690875
YLR064W	0	1	0.0344506517690875
YOR254C	0	0	0.0344202898550725
YOR143C	0	0	0.0344202898550725
YNL186W	0	0	0.0344202898550725
YMR033W	0	0	0.0344202898550725
YAL007C	0	0	0.0344202898550725
YBR202W	0	0	0.0344202898550725
YHL007C	0	0	0.0344202898550725
YDR233C	0	1	0.0344202898550725
YBR159W	0	0	0.0344202898550725
YGL077C	0	0	0.0344202898550725
YML103C	0	0	0.0344202898550725
YLR389C	0	0	0.0344202898550725
YDR192C	0	0	0.0344202898550725
YNL087W	0	1	0.0344202898550725
YML019W	0	0	0.0344202898550725
YBR205W	0	0	0.0344202898550725
YDL232W	0	0	0.0344202898550725
YMR239C	0	0	0.0344202898550725
YML008C	0	0	0.0344202898550725
YOR271C	0	1	0.0344202898550725
YDR496C	0	0	0.0344202898550725
YDR414C	0	0	0.0344202898550725
YLR072W	0	1	0.0344202898550725
YBL032W	0	0	0.0344202898550725
YDR297W	0	0	0.0344202898550725
YGR134W	0	0	0.0344202898550725
YGL063W	0	0	0.0344202898550725
YER148W	0	0	0.0344202898550725
YDR143C	0	0	0.0344202898550725
YOL110W	0	0	0.0344202898550725
YBL042C	0	0	0.0344202898550725
YNL271C	0	0	0.0344202898550725
YGL201C	0	0	0.0344202898550725
YER176W	1	0	0.0344202898550725
YPR159W	0	0	0.0343891402714932
YMR307W	0	0	0.0343580470162749
YHR135C	0	0	0.034327009936766
YBR015C	0	0	0.0342960288808664
YDR312W	0	0	0.0342651036970243
YPL030W	0	1	0.0342651036970243
YNL238W	0	0	0.0342342342342342
YBR115C	0	0	0.0342034203420342
YNR067C	0	0	0.0341726618705036
YBL020W	0	0	0.0341419586702606
YOL136C	0	0	0.0341113105924596
YML126C	0	0	0.0340807174887892
YNL116W	0	0	0.0340501792114695
YER122C	0	0	0.0340196956132498
YML110C	0	0	0.0339892665474061
YMR129W	0	0	0.0339588918677391
YDL099W	0	0	0.0339285714285714
YGR060W	0	0	0.0338983050847458
YGL139W	0	0	0.0338680926916221
YGR105W	0	0	0.0338379341050757
YIL134W	0	0	0.0338078291814947
YER052C	0	0	0.0337777777777778
YEL056W	0	0	0.0337477797513321
YLR304C	0	0	0.033717834960071
YPL026C	0	0	0.0336879432624113
YMR145C	0	0	0.0336581045172719
YDR527W	0	0	0.0336283185840708
YOR078W	0	0	0.0335985853227233
YEL001C	0	1	0.0335985853227233
YML082W	0	0	0.0335689045936396
YLL048C	0	0	0.0335392762577229
YPL208W	0	0	0.0335097001763668
YOR042W	0	1	0.0335097001763668
YDR158W	0	0	0.0334801762114537
YDR044W	0	0	0.0334507042253521
YNL280C	0	0	0.0334212840809147
YBL004W	0	0	0.0333919156414763
YAL056W	0	0	0.0333625987708516
YFR002W	0	0	0.0333333333333333
YGR283C	0	0	0.0333041191936897
YDR021W	0	0	0.0332749562171629
YGL172W	0	0	0.0332458442694663
YMR257C	0	0	0.0332167832167832
YDR086C	0	0	0.0331877729257642
YKR023W	0	1	0.0331877729257642
YDR354W	0	0	0.0331588132635253
YLR433C	0	0	0.033129904097646
YOR047C	0	0	0.0331010452961672
YOR016C	0	0	0.0330722367275892
YOR045W	0	0	0.0330434782608696
YKR060W	0	0	0.0330147697654214
YEL017C-A	0	0	0.0329861111111111
YHR103W	0	0	0.0329575021682567
YKL082C	0	0	0.0329289428076256
YBR038W	0	0	0.0329004329004329
YDR266C	0	1	0.0329004329004329
YJR031C	0	0	0.0328719723183391
YLR223C	0	0	0.0328435609334486
YIL161W	0	1	0.0328435609334486
YJL097W	0	0	0.0328151986183074
YNL088W	0	0	0.0327868852459016
YDR508C	0	0	0.0327586206896552
YDR524C	0	0	0.0327304048234281
YER019C-A	0	0	0.0327022375215146
YIL131C	0	0	0.0326741186586414
YDR079C-A	0	0	0.0326460481099656
YGL164C	0	1	0.0326460481099656
YLR096W	0	0	0.032618025751073
YGL100W	0	0	0.032590051457976
YJL203W	0	0	0.0325621251071123
YDL058W	0	0	0.0325342465753425
YJL005W	0	0	0.0325064157399487
YMR123W	0	0	0.0324786324786325
YJR076C	0	0	0.0324508966695132
YJL117W	0	0	0.0324232081911263
YIR021W	0	0	0.0323955669224211
YDR035W	0	0	0.0323679727427598
YNR018W	0	1	0.0323679727427598
YJL041W	0	0	0.0323404255319149
YLR020C	0	0	0.032312925170068
YHR070W	0	0	0.032285471537808
YMR321C	0	1	0.032285471537808
YPL019C	0	0	0.032258064516129
YBR093C	0	0	0.0322307039864292
YNL227C	0	0	0.0322033898305085
YER119C	0	0	0.0321761219305673
YJL110C	0	0	0.0321489001692047
YMR120C	0	0	0.0321217244294167
YGL029W	0	0	0.0320945945945946
YGR001C	0	1	0.0320945945945946
YNL291C	0	0	0.0320675105485232
YPL209C	0	0	0.0320404721753794
YOR290C	0	0	0.0320134793597304
YGL232W	0	0	0.031986531986532
YPR119W	0	0	0.031959629941127
YNR017W	0	0	0.0319327731092437
YAR071W	0	0	0.0319059613769941
YEL015W	0	0	0.0318791946308725
YJR010C-A	0	0	0.0318524727577536
YBL002W	0	0	0.0318257956448911
YNL149C	0	0	0.0317991631799163
YHR049W	0	1	0.0317991631799163
YGR227W	0	0	0.0317725752508361
YAR015W	0	0	0.0317460317460317
YNL066W	0	0	0.0317195325542571
YLR074C	0	0	0.0316930775646372
YDR189W	0	0	0.0316666666666667
YNL135C	0	0	0.0316402997502082
YBR104W	0	0	0.0316139767054908
YBR267W	0	0	0.0315876974231089
YOR075W	0	0	0.0315614617940199
YBL054W	0	0	0.0315352697095436
YFL007W	0	0	0.0315091210613599
YKL166C	0	0	0.0314830157415079
YLR440C	0	0	0.0314569536423841
YLR015W	0	0	0.0314309346567411
YPL199C	0	1	0.0314309346567411
YOR159C	0	0	0.031404958677686
YOR342C	0	1	0.031404958677686
YMR038C	0	0	0.0313790255986788
YMR202W	0	0	0.0313531353135314
YJL123C	0	1	0.0313531353135314
YNL297C	0	0	0.0313272877164056
YGR157W	0	0	0.0313014827018122
YHR086W	0	0	0.0312757201646091
YLR043C	0	0	0.03125
YJR137C	0	0	0.0312243221035333
YDR468C	0	0	0.0311986863711002
YER073W	0	0	0.0311730926989336
YMR297W	0	0	0.0311475409836066
YPL254W	0	0	0.0311220311220311
YLR008C	0	0	0.0310965630114566
YAL009W	0	0	0.0310711365494685
YFL023W	0	0	0.0310457516339869
YDR472W	0	0	0.0310204081632653
YDL220C	0	0	0.0309951060358891
YBR092C	0	0	0.0309698451507742
YJL158C	0	0	0.0309446254071661
YKL196C	0	0	0.0309194467046379
YML028W	0	0	0.0308943089430894
YOR023C	0	0	0.0308692120227457
YKL025C	0	0	0.0308441558441558
YDR302W	0	0	0.0308191403081914
YJL061W	0	0	0.0307941653160454
YIL074C	0	0	0.0307692307692308
YDR068W	0	1	0.0307692307692308
YEL036C	0	0	0.0307443365695793
YIL079C	0	0	0.0307194826192401
YAL020C	0	0	0.0306946688206785
YAL021C	0	0	0.0306698950766747
YLR321C	0	0	0.0306451612903226
YMR138W	0	0	0.0306204673650282
YDL092W	0	0	0.0305958132045089
YBL035C	0	0	0.0305711987127916
YJR152W	0	0	0.0305466237942122
YML080W	0	0	0.0305220883534137
YBR009C	0	0	0.0304975922953451
YIL019W	0	0	0.0304731355252606
YCR060W	0	0	0.0304487179487179
YEL059C-A	0	0	0.0304243394715773
YOL115W	0	0	0.0304
YGL153W	0	0	0.0303756994404476
YPL184C	0	1	0.0303756994404476
YOR360C	0	0	0.0303514376996805
YLR059C	0	0	0.0303272146847566
YAL040C	0	0	0.0303030303030303
YGL207W	0	0	0.0302788844621514
YDR224C	0	0	0.0302547770700637
YER040W	0	0	0.030230708035004
YHL013C	0	1	0.030230708035004
YIL051C	0	0	0.0302066772655008
YBL036C	0	0	0.0301826846703733
YHL032C	0	0	0.0301587301587302
YIL114C	0	0	0.0301348136399683
YNL110C	0	0	0.0301109350237718
YML062C	0	0	0.0300870942201108
YEL021W	0	0	0.0300632911392405
YOL144W	0	0	0.0300395256916996
YPL001W	0	0	0.0300157977883096
YJL201W	0	0	0.0299921073401736
YER095W	0	0	0.0299684542586751
YDR184C	0	0	0.0299448384554768
YIL021W	0	0	0.0299212598425197
YMR011W	0	0	0.029897718332022
YNL099C	0	0	0.029874213836478
YBL011W	0	0	0.0298507462686567
YGL256W	0	0	0.0298273155416013
YOL102C	0	0	0.0298039215686275
YEL031W	0	0	0.0297805642633229
YBR221C	0	0	0.0297572435395458
YDR173C	0	0	0.0297339593114241
YPL212C	0	0	0.0297107114933542
YML105C	0	0	0.0296875
YDR267C	0	1	0.0296875
YKR024C	0	0	0.029664324746292
YMR044W	0	0	0.0296411856474259
YNL102W	0	0	0.029618082618862
YKL128C	0	1	0.029618082618862
YLR413W	0	1	0.029618082618862
YNL231C	0	0	0.029595015576324
YBL023C	0	0	0.0295719844357977
YER177W	0	0	0.0295489891135303
YNL145W	0	0	0.0295260295260295
YNL166C	0	0	0.0295031055900621
YHL029C	0	0	0.0294802172226532
YKL110C	0	0	0.0294573643410853
YLR051C	0	0	0.029434546862897
YOL109W	0	0	0.0294117647058824
YGL101W	0	1	0.0294117647058824
YLR371W	0	0	0.0293890177880897
YLR310C	0	0	0.0293663060278207
YPL049C	0	0	0.0293436293436293
YKR093W	0	0	0.029320987654321
YIL090W	0	0	0.0292983808789514
YPL157W	0	0	0.0292758089368259
YGL009C	0	0	0.0292532717474981
YPL128C	0	0	0.0292307692307692
YDR131C	0	0	0.0292083013066872
YDR538W	0	0	0.0291858678955453
YGR078C	0	0	0.0291634689178818
YJL011C	0	0	0.0291411042944785
YBR278W	0	0	0.0291187739463602
YPL057C	0	0	0.0290964777947933
YPL227C	0	0	0.0290742157612854
YGL115W	0	0	0.0290519877675841
YLR086W	0	0	0.0290297937356761
YKL041W	0	0	0.0290076335877863
YDL053C	0	1	0.0290076335877863
YPL070W	0	0	0.0289855072463768
YFR028C	0	0	0.0289634146341463
YAL002W	0	0	0.0289413556740289
YML014W	0	0	0.0289193302891933
YHR041C	0	0	0.0288973384030418
YBL009W	0	0	0.0288753799392097
YGR261C	0	0	0.0288534548215642
YOR246C	0	1	0.0288534548215642
YMR177W	0	0	0.0288315629742033
YDR487C	0	0	0.0288097043214556
YBR088C	0	0	0.0287878787878788
YGR122W	0	0	0.0287660862982589
YMR259C	0	1	0.0287660862982589
YOL140W	0	0	0.0287443267776097
YOR354C	0	0	0.0287226001511716
YLR332W	0	0	0.0287009063444109
YLR143W	0	1	0.0287009063444109
YGR198W	0	0	0.0286792452830189
YMR215W	0	1	0.0286792452830189
YHR024C	0	0	0.028657616892911
YGL054C	0	0	0.0286360211002261
YBR030W	0	0	0.0286144578313253
YLR153C	0	0	0.0285929270127916
YDR483W	0	0	0.0285714285714286
YDL126C	0	0	0.02854996243426
YDR097C	0	0	0.0285285285285285
YBR248C	0	0	0.0285071267816954
YGL055W	0	0	0.0284857571214393
YML021C	0	0	0.0284644194756554
YLR056W	0	0	0.0284431137724551
YBR187W	0	1	0.0284431137724551
YMR002W	0	1	0.0284431137724551
YPL010W	0	0	0.0284218399401645
YOR092W	0	0	0.0284005979073244
YPL144W	0	0	0.0283793876026886
YNL191W	0	0	0.0283582089552239
YOL103W	0	0	0.0283370618941089
YER113C	0	1	0.0283370618941089
YMR221C	0	1	0.0283370618941089
YOR094W	0	0	0.0283159463487332
YOR201C	0	0	0.0282948622486969
YMR292W	0	0	0.0282738095238095
YDL047W	0	0	0.0282527881040892
YLR065C	0	1	0.0282527881040892
YBR021W	0	0	0.0282317979197623
YPR181C	0	0	0.0282108389012621
YDR421W	0	0	0.0281899109792285
YNL031C	0	0	0.028169014084507
YLL062C	0	0	0.0281481481481481
YHR053C	0	0	0.0281273131014064
YGR038W	0	0	0.0281065088757396
YKR042W	0	0	0.0280857354028086
YDR121W	0	0	0.0280649926144756
YJL068C	0	0	0.0280442804428044
YML092C	0	0	0.028023598820059
YOR119C	0	0	0.028002947678703
YFL034C-A	0	0	0.0279823269513991
YHR187W	0	0	0.0279617365710081
YDR351W	0	0	0.0279411764705882
YOR196C	0	0	0.0279206465833946
YAR029W	0	1	0.0279206465833946
YML025C	0	0	0.0279001468428781
YGL070C	0	0	0.0278796771826853
YAR007C	0	0	0.0278592375366569
YLL052C	0	0	0.0278388278388278
YLL004W	0	0	0.0278184480234261
YDR296W	0	0	0.027798098024872
YER001W	0	0	0.0277777777777778
YPR125W	0	0	0.0277574872169467
YLR336C	0	0	0.0277372262773723
YNL090W	0	0	0.0277169948942378
YML094W	0	0	0.0276967930029155
YHR117W	0	1	0.0276967930029155
YDL095W	0	0	0.0276766205389658
YNL104C	0	0	0.0276564774381368
YBR133C	0	0	0.0276363636363636
YLR305C	0	0	0.0276162790697674
YLR277C	0	0	0.027596223674655
YLL021W	0	0	0.0275761973875181
YDR356W	0	0	0.0275562001450326
YFL001W	0	0	0.027536231884058
YJR032W	0	0	0.0275162925416365
YGR147C	0	0	0.0274963820549928
YBR039W	0	0	0.0274765003615329
YIL127C	0	0	0.0274566473988439
YEL037C	0	0	0.0274368231046931
YGR277C	0	0	0.0274170274170274
YML058W-A	0	0	0.0273972602739726
YDL131W	0	0	0.0273775216138329
YGR172C	0	0	0.02735781137509
YJL200C	0	1	0.02735781137509
YGL221C	0	1	0.02735781137509
YMR240C	0	0	0.0273381294964029
YKL057C	0	0	0.0273184759166068
YJR097W	0	0	0.0272988505747126
YOR247W	0	0	0.0272792534099067
YBR069C	0	0	0.0272596843615495
YFR006W	0	1	0.0272596843615495
YKL046C	0	0	0.0272401433691756
YBR291C	0	0	0.0272206303724928
YNL055C	0	0	0.0272011453113815
YBR218C	0	0	0.0271816881258941
YNL070W	0	0	0.0271622587562545
YDR225W	0	0	0.0271428571428571
YOL030W	0	1	0.0271428571428571
YDR093W	0	0	0.027123483226267
YPL139C	0	0	0.0271041369472183
YOR118W	0	1	0.0271041369472183
YAL043C	0	0	0.0270848182466144
YJL143W	0	0	0.0270655270655271
YPR042C	0	0	0.0270462633451957
YGL036W	0	1	0.0270462633451957
YBR010W	0	0	0.027027027027027
YBR198C	0	0	0.0270078180525942
YLR286C	0	0	0.0269886363636364
YER129W	0	0	0.0269694819020582
YLR300W	0	0	0.0269503546099291
YEL071W	0	0	0.0269312544294826
YGR184C	0	0	0.0269121813031161
YLR025W	0	0	0.02689313517339
YOL068C	0	0	0.0268741159830269
YBL026W	0	0	0.0268551236749117
YOR039W	0	0	0.0268361581920904
YKL145W	0	0	0.0268172194777699
YPR133C	0	0	0.0267983074753173
YBR265W	0	0	0.0267794221282593
YAL019W	0	0	0.0267605633802817
YIL091C	0	1	0.0267605633802817
YJL039C	0	0	0.0267417311752287
YLR139C	0	0	0.0267229254571027
YPL178W	0	0	0.0267041461700632
YER159C	0	0	0.026685393258427
YJL065C	0	0	0.0266666666666667
YBR155W	0	0	0.0266479663394109
YGL166W	0	0	0.0266292922214436
YOR334W	0	0	0.0266106442577031
YEL032W	0	0	0.026592022393282
YBR061C	0	0	0.0265734265734266
YML052W	0	0	0.026554856743536
YPR139C	0	0	0.026536312849162
YLR287C	0	1	0.026536312849162
YBR288C	0	0	0.0265177948360084
YNR041C	0	0	0.0264993026499303
YDR289C	0	0	0.0264808362369338
YLR248W	0	0	0.0264623955431755
YOR262W	0	1	0.0264623955431755
YBR244W	0	0	0.0264439805149617
YNL268W	0	0	0.0264255910987483
YGL040C	0	0	0.0264072272411397
YML065W	0	0	0.0263888888888889
YKL001C	0	0	0.0263705759888966
YNL221C	0	0	0.0263522884882108
YMR091C	0	0	0.0263340263340263
YBL014C	0	0	0.0263157894736842
YBL082C	0	0	0.0262975778546713
YOR194C	0	0	0.0262793914246196
YJR133W	0	0	0.0262612301313061
YBR276C	0	0	0.0262430939226519
YIL137C	0	1	0.0262430939226519
YPL274W	0	0	0.0262249827467219
YJL207C	0	0	0.0262068965517241
YDR163W	0	0	0.0261888352860096
YOR298C-A	0	0	0.0261707988980716
YAR008W	0	0	0.0261527873365451
YLL013C	0	0	0.0261348005502063
YIL035C	0	0	0.0261168384879725
YOR259C	0	0	0.0260989010989011
YMR305C	0	0	0.0260809883321894
YLR154C	0	0	0.0260631001371742
YDR155C	0	0	0.026045236463331
YDL137W	0	0	0.026027397260274
YCL025C	0	0	0.026009582477755
YNL299W	0	0	0.0259917920656635
YNL233W	0	0	0.025974025974026
YNR009W	0	0	0.0259562841530055
YML035C	0	0	0.025938566552901
YLR028C	0	0	0.0259208731241473
YJL029C	0	0	0.0259032038173142
YML097C	0	0	0.0258855585831063
YGL064C	0	0	0.0258679373723622
YMR274C	0	0	0.0258503401360544
YML006C	0	0	0.0258327668252889
YDR138W	0	0	0.0258152173913043
YGR217W	0	0	0.0257976917854718
YGR276C	0	0	0.0257801899592944
YKR082W	0	0	0.0257627118644068
YML091C	0	0	0.0257452574525745
YGL200C	0	0	0.025727826675694
YIR031C	0	0	0.0257104194857916
YJR039W	0	1	0.0257104194857916
YDR198C	0	0	0.0256930358350237
YER069W	0	0	0.0256756756756757
YDL133C-A	0	0	0.0256583389601621
YBL069W	0	0	0.0256410256410256
YIR030C	0	0	0.0256237356709373
YBR172C	0	0	0.0256064690026954
YCR027C	0	0	0.0255892255892256
YBL022C	0	0	0.0255720053835801
YML046W	0	0	0.0255548083389375
YER100W	0	0	0.0255376344086022
YPL009C	0	1	0.0255376344086022
YKR008W	0	0	0.025520483546004
YOL056W	0	1	0.025520483546004
YER136W	0	0	0.025503355704698
YKL183W	0	1	0.025503355704698
YNL251C	0	0	0.0254862508383635
YLR412W	0	1	0.0254862508383635
YKL203C	0	0	0.0254691689008043
YDR071C	0	0	0.0254521098459478
YAL022C	0	0	0.0254350736278447
YGR267C	0	0	0.0254180602006689
YHR007C	0	0	0.0254010695187166
YPL082C	0	0	0.0253841015364061
YNL267W	0	0	0.0253671562082777
YLR018C	0	0	0.0253502334889927
YIL151C	0	1	0.0253502334889927
YER027C	0	0	0.0253333333333333
YML111W	0	0	0.0253164556962025
YKL122C	0	0	0.0252996005326232
YDL074C	0	0	0.0252827677977379
YJL212C	0	0	0.0252659574468085
YNL153C	0	0	0.0252491694352159
YBL007C	0	0	0.0252324037184595
YIL041W	0	1	0.0252324037184595
YNL192W	0	0	0.0252156602521566
YPR162C	0	0	0.0251989389920424
YLR163C	0	0	0.0251822398939695
YOR129C	0	0	0.0251655629139073
YDL149W	0	0	0.0251489080079418
YPL146C	0	0	0.0251322751322751
YLR126C	0	0	0.0251156642432254
YMR277W	0	0	0.0250990752972259
YJL208C	0	0	0.0250825082508251
YOR261C	0	0	0.025065963060686
YOR320C	0	0	0.025049439683586
YOR251C	0	1	0.025049439683586
YIL022W	0	0	0.0250329380764163
YGR004W	0	0	0.0250164581961817
YHR088W	0	0	0.025
YOR222W	0	0	0.0249835634451019
YKL078W	0	0	0.0249671484888305
YDR298C	0	0	0.0249507550886408
YMR089C	0	0	0.0249343832020997
YAL013W	0	0	0.0249180327868852
YBR055C	0	0	0.0249017038007864
YGR098C	0	0	0.0248853962017027
YOR308C	0	0	0.024869109947644
YCL030C	0	0	0.0248528449967299
YBL018C	0	0	0.0248366013071895
YGR009C	0	0	0.0248203788373612
YML117W	0	0	0.0248041775456919
YMR077C	0	0	0.0247879973907371
YPL028W	0	0	0.0247718383311604
YCL036W	0	1	0.0247718383311604
YDR430C	0	0	0.0247557003257329
YDL007W	0	0	0.0247395833333333
YNL259C	0	0	0.0247234873129473
YBR002C	0	0	0.0247074122236671
YBL099W	0	0	0.0246913580246914
YOR197W	0	0	0.0246753246753247
YKL008C	0	0	0.0246593121349773
YGR075C	0	0	0.0246433203631647
YGR262C	0	0	0.0246273493195075
YKL099C	0	0	0.0246113989637306
YBR171W	0	0	0.0245954692556634
YIR004W	0	0	0.0245795601552393
YOR079C	0	0	0.0245636716224952
YMR237W	0	0	0.0245478036175711
YJR118C	0	0	0.0245319561007101
YPL117C	0	0	0.0245161290322581
YLR243W	0	1	0.0245161290322581
YGL067W	0	0	0.0245003223726628
YKL125W	0	0	0.0244845360824742
YJL179W	0	0	0.0244687701223439
YNL164C	0	0	0.0244530244530245
YHR079C	0	0	0.0244372990353698
YDR162C	0	0	0.0244215938303342
YMR285C	0	0	0.0244059087989724
YGR194C	0	0	0.024390243902439
YPL015C	0	0	0.0243745991019885
YPR036W	0	0	0.0243589743589744
YNL049C	0	0	0.0243433696348495
YBR087W	0	0	0.0243277848911652
YOR132W	0	0	0.0243122200895713
YOL094C	0	0	0.0242966751918159
YCR054C	0	1	0.0242966751918159
YDR236C	0	0	0.0242811501597444
YOR109W	0	0	0.0242656449553001
YJL026W	0	0	0.0242501595405233
YBR036C	0	0	0.024234693877551
YKR017C	0	1	0.024234693877551
YBR164C	0	0	0.024219247928617
YBR135W	0	0	0.024203821656051
YHR072W	0	0	0.0241884150222788
YBR252W	0	0	0.0241730279898219
YBL055C	0	0	0.0241576605212969
YLR038C	0	0	0.0241423125794155
YBR162W-A	0	0	0.0241269841269841
YDR036C	0	0	0.0241116751269036
YNL014W	0	0	0.0240963855421687
YMR263W	0	0	0.0240811153358682
YML012W	0	0	0.0240658644711843
YHR047C	0	0	0.0240506329113924
YNL264C	0	0	0.0240354206198608
YGL119W	0	0	0.0240202275600506
YCL057W	0	0	0.0240050536955148
YBL058W	0	0	0.023989898989899
YKL157W	0	0	0.0239747634069401
YKL176C	0	0	0.0239596469104666
YKL055C	0	0	0.0239445494643982
YBR192W	0	0	0.0239294710327456
YKL015W	0	0	0.0239144115796098
YPR017C	0	0	0.0238993710691824
YNL316C	0	0	0.0238843494657448
YOR007C	0	0	0.0238693467336683
YOR283W	0	1	0.0238693467336683
YKL096W-A	0	0	0.0238543628374137
YML096W	0	1	0.0238543628374137
YHR062C	0	0	0.0238393977415307
YMR039C	0	0	0.0238244514106583
YER017C	0	0	0.0238095238095238
YLR343W	0	0	0.023794614902943
YLR063W	0	1	0.023794614902943
YAL051W	0	0	0.0237797246558198
YGR279C	0	0	0.0237648530331457
YJR015W	0	1	0.0237648530331457
YKL113C	0	0	0.02375
YHR132C	0	0	0.023735165521549
YAL041W	0	0	0.0237203495630462
YOR303W	0	0	0.0237055520898316
YKL023W	0	1	0.0237055520898316
YHR018C	0	0	0.0236907730673317
YGL257C	0	0	0.0236760124610592
YCR043C	0	1	0.0236760124610592
YJR040W	0	0	0.0236612702366127
YLR452C	0	0	0.0236465463596764
YBR041W	0	0	0.0236318407960199
YBL079W	0	0	0.0236171535114978
YPR063C	0	1	0.0236171535114978
YGL243W	0	0	0.0236024844720497
YHR119W	0	0	0.0235878336436996
YOR356W	0	0	0.0235732009925558
YPL038W	0	0	0.0235585864848109
YDL165W	0	0	0.023543990086741
YML018C	0	1	0.023543990086741
YMR311C	0	0	0.0235294117647059
YCR028C-A	0	0	0.0235148514851485
YOR061W	0	0	0.0235003092145949
YML127W	0	0	0.0234857849196539
YOR099W	0	0	0.0234712785670167
YAL044C	0	0	0.0234567901234568
YPR173C	0	0	0.0234423195558297
YDL116W	0	0	0.0234278668310728
YPL252C	0	0	0.0234134319162046
YLR147C	0	0	0.0233990147783251
YCR087C-A	0	1	0.0233990147783251
YOL002C	0	0	0.0233846153846154
YIL033C	0	0	0.023370233702337
YEL013W	0	0	0.0233558696988322
YDR328C	0	0	0.0233415233415233
YGR048W	0	0	0.0233271945979128
YOL130W	0	0	0.0233128834355828
YDR065W	0	0	0.023298589822195
YFR033C	0	0	0.0232843137254902
YPR051W	0	0	0.0232700551132884
YNL213C	0	0	0.0232558139534884
YGR250C	0	1	0.0232558139534884
YHR005C-A	0	0	0.0232415902140673
YDL042C	0	0	0.0232273838630807
YCR081W	0	0	0.0232131948686622
YOL045W	0	0	0.0231990231990232
YBR166C	0	0	0.0231848688224527
YLR314C	0	0	0.0231707317073171
YLR113W	0	0	0.0231566118220597
YBR112C	0	0	0.023142509135201
YER157W	0	0	0.0231284236153378
YBR286W	0	0	0.0231143552311436
YPL094C	0	0	0.0231003039513678
YMR275C	0	0	0.023086269744836
YNL224C	0	1	0.023086269744836
YNL218W	0	0	0.0230722525804493
YKL175W	0	0	0.0230582524271845
YMR312W	0	0	0.0230442692540934
YCL045C	0	1	0.0230442692540934
YCR051W	0	1	0.0230442692540934
YBL005W	0	0	0.023030303030303
YDR139C	0	0	0.0230163537250151
YDR182W	0	0	0.0230024213075061
YBR156C	0	0	0.0229885057471264
YJL054W	0	0	0.0229746070133011
YNL183C	0	0	0.0229607250755287
YBR243C	0	0	0.0229468599033816
YOR038C	0	0	0.0229330114665057
YLR105C	0	0	0.02291917973462
YER078C	0	0	0.0229053646775166
YJL157C	0	0	0.0228915662650602
YNL129W	0	0	0.0228777844671884
YBL061C	0	0	0.022864019253911
YLR351C	0	1	0.022864019253911
YOL133W	0	0	0.0228502705953097
YHR122W	0	0	0.0228365384615385
YGL017W	0	0	0.0228228228228228
YKL028W	0	0	0.0228091236494598
YHR188C	0	0	0.0227954409118176
YOL058W	0	0	0.0227817745803357
YMR001C	0	0	0.0227681246255243
YGL241W	0	0	0.0227544910179641
YBR058C-A	0	0	0.0227408737283064
YKL206C	0	0	0.0227272727272727
YBL105C	0	0	0.0227136879856545
YDR366C	0	1	0.0227136879856545
YKL120W	0	0	0.022700119474313
YJL134W	0	0	0.0226865671641791
YNL053W	0	0	0.022673031026253
YKL126W	0	0	0.0226595110316041
YHR083W	0	0	0.0226460071513707
YLR212C	0	0	0.02263251935676
YMR225C	0	0	0.0226190476190476
YNR033W	0	0	0.0226055919095776
YPR029C	0	0	0.0225921521997622
YGL001C	0	0	0.0225787284610814
YLR427W	0	0	0.0225653206650831
YGL058W	0	0	0.0225519287833828
YLR200W	0	0	0.0225385527876631
YDL178W	0	0	0.022525192649674
YDR009W	0	0	0.0225118483412322
YPL256C	0	0	0.0224985198342214
YPR082C	0	0	0.0224852071005917
YEL003W	0	0	0.0224719101123595
YML051W	0	0	0.0224586288416076
YBR245C	0	0	0.0224453632604843
YBR060C	0	0	0.0224321133412042
YLR382C	0	0	0.0224188790560472
YLR052W	0	0	0.0224056603773585
YBR271W	0	0	0.0223924572775486
YNL281W	0	0	0.0223792697290931
YPR004C	0	1	0.0223792697290931
YML005W	0	0	0.0223660977045321
YMR113W	0	0	0.0223529411764706
YGL197W	0	0	0.0223398001175779
YOL087C	0	1	0.0223398001175779
YKL112W	0	0	0.0223266745005875
YPR138C	0	0	0.0223135642982971
YJL217W	0	1	0.0223135642982971
YNL239W	0	0	0.0223004694835681
YGR171C	0	0	0.0222873900293255
YCL063W	0	0	0.022274325908558
YBR185C	0	0	0.0222612770943175
YPL083C	0	0	0.022248243559719
YGR152C	0	0	0.0222352252779403
YDR020C	0	1	0.0222352252779403
YPL040C	0	0	0.0222222222222222
YJR065C	0	0	0.0222092343658679
YJR059W	0	0	0.022196261682243
YJR075W	0	0	0.0221833041447752
YER060W-A	0	1	0.0221833041447752
YER124C	0	0	0.0221703617269545
YDR243C	0	0	0.0221574344023324
YLL046C	0	0	0.0221445221445221
YGL134W	0	0	0.0221316249271986
YKR054C	0	0	0.0221187427240978
YFL041W	0	0	0.0221058755090169
YNR030W	0	0	0.022093023255814
YHR045W	0	1	0.022093023255814
YJR117W	0	0	0.0220801859384079
YKR036C	0	0	0.0220673635307782
YJL074C	0	0	0.0220545560069646
YPR020W	0	0	0.0220417633410673
YHR003C	0	1	0.0220417633410673
YCR017C	0	0	0.0220289855072464
YBL056W	0	0	0.0220162224797219
YGR135W	0	0	0.0220034742327736
YJR103W	0	0	0.0219907407407407
YOR008C-A	0	0	0.021978021978022
YCR048W	0	0	0.0219718309859155
YDR376W	0	0	0.0219718309859155
YDR147W	0	0	0.0219718309859155
YGR055W	0	0	0.0219718309859155
YDR268W	0	0	0.0219718309859155
YNL229C	0	0	0.0219718309859155
YMR100W	0	0	0.0219718309859155
YJR068W	0	0	0.0219718309859155
YDR422C	0	0	0.0219718309859155
YAR003W	0	0	0.0219718309859155
YDR539W	0	1	0.0219718309859155
YBL045C	0	0	0.0219718309859155
YLR353W	0	0	0.0219718309859155
YDL188C	0	0	0.0219718309859155
YER081W	0	0	0.0219718309859155
YER145C	0	0	0.0219718309859155
YFL016C	0	0	0.0219718309859155
YKL012W	0	0	0.0219718309859155
YPR191W	0	0	0.0219718309859155
YMR122W-A	0	1	0.0219718309859155
YGL203C	0	0	0.0219718309859155
YMR161W	0	0	0.0219718309859155
YKL116C	0	0	0.0219718309859155
YJR042W	0	0	0.0219718309859155
YPR097W	0	1	0.0219718309859155
YHR167W	0	0	0.0219718309859155
YHR149C	0	1	0.0219718309859155
YMR006C	0	0	0.0219718309859155
YER048W-A	0	0	0.0219718309859155
YOL101C	0	0	0.0219718309859155
YGR286C	0	0	0.0219718309859155
YKR078W	0	0	0.0219718309859155
YGR257C	0	0	0.0219718309859155
YHR015W	0	0	0.0219718309859155
YOL159C-A	0	1	0.0219718309859155
YPL072W	0	0	0.0219718309859155
YLR095C	0	0	0.0219718309859155
YDL043C	0	0	0.0219718309859155
YKL088W	0	0	0.0219718309859155
YNL222W	0	0	0.0219718309859155
YBL008W	0	0	0.0219718309859155
YPL055C	0	0	0.0219718309859155
YDR364C	0	0	0.0219718309859155
YJL204C	0	0	0.0219718309859155
YPL244C	0	0	0.0219718309859155
YNL023C	0	1	0.0219718309859155
YBR004C	0	0	0.0219718309859155
YMR062C	0	0	0.0219718309859155
YNL073W	0	0	0.0219718309859155
YNL037C	0	0	0.0219718309859155
YHR099W	0	0	0.0219718309859155
YPL108W	0	1	0.0219718309859155
YKL204W	1	0	0.0219718309859155
YBL016W	0	0	0.0219594594594595
YPR105C	0	0	0.0219471018570625
YBR281C	0	0	0.0219347581552306
YJR079W	0	1	0.0219347581552306
YKL134C	0	0	0.0219224283305228
YJL197W	0	1	0.0219224283305228
YMR159C	0	0	0.0219101123595506
YDR367W	0	1	0.0219101123595506
YDL155W	0	0	0.0218978102189781
YNR034W-A	0	1	0.0218978102189781
YKL018C-A	0	1	0.0218978102189781
YBL106C	0	0	0.0218855218855219
YDL205C	0	0	0.0218732473359506
YAL032C	0	0	0.0218609865470852
YDR252W	0	0	0.0218487394957983
YJL193W	0	1	0.0218487394957983
YGR003W	0	0	0.0218365061590146
YMR264W	0	0	0.0218242865137101
Q0110	0	0	0.0218120805369128
YDR434W	0	0	0.0217998882057015
YER011W	0	0	0.0217877094972067
YKR031C	0	0	0.0217864923747277
YJL071W	0	0	0.0217864923747277
YJL222W	0	0	0.0217864923747277
YFL026W	0	0	0.0217864923747277
YBL041W	0	0	0.0217864923747277
YDL117W	0	0	0.0217864923747277
YDR135C	0	0	0.0217864923747277
YNL040W	0	1	0.0217864923747277
YLR364W	0	1	0.0217864923747277
YMR281W	0	0	0.0217864923747277
YMR064W	0	0	0.0217864923747277
YER005W	0	0	0.0217864923747277
YNL027W	0	0	0.0217864923747277
YEL053C	0	0	0.0217864923747277
YLR027C	0	0	0.0217864923747277
YBL021C	0	0	0.0217864923747277
YJR138W	0	1	0.0217864923747277
YNR031C	0	0	0.0217864923747277
YML100W-A	0	1	0.0217864923747277
YGL162W	0	0	0.0217864923747277
YNL152W	0	1	0.0217864923747277
YKL210W	0	0	0.0217864923747277
YIR023W	0	0	0.0217864923747277
YER132C	0	0	0.0217864923747277
YER170W	0	0	0.0217864923747277
YLL040C	0	0	0.0217864923747277
YPR066W	0	0	0.0217864923747277
YNL024C	0	1	0.0217864923747277
YER068W	0	0	0.0217864923747277
YMR218C	0	0	0.0217864923747277
YCL043C	0	0	0.0217864923747277
YIL001W	0	1	0.0217864923747277
YBR186W	0	0	0.0217864923747277
YOR074C	0	0	0.0217864923747277
YBR175W	0	0	0.0217864923747277
YNL131W	0	0	0.0217864923747277
YER127W	0	0	0.0217864923747277
YMR208W	0	0	0.0217864923747277
YOR287C	0	0	0.0217864923747277
YPR111W	0	0	0.0217864923747277
YER149C	0	0	0.0217864923747277
YOR390W	0	1	0.0217864923747277
YKR063C	0	0	0.0217864923747277
YDL086W	0	1	0.0217864923747277
YOR130C	0	0	0.0217864923747277
YJL025W	0	0	0.0217864923747277
YOL066C	0	0	0.0217864923747277
YLR066W	0	0	0.0217864923747277
YER174C	0	0	0.0217864923747277
YBR058C	0	0	0.0217864923747277
YMR183C	0	0	0.0217864923747277
YPR034W	0	0	0.0217864923747277
YDR033W	0	1	0.0217864923747277
YPR072W	0	0	0.0217864923747277
YHR098C	0	0	0.0217864923747277
YDR515W	1	0	0.0217864923747277
YGR056W	0	0	0.0217746325530757
YLR082C	0	0	0.0217627856365615
YOR147W	0	0	0.0217509516041327
YNR029C	0	1	0.0217509516041327
YCL002C	0	1	0.0217509516041327
YIL138C	0	0	0.0217391304347826
YKL010C	0	0	0.0217273221075502
YKR052C	0	0	0.0217155266015201
YNR024W	0	1	0.0217155266015201
YKR085C	0	0	0.021703743895822
YNL107W	0	0	0.0216919739696312
YNL168C	0	1	0.0216919739696312
YOR252W	0	1	0.0216919739696312
[truncated: 3,790 more rows]
