# Supplementary material for: Computationally Driven, Quantitative Experiments Discover Genes Required for Mitochondrial Biogenesis
Source: PLoS Genet. 2009 Mar 20;5(3):e1000407. doi: 10.1371/journal.pgen.1000407 (PMC2648979; doi:10.1371/journal.pgen.1000407)
Supplement: Dataset S2 — Top 100 novel ensemble predictions for additional yeast biological processes. A zip file containing 387 tab-delimited text files of the ensemble predictions for the indicated Gene Ontology Biological Process Term. (21.70 MB GZ) [file pgen.1000407.s013.gz › GO_0006418.txt]

ORF	AnnotatedToTerm?	Uncharacterized_04152007?	Precision
YGR094W	1	0	1.0
YOR335C	1	0	1.0
YGL245W	1	0	1.0
YGR264C	1	0	1.0
YIL078W	0	0	0.875
YHR019C	1	0	0.875
YGR185C	1	0	0.875
YOL097C	1	0	0.875
YBL076C	0	0	0.833333333333333
YDR341C	1	0	0.833333333333333
YDR037W	1	0	0.833333333333333
YPR033C	1	0	0.833333333333333
YHR064C	0	0	0.785714285714286
YHR020W	1	0	0.785714285714286
YOR323C	0	0	0.733333333333333
YDL040C	0	0	0.705882352941177
YBR121C	1	0	0.705882352941177
YGR061C	0	0	0.7
YNL247W	1	0	0.7
YPL160W	1	0	0.7
YGL148W	0	0	0.666666666666667
YGR124W	0	0	0.636363636363636
YLL018C	0	0	0.625
YLR060W	1	0	0.625
YCR053W	0	0	0.615384615384615
YOR168W	1	0	0.615384615384615
YDR172W	0	0	0.592592592592593
YKL081W	0	0	0.571428571428571
YDR234W	0	0	0.551724137931034
YHR047C	0	0	0.533333333333333
YGR162W	0	0	0.53125
YDR023W	1	0	0.53125
YNL085W	0	0	0.515151515151515
YBR025C	0	0	0.5
YHR024C	0	0	0.485714285714286
YGR285C	0	0	0.472222222222222
YBR249C	0	0	0.459459459459459
YMR012W	0	0	0.447368421052632
YGL097W	0	0	0.435897435897436
YER165W	0	0	0.425
YIL022W	0	0	0.414634146341463
YDL066W	0	0	0.404761904761905
YNL121C	0	0	0.395348837209302
YHR068W	0	0	0.386363636363636
YPR163C	0	0	0.382978723404255
YBR263W	0	0	0.382978723404255
YGL105W	1	0	0.382978723404255
YPR041W	0	0	0.375
YFL018C	0	0	0.36734693877551
YBR084W	0	0	0.36
YJL080C	0	0	0.352941176470588
YLR249W	0	0	0.346153846153846
YPL273W	0	0	0.339622641509434
YCL028W	0	1	0.339622641509434
YLR429W	0	0	0.333333333333333
YPR110C	0	0	0.327272727272727
YOR361C	0	0	0.321428571428571
YBR079C	0	0	0.315789473684211
YLR192C	0	0	0.310344827586207
YCL011C	0	0	0.306451612903226
YLR188W	0	0	0.306451612903226
YOL098C	0	1	0.306451612903226
YBR127C	0	0	0.306451612903226
YPL040C	1	0	0.306451612903226
YGR123C	0	0	0.301587301587302
YNL287W	0	0	0.296875
YNL189W	0	0	0.292307692307692
YFR009W	0	0	0.287878787878788
YER025W	0	0	0.285714285714286
YKR001C	0	0	0.285714285714286
YPL172C	0	0	0.285714285714286
YFL022C	1	0	0.285714285714286
YEL042W	0	0	0.28169014084507
YFL004W	0	0	0.277777777777778
YOR151C	0	0	0.276315789473684
YOR187W	0	0	0.276315789473684
YMR089C	0	0	0.276315789473684
YOL033W	1	0	0.276315789473684
YDL143W	0	0	0.272727272727273
YMR217W	0	0	0.270588235294118
YJL180C	0	0	0.270588235294118
YHR216W	0	0	0.270588235294118
YNL071W	0	0	0.270588235294118
YOR354C	0	0	0.270588235294118
YKL205W	0	0	0.270588235294118
YHR091C	1	0	0.270588235294118
YKL194C	1	0	0.270588235294118
YLR342W	0	0	0.267441860465116
YHR128W	0	0	0.264367816091954
YGR220C	0	0	0.261363636363636
YPL226W	0	0	0.258426966292135
YGR214W	0	0	0.257731958762887
YPL103C	0	1	0.257731958762887
YDL145C	0	0	0.257731958762887
YCL045C	0	1	0.257731958762887
YER078C	0	0	0.257731958762887
YGL236C	0	0	0.257731958762887
YGL016W	0	0	0.257731958762887
YGR171C	1	0	0.257731958762887
YLR259C	0	0	0.257731958762887
YPL097W	1	0	0.257731958762887
YLR432W	0	0	0.255102040816327
YBR023C	0	0	0.252525252525253
YOR108W	0	0	0.25
YER027C	0	0	0.247524752475248
YIL070C	0	0	0.245098039215686
YDR194C	0	0	0.242718446601942
YHR109W	0	0	0.240384615384615
YAR071W	0	0	0.238095238095238
YMR283C	0	0	0.235849056603774
YIL039W	0	0	0.233644859813084
YPL086C	0	0	0.231481481481481
YLR069C	0	0	0.229357798165138
YER087W	0	1	0.229357798165138
YBR092C	0	0	0.227272727272727
YJR007W	0	0	0.225225225225225
YDL052C	0	0	0.223214285714286
YHR025W	0	0	0.221238938053097
YMR098C	0	1	0.221238938053097
YER110C	0	0	0.219298245614035
YLR389C	0	0	0.217391304347826
YEL001C	0	1	0.217391304347826
YHR042W	0	0	0.21551724137931
YPL104W	0	0	0.213675213675214
Q0120	0	0	0.211864406779661
YOR046C	0	0	0.210084033613445
YNL252C	0	0	0.208333333333333
YPL237W	0	0	0.206611570247934
YNL315C	0	0	0.204918032786885
YOR260W	0	0	0.203252032520325
YGL143C	0	0	0.201612903225806
YHR215W	0	1	0.201612903225806
YDR036C	0	0	0.2
YLR253W	0	1	0.2
YCL009C	0	0	0.198412698412698
YGL137W	0	0	0.196850393700787
YDL084W	0	0	0.1953125
YGR082W	0	0	0.193798449612403
YLR293C	0	0	0.192307692307692
YOL023W	0	0	0.190839694656489
YGR083C	0	0	0.189393939393939
YOR063W	0	0	0.18796992481203
YPL106C	0	0	0.186567164179104
YER145C	0	0	0.185185185185185
YGR210C	0	1	0.185185185185185
YHR193C	0	0	0.183823529411765
YMR287C	0	0	0.182481751824818
YNL137C	0	0	0.181159420289855
YMR282C	0	0	0.179856115107914
YGL012W	0	0	0.178571428571429
YDR300C	0	0	0.178082191780822
YNR013C	0	0	0.178082191780822
YDR395W	0	0	0.178082191780822
YNL209W	0	0	0.178082191780822
YDR508C	0	0	0.178082191780822
YNL073W	1	0	0.178082191780822
YMR166C	0	0	0.17687074829932
YLR380W	0	0	0.175675675675676
YDR429C	0	0	0.174496644295302
YMR309C	0	0	0.173333333333333
YGL076C	0	0	0.172185430463576
YDR331W	0	0	0.171052631578947
YKL212W	0	0	0.169934640522876
YPR074C	0	0	0.168831168831169
YKL068W	0	0	0.167741935483871
YDR211W	0	0	0.166666666666667
YML125C	0	0	0.165605095541401
YGR200C	0	0	0.164556962025316
YOR095C	0	0	0.163522012578616
YMR108W	0	0	0.1625
YJL054W	0	0	0.161490683229814
YIL043C	0	0	0.160493827160494
YNL100W	0	1	0.160493827160494
YER086W	0	0	0.159509202453988
YDR127W	0	0	0.158536585365854
YHR117W	0	1	0.158536585365854
YDR292C	0	0	0.157575757575758
YDR238C	0	0	0.156626506024096
YGL129C	0	0	0.155688622754491
YGR239C	0	0	0.154761904761905
YHR204W	0	0	0.153846153846154
YJL008C	0	0	0.152941176470588
YKL211C	0	0	0.152046783625731
YGR076C	0	0	0.151162790697674
YNL284C	0	0	0.15028901734104
YDL004W	0	0	0.149425287356322
YGR240C	0	0	0.148571428571429
YDR375C	0	0	0.147727272727273
YLR150W	0	0	0.146892655367232
YOR133W	0	0	0.146067415730337
YGL026C	0	0	0.145251396648045
YJR064W	0	0	0.144444444444444
YHR059W	0	0	0.143646408839779
YDR316W	0	1	0.143646408839779
YHR038W	0	0	0.142857142857143
YDR158W	0	0	0.14207650273224
YNL005C	0	0	0.141304347826087
YOR254C	0	0	0.140540540540541
YKL127W	0	0	0.139784946236559
YLR291C	0	0	0.13903743315508
YHL004W	0	0	0.138297872340426
YAL012W	0	0	0.137566137566138
YJR070C	0	0	0.136842105263158
YOR310C	0	0	0.136125654450262
YLR340W	0	0	0.135416666666667
YDR116C	0	0	0.134715025906736
YJL121C	0	0	0.134020618556701
YJR094W-A	0	0	0.133333333333333
YKL181W	0	0	0.13265306122449
YPR047W	0	0	0.131979695431472
YDR091C	0	0	0.131313131313131
YMR235C	0	0	0.130653266331658
YMR080C	0	0	0.13
YDR062W	0	0	0.129353233830846
YCR024C	0	0	0.128712871287129
YJR145C	0	0	0.12807881773399
YGL253W	0	0	0.127450980392157
YLR044C	0	0	0.126829268292683
YDR493W	0	1	0.126829268292683
YLR048W	0	0	0.12621359223301
YDL229W	0	0	0.1256038647343
YNR021W	0	1	0.1256038647343
YMR246W	0	0	0.125
YOL058W	0	0	0.124401913875598
YIL134W	0	0	0.123809523809524
YDR415C	0	1	0.123809523809524
YJR016C	0	0	0.123222748815166
YOR271C	0	1	0.123222748815166
YJL117W	0	0	0.122641509433962
YGR155W	0	0	0.122065727699531
YPL131W	0	0	0.121495327102804
YPL037C	0	0	0.12093023255814
YNL067W	0	0	0.12037037037037
YBR192W	0	0	0.119815668202765
YNL280C	0	0	0.119266055045872
YNL244C	0	0	0.118721461187215
YMR308C	0	0	0.118181818181818
YBL042C	0	0	0.117647058823529
YGL195W	0	0	0.117117117117117
YPR024W	0	0	0.116591928251121
YLL045C	0	0	0.116071428571429
YML022W	0	0	0.115555555555556
YPL263C	0	1	0.115555555555556
YEL050C	0	0	0.115044247787611
YDL185W	0	0	0.114537444933921
YGR175C	0	0	0.114035087719298
YER090W	0	0	0.11353711790393
YLR075W	0	0	0.11304347826087
YER107C	0	0	0.112554112554113
YLR017W	0	0	0.112068965517241
YGL202W	0	0	0.111587982832618
YCR051W	0	1	0.111587982832618
YGR006W	0	0	0.111111111111111
YMR024W	0	0	0.11063829787234
YGR173W	0	1	0.11063829787234
YPR145W	0	0	0.110169491525424
YNL306W	0	0	0.109704641350211
YOR060C	0	0	0.109243697478992
YGL112C	0	0	0.108786610878661
YOR087W	0	0	0.108333333333333
YDR035W	0	0	0.107883817427386
YGR198W	0	0	0.107438016528926
YDL051W	0	0	0.107142857142857
YDL112W	0	0	0.107142857142857
YLR175W	0	0	0.107142857142857
YML056C	0	1	0.107142857142857
YJL138C	0	0	0.107142857142857
YLL018C-A	0	0	0.107142857142857
YAL036C	0	0	0.107142857142857
YCR047C	0	0	0.107142857142857
YGL147C	0	0	0.107142857142857
YLR245C	0	0	0.107142857142857
YLR382C	1	0	0.107142857142857
YAL035W	0	0	0.106719367588933
YPL081W	0	0	0.106299212598425
YNL151C	0	0	0.105882352941176
YMR296C	0	0	0.10546875
YHR108W	0	0	0.105058365758755
YNL313C	0	0	0.104651162790698
YCL018W	0	0	0.104247104247104
YDL141W	0	0	0.103846153846154
YIL090W	0	0	0.103448275862069
YBL032W	0	0	0.103053435114504
YDL171C	0	0	0.102661596958175
YER036C	0	0	0.102272727272727
YNR016C	0	0	0.10188679245283
YBR162W-A	0	0	0.101503759398496
YJL014W	0	0	0.101123595505618
YDR471W	0	0	0.100746268656716
YEL019C	0	0	0.100371747211896
YGL099W	0	0	0.1
YNL016W	0	0	0.0996309963099631
YGL107C	0	1	0.0996309963099631
YNR043W	0	0	0.0992647058823529
YJL063C	0	0	0.0989010989010989
YEL056W	0	0	0.0985401459854015
YDL109C	0	0	0.0981818181818182
YOR243C	0	0	0.0978260869565217
YDR385W	0	0	0.0974729241877256
YHR013C	0	0	0.0971223021582734
YIL157C	0	1	0.0971223021582734
YNL177C	0	0	0.0967741935483871
YHR107C	0	0	0.0964285714285714
YML003W	0	1	0.0964285714285714
YBL022C	0	0	0.096085409252669
YPL118W	0	0	0.0957446808510638
YKR059W	0	0	0.0954063604240283
YBR031W	0	0	0.0950704225352113
YOR209C	0	0	0.0947368421052632
YJR045C	0	0	0.0944055944055944
YBR106W	0	0	0.0940766550522648
YLR008C	0	0	0.09375
YOL123W	0	0	0.0934256055363322
YBR093C	0	0	0.0931034482758621
YDR398W	0	0	0.0927835051546392
YCR068W	0	0	0.0924657534246575
YJL111W	0	0	0.0921501706484642
YLR047C	0	0	0.0918367346938776
YNL154C	0	0	0.0915254237288136
YDL100C	0	0	0.0912162162162162
YMR259C	0	1	0.0912162162162162
YDR188W	0	0	0.0909090909090909
YER043C	0	0	0.0909090909090909
YDR322W	0	0	0.0909090909090909
YNL256W	0	0	0.0909090909090909
YHL011C	0	0	0.0909090909090909
YPR069C	0	0	0.0909090909090909
YDR475C	0	1	0.0909090909090909
YHR208W	0	0	0.0909090909090909
YGL125W	0	0	0.0909090909090909
YDR175C	0	0	0.0909090909090909
YPL029W	0	0	0.0909090909090909
YMR063W	0	0	0.0909090909090909
YHR011W	1	0	0.0909090909090909
YOR158W	0	0	0.0906148867313916
YJL102W	0	0	0.0903225806451613
YDR045C	0	0	0.090032154340836
YNL119W	0	0	0.0897435897435897
YAR042W	0	0	0.0894568690095847
YIR026C	0	0	0.089171974522293
YOR384W	0	1	0.089171974522293
YJL200C	0	1	0.089171974522293
YOL067C	0	0	0.0888888888888889
YHR027C	0	0	0.0886075949367089
YPL048W	0	0	0.0883280757097792
YPR089W	0	1	0.0883280757097792
YGL027C	0	0	0.0880503144654088
YGR261C	0	0	0.0877742946708464
YOR312C	0	0	0.0875
YPR010C	0	0	0.0872274143302181
YHL039W	0	0	0.0869565217391304
YNL096C	0	0	0.086687306501548
YHL033C	0	0	0.0864197530864197
YKL122C	0	0	0.0861538461538462
YDR321W	0	0	0.0858895705521472
YOL139C	0	0	0.0856269113149847
YBR062C	0	1	0.0856269113149847
YLL038C	0	0	0.0853658536585366
YAL048C	0	0	0.0851063829787234
YOR083W	0	0	0.0848484848484849
YLR393W	0	0	0.0845921450151057
YER120W	0	0	0.0843373493975904
YMR203W	0	0	0.0840840840840841
YER080W	0	1	0.0840840840840841
YPL050C	0	0	0.0838323353293413
YIL142W	0	0	0.0835820895522388
YPR118W	0	0	0.0833333333333333
YNL132W	0	0	0.0830860534124629
YLR378C	0	0	0.0828402366863905
YPL231W	0	0	0.0825958702064897
YDL178W	0	0	0.0823529411764706
YLR172C	0	0	0.0821114369501466
YOR184W	0	0	0.0818713450292398
YMR123W	0	0	0.0816326530612245
YDR296W	0	0	0.0813953488372093
YIR014W	0	1	0.0813953488372093
YPL072W	0	0	0.0811594202898551
YBR189W	0	0	0.0809248554913295
YOR266W	0	0	0.0806916426512968
YLR419W	0	1	0.0806916426512968
YDR354W	0	0	0.0804597701149425
YDR347W	0	0	0.0802292263610315
YGR234W	0	0	0.08
YOL013C	0	0	0.0797720797720798
YER052C	0	0	0.0795454545454545
YKR026C	0	0	0.0793201133144476
YBR069C	0	0	0.0790960451977401
YGL050W	0	1	0.0790960451977401
YNL328C	0	0	0.0788732394366197
YEL051W	0	0	0.0786516853932584
YNL282W	0	0	0.0784313725490196
YCL010C	0	0	0.0782122905027933
YPL090C	0	0	0.0779944289693593
YDR212W	0	0	0.0777777777777778
YPL249C-A	0	0	0.0775623268698061
YEL040W	0	0	0.0773480662983425
YOL141W	0	1	0.0773480662983425
YOR165W	0	0	0.0771349862258953
YLR314C	0	0	0.0769230769230769
YLR203C	0	0	0.0767123287671233
YGR218W	0	0	0.0765027322404372
YGR187C	0	0	0.0762942779291553
YEL022W	0	0	0.0760869565217391
YMR293C	0	0	0.0758807588075881
YAL038W	0	0	0.0756756756756757
YJL019W	0	0	0.0754716981132075
YOR341W	0	0	0.0752688172043011
YMR157C	0	1	0.0752688172043011
YDL241W	0	1	0.0752688172043011
YDR487C	0	0	0.0750670241286863
YEL034W	0	0	0.0748663101604278
YPL063W	0	0	0.0746666666666667
YLR180W	0	0	0.0745501285347044
YBL039C	0	0	0.0745501285347044
YJL091C	0	0	0.0745501285347044
YDL055C	0	0	0.0745501285347044
YDR245W	0	0	0.0745501285347044
YJL096W	0	0	0.0745501285347044
YJL069C	0	0	0.0745501285347044
YOR276W	0	0	0.0745501285347044
YBR065C	0	0	0.0745501285347044
YOR047C	0	0	0.0745501285347044
YJL145W	0	0	0.0745501285347044
YBR248C	0	0	0.0745501285347044
YGL083W	0	1	0.0745501285347044
YML085C	0	0	0.0745501285347044
YDR268W	1	0	0.0745501285347044
YDR061W	0	1	0.0745501285347044
YBR196C	0	0	0.0743589743589744
YJL130C	0	0	0.0741687979539642
YGL234W	0	0	0.0739795918367347
YIR015W	0	0	0.0737913486005089
YHR072W	0	0	0.0736040609137056
YML073C	0	0	0.0734177215189873
YNR045W	0	0	0.0732323232323232
YMR205C	0	0	0.0730478589420655
YBL036C	0	0	0.0728643216080402
YER073W	0	0	0.0726817042606516
YPR168W	0	0	0.0725
YMR146C	0	0	0.0723192019950125
YGR020C	0	0	0.0721393034825871
YBL074C	0	0	0.0719602977667494
YIR021W	0	0	0.0717821782178218
YHR189W	0	0	0.0716049382716049
YOR370C	0	0	0.0714285714285714
YLR083C	0	1	0.0714285714285714
YDL014W	0	0	0.0712530712530713
YLR239C	0	0	0.071078431372549
YML086C	0	0	0.0709046454767726
YOR326W	0	0	0.0707317073170732
YPL215W	0	0	0.0705596107055961
YDL082W	0	0	0.0703883495145631
YPL198W	0	0	0.0702179176755448
YNL185C	0	0	0.070048309178744
YCL050C	0	0	0.0698795180722892
YLR153C	0	0	0.0697115384615385
YLR441C	0	0	0.0695443645083933
YER156C	0	1	0.0695443645083933
YKL080W	0	0	0.069377990430622
YBR276C	0	0	0.0692124105011933
YPR067W	0	0	0.0690476190476191
YJR143C	0	0	0.0688836104513064
YKL182W	0	0	0.0687203791469194
YHR009C	0	1	0.0687203791469194
YOL140W	0	0	0.0685579196217494
YCR071C	0	0	0.0683962264150943
YNR040W	0	1	0.0683962264150943
YGR132C	0	0	0.0682352941176471
YGR267C	0	0	0.068075117370892
YKL195W	0	0	0.0679156908665105
YKL060C	0	0	0.0677570093457944
YLR335W	0	0	0.0675990675990676
YMR257C	0	0	0.0674418604651163
YFR038W	0	1	0.0674418604651163
YIL094C	0	0	0.0672853828306264
YHR170W	0	0	0.0671296296296296
YHR063C	0	0	0.0669745958429561
YOR232W	0	0	0.0668202764976959
YKL120W	0	0	0.0666666666666667
YBR145W	0	0	0.0665137614678899
YHR018C	0	0	0.0663615560640732
YJR053W	0	0	0.0662100456621005
YER055C	0	0	0.0660592255125285
YGR165W	0	0	0.0659090909090909
YBR205W	0	0	0.0657596371882086
YAL003W	0	0	0.0656108597285068
YNL327W	0	0	0.0654627539503386
YOL061W	0	0	0.0653153153153153
YKR006C	0	0	0.0651685393258427
YGL068W	0	0	0.0650224215246637
YDR025W	0	0	0.0648769574944072
YLR204W	0	0	0.0647321428571429
YHR105W	0	1	0.0647321428571429
YDR144C	0	0	0.0645879732739421
YOL022C	0	1	0.0645879732739421
YMR116C	0	0	0.0644444444444444
YNL255C	0	0	0.0643015521064302
YBR074W	0	1	0.0643015521064302
YBR143C	0	0	0.0641592920353982
YFL028C	0	0	0.0640176600441501
YBR185C	0	0	0.0638766519823789
YMR241W	0	0	0.0637362637362637
YBR159W	0	0	0.0635964912280702
YLR244C	0	0	0.0634573304157549
YNL248C	0	0	0.0633187772925764
YKR071C	0	1	0.0633187772925764
YKL099C	0	0	0.0631808278867102
YIL098C	0	0	0.0630434782608696
YDR012W	0	0	0.0629067245119306
YML129C	0	0	0.0627705627705628
YNL178W	0	0	0.0626349892008639
YML063W	0	0	0.0625
YBR118W	0	0	0.0623655913978495
YJR122W	0	1	0.0623655913978495
YMR142C	0	0	0.0622317596566524
YNL158W	0	0	0.0620985010706638
YPR080W	0	0	0.061965811965812
YCL030C	0	0	0.0618336886993603
YLR357W	0	0	0.0617021276595745
YOR241W	0	0	0.0615711252653928
YMR260C	0	0	0.0614406779661017
YDR414C	0	0	0.0613107822410148
YKR085C	0	0	0.0611814345991561
YDR267C	0	1	0.0611814345991561
YKL191W	0	0	0.0610526315789474
YGR128C	0	0	0.0609243697478992
YDR170C	0	0	0.0607966457023061
YJR101W	0	0	0.0606694560669456
YBR037C	0	0	0.0605427974947808
YFL037W	0	0	0.0604166666666667
YML025C	0	0	0.0602910602910603
YGR211W	0	0	0.0601659751037344
YER153C	0	0	0.0600414078674948
YIL116W	0	0	0.0599173553719008
YKL152C	0	0	0.0597938144329897
YGL120C	0	0	0.0596707818930041
YOR096W	0	0	0.0595482546201232
YLR355C	0	0	0.0594262295081967
YMR290C	0	0	0.0593047034764826
YLR384C	0	0	0.0591836734693878
YGR231C	0	0	0.0590631364562118
YLR433C	0	0	0.0589430894308943
YJR123W	0	0	0.0588235294117647
YGL212W	0	0	0.0587044534412955
YDL198C	0	0	0.0585858585858586
YNL301C	0	0	0.0584677419354839
YHL001W	0	0	0.0583501006036217
YPL145C	0	0	0.0582329317269076
YMR125W	0	0	0.0581162324649299
YNL104C	0	0	0.058
YLR439W	0	0	0.0578842315369262
YML008C	0	0	0.0577689243027888
YJR109C	0	0	0.0576540755467197
YDL131W	0	0	0.0575396825396825
YPR036W	0	0	0.0574257425742574
YDR283C	0	0	0.0573122529644269
YGL173C	0	0	0.0571992110453649
YEL055C	0	0	0.0570866141732283
YDR454C	0	0	0.0569744597249509
YKR016W	0	1	0.0569744597249509
YGL031C	0	0	0.0568627450980392
YLL006W	0	0	0.0567514677103718
YLR197W	0	0	0.056640625
YOR091W	0	0	0.0565302144249513
YML024W	0	0	0.056420233463035
YER141W	0	0	0.0563106796116505
YOL096C	0	0	0.0562015503875969
YDL202W	0	0	0.0560928433268859
YMR234W	0	0	0.055984555984556
YCR046C	0	0	0.0558766859344894
YDR226W	0	0	0.0557692307692308
YKL180W	0	0	0.0556621880998081
YBL080C	0	0	0.0555555555555556
YBL011W	0	0	0.0554493307839388
YDR510W	0	0	0.0553435114503817
YOR202W	0	0	0.0552380952380952
YMR062C	0	0	0.0551330798479087
YMR128W	0	0	0.0550284629981025
YLR367W	0	0	0.0549242424242424
YDR337W	0	0	0.054820415879017
YAL042W	0	0	0.0547169811320755
YHR003C	0	1	0.0547169811320755
YIL133C	0	0	0.0546139359698682
YPL220W	0	0	0.0545112781954887
YLL024C	0	0	0.0544090056285178
YKL170W	0	0	0.0543071161048689
YJR080C	0	1	0.0543071161048689
YLR285W	0	0	0.0542056074766355
YBR120C	0	0	0.0541044776119403
YDL182W	0	0	0.0540037243947858
YNL123W	0	0	0.0539033457249071
YJL131C	0	1	0.0539033457249071
YMR267W	0	0	0.0538033395176252
YHR007C	0	0	0.0537037037037037
YDR488C	0	0	0.0536044362292052
YPL032C	0	0	0.0535055350553506
YLR129W	0	0	0.0534069981583794
YMR300C	0	0	0.0533088235294118
YBR003W	0	0	0.0532110091743119
YCL037C	0	0	0.0531135531135531
YDR143C	0	0	0.0530164533820841
YPL079W	0	0	0.0529197080291971
YPR102C	0	0	0.0528233151183971
YMR188C	0	0	0.0527272727272727
YBL068W	0	0	0.0526315789473684
YEL054C	0	0	0.052536231884058
YDL015C	0	0	0.0524412296564195
YOL144W	0	0	0.0523465703971119
YLR196W	0	0	0.0522522522522523
YGL106W	0	0	0.052158273381295
YOR188W	0	0	0.052064631956912
YGL224C	0	0	0.0519713261648745
YDR346C	0	0	0.0518783542039356
YHR122W	0	0	0.0517857142857143
YJL071W	0	0	0.0516934046345811
YMR242C	0	0	0.0516014234875445
YJL177W	0	0	0.0515097690941385
YOR150W	0	0	0.0514184397163121
YJL124C	0	0	0.0513274336283186
YKL084W	0	0	0.0512367491166078
YBR017C	0	0	0.0511463844797178
YBR265W	0	0	0.051056338028169
YBR015C	0	0	0.0509666080843585
YML026C	0	0	0.0508771929824561
YIL084C	0	0	0.0507880910683012
YNR052C	0	0	0.0506993006993007
YLR113W	0	0	0.0506108202443281
YIR034C	0	0	0.0505226480836237
YBL072C	0	0	0.0504347826086957
YLR195C	0	0	0.0503472222222222
YKL218C	0	0	0.0502599653379549
YJR003C	0	0	0.0501730103806228
YBL009W	0	0	0.0500863557858377
YOR212W	0	0	0.05
YMR229C	0	0	0.0499139414802065
YDL031W	0	0	0.0498281786941581
YLR264W	0	0	0.0497427101200686
YFL045C	0	0	0.0496575342465753
YLR372W	0	0	0.0495726495726496
YER069W	0	0	0.0494880546075085
YDR430C	0	0	0.0494037478705281
YLR397C	0	0	0.0493197278911565
YLR359W	0	0	0.0492359932088285
YOR303W	0	0	0.0491525423728814
YDL226C	0	0	0.0490693739424704
YLR090W	0	0	0.0489864864864865
YFL023W	0	0	0.0489038785834739
YBR080C	0	0	0.0488215488215488
YPR060C	0	0	0.0487394957983193
YBR155W	0	0	0.0486577181208054
YOL064C	0	0	0.0485762144053601
YNL064C	0	0	0.048494983277592
YJL041W	0	0	0.0484140233722871
YDL060W	0	0	0.0483333333333333
YPR100W	0	0	0.0482529118136439
YOR233W	0	0	0.0481727574750831
YGR148C	0	0	0.0480928689883914
YFR031C-A	0	0	0.0480132450331126
YDR041W	0	0	0.0479338842975207
YJR060W	0	0	0.0478547854785479
YLL001W	0	0	0.0477759472817133
YLR027C	0	0	0.0476973684210526
YER175C	0	1	0.0476973684210526
YPL210C	0	0	0.0476190476190476
YBR011C	0	0	0.0475409836065574
YHR070W	0	0	0.0474631751227496
YIL009W	0	0	0.0473856209150327
YHR174W	0	0	0.0473083197389886
YIL093C	0	0	0.0472312703583062
YOR201C	0	0	0.0471544715447154
YJL208C	0	0	0.0470779220779221
YDR190C	0	0	0.0470016207455429
YLR330W	0	0	0.0469255663430421
YLR106C	0	0	0.0468497576736672
YBL091C	0	0	0.0467741935483871
YNL087W	0	1	0.0467741935483871
YDL126C	0	0	0.0466988727858293
YMR033W	0	0	0.0466237942122186
YPR190C	0	0	0.0465489566613162
YIR012W	0	0	0.046474358974359
YKL167C	0	0	0.0464
YLR056W	0	0	0.0463258785942492
YLR146C	0	0	0.0462519936204147
YJR124C	0	1	0.0462519936204147
YBR256C	0	0	0.0461783439490446
YJR069C	0	0	0.0461049284578696
YMR117C	0	0	0.046031746031746
YGL020C	0	0	0.045958795562599
YJL020C	0	0	0.0458860759493671
YGR021W	0	1	0.0458860759493671
YPR125W	0	0	0.0458135860979463
YGR119C	0	0	0.0457413249211356
YEL071W	0	0	0.0456692913385827
YOR355W	0	0	0.0455974842767296
YER049W	0	0	0.0455259026687598
YDR353W	0	0	0.0454545454545455
YLR312W-A	0	0	0.0453834115805947
YOR356W	0	0	0.0453125
YCR003W	0	0	0.0452418096723869
YBR243C	0	0	0.0451713395638629
YOL027C	0	0	0.0451010886469673
YER074W	0	0	0.0450310559006211
YPL212C	0	0	0.0449612403100775
YIL128W	0	0	0.0448916408668731
YBR042C	0	0	0.044822256568779
YGR054W	0	0	0.0447530864197531
YPL243W	0	0	0.0446841294298921
YLL043W	0	0	0.0446153846153846
YDL103C	0	0	0.0445468509984639
YBR271W	0	0	0.044478527607362
YOR130C	0	0	0.0444104134762634
YDR324C	0	0	0.0443425076452599
YOR334W	0	0	0.0442748091603053
YER009W	0	0	0.0442073170731707
YNR067C	0	0	0.0441400304414003
YBL024W	0	0	0.0440729483282675
YPL092W	0	0	0.0440060698027314
YGL022W	0	0	0.0439393939393939
YMR321C	0	1	0.0439393939393939
YNL292W	0	0	0.0438729198184569
YGR280C	0	0	0.0438066465256798
YHR120W	0	0	0.0437405731523379
YOR236W	0	0	0.0436746987951807
YOL124C	0	0	0.043609022556391
YLR277C	0	0	0.0435435435435435
YJL183W	0	0	0.0434782608695652
YPR056W	0	0	0.0434131736526946
YGL092W	0	0	0.0433482810164425
YHL038C	0	0	0.0432835820895522
YOR014W	0	0	0.0432190760059613
YER007C-A	0	0	0.0431547619047619
YDR161W	0	0	0.0430906389301634
YPL126W	0	0	0.043026706231454
YPL105C	0	1	0.043026706231454
YDR047W	0	0	0.042962962962963
YPR058W	0	0	0.0428994082840237
YBR283C	0	0	0.0428360413589365
YBL090W	0	0	0.0427728613569322
YLR139C	0	0	0.0427098674521355
YOR281C	0	0	0.0426470588235294
YBR153W	0	0	0.0425844346549192
YER017C	0	0	0.0425219941348974
YKL106W	0	0	0.0424597364568082
YPL111W	0	0	0.0423976608187134
YKL134C	0	0	0.0423357664233577
YGR084C	0	0	0.0422740524781341
YGR260W	0	0	0.0422125181950509
YLL008W	0	0	0.0421511627906977
YGL117W	0	1	0.0421511627906977
YPL235W	0	0	0.0420899854862119
YMR215W	0	1	0.0420899854862119
YNL061W	0	0	0.0420289855072464
YDR465C	0	0	0.0419681620839363
YNL169C	0	0	0.0419075144508671
YBR254C	0	0	0.0418470418470418
YNL231C	0	0	0.0417867435158501
YLR222C	0	0	0.041726618705036
YNL192W	0	0	0.0416666666666667
YOL086C	0	0	0.0416068866571019
YGR208W	0	0	0.0415472779369628
YHR071W	0	0	0.0414878397711016
YBR246W	0	1	0.0414878397711016
YML126C	0	0	0.0414285714285714
YKL138C	0	0	0.0413694721825963
YLR132C	0	0	0.0413105413105413
YDR101C	0	0	0.0412517780938834
YFR028C	0	0	0.0411931818181818
YPL083C	0	0	0.0411347517730496
YLR208W	0	0	0.0410764872521246
YHR089C	0	0	0.041018387553041
YBR199W	0	0	0.0409604519774011
YER168C	0	0	0.0409026798307475
YMR177W	0	0	0.0408450704225352
YMR301C	0	0	0.0407876230661041
YML043C	0	0	0.0407303370786517
YNL081C	0	0	0.0406732117812062
YBR273C	0	0	0.0406162464985994
YOL049W	0	0	0.0405594405594406
YDR120C	0	0	0.0405027932960894
YBR220C	0	1	0.0405027932960894
YBR238C	0	0	0.0404463040446304
YOR070C	0	0	0.0403899721448468
YER102W	0	0	0.0403337969401947
YDR376W	0	0	0.0402777777777778
YML009C	0	0	0.0402219140083218
YBR022W	0	0	0.0401662049861496
YKL029C	0	0	0.0401106500691563
YBR110W	0	0	0.0400552486187845
YIR019C	0	0	0.04
YBR104W	0	0	0.0399449035812672
YBR210W	0	0	0.0398899587345254
YLR447C	0	0	0.0398351648351648
YBR041W	0	0	0.0397805212620027
YHR010W	0	0	0.0397260273972603
YOR017W	0	0	0.039671682626539
YNL021W	0	0	0.0396174863387978
YBR219C	0	1	0.0396174863387978
YBR282W	0	0	0.0395634379263302
YPL183C	0	1	0.0395634379263302
YGL238W	0	0	0.0395095367847411
YJR040W	0	0	0.0394557823129252
YMR243C	0	0	0.0394021739130435
YNL122C	0	1	0.0394021739130435
YGR112W	0	0	0.039348710990502
YBR168W	0	0	0.0392953929539295
YLR328W	0	0	0.0392422192151556
YDL083C	0	0	0.0391891891891892
YGR038W	0	0	0.039136302294197
YBR257W	0	0	0.0390835579514825
YBR264C	0	0	0.0390309555854643
YGR257C	0	0	0.0389784946236559
YLR466W	0	0	0.0389261744966443
YPR140W	0	0	0.0388739946380697
YHR029C	0	1	0.0388739946380697
YJL076W	0	0	0.0388219544846051
YML091C	0	0	0.0387700534759358
YDR545W	0	0	0.0387182910547397
YBR293W	0	0	0.0386666666666667
YBR161W	0	0	0.0386151797603196
YJR118C	0	0	0.038563829787234
YHR162W	0	1	0.038563829787234
YEL009C	0	0	0.0385126162018592
YGL135W	0	0	0.0384615384615385
YDR418W	0	0	0.0384105960264901
YEL036C	0	0	0.0383597883597884
YMR131C	0	0	0.0383091149273448
YLR061W	0	0	0.0382585751978892
YBR165W	0	0	0.0382081686429512
YNL070W	0	0	0.0381578947368421
YPL188W	0	0	0.038107752956636
YMR318C	0	0	0.0380577427821522
YBR167C	0	0	0.0380078636959371
YNR012W	0	0	0.0379581151832461
YDL130W	0	0	0.0379084967320261
YKL184W	0	0	0.0378590078328982
YJL034W	0	0	0.0378096479791395
YBR033W	0	1	0.0378096479791395
YGL207W	0	0	0.0377604166666667
YPR129W	0	0	0.0377113133940182
YBR007C	0	1	0.0377113133940182
YGR158C	0	0	0.0376623376623377
YGL119W	0	0	0.0376134889753567
YGR118W	0	0	0.0375647668393782
YBL010C	0	1	0.0375647668393782
YOL040C	0	0	0.03751617076326
YGR150C	0	1	0.03751617076326
YBR259W	0	1	0.03751617076326
YNL141W	0	0	0.0374677002583979
YBR251W	0	0	0.0374193548387097
YJL205C	0	0	0.0373711340206186
YBR096W	0	1	0.0373711340206186
YJR111C	0	1	0.0373711340206186
YIL110W	0	0	0.0373230373230373
YOL039W	0	0	0.0372750642673522
YBR122C	0	0	0.0372272143774069
YGL103W	0	0	0.0371794871794872
YGR147C	0	0	0.0371318822023047
YBL067C	0	1	0.0371318822023047
YBR235W	0	1	0.0371318822023047
YMR186W	0	0	0.0370843989769821
YIL052C	0	0	0.037037037037037
YBL025W	0	0	0.0369897959183673
YJR130C	0	0	0.0369426751592357
YDL104C	0	1	0.0369426751592357
YBR225W	0	1	0.0369426751592357
YGL018C	0	0	0.0368956743002544
YBL041W	0	0	0.036848792884371
YBL035C	0	0	0.0368020304568528
YPL250C	0	1	0.0368020304568528
YJR092W	0	0	0.0367553865652725
YPL283C	0	0	0.0367088607594937
YOR197W	0	0	0.0366624525916561
YBL089W	0	0	0.0366161616161616
YLR452C	0	0	0.0365699873896595
YGL123W	0	0	0.0365239294710327
YCL005W-A	0	0	0.0364779874213836
YBR058C-A	0	0	0.0364321608040201
YER190W	0	0	0.0363864491844417
YPL240C	0	0	0.0363408521303258
YBL098W	0	0	0.0362953692115144
YBR063C	0	1	0.0362953692115144
YKL154W	0	0	0.03625
YBR187W	0	1	0.03625
YBR058C	0	0	0.0362047440699126
YML106W	0	0	0.0361596009975062
YHR203C	0	0	0.0361145703611457
YLR448W	0	0	0.0360696517412935
YMR096W	0	0	0.0360248447204969
YDL044C	0	0	0.0359801488833747
YBR237W	0	0	0.0359355638166047
YOR037W	0	0	0.0358910891089109
YBR020W	0	0	0.0358467243510507
YGL211W	0	0	0.0358024691358025
YLR234W	0	0	0.0357583230579531
YBR216C	0	0	0.0357142857142857
YDL160C	0	0	0.035670356703567
YBR270C	0	1	0.035670356703567
YOR211C	0	0	0.0356265356265356
YJL039C	0	0	0.0355828220858896
YER170W	0	0	0.0355392156862745
YPR036W-A	0	0	0.0354957160342717
YBL091C-A	0	1	0.0354957160342717
YML116W	0	0	0.0354523227383863
YPR204W	0	1	0.0354523227383863
YDR434W	0	0	0.0354090354090354
YER180C-A	0	0	0.0353658536585366
YNR017W	0	0	0.0353227771010962
YJR028W	0	0	0.0352798053527981
YBR129C	0	0	0.0352369380315917
YBR202W	0	0	0.0351941747572816
YMR208W	0	0	0.0351515151515151
YLR347C	0	0	0.0351089588377724
YKR095W-A	0	0	0.0350665054413543
YGR229C	0	0	0.035024154589372
YLR369W	0	0	0.0349819059107358
YKL056C	0	0	0.0349397590361446
YMR091C	0	0	0.0348977135980746
YEL031W	0	0	0.0348557692307692
YBR141C	0	1	0.0348557692307692
YCL059C	0	0	0.0348139255702281
YDR447C	0	0	0.0347721822541966
YMR023C	0	0	0.0347305389221557
YGL009C	0	0	0.034688995215311
YMR121C	0	0	0.034647550776583
YDL174C	0	0	0.0346062052505967
YFL067W	0	1	0.0346062052505967
YMR064W	0	0	0.034564958283671
YOR305W	0	0	0.0345238095238095
YPR203W	0	1	0.0345238095238095
YPL252C	0	0	0.0344827586206897
YLR464W	0	1	0.0344827586206897
YPR202W	0	1	0.0344827586206897
YBL113C	0	1	0.0344827586206897
YGR177C	0	0	0.0344418052256532
YMR161W	0	0	0.0344009489916963
YNL083W	0	0	0.0343601895734597
YBR261C	0	1	0.0343601895734597
YJR147W	0	0	0.0343195266272189
YBR288C	0	0	0.0342789598108747
YBR048W	0	0	0.0342384887839433
YBR207W	0	0	0.0341981132075472
YBL019W	0	0	0.0341578327444052
YFL010W-A	0	0	0.0341176470588235
YDR449C	0	0	0.0340775558166862
YIL021W	0	0	0.034037558685446
YER074W-A	0	0	0.0339976553341149
YBL027W	0	0	0.0339578454332553
YJL097W	0	0	0.0339181286549708
YLR449W	0	0	0.0338785046728972
YEL076C-A	0	1	0.0338785046728972
YJL148W	0	0	0.0338389731621937
YJL225C	0	1	0.0338389731621937
YER189W	0	1	0.0338389731621937
YGR222W	0	0	0.0337995337995338
YBL057C	0	0	0.0337601862630966
YBR163W	0	1	0.0337601862630966
YHL014C	0	1	0.0337601862630966
YJL209W	0	0	0.0337209302325581
YIL145C	0	0	0.0336817653890825
YPR048W	0	1	0.0336817653890825
YBR055C	0	0	0.0336426914153132
YMR079W	0	0	0.033603707995365
YBR166C	0	0	0.0335648148148148
YBL112C	0	1	0.0335648148148148
YDR119W	0	1	0.0335648148148148
YBR114W	0	0	0.0335260115606936
YGR204W	0	0	0.0334872979214781
YNR050C	0	0	0.0334486735870819
YEL026W	0	0	0.0334101382488479
YBR236C	0	0	0.0333716915995397
YFL068W	0	1	0.0333716915995397
YGR296W	0	0	0.0333333333333333
YDL095W	0	0	0.0332950631458094
YOR051C	0	1	0.0332950631458094
YDR098C	0	0	0.033256880733945
YDR437W	0	0	0.0332187857961054
YEL052W	0	1	0.0332187857961054
YMR095C	0	0	0.0331807780320366
YBR061C	0	0	0.0331428571428571
YKL143W	0	0	0.0331050228310502
YNL272C	0	0	0.0330672748004561
YER053C-A	0	1	0.0330672748004561
YKR082W	0	0	0.0330296127562642
YLR467W	0	0	0.0329920364050057
YBR125C	0	1	0.0329920364050057
YOR021C	0	0	0.0329545454545455
YLR304C	0	0	0.0329171396140749
YHR021W-A	0	0	0.0328798185941043
YHR196W	0	0	0.0328425821064553
YBR228W	0	0	0.0328054298642534
YDL189W	0	0	0.0327683615819209
YBL111C	0	1	0.0327683615819209
YOR340C	0	0	0.0327313769751693
YHR218W	0	1	0.0327313769751693
YHL049C	0	1	0.0327313769751693
YDR044W	0	0	0.0326944757609921
YBR229C	0	0	0.0326576576576577
YBL051C	0	0	0.0326209223847019
YPL208W	0	0	0.0325842696629213
YHL007C	0	0	0.0325476992143659
YER122C	0	0	0.0325112107623318
YGL064C	0	0	0.032474804031355
YLR289W	0	1	0.032474804031355
YDL107W	0	0	0.0324384787472036
YLR405W	0	0	0.0324022346368715
YJL112W	0	0	0.0323660714285714
YBR221C	0	0	0.032329988851728
YHR219W	0	1	0.032329988851728
YHL015W	0	0	0.032293986636971
YOR224C	0	0	0.032258064516129
YEL075C	0	1	0.032258064516129
YEL076C	0	1	0.032258064516129
YFL064C	0	1	0.032258064516129
YOL042W	0	1	0.032258064516129
YJL104W	0	0	0.0322222222222222
YPL101W	0	0	0.0321864594894562
YFL065C	0	1	0.0321864594894562
YLR167W	0	0	0.0321507760532151
YOR198C	0	0	0.0321151716500554
YBL055C	0	0	0.0320796460176991
YKR092C	0	0	0.0320441988950276
YFR002W	0	0	0.0320088300220751
YJL050W	0	0	0.0319735391400221
YIL020C	0	0	0.0319383259911894
YOR204W	0	0	0.0319031903190319
YML133C	0	1	0.0319031903190319
YGR245C	0	0	0.0318681318681319
YBR218C	0	0	0.0318331503841932
YLR390W-A	0	0	0.0317982456140351
YGL111W	0	0	0.031763417305586
YLR462W	0	1	0.031763417305586
YJR072C	0	1	0.031763417305586
YDR165W	0	0	0.0317286652078775
YGR085C	0	0	0.0316939890710383
YKR094C	0	0	0.0316593886462882
YDR266C	0	1	0.0316593886462882
YBR175W	0	0	0.0316248636859324
YPR088C	0	0	0.0315904139433551
YER138W-A	0	1	0.0315904139433551
YDR034C-A	0	1	0.0315904139433551
YCL057C-A	0	1	0.0315904139433551
YOR270C	0	0	0.0315560391730141
YBR255C-A	0	1	0.0315560391730141
YCL021W-A	0	1	0.0315560391730141
YAL044W-A	0	1	0.0315560391730141
YLR154W-C	0	1	0.0315560391730141
YDR381C-A	0	1	0.0315560391730141
YDL159W-A	0	1	0.0315560391730141
YCL001W-B	0	1	0.0315560391730141
YFR012W-A	0	1	0.0315560391730141
YJL052C-A	0	1	0.0315560391730141
YGL258W-A	0	1	0.0315560391730141
YLR099W-A	0	1	0.0315560391730141
YKL106C-A	0	1	0.0315560391730141
YOL086W-A	0	1	0.0315560391730141
YOR396W	0	1	0.0315560391730141
YGR101W	0	0	0.0315217391304348
YBR164C	0	0	0.0314875135722041
YJL190C	0	0	0.0314533622559653
YCR031C	0	0	0.0314192849404117
YPR071W	0	1	0.0314192849404117
YKL054C	0	0	0.0313852813852814
YBR132C	0	0	0.0313513513513514
YHR054C	0	1	0.0313513513513514
YLR067C	0	0	0.031317494600432
YER117W	0	0	0.0312837108953614
YBR252W	0	0	0.03125
YMR202W	0	0	0.031216361679225
YER125W	0	0	0.0311827956989247
YNR030W	0	0	0.0311493018259936
YLR163C	0	0	0.0311158798283262
YIL177C	0	1	0.0311158798283262
YHL050C	0	1	0.0311158798283262
YCL068C	0	1	0.0311158798283262
YKL219W	0	1	0.0311158798283262
YJR105W	0	0	0.0310825294748124
YNL001W	0	0	0.0310492505353319
YLR002C	0	0	0.0310160427807487
YPR181C	0	0	0.030982905982906
YBR233W	0	1	0.030982905982906
YLL066C	0	1	0.030982905982906
YBR085W	0	0	0.0309498399146211
YAL039C	0	0	0.0309168443496802
YLR303W	0	0	0.0308839190628328
YMR083W	0	0	0.0308510638297872
YNL146W	0	1	0.0308510638297872
YDR502C	0	0	0.0308182784272051
YIL156W-B	0	1	0.0308182784272051
YNL138W-A	0	1	0.0308182784272051
YGR062C	0	0	0.0307855626326964
YOL101C	0	0	0.0307529162248144
YER146W	0	0	0.0307203389830508
YKR043C	0	1	0.0307203389830508
YOL119C	0	0	0.0306878306878307
YNL213C	0	0	0.0306553911205074
YBL079W	0	0	0.030623020063358
YLL067C	0	1	0.030623020063358
YJL136W-A	0	1	0.030623020063358
YLR264C-A	0	1	0.030623020063358
YOL038C-A	0	1	0.030623020063358
YBR217W	0	0	0.0305907172995781
YAL037C-A	0	1	0.0305907172995781
YER188C-A	0	1	0.0305907172995781
YNL220W	0	0	0.0305584826132771
YFL066C	0	1	0.0305584826132771
YBL008W-A	0	1	0.0305584826132771
YBL071C-B	0	1	0.0305584826132771
YAR035C-A	0	1	0.0305584826132771
YBL039W-B	0	1	0.0305584826132771
YAL063C-A	0	1	0.0305584826132771
YGL006W-A	0	1	0.0305584826132771
YBR296C-A	0	1	0.0305584826132771
YBR230W-A	0	1	0.0305584826132771
YCR108C	0	1	0.0305584826132771
YBR196C-B	0	1	0.0305584826132771
YBR298C-A	0	1	0.0305584826132771
YDR182W-A	0	1	0.0305584826132771
YBR221W-A	0	1	0.0305584826132771
YDR119W-A	0	1	0.0305584826132771
YBR182C-A	0	1	0.0305584826132771
YBR200W-A	0	1	0.0305584826132771
YBR072C-A	0	1	0.0305584826132771
YBR196C-A	0	1	0.0305584826132771
YCL048W-A	0	1	0.0305584826132771
YBR201C-A	0	1	0.0305584826132771
YCL012C	0	1	0.0305584826132771
YDR194W-A	0	1	0.0305584826132771
YCL058W-A	0	1	0.0305584826132771
YDR003W-A	0	1	0.0305584826132771
YDL160C-A	0	1	0.0305584826132771
YCR024C-B	0	1	0.0305584826132771
YCR095W-A	0	1	0.0305584826132771
YDL007C-A	0	1	0.0305584826132771
YCR075W-A	0	1	0.0305584826132771
YBL100W-C	0	1	0.0305584826132771
YDR169C-A	0	1	0.0305584826132771
YDR524W-C	0	1	0.0305584826132771
YDR524C-B	0	1	0.0305584826132771
YER175W-A	0	1	0.0305584826132771
YDR246W-A	0	1	0.0305584826132771
YDR461C-A	0	1	0.0305584826132771
YER078W-A	0	1	0.0305584826132771
YFL041W-A	0	1	0.0305584826132771
YDR374W-A	0	1	0.0305584826132771
YGL041C-B	0	1	0.0305584826132771
YHR022C-A	0	1	0.0305584826132771
YGR240C-A	0	1	0.0305584826132771
YHR050W-A	0	1	0.0305584826132771
YHR086W-A	0	1	0.0305584826132771
YIR021W-A	0	1	0.0305584826132771
YHL015W-A	0	1	0.0305584826132771
YJL133C-A	0	1	0.0305584826132771
YGR169C-A	0	1	0.0305584826132771
YIR018C-A	0	1	0.0305584826132771
YHL048C-A	0	1	0.0305584826132771
YGL188C-A	0	1	0.0305584826132771
YHR214C-D	0	1	0.0305584826132771
YFR032C-B	0	1	0.0305584826132771
YIL002W-A	0	1	0.0305584826132771
YGR035W-A	0	1	0.0305584826132771
YHR213W-B	0	1	0.0305584826132771
YHR007C-A	0	1	0.0305584826132771
YGR121W-A	0	1	0.0305584826132771
YHR212W-A	0	1	0.0305584826132771
YHR199C-A	0	1	0.0305584826132771
YGR204C-A	0	1	0.0305584826132771
YHR175W-A	0	1	0.0305584826132771
YGR174W-A	0	1	0.0305584826132771
YGR146C-A	0	1	0.0305584826132771
YJL127C-B	0	1	0.0305584826132771
YGL007C-A	0	1	0.0305584826132771
YJL077W-B	0	1	0.0305584826132771
YJR005C-A	0	1	0.0305584826132771
YIL134C-A	0	1	0.0305584826132771
YJL047C-A	0	1	0.0305584826132771
YGL194C-A	0	1	0.0305584826132771
YIL102C-A	0	1	0.0305584826132771
YIL046W-A	0	1	0.0305584826132771
YHR214C-E	0	1	0.0305584826132771
YHR213W-A	0	1	0.0305584826132771
YGR161W-C	0	1	0.0305584826132771
YLR162W-A	0	1	0.0305584826132771
YKL096C-B	0	1	0.0305584826132771
YLR157W-E	0	1	0.0305584826132771
YLR146W-A	0	1	0.0305584826132771
YKL023C-A	0	1	0.0305584826132771
YLR307C-A	0	1	0.0305584826132771
YLR154C-G	0	1	0.0305584826132771
YKL068W-A	0	1	0.0305584826132771
YJR151W-A	0	1	0.0305584826132771
YLR342W-A	0	1	0.0305584826132771
YLR285C-A	0	1	0.0305584826132771
YLR361C-A	0	1	0.0305584826132771
YLR412C-A	0	1	0.0305584826132771
YLR157C-C	0	1	0.0305584826132771
YKL065W-A	0	1	0.0305584826132771
YLR466C-B	0	1	0.0305584826132771
YLL066W-B	0	1	0.0305584826132771
YLL006W-A	0	1	0.0305584826132771
YJR112W-A	0	1	0.0305584826132771
YKL183C-A	0	1	0.0305584826132771
YLR406C-A	0	1	0.0305584826132771
YNL042W-B	0	1	0.0305584826132771
YOL019W-A	0	1	0.0305584826132771
YMR315W-A	0	1	0.0305584826132771
YMR030W-A	0	1	0.0305584826132771
YMR242W-A	0	1	0.0305584826132771
YOR032W-A	0	1	0.0305584826132771
YOL166W-A	0	1	0.0305584826132771
YMR194C-B	0	1	0.0305584826132771
YMR105W-A	0	1	0.0305584826132771
YOR192C-C	0	1	0.0305584826132771
YOR011W-A	0	1	0.0305584826132771
YOR316C-A	0	1	0.0305584826132771
YOR020W-A	0	1	0.0305584826132771
YMR182W-A	0	1	0.0305584826132771
YOR034C-A	0	1	0.0305584826132771
YMR247W-A	0	1	0.0305584826132771
YOR293C-A	0	1	0.0305584826132771
YNL130C-A	0	1	0.0305584826132771
YNL067W-B	0	1	0.0305584826132771
YNL024C-A	0	1	0.0305584826132771
YMR175W-A	0	1	0.0305584826132771
YOR072W-B	0	1	0.0305584826132771
YMR272W-B	0	1	0.0305584826132771
YOL097W-A	0	1	0.0305584826132771
YOL155W-A	0	1	0.0305584826132771
YMR001C-A	0	1	0.0305584826132771
YOR161C-C	0	1	0.0305584826132771
YOL164W-A	0	1	0.0305584826132771
YMR230W-A	0	1	0.0305584826132771
YNL097C-B	0	1	0.0305584826132771
YNL146C-A	0	1	0.0305584826132771
YNL277W-A	0	1	0.0305584826132771
YML054C-A	0	1	0.0305584826132771
YOR376W-A	0	1	0.0305584826132771
YPL119C-A	0	1	0.0305584826132771
YOR381W-A	0	1	0.0305584826132771
YOR394C-A	0	1	0.0305584826132771
YPL152W-A	0	1	0.0305584826132771
YPL038W-A	0	1	0.0305584826132771
YPR145C-A	0	1	0.0305584826132771
YPR108W-A	0	1	0.0305584826132771
YPR159C-A	0	1	0.0305584826132771
YIL114C	0	0	0.0305263157894737
YCR077C	0	0	0.0304942166140904
YER171W	0	0	0.0304621848739496
Q0160	0	0	0.0304302203567681
YPL096C-A	0	0	0.030398322851153
YBR176W	0	0	0.0303664921465969
YBR215W	0	0	0.0303347280334728
YBR172C	0	0	0.0303030303030303
YIL167W	0	0	0.0302713987473904
YLR401C	0	0	0.0302398331595412
YLR390W	0	0	0.0302083333333333
YLR420W	0	0	0.0301768990634755
YPL059W	0	0	0.0301455301455301
YHL048W	0	0	0.0301142263759086
YJL198W	0	0	0.0300829875518672
YMR225C	0	0	0.0300518134715026
YER151C	0	0	0.0300207039337474
YCR017C	0	0	0.0299896587383661
YPL021W	0	0	0.0299586776859504
YBR029C	0	0	0.0299277605779154
YPR011C	0	0	0.0298969072164948
YPR004C	0	1	0.0298969072164948
YDL148C	0	0	0.0298661174047374
YBR281C	0	0	0.0298353909465021
YBL058W	0	0	0.0298047276464543
YKR070W	0	1	0.0298047276464543
YOR205C	0	1	0.0298047276464543
YDR106W	0	0	0.0297741273100616
YBR154C	0	0	0.0297435897435897
YJR002W	0	0	0.0297131147540984
YEL004W	0	0	0.0296827021494371
YHR079C-A	0	0	0.0296523517382413
YOR155C	0	0	0.0296220633299285
YMR277W	0	0	0.0295918367346939
YBL031W	0	1	0.0295918367346939
YAL016W	0	0	0.0295616717635066
YJL168C	0	0	0.0295315682281059
YEL077C	0	1	0.0295315682281059
YPR200C	0	0	0.0295015259409969
YDR361C	0	0	0.0294715447154472
Q0075	0	1	0.0294715447154472
Q0255	0	1	0.0294715447154472
Q0060	0	1	0.0294715447154472
YLR411W	0	0	0.0294416243654822
YGR055W	0	0	0.0294117647058824
YDL054C	0	0	0.0293819655521783
YLL021W	0	0	0.0293522267206478
YOR214C	0	1	0.0293522267206478
YDR189W	0	0	0.0293225480283114
YGR012W	0	1	0.0293225480283114
YBR179C	0	0	0.0292929292929293
YJL192C	0	0	0.029263370332997
YOR272W	0	0	0.0292338709677419
YHR183W	0	0	0.0292044310171198
YHR037W	0	0	0.0291750503018109
YKL024C	0	0	0.0291457286432161
YBR142W	0	0	0.0291164658634538
YER006W	0	0	0.0290872617853561
YER126C	0	0	0.0290581162324649
YBR038W	0	0	0.029029029029029
YGL200C	0	0	0.029
YER076C	0	1	0.029
YLL017W	0	0	0.028971028971029
YBR181C	0	0	0.0289421157684631
YML124C	0	0	0.028913260219342
Q0110	0	0	0.0288844621513944
YKL021C	0	0	0.0288557213930348
YGL078C	0	0	0.0288270377733598
YOL052C	0	0	0.028798411122145
YDR115W	0	0	0.0287698412698413
YBR193C	0	0	0.0287413280475719
YOL077C	0	0	0.0287128712871287
YDL064W	0	0	0.0286844708209693
YHR144C	0	0	0.0286561264822134
YJR135W-A	0	0	0.0286278381046397
YNR051C	0	0	0.0285996055226824
YMR307W	0	0	0.0285714285714286
YOR207C	0	0	0.0285433070866142
YKL145W	0	0	0.0285152409046214
YHR175W	0	0	0.0284872298624754
YDR197W	0	0	0.028459273797841
Q0140	0	0	0.0284313725490196
YPL130W	0	0	0.0284035259549461
YLR156C-A	0	1	0.0284035259549461
YLR154C-H	0	1	0.0284035259549461
YLR159C-A	0	1	0.0284035259549461
YPL189C-A	0	1	0.0284035259549461
YNR032C-A	0	0	0.0283757338551859
YBR087W	0	0	0.0283479960899316
YGL019W	0	0	0.0283203125
YML066C	0	0	0.0282926829268293
YFL036W	0	0	0.0282651072124756
YOR126C	0	0	0.0282375851996105
YBR078W	0	0	0.0282101167315175
YIL131C	0	0	0.0281827016520894
YAR064W	0	1	0.0281827016520894
YHR052W	0	0	0.0281553398058252
YHR201C	0	0	0.0281280310378274
YPL184C	0	1	0.0281280310378274
YDL081C	0	0	0.0281007751937985
YBR133C	0	0	0.0280735721200387
YNR038W	0	0	0.0280464216634429
YPR132W	0	0	0.0280193236714976
YKL155C	0	0	0.027992277992278
YBL060W	0	1	0.027992277992278
YGL136C	0	0	0.0279652844744455
YBR123C	0	0	0.0279383429672447
YNR003C	0	0	0.0279114533205005
YGL226W	0	1	0.0279114533205005
YJR041C	0	0	0.0278846153846154
YNL243W	0	0	0.0278578290105668
YKR072C	0	0	0.027831094049904
YER070W	0	0	0.0278044103547459
YPR062W	0	0	0.0277777777777778
YJL012C	0	0	0.0277511961722488
YIL069C	0	0	0.0277246653919694
YGR029W	0	0	0.0276981852913085
YBL104C	0	1	0.0276981852913085
YFR011C	0	1	0.0276981852913085
YLR035C-A	0	0	0.0276717557251908
YHR126C	0	1	0.0276717557251908
YJR131W	0	0	0.0276453765490944
YDR170W-A	0	0	0.0276190476190476
YFR057W	0	1	0.0276190476190476
YGR090W	0	0	0.027592768791627
YDR405W	0	0	0.0275665399239544
YKL104C	0	0	0.0275403608736942
YGL262W	0	1	0.0275403608736942
YGL232W	0	0	0.0275142314990512
YER118C	0	0	0.0274881516587678
YER056C-A	0	0	0.0274621212121212
YLR137W	0	1	0.0274621212121212
YDR470C	0	0	0.0274361400189215
YBR245C	0	0	0.0274102079395085
Q0085	0	0	0.0273843248347498
YDL248W	0	1	0.0273843248347498
YGL263W	0	1	0.0273843248347498
YER131W	0	0	0.0273584905660377
Q0130	0	0	0.0273327049952875
YBR191W	0	0	0.0273069679849341
YOR320C	0	0	0.0272812793979304
Q0115	0	0	0.0272556390977444
YGR273C	0	1	0.0272556390977444
YNL029C	0	0	0.0272300469483568
YBR211C	0	0	0.0272045028142589
YMR302C	0	0	0.0271790065604499
YOR293W	0	0	0.0271535580524345
YLR445W	0	1	0.0271535580524345
YLR162W	0	1	0.0271535580524345
YLR088W	0	0	0.0271281571562208
YPL012W	0	0	0.0271028037383178
YHL047C	0	0	0.027077497665733
YOL024W	0	1	0.027077497665733
YDL201W	0	0	0.0270522388059701
YBR030W	0	0	0.027027027027027
YBR272C	0	0	0.0270018621973929
YLR459W	0	0	0.0269767441860465
YHR210C	0	1	0.0269767441860465
YMR060C	0	0	0.0269516728624535
YMR084W	0	1	0.0269516728624535
YIL014C-A	0	1	0.0269516728624535
YLL052C	0	0	0.0269266480965645
YOR074C	0	0	0.0269016697588126
YER023W	0	0	0.0268767377201112
YAL023C	0	0	0.0268518518518519
YHR098C	0	0	0.0268270120259019
YOR180C	0	0	0.0268022181146026
YNL102W	0	0	0.0267774699907664
YOR206W	0	0	0.0267527675276753
YGR247W	0	0	0.0267281105990783
YCL001W-A	0	1	0.0267281105990783
YOL130W	0	0	0.0267034990791897
YNL162W	0	0	0.0266789328426863
YOR004W	0	0	0.0266544117647059
YFR055W	0	0	0.0266299357208448
YOR387C	0	1	0.0266299357208448
YBR060C	0	0	0.026605504587156
Q0070	0	0	0.0265811182401467
YLR058C	0	0	0.0265567765567766
YKR065C	0	0	0.0265324794144556
YAL059W	0	0	0.026508226691042
YCR010C	0	0	0.0264840182648402
YDL036C	0	0	0.0264598540145985
YLR363W-A	0	1	0.0264598540145985
YLL048C	0	0	0.0264357338195077
YDR174W	0	0	0.0264116575591985
YBR213W	0	0	0.0263876251137398
YOR315W	0	0	0.0263636363636364
YOR339C	0	0	0.0263396911898274
YOL094C	0	0	0.0263157894736842
YFL016C	0	0	0.0262919310970082
YBR095C	0	0	0.026268115942029
YKL096W-A	0	0	0.0262443438914027
YOL013W-A	0	1	0.0262443438914027
YOL090W	0	0	0.0262206148282098
YOR217W	0	0	0.026196928635953
YJR132W	0	0	0.026173285198556
YPR034W	0	0	0.0261496844003607
YDR086C	0	0	0.0261261261261261
YML010W	0	0	0.0261026102610261
YBR171W	0	0	0.0260791366906475
YDL195W	0	0	0.0260557053009883
YGL126W	0	0	0.026032315978456
YNL246W	0	0	0.0260089686098655
YOR298W	0	0	0.0259856630824373
YLR344W	0	0	0.0259623992837959
YMR038C	0	0	0.0259391771019678
YOR237W	0	0	0.0259159964253798
YPL056C	0	1	0.0259159964253798
YOR012W	0	1	0.0259159964253798
YNR062C	0	1	0.0259159964253798
YDL219W	0	0	0.0258928571428571
YBL056W	0	0	0.0258697591436218
YGR141W	0	0	0.0258467023172906
YCR034W	0	0	0.0258236865538736
YBL082C	0	0	0.0258007117437722
YJL218W	0	1	0.0258007117437722
YHR103W	0	0	0.0257777777777778
YBR289W	0	0	0.0257548845470693
YGR199W	0	0	0.0257320319432121
YPR029C	0	0	0.025709219858156
YMR310C	0	0	0.0256864481842338
YGL077C	0	0	0.0256637168141593
YER154W	0	0	0.0256410256410256
YPR191W	0	0	0.0256183745583039
YER095W	0	0	0.0255957634598411
YOL120C	0	0	0.0255731922398589
YCR048W	0	0	0.0255506607929515
YBL020W	0	0	0.0255281690140845
YNR008W	0	0	0.0255057167985928
YNL339C	0	0	0.0254833040421793
YOR045W	0	0	0.0254609306409131
YJL010C	0	0	0.0254385964912281
YNL302C	0	0	0.0254163014899211
YPR027C	0	1	0.0254163014899211
YPR083W	0	0	0.0253940455341506
YBR227C	0	1	0.0253940455341506
YPL005W	0	0	0.0253718285214348
YAL067W-A	0	1	0.0253718285214348
YLR157W-D	0	1	0.0253718285214348
YKR067W	0	0	0.0253496503496503
YER003C	0	0	0.0253275109170306
YBR013C	0	1	0.0253275109170306
YNL262W	0	0	0.0253054101221641
YAR007C	0	0	0.025283347863993
Q0055	0	0	0.0252613240418118
YKL216W	0	0	0.0252393385552654
Q0065	0	0	0.0252173913043478
YFR005C	0	0	0.0251954821894005
YBR157C	0	1	0.0251954821894005
YKR036C	0	0	0.0251736111111111
YDR511W	0	0	0.0251517779705117
YBR258C	0	0	0.0251299826689775
YOR253W	0	0	0.0251082251082251
YKL192C	0	0	0.0250865051903114
YDL164C	0	0	0.0250648228176318
YOL157C	0	1	0.0250648228176318
YMR122W-A	0	1	0.0250648228176318
YDR450W	0	0	0.0250431778929188
YOR239W	0	0	0.0250215703192407
YGR271C-A	0	1	0.0250215703192407
YEL015W	0	0	0.025
YJL187C	0	0	0.024978466838932
YGR212W	0	0	0.0249569707401033
YIL148W	0	0	0.0249355116079106
YJL186W	0	0	0.024914089347079
YGL169W	0	0	0.0248927038626609
YBL044W	0	1	0.0248927038626609
YOR222W	0	0	0.0248713550600343
YBR195C	0	0	0.0248500428449015
YOR001W	0	0	0.0248287671232877
YNR075C-A	0	1	0.0248287671232877
YKL070W	0	0	0.0248075278015398
YER112W	0	0	0.0247863247863248
YNL019C	0	1	0.0247863247863248
YML132W	0	0	0.0247651579846285
YBR049C	0	0	0.0247440273037543
YJL125C	0	0	0.0247229326513214
YNL033W	0	1	0.0247229326513214
YLR276C	0	0	0.0247018739352641
YCR084C	0	0	0.0246808510638298
YEL021W	0	0	0.0246598639455782
YJL118W	0	1	0.0246598639455782
YDR382W	0	0	0.0246389124893798
YDR089W	0	0	0.0246179966044143
YCL057W	0	0	0.0245971162001696
YKR084C	0	0	0.0245762711864407
YLR134W	0	0	0.0245554614733277
YBR198C	0	0	0.0245346869712352
YKL110C	0	0	0.0245139475908707
YLR409C	0	0	0.0244932432432432
YOR196C	0	0	0.0244725738396624
YHR067W	0	0	0.0244519392917369
YOL131W	0	1	0.0244519392917369
YGR001C	0	1	0.0244519392917369
YOR286W	0	1	0.0244519392917369
YGL014W	0	0	0.0244313395113732
YCR045C	0	1	0.0244313395113732
YAR020C	0	1	0.0244313395113732
YPR187W	0	0	0.0244107744107744
Q0050	0	0	0.024390243902439
YBL046W	0	0	0.0243697478991597
YBL088C	0	0	0.0243492863140218
YGL040C	0	0	0.0243288590604027
YPL207W	0	1	0.0243288590604027
YBR086C	0	0	0.0243084660519698
YPL095C	0	0	0.0242881072026801
YGL213C	0	0	0.0242677824267782
YOL164W	0	0	0.024247491638796
YBL084C	0	0	0.0242272347535505
YLR446W	0	1	0.0242272347535505
YGR174C	0	0	0.0242070116861436
YLR034C	0	0	0.02418682235196
YKR025W	0	0	0.0241666666666667
YBR262C	0	1	0.0241666666666667
YPR155C	0	0	0.0241465445462115
YMR143W	0	0	0.024126455906822
YDR046C	0	0	0.0241064006650042
YGR169C	0	0	0.0240863787375415
YLR020C	0	0	0.0240663900414938
YPR133W-A	0	0	0.0240464344941957
YJR010C-A	0	0	0.024026512013256
YOR193W	0	0	0.0240066225165563
YGR227W	0	0	0.0239867659222498
YBL052C	0	0	0.0239669421487603
YAL007C	0	0	0.0239471511147812
YJR031C	0	0	0.0239273927392739
YGL101W	0	1	0.0239273927392739
YLR130C	0	0	0.0239076669414674
YDL227C	0	0	0.0238879736408567
YNR015W	0	0	0.0238683127572016
YOR234C	0	0	0.0238486842105263
YBL023C	0	0	0.0238290879211175
YMR092C	0	0	0.0238095238095238
YAR068W	0	1	0.0238095238095238
YBR044C	0	0	0.0237899917965546
YBL014C	0	0	0.0237704918032787
YCL048W	0	0	0.0237510237510237
YAR002W	0	0	0.0237315875613748
YMR244W	0	1	0.0237315875613748
YCR063W	0	0	0.0237121831561733
YLR168C	0	1	0.0237121831561733
YNR009W	0	0	0.0236928104575163
YOL021C	0	0	0.0236734693877551
YGR207C	0	1	0.0236734693877551
YLR029C	0	0	0.0236541598694943
YJL109C	0	0	0.0236348818255909
YJR032W	0	0	0.0236156351791531
YDL205C	0	0	0.0235964198535395
YPL028W	0	0	0.0235772357723577
YLL042C	0	0	0.0235580828594639
YBR073W	0	0	0.023538961038961
YDL045W-A	0	0	0.0235198702351987
YER072W	0	0	0.0235008103727715
YBR130C	0	0	0.0234817813765182
YNL245C	0	0	0.023462783171521
YNL052W	0	0	0.0234438156831043
YDL191W	0	0	0.0234248788368336
YML030W	0	1	0.0234248788368336
YDR541C	0	1	0.0234248788368336
YIL018W	0	0	0.0234059725585149
YNL181W	0	1	0.0234059725585149
YHR048W	0	0	0.0233870967741935
YBL007C	0	0	0.0233682514101531
YKL128C	0	1	0.0233682514101531
YOR038C	0	0	0.0233494363929147
YBR255W	0	1	0.0233494363929147
YER016W	0	0	0.0233306516492357
YDR079W	0	0	0.0233118971061093
YEL002C	0	0	0.0232931726907631
YNR074C	0	0	0.0232744783306581
YDL063C	0	0	0.0232558139534884
YPL217C	0	0	0.0232371794871795
YBR024W	0	0	0.0232185748598879
YDR002W	0	0	0.0232
YBR002C	0	0	0.0231814548361311
YER031C	0	0	0.0231629392971246
YGR034W	0	0	0.0231444533120511
YNR022C	0	0	0.0231259968102073
YML074C	0	0	0.0231075697211155
YNL128W	0	0	0.0230891719745223
YJL157C	0	0	0.0230708035003978
YIL060W	0	1	0.0230708035003978
YEL017W	0	0	0.0230524642289348
YKL003C	0	0	0.0230341540905481
YBR274W	0	0	0.023015873015873
YBL037W	0	0	0.0229976209357653
YEL072W	0	1	0.0229976209357653
YMR003W	0	1	0.0229976209357653
YNL135C	0	0	0.0229793977812995
YBR082C	0	0	0.0229612034837688
YOL056W	0	1	0.0229612034837688
YIL049W	0	0	0.0229430379746835
YBR275C	0	0	0.0229249011857708
YKL183W	0	1	0.0229249011857708
YIR044C	0	1	0.0229249011857708
YER185W	0	1	0.0229249011857708
YFR035C	0	1	0.0229249011857708
YPL183W-A	0	0	0.0229067930489731
YHL043W	0	0	0.0228887134964483
YIL064W	0	0	0.0228706624605678
YDL136W	0	0	0.0228526398739165
YHR072W-A	0	0	0.0228346456692913
YBR233W-A	0	0	0.022816679779701
YDR542W	0	1	0.022816679779701
YPR189W	0	0	0.0227987421383648
YER183C	0	0	0.0227808326787117
YPL256C	0	0	0.0227629513343799
YBR188C	0	0	0.0227450980392157
YJR108W	0	0	0.0227272727272727
YGR131W	0	1	0.0227272727272727
YMR204C	0	0	0.0227094753328113
YBL061C	0	0	0.0226917057902973
YBL001C	0	0	0.0226739640344019
YGR157W	0	0	0.02265625
YDR279W	0	0	0.0226385636221702
YHR035W	0	1	0.0226385636221702
YMR059W	0	0	0.0226209048361934
YGL258W	0	1	0.0226209048361934
YCL063W	0	0	0.0226032735775526
YER114C	0	0	0.0225856697819315
YNL182C	0	0	0.022568093385214
YBR039W	0	0	0.0225505443234837
YNL153C	0	0	0.0225330225330225
YAR015W	0	0	0.0225155279503106
YAL029C	0	0	0.0224980605120248
YEL057C	0	0	0.0224806201550388
YBR115C	0	0	0.0224632068164214
YNR053C	0	0	0.0224458204334365
YJL196C	0	0	0.0224284609435422
YGL172W	0	0	0.0224111282843895
YJR161C	0	1	0.0224111282843895
YMR129W	0	0	0.0223938223938224
YBR260C	0	0	0.0223765432098765
YOR393W	0	1	0.0223765432098765
YMR120C	0	0	0.0223592906707787
YMR323W	0	1	0.0223592906707787
YGL115W	0	0	0.0223420647149461
YBL087C	0	0	0.0223248652809854
YGR145W	0	0	0.0223076923076923
YDR184C	0	0	0.0222905457340507
YOL002C	0	0	0.022273425499232
YNL068C	0	0	0.022256331542594
YBR162C	0	0	0.022239263803681
YMR286W	0	0	0.0222222222222222
YKR028W	0	0	0.0222052067381317
YFL034C-A	0	0	0.0221882172915073
YBL008W	0	0	0.02217125382263
YNR033W	0	0	0.0221543162719633
YGL150C	0	0	0.0221374045801527
YJR113C	0	0	0.0221205186880244
YPL281C	0	1	0.0221205186880244
YOR301W	0	0	0.0221036585365854
YNL221C	0	0	0.0220868240670221
YGL192W	0	0	0.0220700152207002
YCL047C	0	1	0.0220700152207002
YER056C	0	0	0.0220532319391635
YDL061C	0	0	0.0220364741641337
YGL065C	0	0	0.0220197418375095
YGR159C	0	0	0.0220030349013657
YJL122W	0	0	0.021986353297953
YIL109C	0	0	0.021969696969697
YIL038C	0	0	0.0219530658591976
YPL254W	0	0	0.0219364599092284
YCL017C	0	0	0.0219198790627362
YDR152W	0	1	0.0219198790627362
YNL131W	0	0	0.0219033232628399
YPL241C	0	0	0.0218867924528302
YAL005C	0	0	0.0218702865761689
YGR028W	0	0	0.0218538055764883
YDR500C	0	0	0.0218373493975904
YCR057C	0	0	0.0218209179834462
YKR079C	0	0	0.0218045112781955
YOR167C	0	0	0.0217881292261458
YKR034W	0	0	0.0217717717717718
YBR194W	0	1	0.0217717717717718
YBL045C	0	0	0.0217554388597149
YNL183C	0	0	0.0217391304347826
YCR019W	0	0	0.0217228464419476
YAL037W	0	1	0.0217228464419476
YPL272C	0	1	0.0217228464419476
YBR021W	0	0	0.0217065868263473
YER058W	0	0	0.0216903515332835
YBL030C	0	0	0.0216741405082212
YKR005C	0	1	0.0216741405082212
YDR459C	0	0	0.0216579536967886
YDR030C	0	0	0.0216417910447761
YPL199C	0	1	0.0216417910447761
YPR021C	0	0	0.0216256524981357
YJL136C	0	0	0.0216095380029806
YGL171W	0	0	0.0215934475055845
YJR051W	0	0	0.021577380952381
YLR395C	0	0	0.0215613382899628
YDL074C	0	0	0.0215453194650817
YBR151W	0	1	0.0215453194650817
YOR278W	0	0	0.0215293244246474
YNL026W	0	0	0.021513353115727
YBL004W	0	0	0.0214974054855448
YAL058W	0	0	0.0214814814814815
YBL002W	0	0	0.0214655810510733
YFR024C-A	0	0	0.0214497041420118
YHR005C-A	0	0	0.0214338507021434
YPL013C	0	0	0.0214180206794682
YGR262C	0	0	0.0214022140221402
YHR165C	0	0	0.0213864306784661
YER014C-A	0	0	0.0213706705969049
YBR057C	0	0	0.0213549337260677
YHR206W	0	0	0.0213392200147167
YPL274W	0	0	0.0213235294117647
YDR079C-A	0	0	0.0213078618662748
YML021C	0	0	0.0212922173274596
YKL004W	0	0	0.0212765957446809
YER001W	0	0	0.0212609970674487
YGL122C	0	0	0.0212454212454212
YOR242C	0	0	0.0212298682284041
YLR426W	0	0	0.0212143379663497
YDR056C	0	1	0.0212143379663497
YOR316C	0	0	0.0211988304093567
YPR037C	0	0	0.0211833455076698
YKL146W	0	0	0.0211678832116788
YGL257C	0	0	0.0211524434719183
YKL156W	0	0	0.0211370262390671
YMR247C	0	0	0.0211216314639476
YNL112W	0	0	0.0211062590975255
YER039C-A	0	1	0.0211062590975255
YGR078C	0	0	0.0210909090909091
YBR135W	0	0	0.0210755813953488
YDR109C	0	1	0.0210755813953488
YOL104C	0	0	0.0210602759622367
YKR104W	0	0	0.021044992743106
YOL132W	0	0	0.0210297316896302
YLR054C	0	0	0.0210144927536232
YLR183C	0	0	0.0209992758870384
YPL128C	0	0	0.0209840810419682
YMR101C	0	0	0.0209689081706435
YBR083W	0	0	0.0209537572254335
YNR064C	0	0	0.0209386281588448
YCR100C	0	1	0.0209386281588448
YKL144C	0	0	0.0209235209235209
YBR239C	0	1	0.0209235209235209
YGL008C	0	0	0.0209084354722422
YJR076C	0	0	0.0208933717579251
YCR072C	0	0	0.0208783297336213
YIL075C	0	0	0.020863309352518
YOR147W	0	0	0.0208483105679367
YNR048W	0	0	0.0208333333333333
YOR065W	0	0	0.0208183776022972
YBR197C	0	1	0.0208183776022972
YPL239W	0	0	0.0208034433285509
YDL150W	0	0	0.0207885304659498
YKL085W	0	0	0.0207736389684814
YJL156C	0	0	0.0207587687902649
YKR069W	0	0	0.0207439198855508
YGL235W	0	1	0.0207439198855508
YNL049C	0	0	0.0207290922087205
YHR135C	0	0	0.0207142857142857
YNL088W	0	0	0.0206995003568879
YBR170C	0	0	0.0206847360912981
YNL308C	0	0	0.0206699928724163
YGL201C	0	0	0.0206552706552707
YMR212C	0	0	0.0206405693950178
YHR169W	0	0	0.0206258890469417
YAL021C	0	0	0.0206112295664534
YBR140C	0	0	0.0205965909090909
YLR440C	0	0	0.0205819730305181
YCR101C	0	1	0.0205819730305181
YBR119W	0	0	0.0205673758865248
YBR081C	0	0	0.0205527994330262
YPL148C	0	0	0.0205382436260623
YJL133W	0	0	0.0205237084217976
YOL121C	0	0	0.0205091937765205
YKL014C	0	0	0.0204946996466431
YER182W	0	1	0.0204946996466431
YMR126C	0	1	0.0204946996466431
YPL078C	0	0	0.0204802259887006
YBR212W	0	0	0.0204657727593507
YBR112C	0	0	0.0204513399153738
YNL186W	0	0	0.0204369274136716
YBR034C	0	0	0.0204225352112676
YOR190W	0	0	0.0204081632653061
YHR214W	0	1	0.0204081632653061
YGR286C	0	0	0.020393811533052
YIL085C	0	0	0.0203794799718904
YDR404C	0	0	0.0203651685393258
YER091C	0	0	0.0203508771929825
YGR215W	0	0	0.0203366058906031
YLR415C	0	1	0.0203366058906031
YML060W	0	0	0.0203223545900491
YKL138C-A	0	0	0.0203081232492997
YML082W	0	0	0.0202939118264521
YGL030W	0	0	0.0202797202797203
YPL093W	0	0	0.0202655485674354
YLR125W	0	1	0.0202655485674354
YNL129W	0	0	0.0202513966480447
YHR198C	0	1	0.0202513966480447
YGR103W	0	0	0.0202372644801117
YBR035C	0	0	0.0202231520223152
YPR152C	0	1	0.0202231520223152
YBR158W	0	0	0.0202090592334495
YAL010C	0	0	0.0201949860724234
YOL152W	0	1	0.0201949860724234
YPL023C	0	0	0.0201809324982603
YAL019W	0	0	0.0201668984700974
YER068W	0	0	0.0201528839471855
YBL003C	0	0	0.0201388888888889
YNL163C	0	0	0.0201249132546842
YLL031C	0	0	0.0201109570041609
YIL089W	0	1	0.0201109570041609
YBR294W	0	0	0.0200970200970201
YLR053C	0	1	0.0200970200970201
YLR143W	0	1	0.0200970200970201
YCR020C	0	0	0.0200831024930748
YJL002C	0	0	0.0200692041522491
YGL187C	0	0	0.0200553250345781
YHR044C	0	0	0.0200414651002073
YLR300W	0	0	0.0200276243093923
YBR242W	0	1	0.0200276243093923
YMR093W	0	0	0.0200138026224983
YDL140C	0	0	0.02
YLR066W	0	0	0.019986216402481
YHR177W	0	1	0.019986216402481
YDR064W	0	0	0.0199724517906336
YOL125W	0	0	0.0199587061252581
YOR369C	0	0	0.0199449793672627
YHR188C	0	0	0.0199312714776632
YCR097W	0	0	0.0199175824175824
YGL001C	0	0	0.0199039121482498
YBL028C	0	0	0.0198902606310014
YOR382W	0	0	0.019876627827279
YJL044C	0	0	0.0198630136986301
YKL079W	0	0	0.0198494182067077
YAR066W	0	1	0.0198494182067077
YKR081C	0	0	0.0198358413132695
YBR102C	0	0	0.0198222829801777
YPR139C	0	0	0.0198087431693989
YDL167C	0	0	0.0197952218430034
YDR527W	0	0	0.0197817189631651
YBR088C	0	0	0.0197682344921609
YLR077W	0	1	0.0197682344921609
YJL011C	0	0	0.0197547683923706
YJL087C	0	0	0.0197413206262764
YNL275W	0	0	0.0197278911564626
YBL006C	0	0	0.0197144799456152
YPL132W	0	0	0.0197010869565217
YNR046W	0	0	0.0196877121520706
YJL212C	0	0	0.019674355495251
YKL057C	0	0	0.0196610169491525
YDR462W	0	0	0.0196476964769648
YLR268W	0	0	0.019634394041977
YIL024C	0	1	0.019634394041977
YIR043C	0	1	0.019634394041977
YMR292W	0	0	0.0196211096075778
YMR158W	0	0	0.0196078431372549
YPL266W	0	0	0.0195945945945946
YJR030C	0	1	0.0195945945945946
YGR178C	0	0	0.0195813639432816
YOR144C	0	0	0.0195681511470985
YLR404W	0	1	0.0195681511470985
YIR042C	0	1	0.0195681511470985
YOL071W	0	0	0.0195549561699258
YHR051W	0	0	0.0195417789757412
YOL103W	0	0	0.0195286195286195
YJR139C	0	0	0.0195154777927322
YBR253W	0	0	0.019502353732347
YOL041C	0	0	0.019489247311828
YAL032C	0	0	0.0194761584956347
YBR004C	0	0	0.0194630872483221
YFR042W	0	1	0.0194630872483221
YLR435W	0	0	0.0194500335345406
YLR209C	0	0	0.0194369973190349
YIL073C	0	0	0.0194239785666443
YFR026C	0	1	0.0194239785666443
YIL035C	0	0	0.0194109772423025
YDL246C	0	0	0.0193979933110368
YGL256W	0	0	0.0193850267379679
YBL050W	0	0	0.01937207748831
YOL145C	0	0	0.0193591455273698
YHR101C	0	0	0.019346230820547
YGL021W	0	0	0.0193333333333333
YLL061W	0	0	0.0193204530313125
YDR399W	0	0	0.0193075898801598
YMR265C	0	1	0.0193075898801598
YLR333C	0	0	0.019294743845642
YNL166C	0	0	0.019281914893617
YBR136W	0	0	0.0192691029900332
Q0080	0	0	0.0192563081009296
YLR412W	0	1	0.0192563081009296
YGR294W	0	1	0.0192563081009296
YLR341W	0	0	0.0192435301924353
YHR133C	0	0	0.0192307692307692
YMR303C	0	0	0.0192180251822399
YJR063W	0	0	0.019205298013245
YIL053W	0	0	0.0191925876902713
YOR359W	0	0	0.0191798941798942
YMR049C	0	0	0.0191672174487773
YGR283C	0	0	0.0191545574636724
YHR065C	0	0	0.0191419141914191
YPL211W	0	0	0.0191292875989446
YLL053C	0	1	0.0191292875989446
YLR301W	0	0	0.019116677653263
YFR044C	0	0	0.0191040843214756
YIL014W	0	0	0.0190915075707702
YML110C	0	0	0.0190789473684211
YPR097W	0	1	0.0190789473684211
YOL093W	0	0	0.0190664036817883
YGL100W	0	0	0.019053876478318
YDR075W	0	0	0.0190413657255417
YNL014W	0	0	0.0190288713910761
YLL063C	0	0	0.019016393442623
YPL134C	0	0	0.0190039318479685
YDR320C-A	0	0	0.0189914865749836
YOL092W	0	1	0.0189914865749836
YAL044C	0	0	0.018979057591623
YKL006W	0	0	0.0189666448659254
YDR065W	0	0	0.0189542483660131
YLL005C	0	0	0.0189418680600914
YBL026W	0	0	0.0189295039164491
YER105C	0	0	0.0189171559034573
YNR066C	0	1	0.0189171559034573
YNR041C	0	0	0.0189048239895698
YIL026C	0	0	0.0188925081433225
YJR095W	0	0	0.0188802083333333
YPR169W	0	0	0.0188679245283019
YMR118C	0	1	0.0188679245283019
YBL107C	0	1	0.0188679245283019
YBL017C	0	0	0.0188556566970091
YPR119W	0	0	0.0188434048083171
YBR244W	0	0	0.0188311688311688
YML059C	0	0	0.0188189487345879
YNR018W	0	1	0.0188189487345879
YIL008W	0	0	0.0188067444876783
YGR036C	0	0	0.0187945560596241
YMR269W	0	0	0.0187823834196891
YML107C	0	0	0.0187702265372168
YGR263C	0	1	0.0187702265372168
YML120C	0	0	0.01875808538163
YBL063W	0	0	0.0187459599224305
YGR004W	0	0	0.018733850129199
YBL054W	0	0	0.0187217559715946
YLR114C	0	0	0.0187096774193548
YMR006C	0	0	0.0186976144422953
YOR332W	0	0	0.0186855670103093
YBR156C	0	0	0.0186735350933677
YMR194W	0	0	0.0186615186615187
YBL018C	0	0	0.0186495176848875
YEL016C	0	0	0.0186375321336761
YOR269W	0	0	0.0186255619781631
YPL019C	0	0	0.0186136071887035
YEL003W	0	0	0.018601667735728
YPR009W	0	0	0.0185897435897436
YBR204C	0	1	0.0185897435897436
YJR075W	0	0	0.0185778347213325
YNL066W	0	0	0.0185659411011524
YMR001C	0	0	0.018554062699936
YLR009W	0	0	0.018542199488491
[truncated: 3,790 more rows]
