# Supplementary material for: Computationally Driven, Quantitative Experiments Discover Genes Required for Mitochondrial Biogenesis
Source: PLoS Genet. 2009 Mar 20;5(3):e1000407. doi: 10.1371/journal.pgen.1000407 (PMC2648979; doi:10.1371/journal.pgen.1000407)
Supplement: Dataset S2 — Top 100 novel ensemble predictions for additional yeast biological processes. A zip file containing 387 tab-delimited text files of the ensemble predictions for the indicated Gene Ontology Biological Process Term. (21.70 MB GZ) [file pgen.1000407.s013.gz › GO_0006457.txt]

ORF	AnnotatedToTerm?	Uncharacterized_04152007?	Precision
YAL005C	1	0	1.0
YDR214W	1	0	1.0
YPL240C	1	0	1.0
YLR259C	1	0	1.0
YPL106C	1	0	1.0
YLL024C	1	0	1.0
YNL064C	1	0	1.0
YJL034W	0	0	0.933333333333333
YJR045C	1	0	0.933333333333333
YOR027W	1	0	0.933333333333333
YLR216C	1	0	0.933333333333333
YOR020C	1	0	0.933333333333333
YDR258C	1	0	0.933333333333333
YNL281W	1	0	0.933333333333333
YMR186W	1	0	0.933333333333333
YBR025C	0	0	0.904761904761905
YBL075C	1	0	0.904761904761905
YER103W	1	0	0.904761904761905
YFL016C	1	0	0.904761904761905
YNL007C	1	0	0.904761904761905
YML130C	1	0	0.904761904761905
YGR142W	0	0	0.869565217391304
YIL142W	1	0	0.869565217391304
YNL006W	0	0	0.84
YLL026W	1	0	0.84
YJR046W	0	0	0.807692307692308
YOR007C	0	0	0.777777777777778
YCL050C	0	0	0.766666666666667
YCL043C	1	0	0.766666666666667
YMR214W	1	0	0.766666666666667
YJR117W	0	0	0.741935483870968
YGR211W	0	0	0.71875
YDL126C	0	0	0.705882352941177
YDL143W	1	0	0.705882352941177
YGL048C	0	0	0.685714285714286
YDR168W	0	0	0.666666666666667
YOL031C	0	0	0.648648648648649
YHR027C	0	0	0.641025641025641
YEL030W	1	0	0.641025641025641
YIL075C	0	0	0.638297872340426
YPR103W	0	0	0.638297872340426
YDR212W	1	0	0.638297872340426
YJL008C	1	0	0.638297872340426
YDR151C	0	0	0.638297872340426
YKL117W	1	0	0.638297872340426
YJL014W	1	0	0.638297872340426
YDR188W	1	0	0.638297872340426
YKL145W	0	0	0.625
YGR284C	0	0	0.612244897959184
YKL073W	0	0	0.6
YER021W	0	0	0.596153846153846
YBR169C	1	0	0.596153846153846
YDL100C	0	0	0.584905660377358
YOR157C	0	0	0.574074074074074
YFR004W	0	0	0.568965517241379
YDR394W	0	0	0.568965517241379
YBR072W	1	0	0.568965517241379
YJR064W	1	0	0.568965517241379
YOR198C	0	0	0.559322033898305
YNL077W	0	1	0.559322033898305
YFR052W	0	0	0.55
YFR050C	0	0	0.540983606557377
YGL011C	0	0	0.532258064516129
YMR314W	0	0	0.523809523809524
YDL193W	0	0	0.515625
YCR021C	0	0	0.507692307692308
YOL038W	0	0	0.5
YML125C	0	0	0.492537313432836
YOR117W	0	0	0.485294117647059
YBR101C	0	0	0.478260869565217
YDL097C	0	0	0.471428571428571
YML124C	0	0	0.464788732394366
YDR171W	0	0	0.459459459459459
YAL007C	0	0	0.459459459459459
YJL111W	1	0	0.459459459459459
YDR503C	0	0	0.453333333333333
YDL007W	0	0	0.447368421052632
YML092C	0	0	0.441558441558442
YHR200W	0	0	0.435897435897436
YGR135W	0	0	0.432098765432099
YDL020C	0	0	0.432098765432099
YLR200W	1	0	0.432098765432099
YDL095W	0	0	0.426829268292683
YDR155C	0	0	0.421686746987952
YDR427W	0	0	0.416666666666667
YBR082C	0	0	0.411764705882353
YER012W	0	0	0.406976744186047
YEL037C	0	0	0.402298850574713
YPR108W	0	0	0.397727272727273
YHL034C	0	0	0.393258426966292
YOR362C	0	0	0.388888888888889
YKL196C	0	0	0.384615384615385
YMR184W	0	0	0.380952380952381
YJL144W	0	0	0.380952380952381
YLR378C	0	0	0.380952380952381
YDR510W	0	0	0.380952380952381
YER094C	0	0	0.380952380952381
YGR231C	1	0	0.380952380952381
YBL058W	0	0	0.380952380952381
YEL003W	1	0	0.380952380952381
YGL172W	0	0	0.380952380952381
YOR259C	0	0	0.380952380952381
YPL094C	0	0	0.380952380952381
YOR288C	1	0	0.380952380952381
YGR132C	1	0	0.380952380952381
YNL153C	1	0	0.380952380952381
YAL023C	0	0	0.377358490566038
YJL030W	0	0	0.373831775700935
YDL029W	0	0	0.37037037037037
YCL044C	0	0	0.369369369369369
YLR109W	0	0	0.369369369369369
YDL229W	1	0	0.369369369369369
YER003C	0	0	0.366071428571429
YDL147W	0	0	0.36283185840708
YML110C	0	0	0.359649122807018
YER177W	0	0	0.356521739130435
YGL200C	0	0	0.355932203389831
YPR158W	0	1	0.355932203389831
YOR321W	0	0	0.355932203389831
YOR265W	1	0	0.355932203389831
YDR411C	0	0	0.352941176470588
YAL016W	0	0	0.35
YGR276C	0	0	0.347107438016529
YAR002C-A	0	0	0.344262295081967
YGR253C	0	0	0.344
YFR053C	0	0	0.344
YGR078C	1	0	0.344
YJR032W	0	0	0.341269841269841
YFL037W	0	0	0.338582677165354
YJL091C	0	0	0.3359375
YKL152C	0	0	0.333333333333333
YLR369W	0	0	0.330769230769231
YCR012W	0	0	0.32824427480916
YLR429W	0	0	0.325757575757576
YML085C	0	0	0.323529411764706
YMR089C	0	0	0.323529411764706
YLR104W	0	1	0.323529411764706
YOR254C	0	0	0.323529411764706
YNL209W	1	0	0.323529411764706
YBL041W	0	0	0.321167883211679
YGL037C	0	0	0.318840579710145
YOR099W	0	0	0.316546762589928
YDR002W	0	0	0.314285714285714
YLR354C	0	0	0.312056737588652
YKL165C	0	0	0.309859154929577
YGR277C	0	0	0.307692307692308
YDR400W	0	0	0.305555555555556
YOR261C	0	0	0.303448275862069
YBR201W	0	0	0.301369863013699
YGL127C	0	0	0.299319727891156
YHR174W	0	0	0.297297297297297
YFR024C-A	0	0	0.295302013422819
YNL149C	0	0	0.293333333333333
YLR192C	0	0	0.291390728476821
YLR301W	0	0	0.289473684210526
YMR013C	0	0	0.287581699346405
YMR276W	0	0	0.285714285714286
YKL195W	0	0	0.283870967741935
YPL244C	0	0	0.282051282051282
YDR320C	0	0	0.280254777070064
YDR519W	0	1	0.280254777070064
YFR010W	0	0	0.278481012658228
YGL105W	0	0	0.276729559748428
YCL057W	0	0	0.275
YDR528W	0	0	0.273291925465839
YKL210W	0	0	0.271604938271605
YBR171W	0	0	0.270114942528736
YNL071W	0	0	0.270114942528736
YJR009C	0	0	0.270114942528736
YML028W	0	0	0.270114942528736
YDR518W	1	0	0.270114942528736
YGR254W	0	0	0.270114942528736
YOR002W	0	0	0.270114942528736
YLR208W	0	0	0.270114942528736
YDR334W	0	0	0.270114942528736
YFR041C	1	0	0.270114942528736
YLR163C	0	0	0.270114942528736
YOR349W	1	0	0.270114942528736
YCL029C	0	0	0.268571428571429
YJL001W	0	0	0.267045454545455
YOL057W	0	1	0.267045454545455
YPL241C	0	0	0.265536723163842
YGR048W	0	0	0.265193370165746
YJL138C	0	0	0.265193370165746
YPR036W	0	0	0.265193370165746
YJL073W	1	0	0.265193370165746
YJL068C	0	0	0.263736263736264
YNL147W	0	0	0.262295081967213
YPL010W	0	0	0.260869565217391
YAL038W	0	0	0.259459459459459
YPR080W	0	0	0.258064516129032
YHR064C	0	0	0.25668449197861
YBR106W	0	0	0.25531914893617
YGR192C	0	0	0.255208333333333
YLR212C	0	0	0.255208333333333
YFL039C	0	0	0.255208333333333
YML094W	1	0	0.255208333333333
YKL007W	0	0	0.253886010362694
YHL030W	0	0	0.253658536585366
YOR026W	0	0	0.253658536585366
YML127W	0	0	0.253658536585366
YGL073W	0	0	0.253658536585366
YBR231C	0	0	0.253658536585366
YML074C	0	0	0.253658536585366
YMR067C	0	0	0.253658536585366
YMR297W	0	0	0.253658536585366
YML048W	1	0	0.253658536585366
YLR028C	0	0	0.253658536585366
YOL088C	1	0	0.253658536585366
YER007W	1	0	0.253658536585366
YHR191C	0	0	0.253588516746411
YPR023C	0	0	0.253588516746411
YBL091C	0	0	0.253588516746411
YJL179W	1	0	0.253588516746411
YML004C	0	0	0.252380952380952
YKR048C	0	0	0.251184834123223
YBR118W	0	0	0.25
YGL086W	0	0	0.248826291079812
YOR089C	0	0	0.247663551401869
YDR172W	0	0	0.246511627906977
YDR368W	0	0	0.24537037037037
YJR076C	0	0	0.244239631336406
YMR138W	0	0	0.243119266055046
YKR065C	0	0	0.242009132420091
YER155C	0	0	0.240909090909091
YPL017C	0	1	0.240909090909091
YPR178W	0	0	0.239819004524887
YGL173C	0	0	0.238738738738739
YOR232W	0	0	0.237668161434978
YDR190C	0	0	0.236607142857143
YER016W	0	0	0.235555555555556
YDR328C	0	0	0.234513274336283
YMR038C	0	0	0.233480176211454
YLL036C	0	0	0.232456140350877
YLR292C	0	0	0.231441048034935
YJL020C	0	0	0.230434782608696
YDR150W	0	0	0.229437229437229
YDR318W	0	0	0.228448275862069
YDR071C	0	0	0.227467811158798
YPL018W	0	0	0.226495726495726
YDR381W	0	0	0.225531914893617
YKL035W	0	0	0.224576271186441
YDL168W	0	0	0.223628691983122
YLR044C	0	0	0.222689075630252
YFR019W	0	0	0.221757322175732
YGR037C	0	0	0.220833333333333
YNL131W	0	0	0.219917012448133
YIL022W	0	0	0.21900826446281
YCR009C	0	0	0.218106995884774
YMR299C	0	0	0.217213114754098
YOR023C	0	0	0.216326530612245
YJR075W	0	0	0.215447154471545
YOL012C	0	0	0.214574898785425
YML069W	0	0	0.213709677419355
YEL061C	0	0	0.21285140562249
YDR208W	0	0	0.212
YOR133W	0	0	0.211155378486056
YDR204W	0	0	0.21031746031746
YHR165C	0	0	0.209486166007905
YER027C	0	0	0.208661417322835
YKL067W	0	0	0.207843137254902
YBR196C	0	0	0.20703125
YLR085C	0	0	0.206225680933852
YFL038C	0	0	0.205426356589147
YDR364C	0	0	0.204633204633205
YMR298W	0	0	0.203846153846154
YGR232W	0	0	0.203065134099617
YER172C	0	0	0.202290076335878
YJL052W	0	0	0.201520912547529
YOR151C	0	0	0.200757575757576
YOL123W	0	0	0.2
YPR125W	0	0	0.199248120300752
YGL253W	0	0	0.198501872659176
YDR148C	0	0	0.197761194029851
YNL079C	0	0	0.197026022304833
YML041C	0	0	0.196296296296296
YGR188C	0	0	0.195571955719557
YKL060C	0	0	0.194852941176471
YDR177W	0	0	0.194139194139194
YDL040C	0	0	0.193430656934307
YIL034C	0	0	0.192727272727273
YLR310C	0	0	0.192028985507246
YPL269W	0	0	0.191335740072202
YHR129C	0	0	0.190647482014388
YDR373W	0	0	0.189964157706093
YBR173C	0	0	0.189285714285714
YDR254W	0	0	0.188612099644128
YGL245W	0	0	0.187943262411348
YEL058W	0	0	0.187279151943463
YMR205C	0	0	0.186619718309859
YDL226C	0	0	0.185964912280702
YCR082W	0	0	0.185314685314685
YPL008W	0	0	0.184668989547038
YGL100W	0	0	0.184027777777778
YJL013C	0	0	0.183391003460208
YBR107C	0	0	0.182758620689655
YPL174C	0	0	0.18213058419244
YOR332W	0	0	0.181506849315068
YJL167W	0	0	0.180887372013652
YGL244W	0	0	0.180272108843537
YDR485C	0	0	0.179661016949153
YJR065C	0	0	0.179054054054054
YDL132W	0	0	0.178451178451178
YNL098C	0	0	0.177852348993289
YDR388W	0	0	0.177257525083612
YOL086C	0	0	0.176666666666667
YPR024W	0	0	0.176079734219269
YJR135C	0	0	0.175496688741722
YER031C	0	0	0.174917491749175
YNR035C	0	0	0.174342105263158
YDR194C	0	0	0.173770491803279
YDR385W	0	0	0.173202614379085
YGR167W	0	0	0.172638436482085
YER143W	0	0	0.172077922077922
YLR110C	0	0	0.171521035598705
YGR101W	0	0	0.170967741935484
YDR162C	0	0	0.170418006430868
YGR229C	0	0	0.169871794871795
YGL019W	0	0	0.169329073482428
YMR294W	0	0	0.168789808917197
YJL123C	0	1	0.168789808917197
YNL294C	0	0	0.168253968253968
YMR055C	0	0	0.167721518987342
YAL003W	0	0	0.167192429022082
YOR326W	0	0	0.1671826625387
YDR353W	0	0	0.1671826625387
YPR141C	0	0	0.1671826625387
YMR012W	0	0	0.1671826625387
YBR011C	0	0	0.1671826625387
YKR086W	1	0	0.1671826625387
YDR289C	0	0	0.166666666666667
YJL102W	0	0	0.166153846153846
YPL233W	0	0	0.165644171779141
YKL056C	0	0	0.165137614678899
YMR117C	0	0	0.164634146341463
YLR381W	0	0	0.164133738601824
YKR084C	0	0	0.163636363636364
YDR457W	0	0	0.163141993957704
YDR424C	0	0	0.162650602409639
YOR266W	0	0	0.162162162162162
YIR009W	0	0	0.161764705882353
YLR060W	0	0	0.161764705882353
YMR094W	0	0	0.161764705882353
YEL031W	0	0	0.161764705882353
YDR050C	0	0	0.161764705882353
YOL049W	0	0	0.161764705882353
YHR193C	1	0	0.161764705882353
YGR240C	0	0	0.161290322580645
YNL138W	0	0	0.161016949152542
YKL085W	0	0	0.161016949152542
YBL034C	0	0	0.161016949152542
YHR012W	0	0	0.161016949152542
YLR203C	0	0	0.161016949152542
YJL178C	0	0	0.161016949152542
YNL271C	0	0	0.161016949152542
YDR473C	0	0	0.161016949152542
YGR123C	0	0	0.161016949152542
YML070W	0	0	0.161016949152542
YHR030C	0	0	0.161016949152542
YPL037C	1	0	0.161016949152542
YER013W	1	0	0.161016949152542
YJL143W	0	0	0.16056338028169
YOR057W	0	0	0.160112359550562
YPR041W	0	0	0.159663865546218
YCR086W	0	0	0.159217877094972
YBR164C	0	0	0.158774373259053
YJL002C	0	0	0.158333333333333
YDL103C	0	0	0.157894736842105
YBL022C	0	0	0.157458563535912
YKR059W	0	0	0.15702479338843
YPR135W	0	0	0.156593406593407
YML001W	0	0	0.156164383561644
YMR048W	0	0	0.155737704918033
YJR017C	0	0	0.155313351498638
YOR230W	0	0	0.154891304347826
YKL192C	0	0	0.154471544715447
YMR039C	0	0	0.154054054054054
YMR091C	0	0	0.153638814016173
YPR046W	0	0	0.153225806451613
YER036C	0	0	0.152815013404826
YLR418C	0	0	0.152406417112299
YEL050C	0	0	0.152
YER100W	0	0	0.151595744680851
YBR109C	0	0	0.151193633952255
YGR007W	0	0	0.150793650793651
YGR091W	0	0	0.150395778364116
YDR012W	0	0	0.15
YDR454C	0	0	0.149606299212598
YGR189C	0	0	0.149214659685864
YLR150W	0	0	0.148825065274151
YPL253C	0	0	0.1484375
YMR238W	0	0	0.148051948051948
YPL098C	0	0	0.147668393782383
YNL298W	0	0	0.147286821705426
YHR111W	0	0	0.147208121827411
YGL047W	0	0	0.147208121827411
YBR031W	0	0	0.147208121827411
YAL036C	0	0	0.147208121827411
YCL016C	0	0	0.147208121827411
YMR311C	0	0	0.147208121827411
YNR011C	1	0	0.147208121827411
YKR054C	0	0	0.146835443037975
YNL189W	0	0	0.146464646464646
YDL192W	0	0	0.146095717884131
YKR001C	0	0	0.14572864321608
YDR303C	0	0	0.145363408521303
YOR187W	0	0	0.145320197044335
YMR109W	0	0	0.145320197044335
YFR037C	0	0	0.145320197044335
YCL028W	0	1	0.145320197044335
YCL035C	0	0	0.145320197044335
YOR281C	0	0	0.145320197044335
YLR249W	0	0	0.145320197044335
YNL148C	1	0	0.145320197044335
YAL012W	0	0	0.144963144963145
YDR047W	0	0	0.144607843137255
YGL130W	0	0	0.144254278728606
YIL018W	0	0	0.14390243902439
YLR342W	0	0	0.143552311435523
YML071C	0	0	0.143203883495146
YIL143C	0	0	0.142857142857143
YGL115W	0	0	0.142512077294686
YMR203W	0	0	0.142168674698795
YDL078C	0	0	0.141826923076923
YOR216C	0	0	0.141486810551559
YDR139C	0	0	0.141148325358852
YGR087C	0	0	0.140811455847255
YPL155C	0	0	0.14047619047619
YLR134W	0	0	0.140142517814727
YOR046C	0	0	0.139810426540284
YDR098C	0	0	0.139479905437352
YAR002W	0	0	0.139150943396226
YJL190C	0	0	0.138823529411765
YMR083W	0	0	0.138568129330254
YOR058C	0	0	0.138568129330254
YOL130W	0	0	0.138568129330254
YGR005C	0	0	0.138568129330254
YOR374W	0	0	0.138568129330254
YGR210C	0	1	0.138568129330254
YLR370C	0	0	0.138568129330254
YLR335W	0	0	0.138568129330254
YML078W	1	0	0.138568129330254
YER165W	0	0	0.138248847926267
YGL120C	0	0	0.137931034482759
YBR065C	0	0	0.137614678899083
YLL049W	0	1	0.137614678899083
YER178W	0	0	0.137299771167048
YFR009W	0	0	0.136986301369863
YDL047W	0	0	0.13677130044843
YMR303C	0	0	0.13677130044843
YOR264W	0	1	0.13677130044843
YDL099W	0	0	0.13677130044843
YPR088C	0	0	0.13677130044843
YMR072W	0	0	0.13677130044843
YKL079W	0	0	0.13677130044843
YMR092C	0	0	0.13677130044843
YCR060W	1	0	0.13677130044843
YNL073W	0	0	0.136465324384787
YPL225W	0	1	0.136465324384787
YBL030C	0	0	0.136160714285714
YKL213C	0	0	0.135857461024499
YJR139C	0	0	0.135555555555556
YMR213W	0	0	0.135254988913525
YBR130C	0	0	0.134955752212389
YJL165C	0	0	0.134657836644592
YLR120C	0	0	0.134361233480176
YMR312W	0	0	0.134065934065934
YAL011W	0	0	0.133771929824561
YDR276C	0	0	0.133479212253829
YKL048C	0	0	0.133187772925764
YMR154C	0	0	0.132897603485839
YGR186W	0	0	0.132608695652174
YLR421C	0	0	0.132321041214751
YDL225W	0	0	0.132034632034632
YBR234C	0	0	0.131749460043197
YDR429C	0	0	0.131465517241379
YDR092W	0	0	0.131182795698925
YOL032W	0	0	0.130901287553648
YAL035W	0	0	0.130620985010707
YDL137W	0	0	0.13034188034188
YDR127W	0	0	0.130063965884861
YJL095W	0	0	0.129787234042553
YML057W	0	0	0.129511677282378
YJR072C	0	1	0.129511677282378
YNL247W	0	0	0.129237288135593
YDR488C	0	0	0.128964059196617
YLR262C	0	0	0.128691983122363
YLR330W	0	0	0.128421052631579
YOL133W	0	0	0.128151260504202
YJR007W	0	0	0.127882599580713
YGL167C	0	0	0.127615062761506
YLR089C	0	1	0.127615062761506
YLL001W	0	0	0.127348643006263
YGR136W	0	1	0.127348643006263
YKL039W	0	1	0.127348643006263
YLR090W	0	0	0.127083333333333
YLR194C	0	0	0.126819126819127
YLR347C	0	0	0.12655601659751
YIL005W	0	0	0.126293995859213
YKL204W	0	0	0.12603305785124
YMR028W	0	0	0.125773195876289
YMR263W	0	0	0.125748502994012
YDL052C	0	0	0.125748502994012
YPL031C	0	0	0.125748502994012
YNL173C	0	0	0.125748502994012
YGR157W	0	0	0.125748502994012
YNL084C	0	0	0.125748502994012
YGR155W	0	0	0.125748502994012
YOR136W	0	0	0.125748502994012
YGR184C	0	0	0.125748502994012
YJL140W	0	0	0.125748502994012
YDR088C	1	0	0.125748502994012
YAL042W	0	0	0.125748502994012
YLR117C	0	0	0.125748502994012
YNR033W	0	0	0.125748502994012
YPR154W	0	0	0.125748502994012
YGR285C	1	0	0.125748502994012
YOL097C	0	0	0.12573673870334
YDR001C	0	0	0.12573673870334
YLR386W	0	0	0.12573673870334
YER151C	0	0	0.12573673870334
YGR255C	0	0	0.12573673870334
YDR028C	0	0	0.12573673870334
YNL026W	0	0	0.12573673870334
YKL173W	1	0	0.12573673870334
YLR337C	0	0	0.125490196078431
YIL041W	0	1	0.125490196078431
YHR116W	0	0	0.125244618395303
YGL106W	0	0	0.125
YHR183W	0	0	0.124756335282651
YHR091C	0	0	0.124513618677043
YOR298C-A	0	0	0.124271844660194
YEL034W	0	0	0.124031007751938
YOR185C	0	0	0.123791102514507
YLR075W	0	0	0.123552123552124
YJL183W	0	0	0.123314065510597
YIL021W	0	0	0.123076923076923
YDR113C	0	0	0.122840690978887
YER004W	0	1	0.122840690978887
YPL131W	0	0	0.122605363984674
YMR022W	0	0	0.122370936902486
YIL148W	0	0	0.122137404580153
YPL235W	0	0	0.121904761904762
YDR140W	0	0	0.121722846441948
YKL054C	0	0	0.121722846441948
YHR104W	0	0	0.121722846441948
YMR071C	0	0	0.121722846441948
YIL053W	0	0	0.121722846441948
YPL036W	0	0	0.121722846441948
YKL046C	0	0	0.121722846441948
YGL013C	0	0	0.121722846441948
YIL016W	1	0	0.121722846441948
YHR190W	0	0	0.121495327102804
YPL218W	0	0	0.121268656716418
YNL197C	0	0	0.121042830540037
YER136W	0	0	0.120817843866171
YJL124C	0	0	0.120593692022263
YKL104C	0	0	0.12037037037037
YEL051W	0	0	0.120147874306839
YLR362W	0	0	0.119926199261993
YKL190W	0	0	0.119705340699816
YIL062C	0	0	0.119485294117647
YML012W	0	0	0.119266055045872
YMR255W	0	0	0.119047619047619
YOR163W	0	0	0.118829981718464
YLL050C	0	0	0.118613138686131
YPL151C	0	0	0.1183970856102
YGL137W	0	0	0.118181818181818
YML086C	0	0	0.117967332123412
YNL107W	0	0	0.117753623188406
YGL008C	0	0	0.11754068716094
YHR053C	0	0	0.117328519855596
YNL312W	0	0	0.117117117117117
YGL164C	0	1	0.117117117117117
YPL243W	0	0	0.116906474820144
YLL006W	0	0	0.116696588868941
YJR121W	0	0	0.116487455197133
YJL173C	0	0	0.116279069767442
YPL063W	0	0	0.116071428571429
YOL109W	0	0	0.115864527629234
YPL129W	0	0	0.115658362989324
YMR099C	0	0	0.115452930728242
YNL322C	0	0	0.115248226950355
YIL124W	0	0	0.115044247787611
YIL063C	0	0	0.114840989399293
YJL168C	0	0	0.114638447971781
YLR121C	0	0	0.11443661971831
YDL155W	0	0	0.114235500878735
YER023W	0	0	0.114035087719298
YML131W	0	0	0.113835376532399
YNL121C	0	0	0.113636363636364
YBR126C	0	0	0.113438045375218
YNR001C	0	0	0.113240418118467
YDL098C	0	0	0.11304347826087
YGL044C	0	0	0.112847222222222
YIL030C	0	0	0.11265164644714
YNL124W	0	0	0.112456747404844
YOR035C	0	0	0.112262521588946
YDR272W	0	0	0.112068965517241
YGL003C	0	0	0.111876075731497
YNR051C	0	0	0.111683848797251
YBR026C	0	0	0.111492281303602
YOR260W	0	0	0.111301369863014
YIR037W	0	0	0.111111111111111
YOR123C	0	0	0.110921501706485
YHR013C	0	0	0.110732538330494
YJR053W	0	0	0.110544217687075
YGR248W	0	0	0.110356536502547
YAR007C	0	0	0.110169491525424
YGL221C	0	1	0.110169491525424
YPL088W	0	0	0.109983079526227
YHR188C	0	0	0.109797297297297
YIL115C	0	0	0.109612141652614
YCL040W	0	0	0.109427609427609
YMR078C	0	0	0.109243697478992
YJL203W	0	0	0.109060402684564
YOL016C	0	0	0.108877721943049
YLR256W	0	0	0.108695652173913
YPR062W	0	0	0.108514190317195
YDR099W	0	0	0.108333333333333
YDL003W	0	0	0.108153078202995
YGL058W	0	0	0.10797342192691
YOL026C	0	0	0.107794361525705
YBL007C	0	0	0.107615894039735
YDL015C	0	0	0.107438016528926
YIL078W	0	0	0.107371794871795
YFL044C	0	0	0.107371794871795
YJL104W	0	0	0.107371794871795
YNL287W	0	0	0.107371794871795
YPL048W	0	0	0.107371794871795
YMR288W	0	0	0.107371794871795
YLR248W	0	0	0.107371794871795
YPR025C	0	0	0.107371794871795
YIL108W	0	1	0.107371794871795
YNL127W	0	0	0.107371794871795
YLR447C	0	0	0.107371794871795
YMR240C	0	0	0.107371794871795
YOR208W	0	0	0.107371794871795
YNL310C	1	0	0.107371794871795
YGL040C	0	0	0.107371794871795
YLR270W	0	0	0.107371794871795
YDR077W	0	0	0.107371794871795
YNR017W	0	0	0.107371794871795
YGR074W	0	0	0.107371794871795
YDR183W	1	0	0.107371794871795
YOL098C	0	1	0.107371794871795
YJL159W	0	0	0.1072
YKR061W	0	0	0.10702875399361
YNR016C	0	0	0.106858054226475
YLR178C	0	0	0.106687898089172
YLR113W	0	0	0.106518282988871
YOR327C	0	0	0.106349206349206
YML032C	0	0	0.106180665610143
YFL018C	0	0	0.106012658227848
YNL166C	0	0	0.105845181674566
YGR178C	0	0	0.105678233438486
YLR293C	0	0	0.105511811023622
YPL057C	0	0	0.105345911949686
YGL207W	0	0	0.105180533751962
YER030W	0	0	0.105015673981191
YGR134W	0	0	0.104851330203443
YOR276W	0	0	0.1046875
YAL029C	0	0	0.104524180967239
YOL013C	0	0	0.104361370716511
YDR176W	0	0	0.104199066874028
YLR064W	0	1	0.104199066874028
YER035W	0	0	0.104037267080745
YDL209C	0	0	0.103875968992248
YGR180C	0	0	0.103715170278638
YML067C	0	0	0.10355486862442
YLR332W	0	0	0.103500761035008
YFL048C	0	0	0.103500761035008
YLR025W	0	0	0.103500761035008
YJL080C	0	0	0.103500761035008
YIL008W	0	0	0.103500761035008
YDR181C	0	0	0.103500761035008
YMR307W	0	0	0.103500761035008
YNL055C	0	0	0.103500761035008
YPL015C	0	0	0.103500761035008
YDR252W	1	0	0.103500761035008
YOR063W	0	0	0.103343465045593
YOR308C	0	0	0.103186646433991
YPL059W	0	0	0.103030303030303
YHR020W	0	0	0.102874432677761
YOL149W	0	0	0.102719033232628
YIL095W	0	0	0.102564102564103
YCL011C	0	0	0.102409638554217
YOR195W	0	0	0.102255639097744
YMR047C	0	0	0.102102102102102
YGL061C	0	0	0.101949025487256
YPL149W	0	0	0.101796407185629
YKR023W	0	1	0.101796407185629
YDR245W	0	0	0.101644245142003
YGL116W	0	0	0.101492537313433
YNL274C	0	0	0.101341281669151
YDR023W	0	0	0.101190476190476
YJR074W	0	0	0.101040118870728
YJL154C	0	0	0.100890207715134
YER149C	0	0	0.100740740740741
YKL081W	0	0	0.100591715976331
YLL045C	0	0	0.100443131462334
YPR129W	0	0	0.100294985250737
YDL125C	0	0	0.100147275405007
YDR477W	0	0	0.1
YJL128C	0	0	0.0998531571218796
YEL002C	0	0	0.0997067448680352
YOR267C	0	0	0.0995607613469985
YOR008C	0	0	0.0994152046783626
YGL066W	0	0	0.0992700729927007
YBR062C	0	1	0.0992700729927007
YGR085C	0	0	0.0991253644314869
YJR145C	0	0	0.098981077147016
YDL234C	0	0	0.0988372093023256
YLR100W	0	0	0.0986937590711176
YGR075C	0	0	0.0985507246376812
YKR094C	0	0	0.0984081041968162
YLR419W	0	1	0.0984081041968162
YJL031C	0	0	0.0982658959537572
YBR127C	0	0	0.0981240981240981
YGL022W	0	0	0.0979827089337176
YMR149W	0	0	0.097841726618705
YMR192W	0	0	0.0977011494252874
YER025W	0	0	0.0975609756097561
YDR296W	0	0	0.0974212034383954
YPR131C	0	0	0.0972818311874106
YHR216W	0	0	0.0971428571428571
YJL171C	0	1	0.0971428571428571
YGL161C	0	0	0.0970042796005706
YDR310C	0	0	0.0968660968660969
YIL109C	0	0	0.096728307254623
YGR181W	0	0	0.0965909090909091
YPL237W	0	0	0.0964539007092199
YML016C	0	0	0.0963172804532578
YIL010W	0	0	0.0961810466760962
YML024W	0	0	0.096045197740113
YLR380W	0	0	0.0959097320169253
YNL085W	0	0	0.0957746478873239
YHR024C	0	0	0.0956399437412096
YDR418W	0	0	0.0955056179775281
YJL099W	0	0	0.0953716690042076
YER086W	0	0	0.0952380952380952
YKL163W	0	0	0.0951048951048951
YJR096W	0	0	0.0949720670391061
YBR080C	0	0	0.0948396094839609
YDR052C	0	0	0.0947075208913649
YPR188C	0	0	0.0945757997218359
YLR250W	0	0	0.0944444444444444
YNL290W	0	0	0.0943134535367545
YDR238C	0	0	0.0941828254847645
YBR160W	0	0	0.0940525587828492
YLR167W	0	0	0.0939226519337017
YNL181W	0	1	0.0939226519337017
YOR197W	0	0	0.0937931034482759
YML062C	0	0	0.09366391184573
YDL185W	0	0	0.09353507565337
YLR180W	0	0	0.0934065934065934
YDR261C	0	0	0.093278463648834
YIL161W	0	1	0.093278463648834
YPL169C	0	0	0.0931506849315069
YNL192W	0	0	0.0930232558139535
YKL025C	0	0	0.092896174863388
YJR118C	0	0	0.0927694406548431
YMR264W	0	0	0.0926430517711172
YGL027C	0	0	0.0925170068027211
YDL117W	0	0	0.0923913043478261
YER048C	0	1	0.0923913043478261
YLR103C	0	0	0.0922659430122117
YER042W	0	0	0.0921409214092141
YMR044W	0	0	0.0920162381596752
YGR214W	0	0	0.0918918918918919
YGR072W	0	0	0.0917678812415655
YER120W	0	0	0.091644204851752
YGR119C	0	0	0.0915208613728129
YBR287W	0	1	0.0915208613728129
YMR237W	0	0	0.0913978494623656
YDR511W	0	0	0.0912751677852349
YGL168W	0	0	0.0911528150134048
YFR044C	0	0	0.0911492734478203
YOR269W	0	0	0.0911492734478203
YOL009C	0	0	0.0911492734478203
YKL094W	0	1	0.0911492734478203
YKL160W	0	0	0.0911492734478203
YGL087C	0	0	0.0911492734478203
YGL070C	0	0	0.0911492734478203
YLR414C	0	1	0.0911492734478203
YPR055W	0	0	0.0911492734478203
YHR107C	0	0	0.0911492734478203
YCR004C	0	1	0.0911492734478203
YHR063C	0	0	0.0911492734478203
YPR119W	0	0	0.0911492734478203
YHR142W	1	0	0.0911492734478203
YML049C	0	0	0.0910290237467019
YGL043W	0	0	0.0909090909090909
YNL045W	0	0	0.0907894736842105
YPR028W	0	0	0.0906701708278581
YLR039C	0	0	0.0905511811023622
YGL206C	0	0	0.09043250327654
YJL108C	0	0	0.0903141361256544
YPL115C	0	0	0.0901960784313725
YMR004W	0	0	0.0900783289817232
YKL206C	0	0	0.0899608865710561
YMR316W	0	0	0.08984375
YGL181W	0	0	0.0897269180754226
YCR044C	0	0	0.0896103896103896
YGR270W	0	0	0.0894941634241245
YPR070W	0	0	0.0893782383419689
YLR257W	0	1	0.0893782383419689
YCR002C	0	0	0.0892626131953428
YDL190C	0	0	0.0891472868217054
YMR002W	0	1	0.0891472868217054
YJL148W	0	0	0.0890322580645161
YOR021C	0	0	0.0889175257731959
YGR024C	0	0	0.0888030888030888
YPR184W	0	0	0.0886889460154242
YLR340W	0	0	0.0885750962772786
YHL031C	0	0	0.0884615384615385
YCR016W	0	0	0.088348271446863
YGR193C	0	0	0.0882352941176471
YGR020C	0	0	0.0881226053639847
YHR006W	0	0	0.0880102040816327
YNL288W	0	0	0.0878980891719745
YDR294C	0	0	0.0877862595419847
YGL153W	0	0	0.0876747141041931
YAL017W	0	0	0.0875634517766497
YFR051C	0	0	0.0874524714828897
YKR085C	0	0	0.0873417721518987
YIL023C	0	0	0.0872313527180784
YLR410W	0	0	0.0871212121212121
YJR014W	0	1	0.0871212121212121
YKL146W	0	0	0.0870113493064313
YER017C	0	0	0.0869017632241814
YGR098C	0	0	0.0867924528301887
YGL020C	0	0	0.0866834170854271
YHL011C	0	0	0.0865746549560853
YPR173C	0	0	0.0864661654135338
YOL062C	0	0	0.0863579474342929
YDL084W	0	0	0.08625
YDR293C	0	0	0.0861423220973783
YJR144W	0	0	0.0860349127182045
YMR318C	0	0	0.0859277708592777
YDR513W	0	0	0.0858208955223881
YPL204W	0	0	0.0857142857142857
YLR304C	0	0	0.0856079404466501
YHR161C	0	0	0.0855018587360595
YKL193C	0	0	0.0853960396039604
YBR260C	0	0	0.0852904820766378
YEL022W	0	0	0.0851851851851852
YJR057W	0	0	0.0850801479654747
YDR189W	0	0	0.0849753694581281
YMR142C	0	0	0.0848708487084871
YML025C	0	0	0.0847665847665848
YER029C	0	0	0.0846625766871166
YOL081W	0	0	0.0845588235294118
YER072W	0	0	0.0844553243574051
YLL018C	0	0	0.0843520782396088
YPL228W	0	0	0.0842490842490843
YDR129C	0	0	0.0841463414634146
YHR083W	0	0	0.0840438489646772
YGL194C	0	0	0.0839416058394161
YDL053C	0	1	0.0839416058394161
YGR234W	0	0	0.0838396111786148
YDR211W	0	0	0.0837378640776699
YPR183W	0	0	0.0836363636363636
YIL117C	0	0	0.0835351089588378
YDR332W	0	1	0.0835351089588378
YBR170C	0	0	0.0834340991535671
YDR404C	0	0	0.0833333333333333
YKR014C	0	0	0.083232810615199
YIL084C	0	0	0.0831325301204819
YIL040W	0	0	0.0830324909747292
YFL004W	0	0	0.0829326923076923
YDL028C	0	0	0.0828331332533013
YMR116C	0	0	0.0827338129496403
YDR163W	0	0	0.0826347305389222
YDL120W	0	0	0.0825358851674641
YKL212W	0	0	0.0824372759856631
YER118C	0	0	0.0823389021479714
YGR282C	0	0	0.0822407628128725
YGL084C	0	0	0.0821428571428571
YNL241C	0	0	0.0820451843043995
YKL154W	0	0	0.0819672131147541
YOR220W	0	1	0.0819672131147541
YHR121W	0	0	0.0819672131147541
YIL098C	0	0	0.0819672131147541
YOR385W	0	1	0.0819672131147541
YJL060W	0	0	0.0819672131147541
YMR235C	0	0	0.0819672131147541
YKL157W	0	0	0.0819672131147541
YIL038C	0	0	0.0819672131147541
YNL263C	0	0	0.0819672131147541
YLR443W	0	0	0.0819672131147541
YPL239W	0	0	0.0819672131147541
YLR078C	0	0	0.0819672131147541
YLR275W	0	0	0.0819672131147541
YHR034C	1	0	0.0819672131147541
YEL059C-A	0	0	0.0818713450292398
YLR357W	0	0	0.0817757009345794
YDR164C	0	0	0.0816802800466744
YPL206C	0	0	0.0815850815850816
YPL178W	0	0	0.0814901047729918
YPR101W	0	0	0.0813953488372093
YLR199C	0	1	0.0813953488372093
YML055W	0	0	0.0813008130081301
YNL302C	0	0	0.0812064965197216
YOL112W	0	0	0.0812013348164627
YKL096W	0	0	0.0812013348164627
YOR312C	0	0	0.0812013348164627
YAL026C	0	0	0.0812013348164627
YER125W	0	0	0.0812013348164627
YAL032C	0	0	0.0812013348164627
YGL091C	0	0	0.0812013348164627
YLR258W	0	0	0.0812013348164627
YJL094C	0	0	0.0812013348164627
YDL001W	0	1	0.0812013348164627
YGL036W	0	1	0.0812013348164627
YMR260C	0	0	0.0812013348164627
YHR049W	0	1	0.0812013348164627
YNR059W	0	0	0.0812013348164627
YKL119C	0	0	0.0812013348164627
YBL078C	0	0	0.0812013348164627
YAL030W	0	0	0.0812013348164627
YBR155W	1	0	0.0812013348164627
YOL139C	0	0	0.0812013348164627
YOR241W	0	0	0.0812013348164627
YLR291C	0	0	0.0812013348164627
YPR165W	0	0	0.0812013348164627
YBR273C	0	0	0.0812013348164627
YOR095C	0	0	0.0812013348164627
YJL036W	0	0	0.0812013348164627
YKR007W	0	0	0.0812013348164627
YGR111W	0	0	0.0812013348164627
YHR026W	0	0	0.0812013348164627
YGL190C	0	0	0.0812013348164627
YOL122C	0	0	0.0812013348164627
YDL030W	0	0	0.0812013348164627
YKL095W	0	0	0.0812013348164627
YDL065C	1	0	0.0812013348164627
YJR103W	0	0	0.0812013348164627
YFR040W	0	0	0.0812013348164627
YOL068C	0	0	0.0812013348164627
YCL033C	0	0	0.0812013348164627
YKL122C	0	0	0.0812013348164627
YKL087C	0	0	0.0812013348164627
YMR161W	1	0	0.0812013348164627
YGL166W	0	0	0.0811111111111111
YLR147C	0	0	0.0810210876803552
YDL008W	0	0	0.0809312638580931
YER114C	0	0	0.0808416389811739
YKR026C	0	0	0.0807522123893805
YOR127W	0	0	0.0806629834254144
YOR306C	0	0	0.0805739514348786
YBR071W	0	1	0.0805739514348786
YBL024W	0	0	0.0804851157662624
YLL043W	0	0	0.0803964757709251
YNR010W	0	0	0.0803080308030803
YGL122C	0	0	0.0802197802197802
YDR055W	0	0	0.0801317233809001
YKR037C	0	0	0.0800438596491228
YEL053C	0	0	0.0799561883899233
YHR101C	0	0	0.0798687089715536
YGR218W	0	0	0.0797814207650273
YOR357C	0	0	0.0796943231441048
YLR387C	0	1	0.0796943231441048
YGR195W	0	0	0.0796074154852781
YBR005W	0	0	0.079520697167756
YBL050W	0	0	0.0794341675734494
YOR150W	0	0	0.0793478260869565
YDL087C	0	0	0.0792616720955483
YLR287C	0	1	0.0792616720955483
YBL015W	0	0	0.079175704989154
YPL176C	0	0	0.0790899241603467
YBR048W	0	0	0.079004329004329
YPL089C	0	0	0.0789189189189189
YKL074C	0	0	0.0788336933045356
YCR088W	0	0	0.0787486515641855
YNL255C	0	0	0.0786637931034483
YKL103C	0	0	0.0785791173304629
YGR220C	0	0	0.078494623655914
YDR144C	0	0	0.0784103114930183
YGR241C	0	0	0.0783261802575107
YDR279W	0	0	0.0782422293676313
YFL023W	0	0	0.0781584582441113
YIL033C	0	0	0.0780748663101604
YDR251W	0	0	0.077991452991453
YHR181W	0	0	0.0779082177161153
YIL076W	0	0	0.0778251599147122
YDR068W	0	1	0.0778251599147122
YER007C-A	0	0	0.0777422790202343
YGL139W	0	0	0.0776595744680851
YJR070C	0	0	0.077577045696068
YKL191W	0	0	0.0774946921443737
YJR058C	0	0	0.0774125132555673
YLR432W	0	0	0.0773305084745763
YHR205W	0	0	0.0772486772486772
YGR009C	0	0	0.0771670190274841
YKL078W	0	0	0.0770855332629356
YHR036W	0	0	0.0770042194092827
YMR123W	0	0	0.0769230769230769
YDR304C	0	1	0.0769230769230769
YLL009C	0	0	0.0768421052631579
YPL234C	0	0	0.0767613038906414
YHR178W	0	0	0.0766806722689076
YPL052W	0	0	0.0766002098635887
YHR201C	0	0	0.0765199161425577
YPR118W	0	0	0.0764397905759162
YCR033W	0	0	0.0763598326359833
YMR174C	0	0	0.0762800417972832
YDR066C	0	1	0.0762800417972832
YIL065C	0	0	0.0762004175365344
YPR140W	0	0	0.0761209593326382
YML105C	0	0	0.0760416666666667
YJR125C	0	0	0.0759625390218522
YJR069C	0	0	0.0758835758835759
YOL116W	0	0	0.0758047767393562
YGL097W	0	0	0.0757261410788382
YKL041W	0	0	0.0756476683937824
YDR292C	0	0	0.0755693581780538
YLR264W	0	0	0.0755102040816327
YPR073C	0	0	0.0755102040816327
YDL017W	0	0	0.0755102040816327
YNL135C	0	0	0.0755102040816327
YBR103W	0	0	0.0755102040816327
YOR209C	0	0	0.0755102040816327
YOR052C	0	1	0.0755102040816327
YMR226C	0	0	0.0755102040816327
YDL043C	0	0	0.0755102040816327
YFL022C	0	0	0.0755102040816327
YGL067W	0	0	0.0755102040816327
YLR371W	0	0	0.0755102040816327
YDR392W	0	0	0.0755102040816327
YDR036C	0	0	0.0755102040816327
YJL117W	1	0	0.0755102040816327
YKL181W	0	0	0.0754332313965341
YNR030W	0	0	0.0753564154786151
YJR104C	0	0	0.0752797558494405
YKL161C	0	1	0.0752797558494405
YJL174W	0	0	0.0752032520325203
YKL040C	0	0	0.0751269035532995
YNL315C	0	0	0.0750507099391481
YNL215W	0	1	0.0750507099391481
YGR166W	0	0	0.0749746707193516
YFL045C	0	0	0.0748987854251012
YIL140W	0	0	0.0748230535894843
YAL039C	0	0	0.0747474747474747
YNL244C	0	0	0.0746720484359233
YGL216W	0	0	0.0745967741935484
YDR311W	0	0	0.0745216515609265
YOR014W	0	0	0.0744466800804829
YGR008C	0	0	0.0743718592964824
YDR430C	0	0	0.0742971887550201
YHR068W	0	0	0.074222668004012
YAL014C	0	0	0.0741482965931864
YNL126W	0	0	0.0740740740740741
YPL028W	0	0	0.074
YDR268W	0	0	0.0739260739260739
YIL121W	0	0	0.0738522954091816
YNL155W	0	1	0.0738522954091816
YJR073C	0	0	0.0737786640079761
YOR194C	0	0	0.0737051792828685
YML073C	0	0	0.0736318407960199
YNL245C	0	0	0.073558648111332
YAL002W	0	0	0.0734856007944389
YFL010C	0	1	0.0734856007944389
YML121W	0	0	0.0734126984126984
YNL157W	0	1	0.0734126984126984
YMR266W	0	0	0.0733399405351833
YOL040C	0	0	0.0732673267326733
YJR060W	0	0	0.0731948565776459
YHR134W	0	0	0.0731225296442688
YJR134C	0	1	0.0731225296442688
YNR049C	0	0	0.0730503455083909
YGR147C	0	0	0.0729783037475345
YGL174W	0	0	0.0729064039408867
YGR216C	0	0	0.0728346456692913
YJR022W	0	0	0.0727630285152409
YNL231C	0	0	0.0726915520628684
YDR225W	0	0	0.0726202158979392
YPR078C	0	0	0.0725490196078431
YER019W	0	0	0.0724779627815867
YLR425W	0	0	0.0724070450097847
YLR314C	0	0	0.072336265884653
YHR108W	0	0	0.072265625
YGR278W	0	0	0.0721951219512195
YJR090C	0	0	0.0721247563352826
YBL040C	0	0	0.0720545277507303
YER009W	0	0	0.0719844357976654
YDR281C	0	0	0.0719144800777454
YLR106C	0	0	0.0718446601941748
YLR048W	0	0	0.0717749757516974
YDR200C	0	0	0.0717054263565891
YPL213W	0	0	0.0716360116166505
YAL013W	0	0	0.0715667311411992
YML088W	0	0	0.0714975845410628
YNL264C	0	0	0.0714285714285714
YHR179W	0	1	0.0714285714285714
YML035C	0	0	0.0713596914175506
YLR309C	0	0	0.0712909441233141
YBR092C	0	0	0.0712223291626564
YPR072W	0	0	0.0711538461538462
YCR053W	0	0	0.0710854947166186
YGL135W	0	0	0.0710172744721689
YML128C	0	0	0.0709491850431448
YKR082W	0	0	0.0708812260536398
YDR329C	0	0	0.0708133971291866
YIL070C	0	0	0.0707456978967495
YOR075W	0	0	0.0706781279847182
YER159C	0	0	0.0706106870229008
YKL114C	0	0	0.0705433746425167
YKL175W	0	0	0.0704761904761905
YOR358W	0	0	0.0704091341579448
YPL165C	0	1	0.0704091341579448
YGL124C	0	0	0.0703422053231939
YOL127W	0	0	0.0702754036087369
YNR031C	0	0	0.0702087286527514
YBR278W	0	0	0.0701421800947867
YLR324W	0	0	0.0700757575757576
YNL119W	0	0	0.0700094607379376
YPL002C	0	0	0.0699432892249527
YDR389W	0	0	0.0698772426817753
YOL067C	0	0	0.069811320754717
YNR026C	0	0	0.0697455230914232
YGR105W	0	0	0.0696798493408663
YPR102C	0	0	0.0696142991533396
YOR270C	0	0	0.0695488721804511
YLR438C-A	0	0	0.0694835680751174
YLL007C	0	1	0.0694835680751174
YKR068C	0	0	0.0694183864915572
YPL145C	0	0	0.0693533270852859
YNL059C	0	0	0.0692883895131086
YLR026C	0	0	0.0692235734331151
YMR146C	0	0	0.0691588785046729
YDR507C	0	0	0.069094304388422
YPL024W	0	0	0.0690298507462687
YNL328C	0	0	0.0689655172413793
YLR066W	0	0	0.068901303538175
YLR448W	0	0	0.0688372093023256
YBR139W	0	0	0.0687732342007435
YER122C	0	0	0.0687093779015785
YPL262W	0	0	0.0686456400742115
YGR161C	0	0	0.0685820203892493
YHR057C	0	1	0.0685820203892493
YPR074C	0	0	0.0685185185185185
YGR126W	0	1	0.0685185185185185
YJL121C	0	0	0.0684551341350601
YOR039W	0	0	0.0683918669131238
YLR229C	0	0	0.0683287165281625
YPL032C	0	0	0.0682656826568266
YOR008C-A	0	0	0.0682027649769585
YNL136W	0	0	0.0681399631675875
YJL062W	0	0	0.0680772769089236
YDR049W	0	1	0.0680772769089236
YKL019W	0	0	0.0680147058823529
YGR262C	0	0	0.0679522497704316
YMR225C	0	0	0.0678899082568807
YPL081W	0	0	0.0678276810265811
YDR260C	0	0	0.0677655677655678
YGL068W	0	0	0.0677035681610247
YDR243C	0	0	0.0676416819012797
YOR347C	0	0	0.0675799086757991
YCR036W	0	0	0.0675182481751825
YDR166C	0	0	0.0674567000911577
YOR043W	0	0	0.0673952641165756
YEL056W	0	0	0.0673339399454049
YLR043C	0	0	0.0672727272727273
YDL166C	0	0	0.0672116257947321
YNL154C	0	0	0.0671506352087114
YML008C	0	0	0.0670897552130553
YCR077C	0	0	0.0670289855072464
YPL051W	0	0	0.0669683257918552
YKL024C	0	0	0.0669077757685353
YOL060C	0	0	0.0668473351400181
YPL053C	0	0	0.0667870036101083
YDR226W	0	0	0.066726780883679
YOR239W	0	0	0.0666666666666667
YGR094W	0	0	0.0666066606660666
YLR082C	0	0	0.0665467625899281
YGR054W	0	0	0.0664869721473495
YNL217W	0	1	0.0664869721473495
YJL041W	0	0	0.066427289048474
YGR187C	0	0	0.0663677130044843
YDL236W	0	0	0.0663082437275986
YHR133C	0	0	0.0662488809310654
YMR060C	0	0	0.0661896243291592
YOR204W	0	0	0.066130473637176
YLR022C	0	0	0.0660714285714286
YDL246C	0	0	0.0660124888492418
YPR075C	0	0	0.0659536541889483
YPL152W	0	0	0.0658949243098842
YML079W	0	1	0.0658949243098842
YBR079C	0	0	0.0658362989323843
YLR268W	0	0	0.0657777777777778
YGR083C	0	0	0.0657193605683837
YJL026W	0	0	0.0656610470275066
YPR182W	0	0	0.0656028368794326
YJR123W	0	0	0.0655447298494243
YNL330C	0	0	0.0654867256637168
YLR166C	0	0	0.0654288240495137
YML115C	0	0	0.0653710247349823
YNL037C	0	0	0.0653133274492498
YDR358W	0	0	0.0652557319223986
YDL130W	0	0	0.0651982378854626
YDR283C	0	0	0.0651408450704225
YGL238W	0	0	0.0650835532102023
YGR113W	0	0	0.0650263620386643
YGL195W	0	0	0.0649692712906058
YGL252C	0	0	0.0649122807017544
YJL074C	0	0	0.0648553900087642
YJL153C	0	0	0.0647985989492119
YJL115W	0	0	0.0647419072615923
YDR167W	0	0	0.0646853146853147
YML095C	0	0	0.0646288209606987
YMR268C	0	0	0.0645724258289703
YOL111C	0	0	0.0645161290322581
YFL036W	0	0	0.0644599303135888
YGR086C	0	0	0.0644038294168842
YPR124W	0	0	0.0643478260869565
YHR132C	0	0	0.0642919200695048
YOR286W	0	1	0.0642919200695048
YBR185C	0	0	0.0642361111111111
YMR309C	0	0	0.0641803989592368
YGR124W	0	0	0.0641247833622184
YNL039W	0	0	0.0640692640692641
YPL232W	0	0	0.0640138408304498
YKL110C	0	0	0.0639585133967156
YER146W	0	0	0.0639032815198618
YDR469W	0	0	0.0638481449525453
YNL243W	0	0	0.0637931034482759
YOR323C	0	0	0.0637381567614126
YLR175W	0	0	0.0636833046471601
YGL212W	0	0	0.0636285468615649
YEL018W	0	0	0.063573883161512
YNL293W	0	0	0.0635593220338983
YJL063C	0	0	0.0635593220338983
YJL054W	0	0	0.0635593220338983
YOR142W	0	0	0.0635593220338983
YLR126C	0	0	0.0635593220338983
YBR200W	0	0	0.0635593220338983
YPL215W	0	0	0.0635593220338983
YJR148W	0	0	0.0635593220338983
YNL229C	0	0	0.0635593220338983
YNL190W	0	0	0.0635593220338983
YPL019C	0	0	0.0635593220338983
YOR250C	0	0	0.0635593220338983
YJR034W	0	0	0.0635593220338983
YDL128W	0	0	0.0635593220338983
YPL226W	0	0	0.0635593220338983
YPL221W	1	0	0.0635593220338983
YBR017C	0	0	0.0635055038103302
YML072C	0	1	0.0635055038103302
YML007W	0	0	0.0634517766497462
YAR014C	0	0	0.0633981403212172
YOR085W	0	0	0.0633445945945946
YJR159W	0	0	0.0632911392405063
YHR060W	0	0	0.0632377740303541
YPL118W	0	0	0.06318449873631
YNL307C	0	0	0.0631313131313131
YJR049C	0	0	0.0630782169890664
YPR181C	0	0	0.0630252100840336
YPR148C	0	1	0.0630252100840336
YMR167W	0	0	0.0629722921914358
YDR056C	0	1	0.0629722921914358
YDL051W	0	0	0.0629194630872483
YJR005W	0	0	0.0628667225481978
YNL169C	0	0	0.0628140703517588
YNR052C	0	0	0.0627615062761506
YPR051W	0	0	0.0627090301003344
YML022W	0	0	0.06265664160401
YBR286W	0	0	0.0626043405676127
YIR022W	0	0	0.0625521267723103
YJR043C	0	0	0.0625
YMR128W	0	0	0.0624479600333056
YDR439W	0	0	0.062396006655574
YBL028C	0	0	0.0623441396508728
YLR195C	0	0	0.0622923588039867
YJL130C	0	0	0.0622406639004149
YKL028W	0	0	0.0621890547263682
YJL065C	0	0	0.0621375310687655
YGR233C	0	0	0.0620860927152318
YDR302W	0	0	0.0620408163265306
YOR159C	0	0	0.0620408163265306
YOR104W	0	1	0.0620408163265306
YBR121C	0	0	0.0620408163265306
YIL043C	0	0	0.0620408163265306
YDR432W	0	0	0.0620408163265306
YDR121W	0	0	0.0620408163265306
YAL041W	0	0	0.0620408163265306
YCR067C	0	0	0.0620408163265306
YDL135C	0	0	0.0620408163265306
YCR071C	0	0	0.0620408163265306
YLR406C	0	0	0.0620408163265306
YFR003C	0	0	0.0620408163265306
YIL009C-A	0	0	0.0620408163265306
YGR057C	0	0	0.0620408163265306
YHR114W	0	0	0.0620408163265306
YDR346C	0	0	0.0620408163265306
YAL053W	1	0	0.0620408163265306
YNL010W	0	1	0.0620408163265306
YER020W	0	0	0.0619902120717781
YPL123C	0	0	0.0619396903015485
YGR162W	0	0	0.0618892508143322
YML063W	0	0	0.0618388934092758
YOL030W	0	1	0.0618388934092758
YOR176W	0	0	0.0617886178861789
YDR447C	0	0	0.0617384240454915
YGR140W	0	0	0.0616883116883117
YDR288W	0	0	0.0616382806163828
YCR031C	0	0	0.0615883306320908
YML132W	0	0	0.0615384615384615
YDR351W	0	0	0.0614886731391586
YIL090W	0	0	0.0614389652384802
YJR126C	0	0	0.061389337641357
YEL054C	0	0	0.0613397901533495
YML031W	0	0	0.0612903225806452
YNL025C	0	0	0.0612409347300564
YDL055C	0	0	0.0611916264090177
YDL165W	0	0	0.0611423974255833
YKL016C	0	0	0.0610932475884244
YBR162W-A	0	0	0.0610441767068273
YHR043C	0	0	0.0609951845906902
YDR515W	0	0	0.0609462710505213
YMR027W	0	1	0.0609462710505213
YCL010C	0	0	0.0608974358974359
YLR015W	0	0	0.0608486789431545
YIL007C	0	0	0.0608
YGR028W	0	0	0.0607513988808953
YPR094W	0	0	0.060702875399361
YKL174C	0	0	0.0606544293695132
YDL033C	0	0	0.0606060606060606
YLR234W	0	0	0.0605577689243028
YLR319C	0	0	0.0605095541401274
YCR028C-A	0	0	0.060461416070008
YAL049C	0	1	0.060461416070008
YDR452W	0	0	0.0604133545310016
YDR512C	0	0	0.0603653693407466
YGR275W	0	0	0.0603174603174603
YOR361C	0	0	0.0602696272799366
YDR382W	0	0	0.0602218700475436
YOR001W	0	0	0.0601741884402217
YMR251W-A	0	0	0.060126582278481
YLR172C	0	0	0.0600790513833992
YJR143C	0	0	0.0600315955766193
YDL144C	0	1	0.0600315955766193
YHR115C	0	0	0.0599842146803473
YIL035C	0	0	0.0599369085173502
YER037W	0	1	0.0599369085173502
YIR011C	0	0	0.0598896769109535
YAL021C	0	0	0.0598425196850394
YGL012W	0	0	0.0597954366640441
YNL031C	0	0	0.059748427672956
YHL001W	0	0	0.0597014925373134
YDL145C	0	0	0.0596546310832025
YLR055C	0	0	0.0596078431372549
YLR449W	0	0	0.0595611285266458
YLR102C	0	0	0.0595144870790916
YAL055W	0	0	0.0594679186228482
YHR113W	0	0	0.0594214229867084
YNL272C	0	0	0.059375
YGR112W	0	0	0.0593286494925839
YML103C	0	0	0.0592823712948518
YOR048C	0	0	0.0592361652377241
YNL232W	0	0	0.059190031152648
YDR210W	0	1	0.059190031152648
YOL001W	0	0	0.0591439688715953
YMR005W	0	0	0.0590979782270607
YJL012C	0	0	0.0590520590520591
YDR152W	0	1	0.0590520590520591
YPR185W	0	0	0.0590062111801242
YER008C	0	0	0.0589604344453064
YOR098C	0	0	0.0589147286821705
YGR173W	0	1	0.0589147286821705
YPR060C	0	0	0.058869093725794
YOR212W	0	0	0.0588235294117647
YLR390W	0	0	0.0587780355761794
YNL186W	0	0	0.0587326120556414
YMR236W	0	0	0.0586872586872587
YNL123W	0	0	0.058641975308642
YKL126W	0	0	0.0585967617579029
YNL259C	0	0	0.0585516178736518
YKR091W	0	0	0.0585065434949961
YHR055C	0	0	0.0584615384615385
YPL161C	0	0	0.0584166026133743
YLR095C	0	0	0.0583717357910906
YMR124W	0	1	0.0583717357910906
YKL127W	0	0	0.0583269378357636
YML029W	0	0	0.0582822085889571
YGR264C	0	0	0.0582375478927203
YKL013C	0	0	0.0581929555895865
YDR416W	0	0	0.0581570996978852
YMR077C	0	0	0.0581570996978852
YBL036C	0	0	0.0581570996978852
YBR035C	0	0	0.0581570996978852
YPR120C	0	0	0.0581570996978852
YBL021C	0	0	0.0581570996978852
YGR118W	0	0	0.0581570996978852
YKL139W	0	0	0.0581570996978852
YDR330W	0	0	0.0581570996978852
YER117W	0	0	0.0581570996978852
YIL138C	0	0	0.0581570996978852
YOR293W	0	0	0.0581570996978852
YGR092W	0	0	0.0581570996978852
YGR129W	0	0	0.0581570996978852
YJL035C	0	0	0.0581570996978852
YOL129W	0	0	0.0581570996978852
YGR106C	0	1	0.0581570996978852
YBR283C	0	0	0.0581570996978852
YMR200W	1	0	0.0581570996978852
YFR042W	0	1	0.0581570996978852
YDR085C	0	0	0.0581132075471698
YML013W	0	0	0.0580693815987934
YDR378C	0	0	0.0580256217030897
YER163C	0	1	0.0580256217030897
YKR067W	0	0	0.0579819277108434
YDL002C	0	0	0.0579382994732882
YPL055C	0	0	0.0578947368421053
YPL084W	0	0	0.0578512396694215
YPL179W	0	0	0.0578078078078078
YFR048W	0	0	0.0577644411102776
YDL219W	0	0	0.0577211394302849
YIL004C	0	0	0.0576779026217228
YNL074C	0	0	0.0576347305389222
YPL144W	0	0	0.0575916230366492
YLR079W	0	0	0.0575485799701046
YOR090C	0	0	0.0575056011949216
YNL233W	0	0	0.0574626865671642
YDR434W	0	0	0.0574198359433259
YGR165W	0	0	0.0573770491803279
YGR194C	0	0	0.0573343261355175
YPR189W	0	0	0.0572916666666667
YDR020C	0	1	0.0572916666666667
YDL188C	0	0	0.0572490706319703
YPL087W	0	0	0.0572065378900446
YGL242C	0	1	0.0572065378900446
YOR074C	0	0	0.0571640682999258
YHR163W	0	0	0.0571216617210683
YGR200C	0	0	0.0570793180133432
YBL051C	0	0	0.057037037037037
YDR116C	0	0	0.0569948186528497
YDR174W	0	0	0.0569526627218935
YJR086W	0	0	0.0569105691056911
YGL225W	0	0	0.0568685376661743
YNL323W	0	0	0.0568265682656827
YHL039W	0	0	0.0567846607669617
YOR122C	0	0	0.0567428150331614
YKL052C	0	0	0.0567010309278351
YBR199W	0	0	0.0566593083149375
YBR281C	0	0	0.0566176470588235
YNL041C	0	0	0.0565760470242469
YDR356W	0	0	0.0565345080763583
YPR093C	0	0	0.0564930300807043
YIL112W	0	0	0.0564516129032258
YNL032W	0	0	0.0564102564102564
YPR133W-A	0	0	0.0563689604685212
YPL231W	0	0	0.0563277249451353
YLL039C	0	0	0.0562865497076023
YKR042W	0	0	0.056245434623813
YJR013W	0	0	0.0562043795620438
YDL142C	0	0	0.0561633843909555
YGL213C	0	0	0.0561224489795918
YPL224C	0	0	0.056081573197378
YLR440C	0	0	0.0560407569141194
YKL214C	0	0	0.056
YNL130C	0	0	0.0559593023255814
YDL134C	0	0	0.055918663761801
YOL143C	0	0	0.055878084179971
YOR275C	0	0	0.0558375634517767
YGR063C	0	0	0.0557971014492754
YDL092W	0	0	0.055756698044895
YBL033C	0	0	0.0557163531114327
YEL015W	0	0	0.0556760665220535
YKL170W	0	0	0.055635838150289
YMR125W	0	0	0.0555956678700361
YNL206C	0	0	0.0555555555555556
YCL037C	0	0	0.0555155010814708
YDL102W	0	0	0.0554755043227666
YDR084C	0	0	0.0554355651547876
YJL210W	0	0	0.0553956834532374
YOL071W	0	0	0.0553558590941769
YMR197C	0	0	0.055316091954023
YHL002W	0	0	0.0552763819095477
YNR019W	0	0	0.0552367288378766
YGR185C	0	0	0.0551971326164875
YMR250W	0	0	0.0551575931232092
YLR170C	0	0	0.0551181102362205
YHR082C	0	0	0.0550786838340486
YPL268W	0	0	0.0550393137955683
YHR016C	0	0	0.055
YPR122W	0	0	0.0549607423269094
YLR433C	0	0	0.0549215406562054
YIL052C	0	0	0.0548823948681397
YNR043W	0	0	0.0548433048433048
YBR290W	0	0	0.0548042704626335
YPL078C	0	0	0.0547652916073969
YCR037C	0	0	0.054726368159204
YMR170C	0	0	0.0546875
YPR168W	0	0	0.0546486870120653
YLR245C	0	0	0.0546099290780142
YEL019C	0	0	0.0545712260807938
YLR105C	0	0	0.0545325779036827
YOR174W	0	0	0.0544939844302902
YOR173W	0	0	0.0544554455445545
YBL103C	0	0	0.054416961130742
YPR057W	0	0	0.0543785310734463
YOR087W	0	0	0.0543401552575865
YBR166C	0	0	0.0543018335684062
YCR098C	0	0	0.0542635658914729
YDL201W	0	0	0.0542253521126761
YKR071C	0	1	0.0542253521126761
YJL139C	0	0	0.0541871921182266
YPR133C	0	0	0.0541490857946554
YDR161W	0	0	0.0541110330288124
YMR021C	0	0	0.0540730337078652
YER171W	0	0	0.0540350877192982
YLR382C	0	0	0.0539971949509116
YDR372C	0	0	0.0539593552908199
YCR052W	0	0	0.053921568627451
YIR019C	0	0	0.0538838348495451
YNL246W	0	0	0.0538461538461538
YKL092C	0	0	0.0538085255066387
YBR120C	0	0	0.0537709497206704
YMR281W	0	0	0.0537334263782275
YOR242C	0	0	0.0536959553695955
YNL080C	0	0	0.0536585365853659
YGL039W	0	0	0.0536211699164345
YDL083C	0	0	0.0535838552540014
YDR079W	0	0	0.0535465924895688
YLR244C	0	0	0.0535093815149409
YDL086W	0	1	0.0535093815149409
YDR153C	0	0	0.0534722222222222
YER107C	0	0	0.0534351145038168
YAL046C	0	1	0.0534351145038168
YNL177C	0	0	0.0533980582524272
YLR196W	0	0	0.0533610533610534
YHR117W	0	1	0.0533610533610534
YJR133W	0	0	0.0533240997229917
YJR099W	0	0	0.0532871972318339
YOR302W	0	0	0.0532503457814661
YER092W	0	1	0.0532503457814661
YOR132W	0	0	0.0532423208191126
YCL009C	0	0	0.0532423208191126
YPL203W	0	0	0.0532423208191126
YGL119W	0	0	0.0532423208191126
YER058W	0	0	0.0532423208191126
YDR391C	0	1	0.0532423208191126
YGL112C	0	0	0.0532423208191126
YLR351C	0	1	0.0532423208191126
YPL190C	0	0	0.0532423208191126
YJR068W	0	0	0.0532423208191126
YGL248W	0	0	0.0532423208191126
YNL094W	0	0	0.0532423208191126
YOL121C	0	0	0.0532423208191126
YKL180W	0	0	0.0532423208191126
YDR335W	0	0	0.0532423208191126
YHR136C	0	0	0.0532423208191126
YBR189W	0	0	0.0532423208191126
YJL042W	0	0	0.0532423208191126
YCL039W	0	0	0.0532423208191126
YLR360W	0	0	0.0532423208191126
YPR037C	1	0	0.0532423208191126
YML112W	0	0	0.053206002728513
YFL047W	0	0	0.0531697341513292
YML117W	0	0	0.053133514986376
YKL037W	0	1	0.053133514986376
YER141W	0	0	0.0530973451327434
YKR025W	0	0	0.0530612244897959
YCR038C	0	0	0.053025152957172
YHR087W	0	0	0.0529891304347826
YER112W	0	0	0.0529531568228106
YPL091W	0	0	0.0529172320217096
YAR071W	0	0	0.0528813559322034
YGL128C	0	1	0.0528813559322034
YOL005C	0	0	0.0528455284552846
YOR083W	0	0	0.0528097494922139
YDL116W	0	0	0.0527740189445196
YPR033C	0	0	0.0527383367139959
YDR016C	0	0	0.0527027027027027
YKL017C	0	0	0.0526671168129642
YJL053W	0	0	0.0526315789473684
YAL060W	0	0	0.052596089008766
YDR115W	0	0	0.0525606469002695
YEL071W	0	0	0.0525252525252525
YDR348C	0	1	0.0525252525252525
YOL072W	0	0	0.0524899057873486
YML014W	0	0	0.0524546065904506
YDL005C	0	0	0.0524220305242203
YDR483W	0	0	0.0524220305242203
YPL009C	0	1	0.0524220305242203
YJL006C	0	0	0.0524220305242203
YNL112W	0	0	0.0524220305242203
YJR132W	0	0	0.0524220305242203
YOL094C	0	0	0.0524220305242203
YBR158W	0	0	0.0524220305242203
YOR091W	0	0	0.0524220305242203
YDR025W	0	0	0.0524220305242203
YHR041C	0	0	0.0524220305242203
YJR102C	0	0	0.0524220305242203
YER144C	0	0	0.0524220305242203
YBR221C	0	0	0.0524220305242203
YOR069W	0	0	0.0524220305242203
YPR128C	0	0	0.0524220305242203
YPR201W	0	0	0.0524220305242203
YGR268C	0	0	0.0524220305242203
YMR172W	0	0	0.0524220305242203
YDR244W	0	0	0.0524220305242203
YDR031W	0	1	0.0524220305242203
YAL058W	1	0	0.0524220305242203
YFR036W	0	0	0.0523872679045093
YLR313C	0	0	0.0523525513585156
YDR286C	0	1	0.0523525513585156
YJL061W	0	0	0.052317880794702
YKR066C	0	0	0.0522832561217737
YPL050C	0	0	0.0522486772486772
YLR204W	0	0	0.0522141440846001
YDL074C	0	0	0.0521796565389696
YHR158C	0	0	0.0521452145214521
YDR481C	0	0	0.0521108179419525
YGR019W	0	0	0.052076466710613
YPR010C	0	0	0.0520421607378129
YKR029C	0	0	0.0520078999341672
YHR086W	0	0	0.0519736842105263
YBR044C	0	0	0.051939513477975
YDR420W	0	0	0.0519053876478318
YHL007C	0	0	0.0518713066316481
YDR236C	0	0	0.0518372703412074
YKL059C	0	0	0.0518032786885246
YKL182W	0	0	0.0517693315858453
YJL192C	0	0	0.0517354289456451
YOR045W	0	0	0.0517015706806283
YAL010C	0	0	0.0516677567037279
YDR531W	0	0	0.0516339869281046
YER161C	0	0	0.0516002612671457
YDR359C	0	0	0.0515665796344648
YGR036C	0	0	0.0515329419439008
YGR056W	0	0	0.0514993481095176
YPR110C	0	0	0.0514657980456026
YBR056W	0	1	0.0514657980456026
YPL220W	0	0	0.0514322916666667
YKL159C	0	0	0.0513988288874431
YGL031C	0	0	0.0513654096228869
YNL113W	0	0	0.0513320337881741
YOR124C	0	0	0.0512987012987013
YKR036C	0	0	0.0512654120700844
YBR088C	0	0	0.0512321660181582
YGL126W	0	0	0.051198963058976
YIL061C	0	0	0.0511658031088083
YHR194W	0	0	0.0511326860841424
YLR441C	0	0	0.0510996119016818
YKL150W	0	0	0.0510855683269476
YOL027C	0	0	0.0510855683269476
YDR486C	0	0	0.0510855683269476
YIR015W	0	0	0.0510855683269476
YDR498C	0	0	0.0510855683269476
YKL002W	0	0	0.0510855683269476
YEL011W	0	0	0.0510855683269476
YBL056W	0	0	0.0510855683269476
YPR163C	0	0	0.0510855683269476
YLR424W	0	0	0.0510855683269476
YML129C	0	0	0.0510855683269476
YGL123W	0	0	0.0510855683269476
YPL065W	0	0	0.0510855683269476
YBR016W	0	0	0.0510855683269476
YNL261W	0	0	0.0510855683269476
YHR135C	0	0	0.0510855683269476
YGR082W	0	0	0.0510855683269476
YPR176C	0	0	0.0510855683269476
YLR197W	0	0	0.0510855683269476
YBR152W	1	0	0.0510855683269476
YFR043C	0	1	0.0510855683269476
YOR061W	0	0	0.0510529674537333
YMR220W	0	0	0.0510204081632653
YHR128W	0	0	0.0509878903760357
YGR260W	0	0	0.0509554140127389
YDR086C	0	0	0.0509229789942712
YLR333C	0	0	0.0508905852417303
YOR285W	0	1	0.0508905852417303
YMR198W	0	0	0.0508582326764145
YNL178W	0	0	0.0508259212198221
YFR047C	0	0	0.0507936507936508
YKL009W	0	0	0.050761421319797
YKR090W	0	0	0.0507292327203551
YPR069C	0	0	0.0506970849176172
YIL014W	0	0	0.0506649778340722
YMR113W	0	0	0.0506329113924051
YNL097C	0	0	0.0506008855154965
YDR246W	0	0	0.0505689001264222
YMR156C	0	0	0.0505369551484523
YOR054C	0	0	0.0505050505050505
YEL027W	0	0	0.0504731861198738
YOR368W	0	0	0.0504413619167718
YOL076W	0	0	0.0504095778197858
YFL007W	0	0	0.0503778337531486
YHR110W	0	0	0.0503461296412838
YJR129C	0	1	0.0503461296412838
YBL061C	0	0	0.050314465408805
YMR052W	0	0	0.0502828409805154
YLR052W	0	0	0.050251256281407
YDR159W	0	0	0.0502197112366604
YLR393W	0	0	0.0501882057716437
YJL151C	0	1	0.0501882057716437
YAL024C	0	0	0.0501567398119122
YNR028W	0	1	0.0501567398119122
YOL052C-A	0	0	0.050125313283208
YLR119W	0	0	0.050093926111459
YBL092W	0	0	0.0500625782227785
YBR014C	0	1	0.0500625782227785
YNL156C	0	0	0.0500312695434647
YNL058C	0	1	0.0500312695434647
YDR235W	0	0	0.05
YGR004W	0	0	0.0499687695190506
YAL059W	0	0	0.0499375780274657
YJL055W	0	1	0.0499375780274657
YDL122W	0	0	0.049906425452277
YCR035C	0	0	0.0498753117206983
YBR279W	0	0	0.0498442367601246
YLL062C	0	0	0.049813200498132
YOL004W	0	0	0.0497822028624767
YMR026C	0	0	0.0497512437810945
YFL005W	0	0	0.0497203231821007
YDL045C	0	0	0.0496894409937888
YJL019W	0	0	0.0496585971446307
YDR037W	0	0	0.0496277915632754
YER077C	0	1	0.0496277915632754
YNL099C	0	0	0.0495970241785493
YOR231W	0	0	0.0495662949194548
YCR048W	0	0	0.0495356037151703
YBR069C	0	0	0.0495049504950495
YBR091C	0	0	0.0494743351886209
YOL018C	0	0	0.0494437577255871
YOR370C	0	0	0.0494132180358246
YDR435C	0	0	0.0493827160493827
YMR001C	0	0	0.0493522516964837
YDR003W	0	0	0.0493218249075216
YKL001C	0	0	0.0492914356130622
YKR095W	0	0	0.0492610837438424
YDR231C	0	0	0.0492307692307692
YCR065W	0	0	0.04920049200492
YML100W	0	0	0.0491702519975415
YDR468C	0	0	0.0491400491400491
YPL214C	0	0	0.049109883364027
YDR264C	0	0	0.049079754601227
YEL055C	0	0	0.0490496627835684
YPR169W	0	0	0.0490196078431373
YNL048W	0	0	0.0489895897121862
YBL045C	0	0	0.0489596083231334
YDR004W	0	0	0.0489296636085627
YGR133W	0	0	0.0488997555012225
YPL246C	0	1	0.0488997555012225
YGL228W	0	1	0.0488997555012225
YBR149W	0	0	0.0488698839340257
YDL235C	0	0	0.0488400488400488
YIL127C	0	0	0.048810250152532
YML034W	0	0	0.0487804878048781
YLR056W	0	0	0.048750761730652
YPL271W	0	0	0.048721071863581
YJR044C	0	0	0.0486914181375533
YBR162C	0	0	0.048661800486618
YKL113C	0	0	0.0486322188449848
YER057C	0	1	0.0486322188449848
YKR028W	0	0	0.0486026731470231
YLR350W	0	0	0.0485731633272617
YLR186W	0	0	0.0485436893203883
YDR232W	0	0	0.0485142510612492
YGL203C	0	0	0.0484848484848485
YJL010C	0	0	0.0484554815263477
YAR018C	0	0	0.0484261501210654
YPR067W	0	0	0.0483968542044767
YDR017C	0	0	0.0483675937122128
YGL156W	0	0	0.0483383685800604
YOR168W	0	0	0.0483091787439614
YLL018C-A	0	0	0.0482800241400121
YLR239C	0	0	0.0482509047044632
YPR147C	0	1	0.0482509047044632
YKR002W	0	0	0.0482218203737191
YGL233W	0	0	0.0481927710843374
YDR321W	0	0	0.0481637567730283
YJL136C	0	0	0.0481347773766546
YFR001W	0	0	0.0481058328322309
YOL082W	0	0	0.0480769230769231
YEL001C	0	1	0.0480769230769231
YLR084C	0	0	0.048048048048048
YGR246C	0	0	0.0480192076830732
YPL247C	0	1	0.0480192076830732
YDR062W	0	0	0.0479904019196161
YNL214W	0	0	0.0479616306954436
YMR121C	0	0	0.0479328939484721
YGR191W	0	0	0.0479041916167665
YPR035W	0	0	0.0478755236385398
YGL220W	0	1	0.0478755236385398
YGR088W	0	0	0.0478468899521531
YIR004W	0	0	0.0478182904961148
YML010W	0	0	0.0477897252090801
YOL065C	0	0	0.0477611940298507
YMR073C	0	0	0.0477326968973747
YJR040W	0	0	0.0477042337507454
YPR180W	0	0	0.0476758045292014
YDL213C	0	0	0.0476474091721263
YHR199C	0	1	0.0476474091721263
YHR042W	0	0	0.0476190476190476
YPL249C	0	0	0.0475907198096371
YBR058C-A	0	0	0.0475624256837099
YLR363C	0	0	0.047534165181224
YNR022C	0	0	0.0475059382422803
YER176W	0	0	0.0474777448071217
YIL125W	0	0	0.0474495848161329
YHR028C	0	0	0.04742145820984
YLR344W	0	0	0.0473933649289099
YIL068C	0	0	0.0473653049141504
YPR043W	0	0	0.0473372781065089
YKL021C	0	0	0.0473092844470727
YCR030C	0	1	0.0473092844470727
YCL034W	0	0	0.0472813238770686
YFL031W	0	0	0.0472533963378618
YNL003C	0	0	0.0472255017709563
YOR296W	0	1	0.0472255017709563
YNL070W	0	0	0.0471976401179941
YJL208C	0	0	0.0471698113207547
YKR003W	0	0	0.047142015321155
YLL028W	0	0	0.0471142520612485
YMR112C	0	0	0.0470865214832254
YBR280C	0	0	0.0470588235294118
YNL262W	0	0	0.0470311581422693
YER019C-A	0	0	0.0470035252643948
YNL015W	0	0	0.0469759248385203
YJL005W	0	0	0.0469483568075117
YPL249C-A	0	0	0.0469208211143695
YDL191W	0	0	0.0468933177022274
YDR030C	0	0	0.0468658465143527
YIL107C	0	0	0.0468384074941452
YPR082C	0	0	0.0468110005851375
YER083C	0	0	0.0467836257309941
YCL061C	0	0	0.0467562828755114
YIR038C	0	0	0.0467289719626168
YMR242C	0	0	0.0467016929363689
YNR032W	0	0	0.0466744457409568
YOL077C	0	0	0.0466472303206997
YJR077C	0	0	0.0466200466200466
YIR012W	0	0	0.046592894583576
YLR284C	0	0	0.0465657741559953
YPL168W	0	1	0.0465657741559953
YCR083W	0	0	0.0465386852821408
YMR152W	0	0	0.0465116279069767
YIL039W	0	0	0.0464846019755956
YKL203C	0	0	0.0464576074332172
YML021C	0	0	0.0464306442251886
YDR465C	0	0	0.0464037122969838
YMR029C	0	0	0.0463768115942029
YHR209W	0	1	0.0463768115942029
YKL179C	0	0	0.0463499420625724
YDR137W	0	0	0.0463231036479444
YBR269C	0	1	0.0463231036479444
YJR084W	0	0	0.0462962962962963
YER110C	0	0	0.0462695199537305
YEL012W	0	0	0.046242774566474
YPR040W	0	0	0.0462160600808781
YJL085W	0	0	0.046189376443418
YNR012W	0	0	0.0461627236006924
YKL010C	0	0	0.0461361014994233
YDR362C	0	0	0.0461095100864553
YJL058C	0	0	0.0460829493087558
YBR132C	0	0	0.0460564191134139
YGR198W	0	0	0.046029919447641
YKL184W	0	0	0.0460034502587694
YBR128C	0	0	0.0459770114942529
YKL053C-A	0	0	0.0459506031016657
YPL160W	0	0	0.0459242250287026
YOR070C	0	0	0.0458978772231784
YML005W	0	0	0.0458715596330275
YDR170C	0	0	0.0458452722063037
YDL230W	0	0	0.0458190148911798
YGR158C	0	0	0.0457927876359473
YMR075W	0	0	0.045766590389016
YHR192W	0	1	0.045766590389016
YPL086C	0	0	0.0457404230989137
YPL154C	0	0	0.0457142857142857
YBR084W	0	0	0.0456881781838949
YPR139C	0	0	0.045662100456621
YJL141C	0	0	0.0456360524814604
YGR041W	0	0	0.0456100342075257
YIL074C	0	0	0.0455840455840456
YOL023W	0	0	0.0455580865603645
YEL017C-A	0	0	0.0455321570859419
YBR135W	0	0	0.0455062571103527
YDL232W	0	0	0.045480386583286
YPL117C	0	0	0.0454545454545455
YNL078W	0	0	0.0454287336740488
YLR353W	0	0	0.0454029511918275
YMR173W	0	0	0.0453771979580261
YOL141W	0	1	0.0453771979580261
YPL163C	0	0	0.0453514739229025
YJL166W	0	0	0.0453257790368272
YLR260W	0	0	0.0453001132502831
YOL010W	0	0	0.0452744765138653
YEL042W	0	0	0.0452488687782805
YBR055C	0	0	0.0452232899943471
YJL158C	0	0	0.0451977401129944
YDR173C	0	0	0.0451722190852626
YDL107W	0	0	0.0451467268623025
YJR152W	0	0	0.0451212633953751
YDR410C	0	0	0.0450958286358512
YFL017W-A	0	0	0.0450704225352113
YJR006W	0	0	0.045045045045045
YNL239W	0	0	0.0450196961170512
YEL036C	0	0	0.0449943757030371
YKL211C	0	0	0.0449690837549185
YKR055W	0	0	0.0449438202247191
YMR177W	0	0	0.0449185850645705
YDR196C	0	0	0.0448933782267116
YGR148C	0	0	0.0448681996634885
YLR094C	0	0	0.0448430493273543
YLR300W	0	0	0.0448179271708683
YLR201C	0	0	0.0447928331466965
YML051W	0	0	0.0447677672076105
YBR023C	0	0	0.0447427293064877
YHR019C	0	0	0.0447177193963108
YMR272C	0	0	0.0446927374301676
YHR059W	0	0	0.0446677833612507
YER168C	0	0	0.0446428571428571
YAL044C	0	0	0.0446179587283882
YML097C	0	0	0.0445930880713489
YCL014W	0	0	0.0445682451253482
YMR068W	0	0	0.044543429844098
YNL278W	0	0	0.0445186421814135
YML066C	0	0	0.0444938820912125
YER133W	0	0	0.0444691495275153
YNL213C	0	0	0.0444444444444444
YMR101C	0	0	0.0444197667962243
YOR221C	0	0	0.0443951165371809
YPR149W	0	0	0.0443704936217415
YER056C-A	0	0	0.0443458980044346
YER142C	0	0	0.0443213296398892
YBR296C	0	0	0.044296788482835
YER006W	0	0	0.0442722744881018
YDR380W	0	0	0.0442477876106195
YML059C	0	0	0.0442233278054174
YGL136C	0	0	0.0441988950276243
YDL006W	0	0	0.0441744892324683
YDL208W	0	0	0.0441501103752759
YGL099W	0	0	0.0441257584114727
YJL011C	0	0	0.0441014332965821
YFL011W	0	0	0.0440771349862259
YPL112C	0	0	0.0440528634361234
YGL060W	0	1	0.0440528634361234
YDR180W	0	0	0.0440286186020914
YGR256W	0	0	0.044004400440044
YNL313C	0	0	0.0439802089059923
YIR001C	0	0	0.043956043956044
YBR198C	0	0	0.0439319055464031
YKR038C	0	0	0.0439077936333699
YLL060C	0	0	0.0438837081733406
YDL174C	0	0	0.043859649122807
YPR100W	0	0	0.0438356164383562
YJL180C	0	0	0.0438116100766703
YLR191W	0	0	0.0437876299945265
YKL077W	0	1	0.0437876299945265
YOL011W	0	0	0.0437636761487965
YGL045W	0	0	0.0437397484964461
YHR037W	0	0	0.0437158469945355
YIL094C	0	0	0.0436919716002185
YMR315W	0	1	0.0436919716002185
YHR204W	0	0	0.0436681222707424
YDR395W	0	0	0.0436442989634479
YGL055W	0	0	0.0436205016357688
YPR081C	0	0	0.0435967302452316
YDR175C	0	0	0.0435729847494553
YKL186C	0	0	0.0435492651061513
YJL097W	0	0	0.043525571273123
YBL072C	0	0	0.0435019032082654
YPL069C	0	0	0.0434782608695652
YNL222W	0	0	0.0434546442151005
YMR285C	0	0	0.0434310532030402
YOR016C	0	0	0.0434074877916441
YDL173W	0	1	0.0434074877916441
YER156C	0	1	0.0434074877916441
YCL052C	0	0	0.0433839479392625
YDL105W	0	0	0.043360433604336
YOR080W	0	0	0.0433369447453954
YER140W	0	1	0.0433369447453954
YNL304W	0	0	0.0433134813210612
YPL049C	0	0	0.0432900432900433
YLR072W	0	1	0.0432900432900433
YLR246W	0	0	0.0432666306111412
YKR018C	0	1	0.0432666306111412
YLR389C	0	0	0.0432432432432432
YGR100W	0	0	0.0432198811453268
YOR350C	0	1	0.0432198811453268
YNL286W	0	0	0.0431965442764579
YOR148C	0	0	0.0431732325957906
YML006C	0	0	0.0431499460625674
YHR112C	0	0	0.0431266846361186
YIL020C	0	0	0.0431034482758621
YLR115W	0	0	0.0430802369413032
YKL015W	0	0	0.0430570505920344
YBR039W	0	0	0.0430338891877353
YLL034C	0	0	0.043010752688172
YNL301C	0	0	0.0429876410531972
YER098W	0	0	0.0429645542427497
YDR074W	0	0	0.0429414922168545
YBL087C	0	0	0.0429184549356223
YGL054C	0	0	0.0428954423592493
YLR305C	0	0	0.0428724544480171
[truncated: 3,790 more rows]
