# Supplementary material for: Computationally Driven, Quantitative Experiments Discover Genes Required for Mitochondrial Biogenesis
Source: PLoS Genet. 2009 Mar 20;5(3):e1000407. doi: 10.1371/journal.pgen.1000407 (PMC2648979; doi:10.1371/journal.pgen.1000407)
Supplement: Dataset S2 — Top 100 novel ensemble predictions for additional yeast biological processes. A zip file containing 387 tab-delimited text files of the ensemble predictions for the indicated Gene Ontology Biological Process Term. (21.70 MB GZ) [file pgen.1000407.s013.gz › GO_0006461.txt]

ORF	AnnotatedToTerm?	Uncharacterized_04152007?	Precision
YBL090W	0	0	0.888888888888889
YLR274W	1	0	0.888888888888889
YLL009C	1	0	0.888888888888889
YJL194W	1	0	0.888888888888889
YLR103C	1	0	0.888888888888889
YHR118C	1	0	0.888888888888889
YBR060C	1	0	0.888888888888889
YML065W	1	0	0.888888888888889
YNL261W	1	0	0.888888888888889
YGL143C	0	0	0.875
YPR019W	1	0	0.875
YEL032W	1	0	0.875
YPL210C	1	0	0.875
YLL004W	1	0	0.875
YML105C	1	0	0.875
YPR162C	1	0	0.875
YCL061C	0	0	0.823529411764706
YIL150C	0	0	0.8
YDL092W	1	0	0.8
YPR088C	1	0	0.8
YFL009W	0	0	0.782608695652174
YBL023C	1	0	0.782608695652174
YKL137W	0	1	0.782608695652174
YKL122C	1	0	0.782608695652174
YPL001W	0	0	0.75
YHR191C	0	0	0.72
YDR052C	0	0	0.692307692307692
YKL138C	0	0	0.678571428571429
YPL243W	1	0	0.678571428571429
YDR115W	0	0	0.655172413793103
YGL201C	0	0	0.633333333333333
YLR069C	0	0	0.612903225806452
YBR160W	0	0	0.59375
YPL172C	0	0	0.575757575757576
YNL273W	0	0	0.558823529411765
YDR493W	0	1	0.558823529411765
YGR165W	0	0	0.542857142857143
YKL048C	0	0	0.527777777777778
YAR007C	0	0	0.513513513513513
YPL118W	0	0	0.5
YKL170W	0	0	0.487179487179487
YDL017W	0	0	0.475
YMR267W	0	0	0.463414634146341
YDR494W	0	0	0.452380952380952
YBR024W	0	0	0.441860465116279
YKR082W	0	0	0.431818181818182
YPR119W	0	0	0.422222222222222
YMR188C	0	0	0.41304347826087
YPR135W	0	0	0.408163265306122
YPR100W	0	0	0.408163265306122
YBR202W	1	0	0.408163265306122
YBR251W	0	0	0.407407407407407
YGL068W	0	0	0.407407407407407
YOR057W	1	0	0.407407407407407
YKL148C	0	0	0.407407407407407
YNL315C	1	0	0.407407407407407
YNL250W	0	0	0.4
YNL177C	0	0	0.392857142857143
YIL149C	0	0	0.389830508474576
YDR116C	0	0	0.389830508474576
YJL180C	1	0	0.389830508474576
YKR085C	0	0	0.383333333333333
YJL092W	0	0	0.377049180327869
YDR175C	0	0	0.370967741935484
YNL298W	0	0	0.365079365079365
YBR282W	0	0	0.359375
YGL086W	0	0	0.353846153846154
YEL050C	0	0	0.348484848484849
YGL129C	0	0	0.347826086956522
YKL113C	0	0	0.347826086956522
YML032C	1	0	0.347826086956522
YJR121W	0	0	0.342857142857143
YMR048W	0	0	0.338028169014085
YGR220C	0	0	0.333333333333333
YOL033W	0	0	0.328767123287671
YDR337W	0	0	0.324324324324324
YNL102W	0	0	0.32
YPR141C	0	0	0.315789473684211
YGR021W	0	1	0.315789473684211
YJL063C	0	0	0.3125
YOR150W	0	0	0.3125
YMR078C	0	0	0.3125
YDR375C	1	0	0.3125
YCR003W	0	0	0.308641975308642
YLR335W	0	0	0.304878048780488
YIL070C	0	0	0.301204819277108
YMR157C	0	1	0.301204819277108
YER129W	0	0	0.297619047619048
YCL016C	0	0	0.294117647058824
YKL057C	0	0	0.290697674418605
YEL056W	0	0	0.28735632183908
YGR132C	0	0	0.285714285714286
YJL030W	0	0	0.285714285714286
YDR217C	0	0	0.285714285714286
YKL087C	1	0	0.285714285714286
YPL097W	0	0	0.282608695652174
YJR043C	0	0	0.279569892473118
YER095W	0	0	0.276595744680851
YOR354C	0	0	0.273684210526316
YPL209C	0	0	0.272727272727273
YDR159W	0	0	0.272727272727273
YLL041C	0	0	0.272727272727273
YNL122C	0	1	0.272727272727273
YPL215W	1	0	0.272727272727273
YFR028C	0	0	0.27
YMR001C	0	0	0.267326732673267
YBL105C	0	0	0.264705882352941
YGL115W	0	0	0.262135922330097
YPL153C	0	0	0.259615384615385
YCR071C	0	0	0.257142857142857
YPL020C	0	0	0.256880733944954
YKR006C	0	0	0.256880733944954
YBR268W	0	0	0.256880733944954
YDR328C	1	0	0.256880733944954
YBR185C	0	0	0.254545454545455
YOL023W	0	0	0.252252252252252
YHR059W	0	0	0.25
YBL099W	0	0	0.25
YOR065W	0	0	0.25
YMR225C	0	0	0.25
YLR239C	0	0	0.25
YBL022C	0	0	0.25
YBR164C	0	0	0.25
YGR084C	0	0	0.25
YGR078C	0	0	0.25
YFR033C	0	0	0.25
YJL096W	0	0	0.25
YDR310C	0	0	0.25
YLR262C	0	0	0.25
YLR204W	0	0	0.25
YKL195W	0	0	0.25
YKL194C	0	0	0.25
YPR120C	1	0	0.25
YJL124C	0	0	0.25
YIL098C	1	0	0.25
YMR089C	1	0	0.25
YER058W	1	0	0.25
YBR037C	1	0	0.25
YOR020C	0	0	0.25
YJR101W	0	0	0.25
YDR079W	1	0	0.25
YOR144C	0	0	0.248175182481752
YLR018C	0	0	0.246376811594203
YBR003W	0	0	0.244604316546763
YPL040C	0	0	0.242857142857143
YDR296W	0	0	0.24113475177305
YBL080C	0	0	0.23943661971831
YGL187C	0	0	0.237762237762238
YDL042C	0	0	0.236111111111111
YLR382C	0	0	0.23489932885906
YPL078C	0	0	0.23489932885906
YLR312W-A	0	0	0.23489932885906
YHR011W	0	0	0.23489932885906
YDL088C	1	0	0.23489932885906
YNL081C	0	0	0.233333333333333
YHR031C	0	0	0.231788079470199
YOR026W	0	0	0.230263157894737
YJL112W	0	0	0.228758169934641
YBR179C	0	0	0.227272727272727
YLR295C	0	0	0.225806451612903
YLR390W	0	0	0.224358974358974
YML009C	0	0	0.222929936305732
YBR215W	0	0	0.221518987341772
YOR158W	0	0	0.220125786163522
YNL137C	0	0	0.21875
YOR187W	0	0	0.217391304347826
YNL073W	0	0	0.216049382716049
YNL121C	0	0	0.214723926380368
YMR158W	0	0	0.213414634146341
YKL141W	0	0	0.212121212121212
YLR203C	0	0	0.210843373493976
YPR018W	0	0	0.209580838323353
YGL092W	0	0	0.208333333333333
YGR171C	0	0	0.207100591715976
YDR194C	0	0	0.205882352941176
YER173W	0	0	0.205
YML129C	0	0	0.205
YDR168W	0	0	0.205
YOR266W	0	0	0.205
YIL093C	0	0	0.205
YHR091C	0	0	0.205
YGR174C	1	0	0.205
YGL163C	0	0	0.205
YMR129W	0	0	0.205
YDR511W	0	0	0.205
YHR116W	0	0	0.205
YMR190C	0	0	0.205
YGR231C	0	0	0.205
YBR146W	0	0	0.205
YLR384C	0	0	0.205
YGL087C	0	0	0.205
YGR062C	1	0	0.205
YJL102W	0	0	0.205
YKR095W	0	0	0.205
YPL132W	1	0	0.205
YDL004W	0	0	0.205
YJL115W	0	0	0.205
YNL026W	1	0	0.205
YML025C	0	0	0.205
YGR112W	0	0	0.205
YBR109C	0	0	0.205
YDL107W	1	0	0.205
YMR060C	0	0	0.205
YPR067W	0	0	0.205
YPR140W	1	0	0.205
YPL029W	0	0	0.203980099502488
YKR065C	0	0	0.202970297029703
YML103C	0	0	0.201970443349754
YDR268W	0	0	0.201923076923077
YDR430C	0	0	0.201923076923077
YDR369C	0	0	0.201923076923077
YNR037C	0	0	0.201923076923077
YLL001W	1	0	0.201923076923077
YMR193W	0	0	0.200956937799043
YKL192C	0	0	0.2
YMR224C	0	0	0.199052132701422
YNL252C	0	0	0.19811320754717
YMR024W	0	0	0.197183098591549
YNL213C	0	0	0.196261682242991
YCR086W	0	0	0.195348837209302
YKL068W	0	0	0.194444444444444
YKL085W	0	0	0.193548387096774
YER170W	0	0	0.192660550458716
YNL307C	0	0	0.191780821917808
YPL072W	0	0	0.190909090909091
YPL059W	0	0	0.190045248868778
YMR228W	0	0	0.189189189189189
YHR051W	0	0	0.189075630252101
YGR222W	0	0	0.189075630252101
YMR293C	0	0	0.189075630252101
YNR036C	0	0	0.189075630252101
YGR076C	0	0	0.189075630252101
YBR192W	0	0	0.189075630252101
YOR368W	0	0	0.189075630252101
YGL172W	0	0	0.189075630252101
YLR090W	0	0	0.189075630252101
YER027C	1	0	0.189075630252101
YPR024W	0	0	0.189075630252101
YKL016C	1	0	0.189075630252101
YLR395C	0	0	0.189075630252101
YGL040C	0	0	0.189075630252101
YDL181W	0	0	0.189075630252101
YJR034W	1	0	0.189075630252101
YDL018C	0	0	0.188284518828452
YBR127C	0	0	0.1875
YDL178W	0	0	0.186721991701245
YEL024W	0	0	0.18595041322314
YDL059C	0	0	0.185185185185185
YDR322W	0	0	0.184426229508197
YDR237W	0	0	0.183673469387755
YER016W	0	0	0.182926829268293
YPL194W	0	0	0.182186234817814
YBR136W	0	0	0.181451612903226
YJL104W	0	0	0.180722891566265
YOL090W	0	0	0.18
YDL202W	0	0	0.179282868525896
YPR020W	0	0	0.178571428571429
YML031W	0	0	0.177865612648221
YDL044C	0	0	0.177165354330709
YGR101W	0	0	0.176470588235294
YNL284C	0	0	0.176245210727969
YJL166W	0	0	0.176245210727969
YLR032W	0	0	0.176245210727969
YDR322C-A	0	0	0.176245210727969
YDL116W	0	0	0.176245210727969
YLR038C	1	0	0.176245210727969
YNL312W	0	0	0.175572519083969
YLR418C	0	0	0.174904942965779
YML094W	0	0	0.174242424242424
YIR021W	0	0	0.173584905660377
YOL071W	0	0	0.172932330827068
YBR022W	0	0	0.172284644194757
YGL173C	0	0	0.172043010752688
YJR077C	0	0	0.172043010752688
YNL005C	0	0	0.172043010752688
YGR183C	0	0	0.172043010752688
YFL008W	0	0	0.172043010752688
YNL310C	0	0	0.172043010752688
YBR155W	0	0	0.172043010752688
YHR147C	0	0	0.172043010752688
YOR037W	1	0	0.172043010752688
YBL035C	0	0	0.172043010752688
YDL003W	0	0	0.172043010752688
YMR153W	1	0	0.172043010752688
YIL125W	0	0	0.171929824561404
YHR024C	0	0	0.171929824561404
YLR163C	0	0	0.171929824561404
YBR073W	0	0	0.171929824561404
YDR334W	0	0	0.171929824561404
YDR076W	1	0	0.171929824561404
YGL191W	0	0	0.171328671328671
YML110C	0	0	0.171052631578947
YBL045C	0	0	0.171052631578947
YDL225W	0	0	0.171052631578947
YFL036W	0	0	0.171052631578947
YKL053C-A	0	0	0.171052631578947
YBR039W	0	0	0.171052631578947
YJR102C	0	0	0.171052631578947
YNL052W	0	0	0.171052631578947
YLR085C	0	0	0.171052631578947
YBL079W	1	0	0.171052631578947
YLR442C	0	0	0.171052631578947
YGL244W	0	0	0.171052631578947
YNR020C	1	0	0.171052631578947
YKL101W	0	0	0.171052631578947
YPL255W	0	0	0.171052631578947
YNL131W	0	0	0.171052631578947
YBR088C	0	0	0.171052631578947
YJL003W	1	0	0.171052631578947
YOL096C	0	0	0.170491803278689
YKL042W	0	0	0.169934640522876
YMR256C	0	0	0.169381107491857
YML120C	0	0	0.168831168831169
YDR036C	0	0	0.168284789644013
YEL003W	0	0	0.167741935483871
YNL082W	0	0	0.167721518987342
YOR125C	0	0	0.167721518987342
YBR102C	0	0	0.167721518987342
YHR001W-A	0	0	0.167721518987342
YDR477W	0	0	0.167721518987342
YAL039C	1	0	0.167721518987342
YGL236C	0	0	0.167192429022082
YER141W	0	0	0.166666666666667
YLR314C	0	0	0.166153846153846
YML091C	0	0	0.166153846153846
YDR177W	0	0	0.166153846153846
YLR079W	0	0	0.166153846153846
YJR006W	0	0	0.166153846153846
YBL001C	0	0	0.166153846153846
YBR044C	1	0	0.166153846153846
YJR042W	0	0	0.165644171779141
YBR274W	0	0	0.165137614678899
YPR155C	0	0	0.164634146341463
YKL045W	0	0	0.164133738601824
YDR298C	0	0	0.163636363636364
YGR169C	0	0	0.163204747774481
YDR515W	0	0	0.163204747774481
YLR259C	0	0	0.163204747774481
YJL061W	0	0	0.163204747774481
YGR147C	0	0	0.163204747774481
YDR016C	0	0	0.163204747774481
YDR507C	1	0	0.163204747774481
YGR181W	0	0	0.162721893491124
YDL102W	0	0	0.162534435261708
YML027W	0	0	0.162534435261708
YEL037C	0	0	0.162534435261708
YHR109W	0	0	0.162534435261708
YBR260C	0	0	0.162534435261708
YJR076C	0	0	0.162534435261708
YLR370C	0	0	0.162534435261708
YNL084C	0	0	0.162534435261708
YIL022W	0	0	0.162534435261708
YHR121W	0	0	0.162534435261708
YGR232W	0	0	0.162534435261708
YJR057W	0	0	0.162534435261708
YPL024W	0	0	0.162534435261708
YDR231C	1	0	0.162534435261708
YPR191W	0	0	0.162534435261708
YPL098C	0	0	0.162534435261708
YDR202C	1	0	0.162534435261708
YGR257C	0	0	0.162534435261708
YER078C	0	0	0.162534435261708
YML081C-A	0	0	0.162534435261708
YDR529C	1	0	0.162534435261708
YJR046W	0	0	0.162534435261708
YDR377W	0	0	0.162534435261708
YML109W	0	0	0.162534435261708
YGL208W	1	0	0.162534435261708
YEL020W-A	0	0	0.162087912087912
YJL074C	0	0	0.161643835616438
YJL209W	0	0	0.16120218579235
YGR103W	0	0	0.160762942779292
YGR028W	0	0	0.160326086956522
YBR129C	0	0	0.159891598915989
YBR176W	0	0	0.159459459459459
YDR227W	0	0	0.159029649595687
YDL132W	0	0	0.158602150537634
YGL018C	0	0	0.158176943699732
YBR103W	0	0	0.157754010695187
YJR104C	0	0	0.157333333333333
YPR125W	0	0	0.156914893617021
YOR356W	0	0	0.156498673740053
YLR193C	0	0	0.156084656084656
YPR124W	0	0	0.155844155844156
YKL167C	0	0	0.155844155844156
YBR258C	0	0	0.155844155844156
YOR136W	0	0	0.155844155844156
YPL008W	0	0	0.155844155844156
YLR166C	0	0	0.155844155844156
YDR422C	1	0	0.155844155844156
YDR347W	0	0	0.155440414507772
YER021W	0	0	0.155038759689922
YDR097C	0	0	0.154639175257732
YHR200W	0	0	0.154241645244216
YJR048W	0	0	0.153846153846154
YER105C	0	0	0.153452685421995
YIL157C	0	1	0.153452685421995
YDR376W	0	0	0.153061224489796
YNL051W	0	0	0.152671755725191
YDL008W	0	0	0.152284263959391
YJR133W	0	0	0.151898734177215
YBL058W	0	0	0.151515151515152
YER030W	0	0	0.151133501259446
YKL117W	0	0	0.150753768844221
YGR215W	0	0	0.150617283950617
YJR045C	0	0	0.150617283950617
YDL164C	0	0	0.150617283950617
YDR148C	0	0	0.150617283950617
YBL030C	0	0	0.150617283950617
YLR234W	0	0	0.150617283950617
YDR004W	1	0	0.150617283950617
YBR098W	0	0	0.150246305418719
YFL016C	0	0	0.14987714987715
YIR004W	0	0	0.149509803921569
YEL051W	0	0	0.149144254278729
YPR166C	0	0	0.148780487804878
YER111C	0	0	0.148418491484185
YNL100W	0	1	0.148418491484185
YGR020C	0	0	0.148058252427184
YPL013C	0	0	0.147699757869249
YOR332W	0	0	0.147342995169082
YLR132C	0	0	0.146987951807229
YOR249C	0	0	0.146634615384615
YNR033W	0	0	0.146282973621103
YBR135W	0	0	0.145933014354067
YBR057C	0	0	0.145584725536993
YDR113C	0	0	0.145238095238095
YGL064C	0	0	0.144893111638955
YDR424C	0	0	0.144549763033175
YMR071C	0	0	0.144208037825059
YOR307C	0	0	0.143867924528302
YKL160W	0	0	0.143529411764706
YBR087W	0	0	0.143192488262911
YKR001C	0	0	0.143187066974596
YOL012C	0	0	0.143187066974596
YBR025C	0	0	0.143187066974596
YKL145W	0	0	0.143187066974596
YBR237W	0	0	0.143187066974596
YBL047C	0	0	0.143187066974596
YKL208W	1	0	0.143187066974596
YBR273C	0	0	0.142857142857143
YDR178W	0	0	0.142528735632184
YDL185W	0	0	0.142201834862385
YPR108W	0	0	0.14187643020595
YDR427W	0	0	0.141552511415525
YPR103W	0	0	0.14123006833713
YBR288C	0	0	0.140939597315436
YOR195W	0	0	0.140939597315436
YNL158W	0	0	0.140939597315436
YNR001C	0	0	0.140939597315436
YKL150W	0	0	0.140939597315436
YKL058W	0	0	0.140939597315436
YGL219C	0	0	0.140939597315436
YER017C	1	0	0.140939597315436
YIL026C	0	0	0.140625
YBL050W	0	0	0.140311804008909
YML007W	0	0	0.14
YNL070W	0	0	0.139737991266376
YMR047C	0	0	0.139737991266376
YHR037W	0	0	0.139737991266376
YDR189W	0	0	0.139737991266376
YPL256C	0	0	0.139737991266376
YDL174C	0	0	0.139737991266376
YNL309W	0	0	0.139737991266376
YAR002W	1	0	0.139737991266376
YPR175W	0	0	0.139433551198257
YOR017W	0	0	0.139130434782609
YLR067C	0	0	0.13882863340564
YNR052C	0	0	0.138528138528139
YHR107C	0	0	0.138228941684665
YBR036C	0	0	0.137931034482759
YML077W	0	0	0.137634408602151
YOR265W	0	0	0.137339055793991
YBL063W	0	0	0.137044967880086
YBR281C	0	0	0.136752136752137
YGR206W	0	0	0.136460554371002
YDR316W	0	1	0.136460554371002
YHL004W	0	0	0.136170212765957
YOL088C	0	0	0.13588110403397
YBR188C	0	0	0.135593220338983
YBR059C	0	0	0.135306553911205
YMR302C	0	0	0.135021097046413
YBL041W	0	0	0.134736842105263
YOR098C	0	0	0.134453781512605
YBR080C	0	0	0.134171907756813
YIL115C	0	0	0.133891213389121
YJL039C	0	0	0.133611691022964
YJL013C	0	0	0.133333333333333
YLR039C	0	0	0.133056133056133
YGR029W	0	0	0.132780082987552
YPL104W	0	0	0.132505175983437
YDR305C	0	0	0.132231404958678
YDL067C	0	0	0.131958762886598
YML078W	0	0	0.131687242798354
YBR200W	0	0	0.131416837782341
YEL015W	0	0	0.131147540983607
YPR057W	0	0	0.130879345603272
YLR200W	0	0	0.130612244897959
YBR119W	0	0	0.130346232179226
YBR082C	0	0	0.130081300813008
YBR091C	0	0	0.129817444219067
YMR144W	0	1	0.129817444219067
YDR512C	0	0	0.129554655870445
YGL003C	0	0	0.129292929292929
YBL021C	0	0	0.129032258064516
YNL153C	0	0	0.128772635814889
YKL011C	0	0	0.1285140562249
YOR045W	0	0	0.128256513026052
YGL119W	0	0	0.128
YPL178W	0	0	0.127952755905512
YOR232W	0	0	0.127952755905512
YBL019W	0	0	0.127952755905512
YPL271W	0	0	0.127952755905512
YMR072W	0	0	0.127952755905512
YJL054W	0	0	0.127952755905512
YBL056W	0	0	0.127952755905512
YKL119C	1	0	0.127952755905512
YDL120W	0	0	0.12770137524558
YBL037W	0	0	0.127450980392157
YOR257W	0	0	0.12720156555773
YBR253W	0	0	0.126953125
YKL112W	0	0	0.126705653021442
YFL018C	0	0	0.126459143968872
YDR393W	0	0	0.12621359223301
YGL048C	0	0	0.125968992248062
YBL006C	0	0	0.125725338491296
YOR087W	0	0	0.125482625482625
YNL225C	0	0	0.1252408477842
YBR264C	0	0	0.125
YJL031C	0	0	0.124760076775432
YGL107C	0	1	0.124760076775432
YIL140W	0	0	0.124521072796935
YBR175W	0	0	0.124282982791587
YKL067W	0	0	0.124045801526718
YLR201C	0	0	0.123809523809524
YMR023C	0	0	0.123574144486692
YHL030W	0	0	0.123339658444023
YPR133W-A	0	0	0.123106060606061
YER107C	0	0	0.122873345935728
YHL038C	0	0	0.122641509433962
YBL007C	0	0	0.12241054613936
YAR008W	0	0	0.12218045112782
YDR196C	0	0	0.121951219512195
YNL259C	0	0	0.121722846441948
YPL208W	0	0	0.121495327102804
YBR166C	0	0	0.121323529411765
YJR118C	0	0	0.121323529411765
YGR276C	0	0	0.121323529411765
YFR002W	0	0	0.121323529411765
YKR087C	0	0	0.121323529411765
YBR231C	0	0	0.121323529411765
YOR278W	0	0	0.121323529411765
YMR198W	0	0	0.121323529411765
YBR173C	1	0	0.121323529411765
YBL046W	0	0	0.121100917431193
YNL267W	0	0	0.120879120879121
YHR023W	0	0	0.120658135283364
YGR230W	0	0	0.12043795620438
YLL002W	0	0	0.120218579234973
YMR029C	0	0	0.12
YER155C	0	0	0.11978221415608
YMR210W	0	0	0.119642857142857
YDL117W	0	0	0.119642857142857
YOR007C	0	0	0.119642857142857
YDL101C	0	0	0.119642857142857
YPR021C	0	0	0.119642857142857
YNL272C	0	0	0.119642857142857
YDL103C	0	0	0.119642857142857
YBR278W	0	0	0.119642857142857
YPL240C	1	0	0.119642857142857
YOL018C	0	0	0.119429590017825
YOR261C	0	0	0.119217081850534
YJR099W	0	0	0.119005328596803
YJL041W	0	0	0.118794326241135
YBR122C	0	0	0.11858407079646
YGL168W	0	0	0.118374558303887
YLR277C	0	0	0.118165784832451
YJR032W	0	0	0.117957746478873
YDR167W	0	0	0.117750439367311
YDR392W	0	0	0.117543859649123
YHR005C-A	0	0	0.117338003502627
YMR203W	0	0	0.117132867132867
YBR193C	0	0	0.117039586919105
YOL072W	0	0	0.117039586919105
YJL173C	0	0	0.117039586919105
YDR201W	0	0	0.117039586919105
YOL017W	0	0	0.117039586919105
YGR109C	0	0	0.117039586919105
YOR259C	0	0	0.117039586919105
YDL232W	0	0	0.117039586919105
YBR081C	1	0	0.117039586919105
YLR002C	0	0	0.116838487972509
YGR119C	0	0	0.11663807890223
YDR061W	0	1	0.11663807890223
YMR179W	0	0	0.116438356164384
YKR013W	0	1	0.116438356164384
YGL047W	0	0	0.116239316239316
YNL098C	0	0	0.116040955631399
YDR214W	0	0	0.115843270868825
YPL163C	0	0	0.115646258503401
YPR073C	0	0	0.115449915110357
YDR462W	0	0	0.115254237288136
YJR080C	0	1	0.115254237288136
YBL038W	0	0	0.115059221658206
YDR470C	0	0	0.114864864864865
YEL061C	0	0	0.114671163575042
YMR287C	0	0	0.114478114478114
YBL088C	0	0	0.114285714285714
YKL002W	0	0	0.114093959731544
YKR037C	0	0	0.113902847571189
YBL061C	0	0	0.11371237458194
YDL002C	0	0	0.113522537562604
YLR115W	0	0	0.113333333333333
YFR052W	0	0	0.113144758735441
YML121W	0	0	0.112956810631229
YDR164C	0	0	0.112769485903814
YBR245C	0	0	0.112582781456954
YDL165W	0	0	0.112396694214876
YKR083C	0	0	0.112211221122112
YGL011C	0	0	0.112026359143328
YCR002C	0	0	0.111842105263158
YIR008C	0	0	0.111658456486043
YJL090C	0	0	0.111475409836066
YAL029C	0	0	0.111292962356792
YDR373W	0	0	0.111111111111111
YPL065W	0	0	0.110929853181077
YGL019W	0	0	0.110749185667752
YBR207W	0	0	0.110569105691057
YHR132C	0	0	0.11038961038961
YDL097C	0	0	0.110210696920583
YNL207W	0	0	0.110032362459547
YDR318W	0	0	0.109854604200323
YNL173C	0	0	0.109677419354839
YJL204C	0	0	0.109500805152979
YNL300W	0	1	0.109500805152979
YGR120C	0	0	0.109324758842444
YKL108W	0	0	0.109149277688604
YDR071C	0	0	0.108974358974359
YGR163W	0	0	0.1088
YCR092C	0	0	0.108626198083067
YJR090C	0	0	0.108452950558214
YBR058C	0	0	0.10828025477707
YOR179C	0	0	0.108108108108108
YGR082W	0	0	0.107936507936508
YJR122W	0	1	0.107936507936508
YPR134W	0	0	0.1078125
YJR113C	0	0	0.1078125
YHR027C	0	0	0.1078125
YNL048W	0	0	0.1078125
YOR025W	0	0	0.1078125
YBR101C	0	0	0.1078125
YNR049C	0	0	0.1078125
YGL190C	0	0	0.1078125
YLR182W	0	0	0.1078125
YOL026C	1	0	0.1078125
YBR061C	0	0	0.107644305772231
YBR211C	0	0	0.107476635514019
YJL001W	0	0	0.107309486780715
YDR499W	0	0	0.107142857142857
YHL031C	0	0	0.106976744186047
YGR188C	0	0	0.106811145510836
YHR152W	0	0	0.106646058732612
YBR254C	0	0	0.106481481481481
YDL007W	0	0	0.106317411402157
YMR145C	0	0	0.106221547799697
YDR289C	0	0	0.106221547799697
YOR157C	0	0	0.106221547799697
YOR362C	0	0	0.106221547799697
YNL037C	0	0	0.106221547799697
YBR070C	0	0	0.106221547799697
YOR211C	0	0	0.106221547799697
YMR283C	0	0	0.106221547799697
YBR272C	0	0	0.106221547799697
YCL024W	1	0	0.106221547799697
YDR308C	0	0	0.106060606060606
YOR142W	0	0	0.10590015128593
YOL049W	0	0	0.105740181268882
YBL004W	0	0	0.105580693815988
YLR268W	0	0	0.105421686746988
YPR139C	0	0	0.105263157894737
YNR022C	0	0	0.105105105105105
YBR123C	0	0	0.104947526236882
YBR171W	0	0	0.104790419161677
YDR204W	0	0	0.104633781763827
YOL007C	0	1	0.104633781763827
YML001W	0	0	0.104477611940299
YBR055C	0	0	0.104321907600596
YPL134C	0	0	0.104166666666667
YER026C	0	0	0.104011887072808
YER012W	0	0	0.103857566765579
YKL075C	0	0	0.103703703703704
YBR133C	0	0	0.103550295857988
YJL203W	0	0	0.103397341211226
YER112W	0	0	0.103244837758112
YOR217W	0	0	0.103092783505155
YBR194W	0	1	0.103092783505155
YBR029C	0	0	0.102941176470588
YGR253C	0	0	0.102790014684288
YOR074C	0	0	0.102639296187683
YPR129W	0	0	0.102489019033675
YDL155W	0	0	0.10233918128655
YHR008C	0	0	0.102189781021898
YGR123C	0	0	0.102040816326531
YMR219W	0	0	0.101892285298399
YMR167W	0	0	0.101744186046512
YOL038W	0	0	0.101596516690856
YBL011W	0	0	0.101449275362319
YLR215C	0	0	0.101302460202605
YOL009C	0	0	0.101283880171184
YLL006W	0	0	0.101283880171184
YDR495C	0	0	0.101283880171184
YNL147W	0	0	0.101283880171184
YDR485C	0	0	0.101283880171184
YBL084C	0	0	0.101283880171184
YMR061W	0	0	0.101283880171184
YNL262W	0	0	0.101283880171184
YBR276C	0	0	0.101283880171184
YFL038C	1	0	0.101283880171184
YNL330C	0	0	0.101139601139601
YDR240C	0	0	0.10099573257468
YBR153W	0	0	0.100852272727273
YLR447C	0	0	0.100709219858156
YOL068C	0	0	0.10056657223796
YPL051W	0	0	0.1004243281471
YJR084W	0	0	0.100282485875706
YBR228W	0	0	0.100141043723554
YBR271W	0	0	0.1
YBL036C	0	0	0.09985935302391
YER008C	0	0	0.0997191011235955
YBR279W	0	0	0.0995792426367461
YDR139C	0	0	0.0994397759103641
YOR080W	0	0	0.0993006993006993
YBR172C	0	0	0.0991620111731844
YPL063W	0	0	0.099023709902371
YKR016W	0	1	0.099023709902371
YMR098C	0	1	0.099023709902371
YOR357C	0	0	0.0988857938718663
YPL124W	0	0	0.0987482614742698
YOL143C	0	0	0.0986111111111111
YHR083W	0	0	0.0984743411927878
YLR373C	0	0	0.0983379501385042
YDR359C	0	0	0.0982019363762102
YIL124W	0	0	0.0980662983425414
YKL013C	0	0	0.0979310344827586
YBL051C	0	0	0.0977961432506887
YPR188C	0	0	0.0976616231086657
YBR262C	0	1	0.0976616231086657
YDL090C	0	0	0.0975274725274725
YJR060W	0	0	0.0973936899862826
YOR241W	0	0	0.0972602739726027
YBR257W	0	0	0.0971272229822161
YGL016W	0	0	0.0969945355191257
YBL052C	0	0	0.0968622100954979
YPR189W	0	0	0.0967302452316076
YDR468C	0	0	0.0965986394557823
YMR012W	0	0	0.0964673913043478
YIL065C	0	0	0.096336499321574
YBR167C	0	0	0.0962059620596206
YLL022C	0	0	0.0960757780784844
YHL020C	0	0	0.095945945945946
YBR236C	0	0	0.0958164642375169
YBR017C	0	0	0.0956873315363881
YMR314W	0	0	0.0955585464333782
YDL135C	0	0	0.0954301075268817
YPL112C	0	0	0.0953020134228188
YDL137W	0	0	0.0951742627345844
YBR199W	0	0	0.0950468540829987
YGR241C	0	0	0.0949197860962567
YHR001W	0	0	0.0947930574098798
YDR335W	0	0	0.0946666666666667
YDL043C	0	0	0.0945406125166445
YDL056W	0	0	0.0944148936170213
YOL116W	0	0	0.0942895086321381
YOR165W	0	0	0.0941644562334217
YGR099W	0	0	0.0940397350993377
YPR101W	0	0	0.0939153439153439
YBL060W	0	1	0.0939153439153439
YNL189W	0	0	0.0937912813738441
YKL003C	0	0	0.0936675461741425
YMR199W	0	0	0.0935441370223979
YDR416W	0	0	0.0934210526315789
YBR095C	0	0	0.0932982917214192
YDR229W	0	0	0.0931758530183727
YNL091W	0	0	0.0930537352555701
YIL038C	0	0	0.0929319371727749
YJR005W	0	0	0.0928104575163399
YOR117W	0	0	0.0926892950391645
YGR140W	0	0	0.0925684485006519
YHR002W	0	0	0.0924479166666667
YAL024C	0	0	0.0923276983094928
YGL207W	0	0	0.0922077922077922
YML069W	0	0	0.0920881971465629
YKR007W	0	0	0.0919689119170984
YBR195C	0	0	0.091849935316947
YJR053W	0	0	0.0917312661498708
YBL067C	0	1	0.0917312661498708
YNR023W	0	0	0.0916129032258065
YBR275C	0	0	0.0914948453608247
YJL002C	0	0	0.0913770913770914
YPL235W	0	0	0.0912596401028278
YBR168W	0	0	0.0911424903722722
YMR152W	0	0	0.091025641025641
YBL074C	0	0	0.0909090909090909
YOR174W	0	0	0.0907928388746803
YOR159C	0	0	0.0906768837803321
YPL169C	0	0	0.0905612244897959
YHR149C	0	1	0.0905612244897959
YBR143C	0	0	0.0904458598726115
YBR216C	0	0	0.0903307888040712
YPL045W	0	0	0.0902160101651842
YJL006C	0	0	0.0901015228426396
YMR091C	0	0	0.0899873257287706
YML035C	0	0	0.089873417721519
YCL052C	0	0	0.0897597977243995
YCR044C	0	0	0.0896464646464646
YBR140C	0	0	0.0895334174022699
YGL005C	0	0	0.0894206549118388
YHR178W	0	0	0.0893081761006289
YBR015C	0	0	0.0891959798994975
YEL017W	0	0	0.0890840652446675
YBR170C	0	0	0.0889724310776942
YPL007C	0	0	0.0888610763454318
YLR253W	0	1	0.0888610763454318
YIL062C	0	0	0.08875
YDR219C	0	0	0.0886392009987516
YMR067C	0	0	0.0885286783042394
YNR041C	0	0	0.0884184308841843
YLR313C	0	0	0.0883435582822086
YBL014C	0	0	0.0883435582822086
YER063W	0	0	0.0883435582822086
YDL130W-A	0	0	0.0883435582822086
YMR263W	0	0	0.0883435582822086
YER048W-A	0	0	0.0883435582822086
YKL054C	0	0	0.0883435582822086
YGL084C	0	0	0.0883435582822086
YMR285C	0	0	0.0883435582822086
YBL091C	0	0	0.0883435582822086
YMR150C	0	0	0.0883435582822086
YHR060W	1	0	0.0883435582822086
YGL116W	0	0	0.0882352941176471
YIL004C	0	0	0.0881272949816402
YDL019C	0	0	0.0880195599022005
YHR039C-A	0	0	0.0879120879120879
YMR168C	0	0	0.0878048780487805
YLR394W	0	0	0.0876979293544458
YPL139C	0	0	0.0875912408759124
YGL127C	0	0	0.0874848116646416
YML041C	0	0	0.087378640776699
YER029C	0	0	0.0872727272727273
YBL025W	0	0	0.0871670702179177
YNL161W	0	0	0.0870616686819831
YOR046C	0	0	0.0869565217391304
YOR027W	0	0	0.0868516284680338
YNL291C	0	0	0.0867469879518072
YKL109W	0	0	0.0866425992779783
YCR077C	0	0	0.0865384615384615
YDR272W	0	0	0.0864345738295318
YAL019W	0	0	0.0863309352517986
YOL062C	0	0	0.0862275449101796
YLR357W	0	0	0.0861244019138756
YMR282C	0	0	0.0860849056603774
YBL107C	0	1	0.0860849056603774
YBR084W	0	0	0.0860849056603774
YKL092C	0	0	0.0860849056603774
YJR013W	0	0	0.0860849056603774
YGR244C	0	0	0.0860849056603774
YHL032C	0	0	0.0860849056603774
YHR158C	0	0	0.0860849056603774
YJL019W	0	0	0.0860849056603774
YMR092C	0	0	0.0860849056603774
YPR082C	0	0	0.0860849056603774
YIL041W	0	1	0.0860849056603774
YDR153C	0	0	0.0860849056603774
YBR163W	0	1	0.0860849056603774
YLR347C	1	0	0.0860849056603774
YNL281W	0	0	0.0859835100117786
YBR221C	0	0	0.0858823529411765
YDR100W	0	0	0.0857814336075206
YAR019C	0	0	0.0856807511737089
YGL093W	0	0	0.0855803048065651
YGR167W	0	0	0.085480093676815
YDL074C	0	0	0.0853801169590643
YOR070C	0	0	0.0852803738317757
YBR243C	0	0	0.0851808634772462
YER094C	0	0	0.0850815850815851
YLR005W	0	0	0.0849825378346915
YBR077C	0	0	0.0848837209302326
YHR067W	0	0	0.0847851335656214
YOR147W	0	0	0.0846867749419954
YLR319C	0	0	0.0845886442641947
YJL176C	0	0	0.0844907407407407
YBR217W	0	0	0.084393063583815
YBR289W	0	0	0.0842956120092379
YJR003C	0	0	0.0841983852364475
YOR370C	0	0	0.0841013824884793
YBL068W	0	0	0.0840046029919448
YDR120C	0	0	0.0839080459770115
YOR367W	0	0	0.0839002267573696
YBL015W	0	0	0.0839002267573696
YAL034W-A	0	0	0.0839002267573696
YBR094W	0	1	0.0839002267573696
YDR195W	0	0	0.0839002267573696
YOR201C	0	0	0.0839002267573696
YDR054C	0	0	0.0839002267573696
YML112W	0	0	0.0839002267573696
YPR176C	0	0	0.0839002267573696
YDR394W	0	0	0.0839002267573696
YAL021C	0	0	0.0839002267573696
YEL063C	0	0	0.0839002267573696
YDL058W	1	0	0.0839002267573696
YDL143W	0	0	0.0838052095130238
YLR304C	0	0	0.083710407239819
YML107C	0	0	0.0836158192090395
YNL039W	0	0	0.0835214446952596
YML034W	0	0	0.0834272829763247
YCR065W	0	0	0.0833333333333333
YBR165W	0	0	0.0832395950506187
YKL114C	0	0	0.0831460674157303
YPL083C	0	0	0.0830527497194164
YLR216C	0	0	0.0829596412556054
YFR036W	0	0	0.0828729281767956
YIL104C	0	0	0.0828729281767956
YLR369W	0	0	0.0828729281767956
YER142C	0	0	0.0828729281767956
YML061C	0	0	0.0828729281767956
YDR364C	0	0	0.0828729281767956
YNL064C	0	0	0.0828729281767956
YGR202C	0	0	0.0828729281767956
YKL213C	0	0	0.0828729281767956
YGR277C	0	0	0.0828729281767956
YGR152C	0	0	0.0828729281767956
YGL112C	0	0	0.0828729281767956
YJR033C	1	0	0.0828729281767956
YJL197W	0	1	0.0828729281767956
YBR227C	0	1	0.0828729281767956
YML049C	0	0	0.0827814569536424
YGL247W	0	0	0.0826901874310915
YDR501W	0	0	0.0825991189427313
YMR038C	0	0	0.0825082508250825
YBR120C	0	0	0.0824175824175824
YNL306W	0	0	0.0823271130625686
YDR041W	0	0	0.0822368421052632
YDR197W	0	0	0.0821467688937568
YNR040W	0	1	0.0821467688937568
YNR045W	0	0	0.0820568927789934
YER182W	0	1	0.0820568927789934
YHR198C	0	1	0.0820568927789934
YKL205W	0	0	0.0819672131147541
YOR353C	0	0	0.0818777292576419
YNR031C	0	0	0.0817884405670665
YNL214W	0	0	0.0816993464052288
YNL188W	0	0	0.0816104461371056
YLR440C	0	0	0.0815217391304348
YML086C	0	0	0.0814332247557003
YFR011C	0	1	0.0814332247557003
YJL131C	0	1	0.0814332247557003
YHR201C	0	0	0.0813449023861171
YBR041W	0	0	0.0812567713976165
YKR035W-A	0	0	0.0811688311688312
YBL032W	0	0	0.0810810810810811
YCR066W	0	0	0.0809935205183585
YLL050C	0	0	0.0809061488673139
YDL045C	0	0	0.0808189655172414
YPR006C	0	0	0.0807319698600646
YKL186C	0	0	0.0806451612903226
YPR046W	0	0	0.0805585392051558
YHR166C	0	0	0.0804721030042918
YGL161C	0	0	0.0803858520900322
YBR290W	0	0	0.0802997858672377
YOR233W	0	0	0.0802139037433155
YOR043W	0	0	0.0801282051282051
YBR229C	0	0	0.080042689434365
YOL123W	0	0	0.0799573560767591
YJR144W	0	0	0.0798722044728434
YKL190W	0	0	0.0797872340425532
YHL022C	0	0	0.079702444208289
YPL254W	0	0	0.0796178343949045
YPL055C	0	0	0.0795334040296925
YOR109W	0	0	0.0794491525423729
YPL267W	0	0	0.0793650793650794
YLR077W	0	1	0.0793650793650794
YMR286W	0	0	0.0792811839323467
YDL040C	0	0	0.0791974656810982
YNL274C	0	0	0.0791139240506329
YGR194C	0	0	0.0790305584826133
YGR193C	0	0	0.0789473684210526
YOL149W	0	0	0.0788643533123028
YKR048C	0	0	0.078781512605042
YLR055C	0	0	0.0786988457502623
YMR119W	0	0	0.0786163522012579
YHR119W	0	0	0.0785340314136126
YGL113W	0	0	0.0784518828451883
YKR090W	0	0	0.0783699059561129
YJL187C	0	0	0.0782881002087683
YLR097C	0	0	0.0782064650677789
YOL148C	0	0	0.078125
YKL149C	0	0	0.0780437044745057
YBR234C	0	0	0.077962577962578
YCL033C	0	0	0.0778816199376947
YLR398C	0	0	0.0778008298755187
YGL100W	0	0	0.077720207253886
YDR176W	0	0	0.077639751552795
YLR191W	0	0	0.077559462254395
YNL258C	0	0	0.0774793388429752
YNL263C	0	0	0.0773993808049536
YNL008C	0	0	0.077319587628866
YBR086C	0	0	0.0772399588053553
YLR386W	0	0	0.0771604938271605
YMR113W	0	0	0.0770811921891059
YLR368W	0	0	0.0770020533880904
YLR309C	0	0	0.0769230769230769
YMR112C	0	0	0.076844262295082
YBR110W	0	0	0.0767656090071648
YGR172C	0	0	0.0766871165644172
YER177W	0	0	0.076608784473953
YDR283C	0	0	0.076530612244898
YNL038W	0	0	0.0764587525150905
YMR055C	0	0	0.0764587525150905
YOR244W	0	0	0.0764587525150905
YER157W	0	0	0.0764587525150905
YHR038W	0	0	0.0764587525150905
YPR178W	0	0	0.0764587525150905
YLR233C	0	0	0.0764587525150905
YER087W	0	1	0.0764587525150905
YBR198C	0	0	0.0764587525150905
YNL329C	0	0	0.0764587525150905
YNL185C	0	0	0.0764587525150905
YLR105C	0	0	0.0764587525150905
YGR255C	0	0	0.0764587525150905
YOR103C	0	0	0.0764587525150905
YBR261C	0	1	0.0764587525150905
YNL166C	1	0	0.0764587525150905
YBR074W	0	1	0.0764587525150905
YBR042C	0	0	0.0763819095477387
YHR066W	0	0	0.0763052208835341
YBR030W	0	0	0.0762286860581745
YBR026C	0	0	0.0761523046092184
YPR047W	0	0	0.0760760760760761
YBL008W	0	0	0.076
YDL033C	0	0	0.0759240759240759
YPL087W	0	0	0.0758483033932136
YBR142W	0	0	0.0757726819541376
YDR372C	0	0	0.0756972111553785
YPL022W	0	0	0.0756218905472637
YJL168C	0	0	0.0755467196819085
YJL008C	0	0	0.0754716981132075
YMR212C	0	0	0.0753968253968254
YBR205W	0	0	0.0753221010901883
YBL020W	0	0	0.0752475247524752
YBR023C	0	0	0.0751730959446093
YKL206C	0	0	0.075098814229249
YMR216C	0	0	0.0750246791707799
YPL253C	0	0	0.0749506903353057
YNL286W	0	0	0.0748768472906404
YNL271C	0	0	0.0748031496062992
YPR056W	0	0	0.0747295968534907
YBR125C	0	1	0.0747295968534907
YBR210W	0	0	0.0746561886051081
YFR024C-A	0	0	0.0745829244357213
YDR181C	0	0	0.0745098039215686
YLR003C	0	0	0.0744368266405485
YGR198W	0	0	0.0743639921722113
YCR075C	0	0	0.0742913000977517
YPR180W	0	0	0.07421875
YPR161C	0	0	0.0741463414634146
YBR016W	0	0	0.0740740740740741
YDR013W	0	0	0.0740019474196689
YFR014C	0	0	0.0739299610894942
YOL133W	0	0	0.0738581146744412
YBL024W	0	0	0.0737864077669903
YBL082C	0	0	0.0737148399612027
YML030W	0	1	0.0737148399612027
YOR286W	0	1	0.0737148399612027
YLR078C	0	0	0.0736434108527132
YML088W	0	0	0.0735721200387222
YBR097W	0	0	0.0735009671179884
YFR037C	0	0	0.0734299516908213
YDR065W	0	0	0.0733590733590734
YGL232W	0	0	0.0732883317261331
YIL075C	0	0	0.0732177263969171
YBL026W	0	0	0.0731472569778633
YNL083W	0	0	0.0730769230769231
YBL057C	0	0	0.0730067243035543
YCR046C	0	0	0.072936660268714
YBR162W-A	0	0	0.0728667305848514
YGR246C	0	0	0.0727969348659004
YKR038C	0	0	0.0727272727272727
YDR166C	0	0	0.0726577437858509
YOR127W	0	0	0.0725883476599809
YIL155C	0	0	0.0725730442978322
YOR008C	0	0	0.0725730442978322
YMR139W	0	0	0.0725730442978322
YDR356W	0	0	0.0725730442978322
YKR101W	0	0	0.0725730442978322
YOR076C	0	0	0.0725730442978322
YBR244W	0	0	0.0725730442978322
YGL226C-A	0	0	0.0725730442978322
YJL065C	0	0	0.0725730442978322
YNL328C	0	0	0.0725730442978322
YBL102W	0	0	0.0725730442978322
YFR050C	0	0	0.0725730442978322
YLR439W	0	0	0.0725730442978322
YMR094W	1	0	0.0725730442978322
YOR067C	0	0	0.0725047080979284
YPR179C	0	0	0.0724365004703669
YNL317W	0	0	0.0723684210526316
YMR115W	0	1	0.0723684210526316
YDR405W	0	0	0.0723004694835681
YBR161W	0	0	0.0722326454033771
YDL076C	0	0	0.0721649484536082
YJL020C	0	0	0.0720973782771536
YMR059W	0	0	0.0720299345182413
YMR054W	0	0	0.0719626168224299
YDR251W	0	0	0.0718954248366013
YOL027C	0	0	0.0718283582089552
YLR093C	0	0	0.0717614165890028
YJR089W	0	0	0.0716945996275605
YOR040W	0	0	0.0716279069767442
YLR210W	0	0	0.0715613382899628
YPR055W	0	0	0.0714948932219127
YBR159W	0	0	0.0714285714285714
YDR390C	0	0	0.0713623725671918
YPL270W	0	0	0.0712962962962963
YOR160W	0	0	0.0712303422756707
YJL066C	0	1	0.0712303422756707
YLR008C	0	0	0.0711645101663586
YMR235C	0	0	0.0710987996306556
YDR472W	0	0	0.0710332103321033
YPL204W	0	0	0.0709677419354839
YGL243W	0	0	0.070902394106814
YFR013W	0	0	0.0708371665133395
YDR258C	0	0	0.0707720588235294
YKL155C	0	0	0.0707070707070707
YDR323C	0	0	0.0706422018348624
YNL206C	0	0	0.0705774518790101
YNL233W	0	0	0.0705128205128205
YNL041C	0	0	0.070448307410796
YPL115C	0	0	0.0703839122486289
YOR014W	0	0	0.0703196347031963
YGL226W	0	1	0.0703196347031963
YBR038W	0	0	0.0702554744525547
YLL031C	0	0	0.0701914311759344
YML048W	0	0	0.0701275045537341
YKL089W	0	0	0.0700636942675159
YKL007W	0	0	0.07
YMR240C	0	0	0.069936421435059
YGR252W	0	0	0.0698729582577133
YCR024C	0	0	0.0698096101541251
YML028W	0	0	0.0697463768115942
YLR459W	0	0	0.069683257918552
YOR216C	0	0	0.069620253164557
YEL022W	0	0	0.0695573622402891
YGR216C	0	0	0.0694945848375451
YGR056W	0	0	0.0694319206492336
YNL126W	0	0	0.0693693693693694
YER136W	0	0	0.0693069306930693
YJR135C	0	0	0.0692446043165468
YLR305C	0	0	0.0691823899371069
YAL055W	0	0	0.0691202872531418
YNR051C	0	0	0.0690582959641256
YLL036C	0	0	0.0689964157706093
YDL051W	0	0	0.0689346463742166
YCL032W	0	0	0.0688729874776386
YPR011C	0	0	0.0688114387846291
YIL007C	0	0	0.06875
YJL014W	0	0	0.0686886708296164
YPL140C	0	0	0.0686274509803922
YHR110W	0	0	0.068566340160285
YBR252W	0	0	0.0685053380782918
YMR125W	0	0	0.0684444444444444
YGR111W	0	0	0.0683836589698046
YLR411W	0	0	0.0683229813664596
YGL252C	0	0	0.0682624113475177
YDR172W	0	0	0.0682019486271036
YLR195C	0	0	0.068141592920354
YLR362W	0	0	0.0680813439434129
YHR113W	0	0	0.0680212014134276
YBL009W	0	0	0.0679611650485437
YHL007C	0	0	0.0679012345679012
YMR307W	0	0	0.06784140969163
YDR286C	0	1	0.06784140969163
YDR486C	0	0	0.0677816901408451
YOL066C	0	0	0.0677220756376429
YKL079W	0	0	0.0676625659050967
YJL072C	0	0	0.067603160667252
YMR076C	0	0	0.0675438596491228
YBR151W	0	1	0.0675438596491228
YDR145W	0	0	0.0674846625766871
YDL142C	0	0	0.0674255691768827
YFR004W	0	0	0.0673665791776028
YDR047W	0	0	0.0673076923076923
YLR026C	0	0	0.0672489082969432
YIL085C	0	0	0.0671902268760907
YPR072W	0	0	0.0671316477768091
YHR153C	0	0	0.0670731707317073
YBR071W	0	1	0.0670731707317073
YOR058C	0	0	0.0670147954743255
YPR025C	0	0	0.0669565217391304
YMR274C	0	0	0.0668983492615117
YKL040C	0	0	0.0668402777777778
YGL020C	0	0	0.0667823070251518
YJL081C	0	0	0.0667244367417678
YFL027C	0	0	0.0666666666666667
YML093W	0	0	0.0666089965397924
YDL200C	0	0	0.0665514261019879
YLR168C	0	1	0.0665514261019879
YJL140W	0	0	0.0664939550949914
YEL027W	0	0	0.0664365832614323
YJR092W	0	0	0.0663793103448276
YKL179C	0	0	0.0663221360895779
YDL098C	0	0	0.0662650602409639
YLL042C	0	0	0.066213921901528
YFR003C	0	0	0.066213921901528
YGR135W	0	0	0.066213921901528
YER087C-B	0	0	0.066213921901528
YOR001W	0	0	0.066213921901528
YOR151C	0	0	0.066213921901528
YDR174W	0	0	0.066213921901528
YLR139C	0	0	0.066213921901528
YIL129C	0	0	0.066213921901528
YOR305W	0	0	0.066213921901528
YEL039C	0	0	0.066213921901528
YLR096W	0	0	0.066213921901528
YDL166C	0	0	0.066213921901528
YLL038C	0	0	0.066213921901528
YJL048C	0	0	0.066213921901528
YIR024C	0	1	0.066213921901528
YDL028C	1	0	0.066213921901528
YBR008C	0	0	0.0661577608142494
YLR353W	0	0	0.0661016949152542
YLL010C	0	0	0.0660457239627434
YKL059C	0	0	0.065989847715736
YBR270C	0	1	0.065989847715736
YLR455W	0	0	0.0659340659340659
YML092C	0	0	0.0658783783783784
YKL154W	0	0	0.0658227848101266
YDR458C	0	1	0.0658227848101266
YDL190C	0	0	0.0657672849915683
YNL021W	0	0	0.0657118786857624
YOR281C	0	0	0.0656565656565657
YOL112W	0	0	0.0656013456686291
YLR238W	0	0	0.065546218487395
YDR276C	0	0	0.0654911838790932
YPL196W	0	0	0.0654515327257664
YGR229C	0	0	0.0654515327257664
YBR263W	0	0	0.0654515327257664
YML127W	0	0	0.0654515327257664
YOR094W	0	0	0.0654515327257664
YER070W	0	0	0.0654515327257664
YOR039W	0	0	0.0654515327257664
YBR265W	0	0	0.0654515327257664
YNL006W	0	0	0.0654515327257664
YDR118W	0	0	0.0654515327257664
YOR047C	0	0	0.0654515327257664
YPR036W	0	0	0.0654515327257664
YOL043C	0	0	0.0654515327257664
YOR334W	0	0	0.0654515327257664
YDR126W	0	0	0.0654515327257664
YGL095C	1	0	0.0654515327257664
YOR038C	0	0	0.0653973509933775
YJL029C	0	0	0.065343258891646
YER014W	0	0	0.0652892561983471
YDR208W	0	0	0.0652353426919901
YML064C	0	0	0.0651815181518152
YER053C	0	0	0.0651277823577906
YLR263W	0	0	0.0650741350906096
YDR171W	0	0	0.0650205761316872
YDR151C	0	0	0.0649671052631579
YOL146W	0	0	0.0649137222678718
YOL094C	0	0	0.0648604269293925
YDL147W	0	0	0.0648072190319934
YKL049C	0	0	0.0647540983606557
YBR131W	0	0	0.0647010647010647
YIL077C	0	0	0.0646481178396072
YML054C	0	0	0.0645952575633688
YPL195W	0	0	0.0645424836601307
YBL013W	0	0	0.0644897959183673
YPL228W	0	0	0.0644371941272431
YGL022W	0	0	0.0644122383252818
YBL075C	0	0	0.0644122383252818
YMR257C	0	0	0.0644122383252818
YDR309C	0	0	0.0644122383252818
YLR288C	0	0	0.0644122383252818
YPL262W	0	0	0.0644122383252818
YKR020W	0	0	0.0644122383252818
YBR212W	0	0	0.0644122383252818
YIR022W	0	0	0.0644122383252818
YNL107W	0	0	0.0644122383252818
YMR117C	0	0	0.0644122383252818
YOR064C	0	0	0.0644122383252818
YML060W	0	0	0.0644122383252818
YML004C	0	0	0.0644122383252818
YBL055C	0	0	0.0644122383252818
YOR270C	1	0	0.0644122383252818
YER116C	0	0	0.0643604183427192
YDR464W	0	0	0.0643086816720257
YML097C	0	0	0.0642570281124498
YIL030C	0	0	0.0642054574638844
YIL068C	0	0	0.0641539695268645
YBR002C	0	0	0.0641025641025641
YGR092W	0	0	0.0640512409927942
YAL022C	0	0	0.064
YNR048W	0	0	0.0639488409272582
YLR450W	0	0	0.0638977635782748
YLR361C	0	0	0.0638467677573823
YGL167C	0	0	0.0637958532695375
YGL094C	0	0	0.0637450199203187
YGR142W	0	0	0.0636942675159236
YJR068W	0	0	0.0636435958631663
YHR133C	0	0	0.0635930047694754
YBR154C	0	0	0.0635424940428912
YMR308C	0	0	0.0634920634920635
YBL085W	0	0	0.063441712926249
YJL095W	0	0	0.063391442155309
YNL222W	0	0	0.063341250989707
YER031C	0	0	0.0632911392405063
YOL145C	0	0	0.0632411067193676
YML111W	0	0	0.0631911532385466
YJR044C	0	0	0.0631412786108919
YER183C	0	0	0.0630914826498423
YAL015C	0	0	0.0630417651694247
YMR127C	0	0	0.062992125984252
YIL106W	0	0	0.0629425649095201
YBR293W	0	0	0.0628930817610063
YGR245C	0	0	0.0628834355828221
YGR116W	0	0	0.0628834355828221
YPL053C	0	0	0.0628834355828221
YKR054C	0	0	0.0628834355828221
YDR513W	0	0	0.0628834355828221
YMR298W	0	0	0.0628834355828221
YGR258C	0	0	0.0628834355828221
YPR083W	0	0	0.0628834355828221
YNL119W	0	0	0.0628834355828221
YGR048W	0	0	0.0628834355828221
YKR078W	0	0	0.0628834355828221
YML057W	0	0	0.0628834355828221
YER007W	0	0	0.0628834355828221
YPR094W	0	0	0.0628834355828221
YHL039W	0	0	0.0628834355828221
YKR079C	0	0	0.0628834355828221
YDL078C	0	0	0.0628834355828221
YLR381W	0	0	0.0628834355828221
YBR259W	0	1	0.0628834355828221
YGR179C	0	0	0.0628834355828221
YCR008W	0	0	0.0628834355828221
YLR393W	1	0	0.0628834355828221
YOL005C	0	0	0.0628834355828221
YHR102W	0	0	0.0628834355828221
YHR036W	0	0	0.0628834355828221
YBR197C	0	1	0.0628834355828221
YGR207C	0	1	0.0628834355828221
YKL196C	0	0	0.0628834355828221
YOR349W	0	0	0.0628834355828221
YOR215C	0	1	0.0628834355828221
YKL022C	0	0	0.0628834355828221
YOR231W	0	0	0.0628834355828221
YDR292C	0	0	0.0628834355828221
YDR303C	0	0	0.0628834355828221
YPL120W	0	0	0.0628834355828221
YGR105W	1	0	0.0628834355828221
YMR223W	0	0	0.0628352490421456
YDR342C	0	0	0.0627871362940276
YLR318W	0	0	0.0627390971690895
YNL032W	0	0	0.0626911314984709
YML115C	0	0	0.0626432391138274
YDR146C	0	0	0.0625954198473282
YPL106C	0	0	0.0625476735316552
YLR113W	0	0	0.0625
YNL231C	0	0	0.0624523990860625
YDR028C	0	0	0.0624048706240487
YMR097C	0	0	0.0623574144486692
YGR261C	0	0	0.0623100303951368
YGR024C	0	0	0.0622627182991648
YIR002C	0	0	0.0622154779969651
YFR010W	0	0	0.0621722846441948
YBR096W	0	1	0.0621722846441948
YLR399C	0	0	0.0621722846441948
YER146W	0	0	0.0621722846441948
YPL075W	0	0	0.0621722846441948
YLR310C	0	0	0.0621722846441948
YDR510W	0	0	0.0621722846441948
YOR143C	0	0	0.0621722846441948
YPL242C	0	0	0.0621722846441948
YNL099C	0	0	0.0621722846441948
YFR049W	0	0	0.0621722846441948
YKR008W	0	0	0.0621722846441948
YOR242C	0	0	0.0621722846441948
YFL017C	0	0	0.0621722846441948
YDL045W-A	0	0	0.0621722846441948
YMR284W	0	0	0.0621722846441948
YPR105C	0	0	0.0621722846441948
YMR186W	1	0	0.0621722846441948
YBR020W	0	0	0.062125748502994
YGR098C	0	0	0.0620792819745699
YJR083C	0	0	0.0620328849028401
YCR034W	0	0	0.0619865571321882
YBR121C	0	0	0.0619402985074627
YNL182C	0	0	0.0618941088739746
YNL007C	0	0	0.0618479880774963
YFL011W	0	0	0.0618019359642591
YOR163W	0	0	0.0617559523809524
YBL034C	0	0	0.0617100371747212
YLR371W	0	0	0.0616641901931649
YLR015W	0	0	0.0616184112843356
YBR004C	0	0	0.0615727002967359
YMR247C	0	0	0.061527057079318
YOL102C	0	0	0.0614814814814815
YBL104C	0	1	0.0614814814814815
YBR201W	0	0	0.0614359733530718
YLR289W	0	1	0.0614359733530718
YOL042W	0	1	0.0614359733530718
YOL130W	0	0	0.0613905325443787
YNL248C	0	0	0.0613451589061345
YMR294W	0	0	0.0612998522895126
YDR162C	0	0	0.0612546125461255
YCR072C	0	0	0.0612094395280236
YJL033W	0	0	0.0611643330876934
YIL142W	0	0	0.061119293078056
YLR170C	0	0	0.061074319352465
YER122C	0	0	0.0610294117647059
YNL163C	0	0	0.0609845701689934
YNL316C	0	0	0.0609397944199706
YPL031C	0	0	0.0608950843727073
YGR006W	0	0	0.0608504398826979
YGR041W	0	0	0.0608058608058608
YNL022C	0	0	0.0607613469985359
YOR036W	0	0	0.0607168983174835
YGR009C	0	0	0.060672514619883
YOR330C	0	0	0.0606281957633309
YCR067C	0	0	0.0605839416058394
YGL210W	0	0	0.0605397520058352
YKL139W	0	0	0.0604956268221574
YPR164W	0	0	0.0604515659140568
YBR106W	0	0	0.0604075691411936
YDR294C	0	0	0.0603636363636364
YER100W	0	0	0.0603197674418605
YDR110W	0	0	0.0602759622367465
YHR120W	0	0	0.0602322206095791
YKL204W	0	0	0.060188542422045
YKL116C	0	0	0.0601449275362319
YPL125W	0	0	0.0601013758146271
YBR246W	0	1	0.0601013758146271
YDL089W	0	1	0.0601013758146271
YCR082W	0	0	0.0600578871201158
YMR275C	0	0	0.0600144613159798
YNL055C	0	0	0.059971098265896
YJR041C	0	0	0.059927797833935
YBL010C	0	1	0.059927797833935
YKL017C	0	0	0.0598845598845599
YBR204C	0	1	0.0598845598845599
YLR183C	0	0	0.0598413842826244
YGR196C	0	1	0.0598413842826244
YBR149W	0	0	0.0597982708933718
YMR073C	0	0	0.0597552195824334
YGL013C	0	0	0.0597122302158273
YBR239C	0	1	0.0597122302158273
YPL126W	0	0	0.0596693026599569
YGR033C	0	0	0.0596264367816092
YIR015W	0	0	0.0595836324479541
YOL065C	0	0	0.0595408895265423
YJL158C	0	0	0.0594982078853047
YDL020C	0	0	0.0594555873925501
YBL017C	0	0	0.0594130279169649
YOR089C	0	0	0.0593705293276109
YGR005C	0	0	0.0593280914939242
YMR056C	0	0	0.0592857142857143
YER093C	0	0	0.059243397573162
YPL144W	0	0	0.0592011412268188
YKL130C	0	0	0.0591589451176051
YKL018W	0	0	0.0591168091168091
YMR299C	0	0	0.0590747330960854
YBR001C	0	0	0.0590327169274538
YNL118C	0	0	0.0589907604832978
YGR013W	0	0	0.0589488636363636
YAL059W	0	0	0.0589070262597587
YDL106C	0	0	0.0588652482269504
YNL154C	0	0	0.0588235294117647
YML075C	0	0	0.0587818696883853
YDR324C	0	0	0.0587402689313517
YNL287W	0	0	0.0586987270155587
YOR176W	0	0	0.0586572438162544
YBR255W	0	1	0.0586572438162544
YBR233W	0	1	0.0586572438162544
YDR007W	0	0	0.0586158192090395
YPL116W	0	0	0.0585744530698659
YAL056W	0	0	0.0585331452750353
YMR093W	0	0	0.058491895701198
YER103W	0	0	0.0584507042253521
YGR238C	0	0	0.0584095707248417
YPL161C	0	0	0.0583684950773558
YBR247C	0	0	0.0583274771609276
YGL216W	0	0	0.0582865168539326
YDR498C	0	0	0.0582456140350877
YGL066W	0	0	0.0582047685834502
YDL060W	0	0	0.0581639803784163
YGR014W	0	0	0.0581232492997199
YOR112W	0	0	0.0580825752274318
YHR090C	0	0	0.058041958041958
YGL203C	0	0	0.0580013976240391
YPL174C	0	0	0.0579608938547486
YDR280W	0	0	0.057920446615492
YDR137W	0	0	0.0578800557880056
YLR363C	0	0	0.0578397212543554
YHR013C	0	0	0.0577994428969359
YMR033W	0	0	0.057759220598469
YNL311C	0	0	0.0577190542420028
YOL004W	0	0	0.0576789437109104
YJR035W	0	0	0.0576388888888889
YFL001W	0	0	0.0575988896599584
YDR532C	0	0	0.0575589459084605
YAR042W	0	0	0.0575190575190575
YDL027C	0	1	0.0575190575190575
YLR147C	0	0	0.0574792243767313
YBR011C	0	0	0.057439446366782
YIR037W	0	0	0.0573997233748271
YNL256W	0	0	0.0573600552868003
YCR035C	0	0	0.0573204419889503
YER151C	0	0	0.0572808833678399
YDR489W	0	0	0.0572413793103448
YNL304W	0	0	0.0572019297036527
YER032W	0	0	0.0571625344352617
YER154W	0	0	0.05712319339298
YBL089W	0	0	0.0570839064649243
YNL001W	0	0	0.0570446735395189
YCR093W	0	0	0.0570054945054945
YOR090C	0	0	0.0569663692518874
YNL199C	0	0	0.0569272976680384
YPL183W-A	0	0	0.0568882796435915
YBL103C	0	0	0.0568493150684932
YDL207W	0	0	0.0568104038329911
YDR017C	0	0	0.0567715458276334
YIL084C	0	0	0.0567327409432673
YJL111W	0	0	0.0566939890710383
YML059C	0	0	0.0566552901023891
YDL108W	0	0	0.0566166439290587
YBR062C	0	1	0.0566166439290587
YBR065C	0	0	0.0565780504430811
YMR075W	0	0	0.0565395095367847
YGR150C	0	1	0.0565395095367847
YHR114W	0	0	0.056501021102791
YIL005W	0	0	0.0564625850340136
YDR170C	0	0	0.0564242012236574
YDL079C	0	0	0.0563858695652174
YFL005W	0	0	0.0563475899524779
YJR058C	0	0	0.0563093622795115
YOR033C	0	0	0.056271186440678
YLR197W	0	0	0.0562330623306233
YMR166C	0	0	0.0561949898442789
YLR283W	0	1	0.0561949898442789
YIL159W	0	0	0.0561569688768606
YGL145W	0	0	0.0561189993238675
YKL134C	0	0	0.0560810810810811
YNR030W	0	0	0.0560432140445645
YBR242W	0	1	0.0560432140445645
YGL037C	0	0	0.0560053981106613
YNL218W	0	0	0.0559676331759946
YKL143W	0	0	0.0559299191374663
YLR276C	0	0	0.0558922558922559
YBL064C	0	0	0.0558546433378196
YCL010C	0	0	0.0558170813718897
YMR004W	0	0	0.0557795698924731
YML036W	0	0	0.0557421087978509
YBR007C	0	1	0.0557421087978509
YGL233W	0	0	0.0557046979865772
YAR003W	0	0	0.0556673373574782
YDL080C	0	0	0.0556300268096515
YDR121W	0	0	0.0555927662424648
YLR330W	0	0	0.0555555555555556
YBL093C	0	0	0.0555183946488294
YMR032W	0	0	0.0554812834224599
YMR311C	0	0	0.0554442217768871
YER149C	0	0	0.0554072096128171
YOL077W-A	0	0	0.0553702468312208
YJR125C	0	0	0.0553333333333333
YJL144W	0	0	0.0552995391705069
YPL129W	0	0	0.0552995391705069
YNL183C	0	0	0.0552995391705069
YOR297C	0	0	0.0552995391705069
YPL269W	0	0	0.0552995391705069
YCL057W	0	0	0.0552995391705069
YPL249C	0	0	0.0552995391705069
YMR149W	0	0	0.0552995391705069
YLR047C	0	0	0.0552995391705069
YHR186C	0	0	0.0552995391705069
YMR003W	0	1	0.0552995391705069
YCR083W	0	0	0.0552995391705069
YOL051W	0	0	0.0552995391705069
YNL288W	0	0	0.0552995391705069
YOR196C	0	0	0.0552995391705069
YER022W	0	0	0.0552995391705069
YGL150C	0	0	0.0552995391705069
YOR304W	0	0	0.0552995391705069
YLR221C	0	0	0.0552995391705069
YOR056C	1	0	0.0552995391705069
YLL026W	0	0	0.0552631578947368
YER171W	0	0	0.0552268244575937
YCR079W	0	0	0.0551905387647832
YOR247W	0	0	0.0551543007222587
YPL241C	0	0	0.0551181102362205
YOL144W	0	0	0.0550819672131148
YPL227C	0	0	0.055045871559633
YBR033W	0	1	0.055045871559633
YLR254C	0	0	0.0550098231827112
YBR107C	0	0	0.0549738219895288
YLL008W	0	0	0.0549378678875082
YDR265W	0	0	0.0549019607843137
YMR043W	0	0	0.0548661005878511
YDL046W	0	0	0.0548302872062663
YJR022W	0	0	0.0547945205479452
YGL054C	0	0	0.0547588005215124
YMR099C	0	0	0.0547231270358306
YEL002C	0	0	0.0546875
YHR069C	0	0	0.0546519193233572
YJL010C	0	0	0.0546163849154746
YLR188W	0	0	0.0545808966861598
YIL123W	0	0	0.0545454545454545
YBL059W	0	1	0.0545454545454545
YDR449C	0	0	0.054510058403634
YKL173W	0	0	0.0544747081712062
YIL143C	0	0	0.0544394037589112
YPL005W	0	0	0.0544041450777202
YDR078C	0	0	0.054368932038835
YJL085W	0	0	0.0543337645536869
YER164W	0	0	0.0542986425339367
YJL184W	0	0	0.0542635658914729
YOR374W	0	0	0.0542285345384119
YPR149W	0	0	0.0541935483870968
YBR230C	0	1	0.0541935483870968
YLR405W	0	0	0.0541586073500967
YAL005C	0	0	0.0541237113402062
YBR141C	0	1	0.0541237113402062
YHR003C	0	1	0.0541237113402062
YOR114W	0	1	0.0541237113402062
YLR376C	0	0	0.0540888602704443
YDR246W	0	0	0.0540540540540541
YER143W	0	0	0.0540192926045016
YGL238W	0	0	0.0539845758354756
YMR207C	0	0	0.0539499036608863
YOR021C	0	0	0.0539152759948652
YNL264C	0	0	0.053880692751764
YER133W	0	0	0.0538461538461538
YOR361C	0	0	0.0538116591928251
YDR466W	0	0	0.0537772087067862
YLR086W	0	0	0.053742802303263
YDR207C	0	0	0.0537084398976982
YJR141W	0	0	0.0536741214057508
YHR015W	0	0	0.053639846743295
YLR095C	0	0	0.0536056158264199
YDR339C	0	0	0.0535714285714286
YKR029C	0	0	0.0535372848948375
YGR008C	0	0	0.0535031847133758
YNL282W	0	0	0.0534691279439847
YLR022C	0	0	0.0534351145038168
YKR014C	0	0	0.0534011443102352
YNL047C	0	0	0.0533672172808132
YMR044W	0	0	0.0533333333333333
YNL292W	0	0	0.0532994923857868
YOR123C	0	0	0.0532656943563729
YPL096W	0	0	0.0532319391634981
YJR010C-A	0	0	0.0531982267257758
YCL031C	0	0	0.0531645569620253
YLR245C	0	0	0.0531309297912713
YDR407C	0	0	0.0530973451327434
YNL238W	0	0	0.0530638029058749
YGR046W	0	0	0.053030303030303
YGR178C	0	0	0.0529968454258675
YOR243C	0	0	0.0529634300126103
YGR275W	0	0	0.052930056710775
YDL231C	0	0	0.052896725440806
YGL151W	0	0	0.052863436123348
YMR288W	0	0	0.0528301886792453
YLR145W	0	0	0.0527969830295412
YOL067C	0	0	0.0527638190954774
YKR063C	0	0	0.0527306967984934
YPR017C	0	0	0.0526976160602258
YNL278W	0	0	0.0526645768025078
YKL035W	0	0	0.0526315789473684
YNL156C	0	0	0.0525986224170319
YPR093C	0	0	0.0525657071339174
YPR081C	0	0	0.0525328330206379
YNL219C	0	0	0.0525
YCR097W	0	0	0.0524672079950031
YPR070W	0	0	0.052434456928839
YPR174C	0	1	0.052434456928839
YDR279W	0	0	0.0524017467248908
YOL103W	0	0	0.0523690773067332
YPR004C	0	1	0.0523690773067332
YIL134W	0	0	0.0523364485981308
YML046W	0	0	0.0523038605230386
YGL043W	0	0	0.0522713130056005
YLR190W	0	0	0.0522388059701493
YGL198W	0	0	0.0522063393412057
YMR214W	0	0	0.0521739130434783
YLR154C	0	0	0.0521415270018622
YAL048C	0	0	0.0521091811414392
YDR084C	0	0	0.0520768753874768
YHR196W	0	0	0.0520446096654275
YNL059C	0	0	0.0520123839009288
YDR448W	0	0	0.051980198019802
YOL064C	0	0	0.051948051948052
YDR332W	0	1	0.051948051948052
YLR403W	0	0	0.0519242516799023
YKR030W	0	0	0.0519242516799023
YBR283C	0	0	0.0519242516799023
YDR082W	0	0	0.0519242516799023
YGL061C	0	0	0.0519242516799023
YGR211W	0	0	0.0519242516799023
YAL011W	0	0	0.0519242516799023
YMR231W	0	0	0.0519242516799023
YLR043C	0	0	0.0519242516799023
YGR038W	0	0	0.0519242516799023
YCR028C-A	0	0	0.0519242516799023
YDR190C	0	0	0.0519242516799023
YKL014C	0	0	0.0519242516799023
YIL033C	0	0	0.0519242516799023
YNL325C	0	0	0.0519242516799023
YDR363W-A	0	0	0.0519242516799023
YML071C	0	0	0.0519242516799023
YPL069C	0	0	0.0519242516799023
YNR017W	0	0	0.0519242516799023
YLR106C	1	0	0.0519242516799023
YLL034C	0	0	0.0518925518925519
YDL159W	0	0	0.0518608907870653
YER114C	0	0	0.0518292682926829
YER123W	0	0	0.0517976843388178
YNL197C	0	0	0.0517661388550548
YBR219C	0	1	0.0517661388550548
YKL210W	0	0	0.0517346317711503
YOR358W	0	0	0.0517031630170316
YLR285W	0	0	0.0516717325227964
YGR199W	0	0	0.051640340218712
YNL097C	0	0	0.0516089860352155
YER168C	0	0	0.0515776699029126
YIR003W	0	1	0.0515776699029126
YDL030W	0	0	0.0515463917525773
YLR222C	0	0	0.0515151515151515
YMR236W	0	0	0.0514839491217444
YOL117W	0	0	0.051452784503632
YGR080W	0	0	0.0514354066985646
YGL073W	0	0	0.0514354066985646
YJL143W	0	0	0.0514354066985646
YLR059C	0	0	0.0514354066985646
YBL031W	0	1	0.0514354066985646
YDR228C	0	0	0.0514354066985646
YPL003W	0	0	0.0514354066985646
YPL123C	0	0	0.0514354066985646
YJR064W	0	0	0.0514354066985646
YDR206W	0	0	0.0514354066985646
YDR051C	0	1	0.0514354066985646
YOR326W	0	0	0.0514354066985646
YER086W	0	0	0.0514354066985646
YLR068W	0	0	0.0514354066985646
YKL006C-A	0	0	0.0514354066985646
YFR048W	0	0	0.0514354066985646
YDR254W	0	0	0.0514354066985646
YFL048C	0	0	0.0514354066985646
YHR195W	0	0	0.0514354066985646
YLR293C	0	0	0.0514354066985646
YGR074W	0	0	0.0514354066985646
YDL239C	1	0	0.0514354066985646
YHR172W	0	0	0.0514046622833234
YHR165C	0	0	0.0513739545997611
YDR092W	0	0	0.0513432835820896
YEL062W	0	0	0.0513126491646778
YNL110C	0	0	0.0512820512820513
YGR113W	0	0	0.0512514898688915
YDR161W	0	0	0.0512209648600357
YMR005W	0	0	0.0511904761904762
YLR128W	0	0	0.0511600237953599
YDR192C	0	0	0.0511296076099881
YKL025C	0	0	0.0510992275698158
YPR151C	0	0	0.0510688836104513
YJL146W	0	0	0.0510385756676558
YDL015C	0	0	0.0510083036773428
YMR192W	0	0	0.0509780675755779
YPR133C	0	0	0.0509478672985782
YOL093W	0	0	0.0509177027827117
YDR021W	0	0	0.050887573964497
YMR106C	0	0	0.0508574807806032
YAL027W	0	1	0.0508574807806032
YPL128C	0	0	0.0508274231678487
YDR081C	0	0	0.0507974010632014
YDL006W	0	0	0.050767414403778
YHR205W	0	0	0.0507374631268437
YBR063C	0	1	0.0507374631268437
YIL035C	0	0	0.0507075471698113
YIR001C	0	0	0.0506776664702416
YGL002W	0	0	0.0506478209658422
YDL192W	0	0	0.0506180105944673
YBR235W	0	1	0.0506180105944673
YNL290W	0	0	0.0505882352941176
YLL021W	0	0	0.0505584950029394
YNR012W	0	0	0.0505287896592244
YCL063W	0	0	0.0504991192014093
YGL124C	0	0	0.0504694835680751
YAL041W	0	0	0.0504398826979472
YDR362C	0	0	0.0504103165298945
YBL098W	0	0	0.0503807850029291
YPR171W	0	0	0.0503512880562061
YBR280C	0	0	0.0503218256290228
YHR014W	0	0	0.0502923976608187
YFL029C	0	0	0.0502630040911747
YJL110C	0	0	0.0502336448598131
YER161C	0	0	0.0502043199065966
YJR052W	0	0	0.0501750291715286
YKR028W	0	0	0.0501457725947522
YMR110C	0	0	0.0501165501165501
YCR057C	0	0	0.0500873616773442
YOR083W	0	0	0.050058207217695
YJR031C	0	0	0.0500290866783013
YMR080C	0	0	0.05
YMR066W	0	1	0.05
YGL058W	0	0	0.0499709471237652
YBR220C	0	1	0.0499709471237652
YGL181W	0	0	0.0499419279907085
YOL069W	0	0	0.0499129425420778
YGL142C	0	0	0.0498853211009174
YBL028C	0	0	0.0498853211009174
YFR008W	0	0	0.0498853211009174
YGL044C	0	0	0.0498853211009174
YLR199C	0	1	0.0498853211009174
YHR135C	0	0	0.0498853211009174
YFR016C	0	1	0.0498853211009174
YFL049W	0	0	0.0498853211009174
YLR033W	0	0	0.0498853211009174
YOR371C	0	0	0.0498853211009174
YJR100C	0	1	0.0498853211009174
YMR197C	0	0	0.0498853211009174
YPR107C	0	0	0.0498853211009174
YOL019W	0	1	0.0498853211009174
YDR131C	0	0	0.0498853211009174
YML055W	0	0	0.0498853211009174
YOL054W	0	0	0.0498853211009174
YHR129C	0	0	0.0498853211009174
YDR306C	0	0	0.0498853211009174
YOL006C	0	0	0.0498853211009174
YER110C	0	0	0.0498853211009174
YEL052W	0	1	0.0498853211009174
YOR171C	0	0	0.0498853211009174
YBR225W	0	1	0.0498853211009174
YOL113W	0	0	0.0498853211009174
YPL046C	0	0	0.0498853211009174
YAL010C	1	0	0.0498853211009174
YMR100W	0	0	0.0498567335243553
YDR150W	0	0	0.0498281786941581
YJL178C	0	0	0.0497996565540927
YJL068C	0	0	0.0497711670480549
YCR068W	0	0	0.0497456189937818
YNL088W	0	0	0.0497456189937818
YLR451W	0	0	0.0497456189937818
YIL014W	0	0	0.0497456189937818
YDR457W	0	0	0.0497456189937818
YHR099W	0	0	0.0497456189937818
YDR343C	0	0	0.0497456189937818
YDL219W	0	0	0.0497456189937818
YML006C	0	0	0.0497456189937818
YOL076W	0	0	0.0497456189937818
YDR478W	0	0	0.0497456189937818
YDR103W	0	0	0.0497456189937818
YLR223C	0	0	0.0497456189937818
YOR350C	0	1	0.0497456189937818
YDR295C	0	0	0.0497456189937818
YBL002W	0	0	0.0497456189937818
YJR015W	0	1	0.0497456189937818
YFR027W	0	0	0.0497456189937818
YKL055C	0	0	0.0497456189937818
YNL323W	0	0	0.0497456189937818
YDR235W	0	0	0.0497456189937818
YJL024C	0	0	0.0497456189937818
YML019W	1	0	0.0497456189937818
YOR141C	0	1	0.0497456189937818
YDR419W	0	0	0.0497175141242938
YHR164C	0	0	0.0496894409937888
YGL212W	0	0	0.0496613995485327
YDL161W	0	0	0.0496333897349126
YKL172W	0	0	0.0496054114994363
YPL103C	0	1	0.0496054114994363
YOR023C	0	0	0.0495774647887324
YDR019C	0	0	0.0495594713656388
YOL021C	0	0	0.0495594713656388
YDL229W	0	0	0.0495594713656388
YNL242W	0	0	0.0495594713656388
YOR115C	0	0	0.0495594713656388
YKR062W	0	0	0.0495594713656388
YMR218C	0	0	0.0495594713656388
YDL100C	0	0	0.0495594713656388
YPL167C	0	0	0.0495594713656388
YDR326C	0	0	0.0495594713656388
YIL036W	0	0	0.0495594713656388
YNL078W	0	0	0.0495594713656388
YMR211W	0	0	0.0495594713656388
YCL050C	0	0	0.0495594713656388
YDR451C	0	0	0.0495594713656388
YOR279C	0	0	0.0495594713656388
YNL297C	0	0	0.0495594713656388
YNR035C	0	0	0.0495594713656388
YLL011W	0	0	0.0495594713656388
YCL037C	0	0	0.0495594713656388
YDR488C	0	0	0.0495594713656388
YOR110W	0	0	0.0495594713656388
YMR159C	0	0	0.0495594713656388
YAL016W	0	0	0.0495594713656388
YPL049C	0	0	0.0495594713656388
YLR107W	0	0	0.0495594713656388
YNL071W	0	0	0.0495594713656388
YPL203W	0	0	0.0495594713656388
YBL091C-A	0	1	0.0495594713656388
YGL213C	1	0	0.0495594713656388
YHR154W	0	0	0.0495594713656388
YPR173C	0	0	0.0495594713656388
YOR205C	0	1	0.0495594713656388
YNL236W	0	0	0.0495594713656388
YKL005C	0	0	0.0495594713656388
YLR329W	0	0	0.0495594713656388
YKL078W	0	0	0.0495594713656388
YMR277W	0	0	0.0495594713656388
YLR240W	0	0	0.0495594713656388
YGR189C	0	0	0.0495594713656388
YMR156C	0	0	0.0495594713656388
YCR091W	0	0	0.0495594713656388
YFL007W	1	0	0.0495594713656388
YMR063W	0	0	0.0495321959273528
YMR270C	0	0	0.0495049504950495
YNL015W	0	0	0.0494777350192413
YEL006W	0	0	0.0494505494505494
YGR272C	0	0	0.0494233937397035
YMR301C	0	0	0.0493962678375412
YEL059C-A	0	0	0.0493691716950082
YDR212W	0	0	0.0493421052631579
YJL128C	0	0	0.0493150684931507
YPL047W	0	0	0.0492880613362541
YDR183W	0	0	0.0492610837438424
YGR075C	0	0	0.0492341356673961
YNL257C	0	0	0.0492072170585019
YBR009C	0	0	0.0491803278688525
YLR321C	0	0	0.0491534680502458
YBR034C	0	0	0.0491266375545851
YDL112W	0	0	0.0490998363338789
YCR094W	0	0	0.0490730643402399
YJL183W	0	0	0.0490463215258856
YMR009W	0	0	0.0490196078431373
YJR036C	0	0	0.0489929232444202
YDL077C	0	0	0.0489662676822633
YHR005C	0	0	0.0489396411092985
YHL014C	0	1	0.0489396411092985
YDR312W	0	0	0.0489130434782609
YAL044C	0	0	0.048886474741988
YGL080W	0	1	0.048886474741988
YIL031W	0	0	0.0488599348534202
YDR022C	0	0	0.0488334237655996
YOR355W	0	0	0.0488069414316703
YDR460W	0	0	0.0487804878048781
YNR026C	0	0	0.0487540628385699
YIL114C	0	0	0.0487276664861938
YPR098C	0	1	0.0487276664861938
YDR452W	0	0	0.0487012987012987
YML058W	0	0	0.0486749594375338
YMR281W	0	0	0.0486486486486487
YOL100W	0	0	0.0486223662884927
YPL234C	0	0	0.0485961123110151
YOL044W	0	0	0.0485698866702644
YJR086W	0	0	0.0485436893203883
YKR077W	0	1	0.0485436893203883
YNL076W	0	0	0.0485175202156334
YCR060W	0	0	0.0484913793103448
YEL016C	0	0	0.0484652665589661
YNL062C	0	0	0.0484391819160387
YHR161C	0	0	0.0484131253362023
YOR106W	0	0	0.0483870967741935
YLR129W	0	0	0.0483610961848469
YLR094C	0	0	0.0483351235230935
YJL201W	0	0	0.0483091787439614
YHR157W	0	0	0.0482832618025751
YJL004C	0	0	0.0482573726541555
YNL229C	0	0	0.0482315112540193
YMR064W	0	0	0.048205677557579
YLR212C	0	0	0.0481798715203426
YOR336W	0	0	0.0481540930979133
YBR078W	0	0	0.0481283422459893
YKR060W	0	0	0.0481026189203634
YIL113W	0	0	0.0480769230769231
YLR133W	0	0	0.0480512546716498
YIL128W	0	0	0.048025613660619
YCL064C	0	0	0.048
YKL166C	0	0	0.0479744136460554
YJR039W	0	1	0.0479744136460554
YPR182W	0	0	0.0479488545551412
YIL087C	0	1	0.0479488545551412
YIL046W	0	0	0.0479233226837061
YDR469W	0	0	0.0478978179882916
YEL041W	0	0	0.0478723404255319
YMR028W	0	0	0.0478468899521531
YHR103W	0	0	0.0478214665249734
YNL299W	0	0	0.0477960701009028
YPL043W	0	0	0.0477707006369427
YER124C	0	0	0.0477453580901857
YMR237W	0	0	0.0477200424178155
YBR269C	0	1	0.0477200424178155
YDR179C	0	0	0.0476947535771065
[truncated: 3,790 more rows]
