# Supplementary material for: Computationally Driven, Quantitative Experiments Discover Genes Required for Mitochondrial Biogenesis
Source: PLoS Genet. 2009 Mar 20;5(3):e1000407. doi: 10.1371/journal.pgen.1000407 (PMC2648979; doi:10.1371/journal.pgen.1000407)
Supplement: Dataset S2 — Top 100 novel ensemble predictions for additional yeast biological processes. A zip file containing 387 tab-delimited text files of the ensemble predictions for the indicated Gene Ontology Biological Process Term. (21.70 MB GZ) [file pgen.1000407.s013.gz › GO_0006468.txt]

ORF	AnnotatedToTerm?	Uncharacterized_04152007?	Precision
YDR477W	1	0	1.0
YER129W	1	0	1.0
YJL128C	1	0	1.0
YOL100W	1	0	1.0
YDR422C	1	0	1.0
YGR092W	1	0	1.0
YNL298W	1	0	1.0
YLR248W	1	0	1.0
YHR082C	1	0	1.0
YLR362W	1	0	1.0
YPL140C	1	0	1.0
YFL033C	1	0	1.0
YOL113W	1	0	1.0
YNR031C	1	0	1.0
YNR047W	0	0	0.933333333333333
YOR267C	0	0	0.894736842105263
YOR231W	1	0	0.894736842105263
YMR139W	1	0	0.894736842105263
YHR030C	1	0	0.894736842105263
YGL190C	0	0	0.88
YHR079C	1	0	0.88
YBL105C	1	0	0.88
YCR091W	1	0	0.88
YNL020C	1	0	0.88
YER027C	1	0	0.88
YOR208W	0	0	0.878787878787879
YHR135C	1	0	0.878787878787879
YDL159W	1	0	0.878787878787879
YDL101C	1	0	0.878787878787879
YFR014C	1	0	0.878787878787879
YJL141C	1	0	0.878787878787879
YPL203W	1	0	0.878787878787879
YOL045W	1	0	0.878787878787879
YHR102W	0	0	0.871794871794872
YJL095W	1	0	0.871794871794872
YAL017W	1	0	0.871794871794872
YGL208W	1	0	0.871794871794872
YIL106W	1	0	0.871794871794872
YPR161C	1	0	0.871794871794872
YDL134C	0	0	0.853658536585366
YKL048C	1	0	0.853658536585366
YOR014W	0	0	0.844444444444444
YKL126W	1	0	0.844444444444444
YKL139W	1	0	0.844444444444444
YDR490C	1	0	0.844444444444444
YDL028C	0	0	0.826086956521739
YDR122W	0	0	0.816326530612245
YHR205W	1	0	0.816326530612245
YPR111W	1	0	0.816326530612245
YBR059C	0	0	0.811320754716981
YLL019C	1	0	0.811320754716981
YIL095W	1	0	0.811320754716981
YKL101W	1	0	0.811320754716981
YNL161W	0	0	0.808219178082192
YLR113W	1	0	0.808219178082192
YGL179C	1	0	0.808219178082192
YGR241C	0	0	0.808219178082192
YBR160W	1	0	0.808219178082192
YJL164C	1	0	0.808219178082192
YHL007C	1	0	0.808219178082192
YCL024W	1	0	0.808219178082192
YDR507C	1	0	0.808219178082192
YDL006W	0	0	0.808219178082192
YDR283C	1	0	0.808219178082192
YMR001C	1	0	0.808219178082192
YJL106W	1	0	0.808219178082192
YJL165C	0	0	0.808219178082192
YAR019C	1	0	0.808219178082192
YGL158W	1	0	0.808219178082192
YNL307C	1	0	0.808219178082192
YOR351C	1	0	0.808219178082192
YOL128C	1	0	0.808219178082192
YOL016C	1	0	0.808219178082192
YJL187C	0	0	0.802631578947368
YDL079C	1	0	0.802631578947368
YLR240W	1	0	0.802631578947368
YDL025C	0	1	0.802631578947368
YGL180W	0	0	0.792207792207792
YGR270W	0	0	0.782051282051282
YMR291W	0	1	0.782051282051282
YPL153C	0	0	0.772151898734177
YDR028C	0	0	0.7625
YGR040W	0	0	0.753086419753086
YNL183C	0	0	0.744186046511628
YML034W	0	0	0.744186046511628
YPL031C	1	0	0.744186046511628
YBR274W	1	0	0.744186046511628
YPL042C	1	0	0.744186046511628
YLR371W	0	0	0.738636363636364
YDL108W	1	0	0.738636363636364
YJR059W	0	0	0.730337078651685
YDR466W	0	0	0.728260869565217
YKL166C	1	0	0.728260869565217
YMR104C	1	0	0.728260869565217
YER111C	0	0	0.720430107526882
YER008C	0	0	0.715789473684211
YPR054W	1	0	0.715789473684211
YAR018C	0	0	0.708333333333333
YLR096W	0	0	0.704081632653061
YDR247W	1	0	0.704081632653061
YNL098C	0	0	0.702970297029703
YOR061W	1	0	0.702970297029703
YGL115W	1	0	0.702970297029703
YOR329C	0	0	0.696078431372549
YOR233W	0	0	0.689320388349515
YPL141C	0	1	0.689320388349515
YLR006C	0	0	0.685714285714286
YNL154C	1	0	0.685714285714286
YHR107C	0	0	0.679245283018868
YJL005W	0	0	0.675925925925926
YCR073C	1	0	0.675925925925926
YDR335W	0	0	0.672727272727273
YIL035C	1	0	0.672727272727273
YCR008W	0	0	0.666666666666667
YNL271C	0	0	0.660869565217391
YPR119W	0	0	0.660869565217391
YPL150W	0	1	0.660869565217391
YFL029C	1	0	0.660869565217391
YBL016W	1	0	0.660869565217391
YMR199W	0	0	0.658333333333333
YDL214C	0	0	0.658333333333333
YDR523C	1	0	0.658333333333333
YBR097W	1	0	0.658333333333333
YPL026C	1	0	0.658333333333333
YAL024C	0	0	0.652892561983471
YPL256C	0	0	0.647540983606557
YER155C	0	0	0.642276422764228
YPL209C	0	0	0.637096774193548
YIL033C	0	0	0.632
YKL116C	0	0	0.626984126984127
YLL021W	0	0	0.622047244094488
YOR070C	0	0	0.62015503875969
YDL017W	1	0	0.62015503875969
YLR079W	0	0	0.615384615384615
YHR152W	0	0	0.610687022900763
YKL038W	0	0	0.606060606060606
YBR200W	0	0	0.601503759398496
YGR166W	0	0	0.597014925373134
YOR360C	0	0	0.592592592592593
YDL140C	0	0	0.588235294117647
YKL168C	0	1	0.588235294117647
YKL161C	0	1	0.588235294117647
YPL204W	0	0	0.583941605839416
YDR443C	0	0	0.579710144927536
YGL116W	0	0	0.575539568345324
YBR028C	0	1	0.575539568345324
YMR172W	0	0	0.571428571428571
YOR127W	0	0	0.567375886524823
YDR099W	0	0	0.563380281690141
YDR293C	0	0	0.559440559440559
YDR251W	0	0	0.555555555555556
YGR052W	0	1	0.555555555555556
YGR170W	0	0	0.551724137931034
YEL011W	0	0	0.547945205479452
YML109W	0	0	0.54421768707483
YDL188C	0	0	0.540540540540541
YNL236W	0	0	0.536912751677852
YGL233W	0	0	0.536423841059603
YER123W	1	0	0.536423841059603
YDR103W	0	0	0.532894736842105
YBR202W	0	0	0.529411764705882
YOR058C	0	0	0.529032258064516
YDL047W	1	0	0.529032258064516
YDR309C	0	0	0.525641025641026
YDL195W	0	0	0.522292993630573
YGR014W	0	0	0.518987341772152
YER118C	0	0	0.515723270440252
YOR008C	0	0	0.5125
YAL040C	0	0	0.509316770186335
YLR098C	0	0	0.506172839506173
YDR168W	0	0	0.503067484662577
YBR038W	0	0	0.5
YJL194W	0	0	0.496969696969697
YOR326W	0	0	0.493975903614458
YER167W	0	0	0.491017964071856
YNL233W	0	0	0.488095238095238
YKL088W	0	0	0.485207100591716
YOL081W	0	0	0.482352941176471
YKL129C	0	0	0.47953216374269
YGR063C	0	0	0.476744186046512
YHR023W	0	0	0.473988439306358
YLR039C	0	0	0.471264367816092
YCR026C	0	0	0.468571428571429
YER032W	0	0	0.465909090909091
YML064C	0	0	0.463276836158192
YKL198C	0	0	0.460674157303371
YPL155C	0	0	0.458100558659218
YDR146C	0	0	0.455555555555556
YGR108W	0	0	0.453038674033149
YOR273C	0	0	0.450549450549451
YJR076C	0	0	0.448087431693989
YKR048C	0	0	0.446236559139785
YMR037C	0	0	0.446236559139785
YGL019W	1	0	0.446236559139785
YJL115W	0	0	0.443850267379679
YPR055W	0	0	0.441489361702128
YER177W	0	0	0.439153439153439
YJR091C	0	0	0.436842105263158
YOR212W	0	0	0.43455497382199
YPL219W	0	0	0.432291666666667
YOL145C	0	0	0.430051813471503
YLR310C	0	0	0.427835051546392
YPL242C	0	0	0.425641025641026
YCR093W	0	0	0.423469387755102
YER164W	0	0	0.421319796954315
YHR158C	0	0	0.419191919191919
YNL297C	0	0	0.417085427135678
YLR258W	0	0	0.415
YDR436W	0	0	0.412935323383085
YGL207W	0	0	0.410891089108911
YLR190W	0	0	0.408866995073892
YNL025C	0	0	0.406862745098039
YLR131C	0	0	0.404878048780488
YDR200C	0	0	0.402912621359223
YGL035C	0	0	0.400966183574879
YFR028C	0	0	0.399038461538462
YNL267W	0	0	0.397129186602871
YHR084W	0	0	0.395238095238095
YGR238C	0	0	0.393364928909953
YBR234C	0	0	0.391509433962264
YJL154C	0	0	0.389671361502347
YOR101W	0	0	0.38785046728972
YDR162C	0	0	0.386046511627907
YHR142W	0	0	0.384259259259259
YER075C	0	0	0.382488479262673
YKR089C	0	0	0.380733944954128
YMR032W	0	0	0.378995433789954
YMR273C	0	0	0.377272727272727
YLR206W	0	0	0.375565610859729
YMR036C	0	0	0.373873873873874
YNL272C	0	0	0.37219730941704
YJL030W	0	0	0.370535714285714
YOR112W	0	0	0.368888888888889
YMR078C	0	0	0.367256637168142
YDR027C	0	0	0.365638766519824
YML010W	0	0	0.364035087719298
YJR092W	0	0	0.362445414847162
YBR102C	0	0	0.360869565217391
YBL061C	0	0	0.359307359307359
YIL068C	0	0	0.357758620689655
YDR166C	0	0	0.356223175965665
YKR058W	0	0	0.354700854700855
YNL309W	0	0	0.353191489361702
YPL116W	0	0	0.351694915254237
YBL056W	0	0	0.350210970464135
YJL099W	0	0	0.348739495798319
YJL076W	0	0	0.347280334728033
YDR052C	0	0	0.345833333333333
YDR485C	0	0	0.344398340248963
YGR194C	0	0	0.34297520661157
YOR160W	0	0	0.34156378600823
YBR126C	0	0	0.340163934426229
YMR055C	0	0	0.338775510204082
YML069W	0	0	0.33739837398374
YBL007C	0	0	0.336032388663968
YMR305C	0	0	0.334677419354839
YAL021C	0	0	0.333333333333333
YBR260C	0	0	0.332
YDR217C	0	0	0.330677290836653
YGR152C	0	0	0.329365079365079
YDL234C	0	0	0.328063241106719
YLR133W	0	0	0.326771653543307
YMR109W	0	0	0.325490196078431
YMR105C	0	0	0.32421875
YBR112C	0	0	0.32295719844358
YDL029W	0	0	0.321705426356589
YNL102W	0	0	0.32046332046332
YIL146C	0	0	0.319230769230769
YPR120C	0	0	0.318007662835249
YGR229C	0	0	0.316793893129771
YML027W	0	0	0.315589353612167
YOR025W	0	0	0.314393939393939
YDL113C	0	0	0.313207547169811
YLR399C	0	0	0.31203007518797
YDL088C	0	0	0.310861423220974
YPL240C	0	0	0.309701492537313
YBR109C	0	0	0.308550185873606
YLR330W	0	0	0.307407407407407
YFR019W	0	0	0.306273062730627
YDR164C	0	0	0.305147058823529
YOL070C	0	1	0.305147058823529
YML016C	0	0	0.304029304029304
YLR189C	0	0	0.302919708029197
YMR192W	0	0	0.301818181818182
YDL235C	0	0	0.300724637681159
YPL255W	0	0	0.299638989169675
YLR425W	0	0	0.298932384341637
YNL106C	0	0	0.298932384341637
YIL050W	0	0	0.298932384341637
YOR039W	1	0	0.298932384341637
YDR113C	0	0	0.297872340425532
YIL002C	0	0	0.296819787985866
YBL047C	0	0	0.295774647887324
YDL003W	0	0	0.294736842105263
YDL230W	0	0	0.293706293706294
YDL179W	0	0	0.292682926829268
YPR141C	0	0	0.291666666666667
YPL124W	0	0	0.290657439446367
YHR161C	0	0	0.289655172413793
YML032C	0	0	0.288659793814433
YGL093W	0	0	0.287671232876712
YAL016W	0	0	0.286689419795222
YPL179W	0	0	0.285714285714286
YNR052C	0	0	0.284745762711864
YPR185W	0	0	0.283783783783784
YNL167C	0	0	0.282828282828283
YOR299W	0	0	0.282392026578073
YJR005W	0	0	0.282392026578073
YGL003C	0	0	0.282392026578073
YGL021W	1	0	0.282392026578073
YBR073W	0	0	0.281456953642384
YNL293W	0	0	0.280528052805281
YLR229C	0	0	0.279605263157895
YNL166C	0	0	0.278688524590164
YPL194W	0	0	0.277777777777778
YLR313C	0	0	0.276872964169381
YMR216C	0	0	0.275974025974026
YGL240W	0	0	0.275080906148867
YGL043W	0	0	0.274193548387097
YAR007C	0	0	0.273311897106109
YCL016C	0	0	0.272435897435897
YNL243W	0	0	0.271565495207668
YBL101C	0	0	0.270700636942675
YGR109C	0	0	0.26984126984127
YGR046W	0	0	0.268987341772152
YFR053C	0	0	0.26813880126183
YKL171W	0	0	0.267295597484277
YPR160W	0	0	0.266457680250784
YAL041W	0	0	0.265625
YGL094C	0	0	0.264797507788162
YBR060C	0	0	0.263975155279503
YLL022C	0	0	0.263157894736842
YDR516C	0	0	0.262345679012346
YPL084W	0	0	0.261538461538462
YOR030W	0	0	0.260736196319018
YMR179W	0	0	0.259938837920489
YCR065W	0	0	0.259146341463415
YPL161C	0	0	0.258358662613982
YCR084C	0	0	0.257575757575758
YBR138C	0	1	0.257575757575758
YNL294C	0	0	0.256797583081571
YIL036W	0	0	0.256024096385542
YDL225W	0	0	0.255255255255255
YIR006C	0	0	0.254491017964072
YML119W	0	1	0.254491017964072
YJL051W	0	1	0.254491017964072
YBL037W	0	0	0.253731343283582
YJR126C	0	0	0.25297619047619
YNL312W	0	0	0.252225519287834
YDR264C	0	0	0.251479289940828
YDR379W	0	0	0.250737463126844
YLR373C	0	0	0.250728862973761
YLR187W	0	1	0.250728862973761
YNR035C	0	0	0.250728862973761
YDR129C	0	0	0.250728862973761
YIL147C	1	0	0.250728862973761
YGR116W	0	0	0.25
YNL250W	0	0	0.249275362318841
YDL080C	0	0	0.248554913294798
YDR310C	0	0	0.247838616714697
YDR407C	0	0	0.247126436781609
YGR189C	0	0	0.246418338108883
YCR081W	0	0	0.245714285714286
YCL004W	0	0	0.245014245014245
YDR419W	0	0	0.244318181818182
YGL181W	0	0	0.243626062322946
YLR353W	0	0	0.242937853107345
YLR319C	0	0	0.242253521126761
YBL085W	0	0	0.241573033707865
YGL073W	0	0	0.240896358543417
YLR166C	0	0	0.240223463687151
YNL330C	0	0	0.239554317548747
YLR418C	0	0	0.238888888888889
YBL088C	0	0	0.238227146814404
YDR388W	0	0	0.237569060773481
YBR057C	0	0	0.236914600550964
YNL053W	0	0	0.236263736263736
YFL013C	0	0	0.235616438356164
YPL158C	0	1	0.235616438356164
YBL035C	0	0	0.234972677595628
YJL013C	0	0	0.23433242506812
YAL002W	0	0	0.233695652173913
YER068W	0	0	0.233062330623306
YOR371C	0	0	0.232432432432432
YHR005C	0	0	0.231805929919137
YLR360W	0	0	0.231182795698925
YDR001C	0	0	0.230563002680965
YBR088C	0	0	0.229946524064171
YJR127C	0	0	0.229333333333333
YFR015C	0	0	0.228723404255319
YMR004W	0	0	0.228116710875332
YDR150W	0	0	0.227513227513228
YLR342W	0	0	0.226912928759894
YPL115C	0	0	0.226315789473684
YBR279W	0	0	0.225721784776903
YLR103C	0	0	0.225130890052356
YER173W	0	0	0.224543080939948
YKL113C	0	0	0.223958333333333
YHR149C	0	1	0.223958333333333
YAL053W	0	0	0.223376623376623
YDL160C	0	0	0.22279792746114
YMR124W	0	1	0.22279792746114
YPL228W	0	0	0.222222222222222
YNL079C	0	0	0.221649484536082
YKL203C	0	0	0.22107969151671
YOR026W	0	0	0.220512820512821
YNL088W	0	0	0.219948849104859
YGR090W	0	0	0.219387755102041
YBR023C	0	0	0.21882951653944
YKL064W	0	0	0.218274111675127
YER059W	0	0	0.217721518987342
YNL278W	0	0	0.217171717171717
YDL164C	0	0	0.216624685138539
YLR200W	0	0	0.21608040201005
YER114C	0	0	0.215880893300248
YKR090W	0	0	0.215880893300248
YGL086W	0	0	0.215880893300248
YLR403W	0	0	0.215880893300248
YGR274C	1	0	0.215880893300248
YIL140W	0	0	0.215346534653465
YLR177W	0	1	0.215346534653465
YKR077W	0	1	0.215346534653465
YBR071W	0	1	0.215346534653465
YMR277W	0	0	0.214814814814815
YBR070C	0	0	0.214285714285714
YBR136W	0	0	0.213759213759214
YOL051W	0	0	0.213235294117647
YDL155W	0	0	0.212713936430318
YIL107C	0	0	0.21219512195122
YNL158W	0	0	0.211678832116788
YLR314C	0	0	0.211165048543689
YPR184W	0	0	0.210653753026634
YOL017W	0	0	0.210144927536232
YKL079W	0	0	0.209638554216867
YBR133C	0	0	0.209134615384615
YPL032C	0	0	0.20863309352518
YJL155C	0	0	0.208133971291866
YBL046W	0	0	0.20763723150358
YMR164C	0	0	0.207142857142857
YGL163C	0	0	0.206650831353919
YOR247W	0	0	0.206572769953052
YHR191C	0	0	0.206572769953052
YPR024W	0	0	0.206572769953052
YBR288C	0	0	0.206572769953052
YML112W	1	0	0.206572769953052
YML052W	0	0	0.206088992974239
YGL133W	0	0	0.205607476635514
YDL056W	0	0	0.205128205128205
YNL058C	0	1	0.205128205128205
YML100W	0	0	0.204651162790698
YBR175W	0	0	0.204176334106729
YNL234W	0	0	0.203703703703704
YLR270W	0	0	0.203233256351039
YKL108W	0	0	0.202764976958525
YPL016W	0	0	0.202298850574713
YGL244W	0	0	0.201834862385321
YBR123C	0	0	0.20137299771167
YOR132W	0	0	0.200913242009132
YGR218W	0	0	0.200455580865604
YMR231W	0	0	0.2
YKR075C	0	1	0.2
YDR351W	0	0	0.199546485260771
YDR425W	0	0	0.199095022624434
YLR436C	0	0	0.198645598194131
YGR289C	0	0	0.198198198198198
YMR162C	0	0	0.197752808988764
YJR103W	0	0	0.197309417040359
YLR226W	0	0	0.196868008948546
YCR009C	0	0	0.196428571428571
YCL061C	0	0	0.195991091314031
YDR054C	0	0	0.195555555555556
YNL192W	0	0	0.195121951219512
YDL020C	0	0	0.194690265486726
YPL070W	0	0	0.194260485651214
YBR086C	0	0	0.193832599118943
YHR118C	0	0	0.193406593406593
YPL268W	0	0	0.192982456140351
YJR075W	0	0	0.192560175054705
YOR018W	0	0	0.192139737991266
YEL061C	0	0	0.191721132897603
YIL125W	0	0	0.191304347826087
YGR249W	0	0	0.190889370932755
YLR234W	0	0	0.19047619047619
YLR182W	0	0	0.190064794816415
YDR277C	0	0	0.189655172413793
YCR002C	0	0	0.189247311827957
YJL092W	0	0	0.188841201716738
YIL097W	0	0	0.188436830835118
YML049C	0	0	0.188034188034188
YNL273W	0	0	0.187633262260128
YMR275C	0	0	0.187234042553191
YNL153C	0	0	0.186836518046709
YPR007C	0	0	0.186440677966102
YIL048W	0	0	0.186046511627907
YDR480W	0	0	0.185654008438819
YDL117W	0	0	0.185263157894737
YER133W	0	0	0.184873949579832
YHR061C	0	0	0.184486373165618
YCL032W	0	0	0.184100418410042
YKR002W	0	0	0.183716075156576
YMR144W	0	1	0.183716075156576
YPL120W	0	0	0.183333333333333
YIL123W	0	0	0.182952182952183
YJR053W	0	0	0.182572614107884
YLR327C	0	1	0.182572614107884
YER016W	0	0	0.182194616977226
YLR299W	0	0	0.181818181818182
YOR110W	0	0	0.181443298969072
YEL013W	0	0	0.181069958847737
YBL103C	0	0	0.180698151950719
YGL134W	0	0	0.180327868852459
YDR207C	0	0	0.179959100204499
YPL163C	0	0	0.179591836734694
YLR429W	0	0	0.179226069246436
YLR183C	0	0	0.178861788617886
YKL190W	0	0	0.178498985801217
YIL135C	0	0	0.178137651821862
YDR017C	0	0	0.177777777777778
YJL158C	0	0	0.177644710578842
YPL195W	0	0	0.177644710578842
YER149C	0	0	0.177644710578842
YNL289W	0	0	0.177644710578842
YOL060C	0	0	0.177644710578842
YJL006C	1	0	0.177644710578842
YCR032W	0	0	0.177290836653386
YBR231C	0	0	0.176938369781312
YDR323C	0	0	0.176587301587302
YBL017C	0	0	0.176237623762376
YBR017C	0	0	0.175889328063241
YGR009C	0	0	0.175542406311637
YOL112W	0	0	0.175196850393701
YBL011W	0	0	0.174852652259332
YBR169C	0	0	0.174509803921569
YLR085C	0	0	0.174168297455969
YDR097C	0	0	0.173828125
YML098W	0	0	0.173489278752437
YIL158W	0	1	0.173489278752437
YKL112W	0	0	0.173151750972763
YDR244W	0	0	0.172815533980583
YHR195W	0	0	0.172480620155039
YBR081C	0	0	0.172147001934236
YPR029C	0	0	0.171814671814672
YBR237W	0	0	0.171483622350674
YHR194W	0	0	0.171153846153846
YDL022W	0	0	0.170825335892514
YDR216W	0	0	0.170498084291188
YPR018W	0	0	0.170172084130019
YGL206C	0	0	0.169847328244275
YLR219W	0	0	0.16952380952381
YDL226C	0	0	0.169201520912548
YDL127W	0	0	0.16888045540797
YBL084C	0	0	0.168560606060606
YBR128C	0	0	0.168241965973535
YPR154W	0	0	0.167924528301887
YER093C	0	0	0.167608286252354
YHR124W	0	0	0.167293233082707
YPL110C	0	0	0.166979362101313
YPL249C	0	0	0.166666666666667
YBR289W	0	0	0.166355140186916
YJL047C	0	0	0.166044776119403
YIL159W	0	0	0.165735567970205
YPR135W	0	0	0.16542750929368
YNL116W	0	0	0.165120593692022
YOR330C	0	0	0.164814814814815
YHR031C	0	0	0.164510166358595
YPR072W	0	0	0.164206642066421
YJL074C	0	0	0.16390423572744
YHR111W	0	0	0.163602941176471
YOR054C	0	0	0.163302752293578
YJL085W	0	0	0.163003663003663
YHR153C	0	0	0.162705667276051
YNL317W	0	0	0.162408759124088
YKL045W	0	0	0.162112932604736
YLL043W	0	0	0.161818181818182
YML057W	0	0	0.161524500907441
YPL236C	0	1	0.161524500907441
YDR137W	0	0	0.161231884057971
YOR074C	0	0	0.160940325497288
YDR074W	0	0	0.160649819494585
YPL208W	0	0	0.16036036036036
YOL082W	0	0	0.160071942446043
YCL040W	0	0	0.159784560143627
YOL007C	0	1	0.159784560143627
YHL022C	0	0	0.159498207885305
YDR043C	0	0	0.159212880143113
YOL122C	0	0	0.158928571428571
YPL267W	0	0	0.158645276292335
YDR501W	0	0	0.158362989323843
YDR254W	0	0	0.158081705150977
YPL085W	0	0	0.157801418439716
YBR139W	0	0	0.157522123893805
YML117W	0	0	0.157243816254417
YDR479C	0	0	0.156966490299824
YPR175W	0	0	0.15669014084507
YOR195W	0	0	0.156414762741652
YAL029C	0	0	0.156140350877193
YOR188W	0	0	0.155866900175131
YMR092C	0	0	0.155594405594406
YJL153C	0	0	0.155322862129145
YDR334W	0	0	0.155172413793103
YFR040W	0	0	0.155172413793103
YMR136W	0	0	0.155172413793103
YJL094C	0	0	0.155172413793103
YHL019C	0	0	0.155172413793103
YNL054W	0	0	0.155172413793103
YIL042C	1	0	0.155172413793103
YOR140W	0	0	0.154905335628227
YER013W	0	0	0.154639175257732
YLL001W	0	0	0.154373927958834
YER166W	0	0	0.154109589041096
YPR008W	0	0	0.153846153846154
YOL019W	0	1	0.153846153846154
YPL221W	0	0	0.15358361774744
YBR131W	0	0	0.153321976149915
YBR198C	0	0	0.153061224489796
YKR100C	0	0	0.152801358234295
YBR298C	0	0	0.152542372881356
YPR019W	0	0	0.152284263959391
YJL089W	0	0	0.152027027027027
YDL240W	0	0	0.15177065767285
YOR372C	0	0	0.151515151515152
YMR011W	0	0	0.151260504201681
YNL082W	0	0	0.151006711409396
YHR006W	0	0	0.150753768844221
YBL023C	0	0	0.150501672240803
YBR253W	0	0	0.15025041736227
YIL026C	0	0	0.15
YIL038C	0	0	0.149750415973378
YPL057C	0	0	0.149501661129568
YIL023C	0	0	0.149253731343284
YGL216W	0	0	0.149006622516556
YKL189W	0	0	0.148760330578512
YCL029C	0	0	0.148514851485149
YDR085C	0	0	0.14827018121911
YJR090C	0	0	0.148026315789474
YHR206W	0	0	0.147783251231527
YPL180W	0	0	0.147540983606557
YMR076C	0	0	0.147299509001637
YML058W	0	0	0.147058823529412
YML081W	0	1	0.147058823529412
YJL084C	0	1	0.147058823529412
YHR037W	0	0	0.146818923327896
YNR049C	0	0	0.146579804560261
YML035C	0	0	0.146341463414634
YBR257W	0	0	0.146103896103896
YKL095W	0	0	0.145867098865478
YPL259C	0	0	0.145631067961165
YDL058W	0	0	0.145395799676898
YBR276C	0	0	0.145161290322581
YDR329C	0	0	0.144927536231884
YOR035C	0	0	0.144694533762058
YKL157W	0	0	0.14446227929374
YLR332W	0	0	0.144230769230769
YBR015C	0	0	0.144
YIL122W	0	0	0.143769968051118
YGR078C	0	0	0.143540669856459
YNL304W	0	0	0.143312101910828
YAR008W	0	0	0.14308426073132
YHR166C	0	0	0.142857142857143
YER014W	0	0	0.142630744849445
YPL176C	0	0	0.142405063291139
YPR178W	0	0	0.14218009478673
YBL093C	0	0	0.141955835962145
YBR212W	0	0	0.141732283464567
YCL051W	0	0	0.141509433962264
YBR095C	0	0	0.141287284144427
YKR013W	0	1	0.141287284144427
YMR190C	0	0	0.141065830721003
YGL197W	0	0	0.140845070422535
YER171W	0	0	0.140625
YDL018C	0	0	0.140405616224649
YMR238W	0	0	0.14018691588785
YOR144C	0	0	0.139968895800933
YMR261C	0	0	0.139751552795031
YMR307W	0	0	0.13953488372093
YER028C	0	0	0.139318885448916
YCR088W	0	0	0.139103554868624
YGL178W	0	0	0.138888888888889
YBR083W	0	0	0.138674884437596
YBR216C	0	0	0.138461538461538
YLR370C	0	0	0.138248847926267
YGL167C	0	0	0.138036809815951
YNR023W	0	0	0.137825421133231
YPL269W	0	0	0.137614678899083
YMR198W	0	0	0.137404580152672
YKL062W	0	0	0.13719512195122
YOR027W	0	0	0.136986301369863
YLR443W	0	0	0.13677811550152
YOR275C	0	0	0.136570561456753
YJL053W	0	0	0.136363636363636
YFR017C	0	1	0.136363636363636
YBR236C	0	0	0.136157337367625
YML120C	0	0	0.13595166163142
YKL035W	0	0	0.135746606334842
YOL030W	0	1	0.135746606334842
YBR177C	0	0	0.135542168674699
YBR203W	0	0	0.135338345864662
YNL188W	0	0	0.135135135135135
YMR176W	0	0	0.134932533733133
YKL124W	0	0	0.134730538922156
YGL006W	0	0	0.134529147982063
YDL149W	0	0	0.134328358208955
YNL300W	0	1	0.134328358208955
YGR233C	0	0	0.134128166915052
YER067W	0	1	0.134128166915052
YOR113W	0	0	0.133928571428571
YDR096W	0	0	0.133729569093611
YKR028W	0	0	0.13353115727003
YBR168W	0	0	0.133333333333333
YDL146W	0	1	0.133333333333333
YMR070W	0	0	0.133136094674556
YOL090W	0	0	0.132939438700148
YDL035C	0	0	0.132743362831858
YOL138C	0	0	0.132547864506627
YIL113W	0	0	0.132352941176471
YDL193W	0	0	0.13215859030837
YBR055C	0	0	0.131964809384164
YKL140W	0	0	0.131771595900439
YBR215W	0	0	0.131578947368421
YLR427W	0	0	0.131386861313869
YDR182W	0	0	0.131195335276968
YKR072C	0	0	0.131004366812227
YNL037C	0	0	0.130813953488372
YOR114W	0	1	0.130813953488372
YBR217W	0	0	0.130624092888244
YBR243C	0	0	0.130434782608696
YPR171W	0	0	0.130246020260492
YLR032W	0	0	0.130057803468208
YGL151W	0	0	0.12987012987013
YBR020W	0	0	0.129682997118156
YAL028W	0	0	0.129496402877698
YGL083W	0	1	0.129496402877698
YHR092C	0	0	0.129310344827586
YBR272C	0	0	0.129124820659971
YBR129C	0	0	0.128939828080229
YKL025C	0	0	0.128755364806867
YPR165W	0	0	0.128571428571429
YGR134W	0	0	0.128388017118402
YMR081C	0	0	0.128205128205128
YDL161W	0	0	0.128022759601707
YBR297W	0	0	0.127840909090909
YBL025W	0	0	0.127659574468085
YMR232W	0	0	0.127478753541076
YBL058W	0	0	0.127298444130127
YGL058W	0	0	0.127118644067797
YER136W	0	0	0.126939351198872
YBR140C	0	0	0.126760563380282
YBR255W	0	1	0.126760563380282
YGL049C	0	0	0.126582278481013
YLR386W	0	0	0.126404494382022
YDR345C	0	0	0.126227208976157
YKL022C	0	0	0.126050420168067
YJL093C	0	0	0.125874125874126
YML006C	0	0	0.125698324022346
YJR033C	0	0	0.125523012552301
YBR166C	0	0	0.125348189415042
YIL034C	0	0	0.125173852573018
YPR159W	0	0	0.125
YNL287W	0	0	0.124826629680999
YDR261C	0	0	0.124653739612188
YBR211C	0	0	0.12448132780083
YHR114W	0	0	0.124309392265193
YMR224C	0	0	0.124137931034483
YKL135C	0	0	0.12396694214876
YJL036W	0	0	0.123796423658872
YBR264C	0	0	0.123626373626374
YMR315W	0	1	0.123626373626374
YBR158W	0	0	0.123456790123457
YPL253C	0	0	0.123287671232877
YPL125W	0	0	0.12311901504788
YBL074C	0	0	0.122950819672131
YGL124C	0	0	0.122783083219645
YER040W	0	0	0.122615803814714
YDR495C	0	0	0.122448979591837
YOR090C	0	0	0.122282608695652
YER132C	0	0	0.122116689280868
YPR070W	0	0	0.121951219512195
YBL008W	0	0	0.121786197564276
YBL019W	0	0	0.121621621621622
YBR004C	0	0	0.121457489878543
YPL174C	0	0	0.121293800539084
YBR229C	0	0	0.121130551816958
YER020W	0	0	0.120967741935484
YFR013W	0	0	0.120805369127517
YJR017C	0	0	0.120643431635389
YJL108C	0	0	0.120481927710843
YGR143W	0	0	0.120320855614973
YKL104C	0	0	0.120160213618158
YBR173C	0	0	0.12
YHR014W	0	0	0.119840213049268
YFR034C	0	0	0.11968085106383
YBR195C	0	0	0.119521912350598
YDR228C	0	0	0.119363395225464
YJL062W	0	0	0.119205298013245
YBR275C	0	0	0.119047619047619
YBR125C	0	1	0.119047619047619
YDR141C	0	0	0.11889035667107
YNL101W	0	0	0.118733509234828
YBR171W	0	0	0.118577075098814
YKL109W	0	0	0.118421052631579
YBR299W	0	0	0.11826544021025
YML094W	0	0	0.118110236220472
YIL056W	0	0	0.117955439056356
YGR271W	0	0	0.117801047120419
YHL030W	0	0	0.117647058823529
YFL047W	0	0	0.117493472584856
YOL004W	0	0	0.117340286831812
YBL051C	0	0	0.1171875
YNL073W	0	0	0.11703511053316
YGL095C	0	0	0.116883116883117
YLR382C	0	0	0.116731517509728
YMR068W	0	0	0.116580310880829
YDR456W	0	0	0.116429495472186
YBR245C	0	0	0.116279069767442
YBL060W	0	1	0.116279069767442
YPL248C	0	0	0.116129032258065
YDL220C	0	0	0.115979381443299
YKR038C	0	0	0.115830115830116
YBR066C	0	0	0.115681233933162
YDL215C	0	0	0.115532734274711
YAR029W	0	1	0.115532734274711
YDR093W	0	0	0.115384615384615
YBR281C	0	0	0.115236875800256
YPL049C	0	0	0.115089514066496
YOR220W	0	1	0.115089514066496
YER095W	0	0	0.114942528735632
YGL215W	0	0	0.114795918367347
YDR040C	0	0	0.114649681528662
YGR097W	0	0	0.114503816793893
YPR002W	0	0	0.1143583227446
YFL036W	0	0	0.114213197969543
YMR263W	0	0	0.114068441064639
YBR098W	0	0	0.113924050632911
YGR113W	0	0	0.11378002528445
YOR109W	0	0	0.113636363636364
YMR313C	0	0	0.113493064312736
YDR208W	0	0	0.113350125944584
YBR194W	0	1	0.113350125944584
YLR345W	0	0	0.113207547169811
YJR121W	0	0	0.113065326633166
YML007W	0	0	0.112923462986198
YCL014W	0	0	0.112781954887218
YOR304C-A	0	1	0.112781954887218
YBR135W	0	0	0.112640801001252
YPL008W	0	0	0.1125
YBR108W	0	1	0.1125
YBR005W	0	0	0.112359550561798
YBR153W	0	0	0.112219451371571
YML074C	0	0	0.112079701120797
YFR024C-A	0	0	0.111940298507463
YBL080C	0	0	0.111801242236025
YBR179C	0	0	0.11166253101737
YOR151C	0	0	0.111524163568773
YBR036C	0	0	0.111386138613861
YGR041W	0	0	0.111248454882571
YFL008W	0	0	0.111111111111111
YEL009C	0	0	0.110974106041924
YBR161W	0	0	0.110837438423645
YER070W	0	0	0.11070110701107
YMR054W	0	0	0.110565110565111
YDL125C	0	0	0.110429447852761
YDR130C	0	0	0.110294117647059
YHR073W	0	0	0.11015911872705
YBR172C	0	0	0.110024449877751
YBR029C	0	0	0.10989010989011
YDR343C	0	0	0.109756097560976
YJR110W	0	0	0.109622411693057
YLR223C	0	0	0.109489051094891
YOR173W	0	0	0.109356014580802
YMR048W	0	0	0.109223300970874
YIR003W	0	1	0.109223300970874
YLR084C	0	0	0.109090909090909
YBR210W	0	0	0.108958837772397
YHR086W	0	0	0.108827085852479
YHL024W	0	0	0.108695652173913
YKR001C	0	0	0.108564535585042
YOR349W	0	0	0.108433734939759
YJR140C	0	0	0.108303249097473
YPL023C	0	0	0.108173076923077
YJL157C	0	0	0.108043217286915
YDL197C	0	0	0.107913669064748
YNL257C	0	0	0.107784431137725
YPR021C	0	0	0.107655502392345
YBL063W	0	0	0.10752688172043
YJR066W	0	0	0.107398568019093
YIL105C	0	0	0.107270560190703
YDR342C	0	0	0.107142857142857
YDR460W	0	0	0.107015457788347
YDR356W	0	0	0.106888361045131
YOR137C	0	0	0.106761565836299
YMR047C	0	0	0.106635071090047
YOL018C	0	0	0.106508875739645
YPR042C	0	0	0.106382978723404
YKR091W	0	0	0.106257378984652
YBR258C	0	0	0.106132075471698
YGL248W	0	0	0.106007067137809
YPR005C	0	0	0.105882352941176
YPR155C	0	0	0.105757931844888
YKL012W	0	0	0.105633802816901
YOL036W	0	1	0.105633802816901
YBR176W	0	0	0.105509964830012
YJL100W	0	0	0.105386416861827
YBL050W	0	0	0.105263157894737
YOR092W	0	0	0.105140186915888
YGR080W	0	0	0.105017502917153
YNL144C	0	1	0.105017502917153
YPL075W	0	0	0.104895104895105
YML124C	0	0	0.10477299185099
YCR005C	0	0	0.104651162790698
YHR104W	0	0	0.104529616724739
YIL154C	0	0	0.104408352668213
YBL082C	0	0	0.104287369640788
YBR188C	0	0	0.104166666666667
YNL094W	0	0	0.104046242774566
YBR228W	0	0	0.103926096997691
YLR071C	0	0	0.103806228373702
YBR167C	0	0	0.1036866359447
YDL077C	0	0	0.103567318757192
YOR290C	0	0	0.103448275862069
YKL092C	0	0	0.103329506314581
YBR119W	0	0	0.103211009174312
YHL027W	0	0	0.103092783505155
YKL032C	0	0	0.102974828375286
YBR022W	0	0	0.102857142857143
YIL162W	0	0	0.102739726027397
YKL193C	0	0	0.102622576966933
YOR171C	0	0	0.10250569476082
YBL055C	0	0	0.102389078498294
YKL179C	0	0	0.102362204724409
YHR165C	0	0	0.102362204724409
YGL241W	0	0	0.102362204724409
YIL099W	0	0	0.102362204724409
YIR023W	0	0	0.102362204724409
YDL165W	0	0	0.102362204724409
YCR079W	0	0	0.102362204724409
YMR165C	0	0	0.102362204724409
YMR030W	0	0	0.102362204724409
YBL009W	1	0	0.102362204724409
YDL224C	0	0	0.102247191011236
YGR161C	0	0	0.102132435465769
YLR263W	0	0	0.102017937219731
YLR121C	0	0	0.101903695408735
YBR295W	0	0	0.10178970917226
YMR306W	0	0	0.101675977653631
YOR104W	0	1	0.101675977653631
YGR047C	0	0	0.1015625
YDL073W	0	1	0.1015625
YGR023W	0	0	0.101449275362319
YNL138W	0	0	0.101336302895323
YGL045W	0	0	0.101223581757508
YMR067C	0	0	0.101111111111111
YOL013C	0	0	0.100998890122087
YGL062W	0	0	0.100886917960089
YBL014C	0	0	0.10077519379845
YPL088W	0	0	0.100663716814159
YPL224C	0	0	0.100552486187845
YIL006W	0	0	0.100441501103753
YER162C	0	0	0.100330760749724
YLR132C	0	0	0.100220264317181
YKL103C	0	0	0.1001100110011
YDR320C	0	0	0.1
YLR273C	0	0	0.0998902305159166
YDR463W	0	0	0.099780701754386
YBR082C	0	0	0.099671412924425
YDR263C	0	0	0.099562363238512
YFL007W	0	0	0.0994535519125683
YAL010C	0	0	0.0993449781659389
YDR318W	0	0	0.099236641221374
YHR115C	0	0	0.0991285403050109
YDR034C	0	0	0.0990206746463547
YGL229C	0	0	0.0989130434782609
YLR102C	0	0	0.0988056460369164
YGR180C	0	0	0.0986984815618221
YMR020W	0	0	0.0985915492957746
YGR086C	0	0	0.0984848484848485
YBR030W	0	0	0.0983783783783784
YPL166W	0	0	0.0982721382289417
YGR104C	0	0	0.0981661272923409
YHR171W	0	0	0.0980603448275862
YLR210W	0	0	0.0979547900968784
YPR091C	0	1	0.0979547900968784
YML041C	0	0	0.0978494623655914
YPR049C	0	0	0.0977443609022556
YKL149C	0	0	0.0976394849785408
YBR151W	0	1	0.0976394849785408
YJL173C	0	0	0.097534833869239
YBR001C	0	0	0.0974304068522484
YDL132W	0	0	0.0973262032085561
YHL002W	0	0	0.0972222222222222
YBR170C	0	0	0.0971184631803629
YKL052C	0	0	0.0970149253731343
YDR363W	0	0	0.0969116080937167
YGR193C	0	0	0.0968085106382979
YPL152W	0	0	0.0967056323060574
YGR098C	0	0	0.0966029723991507
YBL006C	0	0	0.0965005302226935
YBR003W	0	0	0.0963983050847458
YOR076C	0	0	0.0962962962962963
YJL042W	0	0	0.0961945031712474
YMR087W	0	0	0.0960929250263992
YBR094W	0	1	0.0960929250263992
YJR039W	0	1	0.0960929250263992
YDR123C	0	0	0.0959915611814346
YBR162W-A	0	0	0.0958904109589041
YOR023C	0	0	0.0957894736842105
YOR073W	0	0	0.0956887486855941
YPL262W	0	0	0.0956340956340956
YIR002C	0	0	0.0956340956340956
YAL034C	0	1	0.0956340956340956
YPL089C	0	0	0.0956340956340956
YNR006W	0	0	0.0956340956340956
YBR041W	0	0	0.0956340956340956
YNL068C	0	0	0.0956340956340956
YLR055C	0	0	0.0956340956340956
YLL039C	0	0	0.0956340956340956
YGR140W	0	0	0.0956340956340956
YHR113W	0	0	0.0956340956340956
YGR188C	1	0	0.0956340956340956
YGR019W	0	0	0.0955347871235722
YGL250W	0	1	0.0955347871235722
YPL258C	0	0	0.0954356846473029
YGR010W	0	0	0.0953367875647668
YBR223C	0	0	0.0952380952380952
YBL107C	0	1	0.0952380952380952
YOR136W	0	0	0.0951396070320579
YBR080C	0	0	0.0950413223140496
YOR142W	0	0	0.0949432404540764
YMR223W	0	0	0.0948453608247423
YHR103W	0	0	0.0947476828012358
YKR061W	0	0	0.0946502057613169
YLR081W	0	0	0.0945529290853032
YPL007C	0	0	0.0944558521560575
YBR265W	0	0	0.0943589743589744
YDR484W	0	0	0.0942622950819672
YFL027C	0	0	0.0941658137154555
YOR245C	0	0	0.0940695296523517
YJL222W	0	0	0.093973442288049
YFR036W	0	0	0.0938775510204082
YOL001W	0	0	0.0937818552497452
YNL049C	0	0	0.0936863543788187
YOR358W	0	0	0.0935910478128179
YMR227C	0	0	0.0934959349593496
YLR337C	0	0	0.0934010152284264
YKR054C	0	0	0.0933062880324544
YPR081C	0	0	0.0932117527862209
YBR110W	0	0	0.0931174089068826
YGR157W	0	0	0.0930232558139535
YIL153W	0	0	0.0929292929292929
YGR230W	0	0	0.0928355196770938
YLR138W	0	0	0.092741935483871
YPR086W	0	0	0.0926485397784491
YBR077C	0	0	0.0925553319919517
YLR045C	0	0	0.0924623115577889
YOR367W	0	0	0.0923694779116466
YJL103C	0	0	0.0922768304914744
YMR117C	0	0	0.0921843687374749
YAL011W	0	0	0.0920920920920921
YLR384C	0	0	0.092
YER078C	0	0	0.0919080919080919
YCR038C	0	0	0.0918163672654691
YER103W	0	0	0.0917248255234297
YOR069W	0	0	0.0916334661354582
YHR154W	0	0	0.0915422885572139
YPL055C	0	0	0.0914512922465209
YDR488C	0	0	0.0913604766633565
YIR019C	0	0	0.0912698412698413
YFR029W	0	0	0.0911793855302279
YMR110C	0	0	0.0910891089108911
YPR032W	0	0	0.0909990108803165
YOR017W	0	0	0.0909090909090909
YPR191W	0	0	0.0908193484698914
YER079W	0	1	0.0908193484698914
YKR086W	0	0	0.0907297830374754
YIL173W	0	0	0.0906403940886699
YOL105C	0	0	0.0905511811023622
YBR016W	0	0	0.0904621435594887
YNL325C	0	0	0.0903732809430255
YDR006C	0	0	0.0902845927379784
YGR141W	0	0	0.0901960784313725
YDR350C	0	0	0.0901077375122429
YBL036C	0	0	0.0900195694716243
YEL003W	0	0	0.0899315738025415
YPR181C	0	0	0.08984375
YDL194W	0	0	0.0897560975609756
YNL031C	0	0	0.0896686159844055
YPR079W	0	0	0.0895813047711782
YHR091C	0	0	0.0894941634241245
YMR218C	0	0	0.0894071914480078
YCL034W	0	0	0.0893203883495146
YBR165W	0	0	0.0892337536372454
YBR259W	0	1	0.0892337536372454
YIL037C	0	0	0.0891472868217054
YIL108W	0	1	0.0891472868217054
YBR261C	0	1	0.0891472868217054
YBR270C	0	1	0.0891472868217054
YMR016C	0	0	0.0890609874152953
YMR028W	0	0	0.0889748549323017
YDR255C	0	0	0.0888888888888889
YBR193C	0	0	0.0888030888030888
YNL189W	0	0	0.0887174541947927
YMR250W	0	0	0.0886319845857418
YNL051W	0	0	0.0885466794995188
YEL060C	0	0	0.0884615384615385
YNL139C	0	0	0.0883765609990394
YJL102W	0	0	0.0882917466410749
YAL019W	0	0	0.0882070949185043
YNR001C	0	0	0.0881226053639847
YLR116W	0	0	0.0880382775119617
YDR376W	0	0	0.0879541108986616
YHR034C	0	0	0.0878701050620821
YFL050C	0	0	0.0877862595419847
YPL247C	0	1	0.0877862595419847
YMR219W	0	0	0.0877025738798856
YAL031C	0	0	0.0876190476190476
YDR160W	0	0	0.0875356803044719
YBL032W	0	0	0.0874524714828897
YPL018W	0	0	0.087369420702754
YPL119C	0	0	0.0872865275142315
YOR081C	0	0	0.0872037914691943
YER088C	0	0	0.0871212121212121
YGL212W	0	0	0.087038789025544
YLR414C	0	1	0.087038789025544
YHR074W	0	0	0.0869565217391304
YDR363W-A	0	0	0.0868744098205855
YOR123C	0	0	0.0867924528301887
YJR106W	0	0	0.0867106503298775
YNL042W	0	0	0.0866290018832392
YBR220C	0	1	0.0866290018832392
YBR130C	0	0	0.0865475070555033
YJR073C	0	0	0.0864661654135338
YIL131C	0	0	0.0863849765258216
YJR132W	0	0	0.0863039399624766
YHL028W	0	0	0.0862230552952202
YBR127C	0	0	0.0861423220973783
YBL034C	0	0	0.0860617399438728
YLR028C	0	0	0.085981308411215
YBR293W	0	0	0.0859010270774977
YPL159C	0	0	0.0858208955223881
YKR037C	0	0	0.0857409133271202
YHR004C	0	0	0.0856610800744879
YOR181W	0	0	0.0855813953488372
YCR042C	0	0	0.0855018587360595
YGR252W	0	0	0.085422469823584
YKL212W	0	0	0.0853432282003711
YBR207W	0	0	0.0852641334569045
YGR008C	0	0	0.0851851851851852
YDR082W	0	0	0.0851063829787234
YNL064C	0	0	0.0850277264325323
YMR094W	0	0	0.084949215143121
YCL031C	0	0	0.0848708487084871
YBL106C	0	0	0.0847926267281106
YGR013W	0	0	0.0847145488029466
YBL020W	0	0	0.0846366145354186
YGL084C	0	0	0.0845588235294118
YBL089W	0	0	0.0844811753902663
YML114C	0	0	0.0844036697247706
YBR103W	0	0	0.0843263061411549
YJR043C	0	0	0.0842490842490843
YBR058C	0	0	0.0841720036596523
YLR368W	0	0	0.0840950639853748
YKL194C	0	0	0.0840182648401827
YBR024W	0	0	0.0839416058394161
YJL029C	0	0	0.0838650865998177
YMR284W	0	0	0.0837887067395264
YER003C	0	0	0.083712465878071
YDR530C	0	0	0.0836363636363636
YPL004C	0	0	0.0835603996366939
YDR478W	0	0	0.0834845735027223
YIR033W	0	0	0.0834088848594742
YBR192W	0	0	0.0833333333333333
YDR420W	0	0	0.0832579185520362
YKL173W	0	0	0.0831826401446655
YHR063C	0	0	0.0831074977416441
YIL126W	0	0	0.0830324909747292
YGL237C	0	0	0.0829576194770063
YBR214W	0	0	0.0828828828828829
YDL231C	0	0	0.0828082808280828
YBL041W	0	0	0.0827338129496403
YGL173C	0	0	0.082659478885894
YOL072W	0	0	0.0825852782764812
YJL101C	0	0	0.0825112107623318
YOR083W	0	0	0.0824372759856631
YBR049C	0	0	0.0823634735899731
YJL176C	0	0	0.0822898032200358
YDR145W	0	0	0.0822162645218946
YOR241W	0	0	0.0821428571428571
YBL052C	0	0	0.0820695807314897
YJL057C	0	1	0.0820695807314897
YBL067C	0	1	0.0820695807314897
YJL129C	0	0	0.0819964349376114
YOR347C	0	0	0.0819234194122885
YDL059C	0	0	0.0818505338078292
YPR035W	0	0	0.0817777777777778
YGL112C	0	0	0.0817051509769094
YJR089W	0	0	0.0816326530612245
YJL059W	0	0	0.0815602836879433
YER035W	0	0	0.0814880425155004
YER109C	0	0	0.0814159292035398
YOR363C	0	0	0.0813439434129089
YML095C	0	0	0.0812720848056537
YGL023C	0	0	0.0812003530450132
YPR026W	0	0	0.0811287477954145
YML048W	0	0	0.081057268722467
YJL168C	0	0	0.0809859154929577
YOR269W	0	0	0.0809146877748461
YER089C	0	0	0.0808435852372583
YOL012C	0	0	0.0807726075504829
YIL072W	0	0	0.0807017543859649
YMR311C	0	0	0.0806310254163015
YMR163C	0	0	0.0805604203152364
YBR199W	0	0	0.0804899387576553
YML099C	0	0	0.0804195804195804
YJR135C	0	0	0.0803493449781659
YDR171W	0	0	0.0802792321116928
YBR011C	0	0	0.0802092414995641
YER148W	0	0	0.0801393728222996
YHR129C	0	0	0.0800696257615318
YLL040C	0	0	0.08
YAL013W	0	0	0.0799304952215465
YJR083C	0	0	0.0798611111111111
YBR233W	0	1	0.0798611111111111
YFR027W	0	0	0.0797918473547268
YOL062C	0	0	0.0797227036395147
YMR167W	0	0	0.0796536796536797
YKR010C	0	0	0.0795847750865052
YNR016C	0	0	0.0795159896283492
YIL062C	0	0	0.079447322970639
YER007W	0	0	0.0793787748058671
YOR249C	0	0	0.0793103448275862
YKL197C	0	0	0.0792420327304048
YKR050W	0	0	0.0791738382099828
YBR235W	0	1	0.0791738382099828
YBL001C	0	0	0.0791057609630267
YBR107C	0	0	0.0790378006872852
YBR197C	0	1	0.0790378006872852
YOR380W	0	0	0.0789699570815451
YPR122W	0	0	0.0789022298456261
YNL045W	0	0	0.078834618680377
YOL006C	0	0	0.0787671232876712
YOR047C	0	0	0.0786997433704021
YPL082C	0	0	0.0786324786324786
YGR100W	0	0	0.0785653287788215
YMR135C	0	0	0.0784982935153584
YLR305C	0	0	0.0784313725490196
YBR033W	0	1	0.0784313725490196
YOR336W	0	0	0.0783645655877342
YJL170C	0	0	0.0782978723404255
YIL138C	0	0	0.0782312925170068
YDR301W	0	0	0.0781648258283772
YLR233C	0	0	0.0780984719864177
YKR003W	0	0	0.0780322307039864
YOR211C	0	0	0.0779661016949153
YMR140W	0	0	0.0779000846740051
YBL091C-A	0	1	0.0779000846740051
YDR452W	0	0	0.077834179357022
YGL038C	0	0	0.0777683854606932
YBL091C	0	0	0.0777027027027027
YJL127C	0	0	0.0776371308016878
YGR070W	0	0	0.0775716694772344
YNL322C	0	0	0.0775063184498736
YLR194C	0	0	0.0774410774410774
YMR280C	0	0	0.0773759461732548
YCR089W	0	0	0.0773109243697479
YIL061C	0	0	0.0772460117548279
YDR457W	0	0	0.0771812080536913
YOL065C	0	0	0.077116512992456
YML111W	0	0	0.0770519262981574
YJL146W	0	0	0.0769874476987448
YNL026W	0	0	0.0769230769230769
YER161C	0	0	0.076858813700919
YIL101C	0	0	0.0767946577629382
YBR273C	0	0	0.0767306088407006
YOR322C	0	0	0.0766666666666667
YDR039C	0	0	0.0766028309741882
YBL004W	0	0	0.0765391014975042
YNL172W	0	0	0.0764754779717373
YOR038C	0	0	0.0764119601328904
YNL078W	0	0	0.0763485477178423
YMR168C	0	0	0.0762852404643449
YLL058W	0	0	0.0762220381110191
YLR369W	0	0	0.076158940397351
YHR016C	0	0	0.076095947063689
YAL027W	0	1	0.076095947063689
YNL197C	0	0	0.0760330578512397
YGR042W	0	0	0.0759702725020644
YDR389W	0	0	0.0759075907590759
YDR372C	0	0	0.0758450123660346
YLR176C	0	0	0.0757825370675453
YBR072W	0	0	0.0757201646090535
YBR271W	0	0	0.0756578947368421
YKL013C	0	0	0.0755957271980279
YHR157W	0	0	0.0755336617405583
YKR084C	0	0	0.0754716981132075
YJR107W	0	1	0.0754716981132075
YPL214C	0	0	0.0754098360655738
YDR089W	0	0	0.0753480753480753
YGR258C	0	0	0.0752864157119476
YPR183W	0	0	0.0752248569092396
YDR147W	0	0	0.0751633986928105
YJL020C	0	0	0.0751020408163265
YEL062W	0	0	0.0750407830342577
YNL199C	0	0	0.0749796251018745
YLR424W	0	0	0.0749185667752443
YLR430W	0	0	0.0748576078112286
YOL148C	0	0	0.0747967479674797
YNL201C	0	0	0.074735987002437
YGL075C	0	0	0.0746753246753247
YAL056W	0	0	0.0746147607461476
YMR170C	0	0	0.0745542949756888
YFR030W	0	0	0.0744939271255061
YMR154C	0	0	0.0744336569579288
YPR078C	0	0	0.074373484236055
YHR200W	0	0	0.074313408723748
YBR239C	0	1	0.074313408723748
YDL106C	0	0	0.0742534301856336
YPL052W	0	0	0.0741935483870968
YDL103C	0	0	0.0741337630942788
YKL017C	0	0	0.0740740740740741
YOR385W	0	1	0.0740740740740741
YPL128C	0	0	0.0740144810941271
YBL104C	0	1	0.0740144810941271
YDR285W	0	0	0.0739549839228296
YOL096C	0	0	0.0738955823293173
YBL015W	0	0	0.0738362760834671
YPL011C	0	0	0.0737770649558941
YNR032W	0	0	0.0737179487179487
YNL091W	0	0	0.0736589271417134
YIL077C	0	0	0.0736
YNL097C	0	0	0.0735411670663469
YIL155C	0	0	0.073482428115016
YDR159W	0	0	0.0734237829209896
YPR052C	0	0	0.0733652312599681
YDL189W	0	0	0.0733067729083665
YCR036W	0	0	0.0732484076433121
YBR061C	0	0	0.0731901352426412
YEL032W	0	0	0.0731319554848967
YBR225W	0	1	0.0731319554848967
YHL032C	0	0	0.0730738681493249
YEL041W	0	0	0.073015873015873
YLR120C	0	0	0.0729579698651864
YIR018W	0	0	0.0729001584786054
YHR164C	0	0	0.0728424386381631
YNL039W	0	0	0.0727848101265823
YBL031W	0	1	0.0727848101265823
YBL010C	0	1	0.0727848101265823
YNL032W	0	0	0.0727272727272727
YDL219W	0	0	0.0726698262243286
YKR004C	0	0	0.0726124704025257
YIL053W	0	0	0.0725552050473186
YLR433C	0	0	0.0724980299448384
YCL011C	0	0	0.0724409448818898
YOR306C	0	0	0.0723839496459481
YPL040C	0	0	0.0723270440251572
YER054C	0	0	0.0722702278083268
YBR087W	0	0	0.0722135007849294
YBR149W	0	0	0.072156862745098
YPL137C	0	0	0.0721003134796238
YNL229C	0	0	0.072043852779953
YPL066W	0	1	0.072043852779953
YFL031W	0	0	0.0719874804381847
YIL144W	0	0	0.071931196247068
YNR051C	0	0	0.071875
YDR423C	0	0	0.0718188914910226
YMR200W	0	0	0.0717628705148206
YOR303W	0	0	0.0717069368667186
YDR229W	0	0	0.0716510903426791
YKL020C	0	0	0.0715953307392996
YML104C	0	0	0.0715396578538103
YOR003W	0	0	0.0714840714840715
YLR148W	0	0	0.0714285714285714
YHR001W	0	0	0.0713731574864236
YBR111C	0	1	0.0713731574864236
YLR431C	0	0	0.0713178294573643
YAL001C	0	0	0.0712625871417506
YKL160W	0	0	0.0712074303405573
YNL218W	0	0	0.0711523588553751
YGL015C	0	1	0.0711523588553751
YLR164W	0	1	0.0711523588553751
YLR144C	0	0	0.071097372488408
YKL010C	0	0	0.071042471042471
YBR159W	0	0	0.0709876543209877
YBR045C	0	0	0.0709329221279877
YIL008W	0	0	0.0708782742681048
YBL066C	0	1	0.0708782742681048
YOL116W	0	0	0.0708237105465743
YBR221C	0	0	0.0707692307692308
YML128C	0	0	0.0707148347425058
YGR278W	0	0	0.0706605222734255
YJR084W	0	0	0.0706062931696086
YAR014C	0	0	0.0705521472392638
YER062C	0	0	0.0704980842911877
YLR272C	0	0	0.0704441041347626
YGL104C	0	0	0.0703902065799541
YOR178C	0	0	0.0703363914373089
YDR058C	0	0	0.0702826585179526
YGR135W	0	0	0.0702290076335878
YLR213C	0	0	0.0701754385964912
YDR421W	0	0	0.0701219512195122
YER022W	0	0	0.0700685453160701
YJL098W	0	0	0.0700152207001522
YDR461W	0	0	0.0699619771863118
YIL112W	0	0	0.0699088145896656
YLR087C	0	0	0.0698557327258922
YBR254C	0	0	0.0698027314112291
YDR348C	0	1	0.0698027314112291
YBR002C	0	0	0.0697498104624716
YIL119C	0	0	0.0696969696969697
YDR003W	0	0	0.0696442089326268
YKL163W	0	0	0.0695915279878971
YMR316W	0	0	0.0695389266817838
YMR137C	0	0	0.0694864048338369
YBR096W	0	1	0.0694864048338369
YBR163W	0	1	0.0694864048338369
YNL107W	0	0	0.0694339622641509
YHR098C	0	0	0.0693815987933635
YLR324W	0	0	0.0693293142426526
YGR261C	0	0	0.0692771084337349
YPL201C	0	0	0.0692249811888638
YGL238W	0	0	0.0691729323308271
YLR381W	0	0	0.0691209616829452
YDR104C	0	0	0.0690690690690691
YBR284W	0	0	0.0690172543135784
YIL117C	0	0	0.0689655172413793
YDR142C	0	0	0.0689138576779026
YNL004W	0	0	0.0688622754491018
YPR030W	0	0	0.068810770381451
YKL185W	0	0	0.0687593423019432
YDR481C	0	0	0.0687079910380881
YBR219C	0	1	0.0687079910380881
YML115C	0	0	0.0686567164179104
YKL195W	0	0	0.0686055182699478
YMR160W	0	1	0.0686055182699478
YEL058W	0	0	0.0685543964232489
YIL129C	0	0	0.0685033507073716
YFL026W	0	0	0.068452380952381
YOL032W	0	0	0.0684014869888476
YLR127C	0	0	0.0683506686478455
YDR448W	0	0	0.0682999257609503
YNL118C	0	0	0.0682492581602374
YGR282C	0	0	0.0681986656782802
YOR386W	0	0	0.0681481481481482
YKL015W	0	0	0.0680977054034049
YFL021W	0	0	0.0680473372781065
YNL127W	0	0	0.0679970436067997
YDL045C	0	0	0.0679468242245199
YDR414C	0	0	0.0678966789667897
YMR302C	0	0	0.0678466076696165
YPL096W	0	0	0.0677966101694915
YNL329C	0	0	0.0677466863033873
YDR362C	0	0	0.0676968359087564
YHR178W	0	0	0.0676470588235294
YBL057C	0	0	0.0675973548861132
YIL124W	0	0	0.0675477239353891
YOL020W	0	0	0.0674981658107117
YBL068W	0	0	0.0674486803519062
YMR212C	0	0	0.0673992673992674
YGR112W	0	0	0.0673499267935578
YPL164C	0	0	0.0673006583760059
YJR125C	0	0	0.0672514619883041
YLL015W	0	0	0.0672023374726077
YKL007W	0	0	0.0671532846715329
YBR287W	0	1	0.0671532846715329
YDR125C	0	0	0.0671043034281546
YNL047C	0	0	0.0670553935860058
YNL206C	0	0	0.067006554989075
YJR094C	0	0	0.0669577874818049
YML070W	0	0	0.0669090909090909
YMR299C	0	0	0.0668604651162791
YPL177C	0	0	0.0668119099491648
YBR246W	0	1	0.0668119099491648
YFR031C	0	0	0.0667634252539913
YBL102W	0	0	0.0667150108774474
YOL095C	0	0	0.0666666666666667
YBR164C	0	0	0.0666183924692252
YLR094C	0	0	0.0665701881331404
YOR174W	0	0	0.0665220535068691
YDR464W	0	0	0.0664739884393064
YEL030W	0	0	0.0664259927797834
YNL180C	0	0	0.0663780663780664
YPL206C	0	0	0.0663302090843547
YPL149W	0	0	0.0662824207492795
YDL019C	0	0	0.0662347012239021
YGR248W	0	0	0.0661870503597122
YDR033W	0	1	0.0661870503597122
YBR063C	0	1	0.0661870503597122
YPR095C	0	0	0.0661394680086269
YGR111W	0	0	0.0660919540229885
YDR315C	0	0	0.0660445082555635
YDL074C	0	0	0.0659971305595409
YKR031C	0	0	0.0659498207885305
YPL151C	0	0	0.0659025787965616
YCL038C	0	0	0.0658554044380816
YPL065W	0	0	0.0658082975679542
YDR018C	0	0	0.0657612580414582
YGR246C	0	0	0.0657142857142857
YPR046W	0	0	0.065667380442541
YBR042C	0	0	0.0656205420827389
YOL023W	0	0	0.0655737704918033
YGR292W	0	0	0.0655270655270655
YMR089C	0	0	0.0654804270462633
YOR250C	0	0	0.0654338549075391
YJR032W	0	0	0.0653873489694385
YBR008C	0	0	0.0653409090909091
YLR191W	0	0	0.0652945351312988
YJL214W	0	0	0.0652482269503546
YPL254W	0	0	0.0652019844082211
YKL145W	0	0	0.0651558073654391
YIL031W	0	0	0.0651096956829441
YBR078W	0	0	0.0650636492220651
YPL022W	0	0	0.065017667844523
YNL291C	0	0	0.0649717514124294
YLL026W	0	0	0.0649258997882851
YGL168W	0	0	0.0648801128349788
YAL051W	0	0	0.0648343904157858
YPL005W	0	0	0.0647887323943662
YCL027W	0	0	0.0647431386347642
YNR039C	0	0	0.0646976090014065
YNL274C	0	0	0.0646521433591005
YOR028C	0	0	0.0646067415730337
YNL261W	0	0	0.0645614035087719
YLR288C	0	0	0.0645161290322581
YPR104C	0	0	0.0644709180098108
YBL024W	0	0	0.0644257703081232
YOR334W	0	0	0.0643806857942617
YAL026C	0	0	0.0643356643356643
YLR336C	0	0	0.0642907058001398
YDR169C	0	1	0.0642907058001398
YMR021C	0	0	0.0642458100558659
YAL032C	0	0	0.0642009769713887
YOL021C	0	0	0.0641562064156206
YMR237W	0	0	0.0641114982578397
YBL022C	0	0	0.064066852367688
YOR089C	0	0	0.0640222686151705
YLL029W	0	1	0.0640222686151705
YAL043C	0	0	0.0639777468706537
YGR171C	0	0	0.0639332870048645
YGR089W	0	0	0.0638888888888889
YDR138W	0	0	0.0638445523941707
YBR141C	0	1	0.0638445523941707
YHR137W	0	0	0.0638002773925104
YMR169C	0	0	0.0637560637560638
YGR028W	0	0	0.0637119113573407
YMR243C	0	0	0.0636678200692042
YJL204C	0	0	0.0636237897648686
YIL109C	0	0	0.0635798203178991
YHR012W	0	0	0.0635359116022099
YJR049C	0	0	0.0634920634920635
YGR268C	0	0	0.063448275862069
YNR010W	0	0	0.0634045485871813
YLR452C	0	0	0.0633608815426997
YGL113W	0	0	0.063317274604267
YDR005C	0	0	0.063273727647868
YOR075W	0	0	0.0632302405498282
YDR273W	0	0	0.0631868131868132
YDR359C	0	0	0.063143445435827
YIL015W	0	0	0.0631001371742112
YCR030C	0	1	0.0631001371742112
YGR088W	0	0	0.0630568882796436
YGR032W	0	0	0.063013698630137
YML068W	0	0	0.0629705681040383
YOR176W	0	0	0.0629274965800274
YHR067W	0	0	0.0628844839371155
YHR112C	0	0	0.0628415300546448
YOR043W	0	0	0.0627986348122867
YDR489W	0	0	0.0627557980900409
YBR006W	0	0	0.0627130197682345
YPL167C	0	0	0.0626702997275204
YBL079W	0	0	0.0626276378488768
YLR438W	0	0	0.0625850340136054
YDR189W	0	0	0.0625424881033311
YDR143C	0	0	0.0625
YDR326C	0	0	0.0624575695858792
YML060W	0	0	0.062415196743555
YGR007W	0	0	0.0623728813559322
YHR008C	0	0	0.0623306233062331
YGR288W	0	0	0.0622884224779959
YGL211W	0	0	0.0622462787550744
YDR499W	0	0	0.0622041920216362
YBR205W	0	0	0.0621621621621622
YHR119W	0	0	0.062120189061445
YLR309C	0	0	0.0620782726045884
YJL163C	0	1	0.0620782726045884
YBR290W	0	0	0.0620364126770061
YGR255C	0	0	0.0619946091644205
YNL323W	0	0	0.061952861952862
YBR122C	0	0	0.0619111709286676
YDR077W	0	0	0.0618695359784802
YKR067W	0	0	0.0618279569892473
YBL003C	0	0	0.0617864338482203
YBR155W	0	0	0.061744966442953
YOR172W	0	0	0.0617035546613011
YLR174W	0	0	0.0616621983914209
YOR129C	0	0	0.0616208975217683
YKL114C	0	0	0.0615796519410977
YCR092C	0	0	0.0615384615384615
YOR162C	0	0	0.0614973262032086
YPL046C	0	0	0.0614562458249833
YMR287C	0	0	0.061415220293725
YJL112W	0	0	0.0613742494996664
YBR056W	0	1	0.0613742494996664
YDR038C	0	0	0.0613333333333333
YNL093W	0	0	0.061292471685543
YLR135W	0	0	0.0612516644474035
YNR059W	0	0	0.0612109115103127
YCL044C	0	0	0.0611702127659574
YPL087W	0	0	0.0611295681063123
YAL015C	0	0	0.0610889774236388
YGL144C	0	0	0.0610484406104844
YER096W	0	0	0.0610079575596817
YPL047W	0	0	0.0609675281643473
YIL128W	0	0	0.0609271523178808
YPL123C	0	0	0.0608868299139643
YNR033W	0	0	0.0608465608465608
YBR062C	0	1	0.0608465608465608
YBR244W	0	0	0.0608063450099141
YGR267C	0	0	0.0607661822985469
YGR132C	0	0	0.0607260726072607
YJR065C	0	0	0.0606860158311346
YER169W	0	0	0.0606460118655241
YOL009C	0	0	0.0606060606060606
YDR308C	0	0	0.0605661619486504
YOR148C	0	0	0.0605263157894737
YJR010W	0	0	0.0604865220249836
YLR277C	0	0	0.0604467805519054
YLL052C	0	0	0.0604070912672357
YGL077C	0	0	0.0603674540682415
YMR156C	0	0	0.060327868852459
YML127W	0	0	0.0602883355176933
YMR005W	0	0	0.060248853962017
YBR227C	0	1	0.060248853962017
YHR139C	0	0	0.0602094240837696
YGL201C	0	0	0.0601700457815566
YML059C	0	0	0.0601307189542484
YGR179C	0	0	0.0600914435009798
YCL055W	0	0	0.0600522193211488
YFL037W	0	0	0.0600130463144162
YLR251W	0	0	0.059973924380704
YPL045W	0	0	0.0599348534201954
YGR056W	0	0	0.0598958333333333
YKL188C	0	0	0.0598568640208198
YOR163W	0	0	0.0598179453836151
YBR204C	0	1	0.0598179453836151
YLR407W	0	1	0.0598179453836151
YLR238W	0	0	0.059779077322937
YLR435W	0	0	0.0597402597402597
YER176W	0	0	0.0597014925373134
YLR095C	0	0	0.059662775616083
YDR364C	0	0	0.0596241088788075
YGL130W	0	0	0.0595854922279793
YJR074W	0	0	0.059546925566343
YOL108C	0	0	0.0595084087968952
YER124C	0	0	0.059469941822883
YDR410C	0	0	0.0594315245478036
YOL031C	0	0	0.0593931568754035
YKR095W	0	0	0.0593548387096774
YIL020C	0	0	0.0593165699548678
YLR231C	0	0	0.0592783505154639
YPR025C	0	0	0.0592401802962009
YER141W	0	0	0.0592020592020592
YJL159W	0	0	0.0591639871382637
YDR055W	0	0	0.0591259640102828
YJL024C	0	0	0.0590879897238279
YMR240C	0	0	0.0590500641848524
YKR055W	0	0	0.059012187299551
YDR075W	0	0	0.058974358974359
YOR328W	0	0	0.0589365791159513
YDR205W	0	0	0.058898847631242
YGL033W	0	0	0.0588611644273832
YKL093W	0	0	0.0588235294117647
YGL174W	0	0	0.0587859424920128
YGR221C	0	0	0.0587484035759898
YNR060W	0	0	0.0587109125717932
YJL060W	0	0	0.0586734693877551
YHR172W	0	0	0.058636073932441
YOL025W	0	0	0.0585987261146497
YER144C	0	0	0.0585614258434118
YNL119W	0	0	0.0585241730279898
YFL028C	0	0	0.0584869675778767
YBL075C	0	0	0.0584498094027954
YLR023C	0	0	0.0584126984126984
YJR130C	0	0	0.0583756345177665
YJL110C	0	0	0.0583386176284084
YLR329W	0	0	0.0583016476552598
YGL040C	0	0	0.058264724509183
YOR067C	0	0	0.0582278481012658
YBR208C	0	0	0.058191018342821
YLR423C	0	0	0.0581542351453856
YDR192C	0	0	0.0581174984207201
YNL169C	0	0	0.0580808080808081
YGL096W	0	0	0.0580441640378549
YMR204C	0	0	0.0580075662042875
YBR242W	0	1	0.0580075662042875
YGL209W	0	0	0.0579710144927536
YBR142W	0	0	0.0579345088161209
YBR180W	0	0	0.0578980490874764
YGR077C	0	0	0.0578616352201258
YOR057W	0	0	0.0578252671275927
YDL238C	0	0	0.0577889447236181
YDL090C	0	0	0.0577526679221594
YNL194C	0	0	0.0577164366373902
YGR178C	0	0	0.0576802507836991
YDR081C	0	0	0.0576441102756892
YBR143C	0	0	0.0576080150281778
YLL006W	0	0	0.0575719649561952
YOR125C	0	0	0.0575359599749844
YER026C	0	0	0.0575
YDR153C	0	0	0.0574640849469082
YOL063C	0	0	0.0574282147315855
YGR256W	0	0	0.0573923892701185
YKR102W	0	0	0.057356608478803
YLR449W	0	0	0.0573208722741433
YDR332W	0	1	0.0573208722741433
YLR212C	0	0	0.0572851805728518
YPL190C	0	0	0.0572495332918482
YGR213C	0	0	0.0572139303482587
YMR288W	0	0	0.0571783716594158
YFR008W	0	0	0.0571428571428571
YNL225C	0	0	0.0571073867163253
YDR303C	0	0	0.0570719602977667
YDL239C	0	0	0.0570365778053317
YGR231C	0	0	0.057001239157373
YIR001C	0	0	0.0569659442724458
YOR337W	0	0	0.0569306930693069
YGL037C	0	0	0.056895485466914
YER046W	0	0	0.0568603213844252
YOL089C	0	0	0.0568252007411983
YNL059C	0	0	0.0567901234567901
YGL166W	0	0	0.0567550894509562
YML004C	0	0	0.0567200986436498
YKL059C	0	0	0.0566851509550216
YMR113W	0	0	0.0566502463054187
YKL209C	0	0	0.0566153846153846
YJL137C	0	0	0.0565805658056581
YNL164C	0	0	0.0565457897971727
YOR155C	0	0	0.0565110565110565
YJR006W	0	0	0.0564763658686311
YPL058C	0	0	0.056441717791411
YDL223C	0	0	0.0564071122011036
YGL098W	0	0	0.0563725490196078
YMR069W	0	0	0.0563380281690141
YJL139C	0	0	0.0563035495716034
YKL058W	0	0	0.0562691131498471
YNR034W	0	0	0.0562347188264059
YER174C	0	0	0.0562003665241295
YKL042W	0	0	0.0561660561660562
YOR185C	0	0	0.0561317876754118
YMR304W	0	0	0.0560975609756098
YOR147W	0	0	0.0560633759902498
YOR066W	0	1	0.0560633759902498
YGL091C	0	0	0.0560292326431181
YGR197C	0	0	0.0559951308581862
YIR004W	0	0	0.0559610705596107
YKL182W	0	0	0.0559270516717325
YJR052W	0	0	0.0558930741190765
YKL091C	0	1	0.0558930741190765
YIR010W	0	0	0.0558591378263509
YJL045W	0	0	0.0558252427184466
YML042W	0	0	0.0557913887204366
YPL106C	0	0	0.0557575757575758
YMR038C	0	0	0.0557238037552998
YDR528W	0	0	0.0556900726392252
YDR223W	0	0	0.0556563823351482
YOR197W	0	0	0.0556227327690447
YBR121C	0	0	0.0555891238670695
YLR003C	0	0	0.0555555555555556
YLL003W	0	0	0.0555220277610139
YMR041C	0	0	0.0554885404101327
YDR390C	0	0	0.055455093429777
YDR369C	0	0	0.0554216867469879
YDR195W	0	0	0.0553883202889825
YDL087C	0	0	0.0553549939831528
YDR424C	0	0	0.0553217077570655
YPL169C	0	0	0.0552884615384615
YHR002W	0	0	0.0552552552552553
YDL024C	0	0	0.0552220888355342
YDR317W	0	0	0.0551889622075585
YKL046C	0	0	0.0551558752997602
YPR192W	0	0	0.055122828040743
YNR011C	0	0	0.0550898203592814
YMR029C	0	0	0.0550568521843208
YLR080W	0	0	0.0550239234449761
YLR274W	0	0	0.054991034070532
YGL254W	0	0	0.0549581839904421
YHR156C	0	1	0.0549581839904421
YER157W	0	0	0.0549253731343284
YDR047W	0	0	0.0548926014319809
YNL027W	0	0	0.0548598688133572
YML085C	0	0	0.0548271752085816
YER119C	0	0	0.0547945205479452
YML102W	0	0	0.0547619047619048
YIR009W	0	0	0.0547293277810827
YLR304C	0	0	0.0546967895362663
YHR176W	0	0	0.0546642899584076
YDR392W	0	0	0.0546318289786223
YER142C	0	0	0.0545994065281899
YPR075C	0	0	0.0545670225385528
YDR393W	0	0	0.0545346769413159
YPL213W	0	0	0.0545023696682464
YHR090C	0	0	0.0544701006512729
YPL215W	0	0	0.0544378698224852
YDR368W	0	0	0.0544056771141336
YLR350W	0	0	0.0543735224586288
YOR308C	0	0	0.0543414057885411
YFL030W	0	0	0.0543093270365998
YNL126W	0	0	0.0542772861356932
YOL069W	0	0	0.0542452830188679
YML054C	0	0	0.0542133176193282
YDR287W	0	0	0.0541813898704358
YDR430C	0	0	0.0541494997057092
YPR173C	0	0	0.0541176470588235
YDL142C	0	0	0.0540858318636096
YER049W	0	0	0.0540540540540541
YGR163W	0	0	0.0540223135642983
YDR305C	0	0	0.0539906103286385
YOR177C	0	0	0.0539589442815249
YDR330W	0	0	0.0539273153575615
YJR019C	0	0	0.0538957234915056
YLR455W	0	0	0.053864168618267
YGL156W	0	0	0.0538326506729081
YER172C	0	0	0.0538011695906433
YDR167W	0	0	0.0537697253068381
YKL011C	0	0	0.0537383177570093
YLR246W	0	0	0.0537069468768243
YLL027W	0	0	0.0536756126021004
YFL009W	0	0	0.0536443148688047
YHL020C	0	0	0.0536130536130536
YMR210W	0	0	0.0535818287711124
YMR125W	0	0	0.0535506402793946
YGL053W	0	0	0.0535194880744619
YER053C	0	0	0.0534883720930233
YOL054W	0	0	0.0534572922719349
YGR212W	0	0	0.0534262485481998
YLR107W	0	0	0.0533952408589669
YNL277W	0	0	0.0533642691415313
YLR361C	0	0	0.0533333333333333
YOR060C	0	0	0.0533024333719583
YMR153W	0	0	0.0532715691951361
YNL223W	0	0	0.0532407407407407
YBR007C	0	1	0.0532407407407407
YDR148C	0	0	0.05320994794679
YER012W	0	0	0.0531791907514451
YHR211W	0	0	0.0531484690930098
YLR114C	0	0	0.0531177829099307
YJR011C	0	1	0.0531177829099307
YBR106W	0	0	0.0530871321407963
YDR513W	0	0	0.0530565167243368
YOL126C	0	0	0.0530259365994236
YDR030C	0	0	0.0529953917050691
YBR252W	0	0	0.052964881980426
YFL003C	0	0	0.0529344073647871
YML046W	0	0	0.0529039677975848
YKR060W	0	0	0.0528735632183908
YPL015C	0	0	0.0528431935669156
YDR265W	0	0	0.052812858783008
YOL068C	0	0	0.0527825588066552
YJR060W	0	0	0.0527522935779817
YGL249W	0	0	0.0527220630372493
YCR066W	0	0	0.0526918671248568
YER047C	0	1	0.0526918671248568
YGL195W	0	0	0.0526617057813394
YKL085W	0	0	0.0526315789473684
YLR442C	0	0	0.0526014865637507
YDR416W	0	0	0.0525714285714286
YEL063C	0	0	0.0525414049114792
YOR209C	0	0	0.0525114155251142
YOR239W	0	0	0.0524814603536794
YPL181W	0	0	0.0524515393386545
YLR047C	0	0	0.0524216524216524
YFL016C	0	0	0.0523917995444191
YBL033C	0	0	0.0523619806488332
YOR216C	0	0	0.0523321956769056
YDR524C	0	0	0.0523024445707789
YPL139C	0	0	0.0522727272727273
YDL175C	0	0	0.0522430437251562
YGL150C	0	0	0.0522133938706016
YDR204W	0	0	0.05218377765173
YHL009C	0	0	0.0521541950113379
YGL066W	0	0	0.0521246458923513
YER116C	0	0	0.0520951302378256
YCR061W	0	0	0.0520656479909451
YNL076W	0	0	0.0520361990950226
YER105C	0	0	0.0520067834934992
YOR230W	0	0	0.0519774011299435
YDR069C	0	0	0.051948051948052
YLR457C	0	0	0.0519187358916479
YHR150W	0	0	0.0518894529046813
YDR098C	0	0	0.0518602029312289
YNL003C	0	0	0.051830985915493
YDR482C	0	1	0.051830985915493
YGR154C	0	0	0.0518018018018018
YDL030W	0	0	0.0517726505346089
YHR201C	0	0	0.0517435320584927
YJR021C	0	0	0.0517144463181563
YGL027C	0	0	0.051685393258427
YLL031C	0	0	0.051656372824256
YCL025C	0	0	0.0516273849607183
YMR274C	0	0	0.0515984296130118
YNL016W	0	0	0.0515695067264574
YGL056C	0	1	0.0515695067264574
YCR077C	0	0	0.0515406162464986
YPR103W	0	0	0.051511758118701
YPR040W	0	0	0.0514829322887521
YNL074C	0	0	0.0514541387024608
YBR117C	0	0	0.0514253773057574
YGR091W	0	0	0.0513966480446927
YPL100W	0	0	0.0513679508654383
YJL082W	0	1	0.0513679508654383
YOR033C	0	0	0.0513392857142857
YLR409C	0	0	0.0513106525376464
YNL264C	0	0	0.0512820512820513
YAR003W	0	0	0.0512534818941504
YGR287C	0	1	0.0512534818941504
YHR077C	0	0	0.0512249443207127
YPL061W	0	0	0.0511964385086255
YBL026W	0	0	0.0511679644048943
YDR440W	0	0	0.0511395219566426
YGR200C	0	0	0.0511111111111111
YGR044C	0	0	0.051082731815658
YJL083W	0	0	0.051054384017758
YDL033C	0	0	0.0510260676650028
YPL210C	0	0	0.0509977827050998
YGR156W	0	0	0.0509695290858726
YDR181C	0	0	0.0509413067552602
YDR007W	0	0	0.0509131156613171
YOR191W	0	0	0.0508849557522124
YGR217W	0	0	0.05085682697623
YPR121W	0	0	0.050828729281768
YEL031W	0	0	0.0508006626173385
YOL078W	0	0	0.0507726269315673
YFR003C	0	0	0.0507446221731936
YFR025C	0	0	0.0507166482910695
YHR027C	0	0	0.0506887052341598
YMR213W	0	0	0.0506607929515418
YIR031C	0	0	0.0506329113924051
YMR026C	0	0	0.0506050605060506
YPL154C	0	0	0.0505772402418911
YCR044C	0	0	0.0505494505494506
YKL127W	0	0	0.0505216913783635
YDR358W	0	0	0.0504939626783754
YER038C	0	0	0.0504662643993417
YBR114W	0	0	0.0504385964912281
YLL056C	0	0	0.0504109589041096
YJL144W	0	0	0.0503833515881709
YIL115C	0	0	0.0503557744937055
YEL012W	0	0	0.050328227571116
YIR030C	0	0	0.0503007107709131
YJL203W	0	0	0.0502732240437158
YLR035C	0	0	0.0502457673402512
YJR050W	0	0	0.0502183406113537
YDL102W	0	0	0.0501909438079651
YER151C	0	0	0.0501635768811341
YNL314W	0	0	0.0501362397820163
YGR099W	0	0	0.0501089324618736
YKL146W	0	0	0.050081654872074
YOR221C	0	0	0.0500544069640914
YBR263W	0	0	0.0500271886895052
YCR020W-B	0	0	0.05
YDR325W	0	0	0.0499728408473656
YKL026C	0	0	0.0499457111834962
YPR124W	0	0	0.0499186109603907
YLR363C	0	0	0.0498915401301518
YHR160C	0	0	0.0498644986449865
YDR402C	0	0	0.0498374864572048
YBR296C	0	0	0.049812533476165
YNR026C	0	0	0.049812533476165
YGL125W	0	0	0.049812533476165
YBR076W	0	0	0.049812533476165
YDR272W	0	0	0.049812533476165
YJR096W	0	0	0.049812533476165
YGL139W	0	0	0.049812533476165
YLR323C	0	1	0.049812533476165
YDL150W	0	0	0.049812533476165
YDL120W	0	0	0.049812533476165
YDL115C	0	0	0.049812533476165
YMR236W	0	0	0.049812533476165
YGL122C	0	0	0.049812533476165
YMR197C	0	0	0.049812533476165
YNL012W	0	0	0.049812533476165
YLL028W	0	0	0.049812533476165
YPR107C	0	0	0.049812533476165
YOR036W	0	0	0.049812533476165
YIL149C	0	0	0.049812533476165
YPR056W	0	0	0.049812533476165
YNR002C	0	0	0.049812533476165
YBR156C	1	0	0.049812533476165
YPL105C	0	1	0.049812533476165
YOR353C	0	0	0.0497858672376874
YPL006W	0	0	0.0497592295345104
YDR435C	0	0	0.0497326203208556
YJR070C	0	0	0.0497060395510422
YJL061W	0	0	0.0496794871794872
YPL241C	0	0	0.0496529631607047
YPR115W	0	1	0.0496529631607047
YKR036C	0	0	0.0496264674493063
YMR119W	0	0	0.0496
YMR100W	0	0	0.0495735607675906
YMR075W	0	0	0.0495471497069792
YLL041C	0	0	0.0495207667731629
YIR015W	0	0	0.0494944119212347
[truncated: 3,790 more rows]
