# Supplementary material for: Computationally Driven, Quantitative Experiments Discover Genes Required for Mitochondrial Biogenesis
Source: PLoS Genet. 2009 Mar 20;5(3):e1000407. doi: 10.1371/journal.pgen.1000407 (PMC2648979; doi:10.1371/journal.pgen.1000407)
Supplement: Dataset S2 — Top 100 novel ensemble predictions for additional yeast biological processes. A zip file containing 387 tab-delimited text files of the ensemble predictions for the indicated Gene Ontology Biological Process Term. (21.70 MB GZ) [file pgen.1000407.s013.gz › GO_0006470.txt]

ORF	AnnotatedToTerm?	Uncharacterized_04152007?	Precision
YDL134C	1	0	1.0
YGL190C	1	0	1.0
YDL188C	1	0	1.0
YAL016W	1	0	1.0
YOR014W	1	0	1.0
YOR208W	1	0	1.0
YPL152W	0	0	0.857142857142857
YBR160W	0	0	0.75
YMR273C	0	0	0.666666666666667
YMR028W	0	0	0.6
YIL153W	0	0	0.545454545454545
YML109W	0	0	0.5
YML010W	0	0	0.461538461538462
YPR040W	0	0	0.4375
YMR001C	0	0	0.4375
YGR161C	1	0	0.4375
YDR071C	0	0	0.411764705882353
YBR004C	0	0	0.388888888888889
YCL052C	0	0	0.368421052631579
YBR060C	0	0	0.35
YDL047W	0	0	0.333333333333333
YKL193C	0	0	0.318181818181818
YLR113W	0	0	0.310344827586207
YER136W	0	0	0.310344827586207
YHR030C	0	0	0.310344827586207
YDR293C	0	0	0.310344827586207
YBL056W	1	0	0.310344827586207
YBR125C	0	1	0.310344827586207
YDL235C	0	0	0.310344827586207
YER089C	1	0	0.310344827586207
YBR036C	0	0	0.305555555555556
YBR086C	0	0	0.305555555555556
YEL013W	0	0	0.305555555555556
YBL105C	0	0	0.305555555555556
YBL058W	0	0	0.305555555555556
YDL006W	1	0	0.305555555555556
YDL230W	1	0	0.305555555555556
YPL031C	0	0	0.297297297297297
YGR192C	0	0	0.289473684210526
YOR008C	0	0	0.282051282051282
YBR123C	0	0	0.275
YBR058C	0	0	0.268292682926829
YDR196C	0	0	0.261904761904762
YBR163W	0	1	0.261904761904762
YFL029C	0	0	0.255813953488372
YDR251W	0	0	0.25
YBR167C	0	0	0.244444444444444
YBR017C	0	0	0.239130434782609
YBR175W	0	0	0.234042553191489
YIL106W	0	0	0.229166666666667
YBR165W	0	0	0.224489795918367
YBR237W	0	0	0.22
YIL147C	0	0	0.215686274509804
YJL128C	0	0	0.211538461538462
YBR264C	0	0	0.207547169811321
YBL104C	0	1	0.207547169811321
YBR289W	0	0	0.203703703703704
YBR279W	0	0	0.2
YOR360C	0	0	0.196428571428571
YBR273C	0	0	0.192982456140351
YBL007C	0	0	0.189655172413793
YBL019W	0	0	0.186440677966102
YBL008W	0	0	0.183333333333333
YBR151W	0	1	0.183333333333333
YER125W	0	0	0.180327868852459
YBR258C	0	0	0.17741935483871
YBR197C	0	1	0.17741935483871
YCL025C	0	0	0.174603174603175
YDR162C	0	0	0.171875
YBR055C	0	0	0.169230769230769
YBR095C	0	0	0.169014084507042
YBL036C	0	0	0.169014084507042
YBR239C	0	1	0.169014084507042
YBL093C	0	0	0.169014084507042
YBR215W	0	0	0.169014084507042
YBR022W	0	0	0.169014084507042
YER075C	1	0	0.169014084507042
YBR168W	0	0	0.166666666666667
YBR110W	0	0	0.164383561643836
YER062C	0	0	0.162162162162162
YBL001C	0	0	0.16
YBR228W	0	0	0.157894736842105
YAL024C	0	0	0.155844155844156
YBR272C	0	0	0.153846153846154
YGR063C	0	0	0.151898734177215
YDR182W	0	0	0.15
YBL041W	0	0	0.148148148148148
YBR166C	0	0	0.146341463414634
YBR211C	0	0	0.144578313253012
YOR162C	0	0	0.142857142857143
YBL016W	0	0	0.141176470588235
YNL201C	0	0	0.13953488372093
YBR212W	0	0	0.137931034482759
YBR195C	0	0	0.136363636363636
YBR164C	0	0	0.134831460674157
YML016C	0	0	0.133333333333333
YBR216C	0	0	0.131868131868132
YPL204W	0	0	0.130434782608696
YBR199W	0	0	0.129032258064516
YBR176W	0	0	0.127659574468085
YBR229C	0	0	0.126315789473684
YBR155W	0	0	0.125
YBL082C	0	0	0.123711340206186
YBR143C	0	0	0.122448979591837
YBR260C	0	0	0.121212121212121
YBR153W	0	0	0.12
YDR054C	0	0	0.118811881188119
YBR259W	0	1	0.118811881188119
YBR270C	0	1	0.118811881188119
YBR255W	0	1	0.118811881188119
YBL057C	0	0	0.117647058823529
YBR015C	0	0	0.117117117117117
YBR158W	0	0	0.117117117117117
YBL091C	0	0	0.117117117117117
YBR281C	0	0	0.117117117117117
YBR217W	0	0	0.117117117117117
YNL090W	0	0	0.117117117117117
YER123W	0	0	0.117117117117117
YPR086W	0	0	0.117117117117117
YER133W	1	0	0.117117117117117
YOR362C	0	0	0.116071428571429
YBR111C	0	1	0.116071428571429
YPL256C	0	0	0.115044247787611
YBL063W	0	0	0.114035087719298
YBR063C	0	1	0.114035087719298
YBR161W	0	0	0.11304347826087
YDL076C	0	0	0.112068965517241
YBR170C	0	0	0.111111111111111
YBL025W	0	0	0.110169491525424
YML007W	0	0	0.109243697478992
YBL107C	0	1	0.109243697478992
YBR261C	0	1	0.109243697478992
YBR210W	0	0	0.108333333333333
YAR014C	0	0	0.107438016528926
YBR096W	0	1	0.107438016528926
YDR232W	0	0	0.10655737704918
YGR156W	0	0	0.105691056910569
YBR236C	0	0	0.104838709677419
YBR129C	0	0	0.104
YBR011C	0	0	0.103174603174603
YDR435C	0	0	0.102362204724409
YBL050W	0	0	0.102189781021898
YBR242W	0	1	0.102189781021898
YGL073W	0	0	0.102189781021898
YHR115C	0	0	0.102189781021898
YBR057C	0	0	0.102189781021898
YOR043W	0	0	0.102189781021898
YPR107C	0	0	0.102189781021898
YBR140C	0	0	0.102189781021898
YBR244W	0	0	0.102189781021898
YBL084C	0	0	0.102189781021898
YBL046W	1	0	0.102189781021898
YBR271W	0	0	0.101449275362319
YOL062C	0	0	0.100719424460432
YML064C	0	0	0.1
YBL032W	0	0	0.099290780141844
YNL317W	0	0	0.0985915492957746
YDR006C	0	0	0.0979020979020979
YBR172C	0	0	0.0972222222222222
YBR252W	0	0	0.096551724137931
YBR133C	0	0	0.0958904109589041
YMR055C	0	0	0.0952380952380952
YBR288C	0	0	0.0945945945945946
YBR005W	0	0	0.0939597315436242
YBR061C	0	0	0.0933333333333333
YOL030W	0	1	0.0933333333333333
YBL079W	0	0	0.0927152317880795
YBL022C	0	0	0.0921052631578947
YDL147W	0	0	0.0915032679738562
YBR290W	0	0	0.0909090909090909
YBL014C	0	0	0.0903225806451613
YBR080C	0	0	0.0897435897435897
YBR136W	0	0	0.089171974522293
YBL102W	0	0	0.0886075949367089
YER169W	0	0	0.0880503144654088
YBR243C	0	0	0.0875
YBL068W	0	0	0.0869565217391304
YAL043C	0	0	0.0864197530864197
YBR233W	0	1	0.0864197530864197
YBR003W	0	0	0.0858895705521472
YDR478W	0	0	0.0853658536585366
YBL055C	0	0	0.0848484848484849
YBR030W	0	0	0.0843373493975904
YDR394W	0	0	0.0838323353293413
YBL011W	0	0	0.0833333333333333
YGL130W	0	0	0.0828402366863905
YBR162W-A	0	0	0.0823529411764706
YBL061C	0	0	0.0818713450292398
YOR329C	0	0	0.0813953488372093
YDR288W	0	0	0.0809248554913295
YBR077C	0	0	0.0804597701149425
YKL189W	0	0	0.08
YBR094W	0	1	0.08
YBR188C	0	0	0.0795454545454545
YMR311C	0	0	0.0790960451977401
YBL089W	0	0	0.0786516853932584
YBL035C	0	0	0.0782122905027933
YLR248W	0	0	0.0777777777777778
YBR194W	0	1	0.0777777777777778
YDR301W	0	0	0.0773480662983425
YBR082C	0	0	0.0769230769230769
YBR227C	0	1	0.0769230769230769
YLR258W	0	0	0.0765027322404372
YGL095C	0	0	0.0760869565217391
YJL171C	0	1	0.0760869565217391
YBR141C	0	1	0.0760869565217391
YBL074C	0	0	0.0756756756756757
YPR025C	0	0	0.0752688172043011
YBR220C	0	1	0.0752688172043011
YNR031C	0	0	0.0748663101604278
YBL037W	0	0	0.074468085106383
YBR254C	0	0	0.0740740740740741
YBR103W	0	0	0.0736842105263158
YAR019C	0	0	0.0732984293193717
YDR195W	0	0	0.0729166666666667
YBR246W	0	1	0.0729166666666667
YML074C	0	0	0.0725388601036269
YBR265W	0	0	0.0721649484536082
YBL017C	0	0	0.0717948717948718
YBR235W	0	1	0.0717948717948718
YBR257W	0	0	0.0714285714285714
YBL006C	0	0	0.0710659898477157
YGR223C	0	1	0.0710659898477157
YBR202W	0	0	0.0707070707070707
YLR403W	0	0	0.0703517587939698
YBR275C	0	0	0.07
YER099C	0	0	0.0696517412935323
YBR122C	0	0	0.0693069306930693
YBL051C	0	0	0.0689655172413793
YBR198C	0	0	0.0686274509803922
YGL044C	0	0	0.0682926829268293
YBR033W	0	1	0.0682926829268293
YPL075W	0	0	0.0679611650485437
YBR087W	0	0	0.0676328502415459
YBR119W	0	0	0.0673076923076923
YLR332W	0	0	0.0669856459330144
YBL091C-A	0	1	0.0669856459330144
YBL023C	0	0	0.0666666666666667
YGL116W	0	0	0.0663507109004739
YBL088C	0	0	0.0660377358490566
YBR002C	0	0	0.0657276995305164
YGL082W	0	1	0.0657276995305164
YBL080C	0	0	0.0654205607476635
YJL194W	0	0	0.0651162790697674
YBR016W	0	0	0.0648148148148148
YBL026W	0	0	0.0645161290322581
YKR002W	0	0	0.0642201834862385
YBR293W	0	0	0.0639269406392694
YLR028C	0	0	0.0636363636363636
YMR036C	0	0	0.0633484162895928
YBR127C	0	0	0.0630630630630631
YNL094W	0	0	0.062780269058296
YBR219C	0	1	0.062780269058296
YNL098C	0	0	0.0625
YLR430W	0	0	0.0622222222222222
YBR059C	0	0	0.0619469026548673
YGR240C	0	0	0.0616740088105727
YBR041W	0	0	0.0614035087719298
YBR121C	0	0	0.0611353711790393
YBR204C	0	1	0.0611353711790393
YBR173C	0	0	0.0608695652173913
YGR092W	0	0	0.0606060606060606
YDR130C	0	0	0.0603448275862069
YHR135C	0	0	0.0600858369098712
YBR221C	0	0	0.0598290598290598
YBR078W	0	0	0.0595744680851064
YBL031W	0	1	0.0595744680851064
YBR020W	0	0	0.0593220338983051
YBR042C	0	0	0.0590717299578059
YGR117C	0	1	0.0590717299578059
YBR142W	0	0	0.0588235294117647
YBR225W	0	1	0.0588235294117647
YLR277C	0	0	0.0585774058577406
YBL010C	0	1	0.0585774058577406
YBR101C	0	0	0.0583333333333333
YGL252C	0	0	0.0580912863070539
YPL057C	0	0	0.0578512396694215
YLR115W	0	0	0.0576131687242798
YGR009C	0	0	0.0573770491803279
YML069W	0	0	0.0571428571428571
YDL088C	0	0	0.0569105691056911
YGL112C	0	0	0.0566801619433198
YBR073W	0	0	0.0564516129032258
YPL084W	0	0	0.0562248995983936
YDR167W	0	0	0.056
YBR062C	0	1	0.056
YBR007C	0	1	0.056
YOR070C	0	0	0.0557768924302789
YBR253W	0	0	0.0555555555555556
YBR234C	0	0	0.0553359683794466
YDR452W	0	0	0.0551181102362205
YGR046W	0	0	0.0549019607843137
YDL005C	0	0	0.0546875
YBL076C	0	0	0.0545454545454545
YBL047C	0	0	0.0545454545454545
YHR158C	0	0	0.0545454545454545
YBR274W	0	0	0.0545454545454545
YBR135W	0	0	0.0545454545454545
YBR159W	0	0	0.0545454545454545
YNL261W	0	0	0.0545454545454545
YBR081C	0	0	0.0545454545454545
YPR029C	0	0	0.0545454545454545
YBR024W	0	0	0.0545454545454545
YLR006C	0	0	0.0545454545454545
YBR245C	0	0	0.0545454545454545
YBL004W	0	0	0.0545454545454545
YIL053W	0	0	0.0545454545454545
YPR119W	0	0	0.0545454545454545
YBL067C	0	1	0.0545454545454545
YHR074W	0	0	0.0545454545454545
YGR111W	0	0	0.0545454545454545
YBR023C	0	0	0.0545454545454545
YBR276C	1	0	0.0545454545454545
YBL060W	0	1	0.0545454545454545
YBR200W	0	0	0.0543478260869565
YBR179C	0	0	0.0541516245487365
YHR206W	0	0	0.0539568345323741
YCR077C	0	0	0.0537634408602151
YLR418C	0	0	0.0535714285714286
YBR192W	0	0	0.0533807829181495
YBL009W	0	0	0.0531914893617021
YBR097W	0	0	0.0530035335689046
YBR008C	0	0	0.0528169014084507
YDR072C	0	0	0.0526315789473684
YNL307C	0	0	0.0524475524475524
YBL020W	0	0	0.0522648083623693
YBR102C	0	0	0.0520833333333333
YBR171W	0	0	0.0519031141868512
YBR205W	0	0	0.0517241379310345
YFR050C	0	0	0.0515463917525773
YDR153C	0	0	0.0513698630136986
YER027C	0	0	0.0511945392491468
YDR372C	0	0	0.0510204081632653
YJR091C	0	0	0.0508474576271186
YBR045C	0	0	0.0506756756756757
YCR079W	0	0	0.0505050505050505
YOR067C	0	0	0.0503355704697987
YBR207W	0	0	0.0501672240802676
YDL002C	0	0	0.05
YJR126C	0	0	0.0498338870431894
YDL132W	0	0	0.0496688741721854
YPR008W	0	0	0.0495049504950495
YHR084W	0	0	0.0493421052631579
YBR038W	0	0	0.0491803278688525
YIR008C	0	0	0.0490196078431373
YBL038W	0	0	0.0488599348534202
YMR092C	0	0	0.0487012987012987
YDR146C	0	0	0.0485436893203883
YBR193C	0	0	0.0483870967741935
YJL095W	0	0	0.0482315112540193
YBL052C	0	0	0.0480769230769231
YOR209C	0	0	0.0479233226837061
YOR371C	0	0	0.0477707006369427
YLR182W	0	0	0.0476190476190476
YGR186W	0	0	0.0474777448071217
YDL142C	0	0	0.0474777448071217
YGL036W	0	1	0.0474777448071217
YOR212W	0	0	0.0474777448071217
YJR060W	0	0	0.0474777448071217
YJL092W	0	0	0.0474777448071217
YGR008C	0	0	0.0474777448071217
YDL059C	0	0	0.0474777448071217
YAR003W	0	0	0.0474777448071217
YOR245C	0	0	0.0474777448071217
YCR084C	0	0	0.0474777448071217
YDR381W	0	0	0.0474777448071217
YHR118C	0	0	0.0474777448071217
YGR005C	0	0	0.0474777448071217
YBR154C	0	0	0.0474777448071217
YBR108W	0	1	0.0474777448071217
YPL259C	0	0	0.0474777448071217
YNL099C	0	0	0.0474777448071217
YBL003C	0	0	0.0474777448071217
YOR386W	0	0	0.0474777448071217
YFR005C	0	0	0.0474777448071217
YBR263W	0	0	0.0474777448071217
YJL047C	0	0	0.0474777448071217
YNR032W	1	0	0.0474777448071217
YDR105C	0	1	0.0474777448071217
YNL051W	0	0	0.0473372781065089
YGR104C	0	0	0.0471976401179941
YML004C	0	0	0.0470588235294118
YDR427W	0	0	0.0469208211143695
YDR460W	0	0	0.0467836257309941
YCR036W	0	0	0.0466472303206997
YHR136C	0	0	0.0465116279069767
YIL033C	0	0	0.0463768115942029
YNL056W	0	1	0.0463768115942029
YDL234C	0	0	0.046242774566474
YJL042W	0	0	0.0462287104622871
YPL203W	0	0	0.0462287104622871
YGR135W	0	0	0.0462287104622871
YOR151C	0	0	0.0462287104622871
YOR120W	0	0	0.0462287104622871
YNL274C	0	0	0.0462287104622871
YLR079W	0	0	0.0462287104622871
YJL187C	0	0	0.0462287104622871
YBR109C	0	0	0.0462287104622871
YMR037C	0	0	0.0462287104622871
YNL159C	0	0	0.0462287104622871
YLR299W	0	0	0.0462287104622871
YLR270W	0	0	0.0462287104622871
YBR208C	0	0	0.0462287104622871
YML048W	0	0	0.0462287104622871
YGL157W	0	1	0.0462287104622871
YIL108W	0	1	0.0462287104622871
YOL145C	0	0	0.0462287104622871
YAL014C	0	0	0.0462287104622871
YBR029C	0	0	0.0462287104622871
YDL045C	0	0	0.0462287104622871
YKL190W	0	0	0.0462287104622871
YGL155W	0	0	0.0462287104622871
YGR233C	0	0	0.0462287104622871
YFR003C	1	0	0.0462287104622871
YPL111W	0	0	0.0462287104622871
YNL154C	0	0	0.0462287104622871
YBL024W	0	0	0.0462287104622871
YHR001W	0	0	0.0462287104622871
YLR263W	0	0	0.0462287104622871
YOL016C	0	0	0.0462287104622871
YBR149W	0	0	0.0462287104622871
YER120W	0	0	0.0462287104622871
YGR013W	0	0	0.0462287104622871
YOR178C	0	0	0.0462287104622871
YDR422C	0	0	0.0462287104622871
YMR216C	0	0	0.0462287104622871
YGR015C	0	1	0.0462287104622871
YMR027W	0	1	0.0462287104622871
YDR350C	0	0	0.0462287104622871
YPL224C	0	0	0.0462287104622871
YDR067C	0	1	0.0462287104622871
YMR105C	0	0	0.0462287104622871
YLR210W	0	0	0.0462287104622871
YBR106W	0	0	0.0462287104622871
YOL032W	0	0	0.0462287104622871
YOR036W	0	0	0.0462287104622871
YOR227W	0	1	0.0462287104622871
YDR017C	0	0	0.0462287104622871
YLR090W	0	0	0.0462287104622871
YDR075W	1	0	0.0462287104622871
YJL094C	0	0	0.0462287104622871
YLR240W	0	0	0.0462287104622871
YDR047W	0	0	0.0462287104622871
YMR200W	0	0	0.0462287104622871
YIL045W	0	0	0.0462287104622871
YBL106C	0	0	0.0462287104622871
YNL101W	0	0	0.0462287104622871
YNL045W	0	0	0.0462287104622871
YHR061C	0	0	0.0462287104622871
YDL141W	0	0	0.0462287104622871
YKL048C	0	0	0.0462287104622871
YDR272W	0	0	0.0462287104622871
YNL167C	0	0	0.0462287104622871
YDL128W	0	0	0.0462287104622871
YOR155C	0	0	0.0462287104622871
YPR035W	0	0	0.0462287104622871
YDR368W	0	0	0.0462287104622871
YBR131W	0	0	0.0462287104622871
YOR109W	0	0	0.0462287104622871
YER054C	1	0	0.0462287104622871
YHR103W	0	0	0.0461165048543689
YOR355W	0	0	0.0460048426150121
YGR007W	0	0	0.0458937198067633
YMR139W	0	0	0.0457831325301205
YGL215W	0	0	0.0456730769230769
YGL159W	0	1	0.0456730769230769
YGR127W	0	1	0.0456730769230769
YNL030W	0	0	0.0455635491606715
YOR372C	0	0	0.0454545454545455
YHR006W	0	0	0.045346062052506
YGL100W	0	0	0.0452380952380952
YER021W	0	0	0.0451306413301663
YDR513W	0	0	0.0450236966824645
YIL101C	0	0	0.0449172576832151
YKL019W	0	0	0.044811320754717
YBL101C	0	0	0.0447058823529412
YNL020C	0	0	0.0446009389671361
YMR199W	0	0	0.0444964871194379
YNL026W	0	0	0.044392523364486
YHR195W	0	0	0.0442890442890443
YPR161C	0	0	0.0441860465116279
YPL166W	0	0	0.0440835266821346
YLR433C	0	0	0.0439814814814815
YDL103C	0	0	0.0438799076212471
YPL206C	0	0	0.043778801843318
YER129W	0	0	0.0436781609195402
YMR238W	0	0	0.0435779816513761
YJL141C	0	0	0.0434782608695652
YDR099W	0	0	0.04337899543379
YKL059C	0	0	0.0432801822323462
YBR187W	0	1	0.0432801822323462
YDR003W	0	0	0.0431818181818182
YGL142C	0	0	0.0430839002267574
YFL021W	0	0	0.0429864253393665
YNL250W	0	0	0.0428893905191874
YBR139W	0	0	0.0427927927927928
YCL035C	0	0	0.0426966292134831
YBR084W	0	0	0.0426008968609865
YDR103W	0	0	0.0425055928411633
YJR065C	0	0	0.0424107142857143
YDR362C	0	0	0.0423162583518931
YOR231W	0	0	0.0422222222222222
YML112W	0	0	0.0421286031042129
YDR530C	0	0	0.0420353982300885
YDR118W	0	0	0.0419426048565121
YER068W	0	0	0.0418502202643172
YGL115W	0	0	0.0417582417582418
YJL165C	0	0	0.0416666666666667
YGR281W	0	0	0.0415754923413567
YGL167C	0	0	0.0414847161572052
YFR008W	0	0	0.0413943355119826
YHR104W	0	0	0.041304347826087
YPL002C	0	0	0.0412147505422994
YMR178W	0	1	0.0412147505422994
YPL145C	0	0	0.0411255411255411
YLR362W	0	0	0.041036717062635
YMR186W	0	0	0.040948275862069
YJL155C	0	0	0.0408602150537634
YNL197C	0	0	0.0407725321888412
YHR205W	0	0	0.0406852248394004
YIR029W	0	0	0.0405982905982906
YJR096W	0	0	0.0405117270788913
YGL019W	0	0	0.0404255319148936
YDR284C	0	0	0.0403397027600849
YCR073W-A	0	0	0.0402542372881356
YDR051C	0	1	0.0402542372881356
YJR076C	0	0	0.040169133192389
YGR113W	0	0	0.040084388185654
YNL097C	0	0	0.04
YGL043W	0	0	0.0399159663865546
YKL104C	0	0	0.039832285115304
YNL084C	0	0	0.0397489539748954
YDR315C	0	0	0.0396659707724426
YOR090C	0	0	0.0395833333333333
YML127W	0	0	0.0395010395010395
YER016W	0	0	0.0394190871369295
YNL293W	0	0	0.0393374741200828
YOL108C	0	0	0.0392561983471074
YIL107C	0	0	0.0391752577319588
YPL260W	0	1	0.0391752577319588
YIL097W	0	0	0.0390946502057613
YNL147W	0	0	0.0390143737166324
YJR017C	0	0	0.0389344262295082
YCL034W	0	0	0.0388548057259714
YIL122W	0	0	0.0387755102040816
YHR106W	0	0	0.0386965376782077
YLR345W	0	0	0.0386178861788618
YNL322C	0	0	0.0385395537525355
YPR135W	0	0	0.0384615384615385
YOL013C	0	0	0.0383838383838384
YLR330W	0	0	0.0383064516129032
YJR053W	0	0	0.0382293762575453
YOR117W	0	0	0.0381526104417671
YPL067C	0	1	0.0381526104417671
YDL078C	0	0	0.0380761523046092
YKL018W	0	0	0.038
YDR416W	0	0	0.0379241516966068
YPL061W	0	0	0.0378486055776892
YGL011C	0	0	0.0377733598409543
YNL229C	0	0	0.0376984126984127
YBR074W	0	1	0.0376984126984127
YDR477W	0	0	0.0376237623762376
YDR085C	0	0	0.0375494071146245
YBR283C	0	0	0.0374753451676529
YDR363W	0	0	0.0374015748031496
YPL137C	0	0	0.037328094302554
YMR284W	0	0	0.0372549019607843
YOR023C	0	0	0.0371819960861057
YMR315W	0	1	0.0371819960861057
YDR472W	0	0	0.037109375
YOR244W	0	0	0.037037037037037
YJL164C	0	0	0.0369649805447471
YLR023C	0	0	0.0368932038834951
YLL024C	0	0	0.0368217054263566
YJR093C	0	0	0.0367504835589942
YBR071W	0	1	0.0367504835589942
YOR179C	0	0	0.0366795366795367
YOR147W	0	0	0.0366088631984586
YGL040C	0	0	0.0365384615384615
YNL091W	0	0	0.036468330134357
YHR082C	0	0	0.0364298724954463
YDR423C	0	0	0.0364298724954463
YNL127W	0	0	0.0364298724954463
YOR307C	0	0	0.0364298724954463
YPL070W	0	0	0.0364298724954463
YKL126W	0	0	0.0364298724954463
YKR051W	0	1	0.0364298724954463
YGL244W	0	0	0.0364298724954463
YOR250C	0	0	0.0364298724954463
YHR012W	0	0	0.0364298724954463
YAL041W	0	0	0.0364298724954463
YAL062W	0	0	0.0364298724954463
YMR119W	0	0	0.0364298724954463
YBR050C	0	0	0.0364298724954463
YER122C	0	0	0.0364298724954463
YGL003C	0	0	0.0364298724954463
YBR268W	0	0	0.0364298724954463
YER143W	0	0	0.0364298724954463
YBL090W	0	0	0.0364298724954463
YKR039W	0	0	0.0364298724954463
YEL015W	0	0	0.0364298724954463
YOR259C	0	0	0.0364298724954463
YNL287W	0	0	0.0364298724954463
YER002W	0	0	0.0364298724954463
YLR144C	0	0	0.0364298724954463
YDR035W	0	0	0.0364298724954463
YDR292C	0	0	0.0364298724954463
YOR220W	0	1	0.0364298724954463
YPR075C	0	0	0.0364298724954463
YNL053W	1	0	0.0364298724954463
YNL330C	0	0	0.0363636363636364
YOR385W	0	1	0.0363636363636364
YIL023C	0	0	0.0362976406533575
YCR044C	0	0	0.036231884057971
YDL090C	0	0	0.0361663652802893
YDL022W	0	0	0.036101083032491
YDR330W	0	0	0.036036036036036
YDR178W	0	0	0.0359712230215827
YNL136W	0	0	0.0359066427289048
YHR087W	0	0	0.03584229390681
YER141W	0	0	0.035778175313059
YDL108W	0	0	0.0357142857142857
YMR140W	0	0	0.035650623885918
YNL156C	0	0	0.0355871886120996
YGL061C	0	0	0.0355239786856128
YMR197C	0	0	0.0354609929078014
YDR351W	0	0	0.0353982300884956
YCR088W	0	0	0.0353356890459364
YKL067W	0	0	0.0352733686067019
YPL019C	0	0	0.0352112676056338
YJR049C	0	0	0.0351493848857645
YMR072W	0	0	0.0350877192982456
YBL033C	0	0	0.0350262697022767
YJL117W	0	0	0.034965034965035
YPR131C	0	0	0.0349040139616056
YIL155C	0	0	0.0348432055749129
YKL039W	0	1	0.0348432055749129
YPL091W	0	0	0.0347826086956522
YNL007C	0	0	0.0347222222222222
YPR138C	0	0	0.0346620450606586
YCL017C	0	0	0.0346020761245675
YDL020C	0	0	0.0345423143350604
YJL036W	0	0	0.0344827586206897
YDR353W	0	0	0.0344234079173838
YPL196W	0	0	0.0343642611683849
YLR410W	0	0	0.0343053173241852
YDR077W	0	0	0.0342465753424658
YBR126C	0	0	0.0341880341880342
YOR241W	0	0	0.0341296928327645
YDR216W	0	0	0.0340715502555366
YCL057W	0	0	0.0340136054421769
YJL146W	0	0	0.033955857385399
YOL038W	0	0	0.0338983050847458
YBL027W	0	0	0.0338409475465313
YHR201C	0	0	0.0337837837837838
YPL219W	0	0	0.0337268128161889
YMR021C	0	0	0.0336700336700337
YGR253C	0	0	0.0336134453781513
YCR098C	0	0	0.0335570469798658
YKL184W	0	0	0.033500837520938
YPR194C	0	0	0.0334448160535117
YPR103W	0	0	0.0333889816360601
YNL036W	0	0	0.0333333333333333
YMR170C	0	0	0.0332778702163062
YOR185C	0	0	0.0332225913621262
YNL189W	0	0	0.033167495854063
YOR157C	0	0	0.033112582781457
YDR456W	0	0	0.0330578512396694
YBR112C	0	0	0.033003300330033
YNR052C	0	0	0.0329489291598023
YGR048W	0	0	0.0328947368421053
YBR009C	0	0	0.0328407224958949
YGL181W	0	0	0.0327868852459016
YMR110C	0	0	0.0327332242225859
YPL228W	0	0	0.0326797385620915
YNL263C	0	0	0.032626427406199
YDR261C	0	0	0.0325732899022801
YNL059C	0	0	0.032520325203252
YDR001C	0	0	0.0324675324675325
YLR443W	0	0	0.0324149108589951
YOR054C	0	0	0.0323624595469256
YER186C	0	1	0.0323624595469256
YDR057W	0	0	0.0323101777059774
YER035W	0	0	0.032258064516129
YER059W	0	0	0.0322061191626409
YJR090C	0	0	0.0321543408360129
YOL060C	0	0	0.0321027287319422
YJL166W	0	0	0.032051282051282
YGL091C	0	0	0.032
YPL225W	0	1	0.032
YMR041C	0	0	0.0319488817891374
YHR031C	0	0	0.0318979266347687
YDR059C	0	0	0.0318471337579618
YGR010W	0	0	0.0317965023847377
YEL058W	0	0	0.0317460317460317
YER119C	0	0	0.0316957210776545
YOR269W	0	0	0.0316455696202532
YBR214W	0	0	0.0315955766192733
YPR091C	0	1	0.0315955766192733
YPR184W	0	0	0.0315457413249211
YPR154W	0	0	0.031496062992126
YER080W	0	1	0.031496062992126
YBR014C	0	1	0.031496062992126
YGR141W	0	0	0.0314465408805031
YPL221W	0	0	0.0313971742543171
YJL053W	0	0	0.0313479623824451
YDR028C	0	0	0.0312989045383412
YDR204W	0	0	0.03125
YDL055C	0	0	0.031201248049922
YOR344C	0	0	0.0311526479750779
YDR228C	0	0	0.031104199066874
YGR040W	0	0	0.031055900621118
YLR224W	0	0	0.0310077519379845
YBR287W	0	1	0.0310077519379845
YOL068C	0	0	0.0309597523219814
YBR105C	0	0	0.0309119010819165
YAR007C	0	0	0.0308641975308642
YBL099W	0	0	0.0308166409861325
YFR014C	0	0	0.0307692307692308
YGR024C	0	0	0.0307219662058372
YDL197C	0	0	0.0306748466257669
YJR007W	0	0	0.0306278713629403
YJL103C	0	0	0.0305810397553517
YJL178C	0	0	0.0305343511450382
YOR176W	0	0	0.0304878048780488
YLR449W	0	0	0.030441400304414
YNL107W	0	0	0.0303951367781155
YKR014C	0	0	0.0303490136570561
YMR004W	0	0	0.0303030303030303
YCL050C	0	0	0.0302571860816944
YJL099W	0	0	0.0302114803625378
YMR314W	0	0	0.0301659125188537
YDR110W	0	0	0.0301204819277108
YIL154C	0	0	0.0300751879699248
YCR051W	0	1	0.0300751879699248
YNL265C	0	0	0.03003003003003
YGL248W	0	0	0.0299850074962519
YMR237W	0	0	0.029940119760479
YMR302C	0	0	0.0298953662182362
YOR319W	0	0	0.0298507462686567
YPL194W	0	0	0.029806259314456
YLR251W	0	0	0.0297619047619048
YPL049C	0	0	0.0297176820208024
YOR375C	0	0	0.029673590504451
YIL036W	0	0	0.0296296296296296
YMR135C	0	0	0.029585798816568
YIR031C	0	0	0.0295420974889217
YLR455W	0	0	0.0294985250737463
YJL014W	0	0	0.0294550810014728
YFL028C	0	0	0.0294117647058824
YMR109W	0	0	0.0293685756240822
YPL055C	0	0	0.0293255131964809
YKR074W	0	1	0.0293255131964809
YJL172W	0	0	0.0292825768667643
YKL103C	0	0	0.0292397660818713
YOR320C	0	0	0.0291970802919708
YLL019C	0	0	0.0291545189504373
YEL011W	0	0	0.0291120815138282
YPL247C	0	1	0.0291120815138282
YGL161C	0	0	0.0290697674418605
YOL122C	0	0	0.0290275761973875
YOR349W	0	0	0.0289855072463768
YPR127W	0	1	0.0289855072463768
YOR035C	0	0	0.0289435600578871
YCL038C	0	0	0.0289017341040462
YDR415C	0	1	0.0289017341040462
YHL016C	0	0	0.0288600288600289
YER168C	0	0	0.0288184438040346
YBR251W	0	0	0.0287769784172662
YMR313C	0	0	0.028735632183908
YDR173C	0	0	0.0286944045911047
YDL112W	0	0	0.0286532951289398
YMR059W	0	0	0.0286123032904149
YNL222W	0	0	0.0285714285714286
YNL074C	0	0	0.0285306704707561
YAL053W	0	0	0.0284900284900285
YJL116C	0	0	0.0284495021337127
YKL114C	0	0	0.0284090909090909
YLR142W	0	0	0.0283687943262411
YDR391C	0	1	0.0283687943262411
YGR166W	0	0	0.028328611898017
YGR023W	0	0	0.0282885431400283
YKR001C	0	0	0.0282485875706215
YOL082W	0	0	0.0282087447108604
YAL040C	0	0	0.028169014084507
YOR197W	0	0	0.0281293952180028
YLR085C	0	0	0.0280898876404494
YPL240C	0	0	0.0280504908835905
YEL060C	0	0	0.0280112044817927
YLR045C	0	0	0.027972027972028
YGL238W	0	0	0.0279329608938547
YBR070C	0	0	0.0278940027894003
YAL017W	0	0	0.0278551532033426
YDL042C	0	0	0.0278164116828929
YLR120C	0	0	0.0277777777777778
YAL031C	0	0	0.0277392510402219
YER038C	0	0	0.0277008310249307
YKR003W	0	0	0.0276625172890733
YLL026W	0	0	0.0276243093922652
YPL023C	0	0	0.0275862068965517
YKL127W	0	0	0.0275482093663912
YGL172W	0	0	0.0275103163686382
YBL064C	0	0	0.0274725274725275
YFR013W	0	0	0.0274348422496571
YLR274W	0	0	0.0273972602739726
YDL110C	0	1	0.0273972602739726
YKL091C	0	1	0.0273972602739726
YLR371W	0	0	0.027359781121751
YDL124W	0	0	0.0273224043715847
YIR032C	0	0	0.0272851296043656
YGL004C	0	0	0.0272479564032698
YDL125C	0	0	0.0272108843537415
YPR160W	0	0	0.0271739130434783
YDL224C	0	0	0.0271370420624152
YJR059W	0	0	0.02710027100271
YOR374W	0	0	0.027063599458728
YAL020C	0	0	0.027027027027027
YIL077C	0	0	0.0269905533063428
YDL057W	0	1	0.0269905533063428
YKL025C	0	0	0.0269541778975741
YMR150C	0	0	0.0269179004037685
YLL041C	0	0	0.0268817204301075
YKR062W	0	0	0.0268456375838926
YPL149W	0	0	0.0268096514745308
YDR171W	0	0	0.0267737617135207
YBR282W	0	0	0.0267379679144385
YJR125C	0	0	0.0267022696929239
YGR121C	0	0	0.0266666666666667
YDR486C	0	0	0.0266311584553928
YNL253W	0	0	0.0265957446808511
YDR208W	0	0	0.0265604249667995
YCR059C	0	0	0.026525198938992
YDL080C	0	0	0.0264900662251656
YBR006W	0	0	0.0264550264550265
YOR230W	0	0	0.0264200792602378
YNL190W	0	0	0.0263852242744063
YDR073W	0	0	0.0263504611330698
YOR132W	0	0	0.0263157894736842
YLR064W	0	1	0.0263157894736842
YJR135C	0	0	0.026281208935611
YJL012C	0	0	0.026246719160105
YER118C	0	0	0.0262123197903014
YMR174C	0	0	0.0261780104712042
YJR025C	0	0	0.0261437908496732
YBL097W	0	0	0.0261096605744125
YMR276W	0	0	0.0260756192959583
YGL002W	0	0	0.0260416666666667
YMR220W	0	0	0.0260078023407022
YDL021W	0	1	0.0260078023407022
YNL267W	0	0	0.025974025974026
YIL017C	0	0	0.0259403372243839
YPR178W	0	0	0.0259067357512953
YFL004W	0	0	0.0258732212160414
YCR099C	0	1	0.0258732212160414
YGL125W	0	0	0.0258397932816537
YPL123C	0	0	0.0258064516129032
YKL124W	0	0	0.0257731958762887
YDL015C	0	0	0.0257400257400257
YGR026W	0	1	0.0257400257400257
YCL044C	0	0	0.025706940874036
YKR089C	0	0	0.0256739409499358
YNL294C	0	0	0.0256410256410256
YNL142W	0	0	0.0256081946222791
YJL107C	0	1	0.0256081946222791
YGR191W	0	0	0.0255754475703325
YMR091C	0	0	0.0255427841634738
YDR465C	0	0	0.0255102040816327
YDR358W	0	0	0.0254777070063694
YNL298W	0	0	0.0254452926208651
YLR189C	0	0	0.0254129606099111
YAR071W	0	0	0.0253807106598985
YDL135C	0	0	0.0253485424588086
YGR136W	0	1	0.0253485424588086
YFL009W	0	0	0.0253164556962025
YLR201C	0	0	0.0252844500632111
YPL026C	0	0	0.0252525252525253
YMR316W	0	0	0.0252206809583859
YPL078C	0	0	0.0251889168765743
YCR002C	0	0	0.0251572327044025
YHL009C	0	0	0.0251256281407035
YGR267C	0	0	0.0250941028858218
YBR298C	0	0	0.025062656641604
YPL209C	0	0	0.0250312891113892
YNL093W	0	0	0.025
YPL176C	0	0	0.0249687890137328
YOR165W	0	0	0.0249376558603491
YOR113W	0	0	0.024906600249066
YKL191W	0	0	0.0248756218905473
YMR222C	0	1	0.0248756218905473
YMR088C	0	0	0.0248447204968944
YML051W	0	0	0.0248138957816377
YNL288W	0	0	0.0247831474597274
YDR487C	0	0	0.0247524752475248
YMR208W	0	0	0.0247218788627936
YOL064C	0	0	0.0246913580246914
YEL063C	0	0	0.0246609124537608
YOR267C	0	0	0.0246305418719212
YML001W	0	0	0.02460024600246
YOR163W	0	0	0.0245700245700246
YFL014W	0	0	0.0245398773006135
YDR281C	0	0	0.0245098039215686
YKL012W	0	0	0.0244798041615667
YML120C	0	0	0.0244498777506112
YER107C	0	0	0.0244200244200244
YBR169C	0	0	0.024390243902439
YMR100W	0	0	0.0243605359317905
YOR221C	0	0	0.024330900243309
YOR363C	0	0	0.0243013365735115
YER040W	0	0	0.0242718446601942
YDR336W	0	1	0.0242718446601942
YGL013C	0	0	0.0242424242424242
YOR084W	0	0	0.0242130750605327
YDR388W	0	0	0.0241837968561064
YPL069C	0	0	0.0241545893719807
YDR096W	0	0	0.0241254523522316
YOR052C	0	1	0.0241254523522316
YOR089C	0	0	0.0240963855421687
YGL063W	0	0	0.0240673886883273
YIR006C	0	0	0.0240384615384615
YPR149W	0	0	0.0240096038415366
YLR172C	0	0	0.0239808153477218
YKL129C	0	0	0.0239520958083832
YJL076W	0	0	0.0239234449760766
YBR034C	0	0	0.02389486260454
YLR363C	0	0	0.0238663484486874
YNL161W	0	0	0.0238379022646007
YGR178C	0	0	0.0238095238095238
YNL223W	0	0	0.0237812128418549
YOR256C	0	0	0.0237529691211401
YCL016C	0	0	0.0237247924080664
YEL062W	0	0	0.023696682464455
YKL064W	0	0	0.0236686390532544
YNR034W	0	0	0.0236406619385343
YPL159C	0	0	0.0236127508854782
YLR178C	0	0	0.0235849056603774
YPL252C	0	0	0.0235571260306243
YMR278W	0	1	0.0235571260306243
YJR083C	0	0	0.0235294117647059
YDR240C	0	0	0.0235017626321974
YPL004C	0	0	0.0234741784037559
YPL063W	0	0	0.0234466588511137
YOR160W	0	0	0.0234192037470726
YIL035C	0	0	0.0233918128654971
YCL040W	0	0	0.0233644859813084
YIL075C	0	0	0.0233372228704784
YOL020W	0	0	0.0233100233100233
YDR463W	0	0	0.0232828870779977
YOL065C	0	0	0.0232558139534884
YDL190C	0	0	0.0232288037166086
YOR097C	0	1	0.0232288037166086
YJR138W	0	1	0.0232288037166086
YDR076W	0	0	0.0232018561484919
YGR143W	0	0	0.0231749710312862
YNL042W	0	0	0.0231481481481481
YPL243W	0	0	0.023121387283237
YIL083C	0	0	0.023094688221709
YMR020W	0	0	0.0230680507497117
YDR200C	0	0	0.0230414746543779
YNL192W	0	0	0.0230149597238205
YOR164C	0	1	0.0230149597238205
YER024W	0	0	0.0229885057471264
YOL151W	0	0	0.0229621125143513
YML095C	0	0	0.0229357798165138
YNL180C	0	0	0.0229095074455899
YDL048C	0	1	0.0229095074455899
YGL162W	0	0	0.022883295194508
YIL117C	0	0	0.0228571428571429
YLR260W	0	0	0.0228310502283105
YPL087W	0	0	0.0228050171037628
YNR059W	0	0	0.0227790432801822
YFR051C	0	0	0.0227531285551763
YLR147C	0	0	0.0227272727272727
YFR015C	0	0	0.0227014755959137
YJR130C	0	0	0.0226757369614512
YDR005C	0	0	0.0226500566251416
YPL214C	0	0	0.0226244343891403
YDL102W	0	0	0.0225988700564972
YFL048C	0	0	0.0225733634311512
YCR026C	0	0	0.0225479143179256
YDR363W-A	0	0	0.0225225225225225
YIL050W	0	0	0.0224971878515186
YGR163W	0	0	0.0224719101123595
YKL212W	0	0	0.0224466891133558
YER083C	0	0	0.0224215246636771
YGR019W	0	0	0.0223964165733483
YEL042W	0	0	0.0223713646532438
YLR116W	0	0	0.0223463687150838
YCR091W	0	0	0.0223214285714286
YDR479C	0	0	0.0222965440356745
YER022W	0	0	0.022271714922049
YPL096W	0	0	0.0222469410456062
YDR485C	0	0	0.0222222222222222
YBR001C	0	0	0.0221975582685905
YAL028W	0	0	0.0221729490022173
YLR459W	0	0	0.0221483942414175
YDR329C	0	0	0.0221238938053097
YDR436W	0	0	0.0220994475138122
YKL085W	0	0	0.022075055187638
YJL082W	0	1	0.022075055187638
YCR009C	0	0	0.0220507166482911
YJL108C	0	0	0.0220264317180617
YER152C	0	1	0.0220264317180617
YCR027C	0	0	0.022002200220022
YBR093C	0	0	0.021978021978022
YDL029W	0	0	0.021953896816685
YGL060W	0	1	0.021953896816685
YGR119C	0	0	0.0219298245614035
YGL245W	0	0	0.0219058050383352
YNL134C	0	1	0.0219058050383352
YDR074W	0	0	0.0218818380743982
YBR092C	0	0	0.0218579234972678
YPL177C	0	0	0.0218340611353712
YKR038C	0	0	0.0218102508178844
YIL031W	0	0	0.0217864923747277
YJL088W	0	0	0.0217627856365615
YER031C	0	0	0.0217391304347826
YDR412W	0	0	0.0217155266015201
YHR138C	0	0	0.0216919739696312
YER053C	0	0	0.0216684723726977
YDL225W	0	0	0.0216450216450216
YDL195W	0	0	0.0216216216216216
YHR017W	0	1	0.0216216216216216
YPL235W	0	0	0.0215982721382289
YIL113W	0	0	0.0215749730312837
YKL150W	0	0	0.021551724137931
YLL001W	0	0	0.0215285252960172
YOR039W	0	0	0.021505376344086
YKL112W	0	0	0.0214822771213749
YHR051W	0	0	0.0214592274678112
YPL188W	0	0	0.0214362272240086
YDR346C	0	0	0.0214132762312634
YGR103W	0	0	0.0213903743315508
YPR185W	0	0	0.0213675213675214
YML123C	0	0	0.0213447171824973
YER072W	0	0	0.0213219616204691
YOR204W	0	0	0.0212992545260916
YFR033C	0	0	0.0212765957446809
YOR304W	0	0	0.0212539851222104
YBR296C	0	0	0.0212314225053079
YPL234C	0	0	0.0212089077412513
YOR092W	0	0	0.0211864406779661
YPR109W	0	1	0.0211864406779661
YHR107C	0	0	0.0211640211640212
YPL129W	0	0	0.0211416490486258
YPR057W	0	0	0.0211193241816262
YNL233W	0	0	0.0210970464135021
YPL008W	0	0	0.0210748155953635
YKL043W	0	0	0.0210526315789474
YPL170W	0	0	0.0210304942166141
YGL134W	0	0	0.0210084033613445
YDR142C	0	0	0.0209863588667366
YML076C	0	0	0.0209643605870021
YGL187C	0	0	0.0209424083769634
YGL184C	0	0	0.0209205020920502
YGL213C	0	0	0.0208986415882968
YPR183W	0	0	0.0208768267223382
YMR305C	0	0	0.0208550573514077
YGL208W	0	0	0.0208333333333333
YER171W	0	0	0.0208116545265349
YLR216C	0	0	0.0207900207900208
YHR137W	0	0	0.0207684319833853
YHR097C	0	1	0.0207684319833853
YDR090C	0	1	0.0207684319833853
YDR202C	0	0	0.020746887966805
YHR046C	0	0	0.0207253886010363
YGL219C	0	0	0.020703933747412
YDR113C	0	0	0.0206825232678387
YOL063C	0	0	0.0206611570247934
YNR001C	0	0	0.0206398348813209
YHL002W	0	0	0.0206185567010309
YDR031W	0	1	0.0206185567010309
YPR079W	0	0	0.0205973223480947
YDR190C	0	0	0.0205761316872428
YPL153C	0	0	0.0205549845837616
YBR039W	0	0	0.0205338809034908
YGL086W	0	0	0.0205128205128205
YBR046C	0	1	0.0205128205128205
YIR011C	0	0	0.0204918032786885
YGL233W	0	0	0.0204708290685773
YML100W	0	0	0.0204498977505112
YPR078C	0	0	0.0204290091930541
YJR139C	0	0	0.0204081632653061
YFL023W	0	0	0.0203873598369011
YNR035C	0	0	0.0203665987780041
YDR225W	0	0	0.0203458799593082
YMR224C	0	0	0.0203252032520325
YIL095W	0	0	0.0203045685279188
YMR099C	0	0	0.0202839756592292
YLR093C	0	0	0.0202634245187437
YPL048W	0	0	0.0202429149797571
YDR354W	0	0	0.0202224469160768
YML132W	0	0	0.0202020202020202
YFL030W	0	0	0.0201816347124117
YGR194C	0	0	0.0201612903225806
YPL016W	0	0	0.0201409869083585
YMR296C	0	0	0.0201207243460765
YDL133W	0	1	0.0201207243460765
YNL251C	0	0	0.0201005025125628
YPL139C	0	0	0.0200803212851406
YLR350W	0	0	0.0200601805416249
YNL058C	0	1	0.0200601805416249
YER162C	0	0	0.0200400801603206
YOL136C	0	0	0.02002002002002
YDR027C	0	0	0.02
YBR177C	0	0	0.01998001998002
YHR166C	0	0	0.0199600798403194
YHL030W	0	0	0.0199401794616152
YAL047C	0	0	0.0199203187250996
YIL125W	0	0	0.0199004975124378
YDR189W	0	0	0.0198807157057654
YML131W	0	0	0.0198609731876862
YHR113W	0	0	0.0198412698412698
YJL001W	0	0	0.0198216055500496
YMR246W	0	0	0.0198019801980198
YAL015C	0	0	0.019782393669634
YDR457W	0	0	0.0197628458498024
YER019W	0	0	0.0197433366238894
YDR138W	0	0	0.019723865877712
YFR004W	0	0	0.0197044334975369
YNL257C	0	0	0.0196850393700787
YHR050W	0	0	0.0196656833824975
YAL022C	0	0	0.0196463654223969
YJL102W	0	0	0.0196270853778214
YGR033C	0	0	0.0196078431372549
YMR080C	0	0	0.019588638589618
YBR297W	0	0	0.0195694716242661
YGR122W	0	0	0.0195503421309873
YIL010W	0	0	0.01953125
YGL223C	0	0	0.0195121951219512
YOL057W	0	1	0.0195121951219512
YLR241W	0	1	0.0195121951219512
YFL050C	0	0	0.0194931773879142
YHR215W	0	1	0.0194931773879142
YDL019C	0	0	0.0194741966893866
YML041C	0	0	0.0194552529182879
YCR005C	0	0	0.0194363459669582
YGR205W	0	1	0.0194363459669582
YML114C	0	0	0.0194174757281553
YNL217W	0	1	0.0194174757281553
YPL052W	0	0	0.0193986420950533
YDL074C	0	0	0.0193798449612403
YOL092W	0	1	0.0193798449612403
YGL104C	0	0	0.0193610842207164
YDL084W	0	0	0.0193423597678917
YGR248W	0	0	0.0193236714975845
YJR010C-A	0	0	0.0193050193050193
YLR301W	0	0	0.0192864030858245
YOR347C	0	0	0.0192678227360308
YKL163W	0	0	0.0192492781520693
YER155C	0	0	0.0192307692307692
YPL074W	0	1	0.0192307692307692
YER144C	0	0	0.0192122958693564
YKR011C	0	1	0.0192122958693564
YJL154C	0	0	0.0191938579654511
YMR136W	0	0	0.0191754554170662
YDL070W	0	1	0.0191754554170662
YPL060W	0	0	0.0191570881226054
YMR304W	0	0	0.0191387559808612
YJR127C	0	0	0.0191204588910134
YHR016C	0	0	0.0191021967526266
YLR417W	0	0	0.0190839694656489
YJL168C	0	0	0.0190657769304099
YGR125W	0	1	0.0190657769304099
YNL169C	0	0	0.019047619047619
YBR248C	0	0	0.0190294957183635
YOR249C	0	0	0.0190114068441065
YOR302W	0	0	0.0189933523266857
YJL098W	0	0	0.0189873417721519
YMR068W	0	0	0.0189873417721519
YGR282C	0	0	0.0189873417721519
YFR010W	0	0	0.0189873417721519
YBR156C	0	0	0.0189873417721519
YGL080W	0	1	0.0189873417721519
YLR107W	0	0	0.0189873417721519
YEL024W	0	0	0.0189873417721519
YDR298C	0	0	0.0189873417721519
YJR121W	0	0	0.0189873417721519
YPR172W	0	1	0.0189873417721519
YOR062C	0	1	0.0189873417721519
YKL117W	0	0	0.0189873417721519
YKL179C	0	0	0.0189873417721519
YGR157W	0	0	0.0189873417721519
YDR205W	0	0	0.0189873417721519
YER078C	0	0	0.0189873417721519
YLR039C	0	0	0.0189873417721519
YPR113W	0	0	0.0189873417721519
YJR062C	0	0	0.0189873417721519
YFR009W	0	0	0.0189873417721519
YDR335W	0	0	0.0189873417721519
YDR148C	0	0	0.0189873417721519
YGL037C	0	0	0.0189873417721519
YNL277W	0	0	0.0189873417721519
YHL027W	0	0	0.0189873417721519
YJL159W	0	0	0.0189873417721519
YDR229W	0	0	0.0189873417721519
YOL110W	0	0	0.0189873417721519
YDR305C	0	0	0.0189873417721519
YNL118C	0	0	0.0189873417721519
YIR034C	0	0	0.0189873417721519
YFL031W	0	0	0.0189873417721519
YOL052C-A	0	0	0.0189873417721519
YGL098W	0	0	0.0189873417721519
YOL113W	0	0	0.0189873417721519
YNL065W	0	0	0.0189873417721519
YJR046W	0	0	0.0189873417721519
YDR058C	0	0	0.0189873417721519
YPL169C	0	0	0.0189873417721519
YPR024W	0	0	0.0189873417721519
YCR011C	0	0	0.0189873417721519
YNL241C	0	0	0.0189873417721519
YML121W	0	0	0.0189873417721519
YGR086C	0	0	0.0189873417721519
YOR172W	0	0	0.0189873417721519
YGL026C	0	0	0.0189873417721519
YIL048W	0	0	0.0189873417721519
YOR064C	0	0	0.0189873417721519
YDL053C	0	1	0.0189873417721519
YNR017W	0	0	0.0189873417721519
YDR098C	0	0	0.0189873417721519
YKL096W	0	0	0.0189873417721519
YGR028W	0	0	0.0189873417721519
YDL106C	0	0	0.0189873417721519
YAL051W	0	0	0.0189873417721519
YOR059C	0	1	0.0189873417721519
YDL236W	1	0	0.0189873417721519
YLR262C	0	0	0.018970189701897
YMR192W	0	0	0.0189530685920578
YBR223C	0	0	0.0189359783588819
YNL077W	0	1	0.0189359783588819
YPR019W	0	0	0.0189189189189189
YKR091W	0	0	0.0189018901890189
YGL119W	0	0	0.0188848920863309
YGR197C	0	0	0.0188679245283019
YDR206W	0	0	0.018850987432675
YFR006W	0	1	0.018850987432675
YMR073C	0	0	0.0188340807174888
YOR075W	0	0	0.0188172043010753
YGL237C	0	0	0.0188003581020591
YOL018C	0	0	0.018783542039356
YLR219W	0	0	0.0187667560321716
YKL015W	0	0	0.01875
YNL025C	0	0	0.0187332738626227
YDR043C	0	0	0.018716577540107
YGL240W	0	0	0.018699910952805
YDL237W	0	1	0.018699910952805
YHR001W-A	0	0	0.0186832740213523
YJR103W	0	0	0.0186666666666667
YML057W	0	0	0.0186500888099467
YHR002W	0	0	0.0186335403726708
YLR134W	0	0	0.0186170212765957
YLR059C	0	0	0.0186005314437555
YDL097C	0	0	0.0185840707964602
YMR054W	0	0	0.0185676392572944
YGR042W	0	0	0.0185512367491166
YEL047C	0	0	0.0185348631950574
YGR147C	0	0	0.0185185185185185
YHR142W	0	0	0.0185022026431718
YOR188W	0	0	0.0184859154929577
YKR086W	0	0	0.0184696569920844
YPL089C	0	0	0.0184534270650264
YGL206C	0	0	0.0184372256365233
YIL135C	0	0	0.0184210526315789
YGR261C	0	0	0.0184049079754601
YDL140C	0	0	0.0183887915936953
YKL081W	0	0	0.0183727034120735
YHL003C	0	0	0.0183566433566434
YOL009C	0	0	0.0183406113537118
YFR052W	0	0	0.0183246073298429
YMR152W	0	0	0.018308631211857
YPR069C	0	0	0.0182926829268293
YDR459C	0	0	0.0182767624020888
YMR165C	0	0	0.0182608695652174
YCL011C	0	0	0.0182450043440487
YOR326W	0	0	0.0182291666666667
YBR286W	0	0	0.018213356461405
YOR110W	0	0	0.0181975736568458
YLR114C	0	0	0.0181818181818182
YDL046W	0	0	0.0181660899653979
YDL155W	0	0	0.0181503889369058
YMR104C	0	0	0.0181347150259067
YPR036W	0	0	0.0181190681622088
YOR315W	0	0	0.0181034482758621
YKL005C	0	0	0.0180878552971576
YHR190W	0	0	0.0180722891566265
YLR250W	0	0	0.0180567497850387
YNL246W	0	0	0.0180412371134021
YMR008C	0	0	0.0180257510729614
YOR078W	0	0	0.0180102915951973
YHR086W	0	0	0.0179948586118252
YDR156W	0	0	0.0179794520547945
YLR011W	0	0	0.0179640718562874
YHR194W	0	0	0.0179487179487179
YGR116W	0	0	0.017933390264731
YHR108W	0	0	0.0179180887372014
YDR523C	0	0	0.0179028132992327
YEL009C	0	0	0.0178875638841567
YEL020C	0	1	0.0178875638841567
YKL140W	0	0	0.0178723404255319
YOL051W	0	0	0.0178571428571429
YCL067C	0	0	0.0178419711129991
YOL049W	0	0	0.0178268251273345
YML124C	0	0	0.0178117048346056
YPL140C	0	0	0.0177966101694915
YOR196C	0	0	0.0177815410668925
YPR081C	0	0	0.0177664974619289
YJL013C	0	0	0.0177514792899408
YPL138C	0	0	0.0177364864864865
YDR287W	0	0	0.0177215189873418
YCL055W	0	0	0.0177065767284992
YBR256C	0	0	0.0176916596461668
YKR061W	0	0	0.0176767676767677
YER167W	0	0	0.0176619007569386
YNL103W	0	0	0.0176470588235294
YOR306C	0	0	0.017632241813602
YBL034C	0	0	0.0176174496644295
YKL032C	0	0	0.0176026823134954
YPR002W	0	0	0.0175879396984925
YDL153C	0	0	0.0175732217573222
YPL127C	0	0	0.0175585284280936
YOR206W	0	0	0.0175438596491228
YNL047C	0	0	0.0175292153589316
YNL158W	0	0	0.0175145954962469
YAL032C	0	0	0.0175
YGR171C	0	0	0.0174854288093256
YHR102W	0	0	0.0174708818635607
YPL125W	0	0	0.0174563591022444
YJL174W	0	0	0.0174418604651163
YFL013C	0	0	0.0174273858921162
YDL174C	0	0	0.0174129353233831
YNL258C	0	0	0.0173985086992543
YPR165W	0	0	0.0173841059602649
YOR101W	0	0	0.0173697270471464
YML058W	0	0	0.0173553719008264
YBR130C	0	0	0.0173410404624277
YJR009C	0	0	0.0173267326732673
YGL176C	0	1	0.0173267326732673
YFR025C	0	0	0.0173124484748557
YDL101C	0	0	0.0172981878088962
YDR490C	0	0	0.0172839506172839
YOR187W	0	0	0.0172697368421053
YKL145W	0	0	0.0172555464256368
YLR094C	0	0	0.0172413793103448
YDR432W	0	0	0.0172272354388843
YML092C	0	0	0.0172131147540984
YER064C	0	0	0.0171990171990172
YKL020C	0	0	0.0171849427168576
YDR473C	0	0	0.0171708912510221
YGR232W	0	0	0.017156862745098
YDL233W	0	1	0.017156862745098
YNL316C	0	0	0.0171428571428571
YJR075W	0	0	0.0171339563862928
YDL027C	0	1	0.0171339563862928
YMR205C	0	0	0.0171339563862928
YNR023W	0	0	0.0171339563862928
YDR483W	0	0	0.0171339563862928
YLR133W	0	0	0.0171339563862928
YOR085W	0	0	0.0171339563862928
YKL139W	0	0	0.0171339563862928
YOR370C	0	0	0.0171339563862928
YOL080C	0	0	0.0171339563862928
YCR097W	0	0	0.0171339563862928
YIL096C	0	0	0.0171339563862928
YMR218C	0	0	0.0171339563862928
YLR384C	0	0	0.0171339563862928
YMR211W	0	0	0.0171339563862928
YPL028W	0	0	0.0171339563862928
YDL004W	0	0	0.0171339563862928
YOL012C	0	0	0.0171339563862928
YMR029C	0	0	0.0171339563862928
YGR274C	0	0	0.0171339563862928
YEL036C	0	0	0.0171339563862928
YDL220C	0	0	0.0171339563862928
YLR291C	0	0	0.0171339563862928
YDL144C	0	1	0.0171339563862928
YPL017C	0	1	0.0171339563862928
YCR083W	0	0	0.0171339563862928
YNL123W	0	0	0.0171339563862928
YDR036C	0	0	0.0171339563862928
YIL085C	0	0	0.0171339563862928
YGR198W	0	0	0.0171339563862928
YLR427W	0	0	0.0171339563862928
YBL015W	0	0	0.0171339563862928
YDL111C	0	0	0.0171339563862928
YDR164C	0	0	0.0171339563862928
YML128C	0	0	0.0171339563862928
YML035C	0	0	0.0171339563862928
YHR063C	0	0	0.0171339563862928
YAL060W	0	0	0.0171339563862928
YDR379W	0	0	0.0171339563862928
YBR218C	0	0	0.0171339563862928
YDR081C	0	0	0.0171339563862928
YLR190W	0	0	0.0171339563862928
YGL191W	0	0	0.0171339563862928
YER134C	0	1	0.0171339563862928
YOR258W	0	1	0.0171339563862928
YAL001C	0	0	0.0171339563862928
YLR226W	0	0	0.0171339563862928
YBR076W	0	0	0.0171339563862928
YOL100W	0	0	0.0171339563862928
YER156C	0	1	0.0171339563862928
YMR172W	0	0	0.0171339563862928
YDL231C	0	0	0.0171339563862928
YJR032W	0	0	0.0171339563862928
YER142C	0	0	0.0171339563862928
YOR060C	0	0	0.0171339563862928
YGR077C	0	0	0.0171339563862928
YOR261C	0	0	0.0171339563862928
YGL067W	0	0	0.0171339563862928
YLR421C	0	0	0.0171339563862928
YJL029C	0	0	0.0171339563862928
YMR030W	0	0	0.0171339563862928
YOR287C	0	0	0.0171339563862928
YNL133C	0	0	0.0171339563862928
YML091C	0	0	0.0171339563862928
YGR123C	1	0	0.0171339563862928
YER012W	0	0	0.0171206225680934
YMR070W	0	0	0.0171073094867807
YJL111W	0	0	0.0170940170940171
YOR026W	0	0	0.0170807453416149
YPL086C	0	0	0.0170674941815361
YKR094C	0	0	0.0170542635658915
YGR229C	0	0	0.0170410534469404
YHL032C	0	0	0.0170278637770898
YCR102C	0	0	0.017014694508894
YGR218W	0	0	0.0170015455950541
YKL016C	0	0	0.016988416988417
YKL095W	0	0	0.0169753086419753
YJL137C	0	0	0.0169622205088666
YOR181W	0	0	0.0169491525423729
YDR235W	0	0	0.0169361046959199
YIL143C	0	0	0.0169230769230769
YAL005C	0	0	0.0169100691775557
YJR147W	0	0	0.0168970814132104
YLR005W	0	0	0.0168841135840368
YHL048W	0	0	0.0168711656441718
YDR443C	0	0	0.0168582375478927
YKR087C	0	0	0.0168453292496172
YPR005C	0	0	0.0168324407039021
YHR152W	0	0	0.0168195718654434
YER163C	0	1	0.0168195718654434
YGR246C	0	0	0.0168067226890756
YPL208W	0	0	0.016793893129771
YJL030W	0	0	0.0167810831426392
YDR145W	0	0	0.0167682926829268
YNL027W	0	0	0.0167555217060168
YMR061W	0	0	0.0167427701674277
YDL007W	0	0	0.0167300380228137
YIL074C	0	0	0.0167173252279635
YHR034C	0	0	0.0167046317388003
YOR358W	0	0	0.0166919575113809
YGL045W	0	0	0.0166793025018954
YER100W	0	0	0.0166666666666667
YMR047C	0	0	0.0166540499621499
YBR183W	0	0	0.0166414523449319
YER081W	0	0	0.0166288737717309
YDR376W	0	0	0.0166163141993958
YHL036W	0	0	0.0166037735849057
YEL029C	0	0	0.0165912518853695
YGR101W	0	0	0.0165787490580256
YLL040C	0	0	0.016566265060241
YDR482C	0	1	0.016566265060241
YDR421W	0	0	0.0165537998495109
YKL093W	0	0	0.0165413533834586
YML086C	0	0	0.0165289256198347
YGR099W	0	0	0.0165165165165165
YMR125W	0	0	0.0165041260315079
YKL082C	0	0	0.0164917541229385
YGR200C	0	0	0.0164794007490637
YMR297W	0	0	0.0164670658682635
YLL060C	0	0	0.0164547494390426
YMR203W	0	0	0.0164424514200299
YLR022C	0	0	0.0164301717699776
YPL178W	0	0	0.0164179104477612
YAL021C	0	0	0.0164056674123788
YDR129C	0	0	0.0163934426229508
YGR167W	0	0	0.0163812360387193
YDL226C	0	0	0.0163690476190476
YBL103C	0	0	0.0163568773234201
YFL047W	0	0	0.0163447251114413
YMR269W	0	0	0.0163325909428359
YCR020C-A	0	0	0.0163204747774481
YGL049C	0	0	0.0163083765752409
YCL051W	0	0	0.0162962962962963
YFL018C	0	0	0.0162842339008142
YML085C	0	0	0.0162721893491124
YPL053C	0	0	0.016260162601626
YML126C	0	0	0.0162481536189069
YLR244C	0	0	0.0162361623616236
YAL007C	0	0	0.0162241887905605
YHR112C	0	0	0.0162122328666175
YBR114W	0	0	0.01620029455081
YLR337C	0	0	0.0161883738042678
YIL110W	0	0	0.0161764705882353
YHL031C	0	0	0.0161645848640705
YIR026C	0	0	0.0161527165932452
YJL044C	0	0	0.0161408657373441
YOR032C	0	0	0.0161290322580645
YCR020C	0	0	0.0161172161172161
YOR173W	0	0	0.0161054172767204
YKL024C	0	0	0.0160936356986101
YCL008C	0	0	0.0160818713450292
YGR043C	0	1	0.0160818713450292
YDL175C	0	0	0.0160726764500349
YIL109C	0	0	0.0160726764500349
YJR056C	0	1	0.0160726764500349
YKL004W	0	0	0.0160726764500349
YPR105C	0	0	0.0160726764500349
YBR026C	0	0	0.0160726764500349
YMR261C	0	0	0.0160726764500349
YGR216C	0	0	0.0160726764500349
YOR104W	0	1	0.0160726764500349
YDR404C	0	0	0.0160726764500349
YJL031C	0	0	0.0160726764500349
YLR399C	0	0	0.0160726764500349
YBR083W	0	0	0.0160726764500349
YNL011C	0	1	0.0160726764500349
YBR280C	0	0	0.0160726764500349
YJL140W	0	0	0.0160726764500349
YGL166W	0	0	0.0160726764500349
YNR046W	0	0	0.0160726764500349
YPR042C	0	0	0.0160726764500349
YMR258C	0	1	0.0160726764500349
YNL108C	0	0	0.0160726764500349
YER153C	0	0	0.0160726764500349
YOR138C	0	0	0.0160726764500349
YHR071W	0	0	0.0160726764500349
YOR112W	0	0	0.0160726764500349
YIL119C	0	0	0.0160726764500349
YOR312C	0	0	0.0160726764500349
YNR006W	0	0	0.0160726764500349
YNR027W	0	0	0.0160726764500349
YIL044C	0	0	0.0160726764500349
YNL323W	0	0	0.0160726764500349
YGL141W	0	0	0.0160726764500349
YHR040W	0	0	0.0160726764500349
YFR027W	0	0	0.0160726764500349
YKL100C	0	1	0.0160726764500349
YHR009C	0	1	0.0160726764500349
YLR051C	0	0	0.0160726764500349
YKL038W	0	0	0.0160726764500349
YNL183C	0	0	0.0160726764500349
YGL164C	0	1	0.0160726764500349
YGL121C	0	0	0.0160726764500349
YOR069W	0	0	0.0160726764500349
YJR008W	0	1	0.0160726764500349
YDR283C	0	0	0.0160726764500349
YMR300C	0	0	0.0160726764500349
YGR072W	0	0	0.0160726764500349
YLR118C	0	1	0.0160726764500349
YER030W	0	0	0.0160726764500349
YBL045C	0	0	0.0160726764500349
YEL061C	0	0	0.0160726764500349
YPL042C	0	0	0.0160726764500349
YDR247W	0	0	0.0160726764500349
YPL007C	0	0	0.0160726764500349
YOL096C	0	0	0.0160726764500349
YJL210W	0	0	0.0160726764500349
YKL141W	0	0	0.0160726764500349
YNL016W	0	0	0.0160726764500349
YHL024W	0	0	0.0160726764500349
YPR067W	0	0	0.0160726764500349
YGR258C	0	0	0.0160726764500349
YLR095C	0	0	0.0160726764500349
YFR002W	0	0	0.0160726764500349
YNL286W	0	0	0.0160726764500349
YBL078C	0	0	0.0160726764500349
YOR142W	0	0	0.0160726764500349
YDR369C	0	0	0.0160726764500349
YMR266W	0	0	0.0160726764500349
YKL007W	0	0	0.0160726764500349
YMR039C	0	0	0.0160726764500349
YML099C	0	0	0.0160726764500349
YOL021C	0	0	0.0160726764500349
YER077C	0	1	0.0160726764500349
YPL179W	1	0	0.0160726764500349
YNL001W	0	0	0.0160614525139665
YDR364C	0	0	0.0160502442428472
YPL120W	0	0	0.0160390516039052
YLR206W	0	0	0.0160278745644599
YPL088W	0	0	0.016016713091922
YJL093C	0	0	0.0160055671537926
YLR176C	0	0	0.0159944367176634
YNL193W	0	1	0.0159944367176634
YIL005W	0	0	0.0159833217512161
YGL057C	0	1	0.0159833217512161
YIL146C	0	0	0.0159722222222222
YGL035C	0	0	0.0159611380985427
YHR122W	0	0	0.0159500693481276
YOR380W	0	0	0.0159390159390159
YLR132C	0	0	0.0159279778393352
YBL028C	0	0	0.015916955017301
YMR281W	0	0	0.0159059474412171
YDR517W	0	0	0.0158949550794748
YJR063W	0	0	0.0158839779005525
YOR174W	0	0	0.0158730158730159
YDR151C	0	0	0.0158620689655172
YLR328W	0	0	0.0158511371467953
YNL041C	0	0	0.0158402203856749
YOL025W	0	0	0.0158293186510668
YOR018W	0	0	0.015818431911967
YBL005W	0	0	0.015807560137457
YML038C	0	0	0.0157967032967033
YDR262W	0	1	0.0157967032967033
YKR067W	0	0	0.0157858613589568
YGR222W	0	0	0.0157750342935528
YHR083W	0	0	0.0157642220699109
YDR265W	0	0	0.0157534246575342
YDL036C	0	0	0.0157426420260096
YDL066W	0	0	0.0157318741450068
YFL037W	0	0	0.0157211209842789
YNR015W	0	0	0.0157103825136612
YGL127C	0	0	0.0156996587030717
YGL124C	0	0	0.0156889495225102
YKR066C	0	0	0.0156782549420586
YCR008W	0	0	0.0156675749318801
YLL029W	0	1	0.0156675749318801
YGL256W	0	0	0.0156569094622192
YDR226W	0	0	0.0156462585034014
YKL001C	0	0	0.0156356220258328
YHR096C	0	0	0.015625
YLR082C	0	0	0.0156143923964698
YCR042C	0	0	0.0156037991858887
YGR183C	0	0	0.0155932203389831
YGR170W	0	0	0.0155826558265583
YBR231C	0	0	0.0155743024010383
YIL145C	0	0	0.0155743024010383
YLR414C	0	1	0.0155743024010383
YOR229W	0	0	0.0155743024010383
YFL016C	0	0	0.0155743024010383
YCR082W	0	0	0.0155743024010383
YOL031C	0	0	0.0155743024010383
YKL161C	0	1	0.0155743024010383
YDR207C	0	0	0.0155743024010383
YLR220W	0	0	0.0155743024010383
YGR270W	0	0	0.0155743024010383
YAL002W	0	0	0.0155743024010383
YJL130C	0	0	0.0155743024010383
YPL161C	0	0	0.0155743024010383
YGR277C	0	0	0.0155743024010383
YNL006W	0	0	0.0155743024010383
YDR519W	0	1	0.0155743024010383
YAR002W	0	0	0.0155743024010383
YCL031C	0	0	0.0155743024010383
YGR088W	0	0	0.0155743024010383
YOL143C	0	0	0.0155743024010383
YGL094C	0	0	0.0155743024010383
YFR048W	0	0	0.0155743024010383
YEL066W	0	0	0.0155743024010383
YOR141C	0	1	0.0155743024010383
YGL150C	0	0	0.0155743024010383
YIL105C	0	0	0.0155743024010383
YIL126W	0	0	0.0155743024010383
YML079W	0	1	0.0155743024010383
YHR073W	0	0	0.0155743024010383
YLR436C	0	0	0.0155743024010383
YLL039C	0	0	0.0155743024010383
YGL210W	0	0	0.0155743024010383
YLR266C	0	0	0.0155743024010383
YLR314C	0	0	0.0155743024010383
YMR169C	0	0	0.0155743024010383
YGR255C	0	0	0.0155743024010383
YHR068W	0	0	0.0155743024010383
YLR102C	0	0	0.0155743024010383
YGR189C	0	0	0.0155743024010383
YOR122C	0	0	0.0155743024010383
YMR113W	0	0	0.0155743024010383
YGL151W	0	0	0.0155743024010383
YHR200W	0	0	0.0155743024010383
YDL143W	0	0	0.0155743024010383
YBR035C	0	0	0.0155743024010383
YLR167W	0	0	0.0155743024010383
YDR168W	0	0	0.0155743024010383
YJR006W	0	0	0.0155743024010383
YAL010C	0	0	0.0155743024010383
YER037W	0	1	0.0155743024010383
YML032C	0	0	0.0155743024010383
YNR012W	0	0	0.0155743024010383
YOL093W	0	0	0.0155743024010383
YMR176W	0	0	0.0155743024010383
YBR010W	0	0	0.0155743024010383
YJR040W	0	0	0.0155743024010383
YOL028C	0	0	0.0155743024010383
YMR294W	0	0	0.0155743024010383
YDR254W	0	0	0.0155743024010383
YHR171W	0	0	0.0155743024010383
YLR153C	0	0	0.0155743024010383
YFR040W	0	0	0.0155743024010383
YOL126C	0	0	0.0155743024010383
YNL039W	0	0	0.0155743024010383
YPR140W	0	0	0.0155743024010383
YCL028W	0	1	0.0155743024010383
YDL213C	0	0	0.0155743024010383
YLR254C	0	0	0.0155743024010383
YMR071C	0	0	0.0155743024010383
YNR024W	0	1	0.0155743024010383
YHR077C	0	0	0.0155743024010383
YDR481C	1	0	0.0155743024010383
YKL079W	0	0	0.0155642023346304
YGR158C	0	0	0.0155541153596889
YOR275C	0	0	0.0155440414507772
YDL003W	0	0	0.0155339805825243
YLL058W	0	0	0.0155239327296248
YNL003C	0	0	0.015513897866839
YPR017C	0	0	0.0155038759689922
YKL057C	0	0	0.0154938670109748
YHR092C	0	0	0.0154838709677419
YPL258C	0	0	0.0154738878143133
YMR226C	0	0	0.0154639175257732
YDR245W	0	0	0.0154539600772698
YNL014W	0	0	0.0154440154440154
YHR069C	0	0	0.0154340836012862
YLR354C	0	0	0.0154241645244216
YFL024C	0	0	0.0154142581888247
YDR326C	0	0	0.0154043645699615
YHL007C	0	0	0.0153944836433611
YFL002C	0	0	0.0153846153846154
YOR065W	0	0	0.0153747597693786
YDR311W	0	0	0.0153649167733675
YBR079C	0	0	0.0153550863723608
YGL174W	0	0	0.0153452685421995
YBR150C	0	1	0.0153452685421995
YIL021W	0	0	0.0153354632587859
YDR088C	0	0	0.0153256704980843
YIL116W	0	0	0.01531589023612
YDR160W	0	0	0.0153061224489796
YNL012W	0	0	0.0152963671128107
YKL069W	0	1	0.0152963671128107
YKL017C	0	0	0.0152866242038217
YDR181C	0	0	0.0152768936982813
YGL027C	0	0	0.0152671755725191
YAL029C	0	0	0.0152574698029243
YNL230C	0	0	0.0152477763659466
YKR018C	0	1	0.0152477763659466
YDR451C	0	0	0.0152380952380952
YAL055W	0	0	0.0152284263959391
YGL179C	0	0	0.0152187698161065
YFR053C	0	0	0.0152091254752852
YPR051W	0	0	0.0151994933502217
YAL033W	0	0	0.0151898734177215
YOR316C	0	0	0.015180265654649
YCR052W	0	0	0.0151706700379267
YAL009W	0	0	0.0151610865445357
YHR119W	0	0	0.0151515151515152
YDL072C	0	1	0.0151515151515152
YGR204W	0	0	0.0151419558359621
YNL232W	0	0	0.0151324085750315
YMR275C	0	0	0.0151228733459357
YKL116C	0	0	0.0151133501259446
YEL056W	0	0	0.0151038388923851
YDR348C	0	1	0.0151038388923851
YGR244C	0	0	0.0150943396226415
YJL054W	0	0	0.0150848522941546
YPR065W	0	0	0.0150753768844221
YFL036W	0	0	0.0150659133709981
YDR373W	0	0	0.0150564617314931
YDR122W	0	0	0.0150470219435737
YDL105W	0	0	0.0150375939849624
YDR267C	0	1	0.0150375939849624
YLR423C	0	0	0.0150281778334377
YDR377W	0	0	0.0150187734668335
YJL008C	0	0	0.0150093808630394
YPL154C	0	0	0.015
YGL025C	0	0	0.0149906308557152
YPR147C	0	1	0.0149906308557152
YER103W	0	0	0.0149812734082397
YDR468C	0	0	0.0149719276356831
YAL019W	0	0	0.0149625935162095
YLR396C	0	0	0.0149532710280374
YDR061W	0	1	0.0149532710280374
YMR298W	0	0	0.0149439601494396
YLR368W	0	0	0.014934660858743
YOR288C	0	0	0.0149253731343284
YHR121W	0	0	0.0149160969546302
YDR150W	0	0	0.0149068322981366
YLR078C	0	0	0.0148975791433892
YGL122C	0	0	0.0148883374689826
YAL023C	0	0	0.0148791072535648
YMR033W	0	0	0.0148698884758364
YDR280W	0	0	0.0148606811145511
YKL204W	0	0	0.0148514851485149
YCR035C	0	0	0.0148423005565863
YOR028C	0	0	0.0148331273176761
YHR075C	0	0	0.0148239654107474
YPR199C	0	0	0.0148148148148148
YLR342W	0	0	0.0148056755089451
YOR115C	0	0	0.0147965474722565
YDL229W	0	0	0.0147874306839187
YGR241C	0	0	0.0147783251231527
YBR118W	0	0	0.0147692307692308
YCR016W	0	0	0.014760147601476
YDR125C	0	0	0.0147510755992624
YGR251W	0	0	0.0147420147420147
YAL048C	0	0	0.0147329650092081
YMR234W	0	0	0.0147239263803681
YJR084W	0	0	0.0147148988350705
YPR155C	0	0	0.0147058823529412
YPR139C	0	0	0.0146968769136558
YBR107C	0	0	0.01468788249694
YPR121W	0	0	0.0146788990825688
YHR055C	0	0	0.0146699266503667
YJL125C	0	0	0.0146609651802077
YNR047W	0	0	0.0146520146520147
YGL062W	0	0	0.0146430750457596
YBR084C-A	0	0	0.0146341463414634
YOR106W	0	0	0.0146252285191956
YMR210W	0	0	0.0146163215590743
YBR128C	0	0	0.014607425441266
YPR031W	0	0	0.0145985401459854
YGR095C	0	0	0.0145896656534954
YMR250W	0	0	0.0145808019441069
YER045C	0	0	0.0145719489981785
YKL218C	0	0	0.0145631067961165
YJL124C	0	0	0.0145542753183748
YIL148W	0	0	0.0145454545454545
YMR212C	0	0	0.0145366444579043
YNL048W	0	0	0.0145278450363196
YOR017W	0	0	0.014519056261343
YGL001C	0	0	0.0145102781136638
YOL130W	0	0	0.0145015105740181
YDR466W	0	0	0.0144927536231884
YAL026C	0	0	0.0144840072420036
YKL125W	0	0	0.014475271411339
YDR264C	0	0	0.0144665461121157
YMR014W	0	0	0.0144578313253012
YKR008W	0	0	0.0144491270319085
YPR118W	0	0	0.0144404332129964
YPR022C	0	1	0.0144404332129964
YLR429W	0	0	0.0144317498496693
YGL201C	0	0	0.0144230769230769
YAL030W	0	0	0.0144144144144144
YMR106C	0	0	0.014405762304922
YAL056W	0	0	0.0143971205758848
YGL065C	0	0	0.0143884892086331
YJL039C	0	0	0.0143798681845416
YGL006W	0	0	0.0143712574850299
YFL039C	0	0	0.0143626570915619
YBR267W	0	0	0.0143540669856459
YNL264C	0	0	0.0143454871488344
YKR055W	0	0	0.014336917562724
YIL056W	0	0	0.0143283582089552
YKL148C	0	0	0.0143198090692124
YBR249C	0	0	0.0143112701252236
YGL156W	0	0	0.0143027413587604
YPR023C	0	0	0.0142942227516379
YGL078C	0	0	0.0142857142857143
YLR139C	0	0	0.0142772159428911
YBR247C	0	0	0.014268727705113
YJL201W	0	0	0.0142602495543672
YER079W	0	1	0.0142602495543672
YOL123W	0	0	0.0142517814726841
YEL016C	0	0	0.0142433234421365
YML115C	0	0	0.0142348754448399
YER003C	0	0	0.014226437462952
YGL227W	0	0	0.014218009478673
YNL239W	0	0	0.0142095914742451
YPR074C	0	0	0.0142011834319527
YBR185C	0	0	0.0141927853341218
YER069W	0	0	0.0141843971631206
YDL149W	0	0	0.0141760189013585
YNL049C	0	0	0.0141676505312869
YER173W	0	0	0.0141592920353982
YGR055W	0	0	0.0141509433962264
YKR031C	0	0	0.0141426045963465
YCR047C	0	0	0.0141342756183746
YLR135W	0	0	0.0141259564449676
YNL199C	0	0	0.0141176470588235
YCL004W	0	0	0.0141093474426808
YOR143C	0	0	0.0141010575793184
YML068W	0	0	0.0140927774515561
YPL135W	0	0	0.0140845070422535
YIL138C	0	0	0.0140762463343109
YEL046C	0	0	0.0140679953106682
YAR033W	0	0	0.0140597539543058
YNL331C	0	0	0.0140515222482436
YDR004W	0	0	0.0140433001755413
YDR217C	0	0	0.0140350877192982
YPR052C	0	0	0.0140268848626534
YNL022C	0	0	0.014018691588785
YGR017W	0	1	0.014018691588785
YGL250W	0	1	0.014018691588785
YDR303C	0	0	0.0140105078809107
YJR089W	0	0	0.014002333722287
YPL146C	0	0	0.0139941690962099
YGR047C	0	0	0.013986013986014
YLR225C	0	1	0.013986013986014
YHL017W	0	1	0.013986013986014
YER112W	0	0	0.0139778683750728
YML110C	0	0	0.0139697322467986
YHL043W	0	0	0.0139616055846422
YKL013C	0	0	0.013953488372093
YOR003W	0	0	0.0139453805926787
YLR105C	0	0	0.0139372822299652
YPL032C	0	0	0.0139291932675566
YLR357W	0	0	0.0139211136890951
YIL142W	0	0	0.0139130434782609
YNL160W	0	0	0.0139049826187717
YMR153W	0	0	0.0138969310943833
YDR159W	0	0	0.0138888888888889
YOR252W	0	1	0.0138888888888889
YOR131C	0	1	0.0138888888888889
YDR289C	0	0	0.0138808559861191
YAL039C	0	0	0.0138728323699422
YPL005W	0	0	0.0138648180242634
YGL178W	0	0	0.0138568129330254
YAR031W	0	0	0.0138488170802077
YJL112W	0	0	0.013840830449827
YGL139W	0	0	0.0138328530259366
YBR203W	0	0	0.0138248847926267
YLR215C	0	0	0.0138169257340242
YBR043C	0	0	0.0138089758342923
YJL106W	0	0	0.0138010350776308
YEL002C	0	0	0.0137931034482759
YOR260W	0	0	0.0137851809304997
YAL034W-A	0	0	0.0137772675086108
YJL183W	0	0	0.0137693631669535
YER017C	0	0	0.0137614678899083
YJL058C	0	0	0.0137535816618911
YKL021C	0	0	0.013745704467354
YOR125C	0	0	0.0137378362907842
YLR401C	0	0	0.0137299771167048
YDR140W	0	0	0.0137221269296741
YIL019W	0	0	0.0137142857142857
YIR023W	0	0	0.0137064534551685
YER105C	0	0	0.0136986301369863
YPR133C	0	0	0.0136908157444381
YIL039W	0	0	0.0136830102622577
YGL029W	0	0	0.0136752136752137
YGR208W	0	0	0.0136674259681093
YOR004W	0	0	0.0136596471257826
YPR143W	0	0	0.0136518771331058
YEL051W	0	0	0.0136441159749858
YNL064C	0	0	0.0136363636363636
YHL019C	0	0	0.0136286201022147
YNL113W	0	0	0.0136208853575482
YJR001W	0	0	0.0136131593874078
YDR161W	0	0	0.0136054421768707
YLR305C	0	0	0.0135977337110482
YEL050C	0	0	0.0135900339750849
YER115C	0	0	0.0135823429541596
YLR026C	0	0	0.0135746606334842
YFL033C	0	0	0.0135669869983041
YLR194C	0	0	0.0135593220338983
YIL150C	0	0	0.0135516657255788
YLR271W	0	1	0.0135516657255788
YPR026W	0	0	0.0135440180586907
YPL190C	0	0	0.0135363790186125
YLL008W	0	0	0.0135287485907554
YMR181C	0	1	0.0135287485907554
YPR169W	0	0	0.0135211267605634
YDL013W	0	0	0.0135135135135135
YBL021C	0	0	0.0135059088351154
YGL048C	0	0	0.0134983127109111
YMR043W	0	0	0.0134907251264755
YLR284C	0	0	0.0134831460674157
YMR171C	0	1	0.0134831460674157
YER088C	0	0	0.0134755755193711
YJR055W	0	0	0.0134680134680135
YDL170W	0	0	0.0134604598990466
YJL167W	0	0	0.0134529147982063
YBR072W	0	0	0.0134453781512605
YDR312W	0	0	0.013437849944009
YDR236C	0	0	0.0134303301622832
YKL157W	0	0	0.0134228187919463
YPR108W	0	0	0.0134153158188932
YGR211W	0	0	0.0134078212290503
YAL003W	0	0	0.0134003350083752
YGR256W	0	0	0.0133928571428571
YER101C	0	1	0.0133928571428571
YKR024C	0	0	0.0133853876185165
YGL195W	0	0	0.0133779264214047
YDR334W	0	0	0.0133704735376045
YER005W	0	0	0.0133630289532294
YDR184C	0	0	0.013355592654424
YAL038W	0	0	0.0133481646273637
YAL011W	0	0	0.0133407448582546
YDL160C	0	0	0.0133333333333333
YDL185W	0	0	0.0133259300388673
YMR164C	0	0	0.0133185349611543
YGL054C	0	0	0.0133111480865225
YDR052C	0	0	0.0133037694013304
YJL204C	0	0	0.0132963988919668
YHR024C	0	0	0.0132890365448505
YGL225W	0	0	0.0132816823464305
YER148W	0	0	0.0132743362831858
YKL149C	0	0	0.0132669983416252
YDR062W	0	0	0.0132596685082873
YGR193C	0	0	0.0132523467697405
YBR278W	0	0	0.0132450331125828
YFL049W	0	0	0.0132377275234418
YDR434W	0	0	0.0132304299889746
YJR033C	0	0	0.0132231404958678
YBR068C	0	0	0.013215859030837
YDR212W	0	0	0.0132085855806274
YPR180W	0	0	0.0132013201320132
YDR259C	0	0	0.0131940626717977
YCR066W	0	0	0.0131868131868132
YNL308C	0	0	0.0131795716639209
YER063W	0	0	0.013172338090011
YJL010C	0	0	0.0131651124520022
[truncated: 3,790 more rows]
