# Supplementary material for: Computationally Driven, Quantitative Experiments Discover Genes Required for Mitochondrial Biogenesis
Source: PLoS Genet. 2009 Mar 20;5(3):e1000407. doi: 10.1371/journal.pgen.1000407 (PMC2648979; doi:10.1371/journal.pgen.1000407)
Supplement: Dataset S2 — Top 100 novel ensemble predictions for additional yeast biological processes. A zip file containing 387 tab-delimited text files of the ensemble predictions for the indicated Gene Ontology Biological Process Term. (21.70 MB GZ) [file pgen.1000407.s013.gz › GO_0006473.txt]

ORF	AnnotatedToTerm?	Uncharacterized_04152007?	Precision
YOL148C	1	0	1.0
YDR176W	1	0	1.0
YGR252W	1	0	1.0
YDR145W	1	0	1.0
YDR448W	1	0	1.0
YGL112C	1	0	1.0
YDR167W	1	0	1.0
YPL254W	1	0	1.0
YHR099W	1	0	1.0
YMR236W	1	0	1.0
YER148W	0	0	0.909090909090909
YLR055C	0	0	0.833333333333333
YMR223W	0	0	0.8125
YDR392W	1	0	0.8125
YBR081C	1	0	0.8125
YOR244W	1	0	0.8125
YNL107W	0	0	0.8
YBR198C	1	0	0.8
YPL047W	0	0	0.8
YFL024C	1	0	0.8
YHR090C	1	0	0.8
YGR002C	1	0	0.8
YJL081C	1	0	0.8
YNL136W	1	0	0.8
YCL010C	1	0	0.8
YGR274C	0	0	0.769230769230769
YEL018W	0	0	0.740740740740741
YHR041C	0	0	0.714285714285714
YMR227C	0	0	0.689655172413793
YDR359C	0	0	0.666666666666667
YPL011C	0	0	0.645161290322581
YER164W	0	0	0.628571428571429
YML098W	0	0	0.628571428571429
YPL129W	1	0	0.628571428571429
YPL001W	1	0	0.628571428571429
YEL009C	0	0	0.611111111111111
YMR005W	0	0	0.594594594594595
YOL012C	0	0	0.58974358974359
YGL066W	1	0	0.58974358974359
YOR290C	0	0	0.575
YMR263W	0	0	0.560975609756098
YBR009C	0	0	0.547619047619048
YBR010W	0	0	0.534883720930233
YGL244W	0	0	0.522727272727273
YML015C	0	0	0.511111111111111
YBR231C	0	0	0.5
YML114C	0	0	0.489795918367347
YNL030W	0	0	0.489795918367347
YJR082C	1	0	0.489795918367347
YNL236W	0	0	0.48
YJL140W	0	0	0.470588235294118
YCR042C	0	0	0.462962962962963
YDR485C	0	0	0.462962962962963
YPR023C	1	0	0.462962962962963
YLR418C	0	0	0.454545454545455
YLR399C	0	0	0.446428571428571
YNL330C	0	0	0.43859649122807
YML041C	0	0	0.431034482758621
YPL016W	0	0	0.423728813559322
YDR334W	0	0	0.416666666666667
YDL074C	0	0	0.409836065573771
YNL059C	0	0	0.403225806451613
YER159C	0	0	0.396825396825397
YBR253W	0	0	0.390625
YBR289W	0	0	0.384615384615385
YBR279W	0	0	0.378787878787879
YNL031C	0	0	0.373134328358209
YML062C	0	0	0.367647058823529
YPL055C	0	0	0.36231884057971
YOR123C	0	0	0.357142857142857
YPL138C	0	0	0.352112676056338
YJL176C	0	0	0.347222222222222
YOL004W	0	0	0.342465753424658
YPL235W	0	0	0.337837837837838
YGL070C	0	0	0.333333333333333
YGR104C	0	0	0.333333333333333
YGR186W	0	0	0.333333333333333
YBL052C	1	0	0.333333333333333
YER022W	0	0	0.329113924050633
YBR111W-A	0	0	0.325
YJL168C	0	0	0.320987654320988
YPL248C	0	0	0.317073170731707
YDR163W	0	0	0.313253012048193
YDL002C	0	0	0.30952380952381
YNR023W	0	0	0.305882352941176
YPL181W	0	0	0.302325581395349
YBR060C	0	0	0.298850574712644
YNL215W	0	1	0.298850574712644
YER161C	0	0	0.295454545454545
YOL051W	0	0	0.292134831460674
YDR225W	0	0	0.288888888888889
YPL082C	0	0	0.287234042553192
YGL043W	0	0	0.287234042553192
YCL061C	0	0	0.287234042553192
YLL022C	1	0	0.287234042553192
YPL086C	0	0	0.284210526315789
YPR070W	0	0	0.28125
YFL013C	0	0	0.278350515463918
YMR127C	0	0	0.275510204081633
YGL150C	0	0	0.272727272727273
YDR190C	0	0	0.27
YLR015W	0	0	0.267326732673267
YOL135C	0	0	0.264705882352941
YFR037C	0	0	0.262135922330097
YOR257W	0	0	0.259615384615385
YOR174W	0	0	0.257142857142857
YGR056W	0	0	0.254716981132075
YPR072W	0	0	0.252336448598131
YOR194C	0	0	0.25
YGL044C	0	0	0.247706422018349
YAL013W	0	0	0.245454545454545
YLR357W	0	0	0.24390243902439
YPR135W	0	0	0.24390243902439
YBR103W	0	0	0.24390243902439
YAL011W	0	0	0.24390243902439
YDR469W	0	0	0.24390243902439
YFL039C	1	0	0.24390243902439
YGL207W	0	0	0.24390243902439
YGL058W	0	0	0.24390243902439
YLR182W	0	0	0.24390243902439
YOR064C	1	0	0.24390243902439
YCL016C	0	0	0.24390243902439
YPR046W	0	0	0.24390243902439
YPR051W	1	0	0.24390243902439
YGL243W	0	0	0.241935483870968
YDR532C	0	0	0.24
YDR159W	0	0	0.238095238095238
YBR245C	0	0	0.237762237762238
YLR298C	0	0	0.237762237762238
YKR095W	0	0	0.237762237762238
YDL065C	0	0	0.237762237762238
YKR022C	0	0	0.237762237762238
YLR085C	0	0	0.237762237762238
YPR131C	1	0	0.237762237762238
YIR010W	0	0	0.237762237762238
YBL003C	0	0	0.237762237762238
YEL056W	1	0	0.237762237762238
YOL017W	0	0	0.237762237762238
YEL003W	0	0	0.237762237762238
YNL079C	0	0	0.237762237762238
YMR078C	0	0	0.237762237762238
YHR013C	1	0	0.237762237762238
YOR279C	0	0	0.237762237762238
YOL076W	1	0	0.237762237762238
YGL153W	0	0	0.236111111111111
YAL021C	0	0	0.23448275862069
YGL086W	0	0	0.232876712328767
YPR052C	0	0	0.231292517006803
YNL039W	0	0	0.22972972972973
YKR029C	0	0	0.228187919463087
YLR309C	0	0	0.226666666666667
YKR101W	0	0	0.225165562913907
YNL133C	0	0	0.223684210526316
YOR038C	0	0	0.222222222222222
YML102W	0	0	0.220779220779221
YML065W	0	0	0.220238095238095
YBR264C	0	0	0.220238095238095
YGR009C	0	0	0.220238095238095
YER068W	0	0	0.220238095238095
YJL030W	0	0	0.220238095238095
YDL140C	0	0	0.220238095238095
YDR146C	0	0	0.220238095238095
YCR020C-A	1	0	0.220238095238095
YMR039C	0	0	0.220238095238095
YIL021W	0	0	0.220238095238095
YKL041W	0	0	0.220238095238095
YPL255W	0	0	0.220238095238095
YOR253W	1	0	0.220238095238095
YJL115W	1	0	0.220238095238095
YER029C	0	0	0.218934911242604
YKL058W	0	0	0.217647058823529
YML069W	0	0	0.216374269005848
YOR026W	0	0	0.215116279069767
YGR005C	0	0	0.213872832369942
YBR215W	0	0	0.213483146067416
YGR120C	0	0	0.213483146067416
YMR075W	0	0	0.213483146067416
YMR077C	0	0	0.213483146067416
YEL053C	1	0	0.213483146067416
YLR025W	0	0	0.212290502793296
YMR061W	0	0	0.21195652173913
YIL084C	0	0	0.21195652173913
YBR095C	0	0	0.21195652173913
YMR044W	0	0	0.21195652173913
YDL040C	1	0	0.21195652173913
YGR152C	0	0	0.210810810810811
YGR200C	0	0	0.209677419354839
YHR023W	0	0	0.20855614973262
YML007W	0	0	0.207446808510638
YPR034W	0	0	0.206349206349206
YML094W	0	0	0.205263157894737
YOL006C	0	0	0.204188481675393
YDR216W	0	0	0.203125
YLR200W	0	0	0.202072538860104
YPL101W	0	0	0.201030927835052
YBR175W	0	0	0.2
YIL002C	0	0	0.198979591836735
YDL224C	0	0	0.197969543147208
YLR455W	0	0	0.196969696969697
YAL029C	0	0	0.196078431372549
YBL082C	0	0	0.196078431372549
YLR103C	0	0	0.196078431372549
YBR087W	0	0	0.196078431372549
YLR052W	0	0	0.196078431372549
YPR031W	1	0	0.196078431372549
YBR195C	0	0	0.195121951219512
YBR290W	0	0	0.194174757281553
YIL161W	0	1	0.194174757281553
YDR289C	0	0	0.193236714975845
YLR071C	0	0	0.192307692307692
YMR070W	0	0	0.191387559808612
YPL105C	0	1	0.191387559808612
YBR257W	0	0	0.19047619047619
YBR136W	0	0	0.18957345971564
YGL025C	0	0	0.188679245283019
YBR211C	0	0	0.187793427230047
YJL074C	0	0	0.186915887850467
YLR384C	0	0	0.186046511627907
YCR082W	0	0	0.185185185185185
YGL151W	0	0	0.184331797235023
YBL036C	0	0	0.18348623853211
YML109W	0	0	0.182648401826484
YPR141C	0	0	0.181818181818182
YDR308C	0	0	0.180995475113122
YOR141C	0	1	0.180995475113122
YJR135C	0	0	0.18018018018018
YMR312W	0	0	0.179372197309417
YGR078C	0	0	0.178571428571429
YKR008W	0	0	0.177777777777778
YNR010W	0	0	0.176991150442478
YPL071C	0	1	0.176991150442478
YBL093C	0	0	0.176211453744493
YBR154C	0	0	0.175438596491228
YBR162W-A	0	0	0.174672489082969
YMR132C	0	1	0.174672489082969
YBL008W	0	0	0.173913043478261
YML060W	0	0	0.173160173160173
YNL097C	0	0	0.172413793103448
YBR275C	0	0	0.171673819742489
YBR078W	0	0	0.170940170940171
YKL184W	0	0	0.170212765957447
YPR018W	0	0	0.169491525423729
YBR167C	0	0	0.168776371308017
YER016W	0	0	0.168067226890756
YLR234W	0	0	0.167364016736402
YBR055C	0	0	0.16734693877551
YDR121W	0	0	0.16734693877551
YBR166C	0	0	0.16734693877551
YOR319W	0	0	0.16734693877551
YBR135W	0	0	0.16734693877551
YOR023C	1	0	0.16734693877551
YJL203W	0	0	0.166666666666667
YJR134C	0	1	0.166666666666667
YMR311C	0	0	0.165991902834008
YGL163C	0	0	0.165322580645161
YNL153C	0	0	0.164658634538153
YPR188C	0	0	0.164
YJR032W	0	0	0.163346613545817
YAL032C	0	0	0.162698412698413
YMR112C	0	0	0.162055335968379
YBR283C	0	0	0.161417322834646
YHR058C	0	0	0.16078431372549
YJL123C	0	1	0.16078431372549
YLR385C	0	0	0.16015625
YGL013C	0	0	0.159533073929961
YDR068W	0	1	0.159533073929961
YBL006C	0	0	0.158914728682171
YFL001W	0	0	0.158301158301158
YBR272C	0	0	0.157692307692308
YLR110C	0	0	0.157088122605364
YCR093W	0	0	0.156488549618321
YOR144C	0	0	0.155893536121673
YBR210W	0	0	0.15530303030303
YOR213C	0	0	0.154716981132075
YDL099W	0	0	0.154135338345865
YPR168W	0	0	0.153558052434457
YPL228W	0	0	0.152985074626866
YBR258C	0	0	0.152416356877323
YOR089C	0	0	0.151851851851852
YOR151C	0	0	0.151291512915129
YNL261W	0	0	0.150735294117647
YNL088W	0	0	0.15018315018315
YBL035C	0	0	0.14963503649635
YHR079C	0	0	0.149090909090909
YJL173C	0	0	0.148550724637681
YPL208W	0	0	0.148014440433213
YDR217C	0	0	0.147482014388489
YBR121C	0	0	0.146953405017921
YOL072W	0	0	0.146428571428571
YLL004W	0	0	0.145907473309609
YBR129C	0	0	0.145390070921986
YPL241C	0	0	0.144876325088339
YLR032W	0	0	0.144366197183099
YPR143W	0	0	0.143859649122807
YDL164C	0	0	0.143356643356643
YOL093W	0	0	0.142857142857143
YIL126W	0	0	0.142361111111111
YJR050W	0	0	0.141868512110727
YDR224C	0	0	0.141379310344828
YIL138C	0	0	0.140893470790378
YOL145C	0	0	0.14041095890411
YBR153W	0	0	0.139931740614334
YML032C	0	0	0.139455782312925
YAL019W	0	0	0.138983050847458
YER092W	0	1	0.138983050847458
YBR074W	0	1	0.138983050847458
YBL088C	0	0	0.138513513513514
YGL194C	0	0	0.138047138047138
YNL309W	0	0	0.13758389261745
YBL009W	0	0	0.137123745819398
YBR254C	0	0	0.136666666666667
YCR065W	0	0	0.136212624584718
YNL032W	0	0	0.135761589403974
YBL025W	0	0	0.135313531353135
YPL209C	0	0	0.134868421052632
YLR262C	0	0	0.134426229508197
YPR025C	0	0	0.133986928104575
YMR199W	0	0	0.133550488599349
YBR084W	0	0	0.133116883116883
YBL019W	0	0	0.132686084142395
YML027W	0	0	0.132258064516129
YEL036C	0	0	0.131832797427653
YNL206C	0	0	0.131410256410256
YDL042C	0	0	0.130990415335463
YAL043C	0	0	0.130573248407643
YDR477W	0	0	0.13015873015873
YBR073W	0	0	0.129746835443038
YDR227W	0	0	0.129337539432177
YPR190C	0	0	0.128930817610063
YMR043W	0	0	0.128526645768025
YJR060W	0	0	0.128125
YBR271W	0	0	0.127725856697819
YBR188C	0	0	0.127329192546584
YBL091C	0	0	0.126934984520124
YGR264C	0	0	0.126543209876543
YBR041W	0	0	0.126153846153846
YDR310C	0	0	0.125766871165644
YBR200W	0	0	0.125382262996942
YDR295C	0	0	0.125
YPR179C	0	0	0.124620060790274
YMR033W	0	0	0.124242424242424
YKL113C	0	0	0.123867069486405
YBR217W	0	0	0.123493975903614
YER111C	0	0	0.123123123123123
YOL086C	0	0	0.122754491017964
YDR181C	0	0	0.122388059701493
YDL005C	0	0	0.12202380952381
YDL157C	0	1	0.12202380952381
YIL112W	0	0	0.121661721068249
YKL172W	0	0	0.121301775147929
YCR033W	0	0	0.12094395280236
YGR276C	0	0	0.120588235294118
YKL028W	0	0	0.120234604105572
YBL076C	0	0	0.119883040935673
YCL031C	0	0	0.119533527696793
YMR117C	0	0	0.119186046511628
YBL046W	0	0	0.118840579710145
YBL074C	0	0	0.11849710982659
YMR240C	0	0	0.118155619596542
YPR040W	0	0	0.117816091954023
YBR168W	0	0	0.117478510028653
YPR101W	0	0	0.117142857142857
YMR299C	0	0	0.116809116809117
YDR088C	0	0	0.116477272727273
YNL273W	0	0	0.11614730878187
YBR112C	0	0	0.115819209039548
YIL144W	0	0	0.115492957746479
YOR349W	0	0	0.115168539325843
YIL063C	0	0	0.11484593837535
YLL024C	0	0	0.114525139664804
YDR292C	0	0	0.114206128133705
YBR030W	0	0	0.113888888888889
YBR125C	0	1	0.113888888888889
YBR091C	0	0	0.113573407202216
YDL058W	0	0	0.113259668508287
YPL139C	0	0	0.112947658402204
YBL060W	0	1	0.112947658402204
YOR148C	0	0	0.112637362637363
YDR138W	0	0	0.112328767123288
YDR195W	0	0	0.112021857923497
YEL035C	0	1	0.112021857923497
YBR265W	0	0	0.111716621253406
YOR159C	0	0	0.111413043478261
YPL031C	0	0	0.111111111111111
YPL213W	0	0	0.110810810810811
YGL174W	0	0	0.110512129380054
YBL001C	0	0	0.110215053763441
YBR193C	0	0	0.109919571045576
YBL063W	0	0	0.109625668449198
YAR003W	0	0	0.109333333333333
YBL004W	0	0	0.109042553191489
YBR022W	0	0	0.108753315649867
YLR033W	0	0	0.108465608465608
YBR057C	0	0	0.108179419525066
YHR191C	0	0	0.107894736842105
YPL256C	0	0	0.10761154855643
YBR110W	0	0	0.107329842931937
YBL026W	0	0	0.107049608355091
YLR335W	0	0	0.106770833333333
YBR063C	0	1	0.106770833333333
YDR004W	0	0	0.106493506493506
YBL055C	0	0	0.106217616580311
YBR061C	0	0	0.10594315245478
YLL050C	0	0	0.105670103092784
YML010W	0	0	0.105398457583548
YKL139W	0	0	0.105128205128205
YGL237C	0	0	0.104859335038363
YGR072W	0	0	0.104591836734694
YMR224C	0	0	0.104325699745547
YMR048W	0	0	0.104060913705584
YHR149C	0	1	0.104060913705584
YBR261C	0	1	0.104060913705584
YPL064C	0	1	0.104060913705584
YNL250W	0	0	0.10379746835443
YKL032C	0	0	0.103535353535354
YBR274W	0	0	0.103274559193955
YBR140C	0	0	0.103015075376884
YLR150W	0	0	0.102756892230576
YPR180W	0	0	0.1025
YBR133C	0	0	0.102244389027431
YOR304W	0	0	0.101990049751244
YBL023C	0	0	0.101736972704715
YBL051C	0	0	0.101485148514851
YJL158C	0	0	0.101234567901235
YGL127C	0	0	0.100985221674877
YBL014C	0	0	0.100737100737101
YLL052C	0	0	0.100490196078431
YJL179W	0	0	0.100244498777506
YDR463W	0	0	0.1
YBR049C	0	0	0.0997566909975669
YDR364C	0	0	0.0995145631067961
YBR123C	0	0	0.099273607748184
YHR118C	0	0	0.0990338164251208
YHR119W	0	0	0.0987951807228916
YDL229W	0	0	0.0985576923076923
YBR270C	0	1	0.0985576923076923
YPR017C	0	0	0.0983213429256595
YBR281C	0	0	0.0980861244019139
YBR288C	0	0	0.0978520286396181
YBR164C	0	0	0.0976190476190476
YBR165W	0	0	0.0973871733966746
YML071C	0	0	0.0971563981042654
YIL140W	0	0	0.0969267139479905
YEL061C	0	0	0.0966981132075472
YOR025W	0	0	0.0964705882352941
YBR131W	0	0	0.0962441314553991
YBR176W	0	0	0.0960187353629977
YGR275W	0	0	0.0957943925233645
YPR120C	0	0	0.0955710955710956
YOR074C	0	0	0.0953488372093023
YLR288C	0	0	0.0951276102088167
YOR357C	0	0	0.0949074074074074
YBR259W	0	1	0.0949074074074074
YDL150W	0	0	0.0946882217090069
YBL089W	0	0	0.0944700460829493
YBR220C	0	1	0.0944700460829493
YER040W	0	0	0.0942528735632184
YIL026C	0	0	0.0940366972477064
YJR053W	0	0	0.0938215102974828
YBR161W	0	0	0.0936073059360731
YKL054C	0	0	0.0933940774487472
YBR172C	0	0	0.0931818181818182
YCR016W	0	0	0.0929705215419501
YIL123W	0	0	0.0927601809954751
YDL006W	0	0	0.0925507900677201
YGR270W	0	0	0.0923423423423423
YML095C	0	0	0.0921348314606742
YBR192W	0	0	0.0919282511210762
YMR138W	0	0	0.0919037199124726
YPR057W	0	0	0.0919037199124726
YMR305C	0	0	0.0919037199124726
YBR252W	0	0	0.0919037199124726
YBR033W	0	1	0.0919037199124726
YBR293W	0	0	0.0919037199124726
YBR015C	0	0	0.0919037199124726
YJR043C	0	0	0.0919037199124726
YBR163W	0	1	0.0919037199124726
YNR054C	0	0	0.0919037199124726
YBL058W	0	0	0.0919037199124726
YBR160W	0	0	0.0919037199124726
YMR069W	1	0	0.0919037199124726
YPL146C	0	0	0.091703056768559
YLR039C	0	0	0.0915032679738562
YBR020W	0	0	0.091304347826087
YBR194W	0	1	0.091304347826087
YJL013C	0	0	0.0911062906724512
YBL091C-A	0	1	0.0911062906724512
YBL011W	0	0	0.0909090909090909
YBR255W	0	1	0.0909090909090909
YDR473C	0	0	0.0907127429805616
YBR278W	0	0	0.0905172413793103
YIL036W	0	0	0.0903225806451613
YOR326W	0	0	0.0901287553648069
YOL090W	0	0	0.0899357601713062
YOR075W	0	0	0.0897435897435897
YOR308C	0	0	0.0895522388059701
YBR089C-A	0	0	0.0893617021276596
YPL163C	0	0	0.089171974522293
YCL029C	0	0	0.0889830508474576
YPL008W	0	0	0.0887949260042283
YBR115C	0	0	0.0886075949367089
YJR140C	0	0	0.0884210526315789
YNL102W	0	0	0.0882352941176471
YGR014W	0	0	0.0880503144654088
YBL068W	0	0	0.0878661087866109
YGL252C	0	0	0.0876826722338205
YBR094W	0	1	0.0876826722338205
YBR242W	0	1	0.0876826722338205
YOR078W	0	0	0.0875
YLR094C	0	0	0.0873180873180873
YER177W	0	0	0.0871369294605809
YBR119W	0	0	0.0869565217391304
YBR229C	0	0	0.0867768595041322
YLR442C	0	0	0.0865979381443299
YBL007C	0	0	0.0864197530864197
YER112W	0	0	0.0862422997946612
YCR035C	0	0	0.0860655737704918
YOL054W	0	0	0.0858895705521472
YPR162C	0	0	0.0857142857142857
YHL034C	0	0	0.0855397148676171
YPL210C	0	0	0.0853658536585366
YLR147C	0	0	0.0851926977687627
YPR119W	0	0	0.0850202429149798
YBR233W	0	1	0.0850202429149798
YBL107C	0	1	0.0850202429149798
YBR235W	0	1	0.0850202429149798
YOR269W	0	0	0.0848484848484849
YHR081W	0	0	0.0846774193548387
YML126C	0	0	0.0845070422535211
YNL004W	0	0	0.0843373493975904
YBR143C	0	0	0.0841683366733467
YMR179W	0	0	0.084
YBR199W	0	0	0.0838323353293413
YBR273C	0	0	0.0836653386454183
YBL031W	0	1	0.0836653386454183
YNL271C	0	0	0.0834990059642147
YPL117C	0	0	0.0833333333333333
YOR247W	0	0	0.0831683168316832
YKR074W	0	1	0.0831683168316832
YBR171W	0	0	0.08300395256917
YNL189W	0	0	0.0828402366863905
YBR004C	0	0	0.0826771653543307
YOL007C	0	1	0.0826771653543307
YDR228C	0	0	0.0825147347740668
YOL123W	0	0	0.0823529411764706
YBR246W	0	1	0.0823529411764706
YBL061C	0	0	0.0821917808219178
YBL024W	0	0	0.08203125
YBL010C	0	1	0.08203125
YBR096W	0	1	0.08203125
YBR155W	0	0	0.0818713450292398
YPL253C	0	0	0.0817120622568093
YBR058C	0	0	0.0815533980582524
YBR107C	0	0	0.0813953488372093
YGL133W	0	0	0.0812379110251451
YBL032W	0	0	0.0810810810810811
YGR081C	0	0	0.0809248554913295
YGR188C	0	0	0.0807692307692308
YGR063C	0	0	0.0806142034548944
YBR197C	0	1	0.0806142034548944
YBR237W	0	0	0.0804597701149425
YGL048C	0	0	0.0803059273422562
YLR321C	0	0	0.0801526717557252
YEL034W	0	0	0.08
YLR145W	0	0	0.0798479087452472
YGR246C	0	0	0.079696394686907
YNR024W	0	1	0.079696394686907
YDR318W	0	0	0.0795454545454545
YDR288W	0	0	0.0793950850661626
YGR254W	0	0	0.0792452830188679
YHR167W	0	0	0.0790960451977401
YDR207C	0	0	0.0789473684210526
YMR294W	0	0	0.0787992495309568
YPL243W	0	0	0.0786516853932584
YNR015W	0	0	0.0785046728971963
YNR052C	0	0	0.0783582089552239
YER030W	0	0	0.0782122905027933
YDL098C	0	0	0.0780669144981413
YBR141C	0	1	0.0780669144981413
YPR086W	0	0	0.0779220779220779
YLR022C	0	0	0.0777777777777778
YJL162C	0	1	0.0777777777777778
YBL067C	0	1	0.0777777777777778
YNL298W	0	0	0.077634011090573
YCL030C	0	0	0.0774907749077491
YBR097W	0	0	0.0773480662983425
YBR142W	0	0	0.0772058823529412
YBR082C	0	0	0.0770642201834862
YBL037W	0	0	0.0769230769230769
YBR239C	0	1	0.0769230769230769
YGR251W	0	0	0.076782449725777
YBR042C	0	0	0.0766423357664234
YER110C	0	0	0.0765027322404372
YJL110C	0	0	0.0763636363636364
YIL096C	0	0	0.0762250453720508
YKL122C	0	0	0.0760869565217391
YDL003W	0	0	0.0759493670886076
YBR225W	0	1	0.0759493670886076
YGR094W	0	0	0.075812274368231
YBR219C	0	1	0.075812274368231
YGL210W	0	0	0.0756756756756757
YBR159W	0	0	0.0755395683453237
YBL056W	0	0	0.0754039497307002
YGL173C	0	0	0.0752688172043011
YFR013W	0	0	0.075134168157424
YBR127C	0	0	0.075
YDR071C	0	0	0.0748663101604278
YBR212W	0	0	0.0747330960854092
YMR284W	0	0	0.0746003552397869
YBR173C	0	0	0.074468085106383
YDR312W	0	0	0.0743362831858407
YFL049W	0	0	0.0742049469964664
YGL065C	0	0	0.0740740740740741
YBR202W	0	0	0.073943661971831
YBL080C	0	0	0.0738137082601054
YOR122C	0	0	0.0736842105263158
YBR062C	0	1	0.0736842105263158
YLR026C	0	0	0.0735551663747811
YHR164C	0	0	0.0734265734265734
YDR501W	0	0	0.0732984293193717
YNL267W	0	0	0.0731707317073171
YAR008W	0	0	0.0730434782608696
YOR183W	0	1	0.0730434782608696
YMR277W	0	0	0.0729166666666667
YBL041W	0	0	0.072790294627383
YOR116C	0	0	0.0726643598615917
YNL076W	0	0	0.0725388601036269
YFR001W	0	0	0.0724137931034483
YLR095C	0	0	0.072289156626506
YGR116W	0	0	0.0721649484536082
YIL104C	0	0	0.072041166380789
YDR381W	0	0	0.0719178082191781
YBR017C	0	0	0.0717948717948718
YKL049C	0	0	0.0716723549488055
YPR133C	0	0	0.0715502555366269
YBR016W	0	0	0.0714285714285714
YPR056W	0	0	0.0713073005093379
YMR091C	0	0	0.0711864406779661
YPR187W	0	0	0.0710659898477157
YGL232W	0	0	0.0709459459459459
YDL178W	0	0	0.0708263069139966
YOR195W	0	0	0.0707070707070707
YBR170C	0	0	0.0705882352941176
YLR226W	0	0	0.0704697986577181
YIR023W	0	0	0.0703517587939698
YDL070W	0	1	0.0703517587939698
YKL112W	0	0	0.0702341137123746
YDR339C	0	0	0.0701168614357262
YOR249C	0	0	0.07
YPL002C	0	0	0.0698835274542429
YBR077C	0	0	0.0697674418604651
YHL006C	0	0	0.0696517412935323
YER122C	0	0	0.0695364238410596
YDL014W	0	0	0.0694214876033058
YDR173C	0	0	0.0693069306930693
YDR073W	0	0	0.0691927512355848
YDR488C	0	0	0.0690789473684211
YBR109C	0	0	0.0689655172413793
YNL188W	0	0	0.0688524590163934
YGR179C	0	0	0.0687397708674304
YMR273C	0	0	0.0686274509803922
YBL057C	0	0	0.0685154975530179
YDL226C	0	0	0.0684039087947883
YMR076C	0	0	0.0682926829268293
YOR083W	0	0	0.0681818181818182
YDR363W-A	0	0	0.0680713128038898
YKL149C	0	0	0.0679611650485437
YDR129C	0	0	0.0678513731825525
YOR217W	0	0	0.067741935483871
YOR216C	0	0	0.0676328502415459
YDL108W	0	0	0.067524115755627
YMR255W	0	0	0.0674157303370786
YOR094W	0	0	0.0673076923076923
YGL111W	0	0	0.0672
YMR260C	0	0	0.0670926517571885
YHL025W	0	0	0.0669856459330144
YPL124W	0	0	0.0668789808917197
YDL020C	0	0	0.0667726550079491
YBR108W	0	1	0.0667726550079491
YLR183C	0	0	0.0666666666666667
YCL011C	0	0	0.0665610142630745
YBR227C	0	1	0.0665610142630745
YML113W	0	0	0.0664556962025316
YBR102C	0	0	0.0663507109004739
YPL128C	0	0	0.0662460567823344
YIL009C-A	0	0	0.0661417322834646
YPL024W	0	0	0.0660377358490566
YBL018C	0	0	0.0659340659340659
YOR367W	0	0	0.0658307210031348
YBR151W	0	1	0.0658307210031348
YDR443C	0	0	0.0657276995305164
YBL050W	0	0	0.065625
YKL179C	0	0	0.0655226209048362
YPR129W	0	0	0.0654205607476635
YNL082W	0	0	0.0653188180404355
YGL168W	0	0	0.0652173913043478
YDR397C	0	0	0.0651162790697674
YNL304W	0	0	0.065015479876161
YOR287C	0	0	0.0649149922720247
YJR070C	0	0	0.0648148148148148
YER109C	0	0	0.0647149460708783
YOL068C	0	0	0.0646153846153846
YHR060W	0	0	0.0645161290322581
YBL084C	0	0	0.0644171779141104
YBR204C	0	1	0.0644171779141104
YKL160W	0	0	0.0643185298621746
YLR176C	0	0	0.0642201834862385
YJR057W	0	0	0.0641221374045802
YBL002W	0	0	0.0640243902439024
YBR024W	0	0	0.0639269406392694
YJL125C	0	0	0.0638297872340425
YGL247W	0	0	0.0637329286798179
YML124C	0	0	0.0636363636363636
YHR129C	0	0	0.0635400907715582
YHR201C	0	0	0.0634441087613293
YAL005C	0	0	0.0633484162895928
YDL101C	0	0	0.0632530120481928
YDR388W	0	0	0.0631578947368421
YLR429W	0	0	0.0630630630630631
YDL102W	0	0	0.0629685157421289
YDR507C	0	0	0.062874251497006
YKR072C	0	0	0.062780269058296
YBR263W	0	0	0.0626865671641791
YNL116W	0	0	0.0625931445603577
YLR210W	0	0	0.0625
YDR440W	0	0	0.062407132243685
YBL028C	0	0	0.0623145400593472
YDR464W	0	0	0.0622222222222222
YIL135C	0	0	0.0621387283236994
YDR052C	0	0	0.0621387283236994
YBR038W	0	0	0.0621387283236994
YBL017C	0	0	0.0621387283236994
YNL110C	0	0	0.0621387283236994
YOL067C	0	0	0.0621387283236994
YDL155W	0	0	0.0621387283236994
YPL161C	0	0	0.0621387283236994
YPR196W	0	1	0.0621387283236994
YNL099C	0	0	0.0621387283236994
YGL023C	0	0	0.0621387283236994
YDR303C	0	0	0.0621387283236994
YDR014W	0	0	0.0621387283236994
YDR369C	0	0	0.0621387283236994
YKR063C	0	0	0.0621387283236994
YHR153C	0	0	0.0621387283236994
YPL051W	0	0	0.0621387283236994
YLL002W	1	0	0.0621387283236994
YLR275W	0	0	0.062049062049062
YPL049C	0	0	0.0619596541786743
YIL008W	0	0	0.0618705035971223
YOR368W	0	0	0.0617816091954023
YBR205W	0	0	0.0616929698708752
YGR229C	0	0	0.0616045845272206
YDR499W	0	0	0.061516452074392
YDR395W	0	0	0.0614285714285714
YHR132C	0	0	0.0613409415121255
YDL030W	0	0	0.0612535612535613
YNL246W	0	0	0.0611664295874822
YLR088W	0	0	0.0610795454545455
YKL110C	0	0	0.0609929078014184
YMR190C	0	0	0.0609065155807365
YNL041C	0	0	0.0608203677510608
YGR030C	0	0	0.0607344632768362
YOR259C	0	0	0.0606488011283498
YER149C	0	0	0.0605633802816901
YMR059W	0	0	0.060478199718706
YAR035W	0	0	0.0603932584269663
YOR189W	0	1	0.0603932584269663
YBR002C	0	0	0.0603085553997195
YER168C	0	0	0.0602240896358543
YGL015C	0	1	0.0602240896358543
YBR111C	0	1	0.0602240896358543
YOR033C	0	0	0.0601398601398601
YMR164C	0	0	0.0600558659217877
YBR106W	0	0	0.0599721059972106
YDR161W	0	0	0.0598885793871866
YGR163W	0	0	0.0598052851182197
YOR073W	0	0	0.0597222222222222
YBR003W	0	0	0.0596393897364771
YLR386W	0	0	0.0595567867036011
YLR316C	0	0	0.0594744121715076
YBR236C	0	0	0.0593922651933702
YNL225C	0	0	0.0593103448275862
YDL166C	0	0	0.059228650137741
YER002W	0	0	0.0591471801925722
YMR104C	0	0	0.0590659340659341
YJL178C	0	0	0.0589849108367627
YBL020W	0	0	0.0589041095890411
YDL165W	0	0	0.0588235294117647
YDL184C	0	0	0.0587431693989071
YDR044W	0	0	0.0586630286493861
YPL242C	0	0	0.05858310626703
YKL021C	0	0	0.0585034013605442
YCR084C	0	0	0.0584239130434783
YOR179C	0	0	0.0583446404341927
YML097C	0	0	0.0582655826558266
YKR060W	0	0	0.0581867388362652
YDL059C	0	0	0.0581081081081081
YOL102C	0	0	0.058029689608637
YPL233W	0	0	0.0579514824797844
YBR228W	0	0	0.0578734858681023
YNL227C	0	0	0.0577956989247312
YOR261C	0	0	0.0577181208053691
YCR060W	0	0	0.0576407506702413
YPR055W	0	0	0.0575635876840696
YPL194W	0	0	0.0574866310160428
YLR268W	0	0	0.0574098798397864
YIL044C	0	0	0.0573333333333333
YBR222C	0	1	0.0573333333333333
YCR086W	0	0	0.0572569906790945
YJR009C	0	0	0.0571808510638298
YBR008C	0	0	0.0571049136786189
YFL008W	0	0	0.0570291777188329
YGR074W	0	0	0.056953642384106
YAR002W	0	0	0.0568783068783069
YJL010C	0	0	0.0568031704095112
YBL038W	0	0	0.0567282321899736
YJR055W	0	0	0.0566534914361001
YER105C	0	0	0.0565789473684211
YAR007C	0	0	0.0565045992115637
YJR089W	0	0	0.0564304461942257
YPR104C	0	0	0.0563564875491481
YDR240C	0	0	0.056282722513089
YDR120C	0	0	0.0562091503267974
YNL216W	0	0	0.0561357702349869
YDL076C	0	0	0.0560625814863103
YFR029W	0	0	0.0559895833333333
YDR314C	0	0	0.0559167750325098
YDL143W	0	0	0.0558441558441558
YLR068W	0	0	0.0557717250324254
YBL102W	0	0	0.055699481865285
YMR178W	0	1	0.055699481865285
YPL174C	0	0	0.055627425614489
YER173W	0	0	0.0555555555555556
YJR141W	0	0	0.0554838709677419
YGR075C	0	0	0.0554123711340206
YLL010C	0	0	0.0553410553410553
YOL109W	0	0	0.0552699228791774
YDR478W	0	0	0.055198973042362
YKR086W	0	0	0.0551282051282051
YHR030C	0	0	0.0550576184379001
YMR220W	0	0	0.0549872122762148
YBR011C	0	0	0.0549169859514687
YKR079C	0	0	0.0548469387755102
YNL286W	0	0	0.0547770700636943
YBR088C	0	0	0.0547073791348601
YBR059C	0	0	0.0546378653113088
YCL032W	0	0	0.0545685279187817
YBR101C	0	0	0.0544993662864385
YML051W	0	0	0.0544303797468354
YDR266C	0	1	0.0544303797468354
YPR171W	0	0	0.0543615676359039
YOL130W	0	0	0.0542929292929293
YNL282W	0	0	0.0542244640605296
YKL186C	0	0	0.0541561712846348
YDL043C	0	0	0.0540880503144654
YHR040W	0	0	0.0540201005025126
YBR207W	0	0	0.0539523212045169
YGR158C	0	0	0.0538847117794486
YHR069C	0	0	0.0538172715894869
YPR102C	0	0	0.05375
YNL209W	0	0	0.0536828963795256
YFL017C	0	0	0.0536159600997506
YOR058C	0	0	0.0535491905354919
YBR179C	0	0	0.0534825870646766
YOR115C	0	0	0.053416149068323
YMR283C	0	0	0.0533498759305211
YBR243C	0	0	0.0532837670384139
YPL042C	0	0	0.0532178217821782
YGR272C	0	0	0.0531520395550062
YJR068W	0	0	0.0530864197530864
YGL164C	0	1	0.0530864197530864
YPR186C	0	0	0.0530209617755857
YKL082C	0	0	0.0529556650246305
YNL199C	0	0	0.0528905289052891
YBR244W	0	0	0.0528255528255528
YDR110W	0	0	0.052760736196319
YGR113W	0	0	0.0526960784313725
YNL149C	0	0	0.0526315789473684
YHR077C	0	0	0.0525672371638142
YJL092W	0	0	0.0525030525030525
YHR143W-A	0	0	0.0524390243902439
YBR036C	0	0	0.0523751522533496
YML053C	0	1	0.0523751522533496
YKL059C	0	0	0.0523114355231144
YER183C	0	0	0.0522478736330498
YFL014W	0	0	0.0521844660194175
YOL018C	0	0	0.0521212121212121
YBL022C	0	0	0.0520581113801453
YBR007C	0	1	0.0520581113801453
YER018C	0	0	0.0519951632406288
YMR134W	0	0	0.0519323671497585
YBR080C	0	0	0.051869722557298
YLR045C	0	0	0.0518072289156627
YDR182W	0	0	0.0517448856799037
YLL029W	0	1	0.0517448856799037
YNL186W	0	0	0.0516826923076923
YMR144W	0	1	0.0516826923076923
YOR106W	0	0	0.0516206482593037
YKR038C	0	0	0.0515587529976019
YNL232W	0	0	0.051497005988024
YGL122C	0	0	0.0514354066985646
YBR152W	0	0	0.0513739545997611
YDR147W	0	0	0.0513126491646778
YNL129W	0	0	0.0512514898688915
YER155C	0	0	0.0511904761904762
YLR274W	0	0	0.0511296076099881
YGR129W	0	0	0.0510688836104513
YGL055W	0	0	0.0510083036773428
YJR003C	0	0	0.0509478672985782
YHR200W	0	0	0.050887573964497
YPR192W	0	0	0.0508274231678487
YJR076C	0	0	0.050767414403778
YNL233W	0	0	0.0507075471698113
YLR277C	0	0	0.0506478209658422
YGL029W	0	0	0.0505882352941176
YGL175C	0	0	0.0505287896592244
YNL090W	0	0	0.0504694835680751
YPL190C	0	0	0.0504103165298945
YOR048C	0	0	0.0503512880562061
YBR187W	0	1	0.0503512880562061
YDR162C	0	0	0.0502923976608187
YNL290W	0	0	0.0502336448598131
YAL009W	0	0	0.0501750291715286
YHR062C	0	0	0.0501165501165501
YBL027W	0	0	0.050058207217695
YDR276C	0	0	0.05
YGR091W	0	0	0.0499419279907085
YGL212W	0	0	0.0498839907192575
YBR086C	0	0	0.0498261877172654
YDL056W	0	0	0.0497685185185185
YLR115W	0	0	0.0497109826589595
YKL052C	0	0	0.0496535796766744
YMR021C	0	0	0.04959630911188
YNL166C	0	0	0.0495391705069124
YAR014C	0	0	0.049482163406214
YLR079W	0	0	0.0494252873563218
YJL014W	0	0	0.0493685419058553
YER007W	0	0	0.0493119266055046
YOL094C	0	0	0.0492554410080183
YER151C	0	0	0.0491990846681922
YKR078W	0	0	0.0491428571428571
YDL220C	0	0	0.0490867579908676
YNL292W	0	0	0.0490307867730901
YLR330W	0	0	0.0489749430523918
YDR189W	0	0	0.0489192263936291
YDR021W	0	0	0.0488636363636364
YGR202C	0	0	0.0488081725312145
YKL101W	0	0	0.0487528344671202
YJR090C	0	0	0.0486976217440544
YKL204W	0	0	0.0486425339366516
YHR178W	0	0	0.0485875706214689
YEL020W-A	0	0	0.0485327313769752
YKL108W	0	0	0.04847801578354
YNL229C	0	0	0.0484234234234234
YGR006W	0	0	0.0483689538807649
YHR031C	0	0	0.048314606741573
YDR075W	0	0	0.0482603815937149
YIR015W	0	0	0.0482062780269058
YNL312W	0	0	0.0481522956326988
YJL011C	0	0	0.0480984340044743
YLR437C	0	1	0.0480984340044743
YBR122C	0	0	0.0480446927374302
YBR221C	0	0	0.0479910714285714
YKL075C	0	0	0.0479375696767001
YKR036C	0	0	0.0478841870824053
YHR146W	0	1	0.0478841870824053
YOL080C	0	0	0.0478309232480534
YJL054W	0	0	0.0477777777777778
YJL090C	0	0	0.0477247502774695
YDL031W	0	0	0.0476718403547672
YDR346C	0	0	0.0476190476190476
YDL175C	0	0	0.0475663716814159
YBR067C	0	0	0.0475138121546961
YIR004W	0	0	0.0474613686534216
YOL041C	0	0	0.0474090407938258
YDR201W	0	0	0.0473568281938326
YDR211W	0	0	0.0473047304730473
YOR274W	0	0	0.0472527472527473
YOL108C	0	0	0.0472008781558727
YLR457C	0	0	0.0471491228070175
YFR036W	0	0	0.0470974808324206
YPL239W	0	0	0.0470459518599562
YMR113W	0	0	0.0469945355191257
YDR484W	0	0	0.046943231441048
YDL013W	0	0	0.0468920392584515
YMR268C	0	0	0.0468409586056645
YBL047C	0	0	0.0467899891186072
YNL021W	0	0	0.0467391304347826
YIL035C	0	0	0.0466883821932682
YOR087W	0	0	0.0466377440347072
YIL150C	0	0	0.0465872156013001
YEL039C	0	0	0.0465367965367965
YOR091W	0	0	0.0464864864864865
YLR435W	0	0	0.0464362850971922
YPL178W	0	0	0.04638619201726
YER107C	0	0	0.0463362068965517
YGL130W	0	0	0.046286329386437
YDR169C	0	1	0.046286329386437
YKL125W	0	0	0.0462365591397849
YIL034C	0	0	0.046186895810956
YPL229W	0	1	0.046186895810956
YDR076W	0	0	0.046137339055794
YOR252W	0	1	0.046137339055794
YIL016W	0	0	0.0460878885316184
YKL012W	0	0	0.0460385438972163
YER070W	0	0	0.0459893048128342
YER116C	0	0	0.0459401709401709
YDR460W	0	0	0.0458911419423693
YAL047C	0	0	0.0458422174840085
YGR195W	0	0	0.0457933972310969
YOL005C	0	0	0.0457446808510638
YMR172W	0	0	0.0456960680127524
YCR012W	0	0	0.0456475583864119
YMR269W	0	0	0.0455991516436903
YOL066C	0	0	0.0455508474576271
YGR095C	0	0	0.0455026455026455
YLR405W	0	0	0.0454545454545455
YDL225W	0	0	0.0454065469904963
YLR197W	0	0	0.0453586497890295
YBR234C	0	0	0.0453108535300316
YBR268W	0	0	0.0452631578947368
YDR449C	0	0	0.0452155625657203
YMR208W	0	0	0.0451680672268908
YOL019W	0	1	0.0451680672268908
YGR277C	0	0	0.0451206715634837
YDR320C	0	0	0.0450733752620545
YGR224W	0	0	0.0450261780104712
YDR212W	0	0	0.0449790794979079
YDR113C	0	0	0.044932079414838
YLL038C	0	0	0.0448851774530271
YPR094W	0	0	0.0448383733055266
YLR318W	0	0	0.0447916666666667
YNL308C	0	0	0.0447450572320499
YLR100W	0	0	0.0446985446985447
YBR216C	0	0	0.0446521287642783
YJL184W	0	0	0.0446058091286307
YDR172W	0	0	0.044559585492228
YDR468C	0	0	0.0445134575569358
YJL194W	0	0	0.0444674250258532
YBL097W	0	0	0.0444214876033058
YAL041W	0	0	0.04437564499484
YNR047W	0	0	0.0443298969072165
YER115C	0	0	0.0442842430484037
YOR196C	0	0	0.044238683127572
YNL272C	0	0	0.0441932168550874
YOR017W	0	0	0.0441478439425051
YOR361C	0	0	0.0441025641025641
YDR097C	0	0	0.0440573770491803
YCL037C	0	0	0.0440122824974411
YNL164C	0	0	0.0439672801635992
YJL209W	0	0	0.0439223697650664
YJL019W	0	0	0.0438775510204082
YLR016C	0	0	0.0438328236493374
YPL232W	0	0	0.0437881873727088
YHR066W	0	0	0.0437436419125127
YDR280W	0	0	0.0436991869918699
YEL016C	0	0	0.0436548223350254
YJR075W	0	0	0.0436105476673428
YHL020C	0	0	0.0435663627152989
YOR182C	0	0	0.0435222672064777
YML099C	0	0	0.0434782608695652
YER051W	0	0	0.0434343434343434
YOR265W	0	0	0.0433905146316852
YKL114C	0	0	0.0433467741935484
YGR187C	0	0	0.0433031218529708
YPR175W	0	0	0.0432595573440644
YBR029C	0	0	0.04321608040201
YPL267W	0	0	0.0431726907630522
YKR013W	0	1	0.0431726907630522
YFL017W-A	0	0	0.0431293881644935
YGR279C	0	0	0.0430861723446894
YDR087C	0	0	0.043043043043043
YGR087C	0	0	0.043
YBL021C	0	0	0.042957042957043
YDR363W	0	0	0.0429141716566866
YMR032W	0	0	0.0428713858424726
YGL106W	0	0	0.0428286852589641
YLR352W	0	1	0.0428286852589641
YOL064C	0	0	0.0427860696517413
YFL023W	0	0	0.0427435387673956
YDR439W	0	0	0.0427010923535253
YMR093W	0	0	0.0426587301587302
YGR060W	0	0	0.0426164519326065
YNL221C	0	0	0.0425742574257426
YPL038W	0	0	0.0425321463897132
YGL083W	0	1	0.0425321463897132
YLR245C	0	0	0.0424901185770751
YDR153C	0	0	0.0424481737413623
YLR078C	0	0	0.0424063116370809
YNL158W	0	0	0.0423645320197044
YDL115C	0	0	0.0423228346456693
YCR009C	0	0	0.0422812192723697
YKR020W	0	0	0.0422396856581532
YGR192C	0	0	0.042198233562316
YGL241W	0	0	0.042156862745098
YKL040C	0	0	0.0421155729676787
YER125W	0	0	0.0420743639921722
YJR066W	0	0	0.0420332355816227
YHR039C	0	0	0.0419921875
YLR105C	0	0	0.0419512195121951
YOR267C	0	0	0.0419103313840156
YPR060C	0	0	0.0418695228821811
YBL105C	0	0	0.0418287937743191
YPL112C	0	0	0.0417881438289602
YBR162C	0	0	0.041747572815534
YBL015W	0	0	0.0417070805043647
YNR011C	0	0	0.0416666666666667
YPL007C	0	0	0.0416263310745402
YML077W	0	0	0.0415860735009671
YML034W	0	0	0.0415458937198068
YGL061C	0	0	0.0415057915057915
YKL089W	0	0	0.0414657666345227
YCR068W	0	0	0.0414258188824663
YNL068C	0	0	0.041385948026949
YNL207W	0	0	0.0413461538461538
YGL100W	0	0	0.0413064361191162
YPL045W	0	0	0.0412667946257198
YLR082C	0	0	0.0412272291466922
YLR003C	0	0	0.0411877394636015
YKL042W	0	0	0.0411483253588517
YIR013C	0	0	0.0411089866156788
YDL092W	0	0	0.0410697230181471
YBR023C	0	0	0.041030534351145
YGL246C	0	0	0.0409914204003813
YEL055C	0	0	0.040952380952381
YML080W	0	0	0.0409134157944814
YDR404C	0	0	0.0408745247148289
YOR165W	0	0	0.0408357075023742
YKR105C	0	1	0.0408357075023742
YOR320C	0	0	0.0407969639468691
YDR213W	0	0	0.0407582938388626
YMR047C	0	0	0.040719696969697
YLL034C	0	0	0.0406811731315043
YOR266W	0	0	0.0406427221172023
YAL033W	0	0	0.040604343720491
YLR373C	0	0	0.0405660377358491
YFR005C	0	0	0.0405278039585297
YGR119C	0	0	0.0404896421845574
YMR202W	0	0	0.0404515522107244
YML076C	0	0	0.0404135338345865
YOR378W	0	1	0.0404135338345865
YJL049W	0	1	0.0404135338345865
YGR140W	0	0	0.0403755868544601
YKL212W	0	0	0.0403377110694184
YDR311W	0	0	0.0402999062792877
YJL112W	0	0	0.0402621722846442
YNL147W	0	0	0.0402245088868101
YKR083C	0	0	0.0401869158878505
YHR085W	0	0	0.0401493930905696
YNL103W	0	0	0.0401119402985075
YNL258C	0	0	0.0400745573159366
YIL003W	0	0	0.0400372439478585
YLR272C	0	0	0.04
YMR229C	0	0	0.0399628252788104
YNL231C	0	0	0.0399257195914578
YIL127C	0	0	0.0398886827458256
YGR103W	0	0	0.0398517145505097
YMR285C	0	0	0.0398148148148148
YCR063W	0	0	0.0397779833487512
YNL111C	0	0	0.0397412199630314
YIL149C	0	0	0.0397045244690674
YGL183C	0	0	0.0396678966789668
YGL172W	0	0	0.03963133640553
YDL109C	0	0	0.0395948434622468
YPL145C	0	0	0.0395584176632935
YMR015C	0	0	0.0395220588235294
YDL195W	0	0	0.039485766758494
YPR006C	0	0	0.0394495412844037
YHR187W	0	0	0.0394133822181485
YNL167C	0	0	0.0393772893772894
YLR051C	0	0	0.0393412625800549
YHR152W	0	0	0.0393053016453382
YOL110W	0	0	0.0392694063926941
YPL122C	0	0	0.0392335766423358
YIL131C	0	0	0.0391978122151322
YJL167W	0	0	0.0391621129326047
YLR135W	0	0	0.0391264786169245
YPR118W	0	0	0.0390909090909091
YKL074C	0	0	0.03905540417802
YFR010W	0	0	0.0390199637023593
YKR002W	0	0	0.0389845874886673
YFR018C	0	1	0.0389845874886673
YMR153W	0	0	0.0389492753623188
YOR335C	0	0	0.0389140271493213
YDR279W	0	0	0.038878842676311
YGR033C	0	0	0.038843721770551
YGL245W	0	0	0.0388086642599278
YIL022W	0	0	0.0387736699729486
YHR005C	0	0	0.0387387387387387
YJR112W	0	0	0.0387038703870387
YPL240C	0	0	0.0386690647482014
YOR312C	0	0	0.0386343216531896
YLR308W	0	0	0.0385996409335727
YML024W	0	0	0.0385650224215247
YKL015W	0	0	0.0385304659498208
YKR076W	0	0	0.0384959713518353
YNR019W	0	0	0.0384615384615385
YJR097W	0	0	0.0384271671134942
YIR005W	0	0	0.0383928571428571
YDL097C	0	0	0.0383586083853702
YAL038W	0	0	0.0383244206773619
YDL112W	0	0	0.0382902938557435
YDL170W	0	0	0.0382562277580071
YLL018C-A	0	0	0.0382222222222222
YOL144W	0	0	0.0381882770870337
YBL106C	0	0	0.0381543921916593
YLR314C	0	0	0.0381205673758865
YDR372C	0	0	0.0380868024800709
YGR047C	0	0	0.0380530973451327
YBR196C	0	0	0.0380194518125553
YGR024C	0	0	0.0379858657243816
YGL138C	0	1	0.0379858657243816
YJR047C	0	0	0.0379523389232127
YML093W	0	0	0.0379188712522046
YHR065C	0	0	0.0378854625550661
YPR082C	0	0	0.0378521126760563
YKL203C	0	0	0.0378188214599824
YJL187C	0	0	0.0377855887521968
YGL145W	0	0	0.0377524143985953
YPR173C	0	0	0.037719298245614
YIR009W	0	0	0.0376862401402279
YOR204W	0	0	0.0376532399299475
YOR224C	0	0	0.0376202974628171
YPL065W	0	0	0.0375874125874126
YGR180C	0	0	0.0375545851528384
YMR168C	0	0	0.037521815008726
YOR229W	0	0	0.037489102005231
YDR427W	0	0	0.0374564459930314
YAR042W	0	0	0.0374238468233246
YHR156C	0	1	0.0374238468233246
YPL111W	0	0	0.0373913043478261
YDL103C	0	0	0.0373588184187663
YKR025W	0	0	0.0373263888888889
YGL253W	0	0	0.0372940156114484
YJR006W	0	0	0.037261698440208
YMR038C	0	0	0.0372294372294372
YLR313C	0	0	0.03719723183391
YJL047C	0	0	0.0371650821089023
YNL072W	0	0	0.03713298791019
YJR017C	0	0	0.0371009490940466
YMR270C	0	0	0.0370689655172414
YGR235C	0	1	0.0370689655172414
YJR022W	0	0	0.037037037037037
YMR063W	0	0	0.0370051635111876
YKR077W	0	1	0.0370051635111876
YFR041C	0	0	0.0369733447979364
YNL245C	0	0	0.0369415807560137
YOL097C	0	0	0.0369098712446352
YNL317W	0	0	0.0368782161234991
YER171W	0	0	0.0368466152527849
YOR305W	0	0	0.0368150684931507
YKL214C	0	0	0.0367835757057314
YGL097W	0	0	0.0367521367521368
YKL005C	0	0	0.0367207514944492
YHR012W	0	0	0.0366894197952218
YNL015W	0	0	0.0366581415174766
YIL004C	0	0	0.0366269165247019
YNL313C	0	0	0.0365957446808511
YDR235W	0	0	0.0365646258503401
YPL157W	0	0	0.0365335598980459
YGL240W	0	0	0.0365025466893039
YGR267C	0	0	0.0364715860899067
YKR045C	0	1	0.0364715860899067
YJL020C	0	0	0.0364406779661017
YHR154W	0	0	0.0364098221845893
YJL026W	0	0	0.0363790186125212
YDL201W	0	0	0.0363482671174979
YDR412W	0	0	0.0363175675675676
YOR327C	0	0	0.0362869198312236
YDR191W	0	0	0.036256323777403
YDR416W	0	0	0.0362257792754844
YER127W	0	0	0.0361952861952862
YPL018W	0	0	0.0361648444070648
YML011C	0	0	0.0361344537815126
YJL124C	0	0	0.0361041141897565
YER133W	0	0	0.0360738255033557
YHR034C	0	0	0.0360435875943001
YKL152C	0	0	0.0360134003350084
YDR031W	0	1	0.0360134003350084
YJL052W	0	0	0.0359832635983264
YBR276C	0	0	0.0359531772575251
YLR451W	0	0	0.0359231411862991
YDR183W	0	0	0.0358931552587646
YHL009C	0	0	0.0358632193494579
YPL144W	0	0	0.0358333333333333
YDR305C	0	0	0.0358034970857619
YHR174W	0	0	0.0357737104825291
YDR301W	0	0	0.0357439733998337
YMR052W	0	0	0.0357142857142857
YDL197C	0	0	0.0356846473029046
YNL314W	0	0	0.0356550580431177
YGL233W	0	0	0.0356255178127589
YNL253W	0	0	0.0355960264900662
YGR057C	0	0	0.0355665839536807
YOR210W	0	0	0.0355371900826446
YLR215C	0	0	0.0355078447563997
YMR234W	0	0	0.0354785478547855
YJR084W	0	0	0.0354492992580379
YER057C	0	1	0.0354492992580379
YML005W	0	0	0.0354200988467875
YER013W	0	0	0.0353909465020576
YIL118W	0	0	0.0353618421052632
YKL099C	0	0	0.0353327855382087
YLR424W	0	0	0.035303776683087
YER049W	0	0	0.0352748154224774
YDR390C	0	0	0.0352459016393443
YLL006W	0	0	0.0352170352170352
YDR137W	0	0	0.0351882160392799
YFR046C	0	0	0.0351594439901881
YBR006W	0	0	0.0351307189542484
YJR042W	0	0	0.0351020408163265
YBL103C	0	0	0.0350734094616639
YOR035C	0	0	0.0350448247758761
YNL001W	0	0	0.0350162866449511
YJL177W	0	0	0.0349877949552482
YGR234W	0	0	0.0349593495934959
YOL142W	0	0	0.0349309504467912
YDR081C	0	0	0.0349025974025974
YLR205C	0	0	0.0348742903487429
YCR077C	0	0	0.0348460291734198
YLR126C	0	0	0.0348178137651822
YLR047C	0	0	0.034789644012945
YGR185C	0	0	0.0347615198059822
YBL104C	0	1	0.0347615198059822
YDL161W	0	0	0.0347334410339257
YGL001C	0	0	0.0347054075867635
YNR031C	0	0	0.0346774193548387
YDR332W	0	1	0.0346774193548387
YNL126W	0	0	0.0346494762288477
YPR169W	0	0	0.034621578099839
YDL029W	0	0	0.0345937248592116
YPL036W	0	0	0.0345659163987138
YGR266W	0	1	0.0345659163987138
YFL002C	0	0	0.0345381526104418
YLR050C	0	1	0.0345381526104418
YLL008W	0	0	0.0345104333868379
YOR110W	0	0	0.0344827586206897
YDR165W	0	0	0.0344551282051282
YDR034C	0	0	0.0344275420336269
YFR034C	0	0	0.0344
YLR005W	0	0	0.0343725019984013
YML008C	0	0	0.0343450479233227
YIL068C	0	0	0.034317637669593
YDR050C	0	0	0.0342902711323764
YJL061W	0	0	0.0342629482071713
YKR024C	0	0	0.0342356687898089
YPR019W	0	0	0.0342084327764519
YJL065C	0	0	0.034181240063593
YER044C	0	0	0.034154090548054
YMR036C	0	0	0.0341269841269841
YOR133W	0	0	0.0340999206978588
YOR112W	0	0	0.0340729001584786
YGL087C	0	0	0.0340459224069675
YBR260C	0	0	0.0340189873417722
YGR189C	0	0	0.0339920948616601
YDR361C	0	0	0.0339652448657188
YPL120W	0	0	0.0339384372533544
YNR043W	0	0	0.0339116719242902
YKL060C	0	0	0.0338849487785658
YLR181C	0	0	0.0338582677165354
YPL151C	0	0	0.033831628638867
YDR335W	0	0	0.0338050314465409
YML064C	0	0	0.0337784760408484
YLR067C	0	0	0.0337519623233909
YML014W	0	0	0.0337254901960784
YLR134W	0	0	0.0336990595611285
YLR223C	0	0	0.033672670321065
YKL045W	0	0	0.0336463223787167
YMR042W	0	0	0.0336200156372166
YLR401C	0	0	0.03359375
YDL044C	0	0	0.0335675253708041
YHR070W	0	0	0.0335413416536661
YPL153C	0	0	0.0335151987529228
YDR451C	0	0	0.0334890965732087
YNL213C	0	0	0.0334630350194553
YER156C	0	1	0.0334630350194553
YEL029C	0	0	0.0334370139968896
YBL079W	0	0	0.0334110334110334
YBL090W	0	0	0.0333850931677019
YMR101C	0	0	0.0333591931730023
YAL048C	0	0	0.0333333333333333
YNL098C	0	0	0.0333075135553834
YGR109C	0	0	0.03328173374613
YEL051W	0	0	0.0332559938128384
YDR385W	0	0	0.0332302936630603
YJR130C	0	0	0.0332046332046332
YMR016C	0	0	0.033179012345679
YGL073W	0	0	0.0331534309946029
YNL262W	0	0	0.0331278890600925
YER118C	0	0	0.0331023864511162
YGR135W	0	0	0.0330769230769231
YDR155C	0	0	0.0330514988470407
YER157W	0	0	0.033026113671275
YML075C	0	0	0.0330007674597084
YGL211W	0	0	0.0329754601226994
YIL019W	0	0	0.0329501915708812
YLR007W	0	0	0.0329249617151608
YJR119C	0	0	0.0328997704667177
YOR006C	0	1	0.0328997704667177
YER146W	0	0	0.0328746177370031
YBR025C	0	0	0.0328495034377387
YOL089C	0	0	0.032824427480916
YNL047C	0	0	0.0327993897787948
YDR514C	0	1	0.0327993897787948
YNL300W	0	1	0.0327993897787948
YJR144W	0	0	0.0327743902439024
YKR062W	0	0	0.0327494287890328
YDR429C	0	0	0.0327245053272451
YKL006C-A	0	0	0.0326996197718631
YJR069C	0	0	0.0326747720364742
YHR056C	0	0	0.0326499620349279
YNL243W	0	0	0.0326251896813354
YDL036C	0	0	0.0326004548900682
YPR062W	0	0	0.0325757575757576
YGR105W	0	0	0.032551097653293
YNL280C	0	0	0.0325264750378215
YML003W	0	1	0.0325264750378215
YEL015W	0	0	0.0325018896447468
YOR056C	0	0	0.0324773413897281
YOR001W	0	0	0.0324528301886792
YDR051C	0	1	0.0324528301886792
YEL044W	0	0	0.0324283559577677
YIL094C	0	0	0.0324039186134137
YDR498C	0	0	0.0323795180722892
YGR278W	0	0	0.0323551542513168
YDR389W	0	0	0.0323308270676692
YNL302C	0	0	0.0323065364387678
YGR071C	0	1	0.0323065364387678
YMR116C	0	0	0.0322822822822823
YMR072W	0	0	0.032258064516129
YMR213W	0	0	0.0322338830584708
YHR190W	0	0	0.0322097378277154
YLR175W	0	0	0.032185628742515
YNL035C	0	1	0.032185628742515
YGR240C	0	0	0.0321615557217651
YLR363C	0	0	0.0321375186846039
YHR072W	0	0	0.0321135175504108
YOR272W	0	0	0.032089552238806
YDL080C	0	0	0.0320656226696495
YDR323C	0	0	0.0320417287630402
YOR060C	0	0	0.032017870439315
YDR098C	0	0	0.0319940476190476
YPR074C	0	0	0.0319702602230483
YJL006C	0	0	0.0319465081723626
YER095W	0	0	0.0319227913882702
YHR121W	0	0	0.0318991097922849
YIL020C	0	0	0.0318754633061527
YFR004W	0	0	0.0318518518518519
YBL081W	0	1	0.0318518518518519
YGR007W	0	0	0.0318282753515914
YIR012W	0	0	0.0318047337278107
YNL062C	0	0	0.0317812269031781
YDR130C	0	0	0.0317577548005908
YLR292C	0	0	0.0317343173431734
YLL012W	0	0	0.0317109144542773
YDR150W	0	0	0.0316875460574797
YOL077C	0	0	0.0316642120765832
YHR134W	0	0	0.0316409124356144
YDR362C	0	0	0.0316176470588235
YNL222W	0	0	0.0315944158706833
YCL035C	0	0	0.0315712187958884
YOR021C	0	0	0.0315480557593544
YKL119C	0	0	0.031524926686217
YCL033C	0	0	0.0315018315018315
YDL017W	0	0	0.0314787701317716
YIR001C	0	0	0.0314557425018288
YGR122W	0	0	0.0314327485380117
YOR172W	0	0	0.0314097881665449
YCR083W	0	0	0.0313868613138686
YJR063W	0	0	0.0313639679066375
YGR208W	0	0	0.0313411078717201
YER162C	0	0	0.0313182811361981
YNL022C	0	0	0.0312954876273654
YGR262C	0	0	0.0312727272727273
YMR309C	0	0	0.03125
YNR046W	0	0	0.0312273057371097
YER174C	0	0	0.0312046444121916
YML001W	0	0	0.0311820159535896
YPL133C	0	0	0.0311594202898551
YNR051C	0	0	0.0311368573497466
YKL154W	0	0	0.0311143270622287
YGR175C	0	0	0.0310918293564714
YDL135C	0	0	0.0310693641618497
YHR185C	0	0	0.0310469314079422
YJL190C	0	0	0.031024531024531
YJR002W	0	0	0.0310021629416006
YNL180C	0	0	0.0309798270893372
YLR020C	0	0	0.0309575233981281
YDR356W	0	0	0.0309352517985612
YOR143C	0	0	0.0309130122214234
YIL102C	0	1	0.0309130122214234
YEL022W	0	0	0.0308908045977011
YBR282W	0	0	0.0308686288585786
YNL178W	0	0	0.0308464849354376
YEL013W	0	0	0.0308243727598566
YJL148W	0	0	0.0308022922636103
YBR065C	0	0	0.0307802433786686
YKL173W	0	0	0.030758226037196
YDR156W	0	0	0.0307362401715511
YDR143C	0	0	0.0307142857142857
YPR089W	0	1	0.0307142857142857
YOL115W	0	0	0.0306923625981442
YOR353C	0	0	0.0306704707560628
YDL153C	0	0	0.0306486101211689
YDL028C	0	0	0.0306267806267806
YOR061W	0	0	0.0306049822064057
YDR218C	0	0	0.0305832147937411
YMR131C	0	0	0.0305614783226724
YJR049C	0	0	0.0305397727272727
YHR088W	0	0	0.0305180979418027
YML121W	0	0	0.0304964539007092
YDR475C	0	1	0.0304964539007092
YLR102C	0	0	0.0304748405386251
YCR018C	0	0	0.0304532577903683
YJL146W	0	0	0.0304317055909413
YOR241W	0	0	0.0304101838755304
YLR206W	0	0	0.0303886925795053
YCL067C	0	0	0.0303672316384181
YMR109W	0	0	0.0303458009880028
YOL028C	0	0	0.0303244005641749
YFR048W	0	0	0.0303030303030303
YML082W	0	0	0.0302816901408451
YFL031W	0	0	0.0302603800140746
YGR085C	0	0	0.030239099859353
YPR181C	0	0	0.0302178496134926
YHR107C	0	0	0.0301966292134831
YCR072C	0	0	0.0301754385964912
YHR127W	0	1	0.0301754385964912
YNL251C	0	0	0.0301542776998597
YPR080W	0	0	0.0301331464611072
YMR001C	0	0	0.0301120448179272
YOR120W	0	0	0.0300909727081875
YFR019W	0	0	0.0300699300699301
YLR011W	0	0	0.0300489168413697
YMR060C	0	0	0.0300279329608939
YOR384W	0	1	0.0300279329608939
YJL104W	0	0	0.0300069783670621
YGL254W	0	0	0.0299860529986053
YML058W	0	0	0.0299651567944251
YLR376C	0	0	0.0299442896935933
YDR325W	0	0	0.0299234516353514
YBL034C	0	0	0.0299026425591099
YKR037C	0	0	0.0298818624044475
YHR163W	0	0	0.0298611111111111
YMR014W	0	0	0.0298403886190146
YGR161C	0	0	0.0298196948682386
YGL019W	0	0	0.0297990297990298
YKL038W	0	0	0.0297783933518006
YAL025C	0	0	0.029757785467128
YER031C	0	0	0.0297372060857538
YML130C	0	0	0.0297166551485833
YKL213C	0	0	0.0296961325966851
YPL195W	0	0	0.0296756383712905
YDR378C	0	0	0.0296551724137931
YJL201W	0	0	0.0296347346657478
YGL091C	0	0	0.0296143250688705
YIL143C	0	0	0.0295939435650379
YGL067W	0	0	0.0295735900962861
YJL048C	0	0	0.029553264604811
YLR044C	0	0	0.029532967032967
YNR009W	0	0	0.029512697323267
YJL204C	0	0	0.0294924554183813
YHR194W	0	0	0.0294722412611378
YGR080W	0	0	0.0294520547945205
YNL299W	0	0	0.0294318959616701
YOR281C	0	0	0.0294117647058824
YJL145W	0	0	0.0293916609706083
YDR045C	0	0	0.0293715846994536
YAL036C	0	0	0.0293515358361775
YGR042W	0	0	0.029331514324693
YCR052W	0	0	0.0293115201090661
YNL316C	0	0	0.029291553133515
YDL160C	0	0	0.0292716133424098
YNR032W	0	0	0.0292517006802721
YPR107C	0	0	0.0292318150917743
YER059W	0	0	0.0292119565217391
YKL092C	0	0	0.0291921249151392
YOL116W	0	0	0.0291723202170963
YPL269W	0	0	0.0291525423728814
YHR036W	0	0	0.0291327913279133
YJL035C	0	0	0.029113067027759
YFR031C	0	0	0.0290933694181326
YML107C	0	0	0.0290736984448952
YIL110W	0	0	0.0290540540540541
YDR424C	0	0	0.0290344361917623
YDR252W	0	0	0.0290148448043185
YLR227C	0	0	0.0289952798381659
YEL019C	0	0	0.0289757412398922
YOR117W	0	0	0.028956228956229
YIL129C	0	0	0.0289367429340511
YPL069C	0	0	0.0289172831203766
YER165W	0	0	0.0288978494623656
YJR031C	0	0	0.0288784419073203
YDR481C	0	0	0.0288590604026846
YGL162W	0	0	0.0288397048960429
YER089C	0	0	0.0288203753351206
YOR047C	0	0	0.028801071667783
YIL142W	0	0	0.0287817938420348
YIR037W	0	0	0.0287625418060201
YER063W	0	0	0.0287433155080214
YPL028W	0	0	0.0287241148964596
YKR001C	0	0	0.0287049399198932
YKL056C	0	0	0.028685790527018
YDR257C	0	1	0.028685790527018
YMR186W	0	0	0.0286666666666667
YOR163W	0	0	0.0286475682878081
YNR027W	0	0	0.0286284953395473
YER055C	0	0	0.0286094477711244
YNL138W	0	0	0.0285904255319149
YKR007W	0	0	0.0285714285714286
YMR288W	0	0	0.0285524568393094
YLR453C	0	0	0.0285335102853351
YAL034C	0	1	0.0285335102853351
YKL048C	0	0	0.0285145888594164
YDR180W	0	0	0.0284956925115971
YKL022C	0	0	0.028476821192053
YPR068C	0	0	0.028457974851092
YHR103W	0	0	0.0284391534391534
YML061C	0	0	0.0284203569068077
YDR531W	0	0	0.0284015852047556
YLL003W	0	0	0.0283828382838284
YMR009W	0	0	0.0283641160949868
YAL001C	0	0	0.028345418589321
YJL098W	0	0	0.0283267457180501
YPR073C	0	0	0.0283080974325214
YGR156W	0	0	0.0282894736842105
YNL118C	0	0	0.0282708744247206
YGR162W	0	0	0.0282522996057819
YOR332W	0	0	0.0282337491792515
YMR125W	0	0	0.0282152230971129
YGR019W	0	0	0.0281967213114754
YKL145W	0	0	0.028178243774574
YOR140W	0	0	0.0281597904387688
YGR083C	0	0	0.0281413612565445
YNL247W	0	0	0.0281229561805101
YER180C	0	0	0.0281045751633987
YIR018W	0	0	0.0280862181580666
YFL037W	0	0	0.0280678851174935
YOR346W	0	0	0.0280495759947815
YBL085W	0	0	0.0280312907431551
YML105C	0	0	0.0280130293159609
YJL005W	0	0	0.0279947916666667
YDR170C	0	0	0.0279765777488614
YMR212C	0	0	0.0279583875162549
YOR197W	0	0	0.0279402209226771
YLR430W	0	0	0.0279220779220779
YAL034W-A	0	0	0.0279039584685269
YDR140W	0	0	0.0278858625162127
YIL075C	0	0	0.0278677900194426
YAL017W	0	0	0.0278497409326425
YKL088W	0	0	0.027831715210356
YBR118W	0	0	0.0278137128072445
YML104C	0	0	0.0277957336780866
YDR188W	0	0	0.0277777777777778
YMR303C	0	0	0.0277598450613299
YJL127C	0	0	0.027741935483871
YNR048W	0	0	0.0277240490006447
YPL125W	0	0	0.0277061855670103
YMR198W	0	0	0.0276883451384417
YIL018W	0	0	0.0276705276705277
YDR510W	0	0	0.0276527331189711
YGL136C	0	0	0.0276349614395887
YER082C	0	0	0.0276172125883109
YLR265C	0	0	0.027599486521181
YDR245W	0	0	0.0275817831943554
YLR319C	0	0	0.0275641025641026
YGL121C	0	0	0.0275464445868033
YKR099W	0	0	0.0275288092189501
YHR053C	0	0	0.0275111964171465
YPL043W	0	0	0.0274936061381074
YOR069W	0	0	0.0274760383386581
YDR527W	0	0	0.0274584929757344
YDR465C	0	0	0.0274409700063816
YGL155W	0	0	0.0274234693877551
YNR012W	0	0	0.0274059910771192
YLR323C	0	1	0.0274059910771192
YER021W	0	0	0.0273885350318471
YIR014W	0	1	0.0273885350318471
YDL235C	0	0	0.0273711012094207
YHR064C	0	0	0.02735368956743
YDR012W	0	0	0.0273363000635728
YHR166C	0	0	0.0273189326556544
YGL113W	0	0	0.0273015873015873
YKL135C	0	0	0.0272842639593909
YDR208W	0	0	0.0272669625871909
YCR047C	0	0	0.0272496831432193
YOR057W	0	0	0.0272324255858138
YOL125W	0	0	0.0272151898734177
YKR046C	0	0	0.0271979759645794
YMR219W	0	0	0.027180783817952
YLR059C	0	0	0.0271636133922931
YKL130C	0	0	0.0271464646464646
YNL156C	0	0	0.0271293375394322
YPR178W	0	0	0.0271122320302648
YBR251W	0	0	0.0270951480781348
YDR408C	0	0	0.0270780856423174
YLR254C	0	0	0.0270610446821901
YBR066C	0	0	0.0270440251572327
YOR076C	0	0	0.027027027027027
YIR021W	0	0	0.0270100502512563
YEL037C	0	0	0.026993094789705
YDL018C	0	0	0.0269761606022585
YJL111W	0	0	0.0269592476489028
YJL191W	0	0	0.0269423558897243
YCR027C	0	0	0.0269254852849092
YNL038W	0	0	0.0269086357947434
YKL166C	0	0	0.0268918073796123
YNL148C	0	0	0.026875
YLR285W	0	0	0.0268582136164897
YLR075W	0	0	0.0268414481897628
YPR065W	0	0	0.0268247036805989
YGL160W	0	1	0.0268247036805989
YIL061C	0	0	0.0268079800498753
YIR002C	0	0	0.026791277258567
YMR004W	0	0	0.026774595267746
YDR496C	0	0	0.0267579340385812
YJR110W	0	0	0.0267412935323383
YHR059W	0	0	0.0267246737103791
YPL096W	0	0	0.0267080745341615
YNR038W	0	0	0.026691495965239
YPL089C	0	0	0.0266749379652605
YLR440C	0	0	0.0266584004959702
YPL211W	0	0	0.0266418835192069
YOR209C	0	0	0.026625386996904
YGR209C	0	0	0.0266089108910891
YJR083C	0	0	0.0265924551638837
YLR212C	0	0	0.0265760197775031
YGL078C	0	0	0.0265596046942557
YAL003W	0	0	0.0265432098765432
YPR139C	0	0	0.02652683528686
YLR425W	0	0	0.0265104808877928
YBR183W	0	0	0.0264941466420209
YLR421C	0	0	0.0264778325123153
YDL105W	0	0	0.0264615384615385
YLR106C	0	0	0.0264452644526445
YML022W	0	0	0.0264290104486785
YGL227W	0	0	0.0264127764127764
YOR134W	0	0	0.0263965623081645
YJL058C	0	0	0.0263803680981595
YGL099W	0	0	0.026364193746168
YDL081C	0	0	0.0263480392156863
YHR087W	0	0	0.0263319044703001
YDR200C	0	0	0.0263157894736842
YIL053W	0	0	0.0262996941896024
YNL123W	0	0	0.0262836185819071
YOR206W	0	0	0.0262675626145388
YDR419W	0	0	0.0262515262515263
YCR039C	0	0	0.026235509456986
YBR186W	0	0	0.026219512195122
YKL109W	0	0	0.0262035344302255
YMR137C	0	0	0.0261875761266748
YLR438C-A	0	0	0.0261716372489349
YFR002W	0	0	0.0261557177615572
YOR080W	0	0	0.0261398176291793
YBR070C	0	0	0.0261239368165249
YIR011C	0	0	0.0261080752884032
YPR182W	0	0	0.0260922330097087
YDL227C	0	0	0.0260764099454215
YBR248C	0	0	0.0260606060606061
YHR158C	0	0	0.0260448213204119
YLL033W	0	0	0.0260290556900726
YER008C	0	0	0.0260133091349062
YNL218W	0	0	0.0259975816203144
YLR233C	0	0	0.0259818731117825
YDL033C	0	0	0.0259661835748792
YLR301W	0	0	0.0259505129752565
YBR267W	0	0	0.025934861278649
YIR006C	0	0	0.025919228450874
YJR147W	0	0	0.0259036144578313
YHR007C	0	0	0.0258880192655027
YDR457W	0	0	0.0258724428399519
YMR182C	0	0	0.0258568851473241
YJL024C	0	0	0.0258413461538462
YOR275C	0	0	0.0258258258258258
YOR114W	0	1	0.0258258258258258
YLR017W	0	0	0.0258103241296519
YDR480W	0	0	0.0257948410317936
YIL046W	0	0	0.025779376498801
YGL045W	0	0	0.0257639304973038
YJL129C	0	0	0.025748502994012
YDR453C	0	0	0.0257330939557151
YOL149W	0	0	0.0257177033492823
YNL275W	0	0	0.0257023311416617
YCR010C	0	0	0.0256869772998805
YDL213C	0	0	0.0256716417910448
YCL063W	0	0	0.0256563245823389
YJL008C	0	0	0.0256410256410256
YDR324C	0	0	0.0256257449344458
YDR117C	0	1	0.0256257449344458
YPL193W	0	0	0.0256104824300179
YNL139C	0	0	0.0255952380952381
YCR081W	0	0	0.02558001189768
YDL111C	0	0	0.0255648038049941
YDR007W	0	0	0.0255496137849079
YNL025C	0	0	0.0255344418052257
YDL116W	0	0	0.0255192878338279
YOR284W	0	0	0.0255041518386714
YLR221C	0	0	0.025489033787789
YER048C	0	1	0.025489033787789
YOL141W	0	1	0.025489033787789
YDR300C	0	0	0.0254739336492891
YHR063C	0	0	0.0254588513913558
YLR107W	0	0	0.0254437869822485
YGL003C	0	0	0.0254287403903016
YKL024C	0	0	0.0254137115839243
YLR114C	0	0	0.0253987005316007
YLR247C	0	1	0.0253987005316007
YLR090W	0	0	0.025383707201889
YDR177W	0	0	0.0253687315634218
YHR105W	0	1	0.0253687315634218
YER147C	0	0	0.0253537735849057
YOR386W	0	0	0.0253388332351208
YDL131W	0	0	0.0253239104829211
YOR239W	0	0	0.0253090052972337
YLR129W	0	0	0.0252941176470588
YLR131C	0	0	0.0252792475014697
YOL069W	0	0	0.0252643948296122
YNL328C	0	0	0.0252495596007046
YDR103W	0	0	0.0252347417840376
YOR339C	0	0	0.0252199413489736
YJR064W	0	0	0.0252051582649472
YDR013W	0	0	0.0251903925014646
YGR049W	0	0	0.025175644028103
YGR280C	0	0	0.0251609128145114
YCR059C	0	0	0.0251461988304094
YMR161W	0	0	0.0251315020455874
YMR239C	0	0	0.0251168224299065
YKL017C	0	0	0.0251021599532983
YKR082W	0	0	0.0250875145857643
YNR017W	0	0	0.0250728862973761
YPR132W	0	0	0.0250582750582751
YGL016W	0	0	0.0250436808386721
YGL216W	0	0	0.0250291036088475
YFR016C	0	1	0.0250291036088475
YMR092C	0	0	0.0250145433391507
YGR090W	0	0	0.025
YHR055C	0	0	0.0249854735618826
YLR426W	0	0	0.0249709639953542
YIL145C	0	0	0.0249564712710389
YML006C	0	0	0.0249419953596288
YGR217W	0	0	0.0249275362318841
YGL075C	0	0	0.0249130938586327
YGL050W	0	1	0.0249130938586327
YLL011W	0	0	0.0248986682107701
YOR372C	0	0	0.0248842592592593
YNL106C	0	0	0.0248698669751301
YKR055W	0	0	0.0248554913294798
YKL053C-A	0	0	0.024841132293472
YMR205C	0	0	0.0248267898383372
YLR190W	0	0	0.0248124639353722
YGL039W	0	0	0.02479815455594
YGR013W	0	0	0.0247838616714697
YIR038C	0	0	0.0247695852534562
YLR390W-A	0	0	0.02475532527346
YOR207C	0	0	0.024741081703107
YOR278W	0	0	0.0247268545140886
YCL024W	0	0	0.0247126436781609
YER007C-A	0	0	0.0246984491671453
YMR073C	0	0	0.0246842709529277
YLR056W	0	0	0.0246701090074584
YIL052C	0	0	0.0246559633027523
YEL038W	0	1	0.0246559633027523
YML127W	0	0	0.0246418338108883
YBR156C	0	0	0.0246277205040092
YLR117C	0	0	0.0246136233543217
YLR008C	0	0	0.0245995423340961
YGR010W	0	0	0.0245854774156661
YPL022W	0	0	0.0245714285714286
YGR058W	0	1	0.0245714285714286
YDL240W	0	0	0.0245573957738435
YGR017W	0	1	0.0245573957738435
YGR048W	0	0	0.0245433789954338
YGL093W	0	0	0.0245293782087849
YPL076W	0	0	0.024515393386545
YGL094C	0	0	0.0245014245014245
YHR027C	0	0	0.0244874715261959
YDR447C	0	0	0.0244735344336938
YLR192C	0	0	0.0244596131968146
YPL212C	0	0	0.0244457077885162
YDL147W	0	0	0.0244318181818182
YGL049C	0	0	0.0244179443498013
YOR043W	0	0	0.0244040862656073
YGR221C	0	0	0.024390243902439
YML074C	0	0	0.0243764172335601
YOR168W	0	0	0.0243626062322946
YCR019W	0	0	0.0243488108720272
YOR298W	0	0	0.0243350311262026
YDL231C	0	0	0.0243212669683258
YDL086W	0	1	0.0243212669683258
YKR023W	0	1	0.0243212669683258
YOL034W	0	0	0.0243075183719616
YML058W-A	0	0	0.0242937853107345
YJR056C	0	1	0.0242937853107345
YIL083C	0	0	0.0242800677583286
YAL035W	0	0	0.0242663656884876
YKR031C	0	0	0.0242526790750141
YOR370C	0	0	0.02423900789177
YMR128W	0	0	0.0242253521126761
YCR090C	0	1	0.0242253521126761
YIL130W	0	1	0.0242253521126761
YKR057W	0	0	0.0242117117117117
YOL139C	0	0	0.024198086662915
YNR008W	0	0	0.0241844769403825
YOR129C	0	0	0.0241708825182687
YDR495C	0	0	0.0241573033707865
YCL054W	0	0	0.0241437394722066
YCL050C	0	0	0.0241301907968575
YCR094W	0	0	0.0241166573191251
YLR337C	0	0	0.0241031390134529
YDR254W	0	0	0.0240896358543417
YCR002C	0	0	0.0240761478163494
YLR433C	0	0	0.0240626748740907
YOR211C	0	0	0.0240492170022371
YMR154C	0	0	0.024035774175517
YHR196W	0	0	0.0240223463687151
YOR171C	0	0	0.0240089335566722
YDL189W	0	0	0.0239955357142857
YGL221C	0	1	0.0239955357142857
YJR132W	0	0	0.0239821528165086
YGR004W	0	0	0.0239687848383501
YOR063W	0	0	0.0239554317548747
YKL079W	0	0	0.0239420935412027
YJL088W	0	0	0.0239287701725097
YCL034W	0	0	0.0239154616240267
YDR164C	0	0	0.0239021678710395
YIL079C	0	0	0.0238888888888889
YFL021W	0	0	0.0238756246529706
YOR236W	0	0	0.0238623751387347
YMR176W	0	0	0.0238491403216861
YMR156C	0	0	0.0238359201773836
YPL046C	0	0	0.0238227146814404
YPR045C	0	1	0.0238227146814404
YOL127W	0	0	0.0238095238095238
YDR354W	0	0	0.0237963475373547
YDR253C	0	0	0.023783185840708
YNL108C	0	0	0.0237700386954118
YLR196W	0	0	0.0237569060773481
YNL255C	0	0	0.0237437879624517
YDR454C	0	0	0.0237306843267108
YLR260W	0	0	0.0237175951461666
YLR154C	0	0	0.0237045203969129
YOR242C	0	0	0.0236914600550964
YGL008C	0	0	0.0236784140969163
YDR423C	0	0	0.0236653824986241
YML046W	0	0	0.0236523652365237
YBR247C	0	0	0.0236393622869709
YOR313C	0	0	0.0236263736263736
YGL116W	0	0	0.0236133992311917
YNL224C	0	1	0.0236133992311917
YCR014C	0	0	0.0236004390779363
YOL088C	0	0	0.0235874931431706
YDL190C	0	0	0.0235745614035088
YOL008W	0	0	0.0235616438356164
YOR358W	0	0	0.0235487404162103
YLR420W	0	0	0.023535851122058
YGL167C	0	0	0.0235229759299781
YFL028C	0	0	0.0235101148168398
YHR206W	0	0	0.0234972677595628
YCR088W	0	0	0.0234844347351174
YIL103W	0	0	0.023471615720524
YPR137W	0	0	0.0234588106928532
YDR530C	0	0	0.0234460196292257
YBR048W	0	0	0.023433242506812
YMR162C	0	0	0.0234204793028322
YOR285W	0	1	0.0234204793028322
YCR031C	0	0	0.0234077299945563
YNL175C	0	0	0.0233949945593036
YPL095C	0	0	0.0233822729744426
YKR059W	0	0	0.0233695652173913
YPL169C	0	0	0.0233568712656165
YNL135C	0	0	0.0233441910966341
YML038C	0	0	0.0233315246880087
YFR027W	0	0	0.0233188720173536
YCR020W-B	0	0	0.0233062330623306
YOR126C	0	0	0.0232936078006501
YDL106C	0	0	0.0232809962100704
YOR258W	0	1	0.0232809962100704
YDL139C	0	1	0.0232809962100704
YOR131C	0	1	0.0232809962100704
YML035C	0	0	0.0232683982683983
YLR146C	0	0	0.0232558139534884
YDL219W	0	0	0.0232432432432432
YBR031W	0	0	0.0232306861156132
YJL197W	0	1	0.0232306861156132
YLL021W	0	0	0.0232181425485961
YER113C	0	1	0.0232181425485961
YGR211W	0	0	0.0232056125202375
YGL238W	0	0	0.02319309600863
YGL017W	0	0	0.0231805929919137
YIL078W	0	0	0.0231681034482759
YOL001W	0	0	0.0231556273559505
YLL013C	0	0	0.0231431646932185
YCL055W	0	0	0.0231307154384077
YHR114W	0	0	0.0231182795698925
YHR207C	0	1	0.0231182795698925
YCR092C	0	0	0.0231058570660935
YDR054C	0	0	0.023093447905478
YDR128W	0	1	0.023093447905478
YMR310C	0	0	0.0230810520665593
[truncated: 3,790 more rows]
