# Supplementary material for: Computationally Driven, Quantitative Experiments Discover Genes Required for Mitochondrial Biogenesis
Source: PLoS Genet. 2009 Mar 20;5(3):e1000407. doi: 10.1371/journal.pgen.1000407 (PMC2648979; doi:10.1371/journal.pgen.1000407)
Supplement: Dataset S2 — Top 100 novel ensemble predictions for additional yeast biological processes. A zip file containing 387 tab-delimited text files of the ensemble predictions for the indicated Gene Ontology Biological Process Term. (21.70 MB GZ) [file pgen.1000407.s013.gz › GO_0006476.txt]

ORF	AnnotatedToTerm?	Uncharacterized_04152007?	Precision
YKR029C	1	0	1.0
YIL084C	1	0	1.0
YNL097C	1	0	1.0
YPL181W	1	0	1.0
YGL194C	1	0	1.0
YOL004W	1	0	1.0
YMR263W	1	0	1.0
YIL112W	1	0	1.0
YDR392W	0	0	0.909090909090909
YBR103W	1	0	0.909090909090909
YPR179C	1	0	0.909090909090909
YPL138C	0	0	0.833333333333333
YPL055C	0	0	0.8
YAL013W	1	0	0.8
YCR033W	1	0	0.8
YOR123C	0	0	0.75
YBR231C	0	0	0.736842105263158
YNL330C	1	0	0.736842105263158
YDL076C	1	0	0.736842105263158
YDR485C	0	0	0.714285714285714
YDR295C	1	0	0.714285714285714
YML034W	0	0	0.681818181818182
YDL074C	0	0	0.666666666666667
YPL139C	1	0	0.666666666666667
YBR279W	0	0	0.64
YGL244W	0	0	0.615384615384615
YML041C	0	0	0.592592592592593
YOL068C	0	0	0.575757575757576
YBR081C	0	0	0.575757575757576
YBR095C	1	0	0.575757575757576
YLR418C	0	0	0.575757575757576
YMR075W	1	0	0.575757575757576
YPR023C	1	0	0.575757575757576
YLR055C	0	0	0.558823529411765
YGR252W	0	0	0.542857142857143
YAR003W	0	0	0.527777777777778
YDR334W	0	0	0.526315789473684
YDR207C	1	0	0.526315789473684
YNL136W	0	0	0.512820512820513
YBR112C	0	0	0.5
YJL168C	0	0	0.48780487804878
YMR273C	0	0	0.477272727272727
YBR245C	0	0	0.477272727272727
YNL021W	1	0	0.477272727272727
YOL017W	0	0	0.466666666666667
YDR155C	0	0	0.456521739130435
YLR085C	0	0	0.446808510638298
YDL042C	0	0	0.44
YCR084C	0	0	0.44
YOR025W	1	0	0.44
YLR015W	0	0	0.431372549019608
YDL002C	0	0	0.423076923076923
YBR198C	0	0	0.415094339622642
YOR244W	0	0	0.407407407407407
YDR176W	0	0	0.4
YOL012C	0	0	0.392857142857143
YNL107W	0	0	0.385964912280702
YBR175W	0	0	0.379310344827586
YOR304W	0	0	0.372881355932203
YDR159W	0	0	0.366666666666667
YOL090W	0	0	0.360655737704918
YDR469W	0	0	0.354838709677419
YIR010W	0	0	0.349206349206349
YLR182W	0	0	0.34375
YOL006C	0	0	0.338461538461538
YEL018W	0	0	0.333333333333333
YFR013W	0	0	0.328358208955224
YPL101W	0	0	0.323529411764706
YOL051W	0	0	0.318840579710145
YER032W	0	0	0.314285714285714
YLR442C	0	0	0.309859154929577
YIL035C	0	0	0.305555555555556
YMR032W	0	0	0.301369863013699
YNL251C	0	0	0.297297297297297
YMR312W	0	0	0.293333333333333
YLR039C	0	0	0.289473684210526
YER164W	0	0	0.285714285714286
YIL144W	0	0	0.282051282051282
YOR174W	0	0	0.278481012658228
YPL086C	0	0	0.275
YER016W	0	0	0.271604938271605
YBR123C	0	0	0.268292682926829
YBL052C	0	0	0.265060240963855
YCL061C	0	0	0.261904761904762
YMR070W	0	0	0.258823529411765
YJL081C	0	0	0.255813953488372
YPR070W	0	0	0.252873563218391
YER088C	0	0	0.25
YDR146C	0	0	0.247191011235955
YKR101W	0	0	0.244444444444444
YBR038W	0	0	0.241758241758242
YGL058W	0	0	0.239130434782609
YDR359C	0	0	0.236559139784946
YFR037C	0	0	0.234042553191489
YLR190W	0	0	0.231578947368421
YJL115W	0	0	0.229166666666667
YLR384C	0	0	0.22680412371134
YDL028C	0	0	0.224489795918367
YNL298W	0	0	0.222222222222222
YPR171W	0	0	0.22
YLR200W	0	0	0.217821782178218
YOR026W	0	0	0.215686274509804
YOR089C	0	0	0.213592233009709
YFL049W	0	0	0.211538461538462
YLR103C	0	0	0.20952380952381
YBR202W	0	0	0.207547169811321
YGR078C	0	0	0.206896551724138
YGL021W	0	0	0.206896551724138
YGL127C	0	0	0.206896551724138
YGR200C	0	0	0.206896551724138
YHR041C	0	0	0.206896551724138
YOR039W	0	0	0.206896551724138
YDR191W	1	0	0.206896551724138
YCL016C	0	0	0.206896551724138
YPL242C	0	0	0.206896551724138
YPR068C	1	0	0.206896551724138
YDR027C	0	0	0.205128205128205
YJL051W	0	1	0.205128205128205
YOL148C	0	0	0.203389830508475
YBR290W	0	0	0.201680672268908
YGR002C	0	0	0.2
YOL130W	0	0	0.198347107438017
YBR036C	0	0	0.19672131147541
YDR208W	0	0	0.195121951219512
YBR010W	0	0	0.193548387096774
YOR058C	0	0	0.192
YLR113W	0	0	0.19047619047619
YPL228W	0	0	0.188976377952756
YBR258C	0	0	0.1875
YAL024C	0	0	0.186046511627907
YGL019W	0	0	0.184615384615385
YOR349W	0	0	0.183206106870229
YMR078C	0	0	0.181818181818182
YBL003C	0	0	0.180451127819549
YJL013C	0	0	0.17910447761194
YAL011W	0	0	0.177777777777778
YBR195C	0	0	0.176470588235294
YHR119W	0	0	0.175182481751825
YKR008W	0	0	0.173913043478261
YML119W	0	1	0.173913043478261
YDR369C	0	0	0.172661870503597
YGL025C	0	0	0.171428571428571
YKL020C	0	0	0.170212765957447
YDR379W	0	0	0.169014084507042
YFL024C	0	0	0.167832167832168
YOL145C	0	0	0.166666666666667
YPL049C	0	0	0.16551724137931
YJR092W	0	0	0.164383561643836
YNL215W	0	1	0.164383561643836
YLR131C	0	0	0.163265306122449
YAR018C	0	0	0.162162162162162
YBR060C	0	0	0.161073825503356
YGR056W	0	0	0.16
YOR070C	0	0	0.158940397350993
YNL189W	0	0	0.157894736842105
YER092W	0	1	0.157894736842105
YMR125W	0	0	0.156862745098039
YNR010W	0	0	0.155844155844156
YGR108W	0	0	0.154838709677419
YLR423C	0	0	0.153846153846154
YGL023C	0	0	0.152866242038217
YDR229W	0	0	0.151898734177215
YLR455W	0	0	0.150943396226415
YOR061W	0	0	0.15
YBL061C	0	0	0.149068322981366
YHR152W	0	0	0.148148148148148
YML032C	0	0	0.147239263803681
YER161C	0	0	0.146341463414634
YLR431C	0	0	0.145454545454545
YML094W	0	0	0.144578313253012
YIL106W	0	0	0.143712574850299
YFL013C	0	0	0.142857142857143
YBR136W	0	0	0.142011834319527
YDL179W	0	0	0.141176470588235
YLR268W	0	0	0.140449438202247
YJR094C	0	0	0.140449438202247
YML104C	0	0	0.140449438202247
YGL116W	0	0	0.140449438202247
YDR150W	0	0	0.140449438202247
YGL086W	0	0	0.140449438202247
YDR145W	0	0	0.140449438202247
YPL116W	1	0	0.140449438202247
YBR289W	0	0	0.139664804469274
YEL061C	0	0	0.138888888888889
YDL058W	0	0	0.138121546961326
YHR023W	0	0	0.137362637362637
YNR023W	0	0	0.136612021857924
YLR045C	0	0	0.135869565217391
YBR138C	0	1	0.135869565217391
YLR368W	0	0	0.135135135135135
YEL003W	0	0	0.134408602150538
YGL212W	0	0	0.133689839572193
YBL074C	0	0	0.132978723404255
YLR272C	0	0	0.132275132275132
YMR128W	0	0	0.131578947368421
YBL080C	0	0	0.130890052356021
YKL072W	0	1	0.130890052356021
YKL113C	0	0	0.130208333333333
YPL141C	0	1	0.130208333333333
YGL043W	0	0	0.129533678756477
YPR135W	0	0	0.128865979381443
YOR038C	0	0	0.128205128205128
YPR141C	0	0	0.127551020408163
YML052W	0	0	0.126903553299492
YLR399C	0	0	0.126262626262626
YOR191W	0	0	0.125628140703518
YDR244W	0	0	0.125
YIL158W	0	1	0.125
YCR009C	0	0	0.124378109452736
YBR009C	0	0	0.123762376237624
YOL070C	0	1	0.123762376237624
YLR238W	0	0	0.123152709359606
YOR279C	0	0	0.122549019607843
YPL158C	0	1	0.122549019607843
YOR156C	0	0	0.121951219512195
YBR129C	0	0	0.121359223300971
YAL019W	0	0	0.120772946859903
YGR270W	0	0	0.120192307692308
YMR072W	0	0	0.119617224880383
YKR050W	0	0	0.119047619047619
YBR211C	0	0	0.118483412322275
YPL084W	0	0	0.117924528301887
YHR178W	0	0	0.117370892018779
YLR052W	0	0	0.116822429906542
YML062C	0	0	0.116279069767442
YMR180C	0	0	0.115740740740741
YDL006W	0	0	0.115207373271889
YGR072W	0	0	0.114678899082569
YDR057W	0	0	0.114155251141553
YFL031W	0	0	0.113636363636364
YIL022W	0	0	0.113122171945701
YOL072W	0	0	0.112612612612613
YJL176C	0	0	0.112107623318386
YPL161C	0	0	0.111607142857143
YGR096W	0	0	0.111111111111111
YMR005W	0	0	0.110619469026549
YMR311C	0	0	0.110132158590308
YBL058W	0	0	0.109649122807018
YBR176W	0	0	0.109170305676856
YLR025W	0	0	0.108695652173913
YHL020C	0	0	0.108225108225108
YER018C	0	0	0.107758620689655
YNL250W	0	0	0.107296137339056
YNL058C	0	1	0.107296137339056
YJL030W	0	0	0.106837606837607
YBR110W	0	0	0.106382978723404
YLL007C	0	1	0.106382978723404
YKR010C	0	0	0.105932203389831
YPL120W	0	0	0.105485232067511
YAL034C	0	1	0.105485232067511
YDR336W	0	1	0.105485232067511
YDR067C	0	1	0.105485232067511
YBR058C	0	0	0.105042016806723
YGR188C	0	0	0.104602510460251
YPL253C	0	0	0.104166666666667
YMR219W	0	0	0.103734439834025
YBL037W	0	0	0.103305785123967
YBL079W	0	0	0.102880658436214
YOR017W	0	0	0.102459016393443
YBR097W	0	0	0.102040816326531
YBL006C	0	0	0.101626016260163
YLR095C	0	0	0.101214574898785
YBL057C	0	0	0.100806451612903
YPR178W	0	0	0.100401606425703
YDR196C	0	0	0.1
YPR119W	0	0	0.099601593625498
YER111C	0	0	0.0992063492063492
YKR023W	0	1	0.0992063492063492
YMR137C	0	0	0.0988142292490119
YGL133W	0	0	0.0984251968503937
YKR031C	0	0	0.0980392156862745
YDL197C	0	0	0.09765625
YBR288C	0	0	0.0972762645914397
YOR290C	0	0	0.0968992248062016
YBR199W	0	0	0.0965250965250965
YMR224C	0	0	0.0961538461538462
YHR090C	0	0	0.0957854406130268
YAR002W	0	0	0.0954198473282443
YJL077C	0	1	0.0954198473282443
YGL044C	0	0	0.0950570342205323
YPL174C	0	0	0.0946969696969697
YBR022W	0	0	0.0943396226415094
YFR018C	0	1	0.0943396226415094
YBR275C	0	0	0.093984962406015
YBR119W	0	0	0.0936329588014981
YPR025C	0	0	0.0932835820895522
YER139C	0	1	0.0932835820895522
YBR272C	0	0	0.0929368029739777
YBR153W	0	0	0.0925925925925926
YBR171W	0	0	0.0922509225092251
YDR388W	0	0	0.0919117647058824
YMR001C	0	0	0.0915750915750916
YOR194C	0	0	0.0912408759124088
YBR229C	0	0	0.0909090909090909
YBR168W	0	0	0.0905797101449275
YGR203W	0	1	0.0905797101449275
YMR198W	0	0	0.0902527075812274
YGR092W	0	0	0.0899280575539568
YML101C	0	1	0.0899280575539568
YOL110W	0	0	0.0896057347670251
YBR161W	0	0	0.0892857142857143
YBR125C	0	1	0.0892857142857143
YOR075W	0	0	0.0889679715302491
YLR262C	0	0	0.0886524822695035
YBR059C	0	0	0.088339222614841
YJL203W	0	0	0.0880281690140845
YGR224W	0	0	0.087719298245614
YML124C	0	0	0.0874125874125874
YBR235W	0	1	0.0874125874125874
YPL096W	0	0	0.0871080139372822
YKL028W	0	0	0.0868055555555556
YJR083C	0	0	0.0865051903114187
YBR210W	0	0	0.0862068965517241
YCL010C	0	0	0.0859106529209622
YLR141W	0	0	0.0856164383561644
YML102W	0	0	0.0853242320819113
YPL016W	0	0	0.0850340136054422
YNL059C	0	0	0.0847457627118644
YMR213W	0	0	0.0844594594594595
YAL020C	0	0	0.0841750841750842
YBR165W	0	0	0.0838926174496644
YBR163W	0	1	0.0838926174496644
YOR074C	0	0	0.0836120401337793
YBR096W	0	1	0.0836120401337793
YNL216W	0	0	0.0833333333333333
YDL005C	0	0	0.0830564784053156
YOR330C	0	0	0.0827814569536424
YBR077C	0	0	0.0825082508250825
YHR200W	0	0	0.0822368421052632
YDR227W	0	0	0.0819672131147541
YBR217W	0	0	0.0816993464052288
YDL033C	0	0	0.0814332247557003
YBR215W	0	0	0.0811688311688312
YMR190C	0	0	0.0809061488673139
YGR009C	0	0	0.0806451612903226
YDL106C	0	0	0.0803858520900322
YMR042W	0	0	0.0801282051282051
YGR117C	0	1	0.0801282051282051
YBR216C	0	0	0.0798722044728434
YOR084W	0	0	0.0796178343949045
YGL174W	0	0	0.0793650793650794
YBR194W	0	1	0.0793650793650794
YJR135C	0	0	0.0791139240506329
YBL084C	0	0	0.0788643533123028
YIL161W	0	1	0.0788643533123028
YBL063W	0	0	0.0786163522012579
YNR049C	0	0	0.0783699059561129
YKL213C	0	0	0.078125
YBR102C	0	0	0.0778816199376947
YNL153C	0	0	0.077639751552795
YBL089W	0	0	0.0773993808049536
YBR164C	0	0	0.0771604938271605
YPL133C	0	0	0.0769230769230769
YBR007C	0	1	0.0769230769230769
YNL304W	0	0	0.0766871165644172
YBR033W	0	1	0.0766871165644172
YLR206W	0	0	0.0764525993883792
YPL008W	0	0	0.0762195121951219
YBR016W	0	0	0.0759878419452888
YBR162W-A	0	0	0.0757575757575758
YKR072C	0	0	0.0755287009063444
YMR117C	0	0	0.0753012048192771
YDR363W-A	0	0	0.0750750750750751
YBR254C	0	0	0.0748502994011976
YGL153W	0	0	0.0746268656716418
YOR076C	0	0	0.0744047619047619
YDL080C	0	0	0.0741839762611276
YBL091C-A	0	1	0.0741839762611276
YOR069W	0	0	0.0739644970414201
YLR330W	0	0	0.0737463126843658
YGR063C	0	0	0.0735294117647059
YDR217C	0	0	0.0733137829912024
YBR020W	0	0	0.0730994152046784
YMR294W	0	0	0.0728862973760933
YDL020C	0	0	0.0726744186046512
YBR220C	0	1	0.0726744186046512
YBR219C	0	1	0.0726744186046512
YCL032W	0	0	0.072463768115942
YJR110W	0	0	0.0722543352601156
YAL043C	0	0	0.0720461095100865
YMR168C	0	0	0.0718390804597701
YGL175C	0	0	0.0716332378223496
YDR473C	0	0	0.0714285714285714
YBL010C	0	1	0.0714285714285714
YBR167C	0	0	0.0712250712250712
YOR257W	0	0	0.0710227272727273
YBR227C	0	1	0.0710227272727273
YBR179C	0	0	0.0708215297450425
YBL031W	0	1	0.0708215297450425
YDR310C	0	0	0.0706214689265537
YLR357W	0	0	0.0704225352112676
YBR008C	0	0	0.0702247191011236
YBR225W	0	1	0.0702247191011236
YBR004C	0	0	0.0700280112044818
YBR276C	0	0	0.0698324022346369
YBL067C	0	1	0.0698324022346369
YBL105C	0	0	0.0696378830083565
YOR308C	0	0	0.0694444444444444
YMR284W	0	0	0.0692520775623269
YBR074W	0	1	0.0692520775623269
YKL139W	0	0	0.069060773480663
YBR055C	0	0	0.068870523415978
YDR088C	0	0	0.0686813186813187
YBR228W	0	0	0.0684931506849315
YDR285W	0	0	0.0683060109289618
YDL147W	0	0	0.0681198910081744
YBR259W	0	1	0.0681198910081744
YBL001C	0	0	0.0679347826086956
YOR160W	0	0	0.0677506775067751
YNR051C	0	0	0.0675675675675676
YJR140C	0	0	0.0673854447439353
YHL019C	0	0	0.0672043010752688
YBR061C	0	0	0.0670241286863271
YBR003W	0	0	0.0668449197860963
YBL102W	0	0	0.0666666666666667
YOR023C	0	0	0.0664893617021277
YLR087C	0	0	0.0663129973474801
YBR062C	0	1	0.0663129973474801
YPR046W	0	0	0.0661375661375661
YDR318W	0	0	0.0659630606860158
YBR015C	0	0	0.0657894736842105
YJR144W	0	0	0.0656167979002625
YBR273C	0	0	0.0654450261780105
YBL050W	0	0	0.0652741514360313
YBR192W	0	0	0.0651041666666667
YBL046W	0	0	0.0649350649350649
YDL013W	0	0	0.0647668393782383
YGR181W	0	0	0.0645994832041344
YMR060C	0	0	0.0644329896907216
YBR045C	0	0	0.06426735218509
YPL240C	0	0	0.0641025641025641
YBR293W	0	0	0.0639386189258312
YBR063C	0	1	0.0639386189258312
YBL011W	0	0	0.0637755102040816
YDR460W	0	0	0.0636132315521628
YBR024W	0	0	0.0634517766497462
YBR197C	0	1	0.0634517766497462
YBR274W	0	0	0.0632911392405063
YNL091W	0	0	0.0631313131313131
YBR239C	0	1	0.0631313131313131
YBL055C	0	0	0.0629722921914358
YLR148W	0	0	0.0628140703517588
YMR048W	0	0	0.06265664160401
YDR311W	0	0	0.0625
YBR236C	0	0	0.0623441396508728
YBR253W	0	0	0.0621890547263682
YDR466W	0	0	0.0620347394540943
YBR270C	0	1	0.0620347394540943
YBR143C	0	0	0.0618811881188119
YBR264C	0	0	0.0617283950617284
YBR204C	0	1	0.0617283950617284
YJL112W	0	0	0.061576354679803
YER093C	0	0	0.0614250614250614
YNL158W	0	0	0.0612745098039216
YBR188C	0	0	0.0611246943765281
YPL241C	0	0	0.0609756097560976
YML047C	0	0	0.0608272506082725
YOR213C	0	0	0.0606796116504854
YDR335W	0	0	0.0605326876513317
YBL020W	0	0	0.0603864734299517
YHR191C	0	0	0.0602409638554217
YBR131W	0	0	0.0600961538461538
YLR067C	0	0	0.0599520383693046
YBR265W	0	0	0.0598086124401914
YBR172C	0	0	0.0596658711217184
YDL109C	0	0	0.0595238095238095
YLL006W	0	0	0.0593824228028504
YBR193C	0	0	0.0592417061611374
YBR246W	0	1	0.0592417061611374
YBR080C	0	0	0.0591016548463357
YHR164C	0	0	0.0589622641509434
YBR042C	0	0	0.0588235294117647
YBL036C	0	0	0.0586854460093897
YDR195W	0	0	0.0585480093676815
YBR221C	0	0	0.058411214953271
YER051W	0	0	0.0582750582750583
YCL008C	0	0	0.0581395348837209
YDR448W	0	0	0.0580046403712297
YDR181C	0	0	0.0578703703703704
YMR299C	0	0	0.0577367205542725
YOL069W	0	0	0.0576036866359447
YBR205W	0	0	0.0574712643678161
YPL047W	0	0	0.0573394495412844
YBR237W	0	0	0.05720823798627
YIL002C	0	0	0.0570776255707763
YOR144C	0	0	0.0569476082004556
YBR212W	0	0	0.0568181818181818
YBL056W	0	0	0.0566893424036281
YDR273W	0	0	0.0565610859728507
YIR015W	0	0	0.0564334085778781
YLR393W	0	0	0.0563063063063063
YLL038C	0	0	0.0561797752808989
YBR057C	0	0	0.0560538116591928
YBL088C	0	0	0.0559284116331096
YLR425W	0	0	0.0558035714285714
YBL014C	0	0	0.0556792873051225
YJR086W	0	0	0.0555555555555556
YJL140W	0	0	0.0554323725055432
YDR108W	0	0	0.0553097345132743
YGR006W	0	0	0.0551876379690949
YKL088W	0	0	0.0550660792951542
YBR108W	0	1	0.0550660792951542
YBR257W	0	0	0.0549450549450549
YMR044W	0	0	0.0548245614035088
YBR271W	0	0	0.0547045951859956
YDR153C	0	0	0.0545851528384279
YBR107C	0	0	0.0544662309368192
YNL273W	0	0	0.0543478260869565
YGL163C	0	0	0.0542299349240781
YOR064C	0	0	0.0541125541125541
YAL031C	0	0	0.0539956803455724
YBR255W	0	1	0.0539956803455724
YIL154C	0	0	0.0538793103448276
YGL070C	0	0	0.0537634408602151
YBR242W	0	1	0.0537634408602151
YBL041W	0	0	0.0536480686695279
YBL025W	0	0	0.0535331905781585
YFR010W	0	0	0.0534188034188034
YBR082C	0	0	0.0533049040511727
YKL112W	0	0	0.0531914893617021
YLR314C	0	0	0.0530785562632696
YBL091C	0	0	0.0529661016949153
YBR017C	0	0	0.0528541226215645
YBR140C	0	0	0.0527426160337553
YDR104C	0	0	0.0526315789473684
YOL100W	0	0	0.0525210084033613
YBL032W	0	0	0.0524109014675052
YOR043W	0	0	0.0523012552301255
YDR014W	0	0	0.0521920668058455
YML069W	0	0	0.0520833333333333
YLR288C	0	0	0.051975051975052
YOR269W	0	0	0.0518672199170125
YBL068W	0	0	0.05175983436853
YJL148W	0	0	0.0516528925619835
YBL009W	0	0	0.0515463917525773
YBR030W	0	0	0.051440329218107
YAL048C	0	0	0.0513347022587269
YGL003C	0	0	0.0512295081967213
YIL126W	0	0	0.0511247443762781
YDL164C	0	0	0.0510204081632653
YBR170C	0	0	0.0509164969450102
YBR152W	0	0	0.0508130081300813
YPR055W	0	0	0.050709939148073
YBR011C	0	0	0.0506072874493927
YJR043C	0	0	0.0505050505050505
YBR159W	0	0	0.0504032258064516
YJL099W	0	0	0.0503018108651912
YBL013W	0	0	0.0502008032128514
YAL021C	0	0	0.0501002004008016
YBL022C	0	0	0.05
YLR135W	0	0	0.0499001996007984
YPL269W	0	0	0.049800796812749
YER151C	0	0	0.0497017892644135
YER013W	0	0	0.0496031746031746
YPL115C	0	0	0.0495049504950495
YBR041W	0	0	0.0494071146245059
YBR207W	0	0	0.0493096646942801
YBR151W	0	1	0.0493096646942801
YIL036W	0	0	0.0492125984251969
YMR039C	0	0	0.0491159135559921
YJL019W	0	0	0.0490196078431373
YLR245C	0	0	0.0489236790606654
YBR252W	0	0	0.048828125
YBL017C	0	0	0.0487329434697856
YBR281C	0	0	0.0486381322957198
YNL054W	0	0	0.0485436893203883
YBR094W	0	1	0.0485436893203883
YBR141C	0	1	0.0485436893203883
YLR298C	0	0	0.0484496124031008
YBL107C	0	1	0.0484496124031008
YPL031C	0	0	0.0483558994197292
YBR002C	0	0	0.0482625482625483
YER019W	0	0	0.0481695568400771
YBL008W	0	0	0.0480769230769231
YLR240W	0	0	0.0479846449136276
YBR166C	0	0	0.0478927203065134
YBR243C	0	0	0.0478011472275335
YPL082C	0	0	0.0477099236641221
YBL051C	0	0	0.0476190476190476
YLR210W	0	0	0.0475285171102662
YGR202C	0	0	0.047438330170778
YFR019W	0	0	0.0473484848484848
YPL155C	0	0	0.0472589792060491
YOL064C	0	0	0.0471698113207547
YDR532C	0	0	0.0470809792843691
YDR071C	0	0	0.0469924812030075
YPL195W	0	0	0.0469043151969981
YPR057W	0	0	0.0468164794007491
YOR216C	0	0	0.0467289719626168
YDR288W	0	0	0.0466417910447761
YJR102C	0	0	0.0465549348230912
YNL225C	0	0	0.0464684014869888
YNL161W	0	0	0.0463821892393321
YOR087W	0	0	0.0462962962962963
YGR179C	0	0	0.0462107208872458
YFR016C	0	1	0.0462107208872458
YJR084W	0	0	0.0461254612546125
YBL034C	0	0	0.0460405156537753
YJL092W	0	0	0.0459558823529412
YKR086W	0	0	0.0458715596330275
YPL129W	0	0	0.0457875457875458
YDR495C	0	0	0.0457038391224863
YMR091C	0	0	0.0456204379562044
YGR071C	0	1	0.0456204379562044
YGL066W	0	0	0.0455373406193078
YNL258C	0	0	0.0454545454545455
YBR086C	0	0	0.0453720508166969
YIL068C	0	0	0.0452898550724638
YMR068W	0	0	0.0452079566003617
YAL056W	0	0	0.0451263537906137
YMR240C	0	0	0.045045045045045
YFL001W	0	0	0.0449640287769784
YCL051W	0	0	0.0448833034111311
YDR363W	0	0	0.0448028673835125
YER007W	0	0	0.0447227191413238
YPL001W	0	0	0.0446428571428571
YLR079W	0	0	0.0445632798573975
YBL093C	0	0	0.0444839857651246
YPL213W	0	0	0.044404973357016
YJR060W	0	0	0.0443262411347518
YPL231W	0	0	0.0442477876106195
YOR112W	0	0	0.0441696113074205
YPL018W	0	0	0.0440917107583774
YBR133C	0	0	0.0440140845070423
YBL023C	0	0	0.0439367311072056
YCR065W	0	0	0.043859649122807
YLR424W	0	0	0.0437828371278459
YKL179C	0	0	0.0437062937062937
YOL067C	0	0	0.043630017452007
YLR115W	0	0	0.0435540069686411
YMR004W	0	0	0.0434782608695652
YBR260C	0	0	0.0434027777777778
YPR018W	0	0	0.0433275563258232
YAL010C	0	0	0.0432525951557093
YMR255W	0	0	0.0431778929188256
YHR158C	0	0	0.0431034482758621
YGR013W	0	0	0.0430292598967298
YBR263W	0	0	0.0429553264604811
YKR089C	0	0	0.0428816466552316
YBR233W	0	1	0.0428816466552316
YAL002W	0	0	0.0428082191780822
YBR173C	0	0	0.0427350427350427
YER029C	0	0	0.0426621160409556
YKL012W	0	0	0.0425894378194208
YFR046C	0	0	0.0425170068027211
YDR439W	0	0	0.0424448217317487
YBL004W	0	0	0.0423728813559322
YBR049C	0	0	0.0423011844331641
YKL059C	0	0	0.0422297297297297
YGL075C	0	0	0.0421585160202361
YDL161W	0	0	0.0420875420875421
YCR038C	0	0	0.0420168067226891
YMR204C	0	0	0.0419463087248322
YML076C	0	0	0.0418760469011725
YNL041C	0	0	0.0418060200668896
YBR106W	0	0	0.0417362270450751
YBR122C	0	0	0.0416666666666667
YMR231W	0	0	0.0415973377703827
YJL047C	0	0	0.0415282392026578
YPR031W	0	0	0.0414593698175788
YOL009C	0	0	0.0413907284768212
YPL151C	0	0	0.0413223140495868
YJR050W	0	0	0.0412541254125413
YOL138C	0	0	0.0411861614497529
YPL194W	0	0	0.0411184210526316
YJL100W	0	0	0.0410509031198686
YOR384W	0	1	0.0410509031198686
YBR065C	0	0	0.040983606557377
YIR014W	0	1	0.040983606557377
YLR386W	0	0	0.0409165302782324
YDR332W	0	1	0.0409165302782324
YMR223W	0	0	0.0408496732026144
YNL267W	0	0	0.0407830342577488
YLR047C	0	0	0.0407166123778502
YDL155W	0	0	0.040650406504065
YJR066W	0	0	0.0405844155844156
YDR440W	0	0	0.0405186385737439
YNL261W	0	0	0.040453074433657
YDR138W	0	0	0.0403877221324717
YNL121C	0	0	0.0403225806451613
YBL024W	0	0	0.0402576489533011
YMR063W	0	0	0.0401929260450161
YOR033C	0	0	0.0401284109149278
YNL328C	0	0	0.0400641025641026
YNL325C	0	0	0.04
YBL047C	0	0	0.0399361022364217
YCL064C	0	0	0.0398724082934609
YOR171C	0	0	0.0398089171974522
YLL018C-A	0	0	0.0397456279809221
YGL237C	0	0	0.0396825396825397
YHR167W	0	0	0.0396196513470681
YDR289C	0	0	0.0395569620253165
YDL220C	0	0	0.0394944707740916
YOL078W	0	0	0.0394321766561514
YHR189W	0	0	0.0393700787401575
YOR060C	0	0	0.0393081761006289
YDL170W	0	0	0.0392464678178964
YLR226W	0	0	0.0391849529780564
YBL019W	0	0	0.0391236306729265
YJR053W	0	0	0.0390977443609023
YJR052W	0	0	0.0390977443609023
YAL032C	0	0	0.0390977443609023
YBR278W	0	0	0.0390977443609023
YPL255W	0	0	0.0390977443609023
YPR168W	0	0	0.0390977443609023
YMR021C	0	0	0.0390977443609023
YCL029C	0	0	0.0390977443609023
YJL020C	0	0	0.0390977443609023
YCR068W	0	0	0.0390977443609023
YBR109C	0	0	0.0390977443609023
YBL026W	0	0	0.0390977443609023
YMR172W	0	0	0.0390977443609023
YPL124W	0	0	0.0390977443609023
YOL066C	0	0	0.0390977443609023
YJL029C	0	0	0.0390977443609023
YBL082C	0	0	0.0390977443609023
YOR110W	0	0	0.0390977443609023
YPL042C	0	0	0.0390977443609023
YGL178W	0	0	0.0390977443609023
YPL259C	0	0	0.0390977443609023
YBR135W	0	0	0.0390977443609023
YHR014W	0	0	0.0390977443609023
YKL079W	0	0	0.0390977443609023
YDL099W	0	0	0.0390977443609023
YMR053C	1	0	0.0390977443609023
YGL130W	0	0	0.039039039039039
YOR358W	0	0	0.0389805097451274
YPR129W	0	0	0.0389221556886228
YLR360W	0	0	0.038863976083707
YJL110C	0	0	0.0388059701492537
YBR200W	0	0	0.0387481371087928
YDR421W	0	0	0.0386904761904762
YDR488C	0	0	0.0386329866270431
YNL253W	0	0	0.0385756676557863
YDR276C	0	0	0.0385185185185185
YLR176C	0	0	0.0384615384615385
YDR323C	0	0	0.0384047267355982
YLR033W	0	0	0.0383480825958702
YDL231C	0	0	0.0382916053019146
YNL206C	0	0	0.0382352941176471
YKL149C	0	0	0.0381791483113069
YDR293C	0	0	0.0381231671554252
YGR186W	0	0	0.0380673499267936
YBL104C	0	1	0.0380673499267936
YGL227W	0	0	0.0380116959064327
YER070W	0	0	0.037956204379562
YLL002W	0	0	0.0379008746355685
YPR131C	0	0	0.0378457059679767
YPL214C	0	0	0.0377906976744186
YLR417W	0	0	0.0377358490566038
YHR034C	0	0	0.0376811594202899
YLL024C	0	0	0.0376266280752533
YIR005W	0	0	0.0375722543352601
YOR083W	0	0	0.0375180375180375
YNL025C	0	0	0.037463976945245
YPL065W	0	0	0.037410071942446
YGL098W	0	0	0.0373563218390805
YNL039W	0	0	0.0373027259684362
YPR101W	0	0	0.0372492836676218
YPR065W	0	0	0.0371959942775393
YDR052C	0	0	0.0371428571428571
YBR073W	0	0	0.0370898716119829
YBR155W	0	0	0.037037037037037
YKL041W	0	0	0.0369843527738265
YIL153W	0	0	0.0369318181818182
YEL019C	0	0	0.0368794326241135
YCR059C	0	0	0.0368271954674221
YDR254W	0	0	0.0367751060820368
YBR244W	0	0	0.0367231638418079
YAL034W-A	0	0	0.0366713681241185
YBR187W	0	1	0.0366713681241185
YLR234W	0	0	0.0366197183098592
YBR268W	0	0	0.0365682137834037
YER116C	0	0	0.0365168539325843
YLR098C	0	0	0.0364656381486676
YBR078W	0	0	0.0364145658263305
YJL146W	0	0	0.0363636363636364
YNL233W	0	0	0.0363128491620112
YOR140W	0	0	0.0362622036262204
YNL294C	0	0	0.0362116991643454
YOR353C	0	0	0.0361613351877608
YDR121W	0	0	0.0361111111111111
YGL124C	0	0	0.0360610263522885
YPR162C	0	0	0.03601108033241
YLL021W	0	0	0.0359612724757953
YGR135W	0	0	0.0359116022099447
YDR068W	0	1	0.0359116022099447
YHR030C	0	0	0.0358620689655172
YOL023W	0	0	0.0358126721763085
YML003W	0	1	0.0358126721763085
YER122C	0	0	0.0357634112792297
YEL031W	0	0	0.0357142857142857
YDL065C	0	0	0.0356652949245542
YBR121C	0	0	0.0356164383561644
YDR463W	0	0	0.0355677154582763
YML097C	0	0	0.0355191256830601
YNL199C	0	0	0.0354706684856753
YJR032W	0	0	0.0354223433242507
YAR042W	0	0	0.0353741496598639
YLR166C	0	0	0.0353260869565217
YBL038W	0	0	0.0352781546811398
YMR277W	0	0	0.035230352303523
YLR373C	0	0	0.0351826792963464
YBR023C	0	0	0.0351351351351351
YBR234C	0	0	0.0350877192982456
YPL256C	0	0	0.0350404312668464
YIL149C	0	0	0.0349932705248991
YIL131C	0	0	0.0349462365591398
YGR104C	0	0	0.0348993288590604
YOR249C	0	0	0.0348525469168901
YBR111C	0	1	0.0348525469168901
YOL089C	0	0	0.034805890227577
YGL151W	0	0	0.0347593582887701
YER014W	0	0	0.0347129506008011
YKL203C	0	0	0.0346666666666667
YNL307C	0	0	0.0346205059920107
YJL089W	0	0	0.0345744680851064
YOR106W	0	0	0.0345285524568393
YDR004W	0	0	0.0344827586206897
YNL118C	0	0	0.0344370860927152
YKR095W	0	0	0.0343915343915344
YBR087W	0	0	0.0343461030383091
YPR155C	0	0	0.0343007915567282
YPL015C	0	0	0.0342555994729908
YIL008W	0	0	0.0342105263157895
YER112W	0	0	0.0341655716162943
YOR275C	0	0	0.0341207349081365
YBR261C	0	1	0.0341207349081365
YDR137W	0	0	0.0340760157273919
YDL017W	0	0	0.0340314136125654
YBR101C	0	0	0.0339869281045752
YPR081C	0	0	0.0339425587467363
YMR227C	0	0	0.0338983050847458
YKL032C	0	0	0.0338541666666667
YMR030W	0	0	0.0338101430429129
YIL105C	0	0	0.0337662337662338
YER173W	0	0	0.0337224383916991
YPL219W	0	0	0.0336787564766839
YBL007C	0	0	0.0336351875808538
YDR173C	0	0	0.0335917312661499
YHL002W	0	0	0.0335483870967742
YOR113W	0	0	0.0335051546391753
YJR006W	0	0	0.0334620334620335
YOL108C	0	0	0.0334190231362468
YDR475C	0	1	0.0334190231362468
YDR252W	0	0	0.0333761232349166
YGR170W	0	0	0.0333333333333333
YDR303C	0	0	0.0332906530089629
YML071C	0	0	0.0332480818414322
YKL058W	0	0	0.033205619412516
YCL048W	0	0	0.0331632653061225
YLR318W	0	0	0.0331210191082803
YDL044C	0	0	0.0330788804071247
YDR329C	0	0	0.0330368487928844
YJR130C	0	0	0.032994923857868
YBR283C	0	0	0.0329531051964512
YPL060W	0	0	0.0329113924050633
YMR028W	0	0	0.0328697850821745
YIR004W	0	0	0.0328282828282828
YOR054C	0	0	0.0327868852459016
YHR129C	0	0	0.0327455919395466
YMR154C	0	0	0.0327044025157233
YJR134C	0	1	0.0327044025157233
YAR007C	0	0	0.0326633165829146
YMR106C	0	0	0.0326223337515684
YLL001W	0	0	0.0325814536340852
YBR142W	0	0	0.032540675844806
YKL195W	0	0	0.0325
YLR090W	0	0	0.0324594257178527
YLR254C	0	0	0.0324189526184539
YLR218C	0	1	0.0324189526184539
YNL297C	0	0	0.0323785803237858
YAL047C	0	0	0.0323383084577114
YBL035C	0	0	0.0322981366459627
YMR055C	0	0	0.032258064516129
YCR082W	0	0	0.0322180916976456
YNL236W	0	0	0.0321782178217822
YKR002W	0	0	0.0321384425216316
YDL240W	0	0	0.0320987654320988
YPR089W	0	1	0.0320987654320988
YDL207W	0	0	0.032059186189889
YPL147W	0	0	0.0320197044334975
YDR451C	0	0	0.031980319803198
YOR337W	0	0	0.0319410319410319
YBR029C	0	0	0.0319018404907975
YDR166C	0	0	0.0318627450980392
YPL254W	0	0	0.0318237454100367
YNL051W	0	0	0.0317848410757946
YNL032W	0	0	0.0317460317460317
YDR297W	0	0	0.0317073170731707
YKL092C	0	0	0.0316686967113276
YKL005C	0	0	0.0316301703163017
YGR238C	0	0	0.031591737545565
YCR086W	0	0	0.0315533980582524
YIR023W	0	0	0.0315151515151515
YKL160W	0	0	0.0314769975786925
YPR095C	0	0	0.0314389359129383
YGR112W	0	0	0.0314009661835749
YOR229W	0	0	0.0313630880579011
YLR094C	0	0	0.0313253012048193
YPL064C	0	1	0.0313253012048193
YKL053C-A	0	0	0.0312876052948255
YGR126W	0	1	0.0312876052948255
YIL097W	0	0	0.03125
YPR107C	0	0	0.0312124849939976
YDL102W	0	0	0.0311750599520384
YPR049C	0	0	0.0311377245508982
YMR111C	0	1	0.0311377245508982
YDL029W	0	0	0.0311004784688995
YKL015W	0	0	0.031063321385902
YML127W	0	0	0.0310262529832936
YPR040W	0	0	0.0309892729439809
YPL005W	0	0	0.030952380952381
YDL225W	0	0	0.0309155766944114
YJL076W	0	0	0.0308788598574822
YAL051W	0	0	0.0308422301304864
YIL046W	0	0	0.0308056872037915
YKL048C	0	0	0.0307692307692308
YGL145W	0	0	0.0307328605200946
YDL138W	0	0	0.0306965761511216
YJL129C	0	0	0.0306603773584906
YLR441C	0	0	0.0306242638398115
YHR194W	0	0	0.0305882352941176
YNL224C	0	1	0.0305882352941176
YJR035W	0	0	0.0305522914218566
YBL103C	0	0	0.0305164319248826
YBL027W	0	0	0.0304806565064478
YMR165C	0	0	0.0304449648711944
YPL215W	0	0	0.0304093567251462
YDR163W	0	0	0.0303738317757009
YER059W	0	0	0.0303383897316219
YPR051W	0	0	0.0303030303030303
YJL191W	0	0	0.030267753201397
YJR075W	0	0	0.0302325581395349
YBL090W	0	0	0.0301974448315912
YPL022W	0	0	0.0301624129930394
YLR032W	0	0	0.0301274623406721
YKL075C	0	0	0.0300925925925926
YBL076C	0	0	0.0300578034682081
YGL233W	0	0	0.0300230946882217
YDR443C	0	0	0.0299884659746251
YMR114C	0	1	0.0299884659746251
YLR026C	0	0	0.0299539170506912
YGL087C	0	0	0.0299194476409666
YGL236C	0	0	0.0298850574712644
YHR172W	0	0	0.0298507462686567
YJR082C	0	0	0.0298165137614679
YHR115C	0	0	0.0297823596792669
YJL036W	0	0	0.0297482837528604
YAL041W	0	0	0.0297142857142857
YCR052W	0	0	0.0296803652968037
YLR436C	0	0	0.0296465222348917
YNL271C	0	0	0.0296127562642369
YDR484W	0	0	0.0295790671217292
YGL122C	0	0	0.0295454545454545
YBR084W	0	0	0.0295119182746879
YER167W	0	0	0.0294784580498866
YPR189W	0	0	0.029445073612684
YHL025W	0	0	0.0294117647058824
YCL011C	0	0	0.0293785310734463
YML099C	0	0	0.0293453724604966
YFR029W	0	0	0.0293122886133033
YGL014W	0	0	0.0292792792792793
YER022W	0	0	0.0292463442069741
YNL188W	0	0	0.0292134831460674
YIL138C	0	0	0.0291806958473625
YOL141W	0	1	0.0291806958473625
YDR113C	0	0	0.0291479820627803
YPR052C	0	0	0.0291153415453527
YML095C	0	0	0.029082774049217
YNL126W	0	0	0.0290502793296089
YGL173C	0	0	0.0290178571428571
YER068W	0	0	0.0289855072463768
YGR116W	0	0	0.0289532293986637
YIL063C	0	0	0.0289210233592881
YNL192W	0	0	0.0288888888888889
YLR396C	0	0	0.0288568257491676
YPL193W	0	0	0.0288248337028825
YER040W	0	0	0.0287929125138427
YDR272W	0	0	0.0287610619469027
YCL034W	0	0	0.0287292817679558
YAR014C	0	0	0.0286975717439294
YBL085W	0	0	0.0286659316427784
YDR169C	0	1	0.0286659316427784
YNL180C	0	0	0.0286343612334802
YDR356W	0	0	0.0286028602860286
YDL101C	0	0	0.0285714285714286
YMR038C	0	0	0.0285400658616905
YPL169C	0	0	0.0285087719298246
YJR017C	0	0	0.0284775465498357
YMR199W	0	0	0.0284463894967177
YOR195W	0	0	0.0284153005464481
YNL128W	0	0	0.0283842794759825
YGR129W	0	0	0.0283533260632497
YKR048C	0	0	0.028322440087146
YKL124W	0	0	0.0282916213275299
YDL113C	0	0	0.0282608695652174
YFL008W	0	0	0.0282301845819761
YML065W	0	0	0.0281995661605206
YBR160W	0	0	0.028169014084507
YBR128C	0	0	0.0281385281385281
YOR266W	0	0	0.0281081081081081
YMR061W	0	0	0.0280777537796976
YDR190C	0	0	0.0280474649406688
YDR325W	0	0	0.0280172413793103
YBR127C	0	0	0.0279870828848224
YDL059C	0	0	0.0279569892473118
YPL180W	0	0	0.0279269602577873
YJL085W	0	0	0.0278969957081545
YNL282W	0	0	0.0278670953912111
YNL167C	0	0	0.0278372591006424
YNL257C	0	0	0.027807486631016
YML061C	0	0	0.0277777777777778
YDR130C	0	0	0.0277481323372465
YDL188C	0	0	0.0277185501066098
YDR305C	0	0	0.0276890308839191
YJL209W	0	0	0.0276595744680851
YPL190C	0	0	0.0276301806588735
YFR034C	0	0	0.0276008492569002
YLR309C	0	0	0.0275715800636267
YMR276W	0	0	0.0275423728813559
YBR114W	0	0	0.0275132275132275
YGL161C	0	0	0.0274841437632135
YMR272C	0	0	0.027455121436114
YDR407C	0	0	0.0274261603375527
YIL031W	0	0	0.0273972602739726
YHR105W	0	1	0.0273972602739726
YGL049C	0	0	0.0273684210526316
YJL154C	0	0	0.0273396424815983
YPL045W	0	0	0.0273109243697479
YLR342W	0	0	0.0272822665267576
YMR109W	0	0	0.0272536687631027
YMR036C	0	0	0.0272251308900524
YDL087C	0	0	0.0271966527196653
YPR173C	0	0	0.0271682340647858
YOR030W	0	0	0.0271398747390397
YJR089W	0	0	0.02711157455683
YHR031C	0	0	0.0270833333333333
YPL127C	0	0	0.0270551508844953
YNL098C	0	0	0.027027027027027
YLR102C	0	0	0.0269989615784008
YDL175C	0	0	0.0269709543568465
YJR112W	0	0	0.0269430051813472
YHR181W	0	0	0.0269151138716356
YMR163C	0	0	0.0268872802481903
YPL235W	0	0	0.0268595041322314
YNL229C	0	0	0.0268317853457172
YDR409W	0	0	0.0268041237113402
YOR250C	0	0	0.0267765190525232
YKR001C	0	0	0.0267489711934156
YLR082C	0	0	0.02672147995889
YNL133C	0	0	0.026694045174538
YOR138C	0	0	0.0266666666666667
YOL018C	0	0	0.0266393442622951
YOL116W	0	0	0.0266120777891505
YHR060W	0	0	0.0265848670756646
YDR419W	0	0	0.0265577119509704
YKR022C	0	0	0.026530612244898
YMR047C	0	0	0.0265035677879715
YDL003W	0	0	0.0264765784114053
YPL007C	0	0	0.0264496439471007
YDR480W	0	0	0.0264227642276423
YNL166C	0	0	0.0263959390862944
YKL057C	0	0	0.026369168356998
YDR499W	0	0	0.0263424518743668
YIL101C	0	0	0.0263157894736842
YIL135C	0	0	0.0262891809908999
YDL107W	0	0	0.0262626262626263
YHR118C	0	0	0.0262361251261352
YNL030W	0	0	0.0262096774193548
YML064C	0	0	0.0261832829808661
YNL201C	0	0	0.0261569416498994
YML109W	0	0	0.0261306532663317
YLR274W	0	0	0.0261044176706827
YDR265W	0	0	0.0260782347041123
YKR019C	0	0	0.0260521042084168
YHR099W	0	0	0.026026026026026
YAL001C	0	0	0.026
YJL095W	0	0	0.025974025974026
YCR032W	0	0	0.0259481037924152
YFR048W	0	0	0.0259222333000997
YKR054C	0	0	0.0258964143426295
YGR161C	0	0	0.0258706467661692
YCR081W	0	0	0.025844930417495
YMR104C	0	0	0.0258192651439921
YOL054W	0	0	0.0257936507936508
YOR326W	0	0	0.0257680872150644
YER008C	0	0	0.0257425742574257
YKL204W	0	0	0.0257171117705242
YOR001W	0	0	0.0256916996047431
YGL093W	0	0	0.0256663376110563
YHR102W	0	0	0.0256410256410256
YPR019W	0	0	0.025615763546798
YLR271W	0	1	0.025615763546798
YER155C	0	0	0.0255905511811024
YAL009W	0	0	0.0255653883972468
YDR156W	0	0	0.0255402750491159
YBR251W	0	0	0.0255152109911678
YNL329C	0	0	0.0254901960784314
YNL004W	0	0	0.0254652301665034
YGL207W	0	0	0.025440313111546
YAL055W	0	0	0.0254154447702835
YPR184W	0	0	0.025390625
YNL223W	0	0	0.0253658536585366
YJL194W	0	0	0.0253411306042885
YNL218W	0	0	0.0253164556962025
YMR268C	0	0	0.0252918287937743
YNL068C	0	0	0.0252672497570457
YBL097W	0	0	0.0252427184466019
YFR008W	0	0	0.0252182347235693
YOR028C	0	0	0.0251937984496124
YLR165C	0	0	0.0251694094869313
YPR185W	0	0	0.0251450676982592
YIL115C	0	0	0.0251207729468599
YIR009W	0	0	0.0250965250965251
YBR066C	0	0	0.0250723240115718
YBL021C	0	0	0.0250481695568401
YKL064W	0	0	0.0250240615976901
YKR014C	0	0	0.025
YDR200C	0	0	0.0249759846301633
YLR321C	0	0	0.0249520153550864
YDR162C	0	0	0.024928092042186
YDR498C	0	0	0.024904214559387
YEL016C	0	0	0.0248803827751196
YPL260W	0	1	0.0248803827751196
YLR071C	0	0	0.0248565965583174
YOL032W	0	0	0.0248328557784145
YDL053C	0	1	0.0248328557784145
YOR068C	0	0	0.0248091603053435
YGR113W	0	0	0.0247855100095329
YDL077C	0	0	0.0247619047619048
YGR229C	0	0	0.0247383444338725
YMR313C	0	0	0.0247148288973384
YPL166W	0	0	0.0246913580246914
YNL286W	0	0	0.0246679316888046
YOR360C	0	0	0.0246445497630332
YDR034C	0	0	0.0246212121212121
YPL249C	0	0	0.0245979186376537
YER083C	0	0	0.0245746691871456
YDL149W	0	0	0.0245514636449481
YPL247C	0	1	0.0245514636449481
YOR148C	0	0	0.0245283018867925
YGR003W	0	0	0.0245051837888784
YJR125C	0	0	0.0244821092278719
YLR216C	0	0	0.0244590780809031
YDL142C	0	0	0.0244360902255639
YIR002C	0	0	0.0244131455399061
YBR156C	0	0	0.024390243902439
YLR189C	0	0	0.0243673851921275
YPL123C	0	0	0.0243445692883895
YBL060W	0	1	0.0243445692883895
YPR008W	0	0	0.0243217960710945
YNL155W	0	1	0.0243217960710945
YIL061C	0	0	0.0242990654205607
YER089C	0	0	0.0242763772175537
YML005W	0	0	0.0242537313432836
YIR033W	0	0	0.0242311276794035
YBR098W	0	0	0.0242085661080074
YCR093W	0	0	0.0241860465116279
YHR207C	0	1	0.0241860465116279
YDR051C	0	1	0.0241860465116279
YHR165C	0	0	0.0241635687732342
YMR283C	0	0	0.0241411327762303
YIL026C	0	0	0.0241187384044527
YDL056W	0	0	0.0240963855421687
YML051W	0	0	0.0240740740740741
YGR099W	0	0	0.0240518038852914
YDR530C	0	0	0.0240295748613678
YBL106C	0	0	0.0240073868882733
YHR036W	0	0	0.0239852398523985
YHR111W	0	0	0.023963133640553
YPL128C	0	0	0.0239410681399632
YKL135C	0	0	0.0239190432382705
YPL085W	0	0	0.0238970588235294
YDR219C	0	0	0.0238751147842057
YGL241W	0	0	0.0238532110091743
YMR016C	0	0	0.0238313473877177
YJR049C	0	0	0.0238095238095238
YLR347C	0	0	0.0237877401646844
YKR096W	0	1	0.0237877401646844
YNL309W	0	0	0.0237659963436929
YBR282W	0	0	0.0237442922374429
YMR023C	0	0	0.0237226277372263
YER109C	0	0	0.0237010027347311
YFR041C	0	0	0.0236794171220401
YMR179W	0	0	0.0236578707916288
YNL084C	0	0	0.0236363636363636
YGR193C	0	0	0.0236148955495005
YJR119C	0	0	0.0235934664246824
YCL004W	0	0	0.0235720761559383
YKR082W	0	0	0.0235507246376812
YNL127W	0	0	0.0235294117647059
YGR089W	0	0	0.0235081374321881
YLR247C	0	1	0.0235081374321881
YGR047C	0	0	0.023486901535682
YKL074C	0	0	0.0234657039711191
YHL038C	0	0	0.0234445446348061
YNL031C	0	0	0.0234234234234234
YAL015C	0	0	0.0234023402340234
YPR079W	0	0	0.0233812949640288
YNL154C	0	0	0.0233602875112309
YCL039W	0	0	0.0233393177737881
YHR104W	0	0	0.0233183856502242
YCL063W	0	0	0.0232974910394265
YKL134C	0	0	0.0232766338406446
YMR019W	0	1	0.0232766338406446
YHL009C	0	0	0.0232558139534884
YPL110C	0	0	0.0232350312779267
YAL026C	0	0	0.0232142857142857
YDR267C	0	1	0.0232142857142857
YJR090C	0	0	0.0231935771632471
YKR020W	0	0	0.0231729055258467
YNL317W	0	0	0.0231522707034728
YLR181C	0	0	0.0231316725978648
YPR093C	0	0	0.0231111111111111
YBL033C	0	0	0.0230905861456483
YLR381W	0	0	0.0230700976042591
YHR077C	0	0	0.0230496453900709
YDR423C	0	0	0.0230292294065545
YGR100W	0	0	0.0230088495575221
YDL108W	0	0	0.0229885057471264
YNL064C	0	0	0.0229681978798587
YCR042C	0	0	0.0229479258605472
YOL027C	0	0	0.0229276895943563
YDR301W	0	0	0.0229074889867841
YDL190C	0	0	0.022887323943662
YDR260C	0	0	0.0228671943711522
YPR024W	0	0	0.0228471001757469
YDL035C	0	0	0.0228270412642669
YJL153C	0	0	0.0228070175438597
YPR029C	0	0	0.0227870289219982
YKL086W	0	0	0.0227670753064799
YNL035C	0	1	0.0227670753064799
YKL042W	0	0	0.0227471566054243
YOL065C	0	0	0.0227272727272727
YKL101W	0	0	0.022707423580786
YNL213C	0	0	0.0226876090750436
YNL214W	0	0	0.022667829119442
YBR046C	0	1	0.022667829119442
YLR260W	0	0	0.0226480836236934
YOR172W	0	0	0.0226283724978242
YIR003W	0	1	0.0226283724978242
YDR381W	0	0	0.0226086956521739
YAR019C	0	0	0.0225890529973936
YCR035C	0	0	0.0225694444444444
YOR259C	0	0	0.0225498699045967
YBR154C	0	0	0.0225303292894281
YCR026C	0	0	0.0225108225108225
YAR008W	0	0	0.0224913494809689
YGR075C	0	0	0.0224719101123595
YOR162C	0	0	0.0224525043177893
YOR073W	0	0	0.0224331320103538
YMR207C	0	0	0.0224137931034483
YOR313C	0	0	0.0223944875107666
YEL066W	0	0	0.0223752151462995
YML128C	0	0	0.0223559759243336
YGR119C	0	0	0.0223367697594502
YPL232W	0	0	0.0223175965665236
YHR012W	0	0	0.0222984562607204
YPL069C	0	0	0.0222793487574979
YGR218W	0	0	0.0222602739726027
YFL009W	0	0	0.0222412318220701
YOR380W	0	0	0.0222222222222222
YDR432W	0	0	0.022203245089667
YJL197W	0	1	0.022203245089667
YDR452W	0	0	0.0221843003412969
YNL042W	0	0	0.0221653878942881
YHR103W	0	0	0.0221465076660988
YJR152W	0	0	0.0221276595744681
YNL103W	0	0	0.022108843537415
YCL031C	0	0	0.022090059473237
YAL063C	0	0	0.0220713073005093
YOL115W	0	0	0.0220525869380831
YMR216C	0	0	0.0220338983050847
YGL095C	0	0	0.0220152413209145
YBR044C	0	0	0.0219966159052453
YHL030W	0	0	0.021978021978022
YER157W	0	0	0.0219594594594595
YML130C	0	0	0.0219409282700422
YDR028C	0	0	0.0219224283305228
YMR287C	0	0	0.0219039595619208
YGL240W	0	0	0.0218855218855219
YHR001W	0	0	0.0218671152228764
YDR478W	0	0	0.0218487394957983
YHR002W	0	0	0.0218303946263644
YEL041W	0	0	0.0218120805369128
YMR139W	0	0	0.0217937971500419
YOR336W	0	0	0.0217755443886097
YGR081C	0	0	0.0217573221757322
YGL216W	0	0	0.0217391304347826
YJR073C	0	0	0.0217209690893901
YOR386W	0	0	0.0217028380634391
YER172C	0	0	0.0216847372810676
YMR247C	0	0	0.0216666666666667
YDR076W	0	0	0.0216486261448793
YGR196C	0	1	0.0216486261448793
YEL025C	0	1	0.0216486261448793
YPL063W	0	0	0.021630615640599
YLR086W	0	0	0.0216126350789692
YGR077C	0	0	0.0215946843853821
YOR265W	0	0	0.0215767634854772
YOR323C	0	0	0.021558872305141
YPR072W	0	0	0.0215410107705054
YDR235W	0	0	0.021523178807947
YML020W	0	1	0.021523178807947
YPL121C	0	0	0.021505376344086
YLR263W	0	0	0.0214876033057851
YPR105C	0	0	0.0214698596201486
YDR062W	0	0	0.0214521452145215
YLR277C	0	0	0.021434460016488
YML007W	0	0	0.0214168039538715
YDR167W	0	0	0.0213991769547325
YGL005C	0	0	0.0213815789473684
YAL016W	0	0	0.0213640098603122
YER162C	0	0	0.0213464696223317
YLR213C	0	0	0.0213289581624282
YAL017W	0	0	0.0213114754098361
YGR268C	0	0	0.0212940212940213
YPL196W	0	0	0.0212765957446809
YJL190C	0	0	0.0212591986917416
YDR160W	0	0	0.0212418300653595
YPR032W	0	0	0.0212244897959184
YOR040W	0	0	0.0212071778140294
YLR369W	0	0	0.0211898940505297
YBR050C	0	0	0.0211726384364821
YJL056C	0	0	0.0211554109031733
YDR416W	0	0	0.0211382113821138
YBR001C	0	0	0.0211210398050366
YNL106C	0	0	0.0211038961038961
YDR372C	0	0	0.0210867802108678
YML081W	0	1	0.0210867802108678
YPL057C	0	0	0.0210696920583468
YKL095W	0	0	0.0210526315789474
YGR044C	0	0	0.0210355987055016
YDL140C	0	0	0.021018593371059
YOR036W	0	0	0.0210016155088853
YOR355W	0	0	0.0209846650524617
YGR163W	0	0	0.0209677419354839
YNR006W	0	0	0.0209508460918614
YGR007W	0	0	0.0209339774557166
YIL128W	0	0	0.0209171359613838
YDL015C	0	0	0.0209003215434084
YHR150W	0	0	0.0208835341365462
YMR100W	0	0	0.0208667736757624
YEL056W	0	0	0.020850040096231
YDL117W	0	0	0.0208333333333333
YMR026C	0	0	0.0208166533226581
YLR154C	0	0	0.0208
YLR114C	0	0	0.0207833733013589
YNL072W	0	0	0.0207667731629393
YPR199C	0	0	0.0207501995211492
YGR042W	0	0	0.0207336523125997
YEL038W	0	1	0.0207336523125997
YDR257C	0	1	0.0207336523125997
YKR027W	0	0	0.0207171314741036
YOR005C	0	0	0.0207006369426752
YMR153W	0	0	0.020684168655529
YLR403W	0	0	0.0206677265500795
YEL062W	0	0	0.0206513105639396
YOR014W	0	0	0.0206349206349206
YGL033W	0	0	0.0206185567010309
YOR196C	0	0	0.0206022187004754
YGR296W	0	0	0.0205859065716548
YOL063C	0	0	0.0205696202531646
YML058W	0	0	0.0205533596837945
YMR162C	0	0	0.0205371248025276
YEL030W	0	0	0.0205209155485399
YJR070C	0	0	0.0205047318611987
YNL293W	0	0	0.020488573680063
YDL030W	0	0	0.0204724409448819
YOR003W	0	0	0.020456333595594
YOR264W	0	1	0.020456333595594
YJR005W	0	0	0.020440251572327
YMR159C	0	0	0.0204241948153967
YGL082W	0	1	0.0204241948153967
YOR129C	0	0	0.0204081632653061
YDL070W	0	1	0.0204081632653061
YPL177C	0	0	0.0203921568627451
YCL014W	0	0	0.0203761755485893
YGL134W	0	0	0.0203602192638998
YER169W	0	0	0.0203442879499218
YJL102W	0	0	0.0203283815480844
YMR077C	0	0	0.0203125
YAL027W	0	1	0.0203125
YER133W	0	0	0.0202966432474629
YBL101C	0	0	0.0202808112324493
YLR117C	0	0	0.0202650038971161
YIL130W	0	1	0.0202650038971161
YAL054C	0	0	0.0202492211838006
YCR019W	0	0	0.0202334630350195
YPL189W	0	0	0.0202177293934681
YGR274C	0	0	0.0202020202020202
YDR073W	0	0	0.0201863354037267
YOR211C	0	0	0.0201706749418154
YNR048W	0	0	0.0201550387596899
YDR464W	0	0	0.0201394268009295
YDL088C	0	0	0.0201238390092879
YLR335W	0	0	0.020108275328693
YPL243W	0	0	0.0200927357032458
YOR193W	0	0	0.0200772200772201
YDR315C	0	0	0.0200617283950617
YDR468C	0	0	0.0200462606013878
YMR164C	0	0	0.0200308166409861
YER149C	0	0	0.0200153964588145
YML049C	0	0	0.02
YOL113W	0	0	0.0199846272098386
YGR278W	0	0	0.0199692780337942
YAL042W	0	0	0.0199539524174981
YKL173W	0	0	0.0199386503067485
YOR322C	0	0	0.0199233716475096
YMR033W	0	0	0.0199081163859112
YIL110W	0	0	0.0198928844682479
YJL162C	0	1	0.0198928844682479
YKL011C	0	0	0.0198776758409786
YNL082W	0	0	0.0198624904507257
YHR006W	0	0	0.0198473282442748
YOR319W	0	0	0.0198321891685736
YML053C	0	1	0.0198321891685736
YMR029C	0	0	0.0198170731707317
YKR055W	0	0	0.0198019801980198
YOR217W	0	0	0.0197869101978691
YDR420W	0	0	0.0197718631178707
YNR007C	0	0	0.0197568389057751
YDR389W	0	0	0.0197418375094913
YPL132W	0	0	0.0197268588770865
YAL033W	0	0	0.0197119029567854
YOL112W	0	0	0.0196969696969697
YHR040W	0	0	0.0196820590461771
YOL123W	0	0	0.0196671709531014
YDR103W	0	0	0.0196523053665911
YBR208C	0	0	0.0196374622356495
YIL045W	0	0	0.019622641509434
YDR192C	0	0	0.0196078431372549
YCR010C	0	0	0.0195930670685757
YPL202C	0	0	0.019578313253012
YMR127C	0	0	0.0195635816403311
YOR179C	0	0	0.0195488721804511
YKR036C	0	0	0.019534184823441
YGL045W	0	0	0.0195195195195195
YLR096W	0	0	0.0195048762190548
YPL209C	0	0	0.0194902548725637
YDR240C	0	0	0.0194756554307116
YAL058W	0	0	0.0194610778443114
YDR110W	0	0	0.0194465220643231
YOR132W	0	0	0.0194319880418535
YLL022C	0	0	0.0194174757281553
YPR134W	0	0	0.0194029850746269
YNL227C	0	0	0.0193885160328113
YBR182C	0	0	0.0193740685543964
YMR133W	0	0	0.0193596425912137
YAL028W	0	0	0.0193452380952381
YDR510W	0	0	0.0193308550185874
YHR059W	0	0	0.0193164933135215
YAL022C	0	0	0.0193021529324425
YJL093C	0	0	0.0192878338278932
YOL135C	0	0	0.0192735359525575
YLR346C	0	0	0.0192592592592593
YCR037C	0	0	0.0192450037009623
YGR276C	0	0	0.0192307692307692
YOR018W	0	0	0.0192165558019217
YBR284W	0	0	0.0192023633677991
YER038C	0	0	0.0191881918819188
YIL073C	0	0	0.0191740412979351
YKL188C	0	0	0.0191599115696389
YJL210W	0	0	0.0191458026509573
YMR302C	0	0	0.0191317144959529
YJR022W	0	0	0.0191176470588235
YOR141C	0	1	0.0191176470588235
YGL219C	0	0	0.0191036002939015
YGL150C	0	0	0.0190895741556534
YBR043C	0	0	0.0190755685986794
YPR083W	0	0	0.0190615835777126
YDR393W	0	0	0.019047619047619
YJL222W	0	0	0.0190336749633968
YKL049C	0	0	0.0190197512801756
YHR156C	0	1	0.0190197512801756
YKR099W	0	0	0.0190058479532164
YGR247W	0	0	0.0189919649379109
YJR127C	0	0	0.018978102189781
YMR098C	0	1	0.018978102189781
YMR270C	0	0	0.0189642596644785
YGR098C	0	0	0.0189504373177843
YLR453C	0	0	0.0189366351056082
YGL026C	0	0	0.0189228529839884
YGL172W	0	0	0.0189090909090909
YPL024W	0	0	0.0188953488372093
YDR270W	0	0	0.018881626724764
YPR086W	0	0	0.0188679245283019
YCL067C	0	0	0.018854242204496
YDR470C	0	0	0.0188405797101449
YNR011C	0	0	0.0188269370021723
YNL157W	0	1	0.0188269370021723
YLR204W	0	0	0.0188133140376266
YBR186W	0	0	0.0187997107736804
YGR172C	0	0	0.0187861271676301
YKR037C	0	0	0.0187725631768953
YDL239C	0	0	0.0187590187590188
YML080W	0	0	0.0187454938716655
YER078C	0	0	0.0187319884726225
YCR027C	0	0	0.0187185025197984
YOR151C	0	0	0.018705035971223
YPL224C	0	0	0.0186915887850467
YNL209W	0	0	0.0186781609195402
YLR145W	0	0	0.018664752333094
YLR170C	0	0	0.0186513629842181
YLR319C	0	0	0.0186379928315412
YBR180W	0	0	0.0186246418338109
YPR104C	0	0	0.0186113099498926
YKR078W	0	0	0.0185979971387697
YGR130C	0	1	0.0185979971387697
YMR069W	0	0	0.0185847033595425
YJR120W	0	0	0.0185714285714286
YBR076W	0	0	0.0185581727337616
YDL229W	0	0	0.0185449358059914
YFL034W	0	1	0.0185449358059914
YGL232W	0	0	0.0185317177476835
YLR239C	0	0	0.0185185185185185
YOL117W	0	0	0.0185053380782918
YHR195W	0	0	0.0184921763869132
YDR147W	0	0	0.0184790334044065
YIL143C	0	0	0.0184659090909091
YFR036W	0	0	0.0184528034066714
YJL127C	0	0	0.0184397163120567
YAL029C	0	0	0.0184266477675408
YDL098C	0	0	0.018413597733711
YLR091W	0	1	0.018413597733711
YPR164W	0	0	0.0184005661712668
YER179W	0	0	0.0183875530410184
YNL262W	0	0	0.0183745583038869
YAR035W	0	0	0.018361581920904
YBR250W	0	0	0.018348623853211
YNR052C	0	0	0.0183356840620592
YNL272C	0	0	0.018322762508809
YOR346W	0	0	0.0183098591549296
YCR092C	0	0	0.0182969739619986
YDR279W	0	0	0.0182841068917018
YHR005C	0	0	0.0182712579058327
YMR296C	0	0	0.0182584269662921
YLL063C	0	0	0.0182456140350877
YDL139C	0	1	0.0182456140350877
YLR228C	0	0	0.0182328190743338
YNL230C	0	0	0.0182200420462509
YHL027W	0	0	0.0182072829131653
YGR257C	0	0	0.0181945416375087
YHL006C	0	0	0.0181818181818182
YIL095W	0	0	0.0181691125087351
YPR016C	0	0	0.0181564245810056
YPR100W	0	0	0.0181437543614794
YAL030W	0	0	0.0181311018131102
YBR130C	0	0	0.0181184668989547
YDR253C	0	0	0.0181058495821727
YJR056C	0	1	0.0181058495821727
YHR154W	0	0	0.0180932498260264
YBL069W	0	0	0.0180806675938804
YPL164C	0	0	0.0180681028492008
YDR123C	0	0	0.0180555555555556
YGL252C	0	0	0.0180430256766135
YAR050W	0	0	0.0180305131761442
YLR337C	0	0	0.018018018018018
YLR353W	0	0	0.018005540166205
YHR075C	0	0	0.0179930795847751
YCR090C	0	1	0.0179930795847751
YBL078C	0	0	0.0179806362378976
YJR042W	0	0	0.017968210089841
YDL069C	0	0	0.0179558011049724
YDR069C	0	0	0.0179434092477571
YDR213W	0	0	0.0179310344827586
YAL005C	0	0	0.0179186767746382
YML058W-A	0	0	0.0179063360881543
YHL016C	0	0	0.0178940123881624
YHL032C	0	0	0.0178817056396149
YNL036W	0	0	0.0178694158075601
YAL040C	0	0	0.0178571428571429
YOR356W	0	0	0.0178448867536033
YGL078C	0	0	0.0178326474622771
YCR028C	0	0	0.0178204249485949
YBR118W	0	0	0.0178082191780822
YBR083W	0	0	0.0177960301163587
YIL146C	0	0	0.0177838577291382
YHL031C	0	0	0.0177717019822283
YNL027W	0	0	0.0177595628415301
YFR002W	0	0	0.0177474402730375
YDR494W	0	0	0.0177353342428377
YAL062W	0	0	0.0177232447171097
YJL147C	0	1	0.0177232447171097
YIL034C	0	0	0.0177111716621253
YOR078W	0	0	0.0176991150442478
YOR127W	0	0	0.017687074829932
YPL059W	0	0	0.017675050985724
YGR166W	0	0	0.0176630434782609
YMR197C	0	0	0.0176510522742702
YCR091W	0	0	0.0176390773405699
YHL023C	0	1	0.0176390773405699
YNR041C	0	0	0.0176271186440678
YBR280C	0	0	0.0176151761517615
YHR114W	0	0	0.017603249830738
YDR430C	0	0	0.0175913396481732
YLR392C	0	1	0.0175913396481732
YDL014W	0	0	0.017579445571332
YMR232W	0	0	0.0175675675675676
YJR031C	0	0	0.0175557056043214
YBL016W	0	0	0.0175438596491228
YAL007C	0	0	0.0175320296695887
YDR296W	0	0	0.0175202156334232
YLL010C	0	0	0.0175084175084175
YDR202C	0	0	0.0174966352624495
YIL065C	0	0	0.0174848688634835
YMR285C	0	0	0.0174731182795699
YCR014C	0	0	0.0174613834788449
YFR040W	0	0	0.0174496644295302
YJL204C	0	0	0.0174379610999329
YOL008W	0	0	0.017426273458445
YIL005W	0	0	0.0174146014735432
YKR007W	0	0	0.0174029451137885
YBR018C	0	0	0.0173913043478261
YDR326C	0	0	0.017379679144385
YAL039C	0	0	0.0173680694722779
YMR089C	0	0	0.0173564753004005
YOR059C	0	1	0.0173564753004005
YDR245W	0	0	0.0173448965977318
YDR457W	0	0	0.0173333333333333
YGL092W	0	0	0.0173217854763491
YIL168W	0	0	0.0173102529960053
YPL075W	0	0	0.0172987358616101
YJR036C	0	0	0.0172872340425532
YLR092W	0	0	0.0172757475083056
YOR350C	0	1	0.0172757475083056
YER144C	0	0	0.0172642762284197
YBR240C	0	0	0.0172528201725282
YDR486C	0	0	0.0172413793103448
YMR138W	0	0	0.0172299536116634
YDR447C	0	0	0.0172185430463576
YML021C	0	0	0.0172071475843812
YHR073W	0	0	0.0171957671957672
YAL035W	0	0	0.0171844018506279
YAL025C	0	0	0.0171730515191546
YIL077C	0	0	0.0171617161716172
YLR139C	0	0	0.0171503957783641
YIR031C	0	0	0.017139090309822
YDR424C	0	0	0.0171277997364954
YLR006C	0	0	0.0171165240289664
YCR020C	0	0	0.0171052631578947
YCR039C	0	0	0.0170940170940171
YMR131C	0	0	0.0170827858081472
YDR364C	0	0	0.0170715692711753
YAL023C	0	0	0.0170603674540682
YML023C	0	0	0.0170491803278689
YJL201W	0	0	0.0170380078636959
YIL006W	0	0	0.0170268500327439
YLR440C	0	0	0.0170157068062827
YOR093C	0	1	0.0170157068062827
YPL125W	0	0	0.0170045781556573
YER096W	0	0	0.0169934640522876
YKL054C	0	0	0.0169823644676682
YMR257C	0	0	0.0169712793733681
YNR008W	0	0	0.0169602087410307
YJR059W	0	0	0.0169491525423729
YNL047C	0	0	0.0169381107491857
YKR090W	0	0	0.0169270833333333
YNL264C	0	0	0.0169160702667534
YKL121W	0	1	0.0169160702667534
YBR089C-A	0	0	0.0169050715214564
YDR054C	0	0	0.0168940870695257
YDR141C	0	0	0.0168831168831169
YNL077W	0	1	0.0168831168831169
YAL012W	0	0	0.0168721609344581
YOR357C	0	0	0.0168612191958495
YDL209C	0	0	0.016850291639663
YIL042C	0	0	0.016839378238342
YPR084W	0	1	0.016839378238342
YJL105W	0	1	0.016839378238342
YAL003W	0	0	0.0168284789644013
YHR011W	0	0	0.0168175937904269
YNL003C	0	0	0.0168067226890756
YPR034W	0	0	0.0167958656330749
YOL103W	0	0	0.0167850225952227
YAL053W	0	0	0.0167741935483871
YGR005C	0	0	0.0167633784655061
YAL014C	0	0	0.0167525773195876
YNL339C	0	0	0.0167417900837089
YPL017C	0	1	0.0167417900837089
YKL197C	0	0	0.0167310167310167
YER024W	0	0	0.0167202572347267
YGL110C	0	1	0.0167202572347267
YGR111W	0	0	0.0167095115681234
YPL023C	0	0	0.0166987797045601
YPR017C	0	0	0.0166880616174583
YBL002W	0	0	0.0166773572803079
YML107C	0	0	0.0166666666666667
YDR126W	0	0	0.0166559897501602
YPL188W	0	0	0.0166453265044814
YLR233C	0	0	0.0166346769033909
YGR152C	0	0	0.0166240409207161
YDR089W	0	0	0.0166134185303514
YOR372C	0	0	0.016602809706258
YPL258C	0	0	0.0165922144224633
YEL022W	0	0	0.0165816326530612
YKR062W	0	0	0.0165710643722116
YBR223C	0	0	0.0165605095541401
YAR033W	0	0	0.0165499681731381
YDR122W	0	0	0.0165394402035623
YML059C	0	0	0.0165289256198347
YIR021W	0	0	0.0165184243964422
YDR314C	0	0	0.0165079365079365
YBL086C	0	1	0.0165079365079365
YDR132C	0	1	0.0165079365079365
YNL099C	0	0	0.016497461928934
YNL090W	0	0	0.0164870006341154
YOR184W	0	0	0.0164765525982256
YOR363C	0	0	0.0164661177960735
YPL270W	0	0	0.0164556962025316
YNL177C	0	0	0.0164452877925364
YGL190C	0	0	0.0164348925410872
YCR106W	0	0	0.016424510423247
YER132C	0	0	0.0164141414141414
YBR034C	0	0	0.016403785488959
YGR251W	0	0	0.0163934426229508
YGL091C	0	0	0.0163831127914304
YER030W	0	0	0.0163727959697733
YBR091C	0	0	0.0163624921334172
YNR009W	0	0	0.0163522012578616
YKL109W	0	0	0.0163419233186675
YER107C	0	0	0.0163316582914573
YBR028C	0	1	0.0163316582914573
YER115C	0	0	0.0163214061519146
YNR020C	0	0	0.0163111668757842
YER047C	0	1	0.0163111668757842
YBL040C	0	0	0.0163009404388715
YMR218C	0	0	0.0162907268170426
YML001W	0	0	0.0162805259862242
YIL150C	0	0	0.016270337922403
YKL038W	0	0	0.016260162601626
YMR140W	0	0	0.01625
YHR101C	0	0	0.0162398500936914
YBR037C	0	0	0.0162297128589263
YMR275C	0	0	0.01621958827199
YCL024W	0	0	0.0162094763092269
YPR067W	0	0	0.0161993769470405
YER159C	0	0	0.0161892901618929
YNR039C	0	0	0.0161792159303049
YDR022C	0	0	0.0161691542288557
YBL043W	0	0	0.0161591050341827
YOL088C	0	0	0.0161490683229814
YCR044C	0	0	0.016139044072005
YML114C	0	0	0.0161290322580645
YBR105C	0	0	0.0161190328580285
YLL049W	0	1	0.0161190328580285
YAR031W	0	0	0.0161090458488228
YGL222C	0	0	0.0160990712074303
YLR363C	0	0	0.0160891089108911
YLR005W	0	0	0.0160791589363018
YJL083W	0	0	0.0160692212608158
YBR019C	0	0	0.016059295861643
YEL021W	0	0	0.0160493827160494
YPL112C	0	0	0.0160394818013572
YER098W	0	0	0.0160295930949445
YMR135C	0	0	0.0160197165742452
YCR053W	0	0	0.0160098522167488
YER020W	0	0	0.016
YIL173W	0	0	0.015990159901599
YKL193C	0	0	0.015980331899201
YOR147W	0	0	0.015970515970516
YFL027C	0	0	0.0159607120933088
YNL212W	0	1	0.0159607120933088
YAL036C	0	0	0.0159509202453988
YDR383C	0	1	0.0159509202453988
YLL043W	0	0	0.0159411404046597
YPL091W	0	0	0.0159313725490196
YOR381W	0	0	0.0159216166564605
YGR239C	0	0	0.0159118727050184
YIR001C	0	0	0.0159021406727829
YBL075C	0	0	0.0158924205378973
YBL015W	0	0	0.0158827122785583
YLR457C	0	0	0.0158730158730159
YPL097W	0	0	0.0158633312995729
YKR100C	0	0	0.0158536585365854
YPL201C	0	0	0.0158439975624619
YGL084C	0	0	0.0158343483556638
YDR189W	0	0	0.0158247108947048
YLR024C	0	0	0.0158150851581509
YCL052C	0	0	0.0158054711246201
YGL071W	0	0	0.0157958687727825
YCR077C	0	0	0.01578627808136
YNL102W	0	0	0.0157766990291262
YMR158W	0	0	0.015767131594906
YKR028W	0	0	0.0157575757575758
YAL044C	0	0	0.015748031496063
YIL044C	0	0	0.0157384987893462
YBR115C	0	0	0.0157289776164549
YAL038W	0	0	0.0157194679564692
YBL005W	0	0	0.0157099697885196
YAL018C	0	1	0.0157099697885196
YER105C	0	0	0.0157004830917874
YAL037W	0	1	0.0157004830917874
YPL118W	0	0	0.0156910078455039
YOL044W	0	0	0.0156815440289505
YCR017C	0	0	0.0156720916214587
YDL047W	0	0	0.0156626506024096
YNL243W	0	0	0.0156532209512342
YOR241W	0	0	0.0156438026474128
YMR282C	0	0	0.015634395670475
YER166W	0	0	0.015625
YDL173W	0	1	0.015625
YGR225W	0	0	0.0156156156156156
YGL136C	0	0	0.0156062424969988
YIL122W	0	0	0.0155968806238752
YDR228C	0	0	0.0155875299760192
YLR119W	0	0	0.0155781905332534
YAL059W	0	0	0.0155688622754491
YLR284C	0	0	0.0155595451825254
YOL028C	0	0	0.0155502392344498
YPL191C	0	1	0.0155502392344498
YOL016C	0	0	0.0155409444112373
YLR035C	0	0	0.015531660692951
YIL053W	0	0	0.0155223880597015
YMR182C	0	0	0.0155131264916468
YOR299W	0	0	0.0155038759689922
YPL041C	0	0	0.0154946364719905
YIR019C	0	0	0.015485407980941
YOR297C	0	0	0.0154761904761905
YMR155W	0	1	0.0154761904761905
YEL013W	0	0	0.0154669839381321
YMR113W	0	0	0.0154577883472057
YGL181W	0	0	0.0154486036838978
YJR093C	0	0	0.0154394299287411
YPL040C	0	0	0.0154302670623145
YGR070W	0	0	0.0154211150652432
YAR023C	0	1	0.0154211150652432
YKR038C	0	0	0.015411973918198
YEL037C	0	0	0.0154028436018957
YGR212W	0	0	0.0153937240970989
YDL045C	0	0	0.0153846153846154
YJR126C	0	0	0.0153755174452986
YHR004C	0	0	0.0153664302600473
YKL025C	0	0	0.0153573538098051
YLR011W	0	0	0.0153482880755608
YOR329C	0	0	0.0153392330383481
YGL210W	0	0	0.0153301886792453
YJL035C	0	0	0.0153211549793754
YLR191W	0	0	0.0153121319199058
YEL012W	0	0	0.0153031194820483
YEL052W	0	1	0.0153031194820483
YER114C	0	0	0.0152941176470588
YLL040C	0	0	0.0152851263962375
YBR126C	0	0	0.0152761457109283
YGL073W	0	0	0.0152671755725191
YAL060W	0	0	0.0152582159624413
YAL008W	0	1	0.0152582159624413
YKL162C	0	1	0.0152582159624413
YLR168C	0	1	0.0152582159624413
YDR118W	0	0	0.0152492668621701
YKL070W	0	0	0.0152403282532239
YER168C	0	0	0.0152314001171646
YOR344C	0	0	0.0152224824355972
YIL017C	0	0	0.0152135751901697
YGL126W	0	0	0.0152046783625731
YDR328C	0	0	0.0151957919345412
YAR015W	0	0	0.0151869158878505
YEL057C	0	0	0.0151780502043199
YCL066W	0	0	0.015169194865811
YER003C	0	0	0.0151603498542274
YBR201W	0	0	0.0151515151515152
YGR154C	0	0	0.0151426907396622
YLR132C	0	0	0.0151338766006985
YNL076W	0	0	0.0151250727166958
YJR076C	0	0	0.0151162790697674
YHR107C	0	0	0.0151074956420686
YKL180W	0	0	0.0150987224157956
YDR243C	0	0	0.0150899593731863
YCR066W	0	0	0.0150812064965197
YDR135C	0	0	0.0150724637681159
YPR110C	0	0	0.015063731170336
YAR029W	0	1	0.015063731170336
YOR080W	0	0	0.0150550086855819
YGR180C	0	0	0.0150462962962963
YBL028C	0	0	0.0150375939849624
YHR201C	0	0	0.015028901734104
YBL054W	0	0	0.0150202195262854
YOR201C	0	0	0.0150115473441109
YGR255C	0	0	0.015002885170225
YLR329W	0	0	0.0149942329873126
YIL166C	0	0	0.014985590778098
YLR308W	0	0	0.0149769585253456
YBR120C	0	0	0.0149683362118595
YMR188C	0	0	0.0149597238204833
YGL243W	0	0	0.0149511213341001
YFR004W	0	0	0.0149425287356322
YIR018W	0	0	0.0149339460080414
YOL111C	0	0	0.0149253731343284
YBR150C	0	1	0.0149253731343284
YPL220W	0	0	0.014916810097533
YLR093C	0	0	0.0149082568807339
YDL115C	0	0	0.0148997134670487
YML030W	0	1	0.0148997134670487
YBR006W	0	0	0.0148911798396334
YFR031C-A	0	0	0.0148826559816829
YBR026C	0	0	0.0148741418764302
YBL045C	0	0	0.0148656375071469
YMR037C	0	0	0.0148571428571429
YHR058C	0	0	0.0148486579097658
YDL067C	0	0	0.0148401826484018
YLR266C	0	0	0.0148317170564746
YDR350C	0	0	0.0148232611174458
YLR195C	0	0	0.0148148148148148
YOR324C	0	0	0.0148063781321185
YBL018C	0	0	0.0147979510529311
YER075C	0	0	0.0147895335608646
YNL288W	0	0	0.0147811256395679
YGR004W	0	0	0.0147727272727273
YEL004W	0	0	0.0147643384440659
YER028C	0	0	0.0147559591373439
YHR117W	0	1	0.0147559591373439
YPR133C	0	0	0.0147475893363585
YDL049C	0	0	0.0147392290249433
YEL053C	0	0	0.0147308781869688
YGL090W	0	0	0.014722536806342
YCL055W	0	0	0.0147142048670062
YBR298C	0	0	0.0147058823529412
YOL062C	0	0	0.0146975692481628
YFL036W	0	0	0.0146892655367232
YOR165W	0	0	0.0146809712027103
YLR310C	0	0	0.0146726862302483
YER015W	0	0	0.0146644106034969
YDL103C	0	0	0.0146561443066516
YGR209C	0	0	0.0146478873239437
YPL095C	0	0	0.0146396396396396
YAR071W	0	0	0.0146314012380416
YDR003W	0	0	0.0146231721034871
YDR330W	0	0	0.0146149522203485
YOR377W	0	0	0.0146067415730337
YGR046W	0	0	0.0145985401459854
YML121W	0	0	0.0145903479236813
YPL204W	0	0	0.0145821648906338
YNL001W	0	0	0.0145739910313901
YMR052W	0	0	0.0145658263305322
YBL029W	0	1	0.0145658263305322
YGR010W	0	0	0.0145576707726764
YCR002C	0	0	0.0145495243424734
YDR523C	0	0	0.0145413870246085
YAL049C	0	1	0.0145413870246085
YJL065C	0	0	0.014533258803801
YJL049W	0	1	0.014533258803801
YPL167C	0	0	0.0145251396648045
YJL058C	0	0	0.0145170295924065
YDR096W	0	0	0.0145089285714286
YPR021C	0	0	0.0145008365867262
YOL033W	0	0	0.0144927536231884
YPL183W-A	0	0	0.0144846796657382
YBL059W	0	1	0.0144846796657382
YCR008W	0	0	0.0144766146993318
YLL015W	0	0	0.0144685587089594
YCL026C-A	0	0	0.014460511679644
YBR021W	0	0	0.0144524735964425
YBR132C	0	0	0.0144444444444444
YMR101C	0	0	0.0144364242087729
YHR043C	0	0	0.0144284128745838
YKL089W	0	0	0.014420410427066
YJR104C	0	0	0.0144124168514412
YBL081W	0	1	0.0144124168514412
YKL040C	0	0	0.014404432132964
YDR251W	0	0	0.0143964562569214
YOR090C	0	0	0.0143884892086331
YNR033W	0	0	0.0143805309734513
YBR203W	0	0	0.0143725815367606
YNL173C	0	0	0.0143646408839779
YER187W	0	1	0.0143646408839779
YDR006C	0	0	0.0143567090005522
YBR005W	0	0	0.0143487858719647
YEL015W	0	0	0.0143408714837286
YJL183W	0	0	0.0143329658213892
YPR030W	0	0	0.0143250688705234
YDR186C	0	1	0.0143250688705234
YOR124C	0	0	0.0143171806167401
YDR462W	0	0	0.0143093010456797
YGR231C	0	0	0.0143014301430143
YPL122C	0	0	0.0142935678944475
YJL124C	0	0	0.0142857142857143
YCL027W	0	0	0.014277869302581
YPL083C	0	0	0.0142700329308452
YBL064C	0	0	0.0142622051563357
YMR176W	0	0	0.0142543859649123
YBL030C	0	0	0.0142465753424658
YIL104C	0	0	0.0142387732749179
YEL064C	0	0	0.0142309797482211
YLR019W	0	0	0.0142231947483589
YDL205C	0	0	0.014215418261345
YBL042C	0	0	0.014207650273224
YPL021W	0	0	0.014199890770071
YAR020C	0	1	0.014199890770071
YOR274W	0	0	0.0141921397379913
YGL164C	0	1	0.0141921397379913
YBL098W	0	0	0.0141843971631206
YBR035C	0	0	0.0141766630316249
YGR091W	0	0	0.0141689373297003
YNL116W	0	0	0.014161220043573
YER170W	0	0	0.0141535111594992
YMR293C	0	0	0.014145810663765
YEL017W	0	0	0.0141381185426862
YPL152W	0	0	0.0141304347826087
[truncated: 3,790 more rows]
