# Supplementary material for: Computationally Driven, Quantitative Experiments Discover Genes Required for Mitochondrial Biogenesis
Source: PLoS Genet. 2009 Mar 20;5(3):e1000407. doi: 10.1371/journal.pgen.1000407 (PMC2648979; doi:10.1371/journal.pgen.1000407)
Supplement: Dataset S2 — Top 100 novel ensemble predictions for additional yeast biological processes. A zip file containing 387 tab-delimited text files of the ensemble predictions for the indicated Gene Ontology Biological Process Term. (21.70 MB GZ) [file pgen.1000407.s013.gz › GO_0006479.txt]

ORF	AnnotatedToTerm?	Uncharacterized_04152007?	Precision
YDR469W	1	0	1.0
YLR015W	1	0	1.0
YJL168C	1	0	1.0
YPL138C	1	0	1.0
YGL244W	1	0	1.0
YDR392W	0	0	0.9
YOR123C	1	0	0.9
YBR175W	1	0	0.9
YHR119W	1	0	0.9
YAR003W	1	0	0.9
YAL011W	0	0	0.857142857142857
YLR418C	1	0	0.857142857142857
YKL018W	1	0	0.857142857142857
YOL145C	1	0	0.857142857142857
YKL139W	0	0	0.8
YOL012C	0	0	0.75
YLR055C	0	0	0.705882352941177
YLR085C	0	0	0.666666666666667
YCL061C	0	0	0.631578947368421
YKR029C	0	0	0.6
YML062C	0	0	0.590909090909091
YBR279W	1	0	0.590909090909091
YDR485C	0	0	0.565217391304348
YPL228W	0	0	0.541666666666667
YML010W	0	0	0.538461538461538
YBR258C	1	0	0.538461538461538
YML041C	0	0	0.518518518518518
YML069W	0	0	0.5
YDR334W	0	0	0.5
YDL074C	1	0	0.5
YCR033W	0	0	0.483870967741935
YAL013W	0	0	0.46875
YGL058W	0	0	0.454545454545455
YMR077C	0	0	0.441176470588235
YNL215W	0	1	0.441176470588235
YMR263W	0	0	0.428571428571429
YGL207W	0	0	0.416666666666667
YIL112W	0	0	0.405405405405405
YBR231C	0	0	0.394736842105263
YBR103W	0	0	0.384615384615385
YDR359C	0	0	0.375
YGL043W	0	0	0.372093023255814
YDR176W	0	0	0.372093023255814
YPL055C	1	0	0.372093023255814
YHR090C	0	0	0.363636363636364
YGL194C	0	0	0.355555555555556
YPL101W	0	0	0.347826086956522
YDR163W	0	0	0.340425531914894
YDL099W	0	0	0.333333333333333
YMR277W	0	0	0.326530612244898
YER029C	0	0	0.32
YER159C	0	0	0.313725490196078
YKR095W	0	0	0.307692307692308
YGR072W	0	0	0.30188679245283
YDR473C	0	0	0.296296296296296
YGL086W	0	0	0.290909090909091
YER161C	0	0	0.285714285714286
YDL140C	0	0	0.280701754385965
YNL136W	0	0	0.275862068965517
YEL003W	0	0	0.271186440677966
YMR312W	0	0	0.266666666666667
YLR309C	0	0	0.262295081967213
YNL107W	0	0	0.258064516129032
YNL097C	0	0	0.253968253968254
YBR245C	0	0	0.25
YIL084C	0	0	0.246153846153846
YBR081C	0	0	0.242424242424242
YDR088C	0	0	0.238805970149254
YOR151C	0	0	0.235294117647059
YGR200C	0	0	0.231884057971014
YPL086C	0	0	0.228571428571429
YLR052W	0	0	0.225352112676056
YMR044W	0	0	0.222222222222222
YOL068C	0	0	0.219178082191781
YOL130W	0	0	0.216216216216216
YBL052C	0	0	0.213333333333333
YNL330C	0	0	0.210526315789474
YMR039C	0	0	0.207792207792208
YER164W	0	0	0.205128205128205
YGR063C	0	0	0.20253164556962
YPL181W	0	0	0.2
YIL035C	0	0	0.197530864197531
YDL065C	0	0	0.195121951219512
YIL063C	0	0	0.192771084337349
YDR363W-A	0	0	0.19047619047619
YGL153W	0	0	0.188235294117647
YML071C	0	0	0.186046511627907
YLR384C	0	0	0.183908045977011
YDR478W	0	0	0.181818181818182
YLR262C	0	0	0.179775280898876
YJR134C	0	1	0.179775280898876
YIL104C	0	0	0.177777777777778
YGL164C	0	1	0.177777777777778
YJL115W	0	0	0.175824175824176
YDR068W	0	1	0.175824175824176
YGR005C	0	0	0.173913043478261
YDR289C	0	0	0.172043010752688
YDR155C	0	0	0.170212765957447
YMR255W	0	0	0.168421052631579
YEL018W	0	0	0.166666666666667
YKR002W	0	0	0.164948453608247
YDR138W	0	0	0.163265306122449
YMR117C	0	0	0.161616161616162
YPR025C	0	0	0.16
YDR120C	0	0	0.158415841584158
YFR010W	0	0	0.156862745098039
YLR039C	0	0	0.155339805825243
YGR276C	0	0	0.153846153846154
YJL123C	0	1	0.153846153846154
YHR200W	0	0	0.152380952380952
YKL160W	0	0	0.150943396226415
YDR159W	0	0	0.149532710280374
YHR191C	0	0	0.148148148148148
YKR023W	0	1	0.148148148148148
YGR104C	0	0	0.146788990825688
YOL093W	0	0	0.145454545454545
YGR135W	0	0	0.144144144144144
YNL153C	0	0	0.142857142857143
YLR025W	0	0	0.141592920353982
YGL127C	0	0	0.140350877192982
YIL161W	0	1	0.140350877192982
YOR026W	0	0	0.139130434782609
YHR041C	0	0	0.137931034482759
YOR078W	0	0	0.136752136752137
YBR155W	0	0	0.135593220338983
YBR060C	0	0	0.134453781512605
YGR186W	0	0	0.133333333333333
YLR268W	0	0	0.132231404958678
YJL140W	0	0	0.131147540983607
YPR070W	0	0	0.130081300813008
YFL001W	0	0	0.129032258064516
YCL016C	0	0	0.128
YGR009C	0	0	0.126984126984127
YAR002W	0	0	0.125984251968504
YAL019W	0	0	0.125
YER016W	0	0	0.124031007751938
YGL070C	0	0	0.123076923076923
YLR200W	0	0	0.122137404580153
YLR182W	0	0	0.121212121212121
YPR135W	0	0	0.120300751879699
YPR141C	0	0	0.119402985074627
YHR152W	0	0	0.118518518518519
YOL004W	0	0	0.118055555555556
YMR311C	0	0	0.118055555555556
YOR194C	0	0	0.118055555555556
YOL017W	0	0	0.118055555555556
YOR216C	0	0	0.118055555555556
YGR078C	0	0	0.118055555555556
YML094W	0	0	0.118055555555556
YDL002C	0	0	0.118055555555556
YDR440W	1	0	0.118055555555556
YNL308C	0	0	0.117241379310345
YDL030W	0	0	0.116438356164384
YNL059C	0	0	0.115646258503401
YJL125C	0	0	0.114864864864865
YOR061W	0	0	0.114093959731544
YDL153C	0	0	0.113333333333333
YBR198C	0	0	0.112582781456954
YLR330W	0	0	0.111842105263158
YOR308C	0	0	0.111111111111111
YBL024W	0	0	0.11038961038961
YER111C	0	0	0.109677419354839
YBR142W	0	0	0.108974358974359
YNR010W	0	0	0.10828025477707
YDL020C	0	0	0.107594936708861
YDR195W	0	0	0.106918238993711
YOL006C	0	0	0.10625
YBR153W	0	0	0.105590062111801
YAL021C	0	0	0.104938271604938
YNL206C	0	0	0.104294478527607
YBR061C	0	0	0.103658536585366
YBL026W	0	0	0.103030303030303
YGR116W	0	0	0.102409638554217
YDR181C	0	0	0.101796407185629
YER112W	0	0	0.101190476190476
YBR257W	0	0	0.100591715976331
YDR312W	0	0	0.1
YBR215W	0	0	0.0994152046783626
YDL201W	0	0	0.0988372093023256
YNL317W	0	0	0.0982658959537572
YBR023C	0	0	0.0977011494252874
YER092W	0	1	0.0977011494252874
YDL056W	0	0	0.0971428571428571
YNL039W	0	0	0.0965909090909091
YBR055C	0	0	0.096045197740113
YLR226W	0	0	0.0955056179775281
YBR271W	0	0	0.0949720670391061
YDR121W	0	0	0.0944444444444444
YOR244W	0	0	0.0939226519337017
YBL008W	0	0	0.0934065934065934
YBL046W	0	0	0.092896174863388
YBR195C	0	0	0.0923913043478261
YJL030W	0	0	0.0918918918918919
YPL042C	0	0	0.0913978494623656
YNL250W	0	0	0.0909090909090909
YPR023C	0	0	0.0904255319148936
YKL113C	0	0	0.0899470899470899
YBL035C	0	0	0.0894736842105263
YAL043C	0	0	0.0890052356020942
YPR161C	0	0	0.0885416666666667
YBR172C	0	0	0.0880829015544041
YOR074C	0	0	0.0876288659793814
YBR276C	0	0	0.0871794871794872
YLR181C	0	0	0.086734693877551
YBL061C	0	0	0.0862944162436548
YJR060W	0	0	0.0858585858585859
YPR055W	0	0	0.085427135678392
YBR095C	0	0	0.085
YBR227C	0	1	0.085
YBL040C	0	0	0.0845771144278607
YHR081W	0	0	0.0841584158415842
YNR051C	0	0	0.083743842364532
YOR195W	0	0	0.0833333333333333
YLR103C	0	0	0.0829268292682927
YHR167W	0	0	0.0825242718446602
YMR078C	0	0	0.0821256038647343
YDR363W	0	0	0.0817307692307692
YBR007C	0	1	0.0817307692307692
YJR043C	0	0	0.0813397129186603
YOR144C	0	0	0.080952380952381
YBR275C	0	0	0.0805687203791469
YBR154C	0	0	0.080188679245283
YBR123C	0	0	0.07981220657277
YBL036C	0	0	0.079646017699115
YBL006C	0	0	0.079646017699115
YGR129W	0	0	0.079646017699115
YGR188C	0	0	0.079646017699115
YBR143C	0	0	0.079646017699115
YGR275W	0	0	0.079646017699115
YBR188C	0	0	0.079646017699115
YLR067C	0	0	0.079646017699115
YHR066W	0	0	0.079646017699115
YBL009W	0	0	0.079646017699115
YBR211C	0	0	0.079646017699115
YBR233W	0	1	0.079646017699115
YBR102C	0	0	0.079646017699115
YDR465C	1	0	0.079646017699115
YBR042C	0	0	0.079295154185022
YBR192W	0	0	0.0789473684210526
YML124C	0	0	0.0786026200873362
YKL122C	0	0	0.0782608695652174
YDR167W	0	0	0.0779220779220779
YBL037W	0	0	0.0775862068965517
YDR311W	0	0	0.0772532188841202
YBL068W	0	0	0.0769230769230769
YBL055C	0	0	0.0765957446808511
YBR210W	0	0	0.076271186440678
YOR349W	0	0	0.0759493670886076
YBR236C	0	0	0.0756302521008403
YGL174W	0	0	0.0753138075313808
YBL063W	0	0	0.075
YOR089C	0	0	0.0746887966804979
YBR220C	0	1	0.0746887966804979
YBL060W	0	1	0.0746887966804979
YDR364C	0	0	0.0743801652892562
YBR008C	0	0	0.0740740740740741
YBR057C	0	0	0.0737704918032787
YBL022C	0	0	0.073469387755102
YDL033C	0	0	0.0731707317073171
YML097C	0	0	0.0728744939271255
YBR289W	0	0	0.0725806451612903
YGR229C	0	0	0.072289156626506
YDR165W	0	0	0.072
YGR056W	0	0	0.0717131474103586
YBL088C	0	0	0.0714285714285714
YOL124C	0	0	0.0711462450592885
YBL001C	0	0	0.0708661417322835
YBR179C	0	0	0.0705882352941176
YDL043C	0	0	0.0703125
YBL089W	0	0	0.0700389105058366
YBL102W	0	0	0.0697674418604651
YOL051W	0	0	0.0694980694980695
YER122C	0	0	0.0692307692307692
YBL067C	0	1	0.0692307692307692
YPL241C	0	0	0.0689655172413793
YOR213C	0	0	0.0687022900763359
YBR080C	0	0	0.0684410646387833
YBR239C	0	1	0.0684410646387833
YBR197C	0	1	0.0684410646387833
YBR273C	0	0	0.0681818181818182
YBL080C	0	0	0.0679245283018868
YER171W	0	0	0.0676691729323308
YBR293W	0	0	0.0674157303370786
YBR162W-A	0	0	0.0671641791044776
YBR219C	0	1	0.0671641791044776
YBR246W	0	1	0.0671641791044776
YMR168C	0	0	0.0669144981412639
YBR015C	0	0	0.0666666666666667
YBL010C	0	1	0.0666666666666667
YDR499W	0	0	0.0664206642066421
YBL091C-A	0	1	0.0664206642066421
YBL104C	0	1	0.0664206642066421
YBR168W	0	0	0.0661764705882353
YFL008W	0	0	0.0659340659340659
YBL020W	0	0	0.0656934306569343
YCR016W	0	0	0.0654545454545455
YBR235W	0	1	0.0654545454545455
YBR119W	0	0	0.0652173913043478
YBR265W	0	0	0.0649819494584837
YBR288C	0	0	0.0647482014388489
YOR106W	0	0	0.0645161290322581
YLR026C	0	0	0.0642857142857143
YBR003W	0	0	0.0640569395017794
YIR004W	0	0	0.0638297872340425
YBR166C	0	0	0.0636042402826855
YKL021C	0	0	0.0633802816901408
YBR033W	0	1	0.0633802816901408
YBL093C	0	0	0.0631578947368421
YBR228W	0	0	0.0629370629370629
YCL031C	0	0	0.0627177700348432
YDR303C	0	0	0.0625
YBR202W	0	0	0.0622837370242214
YBR204C	0	1	0.0622837370242214
YDR190C	0	0	0.0620689655172414
YDR240C	0	0	0.0618556701030928
YBL031W	0	1	0.0618556701030928
YDL005C	0	0	0.0616438356164384
YBR063C	0	1	0.0616438356164384
YBR216C	0	0	0.0614334470989761
YBR225W	0	1	0.0614334470989761
YBR221C	0	0	0.0612244897959184
YBR264C	0	0	0.0610169491525424
YBR259W	0	1	0.0610169491525424
YBR260C	0	0	0.0608108108108108
YBR002C	0	0	0.0606060606060606
YBR242W	0	1	0.0606060606060606
YKL074C	0	0	0.0604026845637584
YDR295C	0	0	0.0602006688963211
YMR227C	0	0	0.06
YIL127C	0	0	0.0598006644518272
YBR030W	0	0	0.0596026490066225
YJR141W	0	0	0.0594059405940594
YBR171W	0	0	0.0592105263157895
YBR084W	0	0	0.059016393442623
YGL044C	0	0	0.0588235294117647
YBR131W	0	0	0.0586319218241042
YBR016W	0	0	0.0584415584415584
YGR252W	0	0	0.058252427184466
YBR205W	0	0	0.0580645161290323
YBR159W	0	0	0.0578778135048231
YBL079W	0	0	0.0576923076923077
YBR020W	0	0	0.0575079872204473
YBR263W	0	0	0.0573248407643312
YOR075W	0	0	0.0571428571428571
YOR091W	0	0	0.0569620253164557
YGL130W	0	0	0.056782334384858
YGR251W	0	0	0.0566037735849057
YBR017C	0	0	0.0564263322884013
YMR223W	0	0	0.05625
YJL148W	0	0	0.0560747663551402
YBR073W	0	0	0.0559006211180124
YBL014C	0	0	0.0557275541795666
YBL056W	0	0	0.0555555555555556
YBR024W	0	0	0.0553846153846154
YNL273W	0	0	0.0552147239263804
YBR058C	0	0	0.055045871559633
YBL011W	0	0	0.0548780487804878
YBL032W	0	0	0.0547112462006079
YCR035C	0	0	0.0545454545454545
YHR077C	0	0	0.054380664652568
YDR464W	0	0	0.0542168674698795
YER030W	0	0	0.0540540540540541
YBL107C	0	1	0.0540540540540541
YBR129C	0	0	0.0538922155688623
YDL058W	0	0	0.0537313432835821
YBR255W	0	1	0.0537313432835821
YBR252W	0	0	0.0535714285714286
YPL161C	0	0	0.0534124629080119
YBR062C	0	1	0.0534124629080119
YBR270C	0	1	0.0534124629080119
YER148W	0	0	0.0532544378698225
YBR125C	0	1	0.0532544378698225
YBR193C	0	0	0.0530973451327434
YPL146C	0	0	0.0529411764705882
YGL243W	0	0	0.0527859237536657
YCL054W	0	0	0.0526315789473684
YKL154W	0	0	0.0524781341107872
YBR194W	0	1	0.0524781341107872
YER127W	0	0	0.0523255813953488
YBL041W	0	0	0.0521739130434783
YDL092W	0	0	0.0520231213872832
YBR167C	0	0	0.0518731988472622
YBL051C	0	0	0.0517241379310345
YOR360C	0	0	0.0515759312320917
YDR184C	0	0	0.0514285714285714
YBR141C	0	1	0.0514285714285714
YBR170C	0	0	0.0512820512820513
YMR021C	0	0	0.0511363636363636
YBL091C	0	0	0.0509915014164306
YGL145W	0	0	0.0508474576271186
YOL072W	0	0	0.0507042253521127
YBR212W	0	0	0.050561797752809
YBR041W	0	0	0.0504201680672269
YBR122C	0	0	0.0502793296089385
YMR075W	0	0	0.0501392757660167
YDL155W	0	0	0.05
YBR082C	0	0	0.0498614958448753
YHR118C	0	0	0.0497237569060773
YBR087W	0	0	0.0495867768595041
YBR151W	0	1	0.0495867768595041
YBR140C	0	0	0.0494505494505494
YGR075C	0	0	0.0493150684931507
YBR094W	0	1	0.0493150684931507
YPL047W	0	0	0.0491803278688525
YBR004C	0	0	0.0490463215258856
YJR135C	0	0	0.0489130434782609
YGL237C	0	0	0.0487804878048781
YOL144W	0	0	0.0486486486486487
YER082C	0	0	0.0485175202156334
YHR060W	0	0	0.0483870967741935
YLR277C	0	0	0.0482573726541555
YBR011C	0	0	0.0481283422459893
YBR108W	0	1	0.0481283422459893
YOR257W	0	0	0.048
YBR038W	0	0	0.0478723404255319
YER151C	0	0	0.0477453580901857
YDR468C	0	0	0.0476190476190476
YBR243C	0	0	0.0474934036939314
YLL004W	0	0	0.0473684210526316
YDR153C	0	0	0.047244094488189
YDR189W	0	0	0.0471204188481675
YDR299W	0	0	0.0469973890339426
YOR304W	0	0	0.046875
YPR060C	0	0	0.0467532467532468
YOR094W	0	0	0.0466321243523316
YNL062C	0	0	0.0465116279069767
YBL023C	0	0	0.0463917525773196
YLR033W	0	0	0.0462724935732648
YBL058W	0	0	0.0461538461538462
YMR240C	0	0	0.0460358056265985
YBR121C	0	0	0.0459183673469388
YBR077C	0	0	0.0458937198067633
YBL084C	0	0	0.0458937198067633
YOR274W	0	0	0.0458937198067633
YKR022C	0	0	0.0458937198067633
YBL054W	0	0	0.0458937198067633
YBR097W	0	0	0.0458937198067633
YOR038C	0	0	0.0458937198067633
YOR156C	0	0	0.0458937198067633
YNL164C	0	0	0.0458937198067633
YHR040W	0	0	0.0458937198067633
YDL042C	0	0	0.0458937198067633
YBR010W	0	0	0.0458937198067633
YER173W	0	0	0.0458937198067633
YLR357W	0	0	0.0458937198067633
YLR147C	0	0	0.0458937198067633
YBL017C	0	0	0.0458937198067633
YNL001W	0	0	0.0458937198067633
YHR036W	0	0	0.0458937198067633
YBR290W	0	0	0.0458937198067633
YLR223C	0	0	0.0458937198067633
YBR133C	0	0	0.0458937198067633
YLR449W	1	0	0.0458937198067633
YBR281C	0	0	0.0457831325301205
YPL129W	0	0	0.0456730769230769
YOR001W	0	0	0.0455635491606715
YDR083W	0	0	0.0454545454545455
YML074C	0	0	0.045346062052506
YBR207W	0	0	0.0452380952380952
YPR125W	0	0	0.0451306413301663
YDL098C	0	0	0.0450236966824645
YBR173C	0	0	0.0449172576832151
YGL111W	0	0	0.044811320754717
YBR164C	0	0	0.0447058823529412
YML032C	0	0	0.0446009389671361
YBR136W	0	0	0.0444964871194379
YGL025C	0	0	0.044392523364486
YDR021W	0	0	0.0442890442890443
YDR365C	0	0	0.0441860465116279
YBR187W	0	1	0.0441860465116279
YFR001W	0	0	0.0440835266821346
YDR060W	0	0	0.0439814814814815
YLR405W	0	0	0.0438799076212471
YBR283C	0	0	0.043778801843318
YBR086C	0	0	0.0436781609195402
YIL149C	0	0	0.0435779816513761
YGR126W	0	1	0.0435779816513761
YLR218C	0	1	0.0435779816513761
YML080W	0	0	0.0434782608695652
YJR140C	0	0	0.04337899543379
YBR274W	0	0	0.0432801822323462
YPL069C	0	0	0.0431818181818182
YML093W	0	0	0.0430839002267574
YBL004W	0	0	0.0429864253393665
YOR279C	0	0	0.0428893905191874
YBR268W	0	0	0.0427927927927928
YGR270W	0	0	0.0426966292134831
YBL038W	0	0	0.0426008968609865
YNL199C	0	0	0.0425055928411633
YBR237W	0	0	0.0424107142857143
YGR071C	0	1	0.0424107142857143
YBR074W	0	1	0.0424107142857143
YBR106W	0	0	0.0423162583518931
YDR318W	0	0	0.0422222222222222
YBR078W	0	0	0.0421286031042129
YJL074C	0	0	0.0420353982300885
YAL024C	0	0	0.0419426048565121
YMR048W	0	0	0.0418502202643172
YNR054C	0	0	0.0417582417582418
YNL294C	0	0	0.0416666666666667
YPL001W	0	0	0.0415754923413567
YOL080C	0	0	0.0414847161572052
YJR070C	0	0	0.0413943355119826
YML014W	0	0	0.041304347826087
YOR290C	0	0	0.0412147505422994
YBR059C	0	0	0.0411255411255411
YFR013W	0	0	0.041036717062635
YBL082C	0	0	0.040948275862069
YML109W	0	0	0.0408602150537634
YDR279W	0	0	0.0407725321888412
YNL299W	0	0	0.0406852248394004
YGR283C	0	0	0.0405982905982906
YER002W	0	0	0.0405117270788913
YPR179C	0	0	0.0404255319148936
YPL243W	0	0	0.0403397027600849
YJR050W	0	0	0.0402542372881356
YJR003C	0	0	0.040169133192389
YML034W	0	0	0.040084388185654
YMR038C	0	0	0.04
YBL047C	0	0	0.0399159663865546
YDR137W	0	0	0.039832285115304
YBL028C	0	0	0.0397489539748954
YLR435W	0	0	0.0396659707724426
YNL110C	0	0	0.0395833333333333
YDR372C	0	0	0.0395010395010395
YPR143W	0	0	0.0394190871369295
YDL148C	0	0	0.0393374741200828
YPL210C	0	0	0.0392561983471074
YFL013C	0	0	0.0391752577319588
YJL194W	0	0	0.0390946502057613
YBR272C	0	0	0.0390143737166324
YDL031W	0	0	0.0389344262295082
YLR234W	0	0	0.0388548057259714
YDR108W	0	0	0.0387755102040816
YMR014W	0	0	0.0386965376782077
YDR145W	0	0	0.0386178861788618
YBR029C	0	0	0.0385395537525355
YDR110W	0	0	0.0384615384615385
YMR239C	0	0	0.0383838383838384
YMR224C	0	0	0.0383064516129032
YJL176C	0	0	0.0382293762575453
YBR036C	0	0	0.0381526104417671
YKR063C	0	0	0.0380761523046092
YKR072C	0	0	0.038
YKL186C	0	0	0.0379241516966068
YOR056C	0	0	0.0378486055776892
YGR202C	0	0	0.0377733598409543
YBR200W	0	0	0.0376984126984127
YML127W	0	0	0.0376237623762376
YBR234C	0	0	0.0375494071146245
YPL008W	0	0	0.0374753451676529
YDL001W	0	1	0.0374753451676529
YLR145W	0	0	0.0374015748031496
YIL019W	0	0	0.037328094302554
YPL051W	0	0	0.0372549019607843
YGR081C	0	0	0.0371819960861057
YDL164C	0	0	0.037109375
YGR091W	0	0	0.037037037037037
YLR105C	0	0	0.0369649805447471
YNL298W	0	0	0.0368932038834951
YDL102W	0	0	0.0368217054263566
YLR373C	0	0	0.0367504835589942
YJR032W	0	0	0.0366795366795367
YKR078W	0	0	0.0366088631984586
YLR051C	0	0	0.0365384615384615
YLR095C	0	0	0.036468330134357
YGL133W	0	0	0.0363984674329502
YHR088W	0	0	0.0363288718929254
YDR217C	0	0	0.0362595419847328
YFL023W	0	0	0.0361904761904762
YJR055W	0	0	0.0361216730038023
YOR368W	0	0	0.0360531309297913
YDR052C	0	0	0.0359848484848485
YKL179C	0	0	0.0359168241965974
YAL047C	0	0	0.0358490566037736
YML065W	0	0	0.0357815442561205
YBR244W	0	0	0.0357142857142857
YPR057W	0	0	0.0356472795497186
YDR412W	0	0	0.0355805243445693
YDR161W	0	0	0.0355140186915888
YLL011W	0	0	0.0354477611940298
YGR119C	0	0	0.0353817504655493
YBR101C	0	0	0.0353159851301115
YDR087C	0	0	0.0352504638218924
YBR217W	0	0	0.0351851851851852
YOR239W	0	0	0.0351201478743068
YDR280W	0	0	0.0350553505535055
YFR002W	0	0	0.0349907918968692
YGL095C	0	0	0.0349264705882353
YIL046W	0	0	0.0348623853211009
YBL007C	0	0	0.0347985347985348
YPL253C	0	0	0.0347349177330896
YPL193W	0	0	0.0346715328467153
YOL041C	0	0	0.034608378870674
YNL166C	0	0	0.0345454545454545
YPL254W	0	0	0.0344827586206897
YGR179C	0	0	0.0344202898550725
YMR190C	0	0	0.0343580470162749
YOR206W	0	0	0.0342960288808664
YBR152W	0	0	0.0342342342342342
YLL002W	0	0	0.0341726618705036
YDR448W	0	0	0.0341113105924596
YIL021W	0	0	0.0340501792114695
YLR298C	0	0	0.0339892665474061
YLR032W	0	0	0.0339285714285714
YPR133C	0	0	0.0338680926916221
YBR254C	0	0	0.0338078291814947
YBL027W	0	0	0.0337477797513321
YKL172W	0	0	0.0336879432624113
YGL232W	0	0	0.0336283185840708
YOL066C	0	0	0.0335689045936396
YNL225C	0	0	0.0335097001763668
YFL002C	0	0	0.0334507042253521
YJL092W	0	0	0.0333919156414763
YNL149C	0	0	0.0333333333333333
YPL071C	0	1	0.0333333333333333
YPL194W	0	0	0.0332749562171629
YGR187C	0	0	0.0332167832167832
YNR046W	0	0	0.0331588132635253
YPL235W	0	0	0.0331010452961672
YJL203W	0	0	0.0330434782608696
YBL025W	0	0	0.0329861111111111
YDR532C	0	0	0.0329289428076256
YKR081C	0	0	0.0328719723183391
YLL008W	0	0	0.0328151986183074
YOR243C	0	0	0.0327586206896552
YKL114C	0	0	0.0327022375215146
YBL074C	0	0	0.0326460481099656
YDR146C	0	0	0.032590051457976
YLR170C	0	0	0.0325342465753425
YMR284W	0	0	0.0324786324786325
YFR031C	0	0	0.0324232081911263
YCL029C	0	0	0.0323679727427598
YNL227C	0	0	0.032312925170068
YOR179C	0	0	0.032258064516129
YLR272C	0	0	0.0322033898305085
YBR248C	0	0	0.0321489001692047
YDL175C	0	0	0.0320945945945946
YDR439W	0	0	0.0320404721753794
YBR135W	0	0	0.031986531986532
YLR288C	0	0	0.0319327731092437
YBR261C	0	1	0.0319327731092437
YPR171W	0	0	0.0318791946308725
YJL010C	0	0	0.0318257956448911
YIL110W	0	0	0.0317725752508361
YJR031C	0	0	0.0317195325542571
YLR045C	0	0	0.0316666666666667
YBL076C	0	0	0.0316139767054908
YOL064C	0	0	0.0315614617940199
YLR335W	0	0	0.0315091210613599
YPR051W	0	0	0.0314569536423841
YEL061C	0	0	0.031404958677686
YKR079C	0	0	0.0313531353135314
YIL096C	0	0	0.0313014827018122
YJR093C	0	0	0.03125
YDR449C	0	0	0.0311986863711002
YBR199W	0	0	0.0311475409836066
YHR085W	0	0	0.0310965630114566
YDR335W	0	0	0.0310457516339869
YDR346C	0	0	0.0309951060358891
YKR060W	0	0	0.0309446254071661
YBL106C	0	0	0.0308943089430894
YLR115W	0	0	0.0308441558441558
YJL145W	0	0	0.0307941653160454
YHL020C	0	0	0.0307443365695793
YDL017W	0	0	0.0306946688206785
YER168C	0	0	0.0306451612903226
YML104C	0	0	0.0305958132045089
YMR294W	0	0	0.0305466237942122
YOR039W	0	0	0.0304975922953451
YHR196W	0	0	0.0304487179487179
YNL188W	0	0	0.0304
YPL240C	0	0	0.0303514376996805
YLR336C	0	0	0.0303030303030303
YKL059C	0	0	0.0302547770700637
YOL001W	0	0	0.0302066772655008
YAR008W	0	0	0.0301587301587302
YBR161W	0	0	0.0301109350237718
YJL081C	0	0	0.0300632911392405
YAL025C	0	0	0.0300157977883096
YDR361C	0	0	0.0299684542586751
YHR065C	0	0	0.0299212598425197
YMR153W	0	0	0.029874213836478
YDL063C	0	0	0.0298273155416013
YJR082C	0	0	0.0297805642633229
YDL225W	0	0	0.0297339593114241
YNL292W	0	0	0.0296875
YPR084W	0	1	0.0296875
YLR068W	0	0	0.0296411856474259
YNR012W	0	0	0.029595015576324
YDR416W	0	0	0.0295489891135303
YPR137W	0	0	0.0295031055900621
YNL123W	0	0	0.0294573643410853
YGR112W	0	0	0.0294117647058824
YBR109C	0	0	0.0293663060278207
YBR176W	0	0	0.029320987654321
YKL089W	0	0	0.0292758089368259
YIL038C	0	0	0.0292307692307692
YGR280C	0	0	0.0291858678955453
YGR152C	0	0	0.0291411042944785
YJL104W	0	0	0.0290964777947933
YGR196C	0	1	0.0290964777947933
YKL058W	0	0	0.0290519877675841
YDL051W	0	0	0.0290076335877863
YKL012W	0	0	0.0289634146341463
YBL090W	0	0	0.0289193302891933
YLR117C	0	0	0.0288753799392097
YGR245C	0	0	0.0288315629742033
YKR008W	0	0	0.0287878787878788
YML105C	0	0	0.0287443267776097
YHR031C	0	0	0.0287009063444109
YHR069C	0	0	0.028657616892911
YLR094C	0	0	0.0286144578313253
YJL179W	0	0	0.0285714285714286
YLR020C	0	0	0.0285285285285285
YKL173W	0	0	0.0284857571214393
YMR269W	0	0	0.0284431137724551
YNL297C	0	0	0.0284005979073244
YDL112W	0	0	0.0283582089552239
YPL239W	0	0	0.0283159463487332
YLR210W	0	0	0.0282738095238095
YGR120C	0	0	0.0282317979197623
YLR442C	0	0	0.0281899109792285
YOR006C	0	1	0.0281899109792285
YKR010C	0	0	0.0281481481481481
YPL116W	0	0	0.0281065088757396
YIL150C	0	0	0.0280649926144756
YJL033W	0	0	0.028023598820059
YGR145W	0	0	0.0279823269513991
YDR049W	0	1	0.0279823269513991
YKL041W	0	0	0.0279411764705882
YPR169W	0	0	0.0279001468428781
YKL082C	0	0	0.0278592375366569
YPL174C	0	0	0.0278184480234261
YLR386W	0	0	0.0277777777777778
YLR215C	0	0	0.0277372262773723
YDR324C	0	0	0.0276967930029155
YOL148C	0	0	0.0276564774381368
YMR093W	0	0	0.0276162790697674
YOL054W	0	0	0.0275761973875181
YPL043W	0	0	0.027536231884058
YOL043C	0	0	0.0274963820549928
YNL258C	0	0	0.0274566473988439
YBR112C	0	0	0.0274170274170274
YNL041C	0	0	0.0273775216138329
YGL029W	0	0	0.0273381294964029
YNL021W	0	0	0.0272988505747126
YNL133C	0	0	0.0272596843615495
YGR246C	0	0	0.0272206303724928
YDR211W	0	0	0.0271816881258941
YKR025W	0	0	0.0271428571428571
YCL011C	0	0	0.0271041369472183
YBR278W	0	0	0.0270655270655271
YOR148C	0	0	0.027027027027027
YLR276C	0	0	0.0269886363636364
YMR061W	0	0	0.0269503546099291
YPL049C	0	0	0.0269121813031161
YBR110W	0	0	0.0268741159830269
YPR017C	0	0	0.0268361581920904
YPR119W	0	0	0.0267983074753173
YBR111C	0	1	0.0267983074753173
YIR005W	0	0	0.0267605633802817
YDL150W	0	0	0.0267229254571027
YDL080C	0	0	0.026685393258427
YLL010C	0	0	0.0266479663394109
YDR162C	0	0	0.0266106442577031
YMR213W	0	0	0.0265734265734266
YJR068W	0	0	0.026536312849162
YHR104W	0	0	0.0264993026499303
YLR318W	0	0	0.0264623955431755
YPR086W	0	0	0.0264255910987483
YLR321C	0	0	0.0263888888888889
YJL184W	0	0	0.0263522884882108
YJR002W	0	0	0.0263157894736842
YMR091C	0	0	0.0262793914246196
YHR052W	0	0	0.0262430939226519
YJL098W	0	0	0.0262068965517241
YOR353C	0	0	0.0261707988980716
YNL022C	0	0	0.0261348005502063
YOR143C	0	0	0.0260989010989011
YBR253W	0	0	0.0260631001371742
YGL078C	0	0	0.026027397260274
YGL019W	0	0	0.0259917920656635
YDR339C	0	0	0.0259562841530055
YBR127C	0	0	0.0259208731241473
YOR287C	0	0	0.0258855585831063
YDR257C	0	1	0.0258855585831063
YOL077C	0	0	0.0258503401360544
YBR160W	0	0	0.0258152173913043
YER083C	0	0	0.0257801899592944
YPR056W	0	0	0.0257452574525745
YCL059C	0	0	0.0257104194857916
YBL105C	0	0	0.0256756756756757
YMR047C	0	0	0.0256410256410256
YCR086W	0	0	0.0256064690026954
YPR018W	0	0	0.0255720053835801
YGL112C	0	0	0.0255376344086022
YGL227W	0	0	0.025503355704698
YDR407C	0	0	0.0254691689008043
YDR369C	0	0	0.0254350736278447
YFR037C	0	0	0.0254010695187166
YDL167C	0	0	0.0253671562082777
YCR052W	0	0	0.0253333333333333
YNL229C	0	0	0.0252996005326232
YPR180W	0	0	0.0252659574468085
YJR089W	0	0	0.0252324037184595
YGR095C	0	0	0.0251989389920424
YPR107C	0	0	0.0251655629139073
YDR201W	0	0	0.0251322751322751
YDR292C	0	0	0.0250990752972259
YBR251W	0	0	0.025065963060686
YGR090W	0	0	0.0250329380764163
YOR196C	0	0	0.025
YGL066W	0	0	0.0249671484888305
YDR300C	0	0	0.0249343832020997
YLR166C	0	0	0.0249017038007864
YPL122C	0	0	0.024869109947644
YKL028W	0	0	0.0248366013071895
YKR024C	0	0	0.0248041775456919
YPL157W	0	0	0.0247718383311604
YER007W	0	0	0.0247395833333333
YNL061W	0	0	0.0247074122236671
YOR076C	0	0	0.0246753246753247
YDL060W	0	0	0.0246433203631647
YMR273C	0	0	0.0246113989637306
YDR101C	0	0	0.0245795601552393
YMR125W	0	0	0.0245478036175711
YPL031C	0	0	0.0245161290322581
YLR022C	0	0	0.0244845360824742
YBR282W	0	0	0.0244530244530245
YGL045W	0	0	0.0244215938303342
YMR131C	0	0	0.024390243902439
YDR463W	0	0	0.0243589743589744
YER107C	0	0	0.0243277848911652
YIR010W	0	0	0.0242966751918159
YDL143W	0	0	0.0242656449553001
YPL139C	0	0	0.024234693877551
YDR207C	0	0	0.024203821656051
YNL222W	0	0	0.0241730279898219
YKL079W	0	0	0.0241423125794155
YDR245W	0	0	0.0241116751269036
YDL036C	0	0	0.0240811153358682
YDR004W	0	0	0.0240506329113924
YOR005C	0	0	0.0240202275600506
YOR021C	0	0	0.023989898989899
YPL038W	0	0	0.0239596469104666
YFL049W	0	0	0.0239294710327456
YDL166C	0	0	0.0238993710691824
YJL111W	0	0	0.0238693467336683
YLR275W	0	0	0.0238393977415307
YOR119C	0	0	0.0238095238095238
YHR154W	0	0	0.0237797246558198
YGL048C	0	0	0.02375
YBL057C	0	0	0.0237203495630462
YOL125W	0	0	0.0236907730673317
YER180C	0	0	0.0236612702366127
YOL010W	0	0	0.0236318407960199
YGL099W	0	0	0.0236024844720497
YDR027C	0	0	0.0235732009925558
YNL221C	0	0	0.023543990086741
YBR229C	0	0	0.0235148514851485
YLR196W	0	0	0.0234857849196539
YPL100W	0	0	0.0234567901234568
YGR033C	0	0	0.0234278668310728
YPR040W	0	0	0.0233990147783251
YJL050W	0	0	0.023370233702337
YDL028C	0	0	0.0233415233415233
YDL213C	0	0	0.0233128834355828
YJR132W	0	0	0.0232843137254902
YOR236W	0	0	0.0232558139534884
YLR221C	0	0	0.0232273838630807
YLL034C	0	0	0.0231990231990232
YBR247C	0	0	0.0231707317073171
YML114C	0	0	0.023142509135201
YDR301W	0	0	0.0231143552311436
YGL246C	0	0	0.023086269744836
YKL166C	0	0	0.0230582524271845
YGR093W	0	1	0.0230582524271845
YHR063C	0	0	0.023030303030303
YOR046C	0	0	0.0230024213075061
YEL056W	0	0	0.0229746070133011
YJL127C	0	0	0.0229468599033816
YER149C	0	0	0.02291917973462
YIL020C	0	0	0.0228915662650602
YJL110C	0	0	0.022864019253911
YNL232W	0	0	0.0228365384615385
YGR156W	0	0	0.0228091236494598
YKL145W	0	0	0.0227817745803357
YKL099C	0	0	0.0227544910179641
YDR524C	0	0	0.0227272727272727
YIL079C	0	0	0.022700119474313
YDR356W	0	0	0.022673031026253
YGR158C	0	0	0.0226460071513707
YHR127W	0	1	0.0226460071513707
YDR460W	0	0	0.0226190476190476
YJL209W	0	0	0.0225921521997622
YPL082C	0	0	0.0225653206650831
YLL021W	0	0	0.0225385527876631
YDL013W	0	0	0.0225118483412322
YGR272C	0	0	0.0224852071005917
YGR195W	0	0	0.0224586288416076
YLR383W	0	0	0.0224321133412042
YPL255W	0	0	0.0224056603773585
YIL144W	0	0	0.0223792697290931
YNL116W	0	0	0.0223529411764706
YGL163C	0	0	0.0223266745005875
YCR072C	0	0	0.0223004694835681
YER133W	0	0	0.022274325908558
YGR083C	0	0	0.022248243559719
YDR310C	0	0	0.0222222222222222
YKL204W	0	0	0.022196261682243
YER006W	0	0	0.0221703617269545
YMR111C	0	1	0.0221703617269545
YOR281C	0	0	0.0221445221445221
YAL059W	0	0	0.0221187427240978
YDL161W	0	0	0.022093023255814
YPR148C	0	1	0.022093023255814
YPR186C	0	0	0.0220673635307782
YHR201C	0	0	0.0220417633410673
YNL151C	0	0	0.0220162224797219
YKL009W	0	0	0.0219907407407407
YOR269W	0	0	0.0219653179190751
YDL003W	0	0	0.0219399538106236
YIR012W	0	0	0.0219146482122261
YLL024C	0	0	0.021889400921659
YLR003C	0	0	0.0218642117376295
YNL004W	0	0	0.0218390804597701
YJL187C	0	0	0.0218140068886338
YMR188C	0	0	0.0217889908256881
YDR398W	0	0	0.0217640320733104
YIL126W	0	0	0.0217391304347826
YBR096W	0	1	0.0217391304347826
YGL005C	0	0	0.0217142857142857
YOL123W	0	0	0.021689497716895
YOR115C	0	0	0.0216647662485747
YHR013C	0	0	0.0216400911161731
YHR170W	0	0	0.0216154721274175
YDR397C	0	0	0.0215909090909091
YCR065W	0	0	0.021566401816118
YGR103W	0	0	0.0215419501133787
YKL098W	0	1	0.0215419501133787
YDR496C	0	0	0.0215175537938845
YLR009W	0	0	0.0214932126696833
YKL053C-A	0	0	0.0214689265536723
YBR165W	0	0	0.0214446952595937
YPR101W	0	0	0.0214205186020293
YFR004W	0	0	0.0213963963963964
YJL061W	0	0	0.0213723284589426
YDL207W	0	0	0.0213483146067416
YDR152W	0	1	0.0213483146067416
YLR175W	0	0	0.021324354657688
YJL013C	0	0	0.0213004484304933
YPL057C	0	0	0.0212992545260916
YOR095C	0	0	0.0212992545260916
YDR228C	0	0	0.0212992545260916
YIL128W	0	0	0.0212992545260916
YMR055C	0	0	0.0212992545260916
YPL178W	0	0	0.0212992545260916
YOR272W	0	0	0.0212992545260916
YKL075C	0	0	0.0212992545260916
YDL108W	0	0	0.0212992545260916
YEL037C	0	0	0.0212992545260916
YNR015W	0	0	0.0212992545260916
YOR154W	0	1	0.0212992545260916
YGR105W	0	0	0.0212992545260916
YOL149W	0	0	0.0212992545260916
YLR129W	0	0	0.0212992545260916
YBR022W	0	0	0.0212992545260916
YPR189W	0	0	0.0212992545260916
YBL050W	0	0	0.0212992545260916
YGR128C	0	0	0.0212992545260916
YNL175C	0	0	0.0212992545260916
YDR075W	0	0	0.0212992545260916
YMR283C	0	0	0.0212992545260916
YJL122W	0	0	0.0212992545260916
YIL040W	0	0	0.0212992545260916
YNL126W	0	0	0.0212992545260916
YBL019W	0	0	0.0212992545260916
YLR143W	0	1	0.0212992545260916
YPL212C	0	0	0.0212992545260916
YJL124C	0	0	0.0212992545260916
YLR079W	0	0	0.0212992545260916
YPL213W	0	0	0.0212992545260916
YBR267W	0	0	0.0212992545260916
YLR399C	0	0	0.0212992545260916
YOR033C	0	0	0.0212992545260916
YOR340C	0	0	0.0212992545260916
YHR027C	0	0	0.0212992545260916
YOR168W	0	0	0.0212992545260916
YJR056C	0	1	0.0212992545260916
YLR316C	0	0	0.0212992545260916
YAL036C	0	0	0.0212992545260916
YPR112C	0	0	0.0212992545260916
YPR034W	0	0	0.0212992545260916
YNL207W	0	0	0.0212992545260916
YDR147W	0	0	0.0212992545260916
YPL217C	0	0	0.0212992545260916
YKL205W	0	0	0.0212992545260916
YPL151C	0	0	0.0212992545260916
YKL176C	0	0	0.0212992545260916
YJL047C	0	0	0.0212992545260916
YDR198C	1	0	0.0212992545260916
YHR169W	0	0	0.0212765957446809
YML016C	0	0	0.0212539851222104
YDR395W	0	0	0.0212314225053079
YBR107C	0	0	0.0212089077412513
YJL011C	0	0	0.0211864406779661
YPL211W	0	0	0.0211640211640212
YJR069C	0	0	0.0211416490486258
YDR071C	0	0	0.0211193241816262
YLR401C	0	0	0.0210970464135021
YPL126W	0	0	0.0210748155953635
YMR179W	0	0	0.0210526315789474
YNL088W	0	0	0.0210304942166141
YNL304W	0	0	0.0210084033613445
YNL256W	0	0	0.0209863588667366
YIL103W	0	0	0.0209643605870021
YJL014W	0	0	0.0209424083769634
YHR197W	0	0	0.0209205020920502
YHL039W	0	0	0.0208986415882968
YGL210W	0	0	0.0208768267223382
YOL142W	0	0	0.0208550573514077
YLR287C	0	1	0.0208550573514077
YOR080W	0	0	0.0208333333333333
YNR038W	0	0	0.0208116545265349
YMR288W	0	0	0.0207900207900208
YLR222C	0	0	0.0207684319833853
YJL049W	0	1	0.0207684319833853
YDL111C	0	0	0.020746887966805
YDR164C	0	0	0.0207253886010363
YDR180W	0	0	0.020703933747412
YOR070C	0	0	0.0206825232678387
YKL112W	0	0	0.0206611570247934
YIL008W	0	0	0.0206398348813209
YLR453C	0	0	0.0206185567010309
YMR211W	0	0	0.0205973223480947
YBL018C	0	0	0.0205761316872428
YLR381W	0	0	0.0205549845837616
YLR086W	0	0	0.0205338809034908
YDR390C	0	0	0.0205128205128205
YLR292C	0	0	0.0204918032786885
YDR498C	0	0	0.0204708290685773
YER031C	0	0	0.0204498977505112
YDR194C	0	0	0.0204290091930541
YMR177W	0	0	0.0204081632653061
YNL075W	0	0	0.0203873598369011
YLR074C	0	0	0.0203665987780041
YPR052C	0	0	0.0203458799593082
YAL035W	0	0	0.0203252032520325
YDR514C	0	1	0.0203252032520325
YER167W	0	0	0.0203045685279188
YHR178W	0	0	0.0202839756592292
YMR260C	0	0	0.0202634245187437
YJR138W	0	1	0.0202634245187437
YJL087C	0	0	0.0202429149797571
YDR243C	0	0	0.0202224469160768
YKR068C	0	0	0.0202020202020202
YHL038C	0	0	0.0201816347124117
YJR053W	0	0	0.0201612903225806
YAL041W	0	0	0.0201409869083585
YAL033W	0	0	0.0201207243460765
YIL016W	0	0	0.0201005025125628
YHR005C	0	0	0.0200803212851406
YHR046C	0	0	0.0200601805416249
YKL049C	0	0	0.0200400801603206
YHL013C	0	1	0.0200400801603206
YLR002C	0	0	0.02002002002002
YKL078W	0	0	0.02
YOR249C	0	0	0.01998001998002
YPR173C	0	0	0.0199600798403194
YKL005C	0	0	0.0199401794616152
YDL077C	0	0	0.0199203187250996
YGL171W	0	0	0.0199004975124378
YGL122C	0	0	0.0198807157057654
YMR138W	0	0	0.0198609731876862
YNL002C	0	0	0.0198412698412698
YJR144W	0	0	0.0198216055500496
YOR141C	0	1	0.0198216055500496
YOR326W	0	0	0.0198019801980198
YCR094W	0	0	0.019782393669634
YJL006C	0	0	0.0197628458498024
YDR515W	0	0	0.0197433366238894
YOR014W	0	0	0.019723865877712
YJR041C	0	0	0.0197044334975369
YIL138C	0	0	0.0196850393700787
YIL094C	0	0	0.0196656833824975
YPR105C	0	0	0.0196463654223969
YGR030C	0	0	0.0196270853778214
YDR429C	0	0	0.0196078431372549
YJR076C	0	0	0.019588638589618
YMR307W	0	0	0.0195694716242661
YOR241W	0	0	0.0195503421309873
YPL195W	0	0	0.01953125
YDL006W	0	0	0.0195121951219512
YPL093W	0	0	0.0194931773879142
YOR023C	0	0	0.0194741966893866
YAR007C	0	0	0.0194552529182879
YAL034W-A	0	0	0.0194363459669582
YMR127C	0	0	0.0194174757281553
YCL032W	0	0	0.0193986420950533
YNR011C	0	0	0.0193798449612403
YKL213C	0	0	0.0193610842207164
YPR139C	0	0	0.0193423597678917
YGL173C	0	0	0.0193236714975845
YMR274C	0	0	0.0193050193050193
YDR150W	0	0	0.0192864030858245
YGR003W	0	0	0.0192678227360308
YPR190C	0	0	0.0192492781520693
YDR527W	0	0	0.0192307692307692
YML015C	0	0	0.0192122958693564
YDR126W	0	0	0.0191938579654511
YER049W	0	0	0.0191754554170662
YKR099W	0	0	0.0191570881226054
YEL043W	0	1	0.0191570881226054
YBR163W	0	1	0.0191570881226054
YLR429W	0	0	0.0191387559808612
YMR005W	0	0	0.0191204588910134
YCL037C	0	0	0.0191021967526266
YHR070W	0	0	0.0190839694656489
YMR310C	0	0	0.0190657769304099
YPL020C	0	0	0.019047619047619
YOR101W	0	0	0.0190294957183635
YMR036C	0	0	0.0190114068441065
YKL042W	0	0	0.0189933523266857
YIL026C	0	0	0.0189753320683112
YGR113W	0	0	0.018957345971564
YGL120C	0	0	0.0189393939393939
YDR227W	0	0	0.0189214758751183
YBR156C	0	0	0.0189035916824197
YOL081W	0	0	0.0188857412653447
YLR017W	0	0	0.0188679245283019
YMR235C	0	0	0.0188501413760603
YNL261W	0	0	0.0188323917137476
YOL021C	0	0	0.0188146754468485
YPL266W	0	0	0.018796992481203
YOR191W	0	0	0.0187793427230047
YPL012W	0	0	0.0187667560321716
YDL084W	0	0	0.0187667560321716
YNL132W	0	0	0.0187667560321716
YMR080C	0	0	0.0187667560321716
YDR172W	0	0	0.0187667560321716
YNL216W	0	0	0.0187667560321716
YOR254C	0	0	0.0187667560321716
YPR120C	0	0	0.0187667560321716
YNL157W	0	1	0.0187667560321716
YJL090C	0	0	0.0187667560321716
YOL027C	0	0	0.0187667560321716
YNL186W	0	0	0.0187667560321716
YMR049C	0	0	0.0187667560321716
YEL055C	0	0	0.0187667560321716
YKR028W	0	0	0.0187667560321716
YJR064W	0	0	0.0187667560321716
YOL115W	0	0	0.0187667560321716
YCR057C	0	0	0.0187667560321716
YLR455W	0	0	0.0187667560321716
YDR399W	0	0	0.0187667560321716
YKL040C	0	0	0.0187667560321716
YLR018C	0	0	0.0187667560321716
YNL272C	0	0	0.0187667560321716
YKL143W	0	0	0.0187667560321716
YBL039C	0	0	0.0187667560321716
YHR143W-A	0	0	0.0187667560321716
YHR007C	0	0	0.0187667560321716
YER139C	0	1	0.0187667560321716
YKL088W	0	0	0.0187667560321716
YNR032W	0	0	0.0187667560321716
YNL182C	0	0	0.0187667560321716
YNL031C	0	0	0.0187667560321716
YDR393W	0	0	0.0187667560321716
YGR278W	0	0	0.0187667560321716
YPR178W	0	0	0.0187667560321716
YAR014C	0	0	0.0187667560321716
YNR024W	0	1	0.0187667560321716
YBR070C	0	0	0.0187667560321716
YBR049C	0	0	0.0187667560321716
YHL031C	0	0	0.0187667560321716
YER032W	0	0	0.0187667560321716
YOR294W	0	0	0.0187667560321716
YKR062W	0	0	0.0187667560321716
YPL169C	0	0	0.0187667560321716
YNL068C	0	0	0.0187667560321716
YGL003C	0	0	0.0187667560321716
YOR224C	0	0	0.0187667560321716
YGL020C	0	0	0.0187667560321716
YCL063W	0	0	0.0187667560321716
YDR023W	0	0	0.0187667560321716
YHR115C	0	0	0.0187667560321716
YDR457W	0	0	0.0187667560321716
YDR069C	0	0	0.0187667560321716
YCR084C	0	0	0.0187667560321716
YER013W	0	0	0.0187667560321716
YOL108C	0	0	0.0187667560321716
YDR267C	0	1	0.0187667560321716
YDR140W	1	0	0.0187667560321716
YJL197W	0	1	0.0187667560321716
YNL245C	0	0	0.01875
YHR023W	0	0	0.0187332738626227
YHR148W	0	0	0.018716577540107
YER118C	0	0	0.018699910952805
YGL190C	0	0	0.0186832740213523
YIL044C	0	0	0.0186666666666667
YLL001W	0	0	0.0186500888099467
YGL110C	0	1	0.0186500888099467
YDL189W	0	0	0.0186335403726708
YER022W	0	0	0.0186170212765957
YNL218W	0	0	0.0186005314437555
YOR069W	0	0	0.0185840707964602
YLR430W	0	0	0.0185676392572944
YDL076C	0	0	0.0185512367491166
YPL029W	0	0	0.0185348631950574
YER012W	0	0	0.0185185185185185
YOR207C	0	0	0.0185022026431718
YOL034W	0	0	0.0184859154929577
YCR066W	0	0	0.0184696569920844
YAL016W	0	0	0.0184534270650264
YKR092C	0	0	0.0184372256365233
YDL014W	0	0	0.0184210526315789
YHR030C	0	0	0.0184049079754601
YLR183C	0	0	0.0183887915936953
YMR309C	0	0	0.0183727034120735
YKL014C	0	0	0.0183566433566434
YEL015W	0	0	0.0183406113537118
YGR140W	0	0	0.0183246073298429
YLR409C	0	0	0.018308631211857
YHR103W	0	0	0.0182926829268293
YLR285W	0	0	0.0182767624020888
YPR163C	0	0	0.0182608695652174
YML077W	0	0	0.0182450043440487
YDR014W	0	0	0.0182291666666667
YMR229C	0	0	0.018213356461405
YNL084C	0	0	0.0181975736568458
YER126C	0	0	0.0181818181818182
YMR275C	0	0	0.0181660899653979
YDL135C	0	0	0.0181503889369058
YJL112W	0	0	0.0181347150259067
YPR031W	0	0	0.0181190681622088
YDL047W	0	0	0.0181034482758621
YML006C	0	0	0.0180878552971576
YPR131C	0	0	0.0180722891566265
YMR212C	0	0	0.0180567497850387
YPR118W	0	0	0.0180412371134021
YGR208W	0	0	0.0180257510729614
YOR145C	0	0	0.0180102915951973
YKL106W	0	0	0.0179948586118252
YNR053C	0	0	0.0179794520547945
YPL263C	0	1	0.0179794520547945
YJL054W	0	0	0.0179640718562874
YHL011C	0	0	0.0179487179487179
YPL226W	0	0	0.017933390264731
YJL085W	0	0	0.0179180887372014
YPR162C	0	0	0.0179028132992327
YGL151W	0	0	0.0178875638841567
YBR088C	0	0	0.0178723404255319
YDL235C	0	0	0.0178571428571429
YGL211W	0	0	0.0178419711129991
YDL044C	0	0	0.0178268251273345
YNL192W	0	0	0.0178117048346056
YML011C	0	0	0.0177966101694915
YGL100W	0	0	0.0177815410668925
YER157W	0	0	0.0177664974619289
YAL020C	0	0	0.0177514792899408
YIL076W	0	0	0.0177364864864865
YNL121C	0	0	0.0177215189873418
YMR183C	0	0	0.0177065767284992
YNL154C	0	0	0.0176916596461668
YKL149C	0	0	0.0176767676767677
YGL097W	0	0	0.0176619007569386
YGR274C	0	0	0.0176470588235294
YAL032C	0	0	0.017632241813602
YAL009W	0	0	0.0176174496644295
YNL091W	0	0	0.0176026823134954
YNR023W	0	0	0.0175879396984925
YLR229C	0	0	0.0175732217573222
YMR236W	0	0	0.0175585284280936
YFR046C	0	0	0.0175438596491228
YDR305C	0	0	0.0175292153589316
YPL256C	0	0	0.0175145954962469
YGR173W	0	1	0.0175145954962469
YMR233W	0	1	0.0175145954962469
YPL132W	0	0	0.0175
YGR211W	0	0	0.0174854288093256
YOL090W	0	0	0.0174708818635607
YPR046W	0	0	0.0174563591022444
YHR187W	0	0	0.0174418604651163
YAL026C	0	0	0.0174273858921162
YBR104W	0	0	0.0174129353233831
YBR071W	0	1	0.0174129353233831
YHR064C	0	0	0.0173985086992543
YMR218C	0	0	0.0173841059602649
YPL045W	0	0	0.0173697270471464
YJR007W	0	0	0.0173553719008264
YGR162W	0	0	0.0173410404624277
YIL052C	0	0	0.0173267326732673
YGR002C	0	0	0.0173124484748557
YJR113C	0	0	0.0172981878088962
YHR107C	0	0	0.0172839506172839
YGR264C	0	0	0.0172697368421053
YER025W	0	0	0.0172555464256368
YCL001W	0	0	0.0172413793103448
YLR314C	0	0	0.0172272354388843
YOR159C	0	0	0.0172131147540984
YOL005C	0	0	0.0171990171990172
YPR048W	0	1	0.0171990171990172
YER105C	0	0	0.0171849427168576
YOR030W	0	0	0.0171708912510221
YKL125W	0	0	0.017156862745098
YOR004W	0	0	0.0171428571428571
YKL101W	0	0	0.0171288743882545
YKR056W	0	0	0.0171149144254279
YNL082W	0	0	0.0171009771986971
YFR005C	0	0	0.0170870626525631
YMR285C	0	0	0.0170731707317073
YBL034C	0	0	0.0170593013809911
YOR043W	0	0	0.0170454545454545
YLR146C	0	0	0.0170316301703163
YNL267W	0	0	0.0170178282009724
YMR128W	0	0	0.017004048582996
YLR191W	0	0	0.0169902912621359
YCR060W	0	0	0.0169765561843169
YEL013W	0	0	0.0169628432956381
YGL203C	0	0	0.0169491525423729
YPR102C	0	0	0.0169354838709677
YAL029C	0	0	0.0169218372280419
YPR110C	0	0	0.0169082125603865
YOL109W	0	0	0.0168946098149638
YNL147W	0	0	0.0168810289389068
YBR079C	0	0	0.0168674698795181
YDR206W	0	0	0.0168539325842697
YDR235W	0	0	0.0168404170008019
YJR006W	0	0	0.0168269230769231
YNL271C	0	0	0.0168134507606085
YOR064C	0	0	0.0168
YDR173C	0	0	0.0167865707434053
YBR120C	0	0	0.0167731629392971
YDR051C	0	1	0.0167731629392971
YMR268C	0	0	0.0167597765363128
YJR072C	0	1	0.0167597765363128
YPL237W	0	0	0.0167464114832536
YOR319W	0	0	0.0167330677290837
YKR048C	0	0	0.0167197452229299
YIR026C	0	0	0.0167064439140811
YOR124C	0	0	0.0166931637519873
YKR080W	0	0	0.0166799046862589
YNL286W	0	0	0.0166666666666667
YFR048W	0	0	0.0166534496431404
YNL247W	0	0	0.0166402535657686
YOR025W	0	0	0.0166270783847981
YDR378C	0	0	0.0166139240506329
YPR103W	0	0	0.016600790513834
YLR114C	0	0	0.0165876777251185
YOR047C	0	0	0.0165745856353591
YJL109C	0	0	0.0165615141955836
YDR026C	0	1	0.0165615141955836
YBR065C	0	0	0.016548463356974
YLR350W	0	0	0.0165354330708661
YPL105C	0	1	0.0165354330708661
YLL022C	0	0	0.016522423288749
YDR389W	0	0	0.0165094339622642
YDR034C	0	0	0.016496465043205
YPL120W	0	0	0.0164835164835165
YKR083C	0	0	0.0164705882352941
YBR130C	0	0	0.0164576802507837
YGL241W	0	0	0.0164447924823806
YNL030W	0	0	0.0164319248826291
YBL069W	0	0	0.016419077404222
YGL049C	0	0	0.01640625
YCR090C	0	1	0.01640625
YBL103C	0	0	0.0163934426229508
YLR315W	0	1	0.0163934426229508
YLR113W	0	0	0.016380655226209
YEL031W	0	0	0.0163678877630553
YNL163C	0	0	0.0163551401869159
YML128C	0	0	0.0163424124513619
YGL213C	0	0	0.0163297045101089
YBL085W	0	0	0.0163170163170163
YAL010C	0	0	0.016304347826087
YNL313C	0	0	0.0162916989914663
YOL009C	0	0	0.0162790697674419
YCL010C	0	0	0.0162664601084431
YAL002W	0	0	0.0162538699690402
YIL083C	0	0	0.0162412993039443
YKR086W	0	0	0.0162287480680062
YMR270C	0	0	0.0162162162162162
YFL024C	0	0	0.0162037037037037
YGL238W	0	0	0.0161912104857363
YGL247W	0	0	0.0161787365177196
YAL003W	0	0	0.0161662817551963
YPL022W	0	0	0.0161538461538462
YNL023C	0	1	0.0161538461538462
YAL055W	0	0	0.016141429669485
YGR166W	0	0	0.0161290322580645
YML082W	0	0	0.0161166538756715
YNL006W	0	0	0.0161042944785276
YKL068W	0	0	0.0160919540229885
YAR015W	0	0	0.0160796324655436
YJL162C	0	1	0.0160796324655436
YOR330C	0	0	0.0160673297628156
YDR531W	0	0	0.0160550458715596
YAR018C	0	0	0.0160427807486631
YBL042C	0	0	0.016030534351145
YDR076W	0	0	0.0160183066361556
YML046W	0	0	0.0160060975609756
YNL262W	0	0	0.015993907083016
YPL128C	0	0	0.0159817351598174
YOR165W	0	0	0.0159695817490494
YML113W	0	0	0.0159574468085106
YDL209C	0	0	0.0159453302961276
YIL131C	0	0	0.0159332321699545
YOL091W	0	0	0.0159211523881729
YMR016C	0	0	0.0159090909090909
YBR091C	0	0	0.0158970476911431
YOR361C	0	0	0.0158850226928896
YDR285W	0	0	0.0158730158730159
YBR066C	0	0	0.0158610271903323
YLR197W	0	0	0.0158490566037736
YDR404C	0	0	0.0158371040723982
YOR297C	0	0	0.0158251695553881
YIL061C	0	0	0.0158132530120482
YNR029C	0	1	0.0158132530120482
YIR009W	0	0	0.0158013544018059
YBL021C	0	0	0.0157894736842105
YFR036W	0	0	0.0157776108189331
YOL069W	0	0	0.0157657657657658
YKR026C	0	0	0.0157539384846212
YHR003C	0	1	0.0157539384846212
YLR016C	0	0	0.0157421289355322
YDR466W	0	0	0.0157303370786517
YCR095C	0	1	0.0157303370786517
YNL032W	0	0	0.0157185628742515
YCR077C	0	0	0.0157068062827225
YGR267C	0	0	0.015695067264574
YAL001C	0	0	0.0156833457804332
YEL053C	0	0	0.0156716417910448
YNL129W	0	0	0.0156599552572707
YAL022C	0	0	0.0156482861400894
YKR094C	0	0	0.0156366344005957
YOR048C	0	0	0.015625
YPR065W	0	0	0.0156133828996283
YAL056W	0	0	0.0156017830609212
YLR420W	0	0	0.0155902004454343
YER007C-A	0	0	0.0155786350148368
YNL231C	0	0	0.0155670867309118
YER115C	0	0	0.0155555555555556
YKL214C	0	0	0.0155440414507772
YHR129C	0	0	0.0155325443786982
YDR260C	0	0	0.0155210643015521
YOL097C	0	0	0.0155096011816839
YNL233W	0	0	0.0154981549815498
YKL010C	0	0	0.0154867256637168
YNL025C	0	0	0.0154753131908622
YKR038C	0	0	0.0154639175257732
YER162C	0	0	0.0154525386313466
YOR210W	0	0	0.0154411764705882
YAL007C	0	0	0.0154298310066128
YKR019C	0	0	0.0154185022026432
YMR220W	0	0	0.0154071900220103
YFR052W	0	0	0.0153958944281525
YER099C	0	0	0.0153846153846154
YBR009C	0	0	0.0153733528550512
YMR290C	0	0	0.0153621068032187
YML064C	0	0	0.0153508771929825
YBR043C	0	0	0.0153396639883126
YDR354W	0	0	0.0153284671532847
YBR034C	0	0	0.0153172866520788
YDR081C	0	0	0.0153061224489796
YLR154C	0	0	0.0152949745083758
YLR403W	0	0	0.0152838427947598
YDR388W	0	0	0.0152727272727273
YEL022W	0	0	0.0152616279069767
YDR244W	0	0	0.0152505446623094
YLR361C	0	0	0.0152394775036284
YAL015C	0	0	0.0152284263959391
YBL016W	0	0	0.0152173913043478
YIL004C	0	0	0.0152063721940623
YPR016C	0	0	0.0151953690303907
YEL029C	0	0	0.0151843817787419
YOR265W	0	0	0.0151734104046243
YBR083W	0	0	0.0151624548736462
YDL049C	0	0	0.0151515151515152
YJR040W	0	0	0.0151405912040375
YML061C	0	0	0.0151296829971182
YBL002W	0	0	0.0151187904967603
YGL233W	0	0	0.0151079136690647
YMR198W	0	0	0.01509705248023
YBR186W	0	0	0.0150862068965517
YOR312C	0	0	0.0150753768844221
YCR042C	0	0	0.01506456241033
YDR168W	0	0	0.0150537634408602
YOR198C	0	0	0.0150429799426934
YHR144C	0	0	0.0150322118826056
YOR355W	0	0	0.0150214592274678
YMR217W	0	0	0.0150107219442459
YOR275C	0	0	0.015
YAL051W	0	0	0.0149892933618844
YGL064C	0	0	0.0149786019971469
YLR135W	0	0	0.014967925873129
YLR096W	0	0	0.014957264957265
YCL055W	0	0	0.0149466192170819
YLR274W	0	0	0.0149359886201991
YDR381W	0	0	0.0149253731343284
YEL021W	0	0	0.0149147727272727
YDR006C	0	0	0.0149041873669269
YPL011C	0	0	0.0148936170212766
YAL058W	0	0	0.0148830616583983
YCL014W	0	0	0.0148725212464589
YOR112W	0	0	0.0148619957537155
YDR144C	0	0	0.0148514851485149
YPR072W	0	0	0.0148409893992933
YPR144C	0	0	0.0148305084745763
YCL050C	0	0	0.0148200423429781
YDR325W	0	0	0.0148095909732017
YMR199W	0	0	0.0147991543340381
YNL119W	0	0	0.0147887323943662
YGR159C	0	0	0.0147783251231527
YGR089W	0	0	0.0147679324894515
YOR260W	0	0	0.0147575544624034
YCR027C	0	0	0.014747191011236
YHR158C	0	0	0.0147368421052632
YGR261C	0	0	0.014726507713885
YEL016C	0	0	0.0147161878065872
YOL018C	0	0	0.0147058823529412
YER051W	0	0	0.0146955913226032
YCR047C	0	0	0.0146853146853147
YOR118W	0	1	0.0146853146853147
YBL097W	0	0	0.0146750524109015
YKL054C	0	0	0.0146648044692737
YBR021W	0	0	0.0146545708304257
YJR035W	0	0	0.0146443514644351
YGL115W	0	0	0.0146341463414634
YDR351W	0	0	0.0146239554317549
YOR310C	0	0	0.0146137787056367
YNL316C	0	0	0.0146036161335188
YGL167C	0	0	0.014593467685893
YIL003W	0	0	0.0145833333333333
YCR020C-A	0	0	0.0145732130464955
YJL035C	0	0	0.0145631067961165
YLR150W	0	0	0.0145530145530146
YDL103C	0	0	0.0145429362880886
YLR305C	0	0	0.0145328719723183
YIL145C	0	0	0.0145228215767635
YHR121W	0	0	0.0145127850725639
YDR082W	0	0	0.0145027624309392
YGL050W	0	1	0.0145027624309392
YLR306W	0	0	0.0144927536231884
YGR074W	0	0	0.0144827586206897
YDR495C	0	0	0.0144727773949001
YIL118W	0	0	0.0144628099173554
YER068W	0	0	0.0144528561596696
YOR184W	0	0	0.0144429160935351
YAL039C	0	0	0.0144329896907217
YGL216W	0	0	0.0144230769230769
YNL213C	0	0	0.0144131777625257
YHR089C	0	0	0.01440329218107
YOL028C	0	0	0.0143934201507882
YNL248C	0	0	0.0143835616438356
YJR097W	0	0	0.0143737166324435
YDL048C	0	1	0.0143737166324435
YLR060W	0	0	0.0143638850889193
YDR420W	0	0	0.0143540669856459
YAR071W	0	0	0.014344262295082
YER070W	0	0	0.0143344709897611
YML098W	0	0	0.014324693042292
YNL124W	0	0	0.0143149284253579
YLR424W	0	0	0.0143051771117166
YDR037W	0	0	0.0142954390742001
YDR191W	0	0	0.0142857142857143
YIL130W	0	1	0.0142857142857143
YCR093W	0	0	0.0142760027192386
YFR041C	0	0	0.0142663043478261
YKL048C	0	0	0.0142566191446029
YGR013W	0	0	0.014246947082768
YER110C	0	0	0.0142372881355932
YGL150C	0	0	0.0142276422764228
YMR300C	0	0	0.014218009478673
YMR033W	0	0	0.0142083897158322
YKR055W	0	0	0.0141987829614604
YOR357C	0	0	0.0141891891891892
YNL141W	0	0	0.0141796083727211
YOL102C	0	0	0.01417004048583
YAL027W	0	1	0.01417004048583
YBR069C	0	0	0.0141604855023601
YML058W	0	0	0.0141509433962264
YLR433C	0	0	0.0141414141414141
YPL117C	0	0	0.0141318977119785
YLR228C	0	0	0.0141223940820444
YNL112W	0	0	0.0141129032258065
YJL008C	0	0	0.0141034251175285
YNL291C	0	0	0.0140939597315436
YJR119C	0	0	0.0140845070422535
YOR174W	0	0	0.0140750670241287
YBL005W	0	0	0.014065639651708
YPL112C	0	0	0.0140562248995984
YIL075C	0	0	0.0140468227424749
YML038C	0	0	0.0140374331550802
YDR091C	0	0	0.0140280561122244
YPL180W	0	0	0.014018691588785
YDL219W	0	0	0.0140093395597065
YKL144C	0	0	0.014
YAL042W	0	0	0.0139906728847435
YJR075W	0	0	0.0139813581890812
YBR115C	0	0	0.0139720558882236
YIL064W	0	0	0.0139627659574468
YLR410W	0	0	0.013953488372093
YBR025C	0	0	0.0139442231075697
YIL142W	0	0	0.0139349701393497
YOR305W	0	0	0.0139257294429708
YLR238W	0	0	0.0139165009940358
YOR068C	0	0	0.0139072847682119
YGL169W	0	0	0.013898080741231
YDR103W	0	0	0.0138888888888889
YKL032C	0	0	0.0138797091870456
YNR003C	0	0	0.0138705416116248
YCR014C	0	0	0.0138613861386139
YHR062C	0	0	0.0138522427440633
YPR129W	0	0	0.013843111404087
YDR143C	0	0	0.0138339920948617
YLR126C	0	0	0.0138248847926267
YLR011W	0	0	0.0138157894736842
YOR370C	0	0	0.0138067061143984
YCL067C	0	0	0.0137976346911958
YLL035W	0	0	0.0137885751805647
YMR146C	0	0	0.0137795275590551
YDR132C	0	1	0.0137795275590551
YIL143C	0	0	0.0137704918032787
YIL115C	0	0	0.0137614678899083
YAL017W	0	0	0.0137524557956778
YDR510W	0	0	0.0137434554973822
YPL050C	0	0	0.013734466971877
YAL023C	0	0	0.0137254901960784
YDR045C	0	0	0.0137165251469628
YDR480W	0	0	0.0137075718015666
YLL038C	0	0	0.0136986301369863
YML001W	0	0	0.0136897001303781
YAL031C	0	0	0.0136807817589577
YDR528W	0	0	0.013671875
YKL110C	0	0	0.0136629798308393
YLR319C	0	0	0.0136540962288687
YDR400W	0	0	0.01364522417154
YOR229W	0	0	0.0136363636363636
YMR070W	0	0	0.0136275146009085
YIL039W	0	0	0.0136186770428016
YGR004W	0	0	0.0136098509397278
YHL009C	0	0	0.0136010362694301
YCL064C	0	0	0.0135922330097087
YMR001C	0	0	0.0135834411384217
YPL024W	0	0	0.0135746606334842
YAL012W	0	0	0.0135658914728682
YLR451W	0	0	0.013557133634603
YOR242C	0	0	0.0135483870967742
YHR073W	0	0	0.0135396518375242
YDL159W	0	0	0.0135309278350515
YAR019C	0	0	0.0135222150676111
YJR057W	0	0	0.0135135135135135
YCR019W	0	0	0.0135048231511254
YGR007W	0	0	0.0134961439588689
YBL003C	0	0	0.0134874759152216
YCR020W-B	0	0	0.0134788189987163
YLR005W	0	0	0.013470173187941
YMR100W	0	0	0.0134615384615385
YGR044C	0	0	0.0134529147982063
YAL040C	0	0	0.0134443021766965
YBR098W	0	0	0.0134357005758157
YOL139C	0	0	0.0134271099744246
YPL075W	0	0	0.0134185303514377
YGL067W	0	0	0.0134099616858238
YDL131W	0	0	0.013401403956605
YJL129C	0	0	0.0133928571428571
YAL048C	0	0	0.0133843212237094
YOR266W	0	0	0.0133757961783439
YKL015W	0	0	0.0133672819859962
YLR263W	0	0	0.0133587786259542
YHR114W	0	0	0.0133502860775588
YLR242C	0	0	0.0133418043202033
YDL205C	0	0	0.0133333333333333
YLR227C	0	0	0.0133248730964467
YDL231C	0	0	0.0133164235890932
YPL125W	0	0	0.0133079847908745
YDR200C	0	0	0.013299556681444
YDR054C	0	0	0.0132911392405063
YBR213W	0	0	0.0132827324478178
YMR208W	0	0	0.0132743362831858
YML099C	0	0	0.0132659507264687
YLR244C	0	0	0.0132575757575758
YLR432W	0	0	0.0132492113564669
YAL030W	0	0	0.0132408575031526
YHR084W	0	0	0.0132325141776938
YML115C	0	0	0.0132241813602015
YER048C	0	1	0.0132241813602015
YGL172W	0	0	0.013215859030837
YLR417W	0	0	0.0132075471698113
YLR087C	0	0	0.0131992457573853
YER059W	0	0	0.0131909547738693
YFR034C	0	0	0.0131826741996234
YNL113W	0	0	0.0131744040150565
YAL005C	0	0	0.013166144200627
YNL103W	0	0	0.0131578947368421
YEL051W	0	0	0.013149655604258
YOR073W	0	0	0.0131414267834793
YJL201W	0	0	0.0131332082551595
YGL014W	0	0	0.013125
YNR027W	0	0	0.0131168019987508
YER093C	0	0	0.0131086142322097
YCR082W	0	0	0.0131004366812227
YPR041W	0	0	0.0130922693266833
YBR084C-A	0	0	0.0130841121495327
YLR328W	0	0	0.0130759651307597
YMR069W	0	0	0.0130678282514001
YIL091C	0	1	0.0130678282514001
YLR440C	0	0	0.0130597014925373
YCR008W	0	0	0.0130515848353014
YDR408C	0	0	0.0130434782608696
YML076C	0	0	0.0130353817504655
YGR257C	0	0	0.0130272952853598
YLR204W	0	0	0.0130192188468692
YOR233W	0	0	0.0130111524163569
YNL127W	0	0	0.0130030959752322
YKL196C	0	0	0.0129950495049505
YEL058W	0	0	0.012987012987013
YKL181W	0	0	0.0129789864029666
YOR346W	0	0	0.012970969734404
YJR022W	0	0	0.012962962962963
YHL007C	0	0	0.012954966070327
YJL146W	0	0	0.0129469790382244
YMR059W	0	0	0.0129390018484288
YMR112C	0	0	0.0129310344827586
YBR238C	0	0	0.0129230769230769
YDR166C	0	0	0.0129151291512915
YDR098C	0	0	0.0129071911493546
YNL076W	0	0	0.0128992628992629
YCL027W	0	0	0.0128913443830571
YBL078C	0	0	0.0128834355828221
YMR089C	0	0	0.0128755364806867
YPL124W	0	0	0.0128676470588235
YAR050W	0	0	0.0128597672994489
YGL106W	0	0	0.0128518971848225
YBR291C	0	0	0.0128440366972477
YNR039C	0	0	0.0128361858190709
YAL044C	0	0	0.0128283445326817
YNL180C	0	0	0.0128205128205128
YER116C	0	0	0.0128126906650397
YKL190W	0	0	0.0128048780487805
YLR131C	0	0	0.0127970749542962
YDR065W	0	0	0.01278928136419
YAL028W	0	0	0.0127814972611077
YOL094C	0	0	0.0127737226277372
YGR180C	0	0	0.0127659574468085
YHR116W	0	0	0.0127582017010936
YGR233C	0	0	0.0127504553734062
YJL004C	0	0	0.0127427184466019
YNL307C	0	0	0.0127349909035779
YDR123C	0	0	0.0127272727272727
YJR084W	0	0	0.0127195639006663
YNL064C	0	0	0.0127118644067797
YER156C	0	1	0.0127118644067797
YGR218W	0	0	0.0127041742286751
YJL190C	0	0	0.0126964933494559
YHR153C	0	0	0.0126888217522659
YGL254W	0	0	0.0126811594202899
YBR118W	0	0	0.0126735063367532
YJL041W	0	0	0.0126658624849216
YAR033W	0	0	0.0126582278481013
YNL102W	0	0	0.0126506024096386
YBL081W	0	1	0.0126506024096386
YBL033C	0	0	0.0126429861529199
YIL068C	0	0	0.0126353790613718
YPR088C	0	0	0.0126277811184606
YMR308C	0	0	0.0126201923076923
YOR057W	0	0	0.0126126126126126
YOR051C	0	1	0.0126126126126126
YFL004W	0	0	0.0126050420168067
YLL043W	0	0	0.0125974805038992
YAL014C	0	0	0.012589928057554
YER145C	0	0	0.0125823846614739
YDR118W	0	0	0.0125748502994012
YIL005W	0	0	0.0125673249551167
YGL212W	0	0	0.0125598086124402
YCR026C	0	0	0.0125523012552301
YCR002C	0	0	0.0125448028673835
YDR170C	0	0	0.0125373134328358
YOR344C	0	0	0.0125298329355609
YNL090W	0	0	0.0125223613595707
YLR214W	0	0	0.0125148986889154
YJR145C	0	0	0.0125074449076831
YGR239C	0	0	0.0125
YDR414C	0	0	0.0124925639500297
YGL116W	0	0	0.0124851367419738
YAL063C	0	0	0.0124777183600713
YML030W	0	1	0.0124777183600713
YLR239C	0	0	0.0124703087885986
YBR240C	0	0	0.0124629080118694
YPR104C	0	0	0.0124555160142349
YLR190W	0	0	0.012448132780083
YGL223C	0	0	0.0124407582938389
YBR048W	0	0	0.0124333925399645
YGL016W	0	0	0.0124260355029586
YHR012W	0	0	0.0124186871673566
YMR060C	0	0	0.0124113475177305
YDR472W	0	0	0.0124040165386887
YLR368W	0	0	0.012396694214876
YMR247C	0	0	0.0123893805309735
YNL201C	0	0	0.0123820754716981
YGL162W	0	0	0.0123747790218032
YAR031W	0	0	0.0123674911660777
YAL038W	0	0	0.0123602118893467
YDR017C	0	0	0.0123529411764706
YER042W	0	0	0.0123456790123457
YDR130C	0	0	0.0123384253819036
YAL053W	0	0	0.0123311802701116
YLR323C	0	1	0.0123311802701116
YBR044C	0	0	0.0123239436619718
YHL002W	0	0	0.012316715542522
YNL246W	0	0	0.0123094958968347
YBR093C	0	0	0.0123022847100176
YER104W	0	0	0.0122950819672131
YML060W	0	0	0.0122878876535986
YOR171C	0	0	0.012280701754386
YAR035W	0	0	0.0122735242548217
YLR396C	0	0	0.0122663551401869
YML031W	0	0	0.0122591943957968
YML021C	0	0	0.0122520420070012
YAL062W	0	0	0.0122448979591837
YDL236W	0	0	0.0122377622377622
YNL189W	0	0	0.0122306348281887
YIR011C	0	0	0.0122235157159488
YHL023C	0	1	0.0122235157159488
YAR042W	0	0	0.012216404886562
YDR183W	0	0	0.0122093023255814
YGR181W	0	0	0.0122022080185938
YML125C	0	0	0.0121951219512195
YLR254C	0	0	0.012188044109112
YBR076W	0	0	0.0121809744779582
YCR053W	0	0	0.0121739130434783
YDR073W	0	0	0.0121668597914253
YLR247C	0	1	0.0121668597914253
YPL133C	0	0	0.0121598147075854
YMR004W	0	0	0.0121527777777778
YNR009W	0	0	0.0121457489878543
YLR385C	0	0	0.0121387283236994
YDL226C	0	0	0.0121317157712305
YBR092C	0	0	0.0121247113163972
YBR158W	0	0	0.0121177149451818
YPL016W	0	0	0.0121107266435986
YAL008W	0	1	0.0121107266435986
YGR042W	0	0	0.0121037463976945
YER114C	0	0	0.0120967741935484
YJL208C	0	0	0.0120898100172712
YLR243W	0	1	0.0120898100172712
YPL208W	0	0	0.0120828538550058
YOR209C	0	0	0.012075905692927
YAL054C	0	0	0.0120689655172414
YJR104C	0	0	0.0120620333141872
YML102W	0	0	0.0120551090700344
YMR287C	0	0	0.0120481927710843
YKL073W	0	0	0.0120412844036697
YHR181W	0	0	0.0120343839541547
YGR085C	0	0	0.0120274914089347
YER063W	0	0	0.0120206067544362
YMR032W	0	0	0.0120137299771167
YBR201W	0	0	0.0120068610634648
YLR078C	0	0	0.012
YBR045C	0	0	0.0119931467732724
YGL092W	0	0	0.011986301369863
YIL105C	0	0	0.0119794637763833
YLR090W	0	0	0.0119726339794755
YCR028C	0	0	0.011965811965812
YER100W	0	0	0.0119589977220957
YAL037W	0	1	0.0119589977220957
YCR081W	0	0	0.0119521912350598
YER123W	0	0	0.0119453924914676
YOL135C	0	0	0.0119386014781126
YIR023W	0	0	0.0119318181818182
YNL236W	0	0	0.0119250425894378
YDL185W	0	0	0.0119182746878547
YOL089C	0	0	0.0119115144639818
YKR007W	0	0	0.0119047619047619
YAL060W	0	0	0.0118980169971671
YJR112W	0	0	0.0118912797281993
YAL018C	0	1	0.0118912797281993
YGR024C	0	0	0.0118845500848896
YGL061C	0	0	0.0118778280542986
YKL216W	0	0	0.0118711136235161
YPL192C	0	0	0.011864406779661
YGR143W	0	0	0.0118577075098814
YNL167C	0	0	0.0118510158013544
YGL098W	0	0	0.011844331641286
YJR083C	0	0	0.0118376550169109
YNR052C	0	0	0.011830985915493
YFL028C	0	0	0.0118243243243243
YOR322C	0	0	0.0118176702307259
YCL024W	0	0	0.0118110236220472
YER008C	0	0	0.0118043844856661
YBL043W	0	0	0.0117977528089888
YBR085W	0	0	0.0117911285794497
YFL027C	0	0	0.0117845117845118
YKL006C-A	0	0	0.0117779024116657
YDR202C	0	0	0.0117713004484305
YCL026C-A	0	0	0.0117647058823529
YER174C	0	0	0.0117581187010078
YGR123C	0	0	0.0117515388919978
YGR161C	0	0	0.011744966442953
YJL069C	0	0	0.0117384013415316
YDR253C	0	0	0.011731843575419
YGL071W	0	0	0.0117252931323283
YDR373W	0	0	0.01171875
YPL007C	0	0	0.0117122141662019
YDL197C	0	0	0.0117056856187291
YNL054W	0	0	0.0116991643454039
YER038C	0	0	0.0116926503340757
YDL229W	0	0	0.011686143572621
YNL099C	0	0	0.0116796440489433
YLR192C	0	0	0.0116731517509728
YDR117C	0	1	0.0116731517509728
YMR301C	0	0	0.0116666666666667
YMR234W	0	0	0.0116601887840089
YOR017W	0	0	0.01165371809101
YDL059C	0	0	0.0116472545757072
YLL003W	0	0	0.0116407982261641
YER146W	0	0	0.0116343490304709
YAL046C	0	1	0.0116343490304709
YOL052C	0	0	0.0116279069767442
YPL018W	0	0	0.0116214720531267
YDR229W	0	0	0.0116150442477876
YML022W	0	0	0.0116086235489221
YDR212W	0	0	0.0116022099447514
YER172C	0	0	0.0115958034235229
YBR297W	0	0	0.0115894039735099
YER087C-B	0	0	0.0115830115830116
YHL012W	0	0	0.0115766262403528
YBL013W	0	0	0.0115702479338843
YGR058W	0	1	0.0115702479338843
YNL329C	0	0	0.0115638766519824
YDL115C	0	0	0.011557512383049
YLR168C	0	1	0.011557512383049
YLR107W	0	0	0.0115511551155116
YLR265C	0	0	0.011544804837823
YDL101C	0	0	0.0115384615384615
YBL098W	0	0	0.0115321252059308
YNL042W	0	0	0.0115257958287596
YDR370C	0	1	0.0115257958287596
YDR454C	0	0	0.0115194733955019
YMR121C	0	0	0.0115131578947368
YDR477W	0	0	0.0115068493150685
YBL101C	0	0	0.011500547645126
YPL214C	0	0	0.0114942528735632
YDR451C	0	0	0.0114879649890591
YER183C	0	0	0.0114816839803171
YBL015W	0	0	0.0114754098360656
YER147C	0	0	0.0114691425450573
YDR421W	0	0	0.0114628820960699
YNL098C	0	0	0.0114566284779051
YLR266C	0	0	0.0114503816793893
YPL046C	0	0	0.0114441416893733
YBR001C	0	0	0.011437908496732
YOR172W	0	0	0.0114316820903647
YLR438C-A	0	0	0.0114254624591948
YMR123W	0	0	0.0114192495921697
YPL196W	0	0	0.0114130434782609
YPL207W	0	1	0.0114130434782609
YIL090W	0	0	0.0114068441064639
YPR049C	0	0	0.011400651465798
YGR198W	0	0	0.0113944655453066
YLR082C	0	0	0.0113882863340564
YEL004W	0	0	0.0113821138211382
YML106W	0	0	0.0113759479956663
YKL057C	0	0	0.0113697888467786
YER176W	0	0	0.0113636363636364
YDR177W	0	0	0.0113574905354246
YPL153C	0	0	0.0113513513513514
YOR259C	0	0	0.0113452188006483
YJR049C	0	0	0.0113390928725702
YGL155W	0	0	0.011332973556395
YJL065C	0	0	0.0113268608414239
YDR494W	0	0	0.0113207547169811
YCR032W	0	0	0.0113146551724138
YHR058C	0	0	0.0113085621970921
YBL086C	0	1	0.0113085621970921
YFL017C	0	0	0.011302475780409
YHR067W	0	0	0.0112963959117805
YKR020W	0	0	0.0112903225806452
YBL030C	0	0	0.0112842557764643
YJL056C	0	0	0.0112781954887218
YJR014W	0	1	0.0112781954887218
YDR326C	0	0	0.0112721417069243
YPL183C	0	1	0.0112721417069243
YMR115W	0	1	0.0112721417069243
YGR099W	0	0	0.0112660944206009
YOR327C	0	0	0.0112600536193029
YGL091C	0	0	0.0112540192926045
YBR028C	0	1	0.0112540192926045
YNL191W	0	0	0.0112479914301018
YER132C	0	0	0.0112419700214133
YAL049C	0	1	0.0112419700214133
YDR419W	0	0	0.0112359550561798
YGL027C	0	0	0.0112299465240642
YHL025W	0	0	0.0112239444147515
YBR019C	0	0	0.0112179487179487
YER040W	0	0	0.0112119594233849
YKL116C	0	0	0.0112059765208111
YBR040W	0	0	0.0112
[truncated: 3,790 more rows]
