# Supplementary material for: Computationally Driven, Quantitative Experiments Discover Genes Required for Mitochondrial Biogenesis
Source: PLoS Genet. 2009 Mar 20;5(3):e1000407. doi: 10.1371/journal.pgen.1000407 (PMC2648979; doi:10.1371/journal.pgen.1000407)
Supplement: Dataset S2 — Top 100 novel ensemble predictions for additional yeast biological processes. A zip file containing 387 tab-delimited text files of the ensemble predictions for the indicated Gene Ontology Biological Process Term. (21.70 MB GZ) [file pgen.1000407.s013.gz › GO_0006486.txt]

ORF	AnnotatedToTerm?	Uncharacterized_04152007?	Precision
YEL002C	1	0	1.0
YOR067C	1	0	1.0
YOR002W	1	0	1.0
YOR099W	1	0	1.0
YOR085W	1	0	1.0
YDL095W	1	0	1.0
YJL002C	1	0	1.0
YMR149W	1	0	1.0
YNL263C	0	0	0.928571428571429
YBR243C	1	0	0.928571428571429
YGL022W	1	0	0.928571428571429
YAL023C	1	0	0.928571428571429
YNR030W	1	0	0.928571428571429
YOR321W	1	0	0.928571428571429
YNL283C	0	0	0.866666666666667
YLR378C	0	0	0.8125
YGL084C	0	0	0.764705882352941
YGR284C	0	0	0.722222222222222
YGL200C	0	0	0.684210526315789
YHR123W	0	0	0.65
YAL007C	0	0	0.619047619047619
YLR459W	0	0	0.59375
YCR034W	0	0	0.59375
YJR143C	1	0	0.59375
YGR172C	0	0	0.59375
YER003C	1	0	0.59375
YNL219C	1	0	0.59375
YKR088C	0	0	0.59375
YBR159W	0	0	0.59375
YML019W	1	0	0.59375
YBR015C	1	0	0.59375
YGL225W	1	0	0.59375
YJL091C	0	0	0.575757575757576
YGL012W	0	0	0.558823529411765
YDL015C	0	0	0.542857142857143
YJL097W	0	0	0.536585365853659
YJR001W	0	0	0.536585365853659
YBR078W	0	0	0.536585365853659
YLR083C	0	1	0.536585365853659
YNL048W	1	0	0.536585365853659
YBR205W	1	0	0.536585365853659
YOR103C	1	0	0.536585365853659
YDR518W	0	0	0.523809523809524
YAR002C-A	0	0	0.522727272727273
YBL082C	1	0	0.522727272727273
YKL004W	0	0	0.511111111111111
YBR283C	0	0	0.5
YHL003C	0	0	0.490196078431373
YNL291C	0	0	0.490196078431373
YGL226C-A	1	0	0.490196078431373
YPL244C	0	0	0.490196078431373
YBL020W	1	0	0.490196078431373
YMR221C	0	1	0.490196078431373
YOL031C	0	0	0.480769230769231
YJL062W	0	0	0.476190476190476
YPL094C	0	0	0.476190476190476
YBR023C	0	0	0.476190476190476
YKL073W	0	0	0.476190476190476
YMR013C	1	0	0.476190476190476
YPL227C	1	0	0.476190476190476
YOR254C	0	0	0.476190476190476
YHR026W	0	0	0.476190476190476
YEL042W	1	0	0.476190476190476
YHR181W	1	0	0.476190476190476
YDL093W	1	0	0.476190476190476
YIL109C	0	0	0.46875
YML085C	0	0	0.461538461538462
YMR292W	0	0	0.455882352941176
YLL031C	0	0	0.455882352941176
YGL167C	1	0	0.455882352941176
YBR041W	0	0	0.449275362318841
YCL043C	0	0	0.442857142857143
YPL145C	0	0	0.436619718309859
YML012W	0	0	0.430555555555556
YJR075W	0	0	0.426666666666667
YMR215W	0	1	0.426666666666667
YJR118C	0	0	0.426666666666667
YEL031W	1	0	0.426666666666667
YNL287W	0	0	0.421052631578947
YMR307W	0	0	0.415584415584416
YOR270C	0	0	0.41025641025641
YDR062W	0	0	0.407407407407407
YBR029C	0	0	0.407407407407407
YGR199W	1	0	0.407407407407407
YAL042W	0	0	0.402439024390244
YBR086C	0	0	0.397590361445783
YJR139C	0	0	0.392857142857143
YNL044W	0	0	0.388235294117647
YFL037W	0	0	0.383720930232558
YDR084C	0	0	0.379310344827586
YBR036C	0	0	0.375
YPL234C	0	0	0.370786516853933
YHR142W	0	0	0.366666666666667
YDR503C	0	0	0.362637362637363
YAL022C	0	0	0.358695652173913
YNL130C	0	0	0.354838709677419
YNR061C	0	1	0.354838709677419
YJR015W	0	1	0.354838709677419
YIL039W	0	0	0.354166666666667
YOL030W	0	1	0.354166666666667
YBR229C	0	0	0.354166666666667
YBR110W	1	0	0.354166666666667
YIL140W	0	0	0.353535353535354
YDR411C	0	0	0.353535353535354
YJL183W	1	0	0.353535353535354
YPR159W	0	0	0.35
YKL165C	0	0	0.346534653465347
YCR044C	0	0	0.343137254901961
YBR221C	0	0	0.339805825242718
YFR051C	0	0	0.339622641509434
YDL193W	0	0	0.339622641509434
YGR227W	1	0	0.339622641509434
YNL307C	0	0	0.336448598130841
YPR113W	0	0	0.333333333333333
YGL077C	0	0	0.330275229357798
YPL163C	0	0	0.327272727272727
YBR187W	0	1	0.327272727272727
YJL193W	0	1	0.327272727272727
YIL123W	0	0	0.324324324324324
YMR243C	0	0	0.321428571428571
YDR261C	0	0	0.31858407079646
YJL192C	0	0	0.316239316239316
YLR447C	0	0	0.316239316239316
YML052W	0	0	0.316239316239316
YGL027C	1	0	0.316239316239316
YBR171W	0	0	0.313559322033898
YMR088C	0	0	0.310924369747899
YBL040C	0	0	0.30952380952381
YOR198C	0	0	0.30952380952381
YMR203W	0	0	0.30952380952381
YOL057W	0	1	0.30952380952381
YML115C	1	0	0.30952380952381
YDL052C	0	0	0.30952380952381
YBR042C	0	0	0.30952380952381
YGL020C	1	0	0.30952380952381
YOR288C	0	0	0.307086614173228
YNL197C	0	0	0.3046875
YBR106W	0	0	0.304347826086957
YHR098C	0	0	0.304347826086957
YDR238C	0	0	0.304347826086957
YPL050C	1	0	0.304347826086957
YKL008C	0	0	0.304347826086957
YLR088W	0	0	0.304347826086957
YPR183W	1	0	0.304347826086957
YBR265W	0	0	0.304347826086957
YJL196C	0	0	0.304347826086957
YDR483W	1	0	0.304347826086957
YDL084W	0	0	0.302158273381295
YGR157W	0	0	0.3
YML048W	0	0	0.297872340425532
YKL046C	0	0	0.295774647887324
YBR080C	0	0	0.293706293706294
YEL027W	0	0	0.291666666666667
YHR133C	0	0	0.289655172413793
YGR216C	0	0	0.287671232876712
YDR519W	0	1	0.287671232876712
YBR220C	0	1	0.287671232876712
YMR214W	0	0	0.285714285714286
YBR133C	0	0	0.283783783783784
YMR054W	0	0	0.281879194630872
YBR127C	0	0	0.28
YOL020W	0	0	0.278145695364238
YJL134W	0	0	0.276315789473684
YBR234C	0	0	0.274509803921569
YFR041C	0	0	0.272727272727273
YMR305C	0	0	0.270967741935484
YDR307W	0	1	0.270967741935484
YGL054C	0	0	0.269230769230769
YPL010W	0	0	0.267515923566879
YIL043C	0	0	0.265822784810127
YBR011C	0	0	0.265060240963855
YLR300W	0	0	0.265060240963855
YGL137W	0	0	0.265060240963855
YHR050W	0	0	0.265060240963855
YFR044C	0	0	0.265060240963855
YBR288C	0	0	0.265060240963855
YOR320C	1	0	0.265060240963855
YEL036C	1	0	0.265060240963855
YNL085W	0	0	0.263473053892216
YDR497C	0	0	0.261904761904762
YJL034W	0	0	0.260355029585799
YDL185W	0	0	0.258823529411765
YLR342W	0	0	0.257309941520468
YFL045C	0	0	0.256983240223464
YDR528W	0	0	0.256983240223464
YKL212W	0	0	0.256983240223464
YMR079W	0	0	0.256983240223464
YOR079C	0	0	0.256983240223464
YJR040W	0	0	0.256983240223464
YDL055C	1	0	0.256983240223464
YGL257C	1	0	0.256983240223464
YDL145C	0	0	0.255555555555556
YKL127W	0	0	0.25414364640884
YER023W	0	0	0.252747252747253
YBR276C	0	0	0.251366120218579
YKL057C	0	0	0.25
YLR104W	0	1	0.25
YBL032W	0	0	0.248648648648649
YDL237W	0	1	0.248648648648649
YBR162C	0	0	0.247311827956989
YGR014W	0	0	0.245989304812834
YCR075C	0	0	0.24468085106383
YER118C	0	0	0.243386243386243
YKR093W	0	0	0.242105263157895
YMR274C	0	0	0.240837696335079
YMR205C	0	0	0.239583333333333
YER122C	0	0	0.239024390243902
YML130C	0	0	0.239024390243902
YBR004C	0	0	0.239024390243902
YML031W	0	0	0.239024390243902
YNR013C	0	0	0.239024390243902
YDL128W	0	0	0.239024390243902
YHR175W	0	0	0.239024390243902
YGL127C	0	0	0.239024390243902
YBL102W	0	0	0.239024390243902
YBR096W	0	1	0.239024390243902
YJL073W	0	0	0.239024390243902
YDR245W	1	0	0.239024390243902
YPL053C	1	0	0.239024390243902
YBR070C	1	0	0.239024390243902
YMR212C	0	0	0.237864077669903
YOL103W	0	0	0.236714975845411
YPL218W	0	0	0.235576923076923
YBR210W	0	0	0.23444976076555
YGR260W	0	0	0.233333333333333
YNL169C	0	0	0.232558139534884
YPL028W	0	0	0.232558139534884
YBR121C	0	0	0.232558139534884
YJR076C	0	0	0.232558139534884
YGL065C	1	0	0.232558139534884
YOL061W	0	0	0.231481481481481
YLR372W	0	0	0.230414746543779
YDL212W	0	0	0.229357798165138
YGL008C	0	0	0.228310502283105
YGL213C	0	0	0.227272727272727
YJL004C	0	0	0.226666666666667
YHR188C	0	0	0.226666666666667
YLR268W	0	0	0.226666666666667
YHL017W	0	1	0.226666666666667
YOR307C	0	0	0.226666666666667
YER001W	1	0	0.226666666666667
YPR114W	0	1	0.226666666666667
YBR196C	0	0	0.225663716814159
YJR117W	0	0	0.224669603524229
YDR400W	0	0	0.223684210526316
YJL158C	0	0	0.222707423580786
YNL322C	0	0	0.221739130434783
YNL312W	0	0	0.220779220779221
YOR326W	0	0	0.219827586206897
YLR229C	0	0	0.219409282700422
YJR013W	0	0	0.219409282700422
YKL080W	0	0	0.219409282700422
YDR404C	0	0	0.219409282700422
YJL186W	1	0	0.219409282700422
YBR236C	0	0	0.218487394957983
YCL044C	0	0	0.217573221757322
YDR182W	0	0	0.216666666666667
YGR279C	0	0	0.215767634854772
YMR202W	0	0	0.214876033057851
YMR272C	0	0	0.213991769547325
YMR238W	0	0	0.213114754098361
YNL280C	0	0	0.21285140562249
YML127W	0	0	0.21285140562249
YPR028W	0	0	0.21285140562249
YMR296C	0	0	0.21285140562249
YDR414C	1	0	0.21285140562249
YBL061C	0	0	0.212
YPL128C	0	0	0.211155378486056
YNL288W	0	0	0.21031746031746
YER083C	0	0	0.209486166007905
YKL077W	0	1	0.209486166007905
YBR252W	0	0	0.208661417322835
YCR084C	0	0	0.207843137254902
YKR001C	0	0	0.20703125
YDR212W	0	0	0.206225680933852
YNR041C	0	0	0.205426356589147
YKL104C	0	0	0.204633204633205
YBR201W	0	0	0.203846153846154
YMR184W	0	0	0.203065134099617
YOL012C	0	0	0.202290076335878
YBR161W	0	0	0.201520912547529
YBL011W	0	0	0.200757575757576
YNL066W	0	0	0.2
YLR354C	0	0	0.199248120300752
YLR209C	0	0	0.198529411764706
YNR043W	0	0	0.198529411764706
YEL017W	0	0	0.198529411764706
YBR164C	0	0	0.198529411764706
YML086C	0	0	0.198529411764706
YBR199W	1	0	0.198529411764706
YBL056W	0	0	0.197802197802198
YHR042W	0	0	0.197080291970803
YML067C	0	0	0.196363636363636
YGL028C	0	0	0.195652173913043
YBR038W	0	0	0.194945848375451
YPR181C	0	0	0.194244604316547
YKL174C	0	0	0.193548387096774
YDR320C	0	0	0.192857142857143
YCL045C	0	1	0.192857142857143
YKL175W	0	0	0.192170818505338
YDR233C	0	1	0.192170818505338
YNL189W	0	0	0.191489361702128
YER070W	0	0	0.190812720848057
YNL046W	0	0	0.190140845070423
YDR119W	0	1	0.190140845070423
YBR135W	0	0	0.189473684210526
YOR175C	0	1	0.189473684210526
YBR125C	0	1	0.189473684210526
YER113C	0	1	0.189473684210526
YFL048C	0	0	0.188811188811189
YBL105C	0	0	0.18815331010453
YDL100C	0	0	0.1875
YNR021W	0	1	0.1875
YDR456W	0	0	0.186851211072664
YMR208W	0	0	0.186440677966102
YBL007C	0	0	0.186440677966102
YBR163W	0	1	0.186440677966102
YBR263W	0	0	0.186440677966102
YGR189C	0	0	0.186440677966102
YNL090W	0	0	0.186440677966102
YER005W	1	0	0.186440677966102
YGR282C	0	0	0.185810810810811
YKL176C	0	0	0.185185185185185
YBR084W	0	0	0.184563758389262
YGL142C	0	0	0.183946488294314
YDR189W	0	0	0.183333333333333
YDR302W	0	0	0.182724252491694
YML126C	0	0	0.182119205298013
YOR164C	0	1	0.182119205298013
YPR128C	0	0	0.181518151815182
YJR105W	0	0	0.180921052631579
YBL057C	0	0	0.180327868852459
YMR015C	0	0	0.179738562091503
YLR347C	0	0	0.179153094462541
YBR212W	0	0	0.178571428571429
YOL088C	0	0	0.177993527508091
YOR187W	0	0	0.17741935483871
YOR165W	0	0	0.176848874598071
YGR038W	0	0	0.176282051282051
YNR055C	0	0	0.175718849840256
YLR039C	0	0	0.17515923566879
YER009W	0	0	0.174603174603175
YKL207W	0	1	0.174603174603175
YPL246C	0	1	0.174603174603175
YOR204W	0	0	0.174050632911392
YDR297W	0	0	0.173501577287066
YBR246W	0	1	0.173501577287066
YPR198W	0	0	0.172955974842767
YGL001C	0	0	0.172413793103448
YGL067W	0	0	0.172307692307692
YJL174W	0	0	0.172307692307692
YBL019W	0	0	0.172307692307692
YOR311C	0	1	0.172307692307692
YJL121C	0	0	0.172307692307692
YBR168W	0	0	0.172307692307692
YBR002C	1	0	0.172307692307692
YGL253W	0	0	0.171779141104294
YLR100W	0	0	0.171253822629969
YOL003C	0	0	0.170731707317073
YML038C	0	0	0.170212765957447
YDR047W	0	0	0.16969696969697
YGR261C	0	0	0.169184290030211
YCR043C	0	1	0.169184290030211
YER019C-A	0	0	0.168674698795181
YOR087W	0	0	0.168168168168168
YER178W	0	0	0.167664670658683
YNL190W	0	0	0.167164179104478
YPR074C	0	0	0.166666666666667
YLR043C	0	0	0.166666666666667
YHR163W	0	0	0.166666666666667
YMR006C	0	0	0.166666666666667
YBR166C	0	0	0.166666666666667
YCR065W	0	0	0.166666666666667
YIL085C	1	0	0.166666666666667
YOR216C	0	0	0.166180758017493
YBR219C	0	1	0.166180758017493
YLR188W	0	0	0.165697674418605
YOR045W	0	0	0.165217391304348
YMR220W	0	0	0.164739884393064
YGR106C	0	1	0.164739884393064
YMR010W	0	0	0.164265129682997
YML124C	0	0	0.163793103448276
YDR284C	0	0	0.163323782234957
YBR087W	0	0	0.162857142857143
YGL100W	0	0	0.162393162393162
YER120W	0	0	0.161931818181818
YEL013W	0	0	0.161473087818697
YBR129C	0	0	0.161016949152542
YNL051W	0	0	0.16056338028169
YOR176W	0	0	0.160112359550562
YPL179W	0	0	0.159663865546218
YBR254C	0	0	0.159217877094972
YBL024W	0	0	0.158774373259053
YGR026W	0	1	0.158774373259053
YJR024C	0	1	0.158774373259053
YLR373C	0	0	0.158333333333333
YHR132C	0	0	0.157894736842105
YBR016W	0	0	0.157458563535912
YDR321W	0	0	0.15702479338843
YPL256C	0	0	0.156593406593407
YBR123C	0	0	0.156164383561644
YDR072C	0	0	0.155737704918033
YOL002C	0	0	0.155313351498638
YBL009W	0	0	0.154891304347826
YBR140C	0	0	0.154471544715447
YBR022W	0	0	0.154054054054054
YCR017C	0	0	0.153638814016173
YNL126W	0	0	0.153225806451613
YHR019C	0	0	0.152815013404826
YBR176W	0	0	0.152406417112299
YHR025W	0	0	0.152
YJL143W	0	0	0.151595744680851
YDR044W	0	0	0.151193633952255
YOR251C	0	1	0.151193633952255
YLR183C	0	0	0.150793650793651
YBL091C	0	0	0.150395778364116
YIL040W	0	0	0.15
YIL090W	0	0	0.149606299212598
YOL092W	0	1	0.149606299212598
YIR022W	0	0	0.149214659685864
YFL025C	0	0	0.148825065274151
YOR149C	0	0	0.1484375
YPR004C	0	1	0.1484375
YNL041C	0	0	0.148051948051948
YBR074W	0	1	0.148051948051948
YGR229C	0	0	0.147668393782383
YGR175C	0	0	0.147286821705426
YHR074W	0	0	0.146907216494845
YBR192W	0	0	0.146529562982005
YBL035C	0	0	0.146464646464646
YIL076W	0	0	0.146464646464646
YBR095C	0	0	0.146464646464646
YNL026W	0	0	0.146464646464646
YPR139C	0	0	0.146464646464646
YFL031W	0	0	0.146464646464646
YDL232W	1	0	0.146464646464646
YBR175W	0	0	0.146095717884131
YGR191W	0	0	0.14572864321608
YBL068W	0	0	0.145363408521303
YBL055C	0	0	0.145
YDR303C	0	0	0.144638403990025
YPL208W	0	0	0.144278606965174
YNL138W	0	0	0.143920595533499
YOL122C	0	0	0.143564356435644
YCR024C-A	0	0	0.14320987654321
YER157W	0	0	0.142857142857143
YBR211C	0	0	0.142506142506143
YOL049W	0	0	0.142156862745098
YCR012W	0	0	0.141809290953545
YBR017C	0	0	0.141463414634146
YNL320W	0	1	0.141463414634146
YIL048W	0	0	0.141119221411192
YPR176C	0	0	0.140776699029126
YBL047C	0	0	0.14043583535109
YBL026W	0	0	0.140096618357488
YJL178C	0	0	0.139759036144578
YDL192W	0	0	0.139423076923077
YPR041W	0	0	0.139088729016787
YNR009W	0	0	0.138755980861244
YBR173C	0	0	0.138424821002387
YCR002C	0	0	0.138095238095238
YJR031C	0	0	0.137767220902613
YBL079W	0	0	0.137440758293839
YDL226C	0	0	0.137115839243499
YBL046W	0	0	0.136792452830189
YBR162W-A	0	0	0.136470588235294
YMR080C	0	0	0.136150234741784
YMR119W	0	0	0.135831381733021
YBR290W	0	0	0.135514018691589
YPR138C	0	0	0.135198135198135
YER125W	0	0	0.134883720930233
YDL029W	0	0	0.134570765661253
YDR367W	0	1	0.134570765661253
YBR235W	0	1	0.134570765661253
YLR060W	0	0	0.134259259259259
YGL016W	0	0	0.133949191685912
YGL256W	0	0	0.133640552995392
YGL245W	0	0	0.133333333333333
YBR259W	0	1	0.133333333333333
YBR293W	0	0	0.13302752293578
YLR291C	0	0	0.132723112128146
YLR301W	0	0	0.132420091324201
YDR091C	0	0	0.132118451025057
YBL002W	0	0	0.131818181818182
YOR246C	0	1	0.131818181818182
YNL101W	0	0	0.131519274376417
YDL195W	0	0	0.131221719457014
YHR079C	0	0	0.131111111111111
YCR067C	0	0	0.131111111111111
YNL327W	0	0	0.131111111111111
YGL238W	0	0	0.131111111111111
YOL062C	0	0	0.131111111111111
YBR109C	0	0	0.131111111111111
YBL017C	0	0	0.131111111111111
YNL029C	1	0	0.131111111111111
YBR143C	0	0	0.130820399113082
YBR165W	0	0	0.130530973451327
YBL025W	0	0	0.130242825607064
YHR083W	0	0	0.129955947136564
YLR332W	0	0	0.12967032967033
YDR331W	0	0	0.129385964912281
YML022W	0	0	0.12910284463895
YPL036W	0	0	0.12882096069869
YBL036C	0	0	0.128540305010893
YDR451C	0	0	0.128260869565217
YML059C	0	0	0.127982646420824
YBR077C	0	0	0.127705627705628
YHR143W	0	0	0.127429805615551
YLR286C	0	0	0.127155172413793
YML058W	0	0	0.126881720430108
YLR065C	0	1	0.126881720430108
YJL014W	0	0	0.126609442060086
YGL139W	0	0	0.126338329764454
YDR454C	0	0	0.126068376068376
YER105C	0	0	0.125799573560768
YPL048W	0	0	0.125531914893617
YOR016C	0	0	0.125265392781316
YHR108W	0	0	0.125
YGL202W	0	0	0.124735729386892
YPR118W	0	0	0.124472573839662
YLR110C	0	0	0.124210526315789
YML021C	0	0	0.123949579831933
YGR240C	0	0	0.123689727463312
YPR029C	0	0	0.123430962343096
YOR092W	0	0	0.123173277661795
YPR165W	0	0	0.122916666666667
YLR242C	0	0	0.122661122661123
YHR216W	0	0	0.122406639004149
YBL006C	0	0	0.122153209109731
YLR443W	0	0	0.121900826446281
YBR194W	0	1	0.121900826446281
YDR434W	0	0	0.121649484536082
YBR007C	0	1	0.121649484536082
YLR429W	0	0	0.121399176954733
YNL238W	0	0	0.121149897330595
YBR261C	0	1	0.121149897330595
YBL067C	0	1	0.121149897330595
YBR253W	0	0	0.120901639344262
YPL274W	0	0	0.120654396728016
YPR033C	0	0	0.120408163265306
YBL106C	0	0	0.120162932790224
YBR008C	0	0	0.119918699186992
YBR217W	0	0	0.119675456389452
YDL224C	0	0	0.119433198380567
YOR133W	0	0	0.119191919191919
YJR073C	0	0	0.118951612903226
YBL003C	0	0	0.118712273641851
YNL131W	0	0	0.118473895582329
YBL088C	0	0	0.118236472945892
YML078W	0	0	0.118
YNL071W	0	0	0.117764471057884
YDR144C	0	0	0.117529880478088
YLR056W	0	0	0.117296222664016
YDL111C	0	0	0.117063492063492
YGR055W	0	0	0.116831683168317
YML132W	0	0	0.116600790513834
YNL264C	0	0	0.116370808678501
YLR212C	0	0	0.116141732283465
YER043C	0	0	0.115913555992141
YLR146C	0	0	0.115686274509804
YBR073W	0	0	0.11545988258317
YCL001W	0	0	0.115234375
YBL001C	0	0	0.115009746588694
YGL026C	0	0	0.114785992217899
YHR045W	0	1	0.114785992217899
YER136W	0	0	0.114563106796117
YDR264C	0	0	0.114341085271318
YOR297C	0	0	0.114119922630561
YOR008C	0	0	0.113899613899614
YCL017C	0	0	0.113680154142582
YBR003W	0	0	0.113553113553114
YDR105C	0	1	0.113553113553114
YBR228W	0	0	0.113553113553114
YJR007W	0	0	0.113553113553114
YPL019C	0	0	0.113553113553114
YPL032C	0	0	0.113553113553114
YHR183W	0	0	0.113553113553114
YBR233W	0	1	0.113553113553114
YBL022C	0	0	0.113553113553114
YJL171C	0	1	0.113553113553114
YEL047C	0	0	0.113553113553114
YHR072W	0	0	0.113553113553114
YBL050W	0	0	0.113553113553114
YGR037C	0	0	0.113553113553114
YDL140C	0	0	0.113553113553114
YMR199W	0	0	0.113553113553114
YBR005W	0	0	0.113553113553114
YPR052C	0	0	0.113553113553114
YBL089W	0	0	0.113553113553114
YMR116C	0	0	0.113553113553114
YJL080C	0	0	0.113553113553114
YGL005C	0	0	0.113553113553114
YCR094W	0	0	0.113553113553114
YPL221W	0	0	0.113553113553114
YEL058W	0	0	0.113553113553114
YIL014W	1	0	0.113553113553114
YBR172C	0	0	0.113553113553114
YJR131W	1	0	0.113553113553114
YBR207W	0	0	0.113553113553114
YBR151W	0	1	0.113553113553114
YBR242W	0	1	0.113553113553114
YJL139C	1	0	0.113553113553114
YHR064C	0	0	0.113345521023766
YDR205W	0	0	0.113138686131387
YNL192W	0	0	0.112932604735883
YGR264C	0	0	0.112727272727273
YNL323W	0	0	0.112522686025408
YBR255W	0	1	0.112522686025408
YBR088C	0	0	0.11231884057971
YBR271W	0	0	0.112115732368897
YML051W	0	0	0.111913357400722
YDR086C	0	0	0.111711711711712
YBR216C	0	0	0.111510791366906
YNL233W	0	0	0.111310592459605
YPR105C	0	0	0.111111111111111
YBL076C	0	0	0.110912343470483
YBR289W	0	0	0.110714285714286
YBR131W	0	0	0.110516934046346
YMR241W	0	0	0.110320284697509
YEL040W	0	0	0.1101243339254
YKL190W	0	0	0.109929078014184
YBR245C	0	0	0.109734513274336
YOR209C	0	0	0.109540636042403
YJL092W	0	0	0.109347442680776
YGL097W	0	0	0.109154929577465
YDL018C	0	0	0.10896309314587
YBR257W	0	0	0.108771929824561
YKL154W	0	0	0.108581436077058
YDR304C	0	1	0.108581436077058
YPR119W	0	0	0.108391608391608
YML125C	0	0	0.108202443280977
YPL184C	0	1	0.108202443280977
YBR281C	0	0	0.10801393728223
YHR190W	0	0	0.107826086956522
YGR105W	0	0	0.107638888888889
YLR134W	0	0	0.107452339688042
YOR241W	0	0	0.107266435986159
YBR167C	0	0	0.107081174438687
YGR004W	0	0	0.106896551724138
YDR410C	0	0	0.10671256454389
YER087C-B	0	0	0.106529209621993
YKR042W	0	0	0.106346483704974
YDR093W	0	0	0.106164383561644
YGR082W	0	0	0.105982905982906
YML106W	0	0	0.10580204778157
YFR009W	0	0	0.105621805792164
YML028W	0	0	0.105442176870748
YHR030C	0	0	0.105263157894737
YDR508C	0	0	0.105084745762712
YDR232W	0	0	0.104906937394247
YJR144W	0	0	0.10472972972973
YDR388W	0	0	0.104553119730185
YDL137W	0	0	0.104377104377104
YJL187C	0	0	0.104201680672269
YBR158W	0	0	0.104026845637584
YGL126W	0	0	0.103852596314908
YJL212C	0	0	0.103678929765886
YLR020C	0	0	0.103505843071786
YHR039C	0	0	0.103333333333333
YFL039C	0	0	0.103161397670549
YBR063C	0	1	0.103161397670549
YER086W	0	0	0.102990033222591
YPR069C	0	0	0.102819237147595
YJR006W	0	0	0.102649006622517
YBL037W	0	0	0.102479338842975
YNL326C	0	0	0.102310231023102
YAL012W	0	0	0.102141680395387
YLR034C	0	0	0.101973684210526
YIL030C	0	0	0.101806239737274
YHL011C	0	0	0.101639344262295
YKL056C	0	0	0.101472995090016
YMR129W	0	0	0.101307189542484
YBL051C	0	0	0.101141924959217
YLR330W	0	0	0.100977198697068
YDR346C	0	0	0.100813008130081
YBL080C	0	0	0.100649350649351
YBR260C	0	0	0.100486223662885
YJL173C	0	0	0.100323624595469
YBL031W	0	1	0.100323624595469
YOL129W	0	0	0.10016155088853
YBR197C	0	1	0.10016155088853
YFL005W	0	0	0.1
YDR292C	0	0	0.0998389694041868
YBL023C	0	0	0.0996784565916399
YBR270C	0	1	0.0996784565916399
YGR120C	0	0	0.0995184590690209
YBR273C	0	0	0.0993589743589744
YGR124W	0	0	0.0992
YDR225W	0	0	0.0990415335463259
YBL063W	0	0	0.0988835725677831
YDL103C	0	0	0.0987261146496815
YIR008C	0	0	0.0985691573926868
YBR239C	0	1	0.0985691573926868
YCL057W	0	0	0.0984126984126984
YJL111W	0	0	0.098256735340729
YIL131C	0	0	0.0981012658227848
YLR028C	0	0	0.0979462875197472
YFL004W	0	0	0.0977917981072555
YLR144C	0	0	0.0976377952755905
YIL121W	0	0	0.0974842767295598
YCR008W	0	0	0.097331240188383
YGL115W	0	0	0.0971786833855799
YPR147C	0	1	0.0971786833855799
YAR003W	0	0	0.0970266040688576
YHR174W	0	0	0.096875
YCR028C	0	0	0.0967238689547582
YHR007C	0	0	0.0965732087227414
YJL138C	0	0	0.0964230171073095
YBL014C	0	0	0.0962732919254658
YBR227C	0	1	0.0962732919254658
YHR063C	0	0	0.0961240310077519
YER124C	0	0	0.0959752321981424
YER026C	0	0	0.0958268933539413
YDR385W	0	0	0.095679012345679
YPR036W	0	0	0.0955315870570108
YDR352W	0	1	0.0955315870570108
YMR012W	0	0	0.0953846153846154
YER156C	0	1	0.0953846153846154
YFL022C	0	0	0.0952380952380952
YBR020W	0	0	0.0950920245398773
YJL117W	0	0	0.0949464012251149
YBR286W	0	0	0.0948012232415902
YPL127C	0	0	0.0946564885496183
YMR235C	0	0	0.0945121951219512
YJL095W	0	0	0.0943683409436834
YHR204W	0	0	0.0942249240121581
YBR061C	0	0	0.0940819423368741
YLL050C	0	0	0.0939393939393939
YER155C	0	0	0.0937972768532526
YDR100W	0	0	0.0936555891238671
YEL017C-A	0	0	0.0935143288084465
YDR226W	0	0	0.0933734939759036
YGR108W	0	0	0.0932330827067669
YPL069C	0	0	0.0930930930930931
YLR328W	0	0	0.0929535232383808
YHR061C	0	0	0.092814371257485
YKL164C	0	0	0.0926756352765321
YLR363C	0	0	0.0925373134328358
YGR099W	0	0	0.0923994038748137
YBL052C	0	0	0.0922619047619048
YBR057C	0	0	0.0921248142644874
YKL060C	0	0	0.0919881305637982
YDR378C	0	0	0.0918518518518519
YER031C	0	0	0.0917159763313609
YDR353W	0	0	0.0915805022156573
YDR502C	0	0	0.0914454277286136
YGL014W	0	0	0.0913107511045655
YBR237W	0	0	0.0911764705882353
YDR129C	0	0	0.0910425844346549
YJL059W	0	0	0.0909090909090909
YJL133W	0	0	0.0907759882869693
YKL140W	0	0	0.0906432748538012
YBL004W	0	0	0.0905109489051095
YGR155W	0	0	0.0903790087463557
YBR258C	0	0	0.0902474526928675
YDR224C	0	0	0.0901162790697674
YJL099W	0	0	0.0899854862119013
YBR274W	0	0	0.0898550724637681
YNL045W	0	0	0.0897250361794501
YBR058C	0	0	0.0895953757225433
YIR021W	0	0	0.0894660894660895
YGR054W	0	0	0.0893371757925072
YLR220W	0	0	0.0892086330935252
YDL155W	0	0	0.0890804597701149
YLR113W	0	0	0.0889526542324247
YBR033W	0	1	0.0889526542324247
YAL058W	0	0	0.0888252148997135
YBR204C	0	1	0.0888252148997135
YMR318C	0	0	0.0886981402002861
YBL008W	0	0	0.0885714285714286
YMR298W	0	0	0.0884450784593438
YBL091C-A	0	1	0.0884450784593438
YEL001C	0	1	0.0884450784593438
YDR309C	0	0	0.0883190883190883
YOL097C	0	0	0.0881934566145093
YBL041W	0	0	0.0880681818181818
YLR264W	0	0	0.0879432624113475
YML001W	0	0	0.0878186968838527
YJL124C	0	0	0.0876944837340877
YLR208W	0	0	0.0875706214689266
YDR098C	0	0	0.0874471086036671
YBR215W	0	0	0.0873239436619718
YHR020W	0	0	0.0872011251758087
YBR268W	0	0	0.0870786516853933
YBR170C	0	0	0.0869565217391304
YGR262C	0	0	0.0868347338935574
YNL247W	0	0	0.0867132867132867
YGR204W	0	0	0.0865921787709497
YNL300W	0	1	0.0865921787709497
YBR264C	0	0	0.0864714086471409
YER019W	0	0	0.0863509749303621
YEL016C	0	0	0.086230876216968
YER110C	0	0	0.0861111111111111
YNL016W	0	0	0.0859916782246879
YJR065C	0	0	0.0858725761772853
YJL026W	0	0	0.0857538035961272
YPL226W	0	0	0.0856353591160221
YMR146C	0	0	0.0855172413793103
YKL181W	0	0	0.0853994490358127
YLR340W	0	0	0.0852819807427785
YIL023C	0	0	0.0851648351648352
YOR122C	0	0	0.0850480109739369
YER166W	0	0	0.0849315068493151
YOR212W	0	0	0.0848153214774282
YKL081W	0	0	0.0846994535519126
YBR085W	0	0	0.0845839017735334
YPL176C	0	0	0.0844686648501362
YGL186C	0	0	0.0843537414965986
YCR077C	0	0	0.0842391304347826
YDR326C	0	0	0.0841248303934871
YLR048W	0	0	0.0840108401084011
YKL119C	0	0	0.0838971583220568
YBR102C	0	0	0.0837837837837838
YJR069C	0	0	0.0836707152496626
YBL038W	0	0	0.0835579514824798
YDR294C	0	0	0.0834454912516824
YGL234W	0	0	0.0833333333333333
YGL195W	0	0	0.0832214765100671
YBR094W	0	1	0.0832214765100671
YBR055C	0	0	0.0831099195710456
YDR459C	0	0	0.0829986613119143
YOR301W	0	0	0.0828877005347594
YMR092C	0	0	0.0827770360480641
YBR097W	0	0	0.0826666666666667
YGL215W	0	0	0.0825565912117177
YDL164C	0	0	0.0824468085106383
YLL048C	0	0	0.0823373173970783
YOR074C	0	0	0.0822281167108753
YCR069W	0	1	0.0822281167108753
YIL088C	0	0	0.0821192052980132
YJL157C	0	0	0.082010582010582
YLR064W	0	1	0.082010582010582
YGR041W	0	0	0.0819022457067371
YBL010C	0	1	0.0819022457067371
YBR024W	0	0	0.0817941952506596
YBR082C	0	0	0.0816864295125165
YOR247W	0	0	0.0815789473684211
YPL207W	0	1	0.0815789473684211
YJR064W	0	0	0.0814717477003942
YHR110W	0	0	0.0813648293963255
YNL268W	0	0	0.0812581913499345
YNL010W	0	1	0.0812581913499345
YBR062C	0	1	0.0812581913499345
YGL161C	0	0	0.081151832460733
YDR190C	0	0	0.0810457516339869
YGL168W	0	0	0.0809399477806789
YMR264W	0	0	0.0808344198174707
YBL093C	0	0	0.0807291666666667
YHL039W	0	0	0.0806241872561769
YBR141C	0	1	0.0806241872561769
YNL275W	0	0	0.0805194805194805
YNR017W	0	0	0.0804150453955901
YBR025C	0	0	0.0803108808290155
YBR122C	0	0	0.0802069857697283
YBR225W	0	1	0.0802069857697283
YLR026C	0	0	0.0801033591731266
YGR198W	0	0	0.08
YDR236C	0	0	0.0798969072164948
YBR188C	0	0	0.0797940797940798
YOR081C	0	0	0.0796915167095116
YBL107C	0	1	0.0796915167095116
YKR013W	0	1	0.0796915167095116
YLR285W	0	0	0.079589216944801
YPL041C	0	0	0.0794871794871795
YKL034W	0	0	0.0793854033290653
YOR260W	0	0	0.0792838874680307
YLR044C	0	0	0.0791826309067688
YOR355W	0	0	0.0790816326530612
YMR099C	0	0	0.0790464240903388
YOR168W	0	0	0.0790464240903388
YNR008W	0	0	0.0790464240903388
YMR083W	0	0	0.0790464240903388
YOL039W	0	0	0.0790464240903388
YER008C	0	0	0.0790464240903388
YAL038W	0	0	0.0790464240903388
YKR059W	0	0	0.0790464240903388
YLR017W	0	0	0.0790464240903388
YGL173C	0	0	0.0790464240903388
YBR195C	0	0	0.0790464240903388
YCR048W	0	0	0.0790464240903388
YGR036C	1	0	0.0790464240903388
YGR214W	0	0	0.0789473684210526
YLR130C	0	0	0.0788485607008761
YPL235W	0	0	0.07875
YBR179C	0	0	0.0786516853932584
YBL027W	0	0	0.0785536159600998
YJL060W	0	0	0.0784557907845579
YBR160W	0	0	0.0783582089552239
YGL123W	0	0	0.0782608695652174
YBR153W	0	0	0.0781637717121588
YCL014W	0	0	0.0780669144981413
YIL034C	0	0	0.077970297029703
YKR065C	0	0	0.0778739184177998
YGR254W	0	0	0.0777777777777778
YER174C	0	0	0.0776818742293465
YBL084C	0	0	0.0775862068965517
YAR008W	0	0	0.0775757575757576
YCL063W	0	0	0.0775757575757576
YDR046C	0	0	0.0775757575757576
YJL093C	0	0	0.0775757575757576
YDR372C	0	0	0.0775757575757576
YIL049W	0	0	0.0775757575757576
YDR538W	0	0	0.0775757575757576
YGR166W	0	0	0.0775757575757576
YJL190C	0	0	0.0775757575757576
YNL243W	0	0	0.0775757575757576
YNL135C	0	0	0.0775757575757576
YER072W	0	0	0.0775757575757576
YGL038C	1	0	0.0775757575757576
YBL060W	0	1	0.0775757575757576
YLR018C	0	0	0.0774818401937046
YLR249W	0	0	0.0773881499395405
YDL046W	0	0	0.0772946859903382
YBR193C	0	0	0.0772014475271411
YCR037C	0	0	0.0771084337349398
YCR031C	0	0	0.0770156438026474
YER049W	0	0	0.0769230769230769
YOR021C	0	0	0.0768307322929172
YJL198W	0	0	0.0767386091127098
YGL106W	0	0	0.0766467065868263
YLL043W	0	0	0.076555023923445
YGR063C	0	0	0.0764635603345281
YHR086W	0	0	0.0763723150357995
YBR103W	0	0	0.0762812872467223
YIR006C	0	0	0.0761904761904762
YKL146W	0	0	0.0760998810939358
YGR094W	0	0	0.0760095011876485
YJL008C	0	0	0.0759193357058126
YLR314C	0	0	0.0758293838862559
YNL290W	0	0	0.0757396449704142
YPL076W	0	0	0.0756501182033097
YNL070W	0	0	0.0755608028335301
YGL094C	0	0	0.0754716981132075
YER099C	0	0	0.0753828032979976
YJL029C	0	0	0.0752941176470588
YGL112C	0	0	0.0752056404230317
YFL041W	0	0	0.0751173708920188
YAR007C	0	0	0.0750293083235639
YIL074C	0	0	0.0749414519906323
YOL137W	0	1	0.0749414519906323
YOR153W	0	0	0.0748538011695906
YOL107W	0	1	0.0748538011695906
YPR016C	0	0	0.0747663551401869
YAR002W	0	0	0.0746791131855309
YCR028C-A	0	0	0.0745920745920746
YCR009C	0	0	0.0745052386495925
YNL209W	0	0	0.0744186046511628
YER183C	0	0	0.0743321718931475
YOR361C	0	0	0.074245939675174
YDR170C	0	0	0.0741599073001159
YDL117W	0	0	0.0740740740740741
YGR218W	0	0	0.0739884393063584
YJR032W	0	0	0.0739030023094688
YPR080W	0	0	0.0738177623990773
YFL017C	0	0	0.0737327188940092
YER025W	0	0	0.0736478711162255
YNR067C	0	0	0.0735632183908046
YML072C	0	1	0.0735632183908046
YOL086C	0	0	0.0734787600459242
YML102W	0	0	0.073394495412844
YOR043W	0	0	0.0733104238258877
YGR089W	0	0	0.0732265446224256
YBR030W	0	0	0.0731428571428571
YLR114C	0	0	0.0730593607305936
YDL236W	0	0	0.0729760547320411
YBR275C	0	0	0.0728929384965831
YOR063W	0	0	0.0728100113765643
YBR119W	0	0	0.0727272727272727
YMR123W	0	0	0.0726447219069239
YBR200W	0	0	0.072562358276644
YDR349C	0	1	0.072562358276644
YJR009C	0	0	0.072480181200453
YBR155W	0	0	0.0723981900452489
YDR188W	0	0	0.072316384180791
YOR197W	0	0	0.072234762979684
YAL026C	0	0	0.0721533258173619
YBR060C	0	0	0.0720720720720721
YBR272C	0	0	0.0719910011248594
YMR237W	0	0	0.0719101123595506
YEL046C	0	0	0.0718294051627385
YML023C	0	0	0.0717488789237668
YGR192C	0	0	0.0716685330347144
YJR121W	0	0	0.0715883668903803
YBR198C	0	0	0.0715083798882682
YKL116C	0	0	0.0714285714285714
YNL087W	0	1	0.0714285714285714
YOR253W	0	0	0.0713489409141583
YOR336W	0	0	0.0712694877505568
YBR279W	0	0	0.0711902113459399
YDR211W	0	0	0.0711111111111111
YPL144W	0	0	0.0710321864594895
YKR070W	0	1	0.0710321864594895
YIL142W	0	0	0.0709534368070953
YKL100C	0	1	0.0709534368070953
YLR359W	0	0	0.070874861572536
YLR450W	0	0	0.0707964601769911
YHR107C	0	0	0.0707182320441989
YLR250W	0	0	0.0706401766004415
YJL094C	0	0	0.0705622932745314
YOL090W	0	0	0.0704845814977974
YDR300C	0	0	0.0704070407040704
YML046W	0	0	0.0703296703296703
YEL051W	0	0	0.0702524698133919
YBR136W	0	0	0.0701754385964912
YPR110C	0	0	0.0700985761226725
YLR190W	0	0	0.0700218818380744
YDL083C	0	0	0.0699453551912568
YFR042W	0	1	0.0699453551912568
YGR185C	0	0	0.0698689956331878
YAL021C	0	0	0.0697928026172301
YBL104C	0	1	0.0697928026172301
YOR332W	0	0	0.0697167755991285
YKL184W	0	0	0.0696409140369967
YCL050C	0	0	0.0695652173913043
YLR084C	0	0	0.0694896851248643
YER004W	0	1	0.0694896851248643
YAL053W	0	0	0.06941431670282
YJR016C	0	0	0.0693391115926327
YDR395W	0	0	0.0692640692640693
YKR003W	0	0	0.0691891891891892
YBR108W	0	1	0.0691891891891892
YLR153C	0	0	0.0691144708423326
YBR251W	0	0	0.0690399137001079
YMR217W	0	0	0.0689655172413793
YNL031C	0	0	0.0688912809472551
YCR053W	0	0	0.0688172043010753
YHR128W	0	0	0.0687432867883996
YER146W	0	0	0.0686695278969957
YGL002W	0	0	0.0685959271168274
YGR074W	0	0	0.0685224839400428
YIL005W	0	0	0.0684491978609626
YLR180W	0	0	0.0683760683760684
YBR244W	0	0	0.0683030949839915
YBL058W	0	0	0.0682302771855011
YLR121C	0	0	0.0681576144834931
YDR452W	0	0	0.0680851063829787
YBR059C	0	0	0.0680127523910733
YKL185W	0	0	0.0679405520169851
YGR101W	0	0	0.0678685047720042
YNL049C	0	0	0.0677966101694915
YDR126W	0	0	0.0677248677248677
YHR121W	0	0	0.0676532769556025
YML055W	0	0	0.0675818373812038
YLR304C	0	0	0.0675105485232067
YLR241W	0	1	0.0675105485232067
YKL018W	0	0	0.0674394099051633
YJR145C	0	0	0.0673684210526316
YLR066W	0	0	0.0672975814931651
YOL019W	0	1	0.0672975814931651
YDR023W	0	0	0.0672268907563025
YGR285C	0	0	0.0671563483735572
YLR293C	0	0	0.0670859538784067
YOL102C	0	0	0.0670157068062827
YNL030W	0	0	0.0669456066945607
YBL039C	0	0	0.0668756530825496
YOR142W	0	0	0.0668058455114822
YBR031W	0	0	0.0667361835245047
YJR010C-A	0	0	0.0666666666666667
YKL096W	0	0	0.0665972944849116
YPL241C	0	0	0.0665280665280665
YIL110W	0	0	0.0664589823468328
YLR231C	0	0	0.0663900414937759
YML075C	0	0	0.0663212435233161
YOR323C	0	0	0.0662525879917184
YPL037C	0	0	0.0661840744570838
YLR432W	0	0	0.0661157024793388
YGR163W	0	0	0.066047471620227
YLL014W	0	1	0.066047471620227
YGR200C	0	0	0.065979381443299
YBR009C	0	0	0.0659114315139032
YPL031C	0	0	0.065843621399177
YDR351W	0	0	0.065775950668037
YLR386W	0	0	0.0657084188911704
YMR308C	0	0	0.0656410256410256
YKR090W	0	0	0.0655737704918033
YPL131W	0	0	0.0655066530194473
YLL021W	0	0	0.065439672801636
YNR052C	0	0	0.0653728294177732
YBR202W	0	0	0.0653061224489796
YMR200W	0	0	0.0652395514780836
YOR232W	0	0	0.065173116089613
YPL252C	0	0	0.0651068158697864
YCR023C	0	1	0.0651068158697864
YNL078W	0	0	0.0650406504065041
YJR124C	0	1	0.0650406504065041
YNL261W	0	0	0.0649746192893401
YNL258C	0	0	0.0649087221095335
YLR420W	0	0	0.0648429584599797
YEL054C	0	0	0.0647773279352227
YGR286C	0	0	0.0647118301314459
YMR003W	0	1	0.0647118301314459
YNL168C	0	1	0.0647118301314459
YFR006W	0	1	0.0647118301314459
YHR012W	0	0	0.0646464646464646
YBR177C	0	0	0.0645812310797175
YMR071C	0	0	0.0645161290322581
YDR050C	0	0	0.0644511581067472
YEL064C	0	0	0.0643863179074447
YPL206C	0	0	0.064321608040201
YAL040C	0	0	0.0642570281124498
YGR109C	0	0	0.0641925777331996
YOR109W	0	0	0.064128256513026
YDR437W	0	0	0.0640640640640641
YML077W	0	0	0.064
YDL166C	0	0	0.0639360639360639
YJR132W	0	0	0.063872255489022
YMR309C	0	0	0.0638085742771685
YJR161C	0	1	0.0638085742771685
YML104C	0	0	0.0637450199203187
YPR010C	0	0	0.063681592039801
YOR281C	0	0	0.0636182902584493
YPR088C	0	0	0.0635551142005958
YBR010W	0	0	0.0634920634920635
YOR224C	0	0	0.0634291377601586
YGL070C	0	0	0.0633663366336634
YNL256W	0	0	0.0633036597428289
YGL207W	0	0	0.0632411067193676
YOR181W	0	0	0.0631786771964462
YNL321W	0	1	0.0631786771964462
YKL157W	0	0	0.0631163708086785
YGR263C	0	1	0.0631163708086785
YMR297W	0	0	0.0630541871921182
YBR101C	0	0	0.062992125984252
YJL167W	0	0	0.0629301868239921
YLR292C	0	0	0.0628683693516699
YGR222W	0	0	0.0628066732090285
YDL165W	0	0	0.0627450980392157
YJL191W	0	0	0.0626836434867777
YGL105W	0	0	0.0626223091976517
YOR034C	0	0	0.0625610948191593
YJR070C	0	0	0.0625
YKR038C	0	0	0.0624390243902439
YLR262C	0	0	0.0623781676413255
YGR158C	0	0	0.062317429406037
YLR380W	0	0	0.0622568093385214
YER152C	0	1	0.0622568093385214
YGL135W	0	0	0.0621963070942663
YHL048W	0	0	0.0621359223300971
YGR234W	0	0	0.0620756547041707
YPL087W	0	0	0.062015503875969
YOR276W	0	0	0.0619554695062924
YNL294C	0	0	0.0618955512572534
YCR011C	0	0	0.0618357487922705
YCL009C	0	0	0.0617760617760618
YKR028W	0	0	0.0617164898746384
YFR024C-A	0	0	0.0616570327552987
YGR295C	0	1	0.0616570327552987
YER117W	0	0	0.0615976900866218
YER056C	0	0	0.0615384615384615
YDR146C	0	0	0.0614793467819404
YDL143W	0	0	0.0614203454894434
YDR137W	0	0	0.0613614573346117
YLR120C	0	0	0.0613026819923372
YCL011C	0	0	0.061244019138756
YIL145C	0	0	0.0611854684512428
YDL179W	0	0	0.061127029608405
YER010C	0	1	0.061127029608405
YER144C	0	0	0.0610687022900763
YLR105C	0	0	0.0610104861773117
YOR243C	0	0	0.060952380952381
YNR026C	0	0	0.0608943862987631
YMR033W	0	0	0.0608365019011407
YMR216C	0	0	0.0607787274453941
YOR335C	0	0	0.0607210626185958
YNR039C	0	0	0.0606635071090047
YKL058W	0	0	0.0606060606060606
YER154W	0	0	0.0605487228003784
YML073C	0	0	0.0604914933837429
YJL012C	0	0	0.0604343720491029
YJR003C	0	0	0.060377358490566
YEL026W	0	0	0.060320452403393
YOR390W	0	1	0.060320452403393
YPL149W	0	0	0.0602636534839925
YDL219W	0	0	0.0602069614299153
YGR255C	0	0	0.0601503759398496
YLR305C	0	0	0.060093896713615
YLR353W	0	0	0.0600375234521576
YER044C	0	0	0.0599812558575445
YBR154C	0	0	0.0599250936329588
YOL139C	0	0	0.0598690364826941
YBL090W	0	0	0.0598130841121495
YNL271C	0	0	0.0597572362278245
YMR183C	0	0	0.0597014925373134
YLR389C	0	0	0.059645852749301
YOR239W	0	0	0.0595903165735568
YNL111C	0	0	0.0595348837209302
YKL219W	0	1	0.0595348837209302
YLR195C	0	0	0.0594795539033457
YKL096W-A	0	0	0.0594243268337976
YNL121C	0	0	0.0593692022263451
YNL297C	0	0	0.0593141797961075
YDR045C	0	0	0.0592592592592593
YPR120C	0	0	0.059204440333025
YLL052C	0	0	0.0591497227356747
YOL007C	0	1	0.0591497227356747
YGR077C	0	0	0.0590951061865189
YOR217W	0	0	0.0590405904059041
YCL005W	0	1	0.0590405904059041
YLR203C	0	0	0.0589861751152074
YEL056W	0	0	0.0589318600368324
YIL134W	0	0	0.0588776448942042
YER007C-A	0	0	0.0588235294117647
YEL015W	0	0	0.0587695133149679
YBL081W	0	1	0.0587695133149679
YGL233W	0	0	0.0587155963302752
YBR282W	0	0	0.0586617781851512
YOL147C	0	0	0.0586080586080586
YPL253C	0	0	0.0585544373284538
YOR080W	0	0	0.0585009140767824
YBR069C	0	0	0.0584474885844749
YJR141W	0	0	0.0583941605839416
YGL030W	0	0	0.0583409298085688
YKL024C	0	0	0.058287795992714
YOR160W	0	0	0.0582347588717015
YPL243W	0	0	0.0581818181818182
YML036W	0	0	0.0581289736603088
YAL036C	0	0	0.058076225045372
YMR008C	0	0	0.0580235720761559
YOR269W	0	0	0.0579710144927536
YGR024C	0	0	0.0579185520361991
YDR517W	0	0	0.0578661844484629
YJL039C	0	0	0.0578139114724481
YGR075C	0	0	0.0577617328519856
YGR040W	0	0	0.0577096483318305
YGL021W	0	0	0.0576576576576577
YLR448W	0	0	0.0576241134751773
YPL279C	0	1	0.0576241134751773
YOR312C	0	0	0.0576241134751773
YDL198C	0	0	0.0576241134751773
YPL210C	0	0	0.0576241134751773
YJR077C	0	0	0.0576241134751773
YDL130W	0	0	0.0576241134751773
YOR115C	0	0	0.0576241134751773
YKR026C	0	0	0.0576241134751773
YDL235C	0	0	0.0576241134751773
YDL064W	0	0	0.0576241134751773
YGL019W	0	0	0.0576241134751773
YGR118W	0	0	0.0576241134751773
YDL006W	0	0	0.0576241134751773
YOL040C	0	0	0.0576241134751773
YHR151C	0	1	0.0576241134751773
YML008C	0	0	0.0576241134751773
YBL030C	0	0	0.0576241134751773
YGR221C	0	0	0.0576241134751773
YNL080C	1	0	0.0576241134751773
YJL201W	0	0	0.0575730735163862
YPL081W	0	0	0.0575221238938053
YML105C	0	0	0.0574912891986063
YER060W	0	1	0.0574912891986063
YGL206C	0	0	0.0574912891986063
YKL130C	0	0	0.0574912891986063
YLR418C	0	0	0.0574912891986063
YER095W	0	0	0.0574912891986063
YFR005C	0	0	0.0574912891986063
YDR107C	0	1	0.0574912891986063
YCL037C	0	0	0.0574912891986063
YLR019W	0	0	0.0574912891986063
YMR093W	0	0	0.0574912891986063
YDL014W	0	0	0.0574912891986063
YBR081C	0	0	0.0574912891986063
YEL034W	0	0	0.0574912891986063
YLR186W	0	0	0.0574912891986063
YDR325W	0	0	0.0574912891986063
YNL079C	0	0	0.0574912891986063
YIL041W	0	1	0.0574912891986063
YLR361C	0	0	0.0574912891986063
YBR302C	0	1	0.0574912891986063
YGR060W	0	0	0.0574912891986063
YGL231C	0	1	0.0574912891986063
YDR221W	1	0	0.0574912891986063
YFR039C	0	1	0.0574912891986063
YDL003W	0	0	0.0574412532637076
YML069W	0	0	0.0573913043478261
YNL239W	0	0	0.0573414422241529
YDR376W	0	0	0.0572916666666667
YDR101C	0	0	0.0572419774501301
YOR370C	0	0	0.0572160546541418
YIL047C	0	0	0.0572160546541418
YBR111C	0	1	0.0572160546541418
YBL074C	0	0	0.0572160546541418
YAL043C	0	0	0.0572160546541418
YLR103C	0	0	0.0572160546541418
YDR135C	0	0	0.0572160546541418
YOL136C	0	0	0.0572160546541418
YEL029C	0	0	0.0572160546541418
YGL203C	0	0	0.0572160546541418
YMR161W	0	0	0.0572160546541418
YPL083C	0	0	0.0572160546541418
YBR142W	0	0	0.0572160546541418
YGR173W	0	1	0.0572160546541418
YGL040C	0	0	0.0572160546541418
YOR026W	0	0	0.0572160546541418
YJL208C	0	0	0.0572160546541418
YBR118W	0	0	0.0572160546541418
YDR393W	0	0	0.0572160546541418
YNR059W	1	0	0.0572160546541418
YPR024W	0	0	0.0571672354948805
YOR245C	0	0	0.0571184995737425
YMR316W	0	0	0.0570698466780239
YMR150C	0	0	0.0570212765957447
YNL248C	0	0	0.0569727891156463
YLL028W	0	0	0.0569243840271878
YPL225W	0	1	0.0569243840271878
YHR172W	0	0	0.0568760611205433
YFL036W	0	0	0.0568278201865988
YMR301C	0	0	0.0567796610169492
YIL015W	0	0	0.056731583403895
YOR299W	0	0	0.0566835871404399
YLL004W	0	0	0.0566356720202874
YDR172W	0	0	0.0565878378378378
YDR373W	0	0	0.0565400843881857
YER107C	0	0	0.0564924114671164
YFL026W	0	0	0.0564448188711036
YMR058W	0	0	0.0563973063973064
YKL126W	0	0	0.056349873843566
YOL128C	0	0	0.0563025210084034
YDR488C	0	0	0.056255247691016
YIL162W	0	0	0.0562080536912752
YHL031C	0	0	0.0561609388097234
YML013W	0	0	0.0561139028475712
YNL166C	0	0	0.0560669456066946
YKL192C	0	0	0.0560200668896321
YHR047C	0	0	0.0559732664995823
YBR287W	0	1	0.0559732664995823
YLR050C	0	1	0.0559732664995823
YIL158W	0	1	0.0559732664995823
YOR360C	0	0	0.0559265442404007
YML027W	0	0	0.0558798999165972
YOR151C	0	0	0.0558333333333333
YDR016C	0	0	0.0557868442964196
YLR303W	0	0	0.0557404326123128
YMR022W	0	0	0.055694098088113
YOR108W	0	0	0.0556478405315615
YOR095C	0	0	0.0556016597510373
YDR252W	0	0	0.0555555555555556
YPL220W	0	0	0.0555095277547639
YPL057C	0	0	0.0554635761589404
YIL016W	0	0	0.0554177005789909
YJR063W	0	0	0.0553719008264463
YLR277C	0	0	0.0553261767134599
YMR154C	0	0	0.0552805280528053
YPL137C	0	0	0.055234954657873
YKR068C	0	0	0.0551894563426689
YHR186C	0	0	0.0551440329218107
YKR082W	0	0	0.0550986842105263
YHR068W	0	0	0.0550534100246508
YFL062W	0	1	0.0550534100246508
YOL013C	0	0	0.055008210180624
YLR390W-A	0	0	0.0549630844954881
YDL160C	0	0	0.0549180327868852
YER145C	0	0	0.0548730548730549
YOR305W	0	0	0.0548281505728314
YJR133W	0	0	0.0547833197056419
YNL123W	0	0	0.0547385620915033
YJL101C	0	0	0.0546938775510204
YOL124C	0	0	0.0546492659053834
YBL069W	0	0	0.0546047269763651
YGR020C	0	0	0.0545602605863192
YPL160W	0	0	0.0545158665581774
YBR139W	0	0	0.0544715447154472
YBL098W	0	0	0.0544272948822096
YAL003W	0	0	0.0543831168831169
YLR405W	0	0	0.0543390105433901
YJL074C	0	0	0.0542949756888169
YIL021W	0	0	0.054251012145749
YDR510W	0	0	0.0542071197411003
YDR384C	0	0	0.0541632983023444
YKL196C	0	0	0.0541195476575121
YLR085C	0	0	0.0540758676351897
YGL172W	0	0	0.0540322580645161
YIL124W	0	0	0.0539887187751813
YER177W	0	0	0.0539452495974235
YDR418W	0	0	0.0539018503620274
YPL051W	0	0	0.0538585209003215
YEL006W	0	0	0.0538152610441767
YNL153C	0	0	0.0537720706260032
YPL098C	0	0	0.053728949478749
YNR044W	0	0	0.0536858974358974
YHR187W	0	0	0.0536429143314652
YGL114W	0	0	0.0536
YNL257C	0	0	0.0535571542765787
YEL063C	0	0	0.0535143769968051
YDR097C	0	0	0.0534716679968077
YIL114C	0	0	0.0534290271132376
YLR027C	0	0	0.0533864541832669
YGL241W	0	0	0.053343949044586
YPR082C	0	0	0.0533015115354018
YKR030W	0	0	0.0532591414944356
YOR117W	0	0	0.0532168387609214
YPR056W	0	0	0.0531746031746032
YNL216W	0	0	0.0531324345757335
YOL059W	0	0	0.0530903328050713
YER171W	0	0	0.0530482977038797
YJL108C	0	0	0.053006329113924
YMR247C	0	0	0.0529644268774704
YIL009W	0	0	0.0529225908372828
YKL112W	0	0	0.0528808208366219
YLR259C	0	0	0.0528391167192429
YER165W	0	0	0.0527974783293932
YGR162W	0	0	0.052755905511811
YOL098C	0	1	0.052755905511811
YLR087C	0	0	0.0527143981117231
YIL002C	0	0	0.0526729559748428
YGL221C	0	1	0.0526729559748428
YLL061W	0	0	0.0526315789473684
YDL157C	0	1	0.0526315789473684
YNL188W	0	0	0.0525902668759812
YLR403W	0	0	0.0525490196078431
YOR046C	0	0	0.0525078369905956
YBR189W	0	0	0.0524667188723571
YDL167C	0	0	0.0524256651017214
YKL211C	0	0	0.0523846755277561
YML103C	0	0	0.05234375
YMR218C	0	0	0.0523028883684621
YNL003C	0	0	0.0522620904836193
YHL028W	0	0	0.0522213561964147
YPR058W	0	0	0.0521806853582555
YDR089W	0	0	0.0521400778210117
YHR205W	0	0	0.052099533437014
YCL018W	0	0	0.0520590520590521
YIR012W	0	0	0.0520186335403727
YMR125W	0	0	0.051978277734678
YDR038C	0	0	0.051937984496124
YOR073W	0	0	0.0518977536793184
YLL042C	0	0	0.0518575851393189
YCL002C	0	1	0.0518575851393189
YMR091C	0	0	0.0518174787316319
YHR101C	0	0	0.0517774343122102
YJR057W	0	0	0.0517374517374517
YER119C	0	0	0.0516975308641975
YDR158W	0	0	0.0516576715497301
YBR071W	0	1	0.0516576715497301
YOR163W	0	0	0.051617873651772
YLR337C	0	0	0.0515781370284834
YJL159W	0	0	0.0515384615384615
YIL064W	0	0	0.0514988470407379
YNR035C	0	0	0.0514592933947773
YNL220W	0	0	0.0514198004604758
YOR236W	0	0	0.0513803680981595
YFL009W	0	0	0.0513409961685824
YPL059W	0	0	0.051301684532925
YGR132C	0	0	0.0512624330527927
YGR177C	0	0	0.0512232415902141
YOR315W	0	0	0.0511841100076394
YNL273W	0	0	0.0511450381679389
YLR244C	0	0	0.0511060259344012
YGL066W	0	0	0.0510670731707317
YDL116W	0	0	0.051028179741051
YLR452C	0	0	0.0509893455098935
YHR117W	0	1	0.0509893455098935
YER091C	0	0	0.0509505703422053
YNL055C	0	0	0.0509118541033435
YLR150W	0	0	0.0508731966590737
YIL044C	0	0	0.050834597875569
YER100W	0	0	0.0507960576194086
YCL038C	0	0	0.0507575757575758
YHR084W	0	0	0.0507191521574565
YKL191W	0	0	0.0506807866868381
YDR492W	0	0	0.0506424792139078
YKL194C	0	0	0.0506042296072508
YOR184W	0	0	0.0505660377358491
YPL075W	0	0	0.0505279034690799
YNL301C	0	0	0.0504898266767144
YMR299C	0	0	0.0504518072289157
YPR017C	0	0	0.0504138449962378
YER141W	0	0	0.0503759398496241
YEL022W	0	0	0.0503380916604057
YIL051C	0	0	0.0503003003003003
YER186C	0	1	0.0503003003003003
YLR253W	0	1	0.0503003003003003
YKL152C	0	0	0.0502625656414104
YNL181W	0	1	0.0502625656414104
YDL141W	0	0	0.0502248875562219
YBR249C	0	0	0.050187265917603
YGL155W	0	0	0.0501497005988024
YBR049C	0	0	0.050112191473448
YOL077C	0	0	0.0500747384155456
YIL117C	0	0	0.0500373412994772
YNR028W	0	1	0.0500373412994772
YOR039W	0	0	0.05
YJR044C	0	0	0.0499627143922446
YMR142C	0	0	0.0499254843517139
YBR048W	0	0	0.0498883097542815
YGL145W	0	0	0.0498511904761905
YOR291W	0	1	0.0498511904761905
YOR367W	0	0	0.049814126394052
YHR144C	0	0	0.049777117384844
YPL086C	0	0	0.0497401633259094
YLR163C	0	0	0.0497032640949555
YPR102C	0	0	0.0496664195700519
YGR277C	0	0	0.0496296296296296
YOL133W	0	0	0.0495928941524796
YPL115C	0	0	0.0495562130177515
YDR498C	0	0	0.049519586104952
YDR039C	0	0	0.0494830132939439
YDL081C	0	0	0.0494464944649447
YJL123C	0	1	0.0494464944649447
YHR009C	0	1	0.0494464944649447
YBR238C	0	0	0.0494100294985251
YBR058C-A	0	0	0.049373618275608
YHR193C	0	0	0.0493372606774669
YHR201C	0	0	0.0493009565857248
YIL129C	0	0	0.0492647058823529
YLR075W	0	0	0.0492285084496694
YOL149W	0	0	0.0491923641703377
YNL176C	0	1	0.0491923641703377
YIL128W	0	0	0.0491562729273661
YLR045C	0	0	0.0491202346041056
YIL078W	0	0	0.0490842490842491
YGR057C	0	0	0.0490483162518302
YMR029C	0	0	0.0490124359912217
YGR098C	0	0	0.0489766081871345
YLR023C	0	0	0.0489408327246165
YPR063C	0	1	0.0489408327246165
YKR085C	0	0	0.0489051094890511
YDR056C	0	1	0.0489051094890511
YDR108W	0	0	0.0488694383661561
YHR115C	0	0	0.0488338192419825
YMR060C	0	0	0.0487982520029133
YPL154C	0	0	0.0487627365356623
YLR194C	0	0	0.0487272727272727
YER032W	0	0	0.0486918604651163
YNL032W	0	0	0.0486564996368918
YFL001W	0	0	0.0486211901306241
YDL178W	0	0	0.0485859318346628
YLR024C	0	0	0.0485507246376812
YJR068W	0	0	0.0485155684286749
YPR062W	0	0	0.0484804630969609
YHR143W-A	0	0	0.0484454085321764
YHR149C	0	1	0.0484454085321764
YDL040C	0	0	0.0484104046242775
YJL061W	0	0	0.0483754512635379
YML056C	0	1	0.0483754512635379
YOR010C	0	0	0.0483405483405483
YGR123C	0	0	0.0483056957462148
YMR072W	0	0	0.0482708933717579
YOR231W	0	0	0.0482361411087113
YOL123W	0	0	0.0482014388489209
YHR070W	0	0	0.0481667864845435
YML018C	0	1	0.0481667864845435
YPL029W	0	0	0.048132183908046
YMR055C	0	0	0.0480976310122039
YPL195W	0	0	0.0480631276901004
YDR354W	0	0	0.0480286738351254
YGL160W	0	1	0.0480286738351254
YJL081C	0	0	0.0479942693409742
YNL178W	0	0	0.0479599141016464
YLL022C	0	0	0.0479256080114449
YOL076W	0	0	0.047891350964975
YGL220W	0	1	0.047891350964975
YOR084W	0	0	0.0478571428571429
YHR103W	0	0	0.0478229835831549
YNL067W	0	0	0.0477888730385164
YKL205W	0	0	0.0477548111190306
YGL055W	0	0	0.0477207977207977
YBR185C	0	0	0.0476868327402135
YNL231C	0	0	0.0476529160739687
YNR051C	0	0	0.0476190476190476
YGR152C	0	0	0.0475852272727273
YDR235W	0	0	0.0475514549325763
YPL061W	0	0	0.0475177304964539
YPR133W-A	0	0	0.0474840538625089
YCR026C	0	0	0.0474504249291785
YEL003W	0	0	0.0474168435951875
YKR037C	0	0	0.0473833097595474
YJL078C	0	1	0.0473833097595474
YOL101C	0	0	0.0473498233215548
YDR298C	0	0	0.047316384180791
YNL272C	0	0	0.0472829922371207
YDR476C	0	1	0.0472829922371207
YPR086W	0	0	0.0472496473906911
YER089C	0	0	0.0472163495419309
YJR054W	0	1	0.0472163495419309
YJL125C	0	0	0.0471830985915493
YFR018C	0	1	0.0471830985915493
YOR373W	0	0	0.0471498944405348
YJR116W	0	1	0.0471498944405348
YPL101W	0	0	0.0471167369901547
YLR433C	0	0	0.0470836261419536
YGL006W	0	0	0.0470505617977528
YOR317W	0	0	0.0470175438596491
YOR011W	0	0	0.046984572230014
YDL125C	0	0	0.0469516468114926
YMR312W	0	0	0.0469187675070028
YAL016W	0	0	0.0468859342197341
YOR070C	0	0	0.0468531468531469
YGL255W	0	0	0.0468204053109713
YMR153W	0	0	0.0467877094972067
YJL165C	0	0	0.04675505931612
YER011W	0	0	0.0467224546722455
YBR079C	0	0	0.0466898954703833
YKR092C	0	0	0.0466573816155989
YJL054W	0	0	0.046624913013222
YBR043C	0	0	0.0465924895688456
YPL088W	0	0	0.0465601111883252
YML011C	0	0	0.0465277777777778
YIL138C	0	0	0.0464954892435808
YGR078C	0	0	0.0464632454923717
YKL019W	0	0	0.0464310464310464
YJL209W	0	0	0.046398891966759
YNL008C	0	0	0.0463667820069204
YDR501W	0	0	0.0463347164591978
YKL063C	0	1	0.0463347164591978
YBL087C	0	0	0.0463026952315135
YLR350W	0	0	0.0462707182320442
YNL102W	0	0	0.0462387853692202
YNL132W	0	0	0.0462068965517241
YNR012W	0	0	0.0461750516884907
YMR211W	0	0	0.0461432506887052
YNL313C	0	0	0.0461114934618032
YNL292W	0	0	0.0460797799174691
YPR175W	0	0	0.0460481099656357
YPR131C	0	0	0.0460164835164835
YDR472W	0	0	0.0459849004804393
YPL063W	0	0	0.0459533607681756
YDR077W	0	0	0.04592186429061
YDR382W	0	0	0.0458904109589041
YPL240C	0	0	0.0458590006844627
YMR089C	0	0	0.045827633378933
YGL078C	0	0	0.0457963089542037
YHR076W	0	1	0.0457963089542037
YOR306C	0	0	0.0457650273224044
YIL094C	0	0	0.0457337883959044
YDR055W	0	0	0.0457025920873124
YDL051W	0	0	0.0456714383094751
YPL042C	0	0	0.0456403269754768
YOR014W	0	0	0.0456092579986385
YPL183C	0	1	0.0456092579986385
YGL223C	0	0	0.045578231292517
YNL329C	0	0	0.0455472467709041
YEL071W	0	0	0.0455163043478261
YKL113C	0	0	0.0454854039375424
YKL182W	0	0	0.0454545454545455
YPL095C	0	0	0.0454237288135593
YHR004C	0	0	0.0453929539295393
YMR303C	0	0	0.045362220717671
YER090W	0	0	0.0453315290933694
YIL018W	0	0	0.0453008789722786
YOR035C	0	0	0.0452702702702703
YNL149C	0	0	0.0452397029034436
YLR248W	0	0	0.0452091767881242
YHR005C-A	0	0	0.0451786918408631
YLL024C	0	0	0.0451570680628272
YHR158C	0	0	0.0451570680628272
YDR276C	0	0	0.0451570680628272
YPL255W	0	0	0.0451570680628272
YKR027W	0	0	0.0451570680628272
YMR078C	0	0	0.0451570680628272
YOR310C	0	0	0.0451570680628272
YOR377W	0	0	0.0451570680628272
YLR440C	0	0	0.0451570680628272
YBL042C	0	0	0.0451570680628272
YAL029C	0	0	0.0451570680628272
YCL010C	0	0	0.0451570680628272
YOL105C	0	0	0.0451570680628272
YDR487C	0	0	0.0451570680628272
YMR061W	0	0	0.0451570680628272
YPL139C	0	0	0.0451570680628272
YBR130C	0	0	0.0451570680628272
YGL119W	0	0	0.0451570680628272
YGL243W	0	0	0.0451570680628272
YNL251C	0	0	0.0451570680628272
YDR341C	0	0	0.0451570680628272
YFL018C	0	0	0.0451570680628272
YNL298W	0	0	0.0451570680628272
YMR076C	0	0	0.0451570680628272
YER140W	0	1	0.0451570680628272
YMR101C	1	0	0.0451570680628272
YBL099W	0	0	0.0451570680628272
YKL045W	0	0	0.0451570680628272
YHR208W	0	0	0.0451570680628272
YHR032W	0	1	0.0451570680628272
YLR381W	0	0	0.0451570680628272
YMR276W	0	0	0.0451570680628272
YMR209C	0	1	0.0451570680628272
YGR257C	0	0	0.0451570680628272
YDL092W	0	0	0.0451570680628272
YJL129C	0	0	0.0451570680628272
YDR389W	0	0	0.0451570680628272
YDR415C	0	1	0.0451570680628272
YHR013C	0	0	0.0451570680628272
YLR008C	0	0	0.0451570680628272
YGL120C	0	0	0.0451570680628272
YOL008W	0	0	0.0451570680628272
YGR138C	0	0	0.0451570680628272
YDR194C	0	0	0.0451570680628272
YOR319W	0	0	0.0451570680628272
YBR067C	0	0	0.0451570680628272
YHR191C	0	0	0.0451570680628272
YLR397C	0	0	0.0451570680628272
YKR061W	1	0	0.0451570680628272
YPR106W	0	1	0.0451570680628272
YNL222W	0	0	0.0451275343361674
YIL031W	0	0	0.0450980392156863
YLR078C	0	0	0.0450685826257348
YGR033C	0	0	0.0450391644908616
YCR004C	0	1	0.0450391644908616
YMR143W	0	0	0.0450097847358121
YNL156C	0	0	0.044980443285528
YJR107W	0	1	0.044980443285528
YPL089C	0	0	0.0449511400651466
YIL137C	0	1	0.0449511400651466
YLR126C	0	0	0.044921875
YGL211W	0	0	0.0448926480156148
YKR020W	0	0	0.0448634590377113
YMR152W	0	0	0.0448343079922027
YBR093C	0	0	0.0448051948051948
YMR070W	0	0	0.0447761194029851
YCL052C	0	0	0.0447470817120623
YOR275C	0	0	0.0447180816591056
YGL051W	0	0	0.0446891191709845
YKL144C	0	0	0.0446601941747573
YJL145W	0	0	0.0446313065976714
YPR129W	0	0	0.0446024563671623
YIL027C	0	1	0.0446024563671623
YPL112C	0	0	0.0445736434108527
YGR169C	0	0	0.0445448676565526
YPR019W	0	0	0.0445161290322581
YDL112W	0	0	0.0444874274661509
YBR084C-A	0	0	0.0444587628865979
YMR109W	0	0	0.0444301352221507
YDR301W	0	0	0.0444015444015444
YOR112W	0	0	0.0443729903536977
YHR041C	0	0	0.0443444730077121
YGL169W	0	0	0.0443159922928709
YPL237W	0	0	0.0442875481386393
YLL035W	0	0	0.0442591404746632
YKL025C	0	0	0.0442307692307692
YDR115W	0	0	0.0442024343369635
YML029W	0	0	0.0441741357234315
YMR246W	0	0	0.0441458733205374
YML070W	0	0	0.0441176470588235
YAL013W	0	0	0.0440894568690096
YKL114C	0	0	0.0440613026819923
YGL148W	0	0	0.0440331844288449
YMR260C	0	0	0.0440051020408163
YGL252C	0	0	0.0439770554493308
YFR028C	0	0	0.0439490445859873
YLR272C	0	0	0.0439210693825589
YNL158W	0	0	0.0438931297709924
YFR021W	0	0	0.0438652256834075
YLR049C	0	1	0.0438652256834075
YDL153C	0	0	0.0438373570520966
YIL118W	0	0	0.0438095238095238
YLR200W	0	0	0.0437817258883249
YMR300C	0	0	0.0437539632213063
YDR025W	0	0	0.0437262357414449
YDL066W	0	0	0.0436985433818873
YHR060W	0	0	0.0436953807740325
YOL110W	0	0	0.0436953807740325
YHR008C	0	0	0.0436953807740325
YDR090C	0	1	0.0436953807740325
YCL025C	0	0	0.0436953807740325
YOR341W	0	0	0.0436953807740325
YDR012W	0	0	0.0436953807740325
YDL234C	0	0	0.0436953807740325
YER006W	0	0	0.0436953807740325
YPL178W	0	0	0.0436953807740325
YIR004W	0	0	0.0436953807740325
YGR028W	0	0	0.0436953807740325
YHR028C	0	0	0.0436953807740325
YAL033W	0	0	0.0436953807740325
YMR059W	0	0	0.0436953807740325
YPR003C	0	1	0.0436953807740325
YDR141C	0	0	0.0436953807740325
YLR036C	0	1	0.0436953807740325
YOR201C	0	0	0.0436953807740325
YHR031C	0	0	0.0436953807740325
YOL045W	0	0	0.0436953807740325
YKL122C	0	0	0.0436953807740325
YOL146W	0	0	0.0436953807740325
YLR426W	0	0	0.0436953807740325
YJL130C	0	0	0.0436953807740325
YGL047W	1	0	0.0436953807740325
YGL240W	0	0	0.0436681222707424
YML016C	0	0	0.043640897755611
YDL188C	0	0	0.043613707165109
YDL133W	0	1	0.043613707165109
YDL229W	0	0	0.0435865504358655
YDL008W	0	0	0.0435594275046671
YOL018C	0	0	0.0435323383084577
YHR206W	0	0	0.0435052827843381
YER013W	0	0	0.0434782608695652
YER078C	0	0	0.0434512725015518
YPL091W	0	0	0.043424317617866
YNL022C	0	0	0.0433973961562306
YOR089C	0	0	0.0433705080545229
YNL141W	0	0	0.043343653250774
YAR014C	0	0	0.0433168316831683
YLR425W	0	0	0.0432900432900433
YDR174W	0	0	0.0432632880098888
YML071C	0	0	0.0432365657813465
YLR210W	0	0	0.0432098765432099
YJR142W	0	1	0.0432098765432099
YDR279W	0	0	0.0431832202344232
YCR059C	0	0	0.0431565967940814
YGL198W	0	0	0.0431300061614295
YKR074W	0	1	0.0431300061614295
YKL135C	0	0	0.0431034482758621
YER109C	0	0	0.0430769230769231
YOL142W	0	0	0.043050430504305
YLL023C	0	1	0.043050430504305
YPL215W	0	0	0.0430239704978488
YJL041W	0	0	0.042997542997543
YJR134C	0	1	0.042997542997543
YCR081W	0	0	0.0429711479435236
YPR149W	0	0	0.0429447852760736
YDR348C	0	1	0.0429447852760736
YOR116C	0	0	0.0429184549356223
YLL002W	0	0	0.0428921568627451
YDL047W	0	0	0.0428658909981629
YDR013W	0	0	0.0428396572827417
YJL210W	0	0	0.0428134556574924
YOR264W	0	1	0.0428134556574924
YMR290C	0	0	0.0427872860635697
YBR295W	0	0	0.0427611484422724
YJL056C	0	0	0.0427350427350427
YHR089C	0	0	0.0427089688834655
YGR178C	0	0	0.0426829268292683
YDR428C	0	1	0.0426829268292683
YGR208W	0	0	0.0426569165143205
YJL154C	0	0	0.0426309378806334
YBR021W	0	0	0.0426049908703591
YOL120C	0	0	0.0425790754257908
YPL262W	0	0	0.0425531914893617
YOL154W	0	1	0.0425531914893617
YHR109W	0	0	0.0425273390036452
YKL006W	0	0	0.042501517911354
YER036C	0	0	0.0424757281553398
YCL008C	0	0	0.0424499696785931
YHR036W	0	0	0.0424242424242424
YCR027C	0	0	0.0423985463355542
YKL210W	0	0	0.0423728813559322
YPR155C	0	0	0.0423472474289171
YLR274W	0	0	0.0423216444981862
YPL190C	0	0	0.0422960725075529
YJL076W	0	0	0.0422705314009662
YGR252W	0	0	0.0422450211225106
YOR147W	0	0	0.0422195416164053
YDR037W	0	0	0.0421940928270042
YJR088C	0	1	0.0421940928270042
YHR024C	0	0	0.0421686746987952
YGL159W	0	1	0.0421686746987952
YNL206C	0	0	0.0421432871763998
YHR078W	0	1	0.0421432871763998
YOL052C	0	0	0.0421179302045728
YJL156C	0	0	0.042092603728202
YHR094C	0	0	0.0420673076923077
YOR271C	0	1	0.0420673076923077
YGR210C	0	1	0.0420673076923077
YGL085W	0	1	0.0420673076923077
YIL004C	0	0	0.042042042042042
YGR134W	0	0	0.0420168067226891
YPL007C	0	0	0.0419916016796641
YBR092C	0	0	0.0419664268585132
YML113W	0	0	0.0419412822049131
YDR398W	0	0	0.0419161676646707
YJL065C	0	0	0.0418910831837223
YBR132C	0	0	0.041866028708134
YLR396C	0	0	0.0418410041841004
YJL069C	0	0	0.041816009557945
YNL084C	0	0	0.0417910447761194
YHR027C	0	0	0.0417661097852029
YOR340C	0	0	0.0417412045319022
YER014C-A	0	0	0.0417163289630513
YPR163C	0	0	0.0416914830256105
YJR147W	0	0	0.0416666666666667
YCR090C	0	1	0.0416666666666667
YOL016C	0	0	0.0416418798334325
YJL072C	0	0	0.0416171224732461
YOR038C	0	0	0.041592394533571
YPL132W	0	0	0.0415676959619952
YLR313C	0	0	0.0415430267062315
YPR122W	0	0	0.0415183867141162
YDR155C	0	0	0.04149377593361
YPR132W	0	0	0.0414691943127962
YKR048C	0	0	0.0414446417998816
YOR008C-A	0	0	0.0414201183431953
YNR046W	0	0	0.0413956238911886
YNL053W	0	0	0.041371158392435
YKL103C	0	0	0.0413467217956291
YDL102W	0	0	0.0413223140495868
YOR030W	0	0	0.0412979351032448
YNL151C	0	0	0.0412735849056604
YGL101W	0	1	0.0412735849056604
YFL017W-A	0	0	0.0412492634060106
YIR009W	0	0	0.0412249705535925
YGR233C	0	0	0.0412007062978222
YHR069C	0	0	0.0411764705882353
YPR034W	0	0	0.0411522633744856
YER063W	0	0	0.0411280846063455
YPR048W	0	1	0.0411280846063455
YNL246W	0	0	0.0411039342337052
YOR368W	0	0	0.0410798122065728
YOL060C	0	0	0.0410557184750733
YDR424C	0	0	0.041031652989449
YLR360W	0	0	0.0410076157000586
YGL232W	0	0	0.040983606557377
YLL058W	0	0	0.0409596255119953
YLR206W	0	0	0.0409356725146199
YNL310C	0	0	0.0409117475160725
YDR017C	0	0	0.0408878504672897
YJR126C	0	0	0.0408639813193228
YAL048C	0	0	0.0408401400233372
YNL244C	0	0	0.0408163265306122
YLR181C	0	0	0.0407925407925408
YDR447C	0	0	0.040768782760629
YKL161C	0	1	0.040768782760629
YDR074W	0	0	0.0407450523864959
YGR103W	0	0	0.0407213496218732
YAL024C	0	0	0.0406976744186047
YKL054C	0	0	0.0406740267286461
YKL007W	0	0	0.040650406504065
YFR025C	0	0	0.04062681369704
YJR090C	0	0	0.0406032482598608
YDR507C	0	0	0.0405797101449275
YJR010W	0	0	0.0405561993047509
YOR302W	0	0	0.0405327156919514
YMR043W	0	0	0.0405092592592593
YJL024C	0	0	0.0404858299595142
YNL262W	0	0	0.0404624277456647
YDL072C	0	1	0.0404624277456647
YLR413W	0	1	0.0404624277456647
YKL128C	0	1	0.0404624277456647
YHR113W	0	0	0.0404390525707683
YOL009C	0	0	0.0404157043879908
YMR251W-A	0	0	0.0403923831506059
YPR144C	0	0	0.0403690888119954
YJR004C	0	0	0.0403458213256484
YDR516C	0	0	0.0403225806451613
YMR266W	0	0	0.0402993667242372
YLR239C	0	0	0.0402761795166858
YGR231C	0	0	0.0402530189764232
YGR232W	0	0	0.0402298850574713
YOL021C	0	0	0.0402067777139575
YKR067W	0	0	0.0401836969001148
YFR019W	0	0	0.0401606425702811
YDR085C	0	0	0.0401376146788991
YLR437C	0	1	0.0401376146788991
YGR128C	0	0	0.0401146131805158
YMR131C	0	0	0.0400916380297824
YNL072W	0	0	0.0400686891814539
YDR196C	0	0	0.040045766590389
YDR440W	0	0	0.0400228702115495
YPR071W	0	1	0.0400228702115495
YPL245W	0	1	0.0400228702115495
YJL127C	0	0	0.04
YMR148W	0	1	0.04
YDR432W	0	0	0.0399771559109081
YNL199C	0	0	0.0399543378995434
YDL101C	0	0	0.0399315459212778
YOL011W	0	0	0.0399087799315849
YNL094W	0	0	0.0398860398860399
YLR201C	0	0	0.0398633257403189
YLR370C	0	0	0.0398406374501992
YML094W	0	0	0.0398179749715586
YEL004W	0	0	0.0397953382603752
YBL095W	0	1	0.0397953382603752
YLR384C	0	0	0.0397727272727273
YLR455W	0	0	0.0397501419647927
YAR031W	0	0	0.039727582292849
YOR265W	0	0	0.0397050482132728
YDL121C	0	1	0.0397050482132728
YDR531W	0	0	0.0396825396825397
YLR147C	0	0	0.0396600566572238
YOR371C	0	0	0.0396375990939977
YER073W	0	0	0.0396151669496321
YDR027C	0	0	0.0395927601809955
YML109W	0	0	0.0395703787450537
YPL172C	0	0	0.0395480225988701
YDR407C	0	0	0.0395256916996047
YNL125C	0	0	0.0395033860045147
YER064C	0	0	0.0394811054709532
YPR140W	0	0	0.0394588500563698
YGR143W	0	0	0.0394366197183099
YLL046C	0	0	0.0394144144144144
YJR047C	0	0	0.0393922341024198
YNL255C	0	0	0.0393700787401575
YMR191W	0	1	0.0393700787401575
YDR335W	0	0	0.0393479482855537
YKL039W	0	1	0.0393479482855537
YER168C	0	0	0.0393258426966292
YPL065W	0	0	0.0393037619314992
YKL014C	0	0	0.0392817059483726
YEL043W	0	1	0.0392817059483726
YNL058C	0	1	0.0392817059483726
YPL023C	0	0	0.0392596747055524
YDL189W	0	0	0.039237668161435
YCR051W	0	1	0.039237668161435
YNL316C	0	0	0.0392156862745098
YBR104W	0	0	0.0391937290033595
YPR091C	0	1	0.0391937290033595
YGR141W	0	0	0.0391717963066592
YEL009C	0	0	0.0391498881431767
YCL028W	0	1	0.0391498881431767
YOR334W	0	0	0.0391280044717719
YGL140C	0	1	0.0391280044717719
YNR075W	0	0	0.0391061452513966
YJR092W	0	0	0.0390843104410944
[truncated: 3,790 more rows]
