# Supplementary material for: Computationally Driven, Quantitative Experiments Discover Genes Required for Mitochondrial Biogenesis
Source: PLoS Genet. 2009 Mar 20;5(3):e1000407. doi: 10.1371/journal.pgen.1000407 (PMC2648979; doi:10.1371/journal.pgen.1000407)
Supplement: Dataset S2 — Top 100 novel ensemble predictions for additional yeast biological processes. A zip file containing 387 tab-delimited text files of the ensemble predictions for the indicated Gene Ontology Biological Process Term. (21.70 MB GZ) [file pgen.1000407.s013.gz › GO_0006487.txt]

ORF	AnnotatedToTerm?	Uncharacterized_04152007?	Precision
YEL002C	1	0	1.0
YOR099W	1	0	1.0
YOR002W	1	0	1.0
YOR067C	1	0	1.0
YMR149W	1	0	1.0
YNL263C	0	0	0.909090909090909
YJL002C	1	0	0.909090909090909
YOR085W	1	0	0.909090909090909
YGL022W	1	0	0.909090909090909
YBR243C	1	0	0.909090909090909
YML019W	1	0	0.909090909090909
YLR459W	0	0	0.846153846153846
YOR103C	1	0	0.846153846153846
YGR284C	0	0	0.785714285714286
YNL291C	0	0	0.75
YNL219C	1	0	0.75
YKR088C	0	0	0.705882352941177
YMR215W	0	1	0.705882352941177
YNL283C	0	0	0.666666666666667
YHR123W	0	0	0.65
YNR030W	1	0	0.65
YJL097W	0	0	0.619047619047619
YCR034W	0	0	0.590909090909091
YNR061C	0	1	0.590909090909091
YGL012W	0	0	0.565217391304348
YDL015C	0	0	0.541666666666667
YBR015C	0	0	0.52
YBR023C	0	0	0.518518518518518
YPL227C	1	0	0.518518518518518
YMR221C	0	1	0.518518518518518
YGL084C	0	0	0.517241379310345
YGL226C-A	1	0	0.517241379310345
YGL200C	0	0	0.516129032258065
YNL048W	1	0	0.516129032258065
YGR172C	0	0	0.5
YLR378C	0	0	0.484848484848485
YJR001W	0	0	0.470588235294118
YBR159W	0	0	0.457142857142857
YLR083C	0	1	0.457142857142857
YOR321W	0	0	0.447368421052632
YJL091C	0	0	0.447368421052632
YGL225W	1	0	0.447368421052632
YMR292W	0	0	0.435897435897436
YHR026W	0	0	0.425
YKL004W	0	0	0.414634146341463
YBR229C	0	0	0.404761904761905
YDL095W	0	0	0.395348837209302
YBR078W	0	0	0.386363636363636
YMR243C	0	0	0.377777777777778
YHR142W	0	0	0.377358490566038
YBR283C	0	0	0.377358490566038
YBL082C	1	0	0.377358490566038
YBR086C	0	0	0.377358490566038
YPR113W	0	0	0.377358490566038
YGR227W	1	0	0.377358490566038
YDR084C	0	0	0.377358490566038
YJR015W	0	1	0.377358490566038
YBR110W	1	0	0.377358490566038
YOR270C	0	0	0.37037037037037
YBR004C	0	0	0.363636363636364
YOL030W	0	1	0.363636363636364
YEL042W	0	0	0.357142857142857
YJL062W	0	0	0.350877192982456
YLL031C	0	0	0.344827586206897
YJL193W	0	1	0.344827586206897
YNL307C	0	0	0.344262295081967
YBR036C	0	0	0.344262295081967
YBR205W	1	0	0.344262295081967
YCR044C	0	0	0.338709677419355
YBR221C	0	0	0.333333333333333
YPL234C	0	0	0.333333333333333
YBR041W	0	0	0.333333333333333
YHR181W	1	0	0.333333333333333
YJR075W	0	0	0.328358208955224
YGL167C	0	0	0.323529411764706
YHL003C	0	0	0.318840579710145
YPL094C	0	0	0.314285714285714
YJR139C	0	0	0.309859154929577
YBL040C	0	0	0.305555555555556
YAL023C	0	0	0.301369863013699
YAL007C	0	0	0.297297297297297
YBR029C	0	0	0.293333333333333
YBR096W	0	1	0.293333333333333
YNL130C	0	0	0.291139240506329
YIL039W	0	0	0.291139240506329
YMR013C	0	0	0.291139240506329
YDR483W	1	0	0.291139240506329
YKL207W	0	1	0.291139240506329
YAR002C-A	0	0	0.2875
YML085C	0	0	0.283950617283951
YPR159W	0	0	0.282352941176471
YBR106W	0	0	0.282352941176471
YMR307W	0	0	0.282352941176471
YBL020W	1	0	0.282352941176471
YBR077C	0	0	0.27906976744186
YPL145C	0	0	0.275862068965517
YJR143C	0	0	0.272727272727273
YCR075C	0	0	0.269662921348315
YOR254C	0	0	0.266666666666667
YOR079C	0	0	0.263736263736264
YBR171W	0	0	0.260869565217391
YDR062W	0	0	0.258064516129032
YML012W	0	0	0.25531914893617
YBL036C	0	0	0.252631578947368
YJL192C	0	0	0.25
YLR447C	0	0	0.247422680412371
YBR187W	0	1	0.247422680412371
YML052W	0	0	0.244897959183673
YER003C	0	0	0.242424242424242
YBR080C	0	0	0.24
YNL044W	0	0	0.237623762376238
YJL183W	0	0	0.235294117647059
YDL237W	0	1	0.235294117647059
YMR088C	0	0	0.233009708737864
YBL019W	0	0	0.230769230769231
YPL218W	0	0	0.228571428571429
YBR011C	0	0	0.226415094339623
YMR274C	0	0	0.224299065420561
YBL061C	0	0	0.222222222222222
YJR118C	0	0	0.220183486238532
YBR109C	0	0	0.218181818181818
YBR276C	0	0	0.216216216216216
YAL042W	0	0	0.214285714285714
YBR265W	0	0	0.212389380530973
YGR216C	0	0	0.210526315789474
YIL043C	0	0	0.208695652173913
YDR518W	0	0	0.206896551724138
YAL022C	0	0	0.205882352941176
YBR236C	0	0	0.205882352941176
YKL046C	0	0	0.205882352941176
YPL244C	0	0	0.205882352941176
YMR203W	0	0	0.205882352941176
YIL109C	0	0	0.205882352941176
YEL027W	0	0	0.205882352941176
YDL212W	0	0	0.205882352941176
YBR163W	0	1	0.205882352941176
YBR288C	0	0	0.205882352941176
YJL196C	0	0	0.205882352941176
YHR133C	0	0	0.205882352941176
YLR300W	0	0	0.205882352941176
YOR320C	1	0	0.205882352941176
YGL065C	1	0	0.205882352941176
YNL322C	0	0	0.205882352941176
YGR199W	0	0	0.205882352941176
YBR161W	0	0	0.205882352941176
YPL053C	1	0	0.205882352941176
YPL010W	0	0	0.205882352941176
YBR199W	1	0	0.205882352941176
YIL140W	0	0	0.204379562043796
YBR127C	0	0	0.202898550724638
YML067C	0	0	0.201438848920863
YOL020W	0	0	0.2
YJR013W	0	0	0.198581560283688
YFR044C	0	0	0.197278911564626
YBR234C	0	0	0.197278911564626
YBR125C	0	1	0.197278911564626
YGL054C	0	0	0.197278911564626
YBR042C	0	0	0.197278911564626
YDR261C	0	0	0.197278911564626
YDL232W	1	0	0.197278911564626
YBL102W	0	0	0.195945945945946
YBR022W	0	0	0.19496855345912
YLR088W	0	0	0.19496855345912
YBR165W	0	0	0.19496855345912
YPL163C	0	0	0.19496855345912
YEL031W	0	0	0.19496855345912
YEL036C	1	0	0.19496855345912
YDR233C	0	1	0.19496855345912
YGL067W	0	0	0.19496855345912
YNL046W	0	0	0.19496855345912
YBL105C	0	0	0.19496855345912
YFR051C	0	0	0.19496855345912
YBR070C	1	0	0.19496855345912
YER019C-A	0	0	0.19375
YMR214W	0	0	0.192771084337349
YMR305C	0	0	0.192771084337349
YGL020C	0	0	0.192771084337349
YNL287W	0	0	0.192771084337349
YMR238W	0	0	0.192771084337349
YPL050C	1	0	0.192771084337349
YOL031C	0	0	0.191616766467066
YJL004C	0	0	0.19047619047619
YHR079C	0	0	0.189349112426035
YBR254C	0	0	0.188235294117647
YER087C-B	0	0	0.187134502923977
YKL073W	0	0	0.186046511627907
YGR157W	0	0	0.184971098265896
YFL037W	0	0	0.184357541899441
YIL040W	0	0	0.184357541899441
YBR038W	0	0	0.184357541899441
YBR135W	0	0	0.184357541899441
YGL077C	0	0	0.184357541899441
YPR183W	1	0	0.184357541899441
YCL043C	0	0	0.183333333333333
YOL103W	0	0	0.18232044198895
YBR162W-A	0	0	0.181318681318681
YNR041C	0	0	0.180327868852459
YBR212W	0	0	0.179347826086957
YNL320W	0	1	0.179347826086957
YBR235W	0	1	0.179347826086957
YHR098C	0	0	0.178378378378378
YBR129C	0	0	0.17741935483871
YNL312W	0	0	0.176470588235294
YBL026W	0	0	0.175531914893617
YDL052C	0	0	0.174603174603175
YBR074W	0	1	0.174603174603175
YBR210W	0	0	0.173684210526316
YNL090W	0	0	0.172774869109948
YLR209C	0	0	0.171875
YDL055C	0	0	0.170984455958549
YMR054W	0	0	0.170103092783505
YIL123W	0	0	0.169230769230769
YGR282C	0	0	0.168367346938776
YKL008C	0	0	0.16751269035533
YBR220C	0	1	0.16751269035533
YBR164C	0	0	0.167487684729064
YNL288W	0	0	0.167487684729064
YBR194W	0	1	0.167487684729064
YGL137W	0	0	0.167487684729064
YBR016W	0	0	0.167487684729064
YGL142C	0	0	0.167487684729064
YGL027C	1	0	0.167487684729064
YGR279C	0	0	0.166666666666667
YOR307C	0	0	0.165876777251185
YKL077W	0	1	0.165876777251185
YHR175W	0	0	0.165876777251185
YGR014W	0	0	0.165876777251185
YBR162C	0	0	0.165876777251185
YBL057C	0	0	0.165876777251185
YBR168W	0	0	0.165876777251185
YML115C	1	0	0.165876777251185
YOR164C	0	1	0.165876777251185
YCL045C	0	1	0.165876777251185
YFL045C	0	0	0.165094339622642
YLR043C	0	0	0.164319248826291
YGL257C	0	0	0.163551401869159
YBR133C	0	0	0.162790697674419
YOL092W	0	1	0.162790697674419
YBR175W	0	0	0.162162162162162
YKL176C	0	0	0.162162162162162
YDL084W	0	0	0.162162162162162
YML031W	0	0	0.162162162162162
YDR182W	0	0	0.162162162162162
YPL028W	0	0	0.162162162162162
YNL029C	1	0	0.162162162162162
YBL079W	0	0	0.161434977578475
YBR176W	0	0	0.160714285714286
YML048W	0	0	0.16
YER023W	0	0	0.15929203539823
YFL048C	0	0	0.158590308370044
YNL085W	0	0	0.157894736842105
YMR202W	0	0	0.157205240174672
YHR050W	0	0	0.156521739130435
YOR149C	0	0	0.155844155844156
YBR253W	0	0	0.155172413793103
YOL061W	0	0	0.15450643776824
YBR002C	0	0	0.153846153846154
YGR038W	0	0	0.153191489361702
YBR121C	0	0	0.152542372881356
YLR229C	0	0	0.151898734177215
YPR114W	0	1	0.151898734177215
YNR013C	0	0	0.151260504201681
YBL104C	0	1	0.151260504201681
YDR503C	0	0	0.150627615062762
YDL128W	0	0	0.15
YBR228W	0	0	0.149377593360996
YBL050W	0	0	0.148760330578512
YMR079W	0	0	0.148148148148148
YOR045W	0	0	0.147540983606557
YOL012C	0	0	0.146938775510204
YML038C	0	0	0.146341463414634
YBR196C	0	0	0.145748987854251
YDR119W	0	1	0.145748987854251
YBL011W	0	0	0.145161290322581
YNL197C	0	0	0.144578313253012
YJR076C	0	0	0.144
YPR028W	0	0	0.143426294820717
YJL174W	0	0	0.142857142857143
YGR106C	0	1	0.142857142857143
YDR497C	0	0	0.142292490118577
YBR166C	0	0	0.141732283464567
YBL032W	0	0	0.141176470588235
YMR212C	0	0	0.140625
YPR128C	0	0	0.140077821011673
YNL280C	0	0	0.13953488372093
YDR414C	0	0	0.138996138996139
YNL189W	0	0	0.138461538461538
YPR139C	0	0	0.137931034482759
YBR252W	0	0	0.137404580152672
YKR093W	0	0	0.136882129277567
YOL003C	0	0	0.136363636363636
YBR087W	0	0	0.135849056603774
YKL057C	0	0	0.135338345864662
YBR095C	0	0	0.134831460674157
YJL178C	0	0	0.134328358208955
YGL213C	0	0	0.133828996282528
YER118C	0	0	0.133333333333333
YBR123C	0	0	0.132841328413284
YGR189C	0	0	0.132352941176471
YKL174C	0	0	0.131868131868132
YBR259W	0	1	0.131868131868132
YDR238C	0	0	0.131386861313869
YDR411C	0	0	0.131034482758621
YMR296C	0	0	0.131034482758621
YMR015C	0	0	0.131034482758621
YBR153W	0	0	0.131034482758621
YIL121W	0	0	0.131034482758621
YOR175C	0	1	0.131034482758621
YDR404C	0	0	0.131034482758621
YCR002C	0	0	0.131034482758621
YGR260W	0	0	0.131034482758621
YBR211C	0	0	0.131034482758621
YDR245W	1	0	0.131034482758621
YBR263W	0	0	0.131034482758621
YKL080W	0	0	0.131034482758621
YOR311C	0	1	0.131034482758621
YJR040W	0	0	0.131034482758621
YJL134W	0	0	0.131034482758621
YBR246W	0	1	0.131034482758621
YER083C	0	0	0.131034482758621
YER001W	1	0	0.131034482758621
YOL002C	0	0	0.130584192439863
YHL017W	0	1	0.130584192439863
YBR063C	0	1	0.130584192439863
YBR268W	0	0	0.13013698630137
YLR372W	0	0	0.129692832764505
YLR443W	0	0	0.129251700680272
YFL031W	0	0	0.129139072847682
YNR021W	0	1	0.129139072847682
YER009W	0	0	0.129139072847682
YBR255W	0	1	0.129139072847682
YBR270C	0	1	0.129139072847682
YDR302W	0	0	0.129139072847682
YDR284C	0	0	0.129139072847682
YLR342W	0	0	0.129139072847682
YBR084W	0	0	0.129139072847682
YBR003W	0	0	0.129139072847682
YIL085C	1	0	0.129139072847682
YNR043W	0	0	0.128712871287129
YJL143W	0	0	0.128289473684211
YLR354C	0	0	0.127868852459016
YPR176C	0	0	0.127450980392157
YML058W	0	0	0.127035830618893
YDL093W	0	0	0.126623376623377
YKL175W	0	0	0.12621359223301
YIR022W	0	0	0.125806451612903
YBL056W	0	0	0.12540192926045
YDR456W	0	0	0.125
YDL185W	0	0	0.124600638977636
YPL179W	0	0	0.124203821656051
YBR167C	0	0	0.123809523809524
YBR057C	0	0	0.123417721518987
YJL034W	0	0	0.123028391167192
YER178W	0	0	0.122641509433962
YMR208W	0	0	0.122257053291536
YML051W	0	0	0.121875
YPL128C	0	0	0.121495327102804
YBR195C	0	0	0.12111801242236
YHR188C	0	0	0.120743034055728
YJL158C	0	0	0.12037037037037
YOR246C	0	1	0.12037037037037
YBL022C	0	0	0.12
YBR261C	0	1	0.12
YKL104C	0	0	0.119631901840491
YGR026W	0	1	0.119631901840491
YBR216C	0	0	0.119266055045872
YMR272C	0	0	0.11890243902439
YBR217W	0	0	0.11854103343465
YDR072C	0	0	0.118181818181818
YBR293W	0	0	0.117824773413897
YBL025W	0	0	0.117469879518072
YLR026C	0	0	0.117117117117117
YHR083W	0	0	0.116766467065868
YBR007C	0	1	0.116766467065868
YBL055C	0	0	0.116417910447761
YMR010W	0	0	0.116071428571429
YBR061C	0	0	0.115727002967359
YBL046W	0	0	0.115384615384615
YBR008C	0	0	0.115044247787611
YBL091C	0	0	0.114705882352941
YLR065C	0	1	0.114705882352941
YNR055C	0	0	0.114369501466276
YBL009W	0	0	0.114035087719298
YPL208W	0	0	0.113702623906706
YGL001C	0	0	0.113372093023256
YDL193W	0	0	0.11304347826087
YBR257W	0	0	0.112994350282486
YDR519W	0	1	0.112994350282486
YBR143C	0	0	0.112994350282486
YPL246C	0	1	0.112994350282486
YPR138C	0	0	0.112994350282486
YOR092W	0	0	0.112994350282486
YJR117W	0	0	0.112994350282486
YDR086C	0	0	0.112994350282486
YBR055C	0	0	0.112994350282486
YBR017C	0	0	0.112994350282486
YBR219C	0	1	0.112994350282486
YJL139C	1	0	0.112994350282486
YBL047C	0	0	0.112676056338028
YLR100W	0	0	0.112359550561798
YBL068W	0	0	0.112044817927171
YBL076C	0	0	0.111731843575419
YKL127W	0	0	0.11142061281337
YCR067C	0	0	0.111111111111111
YBR273C	0	0	0.110803324099723
YOR251C	0	1	0.110803324099723
YML086C	0	0	0.110497237569061
YPR165W	0	0	0.110192837465565
YEL017W	0	0	0.10989010989011
YOR326W	0	0	0.10958904109589
YBL001C	0	0	0.109289617486339
YBR227C	0	1	0.109289617486339
YBL080C	0	0	0.108991825613079
YPR198W	0	0	0.108695652173913
YBL088C	0	0	0.10840108401084
YDR528W	0	0	0.108108108108108
YBL007C	0	0	0.107816711590297
YMR220W	0	0	0.10752688172043
YOR288C	0	0	0.107238605898123
YBR160W	0	0	0.106951871657754
YJL099W	0	0	0.106666666666667
YCR017C	0	0	0.106382978723404
YBL037W	0	0	0.106100795755968
YKL165C	0	0	0.105820105820106
YBR005W	0	0	0.105540897097625
YPL274W	0	0	0.105263157894737
YNL190W	0	0	0.10498687664042
YML126C	0	0	0.104712041884817
YHR042W	0	0	0.10443864229765
YBL089W	0	0	0.104166666666667
YDL137W	0	0	0.103896103896104
YIL048W	0	0	0.103626943005181
YBR233W	0	1	0.103626943005181
YGR191W	0	0	0.103359173126615
YBR141C	0	1	0.103359173126615
YHR163W	0	0	0.103092783505155
YBL004W	0	0	0.102827763496144
YBR215W	0	0	0.102564102564103
YGR037C	0	0	0.10230179028133
YCR094W	0	0	0.102040816326531
YPL048W	0	0	0.101781170483461
YBR237W	0	0	0.101522842639594
YPR004C	0	1	0.101522842639594
YER005W	0	0	0.10126582278481
YLR110C	0	0	0.101010101010101
YDR212W	0	0	0.100755667506297
YOR297C	0	0	0.100502512562814
YBL038W	0	0	0.100250626566416
YLR064W	0	1	0.100250626566416
YOR198C	0	0	0.1
YHR132C	0	0	0.0997506234413965
YOL122C	0	0	0.0995024875621891
YBL006C	0	0	0.0992555831265509
YBL035C	0	0	0.0990338164251208
YOL088C	0	0	0.0990338164251208
YCR084C	0	0	0.0990338164251208
YKL212W	0	0	0.0990338164251208
YCL001W	0	0	0.0990338164251208
YOL129W	0	0	0.0990338164251208
YJL173C	0	0	0.0990338164251208
YJR006W	0	0	0.0990338164251208
YJL186W	0	0	0.0990338164251208
YNL066W	0	0	0.0990338164251208
YJR131W	1	0	0.0990338164251208
YGL100W	0	0	0.0987951807228916
YBR264C	0	0	0.0985576923076923
YMR199W	0	0	0.0983213429256595
YBR102C	0	0	0.0980861244019139
YDR189W	0	0	0.0978520286396181
YLR301W	0	0	0.0976190476190476
YJL121C	0	0	0.0973871733966746
YER105C	0	0	0.0971563981042654
YOR087W	0	0	0.0969267139479905
YLR188W	0	0	0.0966981132075472
YCR065W	0	0	0.0964705882352941
YDL145C	0	0	0.0962441314553991
YER070W	0	0	0.0960187353629977
YJR024C	0	1	0.0960187353629977
YPR181C	0	0	0.0957943925233645
YMR205C	0	0	0.0955710955710956
YBR260C	0	0	0.0953488372093023
YDL100C	0	0	0.0951276102088167
YLR347C	0	0	0.0949074074074074
YOR016C	0	0	0.0946882217090069
YBR207W	0	0	0.0944700460829493
YDR309C	0	0	0.0942528735632184
YPR118W	0	0	0.0940366972477064
YOR187W	0	0	0.0938215102974828
YBL060W	0	1	0.0938215102974828
YKR001C	0	0	0.0936073059360731
YDR454C	0	0	0.0933940774487472
YNL026W	0	0	0.0931818181818182
YBR192W	0	0	0.0929705215419501
YEL058W	0	0	0.0927601809954751
YLR268W	0	0	0.0925507900677201
YHR025W	0	0	0.0923423423423423
YOL062C	0	0	0.0921348314606742
YDL192W	0	0	0.0919282511210762
YBR140C	0	0	0.0917225950782998
YGL202W	0	0	0.0915178571428571
YER122C	0	0	0.0913140311804009
YML078W	0	0	0.0911111111111111
YDR410C	0	0	0.0909090909090909
YJR007W	0	0	0.0907079646017699
YNL264C	0	0	0.0905077262693157
YGR063C	0	0	0.0903083700440529
YBR204C	0	1	0.0903083700440529
YHR019C	0	0	0.0901098901098901
YBR073W	0	0	0.0899122807017544
YHR074W	0	0	0.0897155361050328
YDR321W	0	0	0.0895196506550218
YFR041C	0	0	0.0893246187363834
YBR271W	0	0	0.0891304347826087
YJR105W	0	0	0.0889370932754881
YCR043C	0	1	0.0889370932754881
YNL323W	0	0	0.0887445887445888
YPR029C	0	0	0.0885529157667387
YOR165W	0	0	0.0883620689655172
YBR197C	0	1	0.0883620689655172
YNL131W	0	0	0.0881720430107527
YDR236C	0	0	0.0879828326180258
YBR242W	0	1	0.0879828326180258
YBR202W	0	0	0.0877944325481799
YOL049W	0	0	0.0876068376068376
YFL005W	0	0	0.0874200426439232
YBL091C-A	0	1	0.0874200426439232
YDR297W	0	0	0.0872340425531915
YDR205W	0	0	0.0870488322717622
YCR024C-A	0	0	0.086864406779661
YBR172C	0	0	0.0866807610993657
YBR289W	0	0	0.0864978902953586
YNL126W	0	0	0.0863157894736842
YGL008C	0	0	0.0861344537815126
YML022W	0	0	0.0859538784067086
YBR258C	0	0	0.0857740585774059
YER120W	0	0	0.0855949895615866
YDR451C	0	0	0.0854166666666667
YBR122C	0	0	0.0852390852390852
YBR033W	0	1	0.0852390852390852
YPL256C	0	0	0.0850622406639004
YLR373C	0	0	0.0848861283643892
YBR239C	0	1	0.0848861283643892
YGR175C	0	0	0.0847107438016529
YBR274W	0	0	0.0845360824742268
YDR091C	0	0	0.0843621399176955
YNL169C	0	0	0.0841889117043121
YML127W	0	0	0.0840163934426229
YBR151W	0	1	0.0840163934426229
YBR058C	0	0	0.0838445807770961
YBR062C	0	1	0.0838445807770961
YBL017C	0	0	0.0836734693877551
YNL138W	0	0	0.0835030549898167
YBL041W	0	0	0.0833333333333333
YOR176W	0	0	0.0831643002028398
YBR290W	0	0	0.0829959514170041
YNL071W	0	0	0.0828282828282828
YLR291C	0	0	0.0826612903225806
YDR047W	0	0	0.0824949698189135
YEL013W	0	0	0.0823293172690763
YDR307W	0	1	0.0823293172690763
YKL154W	0	0	0.0821643286573146
YGR074W	0	0	0.082
YNL233W	0	0	0.0818363273453094
YBL031W	0	1	0.0818363273453094
YBL010C	0	1	0.0818363273453094
YBR225W	0	1	0.0818363273453094
YIL023C	0	0	0.0816733067729084
YDR100W	0	0	0.0815109343936382
YDL018C	0	0	0.0813492063492064
YGL026C	0	0	0.0811881188118812
YLR056W	0	0	0.0810276679841897
YPL221W	0	0	0.0808678500986193
YLL050C	0	0	0.0807086614173228
YGR099W	0	0	0.0805500982318271
YBR155W	0	0	0.0803921568627451
YDR352W	0	1	0.0803921568627451
YER157W	0	0	0.0802348336594912
YDR303C	0	0	0.080078125
YOR204W	0	0	0.0799220272904483
YBL008W	0	0	0.0797665369649805
YLR034C	0	0	0.0796116504854369
YDL226C	0	0	0.0794573643410853
YCR028C	0	0	0.0793036750483559
YHR045W	0	1	0.0793036750483559
YBL014C	0	0	0.0791505791505791
YIL090W	0	0	0.0789980732177264
YGL028C	0	0	0.0788461538461538
YER113C	0	1	0.0788461538461538
YGL097W	0	0	0.0786948176583493
YGL238W	0	0	0.078544061302682
YPR074C	0	0	0.0783938814531549
YDR434W	0	0	0.0782442748091603
YBR024W	0	0	0.0780952380952381
YBL023C	0	0	0.0779467680608365
YDR105C	0	1	0.0779467680608365
YCR028C-A	0	0	0.0777988614800759
YBR281C	0	0	0.0776515151515152
YMR119W	0	0	0.0775047258979206
YCR012W	0	0	0.0773584905660377
YML021C	0	0	0.0772128060263653
YMR184W	0	0	0.0770676691729323
YOR122C	0	0	0.0769230769230769
YDR508C	0	0	0.0767790262172285
YBR020W	0	0	0.0766355140186916
YLR060W	0	0	0.0764925373134328
YDL046W	0	0	0.0763500931098696
YDL224C	0	0	0.0762081784386617
YER174C	0	0	0.0760667903525046
YDR378C	0	0	0.0759259259259259
YDR304C	0	1	0.0759259259259259
YBL084C	0	0	0.0757855822550832
YGL256W	0	0	0.0756457564575646
YEL001C	0	1	0.0756457564575646
YNL101W	0	0	0.0755064456721915
YML001W	0	0	0.0753676470588235
YPR033C	0	0	0.0752293577981651
YHR110W	0	0	0.0750915750915751
YMR080C	0	0	0.0749542961608775
YOL057W	0	1	0.0749542961608775
YBR082C	0	0	0.0748175182481752
YMR298W	0	0	0.0746812386156648
YHR183W	0	0	0.0745454545454545
YML125C	0	0	0.0744101633393829
YBL067C	0	1	0.0744101633393829
YCL044C	0	0	0.0742753623188406
YER010C	0	1	0.0742753623188406
YGR004W	0	0	0.0741410488245931
YBL106C	0	0	0.0740072202166065
YPR041W	0	0	0.0738738738738739
YHR108W	0	0	0.0737410071942446
YOR301W	0	0	0.0736086175942549
YBR170C	0	0	0.0734767025089606
YML102W	0	0	0.073345259391771
YDR326C	0	0	0.0732142857142857
YJR144W	0	0	0.0730837789661319
YIR008C	0	0	0.0729537366548043
YGL127C	0	0	0.0728241563055062
YIL049W	0	0	0.0726950354609929
YGR261C	0	0	0.0725663716814159
YER136W	0	0	0.0724381625441696
YBL051C	0	0	0.072310405643739
YML059C	0	0	0.0721830985915493
YBR179C	0	0	0.0720562390158172
YGR105W	0	0	0.0719298245614035
YLR020C	0	0	0.0718038528896672
YAR003W	0	0	0.0716783216783217
YNL326C	0	0	0.0715532286212914
YBR188C	0	0	0.0715502555366269
YBL058W	0	0	0.0715502555366269
YHR063C	0	0	0.0715502555366269
YPL184C	0	1	0.0715502555366269
YNL070W	0	0	0.0715502555366269
YER019W	0	0	0.0715502555366269
YLR114C	0	0	0.0715502555366269
YGR229C	0	0	0.0715502555366269
YMR006C	0	0	0.0715502555366269
YFL039C	0	0	0.0715502555366269
YBR201W	0	0	0.0715502555366269
YNL327W	0	0	0.0715502555366269
YGR055W	0	0	0.0715502555366269
YBR193C	0	0	0.0715502555366269
YGR036C	1	0	0.0715502555366269
YBR097W	0	0	0.0714285714285714
YHL011C	0	0	0.0713073005093379
YBL107C	0	1	0.0713073005093379
YGL002W	0	0	0.0711864406779661
YJL133W	0	0	0.0710659898477157
YDR144C	0	0	0.0709459459459459
YDL140C	0	0	0.0708263069139966
YBR272C	0	0	0.0707070707070707
YJL117W	0	0	0.0705882352941176
YJR069C	0	0	0.0704697986577181
YHR039C	0	0	0.0703517587939698
YER086W	0	0	0.0702341137123746
YBL063W	0	0	0.0701168614357262
YML028W	0	0	0.07
YEL016C	0	0	0.0698835274542429
YBR088C	0	0	0.0697674418604651
YJL187C	0	0	0.0696517412935323
YDR349C	0	1	0.0696517412935323
YLR332W	0	0	0.0695364238410596
YML130C	0	0	0.0694214876033058
YDR400W	0	0	0.0693069306930693
YLR146C	0	0	0.0691927512355848
YOR336W	0	0	0.0690789473684211
YJL059W	0	0	0.0689655172413793
YML124C	0	0	0.0688524590163934
YPR052C	0	0	0.0687397708674304
YBR275C	0	0	0.0686274509803922
YDR264C	0	0	0.0685154975530179
YCL017C	0	0	0.0684039087947883
YGL014W	0	0	0.0682926829268293
YDL195W	0	0	0.0681818181818182
YJL014W	0	0	0.0680713128038898
YPR147C	0	1	0.0680713128038898
YGL139W	0	0	0.0679611650485437
YOR008C	0	0	0.0678513731825525
YOR241W	0	0	0.067741935483871
YHR190W	0	0	0.0676328502415459
YMR129W	0	0	0.067524115755627
YOL137W	0	1	0.067524115755627
YIL014W	0	0	0.0674157303370786
YGL253W	0	0	0.0673076923076923
YKR065C	0	0	0.0672
YFL004W	0	0	0.0670926517571885
YKL119C	0	0	0.0669856459330144
YDR294C	0	0	0.0668789808917197
YLR285W	0	0	0.0667726550079491
YGR166W	0	0	0.0666666666666667
YEL047C	0	0	0.0665610142630745
YLR018C	0	0	0.0664556962025316
YNR009W	0	0	0.0663507109004739
YMR116C	0	0	0.0662460567823344
YLR212C	0	0	0.0661417322834646
YDL111C	0	0	0.0660377358490566
YBL003C	0	0	0.0659340659340659
YOR163W	0	0	0.0658307210031348
YNL135C	0	0	0.0657276995305164
YGL186C	0	0	0.065625
YJR009C	0	0	0.0655226209048362
YLR104W	0	1	0.0655226209048362
YDR367W	0	1	0.0655226209048362
YEL040W	0	0	0.0654205607476635
YBR286W	0	0	0.0653188180404355
YDR538W	0	0	0.0652173913043478
YBR094W	0	1	0.0652173913043478
YLR242C	0	0	0.0651162790697674
YBL024W	0	0	0.065015479876161
YJR031C	0	0	0.0649149922720247
YPL176C	0	0	0.0648148148148148
YKL190W	0	0	0.0647149460708783
YJL080C	0	0	0.0646153846153846
YPR036W	0	0	0.0645161290322581
YNL238W	0	0	0.0644171779141104
YNL275W	0	0	0.0643185298621746
YHR216W	0	0	0.0642201834862385
YDL155W	0	0	0.0641221374045802
YIR021W	0	0	0.0640243902439024
YDR224C	0	0	0.0639269406392694
YLR286C	0	0	0.0638297872340425
YJL095W	0	0	0.0637329286798179
YKL140W	0	0	0.0636363636363636
YNL010W	0	1	0.0636363636363636
YLR130C	0	0	0.0635400907715582
YBR173C	0	0	0.0634441087613293
YJL026W	0	0	0.0633484162895928
YGL161C	0	0	0.0632530120481928
YKL058W	0	0	0.0631578947368421
YGR262C	0	0	0.0630630630630631
YGL215W	0	0	0.0629685157421289
YDR226W	0	0	0.062874251497006
YDR372C	0	0	0.062780269058296
YBR131W	0	0	0.0626865671641791
YDR502C	0	0	0.0625931445603577
YJL138C	0	0	0.0625
YLR264W	0	0	0.062407132243685
YER026C	0	0	0.0623145400593472
YNL258C	0	0	0.0622222222222222
YBR200W	0	0	0.0621301775147929
YLR363C	0	0	0.0620384047267356
YMR241W	0	0	0.0619469026548673
YNL192W	0	0	0.0618556701030928
YOR247W	0	0	0.0617647058823529
YLR292C	0	0	0.0616740088105727
YHR061C	0	0	0.06158357771261
YDR373W	0	0	0.061493411420205
YEL017C-A	0	0	0.0614035087719298
YDR331W	0	0	0.0613138686131387
YGL245W	0	0	0.0612244897959184
YNR017W	0	0	0.0611353711790393
YGR082W	0	0	0.061046511627907
YML106W	0	0	0.0609579100145138
YGL016W	0	0	0.0608695652173913
YBR119W	0	0	0.060781476121563
YJL092W	0	0	0.0606936416184971
YHR086W	0	0	0.0606060606060606
YDL235C	0	0	0.0605187319884726
YJL212C	0	0	0.060431654676259
YER031C	0	0	0.0603448275862069
YJL171C	0	1	0.0603448275862069
YGL126W	0	0	0.0602582496413199
YMR099C	0	0	0.0601719197707736
YPL041C	0	0	0.0600858369098712
YIL088C	0	0	0.06
YHR143W	0	0	0.0599144079885877
YKL100C	0	1	0.0599144079885877
YGR109C	0	0	0.0598290598290598
YBL093C	0	0	0.0597439544807966
YBR030W	0	0	0.0596590909090909
YDR292C	0	0	0.0595744680851064
YOR355W	0	0	0.0594900849858357
YLR066W	0	0	0.0594059405940594
YAR008W	0	0	0.0593220338983051
YML023C	0	0	0.0592383638928068
YIL030C	0	0	0.0591549295774648
YOR209C	0	0	0.0590717299578059
YFR009W	0	0	0.0589887640449438
YER099C	0	0	0.05890603085554
YIL131C	0	0	0.0588235294117647
YER008C	0	0	0.0587412587412587
YKL146W	0	0	0.058659217877095
YBL002W	0	0	0.0585774058577406
YLR017W	0	0	0.0584958217270195
YKR013W	0	1	0.0584958217270195
YOR133W	0	0	0.0584144645340751
YGR155W	0	0	0.0583333333333333
YDL125C	0	0	0.058252427184466
YAL012W	0	0	0.0581717451523546
YPL252C	0	0	0.0580912863070539
YDR459C	0	0	0.0580110497237569
YER166W	0	0	0.0579310344827586
YDR044W	0	0	0.0578512396694215
YBR103W	0	0	0.0577716643741403
YPR082C	0	0	0.0576923076923077
YER125W	0	0	0.0576131687242798
YGR054W	0	0	0.0575342465753425
YGR089W	0	0	0.0574555403556772
YOL102C	0	0	0.0573770491803279
YDR098C	0	0	0.0572987721691678
YGR222W	0	0	0.0572207084468665
YPL144W	0	0	0.0571428571428571
YER043C	0	0	0.0570652173913043
YMR264W	0	0	0.0569877883310719
YNL031C	0	0	0.0569105691056911
YLR183C	0	0	0.0568335588633288
YBR279W	0	0	0.0567567567567568
YPL069C	0	0	0.0566801619433198
YMR146C	0	0	0.0566037735849057
YCL063W	0	0	0.0565275908479139
YOR212W	0	0	0.0564516129032258
YLR208W	0	0	0.0563758389261745
YPR105C	0	0	0.0563002680965147
YGR040W	0	0	0.056282722513089
YOR197W	0	0	0.056282722513089
YOR253W	0	0	0.056282722513089
YHR072W	0	0	0.056282722513089
YDR353W	0	0	0.056282722513089
YNL300W	0	1	0.056282722513089
YMR200W	0	0	0.056282722513089
YCR048W	0	0	0.056282722513089
YLL052C	0	0	0.056282722513089
YIL034C	0	0	0.056282722513089
YJL060W	0	0	0.056282722513089
YOR043W	0	0	0.056282722513089
YML036W	0	0	0.056282722513089
YLR340W	0	0	0.056282722513089
YMR235C	0	0	0.056282722513089
YBR154C	0	0	0.056282722513089
YER072W	0	0	0.056282722513089
YLR084C	0	0	0.056282722513089
YDR221W	1	0	0.056282722513089
YKL196C	0	0	0.0562091503267974
YHR007C	0	0	0.0561357702349869
YJL073W	0	0	0.0560625814863103
YHR020W	0	0	0.0559895833333333
YPL235W	0	0	0.0559167750325098
YBR142W	0	0	0.0558441558441558
YCL005W	0	1	0.0558441558441558
YFL017C	0	0	0.0557717250324254
YFL041W	0	0	0.055699481865285
YDR190C	0	0	0.055627425614489
YLL014W	0	1	0.055627425614489
YOR115C	0	0	0.0555555555555556
YDL236W	0	0	0.0554838709677419
YIL076W	0	0	0.0554123711340206
YIL005W	0	0	0.0553410553410553
YOL097C	0	0	0.0552699228791774
YFL025C	0	0	0.055198973042362
YKL096W-A	0	0	0.0551282051282051
YOL147C	0	0	0.0550576184379001
YLR359W	0	0	0.0549872122762148
YER004W	0	1	0.0549872122762148
YJR065C	0	0	0.0549169859514687
YEL046C	0	0	0.0548469387755102
YDR225W	0	0	0.0547770700636943
YAL058W	0	0	0.0547073791348601
YGL172W	0	0	0.0546378653113088
YER154W	0	0	0.0545685279187817
YKL056C	0	0	0.0544993662864385
YDL029W	0	0	0.0544303797468354
YDL103C	0	0	0.0543615676359039
YCL057W	0	0	0.0542929292929293
YPR016C	0	0	0.0542244640605296
YBR101C	0	0	0.0541561712846348
YBR198C	0	0	0.0540880503144654
YPL076W	0	0	0.0540201005025126
YGR240C	0	0	0.0539523212045169
YKL034W	0	0	0.0538847117794486
YPL241C	0	0	0.0538172715894869
YJR068W	0	0	0.05375
YDL166C	0	0	0.0536828963795256
YPL112C	0	0	0.0536159600997506
YJL157C	0	0	0.0535491905354919
YKR068C	0	0	0.0534825870646766
YJR010C-A	0	0	0.053416149068323
YHR030C	0	0	0.0533498759305211
YJL198W	0	0	0.0532837670384139
YOR281C	0	0	0.0532178217821782
YGR264C	0	0	0.0531520395550062
YBL030C	0	0	0.0530864197530864
YOR332W	0	0	0.0530209617755857
YKL181W	0	0	0.0529556650246305
YDR046C	0	0	0.0528905289052891
YCR077C	0	0	0.0528255528255528
YHR204W	0	0	0.052760736196319
YLL048C	0	0	0.0526960784313725
YLR330W	0	0	0.0526315789473684
YBR060C	0	0	0.0525672371638142
YLR134W	0	0	0.0525030525030525
YPR080W	0	0	0.0524390243902439
YLR353W	0	0	0.0523751522533496
YFL022C	0	0	0.0523114355231144
YAR007C	0	0	0.0522478736330498
YBR282W	0	0	0.0521844660194175
YER146W	0	0	0.0521212121212121
YBL052C	0	0	0.0520581113801453
YPL207W	0	1	0.0520581113801453
YGR204W	0	0	0.0519951632406288
YLR450W	0	0	0.051948051948052
YML069W	0	0	0.051948051948052
YER110C	0	0	0.051948051948052
YGR263C	0	1	0.051948051948052
YBL090W	0	0	0.051948051948052
YFL026W	0	0	0.051948051948052
YPL206C	0	0	0.051948051948052
YKR042W	0	0	0.051948051948052
YKL184W	0	0	0.051948051948052
YPL127C	0	0	0.051948051948052
YJL029C	0	0	0.051948051948052
YNL045W	0	0	0.051948051948052
YNL247W	0	0	0.051948051948052
YBR108W	0	1	0.051948051948052
YNL049C	0	0	0.051948051948052
YML104C	0	0	0.051948051948052
YCR008W	0	0	0.051948051948052
YKL116C	0	0	0.051948051948052
YPL226W	0	0	0.051948051948052
YOL019W	0	1	0.051948051948052
YMR123W	0	0	0.051948051948052
YBR244W	0	0	0.051948051948052
YGL038C	1	0	0.051948051948052
YNL290W	0	0	0.0518867924528302
YJL167W	0	0	0.0518256772673734
YCL018W	0	0	0.0517647058823529
YGL195W	0	0	0.0517038777908343
YGR124W	0	0	0.0516431924882629
YOR160W	0	0	0.0515826494724502
YDR050C	0	0	0.0515222482435597
YKL192C	0	0	0.0514619883040936
YAL040C	0	0	0.0514018691588785
YIL145C	0	0	0.0513418903150525
YMR092C	0	0	0.0512820512820513
YJL190C	0	0	0.0512223515715949
YNR052C	0	0	0.0511627906976744
YKL018W	0	0	0.0511033681765389
YMR237W	0	0	0.0510440835266821
YMR216C	0	0	0.0509849362688297
YNL268W	0	0	0.0509259259259259
YCR023C	0	1	0.0509259259259259
YDR388W	0	0	0.0508670520231214
YGR101W	0	0	0.0508083140877598
YGR120C	0	0	0.0507497116493656
YDR376W	0	0	0.0506912442396313
YHR064C	0	0	0.0506329113924051
YMR071C	0	0	0.0505747126436782
YJL008C	0	0	0.0505166475315729
YNL297C	0	0	0.0504587155963303
YAL043C	0	0	0.0504009163802978
YDR232W	0	0	0.0503432494279176
YML055W	0	0	0.0502857142857143
YML132W	0	0	0.0502283105022831
YDR137W	0	0	0.0501710376282782
YCR004C	0	1	0.0501710376282782
YLR027C	0	0	0.0501138952164009
YCR059C	0	0	0.0500568828213879
YBR245C	0	0	0.05
YOR142W	0	0	0.0499432463110102
YJL124C	0	0	0.0498866213151927
YKR059W	0	0	0.0498301245753114
YIL110W	0	0	0.0497737556561086
YIL074C	0	0	0.0497175141242938
YNL016W	0	0	0.0496613995485327
YLR144C	0	0	0.0496054114994363
YDR385W	0	0	0.0495495495495495
YBR251W	0	0	0.0494938132733408
YIL015W	0	0	0.049438202247191
YJL111W	0	0	0.0493827160493827
YDR093W	0	0	0.0493273542600897
YHR186C	0	0	0.0492721164613662
YBR136W	0	0	0.0492170022371365
YDL165W	0	0	0.0491620111731844
YDL164C	0	0	0.0491071428571429
YER183C	0	0	0.0490523968784838
YPL059W	0	0	0.0489977728285078
YDL003W	0	0	0.0489432703003337
YFL017W-A	0	0	0.0488888888888889
YGL234W	0	0	0.048834628190899
YER049W	0	0	0.0487804878048781
YLR231C	0	0	0.0487264673311185
YIL041W	0	1	0.0487264673311185
YOR112W	0	0	0.0486725663716814
YBR009C	0	0	0.0486187845303867
YGL094C	0	0	0.0485651214128035
YGR198W	0	0	0.0485115766262404
YLR303W	0	0	0.0484581497797357
YOR260W	0	0	0.0484048404840484
YGR185C	0	0	0.0483516483516484
YLR220W	0	0	0.0482985729967069
YGL112C	0	0	0.0482456140350877
YNL168C	0	1	0.0482456140350877
YBL098W	0	0	0.0481927710843374
YGL070C	0	0	0.0481400437636762
YOR361C	0	0	0.0480874316939891
YPR120C	0	0	0.0480349344978166
YPR069C	0	0	0.0479825517993457
YIL142W	0	0	0.0479302832244009
YKL045W	0	0	0.0478781284004353
YJR057W	0	0	0.0478260869565217
YOL107W	0	1	0.0478260869565217
YPR110C	0	0	0.0477741585233442
YOR245C	0	0	0.0477223427331887
YGL115W	0	0	0.047670639219935
YBR081C	0	0	0.0476190476190476
YER107C	0	0	0.0475675675675676
YPL098C	0	0	0.0475161987041037
YGR221C	0	0	0.0474649406688242
YPR119W	0	0	0.0474137931034483
YEL064C	0	0	0.0473627556512379
YAR002W	0	0	0.0473118279569892
YCL014W	0	0	0.0472610096670247
YGR214W	0	0	0.0472103004291846
YBR059C	0	0	0.0471596998928189
YMR299C	0	0	0.0471092077087794
YPL037C	0	0	0.0470588235294118
YKR037C	0	0	0.047008547008547
YDR056C	0	1	0.047008547008547
YPL083C	0	0	0.0469583778014941
YGL106W	0	0	0.046908315565032
YOR319W	0	0	0.0468583599574015
YLR386W	0	0	0.0468085106382979
YMR150C	0	0	0.0467587672688629
YEL015W	0	0	0.0467091295116773
YJR124C	0	1	0.0467091295116773
YOR109W	0	0	0.0466595970307529
YNL123W	0	0	0.0466101694915254
YLL043W	0	0	0.0465608465608466
YML011C	0	0	0.0465116279069767
YBL039C	0	0	0.0464625131995776
YML077W	0	0	0.0464135021097046
YMR022W	0	0	0.0463645943097998
YLR039C	0	0	0.0463157894736842
YGL231C	0	1	0.0463157894736842
YCL011C	0	0	0.046267087276551
YBR111C	0	1	0.046267087276551
YMR083W	0	0	0.046218487394958
YNL294C	0	0	0.0461699895068206
YGR024C	0	0	0.0461215932914046
YMR192W	0	0	0.0460732984293194
YKL096W	0	0	0.0460251046025105
YML027W	0	0	0.0459770114942529
YPL279C	0	1	0.0459770114942529
YKR038C	0	0	0.0459290187891441
YLR250W	0	0	0.045881126173097
YOR021C	0	0	0.0458333333333333
YJL093C	0	0	0.0457856399583767
YBR010W	0	0	0.0457380457380457
YJR032W	0	0	0.0456905503634476
YOL090W	0	0	0.045643153526971
YKR070W	0	1	0.045643153526971
YHL048W	0	0	0.0455958549222798
YER119C	0	0	0.0455486542443064
YLR121C	0	0	0.0455015511892451
YLR429W	0	0	0.0454545454545455
YLR328W	0	0	0.0454076367389061
YLR190W	0	0	0.045360824742268
YML105C	0	0	0.0453141091658084
YDR452W	0	0	0.0452674897119342
YDR351W	0	0	0.0452209660842754
YLR314C	0	0	0.0451745379876797
YIL016W	0	0	0.0451282051282051
YPL031C	0	0	0.0450819672131148
YFR042W	0	1	0.0450819672131148
YLR105C	0	0	0.04503582395087
YPR149W	0	0	0.0449897750511247
YJR063W	0	0	0.0449438202247191
YLR120C	0	0	0.0448979591836735
YDR346C	0	0	0.0448521916411825
YDR097C	0	0	0.044806517311609
YOR360C	0	0	0.0447609359104781
YJL208C	0	0	0.0447154471544715
YNL041C	0	0	0.0446700507614213
YKL060C	0	0	0.0446247464503043
YMR012W	0	0	0.0445795339412361
YDL157C	0	1	0.0445795339412361
YGR285C	0	0	0.0445544554455446
YNL261W	0	0	0.0445544554455446
YGR163W	0	0	0.0445544554455446
YMR161W	0	0	0.0445544554455446
YGR192C	0	0	0.0445544554455446
YCR011C	0	0	0.0445544554455446
YHR012W	0	0	0.0445544554455446
YCR069W	0	1	0.0445544554455446
YDL117W	0	0	0.0445544554455446
YPL210C	0	0	0.0445544554455446
YNL030W	0	0	0.0445544554455446
YPL131W	0	0	0.0445544554455446
YOR074C	0	0	0.0445544554455446
YNR039C	0	0	0.0445544554455446
YKL081W	0	0	0.0445544554455446
YOL086C	0	0	0.0445544554455446
YJR064W	0	0	0.0445544554455446
YJR141W	0	0	0.0445544554455446
YLL028W	0	0	0.0445544554455446
YOL139C	0	0	0.0445544554455446
YNL079C	0	0	0.0445544554455446
YDR129C	0	0	0.0445544554455446
YMR183C	0	0	0.0445544554455446
YNL080C	1	0	0.0445544554455446
YOR080W	0	0	0.0445103857566766
YMR058W	0	0	0.0444664031620553
YLR390W-A	0	0	0.0444225074037512
YMR217W	0	0	0.0443786982248521
YJR133W	0	0	0.0443349753694581
YGL207W	0	0	0.0442913385826772
YOL039W	0	0	0.0442477876106195
YPR063C	0	1	0.0442477876106195
YIL004C	0	0	0.0442043222003929
YBL081W	0	1	0.0442043222003929
YCR009C	0	0	0.0441609421000981
YJR121W	0	0	0.0441176470588235
YMR148W	0	1	0.0441176470588235
YDL135C	0	0	0.0440744368266405
YHR174W	0	0	0.0440313111545988
YGR075C	0	0	0.0439882697947214
YDR437W	0	0	0.0439453125
YIL044C	0	0	0.0439024390243902
YLR249W	0	0	0.043859649122807
YGL168W	0	0	0.0438169425511198
YER089C	0	0	0.0437743190661479
YPL149W	0	0	0.043731778425656
YNR008W	0	0	0.0436893203883495
YLR195C	0	0	0.04364694471387
YGR200C	0	0	0.0436046511627907
YJL094C	0	0	0.0435624394966118
YER044C	0	0	0.0435203094777563
YAL038W	0	0	0.0434782608695652
YMR318C	0	0	0.0434362934362934
YJL012C	0	0	0.0433944069431051
YPL036W	0	0	0.0433526011560694
YER155C	0	0	0.0433108758421559
YBR069C	0	0	0.0432692307692308
YCL009C	0	0	0.0432276657060519
YKR085C	0	0	0.0431861804222649
YDR498C	0	0	0.0431447746883988
YBR185C	0	0	0.0431034482758621
YOR184W	0	0	0.0430622009569378
YMR222C	0	1	0.0430622009569378
YGR094W	0	0	0.0430210325047801
YGL203C	0	0	0.0429799426934097
YLR420W	0	0	0.0429389312977099
YDL143W	0	0	0.0428979980934223
YOR104W	0	1	0.0428979980934223
YCL038C	0	0	0.0428571428571429
YGR286C	0	0	0.0428163653663178
YBR287W	0	1	0.0428163653663178
YBL074C	0	0	0.0427756653992395
YDR252W	0	0	0.0427350427350427
YLR019W	0	0	0.0426944971537002
YIR006C	0	0	0.042654028436019
YNL188W	0	0	0.0426136363636364
YGR060W	0	0	0.0425733207190161
YER025W	0	0	0.0425330812854442
YPL057C	0	0	0.0424929178470255
YNR059W	0	0	0.0424528301886792
YOR306C	0	0	0.0424128180961357
YEL056W	0	0	0.0423728813559322
YIL002C	0	0	0.0423330197554092
YLR241W	0	1	0.0423330197554092
YOR216C	0	0	0.0422932330827068
YGL135W	0	0	0.0422535211267606
YLR113W	0	0	0.0422138836772983
YER156C	0	1	0.0422138836772983
YLR023C	0	0	0.042174320524836
YER124C	0	0	0.0421348314606742
YER100W	0	0	0.0420954162768943
YKL130C	0	0	0.0420560747663551
YDR045C	0	0	0.0420168067226891
YOR390W	0	1	0.0420168067226891
YGR077C	0	0	0.0419776119402985
YLR028C	0	0	0.0419384902143523
YER186C	0	1	0.0419384902143523
YPR088C	0	0	0.0418994413407821
YPL243W	0	0	0.0418604651162791
YDL178W	0	0	0.04182156133829
YBR158W	0	0	0.0417827298050139
YLL004W	0	0	0.0417439703153989
YPR133W-A	0	0	0.0417052826691381
YHR121W	0	0	0.0416666666666667
YOR161C	0	1	0.0416666666666667
YKL113C	0	0	0.0416281221091582
YJL065C	0	0	0.0415896487985213
YCR037C	0	0	0.0415512465373961
YMR209C	0	1	0.0415512465373961
YHR187W	0	0	0.0415129151291513
YNL003C	0	0	0.0414746543778802
YDL092W	0	0	0.0414364640883978
YPR010C	0	0	0.0413983440662374
YDR085C	0	0	0.0413602941176471
YPL019C	0	0	0.0413223140495868
YOL133W	0	0	0.0412844036697248
YOR323C	0	0	0.0412465627864345
YDR488C	0	0	0.0412087912087912
YFR005C	0	0	0.0411710887465691
YDL081C	0	0	0.0411334552102377
YPR058W	0	0	0.0410958904109589
YLR050C	0	1	0.0410958904109589
YPL225W	0	1	0.0410958904109589
YIL118W	0	0	0.0410583941605839
YNL072W	0	0	0.04102096627165
YOR269W	0	0	0.040983606557377
YBR025C	0	0	0.0409463148316652
YDL130W	0	0	0.0409090909090909
YDL219W	0	0	0.0408719346049046
YLR180W	0	0	0.0408348457350272
YOR181W	0	0	0.0407978241160471
YJL061W	0	0	0.0407608695652174
YKR074W	0	1	0.0407608695652174
YER141W	0	0	0.0407239819004525
YOR026W	0	0	0.0406871609403255
YOR305W	0	0	0.040650406504065
YOR084W	0	0	0.0406137184115523
YDR089W	0	0	0.0405770964833183
YGR177C	0	0	0.0405405405405405
YGR255C	0	0	0.0405040504050405
YPL051W	0	0	0.0404676258992806
YER077C	0	1	0.0404676258992806
YPR062W	0	0	0.0404312668463612
YML046W	0	0	0.040394973070018
YGL105W	0	0	0.0403587443946188
YNL259C	0	0	0.0403225806451613
YDR489W	0	0	0.0402864816472695
YER060W	0	1	0.0402864816472695
YLR201C	0	0	0.0402504472271914
YNL111C	0	0	0.0402144772117962
YJR145C	0	0	0.0401785714285714
YIL158W	0	1	0.0401785714285714
YOL136C	0	0	0.04014272970562
YER095W	0	0	0.0401069518716578
YDR320C	0	0	0.0400712377560107
YMR218C	0	0	0.0400355871886121
YJL159W	0	0	0.04
YEL006W	0	0	0.0399644760213144
YNR044W	0	0	0.0399290150842946
YBL069W	0	0	0.0398936170212766
YDL116W	0	0	0.0398582816651904
YHR128W	0	0	0.0398230088495575
YNL209W	0	0	0.0397877984084881
YBR031W	0	0	0.0397526501766784
YML109W	0	0	0.0397175639894086
YGL145W	0	0	0.0396825396825397
YNL181W	0	1	0.0396825396825397
YGR277C	0	0	0.039647577092511
YIL047C	0	0	0.039612676056338
YCR031C	0	0	0.0395778364116095
YLR437C	0	1	0.0395778364116095
YOR265W	0	0	0.0395430579964851
YOR371C	0	0	0.0395083406496927
YGL040C	0	0	0.0394736842105263
YGR218W	0	0	0.0394390885188431
YJL074C	0	0	0.0394045534150613
YDR126W	0	0	0.0393700787401575
YGL005C	0	0	0.0393356643356643
YAL029C	0	0	0.0393013100436681
YFR006W	0	1	0.0393013100436681
YHR206W	0	0	0.0392670157068063
YLL061W	0	0	0.039232781168265
YNL243W	0	0	0.039198606271777
YLL021W	0	0	0.0391644908616188
YIL051C	0	0	0.0391304347826087
YMR301C	0	0	0.0390964378801043
YIL134W	0	0	0.0390625
YHR107C	0	0	0.0390286209887251
YEL034W	0	0	0.0389948006932409
YNL051W	0	0	0.038961038961039
YMR070W	0	0	0.0389273356401384
YJR044C	0	0	0.0388936905790838
YNR026C	0	0	0.038860103626943
YDR188W	0	0	0.0388265746333046
YOR335C	0	0	0.0387931034482759
YER032W	0	0	0.0387596899224806
YCR053W	0	0	0.0387263339070568
YPR131C	0	0	0.0386930352536543
YPL255W	0	0	0.038659793814433
YGL030W	0	0	0.0386266094420601
YLR440C	0	0	0.0385934819897084
YNL248C	0	0	0.038560411311054
YDR476C	0	1	0.038560411311054
YOR232W	0	0	0.038527397260274
YMR276W	0	0	0.0384944396920445
YNL273W	0	0	0.0384615384615385
YJL201W	0	0	0.0384286934244236
YHR143W-A	0	0	0.0383959044368601
YDR472W	0	0	0.0383631713554987
YOL007C	0	1	0.0383631713554987
YBR118W	0	0	0.0383304940374787
YLR403W	0	0	0.0382978723404255
YNL239W	0	0	0.038265306122449
YJR016C	0	0	0.038232795242141
YPL101W	0	0	0.0382003395585739
YER109C	0	0	0.0381679389312977
YJR073C	0	0	0.038135593220339
YGR158C	0	0	0.0381033022861981
YBR071W	0	1	0.0381033022861981
YKL122C	0	0	0.0380710659898477
YDL014W	0	0	0.0380388841927303
YDR501W	0	0	0.0380067567567568
YBR085W	0	0	0.0379746835443038
YGR173W	0	1	0.0379746835443038
YDR016C	0	0	0.0379426644182125
YNL316C	0	0	0.037910699241786
YNL257C	0	0	0.0378787878787879
YPR086W	0	0	0.0378469301934399
YHR041C	0	0	0.0378151260504202
YER145C	0	0	0.0377833753148615
YHL039W	0	0	0.037751677852349
YNL121C	0	0	0.0377200335289187
YGL173C	0	0	0.0376884422110553
YGR234W	0	0	0.0376569037656904
YMR312W	0	0	0.0376254180602007
YNL321W	0	1	0.0376254180602007
YKL024C	0	0	0.037593984962406
YGL019W	0	0	0.0375626043405676
YIL027C	0	1	0.0375626043405676
YNL271C	0	0	0.0375312760633862
YOL013C	0	0	0.0375
YEL029C	0	0	0.0374687760199834
YLR181C	0	0	0.0374376039933444
YOL101C	0	0	0.0374064837905237
YPL195W	0	0	0.037375415282392
YML013W	0	0	0.037344398340249
YML072C	0	1	0.037344398340249
YGL233W	0	0	0.0373134328358209
YHR151C	0	1	0.0373134328358209
YMR093W	0	0	0.0372825186412593
YGL021W	0	0	0.0372516556291391
YCL002C	0	1	0.0372516556291391
YOR046C	0	0	0.0372208436724566
YOR153W	0	0	0.0371900826446281
YNL231C	0	0	0.037159372419488
YDR170C	0	0	0.0371287128712871
YDR517W	0	0	0.0370981038746908
YOR217W	0	0	0.0370675453047776
YDR487C	0	0	0.037037037037037
YMR003W	0	1	0.037037037037037
YGL114W	0	0	0.0370065789473684
YLR293C	0	0	0.0369761709120789
YIL083C	0	0	0.0369458128078818
YJR003C	0	0	0.036915504511895
YPL137C	0	0	0.0368852459016393
YDL101C	0	0	0.0368550368550369
YGR152C	0	0	0.0368248772504092
YOR312C	0	0	0.0367947669664759
YOR243C	0	0	0.0367647058823529
YNL149C	0	0	0.036734693877551
YDR279W	0	0	0.0367047308319739
YNL032W	0	0	0.0366748166259169
YLR350W	0	0	0.0366449511400651
YGR108W	0	0	0.0366151342554923
YGL221C	0	1	0.0366151342554923
YFR018C	0	1	0.0366151342554923
YER011W	0	0	0.0365853658536585
YDR013W	0	0	0.0365556458164094
YNL156C	0	0	0.036525974025974
YBL027W	0	0	0.0364963503649635
YOR039W	0	0	0.0364667747163695
YGL039W	0	0	0.0364372469635627
YPL267W	0	0	0.0364077669902913
YJL054W	0	0	0.0363783346806791
YPL220W	0	0	0.0363489499192246
YOR231W	0	0	0.036319612590799
YNL087W	0	1	0.036319612590799
YDR077W	0	0	0.0362903225806452
YOR201C	0	0	0.0362610797743755
YMR061W	0	0	0.036231884057971
YLR313C	0	0	0.0362027353177796
YMR308C	0	0	0.0361736334405145
YKL194C	0	0	0.036144578313253
YMR211W	0	0	0.036115569823435
YDR158W	0	0	0.0360866078588613
YFL036W	0	0	0.0360576923076923
YEL051W	0	0	0.0360288230584468
YJR088C	0	1	0.0360288230584468
YDR393W	0	0	0.036
YLR044C	0	0	0.0359712230215827
YIL129C	0	0	0.0359424920127796
YHR144C	0	0	0.0359138068635275
YNL158W	0	0	0.0358851674641148
YIL124W	0	0	0.0358565737051793
YOL124C	0	0	0.035828025477707
YLR432W	0	0	0.035799522673031
YLR048W	0	0	0.0357710651828299
YDL006W	0	0	0.0357426528991263
YHR115C	0	0	0.0357142857142857
YIR004W	0	0	0.0356859635210151
YAL053W	0	0	0.0356576862123613
YMR072W	0	0	0.0356294536817102
YGL119W	0	0	0.0356012658227848
YOL005C	0	0	0.0355731225296443
YOR108W	0	0	0.0355450236966825
YDR492W	0	0	0.0355169692186267
YMR033W	0	0	0.0354889589905363
YOR008C-A	0	0	0.0354609929078014
YCL008C	0	0	0.0354330708661417
YGR178C	0	0	0.035405192761605
YGL066W	0	0	0.035377358490566
YDL072C	0	1	0.035377358490566
YAL016W	0	0	0.0353495679497251
YMR316W	0	0	0.0353218210361068
YHR068W	0	0	0.0352941176470588
YDR107C	0	1	0.0352941176470588
YDR146C	0	0	0.0352664576802508
YML095C	0	0	0.0352388410336727
YMR091C	0	0	0.0352112676056338
YDR298C	0	0	0.0351837372947615
YHR005C	0	0	0.03515625
YKL126W	0	0	0.0351288056206089
YMR270C	0	0	0.0351014040561622
YJL127C	0	0	0.0350740452065472
YAL021C	0	0	0.0350467289719626
YER140W	0	1	0.0350467289719626
YHR193C	0	0	0.0350194552529183
YMR089C	0	0	0.0349922239502333
YPR019W	0	0	0.034965034965035
YGL166W	0	0	0.0349378881987578
YCL052C	0	0	0.034910783553142
YBR130C	0	0	0.0348837209302326
YBR249C	0	0	0.034856700232378
YDR531W	0	0	0.0348297213622291
YGL051W	0	0	0.0348027842227378
YLR452C	0	0	0.0347758887171561
YPL160W	0	0	0.0347490347490347
YML113W	0	0	0.0347222222222222
YNL267W	0	0	0.0346954510408635
YML110C	0	0	0.0346687211093991
YOL123W	0	0	0.0346420323325635
YLR304C	0	0	0.0346153846153846
YPR109W	0	1	0.0346153846153846
YFR047C	0	0	0.0345887778631822
YHR101C	0	0	0.0345622119815668
YPL089C	0	0	0.034535686876439
YGR232W	0	0	0.0345092024539877
YMR178W	0	1	0.0345092024539877
YOR317W	0	0	0.0344827586206897
YHR060W	0	0	0.0344827586206897
YKL219W	0	1	0.0344827586206897
YGL198W	0	0	0.0344827586206897
YMR060C	0	0	0.0344827586206897
YLR194C	0	0	0.0344827586206897
YPL229W	0	1	0.0344827586206897
YDR055W	0	0	0.0344827586206897
YBL042C	0	0	0.0344827586206897
YLR059C	0	0	0.0344827586206897
YKR028W	0	0	0.0344827586206897
YMR124W	0	1	0.0344827586206897
YCR026C	0	0	0.0344827586206897
YCL037C	0	0	0.0344827586206897
YDR115W	0	0	0.0344827586206897
YKL164C	0	0	0.0344827586206897
YOL128C	0	0	0.0344827586206897
YBL099W	0	0	0.0344827586206897
YOL146W	0	0	0.0344827586206897
YOR224C	0	0	0.0344827586206897
YJL129C	0	0	0.0344827586206897
YLR206W	0	0	0.0344827586206897
YGR033C	0	0	0.0344827586206897
YLL023C	0	1	0.0344827586206897
YKL152C	0	0	0.0344827586206897
YOL149W	0	0	0.0344827586206897
YJL069C	0	0	0.0344827586206897
YLR078C	0	0	0.0344827586206897
YNL206C	0	0	0.0344827586206897
YER152C	0	1	0.0344827586206897
YMR069W	0	0	0.0344827586206897
YIL117C	0	0	0.0344827586206897
YLR380W	0	0	0.0344827586206897
YBR058C-A	0	0	0.0344827586206897
YGL047W	1	0	0.0344827586206897
YGR254W	0	0	0.0344569288389513
YOR368W	0	0	0.0344311377245509
YGR156W	0	0	0.0344053851907255
YAL036C	0	0	0.0343796711509716
YHR047C	0	0	0.0343539955190441
YNL222W	0	0	0.0343283582089552
YNL289W	0	0	0.0343027591349739
YGR020C	0	0	0.0342771982116244
YBR049C	0	0	0.0342516753536858
YNL166C	0	0	0.0342261904761905
YLR210W	0	0	0.0342007434944238
YPR056W	0	0	0.0341753343239227
YLL022C	0	0	0.0341499628804751
YMR125W	0	0	0.0341246290801187
YJL024C	0	0	0.0340993328391401
YMR164C	0	0	0.0340740740740741
YAL013W	0	0	0.0340488527017024
YPL190C	0	0	0.0340236686390533
YKR091W	0	0	0.0339985218033999
YER091C	0	0	0.03397341211226
YBR043C	0	0	0.0339483394833948
YKL063C	0	1	0.0339483394833948
YHR117W	0	1	0.0339483394833948
YMR152W	0	0	0.0339233038348083
YKL205W	0	0	0.0338983050847458
YIR012W	0	0	0.0338733431516937
YBR177C	0	0	0.0338484179543782
YCL010C	0	0	0.0338235294117647
YNL251C	0	0	0.0337986774430566
YFR039C	0	1	0.0337986774430566
YLR405W	0	0	0.0337738619676946
YNR035C	0	0	0.0337490829053558
YMR043W	0	0	0.0337243401759531
YAR031W	0	0	0.0336996336996337
YER168C	0	0	0.0336749633967789
YLR008C	0	0	0.0336503291880029
YKL007W	0	0	0.033625730994152
YCL055W	0	0	0.0336011687363039
YLR186W	0	0	0.0335766423357664
YDL198C	0	0	0.0335521517140773
YEL059C-A	0	0	0.0335276967930029
YGL243W	0	0	0.0335032774945375
YMR247C	0	0	0.0334788937409025
YOR151C	0	0	0.0334545454545455
YFR025C	0	0	0.0334302325581395
YNL272C	0	0	0.0334059549745824
YPR003C	0	1	0.0334059549745824
YDR354W	0	0	0.0333817126269956
YNL178W	0	0	0.0333575054387237
YPR162C	0	0	0.0333333333333333
YDR156W	0	0	0.0333091962346126
YPL122C	0	0	0.0332850940665702
YKR082W	0	0	0.0332610267534346
YGR233C	0	0	0.0332369942196532
YPL032C	0	0	0.0332129963898917
YPL052W	0	0	0.0331890331890332
YLR389C	0	0	0.0331651045421774
YOR063W	0	0	0.0331412103746398
YOR034C	0	0	0.033117350611951
YFL028C	0	0	0.0330935251798561
YLL062C	0	0	0.0330697340043134
YLR248W	0	0	0.0330459770114943
YJR132W	0	0	0.0330222541277818
YLR381W	0	0	0.0329985652797704
YAL003W	0	0	0.0329749103942652
YCR081W	0	0	0.0329512893982808
YKL032C	0	0	0.0329277022190408
YAL041W	0	0	0.0329041487839771
YJL191W	0	0	0.0328806290207291
YHR028C	0	0	0.0328571428571429
YDL153C	0	0	0.0328336902212705
YOL142W	0	0	0.0328102710413695
YMR059W	0	0	0.0327868852459016
YGR057C	0	0	0.0327635327635328
YNL309W	0	0	0.0327402135231317
YNR075W	0	0	0.0327169274537696
YJR054W	0	1	0.0327169274537696
YNL298W	0	0	0.0326936744847193
YPR048W	0	1	0.0326936744847193
YLR426W	0	0	0.0326704545454545
YOR291W	0	1	0.0326704545454545
YEL071W	0	0	0.0326472675656494
YPL262W	0	0	0.0326241134751773
YLR337C	0	0	0.0326009922041106
YGL123W	0	0	0.0325779036827195
YBR302C	0	1	0.0325779036827195
YBR132C	0	0	0.032554847841472
YPL067C	0	1	0.032554847841472
YHR122W	0	0	0.0325318246110325
YJL108C	0	0	0.0325088339222615
YNL220W	0	0	0.0324858757062147
YFL009W	0	0	0.0324629498941426
YIL094C	0	0	0.0324400564174894
YPL007C	0	0	0.0324171952078929
YCR027C	0	0	0.0323943661971831
YFL018C	0	0	0.0323715693173821
YDR194C	0	0	0.0323488045007032
YOL008W	0	0	0.0323260716795502
YNR067C	0	0	0.0323033707865169
YHR036W	0	0	0.032280701754386
YGL085W	0	1	0.032280701754386
YDL066W	0	0	0.032258064516129
YMR174C	0	0	0.0322354590049054
YER171W	0	0	0.0322128851540616
YIL009W	0	0	0.0321903428971309
YOR236W	0	0	0.0321678321678322
YJL041W	0	0	0.0321453529000699
YKL191W	0	0	0.032122905027933
YEL026W	0	0	0.0321004884856943
YOR011W	0	0	0.0320781032078103
YLR087C	0	0	0.0320557491289199
YBR048W	0	0	0.032033426183844
YEL063C	0	0	0.0320111343075852
YLR075W	0	0	0.0319888734353268
YNL216W	0	0	0.0319666435024322
YGL131C	0	1	0.0319666435024322
YLR036C	0	1	0.0319666435024322
YGL255W	0	0	0.0319444444444444
YPL095C	0	0	0.0319222761970854
YNL067W	0	0	0.0319001386962552
YDR020C	0	1	0.0319001386962552
YMR029C	0	0	0.0318780318780319
YJL072C	0	0	0.0318559556786704
YLL046C	0	0	0.0318339100346021
YGL223C	0	0	0.0318118948824343
YOR267C	0	0	0.0317899101589496
YIL021W	0	0	0.031767955801105
YML075C	0	0	0.0317460317460317
YLR103C	0	0	0.0317241379310345
YKR030W	0	0	0.0317022742935906
YIL022W	0	0	0.0316804407713499
YBR084C-A	0	0	0.0316586373021335
YML008C	0	0	0.031636863823934
YLL035W	0	0	0.0316151202749141
YKL054C	0	0	0.0315934065934066
YAL026C	0	0	0.0315717227179135
YPL125W	0	0	0.0315500685871056
YDR415C	0	1	0.0315500685871056
YML053C	0	1	0.0315500685871056
YGR252W	0	0	0.0315284441398218
YNL125C	0	0	0.0315068493150685
YOR117W	0	0	0.0314852840520192
YNL292W	0	0	0.0314637482900137
YLR277C	0	0	0.0314422419685578
YMR052W	0	0	0.0314207650273224
YOR168W	0	0	0.0313993174061433
YJL209W	0	0	0.0313778990450205
YLR085C	0	0	0.0313565098841172
YPR078C	0	0	0.0313351498637602
YMR260C	0	0	0.0313138189244384
YKR067W	0	0	0.0312925170068027
YKL025C	0	0	0.0312712440516655
YPR129W	0	0	0.03125
YDL121C	0	1	0.03125
YDR398W	0	0	0.0312287847929396
YFL047W	0	0	0.0312075983717775
YDL160C	0	0	0.0311864406779661
YER048W-A	0	0	0.0311653116531165
YOR276W	0	0	0.031144211238998
YLR418C	0	0	0.0311231393775372
YER177W	0	0	0.0311020960108181
YML018C	0	1	0.0311020960108181
YKL157W	0	0	0.0310810810810811
YDL054C	0	0	0.0310600945307225
YKL039W	0	1	0.0310600945307225
YDR364C	0	0	0.0310391363022942
YNL293W	0	0	0.031018206338503
YPL063W	0	0	0.0309973045822102
YPL075W	0	0	0.030976430976431
YDR300C	0	0	0.0309555854643338
YOR070C	0	0	0.0309347679892401
YOR367W	0	0	0.0309139784946237
YGL010W	0	1	0.0309139784946237
YER014C-A	0	0	0.0308932169241101
YGL055W	0	0	0.0308724832214765
YMR130W	0	1	0.0308724832214765
YHL031C	0	0	0.0308517773306506
YNL246W	0	0	0.0308310991957105
YKR087C	0	0	0.0308104487608841
YEL020W-A	0	0	0.0307898259705489
YKL019W	0	0	0.0307692307692308
YKL163W	0	0	0.0307486631016043
YGR132C	0	0	0.0307281229124916
YPL253C	0	0	0.0307076101468625
YDR389W	0	0	0.0306871247498332
YPR071W	0	1	0.0306871247498332
YPL132W	0	0	0.0306666666666667
YEL038W	0	1	0.0306666666666667
YFR028C	0	0	0.0306462358427715
YDR325W	0	0	0.0306258322237017
YEL022W	0	0	0.0306054557551564
YJR135C	0	0	0.0305851063829787
YMR234W	0	0	0.0305647840531561
YGL237C	0	0	0.0305444887118194
YHR076W	0	1	0.0305444887118194
YBL095W	0	1	0.0305444887118194
YOR017W	0	0	0.0305242203052422
YOL009C	0	0	0.0305039787798408
YDR382W	0	0	0.0304837640821736
YCL025C	0	0	0.0304635761589404
YMR290C	0	0	0.0304434149569821
YIL031W	0	0	0.0304232804232804
YHL028W	0	0	0.030403172504957
YNL132W	0	0	0.0303830911492734
YJR079W	0	1	0.0303830911492734
YER018C	0	0	0.0303630363036304
YDR012W	0	0	0.0303430079155673
YLR425W	0	0	0.030323005932762
YPL087W	0	0	0.0303030303030303
YIL108W	0	1	0.0303030303030303
YKR026C	0	0	0.0302830809743252
YDL051W	0	0	0.0302631578947368
YNL095C	0	1	0.0302631578947368
YMR055C	0	0	0.0302432610124918
YKL094W	0	1	0.0302432610124918
YOR370C	0	0	0.0302233902759527
YCR088W	0	0	0.0302035456336179
YHR016C	0	0	0.0301837270341207
YDR341C	0	0	0.0301639344262295
YBR115C	0	0	0.0301441677588467
YMR309C	0	0	0.0301244269810085
YNL008C	0	0	0.0301047120418848
YDR407C	0	0	0.0300850228907783
YGR098C	0	0	0.0300653594771242
YKL114C	0	0	0.0300457217504899
YLR244C	0	0	0.0300261096605744
YGL159W	0	1	0.0300261096605744
YGL211W	0	0	0.0300065231572081
YOR035C	0	0	0.029986962190352
YJL019W	0	0	0.0299674267100977
YGL252C	0	0	0.0299479166666667
YAL033W	0	0	0.0299284320104099
YBR296C	0	0	0.0299089726918075
YOR372C	0	0	0.0298895386614685
YOR044W	0	1	0.0298895386614685
YOL052C	0	0	0.0298701298701299
YBR139W	0	0	0.0298507462686567
YPR175W	0	0	0.0298313878080415
YMR300C	0	0	0.0298120544394038
YCL050C	0	0	0.0297927461139896
YGL160W	0	1	0.0297927461139896
YLR397C	0	0	0.0297734627831715
YBR278W	0	0	0.0297542043984476
YER036C	0	0	0.0297349709114415
YFR024C-A	0	0	0.0297157622739018
YJL125C	0	0	0.0296965784377017
YBR291C	0	0	0.0296774193548387
YLR262C	0	0	0.0296582849774339
YOR014W	0	0	0.029639175257732
YDL188C	0	0	0.0296200901481005
YPR151C	0	0	0.0296010296010296
YIL018W	0	0	0.0295819935691318
YAR018C	0	0	0.0295629820051414
YGL009C	0	0	0.0295439948619139
YDR424C	0	0	0.0295250320924262
YOL044W	0	0	0.0295060936497755
YER007C-A	0	0	0.0294871794871795
YNL094W	0	0	0.0294682895579757
YPR091C	0	1	0.0294682895579757
YAL020C	0	0	0.029449423815621
YMR078C	0	0	0.0294305822136916
YER057C	0	1	0.0294305822136916
YMR134W	0	0	0.0294117647058824
YBR093C	0	0	0.0293929712460064
YPR140W	0	0	0.0293742017879949
YMR251W-A	0	0	0.0293554562858966
YKR045C	0	1	0.0293554562858966
YJR070C	0	0	0.0293367346938776
YMR297W	0	0	0.0293180369662205
YPL046C	0	0	0.0292993630573248
YLR049C	0	1	0.0292993630573248
YGL247W	0	0	0.0292807129217059
YLR361C	0	0	0.0292620865139949
YOR377W	0	0	0.0292434837889383
YNL038W	0	0	0.0292249047013977
YDR328C	0	0	0.0292063492063492
YOR310C	0	0	0.0291878172588832
YGR028W	0	0	0.0291693088142042
YJR161C	0	1	0.0291693088142042
YAL044C	0	0	0.0291508238276299
YDR201W	0	0	0.0291323622545915
YBR067C	0	0	0.0291139240506329
YDL133W	0	1	0.0291139240506329
YPL042C	0	0	0.0290955091714105
YOR207C	0	0	0.0290771175726928
YJR142W	0	1	0.0290771175726928
YJL123C	0	1	0.0290771175726928
YDR387C	0	1	0.0290771175726928
YCR073W-A	0	0	0.0290587492103601
YBL034C	0	0	0.029040404040404
YNL255C	0	0	0.0290220820189274
YPR017C	0	0	0.0290037831021438
YER090W	0	0	0.0289855072463768
YBL016W	0	0	0.0289672544080605
YMR159C	0	0	0.0289490245437382
YNL329C	0	0	0.0289308176100629
YHR084W	0	0	0.0289126335637964
YNL102W	0	0	0.028894472361809
YOL110W	0	0	0.0288763339610797
YCR090C	0	1	0.0288763339610797
YPL065W	0	0	0.0288582183186951
YOR316C	0	0	0.0288401253918495
YJL035C	0	0	0.0288220551378446
YGL120C	0	0	0.0288040075140889
YOR071C	0	0	0.0287859824780976
YDR002W	0	0	0.0287679799874922
YJL162C	0	1	0.0287679799874922
YML056C	0	1	0.0287679799874922
YER144C	0	0	0.02875
YDR395W	0	0	0.0287320424734541
YHR153C	0	0	0.0287141073657928
YER060W-A	0	1	0.0287141073657928
YDL083C	0	0	0.0286961946350593
YJL078C	0	1	0.0286961946350593
YER165W	0	0	0.0286783042394015
YKL037W	0	1	0.0286783042394015
YLR404W	0	1	0.0286783042394015
YJR134C	0	1	0.0286783042394015
YDR196C	0	0	0.0286604361370717
YOR315W	0	0	0.0286425902864259
YDR276C	0	0	0.0286247666459241
YLR305C	0	0	0.0286069651741294
YBR079C	0	0	0.0285891858297079
YOR334W	0	0	0.0285714285714286
YLR262C-A	0	0	0.0285536933581626
YDR211W	0	0	0.0285359801488834
YLL055W	0	1	0.0285359801488834
YLR150W	0	0	0.0285182889026658
YGR231C	0	0	0.0285006195786865
YOR237W	0	0	0.0284829721362229
YBR039W	0	0	0.0284653465346535
YNL022C	0	0	0.028447742733457
YDR235W	0	0	0.0284301606922126
YDR428C	0	1	0.0284301606922126
YLR153C	0	0	0.0284126003705991
YNR012W	0	0	0.0283950617283951
YOR222W	0	0	0.0283775447254781
YLL042C	0	0	0.0283600493218249
YOR081C	0	0	0.0283425754775108
YPR108W	0	0	0.0283251231527094
YOL120C	0	0	0.0283076923076923
YNL244C	0	0	0.028290282902829
YGL155W	0	0	0.0282728948985864
YNL146W	0	1	0.0282728948985864
YGL220W	0	1	0.0282728948985864
YML100W-A	0	1	0.0282728948985864
YPL209C	0	0	0.0282555282555283
YDL189W	0	0	0.0282381829343155
YIL153W	0	0	0.0282208588957055
YML060W	0	0	0.0282035561005518
YOR359W	0	0	0.0281862745098039
YOR147W	0	0	0.028169014084507
YCR051W	0	1	0.028169014084507
YPL237W	0	0	0.0281517747858017
YAL009W	0	0	0.0281345565749235
YNL256W	0	0	0.0281173594132029
YDR427W	0	0	0.0281001832620648
YMR303C	0	0	0.0280830280830281
YNL099C	0	0	0.0280658938377059
YDR524C	0	0	0.0280487804878049
YEL003W	0	0	0.0280316879951249
YOR373W	0	0	0.0280146163215591
YGR186W	0	0	0.0279975654290931
YDL205C	0	0	0.0279805352798054
YPL086C	0	0	0.0279635258358663
YMR306W	0	0	0.0279465370595383
YMR154C	0	0	0.0279295689131755
YDL229W	0	0	0.0279126213592233
YOR214C	0	1	0.0279126213592233
YGR220C	0	0	0.0278956943602183
YGR169C	0	0	0.0278787878787879
YGR138C	0	0	0.0278619018776499
YOL105C	0	0	0.0278450363196126
YIL114C	0	0	0.0278281911675741
YKL065C	0	1	0.0278281911675741
YMR153W	0	0	0.0278113663845224
YMR282C	0	0	0.0277945619335347
YKL120W	0	0	0.0277777777777778
YGR092W	0	0	0.0277610138805069
YLR351C	0	1	0.0277610138805069
YJR077C	0	0	0.0277442702050663
YHR103W	0	0	0.0277275467148885
YEL054C	0	0	0.027710843373494
YHR070W	0	0	0.0276941601444913
YHL034C	0	0	0.0276774969915764
YGR086C	0	0	0.0276608538785328
YGL101W	0	1	0.0276608538785328
YLR147C	0	0	0.0276442307692308
YKL185W	0	0	0.0276276276276276
YPL172C	0	0	0.0276110444177671
YDL112W	0	0	0.0275944811037792
YGR062C	0	0	0.0275779376498801
YDR023W	0	0	0.0275614140203715
YOR357C	0	0	0.0275449101796407
YKR020W	0	0	0.0275284260921604
YDL127W	0	0	0.027511961722488
YCL030C	0	0	0.027495517035266
YCL024W	0	0	0.027479091995221
YKL084W	0	0	0.0274626865671642
YKR084C	0	0	0.0274463007159905
YKL211C	0	0	0.0274299344066786
YLR455W	0	0	0.0274135876042908
YDR101C	0	0	0.0273972602739726
YGL187C	0	0	0.0273809523809524
YER063W	0	0	0.0273646638905413
YHR114W	0	0	0.0273483947681332
YNR019W	0	0	0.0273321449792038
YIL078W	0	0	0.0273159144893112
YHR024C	0	0	0.027299703264095
YJR107W	0	1	0.027299703264095
YLR410W	0	0	0.0272835112692764
YLR321C	0	0	0.027267338470658
YCR052W	0	0	0.0272511848341232
YMR179W	0	0	0.0272350503256365
YHR149C	0	1	0.0272350503256365
YLR335W	0	0	0.0272189349112426
YML101C	0	1	0.0272189349112426
YLR116W	0	0	0.0272028385570668
YLR203C	0	0	0.0271867612293144
YLR390W	0	0	0.0271707028942705
YDR117C	0	1	0.0271707028942705
YNL084C	0	0	0.0271546635182999
YBR104W	0	0	0.0271386430678466
YGL148W	0	0	0.027122641509434
YLR042C	0	1	0.027122641509434
YDR420W	0	0	0.0271066588096641
YBL005W	0	0	0.0270906949352179
YKL112W	0	0	0.0270747498528546
YER021W	0	0	0.0270588235294118
YDL159W	0	0	0.0270429159318048
YKR022C	0	0	0.027027027027027
YPR102C	0	0	0.0270111567821491
YPL015C	0	0	0.0269953051643192
YGR208W	0	0	0.0269794721407625
YDR366C	0	1	0.0269794721407625
YGL241W	0	0	0.0269636576787808
YML094W	0	0	0.0269478617457528
YHR069C	0	0	0.0269320843091335
YGR295C	0	1	0.0269320843091335
YOR144C	0	0	0.0269163253364541
YPL192C	0	0	0.0269005847953216
YLL058W	0	0	0.0268848626534191
YJR090C	0	0	0.0268691588785047
YBR189W	0	0	0.0268534734384121
YBR021W	0	0	0.0268378063010502
YGR180C	0	0	0.0268221574344023
YEL009C	0	0	0.0268065268065268
YDR037W	0	0	0.0267909143855562
YOR239W	0	0	0.0267753201396973
YGR134W	0	0	0.0267597440372309
YOL064C	0	0	0.0267441860465116
YDR418W	0	0	0.0267286461359675
YLR007W	0	0	0.0267131242740999
YDL102W	0	0	0.0266976204294835
YOL042W	0	1	0.0266976204294835
YEL004W	0	0	0.0266821345707657
YOR089C	0	0	0.0266666666666667
YIL064W	0	0	0.0266512166859791
YNL062C	0	0	0.026635784597568
YKL001C	0	0	0.0266203703703704
YPL175W	0	0	0.026604973973395
YPL081W	0	0	0.0265895953757225
YBR068C	0	0	0.0265742345465049
YBR238C	0	0	0.0265588914549654
YER073W	0	0	0.0265435660703982
YPL124W	0	0	0.0265282583621684
YPL183C	0	1	0.0265282583621684
YNR003C	0	0	0.0265129682997118
YOR354C	0	0	0.0264976958525346
YAR015W	0	0	0.026482440990213
YDL086W	0	1	0.026482440990213
YGL045W	0	0	0.0264672036823936
YHR201C	0	0	0.0264519838987924
YLR265C	0	0	0.0264367816091954
YPL245W	0	1	0.0264367816091954
YGR119C	0	0	0.0264215967834578
YNL199C	0	0	0.026406429391504
YDL049C	0	0	0.0263912794033276
YAL024C	0	0	0.0263761467889908
YGR143W	0	0	0.0263610315186246
YER148W	0	0	0.0263459335624284
YDR507C	0	0	0.0263308528906697
YOR271C	0	1	0.0263308528906697
YER042W	0	0	0.0263157894736842
YDL190C	0	0	0.0263007432818754
YNL058C	0	1	0.0263007432818754
YJL148W	0	0	0.0262857142857143
YOR285W	0	1	0.0262857142857143
YGR007W	0	0	0.0262707024557396
YML103C	0	0	0.0262557077625571
YMR076C	0	0	0.0262407301768397
YHR006W	0	0	0.0262257696693273
YLR433C	0	0	0.0262108262108262
YJL101C	0	0	0.0261958997722096
YPR144C	0	0	0.0261809903244166
YJL210W	0	0	0.0261660978384528
YER078C	0	0	0.0261512222853894
YKR092C	0	0	0.0261363636363636
YLR272C	0	0	0.0261215218625781
YGL246C	0	0	0.0261066969353008
YNR050C	0	0	0.026091888825865
YKL074C	0	0	0.0260770975056689
YBR248C	0	0	0.0260623229461756
YOR278W	0	0	0.0260475651189128
YHR120W	0	0	0.0260328239954726
YJL081C	0	0	0.0260180995475113
YJL104W	0	0	0.0260033917467496
YOR128C	0	0	0.0259887005649717
YDR140W	0	0	0.025974025974026
YNL167C	0	0	0.0259593679458239
YDR090C	0	1	0.0259593679458239
YNL163C	0	0	0.0259447264523407
[truncated: 3,790 more rows]
