# Supplementary material for: Computationally Driven, Quantitative Experiments Discover Genes Required for Mitochondrial Biogenesis
Source: PLoS Genet. 2009 Mar 20;5(3):e1000407. doi: 10.1371/journal.pgen.1000407 (PMC2648979; doi:10.1371/journal.pgen.1000407)
Supplement: Dataset S2 — Top 100 novel ensemble predictions for additional yeast biological processes. A zip file containing 387 tab-delimited text files of the ensemble predictions for the indicated Gene Ontology Biological Process Term. (21.70 MB GZ) [file pgen.1000407.s013.gz › GO_0006497.txt]

ORF	AnnotatedToTerm?	Uncharacterized_04152007?	Precision
YLR459W	1	0	1.0
YJR013W	1	0	1.0
YOR149C	1	0	1.0
YGR216C	1	0	1.0
YJL091C	1	0	1.0
YKR088C	0	0	0.857142857142857
YOL003C	1	0	0.857142857142857
YHR123W	0	0	0.857142857142857
YLL031C	1	0	0.857142857142857
YJL062W	1	0	0.857142857142857
YCR044C	1	0	0.857142857142857
YPR176C	1	0	0.857142857142857
YGL142C	1	0	0.857142857142857
YNL326C	1	0	0.857142857142857
YMR088C	0	0	0.8
YDR503C	0	0	0.75
YOR079C	0	0	0.722222222222222
YKL165C	1	0	0.722222222222222
YOR002W	0	0	0.684210526315789
YNL263C	0	0	0.65
YJL004C	0	0	0.619047619047619
YGL084C	0	0	0.590909090909091
YHR142W	0	0	0.565217391304348
YNL219C	0	0	0.541666666666667
YHL003C	0	0	0.52
YNL101W	0	0	0.5
YNL048W	0	0	0.5
YDR459C	1	0	0.5
YNL291C	0	0	0.482758620689655
YBR036C	0	0	0.46875
YNL130C	0	0	0.46875
YOR034C	1	0	0.46875
YJL196C	0	0	0.457142857142857
YJL097W	0	0	0.457142857142857
YLR088W	1	0	0.457142857142857
YKL176C	0	0	0.444444444444444
YGR284C	0	0	0.432432432432432
YLR242C	0	0	0.421052631578947
YNR061C	0	1	0.421052631578947
YGL067W	0	0	0.41025641025641
YPL244C	0	0	0.4
YAL022C	0	0	0.395348837209302
YDR084C	0	0	0.395348837209302
YDR434W	1	0	0.395348837209302
YDR411C	0	0	0.386363636363636
YHR175W	0	0	0.377777777777778
YOR092W	0	0	0.375
YOL147C	0	0	0.375
YHR188C	1	0	0.375
YOR067C	0	0	0.36734693877551
YKL174C	0	0	0.36
YDR100W	0	0	0.358490566037736
YBL040C	0	0	0.358490566037736
YLR246W	1	0	0.358490566037736
YIL109C	0	0	0.351851851851852
YDR518W	0	0	0.345454545454545
YOL062C	0	0	0.339285714285714
YDR456W	0	0	0.333333333333333
YOR085W	0	0	0.327586206896552
YDL015C	0	0	0.322033898305085
YJR118C	0	0	0.316666666666667
YPL179W	0	0	0.311475409836066
YJR001W	0	0	0.306451612903226
YPL206C	0	0	0.301587301587302
YMR221C	0	1	0.301587301587302
YPR113W	0	0	0.296875
YOR270C	0	0	0.294117647058824
YDR284C	0	0	0.294117647058824
YNL044W	0	0	0.294117647058824
YDR302W	1	0	0.294117647058824
YNR030W	0	0	0.289855072463768
YBR210W	0	0	0.285714285714286
YDR205W	0	0	0.28169014084507
YBR293W	0	0	0.277777777777778
YNL307C	0	0	0.276315789473684
YML067C	0	0	0.276315789473684
YOR288C	0	0	0.276315789473684
YOR317W	1	0	0.276315789473684
YNL283C	0	0	0.272727272727273
YNL045W	0	0	0.270588235294118
YBR243C	0	0	0.270588235294118
YOR099W	0	0	0.270588235294118
YOR321W	0	0	0.270588235294118
YPL234C	0	0	0.270588235294118
YER015W	1	0	0.270588235294118
YKL008C	0	0	0.270588235294118
YBR004C	1	0	0.270588235294118
YPR128C	0	0	0.267441860465116
YAR002C-A	0	0	0.264367816091954
YHL017W	0	1	0.264367816091954
YBR161W	0	0	0.261363636363636
YGL054C	0	0	0.258426966292135
YGL012W	0	0	0.256410256410256
YHR050W	0	0	0.256410256410256
YPR121W	0	0	0.256410256410256
YDR404C	0	0	0.256410256410256
YKL019W	1	0	0.256410256410256
YEL064C	0	0	0.256410256410256
YLR231C	0	0	0.256410256410256
YMR274C	0	0	0.256410256410256
YHR171W	1	0	0.256410256410256
YNL323W	0	0	0.256410256410256
YMR013C	0	0	0.256410256410256
YER083C	0	0	0.256410256410256
YJL002C	0	0	0.256410256410256
YOL129W	0	0	0.256410256410256
YNR055C	0	0	0.256410256410256
YGR038W	0	0	0.256410256410256
YOL031C	0	0	0.256410256410256
YKL073W	0	0	0.256410256410256
YBL078C	1	0	0.256410256410256
YJR139C	0	0	0.256410256410256
YLR378C	0	0	0.256410256410256
YML132W	0	0	0.256410256410256
YLR195C	1	0	0.256410256410256
YPL076W	1	0	0.256410256410256
YBR086C	0	0	0.256410256410256
YAL007C	0	0	0.256410256410256
YMR246W	1	0	0.256410256410256
YDR331W	1	0	0.256410256410256
YNR041C	0	0	0.254237288135593
YBR221C	0	0	0.252100840336134
YMR243C	0	0	0.252032520325203
YLR064W	0	1	0.252032520325203
YBR041W	0	0	0.252032520325203
YOR245C	0	0	0.252032520325203
YJR015W	0	1	0.252032520325203
YIL009W	1	0	0.252032520325203
YLR144C	0	0	0.25
YOL030W	0	1	0.25
YKL004W	0	0	0.248
YDR352W	0	1	0.248
YJL059W	0	0	0.246153846153846
YLR447C	0	0	0.246153846153846
YNR013C	0	0	0.246153846153846
YHR133C	0	0	0.246153846153846
YDL090C	1	0	0.246153846153846
YCL044C	0	0	0.244274809160305
YDL237W	0	1	0.244274809160305
YDR307W	0	1	0.244274809160305
YOR311C	0	1	0.244274809160305
YMR272C	0	0	0.242424242424242
YGR172C	0	0	0.240601503759398
YOL092W	0	1	0.240601503759398
YJL193W	0	1	0.240601503759398
YGL225W	0	0	0.238805970149254
YLR034C	0	0	0.237037037037037
YGL200C	0	0	0.235294117647059
YOR307C	0	0	0.233576642335766
YDL046W	0	0	0.231884057971014
YKL062W	0	0	0.23021582733813
YNL322C	0	0	0.228571428571429
YGL065C	0	0	0.226950354609929
YPL048W	0	0	0.225352112676056
YDL193W	0	0	0.223776223776224
YFR051C	0	0	0.222222222222222
YDL128W	0	0	0.222222222222222
YML051W	0	0	0.222222222222222
YHR026W	0	0	0.222222222222222
YDR410C	0	0	0.222222222222222
YGL155W	1	0	0.222222222222222
YPL041C	0	0	0.222222222222222
YPL094C	0	0	0.222222222222222
YMR055C	0	0	0.222222222222222
YNR007C	1	0	0.222222222222222
YLR363C	0	0	0.220779220779221
YFL025C	0	0	0.219354838709677
YNL098C	0	0	0.217948717948718
YIL154C	0	0	0.21656050955414
YCR075C	0	0	0.215189873417722
YPR198W	0	0	0.214723926380368
YDR320C	0	0	0.214723926380368
YIL030C	0	0	0.214723926380368
YIL048W	0	0	0.214723926380368
YJL031C	1	0	0.214723926380368
YEL002C	0	0	0.213414634146341
YBR078W	0	0	0.212121212121212
YNL169C	0	0	0.210843373493976
YFR041C	0	0	0.209580838323353
YBR229C	0	0	0.208333333333333
YDR236C	0	0	0.207100591715976
YDL052C	0	0	0.205882352941176
YCL038C	0	0	0.204678362573099
YKL057C	0	0	0.203488372093023
YDL095W	0	0	0.202312138728324
YCR034W	0	0	0.201149425287356
YPR028W	0	0	0.2
YMR149W	0	0	0.198863636363636
YHR083W	0	0	0.19774011299435
YLR266C	0	0	0.196629213483146
YPL252C	0	0	0.195530726256983
YDR388W	0	0	0.194444444444444
YML019W	0	0	0.193370165745856
YDR256C	0	0	0.192307692307692
YBR201W	0	0	0.191256830601093
YAL023C	0	0	0.19047619047619
YDR528W	0	0	0.19047619047619
YLR439W	0	0	0.19047619047619
YMR203W	0	0	0.19047619047619
YLR078C	0	0	0.19047619047619
YDR264C	1	0	0.19047619047619
YIL140W	0	0	0.189473684210526
YNL051W	0	0	0.18848167539267
YJL094C	0	0	0.187817258883249
YIL040W	0	0	0.187817258883249
YLR361C	0	0	0.187817258883249
YLR083C	0	1	0.187817258883249
YLR450W	0	0	0.187817258883249
YOR254C	0	0	0.187817258883249
YOL110W	1	0	0.187817258883249
YDR304C	0	1	0.187817258883249
YHR181W	0	0	0.186868686868687
YGR106C	0	1	0.186868686868687
YML130C	0	0	0.185929648241206
YGL223C	0	0	0.185
YMR215W	0	1	0.185
YER154W	0	0	0.184466019417476
YGL002W	0	0	0.184466019417476
YML012W	0	0	0.184466019417476
YMR184W	0	0	0.184466019417476
YDR182W	0	0	0.184466019417476
YPL175W	1	0	0.184466019417476
YMR054W	0	0	0.183574879227053
YOL057W	0	1	0.183574879227053
YIR008C	0	0	0.182692307692308
YPL067C	0	1	0.182692307692308
YMR155W	0	1	0.182692307692308
YNL009W	0	0	0.181818181818182
YER186C	0	1	0.181818181818182
YDR072C	0	0	0.180952380952381
YKR009C	0	0	0.180094786729858
YLR220W	0	0	0.179245283018868
YGL167C	0	0	0.178403755868545
YGL159W	0	1	0.178403755868545
YJR040W	0	0	0.177570093457944
YCR073W-A	0	0	0.176744186046512
YCR051W	0	1	0.176744186046512
YDR261C	0	0	0.175925925925926
YPR149W	0	0	0.175115207373272
YNL026W	0	0	0.174311926605505
YER119C	0	0	0.17351598173516
YOR084W	0	0	0.172727272727273
YNL320W	0	1	0.172727272727273
YOR175C	0	1	0.172727272727273
YER010C	0	1	0.172727272727273
YGR036C	0	0	0.171945701357466
YER019W	0	0	0.171171171171171
YKR087C	0	0	0.170403587443946
YLR201C	0	0	0.169642857142857
YOL002C	0	0	0.168888888888889
YCL043C	0	0	0.168141592920354
YLR354C	0	0	0.167400881057269
YPL218W	0	0	0.166666666666667
YOR181W	0	0	0.165938864628821
YLR100W	0	0	0.165217391304348
YGL020C	0	0	0.164502164502165
YER003C	0	0	0.163793103448276
YEL031W	0	0	0.163090128755365
YPL145C	0	0	0.162393162393162
YGL127C	0	0	0.161702127659574
YGR263C	0	1	0.161702127659574
YGR163W	0	0	0.161016949152542
YBL089W	0	0	0.160337552742616
YPL134C	0	0	0.159663865546218
YPR147C	0	1	0.159663865546218
YMR292W	0	0	0.158995815899582
YOR316C	0	0	0.158333333333333
YDR519W	0	1	0.158333333333333
YKR097W	0	0	0.157676348547718
YCR011C	0	0	0.15702479338843
YNL071W	0	0	0.156378600823045
YGL027C	0	0	0.155737704918033
YOR161C	0	1	0.155737704918033
YJL093C	0	0	0.155102040816327
YCR004C	0	1	0.155102040816327
YIL153W	0	0	0.154471544715447
YMR214W	0	0	0.153846153846154
YJL073W	0	0	0.153225806451613
YBR159W	0	0	0.152610441767068
YOR320C	0	0	0.152
YNL003C	0	0	0.151394422310757
YBR236C	0	0	0.150793650793651
YMR222C	0	1	0.150793650793651
YBR110W	0	0	0.150197628458498
YJL060W	0	0	0.149606299212598
YER089C	0	0	0.149019607843137
YMR276W	0	0	0.1484375
YLR241W	0	1	0.1484375
YIL049W	0	0	0.147859922178988
YCL005W	0	1	0.147859922178988
YMR212C	0	0	0.147286821705426
YDR400W	0	0	0.146718146718147
YNR017W	0	0	0.146153846153846
YGL063W	0	0	0.145593869731801
YGL205W	0	0	0.145038167938931
YGR199W	0	0	0.144486692015209
YKL146W	0	0	0.143939393939394
YLR104W	0	1	0.143939393939394
YEL006W	0	0	0.143396226415094
YML059C	0	0	0.142857142857143
YAL058W	0	0	0.142322097378277
YCR002C	0	0	0.141791044776119
YCR059C	0	0	0.141263940520446
YDR062W	0	0	0.140740740740741
YDR156W	0	0	0.140221402214022
YOR176W	0	0	0.139705882352941
YMR238W	0	0	0.139194139194139
YOR198C	0	0	0.138686131386861
YOR164C	0	1	0.138686131386861
YDL078C	0	0	0.138181818181818
YBR133C	0	0	0.13768115942029
YHR115C	0	0	0.137184115523466
YOL088C	0	0	0.136690647482014
YDR319C	0	1	0.136690647482014
YHR086W	0	0	0.136200716845878
YER065C	0	0	0.135714285714286
YMR148W	0	1	0.135714285714286
YBR042C	0	0	0.135231316725979
YMR200W	0	0	0.134751773049645
YDR105C	0	1	0.134751773049645
YOL101C	0	0	0.134275618374558
YLR116W	0	0	0.133802816901408
YFR044C	0	0	0.133333333333333
YLR377C	0	0	0.132867132867133
YNL275W	0	0	0.132404181184669
YGR229C	0	0	0.131944444444444
YJL210W	0	0	0.131487889273356
YPL010W	0	0	0.131034482758621
YPR165W	0	0	0.130584192439863
YOL122C	0	0	0.13013698630137
YJL192C	0	0	0.129692832764505
YKL046C	0	0	0.129251700680272
YMR152W	0	0	0.128813559322034
YMR296C	0	0	0.128378378378378
YML048W	0	0	0.127946127946128
YKL034W	0	0	0.12751677852349
YPL054W	0	1	0.12751677852349
YGR157W	0	0	0.127090301003344
YER152C	0	1	0.127090301003344
YJR117W	0	0	0.126666666666667
YGR260W	0	0	0.12624584717608
YLR188W	0	0	0.125827814569536
YDL018C	0	0	0.125412541254125
YER141W	0	0	0.125
YPL227C	0	0	0.124590163934426
YKL217W	0	0	0.124183006535948
YML127W	0	0	0.123778501628664
YKR030W	0	0	0.123376623376623
YNL287W	0	0	0.122977346278317
YDL159W	0	0	0.122641509433962
YMR029C	0	0	0.122641509433962
YDL212W	0	0	0.122641509433962
YER178W	0	0	0.122641509433962
YIL160C	0	0	0.122641509433962
YBR283C	0	0	0.122641509433962
YCR028C	0	0	0.122641509433962
YMR008C	0	0	0.122641509433962
YNL038W	1	0	0.122641509433962
YMR119W	0	0	0.122257053291536
YLR174W	0	0	0.121875
YMR022W	0	0	0.121495327102804
YER118C	0	0	0.12111801242236
YGR024C	0	0	0.120743034055728
YBR175W	0	0	0.12037037037037
YHR098C	0	0	0.12
YKL212W	0	0	0.119631901840491
YLR229C	0	0	0.119266055045872
YGL257C	0	0	0.11890243902439
YDL142C	0	0	0.11854103343465
YPL149W	0	0	0.118181818181818
YJL095W	0	0	0.117824773413897
YOR070C	0	0	0.117469879518072
YHR101C	0	0	0.117117117117117
YOR377W	0	0	0.116766467065868
YBR070C	0	0	0.116417910447761
YGL022W	0	0	0.116071428571429
YNL008C	0	0	0.115727002967359
YFL048C	0	0	0.115384615384615
YML078W	0	0	0.115044247787611
YPL087W	0	0	0.114705882352941
YGR166W	0	0	0.114369501466276
YJL171C	0	1	0.114369501466276
YIL124W	0	0	0.114035087719298
YML085C	0	0	0.113702623906706
YLR093C	0	0	0.113372093023256
YPL028W	0	0	0.11304347826087
YNL117W	0	0	0.11271676300578
YJR143C	0	0	0.112391930835735
YOL013C	0	0	0.112068965517241
YKL064W	0	0	0.112044817927171
YLR332W	0	0	0.112044817927171
YJR107W	0	1	0.112044817927171
YLR046C	0	1	0.112044817927171
YGR077C	0	0	0.112044817927171
YMR015C	0	0	0.112044817927171
YKL140W	0	0	0.112044817927171
YIL121W	0	0	0.112044817927171
YDL006W	0	0	0.112044817927171
YER018C	0	0	0.112044817927171
YNL223W	1	0	0.112044817927171
YHR004C	0	0	0.111731843575419
YPL214C	0	0	0.11142061281337
YPR029C	0	0	0.111111111111111
YJL139C	0	0	0.110803324099723
YFL009W	0	0	0.110497237569061
YPR159W	0	0	0.110192837465565
YHR079C	0	0	0.10989010989011
YJR073C	0	0	0.10958904109589
YML023C	0	0	0.109289617486339
YPR114W	0	1	0.109289617486339
YPL132W	0	0	0.108991825613079
YCR048W	0	0	0.108695652173913
YHR074W	0	0	0.10840108401084
YDR538W	0	0	0.108108108108108
YHR001W	0	0	0.107816711590297
YHR042W	0	0	0.10752688172043
YOR297C	0	0	0.107238605898123
YOR380W	0	0	0.106951871657754
YOR103C	0	0	0.106666666666667
YDL141W	0	0	0.106382978723404
YOL018C	0	0	0.106100795755968
YDR051C	0	1	0.106100795755968
YPL051W	0	0	0.105820105820106
YHR002W	0	0	0.105540897097625
YIL002C	0	0	0.105263157894737
YPL095C	0	0	0.10498687664042
YDL088C	0	0	0.104712041884817
YCL045C	0	1	0.104712041884817
YGL039W	0	0	0.10443864229765
YDL100C	0	0	0.104166666666667
YAL020C	0	0	0.103896103896104
YOL081W	0	0	0.103626943005181
YIL039W	0	0	0.103359173126615
YNL138W	0	0	0.103092783505155
YFR005C	0	0	0.102827763496144
YCL008C	0	0	0.102564102564103
YPL002C	0	0	0.10230179028133
YBR222C	0	1	0.10230179028133
YER096W	0	0	0.102040816326531
YOR370C	0	0	0.101781170483461
YIL004C	0	0	0.101522842639594
YDR376W	0	0	0.10126582278481
YGL161C	0	0	0.101010101010101
YLR347C	0	0	0.100755667506297
YGL249W	0	0	0.100502512562814
YDR415C	0	1	0.100502512562814
YPR199C	0	0	0.100250626566416
YNL192W	0	0	0.1
YGL256W	0	0	0.0997506234413965
YEL060C	0	0	0.0995024875621891
YGR111W	0	0	0.0992555831265509
YGR255C	0	0	0.099009900990099
YGR028W	0	0	0.0987654320987654
YOR100C	0	0	0.0985221674876847
YGL126W	0	0	0.0982800982800983
YFR042W	0	1	0.0982800982800983
YLL023C	0	1	0.0982800982800983
YGR282C	0	0	0.0980392156862745
YER023W	0	0	0.097799511002445
YML042W	0	0	0.0975609756097561
YFL041W	0	0	0.097323600973236
YER005W	0	0	0.0970873786407767
YGL140C	0	1	0.0970873786407767
YLR337C	0	0	0.0968523002421307
YKL187C	0	1	0.0968523002421307
YPL274W	0	0	0.0966183574879227
YHL048W	0	0	0.0963855421686747
YNL294C	0	0	0.0961538461538462
YIL088C	0	0	0.0959232613908873
YBR080C	0	0	0.0956937799043062
YGR067C	0	1	0.0956937799043062
YBR015C	0	0	0.0954653937947494
YLR120C	0	0	0.0952380952380952
YEL027W	0	0	0.0950118764845606
YIL033C	0	0	0.0947867298578199
YHR037W	0	0	0.0945626477541371
YBR077C	0	0	0.0943396226415094
YJR131W	0	0	0.0941176470588235
YML038C	0	0	0.0938967136150235
YMR071C	0	0	0.0936768149882904
YBR029C	0	0	0.0934579439252336
YDR294C	0	0	0.0932400932400932
YNL280C	0	0	0.0930232558139535
YDR118W	0	0	0.0929705215419501
YKL162C	0	1	0.0929705215419501
YBR287W	0	1	0.0929705215419501
YPL069C	0	0	0.0929705215419501
YML102W	0	0	0.0929705215419501
YCR079W	0	0	0.0929705215419501
YLR136C	0	0	0.0929705215419501
YKL077W	0	1	0.0929705215419501
YLR268W	0	0	0.0929705215419501
YMR092C	0	0	0.0929705215419501
YMR058W	0	0	0.0929705215419501
YKL188C	0	0	0.0929705215419501
YKL150W	0	0	0.0929705215419501
YPR183W	1	0	0.0929705215419501
YLR362W	0	0	0.0927601809954751
YOR016C	0	0	0.0925507900677201
YHR151C	0	1	0.0925507900677201
YMR006C	0	0	0.0923423423423423
YNL176C	0	1	0.0923423423423423
YIR006C	0	0	0.0921348314606742
YJL134W	0	0	0.0919282511210762
YOL001W	0	0	0.0917225950782998
YKR001C	0	0	0.0915178571428571
YGR062C	0	0	0.0913140311804009
YER026C	0	0	0.0911111111111111
YNL142W	0	0	0.0909090909090909
YLR250W	0	0	0.0907079646017699
YIR021W	0	0	0.0905077262693157
YHL039W	0	0	0.0903083700440529
YPL224C	0	0	0.0901098901098901
YPR109W	0	1	0.0901098901098901
YML101C	0	1	0.0901098901098901
YLR113W	0	0	0.0899122807017544
YOR360C	0	0	0.0897155361050328
YNL046W	0	0	0.0895196506550218
YIL023C	0	0	0.0893246187363834
YHR132C	0	0	0.0891304347826087
YBR067C	0	0	0.0889370932754881
YLL014W	0	1	0.0889370932754881
YKL055C	0	0	0.0887445887445888
YJL034W	0	0	0.0885529157667387
YBR022W	0	0	0.0883620689655172
YNL321W	0	1	0.0883620689655172
YOR008C	0	0	0.0881720430107527
YDR492W	0	0	0.0879828326180258
YGL001C	0	0	0.0877944325481799
YCL017C	0	0	0.0876068376068376
YNR021W	0	1	0.0876068376068376
YCR017C	0	0	0.0874200426439232
YER183C	0	0	0.0872340425531915
YOL008W	0	0	0.0870488322717622
YGR117C	0	1	0.0870488322717622
YOR381W	0	0	0.086864406779661
YNL238W	0	0	0.0866807610993657
YBR132C	0	0	0.0864978902953586
YLR312C	0	1	0.0864978902953586
YLR443W	0	0	0.0863157894736842
YIL041W	0	1	0.0863157894736842
YBL020W	0	0	0.0861344537815126
YLR446W	0	1	0.0861344537815126
YDR119W	0	1	0.0861344537815126
YML068W	0	0	0.0859538784067086
YPR181C	0	0	0.0857740585774059
YML070W	0	0	0.0855949895615866
YDR387C	0	1	0.0855949895615866
YCR027C	0	0	0.0854166666666667
YER136W	0	0	0.0852390852390852
YBR207W	0	0	0.0850622406639004
YHR183W	0	0	0.0848861283643892
YLR164W	0	1	0.0848861283643892
YDR472W	0	0	0.0847107438016529
YML125C	0	0	0.0845360824742268
YOL042W	0	1	0.0845360824742268
YGR132C	0	0	0.0843621399176955
YIL113W	0	0	0.0841889117043121
YMR042W	0	0	0.0840163934426229
YDL192W	0	0	0.0838445807770961
YBR217W	0	0	0.0836734693877551
YNL168C	0	1	0.0836734693877551
YJL128C	0	0	0.0835030549898167
YOR212W	0	0	0.0834990059642147
YBR023C	0	0	0.0834990059642147
YJL099W	0	0	0.0834990059642147
YBR165W	0	0	0.0834990059642147
YKL154W	0	0	0.0834990059642147
YCL051W	0	0	0.0834990059642147
YDL234C	0	0	0.0834990059642147
YGL051W	0	0	0.0834990059642147
YNR032W	0	0	0.0834990059642147
YHL047C	0	0	0.0834990059642147
YJL072C	0	0	0.0834990059642147
YCL052C	1	0	0.0834990059642147
YER044C	0	0	0.0833333333333333
YPR138C	0	0	0.0831683168316832
YJR010C-A	0	0	0.08300395256917
YBR220C	0	1	0.08300395256917
YGL077C	0	0	0.0828402366863905
YOR171C	0	0	0.0826771653543307
YLR368W	0	0	0.0825147347740668
YDR414C	0	0	0.0823529411764706
YIR022W	0	0	0.0821917808219178
YGR096W	0	0	0.08203125
YCR069W	0	1	0.08203125
YPR004C	0	1	0.08203125
YER157W	0	0	0.0818713450292398
YBL102W	0	0	0.0817120622568093
YOL158C	0	0	0.0815533980582524
YHR110W	0	0	0.0813953488372093
YER125W	0	0	0.0812379110251451
YBR139W	0	0	0.0810810810810811
YOR382W	0	0	0.0809248554913295
YDR534C	0	0	0.0807692307692308
YJR075W	0	0	0.0806142034548944
YBR168W	0	0	0.0804597701149425
YKL182W	0	0	0.0803059273422562
YOL137W	0	1	0.0803059273422562
YOR186W	0	1	0.0803059273422562
YKL065C	0	1	0.0803059273422562
YGR203W	0	1	0.0803059273422562
YJL163C	0	1	0.0803059273422562
YPL248C	0	0	0.0801526717557252
YGL104C	0	0	0.08
YDR297W	0	0	0.0798479087452472
YDR315C	0	0	0.079696394686907
YNL131W	0	0	0.0795454545454545
YNL159C	0	0	0.0793950850661626
YBR216C	0	0	0.0792452830188679
YMR293C	0	0	0.0790960451977401
YJR006W	0	0	0.0789473684210526
YBR265W	0	0	0.0787992495309568
YMR079W	0	0	0.0786516853932584
YOL044W	0	0	0.0785046728971963
YGR171C	0	0	0.0783582089552239
YMR150C	0	0	0.0782122905027933
YLR141W	0	0	0.0780669144981413
YLR209C	0	0	0.0779220779220779
YLR403W	0	0	0.0777777777777778
YER105C	0	0	0.077634011090573
YJR019C	0	0	0.0774907749077491
YLR020C	0	0	0.0773480662983425
YBR163W	0	1	0.0773480662983425
YBR183W	0	0	0.0772058823529412
YDL133W	0	1	0.0772058823529412
YBR274W	0	0	0.0770642201834862
YHL011C	0	0	0.0769230769230769
YDR137W	0	0	0.076782449725777
YML011C	0	0	0.0766423357664234
YPL006W	0	0	0.0765027322404372
YOR160W	0	0	0.0763636363636364
YCR094W	0	0	0.0762250453720508
YHR113W	0	0	0.0760869565217391
YHR005C	0	0	0.0759493670886076
YDR275W	0	1	0.0759493670886076
YNL264C	0	0	0.075812274368231
YLR284C	0	0	0.0756756756756757
YDL093W	0	0	0.0755395683453237
YGL137W	0	0	0.0754039497307002
YMR020W	0	0	0.0752688172043011
YAL028W	0	0	0.075134168157424
YCL040W	0	0	0.075
YDR293C	0	0	0.0748663101604278
YIL076W	0	0	0.0747330960854092
YHR198C	0	1	0.0747330960854092
YIL111W	0	0	0.0746003552397869
YGR244C	0	0	0.074468085106383
YBR005W	0	0	0.0743362831858407
YER113C	0	1	0.0743362831858407
YOR383C	0	0	0.0742049469964664
YKL100C	0	1	0.0742049469964664
YIL090W	0	0	0.0740740740740741
YDR204W	0	0	0.073943661971831
YGL213C	0	0	0.0738137082601054
YMR123W	0	0	0.0736842105263158
YAL053W	0	0	0.0735551663747811
YJL077C	0	1	0.0735551663747811
YGL098W	0	0	0.0734265734265734
YBR038W	0	0	0.0732984293193717
YGR141W	0	0	0.0731707317073171
YBR125C	0	1	0.0731707317073171
YDR005C	0	0	0.0730434782608696
YIR033W	0	0	0.0729166666666667
YDR367W	0	1	0.0729166666666667
YER053C	0	0	0.072790294627383
YOR142W	0	0	0.0726643598615917
YJR100C	0	1	0.0726643598615917
YLL051C	0	1	0.0726643598615917
YPR026W	0	0	0.0725388601036269
YGR261C	0	0	0.0724137931034483
YLR386W	0	0	0.072289156626506
YJL005W	0	0	0.0721649484536082
YGL119W	0	0	0.072041166380789
YJR051W	0	0	0.0719178082191781
YLR105C	0	0	0.0717948717948718
YDR416W	0	0	0.0716723549488055
YLR130C	0	0	0.0715502555366269
YMR228W	0	0	0.0714285714285714
YFL038C	0	0	0.0713073005093379
YDR240C	0	0	0.0711864406779661
YMR191W	0	1	0.0711864406779661
YDL226C	0	0	0.0710659898477157
YBL025W	0	0	0.0709459459459459
YKL190W	0	0	0.0708263069139966
YGL115W	0	0	0.0707070707070707
YKR004C	0	0	0.0705882352941176
YGL248W	0	0	0.0704697986577181
YOR155C	0	0	0.0703517587939698
YOL060C	0	0	0.0702341137123746
YGR231C	0	0	0.0701168614357262
YNL041C	0	0	0.07
YMR041C	0	0	0.0698835274542429
YJL174W	0	0	0.0697674418604651
YJR116W	0	1	0.0697674418604651
YOR081C	0	0	0.0696517412935323
YMR313C	0	0	0.0695364238410596
YPR194C	0	0	0.0694214876033058
YMR160W	0	1	0.0694214876033058
YBL064C	0	0	0.0693069306930693
YGR143W	0	0	0.0691927512355848
YLR350W	0	0	0.0690789473684211
YOR327C	0	0	0.0689655172413793
YKL184W	0	0	0.0688524590163934
YBR140C	0	0	0.0687397708674304
YGR004W	0	0	0.0686274509803922
YGR286C	0	0	0.0685154975530179
YMR165C	0	0	0.0684039087947883
YGL229C	0	0	0.0682926829268293
YDL188C	0	0	0.0681818181818182
YGL071W	0	0	0.0680713128038898
YBR043C	0	0	0.0679611650485437
YER095W	0	0	0.0678513731825525
YGR227W	0	0	0.067741935483871
YMR052W	0	0	0.0676328502415459
YNL288W	0	0	0.067524115755627
YJL068C	0	0	0.0674157303370786
YGR169C	0	0	0.0673076923076923
YNL127W	0	0	0.0672
YKR068C	0	0	0.0670926517571885
YPL231W	0	0	0.0669856459330144
YNL090W	0	0	0.0668789808917197
YDR276C	0	0	0.0667726550079491
YJL108C	0	0	0.0667701863354037
YDL120W	0	0	0.0667701863354037
YOL020W	0	0	0.0667701863354037
YGR262C	0	0	0.0667701863354037
YGR099W	0	0	0.0667701863354037
YKL178C	0	0	0.0667701863354037
YKR066C	0	0	0.0667701863354037
YJL212C	0	0	0.0667701863354037
YER120W	0	0	0.0667701863354037
YLR214W	0	0	0.0667701863354037
YAL041W	0	0	0.0667701863354037
YKL104C	0	0	0.0667701863354037
YDR178W	0	0	0.0667701863354037
YCL025C	0	0	0.0667701863354037
YPL096C-A	1	0	0.0667701863354037
YAR035W	0	0	0.0666666666666667
YEL065W	0	0	0.0665634674922601
YOR374W	0	0	0.0664605873261206
YOR390W	0	1	0.0664605873261206
YBL105C	0	0	0.066358024691358
YNL297C	0	0	0.0662557781201849
YBR164C	0	0	0.0661538461538462
YOL049W	0	0	0.0660522273425499
YLR372W	0	0	0.0659670164917541
YNR039C	0	0	0.0659670164917541
YKR038C	0	0	0.0659670164917541
YMR023C	0	0	0.0659670164917541
YDR090C	0	1	0.0659670164917541
YDR364C	0	0	0.0659670164917541
YML128C	0	0	0.0659670164917541
YBR096W	0	1	0.0659670164917541
YBL098W	0	0	0.0659670164917541
YLR028C	0	0	0.0659670164917541
YJR086W	0	0	0.0659670164917541
YIL043C	0	0	0.0659670164917541
YKR089C	0	0	0.0659670164917541
YDR233C	0	1	0.0659670164917541
YPL219W	0	0	0.0659670164917541
YDL165W	0	0	0.0659670164917541
YBR288C	0	0	0.0659670164917541
YMR087W	0	0	0.0659670164917541
YDR126W	1	0	0.0659670164917541
YNL329C	0	0	0.0658682634730539
YHR045W	0	1	0.0658682634730539
YDR047W	0	0	0.0657698056801196
YDL178W	0	0	0.0656716417910448
YOL107W	0	1	0.0656716417910448
YMR307W	0	0	0.0655737704918033
YER144C	0	0	0.0654761904761905
YER145C	0	0	0.0653789004457652
YGR222W	0	0	0.0652818991097923
YIL077C	0	0	0.0651851851851852
YLR194C	0	0	0.0650887573964497
YGR033C	0	0	0.0649926144756278
YGR015C	0	1	0.0649926144756278
YKR055W	0	0	0.0648967551622419
YKL149C	0	0	0.0648011782032401
YKL161C	0	1	0.0648011782032401
YDR435C	0	0	0.0647058823529412
YBR177C	0	0	0.0646108663729809
YGL055W	0	0	0.0645161290322581
YHL040C	0	0	0.0644216691068814
YNL125C	0	0	0.064327485380117
YDR245W	0	0	0.0642335766423358
YFL005W	0	0	0.0641399416909621
YDR476C	0	1	0.0641399416909621
YML016C	0	0	0.0640465793304221
YGL192W	0	0	0.063953488372093
YNL156C	0	0	0.0638606676342525
YMR183C	0	0	0.063768115942029
YLR066W	0	0	0.0636758321273517
YER170W	0	0	0.0635838150289017
YKR052C	0	0	0.0634920634920635
YEL056W	0	0	0.0634005763688761
YAR033W	0	0	0.0633093525179856
YGR070W	0	0	0.0632183908045977
YMR297W	0	0	0.0631276901004304
YGR120C	0	0	0.0630372492836676
YMR237W	0	0	0.0629470672389127
YPL176C	0	0	0.0628571428571429
YNL049C	0	0	0.0627674750356633
YHR001W-A	0	0	0.0626780626780627
YBR185C	0	0	0.0625889046941678
YKL219W	0	1	0.0625889046941678
YJR126C	0	0	0.0625
YGR170W	0	0	0.0624113475177305
YLR023C	0	0	0.0623229461756374
YDL130W-A	0	0	0.0622347949080622
YKR067W	0	0	0.0621468926553672
YGL010W	0	1	0.0621468926553672
YNL261W	0	0	0.0620592383638928
YKL175W	0	0	0.0619718309859155
YER004W	0	1	0.0619718309859155
YMR316W	0	0	0.0618846694796062
YJL137C	0	0	0.0617977528089888
YOL073C	0	1	0.0617977528089888
YLR160C	0	0	0.061711079943899
YMR153W	0	0	0.061624649859944
YKL157W	0	0	0.0615384615384615
YGR125W	0	1	0.0615384615384615
YDL125C	0	0	0.0614525139664804
YDL195W	0	0	0.0613668061366806
YBR003W	0	0	0.0612813370473538
YPL246C	0	1	0.0612813370473538
YPL133C	0	0	0.0611961057023644
YGR089W	0	0	0.0611111111111111
YDL153C	0	0	0.0610263522884882
YFR018C	0	1	0.0610263522884882
YER078C	0	0	0.0609418282548476
YJL053W	0	0	0.0608575380359613
YDL224C	0	0	0.0607734806629834
YBR008C	0	0	0.0606896551724138
YKL119C	0	0	0.0606060606060606
YNL258C	0	0	0.0605226960110041
YLR262C	0	0	0.0604395604395604
YMR110C	0	0	0.0603566529492455
YML129C	0	0	0.0602739726027397
YBR002C	0	0	0.0601915184678523
YBR272C	0	0	0.0601092896174863
YDL008W	0	0	0.0600272851296044
YDR524C	0	0	0.0599455040871935
YGL130W	0	0	0.0598639455782313
YCL001W	0	0	0.0597826086956522
YML120C	0	0	0.0597014925373134
YPL232W	0	0	0.0596205962059621
YJL132W	0	1	0.0596205962059621
YDR270W	0	0	0.0595399188092016
YIL155C	0	0	0.0594594594594595
YDR368W	0	0	0.0593792172739541
YLR126C	0	0	0.0592991913746631
YDL045C	0	0	0.0592193808882907
YBR001C	0	0	0.0591397849462366
YCL034W	0	0	0.0590604026845638
YNL085W	0	0	0.0589812332439678
YOL071W	0	0	0.0589022757697456
YLR010C	0	0	0.0588235294117647
YBR290W	0	0	0.0587449933244326
YJL172W	0	0	0.0586666666666667
YDR238C	0	0	0.0585885486018642
YOR285W	0	1	0.0585885486018642
YLL061W	0	0	0.0585106382978723
YJR010W	0	0	0.0584329349269588
YNL083W	0	0	0.0583554376657825
YOL103W	0	0	0.0582781456953642
YNL325C	0	0	0.0582010582010582
YMR282C	0	0	0.0581241743725231
YAL056W	0	0	0.0580474934036939
YDR221W	0	0	0.0579710144927536
YPR003C	0	1	0.0579710144927536
YLR438W	0	0	0.0578947368421053
YMR161W	0	0	0.0578186596583443
YCL002C	0	1	0.0578186596583443
YDR065W	0	0	0.057742782152231
YDR258C	0	0	0.0576671035386632
YGL085W	0	1	0.0576671035386632
YAR003W	0	0	0.0575916230366492
YBR176W	0	0	0.057516339869281
YLR036C	0	1	0.057516339869281
YDR141C	0	0	0.0574412532637076
YDR326C	0	0	0.0573663624511082
YGR197C	0	0	0.0572916666666667
YML077W	0	0	0.0572171651495449
YLR342W	0	0	0.0571428571428571
YKL126W	0	0	0.0570687418936446
YPR002W	0	0	0.0569948186528497
YDL086W	0	1	0.0569948186528497
YMR305C	0	0	0.0569210866752911
YBR199W	0	0	0.0568475452196382
YGR101W	0	0	0.0567741935483871
YNL052W	0	0	0.0567010309278351
YOR106W	0	0	0.0566280566280566
YLR006C	0	0	0.0565552699228792
YIL162W	0	0	0.0564826700898588
YBR276C	0	0	0.0564102564102564
YBR187W	0	1	0.0564102564102564
YBL082C	0	0	0.0563380281690141
YOR284W	0	0	0.0562659846547315
YJL121C	0	0	0.0561941251596424
YDR202C	0	0	0.0561224489795918
YGR154C	0	0	0.0560509554140127
YLR189C	0	0	0.0559796437659033
YDR516C	0	0	0.0559085133418043
YPL123C	0	0	0.0558375634517767
YBR211C	0	0	0.055766793409379
YMR069W	0	0	0.0556962025316456
YGL017W	0	0	0.0556257901390645
YHR019C	0	0	0.0555555555555556
YDR235W	0	0	0.0554854981084489
YKR037C	0	0	0.0554156171284635
YEL013W	0	0	0.0553459119496855
YHL035C	0	0	0.0552763819095477
YPR079W	0	0	0.055207026348808
YAL060W	0	0	0.0551378446115288
YML121W	0	0	0.0550688360450563
YBR171W	0	0	0.055
YOL077W-A	0	0	0.0549313358302122
YLL042C	0	0	0.0548628428927681
YNL094W	0	0	0.0547945205479452
YNL183C	0	0	0.054726368159204
YOR221C	0	0	0.0546583850931677
YDR318W	0	0	0.054590570719603
YAL042W	0	0	0.0545229244114002
YGR295C	0	1	0.0545229244114002
YOR035C	0	0	0.0544554455445545
YBR214W	0	0	0.0543881334981459
YHR051W	0	0	0.054320987654321
YGL139W	0	0	0.0542540073982737
YNR059W	0	0	0.0541871921182266
YNR026C	0	0	0.0541205412054121
YCR037C	0	0	0.0540540540540541
YPR071W	0	1	0.0540540540540541
YJL133W	0	0	0.0539877300613497
YPR011C	0	0	0.053921568627451
YCR023C	0	1	0.053921568627451
YMR157C	0	1	0.053921568627451
YCR067C	0	0	0.0538555691554468
YLR158C	0	0	0.0537897310513447
YIL014W	0	0	0.0537240537240537
YPL088W	0	0	0.0536585365853659
YPL125W	0	0	0.0535931790499391
YNL239W	0	0	0.0535279805352798
YNL222W	0	0	0.0534629404617254
YMR264W	0	0	0.0533980582524272
YML086C	0	0	0.0533333333333333
YBR269C	0	1	0.0533333333333333
YOR208W	0	0	0.0532687651331719
YJL186W	0	0	0.0532043530834341
YML057W	0	0	0.0531400966183575
YER048W-A	0	0	0.0530759951749095
YLR039C	0	0	0.0530120481927711
YHR190W	0	0	0.0529482551143201
YDR148C	0	0	0.0528846153846154
YPL005W	0	0	0.0528211284513806
YFL037W	0	0	0.052757793764988
YJL161W	0	1	0.052757793764988
YDR267C	0	1	0.052757793764988
YIR029W	0	0	0.0526946107784431
YPL015C	0	0	0.0526315789473684
YGL198W	0	0	0.0525686977299881
YDR454C	0	0	0.0525059665871122
YOR003W	0	0	0.0524433849821216
YGR177C	0	0	0.0523809523809524
YGL057C	0	1	0.0523809523809524
YJL066C	0	1	0.0523809523809524
YDR373W	0	0	0.0523186682520809
YOR220W	0	1	0.0523186682520809
YJL178C	0	0	0.0522565320665083
YKL099C	0	0	0.0521945432977461
YDR349C	0	1	0.0521945432977461
YLR080W	0	0	0.0521327014218009
YOL105C	0	0	0.0520710059171598
YGR155W	0	0	0.0520094562647754
YGR288W	0	0	0.051948051948052
YHR011W	0	0	0.0518867924528302
YDL185W	0	0	0.0518256772673734
YMR271C	0	0	0.0517647058823529
YOR357C	0	0	0.0517038777908343
YDR497C	0	0	0.0516431924882629
YIL087C	0	1	0.0516431924882629
YJL141C	0	0	0.0515826494724502
YML052W	0	0	0.0515222482435597
YDR436W	0	0	0.0514619883040936
YKL189W	0	0	0.0514018691588785
YBL050W	0	0	0.0513418903150525
YLR146C	0	0	0.0512820512820513
YOL016C	0	0	0.0512223515715949
YIL042C	0	0	0.0511627906976744
YMR035W	0	0	0.0511033681765389
YOL136C	0	0	0.0510440835266821
YPL196W	0	0	0.0509849362688297
YOR071C	0	0	0.0509259259259259
YBR166C	0	0	0.0508670520231214
YOR291W	0	1	0.0508670520231214
YHL021C	0	1	0.0508670520231214
YDR044W	0	0	0.0508083140877598
YCL064C	0	0	0.0507497116493656
YBR230C	0	1	0.0507497116493656
YKR003W	0	0	0.0506912442396313
YJL165C	0	0	0.0506329113924051
YOR187W	0	0	0.0505747126436782
YKR049C	0	1	0.0505747126436782
YJL164C	0	0	0.0505166475315729
YMR209C	0	1	0.0505166475315729
YBR286W	0	0	0.0504587155963303
YJR136C	0	0	0.0504009163802978
YGL186C	0	0	0.0503432494279176
YAL040C	0	0	0.0502857142857143
YGR217W	0	0	0.0502283105022831
YIL129C	0	0	0.0501710376282782
YJL024C	0	0	0.0501138952164009
YMR056C	0	0	0.0500568828213879
YDR498C	0	0	0.05
YMR114C	0	1	0.05
YPR155C	0	0	0.0499432463110102
YDR298C	0	0	0.0498866213151927
YKL130C	0	0	0.0498301245753114
YLR251W	0	0	0.0497737556561086
YLR292C	0	0	0.0497175141242938
YFR015C	0	0	0.0496613995485327
YLR390W-A	0	0	0.0496054114994363
YLL006W	0	0	0.0495495495495495
YDR350C	0	0	0.0494938132733408
YLL041C	0	0	0.049438202247191
YGR046W	0	0	0.0493827160493827
YPL222W	0	1	0.0493827160493827
YKL035W	0	0	0.0493273542600897
YNL310C	0	0	0.0492721164613662
YML013W	0	0	0.0492170022371365
YJR058C	0	0	0.0491620111731844
YLR404W	0	1	0.0491620111731844
YML104C	0	0	0.0491071428571429
YJL071W	0	0	0.0490523968784838
YCL057W	0	0	0.0490196078431373
YJL146W	0	0	0.0490196078431373
YEL029C	0	0	0.0490196078431373
YEL024W	0	0	0.0490196078431373
YHR138C	0	0	0.0490196078431373
YGR075C	0	0	0.0490196078431373
YIL114C	0	0	0.0490196078431373
YNL025C	0	0	0.0490196078431373
YLR166C	0	0	0.0490196078431373
YPR140W	0	0	0.0490196078431373
YKL096W-A	0	0	0.0490196078431373
YIL085C	0	0	0.0490196078431373
YEL062W	0	0	0.0490196078431373
YNL197C	0	0	0.0490196078431373
YPL184C	0	1	0.0490196078431373
YLR356W	0	1	0.0490196078431373
YDL104C	0	1	0.0490196078431373
YLR157C	0	0	0.0490196078431373
YKL018W	0	0	0.0490196078431373
YLR228C	0	0	0.0490196078431373
YDR268W	0	0	0.0490196078431373
YBR026C	0	0	0.0490196078431373
YJR033C	0	0	0.0490196078431373
YDR437W	1	0	0.0490196078431373
YPL072W	0	0	0.0489662676822633
YHR072W	0	0	0.0489130434782609
YCR036W	0	0	0.0488599348534202
YOR231W	0	0	0.0488069414316703
YKL103C	0	0	0.0487540628385699
YPL172C	0	0	0.0487012987012987
YKR093W	0	0	0.0486486486486487
YOR228C	0	1	0.0486486486486487
YLR414C	0	1	0.0486486486486487
YOR354C	0	0	0.0485961123110151
YNL116W	0	0	0.0485436893203883
YKR070W	0	1	0.0485436893203883
YOR044W	0	1	0.0485436893203883
YER122C	0	0	0.0484913793103448
YMR253C	0	1	0.0484913793103448
YPL270W	0	0	0.0484391819160387
YOR125C	0	0	0.0483870967741935
YMR003W	0	1	0.0483870967741935
YEL001C	0	1	0.0483870967741935
YHR028C	0	0	0.0483351235230935
YMR080C	0	0	0.0482832618025751
YDL232W	0	0	0.0482315112540193
YFL016C	0	0	0.0481798715203426
YLR300W	0	0	0.0481283422459893
YOR040W	0	0	0.0480769230769231
YOR037W	0	0	0.048025613660619
YIR019C	0	0	0.0479744136460554
YMR062C	0	0	0.0479233226837061
YDR379C-A	0	1	0.0479233226837061
YML007C-A	0	1	0.0479233226837061
YMR010W	0	0	0.0479166666666667
YJL143W	0	0	0.0479166666666667
YJR103W	0	0	0.0479166666666667
YGL047W	0	0	0.0479166666666667
YGL018C	0	0	0.0479166666666667
YLR121C	0	0	0.0479166666666667
YLR440C	0	0	0.0479166666666667
YLR019W	0	0	0.0479166666666667
YER104W	0	0	0.0479166666666667
YBR205W	0	0	0.0479166666666667
YPR139C	0	0	0.0479166666666667
YJL166W	0	0	0.0479166666666667
YPL221W	0	0	0.0479166666666667
YKR065C	0	0	0.0479166666666667
YJL062W-A	0	1	0.0479166666666667
YDR306C	0	0	0.0479166666666667
YGR281W	0	0	0.0479166666666667
YDL027C	0	1	0.0479166666666667
YBL037W	0	0	0.0479166666666667
YDR185C	0	1	0.0479166666666667
YOR334W	0	0	0.0479166666666667
YDR531W	0	0	0.0479166666666667
YLL052C	0	0	0.0479166666666667
YMR281W	1	0	0.0479166666666667
YJR141W	0	0	0.0478668054110302
YHR143W-A	0	0	0.0478170478170478
YCR009C	0	0	0.0477673935617861
YHR007C	0	0	0.0477178423236514
YDL174C	0	0	0.0476683937823834
YFL034C-B	0	0	0.0476190476190476
YBR295W	0	0	0.047569803516029
YDR093W	0	0	0.0475206611570248
YPL188W	0	0	0.0474716202270382
YDL119C	0	0	0.0474226804123711
YML046W	0	0	0.0473738414006179
YGR031W	0	1	0.0473738414006179
YOR278W	0	0	0.0473251028806584
YKL052C	0	0	0.0472764645426516
YOL140W	0	0	0.0472279260780287
YHR030C	0	0	0.0471794871794872
YOR087W	0	0	0.0471311475409836
YBR129C	0	0	0.0470829068577277
YCR084C	0	0	0.0470347648261759
YIL157C	0	1	0.0470347648261759
YIL045W	0	0	0.0469867211440245
YPR067W	0	0	0.0469387755102041
YIL083C	0	0	0.0468909276248726
YKL094W	0	1	0.0468909276248726
YBR228W	0	0	0.0468431771894094
YPR098C	0	1	0.0468431771894094
YNL158W	0	0	0.046795523906409
YDR317W	0	0	0.0467479674796748
YKL134C	0	0	0.0467005076142132
YKR031C	0	0	0.0466531440162272
YMR040W	0	1	0.0466531440162272
YHR067W	0	0	0.0466058763931104
YKR051W	0	1	0.0466058763931104
YDL085W	0	0	0.0465587044534413
YLR290C	0	1	0.0465587044534413
YBL047C	0	0	0.0465116279069767
YGL168W	0	0	0.0464646464646465
YPL120W	0	0	0.0464177598385469
YPR063C	0	1	0.0464177598385469
YLL021W	0	0	0.0463709677419355
YPL154C	0	0	0.0463242698892246
YMR036C	0	0	0.0462776659959759
YIL145C	0	0	0.0462311557788945
YDL107W	0	0	0.0461847389558233
YDR142C	0	0	0.0461384152457372
YGL238W	0	0	0.0460921843687375
YNL190W	0	0	0.046046046046046
YGL226C-A	0	0	0.046
YLR151C	0	1	0.046
YLR283W	0	1	0.046
YOR197W	0	0	0.045954045954046
YLR142W	0	0	0.0459081836327345
YML081C-A	0	0	0.0458624127617149
YGL187C	0	0	0.0458167330677291
YHR024C	0	0	0.045771144278607
YJL030W	0	0	0.0457256461232604
YIL051C	0	0	0.0456802383316783
YNR075W	0	0	0.0456349206349206
YGL045W	0	0	0.045589692765114
YDL230W	0	0	0.0455445544554455
YPR081C	0	0	0.0454995054401583
YMR261C	0	0	0.0454545454545455
YKL208W	0	0	0.0454096742349457
YPR030W	0	0	0.0453648915187377
YPL152W	0	0	0.045320197044335
YGR133W	0	0	0.0452755905511811
YGR243W	0	1	0.0452755905511811
YGR278W	0	0	0.0452310717797443
YPR005C	0	0	0.0451866404715128
YIL027C	0	1	0.0451866404715128
YOL128C	0	0	0.0451422963689892
YOR241W	0	0	0.0450980392156863
YPL128C	0	0	0.0450538687561214
YNL092W	0	1	0.0450538687561214
YPL279C	0	1	0.0450538687561214
YNR040W	0	1	0.0450538687561214
YPL100W	0	0	0.0450097847358121
YNL305C	0	1	0.0450097847358121
YML058W	0	0	0.0449657869012708
YLR098C	0	0	0.044921875
YAL013W	0	0	0.0448780487804878
YLR373C	0	0	0.0448343079922027
YNL327W	0	0	0.0447906523855891
YLR328W	0	0	0.0447470817120623
YMR252C	0	1	0.0447470817120623
YGR257C	0	0	0.0447035957240039
YIL034C	0	0	0.0446601941747573
YEL058W	0	0	0.0446168768186227
YDR140W	0	0	0.0445736434108527
YLR265C	0	0	0.0445304937076476
YGR183C	0	0	0.0444874274661509
YGL202W	0	0	0.0444444444444444
YDL145C	0	0	0.0444015444015444
YKR027W	0	0	0.0443587270973963
YBR234C	0	0	0.0443159922928709
YMR060C	0	0	0.0442733397497594
YFR047C	0	0	0.0442307692307692
YML055W	0	0	0.0441882804995197
YBR162C	0	0	0.0441458733205374
YMR256C	0	0	0.0441035474592522
YDR424C	0	0	0.0440613026819923
YPL165C	0	1	0.0440613026819923
YPL092W	0	0	0.0440191387559809
YOR356W	0	0	0.0439770554493308
YER147C	0	0	0.0439350525310411
YMR251W-A	0	0	0.0438931297709924
YJL057C	0	1	0.0438931297709924
YPL057C	0	0	0.0438512869399428
YDR130C	0	0	0.0438095238095238
YLR418C	0	0	0.043767840152236
YGR247W	0	0	0.0437262357414449
YBR076W	0	0	0.043684710351377
YDL137W	0	0	0.0436432637571157
YHR112C	0	0	0.0436018957345972
YJR142W	0	1	0.0436018957345972
YHR162W	0	1	0.0436018957345972
YGR147C	0	0	0.0435606060606061
YGL243W	0	0	0.043519394512772
YGL082W	0	1	0.043519394512772
YDL206W	0	1	0.043519394512772
YGL006W	0	0	0.0434782608695652
YMR126C	0	1	0.0434782608695652
YKR011C	0	1	0.0434782608695652
YFR017C	0	1	0.0434782608695652
YDR322C-A	0	0	0.0434372049102927
YPL161C	0	0	0.0433962264150943
YBR219C	0	1	0.0433962264150943
YNL188W	0	0	0.0433553251649387
YOR324C	0	0	0.0433145009416196
YBR058C	0	0	0.0432737535277516
YJR044C	0	0	0.0432330827067669
YOR110W	0	0	0.0431924882629108
YPR006C	0	0	0.0431519699812383
YGR186W	0	0	0.0431115276476101
YCL032W	0	0	0.0430711610486891
YGL059W	0	1	0.0430711610486891
YGR127W	0	1	0.0430711610486891
YLR413W	0	1	0.0430711610486891
YOR386W	0	0	0.0430308699719364
YIL099W	0	0	0.0429906542056075
YDL066W	0	0	0.0429505135387488
YFR021W	0	0	0.042910447761194
YDR056C	0	1	0.042910447761194
YNL146W	0	1	0.042910447761194
YBL019W	0	0	0.0428704566635601
YNR043W	0	0	0.042830540037244
YJL003W	0	0	0.0427906976744186
YLR426W	0	0	0.0427509293680297
YDR103W	0	0	0.042711234911792
YJL043W	0	1	0.042711234911792
YOR250C	0	0	0.0426716141001855
YDR108W	0	0	0.0426320667284523
YMR081C	0	0	0.0425925925925926
YGL038C	0	0	0.0425531914893617
YOR215C	0	1	0.0425531914893617
YLR371W	0	0	0.0425138632162662
YML004C	0	0	0.0424746075715605
YLR376C	0	0	0.0424354243542435
YHR008C	0	0	0.0423963133640553
YGR010W	0	0	0.0423572744014733
YOR301W	0	0	0.0423183072677093
YNR016C	0	0	0.0422794117647059
YBL101C	0	0	0.0422405876951331
YNL189W	0	0	0.0422018348623853
YDR362C	0	0	0.0421631530705774
YGR026W	0	1	0.0421631530705774
YOR112W	0	0	0.0421245421245421
YMR026C	0	0	0.0420860018298262
YDR036C	0	0	0.0420475319926874
YJL035C	0	0	0.0420091324200913
YLR212C	0	0	0.041970802919708
YLR152C	0	1	0.041970802919708
YML117W	0	0	0.0419325432999088
YIL166C	0	0	0.0418943533697632
YOR180C	0	0	0.0418562329390355
YNL194C	0	0	0.0418181818181818
YGR122W	0	0	0.041780199818347
YBR259W	0	1	0.041780199818347
YCL039W	0	0	0.0417422867513612
YJL078C	0	1	0.0417422867513612
YJL153C	0	0	0.0417044424297371
YMR208W	0	0	0.0416666666666667
YBL080C	0	0	0.0416289592760181
YHR108W	0	0	0.0415913200723327
YLR248W	0	0	0.041553748870822
YMR167W	0	0	0.0415162454873646
YIL147C	0	0	0.0414788097385032
YNL149C	0	0	0.0414414414414414
YGL247W	0	0	0.0414041404140414
YDR525W-A	0	1	0.0414041404140414
YOR165W	0	0	0.0413669064748201
YDR147W	0	0	0.041329739442947
YGL254W	0	0	0.0412926391382406
YKL067W	0	0	0.0412556053811659
YER053C-A	0	1	0.0412556053811659
YBR058C-A	0	0	0.0412186379928315
YGL251C	0	0	0.0411817367949866
YBR037C	0	0	0.0411449016100179
YMR220W	0	0	0.0411081322609473
YLR396C	0	0	0.0410714285714286
YPR091C	0	1	0.0410714285714286
YBR253W	0	0	0.0410347903657449
YFR006W	0	1	0.0410347903657449
YHR106W	0	0	0.0409982174688057
YBR011C	0	0	0.0409617097061443
YOR326W	0	0	0.0409252669039146
YLR133W	0	0	0.0408888888888889
YJR005W	0	0	0.0408525754884547
YBR280C	0	0	0.0408163265306122
YNL012W	0	0	0.0407801418439716
YER168C	0	0	0.0407440212577502
YPL144W	0	0	0.0407079646017699
YHL009C	0	0	0.0406719717064545
YMR218C	0	0	0.0406360424028269
YBR297W	0	0	0.0406001765225066
YDR372C	0	0	0.0405643738977072
YOL164W	0	0	0.0405286343612335
YPR105C	0	0	0.0404929577464789
YKL011C	0	0	0.040457343887423
YER069W	0	0	0.0404217926186292
YFR025C	0	0	0.0403863037752414
YHR105W	0	1	0.0403863037752414
YDL092W	0	0	0.0403508771929825
YOR130C	0	0	0.0403155127081507
YDR189W	0	0	0.0402802101576182
YIL123W	0	0	0.0402449693788276
YAL009W	0	0	0.0402097902097902
YDL103C	0	0	0.040174672489083
YDR003W	0	0	0.0401396160558464
YOR214C	0	1	0.0401396160558464
YER133W	0	0	0.040104620749782
YAL001C	0	0	0.0400696864111498
YDR173C	0	0	0.0400348128807659
YEL004W	0	0	0.04
YKL026C	0	0	0.0399652476107732
YLL055W	0	1	0.0399652476107732
YDR530C	0	0	0.0399305555555556
YGR252W	0	0	0.0398959236773634
YPL164C	0	0	0.0398613518197574
YBR246W	0	1	0.0398613518197574
YOL061W	0	0	0.0398268398268398
YHR084W	0	0	0.0397923875432526
YOR147W	0	0	0.0397579948141746
YMR223W	0	0	0.0397236614853195
YIR004W	0	0	0.0396893874029336
YMR262W	0	1	0.0396893874029336
YOL108C	0	0	0.0396551724137931
YHL032C	0	0	0.0396210163652024
YLR351C	0	1	0.0396210163652024
YBR016W	0	0	0.0395869191049914
YDR111C	0	1	0.0395869191049914
YDL146W	0	1	0.0395869191049914
YOR246C	0	1	0.0395869191049914
YBL059W	0	1	0.0395869191049914
YDR409W	0	0	0.0395528804815133
YPL186C	0	1	0.0395528804815133
YDR479C	0	0	0.0395189003436426
YIR043C	0	1	0.0395189003436426
YKL070W	0	0	0.0394849785407725
YDL215C	0	0	0.039451114922813
YBR167C	0	0	0.0394173093401885
YDL205C	0	0	0.0393835616438356
YMR099C	0	0	0.039349871685201
YOR201C	0	0	0.0393162393162393
YDR451C	0	0	0.0392826643894108
YBR063C	0	1	0.0392826643894108
YKL020C	0	0	0.0392491467576792
YAL021C	0	0	0.0392156862745098
YLR047C	0	0	0.0391822827938671
YBR123C	0	0	0.0391489361702128
YMR129W	0	0	0.0391156462585034
YDL072C	0	1	0.0391156462585034
YBR254C	0	0	0.0390824129141886
YGR112W	0	0	0.0390492359932088
YGR289C	0	0	0.0390161153519932
YJL026W	0	0	0.0389830508474576
YPR185W	0	0	0.0389500423370025
YPL050C	0	0	0.038917089678511
YAL010C	0	0	0.0388841927303466
YPR184W	0	0	0.0388513513513514
YCR043C	0	1	0.0388513513513514
YHL031C	0	0	0.0388185654008439
YDR529C	0	0	0.0387858347386172
YLR395C	0	0	0.0387531592249368
YOR347C	0	0	0.0387205387205387
YHR038W	0	0	0.0386879730866274
YBR195C	0	0	0.038655462184874
YLR345W	0	0	0.0386230058774139
YGL166W	0	0	0.0385906040268456
YDL123W	0	1	0.0385906040268456
YBR235W	0	1	0.0385906040268456
YBR095C	0	0	0.038558256496228
YKL152C	0	0	0.0385259631490787
YNL331C	0	0	0.0384937238493724
YBL023C	0	0	0.0384615384615385
YLL028W	0	0	0.0384294068504595
YOR162C	0	0	0.0383973288814691
YOR319W	0	0	0.0383653044203503
YPL166W	0	0	0.0383333333333333
YHR137W	0	0	0.0383014154870941
YGL231C	0	1	0.0383014154870941
YIL010W	0	0	0.0382695507487521
YPL265W	0	0	0.0382377389858687
YBR264C	0	0	0.0382059800664452
YJR062C	0	0	0.0381742738589212
YGR007W	0	0	0.0381426202321725
YGL219C	0	0	0.0381110190555095
YHR202W	0	1	0.0381110190555095
YDR480W	0	0	0.0380794701986755
YBL060W	0	1	0.0380794701986755
YLR270W	0	0	0.0380479735318445
YBR258C	0	0	0.0380165289256198
YBR024W	0	0	0.0379851362510322
YER101C	0	1	0.0379851362510322
YDL045W-A	0	0	0.037953795379538
YJL044C	0	0	0.0379225061830173
YFL004W	0	0	0.0378912685337726
YKL194C	0	0	0.0378600823045267
YGR232W	0	0	0.0378289473684211
YJL046W	0	1	0.0378289473684211
YGR277C	0	0	0.037797863599014
YDL238C	0	0	0.0377668308702791
YER182W	0	1	0.0377668308702791
YDR378C	0	0	0.0377358490566038
YLR203C	0	0	0.0377049180327869
YDR523C	0	0	0.0376740376740377
YGR055W	0	0	0.0376432078559738
YAR007C	0	0	0.0376124284546198
YBR237W	0	0	0.0375816993464052
YBL005W	0	0	0.0375510204081633
YBL056W	0	0	0.0375203915171289
YPL059W	0	0	0.0374898125509372
YPL215W	0	0	0.0374592833876222
YDR132C	0	1	0.0374592833876222
YDR196C	0	0	0.0374288039056143
YMR178W	0	1	0.0374288039056143
YDL029W	0	0	0.0373983739837398
YOL064C	0	0	0.0373679935012185
YNL093W	0	0	0.0373376623376623
YER158C	0	1	0.0373376623376623
YGL160W	0	1	0.0373376623376623
YIR037W	0	0	0.0373073803730738
YOR269W	0	0	0.0372771474878444
YCR005C	0	0	0.037246963562753
YDR438W	0	1	0.037246963562753
YKR076W	0	0	0.0372168284789644
YNL211C	0	1	0.0372168284789644
YMR173W	0	0	0.0371867421180275
YBR153W	0	0	0.037156704361874
YMR235C	0	0	0.0371267150928168
YDR508C	0	0	0.0370967741935484
YEL041W	0	0	0.0370668815471394
YMR113W	0	0	0.037037037037037
YBL036C	0	0	0.0370072405470636
YDR129C	0	0	0.0369774919614148
YBR126C	0	0	0.0369477911646586
YPL046C	0	0	0.0369181380417336
YBR020W	0	0	0.0368885324779471
YOL144W	0	0	0.0368589743589744
YBL067C	0	1	0.0368589743589744
YDR520C	0	1	0.0368589743589744
YOR036W	0	0	0.0368294635708567
YGL016W	0	0	0.0368
YDL181W	0	0	0.0367705835331735
YOL083W	0	1	0.0367705835331735
YGR042W	0	0	0.036741214057508
YLR091W	0	1	0.036741214057508
YOL096C	0	0	0.0367118914604948
YOR273C	0	0	0.0366826156299841
YLR433C	0	0	0.0366533864541833
YIL101C	0	0	0.036624203821656
YGL233W	0	0	0.0365950676213206
YNR001C	0	0	0.0365659777424483
YHL043W	0	0	0.0365369340746624
YDL134C	0	0	0.0365079365079365
YBL084C	0	0	0.0364789849325932
YBR200W	0	0	0.0364500792393027
YMR145C	0	0	0.0364212193190816
YJL144W	0	0	0.0363924050632911
YMR122W-A	0	1	0.0363924050632911
YBR193C	0	0	0.0363636363636364
YBR097W	0	0	0.0363349131121643
YBL057C	0	0	0.0363062352012628
YBR270C	0	1	0.0363062352012628
YDR510W	0	0	0.0362776025236593
YNL126W	0	0	0.0362490149724192
YAR031W	0	0	0.0362204724409449
YBL088C	0	0	0.036191974822974
YBL006C	0	0	0.0361635220125786
YBL045C	0	0	0.0361351139041634
YDR007W	0	0	0.0361067503924647
YBR257W	0	0	0.036078431372549
YBR215W	0	0	0.0360501567398119
YOL082W	0	0	0.0360219263899765
YCR018C	0	0	0.0359937402190923
YFL031W	0	0	0.035965598123534
YAL055W	0	0	0.0359375
YGL145W	0	0	0.0359094457455113
YNL181W	0	1	0.0359094457455113
YDR212W	0	0	0.0358814352574103
YLR253W	0	1	0.0358814352574103
YNL256W	0	0	0.0358534684333593
YJL036W	0	0	0.0358255451713396
YAL031C	0	0	0.0357976653696498
YOR122C	0	0	0.0357698289269051
YMR073C	0	0	0.0357420357420357
YHR111W	0	0	0.0357142857142857
YPL259C	0	0	0.0356865787432118
YOL112W	0	0	0.0356589147286822
YDR107C	0	1	0.0356589147286822
YOR372C	0	0	0.0356312935708753
YGL005C	0	0	0.0356037151702786
YOR346W	0	0	0.0355761794276876
YLR050C	0	1	0.0355761794276876
YPL040C	0	0	0.035548686244204
YPR020W	0	0	0.0355212355212355
YKL121W	0	1	0.0355212355212355
YLR208W	0	0	0.0354938271604938
YDL236W	0	0	0.0354664610639938
YPL104W	0	0	0.0354391371340524
YBR260C	0	0	0.0354118552732871
YPL077C	0	1	0.0354118552732871
YPL084W	0	0	0.0353846153846154
YER174C	0	0	0.0353574173712529
YBR085W	0	0	0.0353302611367127
YPL070W	0	0	0.0353031465848043
YHL027W	0	0	0.0352760736196319
YLR193C	0	0	0.0352490421455939
YGR049W	0	0	0.0352220520673813
YER155C	0	0	0.035195103289977
YOL089C	0	0	0.0351681957186544
YGL095C	0	0	0.0351413292589763
YJR111C	0	1	0.0351413292589763
YML021C	0	0	0.0351145038167939
YDR254W	0	0	0.0350877192982456
YBR103W	0	0	0.0350609756097561
YJL159W	0	0	0.035034272658035
YDL121C	0	1	0.035034272658035
YPL007C	0	0	0.0350076103500761
YGR040W	0	0	0.0349809885931559
YGR144W	0	0	0.0349544072948328
YMR154C	0	0	0.0349278663629461
YLR155C	0	0	0.0349013657056146
YBR093C	0	0	0.0348749052312358
YDR168W	0	0	0.0348484848484849
YHR061C	0	0	0.0348221044663134
YGL196W	0	1	0.0348221044663134
YLR005W	0	0	0.0347957639939486
YIL016W	0	0	0.0347694633408919
YOR190W	0	0	0.0347432024169184
YOR143C	0	0	0.0347169811320755
YPL177C	0	0	0.0346907993966818
YML110C	0	0	0.0346646571213263
YLR319C	0	0	0.0346385542168675
YJL081C	0	0	0.0346124905944319
YJL183W	0	0	0.0345864661654135
YNL300W	0	1	0.0345864661654135
YDR419W	0	0	0.0345604808414726
YAL049C	0	1	0.0345604808414726
YBR192W	0	0	0.0345345345345345
YMR133W	0	0	0.0345086271567892
YJL155C	0	0	0.0344827586206897
YER107C	0	0	0.0344569288389513
YPR024W	0	0	0.0344311377245509
YGL070C	0	0	0.0344053851907255
YNL095C	0	1	0.0344053851907255
YBR007C	0	1	0.0344053851907255
YOL126C	0	0	0.0343796711509716
YBL055C	0	0	0.0343539955190441
YIL072W	0	0	0.0343283582089552
YER066W	0	1	0.0343283582089552
YDR170C	0	0	0.0343027591349739
YBR087W	0	0	0.0342771982116244
YNL073W	0	0	0.0342516753536858
YPL135W	0	0	0.0342261904761905
YBR072W	0	0	0.0342007434944238
YIL146C	0	0	0.0341753343239227
YIL001W	0	1	0.0341753343239227
YBR119W	0	0	0.0341499628804751
YBR131W	0	0	0.0341246290801187
YGL124C	0	0	0.0340993328391401
YLR348C	0	0	0.0340740740740741
YDL077C	0	0	0.0340488527017024
YPL004C	0	0	0.0340236686390533
YNL249C	0	1	0.0340236686390533
YFL026W	0	0	0.0339985218033999
YPR120C	0	0	0.03397341211226
YGL040C	0	0	0.0339483394833948
YAL051W	0	0	0.0339233038348083
YHR109W	0	0	0.0338983050847458
YLR258W	0	0	0.0338733431516937
YPL115C	0	0	0.0338484179543782
YDR483W	0	0	0.0338235294117647
YKR061W	0	0	0.0337986774430566
YGR037C	0	0	0.0337738619676946
YLR092W	0	0	0.0337490829053558
YEL042W	0	0	0.0337243401759531
YBR227C	0	1	0.0337243401759531
YER100W	0	0	0.0336996336996337
YOR178C	0	0	0.0336749633967789
YPR019W	0	0	0.0336503291880029
YOR138C	0	0	0.033625730994152
YGR194C	0	0	0.0336011687363039
YFL007W	0	0	0.0335766423357664
YNL246W	0	0	0.0335521517140773
YJR091C	0	0	0.0335276967930029
YIL107C	0	0	0.0335032774945375
YOL025W	0	0	0.0334788937409025
YML105C	0	0	0.0334545454545455
YBL015W	0	0	0.0334302325581395
YDL219W	0	0	0.0334059549745824
YBR298C	0	0	0.0333817126269956
YBR179C	0	0	0.0333575054387237
YGL080W	0	1	0.0333575054387237
YGR105W	0	0	0.0333333333333333
YBL017C	0	0	0.0333091962346126
YML036W	0	0	0.0332850940665702
YCR083W	0	0	0.0332610267534346
YKL086W	0	0	0.0332369942196532
YHR055C	0	0	0.0332129963898917
YER059W	0	0	0.0331890331890332
YPL242C	0	0	0.0331651045421774
YJL029C	0	0	0.0331412103746398
YBL022C	0	0	0.033117350611951
YMR140W	0	0	0.0330935251798561
YBL042C	0	0	0.0330697340043134
YLR035C	0	0	0.0330459770114943
YGR191W	0	0	0.0330222541277818
YKL039W	0	1	0.0330222541277818
YER167W	0	0	0.0329985652797704
YNL272C	0	0	0.0329749103942652
YHR039C	0	0	0.0329512893982808
YJL123C	0	1	0.0329512893982808
YDR034C	0	0	0.0329277022190408
YJR124C	0	1	0.0329277022190408
YKL127W	0	0	0.0329041487839771
YBR066C	0	0	0.0328806290207291
YKL110C	0	0	0.0328571428571429
YIL103W	0	0	0.0328336902212705
YLR135W	0	0	0.0328102710413695
YJR161C	0	1	0.0328102710413695
YDR428C	0	1	0.0328102710413695
YPR017C	0	0	0.0327868852459016
YDR160W	0	0	0.0327635327635328
YMR064W	0	0	0.0327402135231317
YER086W	0	0	0.0327169274537696
YDR517W	0	0	0.0326936744847193
YLR070C	0	0	0.0326704545454545
YOL055C	0	0	0.0326472675656494
YNL255C	0	0	0.0326241134751773
YFL045C	0	0	0.0326009922041106
YLR117C	0	0	0.0325779036827195
YGR008C	0	0	0.032554847841472
YKL040C	0	0	0.0325318246110325
YCL026C-A	0	0	0.0325088339222615
YJR152W	0	0	0.0324858757062147
YKL093W	0	0	0.0324629498941426
YDL116W	0	0	0.0324400564174894
YLR085C	0	0	0.0324171952078929
YOL133W	0	0	0.0323943661971831
YLR436C	0	0	0.0323715693173821
YDR263C	0	0	0.0323488045007032
YPL208W	0	0	0.0323260716795502
YIL074C	0	0	0.0323033707865169
YOR173W	0	0	0.032280701754386
YDR197W	0	0	0.032258064516129
YBR055C	0	0	0.0322354590049054
YDL210W	0	0	0.0322128851540616
YOL076W	0	0	0.0321903428971309
YOL111C	0	0	0.0321678321678322
YCR024C	0	0	0.0321453529000699
YHR124W	0	0	0.032122905027933
YCR105W	0	0	0.0321004884856943
YLR425W	0	0	0.0320781032078103
YPL241C	0	0	0.0320557491289199
YGR174C	0	0	0.032033426183844
YMR169C	0	0	0.0320111343075852
YNL037C	0	0	0.0319888734353268
YGR012W	0	1	0.0319888734353268
YGR276C	0	0	0.0319666435024322
YLR382C	0	0	0.0319444444444444
YJR011C	0	1	0.0319444444444444
YNR002C	0	0	0.0319222761970854
YLL062C	0	0	0.0319001386962552
YFL036W	0	0	0.0318780318780319
YCL055W	0	0	0.0318559556786704
YHR046C	0	0	0.0318339100346021
YKL007W	0	0	0.0318118948824343
YLL004W	0	0	0.0317899101589496
YJR119C	0	0	0.031767955801105
YEL052W	0	1	0.031767955801105
YDL073W	0	1	0.031767955801105
YHR187W	0	0	0.0317460317460317
YHR043C	0	0	0.0317241379310345
YER008C	0	0	0.0317022742935906
YNL108C	0	0	0.0316804407713499
YDR191W	0	0	0.0316586373021335
YBR255W	0	1	0.0316586373021335
YBR212W	0	0	0.031636863823934
YGL053W	0	0	0.0316151202749141
YGL021W	0	0	0.0315934065934066
YDL235C	0	0	0.0315717227179135
YGL221C	0	1	0.0315717227179135
YHR036W	0	0	0.0315500685871056
YER068W	0	0	0.0315284441398218
YGR061C	0	0	0.0315068493150685
YDR255C	0	0	0.0314852840520192
YEL040W	0	0	0.0314637482900137
YHL007C	0	0	0.0314422419685578
YER014W	0	0	0.0314207650273224
YML115C	0	0	0.0313993174061433
YLR219W	0	0	0.0313778990450205
YBR296C	0	0	0.0313565098841172
YGL136C	0	0	0.0313351498637602
YIL120W	0	0	0.0313138189244384
YJL198W	0	0	0.0312925170068027
YFR053C	0	0	0.0312712440516655
YER011W	0	0	0.03125
YLR016C	0	0	0.0312287847929396
YIL119C	0	0	0.0312075983717775
YLR163C	0	0	0.0311864406779661
YOR137C	0	0	0.0311653116531165
YIR018W	0	0	0.031144211238998
YPR082C	0	0	0.0311231393775372
YLR239C	0	0	0.0311020960108181
YLR011W	0	0	0.0310810810810811
YDR086C	0	0	0.0310600945307225
YOR336W	0	0	0.0310391363022942
YPR154W	0	0	0.031018206338503
YOR163W	0	0	0.0309973045822102
YMR004W	0	0	0.030976430976431
YJL126W	0	1	0.030976430976431
YHR199C	0	1	0.030976430976431
YAL016W	0	0	0.0309555854643338
YFR011C	0	1	0.0309555854643338
YDR231C	0	0	0.0309347679892401
YLR240W	0	0	0.0309139784946237
YPL001W	0	0	0.0308932169241101
YOR018W	0	0	0.0308724832214765
YER162C	0	0	0.0308517773306506
YNL241C	0	0	0.0308310991957105
YBR273C	0	0	0.0308104487608841
YDL198C	0	0	0.0307898259705489
YDR541C	0	1	0.0307898259705489
YJR004C	0	0	0.0307692307692308
YPR022C	0	1	0.0307692307692308
YGL081W	0	1	0.0307692307692308
YAL063C	0	0	0.0307486631016043
YIL097W	0	0	0.0307281229124916
YLR453C	0	0	0.0307076101468625
YFR027W	0	0	0.0306871247498332
YBL011W	0	0	0.0306666666666667
YNL180C	0	0	0.0306462358427715
YGL003C	0	0	0.0306258322237017
YMR258C	0	1	0.0306258322237017
YER072W	0	0	0.0306054557551564
YBR188C	0	0	0.0305851063829787
YDR166C	0	0	0.0305647840531561
YDR338C	0	1	0.0305647840531561
YMR205C	0	0	0.0305444887118194
YNL267W	0	0	0.0305242203052422
YDR501W	0	0	0.0305039787798408
YLR089C	0	1	0.0305039787798408
YBL009W	0	0	0.0304837640821736
YFR009W	0	0	0.0304635761589404
YBR263W	0	0	0.0304434149569821
YEL007W	0	1	0.0304434149569821
YBR057C	0	0	0.0304232804232804
YPL139C	0	0	0.030403172504957
YBR060C	0	0	0.0303830911492734
YDR055W	0	0	0.0303630363036304
YDL080C	0	0	0.0303430079155673
YJR134C	0	1	0.0303430079155673
YPR056W	0	0	0.030323005932762
YAL002W	0	0	0.0303030303030303
YFL046W	0	1	0.0303030303030303
YBL001C	0	0	0.0302830809743252
YGR100W	0	0	0.0302631578947368
YGL162W	0	0	0.0302432610124918
YBL071W-A	0	0	0.0302233902759527
YKL179C	0	0	0.0302035456336179
YLR087C	0	0	0.0301837270341207
YPL207W	0	1	0.0301837270341207
YMR225C	0	0	0.0301639344262295
YNL293W	0	0	0.0301441677588467
YDR073W	0	0	0.0301244269810085
YBR059C	0	0	0.0301047120418848
YHR163W	0	0	0.0300850228907783
YLR310C	0	0	0.0300653594771242
YPL065W	0	0	0.0300457217504899
YFR008W	0	0	0.0300261096605744
YDL231C	0	0	0.0300065231572081
YGL156W	0	0	0.029986962190352
YIR031C	0	0	0.0299674267100977
YLR227C	0	0	0.0299479166666667
YOL032W	0	0	0.0299284320104099
YBR102C	0	0	0.0299089726918075
YMR115W	0	1	0.0299089726918075
YLR285W	0	0	0.0298895386614685
YPR134W	0	0	0.0298701298701299
YKR046C	0	0	0.0298507462686567
YOR069W	0	0	0.0298313878080415
YDR430C	0	0	0.0298120544394038
YPL170W	0	0	0.0297927461139896
YPL213W	0	0	0.0297734627831715
YOR172W	0	0	0.0297542043984476
YLR316C	0	0	0.0297349709114415
YLR008C	0	0	0.0297157622739018
YBR090C	0	1	0.0297157622739018
YKL193C	0	0	0.0296965784377017
YBL063W	0	0	0.0296774193548387
YBR039W	0	0	0.0296582849774339
YPR031W	0	0	0.029639175257732
YGL091C	0	0	0.0296200901481005
YHR034C	0	0	0.0296010296010296
YGR134W	0	0	0.0295819935691318
YNL281W	0	0	0.0295629820051414
YMR266W	0	0	0.0295439948619139
YOR238W	0	1	0.0295439948619139
YDL108W	0	0	0.0295250320924262
YIL050W	0	0	0.0295060936497755
YLL058W	0	0	0.0294871794871795
YIR038C	0	0	0.0294682895579757
YBR017C	0	0	0.029449423815621
YMR130W	0	1	0.029449423815621
YPR042C	0	0	0.0294305822136916
YBL046W	0	0	0.0294117647058824
YHR150W	0	0	0.0293929712460064
YPR107C	0	0	0.0293742017879949
YHR013C	0	0	0.0293554562858966
YJL156C	0	0	0.0293367346938776
YGL185C	0	0	0.0293180369662205
YHL020C	0	0	0.0292993630573248
YDR061W	0	1	0.0292993630573248
YPL137C	0	0	0.0292807129217059
YEL016C	0	0	0.0292620865139949
YGR175C	0	0	0.0292434837889383
YFL028C	0	0	0.0292249047013977
YER054C	0	0	0.0292063492063492
YPR160W	0	0	0.0291878172588832
YHR047C	0	0	0.0291693088142042
YLR114C	0	0	0.0291508238276299
YPL262W	0	0	0.0291323622545915
YIL020C	0	0	0.0291139240506329
YBR145W	0	0	0.0290955091714105
YKR050W	0	0	0.0290771175726928
YBR018C	0	0	0.0290587492103601
YOR353C	0	0	0.029040404040404
YPR001W	0	0	0.0290220820189274
YNL162W-A	0	1	0.0290220820189274
YNL251C	0	0	0.0290037831021438
YIR028W	0	0	0.0289855072463768
YBR045C	0	0	0.0289672544080605
YPL258C	0	0	0.0289490245437382
YLR077W	0	1	0.0289490245437382
YNL286W	0	0	0.0289308176100629
YFL044C	0	0	0.0289126335637964
YJR132W	0	0	0.028894472361809
YDL085C-A	0	1	0.028894472361809
YHR132W-A	0	1	0.028894472361809
YBR085C-A	0	1	0.028894472361809
YKL025C	0	0	0.0288763339610797
YCR020C-A	0	0	0.0288582183186951
YBL032W	0	0	0.0288401253918495
YBL059C-A	0	1	0.0288401253918495
YEL063C	0	0	0.0288220551378446
YCL026C-B	0	1	0.0288220551378446
YPR072W	0	0	0.0288040075140889
YCR061W	0	0	0.0287859824780976
YJR049C	0	0	0.0287679799874922
YDR380W	0	0	0.02875
YJL117W	0	0	0.0287320424734541
YLR165C	0	0	0.0287141073657928
YMR211W	0	0	0.0286961946350593
YBL079W	0	0	0.0286783042394015
YBR128C	0	0	0.0286604361370717
YDR296W	0	0	0.0286425902864259
YKL058W	0	0	0.0286247666459241
YBR204C	0	1	0.0286247666459241
YNR044W	0	0	0.0286069651741294
YNL298W	0	0	0.0285891858297079
YBL029W	0	1	0.0285891858297079
YDR219C	0	0	0.0285714285714286
YPL109C	0	1	0.0285714285714286
YOR005C	0	0	0.0285536933581626
YOR280C	0	1	0.0285536933581626
YBR122C	0	0	0.0285359801488834
YNL063W	0	1	0.0285359801488834
YLR289W	0	1	0.0285359801488834
YIL009C-A	0	0	0.0285182889026658
YNL115C	0	1	0.0285182889026658
YMR180C	0	0	0.0285006195786865
YNL042W	0	0	0.0284829721362229
YCR063W	0	0	0.0284653465346535
YDR213W	0	0	0.028447742733457
YBR094W	0	1	0.028447742733457
YDL070W	0	1	0.028447742733457
YHR012W	0	0	0.0284301606922126
YDL053C	0	1	0.0284301606922126
YLR320W	0	0	0.0284126003705991
YOL165C	0	0	0.0283950617283951
YDR252W	0	0	0.0283775447254781
YER087C-B	0	0	0.0283600493218249
YKL080W	0	0	0.0283425754775108
YDR482C	0	1	0.0283425754775108
YDR287W	0	0	0.0283251231527094
YCL004W	0	0	0.0283076923076923
YPL119C	0	0	0.028290282902829
YHR102W	0	0	0.0282728948985864
YMR284W	0	0	0.0282555282555283
YIL098C	0	0	0.0282381829343155
YOR043W	0	0	0.0282208588957055
YGR193C	0	0	0.0282035561005518
YCR077C	0	0	0.0281862745098039
YLL043W	0	0	0.028169014084507
YGR180C	0	0	0.0281517747858017
YPR036W	0	0	0.0281345565749235
YOR292C	0	1	0.0281345565749235
YNL316C	0	0	0.0281173594132029
YMR100W	0	0	0.0281001832620648
YNL111C	0	0	0.0280830280830281
YLL015W	0	0	0.0280658938377059
YBL041W	0	0	0.0280487804878049
YJR025C	0	0	0.0280316879951249
YLR370C	0	0	0.0280146163215591
YML031W	0	0	0.0279975654290931
YBR225W	0	1	0.0279975654290931
YPL195W	0	0	0.0279805352798054
YBL031W	0	1	0.0279805352798054
YOR274W	0	0	0.0279635258358663
YEL017W	0	0	0.0279465370595383
YIL125W	0	0	0.0279295689131755
YDR377W	0	0	0.0279126213592233
YPR122W	0	0	0.0278956943602183
YOR115C	0	0	0.0278787878787879
YGR237C	0	1	0.0278787878787879
YBR136W	0	0	0.0278619018776499
YBL010C	0	1	0.0278619018776499
YBL091C-A	0	1	0.0278619018776499
YDL190C	0	0	0.0278450363196126
YBR223C	0	0	0.0278281911675741
YOR126C	0	0	0.0278113663845224
YDR017C	0	0	0.0277945619335347
YKL141W	0	0	0.0277777777777778
YKR062W	0	0	0.0277610138805069
YGL100W	0	0	0.0277442702050663
YDR162C	0	0	0.0277275467148885
YIR007W	0	1	0.0277275467148885
YJR106W	0	0	0.027710843373494
YJL056C	0	0	0.0276941601444913
YNR014W	0	1	0.0276941601444913
YNR018W	0	1	0.0276941601444913
YIL071C	0	0	0.0276774969915764
YDR074W	0	0	0.0276608538785328
YDR079C-A	0	0	0.0276442307692308
YNL055C	0	0	0.0276276276276276
YER009W	0	0	0.0276110444177671
YDR272W	0	0	0.0275944811037792
YLR127C	0	0	0.0275779376498801
YKL171W	0	0	0.0275614140203715
YDL243C	0	0	0.0275449101796407
YML025C	0	0	0.0275284260921604
YGR212W	0	0	0.027511961722488
YBR006W	0	0	0.027495517035266
YDR540C	0	1	0.027495517035266
YJL154C	0	0	0.027479091995221
YMR187C	0	1	0.027479091995221
YMR176W	0	0	0.0274626865671642
YGL004C	0	0	0.0274463007159905
YDR242W	0	1	0.0274463007159905
YGL114W	0	0	0.0274299344066786
YMR247C	0	0	0.0274135876042908
YAL026C	0	0	0.0273972602739726
YAL015C	0	0	0.0273809523809524
YFL017C	0	0	0.0273646638905413
YPR057W	0	0	0.0273483947681332
YMR175W	0	0	0.0273321449792038
YOR127W	0	0	0.0273159144893112
YPL210C	0	0	0.027299703264095
YMR037C	0	0	0.0272835112692764
YDL135C	0	0	0.027267338470658
YIR032C	0	0	0.0272511848341232
YDR151C	0	0	0.0272350503256365
YPR073C	0	0	0.0272189349112426
YOR156C	0	0	0.0272028385570668
YHR060W	0	0	0.0271867612293144
[truncated: 3,790 more rows]
