# Supplementary material for: Computationally Driven, Quantitative Experiments Discover Genes Required for Mitochondrial Biogenesis
Source: PLoS Genet. 2009 Mar 20;5(3):e1000407. doi: 10.1371/journal.pgen.1000407 (PMC2648979; doi:10.1371/journal.pgen.1000407)
Supplement: Dataset S2 — Top 100 novel ensemble predictions for additional yeast biological processes. A zip file containing 387 tab-delimited text files of the ensemble predictions for the indicated Gene Ontology Biological Process Term. (21.70 MB GZ) [file pgen.1000407.s013.gz › GO_0006505.txt]

ORF	AnnotatedToTerm?	Uncharacterized_04152007?	Precision
YLR459W	1	0	1.0
YOR149C	1	0	1.0
YJR013W	1	0	1.0
YHR123W	0	0	0.857142857142857
YJL062W	1	0	0.857142857142857
YGR216C	1	0	0.857142857142857
YJL091C	1	0	0.857142857142857
YKR088C	0	0	0.75
YOR079C	0	0	0.7
YKL165C	1	0	0.7
YOR002W	0	0	0.636363636363636
YHR142W	0	0	0.583333333333333
YOR067C	0	0	0.571428571428571
YLL031C	1	0	0.571428571428571
YOL003C	0	0	0.533333333333333
YNL219C	0	0	0.5
YNL291C	0	0	0.470588235294118
YNL263C	0	0	0.444444444444444
YHL003C	0	0	0.423076923076923
YMR088C	0	0	0.423076923076923
YNL326C	0	0	0.423076923076923
YNL130C	0	0	0.423076923076923
YJL097W	0	0	0.423076923076923
YMR221C	0	1	0.423076923076923
YCR044C	1	0	0.423076923076923
YBR004C	1	0	0.423076923076923
YGL142C	1	0	0.423076923076923
YGL084C	0	0	0.407407407407407
YKL176C	0	0	0.392857142857143
YGR284C	0	0	0.379310344827586
YLR242C	0	0	0.366666666666667
YBR243C	0	0	0.354838709677419
YJL196C	0	0	0.34375
YBR036C	0	0	0.333333333333333
YDR459C	0	0	0.323529411764706
YDR456W	0	0	0.314285714285714
YDR072C	0	0	0.305555555555556
YJR118C	0	0	0.297297297297297
YAL007C	0	0	0.292682926829268
YNL048W	0	0	0.292682926829268
YDR503C	0	0	0.292682926829268
YLR088W	1	0	0.292682926829268
YNL044W	0	0	0.285714285714286
YNL101W	0	0	0.27906976744186
YGL054C	0	0	0.272727272727273
YIL109C	0	0	0.266666666666667
YBL040C	0	0	0.260869565217391
YDL015C	0	0	0.25531914893617
YPR176C	0	0	0.25
YPL179W	0	0	0.245283018867925
YGL200C	0	0	0.245283018867925
YPR113W	0	0	0.245283018867925
YML067C	0	0	0.245283018867925
YDR434W	1	0	0.245283018867925
YKL004W	0	0	0.240740740740741
YNR061C	0	1	0.240740740740741
YPL218W	0	0	0.236363636363636
YDR084C	0	0	0.233333333333333
YJR001W	0	0	0.233333333333333
YGL225W	0	0	0.233333333333333
YGL067W	0	0	0.233333333333333
YHR188C	1	0	0.233333333333333
YNR030W	0	0	0.229508196721311
YHR050W	0	0	0.225806451612903
YGL012W	0	0	0.223880597014925
YPL234C	0	0	0.223880597014925
YDR404C	0	0	0.223880597014925
YDR411C	0	0	0.223880597014925
YDR302W	1	0	0.223880597014925
YAR002C-A	0	0	0.220588235294118
YIL048W	0	0	0.217391304347826
YOR092W	0	0	0.214285714285714
YPL244C	0	0	0.211267605633803
YNL307C	0	0	0.208333333333333
YMR203W	0	0	0.205479452054795
YHR175W	0	0	0.202702702702703
YAL022C	0	0	0.2
YLR378C	0	0	0.197368421052632
YBR161W	0	0	0.194805194805195
YMR274C	0	0	0.192307692307692
YJL004C	0	0	0.189873417721519
YBR221C	0	0	0.1875
YOR099W	0	0	0.185185185185185
YDR518W	0	0	0.182926829268293
YBR210W	0	0	0.180722891566265
YDR205W	0	0	0.178571428571429
YMR015C	0	0	0.176470588235294
YKL174C	0	0	0.174418604651163
YOR085W	0	0	0.172413793103448
YIL049W	0	0	0.170454545454545
YBR029C	0	0	0.168539325842697
YGR157W	0	0	0.166666666666667
YKL057C	0	0	0.164835164835165
YIL140W	0	0	0.16304347826087
YLR083C	0	1	0.16304347826087
YGR038W	0	0	0.161290322580645
YKL008C	0	0	0.159574468085106
YBR086C	0	0	0.157894736842105
YDL095W	0	0	0.15625
YNR055C	0	0	0.154639175257732
YIL121W	0	0	0.153061224489796
YMR013C	0	0	0.151515151515152
YBL020W	0	0	0.15
YOR270C	0	0	0.148514851485149
YER026C	0	0	0.147058823529412
YJR139C	0	0	0.145631067961165
YLR354C	0	0	0.144230769230769
YML019W	0	0	0.142857142857143
YNL169C	0	0	0.142857142857143
YML051W	0	0	0.142857142857143
YGR172C	0	0	0.142857142857143
YOL030W	0	1	0.142857142857143
YGL077C	0	0	0.142857142857143
YBR023C	0	0	0.142857142857143
YOR321W	0	0	0.142857142857143
YDR331W	1	0	0.142857142857143
YJL002C	0	0	0.142857142857143
YDR100W	0	0	0.142857142857143
YCR034W	0	0	0.142857142857143
YHL017W	0	1	0.142857142857143
YOR288C	0	0	0.142857142857143
YIL040W	0	0	0.142857142857143
YOR311C	0	1	0.142857142857143
YLR064W	0	1	0.142857142857143
YHR181W	0	0	0.142857142857143
YPL076W	1	0	0.142857142857143
YEL002C	0	0	0.141666666666667
YOR307C	0	0	0.140495867768595
YML012W	0	0	0.139344262295082
YNR041C	0	0	0.138211382113821
YBR283C	0	0	0.137096774193548
YOL092W	0	1	0.137096774193548
YBR078W	0	0	0.136
YMR272C	0	0	0.134920634920635
YNL323W	0	0	0.133858267716535
YBR041W	0	0	0.1328125
YMR212C	0	0	0.131782945736434
YLR447C	0	0	0.130769230769231
YDR284C	0	0	0.129770992366412
YPL145C	0	0	0.128787878787879
YMR292W	0	0	0.12781954887218
YER083C	0	0	0.126865671641791
YDL128W	0	0	0.125925925925926
YLR332W	0	0	0.125
YMR238W	0	0	0.124137931034483
YEL064C	0	0	0.124137931034483
YOR034C	0	0	0.124137931034483
YPL094C	0	0	0.124137931034483
YGR260W	0	0	0.124137931034483
YMR243C	0	0	0.124137931034483
YJR015W	0	1	0.124137931034483
YNL280C	0	0	0.124137931034483
YGR106C	0	1	0.124137931034483
YHR133C	0	0	0.124137931034483
YFL025C	1	0	0.124137931034483
YOL002C	0	0	0.123287671232877
YML130C	0	0	0.122448979591837
YGL167C	0	0	0.121621621621622
YPR198W	0	0	0.120805369127517
YBR229C	0	0	0.12
YPR159W	0	0	0.119205298013245
YAL023C	0	0	0.118421052631579
YML048W	0	0	0.117647058823529
YJL193W	0	1	0.117647058823529
YHR026W	0	0	0.116883116883117
YJL094C	0	0	0.116129032258065
YIL030C	0	0	0.115384615384615
YDL237W	0	1	0.115384615384615
YDR352W	0	1	0.115384615384615
YOL129W	0	0	0.114649681528662
YDR062W	0	0	0.113924050632911
YGL027C	0	0	0.113207547169811
YDL052C	0	0	0.1125
YOR254C	0	0	0.111801242236025
YGL020C	0	0	0.111111111111111
YDR410C	0	0	0.110429447852761
YML085C	0	0	0.109756097560976
YPL010W	0	0	0.109090909090909
YNL322C	0	0	0.108433734939759
YKL073W	0	0	0.107784431137725
YIL039W	0	0	0.107142857142857
YFR041C	0	0	0.106508875739645
YBL102W	0	0	0.105882352941176
YNL283C	0	0	0.105263157894737
YGL065C	0	0	0.104651162790698
YNR013C	0	0	0.104046242774566
YDR236C	0	0	0.103448275862069
YBR015C	0	0	0.102857142857143
YBR110W	0	0	0.102272727272727
YDR182W	0	0	0.101694915254237
YPL041C	0	0	0.101123595505618
YCR075C	0	0	0.100558659217877
YML078W	0	0	0.1
YOR176W	0	0	0.0994475138121547
YOR297C	0	0	0.0989010989010989
YMR055C	0	0	0.0983606557377049
YEL027W	0	0	0.0978260869565217
YMR149W	0	0	0.0972972972972973
YBR042C	0	0	0.0967741935483871
YBR070C	0	0	0.0962566844919786
YBR133C	0	0	0.0957446808510638
YER003C	0	0	0.0952380952380952
YDR400W	0	0	0.0947368421052632
YLR450W	0	0	0.0942408376963351
YJL134W	0	0	0.09375
YHR072W	0	0	0.0932642487046632
YBR293W	0	0	0.0927835051546392
YEL031W	0	0	0.0923076923076923
YOL057W	0	1	0.0923076923076923
YBR159W	0	0	0.0918367346938776
YDR414C	0	0	0.0913705583756345
YAL058W	0	0	0.0909090909090909
YMR215W	0	1	0.0909090909090909
YNL275W	0	0	0.0904522613065327
YCR017C	0	0	0.09
YDL212W	0	0	0.0895522388059701
YDR320C	0	0	0.0891089108910891
YOL031C	0	0	0.0886699507389163
YCR028C	0	0	0.0882352941176471
YER118C	0	0	0.0878048780487805
YIL090W	0	0	0.087378640776699
YJR073C	0	0	0.0869565217391304
YML132W	0	0	0.0865384615384615
YDR538W	0	0	0.0861244019138756
YJR040W	0	0	0.0857142857142857
YBL089W	0	0	0.0853080568720379
YGR036C	0	0	0.0849056603773585
YER019W	0	0	0.0845070422535211
YDL193W	0	0	0.0841121495327103
YDR519W	0	1	0.0841121495327103
YPR181C	0	0	0.0837209302325581
YDR307W	0	1	0.0837209302325581
YBR187W	0	1	0.0837209302325581
YLR034C	0	0	0.0833333333333333
YCL044C	0	0	0.0829493087557604
YOR320C	0	0	0.0825688073394495
YJR117W	0	0	0.0821917808219178
YOL062C	0	0	0.0818181818181818
YCL005W	0	1	0.0818181818181818
YLR078C	0	0	0.081447963800905
YNL238W	0	0	0.0810810810810811
YGR199W	0	0	0.0807174887892377
YCL043C	0	0	0.0803571428571429
YGR163W	0	0	0.08
YOR360C	0	0	0.079646017699115
YMR079W	0	0	0.079295154185022
YHR083W	0	0	0.0789473684210526
YLR104W	0	1	0.0789473684210526
YPL227C	0	0	0.0786026200873362
YPR028W	0	0	0.0782608695652174
YHR079C	0	0	0.0779220779220779
YDR528W	0	0	0.0775862068965517
YFR051C	0	0	0.0772532188841202
YBR220C	0	1	0.0772532188841202
YGL002W	0	0	0.0769230769230769
YKR030W	0	0	0.0765957446808511
YDR304C	0	1	0.0765957446808511
YGR024C	0	0	0.076271186440678
YJL093C	0	0	0.0759493670886076
YKL046C	0	0	0.0756302521008403
YLR144C	0	0	0.0753138075313808
YMR119W	0	0	0.075
YIL088C	0	0	0.0746887966804979
YHL011C	0	0	0.0743801652892562
YGL127C	0	0	0.0740740740740741
YBR038W	0	0	0.0737704918032787
YMR307W	0	0	0.073469387755102
YNL288W	0	0	0.0731707317073171
YHR101C	0	0	0.0728744939271255
YOR164C	0	1	0.0728744939271255
YCL045C	0	1	0.0728744939271255
YHR132C	0	0	0.0725806451612903
YER044C	0	0	0.072289156626506
YBR201W	0	0	0.072
YER178W	0	0	0.0717131474103586
YLR130C	0	0	0.0714285714285714
YGL213C	0	0	0.0711610486891386
YGR227W	0	0	0.0711610486891386
YHR098C	0	0	0.0711610486891386
YML023C	0	0	0.0711610486891386
YGL140C	0	1	0.0711610486891386
YLR361C	0	0	0.0711610486891386
YBR080C	0	0	0.0711610486891386
YMR054W	0	0	0.0711610486891386
YML127W	0	0	0.0711610486891386
YJR143C	0	0	0.0711610486891386
YKL175W	0	0	0.0711610486891386
YMR184W	0	0	0.0711610486891386
YGL257C	0	0	0.0711610486891386
YDR264C	0	0	0.0711610486891386
YJL073W	0	0	0.0711610486891386
YPL175W	1	0	0.0711610486891386
YER023W	0	0	0.0708955223880597
YHR042W	0	0	0.0706319702602231
YPL048W	0	0	0.0703703703703704
YDL093W	0	0	0.0701107011070111
YBR265W	0	0	0.0699300699300699
YER125W	0	0	0.0699300699300699
YHR002W	0	0	0.0699300699300699
YEL006W	0	0	0.0699300699300699
YML059C	0	0	0.0699300699300699
YJL192C	0	0	0.0699300699300699
YOR103C	0	0	0.0699300699300699
YOR245C	0	0	0.0699300699300699
YER119C	0	0	0.0699300699300699
YFR044C	0	0	0.0699300699300699
YOL147C	0	0	0.0699300699300699
YPR128C	0	0	0.0699300699300699
YKL146W	0	0	0.0699300699300699
YLR241W	0	1	0.0699300699300699
YMR129W	0	0	0.0699300699300699
YDR119W	0	1	0.0699300699300699
YNL038W	1	0	0.0699300699300699
YLR347C	0	0	0.0697674418604651
YGL139W	0	0	0.0697674418604651
YJR131W	0	0	0.0697674418604651
YNL071W	0	0	0.0697674418604651
YHR151C	0	1	0.0697674418604651
YJL034W	0	0	0.0697674418604651
YLR120C	0	0	0.0697674418604651
YCL001W	0	0	0.0697674418604651
YDR364C	0	0	0.0697674418604651
YIL002C	0	0	0.0697674418604651
YPL274W	0	0	0.0697674418604651
YOR016C	0	0	0.0697674418604651
YER010C	0	1	0.0697674418604651
YML052W	0	0	0.0697674418604651
YJL183W	0	0	0.0697674418604651
YLR363C	0	0	0.0697674418604651
YPL096C-A	1	0	0.0697674418604651
YPR138C	0	0	0.0695364238410596
YPL252C	0	0	0.0693069306930693
YPL206C	0	0	0.0690789473684211
YNL197C	0	0	0.0688524590163934
YJR100C	0	1	0.0688524590163934
YPR029C	0	0	0.0686274509803922
YMR222C	0	1	0.0686274509803922
YBL105C	0	0	0.0684039087947883
YMR296C	0	0	0.0681818181818182
YCL002C	0	1	0.0681818181818182
YBR096W	0	1	0.0681818181818182
YPL161C	0	0	0.0679611650485437
YKL212W	0	0	0.067741935483871
YDR349C	0	1	0.067741935483871
YLR439W	0	0	0.067524115755627
YEL060C	0	0	0.0673076923076923
YBR171W	0	0	0.0670926517571885
YLR246W	0	0	0.0668789808917197
YCL051W	0	0	0.0666666666666667
YMR214W	0	0	0.0664556962025316
YDR261C	0	0	0.0662460567823344
YHR019C	0	0	0.0660377358490566
YHR183W	0	0	0.0658307210031348
YOL088C	0	0	0.065625
YNL192W	0	0	0.0654205607476635
YGL256W	0	0	0.0652173913043478
YCR048W	0	0	0.065015479876161
YBR236C	0	0	0.0648148148148148
YML086C	0	0	0.0646153846153846
YJL210W	0	0	0.0644171779141104
YER154W	0	0	0.0642201834862385
YCL038C	0	0	0.0640243902439024
YIL041W	0	1	0.0640243902439024
YKL184W	0	0	0.0638297872340425
YDL224C	0	0	0.0636363636363636
YOR198C	0	0	0.0634441087613293
YHL039W	0	0	0.0632530120481928
YJR075W	0	0	0.0630630630630631
YJL143W	0	0	0.062874251497006
YBR288C	0	0	0.0626865671641791
YER183C	0	0	0.0625
YJL121C	0	0	0.0623145400593472
YLR100W	0	0	0.0621301775147929
YGR166W	0	0	0.0619469026548673
YGL186C	0	0	0.0617647058823529
YHR045W	0	1	0.0617647058823529
YCR004C	0	1	0.0617647058823529
YIL043C	0	0	0.06158357771261
YOL137W	0	1	0.06158357771261
YPL092W	0	0	0.0614035087719298
YGL192W	0	0	0.0612244897959184
YKL034W	0	0	0.061046511627907
YLR403W	0	0	0.0608695652173913
YGL115W	0	0	0.0607734806629834
YJL139C	0	0	0.0607734806629834
YML038C	0	0	0.0607734806629834
YDR294C	0	0	0.0607734806629834
YGR117C	0	1	0.0607734806629834
YPL067C	0	1	0.0607734806629834
YNL131W	0	0	0.0607734806629834
YDR483W	0	0	0.0607734806629834
YGL155W	0	0	0.0607734806629834
YML016C	0	0	0.0607734806629834
YLR023C	0	0	0.0607734806629834
YPL132W	0	0	0.0607734806629834
YNL098C	0	0	0.0607734806629834
YMR123W	0	0	0.0607734806629834
YPR147C	0	1	0.0607734806629834
YAL053W	0	0	0.0607734806629834
YGR089W	0	0	0.0607734806629834
YNR017W	0	0	0.0607734806629834
YJL212C	0	0	0.0607734806629834
YPR183W	1	0	0.0607734806629834
YOL020W	0	0	0.0606060606060606
YMR022W	0	0	0.0604395604395604
YOL122C	0	0	0.0602739726027397
YDR326C	0	0	0.0601092896174863
YKR068C	0	0	0.0599455040871935
YER105C	0	0	0.0597826086956522
YDL086W	0	1	0.0597826086956522
YNL138W	0	0	0.0596205962059621
YHR086W	0	0	0.0594594594594595
YBR274W	0	0	0.0592991913746631
YNL320W	0	1	0.0592991913746631
YCR011C	0	0	0.0591397849462366
YDR093W	0	0	0.0589812332439678
YGL001C	0	0	0.0588235294117647
YLR300W	0	0	0.0586666666666667
YDR376W	0	0	0.0585106382978723
YOR084W	0	0	0.0583554376657825
YIR021W	0	0	0.0582010582010582
YER089C	0	0	0.0580474934036939
YMR200W	0	0	0.0578947368421053
YPR109W	0	1	0.0578947368421053
YJL171C	0	1	0.0578947368421053
YOL110W	0	0	0.057742782152231
YPL172C	0	0	0.0575916230366492
YHR074W	0	0	0.0574412532637076
YDR233C	0	1	0.0574412532637076
YPL149W	0	0	0.0572916666666667
YNL046W	0	0	0.0571428571428571
YDL018C	0	0	0.0569948186528497
YFL045C	0	0	0.0568475452196382
YER155C	0	0	0.0567010309278351
YLR220W	0	0	0.0565552699228792
YLR229C	0	0	0.0564102564102564
YLR372W	0	0	0.0562659846547315
YBR163W	0	1	0.0562659846547315
YJL095W	0	0	0.0561224489795918
YOL061W	0	0	0.0559796437659033
YPL069C	0	0	0.0558375634517767
YEL056W	0	0	0.0556962025316456
YOR390W	0	1	0.0556962025316456
YOR127W	0	0	0.0555555555555556
YER136W	0	0	0.0554156171284635
YBR022W	0	0	0.0552763819095477
YNL329C	0	0	0.0551378446115288
YOR187W	0	0	0.055
YLR350W	0	0	0.0548628428927681
YLR342W	0	0	0.054726368159204
YNR043W	0	0	0.054590570719603
YNL008C	0	0	0.0544554455445545
YKL219W	0	1	0.0544554455445545
YBR011C	0	0	0.054320987654321
YJL178C	0	0	0.0541871921182266
YCR094W	0	0	0.0540540540540541
YBL082C	0	0	0.053921568627451
YLR039C	0	0	0.0537897310513447
YHL048W	0	0	0.0536585365853659
YCR073W-A	0	0	0.0535279805352798
YGL137W	0	0	0.0533980582524272
YNL045W	0	0	0.0532687651331719
YMR150C	0	0	0.0531400966183575
YGR282C	0	0	0.0530120481927711
YKL019W	0	0	0.0528846153846154
YHR115C	0	0	0.052757793764988
YGR077C	0	0	0.0526315789473684
YER060W	0	1	0.0526315789473684
YLR188W	0	0	0.0525059665871122
YDR508C	0	0	0.0523809523809524
YML031W	0	0	0.0522565320665083
YJR010C-A	0	0	0.0521327014218009
YLR146C	0	0	0.0520094562647754
YKL077W	0	1	0.0520094562647754
YGR262C	0	0	0.0518867924528302
YDR524C	0	0	0.0517647058823529
YLR201C	0	0	0.0516431924882629
YBR132C	0	0	0.0515222482435597
YNL188W	0	0	0.0514018691588785
YBR234C	0	0	0.0512820512820513
YJL174W	0	0	0.0511627906976744
YCR059C	0	0	0.0510440835266821
YBR276C	0	0	0.0509259259259259
YMR208W	0	0	0.0508083140877598
YGR263C	0	1	0.0508083140877598
YGL126W	0	0	0.0506912442396313
YIR022W	0	0	0.0505747126436782
YOL012C	0	0	0.0504587155963303
YMR155W	0	1	0.0504587155963303
YLR266C	0	0	0.0503432494279176
YHL031C	0	0	0.0502283105022831
YKL104C	0	0	0.0501138952164009
YDR090C	0	1	0.0501138952164009
YNL161W	0	0	0.05
YAL042W	0	0	0.0498866213151927
YDR298C	0	0	0.0497737556561086
YER141W	0	0	0.0496613995485327
YCR051W	0	1	0.0496613995485327
YML125C	0	0	0.0495495495495495
YOR181W	0	0	0.049438202247191
YFR042W	0	1	0.049438202247191
YER009W	0	0	0.0493273542600897
YDL100C	0	0	0.0492170022371365
YHR001W	0	0	0.0491071428571429
YPL095C	0	0	0.0489977728285078
YDR105C	0	1	0.0489977728285078
YER113C	0	1	0.0489977728285078
YIL004C	0	0	0.0488888888888889
YNL287W	0	0	0.0487804878048781
YDR319C	0	1	0.0487804878048781
YBR002C	0	0	0.0486725663716814
YGL022W	0	0	0.0485651214128035
YML013W	0	0	0.0484581497797357
YOL008W	0	0	0.0483516483516484
YBR162C	0	0	0.0482456140350877
YAL040C	0	0	0.0481400437636762
YDL137W	0	0	0.0480349344978166
YPL221W	0	0	0.0479302832244009
YMR161W	0	0	0.0478260869565217
YLR010C	0	0	0.0477223427331887
YFL041W	0	0	0.0476190476190476
YBR185C	0	0	0.0475161987041037
YPL256C	0	0	0.0474137931034483
YBR205W	0	0	0.0473118279569892
YFL037W	0	0	0.0472103004291846
YFL048C	0	0	0.0471092077087794
YBR199W	0	0	0.047008547008547
YCL008C	0	0	0.046908315565032
YLR113W	0	0	0.0468085106382979
YHR190W	0	0	0.0467091295116773
YER120W	0	0	0.0466101694915254
YDR492W	0	0	0.0465116279069767
YLR268W	0	0	0.0464135021097046
YBR140C	0	0	0.0463157894736842
YMR276W	0	0	0.046218487394958
YNL085W	0	0	0.0461215932914046
YJL039C	0	0	0.0460251046025105
YCR067C	0	0	0.0459290187891441
YOL103W	0	0	0.0458333333333333
YNL321W	0	1	0.0458333333333333
YBR254C	0	0	0.0457380457380457
YOR241W	0	0	0.045643153526971
YPR121W	0	0	0.0455486542443064
YOR165W	0	0	0.0454545454545455
YKR065C	0	0	0.045360824742268
YFL062W	0	1	0.045360824742268
YBR175W	0	0	0.0452674897119342
YOL136C	0	0	0.0451745379876797
YOL081W	0	0	0.0450819672131148
YBR008C	0	0	0.0449897750511247
YKR087C	0	0	0.0448979591836735
YPR114W	0	1	0.0448979591836735
YKL140W	0	0	0.044806517311609
YCR037C	0	0	0.0447154471544715
YNL190W	0	0	0.0446247464503043
YLR066W	0	0	0.0445344129554656
YPL028W	0	0	0.0444444444444444
YMR305C	0	0	0.0443548387096774
YIL123W	0	0	0.0442655935613682
YLR166C	0	0	0.0441767068273092
YOR122C	0	0	0.0440881763527054
YMR010W	0	0	0.044
YKR093W	0	0	0.0439121756487026
YDL006W	0	0	0.0438247011952191
YPL279C	0	1	0.0438247011952191
YLR209C	0	0	0.0437375745526839
YDL125C	0	0	0.0436507936507936
YPL050C	0	0	0.0435643564356436
YGR217W	0	0	0.0434782608695652
YKL119C	0	0	0.0433925049309665
YLR386W	0	0	0.0433070866141732
YOR175C	0	1	0.0433070866141732
YOR070C	0	0	0.0432220039292731
YKL096W-A	0	0	0.0431372549019608
YBR166C	0	0	0.0430528375733855
YJR141W	0	0	0.04296875
YJL099W	0	0	0.0428849902534113
YLR443W	0	0	0.0428015564202335
YIL124W	0	0	0.0427184466019417
YGL161C	0	0	0.0426356589147287
YJL060W	0	0	0.0425531914893617
YDR107C	0	1	0.0425531914893617
YDR126W	0	0	0.0424710424710425
YBR287W	0	1	0.0424710424710425
YDR389W	0	0	0.0423892100192678
YBR207W	0	0	0.0423076923076923
YER186C	0	1	0.0423076923076923
YER072W	0	0	0.0422264875239923
YIL154C	0	0	0.0421455938697318
YAL026C	0	0	0.0420650095602294
YCL025C	0	0	0.0419847328244275
YBR177C	0	0	0.0419047619047619
YLR390W-A	0	0	0.0418250950570342
YMR100W	0	0	0.0417457305502846
YJL072C	0	0	0.0417422867513612
YDR373W	0	0	0.0417422867513612
YML022W	0	0	0.0417422867513612
YNL168C	0	1	0.0417422867513612
YNL026W	0	0	0.0417422867513612
YLR116W	0	0	0.0417422867513612
YGR075C	0	0	0.0417422867513612
YDR091C	0	0	0.0417422867513612
YDR451C	0	0	0.0417422867513612
YMR157C	0	1	0.0417422867513612
YPL115C	0	0	0.0417422867513612
YOR326W	0	0	0.0417422867513612
YNL272C	0	0	0.0417422867513612
YLR133W	0	0	0.0417422867513612
YNR075W	0	0	0.0417422867513612
YDR293C	0	0	0.0417422867513612
YMR293C	0	0	0.0417422867513612
YPL184C	0	1	0.0417422867513612
YIR006C	0	0	0.0417422867513612
YEL058W	0	0	0.0417422867513612
YDR055W	0	0	0.0417422867513612
YDR144C	0	0	0.0417422867513612
YML055W	0	0	0.0417422867513612
YDR245W	0	0	0.0417422867513612
YKL018W	0	0	0.0417422867513612
YBR219C	0	1	0.0417422867513612
YLR056W	0	0	0.0417422867513612
YDR437W	1	0	0.0417422867513612
YHR039C	0	0	0.0416666666666667
YKL126W	0	0	0.0415913200723327
YLR194C	0	0	0.0415162454873646
YPR071W	0	1	0.0415162454873646
YJR124C	0	1	0.0415162454873646
YIL153W	0	0	0.0414414414414414
YEL017W	0	0	0.0413669064748201
YLR018C	0	0	0.0412926391382406
YDR388W	0	0	0.0412186379928315
YDR267C	0	1	0.0412186379928315
YGL159W	0	1	0.0412186379928315
YGL016W	0	0	0.0411449016100179
YBR165W	0	0	0.0410714285714286
YJL133W	0	0	0.0409982174688057
YOL101C	0	0	0.0409252669039146
YOL018C	0	0	0.0408525754884547
YBR216C	0	0	0.0407801418439716
YGL233W	0	0	0.0407079646017699
YBR290W	0	0	0.0406360424028269
YNR039C	0	0	0.0405643738977072
YCL017C	0	0	0.0404929577464789
YDR045C	0	0	0.0404217926186292
YER152C	0	1	0.0404217926186292
YBR106W	0	0	0.0403508771929825
YGL223C	0	0	0.0402802101576182
YLR008C	0	0	0.0402097902097902
YNL258C	0	0	0.0401396160558464
YJL186W	0	0	0.0400696864111498
YBR164C	0	0	0.04
YOR081C	0	0	0.0399305555555556
YPL128C	0	0	0.0398613518197574
YER144C	0	0	0.0397923875432526
YDR372C	0	0	0.0397236614853195
YCR009C	0	0	0.0396551724137931
YGL014W	0	0	0.0395869191049914
YBR125C	0	1	0.0395869191049914
YLR036C	0	1	0.0395869191049914
YML075C	0	0	0.0395189003436426
YDR424C	0	0	0.039451114922813
YGR189C	0	0	0.0393835616438356
YOL042W	0	1	0.0393835616438356
YEL042W	0	0	0.0393162393162393
YHR007C	0	0	0.0392491467576792
YML077W	0	0	0.0391822827938671
YBL047C	0	0	0.0391156462585034
YMR209C	0	1	0.0391156462585034
YHR110W	0	0	0.0390492359932088
YMR008C	0	0	0.0389830508474576
YLR208W	0	0	0.038917089678511
YIL114C	0	0	0.0388513513513514
YAR003W	0	0	0.0387858347386172
YJR024C	0	1	0.0387858347386172
YOR324C	0	0	0.0387205387205387
YLR292C	0	0	0.038655462184874
YOR171C	0	0	0.0385906040268456
YBL055C	0	0	0.0385259631490787
YMR080C	0	0	0.0384615384615385
YGR261C	0	0	0.0383973288814691
YAL021C	0	0	0.0383333333333333
YDR221W	0	0	0.0382695507487521
YHR030C	0	0	0.0382059800664452
YMR228W	0	0	0.0381426202321725
YOL013C	0	0	0.0380794701986755
YBR259W	0	1	0.0380794701986755
YGR125W	0	1	0.0380794701986755
YBL084C	0	0	0.0380165289256198
YEL004W	0	0	0.037953795379538
YGR063C	0	0	0.0378912685337726
YLL014W	0	1	0.0378912685337726
YER168C	0	0	0.0378289473684211
YDR156W	0	0	0.0377668308702791
YGL094C	0	0	0.0377049180327869
YNL049C	0	0	0.0376432078559738
YBR192W	0	0	0.0375816993464052
YGL168W	0	0	0.0375203915171289
YML104C	0	0	0.0374592833876222
YHR113W	0	0	0.0373983739837398
YKR061W	0	0	0.0373376623376623
YDR378C	0	0	0.0372771474878444
YDL165W	0	0	0.0372168284789644
YCR069W	0	1	0.0372168284789644
YNL146W	0	1	0.0372168284789644
YGR191W	0	0	0.037156704361874
YIL085C	0	0	0.0370967741935484
YDR476C	0	1	0.0370967741935484
YLR285W	0	0	0.037037037037037
YKL058W	0	0	0.0369774919614148
YBR168W	0	0	0.0369181380417336
YDR056C	0	1	0.0369181380417336
YMR264W	0	0	0.0368589743589744
YML046W	0	0	0.0368
YBR273C	0	0	0.036741214057508
YNL256W	0	0	0.0366826156299841
YPR165W	0	0	0.036624203821656
YGL006W	0	0	0.0365659777424483
YBR235W	0	1	0.0365659777424483
YHR204W	0	0	0.0365079365079365
YGR120C	0	0	0.0364500792393027
YJL059W	0	0	0.0363924050632911
YHR198C	0	1	0.0363924050632911
YLR231C	0	0	0.0363349131121643
YGR026W	0	1	0.0363349131121643
YDL046W	0	0	0.0362776025236593
YPL215W	0	0	0.0362204724409449
YGR186W	0	0	0.0361635220125786
YER053C-A	0	1	0.0361635220125786
YLR368W	0	0	0.0361067503924647
YBL050W	0	0	0.0360501567398119
YBR058C-A	0	0	0.0359937402190923
YDR497C	0	0	0.0359375
YBR043C	0	0	0.0358814352574103
YER078C	0	0	0.0358255451713396
YNL041C	0	0	0.0357698289269051
YER004W	0	1	0.0357698289269051
YBL011W	0	0	0.0357142857142857
YBR257W	0	0	0.0356589147286822
YNL261W	0	0	0.0356037151702786
YDL232W	0	0	0.035548686244204
YHR004C	0	0	0.0354938271604938
YLL061W	0	0	0.0354391371340524
YML036W	0	0	0.0353846153846154
YOR336W	0	0	0.0353302611367127
YGR255C	0	0	0.0352760736196319
YPL087W	0	0	0.0352220520673813
YOR317W	0	0	0.0351681957186544
YJL111W	0	0	0.0351145038167939
YCR077C	0	0	0.0350609756097561
YPR003C	0	1	0.0350609756097561
YLR337C	0	0	0.0350076103500761
YKL154W	0	0	0.0349544072948328
YIL027C	0	1	0.0349544072948328
YCR043C	0	1	0.0349544072948328
YNR026C	0	0	0.0349013657056146
YGR295C	0	1	0.0349013657056146
YDR498C	0	0	0.0348484848484849
YCR020C-A	0	0	0.0347957639939486
YBR057C	0	0	0.0347432024169184
YOR214C	0	1	0.0347432024169184
YEL043W	0	1	0.0347432024169184
YLR404W	0	1	0.0347432024169184
YMR316W	0	0	0.0346907993966818
YGR014W	0	0	0.0346385542168675
YCR023C	0	1	0.0346385542168675
YHR073W	0	0	0.0345864661654135
YBR246W	0	1	0.0345864661654135
YKL161C	0	1	0.0345864661654135
YPL241C	0	0	0.0345345345345345
YLR373C	0	0	0.0344827586206897
YLL035W	0	0	0.0344311377245509
YHR061C	0	0	0.0343796711509716
YBR121C	0	0	0.0343283582089552
YBR076W	0	0	0.0342771982116244
YEL029C	0	0	0.0342261904761905
YLL028W	0	0	0.0341753343239227
YLL052C	0	0	0.0341246290801187
YGL021W	0	0	0.0340740740740741
YNL327W	0	0	0.0340236686390533
YNL310C	0	0	0.03397341211226
YLR426W	0	0	0.0339233038348083
YNL222W	0	0	0.0338733431516937
YNL271C	0	0	0.0338235294117647
YBL017C	0	0	0.0337738619676946
YJL172W	0	0	0.0337243401759531
YCR002C	0	0	0.0336749633967789
YFR006W	0	1	0.0336749633967789
YDR235W	0	0	0.033625730994152
YPL057C	0	0	0.0336134453781513
YPR082C	0	0	0.0336134453781513
YCR027C	0	0	0.0336134453781513
YGL226C-A	0	0	0.0336134453781513
YEL001C	0	1	0.0336134453781513
YOR377W	0	0	0.0336134453781513
YPL224C	0	0	0.0336134453781513
YAL003W	0	0	0.0336134453781513
YBR253W	0	0	0.0336134453781513
YLR418C	0	0	0.0336134453781513
YNR032W	0	0	0.0336134453781513
YLR440C	0	0	0.0336134453781513
YKR001C	0	0	0.0336134453781513
YKL106W	0	0	0.0336134453781513
YBR233W	0	1	0.0336134453781513
YBR135W	0	0	0.0336134453781513
YEL013W	0	0	0.0336134453781513
YER005W	0	0	0.0336134453781513
YLR020C	0	0	0.0336134453781513
YGL231C	0	1	0.0336134453781513
YIL162W	0	0	0.0336134453781513
YOL044W	0	0	0.0336134453781513
YBR176W	0	0	0.0336134453781513
YDL141W	0	0	0.0336134453781513
YNL300W	0	1	0.0336134453781513
YGR111W	0	0	0.0336134453781513
YNR059W	0	0	0.0336134453781513
YOR231W	0	0	0.0336134453781513
YOR287C	0	0	0.0336134453781513
YBR167C	0	0	0.0336134453781513
YNR044W	0	0	0.0336134453781513
YDR212W	0	0	0.0336134453781513
YBR162W-A	0	0	0.0336134453781513
YCL052C	1	0	0.0336134453781513
YBL037W	0	0	0.0335664335664336
YDR238C	0	0	0.0335195530726257
YBR129C	0	0	0.0334728033472803
YLL055W	0	1	0.0334728033472803
YDR454C	0	0	0.0334261838440111
YDL055C	0	0	0.0333796940194715
YFL031W	0	0	0.0333333333333333
YBL036C	0	0	0.0332871012482663
YJR054W	0	1	0.0332871012482663
YLR262C	0	0	0.0332409972299169
YGR177C	0	0	0.033195020746888
YBR077C	0	0	0.0331491712707182
YBR227C	0	1	0.0331491712707182
YGL047W	0	0	0.0331034482758621
YDL153C	0	0	0.0330578512396694
YBL104C	0	1	0.0330578512396694
YJR041C	0	0	0.0330123796423659
YPL006W	0	0	0.032967032967033
YDL142C	0	0	0.0329218106995885
YKL080W	0	0	0.0328767123287671
YOL105C	0	0	0.0328317373461012
YGL010W	0	1	0.0328317373461012
YMR006C	0	0	0.0327868852459016
YOL128C	0	0	0.0327421555252387
YBL025W	0	0	0.0326975476839237
YNL126W	0	0	0.0326530612244898
YKL082C	0	0	0.0326086956521739
YBR272C	0	0	0.0325644504748982
YER122C	0	0	0.032520325203252
YER087C-B	0	0	0.0324763193504736
YMR165C	0	0	0.0324324324324324
YJL029C	0	0	0.0323886639676113
YGL203C	0	0	0.032345013477089
YGR170W	0	0	0.0323014804845222
YGL187C	0	0	0.032258064516129
YKR004C	0	0	0.0322147651006711
YBL067C	0	1	0.0322147651006711
YOL001W	0	0	0.032171581769437
YNL125C	0	0	0.0321285140562249
YER170W	0	0	0.0320855614973262
YPR105C	0	0	0.0320427236315087
YNL181W	0	1	0.0320427236315087
YLL049W	0	1	0.0320427236315087
YGR257C	0	0	0.032
YGL145W	0	0	0.0319573901464714
YOR291W	0	1	0.0319573901464714
YBL056W	0	0	0.0319148936170213
YDL029W	0	0	0.0318725099601594
YJL003W	0	0	0.0318302387267905
YDL008W	0	0	0.0317880794701987
YIL005W	0	0	0.0317460317460317
YDL178W	0	0	0.0317040951122853
YGR198W	0	0	0.0316622691292876
YNL189W	0	0	0.0316205533596838
YOR115C	0	0	0.0315789473684211
YIL122W	0	0	0.0315374507227332
YMR282C	0	0	0.031496062992126
YBL019W	0	0	0.0314547837483617
YBR003W	0	0	0.031413612565445
YER008C	0	0	0.0313725490196078
YDL084W	0	0	0.031331592689295
YPL196W	0	0	0.0312907431551499
YGL247W	0	0	0.03125
YGR062C	0	0	0.0312093628088427
YLR414C	0	1	0.0312093628088427
YKL192C	0	0	0.0311688311688312
YBR195C	0	0	0.0311284046692607
YPR024W	0	0	0.0310880829015544
YLL015W	0	0	0.0310478654592497
YJR161C	0	1	0.0310478654592497
YBR211C	0	0	0.0310077519379845
YOR354C	0	0	0.0309677419354839
YKR097W	0	0	0.0309278350515464
YLR065C	0	1	0.0309278350515464
YGR229C	0	0	0.0308880308880309
YFL005W	0	0	0.0308483290488432
YBR143C	0	0	0.030808729139923
YMR052W	0	0	0.0307692307692308
YDR351W	0	0	0.030729833546735
YGR175C	0	0	0.030690537084399
YGL055W	0	0	0.0306513409961686
YDL207W	0	0	0.0306122448979592
YIL014W	0	0	0.0305732484076433
YDR438W	0	1	0.0305732484076433
YJL061W	0	0	0.0305343511450382
YDR367W	0	1	0.0305343511450382
YGL238W	0	0	0.0304955527318933
YKL116C	0	0	0.0304568527918782
YNL003C	0	0	0.0304182509505703
YBL030C	0	0	0.030379746835443
YNL180C	0	0	0.0303413400758533
YER100W	0	0	0.0303030303030303
YML101C	0	1	0.0303030303030303
YFL009W	0	0	0.0302648171500631
YBR172C	0	0	0.0302267002518892
YJL024C	0	0	0.030188679245283
YMR122W-A	0	1	0.030188679245283
YKR067W	0	0	0.0301507537688442
YNL142W	0	0	0.0301129234629862
YLR110C	0	0	0.0300751879699248
YGR171C	0	0	0.0300375469336671
YBR007C	0	1	0.0300375469336671
YBR061C	0	0	0.03
YGR015C	0	1	0.03
YAL020C	0	0	0.0299625468164794
YEL003W	0	0	0.029925187032419
YBR058C	0	0	0.0298879202988792
YOR209C	0	0	0.0298507462686567
YIL147C	0	0	0.0298136645962733
YGR101W	0	0	0.0297766749379653
YBR005W	0	0	0.0297397769516729
YBL107C	0	1	0.0297397769516729
YBR261C	0	1	0.0297397769516729
YDL092W	0	0	0.0297029702970297
YBR252W	0	0	0.0296662546353523
YOR266W	0	0	0.0296296296296296
YGL130W	0	0	0.0295930949445129
YGR033C	0	0	0.0295566502463054
YER011W	0	0	0.029520295202952
YIL106W	0	0	0.0294840294840295
YDR297W	0	0	0.0294478527607362
YMR152W	0	0	0.0294117647058824
YLR121C	0	0	0.02937576499388
YKR082W	0	0	0.0293398533007335
YKL099C	0	0	0.0293040293040293
YBR060C	0	0	0.0292682926829268
YNL051W	0	0	0.0292326431181486
YBL004W	0	0	0.0291970802919708
YJL078C	0	1	0.0291970802919708
YNL294C	0	0	0.0291616038882139
YPL246C	0	1	0.0291616038882139
YLR212C	0	0	0.029126213592233
YPR194C	0	0	0.0290909090909091
YER140W	0	1	0.0290909090909091
YPR004C	0	1	0.0290909090909091
YPR063C	0	1	0.0290909090909091
YGR099W	0	0	0.0290556900726392
YCL057W	0	0	0.0290205562273277
YOR147W	0	0	0.0289855072463768
YDR005C	0	0	0.0289505428226779
YEL016C	0	0	0.0289156626506024
YNL264C	0	0	0.0288808664259928
YGL169W	0	0	0.0288461538461538
YBL057C	0	0	0.0288115246098439
YCR065W	0	0	0.0287769784172662
YFL004W	0	0	0.0287425149700599
YBR296C	0	0	0.0287081339712919
YJL108C	0	0	0.028673835125448
YIR004W	0	0	0.0286396181384248
YEL063C	0	0	0.0286054827175209
YNR021W	0	1	0.0286054827175209
YJL092W	0	0	0.0285714285714286
YLR006C	0	0	0.0285374554102259
YNL325C	0	0	0.0285035629453682
YNL151C	0	0	0.0284697508896797
YLL048C	0	0	0.028436018957346
YHR060W	0	0	0.0284023668639053
YDR398W	0	0	0.0283687943262411
YNL095C	0	1	0.0283687943262411
YBR131W	0	0	0.0283353010625738
YBR074W	0	1	0.0283353010625738
YJL198W	0	0	0.0283018867924528
YOR044W	0	1	0.0283018867924528
YDL167C	0	0	0.0282685512367491
YIL015W	0	0	0.0282352941176471
YDR162C	0	0	0.0282021151586369
YMR003W	0	1	0.0282021151586369
YPL098C	0	0	0.028169014084507
YNL233W	0	0	0.0281359906213365
YER095W	0	0	0.0281030444964871
YBL099W	0	0	0.0280701754385965
YFL039C	0	0	0.0280373831775701
YJL053W	0	0	0.0280046674445741
YKL094W	0	1	0.0280046674445741
YIL016W	0	0	0.027972027972028
YBR228W	0	0	0.0279394644935972
YMR126C	0	1	0.0279394644935972
YJL165C	0	0	0.027906976744186
YIL023C	0	0	0.0278745644599303
YGR040W	0	0	0.0278422273781903
YDL206W	0	1	0.0278422273781903
YBR258C	0	0	0.0278099652375435
YGR060W	0	0	0.0277777777777778
YDR086C	0	0	0.0277456647398844
YER167W	0	0	0.0277136258660508
YGL051W	0	0	0.027681660899654
YKR037C	0	0	0.0276497695852535
YPL207W	0	1	0.0276497695852535
YLR050C	0	1	0.0276497695852535
YKL100C	0	1	0.0276497695852535
YOR316C	0	0	0.0276179516685846
YBL001C	0	0	0.0275862068965517
YDL235C	0	0	0.0275545350172216
YGL255W	0	0	0.0275229357798165
YBR055C	0	0	0.0274914089347079
YJR062C	0	0	0.0274599542334096
YDR141C	0	0	0.0274285714285714
YBL032W	0	0	0.0273972602739726
YLR089C	0	1	0.0273972602739726
YNL149C	0	0	0.0273660205245154
YIL111W	0	0	0.0273348519362187
YPL270W	0	0	0.0273037542662116
YIL051C	0	0	0.0272727272727273
YJL044C	0	0	0.0272417707150965
YMR251W-A	0	0	0.0272108843537415
YPL088W	0	0	0.0271800679501699
YER048W-A	0	0	0.0271493212669683
YHR036W	0	0	0.0271186440677966
YMR036C	0	0	0.0270880361173815
YNL127W	0	0	0.0270574971815107
YBL060W	0	1	0.0270574971815107
YBL051C	0	0	0.027027027027027
YDR108W	0	0	0.0269966254218223
YLR291C	0	0	0.0269662921348315
YHR117W	0	1	0.0269662921348315
YBR087W	0	0	0.0269360269360269
YMR268C	0	0	0.0269058295964126
YPL188W	0	0	0.0268756998880179
YJL014W	0	0	0.0268456375838926
YGR105W	0	0	0.0268156424581006
YOR204W	0	0	0.0267857142857143
YGR244C	0	0	0.0267558528428094
YGR134W	0	0	0.0267260579064588
YLR239C	0	0	0.0266963292547275
YBR085W	0	0	0.0266666666666667
YOR334W	0	0	0.0266370699223085
YFL028C	0	0	0.0266075388026608
YLR328W	0	0	0.026578073089701
YAR033W	0	0	0.0265486725663717
YBL023C	0	0	0.0265193370165746
YKL122C	0	0	0.0264900662251656
YDL072C	0	1	0.0264900662251656
YNL090W	0	0	0.0264608599779493
YMR211W	0	0	0.026431718061674
YPR017C	0	0	0.0264026402640264
YKL039W	0	1	0.0264026402640264
YML058W	0	0	0.0263736263736264
YBR264C	0	0	0.026344676180022
YHR187W	0	0	0.0263157894736842
YMR058W	0	0	0.0262869660460022
YJL026W	0	0	0.0262582056892779
YPL163C	0	0	0.0262295081967213
YFR047C	0	0	0.0262008733624454
YDR318W	0	0	0.0261723009814613
YBR217W	0	0	0.0261437908496732
YDR211W	0	0	0.0261153427638738
YGR222W	0	0	0.0260869565217391
YHR067W	0	0	0.0260586319218241
YPR048W	0	1	0.0260586319218241
YDR170C	0	0	0.0260303687635575
YBR068C	0	0	0.0260021668472373
YBL098W	0	0	0.025974025974026
YGR254W	0	0	0.0259459459459459
YOR301W	0	0	0.0259179265658747
YNL239W	0	0	0.0258899676375405
YBR108W	0	1	0.0258899676375405
YKL205W	0	0	0.0258620689655172
YEL038W	0	1	0.0258620689655172
YDL188C	0	0	0.0258342303552207
YKL130C	0	0	0.0258064516129032
YLR330W	0	0	0.0257787325456498
YNL336W	0	1	0.0257787325456498
YML126C	0	0	0.0257510729613734
YJL071W	0	0	0.0257234726688103
YJR133W	0	0	0.0256959314775161
YJR106W	0	0	0.025668449197861
YJR042W	0	0	0.0256410256410256
YJR137C	0	0	0.0256136606189968
YER093C	0	0	0.0255863539445629
YDR321W	0	0	0.0255591054313099
YBL008W	0	0	0.025531914893617
YBR063C	0	1	0.025531914893617
YNL297C	0	0	0.0255047821466525
YML105C	0	0	0.0254777070063694
YJL204C	0	0	0.0254506892895016
YPL176C	0	0	0.0254237288135593
YNL153C	0	0	0.0253968253968254
YMR029C	0	0	0.025369978858351
YJR065C	0	0	0.0253431890179514
YGL202W	0	0	0.0253164556962025
YJR088C	0	1	0.0253164556962025
YIL074C	0	0	0.0252897787144362
YDR303C	0	0	0.0252631578947368
YBR136W	0	0	0.0252365930599369
YBL009W	0	0	0.0252100840336134
YMR092C	0	0	0.0251836306400839
YGL082W	0	1	0.0251836306400839
YHR107C	0	0	0.0251572327044025
YGL119W	0	0	0.025130890052356
YBR095C	0	0	0.0251046025104603
YPR036W	0	0	0.0250783699059561
YPR091C	0	1	0.0250783699059561
YER019C-A	0	0	0.0250521920668058
YOR071C	0	0	0.0250260688216893
YKL065C	0	1	0.0250260688216893
YLR126C	0	0	0.025
YHR143W-A	0	0	0.0249739854318418
YLR105C	0	0	0.0249480249480249
YGR279C	0	0	0.0249221183800623
YML115C	0	0	0.024896265560166
YLR087C	0	0	0.0248704663212435
YBR215W	0	0	0.0248447204968944
YDR137W	0	0	0.0248190279214064
YFL017C	0	0	0.0247933884297521
YOR269W	0	0	0.0247678018575851
YBL024W	0	0	0.0247422680412371
YDR047W	0	0	0.0247167868177137
YLR143W	0	1	0.0247167868177137
YGL045W	0	0	0.0246913580246914
YNL094W	0	0	0.0246659815005139
YPL065W	0	0	0.0246406570841889
YDL112W	0	0	0.0246153846153846
YBR237W	0	0	0.0245901639344262
YJR066W	0	0	0.0245649948822927
YGR004W	0	0	0.0245398773006135
YPL213W	0	0	0.024514811031665
YCR079W	0	0	0.0244897959183673
YJR136C	0	0	0.0244648318042813
YLR203C	0	0	0.0244399185336049
YJR006W	0	0	0.0244150559511699
YDL014W	0	0	0.024390243902439
YDR202C	0	0	0.0243654822335025
YBR270C	0	1	0.0243654822335025
YBR145W	0	0	0.0243407707910751
YLL004W	0	0	0.0243161094224924
YDL121C	0	1	0.0243161094224924
YOR142W	0	0	0.0242914979757085
YBR263W	0	0	0.0242669362992922
YER179W	0	0	0.0242424242424242
YCR042C	0	0	0.024217961654894
YGL100W	0	0	0.0241935483870968
YOR087W	0	0	0.0241691842900302
YGL032C	0	0	0.0241448692152917
YNL247W	0	0	0.0241206030150754
YIR038C	0	0	0.0240963855421687
YEL040W	0	0	0.0240722166499498
YJL117W	0	0	0.0240480961923848
YNL156C	0	0	0.024024024024024
YLL043W	0	0	0.024
YGR055W	0	0	0.023976023976024
YJL101C	0	0	0.0239520958083832
YML011C	0	0	0.0239282153539382
YJR057W	0	0	0.0239043824701195
YBL068W	0	0	0.0238805970149254
YLR436C	0	0	0.0238568588469185
YBR179C	0	0	0.0238331678252234
YHR024C	0	0	0.0238095238095238
YPL002C	0	0	0.0237859266600595
YIL157C	0	1	0.0237859266600595
YBR123C	0	0	0.0237623762376238
YOR260W	0	0	0.0237388724035608
YHR191C	0	0	0.0237154150197628
YKL035W	0	0	0.0236920039486673
YBR021W	0	0	0.0236686390532544
YPR120C	0	0	0.0236453201970443
YJR051W	0	0	0.0236220472440945
YER068W	0	0	0.023598820058997
YLR085C	0	0	0.0235756385068762
YBR286W	0	0	0.0235525024533857
YGR082W	0	0	0.0235294117647059
YHR051W	0	0	0.0235063663075416
YPL183C	0	1	0.0235063663075416
YIL134W	0	0	0.0234833659491194
YMR205C	0	0	0.0234604105571848
YIL145C	0	0	0.0234375
YBR302C	0	1	0.0234375
YBL046W	0	0	0.0234146341463415
YML129C	0	0	0.0233918128654971
YEL062W	0	0	0.0233690360272639
YBR067C	0	0	0.0233463035019455
YBR183W	0	0	0.0233236151603499
YIL103W	0	0	0.0233009708737864
YMR220W	0	0	0.023278370514064
YEL055C	0	0	0.0232558139534884
YNL111C	0	0	0.0232333010648596
YPR119W	0	0	0.02321083172147
YDL195W	0	0	0.0231884057971014
YKL084W	0	0	0.0231660231660232
YPL137C	0	0	0.0231436837029894
YGL198W	0	0	0.023121387283237
YFR028C	0	0	0.0230991337824832
YBR154C	0	0	0.0230769230769231
YMR202W	0	0	0.0230547550432277
YOR109W	0	0	0.0230326295585413
YIR019C	0	0	0.0230105465004794
YNL066W	0	0	0.0229885057471264
YPR084W	0	1	0.0229885057471264
YOL164W	0	0	0.0229665071770335
YBL042C	0	0	0.0229445506692161
YDL049C	0	0	0.0229226361031519
YPL120W	0	0	0.0229007633587786
YMR072W	0	0	0.0228789323164919
YGL026C	0	0	0.0228571428571429
YML021C	0	0	0.0228353948620362
YBL007C	0	0	0.0228136882129278
YJR004C	0	0	0.0227920227920228
YBR196C	0	0	0.0227703984819734
YJL208C	0	0	0.0227488151658768
YHR047C	0	0	0.0227272727272727
YBR153W	0	0	0.0227057710501419
YPL210C	0	0	0.0226843100189036
YLR160C	0	0	0.0226628895184136
YJR058C	0	0	0.0226415094339623
YBR122C	0	0	0.0226201696512724
YNL080C	0	0	0.0225988700564972
YPR046W	0	0	0.0225776105362183
YMR060C	0	0	0.0225563909774436
YBL005W	0	0	0.0225352112676056
YGR108W	0	0	0.0225140712945591
YGL070C	0	0	0.0224929709465792
YBL063W	0	0	0.0224719101123595
YBL045C	0	0	0.0224508886810103
YPL152W	0	0	0.0224299065420561
YDR531W	0	0	0.0224089635854342
YNL070W	0	0	0.0223880597014925
YMR154C	0	0	0.0223671947809879
YNL159C	0	0	0.0223463687150838
YAL010C	0	0	0.0223255813953488
YDR387C	0	1	0.0223255813953488
YDR468C	0	0	0.0223048327137546
YBR139W	0	0	0.0222841225626741
YER099C	0	0	0.0222634508348794
YDR449C	0	0	0.0222428174235403
YJL011C	0	0	0.0222222222222222
YBL006C	0	0	0.0222016651248844
YBR020W	0	0	0.022181146025878
YPR079W	0	0	0.0221606648199446
YFL026W	0	0	0.022140221402214
YOR068C	0	0	0.0221198156682028
YAR007C	0	0	0.0220994475138122
YHR108W	0	0	0.0220791168353266
YMR071C	0	0	0.0220588235294118
YMR035W	0	0	0.0220385674931129
YLR425W	0	0	0.0220183486238532
YKL189W	0	0	0.0219981668194317
YOR011W	0	0	0.021978021978022
YDR350C	0	0	0.0219579139981702
YNL163C	0	0	0.0219378427787934
YPR056W	0	0	0.0219178082191781
YOL064C	0	0	0.0218978102189781
YPL208W	0	0	0.0218778486782133
YOR212W	0	0	0.0218579234972678
YDL231C	0	0	0.0218380345768881
YMR134W	0	0	0.0218181818181818
YLR103C	0	0	0.0217983651226158
YIL076W	0	0	0.0217785843920145
YGL224C	0	0	0.0217588395285585
YDL198C	0	0	0.0217391304347826
YGR158C	0	0	0.0217194570135747
YBR017C	0	0	0.0216998191681736
YOR004W	0	0	0.021680216802168
YDR077W	0	0	0.0216606498194946
YJL159W	0	0	0.0216411181244364
YGR020C	0	0	0.0216216216216216
YGL114W	0	0	0.0216021602160216
YDR308C	0	0	0.0215827338129496
YLR412W	0	1	0.0215827338129496
YAL009W	0	0	0.0215633423180593
YLR371W	0	0	0.0215439856373429
YKL096W	0	0	0.02152466367713
YBL088C	0	0	0.021505376344086
YLR370C	0	0	0.0214861235452104
YPR011C	0	0	0.0214669051878354
YBR170C	0	0	0.0214477211796247
YBL058W	0	0	0.0214285714285714
YLR452C	0	0	0.0214094558429973
YBR200W	0	0	0.0213903743315508
YNL249C	0	1	0.0213903743315508
YJL080C	0	0	0.0213713268032057
YDR311W	0	0	0.0213523131672598
YGR057C	0	0	0.0213333333333333
YPL053C	0	0	0.0213143872113677
YBR268W	0	0	0.0212954747116238
YKR027W	0	0	0.0212765957446809
YIR008C	0	0	0.0212577502214349
YIL139C	0	0	0.0212389380530973
YBL091C	0	0	0.0212201591511936
YKL150W	0	0	0.0212014134275618
YOR298W	0	0	0.0211827007943513
YDR166C	0	0	0.0211640211640212
YML001W	0	0	0.0211453744493392
YJL167W	0	0	0.0211267605633803
YKL055C	0	0	0.0211081794195251
YAL029C	0	0	0.0210896309314587
YEL051W	0	0	0.0210711150131694
YJL031C	0	0	0.0210526315789474
YJL158C	0	0	0.021034180543383
YHR143W	0	0	0.021015761821366
YNR012W	0	0	0.020997375328084
YNL298W	0	0	0.020979020979021
YBR082C	0	0	0.0209606986899563
YJR033C	0	0	0.0209424083769634
YPL059W	0	0	0.020924149956408
YDR196C	0	0	0.0209059233449477
YGL005C	0	0	0.02088772845953
YPL084W	0	0	0.0208695652173913
YOR284W	0	0	0.0208514335360556
YGR232W	0	0	0.0208333333333333
YDR428C	0	1	0.0208333333333333
YPL170W	0	0	0.02081526452732
YJR105W	0	0	0.0207972270363951
YBR289W	0	0	0.0207792207792208
YBR102C	0	0	0.0207612456747405
YKL209C	0	0	0.020743301642178
YLL023C	0	1	0.020743301642178
YDR276C	0	0	0.0207253886010363
YHR070W	0	0	0.0207075064710958
YLR390W	0	0	0.0206896551724138
YGR028W	0	0	0.020671834625323
YGL085W	0	1	0.020671834625323
YDR472W	0	0	0.0206540447504303
YGL028C	0	0	0.0206362854686157
YNL267W	0	0	0.0206185567010309
YAL041W	0	0	0.0206008583690987
YBR295W	0	0	0.0205831903945112
YBR251W	0	0	0.0205655526992288
YBR197C	0	1	0.0205655526992288
YDR160W	0	0	0.0205479452054795
YOR190W	0	0	0.0205303678357571
YDR322C-A	0	0	0.0205128205128205
YBR094W	0	1	0.0205128205128205
YAL033W	0	0	0.0204953031596926
YBR173C	0	0	0.0204778156996587
YBL101C	0	0	0.020460358056266
YLL006W	0	0	0.020442930153322
YBR202W	0	0	0.0204255319148936
YLR042C	0	1	0.0204255319148936
YGR143W	0	0	0.0204081632653061
YJR007W	0	0	0.0203908241291419
YKR050W	0	0	0.0203735144312394
YMR064W	0	0	0.0203562340966921
YPL192C	0	0	0.0203389830508475
YNR019W	0	0	0.0203217612193057
YML070W	0	0	0.0203045685279188
YBL026W	0	0	0.0202874049027895
YDR046C	0	0	0.0202702702702703
YBR239C	0	1	0.0202702702702703
YMR312W	0	0	0.020253164556962
YMR247C	0	0	0.0202360876897133
YCL014W	0	0	0.0202190395956192
YHR211W	0	0	0.0202020202020202
YMR223W	0	0	0.0201850294365013
YBR097W	0	0	0.0201680672268908
YMR309C	0	0	0.0201511335012594
YER013W	0	0	0.0201342281879195
YBR141C	0	1	0.0201342281879195
YDR150W	0	0	0.0201173512154233
YFR002W	0	0	0.0201005025125628
YDL150W	0	0	0.0200836820083682
YDL130W-A	0	0	0.020066889632107
YDR168W	0	0	0.0200501253132832
YBL035C	0	0	0.0200333889816361
YHL029C	0	0	0.0200166805671393
YDR335W	0	0	0.02
YKR070W	0	1	0.02
YOR380W	0	0	0.0199833472106578
YJL063C	0	0	0.0199667221297837
YDR129C	0	0	0.0199501246882793
YBR260C	0	0	0.0199335548172757
YLR147C	0	0	0.0199170124481328
YHL043W	0	0	0.0199004975124378
YER052C	0	0	0.019884009942005
YIL034C	0	0	0.0198675496688742
YAL024C	0	0	0.0198511166253102
YML068W	0	0	0.0198347107438017
YNL158W	0	0	0.0198183319570603
YBR242W	0	1	0.0198183319570603
YDL054C	0	0	0.0198019801980198
YNL312W	0	0	0.0197856553998351
YGR098C	0	0	0.0197693574958814
YOR112W	0	0	0.0197530864197531
YKR031C	0	0	0.0197368421052632
YJR044C	0	0	0.0197206244864421
YLR320W	0	0	0.0197044334975369
YFR021W	0	0	0.0196882690730107
YBR084W	0	0	0.019672131147541
YBL076C	0	0	0.0196560196560197
YKL208W	0	0	0.0196399345335516
YBR188C	0	0	0.0196238757154538
YPL005W	0	0	0.0196078431372549
YGR281W	0	0	0.0195918367346939
YER086W	0	0	0.0195758564437194
YDL140C	0	0	0.019559902200489
YHR013C	0	0	0.0195439739413681
YIL067C	0	1	0.0195439739413681
YOR385W	0	1	0.0195439739413681
YER069W	0	0	0.0195280716029292
YBR073W	0	0	0.0195121951219512
YKR003W	0	0	0.0194963444354184
YBR271W	0	0	0.0194805194805195
YHR044C	0	0	0.0194647201946472
YOR043W	0	0	0.0194489465153971
YPR169W	0	0	0.0194331983805668
YBL106C	0	0	0.0194174757281553
YJL046W	0	1	0.0194174757281553
YKL108W	0	0	0.0194017784963622
YLR259C	0	0	0.0193861066235864
YBL022C	0	0	0.0193704600484262
YLR158C	0	0	0.0193548387096774
YJL187C	0	0	0.0193392425463336
YGR046W	0	0	0.0193236714975845
YOL144W	0	0	0.0193081255028158
YGR212W	0	0	0.0192926045016077
YCR008W	0	0	0.0192771084337349
YPR067W	0	0	0.0192616372391653
YLR248W	0	0	0.0192461908580593
YLR433C	0	0	0.0192307692307692
YLR360W	0	0	0.0192153722978383
YMR237W	0	0	0.0192
YBR194W	0	1	0.0192
YGL080W	0	1	0.0192
YHL036W	0	0	0.0191846522781775
YBR155W	0	0	0.0191693290734824
YOR220W	0	1	0.0191693290734824
YBR212W	0	0	0.0191540303272147
YMR191W	0	1	0.0191540303272147
YHR085W	0	0	0.0191387559808612
YHR001W-A	0	0	0.0191235059760956
YDL174C	0	0	0.0191082802547771
YDR074W	0	0	0.0190930787589499
YNL079C	0	0	0.0190779014308426
YBR255W	0	1	0.0190779014308426
YGR054W	0	0	0.0190627482128674
YPL110C	0	0	0.019047619047619
YKL037W	0	1	0.019047619047619
YBR275C	0	0	0.0190325138778747
YNR051C	0	0	0.0190174326465927
YJR132W	0	0	0.0190023752969121
YAL016W	0	0	0.0189873417721519
YAL012W	0	0	0.0189723320158103
YHR028C	0	0	0.018957345971564
YEL048C	0	1	0.018957345971564
YDL077C	0	0	0.0189423835832676
YPL040C	0	0	0.0189274447949527
YDR219C	0	0	0.0189125295508274
YKL114C	0	0	0.0188976377952756
YIL042C	0	0	0.018882769472856
YDL067C	0	0	0.0188679245283019
YGR065C	0	0	0.01885310290652
YHR092C	0	0	0.0188383045525903
YPR027C	0	1	0.0188383045525903
YBL093C	0	0	0.0188235294117647
YBL014C	0	0	0.0188087774294671
YDL234C	0	0	0.0187940485512921
YOR250C	0	0	0.0187793427230047
YBL079W	0	0	0.0187646598905395
YNL299W	0	0	0.01875
YDL078C	0	0	0.0187353629976581
YHR114W	0	0	0.0187207488299532
YAL063C	0	0	0.0187061574434918
YJR032W	0	0	0.0186915887850467
YDR080W	0	0	0.0186770428015564
YOR278W	0	0	0.0186625194401244
YER166W	0	0	0.0186480186480186
YLR318W	0	0	0.0186335403726708
YDL148C	0	0	0.0186190845616757
YPL214C	0	0	0.0186046511627907
YPL051W	0	0	0.0185902401239349
YDR146C	0	0	0.0185758513931889
YDL116W	0	0	0.0185614849187935
YGR147C	0	0	0.0185471406491499
YOR008C	0	0	0.0185328185328185
YAL001C	0	0	0.0185185185185185
YHR078W	0	1	0.0185185185185185
YDL107W	0	0	0.0185042405551272
YMR076C	0	0	0.0184899845916795
YOL076W	0	0	0.0184757505773672
YDR204W	0	0	0.0184615384615385
YOL022C	0	1	0.0184615384615385
YBL080C	0	0	0.0184473481936972
YFL046W	0	1	0.0184473481936972
YHR158C	0	0	0.0184331797235023
YCR028C-A	0	0	0.0184190330007675
YLR139C	0	0	0.0184049079754601
YDR089W	0	0	0.0183908045977011
YBR151W	0	1	0.0183908045977011
YHR163W	0	0	0.0183767228177642
YER171W	0	0	0.018362662586075
YOR374W	0	0	0.018348623853211
YMR235C	0	0	0.0183346065699007
YPL144W	0	0	0.0183206106870229
YBR119W	0	0	0.0183066361556064
YJR031C	0	0	0.0182926829268293
YIL077C	0	0	0.0182787509520183
YPR051W	0	0	0.0182648401826484
YNR028W	0	1	0.0182648401826484
YBR160W	0	0	0.0182509505703422
YDL226C	0	0	0.0182370820668693
YBR127C	0	0	0.0182232346241458
YDR189W	0	0	0.0182094081942337
YOR137C	0	0	0.0181956027293404
YHR039C-A	0	0	0.0181818181818182
YLR381W	0	0	0.0181680545041635
YDL043C	0	0	0.0181543116490166
YKL185W	0	0	0.018140589569161
YOR208W	0	0	0.0181268882175227
YDL066W	0	0	0.0181132075471698
YPR199C	0	0	0.0180995475113122
YGR264C	0	0	0.0180859080633007
YLR227C	0	0	0.0180722891566265
YLL050C	0	0	0.018058690744921
YAR031W	0	0	0.0180451127819549
YGR006W	0	0	0.0180315552216379
YBR103W	0	0	0.018018018018018
YLR028C	0	0	0.0180045011252813
YDR362C	0	0	0.0179910044977511
YGL057C	0	1	0.0179910044977511
YLR253W	0	1	0.0179910044977511
YIL033C	0	0	0.0179775280898876
YOL133W	0	0	0.0179640718562874
YPL104W	0	0	0.0179506357516829
YOR095C	0	0	0.0179372197309417
YLR193C	0	0	0.0179238237490665
YIL113W	0	0	0.017910447761194
YCR105W	0	0	0.0178970917225951
YDR115W	0	0	0.0178837555886736
YBL061C	0	0	0.0178704393149665
YDR407C	0	0	0.0178571428571429
YMR138W	0	0	0.0178438661710037
YFL036W	0	0	0.0178306092124814
YDL155W	0	0	0.0178173719376392
YNL073W	0	0	0.0178041543026706
YMR113W	0	0	0.0177909562638992
YPL253C	0	0	0.0177777777777778
YLR319C	0	0	0.0177646188008882
YNL029C	0	0	0.0177514792899408
YMR297W	0	0	0.0177383592017738
YOL111C	0	0	0.017725258493353
YFR039C	0	1	0.017725258493353
YEL024W	0	0	0.0177121771217712
YBL031W	0	1	0.0177121771217712
YBL052C	0	0	0.0176991150442478
YLR200W	0	0	0.0176860722181282
YMR128W	0	0	0.0176730486008837
YCR019W	0	0	0.0176600441501104
YDR249C	0	1	0.0176600441501104
YAL060W	0	0	0.0176470588235294
YMR273C	0	0	0.017634092578986
YDR036C	0	0	0.0176211453744493
YGR031W	0	1	0.0176211453744493
YIL098C	0	0	0.0176082171680117
YKR086W	0	0	0.0175953079178886
YBL069W	0	0	0.0175824175824176
YNL119W	0	0	0.0175695461200586
YKR022C	0	0	0.0175566934893928
YML128C	0	0	0.0175438596491228
YHR012W	0	0	0.0175310445580716
YLR019W	0	0	0.0175182481751825
YAR002W	0	0	0.0175054704595186
YFL054C	0	0	0.0174927113702624
YBR193C	0	0	0.0174799708667152
YLR353W	0	0	0.0174672489082969
YHR174W	0	0	0.0174545454545455
YJL006C	0	0	0.0174418604651163
YIL128W	0	0	0.0174291938997821
YHR111W	0	0	0.0174165457184325
YOR035C	0	0	0.0174039158810732
YLR395C	0	0	0.0173913043478261
YNR008W	0	0	0.0173787110789283
YHR106W	0	0	0.0173661360347323
YDR017C	0	0	0.017353579175705
YHR144C	0	0	0.0173410404624277
YDL248W	0	1	0.0173410404624277
YLR157C	0	0	0.0173285198555957
YJL209W	0	0	0.0173160173160173
YPL258C	0	0	0.0173035328046143
YOR125C	0	0	0.0172910662824208
YMR298W	0	0	0.0172786177105832
YLR127C	0	0	0.0172661870503597
YNR032C-A	0	0	0.0172537742631201
YMR083W	0	0	0.0172413793103448
YAR019C	0	0	0.0172290021536253
YOR217W	0	0	0.0172166427546628
YJR152W	0	0	0.0172043010752688
YGR174C	0	0	0.0171919770773639
YOL063C	0	0	0.0171796707229778
YNL052W	0	0	0.0171673819742489
YPR100W	0	0	0.0171551107934239
YPL031C	0	0	0.0171428571428571
YBL015W	0	0	0.0171306209850107
YOR319W	0	0	0.0171184022824536
YLR290C	0	1	0.0171184022824536
YCL047C	0	1	0.0171184022824536
YBR033W	0	1	0.0171184022824536
YPL126W	0	0	0.0171062009978617
YDR231C	0	0	0.0170940170940171
YOR327C	0	0	0.0170818505338078
YBL095W	0	1	0.0170818505338078
YIL047C	0	0	0.0170697012802276
YOR037W	0	0	0.0170575692963753
YCR024C-A	0	0	0.0170454545454545
YGR169C	0	0	0.0170333569907736
YNL231C	0	0	0.0170212765957447
YOL095C	0	0	0.0170092133238838
YMR299C	0	0	0.0169971671388102
YPL195W	0	0	0.0169851380042463
YDR510W	0	0	0.016973125884017
YGL019W	0	0	0.0169611307420495
YOL071W	0	0	0.0169491525423729
YAL008W	0	1	0.0169491525423729
YDR501W	0	0	0.0169371912491179
YLR002C	0	0	0.0169252468265162
YAL002W	0	0	0.0169133192389006
YOR228C	0	1	0.0169133192389006
YKL157W	0	0	0.0169014084507042
YGR266W	0	1	0.0169014084507042
YBR024W	0	0	0.0168895144264602
YHL032C	0	0	0.0168776371308017
YNL104C	0	0	0.016865776528461
YCR024C	0	0	0.0168539325842697
YLR077W	0	1	0.0168539325842697
YAL039C	0	0	0.0168421052631579
YPR139C	0	0	0.0168302945301543
YNL025C	0	0	0.0168185003503854
YML110C	0	0	0.0168067226890756
YML065W	0	0	0.0167949615115465
YER107C	0	0	0.0167832167832168
YLR026C	0	0	0.0167714884696017
YOR275C	0	0	0.0167597765363128
YDL145C	0	0	0.0167480809490579
YBR016W	0	0	0.0167364016736402
YER174C	0	0	0.0167247386759582
YKL127W	0	0	0.0167130919220056
YOL016C	0	0	0.0167014613778706
YIL087C	0	1	0.0167014613778706
YFR030W	0	0	0.0166898470097357
YJL156C	0	0	0.0166782487838777
YKL048C	0	0	0.0166666666666667
YPL125W	0	0	0.0166551006245663
YHR005C	0	0	0.0166435506241331
YDL205C	0	0	0.0166320166320166
YPR098C	0	1	0.0166320166320166
YKL141W	0	0	0.0166204986149584
YPR055W	0	0	0.0166089965397924
YDR039C	0	0	0.016597510373444
YHR054C	0	1	0.016597510373444
YAL014C	0	0	0.0165860400829302
YPL036W	0	0	0.0165745856353591
YCR093W	0	0	0.0165631469979296
YIL073C	0	0	0.016551724137931
YBL041W	0	0	0.0165403170227429
YNL211C	0	1	0.0165403170227429
YHL020C	0	0	0.0165289256198347
YLL062C	0	0	0.0165175498967653
YBL091C-A	0	1	0.0165175498967653
YKR053C	0	0	0.0165061898211829
YER157W	0	0	0.0164948453608247
YOR192C	0	0	0.0164835164835165
YML124C	0	0	0.0164722031571723
YBR198C	0	0	0.0164609053497942
YLR304C	0	0	0.0164496230294722
YOL033W	0	0	0.0164383561643836
YAL056W	0	0	0.0164271047227926
YEL036C	0	0	0.0164158686730506
YDL192W	0	0	0.0164046479835954
YBR269C	0	1	0.0164046479835954
YBR030W	0	0	0.0163934426229508
YBR204C	0	1	0.0163934426229508
YNL257C	0	0	0.016382252559727
YJL005W	0	0	0.0163710777626194
YNL316C	0	0	0.016359918200409
YLR195C	0	0	0.0163487738419619
YDR106W	0	0	0.0163376446562287
YOL073C	0	1	0.0163376446562287
YMR225C	0	0	0.0163265306122449
YDL074C	0	0	0.0163154316791298
YDR470C	0	0	0.016304347826087
YER070W	0	0	0.0162932790224033
YJR080C	0	1	0.0162932790224033
YAL031C	0	0	0.0162822252374491
YOR155C	0	0	0.016271186440678
YPL083C	0	0	0.016260162601626
YGL251C	0	0	0.016249153689912
YML008C	0	0	0.0162381596752368
YMR012W	0	0	0.0162271805273834
YJL173C	0	0	0.0162162162162162
YJL128C	0	0	0.0162052667116813
YGL226W	0	1	0.0162052667116813
YBL002W	0	0	0.0161943319838057
YHR037W	0	0	0.0161834120026972
YKL190W	0	0	0.0161725067385445
YBL090W	0	0	0.0161616161616162
YOR039W	0	0	0.0161507402422611
YOR106W	0	0	0.0161398789509079
YOR285W	0	1	0.0161398789509079
YLR286C	0	0	0.0161290322580645
YFL038C	0	0	0.0161182001343183
YLR348C	0	0	0.0161073825503356
YKL056C	0	0	0.0160965794768612
YDR232W	0	0	0.0160857908847185
YAR008W	0	0	0.0160750167448091
YOL049W	0	0	0.0160642570281124
YKL070W	0	0	0.0160535117056856
YAL019W	0	0	0.0160427807486631
YOR281C	0	0	0.0160320641282565
YPL259C	0	0	0.0160213618157543
YDL090C	0	0	0.0160106737825217
YNL014W	0	0	0.016
YCR071C	0	0	0.0159893404397069
YDL134C	0	0	0.0159786950732357
Q0115	0	0	0.0159680638722555
YCL010C	0	0	0.0159574468085106
YMR023C	0	0	0.0159468438538206
YNL251C	0	0	0.0159362549800797
YGR197C	0	0	0.0159256801592568
YJR111C	0	1	0.0159256801592568
YNR040W	0	1	0.0159256801592568
YAL043C	0	0	0.0159151193633952
YGR238C	0	0	0.0159045725646123
YBL010C	0	1	0.0159045725646123
YML096W	0	1	0.0159045725646123
YAL051W	0	0	0.0158940397350993
YJL036W	0	0	0.0158835208471211
YKL110C	0	0	0.0158730158730159
YDL185W	0	0	0.015862524785195
YAL068C	0	0	0.0158520475561427
YHR166C	0	0	0.0158415841584158
YNL166C	0	0	0.0158311345646438
YHR186C	0	0	0.015820698747528
YLR115W	0	0	0.0158102766798419
YCR012W	0	0	0.0157998683344305
YBR093C	0	0	0.0157894736842105
YDR342C	0	0	0.0157790927021696
YJL081C	0	0	0.0157687253613666
YOR160W	0	0	0.0157583716349311
YBR062C	0	1	0.0157583716349311
YAR035W	0	0	0.015748031496063
YBR225W	0	1	0.015748031496063
YJL051W	0	1	0.015748031496063
YLR303W	0	0	0.0157377049180328
YPR021C	0	0	0.0157273918741809
YBL074C	0	0	0.0157170923379175
YOR207C	0	0	0.0157068062827225
YAL048C	0	0	0.0156965336821452
YNL255C	0	0	0.0156862745098039
YMR125W	0	0	0.015676028739386
YCL004W	0	0	0.0156657963446475
YDL119C	0	0	0.0156555772994129
YGR277C	0	0	0.015645371577575
YDR316W	0	1	0.015645371577575
YBR281C	0	0	0.0156351791530945
YDR197W	0	0	0.015625
YGR012W	0	1	0.015625
YHR129C	0	0	0.0156148340923878
YDL204W	0	1	0.0156148340923878
YOR280C	0	1	0.0156148340923878
YDL027C	0	1	0.0156148340923878
YMR216C	0	0	0.0156046814044213
YER091C	0	0	0.0155945419103314
YPL109C	0	1	0.0155945419103314
YMR041C	0	0	0.0155844155844156
YER066W	0	1	0.0155844155844156
YLR283W	0	1	0.0155844155844156
YKL081W	0	0	0.0155743024010383
YKL149C	0	0	0.0155642023346304
YLR074C	0	0	0.0155541153596889
YCL055W	0	0	0.0155440414507772
YPL082C	0	0	0.0155339805825243
YPR047W	0	0	0.0155239327296248
YKL182W	0	0	0.015513897866839
YAL038W	0	0	0.0155038759689922
YMR266W	0	0	0.0154938670109748
YOL130W	0	0	0.0154838709677419
YDR252W	0	0	0.0154738878143133
YPR083W	0	0	0.0154639175257732
YJR129C	0	1	0.0154639175257732
YKR020W	0	0	0.0154539600772698
YGL176C	0	1	0.0154539600772698
YBL016W	0	0	0.0154440154440154
YDR511W	0	0	0.0154340836012862
YJR107W	0	1	0.0154340836012862
YLR163C	0	0	0.0154241645244216
YHR209W	0	1	0.0154241645244216
YPR201W	0	0	0.0154142581888247
YJR076C	0	0	0.0154043645699615
YMR204C	0	0	0.0153944836433611
YMR024W	0	0	0.0153846153846154
YNL253W	0	0	0.0153747597693786
YDL058W	0	0	0.0153649167733675
YMR227C	0	0	0.0153550863723608
YLR309C	0	0	0.0153452685421995
YBR109C	0	0	0.0153354632587859
YLR046C	0	1	0.0153354632587859
YPL015C	0	0	0.0153256704980843
YMR066W	0	1	0.0153256704980843
YMR252C	0	1	0.0153256704980843
YJL102W	0	0	0.01531589023612
YDL030W	0	0	0.0153061224489796
YJR153W	0	0	0.0152963671128107
YDR309C	0	0	0.0152866242038217
YBR279W	0	0	0.0152768936982813
YAL030W	0	0	0.0152671755725191
YCL063W	0	0	0.0152574698029243
YNR033W	0	0	0.0152477763659466
YBR230C	0	1	0.0152477763659466
YCR098C	0	0	0.0152380952380952
YAL013W	0	0	0.0152284263959391
YLL033W	0	0	0.0152187698161065
YOR045W	0	0	0.0152091254752852
YER092W	0	1	0.0152091254752852
YDR140W	0	0	0.0151994933502217
YGL215W	0	0	0.0151898734177215
YDR164C	0	0	0.015180265654649
YHR124W	0	0	0.0151706700379267
YDR415C	0	1	0.0151706700379267
YKL013C	0	0	0.0151610865445357
YNL087W	0	1	0.0151610865445357
YDR484W	0	0	0.0151515151515152
YLL021W	0	0	0.0151419558359621
YAL005C	0	0	0.0151324085750315
YPL101W	0	0	0.0151228733459357
YNL172W	0	0	0.0151133501259446
YLL038C	0	0	0.0151038388923851
YCL061C	0	0	0.0150943396226415
YNR054C	0	0	0.0150848522941546
YCL034W	0	0	0.0150753768844221
YMR218C	0	0	0.0150659133709981
YMR313C	0	0	0.0150564617314931
YAL017W	0	0	0.0150470219435737
YER182W	0	1	0.0150470219435737
YGL219C	0	0	0.0150375939849624
YDL111C	0	0	0.0150281778334377
YGR206W	0	0	0.0150187734668335
YLR214W	0	0	0.0150093808630394
YBR297W	0	0	0.015
YML111W	0	0	0.0149906308557152
YPL148C	0	0	0.0149812734082397
YGR278W	0	0	0.0149719276356831
YGL003C	0	0	0.0149625935162095
YDR338C	0	1	0.0149625935162095
YBR083W	0	0	0.0149532710280374
YDR153C	0	0	0.0149439601494396
YKL027W	0	1	0.0149439601494396
YPL019C	0	0	0.014934660858743
YHR038W	0	0	0.0149253731343284
YDR061W	0	1	0.0149253731343284
YBR081C	0	0	0.0149160969546302
YNR045W	0	0	0.0149068322981366
YPR052C	0	0	0.0148975791433892
YOR286W	0	1	0.0148975791433892
YOR265W	0	0	0.0148883374689826
YAL015C	0	0	0.0148791072535648
YOR221C	0	0	0.0148698884758364
YLL051C	0	1	0.0148698884758364
YHL028W	0	0	0.0148606811145511
YEL052W	0	1	0.0148606811145511
YBR180W	0	0	0.0148514851485149
YER112W	0	0	0.0148423005565863
YIL116W	0	0	0.0148331273176761
YDR167W	0	0	0.0148239654107474
YGL040C	0	0	0.0148148148148148
YOL090W	0	0	0.0148056755089451
YCL011C	0	0	0.0147965474722565
YPR061C	0	1	0.0147965474722565
YJR122W	0	1	0.0147965474722565
YPL178W	0	0	0.0147874306839187
YBR071W	0	1	0.0147874306839187
YDR207C	0	0	0.0147783251231527
YDR044W	0	0	0.0147692307692308
YMR061W	0	0	0.014760147601476
YGR129W	0	0	0.0147510755992624
YBL018C	0	0	0.0147420147420147
YJR019C	0	0	0.0147329650092081
YAL028W	0	0	0.0147239263803681
YER145C	0	0	0.0147148988350705
YBR026C	0	0	0.0147058823529412
YPR134W	0	0	0.0146968769136558
YIL035C	0	0	0.01468788249694
YER018C	0	0	0.0146788990825688
YAL011W	0	0	0.0146699266503667
YJR121W	0	0	0.0146609651802077
YHR121W	0	0	0.0146520146520147
YDR377W	0	0	0.0146430750457596
YGL097W	0	0	0.0146341463414634
YHL014C	0	1	0.0146341463414634
YDL045W-A	0	0	0.0146252285191956
YJL112W	0	0	0.0146163215590743
YNR052C	0	0	0.014607425441266
YGL229C	0	0	0.0145985401459854
YHR063C	0	0	0.0145896656534954
YKL014C	0	0	0.0145808019441069
YDL108W	0	0	0.0145719489981785
YBR299W	0	0	0.0145631067961165
YLR047C	0	0	0.0145542753183748
YCR005C	0	0	0.0145454545454545
YGR149W	0	1	0.0145454545454545
YKL179C	0	0	0.0145366444579043
YDR183W	0	0	0.0145278450363196
YBR285W	0	1	0.0145278450363196
YPR006C	0	0	0.014519056261343
YAL046C	0	1	0.014519056261343
YBR039W	0	0	0.0145102781136638
YLR190W	0	0	0.0145015105740181
YBR245C	0	0	0.0144927536231884
YPL029W	0	0	0.0144840072420036
YDR296W	0	0	0.014475271411339
YNL185C	0	0	0.0144665461121157
YCR066W	0	0	0.0144578313253012
YKL062W	0	0	0.0144491270319085
YKL064W	0	0	0.0144404332129964
YER124C	0	0	0.0144317498496693
YDR457W	0	0	0.0144230769230769
YML071C	0	0	0.0144144144144144
YMR047C	0	0	0.014405762304922
YMR004W	0	0	0.0143971205758848
YDL080C	0	0	0.0143884892086331
YML069W	0	0	0.0143798681845416
YNL305C	0	1	0.0143798681845416
YPR045C	0	1	0.0143798681845416
YBR059C	0	0	0.0143712574850299
YBR049C	0	0	0.0143626570915619
YGL104C	0	0	0.0143540669856459
YPL058C	0	0	0.0143454871488344
YOR080W	0	0	0.014336917562724
YFL047W	0	0	0.0143283582089552
YDL219W	0	0	0.0143198090692124
YIL120W	0	0	0.0143112701252236
YGR090W	0	0	0.0143027413587604
YKL025C	0	0	0.0142942227516379
YEL039C	0	0	0.0142857142857143
YIL078W	0	0	0.0142772159428911
YLR380W	0	0	0.014268727705113
YGL154C	0	0	0.0142602495543672
YNL116W	0	0	0.0142517814726841
YGR280C	0	0	0.0142433234421365
YJL068C	0	0	0.0142348754448399
YFL033C	0	0	0.014226437462952
YMR199W	0	0	0.014218009478673
YAL055W	0	0	0.0142095914742451
YKR089C	0	0	0.0142011834319527
YAR014C	0	0	0.0141927853341218
YDL133W	0	1	0.0141927853341218
YLL002W	0	0	0.0141843971631206
YNL290W	0	0	0.0141760189013585
YKL068W	0	0	0.0141676505312869
YAR071W	0	0	0.0141592920353982
YLR228C	0	0	0.0141509433962264
YEL050C	0	0	0.0141426045963465
YLL054C	0	1	0.0141426045963465
YOR150W	0	0	0.0141342756183746
YMR097C	0	0	0.0141259564449676
YGL144C	0	0	0.0141176470588235
YPL235W	0	0	0.0141093474426808
YPR089W	0	1	0.0141093474426808
YCR061W	0	0	0.0141010575793184
YJL138C	0	0	0.0140927774515561
YBL003C	0	0	0.0140845070422535
YGR252W	0	0	0.0140762463343109
YML029W	0	0	0.0140679953106682
YOR249C	0	0	0.0140597539543058
YCL016C	0	0	0.0140515222482436
YPL174C	0	0	0.0140433001755413
YDL184C	0	0	0.0140350877192982
YER031C	0	0	0.0140268848626534
YIL009W	0	0	0.014018691588785
YJR010W	0	0	0.0140105078809107
YJL065C	0	0	0.014002333722287
YOR292C	0	1	0.014002333722287
YCL050C	0	0	0.0139941690962099
YOL023W	0	0	0.013986013986014
YPL257W	0	1	0.013986013986014
YJL054W	0	0	0.0139778683750728
YPR156C	0	0	0.0139697322467986
YOR193W	0	0	0.0139616055846422
YDL117W	0	0	0.013953488372093
YNL213C	0	0	0.0139453805926787
YOL047C	0	1	0.0139453805926787
YJR011C	0	1	0.0139453805926787
YDR147W	0	0	0.0139372822299652
YKR054C	0	0	0.0139291932675566
YPL189W	0	0	0.0139211136890951
YAL054C	0	0	0.0139130434782609
YKL170W	0	0	0.0139049826187717
YPR116W	0	1	0.0139049826187717
YPL168W	0	1	0.0139049826187717
YBR107C	0	0	0.0138969310943833
YBR142W	0	0	0.0138888888888889
[truncated: 3,790 more rows]
