# Supplementary material for: Computationally Driven, Quantitative Experiments Discover Genes Required for Mitochondrial Biogenesis
Source: PLoS Genet. 2009 Mar 20;5(3):e1000407. doi: 10.1371/journal.pgen.1000407 (PMC2648979; doi:10.1371/journal.pgen.1000407)
Supplement: Dataset S2 — Top 100 novel ensemble predictions for additional yeast biological processes. A zip file containing 387 tab-delimited text files of the ensemble predictions for the indicated Gene Ontology Biological Process Term. (21.70 MB GZ) [file pgen.1000407.s013.gz › GO_0006506.txt]

ORF	AnnotatedToTerm?	Uncharacterized_04152007?	Precision
YLR459W	1	0	1.0
YOR149C	1	0	1.0
YHR123W	0	0	0.833333333333333
YJR013W	1	0	0.833333333333333
YJL062W	1	0	0.833333333333333
YJL091C	1	0	0.833333333333333
YOL003C	0	0	0.8
YKL165C	1	0	0.8
YLL031C	1	0	0.8
YGR216C	1	0	0.8
YOR079C	0	0	0.727272727272727
YKR088C	0	0	0.666666666666667
YMR088C	0	0	0.615384615384615
YNL219C	0	0	0.571428571428571
YOR002W	0	0	0.533333333333333
YOR067C	0	0	0.5
YNL326C	0	0	0.470588235294118
YNL291C	0	0	0.444444444444444
YNL263C	0	0	0.421052631578947
YDR459C	0	0	0.4
YNL130C	0	0	0.380952380952381
YHR142W	0	0	0.37037037037037
YJL097W	0	0	0.37037037037037
YMR221C	0	1	0.37037037037037
YGR284C	0	0	0.37037037037037
YCR044C	1	0	0.37037037037037
YHL003C	0	0	0.37037037037037
YGL142C	1	0	0.37037037037037
YGL084C	0	0	0.357142857142857
YKL176C	0	0	0.344827586206897
YPR176C	0	0	0.333333333333333
YLR242C	0	0	0.32258064516129
YJR118C	0	0	0.3125
YBL040C	0	0	0.303030303030303
YPL218W	0	0	0.294117647058824
YDR072C	0	0	0.285714285714286
YBR036C	0	0	0.277777777777778
YBR243C	0	0	0.275
YNL048W	0	0	0.275
YDR503C	0	0	0.275
YLR088W	1	0	0.275
YAL007C	0	0	0.268292682926829
YIL109C	0	0	0.261904761904762
YAR002C-A	0	0	0.255813953488372
YDR456W	0	0	0.25
YNL101W	0	0	0.25
YHR175W	0	0	0.25
YPR113W	0	0	0.25
YBR004C	1	0	0.25
YMR203W	0	0	0.244897959183673
YPL244C	0	0	0.24
YDL015C	0	0	0.235294117647059
YOR092W	0	0	0.230769230769231
YNL044W	0	0	0.226415094339623
YGL067W	0	0	0.222222222222222
YGL200C	0	0	0.218181818181818
YML067C	0	0	0.214285714285714
YJL196C	0	0	0.210526315789474
YGL054C	0	0	0.206896551724138
YBR161W	0	0	0.203389830508475
YJR001W	0	0	0.2
YDR084C	0	0	0.2
YGL012W	0	0	0.2
YOR270C	0	0	0.2
YDR518W	0	0	0.2
YML051W	0	0	0.2
YOR034C	0	0	0.2
YDR411C	0	0	0.2
YPL234C	0	0	0.2
YDR302W	1	0	0.2
YDR434W	1	0	0.2
YDR404C	0	0	0.197183098591549
YNR030W	0	0	0.194805194805195
YKL004W	0	0	0.194805194805195
YPL179W	0	0	0.194805194805195
YNR061C	0	1	0.194805194805195
YBR210W	0	0	0.194805194805195
YJR139C	0	0	0.194805194805195
YHR188C	1	0	0.194805194805195
YLR378C	0	0	0.192307692307692
YNL307C	0	0	0.189873417721519
YKL174C	0	0	0.1875
YOR085W	0	0	0.185185185185185
YAL022C	0	0	0.182926829268293
YBR221C	0	0	0.180722891566265
YJL004C	0	0	0.178571428571429
YIL140W	0	0	0.176470588235294
YGR157W	0	0	0.174418604651163
YLR083C	0	1	0.174418604651163
YGL225W	0	0	0.172413793103448
YDR205W	0	0	0.170454545454545
YKL057C	0	0	0.168539325842697
YOR099W	0	0	0.166666666666667
YGR172C	0	0	0.164835164835165
YIL049W	0	0	0.16304347826087
YIL121W	0	0	0.161290322580645
YIL048W	0	0	0.159574468085106
YHR050W	0	0	0.157894736842105
YMR015C	0	0	0.15625
YNL323W	0	0	0.154639175257732
YNR041C	0	0	0.153061224489796
YDL095W	0	0	0.151515151515152
YNL169C	0	0	0.15
YKL008C	0	0	0.148514851485149
YOR321W	0	0	0.147058823529412
YCR034W	0	0	0.145631067961165
YLR354C	0	0	0.144230769230769
YBR029C	0	0	0.144067796610169
YMR274C	0	0	0.144067796610169
YJL002C	0	0	0.144067796610169
YML019W	0	0	0.144067796610169
YBR078W	0	0	0.144067796610169
YIL040W	0	0	0.144067796610169
YGR038W	0	0	0.144067796610169
YBR086C	0	0	0.144067796610169
YHR133C	0	0	0.144067796610169
YNR055C	0	0	0.144067796610169
YMR292W	0	0	0.144067796610169
YPL094C	0	0	0.144067796610169
YOL030W	0	1	0.144067796610169
YDR331W	1	0	0.144067796610169
YPL076W	1	0	0.144067796610169
YDR100W	0	0	0.142857142857143
YER026C	0	0	0.141666666666667
YDR538W	0	0	0.140495867768595
YMR013C	0	0	0.139344262295082
YEL002C	0	0	0.138211382113821
YER083C	0	0	0.137096774193548
YHL017W	0	1	0.137096774193548
YLR447C	0	0	0.136
YGR260W	0	0	0.134920634920635
YBR283C	0	0	0.133858267716535
YML012W	0	0	0.1328125
YHR181W	0	0	0.131782945736434
YBR023C	0	0	0.130769230769231
YOR311C	0	1	0.130769230769231
YMR149W	0	0	0.129770992366412
YLR064W	0	1	0.129770992366412
YHR026W	0	0	0.128787878787879
YOR307C	0	0	0.12781954887218
YPL145C	0	0	0.126865671641791
YBR229C	0	0	0.125925925925926
YOR288C	0	0	0.125
YAL023C	0	0	0.124087591240876
YBL020W	0	0	0.123188405797101
YBR041W	0	0	0.122302158273381
YOL092W	0	1	0.122302158273381
YJL193W	0	1	0.122302158273381
YDL237W	0	1	0.122302158273381
YDR236C	0	0	0.121428571428571
YKL073W	0	0	0.120567375886525
YEL064C	0	0	0.119718309859155
YJL094C	0	0	0.118881118881119
YNL283C	0	0	0.118055555555556
YFL025C	0	0	0.117241379310345
YIL030C	0	0	0.116438356164384
YGL077C	0	0	0.115646258503401
YJL134W	0	0	0.114864864864865
YDR352W	0	1	0.114864864864865
YDL128W	0	0	0.114093959731544
YGL027C	0	0	0.113333333333333
YMR238W	0	0	0.112582781456954
YDR062W	0	0	0.111842105263158
YPL010W	0	0	0.111111111111111
YNR013C	0	0	0.11038961038961
YLR332W	0	0	0.109677419354839
YJR015W	0	1	0.109677419354839
YFR041C	0	0	0.108974358974359
YNL280C	0	0	0.10828025477707
YGL065C	0	0	0.107594936708861
YMR055C	0	0	0.106918238993711
YCR075C	0	0	0.10625
YMR243C	0	0	0.105590062111801
YDL052C	0	0	0.104938271604938
YOL129W	0	0	0.104294478527607
YDR284C	0	0	0.103658536585366
YEL027W	0	0	0.103030303030303
YHR098C	0	0	0.102409638554217
YDR410C	0	0	0.101796407185629
YML130C	0	0	0.101190476190476
YCL001W	0	0	0.100591715976331
YBR159W	0	0	0.1
YOR254C	0	0	0.0994152046783626
YML078W	0	0	0.0988372093023256
YMR307W	0	0	0.0982658959537572
YGL167C	0	0	0.0977011494252874
YGR106C	0	1	0.0977011494252874
YLR450W	0	0	0.0971428571428571
YDL193W	0	0	0.0965909090909091
YPR159W	0	0	0.096045197740113
YML085C	0	0	0.0955056179775281
YBR042C	0	0	0.0949720670391061
YOL002C	0	0	0.0944444444444444
YMR212C	0	0	0.0939226519337017
YML048W	0	0	0.0934065934065934
YPR028W	0	0	0.092896174863388
YGL002W	0	0	0.0923913043478261
YDR182W	0	0	0.0918918918918919
YJR040W	0	0	0.0913978494623656
YOR297C	0	0	0.0909090909090909
YMR215W	0	1	0.0909090909090909
YER019W	0	0	0.0904255319148936
YDR519W	0	1	0.0904255319148936
YDL212W	0	0	0.0899470899470899
YNL275W	0	0	0.0894736842105263
YGR036C	0	0	0.0890052356020942
YBR015C	0	0	0.0885416666666667
YGL020C	0	0	0.0880829015544041
YBR070C	0	0	0.0876288659793814
YOL031C	0	0	0.0871794871794872
YMR272C	0	0	0.086734693877551
YER003C	0	0	0.0862944162436548
YCL044C	0	0	0.0858585858585859
YKR030W	0	0	0.085427135678392
YBR110W	0	0	0.085
YCR017C	0	0	0.0845771144278607
YBR220C	0	1	0.0845771144278607
YPL227C	0	0	0.0841584158415842
YNL322C	0	0	0.083743842364532
YJR117W	0	0	0.0833333333333333
YOL057W	0	1	0.0833333333333333
YMR079W	0	0	0.0829268292682927
YER118C	0	0	0.0825242718446602
YIL039W	0	0	0.0821256038647343
YBR293W	0	0	0.0817307692307692
YHR083W	0	0	0.0813397129186603
YNL288W	0	0	0.080952380952381
YFR051C	0	0	0.0805687203791469
YCL043C	0	0	0.080188679245283
YBR133C	0	0	0.07981220657277
YPR181C	0	0	0.0794392523364486
YGR199W	0	0	0.0790697674418605
YBL089W	0	0	0.0787037037037037
YHR072W	0	0	0.0783410138248848
YDR414C	0	0	0.0779816513761468
YOR320C	0	0	0.0776255707762557
YKL046C	0	0	0.0772727272727273
YGR163W	0	0	0.0769230769230769
YBR038W	0	0	0.0765765765765766
YDR304C	0	1	0.0765765765765766
YMR054W	0	0	0.076271186440678
YHL011C	0	0	0.076271186440678
YML023C	0	0	0.076271186440678
YGL127C	0	0	0.076271186440678
YLR347C	0	0	0.076271186440678
YJR143C	0	0	0.076271186440678
YBL102W	0	0	0.076271186440678
YDR307W	0	1	0.076271186440678
YLR034C	0	0	0.076271186440678
YOL062C	0	0	0.076271186440678
YEL031W	0	0	0.076271186440678
YDR528W	0	0	0.076271186440678
YDR320C	0	0	0.076271186440678
YLR104W	0	1	0.076271186440678
YJR073C	0	0	0.076271186440678
YPL175W	1	0	0.076271186440678
YML086C	0	0	0.0759493670886076
YGL257C	0	0	0.0756302521008403
YBR187W	0	1	0.0756302521008403
YIL088C	0	0	0.0753138075313808
YOR176W	0	0	0.075
YHR132C	0	0	0.0746887966804979
YOR164C	0	1	0.0746887966804979
YDR264C	0	0	0.0743801652892562
YDR400W	0	0	0.0740740740740741
YGR024C	0	0	0.0737704918032787
YLR363C	0	0	0.073469387755102
YKL146W	0	0	0.0731707317073171
YLR144C	0	0	0.0728744939271255
YPR198W	0	0	0.0725806451612903
YBR265W	0	0	0.072289156626506
YCL045C	0	1	0.072289156626506
YOR360C	0	0	0.072
YMR214W	0	0	0.0717131474103586
YHR042W	0	0	0.0714285714285714
YPR138C	0	0	0.0711462450592885
YBR201W	0	0	0.0708661417322835
YAL058W	0	0	0.0705882352941176
YER023W	0	0	0.0703125
YML127W	0	0	0.0700389105058366
YBR171W	0	0	0.0697674418604651
YER178W	0	0	0.0694980694980695
YHR079C	0	0	0.0694444444444444
YIL043C	0	0	0.0694444444444444
YCL005W	0	1	0.0694444444444444
YKL212W	0	0	0.0694444444444444
YOL147C	0	0	0.0694444444444444
YBR080C	0	0	0.0694444444444444
YPL274W	0	0	0.0694444444444444
YNL071W	0	0	0.0694444444444444
YGR227W	0	0	0.0694444444444444
YPR147C	0	1	0.0694444444444444
YPL048W	0	0	0.0694444444444444
YML059C	0	0	0.0694444444444444
YJL073W	0	0	0.0694444444444444
YFR044C	0	0	0.0694444444444444
YOR016C	0	0	0.0694444444444444
YOR245C	0	0	0.0694444444444444
YGL140C	0	1	0.0694444444444444
YGL213C	0	0	0.0694444444444444
YNL038W	1	0	0.0694444444444444
YMR184W	0	0	0.0694444444444444
YCR028C	0	0	0.0694444444444444
YJL143W	0	0	0.0694444444444444
YPL041C	0	0	0.0694444444444444
YLR078C	0	0	0.0694444444444444
YLR361C	0	0	0.0694444444444444
YER119C	0	0	0.0694444444444444
YIL002C	0	0	0.0694444444444444
YDR261C	0	0	0.0694444444444444
YMR296C	0	0	0.0694444444444444
YNL131W	0	0	0.0694444444444444
YPL132W	0	0	0.0694444444444444
YMR222C	0	1	0.0694444444444444
YPL096C-A	1	0	0.0694444444444444
YNL320W	0	1	0.0694444444444444
YKR065C	0	0	0.069204152249135
YLR130C	0	0	0.0689655172413793
YOR198C	0	0	0.0687285223367698
YPL252C	0	0	0.0684931506849315
YJR100C	0	1	0.0684931506849315
YML052W	0	0	0.068259385665529
YDR349C	0	1	0.068259385665529
YLR300W	0	0	0.0680272108843537
YHR183W	0	0	0.0677966101694915
YER010C	0	1	0.0677966101694915
YNL046W	0	0	0.0675675675675676
YJL121C	0	0	0.0673400673400673
YER044C	0	0	0.0673076923076923
YBL105C	0	0	0.0673076923076923
YGL139W	0	0	0.0673076923076923
YDR364C	0	0	0.0673076923076923
YJL183W	0	0	0.0673076923076923
YLR439W	0	0	0.0673076923076923
YBR096W	0	1	0.0673076923076923
YMR129W	0	0	0.0673076923076923
YEL060C	0	0	0.0673076923076923
YLR188W	0	0	0.0673076923076923
YJR075W	0	0	0.0673076923076923
YJL210W	0	0	0.0673076923076923
YHR019C	0	0	0.0673076923076923
YOL008W	0	0	0.0673076923076923
YDR119W	0	1	0.0673076923076923
YJL192C	0	0	0.0673076923076923
YPR183W	1	0	0.0673076923076923
YJL212C	0	0	0.0670926517571885
YBR163W	0	1	0.0670926517571885
YER125W	0	0	0.0668789808917197
YCR011C	0	0	0.0666666666666667
YIL041W	0	1	0.0666666666666667
YOR103C	0	0	0.0664556962025316
YER154W	0	0	0.0662460567823344
YFR042W	0	1	0.0662460567823344
YER183C	0	0	0.0660377358490566
YJL093C	0	0	0.0658307210031348
YJL095W	0	0	0.065625
YHR086W	0	0	0.0654205607476635
YLR201C	0	0	0.0652173913043478
YCR048W	0	0	0.065015479876161
YDL018C	0	0	0.0648148148148148
YFL048C	0	0	0.0646153846153846
YBL082C	0	0	0.0644171779141104
YGL155W	0	0	0.0642201834862385
YNL238W	0	0	0.0640243902439024
YJR131W	0	0	0.0638297872340425
YJL139C	0	0	0.0636363636363636
YOR122C	0	0	0.0634441087613293
YNL138W	0	0	0.0632530120481928
YHL039W	0	0	0.0630630630630631
YER105C	0	0	0.062874251497006
YPL067C	0	1	0.062874251497006
YLR342W	0	0	0.0626865671641791
YDR294C	0	0	0.0625
YGR117C	0	1	0.0625
YCL051W	0	0	0.0623145400593472
YCR004C	0	1	0.0623145400593472
YKR068C	0	0	0.0621301775147929
YML132W	0	0	0.0619469026548673
YHR115C	0	0	0.0617647058823529
YNL192W	0	0	0.06158357771261
YIL090W	0	0	0.0614035087719298
YOL110W	0	0	0.0612244897959184
YDL224C	0	0	0.061046511627907
YDR105C	0	1	0.061046511627907
YFL045C	0	0	0.0608695652173913
YNR017W	0	0	0.0606936416184971
YDL137W	0	0	0.0605187319884726
YMR119W	0	0	0.0603448275862069
YKL019W	0	0	0.0601719197707736
YOL122C	0	0	0.06
YOR390W	0	1	0.06
YBR236C	0	0	0.0598290598290598
YLR229C	0	0	0.0596590909090909
YLR100W	0	0	0.0594900849858357
YML038C	0	0	0.0593220338983051
YGR295C	0	1	0.0593220338983051
YOL088C	0	0	0.0591549295774648
YOL020W	0	0	0.0589887640449438
YLR268W	0	0	0.0588235294117647
YDL086W	0	1	0.0588235294117647
YJL171C	0	1	0.0588235294117647
YJL060W	0	0	0.058659217877095
YPR121W	0	0	0.0584958217270195
YOL061W	0	0	0.0583333333333333
YBR234C	0	0	0.0581717451523546
YER141W	0	0	0.0580110497237569
YML031W	0	0	0.0578512396694215
YBR162C	0	0	0.0576923076923077
YMR022W	0	0	0.0575342465753425
YGR166W	0	0	0.0573770491803279
YDR319C	0	1	0.0573770491803279
YDR326C	0	0	0.0572207084468665
YHR045W	0	1	0.0572207084468665
YIR021W	0	0	0.0570652173913043
YMR150C	0	0	0.0569105691056911
YDR233C	0	1	0.0569105691056911
YOL103W	0	0	0.0567567567567568
YAL042W	0	0	0.0566037735849057
YBR022W	0	0	0.0564516129032258
YGR077C	0	0	0.0563002680965147
YNL008C	0	0	0.0561497326203209
YEL056W	0	0	0.056
YLR403W	0	0	0.0558510638297872
YPR128C	0	0	0.0557029177718833
YER089C	0	0	0.0555555555555556
YKL077W	0	1	0.0555555555555556
YPL069C	0	0	0.0554089709762533
YPL172C	0	0	0.0552631578947368
YLR010C	0	0	0.0551181102362205
YCL038C	0	0	0.0549738219895288
YCR073W-A	0	0	0.0548302872062663
YKL140W	0	0	0.0546875
YDL093W	0	0	0.0545454545454545
YOR084W	0	0	0.0544041450777202
YHR101C	0	0	0.0542635658914729
YGR282C	0	0	0.0541237113402062
YBR132C	0	0	0.0539845758354756
YLR241W	0	1	0.0539845758354756
YML104C	0	0	0.0538461538461538
YJL059W	0	0	0.0537084398976982
YML125C	0	0	0.0535714285714286
YNL197C	0	0	0.0534351145038168
YPR029C	0	0	0.0532994923857868
YMR200W	0	0	0.0531645569620253
YBR288C	0	0	0.053030303030303
YNL321W	0	1	0.053030303030303
YGR089W	0	0	0.052896725440806
YPL149W	0	0	0.0527638190954774
YGR263C	0	1	0.0527638190954774
YBR011C	0	0	0.0526315789473684
YGR262C	0	0	0.0525
YIR022W	0	0	0.0523690773067332
YGL126W	0	0	0.0522388059701493
YGL256W	0	0	0.0521091811414392
YJR010C-A	0	0	0.051980198019802
YLR023C	0	0	0.0518518518518519
YPL206C	0	0	0.0517241379310345
YNL188W	0	0	0.0515970515970516
YAL053W	0	0	0.0514705882352941
YJL178C	0	0	0.0513447432762836
YGL001C	0	0	0.0512195121951219
YCL002C	0	1	0.0512195121951219
YNL026W	0	0	0.0510948905109489
YBR199W	0	0	0.0509708737864078
YML016C	0	0	0.0508474576271186
YML013W	0	0	0.0507246376811594
YLR246W	0	0	0.0506024096385542
YOR181W	0	0	0.0504807692307692
YBR276C	0	0	0.0503597122302158
YCR094W	0	0	0.0502392344497608
YKL184W	0	0	0.0501193317422434
YCR051W	0	1	0.0501193317422434
YBR002C	0	0	0.05
YLR113W	0	0	0.0498812351543943
YMR010W	0	0	0.0497630331753555
YER136W	0	0	0.049645390070922
YCR059C	0	0	0.0495283018867925
YNL287W	0	0	0.0494117647058823
YDR093W	0	0	0.0492957746478873
YDR492W	0	0	0.0491803278688525
YBR140C	0	0	0.0490654205607477
YHR001W	0	0	0.048951048951049
YCL008C	0	0	0.0488372093023256
YGL022W	0	0	0.0487238979118329
YMR008C	0	0	0.0486111111111111
YMR305C	0	0	0.0484988452655889
YKL175W	0	0	0.0483870967741935
YNL045W	0	0	0.0482758620689655
YKL034W	0	0	0.0481651376146789
YEL017W	0	0	0.0480549199084668
YBR008C	0	0	0.0479452054794521
YIL123W	0	0	0.0478359908883827
YMR228W	0	0	0.0477272727272727
YMR161W	0	0	0.0476190476190476
YBR254C	0	0	0.0475113122171946
YBR287W	0	1	0.0475113122171946
YPL279C	0	1	0.0475113122171946
YKL096W-A	0	0	0.0474040632054176
YML036W	0	0	0.0472972972972973
YBR274W	0	0	0.0471910112359551
YHR151C	0	1	0.0471910112359551
YKL126W	0	0	0.047085201793722
YOR241W	0	0	0.0469798657718121
YLR443W	0	0	0.046875
YMR123W	0	0	0.0467706013363029
YLR220W	0	0	0.0466666666666667
YPL028W	0	0	0.0465631929046563
YJL034W	0	0	0.0464601769911504
YBR205W	0	0	0.0463576158940397
YIL004C	0	0	0.0462555066079295
YPL256C	0	0	0.0461538461538462
YPL184C	0	1	0.0461538461538462
YLR120C	0	0	0.0460526315789474
YHR074W	0	0	0.0459518599562363
YNL190W	0	0	0.0458515283842795
YNL085W	0	0	0.0457516339869281
YPL221W	0	0	0.0456521739130435
YMR276W	0	0	0.0455531453362256
YDR483W	0	0	0.0454545454545455
YPR109W	0	1	0.0454545454545455
YOR175C	0	1	0.0454545454545455
YHR190W	0	0	0.0453563714902808
YNR043W	0	0	0.0452586206896552
YDL100C	0	0	0.0451612903225806
YOL136C	0	0	0.0450643776824034
YLR390W-A	0	0	0.0449678800856531
YBR175W	0	0	0.0448717948717949
YPR114W	0	1	0.0448717948717949
YOL042W	0	1	0.0448717948717949
YEL006W	0	0	0.0447761194029851
YGL186C	0	0	0.0446808510638298
YLR066W	0	0	0.0445859872611465
YKR004C	0	0	0.0444915254237288
YFL037W	0	0	0.0443974630021142
YJL099W	0	0	0.0443037974683544
YDL046W	0	0	0.0442105263157895
YDR373W	0	0	0.0441176470588235
YBR219C	0	1	0.0441176470588235
YCR067C	0	0	0.0440251572327044
YDL125C	0	0	0.0439330543933054
YOR165W	0	0	0.0438413361169102
YLR166C	0	0	0.04375
YBR166C	0	0	0.0436590436590437
YIR006C	0	0	0.0435684647302905
YKL104C	0	0	0.0434782608695652
YOR187W	0	0	0.0433884297520661
YMR208W	0	0	0.0432989690721649
YIL154C	0	0	0.0432098765432099
YER155C	0	0	0.0431211498973306
YEL058W	0	0	0.0430327868852459
YFL041W	0	0	0.0429447852760736
YBL055C	0	0	0.0428571428571429
YLR386W	0	0	0.0427698574338086
YJL186W	0	0	0.0426829268292683
YML055W	0	0	0.0425963488843813
YDR045C	0	0	0.0425101214574899
YJL072C	0	0	0.0424242424242424
YNR075W	0	0	0.0423387096774194
YNL272C	0	0	0.0422535211267606
YER120W	0	0	0.0421686746987952
YBR185C	0	0	0.0420841683366733
YER072W	0	0	0.042
YOR326W	0	0	0.0419161676646707
YGR255C	0	0	0.0418326693227092
YOR336W	0	0	0.0417495029821074
YOR354C	0	0	0.0416666666666667
YBL047C	0	0	0.0415841584158416
YIL153W	0	0	0.041501976284585
YBR106W	0	0	0.0414201183431953
YDR245W	0	0	0.0413385826771654
YGL192W	0	0	0.0412573673870334
YHR030C	0	0	0.0411764705882353
YHR110W	0	0	0.0410958904109589
YMR006C	0	0	0.041015625
YGR075C	0	0	0.0409356725146199
YGL161C	0	0	0.0408560311284047
YJR161C	0	1	0.0408560311284047
YGR217W	0	0	0.0407766990291262
YAL040C	0	0	0.0406976744186047
YMR157C	0	1	0.0406976744186047
YGL168W	0	0	0.0406189555125725
YGL223C	0	0	0.0405405405405405
YDR055W	0	0	0.0404624277456647
YJL039C	0	0	0.0403846153846154
YGR026W	0	1	0.0403846153846154
YML077W	0	0	0.0403071017274472
YDR267C	0	1	0.0403071017274472
YNL329C	0	0	0.0402298850574713
YLR266C	0	0	0.0401529636711281
YOL012C	0	0	0.0400763358778626
YKL119C	0	0	0.04
YHR039C	0	0	0.0399239543726236
YLR208W	0	0	0.0398481973434535
YER060W	0	1	0.0398481973434535
YLR008C	0	0	0.0397727272727273
YDR508C	0	0	0.0396975425330813
YBR207W	0	0	0.039622641509434
YLR231C	0	0	0.0395480225988701
YLR116W	0	0	0.0394736842105263
YMR155W	0	1	0.0394736842105263
YOL013C	0	0	0.0393996247654784
YLR194C	0	0	0.0393258426966292
YOL101C	0	0	0.0392523364485981
YDL165W	0	0	0.0391791044776119
YDR156W	0	0	0.0391061452513966
YIL124W	0	0	0.0390334572490706
YGL233W	0	0	0.038961038961039
YDR372C	0	0	0.0388888888888889
YER005W	0	0	0.0388170055452865
YOL081W	0	0	0.0387453874538745
YNL256W	0	0	0.0386740331491713
YKL100C	0	1	0.0386740331491713
YBR058C-A	0	0	0.0386643233743409
YJR024C	0	1	0.0386643233743409
YER004W	0	1	0.0386643233743409
YBR192W	0	0	0.0386643233743409
YBR259W	0	1	0.0386643233743409
YEL042W	0	0	0.0386643233743409
YOR147W	0	0	0.0386643233743409
YOR171C	0	0	0.0386643233743409
YDR238C	0	0	0.0386643233743409
YLR020C	0	0	0.0386643233743409
YDR144C	0	0	0.0386643233743409
YBR177C	0	0	0.0386643233743409
YNR039C	0	0	0.0386643233743409
YDR388W	0	0	0.0386643233743409
YHR198C	0	1	0.0386643233743409
YBR257W	0	0	0.0386643233743409
YHL048W	0	0	0.0386643233743409
YOL137W	0	1	0.0386643233743409
YDR424C	0	0	0.0386643233743409
YDR221W	0	0	0.0386643233743409
YGR004W	0	0	0.0386643233743409
YBL011W	0	0	0.0386643233743409
YGR063C	0	0	0.0386643233743409
YPR071W	0	1	0.0386643233743409
YPR003C	0	1	0.0386643233743409
YGR101W	0	0	0.0386643233743409
YBR165W	0	0	0.0386643233743409
YBL050W	0	0	0.0386643233743409
YCL025C	0	0	0.0386643233743409
YAL021C	0	0	0.0386643233743409
YLR373C	0	0	0.0386643233743409
YLR203C	0	0	0.0386643233743409
YDR437W	1	0	0.0386643233743409
YLR350W	0	0	0.0385964912280702
YKR093W	0	0	0.0385288966725044
YER144C	0	0	0.0384615384615385
YDR321W	0	0	0.0383944153577661
YLR337C	0	0	0.0383275261324042
YLR368W	0	0	0.0382608695652174
YCR037C	0	0	0.0381944444444444
YAR003W	0	0	0.0381282495667244
YEL013W	0	0	0.0380622837370242
YLL014W	0	1	0.0380622837370242
YJR041C	0	0	0.0379965457685665
YPL092W	0	0	0.0379310344827586
YDL232W	0	0	0.0378657487091222
YBR121C	0	0	0.0378006872852234
YJR141W	0	0	0.0377358490566038
YBR168W	0	0	0.0376712328767123
YOR377W	0	0	0.0376068376068376
YBR290W	0	0	0.037542662116041
YKL154W	0	0	0.0374787052810903
YLL061W	0	0	0.0374149659863946
YHR007C	0	0	0.0373514431239389
YIL014W	0	0	0.0372881355932203
YER170W	0	0	0.0372250423011844
YFL062W	0	1	0.0372250423011844
YER152C	0	1	0.0372250423011844
YDR524C	0	0	0.0371621621621622
YGR191W	0	0	0.0370994940978078
YDR367W	0	1	0.0370994940978078
YCR009C	0	0	0.037037037037037
YLR209C	0	0	0.0369747899159664
YDR298C	0	0	0.0369127516778524
YDR107C	0	1	0.0369127516778524
YKR001C	0	0	0.0368509212730318
YBR273C	0	0	0.0367892976588629
YGL115W	0	0	0.0367278797996661
YOR142W	0	0	0.0366666666666667
YDR378C	0	0	0.0366056572379368
YDR056C	0	1	0.0366056572379368
YMR071C	0	0	0.0365448504983389
YPR004C	0	1	0.0365448504983389
YOR266W	0	0	0.0364842454394693
YDR476C	0	1	0.0364842454394693
YJL174W	0	0	0.0364238410596026
YNL310C	0	0	0.0363636363636364
YBR216C	0	0	0.0363036303630363
YNL327W	0	0	0.0362438220757825
YMR211W	0	0	0.0361842105263158
YBR135W	0	0	0.0361635220125786
YDR293C	0	0	0.0361635220125786
YGR186W	0	0	0.0361635220125786
YHR002W	0	0	0.0361635220125786
YDR090C	0	1	0.0361635220125786
YNR026C	0	0	0.0361635220125786
YBR125C	0	1	0.0361635220125786
YBR162W-A	0	0	0.0361635220125786
YBR076W	0	0	0.0361635220125786
YCR079W	0	0	0.0361635220125786
YBL017C	0	0	0.0361635220125786
YAL003W	0	0	0.0361635220125786
YLL015W	0	0	0.0361635220125786
YCR077C	0	0	0.0361635220125786
YLR292C	0	0	0.0361635220125786
YBR233W	0	1	0.0361635220125786
YML022W	0	0	0.0361635220125786
YBR246W	0	1	0.0361635220125786
YNL258C	0	0	0.0361635220125786
YER009W	0	0	0.0361635220125786
YCR002C	0	0	0.0361635220125786
YJL092W	0	0	0.0361635220125786
YLL052C	0	0	0.0361635220125786
YMR264W	0	0	0.0361635220125786
YLR440C	0	0	0.0361635220125786
YGL198W	0	0	0.0361635220125786
YIL027C	0	1	0.0361635220125786
YOR317W	0	0	0.0361635220125786
YGL231C	0	1	0.0361635220125786
YEL001C	0	1	0.0361635220125786
YFL005W	0	0	0.0361635220125786
YBR253W	0	0	0.0361635220125786
YMR316W	0	0	0.0361635220125786
YDL029W	0	0	0.0361635220125786
YCL052C	1	0	0.0361635220125786
YOL044W	0	0	0.0361067503924647
YNL098C	0	0	0.0360501567398119
YNL146W	0	1	0.0360501567398119
YML046W	0	0	0.0359937402190923
YJR065C	0	0	0.0359375
YGL226C-A	0	0	0.0358814352574103
YOR287C	0	0	0.0358255451713396
YGR082W	0	0	0.0357698289269051
YNL070W	0	0	0.0357142857142857
YKL161C	0	1	0.0357142857142857
YBR176W	0	0	0.0356589147286822
YDR498C	0	0	0.0356037151702786
YDR126W	0	0	0.035548686244204
YGL247W	0	0	0.0354938271604938
YBR057C	0	0	0.0354391371340524
YKR037C	0	0	0.0353846153846154
YGR120C	0	0	0.0353302611367127
YGL047W	0	0	0.0352760736196319
YBL104C	0	1	0.0352760736196319
YDL008W	0	0	0.0352220520673813
YGL021W	0	0	0.0351681957186544
YFL031W	0	0	0.0351145038167939
YBL025W	0	0	0.0350609756097561
YLR039C	0	0	0.0350076103500761
YGR189C	0	0	0.0349544072948328
YBL051C	0	0	0.0349013657056146
YIL139C	0	0	0.0348484848484849
YOR231W	0	0	0.0347957639939486
YDL153C	0	0	0.0347432024169184
YOR214C	0	1	0.0347432024169184
YNL125C	0	0	0.0346907993966818
YER053C-A	0	1	0.0346907993966818
YPL128C	0	0	0.0346385542168675
YBR227C	0	1	0.0346385542168675
YGR177C	0	0	0.0345864661654135
YCR027C	0	0	0.0345345345345345
YGR229C	0	0	0.0344827586206897
YEL016C	0	0	0.0344311377245509
YML129C	0	0	0.0343796711509716
YGR111W	0	0	0.0343283582089552
YKL082C	0	0	0.0342771982116244
YBL030C	0	0	0.0342261904761905
YNL168C	0	1	0.0342261904761905
YIL162W	0	0	0.0341753343239227
YLL028W	0	0	0.0341246290801187
YGR015C	0	1	0.0341246290801187
YLR105C	0	0	0.0340740740740741
YMR165C	0	0	0.0340236686390533
YGL010W	0	1	0.0340236686390533
YLR262C	0	0	0.03397341211226
YBR077C	0	0	0.0339233038348083
YJL061W	0	0	0.0338733431516937
YDR451C	0	0	0.0338235294117647
YNL159C	0	0	0.0337738619676946
YML075C	0	0	0.0337243401759531
YDR398W	0	0	0.0336749633967789
YGR254W	0	0	0.033625730994152
YGR170W	0	0	0.0335766423357664
YDL207W	0	0	0.0335276967930029
YDR318W	0	0	0.0334788937409025
YMR298W	0	0	0.0334302325581395
YLR146C	0	0	0.0333817126269956
YPR165W	0	0	0.0333333333333333
YPL241C	0	0	0.0332850940665702
YER113C	0	1	0.0332850940665702
YNL222W	0	0	0.0332369942196532
YGL137W	0	0	0.0331890331890332
YNL239W	0	0	0.0331412103746398
YLR372W	0	0	0.0330935251798561
YGR169C	0	0	0.0330459770114943
YMR237W	0	0	0.0329985652797704
YMR205C	0	0	0.0329512893982808
YNL181W	0	1	0.0329512893982808
YLL055W	0	1	0.0329512893982808
YDR497C	0	0	0.0329041487839771
YKL192C	0	0	0.0328571428571429
YNL300W	0	1	0.0328571428571429
YBR003W	0	0	0.0328102710413695
YKL058W	0	0	0.0327635327635328
YGR028W	0	0	0.0327169274537696
YNL051W	0	0	0.0326704545454545
YBR143C	0	0	0.0326241134751773
YNL189W	0	0	0.0325779036827195
YBL036C	0	0	0.0325318246110325
YGL202W	0	0	0.0324858757062147
YOL105C	0	0	0.0324400564174894
YLL035W	0	0	0.0323943661971831
YLR121C	0	0	0.0323488045007032
YBR136W	0	0	0.0323033707865169
YMR122W-A	0	1	0.0323033707865169
YKR087C	0	0	0.032258064516129
YKR067W	0	0	0.0322128851540616
YNR059W	0	0	0.0321678321678322
YDR141C	0	0	0.032122905027933
YNL066W	0	0	0.0320781032078103
YDL055C	0	0	0.032033426183844
YPL115C	0	0	0.0319888734353268
YKL099C	0	0	0.0319444444444444
YNL261W	0	0	0.0319001386962552
YER008C	0	0	0.0318559556786704
YER011W	0	0	0.0318118948824343
YBR129C	0	0	0.031767955801105
YOR291W	0	1	0.031767955801105
YNL151C	0	0	0.0317241379310345
YPL087W	0	0	0.0316804407713499
YBL067C	0	1	0.0316804407713499
YMR052W	0	0	0.031636863823934
YBL019W	0	0	0.0315934065934066
YLR036C	0	1	0.0315934065934066
YBR272C	0	0	0.0315500685871056
YBR211C	0	0	0.0315068493150685
YML058W	0	0	0.0314637482900137
YJR051W	0	0	0.0314207650273224
YBR007C	0	1	0.0314207650273224
YOR125C	0	0	0.0313778990450205
YER100W	0	0	0.0313351498637602
YGR057C	0	0	0.0312925170068027
YGR175C	0	0	0.03125
YOR204W	0	0	0.0312075983717775
YBL107C	0	1	0.0312075983717775
YBR061C	0	0	0.0311653116531165
YPL050C	0	0	0.0311231393775372
YPR063C	0	1	0.0311231393775372
YML101C	0	1	0.0311231393775372
YBR261C	0	1	0.0311231393775372
YDR428C	0	1	0.0311231393775372
YLL049W	0	1	0.0311231393775372
YGR040W	0	0	0.0310810810810811
YFL004W	0	0	0.0310391363022942
YBL056W	0	0	0.0309973045822102
YNR021W	0	1	0.0309973045822102
YBR172C	0	0	0.0309555854643338
YBR217W	0	0	0.0309139784946237
YBL024W	0	0	0.0308724832214765
YGL145W	0	0	0.0308310991957105
YGL016W	0	0	0.0307898259705489
YNL142W	0	0	0.0307486631016043
YDR376W	0	0	0.0307076101468625
YNL180C	0	0	0.0306666666666667
YBR167C	0	0	0.0306258322237017
YNR044W	0	0	0.0305851063829787
YJL158C	0	0	0.0305444887118194
YGR198W	0	0	0.0305039787798408
YBR005W	0	0	0.0304635761589404
YKL018W	0	0	0.0304232804232804
YKL219W	0	1	0.0304232804232804
YBR087W	0	0	0.0303830911492734
YJL172W	0	0	0.0303430079155673
YOR115C	0	0	0.0303030303030303
YDL092W	0	0	0.0302631578947368
YBR296C	0	0	0.0302233902759527
YBR021W	0	0	0.0301837270341207
YDL235C	0	0	0.0301441677588467
YPR139C	0	0	0.0301047120418848
YDR454C	0	0	0.0300653594771242
YDL006W	0	0	0.0300261096605744
YHR143W-A	0	0	0.029986962190352
YLR110C	0	0	0.0299479166666667
YBR195C	0	0	0.0299089726918075
YER095W	0	0	0.0298701298701299
YCL017C	0	0	0.0298313878080415
YBR252W	0	0	0.0297927461139896
YBR058C	0	0	0.0297542043984476
YMR282C	0	0	0.0297157622739018
YJL078C	0	1	0.0297157622739018
YJR133W	0	0	0.0296774193548387
YCR069W	0	1	0.0296774193548387
YNL247W	0	0	0.029639175257732
YCR023C	0	1	0.029639175257732
YLR089C	0	1	0.029639175257732
YBR131W	0	0	0.0296010296010296
YMR060C	0	0	0.0295629820051414
YEL029C	0	0	0.0295250320924262
YNL095C	0	1	0.0295250320924262
YDR047W	0	0	0.0294871794871795
YMR092C	0	0	0.029449423815621
YER186C	0	1	0.029449423815621
YML070W	0	0	0.0294117647058824
YPR082C	0	0	0.0293742017879949
YBL084C	0	0	0.0293367346938776
YLR126C	0	0	0.0292993630573248
YNR032W	0	0	0.0292620865139949
YPR048W	0	1	0.0292620865139949
YKL094W	0	1	0.0292620865139949
YKL122C	0	0	0.0292249047013977
YDR086C	0	0	0.0291878172588832
YIL015W	0	0	0.0291508238276299
YPL095C	0	0	0.0291139240506329
YPL163C	0	0	0.0290771175726928
YJR042W	0	0	0.029040404040404
YNR028W	0	1	0.029040404040404
YBL068W	0	0	0.0290037831021438
YLR212C	0	0	0.0289672544080605
YHR004C	0	0	0.0289308176100629
YGL055W	0	0	0.028894472361809
YBL009W	0	0	0.0288582183186951
YNL149C	0	0	0.0288220551378446
YEL004W	0	0	0.0287859824780976
YJL198W	0	0	0.02875
YKR097W	0	0	0.0287141073657928
YMR152W	0	0	0.0286783042394015
YEL003W	0	0	0.0286425902864259
YLR328W	0	0	0.0286069651741294
YKR027W	0	0	0.0285714285714286
YBR235W	0	1	0.0285714285714286
YOL095C	0	0	0.0285359801488834
YJL208C	0	0	0.0285006195786865
YNL294C	0	0	0.0284653465346535
YOR044W	0	1	0.0284653465346535
YER122C	0	0	0.0284301606922126
YHR036W	0	0	0.0283950617283951
YPL036W	0	0	0.0283600493218249
YGL094C	0	0	0.0283251231527094
YBL057C	0	0	0.028290282902829
YMR023C	0	0	0.0282555282555283
YBR060C	0	0	0.0282208588957055
YBL037W	0	0	0.0281862745098039
YDR387C	0	1	0.0281862745098039
YFL039C	0	0	0.0281517747858017
YMR251W-A	0	0	0.0281173594132029
YBL099W	0	0	0.0280830280830281
YMR080C	0	0	0.0280487804878049
YLR019W	0	0	0.0280146163215591
YFL009W	0	0	0.0279805352798054
YGR014W	0	0	0.0279465370595383
YIL147C	0	0	0.0279126213592233
YER093C	0	0	0.0278787878787879
YBR228W	0	0	0.0278450363196126
YJL108C	0	0	0.0278113663845224
YOL001W	0	0	0.0277777777777778
YKL127W	0	0	0.0277442702050663
YNL049C	0	0	0.027710843373494
YGR279C	0	0	0.0276774969915764
YNL233W	0	0	0.0276442307692308
YBL060W	0	1	0.0276442307692308
YMR036C	0	0	0.0276110444177671
YDL072C	0	1	0.0276110444177671
YOR137C	0	0	0.0275779376498801
YBR074W	0	1	0.0275779376498801
YLR436C	0	0	0.0275449101796407
YLR330W	0	0	0.027511961722488
YAR033W	0	0	0.027479091995221
YLR418C	0	0	0.0274463007159905
YJR006W	0	0	0.0274135876042908
YPL098C	0	0	0.0273809523809524
YFR047C	0	0	0.0273483947681332
YGL070C	0	0	0.0273159144893112
YBR043C	0	0	0.0272835112692764
YER167W	0	0	0.0272511848341232
YOR324C	0	0	0.0272189349112426
YLR056W	0	0	0.0271867612293144
YGL187C	0	0	0.0271546635182999
YMR003W	0	1	0.0271546635182999
YPR024W	0	0	0.027122641509434
YJL209W	0	0	0.0270906949352179
YLR006C	0	0	0.0270588235294118
YMR100W	0	0	0.027027027027027
YBL032W	0	0	0.0269953051643192
YDR202C	0	0	0.0269636576787808
YGL045W	0	0	0.0269320843091335
YDL141W	0	0	0.0269005847953216
YKL035W	0	0	0.0268691588785047
YLR050C	0	1	0.0268691588785047
YCL057W	0	0	0.0268378063010502
YKL130C	0	0	0.0268065268065268
YGR060W	0	0	0.0267753201396973
YOR269W	0	0	0.0267441860465116
YDR297W	0	0	0.0267131242740999
YNL126W	0	0	0.0266821345707657
YLR291C	0	0	0.0266512166859791
YMR202W	0	0	0.0266203703703704
YHR107C	0	0	0.0265895953757225
YOL073C	0	1	0.0265895953757225
YDL206W	0	1	0.0265895953757225
YHR078W	0	1	0.0265895953757225
YPL207W	0	1	0.0265895953757225
YLR404W	0	1	0.0265895953757225
YBR055C	0	0	0.0265588914549654
YDR235W	0	0	0.0265282583621684
YPR036W	0	0	0.0264976958525346
YHR060W	0	0	0.0264672036823936
YOL049W	0	0	0.0264367816091954
YIL157C	0	1	0.0264367816091954
YBL007C	0	0	0.026406429391504
YBR264C	0	0	0.0263761467889908
YPR091C	0	1	0.0263761467889908
YKL065C	0	1	0.0263761467889908
YNL080C	0	0	0.0263459335624284
YKL106W	0	0	0.0263157894736842
YIR004W	0	0	0.0262857142857143
YBR258C	0	0	0.0262557077625571
YML110C	0	0	0.0262257696693273
YGL082W	0	1	0.0262257696693273
YGR062C	0	0	0.0261958997722096
YJL165C	0	0	0.0261660978384528
YAL020C	0	0	0.0261363636363636
YOR087W	0	0	0.0261066969353008
YGL238W	0	0	0.0260770975056689
YIL076W	0	0	0.0260475651189128
YDR170C	0	0	0.0260180995475113
YIR038C	0	0	0.0259887005649717
YER019C-A	0	0	0.0259593679458239
YBR196C	0	0	0.0259301014656144
YLR087C	0	0	0.0259009009009009
YPR119W	0	0	0.0258717660292463
YPL088W	0	0	0.0258426966292135
YHR186C	0	0	0.0258136924803591
YGL104C	0	0	0.0257847533632287
YPL176C	0	0	0.0257558790593505
YDR472W	0	0	0.0257270693512304
YMR029C	0	0	0.0256983240223464
YOR081C	0	0	0.0256696428571429
YIL023C	0	0	0.0256410256410256
YDR449C	0	0	0.0256124721603563
YML105C	0	0	0.0255839822024472
YPL215W	0	0	0.0255555555555556
YDL121C	0	1	0.0255555555555556
YDL188C	0	0	0.025527192008879
YLR426W	0	0	0.0254988913525499
YDL185W	0	0	0.0254706533776301
YGR099W	0	0	0.0254424778761062
YIL016W	0	0	0.025414364640884
YLR253W	0	1	0.025414364640884
YOR045W	0	0	0.0253863134657837
YFR028C	0	0	0.0253583241455347
YNL163C	0	0	0.0253303964757709
YBR063C	0	1	0.0253303964757709
YHR028C	0	0	0.0253025302530253
YEL040W	0	0	0.0252747252747253
YGL130W	0	0	0.0252469813391877
YIR019C	0	0	0.025219298245614
YGR261C	0	0	0.0251916757940854
YDL140C	0	0	0.025164113785558
YDL084W	0	0	0.0251366120218579
YIL085C	0	0	0.0251091703056769
YLR028C	0	0	0.0250817884405671
YLR370C	0	0	0.0250544662309368
YGL203C	0	0	0.0250272034820457
YKL157W	0	0	0.025
YPL015C	0	0	0.0249728555917481
YGR125W	0	1	0.0249728555917481
YBR095C	0	0	0.0249457700650759
YJR066W	0	0	0.0249187432286024
YIL005W	0	0	0.0248917748917749
YBR215W	0	0	0.0248648648648649
YJL014W	0	0	0.0248380129589633
YNL153C	0	0	0.0248112189859763
YBR067C	0	0	0.0247844827586207
YBR154C	0	0	0.0247578040904198
YGL255W	0	0	0.0247311827956989
YJL026W	0	0	0.0247046186895811
YBR270C	0	1	0.0247046186895811
YGL159W	0	1	0.0247046186895811
YER180C	0	0	0.0246781115879828
YPL006W	0	0	0.0246516613076099
YMR209C	0	1	0.0246516613076099
YNL297C	0	0	0.0246252676659529
YBR286W	0	0	0.0245989304812834
YLR085C	0	0	0.0245726495726496
YPR194C	0	0	0.0245464247598719
YDL198C	0	0	0.0245202558635394
YBL023C	0	0	0.0244941427050053
YBL001C	0	0	0.024468085106383
YPL065W	0	0	0.024442082890542
YBR122C	0	0	0.024416135881104
YBR237W	0	0	0.024390243902439
YDL014W	0	0	0.024364406779661
YPL029W	0	0	0.0243386243386243
YHR108W	0	0	0.0243128964059197
YJR019C	0	0	0.0242872228088701
YDL145C	0	0	0.0242616033755274
YJR007W	0	0	0.0242360379346681
YOR212W	0	0	0.0242105263157895
YGR105W	0	0	0.0241850683491062
YBR123C	0	0	0.0241596638655462
YIL103W	0	0	0.0241343126967471
YHR117W	0	1	0.0241343126967471
YJL003W	0	0	0.0241090146750524
YBR084W	0	0	0.0240837696335079
YGR055W	0	0	0.0240585774058577
YBL008W	0	0	0.0240334378265413
YBR145W	0	0	0.0240083507306889
YHR144C	0	0	0.0239833159541189
YDL195W	0	0	0.0239583333333333
YLR018C	0	0	0.0239334027055151
YIL074C	0	0	0.0239085239085239
YDR108W	0	0	0.023883696780893
YDR276C	0	0	0.0238589211618257
YER086W	0	0	0.0238341968911917
YOR292C	0	1	0.0238341968911917
YMR058W	0	0	0.0238095238095238
YJR004C	0	0	0.0237849017580145
YPL083C	0	0	0.0237603305785124
YER168C	0	0	0.0237358101135191
YBL045C	0	0	0.0237113402061856
YDR137W	0	0	0.023686920700309
YOR220W	0	1	0.023686920700309
YDL022W	0	0	0.0236625514403292
YLR163C	0	0	0.0236382322713258
YBL063W	0	0	0.0236139630390144
YLR259C	0	0	0.0235897435897436
YJR088C	0	1	0.0235897435897436
YDR306C	0	0	0.0235655737704918
YNL316C	0	0	0.0235414534288639
YBR164C	0	0	0.0235173824130879
YJL011C	0	0	0.0234933605720123
YOR068C	0	0	0.023469387755102
YPL057C	0	0	0.0234454638124363
YAL009W	0	0	0.0234215885947047
YML001W	0	0	0.0233977619532045
YPR105C	0	0	0.0233739837398374
YPL246C	0	1	0.0233739837398374
YGL219C	0	0	0.0233502538071066
YOL146W	0	0	0.0233265720081136
YNL267W	0	0	0.0233029381965552
YLR160C	0	0	0.0232793522267206
YJL117W	0	0	0.0232558139534884
YNL003C	0	0	0.0232323232323232
YLR195C	0	0	0.0232088799192735
YNL257C	0	0	0.0231854838709677
YGL014W	0	0	0.0231621349446123
YJL159W	0	0	0.0231388329979879
YMR309C	0	0	0.0231155778894472
YJL133W	0	0	0.0230923694779116
YKL055C	0	0	0.0230692076228686
YBR153W	0	0	0.0230460921843687
YBR179C	0	0	0.023023023023023
YKL080W	0	0	0.023
YKL096W	0	0	0.022977022977023
YFL028C	0	0	0.0229540918163673
YBL046W	0	0	0.0229312063808574
YJR122W	0	1	0.0229312063808574
YJR033C	0	0	0.0229083665338645
YBR268W	0	0	0.0228855721393035
YLR371W	0	0	0.0228628230616302
YDL090C	0	0	0.0228401191658391
YHR204W	0	0	0.0228174603174603
YLL023C	0	1	0.0228174603174603
YBL042C	0	0	0.022794846382557
YBR302C	0	1	0.022794846382557
YNL305C	0	1	0.022794846382557
YDL234C	0	0	0.0227722772277228
YJR126C	0	0	0.0227497527200791
YBR251W	0	0	0.0227272727272727
YLR147C	0	0	0.0227048371174729
YHR047C	0	0	0.0226824457593688
YOL022C	0	1	0.0226824457593688
YOL144W	0	0	0.0226600985221675
YHR187W	0	0	0.0226377952755906
YDL133W	0	1	0.0226377952755906
YMR154C	0	0	0.0226155358898722
YPL144W	0	0	0.0225933202357564
YPR046W	0	0	0.0225711481844946
YBR020W	0	0	0.0225490196078431
YDR415C	0	1	0.0225490196078431
YKL084W	0	0	0.0225269343780607
YML018C	0	1	0.0225269343780607
YDR468C	0	0	0.0225048923679061
YML011C	0	0	0.0224828934506354
YDR077W	0	0	0.0224609375
YDL049C	0	0	0.0224390243902439
YBL005W	0	0	0.0224171539961014
YNL298W	0	0	0.0223953261927945
YER068W	0	0	0.0223735408560311
YGR158C	0	0	0.0223517978620019
YPL170W	0	0	0.0223300970873786
YLR425W	0	0	0.0223084384093113
YBR127C	0	0	0.0222868217054264
YBL058W	0	0	0.0222652468538238
YLR133W	0	0	0.0222437137330754
YHR061C	0	0	0.0222222222222222
YLL043W	0	0	0.0222007722007722
YHR113W	0	0	0.0221793635486982
YJL029C	0	0	0.0221579961464355
YAL016W	0	0	0.0221366698748797
YFL017C	0	0	0.0221153846153846
YHR070W	0	0	0.0220941402497598
YLR250W	0	0	0.0220729366602687
YER001W	0	0	0.0220517737296261
YEL063C	0	0	0.0220306513409962
YOR070C	0	0	0.0220095693779904
YBL076C	0	0	0.0219885277246654
YGR006W	0	0	0.0219675262655205
YPL112C	0	0	0.0219465648854962
YBL088C	0	0	0.0219256434699714
YMR134W	0	0	0.0219047619047619
YBR094W	0	1	0.0219047619047619
YER099C	0	0	0.021883920076118
YDL192W	0	0	0.0218631178707224
YIL145C	0	0	0.0218423551756885
YEL062W	0	0	0.0218216318785579
YBR082C	0	0	0.0218009478672986
YOR109W	0	0	0.021780303030303
YPL210C	0	0	0.021759697256386
YGR232W	0	0	0.0217391304347826
YLR046C	0	1	0.0217391304347826
YIR044C	0	1	0.0217391304347826
YIR008C	0	0	0.0217186024551464
YLR042C	0	1	0.0217186024551464
YMR235C	0	0	0.0216981132075472
YFL036W	0	0	0.0216776625824694
YPL137C	0	0	0.0216572504708098
YBR183W	0	0	0.0216368767638758
YOR209C	0	0	0.0216165413533835
YHR076W	0	1	0.0216165413533835
YBR141C	0	1	0.0216165413533835
YOR305W	0	0	0.0215962441314554
YHR067W	0	0	0.0215759849906191
YPL002C	0	0	0.0215557638238051
YBL098W	0	0	0.0215355805243446
YBR068C	0	0	0.0215154349859682
YBR104W	0	0	0.0214953271028037
YDR407C	0	0	0.0214752567693744
YBR017C	0	0	0.021455223880597
YNR012W	0	0	0.0214352283317801
YHR051W	0	0	0.021415270018622
YPL208W	0	0	0.0213953488372093
YNL111C	0	0	0.0213754646840149
YGL051W	0	0	0.021355617455896
YOR316C	0	0	0.0213358070500928
YMR128W	0	0	0.0213160333642261
YDR212W	0	0	0.0212962962962963
YJL080C	0	0	0.0212765957446809
YAL012W	0	0	0.0212569316081331
YPR120C	0	0	0.0212373037857802
YDL077C	0	0	0.0212177121771218
YDR150W	0	0	0.0211981566820276
YOL018C	0	0	0.0211786372007366
YGR108W	0	0	0.0211591536338546
YBL091C	0	0	0.0211397058823529
YPL224C	0	0	0.0211202938475666
YDR351W	0	0	0.0211009174311927
YDL150W	0	0	0.0210815765352887
YNL156C	0	0	0.0210622710622711
YBR085W	0	0	0.0210430009149131
YPL110C	0	0	0.0210237659963437
YJL104W	0	0	0.0210045662100457
YER157W	0	0	0.020985401459854
YEL052W	0	1	0.020985401459854
YDR198C	0	0	0.0209662716499544
YIL122W	0	0	0.0209471766848816
YNL119W	0	0	0.0209281164695177
YBR108W	0	1	0.0209281164695177
YJR124C	0	1	0.0209281164695177
YOL107W	0	1	0.0209281164695177
YKR061W	0	0	0.0209090909090909
YJR044C	0	0	0.0208900999091735
YOR166C	0	1	0.0208900999091735
YGL005C	0	0	0.0208711433756806
YAL029C	0	0	0.0208522212148685
YNL271C	0	0	0.0208333333333333
YGL028C	0	0	0.020814479638009
YNL158W	0	0	0.0207956600361664
YAR007C	0	0	0.020776874435411
YGL243W	0	0	0.0207581227436823
YAL033W	0	0	0.0207394048692516
YBR139W	0	0	0.0207207207207207
YCL063W	0	0	0.0207020702070207
YAL041W	0	0	0.0206834532374101
YDR438W	0	1	0.0206834532374101
YPL084W	0	0	0.0206648697214735
YKL167C	0	0	0.0206463195691203
YBR173C	0	0	0.020627802690583
YJR003C	0	0	0.0206093189964158
YOR160W	0	0	0.0205908683974933
YDL142C	0	0	0.0205724508050089
YDR005C	0	0	0.0205540661304736
YOR127W	0	0	0.0205357142857143
YML096W	0	1	0.0205357142857143
YHR092C	0	0	0.0205173951828724
YJL024C	0	0	0.0204991087344029
YHR143W	0	0	0.0204808548530721
YDR370C	0	1	0.0204808548530721
YDR196C	0	0	0.0204626334519573
YJR057W	0	0	0.0204444444444444
YJR054W	0	1	0.0204444444444444
YHR114W	0	0	0.0204262877442274
YDR044W	0	0	0.0204081632653061
YJR030C	0	1	0.0204081632653061
YCR043C	0	1	0.0204081632653061
YGR149W	0	1	0.0204081632653061
YGR023W	0	0	0.0203900709219858
YPR017C	0	0	0.0203720106288751
YDR129C	0	0	0.020353982300885
YNL231C	0	0	0.0203359858532272
YHR073W	0	0	0.0203180212014134
YBR170C	0	0	0.0203000882612533
YJR058C	0	0	0.0202821869488536
YPL152W	0	0	0.0202643171806167
YLR273C	0	0	0.0202464788732394
YBR197C	0	1	0.0202464788732394
YER071C	0	1	0.0202464788732394
YHR085W	0	0	0.0202286719437115
YML115C	0	0	0.0202108963093146
YBR289W	0	0	0.0201931518876207
YJR031C	0	0	0.0201754385964912
YNL336W	0	1	0.0201754385964912
YNR067C	0	0	0.0201577563540754
YLR103C	0	0	0.0201401050788091
YBR202W	0	0	0.0201224846894138
YNR019W	0	0	0.0201048951048951
YDR502C	0	0	0.0200873362445415
YBL004W	0	0	0.0200698080279232
YIL134W	0	0	0.020052310374891
YJL111W	0	0	0.0200348432055749
YDL219W	0	0	0.0200174064403829
YDR166C	0	0	0.02
YGL038C	0	0	0.0199826238053866
YPL253C	0	0	0.0199652777777778
YAL060W	0	0	0.0199479618386817
YPL126W	0	0	0.0199306759098787
YJR032W	0	0	0.0199134199134199
YLR380W	0	0	0.0198961937716263
YKL056C	0	0	0.0198789974070873
YKL141W	0	0	0.0198618307426598
YPL161C	0	0	0.0198446937014668
YGL040C	0	0	0.0198275862068966
YOR385W	0	1	0.0198275862068966
YJL137C	0	0	0.0198105081826012
YBR160W	0	0	0.0197934595524957
YDL069C	0	0	0.0197764402407567
YBR260C	0	0	0.0197594501718213
YEL048C	0	1	0.0197594501718213
YDL043C	0	0	0.0197424892703863
YMR040W	0	1	0.0197424892703863
YLR248W	0	0	0.0197255574614065
YFL022C	0	0	0.0197086546700943
YMR026C	0	0	0.0196917808219178
YPL051W	0	0	0.0196749358426005
YBL101C	0	0	0.0196581196581197
YDR531W	0	0	0.0196413321947054
YOR043W	0	0	0.0196245733788396
YMR110C	0	0	0.0196078431372549
YBL022C	0	0	0.0195911413969336
YAR031W	0	0	0.0195744680851064
YML065W	0	0	0.0195578231292517
YLR433C	0	0	0.0195412064570943
YBR212W	0	0	0.0195246179966044
YJL132W	0	1	0.0195246179966044
YGR264C	0	0	0.0195080576759966
YHR163W	0	0	0.0194915254237288
YML126C	0	0	0.0194750211685013
YBR239C	0	1	0.0194750211685013
YHR013C	0	0	0.0194585448392555
YNL255C	0	0	0.0194420963651733
YBR255W	0	1	0.0194420963651733
YNL312W	0	0	0.0194256756756757
YBL035C	0	0	0.0194092827004219
YOL128C	0	0	0.0193929173693086
YFR006W	0	1	0.0193929173693086
YBR242W	0	1	0.0193929173693086
YBR194W	0	1	0.0193929173693086
YLR065C	0	1	0.0193929173693086
YJL068C	0	0	0.0193765796124684
YBL006C	0	0	0.0193602693602694
YLR285W	0	0	0.0193439865433137
YOR080W	0	0	0.019327731092437
YGR222W	0	0	0.019311502938707
YDR091C	0	0	0.0192953020134228
YDR179W-A	0	1	0.0192953020134228
YGR168C	0	1	0.0192953020134228
YBR188C	0	0	0.019279128248114
YAL010C	0	0	0.0192629815745394
YBL026W	0	0	0.0192468619246862
YNL079C	0	0	0.0192307692307692
YCR065W	0	0	0.0192147034252297
YER039C	0	1	0.0192147034252297
YPR056W	0	0	0.0191986644407346
YNL090W	0	0	0.0191826522101751
YKL037W	0	1	0.0191826522101751
YPR097W	0	1	0.0191826522101751
YCR084C	0	0	0.0191666666666667
YNL092W	0	1	0.0191666666666667
YGR281W	0	0	0.019150707743547
YLR286C	0	0	0.019134775374376
YEL055C	0	0	0.0191188694929343
YPL192C	0	0	0.0191029900332226
YBR103W	0	0	0.0190871369294606
YOR347C	0	0	0.0190713101160862
YJL101C	0	0	0.0190555095277548
YBR073W	0	0	0.0190397350993377
YOR011W	0	0	0.0190239867659222
YLL006W	0	0	0.0190082644628099
YBL079W	0	0	0.0189925681255161
YBL069W	0	0	0.018976897689769
YBL080C	0	0	0.0189612530915087
YKL116C	0	0	0.0189456342668863
YDL073W	0	1	0.0189456342668863
YOL133W	0	0	0.0189300411522634
YCR024C-A	0	0	0.0189144736842105
YEL024W	0	0	0.018898931799507
YAL024C	0	0	0.0188834154351396
YMR012W	0	0	0.0188679245283019
YAL026C	0	0	0.0188524590163934
YBR275C	0	0	0.0188370188370188
YDL116W	0	0	0.0188216039279869
YHR191C	0	0	0.0188062142273099
YMR220W	0	0	0.0187908496732026
YLR092W	0	0	0.0187755102040816
YML002W	0	1	0.0187755102040816
YLR452C	0	0	0.0187601957585644
YLR014C	0	0	0.0187449062754686
YAL063C	0	0	0.0187296416938111
YDL155W	0	0	0.0187144019528072
YJL005W	0	0	0.0186991869918699
YAR019C	0	0	0.0186839967506093
YLR007W	0	0	0.0186688311688312
YDL226C	0	0	0.0186536901865369
YDR510W	0	0	0.0186385737439222
YER171W	0	0	0.0186234817813765
YBL061C	0	0	0.0186084142394822
YBL014C	0	0	0.0185933710590137
YDR189W	0	0	0.018578352180937
YKR051W	0	1	0.018578352180937
YLR207W	0	0	0.0185633575464084
YNR052C	0	0	0.0185483870967742
YHL031C	0	0	0.0185334407735697
YJL138C	0	0	0.0185185185185185
YDR117C	0	1	0.0185185185185185
YDL030W	0	0	0.0185036202735318
YNL176C	0	1	0.0185036202735318
YDR303C	0	0	0.0184887459807074
YBR151W	0	1	0.0184887459807074
YKR086W	0	0	0.0184738955823293
YOL076W	0	0	0.0184590690208668
YGL253W	0	0	0.0184442662389735
YLR414C	0	1	0.0184442662389735
YBR037C	0	0	0.0184294871794872
YKR082W	0	0	0.0184147317854283
YAL008W	0	1	0.0184147317854283
YLL048C	0	0	0.0184
YBR271W	0	0	0.0183852917665867
YAR002W	0	0	0.018370607028754
YHR003C	0	1	0.018370607028754
YLR002C	0	0	0.0183559457302474
YBL093C	0	0	0.018341307814992
YJR129C	0	1	0.018341307814992
YGR134W	0	0	0.0183266932270916
YBL031W	0	1	0.0183266932270916
YNL264C	0	0	0.018312101910828
YLR158C	0	0	0.0182975338106603
YAL002W	0	0	0.0182829888712242
YIL078W	0	0	0.0182684670373312
YER078C	0	0	0.0182539682539683
YCR008W	0	0	0.0182394924662966
YJL081C	0	0	0.0182250396196513
YOR238W	0	1	0.0182250396196513
YOR301W	0	0	0.0182106096595408
YIL114C	0	0	0.0181962025316456
YBR119W	0	0	0.0181818181818182
YDR146C	0	0	0.0181674565560821
YOR150W	0	0	0.0181531176006314
YIL009W	0	0	0.0181388012618297
YNR054C	0	0	0.0181245074862096
YJL006C	0	0	0.0181102362204724
YNL325C	0	0	0.018095987411487
YOR035C	0	0	0.0180817610062893
YMR267W	0	0	0.0180675569520817
YOR253W	0	0	0.0180533751962323
YAL014C	0	0	0.0180392156862745
YLR190W	0	0	0.018025078369906
YDL088C	0	0	0.0180109631949883
YGR054W	0	0	0.0179968701095462
YAL051W	0	0	0.017982799061767
YDR046C	0	0	0.01796875
YHR012W	0	0	0.0179547228727557
YLR256W	0	0	0.0179407176287051
YLL054C	0	1	0.0179407176287051
YMR218C	0	0	0.0179267342166797
YHR158C	0	0	0.0179127725856698
YJR103W	0	0	0.0178988326848249
YKL090W	0	1	0.0178988326848249
YAL001C	0	0	0.0178849144634526
YCR012W	0	0	0.0178710178710179
YPR052C	0	0	0.0178571428571429
YJR105W	0	0	0.0178432893716059
YHR202W	0	1	0.0178432893716059
YBR193C	0	0	0.0178294573643411
YNL025C	0	0	0.0178156467854376
YKL190W	0	0	0.0178018575851393
YER091C	0	0	0.0177880897138438
YMR293C	0	0	0.017774343122102
YOR275C	0	0	0.0177606177606178
YLR304C	0	0	0.0177469135802469
YLR320W	0	0	0.0177332305319969
YLR405W	0	0	0.0177195685670262
YOR217W	0	0	0.0177059276366436
YDR339C	0	0	0.0176923076923077
YHR025W	0	0	0.0176787086856264
YOR313C	0	0	0.0176651305683564
YDR013W	0	0	0.0176515732924021
YGR280C	0	0	0.0176380368098159
YKL025C	0	0	0.0176245210727969
YML008C	0	0	0.0176110260336907
YMR004W	0	0	0.0175975516449885
YDR336W	0	1	0.0175975516449885
YDL067C	0	0	0.0175840978593272
YBR033W	0	1	0.0175840978593272
YPR045C	0	1	0.0175840978593272
YBR024W	0	0	0.0175706646294882
YOR236W	0	0	0.0175572519083969
YER140W	0	1	0.0175572519083969
YPL101W	0	0	0.0175438596491228
YJR106W	0	0	0.0175304878048781
YCL014W	0	0	0.0175171363290175
YOR208W	0	0	0.0175038051750381
YLR348C	0	0	0.0174904942965779
YHR001W-A	0	0	0.0174772036474164
YGL006W	0	0	0.017463933181473
YLR381W	0	0	0.0174506828528073
YFR021W	0	0	0.0174374526156179
YKR003W	0	0	0.0174242424242424
YBR263W	0	0	0.0174110522331567
YAL043C	0	0	0.0173978819969743
YLR243W	0	1	0.0173978819969743
YDR168W	0	0	0.017384731670446
YJR116W	0	1	0.017384731670446
YPR089W	0	1	0.017384731670446
YNR051C	0	0	0.0173716012084592
YHR103W	0	0	0.0173584905660377
YER018C	0	0	0.0173453996983409
YBL041W	0	0	0.0173323285606631
YOR119C	0	0	0.0173192771084337
YDL148C	0	0	0.017306245297216
YJL154C	0	0	0.0172932330827068
YDR292C	0	0	0.0172802404207363
YKL039W	0	1	0.0172802404207363
YML124C	0	0	0.0172672672672673
YBR049C	0	0	0.0172543135783946
YIL106W	0	0	0.0172413793103448
YMR261C	0	0	0.0172284644194757
YBL091C-A	0	1	0.0172284644194757
YJR137C	0	0	0.0172155688622754
YGR266W	0	1	0.0172155688622754
YPR156C	0	0	0.0172026925953628
YOR284W	0	0	0.0171898355754858
YPL125W	0	0	0.017176997759522
YOL016C	0	0	0.0171641791044776
YOR246C	0	1	0.0171641791044776
YJL167W	0	0	0.017151379567487
YNL041C	0	0	0.0171385991058122
YML128C	0	0	0.0171258376768429
YDR232W	0	0	0.0171130952380952
YKR054C	0	0	0.0171003717472119
YCR020C-A	0	0	0.0170876671619614
YAL048C	0	0	0.0170749814402376
YGL245W	0	0	0.0170623145400593
YFR002W	0	0	0.0170496664195701
YBL002W	0	0	0.017037037037037
YAL005C	0	0	0.0170244263508512
YBR295W	0	0	0.0170118343195266
YGL026C	0	0	0.0169992609016999
YKR022C	0	0	0.01698670605613
YAL038W	0	0	0.0169741697416974
YBR097W	0	0	0.0169616519174041
YGL100W	0	0	0.0169491525423729
YAL030W	0	0	0.0169366715758468
YLL004W	0	0	0.0169242089771891
YDR436W	0	0	0.0169117647058824
YDR342C	0	0	0.0168993387215283
YBR198C	0	0	0.0168869309838473
YMR153W	0	0	0.0168745414526779
YGR132C	0	0	0.0168621700879765
YBR204C	0	1	0.0168621700879765
YCR098C	0	0	0.0168498168498168
YIL128W	0	0	0.0168374816983895
YGR257C	0	0	0.0168251645940015
YOR069W	0	0	0.016812865497076
YAL019W	0	0	0.0168005843681519
YGR278W	0	0	0.0167883211678832
YAL031C	0	0	0.0167760758570387
YNL166C	0	0	0.0167638483965015
YOL064C	0	0	0.0167516387472688
YIR037W	0	0	0.0167394468704512
YIL003W	0	0	0.0167272727272727
YPL082C	0	0	0.0167151162790698
YJL128C	0	0	0.0167029774872912
YAR008W	0	0	0.0166908563134978
YDL178W	0	0	0.0166787527193619
YDR416W	0	0	0.0166666666666667
YDR160W	0	0	0.0166545981173063
YOR095C	0	0	0.0166425470332851
YOR281C	0	0	0.0166305133767173
YOR285W	0	1	0.0166305133767173
YDR484W	0	0	0.0166184971098266
YGR005C	0	0	0.0166064981949458
YMR072W	0	0	0.0165945165945166
YPR155C	0	0	0.0165825522710887
YIL118W	0	0	0.0165706051873199
YLL050C	0	0	0.0165586753059755
YPL270W	0	0	0.0165467625899281
YMR289W	0	1	0.0165467625899281
YMR312W	0	0	0.0165348670021567
YMR130W	0	1	0.0165348670021567
YBR016W	0	0	0.0165229885057471
YLL018C	0	0	0.0165111270638909
YBR066C	0	0	0.0164992826398852
YJL187C	0	0	0.0164874551971326
YJL063C	0	0	0.0164756446991404
YBL106C	0	0	0.0164638511095204
YCL061C	0	0	0.0164520743919886
YDR311W	0	0	0.0164403145103645
YBL095W	0	1	0.0164403145103645
YPL195W	0	0	0.0164285714285714
YMR185W	0	1	0.0164285714285714
YLR091W	0	1	0.0164285714285714
YAL013W	0	0	0.0164168451106353
YGR238C	0	0	0.0164051355206847
YDR115W	0	0	0.0163934426229508
YDR067C	0	1	0.0163934426229508
YEL043W	0	1	0.0163934426229508
YIL070C	0	0	0.0163817663817664
YDL078C	0	0	0.0163701067615658
YMR035W	0	0	0.0163584637268848
YBR030W	0	0	0.0163468372423596
YNL094W	0	0	0.0163352272727273
YBL010C	0	1	0.0163352272727273
YBR062C	0	1	0.0163352272727273
YPL211W	0	0	0.0163236337828247
YCR105W	0	0	0.0163120567375887
YPL213W	0	0	0.0163004961020553
YMR227C	0	0	0.0162889518413598
YAL017W	0	0	0.016277423920736
YDL111C	0	0	0.0162659123055163
YPL063W	0	0	0.0162544169611307
YLR069C	0	0	0.0162429378531073
YHR209W	0	1	0.0162429378531073
YBR225W	0	1	0.0162429378531073
YDR362C	0	0	0.0162314749470713
YKL070W	0	0	0.0162200282087447
YAL015C	0	0	0.0162085976039464
YAL028W	0	0	0.0161971830985915
YDL074C	0	0	0.0161857846586911
YBL016W	0	0	0.0161744022503516
YPL189W	0	0	0.0161630358397751
YKL048C	0	0	0.0161516853932584
YLR303W	0	0	0.016140350877193
YCR005C	0	0	0.0161290322580645
YCR042C	0	0	0.0161177295024527
YGL114W	0	0	0.0161064425770308
YML021C	0	0	0.0160951714485654
YIL051C	0	0	0.0160839160839161
YKR039W	0	0	0.0160726764500349
YJR136C	0	0	0.0160614525139665
YML057W	0	0	0.0160502442428472
YML069W	0	0	0.0160390516039052
YBR297W	0	0	0.0160278745644599
YBL052C	0	0	0.016016713091922
YDL204W	0	1	0.016016713091922
YDR167W	0	0	0.0160055671537926
YAL011W	0	0	0.0159944367176634
YIL033C	0	0	0.0159833217512161
YLR084C	0	0	0.0159722222222222
YJL053W	0	0	0.0159611380985427
YGL097W	0	0	0.0159500693481276
YLR117C	0	0	0.0159390159390159
YLR157C	0	0	0.0159279778393352
YOR143C	0	0	0.015916955017301
YER070W	0	0	0.0159059474412171
YOR250C	0	0	0.0158949550794748
YOR039W	0	0	0.0158839779005525
YBR200W	0	0	0.0158730158730159
YKL011C	0	0	0.0158620689655172
YOR265W	0	0	0.0158511371467953
YPR166C	0	0	0.0158402203856749
YLR134W	0	0	0.0158293186510668
YJL031C	0	0	0.015818431911967
YBR126C	0	0	0.015807560137457
YBR279W	0	0	0.0157967032967033
YAL056W	0	0	0.0157858613589568
YPL037C	0	0	0.0157750342935528
YBR083W	0	0	0.0157642220699109
YBR109C	0	0	0.0157534246575342
YJL173C	0	0	0.0157426420260096
YBR281C	0	0	0.0157318741450068
YDR164C	0	0	0.0157211209842789
YJR121W	0	0	0.0157103825136612
YBL074C	0	0	0.0156996587030717
YDL045C	0	0	0.0156889495225102
YFR011C	0	1	0.0156889495225102
YLR228C	0	0	0.0156782549420586
YMR191W	0	1	0.0156782549420586
YLL021W	0	0	0.0156675749318801
YGL050W	0	1	0.0156675749318801
YLR073C	0	1	0.0156675749318801
YML068W	0	0	0.0156569094622192
YDL134C	0	0	0.0156462585034014
YIL168W	0	0	0.0156356220258328
YHL012W	0	0	0.015625
YBR155W	0	0	0.0156143923964698
YPR199C	0	0	0.0156037991858887
YOL130W	0	0	0.0155932203389831
YER112W	0	0	0.0155826558265583
YOR004W	0	0	0.015572105619499
YHR041C	0	0	0.0155615696887686
YMR125W	0	0	0.0155510480054091
YML120C	0	0	0.0155405405405405
YPR188C	0	0	0.0155300472653612
YNL251C	0	0	0.0155195681511471
YER031C	0	0	0.0155091031692515
YPL214C	0	0	0.0154986522911051
YAL039C	0	0	0.0154882154882155
YPR055W	0	0	0.0154777927321669
YLL001W	0	0	0.01546738399462
YEL050C	0	0	0.0154569892473118
YPR016C	0	0	0.0154466084620551
YMR297W	0	0	0.0154362416107383
YPL075W	0	0	0.0154258886653253
YBL090W	0	0	0.0154155495978552
YAL046C	0	1	0.0154155495978552
YKL182W	0	0	0.0154052243804421
YGL160W	0	1	0.0154052243804421
YDR345C	0	0	0.0153949129852744
YMR199W	0	0	0.0153846153846154
YPL232W	0	0	0.0153743315508021
YJL065C	0	0	0.0153640614562458
YEL036C	0	0	0.0153538050734312
YER052C	0	0	0.0153435623749166
YBR081C	0	0	0.0153333333333333
YBL018C	0	0	0.0153231179213857
YAR014C	0	0	0.0153129161118509
YKL185W	0	0	0.0153027278775782
YAL055W	0	0	0.0152925531914894
YJL042W	0	0	0.0152823920265781
YGR165W	0	0	0.0152722443559097
YDR016C	0	0	0.0152621101526211
YLR239C	0	0	0.0152519893899204
YOR071C	0	0	0.0152418820410868
YGL068W	0	0	0.0152317880794702
YBR111C	0	1	0.0152317880794702
YMR273C	0	0	0.0152217074784911
YHR111W	0	0	0.0152116402116402
YER087C-B	0	0	0.0152015862524785
YFL038C	0	0	0.0151915455746367
YKL149C	0	0	0.0151815181518152
YAR027W	0	1	0.0151815181518152
YMR083W	0	0	0.0151715039577836
YOR021C	0	0	0.015161502966381
YBR107C	0	0	0.0151515151515152
YDL236W	0	0	0.0151415404871626
YBL003C	0	0	0.0151315789473684
YML071C	0	0	0.0151216305062459
YKL013C	0	0	0.0151116951379763
YCR032W	0	0	0.0151017728168089
YOR207C	0	0	0.0150918635170604
YLR074C	0	0	0.0150819672131148
YGR112W	0	0	0.0150720838794233
YAL034W-A	0	0	0.0150622134905043
YKR019C	0	0	0.0150523560209424
YOR327C	0	0	0.0150425114453891
YDR350C	0	0	0.0150326797385621
YGR252W	0	0	0.0150228608752449
YJR076C	0	0	0.0150130548302872
YAL025C	0	0	0.015003261578604
YER107C	0	0	0.014993481095176
YHR194W	0	0	0.0149837133550489
YIL034C	0	0	0.0149739583333333
YAL054C	0	0	0.0149642160052049
YEL053C	0	0	0.0149544863459038
YGR276C	0	0	0.0149447693307342
YAR015W	0	0	0.0149350649350649
YDL065C	0	0	0.0149253731343284
YBR039W	0	0	0.0149156939040208
YGL003C	0	0	0.0149060272197019
YAL032C	0	0	0.0148963730569948
YLR047C	0	0	0.0148867313915858
YHR211W	0	0	0.0148771021992238
YDR516C	0	0	0.0148674854557207
YAR035W	0	0	0.0148578811369509
YOR251C	0	1	0.0148578811369509
YAL049C	0	1	0.0148578811369509
YBR102C	0	0	0.0148482892188509
YDR363W-A	0	0	0.0148387096774194
YAL059W	0	0	0.014829142488717
YGL112C	0	0	0.014819587628866
YCL018W	0	0	0.0148100450740502
YDR003W	0	0	0.0148005148005148
YCL034W	0	0	0.0147909967845659
YNL087W	0	1	0.0147909967845659
YKL207W	0	1	0.0147909967845659
YLR127C	0	0	0.0147814910025707
YLL062C	0	0	0.014771997430957
YGL228W	0	1	0.014771997430957
YHR044C	0	0	0.0147625160462131
YKR050W	0	0	0.0147530468248877
YER133W	0	0	0.0147435897435897
YBL034C	0	0	0.0147341447789878
YNL001W	0	0	0.0147247119078105
YAL035W	0	0	0.0147152911068458
YPL174C	0	0	0.0147058823529412
YMR223W	0	0	0.0146964856230032
YAL036C	0	0	0.0146871008939974
YER174C	0	0	0.0146777281429483
YHR088W	0	0	0.0146683673469388
YKL170W	0	0	0.0146590184831103
YAL047C	0	0	0.0146496815286624
YAL062W	0	0	0.014640356460853
YCR028C-A	0	0	0.0146310432569975
YDL054C	0	0	0.0146217418944692
YOR008C	0	0	0.0146124523506989
YLR429W	0	0	0.0146031746031746
YCR086W	0	0	0.0145939086294416
YDR309C	0	0	0.0145846544071021
YNL116W	0	0	0.014575411913815
YNR035C	0	0	0.0145661811272958
YKL194C	0	0	0.0145569620253165
YAL044C	0	0	0.0145477545857052
YIL047C	0	0	0.0145385587863464
YAR042W	0	0	0.01452937460518
YGL248W	0	0	0.014520202020202
YMR138W	0	0	0.0145110410094637
YMR268C	0	0	0.0145018915510719
YKR059W	0	0	0.0144927536231884
YBR299W	0	0	0.0144836272040302
YCR054C	0	1	0.0144836272040302
YER081W	0	0	0.0144745122718691
YMR093W	0	0	0.0144654088050314
YPL196W	0	0	0.0144563167818982
YER092W	0	1	0.0144563167818982
YKL062W	0	0	0.0144472361809045
YCL011C	0	0	0.0144381669805399
YPL231W	0	0	0.0144291091593476
YOL102C	0	0	0.0144200626959248
YDR207C	0	0	0.0144110275689223
YBL038W	0	0	0.0144020037570445
YIL037C	0	0	0.0143929912390488
YOR129C	0	0	0.0143839899937461
YAR071W	0	0	0.014375
YKL114C	0	0	0.014366021236727
YAR018C	0	0	0.0143570536828964
YLR353W	0	0	0.0143480973175296
YDL108W	0	0	0.0143391521197007
YBL085W	0	0	0.0143302180685358
YOL142W	0	0	0.014321295143213
YPR074C	0	0	0.014312383322962
YPR100W	0	0	0.0143034825870647
YGL196W	0	1	0.0143034825870647
YDR501W	0	0	0.0142945929148539
YJL096W	0	0	0.0142857142857143
YHR121W	0	0	0.0142768466790813
YAL027W	0	1	0.0142768466790813
YJR138W	0	1	0.0142768466790813
YAL068C	0	0	0.0142679900744417
YAR050W	0	0	0.0142591444513329
YBR101C	0	0	0.0142503097893432
YOR026W	0	0	0.0142414860681115
YBR071W	0	1	0.0142414860681115
YKR085C	0	0	0.0142326732673267
YBR158W	0	0	0.0142238713667285
YER166W	0	0	0.0142150803461063
YMR089C	0	0	0.0142063001852996
YJR009C	0	0	0.0141975308641975
YCL009C	0	0	0.014188772362739
YIL116W	0	0	0.0141800246609125
YFR030W	0	0	0.0141712877387554
YDR208W	0	0	0.0141625615763547
YDR011W	0	0	0.0141538461538462
YOR077W	0	1	0.0141538461538462
YBR245C	0	0	0.0141451414514145
YGR243W	0	1	0.0141451414514145
YKL078W	0	0	0.0141364474492932
YLR015W	0	0	0.0141277641277641
YKR048C	0	0	0.0141190914671578
YCL010C	0	0	0.0141104294478528
YDR002W	0	0	0.0141017780502759
YJR085C	0	1	0.0141017780502759
YGL039W	0	0	0.014093137254902
YJL025W	0	0	0.0140845070422535
YDR252W	0	0	0.0140758873929009
YOL149W	0	0	0.0140672782874618
YDR162C	0	0	0.0140586797066015
YKR020W	0	0	0.0140500916310324
YBR244W	0	0	0.014041514041514
YMR216C	0	0	0.014032946918853
YLR396C	0	0	0.0140243902439024
YDR188W	0	0	0.0140158439975625
YGR192C	0	0	0.0140073081607795
YJL148W	0	0	0.0139987827145466
YBR059C	0	0	0.0139902676399027
YBL015W	0	0	0.0139817629179331
YDR140W	0	0	0.0139732685297691
YJR017C	0	0	0.0139647844565877
YGR200C	0	0	0.0139563106796117
YMR024W	0	0	0.0139478471801092
YLR345W	0	0	0.0139393939393939
YKR053C	0	0	0.013930950938825
YCL055W	0	0	0.0139225181598063
YGR231C	0	0	0.0139140955837871
YDR050C	0	0	0.0139056831922612
YGR206W	0	0	0.0138972809667674
YCL056C	0	1	0.0138972809667674
YBR142W	0	0	0.0138888888888889
YCL050C	0	0	0.0138805069402535
YOR249C	0	0	0.0138721351025332
YHL007C	0	0	0.0138637733574442
YLL040C	0	0	0.013855421686747
YHR109W	0	0	0.0138470800722456
YHR118C	0	0	0.0138387484957882
YGR098C	0	0	0.0138304269392664
YAL018C	0	1	0.0138304269392664
YDR368W	0	0	0.0138221153846154
YHR192W	0	1	0.0138221153846154
YEL038W	0	1	0.0138221153846154
YGR220C	0	0	0.0138138138138138
YKR055W	0	0	0.0138055222088836
YPR169W	0	0	0.0137972405518896
YEL041W	0	0	0.01378896882494
YLR215C	0	0	0.0137807070101857
YIL120W	0	0	0.0137724550898204
YKL164C	0	0	0.0137642130460802
YCR093W	0	0	0.013755980861244
YBL021C	0	0	0.013747758517633
YNL221C	0	0	0.0137395459976105
YKL144C	0	0	0.0137313432835821
YDL058W	0	0	0.0137231503579952
YJL204C	0	0	0.0137149672033393
YGR090W	0	0	0.0137067938021454
YBR218C	0	0	0.0136986301369863
YCL029C	0	0	0.0136904761904762
YHR005C	0	0	0.0136823319452707
YJL044C	0	0	0.0136741973840666
YHR196W	0	0	0.0136660724896019
YOR319W	0	0	0.0136579572446556
YGR033C	0	0	0.0136498516320475
YNL249C	0	1	0.0136498516320475
YJR132W	0	0	0.0136417556346382
YGR041W	0	0	0.013633669235329
YLR272C	0	0	0.0136255924170616
YLR305C	0	0	0.0136175251628182
YGL079W	0	1	0.0136175251628182
YBR088C	0	0	0.0136094674556213
YPR088C	0	0	0.0136014192785334
YHR174W	0	0	0.0135933806146572
YBR240C	0	0	0.0135853514471353
YBR026C	0	0	0.0135773317591499
YJR086W	0	0	0.0135693215339233
YNL127W	0	0	0.013561320754717
YBR298C	0	0	0.0135533294048321
YPL158C	0	1	0.0135533294048321
YLR314C	0	0	0.013545347467609
YDR335W	0	0	0.0135373749264273
YMR294W	0	0	0.0135294117647059
YKR026C	0	0	0.0135214579659024
YAL037W	0	1	0.0135214579659024
YMR099C	0	0	0.0135135135135135
YMR127C	0	0	0.0135055783910746
YPR051W	0	0	0.0134976525821596
YJR101W	0	0	0.0134897360703812
YOR132W	0	0	0.0134818288393904
YBL081W	0	1	0.0134818288393904
YIL006W	0	0	0.0134739308728764
YOR112W	0	0	0.0134660421545667
YDL004W	0	0	0.013458162668227
YNL183C	0	0	0.0134502923976608
YGL060W	0	1	0.0134502923976608
YOR094W	0	0	0.0134424313267095
YDL215C	0	0	0.0134345794392523
YOR221C	0	0	0.0134267367192061
YMR283C	0	0	0.0134189031505251
YER015W	0	0	0.0134110787172012
YLR360W	0	0	0.0134032634032634
YHR094C	0	0	0.0133954571927781
YPL019C	0	0	0.0133876600698487
YOL056W	0	1	0.0133876600698487
YCR036W	0	0	0.0133798720186155
YNL006W	0	0	0.0133720930232558
YOL090W	0	0	0.0133643230679837
YCR019W	0	0	0.0133565621370499
YIL035C	0	0	0.0133488102147417
YMR078C	0	0	0.0133410672853828
YKR042W	0	0	0.0133333333333333
YHR129C	0	0	0.0133256083429896
[truncated: 3,790 more rows]
