# Supplementary material for: Computationally Driven, Quantitative Experiments Discover Genes Required for Mitochondrial Biogenesis
Source: PLoS Genet. 2009 Mar 20;5(3):e1000407. doi: 10.1371/journal.pgen.1000407 (PMC2648979; doi:10.1371/journal.pgen.1000407)
Supplement: Dataset S2 — Top 100 novel ensemble predictions for additional yeast biological processes. A zip file containing 387 tab-delimited text files of the ensemble predictions for the indicated Gene Ontology Biological Process Term. (21.70 MB GZ) [file pgen.1000407.s013.gz › GO_0006508.txt]

ORF	AnnotatedToTerm?	Uncharacterized_04152007?	Precision
YGL011C	1	0	1.0
YDL097C	1	0	1.0
YDR394W	1	0	1.0
YKL145W	1	0	1.0
YFR050C	1	0	1.0
YPR103W	1	0	1.0
YER012W	1	0	1.0
YDL147W	1	0	1.0
YFR052W	1	0	1.0
YER021W	1	0	1.0
YOR117W	1	0	1.0
YDL007W	1	0	1.0
YOR259C	1	0	1.0
YPR108W	1	0	1.0
YOR157C	1	0	1.0
YBR173C	1	0	1.0
YJL001W	1	0	1.0
YGL048C	1	0	1.0
YOR362C	1	0	1.0
YFR004W	1	0	1.0
YHR200W	1	0	1.0
YMR314W	1	0	1.0
YKL213C	1	0	1.0
YML092C	1	0	1.0
YGR048W	1	0	1.0
YBR170C	1	0	1.0
YFR010W	0	0	0.978723404255319
YBL058W	1	0	0.978723404255319
YGR253C	1	0	0.978723404255319
YDR427W	1	0	0.978723404255319
YBL041W	1	0	0.978723404255319
YDL126C	1	0	0.978723404255319
YER094C	1	0	0.978723404255319
YOR261C	1	0	0.978723404255319
YOL038W	1	0	0.978723404255319
YDL132W	1	0	0.978723404255319
YIL075C	1	0	0.978723404255319
YBR273C	1	0	0.978723404255319
YLR421C	1	0	0.978723404255319
YGR135W	1	0	0.978723404255319
YHR027C	1	0	0.978723404255319
YER143W	1	0	0.978723404255319
YEL037C	1	0	0.978723404255319
YDR328C	1	0	0.978723404255319
YBR082C	1	0	0.978723404255319
YMR067C	1	0	0.978723404255319
YGR232W	1	0	0.978723404255319
YLL039C	0	0	0.959183673469388
YMR276W	1	0	0.959183673469388
YBL050W	0	0	0.94
YPL240C	0	0	0.923076923076923
YJL034W	1	0	0.923076923076923
YML007W	0	0	0.905660377358491
YMR311C	0	0	0.892857142857143
YBL022C	1	0	0.892857142857143
YLR025W	1	0	0.892857142857143
YMR004W	0	0	0.879310344827586
YOL133W	1	0	0.879310344827586
YCL043C	0	0	0.864406779661017
YKL210W	0	0	0.85
YDL193W	0	0	0.836065573770492
YER142C	0	0	0.826086956521739
YGR132C	1	0	0.826086956521739
YKL117W	0	0	0.826086956521739
YMR184W	1	0	0.826086956521739
YDR330W	1	0	0.826086956521739
YDL190C	1	0	0.826086956521739
YMR022W	1	0	0.826086956521739
YPL084W	1	0	0.826086956521739
YJL036W	0	0	0.814285714285714
YCL044C	0	0	0.805555555555556
YOL013C	1	0	0.805555555555556
YOR007C	0	0	0.794520547945205
YFL044C	0	0	0.786666666666667
YGR231C	1	0	0.786666666666667
YGR284C	0	0	0.776315789473684
YLR216C	0	0	0.766233766233766
YOR027W	0	0	0.756410256410256
YDR059C	0	0	0.746835443037975
YNL281W	0	0	0.7375
YKL007W	0	0	0.731707317073171
YCL057W	1	0	0.731707317073171
YMR186W	0	0	0.72289156626506
YNL007C	0	0	0.714285714285714
YNL026W	0	0	0.71264367816092
YDR260C	1	0	0.71264367816092
YDR411C	1	0	0.71264367816092
YHL030W	0	0	0.704545454545455
YDL100C	0	0	0.696629213483146
YKR014C	0	0	0.692307692307692
YDR177W	1	0	0.692307692307692
YJL053W	0	0	0.684782608695652
YDR099W	0	0	0.67741935483871
YBR272C	0	0	0.670212765957447
YHR012W	0	0	0.666666666666667
YMR089C	1	0	0.666666666666667
YML032C	0	0	0.666666666666667
YOL031C	0	0	0.666666666666667
YBR290W	1	0	0.666666666666667
YLR102C	1	0	0.666666666666667
YEL012W	1	0	0.666666666666667
YIR025W	1	0	0.666666666666667
YNL156C	0	0	0.660194174757282
YMR092C	0	0	0.653846153846154
YER136W	0	0	0.647619047619048
YGL091C	0	0	0.644859813084112
YDR054C	1	0	0.644859813084112
YIL010W	0	0	0.638888888888889
YMR275C	0	0	0.63302752293578
YDR168W	0	0	0.627272727272727
YDR214W	0	0	0.625
YKL002W	1	0	0.625
YDR503C	0	0	0.619469026548673
YBR080C	0	0	0.617391304347826
YDR069C	1	0	0.617391304347826
YNL155W	0	1	0.617391304347826
YBR260C	0	0	0.613445378151261
YKL196C	0	0	0.613445378151261
YMR139W	1	0	0.613445378151261
YJR102C	1	0	0.613445378151261
YDR092W	0	0	0.608333333333333
YLR028C	0	0	0.603305785123967
YDR486C	0	0	0.598360655737705
YJR125C	0	0	0.59349593495935
YPL091W	0	0	0.588709677419355
YGR167W	0	0	0.587301587301587
YCL052C	1	0	0.587301587301587
YDR294C	0	0	0.582677165354331
YGR277C	0	0	0.578125
YML048W	0	0	0.573643410852713
YCR082W	0	0	0.569230769230769
YLR324W	0	0	0.564885496183206
YNR006W	0	0	0.560606060606061
YDR335W	0	0	0.559701492537313
YGL004C	1	0	0.559701492537313
YNL084C	0	0	0.558823529411765
YMR214W	1	0	0.558823529411765
YGR193C	0	0	0.557971014492754
YLR097C	1	0	0.557971014492754
YPR079W	0	0	0.553956834532374
YKL195W	0	0	0.55
YBR149W	0	0	0.547945205479452
YHL002W	0	0	0.547945205479452
YLR417W	1	0	0.547945205479452
YCL034W	0	0	0.547945205479452
YGL240W	1	0	0.547945205479452
YBR151W	0	1	0.547945205479452
YKL022C	1	0	0.547945205479452
YBR077C	0	0	0.54421768707483
YDL029W	0	0	0.543046357615894
YCR036W	0	0	0.543046357615894
YKL041W	1	0	0.543046357615894
YKL206C	1	0	0.543046357615894
YML057W	0	0	0.542483660130719
YDL008W	1	0	0.542483660130719
YJR044C	0	0	0.538961038961039
YJL030W	0	0	0.535483870967742
YOR132W	0	0	0.535031847133758
YOR249C	1	0	0.535031847133758
YNR035C	0	0	0.531645569620253
YCL035C	0	0	0.53125
YBR201W	1	0	0.53125
YBR160W	0	0	0.527950310559006
YOR089C	0	0	0.524691358024691
YGR007W	0	0	0.521472392638037
YDR320C	0	0	0.521212121212121
YLR127C	1	0	0.521212121212121
YER125W	0	0	0.520958083832335
YFL009W	1	0	0.520958083832335
YOL151W	0	0	0.517857142857143
YOR288C	0	0	0.514792899408284
YLR079W	0	0	0.511764705882353
YHL034C	0	0	0.511627906976744
YDR118W	1	0	0.511627906976744
YDL188C	0	0	0.511494252873563
YHR166C	1	0	0.511494252873563
YDL020C	0	0	0.511363636363636
YIR011C	1	0	0.511363636363636
YDL103C	0	0	0.51123595505618
YBL084C	1	0	0.51123595505618
YER103W	0	0	0.508379888268156
YDR246W	0	0	0.505555555555556
YGR209C	0	0	0.502762430939227
YPR178W	0	0	0.5
YBR016W	0	0	0.497267759562842
YPR173C	0	0	0.494565217391304
YJR126C	0	0	0.491891891891892
YER027C	0	0	0.489247311827957
YDR196C	0	0	0.486631016042781
YMR110C	0	0	0.484210526315789
YLR109W	0	0	0.484210526315789
YDR363W-A	1	0	0.484210526315789
YGR037C	0	0	0.481675392670157
YML121W	0	0	0.479166666666667
YFR041C	0	0	0.476683937823834
YML130C	0	0	0.474226804123711
YBR236C	0	0	0.471794871794872
YMR197C	0	0	0.469387755102041
YKL193C	0	0	0.467661691542289
YDR513W	0	0	0.467661691542289
YBR165W	0	0	0.467661691542289
YNL172W	1	0	0.467661691542289
YFR036W	1	0	0.467661691542289
YDR204W	0	0	0.465346534653465
YPR107C	0	0	0.463054187192118
YGL181W	0	0	0.46078431372549
YGR136W	0	1	0.46078431372549
YKL010C	0	0	0.458937198067633
YMR027W	0	1	0.458937198067633
YMR029C	0	0	0.458937198067633
YGL058W	1	0	0.458937198067633
YBL040C	0	0	0.457142857142857
YBR062C	0	1	0.457142857142857
YIL036W	0	0	0.457142857142857
YML088W	1	0	0.457142857142857
YIL065C	0	0	0.454976303317536
YGL127C	0	0	0.452830188679245
YIL143C	0	0	0.450704225352113
YFL038C	0	0	0.448598130841121
YGL013C	0	0	0.446511627906977
YDR171W	0	0	0.444954128440367
YBR109C	0	0	0.444954128440367
YPL002C	1	0	0.444954128440367
YMR152W	0	0	0.443946188340807
YDL078C	0	0	0.443946188340807
YMR119W	1	0	0.443946188340807
YML004C	0	0	0.443946188340807
YNL159C	1	0	0.443946188340807
YMR099C	0	0	0.441964285714286
YBR279W	0	0	0.440528634361233
YLL024C	0	0	0.440528634361233
YNL064C	1	0	0.440528634361233
YGL161C	0	0	0.43859649122807
YKL073W	0	0	0.436681222707424
YHL027W	0	0	0.435344827586207
YGL200C	0	0	0.435344827586207
YLR207W	1	0	0.435344827586207
YHR190W	0	0	0.433476394849785
YBR166C	0	0	0.431623931623932
YBR024W	0	0	0.431535269709544
YLR250W	0	0	0.431535269709544
YNL006W	0	0	0.431535269709544
YDR358W	1	0	0.431535269709544
YBR058C	0	0	0.431535269709544
YER017C	1	0	0.431535269709544
YER100W	1	0	0.431535269709544
YCL050C	0	0	0.429752066115702
YIL097W	0	0	0.42798353909465
YOL032W	0	0	0.426229508196721
YLR378C	0	0	0.424489795918367
YOL088C	0	0	0.422764227642276
YKR011C	0	1	0.422764227642276
YGR111W	0	0	0.421052631578947
YMR298W	0	0	0.419354838709677
YBR135W	0	0	0.417670682730924
YKR001C	0	0	0.416666666666667
YLR270W	0	0	0.416666666666667
YJR090C	1	0	0.416666666666667
YBR212W	0	0	0.41501976284585
YFR003C	0	0	0.413385826771654
YBL056W	0	0	0.411764705882353
YGL095C	0	0	0.41015625
YPR024W	0	0	0.408560311284047
YJL031C	0	0	0.406976744186047
YLR104W	0	1	0.406976744186047
YBL017C	0	0	0.405405405405405
YOR057W	0	0	0.404580152671756
YGL252C	0	0	0.404580152671756
YLR387C	0	1	0.404580152671756
YMR077C	1	0	0.404580152671756
YBR229C	0	0	0.403041825095057
YGL053W	0	0	0.401515151515151
YBR175W	0	0	0.4
YPL203W	0	0	0.398496240601504
YNL098C	0	0	0.397769516728625
YLL026W	0	0	0.397769516728625
YBL091C	1	0	0.397769516728625
YBR211C	0	0	0.396296296296296
YBR199W	0	0	0.394833948339483
YBR216C	0	0	0.393382352941176
YDR518W	0	0	0.391941391941392
YBR131W	0	0	0.39051094890511
YMR071C	0	0	0.389090909090909
YJL102W	0	0	0.38768115942029
YOR321W	0	0	0.386281588447653
YMR237W	0	0	0.385714285714286
YER177W	0	0	0.385714285714286
YBR280C	1	0	0.385714285714286
YGL207W	0	0	0.384341637010676
YBR234C	0	0	0.382978723404255
YOR020C	0	0	0.381625441696113
YOL108C	0	0	0.380281690140845
YJL154C	0	0	0.378947368421053
YIL062C	0	0	0.378472222222222
YFR024C-A	0	0	0.378472222222222
YOR275C	1	0	0.378472222222222
YER080W	0	1	0.378472222222222
YPL094C	0	0	0.377162629757785
YBR095C	0	0	0.375862068965517
YDL142C	0	0	0.374570446735395
YBL006C	0	0	0.373287671232877
YJR065C	0	0	0.372013651877133
YER163C	0	1	0.372013651877133
YGR142W	0	0	0.370748299319728
YBR126C	0	0	0.369491525423729
YBR036C	0	0	0.368243243243243
YIL033C	0	0	0.367003367003367
YBR237W	0	0	0.365771812080537
YPR025C	0	0	0.364548494983278
YGR258C	0	0	0.363333333333333
YMR013C	0	0	0.362126245847176
YER162C	0	0	0.360927152317881
YBR103W	0	0	0.35973597359736
YML110C	0	0	0.358552631578947
YJL091C	0	0	0.357377049180328
YOL057W	0	1	0.357377049180328
YGL087C	0	0	0.356209150326797
YOR155C	0	0	0.355048859934853
YDL045C	0	0	0.353896103896104
YKL067W	0	0	0.352750809061489
YJL194W	0	0	0.351612903225806
YBR059C	0	0	0.35048231511254
YBR207W	0	0	0.349358974358974
YGR028W	0	0	0.348242811501597
YBR228W	0	0	0.347133757961783
YBR193C	0	0	0.346031746031746
YAR002C-A	0	0	0.344936708860759
YBL025W	0	0	0.34384858044164
YBR111C	0	1	0.34384858044164
YER003C	0	0	0.343465045592705
YKL012W	0	0	0.343465045592705
YBL033C	0	0	0.343465045592705
YOR185C	0	0	0.343465045592705
YBR217W	0	0	0.343465045592705
YHR043C	1	0	0.343465045592705
YDR368W	0	0	0.343465045592705
YMR135C	0	0	0.343465045592705
YIL046W	1	0	0.343465045592705
YBR023C	0	0	0.343465045592705
YJL048C	1	0	0.343465045592705
YDR400W	1	0	0.343465045592705
YBR204C	0	1	0.343465045592705
YGR184C	0	0	0.342424242424242
YHR138C	0	0	0.341389728096677
YML127W	0	0	0.340361445783133
YLR090W	0	0	0.339339339339339
YLR418C	0	0	0.338323353293413
YKL165C	0	0	0.337313432835821
YOR198C	0	0	0.336309523809524
YOR059C	0	1	0.336309523809524
YGR010W	0	0	0.335311572700297
YBL019W	0	0	0.334319526627219
YBR264C	0	0	0.333333333333333
YDR528W	0	0	0.332352941176471
YBR055C	0	0	0.331378299120235
YAL016W	0	0	0.330434782608696
YDL134C	0	0	0.330434782608696
YBR176W	0	0	0.330434782608696
YIL007C	1	0	0.330434782608696
YGR080W	0	0	0.329479768786127
YML131W	0	0	0.328530259365994
YBL102W	0	0	0.327586206896552
YOR254C	0	0	0.326647564469914
YJR052W	0	0	0.325714285714286
YGL172W	0	0	0.324786324786325
YBR168W	0	0	0.323863636363636
YOR069W	0	0	0.322946175637394
YBR125C	0	1	0.322946175637394
YML069W	0	0	0.322033898305085
YBR221C	0	0	0.32112676056338
YOR052C	0	1	0.32112676056338
YGL221C	0	1	0.32112676056338
YBR003W	0	0	0.320224719101124
YDL115C	0	0	0.319327731092437
YBL007C	0	0	0.318435754189944
YAL023C	0	0	0.317548746518106
YDR036C	0	0	0.316666666666667
YBR097W	0	0	0.315789473684211
YPL244C	0	0	0.314917127071823
YGL130W	0	0	0.31404958677686
YMR173W	0	0	0.313186813186813
YDR272W	0	0	0.312328767123288
YKR062W	0	0	0.311475409836066
YJR045C	0	0	0.310626702997275
YAR007C	0	0	0.309782608695652
YGL166W	0	0	0.308943089430894
YBR026C	0	0	0.308108108108108
YLR093C	0	0	0.307277628032345
YBR101C	0	0	0.306451612903226
YCR009C	0	0	0.305630026809651
YBR129C	0	0	0.304812834224599
YCR084C	0	0	0.304
YBL008W	0	0	0.303191489361702
YBR022W	0	0	0.302387267904509
YBL064C	0	0	0.301587301587302
YMR302C	0	0	0.300791556728232
YBR200W	0	0	0.300261096605744
YDR129C	0	0	0.300261096605744
YDR392W	0	0	0.300261096605744
YGL227W	1	0	0.300261096605744
YBR119W	0	0	0.299479166666667
YBR123C	0	0	0.298701298701299
YOL082W	0	0	0.297927461139896
YOR124C	0	0	0.297157622739018
YBR283C	0	0	0.29639175257732
YKR018C	0	1	0.29639175257732
YMR100W	0	0	0.295629820051414
YKL059C	0	0	0.294871794871795
YDR519W	0	1	0.294871794871795
YJR099W	0	0	0.294117647058824
YPL196W	0	0	0.293367346938776
YAL007C	0	0	0.292620865139949
YGR206W	0	0	0.2925
YKR035W-A	0	0	0.2925
YHR079C	0	0	0.2925
YIL142W	0	0	0.2925
YBR167C	0	0	0.2925
YPL065W	1	0	0.2925
YLR119W	1	0	0.2925
YLL040C	0	0	0.292079207920792
YPL087W	0	0	0.292079207920792
YOR014W	0	0	0.292079207920792
YJL073W	1	0	0.292079207920792
YBR215W	0	0	0.291358024691358
YLR370C	0	0	0.29064039408867
YDR373W	0	0	0.28992628992629
YBR198C	0	0	0.28921568627451
YHR195W	0	0	0.288508557457213
YGL047W	0	0	0.28780487804878
YOR002W	0	0	0.287104622871046
YMR304W	0	0	0.286407766990291
YDR479C	0	0	0.285714285714286
YDL002C	0	0	0.285024154589372
YIL154C	0	0	0.28433734939759
YKR002W	0	0	0.283653846153846
YPL256C	0	0	0.282973621103118
YIR037W	0	0	0.282296650717703
YBR063C	0	1	0.282296650717703
YBR171W	0	0	0.281622911694511
YPL003W	0	0	0.280952380952381
YKL126W	0	0	0.280285035629454
YDR202C	0	0	0.279620853080569
YEL060C	0	0	0.278959810874705
YNL183C	0	0	0.278301886792453
YDL095W	0	0	0.277904328018223
YPR081C	0	0	0.277904328018223
YMR039C	0	0	0.277904328018223
YBR195C	0	0	0.277904328018223
YPL260W	0	1	0.277904328018223
YKL013C	0	0	0.277904328018223
YML041C	0	0	0.277904328018223
YFL007W	0	0	0.277904328018223
YJL047C	1	0	0.277904328018223
YDL113C	0	0	0.277904328018223
YLR258W	0	0	0.277904328018223
YKL034W	1	0	0.277904328018223
YGR141W	0	0	0.277904328018223
YNL094W	0	0	0.277904328018223
YML013W	1	0	0.277904328018223
YGL116W	1	0	0.277904328018223
YOR163W	0	0	0.277272727272727
YIL098C	0	0	0.276643990929705
YPR091C	0	1	0.276643990929705
YDR425W	0	0	0.276018099547511
YDR531W	0	0	0.275395033860045
YDR423C	0	0	0.274774774774775
YOR075W	0	0	0.274157303370787
YDR238C	0	0	0.273730684326711
YBL036C	0	0	0.273730684326711
YJR159W	0	0	0.273730684326711
YOL129W	0	0	0.273730684326711
YPL096W	1	0	0.273730684326711
YJL155C	0	0	0.273730684326711
YBR255W	0	1	0.273730684326711
YBR155W	0	0	0.273730684326711
YLR178C	1	0	0.273730684326711
YLR301W	0	0	0.273127753303965
YDL161W	0	0	0.272527472527473
YJR084W	0	0	0.271929824561404
YGR008C	0	0	0.271334792122538
YJL164C	0	0	0.270742358078603
YBR057C	0	0	0.270152505446623
YBR289W	0	0	0.269565217391304
YOR099W	0	0	0.268980477223427
YJL008C	0	0	0.268398268398268
YIL034C	0	0	0.267818574514039
YDR003W	0	0	0.267241379310345
YCL033C	0	0	0.266666666666667
YDR515W	0	0	0.266094420600858
YHR104W	0	0	0.265524625267666
YGL073W	0	0	0.264957264957265
YOR090C	0	0	0.264392324093817
YGL002W	0	0	0.263829787234043
YFL048C	0	0	0.263269639065817
YGR163W	0	0	0.26271186440678
YKR076W	0	0	0.26215644820296
YGL122C	0	0	0.261603375527426
YBR194W	0	1	0.261603375527426
YKL146W	0	0	0.261052631578947
YPR067W	0	0	0.260504201680672
YOR138C	0	0	0.259958071278826
YMR028W	0	0	0.25987525987526
YJL149W	0	1	0.25987525987526
YAL030W	0	0	0.25987525987526
YMR009W	0	0	0.25987525987526
YHR113W	1	0	0.25987525987526
YLR260W	0	0	0.259336099585062
YJL065C	0	0	0.25879917184265
YBR153W	0	0	0.258264462809917
YBR112C	0	0	0.257731958762887
YDR258C	0	0	0.257201646090535
YLR248W	0	0	0.256673511293634
YBL104C	0	1	0.256673511293634
YBR139W	0	0	0.256147540983607
YGR186W	0	0	0.255623721881391
YBR188C	0	0	0.255102040816327
YBR281C	0	0	0.254582484725051
YGR100W	0	0	0.254065040650407
YDR313C	0	0	0.253549695740365
YOL049W	0	0	0.253036437246964
YHR112C	0	0	0.252525252525253
YBR288C	0	0	0.252016129032258
YNL051W	0	0	0.251509054325956
YBR035C	0	0	0.251004016064257
YGR019W	0	0	0.250501002004008
YDL125C	0	0	0.25
YDL099W	0	0	0.249500998003992
YBR078W	0	0	0.249003984063745
YPR148C	0	1	0.249003984063745
YBL001C	0	0	0.248508946322068
YBR164C	0	0	0.248015873015873
YBR110W	0	0	0.247524752475248
YPR154W	0	0	0.24703557312253
YDR329C	0	0	0.2465483234714
YKL157W	0	0	0.246062992125984
YOR036W	0	0	0.245614035087719
YGL141W	0	0	0.245614035087719
YBR261C	0	1	0.245614035087719
YLR259C	0	0	0.245614035087719
YCR088W	0	0	0.245614035087719
YDR306C	1	0	0.245614035087719
YGL115W	0	0	0.245136186770428
YBR259W	0	1	0.245136186770428
YDR153C	0	0	0.244660194174757
YGL082W	0	1	0.244660194174757
YBL107C	0	1	0.244660194174757
YPL106C	0	0	0.244186046511628
YLR132C	0	0	0.243713733075435
YER133W	0	0	0.243243243243243
YER171W	0	0	0.242774566473988
YNL253W	0	0	0.242307692307692
YJR096W	0	0	0.241904761904762
YCR083W	0	0	0.241904761904762
YBL061C	0	0	0.241904761904762
YDR284C	0	0	0.241904761904762
YDR131C	1	0	0.241904761904762
YBR096W	0	1	0.241904761904762
YPL004C	0	0	0.241444866920152
YOR209C	0	0	0.240986717267552
YPR036W	0	0	0.240530303030303
YBL088C	0	0	0.24007561436673
YBR253W	0	0	0.239700374531835
YMR072W	0	0	0.239700374531835
YPL047W	0	0	0.239700374531835
YDR160W	0	0	0.239700374531835
YNL008C	1	0	0.239700374531835
YJR046W	0	0	0.239252336448598
YLR429W	0	0	0.238805970149254
YBL047C	0	0	0.238361266294227
YJR049C	0	0	0.237918215613383
YKL190W	0	0	0.23747680890538
YDR182W	0	0	0.237037037037037
YER048C	0	1	0.237037037037037
YDR251W	0	0	0.236598890942699
YBR274W	0	0	0.236162361623616
YLR241W	0	1	0.236162361623616
YGL044C	0	0	0.23572744014733
YBR258C	0	0	0.235294117647059
YHR087W	0	0	0.234862385321101
YOR257W	0	0	0.234432234432234
YDR288W	0	0	0.23400365630713
YMR308C	0	0	0.233576642335766
YOL062C	0	0	0.233151183970856
YOR267C	0	0	0.232727272727273
YPL224C	0	0	0.232304900181488
YDR071C	0	0	0.231884057971014
YOR042W	0	1	0.231884057971014
YMR038C	0	0	0.231464737793852
YPR029C	0	0	0.231046931407942
YPR075C	0	0	0.230630630630631
YBR293W	0	0	0.23021582733813
YCL032W	0	0	0.229802513464991
YDL059C	0	0	0.229390681003584
YDR229W	0	0	0.228980322003578
YLR240W	0	0	0.228571428571429
YBR122C	0	0	0.228471001757469
YGR218W	0	0	0.228471001757469
YLR163C	0	0	0.228471001757469
YGL037C	0	0	0.228471001757469
YBR011C	0	0	0.228471001757469
YPL151C	0	0	0.228471001757469
YDR063W	0	1	0.228471001757469
YGR223C	0	1	0.228471001757469
YFR008W	0	0	0.228471001757469
YGL003C	1	0	0.228471001757469
YMR264W	1	0	0.228471001757469
YDL144C	0	1	0.228471001757469
YKL135C	0	0	0.228070175438596
YGR009C	0	0	0.227670753064799
YJR086W	0	0	0.227430555555556
YBL037W	0	0	0.227430555555556
YBR015C	0	0	0.227430555555556
YMR105C	0	0	0.227430555555556
YFL016C	1	0	0.227430555555556
YKL079W	0	0	0.227036395147314
YLL001W	0	0	0.226643598615917
YOR023C	0	0	0.226252158894646
YBR276C	0	0	0.225862068965517
YLR226W	0	0	0.225473321858864
YJL014W	0	0	0.225085910652921
YPL100W	0	0	0.224699828473413
YLR206W	0	0	0.224315068493151
YDL195W	0	0	0.223931623931624
YDR388W	0	0	0.223549488054608
YBR030W	0	0	0.223168654173765
YPR093C	0	0	0.222789115646259
YBR127C	0	0	0.222410865874363
YBL011W	0	0	0.222033898305085
YHR016C	0	0	0.22165820642978
YBL060W	0	1	0.22165820642978
YOR245C	0	0	0.221283783783784
YBR102C	0	0	0.220910623946037
YBR002C	0	0	0.220538720538721
YLR148W	0	0	0.220168067226891
YNL157W	0	1	0.220168067226891
YDR287W	0	0	0.219798657718121
YBL038W	0	0	0.219430485762144
YBR257W	0	0	0.219063545150502
YHL031C	0	0	0.218697829716194
YDL005C	0	0	0.218333333333333
YCL039W	0	0	0.217970049916805
YPL070W	0	0	0.217607973421927
YKR020W	0	0	0.217247097844113
YLR298C	0	0	0.216887417218543
YKL204W	0	0	0.216528925619835
YPR185W	0	0	0.216171617161716
YBL051C	0	0	0.215815485996705
YJR104C	0	0	0.215460526315789
YJR050W	0	0	0.215106732348112
YJL101C	0	0	0.214754098360656
YHR091C	0	0	0.214402618657938
YNL239W	0	0	0.214052287581699
YPR134W	0	0	0.213703099510604
YJR130C	0	0	0.213355048859935
YBR235W	0	1	0.213355048859935
YKL150W	0	0	0.213008130081301
YLR170C	0	0	0.212662337662338
YGR140W	0	0	0.212317666126418
YGR042W	0	0	0.211974110032362
YMR258C	0	1	0.211974110032362
YBR246W	0	1	0.211974110032362
YMR174C	0	0	0.211631663974152
YBR270C	0	1	0.211631663974152
YGL100W	0	0	0.211290322580645
YGR178C	0	0	0.210950080515298
YBR114W	0	0	0.210610932475884
YBR061C	0	0	0.210272873194221
YNL045W	0	0	0.209935897435897
YBR233W	0	1	0.209935897435897
YJR059W	0	0	0.2096
YNL274C	0	0	0.20926517571885
YBR140C	0	0	0.208931419457735
YBL063W	0	0	0.20859872611465
YER161C	0	0	0.208267090620032
YMR200W	0	0	0.207936507936508
YBR108W	0	1	0.207936507936508
YDR353W	0	0	0.207606973058637
YLL058W	0	0	0.207278481012658
YMR113W	0	0	0.20695102685624
YBR220C	0	1	0.20695102685624
YBR041W	0	0	0.206624605678233
YDL135C	0	0	0.206299212598425
YIL124W	0	0	0.205974842767296
YGL062W	0	0	0.205651491365777
YLR330W	0	0	0.205329153605016
YOR357C	0	0	0.205007824726135
YIR006C	0	0	0.2046875
YBR017C	0	0	0.204368174726989
YOL096C	0	0	0.20404984423676
YIL101C	0	0	0.203732503888025
YDL110C	0	1	0.203732503888025
YDR151C	0	0	0.203416149068323
YDR268W	0	0	0.203100775193798
YOR386W	0	0	0.202786377708978
YOL065C	0	0	0.202472952086553
YER020W	0	0	0.202160493827161
YDL124W	0	0	0.201848998459168
YBR256C	0	0	0.201538461538462
YOL018C	0	0	0.201228878648233
YLR360W	0	0	0.200920245398773
YMR178W	0	1	0.200920245398773
YBR210W	0	0	0.200612557427259
YBR020W	0	0	0.200305810397554
YGR276C	0	0	0.2
YHR161C	0	0	0.19969512195122
YBR227C	0	1	0.19969512195122
YGL248W	0	0	0.199391171993912
YBL075C	0	0	0.199088145896657
YML117W	0	0	0.198786039453718
YBL080C	0	0	0.198484848484848
YER035W	0	0	0.198184568835098
YKL025C	0	0	0.197885196374622
YPL214C	0	0	0.197586726998492
YLR225C	0	1	0.197586726998492
YBR163W	0	1	0.197586726998492
YOR250C	0	0	0.197289156626506
YAL005C	0	0	0.196992481203008
YBL014C	0	0	0.196696696696697
YKL040C	0	0	0.19640179910045
YNL036W	0	0	0.196107784431138
YLR133W	0	0	0.195814648729447
YML001W	0	0	0.195522388059701
YER095W	0	0	0.195230998509687
YNL265C	0	0	0.194977843426883
YBL093C	0	0	0.194977843426883
YFL014W	0	0	0.194977843426883
YPR119W	0	0	0.194977843426883
YBR225W	0	1	0.194977843426883
YBR179C	0	0	0.194977843426883
YHR132C	1	0	0.194977843426883
YLR181C	0	0	0.194690265486726
YGR005C	0	0	0.19440353460972
YOL071W	0	0	0.194117647058824
YBR143C	0	0	0.193832599118943
YPL078C	0	0	0.193548387096774
YDR453C	0	0	0.193265007320644
YOR329C	0	0	0.192982456140351
YLR144C	0	0	0.192700729927007
YJL203W	0	0	0.192419825072886
YBL026W	0	0	0.192139737991266
YOL068C	0	0	0.191860465116279
YOR221C	0	0	0.191582002902758
YKL094W	0	1	0.191582002902758
YGL153W	0	0	0.191304347826087
YLR035C	0	0	0.191027496382055
YCR067C	0	0	0.190751445086705
YGR255C	0	0	0.19047619047619
YIL173W	0	0	0.190271816881259
YBR265W	0	0	0.190271816881259
YBL090W	0	0	0.190271816881259
YPL152W	0	0	0.190271816881259
YMR210W	0	0	0.190271816881259
YOR256C	1	0	0.190271816881259
YBR197C	0	1	0.190271816881259
YDR155C	0	0	0.19
YDR293C	0	0	0.189728958630528
YLR350W	0	0	0.189458689458689
YNL215W	0	1	0.189458689458689
YIL109C	0	0	0.189189189189189
YHR074W	0	0	0.188920454545455
YPL259C	0	0	0.188652482269504
YHR001W	0	0	0.188385269121813
YEL011W	0	0	0.188118811881188
YBR244W	0	0	0.187853107344633
YPL247C	0	1	0.187853107344633
YDR255C	0	0	0.187588152327221
YJR117W	0	0	0.187323943661972
YJL165C	0	0	0.187060478199719
YHR201C	0	0	0.186797752808989
YBR094W	0	1	0.186797752808989
YAL015C	0	0	0.186535764375877
YIL063C	0	0	0.186274509803922
YOR289W	0	1	0.186274509803922
YML070W	0	0	0.186013986013986
YDR530C	0	0	0.185754189944134
YNL160W	0	0	0.185495118549512
YER119C	0	0	0.185236768802228
YDR323C	0	0	0.184979137691238
YDR265W	0	0	0.184722222222222
YDR460W	0	0	0.184466019417476
YGL124C	0	0	0.184210526315789
YPL149W	0	0	0.183955739972337
YDR456W	0	0	0.183701657458564
YFR029W	0	0	0.183448275862069
YOR054C	0	0	0.183195592286501
YNL173C	0	0	0.182943603851444
YDR004W	0	0	0.182692307692308
YIR038C	0	0	0.182441700960219
YDL165W	0	0	0.182191780821918
YJL099W	0	0	0.181942544459644
YBL101C	0	0	0.181693989071038
YMR140W	0	0	0.181446111869031
YMR255W	0	0	0.181198910081744
YBR202W	0	0	0.180952380952381
YLR006C	0	0	0.18070652173913
YDR289C	0	0	0.180461329715061
YPR140W	0	0	0.180349932705249
YOR197W	0	0	0.180349932705249
YBR172C	0	0	0.180349932705249
YBL046W	0	0	0.180349932705249
YBR008C	0	0	0.180349932705249
YBL057C	1	0	0.180349932705249
YMR263W	0	0	0.18010752688172
YBR159W	0	0	0.179865771812081
YGL093W	0	0	0.179624664879357
YLR199C	0	1	0.179624664879357
YKL038W	0	0	0.179384203480589
YCR012W	0	0	0.179144385026738
YOR194C	0	0	0.179045092838196
YKL091C	0	1	0.179045092838196
YDR436W	0	0	0.179045092838196
YGL104C	0	0	0.179045092838196
YBR133C	0	0	0.179045092838196
YBR239C	0	1	0.179045092838196
YBL076C	0	0	0.179045092838196
YFL049W	1	0	0.179045092838196
YGL040C	0	0	0.178947368421053
YKR003W	0	0	0.178947368421053
YKR084C	0	0	0.178947368421053
YKL179C	0	0	0.178947368421053
YJL128C	0	0	0.178947368421053
YPL176C	1	0	0.178947368421053
YPL123C	0	0	0.178712220762155
YDR236C	0	0	0.178477690288714
YGL019W	0	0	0.17824377457405
YMR284W	0	0	0.178010471204188
YDL143W	0	0	0.177777777777778
YBR192W	0	0	0.177545691906005
YLR005W	0	0	0.177377892030848
YMR231W	0	0	0.177377892030848
YBR271W	0	0	0.177377892030848
YKL104C	0	0	0.177377892030848
YMR315W	0	1	0.177377892030848
YNL243W	0	0	0.177377892030848
YLR427W	0	0	0.177377892030848
YER004W	0	1	0.177377892030848
YBL089W	0	0	0.177377892030848
YMR161W	1	0	0.177377892030848
YBR042C	0	0	0.177377892030848
YHR106W	0	0	0.177377892030848
YBL010C	0	1	0.177377892030848
YKL142W	0	0	0.177377892030848
YDR057W	1	0	0.177377892030848
YHR194W	0	0	0.177150192554557
YLR408C	0	1	0.177150192554557
YBR007C	0	1	0.177150192554557
YBL068W	0	0	0.176923076923077
YGR267C	0	0	0.176696542893726
YPR072W	0	0	0.176470588235294
YKL140W	0	0	0.176245210727969
YBR205W	0	0	0.176020408163265
YKL061W	0	1	0.176020408163265
YPL204W	0	0	0.175796178343949
YDR122W	0	0	0.175572519083969
YDR074W	0	0	0.175349428208386
YBL078C	0	0	0.175126903553299
YDL006W	0	0	0.174904942965779
YJL144W	0	0	0.174683544303797
YBL031W	0	1	0.174683544303797
YLR361C	0	0	0.174462705436157
YPR180W	0	0	0.174242424242424
YHR030C	0	0	0.174185463659148
YDR314C	0	0	0.174185463659148
YGR268C	0	0	0.174185463659148
YBL067C	0	1	0.174185463659148
YPL118W	0	0	0.174185463659148
YBR254C	0	0	0.174185463659148
YNL181W	0	1	0.174185463659148
YLR208W	1	0	0.174185463659148
YGR261C	0	0	0.173967459324155
YDR058C	0	0	0.17375
YGL163C	0	0	0.173533083645443
YGL157W	0	1	0.173533083645443
YPR158W	0	1	0.173533083645443
YBR275C	0	0	0.173316708229426
YKL046C	0	0	0.173100871731009
YGR013W	0	0	0.172885572139303
YLR368W	0	0	0.172670807453416
YNL294C	0	0	0.172456575682382
YML112W	0	0	0.172242874845105
YKR067W	0	0	0.172029702970297
YML005W	0	0	0.171990171990172
YBL032W	0	0	0.171990171990172
YLR450W	0	0	0.171990171990172
YDL047W	0	0	0.171990171990172
YDR473C	0	0	0.171990171990172
YIL017C	1	0	0.171990171990172
YHR115C	0	0	0.171779141104294
YHR101C	0	0	0.17156862745098
YBR038W	0	0	0.171358629130967
YGL228W	0	1	0.171358629130967
YDR362C	0	0	0.171149144254279
YBR004C	0	0	0.170940170940171
YOR120W	0	0	0.170731707317073
YHR083W	0	0	0.170523751522533
YDR162C	0	0	0.170316301703163
YDR088C	0	0	0.170109356014581
YJL060W	0	0	0.169902912621359
YDR163W	0	0	0.16969696969697
YBL091C-A	0	1	0.16969696969697
YAR031W	0	0	0.169491525423729
YBR033W	0	1	0.169491525423729
YMR041C	0	0	0.169286577992745
YBR252W	0	0	0.169082125603865
YKR022C	0	0	0.168878166465621
YDR512C	0	0	0.168674698795181
YDR061W	0	1	0.168674698795181
YGL137W	0	0	0.168471720818291
YAL002W	0	0	0.168269230769231
YNL074C	0	0	0.168067226890756
YER063W	0	0	0.167865707434053
YNL079C	0	0	0.167664670658683
YOR109W	0	0	0.167464114832536
YLR165C	0	0	0.16726403823178
YBR219C	0	1	0.16726403823178
YBR242W	0	1	0.16726403823178
YLR201C	0	0	0.167064439140811
YNL027W	0	0	0.166865315852205
YOL026C	0	0	0.166666666666667
YHR098C	0	0	0.166468489892985
YIL077C	0	0	0.166270783847981
YDR452W	0	0	0.166073546856465
YGL219C	0	0	0.165876777251185
YAR003W	0	0	0.165680473372781
YDR173C	0	0	0.16548463356974
YMR037C	0	0	0.165289256198347
YKL064W	0	0	0.165094339622642
YER144C	0	0	0.16489988221437
YDL234C	0	0	0.164705882352941
YDR254W	0	0	0.164512338425382
YHR116W	0	0	0.164319248826291
YDL046W	0	0	0.164126611957796
YER059W	0	0	0.163934426229508
YNL133C	0	0	0.16374269005848
YGL233W	0	0	0.163551401869159
YGL119W	0	0	0.163360560093349
YNL229C	0	0	0.163170163170163
YBR169C	0	0	0.162980209545984
YCR061W	0	0	0.162790697674419
YOL009C	0	0	0.16260162601626
YBR161W	0	0	0.162412993039443
YFL005W	0	0	0.162224797219003
YNR033W	0	0	0.162037037037037
YMR201C	0	0	0.161849710982659
YMR226C	0	0	0.161662817551963
YDR027C	0	0	0.161476355247982
YOR035C	0	0	0.161290322580645
YDR372C	0	0	0.161104718066743
YER030W	0	0	0.160919540229885
YBR278W	0	0	0.160734787600459
YDR212W	0	0	0.160550458715596
YMR091C	0	0	0.160366552119129
YCL055W	0	0	0.160183066361556
YPL248C	0	0	0.16
YPL159C	0	0	0.159817351598174
YDR047W	0	0	0.15963511972634
YBR231C	0	0	0.159453302961276
YGL244W	0	0	0.159271899886234
YJR006W	0	0	0.159090909090909
YBR223C	0	0	0.158910329171396
YDL027C	0	1	0.158910329171396
YHR110W	0	0	0.158730158730159
YGL237C	0	0	0.158550396375991
YDR468C	0	0	0.158371040723982
YOR018W	0	0	0.15819209039548
YPL120W	0	0	0.158013544018059
YNL071W	0	0	0.157835400225479
YMR060C	0	0	0.157657657657658
YBL020W	0	0	0.15748031496063
YOL060C	0	0	0.157303370786517
YDR494W	0	0	0.15712682379349
YFL013C	0	0	0.15695067264574
YBR162W-A	0	0	0.156774916013438
YJR100C	0	1	0.156774916013438
YDL098C	0	0	0.156599552572707
YGL084C	0	0	0.156424581005587
YJL003W	0	0	0.15625
YDR051C	0	1	0.15625
YDR315C	0	0	0.156075808249721
YER111C	0	0	0.155902004454343
YPR023C	0	0	0.155728587319244
YLR085C	0	0	0.155555555555556
YGR117C	0	1	0.155555555555556
YCL038C	0	0	0.155382907880133
YPL194W	0	0	0.155210643015521
YDR510W	0	0	0.155038759689922
YPR172W	0	1	0.155038759689922
YBL023C	0	0	0.154867256637168
YDR098C	0	0	0.154696132596685
YDR376W	0	0	0.154525386313466
YPL232W	0	0	0.154355016538037
YJR025C	0	0	0.154185022026432
YML124C	0	0	0.154015401540154
YLR011W	0	0	0.153846153846154
YBR185C	0	0	0.153762268266085
YNL310C	0	0	0.153762268266085
YKR088C	0	0	0.153762268266085
YBR245C	0	0	0.153762268266085
YNL317W	0	0	0.153762268266085
YBR106W	0	0	0.153762268266085
YNL015W	1	0	0.153762268266085
YOR367W	0	0	0.15359477124183
YDR139C	0	0	0.153427638737758
YBL074C	0	0	0.153260869565217
YBR214W	0	0	0.153182308522114
YKR052C	0	0	0.153182308522114
YDR100W	0	0	0.153182308522114
YKL189W	0	0	0.153182308522114
YCR002C	0	0	0.153182308522114
YBR243C	0	0	0.153182308522114
YDR219C	1	0	0.153182308522114
YJR035W	0	0	0.15301724137931
YLR191W	0	0	0.152852529601722
YBL055C	0	0	0.152688172043011
YLR107W	0	0	0.152524167561762
YKL015W	0	0	0.152360515021459
YNL134C	0	1	0.152360515021459
YNR019W	0	0	0.152289669861555
YDR318W	0	0	0.152289669861555
YJL055W	0	1	0.152289669861555
YMR159C	0	0	0.152289669861555
YDR334W	0	0	0.152289669861555
YBL082C	0	0	0.152289669861555
YMR002W	0	1	0.152289669861555
YMR261C	0	0	0.152289669861555
YLR224W	1	0	0.152289669861555
YLR247C	0	1	0.152289669861555
YLR080W	0	0	0.152127659574468
YPL206C	0	0	0.151965993623804
YOR347C	0	0	0.151804670912951
YJR089W	0	0	0.151643690349947
YML012W	0	0	0.151483050847458
YJL167W	0	0	0.151322751322751
YBR073W	0	0	0.151162790697674
YNL287W	0	0	0.151003167898627
YDR517W	0	0	0.15084388185654
YOR162C	0	0	0.150684931506849
YDR113C	0	0	0.150526315789474
YER031C	0	0	0.150368033648791
YDL149W	0	0	0.150210084033613
YDL072C	0	1	0.150210084033613
YER083C	0	0	0.150052465897167
YGL066W	0	0	0.149895178197065
YBR263W	0	0	0.149738219895288
YBR053C	0	1	0.149738219895288
YML011C	0	0	0.149581589958159
YPR127W	0	1	0.149581589958159
YIL117C	0	0	0.149425287356322
YER159C	0	0	0.149269311064718
YDL237W	0	1	0.149269311064718
YLR352W	0	1	0.149269311064718
YAL028W	0	0	0.149113660062565
YKL194C	0	0	0.148958333333333
YPL089C	0	0	0.148914167528438
YMR030W	0	0	0.148914167528438
YAL014C	0	0	0.148914167528438
YIL044C	0	0	0.148914167528438
YPL190C	0	0	0.148914167528438
YFL031W	0	0	0.148914167528438
YIL030C	1	0	0.148914167528438
YKL016C	0	0	0.148760330578512
YLR345W	0	0	0.148606811145511
YBR136W	0	0	0.148453608247423
YDR416W	0	0	0.148300720906282
YPR073C	0	0	0.148148148148148
YGL173C	0	0	0.147995889003083
YFR040W	0	0	0.147843942505133
YML062C	0	0	0.147692307692308
YJL111W	0	0	0.147540983606557
YGL180W	0	0	0.147507629704985
YPR188C	0	0	0.147507629704985
YJR080C	0	1	0.147507629704985
YDR369C	0	0	0.147507629704985
YJL024C	0	0	0.147507629704985
YPL166W	0	0	0.147507629704985
YDR350C	0	0	0.147507629704985
YNR026C	1	0	0.147507629704985
YPL059W	0	0	0.147357723577236
YLR044C	0	0	0.147208121827411
YIL005W	0	0	0.147058823529412
YDR028C	0	0	0.146971201588878
YNR032W	0	0	0.146971201588878
YNL322C	0	0	0.146971201588878
YMR223W	0	0	0.146971201588878
YLR386W	0	0	0.146971201588878
YNL264C	0	0	0.146971201588878
YJL068C	0	0	0.146971201588878
YJR034W	0	0	0.146971201588878
YDR001C	0	0	0.146971201588878
YML029W	1	0	0.146971201588878
YPL071C	0	1	0.146971201588878
YPL055C	0	0	0.146971201588878
YIR003W	0	1	0.146971201588878
YLR251W	0	0	0.146971201588878
YLR016C	0	0	0.146971201588878
YBR072W	0	0	0.146971201588878
YGL098W	0	0	0.146971201588878
YNL312W	0	0	0.146971201588878
YOR176W	0	0	0.146971201588878
YDL137W	0	0	0.146971201588878
YKR087C	1	0	0.146971201588878
YMR070W	0	0	0.146971201588878
YGL017W	1	0	0.146971201588878
YCR073W-A	0	0	0.146825396825397
YHR121W	0	0	0.146679881070367
YKL026C	0	0	0.146534653465347
YOR131C	0	1	0.146534653465347
YBR137W	0	1	0.146534653465347
YDL106C	0	0	0.146389713155292
YHL019C	0	0	0.146245059288538
YER116C	0	0	0.146100691016782
YKR055W	0	0	0.145956607495069
YJR058C	0	0	0.145812807881773
YOR302W	0	0	0.145669291338583
YLR024C	0	0	0.145526057030482
YGL006W	0	0	0.145383104125737
YJL013C	0	0	0.145240431795878
YOL111C	0	0	0.145098039215686
YJR103W	0	0	0.144955925563173
YKL032C	0	0	0.144814090019569
YKR007W	0	0	0.144672531769306
YBR006W	0	0	0.14453125
YDR200C	0	0	0.144390243902439
YML125C	0	0	0.144249512670565
YBR121C	0	0	0.144109055501461
YPL119C	0	0	0.143968871595331
YLR266C	0	0	0.143828960155491
YKL208W	0	0	0.14368932038835
YMR170C	0	0	0.143549951503395
YGR248W	0	0	0.143410852713178
YGR112W	0	0	0.143272023233301
YBL105C	0	0	0.143133462282398
YFR051C	0	0	0.142995169082126
YBL009W	0	0	0.142857142857143
YIL153W	0	0	0.142719382835101
YKR051W	0	1	0.142719382835101
YLL029W	0	1	0.142719382835101
YAL049C	0	1	0.142719382835101
YIL041W	0	1	0.142719382835101
YEL058W	0	0	0.142581888246628
YFR034C	0	0	0.142444658325313
YGL156W	0	0	0.142311365807068
YLR100W	0	0	0.142311365807068
YGR257C	0	0	0.142311365807068
YLL060C	0	0	0.142311365807068
YBR086C	0	0	0.142311365807068
YGR086C	0	0	0.142311365807068
YDR270W	0	0	0.142311365807068
YDR430C	1	0	0.142311365807068
YLR369W	0	0	0.142175572519084
YBL052C	0	0	0.142040038131554
YIR009W	0	0	0.141904761904762
YLR284C	0	0	0.141769743101808
YNL049C	0	0	0.141634980988593
YGL067W	0	0	0.141500474833808
YBL079W	0	0	0.141366223908918
YMR115W	0	1	0.141366223908918
YOR028C	0	0	0.141232227488152
YIL111W	0	0	0.141098484848485
YMR043W	0	0	0.140964995269631
YAL032C	0	0	0.140831758034026
YJL140W	0	0	0.140698772426818
YPL010W	0	0	0.140566037735849
YNL107W	0	0	0.140433553251649
YPR155C	0	0	0.14030131826742
YBR087W	0	0	0.140169332079022
YDL141W	0	0	0.140037593984962
YGL196W	0	1	0.140037593984962
YLR299W	0	0	0.139906103286385
YJL141C	0	0	0.139774859287054
YIL009C-A	0	0	0.139643861293346
YGL185C	0	0	0.139513108614232
YJL004C	0	0	0.139382600561272
YLR116W	0	0	0.139252336448598
YHR137W	0	0	0.139122315592904
YFR025C	0	0	0.138992537313433
YMR087W	0	0	0.138863000931966
YBR046C	0	1	0.138863000931966
YIL002C	0	0	0.138733705772812
YNL097C	0	0	0.138604651162791
YML128C	0	0	0.138475836431227
YMR183C	0	0	0.138347260909935
YPL031C	0	0	0.13821892393321
YPL085W	0	0	0.138090824837813
YBR001C	0	0	0.137962962962963
YMR044W	0	0	0.137835337650324
YJL020C	0	0	0.137773722627737
YDR031W	0	1	0.137773722627737
YAR033W	0	0	0.137773722627737
YMR220W	0	0	0.137773722627737
YGL043W	0	0	0.137773722627737
YFL018C	0	0	0.137773722627737
YEL013W	0	0	0.137773722627737
YKL020C	0	0	0.137773722627737
YKL058W	0	0	0.137773722627737
YLR082C	0	0	0.137773722627737
YER078C	1	0	0.137773722627737
YAL041W	0	0	0.137773722627737
YIL045W	0	0	0.137773722627737
YPL154C	0	0	0.137773722627737
YMR251W-A	0	0	0.137773722627737
YCL008C	1	0	0.137773722627737
YER178W	0	0	0.137648131267092
YBR142W	0	0	0.13752276867031
YLR118C	0	1	0.13752276867031
YDR189W	0	0	0.137397634212921
YDR183W	0	0	0.137272727272727
YJL094C	0	0	0.137148047229791
YDR205W	0	0	0.137023593466425
YML053C	0	1	0.137023593466425
YPR135W	0	0	0.13689936536718
YLR257W	0	1	0.13689936536718
YML031W	0	0	0.136775362318841
YMR271C	0	0	0.136651583710407
YKR086W	0	0	0.136528028933092
YGL005C	0	0	0.136404697380307
YFR047C	0	0	0.136281588447653
YPL228W	0	0	0.136158701532913
YJL204C	0	0	0.136036036036036
YMR180C	0	0	0.135913591359136
YKR066C	0	0	0.135791366906475
YOR080W	0	0	0.135669362084456
YNL003C	0	0	0.135547576301616
YDR188W	0	0	0.13542600896861
YDL076C	0	0	0.135304659498208
YJL146W	0	0	0.135183527305282
YJR073C	0	0	0.135111111111111
YBR029C	0	0	0.135111111111111
YFR046C	0	0	0.135111111111111
YNL286W	0	0	0.135111111111111
YML035C	0	0	0.135111111111111
YLR203C	0	0	0.135111111111111
YGL065C	0	0	0.135111111111111
YKL054C	1	0	0.135111111111111
YNL138W	0	0	0.135039717563989
YJL180C	0	0	0.135039717563989
YKR048C	0	0	0.135039717563989
YEL071W	0	0	0.135039717563989
YDL227C	0	0	0.135039717563989
YOR113W	0	0	0.135039717563989
YDR022C	0	0	0.135039717563989
YNL230C	1	0	0.135039717563989
YFL028C	0	0	0.134920634920635
YER098W	0	0	0.134801762114537
YNL041C	0	0	0.134683098591549
YKR023W	0	1	0.134683098591549
YJL082W	0	1	0.134683098591549
YGR246C	0	0	0.134564643799472
YML102W	0	0	0.134446397188049
YNL167C	0	0	0.134328358208955
YAL001C	0	0	0.134210526315789
YGL238W	0	0	0.134092900964067
YKL170W	0	0	0.133975481611208
YCR093W	0	0	0.133858267716535
YDR295C	0	0	0.133741258741259
YCL051W	0	0	0.133624454148472
YOR374W	0	0	0.133507853403141
YHR028C	0	0	0.133391455972101
YER068W	0	0	0.133275261324042
YDR538W	0	0	0.133159268929504
YNR007C	0	0	0.13304347826087
YJR083C	0	0	0.132927888792354
YFL029C	0	0	0.1328125
YIR002C	0	0	0.132697311361665
YDR067C	0	1	0.132697311361665
YHR206W	0	0	0.132582322357019
YOL063C	0	0	0.132467532467532
YMR097C	0	0	0.132352941176471
YBR268W	0	0	0.132238547968885
YMR061W	0	0	0.132124352331606
YIL156W	0	0	0.132010353753236
YIR008C	0	0	0.131896551724138
YMR001C	0	0	0.131782945736434
YBL106C	0	0	0.131669535283993
YBR081C	0	0	0.131556319862425
YNL077W	0	1	0.131556319862425
YOR358W	0	0	0.131443298969072
YOR332W	0	0	0.131330472103004
YOR230W	0	0	0.131217838765009
YBR187W	0	1	0.131217838765009
YKL095W	0	0	0.131105398457584
YGR074W	0	0	0.130993150684932
YNL054W	0	0	0.130881094952951
YPL218W	0	0	0.130769230769231
YLR204W	0	0	0.13065755764304
YNR049C	0	0	0.130546075085324
YJR076C	0	0	0.130434782608696
YNL193W	0	1	0.130434782608696
YCL028W	0	1	0.130434782608696
YHR057C	0	1	0.130434782608696
YDR264C	0	0	0.130323679727428
YBL035C	0	0	0.130212765957447
YLR189C	0	0	0.130102040816327
YNL042W	0	0	0.12999150382328
YER040W	0	0	0.129881154499151
YGL121C	0	0	0.129770992366412
YGR088W	0	0	0.129661016949153
YOL143C	0	0	0.129551227773074
YDR005C	0	0	0.129441624365482
YHR171W	0	0	0.129332206255283
YOL016C	0	0	0.129222972972973
YER038C	0	0	0.129113924050633
YNL223W	0	0	0.129005059021922
YJR082C	0	0	0.128896377422072
YNL245C	0	0	0.128787878787879
YMR150C	0	0	0.128679562657696
YKR009C	0	0	0.128571428571429
YDR391C	0	1	0.128571428571429
YHL024W	0	0	0.128463476070529
YML079W	0	1	0.128463476070529
YDL178W	0	0	0.128355704697987
YHR118C	0	0	0.128248113998324
YGL018C	0	0	0.128140703517588
YDL088C	0	0	0.128033472803347
YNR034W	0	0	0.128013300083126
YNL257C	0	0	0.128013300083126
YGR222W	0	0	0.128013300083126
YGR047C	0	0	0.128013300083126
YDR296W	0	0	0.128013300083126
YMR054W	0	0	0.128013300083126
YBR282W	0	0	0.128013300083126
YPR181C	1	0	0.128013300083126
YGR057C	0	0	0.127906976744186
YFR014C	0	0	0.127800829875519
YLR095C	0	0	0.127694859038143
YGL206C	0	0	0.127589063794532
YBR084W	0	0	0.127483443708609
YPL213W	0	0	0.12737799834574
YKL019W	0	0	0.127272727272727
YGR281W	0	0	0.127167630057803
YLR292C	0	0	0.127062706270627
YCL017C	0	0	0.126957955482275
YCR019W	0	0	0.126853377265239
YDR532C	0	0	0.126748971193416
YPR040W	0	0	0.126644736842105
YGL027C	0	0	0.126540673788003
YML100W	0	0	0.126436781609195
YBL004W	0	0	0.126333059885152
YMR171C	0	1	0.126333059885152
YMR164C	0	0	0.126229508196721
YNL307C	0	0	0.126126126126126
YNL168C	0	1	0.126126126126126
YER120W	0	0	0.126022913256956
YML049C	0	0	0.125919869174162
YAL013W	0	0	0.125816993464052
YBL024W	0	0	0.125714285714286
YBR060C	0	0	0.125611745513866
YGR122W	0	0	0.125509372453138
YIL135C	0	0	0.125407166123779
YOL064C	0	0	0.12540192926045
YBR128C	0	0	0.12540192926045
YDR511W	0	0	0.12540192926045
YLR166C	0	0	0.12540192926045
YDL140C	0	0	0.12540192926045
YHL040C	0	0	0.12540192926045
YJR139C	0	0	0.12540192926045
YNL241C	0	0	0.12540192926045
YKR068C	0	0	0.12540192926045
YNL073W	0	0	0.12540192926045
YBL103C	0	0	0.12540192926045
YPR125W	0	0	0.12540192926045
YDL040C	0	0	0.12540192926045
YGR211W	0	0	0.12540192926045
YOR220W	0	1	0.12540192926045
YEL059C-A	1	0	0.12540192926045
YPL046C	1	0	0.12540192926045
YDL018C	0	0	0.125301204819277
YOR070C	0	0	0.125200642054575
YPL225W	0	1	0.125200642054575
YJR148W	0	0	0.125100240577386
YPL006W	0	0	0.125
YDR421W	0	0	0.124899919935949
YDL065C	0	0	0.1248
YHR067W	0	0	0.124700239808153
YDR175C	0	0	0.124600638977636
YML132W	0	0	0.124501197126895
YNL331C	0	0	0.124401913875598
YML034W	0	0	0.124302788844622
YHL048W	0	0	0.124203821656051
YNL115C	0	1	0.124203821656051
YGR038W	0	0	0.124105011933174
YAL027W	0	1	0.124105011933174
YLL009C	0	0	0.124006359300477
YOR142W	0	0	0.123907863383638
YOR122C	0	0	0.123809523809524
YJR005W	0	0	0.123711340206186
YNL329C	0	0	0.123613312202853
YGL254W	0	0	0.123515439429929
YAL055W	0	0	0.123417721518987
YOR125C	0	0	0.123320158102767
YLR026C	0	0	0.123222748815166
YGR154C	0	0	0.123137254901961
YDL053C	0	1	0.123137254901961
YGR278W	0	0	0.123137254901961
YPR165W	0	0	0.123137254901961
YDR181C	0	0	0.123137254901961
YOR327C	0	0	0.123137254901961
YML068W	0	0	0.123137254901961
YIL105C	0	0	0.123137254901961
YIR005W	0	0	0.123137254901961
YGR003W	1	0	0.123137254901961
YOR026W	0	0	0.123040752351097
YEL041W	0	0	0.122944400939702
YNL116W	0	0	0.122848200312989
YKL124W	0	0	0.122752150117279
YGR101W	0	0	0.12265625
YJR001W	0	0	0.12256049960968
YFL030W	0	0	0.122464898595944
YOR299W	0	0	0.122369446609509
YLR327C	0	1	0.122369446609509
YKR065C	0	0	0.122274143302181
YDR235W	0	0	0.122178988326848
YHR004C	0	0	0.122083981337481
YKL130C	0	0	0.121989121989122
YGL075C	0	0	0.121894409937888
YDL232W	0	0	0.121799844840962
YEL066W	0	0	0.121705426356589
YOR151C	0	0	0.121611154144074
YNL103W	0	0	0.121517027863777
YGL025C	0	0	0.121423047177108
YDL235C	0	0	0.121329211746522
YKL065C	0	1	0.121329211746522
YJL071W	0	0	0.121235521235521
YDR007W	0	0	0.121141975308642
YPR131C	0	0	0.121048573631457
YHR114W	0	0	0.12095531587057
YPR129W	0	0	0.12086220169361
YFL041W	0	0	0.120769230769231
YDL080C	0	0	0.120676402767102
YNL086W	0	1	0.120676402767102
YIL021W	0	0	0.120583717357911
YOL116W	0	0	0.120491174213354
YHR135C	0	0	0.120398773006135
YER042W	0	0	0.120306513409962
YNL298W	0	0	0.120214395099541
YDL155W	0	0	0.120122417750574
YJL100W	0	0	0.120030581039755
YDL116W	0	0	0.119938884644767
YOR008C	0	0	0.119847328244275
YDR463W	0	0	0.119755911517925
YGL198W	0	0	0.119664634146341
YPL015C	0	0	0.11957349581112
YDR379W	0	0	0.119482496194825
YBR052C	0	1	0.119482496194825
YIL061C	0	0	0.119391634980989
YOR244W	0	0	0.119300911854103
YMR026C	0	0	0.11921032649962
YGR171C	0	0	0.119119878603945
YER141W	0	0	0.119029567854435
YPL161C	0	0	0.118939393939394
YDL107W	0	0	0.11884935654807
YML054C	0	0	0.118759455370651
YMR168C	0	0	0.118669690098262
YGR194C	0	0	0.118580060422961
YNL158W	0	0	0.118490566037736
YNL161W	0	0	0.118401206636501
YOR171C	0	0	0.118311981914092
YGR192C	0	0	0.118222891566265
YNL214W	0	0	0.118133935289692
YJR088C	0	1	0.118133935289692
YJR079W	0	1	0.118133935289692
YNL011C	0	1	0.118133935289692
YER013W	0	0	0.118045112781955
YER105C	0	0	0.117956423741548
YGR044C	0	0	0.117867867867868
YML129C	0	0	0.117779444861215
YNL277W	0	0	0.117691154422789
YCR021C	0	0	0.117602996254682
YMR137C	0	0	0.11751497005988
YOR110W	0	0	0.117427075542259
YEL009C	0	0	0.117339312406577
YPR151C	0	0	0.117251680358476
YPL060W	0	0	0.117164179104478
YIR034C	0	0	0.117076808351976
YPL024W	0	0	0.11698956780924
YGL133W	0	0	0.116902457185406
YLR309C	0	0	0.116815476190476
YIL076W	0	0	0.116728624535316
YER079W	0	1	0.116728624535316
YOR136W	0	0	0.116641901931649
YLR219W	0	0	0.116555308092056
YNL136W	0	0	0.11646884272997
YIL138C	0	0	0.116382505559674
YPL169C	0	0	0.116296296296296
YAL031C	0	0	0.116210214655811
YBR158W	0	0	0.11612426035503
YGR170W	0	0	0.116038433111604
YIR012W	0	0	0.115952732644018
YLR071C	0	0	0.115867158671587
YLR034C	0	0	0.115781710914454
YHR178W	0	0	0.115696389093589
YBR141C	0	1	0.115696389093589
YOR148C	0	0	0.115611192930781
YBR107C	0	0	0.115526122148639
YGL223C	0	0	0.115441176470588
YLR078C	0	0	0.115356355620867
YBR037C	0	0	0.115271659324523
YLL046C	0	0	0.11518708730741
YBR056W	0	1	0.11518708730741
YBL021C	0	0	0.115102639296188
YKL017C	0	0	0.115076474872542
YIR018W	0	0	0.115076474872542
YDL238C	0	0	0.115076474872542
YIR017C	0	0	0.115076474872542
YKR101W	0	0	0.115076474872542
YGR046W	0	0	0.115076474872542
YOL008W	0	0	0.115076474872542
YDL236W	0	0	0.115076474872542
YLR389C	1	0	0.115076474872542
YMR238W	0	0	0.114992721979622
YKL197C	0	0	0.114909090909091
YDR117C	0	1	0.114909090909091
YGR072W	0	0	0.114825581395349
YLR120C	0	0	0.114742193173566
YDR305C	0	0	0.114658925979681
YIL022W	0	0	0.114575779550399
YDR104C	0	0	0.114492753623188
YLR192C	0	0	0.114409847936278
YOL117W	0	0	0.114327062228654
YEL062W	0	0	0.114244396240058
YMR073C	0	0	0.114161849710983
YLR117C	0	0	0.114079422382671
YLR094C	0	0	0.113997113997114
YNR010W	0	0	0.113914924297044
YER014W	0	0	0.113832853025937
YLR362W	0	0	0.113750899928006
YJR033C	0	0	0.113669064748201
YJR068W	0	0	0.113587347232207
YOL087C	0	1	0.113587347232207
YKL039W	0	1	0.113587347232207
YER022W	0	0	0.113505747126437
YHR006W	0	0	0.113424264178033
YPR141C	0	0	0.113342898134864
YML086C	0	0	0.11326164874552
YGL112C	0	0	0.113180515759312
YLR314C	0	0	0.113099498926271
YDR533C	0	1	0.113099498926271
YDL225W	0	0	0.113018597997139
YOL098C	0	1	0.113018597997139
YMR199W	0	0	0.112937812723374
YKL100C	0	1	0.112937812723374
YNL234W	0	0	0.112857142857143
YHR034C	0	0	0.11277658815132
YLR128W	0	0	0.112696148359486
YCR005C	0	0	0.112615823235923
YDR435C	0	0	0.112535612535613
YKL212W	0	0	0.112455516014235
YJR142W	0	1	0.112455516014235
YHR002W	0	0	0.112375533428165
YDR140W	0	0	0.11229566453447
YGL079W	0	1	0.11229566453447
YNL127W	0	0	0.112215909090909
YLR194C	0	0	0.112136266855926
YDR068W	0	1	0.112136266855926
YGR180C	0	0	0.112056737588652
YOR265W	0	0	0.111977321048901
YPL138C	0	0	0.111898016997167
YNL149C	0	0	0.111818825194621
YGR237C	0	1	0.111818825194621
YGL010W	0	1	0.111818825194621
YKR089C	0	0	0.111739745403112
YGL150C	0	0	0.111660777385159
YGL201C	0	0	0.111581920903955
YJR064W	0	0	0.111503175723359
YCR044C	0	0	0.111424541607898
YNL189W	0	0	0.111346018322763
YEL056W	0	0	0.111267605633803
YJL174W	0	0	0.11118930330753
YHL009C	0	0	0.111111111111111
YGL026C	0	0	0.111033028812368
YJL103C	0	0	0.110955056179775
YDL168W	0	0	0.110877192982456
YGR161C	0	0	0.110799438990182
YER134C	0	1	0.110799438990182
YPR086W	0	0	0.110721793973371
YGL096W	0	0	0.110644257703081
YCR071C	0	0	0.110566829951015
YDL215C	0	0	0.11048951048951
YJL124C	0	0	0.110412299091544
YDL091C	0	1	0.110412299091544
YJR019C	0	0	0.110335195530726
YDR043C	0	0	0.110258199581298
YLR424W	0	0	0.110181311018131
YOR360C	0	0	0.110104529616725
YDR253C	0	0	0.110027855153203
YOR126C	0	0	0.109951287404315
YNL330C	0	0	0.109874826147427
YDR103W	0	0	0.109798471160528
YIL113W	0	0	0.109722222222222
YGL128C	0	1	0.109722222222222
YEL039C	0	0	0.109646079111728
YIL155C	0	0	0.109570041608877
YGL106W	0	0	0.109494109494109
YPR018W	0	0	0.109418282548476
YHR018C	0	0	0.109342560553633
YMR068W	0	0	0.10926694329184
YER067W	0	1	0.10926694329184
YER046W	0	0	0.109191430545957
YKL214C	0	0	0.109116022099448
YGL174W	0	0	0.10904071773637
YJL057C	0	1	0.10904071773637
YOL054W	0	0	0.108965517241379
YNL177C	0	0	0.108890420399724
YBR014C	0	1	0.108890420399724
YGL208W	0	0	0.108815426997245
YHR176W	0	0	0.108740536820372
YNL250W	0	0	0.108665749656121
YGR274C	0	0	0.108591065292096
YLR098C	0	0	0.108516483516484
YJL112W	0	0	0.108442004118051
YGL190C	0	0	0.10838445807771
YMR153W	0	0	0.10838445807771
YKL119C	0	0	0.10838445807771
YLR342W	0	0	0.10838445807771
YJL123C	0	1	0.10838445807771
YOR008C-A	0	0	0.10838445807771
YNR001C	0	0	0.10838445807771
YJR106W	0	0	0.10838445807771
YJL052W	0	0	0.10838445807771
YKL074C	0	0	0.10838445807771
YNL311C	1	0	0.10838445807771
YPR120C	0	0	0.108310626702997
YDL021W	0	1	0.108310626702997
YFR002W	0	0	0.108236895847515
YGR204W	0	0	0.108163265306122
YEL050C	0	0	0.108089734874235
YKL028W	0	0	0.108016304347826
YLR055C	0	0	0.107942973523422
YIR001C	0	0	0.1078697421981
YOR174W	0	0	0.107796610169492
YER167W	0	0	0.107723577235772
YPL049C	0	0	0.107650643195667
YPR032W	0	0	0.107577807848444
YNL039W	0	0	0.107505070993915
YBR154C	0	0	0.107432432432432
YCL016C	0	0	0.107359891964889
YKR046C	0	0	0.107287449392713
YGR077C	0	0	0.107215104517869
YFR021W	0	0	0.107142857142857
YBR074W	0	1	0.107142857142857
YDL173W	0	1	0.107142857142857
YHR024C	0	0	0.107070707070707
YIL108W	0	1	0.107070707070707
YDR481C	0	0	0.10699865410498
YDR419W	0	0	0.106926698049765
YNL121C	0	0	0.106854838709677
YNL325C	0	0	0.106783075889859
YOL067C	0	0	0.106711409395973
YJR036C	0	0	0.106639839034205
YKL188C	0	0	0.10656836461126
YBR177C	0	0	0.10649698593436
YGR127W	0	1	0.10649698593436
YNL305C	0	1	0.10649698593436
YLR239C	0	0	0.106425702811245
YLR262C	0	0	0.106354515050167
YJR021C	0	0	0.106283422459893
YFL010C	0	1	0.106283422459893
YBR284W	0	0	0.106212424849699
YNR002C	0	0	0.106141522029372
YPL229W	0	1	0.106141522029372
YOL089C	0	0	0.106070713809206
YKL053C-A	0	0	0.106
YJL115W	0	0	0.105929380413058
YMR020W	0	0	0.105858854860186
YDR169C	0	1	0.105858854860186
YBR286W	0	0	0.105788423153693
YER151C	0	0	0.105718085106383
YMR240C	0	0	0.105647840531561
YOR172W	0	0	0.105577689243028
YDL017W	0	0	0.105507631055076
YER170W	0	0	0.105437665782493
YHR063C	0	0	0.105367793240557
YJR022W	0	0	0.105298013245033
YPR028W	0	0	0.105228325612177
YHR007C	0	0	0.10515873015873
YKR004C	0	0	0.105089226701917
YIR004W	0	0	0.105019815059445
YFR013W	0	0	0.104950495049505
YKL129C	0	0	0.104881266490765
YDR006C	0	0	0.104812129202373
YER062C	0	0	0.104743083003953
YGR133W	0	0	0.104712041884817
YFL042C	0	1	0.104712041884817
YGL242C	0	1	0.104712041884817
YDR407C	0	0	0.104712041884817
YDR191W	0	0	0.104712041884817
YIL161W	0	1	0.104712041884817
YCR079W	0	0	0.104712041884817
YNL025C	0	0	0.104712041884817
YPL270W	0	0	0.104712041884817
YGR230W	0	0	0.104712041884817
YKL011C	0	0	0.104712041884817
YDR480W	0	0	0.104712041884817
YKL171W	1	0	0.104712041884817
YPR199C	0	0	0.104643557880968
YLR115W	0	0	0.104575163398693
YIL074C	0	0	0.104506858262573
YHR017W	0	1	0.104506858262573
YCR077C	0	0	0.10443864229765
YLR108C	0	1	0.10443864229765
YLR182W	0	0	0.104370515329419
YDL089W	0	1	0.104370515329419
YFR006W	0	1	0.104370515329419
YGR043C	0	1	0.104370515329419
YKL049C	0	0	0.104302477183833
YOR363C	0	0	0.104234527687296
YHR205W	0	0	0.104166666666667
YGL051W	0	0	0.104098893949252
YCR011C	0	0	0.104031209362809
YBR105C	0	0	0.103963612735543
YGR229C	0	0	0.103896103896104
YIL071C	0	0	0.103828682673589
YDR273W	0	0	0.103761348897536
YHR082C	0	0	0.103694102397926
YER051W	0	0	0.103626943005181
YJL166W	0	0	0.103559870550162
YMR218C	0	0	0.103492884864166
YDL022W	0	0	0.103425985778927
YLR231C	0	0	0.103359173126615
YOR323C	0	0	0.103292446739832
YDR231C	0	0	0.103225806451613
YDR217C	0	0	0.103159252095422
YPR019W	0	0	0.103092783505155
YHR037W	0	0	0.103026400515132
YMR247C	0	0	0.102960102960103
YGR002C	0	0	0.102941176470588
YHR175W	0	0	0.102941176470588
YLL019C	0	0	0.102941176470588
YAL009W	0	0	0.102941176470588
YMR047C	0	0	0.102941176470588
YDR257C	0	1	0.102941176470588
YDR079W	0	0	0.102941176470588
YDL220C	0	0	0.102941176470588
YNL315C	0	0	0.102941176470588
YPL135W	0	0	0.102941176470588
YJR131W	1	0	0.102941176470588
YGL056C	0	1	0.102941176470588
YPR058W	0	0	0.102875399361022
YMR296C	0	0	0.102809706257982
YMR094W	0	0	0.102744097000638
YIL048W	0	0	0.102678571428571
YCR059C	0	0	0.102613129381772
YDR434W	0	0	0.102547770700637
YDR516C	0	0	0.102482495225971
YMR008C	0	0	0.102417302798982
YMR053C	0	0	0.102352193261284
YPL110C	0	0	0.102287166454892
YOR137C	0	0	0.102222222222222
YPL195W	0	0	0.102157360406091
YML113W	0	0	0.102092580849715
YAL010C	0	0	0.102027883396705
YLR396C	0	0	0.10196326789107
YER173W	0	0	0.101898734177215
YOR208W	0	0	0.101834282099937
YGL197W	0	0	0.101769911504425
YOR269W	0	0	0.10170562223626
YML028W	0	0	0.101641414141414
YJR017C	0	0	0.101577287066246
YGR244C	0	0	0.101513240857503
YLR070C	0	0	0.101449275362319
YJR051W	0	0	0.101385390428212
YDR228C	0	0	0.101321585903084
YLR440C	0	0	0.10125786163522
YLR453C	0	0	0.101194217473287
YGR081C	0	0	0.101130653266332
YGR157W	0	0	0.101067168863779
YDR498C	0	0	0.101003764115433
YLR176C	0	0	0.100940438871473
YKR070W	0	1	0.100940438871473
YMR208W	0	0	0.100877192982456
YDR311W	0	0	0.100814026299311
YDR073W	0	0	0.100750938673342
YER101C	0	1	0.100750938673342
YLR073C	0	1	0.100750938673342
YGR262C	0	0	0.100687929956223
YPL007C	0	0	0.100625
YHR152W	0	0	0.100562148657089
YPL023C	0	0	0.100558659217877
YJR094C	0	0	0.100558659217877
YPL188W	0	0	0.100558659217877
YGR070W	0	0	0.100558659217877
YLR141W	0	0	0.100558659217877
YER037W	0	1	0.100558659217877
YPR133C	0	0	0.100558659217877
YNL293W	0	0	0.100558659217877
YDL174C	0	0	0.100558659217877
YLR306W	0	0	0.100558659217877
YHR108W	1	0	0.100558659217877
YMR192W	0	0	0.100496277915633
YML058W	0	0	0.100433973961562
YFR042W	0	1	0.100433973961562
YDL200C	0	0	0.100371747211896
YFR044C	0	0	0.10030959752322
YNL093W	0	0	0.100247524752475
YMR021C	0	0	0.100185528756957
YJL041W	0	0	0.100123609394314
YKL151C	0	1	0.100123609394314
YDR267C	0	1	0.100123609394314
YDR164C	0	0	0.100061766522545
YOR353C	0	0	0.1
YNL004W	0	0	0.0999383096853794
YDR244W	0	0	0.0998766954377312
YAL054C	0	0	0.099815157116451
YIL056W	0	0	0.0997536945812808
YKR027W	0	0	0.0996923076923077
YMR042W	0	0	0.0996309963099631
YPL064C	0	1	0.0996309963099631
YER109C	0	0	0.0995697602950215
YIL125W	0	0	0.0995085995085995
YER047C	0	1	0.0995085995085995
YBL095W	0	1	0.0995085995085995
YDL090C	0	0	0.0994475138121547
YGL210W	0	0	0.0993865030674847
YER018C	0	0	0.0993255671367259
YPL202C	0	0	0.0992647058823529
YKL173W	0	0	0.099203919167177
YDR127W	0	0	0.0991432068543452
YPL111W	0	0	0.0990825688073395
YKL103C	0	0	0.0990220048899755
YKL113C	0	0	0.098961514966402
YLR254C	0	0	0.0989010989010989
YKL057C	0	0	0.0988407565588774
YKL159C	0	0	0.0987804878048781
YER044C	0	0	0.0987202925045704
YHL036W	0	0	0.0986601705237515
YDR116C	0	0	0.0986001217285453
YGR174C	0	0	0.0985401459854015
YGR220C	0	0	0.0984802431610942
YAL021C	0	0	0.0984204131227217
YIL116W	0	0	0.0983606557377049
YDR439W	0	0	0.0983009708737864
YBR251W	0	0	0.0982413583990297
YML042W	0	0	0.0981818181818182
YKL035W	0	0	0.098122350090854
YDR056C	0	1	0.098122350090854
YCR042C	0	0	0.0980629539951574
YJL044C	0	0	0.0980036297640653
YPL048W	0	0	0.097944377267231
YLR431C	0	0	0.0978851963746224
YNR008W	0	0	0.0978260869565217
YKR038C	0	0	0.0977670488835244
YHR188C	0	0	0.097708082026538
YFL056C	0	0	0.0976491862567812
YPL022W	0	0	0.0975903614457831
YDL230W	0	0	0.0975316074653823
YOR241W	0	0	0.0974729241877256
YOL043C	0	0	0.0974143114852676
YML076C	0	0	0.0973557692307692
YMR278W	0	1	0.0973557692307692
YHR199C	0	1	0.0973557692307692
YIL137C	0	1	0.0973557692307692
YKL148C	0	0	0.0972972972972973
YER060W-A	0	1	0.0972972972972973
YJR074W	0	0	0.0972388955582233
YMR036C	0	0	0.0971805638872226
YFL021W	0	0	0.0971223021582734
YMR281W	0	0	0.0970641102456561
YDR078C	0	0	0.0970059880239521
YGR197C	0	0	0.0969479353680431
YEL038W	0	1	0.0969479353680431
YML100W-A	0	1	0.0969479353680431
YCR017C	0	0	0.0968899521531101
YFL057C	0	0	0.0968320382546324
YOR150W	0	0	0.0967741935483871
YJR010W	0	0	0.0967164179104478
YGR247W	0	0	0.0966587112171838
YLR088W	0	0	0.0966010733452594
YBR269C	0	1	0.0966010733452594
YOR179C	0	0	0.0965435041716329
YGR026W	0	1	0.0965435041716329
YOR056C	0	0	0.0964860035735557
YLR218C	0	1	0.0964860035735557
YLR437C	0	1	0.0964860035735557
YIR031C	0	0	0.0964285714285714
YJR009C	0	0	0.0963712076145152
YER029C	0	0	0.0963139120095125
YPL088W	0	0	0.0962566844919786
YDR375C	0	0	0.0961995249406176
YJL192C	0	0	0.0961424332344214
YFR048W	0	0	0.096085409252669
YDR141C	0	0	0.0960284528749259
YOL044W	0	0	0.0959715639810427
YNL290W	0	0	0.0959147424511545
YAL020C	0	0	0.0958579881656805
YBL027W	0	0	0.0958013010053223
YPL249C	0	0	0.0957446808510638
YDL197C	0	0	0.0956881275841701
YDR354W	0	0	0.0956316410861865
YLR113W	0	0	0.0955752212389381
YBR132C	0	0	0.0955188679245283
YHR191C	0	0	0.0954625810253388
YER104W	0	0	0.0954063604240283
YDR128W	0	1	0.0954063604240283
YER026C	0	0	0.0953502060035315
YGR143W	0	0	0.0952941176470588
YDR130C	0	0	0.0952380952380952
YDR337W	0	0	0.0951821386603995
YHR111W	0	0	0.0951262477980035
YJR127C	0	0	0.0950704225352113
YJL059W	0	0	0.0950146627565982
YER154W	0	0	0.0949589683470106
YBR117C	0	0	0.0949033391915641
YNL251C	0	0	0.094847775175644
YGL023C	0	0	0.0947922761849034
YIL068C	0	0	0.0947368421052632
YDR096W	0	0	0.0946814728229106
YMR052W	0	0	0.0946261682242991
YCR069W	0	1	0.0946261682242991
YDR319C	0	1	0.0946261682242991
YIR029W	0	0	0.0945709281961471
YML008C	0	0	0.0945157526254376
YDL087C	0	0	0.0944606413994169
YHR124W	0	0	0.0944055944055944
YGL129C	0	0	0.0943506115317414
YOR038C	0	0	0.0942956926658906
YOR285W	0	1	0.0942956926658906
YNL076W	0	0	0.0942408376963351
YJL110C	0	0	0.0941860465116279
YGL063W	0	0	0.0941313190005811
YGL136C	0	0	0.0940766550522648
YHR105W	0	1	0.0940766550522648
YDL216C	0	0	0.094022054556007
YPL103C	0	1	0.094022054556007
YOL052C-A	0	0	0.0939675174013921
YKR016W	0	1	0.0939675174013921
YDR263C	0	0	0.0939130434782609
YOR298C-A	0	0	0.0938586326767092
YGR203W	0	1	0.0938586326767092
YEL036C	0	0	0.0938042848870874
YGR270W	0	0	0.09375
YHR163W	0	0	0.0936957779063042
YGL250W	0	1	0.0936957779063042
YOR279C	0	0	0.0936416184971098
YJR152W	0	0	0.0935875216637782
YKL139W	0	0	0.0935334872979215
YLR438W	0	0	0.0934795152914022
YPR167C	0	0	0.0934256055363322
YBR065C	0	0	0.093371757925072
YNL263C	0	0	0.0933179723502304
YDR336W	0	1	0.0933179723502304
YKL166C	0	0	0.0932642487046632
YFR009W	0	0	0.093210586881473
YOR193W	0	0	0.093156986774008
YOR189W	0	1	0.093156986774008
YLR423C	0	0	0.0931034482758621
YDL243C	0	0	0.0930499712808731
YKL192C	0	0	0.0929965556831228
YJL005W	0	0	0.0929432013769363
YNL055C	0	0	0.0928899082568807
YNL059C	0	0	0.092836676217765
YMR114C	0	1	0.092836676217765
YBR090C	0	1	0.092836676217765
YJL132W	0	1	0.092836676217765
YOR112W	0	0	0.0927835051546392
YMR023C	0	0	0.0927303949627934
YKL037W	0	1	0.0927303949627934
YJL026W	0	0	0.0926773455377574
YOR097C	0	1	0.0926773455377574
YIL004C	0	0	0.0926243567753002
YDL056W	0	0	0.0925714285714286
YDR476C	0	1	0.0925714285714286
YHL038C	0	0	0.0925185608223872
YCR004C	0	1	0.0925185608223872
YNR039C	0	0	0.0924657534246575
YPL061W	0	0	0.0924130062749572
YGR124W	0	0	0.0923603192702395
YJL042W	0	0	0.0923076923076923
YDR145W	0	0	0.092255125284738
YNL180C	0	0	0.0922026180990324
YLR246W	0	0	0.0921501706484642
YDR082W	0	0	0.0920977828311541
YMR079W	0	0	0.0920454545454545
YFL036W	0	0	0.0919931856899489
YMR318C	0	0	0.0919409761634506
YDR457W	0	0	0.0918888258650028
YER112W	0	0	0.0918367346938776
YMR228W	0	0	0.0917847025495751
YDR190C	0	0	0.0917327293318233
YAL051W	0	0	0.0916808149405773
YLR228C	0	0	0.0916289592760181
YGL191W	0	0	0.0915771622385529
YAL043C	0	0	0.0915254237288136
YBR039W	0	0	0.0914737436476567
YOL123W	0	0	0.0914221218961625
YKL174C	0	0	0.0913705583756345
YJL130C	0	0	0.0913190529875987
YNL258C	0	0	0.0912676056338028
YMR216C	0	0	0.0912162162162162
YGL126W	0	0	0.0911648846370287
YNL212W	0	1	0.0911648846370287
YJR091C	0	0	0.0911136107986502
YML099C	0	0	0.0910623946037099
YKR008W	0	0	0.0910112359550562
YMR250W	0	0	0.0909601347557552
YNL224C	0	1	0.0909601347557552
YPL215W	0	0	0.0909090909090909
YEL047C	0	0	0.0908581043185642
YDL074C	0	0	0.0908071748878924
YOR274W	0	0	0.0907563025210084
[truncated: 3,790 more rows]
