# Supplementary material for: Computationally Driven, Quantitative Experiments Discover Genes Required for Mitochondrial Biogenesis
Source: PLoS Genet. 2009 Mar 20;5(3):e1000407. doi: 10.1371/journal.pgen.1000407 (PMC2648979; doi:10.1371/journal.pgen.1000407)
Supplement: Dataset S2 — Top 100 novel ensemble predictions for additional yeast biological processes. A zip file containing 387 tab-delimited text files of the ensemble predictions for the indicated Gene Ontology Biological Process Term. (21.70 MB GZ) [file pgen.1000407.s013.gz › GO_0006511.txt]

ORF	AnnotatedToTerm?	Uncharacterized_04152007?	Precision
YGL011C	1	0	1.0
YKL145W	1	0	1.0
YER012W	1	0	1.0
YDR394W	1	0	1.0
YPR103W	1	0	1.0
YDL147W	1	0	1.0
YDL097C	1	0	1.0
YDL007W	1	0	1.0
YFR050C	1	0	1.0
YER021W	1	0	1.0
YDR427W	1	0	1.0
YOR117W	1	0	1.0
YFR052W	1	0	1.0
YPR108W	1	0	1.0
YGL048C	1	0	1.0
YFR004W	1	0	1.0
YOR362C	1	0	1.0
YOR259C	1	0	1.0
YMR314W	1	0	1.0
YOR157C	1	0	1.0
YHR200W	1	0	1.0
YBR173C	1	0	1.0
YBL041W	1	0	1.0
YJL001W	1	0	1.0
YER094C	1	0	1.0
YGR253C	1	0	1.0
YML092C	1	0	1.0
YGR048W	1	0	1.0
YOR261C	1	0	1.0
YFR010W	0	0	0.971428571428571
YBL058W	1	0	0.971428571428571
YOL038W	1	0	0.971428571428571
YKL213C	1	0	0.971428571428571
YBR170C	1	0	0.971428571428571
YDL126C	1	0	0.971428571428571
YLR421C	0	0	0.954545454545455
YGR135W	1	0	0.954545454545455
YER143W	1	0	0.954545454545455
YDL132W	1	0	0.954545454545455
YDR328C	1	0	0.954545454545455
YIL075C	1	0	0.954545454545455
YEL037C	1	0	0.954545454545455
YMR067C	1	0	0.954545454545455
YBR273C	1	0	0.954545454545455
YMR311C	0	0	0.936170212765957
YHR027C	1	0	0.936170212765957
YMR276W	1	0	0.936170212765957
YLL039C	0	0	0.92
YBR082C	1	0	0.92
YOL133W	1	0	0.92
YMR004W	0	0	0.901960784313726
YBL050W	0	0	0.884615384615385
YML007W	0	0	0.872727272727273
YLR025W	1	0	0.872727272727273
YJL034W	1	0	0.872727272727273
YPL240C	0	0	0.857142857142857
YJL036W	0	0	0.842105263157895
YCL043C	0	0	0.827586206896552
YGR232W	0	0	0.816666666666667
YMR184W	1	0	0.816666666666667
YKL210W	0	0	0.80327868852459
YFL044C	0	0	0.790322580645161
YKL117W	0	0	0.777777777777778
YDL193W	0	0	0.765625
YER142C	0	0	0.764705882352941
YDR330W	1	0	0.764705882352941
YDL190C	1	0	0.764705882352941
YDR260C	1	0	0.764705882352941
YCL044C	0	0	0.753623188405797
YDR059C	0	0	0.75
YMR022W	1	0	0.75
YIR025W	1	0	0.75
YHR012W	0	0	0.73972602739726
YOR007C	0	0	0.72972972972973
YBL022C	0	0	0.727272727272727
YBR290W	1	0	0.727272727272727
YPL084W	1	0	0.727272727272727
YKL007W	0	0	0.721518987341772
YDR177W	1	0	0.721518987341772
YJL053W	0	0	0.7125
YDL100C	0	0	0.703703703703704
YKL196C	0	0	0.695121951219512
YOL031C	0	0	0.69047619047619
YOL013C	1	0	0.69047619047619
YGL091C	0	0	0.682352941176471
YML032C	0	0	0.681818181818182
YDR411C	1	0	0.681818181818182
YKL002W	1	0	0.681818181818182
YNL084C	0	0	0.674157303370786
YGR284C	0	0	0.666666666666667
YNL281W	0	0	0.66304347826087
YLR102C	1	0	0.66304347826087
YDR092W	0	0	0.655913978494624
YDR099W	0	0	0.648936170212766
YLR216C	0	0	0.642105263157895
YNL007C	0	0	0.635416666666667
YHL030W	0	0	0.628865979381443
YBR272C	0	0	0.622448979591837
YMR275C	0	0	0.616161616161616
YMR186W	0	0	0.613861386138614
YDR054C	1	0	0.613861386138614
YGR132C	0	0	0.607843137254902
YOR027W	0	0	0.601941747572815
YDR486C	0	0	0.596153846153846
YGR277C	0	0	0.59047619047619
YCR082W	0	0	0.588785046728972
YKL206C	1	0	0.588785046728972
YDR503C	0	0	0.583333333333333
YER136W	0	0	0.577981651376147
YKR014C	0	0	0.576271186440678
YDR168W	0	0	0.576271186440678
YJL030W	0	0	0.576271186440678
YGL058W	1	0	0.576271186440678
YBR260C	0	0	0.576271186440678
YMR214W	1	0	0.576271186440678
YKL041W	1	0	0.576271186440678
YBR201W	1	0	0.576271186440678
YDR069C	1	0	0.576271186440678
YPR107C	0	0	0.576
YPR079W	0	0	0.576
YLR097C	1	0	0.576
YER100W	1	0	0.576
YNL026W	0	0	0.576
YEL012W	1	0	0.576
YIR011C	1	0	0.576
YCL057W	0	0	0.573643410852713
YDR196C	0	0	0.573643410852713
YNL155W	0	1	0.573643410852713
YJR102C	1	0	0.573643410852713
YCL052C	1	0	0.573643410852713
YNR006W	0	0	0.569230769230769
YOR089C	0	0	0.564885496183206
YDR335W	0	0	0.562043795620438
YGR231C	0	0	0.562043795620438
YDR214W	0	0	0.562043795620438
YGL004C	1	0	0.562043795620438
YLR417W	1	0	0.562043795620438
YKL022C	1	0	0.562043795620438
YHL002W	0	0	0.557971014492754
YBR077C	0	0	0.557142857142857
YGL240W	1	0	0.557142857142857
YLR387C	0	1	0.557142857142857
YMR139W	0	0	0.556338028169014
YOR249C	1	0	0.556338028169014
YMR092C	0	0	0.552447552447552
YML048W	0	0	0.548611111111111
YCL034W	0	0	0.544827586206897
YGL013C	0	0	0.543624161073825
YNL156C	0	0	0.543624161073825
YDL008W	1	0	0.543624161073825
YLR127C	1	0	0.543624161073825
YIL143C	0	0	0.54
YDR320C	0	0	0.536423841059603
YOR288C	0	0	0.532894736842105
YJR125C	0	0	0.529411764705882
YDL103C	0	0	0.525974025974026
YGR007W	0	0	0.52258064516129
YOR132W	0	0	0.522292993630573
YDR118W	1	0	0.522292993630573
YLR324W	0	0	0.520958083832335
YBR160W	0	0	0.520958083832335
YLR109W	0	0	0.520958083832335
YHR166C	1	0	0.520958083832335
YBL040C	0	0	0.520958083832335
YJR090C	1	0	0.520958083832335
YLR079W	0	0	0.520958083832335
YML088W	1	0	0.520958083832335
YBL084C	1	0	0.520958083832335
YPL002C	1	0	0.520958083832335
YLR028C	0	0	0.517857142857143
YGR167W	0	0	0.517647058823529
YDR363W-A	1	0	0.517647058823529
YPL091W	0	0	0.514619883040936
YDR294C	0	0	0.511627906976744
YBR165W	0	0	0.511494252873563
YFR036W	1	0	0.511494252873563
YPR178W	0	0	0.508571428571429
YDL020C	0	0	0.505681818181818
YGL095C	0	0	0.502824858757062
YGR037C	0	0	0.502793296089385
YBR062C	0	1	0.502793296089385
YNL172W	1	0	0.502793296089385
YCL035C	0	0	0.5
YCL050C	0	0	0.497237569060773
YML130C	0	0	0.494505494505495
YFR041C	0	0	0.491803278688525
YER125W	0	0	0.489130434782609
YDL029W	0	0	0.486631016042781
YJR044C	0	0	0.486631016042781
YFL009W	1	0	0.486631016042781
YJR126C	0	0	0.484042553191489
YNL006W	0	0	0.481481481481481
YDL188C	0	0	0.478947368421053
YBR080C	0	0	0.476683937823834
YKL010C	0	0	0.476683937823834
YMR077C	1	0	0.476683937823834
YBR109C	0	0	0.474226804123711
YOL108C	0	0	0.471794871794872
YML121W	0	0	0.469387755102041
YPR025C	0	0	0.467005076142132
YPR173C	0	0	0.464646464646465
YCR036W	0	0	0.462311557788945
YOR057W	0	0	0.46
YGL127C	0	0	0.45771144278607
YBR151W	0	1	0.45771144278607
YIL010W	0	0	0.455445544554455
YOL088C	0	0	0.45320197044335
YMR197C	0	0	0.450980392156863
YIL097W	0	0	0.448780487804878
YER027C	0	0	0.446601941747573
YHL034C	0	0	0.444444444444444
YKL073W	0	0	0.442307692307692
YMR029C	0	0	0.440191387559809
YBR016W	0	0	0.438095238095238
YBR166C	0	0	0.437209302325581
YGR193C	0	0	0.437209302325581
YPL065W	1	0	0.437209302325581
YGL200C	0	0	0.437209302325581
YNL159C	1	0	0.437209302325581
YLR250W	0	0	0.435185185185185
YBR279W	0	0	0.433179723502304
YFL038C	0	0	0.431192660550459
YDR246W	0	0	0.429223744292237
YOR069W	0	0	0.427272727272727
YML041C	0	0	0.425339366515837
YMR110C	0	0	0.423423423423423
YBR236C	0	0	0.42152466367713
YJL031C	0	0	0.419642857142857
YOL032W	0	0	0.417777777777778
YGR136W	0	1	0.417777777777778
YML069W	0	0	0.415929203539823
YDL099W	0	0	0.414096916299559
YLR378C	0	0	0.412280701754386
YGR111W	0	0	0.410480349344978
YGL161C	0	0	0.408695652173913
YKR001C	0	0	0.406926406926407
YOL151W	0	0	0.405172413793103
YER162C	0	0	0.40343347639485
YGL087C	0	0	0.402542372881356
YNR035C	0	0	0.402542372881356
YMR119W	1	0	0.402542372881356
YMR100W	0	0	0.40084388185654
YBR211C	0	0	0.399159663865546
YMR089C	0	0	0.397489539748954
YJL154C	0	0	0.395833333333333
YMR027W	0	1	0.395833333333333
YBR135W	0	0	0.394190871369295
YMR071C	0	0	0.392561983471074
YGR184C	0	0	0.390946502057613
YBR149W	0	0	0.389344262295082
YOR275C	0	0	0.387755102040816
YDR518W	0	0	0.386178861788618
YLL024C	0	0	0.384615384615385
YMR298W	0	0	0.383064516129032
YBL006C	0	0	0.381526104417671
YGR209C	0	0	0.38
YGL181W	0	0	0.378486055776892
YLR418C	0	0	0.376984126984127
YJL091C	0	0	0.375494071146245
YIL065C	0	0	0.375
YKL012W	0	0	0.375
YLR119W	1	0	0.375
YML004C	0	0	0.373540856031128
YBR103W	0	0	0.372093023255814
YER177W	0	0	0.370656370656371
YIL036W	0	0	0.369230769230769
YJR052W	0	0	0.367816091954023
YBR228W	0	0	0.366412213740458
YBR175W	0	0	0.365019011406844
YGL130W	0	0	0.363636363636364
YHL027W	0	0	0.362264150943396
YER103W	0	0	0.360902255639098
YDL161W	0	0	0.360594795539033
YGL207W	0	0	0.360594795539033
YNL064C	1	0	0.360594795539033
YFR003C	0	0	0.359259259259259
YLR104W	0	1	0.359259259259259
YBR024W	0	0	0.357933579335793
YKL195W	0	0	0.356617647058824
YOR321W	0	0	0.356363636363636
YBR058C	0	0	0.356363636363636
YIL046W	1	0	0.356363636363636
YBR212W	0	0	0.355072463768116
YJL194W	0	0	0.354838709677419
YBL025W	0	0	0.354838709677419
YLR207W	1	0	0.354838709677419
YMR152W	0	0	0.353571428571429
YGR258C	0	0	0.352313167259786
YDR392W	0	0	0.351063829787234
YDL002C	0	0	0.34982332155477
YDR373W	0	0	0.348591549295775
YBL091C	0	0	0.347368421052632
YML057W	0	0	0.346153846153846
YOR198C	0	0	0.344947735191638
YBR217W	0	0	0.34375
YDL115C	0	0	0.342560553633218
YCR009C	0	0	0.341379310344828
YPL094C	0	0	0.34020618556701
YGL252C	0	0	0.339041095890411
YBR095C	0	0	0.337883959044369
YOL057W	0	1	0.337883959044369
YMR013C	0	0	0.337837837837838
YBR193C	0	0	0.337837837837838
YDR358W	1	0	0.337837837837838
YDL059C	0	0	0.336700336700337
YER163C	0	1	0.336700336700337
YBR123C	0	0	0.335570469798658
YDR204W	0	0	0.334448160535117
YBR131W	0	0	0.333333333333333
YOR059C	0	1	0.333333333333333
YMR039C	0	0	0.332225913621262
YBL056W	0	0	0.33112582781457
YKL193C	0	0	0.330065359477124
YDR513W	0	0	0.330065359477124
YER003C	0	0	0.330065359477124
YBR280C	1	0	0.330065359477124
YJR086W	0	0	0.328990228013029
YDR528W	0	0	0.327922077922078
YDL078C	0	0	0.326860841423948
YPL244C	0	0	0.325806451612903
YBR216C	0	0	0.32475884244373
YAR007C	0	0	0.323717948717949
YKL165C	0	0	0.322683706070288
YDL134C	0	0	0.321656050955414
YMR099C	0	0	0.320634920634921
YDL142C	0	0	0.319620253164557
YIL142W	0	0	0.31875
YBR237W	0	0	0.31875
YBR288C	0	0	0.31875
YHR043C	1	0	0.31875
YHR190W	0	0	0.317757009345794
YBL017C	0	0	0.316770186335404
YDL045C	0	0	0.315789473684211
YBR229C	0	0	0.314814814814815
YJR084W	0	0	0.313846153846154
YAR002C-A	0	0	0.31306990881459
YBR176W	0	0	0.31306990881459
YGL047W	0	0	0.31306990881459
YDR400W	1	0	0.31306990881459
YAL023C	0	0	0.312121212121212
YCR084C	0	0	0.311178247734139
YJR099W	0	0	0.310240963855422
YBR199W	0	0	0.309309309309309
YDR202C	0	0	0.308383233532934
YGR142W	0	0	0.307462686567164
YMR113W	0	0	0.306547619047619
YLR093C	0	0	0.305637982195846
YGL053W	0	0	0.304733727810651
YDR238C	0	0	0.303834808259587
YGR080W	0	0	0.302941176470588
YKR062W	0	0	0.302052785923754
YKR035W-A	0	0	0.301169590643275
YBR119W	0	0	0.300291545189504
YBL019W	0	0	0.299418604651163
YOR075W	0	0	0.298550724637681
YKR011C	0	1	0.298550724637681
YOR254C	0	0	0.297687861271676
YAL007C	0	0	0.296829971181556
YIL062C	0	0	0.295977011494253
YKL040C	0	0	0.29512893982808
YDR519W	0	1	0.29512893982808
YOR002W	0	0	0.294285714285714
YLR170C	0	0	0.293447293447293
YGL172W	0	0	0.292613636363636
YMR135C	0	0	0.291784702549575
YOR052C	0	1	0.291784702549575
YBL036C	0	0	0.291316526610644
YKL059C	0	0	0.291316526610644
YNL051W	0	0	0.291316526610644
YGL003C	1	0	0.291316526610644
YIL154C	0	0	0.290502793296089
YOR099W	0	0	0.289693593314763
YML127W	0	0	0.288888888888889
YDR531W	0	0	0.28808864265928
YMR028W	0	0	0.287671232876712
YBR207W	0	0	0.287671232876712
YBR215W	0	0	0.287671232876712
YGL116W	1	0	0.287671232876712
YDR368W	0	0	0.286885245901639
YBR023C	0	0	0.286103542234332
YDL113C	0	0	0.285326086956522
YLL040C	0	0	0.284552845528455
YPL256C	0	0	0.284182305630027
YDR171W	0	0	0.284182305630027
YBR036C	0	0	0.284182305630027
YPR091C	0	1	0.284182305630027
YIL007C	1	0	0.284182305630027
YBR168W	0	0	0.283422459893048
YGR206W	0	0	0.282666666666667
YEL060C	0	0	0.281914893617021
YBR059C	0	0	0.281167108753316
YDR425W	0	0	0.280839895013123
YBR255W	0	1	0.280839895013123
YDL095W	0	0	0.280839895013123
YPL096W	0	0	0.280839895013123
YJL073W	1	0	0.280839895013123
YOR185C	0	0	0.280104712041885
YPL203W	0	0	0.279373368146214
YDR313C	0	0	0.27906976744186
YDR479C	0	0	0.27906976744186
YOR014W	0	0	0.27906976744186
YBL104C	0	1	0.27906976744186
YJL047C	1	0	0.27906976744186
YDL195W	0	0	0.278350515463918
YGR010W	0	0	0.277634961439589
YPL196W	0	0	0.276923076923077
YBL102W	0	0	0.276214833759591
YBR264C	0	0	0.275510204081633
YBR111C	0	1	0.275510204081633
YMR237W	0	0	0.274809160305344
YNL098C	0	0	0.274111675126904
YOR124C	0	0	0.273417721518987
YER133W	0	0	0.272727272727273
YDR515W	0	0	0.272040302267003
YDR071C	0	0	0.271356783919598
YBR167C	0	0	0.270676691729323
YHR079C	0	0	0.27
YBR125C	0	1	0.27
YGL221C	0	1	0.27
YBR129C	0	0	0.269326683291771
YBR055C	0	0	0.26865671641791
YBR200W	0	0	0.267990074441687
YER171W	0	0	0.267326732673267
YBL007C	0	0	0.266666666666667
YNL253W	0	0	0.266503667481663
YBR195C	0	0	0.266503667481663
YKR020W	0	0	0.266503667481663
YGL227W	1	0	0.266503667481663
YMR038C	0	0	0.265853658536585
YGR028W	0	0	0.265206812652068
YBR097W	0	0	0.265060240963855
YBR171W	0	0	0.265060240963855
YBR221C	0	0	0.265060240963855
YNL008C	1	0	0.265060240963855
YBR164C	0	0	0.264423076923077
YOR257W	0	0	0.26378896882494
YMR308C	0	0	0.263157894736842
YLL026W	0	0	0.262529832935561
YBR253W	0	0	0.261904761904762
YKR002W	0	0	0.261282660332542
YLR148W	0	0	0.260663507109005
YFR024C-A	0	0	0.260047281323877
YBR022W	0	0	0.259433962264151
YPR148C	0	1	0.259433962264151
YBR112C	0	0	0.258823529411765
YKL067W	0	0	0.258741258741259
YHR138C	0	0	0.258741258741259
YBL088C	0	0	0.258741258741259
YJL048C	1	0	0.258741258741259
YOR155C	0	0	0.258139534883721
YLR298C	0	0	0.25754060324826
YBR204C	0	1	0.25754060324826
YLR248W	0	0	0.256944444444444
YIL033C	0	0	0.25635103926097
YPL149W	0	0	0.255760368663594
YGL044C	0	0	0.255172413793103
YPL260W	0	1	0.255172413793103
YJL203W	0	0	0.254587155963303
YBL008W	0	0	0.254004576659039
YML131W	0	0	0.253424657534247
YER080W	0	1	0.253424657534247
YKL190W	0	0	0.252847380410023
YDR288W	0	0	0.252272727272727
YPL151C	0	0	0.251700680272109
YBR289W	0	0	0.251131221719457
YBR188C	0	0	0.250564334085779
YNL157W	0	1	0.250564334085779
YJR065C	0	0	0.25
YJR159W	0	0	0.249438202247191
YBR234C	0	0	0.248878923766816
YNL094W	0	0	0.248322147651007
YBR101C	0	0	0.247767857142857
YPR024W	0	0	0.247216035634744
YBL033C	0	0	0.246666666666667
YPR119W	0	0	0.246119733924612
YBR063C	0	1	0.246119733924612
YDR160W	0	0	0.245575221238938
YLR260W	0	0	0.245033112582781
YLR270W	0	0	0.244493392070485
YGL073W	0	0	0.243956043956044
YER048C	0	1	0.243956043956044
YJL155C	0	0	0.243421052631579
YGL141W	0	0	0.242888402625821
YJL008C	0	0	0.24235807860262
YLR360W	0	0	0.241830065359477
YDR113C	0	0	0.241304347826087
YJR050W	0	0	0.240780911062907
YOR020C	0	0	0.24025974025974
YDL125C	0	0	0.239740820734341
YPR081C	0	0	0.239224137931034
YCL032W	0	0	0.238709677419355
YGR276C	0	0	0.238396624472574
YBR198C	0	0	0.238396624472574
YBR233W	0	1	0.238396624472574
YPL100W	0	0	0.238396624472574
YDR162C	0	0	0.238396624472574
YGL244W	0	0	0.238396624472574
YLR240W	0	0	0.238396624472574
YML013W	1	0	0.238396624472574
YLR226W	0	0	0.238396624472574
YDR131C	1	0	0.238396624472574
YPR036W	0	0	0.237894736842105
YFL048C	0	0	0.237394957983193
YOR209C	0	0	0.236897274633124
YPL003W	0	0	0.236401673640167
YFR029W	0	0	0.235908141962422
YBR276C	0	0	0.235416666666667
YLR301W	0	0	0.234927234927235
YBR057C	0	0	0.234439834024896
YNL265C	0	0	0.233954451345756
YOR036W	0	0	0.233471074380165
YGR008C	0	0	0.232989690721649
YLR090W	0	0	0.232510288065844
YAL030W	0	0	0.232032854209446
YGR186W	0	0	0.23155737704918
YBR261C	0	1	0.23155737704918
YGR163W	0	0	0.231083844580777
YDR003W	0	0	0.230612244897959
YPL248C	0	0	0.230142566191446
YDR423C	0	0	0.229674796747967
YOR138C	0	0	0.22920892494929
YDR139C	0	0	0.228744939271255
YHR112C	0	0	0.228282828282828
YBR153W	0	0	0.227822580645161
YBL014C	0	0	0.227364185110664
YOL018C	0	0	0.226907630522088
YDR272W	0	0	0.226452905811623
YDR153C	0	0	0.226
YPR154W	0	0	0.225548902195609
YGR100W	0	0	0.225099601593625
YFL007W	0	0	0.224652087475149
YBR283C	0	0	0.224206349206349
YLR181C	0	0	0.223762376237624
YMR009W	0	0	0.223320158102767
YKL126W	0	0	0.222879684418146
YGR005C	0	0	0.22244094488189
YDR004W	0	0	0.222003929273084
YKL013C	0	0	0.22156862745098
YJL149W	0	1	0.22156862745098
YCL039W	0	0	0.221153846153846
YKL079W	0	0	0.221153846153846
YCL033C	0	0	0.221153846153846
YBL001C	0	0	0.221153846153846
YOR163W	0	0	0.221153846153846
YIL063C	0	0	0.221153846153846
YBR225W	0	1	0.221153846153846
YMR264W	1	0	0.221153846153846
YDR323C	0	0	0.221153846153846
YBL046W	0	0	0.221153846153846
YKL034W	1	0	0.221153846153846
YMR304W	0	0	0.220729366602687
YDR289C	0	0	0.220306513409962
YGL163C	0	0	0.219885277246654
YOL082W	0	0	0.219465648854962
YML001W	0	0	0.219047619047619
YMR258C	0	1	0.219047619047619
YKL146W	0	0	0.218631178707224
YBR259W	0	1	0.218631178707224
YGL122C	0	0	0.218216318785579
YDR329C	0	0	0.21780303030303
YGL002W	0	0	0.217391304347826
YMR263W	0	0	0.216981132075472
YER161C	0	0	0.216572504708098
YER095W	0	0	0.216165413533835
YGR009C	0	0	0.215759849906191
YBR281C	0	0	0.215355805243446
YIL034C	0	0	0.214953271028037
YJR046W	0	0	0.21455223880597
YGL166W	0	0	0.21415270018622
YDR473C	0	0	0.213754646840149
YOR023C	0	0	0.213358070500928
YBL060W	0	1	0.213358070500928
YBL107C	0	1	0.213358070500928
YGR223C	0	1	0.213358070500928
YIL173W	0	0	0.212962962962963
YLR132C	0	0	0.212569316081331
YBR155W	0	0	0.212177121771218
YBR073W	0	0	0.211786372007366
YBR293W	0	0	0.211397058823529
YPL259C	0	0	0.211009174311927
YDR129C	0	0	0.210622710622711
YBR194W	0	1	0.210622710622711
YKR051W	0	1	0.210622710622711
YBR007C	0	1	0.210622710622711
YGR117C	0	1	0.210622710622711
YHR195W	0	0	0.210237659963437
YPL085W	0	0	0.20985401459854
YGL153W	0	0	0.209471766848816
YMR072W	0	0	0.209090909090909
YDR456W	0	0	0.208711433756806
YPL106C	0	0	0.208333333333333
YBR114W	0	0	0.207956600361664
YIL098C	0	0	0.207581227436823
YBR110W	0	0	0.207207207207207
YAR003W	0	0	0.206834532374101
YKL135C	0	0	0.206463195691203
YOR357C	0	0	0.206093189964158
YLR035C	0	0	0.205724508050089
YLR206W	0	0	0.205357142857143
YPR067W	0	0	0.204991087344029
YDR284C	0	0	0.204626334519573
YGL115W	0	0	0.204262877442274
YMR231W	0	0	0.203900709219858
YNL036W	0	0	0.20353982300885
YBR140C	0	0	0.203180212014134
YJR117W	0	0	0.202821869488536
YAL002W	0	0	0.202464788732394
YAL016W	0	0	0.202108963093146
YOL129W	0	0	0.201754385964912
YLR408C	0	1	0.201754385964912
YOL049W	0	0	0.201401050788091
YHR201C	0	0	0.201048951048951
YBR231C	0	0	0.200698080279232
YIR006C	0	0	0.200348432055749
YDL124W	0	0	0.2
YDL006W	0	0	0.199652777777778
YBR126C	0	0	0.199306759098787
YML062C	0	0	0.198961937716263
YKR023W	0	1	0.198961937716263
YBR257W	0	0	0.198618307426598
YJL065C	0	0	0.198275862068966
YDL005C	0	0	0.197934595524957
YBR246W	0	1	0.197934595524957
YCR012W	0	0	0.197594501718213
YBR108W	0	1	0.197594501718213
YOR080W	0	0	0.197255574614065
YBR127C	0	0	0.196917808219178
YFR008W	0	0	0.196581196581197
YBR274W	0	0	0.196245733788396
YBL009W	0	0	0.195911413969336
YBL047C	0	0	0.195578231292517
YMR284W	0	0	0.195246179966044
YBR003W	0	0	0.194915254237288
YBL037W	0	0	0.194585448392555
YKL025C	0	0	0.194256756756757
YPL047W	0	0	0.193929173693086
YDL165W	0	0	0.193656093489149
YBR244W	0	0	0.193656093489149
YER111C	0	0	0.193656093489149
YMR200W	0	0	0.193656093489149
YBR270C	0	1	0.193656093489149
YKL179C	0	0	0.193656093489149
YDR306C	1	0	0.193656093489149
YDR229W	0	0	0.193333333333333
YDR388W	0	0	0.193011647254576
YGL082W	0	1	0.193011647254576
YDR369C	0	0	0.192691029900332
YDL047W	0	0	0.192371475953566
YOR221C	0	0	0.19205298013245
YGR141W	0	0	0.191735537190083
YBR258C	0	0	0.191419141914191
YJL164C	0	0	0.191103789126853
YKL061W	0	1	0.191103789126853
YBR061C	0	0	0.190789473684211
YPR180W	0	0	0.19047619047619
YBR078W	0	0	0.19016393442623
YLR178C	0	0	0.189852700490998
YJR049C	0	0	0.189542483660131
YPL070W	0	0	0.189233278955954
YGL100W	0	0	0.188925081433225
YPR029C	0	0	0.188617886178862
YLR429W	0	0	0.188311688311688
YLR005W	0	0	0.188006482982172
YOL068C	0	0	0.187702265372168
YBL026W	0	0	0.187399030694669
YDR163W	0	0	0.187096774193548
YPR075C	0	0	0.186795491143317
YDR372C	0	0	0.186495176848875
YKR084C	0	0	0.186195826645265
YDR314C	0	0	0.185897435897436
YHR104W	0	0	0.1856
YJR130C	0	0	0.185303514376997
YJL102W	0	0	0.185007974481659
YBL061C	0	0	0.184713375796178
YLR330W	0	0	0.184419713831479
YJL099W	0	0	0.184126984126984
YDR362C	0	0	0.183835182250396
YBR220C	0	1	0.183835182250396
YJL101C	0	0	0.183544303797468
YML005W	0	0	0.183254344391785
YJL014W	0	0	0.182965299684543
YMR173W	0	0	0.182677165354331
YBR161W	0	0	0.182389937106918
YLR370C	0	0	0.182103610675039
YIR037W	0	0	0.181818181818182
YBR094W	0	1	0.181818181818182
YPL152W	0	0	0.181533646322379
YBR008C	0	0	0.18125
YNL133C	0	0	0.180967238689548
YLR241W	0	1	0.180967238689548
YLR225C	0	1	0.180967238689548
YIL109C	0	0	0.180685358255452
YBR163W	0	1	0.180685358255452
YPR134W	0	0	0.180404354587869
YPR185W	0	0	0.180124223602484
YDR088C	0	0	0.17984496124031
YOR267C	0	0	0.179566563467492
YPL224C	0	0	0.179289026275116
YBR143C	0	0	0.179012345679012
YJL024C	0	0	0.178736517719569
YBL064C	0	0	0.178461538461538
YBR035C	0	0	0.178187403993856
YPL218W	0	0	0.177914110429448
YHR113W	0	0	0.177641653905054
YMR255W	0	0	0.17737003058104
YPR072W	0	0	0.177099236641221
YIL124W	0	0	0.176829268292683
YGR218W	0	0	0.176560121765601
YBR179C	0	0	0.17629179331307
YBR265W	0	0	0.176024279210926
YGR178C	0	0	0.175757575757576
YBR227C	0	1	0.175757575757576
YOR245C	0	0	0.175491679273828
YAL015C	0	0	0.175226586102719
YDR182W	0	0	0.174962292609351
YHR118C	0	0	0.174698795180723
YGR140W	0	0	0.174436090225564
YDR251W	0	0	0.174174174174174
YBR102C	0	0	0.173913043478261
YLR258W	0	0	0.173652694610778
YHR101C	0	0	0.17339312406577
YML110C	0	0	0.173274596182085
YGR042W	0	0	0.173274596182085
YBL093C	0	0	0.173274596182085
YDR036C	0	0	0.173274596182085
YDR151C	0	0	0.173274596182085
YOR250C	0	0	0.173274596182085
YNL107W	0	0	0.173274596182085
YPL214C	0	0	0.173274596182085
YDR287W	0	0	0.173274596182085
YDR057W	1	0	0.173274596182085
YMR199W	0	0	0.173274596182085
YBL057C	1	0	0.173274596182085
YDR236C	0	0	0.173020527859238
YBR096W	0	1	0.173020527859238
YFL005W	0	0	0.172767203513909
YBR015C	0	0	0.172514619883041
YKR018C	0	1	0.172514619883041
YBL080C	0	0	0.172262773722628
YBR139W	0	0	0.17201166180758
YBR256C	0	0	0.171761280931587
YOR090C	0	0	0.171511627906977
YKL094W	0	1	0.171511627906977
YNL229C	0	0	0.171262699564586
YER004W	0	1	0.171262699564586
YDR051C	0	1	0.171262699564586
YFL016C	0	0	0.171014492753623
YNL215W	0	1	0.171014492753623
YDR468C	0	0	0.170767004341534
YBR020W	0	0	0.170520231213873
YLR247C	0	1	0.170520231213873
YBR017C	0	0	0.17027417027417
YKL157W	0	0	0.170028818443804
YMR315W	0	1	0.170028818443804
YCL055W	0	0	0.169784172661871
YER120W	0	0	0.16973125884017
YLR044C	0	0	0.16973125884017
YOR329C	0	0	0.16973125884017
YDR530C	0	0	0.16973125884017
YBL035C	0	0	0.16973125884017
YDR460W	0	0	0.16973125884017
YBR197C	0	1	0.16973125884017
YLR427W	0	0	0.16973125884017
YMR161W	1	0	0.16973125884017
YOL062C	0	0	0.16973125884017
YLR199C	0	1	0.16973125884017
YBR136W	0	0	0.16973125884017
YJR006W	0	0	0.16973125884017
YLR208W	1	0	0.16973125884017
YDR258C	0	0	0.169491525423729
YPL087W	0	0	0.169252468265162
YBR202W	0	0	0.169014084507042
YLR350W	0	0	0.168776371308017
YHR016C	0	0	0.168539325842697
YBR235W	0	1	0.168539325842697
YHR087W	0	0	0.168302945301543
YDR098C	0	0	0.168067226890756
YOL065C	0	0	0.167832167832168
YBR172C	0	0	0.167597765363128
YGL124C	0	0	0.167364016736402
YBL089W	0	0	0.167130919220056
YDR318W	0	0	0.166898470097357
YBR004C	0	0	0.166666666666667
YHR132C	0	0	0.166435506241331
YDL144C	0	1	0.166435506241331
YDR063W	0	1	0.166435506241331
YER030W	0	0	0.166204986149584
YDR436W	0	0	0.16597510373444
YCR088W	0	0	0.165745856353591
YBR011C	0	0	0.16551724137931
YJL165C	0	0	0.165289256198347
YKR022C	0	0	0.165061898211829
YDR155C	0	0	0.164835164835165
YBR239C	0	1	0.164835164835165
YML053C	0	1	0.164835164835165
YLL058W	0	0	0.164609053497942
YOR194C	0	0	0.164383561643836
YBL031W	0	1	0.164383561643836
YLR006C	0	0	0.164158686730506
YBR210W	0	0	0.163934426229508
YFL031W	0	0	0.163710777626194
YML112W	0	0	0.163487738419619
YJR096W	0	0	0.163265306122449
YML124C	0	0	0.16304347826087
YBL051C	0	0	0.162822252374491
YDR293C	0	0	0.16260162601626
YBL011W	0	0	0.162381596752368
YBR122C	0	0	0.162162162162162
YBR042C	0	0	0.161943319838057
YBL063W	0	0	0.161725067385445
YPL204W	0	0	0.161507402422611
YBR041W	0	0	0.161290322580645
YKL015W	0	0	0.161073825503356
YIR009W	0	0	0.160857908847185
YGL157W	0	1	0.160857908847185
YMR183C	0	0	0.160642570281124
YNL027W	0	0	0.160427807486631
YBR133C	0	0	0.160213618157543
YMR223W	0	0	0.16
YHR161C	0	0	0.159841479524439
YBL038W	0	0	0.159841479524439
YPL190C	0	0	0.159841479524439
YKR088C	0	0	0.159841479524439
YDL135C	0	0	0.159841479524439
YGL233W	0	0	0.159841479524439
YOR256C	1	0	0.159841479524439
YDL076C	0	0	0.159630606860158
YHR001W	0	0	0.159420289855072
YLR116W	0	0	0.159210526315789
YPR093C	0	0	0.159001314060447
YBL091C-A	0	1	0.159001314060447
YER119C	0	0	0.158792650918635
YJR058C	0	0	0.158584534731324
YJR045C	0	0	0.158376963350785
YLR368W	0	0	0.158169934640523
YER059W	0	0	0.157963446475196
YDR173C	0	0	0.157757496740548
YDR067C	0	1	0.157757496740548
YBR033W	0	1	0.157757496740548
YBR026C	0	0	0.157552083333333
YDR027C	0	0	0.157347204161248
YDR254W	0	0	0.157142857142857
YNL079C	0	0	0.156939040207523
YBR242W	0	1	0.156939040207523
YBL032W	0	0	0.156735751295337
YBR159W	0	0	0.15653298835705
YLR011W	0	0	0.156330749354005
YER144C	0	0	0.156129032258065
YLR026C	0	0	0.155927835051546
YPL120W	0	0	0.155727155727156
YPR172W	0	1	0.155727155727156
YBR002C	0	0	0.155526992287918
YPR135W	0	0	0.155327342747112
YIL117C	0	0	0.155128205128205
YCR067C	0	0	0.154929577464789
YBR252W	0	0	0.154731457800512
YJR104C	0	0	0.154533844189017
YMR226C	0	0	0.154336734693878
YBR219C	0	1	0.154336734693878
YNL294C	0	0	0.154140127388535
YLR085C	0	0	0.153944020356234
YNL134C	0	1	0.153944020356234
YCR083W	0	0	0.153748411689962
YLL001W	0	0	0.153553299492386
YPL004C	0	0	0.153358681875792
YGL093W	0	0	0.153164556962025
YDR255C	0	0	0.152970922882427
YCR002C	0	0	0.152777777777778
YBL023C	0	0	0.152585119798235
YBL078C	0	0	0.152392947103275
YBL079W	0	0	0.152201257861635
YNL243W	0	0	0.152010050251256
YHL031C	0	0	0.151819322459222
YLR165C	0	0	0.151629072681704
YBR278W	0	0	0.151439299123905
YER083C	0	0	0.15125
YBR205W	0	0	0.151061173533084
YDR265W	0	0	0.150872817955112
YBR192W	0	0	0.150684931506849
YDR315C	0	0	0.150497512437811
YER116C	0	0	0.150310559006211
YER035W	0	0	0.150246305418719
YPL089C	0	0	0.150246305418719
YLR144C	0	0	0.150246305418719
YHR098C	0	0	0.150246305418719
YLR163C	0	0	0.150246305418719
YJL013C	0	0	0.150246305418719
YFL049W	1	0	0.150246305418719
YGL237C	0	0	0.150061500615006
YNL183C	0	0	0.14987714987715
YGR019W	0	0	0.149693251533742
YDR047W	0	0	0.149509803921569
YOR386W	0	0	0.149326805385557
YMR210W	0	0	0.149144254278729
YIR012W	0	0	0.148962148962149
YDR510W	0	0	0.148780487804878
YDL143W	0	0	0.148599269183922
YNL239W	0	0	0.148418491484185
YNL181W	0	1	0.148418491484185
YBL067C	0	1	0.148418491484185
YBR275C	0	0	0.14823815309842
YGR261C	0	0	0.148058252427184
YNL045W	0	0	0.147878787878788
YBL101C	0	0	0.147699757869249
YLR107W	0	0	0.147521160822249
YDR334W	0	0	0.147342995169082
YPL194W	0	0	0.147165259348613
YJR035W	0	0	0.146987951807229
YKL113C	0	0	0.146811070998797
YMR060C	0	0	0.146634615384615
YPR188C	0	0	0.146458583433373
YGL248W	0	0	0.146282973621103
YBL010C	0	1	0.146282973621103
YKL150W	0	0	0.146107784431138
YIL044C	0	0	0.145933014354067
YNR032W	0	0	0.145758661887694
YOR131C	0	1	0.145758661887694
YML117W	0	0	0.145584725536993
YOR042W	0	1	0.145584725536993
YJR082C	0	0	0.145411203814064
YJL128C	0	0	0.145238095238095
YBR162W-A	0	0	0.145065398335315
YPL232W	0	0	0.144893111638955
YGL228W	0	1	0.144893111638955
YBR038W	0	0	0.144721233689205
YBL075C	0	0	0.144549763033175
YDL227C	0	0	0.144378698224852
YMR171C	0	1	0.144378698224852
YBL020W	0	0	0.144208037825059
YBL090W	0	0	0.144037780401417
YJL111W	0	0	0.143867924528302
YBR254C	0	0	0.143698468786808
YOR197W	0	0	0.143529411764706
YLR259C	0	0	0.143360752056404
YMR140W	0	0	0.143192488262911
YMR174C	0	0	0.143024618991794
YGR013W	0	0	0.142857142857143
YMR178W	0	1	0.142857142857143
YGR267C	0	0	0.142690058479532
YOL009C	0	0	0.142523364485981
YDR100W	0	0	0.142357059509918
YJR059W	0	0	0.142191142191142
YDL027C	0	1	0.142191142191142
YNL015W	0	0	0.142025611175786
YMR105C	0	0	0.141860465116279
YML012W	0	0	0.141695702671312
YCR093W	0	0	0.1415313225058
YLR361C	0	0	0.141367323290846
YDR188W	0	0	0.141203703703704
YOR026W	0	0	0.141040462427746
YJL144W	0	0	0.140877598152425
YNL312W	0	0	0.140715109573241
YBL074C	0	0	0.140552995391705
YPL166W	0	0	0.140391254315305
YIL161W	0	1	0.140391254315305
YPL055C	0	0	0.140229885057471
YKL140W	0	0	0.140068886337543
YNL317W	0	0	0.139908256880734
YLR133W	0	0	0.139747995418099
YNL286W	0	0	0.139588100686499
YNL086W	0	1	0.139588100686499
YML102W	0	0	0.139428571428571
YNR019W	0	0	0.139269406392694
YDR122W	0	0	0.139110604332953
YBL055C	0	0	0.138952164009112
YKR076W	0	0	0.138794084186576
YKL104C	0	0	0.138636363636364
YIL009C-A	0	0	0.138479001135074
YMR302C	0	0	0.138321995464853
YDR058C	0	0	0.138165345413364
YIL153W	0	0	0.138009049773756
YHR074W	0	0	0.137853107344633
YOL071W	0	0	0.137737961926092
YDR512C	0	0	0.137737961926092
YKL038W	0	0	0.137737961926092
YLR292C	0	0	0.137737961926092
YER063W	0	0	0.137737961926092
YDR353W	0	0	0.137737961926092
YCR073W-A	0	0	0.137737961926092
YLR224W	1	0	0.137737961926092
YJR100C	0	1	0.137737961926092
YFR046C	0	0	0.13758389261745
YBR223C	0	0	0.137430167597765
YKL204W	0	0	0.137276785714286
YDR117C	0	1	0.137276785714286
YFL013C	0	0	0.137123745819398
YHR110W	0	0	0.136971046770601
YBR106W	0	0	0.136818687430478
YPL010W	0	0	0.136666666666667
YLR024C	0	0	0.136514983351831
YMR091C	0	0	0.136363636363636
YER020W	0	0	0.136212624584718
YOR035C	0	0	0.136061946902655
YJL204C	0	0	0.135911602209945
YMR002W	0	1	0.135911602209945
YGL104C	0	0	0.135761589403974
YNL293W	0	0	0.13561190738699
YMR201C	0	0	0.135462555066079
YOL096C	0	0	0.135313531353135
YKR003W	0	0	0.135223555070883
YNL245C	0	0	0.135223555070883
YLR016C	0	0	0.135223555070883
YDL137W	0	0	0.135223555070883
YGL019W	0	0	0.135223555070883
YKR007W	0	0	0.135223555070883
YGR268C	0	0	0.135223555070883
YGL017W	1	0	0.135223555070883
YGL137W	0	0	0.135076252723312
YJL049W	0	1	0.135076252723312
YNL049C	0	0	0.134929270946681
YPL247C	0	1	0.134929270946681
YDR200C	0	0	0.134782608695652
YKR055W	0	0	0.134636264929425
YER159C	0	0	0.134490238611714
YAL005C	0	0	0.134344528710726
YGL037C	0	0	0.134199134199134
YBR030W	0	0	0.134054054054054
YDL088C	0	0	0.133909287257019
YIR002C	0	0	0.133832976445396
YNL074C	0	0	0.133832976445396
YKL189W	0	0	0.133832976445396
YBL082C	0	0	0.133832976445396
YAR031W	0	0	0.133832976445396
YBR243C	0	0	0.133832976445396
YBR081C	0	0	0.133832976445396
YNR026C	1	0	0.133832976445396
YPR141C	0	0	0.133689839572193
YDL110C	0	1	0.133689839572193
YKL020C	0	0	0.133684210526316
YBL004W	0	0	0.133684210526316
YNL274C	0	0	0.133684210526316
YEL058W	0	0	0.133684210526316
YLR450W	0	0	0.133684210526316
YBR169C	0	0	0.133684210526316
YKR067W	0	0	0.133684210526316
YLR352W	0	1	0.133684210526316
YIL101C	0	0	0.133684210526316
YFR051C	0	0	0.133684210526316
YDR189W	0	0	0.133684210526316
YDR217C	0	0	0.133684210526316
YGR072W	0	0	0.133684210526316
YML125C	0	0	0.133684210526316
YDR219C	1	0	0.133684210526316
YIL017C	1	0	0.133684210526316
YDL140C	0	0	0.133543638275499
YGR047C	0	0	0.133403361344538
YDR452W	0	0	0.133263378803778
YPL024W	0	0	0.133123689727463
YNL322C	0	0	0.132984293193717
YAL041W	0	0	0.132845188284519
YNL250W	0	0	0.132706374085684
YNL264C	0	0	0.132567849686848
YKL095W	0	0	0.132429614181439
YIL156W	0	0	0.132291666666667
YOL026C	0	0	0.132154006243496
YBR263W	0	0	0.132016632016632
YGL066W	0	0	0.131879543094496
YLR166C	0	0	0.131742738589212
YJL060W	0	0	0.13160621761658
YDR268W	0	0	0.131469979296066
YDL234C	0	0	0.131334022750776
YBR014C	0	1	0.131334022750776
YLR082C	0	0	0.131198347107438
YLR182W	0	0	0.131062951496388
YLR071C	0	0	0.130927835051546
YLR118C	0	1	0.130927835051546
YGL079W	0	1	0.130927835051546
YOR289W	0	1	0.130927835051546
YBR245C	0	0	0.130792996910402
YDL017W	0	0	0.130658436213992
YDR181C	0	0	0.130524152106886
YGL119W	0	0	0.130390143737166
YNR007C	0	0	0.13025641025641
YML079W	0	1	0.13025641025641
YER017C	0	0	0.130122950819672
YGL098W	0	0	0.129989764585466
YBR214W	0	0	0.129856850715746
YML031W	0	0	0.129724208375894
YKR068C	0	0	0.129685916919959
YDR416W	0	0	0.129685916919959
YOL008W	0	0	0.129685916919959
YJL167W	0	0	0.129685916919959
YLR191W	0	0	0.129685916919959
YFR002W	0	0	0.129685916919959
YOR367W	0	0	0.129685916919959
YIL030C	1	0	0.129685916919959
YMR001C	0	0	0.129554655870445
YDR212W	0	0	0.129423660262892
YEL009C	0	0	0.129292929292929
YHR030C	0	0	0.129162462159435
YDL098C	0	0	0.129032258064516
YKL130C	0	0	0.128902316213494
YDR183W	0	0	0.128772635814889
YOR028C	0	0	0.128643216080402
YIL077C	0	0	0.1285140562249
YFR040W	0	0	0.128385155466399
YGL185C	0	0	0.128256513026052
YLR201C	0	0	0.128128128128128
YPR120C	0	0	0.128
YKR086W	0	0	0.127872127872128
YLR080W	0	0	0.127744510978044
YHR115C	0	0	0.127617148554337
YOL060C	0	0	0.127490039840637
YGL043W	0	0	0.127363184079602
YPL159C	0	0	0.127236580516899
YHR106W	0	0	0.127110228401192
YJR068W	0	0	0.126984126984127
YDR235W	0	0	0.126858275520317
YLR100W	0	0	0.126732673267327
YOR162C	0	0	0.126607319485658
YGL005C	0	0	0.126482213438735
YIR005W	0	0	0.126357354392892
YMR180C	0	0	0.126232741617357
YDR453C	0	0	0.126108374384236
YAL013W	0	0	0.125984251968504
YHL040C	0	0	0.125860373647984
YJL004C	0	0	0.125853658536585
YJR076C	0	0	0.125853658536585
YPL071C	0	1	0.125853658536585
YDR517W	0	0	0.125853658536585
YOR109W	0	0	0.125853658536585
YHR194W	0	0	0.125853658536585
YKL064W	0	0	0.125853658536585
YLR095C	0	0	0.125853658536585
YPL176C	1	0	0.125853658536585
YEL071W	0	0	0.125730994152047
YJR073C	0	0	0.125608568646543
YOR176W	0	0	0.125486381322957
YLR055C	0	0	0.12536443148688
YNL158W	0	0	0.125242718446602
YKL049C	0	0	0.125121241513094
YPL119C	0	0	0.125
YLR251W	0	0	0.124878993223621
YNL310C	0	0	0.124758220502901
YMR054W	0	0	0.12463768115942
YKL091C	0	1	0.12463768115942
YDR391C	0	1	0.12463768115942
YDR494W	0	0	0.124517374517375
YML070W	0	0	0.124406457739791
YGL196W	0	1	0.124406457739791
YBL105C	0	0	0.124406457739791
YLR345W	0	0	0.124406457739791
YOR018W	0	0	0.124406457739791
YDL046W	0	0	0.124406457739791
YMR041C	0	0	0.124406457739791
YIL005W	0	0	0.124406457739791
YJL146W	0	0	0.124406457739791
YCR019W	0	0	0.124406457739791
YBR121C	0	0	0.124406457739791
YPL046C	1	0	0.124406457739791
YGR057C	0	0	0.124406457739791
YBR087W	0	0	0.124406457739791
YMR137C	0	0	0.124406457739791
YBR137W	0	1	0.124406457739791
YKL011C	0	0	0.124406457739791
YPR131C	0	0	0.124406457739791
YCL008C	1	0	0.124406457739791
YJR033C	0	0	0.124288425047438
YJL140W	0	0	0.124170616113744
YOL044W	0	0	0.12405303030303
YBR053C	0	1	0.12405303030303
YBL103C	0	0	0.123935666982025
YNL097C	0	0	0.123818525519849
YJL055W	0	1	0.123818525519849
YPR040W	0	0	0.123701605288008
YDR061W	0	1	0.123701605288008
YHL019C	0	0	0.123584905660377
YBR060C	0	0	0.123468426013195
YMR043W	0	0	0.123352165725047
YPL078C	0	0	0.123236124176858
YPR125W	0	0	0.12312030075188
YER031C	0	0	0.123004694835681
YGL254W	0	0	0.122889305816135
YMR159C	0	0	0.122774133083411
YDR305C	0	0	0.122659176029963
YNL273W	0	0	0.122544434050515
YLR189C	0	0	0.122429906542056
YDR532C	0	0	0.122315592903828
YJR089W	0	0	0.122201492537313
YNL173C	0	0	0.122087604846226
YNL214W	0	0	0.121973929236499
YOR120W	0	0	0.121860465116279
YKL208W	0	0	0.121747211895911
YHR083W	0	0	0.121634168987929
YNL149C	0	0	0.12152133580705
YNL103W	0	0	0.121408711770158
YFL014W	0	0	0.121323529411765
YML034W	0	0	0.121323529411765
YAR033W	0	0	0.121323529411765
YLR073C	0	1	0.121323529411765
YPL206C	0	0	0.121323529411765
YFR025C	0	0	0.121323529411765
YGL040C	0	0	0.121323529411765
YGL062W	0	0	0.121323529411765
YPL123C	0	0	0.121323529411765
YLR257W	0	1	0.121323529411765
YPR158W	0	1	0.121323529411765
YNL311C	1	0	0.121323529411765
YOR054C	0	0	0.121212121212121
YMR261C	0	0	0.121100917431193
YKL142W	0	0	0.120989917506874
YHR121W	0	0	0.120879120879121
YMR094W	0	0	0.120768526989936
YCL038C	0	0	0.120658135283364
YER022W	0	0	0.120547945205479
YOR008C	0	0	0.12043795620438
YOL054W	0	0	0.120328167730173
YLR424W	0	0	0.120218579234973
YAL014C	0	0	0.120109190172884
YJL003W	0	0	0.12
YDL116W	0	0	0.119891008174387
YMR240C	0	0	0.11978221415608
YGL173C	0	0	0.119673617407072
YGR203W	0	1	0.119673617407072
YDR068W	0	1	0.119673617407072
YPL015C	0	0	0.119565217391304
YBR142W	0	0	0.119457013574661
YLR128W	0	0	0.119349005424955
YDL065C	0	0	0.119241192411924
YCL016C	0	0	0.11913357400722
YNL041C	0	0	0.1190261496844
YDR028C	0	0	0.118918918918919
YCR061W	0	0	0.118811881188119
YIR008C	0	0	0.118705035971223
YBR029C	0	0	0.118598382749326
YMR044W	0	0	0.118491921005386
YGR278W	0	0	0.118385650224215
YGL223C	0	0	0.118279569892473
YJR083C	0	0	0.118173679498657
YKL032C	0	0	0.118067978533095
YEL011W	0	0	0.117962466487936
YFL029C	0	0	0.117857142857143
YPR073C	0	0	0.117752007136485
YDR350C	0	0	0.117647058823529
YNR049C	0	0	0.117542297417631
YGL219C	0	0	0.117437722419929
YDL149W	0	0	0.117333333333333
YOR332W	0	0	0.117229129662522
YNR034W	0	0	0.117125110913931
YMR153W	0	0	0.117021276595745
YBL052C	0	0	0.116917626217892
YMR061W	0	0	0.116814159292035
YNR033W	0	0	0.116710875331565
YPR133C	0	0	0.11660777385159
YDL220C	0	0	0.116504854368932
YDL141W	0	0	0.116402116402116
YDR376W	0	0	0.116360454943132
YLR369W	0	0	0.116360454943132
YJR022W	0	0	0.116360454943132
YGL174W	0	0	0.116360454943132
YDR533C	0	1	0.116360454943132
YBR187W	0	1	0.116360454943132
YGL156W	0	0	0.116360454943132
YAL028W	0	0	0.116360454943132
YPR155C	0	0	0.116360454943132
YFR034C	0	0	0.116360454943132
YKL054C	1	0	0.116360454943132
YGL084C	0	0	0.116258741258741
YMR271C	0	0	0.116157205240175
YOR299W	0	0	0.116055846422339
YER079W	0	1	0.116055846422339
YML058W	0	0	0.115954664341761
YMR316W	0	0	0.115853658536585
YIL135C	0	0	0.115752828546562
YOR265W	0	0	0.115652173913043
YOL116W	0	0	0.115551694178975
YDL021W	0	1	0.115551694178975
YML011C	0	0	0.115451388888889
YMR168C	0	0	0.115351257588899
YIL045W	0	0	0.11525129982669
YBR086C	0	0	0.115151515151515
YGL190C	0	0	0.115051903114187
YPL225W	0	1	0.115051903114187
YGR081C	0	0	0.11495246326707
YGL238W	0	0	0.114853195164076
YDL072C	0	1	0.114853195164076
YOR230W	0	0	0.114754098360656
YBR105C	0	0	0.114655172413793
YGL067W	0	0	0.114556416881998
YHR091C	0	0	0.114457831325301
YDR319C	0	1	0.114457831325301
YDR005C	0	0	0.114432109308284
YBR107C	0	0	0.114432109308284
YMR164C	0	0	0.114432109308284
YNL136W	0	0	0.114432109308284
YPL161C	0	0	0.114432109308284
YDR311W	0	0	0.114432109308284
YML049C	0	0	0.114432109308284
YOL067C	0	0	0.114432109308284
YML029W	1	0	0.114432109308284
YDR022C	0	0	0.114334470989761
YBR284W	0	0	0.114236999147485
YDL155W	0	0	0.114139693356048
YBR268W	0	0	0.114042553191489
YDL106C	0	0	0.113945578231293
YBR282W	0	0	0.113848768054376
YPR023C	0	0	0.113752122241087
YMR030W	0	0	0.113655640373198
YJR088C	0	1	0.113655640373198
YER040W	0	0	0.113559322033898
YOL111C	0	0	0.11346316680779
YPL118W	0	0	0.11336717428088
YAL049C	0	1	0.11336717428088
YDR190C	0	0	0.113271344040575
YER098W	0	0	0.113175675675676
YPR127W	0	1	0.113175675675676
YER014W	0	0	0.113080168776371
YER068W	0	0	0.112984822934233
YLR362W	0	0	0.112889637742207
YOR327C	0	0	0.112794612794613
YIL076W	0	0	0.112699747687132
YIL105C	0	0	0.112605042016807
YIR003W	0	1	0.112605042016807
YBR271W	0	0	0.112510495382032
YLL029W	0	1	0.112510495382032
YPL064C	0	1	0.112510495382032
YJL124C	0	0	0.11241610738255
YNL298W	0	0	0.112321877619447
YLR266C	0	0	0.112227805695142
YDL074C	0	0	0.112133891213389
YBL068W	0	0	0.112040133779264
YOR360C	0	0	0.111946532999165
YEL059C-A	0	0	0.111853088480801
YPR032W	0	0	0.111759799833194
YGL128C	0	1	0.111759799833194
YIR017C	0	0	0.111666666666667
YOR142W	0	0	0.111573688592839
YPR140W	0	0	0.111480865224626
YLR431C	0	0	0.111388196176226
YOR220W	0	1	0.111388196176226
YNL077W	0	1	0.111388196176226
YOL063C	0	0	0.111295681063123
YOL064C	0	0	0.111203319502075
YDL053C	0	1	0.111203319502075
YHR137W	0	0	0.111111111111111
YBL106C	0	0	0.111019736842105
YNL054W	0	0	0.111019736842105
YDL040C	0	0	0.111019736842105
YLR078C	0	0	0.111019736842105
YGL075C	0	0	0.111019736842105
YPL228W	0	0	0.111019736842105
YHL009C	0	0	0.111019736842105
YCL028W	0	1	0.111019736842105
YCR044C	0	0	0.111019736842105
YGL006W	0	0	0.111019736842105
YPR181C	1	0	0.111019736842105
YKL046C	0	0	0.110928512736237
YAL031C	0	0	0.110837438423645
YGR255C	0	0	0.110746513535685
YAL032C	0	0	0.110655737704918
YMR238W	0	0	0.110565110565111
YGR246C	0	0	0.110474631751228
YFL028C	0	0	0.110384300899428
YPL213W	0	0	0.110294117647059
YMR097C	0	0	0.110204081632653
YKL019W	0	0	0.110114192495922
YOR353C	0	0	0.110024449877751
YGR074W	0	0	0.109934853420195
YDR270W	0	0	0.109845402766477
YGR122W	0	0	0.109756097560976
YDR538W	0	0	0.109666937449228
YMR220W	0	0	0.109577922077922
YNL287W	0	0	0.109489051094891
YDR127W	0	0	0.109400324149109
YER151C	0	0	0.109311740890688
YPL138C	0	0	0.109223300970874
YMR070W	0	0	0.109135004042037
YPL031C	0	0	0.109046849757674
YCL051W	0	0	0.108958837772397
YOR148C	0	0	0.108870967741935
YNL189W	0	0	0.108783239323127
YBR046C	0	1	0.108783239323127
YDR043C	0	0	0.108695652173913
YKR101W	0	0	0.108608205953339
YOR189W	0	1	0.108608205953339
YBR158W	0	0	0.108520900321543
YHR191C	0	0	0.108433734939759
YGR086C	0	0	0.108346709470305
YBL021C	0	0	0.108259823576584
YER173W	0	0	0.108173076923077
YJR103W	0	0	0.10808646917534
YHR057C	0	1	0.10808646917534
YHR105W	0	1	0.10808646917534
YGR044C	0	0	0.108
YOR347C	0	0	0.107913669064748
YJR017C	0	0	0.107827476038339
YPL229W	0	1	0.107827476038339
YPR165W	0	0	0.107741420590583
YBR084W	0	0	0.107655502392345
YNL004W	0	0	0.107569721115538
YKR087C	0	0	0.107484076433121
YEL013W	0	0	0.107398568019093
YDL200C	0	0	0.10731319554849
YHR206W	0	0	0.107227958697379
YKR052C	0	0	0.107142857142857
YJL123C	0	1	0.107142857142857
YMR073C	0	0	0.107057890563045
YOR151C	0	0	0.106973058637084
YNL277W	0	0	0.106888361045131
YER042W	0	0	0.106803797468354
YPL202C	0	0	0.106719367588933
YLR117C	0	0	0.106635071090047
YKL058W	0	0	0.10655090765588
YIL041W	0	1	0.10655090765588
YJR009C	0	0	0.106466876971609
YBL024W	0	0	0.106382978723404
YIL111W	0	0	0.106299212598425
YDL173W	0	1	0.106299212598425
YDL091C	0	1	0.106299212598425
YDR421W	0	0	0.106215578284815
YNL042W	0	0	0.106132075471698
YDR205W	0	0	0.106048703849175
YDL236W	0	0	0.10596546310832
YKL065C	0	1	0.10596546310832
YIR004W	0	0	0.105882352941176
YMR251W-A	0	0	0.105799373040752
YIL138C	0	0	0.105716523101018
YDL235C	0	0	0.105633802816901
YNL160W	0	0	0.105551211884285
YJR025C	0	0	0.10546875
YJL068C	0	0	0.105386416861827
YMR087W	0	0	0.105304212168487
YCR066W	0	0	0.105222135619641
YPL049C	0	0	0.105140186915888
YAL055W	0	0	0.105058365758755
YPL059W	0	0	0.1049766718507
YBR128C	0	0	0.104895104895105
YMR115W	0	1	0.104895104895105
YNL011C	0	1	0.104895104895105
YJL112W	0	0	0.104813664596273
YOR070C	0	0	0.104732350659426
YGR154C	0	0	0.104651162790698
YDR481C	0	0	0.104570100697134
YKL016C	0	0	0.104534973097617
YER029C	0	0	0.104534973097617
YAL001C	0	0	0.104534973097617
YHR090C	0	0	0.104534973097617
YNL257C	0	0	0.104534973097617
YGL027C	0	0	0.104534973097617
YDL048C	0	1	0.104534973097617
YOL117W	0	0	0.104534973097617
YER167W	0	0	0.104534973097617
YER013W	0	0	0.104534973097617
YGR003W	1	0	0.104534973097617
YNR010W	0	0	0.104454685099846
YJL115W	0	0	0.104374520337682
YBL027W	0	0	0.104294478527607
YIL002C	0	0	0.104214559386973
YLL060C	0	0	0.104134762633997
YOR244W	0	0	0.104055087987758
YNL193W	0	1	0.104055087987758
YER078C	0	0	0.103975535168196
YER037W	0	1	0.103975535168196
YJR034W	0	0	0.103896103896104
YKL057C	0	0	0.10381679389313
YPR129W	0	0	0.103787878787879
YGR161C	0	0	0.103787878787879
YHR004C	0	0	0.103787878787879
YHR006W	0	0	0.103787878787879
YDL018C	0	0	0.103787878787879
YIR038C	0	0	0.103787878787879
YHR034C	0	0	0.103787878787879
YJL052W	0	0	0.103787878787879
YJR005W	0	0	0.103787878787879
YNL230C	1	0	0.103787878787879
YOR302W	0	0	0.103709311127933
YLR309C	0	0	0.103630862329803
YNL003C	0	0	0.103552532123961
YNL161W	0	0	0.103474320241692
YLR219W	0	0	0.103396226415094
YML068W	0	0	0.103318250377074
YDR140W	0	0	0.103240391861341
YDR001C	0	0	0.10316265060241
YLR284C	0	0	0.103085026335591
YJR080C	0	1	0.103085026335591
YPL007C	0	0	0.103007518796992
YDR145W	0	0	0.102930127723516
YBR141C	0	1	0.102930127723516
YDL089W	0	1	0.102930127723516
YGL210W	0	0	0.102852852852853
YLR176C	0	0	0.102775693923481
YDR073W	0	0	0.102698650674663
YOR358W	0	0	0.102621722846442
YDL225W	0	0	0.102544910179641
YBL076C	0	0	0.102468212415856
YKL197C	0	0	0.102391629297459
YKL074C	0	0	0.102315160567588
YHR178W	0	0	0.102238805970149
YNL116W	0	0	0.102162565249814
YPL154C	0	0	0.102086438152012
YMR224C	0	0	0.102010424422934
YGL056C	0	1	0.102010424422934
YEL041W	0	0	0.101934523809524
YDR463W	0	0	0.10185873605948
YHR067W	0	0	0.101783060921248
YIR018W	0	0	0.101707498144024
YDR457W	0	0	0.101632047477745
YPR094W	0	0	0.101556708673091
YHR114W	0	0	0.101481481481481
YLR262C	0	0	0.10140636565507
YDL102W	0	0	0.101331360946746
YJL071W	0	0	0.101256467110126
YCR026C	0	0	0.101181683899557
YGL206C	0	0	0.101107011070111
YOR179C	0	0	0.101032448377581
YAL009W	0	0	0.100957995578482
YJR110W	0	0	0.100883652430044
YNR039C	0	0	0.100809418690213
YLL009C	0	0	0.100735294117647
YNL071W	0	0	0.100661278471712
YGR257C	0	0	0.100587371512482
YDR103W	0	0	0.100513573000734
YJL173C	0	0	0.100439882697947
YMR047C	0	0	0.1003663003663
YBR065C	0	0	0.100292825768668
YFR048W	0	0	0.100219458668617
YOR171C	0	0	0.100146198830409
YML076C	0	0	0.100073046018992
YLR342W	0	0	0.1
YPR045C	0	1	0.1
YDR078C	0	0	0.099927060539752
YBR074W	0	1	0.099927060539752
YPL048W	0	0	0.0998542274052478
YOR172W	0	0	0.0997815003641661
YDL232W	0	0	0.0997088791848617
YLR098C	0	0	0.0996363636363636
YER038C	0	0	0.0995639534883721
YJR139C	0	0	0.0994916485112564
YDR480W	0	0	0.0994194484760522
YFL041W	0	0	0.0993473531544597
YJL162C	0	1	0.0993473531544597
YJR021C	0	0	0.0992753623188406
YOR123C	0	0	0.0992034757422158
YDR485C	0	0	0.0991316931982634
YER122C	0	0	0.099060014461316
YJL082W	0	1	0.099060014461316
YJL180C	0	0	0.0989884393063584
YNL138W	0	0	0.0989169675090253
YDR336W	0	1	0.0989169675090253
YIL004C	0	0	0.0988455988455988
YMR037C	0	0	0.0987743330930065
YJL094C	0	0	0.0987031700288184
YLR192C	0	0	0.0986321094312455
YNL331C	0	0	0.0985611510791367
YJR043C	0	0	0.098490294751977
YGL246C	0	0	0.0984195402298851
YAL021C	0	0	0.0983488872936109
YIL048W	0	0	0.0982783357245337
YHL048W	0	0	0.0982078853046595
YCR077C	0	0	0.0981375358166189
YGR180C	0	0	0.098067287043665
YJL174W	0	0	0.097997138769671
YER018C	0	0	0.097927090779128
YDR419W	0	0	0.0978723404255319
YNL076W	0	0	0.0978723404255319
YMR296C	0	0	0.0978723404255319
YJL057C	0	1	0.0978723404255319
YOR274W	0	0	0.0978723404255319
YDR228C	0	0	0.0978723404255319
YDR074W	0	0	0.0978723404255319
YNL234W	0	0	0.0978723404255319
YOR125C	0	0	0.0978723404255319
YGR197C	0	0	0.0978723404255319
YDL178W	0	0	0.0978723404255319
YJR131W	1	0	0.0978723404255319
YDR267C	0	1	0.0978723404255319
YGL085W	0	1	0.0978723404255319
YGR229C	0	0	0.0978029766123317
YOR126C	0	0	0.0977337110481586
YKR066C	0	0	0.0976645435244161
YHR116W	0	0	0.0975954738330976
YKL017C	0	0	0.0975265017667845
YGL208W	0	0	0.0974576271186441
YNL167C	0	0	0.0973888496824277
YOR062C	0	1	0.0973888496824277
YGR196C	0	1	0.0973888496824277
YDL145C	0	0	0.0973201692524683
YDR142C	0	0	0.0972515856236787
YLR314C	0	0	0.0971830985915493
YGL020C	0	0	0.0971147079521464
YGL018C	0	0	0.0970464135021097
YDR379W	0	0	0.0969782150386507
YMR112C	0	0	0.0969101123595506
YDL197C	0	0	0.0968421052631579
YDR191W	0	0	0.0967741935483871
YDL243C	0	0	0.0967063770147162
YOL089C	0	0	0.0966386554621849
YFR005C	0	0	0.0965710286913926
YGR188C	0	0	0.0965034965034965
YGL201C	0	0	0.0964360587002096
YJR001W	0	0	0.0963687150837989
YKL026C	0	0	0.096301465457083
YDR295C	0	0	0.096234309623431
YDR104C	0	0	0.0961672473867596
YEL038W	0	1	0.0961672473867596
YGR127W	0	1	0.0961672473867596
YEL015W	0	0	0.096100278551532
YDR390C	0	0	0.0960334029227557
YML132W	0	0	0.0959666203059805
YJL020C	0	0	0.0958999305072967
YGR157W	0	0	0.0958333333333333
YDR031W	0	1	0.0958333333333333
YGR096W	0	0	0.0957668285912561
YMR190C	0	0	0.0957004160887656
YGL026C	0	0	0.0956340956340956
YNL307C	0	0	0.0955678670360111
YPL088W	0	0	0.0955017301038062
YCR005C	0	0	0.0954356846473029
YKR004C	0	0	0.0953697304768487
YHL038C	0	0	0.0953038674033149
YGR237C	0	1	0.0953038674033149
YKL129C	0	0	0.0952380952380952
YGR275W	0	0	0.0951724137931034
YNL012W	0	0	0.0951068228807719
YDR006C	0	0	0.0950413223140496
YGL010W	0	1	0.0950413223140496
YHR007C	0	0	0.0949759119064005
YDR128W	0	1	0.0949759119064005
YNL223W	0	0	0.0949105914718019
YIL074C	0	0	0.0948453608247423
YEL062W	0	0	0.0947802197802198
YGL025C	0	0	0.0947151681537406
YDL108W	0	0	0.0946502057613169
YGR274C	0	0	0.0945853324194654
YOR056C	0	0	0.0945205479452055
YLR141W	0	0	0.0944558521560575
YMR078C	0	0	0.094391244870041
YPR086W	0	0	0.0943267259056733
YDR434W	0	0	0.0942622950819672
YBR154C	0	0	0.09419795221843
YKR038C	0	0	0.0941336971350614
YDR264C	0	0	0.0940695296523517
YDL070W	0	1	0.0940695296523517
YJR142W	0	1	0.0940695296523517
YGL198W	0	0	0.0940054495912807
YGR192C	0	0	0.0939414567733152
YGR170W	0	0	0.0938775510204082
YLR094C	0	0	0.0938137321549966
YLR323C	0	1	0.0938137321549966
YKR027W	0	0	0.09375
YOR110W	0	0	0.0936863543788187
YGR112W	0	0	0.0936227951153324
YPR018W	0	0	0.0935593220338983
YNL305C	0	1	0.0935593220338983
YLR204W	0	0	0.0934959349593496
YDR007W	0	0	0.0934326337169939
YLR115W	0	0	0.0933694181326116
YNL241C	0	0	0.0933062880324544
YIL021W	0	0	0.0932432432432432
YGR058W	0	1	0.0932432432432432
YLR396C	0	0	0.0931802835921675
YMR068W	0	0	0.0931174089068826
YMR042W	0	0	0.0930546190155091
YOR193W	0	0	0.0929919137466307
YOL087C	0	1	0.0929919137466307
YKL119C	0	0	0.0929292929292929
YOR174W	0	0	0.0928667563930013
YLR238W	0	0	0.0928043039677202
YGR248W	0	0	0.092741935483871
YOR374W	0	0	0.0926796507723304
YLR437C	0	1	0.0926796507723304
YDL107W	0	0	0.0926174496644295
YFR047C	0	0	0.0925553319919517
YMR278W	0	1	0.0925553319919517
YNL212W	0	1	0.0925553319919517
YOR113W	0	0	0.0924932975871314
YKL173W	0	0	0.0924313462826524
YHR205W	0	0	0.0923694779116466
YOR363C	0	0	0.0923076923076923
YGL023C	0	0	0.0922459893048128
YDL216C	0	0	0.0921843687374749
YER044C	0	0	0.0921228304405874
YML035C	0	0	0.0920613742494997
YMR114C	0	1	0.0920613742494997
YOL072W	0	0	0.092
YDL215C	0	0	0.0919387075283145
YDL238C	0	0	0.0918774966711052
YGR222W	0	0	0.0918163672654691
YEL039C	0	0	0.0917553191489362
YDR240C	0	0	0.0916943521594684
YMR170C	0	0	0.0916334661354582
YPL258C	0	0	0.0915726609157266
YER109C	0	0	0.0915119363395226
YKL124W	0	0	0.0914512922465209
YER019W	0	0	0.0913907284768212
YDR484W	0	0	0.0913302448709464
YJR079W	0	1	0.0913302448709464
YER104W	0	0	0.0912698412698413
YJR036C	0	0	0.0912095175148711
YCR011C	0	0	0.0911492734478203
YPL195W	0	0	0.0910891089108911
YER112W	0	0	0.0910290237467019
YPL188W	0	0	0.0909690177982861
YPL133C	0	0	0.0909090909090909
YJL100W	0	0	0.0908492429229756
YKL114C	0	0	0.0907894736842105
YOR279C	0	0	0.0907297830374754
YOL143C	0	0	0.0906701708278581
YPL060W	0	0	0.0906106369008536
YKL139W	0	0	0.0905511811023622
YFL042C	0	1	0.0905511811023622
YBR072W	0	0	0.0904918032786885
YDR049W	0	1	0.0904918032786885
YGR046W	0	0	0.09043250327654
YGL106W	0	0	0.0903732809430255
YLL046C	0	0	0.0903141361256544
YPR080W	0	0	0.0902597402597403
YDL168W	0	0	0.0902597402597403
YMR052W	0	0	0.0902597402597403
YPR049C	0	0	0.0902597402597403
YJR127C	0	0	0.0902597402597403
YPL169C	0	0	0.0902597402597403
YDR296W	0	0	0.0902597402597403
YDR137W	0	0	0.0902597402597403
YGL180W	0	0	0.0902597402597403
YCL009C	0	0	0.0902597402597403
YPL022W	0	0	0.0902597402597403
YHR108W	1	0	0.0902597402597403
YKR048C	0	0	0.0902011680726801
YML008C	0	0	0.0901426718547341
YGR262C	0	0	0.0900842514581983
YKR008W	0	0	0.0900259067357513
YLR239C	0	0	0.0899676375404531
YER047C	0	1	0.0899676375404531
YPR167C	0	0	0.0899094437257439
YJR106W	0	0	0.0898513251454428
YER101C	0	1	0.0898513251454428
YGL112C	0	0	0.0897932816537468
YKL160W	0	0	0.0897353131052292
YPL127C	0	0	0.0896774193548387
YDR432W	0	0	0.0896196002578981
YPR151C	0	0	0.0895618556701031
YPL020C	0	0	0.0895041854475209
YMR281W	0	0	0.0894465894465895
YML113W	0	0	0.0893890675241158
YGL063W	0	0	0.0893316195372751
YJR040W	0	0	0.0892742453436095
YOR122C	0	0	0.089216944801027
YPL023C	0	0	0.0891597177677999
YGR129W	0	0	0.0891025641025641
YLR231C	0	0	0.0890454836643177
YNL325C	0	0	0.08898847631242
YDR407C	0	0	0.0889315419065899
YGL133W	0	0	0.0888746803069054
YGL242C	0	1	0.0888746803069054
YGL051W	0	0	0.0888178913738019
YOL025W	0	0	0.0887611749680715
YMR093W	0	0	0.0887045309508615
YHR150W	0	0	0.0886479591836735
YHL025W	0	0	0.088591459528362
YMR021C	0	0	0.0885350318471338
YCR059C	0	0	0.0884786760025461
YIL113W	0	0	0.0884223918575064
YJR064W	0	0	0.0883661792752702
YJL110C	0	0	0.0883100381194409
YER178W	0	0	0.0882539682539683
YHR063C	0	0	0.0881979695431472
YDL057W	0	1	0.0881979695431472
YGR211W	0	0	0.088142041851617
YDR082W	0	0	0.0880861850443599
YMR293C	0	0	0.0880303989867004
YFL010C	0	1	0.0880303989867004
YDR273W	0	0	0.0879746835443038
YGR179C	0	0	0.0879190385831752
YDR164C	0	0	0.0878634639696587
YGR091W	0	0	0.0878079595704359
YDR253C	0	0	0.0877525252525252
YDR364C	0	0	0.0876971608832808
YNL127W	0	0	0.0876418663303909
YLR453C	0	0	0.0875866414618778
YLR306W	0	0	0.0875314861460957
YGL241W	0	0	0.0874764002517306
YKL028W	0	0	0.0874213836477987
YLR386W	0	0	0.0873664362036455
YDR476C	0	1	0.0873664362036455
YMR079W	0	0	0.0873115577889447
YEL036C	0	0	0.0872567482736974
YHL024W	0	0	0.0872020075282309
YHR176W	0	0	0.0871473354231975
YIL071C	0	0	0.0870927318295739
YAL027W	0	1	0.0870927318295739
YLR203C	0	0	0.08703819661866
YOR258W	0	1	0.08703819661866
YPR101W	0	0	0.0869837296620776
YKL170W	0	0	0.0869293308317699
YDR175C	0	0	0.086875
YDR201W	0	0	0.0868207370393504
YMR218C	0	0	0.0867665418227216
YKR029C	0	0	0.0867124142233313
YJL006C	0	0	0.0866583541147132
YLR034C	0	0	0.0866043613707165
YIL023C	0	0	0.0865504358655044
YDR495C	0	0	0.0864965774735532
YGL150C	0	0	0.0864427860696517
YDR439W	0	0	0.0863890615288999
YKL075C	0	0	0.0863354037267081
YMR026C	0	0	0.0862818125387958
YDL080C	0	0	0.0862282878411911
YNL039W	0	0	0.0861748295102294
YKL053C-A	0	0	0.0861214374225527
YHR135C	0	0	0.0860681114551084
YGR171C	0	0	0.0860148514851485
YMR213W	0	0	0.0859616573902288
YCL017C	0	0	0.0859085290482077
YMR318C	0	0	0.0858554663372452
YGR077C	0	0	0.0858024691358025
YDR179C	0	0	0.0857495373226403
YDL212W	0	0	0.0856966707768187
YBR006W	0	0	0.0856438693776956
YBR001C	0	0	0.0855911330049261
YGR038W	0	0	0.0855384615384615
YLR442C	0	0	0.0854858548585486
YDR096W	0	0	0.0854333128457283
YDR435C	0	0	0.0853808353808354
YJL044C	0	0	0.0853284223449969
YFR021W	0	0	0.0852760736196319
YCL067C	0	0	0.08522378908645
YML091C	0	0	0.085171568627451
YOR380W	0	0	0.0851194121249235
YOR269W	0	0	0.0850673194614443
YOR008C-A	0	0	0.0850152905198777
YJL139C	0	0	0.0849633251833741
YAL020C	0	0	0.0849514563106796
YNL258C	0	0	0.0849514563106796
YOL034W	0	0	0.0849514563106796
YMR310C	0	0	0.0849514563106796
YHR124W	0	0	0.0849514563106796
YOR241W	0	0	0.0849514563106796
YPR057W	0	0	0.0849514563106796
YDL090C	0	0	0.0849514563106796
YHR002W	0	0	0.0849514563106796
YMR150C	0	0	0.0849514563106796
YDR511W	0	0	0.0849514563106796
YOR280C	0	1	0.0849514563106796
YAL058W	1	0	0.0849514563106796
YOL043C	0	0	0.0848999393571862
YBR056W	0	1	0.0848999393571862
YKL159C	0	0	0.0848484848484849
YJL163C	0	1	0.0848484848484849
YGL250W	0	1	0.0848484848484849
YLR288C	0	0	0.0847970926711084
YEL051W	0	0	0.0847457627118644
YFL057C	0	0	0.0846944948578342
YDR208W	0	0	0.0846432889963724
YLR271W	0	1	0.0846432889963724
YNL330C	0	0	0.0845921450151057
YGR281W	0	0	0.0845410628019324
YGR213C	0	0	0.0844900422450211
YER051W	0	0	0.0844390832328106
YDR257C	0	1	0.0844390832328106
YGL220W	0	1	0.0844390832328106
YDR130C	0	0	0.0843881856540084
YOL098C	0	1	0.0843881856540084
YDR141C	0	0	0.0843373493975904
YDR482C	0	1	0.0843373493975904
YNL329C	0	0	0.0842865743527995
YDR516C	0	0	0.0842358604091456
YPL243W	0	0	0.0841852074564041
YCR079W	0	0	0.0841346153846154
YDR076W	0	0	0.0840840840840841
YKL214C	0	0	0.0840336134453782
YNL090W	0	0	0.0839832033593281
YIR034C	0	0	0.0839328537170264
YIL056W	0	0	0.0838825644098262
YMR074C	0	1	0.0838825644098262
YPL045W	0	0	0.0838323353293413
YBR251W	0	0	0.0837821663674446
YDR430C	0	0	0.0837320574162679
YIL112W	0	0	0.0836820083682008
YER105C	0	0	0.0836320191158901
YDL019C	0	0	0.0835820895522388
YDL226C	0	0	0.0835322195704057
YPL074W	0	1	0.0835322195704057
YER092W	0	1	0.0835322195704057
YJL141C	0	0	0.0834824090638044
YNL025C	0	0	0.0834326579261025
YEL066W	0	0	0.083382966051221
YKR046C	0	0	0.0833333333333333
YJL077C	0	1	0.0833333333333333
YJR019C	0	0	0.083283759666865
YJL089W	0	0	0.0832342449464923
YML128C	0	0	0.083184789067142
YER134C	0	1	0.083184789067142
YIR001C	0	0	0.0831353919239905
YPR005C	0	0	0.0830860534124629
YHR199C	0	1	0.0830860534124629
YEL047C	0	0	0.0830367734282325
YFR013W	0	0	0.0829875518672199
YPL075W	0	0	0.0829383886255924
YPL076W	0	0	0.0828892835997632
YJL210W	0	0	0.0828402366863905
YKL175W	0	0	0.0827912477823773
YGR023W	0	0	0.08274231678487
YKL035W	0	0	0.0826934435912581
YMR035W	0	0	0.0826446280991736
YHR163W	0	0	0.0825958702064897
YGR101W	0	0	0.0825471698113208
YKL101W	0	0	0.0824985268120212
YDL064W	0	0	0.0824499411071849
YLR354C	0	0	0.0824014125956445
YCL001W	0	0	0.0823529411764706
YIL107C	0	0	0.0823045267489712
YPL008W	0	0	0.082256169212691
YHR152W	0	0	0.0822078684674104
YDL230W	0	0	0.0821596244131455
YJL041W	0	0	0.0821114369501466
YJL132W	0	1	0.0821114369501466
YDR156W	0	0	0.082063305978898
YDR169C	0	1	0.082063305978898
YML099C	0	0	0.0820152314001172
YOR141C	0	1	0.0820152314001172
YFR042W	0	1	0.0820152314001172
YLR086W	0	0	0.0819672131147541
YBR185C	0	0	0.0819192510239906
YGR247W	0	0	0.0818713450292398
YLR254C	0	0	0.0818234950321449
YDL139C	0	1	0.0818234950321449
YMR156C	0	0	0.0817757009345794
YGR060W	0	0	0.0817279626386457
YDL010W	0	1	0.0817279626386457
YMR023C	0	0	0.0816802800466744
YCR039C	0	0	0.0816326530612245
YIL068C	0	0	0.0815850815850816
YNL180C	0	0	0.081537565521258
YHR018C	0	0	0.0814901047729918
YPL178W	0	0	0.0814426992437464
YHL036W	0	0	0.0813953488372093
YKR089C	0	0	0.0813480534572923
YHR076W	0	1	0.0813480534572923
YHR097C	0	1	0.0813480534572923
YLR438C-A	0	0	0.0813008130081301
YIL116W	0	0	0.0812536273940801
YOR137C	0	0	0.0812064965197216
YDR363W	0	0	0.0811594202898551
YIL108W	0	1	0.0811594202898551
YCR051W	0	1	0.0811594202898551
YIL083C	0	0	0.0811123986095017
YIL155C	0	0	0.0810654313839027
YMR025W	0	0	0.0810185185185185
YBL095W	0	1	0.0810185185185185
YDR195W	0	0	0.0809716599190283
YPR058W	0	0	0.0809248554913295
YPR019W	0	0	0.0808781051415367
YPL235W	0	0	0.0808314087759815
YPL006W	0	0	0.0807847663012118
YNR001C	0	0	0.0807381776239908
YCR021C	0	0	0.0806916426512968
YLR070C	0	0	0.0806451612903226
YIL122W	0	0	0.0805987334484744
YPR066W	0	0	0.0805523590333717
YHR179W	0	1	0.0805523590333717
YHR188C	0	0	0.0805060379528465
YDL133W	0	1	0.0805060379528465
YGR078C	0	0	0.0804597701149425
YJR155W	0	0	0.080413555427915
YNL073W	0	0	0.0803673938002296
YHR102W	0	0	0.0803212851405622
YNL251C	0	0	0.0802752293577982
YML071C	0	0	0.0802292263610315
YLR410W	0	0	0.0801832760595647
YDR409W	0	0	0.0801373783629078
YER147C	0	0	0.080091533180778
YOL110W	0	0	0.0800457404230989
YMR208W	0	0	0.08
YOR038C	0	0	0.0799543118218161
YLR423C	0	0	0.0799086757990868
YDR440W	0	0	0.0798630918425556
YGL096W	0	0	0.0798175598631699
YFR006W	0	1	0.0798175598631699
YLR113W	0	0	0.0797720797720798
YGR194C	0	0	0.0797266514806378
YIL061C	0	0	0.0796812749003984
YJR011C	0	1	0.0796812749003984
YJL062W	0	0	0.0796359499431172
YDL170W	0	0	0.0795906765207504
YDL043C	0	0	0.0795454545454545
YPR082C	0	0	0.0795002839295855
YCL056C	0	1	0.0795002839295855
YER028C	0	0	0.0794551645856981
YIL035C	0	0	0.0794100964265457
YGL045W	0	0	0.0793650793650794
YER170W	0	0	0.0793201133144476
YHR082C	0	0	0.0792751981879955
YNL030W	0	0	0.0792303338992643
YDR292C	0	0	0.0791855203619909
YDR428C	0	1	0.0791855203619909
YCR092C	0	0	0.0791407574901074
YML075C	0	0	0.0790960451977401
YNL091W	0	0	0.0790513833992095
YDL025C	0	1	0.0790513833992095
YLR018C	0	0	0.0790067720090293
YDR279W	0	0	0.0789622109419064
YHR175W	0	0	0.0789177001127396
YDL024C	0	0	0.0788732394366197
YNR008W	0	0	0.0788288288288288
YEL050C	0	0	0.0787844682048396
YDR085C	0	0	0.078740157480315
YML129C	0	0	0.0786958965711074
YNL059C	0	0	0.0786516853932584
[truncated: 3,790 more rows]
