# Supplementary material for: Computationally Driven, Quantitative Experiments Discover Genes Required for Mitochondrial Biogenesis
Source: PLoS Genet. 2009 Mar 20;5(3):e1000407. doi: 10.1371/journal.pgen.1000407 (PMC2648979; doi:10.1371/journal.pgen.1000407)
Supplement: Dataset S2 — Top 100 novel ensemble predictions for additional yeast biological processes. A zip file containing 387 tab-delimited text files of the ensemble predictions for the indicated Gene Ontology Biological Process Term. (21.70 MB GZ) [file pgen.1000407.s013.gz › GO_0006512.txt]

ORF	AnnotatedToTerm?	Uncharacterized_04152007?	Precision
YLL039C	1	0	1.0
YJR090C	1	0	1.0
YMR275C	1	0	1.0
YDL132W	1	0	1.0
YER012W	0	0	0.944444444444444
YKL022C	1	0	0.944444444444444
YLR127C	1	0	0.944444444444444
YFR010W	1	0	0.944444444444444
YIR025W	1	0	0.944444444444444
YOL133W	1	0	0.944444444444444
YDR054C	1	0	0.944444444444444
YLR102C	1	0	0.944444444444444
YHR166C	1	0	0.944444444444444
YDR260C	1	0	0.944444444444444
YBL084C	1	0	0.944444444444444
YOR249C	1	0	0.944444444444444
YDR069C	1	0	0.944444444444444
YOR124C	1	0	0.944444444444444
YDL126C	0	0	0.9
YDR118W	1	0	0.9
YPR103W	0	0	0.869565217391304
YIL046W	1	0	0.869565217391304
YFL009W	1	0	0.869565217391304
YKL145W	0	0	0.857142857142857
YMR304W	1	0	0.857142857142857
YDR328C	1	0	0.857142857142857
YGL058W	1	0	0.857142857142857
YKL010C	1	0	0.857142857142857
YEL037C	0	0	0.827586206896552
YJL047C	0	0	0.8
YGL240W	0	0	0.789473684210526
YNL172W	1	0	0.789473684210526
YHR200W	0	0	0.789473684210526
YER125W	1	0	0.789473684210526
YDL008W	1	0	0.789473684210526
YFR036W	1	0	0.789473684210526
YOR057W	1	0	0.789473684210526
YKL210W	1	0	0.789473684210526
YLR079W	0	0	0.780487804878049
YOR138C	1	0	0.780487804878049
YER151C	1	0	0.780487804878049
YLR097C	0	0	0.767441860465116
YIL156W	1	0	0.767441860465116
YIL075C	0	0	0.755555555555556
YGL141W	1	0	0.755555555555556
YDR335W	0	0	0.74468085106383
YER068W	1	0	0.74468085106383
YGR253C	0	0	0.729166666666667
YBL058W	0	0	0.714285714285714
YGL116W	0	0	0.705882352941177
YER144C	1	0	0.705882352941177
YHR027C	0	0	0.692307692307692
YJL194W	0	0	0.679245283018868
YPR135W	0	0	0.666666666666667
YML088W	0	0	0.654545454545455
YCR093W	0	0	0.642857142857143
YHL002W	0	0	0.631578947368421
YJL030W	0	0	0.620689655172414
YKL157W	0	0	0.610169491525424
YPL256C	0	0	0.6
YGR135W	0	0	0.596774193548387
YPR072W	1	0	0.596774193548387
YNL250W	0	0	0.590909090909091
YLR025W	0	0	0.590909090909091
YPL084W	1	0	0.590909090909091
YGR184C	1	0	0.590909090909091
YDR306C	0	0	0.582089552238806
YGR140W	0	0	0.573529411764706
YAL021C	0	0	0.571428571428571
YDL165W	1	0	0.571428571428571
YNR052C	0	0	0.563380281690141
YBR170C	0	0	0.561643835616438
YBR165W	1	0	0.561643835616438
YCR066W	0	0	0.554054054054054
YLR417W	0	0	0.546666666666667
YDR131C	0	0	0.539473684210526
YBR231C	0	0	0.532467532467532
YFR004W	0	0	0.531645569620253
YBR082C	1	0	0.531645569620253
YGL048C	0	0	0.525
YDR485C	0	0	0.523255813953488
YJL204C	0	0	0.523255813953488
YJR052W	0	0	0.523255813953488
YBR058C	1	0	0.523255813953488
YGL087C	1	0	0.523255813953488
YMR223W	1	0	0.523255813953488
YDL020C	0	0	0.522222222222222
YMR067C	0	0	0.522222222222222
YIL038C	1	0	0.522222222222222
YDL190C	1	0	0.522222222222222
YML041C	0	0	0.516483516483517
YDR427W	0	0	0.510869565217391
YLR055C	0	0	0.505376344086022
YDR363W-A	0	0	0.5
YBR198C	0	0	0.494736842105263
YBR229C	0	0	0.489583333333333
YBR173C	0	0	0.485148514851485
YML032C	0	0	0.485148514851485
YGL003C	1	0	0.485148514851485
YDR334W	0	0	0.485148514851485
YDR457W	1	0	0.485148514851485
YDR392W	0	0	0.480392156862745
YDR145W	0	0	0.475728155339806
YOL013C	0	0	0.471698113207547
YER143W	0	0	0.471698113207547
YGR003W	1	0	0.471698113207547
YDL007W	0	0	0.468468468468468
YMR022W	0	0	0.468468468468468
YER098W	1	0	0.468468468468468
YOR261C	0	0	0.468468468468468
YKL034W	1	0	0.468468468468468
YMR004W	0	0	0.46551724137931
YLR418C	0	0	0.46551724137931
YBR290W	0	0	0.46551724137931
YKR098C	0	1	0.46551724137931
YNL186W	1	0	0.46551724137931
YDR059C	1	0	0.46551724137931
YLR085C	0	0	0.461538461538462
YER142C	0	0	0.457627118644068
YJL149W	0	1	0.457627118644068
YDL147W	0	0	0.454545454545455
YNL008C	0	0	0.454545454545455
YDL074C	1	0	0.454545454545455
YDR139C	0	0	0.450819672131148
YPL003W	0	0	0.447154471544715
YBR081C	0	0	0.443548387096774
YER111C	0	0	0.440944881889764
YJL036W	0	0	0.440944881889764
YJR036C	1	0	0.440944881889764
YMR077C	0	0	0.4375
YBR280C	0	0	0.434108527131783
YNL159C	0	0	0.430769230769231
YNL116W	0	0	0.427480916030534
YIL005W	0	0	0.424242424242424
YLR330W	0	0	0.421052631578947
YER021W	0	0	0.417910447761194
YGL066W	0	0	0.414814814814815
YOR259C	0	0	0.41304347826087
YBR023C	0	0	0.41304347826087
YDR092W	1	0	0.41304347826087
YNL311C	0	0	0.410071942446043
YIR002C	0	0	0.407142857142857
YGL227W	0	0	0.404255319148936
YBR260C	0	0	0.402777777777778
YPL119C	0	0	0.402777777777778
YPL055C	1	0	0.402777777777778
YGL166W	0	0	0.4
YML007W	0	0	0.397260273972603
YML098W	0	0	0.394557823129252
YBR097W	0	0	0.391891891891892
YLR368W	0	0	0.389261744966443
YJL092W	0	0	0.386666666666667
YBR237W	0	0	0.384105960264901
YGR252W	0	0	0.381578947368421
YDL097C	0	0	0.379084967320261
YDR448W	0	0	0.376623376623377
YMR162C	0	0	0.374193548387097
YPR079W	0	0	0.371794871794872
YDR394W	0	0	0.369426751592357
YGR258C	0	0	0.367088607594937
YBR236C	0	0	0.364779874213836
YBL007C	0	0	0.3625
YBR160W	0	0	0.360248447204969
YFR052W	0	0	0.358024691358025
YBR273C	0	0	0.355828220858896
YMR119W	0	0	0.353658536585366
YBL067C	0	1	0.353658536585366
YNL107W	0	0	0.351515151515152
YOR069W	0	0	0.349397590361446
YGR218W	0	0	0.347305389221557
YPR108W	0	0	0.345238095238095
YMR094W	0	0	0.343195266272189
YNR006W	0	0	0.341176470588235
YPL022W	0	0	0.339181286549708
YPR141C	0	0	0.337209302325581
YJR033C	0	0	0.335260115606936
YAR003W	0	0	0.333333333333333
YOL012C	0	0	0.331428571428571
YGL043W	0	0	0.329545454545455
YGL112C	0	0	0.327777777777778
YER162C	0	0	0.327777777777778
YBR131W	0	0	0.327777777777778
YOR080W	1	0	0.327777777777778
YKL041W	0	0	0.325966850828729
YEL009C	0	0	0.324175824175824
YOR360C	0	0	0.322404371584699
YBR175W	0	0	0.320652173913043
YNL084C	0	0	0.318918918918919
YKR072C	0	0	0.317204301075269
YPL167C	0	0	0.315508021390374
YDR113C	0	0	0.313829787234043
YKR067W	0	0	0.312169312169312
YOL038W	0	0	0.310526315789474
YPR173C	0	0	0.308900523560209
YDR330W	0	0	0.307291666666667
YNL103W	0	0	0.305699481865285
YBR135W	0	0	0.304123711340206
YPL101W	0	0	0.302564102564103
YEL059C-A	0	0	0.301020408163265
YDR027C	0	0	0.299492385786802
YOL081W	0	0	0.297979797979798
YDL155W	0	0	0.296482412060302
YLL001W	0	0	0.295
YBR103W	0	0	0.293532338308458
YBR278W	0	0	0.292079207920792
YBL041W	0	0	0.29064039408867
YLR403W	0	0	0.28921568627451
YJL154C	0	0	0.28780487804878
YBR195C	0	0	0.286407766990291
YOR026W	0	0	0.285024154589372
YML094W	0	0	0.283653846153846
YLL040C	0	0	0.282296650717703
YMR224C	0	0	0.280952380952381
YHR118C	0	0	0.279620853080569
YGR048W	0	0	0.278301886792453
YLR032W	0	0	0.276995305164319
YKL139W	0	0	0.275700934579439
YMR199W	0	0	0.274418604651163
YMR312W	0	0	0.273148148148148
YJL168C	0	0	0.271889400921659
YPL240C	0	0	0.270642201834862
YKL079W	0	0	0.269911504424779
YGR274C	0	0	0.269911504424779
YFR031C	0	0	0.269911504424779
YMR231W	0	0	0.269911504424779
YLR024C	1	0	0.269911504424779
YPL194W	0	0	0.269911504424779
YKL020C	0	0	0.269911504424779
YKL213C	1	0	0.269911504424779
YJL053W	0	0	0.268722466960352
YJL065C	0	0	0.267543859649123
YJL001W	0	0	0.266375545851528
YOR086C	0	1	0.266375545851528
YDR479C	0	0	0.265217391304348
YGL091C	0	0	0.264069264069264
YMR276W	0	0	0.262931034482759
YGL207W	0	0	0.261802575107296
YDR436W	0	0	0.260683760683761
YOR157C	0	0	0.259574468085106
YKL203C	0	0	0.258474576271186
YDR358W	0	0	0.257383966244726
YBL104C	0	1	0.257383966244726
YNL098C	0	0	0.256302521008403
YDR254W	0	0	0.255230125523013
YLR352W	0	1	0.255230125523013
YOR132W	0	0	0.254166666666667
YPL086C	0	0	0.253112033195021
YBR136W	0	0	0.252066115702479
YDL160C	0	0	0.251028806584362
YDR419W	0	0	0.25
YGL163C	0	0	0.248979591836735
YPR119W	0	0	0.247967479674797
YOR117W	0	0	0.246963562753036
YOR089C	0	0	0.245967741935484
YOL148C	0	0	0.244979919678715
YDR318W	0	0	0.244
YPR178W	0	0	0.243027888446215
YFR050C	0	0	0.242063492063492
YBL008W	0	0	0.241106719367589
YMR174C	0	0	0.240157480314961
YLR324W	0	0	0.23921568627451
YMR100W	0	0	0.23828125
YJR035W	0	0	0.237354085603113
YHL030W	0	0	0.236434108527132
YPL177C	0	0	0.23574144486692
YLR094C	0	0	0.23574144486692
YKR001C	0	0	0.23574144486692
YBR255W	0	1	0.23574144486692
YGL013C	0	0	0.23574144486692
YFL044C	1	0	0.23574144486692
YMR078C	0	0	0.234848484848485
YBL014C	0	0	0.233962264150943
YKR002W	0	0	0.233082706766917
YPL203W	0	0	0.232209737827715
YLR182W	0	0	0.23134328358209
YKL038W	0	0	0.230769230769231
YKR014C	0	0	0.230769230769231
YMR186W	0	0	0.230769230769231
YMR263W	0	0	0.230769230769231
YIL148W	1	0	0.230769230769231
YDL113C	0	0	0.22992700729927
YDR359C	0	0	0.229090909090909
YGL004C	0	0	0.228260869565217
YKL002W	0	0	0.227436823104693
YBR289W	0	0	0.226618705035971
YBL017C	0	0	0.225806451612903
YNL298W	0	0	0.225
YGL011C	0	0	0.224199288256228
YJL084C	0	1	0.224199288256228
YDR004W	0	0	0.223404255319149
YDR219C	0	0	0.222614840989399
YOR256C	0	0	0.221830985915493
YIR011C	0	0	0.221052631578947
YBR140C	0	0	0.22027972027972
YKR101W	0	0	0.219512195121951
YGL130W	0	0	0.21875
YER176W	0	0	0.217993079584775
YFL049W	0	0	0.217241379310345
YGL095C	0	0	0.216949152542373
YFR029W	0	0	0.216949152542373
YBL022C	0	0	0.216949152542373
YMR159C	0	0	0.216949152542373
YPL046C	1	0	0.216949152542373
YBR055C	0	0	0.216216216216216
YFR040W	0	0	0.215488215488215
YGL195W	0	0	0.214765100671141
YMR258C	0	1	0.214765100671141
YDR329C	0	0	0.214046822742475
YDR244W	0	0	0.213333333333333
YBL061C	0	0	0.212624584717608
YGR186W	0	0	0.211920529801325
YER095W	0	0	0.211221122112211
YNL243W	0	0	0.210526315789474
YIL007C	0	0	0.210355987055016
YBR088C	0	0	0.210355987055016
YGR009C	0	0	0.210355987055016
YKR035W-A	0	0	0.210355987055016
YNL230C	1	0	0.210355987055016
YOR362C	0	0	0.209677419354839
YDR372C	0	0	0.209003215434084
YDR415C	0	1	0.209003215434084
YML112W	0	0	0.208333333333333
YLL015W	0	0	0.207667731629393
YML035C	0	0	0.207006369426752
YNL097C	0	0	0.206349206349206
YGL133W	0	0	0.205696202531646
YDR310C	0	0	0.205047318611987
YKL037W	0	1	0.205047318611987
YBR279W	0	0	0.20440251572327
YOR336W	0	0	0.203761755485893
YML076C	0	0	0.203125
YDR416W	0	0	0.202492211838006
YBR217W	0	0	0.201863354037267
YPL120W	0	0	0.201238390092879
YLR421C	0	0	0.200617283950617
YGL252C	0	0	0.2
YOR144C	0	0	0.199386503067485
YMR284W	0	0	0.198776758409786
YER161C	0	0	0.198170731707317
YGL244W	0	0	0.197568389057751
YBR060C	0	0	0.196969696969697
YDR170C	0	0	0.196374622356495
YOR023C	0	0	0.19578313253012
YNL054W	0	0	0.195195195195195
YBR228W	0	0	0.194690265486726
YKL113C	0	0	0.194690265486726
YOR302W	0	0	0.194690265486726
YNL273W	0	0	0.194690265486726
YPL254W	0	0	0.194690265486726
YEL012W	1	0	0.194690265486726
YJL102W	0	0	0.194117647058824
YJR130C	0	0	0.193548387096774
YDL077C	0	0	0.192982456140351
YDL005C	0	0	0.192419825072886
YMR311C	0	0	0.191977077363897
YLL046C	0	0	0.191977077363897
YDL017W	0	0	0.191977077363897
YBL047C	0	0	0.191977077363897
YOR014W	0	0	0.191977077363897
YML111W	1	0	0.191977077363897
YOR112W	0	0	0.191428571428571
YOR008C-A	0	0	0.190883190883191
YLR144C	0	0	0.190340909090909
YDR176W	0	0	0.189801699716714
YIL097W	0	0	0.189265536723164
YBR112C	0	0	0.188732394366197
YPR018W	0	0	0.188202247191011
YBL050W	0	0	0.187675070028011
YDR051C	0	1	0.187675070028011
YLR454W	0	1	0.187675070028011
YHR041C	0	0	0.187150837988827
YOL044W	0	0	0.186629526462396
YBL027W	0	0	0.186111111111111
YLR224W	0	0	0.185595567867036
YBR272C	0	0	0.185082872928177
YBL019W	0	0	0.184573002754821
YCL016C	0	0	0.184065934065934
YLR436C	0	0	0.183561643835616
YMR110C	0	0	0.183060109289617
YBR123C	0	0	0.182561307901907
YKR086W	0	0	0.182065217391304
YDL102W	0	0	0.181571815718157
YHR132C	0	0	0.181081081081081
YDR369C	0	0	0.180592991913747
YGR111W	0	0	0.18010752688172
YJR079W	0	1	0.18010752688172
YDR057W	0	0	0.179624664879357
YMR314W	0	0	0.179144385026738
YAL011W	0	0	0.178666666666667
YCL052C	0	0	0.178191489361702
YPL075W	0	0	0.177718832891247
YLR384C	0	0	0.177248677248677
YDR160W	0	0	0.176781002638522
YER060W-A	0	1	0.176781002638522
YDR425W	0	0	0.176315789473684
YOL068C	0	0	0.175853018372703
YGR188C	0	0	0.175392670157068
YJL140W	0	0	0.174934725848564
YPR132W	0	0	0.174479166666667
YPR066W	0	0	0.174025974025974
YML100W-A	0	1	0.174025974025974
YGL073W	0	0	0.173575129533679
YLR260W	0	0	0.17312661498708
YER148W	0	0	0.172680412371134
YML074C	0	0	0.172236503856041
YPR120C	0	0	0.172151898734177
YKL206C	0	0	0.172151898734177
YLR306W	0	0	0.172151898734177
YER167W	0	0	0.172151898734177
YLR360W	0	0	0.172151898734177
YDR177W	1	0	0.172151898734177
YAL013W	0	0	0.171717171717172
YLR342W	0	0	0.171284634760705
YDL140C	0	0	0.170854271356784
YOR322C	0	0	0.170426065162907
YPR151C	0	0	0.17
YLR128W	0	0	0.169576059850374
YNL307C	0	0	0.169154228855721
YMR135C	0	0	0.168734491315136
YHR102W	0	0	0.168316831683168
YMR302C	0	0	0.167901234567901
YNL094W	0	0	0.167487684729064
YGR078C	0	0	0.167076167076167
YHL038C	0	0	0.166666666666667
YBR078W	0	0	0.166259168704156
YOL051W	0	0	0.165853658536585
YHR030C	0	0	0.165450121654501
YJR043C	0	0	0.16504854368932
YPR049C	0	0	0.164648910411622
YBR216C	0	0	0.164251207729469
YDR229W	0	0	0.163855421686747
YBR080C	0	0	0.163461538461538
YNR010W	0	0	0.163069544364508
YML092C	0	0	0.162679425837321
YJR084W	0	0	0.162291169451074
YMR164C	0	0	0.161904761904762
YBL060W	0	1	0.161904761904762
YLR240W	0	0	0.161520190023753
YBR166C	0	0	0.161137440758294
YOL089C	0	0	0.160756501182033
YBR212W	0	0	0.160377358490566
YAL002W	0	0	0.16
YOR035C	0	0	0.15962441314554
YOL130W	0	0	0.159250585480094
YJL163C	0	1	0.159250585480094
YIL143C	0	0	0.158878504672897
YGR074W	0	0	0.158508158508158
YLR165C	0	0	0.158139534883721
YOR269W	0	0	0.157772621809745
YIL036W	0	0	0.157407407407407
YJR089W	0	0	0.157043879907621
YBR179C	0	0	0.15668202764977
YKR031C	0	0	0.15632183908046
YDR265W	0	0	0.155963302752294
YJL187C	0	0	0.155606407322654
YGR200C	0	0	0.155251141552511
YBR276C	0	0	0.154897494305239
YDR443C	0	0	0.154545454545455
YDL234C	0	0	0.154195011337868
YPR025C	0	0	0.153846153846154
YGL070C	0	0	0.153498871331828
YGL127C	0	0	0.153153153153153
YAL041W	0	0	0.152808988764045
YLR226W	0	0	0.152466367713004
YOR275C	0	0	0.152125279642058
YPL152W	0	0	0.151785714285714
YKR029C	0	0	0.151447661469933
YHR191C	0	0	0.151111111111111
YLR039C	0	0	0.150776053215078
YGL153W	0	0	0.150442477876106
YPR040W	0	0	0.150110375275938
YDR058C	0	0	0.149779735682819
YER173W	0	0	0.149450549450549
YBR215W	0	0	0.149122807017544
YML053C	0	1	0.149122807017544
YBR089C-A	0	0	0.148936170212766
YCL034W	0	0	0.148936170212766
YLR429W	0	0	0.148936170212766
YDR320C	0	0	0.148936170212766
YLR247C	0	1	0.148936170212766
YDR323C	0	0	0.148936170212766
YGL180W	0	0	0.148936170212766
YGL233W	0	0	0.148936170212766
YPR024W	0	0	0.148936170212766
YKL166C	0	0	0.148936170212766
YBR057C	0	0	0.148936170212766
YDR168W	0	0	0.148936170212766
YEL060C	0	0	0.148936170212766
YJR099W	1	0	0.148936170212766
YPL047W	1	0	0.148936170212766
YBR059C	0	0	0.148619957537155
YPL049C	0	0	0.148535564853556
YLR119W	0	0	0.148535564853556
YIL146C	0	0	0.148535564853556
YIR006C	0	0	0.148535564853556
YOR151C	0	0	0.148535564853556
YAR031W	0	0	0.148535564853556
YDR313C	1	0	0.148535564853556
YMR184W	0	0	0.148225469728601
YBR158W	0	0	0.147916666666667
YOR182C	0	0	0.147609147609148
YJR050W	0	0	0.147302904564315
YBR153W	0	0	0.146997929606625
YDR293C	0	0	0.146694214876033
YCR084C	0	0	0.14639175257732
YNL288W	0	0	0.146090534979424
YMR048W	0	0	0.145790554414784
YBR077C	0	0	0.145491803278689
YPL008W	0	0	0.14519427402863
YHR164C	0	0	0.144897959183673
YDR173C	0	0	0.144602851323829
YPR055W	0	0	0.144308943089431
YBL088C	0	0	0.144016227180527
YDR159W	0	0	0.143724696356275
YML073C	0	0	0.143434343434343
YBR293W	0	0	0.143145161290323
YLR287C-A	0	0	0.142857142857143
YGR229C	0	0	0.142570281124498
YHR138C	0	0	0.142284569138277
YHR134W	0	0	0.142
YLR373C	0	0	0.141716566866267
YMR037C	0	0	0.141434262948207
YJR044C	0	0	0.141153081510934
YMR168C	0	0	0.140873015873016
YGR118W	0	0	0.140594059405941
YMR142C	0	0	0.140316205533597
YDR538W	0	0	0.140039447731755
YML124C	0	0	0.139763779527559
YCR033W	0	0	0.139489194499018
YDR311W	0	0	0.13921568627451
YPR107C	0	0	0.13894324853229
YOL027C	0	0	0.138671875
YKL012W	0	0	0.138401559454191
YDR052C	0	0	0.138132295719844
YJL162C	0	1	0.138132295719844
YOL145C	0	0	0.137864077669903
YJR049C	0	0	0.137596899224806
YBR007C	0	1	0.137596899224806
YOL117W	0	0	0.137330754352031
YHR141C	0	0	0.137065637065637
YBR114W	0	0	0.136801541425819
YJR005W	0	0	0.136538461538462
YKL047W	0	1	0.136538461538462
YFL013C	0	0	0.136276391554703
YLR448W	0	0	0.136015325670498
YJR126C	0	0	0.135755258126195
YMR230W	0	0	0.135496183206107
YGL094C	0	0	0.135238095238095
YPR081C	0	0	0.134980988593156
YDR350C	0	0	0.134724857685009
YMR137C	0	0	0.134469696969697
YBR129C	0	0	0.13421550094518
YOR018W	0	0	0.133962264150943
YER022W	0	0	0.133709981167608
YDL090C	0	0	0.133458646616541
YBL063W	0	0	0.133208255159475
YDR366C	0	1	0.133208255159475
YGR013W	0	0	0.132958801498127
YML005W	0	0	0.132710280373832
YMR028W	0	0	0.132462686567164
YDR006C	0	0	0.132216014897579
YDR076W	0	0	0.131970260223048
YLR148W	0	0	0.131725417439703
YGR100W	0	0	0.131481481481481
YER040W	0	0	0.131238447319778
YLR333C	0	0	0.1309963099631
YCR082W	0	0	0.130755064456722
YML097C	0	0	0.130514705882353
YJL094C	0	0	0.130275229357798
YPL002C	0	0	0.13003663003663
YBL052C	0	0	0.129798903107861
YLR406C	0	0	0.12956204379562
YDR227W	0	0	0.129326047358834
YGR141W	0	0	0.129090909090909
YBR094W	0	1	0.129090909090909
YBL024W	0	0	0.128856624319419
YHL027W	0	0	0.128623188405797
YDR363W	0	0	0.128390596745027
YDR228C	0	0	0.12829525483304
YOL121C	0	0	0.12829525483304
YDL047W	0	0	0.12829525483304
YOL032W	0	0	0.12829525483304
YJL013C	0	0	0.12829525483304
YOR038C	0	0	0.12829525483304
YDL082W	0	0	0.12829525483304
YNL085W	0	0	0.12829525483304
YDL122W	1	0	0.12829525483304
YIL033C	0	0	0.12829525483304
YMR038C	0	0	0.12829525483304
YGL093W	0	0	0.12829525483304
YMR200W	0	0	0.12829525483304
YOR304W	0	0	0.12829525483304
YBR063C	0	1	0.12829525483304
YCL061C	0	0	0.12829525483304
YNR051C	1	0	0.12829525483304
YDR460W	0	0	0.128070175438597
YKL204W	0	0	0.12784588441331
YGR148C	0	0	0.127622377622378
YBL101C	0	0	0.12739965095986
YEL041W	0	0	0.127177700348432
YGR206W	0	0	0.12695652173913
YBR127C	0	0	0.126736111111111
YLR216C	0	0	0.126516464471404
YKL064W	0	0	0.126297577854671
YPL161C	0	0	0.126079447322971
YJL127C	0	0	0.125862068965517
YLR250W	0	0	0.125645438898451
YHR131C	0	1	0.125645438898451
YHR114W	0	0	0.125429553264605
YJR094W-A	0	0	0.125214408233276
YPL259C	0	0	0.125
YNL027W	0	0	0.124786324786325
YDR202C	0	0	0.12457337883959
YBR274W	0	0	0.124361158432709
YJR119C	0	0	0.124149659863946
YBR283C	0	0	0.123938879456706
YGL017W	0	0	0.123728813559322
YGR246C	0	0	0.123519458544839
YDR204W	0	0	0.123310810810811
YIL052C	0	0	0.123102866779089
YOL006C	0	0	0.122895622895623
YNL162W	0	0	0.122689075630252
YDL232W	0	0	0.12248322147651
YLR396C	0	0	0.122278056951424
YJL115W	0	0	0.122073578595318
YNL156C	0	0	0.121869782971619
YJL155C	0	0	0.121666666666667
YPL065W	0	0	0.121464226289517
YFL057C	0	0	0.121262458471761
YIL112W	0	0	0.12106135986733
YML013W	0	0	0.120860927152318
YBR102C	0	0	0.120661157024793
YDL145C	0	0	0.12046204620462
YCL044C	0	0	0.120263591433278
YDL088C	0	0	0.120065789473684
YLR107W	0	0	0.119868637110016
YOR290C	0	0	0.119672131147541
YBL006C	0	0	0.119476268412439
YLR181C	0	0	0.119281045751634
YDR138W	0	0	0.119086460032626
YIL173W	0	0	0.118892508143322
YPL060W	0	0	0.11869918699187
YKR036C	0	0	0.118506493506494
YBL095W	0	1	0.118506493506494
YIL002C	0	0	0.118314424635332
YBR270C	0	1	0.118314424635332
YDR153C	0	0	0.118122977346278
YBL036C	0	0	0.117932148626817
YBL033C	0	0	0.117741935483871
YDR270W	0	0	0.117552334943639
YOR363C	0	0	0.117363344051447
YAL015C	0	0	0.117174959871589
YMR180C	0	0	0.116987179487179
YBR259W	0	1	0.116987179487179
YDR295C	0	0	0.1168
YBR181C	0	0	0.116613418530351
YDL136W	0	0	0.116427432216906
YDR028C	0	0	0.116242038216561
YGR010W	0	0	0.116057233704293
YGL190C	0	0	0.115873015873016
YOL031C	0	0	0.115689381933439
YOR070C	0	0	0.115506329113924
YDR246W	0	0	0.115323854660348
YPL159C	0	0	0.115141955835962
YGL086W	0	0	0.11496062992126
YOR162C	0	0	0.114779874213836
YBR119W	0	0	0.114599686028257
YOL004W	0	0	0.114420062695925
YGL194C	0	0	0.114241001564945
YBR024W	0	0	0.1140625
YLR207W	0	0	0.113884555382215
YHR161C	0	0	0.113707165109034
YOR267C	0	0	0.11353032659409
YNL161W	0	0	0.113354037267081
YMR306W	0	0	0.113178294573643
YNL242W	0	0	0.113003095975232
YBR004C	0	0	0.112828438948995
YBR189W	0	0	0.112654320987654
YGR134W	0	0	0.112480739599384
YKR030W	0	0	0.112307692307692
YMR190C	0	0	0.112135176651306
YNL026W	0	0	0.111963190184049
YDR294C	0	0	0.111791730474732
YPL181W	0	0	0.111620795107034
YGR034W	0	0	0.111450381679389
YBL079W	0	0	0.111280487804878
YLR206W	0	0	0.111111111111111
YBR233W	0	1	0.111111111111111
YER171W	0	0	0.110942249240122
YBR197C	0	1	0.110942249240122
YMR165C	0	0	0.110773899848255
YBR245C	0	0	0.110606060606061
YKL146W	0	0	0.110438729198185
YDR486C	0	0	0.110271903323263
YCR036W	0	0	0.110105580693816
YER132C	0	0	0.109939759036145
YPL100W	0	0	0.109774436090226
YMR070W	0	0	0.10960960960961
YGR007W	0	0	0.109445277361319
YBR288C	0	0	0.109281437125749
YBR207W	0	0	0.109118086696562
YBL001C	0	0	0.108955223880597
YJR159W	0	0	0.108792846497765
YIL128W	0	0	0.108630952380952
YHR165C	0	0	0.108469539375929
YHL024W	0	0	0.108308605341246
YCL039W	0	0	0.108148148148148
YBR017C	0	0	0.107988165680473
YMR116C	0	0	0.107828655834564
YBR016W	0	0	0.107669616519174
YGL062W	0	0	0.107511045655376
YLL060C	0	0	0.107352941176471
YNL190W	0	0	0.1071953010279
YML026C	0	0	0.107038123167155
YMR171C	0	1	0.107038123167155
YNL330C	0	0	0.10688140556369
YFR032C-A	0	0	0.10672514619883
YGL237C	0	0	0.106569343065693
YPL151C	0	0	0.106413994169096
YGR197C	0	0	0.106259097525473
YBR235W	0	1	0.106259097525473
YIL048W	0	0	0.106104651162791
YMR201C	0	0	0.105950653120464
YGL174W	0	0	0.105797101449275
YOR329C	0	0	0.105643994211288
YGL151W	0	0	0.105491329479769
YBR083W	0	0	0.105339105339105
YBR095C	0	0	0.105187319884726
YPL096W	0	0	0.105035971223022
YGR270W	0	0	0.104885057471264
YEL003W	0	0	0.104734576757532
YBL046W	0	0	0.10458452722063
YNL329C	0	0	0.104434907010014
YNL253W	0	0	0.104285714285714
YKL025C	0	0	0.10413694721826
YPL031C	0	0	0.103988603988604
YDR456W	0	0	0.103840682788051
YBR199W	0	0	0.103693181818182
YLR309C	0	0	0.10354609929078
YPL070W	0	0	0.103399433427762
YKR020W	0	0	0.103253182461103
YBL107C	0	1	0.103253182461103
YLR189C	0	0	0.103107344632768
YBR015C	0	0	0.10296191819464
YDL191W	0	0	0.102816901408451
YER016W	0	0	0.10267229254571
YGL025C	0	0	0.10252808988764
YGR042W	0	0	0.102384291725105
YCR095C	0	1	0.102384291725105
YDL081C	0	0	0.102240896358543
YMR197C	0	0	0.102097902097902
YNR026C	0	0	0.10195530726257
YBR191W	0	0	0.101813110181311
YHR006W	0	0	0.101671309192201
YLR086W	0	0	0.101529902642559
YOR198C	0	0	0.101388888888889
YGR028W	0	0	0.10124826629681
YKL061W	0	1	0.10124826629681
YPR058W	0	0	0.101108033240997
YML049C	0	0	0.100968188105118
YBR167C	0	0	0.100828729281768
YAR014C	0	0	0.100689655172414
YGR193C	0	0	0.100550964187328
YDR407C	0	0	0.10041265474553
YDR351W	0	0	0.100274725274725
YLR425W	0	0	0.100137174211248
YMR273C	0	0	0.1
YBR107C	0	0	0.0998632010943912
YKL101W	0	0	0.0997267759562842
YDR255C	0	0	0.0995907230559345
YBR200W	0	0	0.0994550408719346
YBL025W	0	0	0.0993197278911565
YHR206W	0	0	0.0991847826086956
YLR408C	0	1	0.0991847826086956
YDL099W	0	0	0.0990502035278155
YNL127W	0	0	0.0989159891598916
YNL086W	0	1	0.0989159891598916
YDR450W	0	0	0.0987821380243572
YKL156W	0	0	0.0986486486486487
YDR104C	0	0	0.0985155195681511
YDR423C	0	0	0.0983827493261455
YKL059C	0	0	0.098250336473755
YPR075C	0	0	0.0981182795698925
YMR001C	0	0	0.0979865771812081
YLR310C	0	0	0.0978552278820375
YBR223C	0	0	0.0977242302543507
YJL197W	0	1	0.0977242302543507
YNL297C	0	0	0.0975935828877005
YLR048W	0	0	0.0974632843791722
YOL090W	0	0	0.0973333333333333
YNL317W	0	0	0.0972037283621838
YCR019W	0	0	0.0970744680851064
YLL058W	0	0	0.0969455511288181
YJR102C	0	0	0.096816976127321
YNL192W	0	0	0.0966887417218543
YLR419W	0	1	0.0966887417218543
YDR362C	0	0	0.0965608465608466
YPL202C	0	0	0.0964332892998679
YDL170W	0	0	0.0963060686015831
YDR181C	0	0	0.0961791831357049
YBL051C	0	0	0.0960526315789474
YBL103C	0	0	0.0959264126149803
YMR236W	0	0	0.0958005249343832
YDR200C	0	0	0.0956749672346003
YGL173C	0	0	0.0955497382198953
YNR039C	0	0	0.0954248366013072
YKL057C	0	0	0.0953002610966057
YNL101W	0	0	0.0951760104302477
YPL089C	0	0	0.0950520833333333
YGL079W	0	1	0.0950520833333333
YHR082C	0	0	0.0949284785435631
YBR030W	0	0	0.0948051948051948
YKL189W	0	0	0.0946822308690013
YDL059C	0	0	0.094559585492228
YKL015W	0	0	0.0944372574385511
YMR026C	0	0	0.0943152454780362
YKR062W	0	0	0.0941935483870968
YDR217C	0	0	0.0940721649484536
YER094C	0	0	0.093951093951094
YMR097C	0	0	0.0938303341902314
YNL265C	0	0	0.0937098844672657
YDR122W	0	0	0.0935897435897436
YPL016W	0	0	0.0934699103713188
YHL040C	0	0	0.0933503836317136
YBR062C	0	1	0.0933503836317136
YBR225W	0	1	0.0933503836317136
YDL215C	0	0	0.0932311621966794
YBR239C	0	1	0.0932311621966794
YBR172C	0	0	0.0931122448979592
YGR277C	0	0	0.0929936305732484
YOL108C	0	0	0.0928753180661578
YBL091C	0	0	0.0927573062261754
YBR192W	0	0	0.0926395939086294
YDL115C	0	0	0.0925221799746515
YMR309C	0	0	0.0924050632911392
YDR103W	0	0	0.0922882427307206
YPL131W	0	0	0.0921717171717172
YHR090C	0	0	0.0920554854981084
YGL150C	0	0	0.0919395465994962
YGL031C	0	0	0.0918238993710692
YER155C	0	0	0.0917085427135678
YNL167C	0	0	0.0915934755332497
YLR424W	0	0	0.0914786967418546
YCL057W	0	0	0.0913642052565707
YIL084C	0	0	0.09125
YJL177W	0	0	0.0911360799001248
YDR025W	0	0	0.0910224438902743
YEL062W	0	0	0.0909090909090909
YGR267C	0	0	0.0907960199004975
YBR188C	0	0	0.0906832298136646
YNL293W	0	0	0.0905707196029777
YMR127C	0	0	0.090458488228005
YBL056W	0	0	0.0903465346534653
YBR254C	0	0	0.0902348578491965
YOR197W	0	0	0.0901234567901235
YBR096W	0	1	0.0901234567901235
YNL272C	0	0	0.0900123304562269
YJL099W	0	0	0.0899014778325123
YKL032C	0	0	0.0897908979089791
YKL129C	0	0	0.0896805896805897
YDR128W	0	1	0.0896805896805897
YBR256C	0	0	0.0895705521472393
YOR028C	0	0	0.0894607843137255
YHR115C	0	0	0.0893512851897185
YOR349W	0	0	0.089242053789731
YGR138C	0	0	0.0891330891330891
YDR288W	0	0	0.0890243902439024
YER116C	0	0	0.0889159561510353
YPL190C	0	0	0.0888077858880779
YFR028C	0	0	0.0886998784933171
YDL149W	0	0	0.0885922330097087
YLR381W	0	0	0.0884848484848485
YNL076W	0	0	0.0883777239709443
YBR041W	0	0	0.0882708585247884
YBL037W	0	0	0.0881642512077295
YDR082W	0	0	0.0880579010856454
YBR221C	0	0	0.0879518072289157
YPL249C	0	0	0.0878459687123947
YDR208W	0	0	0.0877403846153846
YJL191W	0	0	0.0876350540216086
YDR332W	0	1	0.0876350540216086
YER059W	0	0	0.0875299760191846
YGR170W	0	0	0.0874251497005988
YLR314C	0	0	0.0873205741626794
YBR193C	0	0	0.0872162485065711
YDR463W	0	0	0.0871121718377088
YEL018W	0	0	0.0870083432657926
YLR191W	0	0	0.0869047619047619
YBR281C	0	0	0.0868014268727705
YBR073W	0	0	0.0866983372921615
YKL028W	0	0	0.0865954922894425
YDR078C	0	0	0.0864928909952607
YGR063C	0	0	0.0863905325443787
YNL302C	0	0	0.0862884160756501
YPL241C	0	0	0.0861865407319953
YLR095C	0	0	0.0860849056603774
YDL035C	0	0	0.0859835100117786
YJL146W	0	0	0.0858823529411765
YAL032C	0	0	0.0857814336075206
YOL072W	0	0	0.0856807511737089
YMR021C	0	0	0.0855803048065651
YIR008C	0	0	0.085480093676815
YER136W	0	0	0.0853801169590643
YAL001C	0	0	0.0852803738317757
YLR073C	0	1	0.0852803738317757
YDL106C	0	0	0.0851808634772462
YLR015W	0	0	0.0851553509781358
YOL138C	0	0	0.0851553509781358
YML010W	0	0	0.0851553509781358
YOL001W	0	0	0.0851553509781358
YML048W	0	0	0.0851553509781358
YPL032C	0	0	0.0851553509781358
YGR104C	0	0	0.0851553509781358
YDR379W	0	0	0.0851553509781358
YBR111C	0	1	0.0851553509781358
YIL017C	0	0	0.0851553509781358
YLR371W	0	0	0.0851553509781358
YDR214W	0	0	0.0851553509781358
YKR094C	1	0	0.0851553509781358
YOR093C	0	1	0.0851553509781358
YAL051W	0	0	0.0850574712643678
YGL124C	0	0	0.0849598163030999
YML127W	0	0	0.0848623853211009
YKL117W	0	0	0.0847651775486827
YDL161W	0	0	0.0846681922196796
YGL219C	0	0	0.0845714285714286
YER013W	0	0	0.0844748858447489
YDR196C	0	0	0.0843785632839225
YDR167W	0	0	0.0842824601366743
YDR003W	0	0	0.0841865756541524
YHR195W	0	0	0.0840909090909091
YHR099W	0	0	0.0839954597048808
YGL115W	0	0	0.0839002267573696
YLR103C	0	0	0.0838052095130238
YOR027W	0	0	0.083710407239819
YDL045C	0	0	0.0836158192090395
YBL102W	0	0	0.0835214446952596
YJR046W	0	0	0.0834272829763247
YJL164C	0	0	0.0833333333333333
YER117W	0	0	0.0832395950506187
YIL045W	0	0	0.0831460674157303
YDR356W	0	0	0.0830527497194164
YDR183W	0	0	0.0829596412556054
YOR234C	0	0	0.0828667413213886
YPL090C	0	0	0.0827740492170022
YIL069C	0	0	0.0826815642458101
YER056C-A	0	0	0.0825892857142857
YLR200W	0	0	0.0824972129319955
YMR176W	0	0	0.0824053452115813
YPL138C	0	0	0.082313681868743
YML057W	0	0	0.0822222222222222
YML001W	0	0	0.0821309655937847
YBR253W	0	0	0.082039911308204
YMR089C	0	0	0.0819490586932447
YDR500C	0	0	0.081858407079646
YBR171W	0	0	0.081767955801105
YOL063C	0	0	0.0816777041942605
YML029W	0	0	0.081587651598677
YDL135C	0	0	0.0814977973568282
YDR034C	0	0	0.0814081408140814
YOR185C	0	0	0.0813186813186813
YDR530C	0	0	0.0812294182217344
YJL165C	0	0	0.081140350877193
YMR068W	0	0	0.0810514786418401
YGR027C	0	0	0.0809628008752735
YIL068C	0	0	0.0808743169398907
YDR166C	0	0	0.0807860262008734
YBR002C	0	0	0.0806979280261723
YBL009W	0	0	0.0806100217864924
YER074W	0	0	0.0805223068552775
YOR171C	0	0	0.0804347826086956
YDR469W	0	0	0.0803474484256243
YJR006W	0	0	0.0802603036876356
YDR235W	0	0	0.0801733477789816
YBR275C	0	0	0.0800865800865801
YKL188C	0	0	0.08
YKL159C	0	0	0.0799136069114471
YNL183C	0	0	0.0798274002157497
YOR250C	0	0	0.0797413793103448
YGR196C	0	1	0.0797413793103448
YBR176W	0	0	0.0796555435952637
YDR447C	0	0	0.0795698924731183
YPL123C	0	0	0.079484425349087
YCL032W	0	0	0.0793991416309013
YOR193W	0	0	0.0793140407288317
YOR326W	0	0	0.0792291220556745
YDR480W	0	0	0.079144385026738
YJR086W	0	0	0.0790598290598291
YLR361C	0	0	0.0789754535752401
YOL009C	0	0	0.0788912579957356
YGR225W	0	0	0.0788072417465389
YKR084C	0	0	0.0787234042553192
YMR216C	0	0	0.0786397449521785
YKL179C	0	0	0.0785562632696391
YNL041C	0	0	0.0784729586426299
YMR152W	0	0	0.0783898305084746
YHR074W	0	0	0.0783068783068783
YGR268C	0	0	0.0782241014799154
YLR098C	0	0	0.0781414994720169
YDL078C	0	0	0.0780590717299578
YBR036C	0	0	0.0779768177028451
YPR023C	0	0	0.0778947368421053
YML024W	0	0	0.0778128286014721
YBR108W	0	1	0.0778128286014721
YOR221C	0	0	0.0777310924369748
YFR008W	0	0	0.0776495278069255
YKR051W	0	1	0.0776495278069255
YDL103C	0	0	0.0775681341719078
YDL029W	0	0	0.0774869109947644
YLR281C	0	1	0.0774869109947644
YJR135C	0	0	0.0774793388429752
YBL023C	0	0	0.0774793388429752
YAL024C	0	0	0.0774793388429752
YHR012W	0	0	0.0774793388429752
YPR154W	0	0	0.0774793388429752
YNL059C	0	0	0.0774793388429752
YEL030W	0	0	0.0774793388429752
YGL131C	0	1	0.0774793388429752
YBR133C	0	0	0.0774793388429752
YCR042C	0	0	0.0774793388429752
YKL124W	0	0	0.0774793388429752
YDR263C	0	0	0.0774793388429752
YLR344W	0	0	0.0774793388429752
YLR167W	1	0	0.0774793388429752
YKL054C	0	0	0.0773993808049536
YJR127C	0	0	0.077319587628866
YOR113W	0	0	0.0772399588053553
YJL005W	0	0	0.0771604938271605
YHL007C	0	0	0.0770811921891059
YER024W	0	0	0.0770020533880904
YDL243C	0	0	0.0769230769230769
YGL215W	0	0	0.076844262295082
YDL193W	0	0	0.0767656090071648
YBR204C	0	1	0.0767656090071648
YLR011W	0	0	0.0766871165644172
YBL035C	0	0	0.076608784473953
YHR034C	0	0	0.076530612244898
YGR163W	0	0	0.0764525993883792
YDR099W	0	0	0.0763747454175153
YGR198W	0	0	0.0762970498474059
YKL193C	0	0	0.0762195121951219
YMR124W	0	1	0.0762195121951219
YHR104W	0	0	0.0761421319796954
YHR101C	0	0	0.0760649087221095
YGL076C	0	0	0.0759878419452888
YBR258C	0	0	0.0759109311740891
YDR495C	0	0	0.0758341759352882
YPL214C	0	0	0.0757575757575758
YNL236W	0	0	0.0756811301715439
YJL171C	0	1	0.0756811301715439
YDR163W	0	0	0.0756048387096774
YMR183C	0	0	0.0755287009063444
YLR044C	0	0	0.0754527162977867
YER020W	0	0	0.0753768844221105
YMR161W	0	0	0.0753012048192771
YJL090C	0	0	0.0752256770310933
YNL277W	0	0	0.0751503006012024
YOR213C	0	0	0.0750750750750751
YKR057W	0	0	0.075
YML069W	0	0	0.0749250749250749
YBL093C	0	0	0.0748502994011976
YPL166W	0	0	0.0747756729810568
YOL116W	0	0	0.0747011952191235
YGL053W	0	0	0.0746268656716418
YPL176C	0	0	0.0745526838966203
YOR368W	0	0	0.0744786494538232
YHL019C	0	0	0.0744047619047619
YMR047C	0	0	0.0743310208126858
YKR028W	0	0	0.0742574257425743
YPR102C	0	0	0.0741839762611276
YFL007W	0	0	0.0741106719367589
YDR354W	0	0	0.0740375123395854
YOR353C	0	0	0.0739644970414201
YNL036W	0	0	0.0738916256157636
YDR111C	0	1	0.0738916256157636
YPL125W	0	0	0.0738188976377953
YPR185W	0	0	0.0737463126843658
YNL133C	0	0	0.0736738703339882
YOR110W	0	0	0.0736015701668302
YMR109W	0	0	0.0735294117647059
YKL071W	0	1	0.0735294117647059
YGR047C	0	0	0.0734573947110676
YDL028C	0	0	0.073385518590998
YMR099C	0	0	0.0733137829912024
YDL083C	0	0	0.0732421875
YMR092C	0	0	0.0731707317073171
YNL261W	0	0	0.0730994152046784
YBR211C	0	0	0.0730282375851996
YBR149W	0	0	0.0729571984435798
YLR090W	0	0	0.0728862973760933
YGR232W	0	0	0.0728155339805825
YOL082W	0	0	0.07274490785645
YBR128C	0	0	0.0726744186046512
YBL040C	0	0	0.0726040658276863
YMR029C	0	0	0.0725338491295938
YKL049C	0	0	0.072463768115942
YPR070W	0	0	0.0723938223938224
YGR276C	0	0	0.0723240115718418
YLR248W	0	0	0.0722543352601156
YOR386W	0	0	0.0721847930702599
YMR219W	0	0	0.0721153846153846
YJR066W	0	0	0.0720461095100865
YBR045C	0	0	0.0719769673704415
YLL021W	0	0	0.0719079578139981
YDR289C	0	0	0.0718390804597701
YJR145C	0	0	0.0717703349282297
YGR214W	0	0	0.0717017208413002
YDL142C	0	0	0.0716332378223496
YLR093C	0	0	0.0715648854961832
YDR272W	0	0	0.0714966634890372
YLR061W	0	0	0.0714285714285714
YLR369W	0	0	0.071360608943863
YIL149C	0	0	0.0712927756653992
YBL020W	0	0	0.0712250712250712
YMR121C	0	0	0.071157495256167
YBR042C	0	0	0.0710900473933649
YDR305C	0	0	0.0710227272727273
YBR005W	0	0	0.0709555345316935
YPL079W	0	0	0.0708884688090737
YFR048W	0	0	0.0708215297450425
YHR112C	0	0	0.0707547169811321
YML058W	0	0	0.0706880301602262
YGR278W	0	0	0.0706214689265537
YKL180W	0	0	0.070555032925682
YPL180W	0	0	0.0704887218045113
YOL087C	0	1	0.0704887218045113
YGL147C	0	0	0.0704225352112676
YML011C	0	0	0.0703564727954972
YMR227C	0	0	0.07029053420806
YLR270W	0	0	0.0702247191011236
YKL007W	0	0	0.0701590271281572
YOL060C	0	0	0.0700934579439252
YNL091W	0	0	0.0700280112044818
YLR234W	0	0	0.0699626865671642
YOR172W	0	0	0.0698974836905871
YLR410W	0	0	0.0698324022346369
YGL248W	0	0	0.0697674418604651
YBL055C	0	0	0.0697026022304833
YDR207C	0	0	0.0696378830083565
YER093C	0	0	0.0695732838589982
YLR262C	0	0	0.0695088044485635
YOR245C	0	0	0.0694444444444444
YDL061C	0	0	0.0693802035152636
YPL091W	0	0	0.0693160813308688
YOR160W	0	0	0.0692520775623269
YHR031C	0	0	0.0691881918819188
YDR319C	0	1	0.0691881918819188
YPL229W	0	1	0.0691881918819188
YOR090C	0	0	0.0691244239631336
YKL160W	0	0	0.069060773480663
YBR151W	0	1	0.069060773480663
YLR166C	0	0	0.0689972401103956
YKL135C	0	0	0.0689338235294118
YPL149W	0	0	0.068870523415978
YML113W	0	0	0.0688073394495413
YGR085C	0	0	0.0687782805429864
YLR115W	0	0	0.0687782805429864
YBR061C	0	0	0.0687782805429864
YIR019C	0	0	0.0687782805429864
YNL325C	0	0	0.0687782805429864
YNL064C	0	0	0.0687782805429864
YGL254W	0	0	0.0687782805429864
YPR029C	0	0	0.0687782805429864
YDR440W	0	0	0.0687782805429864
YNL197C	0	0	0.0687782805429864
YOL025W	0	0	0.0687782805429864
YKR018C	0	1	0.0687782805429864
YJL095W	0	0	0.0687782805429864
YIL030C	0	0	0.0687782805429864
YER131W	0	0	0.0687782805429864
YER100W	1	0	0.0687782805429864
YJR017C	0	0	0.0687160940325497
YIL065C	0	0	0.0686540198735321
YLR131C	0	0	0.0685920577617329
YBL074C	0	0	0.0685302073940487
YMR036C	0	0	0.0684684684684685
YKR055W	0	0	0.0684068406840684
YGL122C	0	0	0.0683453237410072
YGL056C	0	1	0.0683453237410072
YDR472W	0	0	0.0682839173405211
YLR052W	0	0	0.0682226211849192
YLR005W	0	0	0.0681614349775785
YNL257C	0	0	0.0681003584229391
YKR082W	0	0	0.0680393912264995
YPL133C	0	0	0.0679785330948122
YDR151C	0	0	0.0679177837354781
YPR032W	0	0	0.0678571428571429
YDR515W	0	0	0.0677966101694915
YPL153C	0	0	0.0677361853832442
YNL154C	0	0	0.0676758682101514
YER080W	0	1	0.0676758682101514
YPL195W	0	0	0.0676156583629893
YPR084W	0	1	0.0676156583629893
YBR194W	0	1	0.0676156583629893
YLR346C	0	0	0.0675555555555555
YDR043C	0	0	0.0674955595026643
YDL006W	0	0	0.067435669920142
YBR168W	0	0	0.0673758865248227
YFL048C	0	0	0.0673162090345438
YKL006W	0	0	0.0672566371681416
YOR328W	0	0	0.0671971706454465
YDR452W	0	0	0.0671378091872792
YOR163W	0	0	0.0670785525154457
YIL105C	0	0	0.0670194003527337
YIR018W	0	0	0.0669603524229075
YDR382W	0	0	0.0669014084507042
YJR140C	0	0	0.0668425681618294
YML099C	0	0	0.0667838312829526
YCR026C	0	0	0.0667251975417033
YGR281W	0	0	0.0666666666666667
YGR271W	0	0	0.0666082383873795
YOR239W	0	0	0.0665499124343257
YDR421W	0	0	0.0664916885389326
YPL164C	0	0	0.0664335664335664
YJL176C	0	0	0.0663755458515284
YGL161C	0	0	0.0663176265270506
YGL181W	0	0	0.0662598081952921
YLR035C	0	0	0.0662020905923345
YLR388W	0	0	0.0661444734551784
YJL103C	0	0	0.0660869565217391
YJR110W	0	0	0.0660295395308427
YNL223W	0	0	0.0659722222222222
YNL045W	0	0	0.0659150043365134
YMR043W	0	0	0.0658578856152513
YIL010W	0	0	0.0658008658008658
YFR019W	0	0	0.0657439446366782
YML117W	0	0	0.0656871218668972
YJR039W	0	1	0.0656871218668972
YIR005W	0	0	0.0656303972366149
YER042W	0	0	0.0655737704918033
YBR164C	0	0	0.0655172413793104
YAL040C	0	0	0.0654608096468562
YHR137W	0	0	0.0654044750430293
YNL153C	0	0	0.0653482373172829
YMR052W	0	0	0.0652920962199313
YAL055W	0	0	0.0652360515021459
YBR142W	0	0	0.065180102915952
YBR242W	0	1	0.065180102915952
YBR029C	0	0	0.0651242502142245
YOR036W	0	0	0.0650684931506849
YLL010C	0	0	0.0650128314798974
YJR125C	0	0	0.064957264957265
YJL141C	0	0	0.0649017933390265
YDR164C	0	0	0.0648464163822526
YNL051W	0	0	0.0647911338448423
YFL028C	0	0	0.0647359454855196
YLR135W	0	0	0.0646808510638298
YPR043W	0	0	0.0646258503401361
YLR386W	0	0	0.064570943075616
YNL128W	0	0	0.0645161290322581
YDR162C	0	0	0.0644614079728583
YPR091C	0	1	0.0644614079728583
YBL072C	0	0	0.0644067796610169
YOR148C	0	0	0.0643522438611346
YER038C	0	0	0.0642978003384095
YCR092C	0	0	0.0642434488588335
YER102W	0	0	0.0641891891891892
YPL219W	0	0	0.0641350210970464
YDR007W	0	0	0.0640809443507589
YER163C	0	1	0.0640809443507589
YDR147W	0	0	0.0640269587194608
YDR146C	0	0	0.063973063973064
YNL096C	0	0	0.063919259882254
YDR240C	0	0	0.0638655462184874
YCR067C	0	0	0.0638119227539882
YNL294C	0	0	0.063758389261745
YJL110C	0	0	0.0637049455155071
YOR141C	0	1	0.0637049455155071
YLR264W	0	0	0.0636515912897822
YGR231C	0	0	0.0635983263598326
YBR271W	0	0	0.0635451505016722
YPL006W	0	0	0.0634920634920635
YLR362W	0	0	0.0634390651085142
YBL082C	0	0	0.0633861551292744
YER008C	0	0	0.0633333333333333
YPL196W	0	0	0.0632805995004163
YOR123C	0	0	0.0632279534109817
YBR155W	0	0	0.0631753948462178
YDR205W	0	0	0.0631229235880399
YMR140W	0	0	0.0630705394190871
YKL088W	0	0	0.0630182421227197
YMR009W	0	0	0.0629660314830157
YPL213W	0	0	0.0629139072847682
YHR178W	0	0	0.0628618693134822
YDR471W	0	0	0.0628099173553719
YIL133C	0	0	0.0627580511973576
YMR218C	0	0	0.0627062706270627
YMR277W	0	0	0.0626545754328112
YMR055C	0	0	0.0626029654036244
YDR287W	0	0	0.0625514403292181
YMR113W	0	0	0.0625
YDL058W	0	0	0.0624486442070666
YOR054C	0	0	0.0623973727422003
YBR261C	0	1	0.0623973727422003
YLR431C	0	0	0.0623461853978671
YOR064C	0	0	0.0622950819672131
YKR076W	0	0	0.0622440622440622
YHR124W	0	0	0.0621931260229133
YMR167W	0	0	0.062142273098937
YDR130C	0	0	0.0620915032679739
YPR046W	0	0	0.0620408163265306
YIR023W	0	0	0.0619902120717781
YBR011C	0	0	0.0619396903015485
YCL037C	0	0	0.0618892508143322
YKL197C	0	0	0.0618388934092758
YDR368W	0	0	0.0617886178861789
YNL039W	0	0	0.0617384240454915
YBL021C	0	0	0.0616883116883117
YGR178C	0	0	0.0616382806163828
YAL056W	0	0	0.0615883306320908
YER035W	0	0	0.0615384615384615
YGR136W	0	1	0.0615384615384615
YPR019W	0	0	0.0614886731391586
YPR140W	0	0	0.0614389652384802
YMR213W	0	0	0.061389337641357
YIR001C	0	0	0.0613397901533495
YDR520C	0	1	0.0613397901533495
YNL016W	0	0	0.0612903225806452
YJR068W	0	0	0.0612409347300564
YKL195W	0	0	0.0611916264090177
YMR139W	0	0	0.0611423974255833
YPR052C	0	0	0.0610932475884244
YLR268W	0	0	0.0610441767068273
YNL180C	0	0	0.0609951845906902
YNR023W	0	0	0.0609462710505213
YPL007C	0	0	0.0608974358974359
YHR135C	0	0	0.0608486789431545
YJL112W	0	0	0.0608
YGL208W	0	0	0.0607513988808953
YDR030C	0	0	0.060702875399361
YBR106W	0	0	0.0606544293695132
YDR251W	0	0	0.0606060606060606
YGL125W	0	0	0.0605577689243028
YOR126C	0	0	0.0605095541401274
YHR201C	0	0	0.060461416070008
YCL010C	0	0	0.0604133545310016
YBR138C	0	1	0.0604133545310016
YJL089W	0	0	0.0603653693407466
YLR440C	0	0	0.0603174603174603
YBR084C-A	0	0	0.0602696272799366
YDR140W	0	0	0.0602218700475436
YGL197W	0	0	0.0601741884402217
YOR312C	0	0	0.060126582278481
YHR010W	0	0	0.0600790513833992
YHL033C	0	0	0.0600315955766193
YAR002W	0	0	0.0599842146803473
YNL067W	0	0	0.0599369085173502
YFR031C-A	0	0	0.0598896769109535
YML004C	0	0	0.0598425196850394
YPR155C	0	0	0.0597954366640441
YNL212W	0	1	0.0597954366640441
YER092W	0	1	0.0597954366640441
YJL006C	0	0	0.059748427672956
YDR267C	0	1	0.059748427672956
YOL096C	0	0	0.0597014925373134
YDR150W	0	0	0.0596546310832025
YOL120C	0	0	0.0596078431372549
YDR388W	0	0	0.0595611285266458
YDR484W	0	0	0.0595144870790916
YOR299W	0	0	0.0594679186228482
YBL026W	0	0	0.0594214229867084
YNR011C	0	0	0.059375
YOR076C	0	0	0.0593286494925839
YDR303C	0	0	0.0592823712948518
YHR105W	0	1	0.0592823712948518
YDL231C	0	0	0.0592361652377241
YLL024C	0	0	0.059190031152648
YIL056W	0	0	0.0591439688715953
YDR141C	0	0	0.0590979782270607
YLR138W	0	0	0.0590520590520591
YBR109C	0	0	0.0590062111801242
YOR191W	0	0	0.0589604344453064
YOR007C	0	0	0.0589147286821705
YBL087C	0	0	0.058869093725794
YER133W	0	0	0.0588235294117647
YBR010W	0	0	0.0587780355761794
YBR257W	0	0	0.0587326120556414
YDR284C	0	0	0.0586872586872587
YGR097W	0	0	0.058641975308642
YBL105C	0	0	0.0585967617579029
YLR441C	0	0	0.0585516178736518
YKL017C	0	0	0.0585065434949961
YAL031C	0	0	0.0584615384615385
YOR142W	0	0	0.0584166026133743
YPL045W	0	0	0.0583717357910906
YKR019C	0	0	0.0583269378357636
YDR108W	0	0	0.0582822085889571
YDL053C	0	1	0.0582822085889571
YGL098W	0	0	0.0582375478927203
YBR234C	0	0	0.0581929555895865
YOL067C	0	0	0.0581484315225708
YGL216W	0	0	0.0581039755351682
YBR295W	0	0	0.0580595874713522
YDL125C	0	0	0.0580152671755725
YIL125W	0	0	0.0579710144927536
YNL245C	0	0	0.0579268292682927
YJR083C	0	0	0.0578827113480579
YFL033C	0	0	0.0578386605783866
YIR003W	0	1	0.0578386605783866
YLR284C	0	0	0.0577946768060836
YDR005C	0	0	0.0577507598784195
YDR470C	0	0	0.0577069096431283
YMR027W	0	1	0.0577069096431283
YJR056C	0	1	0.0577069096431283
YOR216C	0	0	0.0576631259484067
YML095C	0	0	0.0576347305389222
YLR154C	0	0	0.0576347305389222
YNL225C	0	0	0.0576347305389222
YGL075C	0	0	0.0576347305389222
YNR047W	0	0	0.0576347305389222
YOR209C	0	0	0.0576347305389222
YNL221C	0	0	0.0576347305389222
YGR005C	0	0	0.0576347305389222
YNR033W	0	0	0.0576347305389222
YPL260W	0	1	0.0576347305389222
YNL215W	0	1	0.0576347305389222
YFR013W	0	0	0.0576347305389222
YLR370C	0	0	0.0576347305389222
YPR180W	0	0	0.0576347305389222
YGL238W	0	0	0.0576347305389222
YCR031C	0	0	0.0576347305389222
YPL204W	0	0	0.0576347305389222
YDR418W	0	0	0.0576347305389222
YDR273W	0	0	0.0576347305389222
YMR247C	1	0	0.0576347305389222
YCR014C	0	0	0.0575916230366492
YKR008W	0	0	0.0575485799701046
YNL281W	0	0	0.0575056011949216
YDL024C	0	0	0.0574626865671642
YNR034W	0	0	0.0574198359433259
YGL144C	0	0	0.0573770491803279
YOR153W	0	0	0.0573343261355175
YCR009C	0	0	0.0572916666666667
YNL042W	0	0	0.0572490706319703
YOL066C	0	0	0.0572065378900446
YGL184C	0	0	0.0571640682999258
YJR103W	0	0	0.0571216617210683
YMR242C	0	0	0.0570793180133432
YBR003W	0	0	0.057037037037037
YKL011C	0	0	0.0569948186528497
YHL009C	0	0	0.0569526627218935
YHR194W	0	0	0.0569105691056911
YJR025C	0	0	0.0568685376661743
YMR255W	0	0	0.0568265682656827
YFR027W	0	0	0.0567846607669617
YBR284W	0	0	0.0567428150331614
YBL068W	0	0	0.0567010309278351
YDR182W	0	0	0.0566593083149375
YDR238C	0	0	0.0566176470588235
YGL156W	0	0	0.0565760470242469
YKL114C	0	0	0.0565345080763583
YDR195W	0	0	0.0564930300807043
YBL080C	0	0	0.0564516129032258
YDR189W	0	0	0.0564102564102564
YML121W	0	0	0.0563689604685212
YOL018C	0	0	0.0563277249451353
YDR036C	0	0	0.0562865497076023
YOR293W	0	0	0.056245434623813
YKL140W	0	0	0.0562043795620438
YIL142W	0	0	0.0561633843909555
YGR179C	0	0	0.0561224489795918
YJR059W	0	0	0.056081573197378
YHR203C	0	0	0.0560407569141194
YPL057C	0	0	0.056
YNL267W	0	0	0.0559593023255814
YBR087W	0	0	0.055918663761801
YPR067W	0	0	0.055878084179971
YPL228W	0	0	0.0558375634517767
YPL171C	0	0	0.0557971014492754
YOL034W	0	0	0.055756698044895
YBR252W	0	0	0.0557163531114327
YLL056C	0	0	0.0556760665220535
YOR279C	0	0	0.055635838150289
YNL118C	0	0	0.0555956678700361
YER122C	0	0	0.0555555555555556
YGR238C	0	0	0.0555155010814708
YDR315C	0	0	0.0554755043227666
YEL013W	0	0	0.0554355651547876
YOL049W	0	0	0.0553956834532374
YLR150W	0	0	0.0553558590941769
YGL067W	0	0	0.055316091954023
YML063W	0	0	0.0552763819095477
YEL058W	0	0	0.0552367288378766
YDL080C	0	0	0.0551971326164875
YGR212W	0	0	0.0551575931232092
YJL031C	0	0	0.0551181102362205
YLR238W	0	0	0.0550786838340486
YKL092C	0	0	0.0550393137955683
YBR210W	0	0	0.055
YPL147W	0	0	0.0549607423269094
YGR233C	0	0	0.0549215406562054
YDL056W	0	0	0.0548823948681397
YMR023C	0	0	0.0548433048433048
YGL241W	0	0	0.0548042704626335
YBR264C	0	0	0.0547652916073969
YER164W	0	0	0.054726368159204
YGR116W	0	0	0.0546875
YBR022W	0	0	0.0546486870120653
YHR150W	0	0	0.0546099290780142
YLR325C	0	0	0.0545712260807938
YCL048W	0	0	0.0545325779036827
YPR022C	0	1	0.0545325779036827
YML016C	0	0	0.0544939844302902
YFL008W	0	0	0.0544554455445545
YFR030W	0	0	0.054416961130742
YDL048C	0	1	0.054416961130742
YPL024W	0	0	0.0543785310734463
YDR466W	0	0	0.0543401552575865
YBR033W	0	1	0.0543401552575865
YBR125C	0	1	0.0543401552575865
YML006C	0	0	0.0543018335684062
YGL251C	0	0	0.0542635658914729
YDR191W	0	0	0.0542253521126761
YGR143W	0	0	0.0541871921182266
YGR202C	0	0	0.0541490857946554
YML114C	0	0	0.0541110330288124
YKL005C	0	0	0.0540730337078652
YLR266C	0	0	0.0540350877192982
YEL051W	0	0	0.0539971949509116
YDL044C	0	0	0.0539593552908199
YDL139C	0	1	0.0539593552908199
YPL270W	0	0	0.053921568627451
YGL210W	0	0	0.0538838348495451
YKR064W	0	1	0.0538838348495451
YAR007C	0	0	0.0538461538461538
YNR032W	0	0	0.0538085255066387
YOR211C	0	0	0.0537709497206704
YDL138W	0	0	0.0537334263782275
YJR148W	0	0	0.0536959553695955
YCR090C	0	1	0.0536959553695955
YJL085W	0	0	0.0536585365853659
YGL167C	0	0	0.0536211699164345
YLR301W	0	0	0.0535838552540014
YMR041C	0	0	0.0535465924895688
YOR308C	0	0	0.0535093815149409
YDL203C	0	1	0.0535093815149409
YOR244W	0	0	0.0534722222222222
YEL061C	0	0	0.0534351145038168
YOL088C	0	0	0.0533980582524272
YBR162C	0	0	0.053388090349076
YPL082C	0	0	0.053388090349076
YLR210W	0	0	0.053388090349076
YFL023W	0	0	0.053388090349076
YNL301C	0	0	0.053388090349076
YBR038W	0	0	0.053388090349076
YBR020W	0	0	0.053388090349076
YBR071W	0	1	0.053388090349076
YDR253C	0	0	0.053388090349076
YOR062C	0	1	0.053388090349076
YKR027W	0	0	0.053388090349076
YNL304W	0	0	0.053388090349076
YKR011C	0	1	0.053388090349076
YKL173W	0	0	0.053388090349076
YKL053C-A	0	0	0.053388090349076
YPL110C	0	0	0.053388090349076
YDR531W	0	0	0.053388090349076
YKR038C	0	0	0.053388090349076
YHR103W	0	0	0.053388090349076
YML051W	0	0	0.053388090349076
YMR280C	0	0	0.053388090349076
YGR133W	1	0	0.053388090349076
YPL224C	0	0	0.0533515731874145
YFL001W	0	0	0.0533151059466849
YJL059W	0	0	0.0532786885245902
YDR499W	0	0	0.0532423208191126
YPL179W	0	0	0.053206002728513
YHL023C	0	1	0.053206002728513
YJL124C	0	0	0.0531697341513292
YDR236C	0	0	0.053133514986376
YHR163W	0	0	0.0530973451327434
YBR227C	0	1	0.0530973451327434
YBR065C	0	0	0.0530612244897959
YIL138C	0	0	0.053025152957172
YGL201C	0	0	0.0529891304347826
YKL095W	0	0	0.0529531568228106
YOL115W	0	0	0.0529172320217096
YNR049C	0	0	0.0528813559322034
YDR089W	0	0	0.0528455284552846
YKL075C	0	0	0.0528097494922139
YLL063C	0	0	0.0527740189445196
YNL025C	0	0	0.0527383367139959
YLR273C	0	0	0.0527027027027027
YBR121C	0	0	0.0526671168129642
YIL063C	0	0	0.0526315789473684
YCL050C	0	0	0.052596089008766
YHL006C	0	0	0.0525606469002695
YAL019W	0	0	0.0525252525252525
YPL033C	0	0	0.0524899057873486
YDR285W	0	0	0.0524546065904506
YEL036C	0	0	0.0524193548387097
YBR026C	0	0	0.0523841504365346
YDL197C	0	0	0.0523489932885906
YPR095C	0	0	0.0523138832997988
YHR058C	0	0	0.0522788203753351
YDL075W	0	0	0.0522438044206296
YGL071W	0	0	0.0522088353413655
YDL200C	0	0	0.0521739130434783
YGL005C	0	0	0.0521390374331551
YKR100C	0	0	0.0521042084168337
YDL233W	0	1	0.0521042084168337
YGR056W	0	0	0.0520694259012016
YGL123W	0	0	0.0520346897931955
YOR140W	0	0	0.052
YPL023C	0	0	0.0519653564290473
YBR143C	0	0	0.051930758988016
YKR096W	0	1	0.051930758988016
YPR161C	0	0	0.0518962075848303
YBL089W	0	0	0.0518617021276596
YLR080W	0	0	0.0518272425249169
YDL134C	0	0	0.051792828685259
YOR156C	0	0	0.0517584605175846
YGR071C	0	1	0.0517584605175846
YOR109W	0	0	0.0517241379310345
YLR427W	0	0	0.0516898608349901
YNL206C	0	0	0.0516556291390728
YGR167W	0	0	0.0516214427531436
YOL127W	0	0	0.0515873015873016
YNL316C	0	0	0.0515532055518837
YPR060C	0	0	0.0515191545574637
YDL185W	0	0	0.0514851485148515
YLR145W	0	0	0.0514511873350923
YJL024C	0	0	0.0514172709294661
YLR213C	0	0	0.0513833992094862
YKL220C	0	0	0.0513495720868993
YHR207C	0	1	0.0513495720868993
YOR155C	0	0	0.0513157894736842
YBR046C	0	1	0.0513157894736842
YBR244W	0	0	0.0512820512820513
YGL110C	0	1	0.0512820512820513
YPL258C	0	0	0.0512483574244415
YNR027W	0	0	0.0512147078135259
YDL065C	0	0	0.0511811023622047
YGR122W	0	0	0.0511475409836066
YPL069C	0	0	0.0511140235910878
YJR152W	0	0	0.0510805500982318
YHR110W	0	0	0.0510471204188482
YGL250W	0	1	0.0510471204188482
YIL101C	0	0	0.0510137344669719
YAL016W	0	0	0.0509803921568627
YJL055W	0	1	0.0509803921568627
YKL067W	0	0	0.0509470934030046
YMR030W	0	0	0.0509138381201044
YNL229C	0	0	0.050880626223092
YNL310C	0	0	0.0508474576271186
YFR046C	0	0	0.050814332247557
YPL038W	0	0	0.05078125
YOL040C	0	0	0.0507482108002602
YLL045C	0	0	0.0507152145643693
YML034W	0	0	0.050682261208577
YPR017C	0	0	0.0506493506493507
YNL264C	0	0	0.0506164828033744
YDR098C	0	0	0.0505836575875486
YPR186C	0	0	0.050550874918989
YBL032W	0	0	0.0505181347150259
YGL113W	0	0	0.0504854368932039
YNR058W	0	0	0.0504527813712807
YMR278W	0	1	0.0504527813712807
YDL175C	0	0	0.0504201680672269
YGL023C	0	0	0.0503875968992248
YPR031W	0	0	0.0503550677856682
YGR126W	0	1	0.0503550677856682
YDR482C	0	1	0.0503550677856682
YNR064C	0	0	0.0503225806451613
YLR438W	0	0	0.0502901353965184
YDL194W	0	0	0.0502577319587629
YGL249W	0	0	0.0502253702511269
YNL012W	0	0	0.0501930501930502
YAR033W	0	0	0.0501607717041801
YNR035C	0	0	0.0501285347043702
YBR048W	0	0	0.0500963391136802
YMR060C	0	0	0.0500641848523748
YOR357C	0	0	0.0500320718409237
YFL010C	0	1	0.0500320718409237
YNL274C	0	0	0.05
YDL002C	0	0	0.0499679692504805
YCR032W	0	0	0.0499359795134443
YDR081C	0	0	0.0499040307101727
YDR409W	0	0	0.0498721227621483
YBR202W	0	0	0.0498402555910543
YDR325W	0	0	0.0498084291187739
YGR132C	0	0	0.0497766432673899
YIR033W	0	0	0.0497448979591837
YIL135C	0	0	0.0497131931166348
YJL029C	0	0	0.0496815286624204
YGR142W	0	0	0.0496499045194144
YOL064C	0	0	0.049618320610687
YJL189W	0	0	0.0495867768595041
YMR129W	0	0	0.0495552731893266
YBL011W	0	0	0.0495238095238095
YBR248C	0	0	0.049492385786802
YMR069W	0	0	0.0494610019023462
YDL105W	0	0	0.0494296577946768
YDR180W	0	0	0.0493983533882204
YKL074C	0	0	0.0493670886075949
YGR237C	0	1	0.0493670886075949
YPR051W	0	0	0.0493358633776091
YJL156C	0	0	0.0493046776232617
YGL155W	0	0	0.049273531269741
YIL044C	0	0	0.0492424242424242
YLR277C	0	0	0.049211356466877
YFL029C	0	0	0.0491803278688525
YDR301W	0	0	0.0491493383742911
YOR324C	0	0	0.0491183879093199
YHL043W	0	0	0.0490874764002517
YBR110W	0	0	0.0490566037735849
YLL027W	0	0	0.0490257699560025
YPR179C	0	0	0.0489949748743719
YER104W	0	0	0.0489642184557439
YDR422C	0	0	0.0489335006273526
YFR047C	0	0	0.0489028213166144
YJL082W	0	1	0.0489028213166144
YOR358W	0	0	0.0488721804511278
YOR059C	0	1	0.0488721804511278
YER134C	0	1	0.0488721804511278
YMR271C	0	0	0.0488415779586725
YGR098C	0	0	0.048811013767209
YJR104C	0	0	0.0487804878048781
YDR397C	0	0	0.04875
YGR075C	0	0	0.0487195502810743
YGL036W	0	1	0.0487195502810743
YER014W	0	0	0.048689138576779
YER129W	0	0	0.0486587648159701
YCL051W	0	0	0.0486284289276808
YCR020C	0	0	0.0485981308411215
YOR075W	0	0	0.0485678704856787
YDR088C	0	0	0.0485376477909147
YMR226C	0	0	0.0485074626865672
YBR265W	0	0	0.0484773151025482
YDL144C	0	1	0.0484773151025482
YDR524C	0	0	0.0484472049689441
YDR014W	0	0	0.0484171322160149
YPR172W	0	1	0.0484171322160149
YDR132C	0	1	0.0484171322160149
YNL007C	0	0	0.0483870967741935
YGR024C	0	0	0.0483570985740856
YPL188W	0	0	0.0483271375464684
YLL033W	0	0	0.048297213622291
YIR017C	0	0	0.0482673267326733
YKL070W	0	0	0.0482374768089054
YMR237W	0	0	0.0482076637824475
YGR017W	0	1	0.0482076637824475
YLL003W	0	0	0.048177887584929
YIL155C	0	0	0.0481481481481481
YFL038C	0	0	0.0481184454040716
YGL002W	0	0	0.0480887792848335
YPR057W	0	0	0.0480591497227357
YLR363C	0	0	0.0480295566502463
YBL010C	0	1	0.0480295566502463
YDR063W	0	1	0.0480295566502463
YDR017C	0	0	0.048
YNL136W	0	0	0.0479704797047971
YOR380W	0	0	0.0479409956976029
YOR195W	0	0	0.0479115479115479
YER034W	0	1	0.0479115479115479
YOR052C	0	1	0.0479115479115479
YNL082W	0	0	0.0478821362799263
YNL003C	0	0	0.0478527607361963
YOR208W	0	0	0.0478234212139792
YHR176W	0	0	0.0477941176470588
YDL239C	0	0	0.0477648499693815
YNL286W	0	0	0.0477356181150551
YDL238C	0	0	0.0477064220183486
YLR006C	0	0	0.0476772616136919
YNL074C	0	0	0.047648136835675
YIL031W	0	0	0.0476190476190476
YEL066W	0	0	0.0475899938987187
YNL224C	0	1	0.0475899938987187
YCR017C	0	0	0.0475609756097561
YLR457C	0	0	0.0475319926873857
YOR265W	0	0	0.0475030450669915
YDR142C	0	0	0.0474741326841144
YDL225W	0	0	0.0474452554744526
YOL129W	0	0	0.0474164133738602
YNR008W	0	0	0.0473876063183475
YDR243C	0	0	0.0473588342440801
YPR181C	0	0	0.0473300970873786
YJL074C	0	0	0.047301394784718
YGR002C	0	0	0.047277079593058
YDR035W	0	0	0.047277079593058
YBR220C	0	1	0.047277079593058
YDR022C	0	0	0.047277079593058
YJR131W	0	0	0.047277079593058
YOR179C	0	0	0.047277079593058
YFL036W	0	0	0.047277079593058
YLR132C	0	0	0.047277079593058
YML107C	0	0	0.047277079593058
YLR219W	0	0	0.047277079593058
YKL112W	0	0	0.047277079593058
YOR217W	0	0	0.047277079593058
YER174C	0	0	0.047277079593058
YJR060W	0	0	0.047277079593058
YMR264W	0	0	0.047277079593058
YHR056C	0	0	0.047277079593058
YMR172W	0	0	0.047277079593058
YDR192C	0	0	0.047277079593058
YFR003C	0	0	0.047277079593058
YBR205W	0	0	0.047277079593058
YLR451W	0	0	0.047277079593058
YOL017W	0	0	0.047277079593058
YOR352W	0	1	0.047277079593058
YPL072W	1	0	0.047277079593058
YDR252W	0	0	0.0472488038277512
YJL116C	0	0	0.0472205618649133
YLR117C	0	0	0.0471923536439665
YLR126C	0	0	0.0471641791044776
YLR271W	0	1	0.0471641791044776
YEL047C	0	0	0.0471360381861575
YHR091C	0	0	0.0471079308288611
YLL005C	0	0	0.0470798569725864
YML079W	0	1	0.0470798569725864
YHR121W	0	0	0.0470518165574747
YKL069W	0	1	0.0470518165574747
YDR393W	0	0	0.0470238095238095
YFR002W	0	0	0.0469958358120167
YKL196C	0	0	0.0469678953626635
YLR028C	0	0	0.0469399881164587
YOR129C	0	0	0.0469121140142518
YDL098C	0	0	0.0468842729970326
YDR283C	0	0	0.0468564650059312
YBR150C	0	1	0.0468564650059312
YML071C	0	0	0.046828689982217
YBR070C	0	0	0.0468009478672986
YEL029C	0	0	0.0467732386027235
YCR081W	0	0	0.0467455621301775
YHR073W	0	0	0.0467179183914843
YKL171W	0	0	0.0466903073286052
YFR025C	0	0	0.0466627288836385
YMR204C	0	0	0.0466351829988194
YPL132W	0	0	0.0466076696165192
YOL065C	0	0	0.0465801886792453
YDR473C	0	0	0.0465527401296405
YPL071C	0	1	0.0465527401296405
YKL058W	0	0	0.0465253239104829
YPR093C	0	0	0.0464979399646851
YFL054C	0	0	0.0464705882352941
YOL091W	0	0	0.0464432686654909
YNL155W	0	1	0.0464432686654909
YOR316C	0	0	0.0464159811985899
YGR032W	0	0	0.0463887257780388
YBR246W	0	1	0.0463887257780388
YKL119C	0	0	0.0463615023474178
YBR219C	0	1	0.0463615023474178
YPR199C	0	0	0.0463343108504399
YKR016W	0	1	0.0463343108504399
YMR207C	0	0	0.0463071512309496
YCL028W	0	1	0.0463071512309496
YLR265C	0	0	0.0462800234329233
YHR087W	0	0	0.0462529274004684
YPL268W	0	0	0.0462258630778233
YCR027C	0	0	0.0461988304093567
YKR007W	0	0	0.0461718293395675
YAL010C	0	0	0.0461448598130841
YMR016C	0	0	0.0461179217746643
YKR063C	0	0	0.0460910151691949
YAL030W	0	0	0.046064139941691
YBR243C	0	0	0.046037296037296
YFL050C	0	0	0.0460104834012813
YPL143W	0	0	0.0459837019790454
YBL091C-A	0	1	0.0459837019790454
YJL201W	0	0	0.045956951716114
YKR009C	0	0	0.0459302325581395
YKL048C	0	0	0.0459242250287026
YGR261C	0	0	0.0459242250287026
YJR096W	0	0	0.0459242250287026
YDL223C	0	0	0.0459242250287026
YDR386W	0	0	0.0459242250287026
YNL049C	0	0	0.0459242250287026
YMR214W	0	0	0.0459242250287026
YBL004W	0	0	0.0459242250287026
YGL220W	0	1	0.0459242250287026
YML104C	0	0	0.0459242250287026
YPR134W	0	0	0.0459242250287026
YPR129W	0	0	0.0459242250287026
YMR039C	0	0	0.0459242250287026
YIL144W	0	0	0.0459242250287026
YPR042C	0	0	0.0459242250287026
YML091C	0	0	0.0459242250287026
YCL035C	0	0	0.0459242250287026
YBR159W	0	0	0.0459242250287026
YMR178W	0	1	0.0459242250287026
YNL218W	0	0	0.0459242250287026
YKR078W	0	0	0.0459242250287026
YLR423C	0	0	0.0459242250287026
YBR132C	0	0	0.0459242250287026
YPR169W	1	0	0.0459242250287026
YBR139W	0	0	0.0458978772231784
YCR010C	0	0	0.0458715596330275
YKL130C	0	0	0.0458452722063037
YHR116W	0	0	0.0458190148911798
YGR023W	0	0	0.0457927876359473
YGL030W	0	0	0.045766590389016
YEL054C	0	0	0.0457404230989137
YGL229C	0	0	0.0457142857142857
YLR114C	0	0	0.0456881781838949
YFL025C	0	0	0.045662100456621
YPL253C	0	0	0.0456360524814604
YML068W	0	0	0.0456100342075257
YPR097W	0	1	0.0456100342075257
YER166W	0	0	0.0455840455840456
YDL188C	0	0	0.0455580865603645
YBR008C	0	0	0.0455321570859419
YJR091C	0	0	0.0455062571103527
YHL015W	0	0	0.045480386583286
YER147C	0	0	0.0454545454545455
YPL122C	0	0	0.0454287336740488
YJL058C	0	0	0.0454029511918275
YER109C	0	0	0.0453771979580261
YIL104C	0	0	0.0453514739229025
YMR288W	0	0	0.0453257790368272
YBR161W	0	0	0.0453001132502831
YOR319W	0	0	0.0452744765138653
YNL047C	0	0	0.0452488687782805
YAR019C	0	0	0.0452232899943471
YER123W	0	0	0.0451977401129944
YDR291W	0	1	0.0451977401129944
YLR071C	0	0	0.0451722190852626
YBR162W-A	0	0	0.0451467268623025
YGL103W	0	0	0.0451212633953751
YOR180C	0	0	0.0450958286358512
YGR046W	0	0	0.0450704225352113
YHR040W	0	0	0.045045045045045
YLR383W	0	0	0.0450196961170512
YGR077C	0	0	0.0449943757030371
YBL005W	0	0	0.0449690837549185
YMR061W	0	0	0.0449438202247191
YNL069C	0	0	0.0449185850645705
YOL069W	0	0	0.0448933782267116
YDR213W	0	0	0.0448681996634885
YNL006W	0	0	0.0448430493273543
YLR411W	0	0	0.0448179271708683
YNL233W	0	0	0.0447928331466965
YNL214W	0	0	0.0447677672076105
YGL203C	0	0	0.0447427293064877
YBL031W	0	1	0.0447427293064877
YBR098W	0	0	0.0447177193963108
YOL020W	0	0	0.0446927374301676
YKL215C	0	1	0.0446927374301676
YPR086W	0	0	0.0446677833612507
YNL123W	0	0	0.0446428571428571
YOL151W	0	0	0.0446179587283882
YMR133W	0	0	0.0445930880713489
YMR198W	0	0	0.0445682451253482
YGL082W	0	1	0.0445682451253482
YGR125W	0	1	0.0445682451253482
YPL145C	0	0	0.044543429844098
YOL111C	0	0	0.0445186421814135
YPR127W	0	1	0.0445186421814135
YLR118C	0	1	0.0445186421814135
YEL011W	0	0	0.0444938820912125
YML131W	0	0	0.0444691495275153
YDR016C	0	0	0.0444444444444444
YJR082C	0	0	0.0444197667962243
YDR381W	0	0	0.0443951165371809
YDL076C	0	0	0.0443704936217415
YCR038C	0	0	0.0443458980044346
YLR242C	0	0	0.0443213296398892
YDR296W	0	0	0.044296788482835
YHR211W	0	0	0.0442722744881018
YDR373W	0	0	0.0442477876106195
YKL149C	0	0	0.0442233278054174
YOR122C	0	0	0.0441988950276243
YBR251W	0	0	0.0441744892324683
YGL119W	0	0	0.0441501103752759
YMR283C	0	0	0.0441257584114727
YAL038W	0	0	0.0441014332965821
YIL020C	0	0	0.0440771349862259
YGL232W	0	0	0.0440528634361234
YPR045C	0	1	0.0440528634361234
YPR073C	0	0	0.0440286186020914
YNL290W	0	0	0.044004400440044
YDR477W	0	0	0.0439802089059923
YKL148C	0	0	0.043956043956044
YMR244C-A	0	1	0.043956043956044
YBR086C	0	0	0.0439319055464031
YIL092W	0	1	0.0439319055464031
YJR055W	0	0	0.0439077936333699
YHR186C	0	0	0.0438837081733406
YLR029C	0	0	0.043859649122807
YDL036C	0	0	0.0438356164383562
YIL129C	0	0	0.0438116100766703
YPL169C	0	0	0.0437876299945265
YOL052C-A	0	0	0.0437636761487965
YOR154W	0	1	0.0437636761487965
YPR125W	0	0	0.0437397484964461
YIR015W	0	0	0.0437158469945355
YLR387C	0	1	0.0437158469945355
YGR044C	0	0	0.0436919716002185
YNR015W	0	0	0.0436681222707424
YGL065C	0	0	0.0436442989634479
YKL021C	0	0	0.0436205016357688
YEL057C	0	0	0.0435967302452316
YER081W	0	0	0.0435729847494553
YLR376C	0	0	0.0435492651061513
YGR154C	0	0	0.043525571273123
YJL172W	0	0	0.0435019032082654
YPL041C	0	0	0.0434782608695652
YKR089C	0	0	0.0434546442151005
YLR227C	0	0	0.0434310532030402
YPL115C	0	0	0.0434074877916441
[truncated: 3,790 more rows]
