# Supplementary material for: Computationally Driven, Quantitative Experiments Discover Genes Required for Mitochondrial Biogenesis
Source: PLoS Genet. 2009 Mar 20;5(3):e1000407. doi: 10.1371/journal.pgen.1000407 (PMC2648979; doi:10.1371/journal.pgen.1000407)
Supplement: Dataset S2 — Top 100 novel ensemble predictions for additional yeast biological processes. A zip file containing 387 tab-delimited text files of the ensemble predictions for the indicated Gene Ontology Biological Process Term. (21.70 MB GZ) [file pgen.1000407.s013.gz › GO_0006513.txt]

ORF	AnnotatedToTerm?	Uncharacterized_04152007?	Precision
YKL010C	1	0	1.0
YGL058W	1	0	1.0
YDR457W	1	0	1.0
YDL074C	1	0	1.0
YPR103W	0	0	0.833333333333333
YMR275C	1	0	0.833333333333333
YER012W	0	0	0.714285714285714
YEL037C	0	0	0.666666666666667
YGR184C	1	0	0.666666666666667
YGL087C	0	0	0.6
YKL203C	0	0	0.545454545454545
YLR085C	0	0	0.5
YLR330W	0	0	0.5
YGL141W	1	0	0.5
YCR066W	0	0	0.466666666666667
YMR022W	0	0	0.4375
YBR231C	0	0	0.411764705882353
YDR069C	0	0	0.388888888888889
YFR010W	0	0	0.368421052631579
YGR135W	0	0	0.35
YDR054C	0	0	0.333333333333333
YML041C	0	0	0.318181818181818
YLL015W	0	0	0.304347826086957
YDR392W	0	0	0.291666666666667
YOR057W	0	0	0.28
YDR485C	0	0	0.269230769230769
YOL081W	0	0	0.266666666666667
YGL048C	0	0	0.266666666666667
YHR200W	0	0	0.266666666666667
YDR092W	1	0	0.266666666666667
YDR359C	0	0	0.258064516129032
YDR334W	0	0	0.25
YJL168C	0	0	0.242424242424242
YKL139W	0	0	0.235294117647059
YLR055C	0	0	0.228571428571429
YML032C	0	0	0.222222222222222
YLR454W	0	1	0.222222222222222
YGL244W	0	0	0.219512195121951
YMR162C	0	0	0.219512195121951
YCR093W	0	0	0.219512195121951
YLR032W	0	0	0.219512195121951
YER125W	1	0	0.219512195121951
YJL084C	0	1	0.219512195121951
YNL250W	0	0	0.214285714285714
YDR170C	0	0	0.209302325581395
YPL101W	0	0	0.204545454545455
YDR363W-A	0	0	0.2
YLR384C	0	0	0.195652173913043
YER111C	0	0	0.191489361702128
YLR418C	0	0	0.1875
YKL210W	0	0	0.183673469387755
YBR175W	0	0	0.181818181818182
YDL020C	0	0	0.181818181818182
YBR140C	0	0	0.181818181818182
YNL307C	0	0	0.181818181818182
YOL012C	0	0	0.181818181818182
YBR082C	1	0	0.181818181818182
YNL242W	0	0	0.178571428571429
YPL086C	0	0	0.175438596491228
YLR182W	0	0	0.172413793103448
YLL010C	0	0	0.171875
YBR097W	0	0	0.171875
YHR124W	0	0	0.171875
YLR403W	0	0	0.171875
YOR336W	0	0	0.171875
YJR036C	1	0	0.171875
YML076C	0	0	0.169230769230769
YKL034W	0	0	0.166666666666667
YMR067C	0	0	0.166666666666667
YGL163C	0	0	0.166666666666667
YDL126C	0	0	0.166666666666667
YNL128W	0	0	0.166666666666667
YPR125W	0	0	0.166666666666667
YNL084C	0	0	0.166666666666667
YJR033C	0	0	0.166666666666667
YMR312W	0	0	0.166666666666667
YOL038W	0	0	0.166666666666667
YKL145W	0	0	0.166666666666667
YLL039C	1	0	0.166666666666667
YLR024C	1	0	0.166666666666667
YDR059C	0	0	0.164556962025316
YGL043W	0	0	0.1625
YER143W	0	0	0.160493827160494
YMR306W	0	0	0.158536585365854
YHR134W	0	0	0.156626506024096
YPL033C	0	0	0.154761904761905
YOR360C	0	0	0.152941176470588
YHL002W	0	0	0.151162790697674
YNR069C	0	1	0.151162790697674
YPL049C	0	0	0.149425287356322
YML007W	0	0	0.147727272727273
YPR040W	0	0	0.146067415730337
YKL020C	0	0	0.144444444444444
YNL107W	0	0	0.142857142857143
YER142C	0	0	0.141304347826087
YMR263W	0	0	0.139784946236559
YOR261C	0	0	0.138297872340426
YOR124C	0	0	0.136842105263158
YOR138C	0	0	0.135416666666667
YJL030W	0	0	0.134020618556701
YPL167C	0	0	0.13265306122449
YGL070C	0	0	0.131313131313131
YBR279W	0	0	0.13
YHR027C	0	0	0.128712871287129
YJL092W	0	0	0.127450980392157
YBR023C	0	0	0.12621359223301
YDR351W	0	0	0.125
YBR078W	0	0	0.123809523809524
YBR004C	0	0	0.122641509433962
YKL050C	0	1	0.122641509433962
YBR290W	0	0	0.121495327102804
YNR058W	0	0	0.12037037037037
YIR011C	0	0	0.119266055045872
YGR253C	0	0	0.118181818181818
YDR295C	0	0	0.117117117117117
YIL075C	0	0	0.116071428571429
YAL011W	0	0	0.115044247787611
YER021W	0	0	0.114035087719298
YDL190C	0	0	0.113636363636364
YFL044C	0	0	0.113636363636364
YOL091W	0	0	0.113636363636364
YPR024W	0	0	0.113636363636364
YAR003W	0	0	0.113636363636364
YDL132W	0	0	0.113636363636364
YML088W	0	0	0.113636363636364
YNL008C	0	0	0.113636363636364
YOL165C	0	0	0.113636363636364
YDR177W	1	0	0.113636363636364
YDR335W	0	0	0.113636363636364
YLR417W	0	0	0.113636363636364
YNL190W	0	0	0.113636363636364
YBR062C	0	1	0.113636363636364
YBL047C	0	0	0.113636363636364
YGL195W	0	0	0.113636363636364
YPL084W	0	0	0.113636363636364
YOR249C	0	0	0.113636363636364
YML111W	1	0	0.113636363636364
YHR165C	0	0	0.112781954887218
YJR039W	0	1	0.112781954887218
YDR358W	0	0	0.111940298507463
YNR010W	0	0	0.111111111111111
YNL116W	0	0	0.110294117647059
YNL101W	0	0	0.109489051094891
YLR094C	0	0	0.108695652173913
YOL004W	0	0	0.107913669064748
YJL116C	0	0	0.107142857142857
YOR018W	0	0	0.106382978723404
YJR052W	0	0	0.105633802816901
YAL013W	0	0	0.104895104895105
YBR170C	0	0	0.104166666666667
YPR135W	0	0	0.103448275862069
YML112W	0	0	0.102739726027397
YJR099W	0	0	0.102040816326531
YGR200C	0	0	0.101351351351351
YDR160W	0	0	0.100671140939597
YLR371W	0	0	0.1
YML035C	0	0	0.0993377483443709
YML048W	0	0	0.0986842105263158
YNL097C	0	0	0.0980392156862745
YHR131C	0	1	0.0980392156862745
YBR173C	0	0	0.0974025974025974
YJR090C	0	0	0.0967741935483871
YJR035W	0	0	0.0961538461538462
YBR162C	0	0	0.0955414012738854
YLR324W	0	0	0.0949367088607595
YGL206C	0	0	0.0943396226415094
YLR310C	0	0	0.09375
YNL273W	0	0	0.093167701863354
YPR049C	0	0	0.0925925925925926
YFR004W	0	0	0.0920245398773006
YPL181W	0	0	0.0914634146341463
YOL013C	0	0	0.0909090909090909
YBR198C	0	0	0.0903614457831325
YGR279C	0	0	0.0898203592814371
YHL030W	0	0	0.0892857142857143
YFR031C	0	0	0.0887573964497041
YOR259C	0	0	0.0882352941176471
YGR258C	0	0	0.087719298245614
YDL140C	0	0	0.0872093023255814
YPL177C	0	0	0.0867052023121387
YOL130W	0	0	0.0862068965517241
YMR100W	0	0	0.0860215053763441
YIR002C	0	0	0.0860215053763441
YBR162W-A	0	0	0.0860215053763441
YML097C	0	0	0.0860215053763441
YER162C	0	0	0.0860215053763441
YOR026W	0	0	0.0860215053763441
YJR043C	0	0	0.0860215053763441
YBR106W	0	0	0.0860215053763441
YFR029W	0	0	0.0860215053763441
YPL194W	0	0	0.0860215053763441
YGR191W	0	0	0.0860215053763441
YPL055C	1	0	0.0860215053763441
YOR123C	0	0	0.0855614973262032
YDR224C	0	0	0.0851063829787234
YKL204W	0	0	0.0846560846560847
YEL043W	0	1	0.0846560846560847
YMR273C	0	0	0.0842105263157895
YOR322C	0	0	0.0837696335078534
YJL171C	0	1	0.0837696335078534
YDR419W	0	0	0.0833333333333333
YLR052W	0	0	0.0829015544041451
YER092W	0	1	0.0829015544041451
YLR337C	0	0	0.0824742268041237
YDL128W	0	0	0.0820512820512821
YLR174W	0	0	0.0816326530612245
YGL094C	0	0	0.0812182741116751
YIR025W	0	0	0.0808080808080808
YJR119C	0	0	0.0804020100502513
YNL103W	0	0	0.08
YDR303C	0	0	0.0796019900497512
YDL203C	0	1	0.0796019900497512
YDL048C	0	1	0.0796019900497512
YNL159C	0	0	0.0792079207920792
YHR090C	0	0	0.0788177339901478
YGL144C	0	0	0.0784313725490196
YGR048W	0	0	0.0780487804878049
YGL127C	0	0	0.0776699029126214
YEL018W	0	0	0.0772946859903382
YFR052W	0	0	0.0769230769230769
YOR193W	0	0	0.076555023923445
YOR089C	0	0	0.0761904761904762
YER132C	0	0	0.0758293838862559
YIL046W	0	0	0.0754716981132075
YBR237W	0	0	0.0751173708920188
YHR082C	0	0	0.0747663551401869
YBL007C	0	0	0.0744186046511628
YBL041W	0	0	0.0740740740740741
YHR102W	0	0	0.0737327188940092
YHR158C	0	0	0.073394495412844
YDR354W	0	0	0.0730593607305936
YGL167C	0	0	0.0727272727272727
YIL112W	0	0	0.0723981900452489
YDR072C	0	0	0.0720720720720721
YKR072C	0	0	0.0717488789237668
YBR273C	0	0	0.0714285714285714
YPR084W	0	1	0.0714285714285714
YGL131C	0	1	0.0714285714285714
YBR283C	0	0	0.0711111111111111
YBR260C	0	0	0.0707964601769911
YPR154W	0	0	0.0704845814977974
YPR181C	0	0	0.0701754385964912
YOR216C	0	0	0.0698689956331878
YDR443C	0	0	0.0695652173913043
YPL022W	0	0	0.0692640692640693
YAL029C	0	0	0.0689655172413793
YML098W	0	0	0.0686695278969957
YDR004W	0	0	0.0683760683760684
YNL197C	0	0	0.0680851063829787
YBR081C	0	0	0.0677966101694915
YDL161W	0	0	0.0675105485232067
YLR332W	0	0	0.0672268907563025
YKR030W	0	0	0.0669456066945607
YMR190C	0	0	0.0666666666666667
YOR195W	0	0	0.0664206642066421
YPL057C	0	0	0.0664206642066421
YLL056C	0	0	0.0664206642066421
YMR124W	0	1	0.0664206642066421
YOL006C	0	0	0.0664206642066421
YNL330C	0	0	0.0664206642066421
YLR373C	0	0	0.0664206642066421
YDR176W	0	0	0.0664206642066421
YOR023C	0	0	0.0664206642066421
YBR217W	0	0	0.0664206642066421
YDR469W	0	0	0.0664206642066421
YMR204C	0	0	0.0664206642066421
YMR284W	0	0	0.0664206642066421
YMR216C	0	0	0.0664206642066421
YKL213C	0	0	0.0664206642066421
YGR063C	0	0	0.0664206642066421
YLR015W	0	0	0.0664206642066421
YMR137C	0	0	0.0664206642066421
YKR029C	0	0	0.0664206642066421
YMR223W	0	0	0.0664206642066421
YJR017C	0	0	0.0664206642066421
YDL029W	0	0	0.0664206642066421
YPL240C	0	0	0.0664206642066421
YLR342W	0	0	0.0664206642066421
YGL073W	0	0	0.0664206642066421
YLR226W	0	0	0.0664206642066421
YHR191C	0	0	0.0664206642066421
YPR169W	1	0	0.0664206642066421
YBR077C	0	0	0.0664206642066421
YIL036W	0	0	0.0664206642066421
YPL145C	0	0	0.0664206642066421
YER100W	1	0	0.0664206642066421
YKL197C	0	0	0.0661764705882353
YLR234W	0	0	0.0659340659340659
YDR232W	0	0	0.0656934306569343
YMR224C	0	0	0.0654545454545455
YPR018W	0	0	0.0652173913043478
YGL194C	0	0	0.0649819494584837
YDR388W	0	0	0.0647482014388489
YGR270W	0	0	0.0645161290322581
YDL005C	0	0	0.0642857142857143
YBR112C	0	0	0.0640569395017794
YOR363C	0	0	0.0638297872340425
YBL101C	0	0	0.0636042402826855
YLL040C	0	0	0.0633802816901408
YBR010W	0	0	0.0631578947368421
YIR006C	0	0	0.0629370629370629
YEL058W	0	0	0.0627177700348432
YGL153W	0	0	0.0625
YDL243C	0	0	0.0622837370242214
YDR265W	0	0	0.0620689655172414
YCL016C	0	0	0.0618556701030928
YLR128W	0	0	0.0616438356164384
YPL047W	0	0	0.0614334470989761
YCR033W	0	0	0.0612244897959184
YMR264W	0	0	0.0610169491525424
YLR039C	0	0	0.0608108108108108
YJL005W	0	0	0.0606060606060606
YBR136W	0	0	0.0604026845637584
YER167W	0	0	0.0602006688963211
YBL058W	0	0	0.06
YJL176C	0	0	0.0598006644518272
YDR427W	0	0	0.0596026490066225
YPR070W	0	0	0.0594059405940594
YBR127C	0	0	0.0592105263157895
YMR069W	0	0	0.059016393442623
YGR186W	0	0	0.0588235294117647
YML117W	0	0	0.0586319218241042
YJL194W	0	0	0.0584415584415584
YFL007W	0	0	0.058252427184466
YFR050C	0	0	0.0580645161290323
YLR262C	0	0	0.0578778135048231
YMR048W	0	0	0.0576923076923077
YER095W	0	0	0.0575079872204473
YPR023C	0	0	0.0573248407643312
YDL007W	0	0	0.0571428571428571
YER151C	0	0	0.0569620253164557
YOR035C	0	0	0.056782334384858
YPL179W	0	0	0.0566037735849057
YBR059C	0	0	0.0564263322884013
YNL329C	0	0	0.05625
YGL227W	0	0	0.0560747663551402
YIL148W	0	0	0.0559006211180124
YLL021W	0	0	0.0557275541795666
YFL057C	0	0	0.0555555555555556
YMR276W	0	0	0.0553846153846154
YMR004W	0	0	0.0552147239263804
YOL001W	0	0	0.055045871559633
YML074C	0	0	0.0548780487804878
YLR309C	0	0	0.0547112462006079
YNL214W	0	0	0.0545454545454545
YNL243W	0	0	0.054380664652568
YMR026C	0	0	0.0542168674698795
YLR314C	0	0	0.0540540540540541
YOL034W	0	0	0.0538922155688623
YOR362C	0	0	0.0537313432835821
YPR141C	0	0	0.0535714285714286
YER171W	0	0	0.0534124629080119
YBR289W	0	0	0.0532544378698225
YPL138C	0	0	0.0530973451327434
YDR329C	0	0	0.0529411764705882
YIL033C	0	0	0.0527859237536657
YOR117W	0	0	0.0526315789473684
YLR425W	0	0	0.0524781341107872
YDR394W	0	0	0.0523255813953488
YJL210W	0	0	0.0521739130434783
YGR239C	0	0	0.0520231213872832
YDL099W	0	0	0.0518731988472622
YPR128C	0	0	0.0517241379310345
YOR085W	0	0	0.0515759312320917
YNR006W	0	0	0.0514285714285714
YMR129W	0	0	0.0512820512820513
YGR285C	0	0	0.0511363636363636
YML072C	0	1	0.0511363636363636
YML034W	0	0	0.0509915014164306
YGL086W	0	0	0.0508474576271186
YMR140W	0	0	0.0507042253521127
YOL068C	0	0	0.050561797752809
YPR060C	0	0	0.0504201680672269
YGL013C	0	0	0.0502793296089385
YMR304W	0	0	0.0501392757660167
YJL101C	0	0	0.05
YJL140W	0	0	0.0498614958448753
YBL084C	0	0	0.0497237569060773
YLR247C	0	1	0.0497237569060773
YPL031C	0	0	0.0495867768595041
YML092C	0	0	0.0494505494505494
YBL097W	0	0	0.0493150684931507
YHR041C	0	0	0.0491803278688525
YIL030C	0	0	0.0490463215258856
YOR204W	0	0	0.0489130434782609
YOL145C	0	0	0.0487804878048781
YPL151C	0	0	0.0486486486486487
YOR144C	0	0	0.0485175202156334
YAL055W	0	0	0.0483870967741935
YBR160W	0	0	0.0482573726541555
YIL084C	0	0	0.0481283422459893
YGR277C	0	0	0.048
YDR217C	0	0	0.0478723404255319
YLR025W	0	0	0.0477453580901857
YOR151C	0	0	0.0476190476190476
YMR119W	0	0	0.0474934036939314
YGR218W	0	0	0.0473684210526316
YCL061C	0	0	0.047244094488189
YPR108W	0	0	0.0471204188481675
YAL051W	0	0	0.0469973890339426
YPL110C	0	0	0.046875
YCL057W	0	0	0.0467532467532468
YMR037C	0	0	0.0466321243523316
YOR157C	0	0	0.0465116279069767
YKL113C	0	0	0.0463917525773196
YHR064C	0	0	0.0462724935732648
YLR216C	0	0	0.0461538461538462
YDL008W	0	0	0.0460358056265985
YBR103W	0	0	0.0459183673469388
YJL047C	0	0	0.0458015267175573
YOR086C	0	1	0.0458015267175573
YGR140W	0	0	0.0456852791878173
YKL179C	0	0	0.0455696202531646
YER016W	0	0	0.0454545454545455
YML010W	0	0	0.0453400503778338
YNR051C	0	0	0.0452261306532663
YGL004C	0	0	0.0451127819548872
YBR165W	0	0	0.045
YLR383W	0	0	0.0448877805486284
YML124C	0	0	0.0447761194029851
YNL192W	0	0	0.0446650124069479
YOL017W	0	0	0.0445544554455446
YPL253C	0	0	0.0444444444444444
YLR270W	0	0	0.0443349753694581
YBR282W	0	0	0.0442260442260442
YDR372C	0	0	0.0441176470588235
YHR137W	0	0	0.0440097799511002
YGR188C	0	0	0.0439024390243902
YBR223C	0	0	0.0437956204379562
YBL050W	0	0	0.0436893203883495
YFL008W	0	0	0.0435835351089588
YOR070C	0	0	0.0434782608695652
YKL012W	0	0	0.0433734939759036
YBL019W	0	0	0.0432692307692308
YDL147W	0	0	0.0431654676258993
YBR236C	0	0	0.0430622009569378
YNL136W	0	0	0.0429594272076372
YBR245C	0	0	0.0428571428571429
YDR330W	0	0	0.0427553444180523
YBL063W	0	0	0.042654028436019
YGL011C	0	0	0.0425531914893617
YLR050C	0	1	0.0425531914893617
YOL018C	0	0	0.0424528301886792
YBR098W	0	0	0.0423529411764706
YKR002W	0	0	0.0422535211267606
YDL097C	0	0	0.0421545667447307
YMR186W	0	0	0.0420560747663551
YKL041W	0	0	0.041958041958042
YOL133W	0	0	0.0418604651162791
YDL058W	0	0	0.0417633410672854
YHR166C	0	0	0.0416666666666667
YJL074C	0	0	0.0415704387990762
YJR091C	0	0	0.0414746543778802
YDR244W	0	0	0.0413793103448276
YBR083W	0	0	0.0412844036697248
YOL108C	0	0	0.0411899313501144
YFL023W	0	0	0.0410958904109589
YLR421C	0	0	0.041002277904328
YDL003W	0	0	0.0409090909090909
YHL024W	0	0	0.0408163265306122
YKR014C	0	0	0.0407239819004525
YNL098C	0	0	0.0406320541760722
YDL148C	0	0	0.0405405405405405
YOR244W	0	0	0.0404494382022472
YOL009C	0	0	0.0403587443946188
YBR167C	0	0	0.0402684563758389
YBL008W	0	0	0.0401785714285714
YKL021C	0	0	0.0400890868596882
YLR102C	0	0	0.04
YCL039W	0	0	0.0399113082039911
YOR074C	0	0	0.0398230088495575
YDR365C	0	0	0.0397350993377483
YPL161C	0	0	0.039647577092511
YGL133W	0	0	0.0395604395604396
YIL005W	0	0	0.0394736842105263
YER173W	0	0	0.0393873085339169
YHR030C	0	0	0.0393013100436681
YFR040W	0	0	0.0392156862745098
YAL019W	0	0	0.0391304347826087
YCL044C	0	0	0.0390455531453362
YPR143W	0	0	0.038961038961039
YBL022C	0	0	0.0388768898488121
YJL115W	0	0	0.0387931034482759
YBR257W	0	0	0.0387096774193548
YDR409W	0	0	0.0386266094420601
YNL153C	0	0	0.0385438972162741
YHR031C	0	0	0.0384615384615385
YDR477W	0	0	0.0383795309168444
YML013W	0	0	0.0382978723404255
YDR325W	0	0	0.0382165605095541
YGL093W	0	0	0.038135593220339
YNL283C	0	0	0.0380549682875264
YOR132W	0	0	0.0379746835443038
YEL003W	0	0	0.0378947368421053
YMR311C	0	0	0.0378151260504202
YML069W	0	0	0.0377358490566038
YNL133C	0	0	0.0376569037656904
YKL079W	0	0	0.0375782881002088
YLR449W	0	0	0.0375
YHR112C	0	0	0.0374220374220374
YMR021C	0	0	0.037344398340249
YKR101W	0	0	0.0372670807453416
YOL096C	0	0	0.0371900826446281
YHR164C	0	0	0.0371134020618557
YCL052C	0	0	0.037037037037037
YDR141C	0	0	0.0369609856262834
YMR038C	0	0	0.0368852459016393
YMR198W	0	0	0.0368098159509202
YLR200W	0	0	0.036734693877551
YAL021C	0	0	0.0366598778004073
YGR271W	0	0	0.0365853658536585
YOL136C	0	0	0.0365111561866126
YBL093C	0	0	0.0364372469635627
YPL152W	0	0	0.0363636363636364
YJR084W	0	0	0.0362903225806452
YBR195C	0	0	0.0362173038229376
YGR229C	0	0	0.036144578313253
YIL097W	0	0	0.0360721442885772
YDR168W	0	0	0.036
YKL022C	0	0	0.0359281437125748
YFL013C	0	0	0.0358565737051793
YHR056C	0	0	0.0357852882703777
YDR181C	0	0	0.0357142857142857
YMR205C	0	0	0.0356435643564356
YHL006C	0	0	0.0355731225296443
YDR311W	0	0	0.0355029585798817
YBR216C	0	0	0.0354330708661417
YGR095C	0	0	0.0353634577603143
YKL057C	0	0	0.0352941176470588
YDL115C	0	0	0.0352250489236791
YGL025C	0	0	0.03515625
YPL112C	0	0	0.0350877192982456
YCL008C	0	0	0.0350194552529183
YBL052C	0	0	0.0349514563106796
YOR349W	0	0	0.0348837209302326
YBR284W	0	0	0.034816247582205
YMR139W	0	0	0.0347490347490347
YER008C	0	0	0.0346820809248555
YLR103C	0	0	0.0346153846153846
YBR229C	0	0	0.0345489443378119
YML057W	0	0	0.0344827586206897
YPL214C	0	0	0.0344168260038241
YBR036C	0	0	0.0343511450381679
YGL091C	0	0	0.0342857142857143
YOL126C	0	0	0.0342205323193916
YGL178W	0	0	0.0341555977229602
YLR305C	0	0	0.0340909090909091
YBR258C	0	0	0.0340264650283554
YER020W	0	0	0.0339622641509434
YNL271C	0	0	0.0338983050847458
YLR119W	0	0	0.0338345864661654
YPL213W	0	0	0.0337711069418387
YPL228W	0	0	0.0337078651685393
YBR080C	0	0	0.0336448598130841
YBR199W	0	0	0.0335820895522388
YDR150W	0	0	0.0335195530726257
YCR082W	0	0	0.033457249070632
YFL039C	0	0	0.0333951762523191
YKL028W	0	0	0.0333333333333333
YLR167W	0	0	0.033271719038817
YAL038W	0	0	0.033210332103321
YML094W	0	0	0.0331491712707182
YBR234C	0	0	0.0330882352941176
YJL001W	0	0	0.0330275229357798
YMR313C	0	0	0.032967032967033
YOR275C	0	0	0.0329067641681901
YLR268W	0	0	0.0328467153284672
YBR164C	0	0	0.0327868852459016
YGL075C	0	0	0.0327272727272727
YBR228W	0	0	0.0326678765880218
YNL094W	0	0	0.0326086956521739
YBR272C	0	0	0.0325497287522604
YLR191W	0	0	0.0324909747292419
YJR068W	0	0	0.0324324324324324
YBR255W	0	1	0.0324324324324324
YGL174W	0	0	0.0323741007194245
YDR188W	0	0	0.0323159784560144
YKR019C	0	0	0.032258064516129
YGL151W	0	0	0.0322003577817531
YDL135C	0	0	0.0321428571428571
YBR215W	0	0	0.0320855614973262
YIR033W	0	0	0.0320284697508897
YBR058C	0	0	0.031986531986532
YOR290C	0	0	0.031986531986532
YBR176W	0	0	0.031986531986532
YKR086W	0	0	0.031986531986532
YMR156C	0	0	0.031986531986532
YBR196C	0	0	0.031986531986532
YOL051W	0	0	0.031986531986532
YAL001C	0	0	0.031986531986532
YKL206C	0	0	0.031986531986532
YOR133W	0	0	0.031986531986532
YBR022W	0	0	0.031986531986532
YPR107C	0	0	0.031986531986532
YGL240W	0	0	0.031986531986532
YNL003C	0	0	0.031986531986532
YCL040W	0	0	0.031986531986532
YKL160W	0	0	0.031986531986532
YNL042W	0	0	0.031986531986532
YBR016W	0	0	0.031986531986532
YKR031C	0	0	0.031986531986532
YDL102W	0	0	0.031986531986532
YBR123C	0	0	0.031986531986532
YML049C	0	0	0.031986531986532
YBR211C	0	0	0.031986531986532
YOR156C	0	0	0.031986531986532
YPL120W	0	0	0.031986531986532
YDL033C	0	0	0.031986531986532
YOR213C	0	0	0.031986531986532
YDR393W	0	0	0.031986531986532
YDR385W	0	0	0.031986531986532
YMR073C	0	0	0.031986531986532
YGR143W	0	0	0.031986531986532
YEL012W	1	0	0.031986531986532
YBR121C	0	0	0.0319327731092437
YPL132W	0	0	0.0318791946308725
YMR078C	0	0	0.0318257956448911
YBR275C	0	0	0.0317725752508361
YDR057W	0	0	0.0317195325542571
YGL130W	0	0	0.0316666666666667
YHR104W	0	0	0.0316139767054908
YDR368W	0	0	0.0315614617940199
YGR251W	0	0	0.0315091210613599
YOR267C	0	0	0.0314569536423841
YGR078C	0	0	0.031404958677686
YPL248C	0	0	0.0313531353135314
YBR171W	0	0	0.0313014827018122
YBR166C	0	0	0.03125
YMR176W	0	0	0.0311986863711002
YDL215C	0	0	0.0311475409836066
YBR288C	0	0	0.0310965630114566
YMR314W	0	0	0.0310457516339869
YGL003C	0	0	0.0309951060358891
YGR232W	0	0	0.0309446254071661
YGR179C	0	0	0.0308943089430894
YDL188C	0	0	0.0308441558441558
YKL190W	0	0	0.0307941653160454
YMR277W	0	0	0.0307443365695793
YJR089W	0	0	0.0306946688206785
YOR007C	0	0	0.0306451612903226
YGL045W	0	0	0.0305958132045089
YLR272C	0	0	0.0305466237942122
YBL036C	0	0	0.0304975922953451
YCR039C	0	0	0.0304487179487179
YBR179C	0	0	0.0304
YML051W	0	0	0.0303514376996805
YDR495C	0	0	0.0303030303030303
YJL102W	0	0	0.0302547770700637
YOR027W	0	0	0.0302066772655008
YGL181W	0	0	0.0301587301587302
YGL237C	0	0	0.0301109350237718
YDR421W	0	0	0.0300632911392405
YGR197C	0	0	0.0300157977883096
YBR212W	0	0	0.0299684542586751
YJR055W	0	0	0.0299212598425197
YHR012W	0	0	0.029874213836478
YDR076W	0	0	0.0298273155416013
YKL070W	0	0	0.0297805642633229
YEL030W	0	0	0.0297339593114241
YBR168W	0	0	0.0296875
YOL147C	0	0	0.0296411856474259
YKL114C	0	0	0.029595015576324
YDR078C	0	0	0.0295489891135303
YCR020C	0	0	0.0295031055900621
YDR153C	0	0	0.0294573643410853
YEL009C	0	0	0.0294117647058824
YPL070W	0	0	0.0293663060278207
YGL161C	0	0	0.029320987654321
YDL022W	0	0	0.0292758089368259
YMR039C	0	0	0.0292307692307692
YGR075C	0	0	0.0291858678955453
YAR007C	0	0	0.0291411042944785
YML104C	0	0	0.0290964777947933
YLR144C	0	0	0.0290519877675841
YBR163W	0	1	0.0290519877675841
YDL045C	0	0	0.0290076335877863
YPL256C	0	0	0.0289634146341463
YKL058W	0	0	0.0289193302891933
YFR045W	0	0	0.0288753799392097
YKL215C	0	1	0.0288753799392097
YDR313C	0	0	0.0288315629742033
YBR248C	0	0	0.0287878787878788
YGR071C	0	1	0.0287878787878788
YDL049C	0	0	0.0287443267776097
YOL069W	0	0	0.0287009063444109
YAL043C	0	0	0.028657616892911
YBR142W	0	0	0.0286144578313253
YJR155W	0	0	0.0285714285714286
YBR280C	0	0	0.0285285285285285
YKR018C	0	1	0.0285285285285285
YDR363W	0	0	0.0284857571214393
YBL088C	0	0	0.0284431137724551
YPL153C	0	0	0.0284005979073244
YBR095C	0	0	0.0283582089552239
YGR142W	0	0	0.0283159463487332
YIL068C	0	0	0.0282738095238095
YJR159W	0	0	0.0282317979197623
YDL168W	0	0	0.0281899109792285
YEL061C	0	0	0.0281481481481481
YOL115W	0	0	0.0281065088757396
YBR110W	0	0	0.0280649926144756
YNL290W	0	0	0.028023598820059
YER086W	0	0	0.0279823269513991
YBR161W	0	0	0.0279411764705882
YLR026C	0	0	0.0279001468428781
YIL143C	0	0	0.0278592375366569
YOL087C	0	1	0.0278592375366569
YGR276C	0	0	0.0278184480234261
YBR254C	0	0	0.0277777777777778
YDL229W	0	0	0.0277372262773723
YOR162C	0	0	0.0276967930029155
YPL043W	0	0	0.0276564774381368
YDL056W	0	0	0.0276162790697674
YFL001W	0	0	0.0275761973875181
YAL032C	0	0	0.027536231884058
YML127W	0	0	0.0274963820549928
YDR496C	0	0	0.0274566473988439
YGR170W	0	0	0.0274170274170274
YBL006C	0	0	0.0273775216138329
YGR097W	0	0	0.0273381294964029
YBR109C	0	0	0.0272988505747126
YGR009C	0	0	0.0272596843615495
YBL079W	0	0	0.0272206303724928
YER035W	0	0	0.0271816881258941
YOR181W	0	0	0.0271428571428571
YBL025W	0	0	0.0271041369472183
YLR249W	0	0	0.0270655270655271
YDR099W	0	0	0.027027027027027
YBR153W	0	0	0.0269886363636364
YNL127W	0	0	0.0269503546099291
YIL146C	0	0	0.0269121813031161
YFR022W	0	1	0.0269121813031161
YER094C	0	0	0.0268741159830269
YGR003W	0	0	0.0268361581920904
YMR236W	0	0	0.0267983074753173
YLR218C	0	1	0.0267983074753173
YBR264C	0	0	0.0267605633802817
YKL125W	0	0	0.0267229254571027
YBL037W	0	0	0.026685393258427
YEL056W	0	0	0.0266479663394109
YDR460W	0	0	0.0266106442577031
YOR030W	0	0	0.0265734265734266
YOR386W	0	0	0.026536312849162
YBL102W	0	0	0.0264993026499303
YCR035C	0	0	0.0264623955431755
YCL031C	0	0	0.0264255910987483
YLR346C	0	0	0.0263888888888889
YBR055C	0	0	0.0263522884882108
YHR154W	0	0	0.0263157894736842
YOR069W	0	0	0.0262793914246196
YBR024W	0	0	0.0262430939226519
YNL054W	0	0	0.0262068965517241
YBR259W	0	1	0.0262068965517241
YER002W	0	0	0.0261707988980716
YOR365C	0	1	0.0261707988980716
YBR063C	0	1	0.0261707988980716
YBR129C	0	0	0.0261348005502063
YJL006C	0	0	0.0260989010989011
YIL156W	0	0	0.0260631001371742
YGR195W	0	0	0.026027397260274
YNL298W	0	0	0.0259917920656635
YBR276C	0	0	0.0259562841530055
YBR096W	0	1	0.0259562841530055
YBL057C	0	0	0.0259208731241473
YER116C	0	0	0.0258855585831063
YCL050C	0	0	0.0258503401360544
YOR341W	0	0	0.0258152173913043
YBR293W	0	0	0.0257801899592944
YPR051W	0	0	0.0257452574525745
YFL038C	0	0	0.0257104194857916
YDL206W	0	1	0.0257104194857916
YDR369C	0	0	0.0256756756756757
YJL036W	0	0	0.0256410256410256
YDL200C	0	0	0.0256064690026954
YIL065C	0	0	0.0255720053835801
YGR136W	0	1	0.0255720053835801
YBR041W	0	0	0.0255376344086022
YLR087C	0	0	0.025503355704698
YHR161C	0	0	0.0254691689008043
YBR253W	0	0	0.0254350736278447
YLR097C	0	0	0.0254010695187166
YBR102C	0	0	0.0253671562082777
YBR008C	0	0	0.0253333333333333
YBR200W	0	0	0.0252996005326232
YDR404C	0	0	0.0252659574468085
YJL141C	0	0	0.0252324037184595
YPL082C	0	0	0.0251989389920424
YBR119W	0	0	0.0251655629139073
YOR304W	0	0	0.0251322751322751
YDR180W	0	0	0.0250990752972259
YBR270C	0	1	0.0250990752972259
YOL142W	0	0	0.025065963060686
YMR233W	0	1	0.025065963060686
YBR193C	0	0	0.0250329380764163
YBR125C	0	1	0.0250329380764163
YMR029C	0	0	0.025
YCR084C	0	0	0.0249671484888305
YML079W	0	1	0.0249671484888305
YJL154C	0	0	0.0249343832020997
YFL056C	0	0	0.0249017038007864
YMR170C	0	0	0.024869109947644
YPR081C	0	0	0.0248366013071895
YDL223C	0	0	0.0248041775456919
YOL144W	0	0	0.0247718383311604
YPR075C	0	0	0.0247395833333333
YBL001C	0	0	0.0247074122236671
YJL069C	0	0	0.0246753246753247
YDR280W	0	0	0.0246433203631647
YMR280C	0	0	0.0246113989637306
YNL064C	0	0	0.0245795601552393
YGL005C	0	0	0.0245478036175711
YPR010C	0	0	0.0245161290322581
YDR440W	0	0	0.0244845360824742
YBR207W	0	0	0.0244530244530245
YBR194W	0	1	0.0244530244530245
YLR068W	0	0	0.0244215938303342
YNL091W	0	0	0.024390243902439
YER045C	0	0	0.0243589743589744
YGR278W	0	0	0.0243277848911652
YMR184W	0	0	0.0242966751918159
YJR059W	0	0	0.0242656449553001
YDR412W	0	0	0.024234693877551
YDR463W	0	0	0.024203821656051
YLR086W	0	0	0.0241730279898219
YMR227C	0	0	0.0241423125794155
YDR332W	0	1	0.0241423125794155
YOR210W	0	0	0.0241116751269036
YCR009C	0	0	0.0240811153358682
YIL002C	0	0	0.0240506329113924
YOL060C	0	0	0.0240202275600506
YLR370C	0	0	0.023989898989899
YLR219W	0	0	0.0239596469104666
YER161C	0	0	0.0239294710327456
YEL044W	0	0	0.0238993710691824
YBR007C	0	1	0.0238993710691824
YDR131C	0	0	0.0238693467336683
YAL041W	0	0	0.0238393977415307
YOL021C	0	0	0.0238095238095238
YGR056W	0	0	0.0237797246558198
YOR185C	0	0	0.02375
YDR448W	0	0	0.0237203495630462
YLL060C	0	0	0.0236907730673317
YKL014C	0	0	0.0236612702366127
YNL175C	0	0	0.0236318407960199
YIL107C	0	0	0.0236024844720497
YJL053W	0	0	0.0235732009925558
YDL047W	0	0	0.023543990086741
YNL183C	0	0	0.0235148514851485
YOR329C	0	0	0.0234857849196539
YDL080C	0	0	0.0234567901234568
YBR042C	0	0	0.0234278668310728
YKL064W	0	0	0.0233990147783251
YLR051C	0	0	0.023370233702337
YFL049W	0	0	0.0233415233415233
YDL213C	0	0	0.0233128834355828
YAL047C	0	0	0.0232843137254902
YDL077C	0	0	0.0232558139534884
YBR003W	0	0	0.0232273838630807
YDR312W	0	0	0.0231990231990232
YKR095W	0	0	0.0231707317073171
YNL277W	0	0	0.023142509135201
YDL111C	0	0	0.0231143552311436
YCR016W	0	0	0.023086269744836
YOR224C	0	0	0.0230582524271845
YKL015W	0	0	0.023030303030303
YLR135W	0	0	0.0230024213075061
YLR189C	0	0	0.0229746070133011
YGR252W	0	0	0.0229468599033816
YGR180C	0	0	0.02291917973462
YDR159W	0	0	0.0228915662650602
YEL055C	0	0	0.022864019253911
YDR246W	0	0	0.0228365384615385
YMR060C	0	0	0.0228091236494598
YDR293C	0	0	0.0227817745803357
YGL197W	0	0	0.0227544910179641
YPL008W	0	0	0.0227272727272727
YDL155W	0	0	0.022700119474313
YMR097C	0	0	0.022673031026253
YPL016W	0	0	0.0226460071513707
YGR081C	0	0	0.0226190476190476
YHR007C	0	0	0.0225921521997622
YMR278W	0	1	0.0225921521997622
YKL059C	0	0	0.0225653206650831
YPR159W	0	0	0.0225385527876631
YGR104C	0	0	0.0225118483412322
YHR116W	0	0	0.0224852071005917
YDL017W	0	0	0.0224586288416076
YBL080C	0	0	0.0224321133412042
YOR371C	0	0	0.0224056603773585
YDR021W	0	0	0.0223792697290931
YER068W	0	0	0.0223529411764706
YHR118C	0	0	0.0223266745005875
YIL091C	0	1	0.0223266745005875
YMR055C	0	0	0.0223004694835681
YBL061C	0	0	0.022274325908558
YJR140C	0	0	0.022248243559719
YKR062W	0	0	0.0222222222222222
YNL206C	0	0	0.022196261682243
YJL089W	0	0	0.0221703617269545
YBL104C	0	1	0.0221703617269545
YBL060W	0	1	0.0221703617269545
YLR386W	0	0	0.0221445221445221
YDL106C	0	0	0.0221187427240978
YNR032W	0	0	0.022093023255814
YHR066W	0	0	0.0220673635307782
YMR302C	0	0	0.0220417633410673
YDR479C	0	0	0.0220162224797219
YAR002W	0	0	0.0219907407407407
YJL010C	0	0	0.0219653179190751
YBR235W	0	1	0.0219653179190751
YMR077C	0	0	0.0219399538106236
YBL033C	0	0	0.0219146482122261
YDL239C	0	0	0.021889400921659
YBR210W	0	0	0.0218642117376295
YER172C	0	0	0.0218390804597701
YML131W	0	0	0.0218140068886338
YNL076W	0	0	0.0217889908256881
YDR207C	0	0	0.0217640320733104
YDR087C	0	0	0.0217391304347826
YDR306C	0	0	0.0217142857142857
YOR265W	0	0	0.021689497716895
YBR227C	0	1	0.021689497716895
YPR178W	0	0	0.0216647662485747
YLR318W	0	0	0.0216400911161731
YER176W	0	0	0.0216154721274175
YJL099W	0	0	0.0215909090909091
YIR005W	0	0	0.021566401816118
YLR410W	0	0	0.0215419501133787
YGL207W	0	0	0.0215175537938845
YNL261W	0	0	0.0214932126696833
YFR027W	0	0	0.0214689265536723
YHR063C	0	0	0.0214446952595937
YDL059C	0	0	0.0214205186020293
YNR038W	0	0	0.0213963963963964
YBR188C	0	0	0.0213723284589426
YPL249C	0	0	0.0213483146067416
YML058W	0	0	0.021324354657688
YML004C	0	0	0.0213004484304933
YDR164C	0	0	0.0212765957446809
YMR117C	0	0	0.0212527964205817
YBR131W	0	0	0.0212290502793296
YGL150C	0	0	0.0212053571428571
YNL113W	0	0	0.0211817168338907
YGL037C	0	0	0.0211581291759465
YLR002C	0	0	0.0211345939933259
YKR068C	0	0	0.0211111111111111
YAL056W	0	0	0.0210876803551609
YBR020W	0	0	0.0210643015521064
YDL002C	0	0	0.0210409745293466
YGR225W	0	0	0.0210176991150442
YBL017C	0	0	0.0209944751381215
YDR407C	0	0	0.0209713024282561
YOR113W	0	0	0.0209481808158765
YDR279W	0	0	0.0209251101321586
YBL010C	0	1	0.0209251101321586
YFR036W	0	0	0.0209020902090209
YBL046W	0	0	0.0208791208791209
YKL032C	0	0	0.0208562019758507
YBR001C	0	0	0.0208333333333333
YAL030W	0	0	0.0208105147864184
YBR192W	0	0	0.0207877461706783
YFL002C	0	0	0.0207650273224044
YBL089W	0	0	0.020746887966805
YGL166W	0	0	0.020746887966805
YBR057C	0	0	0.020746887966805
YML016C	0	0	0.020746887966805
YHR037W	0	0	0.020746887966805
YLR166C	0	0	0.020746887966805
YDR166C	0	0	0.020746887966805
YBR033W	0	1	0.020746887966805
YBR015C	0	0	0.020746887966805
YPR016C	0	0	0.020746887966805
YNL151C	0	0	0.020746887966805
YBL020W	0	0	0.020746887966805
YGL067W	0	0	0.020746887966805
YCR083W	0	0	0.020746887966805
YPL241C	0	0	0.020746887966805
YBR060C	0	0	0.020746887966805
YER144C	0	0	0.020746887966805
YMR239C	0	0	0.020746887966805
YKL078W	0	0	0.020746887966805
YOR353C	0	0	0.020746887966805
YDL234C	0	0	0.020746887966805
YDR226W	0	0	0.020746887966805
YBR204C	0	1	0.020746887966805
YBR225W	0	1	0.020746887966805
YGL081W	0	1	0.020746887966805
YJL026W	0	0	0.020746887966805
YDR003W	0	0	0.020746887966805
YLR229C	0	0	0.020746887966805
YKL117W	0	0	0.020746887966805
YHR106W	0	0	0.020746887966805
YNL215W	0	1	0.020746887966805
YNL059C	0	0	0.020746887966805
YML062C	0	0	0.020746887966805
YPL171C	0	0	0.020746887966805
YOL080C	0	0	0.020746887966805
YGR281W	0	0	0.020746887966805
YKL074C	0	0	0.020746887966805
YBL067C	0	1	0.020746887966805
YDR523C	0	0	0.020746887966805
YMR135C	0	0	0.020746887966805
YNL293W	0	0	0.020746887966805
YLR106C	0	0	0.020746887966805
YOR078W	0	0	0.020746887966805
YLR260W	0	0	0.020746887966805
YNL216W	0	0	0.020746887966805
YBR263W	0	0	0.020746887966805
YPR079W	0	0	0.020746887966805
YGR231C	0	0	0.020746887966805
YNL027W	0	0	0.020746887966805
YBL011W	0	0	0.020746887966805
YPL089C	0	0	0.020746887966805
YLR067C	0	0	0.020746887966805
YGL233W	0	0	0.020746887966805
YML093W	0	0	0.020746887966805
YBR094W	0	1	0.020746887966805
YGR133W	1	0	0.020746887966805
YBR073W	0	0	0.0207253886010363
YBR219C	0	1	0.0207253886010363
YBR002C	0	0	0.020703933747412
YLL001W	0	0	0.0206825232678387
YBR159W	0	0	0.0206611570247934
YNL188W	0	0	0.0206398348813209
YBR107C	0	0	0.0206185567010309
YGR100W	0	0	0.0205973223480947
YBR261C	0	1	0.0205973223480947
YKL196C	0	0	0.0205761316872428
YIL144W	0	0	0.0205549845837616
YNL232W	0	0	0.0205338809034908
YDR122W	0	0	0.0205128205128205
YDR423C	0	0	0.0204918032786885
YBR295W	0	0	0.0204708290685773
YFL033C	0	0	0.0204498977505112
YBL091C-A	0	1	0.0204498977505112
YLR436C	0	0	0.0204290091930541
YMR164C	0	0	0.0204081632653061
YOR036W	0	0	0.0203873598369011
YHR132C	0	0	0.0203665987780041
YNR019W	0	0	0.0203458799593082
YCL059C	0	0	0.0203252032520325
YJL095W	0	0	0.0203045685279188
YDR088C	0	0	0.0202839756592292
YDR163W	0	0	0.0202634245187437
YIL007C	0	0	0.0202429149797571
YBR265W	0	0	0.0202224469160768
YPL229W	0	1	0.0202224469160768
YBR017C	0	0	0.0202020202020202
YBR274W	0	0	0.0201816347124117
YAL016W	0	0	0.0201612903225806
YCL034W	0	0	0.0201409869083585
YPL195W	0	0	0.0201207243460765
YOL041C	0	0	0.0201005025125628
YOR109W	0	0	0.0200803212851406
YGR042W	0	0	0.0200601805416249
YGR111W	0	0	0.0200400801603206
YER014W	0	0	0.02002002002002
YCR036W	0	0	0.02
YLR136C	0	0	0.01998001998002
YBR233W	0	1	0.01998001998002
YDR138W	0	0	0.0199600798403194
YGR116W	0	0	0.0199401794616152
YML011C	0	0	0.0199203187250996
YOL090W	0	0	0.0199004975124378
YBR205W	0	0	0.0198807157057654
YHR014W	0	0	0.0198609731876862
YIL096C	0	0	0.0198412698412698
YOR043W	0	0	0.0198216055500496
YFR030W	0	0	0.0198019801980198
YGR246C	0	0	0.019782393669634
YKR060W	0	0	0.0197628458498024
YFR001W	0	0	0.0197433366238894
YLL034C	0	0	0.019723865877712
YLR367W	0	0	0.0197044334975369
YPL020C	0	0	0.0196850393700787
YBL091C	0	0	0.0196656833824975
YML031W	0	0	0.0196463654223969
YBL031W	0	1	0.0196463654223969
YBR038W	0	0	0.0196270853778214
YNL172W	0	0	0.0196078431372549
YER013W	0	0	0.019588638589618
YMR207C	0	0	0.0195694716242661
YNL281W	0	0	0.0195503421309873
YLR306W	0	0	0.01953125
YHL023C	0	1	0.01953125
YOR257W	0	0	0.0195121951219512
YBR221C	0	0	0.0194931773879142
YOR001W	0	0	0.0194741966893866
YGL180W	0	0	0.0194552529182879
YGL066W	0	0	0.0194363459669582
YBL009W	0	0	0.0194174757281553
YGR161C	0	0	0.0193986420950533
YLR127C	0	0	0.0193798449612403
YDR373W	0	0	0.0193610842207164
YPL190C	0	0	0.0193423597678917
YIL117C	0	0	0.0193236714975845
YDR328C	0	0	0.0193050193050193
YBR108W	0	1	0.0193050193050193
YJL148W	0	0	0.0192864030858245
YBR220C	0	1	0.0192864030858245
YBR133C	0	0	0.0192678227360308
YGR126W	0	1	0.0192678227360308
YPL144W	0	0	0.0192492781520693
YIL129C	0	0	0.0192307692307692
YJR060W	0	0	0.0192122958693564
YPR161C	0	0	0.0191938579654511
YDR001C	0	0	0.0191754554170662
YIL031W	0	0	0.0191570881226054
YBR061C	0	0	0.0191387559808612
YER112W	0	0	0.0191204588910134
YDL100C	0	0	0.0191021967526266
YGR032W	0	0	0.0190839694656489
YBL051C	0	0	0.0190657769304099
YDR510W	0	0	0.019047619047619
YDR162C	0	0	0.0190294957183635
YBR026C	0	0	0.0190114068441065
YMR251W	0	0	0.0189933523266857
YBR243C	0	0	0.0189753320683112
YPL164C	0	0	0.018957345971564
YBR214W	0	0	0.0189393939393939
YBR281C	0	0	0.0189214758751183
YKL189W	0	0	0.0189035916824197
YGL062W	0	0	0.0188857412653447
YNR054C	0	0	0.0188679245283019
YBR122C	0	0	0.0188501413760603
YKR064W	0	1	0.0188501413760603
YDL101C	0	0	0.0188323917137476
YNL007C	0	0	0.0188146754468485
YIL017C	0	0	0.018796992481203
YGR112W	0	0	0.0187793427230047
YJR049C	0	0	0.0187617260787993
YDR362C	0	0	0.0187441424554827
YGL173C	0	0	0.0187265917602996
YMR009W	0	0	0.0187090739008419
YJL050W	0	0	0.0186915887850467
YJR086W	0	0	0.0186741363211951
YGL122C	0	0	0.0186567164179104
YNL022C	0	0	0.0186393289841566
YHL034C	0	0	0.0186219739292365
YFR019W	0	0	0.0186046511627907
YDR083W	0	0	0.0185873605947955
YOR256C	0	0	0.0185701021355617
YDR285W	0	0	0.0185528756957328
YJL109C	0	0	0.0185356811862836
YBR208C	0	0	0.0185185185185185
YEL059C-A	0	0	0.0185013876040703
YBR030W	0	0	0.0184842883548983
YOR106W	0	0	0.0184672206832872
YJR152W	0	0	0.018450184501845
YAL002W	0	0	0.0184331797235023
YBL055C	0	0	0.0184162062615101
YDL103C	0	0	0.0183992640294388
YKR020W	0	0	0.0183823529411765
YHL031C	0	0	0.0183654729109275
YDR205W	0	0	0.018348623853211
YHR008C	0	0	0.0183318056828598
YLR387C	0	1	0.0183318056828598
YGL036W	0	1	0.0183318056828598
YLR225C	0	1	0.0183318056828598
YBR169C	0	0	0.0183150183150183
YBR011C	0	0	0.0182982616651418
YJL024C	0	0	0.0182815356489945
YBL075C	0	0	0.0182648401826484
YOR128C	0	0	0.0182481751824818
YOR328W	0	0	0.0182315405651778
YMR213W	0	0	0.0182149362477231
YDR320C	0	0	0.0181983621474067
YNL230C	0	0	0.0181818181818182
YBR143C	0	0	0.0181653042688465
YPL106C	0	0	0.0181488203266788
YJR127C	0	0	0.0181323662737987
YNL322C	0	0	0.0181159420289855
YDR318W	0	0	0.0180995475113122
YBL056W	0	0	0.0180831826401447
YDR080W	0	0	0.01806684733514
YPL159C	0	0	0.0180505415162455
YLR250W	0	0	0.018034265103697
YBR086C	0	0	0.018018018018018
YKL193C	0	0	0.018001800180018
YDR379W	0	0	0.0179856115107914
YGL120C	0	0	0.0179694519317161
YHR138C	0	0	0.0179533213644524
YDL035C	0	0	0.0179372197309417
YMR125W	0	0	0.017921146953405
YML005W	0	0	0.017905102954342
YLL011W	0	0	0.0178890876565295
YGR044C	0	0	0.0178731009830206
YOR217W	0	0	0.0178571428571429
YPR184W	0	0	0.0178412132024978
YBL003C	0	0	0.017825311942959
YHL043W	0	0	0.0178094390026714
YBL035C	0	0	0.0177935943060498
YBL038W	0	0	0.0177777777777778
YBL107C	0	1	0.0177777777777778
YNL031C	0	0	0.0177619893428064
YBR246W	0	1	0.0177619893428064
YIL003W	0	0	0.0177462289263531
YBR172C	0	0	0.0177304964539007
YDR253C	0	0	0.0177147918511957
YJL085W	0	0	0.0176991150442478
YDL225W	0	0	0.017683465959328
YLL002W	0	0	0.0176678445229682
YDR294C	0	0	0.0176522506619594
YBL014C	0	0	0.017636684303351
YBR271W	0	0	0.0176211453744493
YPL009C	0	1	0.0176211453744493
YGR128C	0	0	0.0176056338028169
YJL197W	0	1	0.0176056338028169
YJR050W	0	0	0.0175901495162709
YPR093C	0	0	0.0175746924428823
YHR114W	0	0	0.0175592625109745
YDL197C	0	0	0.0175438596491228
YPL129W	0	0	0.0175284837861525
YGR010W	0	0	0.0175131348511384
YBL068W	0	0	0.0174978127734033
YJR040W	0	0	0.0174825174825175
YGL238W	0	0	0.0174672489082969
YHR069C	0	0	0.0174520069808028
YBR202W	0	0	0.01743679163034
YDR189W	0	0	0.0174216027874564
YDR378C	0	0	0.0174064403829417
YOR207C	0	0	0.0173913043478261
YDR108W	0	0	0.0173761946133797
YML060W	0	0	0.0173611111111111
YGL136C	0	0	0.0173460537727667
YAR031W	0	0	0.0173310225303293
YBR242W	0	1	0.0173310225303293
YPL018W	0	0	0.0173160173160173
YHL019C	0	0	0.0173010380622837
YLR107W	0	0	0.017286084701815
YDR052C	0	0	0.0172711571675302
YMR255W	0	0	0.0172562553925798
YBL043W	0	0	0.0172413793103448
YDR043C	0	0	0.0172265288544358
YLR138W	0	0	0.0172117039586919
YPR072W	0	0	0.0171969045571797
YDL078C	0	0	0.0171821305841924
YOR326W	0	0	0.0171673819742489
YBR239C	0	1	0.0171673819742489
YML071C	0	0	0.0171526586620926
YIL154C	0	0	0.0171379605826907
YNL294C	0	0	0.0171232876712329
YDL113C	0	0	0.0171086398631309
YDL165W	0	0	0.0170940170940171
YFR013W	0	0	0.0170794192997438
YGR072W	0	0	0.0170648464163823
YBL004W	0	0	0.0170502983802217
YAL015C	0	0	0.0170357751277683
YCL001W	0	0	0.0170212765957447
YOR308C	0	0	0.0170068027210884
YPL166W	0	0	0.0169923534409516
YBR244W	0	0	0.0169779286926995
YLL029W	0	1	0.0169779286926995
YNL297C	0	0	0.0169635284139101
YML091C	0	0	0.0169491525423729
YPR185W	0	0	0.0169348010160881
YPL006W	0	0	0.0169204737732657
YJR066W	0	0	0.0169061707523246
YDR468C	0	0	0.0168918918918919
YBR268W	0	0	0.0168776371308017
YEL062W	0	0	0.0168634064080944
YJL013C	0	0	0.016849199663016
YJR096W	0	0	0.0168350168350168
YIR041W	0	0	0.0168208578637511
YDR071C	0	0	0.0168067226890756
YJL139C	0	0	0.0167926112510495
YML126C	0	0	0.0167785234899329
YBR151W	0	1	0.0167785234899329
YJL204C	0	0	0.0167644593461861
YNL274C	0	0	0.016750418760469
YPL206C	0	0	0.0167364016736402
YMR089C	0	0	0.0167224080267559
YLR207W	0	0	0.0167084377610693
YGR007W	0	0	0.01669449081803
YPR119W	0	0	0.0166805671392827
YLL058W	0	0	0.0166666666666667
YBR197C	0	1	0.0166666666666667
YLR345W	0	0	0.0166527893422148
YAL009W	0	0	0.0166389351081531
YDR006C	0	0	0.0166251039068994
YPL069C	0	0	0.0166112956810631
YNL149C	0	0	0.016597510373444
YAL014C	0	0	0.0165837479270315
YLR006C	0	0	0.0165700082850041
YGL110C	0	1	0.0165700082850041
YDR017C	0	0	0.0165562913907285
YPL219W	0	0	0.0165425971877585
YBR252W	0	0	0.0165289256198347
YBR029C	0	0	0.0165152766308836
YBL032W	0	0	0.0165016501650165
YAL053W	0	0	0.0164880461665293
YLR429W	0	0	0.0164744645799012
YDR089W	0	0	0.0164609053497942
YGL156W	0	0	0.0164473684210526
YOR038C	0	0	0.0164338537387017
YDR173C	0	0	0.0164203612479475
YBR187W	0	1	0.0164203612479475
YNL308C	0	0	0.0164068908941756
YPL091W	0	0	0.0163934426229508
YNL262W	0	0	0.0163800163800164
YPR025C	0	0	0.016366612111293
YBL023C	0	0	0.0163532297628782
YBL082C	0	0	0.0163398692810458
YDR129C	0	0	0.0163265306122449
YGL095C	0	0	0.0163132137030995
YKR089C	0	0	0.0162999185004075
YMR214W	0	0	0.0162866449511401
YLL024C	0	0	0.016273393002441
YBR135W	0	0	0.016260162601626
YKL013C	0	0	0.016246953696182
YJL020C	0	0	0.0162337662337662
YPL204W	0	0	0.016220600162206
YJL090C	0	0	0.0162074554294976
YDR324C	0	0	0.0161943319838057
YHR167W	0	0	0.0161812297734628
YPR017C	0	0	0.0161681487469685
YBR149W	0	0	0.0161550888529887
YJL100W	0	0	0.0161420500403551
YDR104C	0	0	0.0161290322580645
YDR425W	0	0	0.016116035455278
YDR515W	0	0	0.0161030595813204
YLR398C	0	0	0.0160901045856798
YCL038C	0	0	0.0160771704180064
YBR006W	0	0	0.0160642570281124
YNR041C	0	0	0.0160513643659711
YIL010W	0	0	0.0160384923817161
YAL028W	0	0	0.016025641025641
YMR131C	0	0	0.0160128102481986
YOR194C	0	0	0.016
YBL026W	0	0	0.0159872102318145
YGR198W	0	0	0.0159744408945687
YDR121W	0	0	0.0159616919393456
YOL089C	0	0	0.0159489633173844
YKL173W	0	0	0.0159362549800797
YER122C	0	0	0.0159235668789809
YBL064C	0	0	0.0159108989657916
YBR141C	0	1	0.0159108989657916
YOR025W	0	0	0.0158982511923688
YOR126C	0	0	0.0158856235107228
YCR002C	0	0	0.0158730158730159
YJR132W	0	0	0.0158604282315623
YLR011W	0	0	0.0158478605388273
YDL013W	0	0	0.0158353127474268
YAL005C	0	0	0.0158227848101266
YNL161W	0	0	0.0158102766798419
YBL040C	0	0	0.0157977883096366
YLR210W	0	0	0.015785319652723
YOL032W	0	0	0.0157728706624606
YER031C	0	0	0.0157604412923562
YDL125C	0	0	0.015748031496063
YML121W	0	0	0.01573564122738
YNL311C	0	0	0.0157232704402516
YOL027C	0	0	0.0157109190887667
YOR014W	0	0	0.0156985871271586
YDR439W	0	0	0.0156862745098039
YAL010C	0	0	0.0156739811912226
YPL119C	0	0	0.0156617071260767
YBL090W	0	0	0.0156494522691706
YBR087W	0	0	0.0156372165754496
YER093C	0	0	0.015625
YBR074W	0	1	0.015625
YOL064C	0	0	0.0156128024980484
YER155C	0	0	0.015600624024961
YPL196W	0	0	0.0155884645362432
YLR265C	0	0	0.0155763239875389
YLR361C	0	0	0.0155642023346304
YDR073W	0	0	0.015552099533437
YDL098C	0	0	0.0155400155400155
YER133W	0	0	0.015527950310559
YHR077C	0	0	0.0155159038013964
YAR033W	0	0	0.0155038759689922
YIL077C	0	0	0.0154918667699458
YBR084W	0	0	0.0154798761609907
YOL123W	0	0	0.0154679040989946
YMR070W	0	0	0.0154559505409583
YKR048C	0	0	0.0154440154440154
YOR327C	0	0	0.0154320987654321
YML030W	0	1	0.0154320987654321
YBL105C	0	0	0.015420200462606
YLR028C	0	0	0.0154083204930663
YDL230W	0	0	0.0153964588144727
YAL020C	0	0	0.0153846153846154
YHR115C	0	0	0.0153727901614143
YGR275W	0	0	0.0153609831029186
YPR030W	0	0	0.0153491941673062
YDR028C	0	0	0.0153374233128834
YMR165C	0	0	0.0153256704980843
YBR126C	0	0	0.0153139356814701
YGR090W	0	0	0.0153022188217292
YLR090W	0	0	0.0152905198776758
YAL054C	0	0	0.0152788388082506
YGR193C	0	0	0.0152671755725191
YAL062W	0	0	0.015255530129672
YPL046C	0	0	0.0152439024390244
YGR166W	0	0	0.0152322924600152
YPL126W	0	0	0.015220700152207
YCR086W	0	0	0.0152091254752852
YIL098C	0	0	0.0151975683890578
YBR155W	0	0	0.0151860288534548
YLR117C	0	0	0.0151745068285281
YCR067C	0	0	0.0151630022744503
YIR023W	0	0	0.0151515151515152
YHR013C	0	0	0.0151400454201363
YPL060W	0	0	0.0151285930408472
YPR180W	0	0	0.0151171579743008
YIL066C	0	0	0.0151057401812689
YHR087W	0	0	0.0150943396226415
YDR182W	0	0	0.0150829562594268
YCL032W	0	0	0.0150715900527506
YNL221C	0	0	0.0150602409638554
YML103C	0	0	0.0150489089541008
YOR208W	0	0	0.0150375939849624
YJL129C	0	0	0.0150262960180316
YAR019C	0	0	0.015015015015015
YKL135C	0	0	0.0150037509377344
YHR004C	0	0	0.0149925037481259
YMR219W	0	0	0.0149812734082397
YPL156C	0	0	0.0149700598802395
YCR026C	0	0	0.0149588631264024
YDR272W	0	0	0.0149476831091181
YCR088W	0	0	0.0149365197908887
YFR046C	0	0	0.0149253731343284
YNL229C	0	0	0.0149142431021626
YOR272W	0	0	0.014903129657228
YJL062W	0	0	0.0148920327624721
YAL017W	0	0	0.0148809523809524
YGR167W	0	0	0.0148698884758364
YNL030W	0	0	0.0148588410104012
YJR144W	0	0	0.0148478099480327
YDR356W	0	0	0.0148367952522255
YGR192C	0	0	0.0148257968865827
YKR028W	0	0	0.0148148148148148
YBL074C	0	0	0.0148038490007402
YDR486C	0	0	0.014792899408284
YEL011W	0	0	0.0147819660014782
YGR209C	0	0	0.0147710487444609
YCR061W	0	0	0.014760147601476
YGL216W	0	0	0.0147492625368732
YGL111W	0	0	0.0147383935151069
YDR171W	0	0	0.0147275405007364
YGR248W	0	0	0.0147167034584253
YJR082C	0	0	0.0147058823529412
YKL007W	0	0	0.014695077149155
YLR277C	0	0	0.0146842878120411
YGL254W	0	0	0.0146735143066764
YML128C	0	0	0.0146627565982405
YPL075W	0	0	0.0146520146520147
YBR256C	0	0	0.0146412884333821
YIL101C	0	0	0.0146305779078274
YAL033W	0	0	0.0146198830409357
YBR114W	0	0	0.014609203798393
YER024W	0	0	0.0145985401459854
YJR077C	0	0	0.0145878920495988
YLR273C	0	0	0.0145772594752187
YGR157W	0	0	0.0145666423889294
YGL134W	0	0	0.0145560407569141
YGR013W	0	0	0.0145454545454545
YDR190C	0	0	0.0145348837209302
YDR027C	0	0	0.0145243282498184
YHR178W	0	0	0.0145137880986938
YBL024W	0	0	0.0145032632342277
YCR019W	0	0	0.0144927536231884
YGL184C	0	0	0.0144822592324403
YNL239W	0	0	0.0144717800289436
YER139C	0	1	0.0144717800289436
YJL155C	0	0	0.0144613159797542
YER075C	0	0	0.0144508670520231
YAL024C	0	0	0.0144404332129964
YJL110C	0	0	0.0144300144300144
YDR140W	0	0	0.0144196106705119
YIL076W	0	0	0.0144092219020173
YOR163W	0	0	0.0143988480921526
YBL028C	0	0	0.0143884892086331
YAL031C	0	0	0.0143781452192667
YGL229C	0	0	0.014367816091954
YNR034W	0	0	0.0143575017946877
YDL122W	0	0	0.0143472022955524
YHR196W	0	0	0.014336917562724
YIL115C	0	0	0.0143266475644699
YMR294W	0	0	0.0143163922691482
YCL017C	0	0	0.0143061516452074
YDR096W	0	0	0.0142959256611866
YOL072W	0	0	0.0142857142857143
YBR045C	0	0	0.0142755174875089
YMR049C	0	0	0.014265335235378
YHR108W	0	0	0.0142551674982181
YMR197C	0	0	0.0142450142450142
YBL021C	0	0	0.0142348754448399
YJL042W	0	0	0.0142247510668563
YGR233C	0	0	0.0142146410803127
YAL035W	0	0	0.0142045454545455
YER030W	0	0	0.014194464158978
YAL022C	0	0	0.0141843971631206
YHR169W	0	0	0.0141743444365698
YOL026C	0	0	0.0141643059490085
YEL057C	0	0	0.0141542816702052
YDL028C	0	0	0.0141442715700141
YLL043W	0	0	0.0141342756183746
YOL135C	0	0	0.0141242937853107
YHR135C	0	0	0.0141143260409315
YBR043C	0	0	0.0141043723554302
YER178W	0	0	0.0140944326990839
YAL039C	0	0	0.0140845070422535
YOR075W	0	0	0.0140745953553835
YDR386W	0	0	0.0140646976090014
YBR120C	0	0	0.0140548137737175
YAL012W	0	0	0.0140449438202247
YAL048C	0	0	0.0140350877192982
YHR006W	0	0	0.0140252454417952
YBR301W	0	1	0.0140252454417952
YKL176C	0	0	0.0140154169586545
YPR046W	0	0	0.0140056022408964
YDR229W	0	0	0.0139958012596221
YBR111C	0	1	0.0139958012596221
YER042W	0	0	0.013986013986014
YDR380W	0	0	0.0139762403913347
YNL245C	0	0	0.0139664804469274
YGR005C	0	0	0.0139567341242149
YGR129W	0	0	0.0139470013947001
YJL088W	0	0	0.0139372822299652
YFL009W	0	0	0.0139275766016713
YBL078C	0	0	0.0139178844815588
YPR200C	0	0	0.0139082058414465
YNL247W	0	0	0.0138985406532314
YBR035C	0	0	0.0138888888888889
YML001W	0	0	0.0138792505204719
YKL062W	0	0	0.013869625520111
YLR059C	0	0	0.0138600138600139
YER103W	0	0	0.0138504155124654
YHR205W	0	0	0.013840830449827
YNL045W	0	0	0.0138312586445367
YCR032W	0	0	0.0138217000691085
YKL129C	0	0	0.0138121546961326
YDL053C	0	1	0.0138121546961326
YDL164C	0	0	0.0138026224982747
YMR138W	0	0	0.0137931034482759
YHL038C	0	0	0.0137835975189524
YKL009W	0	0	0.0137741046831956
YDR235W	0	0	0.0137646249139711
YDR270W	0	0	0.0137551581843191
YDR473C	0	0	0.013745704467354
YPL051W	0	0	0.0137362637362637
YEL006W	0	0	0.0137268359643102
YOL010W	0	0	0.0137174211248285
YBR128C	0	0	0.0137080191912269
YOR279C	0	0	0.0136986301369863
YGR268C	0	0	0.0136892539356605
YDR196C	0	0	0.0136798905608755
YNL071W	0	0	0.0136705399863295
YEL020C	0	1	0.0136705399863295
YKL188C	0	0	0.0136612021857923
YPL105C	0	1	0.0136612021857923
YML070W	0	0	0.0136518771331058
YKR024C	0	0	0.0136425648021828
YHR195W	0	0	0.0136332651670075
YNL061W	0	0	0.0136239782016349
YER136W	0	0	0.0136147038801906
YDR034C	0	0	0.0136054421768707
YBR076W	0	0	0.0135961930659415
YJL117W	0	0	0.0135869565217391
YNR023W	0	0	0.0135777325186694
YAL007C	0	0	0.0135685210312076
YGR130C	0	1	0.0135685210312076
YMR174C	0	0	0.0135593220338983
YER022W	0	0	0.013550135501355
YNL051W	0	0	0.01354096140826
YLR431C	0	0	0.013531799729364
YPR052C	0	0	0.0135226504394861
YBL085W	0	0	0.0135135135135135
YDR195W	0	0	0.0135043889264011
YNL286W	0	0	0.0134952766531714
YGR134W	0	0	0.0134861766689144
YDR228C	0	0	0.0134770889487871
YOR310C	0	0	0.0134680134680135
YIL155C	0	0	0.0134589502018843
YEL022W	0	0	0.0134498991257566
YGR217W	0	0	0.0134408602150538
YBL103C	0	0	0.0134318334452653
YDR255C	0	0	0.0134228187919463
YBR201W	0	0	0.0134138162307176
YDR200C	0	0	0.0134048257372654
YGR273C	0	1	0.0134048257372654
YBR154C	0	0	0.0133958472873409
YDL238C	0	0	0.0133868808567604
YDL006W	0	0	0.0133779264214047
YLR206W	0	0	0.0133689839572193
YDR513W	0	0	0.0133600534402138
YLR150W	0	0	0.0133511348464619
YOR368W	0	0	0.0133422281521014
YNL267W	0	0	0.0133333333333333
YAL003W	0	0	0.0133244503664224
YER027C	0	0	0.0133155792276964
YDR314C	0	0	0.0133067198935462
YFL029C	0	0	0.0132978723404255
YLR320W	0	0	0.0132890365448505
YOL063C	0	0	0.0132802124833997
YPR065W	0	0	0.013271400132714
YDR058C	0	0	0.013262599469496
YAL026C	0	0	0.0132538104705103
YKR001C	0	0	0.0132450331125828
YBR117C	0	0	0.0132362673726009
YIR017C	0	0	0.0132275132275132
YDL142C	0	0	0.0132187706543291
YKL157W	0	0	0.0132100396301189
YGR163W	0	0	0.0132013201320132
YDR127W	0	0	0.0131926121372032
YER104W	0	0	0.01318391562294
YBR066C	0	0	0.0131752305665349
YCL035C	0	0	0.0131665569453588
YER106W	0	0	0.0131578947368421
YDL185W	0	0	0.0131492439184747
YER148W	0	0	0.0131406044678055
YCL043C	0	0	0.0131319763624425
YDR202C	0	0	0.0131233595800525
YLR079W	0	0	0.0131147540983607
YER063W	0	0	0.0131061598951507
YCR081W	0	0	0.0130975769482646
YBL015W	0	0	0.0130890052356021
YMR231W	0	0	0.013080444735121
YAL008W	0	1	0.013080444735121
YBL076C	0	0	0.0130718954248366
YJL070C	0	1	0.0130718954248366
YGR261C	0	0	0.0130633572828217
YNL225C	0	0	0.0130548302872063
YMR121C	0	0	0.0130463144161774
YDR079C-A	0	0	0.0130378096479791
YKR067W	0	0	0.0130293159609121
YPL174C	0	0	0.0130208333333333
YLR298C	0	0	0.0130123617436565
YMR093W	0	0	0.0130039011703511
YHR072W-A	0	0	0.0129954515919428
YDR480W	0	0	0.012987012987013
YJR135C	0	0	0.0129785853341986
YOR179C	0	0	0.012970168612192
YNL257C	0	0	0.0129617627997408
YEL015W	0	0	0.0129533678756477
YDR219C	0	0	0.0129449838187702
YHR074W	0	0	0.0129366106080207
YOR227W	0	1	0.0129366106080207
YKR011C	0	1	0.0129366106080207
YER047C	0	1	0.0129366106080207
YOL005C	0	0	0.0129282482223659
YAL034W-A	0	0	0.0129198966408269
YBR088C	0	0	0.012911555842479
YCL033C	0	0	0.0129032258064516
YHR194W	0	0	0.0128949065119278
YDL175C	0	0	0.0128865979381443
YAR035W	0	0	0.0128783000643915
YBL106C	0	0	0.0128700128700129
YAR050W	0	0	0.0128617363344051
YMR168C	0	0	0.012853470437018
YER059W	0	0	0.0128452151573539
YDR305C	0	0	0.0128369704749679
YDR026C	0	1	0.0128369704749679
YJR137C	0	0	0.0128287363694676
YBR139W	0	0	0.0128205128205128
YOL044W	0	0	0.0128122998078155
YHR060W	0	0	0.0128040973111396
YMR201C	0	0	0.0127959053103007
YOR080W	0	0	0.0127877237851662
YPL258C	0	0	0.012779552715655
YCR010C	0	0	0.0127713920817369
YBR068C	0	0	0.0127632418634333
YGL029W	0	0	0.0127551020408163
YAL023C	0	0	0.0127469725940089
YGR211W	0	0	0.0127388535031847
YGR120C	0	0	0.0127307447485678
YFR008W	0	0	0.0127226463104326
YNL015W	0	0	0.0127145581691036
YDR452W	0	0	0.0127064803049555
YHL009C	0	0	0.0126984126984127
YLR115W	0	0	0.0126903553299492
YBR065C	0	0	0.0126823081800888
YMR218C	0	0	0.0126742712294043
YPL125W	0	0	0.0126662444585181
YIR034C	0	0	0.0126582278481013
YBR251W	0	0	0.0126502213788741
YKR009C	0	0	0.0126422250316056
YLR176C	0	0	0.0126342387871131
YOR250C	0	0	0.0126262626262626
YCR073W-A	0	0	0.0126182965299685
YJL004C	0	0	0.0126103404791929
YKL163W	0	0	0.0126023944549464
YNL041C	0	0	0.0125944584382872
YDR103W	0	0	0.012586532410321
YJR134C	0	1	0.012586532410321
YDR310C	0	0	0.0125786163522013
YAL063C	0	0	0.0125707102451289
YJR058C	0	0	0.0125628140703518
YCL056C	0	1	0.0125628140703518
YPL076W	0	0	0.0125549278091651
YMR112C	0	0	0.0125470514429109
YCL055W	0	0	0.0125391849529781
YKL054C	0	0	0.012531328320802
YER166W	0	0	0.0125234815278647
YPL111W	0	0	0.0125156445556946
YLR381W	0	0	0.0125078173858662
YGR181W	0	0	0.0125
YJL160C	0	1	0.0125
YCR092C	0	0	0.0124921923797626
YAL027W	0	1	0.0124921923797626
YJR103W	0	0	0.0124843945068664
YER105C	0	0	0.0124766063630692
YAL042W	0	0	0.0124688279301746
YDR191W	0	0	0.0124610591900312
YAL058W	0	0	0.012453300124533
YDR126W	0	0	0.0124455507156192
YOR122C	0	0	0.0124378109452736
YIL045W	0	0	0.0124300807955252
YBR005W	0	0	0.0124223602484472
YDR155C	0	0	0.0124146492861577
YGL252C	0	0	0.0124069478908189
YOR268C	0	1	0.0124069478908189
YOR120W	0	0	0.0123992560446373
YLR258W	0	0	0.0123915737298637
YER098W	0	0	0.0123839009287926
YER064C	0	0	0.0123762376237624
YAR014C	0	0	0.0123685837971552
YNL246W	0	0	0.0123609394313968
YAL025C	0	0	0.0123533045089561
YOR241W	0	0	0.0123456790123457
YHR150W	0	0	0.0123380629241209
YMR027W	0	1	0.0123380629241209
YLR178C	0	0	0.0123304562268804
YMR075W	0	0	0.0123228589032656
YNL251C	0	0	0.0123152709359606
YBR152W	0	0	0.0123076923076923
YER038C	0	0	0.01230012300123
YJR125C	0	0	0.0122925629993854
YLR148W	0	0	0.0122850122850123
YJR110W	0	0	0.0122774708410068
YER033C	0	1	0.0122774708410068
YAL036C	0	0	0.0122699386503067
YDL170W	0	0	0.0122624156958921
YBR278W	0	0	0.0122549019607843
YPL096W	0	0	0.0122473974280465
YIL149C	0	0	0.0122399020807834
YKR063C	0	0	0.0122324159021407
YKL086W	0	0	0.0122249388753056
YEL060C	0	0	0.0122174709835064
YML114C	0	0	0.0122100122100122
YOR076C	0	0	0.012202562538133
YKR100C	0	0	0.0121951219512195
YHR023W	0	0	0.012187690432663
YBR018C	0	0	0.0121802679658952
YMR054W	0	0	0.0121728545343883
YOR052C	0	1	0.0121728545343883
YGL053W	0	0	0.0121654501216545
YAL040C	0	0	0.0121580547112462
YPR111W	0	0	0.0121506682867558
YJL094C	0	0	0.0121432908318154
YOR230W	0	0	0.0121359223300971
YGR105W	0	0	0.0121285627653123
YGL248W	0	0	0.0121212121212121
YBR105C	0	0	0.0121138703815869
YLR392C	0	1	0.0121138703815869
YMR036C	0	0	0.0121065375302663
YNL021W	0	0	0.0120992135511192
YFL003C	0	0	0.0120918984280532
YDR130C	0	0	0.0120845921450151
YMR271C	0	0	0.0120772946859903
YDR260C	0	0	0.012070006035003
YLR357W	0	0	0.0120627261761158
YEL065W	0	0	0.0120554550934298
YCL048W	0	0	0.0120481927710843
YEL013W	0	0	0.0120409391932571
YKR081C	0	0	0.0120336943441637
YGR008C	0	0	0.0120264582080577
YNL248C	0	0	0.0120192307692308
YER177W	0	0	0.012012012012012
YMR200W	0	0	0.0120048019207683
YKL065C	0	1	0.0120048019207683
YMR182C	0	0	0.011997600479904
YNR047W	0	0	0.0119904076738609
YKR054C	0	0	0.011983223487118
YBR019C	0	0	0.0119760479041916
YLR228C	0	0	0.0119688809096349
YMR028W	0	0	0.0119617224880383
YHL027W	0	0	0.0119545726240287
YIL138C	0	0	0.01194743130227
YAL044C	0	0	0.0119402985074627
YJL192C	0	0	0.0119331742243437
YNL269W	0	1	0.0119331742243437
YAR015W	0	0	0.0119260584376863
YGL049C	0	0	0.0119189511323004
YFL010C	0	1	0.0119189511323004
YHR055C	0	0	0.0119118522930316
YAL049C	0	1	0.0119118522930316
YKL095W	0	0	0.0119047619047619
YDR530C	0	0	0.0118976799524093
YLL026W	0	0	0.0118906064209275
YBR044C	0	0	0.011883541295306
YLR005W	0	0	0.0118764845605701
YNL325C	0	0	0.0118694362017804
YLR360W	0	0	0.0118623962040332
YIL083C	0	0	0.01185536455246
YHR016C	0	0	0.0118483412322275
YJL065C	0	0	0.0118413262285376
YHR091C	0	0	0.0118343195266272
YOR206W	0	0	0.0118273211117682
YEL063C	0	0	0.0118203309692671
YLR175W	0	0	0.0118133490844654
YAR042W	0	0	0.0118063754427391
YDR146C	0	0	0.0117994100294985
YOR357C	0	0	0.0117924528301887
YLR335W	0	0	0.0117855038302887
YLR254C	0	0	0.0117785630153121
YOR293W	0	0	0.0117716303708064
YDL227C	0	0	0.0117647058823529
YBL005W	0	0	0.0117577895355673
YPR152C	0	1	0.0117577895355673
YEL041W	0	0	0.0117508813160987
YPR057W	0	0	0.0117439812096301
YNR033W	0	0	0.0117370892018779
YLR141W	0	0	0.0117302052785924
YBL034C	0	0	0.0117233294255569
YDL076C	0	0	0.0117164616285882
YHR052W	0	0	0.0117096018735363
YOR112W	0	0	0.0117027501462844
YLR288C	0	0	0.0116959064327485
YPL211W	0	0	0.0116890707188778
YML008C	0	0	0.0116822429906542
YDL131W	0	0	0.0116754232340922
YHR018C	0	0	0.0116686114352392
YNL209W	0	0	0.0116618075801749
YDR287W	0	0	0.0116550116550117
YLR133W	0	0	0.011648223645894
YML115C	0	0	0.0116414435389988
YNL036W	0	0	0.0116346713205352
YJL056C	0	0	0.0116279069767442
YBR037C	0	0	0.0116211504938989
YAL060W	0	0	0.0116144018583043
YAL059W	0	0	0.0116076610562972
YBL018C	0	0	0.0116009280742459
YIL035C	0	0	0.0115942028985507
YNL312W	0	0	0.0115874855156431
YGR037C	0	0	0.0115807759119861
YMR167W	0	0	0.0115740740740741
YDL105W	0	0	0.0115673799884326
YML095C	0	0	0.0115606936416185
YKL067W	0	0	0.0115540150202195
YNL291C	0	0	0.0115473441108545
YFR047C	0	0	0.0115406809001731
YHR043C	0	0	0.0115340253748558
YKL002W	0	0	0.0115273775216138
YBL027W	0	0	0.0115207373271889
YBL016W	0	0	0.0115141047783535
YCL051W	0	0	0.0115074798619102
YBR049C	0	0	0.0115008625646924
YLR295C	0	0	0.0114942528735632
YOR302W	0	0	0.0114876507754164
YER159C	0	0	0.0114810562571757
YER004W	0	1	0.0114810562571757
YBR132C	0	0	0.0114744693057946
YDR156W	0	0	0.0114678899082569
YOL028C	0	0	0.0114613180515759
YPR179C	0	0	0.011454753722795
YDL224C	0	0	0.0114481969089868
YDR137W	0	0	0.011441647597254
YPL170W	0	0	0.0114351057747284
YMR298W	0	0	0.0114285714285714
YMR274C	0	0	0.0114220445459737
YDR514C	0	1	0.0114220445459737
YDR151C	0	0	0.0114155251141553
YLR376C	0	0	0.0114090131203651
YAR008W	0	0	0.0114025085518814
YPL007C	0	0	0.0113960113960114
YNL039W	0	0	0.0113895216400911
YCR063W	0	0	0.0113830392714855
YMR105C	0	0	0.0113765642775882
YNL155W	0	1	0.0113765642775882
YDR036C	0	0	0.0113700966458215
YGR271C-A	0	1	0.0113700966458215
YIL159W	0	0	0.0113636363636364
YGR156W	0	0	0.0113571834185122
YDR216W	0	0	0.0113507377979569
YBR091C	0	0	0.0113442994895065
YDL065C	0	0	0.0113378684807256
YLR044C	0	0	0.0113314447592068
YOR110W	0	0	0.0113250283125708
YOR064C	0	0	0.0113186191284663
YBR072W	0	0	0.0113122171945701
YLR266C	0	0	0.0113058224985868
YLR196W	0	0	0.0112994350282486
YAR018C	0	0	0.0112930547713156
YDR081C	0	0	0.0112866817155756
YPL128C	0	0	0.0112803158488438
YJL165C	0	0	0.0112739571589628
YMR261C	0	0	0.0112676056338028
YDL070W	0	1	0.0112676056338028
YNL121C	0	0	0.0112612612612613
YNL110C	0	0	0.0112549240292628
YBL045C	0	0	0.0112485939257593
YNL123W	0	0	0.0112422709387296
YMR308C	0	0	0.0112359550561798
YCL011C	0	0	0.0112296462661426
YER007W	0	0	0.0112233445566779
YLR350W	0	0	0.0112170499158721
YKL149C	0	0	0.0112107623318386
YJR025C	0	0	0.0112044817927171
YCR018C	0	0	0.0111982082866741
YER080W	0	1	0.0111982082866741
YER048C	0	1	0.0111982082866741
YMR180C	0	0	0.0111919418019026
YKR025W	0	0	0.0111856823266219
YGL170C	0	0	0.0111794298490777
YGL106W	0	0	0.0111731843575419
YER083C	0	0	0.0111669458403127
YDR248C	0	1	0.0111669458403127
YCR107W	0	0	0.0111607142857143
YBR177C	0	0	0.011154489682097
YGL098W	0	0	0.0111482720178372
YDR169C	0	1	0.0111482720178372
YPR168W	0	0	0.011142061281337
YBR182C	0	0	0.0111358574610245
YLR419W	0	1	0.0111358574610245
YKL195W	0	0	0.0111296605453534
YDR145W	0	0	0.0111234705228031
YBL030C	0	0	0.0111172873818788
YNL126W	0	0	0.0111111111111111
YBL069W	0	0	0.0111049416990561
YOR148C	0	0	0.0110987791342952
YML017W	0	1	0.0110987791342952
YGL071W	0	0	0.0110926234054354
YIL105C	0	0	0.0110864745011086
YNL180C	0	0	0.0110803324099723
YJL123C	0	1	0.0110803324099723
YNL079C	0	0	0.0110741971207087
YIL104C	0	0	0.0110680686220255
YOL094C	0	0	0.0110619469026549
YPL011C	0	0	0.0110558319513543
YGR267C	0	0	0.0110497237569061
YOR033C	0	0	0.0110436223081171
YMR172W	0	0	0.011037527593819
YBL099W	0	0	0.0110314396028682
YIL048W	0	0	0.0110253583241455
YLR451W	0	0	0.0110192837465565
YKL146W	0	0	0.0110132158590308
YGL015C	0	1	0.0110132158590308
YKR055W	0	0	0.0110071546505228
YOR140W	0	0	0.011001100110011
YDR132C	0	1	0.011001100110011
YMR091C	0	0	0.0109950522264981
YDR522C	0	0	0.010989010989011
YBL002W	0	0	0.0109829763866008
YAL018C	0	1	0.0109829763866008
YPL122C	0	0	0.0109769484083425
YOL143C	0	0	0.0109709270433352
YAR071W	0	0	0.0109649122807018
YMR061W	0	0	0.010958904109589
YGL078C	0	0	0.0109529025191676
YLR363W-A	0	1	0.0109529025191676
YOR319W	0	0	0.0109469074986316
YOR067C	0	0	0.0109409190371991
YCR020W-B	0	0	0.0109349371241115
YDR436W	0	0	0.0109289617486339
YFR009W	0	0	0.0109229929000546
YJR104C	0	0	0.0109170305676856
YCR073C	0	0	0.010911074740862
YOR198C	0	0	0.0109051254089422
YER006W	0	0	0.0108991825613079
YOR172W	0	0	0.0108932461873638
YBR247C	0	0	0.0108873162765378
YDR007W	0	0	0.0108813928182807
YNL317W	0	0	0.0108754758020663
YHL025W	0	0	0.0108695652173913
YOL055C	0	0	0.0108636610537751
YGL219C	0	0	0.01085776330076
YDR364C	0	0	0.010851871947911
YCR037C	0	0	0.0108459869848156
YBL013W	0	0	0.010840108401084
YKR008W	0	0	0.0108342361863489
YGR047C	0	0	0.0108283703302653
YJL059W	0	0	0.0108225108225108
YKL040C	0	0	0.0108166576527853
YLR131C	0	0	0.0108108108108108
YJL016W	0	1	0.0108108108108108
YCL029C	0	0	0.0108049702863317
YEL051W	0	0	0.0107991360691145
YGR002C	0	0	0.0107933081489477
YLR109W	0	0	0.0107874865156419
YER029C	0	0	0.0107816711590297
YMR087W	0	0	0.0107758620689655
YBR039W	0	0	0.0107700592353258
YDL182W	0	0	0.0107642626480086
YNL135C	0	0	0.0107584722969338
YJL203W	0	0	0.010752688172043
YAR020C	0	1	0.010752688172043
YCR077C	0	0	0.0107469102632993
YBL054W	0	0	0.0107411385606874
YKL151C	0	1	0.0107411385606874
YCL026C-A	0	0	0.0107353730542136
YLR145W	0	0	0.0107296137339056
YGL040C	0	0	0.0107238605898123
YDL149W	0	0	0.0107181136120043
YBL098W	0	0	0.0107123727905731
YJR130C	0	0	0.0107066381156317
YGR024C	0	0	0.0107009095773141
YCR014C	0	0	0.0106951871657754
[truncated: 3,790 more rows]
