# Supplementary material for: Computationally Driven, Quantitative Experiments Discover Genes Required for Mitochondrial Biogenesis
Source: PLoS Genet. 2009 Mar 20;5(3):e1000407. doi: 10.1371/journal.pgen.1000407 (PMC2648979; doi:10.1371/journal.pgen.1000407)
Supplement: Dataset S2 — Top 100 novel ensemble predictions for additional yeast biological processes. A zip file containing 387 tab-delimited text files of the ensemble predictions for the indicated Gene Ontology Biological Process Term. (21.70 MB GZ) [file pgen.1000407.s013.gz › GO_0006519.txt]

ORF	AnnotatedToTerm?	Uncharacterized_04152007?	Precision
YIR034C	1	0	1.0
YCL030C	1	0	1.0
YER069W	1	0	1.0
YER052C	1	0	1.0
YJR109C	1	0	1.0
YOL058W	1	0	1.0
YCL009C	1	0	1.0
YDR035W	1	0	1.0
YDL066W	1	0	1.0
YLR027C	1	0	1.0
YGL202W	1	0	1.0
YDR127W	1	0	1.0
YOR202W	1	0	1.0
YMR062C	1	0	1.0
YIL116W	1	0	1.0
YER090W	1	0	1.0
YOR184W	1	0	1.0
YOR323C	1	0	1.0
YMR108W	1	0	1.0
YDR158W	1	0	1.0
YDL198C	0	0	0.954545454545455
YKL211C	1	0	0.954545454545455
YEL071W	0	0	0.916666666666667
YHR018C	1	0	0.916666666666667
YDR487C	0	0	0.891304347826087
YHR019C	1	0	0.891304347826087
YNL104C	1	0	0.891304347826087
YBR145W	0	0	0.891304347826087
YOR130C	1	0	0.891304347826087
YGL026C	1	0	0.891304347826087
YDR354W	1	0	0.891304347826087
YLR303W	1	0	0.891304347826087
YPR145W	1	0	0.891304347826087
YBR248C	1	0	0.891304347826087
YJR137C	1	0	0.891304347826087
YDL182W	1	0	0.891304347826087
YPR058W	0	0	0.891304347826087
YDL131W	1	0	0.891304347826087
YER091C	1	0	0.891304347826087
YGR185C	1	0	0.891304347826087
YOL064C	1	0	0.891304347826087
YER055C	1	0	0.891304347826087
YJR016C	1	0	0.891304347826087
YOR108W	1	0	0.891304347826087
YGL148W	1	0	0.891304347826087
YDR037W	1	0	0.891304347826087
YFR030W	0	0	0.884615384615385
YGR124W	1	0	0.884615384615385
YIL074C	1	0	0.884615384615385
YDR234W	1	0	0.884615384615385
YHR208W	1	0	0.884615384615385
YBR249C	1	0	0.884615384615385
YER073W	0	0	0.87719298245614
YNR050C	1	0	0.87719298245614
YER086W	1	0	0.87719298245614
YOR303W	1	0	0.87719298245614
YOL140W	1	0	0.87719298245614
YGR204W	0	0	0.862068965517241
YGR267C	0	0	0.859375
YDR341C	1	0	0.859375
YCR053W	1	0	0.859375
YJL071W	1	0	0.859375
YGL125W	1	0	0.859375
YJR010W	1	0	0.859375
YGL186C	0	0	0.846153846153846
YKL120W	0	0	0.840579710144927
YKL218C	1	0	0.840579710144927
YGL009C	1	0	0.840579710144927
YIL094C	1	0	0.840579710144927
YGL224C	0	0	0.833333333333333
YLR355C	1	0	0.833333333333333
YPR033C	1	0	0.833333333333333
YFL028C	0	0	0.824324324324324
YKR069W	1	0	0.824324324324324
YNL220W	0	0	0.813333333333333
YBR256C	0	0	0.802631578947368
YDR531W	0	0	0.792207792207792
YLR058C	0	0	0.7875
YJR148W	1	0	0.7875
YPL273W	1	0	0.7875
YHR071W	0	0	0.783132530120482
YGR094W	1	0	0.783132530120482
YBR115C	1	0	0.783132530120482
YLR348C	0	0	0.776470588235294
YOR375C	1	0	0.776470588235294
YPL092W	0	0	0.772727272727273
YHR020W	1	0	0.772727272727273
YJL088W	1	0	0.772727272727273
YLR359W	0	0	0.764044943820225
YGR061C	0	0	0.758241758241758
YGL245W	1	0	0.758241758241758
YPL252C	0	0	0.75
YHR122W	0	0	0.74468085106383
YKL001C	1	0	0.74468085106383
YJR130C	0	0	0.736842105263158
YMR083W	0	0	0.731958762886598
YPR167C	1	0	0.731958762886598
YMR096W	0	0	0.724489795918367
YGL234W	0	0	0.717171717171717
YLR092W	0	0	0.712871287128713
YLR180W	1	0	0.712871287128713
YPL188W	0	0	0.705882352941177
YBR043C	0	0	0.699029126213592
YBR218C	0	0	0.695238095238095
YOR335C	1	0	0.695238095238095
YDR046C	0	0	0.694444444444444
YDR502C	1	0	0.694444444444444
YHR025W	1	0	0.694444444444444
YLR153C	0	0	0.690909090909091
YEL046C	1	0	0.690909090909091
YBR263W	0	0	0.689655172413793
YKL029C	1	0	0.689655172413793
YMR300C	0	0	0.689655172413793
YER081W	1	0	0.689655172413793
YPR035W	1	0	0.689655172413793
YAL012W	1	0	0.689655172413793
YMR095C	0	0	0.683760683760684
YML116W	0	0	0.677966101694915
YMR120C	0	0	0.672268907563025
YDR408C	0	0	0.666666666666667
YML126C	0	0	0.661157024793388
YOR221C	0	0	0.658536585365854
YFR025C	1	0	0.658536585365854
YMR241W	0	0	0.653225806451613
YJL200C	0	1	0.653225806451613
YHR024C	0	0	0.648
YBR104W	0	0	0.642857142857143
YLL018C	0	0	0.637795275590551
YEL063C	0	0	0.6328125
YGR055W	0	0	0.627906976744186
YJR025C	0	0	0.623076923076923
YLR044C	0	0	0.621212121212121
YEL009C	1	0	0.621212121212121
YNL311C	0	0	0.617647058823529
YGR175C	0	0	0.617647058823529
YGR155W	1	0	0.617647058823529
YDR019C	1	0	0.617647058823529
YNL268W	0	0	0.615942028985507
YPL160W	1	0	0.615942028985507
YCL017C	0	0	0.611510791366906
YHR047C	0	0	0.607142857142857
YPR074C	0	0	0.605633802816901
YKL184W	1	0	0.605633802816901
YHR029C	0	1	0.605633802816901
YPL135W	0	0	0.601398601398601
YHR162W	0	1	0.601398601398601
YLL027W	0	0	0.597222222222222
YOL059W	0	0	0.593103448275862
YJL060W	0	0	0.589041095890411
YBR068C	0	0	0.585034013605442
YNR043W	0	0	0.584905660377358
YOR201C	0	0	0.584905660377358
YPL262W	0	0	0.584905660377358
YGL184C	1	0	0.584905660377358
YHR063C	0	0	0.584905660377358
YPL265W	0	0	0.584905660377358
YJR139C	1	0	0.584905660377358
YOL097C	1	0	0.584905660377358
YMR189W	1	0	0.584905660377358
YLR060W	1	0	0.584905660377358
YAL044C	1	0	0.584905660377358
YGR264C	1	0	0.584905660377358
YOR226C	0	0	0.58125
YNL239W	0	0	0.577639751552795
YER178W	0	0	0.576687116564417
YFL022C	1	0	0.576687116564417
YPL274W	0	0	0.573170731707317
YJR105W	0	0	0.56969696969697
YKR080W	0	0	0.566265060240964
YOR222W	0	0	0.562874251497006
YDR226W	0	0	0.55952380952381
YAR015W	0	0	0.556213017751479
YMR208W	0	0	0.552941176470588
YFR055W	0	0	0.549707602339181
YHR163W	0	0	0.549132947976879
YLR304C	1	0	0.549132947976879
YER175C	0	1	0.549132947976879
YBL076C	0	0	0.545977011494253
YBR127C	0	0	0.542857142857143
YGL062W	0	0	0.539772727272727
YOR271C	0	1	0.539772727272727
YOR128C	0	0	0.536723163841808
YAL038W	0	0	0.533707865168539
YHR216W	0	0	0.53072625698324
YBL098W	0	0	0.52972972972973
YOR337W	0	0	0.52972972972973
YKL106W	1	0	0.52972972972973
YGR240C	0	0	0.52972972972973
YFL018C	1	0	0.52972972972973
YCR005C	1	0	0.52972972972973
YGL001C	0	0	0.526881720430108
YOL119C	0	0	0.524064171122995
YDR508C	0	0	0.521276595744681
YPL061W	0	0	0.518518518518518
YLR291C	0	0	0.515789473684211
YLR354C	0	0	0.513089005235602
YER165W	0	0	0.510416666666667
YIL053W	0	0	0.510309278350515
YLR179C	0	1	0.510309278350515
YOR136W	1	0	0.510309278350515
YDR481C	0	0	0.510204081632653
YER024W	1	0	0.510204081632653
YMR303C	0	0	0.50761421319797
YGR239C	0	0	0.507462686567164
YLR249W	0	0	0.507462686567164
YDL171C	1	0	0.507462686567164
YCL018W	1	0	0.507462686567164
YGL012W	0	0	0.504950495049505
YNL129W	0	0	0.502463054187192
YMR220W	0	0	0.502439024390244
YDR034C	1	0	0.502439024390244
YPL028W	0	0	0.5
YBR294W	0	0	0.5
YHR064C	0	0	0.5
YBR121C	1	0	0.5
YJL130C	1	0	0.5
YBR035C	0	0	0.497630331753554
YDL236W	0	0	0.495283018867925
YNL004W	0	0	0.492957746478873
YDL170W	0	0	0.490654205607477
YDL185W	0	0	0.488372093023256
YBR011C	0	0	0.486111111111111
YEL029C	0	0	0.483870967741935
YBR291C	0	0	0.481651376146789
YDL054C	0	0	0.479452054794521
YNL229C	0	0	0.477477477477477
YOR133W	0	0	0.477477477477477
YJR111C	0	1	0.477477477477477
YIR017C	1	0	0.477477477477477
YGR234W	0	0	0.475336322869955
YNL221C	0	0	0.473913043478261
YKR042W	0	0	0.473913043478261
YNL277W	1	0	0.473913043478261
YMR318C	0	0	0.473913043478261
YNL247W	1	0	0.473913043478261
YMR321C	0	1	0.473913043478261
YLR089C	0	1	0.473913043478261
YMR205C	0	0	0.473913043478261
YGL105W	1	0	0.473913043478261
YPL212C	0	0	0.471861471861472
YGR065C	0	0	0.469827586206897
YKL081W	0	0	0.467811158798283
YGL117W	0	1	0.467811158798283
YNL036W	0	0	0.466386554621849
YMR097C	0	0	0.466386554621849
YNL037C	1	0	0.466386554621849
YKL080W	0	0	0.466386554621849
YER043C	1	0	0.466386554621849
YMR217W	0	0	0.464435146443515
YGL077C	0	0	0.4625
YLL061W	0	0	0.460580912863071
YJL172W	0	0	0.458677685950413
YIL056W	0	0	0.45679012345679
YFR044C	0	0	0.454918032786885
YLR432W	0	0	0.453061224489796
YIL003W	0	0	0.451219512195122
YLR134W	0	0	0.449392712550607
YOR209C	0	0	0.44758064516129
YIL039W	0	0	0.44578313253012
YLR188W	0	0	0.444
YLR193C	0	0	0.442231075697211
YOR370C	0	0	0.44047619047619
YML008C	0	0	0.438735177865613
YBR221C	0	0	0.437007874015748
YOR063W	0	0	0.435294117647059
YGR191W	0	0	0.434108527131783
YER056C	0	0	0.434108527131783
YLL062C	1	0	0.434108527131783
YLL048C	0	0	0.432432432432432
YIL145C	0	0	0.430769230769231
YJL212C	0	0	0.42911877394636
YDR353W	0	0	0.427480916030534
YAL042W	0	0	0.425855513307985
YBR025C	0	0	0.424812030075188
YKL212W	0	0	0.424812030075188
YGR208W	1	0	0.424812030075188
YKL060C	0	0	0.423220973782772
YBR162C	0	0	0.421641791044776
YCL028W	0	1	0.421641791044776
YGR157W	0	0	0.420664206642066
YER040W	0	0	0.420664206642066
YJR070C	1	0	0.420664206642066
YHR183W	0	0	0.419117647058824
YPL226W	0	0	0.417582417582418
YJL072C	0	0	0.416058394160584
YHR072W	0	0	0.414545454545455
YLR192C	0	0	0.41304347826087
YPL250C	0	1	0.41304347826087
YDL226C	0	0	0.411552346570397
YER025W	0	0	0.410071942446043
YLR340W	0	0	0.408602150537634
YJR007W	0	0	0.407142857142857
YOL147C	0	0	0.405693950177936
YLR378C	0	0	0.404255319148936
YHL036W	0	0	0.402826855123675
YIL078W	0	0	0.401408450704225
YGL022W	0	0	0.4
YDR188W	0	0	0.398648648648649
YPR002W	0	0	0.398648648648649
YHR112C	0	0	0.398648648648649
YDR023W	1	0	0.398648648648649
YNL142W	0	0	0.398648648648649
YBL102W	0	0	0.398648648648649
YGR029W	0	0	0.398648648648649
YDR300C	1	0	0.398648648648649
YHL011C	1	0	0.398648648648649
YKL191W	0	0	0.398648648648649
YPL111W	1	0	0.398648648648649
YJL121C	0	0	0.397306397306397
YGR123C	0	0	0.395973154362416
YMR202W	0	0	0.394648829431438
YER089C	0	0	0.393333333333333
YGR285C	0	0	0.392156862745098
YLR293C	0	0	0.392156862745098
YJL002C	0	0	0.392156862745098
YBL103C	0	0	0.392156862745098
YHR068W	1	0	0.392156862745098
YKL181W	1	0	0.392156862745098
YOR316C	0	0	0.390879478827362
YDR172W	0	0	0.38961038961039
YPL058C	0	0	0.388349514563107
YDR264C	0	0	0.387096774193548
YGL215W	0	0	0.385852090032154
YGR286C	0	0	0.384615384615385
YNL071W	0	0	0.383386581469649
YMR094W	0	0	0.382165605095541
YNL209W	0	0	0.380952380952381
YOR270C	0	0	0.379746835443038
YCL011C	0	0	0.378548895899054
YKR039W	0	0	0.377358490566038
YDR385W	0	0	0.376175548589342
YNR013C	0	0	0.375
YPL048W	0	0	0.373831775700935
YOR230W	0	0	0.372670807453416
YER061C	0	0	0.371517027863777
YJR147W	0	0	0.37037037037037
YFL021W	0	0	0.369230769230769
YKR071C	0	1	0.369230769230769
YLR075W	0	0	0.368098159509202
YGL097W	0	0	0.36697247706422
YBR196C	0	0	0.365853658536585
YOL086C	0	0	0.365558912386707
YBL005W	0	0	0.365558912386707
YHR137W	1	0	0.365558912386707
YBL043W	0	0	0.364457831325301
YPL231W	0	0	0.363363363363363
YOL020W	0	0	0.362275449101796
YBR213W	0	0	0.361764705882353
YCR012W	0	0	0.361764705882353
YBR238C	0	0	0.361764705882353
YER023W	1	0	0.361764705882353
YNL240C	0	0	0.361764705882353
YOL061W	1	0	0.361764705882353
YER042W	0	0	0.360703812316716
YFL037W	0	0	0.359649122807018
YIL022W	0	0	0.358600583090379
YIR012W	0	0	0.357558139534884
YMR088C	0	0	0.356521739130435
YEL040W	0	0	0.355491329479769
YER049W	0	0	0.354466858789625
YLR259C	0	0	0.353448275862069
YNR058W	0	0	0.35243553008596
YER036C	0	0	0.351428571428571
YOR196C	0	0	0.35042735042735
YKL114C	0	0	0.349431818181818
YLR023C	0	0	0.348441926345609
YER120W	0	0	0.347457627118644
YHR128W	0	0	0.346478873239437
YLR090W	0	0	0.345505617977528
YJL101C	0	0	0.34453781512605
YCL025C	0	0	0.344444444444444
YLR264W	0	0	0.344444444444444
YDR321W	1	0	0.344444444444444
YKR026C	0	0	0.34435261707989
YAL036C	0	0	0.34435261707989
YKR099W	1	0	0.34435261707989
YGR214W	0	0	0.344262295081967
YLR056W	0	0	0.344262295081967
YMR042W	1	0	0.344262295081967
YNL085W	0	0	0.343324250681199
YGR254W	0	0	0.342391304347826
YDL059C	0	0	0.341463414634146
YNR027W	0	0	0.340540540540541
YIL121W	0	0	0.339622641509434
YLL024C	0	0	0.338709677419355
YLR150W	0	0	0.337801608579088
YDR050C	0	0	0.336898395721925
YLR100W	0	0	0.336
YEL002C	0	0	0.335106382978723
YLR420W	0	0	0.3342175066313
YLR447C	0	0	0.333333333333333
YBR281C	0	0	0.333333333333333
YMR058W	0	0	0.333333333333333
YOR168W	1	0	0.333333333333333
YJR064W	0	0	0.332460732984293
YGL236C	0	0	0.331592689295039
YJL138C	0	0	0.330729166666667
YJL012C	0	0	0.32987012987013
YIL083C	0	0	0.329015544041451
YLR328W	0	0	0.328320802005013
YML106W	0	0	0.328320802005013
YOR187W	0	0	0.328320802005013
YLR380W	0	0	0.328320802005013
YPL131W	0	0	0.328320802005013
YPR010C	0	0	0.328320802005013
YLR244C	0	0	0.328320802005013
YAL062W	1	0	0.328320802005013
YLR017W	1	0	0.328320802005013
YNL103W	1	0	0.328320802005013
YMR038C	0	0	0.328320802005013
YER110C	0	0	0.328320802005013
YPR118W	1	0	0.328320802005013
YKL182W	0	0	0.327543424317618
YNL191W	0	0	0.327543424317618
YMR246W	0	0	0.327543424317618
YPR069C	1	0	0.327543424317618
YFL045C	0	0	0.326732673267327
YDL040C	0	0	0.325925925925926
YNL183C	0	0	0.32512315270936
YDR098C	0	0	0.324324324324324
YGL008C	0	0	0.323529411764706
YOL158C	0	0	0.322738386308068
YPR041W	0	0	0.321951219512195
YIL164C	0	1	0.321951219512195
YBL039C	0	0	0.321167883211679
YDL178W	0	0	0.320388349514563
YDL055C	0	0	0.319612590799031
YHR143W	0	0	0.3189448441247
YDR384C	0	0	0.3189448441247
YGL252C	0	0	0.3189448441247
YDR253C	1	0	0.3189448441247
YGL039W	0	0	0.318181818181818
YIL043C	0	0	0.317422434367542
YNL049C	0	0	0.316784869976359
YGL114W	0	0	0.316784869976359
YOR151C	0	0	0.316784869976359
YCR059C	1	0	0.316784869976359
YHR174W	0	0	0.316037735849057
YDR062W	0	0	0.315294117647059
YOR260W	0	0	0.314685314685315
YBR105C	0	0	0.314685314685315
YPR110C	0	0	0.314685314685315
YBL068W	1	0	0.314685314685315
YPL106C	0	0	0.313953488372093
YNL064C	0	0	0.31322505800464
YLR172C	0	0	0.3125
YLR351C	0	1	0.3125
YNL189W	0	0	0.311778290993072
YGR260W	0	0	0.311059907834101
YOR095C	0	0	0.310344827586207
YBL033C	0	0	0.309633027522936
YFR009W	0	0	0.308924485125858
YHR042W	0	0	0.308219178082192
YOR361C	0	0	0.30751708428246
YJL198W	0	0	0.306818181818182
YLR301W	0	0	0.306122448979592
YMR296C	0	0	0.305429864253394
YKL216W	0	0	0.304740406320542
YGR187C	0	0	0.304054054054054
YHR046C	0	0	0.303370786516854
YKR036C	0	0	0.302690582959641
YLR048W	0	0	0.302013422818792
YPL112C	0	0	0.301339285714286
YGR162W	0	0	0.300668151447661
YGL027C	0	0	0.3
YPL063W	0	0	0.299334811529933
YIR026C	0	0	0.298672566371681
YPR163C	0	0	0.298013245033113
YPR004C	0	1	0.298013245033113
YMR235C	0	0	0.297356828193833
YIR031C	0	0	0.296703296703297
YEL058W	0	0	0.296296296296296
YOR142W	0	0	0.296296296296296
YPL117C	0	0	0.296296296296296
YKL015W	1	0	0.296296296296296
YDR091C	0	0	0.295652173913043
YIL050W	0	0	0.295258620689655
YBR084W	0	0	0.295258620689655
YGR121C	0	0	0.295258620689655
YNR001C	1	0	0.295258620689655
YOL027C	0	0	0.294623655913978
YOR302W	0	0	0.293991416309013
YHR070W	0	0	0.293361884368308
YFR047C	0	0	0.292735042735043
YDR011W	0	0	0.292110874200426
YGL195W	0	0	0.291489361702128
YML022W	0	0	0.290870488322718
YJR077C	0	0	0.290254237288136
YDL174C	0	0	0.289640591966173
YHR026W	0	0	0.289029535864979
YGL137W	0	0	0.288421052631579
YMR008C	0	0	0.28781512605042
YGL225W	0	0	0.287211740041929
YNR016C	0	0	0.286610878661088
YKL110C	0	0	0.286012526096033
YHL027W	0	0	0.285416666666667
YER003C	0	0	0.284823284823285
YJR009C	0	0	0.284232365145228
YGL253W	0	0	0.283643892339545
YMR308C	0	0	0.283057851239669
YDL145C	0	0	0.282474226804124
YDL095W	0	0	0.281893004115226
YNL241C	0	0	0.281632653061224
YDR395W	0	0	0.281632653061224
YPR080W	0	0	0.281632653061224
YMR009W	1	0	0.281632653061224
YPL037C	0	0	0.281376518218623
YKR059W	0	0	0.281376518218623
YNL138W	0	0	0.281376518218623
YOL052C	1	0	0.281376518218623
YHL039W	0	0	0.280808080808081
YEL072W	0	1	0.280808080808081
YDR454C	0	0	0.280241935483871
YCL050C	0	0	0.279678068410463
YEL034W	0	0	0.279116465863454
YNR057C	0	0	0.278557114228457
YDR483W	0	0	0.278
YJL008C	0	0	0.277777777777778
YHR007C	0	0	0.277777777777778
YML018C	0	1	0.277777777777778
YJR145C	0	0	0.277777777777778
YNL135C	1	0	0.277777777777778
YOR243C	0	0	0.277227722772277
YGR257C	0	0	0.276679841897233
YJL208C	0	0	0.276134122287968
YOL163W	0	0	0.275590551181102
YPR036W	0	0	0.275049115913556
YPL026C	0	0	0.274853801169591
YOL098C	0	1	0.274853801169591
YNL141W	0	0	0.274853801169591
YJR069C	0	0	0.274853801169591
YLR146C	1	0	0.274853801169591
YKL127W	0	0	0.27431906614786
YJR143C	0	0	0.27378640776699
YNL130C	0	0	0.273255813953488
YML097C	0	0	0.272727272727273
YML078W	0	0	0.272200772200772
YDR232W	0	0	0.271676300578035
YOR355W	0	0	0.271153846153846
YJR121W	0	0	0.27063339731286
YJL167W	0	0	0.270114942528736
YKL128C	0	1	0.270114942528736
YDL201W	0	0	0.269598470363289
YLR364W	0	1	0.269598470363289
YKL024C	0	0	0.269083969465649
YDR400W	0	0	0.268571428571429
YOR311C	0	1	0.268571428571429
YMR099C	0	0	0.268060836501901
YNL121C	0	0	0.267552182163188
YPL033C	0	0	0.267045454545455
YNR015W	0	0	0.266540642722117
YGR161C	0	0	0.266037735849057
YNR046W	0	0	0.265536723163842
YEL042W	0	0	0.265037593984962
YPL081W	0	0	0.264540337711069
YHR132C	0	0	0.264044943820225
YBR118W	0	0	0.263940520446097
YEL027W	0	0	0.263940520446097
YMR146C	0	0	0.263940520446097
YPR060C	1	0	0.263940520446097
YGL219C	0	0	0.263450834879406
YDL084W	0	0	0.262962962962963
YBR208C	0	0	0.262476894639556
YFL004W	0	0	0.261992619926199
YML086C	0	0	0.261510128913444
YDL081C	0	0	0.261029411764706
YIL041W	0	1	0.261029411764706
YNL154C	0	0	0.260550458715596
YDR465C	0	0	0.26007326007326
YDL143W	0	0	0.259597806215722
YOR241W	0	0	0.259124087591241
YMR116C	0	0	0.258652094717668
YGL123W	0	0	0.258181818181818
YGR083C	0	0	0.257713248638838
YPR138C	0	0	0.257246376811594
YIR029W	0	0	0.256781193490054
YDR418W	0	0	0.25673249551167
YFR051C	0	0	0.25673249551167
YDR497C	0	0	0.25673249551167
YLR155C	1	0	0.25673249551167
YGL238W	0	0	0.256272401433692
YKL104C	0	0	0.255813953488372
YML124C	0	0	0.255357142857143
YER072W	0	0	0.254901960784314
YDR036C	0	0	0.254448398576512
YLR130C	0	0	0.253996447602131
YJL014W	0	0	0.25354609929078
YEL021W	0	0	0.253097345132743
YML085C	0	0	0.252650176678445
YGL016W	0	0	0.252204585537919
YMR079W	0	0	0.251760563380282
YGR207C	0	1	0.251760563380282
YDR382W	0	0	0.251318101933216
YDR212W	0	0	0.250877192982456
YLR401C	0	0	0.250437828371278
YKL210W	0	0	0.250434782608696
YIR032C	0	0	0.250434782608696
YGR279C	0	0	0.250434782608696
YLR451W	1	0	0.250434782608696
YGL162W	0	0	0.25
YGL040C	0	0	0.249566724436742
YGL255W	0	0	0.249134948096886
YDR126W	0	0	0.248704663212435
YHR190W	0	0	0.248275862068966
YFL026W	0	0	0.247848537005164
YPR183W	0	0	0.247422680412371
YGL067W	0	0	0.246998284734134
YNL175C	0	0	0.246575342465753
YOL040C	0	0	0.246153846153846
YJL087C	0	0	0.245733788395904
YNL256W	0	0	0.245315161839864
YGL155W	0	0	0.244897959183673
YIL125W	0	0	0.244482173174873
YJL196C	0	0	0.24406779661017
YIL046W	0	0	0.243654822335025
YBR047W	0	1	0.243654822335025
YKR038C	0	0	0.243243243243243
YEL051W	0	0	0.24283305227656
YOL049W	0	0	0.242424242424242
YDL052C	0	0	0.242016806722689
YNL169C	0	0	0.241610738255034
YBR093C	0	0	0.241206030150754
YNL313C	0	0	0.240802675585284
YEL054C	0	0	0.240400667779633
YOR197W	0	0	0.24
YDR429C	0	0	0.239600665557404
YDR211W	0	0	0.239273927392739
YPR114W	0	1	0.239273927392739
YJR017C	0	0	0.239273927392739
YLR266C	0	0	0.239273927392739
YER064C	0	0	0.239273927392739
YER099C	1	0	0.239273927392739
YDR148C	0	0	0.238879736408567
YNL111C	0	0	0.238486842105263
YNL055C	0	0	0.238172920065253
YKL205W	0	0	0.238172920065253
YBR031W	0	0	0.238172920065253
YML076C	0	0	0.238172920065253
YBR166C	1	0	0.238172920065253
YBR079C	0	0	0.237785016286645
YOR236W	0	0	0.23739837398374
YPR194C	0	0	0.237012987012987
YER107C	0	0	0.236628849270664
YPL145C	0	0	0.236245954692557
YBL030C	0	0	0.235864297253635
YPR062W	0	0	0.235483870967742
YAL048C	0	0	0.235104669887279
YJR047C	0	0	0.234726688102894
YOR276W	0	0	0.234349919743178
YKL085W	0	0	0.233974358974359
YML123C	0	0	0.2336
YER078C	0	0	0.233226837060703
YBR069C	0	0	0.232854864433812
YJL158C	0	0	0.232484076433121
YPL134C	0	0	0.232114467408585
YOR315W	0	0	0.231746031746032
YMR015C	0	0	0.231378763866878
YNL124W	0	0	0.231012658227848
YAR071W	0	0	0.230647709320695
YNL255C	0	0	0.230529595015576
YJL192C	0	0	0.230529595015576
YMR011W	0	0	0.230529595015576
YER174C	0	0	0.230529595015576
YJR065C	0	0	0.230529595015576
YLL045C	0	0	0.230529595015576
YNL248C	0	0	0.230529595015576
YKR070W	0	1	0.230529595015576
YLR158C	1	0	0.230529595015576
YPR048W	0	1	0.230529595015576
YIL051C	1	0	0.230529595015576
YDL078C	0	0	0.230171073094868
YAL023C	0	0	0.229813664596273
YKL019W	0	0	0.229709035222052
YPR128C	0	0	0.229709035222052
YOL039W	0	0	0.229709035222052
YDL100C	0	0	0.229709035222052
YBR111C	0	1	0.229709035222052
YDL130W	0	0	0.229709035222052
YGL059W	0	1	0.229709035222052
YHR193C	0	0	0.229709035222052
YMR203W	0	0	0.229709035222052
YLR157C	1	0	0.229709035222052
YLR160C	1	0	0.229709035222052
YKL145W	0	0	0.229357798165138
YKR043C	0	1	0.229357798165138
YJR104C	0	0	0.229007633587786
YMR131C	0	0	0.228658536585366
YGL056C	0	1	0.228658536585366
YER156C	0	1	0.228658536585366
YDR047W	0	0	0.228310502283105
YJL183W	0	0	0.227963525835866
YMR309C	0	0	0.227617602427921
YNL287W	0	0	0.227272727272727
YER007C-A	0	0	0.226928895612708
YBR286W	0	0	0.226726726726727
YOR224C	0	0	0.226726726726727
YDL229W	0	0	0.226726726726727
YHL016C	0	0	0.226726726726727
YLR142W	1	0	0.226726726726727
YIL079C	0	0	0.226386806596702
YHR108W	0	0	0.226047904191617
YGR060W	0	0	0.225710014947683
YOR046C	0	0	0.225373134328358
YLR452C	0	0	0.225037257824143
YDR346C	0	0	0.224702380952381
YHR006W	0	0	0.224368499257058
YNL080C	0	0	0.224035608308605
YCR048W	0	0	0.223703703703704
YBR048W	0	0	0.223372781065089
YLR429W	0	0	0.223042836041359
YKL152C	0	0	0.222713864306785
YPL270W	0	0	0.222385861561119
YNR017W	0	0	0.222058823529412
YLR286C	0	0	0.221732745961821
YOR371C	0	0	0.221407624633431
YFL010C	0	1	0.221407624633431
YNL280C	0	0	0.22108345534407
YGR096W	0	0	0.220760233918129
YNL067W	0	0	0.22043795620438
YNL307C	0	0	0.220116618075802
YGR243W	0	1	0.220116618075802
YLR186W	0	0	0.219796215429403
YLR299W	0	0	0.219476744186047
YLR195C	0	0	0.219158200290276
YBR159W	0	0	0.218840579710145
YNR012W	0	0	0.218523878437048
YDR025W	0	0	0.218208092485549
YGL112C	0	0	0.217893217893218
YNL119W	0	0	0.217579250720461
YDR510W	0	0	0.21726618705036
YJL080C	0	0	0.216954022988506
YMR080C	0	0	0.21671388101983
YPL239W	0	0	0.21671388101983
YMR310C	0	0	0.21671388101983
YLR034C	0	0	0.21671388101983
YLR448W	0	0	0.21671388101983
YAR035W	1	0	0.21671388101983
YBR177C	0	0	0.21671388101983
YJR040W	0	0	0.21671388101983
YIL165C	0	1	0.21671388101983
YJL145W	0	0	0.21671388101983
YCL064C	1	0	0.21671388101983
YDR161W	0	0	0.216407355021216
YNL168C	0	1	0.216407355021216
YGR097W	0	0	0.216101694915254
YLR347C	0	0	0.215796897038082
YKL192C	0	0	0.215492957746479
YIL110W	0	0	0.215189873417722
YGL014W	0	0	0.214887640449438
YOR363C	0	0	0.214586255259467
YKL103C	0	0	0.214285714285714
YAL003W	0	0	0.213986013986014
YLR397C	0	0	0.213687150837989
YNL066W	0	0	0.213389121338912
YML073C	0	0	0.213091922005571
YAL015C	0	0	0.212795549374131
YMR019W	0	1	0.212795549374131
YDL086W	0	1	0.212795549374131
YJR074W	0	0	0.2125
YJR001W	0	0	0.212205270457698
YER026C	0	0	0.21191135734072
YOR004W	0	0	0.211618257261411
YOR100C	0	0	0.211325966850829
YML125C	0	0	0.211034482758621
YLL050C	0	0	0.210743801652893
YGR082W	0	0	0.210453920220083
YGR200C	0	0	0.210164835164835
YBL099W	0	0	0.209876543209877
YPL264C	0	1	0.209876543209877
YML014W	0	0	0.20958904109589
YLR083C	0	1	0.20958904109589
YER065C	0	0	0.209302325581395
YOL124C	0	0	0.209016393442623
YNL292W	0	0	0.208731241473397
YLR203C	0	0	0.208446866485014
YGL223C	0	0	0.208163265306122
YIL114C	0	0	0.207880434782609
YNL116W	0	0	0.207598371777476
YDR194C	0	0	0.207317073170732
YMR301C	0	0	0.207036535859269
YGL256W	0	0	0.206756756756757
YLR028C	0	0	0.206477732793522
YBR106W	0	0	0.206199460916442
YPL086C	0	0	0.205921938088829
YNL101W	0	0	0.205882352941176
YMR276W	0	0	0.205882352941176
YNL123W	0	0	0.205882352941176
YCR034W	0	0	0.205882352941176
YML042W	1	0	0.205882352941176
YJR133W	0	0	0.205607476635514
YMR092C	0	0	0.205333333333333
YJR122W	0	1	0.205333333333333
YLR133W	0	0	0.205059920106525
YOR374W	0	0	0.204787234042553
YHR094C	0	0	0.204515272244356
YGR054W	0	0	0.204244031830239
YBR283C	0	0	0.203973509933775
YPR024W	0	0	0.203703703703704
YER136W	0	0	0.203434610303831
YBR085W	0	0	0.203166226912929
YER019W	0	0	0.202898550724638
YIL088C	0	0	0.202631578947368
YMR143W	0	0	0.202365308804205
YMR089C	0	0	0.202099737532808
YIL123W	0	0	0.201834862385321
YNL232W	0	0	0.201570680628272
YOR085W	0	0	0.201307189542484
YGR193C	0	0	0.201298701298701
YDR399W	0	0	0.201298701298701
YKR092C	0	0	0.201298701298701
YDR120C	0	0	0.201298701298701
YHR091C	1	0	0.201298701298701
YOR091W	0	0	0.201037613488975
YGR244C	0	0	0.200777202072539
YJL054W	0	0	0.200517464424321
YCR051W	0	1	0.200517464424321
YLL058W	0	0	0.200258397932817
YOL092W	0	1	0.200258397932817
YEL001C	0	1	0.200258397932817
YLR208W	0	0	0.2
YJL159W	0	0	0.199742268041237
YML082W	0	0	0.199485199485199
YHR133C	0	0	0.199228791773779
YPL098C	0	0	0.198973042362003
YBR034C	0	0	0.198717948717949
YOR099W	0	0	0.198463508322663
YLR384C	0	0	0.198209718670077
YNL132W	0	0	0.197956577266922
YAL060W	0	0	0.197704081632653
YIL047C	0	0	0.197452229299363
YJL097W	0	0	0.197201017811705
YDR463W	0	0	0.196950444726811
YMR305C	0	0	0.196700507614213
YBL091C	0	0	0.196451204055767
YOL143C	0	0	0.19620253164557
YDR156W	0	0	0.195954487989886
YKL055C	0	0	0.195707070707071
YDR432W	0	0	0.195460277427491
YNL231C	0	0	0.195214105793451
YHR204W	0	0	0.19496855345912
YPL177C	0	0	0.194723618090452
YCR023C	0	1	0.194723618090452
YLR449W	0	0	0.194479297365119
YDR044W	0	0	0.194235588972431
YKR046C	0	0	0.193992490613267
YCL057W	0	0	0.19375
YPR086W	0	0	0.193508114856429
YOL125W	0	0	0.193266832917706
YMR260C	0	0	0.193026151930262
YGR210C	0	1	0.193026151930262
YMR145C	0	0	0.192786069651741
YMR012W	0	0	0.192546583850932
YEL066W	0	0	0.192307692307692
YOL139C	0	0	0.192069392812887
YPR198W	0	0	0.191831683168317
YLL012W	0	0	0.19159456118665
YCL026C-A	0	0	0.191358024691358
YKL157W	0	0	0.191122071516646
YFR034C	0	0	0.19094247246022
YKL068W	0	0	0.19094247246022
YML056C	0	1	0.19094247246022
YOR340C	0	0	0.19094247246022
YGR085C	0	0	0.19094247246022
YHR188C	0	0	0.19094247246022
YGL154C	1	0	0.19094247246022
YGL071W	0	0	0.190709046454768
YNL160W	0	0	0.19047619047619
YER027C	0	0	0.190243902439024
YPL103C	0	1	0.190243902439024
YDL215C	0	0	0.190012180267966
YEL026W	0	0	0.18978102189781
YKL008C	0	0	0.18955042527339
YFL014W	0	0	0.189320388349515
YCR047C	0	0	0.189090909090909
YPR102C	0	0	0.188861985472155
YNL178W	0	0	0.18863361547763
YHR135C	0	0	0.188405797101449
YOR354C	0	0	0.188178528347407
YLR191W	0	0	0.187951807228916
YJL190C	0	0	0.187725631768953
YMR287C	0	0	0.187574671445639
YMR043W	0	0	0.187574671445639
YLL051C	0	1	0.187574671445639
YML075C	0	0	0.187574671445639
YER145C	0	0	0.187574671445639
YPL019C	0	0	0.187574671445639
YKL194C	1	0	0.187574671445639
YDR292C	0	0	0.187425860023725
YOL013C	0	0	0.187425860023725
YDR530C	0	0	0.187425860023725
YER017C	0	0	0.187425860023725
YGR211W	0	0	0.187425860023725
YPL040C	1	0	0.187425860023725
YGR173W	0	1	0.187425860023725
YLR167W	0	0	0.187203791469194
YNL327W	0	0	0.18698224852071
YIL010W	0	0	0.186761229314421
YBR046C	0	1	0.186761229314421
YMR307W	0	0	0.186540731995277
YMR142C	0	0	0.186320754716981
YDR101C	0	0	0.186101295641932
YLR175W	0	0	0.185882352941176
YGR189C	0	0	0.185747663551402
YKR094C	0	0	0.185747663551402
YHR083W	0	0	0.185747663551402
YIR018W	0	0	0.185747663551402
YDR256C	0	0	0.185747663551402
YHR199C	0	1	0.185747663551402
YNL316C	1	0	0.185747663551402
YAL035W	0	0	0.185530921820303
YIL064W	0	0	0.185314685314685
YPL059W	0	0	0.185098952270081
YJL111W	0	0	0.184883720930233
YKR097W	0	0	0.184668989547038
YIL070C	0	0	0.184633027522936
YLR239C	0	0	0.184633027522936
YGR180C	0	0	0.184633027522936
YML051W	0	0	0.184633027522936
YPR019W	0	0	0.184633027522936
YIL020C	1	0	0.184633027522936
YJL153C	0	0	0.184633027522936
YDR012W	0	0	0.184633027522936
YPR190C	0	0	0.184633027522936
YMR243C	0	0	0.184633027522936
YML099C	1	0	0.184633027522936
YDL237W	0	1	0.184633027522936
YLR377C	0	0	0.184421534936999
YDL167C	0	0	0.184210526315789
YLR390W	0	0	0.184
YNR074C	0	0	0.1837899543379
YBR189W	0	0	0.183580387685291
YLR132C	0	0	0.183371298405467
YGL201C	0	0	0.18316268486917
YPR001W	0	0	0.182954545454545
YIL142W	0	0	0.182746878547106
YLR043C	0	0	0.182539682539683
YNR056C	0	0	0.18233295583239
YJL213W	0	1	0.18233295583239
YGL019W	0	0	0.182126696832579
YJL125C	0	0	0.181920903954802
YKR066C	0	0	0.181715575620767
YJR048W	0	0	0.181510710259301
YLR069C	0	0	0.181306306306306
YAL020C	0	0	0.181102362204724
YDR257C	0	1	0.181102362204724
YJR073C	0	0	0.180898876404494
YPR159W	0	0	0.180695847362514
YJR003C	0	0	0.180602006688963
YER096W	0	0	0.180602006688963
YOR212W	0	0	0.180602006688963
YHR021C	0	0	0.180602006688963
YAL016W	0	0	0.180602006688963
YHR037W	1	0	0.180602006688963
YHR074W	0	0	0.180400890868597
YDR296W	0	0	0.18020022246941
YGR209C	0	0	0.18
YJL134W	0	0	0.179800221975583
YJL041W	0	0	0.17960088691796
YLR389C	0	0	0.179401993355482
YDL141W	0	0	0.179203539823009
YLR163C	0	0	0.179005524861878
YPL237W	0	0	0.178807947019868
YER168C	0	0	0.178610804851158
YDR119W	0	1	0.178610804851158
YPL091W	0	0	0.1784140969163
YHR067W	0	0	0.178336980306346
YBR158W	0	0	0.178336980306346
YMR283C	0	0	0.178336980306346
YDR430C	0	0	0.178336980306346
YML110C	0	0	0.178336980306346
YDR380W	1	0	0.178336980306346
YLR178C	0	0	0.178142076502732
YKL004W	0	0	0.177947598253275
YJL098W	0	0	0.177753544165758
YAL054C	0	0	0.177681473456121
YDL083C	0	0	0.177681473456121
YMR221C	0	1	0.177681473456121
YLR196W	0	0	0.177681473456121
YER176W	0	0	0.177681473456121
YBR126C	0	0	0.177681473456121
YKL207W	0	1	0.177681473456121
YLR438W	1	0	0.177681473456121
YGR288W	0	0	0.177540106951872
YOR312C	0	0	0.177540106951872
YLR439W	0	0	0.177540106951872
YHR170W	0	0	0.177540106951872
YEL052W	0	1	0.177540106951872
YIR005W	0	0	0.177540106951872
YNL022C	0	0	0.177540106951872
YHR069C	0	0	0.177540106951872
YLR098C	1	0	0.177540106951872
YDL112W	0	0	0.177540106951872
YER009W	0	0	0.177540106951872
YIL160C	0	0	0.177540106951872
YNL073W	1	0	0.177540106951872
YCL037C	0	0	0.177350427350427
YNL016W	0	0	0.177161152614728
YGR261C	0	0	0.176972281449893
YML101C	0	1	0.176972281449893
YDL230W	0	0	0.17678381256656
YOL067C	0	0	0.176595744680851
YGL169W	0	0	0.176408076514346
YLR240W	0	0	0.176220806794055
YEL047C	0	0	0.176033934252386
YKR072C	0	0	0.175847457627119
YGR003W	0	0	0.175661375661376
YLR285W	0	0	0.175475687103594
YJL089W	0	0	0.175290390707497
YHR179W	0	1	0.175290390707497
YJL143W	0	0	0.175105485232068
YJL133W	0	0	0.174920969441517
YBL042C	0	0	0.174736842105263
YCL043C	0	0	0.174553101997897
YKL046C	0	0	0.17436974789916
YGR172C	0	0	0.174186778593914
YOR341W	0	0	0.174004192872117
YDL064W	0	0	0.173958333333333
YHR039C	0	0	0.173958333333333
YNL074C	0	0	0.173958333333333
YLR209C	0	0	0.173958333333333
YGR159C	0	0	0.173958333333333
YPL038W	1	0	0.173958333333333
YLR459W	0	0	0.173777315296566
YIL009W	0	0	0.173596673596674
YNR030W	0	0	0.173416407061267
YLR342W	0	0	0.173236514522822
YGR262C	0	0	0.173056994818653
YGL065C	0	0	0.17287784679089
YMR166C	0	0	0.172699069286453
YHR053C	0	0	0.172520661157025
YPL004C	0	0	0.17234262125903
YNL108C	0	0	0.172164948453608
YLR372W	0	0	0.171987641606591
YMR177W	0	0	0.171810699588477
YGR216C	0	0	0.171634121274409
YLR426W	0	0	0.171457905544148
YPL263C	0	1	0.171457905544148
YBL045C	0	0	0.171282051282051
YGR220C	0	0	0.171106557377049
YKL209C	0	0	0.17093142272262
YKL183W	0	1	0.17093142272262
YOR254C	0	0	0.170756646216769
YJR015W	0	1	0.170756646216769
YJR051W	0	0	0.170582226762002
YPL198W	0	0	0.170408163265306
YOL126C	0	0	0.170234454638124
YBR092C	0	0	0.170061099796334
YGR197C	0	0	0.169888097660224
YIL148W	0	0	0.169715447154472
YDL126C	0	0	0.169543147208122
YLR156W	0	1	0.169543147208122
YGR158C	0	0	0.169371196754564
YNR018W	0	1	0.169371196754564
YHR013C	0	0	0.16919959473151
YJL210W	0	0	0.169028340080972
YHL004W	0	0	0.168857431749242
YDL036C	0	0	0.168686868686869
YGR192C	0	0	0.168516649848638
YLR161W	0	1	0.168516649848638
YOL123W	0	0	0.168346774193548
YIL117C	0	0	0.168177240684794
YLR159W	0	1	0.168177240684794
YJR080C	0	1	0.168177240684794
YGR101W	0	0	0.168008048289738
YLR109W	0	0	0.167839195979899
YHR109W	0	0	0.167670682730924
YPR047W	0	0	0.167502507522568
YNL023C	0	1	0.167502507522568
YGR088W	0	0	0.167334669338677
YLR066W	0	0	0.167167167167167
YNL117W	0	0	0.167
YBR147W	0	1	0.167
YMR030W	0	0	0.166833166833167
YMR200W	0	0	0.166666666666667
YOR306C	0	0	0.166500498504487
YDR361C	0	0	0.166334661354582
YGL205W	0	0	0.166169154228856
YNL003C	0	0	0.166003976143141
YNR052C	0	0	0.16583912611718
YJR063W	0	0	0.165674603174603
YDR123C	0	0	0.165510406342914
YCL008C	0	0	0.165346534653465
YJL117W	0	0	0.165182987141444
YIL018W	0	0	0.16501976284585
YHR144C	0	0	0.164856860809477
YDL051W	0	0	0.164694280078895
YMR271C	0	0	0.164532019704433
YPL002C	0	0	0.164370078740157
YER171W	0	0	0.164208456243854
YER057C	0	1	0.164208456243854
YNR033W	0	0	0.164047151277014
YJR103W	0	0	0.163886162904809
YHL033C	0	0	0.163725490196078
YMR135C	0	0	0.16356513222331
YPL036W	0	0	0.163405088062622
YPR168W	0	0	0.163245356793744
YPR067W	0	0	0.1630859375
YOR388C	0	0	0.162926829268293
YKL146W	0	0	0.162768031189084
YHR117W	0	1	0.162768031189084
YNL044W	0	0	0.162609542356378
YBR078W	0	0	0.162451361867704
YBR029C	0	0	0.162293488824101
YMR063W	0	0	0.162135922330097
YCR024C	0	0	0.161978661493695
YMR275C	0	0	0.161821705426357
YER062C	0	0	0.161665053242982
YJR049C	0	0	0.161508704061896
YBR205W	0	0	0.161352657004831
YGL099W	0	0	0.161196911196911
YHR139C	0	0	0.161041465766635
YDL085W	0	0	0.160886319845857
YLR074C	0	0	0.160731472569779
YFR018C	0	1	0.160731472569779
YHR051W	0	0	0.160576923076923
YPR191W	0	0	0.160422670509126
YNL113W	0	0	0.160268714011516
YGR231C	0	0	0.160115052732502
YDL067C	0	0	0.159961685823755
YML024W	0	0	0.159808612440191
YLR435W	0	0	0.159655831739962
YLR059C	0	0	0.159503342884432
YIL009C-A	0	0	0.159351145038168
YLL035W	0	0	0.159199237368923
YML052W	0	0	0.159090909090909
YPL104W	0	0	0.159090909090909
YLR300W	0	0	0.159090909090909
YIL015W	0	0	0.159090909090909
YKR065C	0	0	0.159090909090909
YMR098C	0	1	0.159090909090909
YER123W	0	0	0.159090909090909
YPL023C	1	0	0.159090909090909
YOL093W	0	0	0.158940397350993
YKL175W	0	0	0.158790170132325
YPL243W	0	0	0.158640226628895
YDL120W	0	0	0.158490566037736
YCR079W	0	0	0.158341187558907
YOR043W	0	0	0.15819209039548
YER141W	0	0	0.158139534883721
YFL039C	0	0	0.158139534883721
YGL207W	0	0	0.158139534883721
YOR079C	0	0	0.158139534883721
YCL033C	0	0	0.158139534883721
YBR143C	0	0	0.158139534883721
YDL015C	0	0	0.158139534883721
YBR149W	0	0	0.158139534883721
YMR282C	0	0	0.158139534883721
YLR106C	0	0	0.158139534883721
YHR123W	1	0	0.158139534883721
YOR310C	0	0	0.158139534883721
YLR267W	0	1	0.158139534883721
YMR169C	1	0	0.158139534883721
YLR231C	0	0	0.157992565055762
YHR062C	0	0	0.157845868152275
YOL127W	0	0	0.157699443413729
YLR421C	0	0	0.157553290083411
YNL246W	0	0	0.157407407407407
YBR015C	0	0	0.157261794634598
YNL244C	0	0	0.157116451016636
YLR088W	0	0	0.156971375807941
YDR165W	0	0	0.156826568265683
YGL107C	0	1	0.156826568265683
YBR017C	0	0	0.156736938588451
YDL168W	0	0	0.156736938588451
YGL221C	0	1	0.156736938588451
YJR096W	0	0	0.156736938588451
YIL136W	0	1	0.156736938588451
YNL186W	0	0	0.156736938588451
YHR201C	0	0	0.156736938588451
YMR195W	0	1	0.156736938588451
YNR041C	0	0	0.156736938588451
YOL033W	1	0	0.156736938588451
YML096W	0	1	0.156736938588451
YNR003C	0	0	0.156593406593407
YLR253W	0	1	0.156593406593407
YBL022C	0	0	0.156450137236962
YFR005C	0	0	0.156307129798903
YOR207C	0	0	0.156164383561644
YAL046C	0	1	0.156164383561644
YOR356W	0	0	0.156021897810219
YCL073C	0	0	0.15587967183227
YPR181C	0	0	0.155737704918033
YOR164C	0	1	0.155737704918033
YIL038C	0	0	0.155595996360328
YDR074W	0	0	0.155454545454545
YKL089W	0	0	0.155374887082204
YLR197W	0	0	0.155374887082204
YFL031W	0	0	0.155374887082204
YJL026W	0	0	0.155374887082204
YDL014W	0	0	0.155374887082204
YOL094C	0	0	0.155374887082204
YGR171C	1	0	0.155374887082204
YAL039C	0	0	0.155234657039711
YGR227W	0	0	0.155094679891794
YGR037C	0	0	0.154954954954955
YPR083W	0	0	0.154815481548155
YGR001C	0	1	0.154815481548155
YGR203W	0	1	0.154815481548155
YPR016C	0	0	0.154676258992806
YER006W	0	0	0.154537286612758
YKL213C	0	0	0.154398563734291
YHL003C	0	0	0.154260089686099
YDL189W	0	0	0.154121863799283
YNL315C	0	0	0.153983885407341
YJR045C	0	0	0.153846153846154
YDR002W	0	0	0.153708668453977
YDL223C	0	0	0.153571428571429
YJR132W	0	0	0.153504880212955
YPL244C	0	0	0.153504880212955
YGR136W	0	1	0.153504880212955
YJL052W	0	0	0.153504880212955
YOL110W	0	0	0.153504880212955
YKL077W	0	1	0.153504880212955
YJL186W	0	0	0.153504880212955
YDR298C	0	0	0.153504880212955
YHR011W	1	0	0.153504880212955
YMR186W	0	0	0.153368794326241
YDL205C	0	0	0.153232949512843
YOR087W	0	0	0.153097345132743
YKL217W	0	0	0.152961980548187
YLR290C	0	1	0.152961980548187
YOR332W	0	0	0.152826855123675
YGR284C	0	0	0.152691968225949
YGR118W	0	0	0.152557319223986
YKL162C	0	1	0.152557319223986
YDL029W	0	0	0.152422907488987
YKL056C	0	0	0.152288732394366
YNL306W	0	0	0.152154793315743
YER044C	0	0	0.152021089630931
YOR037W	0	0	0.15188762071993
YPR088C	0	0	0.151754385964912
YOR253W	0	0	0.151621384750219
YHR089C	0	0	0.151515151515152
YBL032W	0	0	0.151515151515152
YNR021W	0	1	0.151515151515152
YOL023W	0	0	0.151515151515152
YIL109C	0	0	0.151515151515152
YNL100W	0	1	0.151515151515152
YOR338W	0	0	0.151515151515152
YML063W	0	0	0.151515151515152
YHR136C	0	0	0.151515151515152
YBR185C	0	0	0.151515151515152
YER015W	0	0	0.151515151515152
YGR119C	0	0	0.151515151515152
YJR060W	1	0	0.151515151515152
YDR517W	0	0	0.151515151515152
YGR017W	0	1	0.151515151515152
YOL030W	0	1	0.151515151515152
YER126C	0	0	0.151515151515152
YPL097W	1	0	0.151515151515152
YDR206W	0	0	0.151384083044983
YMR302C	0	0	0.151253241140882
YGR282C	0	0	0.151122625215889
YER087W	0	1	0.151122625215889
YGL254W	0	0	0.150992234685073
YOR117W	0	0	0.150862068965517
YBL015W	0	0	0.150732127476314
YPR111W	0	0	0.150602409638554
YDR244W	0	0	0.150472914875322
YGR049W	0	0	0.150343642611684
YOR231W	0	0	0.150214592274678
YOL103W	0	0	0.15008576329331
YNL029C	0	0	0.150042625745951
YER118C	0	0	0.150042625745951
YGR178C	0	0	0.150042625745951
YKR064W	0	1	0.150042625745951
YGL212W	0	0	0.150042625745951
YOR065W	0	0	0.150042625745951
YLR256W	0	0	0.150042625745951
YMR170C	1	0	0.150042625745951
YDR190C	0	0	0.149914821124361
YER018C	0	0	0.149787234042553
YML074C	0	0	0.149659863945578
YJL110C	0	0	0.149532710280374
YOR246C	0	1	0.149532710280374
YOL077W-A	0	0	0.149405772495756
YER004W	0	1	0.149405772495756
YLR139C	0	0	0.149279050042409
YMR072W	0	0	0.149152542372881
YMR049C	0	0	0.149026248941575
YBR130C	0	0	0.148900169204738
YCR060W	0	0	0.148774302620456
YML019W	0	0	0.148648648648649
YGR198W	0	0	0.148523206751055
YPL083C	0	0	0.148397976391231
YPL172C	0	0	0.148272957034541
YHL034C	0	0	0.148148148148148
YDL195W	0	0	0.148023549201009
YDR238C	0	0	0.147899159663866
YDL192W	0	0	0.147774979009236
YBR030W	0	0	0.147651006711409
YML128C	0	0	0.147527242246438
YEL017C-A	0	0	0.147403685092127
YJL124C	0	0	0.147280334728033
YOR359W	0	0	0.147157190635452
YJL191W	0	0	0.14703425229741
YPL199C	0	1	0.14703425229741
YBR117C	0	0	0.146911519198664
YDR245W	0	0	0.146788990825688
YGR012W	0	1	0.146788990825688
YER031C	0	0	0.146666666666667
YLR237W	0	0	0.14654454621149
YCR084C	0	0	0.146422628951747
YJL091C	0	0	0.146300914380715
YMR293C	0	0	0.146179401993355
YBR021W	0	0	0.146058091286307
YPL052W	0	0	0.145936981757877
YGR010W	0	0	0.145816072908036
YNL308C	0	0	0.145695364238411
YML031W	0	0	0.145574855252275
YMR021C	0	0	0.145454545454545
YOL077C	0	0	0.145334434351775
YOL120C	0	0	0.145214521452145
YER060W	0	1	0.145214521452145
YJL174W	0	0	0.145094806265458
YNL052W	0	0	0.14497528830313
YML025C	0	0	0.144855967078189
YOR272W	0	0	0.144736842105263
YNL095C	0	1	0.144736842105263
YBR243C	0	0	0.144617912900575
YGR024C	0	0	0.144499178981938
YCR031C	0	0	0.144380639868745
YHR027C	0	0	0.144371941272431
YMR312W	0	0	0.144371941272431
YHR106W	0	0	0.144371941272431
YNL065W	0	0	0.144371941272431
YPL208W	0	0	0.144371941272431
YDR174W	0	0	0.144371941272431
YLR174W	1	0	0.144371941272431
YKR079C	0	0	0.144254278728606
YGL143C	0	0	0.144246353322528
YER117W	0	0	0.144246353322528
YHL020C	0	0	0.144246353322528
YNL163C	0	0	0.144246353322528
YOR176W	0	0	0.144246353322528
YAR014C	0	0	0.144246353322528
YDL180W	0	1	0.144246353322528
YDR268W	1	0	0.144246353322528
YNL072W	0	0	0.14412955465587
YOR347C	0	0	0.144012944983819
YMR024W	0	0	0.143896523848019
YDR090C	0	1	0.143896523848019
YJR008W	0	1	0.143896523848019
YIL044C	0	0	0.143780290791599
YHL029C	0	0	0.143664245359161
YDR309C	0	0	0.143548387096774
YNL062C	0	0	0.143432715551974
YMR236W	0	0	0.143317230273752
YHR008C	0	0	0.14320193081255
YGR067C	0	1	0.14320193081255
YCR020C	0	0	0.143086816720257
YGL055W	0	0	0.142971887550201
YNR008W	0	0	0.142857142857143
YER001W	0	0	0.142742582197273
YKL134C	0	0	0.142628205128205
YKR025W	0	0	0.142514011208967
YDR233C	0	1	0.142514011208967
YJR072C	0	1	0.142514011208967
YNL164C	0	0	0.1424
YPR011C	0	0	0.142286171063149
YBR039W	0	0	0.142172523961661
YHR038W	0	0	0.142059058260176
YPL245W	0	1	0.142059058260176
YMR006C	0	0	0.141945773524721
YCL045C	0	1	0.141945773524721
YMR292W	0	0	0.141832669322709
YAL059W	0	0	0.14171974522293
YML091C	0	0	0.141607000795545
YDR267C	0	1	0.141607000795545
YDR160W	0	0	0.141494435612083
YLL001W	0	0	0.141382049245433
YBL024W	0	0	0.141269841269841
YDL140C	0	0	0.141157811260904
YLR144C	0	0	0.141045958795563
YHR150W	0	0	0.140934283452098
YDL227C	0	0	0.140822784810127
YDR059C	0	0	0.140711462450593
YNL282W	0	0	0.140600315955766
YGR112W	0	0	0.140489344909234
YLR152C	0	1	0.140489344909234
YOR334W	0	0	0.140378548895899
YPL137C	0	0	0.14026792750197
YIL103W	0	0	0.140157480314961
YGR232W	0	0	0.140047206923682
YOL028C	0	0	0.139937106918239
YMR272C	0	0	0.139827179890024
YIL008W	0	0	0.139717425431711
YER080W	0	1	0.139717425431711
YEL073C	0	1	0.139717425431711
YOR153W	0	0	0.139607843137255
YGL111W	0	0	0.139498432601881
YOL010W	0	0	0.139389193422083
YNL061W	0	0	0.139280125195618
YCR052W	0	0	0.139211136890951
YPL072W	0	0	0.139211136890951
YKL084W	0	0	0.139211136890951
YHL038C	0	0	0.139211136890951
YER088C	0	0	0.139211136890951
YNL281W	0	0	0.139211136890951
YIL052C	0	0	0.139211136890951
YMR250W	1	0	0.139211136890951
YOR155C	0	0	0.139211136890951
YOR326W	0	0	0.139211136890951
YER170W	0	0	0.139211136890951
YML028W	0	0	0.139211136890951
YHR120W	0	0	0.139211136890951
YDL104C	0	1	0.139211136890951
YDL111C	0	0	0.139211136890951
YLR382C	1	0	0.139211136890951
YLR107W	0	0	0.139103554868624
YOL025W	0	0	0.138996138996139
YGR268C	0	0	0.138888888888889
YPL268W	0	0	0.138781804163454
YMR114C	0	1	0.138781804163454
YMR176W	0	0	0.138674884437596
YLR173W	0	1	0.138674884437596
YGL076C	0	0	0.138568129330254
YPR140W	0	0	0.138461538461538
YPL042C	0	0	0.138355111452729
YNL301C	0	0	0.138248847926267
YGR020C	0	0	0.138142747505756
YPR125W	0	0	0.138036809815951
YIL042C	0	0	0.137931034482759
YMR237W	0	0	0.137825421133231
YIL096C	0	0	0.137719969395562
YOR154W	0	1	0.137719969395562
YOR116C	0	0	0.137614678899083
YKL125W	0	0	0.137509549274255
YAR042W	0	0	0.137404580152672
YDR258C	0	0	0.137299771167048
YGR149W	0	1	0.137299771167048
YGL021W	0	0	0.13719512195122
YDR404C	0	0	0.137090632140137
YNR009W	0	0	0.136986301369863
YOR120W	0	0	0.136882129277567
YKL195W	0	0	0.13677811550152
YGL135W	0	0	0.136674259681093
YJR075W	0	0	0.136570561456753
YDR079C-A	0	0	0.136467020470053
YLR265C	0	0	0.136363636363636
YDR266C	0	1	0.136363636363636
YLR245C	0	0	0.136260408781226
YKL148C	0	0	0.136157337367625
YJR152W	0	0	0.136054421768707
YMR277W	0	0	0.13595166163142
YNR059W	0	0	0.135849056603774
YGL018C	0	0	0.135746606334842
YNL006W	0	0	0.135644310474755
YDR144C	0	0	0.135542168674699
YLL018C-A	0	0	0.135479041916168
YMR027W	0	1	0.135479041916168
YML079W	0	1	0.135479041916168
YPL235W	0	0	0.135479041916168
YER051W	0	0	0.135479041916168
YJR123W	0	0	0.135479041916168
YHR207C	0	1	0.135479041916168
YNL283C	0	0	0.135479041916168
YKR057W	0	0	0.135479041916168
YNL264C	0	0	0.135479041916168
YDR007W	1	0	0.135479041916168
YEL065W	0	0	0.135377711293942
YOR301W	0	0	0.135276532137519
YDR316W	0	1	0.135276532137519
YHR041C	0	0	0.135175504107543
YMR175W	0	0	0.135074626865672
YKL112W	0	0	0.134973900074571
YDR376W	0	0	0.134873323397914
YOL107W	0	1	0.134873323397914
YLR220W	0	0	0.134772896500372
YMR016C	0	0	0.134672619047619
YNL005C	0	0	0.13457249070632
YLR143W	0	1	0.13457249070632
YLL029W	0	1	0.13457249070632
YPR187W	0	0	0.134472511144131
YOR232W	0	0	0.134372680029696
YGL100W	0	0	0.134272997032641
YJR124C	0	1	0.134272997032641
YBR037C	0	0	0.134173461823573
YIL162W	0	0	0.134074074074074
YJL069C	0	0	0.133974833456699
YGR038W	0	0	0.13387573964497
YJL109C	0	0	0.133776792313378
YNL190W	0	0	0.133677991137371
YIR023W	0	0	0.133579335793358
YMR168C	0	0	0.133480825958702
YPR129W	0	0	0.133382461311717
YPR132W	0	0	0.133284241531664
YOR060C	0	0	0.133186166298749
YCR016W	0	0	0.133138258961229
YLR094C	0	0	0.133138258961229
YJL112W	0	0	0.133138258961229
YML021C	0	0	0.133138258961229
YGR248W	0	0	0.133138258961229
YHR032W	0	1	0.133138258961229
YDR294C	0	0	0.133138258961229
YNL026W	0	0	0.133138258961229
YBR006W	1	0	0.133138258961229
YHR049W	0	1	0.133138258961229
YJR119C	0	0	0.133040935672515
YDL175C	0	0	0.132943754565376
YJR110W	0	0	0.132846715328467
YJL102W	0	0	0.132749817651349
YNL314W	0	0	0.13265306122449
YKL067W	0	0	0.132556445739257
YIR021W	0	0	0.132459970887918
YDL160C	0	0	0.132363636363636
YEL056W	0	0	0.132267441860465
YPR113W	0	0	0.132171387073348
YOR021C	0	0	0.132075471698113
YCR004C	0	1	0.132075471698113
YER154W	0	0	0.131979695431472
YPL075W	0	0	0.131884057971014
YMR056C	0	0	0.131788559015206
YHR178W	0	0	0.131693198263386
YFL034C-B	0	0	0.131597975415763
YPL223C	0	0	0.13150289017341
YNL001W	0	0	0.131407942238267
YIL118W	0	0	0.131313131313131
YEL044W	0	0	0.131218457101658
YDL047W	0	0	0.131123919308357
YMR110C	0	0	0.131029517638589
YDR170C	0	0	0.130935251798561
YGL030W	0	0	0.130841121495327
YLR335W	0	0	0.130747126436782
YPL184C	0	1	0.130747126436782
YCR002C	0	0	0.130653266331658
YBR023C	0	0	0.130559540889527
YIL090W	0	0	0.130465949820789
YNL125C	0	0	0.130372492836676
YDR425W	0	0	0.130279169649248
YLR114C	0	0	0.130185979971388
YDR242W	0	1	0.130185979971388
YHR098C	0	0	0.130092923516798
YKR009C	0	0	0.13
YKR028W	0	0	0.129907209136331
YDR061W	0	1	0.129907209136331
YNL328C	0	0	0.12981455064194
YJR095W	0	0	0.129722024233785
YDR447C	0	0	0.12962962962963
YNL009W	0	0	0.129537366548043
YNL090W	0	0	0.129445234708393
YGL078C	0	0	0.129353233830846
YLR141W	0	0	0.129261363636364
YOR382W	0	0	0.1291696238467
YDR086C	0	0	0.129078014184397
YGL232W	0	0	0.129055007052186
YLR407W	0	1	0.129055007052186
YGR132C	0	0	0.129055007052186
YLR194C	0	0	0.129055007052186
YLR387C	0	1	0.129055007052186
YOR198C	0	0	0.129055007052186
YHR003C	0	1	0.129055007052186
YDR223W	0	0	0.129055007052186
YGR252W	0	0	0.129055007052186
YDR099W	0	0	0.129055007052186
YGR007W	1	0	0.129055007052186
YJL050W	0	0	0.128964059196617
YKL033W-A	0	1	0.128964059196617
YJL184W	0	0	0.12887323943662
YDR075W	0	0	0.128782547501759
YLR121C	0	0	0.128691983122363
YOL005C	0	0	0.128601546029515
YBR252W	0	0	0.128511235955056
YIL133C	0	0	0.128421052631579
YMR280C	0	0	0.128330995792426
YGL129C	0	0	0.128241065171689
YDL103C	0	0	0.128151260504202
YKR048C	0	0	0.128061581525542
YOR204W	0	0	0.127972027972028
YLR011W	0	0	0.127882599580713
YPL159C	0	0	0.127793296089385
YGR023W	0	0	0.127704117236567
YAL022C	0	0	0.127615062761506
YOR157C	0	0	0.127526132404181
YIL111W	0	0	0.127512127512128
YBL082C	0	0	0.127512127512128
YBR222C	0	1	0.127512127512128
YDR145W	0	0	0.127512127512128
YOR297C	0	0	0.127512127512128
YDR372C	0	0	0.127512127512128
YJL157C	0	0	0.127512127512128
YNL045W	0	0	0.127512127512128
YDR173C	1	0	0.127512127512128
YDR375C	0	0	0.127423822714681
YGR169C	0	0	0.127410468319559
YMR059W	0	0	0.127410468319559
YKL188C	0	0	0.127410468319559
YLR029C	0	0	0.127410468319559
YDR140W	0	0	0.127410468319559
YER095W	0	0	0.127410468319559
YDL217C	0	0	0.127410468319559
YMR020W	1	0	0.127410468319559
YLR221C	0	0	0.127322780454233
YER070W	0	0	0.127235213204952
YIL154C	0	0	0.127147766323024
YML120C	0	0	0.12706043956044
YDL231C	0	0	0.12697323266987
YLR214W	0	0	0.126886145404664
YML081W	0	1	0.126886145404664
YLR126C	0	0	0.126799177518849
YHR048W	0	0	0.126712328767123
YMR121C	0	0	0.12662559890486
YDL204W	0	1	0.12662559890486
YER122C	0	0	0.126538987688098
YCR083W	0	0	0.126452494873548
YOL165C	0	0	0.126366120218579
YIL036W	0	0	0.126279863481229
YLR113W	0	0	0.126193724420191
YKL187C	0	1	0.126193724420191
YNL263C	0	0	0.126107702794819
YNL096C	0	0	0.126021798365123
YGL211W	0	0	0.125936010891763
YGR255C	0	0	0.125850340136054
YLR105C	0	0	0.125764785859959
YEL055C	0	0	0.125679347826087
YMR234W	0	0	0.125594025797692
YIL157C	0	1	0.125594025797692
YHR009C	0	1	0.125594025797692
YFR049W	0	0	0.12550881953867
YHR017W	0	1	0.12550881953867
YPR137W	0	0	0.125423728813559
YOR298C-A	0	0	0.125338753387534
YGR177C	0	0	0.125253893026405
YDR539W	0	1	0.125253893026405
YHR059W	0	0	0.125169147496617
YDR527W	0	0	0.125084516565247
YDR297W	0	0	0.125
YJR112W	0	0	0.12491559756921
YOR171C	0	0	0.124831309041835
YOR078W	0	0	0.124747134187458
YBL028C	0	0	0.12466307277628
YPL125W	0	0	0.124579124579125
YKL054C	0	0	0.124495289367429
YLR409C	0	0	0.124411566913248
YLL011W	0	0	0.124327956989247
YPR185W	0	0	0.124244459368704
YKL151C	0	1	0.124244459368704
YGL120C	0	0	0.124161073825503
YDR496C	0	0	0.124077800134138
YNL010W	0	1	0.124077800134138
YNL312W	0	0	0.123994638069705
YOR002W	0	0	0.123911587407904
YHR055C	0	0	0.123828647925033
YCR072C	0	0	0.123745819397993
YDR116C	0	0	0.123663101604278
YPL029W	0	0	0.123580494321977
YPL249C	0	0	0.123497997329773
YNL131W	0	0	0.123415610406938
YNL238W	0	0	0.123333333333333
YBR056W	0	1	0.123333333333333
YER148W	0	0	0.123251165889407
YMR149W	0	0	0.123169107856192
YOR056C	0	0	0.123087159015303
YMR093W	0	0	0.123005319148936
YGL119W	0	0	0.122923588039867
YLR108C	0	1	0.122923588039867
YAL061W	0	1	0.122923588039867
YPL005W	0	0	0.122841965471448
YGL187C	0	0	0.122760451227605
YIL075C	0	0	0.122679045092838
YJR028W	0	0	0.12259774685222
YJR014W	0	1	0.12259774685222
YGR087C	0	0	0.122516556291391
YMR212C	0	0	0.122435473196559
YLR405W	0	0	0.122354497354497
YGR277C	0	0	0.122273628552545
YGR154C	0	0	0.1221928665786
YCR024C-A	0	0	0.122112211221122
YDR524C	0	0	0.122031662269129
YNL112W	0	0	0.121951219512195
YDR065W	0	0	0.121870882740448
YLR393W	0	0	0.121790651744569
YGL101W	0	1	0.121790651744569
YNL302C	0	0	0.121710526315789
YFL001W	0	0	0.121630506245891
YIR015W	0	0	0.121550591327201
YPR144C	0	0	0.121470781352594
YCR046C	0	0	0.121391076115486
YDR390C	0	0	0.121311475409836
YKR087C	0	0	0.121231979030144
YOR057W	0	0	0.121152586771447
YGR103W	0	0	0.121073298429319
YIL085C	0	0	0.120994113799869
YOR262W	0	1	0.120994113799869
YKL117W	0	0	0.120915032679739
YMR247C	0	0	0.120836054866101
YCR090C	0	1	0.120836054866101
YKL051W	0	0	0.120757180156658
YIL153W	0	0	0.120678408349641
YDR349C	0	1	0.120678408349641
YMR064W	0	0	0.120599739243807
YMR123W	0	0	0.120521172638436
YMR238W	0	0	0.120442708333333
YGR256W	0	0	0.120364346128822
YHL040C	0	0	0.120286085825748
YPL050C	0	0	0.120207927225471
YLL063C	0	0	0.12012987012987
YKL016C	0	0	0.120102761721259
YLR189C	0	0	0.120102761721259
YJL217W	0	1	0.120102761721259
YPL256C	0	0	0.120102761721259
YMR226C	0	0	0.120102761721259
YPL032C	0	0	0.120102761721259
YFL057C	0	0	0.120102761721259
YGR163W	0	0	0.120102761721259
YMR222C	0	1	0.120102761721259
YMR290C	0	0	0.120102761721259
YJR046W	0	0	0.120102761721259
YMR257C	0	0	0.120102761721259
YDL135C	0	0	0.120102761721259
YJL193W	0	1	0.120102761721259
YNL180C	0	0	0.120102761721259
YPR089W	0	1	0.120102761721259
YLR110C	0	0	0.120102761721259
YEL015W	0	0	0.120102761721259
YDL004W	0	0	0.120102761721259
YDL219W	1	0	0.120102761721259
YDR283C	1	0	0.120102761721259
YJL063C	0	0	0.12002567394095
YML070W	0	0	0.119948685054522
YPL222W	0	1	0.119948685054522
YBR044C	0	0	0.119871794871795
YDR060W	0	0	0.119795003203075
YGL220W	0	1	0.119795003203075
YOR045W	0	0	0.119718309859155
YGR147C	0	0	0.119641714651312
YPR078C	0	0	0.119565217391304
YMR207C	0	0	0.119488817891374
YKR014C	0	0	0.11941251596424
YDR448W	0	0	0.119336311423101
YEL006W	0	0	0.119260204081633
YDR070C	0	1	0.119260204081633
YPR009W	0	0	0.119184193753983
YCR028C-A	0	0	0.119108280254777
YDR450W	0	0	0.119032463399109
YJL077C	0	1	0.119032463399109
YOR305W	0	0	0.118956743002545
YDR470C	0	0	0.118881118881119
YHL047C	0	0	0.118805590851334
YLR332W	0	0	0.118730158730159
YMR229C	0	0	0.118654822335025
YEL020C	0	1	0.118654822335025
YAL033W	0	0	0.11857958148383
YBL071W-A	0	0	0.11850443599493
YJL148W	0	0	0.118429385687144
YOR122C	0	0	0.118354430379747
YFR024C-A	0	0	0.118279569892473
YNR040W	0	1	0.118279569892473
YGL213C	0	0	0.118204804045512
YHR040W	0	0	0.118130132659507
YPL149W	0	0	0.118055555555556
YML100W	0	0	0.117981072555205
YKR062W	0	0	0.117906683480454
YOR213C	0	0	0.117832388153749
YDR466W	0	0	0.117758186397985
YOR259C	0	0	0.117684078036501
YOL136C	0	0	0.117610062893082
YNL040W	0	1	0.117610062893082
YHR203C	0	0	0.117536140791955
YOR028C	0	0	0.117462311557789
YLR369W	0	0	0.117388575015694
YDR287W	0	0	0.117314930991217
YKL180W	0	0	0.117241379310345
YGL094C	0	0	0.117167919799499
YGR052W	0	1	0.117167919799499
YIR038C	0	0	0.117094552285535
YLR343W	0	0	0.117021276595745
YDR236C	0	0	0.116948092557849
YEL007W	0	1	0.116948092557849
YLR212C	0	0	0.116875
YPL218W	0	0	0.116801998750781
YKL208W	0	0	0.116729088639201
YOR147W	0	0	0.116656269494697
YJL222W	0	0	0.116583541147132
YER152C	0	1	0.116583541147132
YIL131C	0	0	0.116510903426791
YKL155C	0	0	0.116438356164384
YKL022C	0	0	0.11640866873065
YGR271W	0	0	0.11640866873065
YBR028C	0	1	0.11640866873065
YGL160W	0	1	0.11640866873065
YDL125C	0	0	0.11640866873065
YOR101W	0	0	0.11640866873065
YNR045W	0	0	0.11640866873065
YJL076W	0	0	0.11640866873065
YOL021C	0	0	0.11640866873065
YLR002C	0	0	0.11640866873065
YPR006C	1	0	0.11640866873065
YLR394W	0	0	0.116336633663366
YGL091C	0	0	0.116264687693259
YOR165W	0	0	0.116236162361624
YIL061C	0	0	0.116236162361624
YPL214C	0	0	0.116236162361624
YMR033W	0	0	0.116236162361624
YLR022C	0	0	0.116236162361624
YJL010C	0	0	0.116236162361624
YCR018C	0	0	0.116236162361624
YDL212W	0	0	0.116236162361624
YIL128W	1	0	0.116236162361624
YGR110W	0	1	0.116236162361624
YKL143W	0	0	0.116164720344192
YPL266W	0	0	0.116093366093366
YGR079W	0	1	0.116093366093366
YFL044C	0	0	0.116022099447514
YDL222C	0	0	0.115950920245399
YER125W	0	0	0.11587982832618
YNL284C	0	0	0.115808823529412
YDL053C	0	1	0.115808823529412
YGL037C	0	0	0.11573790569504
YDL173W	0	1	0.11573790569504
YGR095C	0	0	0.115667074663403
YDR191W	0	0	0.115596330275229
YOR251C	0	1	0.115596330275229
YGR272C	0	0	0.115525672371638
Q0110	0	0	0.115455100794136
YMR066W	0	1	0.115455100794136
YOL056W	0	1	0.115455100794136
YNR053C	0	0	0.115384615384615
YLL052C	0	0	0.115314215985357
YOR320C	0	0	0.115243902439024
YDR453C	0	0	0.115173674588665
YHL001W	0	0	0.11510353227771
YGL106W	0	0	0.11503347534997
YGR141W	0	0	0.114963503649635
YJR053W	0	0	0.114893617021277
YDR538W	0	0	0.114823815309842
YDR398W	0	0	0.114754098360656
YOR084W	0	0	0.114684466019417
YOR145C	0	0	0.114614918132201
YNL262W	0	0	0.114545454545455
YAL010C	0	0	0.114476075105996
YMR023C	0	0	0.114406779661017
YMR285C	0	0	0.114337568058076
YMR036C	0	0	0.114268440145103
YGR233C	0	0	0.114199395770393
YHL021C	0	1	0.114199395770393
YHR115C	0	0	0.114130434782609
YLR316C	0	0	0.114061557030779
YOR266W	0	0	0.113992762364294
YLR418C	0	0	0.113924050632911
YOR346W	0	0	0.113855421686747
YNL056W	0	1	0.113855421686747
YLR222C	0	0	0.113786875376279
YNL048W	0	0	0.113718411552347
YKL203C	0	0	0.113650030066146
YGR033C	0	0	0.113581730769231
YJR024C	0	1	0.113581730769231
YIL023C	0	0	0.113513513513514
YLR020C	0	0	0.113445378151261
YEL024W	0	0	0.113377324535093
YNL243W	0	0	0.113309352517986
YGR134W	0	0	0.113241461953265
YML043C	0	0	0.113173652694611
YPR154W	0	0	0.11310592459605
YHL015W	0	0	0.113038277511962
YPL207W	0	1	0.113038277511962
YCR073W-A	0	0	0.112970711297071
YKL201C	0	0	0.112903225806452
YEL019C	0	0	0.112835820895522
YDR130C	0	0	0.112768496420048
YLL056C	0	0	0.112701252236136
YGR165W	0	0	0.112634088200238
YKR016W	0	1	0.112634088200238
YPL200W	0	0	0.112567004169148
YBL002W	0	0	0.1125
YKL023W	0	1	0.1125
YNR034W	0	0	0.112433075550268
YCR061W	0	0	0.112366230677765
YGR019W	0	0	0.112299465240642
YJR155W	0	0	0.112232779097387
YML012W	0	0	0.112166172106825
YIL134W	0	0	0.112099644128114
YPL118W	0	0	0.112033195020747
YDR312W	0	0	0.11196682464455
YNR067C	0	0	0.11190053285968
YLR129W	0	0	0.111834319526627
YOL002C	0	0	0.111768184506209
YOL111C	0	0	0.111702127659574
YKL027W	0	1	0.111702127659574
YGR043C	0	1	0.111702127659574
YOR048C	0	0	0.111636148848198
YKR061W	0	0	0.111570247933884
YOR067C	0	0	0.111504424778761
YGR235C	0	1	0.111504424778761
YDR146C	0	0	0.111438679245283
YKR056W	0	0	0.111373011196229
YFL016C	0	0	0.1113074204947
YLL005C	0	0	0.11124190700412
YBR261C	0	1	0.11124190700412
YJR108W	0	0	0.111176470588235
YCR088W	0	0	0.111111111111111
YNL094W	0	0	0.111045828437133
YPL078C	0	0	0.110980622431004
YML102W	0	0	0.110915492957746
YIL035C	0	0	0.110850439882698
YLR375W	0	1	0.110850439882698
YNR036C	0	0	0.110785463071512
YGL139W	0	0	0.110720562390158
YIL031W	0	0	0.110655737704918
YMR174C	0	0	0.110590988882387
YHL032C	0	0	0.110526315789474
YPL030W	0	1	0.110526315789474
YHR187W	0	0	0.110461718293396
YPR169W	0	0	0.110397196261682
YKL021C	0	0	0.110332749562172
YGL180W	0	0	0.11026837806301
YML023C	0	0	0.110204081632653
YGL147C	0	0	0.11013986013986
YGR062C	0	0	0.110075713453698
YML004C	0	0	0.110011641443539
YLL016W	0	0	0.109947643979058
YMR264W	0	0	0.109883720930233
YKL164C	0	0	0.109819872167345
YGR144W	0	0	0.109756097560976
YAL007C	0	0	0.109692396982008
YJL179W	0	0	0.109628770301624
YHR052W	0	0	0.109565217391304
YOR074C	0	0	0.109501738122827
YBR234C	0	0	0.109438332368269
YLR410W	0	0	0.109375
YER014W	0	0	0.109311740890688
YFR031C-A	0	0	0.109248554913295
YGL068W	0	0	0.109185441941075
YNL192W	0	0	0.109122401847575
YHR189W	0	0	0.109059434506636
YGR078C	0	0	0.108996539792388
YNR037C	0	0	0.108933717579251
YAL017W	0	0	0.108870967741935
YDR064W	0	0	0.10880829015544
YDR305C	0	0	0.108745684695052
YHR045W	0	1	0.108745684695052
YGL192W	0	0	0.108683151236343
YGR106C	0	1	0.108683151236343
YNL219C	0	0	0.108620689655172
YDR379C-A	0	1	0.108620689655172
YJL062W-A	0	1	0.108620689655172
YML007C-A	0	1	0.108620689655172
YPR082C	0	0	0.108558299827685
YIL173W	0	0	0.10849598163031
YHR001W	0	0	0.108433734939759
YMR101C	0	0	0.108371559633028
YLR433C	0	0	0.108309455587393
YGL257C	0	0	0.108247422680412
YGR245C	0	0	0.108185460789926
YJL147C	0	1	0.108185460789926
YFL034C-A	0	0	0.10812356979405
YOL130W	0	0	0.108061749571184
YHR211W	0	0	0.108
YPL012W	0	0	0.107938320959452
YDR350C	0	0	0.107876712328767
YLR077W	0	1	0.107876712328767
YHR113W	0	0	0.10781517398745
YOL109W	0	0	0.107753705815279
YMR157C	0	1	0.107753705815279
YDL137W	0	0	0.107692307692308
YNL274C	0	0	0.107630979498861
YNL270C	0	0	0.107569721115538
YGL085W	0	1	0.107569721115538
YCR071C	0	0	0.107508532423208
YNL320W	0	1	0.107508532423208
YOL062C	0	0	0.107447413303013
YJR030C	0	1	0.107447413303013
YMR187C	0	1	0.107447413303013
YPL163C	0	0	0.107386363636364
YOR039W	0	0	0.10732538330494
YDL063C	0	0	0.107264472190692
YPL095C	0	0	0.107203630175837
YHR143W-A	0	0	0.107142857142857
YFR050C	0	0	0.107082152974504
YKL197C	0	0	0.107021517553794
YKR076W	0	0	0.106960950764007
YBR296C	0	0	0.106900452488688
YJR041C	0	0	0.106840022611645
YMR215W	0	1	0.106840022611645
YER012W	0	0	0.106779661016949
YPL211W	0	0	0.106719367588933
YGR031W	0	1	0.106719367588933
YNR032W	0	0	0.10665914221219
YER063W	0	0	0.106598984771574
YDR092W	0	0	0.106538895152198
YHR005C-A	0	0	0.106478873239437
YOR239W	0	0	0.106418918918919
YMR137C	0	0	0.106359032076533
YNL070W	0	0	0.106299212598425
YLR250W	0	0	0.106239460370995
YJR097W	0	0	0.106179775280899
YER177W	0	0	0.106120157215048
YGL020C	0	0	0.106060606060606
YJL035C	0	0	0.106001121704992
YBR061C	0	0	0.105941704035874
YIL030C	0	0	0.105882352941176
YKL039W	0	1	0.105882352941176
YIL155C	0	0	0.105823068309071
YNL194C	0	0	0.10576385002798
YBL101C	0	0	0.105704697986577
YDL210W	0	0	0.105645612073784
YLR363C	0	0	0.105586592178771
YDR041W	0	0	0.105527638190955
YJR154W	0	1	0.105527638190955
[truncated: 3,790 more rows]
