# Supplementary material for: Computationally Driven, Quantitative Experiments Discover Genes Required for Mitochondrial Biogenesis
Source: PLoS Genet. 2009 Mar 20;5(3):e1000407. doi: 10.1371/journal.pgen.1000407 (PMC2648979; doi:10.1371/journal.pgen.1000407)
Supplement: Dataset S2 — Top 100 novel ensemble predictions for additional yeast biological processes. A zip file containing 387 tab-delimited text files of the ensemble predictions for the indicated Gene Ontology Biological Process Term. (21.70 MB GZ) [file pgen.1000407.s013.gz › GO_0006520.txt]

ORF	AnnotatedToTerm?	Uncharacterized_04152007?	Precision
YDL066W	1	0	1.0
YER069W	1	0	1.0
YOL058W	1	0	1.0
YER052C	1	0	1.0
YDR035W	1	0	1.0
YIR034C	1	0	1.0
YLR027C	1	0	1.0
YJR109C	1	0	1.0
YCL009C	1	0	1.0
YOR202W	1	0	1.0
YIL116W	1	0	1.0
YER090W	1	0	1.0
YMR062C	1	0	1.0
YDR127W	1	0	1.0
YCL030C	1	0	1.0
YKL211C	1	0	1.0
YDR487C	0	0	0.947368421052632
YBR248C	1	0	0.947368421052632
YHR018C	1	0	0.947368421052632
YEL071W	0	0	0.923076923076923
YER055C	1	0	0.923076923076923
YNL104C	1	0	0.923076923076923
YOR184W	1	0	0.923076923076923
YDR158W	1	0	0.923076923076923
YOR130C	1	0	0.923076923076923
YLR303W	1	0	0.923076923076923
YBR145W	0	0	0.9
YHR019C	1	0	0.9
YGL026C	1	0	0.9
YHR208W	1	0	0.9
YDL198C	0	0	0.894736842105263
YGL202W	1	0	0.894736842105263
YDR354W	1	0	0.894736842105263
YJR137C	1	0	0.894736842105263
YER091C	1	0	0.894736842105263
YMR108W	1	0	0.894736842105263
YPR145W	1	0	0.894736842105263
YDL182W	1	0	0.894736842105263
YPR058W	0	0	0.883720930232558
YOL064C	1	0	0.883720930232558
YOR323C	1	0	0.883720930232558
YGR124W	1	0	0.883720930232558
YER086W	1	0	0.883720930232558
YER073W	0	0	0.87719298245614
YDL131W	1	0	0.87719298245614
YNR050C	1	0	0.87719298245614
YOR108W	1	0	0.87719298245614
YDR037W	1	0	0.87719298245614
YFR030W	0	0	0.87719298245614
YJR016C	1	0	0.87719298245614
YGL148W	1	0	0.87719298245614
YGL125W	1	0	0.87719298245614
YBR249C	1	0	0.87719298245614
YJR010W	1	0	0.87719298245614
YIL074C	1	0	0.87719298245614
YDR234W	1	0	0.87719298245614
YOR303W	1	0	0.87719298245614
YGR204W	0	0	0.862068965517241
YGR267C	0	0	0.859375
YCR053W	1	0	0.859375
YJL071W	1	0	0.859375
YGL009C	1	0	0.859375
YOL140W	1	0	0.859375
YDR341C	1	0	0.859375
YKL120W	0	0	0.846153846153846
YGL186C	0	0	0.833333333333333
YKL218C	0	0	0.833333333333333
YGR185C	1	0	0.833333333333333
YLR355C	1	0	0.833333333333333
YIL094C	1	0	0.833333333333333
YPR033C	1	0	0.833333333333333
YGL245W	1	0	0.833333333333333
YDR531W	0	0	0.821917808219178
YNL220W	0	0	0.815789473684211
YJR148W	1	0	0.815789473684211
YKR069W	1	0	0.815789473684211
YBR256C	0	0	0.805194805194805
YFL028C	0	0	0.79746835443038
YBR115C	1	0	0.79746835443038
YGL224C	0	0	0.7875
YHR071W	0	0	0.780487804878049
YOR375C	1	0	0.780487804878049
YLR058C	0	0	0.776470588235294
YPL273W	1	0	0.776470588235294
YKL001C	1	0	0.776470588235294
YLR348C	0	0	0.770114942528736
YGR094W	1	0	0.770114942528736
YLR359W	0	0	0.764044943820225
YJL088W	1	0	0.764044943820225
YPL092W	0	0	0.760869565217391
YPR167C	1	0	0.760869565217391
YHR020W	1	0	0.760869565217391
YBR218C	0	0	0.752688172043011
YPL252C	0	0	0.74468085106383
YMR096W	0	0	0.736842105263158
YGR061C	0	0	0.729166666666667
YHR122W	0	0	0.721649484536082
YJR130C	0	0	0.714285714285714
YMR083W	0	0	0.707070707070707
YLR092W	0	0	0.7
YBR043C	0	0	0.699029126213592
YLR180W	1	0	0.699029126213592
YER081W	1	0	0.699029126213592
YML116W	0	0	0.692307692307692
YGL234W	0	0	0.688679245283019
YPR035W	1	0	0.688679245283019
YHR029C	0	1	0.688679245283019
YDR046C	0	0	0.682242990654206
YLR153C	0	0	0.675925925925926
YMR095C	0	0	0.672727272727273
YHR025W	1	0	0.672727272727273
YMR300C	0	0	0.666666666666667
YMR120C	0	0	0.666666666666667
YKL029C	1	0	0.666666666666667
YDR502C	1	0	0.666666666666667
YPL188W	0	0	0.663865546218487
YBR263W	0	0	0.663865546218487
YEL046C	1	0	0.663865546218487
YOR335C	1	0	0.663865546218487
YAL012W	1	0	0.663865546218487
YOR221C	0	0	0.658333333333333
YDR408C	0	0	0.652892561983471
YMR241W	0	0	0.647540983606557
YJL200C	0	1	0.647540983606557
YGR055W	0	0	0.642276422764228
YJR025C	0	0	0.637096774193548
YML126C	0	0	0.632
YHR024C	0	0	0.62992125984252
YHR162W	0	1	0.62992125984252
YFR025C	1	0	0.62992125984252
YEL063C	0	0	0.625
YPL135W	0	0	0.62015503875969
YCL017C	0	0	0.615384615384615
YHR047C	0	0	0.610687022900763
YBR104W	0	0	0.606060606060606
YNL268W	0	0	0.601503759398496
YLL018C	0	0	0.601449275362319
YGR155W	1	0	0.601449275362319
YLR044C	0	0	0.601449275362319
YEL009C	1	0	0.601449275362319
YDR019C	1	0	0.601449275362319
YNL311C	0	0	0.597122302158273
YPR074C	0	0	0.592857142857143
YOL059W	0	0	0.588652482269504
YJL060W	0	0	0.587412587412587
YPL160W	1	0	0.587412587412587
YLL027W	0	0	0.583333333333333
YOR201C	0	0	0.581081081081081
YPL274W	0	0	0.581081081081081
YGL184C	1	0	0.581081081081081
YJR139C	1	0	0.581081081081081
YHR063C	0	0	0.577181208053691
YKL184W	0	0	0.573333333333333
YGR175C	0	0	0.56953642384106
YBR068C	0	0	0.565789473684211
YPL262W	0	0	0.562091503267974
YNR043W	0	0	0.558441558441558
YER178W	0	0	0.554838709677419
YOR226C	0	0	0.55421686746988
YPL265W	0	0	0.55421686746988
YAL044C	1	0	0.55421686746988
YGR240C	0	0	0.55421686746988
YMR189W	1	0	0.55421686746988
YOL097C	1	0	0.55421686746988
YDR226W	0	0	0.55421686746988
YGR264C	1	0	0.55421686746988
YOR222W	0	0	0.55421686746988
YER175C	0	1	0.55421686746988
YLR060W	1	0	0.55421686746988
YLR304C	1	0	0.55421686746988
YNL239W	0	0	0.550898203592814
YBL076C	0	0	0.547619047619048
YBR127C	0	0	0.544378698224852
YOR271C	0	1	0.544378698224852
YAL038W	0	0	0.541176470588235
YOL119C	0	0	0.540697674418605
YFL022C	1	0	0.540697674418605
YFR055W	0	0	0.53757225433526
YKR080W	0	0	0.53448275862069
YBL098W	0	0	0.534090909090909
YFL018C	1	0	0.534090909090909
YGL062W	0	0	0.531073446327684
YBR035C	0	0	0.528089887640449
YOR128C	0	0	0.527777777777778
YCL018W	1	0	0.527777777777778
YAR015W	0	0	0.524861878453039
YDR508C	0	0	0.521978021978022
YJR105W	0	0	0.519125683060109
YMR208W	0	0	0.516304347826087
YHR163W	0	0	0.513513513513513
YDR481C	0	0	0.513368983957219
YKL106W	1	0	0.513368983957219
YOR337W	0	0	0.513227513227513
YOR136W	1	0	0.513227513227513
YPL061W	0	0	0.510526315789474
YGL001C	0	0	0.507853403141361
YMR318C	0	0	0.505208333333333
YLR249W	0	0	0.50259067357513
YLR354C	0	0	0.502564102564103
YCR005C	1	0	0.502564102564103
YGR239C	0	0	0.5
YLR179C	0	1	0.5
YMR303C	0	0	0.5
YDL171C	1	0	0.5
YOR133W	0	0	0.497512437810945
YER165W	0	0	0.497512437810945
YJL130C	1	0	0.497512437810945
YPL028W	0	0	0.495049504950495
YMR220W	0	0	0.492610837438424
YBR294W	0	0	0.490196078431373
YGL117W	0	1	0.490196078431373
YIL053W	0	0	0.48780487804878
YNL129W	0	0	0.485576923076923
YER024W	0	0	0.485576923076923
YBR121C	1	0	0.485576923076923
YHR216W	0	0	0.483253588516746
YJR111C	0	1	0.483253588516746
YMR321C	0	1	0.483253588516746
YNL004W	0	0	0.480952380952381
YDL236W	0	0	0.478672985781991
YDL170W	0	0	0.476415094339623
YLR291C	0	0	0.474178403755869
YGR234W	0	0	0.47196261682243
YEL029C	0	0	0.469767441860465
YDL054C	0	0	0.467592592592593
YBR011C	0	0	0.465437788018433
YHR064C	0	0	0.463963963963964
YDL185W	0	0	0.463963963963964
YDR034C	1	0	0.463963963963964
YNL229C	0	0	0.463963963963964
YNL277W	1	0	0.463963963963964
YLR089C	0	1	0.463963963963964
YNL221C	0	0	0.461883408071749
YGL012W	0	0	0.460176991150442
YGR065C	0	0	0.460176991150442
YIR017C	1	0	0.460176991150442
YKR042W	0	0	0.458149779735683
YPL212C	0	0	0.456140350877193
YKL080W	0	0	0.454148471615721
YBR291C	0	0	0.452173913043478
YNL036W	0	0	0.450643776824034
YLR432W	0	0	0.450643776824034
YNL247W	1	0	0.450643776824034
YMR097C	0	0	0.448717948717949
YKL081W	0	0	0.447698744769874
YJL172W	0	0	0.447698744769874
YMR205C	0	0	0.447698744769874
YGL105W	1	0	0.447698744769874
YNL037C	1	0	0.447698744769874
YMR217W	0	0	0.445833333333333
YML008C	0	0	0.443983402489627
YDR353W	0	0	0.442148760330579
YDL226C	0	0	0.440329218106996
YLL061W	0	0	0.438524590163934
YJL212C	0	0	0.436734693877551
YFR044C	0	0	0.435483870967742
YPL250C	0	1	0.435483870967742
YOR063W	0	0	0.435483870967742
YLL062C	1	0	0.435483870967742
YLR134W	0	0	0.433734939759036
YIL056W	0	0	0.432539682539683
YCL028W	0	1	0.432539682539683
YIL003W	0	0	0.432539682539683
YER043C	1	0	0.432539682539683
YLR193C	0	0	0.430830039525692
YOR209C	0	0	0.429133858267717
YDR188W	0	0	0.427450980392157
YJR070C	0	0	0.42578125
YHR183W	0	0	0.424124513618677
YGR029W	0	0	0.422480620155039
YIL078W	0	0	0.420849420849421
YKL060C	0	0	0.419847328244275
YLR192C	0	0	0.419847328244275
YPL111W	1	0	0.419847328244275
YIL039W	0	0	0.418250950570342
YBR221C	0	0	0.416666666666667
YER056C	0	0	0.415094339622642
YBR025C	0	0	0.413533834586466
YER040W	0	0	0.411985018726592
YOR370C	0	0	0.41044776119403
YHL036W	0	0	0.408921933085502
YLL048C	0	0	0.407407407407407
YLR188W	0	0	0.406593406593407
YMR202W	0	0	0.406593406593407
YGR208W	1	0	0.406593406593407
YNL142W	0	0	0.405109489051095
YAL042W	0	0	0.403636363636364
YIL145C	0	0	0.402173913043478
YPL226W	0	0	0.40072202166065
YKL212W	0	0	0.399280575539568
YPR002W	0	0	0.397849462365591
YHR112C	0	0	0.396428571428571
YLR378C	0	0	0.395017793594306
YOL147C	0	0	0.393617021276596
YCR012W	0	0	0.392226148409894
YLR340W	0	0	0.390845070422535
YLR293C	0	0	0.389473684210526
YOL086C	0	0	0.388111888111888
YMR094W	0	0	0.386759581881533
YJL072C	0	0	0.385416666666667
YBR162C	0	0	0.384083044982699
YKR071C	0	1	0.384083044982699
YBL103C	0	0	0.382758620689655
YHR072W	0	0	0.381443298969072
YBR196C	0	0	0.380952380952381
YER089C	0	0	0.380952380952381
YDR023W	1	0	0.380952380952381
YJR007W	0	0	0.379661016949153
YBL102W	0	0	0.378378378378378
YGL022W	0	0	0.377104377104377
YDR264C	0	0	0.375838926174497
YHR068W	0	0	0.374581939799331
YER025W	0	0	0.373333333333333
YKL191W	0	0	0.372937293729373
YFL021W	0	0	0.372937293729373
YHL011C	1	0	0.372937293729373
YNL209W	0	0	0.372549019607843
YIL022W	0	0	0.372549019607843
YHR137W	1	0	0.372549019607843
YKR039W	0	0	0.371335504885993
YER061C	0	0	0.370967741935484
YGR285C	0	0	0.370967741935484
YDR300C	1	0	0.370967741935484
YFL037W	0	0	0.369774919614148
YOR230W	0	0	0.368589743589744
YJL002C	0	0	0.36741214057508
YOR187W	0	0	0.36624203821656
YCL011C	0	0	0.365079365079365
YGR254W	0	0	0.363924050632911
YBR238C	0	0	0.362776025236593
YLR150W	0	0	0.361635220125786
YNL071W	0	0	0.360501567398119
YDR172W	0	0	0.359375
YGL097W	0	0	0.359133126934985
YCL025C	0	0	0.359133126934985
YKL181W	1	0	0.359133126934985
YBL005W	0	0	0.358024691358025
YLR075W	0	0	0.356923076923077
YJL121C	0	0	0.355828220858896
YOR316C	0	0	0.35474006116208
YGL215W	0	0	0.353658536585366
YBL043W	0	0	0.35258358662614
YPL048W	0	0	0.351515151515152
YDR385W	0	0	0.350453172205438
YNL240C	0	0	0.349397590361446
YBR213W	0	0	0.348348348348348
YER042W	0	0	0.347305389221557
YJR147W	0	0	0.346268656716418
YGR191W	0	0	0.345238095238095
YLR259C	0	0	0.344213649851632
YDR050C	0	0	0.343195266272189
YOL020W	0	0	0.343108504398827
YHR128W	0	0	0.343108504398827
YOL061W	1	0	0.343108504398827
YDL055C	0	0	0.342105263157895
YOL158C	0	0	0.341107871720117
YNR013C	0	0	0.340116279069767
YDL059C	0	0	0.339130434782609
YOR196C	0	0	0.338150289017341
YOR270C	0	0	0.337175792507205
YGR214W	0	0	0.337142857142857
YLR447C	0	0	0.337142857142857
YER023W	1	0	0.337142857142857
YJL101C	0	0	0.336182336182336
YHR042W	0	0	0.335227272727273
YER120W	0	0	0.334277620396601
YPL106C	0	0	0.334261838440111
YLR090W	0	0	0.334261838440111
YGR123C	0	0	0.334261838440111
YBL068W	1	0	0.334261838440111
YBR281C	0	0	0.334261838440111
YKR099W	1	0	0.334261838440111
YMR088C	0	0	0.333333333333333
YMR296C	0	0	0.332409972299169
YLR264W	0	0	0.331491712707182
YOR302W	0	0	0.330578512396694
YLR023C	0	0	0.32967032967033
YJR064W	0	0	0.328767123287671
YDL178W	0	0	0.327868852459016
YER036C	0	0	0.326975476839237
YOR151C	0	0	0.326086956521739
YLR100W	0	0	0.32520325203252
YGR286C	0	0	0.324324324324324
YNR027W	0	0	0.323450134770889
YGL008C	0	0	0.32258064516129
YPL058C	0	0	0.32171581769437
YLL024C	0	0	0.320855614973262
YLR420W	0	0	0.32
YNL191W	0	0	0.319148936170213
YER049W	0	0	0.318302387267904
YNL085W	0	0	0.317460317460317
YKR026C	0	0	0.316622691292876
YPR110C	0	0	0.315926892950392
YPL131W	0	0	0.315926892950392
YPR041W	0	0	0.315926892950392
YDR321W	1	0	0.315926892950392
YBR105C	0	0	0.315245478036176
YGL252C	0	0	0.315245478036176
YPR010C	0	0	0.315245478036176
YNL103W	1	0	0.315245478036176
YNL049C	0	0	0.314432989690722
YGL077C	0	0	0.313624678663239
YJL012C	0	0	0.312820512820513
YDR384C	0	0	0.312020460358056
YBL039C	0	0	0.311224489795918
YKR036C	0	0	0.310432569974555
YPR004C	0	1	0.310432569974555
YNR058W	0	0	0.309644670050761
YHR007C	0	0	0.308860759493671
YKL114C	0	0	0.308080808080808
YPL117C	0	0	0.307304785894207
YLR056W	0	0	0.306733167082294
YNL183C	0	0	0.306733167082294
YLR380W	0	0	0.306733167082294
YMR042W	1	0	0.306733167082294
YFL045C	0	0	0.305970149253731
YEL002C	0	0	0.305210918114144
YDR091C	0	0	0.304455445544554
YPL231W	0	0	0.303703703703704
YDR098C	0	0	0.303178484107579
YIL083C	0	0	0.303178484107579
YIR012W	0	0	0.303178484107579
YAL062W	1	0	0.303178484107579
YAL036C	0	0	0.302439024390244
YIL164C	0	1	0.302439024390244
YHR174W	0	0	0.302158273381295
YHR046C	0	0	0.302158273381295
YDL040C	0	0	0.302158273381295
YOR168W	1	0	0.302158273381295
YMR008C	0	0	0.302158273381295
YOR361C	0	0	0.302158273381295
YDR253C	1	0	0.302158273381295
YHR143W	0	0	0.301435406698565
YGL236C	0	0	0.300715990453461
YNL138W	0	0	0.3
YJR121W	0	0	0.299287410926366
YDR062W	0	0	0.298578199052133
YIL121W	0	0	0.297872340425532
YJL008C	0	0	0.297423887587822
YKL216W	0	0	0.297423887587822
YPR080W	0	0	0.297423887587822
YKL015W	1	0	0.297423887587822
YNL064C	0	0	0.296728971962617
YER110C	0	0	0.296037296037296
YJL138C	0	0	0.295348837209302
YLR328W	0	0	0.294663573085847
YML097C	0	0	0.294252873563218
YOR311C	0	1	0.294252873563218
YGL027C	0	0	0.294252873563218
YGL039W	0	0	0.294252873563218
YLR017W	1	0	0.294252873563218
YOR142W	0	0	0.293577981651376
YDR011W	0	0	0.292906178489703
YMR146C	0	0	0.292237442922374
YPL112C	0	0	0.291571753986333
YIL050W	0	0	0.290909090909091
YKL182W	0	0	0.290249433106576
YGL137W	0	0	0.289592760180996
YEL040W	0	0	0.288939051918736
YPR036W	0	0	0.288288288288288
YBL033C	0	0	0.287946428571429
YJR009C	0	0	0.287946428571429
YPL026C	0	0	0.287946428571429
YNR001C	1	0	0.287946428571429
YHR026W	0	0	0.287305122494432
YEL058W	0	0	0.286666666666667
YML106W	0	0	0.286031042128603
YOR241W	0	0	0.285398230088496
YJL167W	0	0	0.28476821192053
YOR260W	0	0	0.284140969162996
YGR260W	0	0	0.283516483516484
YDL095W	0	0	0.282894736842105
YLR301W	0	0	0.282275711159737
YDR232W	0	0	0.281659388646288
YJR145C	0	0	0.281045751633987
YGR162W	0	0	0.280434782608696
YDL145C	0	0	0.279826464208243
YPR163C	0	0	0.279220779220779
YFR047C	0	0	0.278617710583153
YNR057C	0	0	0.27801724137931
YPL033C	0	0	0.27741935483871
YJR077C	0	0	0.276824034334764
YGL195W	0	0	0.276231263383298
YLR244C	0	0	0.275641025641026
YHL039W	0	0	0.275053304904051
YMR058W	0	0	0.274633123689727
YMR308C	0	0	0.274633123689727
YML022W	0	0	0.274633123689727
YMR038C	0	0	0.274633123689727
YLR172C	0	0	0.274633123689727
YMR009W	1	0	0.274633123689727
YIL043C	0	0	0.274633123689727
YPR118W	1	0	0.274633123689727
YOR095C	0	0	0.274058577405858
YGL225W	0	0	0.27348643006263
YLR048W	0	0	0.272916666666667
YGR157W	0	0	0.272349272349272
YNL189W	0	0	0.271784232365145
YJL198W	0	0	0.271221532091097
YML018C	0	1	0.271221532091097
YBR118W	0	0	0.270661157024793
YJR143C	0	0	0.270103092783505
YFR051C	0	0	0.269547325102881
YLR351C	0	1	0.269547325102881
YMR246W	0	0	0.268993839835729
YGL114W	0	0	0.26844262295082
YIR031C	0	0	0.267893660531697
YBR084W	0	0	0.267748478701826
YKL128C	0	1	0.267748478701826
YGR121C	0	0	0.267748478701826
YOL163W	0	0	0.267748478701826
YCR059C	1	0	0.267748478701826
YGR187C	0	0	0.267206477732794
YLR364W	0	1	0.267206477732794
YFR009W	0	0	0.266666666666667
YOR355W	0	0	0.266129032258065
YNL154C	0	0	0.265593561368209
YDL084W	0	0	0.265060240963855
YDL174C	0	0	0.264529058116232
YMR015C	0	0	0.264
YER003C	0	0	0.263473053892216
YNL280C	0	0	0.263157894736842
YOL098C	0	1	0.263157894736842
YML078W	0	0	0.263157894736842
YHR070W	0	0	0.263157894736842
YML123C	0	0	0.263157894736842
YNL135C	1	0	0.263157894736842
YPR183W	0	0	0.263157894736842
YDR212W	0	0	0.263157894736842
YLR130C	0	0	0.263157894736842
YPL063W	0	0	0.263157894736842
YBL030C	0	0	0.263157894736842
YPR060C	1	0	0.263157894736842
YLR155C	1	0	0.263157894736842
YGR161C	0	0	0.262645914396887
YHL027W	0	0	0.262135922330097
YDR483W	0	0	0.261627906976744
YFL004W	0	0	0.261121856866538
YPL037C	0	0	0.260617760617761
YPR128C	0	0	0.260115606936416
YDR465C	0	0	0.259615384615385
YEL042W	0	0	0.259117082533589
YNR016C	0	0	0.258620689655172
YNL241C	0	0	0.258126195028681
YDR454C	0	0	0.25763358778626
YDR400W	0	0	0.257142857142857
YGR083C	0	0	0.256653992395437
YMR011W	0	0	0.256166982922201
YGL123W	0	0	0.255681818181818
YDR036C	0	0	0.255198487712665
YDL081C	0	0	0.254716981132075
YKL127W	0	0	0.254237288135593
YML085C	0	0	0.253759398496241
YDR395W	0	0	0.25328330206379
YAR071W	0	0	0.252808988764045
YIR029W	0	0	0.252336448598131
YNL055C	0	0	0.251865671641791
YLR034C	0	0	0.251396648044693
YDR211W	0	0	0.25092936802974
YNR046W	0	0	0.250463821892393
YIR026C	0	0	0.25
YGR279C	0	0	0.249537892791128
YKL210W	0	0	0.249077490774908
YJL014W	0	0	0.248618784530387
YGR207C	0	1	0.248618784530387
YKL024C	0	0	0.248161764705882
YEL072W	0	1	0.248161764705882
YIR032C	0	0	0.247706422018349
YPR138C	0	0	0.247252747252747
YGL253W	0	0	0.246800731261426
YJL087C	0	0	0.246350364963504
YMR099C	0	0	0.245901639344262
YJL158C	0	0	0.245454545454545
YDR418W	0	0	0.245009074410163
YKL110C	0	0	0.244565217391304
YNR015W	0	0	0.244122965641953
YOL040C	0	0	0.243682310469314
YOL049W	0	0	0.243243243243243
YDR382W	0	0	0.242805755395683
YOL027C	0	0	0.242369838420108
YFL026W	0	0	0.241935483870968
YBR031W	0	0	0.241502683363148
YEL051W	0	0	0.241071428571429
YJL208C	0	0	0.240641711229947
YMR116C	0	0	0.240213523131673
YBR208C	0	0	0.239786856127886
YMR203W	0	0	0.23936170212766
YPL145C	0	0	0.238938053097345
YHR132C	0	0	0.238515901060071
YKR038C	0	0	0.238095238095238
YDL052C	0	0	0.238013698630137
YIL125W	0	0	0.238013698630137
YGL067W	0	0	0.238013698630137
YJR017C	0	0	0.238013698630137
YBR047W	0	1	0.238013698630137
YLR266C	0	0	0.238013698630137
YEL021W	0	0	0.238013698630137
YIL051C	1	0	0.238013698630137
YBR079C	0	0	0.238013698630137
YPR069C	0	0	0.238013698630137
YLR401C	0	0	0.238013698630137
YGL016W	0	0	0.238013698630137
YBR166C	1	0	0.238013698630137
YJR069C	0	0	0.238013698630137
YLR158C	1	0	0.238013698630137
YGL059W	0	1	0.238013698630137
YGR257C	0	0	0.238013698630137
YPL081W	0	0	0.238013698630137
YLR451W	1	0	0.238013698630137
YNL111C	0	0	0.237606837606838
YKR059W	0	0	0.237201365187713
YIL041W	0	1	0.237201365187713
YER078C	0	0	0.23679727427598
YPR114W	0	1	0.23679727427598
YCL050C	0	0	0.236394557823129
YGL238W	0	0	0.235993208828523
YDR148C	0	0	0.235690235690236
YGL040C	0	0	0.235690235690236
YPR194C	0	0	0.235690235690236
YML076C	0	0	0.235690235690236
YLR157C	1	0	0.235690235690236
YNL121C	0	0	0.235294117647059
YDR126W	0	0	0.23489932885906
YOR243C	0	0	0.234505862646566
YBR111C	0	1	0.234505862646566
YPR048W	0	1	0.234505862646566
YNL313C	0	0	0.234113712374582
YGR097W	0	0	0.233830845771144
YNL287W	0	0	0.233830845771144
YBR093C	0	0	0.233830845771144
YGL162W	0	0	0.233830845771144
YLR160C	1	0	0.233830845771144
YDL143W	0	0	0.233443708609272
YOR197W	0	0	0.233057851239669
YLR429W	0	0	0.232673267326733
YKL205W	0	0	0.232289950576606
YOL052C	0	0	0.231907894736842
YMR235C	0	0	0.231527093596059
YDR156W	0	0	0.231147540983607
YHR193C	0	0	0.230769230769231
YKR070W	0	1	0.230769230769231
YPL270W	0	0	0.230392156862745
YEL034W	0	0	0.230016313213703
YIL046W	0	0	0.229641693811075
YDL201W	0	0	0.229268292682927
YGL219C	0	0	0.228896103896104
YNL256W	0	0	0.228525121555916
YER072W	0	0	0.228155339805825
YEL054C	0	0	0.227786752827141
YJR040W	0	0	0.22741935483871
YKL145W	0	0	0.227053140096618
YNL255C	0	0	0.226688102893891
YKR043C	0	1	0.226688102893891
YJL196C	0	0	0.226324237560193
YOR236W	0	0	0.225961538461538
YJR065C	0	0	0.2256
YDR346C	0	0	0.225396825396825
YDR429C	0	0	0.225396825396825
YDR047W	0	0	0.225396825396825
YNL168C	0	1	0.225396825396825
YER107C	0	0	0.225396825396825
YLR142W	1	0	0.225396825396825
YDR194C	0	0	0.225039619651347
YHL016C	0	0	0.224683544303797
YBR048W	0	0	0.22432859399684
YGL014W	0	0	0.22397476340694
YNL307C	0	0	0.223622047244094
YLL012W	0	0	0.223270440251572
YOR371C	0	0	0.222919937205651
YGR082W	0	0	0.22257053291536
YGL155W	0	0	0.222222222222222
YNL124W	0	0	0.221875
YBL099W	0	0	0.221528861154446
YJR047C	0	0	0.221183800623053
YMR131C	0	0	0.220839813374806
YAL060W	0	0	0.220496894409938
YGL112C	0	0	0.22015503875969
YNL080C	0	0	0.219814241486068
YLR203C	0	0	0.219474497681607
YPR024W	0	0	0.219135802469136
YGL056C	0	1	0.219135802469136
YOL092W	0	1	0.219135802469136
YIL079C	0	0	0.218798151001541
YLR286C	0	0	0.218461538461538
YOR046C	0	0	0.218125960061444
YPL264C	0	1	0.218125960061444
YMR301C	0	0	0.217791411042945
YLL045C	0	0	0.217457886676876
YER145C	0	0	0.217325227963526
YER064C	0	0	0.217325227963526
YKL152C	0	0	0.217325227963526
YNL175C	0	0	0.217325227963526
YER099C	1	0	0.217325227963526
YNL067W	0	0	0.216995447647951
YMR309C	0	0	0.216666666666667
YOR374W	0	0	0.216338880484115
YNL169C	0	0	0.216012084592145
YGR243W	0	1	0.216012084592145
YJR104C	0	0	0.215686274509804
YER174C	0	0	0.215361445783133
YMR089C	0	0	0.215037593984962
YNL130C	0	0	0.214714714714715
YKL104C	0	0	0.214392803598201
YDL078C	0	0	0.214071856287425
YKL085W	0	0	0.213751868460389
YGR200C	0	0	0.213432835820896
YGR244C	0	0	0.213114754098361
YJL183W	0	0	0.212797619047619
YAL023C	0	0	0.212481426448737
YPL177C	0	0	0.212166172106825
YDL229W	0	0	0.211851851851852
YBR085W	0	0	0.211764705882353
YML073C	0	0	0.211764705882353
YLR397C	0	0	0.211764705882353
YIL165C	0	1	0.211764705882353
YDR012W	0	0	0.211764705882353
YCL064C	1	0	0.211764705882353
YCR048W	0	0	0.211453744493392
YLR389C	0	0	0.211143695014663
YOR276W	0	0	0.210834553440703
YDR510W	0	0	0.210526315789474
YOR354C	0	0	0.21021897810219
YOL124C	0	0	0.209912536443149
YIL070C	0	0	0.209606986899563
YAL048C	0	0	0.209302325581395
YGL201C	0	0	0.20899854862119
YJL192C	0	0	0.208695652173913
YML086C	0	0	0.208393632416787
YNL248C	0	0	0.208092485549133
YHR190W	0	0	0.207792207792208
YMR092C	0	0	0.207492795389049
YEL027W	0	0	0.207194244604317
YNL231C	0	0	0.206896551724138
YPR062W	0	0	0.206599713055954
YLR239C	0	0	0.206303724928367
YIL114C	0	0	0.206008583690987
YBL091C	0	0	0.205714285714286
YPL237W	0	0	0.205420827389444
YFL010C	0	1	0.205420827389444
YEL001C	0	1	0.205420827389444
YIL123W	0	0	0.205128205128205
YGR180C	0	0	0.204836415362731
YJR122W	0	1	0.204836415362731
YNL141W	0	0	0.204545454545455
YOR224C	0	0	0.204255319148936
YMR145C	0	0	0.203966005665722
YNR012W	0	0	0.203677510608204
YLR452C	0	0	0.203389830508475
YLR195C	0	0	0.203102961918195
YMR276W	0	0	0.202816901408451
YHR188C	0	0	0.20253164556962
YLR028C	0	0	0.202513966480447
YDR025W	0	0	0.202513966480447
YGR096W	0	0	0.202513966480447
YLR448W	0	0	0.202513966480447
YGR210C	0	1	0.202513966480447
YIL020C	1	0	0.202513966480447
YML124C	0	0	0.202231520223152
YML056C	0	1	0.202231520223152
YOR100C	0	0	0.201949860724234
YER065C	0	0	0.201668984700974
YLR299W	0	0	0.201388888888889
YKL055C	0	0	0.201109570041609
YMR307W	0	0	0.200831024930748
YFR034C	0	0	0.200553250345781
YAL003W	0	0	0.200276243093923
YBL042C	0	0	0.2
YNL119W	0	0	0.199724517906336
YLR449W	0	0	0.199449793672627
YOR363C	0	0	0.199175824175824
YJL111W	0	0	0.198902606310014
YIL088C	0	0	0.198630136986301
YDL130W	0	0	0.198358413132695
YNL066W	0	0	0.198100407055631
YDR497C	0	0	0.198100407055631
YDL100C	0	0	0.198100407055631
YJL145W	0	0	0.198100407055631
YCR047C	0	0	0.198100407055631
YPL040C	1	0	0.198100407055631
YNL160W	0	0	0.197831978319783
YER156C	0	1	0.197831978319783
YLR146C	0	0	0.197564276048714
YKL103C	0	0	0.197297297297297
YLR069C	0	0	0.197031039136302
YGL255W	0	0	0.196765498652291
YGR189C	0	0	0.19650067294751
YER027C	0	0	0.19631093544137
YML110C	0	0	0.19631093544137
YNL132W	0	0	0.19631093544137
YHR083W	0	0	0.19631093544137
YGR173W	0	1	0.19631093544137
YKL207W	0	1	0.19631093544137
YLR390W	0	0	0.19631093544137
YHR037W	1	0	0.19631093544137
YLR066W	0	0	0.19631093544137
YOL039W	0	0	0.19631093544137
YJL089W	0	0	0.19631093544137
YBR189W	0	0	0.19631093544137
YER017C	0	0	0.19631093544137
YHR039C	0	0	0.19631093544137
YAL015C	0	0	0.19631093544137
YHR091C	1	0	0.19631093544137
YKR094C	0	0	0.19631093544137
YNL316C	1	0	0.19631093544137
YLL058W	0	0	0.196052631578947
YJL190C	0	0	0.195795006570302
YDR430C	0	0	0.195538057742782
YGR220C	0	0	0.195281782437746
YNL292W	0	0	0.195026178010471
YOL143C	0	0	0.194805194805195
YML014W	0	0	0.194805194805195
YCL057W	0	0	0.194805194805195
YHR094C	0	0	0.194805194805195
YNR017W	0	0	0.194805194805195
YJL213W	0	1	0.194805194805195
YKL194C	1	0	0.194805194805195
YCR023C	0	1	0.194805194805195
YHR013C	0	0	0.194552529182879
YDR161W	0	0	0.194300518134715
YML125C	0	0	0.19404915912031
YPL134C	0	0	0.193798449612403
YJR003C	0	0	0.193548387096774
YMR243C	0	0	0.193298969072165
YJL080C	0	0	0.193050193050193
YMR080C	0	0	0.19280205655527
YDR463W	0	0	0.192554557124519
YLR347C	0	0	0.192307692307692
YER136W	0	0	0.192061459667093
YGL071W	0	0	0.191867852604828
YMR079W	0	0	0.191867852604828
YKL192C	0	0	0.191867852604828
YKR092C	0	0	0.191867852604828
YDR530C	0	0	0.191867852604828
YNL073W	1	0	0.191867852604828
YNR074C	0	0	0.191624365482233
YMR019W	0	1	0.191624365482233
YPR019W	0	0	0.191381495564005
YLR208W	0	0	0.191139240506329
YPR102C	0	0	0.190897597977244
YGR054W	0	0	0.190656565656566
YIR018W	0	0	0.190416141235813
YBR069C	0	0	0.190176322418136
YNL327W	0	0	0.189937106918239
YJL134W	0	0	0.189698492462312
YDL215C	0	0	0.189460476787955
YHR179W	0	1	0.189460476787955
YMR043W	0	0	0.18922305764411
YER168C	0	0	0.188986232790989
YNL232W	0	0	0.18875
YGR288W	0	0	0.188514357053683
YEL052W	0	1	0.188514357053683
YMR310C	0	0	0.188279301745636
YPL198W	0	0	0.188044831880448
YOR004W	0	0	0.187810945273632
YLR186W	0	0	0.187577639751553
YBR283C	0	0	0.187344913151365
YLR377C	0	0	0.187112763320942
YOR085W	0	0	0.186881188118812
YNL178W	0	0	0.186650185414091
YJL026W	0	0	0.18641975308642
YGR209C	0	0	0.186189889025894
YCL026C-A	0	0	0.185960591133005
YML082W	0	0	0.185731857318573
YPR086W	0	0	0.185503685503686
YPL004C	0	0	0.185365853658537
YER007C-A	0	0	0.185365853658537
YML051W	0	0	0.185365853658537
YFL014W	0	0	0.185365853658537
YPR190C	0	0	0.185365853658537
YPL023C	1	0	0.185365853658537
YLR163C	0	0	0.185140073081608
YKL068W	0	0	0.184914841849148
YJL052W	0	0	0.184690157958688
YNR033W	0	0	0.184466019417476
YDL237W	0	1	0.184466019417476
YMR177W	0	0	0.184242424242424
YLR285W	0	0	0.184115523465704
YPL086C	0	0	0.184115523465704
YJR133W	0	0	0.184115523465704
YMR287C	0	0	0.184115523465704
YJL125C	0	0	0.184115523465704
YML099C	1	0	0.184115523465704
YBR046C	0	1	0.184115523465704
YJR048W	0	0	0.183894230769231
YOR087W	0	0	0.183673469387755
YOR091W	0	0	0.183453237410072
YMR166C	0	0	0.183233532934132
YKL046C	0	0	0.183014354066986
YER141W	0	0	0.182795698924731
YDR432W	0	0	0.182577565632458
YLR167W	0	0	0.182359952324195
YGR085C	0	0	0.182142857142857
YER009W	0	0	0.18192627824019
YIL110W	0	0	0.181711606096131
YPL239W	0	0	0.181711606096131
YIL064W	0	0	0.181711606096131
YEL066W	0	0	0.181711606096131
YGR003W	0	0	0.181711606096131
YOR312C	0	0	0.181711606096131
YHR133C	0	0	0.181711606096131
YJL098W	0	0	0.181711606096131
YOL033W	1	0	0.181711606096131
YKL209C	0	0	0.181711606096131
YOR043W	0	0	0.181711606096131
YDR380W	1	0	0.181711606096131
YBR147W	0	1	0.181711606096131
YMR283C	0	0	0.181498829039813
YMR142C	0	0	0.181286549707602
YER057C	0	1	0.181286549707602
YOR306C	0	0	0.18107476635514
YAL054C	0	0	0.180863477246208
YOL125W	0	0	0.180652680652681
YIL047C	0	0	0.180442374854482
YHR108W	0	0	0.180232558139535
YIL142W	0	0	0.180023228803717
YER096W	0	0	0.179814385150812
YDL126C	0	0	0.179606025492468
YHR006W	0	0	0.179398148148148
YDR399W	0	0	0.179190751445087
YGR211W	0	0	0.178983833718245
YER176W	0	0	0.178777393310265
YKL019W	0	0	0.178571428571429
YGR192C	0	0	0.178365937859609
YAL016W	0	0	0.17816091954023
YDR120C	0	0	0.177956371986223
YJL041W	0	0	0.177752293577982
YPR159W	0	0	0.177548682703322
YCR051W	0	1	0.177548682703322
YDR044W	0	0	0.177345537757437
YDR257C	0	1	0.177345537757437
YER118C	0	0	0.177142857142857
YOR340C	0	0	0.176940639269406
YBR159W	0	0	0.176738882554162
YDR101C	0	0	0.176537585421412
YJL133W	0	0	0.176336746302617
YIL148W	0	0	0.176136363636364
YOR212W	0	0	0.175936435868331
YLR043C	0	0	0.175736961451247
YNL123W	0	0	0.175537938844847
YGR197C	0	0	0.175478065241845
YLR059C	0	0	0.175478065241845
YGL223C	0	0	0.175478065241845
YMR143W	0	0	0.175478065241845
YKL008C	0	0	0.175478065241845
YLR438W	1	0	0.175478065241845
YER018C	0	0	0.175280898876404
YHR109W	0	0	0.175084175084175
YPR088C	0	0	0.174887892376682
YHR135C	0	0	0.174692049272116
YML063W	0	0	0.174638487208009
YPR168W	0	0	0.174638487208009
YDL167C	0	0	0.174638487208009
YPL091W	0	0	0.174638487208009
YNL116W	0	0	0.174638487208009
YGL154C	1	0	0.174638487208009
YOL139C	0	0	0.174444444444444
YIL160C	0	0	0.174250832408435
YLR178C	0	0	0.174057649667406
YBR286W	0	0	0.173864894795127
YNL101W	0	0	0.173672566371681
YDR292C	0	0	0.173480662983425
YPL104W	0	0	0.173289183222958
YCL043C	0	0	0.173098125689085
YJL143W	0	0	0.172907488986784
YBR185C	0	0	0.172717271727173
YBR149W	0	0	0.172527472527473
YDL067C	0	0	0.172451193058568
YPL019C	0	0	0.172451193058568
YMR260C	0	0	0.172451193058568
YMR012W	0	0	0.172451193058568
YEL047C	0	0	0.172451193058568
YKR065C	0	0	0.172451193058568
YDL083C	0	0	0.172451193058568
YDL120W	0	0	0.172451193058568
YIL009W	0	0	0.172451193058568
YCL037C	0	0	0.172451193058568
YGR171C	1	0	0.172451193058568
YPL038W	1	0	0.172451193058568
YHR053C	0	0	0.172264355362947
YBR092C	0	0	0.172077922077922
YHR204W	0	0	0.171891891891892
YJL210W	0	0	0.17170626349892
YGL221C	0	1	0.17170626349892
YBR034C	0	0	0.171521035598705
YPL199C	0	1	0.171521035598705
YNR021W	0	1	0.171521035598705
YDR002W	0	0	0.171336206896552
YHR021C	0	0	0.171151776103337
YPL263C	0	1	0.171151776103337
YHL033C	0	0	0.170967741935484
YER019W	0	0	0.17078410311493
YOL067C	0	0	0.170600858369099
YKR066C	0	0	0.170418006430868
YOR356W	0	0	0.170235546038544
YGR060W	0	0	0.170053475935829
YLR156W	0	1	0.170053475935829
YGR088W	0	0	0.169871794871795
YNR052C	0	0	0.169690501600854
YAL059W	0	0	0.169509594882729
YCR079W	0	0	0.169329073482428
YPR191W	0	0	0.169312169312169
YDL141W	0	0	0.169312169312169
YDL051W	0	0	0.169312169312169
YER026C	0	0	0.169312169312169
YOR254C	0	0	0.169312169312169
YDL086W	0	1	0.169312169312169
YLR161W	0	1	0.169312169312169
YLR098C	1	0	0.169312169312169
YMR135C	0	0	0.169133192389006
YHR139C	0	0	0.16895459345301
YER044C	0	0	0.168776371308017
YLR159W	0	1	0.168776371308017
YGR193C	0	0	0.168598524762908
YPL103C	0	1	0.168598524762908
YLR132C	0	0	0.168421052631579
YJR132W	0	0	0.168243953732913
YML042W	0	0	0.168067226890756
YJL117W	0	0	0.167890870933893
YIL038C	0	0	0.167714884696017
YCL073C	0	0	0.167539267015707
YOR117W	0	0	0.167364016736402
YKL183W	0	1	0.167364016736402
YJR074W	0	0	0.167189132706374
YLR384C	0	0	0.167014613778706
YHL003C	0	0	0.166840458811262
YPL244C	0	0	0.166666666666667
YBR177C	0	0	0.166493236212279
YGR049W	0	0	0.166320166320166
YNL023C	0	1	0.166320166320166
YER004W	0	1	0.166320166320166
YLL051C	0	1	0.166320166320166
YDR517W	0	0	0.166147455867082
YGR172C	0	0	0.16597510373444
YIR005W	0	0	0.16580310880829
YNL016W	0	0	0.165631469979296
YMR098C	0	1	0.165631469979296
YGR178C	0	0	0.165460186142709
YCL045C	0	1	0.165460186142709
YBR037C	0	0	0.165289256198347
YGL256W	0	0	0.165118679050568
YKL157W	0	0	0.164948453608247
YFR018C	0	1	0.164948453608247
YJR046W	0	0	0.164778578784758
YNL108C	0	0	0.164609053497942
YDL103C	0	0	0.164439876670092
YNL164C	0	0	0.164271047227926
YLR372W	0	0	0.164118246687054
YML075C	0	0	0.164118246687054
YLR197W	0	0	0.164118246687054
YBR158W	0	0	0.164118246687054
YDR233C	0	1	0.164118246687054
YOR315W	0	0	0.164118246687054
YMR275C	0	0	0.164118246687054
YMR169C	1	0	0.164118246687054
YML101C	0	1	0.164118246687054
YDL140C	0	0	0.163951120162933
YLR421C	0	0	0.163784333672431
YDR074W	0	0	0.163617886178862
YMR305C	0	0	0.163451776649746
YBR021W	0	0	0.163286004056795
YJL054W	0	0	0.163120567375887
YMR200W	0	0	0.162955465587045
YGR001C	0	1	0.162955465587045
YGL065C	0	0	0.162790697674419
YKL084W	0	0	0.162626262626263
YOR253W	0	0	0.162462159434914
YLL001W	0	0	0.162324649298597
YOR341W	0	0	0.162324649298597
YIL109C	0	0	0.162324649298597
YBR106W	0	0	0.162324649298597
YHL029C	0	0	0.162324649298597
YER123W	0	0	0.162324649298597
YMR170C	1	0	0.162324649298597
YGR159C	0	0	0.162162162162162
YKR064W	0	1	0.162162162162162
YMR195W	0	1	0.162162162162162
YBL015W	0	0	0.162
YGR261C	0	0	0.161838161838162
YLL035W	0	0	0.161676646706587
YHR074W	0	0	0.161515453639083
YGL055W	0	0	0.161354581673307
YHR067W	0	0	0.161194029850746
YCR034W	0	0	0.1610337972167
YHR069C	0	0	0.160873882820258
YAL035W	0	0	0.160714285714286
YJL097W	0	0	0.160555004955401
YJR096W	0	0	0.16039603960396
YML025C	0	0	0.160237388724036
YHR201C	0	0	0.160079051383399
YHR062C	0	0	0.159921026653504
YOL013C	0	0	0.159844054580897
YHR106W	0	0	0.159844054580897
YGR203W	0	1	0.159844054580897
YBL022C	0	0	0.159844054580897
YGR024C	0	0	0.159844054580897
YHR123W	0	0	0.159844054580897
YNL022C	0	0	0.159844054580897
YLR342W	0	0	0.159844054580897
YGR012W	0	1	0.159844054580897
YMR282C	0	0	0.159844054580897
YGL169W	0	0	0.159844054580897
YPL059W	0	0	0.159844054580897
YDL112W	0	0	0.159844054580897
YDR268W	1	0	0.159844054580897
YIL136W	0	1	0.159844054580897
YLR382C	1	0	0.159844054580897
YHR008C	0	0	0.15968841285297
YLR083C	0	1	0.15968841285297
YJL153C	0	0	0.159533073929961
YNL065W	0	0	0.159378036929057
YOR155C	0	0	0.159223300970874
YGL207W	0	0	0.159068865179437
YLR106C	0	0	0.158914728682171
YOL165C	0	0	0.158760890609874
YDL029W	0	0	0.158607350096712
YNL005C	0	0	0.158454106280193
YBR143C	0	0	0.158301158301158
YBR205W	0	0	0.158148505303761
YOR332W	0	0	0.157996146435453
YFL039C	0	0	0.157844080846968
YLR231C	0	0	0.15774378585086
YIL018W	0	0	0.15774378585086
YHR144C	0	0	0.15774378585086
YJL186W	0	0	0.15774378585086
YLR175W	0	0	0.15774378585086
YAR035W	0	0	0.15774378585086
YPL097W	1	0	0.15774378585086
YDL036C	0	0	0.157593123209169
YNL100W	0	1	0.157593123209169
YOR388C	0	0	0.157442748091603
YEL026W	0	0	0.157292659675882
YOR164C	0	1	0.157292659675882
YIL117C	0	0	0.157142857142857
YBR078W	0	0	0.156993339676499
YJR063W	0	0	0.156844106463878
YLR133W	0	0	0.156695156695157
YDR174W	0	0	0.156546489563567
YKL134C	0	0	0.156398104265403
YOL110W	0	0	0.15625
YDL180W	0	1	0.15625
YJR080C	0	1	0.15625
YKL056C	0	0	0.156102175969726
YLR267W	0	1	0.156102175969726
YOR079C	0	0	0.155954631379962
YKR046C	0	0	0.155807365439093
YHR170W	0	0	0.155660377358491
YGR112W	0	0	0.155513666352498
YDL189W	0	0	0.155367231638418
YER062C	0	0	0.1552210724365
YOR334W	0	0	0.155075187969925
YPL072W	0	0	0.154929577464789
YPL243W	0	0	0.154784240150094
YHR150W	0	0	0.154639175257732
YML091C	0	0	0.154494382022472
YMR021C	0	0	0.154349859681946
YHR199C	0	1	0.154349859681946
YLR196W	0	0	0.154205607476636
YGR119C	0	0	0.15406162464986
YER087W	0	1	0.15406162464986
YLR439W	0	0	0.153917910447761
YPR011C	0	0	0.153774464119292
YKL067W	0	0	0.153631284916201
YER006W	0	0	0.153488372093023
YOR176W	0	0	0.153345724907063
YML128C	0	0	0.153203342618384
YLR300W	0	0	0.153061224489796
YBR117C	0	0	0.15291936978684
YDR090C	0	1	0.15291936978684
YGR282C	0	0	0.152777777777778
YMR049C	0	0	0.15263644773358
YNL113W	0	0	0.152495378927911
YKL175W	0	0	0.152354570637119
YOR272W	0	0	0.152214022140221
YER171W	0	0	0.152073732718894
YLR256W	0	0	0.151933701657459
YGL254W	0	0	0.15179392824287
YOL028C	0	0	0.151654411764706
YPR047W	0	0	0.151515151515152
YHR120W	0	0	0.151376146788991
YMR121C	0	0	0.151237396883593
YCR024C	0	0	0.151098901098901
YBR015C	0	0	0.15096065873742
YNR056C	0	0	0.150822669104205
YJL102W	0	0	0.150684931506849
YBR039W	0	0	0.150547445255474
YJR049C	0	0	0.150410209662717
YDR296W	0	0	0.150273224043716
YHL034C	0	0	0.150136487716106
YPL075W	0	0	0.15
YJL110C	0	0	0.149863760217984
YDL204W	0	1	0.149863760217984
YDR376W	0	0	0.1497277676951
YOL077C	0	0	0.14959202175884
YMR175W	0	0	0.14945652173913
YKR062W	0	0	0.149321266968326
YAR042W	0	0	0.149186256781193
YDL227C	0	0	0.149051490514905
YIL061C	0	0	0.148916967509025
YBR126C	0	0	0.1487826871055
YNL282W	0	0	0.148648648648649
YIL015W	0	0	0.148514851485149
YKL148C	0	0	0.148381294964029
YGL019W	0	0	0.148346738159071
YDR119W	0	1	0.148346738159071
YPL268W	0	0	0.148346738159071
YDR099W	0	0	0.148346738159071
YOR310C	0	0	0.148346738159071
YGR231C	0	0	0.148346738159071
YML019W	0	0	0.148346738159071
YJR015W	0	1	0.148346738159071
YMR250W	1	0	0.148346738159071
YPL223C	0	0	0.148214285714286
YFR024C-A	0	0	0.148082069580732
YML024W	0	0	0.14795008912656
YJR123W	0	0	0.147818343722173
YOR262W	0	1	0.147818343722173
YJR103W	0	0	0.147686832740214
YIL042C	0	0	0.147555555555556
YNL244C	0	0	0.147424511545293
YER150W	0	1	0.147424511545293
YBL045C	0	0	0.147293700088731
YGR136W	0	1	0.147293700088731
YPR181C	0	0	0.147163120567376
YDR238C	0	0	0.147032772364925
YDL205C	0	0	0.146902654867257
YOL127W	0	0	0.146772767462423
YNL062C	0	0	0.146643109540636
YLR143W	0	1	0.146643109540636
YMR271C	0	0	0.146513680494263
YDR258C	0	0	0.146384479717813
YKL016C	0	0	0.14625550660793
YOR207C	0	0	0.14612676056338
YER031C	0	0	0.145998240985048
YNR009W	0	0	0.145869947275923
YDL104C	0	1	0.145869947275923
YGR118W	0	0	0.145741878841089
YLR074C	0	0	0.145614035087719
YDL064W	0	0	0.145486415425066
YJL184W	0	0	0.145359019264448
YFL031W	0	0	0.145231846019248
YLR221C	0	0	0.145104895104895
YJL159W	0	0	0.144978165938865
YDR061W	0	1	0.144978165938865
YOR259C	0	0	0.144851657940663
YLR109W	0	0	0.144725370531822
YNL112W	0	0	0.144599303135889
YJR152W	0	0	0.144588744588745
YLR407W	0	1	0.144588744588745
YGL135W	0	0	0.144588744588745
YDR361C	0	0	0.144588744588745
YFR005C	0	0	0.144588744588745
YDL230W	0	0	0.144588744588745
YPR140W	0	0	0.144588744588745
YDR173C	1	0	0.144588744588745
YDL014W	0	0	0.144463667820069
YKR072C	0	0	0.144338807260156
YIR021W	0	0	0.144214162348877
YGR248W	0	0	0.144089732528041
YAR014C	0	0	0.143965517241379
YJR001W	0	0	0.143841515934539
YLL050C	0	0	0.143717728055077
YDR206W	0	0	0.143594153052451
YJL124C	0	0	0.143470790378007
YIL010W	0	0	0.143347639484979
YML096W	0	1	0.143347639484979
YNL328C	0	0	0.143224699828473
YPR198W	0	0	0.143101970865467
YGR158C	0	0	0.142979452054795
YPR034W	0	0	0.142857142857143
YOR099W	0	0	0.142735042735043
YER051W	0	0	0.142613151152861
YKL077W	0	1	0.142613151152861
YER060W	0	1	0.142613151152861
YNL315C	0	0	0.142491467576792
YER095W	0	0	0.142369991474851
YHR027C	0	0	0.142248722316865
YPR111W	0	0	0.142127659574468
YHR098C	0	0	0.142006802721088
YDR165W	0	0	0.141886151231946
YLR141W	0	0	0.141765704584041
YHR051W	0	0	0.141645462256149
YLR029C	0	0	0.141533277169334
YGL129C	0	0	0.141533277169334
YPL032C	0	0	0.141533277169334
YDL192W	0	0	0.141533277169334
YJR014W	0	1	0.141533277169334
YGR198W	0	0	0.141533277169334
YPL029W	0	0	0.141533277169334
YKR028W	0	0	0.141533277169334
YDL219W	1	0	0.141533277169334
YKR048C	0	0	0.141414141414141
YPR125W	0	0	0.141295206055509
YNL301C	0	0	0.141176470588235
YOR213C	0	0	0.141057934508816
YHL004W	0	0	0.140939597315436
YDR140W	0	0	0.140821458507963
YMR110C	0	0	0.14070351758794
YIL103W	0	0	0.140599001663893
YDR298C	0	0	0.140599001663893
YFR033C	0	0	0.140599001663893
YMR056C	0	0	0.140599001663893
YNL186W	0	0	0.140599001663893
YLR435W	0	0	0.140599001663893
YOR246C	0	1	0.140599001663893
YOR021C	0	0	0.140599001663893
YDR283C	1	0	0.140599001663893
YKL213C	0	0	0.1404821280133
YOR060C	0	0	0.140365448504983
YKL033W-A	0	1	0.140365448504983
YMR059W	0	0	0.140248962655602
YLL029W	0	1	0.140248962655602
YHR207C	0	1	0.140248962655602
YDR079C-A	0	0	0.140132669983416
YMR247C	0	0	0.140016570008285
YGR017W	0	1	0.140016570008285
YDL195W	0	0	0.139900662251656
YPL125W	0	0	0.139784946236559
YNL074C	0	0	0.139669421487603
YNR003C	0	0	0.139554087530966
YDR375C	0	0	0.139438943894389
YBR044C	0	0	0.139323990107172
YCR052W	0	0	0.139209225700165
YHR059W	0	0	0.139094650205761
YMR272C	0	0	0.138980263157895
YER154W	0	0	0.13886606409203
YIR023W	0	0	0.138752052545156
YML031W	0	0	0.138638228055783
YGR154C	0	0	0.138524590163934
YIL154C	0	0	0.138411138411138
YPR016C	0	0	0.138297872340426
YML052W	0	0	0.138184791496321
YPL005W	0	0	0.138071895424837
YJR072C	0	1	0.138071895424837
YNL125C	0	0	0.137959183673469
YLR410W	0	0	0.137846655791191
YIL085C	0	0	0.137734311328443
YML093W	0	0	0.137622149837134
YGR019W	0	0	0.137510170870627
YLR393W	0	0	0.13739837398374
YMR234W	0	0	0.137286758732738
YDR447C	0	0	0.137175324675325
YDL111C	0	0	0.137064071370641
YHR136C	0	0	0.136952998379254
YML100W	0	0	0.136842105263158
YOL093W	0	0	0.136731391585761
YOL030W	0	1	0.136731391585761
YCR083W	0	0	0.136620856911884
YAL061W	0	1	0.136620856911884
YPR067W	0	0	0.136510500807754
YDR065W	0	0	0.136400322841001
YNL015W	0	0	0.136290322580645
YCR060W	0	0	0.136217948717949
YLL018C-A	0	0	0.136217948717949
YGL099W	0	0	0.136217948717949
YPL030W	0	1	0.136217948717949
YIL173W	0	0	0.136217948717949
YNL072W	0	0	0.136217948717949
YLR152C	0	1	0.136217948717949
YPL204W	0	0	0.136217948717949
YHL021C	0	1	0.136217948717949
YJR155W	0	0	0.136217948717949
YCR004C	0	1	0.136217948717949
YDR007W	1	0	0.136217948717949
YGR232W	0	0	0.136108887109688
YOL120C	0	0	0.136
YMR221C	0	1	0.136
YJR051W	0	0	0.135891286970424
YCR090C	0	1	0.135891286970424
YNR018W	0	1	0.135891286970424
YGR233C	0	0	0.135782747603834
YJR095W	0	0	0.135674381484437
YMR027W	0	1	0.135674381484437
YGL119W	0	0	0.135566188197767
YLR387C	0	1	0.135566188197767
YCR084C	0	0	0.135458167330677
YMR222C	0	1	0.135458167330677
YOR231W	0	0	0.135350318471338
YGR177C	0	0	0.135284810126582
YPL098C	0	0	0.135284810126582
YER122C	0	0	0.135284810126582
YGR037C	0	0	0.135284810126582
YLR240W	0	0	0.135284810126582
YGR020C	0	0	0.135284810126582
YKR087C	0	0	0.135284810126582
YJR060W	1	0	0.135284810126582
YPR187W	0	0	0.135177865612648
YFR049W	0	0	0.135071090047393
YLR245C	0	0	0.134964483030781
YOR120W	0	0	0.134858044164038
YNL312W	0	0	0.134751773049645
YML028W	0	0	0.134645669291339
YNL003C	0	0	0.134539732494099
YML043C	0	0	0.134433962264151
YHR038W	0	0	0.134328358208955
YGL100W	0	0	0.134222919937206
YKL023W	0	1	0.134222919937206
YNR034W	0	0	0.134117647058824
YIL131C	0	0	0.134012539184953
YJL222W	0	0	0.133907595927956
YGR271W	0	0	0.133802816901408
YGR010W	0	0	0.133698201720094
YGL037C	0	0	0.13359375
YOR157C	0	0	0.133489461358314
YBR017C	0	0	0.133385335413417
YDR331W	0	0	0.133281371784879
YGL030W	0	0	0.133177570093458
YDR245W	0	0	0.133073929961089
YOR122C	0	0	0.132970451010886
YGL205W	0	0	0.132867132867133
YNR040W	0	1	0.132867132867133
YGR268C	0	0	0.132763975155279
YAL056W	0	0	0.132660977501939
YOL109W	0	0	0.132558139534884
YDR309C	0	0	0.132455460883036
YGL106W	0	0	0.132352941176471
YKL004W	0	0	0.132250580046404
YAL020C	0	0	0.132148377125193
YMR176W	0	0	0.132046332046332
YGR147C	0	0	0.131944444444444
YML120C	0	0	0.131842713955281
YIL044C	0	0	0.131741140215716
YNL090W	0	0	0.131639722863741
YOR065W	0	0	0.131538461538462
YOR153W	0	0	0.131437355880092
YLR369W	0	0	0.131336405529954
YML074C	0	0	0.131235610130468
YEL065W	0	0	0.131134969325153
YOL123W	0	0	0.131034482758621
YLR094C	0	0	0.13093415007657
YDR425W	0	0	0.130833970925784
YPL036W	0	0	0.130733944954128
YCR031C	0	0	0.130634071810542
YLR038C	0	0	0.130534351145038
YBR243C	0	0	0.130434782608696
YDR170C	0	0	0.130335365853659
YJL077C	0	1	0.130335365853659
YLR214W	0	0	0.13023610053313
YNL284C	0	0	0.13013698630137
YBR029C	0	0	0.130038022813688
YDR242W	0	1	0.130038022813688
YGL107C	0	1	0.130038022813688
YLR022C	0	0	0.129939209726444
YGL211W	0	0	0.129840546697039
YOR347C	0	0	0.129742033383915
YMR236W	0	0	0.12964366944655
YOR165W	0	0	0.129545454545455
YEL006W	0	0	0.129447388342165
YOL077W-A	0	0	0.129349470499244
YLR290C	0	1	0.129349470499244
YHR117W	0	1	0.129349470499244
YLR088W	0	0	0.129251700680272
YDR116C	0	0	0.129154078549849
YLR114C	0	0	0.129056603773585
YMR207C	0	0	0.1289592760181
YOR116C	0	0	0.128862094951017
YDR287W	0	0	0.128765060240964
YNL045W	0	0	0.128668171557562
YDR059C	0	0	0.128571428571429
YDR466W	0	0	0.12847483095417
YAL039C	0	0	0.128378378378378
YIL134W	0	0	0.128282070517629
YJR119C	0	0	0.128185907046477
YNL302C	0	0	0.128089887640449
YDL222C	0	0	0.127994011976048
YPL172C	0	0	0.12789827973074
YIL133C	0	0	0.12780269058296
YKR016W	0	1	0.12780269058296
YOL023W	0	0	0.127707244212099
YML079W	0	1	0.127707244212099
YGR062C	0	0	0.127611940298507
YDR256C	0	0	0.12751677852349
YDL223C	0	0	0.1274217585693
YOR028C	0	0	0.127326880119136
YER001W	0	0	0.127232142857143
YAL010C	0	0	0.127137546468401
YLR405W	0	0	0.12704309063893
YMR063W	0	0	0.126948775055679
YDR294C	0	0	0.126854599406528
YJL191W	0	0	0.126760563380282
YOL103W	0	0	0.126666666666667
YDL063C	0	0	0.126572908956329
YOL094C	0	0	0.126479289940828
YJL063C	0	0	0.126385809312639
YNL163C	0	0	0.12629246676514
YNL096C	0	0	0.12619926199262
YLR020C	0	0	0.126106194690265
YLR253W	0	1	0.126106194690265
YMR226C	0	0	0.126013264554164
YER117W	0	0	0.126007326007326
YNL095C	0	1	0.126007326007326
YDR496C	0	0	0.126007326007326
YDR190C	0	0	0.126007326007326
YOR266W	0	0	0.126007326007326
YMR186W	0	0	0.126007326007326
YHR089C	0	0	0.126007326007326
YIL052C	0	0	0.126007326007326
YHR011W	1	0	0.126007326007326
YDL047W	0	0	0.125915080527086
YMR016C	0	0	0.125822970007315
YBR030W	0	0	0.125730994152047
YPL024W	0	0	0.12563915266618
YML102W	0	0	0.125547445255474
YNL044W	0	0	0.12545587162655
YJR045C	0	0	0.12536443148688
YER148W	0	0	0.125273124544792
YDL015C	0	0	0.125181950509461
YMR030W	0	0	0.125090909090909
YKR076W	0	0	0.125
YDR539W	0	1	0.125
YGR262C	0	0	0.124909222948439
YPL240C	0	0	0.124818577648766
YKR097W	0	0	0.124728063814358
YDR305C	0	0	0.12463768115942
YOR359W	0	0	0.124547429398986
YHR049W	0	1	0.124547429398986
YOR037W	0	0	0.124457308248915
YPR137W	0	0	0.124367317425886
YGL111W	0	0	0.124277456647399
YEL015W	0	0	0.124187725631769
YGR235C	0	1	0.124187725631769
YPL137C	0	0	0.124098124098124
YEL056W	0	0	0.124008651766402
YNL192W	0	0	0.123919308357349
YBL074C	0	0	0.123830093592513
YPL222W	0	1	0.123830093592513
YEL019C	0	0	0.123741007194245
YDR450W	0	0	0.123652048885694
YCL008C	0	0	0.123563218390805
YLR121C	0	0	0.123474515434314
YKL054C	0	0	0.12338593974175
YDL060W	0	0	0.123297491039427
YDR086C	0	0	0.123209169054441
YNL010W	0	1	0.123209169054441
YDL160C	0	0	0.123120973514674
YNR041C	0	0	0.123032904148784
YLR265C	0	0	0.122944960686204
Q0120	0	0	0.122857142857143
YKL117W	0	0	0.122769450392577
YCL010C	0	0	0.122681883024251
YNL052W	0	0	0.122594440484676
YLR205C	0	0	0.122507122507123
YIL008W	0	0	0.122419928825623
YBR222C	0	1	0.122419928825623
YGR033C	0	0	0.122332859174964
YDR390C	0	0	0.122245913290689
YBL024W	0	0	0.122159090909091
YDR266C	0	1	0.122159090909091
YDL135C	0	0	0.122072391767211
YDR123C	0	0	0.121985815602837
YNL194C	0	0	0.1218993621545
YMR090W	0	1	0.1218993621545
YKR025W	0	0	0.121813031161473
YER088C	0	0	0.121726822363765
YMR026C	0	0	0.121640735502122
YMR280C	0	0	0.121574139142656
YOR251C	0	1	0.121574139142656
YOR084W	0	0	0.121574139142656
YML004C	0	0	0.121574139142656
YAL013W	0	0	0.121574139142656
YMR302C	0	0	0.121574139142656
YNR036C	0	0	0.121574139142656
YKL039W	0	1	0.121574139142656
YKL217W	0	0	0.121574139142656
YOR045W	0	0	0.121574139142656
YGL101W	0	1	0.121574139142656
YIL128W	1	0	0.121574139142656
YNR037C	0	0	0.121488764044944
YBL018C	0	0	0.12140350877193
YGL213C	0	0	0.121318373071529
YJL174W	0	0	0.121233356692362
YLL005C	0	0	0.121148459383754
YEL053C	0	0	0.121063680895731
YCL063W	0	0	0.120979020979021
YLR047C	0	0	0.120894479385045
YLR144C	0	0	0.120810055865922
YPL050C	0	0	0.120725750174459
YLR459W	0	0	0.120641562064156
YMR187C	0	1	0.120641562064156
YOR281C	0	0	0.120557491289199
YER070W	0	0	0.120498614958449
YDR267C	0	1	0.120498614958449
YER002W	0	0	0.120498614958449
YLR335W	0	0	0.120498614958449
YNL308C	0	0	0.120498614958449
YGR043C	0	1	0.120498614958449
YLR065C	0	1	0.120498614958449
YNL061W	0	0	0.120498614958449
YIL098C	0	0	0.120498614958449
YPL067C	0	1	0.120498614958449
YLR084C	0	0	0.120498614958449
YBR130C	0	0	0.120498614958449
YBR006W	1	0	0.120498614958449
YDR372C	0	0	0.120415224913495
YAL017W	0	0	0.120331950207469
YOR326W	0	0	0.120248790601244
YCR068W	0	0	0.120165745856354
YCR016W	0	0	0.12008281573499
YKL162C	0	1	0.12008281573499
YDL125C	0	0	0.12
YNL190W	0	0	0.119917298414886
YHR189W	0	0	0.119834710743802
YPR185W	0	0	0.119752236751549
YIL031W	0	0	0.119669876203576
YBL002W	0	0	0.119587628865979
YMR023C	0	0	0.119505494505495
YGR101W	0	0	0.119423472889499
YJR120W	0	0	0.119341563786008
YOR147W	0	0	0.119259766963674
YOR232W	0	0	0.119178082191781
YNL219C	0	0	0.119096509240246
YGL143C	0	0	0.119015047879617
YJR108W	0	0	0.118933697881066
YIR030C	0	0	0.118852459016393
YBR153W	0	0	0.11877133105802
YPL118W	0	0	0.11869031377899
YPL256C	0	0	0.118609406952965
YER014W	0	0	0.118528610354223
YBR023C	0	0	0.118447923757658
YDL085W	0	0	0.118367346938776
YIL009C-A	0	0	0.118286879673691
YPR052C	0	0	0.11820652173913
YNL083W	0	0	0.118126272912424
YLR357W	0	0	0.118046132971506
YJR075W	0	0	0.117966101694915
YOR154W	0	1	0.117966101694915
YKR057W	0	0	0.117886178861789
YGL076C	0	0	0.117806364251862
YDR297W	0	0	0.117726657645467
YDL053C	0	1	0.117726657645467
YGR031W	0	1	0.117726657645467
YDR185C	0	1	0.117726657645467
YPL218W	0	0	0.117647058823529
YJL109C	0	0	0.117567567567568
YPR132W	0	0	0.117488183659689
YGL232W	0	0	0.117408906882591
YNL001W	0	0	0.117329737019555
YNL281W	0	0	0.117250673854447
YHR017W	0	1	0.117250673854447
YMR312W	0	0	0.117171717171717
YNL238W	0	0	0.117092866756393
YKL125W	0	0	0.117014122394082
YML129C	0	0	0.116935483870968
YPL078C	0	0	0.116856950973808
YLR289W	0	1	0.116856950973808
YMR123W	0	0	0.116778523489933
YAL022C	0	0	0.116700201207243
YMR137C	0	0	0.116621983914209
YIL118W	0	0	0.116543871399866
YDR144C	0	0	0.116465863453815
YPR129W	0	0	0.116387959866221
YJL157C	0	0	0.116310160427807
YOL076W	0	0	0.11623246492986
YMR298W	0	0	0.116154873164219
YIL036W	0	0	0.116077384923282
YGR256W	0	0	0.116
YER126C	0	0	0.115922718187875
YGR150C	0	1	0.115922718187875
YGL180W	0	0	0.115845539280959
YNL306W	0	0	0.115768463073852
YEL024W	0	0	0.115691489361702
YLR356W	0	1	0.115691489361702
YGL064C	0	0	0.115614617940199
YDL212W	0	0	0.115537848605578
YLR191W	0	0	0.115461181154612
YIL155C	0	0	0.115384615384615
YFL001W	0	0	0.115308151093439
YKR079C	0	0	0.11523178807947
YMR293C	0	0	0.115155526141628
YDL175C	0	0	0.115079365079365
YIL153W	0	0	0.115003304692664
YGR283C	0	0	0.114927344782034
YKL146W	0	0	0.114851485148515
YCR073W-A	0	0	0.114775725593668
YLR005W	0	0	0.114700065919578
YBR236C	0	0	0.114624505928854
YNL264C	0	0	0.114549045424621
YPR113W	0	0	0.114473684210526
YNL048W	0	0	0.11439842209073
YIL090W	0	0	0.114323258869908
YNL246W	0	0	0.11424819435325
YGL068W	0	0	0.114173228346457
YHL032C	0	0	0.114098360655738
YLR204W	0	0	0.114080834419817
YBL028C	0	0	0.114080834419817
YML070W	0	0	0.114080834419817
YGL078C	0	0	0.114080834419817
YHR055C	0	0	0.114080834419817
YJL201W	0	0	0.114080834419817
YPL245W	0	1	0.114080834419817
YLR220W	0	0	0.114080834419817
YLR209C	0	0	0.114080834419817
YPR006C	1	0	0.114080834419817
YDR404C	0	0	0.11400651465798
YOR056C	0	0	0.113932291666667
YGL220W	0	1	0.113932291666667
YOR044W	0	1	0.113932291666667
YBR252W	0	0	0.113858165256994
YIL075C	0	0	0.113784135240572
YMR024W	0	0	0.1137102014295
YPR001W	0	0	0.113636363636364
YPL083C	0	0	0.113562621674238
YPR116W	0	1	0.113562621674238
YLR332W	0	0	0.11348897535668
YGL085W	0	1	0.11348897535668
YKL112W	0	0	0.113415424497732
YLR011W	0	0	0.113341968911917
YNL070W	0	0	0.113268608414239
YPL211W	0	0	0.113195342820181
YLR139C	0	0	0.113122171945701
YGL094C	0	0	0.113049095607235
YIL096C	0	0	0.112976113621691
YJR110W	0	0	0.112903225806452
YER152C	0	1	0.112903225806452
YDR453C	0	0	0.112830431979368
YJL050W	0	0	0.112757731958763
YNL283C	0	0	0.112685125563426
YNL288W	0	0	0.112612612612613
YGL141W	0	0	0.112540192926045
YAL007C	0	0	0.112467866323907
YEL020C	0	1	0.112467866323907
YCR072C	0	0	0.112395632626847
YJR112W	0	0	0.112323491655969
YDR349C	0	1	0.112323491655969
YPL095C	0	0	0.112251443232842
YLR409C	0	0	0.112179487179487
YHR178W	0	0	0.112107623318386
YBR114W	0	0	0.112035851472471
YGR052W	0	1	0.112035851472471
YOR096W	0	0	0.111964171465131
YNR053C	0	0	0.111892583120205
YDL168W	0	0	0.111821086261981
YIL111W	0	0	0.111749680715198
YDR191W	0	0	0.111678366305041
YDR249C	0	1	0.111678366305041
YJL217W	0	1	0.111678366305041
YDR064W	0	0	0.111607142857143
YIL035C	0	0	0.111536010197578
YJL177W	0	0	0.111464968152866
YER048W-A	0	0	0.111394016549968
YEL044W	0	0	0.111323155216285
YGL187C	0	0	0.111252383979657
YOR339C	0	0	0.111181702668361
YJL179W	0	0	0.111111111111111
YMR134W	0	0	0.111040609137056
YML021C	0	0	0.110970196575777
YBL071W-A	0	0	0.110899873257288
YLR427W	0	0	0.110829639012033
YGL013C	0	0	0.110759493670886
YDR219C	0	0	0.110689437065149
YDL044C	0	0	0.110619469026549
YLL041C	0	0	0.110549589387239
YLL006W	0	0	0.110479797979798
YGL120C	0	0	0.110410094637224
YLR016C	0	0	0.110340479192938
YOR057W	0	0	0.110270951480781
YDR145W	0	0	0.110201511335013
YOL155C	0	0	0.110132158590308
YPR051W	0	0	0.110062893081761
YOR083W	0	0	0.109993714644877
YHR009C	0	1	0.109993714644877
YGR132C	0	0	0.109924623115578
YLR278C	0	1	0.109924623115578
YLR136C	0	0	0.109855618330195
YML058W-A	0	0	0.109786700125471
YKL010C	0	0	0.109717868338558
YBL086C	0	1	0.109717868338558
YAL046C	0	1	0.109717868338558
YPL215W	0	0	0.109649122807018
YPL184C	0	1	0.109649122807018
YKR014C	0	0	0.109580463368817
YFL046W	0	1	0.109580463368817
YJL069C	0	0	0.109511889862328
YHR203C	0	0	0.109443402126329
YGL212W	0	0	0.109375
YPR169W	0	0	0.109306683322923
YKL151C	0	1	0.109306683322923
YMR211W	0	0	0.109238451935081
YDR527W	0	0	0.109170305676856
YGR103W	0	0	0.109102244389027
YDR092W	0	0	0.109034267912773
YDR033W	0	1	0.109034267912773
YNL156C	0	0	0.108966376089664
YKL195W	0	0	0.108898568761668
YLR168C	0	1	0.108898568761668
YER153C	0	0	0.108830845771144
YDR398W	0	0	0.108763206960845
YGR007W	0	0	0.108695652173913
YLR316C	0	0	0.10862818125388
YDR075W	0	0	0.108560794044665
YOR204W	0	0	0.108493490390577
YDR175C	0	0	0.108426270136307
YMR093W	0	0	0.108359133126935
YMR006C	0	0	0.108292079207921
YNL180C	0	0	0.108225108225108
YBL032W	0	0	0.108158220024722
YPL235W	0	0	0.108091414453366
YKL086W	0	0	0.108024691358025
YGR122W	0	0	0.107958050586058
YMR033W	0	0	0.107891491985203
YDR377W	0	0	0.107825015403574
YJR041C	0	0	0.107758620689655
YDR054C	0	0	0.107692307692308
YMR290C	0	0	0.107626076260763
YLR113W	0	0	0.107559926244622
YNL167C	0	0	0.107493857493857
YNL056W	0	1	0.107493857493857
YDL092W	0	0	0.107427869858809
YHR116W	0	0	0.107361963190184
YOR078W	0	0	0.107296137339056
YDL080C	0	0	0.107230392156863
YDR316W	0	1	0.107230392156863
YLR212C	0	0	0.107164727495407
YMR060C	0	0	0.107099143206854
YKL180W	0	0	0.107033639143731
YEL055C	0	0	0.106968215158924
YLL007C	0	1	0.106968215158924
YJR055W	0	0	0.106902871105681
YNL213C	0	0	0.106837606837607
YKL040C	0	0	0.106772422208664
YOR185C	0	0	0.106707317073171
YDR347W	0	0	0.106642291285801
YOR298C-A	0	0	0.106577344701583
YER146W	0	0	0.106512477175898
YGL073W	0	0	0.106447688564477
YER125W	0	0	0.106382978723404
YIL157C	0	1	0.106382978723404
YLR237W	0	0	0.106318347509113
YDL235C	0	0	0.106253794778385
YPL220W	0	0	0.10618932038835
YGR134W	0	0	0.106124924196483
YPR155C	0	0	0.106060606060606
YER170W	0	0	0.105996365838886
YBR026C	0	0	0.105932203389831
YGR015C	0	1	0.105932203389831
YLR250W	0	0	0.105868118572293
YGL091C	0	0	0.105804111245466
YKR063C	0	0	0.105740181268882
YML001W	0	0	0.105676328502415
YLR050C	0	1	0.105676328502415
YNL243W	0	0	0.105612552806276
YPR144C	0	0	0.105548854041013
YLR403W	0	0	0.105485232067511
YPR009W	0	0	0.105421686746988
YGR277C	0	0	0.105358217940999
YCR088W	0	0	0.105294825511432
YOL084W	0	1	0.105294825511432
YJL206C	0	1	0.105294825511432
YDR476C	0	1	0.105294825511432
YDL119C	0	0	0.105231509320505
YEL073C	0	1	0.105231509320505
YMR229C	0	0	0.105168269230769
YDL137W	0	0	0.105105105105105
YJR008W	0	1	0.105105105105105
YOR074C	0	0	0.105042016806723
YOR320C	0	0	0.10497900419916
YKL170W	0	0	0.104916067146283
YHL015W	0	0	0.104853205512283
YJR154W	0	1	0.104853205512283
YJR024C	0	1	0.104853205512283
YOR017W	0	0	0.104790419161677
YPR063C	0	1	0.104790419161677
YCR018C	0	0	0.104727707959306
YNL040W	0	1	0.104727707959306
YJL148W	0	0	0.104665071770335
YBL054W	0	0	0.104602510460251
YPL002C	0	0	0.104540023894863
YGL057C	0	1	0.104540023894863
YLR126C	0	0	0.104477611940299
YOR162C	0	0	0.104415274463007
YDL070W	0	1	0.104415274463007
YDL173W	0	1	0.104415274463007
YLR426W	0	0	0.104353011329756
YLR110C	0	0	0.104290822407628
YIL021W	0	0	0.104228707564026
YOR188W	0	0	0.104166666666667
YBL082C	0	0	0.104104699583581
YOL021C	0	0	0.104042806183115
YNL035C	0	1	0.104042806183115
YHR187W	0	0	0.103980986333928
YER147C	0	0	0.103919239904988
YMR285C	0	0	0.103857566765579
YCL033C	0	0	0.103795966785291
YJL112W	0	0	0.103734439834025
YJR113C	0	0	0.103672985781991
YKL043W	0	0	0.103611604499704
YLR346C	0	0	0.103550295857988
YPR154W	0	0	0.103489059727972
YPL015C	0	0	0.103427895981087
YLL011W	0	0	0.103366804489073
YKR085C	0	0	0.103305785123967
YER063W	0	0	0.103244837758112
YDL138W	0	0	0.103183962264151
YHL038C	0	0	0.103123158515027
YEL017C-A	0	0	0.103062426383981
YOL144W	0	0	0.103001765744556
YDR060W	0	0	0.102941176470588
YLR418C	0	0	0.102880658436214
YGR106C	0	1	0.102880658436214
YGR095C	0	0	0.102820211515864
YDL109C	0	0	0.102759835584263
YJR097W	0	0	0.102699530516432
YKR009C	0	0	0.102639296187683
YGR165W	0	0	0.102579132473623
YDR440W	0	0	0.102519039250146
YLR433C	0	0	0.102459016393443
YLR314C	0	0	0.102399063779988
YLR173W	0	1	0.102399063779988
YAL033W	0	0	0.10233918128655
YMR238W	0	0	0.102279368790181
YNR063W	0	1	0.102279368790181
YDR480W	0	0	0.102219626168224
YMR215W	0	1	0.102219626168224
YPL173W	0	0	0.102159953298307
YJL076W	0	0	0.102100350058343
YPL266W	0	0	0.102040816326531
YJR124C	0	1	0.102040816326531
YMR212C	0	0	0.101981351981352
YBR234C	0	0	0.101921956901573
YEL007W	0	1	0.101921956901573
YJR032W	0	0	0.10186263096624
YLR254C	0	0	0.101803374054683
YDR524C	0	0	0.101744186046512
YGR078C	0	0	0.101685066821615
YIL162W	0	0	0.101626016260163
YDR070C	0	1	0.101626016260163
YGR163W	0	0	0.1015670342426
YGR028W	0	0	0.101508120649652
YPL163C	0	0	0.101449275362319
YDR414C	0	0	0.101390498261877
YDR261C	0	0	0.101331789229878
YHR195W	0	0	0.101273148148148
YML003W	0	1	0.101273148148148
YDR475C	0	1	0.101273148148148
YGL147C	0	0	0.101214574898785
YPR089W	0	1	0.101214574898785
YLR223C	0	0	0.101156069364162
YFR050C	0	0	0.101097631426921
YEL022W	0	0	0.101039260969977
YDR186C	0	1	0.101039260969977
YGL103W	0	0	0.100980957876515
YNR038W	0	0	0.100922722029988
YLR003C	0	0	0.100864553314121
YER080W	0	1	0.100864553314121
YOR150W	0	0	0.100806451612903
YJL209W	0	0	0.100748416810593
YFR031C-A	0	0	0.100690448791715
YOR360C	0	0	0.100632547441058
YOR138C	0	0	0.100574712643678
YMR114C	0	1	0.100574712643678
YLR014C	0	0	0.100516944284894
YIL104C	0	0	0.100459242250287
YNL211C	0	1	0.100459242250287
YKR049C	0	1	0.100459242250287
YNL151C	0	0	0.100401606425703
YMR037C	0	0	0.100344036697248
YLR343W	0	0	0.100342075256556
YNL063W	0	1	0.100342075256556
YDR083W	0	0	0.100342075256556
YHR066W	0	0	0.100342075256556
YOL022C	0	1	0.100342075256556
YNL310C	0	0	0.100342075256556
YLR190W	0	0	0.100342075256556
YLR367W	0	0	0.100342075256556
YOR342C	0	1	0.100342075256556
YDR312W	0	0	0.100342075256556
YBR293W	0	0	0.100342075256556
YFL034C-B	0	0	0.100342075256556
YDL106C	1	0	0.100342075256556
YHR001W-A	0	0	0.1002849002849
YPL207W	0	1	0.1002849002849
YGR057C	0	0	0.100227790432802
YER021W	0	0	0.100170745589072
YOR129C	0	0	0.100113765642776
YDR362C	0	0	0.100056850483229
YLR002C	0	0	0.1
YNR069C	0	1	0.1
YMR072W	0	0	0.0999432140829074
YPR131C	0	0	0.0998864926220204
YGL018C	0	0	0.0998298355076574
YLR154C	0	0	0.0997732426303855
YLR222C	0	0	0.0997167138810198
YOL102C	0	0	0.0996602491506229
YHR096C	0	0	0.0996038483305037
YDR198C	0	0	0.0995475113122172
YKL022C	0	0	0.0994912379875636
YGR284C	0	0	0.0994350282485876
YOR145C	0	0	0.0993788819875776
YHR002W	0	0	0.0993265993265993
YDL033C	0	0	0.0993265993265993
YNL137C	0	0	0.0993265993265993
YNL269W	0	1	0.0993265993265993
YKR093W	0	0	0.0993265993265993
YDL122W	0	0	0.0993265993265993
YOR346W	0	0	0.0993265993265993
YOL010W	0	0	0.0993265993265993
YOR143C	0	0	0.0993265993265993
YDL097C	0	0	0.0993265993265993
YOR283W	0	1	0.0993265993265993
YOR182C	0	0	0.0993265993265993
[truncated: 3,790 more rows]
