# Supplementary material for: Computationally Driven, Quantitative Experiments Discover Genes Required for Mitochondrial Biogenesis
Source: PLoS Genet. 2009 Mar 20;5(3):e1000407. doi: 10.1371/journal.pgen.1000407 (PMC2648979; doi:10.1371/journal.pgen.1000407)
Supplement: Dataset S2 — Top 100 novel ensemble predictions for additional yeast biological processes. A zip file containing 387 tab-delimited text files of the ensemble predictions for the indicated Gene Ontology Biological Process Term. (21.70 MB GZ) [file pgen.1000407.s013.gz › GO_0006555.txt]

ORF	AnnotatedToTerm?	Uncharacterized_04152007?	Precision
YLR303W	1	0	1.0
YER091C	1	0	1.0
YPR167C	1	0	1.0
YKL001C	1	0	1.0
YJR010W	1	0	1.0
YIL074C	0	0	0.833333333333333
YJR137C	0	0	0.714285714285714
YGR055W	0	0	0.636363636363636
YLL062C	0	0	0.636363636363636
YGL184C	1	0	0.636363636363636
YER052C	1	0	0.636363636363636
YFR030W	0	0	0.615384615384615
YLR180W	1	0	0.615384615384615
YOL058W	0	0	0.571428571428571
YAL012W	0	0	0.5625
YDR502C	1	0	0.5625
YPL274W	0	0	0.529411764705882
YLR092W	0	0	0.5
YER042W	0	0	0.473684210526316
YBR213W	0	0	0.45
YGR204W	0	0	0.428571428571429
YJL212C	0	0	0.409090909090909
YEL071W	0	0	0.407407407407407
YCL030C	0	0	0.407407407407407
YOR184W	0	0	0.407407407407407
YNL277W	1	0	0.407407407407407
YKR069W	1	0	0.407407407407407
YGR155W	0	0	0.392857142857143
YJL101C	0	0	0.387096774193548
YBR248C	0	0	0.387096774193548
YGL125W	1	0	0.387096774193548
YJL060W	0	0	0.375
YDR487C	0	0	0.363636363636364
YGL026C	0	0	0.352941176470588
YPR145W	0	0	0.342857142857143
YLL061W	0	0	0.333333333333333
YBR294W	0	0	0.324324324324324
YER090W	0	0	0.315789473684211
YJR109C	0	0	0.30952380952381
YDR035W	0	0	0.30952380952381
YMR062C	0	0	0.30952380952381
YOL064C	1	0	0.30952380952381
YCL009C	0	0	0.302325581395349
YDL198C	0	0	0.297872340425532
YIR034C	0	0	0.297872340425532
YER055C	0	0	0.297872340425532
YDR158W	1	0	0.297872340425532
YHL036W	0	0	0.291666666666667
YGR124W	0	0	0.285714285714286
YDR127W	0	0	0.28
YBR145W	0	0	0.274509803921569
YOR202W	0	0	0.269230769230769
YPR058W	0	0	0.264150943396226
YER073W	0	0	0.259259259259259
YKL211C	0	0	0.254545454545455
YIL116W	0	0	0.25
YGL202W	0	0	0.245614035087719
YLR027C	0	0	0.241379310344828
YHR018C	0	0	0.23728813559322
YER069W	0	0	0.233333333333333
YGL148W	0	0	0.229508196721311
YMR108W	0	0	0.225806451612903
YER086W	0	0	0.222222222222222
YIR017C	0	0	0.21875
YDR354W	0	0	0.215384615384615
YDL182W	0	0	0.212121212121212
YDL131W	0	0	0.208955223880597
YHR071W	0	0	0.205882352941176
YNL104C	0	0	0.202898550724638
YBR249C	0	0	0.2
YJL088W	0	0	0.197183098591549
YHR208W	0	0	0.194444444444444
YJR016C	0	0	0.191780821917808
YDL059C	0	0	0.189189189189189
YDR253C	0	0	0.186666666666667
YKL120W	0	0	0.184210526315789
YML018C	0	1	0.184210526315789
YKL218C	0	0	0.181818181818182
YLR058C	0	0	0.179487179487179
YDR531W	0	0	0.177215189873418
YGL009C	0	0	0.175
YMR095C	0	0	0.172839506172839
YFL028C	0	0	0.170731707317073
YJL071W	0	0	0.168674698795181
YOR130C	0	0	0.166666666666667
YHR112C	0	0	0.164705882352941
YCR053W	0	0	0.162790697674419
YPL092W	0	0	0.160919540229885
YGL224C	0	0	0.159090909090909
YOR303W	0	0	0.157303370786517
YBR256C	0	0	0.155555555555556
YNL191W	0	0	0.154639175257732
YLR364W	0	1	0.154639175257732
YOR108W	0	0	0.154639175257732
YER081W	0	0	0.154639175257732
YBR281C	0	0	0.154639175257732
YHR019C	0	0	0.154639175257732
YGR267C	0	0	0.154639175257732
YJR139C	1	0	0.154639175257732
YOR323C	0	0	0.153061224489796
YMR096W	0	0	0.151515151515152
YHR122W	0	0	0.150943396226415
YNL220W	0	0	0.150943396226415
YOL140W	0	0	0.150943396226415
YLR355C	0	0	0.150943396226415
YDR046C	0	0	0.150943396226415
YDR037W	0	0	0.150943396226415
YMR009W	1	0	0.150943396226415
YJR105W	0	0	0.149532710280374
YBR218C	0	0	0.148148148148148
YGL001C	0	0	0.146788990825688
YDL066W	0	0	0.145454545454545
YEL072W	0	1	0.145454545454545
YJR130C	0	0	0.144144144144144
YNR050C	0	0	0.142857142857143
YLR348C	0	0	0.142857142857143
YGL186C	0	0	0.142857142857143
YML126C	0	0	0.142857142857143
YJL200C	0	1	0.142857142857143
YLR359W	0	0	0.142857142857143
YMR120C	0	0	0.142857142857143
YLR153C	0	0	0.142857142857143
YGL234W	0	0	0.142857142857143
YPR033C	0	0	0.142857142857143
YPL273W	1	0	0.142857142857143
YPL250C	0	1	0.142857142857143
YGR175C	0	0	0.142857142857143
YEL046C	0	0	0.142857142857143
YBR011C	0	0	0.142857142857143
YDR341C	0	0	0.142857142857143
YER043C	1	0	0.142857142857143
YNR043W	0	0	0.141732283464567
YDR408C	0	0	0.140625
YLR044C	0	0	0.13953488372093
YJR148W	0	0	0.138461538461538
YGL117W	0	1	0.138461538461538
YHR020W	0	0	0.137404580152672
YGR234W	0	0	0.136363636363636
YML116W	0	0	0.135338345864662
YOR201C	0	0	0.134328358208955
YGR157W	0	0	0.133333333333333
YMR318C	0	0	0.132352941176471
YOL163W	0	0	0.131386861313869
YPR074C	0	0	0.130434782608696
YOR375C	0	0	0.129496402877698
YLR179C	0	1	0.129496402877698
YHR162W	0	1	0.129496402877698
YDR481C	0	0	0.128571428571429
YDR234W	0	0	0.127659574468085
YHR029C	0	1	0.127659574468085
YMR202W	0	0	0.12751677852349
YER175C	0	1	0.12751677852349
YPL028W	0	0	0.12751677852349
YMR208W	0	0	0.12751677852349
YML008C	0	0	0.12751677852349
YLR089C	0	1	0.12751677852349
YGR094W	0	0	0.12751677852349
YGR061C	0	0	0.12751677852349
YOL119C	0	0	0.12751677852349
YHR025W	1	0	0.12751677852349
YPL188W	0	0	0.126666666666667
YIL094C	0	0	0.125827814569536
YHR163W	0	0	0.125
YBR115C	0	0	0.124183006535948
YMR300C	0	0	0.123376623376623
YOR222W	0	0	0.12258064516129
YJR111C	0	1	0.12258064516129
YGL077C	0	0	0.121794871794872
YDL054C	0	0	0.121019108280255
YFR055W	0	0	0.120253164556962
YNL311C	0	0	0.119496855345912
YMR321C	0	1	0.119496855345912
YNL130C	0	0	0.11875
YJR025C	0	0	0.118012422360248
YNL241C	0	0	0.117283950617284
YLR056W	0	0	0.116564417177914
YML123C	0	0	0.115853658536585
YOR337W	0	0	0.115151515151515
YLL058W	0	0	0.114457831325301
YGR065C	0	0	0.11377245508982
YLR249W	0	0	0.113095238095238
YMR220W	0	0	0.112426035502959
YOR128C	0	0	0.111764705882353
YMR015C	0	0	0.111111111111111
YCL017C	0	0	0.11046511627907
YHR007C	0	0	0.109826589595376
YLR354C	0	0	0.109195402298851
YPR035W	0	0	0.108571428571429
YHR024C	0	0	0.107954545454545
YGR185C	0	0	0.107344632768362
YFL037W	0	0	0.106741573033708
YDR497C	0	0	0.106145251396648
YBR104W	0	0	0.105555555555556
YGR264C	0	0	0.104972375690608
YPL231W	0	0	0.104395604395604
YMR241W	0	0	0.103825136612022
YBL076C	0	0	0.103260869565217
YJL072C	0	0	0.102702702702703
YOR335C	0	0	0.102150537634409
YOL059W	0	0	0.101604278074866
YLL018C	0	0	0.101063829787234
YAL038W	0	0	0.100529100529101
YHR047C	0	0	0.1
YKL081W	0	0	0.0994764397905759
YBR068C	0	0	0.0989583333333333
YLR100W	0	0	0.0984455958549223
YNL044W	0	0	0.0979381443298969
YOR133W	0	0	0.0974358974358974
YKL182W	0	0	0.0969387755102041
YJR064W	0	0	0.0964467005076142
YHR072W	0	0	0.095959595959596
YAL044C	0	0	0.0954773869346734
YNL307C	0	0	0.095
YMR189W	0	0	0.0945273631840796
YFR025C	0	0	0.0940594059405941
YHR216W	0	0	0.0935960591133005
YLR432W	0	0	0.0931372549019608
YKL029C	0	0	0.0926829268292683
YCL018W	0	0	0.0922330097087379
YGR208W	0	0	0.0917874396135266
YPL160W	0	0	0.0913461538461538
YEL063C	0	0	0.0909090909090909
YIL053W	0	0	0.0904761904761905
YDL171C	0	0	0.0900473933649289
YER026C	0	0	0.089622641509434
YHR183W	0	0	0.0892018779342723
YLR048W	0	0	0.088785046728972
YOR221C	0	0	0.0883720930232558
YML075C	0	0	0.087962962962963
YPL131W	0	0	0.0875576036866359
YMR094W	0	0	0.0871559633027523
YDR226W	0	0	0.0867579908675799
YLR060W	0	0	0.0863636363636364
YNL111C	0	0	0.085972850678733
YLR340W	0	0	0.0855855855855856
YLL024C	0	0	0.0852017937219731
YDR019C	0	0	0.0848214285714286
YOL097C	0	0	0.0844444444444444
YNL239W	0	0	0.084070796460177
YHR063C	0	0	0.0837004405286344
YHR123W	0	0	0.0833333333333333
YNL103W	0	0	0.0829694323144105
YMR217W	0	0	0.0826086956521739
YGR214W	0	0	0.0822510822510823
YMR083W	0	0	0.0818965517241379
YLR291C	0	0	0.0815450643776824
YJL002C	0	0	0.0811965811965812
YBL098W	0	0	0.0808510638297872
YMR116C	0	0	0.0805084745762712
YDR353W	0	0	0.080168776371308
YMR205C	0	0	0.0798319327731092
YBR263W	0	0	0.0794979079497908
YNL135C	0	0	0.0791666666666667
YOR271C	0	1	0.0791666666666667
YGL055W	0	0	0.0788381742738589
YLR380W	0	0	0.0785123966942149
YPL061W	0	0	0.0781893004115226
YGL245W	0	0	0.0778688524590164
YLR301W	0	0	0.0775510204081633
YJL167W	0	0	0.0772357723577236
YBR196C	0	0	0.0769230769230769
YKL060C	0	0	0.0766129032258065
YER023W	0	0	0.0763052208835341
YKL080W	0	0	0.076
YKR042W	0	0	0.0756972111553785
YNL268W	0	0	0.0753968253968254
YJL012C	0	0	0.075098814229249
YLR075W	0	0	0.0748031496062992
YGL012W	0	0	0.0745098039215686
YBR162C	0	0	0.07421875
YDL226C	0	0	0.0739299610894942
YCR005C	0	0	0.0736434108527132
YKL191W	0	0	0.0733590733590734
YDL055C	0	0	0.0730769230769231
YBR043C	0	0	0.0727969348659004
YIL078W	0	0	0.0725190839694656
YLR378C	0	0	0.0722433460076046
YNL280C	0	0	0.071969696969697
YLR372W	0	0	0.0716981132075472
YER040W	0	0	0.0714285714285714
YEL009C	0	0	0.0711610486891386
YER024W	0	0	0.0708955223880597
YDL170W	0	0	0.0706319702602231
YJR047C	0	0	0.0703703703703704
YKR080W	0	0	0.0701107011070111
YHR174W	0	0	0.0698529411764706
YJR143C	0	0	0.0695970695970696
YEL029C	0	0	0.0693430656934307
YCR012W	0	0	0.0690909090909091
YOL158C	0	0	0.0688405797101449
YEL040W	0	0	0.0685920577617329
YNL129W	0	0	0.0683453237410072
YLR264W	0	0	0.0681003584229391
YHL020C	0	0	0.0678571428571429
YLR447C	0	0	0.0676156583629893
YDR321W	0	0	0.0673758865248227
YBR029C	0	0	0.0671378091872792
YPL117C	0	0	0.0669014084507042
YKL106W	0	0	0.0666666666666667
YGR240C	0	0	0.0664335664335664
YFR051C	0	0	0.0662020905923345
YJR133W	0	0	0.0659722222222222
YKR046C	0	0	0.0657439446366782
YMR038C	0	0	0.0655172413793104
YGR286C	0	0	0.0652920962199313
YLR448W	0	0	0.0650684931506849
YNL064C	0	0	0.0648464163822526
YKL184W	0	0	0.0646258503401361
YLR133W	0	0	0.0644067796610169
YGR254W	0	0	0.0641891891891892
YFL022C	0	0	0.063973063973064
YPL252C	0	0	0.063758389261745
YGR060W	0	0	0.0635451505016722
YJR070C	0	0	0.0633333333333333
YLR205C	0	0	0.0631229235880399
YJR145C	0	0	0.0629139072847682
YER165W	0	0	0.0627062706270627
YPL081W	0	0	0.0625
YLR293C	0	0	0.0622950819672131
YNL169C	0	0	0.0620915032679739
YNR016C	0	0	0.0618892508143322
YGR054W	0	0	0.0616883116883117
YEL034W	0	0	0.0614886731391586
YER178W	0	0	0.0612903225806452
YAR071W	0	0	0.0610932475884244
YOL107W	0	1	0.0610932475884244
YOR063W	0	0	0.0608974358974359
YDR062W	0	0	0.060702875399361
YJL153C	0	0	0.0605095541401274
YNL004W	0	0	0.0603174603174603
YIL003W	0	0	0.060126582278481
YIL046W	0	0	0.0599369085173502
YJL172W	0	0	0.059748427672956
YGL114W	0	0	0.0595611285266458
YNL178W	0	0	0.059375
YER120W	0	0	0.059190031152648
YIL088C	0	0	0.0590062111801242
YGR189C	0	0	0.0588235294117647
YGL255W	0	0	0.058641975308642
YML052W	0	0	0.0584615384615385
YEL054C	0	0	0.0582822085889571
YOL020W	0	0	0.0581039755351682
YJR147W	0	0	0.0579268292682927
YNL080C	0	0	0.0577507598784195
YDR123C	0	0	0.0575757575757576
YOL086C	0	0	0.0574018126888218
YJR009C	0	0	0.0572289156626506
YCL043C	0	0	0.0570570570570571
YGR239C	0	0	0.0568862275449102
YPR102C	0	0	0.0567164179104478
YDR418W	0	0	0.056547619047619
YNL036W	0	0	0.056379821958457
YLR191W	0	0	0.0562130177514793
YMR030W	0	0	0.056047197640118
YLL012W	0	0	0.0558823529411765
YGL123W	0	0	0.0557184750733138
YLR173W	0	1	0.0557184750733138
YPL145C	0	0	0.0555555555555556
YJL048C	0	0	0.0553935860058309
YJR074W	0	0	0.0552325581395349
YEL073C	0	1	0.0552325581395349
YCR034W	0	0	0.0550724637681159
YOL040C	0	0	0.0549132947976879
YLR192C	0	0	0.0547550432276657
YDR050C	0	0	0.0545977011494253
YBR127C	0	0	0.0544412607449857
YBR035C	0	0	0.0542857142857143
YCR031C	0	0	0.0541310541310541
YDL236W	0	0	0.0539772727272727
YHR143W	0	0	0.0538243626062323
YLR050C	0	1	0.0538243626062323
YBR078W	0	0	0.0536723163841808
YMR146C	0	0	0.0535211267605634
YDL015C	0	0	0.0533707865168539
YKR059W	0	0	0.0532212885154062
YLR132C	0	0	0.053072625698324
YBR166C	0	0	0.052924791086351
YNL066W	0	0	0.0529100529100529
YAL023C	0	0	0.0529100529100529
YHR039C	0	0	0.0529100529100529
YHR026W	0	0	0.0529100529100529
YIL133C	0	0	0.0529100529100529
YKR071C	0	1	0.0529100529100529
YAR015W	0	0	0.0529100529100529
YBL102W	0	0	0.0529100529100529
YJL138C	0	0	0.0529100529100529
YAL042W	0	0	0.0529100529100529
YMR134W	0	0	0.0529100529100529
YML022W	0	0	0.0529100529100529
YPL237W	0	0	0.0529100529100529
YER044C	0	0	0.0529100529100529
YNR019W	0	0	0.0529100529100529
YJR007W	0	0	0.0529100529100529
YHR042W	0	0	0.0529100529100529
YHR190W	0	0	0.0529100529100529
YML106W	0	0	0.0529100529100529
YPL023C	1	0	0.0529100529100529
YGR049W	0	0	0.0527704485488127
YGR149W	0	1	0.0527704485488127
YOL061W	0	0	0.0526315789473684
YLR208W	0	0	0.05249343832021
YJL121C	0	0	0.0523560209424084
YGL225W	0	0	0.0522193211488251
YNL209W	0	0	0.0520833333333333
YJR069C	0	0	0.051948051948052
YLR441C	0	0	0.0518134715025907
YBR189W	0	0	0.0516795865633075
YEL039C	0	0	0.0515463917525773
YIL039W	0	0	0.051413881748072
YJR073C	0	0	0.0512820512820513
YAL060W	0	0	0.051150895140665
YBR183W	0	0	0.0510204081632653
YFR034C	0	0	0.0508905852417303
YMR186W	0	0	0.050761421319797
YDR400W	0	0	0.0506329113924051
YNL156C	0	0	0.0505050505050505
YHR067W	0	0	0.0503778337531486
YPR080W	0	0	0.050251256281407
YKL152C	0	0	0.050125313283208
YOR230W	0	0	0.05
YPL111W	0	0	0.0498753117206983
YOR226C	0	0	0.0497512437810945
YOL039W	0	0	0.0496277915632754
YDR091C	0	0	0.0495049504950495
YIL056W	0	0	0.0493827160493827
YJR008W	0	1	0.0493827160493827
YHR068W	0	0	0.0492610837438424
YDR025W	0	0	0.0491400491400491
YGL253W	0	0	0.0490196078431373
YFL021W	0	0	0.0488997555012225
YPR114W	0	1	0.0488997555012225
YOL092W	0	1	0.0488997555012225
YER001W	0	0	0.0487804878048781
YPL226W	0	0	0.048661800486618
YBL103C	0	0	0.0485436893203883
YGL160W	0	1	0.0485436893203883
YIL164C	0	1	0.0485436893203883
YNL256W	0	0	0.0484261501210654
YNL221C	0	0	0.0483091787439614
YPR159W	0	0	0.0481927710843374
YAL003W	0	0	0.0480769230769231
YBL082C	0	0	0.0479616306954436
YGR266W	0	1	0.0479616306954436
YGL008C	0	0	0.0478468899521531
YER056C	0	0	0.0477326968973747
YDL143W	0	0	0.0476190476190476
YJL213W	0	1	0.0476190476190476
YBR121C	0	0	0.0475059382422803
YIL165C	0	1	0.0475059382422803
YBR177C	0	0	0.0473933649289099
YLR193C	0	0	0.0472813238770686
YNL183C	0	0	0.0471698113207547
YMR296C	0	0	0.0470588235294118
YDL185W	0	0	0.0469483568075117
YBR025C	0	0	0.0468384074941452
YLR150W	0	0	0.0467289719626168
YNL096C	0	0	0.0466200466200466
YNL232W	0	0	0.0465116279069767
YGL030W	0	0	0.0464037122969838
YHL033C	0	0	0.0462962962962963
YOR087W	0	0	0.046189376443418
YOR241W	0	0	0.0460829493087558
YML073C	0	0	0.0459770114942529
YBR048W	0	0	0.0458715596330275
YLR186W	0	0	0.045766590389016
YFL045C	0	0	0.045662100456621
YLR266C	0	0	0.0455580865603645
YMR011W	0	0	0.0454545454545455
YGL215W	0	0	0.0453514739229025
YKL024C	0	0	0.0452488687782805
YIL145C	0	0	0.0451467268623025
YKL127W	0	0	0.045045045045045
YOR224C	0	0	0.0449438202247191
YEL042W	0	0	0.0448430493273543
YKL145W	0	0	0.0447427293064877
YHR128W	0	0	0.0446428571428571
YDR098C	0	0	0.044543429844098
YMR203W	0	0	0.0444444444444444
YDL086W	0	1	0.0444444444444444
YDR395W	0	0	0.0443458980044346
YBR283C	0	0	0.0442477876106195
YLR259C	0	0	0.0441501103752759
YPR110C	0	0	0.0440528634361234
YLR188W	0	0	0.043956043956044
YER089C	0	0	0.043859649122807
YKL008C	0	0	0.0437636761487965
YBR221C	0	0	0.0436681222707424
YBR291C	0	0	0.0435729847494553
YML024W	0	0	0.0434782608695652
YOR099W	0	0	0.0433839479392625
YNL240C	0	0	0.0432900432900433
YHR021C	0	0	0.0431965442764579
YKL212W	0	0	0.0431034482758621
YLR300W	0	0	0.043010752688172
YNL141W	0	0	0.0429184549356223
YKL181W	0	0	0.0428265524625268
YIR018W	0	0	0.0427350427350427
YBR088C	0	0	0.0426439232409382
YHR064C	0	0	0.0425531914893617
YDR212W	0	0	0.0424628450106157
YDL145C	0	0	0.0423728813559322
YMR142C	0	0	0.0422832980972516
YHR137W	0	0	0.0421940928270042
YDL095W	0	0	0.0421052631578947
YJL191W	0	0	0.0420168067226891
YLR459W	0	0	0.0419287211740042
YAL005C	0	0	0.0418410041841004
YNL142W	0	0	0.0417536534446764
YPL265W	0	0	0.0416666666666667
YPR041W	0	0	0.0415800415800416
YKR092C	0	0	0.04149377593361
YKR094C	0	0	0.041407867494824
YCL025C	0	0	0.0413223140495868
YMR307W	0	0	0.0412371134020619
YER072W	0	0	0.0411522633744856
YNL098C	0	0	0.0410677618069815
YPR060C	0	0	0.040983606557377
YPL264C	0	1	0.040983606557377
YER062C	0	0	0.0408997955010225
YIR012W	0	0	0.0408163265306122
YPL048W	0	0	0.0407331975560081
YGR235C	0	1	0.0407331975560081
YNL067W	0	0	0.040650406504065
YLR286C	0	0	0.0405679513184584
YHL011C	0	0	0.0404858299595142
YNL229C	0	0	0.0404040404040404
YGR285C	0	0	0.0403225806451613
YIL052C	0	0	0.0402414486921529
YMR008C	0	0	0.0401606425702811
YLR043C	0	0	0.0400801603206413
YOR151C	0	0	0.04
YPL135W	0	0	0.0399201596806387
YEL026W	0	0	0.0398406374501992
YPL042C	0	0	0.0397614314115308
YMR243C	0	0	0.0396825396825397
YNL016W	0	0	0.0396039603960396
YER148W	0	0	0.0395256916996047
YNL283C	0	0	0.0394477317554241
YKL015W	0	0	0.0393700787401575
YDR385W	0	0	0.0392927308447937
YJR123W	0	0	0.0392156862745098
YOR276W	0	0	0.0391389432485323
YMR308C	0	0	0.0390625
YOR312C	0	0	0.0389863547758285
YLR029C	0	0	0.0389105058365759
YNL327W	0	0	0.0388349514563107
YJL196C	0	0	0.0387596899224806
YLR347C	0	0	0.0386847195357834
YNL247W	0	0	0.0386100386100386
YKL056C	0	0	0.0385356454720617
YBL030C	0	0	0.0384615384615385
YBL039C	0	0	0.0383877159309021
YGL105W	0	0	0.0383141762452107
YJL080C	0	0	0.0382409177820268
YLL027W	0	0	0.0381679389312977
YOR209C	0	0	0.0380952380952381
YDR300C	0	0	0.0380228136882129
YLR418C	0	0	0.0379506641366224
YKL089W	0	0	0.0378787878787879
YKR088C	0	0	0.0378071833648393
YER036C	0	0	0.0377358490566038
YJL158C	0	0	0.0376647834274953
YMR301C	0	0	0.037593984962406
YOR310C	0	0	0.0375234521575985
YDR508C	0	0	0.0374531835205993
YJR001W	0	0	0.0373831775700935
YDR023W	0	0	0.0373134328358209
YAL007C	0	0	0.037243947858473
YMR305C	0	0	0.0371747211895911
YGR260W	0	0	0.0371057513914657
YHR089C	0	0	0.037037037037037
YJL183W	0	0	0.0369685767097967
YER003C	0	0	0.03690036900369
YGL135W	0	0	0.0368324125230203
YGL147C	0	0	0.0367647058823529
YOR095C	0	0	0.036697247706422
YBR293W	0	0	0.0366300366300366
YDR346C	0	0	0.036563071297989
YOL139C	0	0	0.0364963503649635
YLR146C	0	0	0.0364298724954463
YLR134W	0	0	0.0363636363636364
YER061C	0	0	0.0362976406533575
YIL109C	0	0	0.036231884057971
YIL110W	0	0	0.0361663652802893
YGR087C	0	0	0.036101083032491
YLR357W	0	0	0.036036036036036
YDL014W	0	0	0.0359712230215827
YDR188W	0	0	0.0359066427289048
YDL130W	0	0	0.03584229390681
YPL198W	0	0	0.035778175313059
YLR175W	0	0	0.0357142857142857
YMR322C	0	0	0.035650623885918
YGR162W	0	0	0.0355871886120996
YBL005W	0	0	0.0355239786856128
YDR126W	0	0	0.0354609929078014
YGL014W	0	0	0.0353982300884956
YLR451W	0	0	0.0353356890459364
YOL120C	0	0	0.0352733686067019
YML056C	0	1	0.0352733686067019
YBR205W	0	0	0.0352112676056338
YLR130C	0	0	0.0351493848857645
YDR161W	0	0	0.0350877192982456
YOR085W	0	0	0.0350262697022767
YBR079C	0	0	0.034965034965035
YPL220W	0	0	0.0349040139616056
YAL048C	0	0	0.0348432055749129
YPR181C	0	0	0.0347826086956522
YKR026C	0	0	0.0347222222222222
YMR168C	0	0	0.0346620450606586
YGL056C	0	1	0.0346620450606586
YGR123C	0	0	0.0346020761245675
YPL212C	0	0	0.0345423143350604
YBL033C	0	0	0.0344827586206897
YIL162W	0	0	0.0344234079173838
YML124C	0	0	0.0343642611683849
YOR270C	0	0	0.0343053173241852
YMR063W	0	0	0.0342465753424658
YEL027W	0	0	0.0341880341880342
YER074W	0	0	0.0341296928327645
YJL117W	0	0	0.0340715502555366
YER171W	0	0	0.0340136054421769
YGL062W	0	0	0.033955857385399
YMR309C	0	0	0.0338983050847458
YHR084W	0	0	0.0338409475465313
YMR215W	0	1	0.0338409475465313
YDR034C	0	0	0.0337837837837838
YBR084W	0	0	0.0337268128161889
YIL043C	0	0	0.0336700336700337
YJR076C	0	0	0.0336538461538462
YOR251C	0	1	0.0336538461538462
YPL106C	0	0	0.0336538461538462
YOR164C	0	1	0.0336538461538462
YML001W	0	0	0.0336538461538462
YER156C	0	1	0.0336538461538462
YDR084C	0	0	0.0336538461538462
YCR044C	0	0	0.0336538461538462
YOR388C	0	0	0.0336538461538462
YNL301C	0	0	0.0336538461538462
YGL076C	0	0	0.0336538461538462
YOR361C	0	0	0.0336538461538462
YAL062W	0	0	0.0336538461538462
YMR246W	0	0	0.0336538461538462
YER025W	0	0	0.0336538461538462
YOR390W	0	1	0.0336538461538462
YBR118W	0	0	0.0336538461538462
YAL015C	0	0	0.0336538461538462
YLR023C	0	0	0.0336538461538462
YDR465C	0	0	0.0336538461538462
YER110C	0	0	0.0336538461538462
YMR277W	0	0	0.0336538461538462
YKL049C	0	0	0.0336538461538462
YAL043C	0	0	0.0336538461538462
YHL015W	0	0	0.0336538461538462
YOR369C	0	0	0.0336538461538462
YGR097W	0	0	0.0336538461538462
YOR083W	0	0	0.0336538461538462
YMR079W	0	0	0.0336538461538462
YGR113W	0	0	0.0336538461538462
YBL032W	0	0	0.0336538461538462
YIR026C	0	0	0.0336538461538462
YOR096W	0	0	0.0336538461538462
YKL128C	0	1	0.0336538461538462
YPR118W	1	0	0.0336538461538462
YLR047C	0	0	0.0336
YIL061C	0	0	0.0335463258785942
YIL020C	0	0	0.0334928229665072
YAL035W	0	0	0.0334394904458599
YFL004W	0	0	0.0333863275039746
YKR039W	0	0	0.0333333333333333
YNR058W	0	0	0.0332805071315372
YOR021C	0	0	0.0332278481012658
YOR389W	0	1	0.0332278481012658
YDR101C	0	0	0.033175355450237
YDR384C	0	0	0.0331230283911672
YDL081C	0	0	0.0330708661417323
YNL101W	0	0	0.0330188679245283
YAR042W	0	0	0.032967032967033
YPL279C	0	1	0.032967032967033
YGR118W	0	0	0.0329153605015674
YPL262W	0	0	0.0328638497652582
YIL018W	0	0	0.0328125
YBR243C	0	0	0.0327613104524181
YOR355W	0	0	0.0327102803738318
YBL042C	0	0	0.0326594090202177
YDL082W	0	0	0.0326086956521739
YPL019C	0	0	0.0325581395348837
YBR031W	0	0	0.0325077399380805
YNL248C	0	0	0.0324574961360124
YAL036C	0	0	0.0324074074074074
YDR429C	0	0	0.0323574730354391
YCL011C	0	0	0.0323076923076923
YJL125C	0	0	0.032258064516129
YGR140W	0	0	0.0322085889570552
YLL018C-A	0	0	0.0321592649310873
YJL133W	0	0	0.0321100917431193
YLR098C	0	0	0.0320610687022901
YBR236C	0	0	0.0320121951219512
YBL068W	0	0	0.0319634703196347
YAL040C	0	0	0.0319148936170213
YPL277C	0	1	0.0319148936170213
YOR060C	0	0	0.031866464339909
YLR245C	0	0	0.0318181818181818
YOR070C	0	0	0.0317700453857791
YIL075C	0	0	0.0317220543806647
YGL078C	0	0	0.0316742081447964
YBL003C	0	0	0.0316265060240964
YLR401C	0	0	0.0315789473684211
YBR247C	0	0	0.0315315315315315
YBR015C	0	0	0.0314842578710645
YNL189W	0	0	0.031437125748503
YLR285W	0	0	0.031390134529148
YGR085C	0	0	0.0313432835820895
YNR052C	0	0	0.0312965722801788
YPL037C	0	0	0.03125
YMR135C	0	0	0.0312035661218425
YDR318W	0	0	0.0311572700296736
YEL002C	0	0	0.0311111111111111
YLR090W	0	0	0.0310650887573964
YGR083C	0	0	0.0310192023633678
YMR058W	0	0	0.0309734513274336
YGR172C	0	0	0.0309278350515464
YPL278C	0	1	0.0309278350515464
YMR235C	0	0	0.0308823529411765
YGL244W	0	0	0.0308370044052863
YCR068W	0	0	0.030791788856305
YPR163C	0	0	0.0307467057101025
YPR004C	0	1	0.0307467057101025
YDR012W	0	0	0.0307017543859649
YJL019W	0	0	0.0306569343065693
YIL148W	0	0	0.0306122448979592
YJR040W	0	0	0.0305676855895196
YNL316C	0	0	0.0305232558139535
YHR193C	0	0	0.0304789550072569
YDL084W	0	0	0.0304347826086957
YEL019C	0	0	0.0303907380607815
YJR024C	0	1	0.0303907380607815
YLR328W	0	0	0.0303468208092486
YPL268W	0	0	0.0303030303030303
YJL109C	0	0	0.0302593659942363
YMR097C	0	0	0.0302158273381295
YOR340C	0	0	0.0301724137931034
YOL067C	0	0	0.03012912482066
YLL038C	0	0	0.0300859598853868
YGR161C	0	0	0.0300429184549356
YPL177C	0	0	0.03
YOR391C	0	1	0.03
YPL090C	0	0	0.0299572039942939
YDL109C	0	0	0.0299145299145299
YGL212W	0	0	0.0298719772403983
YBL024W	0	0	0.0298295454545455
YBR106W	0	0	0.0297872340425532
YLR129W	0	0	0.0297450424929178
YDL060W	0	0	0.0297029702970297
YOR079C	0	0	0.0296610169491525
YKR043C	0	1	0.0296610169491525
YHR108W	0	0	0.0296191819464034
YPR089W	0	1	0.0296191819464034
YKL084W	0	0	0.0295774647887324
YHR203C	0	0	0.029535864978903
YMR236W	0	0	0.0294943820224719
YCL010C	0	0	0.02945301542777
YBR158W	0	0	0.0294117647058824
YDR011W	0	0	0.0293706293706294
YLR083C	0	1	0.0293706293706294
YBR159W	0	0	0.0293296089385475
YBR238C	0	0	0.0292887029288703
YAL016W	0	0	0.0292479108635097
YIL015W	0	0	0.0292072322670376
YML082W	0	0	0.0291666666666667
YML003W	0	1	0.0291666666666667
YLL057C	0	0	0.029126213592233
YNL132W	0	0	0.0290858725761773
YLR397C	0	0	0.029045643153527
YBL002W	0	0	0.0290055248618785
YDL083C	0	0	0.0289655172413793
YDR475C	0	1	0.0289655172413793
YPR036W	0	0	0.0289256198347107
YPR168W	0	0	0.0288858321870702
YHR136C	0	0	0.0288461538461538
YGR191W	0	0	0.0288065843621399
YJR053W	0	0	0.0287671232876712
YIL084C	0	0	0.0287277701778386
YLR393W	0	0	0.0286885245901639
YLR172C	0	0	0.0286493860845839
YFR031C-A	0	0	0.0286103542234332
YGL097W	0	0	0.0285714285714286
YMR088C	0	0	0.0285326086956522
YJL190C	0	0	0.028493894165536
YML097C	0	0	0.0284552845528455
YIR015W	0	0	0.0284167794316644
YER049W	0	0	0.0283783783783784
YPR069C	0	0	0.0283400809716599
YAL067C	0	0	0.0283018867924528
YMR167W	0	0	0.0282637954239569
YDR064W	0	0	0.0282258064516129
YDL229W	0	0	0.0281879194630872
YLR420W	0	0	0.0281501340482574
YBR175W	0	0	0.0281124497991968
YIR030C	0	0	0.0280748663101604
YIL121W	0	0	0.0280373831775701
YDR287W	0	0	0.028
YGR006W	0	0	0.0279627163781625
YPL033C	0	0	0.0279255319148936
YOR316C	0	0	0.0278884462151394
YDL212W	0	0	0.0278514588859416
YBR296C	0	0	0.0278145695364238
YKL043W	0	0	0.0277777777777778
YIL140W	0	0	0.0277410832232497
YNL328C	0	0	0.0277044854881266
YIL038C	0	0	0.0276679841897233
YKL180W	0	0	0.0276315789473684
YAL022C	0	0	0.0275952693823916
YOR311C	0	1	0.0275952693823916
YGL022W	0	0	0.0275590551181102
YOL127W	0	0	0.0275229357798165
YLR377C	0	0	0.0274869109947644
YNL282W	0	0	0.0274509803921569
YPR010C	0	0	0.0274151436031332
YAL031C	0	0	0.0273794002607562
YOL164W	0	0	0.02734375
YOR384W	0	1	0.02734375
YBL013W	0	0	0.0273081924577373
YBL020W	0	0	0.0272727272727273
YKL164C	0	0	0.0272373540856031
YGR037C	0	0	0.0272020725388601
YBR065C	0	0	0.0271668822768435
YDR451C	0	0	0.0271317829457364
YMR242C	0	0	0.0270967741935484
YGR180C	0	0	0.0270618556701031
YBR086C	0	0	0.027027027027027
YPR128C	0	0	0.0269922879177378
YDR382W	0	0	0.0269576379974326
YMR131C	0	0	0.0269230769230769
YKL216W	0	0	0.0268886043533931
YLR066W	0	0	0.0268542199488491
YBR023C	0	0	0.0268199233716475
YBR246W	0	1	0.0268199233716475
YNL158W	0	0	0.0267857142857143
YMR229C	0	0	0.0267515923566879
YGL028C	0	0	0.0267175572519084
YJL130C	0	0	0.0266836086404066
YOR370C	0	0	0.0266497461928934
YIL123W	0	0	0.026615969581749
YBL043W	0	0	0.0265822784810127
YAL025C	0	0	0.0265486725663717
YOR315W	0	0	0.0265151515151515
YJR077C	0	0	0.0264817150063052
YER007C-A	0	0	0.026448362720403
YAR007C	0	0	0.0264423076923077
YJL208C	0	0	0.0264423076923077
YLR429W	0	0	0.0264423076923077
YBL011W	0	0	0.0264423076923077
YGL120C	0	0	0.0264423076923077
YDR447C	0	0	0.0264423076923077
YDL191W	0	0	0.0264423076923077
YER070W	0	0	0.0264423076923077
YJL177W	0	0	0.0264423076923077
YDL100C	0	0	0.0264423076923077
YOL141W	0	1	0.0264423076923077
YNL085W	0	0	0.0264423076923077
YOL147C	0	0	0.0264423076923077
YGR192C	0	0	0.0264423076923077
YJL198W	0	0	0.0264423076923077
YMR290C	0	0	0.0264423076923077
YDR267C	0	1	0.0264423076923077
YML085C	0	0	0.0264423076923077
YNL302C	0	0	0.0264423076923077
YPR048W	0	1	0.0264423076923077
YMR093W	0	0	0.0264423076923077
YLR034C	0	0	0.0264423076923077
YPL012W	0	0	0.0264423076923077
YLR113W	0	0	0.0264423076923077
YOR168W	0	0	0.0264423076923077
YOR117W	0	0	0.0264423076923077
YDR510W	0	0	0.0264423076923077
YNL049C	0	0	0.0264423076923077
YIL142W	0	0	0.0264423076923077
YLL006W	0	0	0.0264423076923077
YBR010W	0	0	0.0264423076923077
YOR247W	0	0	0.0264423076923077
YNL287W	0	0	0.0264423076923077
YJL168C	0	0	0.0264423076923077
YMR143W	0	0	0.0264423076923077
YLR196W	0	0	0.0264423076923077
YML092C	0	0	0.0264423076923077
YHL040C	0	0	0.0264423076923077
YIR014W	0	1	0.0264423076923077
YGR200C	0	0	0.0264423076923077
YER145C	0	0	0.0264423076923077
YLR017W	1	0	0.0264423076923077
YFR050C	0	0	0.0264105642256903
YGR063C	0	0	0.026378896882494
YAL053W	0	0	0.0263473053892216
YMR221C	0	1	0.0263473053892216
YNR013C	0	0	0.0263157894736842
YLL045C	0	0	0.026284348864994
YBL007C	0	0	0.0262529832935561
YBR034C	0	0	0.0262216924910608
YCL050C	0	0	0.0261904761904762
YDR119W	0	1	0.0261904761904762
YER136W	0	0	0.0261593341260404
YPL243W	0	0	0.0261282660332542
YBL099W	0	0	0.0260972716488731
YAL058W	0	0	0.0260663507109005
YBR038W	0	0	0.0260355029585799
YER177W	0	0	0.0260047281323877
YHR041C	0	0	0.025974025974026
YOL111C	0	0	0.0259433962264151
YOR243C	0	0	0.0259128386336867
YOR260W	0	0	0.0258823529411765
YPR183W	0	0	0.0258519388954172
YBR017C	0	0	0.0258215962441315
YPL075W	0	0	0.0257913247362251
YJL020C	0	0	0.0257611241217799
YHR133C	0	0	0.0257309941520468
YAL011W	0	0	0.0257009345794393
YJL148W	0	0	0.0256709451575263
YFR044C	0	0	0.0256410256410256
YBL091C	0	0	0.0256111757857974
YLR234W	0	0	0.0255813953488372
YFL018C	0	0	0.0255516840882695
YGL067W	0	0	0.0255220417633411
YLR167W	0	0	0.0254924681344148
YHR176W	0	0	0.025462962962963
YEL051W	0	0	0.0254335260115607
YIL083C	0	0	0.0254041570438799
YAL013W	0	0	0.0253748558246828
YHR189W	0	0	0.0253456221198157
YIL047C	0	0	0.0253164556962025
YKL210W	0	0	0.0252873563218391
YNL082W	0	0	0.0252583237657865
YER063W	0	0	0.0252293577981651
YDL135C	0	0	0.0252004581901489
YER009W	0	0	0.0251716247139588
YGL137W	0	0	0.0251428571428571
YGR279C	0	0	0.0251141552511416
YAL009W	0	0	0.0250855188141391
YOR347C	0	0	0.0250569476082005
YAL041W	0	0	0.025028441410694
YNL190W	0	0	0.025
YHR046C	0	0	0.0249716231555051
YBR005W	0	0	0.0249433106575964
YBL022C	0	0	0.0249150622876557
YAL021C	0	0	0.0248868778280543
YPR165W	0	0	0.0248587570621469
YBR143C	0	0	0.0248306997742664
YNL281W	0	0	0.0248027057497181
YHR170W	0	0	0.0247747747747748
YJL030W	0	0	0.0247469066366704
YBR265W	0	0	0.0247191011235955
YBR105C	0	0	0.0246913580246914
YAL059W	0	0	0.0246636771300448
YFR019W	0	0	0.0246360582306831
YGL040C	0	0	0.0246085011185682
YAL029C	0	0	0.0245810055865922
YBR009C	0	0	0.0245535714285714
YBR187W	0	1	0.0245535714285714
YOR198C	0	0	0.0245261984392419
YDR432W	0	0	0.0244988864142539
YOR259C	0	0	0.0244716351501669
YBR153W	0	0	0.0244444444444444
YGR187C	0	0	0.0244173140954495
YOR027W	0	0	0.024390243902439
YLL008W	0	0	0.0243632336655592
YNL138W	0	0	0.0243362831858407
YBL074C	0	0	0.0243093922651934
YNR057C	0	0	0.0242825607064018
YBL101C	0	0	0.0242557883131202
YAL001C	0	0	0.0242290748898678
YHL027W	0	0	0.0242024202420242
YBR093C	0	0	0.0241758241758242
YGR163W	0	0	0.0241492864983535
YAR003W	0	0	0.0241228070175439
YPR086W	0	0	0.0240963855421687
YNR041C	0	0	0.0240700218818381
YDR232W	0	0	0.0240437158469945
YDL192W	0	0	0.0240174672489083
YAL014C	0	0	0.0239912758996728
YHR006W	0	0	0.0239651416122004
YCR084C	0	0	0.0239390642002176
YIL064W	0	0	0.0239130434782609
YFL055W	0	0	0.0238870792616721
YER153C	0	0	0.0238611713665944
YNL255C	0	0	0.0238353196099675
YDL052C	0	0	0.0238095238095238
YER122C	0	0	0.0237837837837838
YAL020C	0	0	0.0237580993520518
YOL052C	0	0	0.0237324703344121
YAL002W	0	0	0.0237068965517241
YMR117C	0	0	0.0236813778256189
YBR008C	0	0	0.0236559139784946
YAL010C	0	0	0.0236305048335124
YAL033W	0	0	0.0236051502145923
YHR013C	0	0	0.0235798499464094
YNL231C	0	0	0.0235546038543897
YER115C	0	0	0.0235294117647059
YBR074W	0	1	0.0235294117647059
YFL056C	0	0	0.0235042735042735
YLR229C	0	0	0.0234791889007471
YFR009W	0	0	0.023454157782516
YLR181C	0	0	0.0234291799787007
YBR085W	0	0	0.0234042553191489
YML048W	0	0	0.0233793836344315
YGR288W	0	0	0.0233545647558386
YNL154C	0	0	0.0233297985153765
YKL096W	0	0	0.0233050847457627
YGR154C	0	0	0.0232804232804233
YDL195W	0	0	0.0232558139534884
YGL099W	0	0	0.0232312565997888
YLR438W	0	0	0.0232067510548523
YOR157C	0	0	0.0231822971548999
YDR399W	0	0	0.0231578947368421
YFL031W	0	0	0.0231335436382755
YGR282C	0	0	0.023109243697479
YBR042C	0	0	0.0230849947534103
YNL162W	0	0	0.0230607966457023
YEL058W	0	0	0.0230366492146597
YJL145W	0	0	0.0230125523012552
YIR021W	0	0	0.0229885057471264
YER112W	0	0	0.022964509394572
YBL009W	0	0	0.0229405630865485
YCL028W	0	1	0.0229405630865485
YLR085C	0	0	0.0229166666666667
YNL251C	0	0	0.0228928199791883
YJR002W	0	0	0.0228690228690229
YNL288W	0	0	0.0228452751817238
YBR133C	0	0	0.0228215767634855
YLR342W	0	0	0.0227979274611399
YOR302W	0	0	0.0227743271221532
YNL182C	0	0	0.0227507755946225
YPL086C	0	0	0.0227272727272727
YKL110C	0	0	0.022703818369453
YAR002W	0	0	0.022680412371134
YDL063C	0	0	0.0226570545829042
YDR264C	0	0	0.0226337448559671
YDR233C	0	1	0.0226337448559671
YBR252W	0	0	0.0226104830421377
YAL017W	0	0	0.0225872689938398
YAL019W	0	0	0.0225641025641026
YDR071C	0	0	0.0225409836065574
YML127W	0	0	0.022517911975435
YHR105W	0	1	0.022517911975435
YPL194W	0	0	0.0224948875255624
YPL239W	0	0	0.0224719101123595
YJL159W	0	0	0.0224489795918367
YDL120W	0	0	0.0224260958205912
YBR016W	0	0	0.0224032586558045
YJR124C	0	1	0.0224032586558045
YLR267W	0	1	0.0224032586558045
YGR209C	0	0	0.0223804679552391
YPL202C	0	0	0.0223577235772358
YGR210C	0	1	0.0223577235772358
YEL021W	0	0	0.0223350253807107
YOR326W	0	0	0.0223123732251521
YBL072C	0	0	0.022289766970618
YHR098C	0	0	0.0222672064777328
YGL200C	0	0	0.0222446916076845
YLR009W	0	0	0.0222222222222222
YBL028C	0	0	0.0221997981836529
YPL008W	0	0	0.0221774193548387
YPL137C	0	0	0.0221550855991944
YAL026C	0	0	0.0221327967806841
YGR148C	0	0	0.0221105527638191
YBR061C	0	0	0.0220883534136546
YNL238W	0	0	0.0220661985957874
YDR044W	0	0	0.0220440881763527
YIL010W	0	0	0.022022022022022
YAL024C	0	0	0.022
YDR099W	0	0	0.021978021978022
YHL039W	0	0	0.0219560878243513
YDR454C	0	0	0.0219341974077767
YML063W	0	0	0.0219123505976096
YCR024C-A	0	0	0.0218905472636816
YOR091W	0	0	0.0218687872763419
YMR006C	0	0	0.0218470705064548
YBR066C	0	0	0.0218253968253968
YHR179W	0	1	0.0218253968253968
YBR147W	0	1	0.0218253968253968
YAL030W	0	0	0.0218037661050545
YCL026C-A	0	0	0.0217821782178218
YPL191C	0	1	0.0217821782178218
YOL031C	0	0	0.0217606330365974
YBR004C	0	0	0.0217391304347826
YAL028W	0	0	0.0217176702862784
YGL059W	0	1	0.0217176702862784
YBL041W	0	0	0.0216962524654832
YAL039C	0	0	0.0216748768472906
YDR471W	0	0	0.0216535433070866
YDR225W	0	0	0.0216322517207473
YOR153W	0	0	0.0216110019646365
YAL063C	0	0	0.0215897939156035
YDL167C	0	0	0.0215686274509804
YBL058W	0	0	0.0215475024485798
YDR148C	0	0	0.0215264187866928
YBL055C	0	0	0.021505376344086
YAL046C	0	1	0.021505376344086
YER092W	0	1	0.021505376344086
YJL097W	0	0	0.021484375
YOR142W	0	0	0.0214634146341463
YNL003C	0	0	0.0214424951267057
YOL110W	0	0	0.0214216163583252
YGL027C	0	0	0.0214007782101167
YBR234C	0	0	0.021379980563654
YKL103C	0	0	0.0213592233009709
YNL095C	0	1	0.0213592233009709
YBL027W	0	0	0.0213385063045587
YAL032C	0	0	0.0213178294573643
YGR156W	0	0	0.021297192642788
YNR027W	0	0	0.0212765957446809
YMR303C	0	0	0.021256038647343
YOL151W	0	0	0.0212355212355212
YER099C	0	0	0.0212150433944069
YKR072C	0	0	0.0211946050096339
YAR014C	0	0	0.0211742059672762
YJL134W	0	0	0.0211538461538462
YAL054C	0	0	0.021133525456292
YAL008W	0	1	0.021133525456292
YEL060C	0	0	0.0211132437619962
YBR071W	0	1	0.0211132437619962
YGL031C	0	0	0.0210930009587728
YCR048W	0	0	0.0210727969348659
YCR002C	0	0	0.0210526315789474
YBL045C	0	0	0.0210325047801147
YAL051W	0	0	0.0210124164278892
YAR035W	0	0	0.0209923664122137
YDR172W	0	0	0.0209723546234509
YLR061W	0	0	0.020952380952381
YDR261C	0	0	0.0209324452901998
YOR197W	0	0	0.0209125475285171
YAL034W-A	0	0	0.0208926875593542
YER094C	0	0	0.0208728652751423
YBL087C	0	0	0.0208530805687204
YBL056W	0	0	0.0208333333333333
YBR109C	0	0	0.0208136234626301
YBL092W	0	0	0.0207939508506616
YAR008W	0	0	0.0207743153918791
YML086C	0	0	0.0207547169811321
YMR042W	0	0	0.0207351555136664
YAL047C	0	0	0.0207156308851224
YPR062W	0	0	0.0206961429915334
YIL114C	0	0	0.0206766917293233
YAR018C	0	0	0.0206572769953052
YIL156W	0	0	0.0206378986866792
YER068W	0	0	0.0206185567010309
YPR030W	0	0	0.0205992509363296
YNL175C	0	0	0.0205799812909261
YBL105C	0	0	0.0205607476635514
YGL100W	0	0	0.0205415499533147
YPL079W	0	0	0.0205223880597015
YJR015W	0	1	0.0205223880597015
YKR057W	0	0	0.0205032618825722
YOR187W	0	0	0.0204841713221601
YBL016W	0	0	0.0204651162790698
YDR002W	0	0	0.0204460966542751
YAR019C	0	0	0.0204271123491179
YBL036C	0	0	0.0204081632653061
YJL026W	0	0	0.020389249304912
YLR304C	0	0	0.0203703703703704
YJR121W	0	0	0.0203515263644773
YOR204W	0	0	0.0203327171903882
YOR253W	0	0	0.0203139427516159
YOR026W	0	0	0.0202952029520295
YAL056W	0	0	0.0202764976958525
YAR031W	0	0	0.0202578268876611
YOR123C	0	0	0.0202391904323827
YGR082W	0	0	0.0202205882352941
YAL018C	0	1	0.0202205882352941
YGL101W	0	1	0.0202205882352941
YCL037C	0	0	0.0202020202020202
YOR371C	0	0	0.0201834862385321
YBL040C	0	0	0.0201649862511457
YBL054W	0	0	0.0201465201465201
YBR047W	0	1	0.0201465201465201
YCL059C	0	0	0.020128087831656
YAL027W	0	1	0.020128087831656
YNL090W	0	0	0.020109689213894
YJL034W	0	0	0.0200913242009132
YPL050C	0	0	0.0200729927007299
YPL256C	0	0	0.0200546946216955
YBL006C	0	0	0.0200364298724954
YBL004W	0	0	0.0200181983621474
YBL026W	0	0	0.02
YPL058C	0	0	0.0199818346957312
YJR072C	0	1	0.0199818346957312
YLR387C	0	1	0.0199818346957312
YNR015W	0	0	0.0199637023593466
YGL169W	0	0	0.0199456029011786
YDR427W	0	0	0.0199275362318841
YJL052W	0	0	0.0199095022624434
YAL055W	0	0	0.0198915009041591
YBL008W	0	0	0.019873532068654
YGL073W	0	0	0.01985559566787
YPR120C	0	0	0.0198376916140667
YAR033W	0	0	0.0198198198198198
YER141W	0	0	0.0198019801980198
YGR121C	0	0	0.0197841726618705
YKL054C	0	0	0.0197663971248877
YGL039W	0	0	0.0197486535008977
YGR284C	0	0	0.0197309417040359
YML014W	0	0	0.0197132616487455
YPR016C	0	0	0.0196956132497762
YKR093W	0	0	0.0196779964221825
YOR067C	0	0	0.0196604110813226
YLR239C	0	0	0.0196428571428571
YFL039C	0	0	0.0196253345227475
YMR091C	0	0	0.0196078431372549
YMR012W	0	0	0.0195903829029386
YMR224C	0	0	0.0195729537366548
YBR130C	0	0	0.0195555555555556
YDR086C	0	0	0.019538188277087
YKR038C	0	0	0.0195208518189885
YGL221C	0	1	0.0195208518189885
YBR036C	0	0	0.0195035460992908
YOL028C	0	0	0.0194862710363153
YBL023C	0	0	0.0194690265486726
YDR079C-A	0	0	0.0194518125552608
YLR421C	0	0	0.019434628975265
YHR010W	0	0	0.0194174757281553
YPR113W	0	0	0.0194003527336861
YNL312W	0	0	0.0193832599118943
YBL050W	0	0	0.0193661971830986
YBL014C	0	0	0.019349164467898
YBL035C	0	0	0.0193321616871705
YBR083W	0	0	0.019315188762072
YLR449W	0	0	0.0192982456140351
YLR216C	0	0	0.0192813321647677
YBR297W	0	0	0.0192644483362522
YPR132W	0	0	0.0192475940507437
YIL022W	0	0	0.0192307692307692
YBL018C	0	0	0.0192139737991266
YBL017C	0	0	0.0191972076788831
YBL001C	0	0	0.019180470793374
YDL174C	0	0	0.0191637630662021
YOL049W	0	0	0.0191470844212359
YHR070W	0	0	0.0191304347826087
YBR039W	0	0	0.0191138140747176
YHR043C	0	0	0.0190972222222222
YBR110W	0	0	0.0190806591500434
YAR050W	0	0	0.0190641247833622
YGR119C	0	0	0.019047619047619
YDR524C	0	0	0.0190311418685121
YDL140C	0	0	0.0190146931719965
YAL037W	0	1	0.0190146931719965
YEL017C-A	0	0	0.0189982728842832
YER005W	0	0	0.0189818809318378
YHR094C	0	0	0.0189655172413793
YER064C	0	0	0.0189491817398794
YNR046W	0	0	0.0189328743545611
YKR013W	0	1	0.0189328743545611
YKL051W	0	0	0.0189165950128977
YGL162W	0	0	0.0189003436426117
YBR080C	0	0	0.0188841201716738
YOL030W	0	1	0.0188841201716738
YCR059C	0	0	0.0188679245283019
YBR135W	0	0	0.0188517566409597
YAL049C	0	1	0.0188517566409597
YPR072W	0	0	0.0188356164383562
YOR007C	0	0	0.018819503849444
YIL117C	0	0	0.0188034188034188
YMR238W	0	0	0.0187873612297182
YPL235W	0	0	0.0187713310580205
YOR236W	0	0	0.0187553282182438
YKL165C	0	0	0.0187393526405451
YIL119C	0	0	0.0187234042553192
YDL178W	0	0	0.0187074829931973
YNL116W	0	0	0.0186915887850467
YKL104C	0	0	0.0186757215619694
YER006W	0	0	0.0186598812553011
YBL051C	0	0	0.0186440677966102
YJL194W	0	0	0.0186282811176969
YNR034W	0	0	0.0186125211505922
YMR092C	0	0	0.0185967878275571
YGR029W	0	0	0.0185810810810811
YDL168W	0	0	0.0185654008438819
YGR227W	0	0	0.0185497470489039
YAR068W	0	1	0.0185497470489039
YAL061W	0	1	0.0185497470489039
YBR040W	0	0	0.0185341196293176
YNL263C	0	0	0.0185185185185185
YCR065W	0	0	0.0185029436501262
YJL111W	0	0	0.0184873949579832
YBL061C	0	0	0.0184718723761545
YEL007W	0	1	0.0184718723761545
YPL163C	0	0	0.0184563758389262
YBL015W	0	0	0.0184409052808047
YOR002W	0	0	0.0184254606365159
YPR198W	0	0	0.0184100418410042
YGL252C	0	0	0.0183946488294314
YER126C	0	0	0.0183792815371763
YBR142W	0	0	0.0183639398998331
YDR404C	0	0	0.018348623853211
YJL217W	0	1	0.018348623853211
YBR092C	0	0	0.0183333333333333
YLR367W	0	0	0.0183180682764363
YER107C	0	0	0.0183028286189684
YBR030W	0	0	0.0182876142975894
YBL037W	0	0	0.0182724252491694
YCR077C	0	0	0.0182572614107884
YKL116C	0	0	0.0182421227197347
YMR049C	0	0	0.0182270091135046
YJL143W	0	0	0.0182119205298013
YAR028W	0	1	0.0182119205298013
YBR114W	0	0	0.0181968569065343
YLR197W	0	0	0.0181818181818182
YJL041W	0	0	0.0181668042939719
YEL037C	0	0	0.0181518151815182
YNL022C	0	0	0.0181368507831822
YBR101C	0	0	0.0181219110378913
YDR539W	0	1	0.0181219110378913
YBR286W	0	0	0.0181069958847737
YDR047W	0	0	0.0180921052631579
YPL240C	0	0	0.0180772391125719
YGR257C	0	0	0.0180623973727422
YBL019W	0	0	0.0180475799835931
YBL021C	0	0	0.0180327868852459
YFL026W	0	0	0.018018018018018
YNL246W	0	0	0.0180032733224223
YIL131C	0	0	0.017988552739166
YMR260C	0	0	0.0179738562091503
YBR164C	0	0	0.0179591836734694
YBR244W	0	0	0.0179445350734095
YLR195C	0	0	0.0179299103504482
YDR530C	0	0	0.0179153094462541
YML125C	0	0	0.0179007323026851
YFR047C	0	0	0.0178861788617886
YKL207W	0	1	0.0178861788617886
YKR099W	0	0	0.0178716490658002
YNL055C	0	0	0.0178571428571429
YAR027W	0	1	0.0178571428571429
YLR190W	0	0	0.0178426601784266
YDR257C	0	1	0.0178426601784266
YPL032C	0	0	0.0178282009724473
YPL199C	0	1	0.0178282009724473
YOL103W	0	0	0.0178137651821862
YBL052C	0	0	0.0177993527508091
YGR014W	0	0	0.0177849636216653
YBR096W	0	1	0.0177849636216653
YOL155C	0	0	0.0177705977382876
YBL047C	0	0	0.0177562550443906
YER102W	0	0	0.017741935483871
YPL030W	0	1	0.017741935483871
YBR129C	0	0	0.0177276390008058
YIL009W	0	0	0.0177133655394525
YAL064W	0	1	0.0177133655394525
YER117W	0	0	0.0176991150442478
YBL069W	0	0	0.0176848874598071
YOR254C	0	0	0.0176706827309237
YML019W	0	0	0.0176565008025682
YBR207W	0	0	0.0176423416198877
YNL192W	0	0	0.0176282051282051
YBL025W	0	0	0.0176140912730184
YBR069C	0	0	0.0176
YOR212W	0	0	0.017585931254996
YBR181C	0	0	0.0175718849840256
YDL007W	0	0	0.0175578611332801
YAR020C	0	1	0.0175578611332801
YIL040W	0	0	0.0175438596491228
YML115C	0	0	0.0175298804780877
YBL034C	0	0	0.017515923566879
YLR231C	0	0	0.0175019888623707
YOR046C	0	0	0.0174880763116057
YMR276W	0	0	0.0174741858617951
YNR009W	0	0	0.0174603174603175
YJL089W	0	0	0.0174464710547185
YKR019C	0	0	0.01743264659271
YHL003C	0	0	0.0174188440221694
YEL013W	0	0	0.0174050632911392
YMR121C	0	0	0.0173913043478261
YKR062W	0	0	0.0173775671406003
YKL114C	0	0	0.0173638516179953
YNL124W	0	0	0.0173501577287066
YGL013C	0	0	0.0173364854215918
YNR056C	0	0	0.0173228346456693
YKL126W	0	0	0.017309205350118
YJL001W	0	0	0.0172955974842767
YGL071W	0	0	0.0172820109976434
YNL123W	0	0	0.0172684458398744
YBR021W	0	0	0.0172549019607843
YMR019W	0	1	0.0172549019607843
YDL111C	0	0	0.0172413793103448
YHR116W	0	0	0.0172278778386844
YAR029W	0	1	0.0172278778386844
YBR111C	0	1	0.0172278778386844
YBL106C	0	0	0.0172143974960876
YIL023C	0	0	0.0172009382329945
YCR102C	0	0	0.0171875
YBL046W	0	0	0.0171740827478532
YGL238W	0	0	0.0171606864274571
YMR183C	0	0	0.0171473109898675
YLR059C	0	0	0.0171339563862928
YDL227C	0	0	0.0171206225680934
YCR052W	0	0	0.0171073094867807
YGL019W	0	0	0.0170940170940171
YAR023C	0	1	0.0170940170940171
YKL175W	0	0	0.0170807453416149
YPR140W	0	0	0.0170674941815361
YJL192C	0	0	0.0170542635658915
YPL052W	0	0	0.0170410534469404
YBL064C	0	0	0.0170278637770898
YOL098C	0	1	0.0170278637770898
YIR023W	0	0	0.017014694508894
YML051W	0	0	0.0170015455950541
YGR268C	0	0	0.016988416988417
YFL057C	0	0	0.0169753086419753
YBR041W	0	0	0.0169622205088666
YGL086W	0	0	0.0169491525423729
YCR037C	0	0	0.0169361046959199
YJR065C	0	0	0.0169230769230769
YBR102C	0	0	0.0169100691775557
YGR211W	0	0	0.0168970814132104
YGL048C	0	0	0.0168841135840368
YAR064W	0	1	0.0168841135840368
YBR288C	0	0	0.0168711656441718
YOR232W	0	0	0.0168582375478927
YGR159C	0	0	0.0168453292496172
YHL029C	0	0	0.0168324407039021
YBR171W	0	0	0.0168195718654434
YBL078C	0	0	0.0168067226890756
YNL107W	0	0	0.016793893129771
YBR073W	0	0	0.0167810831426392
YBR020W	0	0	0.0167682926829268
YLR209C	0	0	0.0167555217060168
YHR062C	0	0	0.0167427701674277
YDL080C	0	0	0.0167300380228137
YBL010C	0	1	0.0167300380228137
YOL143C	0	0	0.0167173252279635
YFL010C	0	1	0.0167173252279635
YBR058C	0	0	0.0167046317388003
YGR233C	0	0	0.0166919575113809
YNL119W	0	0	0.0166793025018954
YLR277C	0	0	0.0166666666666667
YBL038W	0	0	0.0166540499621499
YDR292C	0	0	0.0166414523449319
YJL157C	0	0	0.0166288737717309
YHR027C	0	0	0.0166163141993958
YBR006W	0	0	0.0166037735849057
YPR065W	0	0	0.0165912518853695
YBL063W	0	0	0.0165787490580256
YER124C	0	0	0.016566265060241
YPR029C	0	0	0.0165537998495109
YBR067C	0	0	0.0165413533834586
YPR002W	0	0	0.0165289256198347
YBL079W	0	0	0.0165165165165165
YBL071W-A	0	0	0.0165041260315079
YBL095W	0	1	0.0165041260315079
YDL237W	0	1	0.0165041260315079
YLR332W	0	0	0.0164917541229385
YPL125W	0	0	0.0164794007490637
YOL109W	0	0	0.0164670658682635
YBR103W	0	0	0.0164547494390426
YIL079C	0	0	0.0164424514200299
YOL130W	0	0	0.0164301717699776
YKL068W	0	0	0.0164179104477612
YPL169C	0	0	0.0164056674123788
YLL060C	0	0	0.0163934426229508
YCR072C	0	0	0.0163812360387193
YNL112W	0	0	0.0163690476190476
YHR204W	0	0	0.0163568773234201
YPR187W	0	0	0.0163447251114413
YKL046C	0	0	0.0163325909428359
YNR053C	0	0	0.0163204747774481
YBR060C	0	0	0.0163083765752409
YLR244C	0	0	0.0162962962962963
YER057C	0	1	0.0162962962962963
YFL025C	0	0	0.0162842339008142
YBR125C	0	1	0.0162842339008142
YPR088C	0	0	0.0162721893491124
YMR182C	0	0	0.016260162601626
YOL124C	0	0	0.0162481536189069
YDR108W	0	0	0.0162361623616236
YBL093C	0	0	0.0162241887905605
YNL245C	0	0	0.0162122328666175
YBR044C	0	0	0.01620029455081
YNL052W	0	0	0.0161883738042678
YOR122C	0	0	0.0161764705882353
YKL073W	0	0	0.0161645848640705
YER168C	0	0	0.0161527165932452
YBR049C	0	0	0.0161408657373441
YGL223C	0	0	0.0161290322580645
YBR154C	0	0	0.0161172161172161
YBL075C	0	0	0.0161054172767204
YKR066C	0	0	0.0160936356986101
YOR213C	0	0	0.0160818713450292
YNL032W	0	0	0.0160701241782323
YNL330C	0	0	0.0160583941605839
YDR194C	0	0	0.0160466812545587
YBL088C	0	0	0.0160349854227405
YMR271C	0	0	0.0160233066278223
YNL071W	0	0	0.0160116448326055
YCL044C	0	0	0.016
YNL021W	0	0	0.0159883720930233
YBR082C	0	0	0.0159767610748003
YLR214W	0	0	0.0159651669085631
YBL084C	0	0	0.0159535895576505
YLR452C	0	0	0.0159420289855072
YOL100W	0	0	0.0159304851556843
YOR359W	0	0	0.0159189580318379
YBR002C	0	0	0.0159074475777296
YOR136W	0	0	0.0158959537572254
YBR003W	0	0	0.015884476534296
YMR149W	0	0	0.0158730158730159
YJR117W	0	0	0.0158615717375631
YER021W	0	0	0.015850144092219
YBL057C	0	0	0.0158387329013679
YKL201C	0	0	0.0158273381294964
YBR182C	0	0	0.0158159597411934
YBL080C	0	0	0.0158045977011494
YKL004W	0	0	0.0157932519741565
YKL094W	0	1	0.0157932519741565
YMR237W	0	0	0.0157819225251076
YKL148C	0	0	0.0157706093189964
YBR007C	0	1	0.0157706093189964
YBR191W	0	0	0.0157593123209169
YBR087W	0	0	0.015748031496063
YNL273W	0	0	0.0157367668097282
YDR259C	0	0	0.0157255182273052
YER157W	0	0	0.0157142857142857
YNL076W	0	0	0.0157030692362598
YBR001C	0	0	0.0156918687589158
YBL090W	0	0	0.0156806842480399
YDL040C	0	0	0.0156695156695157
YER083C	0	0	0.0156583629893238
YER078C	0	0	0.015647226173542
YCR098C	0	0	0.015636105188344
YHR117W	0	1	0.015636105188344
YML076C	0	0	0.015625
YEL024W	0	0	0.0156139105748758
YBL067C	0	1	0.0156139105748758
YNR074C	0	0	0.0156028368794326
YBL029W	0	1	0.0156028368794326
YIL143C	0	0	0.0155917788802268
YDR410C	0	0	0.0155807365439093
YBL085W	0	0	0.0155697098372258
YDL205C	0	0	0.0155586987270156
YLL055W	0	1	0.0155586987270156
YMR013C	0	0	0.015547703180212
YGR277C	0	0	0.0155367231638418
YKL019W	0	0	0.0155257586450247
YBR018C	0	0	0.0155148095909732
YER031C	0	0	0.0155038759689922
YCR017C	0	0	0.0154929577464789
YDR224C	0	0	0.0154820548909219
YBR022W	0	0	0.0154711673699015
YEL015W	0	0	0.0154602951510892
YER123W	0	0	0.0154494382022472
YLR028C	0	0	0.0154385964912281
YMR033W	0	0	0.0154277699859748
YIR032C	0	0	0.01541695865452
YML011C	0	0	0.015406162464986
YGL180W	0	0	0.0153953813855843
YBR019C	0	0	0.0153846153846154
YBR208C	0	0	0.0153738644304682
YIL050W	0	0	0.0153631284916201
YGR075C	0	0	0.0153524075366364
YCR023C	0	1	0.0153524075366364
YBR212W	0	0	0.0153417015341702
YER133W	0	0	0.0153310104529617
YJR019C	0	0	0.0153203342618384
YML026C	0	0	0.0153096729297147
YDR450W	0	0	0.0152990264255911
YBL031W	0	1	0.0152990264255911
YEL065W	0	0	0.0152883947185546
YER146W	0	0	0.0152777777777778
YHR135C	0	0	0.0152671755725191
YLR314C	0	0	0.0152565880721221
YBR026C	0	0	0.0152460152460152
YER019W	0	0	0.0152354570637119
YLR158C	0	0	0.0152249134948097
YPL091W	0	0	0.0152143845089903
YBL081W	0	1	0.0152143845089903
YPL143W	0	0	0.0152038700760194
YDL112W	0	0	0.0151933701657459
YLR063W	0	1	0.0151933701657459
YPL218W	0	0	0.0151828847481021
YNL045W	0	0	0.0151724137931034
YCR106W	0	0	0.0151619572708477
YBL097W	0	0	0.0151515151515152
YKL213C	0	0	0.0151410874053682
YDR517W	0	0	0.015130674002751
YDR492W	0	0	0.0151202749140893
YMR070W	0	0	0.0151098901098901
YML031W	0	0	0.0150995195607412
YKL117W	0	0	0.0150891632373114
YCR004C	0	1	0.0150891632373114
YGR158C	0	0	0.0150788211103496
YOL136C	0	0	0.0150684931506849
YNL031C	0	0	0.0150581793292266
YNL121C	0	0	0.0150478796169631
YGL213C	0	0	0.0150375939849624
YGL020C	0	0	0.0150273224043716
YOR176W	0	0	0.0150170648464164
YMR312W	0	0	0.0150068212824011
YPL179W	0	0	0.0149965916837082
YBL089W	0	0	0.0149863760217984
YLR157C	0	0	0.0149761742682097
YMR200W	0	0	0.0149659863945578
YDR174W	0	0	0.0149558123725357
YGL201C	0	0	0.014945652173913
YHR144C	0	0	0.0149355057705363
YHR055C	0	0	0.0149253731343284
YOR301W	0	0	0.0149156939040208
YCL057W	0	0	0.0149156939040208
YBL049W	0	1	0.0149156939040208
YGL254W	0	0	0.0149156939040208
YOR229W	0	0	0.0149156939040208
YHR030C	0	0	0.0149156939040208
YJL008C	0	0	0.0149156939040208
YDR144C	0	0	0.0149156939040208
YEL031W	0	0	0.0149156939040208
YPR108W	0	0	0.0149156939040208
YBR070C	0	0	0.0149156939040208
YER125W	0	0	0.0149156939040208
YHR053C	0	0	0.0149156939040208
YDL064W	0	0	0.0149156939040208
YLL028W	0	0	0.0149156939040208
YNR067C	0	0	0.0149156939040208
YIR005W	0	0	0.0149156939040208
YBR170C	0	0	0.0149156939040208
YIL122W	0	0	0.0149156939040208
YPL105C	0	1	0.0149156939040208
YLR363W-A	0	1	0.0149156939040208
YKL198C	0	0	0.0149156939040208
YLR120C	0	0	0.0149156939040208
YHR052W	0	0	0.0149156939040208
YDR211W	0	0	0.0149156939040208
YBL060W	0	1	0.0149156939040208
YCR008W	0	0	0.0149156939040208
YMR125W	0	0	0.0149156939040208
YPR024W	0	0	0.0149156939040208
YNL040W	0	1	0.0149156939040208
YAR002C-A	0	0	0.0149156939040208
YPL244C	0	0	0.0149156939040208
YJR075W	0	0	0.0149156939040208
YNL072W	0	0	0.0149156939040208
YCR057C	0	0	0.0149156939040208
YIL051C	0	0	0.0149156939040208
YOR163W	0	0	0.0149156939040208
YER093C	0	0	0.0149156939040208
YBL044W	0	1	0.0149156939040208
YLR335W	0	0	0.0149156939040208
YBL104C	0	1	0.0149156939040208
YGL091C	0	0	0.0149156939040208
YBR139W	0	0	0.0149156939040208
YCL014W	0	0	0.0149156939040208
YJL014W	0	0	0.0149156939040208
YLR005W	0	0	0.0149156939040208
YIL103W	0	0	0.0149156939040208
YNL292W	0	0	0.0149156939040208
YDR480W	0	0	0.0149156939040208
YBR155W	0	0	0.0149156939040208
YLR409C	0	0	0.0149156939040208
YFL044C	0	0	0.0149156939040208
YLR455W	0	0	0.0149156939040208
YJL035C	0	0	0.0149156939040208
YMR080C	0	0	0.0149156939040208
YKL086W	0	0	0.0149156939040208
YCR063W	0	0	0.0149156939040208
YHR083W	0	0	0.0149156939040208
YER082C	0	0	0.0149156939040208
YNL230C	0	0	0.0149156939040208
YDL197C	0	0	0.0149156939040208
YJR104C	0	0	0.0149156939040208
YKL018W	0	0	0.0149156939040208
YGL021W	0	0	0.0149156939040208
YBR077C	0	0	0.0149156939040208
YBR046C	0	1	0.0149156939040208
YCL045C	0	1	0.0149156939040208
YKR064W	0	1	0.0149156939040208
YEL047C	0	0	0.0149156939040208
YDR238C	0	0	0.0149156939040208
YKR001C	0	0	0.0149156939040208
YIL069C	0	0	0.0149156939040208
YDL184C	0	0	0.0149156939040208
YOR182C	0	0	0.0149156939040208
YGL122C	0	0	0.0149156939040208
YOR098C	0	0	0.0149156939040208
YBR059C	0	0	0.0149156939040208
YIL128W	1	0	0.0149156939040208
YPL007C	0	0	0.0149060272197019
YBR198C	0	0	0.0148963730569948
YKL185W	0	0	0.0148867313915858
YKL009W	0	0	0.0148771021992238
YML079W	0	1	0.0148771021992238
YML046W	0	0	0.0148674854557207
YBR037C	0	0	0.0148578811369509
YPL049C	0	0	0.0148482892188509
YDR459C	0	0	0.0148387096774194
YMR002W	0	1	0.0148387096774194
YDR189W	0	0	0.014829142488717
YGR197C	0	0	0.014819587628866
YPL127C	0	0	0.0148100450740502
YGL195W	0	0	0.0148005148005148
YHR205W	0	0	0.0147909967845659
YPL055C	0	0	0.0147814910025707
YBR276C	0	0	0.014771997430957
YBR160W	0	0	0.0147625160462131
YMR153W	0	0	0.0147530468248877
YBL066C	0	1	0.0147530468248877
YBR055C	0	0	0.0147435897435897
YIL048W	0	0	0.0147341447789878
YNL108C	0	0	0.0147247119078105
YPR144C	0	0	0.0147152911068458
YHR206W	0	0	0.0147058823529412
YLR240W	0	0	0.0146964856230032
YNR030W	0	0	0.0146871008939974
YGR136W	0	1	0.0146871008939974
YGL103W	0	0	0.0146777281429483
YBR097W	0	0	0.0146683673469388
YBL059W	0	1	0.0146683673469388
YLR375W	0	1	0.0146683673469388
YLR246W	0	0	0.0146590184831103
YJL087C	0	0	0.0146496815286624
YFR046C	0	0	0.014640356460853
YPL036W	0	0	0.0146310432569975
YDR073W	0	0	0.0146217418944692
YBR117C	0	0	0.0146124523506989
YNL286W	0	0	0.0146031746031746
YML114C	0	0	0.0145939086294416
YER139C	0	1	0.0145939086294416
YMR170C	0	0	0.0145846544071021
YOR179C	0	0	0.014575411913815
YBR214W	0	0	0.0145661811272958
YPR152C	0	1	0.0145661811272958
YDL190C	0	0	0.0145569620253165
YIL035C	0	0	0.0145477545857052
YBR152W	0	0	0.0145385587863464
YJR049C	0	0	0.01452937460518
YBR202W	0	0	0.014520202020202
YDR155C	0	0	0.0145110410094637
YER088C	0	0	0.0145018915510719
YBR028C	0	1	0.0145018915510719
YLR237W	0	0	0.0144927536231884
YDR362C	0	0	0.0144836272040302
YDR483W	0	0	0.0144745122718691
YML078W	0	0	0.0144654088050314
YBR126C	0	0	0.0144563167818982
YBR024W	0	0	0.0144472361809045
YEL044W	0	0	0.0144381669805399
YDL189W	0	0	0.0144291091593476
YLR389C	0	0	0.0144200626959248
YGL011C	0	0	0.0144110275689223
YBR081C	0	0	0.0144020037570445
YDL022W	0	0	0.0143929912390488
YBR057C	0	0	0.0143839899937461
YDL067C	0	0	0.014375
YNL037C	0	0	0.014366021236727
YJR063W	0	0	0.0143570536828964
YLR265C	0	0	0.0143480973175296
YBR045C	0	0	0.0143391521197007
YPL010W	0	0	0.0143302180685358
YPL067C	0	1	0.0143302180685358
YIL036W	0	0	0.014321295143213
YLR316C	0	0	0.014312383322962
YOL123W	0	0	0.0143034825870647
YPL063W	0	0	0.0142945929148539
YOR362C	0	0	0.0142857142857143
YBL107C	0	1	0.0142857142857143
YER030W	0	0	0.0142768466790813
YLR088W	0	0	0.0142679900744417
YDR156W	0	0	0.0142591444513329
YCR073W-A	0	0	0.0142503097893432
YNR012W	0	0	0.0142414860681115
YBR050C	0	0	0.0142326732673267
YMR226C	0	0	0.0142238713667285
YGL155W	0	0	0.0142150803461063
YBR131W	0	0	0.0142063001852996
YMR099C	0	0	0.0141975308641975
YBR072W	0	0	0.014188772362739
YLR121C	0	0	0.0141800246609125
YOR113W	0	0	0.0141712877387554
YCL055W	0	0	0.0141625615763547
YER012W	0	0	0.0141538461538462
YLL048C	0	0	0.0141451414514145
YPL154C	0	0	0.0141364474492932
YIL076W	0	0	0.0141277641277641
YOR327C	0	0	0.0141190914671578
YLR160C	0	0	0.0141104294478528
YJL124C	0	0	0.0141017780502759
YEL062W	0	0	0.014093137254902
YLR194C	0	0	0.0140845070422535
YBR210W	0	0	0.0140758873929009
YDR314C	0	0	0.0140672782874618
YLR094C	0	0	0.0140586797066015
YGR178C	0	0	0.0140500916310324
YPL139C	0	0	0.014041514041514
YDR027C	0	0	0.014032946918853
YBR076W	0	0	0.0140243902439024
YGL236C	0	0	0.0140158439975625
YDL103C	0	0	0.0140073081607795
YJR014W	0	1	0.0140073081607795
YNL313C	0	0	0.0139987827145466
YBL086C	0	1	0.0139987827145466
YCL005W	0	1	0.0139987827145466
YBR112C	0	0	0.0139902676399027
YPL059W	0	0	0.0139817629179331
YER174C	0	0	0.0139732685297691
YBR271W	0	0	0.0139647844565877
YOL165C	0	0	0.0139563106796117
YBR095C	0	0	0.0139478471801092
YGL110C	0	1	0.0139478471801092
YNL207W	0	0	0.0139393939393939
YKL209C	0	0	0.013930950938825
YNL219C	0	0	0.0139225181598063
YPL211W	0	0	0.0139140955837871
YCR020C-A	0	0	0.0139056831922612
YEL053C	0	0	0.0138972809667674
YPL129W	0	0	0.0138888888888889
YDL125C	0	0	0.0138805069402535
YEL006W	0	0	0.0138721351025332
YGR177C	0	0	0.0138637733574442
YIL044C	0	0	0.013855421686747
YLR103C	0	0	0.0138470800722456
YGL016W	0	0	0.0138387484957882
YOL121C	0	0	0.0138304269392664
YHL004W	0	0	0.0138221153846154
YBR149W	0	0	0.0138138138138138
YEL056W	0	0	0.0138055222088836
YDL126C	0	0	0.0137972405518896
YCR018C	0	0	0.01378896882494
YPL128C	0	0	0.0137807070101857
YDL051W	0	0	0.0137724550898204
YDR120C	0	0	0.0137642130460802
YGL115W	0	0	0.013755980861244
YBR260C	0	0	0.013747758517633
YDL105W	0	0	0.0137395459976105
YBR254C	0	0	0.0137313432835821
YLR110C	0	0	0.0137231503579952
YIR028W	0	0	0.0137149672033393
YKL196C	0	0	0.0137067938021454
YHR074W	0	0	0.0136986301369863
YPR176C	0	0	0.0136904761904762
YML058W	0	0	0.0136823319452707
YDL047W	0	0	0.0136741973840666
YER119C	0	0	0.0136660724896019
YHL034C	0	0	0.0136579572446556
YFL001W	0	0	0.0136498516320475
YNR032W	0	0	0.0136417556346382
YPR103W	0	0	0.013633669235329
YBR014C	0	1	0.013633669235329
YDR460W	0	0	0.0136255924170616
YER118C	0	0	0.0136175251628182
YGR229C	0	0	0.0136094674556213
YDL078C	0	0	0.0136014192785334
YEL050C	0	0	0.0135933806146572
YGR262C	0	0	0.0135853514471353
YBR220C	0	1	0.0135853514471353
YKR011C	0	1	0.0135853514471353
YIL173W	0	0	0.0135773317591499
YGR103W	0	0	0.0135693215339233
YJL108C	0	0	0.013561320754717
YDR291W	0	1	0.013561320754717
YDR007W	0	0	0.0135533294048321
YBR132C	0	0	0.013545347467609
YNL290W	0	0	0.0135373749264273
YGL124C	0	0	0.0135294117647059
YBR290W	0	0	0.0135214579659024
YER104W	0	0	0.0135135135135135
YDL208W	0	0	0.0135055783910746
YDR309C	0	0	0.0134976525821596
YMR310C	0	0	0.0134897360703812
YBR156C	0	0	0.0134818288393904
YLR385C	0	0	0.0134739308728764
YEL001C	0	1	0.0134739308728764
YNR059W	0	0	0.0134660421545667
YDR280W	0	0	0.013458162668227
YHR060W	0	0	0.0134502923976608
YOL077C	0	0	0.0134424313267095
YDR165W	0	0	0.0134345794392523
YPR052C	0	0	0.0134267367192061
YNL061W	0	0	0.0134189031505251
YOR196C	0	0	0.0134110787172012
YGL207W	0	0	0.0134032634032634
YNL007C	0	0	0.0133954571927781
YOR272W	0	0	0.0133876600698487
YKL016C	0	0	0.0133798720186155
YDR456W	0	0	0.0133720930232558
YIL095W	0	0	0.0133643230679837
YBR192W	0	0	0.0133565621370499
YFR005C	0	0	0.0133488102147417
YJR017C	0	0	0.0133410672853828
YDL144C	0	1	0.0133410672853828
YBR091C	0	0	0.0133333333333333
YDR017C	0	0	0.0133256083429896
YDL201W	0	0	0.013317892298784
YOR231W	0	0	0.0133101851851852
YPR194C	0	0	0.0133024869866975
YOR043W	0	0	0.0132947976878613
YJR048W	0	0	0.0132871172732525
YNL002C	0	0	0.0132794457274827
YPL228W	0	0	0.0132717830351991
YLR109W	0	0	0.0132641291810842
YLR116W	0	0	0.0132564841498559
YBR172C	0	0	0.0132488479262673
YIR031C	0	0	0.0132412204951065
YDR081C	0	0	0.0132336018411968
YBR167C	0	0	0.0132259919493962
YHL025W	0	0	0.0132183908045977
YLR242C	0	0	0.0132107983917289
YFL005W	0	0	0.013203214695752
YCR107W	0	0	0.0131956397016638
YPR137W	0	0	0.0131880733944954
YMR027W	0	1	0.0131880733944954
YBR123C	0	0	0.0131805157593123
YDL175C	0	0	0.0131729667812142
YCR088W	0	0	0.0131654264453349
YNL113W	0	0	0.0131578947368421
YJL128C	0	0	0.0131503716409377
YPL171C	0	0	0.0131428571428571
YBR229C	0	0	0.0131353512278698
YBR013C	0	1	0.0131353512278698
YGR244C	0	0	0.0131278538812785
YDR245W	0	0	0.0131203650884199
YKR036C	0	0	0.0131128848346636
YPL266W	0	0	0.0131054131054131
YBR140C	0	0	0.0130979498861048
YDR390C	0	0	0.0130904951622083
YLR310C	0	0	0.0130830489192264
YBR222C	0	1	0.0130830489192264
YKL022C	0	0	0.0130756111426947
YFR037C	0	0	0.0130681818181818
YGL065C	0	0	0.013060760931289
YBR107C	0	0	0.0130533484676504
YLL052C	0	0	0.0130459444129325
YDR043C	0	0	0.0130385487528345
YGR007W	0	0	0.0130311614730878
YOL019W	0	1	0.0130311614730878
YHR049W	0	1	0.0130311614730878
YBR195C	0	0	0.0130237825594564
YIL021W	0	0	0.0130164119977363
YBR052C	0	1	0.0130164119977363
YBR033W	0	1	0.0130164119977363
YBR136W	0	0	0.0130090497737557
YBR165W	0	0	0.0130016958733748
YMR176W	0	0	0.0129943502824859
YBR098W	0	0	0.012987012987013
YLR011W	0	0	0.012979683972912
YDR135C	0	0	0.0129723632261703
YOR171C	0	0	0.0129650507328072
YIL129C	0	0	0.0129577464788732
YBR062C	0	1	0.0129577464788732
YNL035C	0	1	0.0129577464788732
YPL246C	0	1	0.0129577464788732
YOR167C	0	0	0.0129504504504505
YDR083W	0	0	0.0129431626336522
YOL093W	0	0	0.0129358830146232
YHL047C	0	0	0.0129286115795391
YIL070C	0	0	0.0129213483146067
YER004W	0	1	0.0129213483146067
YDL180W	0	1	0.0129213483146067
YDR096W	0	0	0.012914093206064
YNL151C	0	0	0.0129068462401796
YOL012C	0	0	0.0128996074032529
YMR026C	0	0	0.0128923766816144
YMR067C	0	0	0.0128851540616246
YER038C	0	0	0.0128779395296753
YHL009C	0	0	0.012870733072188
YOR145C	0	0	0.0128635346756152
YOR319W	0	0	0.0128563443264394
YGR253C	0	0	0.0128491620111732
YHL007C	0	0	0.0128419877163596
YBR199W	0	0	0.0128348214285714
YLR278C	0	1	0.0128348214285714
YLR384C	0	0	0.0128276631344116
YJL050W	0	0	0.0128205128205128
YMR188C	0	0	0.0128133704735376
YPL083C	0	0	0.0128062360801782
YDL230W	0	0	0.0127991096271564
YDR359C	0	0	0.0127919911012236
YFL034C-B	0	0	0.0127848804891606
YGL209W	0	0	0.0127777777777778
YNL274C	0	0	0.0127706829539145
YBR053C	0	1	0.0127706829539145
YGL082W	0	1	0.0127706829539145
YMR275C	0	0	0.0127635960044395
YNL062C	0	0	0.0127565169162507
YMR145C	0	0	0.0127494456762749
YOR074C	0	0	0.0127423822714681
YLR351C	0	1	0.0127423822714681
YCL063W	0	0	0.0127353266888151
YJL171C	0	1	0.0127353266888151
YNL094W	0	0	0.0127282789153293
YKL096W-A	0	0	0.0127212389380531
YDR140W	0	0	0.0127142067440575
YPL241C	0	0	0.012707182320442
YBR176W	0	0	0.0127001656543346
YLR268W	0	0	0.0126931567328918
YHR148W	0	0	0.0126861555432984
YBR173C	0	0	0.0126791620727674
YER147C	0	0	0.0126721763085399
YBR200W	0	0	0.0126651982378855
YCR036W	0	0	0.0126582278481013
YCR067C	0	0	0.0126512651265127
YPR056W	0	0	0.0126443100604728
YOR341W	0	0	0.0126373626373626
YGR002C	0	0	0.0126304228445909
YLR183C	0	0	0.0126234906695939
YOR056C	0	0	0.0126165660998354
YDL076C	0	0	0.012609649122807
YCL039W	0	0	0.0126027397260274
[truncated: 3,790 more rows]
