# Supplementary material for: Computationally Driven, Quantitative Experiments Discover Genes Required for Mitochondrial Biogenesis
Source: PLoS Genet. 2009 Mar 20;5(3):e1000407. doi: 10.1371/journal.pgen.1000407 (PMC2648979; doi:10.1371/journal.pgen.1000407)
Supplement: Dataset S2 — Top 100 novel ensemble predictions for additional yeast biological processes. A zip file containing 387 tab-delimited text files of the ensemble predictions for the indicated Gene Ontology Biological Process Term. (21.70 MB GZ) [file pgen.1000407.s013.gz › GO_0006575.txt]

ORF	AnnotatedToTerm?	Uncharacterized_04152007?	Precision
YER099C	1	0	1.0
YKL181W	1	0	1.0
YOL061W	1	0	1.0
YER024W	1	0	1.0
YFL014W	0	0	0.8
YIL160C	0	0	0.714285714285714
YHL011C	1	0	0.714285714285714
YER096W	0	0	0.625
YCR005C	0	0	0.555555555555556
YJR096W	0	0	0.5
YER150W	0	1	0.5
YAL061W	0	1	0.5
YDL204W	0	1	0.5
YGR052W	0	1	0.5
YIL136W	0	1	0.5
YLR178C	0	0	0.454545454545455
YMR175W	0	0	0.416666666666667
YPL223C	0	0	0.4
YGL037C	0	0	0.4
YKL184W	1	0	0.4
YHR139C	0	0	0.375
YDR074W	0	0	0.352941176470588
YLR133W	0	0	0.333333333333333
YGR088W	0	0	0.315789473684211
YGR201C	0	1	0.315789473684211
YNL195C	0	1	0.315789473684211
YDR531W	0	0	0.3
YKL182W	0	0	0.285714285714286
YMR250W	0	0	0.272727272727273
YDR341C	0	0	0.260869565217391
YKL151C	0	1	0.260869565217391
YIL078W	0	0	0.259259259259259
YNL160W	0	0	0.259259259259259
YNL194C	0	0	0.259259259259259
YMR090W	0	1	0.259259259259259
YLR146C	1	0	0.259259259259259
YCR053W	0	0	0.25
YNR001C	0	0	0.241379310344828
YDL223C	0	0	0.235294117647059
YLR172C	0	0	0.235294117647059
YGR043C	0	1	0.235294117647059
YML100W	0	0	0.235294117647059
YOR323C	0	0	0.235294117647059
YMR107W	0	1	0.235294117647059
YER090W	1	0	0.235294117647059
YFL028C	0	0	0.232558139534884
YPR058W	0	0	0.232558139534884
YLR027C	0	0	0.232558139534884
YER052C	0	0	0.232558139534884
YDR354W	1	0	0.232558139534884
YNL004W	0	0	0.232558139534884
YPR033C	0	0	0.232558139534884
YGL202W	0	0	0.232558139534884
YGL026C	1	0	0.232558139534884
YBR249C	0	0	0.229166666666667
YMR108W	0	0	0.229166666666667
YHR020W	0	0	0.229166666666667
YER055C	0	0	0.229166666666667
YPR069C	1	0	0.229166666666667
YDL085W	0	0	0.224489795918367
YPL222W	0	1	0.224489795918367
YHR019C	0	0	0.22
YER086W	0	0	0.215686274509804
YOR108W	0	0	0.211538461538462
YBR117C	0	0	0.207547169811321
YPL004C	0	0	0.203703703703704
YHR047C	0	0	0.2
YCR083W	0	0	0.196428571428571
YOR184W	0	0	0.192982456140351
YGR256W	0	0	0.189655172413793
YOL020W	0	0	0.186440677966102
YGR124W	0	0	0.183333333333333
YGL148W	0	0	0.180327868852459
YML128C	0	0	0.17741935483871
YHR096C	0	0	0.174603174603175
YIL145C	0	0	0.171875
YDR035W	0	0	0.169230769230769
YDR158W	0	0	0.166666666666667
YOR130C	0	0	0.164179104477612
YGR267C	0	0	0.161764705882353
YBR248C	0	0	0.159420289855072
YDR234W	0	0	0.157894736842105
YGR248W	0	0	0.157894736842105
YGR094W	0	0	0.157894736842105
YCR059C	0	0	0.157894736842105
YDR037W	0	0	0.157894736842105
YPR145W	0	0	0.157894736842105
YKL211C	1	0	0.157894736842105
YIL116W	0	0	0.155844155844156
YDL198C	0	0	0.153846153846154
YOR315W	0	0	0.151898734177215
YHR037W	0	0	0.15
YAL036C	0	0	0.148148148148148
YOR335C	0	0	0.146341463414634
YJL193W	0	1	0.146341463414634
YOL140W	0	0	0.144578313253012
YMR174C	0	0	0.142857142857143
YBR126C	0	0	0.141176470588235
YDR487C	0	0	0.13953488372093
YDL066W	0	0	0.137931034482759
YOR202W	0	0	0.136363636363636
YHR122W	0	0	0.134831460674157
YOR303W	0	0	0.133333333333333
YIR034C	0	0	0.131868131868132
YGR185C	0	0	0.130434782608696
YHR018C	0	0	0.129032258064516
YLR017W	0	0	0.127659574468085
YNR016C	0	0	0.126315789473684
YLR291C	0	0	0.125
YCL009C	0	0	0.123711340206186
YMR105C	0	0	0.122641509433962
YGL224C	0	0	0.122641509433962
YNL104C	0	0	0.122641509433962
YER025W	0	0	0.122641509433962
YHL039W	0	0	0.122641509433962
YOL064C	0	0	0.122641509433962
YER069W	0	0	0.122641509433962
YCL030C	0	0	0.122641509433962
YPL273W	1	0	0.122641509433962
YJR016C	0	0	0.121495327102804
YGL186C	0	0	0.12037037037037
YDL182W	0	0	0.119266055045872
YER073W	0	0	0.118181818181818
YJR105W	0	0	0.117117117117117
YDL222C	0	0	0.116071428571429
YHR071W	0	0	0.115044247787611
YJR109C	0	0	0.114035087719298
YLR132C	0	0	0.11304347826087
YOL058W	0	0	0.112068965517241
YDL131W	0	0	0.111111111111111
YJL071W	0	0	0.110169491525424
YEL066W	0	0	0.109243697478992
YNL247W	0	0	0.108333333333333
YGR123C	0	0	0.107438016528926
YDR127W	0	0	0.10655737704918
YJL097W	0	0	0.105691056910569
YIR038C	0	0	0.104838709677419
YBL102W	0	0	0.104
YMR062C	0	0	0.103703703703704
YPL092W	0	0	0.103703703703704
YGR252W	0	0	0.103703703703704
YPL188W	0	0	0.103703703703704
YBR145W	0	0	0.103703703703704
YEL002C	0	0	0.103703703703704
YML116W	0	0	0.103703703703704
YOL084W	0	1	0.103703703703704
YMR096W	0	0	0.103703703703704
YGR173W	0	1	0.103703703703704
YJL002C	0	0	0.103703703703704
YKL218C	1	0	0.103703703703704
YGL245W	0	0	0.102941176470588
YBR149W	0	0	0.102189781021898
YKR076W	0	0	0.101449275362319
YMR095C	0	0	0.100719424460432
YEL046C	0	0	0.1
YDR031W	0	1	0.1
YDR510W	0	0	0.1
YKL120W	0	0	0.1
YBR256C	0	0	0.1
YJR130C	0	0	0.1
YPR167C	0	0	0.1
YOR095C	0	0	0.1
YLR083C	0	1	0.1
YBL076C	0	0	0.1
YER043C	0	0	0.1
YGL125W	0	0	0.1
YBL068W	1	0	0.1
YDR046C	0	0	0.0993377483443709
YMR235C	0	0	0.0986842105263158
YLR074C	0	0	0.0980392156862745
YDL236W	0	0	0.0974025974025974
YFR025C	0	0	0.0967741935483871
YKR026C	0	0	0.0961538461538462
YHR089C	0	0	0.0955414012738854
YGL067W	0	0	0.0949367088607595
YHR208W	0	0	0.0943396226415094
YDR070C	0	1	0.0943396226415094
YHR025W	0	0	0.09375
YDL201W	0	0	0.093167701863354
YGR204W	0	0	0.0925925925925926
YNR013C	0	0	0.0920245398773006
YIL039W	0	0	0.0914634146341463
YKL019W	0	0	0.0909090909090909
YNL117W	0	0	0.0903614457831325
YDR300C	0	0	0.0898203592814371
YBR043C	0	0	0.0892857142857143
YGR061C	0	0	0.0887573964497041
YBR056W	0	1	0.0887573964497041
YGL014W	0	0	0.0882352941176471
YPR163C	0	0	0.087719298245614
YKR025W	0	0	0.0872093023255814
YMR221C	0	1	0.0872093023255814
YKR097W	0	0	0.0867052023121387
YER023W	0	0	0.0862068965517241
YBR052C	0	1	0.0862068965517241
YNR050C	0	0	0.0857142857142857
YJR111C	0	1	0.0857142857142857
YJL200C	0	1	0.0857142857142857
YHR063C	0	0	0.0852272727272727
YOL097C	0	0	0.0847457627118644
YBR068C	0	0	0.0842696629213483
YGR285C	0	0	0.0837988826815642
YCR034W	0	0	0.0833333333333333
YEL029C	0	0	0.0828729281767956
YDR533C	0	1	0.0828729281767956
YLR060W	0	0	0.0824175824175824
YHR030C	0	0	0.0819672131147541
YGL077C	0	0	0.0815217391304348
YBR151W	0	1	0.0815217391304348
YMR217W	0	0	0.0810810810810811
YOL147C	0	0	0.0806451612903226
YKL004W	0	0	0.0802139037433155
YGR216C	0	0	0.0797872340425532
YEL058W	0	0	0.0793650793650794
YJL088W	0	0	0.0789473684210526
YFR055W	0	0	0.0785340314136126
YHR064C	0	0	0.0784313725490196
YER110C	0	0	0.0784313725490196
YMR292W	0	0	0.0784313725490196
YPR074C	0	0	0.0784313725490196
YDR408C	0	0	0.0784313725490196
YJR148W	0	0	0.0784313725490196
YHR067W	0	0	0.0784313725490196
YCL033C	0	0	0.0784313725490196
YOR221C	0	0	0.0784313725490196
YDL054C	0	0	0.0784313725490196
YNL130C	0	0	0.0784313725490196
YFL022C	0	0	0.0784313725490196
YAR035W	1	0	0.0784313725490196
YJR133W	0	0	0.0780487804878049
YJL121C	0	0	0.0776699029126214
YER026C	0	0	0.0772946859903382
YNL124W	0	0	0.0769230769230769
YJR008W	0	1	0.0769230769230769
YNR061C	0	1	0.0769230769230769
YER118C	0	0	0.076555023923445
YIL003W	0	0	0.0761904761904762
YGR209C	0	0	0.0758293838862559
YBR263W	0	0	0.0754716981132075
YPR118W	0	0	0.0752212389380531
YBL039C	0	0	0.0752212389380531
YEL042W	0	0	0.0752212389380531
YMR038C	0	0	0.0752212389380531
YER057C	0	1	0.0752212389380531
YGR157W	0	0	0.0752212389380531
YKL081W	0	0	0.0752212389380531
YEL009C	0	0	0.0752212389380531
YGL161C	0	0	0.0752212389380531
YMR114C	0	1	0.0752212389380531
YDR483W	0	0	0.0752212389380531
YER081W	0	0	0.0752212389380531
YDR212W	0	0	0.0752212389380531
YML126C	0	0	0.0752212389380531
YDR023W	0	0	0.0752212389380531
YMR169C	1	0	0.0752212389380531
YGR264C	0	0	0.0748898678414097
YLR180W	0	0	0.0745614035087719
YPL134C	0	0	0.074235807860262
YMR030W	0	0	0.0739130434782609
YLR328W	0	0	0.0735930735930736
YNL141W	0	0	0.073469387755102
YOR209C	0	0	0.073469387755102
YHR069C	0	0	0.073469387755102
YLR451W	0	0	0.073469387755102
YJR025C	0	0	0.073469387755102
YLR377C	0	0	0.073469387755102
YBR261C	0	1	0.073469387755102
YBR218C	0	0	0.073469387755102
YER049W	0	0	0.073469387755102
YHR162W	0	1	0.073469387755102
YGL234W	0	0	0.073469387755102
YGL097W	0	0	0.073469387755102
YFR047C	0	0	0.073469387755102
YER065C	0	0	0.073469387755102
YKL187C	0	1	0.073469387755102
YOR099W	0	0	0.073469387755102
YMR170C	1	0	0.073469387755102
YHR216W	0	0	0.0731707317073171
YEL073C	0	1	0.0731707317073171
YOR337W	0	0	0.0728744939271255
YDL170W	0	0	0.0725806451612903
YGR024C	0	0	0.072289156626506
YCL017C	0	0	0.072
YER056C	0	0	0.0717131474103586
YOL119C	0	0	0.0714285714285714
YCL035C	0	0	0.0711462450592885
YJR007W	0	0	0.0708661417322835
YNL129W	0	0	0.0705882352941176
YOR120W	0	0	0.0703125
YPL231W	0	0	0.0700389105058366
YOL107W	0	1	0.0700389105058366
YHR024C	0	0	0.0697674418604651
YLL018C	0	0	0.0694980694980695
YHR042W	0	0	0.0692307692307692
YKL080W	0	0	0.0689655172413793
YPL274W	0	0	0.0687022900763359
YJL153C	0	0	0.0684410646387833
YOR100C	0	0	0.0681818181818182
YNR015W	0	0	0.0679245283018868
YBR035C	0	0	0.0676691729323308
YMR321C	0	1	0.0676691729323308
YKL217W	0	0	0.0674157303370786
YKL191W	0	0	0.0671641791044776
YKL212W	0	0	0.0669144981412639
YCL050C	0	0	0.0666666666666667
YCL011C	0	0	0.0664206642066421
YIR037W	0	0	0.0661764705882353
YNL248C	0	0	0.0659340659340659
YER015W	0	0	0.0656934306569343
YNL220W	0	0	0.0655172413793104
YDR256C	0	0	0.0655172413793104
YGR101W	0	0	0.0655172413793104
YNR033W	0	0	0.0655172413793104
YHR029C	0	1	0.0655172413793104
YHR041C	0	0	0.0655172413793104
YGL205W	0	0	0.0655172413793104
YIR026C	0	0	0.0655172413793104
YIR012W	0	0	0.0655172413793104
YER175C	0	1	0.0655172413793104
YPR060C	0	0	0.0655172413793104
YGL184C	0	0	0.0655172413793104
YKR009C	0	0	0.0655172413793104
YOL124C	0	0	0.0655172413793104
YNL009W	0	0	0.0655172413793104
YDR101C	0	0	0.0655172413793104
YDR465C	0	0	0.0655172413793104
YML042W	1	0	0.0655172413793104
YPL086C	0	0	0.0652920962199313
YER107C	0	0	0.0650684931506849
YBR029C	0	0	0.0648464163822526
YKL188C	0	0	0.0646258503401361
YNR030W	0	0	0.0644067796610169
YPL058C	0	0	0.0641891891891892
YNL123W	0	0	0.063973063973064
YAL042W	0	0	0.063758389261745
YMR110C	0	0	0.0635451505016722
YLR459W	0	0	0.0633333333333333
YHR070W	0	0	0.0631229235880399
YGL117W	0	1	0.0631229235880399
YLR173W	0	1	0.0631229235880399
YNL216W	0	0	0.0629139072847682
YAL032C	0	0	0.0627062706270627
YDR098C	0	0	0.0626865671641791
YKR038C	0	0	0.0626865671641791
YER036C	0	0	0.0626865671641791
YOR085W	0	0	0.0626865671641791
YMR208W	0	0	0.0626865671641791
YPL250C	0	1	0.0626865671641791
YIL043C	0	0	0.0626865671641791
YLR430W	0	0	0.0626865671641791
YOR003W	0	0	0.0626865671641791
YDR123C	0	0	0.0626865671641791
YHR163W	0	0	0.0626865671641791
YOR374W	0	0	0.0626865671641791
YNL169C	0	0	0.0626865671641791
YLR355C	0	0	0.0626865671641791
YDR384C	0	0	0.0626865671641791
YEL071W	0	0	0.0626865671641791
YIL074C	0	0	0.0626865671641791
YNL044W	0	0	0.0626865671641791
YNR012W	0	0	0.0626865671641791
YOR292C	0	1	0.0626865671641791
YGR175C	0	0	0.0626865671641791
YOR311C	0	1	0.0626865671641791
YKL112W	0	0	0.0626865671641791
YLR432W	0	0	0.0626865671641791
YBR006W	1	0	0.0626865671641791
YJR104C	0	0	0.0626865671641791
YOR039W	0	0	0.0626865671641791
YDR481C	0	0	0.0626865671641791
YLR058C	0	0	0.0626865671641791
YBR115C	0	0	0.0626865671641791
YKL051W	0	0	0.0626865671641791
YGL155W	0	0	0.0626865671641791
YJL100W	0	0	0.0626865671641791
YJR069C	0	0	0.0626865671641791
YJL185C	0	1	0.0626865671641791
YKR043C	0	1	0.0626865671641791
YOL052C	1	0	0.0626865671641791
YLR174W	0	0	0.0625
YKR049C	0	1	0.0625
YLR186W	0	0	0.0623145400593472
YGR198W	0	0	0.0621301775147929
YEL072W	0	1	0.0621301775147929
YMR149W	0	0	0.0619469026548673
YLR244C	0	0	0.0617647058823529
YHR039C	0	0	0.06158357771261
YGL062W	0	0	0.0614035087719298
YGL238W	0	0	0.0612244897959184
YDR502C	0	0	0.061046511627907
YMR322C	0	0	0.0608695652173913
YBR042C	0	0	0.0606936416184971
YPL226W	0	0	0.0605187319884726
YGR019W	0	0	0.0603448275862069
YBR243C	0	0	0.0601719197707736
YBL105C	0	0	0.06
YNL135C	0	0	0.0598290598290598
YMR205C	0	0	0.0596590909090909
YPR041W	0	0	0.0594900849858357
YLR130C	0	0	0.0593220338983051
YIL083C	0	0	0.0591549295774648
YBR265W	0	0	0.0589887640449438
YGR284C	0	0	0.0588235294117647
YLR175W	0	0	0.058659217877095
YBR061C	0	0	0.0584958217270195
YJL091C	0	0	0.0583333333333333
YBR177C	0	0	0.0581717451523546
YOR079C	0	0	0.0580110497237569
YPR001W	0	0	0.0578512396694215
YKL024C	0	0	0.0576923076923077
YGR211W	0	0	0.0575342465753425
YEL047C	0	0	0.0573770491803279
YOL125W	0	0	0.0572207084468665
YER156C	0	1	0.0572207084468665
YIL114C	0	0	0.0570652173913043
YML106W	0	0	0.0569105691056911
YLR191W	0	0	0.0567567567567568
YBR246W	0	1	0.0567567567567568
YNL036W	0	0	0.0566037735849057
YIL047C	0	0	0.0564516129032258
YOR084W	0	0	0.0564102564102564
YOR222W	0	0	0.0564102564102564
YDR448W	0	0	0.0564102564102564
YNR043W	0	0	0.0564102564102564
YKL127W	0	0	0.0564102564102564
YDR050C	0	0	0.0564102564102564
YLR359W	0	0	0.0564102564102564
YNR027W	0	0	0.0564102564102564
YJL192C	0	0	0.0564102564102564
YOR260W	0	0	0.0564102564102564
YDR497C	0	0	0.0564102564102564
YGL019W	0	0	0.0564102564102564
YBR162C	0	0	0.0564102564102564
YPR110C	0	0	0.0564102564102564
YBR205W	0	0	0.0564102564102564
YOR038C	0	0	0.0564102564102564
YGR262C	0	0	0.0564102564102564
YGR067C	0	1	0.0564102564102564
YJR070C	1	0	0.0564102564102564
YOL002C	0	0	0.0562659846547315
YNL311C	0	0	0.0561224489795918
YKL162C	0	1	0.0561224489795918
YAL008W	0	1	0.0561224489795918
YLR312C	0	1	0.0561224489795918
YBR053C	0	1	0.0561224489795918
YJR073C	0	0	0.0559796437659033
YDL111C	0	0	0.0558375634517767
YPL054W	0	1	0.0558375634517767
YBR104W	0	0	0.0556962025316456
YOR067C	0	0	0.0555555555555556
YOR370C	0	0	0.0554156171284635
YEL034W	0	0	0.0552763819095477
YBR221C	0	0	0.0551378446115288
YIL090W	0	0	0.055
YML022W	0	0	0.0548628428927681
YMR079W	0	0	0.054726368159204
YHL020C	0	0	0.054590570719603
YAL016W	0	0	0.0544554455445545
YJL183W	0	0	0.054320987654321
YDR091C	0	0	0.0541871921182266
YIL056W	0	0	0.0540540540540541
YAR015W	0	0	0.053921568627451
YNL229C	0	0	0.0537897310513447
YBR121C	0	0	0.0536585365853659
YDR264C	0	0	0.0535279805352798
YGR239C	0	0	0.0533980582524272
YNL015W	0	0	0.0532687651331719
YBR234C	0	0	0.0531400966183575
YDL171C	0	0	0.0530120481927711
YNL263C	0	0	0.0528846153846154
YPR052C	0	0	0.052757793764988
YOR390W	0	1	0.052757793764988
YPL252C	0	0	0.0526315789473684
YHL027W	0	0	0.0525059665871122
YNR046W	0	0	0.0523809523809524
YPR016C	0	0	0.0522565320665083
YJR147W	0	0	0.0521327014218009
YGL121C	0	0	0.0520094562647754
YGR172C	0	0	0.0518867924528302
YMR155W	0	1	0.0518867924528302
YOR207C	0	0	0.0517647058823529
YNL239W	0	0	0.0516431924882629
YOL142W	0	0	0.0515222482435597
YKL110C	0	0	0.0514018691588785
YDR454C	0	0	0.0512820512820513
YJL072C	0	0	0.0511627906976744
YPL262W	0	0	0.0510440835266821
YPL212C	0	0	0.0509259259259259
YNL175C	0	0	0.0508083140877598
YKR059W	0	0	0.0506912442396313
YLR240W	0	0	0.0505747126436782
YFR009W	0	0	0.0504587155963303
YHR133C	0	0	0.0503432494279176
YBL020W	0	0	0.0502283105022831
YGR003W	0	0	0.0501138952164009
YBR111C	0	1	0.0501138952164009
YJL138C	0	0	0.05
YLR100W	0	0	0.0498866213151927
YMR008C	0	0	0.0497737556561086
YBR166C	0	0	0.0496613995485327
YGR117C	0	1	0.0496613995485327
YEL063C	0	0	0.0495495495495495
YDL014W	0	0	0.049438202247191
YKL106W	0	0	0.0493273542600897
YGR191W	0	0	0.0492170022371365
YEL026W	0	0	0.0491071428571429
YML019W	0	0	0.0489977728285078
YKL128C	0	1	0.0489977728285078
YBR041W	0	0	0.0488888888888889
YFR044C	0	0	0.0487804878048781
YJL134W	0	0	0.0486725663716814
YDR453C	0	0	0.0485651214128035
YNL255C	0	0	0.0484581497797357
YLR380W	0	0	0.0483516483516484
YJR124C	0	1	0.0483516483516484
YNL164C	0	0	0.0482456140350877
YER165W	0	0	0.0481400437636762
YJL191W	0	0	0.0480349344978166
YMR318C	0	0	0.0479302832244009
YDL215C	0	0	0.0478260869565217
YGR029W	0	0	0.0477223427331887
YBR283C	0	0	0.0476190476190476
YOR133W	0	0	0.0475161987041037
YBR118W	0	0	0.0474137931034483
YGL022W	0	0	0.0473118279569892
YFR005C	0	0	0.0472103004291846
YMR308C	0	0	0.0471092077087794
YFR051C	0	0	0.047008547008547
YNR058W	0	0	0.046908315565032
YDR120C	0	0	0.0468085106382979
YDL081C	0	0	0.0467091295116773
YGL255W	0	0	0.0466101694915254
YDR188W	0	0	0.0465116279069767
YBL036C	0	0	0.0464135021097046
YMR083W	0	0	0.0463157894736842
YPR140W	0	0	0.046218487394958
YOR388C	0	0	0.0461215932914046
YMR080C	0	0	0.0460251046025105
YDR346C	0	0	0.0459290187891441
YDR047W	0	0	0.0458333333333333
YLR266C	0	0	0.0457380457380457
YBR143C	0	0	0.045643153526971
YDR321W	0	0	0.0455486542443064
YJL133W	0	0	0.0454545454545455
YBR036C	0	0	0.045360824742268
YGL009C	0	0	0.0452674897119342
YDR530C	0	0	0.0451745379876797
YOL010W	0	0	0.0450819672131148
YNL292W	0	0	0.0449897750511247
YBL103C	0	0	0.0448979591836735
YHR204W	0	0	0.044806517311609
YMR312W	0	0	0.0447154471544715
YBR159W	0	0	0.0446247464503043
YML004C	0	0	0.0445344129554656
YJL172W	0	0	0.0444444444444444
YDR244W	0	0	0.0443548387096774
YJL089W	0	0	0.0442655935613682
YKR088C	0	0	0.0441767068273092
YLR188W	0	0	0.0440881763527054
YLL027W	0	0	0.044
YFR030W	0	0	0.0439121756487026
YNL240C	0	0	0.0438247011952191
YOR246C	0	1	0.0438247011952191
YLR144C	0	0	0.0437375745526839
YJR074W	0	0	0.0436507936507936
YML051W	0	0	0.0435643564356436
YML086C	0	0	0.0434782608695652
YOR008C	0	0	0.0433925049309665
YLR212C	0	0	0.0433070866141732
YLR249W	0	0	0.0432220039292731
YOR310C	0	0	0.0431372549019608
YER089C	0	0	0.0430528375733855
YOR355W	0	0	0.04296875
YER091C	0	0	0.0428849902534113
YCR084C	0	0	0.0428015564202335
YJR103W	0	0	0.0427184466019417
YOL098C	0	1	0.0427184466019417
YGR286C	0	0	0.0426356589147287
YAL012W	0	0	0.0425531914893617
YMR238W	0	0	0.0424710424710425
YOR224C	0	0	0.0423892100192678
YHR021C	0	0	0.0423076923076923
YIL110W	0	0	0.0422264875239923
YDL064W	0	0	0.0421455938697318
YGL169W	0	0	0.0420650095602294
YPR144C	0	0	0.0419847328244275
YML125C	0	0	0.0419047619047619
YER120W	0	0	0.0418250950570342
YKL056C	0	0	0.0417457305502846
YGR200C	0	0	0.0416666666666667
YBR175W	0	0	0.0415879017013233
YHR144C	0	0	0.0415094339622641
YKL046C	0	0	0.0414312617702448
YLR397C	0	0	0.0413533834586466
YNL189W	0	0	0.0412757973733583
YOR270C	0	0	0.0411985018726592
YOL030W	0	1	0.0411985018726592
YMR099C	0	0	0.0411214953271028
YHR062C	0	0	0.041044776119403
YDR226W	0	0	0.0409683426443203
YLR004C	0	0	0.0408921933085502
YIL103W	0	0	0.0408163265306122
YMR300C	0	0	0.0407407407407407
YKL018W	0	0	0.0406654343807763
YMR202W	0	0	0.040590405904059
YOR241W	0	0	0.0405156537753223
YJL186W	0	0	0.0404411764705882
YLR447C	0	0	0.0403669724770642
YOR043W	0	0	0.0402930402930403
YGL001C	0	0	0.0402193784277879
YIL035C	0	0	0.0401459854014599
YMR049C	0	0	0.0400728597449909
YGL213C	0	0	0.04
YMR139W	0	0	0.0399274047186933
YBR127C	0	0	0.0398550724637681
YHR074W	0	0	0.0397830018083183
YML096W	0	1	0.0397830018083183
YPL244C	0	0	0.0397111913357401
YER003C	0	0	0.0396396396396396
YHR142W	0	0	0.039568345323741
YOR151C	0	0	0.0394973070017953
YNL232W	0	0	0.039426523297491
YEL001C	0	1	0.039426523297491
YHL003C	0	0	0.0393559928443649
YJL014W	0	0	0.0392857142857143
YMR148W	0	1	0.0392857142857143
YOL059W	0	0	0.0392156862745098
YPR062W	0	0	0.0391459074733096
YLR285W	0	0	0.0390763765541741
YHR026W	0	0	0.0390070921985816
YPL160W	0	0	0.0389380530973451
YBR163W	0	1	0.0389380530973451
YCR051W	0	1	0.0389380530973451
YHR137W	0	0	0.03886925795053
YOR359W	0	0	0.0388007054673721
YIL094C	0	0	0.0387323943661972
YLL045C	0	0	0.0386643233743409
YGL099W	0	0	0.0385964912280702
YMR088C	0	0	0.0385288966725044
YMR241W	0	0	0.0384615384615385
YAL038W	0	0	0.0383944153577661
YOR186W	0	1	0.0383944153577661
YPL239W	0	0	0.0383275261324042
YDR472W	0	0	0.0382608695652174
YGL100W	0	0	0.0381944444444444
YGR187C	0	0	0.0381282495667244
YBL091C	0	0	0.0380622837370242
YBR011C	0	0	0.0379965457685665
YOL139C	0	0	0.0379310344827586
YKL203C	0	0	0.0378657487091222
YML080W	0	0	0.0378006872852234
YBR252W	0	0	0.0377358490566038
YNL221C	0	0	0.0376712328767123
YMR275C	0	0	0.0376068376068376
YGR214W	0	0	0.037542662116041
YDR473C	0	0	0.0374787052810903
YMR220W	0	0	0.0374149659863946
YOR101W	0	0	0.0373514431239389
YBR084W	0	0	0.0372881355932203
YNL267W	0	0	0.0372250423011844
YPL135W	0	0	0.0371621621621622
YMR310C	0	0	0.0370994940978078
YDR463W	0	0	0.037037037037037
YPR010C	0	0	0.0369747899159664
YJL198W	0	0	0.0369127516778524
YML070W	0	0	0.0368509212730318
YHR170W	0	0	0.0367892976588629
YPL245W	0	1	0.0367892976588629
YOL092W	0	1	0.0367892976588629
YIL020C	0	0	0.0367278797996661
YPL131W	0	0	0.0366666666666667
YDR400W	0	0	0.0366056572379368
YGR177C	0	0	0.0365448504983389
YOR271C	0	1	0.0365448504983389
YDR266C	0	1	0.0365448504983389
YHR087W	0	0	0.0364842454394693
YML056C	0	1	0.0364842454394693
YLR301W	0	0	0.0364238410596026
YLR197W	0	0	0.0363636363636364
YLR092W	0	0	0.0363036303630363
YGR149W	0	1	0.0363036303630363
YJR139C	0	0	0.0362438220757825
YMR189W	0	0	0.0361842105263158
YLR193C	0	0	0.0361247947454844
YGR065C	0	0	0.0360655737704918
YDR032C	0	1	0.0360655737704918
YGR260W	0	0	0.0360065466448445
YDR399W	0	0	0.0359477124183007
YNL022C	0	0	0.0358890701468189
YOR269W	0	0	0.0358306188925081
YER117W	0	0	0.0357723577235772
YJR064W	0	0	0.0357142857142857
YLR303W	0	0	0.0356564019448947
YGR155W	0	0	0.0355987055016181
YGL253W	0	0	0.0355411954765751
YGL211W	0	0	0.0354838709677419
YKR086W	0	0	0.035426731078905
YOR361C	0	0	0.0353697749196141
YGL225W	0	0	0.0353130016051364
YKL216W	0	0	0.0352564102564103
YDR353W	0	0	0.0352
YCL037C	0	0	0.0351437699680511
YJR065C	0	0	0.0350877192982456
YAL059W	0	0	0.035031847133758
YDR034C	0	0	0.0349761526232114
YKL077W	0	1	0.0349761526232114
YHR199C	0	1	0.0349761526232114
YOR002W	0	0	0.0349206349206349
YDL226C	0	0	0.03486529318542
YCR023C	0	1	0.03486529318542
YKR069W	0	0	0.0348101265822785
YOR118W	0	1	0.0348101265822785
YBR017C	0	0	0.0347551342812006
YGR001C	0	1	0.0347551342812006
YER009W	0	0	0.0347003154574132
YOR371C	0	0	0.0346456692913386
YHR046C	0	0	0.0345911949685535
YNL101W	0	0	0.0345368916797488
YGL114W	0	0	0.0344827586206897
YAL054C	0	0	0.0344287949921753
YLR342W	0	0	0.034375
YOR197W	0	0	0.0343213728549142
YJR132W	0	0	0.0342679127725857
YER062C	0	0	0.0342146189735614
YDR395W	0	0	0.0341614906832298
YHR049W	0	1	0.0341614906832298
YOR363C	0	0	0.0341085271317829
YPL279C	0	1	0.0341085271317829
YER171W	0	0	0.0340557275541796
YOL068C	0	0	0.0340030911901082
YGR103W	0	0	0.0339506172839506
YOR285W	0	1	0.0339506172839506
YPL277C	0	1	0.0339506172839506
YDR161W	0	0	0.0338983050847458
YLR420W	0	0	0.0338461538461538
YPL278C	0	1	0.0338461538461538
YOR389W	0	1	0.0338461538461538
YDR208W	0	0	0.0337941628264209
YOR201C	0	0	0.0337423312883436
YGR197C	0	0	0.0336906584992343
YPL042C	0	0	0.0336391437308868
YCR012W	0	0	0.033587786259542
YLL008W	0	0	0.0335365853658537
YGR162W	0	0	0.0334855403348554
YER040W	0	0	0.033434650455927
YAR071W	0	0	0.0333839150227618
YER006W	0	0	0.0333333333333333
YJL130C	0	0	0.0332829046898638
YBR276C	0	0	0.0332326283987915
YJL125C	0	0	0.0331825037707391
YFL045C	0	0	0.0331325301204819
YMR271C	0	0	0.0330827067669173
YBR092C	0	0	0.033033033033033
YOR391C	0	1	0.033033033033033
YBR106W	0	0	0.0329835082458771
YBL098W	0	0	0.0329341317365269
YGL078C	0	0	0.0328849028400598
YDL166C	0	0	0.0328358208955224
YOR196C	0	0	0.0327868852459016
YBL069W	0	0	0.0327380952380952
YDR165W	0	0	0.0326894502228826
YGL016W	0	0	0.0326409495548961
YMR094W	0	0	0.0325925925925926
YKL029C	0	0	0.0325443786982249
YOR243C	0	0	0.0324963072378139
YDL051W	0	0	0.0324483775811209
YER061C	0	0	0.03240058910162
YGL256W	0	0	0.0323529411764706
YBR153W	0	0	0.0323054331864905
YDR087C	0	0	0.032258064516129
YBL024W	0	0	0.0322108345534407
YLR433C	0	0	0.0321637426900585
YMR246W	0	0	0.0321167883211679
YGR210C	0	1	0.0321167883211679
YDR216W	0	0	0.032069970845481
YJL012C	0	0	0.0320232896652111
YDR062W	0	0	0.0319767441860465
YDL219W	0	0	0.0319303338171263
YER178W	0	0	0.0318840579710145
YDL047W	0	0	0.0318379160636758
YBL055C	0	0	0.0317919075144509
YDR146C	0	0	0.0317460317460317
YLR209C	0	0	0.031700288184438
YPL145C	0	0	0.0316546762589928
YLR407W	0	1	0.0316546762589928
YDR382W	0	0	0.0316091954022989
YNL313C	0	0	0.0315638450502152
YHR013C	0	0	0.0315186246418338
YBL009W	0	0	0.0314735336194564
YBL033C	0	0	0.0314285714285714
YKL183W	0	1	0.0314285714285714
YJL213W	0	1	0.0314285714285714
YBR293W	0	0	0.0313837375178317
YPR190C	0	0	0.0313390313390313
YMR131C	0	0	0.0312944523470839
YLR264W	0	0	0.03125
YER174C	0	0	0.0312056737588652
YMR309C	0	0	0.0311614730878187
YNR011C	0	0	0.0311173974540311
YKR080W	0	0	0.0310734463276836
YOR262W	0	1	0.0310734463276836
YPR132W	0	0	0.0310296191819464
YBR034C	0	0	0.0309859154929577
YML021C	0	0	0.0309423347398031
YMR200W	0	0	0.0308988764044944
YAL022C	0	0	0.0308555399719495
YBR002C	0	0	0.030812324929972
YJL025W	0	0	0.0307692307692308
YER126C	0	0	0.0307262569832402
YBR142W	0	0	0.0306834030683403
YIL079C	0	0	0.0306406685236769
YHR007C	0	0	0.0305980528511822
YHR040W	0	0	0.0305555555555556
YKR079C	0	0	0.0305131761442441
YBR048W	0	0	0.0304709141274238
YPR169W	0	0	0.0304287690179806
YGL012W	0	0	0.0303867403314917
YGR095C	0	0	0.0303448275862069
YOR342C	0	1	0.0303448275862069
YNL085W	0	0	0.0303030303030303
YGR240C	0	0	0.0302613480055021
YNL125C	0	0	0.0302197802197802
YGL154C	0	0	0.0301783264746228
YDR364C	0	0	0.0301369863013699
YKL104C	0	0	0.0300957592339261
YNL246W	0	0	0.0300546448087432
YBR187W	0	1	0.0300546448087432
YOR253W	0	0	0.0300136425648022
YML031W	0	0	0.0299727520435967
YDL205C	0	0	0.0299319727891156
YJR075W	0	0	0.0298913043478261
YOR168W	0	0	0.0298507462686567
YNL064C	0	0	0.029810298102981
YKL033W-A	0	1	0.029810298102981
YDR103W	0	0	0.0297699594046008
YLR196W	0	0	0.0297542043984476
YLR412W	0	1	0.0297542043984476
YJL145W	0	0	0.0297542043984476
YOL056W	0	1	0.0297542043984476
YBR236C	0	0	0.0297542043984476
YEL054C	0	0	0.0297542043984476
YKL023W	0	1	0.0297542043984476
YBL101C	0	0	0.0297542043984476
YOR293W	0	0	0.0297542043984476
YIL164C	0	1	0.0297542043984476
YGL105W	0	0	0.0297542043984476
YEL055C	0	0	0.0297542043984476
YER005W	0	0	0.0297542043984476
YDR242W	0	1	0.0297542043984476
YDR206W	0	0	0.0297542043984476
YLR002C	0	0	0.0297542043984476
YDR361C	0	0	0.0297542043984476
YBR214W	0	0	0.0297542043984476
YGR158C	0	0	0.0297542043984476
YGR232W	0	0	0.0297542043984476
YDR385W	0	0	0.0297542043984476
YLR099C	0	1	0.0297542043984476
YNL277W	0	0	0.0297542043984476
YFL044C	0	0	0.0297542043984476
YLL048C	0	0	0.0297542043984476
YBL005W	0	0	0.0297542043984476
YLR089C	0	1	0.0297542043984476
YPL264C	0	1	0.0297542043984476
YHR169W	0	0	0.0297542043984476
YLR348C	0	0	0.0297542043984476
YPR128C	0	0	0.0297542043984476
YDR368W	0	0	0.0297542043984476
YNL095C	0	1	0.0297542043984476
YDL229W	0	0	0.0297542043984476
YOL080C	0	0	0.0297542043984476
YIR017C	0	0	0.0297542043984476
YIL096C	0	0	0.0297542043984476
YLR270W	0	0	0.0297542043984476
YIL064W	0	0	0.0297542043984476
YLR384C	0	0	0.0297542043984476
YJL210W	0	0	0.0297542043984476
YMR290C	0	0	0.0297542043984476
YHR068W	1	0	0.0297542043984476
YML085C	0	0	0.0297157622739018
YDR121W	0	0	0.0296774193548387
YNL116W	0	0	0.029639175257732
YBR105C	0	0	0.0296010296010296
YLR009W	0	0	0.0295629820051414
YDL036C	0	0	0.0295250320924262
YER072W	0	0	0.0294871794871795
YIL165C	0	1	0.0294871794871795
YPR063C	0	1	0.0294871794871795
YNL262W	0	0	0.029449423815621
YDR418W	0	0	0.0294117647058824
YBR078W	0	0	0.0293742017879949
YLR134W	0	0	0.0293367346938776
YNL016W	0	0	0.0292993630573248
YNL163C	0	0	0.0292620865139949
YDR172W	0	0	0.0292249047013977
YKR044W	0	1	0.0292249047013977
YER163C	0	1	0.0292249047013977
YKL146W	0	0	0.0291878172588832
YKR070W	0	1	0.0291878172588832
YNL112W	0	0	0.0291508238276299
YOR226C	0	0	0.0291139240506329
YLR044C	0	0	0.0290771175726928
YLR401C	0	0	0.029040404040404
YHR128W	0	0	0.0290037831021438
YNR057C	0	0	0.0289672544080605
YLR210W	0	0	0.0289308176100629
YDL237W	0	1	0.0289308176100629
YNL049C	0	0	0.028894472361809
YDR019C	0	0	0.0288582183186951
YBR165W	0	0	0.0288220551378446
YJR137C	0	0	0.0287859824780976
YMR120C	0	0	0.02875
YML023C	0	0	0.0287141073657928
YJL190C	0	0	0.0286783042394015
YJL122W	0	0	0.0286425902864259
YOR128C	0	0	0.0286069651741294
YHR187W	0	0	0.0285714285714286
YHR072W	0	0	0.0285359801488834
YDR297W	0	0	0.0285006195786865
YOR063W	0	0	0.0284653465346535
YGR288W	0	0	0.0284301606922126
YJL111W	0	0	0.0283950617283951
YPL246C	0	1	0.0283950617283951
YHR017W	0	1	0.0283950617283951
YOR155C	0	0	0.0283600493218249
YHR104W	0	0	0.0283251231527094
YBR015C	0	0	0.028290282902829
YLR150W	0	0	0.0282555282555283
YNR003C	0	0	0.0282208588957055
YDR144C	0	0	0.0281862745098039
YBL028C	0	0	0.0281517747858017
YDR496C	0	0	0.0281173594132029
YNL316C	0	0	0.0280830280830281
YOR023C	0	0	0.0280487804878049
YLR357W	0	0	0.0280146163215591
YKL207W	0	1	0.0280146163215591
YNL268W	0	0	0.0279805352798054
YER136W	0	0	0.0279465370595383
YPL111W	0	0	0.0279126213592233
YKL021C	0	0	0.0278787878787879
YGL040C	0	0	0.0278450363196126
YMR296C	0	0	0.0278113663845224
YBR197C	0	1	0.0278113663845224
YDR156W	0	0	0.0277777777777778
YPR080W	0	0	0.0277442702050663
YGR268C	0	0	0.027710843373494
YDR012W	0	0	0.0276774969915764
YOR143C	0	0	0.0276497695852535
YHR188C	0	0	0.0276497695852535
YIL053W	0	0	0.0276497695852535
YML124C	0	0	0.0276497695852535
YHR200W	0	0	0.0276497695852535
YLR085C	0	0	0.0276497695852535
YNL219C	0	0	0.0276497695852535
YMR278W	0	1	0.0276497695852535
YDR450W	0	0	0.0276497695852535
YBR110W	0	0	0.0276497695852535
YDL055C	0	0	0.0276497695852535
YDR025W	0	0	0.0276497695852535
YBR093C	0	0	0.0276497695852535
YDL083C	0	0	0.0276497695852535
YER012W	0	0	0.0276497695852535
YBR169C	0	0	0.0276497695852535
YLR351C	0	1	0.0276497695852535
YDL084W	0	0	0.0276497695852535
YER007C-A	0	0	0.0276497695852535
YMR226C	0	0	0.0276497695852535
YJL008C	0	0	0.0276497695852535
YOR212W	0	0	0.0276497695852535
YIL041W	0	1	0.0276497695852535
YOR272W	0	0	0.0276497695852535
YCR016W	0	0	0.0276497695852535
YNL209W	0	0	0.0276497695852535
YDR312W	0	0	0.0276497695852535
YDR044W	0	0	0.0276497695852535
YFL037W	0	0	0.0276497695852535
YOR236W	0	0	0.0276497695852535
YMR260C	0	0	0.0276497695852535
YPL061W	0	0	0.0276497695852535
YOR340C	0	0	0.0276497695852535
YIL085C	0	0	0.0276497695852535
YGL162W	0	0	0.0276497695852535
YDR365C	0	0	0.0276497695852535
YDL078C	0	0	0.0276497695852535
YNR029C	0	1	0.0276497695852535
YNL045W	0	0	0.0276497695852535
YJR143C	0	0	0.0276497695852535
YMR020W	1	0	0.0276497695852535
YLR023C	0	0	0.0276179516685846
YOR289W	0	1	0.0276179516685846
YER070W	0	0	0.0275862068965517
YDL212W	0	0	0.0275545350172216
YLR018C	0	0	0.0275229357798165
YDL130W	0	0	0.0274914089347079
YKL205W	0	0	0.0274599542334096
YML008C	0	0	0.0274285714285714
YBR271W	0	0	0.0273972602739726
YOR044W	0	1	0.0273972602739726
YBL057C	0	0	0.0273660205245154
YIL091C	0	1	0.0273660205245154
YMR143W	0	0	0.0273348519362187
YDR001C	0	0	0.0273037542662116
YBR025C	0	0	0.0272727272727273
YPL108W	0	1	0.0272727272727273
YIL042C	0	0	0.0272417707150965
YJL062W	0	0	0.0272108843537415
YJL196C	0	0	0.0271800679501699
YEL040W	0	0	0.0271493212669683
YBR294W	0	0	0.0271186440677966
YGL112C	0	0	0.0270880361173815
YOR046C	0	0	0.0270574971815107
YDR126W	0	0	0.027027027027027
YOR210W	0	0	0.0269966254218223
YGR234W	0	0	0.0269662921348315
YLR438W	0	0	0.0269360269360269
YJR072C	0	1	0.0269360269360269
YGR208W	0	0	0.0269058295964126
YNR074C	0	0	0.0268817204301075
YGL195W	0	0	0.0268817204301075
YDR391C	0	1	0.0268817204301075
YDR380W	0	0	0.0268817204301075
YBR216C	0	0	0.0268817204301075
YGR255C	0	0	0.0268817204301075
YNR009W	0	0	0.0268817204301075
YDR059C	0	0	0.0268817204301075
YGL043W	0	0	0.0268817204301075
YPR147C	0	1	0.0268817204301075
YAR002W	0	0	0.0268817204301075
YPR113W	0	0	0.0268817204301075
YOR136W	0	0	0.0268817204301075
YER031C	0	0	0.0268817204301075
YMR239C	0	0	0.0268817204301075
YBR288C	0	0	0.0268817204301075
YJL068C	0	0	0.0268817204301075
YDR184C	0	0	0.0268817204301075
YNL280C	0	0	0.0268817204301075
YPR127W	0	1	0.0268817204301075
YBR155W	0	0	0.0268817204301075
YDR211W	0	0	0.0268817204301075
YMR011W	0	0	0.0268817204301075
YOR316C	0	0	0.0268817204301075
YLR179C	0	1	0.0268817204301075
YGL111W	0	0	0.0268817204301075
YBR189W	0	0	0.0268817204301075
YHR132C	0	0	0.0268817204301075
YMR097C	0	0	0.0268817204301075
YCL026C-A	0	0	0.0268817204301075
YBL032W	0	0	0.0268817204301075
YJR152W	0	0	0.0268817204301075
YDR527W	0	0	0.0268817204301075
YKL009W	0	0	0.0268817204301075
YBR079C	0	0	0.0268817204301075
YGL091C	0	0	0.0268817204301075
YGL227W	0	0	0.0268817204301075
YJL087C	0	0	0.0268817204301075
YAL023C	0	0	0.0268817204301075
YNR038W	0	0	0.0268817204301075
YMR243C	0	0	0.0268817204301075
YDR007W	1	0	0.0268817204301075
YDR021W	0	0	0.0268528464017186
YLR215C	0	0	0.0268240343347639
YBL019W	0	0	0.0267952840300107
YOR232W	0	0	0.0267665952890792
YBR238C	0	0	0.0267379679144385
YCR047C	0	0	0.0267094017094017
YGR081C	0	0	0.0266808964781217
YJR066W	0	0	0.0266524520255864
YOR185C	0	0	0.0266240681576145
YPL199C	0	1	0.0266240681576145
YJR097W	0	0	0.0265957446808511
YOR164C	0	1	0.0265957446808511
YDR043C	0	0	0.026567481402763
YJL080C	0	0	0.0265392781316348
YNL094W	0	0	0.0265111346765642
YBL001C	0	0	0.0264830508474576
YHR143W-A	0	0	0.0264550264550265
YDR140W	0	0	0.0264270613107822
YLR435W	0	0	0.0263991552270327
YDL063C	0	0	0.0263713080168776
YOL093W	0	0	0.0263435194942044
YBR164C	0	0	0.0263157894736842
YFL002C	0	0	0.0262881177707676
YBL106C	0	0	0.0262605042016807
YNL132W	0	0	0.0262329485834208
YER035W	0	0	0.0262054507337526
YGL115W	0	0	0.0261780104712042
YCL038C	0	0	0.0261506276150628
YGL232W	0	0	0.0261233019853709
YKL057C	0	0	0.0260960334029228
YAL033W	0	0	0.0260688216892596
YDL112W	0	0	0.0260416666666667
YBL088C	0	0	0.0260145681581686
YHR107C	0	0	0.025987525987526
YML127W	0	0	0.0259605399792316
YPL101W	0	0	0.0259336099585062
YGL039W	0	0	0.0259067357512953
YBL082C	0	0	0.025879917184265
YDR262W	0	1	0.025879917184265
YJL117W	0	0	0.0258531540847983
YJR014W	0	1	0.0258531540847983
YJR024C	0	1	0.0258531540847983
YLR075W	0	0	0.0258264462809917
YNL001W	0	0	0.0257997936016512
YLR153C	0	0	0.0257731958762887
YJR001W	0	0	0.0257466529351184
YKL015W	0	0	0.0257201646090535
YKL035W	0	0	0.025693730729702
YDR352W	0	1	0.025693730729702
YBR228W	0	0	0.0256673511293634
YJR049C	0	0	0.0256410256410256
YHR031C	0	0	0.0256147540983607
YER042W	0	0	0.0255885363357216
YHR099W	0	0	0.0255623721881391
YOR276W	0	0	0.0255362614913177
YPL214C	0	0	0.0255102040816327
YJL155C	0	0	0.0254841997961264
YLR316C	0	0	0.0254582484725051
YMR036C	0	0	0.0254323499491353
YML093W	0	0	0.0254065040650406
YIL010W	0	0	0.0253807106598985
YCR044C	0	0	0.0253549695740365
YBR021W	0	0	0.0253292806484296
YPL183C	0	1	0.0253292806484296
YFL031W	0	0	0.0253036437246964
YOR213C	0	0	0.0252780586450961
YDR443C	0	0	0.0252525252525253
YBR212W	0	0	0.0252270433905146
YDL075W	0	0	0.0252016129032258
YLR152C	0	1	0.0252016129032258
YDL167C	0	0	0.0251762336354481
YJR145C	0	0	0.0251509054325956
YOR025W	0	0	0.0251256281407035
YPL157W	0	0	0.0251004016064257
YGR257C	0	0	0.0250752256770311
YJR063W	0	0	0.0250501002004008
YHR129C	0	0	0.025025025025025
YMR259C	0	1	0.025025025025025
YPL033C	0	0	0.025
YMR135C	0	0	0.024975024975025
YPL263C	0	1	0.024975024975025
YGL120C	0	0	0.0249500998003992
YOL049W	0	0	0.0249252243270189
YBR125C	0	1	0.0249252243270189
YGL135W	0	0	0.0249003984063745
YMR035W	0	0	0.0248756218905473
YHR032W	0	1	0.0248756218905473
YBR281C	0	0	0.0248508946322068
YDR223W	0	0	0.0248262164846077
YJL143W	0	0	0.0248015873015873
YOR341W	0	0	0.0247770069375619
YLR048W	0	0	0.0247524752475248
YMR176W	0	0	0.0247279920870425
YNL042W	0	0	0.024703557312253
YNL048W	0	0	0.0246791707798618
YDR083W	0	0	0.02465483234714
YMR123W	0	0	0.0246305418719212
YNL302C	0	0	0.0246062992125984
YPL081W	0	0	0.0245821042281219
YMR146C	0	0	0.0245579567779961
YER083C	0	0	0.0245338567222767
YDR003W	0	0	0.0245098039215686
YNL256W	0	0	0.0244857982370225
YBR286W	0	0	0.0244618395303327
YHR183W	0	0	0.0244379276637341
YHR050W	0	0	0.0244140625
YBR220C	0	1	0.0244140625
YLR143W	0	1	0.0244140625
YGL017W	0	0	0.024390243902439
YDL017W	0	0	0.0243664717348928
YIL023C	0	0	0.0243427458617332
YLR020C	0	0	0.0243190661478599
YIL008W	0	0	0.0242954324586978
YGR118W	0	0	0.0242718446601942
YGR027C	0	0	0.0242483026188167
YER014W	0	0	0.0242248062015504
YEL062W	0	0	0.0242013552758954
YBR038W	0	0	0.0241779497098646
YJL010C	0	0	0.0241545893719807
YHR106W	0	0	0.0241312741312741
YNL275W	0	0	0.0241080038572806
YKL091C	0	1	0.0241080038572806
YEL056W	0	0	0.0240847784200385
YGR283C	0	0	0.0240615976900866
YOR290C	0	0	0.0240384615384615
YIR041W	0	0	0.0240153698366955
YNR053C	0	0	0.0239923224568138
YHR193C	0	0	0.0239693192713327
YIL107C	0	0	0.0239463601532567
YHR201C	0	0	0.0239234449760766
YNL037C	0	0	0.0239005736137667
YGL250W	0	1	0.0239005736137667
YBR058C	0	0	0.0238777459407832
YLL035W	0	0	0.0238549618320611
YGR097W	0	0	0.0238322211630124
YOL086C	0	0	0.0238095238095238
YLL029W	0	1	0.0238095238095238
YDR429C	0	0	0.0237868696479543
YDR404C	0	0	0.0237642585551331
YBR129C	0	0	0.0237416904083571
YLR129W	0	0	0.023719165085389
YDR414C	0	0	0.023696682464455
YGL065C	0	0	0.0236742424242424
YBR171W	0	0	0.0236518448438978
YFL010C	0	1	0.0236518448438978
YOR375C	0	0	0.0236294896030246
YDR363W	0	0	0.0236071765816808
YLR061W	0	0	0.0235849056603774
YDL042C	0	0	0.0235626767200754
YDL230W	0	0	0.0235404896421846
YAL007C	0	0	0.0235183443085607
YAL014C	0	0	0.0234962406015038
YBL027W	0	0	0.0234741784037559
YGL201C	0	0	0.0234521575984991
YBR291C	0	0	0.0234301780693533
YLR135W	0	0	0.0234082397003745
YCR090C	0	1	0.0234082397003745
YKR054C	0	0	0.0233863423760524
YCR087C-A	0	1	0.0233863423760524
YGR161C	0	0	0.0233644859813084
YBR247C	0	0	0.0233426704014939
YKL001C	0	0	0.0233208955223881
YOR302W	0	0	0.0232991612301957
YPL091W	0	0	0.0232774674115456
YFL021W	0	0	0.0232558139534884
YPL037C	0	0	0.0232342007434944
YDR432W	0	0	0.0232126276694522
YGL187C	0	0	0.023191094619666
YNR018W	0	1	0.023191094619666
YNL168C	0	1	0.023191094619666
YEL051W	0	0	0.0231696014828545
YCR060W	0	0	0.0231481481481481
YFR001W	0	0	0.0231267345050879
YLR267W	0	1	0.0231267345050879
YER141W	0	0	0.0231053604436229
YBR264C	0	0	0.023084025854109
YBR030W	0	0	0.0230627306273063
YOR254C	0	0	0.0230414746543779
YKR060W	0	0	0.0230202578268877
YER168C	0	0	0.0229990800367985
YBR055C	0	0	0.0229779411764706
YMR280C	0	0	0.0229568411386593
YCL057W	0	0	0.0229357798165138
YBR242W	0	1	0.0229357798165138
YML076C	0	0	0.0229147571035747
YAL062W	0	0	0.0228937728937729
YOL136C	0	0	0.0228728270814273
YHR115C	0	0	0.0228519195612431
YPR002W	0	0	0.0228310502283105
YMR012W	0	0	0.0228102189781022
YKL164C	0	0	0.0227894257064722
YGR141W	0	0	0.0227686703096539
YDR132C	0	1	0.0227686703096539
YHL036W	0	0	0.0227479526842584
YBR022W	0	0	0.0227272727272727
YBR158W	0	0	0.0227066303360581
YNL200C	0	1	0.0227066303360581
YAL060W	0	0	0.0226860254083485
YLL024C	0	0	0.0226654578422484
YOR116C	0	0	0.0226449275362319
YDR130C	0	0	0.0226244343891403
YLR448W	0	0	0.0226039783001808
YOR294W	0	0	0.022583559168925
YPR120C	0	0	0.0225631768953069
YJL157C	0	0	0.0225428313796213
YBR176W	0	0	0.0225225225225225
YGL008C	0	0	0.0225022502250225
YOR230W	0	0	0.0224820143884892
YGR008C	0	0	0.0224618149146451
YPR004C	0	1	0.0224618149146451
YNL090W	0	0	0.0224416517055655
YCL031C	0	0	0.0224215246636771
YHR009C	0	1	0.0224215246636771
YOL039W	0	0	0.0224014336917563
YER079W	0	1	0.0224014336917563
YHR108W	0	0	0.0223813786929275
YHL033C	0	0	0.0223613595706619
YMR058W	0	0	0.0223413762287757
YDL143W	0	0	0.0223214285714286
YGL124C	0	0	0.0223015165031222
YNL066W	0	0	0.0222816399286988
YLR065C	0	1	0.0222816399286988
YOR251C	0	1	0.0222816399286988
YJR032W	0	0	0.0222617987533393
YOR231W	0	0	0.0222419928825623
YIL019W	0	0	0.0222222222222222
YPR186C	0	0	0.022202486678508
YML014W	0	0	0.0221827861579414
YDR236C	0	0	0.0221631205673759
YIL068C	0	0	0.0221434898139947
YAL031C	0	0	0.0221238938053097
YEL011W	0	0	0.02210433244916
YLR405W	0	0	0.0220848056537102
YPR137W	0	0	0.0220653133274493
YKL140W	0	0	0.0220458553791887
YBR196C	0	0	0.0220264317180617
YCR048W	0	0	0.0220070422535211
YGR056W	0	0	0.0219876868953386
YJR156C	0	0	0.0219683655536028
YEL017C-A	0	0	0.0219490781387182
YLL058W	0	0	0.0219298245614035
YKL193C	0	0	0.0219106047326906
YIL142W	0	0	0.0218914185639229
YML073C	0	0	0.0218722659667542
YPR143W	0	0	0.0218531468531469
YJL116C	0	0	0.0218340611353712
YAL044C	0	0	0.0218150087260035
YDL174C	0	0	0.021795989537925
YER145C	0	0	0.0217770034843206
YNL053W	0	0	0.0217580504786771
YFL009W	0	0	0.0217391304347826
YNL119W	0	0	0.0217202432667246
YBR219C	0	1	0.0217202432667246
YOR040W	0	0	0.0217013888888889
YPL001W	0	0	0.0216825672159584
YDL238C	0	0	0.0216637781629116
YGR136W	0	1	0.0216637781629116
YDL021W	0	1	0.0216637781629116
YLR195C	0	0	0.0216450216450216
YAL039C	0	0	0.0216262975778547
YJR002W	0	0	0.0216076058772688
YFL005W	0	0	0.0215889464594128
YLR449W	0	0	0.0215703192407248
YJR046W	0	0	0.021551724137931
YDR398W	0	0	0.0215331610680448
YKL130C	0	0	0.0215146299483649
YBR162W-A	0	0	0.0214961306964746
YLR409C	0	0	0.0214776632302405
YPL177C	0	0	0.0214592274678112
YAL035W	0	0	0.0214408233276158
YGR159C	0	0	0.0214224507283633
YHR006W	0	0	0.0214041095890411
YGL123W	0	0	0.0213857998289136
YDL184C	0	0	0.0213675213675214
YBR254C	0	0	0.0213492741246798
YPL028W	0	0	0.0213310580204778
YLR208W	0	0	0.0213128729752771
YNL072W	0	0	0.0212947189097104
YOR245C	0	0	0.0212765957446809
YPL030W	0	1	0.0212765957446809
YLR345W	0	0	0.0212585034013605
YPR006C	0	0	0.0212404418011895
YBR233W	0	1	0.0212404418011895
YMR127C	0	0	0.0212224108658744
YMR212C	0	0	0.0212044105173876
YBR172C	0	0	0.0211864406779661
YNL062C	0	0	0.0211685012701101
YGR194C	0	0	0.0211505922165821
YBL043W	0	0	0.0211327134404057
YLL051C	0	1	0.0211327134404057
YBL015W	0	0	0.0211148648648649
YLR220W	0	0	0.0210970464135021
YJR062C	0	0	0.021079258010118
YGL071W	0	0	0.02106149957877
YJR015W	0	1	0.02106149957877
YKR094C	0	0	0.021043771043771
YER051W	0	0	0.0210260723296888
YNL186W	0	0	0.0210084033613445
YPR184W	0	0	0.0209907640638119
YOL025W	0	0	0.0209731543624161
YFL039C	0	0	0.0209555741827326
YER114C	0	0	0.0209380234505863
YBR199W	0	0	0.0209205020920502
YGL087C	0	0	0.0209030100334448
YBR202W	0	0	0.0208855472013367
YPL117C	0	0	0.0208681135225376
YIL038C	0	0	0.0208507089241034
YGL038C	0	0	0.0208333333333333
YNL274C	0	0	0.0208159866777685
YLR008C	0	0	0.0207986688851913
YLR016C	0	0	0.0207813798836243
YHL013C	0	1	0.0207813798836243
YLR126C	0	0	0.0207641196013289
YDL040C	0	0	0.020746887966805
YBL060W	0	1	0.020746887966805
YKR099W	0	0	0.0207296849087894
YML099C	0	0	0.0207125103562552
YBR257W	0	0	0.0206953642384106
YKL208W	0	0	0.0206782464846981
YER060W	0	1	0.0206782464846981
YBR225W	0	1	0.0206782464846981
YIL051C	0	0	0.0206611570247934
YLR340W	0	0	0.0206440957886045
YPL266W	0	0	0.0206270627062706
YDR267C	0	1	0.0206270627062706
YLL034C	0	0	0.0206100577081616
YLR059C	0	0	0.0205930807248764
YDR287W	0	0	0.0205761316872428
YPL258C	0	0	0.0205592105263158
YMR093W	0	0	0.0205423171733772
YJL179W	0	0	0.0205254515599343
YGR144W	0	0	0.0205086136177194
YOL077W-A	0	0	0.0204918032786885
YGR254W	0	0	0.0204750204750205
YBR259W	0	1	0.0204750204750205
YOR176W	0	0	0.0204582651391162
YBL035C	0	0	0.0204415372035977
YLL005C	0	0	0.0204248366013072
YNL061W	0	0	0.0204081632653061
YBR066C	0	0	0.0203915171288744
YPR035W	0	0	0.0203748981255094
YLR011W	0	0	0.0203583061889251
YPL015C	0	0	0.0203417412530513
YKR024C	0	0	0.0203252032520325
YEL027W	0	0	0.0203086921202275
YGR147C	0	0	0.0202922077922078
YNL291C	0	0	0.0202757502027575
YGL106W	0	0	0.020259319286872
YMR177W	0	0	0.0202429149797571
YOL021C	0	0	0.0202265372168285
YDL082W	0	0	0.0202101859337106
YPL090C	0	0	0.0201938610662359
YDR508C	0	0	0.0201775625504439
YMR186W	0	0	0.0201612903225806
YAL003W	0	0	0.0201450443190975
YDL144C	0	1	0.0201450443190975
YOR283W	0	1	0.0201450443190975
YJL093C	0	0	0.0201288244766506
YJR051W	0	0	0.0201126307320998
YBR210W	0	0	0.020096463022508
YNL097C	0	0	0.0200803212851406
YDR245W	0	0	0.0200642054574639
YJL208C	0	0	0.0200481154771451
YJL137C	0	0	0.0200320512820513
YBL104C	0	1	0.0200320512820513
YNL108C	0	0	0.0200160128102482
YLR028C	0	0	0.02
YLR192C	0	0	0.0199840127897682
YBR191W	0	0	0.0199680511182109
YGL180W	0	0	0.019952114924182
YGL127C	0	0	0.0199362041467305
YIL009W	0	0	0.0199203187250996
YMR116C	0	0	0.0199044585987261
YJR067C	0	1	0.0199044585987261
YLR293C	0	0	0.0198886237072395
YOR051C	0	1	0.0198886237072395
YNL096C	0	0	0.019872813990461
YHR203C	0	0	0.0198570293884035
YBR239C	0	1	0.0198570293884035
YOR298C-A	0	0	0.0198412698412698
YHL012W	0	0	0.0198255352894528
YGR180C	0	0	0.0198098256735341
YBR167C	0	0	0.0197941409342835
YBR008C	0	0	0.0197784810126582
YPR088C	0	0	0.0197628458498024
YDR142C	0	0	0.0197472353870458
YIL148W	0	0	0.0197316495659037
YBR141C	0	1	0.0197316495659037
YJR155W	0	0	0.0197160883280757
YOR347C	0	0	0.0197005516154452
YER028C	0	0	0.0196850393700787
YML105C	0	0	0.019669551534225
YLR014C	0	0	0.0196540880503145
YLR250W	0	0	0.0196386488609584
YHR083W	0	0	0.0196232339089482
YGR032W	0	0	0.0196078431372549
YLR022C	0	0	0.0195924764890282
YLR446W	0	1	0.0195924764890282
YOR227W	0	1	0.0195924764890282
YMR017W	0	0	0.0195771339075959
YML005W	0	0	0.0195618153364632
YDL145C	0	0	0.019546520719312
YBR270C	0	1	0.019546520719312
YNR056C	0	0	0.01953125
YMR142C	0	0	0.0195160031225605
YPL243W	0	0	0.0195007800312012
YPR081C	0	0	0.019485580670304
YNL301C	0	0	0.0194704049844237
YJL201W	0	0	0.0194552529182879
YJR041C	0	0	0.0194401244167963
YDR292C	0	0	0.0194250194250194
YLR314C	0	0	0.0194099378881988
YNL087W	0	1	0.0194099378881988
YJL174W	0	0	0.0193948797517455
YPL220W	0	0	0.0193798449612403
YIL120W	0	0	0.0193648334624322
YER037W	0	1	0.0193648334624322
YDL102W	0	0	0.0193498452012384
YPL093W	0	0	0.0193348801237432
YOR090C	0	0	0.0193199381761978
YNL154C	0	0	0.0193050193050193
YDL178W	0	0	0.0192901234567901
YDR119W	0	1	0.0192901234567901
YHR143W	0	0	0.0192752505782575
YOR001W	0	0	0.0192604006163328
YDR020C	0	1	0.0192604006163328
YBR004C	0	0	0.0192455735180908
YJL194W	0	0	0.0192307692307692
YOL062C	0	0	0.0192159877017679
YPL194W	0	0	0.0192023633677991
YER180C	0	0	0.0192023633677991
YDR539W	0	1	0.0192023633677991
YBR229C	0	0	0.0192023633677991
YKL145W	0	0	0.0192023633677991
YGR048W	0	0	0.0192023633677991
YGL246C	0	0	0.0192023633677991
YCL064C	0	0	0.0192023633677991
YNL074C	0	0	0.0192023633677991
YBR023C	0	0	0.0192023633677991
YIL052C	0	0	0.0192023633677991
YPR048W	0	1	0.0192023633677991
YOL052C-A	0	0	0.0192023633677991
YFL060C	0	0	0.0192023633677991
YER146W	0	0	0.0192023633677991
YBR195C	0	0	0.0192023633677991
YMR303C	0	0	0.0192023633677991
YDR190C	0	0	0.0192023633677991
YGR083C	0	0	0.0192023633677991
YBR215W	0	0	0.0192023633677991
YNL183C	0	0	0.0192023633677991
YGR054W	0	0	0.0192023633677991
YCL005W	0	1	0.0192023633677991
YER064C	0	0	0.0192023633677991
YJL124C	0	0	0.0192023633677991
YDR315C	0	0	0.0192023633677991
YML082W	0	0	0.0192023633677991
YHR001W-A	0	0	0.0192023633677991
YDR002W	0	0	0.0192023633677991
YPL012W	0	0	0.0192023633677991
YLR106C	0	0	0.0192023633677991
YGR261C	0	0	0.0192023633677991
YBR133C	0	0	0.0192023633677991
YEL038W	0	1	0.0192023633677991
YBR140C	0	0	0.0192023633677991
YKL026C	0	0	0.0192023633677991
YOL022C	0	1	0.0192023633677991
YBL093C	0	0	0.0192023633677991
YGR122W	0	0	0.0192023633677991
YGR012W	0	1	0.0192023633677991
YJL060W	0	0	0.0192023633677991
YPR154W	0	0	0.0192023633677991
YDL060W	0	0	0.0192023633677991
YPR187W	0	0	0.0192023633677991
YJL050W	0	0	0.0192023633677991
YBR237W	0	0	0.0192023633677991
YLR443W	0	0	0.0192023633677991
YHR055C	0	0	0.0192023633677991
YBL056W	0	0	0.0192023633677991
YKR042W	0	0	0.0192023633677991
YOR091W	0	0	0.0192023633677991
YDL234C	0	0	0.0192023633677991
YBR227C	0	1	0.0192023633677991
YOR006C	0	1	0.0192023633677991
YBL079W	0	0	0.0192023633677991
YIL133C	0	0	0.0192023633677991
YKR092C	0	0	0.0192023633677991
YKL060C	0	0	0.0192023633677991
YGL059W	0	1	0.0192023633677991
YHR097C	0	1	0.0192023633677991
YJR135C	0	0	0.0192023633677991
YGR078C	0	0	0.0192023633677991
YHR123W	1	0	0.0192023633677991
YDR476C	0	1	0.0192023633677991
YOL121C	0	0	0.0191881918819188
YOR167C	0	0	0.0191740412979351
YER134C	0	1	0.0191740412979351
YJL069C	0	0	0.0191599115696389
YJL052W	0	0	0.0191458026509573
YBL089W	0	0	0.0191317144959529
YKL214C	0	0	0.0191218130311615
YIL071C	0	0	0.0191218130311615
YGR105W	0	0	0.0191218130311615
YHR052W	0	0	0.0191218130311615
YBR046C	0	1	0.0191218130311615
YGR046W	0	0	0.0191218130311615
YIL104C	0	0	0.0191218130311615
YEL006W	0	0	0.0191218130311615
YPR005C	0	0	0.0191218130311615
YEL060C	0	0	0.0191218130311615
YPR191W	0	0	0.0191218130311615
YNL149C	0	0	0.0191218130311615
YDL110C	0	1	0.0191218130311615
YIL118W	0	0	0.0191218130311615
YGL134W	0	0	0.0191218130311615
YBL058W	0	0	0.0191218130311615
YGL031C	0	0	0.0191218130311615
YDL233W	0	1	0.0191218130311615
YOL158C	0	0	0.0191218130311615
YAL043C	0	0	0.0191218130311615
YGR055W	0	0	0.0191218130311615
YKL152C	0	0	0.0191218130311615
YBR154C	0	0	0.0191218130311615
YMR138W	0	0	0.0191218130311615
YER027C	0	0	0.0191218130311615
YDL248W	0	1	0.0191218130311615
YBR231C	0	0	0.0191218130311615
YBL087C	0	0	0.0191218130311615
YFL030W	0	0	0.0191218130311615
YLR389C	0	0	0.0191218130311615
YCR031C	0	0	0.0191218130311615
YJR010W	0	0	0.0191218130311615
YOL130W	0	0	0.0191218130311615
YPL166W	0	0	0.0191218130311615
YDL217C	0	0	0.0191218130311615
YBR063C	0	1	0.0191218130311615
YPL008W	0	0	0.0191218130311615
YIL018W	0	0	0.0191218130311615
YDR447C	0	0	0.0191218130311615
YGR033C	0	0	0.0191218130311615
YGR082W	0	0	0.0191218130311615
YNL052W	0	0	0.0191218130311615
YOL143C	0	0	0.0191218130311615
YBR087W	0	0	0.0191218130311615
YKR087C	0	0	0.0191218130311615
YGR102C	0	1	0.0191218130311615
YPR019W	0	0	0.0191218130311615
YBR060C	0	0	0.0191218130311615
YGR213C	0	0	0.0191218130311615
YPR114W	0	1	0.0191218130311615
YDR376W	0	0	0.0191218130311615
YDR092W	0	0	0.0191218130311615
YLR258W	0	0	0.0191218130311615
YGR017W	0	1	0.0191218130311615
YDR500C	0	0	0.0191218130311615
YBR088C	0	0	0.0191218130311615
YPR043W	0	0	0.0191218130311615
YEL024W	0	0	0.0191218130311615
YGR085C	0	0	0.0191218130311615
YER185W	0	1	0.0191218130311615
YKL143W	0	0	0.0191218130311615
YDR147W	1	0	0.0191218130311615
YDR252W	0	0	0.0191082802547771
YLR241W	0	1	0.0191082802547771
YBR168W	0	0	0.0190947666195191
YDL244W	0	0	0.0190812720848057
YBL049W	0	1	0.0190812720848057
YER048W-A	0	0	0.0190677966101695
YGR146C	0	1	0.0190677966101695
YBR211C	0	0	0.0190543401552576
YLR372W	0	0	0.0190409026798307
YDL181W	0	0	0.0190274841437632
YLL012W	0	0	0.0190140845070423
YHR174W	0	0	0.0190007037297678
YER004W	0	1	0.0190007037297678
YDR350C	0	0	0.0189873417721519
YMR165C	0	0	0.0189739985945186
YML024W	0	0	0.0189606741573034
YDR363W-A	0	0	0.0189473684210526
YNL067W	0	0	0.0189340813464236
YNL056W	0	1	0.0189340813464236
YMR187C	0	1	0.0189340813464236
YCL028W	0	1	0.0189340813464236
YLR056W	0	0	0.0189208128941836
YHR112C	0	0	0.0189075630252101
YBR272C	0	0	0.0188943317004899
YER034W	0	1	0.0188943317004899
YGR183C	0	0	0.0188811188811189
YHR150W	0	0	0.0188679245283019
YHR197W	0	0	0.018854748603352
YOR165W	0	0	0.0188415910676902
YEL021W	0	0	0.0188284518828452
YJR009C	0	0	0.018815331010453
YDR009W	0	0	0.0188022284122563
YJR115W	0	1	0.0188022284122563
YMR196W	0	1	0.0188022284122563
YKL100C	0	1	0.0188022284122563
YBR095C	0	0	0.0187891440501044
YCL059C	0	0	0.0187760778859527
YMR233W	0	1	0.0187760778859527
YDR322C-A	0	0	0.0187630298818624
YER078C	0	0	0.01875
YDR506C	0	1	0.01875
YDR063W	0	1	0.01875
YLR167W	0	0	0.0187369882026371
YIL088C	0	0	0.0187239944521498
YMR118C	0	1	0.0187239944521498
YJL035C	0	0	0.0187110187110187
YLR354C	0	0	0.0186980609418283
YPL211W	0	0	0.0186851211072664
YOL055C	0	0	0.0186721991701245
YLR090W	0	0	0.0186592950932965
YJL178C	0	0	0.018646408839779
YOR204W	0	0	0.0186335403726708
YLR427W	0	0	0.0186206896551724
YBR069C	0	0	0.0186078566505858
YDL141W	0	0	0.0185950413223141
YNR021W	0	1	0.0185950413223141
YHL001W	0	0	0.018582243633861
YDR441C	0	1	0.018582243633861
YBL025W	0	0	0.0185694635488308
YKR081C	0	0	0.0185567010309278
YML068W	0	0	0.018543956043956
YBR274W	0	0	0.0185312285518188
YBR123C	0	0	0.0185185185185185
YDR298C	0	0	0.0185058259081563
YDL180W	0	1	0.0185058259081563
YGL020C	0	0	0.0184931506849315
YBR077C	0	0	0.0184804928131417
YML063W	0	0	0.0184678522571819
YLL016W	0	0	0.0184552289815448
YCL049C	0	1	0.0184552289815448
YDL134C	0	0	0.0184426229508197
YOL077C	0	0	0.0184300341296928
YFL023W	0	0	0.0184174624829468
YIL066C	0	0	0.0184049079754601
YNL332W	0	0	0.0183923705722071
YBR033W	0	1	0.0183923705722071
YDR065W	0	0	0.0183798502382573
YLR344W	0	0	0.0183673469387755
YMR002W	0	1	0.0183673469387755
YDL052C	0	0	0.0183548606390211
YOL040C	0	0	0.0183423913043478
YIR001C	0	0	0.0183299389002037
YCR036W	0	0	0.0183175033921303
YGR037C	0	0	0.0183050847457627
YBR147W	0	1	0.0183050847457627
YPL010W	0	0	0.0182926829268293
YKL098W	0	1	0.0182926829268293
YNL264C	0	0	0.018280297901151
YBL092W	0	0	0.0182679296346414
YBR170C	0	0	0.0182555780933063
YBR007C	0	1	0.0182555780933063
YJL109C	0	0	0.0182432432432432
YBR258C	0	0	0.0182309250506415
YGR174C	0	0	0.0182186234817814
YGR279C	0	0	0.0182063385030344
YLR388W	0	0	0.0181940700808625
YJR106W	0	0	0.0181818181818182
YKR055W	0	0	0.0181695827725437
YBR096W	0	1	0.0181695827725437
YBR217W	0	0	0.0181573638197714
YOR297C	0	0	0.0181451612903226
YGR111W	0	0	0.0181329751511081
YNL010W	0	1	0.0181329751511081
YLR325C	0	0	0.0181208053691275
YMR244C-A	0	1	0.0181208053691275
YHR027C	0	0	0.0181086519114688
YGR090W	0	0	0.0180965147453083
YBL061C	0	0	0.0180843938379102
YNL178W	0	0	0.0180722891566265
YBR179C	0	0	0.0180602006688963
YBL041W	0	0	0.018048128342246
YLR452C	0	0	0.0180360721442886
YGR126W	0	1	0.0180360721442886
YNL040W	0	1	0.0180360721442886
YLR378C	0	0	0.0180240320427236
YHR135C	0	0	0.0180120080053369
YBR080C	0	0	0.018
YLR262C-A	0	0	0.0179880079946702
YLR201C	0	0	0.0179760319573901
YHR179W	0	1	0.0179760319573901
YNL241C	0	0	0.0179640718562874
YLR265C	0	0	0.0179521276595745
YLR231C	0	0	0.0179401993355482
YBL014C	0	0	0.0179282868525896
YGR154C	0	0	0.0179163901791639
YGL030W	0	0	0.0179045092838196
YEL032W	0	0	0.0178926441351889
YJR116W	0	1	0.0178926441351889
YLR276C	0	0	0.0178807947019868
YCR018C	0	0	0.0178689609530112
YKR056W	0	0	0.0178571428571429
YHR010W	0	0	0.0178453403833444
YLL013C	0	0	0.0178335535006605
YCR100C	0	1	0.0178335535006605
YNR034W	0	0	0.0178217821782178
YLR003C	0	0	0.0178100263852243
YGL156W	0	0	0.017798286090969
YFR017C	0	1	0.017798286090969
YMR021C	0	0	0.0177865612648221
YPR047W	0	0	0.0177748518762344
YGL070C	0	0	0.0177631578947368
YJR095W	0	0	0.0177514792899408
YKL154W	0	0	0.0177398160315375
YHL044W	0	1	0.0177398160315375
YPL235W	0	0	0.0177281680892974
YKL175W	0	0	0.0177165354330709
YDL164C	0	0	0.0177049180327869
YPR198W	0	0	0.0176933158584535
YOR129C	0	0	0.0176817288801572
YCL034W	0	0	0.0176701570680628
YIL016W	0	0	0.0176586003924133
YDR075W	0	0	0.0176470588235294
YMR229C	0	0	0.0176355323318093
YMR234W	0	0	0.0176240208877285
YJL098W	0	0	0.0176125244618395
YML097C	0	0	0.0176010430247718
YJL166W	0	0	0.0175895765472313
YDR306C	0	0	0.017578125
YBR024W	0	0	0.0175666883539362
YFL020C	0	1	0.0175666883539362
YBR207W	0	0	0.017555266579974
YGL157W	0	1	0.017555266579974
YGL076C	0	0	0.0175438596491228
YHR194W	0	0	0.0175324675324675
YDL095W	0	0	0.0175210902011681
YBL042C	0	0	0.0175097276264591
YDL061C	0	0	0.01749837977965
YGR189C	0	0	0.0174870466321244
YFL018C	0	0	0.0174757281553398
YPR102C	0	0	0.0174644243208279
YBR050C	0	0	0.0174531351001939
YDR179W-A	0	1	0.0174531351001939
YLR333C	0	0	0.0174418604651163
YMR145C	0	0	0.0174306003873467
YJR040W	0	0	0.0174193548387097
YJL136C	0	0	0.0174081237911025
YCL045C	0	1	0.0174081237911025
YPL269W	0	0	0.0173969072164948
YJR110W	0	0	0.0173857050869285
YLR335W	0	0	0.0173745173745174
YHR131C	0	1	0.0173745173745174
YBR273C	0	0	0.0173633440514469
YGR031W	0	1	0.0173633440514469
YML088W	0	0	0.0173521850899743
YBR161W	0	0	0.0173410404624277
YNL098C	0	0	0.0173299101412067
YER056C-A	0	0	0.0173187940987813
YGL257C	0	0	0.0173076923076923
YLL039C	0	0	0.0172966047405509
YAL015C	0	0	0.0172855313700384
YNR032W	0	0	0.017274472168906
YJR031C	0	0	0.0172634271099744
YHR094C	0	0	0.0172523961661342
YDR302W	0	0	0.0172413793103448
YLL056C	0	0	0.017230376515635
YKL121W	0	1	0.017230376515635
YBR235W	0	1	0.017230376515635
YBL046W	0	0	0.017219387755102
YBR122C	0	0	0.017208413001912
YDR529C	0	0	0.0171974522292994
YKL144C	0	0	0.0171865054105665
YPL210C	0	0	0.017175572519084
YPR129W	0	0	0.0171646535282899
YPR067W	0	0	0.01715374841169
YML046W	0	0	0.0171428571428571
YJL047C	0	0	0.0171319796954315
YDR379C-A	0	1	0.0171319796954315
YIL030C	0	0	0.0171211160431198
YML007C-A	0	1	0.0171211160431198
YBL022C	0	0	0.0171102661596958
YML121W	0	0	0.0170994300189994
YNL244C	0	0	0.0170886075949367
YLL062C	0	0	0.0170777988614801
YJL102W	0	0	0.0170670037926675
YGR153W	0	1	0.0170670037926675
YPR026W	0	0	0.0170562223626027
YBL084C	0	0	0.0170454545454545
YKL048C	0	0	0.0170347003154574
YPL270W	0	0	0.0170239596469105
YOR056C	0	0	0.0170132325141777
YER176W	0	0	0.0170025188916877
YER074W	0	0	0.0169918187539333
YAL020C	0	0	0.0169811320754717
YMR315W	0	1	0.0169811320754717
YBR020W	0	0	0.0169704588309239
YDL126C	0	0	0.0169597989949749
YGR272C	0	0	0.0169491525423729
YBR031W	0	0	0.0169385194479297
YOR312C	0	0	0.0169278996865204
YGL119W	0	0	0.0169172932330827
YBL004W	0	0	0.0169067000626174
YDR272W	0	0	0.0168961201501877
YPL096W	0	0	0.0168855534709193
YGR009C	0	0	0.016875
YPR066W	0	0	0.0168644597126796
YDR305C	0	0	0.0168539325842697
YER147C	0	0	0.0168434185901435
YPL206C	0	0	0.0168329177057357
YBR260C	0	0	0.0168224299065421
YOL127W	0	0	0.0168119551681196
YPL050C	0	0	0.0168014934660859
YKL006W	0	0	0.0167910447761194
YDR485C	0	0	0.016780609073959
YBR039W	0	0	0.0167701863354037
YDL216C	0	0	0.0167597765363128
YDL169C	0	1	0.0167597765363128
YEL015W	0	0	0.0167493796526055
YDR371W	0	1	0.0167493796526055
YHR195W	0	0	0.0167389956602604
YOR301W	0	0	0.016728624535316
YER148W	0	0	0.01671826625387
YOR173W	0	0	0.0167079207920792
YJL062W-A	0	1	0.0167079207920792
YLR222C	0	0	0.0166975881261596
YNL207W	0	0	0.0166872682323857
YBR057C	0	0	0.0166769610870908
YPL265W	0	0	0.0166666666666667
YMR085W	0	1	0.0166666666666667
YBL071W-A	0	0	0.0166666666666667
YMR014W	0	0	0.0166666666666667
YOR252W	0	1	0.0166666666666667
YFL004W	0	0	0.0166666666666667
YDR045C	0	0	0.0166666666666667
YCR008W	0	0	0.0166666666666667
YHR098C	0	0	0.0166666666666667
YGR227W	0	0	0.0166666666666667
YJL189W	0	0	0.0166666666666667
YMR281W	0	0	0.0166666666666667
YGL082W	0	1	0.0166666666666667
YBL054W	0	0	0.0166666666666667
YDR061W	0	1	0.0166666666666667
YBL006C	0	0	0.0166666666666667
YNL113W	0	0	0.0166666666666667
YNL299W	0	0	0.0166666666666667
YIL017C	0	0	0.0166666666666667
YHR100C	0	1	0.0166666666666667
YJL126W	0	1	0.0166666666666667
YJL132W	0	1	0.0166666666666667
YHR141C	0	0	0.0166666666666667
YEL012W	0	0	0.0166666666666667
YFL001W	0	0	0.0166666666666667
YER098W	0	0	0.0166666666666667
YPR075C	0	0	0.0166666666666667
YBL050W	0	0	0.0166666666666667
YDR324C	0	0	0.0166666666666667
YGL248W	0	0	0.0166666666666667
YMR256C	0	0	0.0166666666666667
YBR085W	0	0	0.0166666666666667
YBR067C	0	0	0.0166666666666667
YMR209C	0	1	0.0166666666666667
YGL139W	0	0	0.0166666666666667
YNL333W	0	0	0.0166666666666667
YIL069C	0	0	0.0166666666666667
YER104W	0	0	0.0166666666666667
YBR289W	0	0	0.0166666666666667
YPL247C	0	1	0.0166666666666667
YDL192W	0	0	0.0166666666666667
YBL003C	0	0	0.0166666666666667
YJR141W	0	0	0.0166666666666667
YKR039W	0	0	0.0166666666666667
YOL094C	0	0	0.0166666666666667
YGL252C	0	0	0.0166666666666667
YJR077C	0	0	0.0166666666666667
YJR136C	0	0	0.0166666666666667
YBL008W	0	0	0.0166666666666667
YMR307W	0	0	0.0166666666666667
YLR237W	0	0	0.0166666666666667
YHR138C	0	0	0.0166666666666667
YDL213C	0	0	0.0166666666666667
YMR006C	0	0	0.0166666666666667
YBR001C	0	0	0.0166666666666667
YPR057W	0	0	0.0166666666666667
YGL101W	0	1	0.0166666666666667
YBR103W	0	0	0.0166666666666667
YJL026W	0	0	0.0166666666666667
YLR107W	0	0	0.0166666666666667
YJL054W	0	0	0.0166666666666667
YDR525W-A	0	1	0.0166666666666667
YBR082C	0	0	0.0166666666666667
YMR027W	0	1	0.0166666666666667
YOR094W	0	0	0.0166666666666667
YHR057C	0	1	0.0166666666666667
YNL259C	0	0	0.0166666666666667
YOR147W	0	0	0.0166666666666667
YJR098C	0	1	0.0166666666666667
YDR480W	0	0	0.0166666666666667
YER122C	0	0	0.0166666666666667
YDL125C	0	0	0.0166666666666667
YGR010W	0	0	0.0166666666666667
YDR268W	0	0	0.0166666666666667
YGR007W	1	0	0.0166666666666667
YGR134W	0	0	0.016656751933373
YOR238W	0	1	0.016656751933373
YDR143C	0	0	0.0166468489892985
YMR313C	0	0	0.0166369578134284
YBL023C	0	0	0.0166270783847981
YDR367W	0	1	0.0166270783847981
YLL061W	0	0	0.0166172106824926
YNL223W	0	0	0.0166073546856465
YDR185C	0	1	0.0166073546856465
YNR040W	0	1	0.0166073546856465
YPL005W	0	0	0.016597510373444
YOR145C	0	0	0.0165876777251185
YOR382W	0	0	0.0165778567199526
YLR114C	0	0	0.0165680473372781
YGL050W	0	1	0.0165680473372781
YLR189C	0	0	0.0165582495564755
YBR005W	0	0	0.016548463356974
YMR301C	0	0	0.0165386887182516
YGR295C	0	1	0.0165386887182516
YNL320W	0	1	0.0165386887182516
YNL322C	0	0	0.0165289256198347
YPL224C	0	0	0.0165191740412979
YLR246W	0	0	0.0165094339622642
YER113C	0	1	0.0165094339622642
YOR144C	0	0	0.0164997053624042
YBR268W	0	0	0.016489988221437
YML108W	0	1	0.016489988221437
YDR279W	0	0	0.0164802825191289
YCR010C	0	0	0.0164705882352941
YBR255W	0	1	0.0164705882352941
YJL083W	0	0	0.0164609053497942
YPL038W	0	0	0.0164512338425382
YCR104W	0	1	0.0164512338425382
YBL045C	0	0	0.0164415736934821
YLR395C	0	0	0.0164319248826291
YDR513W	0	0	0.0164222873900293
YBL051C	0	0	0.0164126611957796
YBR253W	0	0	0.0164030462800234
YDR249C	0	1	0.0164030462800234
YKL166C	0	0	0.0163934426229508
YOR328W	0	0	0.0163838502047981
YNL080C	0	0	0.016374269005848
YMR285C	0	0	0.016364699006429
YAL056W	0	0	0.0163551401869159
YIL134W	0	0	0.0163455925277291
YPL184C	0	1	0.0163455925277291
YMR201C	0	0	0.0163360560093349
YIL007C	0	0	0.0163265306122449
YHR192W	0	1	0.0163265306122449
[truncated: 3,790 more rows]
