# Supplementary material for: Computationally Driven, Quantitative Experiments Discover Genes Required for Mitochondrial Biogenesis
Source: PLoS Genet. 2009 Mar 20;5(3):e1000407. doi: 10.1371/journal.pgen.1000407 (PMC2648979; doi:10.1371/journal.pgen.1000407)
Supplement: Dataset S2 — Top 100 novel ensemble predictions for additional yeast biological processes. A zip file containing 387 tab-delimited text files of the ensemble predictions for the indicated Gene Ontology Biological Process Term. (21.70 MB GZ) [file pgen.1000407.s013.gz › GO_0006576.txt]

ORF	AnnotatedToTerm?	Uncharacterized_04152007?	Precision
YER099C	1	0	1.0
YKL181W	1	0	1.0
YOL061W	1	0	1.0
YKL184W	1	0	1.0
YER024W	1	0	1.0
YCR005C	0	0	0.857142857142857
YHL011C	1	0	0.857142857142857
YIL160C	0	0	0.75
YER150W	0	1	0.75
YDL204W	0	1	0.75
YIL136W	0	1	0.75
YHR139C	0	0	0.666666666666667
YER096W	0	0	0.6
YMR107W	0	1	0.6
YGL037C	0	0	0.545454545454545
YDR487C	0	0	0.538461538461538
YPL222W	0	1	0.538461538461538
YNL195C	0	1	0.538461538461538
YLR146C	1	0	0.538461538461538
YGR088W	0	0	0.5
YDL085W	0	0	0.5
YPR069C	1	0	0.5
YLR178C	0	0	0.470588235294118
YNL194C	0	0	0.444444444444444
YMR250W	0	0	0.421052631578947
YGR256W	0	0	0.4
YLR133W	0	0	0.380952380952381
YIL145C	0	0	0.363636363636364
YGR201C	0	1	0.363636363636364
YMR175W	0	0	0.347826086956522
YBR249C	0	0	0.333333333333333
YGL067W	0	0	0.32
YNL160W	0	0	0.307692307692308
YMR090W	0	1	0.307692307692308
YGR267C	0	0	0.296296296296296
YBR117C	0	0	0.285714285714286
YJR096W	0	0	0.275862068965517
YHR096C	0	0	0.266666666666667
YKL151C	0	1	0.266666666666667
YGR043C	0	1	0.266666666666667
YML100W	0	0	0.258064516129032
YLR291C	0	0	0.25
YLR027C	0	0	0.243243243243243
YPL223C	0	0	0.243243243243243
YDR074W	0	0	0.243243243243243
YMR105C	0	0	0.243243243243243
YER090W	1	0	0.243243243243243
YPL004C	0	0	0.236842105263158
YAL061W	0	1	0.236842105263158
YDR070C	0	1	0.236842105263158
YLR144C	0	0	0.230769230769231
YJR105W	0	0	0.225
YMR174C	0	0	0.219512195121951
YOR108W	0	0	0.214285714285714
YDL222C	0	0	0.209302325581395
YGL186C	0	0	0.204545454545455
YGL202W	0	0	0.2
YBL102W	0	0	0.195652173913043
YML128C	0	0	0.191489361702128
YGR248W	0	0	0.1875
YBR145W	0	0	0.183673469387755
YBR043C	0	0	0.18
YOL020W	0	0	0.178571428571429
YJR133W	0	0	0.178571428571429
YDR046C	0	0	0.178571428571429
YDR158W	0	0	0.178571428571429
YGR052W	0	1	0.178571428571429
YEL058W	0	0	0.178571428571429
YDR354W	1	0	0.178571428571429
YHR019C	0	0	0.175438596491228
YER043C	0	0	0.172413793103448
YHR030C	0	0	0.169491525423729
YGL224C	0	0	0.168831168831169
YFL028C	0	0	0.168831168831169
YDR212W	0	0	0.168831168831169
YPR058W	0	0	0.168831168831169
YER052C	0	0	0.168831168831169
YMR108W	0	0	0.168831168831169
YKL182W	0	0	0.168831168831169
YER055C	0	0	0.168831168831169
YEL002C	0	0	0.168831168831169
YOR323C	0	0	0.168831168831169
YBL068W	1	0	0.168831168831169
YFL014W	0	0	0.168831168831169
YAR035W	1	0	0.168831168831169
YOR184W	0	0	0.168831168831169
YDR531W	0	0	0.168831168831169
YOR221C	0	0	0.168831168831169
YER086W	0	0	0.168831168831169
YGL026C	1	0	0.168831168831169
YOL084W	0	1	0.168831168831169
YDR035W	0	0	0.166666666666667
YCR053W	0	0	0.164556962025316
YJL097W	0	0	0.1625
YOR130C	0	0	0.160493827160494
YIR034C	0	0	0.158536585365854
YNR001C	0	0	0.156626506024096
YPL134C	0	0	0.154761904761905
YGL148W	0	0	0.152941176470588
YJL183W	0	0	0.151162790697674
YBR248C	0	0	0.149425287356322
YBR068C	0	0	0.147727272727273
YPL231W	0	0	0.146067415730337
YPL092W	0	0	0.144444444444444
YKL004W	0	0	0.142857142857143
YGR024C	0	0	0.141304347826087
YDL198C	0	0	0.139784946236559
YBR166C	0	0	0.138297872340426
YOR303W	0	0	0.136842105263158
YBR121C	0	0	0.135416666666667
YHR037W	0	0	0.134020618556701
YHR122W	0	0	0.13265306122449
YOL092W	0	1	0.13265306122449
YPL058C	0	0	0.131313131313131
YKR026C	0	0	0.13
YIL116W	0	0	0.128712871287129
YDR483W	0	0	0.127450980392157
YJL153C	0	0	0.12621359223301
YOR067C	0	0	0.125
YDR037W	0	0	0.123809523809524
YJL088W	0	0	0.122641509433962
YGR198W	0	0	0.121495327102804
YMR030W	0	0	0.12037037037037
YDR123C	0	0	0.119266055045872
YGR123C	0	0	0.11864406779661
YOR202W	0	0	0.11864406779661
YOL140W	0	0	0.11864406779661
YCL009C	0	0	0.11864406779661
YNL104C	0	0	0.11864406779661
YHR018C	0	0	0.11864406779661
YNR013C	0	0	0.11864406779661
YDL066W	0	0	0.11864406779661
YKL211C	1	0	0.11864406779661
YFR025C	0	0	0.117647058823529
YBR061C	0	0	0.116666666666667
YHR071W	0	0	0.115702479338843
YGL125W	0	0	0.114754098360656
YJL091C	0	0	0.113821138211382
YDR448W	0	0	0.112903225806452
YGR094W	0	0	0.112
YLR132C	0	0	0.111111111111111
YJL071W	0	0	0.110236220472441
YBR011C	0	0	0.109375
YJR109C	0	0	0.108527131782946
YER023W	0	0	0.107692307692308
YLR377C	0	0	0.106870229007634
YGR157W	0	0	0.106060606060606
YGR124W	0	0	0.105263157894737
YCR084C	0	0	0.104477611940299
YER025W	0	0	0.103703703703704
YJL002C	0	0	0.102941176470588
YBR029C	0	0	0.102189781021898
YER065C	0	0	0.101449275362319
YER073W	0	0	0.100719424460432
YPL188W	0	0	0.1
YPR118W	0	0	0.099290780141844
YKL019W	0	0	0.0985915492957746
YGR252W	0	0	0.0979020979020979
YDL131W	0	0	0.0972222222222222
YPL273W	0	0	0.096551724137931
YDR256C	0	0	0.0958904109589041
YDL223C	0	0	0.0952380952380952
YPR145W	0	0	0.0945945945945946
YCR034W	0	0	0.0939597315436242
YER069W	0	0	0.0933333333333333
YGL077C	0	0	0.0927152317880795
YDL182W	0	0	0.0921052631578947
YMR062C	0	0	0.0915032679738562
YIL083C	0	0	0.0909090909090909
YMR221C	0	1	0.0909090909090909
YDR050C	0	0	0.0903225806451613
YGR185C	0	0	0.0897435897435897
YGR262C	0	0	0.089171974522293
YDL236W	0	0	0.0886075949367089
YPR167C	0	0	0.0880503144654088
YLR017W	0	0	0.0875
YBR133C	0	0	0.0869565217391304
YGR204W	0	0	0.0864197530864197
YHL039W	0	0	0.0858895705521472
YHR025W	0	0	0.0853658536585366
YOL058W	0	0	0.0848484848484849
YFR044C	0	0	0.0843373493975904
YEL042W	0	0	0.0838323353293413
YPR002W	0	0	0.0833333333333333
YJR016C	0	0	0.0828402366863905
YJR130C	0	0	0.0823529411764706
YML116W	0	0	0.0818713450292398
YBR015C	0	0	0.0813953488372093
YKR097W	0	0	0.0809248554913295
YEL046C	0	0	0.0804597701149425
YKR025W	0	0	0.08
YCL030C	0	0	0.0795454545454545
YMR095C	0	0	0.0790960451977401
YFL022C	0	0	0.0786516853932584
YNL240C	0	0	0.0782122905027933
YKL217W	0	0	0.0777777777777778
YNR016C	0	0	0.0773480662983425
YOL064C	0	0	0.0769230769230769
YLR174W	0	0	0.0765027322404372
YGL205W	0	0	0.0760869565217391
YCL017C	0	0	0.0756756756756757
YDR244W	0	0	0.0752688172043011
YFR047C	0	0	0.0748663101604278
YGR101W	0	0	0.074468085106383
YOR095C	0	0	0.0740740740740741
YNL117W	0	0	0.0736842105263158
YBR261C	0	1	0.0736842105263158
YOR374W	0	0	0.0732984293193717
YBL076C	0	0	0.0729166666666667
YBR017C	0	0	0.0725388601036269
YBR243C	0	0	0.072463768115942
YPL135W	0	0	0.072463768115942
YIL074C	0	0	0.072463768115942
YOR100C	0	0	0.072463768115942
YBR126C	0	0	0.072463768115942
YBR177C	0	0	0.072463768115942
YNR061C	0	1	0.072463768115942
YDR127W	0	0	0.072463768115942
YLR083C	0	1	0.072463768115942
YOR008C	0	0	0.072463768115942
YKL218C	0	0	0.072463768115942
YGL161C	0	0	0.072463768115942
YHR024C	0	0	0.072463768115942
YPR033C	0	0	0.072463768115942
YBR256C	0	0	0.072463768115942
YMR020W	1	0	0.072463768115942
YDR510W	0	0	0.0721153846153846
YMR149W	0	0	0.0717703349282297
YBR263W	0	0	0.0717488789237668
YKR009C	0	0	0.0717488789237668
YJR007W	0	0	0.0717488789237668
YMR096W	0	0	0.0717488789237668
YGL014W	0	0	0.0717488789237668
YNL239W	0	0	0.0717488789237668
YHR163W	0	0	0.0717488789237668
YJL100W	0	0	0.0717488789237668
YKL212W	0	0	0.0717488789237668
YHR067W	0	0	0.0717488789237668
YER015W	0	0	0.0717488789237668
YEL071W	0	0	0.0717488789237668
YHR208W	0	0	0.0717488789237668
YML042W	1	0	0.0717488789237668
YNL009W	0	0	0.0714285714285714
YHR074W	0	0	0.0711111111111111
YLR188W	0	0	0.0707964601769911
YAL042W	0	0	0.0704845814977974
YPL054W	0	1	0.0704845814977974
YJR148W	0	0	0.0701754385964912
YDR384C	0	0	0.0698689956331878
YJR074W	0	0	0.0695652173913043
YGR284C	0	0	0.0692640692640693
YHR046C	0	0	0.0689655172413793
YNL130C	0	0	0.0686695278969957
YJR008W	0	1	0.0686695278969957
YLR351C	0	1	0.0686695278969957
YDL081C	0	0	0.0683760683760684
YKL120W	0	0	0.0680851063829787
YDL171C	0	0	0.0677966101694915
YGL238W	0	0	0.0675105485232067
YER091C	0	0	0.0672268907563025
YKL100C	0	1	0.0672268907563025
YER180C	0	0	0.0669456066945607
YOR099W	0	0	0.0666666666666667
YGL114W	0	0	0.06640625
YER118C	0	0	0.06640625
YJR025C	0	0	0.06640625
YLR060W	0	0	0.06640625
YIL164C	0	1	0.06640625
YPL252C	0	0	0.06640625
YER107C	0	0	0.06640625
YDR341C	0	0	0.06640625
YNL267W	0	0	0.06640625
YNR030W	0	0	0.06640625
YGR264C	0	0	0.06640625
YOR085W	0	0	0.06640625
YDR497C	0	0	0.06640625
YPL264C	0	1	0.06640625
YMR114C	0	1	0.06640625
YOR043W	0	0	0.06640625
YKL188C	0	0	0.06640625
YMR292W	0	0	0.06640625
YMR170C	1	0	0.06640625
YGR191W	0	0	0.0661764705882353
YIR012W	0	0	0.0661764705882353
YOL030W	0	1	0.0661764705882353
YDR047W	0	0	0.0661764705882353
YNL169C	0	0	0.0661764705882353
YGR149W	0	1	0.0661764705882353
YPL042C	0	0	0.0661764705882353
YOR003W	0	0	0.0661764705882353
YHR020W	0	0	0.0661764705882353
YLR180W	0	0	0.0661764705882353
YGL117W	0	1	0.0661764705882353
YBR218C	0	0	0.0661764705882353
YNL135C	0	0	0.0661764705882353
YLR459W	0	0	0.0661764705882353
YMR275C	0	0	0.0661764705882353
YGR067C	0	1	0.0661764705882353
YKL187C	0	1	0.0661764705882353
YOL147C	0	0	0.0661764705882353
YKL162C	0	1	0.0661764705882353
YLR312C	0	1	0.0661764705882353
YEL073C	0	1	0.0661764705882353
YPR001W	0	0	0.0661764705882353
YML106W	0	0	0.0661764705882353
YLR267W	0	1	0.0661764705882353
YOL052C	1	0	0.0661764705882353
YER110C	0	0	0.0659340659340659
YGR173W	0	1	0.0659340659340659
YER026C	0	0	0.0656934306569343
YEL029C	0	0	0.0654545454545455
YGL062W	0	0	0.0652173913043478
YGL184C	0	0	0.0649819494584837
YFR051C	0	0	0.0647482014388489
YOL097C	0	0	0.0645161290322581
YJR073C	0	0	0.0642857142857143
YML051W	0	0	0.0640569395017794
YGL234W	0	0	0.0638297872340425
YOR292C	0	1	0.0638297872340425
YGL162W	0	0	0.0636042402826855
YAL032C	0	0	0.0633802816901408
YBR221C	0	0	0.0631578947368421
YJL193W	0	1	0.0631578947368421
YBR265W	0	0	0.0629370629370629
YDL205C	0	0	0.0627177700348432
YNL263C	0	0	0.0625
YLR295C	0	0	0.0622837370242214
YJL089W	0	0	0.0620689655172414
YCR012W	0	0	0.0618556701030928
YOR186W	0	1	0.0618556701030928
YMR155W	0	1	0.0618556701030928
YEL072W	0	1	0.0618556701030928
YJL185C	0	1	0.0618556701030928
YKL127W	0	0	0.0616438356164384
YDR140W	0	0	0.0614334470989761
YJR111C	0	1	0.0614334470989761
YOL119C	0	0	0.0612244897959184
YJL200C	0	1	0.0612244897959184
YDL054C	0	0	0.0610169491525424
YHR069C	0	0	0.0608108108108108
YBR042C	0	0	0.0606060606060606
YNR050C	0	0	0.0604026845637584
YIL041W	0	1	0.0604026845637584
YFR030W	0	0	0.0602006688963211
YHR142W	0	0	0.06
YGL255W	0	0	0.0598006644518272
YNR012W	0	0	0.0596026490066225
YDR502C	0	0	0.0594059405940594
YDR300C	0	0	0.0592105263157895
YER056C	0	0	0.059016393442623
YKL080W	0	0	0.0588235294117647
YPR074C	0	0	0.0586319218241042
YOR197W	0	0	0.0584415584415584
YLR172C	0	0	0.058252427184466
YOL142W	0	0	0.0580645161290323
YDL164C	0	0	0.0578778135048231
YBR143C	0	0	0.0576923076923077
YBR006W	0	0	0.0575079872204473
YCR008W	0	0	0.0573248407643312
YIL047C	0	0	0.0571428571428571
YER120W	0	0	0.0569620253164557
YLR099C	0	1	0.0569620253164557
YDR206W	0	0	0.056782334384858
YDL170W	0	0	0.0566037735849057
YNL124W	0	0	0.0564263322884013
YLR130C	0	0	0.05625
YMR189W	0	0	0.0560747663551402
YNL248C	0	0	0.0559006211180124
YDR103W	0	0	0.0557275541795666
YGR216C	0	0	0.0555555555555556
YLR173W	0	1	0.0555555555555556
YJR103W	0	0	0.0553846153846154
YAL016W	0	0	0.0552147239263804
YHR133C	0	0	0.055045871559633
YGR003W	0	0	0.0548780487804878
YOR335C	0	0	0.0547112462006079
YHR042W	0	0	0.0545454545454545
YER089C	0	0	0.054380664652568
YGR197C	0	0	0.0542168674698795
YLR074C	0	0	0.0540540540540541
YPR016C	0	0	0.0538922155688623
YOR361C	0	0	0.0537313432835821
YMR079W	0	0	0.0535714285714286
YFL010C	0	1	0.0535714285714286
YLR244C	0	0	0.0534124629080119
YJR070C	0	0	0.0532544378698225
YGL022W	0	0	0.0530973451327434
YDL230W	0	0	0.0529411764705882
YMR308C	0	0	0.0527859237536657
YNL216W	0	0	0.0526315789473684
YDR465C	0	0	0.0524861878453039
YOR355W	0	0	0.0524861878453039
YLR193C	0	0	0.0524861878453039
YHR063C	0	0	0.0524861878453039
YBR159W	0	0	0.0524861878453039
YDR321W	0	0	0.0524861878453039
YER009W	0	0	0.0524861878453039
YPL160W	0	0	0.0524861878453039
YNR033W	0	0	0.0524861878453039
YOL068C	0	0	0.0524861878453039
YLR191W	0	0	0.0524861878453039
YBR236C	0	0	0.0524861878453039
YLR316C	0	0	0.0524861878453039
YGL245W	0	0	0.0524861878453039
YOR002W	0	0	0.0524861878453039
YHL020C	0	0	0.0524861878453039
YIL039W	0	0	0.0524861878453039
YJR104C	0	0	0.0524861878453039
YHR087W	0	0	0.0524861878453039
YMR169C	1	0	0.0524861878453039
YBR155W	0	0	0.0523415977961433
YIR026C	0	0	0.0521978021978022
YBL055C	0	0	0.0520547945205479
YML004C	0	0	0.0519125683060109
YJL062W	0	0	0.0517711171662125
YOR133W	0	0	0.0516304347826087
YDR408C	0	0	0.0514905149051491
YMR208W	0	0	0.0513513513513514
YJR132W	0	0	0.0512129380053908
YBL039C	0	0	0.0510752688172043
YDR234W	0	0	0.0509383378016086
YNL311C	0	0	0.0508021390374332
YML022W	0	0	0.0506666666666667
YPL262W	0	0	0.050531914893617
YER117W	0	0	0.0503978779840849
YLR089C	0	1	0.0503978779840849
YNL129W	0	0	0.0502645502645503
YDR530C	0	0	0.050131926121372
YDR043C	0	0	0.05
YBL082C	0	0	0.0498687664041995
YDR441C	0	1	0.0498687664041995
YIL114C	0	0	0.049738219895288
YNL055C	0	0	0.0496083550913838
YBR271W	0	0	0.0494791666666667
YMR246W	0	0	0.0493506493506494
YGL169W	0	0	0.0492227979274611
YOR337W	0	0	0.0490956072351421
YBR142W	0	0	0.0489690721649485
YLR266C	0	0	0.0488431876606684
YHL027W	0	0	0.0487179487179487
YLR342W	0	0	0.0485933503836317
YBR283C	0	0	0.048469387755102
YLR397C	0	0	0.0483460559796438
YNR015W	0	0	0.0482233502538071
YML126C	0	0	0.0481012658227848
YBR162C	0	0	0.047979797979798
YMR148W	0	1	0.047979797979798
YBR163W	0	1	0.047979797979798
YHR162W	0	1	0.047979797979798
YHR199C	0	1	0.047979797979798
YER081W	0	0	0.0478589420654912
YBL020W	0	0	0.0477386934673367
YMR217W	0	0	0.0476190476190476
YER175C	0	1	0.0476190476190476
YOL124C	0	0	0.0475
YMR110C	0	0	0.0473815461346633
YAL036C	0	0	0.0472636815920398
YBL032W	0	0	0.0471464019851117
YGR200C	0	0	0.047029702970297
YHR216W	0	0	0.0469135802469136
YCL045C	0	1	0.0469135802469136
YDR264C	0	0	0.0467980295566502
YDR473C	0	0	0.0466830466830467
YHR029C	0	1	0.0466830466830467
YER012W	0	0	0.0465686274509804
YLR004C	0	0	0.0464547677261614
YBR264C	0	0	0.0463414634146341
YMR083W	0	0	0.0462287104622871
YAL012W	0	0	0.0461165048543689
YBR175W	0	0	0.0460048426150121
YMR300C	0	0	0.0458937198067633
YER156C	0	1	0.0458937198067633
YBL033C	0	0	0.0457831325301205
YKR088C	0	0	0.0456730769230769
YML070W	0	0	0.0455635491606715
YMR321C	0	1	0.0455635491606715
YLR451W	0	0	0.0454545454545455
YPR041W	0	0	0.045346062052506
YOR269W	0	0	0.0452380952380952
YBR118W	0	0	0.0451306413301663
YEL009C	0	0	0.0450236966824645
YKL203C	0	0	0.0449172576832151
YBR127C	0	0	0.044811320754717
YBR115C	0	0	0.0447058823529412
YNL074C	0	0	0.0446009389671361
YBR252W	0	0	0.0444964871194379
YBR034C	0	0	0.044392523364486
YPR169W	0	0	0.0442890442890443
YLR002C	0	0	0.0441860465116279
YBR276C	0	0	0.0440835266821346
YIL096C	0	0	0.0439814814814815
YMR131C	0	0	0.0438799076212471
YKL029C	0	0	0.043778801843318
YJR147W	0	0	0.0436781609195402
YBR212W	0	0	0.0435779816513761
YIL090W	0	0	0.0434782608695652
YOR023C	0	0	0.04337899543379
YNL277W	0	0	0.0432801822323462
YHR070W	0	0	0.0431818181818182
YPL250C	0	1	0.0431818181818182
YNL141W	0	0	0.0430839002267574
YIR017C	0	0	0.0429864253393665
YNL220W	0	0	0.0428893905191874
YHR169W	0	0	0.0427927927927928
YDR208W	0	0	0.0426966292134831
YER126C	0	0	0.0426008968609865
YOR084W	0	0	0.0425055928411633
YBR110W	0	0	0.0424107142857143
YBR216C	0	0	0.0423162583518931
YBR172C	0	0	0.0422222222222222
YGL112C	0	0	0.0421286031042129
YEL047C	0	0	0.0420353982300885
YER042W	0	0	0.0419426048565121
YPR010C	0	0	0.0418502202643172
YNR043W	0	0	0.0417582417582418
YML080W	0	0	0.0416666666666667
YBR035C	0	0	0.0415754923413567
YNL164C	0	0	0.0414847161572052
YLR270W	0	0	0.0413943355119826
YNR011C	0	0	0.041304347826087
YHR170W	0	0	0.0412147505422994
YML125C	0	0	0.0411255411255411
YNL219C	0	0	0.041036717062635
YNL036W	0	0	0.040948275862069
YJL190C	0	0	0.0408602150537634
YOR236W	0	0	0.0407725321888412
YKL106W	0	0	0.0406852248394004
YER049W	0	0	0.0405982905982906
YPR060C	0	0	0.0405117270788913
YBR125C	0	1	0.0405117270788913
YLR409C	0	0	0.0404255319148936
YDR443C	0	0	0.0403397027600849
YJR066W	0	0	0.0402542372881356
YBR036C	0	0	0.040169133192389
YML096W	0	1	0.040169133192389
YBR129C	0	0	0.040084388185654
YMR200W	0	0	0.04
YER165W	0	0	0.0399159663865546
YNL255C	0	0	0.039832285115304
YBL036C	0	0	0.0397489539748954
YFR055W	0	0	0.0396659707724426
YBR288C	0	0	0.0395833333333333
YLR328W	0	0	0.0395010395010395
YBR140C	0	0	0.0394190871369295
YBL028C	0	0	0.0393374741200828
YJL060W	0	0	0.0392561983471074
YOR316C	0	0	0.0391752577319588
YOR311C	0	1	0.0391752577319588
YMR235C	0	0	0.0390946502057613
YJR049C	0	0	0.0390143737166324
YGL056C	0	1	0.0390143737166324
YJL121C	0	0	0.0389344262295082
YLR407W	0	1	0.0389344262295082
YHR068W	0	0	0.0388548057259714
YLR023C	0	0	0.0387755102040816
YMR238W	0	0	0.0386965376782077
YKL021C	0	0	0.0386178861788618
YGL225W	0	0	0.0385395537525355
YBR078W	0	0	0.0384615384615385
YJL134W	0	0	0.0383838383838384
YJL014W	0	0	0.0383064516129032
YBR008C	0	0	0.0382293762575453
YIL043C	0	0	0.0381526104417671
YDL233W	0	1	0.0381526104417671
YDR101C	0	0	0.0380761523046092
YJL198W	0	0	0.038
YDR091C	0	0	0.0379241516966068
YKL157W	0	0	0.0378486055776892
YOR079C	0	0	0.0377733598409543
YNR038W	0	0	0.0376984126984127
YPL239W	0	0	0.0376237623762376
YKL146W	0	0	0.0375494071146245
YOR302W	0	0	0.0374753451676529
YPL086C	0	0	0.0374015748031496
YCL050C	0	0	0.037328094302554
YHR144C	0	0	0.0372549019607843
YNL101W	0	0	0.0371819960861057
YOL010W	0	0	0.037109375
YGR117C	0	1	0.037109375
YPL015C	0	0	0.037037037037037
YKR043C	0	1	0.037037037037037
YLR355C	0	0	0.0369649805447471
YBR246W	0	1	0.0369649805447471
YBL104C	0	1	0.0369649805447471
YGL001C	0	0	0.0368932038834951
YJL102W	0	0	0.0368217054263566
YBR237W	0	0	0.0367504835589942
YJL010C	0	0	0.0366795366795367
YBL057C	0	0	0.0366088631984586
YAL054C	0	0	0.0365384615384615
YBR154C	0	0	0.036468330134357
YOL125W	0	0	0.0363984674329502
YMR244C-A	0	1	0.0363984674329502
YER036C	0	0	0.0363288718929254
YIL110W	0	0	0.0362595419847328
YPL183C	0	1	0.0362595419847328
YKL057C	0	0	0.0361904761904762
YBR233W	0	1	0.0361904761904762
YBL019W	0	0	0.0361216730038023
YBR164C	0	0	0.0360531309297913
YKL001C	0	0	0.0359848484848485
YKR038C	0	0	0.0359168241965974
YBL014C	0	0	0.0358490566037736
YBL088C	0	0	0.0357815442561205
YMR241W	0	0	0.0357142857142857
YDR034C	0	0	0.0356472795497186
YBR165W	0	0	0.0355805243445693
YFR001W	0	0	0.0355140186915888
YNR027W	0	0	0.0354477611940298
YER034W	0	1	0.0354477611940298
YBR272C	0	0	0.0353817504655493
YDR132C	0	1	0.0353817504655493
YBR057C	0	0	0.0353159851301115
YBL093C	0	0	0.0352504638218924
YDR463W	0	0	0.0351851851851852
YGR211W	0	0	0.0351201478743068
YKR054C	0	0	0.0350553505535055
YGL155W	0	0	0.0349907918968692
YDL140C	0	0	0.0349264705882353
YBR228W	0	0	0.0348623853211009
YGL213C	0	0	0.0347985347985348
YGR097W	0	0	0.0347349177330896
YKL009W	0	0	0.0346715328467153
YHR207C	0	1	0.0346715328467153
YJR095W	0	0	0.034608378870674
YMR036C	0	0	0.0345454545454545
YHR204W	0	0	0.0344827586206897
YOR209C	0	0	0.0344202898550725
YBR153W	0	0	0.0343580470162749
YGL038C	0	0	0.0342960288808664
YBR205W	0	0	0.0342342342342342
YDL237W	0	1	0.0342342342342342
YOR289W	0	1	0.0342342342342342
YBR055C	0	0	0.0341726618705036
YLR186W	0	0	0.0341113105924596
YGL227W	0	0	0.0340501792114695
YNR046W	0	0	0.0339892665474061
YNL256W	0	0	0.0339285714285714
YKL191W	0	0	0.0338680926916221
YPL166W	0	0	0.0338078291814947
YDR130C	0	0	0.0337477797513321
YOR262W	0	1	0.0337477797513321
YER006W	0	0	0.0336879432624113
YER060W	0	1	0.0336879432624113
YMR023C	0	0	0.0336283185840708
YOL033W	0	0	0.0335689045936396
YLR264W	0	0	0.0335097001763668
YER072W	0	0	0.0334507042253521
YBL001C	0	0	0.0333919156414763
YBR162W-A	0	0	0.0333333333333333
YIL056W	0	0	0.0332749562171629
YLR135W	0	0	0.0332167832167832
YBR084W	0	0	0.0331588132635253
YOR270C	0	0	0.0331010452961672
YMR309C	0	0	0.0330434782608696
YDR083W	0	0	0.0329861111111111
YNL221C	0	0	0.0329289428076256
YDR395W	0	0	0.0328719723183391
YBL091C	0	0	0.0328151986183074
YMR252C	0	1	0.0328151986183074
YBR022W	0	0	0.0327586206896552
YBR104W	0	0	0.0327022375215146
YML086C	0	0	0.0326460481099656
YPL269W	0	0	0.032590051457976
YHR128W	0	0	0.0325342465753425
YOR253W	0	0	0.0324786324786325
YPR110C	0	0	0.0324232081911263
YLR432W	0	0	0.0323679727427598
YBR176W	0	0	0.032312925170068
YLR212C	0	0	0.032258064516129
YCL057W	0	0	0.0322033898305085
YBR101C	0	0	0.0321489001692047
YBR199W	0	0	0.0320945945945946
YDR391C	0	1	0.0320945945945946
YBR001C	0	0	0.0320404721753794
YPR163C	0	0	0.031986531986532
YGR061C	0	0	0.0319327731092437
YGL111W	0	0	0.0318791946308725
YEL040W	0	0	0.0318257956448911
YJR149W	0	1	0.0318257956448911
YOR260W	0	0	0.0317725752508361
YNL044W	0	0	0.0317195325542571
YJL133W	0	0	0.0316666666666667
YBR293W	0	0	0.0316139767054908
YMR080C	0	0	0.0315614617940199
YKL081W	0	0	0.0315091210613599
YOL006C	0	0	0.0314569536423841
YBL004W	0	0	0.031404958677686
YBL107C	0	1	0.031404958677686
YBL103C	0	0	0.0313531353135314
YLL027W	0	0	0.0313014827018122
YNL045W	0	0	0.03125
YBR004C	0	0	0.0311986863711002
YDR481C	0	0	0.0311475409836066
YBR149W	0	0	0.0310965630114566
YEL063C	0	0	0.0310457516339869
YNL247W	0	0	0.0309951060358891
YMR244W	0	1	0.0309951060358891
YML017W	0	1	0.0309951060358891
YBR254C	0	0	0.0309446254071661
YOR207C	0	0	0.0308943089430894
YFR009W	0	0	0.0308441558441558
YHR027C	0	0	0.0307941653160454
YJR069C	0	0	0.0307443365695793
YNL274C	0	0	0.0306946688206785
YNL095C	0	1	0.0306946688206785
YGL099W	0	0	0.0306451612903226
YBR281C	0	0	0.0305958132045089
YDL092W	0	0	0.0305466237942122
YKR024C	0	0	0.0304975922953451
YHR017W	0	1	0.0304975922953451
YGR175C	0	0	0.0304487179487179
YLR449W	0	0	0.0304
YBL069W	0	0	0.0303514376996805
YOR168W	0	0	0.0303030303030303
YGR042W	0	0	0.0302547770700637
YER007C-A	0	0	0.0302066772655008
YGL040C	0	0	0.0301587301587302
YIL064W	0	0	0.0301109350237718
YHR072W	0	0	0.0300632911392405
YOR341W	0	0	0.0300157977883096
YGL012W	0	0	0.0299684542586751
YBL060W	0	1	0.0299684542586751
YLR014C	0	0	0.0299212598425197
YDR353W	0	0	0.029874213836478
YKL110C	0	0	0.0298273155416013
YER174C	0	0	0.0297805642633229
YCL035C	0	0	0.0297339593114241
YOR347C	0	0	0.0296875
YOR118W	0	1	0.0296875
YMR088C	0	0	0.0296411856474259
YBL106C	0	0	0.029595015576324
YER061C	0	0	0.0295489891135303
YGR009C	0	0	0.0295031055900621
YOR241W	0	0	0.0294573643410853
YPR114W	0	1	0.0294573643410853
YJR110W	0	0	0.0294117647058824
YCR048W	0	0	0.0293663060278207
YDR352W	0	1	0.0293663060278207
YOL098C	0	1	0.0293663060278207
YLL035W	0	0	0.029320987654321
YBR197C	0	1	0.029320987654321
YEL027W	0	0	0.0292758089368259
YHR026W	0	0	0.0292307692307692
YHR138C	0	0	0.0291858678955453
YDR211W	0	0	0.0291411042944785
YOR001W	0	0	0.0290964777947933
YDR098C	0	0	0.0290519877675841
YDL111C	0	0	0.0290076335877863
YBL079W	0	0	0.0289634146341463
YBR151W	0	1	0.0289634146341463
YNL189W	0	0	0.0289193302891933
YKR079C	0	0	0.0288753799392097
YBL087C	0	0	0.0288315629742033
YDL137W	0	0	0.0287878787878788
YGL221C	0	1	0.0287878787878788
YAL060W	0	0	0.0287443267776097
YAL033W	0	0	0.0287009063444109
YLR369W	0	0	0.028657616892911
YDR346C	0	0	0.0286144578313253
YOR272W	0	0	0.0285714285714286
YGR285C	0	0	0.0285285285285285
YER035W	0	0	0.0284857571214393
YNL062C	0	0	0.0284431137724551
YDR146C	0	0	0.0284005979073244
YNL061W	0	0	0.0283582089552239
YPL184C	0	1	0.0283582089552239
YGR239C	0	0	0.0283159463487332
YDR361C	0	0	0.0282738095238095
YGR161C	0	0	0.0282317979197623
YJL192C	0	0	0.0281899109792285
YHR064C	0	0	0.0281481481481481
YER004W	0	1	0.0281481481481481
YDL110C	0	1	0.0281481481481481
YBR058C	0	0	0.0281065088757396
YBR077C	0	0	0.0280649926144756
YGR210C	0	1	0.0280649926144756
YDR414C	0	0	0.028023598820059
YPL061W	0	0	0.0279823269513991
YGL065C	0	0	0.0279411764705882
YAR015W	0	0	0.0279001468428781
YBR168W	0	0	0.0278592375366569
YDR266C	0	1	0.0278592375366569
YBR222C	0	1	0.0278592375366569
YOL022C	0	1	0.0278592375366569
YOL139C	0	0	0.0278184480234261
YDR120C	0	0	0.0277777777777778
YPR154W	0	0	0.0277372262773723
YDR472W	0	0	0.0276967930029155
YBR229C	0	0	0.0276564774381368
YLR285W	0	0	0.0276162790697674
YLR197W	0	0	0.0275761973875181
YBR002C	0	0	0.027536231884058
YLR092W	0	0	0.0274963820549928
YDR400W	0	0	0.0274566473988439
YGR008C	0	0	0.0274170274170274
YBR239C	0	1	0.0274170274170274
YIL101C	0	0	0.0273775216138329
YBR242W	0	1	0.0273775216138329
YMR310C	0	0	0.0273381294964029
YHR104W	0	0	0.0272988505747126
YJR024C	0	1	0.0272988505747126
YBR030W	0	0	0.0272596843615495
YMR205C	0	0	0.0272206303724928
YHR137W	0	0	0.0271816881258941
YJL138C	0	0	0.0271428571428571
YBR161W	0	0	0.0271041369472183
YOL093W	0	0	0.0270655270655271
YDR513W	0	0	0.027027027027027
YDR188W	0	0	0.0269886363636364
YDL060W	0	0	0.0269503546099291
YEL054C	0	0	0.0269121813031161
YOR359W	0	0	0.0268741159830269
YBR259W	0	1	0.0268741159830269
YLR405W	0	0	0.0268361581920904
YOR222W	0	0	0.0267983074753173
YAL056W	0	0	0.0267605633802817
YMR038C	0	0	0.0267229254571027
YPL091W	0	0	0.026685393258427
YNL241C	0	0	0.0266479663394109
YHR055C	0	0	0.0266106442577031
YJR064W	0	0	0.0265734265734266
YJL050W	0	0	0.026536312849162
YBR096W	0	1	0.026536312849162
YGL156W	0	0	0.0264993026499303
YPL247C	0	1	0.0264993026499303
YBR080C	0	0	0.0264623955431755
YMR318C	0	0	0.0264255910987483
YDR533C	0	1	0.0264255910987483
YHR129C	0	0	0.0263888888888889
YHR040W	0	0	0.0263522884882108
YER067W	0	1	0.0263522884882108
YJR015W	0	1	0.0263522884882108
YJR041C	0	0	0.0263157894736842
YDL167C	0	0	0.0262793914246196
YBL078C	0	0	0.0262430939226519
YKL051W	0	0	0.0262068965517241
YDL021W	0	1	0.0262068965517241
YJL145W	0	0	0.0261707988980716
YOR120W	0	0	0.0261348005502063
YOL004W	0	0	0.0260989010989011
YGR172C	0	0	0.0260631001371742
YCR018C	0	0	0.026027397260274
YJL087C	0	0	0.0259917920656635
YBR063C	0	1	0.0259917920656635
YKL015W	0	0	0.0259562841530055
YKL018W	0	0	0.0259208731241473
YJR154W	0	1	0.0259208731241473
YBR220C	0	1	0.0259208731241473
YNL292W	0	0	0.0258855585831063
YGR155W	0	0	0.0258503401360544
YLR243W	0	1	0.0258503401360544
YLR153C	0	0	0.0258152173913043
YDL143W	0	0	0.0257801899592944
YBR255W	0	1	0.0257801899592944
YPR048W	0	1	0.0257801899592944
YDL047W	0	0	0.0257452574525745
YER168C	0	0	0.0257104194857916
YJR137C	0	0	0.0256756756756757
YDR023W	0	0	0.0256410256410256
YGL039W	0	0	0.0256064690026954
YOR386W	0	0	0.0255720053835801
YBR211C	0	0	0.0255376344086022
YBR179C	0	0	0.025503355704698
YDL229W	0	0	0.0254691689008043
YOR224C	0	0	0.0254350736278447
YPL244C	0	0	0.0254010695187166
YNL119W	0	0	0.0253671562082777
YDL130W	0	0	0.0253333333333333
YKL128C	0	1	0.0253333333333333
YKL091C	0	1	0.0253333333333333
YBR093C	0	0	0.0252996005326232
YGL123W	0	0	0.0252659574468085
YAL062W	0	0	0.0252324037184595
YNL112W	0	0	0.0251989389920424
YGR217W	0	0	0.0251655629139073
YBR270C	0	1	0.0251655629139073
YDR370C	0	1	0.0251655629139073
YHR049W	0	1	0.0251655629139073
YBR268W	0	0	0.0251322751322751
YNR003C	0	0	0.0250990752972259
YPL145C	0	0	0.025065963060686
YLR065C	0	1	0.025065963060686
YLL029W	0	1	0.025065963060686
YJL172W	0	0	0.0250329380764163
YGR214W	0	0	0.025
YOL002C	0	0	0.0249671484888305
YGL154C	0	0	0.0249343832020997
YBL061C	0	0	0.0249017038007864
YIL003W	0	0	0.024869109947644
YLR435W	0	0	0.0248366013071895
YFR011C	0	1	0.0248366013071895
YDR172W	0	0	0.0248041775456919
YJR063W	0	0	0.0247718383311604
YGR159C	0	0	0.0247395833333333
YGR254W	0	0	0.0247074122236671
YBL105C	0	0	0.0246753246753247
YOR271C	0	1	0.0246753246753247
YJL069C	0	0	0.0246433203631647
YDR380W	0	0	0.0246113989637306
YMR123W	0	0	0.0245795601552393
YHR053C	0	0	0.0245478036175711
YGR187C	0	0	0.0245161290322581
YLR303W	0	0	0.0244845360824742
YBR167C	0	0	0.0244530244530245
YPR144C	0	0	0.0244215938303342
YDR349C	0	1	0.0244215938303342
YHR188C	0	0	0.024390243902439
YNL064C	0	0	0.0243589743589744
YBR257W	0	0	0.0243277848911652
YDL215C	0	0	0.0242966751918159
YIL017C	0	0	0.0242656449553001
YHL003C	0	0	0.024234693877551
YOR151C	0	0	0.024203821656051
YBR122C	0	0	0.0241730279898219
YNL004W	0	0	0.0241423125794155
YBR217W	0	0	0.0241116751269036
YDL052C	0	0	0.0240811153358682
YLR220W	0	0	0.0240506329113924
YIL020C	0	0	0.0240202275600506
YIL042C	0	0	0.023989898989899
YDR019C	0	0	0.0239596469104666
YGR277C	0	0	0.0239294710327456
YDR454C	0	0	0.0238993710691824
YOR101W	0	0	0.0238693467336683
YPL245W	0	1	0.0238693467336683
YOR090C	0	0	0.0238393977415307
YPL030W	0	1	0.0238393977415307
YLR075W	0	0	0.0238095238095238
YBR274W	0	0	0.0237797246558198
YDR226W	0	0	0.02375
YDR214W	0	0	0.0237203495630462
YJR001W	0	0	0.0236907730673317
YHR047C	0	0	0.0236612702366127
YKR059W	0	0	0.0236318407960199
YDR025W	0	0	0.0236024844720497
YGR180C	0	0	0.0235732009925558
YAL015C	0	0	0.023543990086741
YOR063W	0	0	0.0235148514851485
YBR025C	0	0	0.0234857849196539
YLR240W	0	0	0.0234567901234568
YDR305C	0	0	0.0234278668310728
YHR050W	0	0	0.0233990147783251
YPR137W	0	0	0.023370233702337
YKL156W	0	0	0.0233415233415233
YBL050W	0	0	0.0233128834355828
YGL105W	0	0	0.0232843137254902
YCR060W	0	0	0.0232558139534884
YGR065C	0	0	0.0232273838630807
YOR370C	0	0	0.0231990231990232
YOR276W	0	0	0.0231707317073171
YLR209C	0	0	0.023142509135201
YNL191W	0	0	0.0231143552311436
YJR143C	0	0	0.023086269744836
YOL107W	0	1	0.023086269744836
YGR032W	0	0	0.0230582524271845
YKL143W	0	0	0.023030303030303
YLR100W	0	0	0.0230024213075061
YBR187W	0	1	0.0230024213075061
YDR186C	0	1	0.0230024213075061
YHR039C	0	0	0.0229746070133011
YPL123C	0	0	0.0229468599033816
YDR399W	0	0	0.02291917973462
YLR412W	0	1	0.02291917973462
YKL024C	0	0	0.0228915662650602
YOR196C	0	0	0.022864019253911
YBL025W	0	0	0.0228365384615385
YDR527W	0	0	0.0228091236494598
YOR091W	0	0	0.0227817745803357
YGR134W	0	0	0.0227544910179641
YBR085C-A	0	1	0.0227544910179641
YDL085C-A	0	1	0.0227544910179641
YMR312W	0	0	0.0227272727272727
YER038C	0	0	0.022700119474313
YIL030C	0	0	0.022673031026253
YBL059C-A	0	1	0.022673031026253
YCL026C-B	0	1	0.022673031026253
YNL162W-A	0	1	0.022673031026253
YBR238C	0	0	0.0226460071513707
YER163C	0	1	0.0226460071513707
YLR251W	0	0	0.0226190476190476
YBL009W	0	0	0.0225921521997622
YKL193C	0	0	0.0225653206650831
YER113C	0	1	0.0225653206650831
YLR143W	0	1	0.0225653206650831
YMR220W	0	0	0.0225385527876631
YBR086C	0	0	0.0225118483412322
YIL023C	0	0	0.0224852071005917
YAR071W	0	0	0.0224586288416076
YBR023C	0	0	0.0224321133412042
YBL056W	0	0	0.0224056603773585
YPR006C	0	0	0.0223792697290931
YDL063C	0	0	0.0223529411764706
YOL040C	0	0	0.0223266745005875
YBL051C	0	0	0.0223004694835681
YMR315W	0	1	0.0223004694835681
YPR127W	0	1	0.0223004694835681
YHR197W	0	0	0.022274325908558
YOR143C	0	0	0.022248243559719
YDR385W	0	0	0.0222222222222222
YOL052C-A	0	0	0.022196261682243
YBR234C	0	0	0.0221703617269545
YJL035C	0	0	0.0221445221445221
YJL210W	0	0	0.0221187427240978
YGL121C	0	0	0.022093023255814
YGL078C	0	0	0.0220673635307782
YOR176W	0	0	0.0220417633410673
YDR302W	0	0	0.0220162224797219
YIL019W	0	0	0.0219907407407407
YLR136C	0	0	0.0219653179190751
YGR034W	0	0	0.0219399538106236
YNL123W	0	0	0.0219146482122261
YJL012C	0	0	0.021889400921659
YDR382W	0	0	0.0218642117376295
YNL223W	0	0	0.0218390804597701
YOR201C	0	0	0.0218140068886338
YOL013C	0	0	0.0217889908256881
YLR195C	0	0	0.0217640320733104
YML057W	0	0	0.0217391304347826
YLR250W	0	0	0.0217142857142857
YBR215W	0	0	0.021689497716895
YMR281W	0	0	0.0216647662485747
YBR038W	0	0	0.0216400911161731
YDR119W	0	1	0.0216400911161731
YPL131W	0	0	0.0216154721274175
YJR075W	0	0	0.0215909090909091
YLR150W	0	0	0.021566401816118
YJL072C	0	0	0.0215419501133787
YBR194W	0	1	0.0215419501133787
YGL030W	0	0	0.0215175537938845
YDL201W	0	0	0.0214932126696833
YER104W	0	0	0.0214689265536723
YPL079W	0	0	0.0214446952595937
YDR216W	0	0	0.0214205186020293
YOR231W	0	0	0.0213963963963964
YPR128C	0	0	0.0213723284589426
YLR433C	0	0	0.0213483146067416
YMR143W	0	0	0.021324354657688
YDL213C	0	0	0.0213004484304933
YHR183W	0	0	0.0212765957446809
YOR342C	0	1	0.0212765957446809
YBR066C	0	0	0.0212527964205817
YNL022C	0	0	0.0212290502793296
YGL019W	0	0	0.0212053571428571
YML023C	0	0	0.0211817168338907
YLL045C	0	0	0.0211581291759465
YGR095C	0	0	0.0211345939933259
YOL127W	0	0	0.0211111111111111
YML063W	0	0	0.0210876803551609
YNL232W	0	0	0.0210643015521064
YHL029C	0	0	0.0210409745293466
YPL226W	0	0	0.0210176991150442
YDL219W	0	0	0.0209944751381215
YNL067W	0	0	0.0209713024282561
YHR143W-A	0	0	0.0209481808158765
YCL026C-A	0	0	0.0209251101321586
YLR088W	0	0	0.0209020902090209
YIL094C	0	0	0.0208791208791209
YDR063W	0	1	0.0208791208791209
YKL023W	0	1	0.0208791208791209
YDR539W	0	1	0.0208791208791209
YGR136W	0	1	0.0208791208791209
YGL009C	0	0	0.0208562019758507
YLR064W	0	1	0.0208562019758507
YDR245W	0	0	0.0208333333333333
YNL134C	0	1	0.0208333333333333
YMR029C	0	0	0.0208105147864184
YHR132W-A	0	1	0.0208105147864184
YKL086W	0	0	0.0207877461706783
YJR124C	0	1	0.0207877461706783
YBR041W	0	0	0.0207650273224044
YOR363C	0	0	0.0207423580786026
YBR286W	0	0	0.0207197382769902
YHR113W	0	0	0.0206971677559913
YPL243W	0	0	0.0206746463547334
YJR072C	0	1	0.0206746463547334
YLR199C	0	1	0.0206746463547334
YBR095C	0	0	0.0206521739130435
YOR162C	0	0	0.0206297502714441
YGL004C	0	0	0.0206073752711497
YDR364C	0	0	0.0205850487540628
YPL111W	0	0	0.0205627705627706
YKR092C	0	0	0.0205405405405405
YGL010W	0	1	0.0205405405405405
YER136W	0	0	0.0205183585313175
YNL125C	0	0	0.0204962243797195
YHR052W	0	0	0.0204741379310345
YOL077C	0	0	0.0204520990312164
YBL006C	0	0	0.0204301075268817
YPL199C	0	1	0.0204301075268817
YBL089W	0	0	0.0204081632653061
YNL110C	0	0	0.0203862660944206
YKR070W	0	1	0.0203862660944206
YBR170C	0	0	0.0203644158628081
YBL037W	0	0	0.0203426124197002
YPR147C	0	1	0.0203426124197002
YAL022C	0	0	0.0203208556149733
YDR161W	0	0	0.0202991452991453
YLR058C	0	0	0.0202774813233725
YDL145C	0	0	0.0202558635394456
YDR236C	0	0	0.020234291799787
YAL059W	0	0	0.0202127659574468
YHR112C	0	0	0.0201912858660999
YOR052C	0	1	0.0201912858660999
YML019W	0	0	0.0201698513800425
YPL037C	0	0	0.0201484623541888
YHR108W	0	0	0.0201271186440678
YML127W	0	0	0.0201058201058201
YER178W	0	0	0.0200845665961945
YER102W	0	0	0.0200633579725449
YKL140W	0	0	0.020042194092827
YGR001C	0	1	0.020042194092827
YIL127C	0	0	0.0200210748155954
YDR190C	0	0	0.02
YBR210W	0	0	0.0199789695057834
YKR081C	0	0	0.0199579831932773
YKL060C	0	0	0.0199370409233998
YMR120C	0	0	0.019916142557652
YER062C	0	0	0.0198952879581152
YBL063W	0	0	0.0198744769874477
YGR261C	0	0	0.0198537095088819
YNL200C	0	1	0.0198537095088819
YMR093W	0	0	0.0198329853862213
YER040W	0	0	0.0198123044838373
YEL036C	0	0	0.0197916666666667
YBR235W	0	1	0.0197916666666667
YPL214C	0	0	0.0197710718002081
YMR285C	0	0	0.0197505197505198
YOR047C	0	0	0.019730010384216
YBR214W	0	0	0.0197095435684647
YOR340C	0	0	0.0196891191709845
YOL032W	0	0	0.0196687370600414
YLR021W	0	1	0.0196687370600414
YHR187W	0	0	0.0196483971044467
YHR097C	0	1	0.0196483971044467
YJR145C	0	0	0.0196280991735537
YBL071W-A	0	0	0.0196078431372549
YJL117W	0	0	0.0195876288659794
YBR046C	0	1	0.0195876288659794
YDR367W	0	1	0.0195876288659794
YPL144W	0	0	0.01956745623069
YBR090C	0	1	0.01956745623069
YMR097C	0	0	0.0195473251028807
YJR014W	0	1	0.0195473251028807
YDL051W	0	0	0.0195272353545735
YCR017C	0	0	0.0195071868583162
YCR054C	0	1	0.0195071868583162
YKR069W	0	0	0.0194871794871795
YLR201C	0	0	0.0194672131147541
YPL090C	0	0	0.0194472876151484
YMR243C	0	0	0.0194274028629857
YNR034W	0	0	0.0194075587334014
YOR243C	0	0	0.0193877551020408
YEL007W	0	1	0.0193877551020408
YJL082W	0	1	0.0193877551020408
YML099C	0	0	0.0193679918450561
YLR134W	0	0	0.0193482688391039
YGR209C	0	0	0.0193285859613428
YCR059C	0	0	0.0193089430894309
YHR013C	0	0	0.0192893401015228
YOR344C	0	0	0.0192697768762677
YGR111W	0	0	0.0192502532928065
YKL183W	0	1	0.0192502532928065
YGR037C	0	0	0.0192307692307692
YNR057C	0	0	0.019211324570273
YLR249W	0	0	0.0191919191919192
YDR012W	0	0	0.0191725529767911
YLR293C	0	0	0.0191532258064516
YJL186W	0	0	0.0191339375629406
YGR163W	0	0	0.0191146881287726
YBR007C	0	1	0.0191146881287726
YPR190C	0	0	0.0190954773869347
YHR089C	0	0	0.0190763052208835
YLL008W	0	0	0.0190571715145436
YEL001C	0	1	0.0190571715145436
YBR273C	0	0	0.0190380761523046
YJL125C	0	0	0.019019019019019
YPR062W	0	0	0.019
YHR195W	0	0	0.018981018981019
YBR003W	0	0	0.0189620758483034
YNR014W	0	1	0.0189620758483034
YLR028C	0	0	0.0189431704885344
YBR219C	0	1	0.0189431704885344
YBL080C	0	0	0.0189243027888446
YKR055W	0	0	0.0189054726368159
YER064C	0	0	0.0188866799204771
YBR227C	0	1	0.0188866799204771
YER003C	0	0	0.0188679245283019
YHL036W	0	0	0.0188492063492063
YDR111C	0	1	0.0188492063492063
YOR230W	0	0	0.0188323917137476
YAL023C	0	0	0.0188323917137476
YGL008C	0	0	0.0188323917137476
YDL166C	0	0	0.0188323917137476
YOL143C	0	0	0.0188323917137476
YBR258C	0	0	0.0188323917137476
YIL137C	0	1	0.0188323917137476
YJR031C	0	0	0.0188323917137476
YBR048W	0	0	0.0188323917137476
YDR169C	0	1	0.0188323917137476
YAL049C	0	1	0.0188323917137476
YOL039W	0	0	0.0188323917137476
YDL078C	0	0	0.0188323917137476
YGL253W	0	0	0.0188323917137476
YJR010W	0	0	0.0188323917137476
YGR268C	0	0	0.0188323917137476
YMR122W-A	0	1	0.0188323917137476
YMR280C	0	0	0.0188323917137476
YNL116W	0	0	0.0188323917137476
YHL009C	0	0	0.0188323917137476
YOL159C-A	0	1	0.0188323917137476
YAL038W	0	0	0.0188323917137476
YMR289W	0	1	0.0188323917137476
YGR147C	0	0	0.0188323917137476
YNL229C	0	0	0.0188323917137476
YDR092W	0	0	0.0188323917137476
YFL044C	0	0	0.0188323917137476
YBL029W	0	1	0.0188323917137476
YER083C	0	0	0.0188323917137476
YMR146C	0	0	0.0188323917137476
YHR083W	0	0	0.0188323917137476
YBR192W	0	0	0.0188323917137476
YBR171W	0	0	0.0188323917137476
YAR002W	0	0	0.0188323917137476
YDR262W	0	1	0.0188323917137476
YLR363C	0	0	0.0188323917137476
YNR034W-A	0	1	0.0188323917137476
YNL085W	0	0	0.0188323917137476
YKL018C-A	0	1	0.0188323917137476
YHR132C	0	0	0.0188323917137476
YBR024W	0	0	0.0188323917137476
YBL091C-A	0	1	0.0188323917137476
YKR101W	0	0	0.0188323917137476
YCR027C	0	0	0.0188323917137476
YKL046C	0	0	0.0188323917137476
YLR301W	0	0	0.0188323917137476
YLR363W-A	0	1	0.0188323917137476
YNL001W	0	0	0.0188323917137476
YMR074C	0	1	0.0188323917137476
YDR001C	0	0	0.0188323917137476
YER005W	0	0	0.0188323917137476
YOR369C	0	0	0.0188323917137476
YGL252C	0	0	0.0188323917137476
YLR287C	0	1	0.0188323917137476
YGR082W	0	0	0.0188323917137476
YNL268W	0	0	0.0188323917137476
YHR106W	0	0	0.0188323917137476
YMR116C	0	0	0.0188323917137476
YER147C	0	0	0.0188323917137476
YLR225C	0	1	0.0188323917137476
YDL036C	0	0	0.0188323917137476
YGL254W	0	0	0.0188323917137476
YOL062C	0	0	0.0188323917137476
YHR194W	0	0	0.0188323917137476
YLL062C	0	0	0.0188323917137476
YLL018C	0	0	0.0188323917137476
YKL063C	0	1	0.0188323917137476
YDR540C	0	1	0.0188323917137476
YLR222C	0	0	0.0188323917137476
YCR023C	0	1	0.0188323917137476
YBR195C	0	0	0.0188323917137476
YDR007W	1	0	0.0188323917137476
YDL014W	0	0	0.0188146754468485
YFL021W	0	0	0.018796992481203
YHL032C	0	0	0.0187793427230047
YNL316C	0	0	0.0187617260787993
YPL177C	0	0	0.0187441424554827
YLR447C	0	0	0.0187265917602996
YNL207W	0	0	0.0187090739008419
YLR059C	0	0	0.0186915887850467
YBR106W	0	0	0.0186741363211951
YPL108W	0	1	0.0186741363211951
YNR032W	0	0	0.0186567164179104
YJL137C	0	0	0.0186393289841566
YMR202W	0	0	0.0186219739292365
YBL022C	0	0	0.0186046511627907
YKL154W	0	0	0.0185873605947955
YFL045C	0	0	0.0185701021355617
YOR334W	0	0	0.0185528756957328
YNL313C	0	0	0.0185356811862836
YLR126C	0	0	0.0185185185185185
YMR027W	0	1	0.0185185185185185
YBR105C	0	0	0.0185013876040703
YDR031W	0	1	0.0185013876040703
YBR079C	0	0	0.0184842883548983
YER176W	0	0	0.0184672206832872
YMR135C	0	0	0.018450184501845
YPL050C	0	0	0.0184331797235023
YGL017W	0	0	0.0184162062615101
YKL094W	0	1	0.0184162062615101
YBR020W	0	0	0.0183992640294388
YJL217W	0	1	0.0183992640294388
YGR046W	0	0	0.0183823529411765
YLL024C	0	0	0.0183654729109275
YGL097W	0	0	0.018348623853211
YHR021C	0	0	0.0183318056828598
YOR145C	0	0	0.0183150183150183
YLR189C	0	0	0.0182982616651418
YCL059C	0	0	0.0182815356489945
YLR401C	0	0	0.0182648401826484
YGR288W	0	0	0.0182481751824818
YNL132W	0	0	0.0182315405651778
YMR259C	0	1	0.0182315405651778
YLR359W	0	0	0.0182149362477231
YKR056W	0	0	0.0181983621474067
YGR240C	0	0	0.0181818181818182
YNL178W	0	0	0.0181653042688465
YLR265C	0	0	0.0181488203266788
YOL049W	0	0	0.0181323662737987
YJL212C	0	0	0.0181159420289855
YPL211W	0	0	0.0180995475113122
YLR380W	0	0	0.0180831826401447
YGR158C	0	0	0.01806684733514
YOR312C	0	0	0.0180505415162455
YBL011W	0	0	0.018034265103697
YMR099C	0	0	0.018018018018018
YJL196C	0	0	0.018001800180018
YDR324C	0	0	0.0179856115107914
YPL206C	0	0	0.0179694519317161
YOR040W	0	0	0.0179533213644524
YFR005C	0	0	0.0179372197309417
YJL056C	0	0	0.017921146953405
YOR185C	0	0	0.017905102954342
YLR340W	0	0	0.0178890876565295
YBL041W	0	0	0.0178731009830206
YHR041C	0	0	0.0178571428571429
YBR204C	0	1	0.0178571428571429
YBL010C	0	1	0.0178571428571429
YIR038C	0	0	0.0178412132024978
YGL031C	0	0	0.017825311942959
YLR231C	0	0	0.0178094390026714
YOR056C	0	0	0.0177935943060498
YLL011W	0	0	0.0177777777777778
YMR260C	0	0	0.0177619893428064
YIL010W	0	0	0.0177462289263531
YOR298C-A	0	0	0.0177304964539007
YDR331W	0	0	0.0177147918511957
YER101C	0	1	0.0177147918511957
YIL097W	0	0	0.0176991150442478
YLR364W	0	1	0.0176991150442478
YDR429C	0	0	0.017683465959328
YDR223W	0	0	0.0176678445229682
YBL031W	0	1	0.0176678445229682
YGR103W	0	0	0.0176522506619594
YML124C	0	0	0.017636684303351
YPR184W	0	0	0.0176211453744493
YCR044C	0	0	0.0176056338028169
YOL094C	0	0	0.0175901495162709
YAL039C	0	0	0.0175746924428823
YOR356W	0	0	0.0175592625109745
YGL135W	0	0	0.0175438596491228
YBR026C	0	0	0.0175284837861525
YOR346W	0	0	0.0175131348511384
YOR021C	0	0	0.0174978127734033
YIL079C	0	0	0.0174825174825175
YGL059W	0	1	0.0174825174825175
YOL120C	0	0	0.0174672489082969
YJR062C	0	0	0.0174520069808028
YGR122W	0	0	0.01743679163034
YJL098W	0	0	0.0174216027874564
YHL013C	0	1	0.0174216027874564
YMR069W	0	0	0.0174064403829417
YMR130W	0	1	0.0174064403829417
YBL067C	0	1	0.0174064403829417
YCL039W	0	0	0.0173913043478261
YBR094W	0	1	0.0173913043478261
YHR174W	0	0	0.0173761946133797
YJL122W	0	0	0.0173611111111111
YPL081W	0	0	0.0173460537727667
YBR016W	0	0	0.0173310225303293
YDR299W	0	0	0.0173160173160173
YGL185C	0	0	0.0173010380622837
YBL024W	0	0	0.017286084701815
YAL043C	0	0	0.0172711571675302
YDR096W	0	0	0.0172562553925798
YBR033W	0	1	0.0172562553925798
YCR043C	0	1	0.0172562553925798
YPL133C	0	0	0.0172413793103448
YIL001W	0	1	0.0172413793103448
YLR038C	0	0	0.0172265288544358
YJR139C	0	0	0.0172117039586919
YNL040W	0	1	0.0172117039586919
YGR029W	0	0	0.0171969045571797
YBL005W	0	0	0.0171821305841924
YDL226C	0	0	0.0171673819742489
YCL037C	0	0	0.0171526586620926
YBR225W	0	1	0.0171526586620926
YDL185W	0	0	0.0171379605826907
YMR196W	0	1	0.0171379605826907
YGR012W	0	1	0.0171379605826907
YDL208W	0	0	0.0171232876712329
YIL119C	0	0	0.0171086398631309
YJL109C	0	0	0.0170940170940171
YOR371C	0	0	0.0170794192997438
YNR021W	0	1	0.0170794192997438
YIL103W	0	0	0.0170648464163823
YPL266W	0	0	0.0170502983802217
YGL100W	0	0	0.0170357751277683
YLR066W	0	0	0.0170212765957447
YGL120C	0	0	0.0170068027210884
YKR076W	0	0	0.0169923534409516
YBR260C	0	0	0.0169779286926995
YBR291C	0	0	0.0169635284139101
YNL246W	0	0	0.0169491525423729
YKL112W	0	0	0.0169348010160881
YDL224C	0	0	0.0169204737732657
YPL060W	0	0	0.0169061707523246
YGR205W	0	1	0.0169061707523246
YKL067W	0	0	0.0168918918918919
YMR177W	0	0	0.0168776371308017
YNL072W	0	0	0.0168634064080944
YBR082C	0	0	0.016849199663016
YMR019W	0	1	0.016849199663016
YLR372W	0	0	0.0168350168350168
YHR179W	0	1	0.0168350168350168
YDR284C	0	0	0.0168208578637511
YDR156W	0	0	0.0168067226890756
YEL026W	0	0	0.0167926112510495
YDR368W	0	0	0.0167785234899329
YDR272W	0	0	0.0167644593461861
YKL056C	0	0	0.016750418760469
YBL017C	0	0	0.0167364016736402
YMR021C	0	0	0.0167224080267559
YKL103C	0	0	0.0167084377610693
YNL180C	0	0	0.01669449081803
YOR251C	0	1	0.01669449081803
YMR132C	0	1	0.01669449081803
YBR092C	0	0	0.0166805671392827
YGL201C	0	0	0.0166666666666667
YGR233C	0	0	0.0166527893422148
YOR016C	0	0	0.0166389351081531
YDR184C	0	0	0.0166251039068994
YBL047C	0	0	0.0166112956810631
YKL216W	0	0	0.016597510373444
YPL220W	0	0	0.0165837479270315
YLR044C	0	0	0.0165700082850041
YOR155C	0	0	0.0165562913907285
YBR202W	0	0	0.0165425971877585
YPL093W	0	0	0.0165289256198347
YOR142W	0	0	0.0165152766308836
YNL264C	0	0	0.0165016501650165
YLR438W	0	0	0.0164880461665293
YPL270W	0	0	0.0164744645799012
YBR137W	0	1	0.0164744645799012
YDR165W	0	0	0.0164609053497942
YBL043W	0	0	0.0164473684210526
YPR063C	0	1	0.0164473684210526
YKL130C	0	0	0.0164338537387017
YMR008C	0	0	0.0164203612479475
YPL043W	0	0	0.0164068908941756
YKL017C	0	0	0.0163934426229508
YCL038C	0	0	0.0163800163800164
YMR011W	0	0	0.016366612111293
YDR476C	0	1	0.016366612111293
YHR201C	0	0	0.0163532297628782
YPR186C	0	0	0.0163398692810458
YPR081C	0	0	0.0163265306122449
YGL036W	0	1	0.0163265306122449
YFL039C	0	0	0.0163132137030995
YPR067W	0	0	0.0162999185004075
YBR123C	0	0	0.0162866449511401
YGL101W	0	1	0.0162866449511401
YDR449C	0	0	0.016273393002441
YDR267C	0	1	0.016273393002441
YHR032W	0	1	0.016273393002441
YOR128C	0	0	0.016260162601626
YGR010W	0	0	0.016246953696182
YDR044W	0	0	0.0162337662337662
YKL144C	0	0	0.016220600162206
YGR234W	0	0	0.0162074554294976
YDR079C-A	0	0	0.0161943319838057
YOR212W	0	0	0.0161812297734628
YDR418W	0	0	0.0161681487469685
YMR094W	0	0	0.0161550888529887
YDR045C	0	0	0.0161420500403551
YBL035C	0	0	0.0161290322580645
YLL048C	0	0	0.016116035455278
YGR280C	0	0	0.0161030595813204
YJL208C	0	0	0.0160901045856798
YLR051C	0	0	0.0160771704180064
YNL042W	0	0	0.0160642570281124
YLR387C	0	1	0.0160642570281124
YAL031C	0	0	0.0160513643659711
YBR196C	0	0	0.0160384923817161
YBR102C	0	0	0.016025641025641
YDR253C	0	0	0.0160128102481986
YOR206W	0	0	0.016
YBR189W	0	0	0.0159872102318145
YOR138C	0	0	0.0159744408945687
YEL066W	0	0	0.0159616919393456
YBR207W	0	0	0.0159489633173844
YBR109C	0	0	0.0159362549800797
YDR238C	0	0	0.0159235668789809
YCR036W	0	0	0.0159108989657916
YPL046C	0	0	0.0158982511923688
YBL084C	0	0	0.0158856235107228
YJL111W	0	0	0.0158730158730159
YDR404C	0	0	0.0158604282315623
YLR196W	0	0	0.0158478605388273
YMR226C	0	0	0.0158353127474268
YIL018W	0	0	0.0158227848101266
YJL054W	0	0	0.0158102766798419
YJR048W	0	0	0.0157977883096366
YBR200W	0	0	0.015785319652723
YBR267W	0	0	0.0157728706624606
YHR043C	0	0	0.0157604412923562
YAL020C	0	0	0.015748031496063
YLR109W	0	0	0.01573564122738
YNL163C	0	0	0.0157232704402516
YJR119C	0	0	0.0157109190887667
YAL007C	0	0	0.0156985871271586
YDL125C	0	0	0.0156862745098039
YOL086C	0	0	0.0156739811912226
YLL004W	0	0	0.0156617071260767
YNL115C	0	1	0.0156617071260767
YMR113W	0	0	0.0156494522691706
YPL028W	0	0	0.0156372165754496
YDR524C	0	0	0.015625
YBR131W	0	0	0.0156128024980484
YDL112W	0	0	0.015600624024961
YHR193C	0	0	0.0155884645362432
YMR165C	0	0	0.0155763239875389
YDR480W	0	0	0.0155642023346304
YCR047C	0	0	0.015552099533437
YFL004W	0	0	0.0155400155400155
YLR430W	0	0	0.015527950310559
YPR098C	0	1	0.015527950310559
YMR303C	0	0	0.0155159038013964
YML005W	0	0	0.0155038759689922
YDR287W	0	0	0.0154918667699458
YIL071C	0	0	0.0154798761609907
YDR339C	0	0	0.0154679040989946
YDR503C	0	0	0.0154559505409583
YCL034W	0	0	0.0154440154440154
YOL059W	0	0	0.0154320987654321
YBL058W	0	0	0.015420200462606
YLR007W	0	0	0.0154083204930663
YLR343W	0	0	0.0153964588144727
YKR044W	0	1	0.0153964588144727
YML058W-A	0	0	0.0153846153846154
YJR002W	0	0	0.0153727901614143
YOR173W	0	0	0.0153621068032187
YDR003W	0	0	0.0153621068032187
YHR065C	0	0	0.0153621068032187
YML108W	0	1	0.0153621068032187
YOL021C	0	0	0.0153621068032187
YDR056C	0	1	0.0153621068032187
YPL207W	0	1	0.0153621068032187
YJL093C	0	0	0.0153621068032187
YOR164C	0	1	0.0153621068032187
YBR253W	0	0	0.0153621068032187
YGR162W	0	0	0.0153621068032187
YJL033W	0	0	0.0153621068032187
YMR042W	0	0	0.0153621068032187
YDL045C	0	0	0.0153621068032187
YDR191W	0	0	0.0153621068032187
YKL149C	0	0	0.0153621068032187
YJL146W	0	0	0.0153621068032187
YLR105C	0	0	0.0153621068032187
YNL070W	0	0	0.0153621068032187
YPL263C	0	1	0.0153621068032187
YLR410W	0	0	0.0153621068032187
YBR087W	0	0	0.0153621068032187
YFL009W	0	0	0.0153621068032187
YLR129W	0	0	0.0153621068032187
YOR246C	0	1	0.0153621068032187
YLR348C	0	0	0.0153621068032187
YJR003C	0	0	0.0153621068032187
YNL077W	0	1	0.0153621068032187
YPL258C	0	0	0.0153621068032187
YNL096C	0	0	0.0153621068032187
YBL097W	0	0	0.0153621068032187
YOL025W	0	0	0.0153621068032187
YJL116C	0	0	0.0153621068032187
YNL183C	0	0	0.0153621068032187
YJL026W	0	0	0.0153621068032187
YLL061W	0	0	0.0153621068032187
YBL023C	0	0	0.0153621068032187
YFL031W	0	0	0.0153621068032187
YKL077W	0	1	0.0153621068032187
YMR142C	0	0	0.0153621068032187
YKR080W	0	0	0.0153621068032187
YLR029C	0	0	0.0153621068032187
YJL201W	0	0	0.0153621068032187
YGR102C	0	1	0.0153621068032187
YGR272C	0	0	0.0153621068032187
YPL143W	0	0	0.0153621068032187
YGR263C	0	1	0.0153621068032187
YBR050C	0	0	0.0153621068032187
YMR139W	0	0	0.0153621068032187
YDR423C	0	0	0.0153621068032187
YDL083C	0	0	0.0153621068032187
YPL070W	0	0	0.0153621068032187
YNL048W	0	0	0.0153621068032187
YPR115W	0	1	0.0153621068032187
YJL044C	0	0	0.0153621068032187
YML073C	0	0	0.0153621068032187
YDR064W	0	0	0.0153621068032187
YPR140W	0	0	0.0153621068032187
YLR347C	0	0	0.0153621068032187
YOR310C	0	0	0.0153621068032187
YBL015W	0	0	0.0153621068032187
YML097C	0	0	0.0153621068032187
YOL041C	0	0	0.0153621068032187
YJL130C	0	0	0.0153621068032187
YHR196W	0	0	0.0153621068032187
YML014W	0	0	0.0153621068032187
YDR182W	0	0	0.0153621068032187
YBR193C	0	0	0.0153621068032187
YPR065W	0	0	0.0153621068032187
YDL227C	0	0	0.0153621068032187
YDR330W	0	0	0.0153621068032187
YGR144W	0	0	0.0153621068032187
YDL053C	0	1	0.0153621068032187
YLR175W	0	0	0.0153621068032187
YJL178C	0	0	0.0153621068032187
YMR261C	0	0	0.0153621068032187
YML031W	0	0	0.0153621068032187
YGR007W	1	0	0.0153621068032187
YBR097W	0	0	0.0153508771929825
YKR011C	0	1	0.0153508771929825
YJR065C	0	0	0.0153396639883126
YCR083W	0	0	0.0153284671532847
YOR136W	0	0	0.0153172866520788
YLR448W	0	0	0.0153061224489796
YJL191W	0	0	0.0152949745083758
YKL220C	0	0	0.0152838427947598
YNL275W	0	0	0.0152727272727273
YNL073W	0	0	0.0152621101526211
YNL007C	0	0	0.0152621101526211
YGR232W	0	0	0.0152621101526211
YBL030C	0	0	0.0152621101526211
YAL014C	0	0	0.0152621101526211
YGL103W	0	0	0.0152621101526211
YNR074C	0	0	0.0152621101526211
YNL152W	0	1	0.0152621101526211
YGR260W	0	0	0.0152621101526211
YKL078W	0	0	0.0152621101526211
YJL039C	0	0	0.0152621101526211
YPL012W	0	0	0.0152621101526211
YDR205W	0	0	0.0152621101526211
YEL038W	0	1	0.0152621101526211
YBL046W	0	0	0.0152621101526211
YKR078W	0	0	0.0152621101526211
YJR091C	0	0	0.0152621101526211
YGR058W	0	1	0.0152621101526211
YHR009C	0	1	0.0152621101526211
YOR294W	0	0	0.0152621101526211
YBR188C	0	0	0.0152621101526211
YGR118W	0	0	0.0152621101526211
YNL245C	0	0	0.0152621101526211
YFR033C	0	0	0.0152621101526211
YDL129W	0	1	0.0152621101526211
YBR141C	0	1	0.0152621101526211
YPR134W	0	0	0.0152621101526211
YBR060C	0	0	0.0152621101526211
YOL056W	0	1	0.0152621101526211
YNR009W	0	0	0.0152621101526211
YOR163W	0	0	0.0152621101526211
YCR057C	0	0	0.0152621101526211
YHR148W	0	0	0.0152621101526211
YIL172C	0	1	0.0152621101526211
YKL206C	0	0	0.0152621101526211
YFR049W	0	0	0.0152621101526211
YIL143C	0	0	0.0152621101526211
YLR384C	0	0	0.0152621101526211
YLR063W	0	1	0.0152621101526211
YDR061W	0	1	0.0152621101526211
YNL056W	0	1	0.0152621101526211
YOR062C	0	1	0.0152621101526211
YOL102C	0	0	0.0152621101526211
YJL143W	0	0	0.0152621101526211
YPL014W	0	1	0.0152621101526211
YFL018C	0	0	0.0152621101526211
YLR420W	0	0	0.0152621101526211
YPR111W	0	0	0.0152621101526211
YAL003W	0	0	0.0152621101526211
YGR213C	0	0	0.0152621101526211
YFL007W	0	0	0.0152621101526211
YDR148C	0	0	0.0152621101526211
YBR103W	0	0	0.0152621101526211
YLR085C	0	0	0.0152621101526211
YPR172W	0	1	0.0152621101526211
YLR118C	0	1	0.0152621101526211
YER100W	0	0	0.0152621101526211
YNL254C	0	1	0.0152621101526211
YJL055W	0	1	0.0152621101526211
YMR073C	0	0	0.0152621101526211
YJL068C	0	0	0.0152621101526211
YML056C	0	1	0.0152621101526211
YKL069W	0	1	0.0152621101526211
YLL058W	0	0	0.0152621101526211
YGL060W	0	1	0.0152621101526211
YLR048W	0	0	0.0152621101526211
YBR067C	0	0	0.0152621101526211
YJR122W	0	1	0.0152621101526211
YER171W	0	0	0.0152621101526211
YGR227W	0	0	0.0152621101526211
YJR046W	0	0	0.0152621101526211
YOR167C	0	0	0.0152621101526211
YCR073W-A	0	0	0.0152621101526211
YBR108W	0	1	0.0152621101526211
YIR018W	0	0	0.0152621101526211
YOL028C	0	0	0.0152621101526211
YDR086C	0	0	0.0152621101526211
YER145C	0	0	0.0152621101526211
YDR508C	0	0	0.0152621101526211
YLR090W	0	0	0.0152621101526211
YPL126W	0	0	0.0152621101526211
YJR156C	0	0	0.0152621101526211
YKL014C	0	0	0.0152621101526211
YDL084W	0	0	0.0152621101526211
YKL027W	0	1	0.0152621101526211
YNL053W	0	0	0.0152621101526211
YDL212W	0	0	0.0152621101526211
YBR290W	0	0	0.0152621101526211
YDL165W	0	0	0.0152621101526211
YDR294C	0	0	0.0152621101526211
YDL139C	0	1	0.0152621101526211
YBR289W	0	0	0.0152621101526211
YDL144C	0	1	0.0152621101526211
YBR031W	0	0	0.0152621101526211
YBR021W	0	0	0.0152621101526211
YIL088C	0	0	0.0152621101526211
YKR103W	0	0	0.0152621101526211
YBR247C	0	0	0.0152621101526211
YGL016W	0	0	0.0152621101526211
YBL052C	0	0	0.0152621101526211
YMR301C	0	0	0.0152621101526211
YAL044C	0	0	0.0152621101526211
YHR099W	0	0	0.0152621101526211
YMR278W	0	1	0.0152621101526211
YGR119C	0	0	0.0152621101526211
YEL051W	0	0	0.0152621101526211
YBR062C	0	1	0.0152621101526211
YHR034C	0	0	0.0152621101526211
YMR258C	0	1	0.0152621101526211
YLR336C	0	0	0.0152621101526211
YPR113W	0	0	0.0152621101526211
YNL291C	0	0	0.0152621101526211
YPR023C	0	0	0.0152621101526211
YPL237W	0	0	0.0152621101526211
YDR450W	0	0	0.0152621101526211
YBL099W	0	0	0.0152621101526211
YLR228C	0	0	0.0152621101526211
YNL149C	0	0	0.0152621101526211
YBL008W	0	0	0.0152621101526211
YNR054C	0	0	0.0152621101526211
YBR275C	0	0	0.0152621101526211
YKR094C	0	0	0.0152621101526211
YDR252W	0	0	0.0152621101526211
YDR147W	1	0	0.0152621101526211
YOR315W	0	0	0.0152621101526211
YEL044W	0	0	0.0152621101526211
YOL158C	0	0	0.0152621101526211
YAR031W	0	0	0.0152621101526211
YIL148W	0	0	0.0152621101526211
YKR042W	0	0	0.0152621101526211
YBL074C	0	0	0.0152621101526211
YNL234W	0	0	0.0152621101526211
YDR020C	0	1	0.0152621101526211
YER082C	0	0	0.0152621101526211
YDR090C	0	1	0.0152621101526211
YOR320C	0	0	0.0152621101526211
YCR072C	0	0	0.0152621101526211
YGR279C	0	0	0.0152621101526211
YNL302C	0	0	0.0152621101526211
YCR037C	0	0	0.0152621101526211
YML111W	0	0	0.0152621101526211
YPR042C	0	0	0.0152621101526211
YOL057W	0	1	0.0152621101526211
YBR136W	0	0	0.0152621101526211
YGR154C	0	0	0.0152621101526211
YAL001C	0	0	0.0152621101526211
YPL083C	0	0	0.0152621101526211
YOR372C	0	0	0.0152621101526211
YDR350C	0	0	0.0152621101526211
YOR258W	0	1	0.0152621101526211
YOR025W	0	0	0.0152621101526211
YFL034C-A	0	0	0.0152621101526211
YDL064W	0	0	0.0152621101526211
YLL005C	0	0	0.0152621101526211
YHL021C	0	1	0.0152621101526211
YDL153C	0	0	0.0152621101526211
YLR453C	0	0	0.0152621101526211
YMR229C	0	0	0.0152621101526211
YCR069W	0	1	0.0152621101526211
YIR001C	0	0	0.0152621101526211
YDR362C	0	0	0.0152621101526211
YML068W	0	0	0.0152621101526211
YOR213C	0	0	0.0152621101526211
YJL104W	0	0	0.0152621101526211
YOR077W	0	1	0.0152621101526211
YCL011C	0	0	0.0152621101526211
YHR123W	1	0	0.0152621101526211
YOR096W	0	0	0.0152519893899204
YNL002C	0	0	0.0152418820410868
YFR006W	0	1	0.0152418820410868
YMR178W	0	1	0.0152418820410868
YPR019W	0	0	0.0152317880794702
YOR297C	0	0	0.0152217074784911
YMR187C	0	1	0.0152217074784911
YDR371W	0	1	0.0152217074784911
YCL054W	0	0	0.0152116402116402
YGL178W	0	0	0.0152015862524785
YBR074W	0	1	0.0152015862524785
YOR028C	0	0	0.0151915455746367
YBR198C	0	0	0.0151815181518152
YGR083C	0	0	0.0151715039577836
YJR136C	0	0	0.015161502966381
YIL078W	0	0	0.0151515151515152
YBL042C	0	0	0.0151415404871626
YAL035W	0	0	0.0151315789473684
YBR244W	0	0	0.0151216305062459
YBR169C	0	0	0.0151116951379763
YOL121C	0	0	0.0151017728168089
YLL056C	0	0	0.0150918635170604
YMR162C	0	0	0.0150819672131148
YOR204W	0	0	0.0150720838794233
YLL023C	0	1	0.0150720838794233
YJL184W	0	0	0.0150622134905043
YDR447C	0	0	0.0150523560209424
YKR041W	0	1	0.0150523560209424
YER179W	0	0	0.0150425114453891
YMR182C	0	0	0.0150326797385621
YOL105C	0	0	0.0150228608752449
YIL138C	0	0	0.0150130548302872
YNR029C	0	1	0.0150130548302872
YNL197C	0	0	0.015003261578604
YHR100C	0	1	0.015003261578604
YHR062C	0	0	0.014993481095176
YCL005W	0	1	0.014993481095176
YKR062W	0	0	0.0149837133550489
YBR073W	0	0	0.0149739583333333
YER144C	0	0	0.0149642160052049
YAL005C	0	0	0.0149544863459038
YIL031W	0	0	0.0149447693307342
YPL048W	0	0	0.0149350649350649
YMR290C	0	0	0.0149253731343284
YNL209W	0	0	0.0149156939040208
YGL226C-A	0	0	0.0149060272197019
YLR276C	0	0	0.0148963730569948
YDR139C	0	0	0.0148867313915858
YNL094W	0	0	0.0148771021992238
YER051W	0	0	0.0148674854557207
YPR005C	0	0	0.0148578811369509
YIR041W	0	0	0.0148482892188509
YHR150W	0	0	0.0148387096774194
YJR106W	0	0	0.014829142488717
YBL045C	0	0	0.014819587628866
YPL198W	0	0	0.0148100450740502
YMR291W	0	1	0.0148100450740502
YHR203C	0	0	0.0148005148005148
YKL088W	0	0	0.0147909967845659
YGL167C	0	0	0.0147814910025707
YBR059C	0	0	0.014771997430957
YBL101C	0	0	0.0147625160462131
YDR009W	0	0	0.0147530468248877
YBL026W	0	0	0.0147435897435897
YML021C	0	0	0.0147341447789878
YHR131C	0	1	0.0147341447789878
YPL096W	0	0	0.0147247119078105
YDR372C	0	0	0.0147152911068458
YNL151C	0	0	0.0147058823529412
YML035C	0	0	0.0146964856230032
YDR152W	0	1	0.0146964856230032
YER028C	0	0	0.0146871008939974
YBR147W	0	1	0.0146871008939974
YER185W	0	1	0.0146871008939974
YNL308C	0	0	0.0146777281429483
YFL048C	0	0	0.0146683673469388
YLR035C	0	0	0.0146590184831103
YDR525W-A	0	1	0.0146590184831103
YLL055W	0	1	0.0146590184831103
YOR375C	0	0	0.0146496815286624
YGL090W	0	0	0.014640356460853
YHR088W	0	0	0.0146310432569975
YDL122W	0	0	0.0146217418944692
YNL075W	0	0	0.0146124523506989
YPL212C	0	0	0.0146031746031746
YEL056W	0	0	0.0145939086294416
YPR035W	0	0	0.0145846544071021
YKL176C	0	0	0.014575411913815
YKR001C	0	0	0.0145661811272958
YML067C	0	0	0.0145569620253165
YGR128C	0	0	0.0145477545857052
YNL024C	0	1	0.0145477545857052
YGL232W	0	0	0.0145385587863464
YOR172W	0	0	0.01452937460518
YNL090W	0	0	0.014520202020202
YLR142W	0	0	0.0145110410094637
YDL135C	0	0	0.0145018915510719
YGL207W	0	0	0.0144927536231884
YLR259C	0	0	0.0144836272040302
YJR042W	0	0	0.0144745122718691
YOR165W	0	0	0.0144654088050314
YNL182C	0	0	0.0144563167818982
YCL028W	0	1	0.0144563167818982
YBL038W	0	0	0.0144472361809045
YGR208W	0	0	0.0144381669805399
YIL027C	0	1	0.0144381669805399
YAL048C	0	0	0.0144291091593476
YPR152C	0	1	0.0144291091593476
YJL052W	0	0	0.0144200626959248
YJL016W	0	1	0.0144200626959248
YNL281W	0	0	0.0144110275689223
YPL063W	0	0	0.0144020037570445
YDL031W	0	0	0.0143929912390488
YJR123W	0	0	0.0143839899937461
YJL094C	0	0	0.014375
YKR039W	0	0	0.014366021236727
YAL017W	0	0	0.0143570536828964
YCR010C	0	0	0.0143480973175296
YLR354C	0	0	0.0143391521197007
YPL274W	0	0	0.0143302180685358
YML018C	0	1	0.0143302180685358
YKR018C	0	1	0.0143302180685358
YDL244W	0	0	0.014321295143213
YKL207W	0	1	0.014321295143213
YNL016W	0	0	0.014312383322962
YML088W	0	0	0.0143034825870647
YOR129C	0	0	0.0142945929148539
YPL038W	0	0	0.0142857142857143
YGL134W	0	0	0.0142768466790813
YKL068W	0	0	0.0142679900744417
YHL001W	0	0	0.0142591444513329
YJR117W	0	0	0.0142503097893432
YPL219W	0	0	0.0142414860681115
YML115C	0	0	0.0142326732673267
YNL049C	0	0	0.0142238713667285
YOL066C	0	0	0.0142150803461063
YDR425W	0	0	0.0142063001852996
YGR085C	0	0	0.0141975308641975
YGR019W	0	0	0.014188772362739
YHR003C	0	1	0.014188772362739
YLR009W	0	0	0.0141800246609125
YIL052C	0	0	0.0141712877387554
YOR245C	0	0	0.0141625615763547
YJL008C	0	0	0.0141538461538462
YDL190C	0	0	0.0141451414514145
YJL148W	0	0	0.0141364474492932
YLR020C	0	0	0.0141277641277641
YGR056W	0	0	0.0141190914671578
YGR245C	0	0	0.0141104294478528
YOL136C	0	0	0.0141017780502759
YPL125W	0	0	0.014093137254902
YML024W	0	0	0.0140845070422535
YNR053C	0	0	0.0140758873929009
YFL029C	0	0	0.0140672782874618
YFL005W	0	0	0.0140586797066015
YLR446W	0	1	0.0140586797066015
YJL079C	0	1	0.0140586797066015
YMR118C	0	1	0.0140586797066015
YGR145W	0	0	0.0140500916310324
YKR089C	0	0	0.014041514041514
YCR067C	0	0	0.014032946918853
YHR159W	0	1	0.014032946918853
YNR006W	0	0	0.0140243902439024
YGL171W	0	0	0.0140158439975625
YEL020C	0	1	0.0140158439975625
YLR262C-A	0	0	0.0140073081607795
YLR034C	0	0	0.0139987827145466
YDR520C	0	1	0.0139987827145466
YKL152C	0	0	0.0139902676399027
YCR081W	0	0	0.0139817629179331
YGL064C	0	0	0.0139732685297691
YBR119W	0	0	0.0139647844565877
YLR376C	0	0	0.0139563106796117
YJL174W	0	0	0.0139478471801092
YCL049C	0	1	0.0139478471801092
YJL047C	0	0	0.0139393939393939
YLL013C	0	0	0.013930950938825
YHR192W	0	1	0.013930950938825
YER088C	0	0	0.0139225181598063
YMR176W	0	0	0.0139140955837871
YER134C	0	1	0.0139140955837871
YNR058W	0	0	0.0139056831922612
YOR305W	0	0	0.0138972809667674
YNL288W	0	0	0.0138888888888889
YLR375W	0	1	0.0138888888888889
YIL051C	0	0	0.0138805069402535
YLR241W	0	1	0.0138805069402535
YAL053W	0	0	0.0138721351025332
YAL025C	0	0	0.0138637733574442
YEL013W	0	0	0.013855421686747
YNL262W	0	0	0.0138470800722456
YIL066C	0	0	0.0138387484957882
YDL216C	0	0	0.0138304269392664
YML012W	0	0	0.0138221153846154
YGR110W	0	1	0.0138221153846154
YKL033W-A	0	1	0.0138221153846154
YFR050C	0	0	0.0138138138138138
YJR040W	0	0	0.0138055222088836
YLR427W	0	0	0.0137972405518896
YBR240C	0	0	0.01378896882494
YKL172W	0	0	0.0137807070101857
YHR186C	0	0	0.0137724550898204
YDL042C	0	0	0.0137642130460802
YLR022C	0	0	0.013755980861244
[truncated: 3,790 more rows]
