# Supplementary material for: Computationally Driven, Quantitative Experiments Discover Genes Required for Mitochondrial Biogenesis
Source: PLoS Genet. 2009 Mar 20;5(3):e1000407. doi: 10.1371/journal.pgen.1000407 (PMC2648979; doi:10.1371/journal.pgen.1000407)
Supplement: Dataset S2 — Top 100 novel ensemble predictions for additional yeast biological processes. A zip file containing 387 tab-delimited text files of the ensemble predictions for the indicated Gene Ontology Biological Process Term. (21.70 MB GZ) [file pgen.1000407.s013.gz › GO_0006605.txt]

ORF	AnnotatedToTerm?	Uncharacterized_04152007?	Precision
YDL116W	1	0	1.0
YGL172W	1	0	1.0
YMR047C	1	0	1.0
YLR335W	1	0	1.0
YFR002W	1	0	1.0
YKL057C	1	0	1.0
YGL092W	1	0	1.0
YAR002W	1	0	1.0
YMR235C	1	0	1.0
YNL131W	1	0	1.0
YNL121C	1	0	1.0
YJL061W	1	0	1.0
YKR082W	1	0	1.0
YJR042W	1	0	1.0
YJL041W	1	0	1.0
YML103C	1	0	1.0
YER107C	1	0	1.0
YGR119C	1	0	1.0
YIL115C	1	0	1.0
YOR020C	0	0	0.96969696969697
YOR232W	1	0	0.96969696969697
YMR203W	1	0	0.96969696969697
YJL034W	1	0	0.96969696969697
YLR347C	1	0	0.96969696969697
YER105C	1	0	0.96969696969697
YKL068W	1	0	0.96969696969697
YMR153W	1	0	0.96969696969697
YIL149C	1	0	0.96969696969697
YJR045C	1	0	0.96969696969697
YGR218W	1	0	0.96969696969697
YML055W	1	0	0.96969696969697
YJL143W	1	0	0.96969696969697
YKR001C	1	0	0.96969696969697
YNL189W	0	0	0.948717948717949
YNL070W	1	0	0.948717948717949
YLR191W	1	0	0.948717948717949
YMR129W	1	0	0.948717948717949
YBL079W	1	0	0.948717948717949
YNR017W	1	0	0.948717948717949
YOR046C	0	0	0.930232558139535
YLR066W	1	0	0.930232558139535
YGL153W	1	0	0.930232558139535
YOR098C	1	0	0.930232558139535
YPL169C	0	0	0.916666666666667
YPL063W	1	0	0.916666666666667
YKR095W	1	0	0.916666666666667
YLR163C	1	0	0.916666666666667
YML031W	1	0	0.916666666666667
YFL016C	0	0	0.897959183673469
YLR293C	0	0	0.886792452830189
YML105C	1	0	0.886792452830189
YDR192C	1	0	0.886792452830189
YDL088C	1	0	0.886792452830189
YLR025W	0	0	0.87037037037037
YLR148W	0	0	0.854545454545454
YDR194C	0	0	0.844827586206897
YMR004W	1	0	0.844827586206897
YHR108W	1	0	0.844827586206897
YJL154C	0	0	0.841269841269841
YBR017C	1	0	0.841269841269841
YNR006W	1	0	0.841269841269841
YOR254C	1	0	0.841269841269841
YJL054W	1	0	0.841269841269841
YOR198C	0	0	0.828125
YNL281W	0	0	0.815384615384615
YJL039C	0	0	0.803030303030303
YKL205W	0	0	0.794117647058823
YPL243W	1	0	0.794117647058823
YPL020C	0	0	0.782608695652174
YNL006W	0	0	0.771428571428571
YPL235W	0	0	0.76056338028169
YLR039C	0	0	0.756756756756757
YPL210C	1	0	0.756756756756757
YPL084W	1	0	0.756756756756757
YLR018C	0	0	0.75
YMR077C	0	0	0.75
YGL016W	1	0	0.75
YDL092W	1	0	0.75
YGL100W	1	0	0.75
YGR082W	1	0	0.75
YGR186W	0	0	0.744186046511628
YKL195W	1	0	0.744186046511628
YLR360W	0	0	0.744186046511628
YIL022W	1	0	0.744186046511628
YHR005C-A	1	0	0.744186046511628
YDR244W	1	0	0.744186046511628
YKL073W	0	0	0.741573033707865
YJL104W	1	0	0.741573033707865
YPL094C	1	0	0.741573033707865
YBR025C	0	0	0.736263736263736
YDR335W	1	0	0.736263736263736
YKR085C	0	0	0.728260869565217
YDR265W	0	0	0.723404255319149
YDR159W	1	0	0.723404255319149
YDL207W	0	0	0.715789473684211
YDR151C	0	0	0.711340206185567
YPL100W	1	0	0.711340206185567
YLR418C	0	0	0.707070707070707
YLR008C	1	0	0.707070707070707
YMR119W	0	0	0.702970297029703
YGL238W	1	0	0.702970297029703
YOR194C	0	0	0.699029126213592
YLR259C	1	0	0.699029126213592
YKL186C	0	0	0.695238095238095
YOR045W	1	0	0.695238095238095
YFR041C	0	0	0.691588785046729
YER110C	1	0	0.691588785046729
YBR279W	0	0	0.685185185185185
YAL002W	0	0	0.681818181818182
YEL020W-A	1	0	0.681818181818182
YMR044W	0	0	0.675675675675676
YGL068W	0	0	0.669642857142857
YPL106C	0	0	0.663716814159292
YHL020C	0	0	0.660869565217391
YLR417W	1	0	0.660869565217391
YLR262C	0	0	0.655172413793103
YMR012W	0	0	0.65
YOR132W	0	0	0.65
YGL097W	1	0	0.65
YMR089C	1	0	0.65
YOL072W	0	0	0.648
YHR133C	0	0	0.648
YPR133W-A	1	0	0.648
YKL122C	1	0	0.648
YKL154W	1	0	0.648
YLR192C	0	0	0.642857142857143
YGL203C	0	0	0.637795275590551
YGL244W	0	0	0.6328125
YDR214W	0	0	0.628787878787879
YBL022C	0	0	0.628787878787879
YOR160W	1	0	0.628787878787879
YDR002W	1	0	0.628787878787879
YJR046W	0	0	0.62406015037594
YMR188C	0	0	0.619402985074627
YNL008C	0	0	0.614814814814815
YGL086W	0	0	0.610294117647059
YNL007C	0	0	0.605839416058394
YDR120C	0	0	0.60431654676259
YDR258C	1	0	0.60431654676259
YLL040C	0	0	0.6
YMR125W	0	0	0.595744680851064
YOR069W	0	0	0.593103448275862
YBR058C	0	0	0.593103448275862
YBR171W	1	0	0.593103448275862
YHR024C	1	0	0.593103448275862
YDR227W	0	0	0.591836734693878
YIR022W	1	0	0.591836734693878
YOR109W	0	0	0.587837837837838
YMR231W	0	0	0.583892617449664
YGR202C	0	0	0.58
YGR142W	0	0	0.576158940397351
YOR123C	0	0	0.57516339869281
YPR088C	1	0	0.57516339869281
YOR007C	0	0	0.571428571428571
YKL145W	0	0	0.567741935483871
YMR219W	0	0	0.564102564102564
YBR081C	0	0	0.563291139240506
YIL063C	1	0	0.563291139240506
YJL053W	0	0	0.559748427672956
YNL177C	0	0	0.558282208588957
YPL240C	0	0	0.558282208588957
YKR065C	1	0	0.558282208588957
YDL065C	1	0	0.558282208588957
YMR080C	0	0	0.554878048780488
YOR027W	0	0	0.551515151515152
YER126C	0	0	0.550295857988166
YDR175C	0	0	0.550295857988166
YPL125W	1	0	0.550295857988166
YDR292C	1	0	0.550295857988166
YGR211W	0	0	0.547058823529412
YMR186W	0	0	0.545977011494253
YDR101C	0	0	0.545977011494253
YMR091C	1	0	0.545977011494253
YGL247W	1	0	0.545977011494253
YNL329C	0	0	0.544973544973545
YOL145C	0	0	0.544973544973545
YER009W	1	0	0.544973544973545
YGR206W	1	0	0.544973544973545
YPR189W	0	0	0.544973544973545
YGR103W	0	0	0.544973544973545
YPL112C	1	0	0.544973544973545
YDL074C	0	0	0.544973544973545
YGR181W	1	0	0.544973544973545
YNL064C	1	0	0.544973544973545
YNL084C	0	0	0.544973544973545
YHR059W	0	0	0.544973544973545
YGL099W	1	0	0.544973544973545
YLL024C	1	0	0.544973544973545
YOL031C	1	0	0.544973544973545
YPL244C	0	0	0.542105263157895
YOR151C	0	0	0.541666666666667
YMR026C	1	0	0.541666666666667
YJL081C	0	0	0.538860103626943
YKL192C	0	0	0.536082474226804
YDL225W	0	0	0.533333333333333
YML035C	0	0	0.530612244897959
YGR220C	0	0	0.527918781725888
YLR442C	0	0	0.525252525252525
YGL115W	0	0	0.522613065326633
YPR161C	0	0	0.52
YMR319C	0	0	0.51980198019802
YNL297C	1	0	0.51980198019802
YDL193W	0	0	0.517241379310345
YER168C	0	0	0.517073170731707
YLR240W	1	0	0.517073170731707
YGR167W	0	0	0.514563106796116
YLR369W	0	0	0.514018691588785
YOR354C	0	0	0.514018691588785
YBR029C	0	0	0.514018691588785
YNL315C	0	0	0.514018691588785
YER103W	1	0	0.514018691588785
YLR292C	1	0	0.514018691588785
YLR378C	1	0	0.514018691588785
YOR297C	1	0	0.514018691588785
YNL214W	0	0	0.511627906976744
YGR081C	0	0	0.511520737327189
YMR308C	1	0	0.511520737327189
YML034W	0	0	0.509174311926605
YPL098C	0	0	0.506849315068493
YGL195W	0	0	0.504545454545455
YDR162C	0	0	0.502262443438914
YDL095W	0	0	0.5
YKR088C	0	0	0.497757847533632
YBR245C	0	0	0.495535714285714
YBL091C	0	0	0.493333333333333
YGR147C	0	0	0.491150442477876
YOL123W	0	0	0.488986784140969
YMR228W	0	0	0.486842105263158
YGR231C	0	0	0.48471615720524
YPR173C	0	0	0.482608695652174
YLR181C	0	0	0.48068669527897
YLR216C	0	0	0.48068669527897
YJR102C	1	0	0.48068669527897
YEL015W	0	0	0.478632478632479
YNL091W	0	0	0.476595744680851
YEL017W	0	0	0.474576271186441
YKL190W	0	0	0.472573839662447
YML075C	0	0	0.470588235294118
YCR071C	0	0	0.468619246861925
YOL027C	0	0	0.466666666666667
YNL077W	0	1	0.466666666666667
YLR310C	0	0	0.464730290456432
YOL010W	0	0	0.462809917355372
YDR190C	0	0	0.461224489795918
YJL091C	0	0	0.461224489795918
YHL002W	1	0	0.461224489795918
YJR133W	0	0	0.459349593495935
YBR192W	0	0	0.45748987854251
YNR051C	0	0	0.455645161290323
YDL042C	0	0	0.453815261044177
YDL020C	0	0	0.452755905511811
YDR088C	0	0	0.452755905511811
YDR329C	1	0	0.452755905511811
YLL026W	0	0	0.452755905511811
YAL005C	1	0	0.452755905511811
YBL090W	0	0	0.450980392156863
YCR021C	0	0	0.44921875
YDR323C	0	0	0.447876447876448
YML049C	0	0	0.447876447876448
YJL128C	1	0	0.447876447876448
YJL144W	0	0	0.446153846153846
YLR009W	0	0	0.445692883895131
YLR309C	0	0	0.445692883895131
YGR157W	0	0	0.445692883895131
YBR091C	1	0	0.445692883895131
YDR289C	0	0	0.445692883895131
YJL036W	1	0	0.445692883895131
YPL146C	1	0	0.445692883895131
YML115C	0	0	0.444852941176471
YGR132C	0	0	0.444852941176471
YPL065W	1	0	0.444852941176471
YJL124C	0	0	0.444852941176471
YBR164C	1	0	0.444852941176471
YPR158W	0	1	0.444852941176471
YCL031C	0	0	0.443223443223443
YDL040C	0	0	0.441605839416058
YLR051C	0	0	0.44
YML078W	0	0	0.438405797101449
YBR103W	0	0	0.437275985663082
YKL002W	0	0	0.437275985663082
YGL241W	1	0	0.437275985663082
YNL158W	0	0	0.436619718309859
YML025C	0	0	0.436619718309859
YLL011W	0	0	0.436619718309859
YDR372C	1	0	0.436619718309859
YDR264C	1	0	0.436619718309859
YJL210W	0	0	0.435540069686411
YMR060C	0	0	0.435540069686411
YDR086C	1	0	0.435540069686411
YML110C	0	0	0.434027777777778
YFR009W	0	0	0.43298969072165
YDR080W	0	0	0.43298969072165
YBL075C	1	0	0.43298969072165
YJL063C	0	0	0.431506849315068
YKL041W	0	0	0.430034129692833
YBL058W	0	0	0.428571428571429
YMR214W	0	0	0.427118644067797
YDR280W	0	0	0.425675675675676
YNL027W	0	0	0.425249169435216
YDL051W	0	0	0.425249169435216
YPL178W	0	0	0.425249169435216
YHR083W	1	0	0.425249169435216
YER019C-A	1	0	0.425249169435216
YDR411C	0	0	0.423841059602649
YGR128C	0	0	0.422442244224422
YKR081C	0	0	0.421052631578947
YML107C	0	0	0.419672131147541
YBR101C	0	0	0.418831168831169
YNL085W	0	0	0.418831168831169
YEL030W	1	0	0.418831168831169
YER006W	0	0	0.41747572815534
YGL127C	0	0	0.416129032258065
YBR129C	0	0	0.414790996784566
YER165W	0	0	0.414012738853503
YML007W	0	0	0.414012738853503
YDR153C	1	0	0.414012738853503
YOR321W	0	0	0.412698412698413
YCR028C-A	0	0	0.411392405063291
YPR079W	0	0	0.410094637223975
YGL095C	0	0	0.408805031446541
YLR429W	0	0	0.407523510971787
YBR201W	0	0	0.406832298136646
YDR171W	0	0	0.406832298136646
YDR142C	1	0	0.406832298136646
YHR027C	0	0	0.405572755417957
YOR004W	0	0	0.404320987654321
YAL025C	0	0	0.403669724770642
YLR276C	0	0	0.403669724770642
YDL113C	1	0	0.403669724770642
YDR069C	0	0	0.402439024390244
YGL173C	0	0	0.401812688821752
YOR241W	0	0	0.401812688821752
YGR239C	1	0	0.401812688821752
YPL029W	0	0	0.400602409638554
YER127W	0	0	0.399399399399399
YML062C	0	0	0.398203592814371
YDR395W	0	0	0.397014925373134
YDR468C	0	0	0.396449704142012
YGR276C	0	0	0.396449704142012
YIR004W	1	0	0.396449704142012
YDL099W	0	0	0.395280235988201
YDL229W	0	0	0.394117647058824
YHR201C	0	0	0.392961876832845
YLR197W	0	0	0.392441860465116
YLL015W	0	0	0.392441860465116
YLR119W	1	0	0.392441860465116
YMR049C	0	0	0.391304347826087
YJR064W	0	0	0.390173410404624
YOR145C	0	0	0.389048991354467
YDL143W	0	0	0.387931034482759
YNL075W	0	0	0.386819484240688
YNL136W	0	0	0.385714285714286
YGL171W	0	0	0.384615384615385
YOR239W	0	0	0.383522727272727
YPL043W	0	0	0.383098591549296
YLR324W	0	0	0.383098591549296
YNL310C	1	0	0.383098591549296
YJR076C	0	0	0.382022471910112
YAL023C	0	0	0.380952380952381
YGR105W	0	0	0.380555555555556
YOR067C	0	0	0.380555555555556
YPL002C	1	0	0.380555555555556
YNR052C	0	0	0.379501385041551
YIL038C	0	0	0.378453038674033
YLR450W	0	0	0.377410468319559
YMR183C	0	0	0.376373626373626
YLR204W	0	0	0.376021798365123
YJR118C	0	0	0.376021798365123
YKR035W-A	1	0	0.376021798365123
YOL049W	0	0	0.375675675675676
YPR072W	0	0	0.375675675675676
YMR013C	1	0	0.375675675675676
YJR075W	0	0	0.37466307277628
YBR142W	0	0	0.373655913978495
YPR108W	0	0	0.372654155495979
YMR307W	0	0	0.372340425531915
YPL012W	0	0	0.372340425531915
YNL059C	1	0	0.372340425531915
YIL035C	0	0	0.371352785145889
YDR381W	0	0	0.37037037037037
YPR128C	0	0	0.369393139841689
YBR095C	0	0	0.368421052631579
YPL126W	0	0	0.36745406824147
YPR174C	0	1	0.36745406824147
YNL257C	0	0	0.366492146596859
YDR320C	0	0	0.365535248041775
YBR185C	0	0	0.364583333333333
YER133W	0	0	0.363636363636364
YNL002C	0	0	0.362694300518135
YGL020C	0	0	0.361757105943152
YKL165C	0	0	0.360824742268041
YPR112C	0	0	0.359897172236504
YLR166C	0	0	0.358974358974359
YNL118C	0	0	0.358056265984655
YOR361C	0	0	0.357682619647355
YCL044C	0	0	0.357682619647355
YMR204C	0	0	0.357682619647355
YBR121C	0	0	0.357682619647355
YPL093W	1	0	0.357682619647355
YNL229C	1	0	0.357682619647355
YDR296W	0	0	0.35678391959799
YML130C	0	0	0.355889724310777
YMR033W	0	0	0.355
YMR039C	0	0	0.354838709677419
YNL154C	0	0	0.354838709677419
YHR171W	1	0	0.354838709677419
YHR013C	0	0	0.353960396039604
YHR132C	0	0	0.353086419753086
YNL163C	0	0	0.352216748768473
YGL044C	0	0	0.351351351351351
YPL118W	0	0	0.350490196078431
YCL050C	0	0	0.349633251833741
YDR245W	0	0	0.348780487804878
YDR177W	0	0	0.347931873479319
YOR193W	0	0	0.347087378640777
YER100W	0	0	0.346246973365617
YER151C	0	0	0.345410628019324
YGL206C	0	0	0.344578313253012
YJL048C	0	0	0.34375
YDR528W	0	0	0.342925659472422
YOR039W	0	0	0.342105263157895
YDR334W	0	0	0.341288782816229
YIL173W	0	0	0.34047619047619
YKL197C	0	0	0.339667458432304
YDR163W	0	0	0.338862559241706
YKL009W	0	0	0.33806146572104
YDR313C	0	0	0.337264150943396
YGL151W	0	0	0.336470588235294
YBR288C	0	0	0.335680751173709
YNL182C	0	0	0.334894613583138
YOR261C	0	0	0.33411214953271
YCL054W	0	0	0.333333333333333
YOR117W	0	0	0.332558139534884
YOR259C	0	0	0.331786542923434
YPR029C	0	0	0.331018518518519
YER023W	0	0	0.330254041570439
YBR159W	0	0	0.329493087557604
YPR125W	0	0	0.328735632183908
YPL075W	0	0	0.327981651376147
YIL142W	0	0	0.327231121281465
YOR001W	0	0	0.32648401826484
YBR015C	0	0	0.325740318906606
YIL070C	0	0	0.325
YKL058W	0	0	0.324263038548753
YPR133C	0	0	0.323529411764706
YKL135C	0	0	0.322799097065463
YMR110C	0	0	0.322147651006711
YER003C	0	0	0.322147651006711
YEL031W	0	0	0.322147651006711
YLR301W	1	0	0.322147651006711
YOL012C	0	0	0.321428571428571
YHR196W	0	0	0.320712694877506
YDR458C	0	1	0.320712694877506
YMR061W	0	0	0.32
YGR245C	0	0	0.319290465631929
YHR065C	0	0	0.31858407079646
YBR205W	0	0	0.317880794701987
YDR473C	0	0	0.317180616740088
YKL039W	0	1	0.317180616740088
YDR425W	0	0	0.316483516483516
YLL008W	0	0	0.315789473684211
YHR088W	0	0	0.315098468271335
YER136W	0	0	0.314410480349345
YGL043W	0	0	0.313725490196078
YLR208W	0	0	0.31304347826087
YLR340W	0	0	0.31236442516269
YHR052W	0	0	0.311688311688312
YGR009C	0	0	0.311015118790497
YPL211W	0	0	0.310492505353319
YDR503C	0	0	0.310492505353319
YMR184W	0	0	0.310492505353319
YPR016C	1	0	0.310492505353319
YMR290C	0	0	0.30982905982906
YLR222C	0	0	0.309168443496802
YLR104W	0	1	0.309168443496802
YHR148W	0	0	0.308510638297872
YMR311C	0	0	0.308016877637131
YAL007C	0	0	0.308016877637131
YBR260C	0	0	0.308016877637131
YGR133W	1	0	0.308016877637131
YDR356W	0	0	0.307368421052632
YHR121W	0	0	0.30672268907563
YLR330W	0	0	0.306079664570231
YOL018C	0	0	0.305613305613306
YPL227C	0	0	0.305613305613306
YJL111W	0	0	0.305613305613306
YNR007C	1	0	0.305613305613306
YGL119W	0	0	0.304979253112033
YPR041W	0	0	0.304347826086957
YBR175W	0	0	0.303719008264463
YJR002W	0	0	0.303092783505155
YNL107W	0	0	0.302469135802469
YNL061W	0	0	0.301848049281314
YDR315C	0	0	0.301229508196721
YLR106C	0	0	0.300613496932515
YDR518W	0	0	0.3
YDR456W	0	0	0.29938900203666
YLR129W	0	0	0.298780487804878
YGL029W	0	0	0.298174442190669
YPL051W	0	0	0.297570850202429
YJL168C	0	0	0.296969696969697
YDR339C	0	0	0.296370967741935
YGL122C	0	0	0.295774647887324
YML080W	0	0	0.295409181636727
YIL005W	0	0	0.295409181636727
YGL167C	0	0	0.295409181636727
YNL026W	1	0	0.295409181636727
YPR025C	0	0	0.294820717131474
YLR067C	0	0	0.294466403162055
YDR400W	0	0	0.294466403162055
YPR129W	0	0	0.294466403162055
YOR089C	1	0	0.294466403162055
YJR144W	0	0	0.294117647058824
YOR168W	0	0	0.294117647058824
YDL089W	0	1	0.294117647058824
YOR099W	0	0	0.294117647058824
YER036C	1	0	0.294117647058824
YJR040W	0	0	0.293542074363992
YHR085W	0	0	0.29296875
YOR294W	0	0	0.29277566539924
YDR188W	0	0	0.29277566539924
YKR008W	0	0	0.29277566539924
YPL050C	0	0	0.29277566539924
YDR324C	0	0	0.29277566539924
YDR375C	0	0	0.29277566539924
YDR358W	1	0	0.29277566539924
YCR052W	0	0	0.29277566539924
YBR131W	1	0	0.29277566539924
YHR012W	0	0	0.29277566539924
YGR033C	1	0	0.29277566539924
YNL243W	0	0	0.29277566539924
YOR165W	0	0	0.29277566539924
YCL008C	1	0	0.29277566539924
YBR215W	0	0	0.292452830188679
YHL040C	0	0	0.292452830188679
YDR027C	0	0	0.292452830188679
YER120W	1	0	0.292452830188679
YGR005C	0	0	0.291902071563089
YLR115W	0	0	0.29182156133829
YDR068W	0	1	0.29182156133829
YJL073W	0	0	0.29182156133829
YDR337W	0	0	0.29182156133829
YAR002C-A	0	0	0.29182156133829
YBR057C	0	0	0.29182156133829
YBL017C	1	0	0.29182156133829
YBR290W	1	0	0.29182156133829
YJR090C	0	0	0.29136690647482
YHR116W	0	0	0.29136690647482
YKL170W	0	0	0.29136690647482
YBR153W	0	0	0.29136690647482
YBR049C	0	0	0.29136690647482
YGR195W	0	0	0.29136690647482
YLR423C	0	0	0.29136690647482
YDL217C	1	0	0.29136690647482
YNL051W	0	0	0.29136690647482
YJL148W	0	0	0.29136690647482
YJR125C	1	0	0.29136690647482
YOR288C	0	0	0.29136690647482
YIL016W	0	0	0.29136690647482
YBR236C	0	0	0.29136690647482
YDR302W	0	0	0.29136690647482
YFR021W	1	0	0.29136690647482
YBR097W	1	0	0.29136690647482
YPL120W	1	0	0.29136690647482
YHR069C	0	0	0.290843806104129
YBL007C	0	0	0.290322580645161
YDL007W	0	0	0.289803220035778
YKL172W	0	0	0.289285714285714
YBL041W	0	0	0.288770053475936
YMR309C	0	0	0.288256227758007
YPL132W	0	0	0.287744227353464
YDL077C	0	0	0.287234042553192
YLR015W	0	0	0.286725663716814
YJL008C	0	0	0.286467486818981
YMR229C	0	0	0.286467486818981
YBR179C	0	0	0.286467486818981
YKR020W	1	0	0.286467486818981
YDR427W	0	0	0.285964912280702
YDR496C	0	0	0.285714285714286
YMR263W	0	0	0.285714285714286
YOR002W	0	0	0.285714285714286
YKL143W	1	0	0.285714285714286
YLR239C	0	0	0.285217391304348
YNL209W	0	0	0.284722222222222
YLR389C	0	0	0.2842287694974
YIR021W	0	0	0.283737024221453
YLR088W	0	0	0.283246977547496
YKL117W	0	0	0.283018867924528
YDR165W	0	0	0.283018867924528
YGL019W	0	0	0.283018867924528
YBL078C	1	0	0.283018867924528
YER012W	0	0	0.282534246575342
YNL110C	0	0	0.282051282051282
YLR196W	0	0	0.281569965870307
YNL265C	0	0	0.281090289608177
YDR168W	0	0	0.280612244897959
YAL035W	0	0	0.280135823429542
YGR145W	0	0	0.279932546374368
YBR034C	0	0	0.279932546374368
YJR044C	0	0	0.279932546374368
YNR053C	1	0	0.279932546374368
YLR314C	0	0	0.279534109816972
YGR246C	0	0	0.279534109816972
YBR216C	0	0	0.279534109816972
YBL006C	0	0	0.279534109816972
YPR100W	0	0	0.279534109816972
YGL252C	0	0	0.279534109816972
YBR217W	1	0	0.279534109816972
YHR170W	1	0	0.279534109816972
YNL130C	0	0	0.27906976744186
YDR294C	0	0	0.278606965174129
YNL039W	0	0	0.278145695364238
YDR062W	0	0	0.277685950413223
YML121W	0	0	0.277504105090312
YJL014W	0	0	0.277504105090312
YDR229W	0	0	0.277504105090312
YHR197W	1	0	0.277504105090312
YCR094W	0	0	0.277049180327869
YBR079C	0	0	0.276595744680851
YGR159C	0	0	0.276143790849673
YGR072W	0	0	0.275693311582382
YML086C	0	0	0.275244299674267
YNR020C	0	0	0.27479674796748
YBR281C	0	0	0.274636510500808
YCL043C	0	0	0.274636510500808
YOR070C	0	0	0.274636510500808
YOR206W	1	0	0.274636510500808
YBL036C	0	0	0.274193548387097
YBR273C	0	0	0.273752012882448
YGR193C	0	0	0.273311897106109
YEL002C	0	0	0.272873194221509
YBR106W	0	0	0.272435897435897
YBR084W	0	0	0.272
YBR123C	0	0	0.271565495207668
YHL027W	0	0	0.271132376395534
YOR201C	0	0	0.270700636942675
YLR305C	0	0	0.27027027027027
YNL215W	0	1	0.27027027027027
YJL121C	0	0	0.26984126984127
YOR281C	0	0	0.269413629160063
YEL050C	0	0	0.268987341772152
YPL138C	0	0	0.268562401263823
YLR075W	0	0	0.26813880126183
YBR276C	0	0	0.267716535433071
YBL080C	0	0	0.267295597484277
YOR103C	0	0	0.266875981161695
YOR185C	0	0	0.266457680250784
YKR056W	0	0	0.266355140186916
YER118C	0	0	0.266355140186916
YJL029C	0	0	0.266355140186916
YER087C-B	1	0	0.266355140186916
YLR435W	0	0	0.265940902021773
YLR207W	0	0	0.265842349304482
YMR171C	0	1	0.265842349304482
YNL169C	0	0	0.265842349304482
YDR519W	0	1	0.265842349304482
YBR207W	0	0	0.265842349304482
YJR010C-A	1	0	0.265842349304482
YHR004C	0	0	0.265432098765432
YPL215W	0	0	0.26502311248074
YLL043W	0	0	0.264615384615385
YBR198C	0	0	0.2642089093702
YBL020W	0	0	0.263803680981595
YDR181C	0	0	0.263399693721286
YIL030C	0	0	0.262996941896024
YLR373C	0	0	0.262595419847328
YLR113W	0	0	0.26219512195122
YIL094C	0	0	0.26179604261796
YEL056W	0	0	0.261398176291793
YMR267W	0	0	0.261001517450683
YBL024W	0	0	0.260606060606061
YIL019W	0	0	0.260211800302572
YMR093W	0	0	0.259818731117825
YGL150C	0	0	0.259426847662142
YBR042C	0	0	0.259036144578313
YLR002C	0	0	0.258646616541353
YNL086W	0	1	0.258646616541353
YGR284C	0	0	0.258258258258258
YLR203C	0	0	0.257871064467766
YIL147C	0	0	0.25748502994012
YDR174W	0	0	0.257100149476831
YOL062C	0	0	0.256716417910448
YOL023W	0	0	0.256333830104322
YBR166C	0	0	0.255952380952381
YFL001W	0	0	0.2555720653789
YMR296C	0	0	0.255192878338279
YOR257W	0	0	0.254814814814815
YBR162W-A	0	0	0.254437869822485
YMR225C	0	0	0.254062038404727
YBR080C	0	0	0.253687315634218
YML069W	0	0	0.253313696612666
YPL086C	0	0	0.252941176470588
YLR238W	0	0	0.252569750367107
YNL048W	0	0	0.252199413489736
YDR373W	0	0	0.251830161054173
YHR063C	0	0	0.251461988304094
YOL057W	0	1	0.251461988304094
YML019W	0	0	0.251094890510949
YOR266W	0	0	0.250728862973761
YGL200C	0	0	0.250363901018923
YBL051C	0	0	0.25
YBR155W	0	0	0.24963924963925
YER021W	0	0	0.24963924963925
YBR267W	0	0	0.24963924963925
YGR216C	0	0	0.24963924963925
YJR132W	1	0	0.24963924963925
YDR303C	0	0	0.249279538904899
YKL061W	0	1	0.249279538904899
YJL192C	0	0	0.248920863309353
YDR071C	0	0	0.248563218390805
YDL084W	0	0	0.248206599713056
YER122C	0	0	0.24785100286533
YBR102C	0	0	0.247496423462089
YJR058C	0	0	0.247142857142857
YOR310C	0	0	0.246879334257975
YGL246C	0	0	0.246879334257975
YLR390W	0	0	0.246879334257975
YMR131C	0	0	0.246879334257975
YAL009W	0	0	0.246879334257975
YBR059C	0	0	0.246879334257975
YOL147C	0	0	0.246879334257975
YLR195C	0	0	0.246879334257975
YJR135W-A	1	0	0.246879334257975
YOL044W	1	0	0.246879334257975
YOL149W	0	0	0.246879334257975
YJR134C	0	1	0.246879334257975
YKL212W	0	0	0.246879334257975
YDR495C	1	0	0.246879334257975
YBR172C	0	0	0.246879334257975
YGL130W	0	0	0.246879334257975
YLR336C	0	0	0.246879334257975
YNL330C	0	0	0.246879334257975
YGR077C	1	0	0.246879334257975
YKL179C	0	0	0.246879334257975
YNL076W	0	0	0.246879334257975
YLR022C	1	0	0.246879334257975
YDR052C	0	0	0.246537396121884
YJR005W	0	0	0.246196403872752
YJR033C	0	0	0.245879120879121
YGL111W	0	0	0.245879120879121
YDL056W	0	0	0.245879120879121
YJL010C	0	0	0.245879120879121
YAL059W	1	0	0.245879120879121
YPR137W	0	0	0.245541838134431
YER043C	0	0	0.245205479452055
YKR028W	0	0	0.244870041039672
YBR087W	0	0	0.244535519125683
YFL008W	0	0	0.244201909959072
YNL001W	0	0	0.243869209809264
YJR059W	0	0	0.243537414965986
YBR143C	0	0	0.24320652173913
YOL126C	0	0	0.242876526458616
YIL161W	0	1	0.242876526458616
YGL236C	0	0	0.242547425474255
YBR128C	0	0	0.242219215155616
YGR054W	0	0	0.241978609625668
YLR086W	0	0	0.241978609625668
YGL232W	0	0	0.241978609625668
YCR072C	0	0	0.241978609625668
YLR380W	0	0	0.241978609625668
YLR408C	0	1	0.241978609625668
YLR069C	0	0	0.241978609625668
YBR165W	1	0	0.241978609625668
YBR253W	0	0	0.241978609625668
YDR200C	1	0	0.241978609625668
YHL030W	0	0	0.241699867197875
YBR154C	0	0	0.241699867197875
YPR118W	0	0	0.241699867197875
YPR183W	0	0	0.241699867197875
YLR085C	1	0	0.241699867197875
YDR176W	0	0	0.241379310344828
YDR036C	0	0	0.241059602649007
YOR353C	0	0	0.240740740740741
YBL047C	0	0	0.240422721268164
YOR106W	0	0	0.240105540897098
YNL213C	0	0	0.239789196310935
YGR056W	0	0	0.239473684210526
YLR132C	0	0	0.23915900131406
YKR024C	0	0	0.238845144356955
YGL145W	0	0	0.238532110091743
YBR003W	0	0	0.238219895287958
YER022W	0	0	0.237908496732026
YLR133W	0	0	0.237597911227154
YGL129C	0	0	0.23728813559322
YER030W	0	0	0.236979166666667
YDR184C	0	0	0.23667100130039
YHR066W	0	0	0.236363636363636
YLR060W	0	0	0.236057068741894
YDR515W	0	0	0.235751295336788
YBR199W	0	0	0.235446313065977
YOR124C	0	0	0.235142118863049
YMR255W	0	0	0.234838709677419
YMR212C	0	0	0.234536082474227
YBR265W	0	0	0.234234234234234
YNL132W	0	0	0.233933161953728
YGL077C	0	0	0.233632862644416
YPL259C	0	0	0.233333333333333
YNL222W	0	0	0.23303457106274
YOL130W	0	0	0.232736572890026
YER111C	0	0	0.232439335887612
YJR145C	0	0	0.232142857142857
YBL039C	0	0	0.231847133757962
YDR115W	0	0	0.231552162849873
YDR469W	0	0	0.231257941550191
YPL129W	0	0	0.23125
YBR024W	0	0	0.23125
YNL256W	0	0	0.23125
YBR127C	0	0	0.23125
YGR029W	1	0	0.23125
YGL079W	0	1	0.23125
YDL052C	0	0	0.23125
YLR409C	0	0	0.23125
YDR212W	0	0	0.23125
YNL302C	1	0	0.23125
YGL022W	0	0	0.23125
YGL207W	0	0	0.23125
YCR077C	0	0	0.23125
YDL149W	1	0	0.23125
YOL041C	0	0	0.230961298377029
YJL002C	0	0	0.230673316708229
YBL037W	0	0	0.230386052303861
YDL058W	0	0	0.230099502487562
YLR105C	0	0	0.229813664596273
YLR398C	0	0	0.229528535980149
YDL147W	0	0	0.229244114002478
YOL068C	0	0	0.228960396039604
YNL016W	0	0	0.228677379480841
YBR023C	0	0	0.228395061728395
YLR068W	0	0	0.228113440197287
YHR064C	0	0	0.227832512315271
YOL077C	0	0	0.227552275522755
YGR116W	0	0	0.227272727272727
YBL068W	0	0	0.226993865030675
YDR393W	0	0	0.22671568627451
YBR229C	0	0	0.226438188494492
YOR209C	0	0	0.226161369193154
YBR243C	0	0	0.225885225885226
YGL078C	0	0	0.225609756097561
YDL031W	0	0	0.225334957369062
YBR289W	0	0	0.225060827250608
YNL259C	0	0	0.224787363304982
YML071C	0	0	0.224514563106796
YNL044W	0	0	0.224242424242424
YLR073C	0	1	0.224242424242424
YDL063C	0	0	0.223970944309927
YDR123C	0	0	0.223700120918984
YGR063C	0	0	0.223429951690821
YER058W	0	0	0.223160434258142
YDR449C	0	0	0.22289156626506
YBR263W	0	0	0.222623345367028
YDR196C	0	0	0.222488038277512
YFR008W	0	0	0.222488038277512
YGL027C	0	0	0.222488038277512
YMR264W	0	0	0.222488038277512
YHR105W	0	1	0.222488038277512
YPR049C	1	0	0.222488038277512
YBR169C	0	0	0.222222222222222
YKL054C	0	0	0.221957040572792
YNL199C	0	0	0.221692491060787
YBR221C	0	0	0.221428571428571
YBR211C	0	0	0.221165279429251
YGL037C	0	0	0.220902612826603
YBL004W	0	0	0.220640569395018
YBR272C	0	0	0.220379146919431
YLR396C	0	0	0.220118343195266
YDL006W	0	0	0.219858156028369
YBL056W	0	0	0.219598583234947
YBL057C	0	0	0.219339622641509
YJL178C	0	0	0.219081272084806
YER026C	0	0	0.218823529411765
YHR019C	0	0	0.218566392479436
YFL002C	0	0	0.21830985915493
YNL041C	0	0	0.218053927315358
YGR163W	0	0	0.217798594847775
YJL123C	0	1	0.217798594847775
YLL039C	0	0	0.217543859649123
YBR061C	0	0	0.217289719626168
YDR172W	0	0	0.217036172695449
YDL112W	0	0	0.216783216783217
YER154W	0	0	0.216530849825378
YDL178W	0	0	0.216279069767442
YMR149W	0	0	0.21602787456446
YMR123W	0	0	0.215777262180974
YJL033W	0	0	0.215527230590962
YDL120W	0	0	0.215277777777778
YOL088C	0	0	0.215028901734104
YLR274W	0	0	0.214780600461894
YML127W	0	0	0.214532871972318
YKR048C	0	0	0.214285714285714
YKL021C	0	0	0.214039125431531
YDL100C	0	0	0.213793103448276
YBL025W	0	0	0.213547646383467
YDL060W	0	0	0.213470319634703
YOL127W	0	0	0.213470319634703
YDR116C	0	0	0.213470319634703
YBR227C	0	1	0.213470319634703
YOR272W	0	0	0.213470319634703
YDL166C	1	0	0.213470319634703
YBL009W	0	0	0.213226909920182
YHR114W	0	0	0.212984054669704
YDL122W	0	0	0.212741751990899
YBL067C	0	1	0.212741751990899
YJR117W	0	0	0.2125
YML001W	0	0	0.212258796821793
YGR165W	0	0	0.212018140589569
YBL040C	0	0	0.211778029445074
YPL053C	0	0	0.211538461538462
YDR047W	0	0	0.211299435028249
YPL007C	0	0	0.211060948081264
YMR285C	0	0	0.210822998872604
YLR074C	0	0	0.210585585585586
YDR207C	0	0	0.210348706411699
YGL245W	0	0	0.210112359550562
YBR069C	0	0	0.209876543209877
YDR424C	0	0	0.209641255605381
YBL003C	0	0	0.209406494960806
YLR440C	0	0	0.20917225950783
YKL014C	0	0	0.208938547486034
YHR068W	0	0	0.208705357142857
YOR211C	0	0	0.208472686733556
YMR054W	0	0	0.208240534521158
YAL041W	0	0	0.208008898776418
YKL114C	0	0	0.207777777777778
YPR143W	0	0	0.207547169811321
YGL213C	0	0	0.207317073170732
YBL102W	0	0	0.207087486157254
YGL065C	0	0	0.206858407079646
YDL161W	0	0	0.206629834254144
YGR270W	0	0	0.206401766004415
YDL019C	0	0	0.206174200661522
YOR187W	0	0	0.205947136563877
YML038C	0	0	0.205720572057206
YDR084C	0	0	0.205494505494505
YOR243C	0	0	0.205268935236004
YLR026C	0	0	0.205043859649123
YPL233W	0	0	0.205016357688113
YOR063W	0	0	0.205016357688113
YIL039W	0	0	0.205016357688113
YER083C	0	0	0.205016357688113
YDR361C	1	0	0.205016357688113
YGL226C-A	0	0	0.20479302832244
YJR007W	0	0	0.204570184983678
YGR261C	0	0	0.204347826086957
YDR083W	0	0	0.204125950054289
YLR285W	0	0	0.203904555314534
YPL266W	0	0	0.203683640303359
YOL098C	0	1	0.203683640303359
YCL059C	0	0	0.203463203463203
YBL088C	0	0	0.203243243243243
YOR157C	0	0	0.203023758099352
YJR050W	0	0	0.202804746494067
YDR412W	0	0	0.202586206896552
YDL097C	0	0	0.202368137782562
YKL112W	0	0	0.202150537634409
YNL248C	0	0	0.201933404940924
YBL038W	0	0	0.201716738197425
YPL037C	0	0	0.201500535905681
YLR277C	0	0	0.201284796573876
YOR276W	0	0	0.201069518716578
YOR330C	0	0	0.200854700854701
YBR268W	0	0	0.200640341515475
YJR034W	0	0	0.200426439232409
YDR141C	0	0	0.200424178154825
YJL204C	0	0	0.200424178154825
YDL002C	0	0	0.200424178154825
YHR089C	0	0	0.200424178154825
YBR283C	1	0	0.200424178154825
YFR040W	0	0	0.20021186440678
YBR077C	0	0	0.2
YMR159C	0	0	0.199788583509514
YCL001W	0	0	0.199577613516367
YCL037C	0	0	0.199367088607595
YBR247C	0	0	0.199157007376185
YER125W	0	0	0.198947368421053
YPR188C	0	0	0.198738170347003
YDR023W	0	0	0.198529411764706
YLR175W	0	0	0.198321091290661
YHR079C	0	0	0.19811320754717
YAL026C	0	0	0.197905759162304
YJL180C	0	0	0.197698744769874
YDR497C	0	0	0.197492163009404
YBR176W	0	0	0.197286012526096
YBR252W	0	0	0.197080291970803
YHR073W	0	0	0.196875
YBR271W	0	0	0.196670135275754
YDL190C	0	0	0.196465696465696
YLR421C	0	0	0.196261682242991
YOL013C	0	0	0.196058091286307
YBR094W	0	1	0.196058091286307
YDL064W	0	0	0.195854922279793
YCR044C	0	0	0.195652173913043
YLR150W	0	0	0.195449844881076
YFR051C	0	0	0.195247933884298
YDL208W	0	0	0.195046439628483
YKL204W	0	0	0.194845360824742
YJL050W	0	0	0.194644696189495
YOR174W	0	0	0.194444444444444
YLR033W	0	0	0.194244604316547
YBL052C	0	0	0.194045174537988
YGR229C	0	0	0.193846153846154
YBR125C	0	1	0.193846153846154
YHL003C	0	0	0.193647540983607
YHR091C	0	0	0.193449334698055
YKL173W	0	0	0.193251533742331
YIR008C	0	0	0.193054136874362
YKL210W	0	0	0.192857142857143
YOR159C	0	0	0.192660550458716
YDL135C	0	0	0.192464358452138
YJR032W	0	0	0.192268565615463
YEL054C	0	0	0.192073170731707
YLR319C	0	0	0.191878172588832
YGL112C	0	0	0.191683569979716
YGL048C	0	0	0.191489361702128
YGR262C	0	0	0.191295546558704
YER048C	0	1	0.191295546558704
YMR112C	0	0	0.191102123356926
YFR037C	0	0	0.190909090909091
YLR059C	0	0	0.190716448032291
YER086W	0	0	0.190524193548387
YPL001W	0	0	0.190332326283988
YOL004W	0	0	0.190140845070423
YOR068C	0	0	0.189949748743719
YBR170C	0	0	0.189759036144578
YPR073C	0	0	0.189568706118355
YDR421W	0	0	0.18937875751503
YDR484W	0	0	0.189189189189189
YNL250W	0	0	0.189
YER146W	0	0	0.188811188811189
YER161C	0	0	0.188622754491018
YBR002C	0	0	0.188548864758144
YOR370C	0	0	0.188548864758144
YNL238W	0	0	0.188548864758144
YJL208C	0	0	0.188548864758144
YOR204W	0	0	0.188548864758144
YMR150C	1	0	0.188548864758144
YBR274W	0	0	0.188548864758144
YGR198W	0	0	0.188548864758144
YDL111C	0	0	0.188548864758144
YDR331W	0	0	0.188548864758144
YMR035W	1	0	0.188548864758144
YNL287W	0	0	0.18836291913215
YMR029C	0	0	0.188177339901478
YBR082C	0	0	0.187992125984252
YGR264C	0	0	0.187807276302852
YER080W	0	1	0.187807276302852
YNL147W	0	0	0.187802516940949
YLL036C	0	0	0.187802516940949
YGR074W	0	0	0.187802516940949
YHR169W	0	0	0.187802516940949
YPR024W	0	0	0.187802516940949
YDR466W	0	0	0.187802516940949
YOL038W	0	0	0.187802516940949
YKL081W	0	0	0.187802516940949
YBR041W	0	0	0.187802516940949
YIL021W	0	0	0.187802516940949
YER017C	1	0	0.187802516940949
YAL055W	1	0	0.187802516940949
YBR210W	0	0	0.187802516940949
YLR212C	0	0	0.187802516940949
YGL011C	0	0	0.187802516940949
YML097C	1	0	0.187802516940949
YJL122W	0	0	0.187620889748549
YNL225C	0	0	0.18743961352657
YNL271C	0	0	0.187258687258687
YDR087C	0	0	0.187078109932498
YBL055C	0	0	0.186897880539499
YJL183W	0	0	0.186717998075072
YDL015C	0	0	0.186538461538462
YNL323W	0	0	0.186359269932757
YOR191W	0	0	0.186180422264875
YHL011C	0	0	0.186001917545542
YPL083C	0	0	0.185823754789272
YBR228W	0	0	0.185645933014354
YBL086C	0	1	0.185645933014354
YOR090C	0	0	0.18546845124283
YDL103C	0	0	0.185291308500478
YER183C	0	0	0.185114503816794
YHR067W	0	0	0.184938036224976
YAL030W	0	0	0.184761904761905
YHR103W	0	0	0.184586108468126
YKL046C	0	0	0.184410646387833
YML125C	0	0	0.184235517568851
YBL063W	0	0	0.184060721062619
YLR114C	0	0	0.183886255924171
YDR388W	0	0	0.183712121212121
YHR082C	0	0	0.183538315988647
YBR254C	0	0	0.183364839319471
YMR275C	0	0	0.183191690273843
YOR260W	0	0	0.183018867924528
YPL226W	0	0	0.182846371347785
YDR390C	0	0	0.182674199623352
YHR200W	0	0	0.182502351834431
YDR054C	0	0	0.182413470533209
YDL022W	0	0	0.182413470533209
YDR394W	0	0	0.182413470533209
YBL014C	0	0	0.182413470533209
YOR021C	0	0	0.182413470533209
YPR185W	1	0	0.182413470533209
YMR218C	0	0	0.182242990654206
YBR118W	0	0	0.182072829131653
YDL192W	0	0	0.181902985074627
YPL101W	0	0	0.181733457595527
YGR038W	0	0	0.181564245810056
YLR044C	0	0	0.181395348837209
YDR182W	0	0	0.181226765799257
YHR107C	0	0	0.181058495821727
YLR248W	0	0	0.180890538033395
YPL252C	0	0	0.180722891566265
YKL015W	0	0	0.180555555555556
YDR308C	0	0	0.180388529139685
YBL032W	0	0	0.180221811460259
YOR133W	0	0	0.18005540166205
YDR208W	0	0	0.179889298892989
YKL018W	0	0	0.179723502304147
YDR364C	0	0	0.179558011049724
YBR016W	0	0	0.179392824287029
YJL179W	0	0	0.179227941176471
YLR007W	0	0	0.179063360881543
YFR013W	0	0	0.178899082568807
YMR071C	0	0	0.178735105407883
YCR088W	0	0	0.178571428571429
YNL153C	0	0	0.178408051235133
YLR371W	0	0	0.178244972577697
YJR088C	0	1	0.178244972577697
YGR171C	0	0	0.178082191780822
YKL160W	0	0	0.177919708029197
YBR030W	0	0	0.177757520510483
YGL180W	0	0	0.177697189483228
YOR320C	0	0	0.177697189483228
YDR228C	0	0	0.177697189483228
YNL141W	0	0	0.177697189483228
YPR134W	0	0	0.177697189483228
YJR126C	1	0	0.177697189483228
YDR369C	0	0	0.177536231884058
YMR298W	0	0	0.17737556561086
YEL051W	0	0	0.177215189873418
YMR247C	0	0	0.177055103884372
YNL099C	0	0	0.176895306859206
YKL010C	0	0	0.176735798016231
YBL011W	0	0	0.176576576576577
YGL008C	0	0	0.176417641764176
YLR200W	0	0	0.176258992805755
YPR131C	0	0	0.176100628930818
YPR010C	0	0	0.175942549371634
YBR133C	0	0	0.175784753363229
YBL001C	0	0	0.175627240143369
YHR123W	0	0	0.175470008952551
YIL128W	0	0	0.175313059033989
YMR109W	0	0	0.175156389633601
YBL026W	0	0	0.175
YOR357C	0	0	0.174843889384478
YER171W	0	0	0.174688057040998
YGR172C	0	0	0.17453250222618
YML074C	0	0	0.174377224199288
YPL231W	0	0	0.174222222222222
YKL025C	0	0	0.174067495559503
YGR155W	0	0	0.173913043478261
YPL172C	0	0	0.173758865248227
YHL031C	0	0	0.173604960141718
YOR076C	0	0	0.173451327433628
YML111W	0	0	0.173297966401415
YKR023W	0	1	0.173297966401415
YBR188C	0	0	0.173144876325088
YPR180W	0	0	0.172992056487202
YER159C	0	0	0.172839506172839
YBR055C	0	0	0.172687224669604
YOR253W	0	0	0.172535211267606
YGL070C	0	0	0.172383465259455
YOR304W	0	0	0.172231985940246
YOR250C	0	0	0.17208077260755
YPR162C	0	0	0.171929824561404
YBL019W	0	0	0.171779141104294
YBL046W	0	0	0.171628721541156
YGR169C	0	0	0.171478565179353
YBL002W	0	0	0.171328671328671
YGR272C	0	0	0.17117903930131
YOL061W	0	0	0.171029668411867
YDR049W	0	1	0.171029668411867
YNL313C	0	0	0.170880557977332
YDL137W	0	0	0.170731707317073
YDL212W	0	0	0.170583115752829
YFR028C	0	0	0.170434782608696
YNL247W	0	0	0.170286707211121
YNL207W	0	0	0.170138888888889
YNL123W	0	0	0.169991326973114
YDR300C	0	0	0.169844020797227
YMR210W	0	0	0.16969696969697
YBR168W	0	0	0.169550173010381
YPR124W	0	0	0.169535283993115
YER002W	0	0	0.169535283993115
YGL105W	0	0	0.169535283993115
YJL209W	0	0	0.169535283993115
YDL014W	0	0	0.169535283993115
YMR216C	1	0	0.169535283993115
YGR253C	0	0	0.16938950988822
YCR002C	0	0	0.169243986254296
YGR223C	0	1	0.169243986254296
YIL110W	0	0	0.169230769230769
YKL040C	0	0	0.169230769230769
YER008C	0	0	0.169230769230769
YIR026C	0	0	0.169230769230769
YDR418W	0	0	0.169230769230769
YOL121C	1	0	0.169230769230769
YJL080C	0	0	0.169086251067464
YJL203W	0	0	0.168941979522184
YLR386W	0	0	0.168918918918919
YKL182W	0	0	0.168918918918919
YJR006W	0	0	0.168918918918919
YDR392W	0	0	0.168918918918919
YDR028C	0	0	0.168918918918919
YIL133C	0	0	0.168918918918919
YBR235W	0	1	0.168918918918919
YBR246W	0	1	0.168918918918919
YOR091W	0	0	0.168918918918919
YIL041W	0	1	0.168918918918919
YPL097W	0	0	0.168918918918919
YFL034W	0	1	0.168918918918919
YPL045W	1	0	0.168918918918919
YHR158C	0	0	0.168918918918919
YML094W	0	0	0.168918918918919
YJR074W	1	0	0.168918918918919
YOR061W	0	0	0.168776371308017
YOR171C	0	0	0.168634064080944
YDR045C	0	0	0.16849199663016
YBR119W	0	0	0.168350168350168
YGR098C	0	0	0.168208578637511
YAL013W	0	0	0.168067226890756
YJL191W	0	0	0.167926112510495
YPR091C	0	1	0.167926112510495
YKL078W	0	0	0.167785234899329
YPR179C	0	0	0.167644593461861
YJL084C	0	1	0.167644593461861
YDL226C	0	0	0.16750418760469
YBR115C	0	0	0.1675
YJL176C	0	0	0.1675
YFR001W	0	0	0.1675
YDR211W	0	0	0.1675
YCR035C	0	0	0.1675
YPR139C	1	0	0.1675
YBR264C	0	0	0.167360532889259
YER025W	0	0	0.167353668590272
YBR122C	0	0	0.167353668590272
YBL010C	0	1	0.167353668590272
YGR170W	0	0	0.167353668590272
YBR086C	0	0	0.167353668590272
YNL317W	0	0	0.167353668590272
YBR220C	0	1	0.167353668590272
YMR022W	0	0	0.167353668590272
YGR285C	0	0	0.167353668590272
YBR204C	0	1	0.167353668590272
YLR321C	0	0	0.167353668590272
YOR043W	0	0	0.167353668590272
YBR044C	0	0	0.167353668590272
YDR091C	1	0	0.167353668590272
YEL013W	1	0	0.167353668590272
YPL069C	0	0	0.167215815485997
YPL139C	0	0	0.167078189300412
YLR362W	0	0	0.166940789473684
YIL040W	0	0	0.166803615447823
YAL012W	0	0	0.166666666666667
YDL165W	0	0	0.166529942575882
YPL239W	0	0	0.166393442622951
YOL097C	0	0	0.166257166257166
YIL098C	0	0	0.166121112929624
YML093W	0	0	0.165985282093213
YOL093W	0	0	0.165849673202614
YER112W	0	0	0.165714285714286
YDR170C	0	0	0.16557911908646
YHR135C	0	0	0.165444172779136
YDR404C	0	0	0.165309446254072
YBR109C	0	0	0.165174938974776
YDR479C	0	0	0.165040650406504
YMR030W	0	0	0.164906580016247
YLR144C	0	0	0.164772727272727
YJR057W	0	0	0.164639091646391
YKL194C	0	0	0.1645056726094
YLR361C	0	0	0.164372469635628
YPL195W	0	0	0.164251207729469
YGR280C	0	0	0.164251207729469
YPL228W	0	0	0.164251207729469
YBR189W	0	0	0.164251207729469
YJR105W	0	0	0.164251207729469
YJL153C	0	0	0.164251207729469
YLL034C	1	0	0.164251207729469
YDR346C	0	0	0.164119066773934
YLR405W	0	0	0.163987138263666
YMR293C	0	0	0.163855421686747
YBR167C	0	0	0.163723916532905
YOR216C	0	0	0.163592622293504
YGL255W	0	0	0.163461538461538
YDR081C	0	0	0.163330664531625
YPL234C	0	0	0.1632
YBL091C-A	0	1	0.1632
YBL087C	0	0	0.163069544364508
YNL021W	0	0	0.162939297124601
YGR238C	0	0	0.162809257781325
YDL126C	0	0	0.162679425837321
YBR141C	0	1	0.162679425837321
YBR063C	0	1	0.162679425837321
YBL035C	0	0	0.162549800796813
YPR169W	0	0	0.162420382165605
YDR235W	0	0	0.162291169451074
YKR094C	0	0	0.162162162162162
YDR494W	0	0	0.162033359809373
YJL011C	0	0	0.161904761904762
YKL181W	0	0	0.161776367961935
YMR272C	0	0	0.161648177496038
YML129C	0	0	0.161520190023753
YGR024C	0	0	0.161392405063291
YNL307C	0	0	0.161264822134387
YNL292W	0	0	0.161137440758294
YPL105C	0	1	0.161137440758294
YDL091C	0	1	0.161137440758294
YCR046C	0	0	0.161010260457774
YJL044C	0	0	0.160883280757098
YOR244W	0	0	0.160756501182033
YPR103W	0	0	0.160629921259843
YNL166C	0	0	0.160503540519276
YBR005W	0	0	0.160377358490566
YGR158C	0	0	0.16025137470542
YIL085C	0	0	0.160125588697017
YHR090C	0	0	0.16
YBR293W	0	0	0.15987460815047
YLR071C	0	0	0.159749412685983
YLR291C	0	0	0.15962441314554
YBR060C	0	0	0.159499609069586
YGR037C	0	0	0.159375
YGR227W	0	0	0.159250585480094
YOR047C	0	0	0.159126365054602
YMR314W	0	0	0.15900233826968
YOR362C	0	0	0.158878504672897
YLR173W	0	1	0.158878504672897
YIL048W	0	0	0.15875486381323
YGR118W	0	0	0.158631415241058
YCL009C	0	0	0.158508158508158
YAL046C	0	1	0.158508158508158
YHR129C	0	0	0.158385093167702
YKR060W	0	0	0.158262218774244
YJR068W	0	0	0.158139534883721
YDL236W	0	0	0.158017041053447
YDR167W	0	0	0.157894736842105
YDL235C	0	0	0.157772621809745
YNL167C	0	0	0.157650695517774
YOR305W	0	0	0.157528957528958
YGR123C	0	0	0.157407407407407
YLR427W	0	0	0.157286044718581
YKL144C	0	0	0.157164869029276
YPL059W	0	0	0.157043879907621
YLR250W	0	0	0.156923076923077
YBR161W	0	0	0.156802459646426
YBL023C	0	0	0.15668202764977
YBR011C	0	0	0.156561780506523
YOR335C	0	0	0.156441717791411
YBR140C	0	0	0.15632183908046
YML059C	0	0	0.15625
YPL181W	0	0	0.15625
YBR033W	0	1	0.15625
YDR012W	0	0	0.15625
YPL131W	0	0	0.15625
YKL213C	0	0	0.15625
YLR005W	0	0	0.15625
YML041C	1	0	0.15625
YGL006W	0	0	0.156130997715156
YMR146C	0	0	0.156012176560122
YKL113C	0	0	0.155893536121673
YPR163C	0	0	0.155775075987842
YBR036C	0	0	0.155656795747912
YMR237W	0	0	0.155538694992413
YFL049W	0	0	0.155420773313116
YOR327C	0	0	0.15530303030303
YOR056C	0	0	0.155185465556397
YNL227C	0	0	0.155068078668684
YDL232W	0	0	0.154950869236584
YER115C	0	0	0.154833836858006
YNL062C	0	0	0.154716981132075
YER029C	0	0	0.154600301659125
YDL044C	0	0	0.154483798040693
YPR056W	0	0	0.154367469879518
YNL185C	0	0	0.154251316779533
YCL061C	0	0	0.154135338345865
YDL029W	0	0	0.154019534184823
YEL018W	0	0	0.153903903903904
YOL137W	0	1	0.153903903903904
YPR019W	0	0	0.153788447111778
YBR193C	0	0	0.153673163418291
YLL013C	0	0	0.153558052434457
YKL079W	0	0	0.153443113772455
YOL086C	0	0	0.153328347045625
YJL076W	0	0	0.15321375186846
YML064C	0	0	0.153099327856609
YBR110W	0	0	0.152985074626866
YGR178C	0	0	0.152870991797166
YOR349W	0	0	0.152757078986587
YBL089W	0	0	0.152643335815339
YBL054W	0	0	0.152529761904762
YLR268W	0	0	0.152416356877323
YBR212W	0	0	0.152303120356612
YGL083W	0	1	0.152303120356612
YNL268W	0	0	0.152190051967335
YBR194W	0	1	0.152190051967335
YER123W	0	0	0.152077151335312
YJR063W	0	0	0.151964418087472
YJR003C	0	0	0.151851851851852
YIL156W	0	0	0.151739452257587
YBR244W	0	0	0.151627218934911
YFR003C	0	0	0.151515151515152
YKL191W	0	0	0.151403249630724
YDR138W	0	0	0.151291512915129
YGR200C	0	0	0.15117994100295
YFL037W	0	0	0.151068533529845
YBR007C	0	1	0.151068533529845
YLR342W	0	0	0.150957290132548
YJL006C	0	0	0.150846210448859
YAL047C	0	0	0.150735294117647
YDR145W	0	0	0.150694952450622
YGL058W	0	0	0.150694952450622
YDR416W	0	0	0.150694952450622
YLR439W	0	0	0.150694952450622
YMR260C	0	0	0.150694952450622
YKL007W	0	0	0.150694952450622
YHR160C	1	0	0.150694952450622
YJL186W	0	0	0.150584795321637
YLR167W	0	0	0.150474799123448
YDR365C	0	0	0.15036496350365
YBR200W	0	0	0.150255288110868
YLR084C	0	0	0.150145772594752
YBR173C	0	0	0.150036416605972
YOL033W	0	0	0.149927219796215
YKR051W	0	1	0.149927219796215
YIL044C	0	0	0.149818181818182
YBR062C	0	1	0.149818181818182
YOR094W	0	0	0.149709302325581
YGR199W	0	0	0.14960058097313
YBR219C	0	1	0.14960058097313
YNL219C	0	0	0.149492017416546
YHR020W	0	0	0.149383611312545
YCL057W	0	0	0.149275362318841
YHL004W	0	0	0.149167270094135
YBR237W	0	0	0.149059334298119
YLR264W	0	0	0.148951554591468
YNL164C	0	0	0.148843930635838
YML073C	0	0	0.148736462093863
YOR075W	0	0	0.148629148629149
YBR070C	0	0	0.148521989906273
YFL017W-A	0	0	0.148414985590778
YHR193C	0	0	0.148308135349172
YMR222C	0	1	0.148308135349172
YDR150W	0	0	0.148201438848921
YBL082C	0	0	0.148094895758447
YOL144W	0	0	0.147988505747126
YOR057W	0	0	0.147882268485284
YAL011W	0	0	0.147776183644189
YPR051W	0	0	0.147670250896057
YPR086W	0	0	0.14756446991404
YMR220W	0	0	0.147458840372226
YER063W	0	0	0.147353361945637
YOR217W	0	0	0.147248034310222
YNL038W	0	0	0.147142857142857
YOR299W	0	0	0.147037830121342
YHR120W	0	0	0.146932952924394
YMR243C	0	0	0.146828225231646
YGL197W	0	0	0.146723646723647
YJL222W	0	0	0.146619217081851
YDR429C	0	0	0.14651493598862
YGR089W	0	0	0.146410803127221
YER099C	0	0	0.146306818181818
YPL176C	0	0	0.146202980837473
YGL030W	0	0	0.146186440677966
YAL033W	0	0	0.146186440677966
YBL028C	0	0	0.146186440677966
YJR069C	0	0	0.146186440677966
YHR181W	0	0	0.146186440677966
YKL022C	0	0	0.146186440677966
YKR014C	1	0	0.146186440677966
YBR225W	0	1	0.146186440677966
YER019W	0	0	0.146083274523642
YLR447C	0	0	0.145980253878702
YOR336W	0	0	0.145877378435518
YPR141C	0	0	0.145774647887324
YDR465C	0	0	0.14567206192822
YGR083C	0	0	0.145569620253165
YDR240C	0	0	0.145467322557976
YLR186W	0	0	0.145365168539326
YBL061C	0	0	0.145263157894737
YNL308C	0	0	0.145161290322581
YLR170C	0	0	0.145059565522074
YPL212C	0	0	0.144957983193277
YOR265W	0	0	0.144947735191638
YNL264C	0	0	0.144947735191638
YGR003W	0	0	0.144947735191638
YHL039W	0	0	0.144947735191638
YBR251W	0	0	0.144947735191638
YBL107C	0	1	0.144947735191638
YPL042C	0	0	0.144947735191638
YNL242W	1	0	0.144947735191638
YPL196W	0	0	0.144846796657382
YOL142W	0	0	0.144745998608212
YDL219W	0	0	0.144645340751043
YIL104C	0	0	0.144544822793607
YDR246W	0	0	0.144444444444444
YDR463W	0	0	0.144344205412908
YBL093C	0	0	0.144244105409154
YOR112W	0	0	0.144144144144144
YOL139C	0	0	0.14404432132964
YEL026W	0	0	0.143944636678201
YDR311W	0	0	0.143845089903181
YPL204W	0	0	0.143745680718728
YDR510W	0	0	0.143646408839779
YJL042W	0	0	0.143547273982057
YLL050C	0	0	0.143448275862069
YNL127W	0	0	0.143349414197105
YGL107C	0	1	0.143349414197105
YBR020W	0	0	0.143250688705234
YDR472W	0	0	0.143152099105299
YKL077W	0	1	0.143152099105299
YOL103W	0	0	0.143053645116919
YBR291C	0	0	0.142955326460481
YBL105C	0	0	0.142857142857143
YHR025W	0	0	0.142759094028826
YER007C-A	0	0	0.142661179698217
YIL018W	0	0	0.142563399588759
YMR092C	0	0	0.142465753424658
YEL053C	0	0	0.142368240930869
YCL063W	0	0	0.142270861833105
YBL050W	0	0	0.142173615857826
YDR161W	0	0	0.14207650273224
YLR459W	0	0	0.1419795221843
YDR206W	0	0	0.141882673942701
YFR004W	0	0	0.141785957736878
YDR202C	0	0	0.141689373297003
YBR135W	0	0	0.141592920353982
YNL073W	0	0	0.141496598639456
YBL060W	0	1	0.141496598639456
YJR073C	0	0	0.141400407885792
YKR038C	0	0	0.141304347826087
YOR095C	0	0	0.141208418194162
YNL288W	0	0	0.141112618724559
YGR192C	0	0	0.141016949152542
YDL076C	0	0	0.140921409214092
YMR274C	0	0	0.140825998645904
YAL036C	0	0	0.140730717185386
YMR113W	0	0	0.140635564570656
YGL023C	0	0	0.140540540540541
YGL137W	0	0	0.140445644834571
YLL014W	0	1	0.140445644834571
YKR029C	0	0	0.140350877192982
YBR108W	0	1	0.140350877192982
YGL143C	0	0	0.140256237356709
YDR407C	0	0	0.140161725067385
YOR035C	0	0	0.14006734006734
YMR207C	0	0	0.139973082099596
YNL149C	0	0	0.139878950907868
YGR048W	0	0	0.139784946236559
YLR055C	0	0	0.139691067830759
YPR082C	0	0	0.139597315436242
YNL030W	0	0	0.139503688799463
YPL208W	0	0	0.13942628418946
YNL258C	0	0	0.13942628418946
YAL015C	0	0	0.13942628418946
YML067C	0	0	0.13942628418946
YBR202W	0	0	0.13942628418946
YGR232W	0	0	0.13942628418946
YDR137W	0	0	0.13942628418946
YDR485C	1	0	0.13942628418946
YIL127C	0	0	0.139333333333333
YGL155W	0	0	0.139240506329114
YPR069C	0	0	0.139147802929427
YJL069C	0	0	0.139055222887558
YGR075C	0	0	0.138962765957447
YNR023W	0	0	0.138870431893688
YBL084C	0	0	0.138778220451527
YPL144W	0	0	0.138705416116248
YJR091C	0	0	0.138705416116248
YDR432W	0	0	0.138705416116248
YDL148C	0	0	0.138705416116248
YBR008C	0	0	0.138705416116248
YER031C	0	0	0.138705416116248
YFR031C	0	0	0.138705416116248
YPL149W	1	0	0.138705416116248
YOL080C	0	0	0.138613861386139
YIL134W	0	0	0.138522427440633
YOL063C	0	0	0.13843111404087
YGL133W	0	0	0.138339920948617
YBR282W	0	0	0.138248847926267
YOR078W	0	0	0.138157894736842
YLR262C-A	0	0	0.138067061143984
YNL032W	0	0	0.137976346911958
YDL153C	0	0	0.137885751805647
YLR449W	0	0	0.137795275590551
YDL008W	0	0	0.137704918032787
YGL013C	0	0	0.137614678899083
YLR328W	0	0	0.137524557956778
YOR036W	0	0	0.137434554973822
YKL042W	0	0	0.13734466971877
YLR090W	0	0	0.137254901960784
YGR267C	0	0	0.137165251469628
YER155C	0	0	0.137075718015666
YDR268W	0	0	0.136986301369863
YER166W	0	0	0.136897001303781
YBR151W	0	1	0.136897001303781
YOR286W	0	1	0.136897001303781
YDR103W	0	0	0.136807817589577
YOR115C	0	0	0.13671875
YNL178W	0	0	0.136629798308393
YBR022W	0	0	0.136540962288687
YDR126W	0	0	0.1364522417154
YNL151C	0	0	0.136363636363636
YAL029C	0	0	0.136275146009085
YDR385W	0	0	0.136186770428016
YAL016W	0	0	0.136098509397278
YDR004W	0	0	0.136010362694301
YLR249W	0	0	0.135922330097087
YLR043C	0	0	0.135834411384217
YDR108W	0	0	0.135746606334842
YMR180C	0	0	0.135658914728682
YPL249C-A	0	0	0.13557133634603
YBR096W	0	1	0.13557133634603
YGL093W	0	0	0.135483870967742
YJL071W	0	0	0.135396518375242
YML101C	0	1	0.135396518375242
YPL225W	0	1	0.135396518375242
YEL003W	0	0	0.135309278350515
YNL112W	0	0	0.135222150676111
YCR009C	0	0	0.135135135135135
YOR014W	0	0	0.135048231511254
YHR060W	0	0	0.134961439588689
YGL233W	0	0	0.134874759152216
YLL035W	0	0	0.134788189987163
YDR135C	0	0	0.13470173187941
YCR031C	0	0	0.134615384615385
YEL042W	0	0	0.134529147982063
YOR048C	0	0	0.134443021766965
YNL236W	0	0	0.134357005758157
YGR196C	0	1	0.134357005758157
YOL052C	0	0	0.134271099744246
YMR217W	0	0	0.134185303514377
YDL191W	0	0	0.134099616858238
YGL040C	0	0	0.13401403956605
YBR258C	0	0	0.133928571428571
YJR143C	0	0	0.133843212237094
YNL183C	0	0	0.133757961783439
YGL084C	0	0	0.133672819859962
YPL180W	0	0	0.133587786259542
YGR090W	0	0	0.133502860775588
YER049W	0	0	0.133418043202033
YML010W	0	0	0.133333333333333
YBR257W	0	0	0.133248730964467
YOL108C	0	0	0.133207070707071
YNL316C	0	0	0.133207070707071
YLR087C	0	0	0.133207070707071
YKL075C	0	0	0.133207070707071
YOR163W	0	0	0.133207070707071
YPL160W	0	0	0.133207070707071
YBR073W	0	0	0.133207070707071
YBR233W	0	1	0.133207070707071
YOL040C	1	0	0.133207070707071
YCR026C	0	0	0.133123028391167
YOL043C	0	0	0.133039092055486
YMR197C	0	0	0.132955261499685
YJL165C	0	0	0.132871536523929
YOR195W	0	0	0.132787916928886
YBR275C	0	0	0.132704402515723
YKR079C	0	0	0.132620993086109
YBL031W	0	1	0.132620993086109
YKR087C	0	0	0.132537688442211
YGR100W	0	0	0.132454488386692
YBR004C	0	0	0.13237139272271
YOL107W	0	1	0.13237139272271
YDL030W	0	0	0.132288401253918
YNL272C	0	0	0.132205513784461
YNL197C	0	0	0.132122730118973
YBR038W	0	0	0.132040050062578
YOR005C	0	0	0.131957473420888
YNR012W	0	0	0.131875
YIL010W	0	0	0.131792629606496
YHR109W	0	0	0.131710362047441
YPR052C	0	0	0.131628197130381
YGL164C	0	1	0.131628197130381
YDL043C	0	0	0.131546134663342
YKL088W	0	0	0.131464174454829
YIL026C	0	0	0.131382316313823
YHR187W	0	0	0.131300560049782
YLR093C	0	0	0.131218905472637
YDR225W	0	0	0.131137352392791
YJL207C	0	0	0.131055900621118
YGR275W	0	0	0.130974549968963
YKR092C	0	0	0.130893300248139
YMR161W	0	0	0.130812151270924
YDL213C	0	0	0.130731102850062
YLL021W	0	0	0.130702836004932
YNL135C	0	0	0.130702836004932
YLR146C	0	0	0.130702836004932
YDL145C	0	0	0.130702836004932
YNL232W	0	0	0.130702836004932
YGR240C	0	0	0.130702836004932
YKL092C	0	0	0.130702836004932
YGL124C	1	0	0.130702836004932
YDR189W	0	0	0.130622304374615
YGL120C	0	0	0.130541871921182
YNL291C	0	0	0.130461538461538
YDR201W	0	0	0.130381303813038
YOR207C	0	0	0.130301167793485
YER059W	0	0	0.13022113022113
YDR224C	0	0	0.130141190914672
YER119C	0	0	0.130061349693252
YFL022C	0	0	0.129981606376456
YGL225W	0	0	0.129901960784314
YBL042C	0	0	0.129822412737293
YMR053C	0	0	0.129742962056304
YCR067C	0	0	0.129663608562691
YJR124C	0	1	0.129663608562691
YLR028C	0	0	0.12958435207824
YPL011C	0	0	0.129505192425168
YBR255W	0	1	0.129505192425168
YPR060C	0	0	0.129426129426129
YNR033W	0	0	0.12934716290421
YMR301C	0	0	0.129268292682927
YMR269W	0	0	0.129189518586228
YNL031C	0	0	0.12911084043849
YGR002C	0	0	0.129032258064516
YHR128W	0	0	0.128953771289538
YDR017C	0	0	0.12887537993921
YKL099C	0	0	0.128797083839611
YML006C	0	0	0.128718882817243
YOL021C	0	0	0.128640776699029
YJR036C	0	0	0.12856276531231
YNL139C	0	0	0.128484848484848
YBR242W	0	1	0.128484848484848
YPR101W	0	0	0.128407026044821
YER078C	0	0	0.128329297820823
YGL098W	0	0	0.128251663641863
YDR279W	0	0	0.128174123337364
YIL020C	0	0	0.12809667673716
YIL068C	0	0	0.128019323671498
YLR260W	0	0	0.127942063971032
YKL082C	0	0	0.127864897466827
YFL013C	0	0	0.127787823990356
YLR017W	0	0	0.127710843373494
YLR256W	0	0	0.127697841726619
YLR020C	0	0	0.127697841726619
YNL255C	0	0	0.127697841726619
YGR187C	0	0	0.127697841726619
YDL045C	0	0	0.127697841726619
YGL005C	0	0	0.127697841726619
YDR255C	0	0	0.127697841726619
YNL223W	1	0	0.127697841726619
YPL010W	0	0	0.127621330137807
YKR100C	0	0	0.127544910179641
YFL041W	0	0	0.127468581687612
YGL212W	0	0	0.127392344497608
YDR139C	0	0	0.127316198445906
YBR111W-A	0	0	0.127240143369176
YKL180W	0	0	0.127164179104478
YJL004C	0	0	0.12708830548926
YEL036C	0	0	0.12701252236136
YFR029W	0	0	0.126936829558999
YOR307C	0	0	0.126861226920786
YER132C	0	0	0.126785714285714
YGR149W	0	1	0.126785714285714
YJR070C	0	0	0.126710291493159
YML085C	0	0	0.126702190645352
YPR190C	0	0	0.126702190645352
YBR163W	0	1	0.126702190645352
YBR197C	0	1	0.126702190645352
YHR172W	0	0	0.126702190645352
YFL036W	0	0	0.126702190645352
YDR293C	0	0	0.126702190645352
YLR448W	0	0	0.126702190645352
YMR052W	0	0	0.126702190645352
YNR016C	1	0	0.126702190645352
YPR057W	0	0	0.126627218934911
YDR318W	0	0	0.12655233589592
YHR216W	0	0	0.126477541371158
YDR160W	0	0	0.12640283520378
YMR277W	0	0	0.126328217237308
YHR119W	0	0	0.126253687315634
YJL087C	0	0	0.126179245283019
YNL090W	0	0	0.12610489098409
YJR086W	0	0	0.12603062426384
YKL019W	0	0	0.125956444967628
YOL066C	0	0	0.125882352941176
YBL008W	0	0	0.12580834803057
YHR150W	0	0	0.125734430082256
YKL196C	0	0	0.125660598943042
YGL049C	0	0	0.125586854460094
YMR240C	0	0	0.125513196480938
YKL125W	0	0	0.125439624853458
YJR066W	0	0	0.125366139425893
YNL124W	0	0	0.125292740046838
YDL189W	0	0	0.125219426565243
YKR031C	0	0	0.125146198830409
YDR100W	0	0	0.125073056691993
YKR064W	0	1	0.125073056691993
YOR308C	0	0	0.125
YJL074C	0	0	0.124927028604787
YNR022C	0	0	0.12485414235706
YDR021W	0	0	0.124781341107872
YGR032W	0	0	0.124708624708625
YPR181C	0	0	0.124635993011066
YIL090W	0	0	0.124563445867288
YOR287C	0	0	0.124490983129727
YLR363C	0	0	0.124418604651163
YJR127C	0	0	0.124346310284718
YPR023C	0	0	0.124274099883856
YKL017C	0	0	0.12420197330238
YJL190C	0	0	0.124129930394432
YLR384C	0	0	0.124057971014493
YPR110C	0	0	0.123986095017381
YLR182W	0	0	0.123914302258251
YKL005C	0	0	0.123842592592593
YKR096W	0	1	0.123842592592593
YIL027C	0	1	0.123842592592593
YIL014W	0	0	0.123770965876229
YOR150W	0	0	0.123699421965318
YNR041C	0	0	0.123627960716349
YPR033C	0	0	0.123556581986143
YMR312W	0	0	0.123485285631852
YOL005C	0	0	0.123414071510957
YER082C	0	0	0.123342939481268
YIR002C	0	0	0.123271889400922
YGL243W	0	0	0.123200921128382
YIL143C	0	0	0.12313003452244
YML057W	0	0	0.123059229442208
YBR078W	0	0	0.122988505747126
YNL055C	0	0	0.122917863296956
YLR403W	0	0	0.12284730195178
YHR166C	0	0	0.122776821572002
YCL052C	0	0	0.122706422018349
YML048W	0	0	0.122636103151862
YMR014W	0	0	0.122565864833906
YOR175C	0	1	0.122565864833906
YBR130C	0	0	0.122495706926159
YEL055C	0	0	0.122425629290618
YCL032W	0	0	0.122355631789594
YIR006C	0	0	0.122285714285714
YOR127W	0	0	0.122215876641919
YOL094C	0	0	0.122146118721461
YKL203C	0	0	0.122076440387906
YBR031W	0	0	0.122006841505131
YAL003W	0	0	0.121937321937322
YPL217C	0	0	0.1218820861678
YLR284C	0	0	0.1218820861678
YOR080W	0	0	0.1218820861678
YFL028C	0	0	0.1218820861678
YPL202C	0	0	0.1218820861678
YDR454C	0	0	0.1218820861678
YER116C	0	0	0.1218820861678
YLR397C	0	0	0.1218820861678
YOR359W	1	0	0.1218820861678
YJL031C	0	0	0.121813031161473
YJL112W	0	0	0.121744054360136
YPL241C	0	0	0.121675155631013
YBL104C	0	1	0.121675155631013
YPR102C	0	0	0.121606334841629
YML016C	0	0	0.121537591859808
YIL052C	0	0	0.121468926553672
YKR057W	0	0	0.121400338791643
YKL011C	0	0	0.121331828442438
YNL181W	0	1	0.121331828442438
YDR464W	0	0	0.12126339537507
YIL002C	0	0	0.12119503945885
YLR350W	0	0	0.12112676056338
YLR382C	0	0	0.121058558558559
YCR057C	0	0	0.120990433314575
YBR259W	0	1	0.120990433314575
YNL022C	0	0	0.120922384701912
YJL125C	0	0	0.120854412591343
YBR239C	0	1	0.120854412591343
YGR271W	0	0	0.120786516853933
YJR013W	0	0	0.120718697361033
YHR081W	0	0	0.120650953984287
YOL008W	0	0	0.120583286595625
YNL263C	0	0	0.120515695067265
YDR420W	0	0	0.120448179271709
YGL002W	0	0	0.120380739081747
YGR095C	0	0	0.120313374370453
YDR502C	0	0	0.120246085011186
YBR234C	0	0	0.120178870877585
YPR067W	0	0	0.120111731843575
YML024W	0	0	0.120044667783361
YJL024C	0	0	0.119977678571429
YBR177C	0	0	0.119910764082543
YPL154C	0	0	0.11984392419175
YPL081W	0	0	0.119777158774373
YML070W	0	0	0.119710467706013
YAL010C	0	0	0.119643850862549
YBR136W	0	0	0.119577308120133
YJR035W	0	0	0.119510839355197
YMR100W	0	0	0.119444444444444
YPR144C	0	0	0.119378123264853
YOR326W	0	0	0.119311875693674
YGR135W	0	0	0.119271120927664
YJL047C	0	0	0.119271120927664
YOR371C	0	0	0.119271120927664
YDL049C	0	0	0.119271120927664
YDR198C	0	0	0.119271120927664
YLR410W	0	0	0.119271120927664
YLR165C	0	0	0.119271120927664
YPL122C	0	0	0.119271120927664
YLR431C	1	0	0.119271120927664
YJR083C	0	0	0.119205298013245
YKL214C	0	0	0.119139547710976
YOR278W	0	0	0.119073869900772
YPL049C	0	0	0.11900826446281
YGR120C	0	0	0.118942731277533
YOL125W	0	0	0.118877270225647
YLR357W	0	0	0.118811881188119
YGR185C	0	0	0.118746564046179
YLR083C	0	1	0.118746564046179
YPL040C	0	0	0.118681318681319
YER130C	0	1	0.118681318681319
YGL215W	0	0	0.118616144975288
YGR252W	0	0	0.118551042810099
YLR107W	0	0	0.11848601206802
YOR236W	0	0	0.118421052631579
YDL130W	0	0	0.118356164383562
YBR162C	0	0	0.11829134720701
YFR024C-A	0	0	0.118226600985222
YOR016C	0	0	0.118161925601751
YER117W	0	0	0.118097320940405
YPL254W	0	0	0.118032786885246
YMR283C	0	0	0.11796832332059
YKL140W	0	0	0.117903930131004
YPL023C	0	0	0.117839607201309
YGL073W	0	0	0.117775354416576
YOR119C	0	0	0.117711171662125
YMR142C	0	0	0.117647058823529
YNR046W	0	0	0.117583015786609
YKL012W	0	0	0.117519042437432
YOL039W	0	0	0.117455138662316
YHL038C	0	0	0.117391304347826
YJL193W	0	1	0.117391304347826
YDR219C	0	0	0.117327539380771
YLR003C	0	0	0.117263843648208
YPL128C	0	0	0.117200217037439
YPR080W	0	0	0.117136659436009
YLR077W	0	1	0.117136659436009
YMR005W	0	0	0.117073170731707
YDR389W	0	0	0.117009750812568
YOR189W	0	1	0.117009750812568
YDR450W	0	0	0.116946399566865
YDL150W	0	0	0.116883116883117
YGR277C	0	0	0.116819902650081
YOR143C	0	0	0.116756756756757
YER040W	0	0	0.116693679092382
YDR144C	0	0	0.116630669546436
YDR430C	0	0	0.116567728008635
YJR022W	0	0	0.116504854368932
YER093C	0	0	0.11644204851752
YNL267W	0	0	0.116379310344828
YLR455W	0	0	0.116316639741519
YJL095W	0	0	0.116254036598493
YKL056C	0	0	0.116191500806885
YGR085C	0	0	0.116129032258065
YIR012W	0	0	0.116066630843632
YHR110W	0	0	0.116004296455424
YGL054C	0	0	0.115942028985507
YGL181W	0	0	0.11587982832618
YJR141W	0	0	0.115817694369973
YJL129C	0	0	0.115755627009646
YJL198W	0	0	0.11569362613819
YKL152C	0	0	0.115631691648822
YAL019W	0	0	0.115569823434992
YLR209C	0	0	0.115508021390374
YCR084C	0	0	0.115446285408872
YBR231C	0	0	0.115384615384615
YJL003W	0	0	0.115323011211959
YML068W	0	0	0.115261472785486
YGL014W	0	0	0.1152
YNR013C	0	0	0.115138592750533
YLR130C	0	0	0.115077250932339
YKR083C	0	0	0.115015974440895
YER027C	0	0	0.1149547631719
YLR180W	0	0	0.114893617021277
YIL075C	0	0	0.114832535885167
YML008C	0	0	0.114771519659936
YNL159C	0	0	0.114710568242167
YNL129W	0	0	0.114649681528662
YDL201W	0	0	0.114588859416446
YGR214W	0	0	0.114572333685322
YCL033C	0	0	0.114572333685322
YHL019C	0	0	0.114572333685322
YJL145W	0	0	0.114572333685322
YPR135W	0	0	0.114572333685322
YLL004W	0	0	0.114572333685322
YER089C	0	0	0.114572333685322
YKR004C	0	0	0.114572333685322
YOL026C	1	0	0.114572333685322
YBR187W	0	1	0.114572333685322
YNL252C	0	0	0.114511873350923
YKL211C	0	0	0.114451476793249
YJR017C	0	0	0.114391143911439
YDR447C	0	0	0.114330874604847
YGL156W	0	0	0.114270668773038
YKR006C	0	0	0.114210526315789
YJL130C	0	0	0.114150447133088
YGL161C	0	0	0.114090431125131
YOR256C	0	0	0.114030478192328
YMR303C	0	0	0.113970588235294
[truncated: 3,790 more rows]
