# Supplementary material for: Computationally Driven, Quantitative Experiments Discover Genes Required for Mitochondrial Biogenesis
Source: PLoS Genet. 2009 Mar 20;5(3):e1000407. doi: 10.1371/journal.pgen.1000407 (PMC2648979; doi:10.1371/journal.pgen.1000407)
Supplement: Dataset S2 — Top 100 novel ensemble predictions for additional yeast biological processes. A zip file containing 387 tab-delimited text files of the ensemble predictions for the indicated Gene Ontology Biological Process Term. (21.70 MB GZ) [file pgen.1000407.s013.gz › GO_0006606.txt]

ORF	AnnotatedToTerm?	Uncharacterized_04152007?	Precision
YKL057C	1	0	1.0
YKR082W	1	0	1.0
YMR129W	1	0	1.0
YGL092W	1	0	1.0
YKL068W	1	0	1.0
YBL079W	1	0	1.0
YKL205W	0	0	0.875
YML103C	1	0	0.875
YIL115C	0	0	0.857142857142857
YLR335W	1	0	0.857142857142857
YDL116W	1	0	0.857142857142857
YER105C	1	0	0.857142857142857
YJR042W	1	0	0.857142857142857
YMR308C	1	0	0.857142857142857
YGL238W	0	0	0.833333333333333
YBR017C	1	0	0.833333333333333
YMR047C	1	0	0.833333333333333
YFR002W	1	0	0.833333333333333
YNL189W	0	0	0.789473684210526
YMR080C	0	0	0.782608695652174
YJL041W	1	0	0.782608695652174
YJL061W	1	0	0.782608695652174
YAR002W	1	0	0.782608695652174
YDR395W	0	0	0.769230769230769
YLR347C	1	0	0.769230769230769
YGR119C	1	0	0.769230769230769
YGR162W	0	0	0.740740740740741
YMR125W	0	0	0.722222222222222
YOR151C	0	0	0.722222222222222
YOR046C	0	0	0.722222222222222
YOR098C	1	0	0.722222222222222
YGL172W	1	0	0.722222222222222
YML031W	1	0	0.722222222222222
YIL149C	1	0	0.722222222222222
YOR160W	1	0	0.722222222222222
YMR235C	1	0	0.722222222222222
YPL169C	0	0	0.702702702702703
YPR189W	0	0	0.7
YGL016W	1	0	0.7
YMR153W	1	0	0.7
YOR168W	0	0	0.697674418604651
YER110C	1	0	0.697674418604651
YDR192C	1	0	0.697674418604651
YKR028W	0	0	0.681818181818182
YGR218W	0	0	0.666666666666667
YDR159W	0	0	0.652173913043478
YLR293C	0	0	0.645833333333333
YER107C	1	0	0.645833333333333
YPL075W	0	0	0.64
YGL100W	1	0	0.64
YNL247W	0	0	0.627450980392157
YJL039C	0	0	0.615384615384615
YLR310C	0	0	0.60377358490566
YLR018C	0	0	0.6
YDL088C	1	0	0.6
YDR120C	0	0	0.589285714285714
YGL086W	0	0	0.578947368421053
YLR208W	0	0	0.568965517241379
YNL085W	0	0	0.566666666666667
YKR095W	1	0	0.566666666666667
YML049C	0	0	0.564516129032258
YJR132W	1	0	0.564516129032258
YGL195W	0	0	0.555555555555556
YDL207W	0	0	0.546875
YLL015W	0	0	0.538461538461538
YOL021C	0	0	0.53030303030303
YPL020C	0	0	0.529411764705882
YPL125W	1	0	0.529411764705882
YKL186C	0	0	0.521739130434783
YDR227W	0	0	0.514285714285714
YOL072W	0	0	0.507042253521127
YER165W	0	0	0.5
YPL226W	0	0	0.493150684931507
YDL112W	0	0	0.486486486486487
YDR335W	0	0	0.48
YOL145C	0	0	0.473684210526316
YNL297C	0	0	0.467532467532468
YLR166C	0	0	0.461538461538462
YOR001W	0	0	0.455696202531646
YDR356W	0	0	0.45
YOR185C	0	0	0.444444444444444
YMR012W	0	0	0.439024390243902
YJR041C	0	0	0.433734939759036
YPL012W	0	0	0.428571428571429
YOR206W	0	0	0.423529411764706
YPL126W	0	0	0.418604651162791
YKL113C	0	0	0.413793103448276
YLR373C	0	0	0.409090909090909
YNL250W	0	0	0.404494382022472
YPL160W	0	0	0.4
YGL122C	0	0	0.395604395604396
YJL092W	0	0	0.391304347826087
YFR037C	0	0	0.387096774193548
YHR004C	0	0	0.382978723404255
YDL229W	0	0	0.378947368421053
YBR025C	0	0	0.375
YOR361C	0	0	0.371134020618557
YGL077C	0	0	0.36734693877551
YHR133C	0	0	0.363636363636364
YDR381W	0	0	0.36
YHR027C	0	0	0.356435643564356
YGR090W	0	0	0.352941176470588
YNL287W	0	0	0.349514563106796
YDR211W	0	0	0.346153846153846
YML081W	0	1	0.346153846153846
YHL020C	0	0	0.342857142857143
YDL042C	0	0	0.339622641509434
YER151C	0	0	0.336448598130841
YML075C	0	0	0.333333333333333
YGR202C	0	0	0.330275229357798
YLR442C	0	0	0.327272727272727
YGR081C	0	0	0.324324324324324
YGL097W	0	0	0.321428571428571
YLR106C	0	0	0.31858407079646
YMR219W	0	0	0.315789473684211
YLR222C	0	0	0.31304347826087
YLR148W	0	0	0.310344827586207
YMR247C	0	0	0.307692307692308
YAL009W	0	0	0.305084745762712
YGL247W	0	0	0.302521008403361
YBR029C	0	0	0.3
YKL014C	0	0	0.297520661157025
YGR157W	0	0	0.295081967213115
YFR028C	0	0	0.292682926829268
YGR128C	0	0	0.290322580645161
YPL146C	0	0	0.288
YPR190C	0	0	0.285714285714286
YPR174C	0	1	0.285714285714286
YGL173C	0	0	0.283464566929134
YDR052C	0	0	0.28125
YGL099W	0	0	0.27906976744186
YDR458C	0	1	0.27906976744186
YNL008C	0	0	0.276923076923077
YNL132W	0	0	0.274809160305344
YML034W	0	0	0.272727272727273
YMR307W	0	0	0.270676691729323
YIL038C	0	0	0.26865671641791
YHL039W	0	0	0.268115942028986
YMR212C	0	0	0.268115942028986
YML007W	0	0	0.268115942028986
YER009W	1	0	0.268115942028986
YLL024C	0	0	0.266187050359712
YOL098C	0	1	0.266187050359712
YCL061C	0	0	0.264285714285714
YJR090C	0	0	0.26241134751773
YGL207W	0	0	0.26056338028169
YIL128W	0	0	0.258741258741259
YDL084W	0	0	0.256944444444444
YDR303C	0	0	0.255172413793103
YML107C	0	0	0.253424657534247
YLR305C	0	0	0.251700680272109
YMR309C	0	0	0.25
YMR119W	0	0	0.248322147651007
YNL163C	0	0	0.246666666666667
YBR079C	0	0	0.245161290322581
YLR450W	0	0	0.245161290322581
YFR009W	0	0	0.245161290322581
YDR172W	0	0	0.245161290322581
YAL005C	1	0	0.245161290322581
YOR335C	0	0	0.243589743589744
YJL111W	0	0	0.24203821656051
YDR138W	0	0	0.240506329113924
YEL017W	0	0	0.238993710691824
YKR096W	0	1	0.238993710691824
YOL123W	0	0	0.2375
YDL056W	0	0	0.236024844720497
YJL010C	0	0	0.234567901234568
YPR135W	0	0	0.233128834355828
YLR096W	0	0	0.231707317073171
YJR133W	0	0	0.23030303030303
YER095W	0	0	0.228915662650602
YLR133W	0	0	0.227544910179641
YML059C	0	0	0.226190476190476
YBR009C	0	0	0.224852071005917
YNL123W	0	0	0.223529411764706
YMR229C	0	0	0.222222222222222
YOR207C	0	0	0.22093023255814
YDR300C	0	0	0.219653179190751
YNL158W	0	0	0.218390804597701
YJL076W	0	0	0.217142857142857
YDL089W	0	1	0.217142857142857
YER026C	0	0	0.215909090909091
YPL042C	0	0	0.214689265536723
YDR497C	0	0	0.213483146067416
YLR191W	0	0	0.212290502793296
YDL195W	0	0	0.211111111111111
YDL074C	0	0	0.209944751381215
YGR103W	0	0	0.208791208791209
YPL231W	0	0	0.207650273224044
YNL121C	0	0	0.206521739130435
YIL016W	0	0	0.205405405405405
YLR276C	0	0	0.204301075268817
YLR173W	0	1	0.204301075268817
YOL107W	0	1	0.204301075268817
YML115C	0	0	0.203208556149733
YEL073C	0	1	0.203208556149733
YHR158C	0	0	0.202127659574468
YER111C	0	0	0.201058201058201
YBR049C	0	0	0.2
YDR123C	0	0	0.198952879581152
YGR186W	0	0	0.197916666666667
YPR161C	0	0	0.196891191709845
YLR384C	0	0	0.195876288659794
YNL044W	0	0	0.194871794871795
YLL021W	0	0	0.193877551020408
YPL217C	0	0	0.192893401015228
YFL008W	0	0	0.191919191919192
YJL048C	0	0	0.190954773869347
YGR094W	0	0	0.19
YMR128W	0	0	0.189054726368159
YDL058W	0	0	0.188118811881188
YDR240C	0	0	0.187192118226601
YJL074C	0	0	0.186274509803922
YDR225W	0	0	0.185365853658537
YGL163C	0	0	0.184466019417476
YKR079C	0	0	0.183574879227053
YPL243W	0	0	0.182692307692308
YER025W	0	0	0.181818181818182
YJL153C	0	0	0.180952380952381
YGR264C	0	0	0.180094786729858
YFR031C	0	0	0.179245283018868
YLR386W	0	0	0.178403755868545
YER171W	0	0	0.177570093457944
YOR326W	0	0	0.176744186046512
YBR245C	0	0	0.175925925925926
YDR101C	0	0	0.175115207373272
YIL030C	0	0	0.174311926605505
YKL010C	0	0	0.17351598173516
YDR207C	0	0	0.172727272727273
YKL112W	0	0	0.171945701357466
YNL169C	0	0	0.171171171171171
YJL198W	0	0	0.170403587443946
YMR030W	0	0	0.169642857142857
YNL313C	0	0	0.168888888888889
YNR038W	0	0	0.168141592920354
YMR190C	0	0	0.167400881057269
YJR002W	0	0	0.166666666666667
YOR370C	0	0	0.165938864628821
YAL059W	0	0	0.165217391304348
YOR260W	0	0	0.164502164502165
YML035C	0	0	0.163793103448276
YPR119W	0	0	0.163090128755365
YIL063C	0	0	0.162393162393162
YDL006W	0	0	0.161702127659574
YJR105W	0	0	0.161016949152542
YER043C	0	0	0.160337552742616
YDR190C	0	0	0.159663865546218
YOR243C	0	0	0.158995815899582
YMR033W	0	0	0.158333333333333
YOR217W	0	0	0.157676348547718
YHR067W	0	0	0.15702479338843
YPL212C	0	0	0.156378600823045
YBR081C	0	0	0.155737704918033
YPR010C	0	0	0.155102040816327
YDR292C	0	0	0.154471544715447
YDR165W	0	0	0.153846153846154
YLR114C	0	0	0.153225806451613
YEL056W	0	0	0.152610441767068
YCR052W	0	0	0.152
YJL050W	0	0	0.151394422310757
YLR113W	0	0	0.150793650793651
YGR098C	0	0	0.150197628458498
YDR062W	0	0	0.149606299212598
YNR012W	0	0	0.149019607843137
YMR049C	0	0	0.1484375
YLR060W	0	0	0.147859922178988
YDR076W	0	0	0.147286821705426
YNL059C	0	0	0.146718146718147
YBR215W	0	0	0.146153846153846
YBR084W	0	0	0.145593869731801
YNL130C	0	0	0.145038167938931
YHR082C	0	0	0.144486692015209
YJL084C	0	1	0.144486692015209
YMR093W	0	0	0.143939393939394
YML062C	0	0	0.143396226415094
YKR008W	0	0	0.142857142857143
YGL240W	0	0	0.142322097378277
YPR034W	0	0	0.141791044776119
YNL273W	0	0	0.141263940520446
YKL182W	0	0	0.140740740740741
YLR403W	0	0	0.140221402214022
YJL187C	0	0	0.139705882352941
YDR224C	0	0	0.139194139194139
YDR004W	0	0	0.138686131386861
YLR234W	0	0	0.138181818181818
YGL255W	0	0	0.13768115942029
YPL106C	0	0	0.137184115523466
YHR123W	0	0	0.136690647482014
YDR369C	0	0	0.136200716845878
YJL176C	0	0	0.135714285714286
YPR097W	0	1	0.135714285714286
YJL014W	0	0	0.135231316725979
YBL002W	0	0	0.134751773049645
YOR241W	0	0	0.134275618374558
YPL178W	0	0	0.133802816901408
YER116C	0	0	0.133333333333333
YDR315C	0	0	0.132867132867133
YLR357W	0	0	0.132404181184669
YGR149W	0	1	0.132404181184669
YJL129C	0	0	0.131944444444444
YDR364C	0	0	0.131487889273356
YNL271C	0	0	0.131147540983607
YHR119W	0	0	0.131147540983607
YLR409C	0	0	0.131147540983607
YLR132C	0	0	0.131147540983607
YER006W	0	0	0.131147540983607
YHR064C	0	0	0.131147540983607
YJR043C	0	0	0.131147540983607
YMR131C	0	0	0.131147540983607
YML093W	0	0	0.131147540983607
YBR098W	0	0	0.131147540983607
YGL241W	1	0	0.131147540983607
YML109W	0	0	0.131147540983607
YER168C	0	0	0.131147540983607
YLL035W	0	0	0.131147540983607
YOR195W	0	0	0.131147540983607
YDR002W	1	0	0.131147540983607
YNL091W	0	0	0.130718954248366
YMR224C	0	0	0.130293159609121
YJR064W	0	0	0.13015873015873
YHR073W	0	0	0.13015873015873
YDR432W	0	0	0.13015873015873
YOL127W	0	0	0.13015873015873
YGL245W	0	0	0.13015873015873
YPR086W	0	0	0.13015873015873
YLR427W	0	0	0.13015873015873
YMR091C	1	0	0.13015873015873
YEL015W	0	0	0.129746835443038
YOL051W	0	0	0.129337539432177
YOR048C	0	0	0.128930817610063
YPR110C	0	0	0.128526645768025
YEL055C	0	0	0.128125
YLR088W	0	0	0.127725856697819
YDR477W	0	0	0.127329192546584
YDR150W	0	0	0.126934984520124
YBR118W	0	0	0.126543209876543
YCR084C	0	0	0.126153846153846
YDR416W	0	0	0.125766871165644
YLR277C	0	0	0.125382262996942
YLL011W	0	0	0.125
YMR310C	0	0	0.124620060790274
YDL148C	0	0	0.124242424242424
YDR507C	0	0	0.123867069486405
YHL030W	0	0	0.123493975903614
YOR188W	0	0	0.123123123123123
YDR289C	0	0	0.122754491017964
YPR144C	0	0	0.122388059701493
YDR464W	0	0	0.12202380952381
YKL015W	0	0	0.121661721068249
YOL137W	0	1	0.121661721068249
YLR398C	0	0	0.121301775147929
YBR058C	0	0	0.12094395280236
YOR304W	0	0	0.120588235294118
YKL173W	0	0	0.120234604105572
YLR002C	0	0	0.119883040935673
YLR086W	0	0	0.119533527696793
YDR502C	0	0	0.119186046511628
YMR186W	0	0	0.118840579710145
YOR310C	0	0	0.11849710982659
YLR033W	0	0	0.118155619596542
YNL199C	0	0	0.117816091954023
YDR012W	0	0	0.117478510028653
YGR192C	0	0	0.117142857142857
YKR001C	0	0	0.116809116809117
YKR048C	0	0	0.116477272727273
YNL225C	0	0	0.11614730878187
YER155C	0	0	0.115819209039548
YER113C	0	1	0.115819209039548
YNL022C	0	0	0.115492957746479
YIR023W	0	0	0.115168539325843
YAL036C	0	0	0.11484593837535
YCR057C	0	0	0.114525139664804
YER164W	0	0	0.114206128133705
YGR240C	0	0	0.113888888888889
YBR010W	0	0	0.113573407202216
YBL022C	0	0	0.113259668508287
YLR007W	0	0	0.112947658402204
YDR212W	0	0	0.112637362637363
YNL216W	0	0	0.112328767123288
YOR091W	0	0	0.112021857923497
YNL030W	0	0	0.111716621253406
YLR071C	0	0	0.111413043478261
YLL043W	0	0	0.111111111111111
YHR023W	0	0	0.110810810810811
YHR103W	0	0	0.110512129380054
YNL027W	0	0	0.110215053763441
YDL040C	0	0	0.109919571045576
YER118C	0	0	0.109625668449198
YGR198W	0	0	0.109333333333333
YKR002W	0	0	0.109042553191489
YML010W	0	0	0.108753315649867
YKL081W	0	0	0.108465608465608
YER049W	0	0	0.108179419525066
YNL238W	0	0	0.107894736842105
YGL203C	0	0	0.10761154855643
YLR039C	0	0	0.107329842931937
YJL109C	0	0	0.107049608355091
YNL102W	0	0	0.106770833333333
YGR083C	0	0	0.106493506493506
YPL086C	0	0	0.106217616580311
YPR137W	0	0	0.10594315245478
YDR334W	0	0	0.105670103092784
YGR200C	0	0	0.105398457583548
YGR275W	0	0	0.105128205128205
YDR346C	0	0	0.104859335038363
YNL031C	0	0	0.104591836734694
YHL029C	0	0	0.104325699745547
YIL147C	0	0	0.104060913705584
YLR321C	0	0	0.10379746835443
YLR397C	0	0	0.103535353535354
YER172C	0	0	0.103274559193955
YML127W	0	0	0.103015075376884
YHR154W	0	0	0.102756892230576
YLR045C	0	0	0.1025
YKR056W	0	0	0.102244389027431
YKR054C	0	0	0.101990049751244
YJR075W	0	0	0.101736972704715
YJR003C	0	0	0.101485148514851
YNL256W	0	0	0.101234567901235
YGL043W	0	0	0.100985221674877
YHL007C	0	0	0.100961538461538
YMR086W	0	1	0.100961538461538
YDR312W	0	0	0.100961538461538
YOR233W	0	0	0.100961538461538
YLR207W	0	0	0.100961538461538
YPL093W	0	0	0.100961538461538
YMR061W	0	0	0.100961538461538
YDL059C	0	0	0.100961538461538
YFL002C	0	0	0.100961538461538
YMR290C	0	0	0.100961538461538
YMR216C	1	0	0.100961538461538
YDL019C	0	0	0.100719424460432
YGL120C	0	0	0.100478468899522
YLR371W	0	0	0.100238663484487
YPR141C	0	0	0.1
YOL124C	0	0	0.0997624703087886
YLR044C	0	0	0.0995260663507109
YOL130W	0	0	0.099290780141844
YBR271W	0	0	0.0990566037735849
YMR288W	0	0	0.0988235294117647
YOR330C	0	0	0.0985915492957746
YJL080C	0	0	0.0983606557377049
YLL048C	0	0	0.0981308411214953
YJL033W	0	0	0.0979020979020979
YHR020W	0	0	0.0976744186046512
YJR124C	0	1	0.0976744186046512
YKL105C	0	1	0.0976744186046512
YDL145C	0	0	0.0974477958236659
YMR198W	0	0	0.0972222222222222
YDL063C	0	0	0.0969976905311778
YMR076C	0	0	0.0967741935483871
YJR092W	0	0	0.096551724137931
YLR336C	0	0	0.0963302752293578
YHL011C	0	0	0.0961098398169336
YBL024W	0	0	0.0958904109589041
YER114C	0	0	0.0956719817767654
YDR081C	0	0	0.0954545454545455
YDR385W	0	0	0.0952380952380952
YLL008W	0	0	0.0950226244343891
YAL047C	0	0	0.0948081264108352
YBR031W	0	0	0.0945945945945946
YGL151W	0	0	0.0943820224719101
YOR026W	0	0	0.0941704035874439
YDR161W	0	0	0.0939597315436242
YAL024C	0	0	0.09375
YGR123C	0	0	0.0935412026726058
YMR317W	0	1	0.0935412026726058
YNL139C	0	0	0.0933333333333333
YNL209W	0	0	0.0931263858093126
YPL085W	0	0	0.0929203539823009
YPL210C	0	0	0.0927152317880795
YOR355W	0	0	0.092511013215859
YPR118W	0	0	0.0923076923076923
YHR196W	0	0	0.0921052631578947
YLR410W	0	0	0.0919037199124726
YPR163C	0	0	0.091703056768559
YGL112C	0	0	0.0915032679738562
YBL068W	0	0	0.091304347826087
YGL065C	0	0	0.0911062906724512
YGR211W	0	0	0.0909090909090909
YLR129W	0	0	0.0907127429805616
YGR116W	0	0	0.0905172413793103
YMR207C	0	0	0.0903225806451613
YBL076C	0	0	0.0901287553648069
YGL111W	0	0	0.0899357601713062
YEL061C	0	0	0.0897435897435897
YPR033C	0	0	0.0895522388059701
YDR162C	0	0	0.0893617021276596
YDL143W	0	0	0.089171974522293
YPL256C	0	0	0.0889830508474576
YMR277W	0	0	0.0887949260042283
YMR273C	0	0	0.0886075949367089
YDR324C	0	0	0.0884210526315789
YBR112C	0	0	0.0882352941176471
YCR087C-A	0	1	0.0882352941176471
YLL026W	0	0	0.0880503144654088
YIL126W	0	0	0.0878661087866109
YMR205C	0	0	0.0876826722338205
YBR160W	0	0	0.0875
YJL008C	0	0	0.0873180873180873
YIR026C	0	0	0.0871369294605809
YOR051C	0	1	0.0871369294605809
YLR035C	0	0	0.0869565217391304
YLR429W	0	0	0.0867768595041322
YMR014W	0	0	0.0865979381443299
YLL034C	0	0	0.0864197530864197
YDR280W	0	0	0.0862422997946612
YOR194C	0	0	0.0860655737704918
YNL154C	0	0	0.0858895705521472
YPR112C	0	0	0.0857142857142857
YPL153C	0	0	0.0855397148676171
YML028W	0	0	0.0853658536585366
YDR390C	0	0	0.0851926977687627
YKL154W	0	0	0.0850202429149798
YGL244W	0	0	0.0848484848484849
YOL004W	0	0	0.0846774193548387
YMR246W	0	0	0.0845070422535211
YER132C	0	0	0.0843373493975904
YDL122W	0	0	0.0841683366733467
YNR013C	0	0	0.084
YOR020C	0	0	0.0838323353293413
YPL235W	0	0	0.0836653386454183
YIL026C	0	0	0.0834990059642147
YDL090C	0	0	0.0833333333333333
YDR412W	0	0	0.0831683168316832
YGR271W	0	0	0.08300395256917
YHR068W	0	0	0.0828402366863905
YBR087W	0	0	0.0826771653543307
YOL041C	0	0	0.0825147347740668
YPL207W	0	1	0.0825147347740668
YKL021C	0	0	0.0823529411764706
YJL069C	0	0	0.0821917808219178
YLR309C	0	0	0.08203125
YCR016W	0	0	0.0818713450292398
YPL128C	0	0	0.0817120622568093
YMR078C	0	0	0.0815533980582524
YCL031C	0	0	0.0813953488372093
YML046W	0	0	0.0812379110251451
YNL061W	0	0	0.0810810810810811
YPR019W	0	0	0.0809248554913295
YBL035C	0	0	0.0807692307692308
YJL098W	0	0	0.0806142034548944
YKR059W	0	0	0.0804597701149425
YIL156W	0	0	0.0803059273422562
YDR083W	0	0	0.0801526717557252
YPR169W	0	0	0.08
YDL167C	0	0	0.0798479087452472
YOR239W	0	0	0.079696394686907
YBR060C	0	0	0.0795454545454545
YDR194C	0	0	0.0793950850661626
YMR146C	0	0	0.0792452830188679
YNL291C	0	0	0.0790960451977401
YLR413W	0	1	0.0790960451977401
YJL138C	0	0	0.0789473684210526
YOR112W	0	0	0.0787992495309568
YNL068C	0	0	0.0786516853932584
YDR097C	0	0	0.0785046728971963
YLR389C	0	0	0.0783582089552239
YOL103W	0	0	0.0782122905027933
YNL236W	0	0	0.0780669144981413
YDL140C	0	0	0.0779220779220779
YIL110W	0	0	0.0777777777777778
YPR041W	0	0	0.077634011090573
YDR449C	0	0	0.0774907749077491
YLR272C	0	0	0.0773480662983425
YHR019C	0	0	0.0772058823529412
YBR121C	0	0	0.0770642201834862
YJR104C	0	0	0.0769230769230769
YOL125W	0	0	0.076782449725777
YBR061C	0	0	0.0766423357664234
YPL208W	0	0	0.0765027322404372
YER173W	0	0	0.0763636363636364
YNL088W	0	0	0.0762250453720508
YGL137W	0	0	0.0760869565217391
YLR259C	0	0	0.0759493670886076
YML032C	0	0	0.075812274368231
YOR144C	0	0	0.0756756756756757
YPR088C	0	0	0.0755395683453237
YBR247C	0	0	0.0754039497307002
YGL058W	0	0	0.0752688172043011
YJL093C	0	0	0.075134168157424
YGL060W	0	1	0.075134168157424
YER148W	0	0	0.075
YJR010W	0	0	0.0748663101604278
YNL292W	0	0	0.0747330960854092
YGL078C	0	0	0.0746003552397869
YCL054W	0	0	0.074468085106383
YNL262W	0	0	0.0743362831858407
YML060W	0	0	0.0742049469964664
YKL114C	0	0	0.0740740740740741
YOR116C	0	0	0.073943661971831
YPR131C	0	0	0.0738137082601054
YLR175W	0	0	0.0736842105263158
YHR216W	0	0	0.0735551663747811
YLR197W	0	0	0.0735042735042735
YDR326C	0	0	0.0735042735042735
YGR145W	0	0	0.0735042735042735
YDR132C	0	1	0.0735042735042735
YBR155W	0	0	0.0735042735042735
YBR143C	0	0	0.0735042735042735
YMR211W	0	0	0.0735042735042735
YJL099W	0	0	0.0735042735042735
YGR261C	0	0	0.0735042735042735
YBR177C	0	0	0.0735042735042735
YAR007C	0	0	0.0735042735042735
YJR031C	0	0	0.0735042735042735
YIL142W	0	0	0.0735042735042735
YDL052C	0	0	0.0735042735042735
YNR016C	1	0	0.0735042735042735
YOL090W	0	0	0.0733788395904437
YLR383W	0	0	0.0732538330494037
YPR018W	0	0	0.0731292517006803
YFR034C	0	0	0.0730050933786078
YJL095W	0	0	0.0728813559322034
YML080W	0	0	0.0727580372250423
YBL105C	0	0	0.0726351351351351
YNL064C	0	0	0.0725126475548061
YBR069C	0	0	0.0723905723905724
YJR024C	0	1	0.0723905723905724
YOL061W	0	0	0.0722689075630252
YBR281C	0	0	0.0721476510067114
YEL030W	0	0	0.0720268006700168
YPL043W	0	0	0.0719063545150502
YBR196C	0	0	0.0717863105175292
YIL095W	0	0	0.0716666666666667
YDR496C	0	0	0.0715474209650582
YJL042W	0	0	0.0714285714285714
YGR089W	0	0	0.0713101160862355
YMR006C	0	0	0.0711920529801325
YHR197W	0	0	0.0710743801652893
YDR091C	0	0	0.070957095709571
YBL007C	0	0	0.070840197693575
YBR202W	0	0	0.0707236842105263
YJL204C	0	0	0.0706075533661741
YGL105W	0	0	0.0704918032786885
YGL013C	0	0	0.0703764320785597
YKL101W	0	0	0.0702614379084967
YOR133W	0	0	0.0701468189233279
YLR451W	0	0	0.0700325732899023
YOR027W	0	0	0.0699186991869919
YDR495C	0	0	0.0698051948051948
YOR127W	0	0	0.0696920583468395
YHR065C	0	0	0.06957928802589
YHR127W	0	1	0.06957928802589
YGR056W	0	0	0.0694668820678514
YLR249W	0	0	0.0693548387096774
YDR060W	0	0	0.0692431561996779
YLR274W	0	0	0.0691318327974277
YJR073C	0	0	0.0690208667736758
YER022W	0	0	0.0689102564102564
YAL038W	0	0	0.0688
YNL126W	0	0	0.0686900958466454
YOL086C	0	0	0.0685805422647528
YBR221C	0	0	0.0684713375796178
YNL136W	0	0	0.068362480127186
YPL082C	0	0	0.0682539682539682
YCR012W	0	0	0.0681458003169572
YJR008W	0	1	0.0681458003169572
YER125W	0	0	0.0680379746835443
YHR169W	0	0	0.0679304897314376
YML006C	0	0	0.0678233438485804
YML111W	0	0	0.0677165354330709
YGR061C	0	0	0.0676100628930818
YML124C	0	0	0.0675039246467818
YJL130C	0	0	0.0673981191222571
YNL197C	0	0	0.0672926447574335
YPL255W	0	0	0.0671875
YDL060W	0	0	0.0670826833073323
YJR040W	0	0	0.0669781931464174
YBR276C	0	0	0.0668740279937792
YML025C	0	0	0.0667701863354037
YPL029W	0	0	0.0666666666666667
YOR165W	0	0	0.0665634674922601
YDL235C	0	0	0.0664605873261206
YJL087C	0	0	0.066358024691358
YOL034W	0	0	0.0662557781201849
YLR212C	0	0	0.0661538461538462
YBL009W	0	0	0.0660522273425499
YCR020W-B	0	0	0.0659509202453988
YOR371C	0	0	0.0658499234303216
YAL029C	0	0	0.0657492354740061
YPL122C	0	0	0.0656488549618321
YHR186C	0	0	0.0655487804878049
YDL014W	0	0	0.0654490106544901
YBR198C	0	0	0.0653495440729483
YBR055C	0	0	0.0652503793626707
YLR143W	0	1	0.0652503793626707
YIR002C	0	0	0.0651515151515152
YIL078W	0	0	0.065052950075643
YDL225W	0	0	0.0649546827794562
YNL048W	0	0	0.0648567119155355
YNL182C	0	0	0.0647590361445783
YNR052C	0	0	0.0646616541353384
YOL038W	0	0	0.0645645645645646
YLL036C	0	0	0.0644677661169415
YNL207W	0	0	0.0643712574850299
YLR432W	0	0	0.0642750373692078
YLR196W	0	0	0.0641791044776119
YDR245W	0	0	0.0640834575260805
YGL022W	0	0	0.0639880952380952
YPR175W	0	0	0.0638930163447251
YER016W	0	0	0.0637982195845697
YJR140C	0	0	0.0637037037037037
YNR031C	0	0	0.0636094674556213
YKL176C	0	0	0.0635155096011817
YBL047C	0	0	0.0634218289085546
YOL076W	0	0	0.0633284241531664
YOR229W	0	0	0.0632352941176471
YBR101C	0	0	0.0631424375917768
YML092C	0	0	0.063049853372434
YAL032C	0	0	0.0629575402635432
YGL171W	0	0	0.0628654970760234
YLR319C	0	0	0.0627737226277372
YML082W	0	0	0.0626822157434402
YHR089C	0	0	0.0625909752547307
YDR325W	0	0	0.0625
YCR077C	0	0	0.0624092888243832
YKL078W	0	0	0.0623188405797101
YDR051C	0	1	0.0623188405797101
YKL060C	0	0	0.0622286541244573
YDR176W	0	0	0.0621387283236994
YFR016C	0	1	0.0621387283236994
YPL105C	0	1	0.0621387283236994
YDR144C	0	0	0.062049062049062
YBR073W	0	0	0.0619596541786743
YKL054C	0	0	0.0618705035971223
YNL062C	0	0	0.0617816091954023
YLR419W	0	1	0.0617816091954023
YOR254C	0	0	0.0616929698708752
YHR206W	0	0	0.0616045845272206
YJL186W	0	0	0.061516452074392
YFL009W	0	0	0.0614285714285714
YBR142W	0	0	0.0613409415121255
YHR182W	0	1	0.0613409415121255
YBR274W	0	0	0.0612535612535613
YPL176C	0	0	0.0611664295874822
YGL039W	0	0	0.0610795454545455
YKR024C	0	0	0.0609929078014184
YKL120W	0	0	0.0609065155807365
YBR103W	0	0	0.0608203677510608
YLR401C	0	0	0.0607344632768362
YCR072C	0	0	0.0606488011283498
YOL097C	0	0	0.0605633802816901
YIL091C	0	1	0.0605633802816901
YKR050W	0	0	0.060478199718706
YGL201C	0	0	0.0603932584269663
YDR485C	0	0	0.0603085553997195
YDR407C	0	0	0.0602240896358543
YPR080W	0	0	0.0601398601398601
YJL002C	0	0	0.0600558659217877
YNL221C	0	0	0.0599721059972106
YDL047W	0	0	0.0598885793871866
YDL121C	0	1	0.0598885793871866
YNR003C	0	0	0.0598052851182197
YDL155W	0	0	0.0597222222222222
YGR187C	0	0	0.0596393897364771
YML065W	0	0	0.0595567867036011
YIL009W	0	0	0.0594744121715076
YLR330W	0	0	0.0593922651933702
YPL183C	0	1	0.0593922651933702
YKL172W	0	0	0.0593103448275862
YPR187W	0	0	0.059228650137741
YLR020C	0	0	0.0591471801925722
YLL031C	0	0	0.0590659340659341
YNR053C	0	0	0.0589849108367627
YOR043W	0	0	0.0589041095890411
YDR372C	0	0	0.0588235294117647
YJR143C	0	0	0.0587431693989071
YKL045W	0	0	0.0586630286493861
YOR021C	0	0	0.05858310626703
YDR266C	0	1	0.05858310626703
YIR008C	0	0	0.0585034013605442
YBL003C	0	0	0.0584239130434783
YIL002C	0	0	0.0583446404341927
YNL002C	0	0	0.0582655826558266
YBR172C	0	0	0.0581867388362652
YGL145W	0	0	0.0581081081081081
YDL031W	0	0	0.058029689608637
YGR245C	0	0	0.0579514824797844
YEL026W	0	0	0.0578734858681023
YDL224C	0	0	0.0577956989247312
YDL150W	0	0	0.0577181208053691
YBL023C	0	0	0.0576407506702413
YOR307C	0	0	0.0575635876840696
YFL034W	0	1	0.0575635876840696
YDL102W	0	0	0.0574866310160428
YMR044W	0	0	0.0574098798397864
YML104C	0	0	0.0573333333333333
YJL125C	0	0	0.0572569906790945
YCL059C	0	0	0.0571808510638298
YJL054W	0	0	0.0571049136786189
YOL115W	0	0	0.0570291777188329
YMR259C	0	1	0.0570291777188329
YFL033C	0	0	0.056953642384106
YBR015C	0	0	0.0568783068783069
YDR082W	0	0	0.0568031704095112
YLR314C	0	0	0.0567282321899736
YHR129C	0	0	0.0566534914361001
YJR059W	0	0	0.0565789473684211
YDR301W	0	0	0.0565045992115637
YDR384C	0	0	0.0564304461942257
YIL085C	0	0	0.0563564875491481
YKR064W	0	1	0.0563564875491481
YLR134W	0	0	0.056282722513089
YLR435W	0	0	0.0562091503267974
YHR108W	0	0	0.0561357702349869
YJR076C	0	0	0.0560625814863103
YDR118W	0	0	0.0559895833333333
YLR180W	0	0	0.0559167750325098
YLR440C	0	0	0.0558441558441558
YGL158W	0	0	0.0557717250324254
YBL063W	0	0	0.055699481865285
YCR073C	0	0	0.055627425614489
YBR279W	0	0	0.0555555555555556
YMR223W	0	0	0.0554838709677419
YAL035W	0	0	0.0554123711340206
YIL020C	0	0	0.0553410553410553
YOR315W	0	0	0.0552699228791774
YKL181W	0	0	0.055198973042362
YDR170C	0	0	0.0551282051282051
YMR164C	0	0	0.0550576184379001
YCL011C	0	0	0.0549872122762148
YFL037W	0	0	0.0549169859514687
YML105C	0	0	0.0548469387755102
YBL056W	0	0	0.0547770700636943
YPL254W	0	0	0.0547073791348601
YOL144W	0	0	0.0546378653113088
YCL050C	0	0	0.0545685279187817
YJL173C	0	0	0.0544993662864385
YDR361C	0	0	0.0544303797468354
YJR046W	0	0	0.0543615676359039
YKR092C	0	0	0.0542929292929293
YHR165C	0	0	0.0542244640605296
YPL227C	0	0	0.0541561712846348
YMR239C	0	0	0.0540880503144654
YAL019W	0	0	0.0540201005025126
YGL215W	0	0	0.0539523212045169
YOL010W	0	0	0.0538847117794486
YGR163W	0	0	0.0538172715894869
YOR109W	0	0	0.05375
YJR134C	0	1	0.05375
YNL281W	0	0	0.0536828963795256
YKL042W	0	0	0.0536159600997506
YPR091C	0	1	0.0536159600997506
YMR199W	0	0	0.0535491905354919
YHR172W	0	0	0.0534825870646766
YFR013W	0	0	0.053416149068323
YBR123C	0	0	0.0533498759305211
YGL094C	0	0	0.0532837670384139
YAL034C	0	1	0.0532837670384139
YLR188W	0	0	0.0532178217821782
YDR415C	0	1	0.0532178217821782
YDR028C	0	0	0.0531520395550062
YJR007W	0	0	0.0530864197530864
YBL014C	0	0	0.0530209617755857
YNR054C	0	0	0.0529556650246305
YIL104C	0	0	0.0528905289052891
YCR081W	0	0	0.0528255528255528
YMR179W	0	0	0.052760736196319
YHR084W	0	0	0.0526960784313725
YPR104C	0	0	0.0526315789473684
YIL079C	0	0	0.0525672371638142
YLR328W	0	0	0.0525030525030525
YKL125W	0	0	0.0524390243902439
YDR389W	0	0	0.0523751522533496
YMR001C	0	0	0.0523114355231144
YLR405W	0	0	0.0522478736330498
YPL083C	0	0	0.0521844660194175
YER126C	0	0	0.0521212121212121
YBR156C	0	0	0.0520581113801453
YFL023W	0	0	0.0519951632406288
YHR170W	0	0	0.0519323671497585
YLR005W	0	0	0.051869722557298
YKL179C	0	0	0.0518072289156627
YPL145C	0	0	0.0517448856799037
YJR070C	0	0	0.0516826923076923
YBR291C	0	0	0.0516206482593037
YMR301C	0	0	0.0515587529976019
YDL153C	0	0	0.051497005988024
YGL116W	0	0	0.0514354066985646
YPL050C	0	0	0.0513739545997611
YAL041W	0	0	0.0513126491646778
YER093C	0	0	0.0512514898688915
YIL094C	0	0	0.0511904761904762
YOR007C	0	0	0.0511296076099881
YKL191W	0	0	0.0510688836104513
YDR465C	0	0	0.0510083036773428
YEL022W	0	0	0.0509478672985782
YGL049C	0	0	0.050887573964497
YNL248C	0	0	0.0508274231678487
YML086C	0	0	0.050767414403778
YJR032W	0	0	0.0507075471698113
YGL027C	0	0	0.0506478209658422
YGL246C	0	0	0.0505882352941176
YMR300C	0	0	0.0505287896592244
YLR244C	0	0	0.0504694835680751
YBR127C	0	0	0.0504103165298945
YDR127W	0	0	0.0503512880562061
YBR034C	0	0	0.0502923976608187
YGL075C	0	0	0.0502336448598131
YOL059W	0	0	0.0501750291715286
YHR166C	0	0	0.0501165501165501
YGL139W	0	0	0.050058207217695
YKL082C	0	0	0.05
YDR023W	0	0	0.0499419279907085
YOR073W	0	0	0.0498839907192575
YKL075C	0	0	0.0498261877172654
YGL083W	0	1	0.0498261877172654
YLR017W	0	0	0.0497685185185185
YIL019W	0	0	0.0497109826589595
YFL022C	0	0	0.0496535796766744
YER008C	0	0	0.04959630911188
YDR472W	0	0	0.0495391705069124
YLR291C	0	0	0.049482163406214
YGL150C	0	0	0.0494252873563218
YML114C	0	0	0.0493685419058553
YEL042W	0	0	0.0493119266055046
YDR206W	0	0	0.0492554410080183
YKR010C	0	0	0.0491990846681922
YGR274C	0	0	0.0491428571428571
YGR003W	0	0	0.0490867579908676
YBL051C	0	0	0.0490307867730901
YHR132C	0	0	0.0489749430523918
YIR033W	0	0	0.0489192263936291
YML085C	0	0	0.0488636363636364
YBL075C	0	0	0.0488081725312145
YOR340C	0	0	0.0487528344671202
YNL312W	0	0	0.0486976217440544
YMR156C	0	0	0.0486425339366516
YPR029C	0	0	0.0485875706214689
YDL164C	0	0	0.0485327313769752
YAR008W	0	0	0.04847801578354
YEL037C	0	0	0.0484234234234234
YGR009C	0	0	0.0483689538807649
YNL075W	0	0	0.048314606741573
YKL212W	0	0	0.0482603815937149
YDR341C	0	0	0.0482062780269058
YOR373W	0	0	0.0481522956326988
YOL077C	0	0	0.0480984340044743
YOR341W	0	0	0.0480446927374302
YKR081C	0	0	0.0479910714285714
YGL197W	0	0	0.0479375696767001
YHR120W	0	0	0.0478841870824053
YPL263C	0	1	0.0478841870824053
YOR058C	0	0	0.0478309232480534
YDR119W	0	1	0.0478309232480534
YDL111C	0	0	0.0477777777777778
YOL093W	0	0	0.0477247502774695
YOR038C	0	0	0.0476718403547672
YLR109W	0	0	0.0476190476190476
YHR135C	0	0	0.0475663716814159
YPL022W	0	0	0.0475138121546961
YML072C	0	1	0.0475138121546961
YER032W	0	0	0.0474613686534216
YJL110C	0	0	0.0474090407938258
YDR189W	0	0	0.0473568281938326
YKL056C	0	0	0.0473047304730473
YLR183C	0	0	0.0472527472527473
YFL001W	0	0	0.0472008781558727
YBL020W	0	0	0.0471491228070175
YLR079W	0	0	0.0470974808324206
YNL190W	0	0	0.0470459518599562
YBR244W	0	0	0.0469945355191257
YER179W	0	0	0.046943231441048
YNR015W	0	0	0.0468920392584515
YDR200C	0	0	0.0468409586056645
YER178W	0	0	0.0467899891186072
YJL209W	0	0	0.0467391304347826
YLR256W	0	0	0.0466883821932682
YBL004W	0	0	0.0466377440347072
YGL133W	0	0	0.0465872156013001
YCL037C	0	0	0.0465367965367965
YBL067C	0	1	0.0465367965367965
YDR188W	0	0	0.0464864864864865
YNL261W	0	0	0.0464362850971922
YPR181C	0	0	0.04638619201726
YPL063W	0	0	0.0463362068965517
YLR103C	0	0	0.046286329386437
YER115C	0	0	0.0462365591397849
YNL308C	0	0	0.046186895810956
YNL110C	0	0	0.046137339055794
YOR216C	0	0	0.0460878885316184
YNL227C	0	0	0.0460385438972163
YOR204W	0	0	0.0459893048128342
YOR354C	0	0	0.0459401709401709
YNL330C	0	0	0.0458911419423693
YOL080C	0	0	0.0458422174840085
YKL214C	0	0	0.0457933972310969
YKL040C	0	0	0.0457446808510638
YKL143W	0	0	0.0456960680127524
YBR205W	0	0	0.0456475583864119
YLR418C	0	0	0.0455991516436903
YNR011C	0	0	0.0455508474576271
YLR009W	0	0	0.0455026455026455
YGL167C	0	0	0.0454545454545455
YLR430W	0	0	0.0454065469904963
YOR056C	0	0	0.0453586497890295
YOR198C	0	0	0.0453108535300316
YKR026C	0	0	0.0452631578947368
YMR285C	0	0	0.0452155625657203
YNL016W	0	0	0.0451680672268908
YER127W	0	0	0.0451206715634837
YGR134W	0	0	0.0450733752620545
YER082C	0	0	0.0450261780104712
YHR052W	0	0	0.0449790794979079
YNL004W	0	0	0.044932079414838
YER122C	0	0	0.0448851774530271
YKR072C	0	0	0.0448383733055266
YBR194W	0	1	0.0448383733055266
YGR158C	0	0	0.0447916666666667
YDR214W	0	0	0.0447450572320499
YGR142W	0	0	0.0446985446985447
YCR053W	0	0	0.0446521287642783
YIL096C	0	0	0.0446058091286307
YLL004W	0	0	0.044559585492228
YPR133C	0	0	0.0445134575569358
YBR133C	0	0	0.0444674250258532
YGR014W	0	0	0.0444214876033058
YJL197W	0	1	0.0444214876033058
YML069W	0	0	0.04437564499484
YLR057W	0	1	0.04437564499484
YHR107C	0	0	0.0443298969072165
YHR013C	0	0	0.0442842430484037
YKL210W	0	0	0.044238683127572
YOR323C	0	0	0.0441932168550874
YIL131C	0	0	0.0441478439425051
YAL025C	0	0	0.0441025641025641
YBR166C	0	0	0.0440573770491803
YOR061W	0	0	0.0440122824974411
YLR449W	0	0	0.0439672801635992
YCR028C-A	0	0	0.0439223697650664
YOR080W	0	0	0.0438775510204082
YJL168C	0	0	0.0438328236493374
YER070W	0	0	0.0437881873727088
YBR288C	0	0	0.0437436419125127
YNL076W	0	0	0.0436991869918699
YJL148W	0	0	0.0436548223350254
YKL139W	0	0	0.0436105476673428
YLR182W	0	0	0.0435663627152989
YHR201C	0	0	0.0435222672064777
YMR038C	0	0	0.0434782608695652
YJR063W	0	0	0.0434343434343434
YOR209C	0	0	0.0433905146316852
YOR257W	0	0	0.0433467741935484
YKL073W	0	0	0.0433031218529708
YPL240C	0	0	0.0432595573440644
YEL032W	0	0	0.04321608040201
YOR017W	0	0	0.0431726907630522
YOR145C	0	0	0.0431293881644935
YIL137C	0	1	0.0431293881644935
YBR295W	0	0	0.0430861723446894
YDL055C	0	0	0.043043043043043
YDL065C	0	0	0.043
YLR084C	0	0	0.042957042957043
YKL152C	0	0	0.0429141716566866
YIL021W	0	0	0.0428713858424726
YGL107C	0	1	0.0428713858424726
YOR175C	0	1	0.0428713858424726
YNL298W	0	0	0.0428286852589641
YDL003W	0	0	0.0427860696517413
YDR017C	0	0	0.0427435387673956
YDR295C	0	0	0.0427010923535253
YMR217W	0	0	0.0426587301587302
YIL005W	0	0	0.0426164519326065
YBR170C	0	0	0.0425742574257426
YLR085C	0	0	0.0425321463897132
YOR272W	0	0	0.0424901185770751
YHR063C	0	0	0.0424481737413623
YDR420W	0	0	0.0424063116370809
YPL008W	0	0	0.0423645320197044
YPL253C	0	0	0.0423228346456693
YGR087C	0	0	0.0422812192723697
YPL266W	0	0	0.0422396856581532
YER176W	0	0	0.042198233562316
YGR185C	0	0	0.042156862745098
YBR042C	0	0	0.0421155729676787
YBR067C	0	0	0.0420743639921722
YDR276C	0	0	0.0420332355816227
YDR238C	0	0	0.0419921875
YJR066W	0	0	0.0419512195121951
YJL123C	0	1	0.0419512195121951
YBL052C	0	0	0.0419103313840156
YJL025W	0	0	0.0418695228821811
YIL090W	0	0	0.0418287937743191
YOR129C	0	0	0.0417881438289602
YCR065W	0	0	0.041747572815534
YKL203C	0	0	0.0417070805043647
YCL063W	0	0	0.0416666666666667
YDL201W	0	0	0.0416263310745402
YDR331W	0	0	0.0415860735009671
YBR094W	0	1	0.0415860735009671
YDL095W	0	0	0.0415458937198068
YBR165W	0	0	0.0415057915057915
YNL119W	0	0	0.0414657666345227
YOR123C	0	0	0.0414258188824663
YOR191W	0	0	0.041385948026949
YCR024C-A	0	0	0.0413461538461538
YNL233W	0	0	0.0413064361191162
YKL104C	0	0	0.0412667946257198
YPR162C	0	0	0.0412272291466922
YOL006C	0	0	0.0411877394636015
YNL049C	0	0	0.0411483253588517
YML125C	0	0	0.0411089866156788
YDL185W	0	0	0.0410697230181471
YHR070W	0	0	0.041030534351145
YBR260C	0	0	0.0409914204003813
YHR036W	0	0	0.040952380952381
YDL189W	0	0	0.0409134157944814
YDR310C	0	0	0.0408745247148289
YER040W	0	0	0.0408357075023742
YOR259C	0	0	0.0407969639468691
YMR121C	0	0	0.0407582938388626
YPL101W	0	0	0.040719696969697
YLR032W	0	0	0.0406811731315043
YHR062C	0	0	0.0406427221172023
YNL001W	0	0	0.040604343720491
YPL036W	0	0	0.0405660377358491
YBR267W	0	0	0.0405278039585297
YBR283C	0	0	0.0404896421845574
YGL064C	0	0	0.0404515522107244
YHR098C	0	0	0.0404135338345865
YGR155W	0	0	0.0403755868544601
YBL032W	0	0	0.0403377110694184
YNL323W	0	0	0.0402999062792877
YCL016C	0	0	0.0402621722846442
YIR006C	0	0	0.0402245088868101
YCL024W	0	0	0.0401869158878505
YIR012W	0	0	0.0401493930905696
YPL124W	0	0	0.0401119402985075
YDR457W	0	0	0.0400745573159366
YLR216C	0	0	0.0400372439478585
YKL145W	0	0	0.04
YHR066W	0	0	0.0399628252788104
YGR040W	0	0	0.0399257195914578
YBL036C	0	0	0.0398886827458256
YLR115W	0	0	0.0398517145505097
YBL039C	0	0	0.0398148148148148
YPL179W	0	0	0.0397779833487512
YBR163W	0	1	0.0397779833487512
YBR207W	0	0	0.0397412199630314
YPR069C	0	0	0.0397045244690674
YEL019C	0	0	0.0396678966789668
YIL127C	0	0	0.03963133640553
YGL008C	0	0	0.0395948434622468
YHR204W	0	0	0.0395584176632935
YDR184C	0	0	0.0395220588235294
YMR043W	0	0	0.039485766758494
YJL183W	0	0	0.0394495412844037
YGR004W	0	0	0.0394133822181485
YPL053C	0	0	0.0393772893772894
YGL232W	0	0	0.0393412625800549
YBR080C	0	0	0.0393053016453382
YKR060W	0	0	0.0392694063926941
YMR209C	0	1	0.0392694063926941
YDR180W	0	0	0.0392335766423358
YLR144C	0	0	0.0391978122151322
YHR088W	0	0	0.0391621129326047
YBR108W	0	1	0.0391621129326047
YNL087W	0	1	0.0391621129326047
YDL117W	0	0	0.0391264786169245
YKL129C	0	0	0.0390909090909091
YOL108C	0	0	0.03905540417802
YOR117W	0	0	0.0390199637023593
YGR054W	0	0	0.0389845874886673
YDL133C-A	0	0	0.0389492753623188
YDR339C	0	0	0.0389140271493213
YOR047C	0	0	0.038878842676311
YPR074C	0	0	0.038843721770551
YKL008C	0	0	0.0388086642599278
YNL183C	0	0	0.0387736699729486
YNL118C	0	0	0.0387387387387387
YGL014W	0	0	0.0387038703870387
YGR285C	0	0	0.0386690647482014
YNL299W	0	0	0.0386343216531896
YBR088C	0	0	0.0385996409335727
YGL029W	0	0	0.0385650224215247
YGR032W	0	0	0.0385304659498208
YOL151W	0	0	0.0384959713518353
YGR195W	0	0	0.0384615384615385
YOL094C	0	0	0.0384271671134942
YER036C	0	0	0.0383928571428571
YDR510W	0	0	0.0383586083853702
YGR229C	0	0	0.0383244206773619
YGR216C	0	0	0.0382902938557435
YLR433C	0	0	0.0382562277580071
YNL007C	0	0	0.0382222222222222
YOR290C	0	0	0.0381882770870337
YKR038C	0	0	0.0381543921916593
YDL141W	0	0	0.0381205673758865
YNL166C	0	0	0.0380868024800709
YDL073W	0	1	0.0380868024800709
YPL115C	0	0	0.0380530973451327
YGL115W	0	0	0.0380194518125553
YDR151C	0	0	0.0379858657243816
YMR016C	0	0	0.0379523389232127
YMR303C	0	0	0.0379188712522046
YMR167W	0	0	0.0378854625550661
YKL058W	0	0	0.0378521126760563
YGR254W	0	0	0.0378188214599824
YOR033C	0	0	0.0377855887521968
YOL068C	0	0	0.0377524143985953
YGL071W	0	0	0.037719298245614
YHR174W	0	0	0.0376862401402279
YJR009C	0	0	0.0376532399299475
YJL165C	0	0	0.0376202974628171
YNL124W	0	0	0.0375874125874126
YGR272C	0	0	0.0375545851528384
YPL091W	0	0	0.037521815008726
YOL022C	0	1	0.037521815008726
YDR353W	0	0	0.037489102005231
YJL081C	0	0	0.0374564459930314
YLR263W	0	0	0.0374238468233246
YJR068W	0	0	0.0373913043478261
YPL211W	0	0	0.0373588184187663
YDR394W	0	0	0.0373263888888889
YLR200W	0	0	0.0372940156114484
YHR152W	0	0	0.037261698440208
YBR023C	0	0	0.0372294372294372
YNR021W	0	1	0.0372294372294372
YLR362W	0	0	0.03719723183391
YDR021W	0	0	0.0371650821089023
YLR051C	0	0	0.03713298791019
YNL077W	0	1	0.03713298791019
YGR196C	0	1	0.03713298791019
YGR204W	0	0	0.0371009490940466
YNR007C	0	0	0.0370689655172414
YDR279W	0	0	0.037037037037037
YGR199W	0	0	0.0370051635111876
YOL049W	0	0	0.0369733447979364
YBR153W	0	0	0.0369415807560137
YGL093W	0	0	0.0369098712446352
YBL040C	0	0	0.0368782161234991
YDL103C	0	0	0.0368466152527849
YGR251W	0	0	0.0368150684931507
YLR248W	0	0	0.0367835757057314
YPR049C	0	0	0.0367521367521368
YDR087C	0	0	0.0367207514944492
YLR223C	0	0	0.0366894197952218
YKL117W	0	0	0.0366581415174766
YHR072W	0	0	0.0366269165247019
YPL241C	0	0	0.0365957446808511
YNR043W	0	0	0.0365646258503401
YBR135W	0	0	0.0365335598980459
YCR035C	0	0	0.0365025466893039
YBR008C	0	0	0.0364715860899067
YBR263W	0	0	0.0364406779661017
YDL168W	0	0	0.0364098221845893
YNR046W	0	0	0.0363790186125212
YOR224C	0	0	0.0363482671174979
YBL046W	0	0	0.0363175675675676
YOR095C	0	0	0.0362869198312236
YML023C	0	0	0.036256323777403
YLL022C	0	0	0.0362257792754844
YML038C	0	0	0.0361952861952862
YNL141W	0	0	0.0361648444070648
YBR216C	0	0	0.0361344537815126
YBR253W	0	0	0.0361041141897565
YML074C	0	0	0.0360738255033557
YNL021W	0	0	0.0360435875943001
YKL184W	0	0	0.0360134003350084
YBL084C	0	0	0.0359832635983264
YJL122W	0	0	0.0359531772575251
YLR067C	0	0	0.0359231411862991
YGL153W	0	0	0.0358931552587646
YGL257C	0	0	0.0358632193494579
YHR205W	0	0	0.0358333333333333
YNL243W	0	0	0.0358034970857619
YPR125W	0	0	0.0357737104825291
YKR084C	0	0	0.0357439733998337
YOR231W	0	0	0.0357142857142857
YPL174C	0	0	0.0356846473029046
YNL041C	0	0	0.0356550580431177
YBR030W	0	0	0.0356255178127589
YKR090W	0	0	0.0355960264900662
YGL070C	0	0	0.0355665839536807
YNL219C	0	0	0.0355371900826446
YKL166C	0	0	0.0355078447563997
YER123W	0	0	0.0354785478547855
YNR051C	0	0	0.0354492992580379
YDR143C	0	0	0.0354200988467875
YKL144C	0	0	0.0353909465020576
YDR365C	0	0	0.0353618421052632
YLR074C	0	0	0.0353327855382087
YKR071C	0	1	0.0353327855382087
YDR217C	0	0	0.035303776683087
YER023W	0	0	0.0352748154224774
YIL061C	0	0	0.0352459016393443
YGL253W	0	0	0.0352170352170352
YNL035C	0	1	0.0352170352170352
YPL129W	0	0	0.0351882160392799
YGR099W	0	0	0.0351594439901881
YER086W	0	0	0.0351307189542484
YDR182W	0	0	0.0351020408163265
YOR322C	0	0	0.0350734094616639
YEL009C	0	0	0.0350448247758761
YNR067C	0	0	0.0350162866449511
YOL149W	0	0	0.0349877949552482
YIL035C	0	0	0.0349593495934959
YKL028W	0	0	0.0349309504467912
YDR398W	0	0	0.0349025974025974
YFL016C	0	0	0.0348742903487429
YMR218C	0	0	0.0348460291734198
YDR208W	0	0	0.0348178137651822
YNL186W	0	0	0.034789644012945
YLR068W	0	0	0.0347615198059822
YDR427W	0	0	0.0347334410339257
YBR070C	0	0	0.0347054075867635
YDR228C	0	0	0.0346774193548387
YOR232W	0	0	0.0346494762288477
YNL317W	0	0	0.034621578099839
YPR105C	0	0	0.0345937248592116
YEL043W	0	1	0.0345937248592116
YML094W	0	0	0.0345659163987138
YOR349W	0	0	0.0345381526104418
YKL092C	0	0	0.0345104333868379
YOL066C	0	0	0.0344827586206897
YDR148C	0	0	0.0344551282051282
YNL082W	0	0	0.0344275420336269
YLR342W	0	0	0.0344
YOR362C	0	0	0.0343725019984013
YGR173W	0	1	0.0343725019984013
YCR042C	0	0	0.0343450479233227
YMR220W	0	0	0.034317637669593
YBL091C	0	0	0.0342902711323764
YHR187W	0	0	0.0342629482071713
YMR296C	0	0	0.0342356687898089
YDL239C	0	0	0.0342084327764519
YPR072W	0	0	0.034181240063593
YER103W	0	0	0.034154090548054
YML027W	0	0	0.0341269841269841
YBR115C	0	0	0.0340999206978588
YKL032C	0	0	0.0340729001584786
YOR358W	0	0	0.0340459224069675
YGR276C	0	0	0.0340189873417722
YDR528W	0	0	0.0339920948616601
YBR154C	0	0	0.0339652448657188
YJR006W	0	0	0.0339384372533544
YDR050C	0	0	0.0339116719242902
YNL251C	0	0	0.0338849487785658
YNL309W	0	0	0.0338582677165354
YDL166C	0	0	0.033831628638867
YGR178C	0	0	0.0338050314465409
YML099C	0	0	0.0337784760408484
YBR159W	0	0	0.0337519623233909
YCR008W	0	0	0.0337254901960784
YIL039W	0	0	0.0336990595611285
YER159C	0	0	0.033672670321065
YER157W	0	0	0.0336463223787167
YKL127W	0	0	0.0336200156372166
YLR228C	0	0	0.03359375
YPR022C	0	1	0.03359375
YDR264C	0	0	0.0335675253708041
YKR063C	0	0	0.0335413416536661
YOR067C	0	0	0.0335151987529228
YDL213C	0	0	0.0334890965732087
YNL107W	0	0	0.0334630350194553
YLR014C	0	0	0.0334370139968896
YNL327W	0	0	0.0334110334110334
YNL039W	0	0	0.0333850931677019
YMR318C	0	0	0.0333591931730023
YGR152C	0	0	0.0333333333333333
YOL017W	0	0	0.0333075135553834
YKR025W	0	0	0.03328173374613
YGL003C	0	0	0.0332559938128384
YHR128W	0	0	0.0332302936630603
YCR093W	0	0	0.0332046332046332
YDR258C	0	0	0.033179012345679
YLR447C	0	0	0.0331534309946029
YPR060C	0	0	0.0331278890600925
YOR353C	0	0	0.0331023864511162
YML106W	0	0	0.0330769230769231
YER090W	0	0	0.0330514988470407
YHR199C	0	1	0.0330514988470407
YML063W	0	0	0.033026113671275
YJL029C	0	0	0.0330007674597084
YHR148W	0	0	0.0329754601226994
YBR071W	0	1	0.0329754601226994
YGR071C	0	1	0.0329754601226994
YBR237W	0	0	0.0329501915708812
YIL130W	0	1	0.0329501915708812
YLR052W	0	0	0.0329249617151608
YML057W	0	0	0.0328997704667177
YBL041W	0	0	0.0328746177370031
YHR142W	0	0	0.0328495034377387
YLR320W	0	0	0.032824427480916
YBR229C	0	0	0.0327993897787948
YLR025W	0	0	0.0327743902439024
YLR095C	0	0	0.0327494287890328
YLR022C	0	0	0.0327245053272451
YMR266W	0	0	0.0326996197718631
YKL025C	0	0	0.0326747720364742
YHR003C	0	1	0.0326747720364742
YOR359W	0	0	0.0326499620349279
YFL047W	0	0	0.0326251896813354
YMR173W	0	0	0.0326004548900682
YGL011C	0	0	0.0325757575757576
YDR128W	0	1	0.0325757575757576
YMR314W	0	0	0.032551097653293
YLR195C	0	0	0.0325264750378215
YOL142W	0	0	0.0325018896447468
YLR083C	0	1	0.0325018896447468
YHR069C	0	0	0.0324773413897281
YBR140C	0	0	0.0324528301886792
YBR264C	0	0	0.0324283559577677
YPR158W	0	1	0.0324283559577677
YNL066W	0	0	0.0324039186134137
YAL016W	0	0	0.0323795180722892
YKR077W	0	1	0.0323795180722892
YDR044W	0	0	0.0323551542513168
YGR246C	0	0	0.0323308270676692
YBR057C	0	0	0.0323065364387678
YDR037W	0	0	0.0322822822822823
YDR297W	0	0	0.032258064516129
YBL088C	0	0	0.0322338830584708
YJL101C	0	0	0.0322097378277154
YOR270C	0	0	0.032185628742515
YLL018C	0	0	0.0321615557217651
YML131W	0	0	0.0321375186846039
YPL204W	0	0	0.0321135175504108
YOR374W	0	0	0.032089552238806
YOR287C	0	0	0.0320656226696495
YBR208C	0	0	0.0320417287630402
YEL046C	0	0	0.032017870439315
YJL124C	0	0	0.0319940476190476
YJR069C	0	0	0.0319702602230483
YJR033C	0	0	0.0319465081723626
YDL051W	0	0	0.0319227913882702
YGR270W	0	0	0.0318991097922849
YOR141C	0	1	0.0318991097922849
YMR055C	0	0	0.0318754633061527
YBL087C	0	0	0.0318518518518519
YPL157W	0	0	0.0318282753515914
YJL011C	0	0	0.0318047337278107
YBL037W	0	0	0.0317812269031781
YPL262W	0	0	0.0317577548005908
YGR280C	0	0	0.0317343173431734
YHR024C	0	0	0.0317109144542773
YKL106W	0	0	0.0316875460574797
YPL139C	0	0	0.0316642120765832
YKL009W	0	0	0.0316409124356144
YDR068W	0	1	0.0316409124356144
YIL109C	0	0	0.0316176470588235
YPL112C	0	0	0.0315944158706833
YOR320C	0	0	0.0315712187958884
YPL081W	0	0	0.0315480557593544
YGR078C	0	0	0.031524926686217
YML097C	0	0	0.0315018315018315
YMR075W	0	0	0.031496062992126
YOR197W	0	0	0.031496062992126
YMR231W	0	0	0.031496062992126
YML021C	0	0	0.031496062992126
YOL002C	0	0	0.031496062992126
YNL258C	0	0	0.031496062992126
YPL180W	0	0	0.031496062992126
YLR138W	0	0	0.031496062992126
YMR039C	0	0	0.031496062992126
YGL113W	0	0	0.031496062992126
YBR231C	0	0	0.031496062992126
YMR108W	0	0	0.031496062992126
YMR177W	0	0	0.031496062992126
YKL122C	0	0	0.031496062992126
YGL155W	0	0	0.031496062992126
YPR035W	0	0	0.031496062992126
YIR010W	0	0	0.031496062992126
YHR179W	0	1	0.031496062992126
YKL018W	0	0	0.031496062992126
YER099C	0	0	0.031496062992126
YBL061C	0	0	0.031496062992126
YOR119C	0	0	0.031496062992126
YLR287C	0	1	0.031496062992126
YER013W	0	0	0.031496062992126
YPL246C	0	1	0.031496062992126
YDL184C	0	0	0.031496062992126
YDR351W	0	0	0.031496062992126
YCL045C	0	1	0.031496062992126
YGL169W	0	0	0.031496062992126
YKL077W	0	1	0.031496062992126
YPL133C	0	0	0.031496062992126
YHR077C	0	0	0.031496062992126
YBR136W	0	0	0.031496062992126
YOR124C	0	0	0.031496062992126
YLR380W	0	0	0.031496062992126
YBR102C	0	0	0.031496062992126
YBL104C	0	1	0.031496062992126
YJR074W	1	0	0.031496062992126
YDR299W	0	0	0.0314735336194564
YIL140W	0	0	0.0314510364546104
YER129W	0	0	0.0314285714285714
YOR308C	0	0	0.0314061384725196
YGR233C	0	0	0.0313837375178317
YLR150W	0	0	0.0313613684960798
YLR186W	0	0	0.0313390313390313
YCR026C	0	0	0.0313167259786477
YPL018W	0	0	0.0312944523470839
YNL023C	0	1	0.0312944523470839
YBR218C	0	0	0.031272210376688
YOR143C	0	0	0.03125
YBL019W	0	0	0.0312278211497516
YDR363W	0	0	0.0312056737588652
YPR145W	0	0	0.0311835577604536
YEL031W	0	0	0.0311614730878187
YBR189W	0	0	0.0311394196744515
YGR283C	0	0	0.0311173974540311
YDL240W	0	0	0.031095406360424
YJL030W	0	0	0.0310734463276836
YBR086C	0	0	0.0310515172900494
YBL055C	0	0	0.0310296191819464
YBL011W	0	0	0.0310077519379845
YPL009C	0	1	0.0310077519379845
YOR101W	0	0	0.0309859154929577
YGL019W	0	0	0.0309641097818438
YNL047C	0	0	0.0309423347398031
YOL101C	0	0	0.0309205903021785
YDL036C	0	0	0.0308988764044944
YMR260C	0	0	0.0308771929824561
YJR045C	0	0	0.0308555399719495
YER007C-A	0	0	0.0308339173090399
YMR243C	0	0	0.030812324929972
YIL161W	0	1	0.030812324929972
YIR004W	0	0	0.0307907627711686
YPR129W	0	0	0.0307692307692308
YAL033W	0	0	0.0307477288609364
YBR168W	0	0	0.0307262569832402
YNL134C	0	1	0.0307262569832402
YDL120W	0	0	0.0307048150732729
YOR074C	0	0	0.0306834030683403
YBL008W	0	0	0.0306620209059233
YBR171W	0	0	0.0306406685236769
YKL211C	0	0	0.0306193458594294
YGR059W	0	0	0.0305980528511822
YDR198C	0	0	0.0305767894371091
YLL045C	0	0	0.0305555555555556
YDL029W	0	0	0.0305343511450382
YDR141C	0	0	0.0305131761442441
YMR237W	0	0	0.0304920304920305
YDL190C	0	0	0.0304709141274238
YNL188W	0	0	0.0304498269896194
YNL006W	0	0	0.0304287690179806
YBR074W	0	1	0.0304287690179806
YJL208C	0	0	0.0304077401520387
YOR085W	0	0	0.0303867403314917
YIL014W	0	0	0.0303657694962043
YML022W	0	0	0.0303448275862069
YBR192W	0	0	0.0303239145416954
YIL143C	0	0	0.0303030303030303
YIL148W	0	0	0.0302821748107364
YBR097W	0	0	0.0302613480055021
YGL067W	0	0	0.0302405498281787
YJL145W	0	0	0.0302197802197802
YMR275C	0	0	0.0301990391214825
YER166W	0	0	0.0301810865191147
YER005W	0	0	0.0301810865191147
YDR232W	0	0	0.0301810865191147
YHR144C	0	0	0.0301810865191147
YGR262C	0	0	0.0301810865191147
YLR110C	0	0	0.0301810865191147
YBR259W	0	1	0.0301810865191147
YBR125C	0	1	0.0301810865191147
YBR211C	0	0	0.0301810865191147
YLR131C	0	0	0.0301810865191147
YOR250C	0	0	0.0301810865191147
YDR146C	0	0	0.0301810865191147
YDR166C	0	0	0.0301810865191147
YGL213C	0	0	0.0301810865191147
YPL237W	0	0	0.0301810865191147
YDR448W	0	0	0.0301810865191147
YOR276W	0	0	0.0301810865191147
YLR396C	0	0	0.0301810865191147
YML014W	0	0	0.0301810865191147
YDL220C	0	0	0.0301810865191147
YOR294W	0	0	0.0301810865191147
YGR208W	0	0	0.0301810865191147
YGR286C	0	0	0.0301810865191147
YNL153C	0	0	0.0301810865191147
YDR117C	0	1	0.0301810865191147
YKL195W	0	0	0.0301810865191147
YKL108W	0	0	0.0301810865191147
YJL052W	0	0	0.0301810865191147
YKL204W	0	0	0.0301810865191147
YDL064W	0	0	0.0301810865191147
YNR023W	0	0	0.0301810865191147
YPL190C	0	0	0.0301810865191147
YGL216W	0	0	0.0301810865191147
YIL064W	0	0	0.0301810865191147
YBR041W	0	0	0.0301810865191147
YDL208W	0	0	0.0301810865191147
YNL229C	1	0	0.0301810865191147
YBR248C	0	0	0.0301608579088472
YMR024W	0	0	0.0301406563965171
YOR076C	0	0	0.0301204819277108
YBR129C	0	0	0.0301003344481605
YNL025C	0	0	0.0300802139037433
YJL115W	0	0	0.030060120240481
YIL123W	0	0	0.0300400534045394
YOL045W	0	0	0.0300200133422282
YMR031C	0	1	0.0300200133422282
YPR179C	0	0	0.03
YNL290W	0	0	0.0299800133244504
YKL088W	0	0	0.0299600532623169
YHL003C	0	0	0.029940119760479
YER156C	0	1	0.029940119760479
YBL058W	0	0	0.0299202127659574
YBR265W	0	0	0.0299003322259136
YLR048W	0	0	0.0298804780876494
YCL014W	0	0	0.0298606502986065
YER100W	0	0	0.029840848806366
YBR002C	0	0	0.0298210735586481
YPL184C	0	1	0.0298210735586481
YMR005W	0	0	0.0298013245033113
YER012W	0	0	0.0297816015883521
YLR399C	0	0	0.0297619047619048
YKL130C	0	0	0.0297422339722406
YNL151C	0	0	0.0297225891677675
YMR255W	0	0	0.0297029702970297
YIL159W	0	0	0.0296833773087071
YML019W	0	0	0.029663810151615
YNL288W	0	0	0.0296442687747036
YPL245W	0	1	0.0296442687747036
YBR275C	0	0	0.0296247531270573
YMR089C	0	0	0.0296052631578947
YMR287C	0	0	0.029585798816568
YPR070W	0	0	0.0295663600525624
YDR321W	0	0	0.0295469468154957
YOL139C	0	0	0.0295275590551181
YBR175W	0	0	0.0295081967213115
YOR212W	0	0	0.0294888597640891
YBR095C	0	0	0.0294695481335953
YNL175C	0	0	0.0294502617801047
YCL029C	0	0	0.0294310006540222
YBR011C	0	0	0.0294117647058824
YDL101C	0	0	0.0293925538863488
YNL272C	0	0	0.0293733681462141
YBR158W	0	0	0.0293542074363992
YNL257C	0	0	0.0293350717079531
YGL233W	0	0	0.0293159609120521
YIL053W	0	0	0.029296875
YIL144W	0	0	0.0292778139232271
YBR059C	0	0	0.02925877763329
YBR131W	0	0	0.0292397660818713
YLR146C	0	0	0.0292207792207792
YER063W	0	0	0.0292018170019468
YLR139C	0	0	0.0291828793774319
YOR153W	0	0	0.0291639662994167
YFL050C	0	0	0.0291450777202073
YDL231C	0	0	0.029126213592233
YFR005C	0	0	0.0291073738680466
YOL136C	0	0	0.0290885585003232
YDL081C	0	0	0.0290697674418605
YNL232W	0	0	0.0290510006455778
YNL167C	0	0	0.0290322580645161
YPL195W	0	0	0.0290135396518375
YJR116W	0	1	0.0290135396518375
YBL034C	0	0	0.0289948453608247
YHR047C	0	0	0.0289761751448809
YPR120C	0	0	0.028957528957529
YEL024W	0	0	0.0289389067524116
YML112W	0	0	0.0289203084832905
YNL307C	0	0	0.0289017341040462
YOL120C	0	0	0.0288831835686778
YGL206C	0	0	0.0288646568313021
YOL019W	0	1	0.0288646568313021
YLR215C	0	0	0.0288461538461538
YMR079W	0	0	0.0288276745675849
YKL135C	0	0	0.028809218950064
YLR359W	0	0	0.0287907869481766
YBR257W	0	0	0.028772378516624
YGR180C	0	0	0.0287539936102236
YLR436C	0	0	0.028735632183908
YER021W	0	0	0.028717294192725
YJR145C	0	0	0.0286989795918367
YHR042W	0	0	0.0286806883365201
YKR031C	0	0	0.0286624203821656
YDR514C	0	1	0.0286624203821656
YER068W	0	0	0.0286441756842775
YNL316C	0	0	0.0286259541984733
YLR285W	0	0	0.0286077558804832
YBR106W	0	0	0.0285895806861499
YMR208W	0	0	0.0285714285714286
YJL154C	0	0	0.0285532994923858
YOR108W	0	0	0.0285351934051997
YKR036C	0	0	0.0285171102661597
YHR085W	0	0	0.0284990500316656
YLR172C	0	0	0.0284810126582278
YBR227C	0	1	0.0284810126582278
YBL054W	0	0	0.0284629981024668
YNL329C	0	0	0.0284450063211125
YEL053C	0	0	0.0284270372710044
YGR214W	0	0	0.0284090909090909
YMR241W	0	0	0.028391167192429
YOR093C	0	1	0.028391167192429
YJL207C	0	0	0.0283732660781841
YOR372C	0	0	0.0283553875236295
YMR172W	0	0	0.0283375314861461
YDR121W	0	0	0.0283196979232222
YGR124W	0	0	0.0283018867924528
YLR369W	0	0	0.0282840980515399
YBR255W	0	1	0.0282840980515399
YOR236W	0	0	0.0282663316582915
YKL004W	0	0	0.0282485875706215
YLR066W	0	0	0.0282308657465496
YDR333C	0	1	0.0282308657465496
YDL099W	0	0	0.0282131661442006
YKL110C	0	0	0.0281954887218045
YPL242C	0	0	0.0281778334376957
YAL023C	0	0	0.0281602002503129
YCR054C	0	1	0.0281602002503129
YFL045C	0	0	0.0281425891181989
YDL226C	0	0	0.028125
YBR164C	0	0	0.028107432854466
YEL003W	0	0	0.0280898876404494
YBR199W	0	0	0.0280723643169058
YBR243C	0	0	0.0280548628428928
YMR109W	0	0	0.0280373831775701
YGR140W	0	0	0.0280199252801993
YPR186C	0	0	0.0280024891101431
YIL103W	0	0	0.0279850746268657
YOR079C	0	0	0.0279676817899316
YBR261C	0	1	0.0279676817899316
YJR057W	0	0	0.0279503105590062
YHR149C	0	1	0.0279503105590062
YMR032W	0	0	0.0279329608938547
YOL052C	0	0	0.0279156327543424
YBL017C	0	0	0.027898326100434
YGL055W	0	0	0.0278810408921933
YJL071W	0	0	0.0278637770897833
YBR235W	0	1	0.0278637770897833
YDR163W	0	0	0.0278465346534653
YDR034C	0	0	0.0278293135435993
YGL243W	0	0	0.0278121137206428
YHR074W	0	0	0.0277949351451513
YBR236C	0	0	0.0277777777777778
YOL054W	0	0	0.0277606415792721
YMR021C	0	0	0.0277435265104809
YLL010C	0	0	0.0277264325323475
YJL062W	0	0	0.0277093596059113
YPR056W	0	0	0.0276923076923077
YJR126C	0	0	0.0276752767527675
YDR354W	0	0	0.0276582667486171
YJR137C	0	0	0.0276412776412776
YER031C	0	0	0.0276243093922652
YDL223C	0	0	0.0276073619631902
YJL158C	0	0	0.0275904353157572
YDR429C	0	0	0.0275735294117647
YGR209C	0	0	0.0275566442131047
YPL007C	0	0	0.0275397796817625
YGL252C	0	0	0.0275229357798165
YKL048C	0	0	0.0275061124694377
YIL031W	0	0	0.0274893097128894
YBR270C	0	1	0.0274893097128894
YKL209C	0	0	0.0274725274725275
YOR267C	0	0	0.0274557657107993
YLR340W	0	0	0.0274390243902439
YOR205C	0	1	0.0274390243902439
YGL030W	0	0	0.0274223034734918
YBR167C	0	0	0.0274056029232643
YAL007C	0	0	0.0273889227023737
YAL040C	0	0	0.0273722627737226
YBL060W	0	1	0.0273722627737226
YJR072C	0	1	0.0273722627737226
YDR147W	0	0	0.027355623100304
YDR110W	0	0	0.0273390036452005
YMR027W	0	1	0.0273390036452005
YBR195C	0	0	0.0273224043715847
YDR093W	0	0	0.0273058252427184
YGR184C	0	0	0.0272892662219527
YPL239W	0	0	0.0272727272727273
YNL224C	0	1	0.0272727272727273
YKL074C	0	0	0.0272562083585706
YNL206C	0	0	0.0272397094430993
YOR094W	0	0	0.0272232304900181
YPL163C	0	0	0.0272067714631197
YCR102C	0	0	0.027190332326284
YJL026W	0	0	0.0271739130434783
YOR078W	0	0	0.0271575135787568
YPL032C	0	0	0.0271411338962606
YBR289W	0	0	0.027124773960217
YHR118C	0	0	0.0271084337349398
YER149C	0	0	0.0270921131848284
YDR422C	0	0	0.0270758122743682
YPL194W	0	0	0.0270595309681299
YDL124W	0	0	0.0270432692307692
YGL130W	0	0	0.027027027027027
YBR252W	0	0	0.0270108043217287
YBL028C	0	0	0.026994601079784
YML018C	0	1	0.026994601079784
YER177W	0	0	0.026978417266187
YOR377W	0	0	0.0269622528460156
YCL017C	0	0	0.0269461077844311
YDR453C	0	0	0.0269299820466786
YDL070W	0	1	0.0269299820466786
YKL099C	0	0	0.0269138755980861
YJL006C	0	0	0.0268977884040646
YFL021W	0	0	0.0268817204301075
YLR127C	0	0	0.026865671641791
YPL030W	0	1	0.026865671641791
YCR021C	0	0	0.0268496420047733
YGR109C	0	0	0.0268336314847943
YHR031C	0	0	0.0268176400476758
YDR285W	0	0	0.026801667659321
YDR478W	0	0	0.0267857142857143
YNL201C	0	0	0.0267697798929209
YDL043C	0	0	0.0267538644470868
YCR067C	0	0	0.0267379679144385
YML076C	0	0	0.0267220902612827
YJR013W	0	0	0.0267062314540059
YPL175W	0	0	0.0266903914590747
YJL190C	0	0	0.026674570243035
YMR092C	0	0	0.0266587677725118
YDR171W	0	0	0.0266429840142096
YLR243W	0	1	0.0266429840142096
YPL016W	0	0	0.0266272189349112
YPL011C	0	0	0.0266114725014784
YGL174W	0	0	0.0265957446808511
YER124C	0	0	0.0265800354400473
YOL096C	0	0	0.0265643447461629
YGL234W	0	0	0.0265486725663717
YLR105C	0	0	0.0265330188679245
YBR217W	0	0	0.0265173836181497
YBR111W-A	0	0	0.0265017667844523
YPL023C	0	0	0.0264861683343143
YNL178W	0	0	0.0264705882352941
YEL013W	0	0	0.0264550264550265
YOR002W	0	0	0.0264394829612221
YER002W	0	0	0.0264239577216676
YIL129C	0	0	0.0264084507042254
YML096W	0	1	0.0264084507042254
YBR258C	0	0	0.0263929618768328
YDL157C	0	1	0.0263929618768328
YKL080W	0	0	0.0263774912075029
YEL034W	0	0	0.0263620386643234
YFL007W	0	0	0.0263466042154567
YAR014C	0	0	0.0263311878291398
YDR275W	0	1	0.0263311878291398
YDR164C	0	0	0.0263157894736842
YDR045C	0	0	0.0263004091174752
YBL025W	0	0	0.026285046728972
YJL193W	0	1	0.026285046728972
YDR152W	0	1	0.026285046728972
YOL012C	0	0	0.0262697022767075
YFL004W	0	0	0.0262543757292882
YKL022C	0	0	0.0262390670553936
YBR246W	0	1	0.0262390670553936
YGR095C	0	0	0.0262237762237762
YJR141W	0	0	0.0262085032032615
YNL267W	0	0	0.0261932479627474
YDL020C	0	0	0.0261780104712042
YJL201W	0	0	0.0261627906976744
YDR454C	0	0	0.0261475886112725
YJL141C	0	0	0.0261324041811847
YDR527W	0	0	0.0261172373766686
YOL078W	0	0	0.0261020881670534
YLL003W	0	0	0.0260869565217391
YER003C	0	0	0.026071842410197
YJL144W	0	0	0.0260567458019687
YML056C	0	1	0.0260567458019687
YGR091W	0	0	0.0260416666666667
YGR125W	0	1	0.0260416666666667
YKL116C	0	0	0.0260266049739734
YDL178W	0	0	0.0260115606936416
YOR269W	0	0	0.0259965337954939
YGR227W	0	0	0.0259815242494226
YCR033W	0	0	0.0259665320253895
YMR113W	0	0	0.0259515570934256
YAL003W	0	0	0.0259365994236311
YBR228W	0	0	0.0259216589861751
YIL008W	0	0	0.0259067357512953
YBR038W	0	0	0.025891829689298
YPL049C	0	0	0.0258769407705578
YKR043C	0	1	0.0258769407705578
YBR179C	0	0	0.0258620689655172
YBR272C	0	0	0.025847214244687
YNR008W	0	0	0.0258323765786452
YMR311C	0	0	0.0258175559380379
YPL031C	0	0	0.025802752293578
YML051W	0	0	0.0257879656160458
YBR220C	0	1	0.0257879656160458
YDR492W	0	0	0.0257731958762887
YDR524C	0	0	0.0257584430452204
YLR372W	0	0	0.0257437070938215
YGR252W	0	0	0.0257289879931389
YAL043C	0	0	0.0257142857142857
YGR130C	0	1	0.0257142857142857
YER091C	0	0	0.0256996002284409
YDL236W	0	0	0.0256849315068493
YPR173C	0	0	0.0256702795208214
YMR054W	0	0	0.0256556442417332
YIR025W	0	0	0.0256410256410256
YBR187W	0	1	0.0256410256410256
YJL112W	0	0	0.025626423690205
YJR016C	0	0	0.0256118383608423
YLR163C	0	0	0.0255972696245734
YOL128C	0	0	0.0255827174530984
YBR022W	0	0	0.0255681818181818
YOL062C	0	0	0.0255536626916525
YBL006C	0	0	0.025539160045403
YJL063C	0	0	0.0255246738513897
YJR121W	0	0	0.0255102040816327
YGL026C	0	0	0.0254957507082153
YDR399W	0	0	0.0254813137032843
YBR238C	0	0	0.0254668930390492
YPL267W	0	0	0.0254524886877828
YCR047C	0	0	0.0254381006218202
YLR264W	0	0	0.0254237288135593
YDR373W	0	0	0.0254093732354602
YHR117W	0	1	0.0254093732354602
YBR233W	0	1	0.0254093732354602
YPR172W	0	1	0.0254093732354602
YGL190C	0	0	0.0253950338600451
YOR154W	0	1	0.0253950338600451
YOR025W	0	0	0.0253807106598985
YGL035C	0	0	0.0253664036076663
YBL057C	0	0	0.0253521126760563
YDR047W	0	0	0.0253378378378378
YBL082C	0	0	0.0253235790658413
YMR185W	0	1	0.0253235790658413
YFL048C	0	0	0.0253093363329584
YFL036W	0	0	0.0252951096121417
YJR060W	0	0	0.0252808988764045
YDR257C	0	1	0.0252808988764045
YOR177C	0	0	0.0252667040988209
YOR118W	0	1	0.0252667040988209
YOR110W	0	0	0.0252525252525253
YKR027W	0	0	0.0252383623107123
YJR089W	0	0	0.0252242152466368
YLR441C	0	0	0.0252100840336134
YML088W	0	0	0.0251959686450168
YBL001C	0	0	0.0251818690542809
YDR103W	0	0	0.0251677852348993
YLR301W	0	0	0.0251537171604248
YKR102W	0	0	0.0251396648044693
YPL084W	0	0	0.0251256281407035
YCR092C	0	0	0.0251116071428571
YBR082C	0	0	0.0250976017847183
YGL119W	0	0	0.0250836120401338
YKR083C	0	0	0.0250696378830084
YGR179C	0	0	0.0250556792873051
YLR204W	0	0	0.0250417362270451
YDR116C	0	0	0.025027808676307
YFL049W	0	0	0.0250138966092273
YOR329C	0	0	0.025
YOR342C	0	1	0.025
YOL091W	0	0	0.0249861188228762
YJL156C	0	0	0.0249722530521643
YDR155C	0	0	0.0249584026622296
YML029W	0	0	0.0249445676274945
YOR004W	0	0	0.0249307479224377
YDR137W	0	0	0.0249169435215947
YNL053W	0	0	0.0249031543995573
YHR114W	0	0	0.0248893805309735
YGL211W	0	0	0.0248756218905473
YLR008C	0	0	0.0248618784530387
YGR105W	0	0	0.0248481501932634
YBR169C	0	0	0.0248344370860927
YPR159W	0	0	0.0248207391064534
YBR197C	0	1	0.0248207391064534
YGR047C	0	0	0.0248070562293275
YJL091C	0	0	0.0247933884297521
YNR048W	0	0	0.0247797356828194
YNL161W	0	0	0.0247660979636764
YBL102W	0	0	0.0247524752475248
YAL026C	0	0	0.0247388675096207
YNL054W	0	0	0.0247252747252747
YAL063C	0	0	0.0247116968698517
YBR210W	0	0	0.0246981339187706
YML041C	0	0	0.0246845858475041
YML043C	0	0	0.0246710526315789
YOR253W	0	0	0.0246575342465753
YNL103W	0	0	0.0246440306681271
YJL134W	0	0	0.0246305418719212
YPL228W	0	0	0.024617067833698
YJR005W	0	0	0.024603608529251
YMR165C	0	0	0.0245901639344262
YGR132C	0	0	0.0245767340251229
YNR033W	0	0	0.0245633187772926
YNL231C	0	0	0.0245499181669394
YNL113W	0	0	0.02453653217012
YPL045W	0	0	0.0245231607629428
YOR166C	0	1	0.0245231607629428
YBL026W	0	0	0.0245098039215686
YER161C	0	0	0.0244964616222101
YDR089W	0	0	0.0244831338411317
YKL020C	0	0	0.0244698205546493
YEL040W	0	0	0.0244565217391304
YIL074C	0	0	0.024443237370994
YPL268W	0	0	0.0244299674267101
YLR313C	0	0	0.0244167118827998
YOR271C	0	1	0.0244167118827998
YOR249C	0	0	0.0244034707158351
YBR290W	0	0	0.024390243902439
YDR239C	0	1	0.024390243902439
YPL209C	0	0	0.0243770314192849
YBR239C	0	1	0.0243770314192849
YBR028C	0	1	0.0243770314192849
YGR193C	0	0	0.0243638332430969
YGR238C	0	0	0.0243506493506494
YOL063C	0	0	0.0243374797187669
YOR157C	0	0	0.0243243243243243
YEL051W	0	0	0.0243111831442464
YGR147C	0	0	0.0242980561555076
[truncated: 3,790 more rows]
