# Supplementary material for: Computationally Driven, Quantitative Experiments Discover Genes Required for Mitochondrial Biogenesis
Source: PLoS Genet. 2009 Mar 20;5(3):e1000407. doi: 10.1371/journal.pgen.1000407 (PMC2648979; doi:10.1371/journal.pgen.1000407)
Supplement: Dataset S2 — Top 100 novel ensemble predictions for additional yeast biological processes. A zip file containing 387 tab-delimited text files of the ensemble predictions for the indicated Gene Ontology Biological Process Term. (21.70 MB GZ) [file pgen.1000407.s013.gz › GO_0006611.txt]

ORF	AnnotatedToTerm?	Uncharacterized_04152007?	Precision
YIL115C	1	0	1.0
YGL092W	1	0	1.0
YML103C	1	0	1.0
YDL116W	1	0	1.0
YJR042W	1	0	1.0
YAR002W	0	0	0.888888888888889
YFR002W	1	0	0.888888888888889
YKL057C	1	0	0.888888888888889
YBL079W	1	0	0.888888888888889
YJL039C	0	0	0.866666666666667
YJL041W	1	0	0.866666666666667
YKR082W	1	0	0.866666666666667
YJL061W	1	0	0.866666666666667
YMR129W	1	0	0.866666666666667
YER105C	1	0	0.866666666666667
YIL149C	0	0	0.863636363636364
YLR335W	1	0	0.863636363636364
YGR119C	1	0	0.863636363636364
YOR098C	1	0	0.863636363636364
YKL068W	1	0	0.863636363636364
YER107C	1	0	0.863636363636364
YMR047C	1	0	0.863636363636364
YLR347C	0	0	0.833333333333333
YGL172W	1	0	0.833333333333333
YNL189W	0	0	0.8
YOR046C	0	0	0.769230769230769
YLR293C	0	0	0.740740740740741
YKL205W	0	0	0.714285714285714
YGR103W	0	0	0.709677419354839
YPL093W	1	0	0.709677419354839
YMR235C	1	0	0.709677419354839
YPL169C	0	0	0.696969696969697
YDR192C	1	0	0.696969696969697
YER006W	0	0	0.676470588235294
YDR101C	0	0	0.666666666666667
YGR218W	1	0	0.666666666666667
YER110C	0	0	0.648648648648649
YLR018C	0	0	0.641025641025641
YGL099W	1	0	0.641025641025641
YHR052W	0	0	0.625
YOR160W	0	0	0.609756097560976
YDL122W	0	0	0.595238095238095
YDL207W	0	0	0.581395348837209
YDR165W	0	0	0.568181818181818
YGL016W	0	0	0.555555555555556
YPL075W	0	0	0.543478260869565
YKL009W	0	0	0.531914893617021
YKL186C	0	0	0.530612244897959
YMR153W	1	0	0.530612244897959
YML031W	0	0	0.52
YGR245C	0	0	0.509803921568627
YGR128C	0	0	0.509433962264151
YDR159W	1	0	0.509433962264151
YPL126W	0	0	0.5
YNL132W	0	0	0.490909090909091
YLR129W	0	0	0.482758620689655
YER126C	0	0	0.482758620689655
YDL088C	1	0	0.482758620689655
YCL059C	0	0	0.474576271186441
YPL012W	0	0	0.466666666666667
YDR496C	0	0	0.459016393442623
YKR081C	0	0	0.451612903225806
YML080W	0	0	0.444444444444444
YPR189W	0	0	0.4375
YDR120C	0	0	0.430769230769231
YKR095W	0	0	0.424242424242424
YHR088W	0	0	0.417910447761194
YDR395W	0	0	0.411764705882353
YGL086W	0	0	0.405797101449275
YBL039C	0	0	0.402777777777778
YOL072W	0	0	0.402777777777778
YNR053C	1	0	0.402777777777778
YCL054W	0	0	0.4
YGL171W	0	0	0.4
YGL100W	1	0	0.4
YLR305C	0	0	0.394736842105263
YPL043W	0	0	0.38961038961039
YLR106C	0	0	0.384615384615385
YDR227W	0	0	0.379746835443038
YDR324C	0	0	0.375
YNL182C	0	0	0.37037037037037
YLL008W	0	0	0.365853658536585
YMR049C	0	0	0.36144578313253
YLR009W	0	0	0.36046511627907
YKL176C	0	0	0.36046511627907
YDR335W	1	0	0.36046511627907
YNL061W	0	0	0.35632183908046
YNL002C	0	0	0.352272727272727
YLR336C	0	0	0.348314606741573
YDL042C	0	0	0.344444444444444
YMR131C	0	0	0.340659340659341
YMR308C	0	0	0.33695652173913
YHR133C	0	0	0.333333333333333
YPL020C	0	0	0.329787234042553
YLR197W	0	0	0.326530612244898
YGR090W	0	0	0.326530612244898
YOR004W	0	0	0.326530612244898
YGL247W	1	0	0.326530612244898
YOR359W	0	0	0.323232323232323
YHR085W	0	0	0.32
YLL011W	0	0	0.316831683168317
YOL010W	0	0	0.314814814814815
YLR208W	0	0	0.314814814814815
YNL110C	0	0	0.314814814814815
YLR409C	0	0	0.314814814814815
YGR202C	0	0	0.314814814814815
YHR197W	1	0	0.314814814814815
YHR170W	1	0	0.314814814814815
YMR290C	0	0	0.311926605504587
YHR196W	0	0	0.309090909090909
YAL025C	0	0	0.306306306306306
YGR145W	0	0	0.303571428571429
YBR142W	0	0	0.300884955752212
YBR267W	0	0	0.298245614035088
YMR219W	0	0	0.295652173913043
YER082C	0	0	0.293103448275862
YBR017C	0	0	0.290598290598291
YLR442C	0	0	0.288135593220339
YER127W	0	0	0.285714285714286
YNL141W	0	0	0.284552845528455
YCR072C	0	0	0.284552845528455
YML075C	0	0	0.284552845528455
YPR016C	1	0	0.284552845528455
YKL078W	0	0	0.282258064516129
YPR112C	0	0	0.28
YKR024C	0	0	0.277777777777778
YLR196W	0	0	0.275590551181102
YML034W	0	0	0.2734375
YLR276C	0	0	0.271317829457364
YDR458C	0	1	0.271317829457364
YDL030W	0	0	0.269230769230769
YPR174C	0	1	0.269230769230769
YHR066W	0	0	0.267515923566879
YMR307W	0	0	0.267515923566879
YNL008C	0	0	0.267515923566879
YOL077C	0	0	0.267515923566879
YOR048C	0	0	0.267515923566879
YGL078C	0	0	0.267515923566879
YML107C	0	0	0.267515923566879
YMR080C	0	0	0.267515923566879
YBR034C	0	0	0.267515923566879
YGL097W	1	0	0.267515923566879
YOR145C	0	0	0.267515923566879
YEL017W	0	0	0.267515923566879
YDL031W	0	0	0.267515923566879
YPL125W	0	0	0.267515923566879
YDR364C	0	0	0.267515923566879
YJL033W	0	0	0.267515923566879
YMR229C	0	0	0.267515923566879
YHL020C	0	0	0.267515923566879
YKL014C	0	0	0.267515923566879
YDR002W	0	0	0.267515923566879
YPL146C	1	0	0.267515923566879
YER036C	1	0	0.267515923566879
YML049C	0	0	0.267515923566879
YKL143W	1	0	0.267515923566879
YOR206W	1	0	0.267515923566879
YGL238W	1	0	0.267515923566879
YDR091C	1	0	0.267515923566879
YDL060W	0	0	0.265822784810127
YNL075W	0	0	0.264150943396226
YIL030C	0	0	0.2625
YLR222C	0	0	0.260869565217391
YLR450W	0	0	0.259259259259259
YHR148W	0	0	0.257668711656442
YJR132W	0	0	0.25609756097561
YIL019W	0	0	0.254545454545455
YJL148W	0	0	0.253012048192771
YDL148C	0	0	0.251497005988024
YBR079C	0	0	0.25
YDR390C	0	0	0.248520710059172
YOR294W	0	0	0.247058823529412
YER165W	0	0	0.245614035087719
YDL051W	0	0	0.244186046511628
YDL089W	0	1	0.244186046511628
YDL014W	0	0	0.242774566473988
YKL172W	0	0	0.241379310344828
YLR175W	0	0	0.24
YLR074C	0	0	0.238636363636364
YMR119W	0	0	0.23728813559322
YGR116W	0	0	0.235955056179775
YHR169W	0	0	0.23463687150838
YJR002W	0	0	0.233333333333333
YNL158W	0	0	0.232044198895028
YGR200C	0	0	0.230769230769231
YBR247C	0	0	0.229508196721311
YNL248C	0	0	0.228260869565217
YOR361C	0	0	0.227027027027027
YKL082C	0	0	0.225806451612903
YMR309C	0	0	0.224598930481283
YNL163C	0	0	0.223404255319149
YLL015W	0	0	0.222222222222222
YBL028C	0	0	0.221052631578947
YJL050W	0	0	0.219895287958115
YDL063C	0	0	0.21875
YOR310C	0	0	0.217616580310881
YPR041W	0	0	0.216494845360825
YDL153C	0	0	0.215384615384615
YGR081C	0	0	0.214285714285714
YHR081W	0	0	0.213197969543147
YNL207W	0	0	0.212121212121212
YOR272W	0	0	0.21105527638191
YGL195W	0	0	0.21
YKR056W	0	0	0.208955223880597
YGR159C	0	0	0.207920792079208
YLR310C	0	0	0.206896551724138
YKL166C	0	0	0.205882352941176
YDL112W	0	0	0.204878048780488
YLR148W	0	0	0.203883495145631
YMR223W	0	0	0.202898550724638
YDR184C	0	0	0.201923076923077
YGL029W	0	0	0.200956937799043
YHR065C	0	0	0.2
YPL266W	0	0	0.199052132701422
YJL048C	0	0	0.19811320754717
YDR211W	0	0	0.197183098591549
YNL297C	0	0	0.196261682242991
YPL211W	0	0	0.195348837209302
YBL004W	0	0	0.194444444444444
YGL111W	0	0	0.193548387096774
YFL002C	0	0	0.192660550458716
YOR001W	0	0	0.191780821917808
YOL145C	0	0	0.190909090909091
YGR198W	0	0	0.190045248868778
YHR203C	0	0	0.189189189189189
YMR093W	0	0	0.188340807174888
YGR280C	0	0	0.1875
YLR075W	0	0	0.186666666666667
YGL246C	0	0	0.185840707964602
YLR166C	0	0	0.185022026431718
YJL010C	0	0	0.184210526315789
YLR002C	0	0	0.183406113537118
YLR051C	0	0	0.182608695652174
YNL062C	0	0	0.181818181818182
YDR021W	0	0	0.181034482758621
YDL229W	0	0	0.180257510729614
YER168C	0	0	0.179487179487179
YIL133C	0	0	0.178723404255319
YCR057C	0	0	0.177966101694915
YIL038C	0	0	0.177215189873418
YOR056C	0	0	0.176470588235294
YNR038W	0	0	0.175732217573222
YER049W	0	0	0.175
YPL086C	0	0	0.17479674796748
YMR125W	0	0	0.17479674796748
YKL113C	0	0	0.17479674796748
YDR339C	0	0	0.17479674796748
YBL054W	0	0	0.17479674796748
YIL063C	1	0	0.17479674796748
YIL127C	0	0	0.174089068825911
YJL122W	0	0	0.173387096774194
YPR137W	0	0	0.172690763052209
YDR083W	0	0	0.172
YDR325W	0	0	0.171314741035857
YJL109C	0	0	0.170634920634921
YDR087C	0	0	0.1699604743083
YDR180W	0	0	0.169291338582677
YKR092C	0	0	0.168627450980392
YAL035W	0	0	0.16796875
YML073C	0	0	0.167315175097276
YER002W	0	0	0.166666666666667
YBL087C	0	0	0.166666666666667
YOL041C	0	0	0.166666666666667
YDR190C	0	0	0.166666666666667
YEL055C	0	0	0.166666666666667
YDL084W	0	0	0.166666666666667
YDR361C	1	0	0.166666666666667
YFR009W	0	0	0.166037735849057
YBR154C	0	0	0.165413533834586
YOR287C	0	0	0.164794007490637
YGL120C	0	0	0.164179104477612
YPL082C	0	0	0.163568773234201
YNL308C	0	0	0.16304347826087
YPL217C	0	0	0.16304347826087
YPL050C	0	0	0.16304347826087
YDL082W	0	0	0.16304347826087
YDR081C	0	0	0.16304347826087
YJR145C	0	0	0.16304347826087
YLL034C	1	0	0.16304347826087
YOR091W	0	0	0.162454873646209
YKL021C	0	0	0.161870503597122
YHR069C	0	0	0.161290322580645
YMR288W	0	0	0.160714285714286
YFR001W	0	0	0.160142348754448
YOR243C	0	0	0.159574468085106
YPR010C	0	0	0.159010600706714
YJR063W	0	0	0.158450704225352
YEL054C	0	0	0.157894736842105
YLR435W	0	0	0.157342657342657
YPL193W	0	0	0.156794425087108
YNL112W	0	0	0.15625
YMR128W	0	0	0.155709342560554
YKL144C	0	0	0.155172413793103
YKL181W	0	0	0.154639175257732
YIL128W	0	0	0.154109589041096
YPL226W	0	0	0.15358361774744
YHL039W	0	0	0.153061224489796
YBL014C	0	0	0.152542372881356
YOL080C	0	0	0.152027027027027
YHR119W	0	0	0.151515151515152
YML093W	0	0	0.151006711409396
YCL031C	0	0	0.150501672240803
YLR340W	0	0	0.15
YPR169W	0	0	0.149501661129568
YGR264C	0	0	0.149006622516556
YMR239C	0	0	0.148514851485149
YER025W	0	0	0.148026315789474
YER009W	0	0	0.147540983606557
YDR206W	0	0	0.147058823529412
YOL097C	0	0	0.146579804560261
YDR449C	0	0	0.146103896103896
YOR119C	0	0	0.145631067961165
YGL241W	0	0	0.145161290322581
YGR187C	0	0	0.144694533762058
YMR014W	0	0	0.144230769230769
YDR240C	0	0	0.143769968051118
YER171W	0	0	0.143312101910828
YAL009W	0	0	0.142857142857143
YER129W	0	0	0.142405063291139
YDR412W	0	0	0.141955835962145
YDR381W	0	0	0.141509433962264
YKR079C	0	0	0.141065830721003
YIR026C	0	0	0.140625
YOR063W	0	0	0.14018691588785
YNL247W	0	0	0.139751552795031
YPR163C	0	0	0.139318885448916
YDR299W	0	0	0.138888888888889
YLL024C	0	0	0.138461538461538
YGR162W	0	0	0.138036809815951
YDR017C	0	0	0.137614678899083
YOR116C	0	0	0.13719512195122
YPL183C	0	1	0.13719512195122
YLR068W	0	0	0.13677811550152
YKR060W	0	0	0.136363636363636
YDR429C	0	0	0.13595166163142
YOL124C	0	0	0.135542168674699
YPR110C	0	0	0.135135135135135
YPR143W	0	0	0.134730538922156
YGL139W	0	0	0.134328358208955
YMR217W	0	0	0.133928571428571
YDL040C	0	0	0.13353115727003
YNL151C	0	0	0.133136094674556
YPR144C	0	0	0.132743362831858
YDR398W	0	0	0.132352941176471
YPL131W	0	0	0.131964809384164
YHL007C	0	0	0.131578947368421
YLR150W	0	0	0.131195335276968
YGR123C	0	0	0.130813953488372
YMR285C	0	0	0.130434782608696
YOR340C	0	0	0.130057803468208
YEL026W	0	0	0.129682997118156
YNL178W	0	0	0.129310344827586
YIL126W	0	0	0.128939828080229
YIL035C	0	0	0.128571428571429
YML062C	0	0	0.128205128205128
YDL213C	0	0	0.127840909090909
YDR465C	0	0	0.127478753541076
YOL144W	0	0	0.127118644067797
YOR021C	0	0	0.126760563380282
YLR397C	0	0	0.126404494382022
YDR152W	0	1	0.126404494382022
YDR416W	0	0	0.126050420168067
YMR061W	0	0	0.125698324022346
YNL255C	0	0	0.125348189415042
YER172C	0	0	0.125
YGL076C	0	0	0.124653739612188
YOR095C	0	0	0.124309392265193
YDR326C	0	0	0.12396694214876
YBR245C	0	0	0.123626373626374
YJL069C	0	0	0.123287671232877
YGR173W	0	1	0.123287671232877
YOR341W	0	0	0.122950819672131
YLR096W	0	0	0.122615803814714
YHR068W	0	0	0.122282608695652
YNL085W	0	0	0.121951219512195
YGR251W	0	0	0.121621621621622
YIL096C	0	0	0.121293800539084
YHR089C	0	0	0.120967741935484
YLR449W	0	0	0.120643431635389
YML063W	0	0	0.120320855614973
YGR089W	0	0	0.12
YIL110W	0	0	0.11968085106383
YPL237W	0	0	0.119363395225464
YOL022C	0	1	0.119363395225464
YLR249W	0	0	0.119047619047619
YJL098W	0	0	0.118733509234828
YPR118W	0	0	0.118421052631579
YDL150W	0	0	0.118110236220472
YMR012W	0	0	0.117801047120419
YHL033C	0	0	0.117493472584856
YML010W	0	0	0.1171875
YNL313C	0	0	0.116883116883117
YJR090C	0	0	0.116580310880829
YOL021C	0	0	0.116279069767442
YKL180W	0	0	0.115979381443299
YDR365C	0	0	0.115681233933162
YGR285C	0	0	0.115384615384615
YGL122C	0	0	0.115089514066496
YHR010W	0	0	0.114795918367347
YLL045C	0	0	0.114503816793893
YER117W	0	0	0.114213197969543
YFL001W	0	0	0.113924050632911
YFR031C-A	0	0	0.113636363636364
YJL076W	0	0	0.113350125944584
YLR441C	0	0	0.113065326633166
YDR312W	0	0	0.112781954887218
YKL173W	0	0	0.1125
YPL212C	0	0	0.112219451371571
YNL022C	0	0	0.112171837708831
YHR064C	0	0	0.112171837708831
YBR084W	0	0	0.112171837708831
YDR315C	0	0	0.112171837708831
YOR078W	0	0	0.112171837708831
YOL139C	0	0	0.112171837708831
YIL148W	0	0	0.112171837708831
YGL030W	0	0	0.112171837708831
YOR241W	0	0	0.112171837708831
YGR272C	0	0	0.112171837708831
YCR016W	0	0	0.112171837708831
YOR370C	0	0	0.112171837708831
YLR017W	0	0	0.112171837708831
YNL232W	0	0	0.112171837708831
YDL166C	1	0	0.112171837708831
YMR269W	0	0	0.112171837708831
YPL239W	0	0	0.112171837708831
YAL059W	1	0	0.112171837708831
YDR292C	0	0	0.111904761904762
YCL011C	0	0	0.111638954869359
YNL021W	0	0	0.111374407582938
YJL198W	0	0	0.111111111111111
YDL201W	0	0	0.110849056603774
YGL113W	0	0	0.110588235294118
YPR104C	0	0	0.110328638497653
YNL199C	0	0	0.110070257611241
YIR012W	0	0	0.10981308411215
YLR182W	0	0	0.10955710955711
YGR158C	0	0	0.109302325581395
YNL175C	0	0	0.109048723897912
YMR142C	0	0	0.108796296296296
YOL142W	0	0	0.108545034642032
YJL125C	0	0	0.108294930875576
YDL083C	0	0	0.108045977011494
YDR280W	0	0	0.107798165137615
YDR279W	0	0	0.107551487414188
YGL123W	0	0	0.107305936073059
YMR212C	0	0	0.107061503416856
YJR124C	0	1	0.107061503416856
YOR207C	0	0	0.106818181818182
YLR384C	0	0	0.106575963718821
YIL147C	0	0	0.106334841628959
YOL061W	0	0	0.106094808126411
YOR151C	0	0	0.105855855855856
YOL123W	0	0	0.10561797752809
YGL173C	0	0	0.105381165919283
YJL191W	0	0	0.105145413870246
YDR464W	0	0	0.104910714285714
YNL001W	0	0	0.10467706013363
YLR401C	0	0	0.104444444444444
YBR060C	0	0	0.104212860310421
YPL243W	0	0	0.103982300884956
YKR025W	0	0	0.103752759381898
YOR204W	0	0	0.10352422907489
YGR083C	0	0	0.103296703296703
YPL128C	0	0	0.103070175438596
YLR328W	0	0	0.102844638949672
YDR161W	0	0	0.102620087336245
YGR195W	0	0	0.10239651416122
YDR356W	0	0	0.102173913043478
YPL235W	0	0	0.101952277657267
YIL142W	0	0	0.101731601731602
YDL081C	0	0	0.101511879049676
YJR041C	0	0	0.101293103448276
YFR031C	0	0	0.101075268817204
YPR132W	0	0	0.100858369098712
YDR346C	0	0	0.100642398286938
YOL127W	0	0	0.10042735042735
YNL154C	0	0	0.100213219616205
YLR146C	0	0	0.1
YLR272C	0	0	0.0997876857749469
YKL125W	0	0	0.0995762711864407
YIL091C	0	1	0.0995762711864407
YPR102C	0	0	0.0993657505285412
YBR189W	0	0	0.0991561181434599
YKR057W	0	0	0.0989473684210526
YBR061C	0	0	0.0987394957983193
YOL115W	0	0	0.0985324947589098
YNR054C	0	0	0.098326359832636
YGR118W	0	0	0.0981210855949896
YBR155W	0	0	0.0979166666666667
YNL068C	0	0	0.0977130977130977
YLR372W	0	0	0.0975103734439834
YIL085C	0	0	0.0973084886128364
YOR168W	0	0	0.0971074380165289
YLR223C	0	0	0.0969072164948454
YGL103W	0	0	0.0967078189300412
YDR418W	0	0	0.0965092402464066
YCR031C	0	0	0.0963114754098361
YOR260W	0	0	0.0961145194274029
YIL104C	0	0	0.0959183673469388
YPL210C	0	0	0.0957230142566191
YJR064W	0	0	0.0955284552845529
YLR186W	0	0	0.0953346855983773
YDL208W	0	0	0.0951417004048583
YBR049C	0	0	0.094949494949495
YML125C	0	0	0.094758064516129
YML065W	0	0	0.0945674044265594
YML046W	0	0	0.0943775100401606
YCR035C	0	0	0.094188376753507
YNR051C	0	0	0.094
YKL154W	0	0	0.093812375249501
YML006C	0	0	0.0936254980079681
YML024W	0	0	0.0934393638170974
YOL120C	0	0	0.0932539682539683
YGR095C	0	0	0.0930693069306931
YDL111C	0	0	0.0928853754940712
YDL074C	0	0	0.0927021696252465
YJL025W	0	0	0.0925196850393701
YLR015W	0	0	0.0923379174852652
YDR060W	0	0	0.092156862745098
YAL036C	0	0	0.0919765166340509
YPL143W	0	0	0.091796875
YPR190C	0	0	0.0916179337231969
YGR094W	0	0	0.0914396887159533
YNL256W	0	0	0.0912621359223301
YDL143W	0	0	0.0910852713178295
YLL035W	0	0	0.0909090909090909
YNL124W	0	0	0.0907335907335907
YDR075W	0	0	0.0905587668593449
YDR172W	0	0	0.0903846153846154
YDL189W	0	0	0.09021113243762
YIL103W	0	0	0.0900383141762452
YOR234C	0	0	0.0898661567877629
YBR143C	0	0	0.0896946564885496
YJR043C	0	0	0.0895238095238095
YOR051C	0	1	0.0895238095238095
YOR308C	0	0	0.0893536121673004
YNR012W	0	0	0.0891840607210626
YOR252W	0	1	0.0891840607210626
YGR214W	0	0	0.0890151515151515
YLR448W	0	0	0.0888468809073724
YLR432W	0	0	0.0886792452830189
YJL190C	0	0	0.0885122410546139
YGL043W	0	0	0.0883458646616541
YLR264W	0	0	0.0881801125703565
YJL111W	0	0	0.0880149812734082
YGR085C	0	0	0.0878504672897196
YOR096W	0	0	0.0876865671641791
YOL130W	0	0	0.0875232774674116
YIR023W	0	0	0.087360594795539
YNL123W	0	0	0.0871985157699443
YDL136W	0	0	0.087037037037037
YIL052C	0	0	0.0868761552680222
YKL006W	0	0	0.0867158671586716
YAL019W	0	0	0.0865561694290976
YDL036C	0	0	0.0863970588235294
YMR211W	0	0	0.0862385321100917
YGL112C	0	0	0.0860805860805861
YBR030W	0	0	0.0859232175502742
YGL201C	0	0	0.0857664233576642
YJL011C	0	0	0.0856102003642987
YEL056W	0	0	0.0854545454545454
YLL021W	0	0	0.0852994555353902
YER114C	0	0	0.0851449275362319
YOR312C	0	0	0.0849909584086799
YBL092W	0	0	0.0848375451263538
YMR146C	0	0	0.0846846846846847
YLR430W	0	0	0.0845323741007194
YJR123W	0	0	0.0843806104129264
YLR003C	0	0	0.0842293906810036
YJL014W	0	0	0.0840787119856887
YLR192C	0	0	0.0839285714285714
YOR281C	0	0	0.0837789661319073
YER099C	0	0	0.0836298932384342
YGL169W	0	0	0.0834813499111901
YJR070C	0	0	0.0833333333333333
YNL186W	0	0	0.0831858407079646
YOR101W	0	0	0.0830388692579505
YBL072C	0	0	0.0828924162257496
YOR061W	0	0	0.0827464788732394
YGL244W	0	0	0.0826010544815466
YLR277C	0	0	0.0824561403508772
YJL074C	0	0	0.0823117338003503
YJL130C	0	0	0.0821678321678322
YNL067W	0	0	0.0820244328097731
YBR191W	0	0	0.0818815331010453
YBL052C	0	0	0.0817391304347826
YJR007W	0	0	0.0815972222222222
YDL167C	0	0	0.0814558058925477
YLR014C	0	0	0.0813148788927336
YNL299W	0	0	0.0811744386873921
YLR029C	0	0	0.0810344827586207
YOR217W	0	0	0.080895008605852
YPR187W	0	0	0.0807560137457045
YBR084C-A	0	0	0.0806174957118353
YPR060C	0	0	0.0804794520547945
YBR172C	0	0	0.0803418803418803
YDR045C	0	0	0.0802047781569966
YIL018W	0	0	0.0800681431005111
YDR207C	0	0	0.0799319727891157
YLR325C	0	0	0.0797962648556876
YMR301C	0	0	0.0796610169491525
YPL030W	0	1	0.0796610169491525
YHR167W	0	0	0.0795262267343486
YML082W	0	0	0.0793918918918919
YDR023W	0	0	0.0792580101180438
YIL079C	0	0	0.0791245791245791
YJL080C	0	0	0.0789915966386555
YMR108W	0	0	0.0789049919484702
YKR063C	0	0	0.0789049919484702
YLR344W	0	0	0.0789049919484702
YAL033W	0	0	0.0789049919484702
YHR206W	0	0	0.0789049919484702
YLR088W	0	0	0.0789049919484702
YER102W	0	0	0.0789049919484702
YDR110W	0	0	0.0789049919484702
YMR194W	0	0	0.0789049919484702
YDR025W	0	0	0.0789049919484702
YDR300C	0	0	0.0789049919484702
YPL122C	0	0	0.0789049919484702
YIL064W	0	0	0.0789049919484702
YHR077C	0	0	0.0789049919484702
YIL016W	0	0	0.0789049919484702
YDR245W	0	0	0.0789049919484702
YPL090C	0	0	0.0789049919484702
YNL302C	1	0	0.0789049919484702
YGR216C	0	0	0.0789049919484702
YOR224C	0	0	0.0789049919484702
YDR399W	0	0	0.0789049919484702
YLR084C	0	0	0.0789049919484702
YHR141C	0	0	0.0789049919484702
YLR060W	0	0	0.0789049919484702
YHR004C	0	0	0.0789049919484702
YLR022C	1	0	0.0789049919484702
YDR450W	0	0	0.0787781350482315
YKR026C	0	0	0.0786516853932584
YOR335C	0	0	0.078525641025641
YDR198C	0	0	0.0784
YLR433C	0	0	0.0782747603833866
YKL191W	0	0	0.0781499202551834
YJL136C	0	0	0.0780254777070064
YDR062W	0	0	0.0779014308426073
YCL061C	0	0	0.0777777777777778
YMR310C	0	0	0.0776545166402536
YMR116C	0	0	0.0775316455696203
YGL155W	0	0	0.0774091627172196
YOR182C	0	0	0.0772870662460568
YMR277W	0	0	0.0771653543307087
YIL020C	0	0	0.0770440251572327
YDL075W	0	0	0.0769230769230769
YIL090W	0	0	0.0768025078369906
YBR048W	0	0	0.0766823161189358
YOR144C	0	0	0.0765625
YDR471W	0	0	0.0764430577223089
YHR062C	0	0	0.0763239875389408
YDR228C	0	0	0.0762052877138414
YHL013C	0	1	0.0762052877138414
YKL182W	0	0	0.0760869565217391
YDR500C	0	0	0.075968992248062
YDL043C	0	0	0.0758513931888545
YNL291C	0	0	0.0757341576506955
YHR201C	0	0	0.0756172839506173
YKL112W	0	0	0.0755007704160247
YNR015W	0	0	0.0753846153846154
YBR118W	0	0	0.0752688172043011
YML074C	0	0	0.0751533742331288
YNL162W	0	0	0.0750382848392037
YGR155W	0	0	0.0749235474006116
YHR013C	0	0	0.0748091603053435
YDR382W	0	0	0.0746951219512195
YLR373C	0	0	0.0745814307458143
YPL198W	0	0	0.074468085106383
YGL207W	0	0	0.0743550834597876
YFR005C	0	0	0.0742424242424242
YOR153W	0	0	0.0741301059001513
YEL042W	0	0	0.0740181268882175
YJL054W	0	0	0.0739064856711916
YHR128W	0	0	0.0737951807228916
YOR293W	0	0	0.0736842105263158
YOL093W	0	0	0.0735735735735736
YEL015W	0	0	0.0734632683658171
YDR372C	0	0	0.0733532934131736
YDR212W	0	0	0.0732436472346786
YPL227C	0	0	0.073134328358209
YLR061W	0	0	0.0730253353204173
YLR048W	0	0	0.0729166666666667
YHR204W	0	0	0.0728083209509658
YBR025C	0	0	0.072700296735905
YKR094C	0	0	0.0725925925925926
YML111W	0	0	0.0724852071005917
YGL058W	0	0	0.0723781388478582
YBR158W	0	0	0.0722713864306785
YGL031C	0	0	0.0721649484536082
YLL048C	0	0	0.0720588235294118
YPL220W	0	0	0.0719530102790015
YHR021C	0	0	0.0718475073313783
YKR028W	0	0	0.0717423133235725
YJR144W	0	0	0.0716374269005848
YHR165C	0	0	0.0715328467153285
YDR447C	0	0	0.0714285714285714
YBL020W	0	0	0.0713245997088792
YLR405W	0	0	0.0712209302325581
YDL102W	0	0	0.0711175616835994
YKL156W	0	0	0.0710144927536232
YDR331W	0	0	0.0709117221418234
YHL011C	0	0	0.0708092485549133
YJL183W	0	0	0.0707070707070707
YER155C	0	0	0.0706051873198847
YBR181C	0	0	0.0705035971223022
YPL112C	0	0	0.0704022988505747
YHR144C	0	0	0.0703012912482066
YNL227C	0	0	0.0702005730659026
YLR386W	0	0	0.0701001430615164
YER131W	0	0	0.07
YNL292W	0	0	0.0699001426533524
YNL121C	0	0	0.0698005698005698
YDR064W	0	0	0.069701280227596
YPR119W	0	0	0.0696022727272727
YGR211W	0	0	0.0695035460992908
YGR186W	0	0	0.0694050991501416
YMR076C	0	0	0.0693069306930693
YNL096C	0	0	0.0692090395480226
YBL068W	0	0	0.0691114245416079
YML043C	0	0	0.0690140845070423
YOR143C	0	0	0.0689170182841069
YMR260C	0	0	0.0688202247191011
YBR058C	0	0	0.0687237026647966
YMR247C	0	0	0.0686274509803922
YLR244C	0	0	0.0685314685314685
YHL001W	0	0	0.0684357541899441
YPL079W	0	0	0.0683403068340307
YDR527W	0	0	0.0682451253481894
YKR008W	0	0	0.0681502086230876
YBR271W	0	0	0.0680555555555555
YFL023W	0	0	0.0679611650485437
YBL024W	0	0	0.0678670360110803
YHR020W	0	0	0.0677731673582296
YLR071C	0	0	0.0676795580110497
YMR242C	0	0	0.0675862068965517
YHR040W	0	0	0.0674931129476584
YGR262C	0	0	0.0674002751031637
YER056C-A	0	0	0.0673076923076923
YPR133C	0	0	0.0672153635116598
YPR043W	0	0	0.0671232876712329
YJL177W	0	0	0.06703146374829
YHR118C	0	0	0.0669398907103825
YNL119W	0	0	0.0668485675306958
YBR276C	0	0	0.0667574931880109
YFR028C	0	0	0.0666666666666667
YBL009W	0	0	0.0665760869565217
YLR020C	0	0	0.0664857530529172
YDL056W	0	0	0.0663956639566396
YGR054W	0	0	0.0663058186738836
YNL118C	0	0	0.0662162162162162
YIL039W	0	0	0.0661268556005398
YDR121W	0	0	0.0660377358490566
YDR194C	0	0	0.0659488559892328
YER151C	0	0	0.0658602150537634
YOR124C	0	0	0.0657718120805369
YEL053C	0	0	0.0656836461126005
YPL160W	0	0	0.0655957161981258
YJR094W-A	0	0	0.0655080213903743
YOL125W	0	0	0.0654205607476635
YNL064C	0	0	0.0653333333333333
YJR097W	0	0	0.0652463382157124
YMR033W	0	0	0.0651595744680851
YNL301C	0	0	0.0650730411686587
YBL023C	0	0	0.0649867374005305
YNL113W	0	0	0.0649006622516556
YJL092W	0	0	0.0648148148148148
YOR047C	0	0	0.0647291941875826
YLL036C	0	0	0.0646437994722955
YDR052C	0	0	0.0645586297760211
YHR216W	0	0	0.0644736842105263
YBR202W	0	0	0.064388961892247
YGL147C	0	0	0.0643044619422572
YLR215C	0	0	0.0642201834862385
YHR158C	0	0	0.0641361256544503
YHR154W	0	0	0.0640522875816993
YCL063W	0	0	0.0639686684073107
YJR003C	0	0	0.0638852672750978
YNL023C	0	1	0.0638852672750978
YNL216W	0	0	0.0638020833333333
YLL004W	0	0	0.0637191157347204
YDR170C	0	0	0.0636363636363636
YJR140C	0	0	0.0635538261997406
YJL087C	0	0	0.0634715025906736
YHR120W	0	0	0.0633893919793014
YIL009W	0	0	0.0633074935400517
YLR285W	0	0	0.0632258064516129
YGR148C	0	0	0.0631443298969072
YDR303C	0	0	0.0630630630630631
YER164W	0	0	0.0629820051413882
YJR068W	0	0	0.0629011553273428
YBR081C	0	0	0.0628205128205128
YNL221C	0	0	0.0627400768245839
YBL035C	0	0	0.0626598465473146
YKL114C	0	0	0.0625798212005109
YHR072W	0	0	0.0625
YGR061C	0	0	0.0624203821656051
YPL063W	0	0	0.0623409669211196
YNL273W	0	0	0.0622617534942821
YKL004W	0	0	0.0621827411167513
YER118C	0	0	0.0621039290240811
YHR103W	0	0	0.0620253164556962
YML105C	0	0	0.0619469026548673
YOL039W	0	0	0.0618686868686869
YBR088C	0	0	0.0617906683480454
YER086W	0	0	0.0617128463476071
YHR073W	0	0	0.0616352201257862
YKL099C	0	0	0.0615577889447236
YNL188W	0	0	0.0614805520702635
YOR355W	0	0	0.0614035087719298
YKL106W	0	0	0.0613266583229036
YHR027C	0	0	0.06125
YLR052W	0	0	0.0611735330836454
YPL254W	0	0	0.0610972568578554
YDR407C	0	0	0.0610211706102117
YGL257C	0	0	0.0609452736318408
YOR276W	0	0	0.0608695652173913
YDL121C	0	1	0.0608695652173913
YJL186W	0	0	0.0607940446650124
YFR037C	0	0	0.0607187112763321
YLR406C	0	0	0.0606435643564356
YNL261W	0	0	0.0605686032138443
YBR029C	0	0	0.0604938271604938
YMR179W	0	0	0.0604192355117139
YGR027C	0	0	0.0603448275862069
YGR003W	0	0	0.0602706027060271
YPL101W	0	0	0.0601965601965602
YNL209W	0	0	0.0601226993865031
YLR291C	0	0	0.0600490196078431
YIL021W	0	0	0.0599755201958384
YBR069C	0	0	0.0599022004889976
YJR076C	0	0	0.0598290598290598
YGR271W	0	0	0.0597560975609756
YLR103C	0	0	0.0596833130328867
YLR451W	0	0	0.0596107055961071
YMR300C	0	0	0.0595382746051033
YML022W	0	0	0.0594660194174757
YML026C	0	0	0.0593939393939394
YOR232W	0	0	0.0593220338983051
YGR072W	0	0	0.0592503022974607
YNR003C	0	0	0.0591787439613527
YLR167W	0	0	0.0591073582629674
YMR121C	0	0	0.0590361445783133
YDR049W	0	1	0.0590361445783133
YJL209W	0	0	0.0589651022864019
YJR069C	0	0	0.0588942307692308
YPL029W	0	0	0.0588235294117647
YGR034W	0	0	0.0587529976019185
YOR233W	0	0	0.0586826347305389
YBR153W	0	0	0.0586124401913876
YML035C	0	0	0.0585424133811231
YOR212W	0	0	0.058472553699284
YMR091C	0	0	0.0584028605482718
YDL061C	0	0	0.0583333333333333
YPR186C	0	0	0.0582639714625446
YDR144C	0	0	0.0581947743467933
YLR333C	0	0	0.0581257413997628
YPL208W	0	0	0.0580568720379147
YPL207W	0	1	0.0580568720379147
YBR263W	0	0	0.0579881656804734
YNL201C	0	0	0.057919621749409
YJR032W	0	0	0.0578512396694215
YER074W	0	0	0.0577830188679245
YER116C	0	0	0.0577149587750294
YGR004W	0	0	0.0576470588235294
YDL225W	0	0	0.0575793184488837
YNL238W	0	0	0.0575117370892019
YGL232W	0	0	0.0574443141852286
YDR097C	0	0	0.0573770491803279
YOL094C	0	0	0.0573099415204678
YLR389C	0	0	0.0572429906542056
YDR076W	0	0	0.0571761960326721
YDL209C	0	0	0.0571095571095571
YOR108W	0	0	0.0570430733410943
YDL191W	0	0	0.0569767441860465
YBL040C	0	0	0.0569105691056911
YPR088C	0	0	0.0568445475638051
YGL070C	0	0	0.0567786790266512
YDR004W	0	0	0.056712962962963
YBR121C	0	0	0.0566666666666667
YIL026C	0	0	0.0566666666666667
YBR215W	0	0	0.0566666666666667
YIL047C	0	0	0.0566666666666667
YJL145W	0	0	0.0566666666666667
YDR138W	0	0	0.0566666666666667
YOR254C	0	0	0.0566666666666667
YPR131C	0	0	0.0566666666666667
YOR315W	0	0	0.0566666666666667
YKL120W	0	0	0.0566666666666667
YNR013C	0	0	0.0566666666666667
YOR165W	0	0	0.0566666666666667
YJL008C	0	0	0.0566666666666667
YOL052C	0	0	0.0566666666666667
YLR221C	0	0	0.0566666666666667
YGR005C	0	0	0.0566666666666667
YKL216W	0	0	0.0566666666666667
YFR032C-A	0	0	0.0566666666666667
YOL121C	1	0	0.0566666666666667
YCL037C	0	0	0.0566666666666667
YBR023C	0	0	0.0566666666666667
YCL050C	0	0	0.0566666666666667
YLR243W	0	1	0.0566666666666667
YHR070W	0	0	0.0566666666666667
YPR048W	0	1	0.0566666666666667
YOR304W	0	0	0.0566666666666667
YPR033C	0	0	0.0566666666666667
YDR195W	0	0	0.0566666666666667
YIL131C	0	0	0.0566666666666667
YOL136C	0	0	0.0566666666666667
YAR008W	0	0	0.0566666666666667
YPL117C	0	0	0.0566666666666667
YPR018W	0	0	0.0566666666666667
YGR283C	0	0	0.0566666666666667
YML115C	0	0	0.0566666666666667
YHR187W	0	0	0.0566666666666667
YJR072C	0	1	0.0566666666666667
YLR188W	0	0	0.0566666666666667
YHR036W	1	0	0.0566666666666667
YKR072C	0	0	0.0566037735849057
YML069W	0	0	0.0565410199556541
YNL166C	0	0	0.0564784053156146
YGR091W	0	0	0.0564159292035398
YJL208C	0	0	0.056353591160221
YHR143W-A	0	0	0.0562913907284768
YNL206C	0	0	0.0562293274531422
YDR143C	0	0	0.0561674008810573
YML081W	0	1	0.0561674008810573
YMR255W	0	0	0.0561056105610561
YGR185C	0	0	0.056043956043956
YJL157C	0	0	0.0559824368825467
YOL103W	0	0	0.0559210526315789
YDR369C	0	0	0.0558598028477547
YNR046W	0	0	0.0557986870897155
YBR042C	0	0	0.0557377049180328
YML106W	0	0	0.0556768558951965
YJL168C	0	0	0.0556161395856052
YHL015W	0	0	0.0555555555555556
YCR047C	0	0	0.0554951033732318
YBR073W	0	0	0.0554347826086957
YML023C	0	0	0.0553745928338762
YKR036C	0	0	0.0553145336225597
YBR071W	0	1	0.0553145336225597
YBR087W	0	0	0.0552546045503792
YGL105W	0	0	0.0551948051948052
YBL027W	0	0	0.0551351351351351
YLR130C	0	0	0.0550755939524838
YPL178W	0	0	0.0550161812297735
YNL164C	0	0	0.0549568965517241
YOR033C	0	0	0.0548977395048439
YDR217C	0	0	0.0548387096774194
YNL102W	0	0	0.0547798066595059
YOR123C	0	0	0.0547210300429185
YPR125W	0	0	0.0546623794212219
YML059C	0	0	0.0546038543897216
YMR230W	0	0	0.0545645330535152
YKL054C	0	0	0.0545645330535152
YPL081W	0	0	0.0545645330535152
YKL015W	0	0	0.0545645330535152
YDL155W	0	0	0.0545645330535152
YHR127W	0	1	0.0545645330535152
YEL032W	0	0	0.0545645330535152
YML113W	0	0	0.0545645330535152
YNL048W	0	0	0.0545645330535152
YLR429W	0	0	0.0545645330535152
YDR389W	0	0	0.0545645330535152
YPL256C	0	0	0.0545645330535152
YKL139W	0	0	0.0545645330535152
YJL189W	0	0	0.0545645330535152
YAL005C	0	0	0.0545645330535152
YPL157W	0	0	0.0545645330535152
YDR473C	0	0	0.0545645330535152
YBR015C	0	0	0.0545645330535152
YOL090W	0	0	0.0545645330535152
YPL263C	0	1	0.0545645330535152
YOL040C	1	0	0.0545645330535152
YPR019W	0	0	0.0545073375262055
YBL018C	0	0	0.0544502617801047
YJL129C	0	0	0.0543933054393305
YKL029C	0	0	0.0543364681295716
YLR321C	0	0	0.0542797494780793
YGR208W	0	0	0.0542231491136601
YGL203C	0	0	0.0541666666666667
YMR268C	0	0	0.0541103017689906
YHR107C	0	0	0.0540540540540541
YMR224C	0	0	0.0539979231568017
YDR440W	0	0	0.0539419087136929
YIL069C	0	0	0.0538860103626943
YBR205W	0	0	0.0538302277432712
YBR281C	0	0	0.0537745604963806
YLR287C	0	1	0.0537745604963806
YBR055C	0	0	0.0537190082644628
YGL135W	0	0	0.0536635706914345
YNL262W	0	0	0.0536082474226804
YHL012W	0	0	0.0535530381050463
YPR025C	0	0	0.0534979423868313
YCR053W	0	0	0.0534429599177801
YOR154W	0	1	0.0534429599177801
YOR094W	0	0	0.053388090349076
YBL061C	0	0	0.0533333333333333
YPL139C	0	0	0.0532786885245902
YEL022W	0	0	0.0532241555783009
YGL245W	0	0	0.0531697341513292
YDR119W	0	1	0.0531697341513292
YOL076W	0	0	0.0531154239019408
YPR161C	0	0	0.0530612244897959
YKR038C	0	0	0.0530071355759429
YNR011C	0	0	0.0529531568228106
YLR455W	0	0	0.0528992878942014
YOR188W	0	0	0.0528455284552846
YBL036C	0	0	0.0527918781725888
YFR013W	0	0	0.0527383367139959
YER111C	0	0	0.0526849037487335
YLR383W	0	0	0.0526315789473684
YOR039W	0	0	0.0525783619817998
YBR111W-A	0	0	0.0525252525252525
YGR276C	0	0	0.0524722502522704
YNL126W	0	0	0.0524193548387097
YHR082C	0	0	0.0523665659617321
YGR229C	0	0	0.0523138832997988
YER029C	0	0	0.0522613065326633
YLR185W	0	0	0.0522088353413655
YHR129C	0	0	0.0521564694082247
YJR143C	0	0	0.0521042084168337
YDR334W	0	0	0.0520520520520521
YLR357W	0	0	0.052
YIL078W	0	0	0.051948051948052
YGL151W	0	0	0.0518962075848303
YPL011C	0	0	0.0518444666001994
YIL008W	0	0	0.051792828685259
YPL038W	0	0	0.0517412935323383
YLR180W	0	0	0.0516898608349901
YIL145C	0	0	0.0516385302879841
YBR156C	0	0	0.0515873015873016
YJR055W	0	0	0.0515361744301288
YGL189C	0	0	0.0514851485148515
YGR204W	0	0	0.0514342235410485
YDL099W	0	0	0.0513833992094862
YFL022C	0	0	0.0513326752221125
YJL176C	0	0	0.0512820512820513
YFL008W	0	0	0.0512315270935961
YKR099W	0	0	0.0511811023622047
YDL171C	0	0	0.0511307767944936
YOR073W	0	0	0.0510805500982318
YHR186C	0	0	0.0510304219823356
YPR069C	0	0	0.0509803921568627
YOR117W	0	0	0.0509304603330069
YPR074C	0	0	0.050880626223092
YKR002W	0	0	0.050830889540567
YKL210W	0	0	0.05078125
YML097C	0	0	0.0507317073170732
YMR001C	0	0	0.050682261208577
YHL029C	0	0	0.0506329113924051
YDL064W	0	0	0.0505836575875486
YPL085W	0	0	0.0505344995140913
YLR067C	0	0	0.0504854368932039
YJR075W	0	0	0.0504364694471387
YOR257W	0	0	0.0503875968992248
YCR042C	0	0	0.0503388189738625
YJL002C	0	0	0.0502901353965184
YBL055C	0	0	0.0502415458937198
YEL018W	0	0	0.0501930501930502
YHR084W	0	0	0.0501446480231437
YKR059W	0	0	0.0500963391136802
YJL006C	0	0	0.0500481231953802
YOR326W	0	0	0.05
YOL028C	0	0	0.0499519692603266
YMR190C	0	0	0.0499040307101727
YBL042C	0	0	0.049856184084372
YDR150W	0	0	0.0498084291187739
YLR008C	0	0	0.0497607655502392
YMR246W	0	0	0.0497131931166348
YGL060W	0	1	0.0497131931166348
YOR253W	0	0	0.049665711556829
YLR086W	0	0	0.049618320610687
YOR210W	0	0	0.0495710200190658
YDR351W	0	0	0.0495238095238095
YMR044W	0	0	0.049476688867745
YGR098C	0	0	0.0494296577946768
YDR088C	0	0	0.0493827160493827
YOR369C	0	0	0.0493358633776091
YCR077C	0	0	0.0492890995260664
YBR115C	0	0	0.0492424242424242
YBR021W	0	0	0.0491958372753075
YGL014W	0	0	0.0491493383742911
YDR420W	0	0	0.0491029272898961
YPR009W	0	0	0.0490566037735849
YGL163C	0	0	0.0490103675777568
YMR259C	0	1	0.0490103675777568
YEL029C	0	0	0.0489642184557439
YLR274W	0	0	0.0489181561618062
YNL153C	0	0	0.0488721804511278
YDR499W	0	0	0.0488262910798122
YDL205C	0	0	0.0487804878048781
YGL028C	0	0	0.0487347703842549
YDL058W	0	0	0.048689138576779
YER030W	0	0	0.048643592142189
YIL005W	0	0	0.0485981308411215
YHR019C	0	0	0.0485527544351074
YER032W	0	0	0.0485074626865672
YDR472W	0	0	0.0484622553588071
YJR031C	0	0	0.0484171322160149
YGR030C	0	0	0.0483720930232558
YLR143W	0	1	0.0483720930232558
YNL250W	0	0	0.0483271375464684
YHR205W	0	0	0.0482822655524605
YDR507C	0	0	0.0482374768089054
YML096W	0	1	0.0482374768089054
YBR127C	0	0	0.0481927710843374
YKL074C	0	0	0.0481481481481481
YMR016C	0	0	0.0481036077705828
YPR175W	0	0	0.0480591497227357
YKL081W	0	0	0.0480147737765466
YGL065C	0	0	0.0479704797047971
YML036W	0	0	0.047926267281106
YGL137W	0	0	0.0478821362799263
YER149C	0	0	0.0478380864765409
YLR033W	0	0	0.0477941176470588
YKL122C	0	0	0.0477502295684114
YLR183C	0	0	0.0477064220183486
YDR341C	0	0	0.0476626947754354
YJR092W	0	0	0.0476190476190476
YGR009C	0	0	0.0475754803293687
YLR388W	0	0	0.0475319926873857
YNL091W	0	0	0.0474885844748858
YML056C	0	1	0.0474885844748858
YNR027W	0	0	0.0474452554744526
YLR403W	0	0	0.0474020054694622
YDR188W	0	0	0.0473588342440801
YKL110C	0	0	0.0473157415832575
YLR083C	0	1	0.0473157415832575
YGL077C	0	0	0.0472727272727273
YOR213C	0	0	0.0472297910990009
YNL282W	0	0	0.0471869328493648
YJR016C	0	0	0.0471441523118767
YDR167W	0	0	0.0471014492753623
YDR068W	0	1	0.0471014492753623
YGR274C	0	0	0.0470588235294118
YGR047C	0	0	0.0470162748643761
YLR398C	0	0	0.046973803071364
YDL145C	0	0	0.0469314079422383
YPL129W	0	0	0.0468890892696123
YOR209C	0	0	0.0468468468468468
YNL069C	0	0	0.0468046804680468
YOR195W	0	0	0.0467625899280576
YGR177C	0	0	0.0467205750224618
YAL041W	0	0	0.0466786355475763
YBR252W	0	0	0.0466367713004484
YBR070C	0	0	0.046594982078853
YBR198C	0	0	0.0465532676812892
YPR135W	0	0	0.0465116279069767
YML038C	0	0	0.0464700625558534
YLR214W	0	0	0.0464285714285714
YJL099W	0	0	0.0463871543264942
YNR067C	0	0	0.0463458110516934
YLR440C	0	0	0.0463045414069457
YGR191W	0	0	0.0462633451957295
YPL245W	0	1	0.0462633451957295
YLR172C	0	0	0.0462222222222222
YMR177W	0	0	0.0461811722912966
YNL016W	0	0	0.0461401952085182
YDR012W	0	0	0.0460992907801418
YGL150C	0	0	0.0460584588131089
YIL118W	0	0	0.0460176991150442
YDR404C	0	0	0.0459770114942529
YGL234W	0	0	0.0459363957597173
YPL037C	0	0	0.0458958517210944
YDR457W	0	0	0.0458553791887125
YGL021W	0	0	0.0458149779735683
YGR099W	0	0	0.0457746478873239
YGR210C	0	1	0.0457746478873239
YOR194C	0	0	0.0457343887423043
YMR127C	0	0	0.0456942003514939
YPR056W	0	0	0.0456540825285338
YDL059C	0	0	0.0456140350877193
YPL231W	0	0	0.0455740578439965
YIL158W	0	1	0.0455740578439965
YLR316C	0	0	0.0455341506129597
YML018C	0	1	0.0455341506129597
YLR195C	0	0	0.0454943132108486
YBR283C	0	0	0.0454545454545455
YMR240C	0	0	0.0454148471615721
YIR008C	0	0	0.0453752181500873
YKL075C	0	0	0.045335658238884
YDL019C	0	0	0.0452961672473868
YKL018W	0	0	0.0452567449956484
YER123W	0	0	0.0452173913043478
YER156C	0	1	0.0452173913043478
YGL240W	0	0	0.0451781059947871
YOR342C	0	1	0.0451781059947871
YGR024C	0	0	0.0451388888888889
YJL110C	0	0	0.0450997398091934
YGR140W	0	0	0.0450606585788562
YKL145W	0	0	0.045021645021645
YML019W	0	0	0.0449826989619377
YBL076C	0	0	0.0449438202247191
YGL020C	0	0	0.0449050086355786
YER148W	0	0	0.0448662640207075
YKL056C	0	0	0.0448275862068966
YBR248C	0	0	0.0447889750215332
YJR024C	0	1	0.0447889750215332
YPR036W	0	0	0.044750430292599
YOR026W	0	0	0.0447119518486672
YGL022W	0	0	0.0446735395189003
YGL211W	0	0	0.0446351931330472
YLR330W	0	0	0.0445969125214408
YHR193C	0	0	0.0445586975149957
YJL187C	0	0	0.0445205479452055
YDL236W	0	0	0.0444824636441403
YNR009W	0	0	0.0444444444444444
YBR238C	0	0	0.0444064901793339
YKR010C	0	0	0.0443686006825939
YBR175W	0	0	0.0443307757885763
YJL197W	0	1	0.0443307757885763
YDL001W	0	1	0.0443307757885763
YGR147C	0	0	0.0442930153321976
YMR077C	0	0	0.0442553191489362
YML021C	0	0	0.0442176870748299
YDR174W	0	0	0.0441801189464741
YML032C	0	0	0.0441426146010187
YPL032C	0	0	0.0441051738761662
YBR171W	0	0	0.0440677966101695
YOR323C	0	0	0.044030482641829
YDR321W	0	0	0.0439932318104907
YBL003C	0	0	0.043956043956044
YDR454C	0	0	0.0439189189189189
YBR275C	0	0	0.0438818565400844
YDL103C	0	0	0.0438448566610455
YAL003W	0	0	0.0438079191238416
YML014W	0	0	0.0437710437710438
YPR051W	0	0	0.0437342304457527
YOR133W	0	0	0.0436974789915966
YDR469W	0	0	0.0436607892527288
YIL014W	0	0	0.0436241610738255
YBR192W	0	0	0.0435875943000838
YBR009C	0	0	0.0435510887772194
YBL046W	0	0	0.0435146443514644
YNL088W	0	0	0.0434782608695652
YER055C	0	0	0.0434419381787803
YCR084C	0	0	0.0434056761268781
YGL116W	0	0	0.0433694745621351
YDL195W	0	0	0.0433333333333333
YDR103W	0	0	0.0432972522897585
YGR093W	0	1	0.0432972522897585
YHR208W	0	0	0.043261231281198
YLR320W	0	0	0.0432252701579385
YOR118W	0	1	0.0432252701579385
YJL203W	0	0	0.0431893687707641
YBR246W	0	1	0.0431893687707641
YDR123C	0	0	0.0431535269709544
YNR024W	0	1	0.0431535269709544
YDR384C	0	0	0.0431177446102819
YMR216C	0	0	0.0430820215410108
YGL064C	0	0	0.043046357615894
YML060W	0	0	0.043010752688172
YDR385W	0	0	0.0429752066115702
YNL327W	0	0	0.0429397192402973
YLR039C	0	0	0.0429042904290429
YMR079W	0	0	0.0428689200329761
YGR014W	0	0	0.042833607907743
YLR105C	0	0	0.042798353909465
YOR079C	0	0	0.0427631578947368
YOR038C	0	0	0.0427280197206245
YIR004W	0	0	0.0426929392446634
YPL175W	0	0	0.0426579163248564
YGR078C	0	0	0.0426229508196721
YGL243W	0	0	0.0425880425880426
YGR056W	0	0	0.0425531914893617
YOR242C	0	0	0.0425183973834832
YMR243C	0	0	0.042483660130719
YER007C-A	0	0	0.0424489795918367
YBL026W	0	0	0.0424143556280587
YEL040W	0	0	0.0423797881010595
YNL290W	0	0	0.0423452768729642
YJL042W	0	0	0.0423108218063466
YMR208W	0	0	0.0422764227642276
YGR169C	0	0	0.0422420796100731
YNL059C	0	0	0.0422077922077922
YDL092W	0	0	0.0421735604217356
YBL067C	0	1	0.0421735604217356
YHR031C	0	0	0.0421393841166937
YLR134W	0	0	0.0421052631578947
YER112W	0	0	0.0420711974110032
YMR234W	0	0	0.042037186742118
YOR305W	0	0	0.0420032310177706
YKL024C	0	0	0.0419693301049233
YDR181C	0	0	0.0419354838709677
YEL036C	0	0	0.0419016921837228
YDR037W	0	0	0.0418679549114332
YIL002C	0	0	0.0418342719227675
YDL038C	0	0	0.0418006430868167
YGR261C	0	0	0.0417670682730924
YGL083W	0	1	0.0417670682730924
YEL003W	0	0	0.0417335473515249
YNL136W	0	0	0.0417000801924619
YMR172W	0	0	0.0416666666666667
YPL053C	0	0	0.0416333066453163
YCR043C	0	1	0.0416333066453163
YOR320C	0	0	0.0416
YER048C	0	1	0.0416
YOR295W	0	0	0.0415667466027178
YHR063C	0	0	0.0415335463258786
YPR097W	0	1	0.0415335463258786
YOR006C	0	1	0.0415335463258786
YER173W	0	0	0.0415003990422985
YBL007C	0	0	0.0414673046251994
YJR141W	0	0	0.0414342629482072
YDR147W	0	0	0.0414012738853503
YDL231C	0	0	0.0413683373110581
YGR270W	0	0	0.041335453100159
YJL194W	0	0	0.0413026211278793
YHR135C	0	0	0.0412698412698413
YIR002C	0	0	0.0412371134020619
YDL090C	0	0	0.0412044374009509
YBR104W	0	0	0.0411718131433096
YOR129C	0	0	0.0411392405063291
YHR023W	0	0	0.0411067193675889
YDL003W	0	0	0.0410742496050553
YPL273W	0	0	0.0410418310970797
YMR138W	0	0	0.0410094637223975
YIL095W	0	0	0.0409771473601261
YLL022C	0	0	0.0409448818897638
YGR178C	0	0	0.040912667191188
YER174C	0	0	0.0408805031446541
YHR041C	0	0	0.0408483896307934
YDL039C	0	0	0.0408163265306122
YJL179W	0	0	0.0407843137254902
YJL104W	0	0	0.0407523510971787
YFR034C	0	0	0.0407204385277995
YBR092C	0	0	0.0406885758998435
YGR246C	0	0	0.0406567630961689
YBL008W	0	0	0.040625
YNL268W	0	0	0.0405932864949258
YIL143C	0	0	0.0405616224648986
YBR265W	0	0	0.0405300077942323
YDR054C	0	0	0.0404984423676012
YML114C	0	0	0.0404669260700389
YNL219C	0	0	0.0404354587869362
YPR139C	0	0	0.0404040404040404
YER176W	0	0	0.0403726708074534
YNR052C	0	0	0.0403413498836307
YGL019W	0	0	0.0403100775193798
YOR354C	0	0	0.040278853601859
YJR067C	0	1	0.040278853601859
YBL104C	0	1	0.040278853601859
YBR166C	0	0	0.0402476780185759
YJR147W	0	0	0.0402165506573859
YBR249C	0	0	0.0401854714064915
YLR287C-A	0	0	0.0401544401544402
YBR235W	0	1	0.0401544401544402
YER095W	0	0	0.0401234567901235
YDR514C	0	1	0.0401234567901235
YLL061W	0	0	0.0400925212027756
YLR385C	0	0	0.0400616332819723
YDR234W	0	0	0.0400307929176289
YLR005W	0	0	0.04
YER016W	0	0	0.0399692544196772
YJR006W	0	0	0.0399385560675883
YML124C	0	0	0.0399079048349962
YHR132C	0	0	0.0398773006134969
YPL019C	0	0	0.0398467432950192
YER043C	0	0	0.0398162327718224
YBR123C	0	0	0.0397857689364958
YKL012W	0	0	0.0397553516819572
YOL068C	0	0	0.0397249809014515
YOR262W	0	1	0.0397249809014515
YIL075C	0	0	0.0396946564885496
YIL150C	0	0	0.0396643783371472
YER090W	0	0	0.0396341463414634
YDR051C	0	1	0.0396341463414634
YER056C	0	0	0.0396039603960396
YER115C	0	0	0.0395738203957382
YER031C	0	0	0.0395437262357414
YOR236W	0	0	0.0395136778115502
YLR055C	0	0	0.0394836750189825
YOR274W	0	0	0.039453717754173
YML025C	0	0	0.0394238059135709
YDR028C	0	0	0.0393939393939394
YDR098C	0	0	0.0393641180923543
YGL027C	0	0	0.0393343419062027
YER022W	0	0	0.0393046107331822
YGL094C	0	0	0.0392749244712991
YER070W	0	0	0.0392452830188679
YGL107C	0	1	0.0392452830188679
YHR003C	0	1	0.0392452830188679
YNL287W	0	0	0.0392156862745098
YOL006C	0	0	0.0391861341371515
YLR359W	0	0	0.0391566265060241
YIL094C	0	0	0.0391271632806622
YOR196C	0	0	0.0390977443609023
YAL047C	0	0	0.039068369646882
YLR410W	0	0	0.039039039039039
YPR034W	0	0	0.0390097524381095
YLR420W	0	0	0.0389805097451274
YPR062W	0	0	0.0389513108614232
YCR087C-A	0	1	0.0389513108614232
YDR310C	0	0	0.0389221556886228
YKL010C	0	0	0.0388930441286462
YOR249C	0	0	0.038863976083707
YNL167C	0	0	0.0388349514563107
YJL117W	0	0	0.0388059701492537
YGL048C	0	0	0.0387770320656227
YHR166C	0	0	0.0387481371087928
YDR397C	0	0	0.0387192851824274
YCR034W	0	0	0.0386904761904762
YJL035C	0	0	0.0386617100371747
YBR031W	0	0	0.0386329866270431
YML085C	0	0	0.0386043058648849
YJR040W	0	0	0.0385756676557863
YPL204W	0	0	0.0385470719051149
YDL219W	0	0	0.0385185185185185
YBR159W	0	0	0.0384900074019245
YLR212C	0	0	0.0384615384615385
YPL083C	0	0	0.0384331116038433
YDR243C	0	0	0.0384047267355982
YER122C	0	0	0.0383763837638376
YBL056W	0	0	0.0383480825958702
YBR106W	0	0	0.0383198231392778
YOR086C	0	1	0.0383198231392778
YLR452C	0	0	0.0382916053019146
YEL061C	0	0	0.0382634289919058
YML086C	0	0	0.0382352941176471
YJL084C	0	1	0.0382352941176471
YMR123W	0	0	0.0382072005878031
YOR360C	0	0	0.0381791483113069
YGR082W	0	0	0.0381511371973588
YDR267C	0	1	0.0381511371973588
YPL001W	0	0	0.0381231671554252
YMR006C	0	0	0.0380952380952381
YDL131W	0	0	0.0380673499267936
YBR220C	0	1	0.0380673499267936
YPR031W	0	0	0.0380395025603511
YBR195C	0	0	0.0380116959064327
YLR007W	0	0	0.0379839298758218
YER100W	0	0	0.037956204379562
YDR266C	0	1	0.037956204379562
YGR227W	0	0	0.037928519328957
YLR314C	0	0	0.0379008746355685
YLR154C	0	0	0.0378732702112163
YNL244C	0	0	0.0378457059679767
YCR054C	0	1	0.0378457059679767
YFL045C	0	0	0.0378181818181818
YMR032W	0	0	0.0377906976744186
YAL032C	0	0	0.037763253449528
YDR164C	0	0	0.0377358490566038
YOR297C	0	0	0.037708484408992
YAR007C	0	0	0.0376811594202899
YNL084C	0	0	0.0376538740043447
YMR270C	0	0	0.0376266280752533
YDR082W	0	0	0.0375994215473608
YLL031C	0	0	0.0375722543352601
YNL191W	0	0	0.0375451263537906
YLR342W	0	0	0.0375180375180375
YDR257C	0	1	0.0375180375180375
YHR007C	0	0	0.0374909877433309
YMR266W	0	0	0.037463976945245
YHR143W	0	0	0.0374370050395968
YNL149C	0	0	0.037410071942446
YHR047C	0	0	0.0373831775700935
YPR145W	0	0	0.0373563218390805
YJL204C	0	0	0.0373295046661881
YAR014C	0	0	0.0373027259684362
YKL160W	0	0	0.0372759856630824
YDR301W	0	0	0.0372492836676218
YOR043W	0	0	0.0372226198997853
YPL106C	0	0	0.0371959942775393
YDR132C	0	1	0.0371959942775393
YGR109C	0	0	0.0371694067190851
YIL130W	0	1	0.0371694067190851
YOR067C	0	0	0.0371428571428571
YPR164W	0	0	0.0371163454675232
YJL138C	0	0	0.0370898716119829
YCR093W	0	0	0.0370634354953671
YOR075W	0	0	0.037037037037037
YGR240C	0	0	0.0370106761565836
YDR302W	0	0	0.0369843527738265
YOR324C	0	0	0.0369580668088131
YDL190C	0	0	0.0369318181818182
YJL140W	0	0	0.0369056068133428
YHL030W	0	0	0.0368794326241135
YKL042W	0	0	0.0368532955350815
YMR273C	0	0	0.0368271954674221
YGL133W	0	0	0.0368011323425336
YHR046C	0	0	0.0367751060820368
YDR478W	0	0	0.0367491166077739
YIL134W	0	0	0.0367231638418079
YLR200W	0	0	0.036697247706422
YBR162W-A	0	0	0.0366713681241185
YLR418C	0	0	0.036645525017618
YLR367W	0	0	0.0366197183098592
YNL298W	0	0	0.0365939479239972
YBR279W	0	0	0.0365682137834037
YHR108W	0	0	0.0365425158116655
YGR163W	0	0	0.0365168539325843
YGR105W	0	0	0.0364912280701754
YMR005W	0	0	0.0364656381486676
YDL047W	0	0	0.0364400840925018
YKL214C	0	0	0.0364145658263305
YGL170C	0	0	0.0363890832750175
YDL073W	0	1	0.0363890832750175
YKL212W	0	0	0.0363636363636364
YNL087W	0	1	0.0363636363636364
YHL003C	0	0	0.0363382250174703
YOR185C	0	0	0.0363128491620112
YML092C	0	0	0.0362875087229588
YMR199W	0	0	0.0362622036262204
YPR105C	0	0	0.0362369337979094
YLR114C	0	0	0.0362116991643454
YDR189W	0	0	0.0361864996520529
YEL021W	0	0	0.0361613351877608
YBR254C	0	0	0.0361362056984017
YMR003W	0	1	0.0361362056984017
YNL047C	0	0	0.0361111111111111
YLR419W	0	1	0.0361111111111111
YBL071W-A	0	0	0.0360860513532269
YDL130W	0	0	0.0360610263522885
YKL211C	0	0	0.036036036036036
YDL055C	0	0	0.03601108033241
YDR027C	0	0	0.0359861591695502
YNL038W	0	0	0.0359612724757953
YPL244C	0	0	0.0359364201796821
YKL027W	0	1	0.0359364201796821
YBL051C	0	0	0.0359116022099447
YJL200C	0	1	0.0359116022099447
YJR048W	0	0	0.0358868184955141
YCR024C-A	0	0	0.0358620689655172
YPL120W	0	0	0.0358373535492764
YBL032W	0	0	0.0358126721763085
YDR118W	0	0	0.0357880247763248
YER159C	0	0	0.0357634112792297
YOR017W	0	0	0.0357388316151203
YHR115C	0	0	0.0357142857142857
YBR133C	0	0	0.0356897735072066
YNL323W	0	0	0.0356652949245542
YPR120C	0	0	0.0356408498971899
YLL043W	0	0	0.0356164383561644
YGL210W	0	0	0.0355920602327173
YPL047W	0	0	0.0355677154582763
YDL002C	0	0	0.0355434039644566
YBR002C	0	0	0.0355191256830601
YDL065C	0	0	0.0354948805460751
YOL056W	0	1	0.0354948805460751
YBR186W	0	0	0.0354706684856753
YOR112W	0	0	0.0354464894342195
YBR242W	0	1	0.0354464894342195
YEL024W	0	0	0.0354223433242507
YPR162C	0	0	0.0353982300884956
YMR241W	0	0	0.0353741496598639
YCR067C	0	0	0.035350101971448
YER008C	0	0	0.0353260869565217
YDL006W	0	0	0.0353021045485404
YER019C-A	0	0	0.0352781546811398
YBL060W	0	1	0.0352781546811398
YCR052W	0	0	0.0352542372881356
YKL045W	0	0	0.035230352303523
YJL124C	0	0	0.035206499661476
YOL002C	0	0	0.0351826792963464
YDR415C	0	1	0.0351826792963464
YER180C	0	0	0.035158891142664
YGL101W	0	1	0.035158891142664
YDR468C	0	0	0.0351351351351351
YLR085C	0	0	0.0351114112086428
YOL045W	0	0	0.0350877192982456
YKR083C	0	0	0.0350640593391773
YLR057W	0	1	0.0350640593391773
YMR143W	0	0	0.0350404312668464
YDR520C	0	1	0.0350404312668464
YGL225W	0	0	0.035016835016835
YDR311W	0	0	0.0349932705248991
YPR029C	0	0	0.034969737726967
YMR228W	0	0	0.0349462365591398
YGL049C	0	0	0.0349227669576897
YOR016C	0	0	0.0348993288590604
YBR288C	0	0	0.0348759221998659
YKR080W	0	0	0.0348525469168901
YML007W	0	0	0.0348292029470864
YBR257W	0	0	0.034805890227577
YBR135W	0	0	0.0347826086956522
YGR152C	0	0	0.0347593582887701
YKL130C	0	0	0.0347361389445558
YBR194W	0	1	0.0347361389445558
YDL117W	0	0	0.0347129506008011
YJL184W	0	0	0.0346897931954636
YMR318C	0	0	0.0346666666666667
YFL047W	0	0	0.0346435709526982
YBL093C	0	0	0.0346205059920107
YAL029C	0	0	0.0345974717232202
YPL144W	0	0	0.0345744680851064
YLR073C	0	1	0.0345744680851064
YBL031W	0	1	0.0345744680851064
YOR166C	0	1	0.0345744680851064
YDR026C	0	1	0.0345744680851064
YGL236C	0	0	0.0345514950166113
YLR226W	0	0	0.0345285524568393
YDR281C	0	0	0.0345056403450564
YBR164C	0	0	0.0344827586206897
YNL111C	0	0	0.0344599072233267
YGL013C	0	0	0.0344370860927152
YPL069C	0	0	0.0344142951687624
YNL229C	0	0	0.0343915343915344
YDR036C	0	0	0.0343688037012558
YOL004W	0	0	0.0343461030383091
YLR319C	0	0	0.0343234323432343
YPR080W	0	0	0.0343007915567282
YDR239C	0	1	0.0343007915567282
YOL149W	0	0	0.034278180619644
YOR334W	0	0	0.0342555994729908
YNR029C	0	1	0.0342555994729908
YOL029C	0	1	0.0342555994729908
YLR309C	0	0	0.0342330480579328
YLR412W	0	1	0.0342330480579328
YBR098W	0	0	0.0342105263157895
YPL255W	0	0	0.0341880341880342
YDR226W	0	0	0.0341655716162943
YKL092C	0	0	0.0341431385423506
YNL090W	0	0	0.0341207349081365
YNL029C	0	0	0.0340983606557377
YML112W	0	0	0.0340760157273919
YKL033W	0	1	0.0340760157273919
YGR134W	0	0	0.0340537000654879
YPL007C	0	0	0.0340314136125654
YNL260C	0	1	0.0340314136125654
YGL153W	0	0	0.0340091563113146
YPL105C	0	1	0.0340091563113146
YLR063W	0	1	0.0340091563113146
YMR207C	0	0	0.0339869281045752
YOR159C	0	0	0.0339647289353364
YER042W	0	0	0.0339425587467363
YOL051W	0	0	0.0339204174820613
YCL045C	0	1	0.0339204174820613
YER113C	0	1	0.0339204174820613
YIL031W	0	0	0.0338983050847458
YDR128W	0	1	0.0338983050847458
YNL049C	0	0	0.0338762214983713
YLR145W	0	0	0.0338541666666667
YER132C	0	0	0.0338321405335068
YHR149C	0	1	0.0338321405335068
YFR038W	0	1	0.0338321405335068
YOR330C	0	0	0.0338101430429129
YGL067W	0	0	0.0337881741390513
YBL069W	0	0	0.0337662337662338
YNL065W	0	0	0.0337443218689163
YDL140C	0	0	0.0337224383916991
YLR016C	0	0	0.033700583279326
YIR010W	0	0	0.0336787564766839
YGL003C	0	0	0.0336569579288026
YLR234W	0	0	0.0336351875808538
YLR275W	0	0	0.0336134453781513
YBL081W	0	1	0.0336134453781513
YGR124W	0	0	0.0335917312661499
YNL082W	0	0	0.0335700451904455
YBR131W	0	0	0.0335483870967742
YMR078C	0	0	0.0335267569310123
YER075C	0	0	0.0335051546391753
YOR239W	0	0	0.0334835801674179
YHR005C	0	0	0.0334620334620335
YMR312W	0	0	0.0334405144694534
YMR185W	0	1	0.0334405144694534
YML015C	0	0	0.0334190231362468
YJL207C	0	0	0.0333975594091201
YAR071W	0	0	0.0333761232349166
YIL003W	0	0	0.0333547145606158
YOR216C	0	0	0.0333333333333333
YPR022C	0	1	0.0333333333333333
YCL036W	0	1	0.0333333333333333
YHR034C	0	0	0.0333119795003203
YDR414C	0	0	0.0332906530089629
YFL017C	0	0	0.0332693538067818
YNL251C	0	0	0.0332480818414322
YOL054W	0	0	0.0332268370607029
YBL082C	0	0	0.033205619412516
YLR301W	0	0	0.0331844288449266
YGR275W	0	0	0.0331632653061225
YLR427W	0	0	0.0331421287444232
YDR448W	0	0	0.0331210191082803
YDR086C	0	0	0.0330999363462763
YDR463W	0	0	0.0330788804071247
YNR043W	0	0	0.0330578512396694
YLR170C	0	0	0.0330368487928844
YOR229W	0	0	0.033015873015873
YMR164C	0	0	0.032994923857868
YCR028C-A	0	0	0.0329740012682308
YLR115W	0	0	0.0329531051964512
YHR005C-A	0	0	0.0329322355921469
YLR355C	0	0	0.0329113924050633
YJL090C	0	0	0.0328905755850727
YJL081C	0	0	0.0328697850821745
YIL129C	0	0	0.032849020846494
YJL121C	0	0	0.0328282828282828
YDR156W	0	0	0.032807570977918
YHR042W	0	0	0.0327868852459016
YNL039W	0	0	0.0327662255828607
YPL068C	0	1	0.0327662255828607
YBR179C	0	0	0.0327455919395466
YGL213C	0	0	0.0327249842668345
YGL145W	0	0	0.0327044025157233
YOR353C	0	0	0.032683846637335
YGL148W	0	0	0.0326633165829146
YFL009W	0	0	0.0326428123038293
YOL049W	0	0	0.0326223337515684
YLR066W	0	0	0.0326018808777429
YIR009W	0	0	0.0325814536340852
YBL034C	0	0	0.0325610519724483
YNL066W	0	0	0.032540675844806
YER001W	0	0	0.032520325203252
YGR071C	0	1	0.032520325203252
YLR380W	0	0	0.0325
YLR210W	0	0	0.0324797001873829
YNL257C	0	0	0.0324594257178527
YMR287C	0	0	0.03243917654398
YAL063C	0	0	0.0324189526184539
YMR183C	0	0	0.032398753894081
YBR102C	0	0	0.0323785803237858
YHR098C	0	0	0.0323584318606098
YNL236W	0	0	0.0323383084577114
YKR027W	0	0	0.0323182100683654
YNL072W	0	0	0.0322981366459627
YHR121W	0	0	0.0322780881440099
YDL182W	0	0	0.032258064516129
YML094W	0	0	0.032238065716057
YDR137W	0	0	0.0322180916976456
YDR291W	0	1	0.0322180916976456
YKR064W	0	1	0.0322180916976456
YDL235C	0	0	0.0321981424148607
YBR141C	0	1	0.0321981424148607
YFL004W	0	0	0.0321782178217822
YBL002W	0	0	0.0321583178726036
YNR021W	0	1	0.0321583178726036
YPR181C	0	0	0.0321384425216316
YDR034C	0	0	0.032118591723286
YBR094W	0	1	0.032118591723286
YOL146W	0	0	0.0320987654320988
YKR023W	0	1	0.0320987654320988
YBR057C	0	0	0.0320789636027144
YJL193W	0	1	0.0320789636027144
YJL212C	0	0	0.032059186189889
YCL014W	0	0	0.0320394331484904
YKL032C	0	0	0.0320197044334975
YAR015W	0	0	0.032
YJR022W	0	0	0.031980319803198
YOL020W	0	0	0.031960663798402
YLL012W	0	0	0.0319410319410319
YNL197C	0	0	0.0319214241866176
YEL071W	0	0	0.0319018404907975
YNL329C	0	0	0.0318822808093194
YIL161W	0	1	0.0318822808093194
YML099C	0	0	0.0318627450980392
YKR078W	0	0	0.031843233312921
YCR060W	0	0	0.0318237454100367
YKL209C	0	0	0.0318042813455657
YBR187W	0	1	0.0318042813455657
YGR074W	0	0	0.0317848410757946
YOR283W	0	1	0.0317848410757946
YDL164C	0	0	0.0317654245571167
YDL141W	0	0	0.0317460317460317
YLR059C	0	0	0.0317266625991458
YBL022C	0	0	0.0317073170731707
YPR017C	0	0	0.0316879951249238
YER167W	0	0	0.0316686967113276
YDL227C	0	0	0.0316494217894096
YER013W	0	0	0.0316301703163017
YGR037C	0	0	0.0316109422492401
YDR289C	0	0	0.031591737545565
YHR058C	0	0	0.0315725561627201
YOR322C	0	0	0.0315533980582524
YGR217W	0	0	0.031534263189812
YBR005W	0	0	0.0315151515151515
YDR524C	0	0	0.031496062992126
YKL028W	0	0	0.0314769975786925
YML109W	0	0	0.0314579552329099
YOR080W	0	0	0.0314389359129383
YDR485C	0	0	0.0314199395770393
YPL051W	0	0	0.0314009661835749
YJR105W	0	0	0.0313820156910078
YDL044C	0	0	0.0313630880579011
YPL045W	0	0	0.0313441832429174
YGR196C	0	1	0.0313441832429174
YCR059C	0	0	0.0313253012048193
YLL003W	0	0	0.0313064419024684
YMR209C	0	1	0.0313064419024684
YNL099C	0	0	0.0312876052948255
YBR080C	0	0	0.0312687913409501
YBR216C	0	0	0.03125
YBL058W	0	0	0.0312312312312312
YKL084W	0	0	0.0312124849939976
YDR308C	0	0	0.0311937612477504
YKL117W	0	0	0.0311750599520384
YLR025W	0	0	0.0311563810665069
YNL231C	0	0	0.0311377245508982
YKL178C	0	0	0.0311190903650509
YBR236C	0	0	0.0311004784688995
YLR371W	0	0	0.0310818888224746
YGR175C	0	0	0.031063321385902
YOR271C	0	1	0.031063321385902
YER140W	0	1	0.031063321385902
YJR046W	0	0	0.031044776119403
YJR112W	0	0	0.0310262529832936
YHR163W	0	0	0.0310077519379845
YDR362C	0	0	0.0309892729439809
YOL078W	0	0	0.0309708159618821
YBR086C	0	0	0.030952380952381
YGL093W	0	0	0.0309339678762641
YER145C	0	0	0.0309155766944114
YPR057W	0	0	0.0308972073677956
YER060W	0	1	0.0308972073677956
YBL105C	0	0	0.0308788598574822
YPL199C	0	1	0.0308788598574822
YFL050C	0	0	0.0308605341246291
YLR253W	0	1	0.0308605341246291
YMR089C	0	0	0.0308422301304864
YER125W	0	0	0.030823947836396
YDR224C	0	0	0.0308056872037915
YGR233C	0	0	0.0307874481941978
YNR023W	0	0	0.0307692307692308
YEL051W	0	0	0.0307510348905973
YDR427W	0	0	0.0307328605200946
YKR054C	0	0	0.0307147076196102
YJR151C	0	1	0.0307147076196102
YMR218C	0	0	0.0306965761511216
YKL203C	0	0	0.0306784660766962
YDR020C	0	1	0.0306784660766962
YDL077C	0	0	0.0306603773584906
YCR090C	0	1	0.0306603773584906
YJL178C	0	0	0.0306423099587507
YJR014W	0	1	0.0306423099587507
YFR048W	0	0	0.0306242638398115
YBR103W	0	0	0.0306062389640965
YMR086W	0	1	0.0306062389640965
YJR089W	0	0	0.0305882352941176
YOR191W	0	0	0.030570252792475
YPL145C	0	0	0.0305522914218566
YLR228C	0	0	0.0305343511450382
YJL134W	0	0	0.0305164319248826
YDR145W	0	0	0.0304985337243402
YGR286C	0	0	0.0304806565064478
YNL213C	0	0	0.0304628002343292
YBL091C	0	0	0.0304449648711944
YDR146C	0	0	0.0304271503803394
YDL212W	0	0	0.0304093567251462
YEL009C	0	0	0.0303915838690824
YJL095W	0	0	0.0303738317757009
YOR074C	0	0	0.0303561004086398
YOL089C	0	0	0.0303383897316219
YOR390W	0	1	0.0303383897316219
YGL050W	0	1	0.0303383897316219
YGR184C	0	0	0.0303206997084548
YGL167C	0	0	0.0303030303030303
YNL312W	0	0	0.0302853814793244
YKL108W	0	0	0.030267753201397
YNL271C	0	0	0.0302501454333915
YFL007W	0	0	0.0302325581395349
YPR072W	0	0	0.0302149912841371
YNR039C	0	0	0.0301974448315912
YMR317W	0	1	0.0301974448315912
YBR112C	0	0	0.0301799187463726
YNL030W	0	0	0.0301624129930394
YPR141C	0	0	0.0301449275362319
YDR508C	0	0	0.0301274623406721
YNL035C	0	1	0.0301274623406721
YEL046C	0	0	0.0301100173711639
YIL053W	0	0	0.0300925925925926
YOR109W	0	0	0.0300751879699248
YOL027C	0	0	0.0300578034682081
YCR026C	0	0	0.0300404390525708
YOR167C	0	0	0.0300230946882217
YGR129W	0	0	0.0300057703404501
YPL151C	0	0	0.0299884659746251
YMR039C	0	0	0.029971181556196
YPL108W	0	1	0.029971181556196
YJR056C	0	1	0.029971181556196
YNL307C	0	0	0.0299539170506912
YGL044C	0	0	0.0299366724237191
YPL016W	0	0	0.0299194476409666
YLR131C	0	0	0.0299022426682001
YGL119W	0	0	0.0298850574712644
YML123C	0	0	0.0298678920160827
YCR065W	0	0	0.0298507462686567
YER124C	0	0	0.029833620195066
YDR296W	0	0	0.0298165137614679
YER146W	0	0	0.0297994269340974
YOR307C	0	0	0.0297823596792669
YCR027C	0	0	0.0297653119633658
YER021W	0	0	0.0297482837528604
YNL027W	0	0	0.0297312750142939
YDR489W	0	0	0.0297142857142857
YBR244W	0	0	0.0296973158195317
YML061C	0	0	0.0296803652968037
YLL013C	0	0	0.0296634341129492
YDR333C	0	1	0.0296634341129492
YKL157W	0	0	0.0296465222348917
YIL043C	0	0	0.0296296296296296
YCR094W	0	0	0.0296127562642369
YDR013W	0	0	0.0295959021058623
YCL024W	0	0	0.0295790671217292
YGR059W	0	0	0.0295622512791359
YNR016C	0	0	0.0295454545454545
YML008C	0	0	0.0295286768881317
YNL050C	0	1	0.0295286768881317
YNL024C	0	1	0.0295286768881317
YDR135C	0	0	0.0295119182746879
YBR188C	0	0	0.029495178672717
YLR438C-A	0	0	0.0294784580498866
YBR229C	0	0	0.0294617563739377
YJR047C	0	0	0.029445073612684
YLR138W	0	0	0.0294284097340125
YHR025W	0	0	0.0294117647058824
YOL092W	0	1	0.0294117647058824
YGR079W	0	1	0.0294117647058824
YGR075C	0	0	0.0293951384963256
YMR124W	0	1	0.0293951384963256
YPR129W	0	0	0.0293785310734463
YBL041W	0	0	0.0293619424054207
YDR354W	0	0	0.0293453724604966
YIL048W	0	0	0.0293288212069938
YBR167C	0	0	0.0293122886133033
YER157W	0	0	0.0292957746478873
YMR227C	0	0	0.0292792792792793
YOR106W	0	0	0.0292628024760833
YOL098C	0	1	0.0292628024760833
YNL139C	0	0	0.0292463442069741
YER064C	0	0	0.029229904440697
YNL080C	0	0	0.0292134831460674
YGL174W	0	0	0.0291970802919708
YOR205C	0	1	0.0291970802919708
YOL005C	0	0	0.0291806958473625
YIL083C	0	0	0.0291643297812675
YMR296C	0	0	0.0291479820627803
YMR283C	0	0	0.0291316526610644
YOR319W	0	0	0.0291153415453527
YLR117C	0	0	0.0290990486849468
YBR260C	0	0	0.029082774049217
YER005W	0	0	0.029066517607602
YPR086W	0	0	0.0290502793296089
YEL037C	0	0	0.029034059184813
YDR166C	0	0	0.0290178571428571
YDR177W	0	0	0.0290016731734523
YDL129W	0	1	0.0290016731734523
YJR129C	0	1	0.0290016731734523
YOL138C	0	0	0.0289855072463768
YHR122W	0	0	0.0289693593314763
YJL029C	0	0	0.0289532293986637
YER073W	0	0	0.0289371174179188
YFL049W	0	0	0.0289210233592881
YKR048C	0	0	0.0289049471928849
YOR141C	0	1	0.0289049471928849
YDL126C	0	0	0.0288888888888889
YGR108W	0	0	0.0288728484175458
YPR148C	0	1	0.0288728484175458
YGR267C	0	0	0.0288568257491676
YGL012W	0	0	0.028840820854132
YHR045W	0	1	0.028840820854132
YIR021W	0	0	0.0288248337028825
YHR172W	0	0	0.028808864265928
YFL034C-A	0	0	0.0287929125138427
YML127W	0	0	0.0287769784172662
YOR259C	0	0	0.0287610619469027
YOL109W	0	0	0.0287451630735213
YDL175C	0	0	0.0287292817679558
YNL233W	0	0	0.0287134180011044
YNR020C	0	0	0.0286975717439294
YFL037W	0	0	0.0286817429674573
YDR047W	0	0	0.0286659316427784
YJL085W	0	0	0.0286501377410468
YHR032W	0	1	0.0286501377410468
YNL014W	0	0	0.0286343612334802
YDR141C	0	0	0.0286186020913594
YDL105W	0	0	0.0286028602860286
YIL092W	0	1	0.0286028602860286
YIL159W	0	0	0.028587135788895
YOR149C	0	0	0.0285714285714286
YOL095C	0	0	0.028555738605162
YFL036W	0	0	0.0285400658616905
YNL316C	0	0	0.0285244103126714
YHR100C	0	1	0.0285244103126714
YJL123C	0	1	0.0285244103126714
YBR004C	0	0	0.0285087719298246
YLR262C	0	0	0.0284931506849315
YBR163W	0	1	0.0284931506849315
YMR233W	0	1	0.0284931506849315
YBR243C	0	0	0.0284775465498357
YDR370C	0	1	0.0284775465498357
YBR093C	0	0	0.0284619594964423
YBL084C	0	0	0.0284463894967177
YKR043C	0	1	0.0284463894967177
YMR075W	0	0	0.02843083652269
YDL098C	0	0	0.0284153005464481
YBR261C	0	1	0.0284153005464481
YML108W	0	1	0.0284153005464481
YNL258C	0	0	0.028399781540142
YGR278W	0	0	0.0283842794759825
YBR108W	0	1	0.0283842794759825
YBL011W	0	0	0.0283687943262411
YDR127W	0	0	0.0283533260632497
YCR033W	0	0	0.0283378746594005
YBR078W	0	0	0.028322440087146
YPL115C	0	0	0.0283070223189984
YDR182W	0	0	0.0282916213275299
YKL048C	0	0	0.0282762370853725
[truncated: 3,790 more rows]
