# Supplementary material for: Computationally Driven, Quantitative Experiments Discover Genes Required for Mitochondrial Biogenesis
Source: PLoS Genet. 2009 Mar 20;5(3):e1000407. doi: 10.1371/journal.pgen.1000407 (PMC2648979; doi:10.1371/journal.pgen.1000407)
Supplement: Dataset S2 — Top 100 novel ensemble predictions for additional yeast biological processes. A zip file containing 387 tab-delimited text files of the ensemble predictions for the indicated Gene Ontology Biological Process Term. (21.70 MB GZ) [file pgen.1000407.s013.gz › GO_0006612.txt]

ORF	AnnotatedToTerm?	Uncharacterized_04152007?	Precision
YKL122C	1	0	1.0
YKL073W	0	0	0.909090909090909
YPL094C	1	0	0.909090909090909
YOR254C	1	0	0.909090909090909
YJL034W	1	0	0.909090909090909
YLR292C	1	0	0.909090909090909
YBR171W	1	0	0.909090909090909
YDR086C	1	0	0.909090909090909
YKL154W	1	0	0.909090909090909
YML105C	1	0	0.909090909090909
YLR378C	1	0	0.909090909090909
YLR066W	0	0	0.857142857142857
YDL092W	1	0	0.857142857142857
YPR088C	1	0	0.857142857142857
YCL050C	0	0	0.8
YDL095W	0	0	0.75
YCR021C	0	0	0.705882352941177
YPL106C	0	0	0.666666666666667
YBR025C	0	0	0.65
YLL024C	1	0	0.65
YOR198C	0	0	0.636363636363636
YPL243W	1	0	0.636363636363636
YAL023C	0	0	0.608695652173913
YCL044C	0	0	0.583333333333333
YPL244C	0	0	0.56
YNL064C	0	0	0.538461538461538
YOR321W	0	0	0.518518518518518
YFR041C	0	0	0.5
YDR151C	0	0	0.482758620689655
YNR051C	0	0	0.466666666666667
YOR007C	0	0	0.451612903225806
YNL281W	0	0	0.4375
YLR259C	0	0	0.424242424242424
YDR411C	0	0	0.411764705882353
YCL043C	0	0	0.4
YDR518W	0	0	0.388888888888889
YDR172W	0	0	0.378378378378378
YLR192C	0	0	0.375
YFL016C	0	0	0.375
YAL005C	1	0	0.375
YAL007C	0	0	0.365853658536585
YJL091C	0	0	0.357142857142857
YPR158W	0	1	0.357142857142857
YNL077W	0	1	0.357142857142857
YJR009C	0	0	0.348837209302326
YMR235C	0	0	0.347826086956522
YOR020C	0	0	0.347826086956522
YOL031C	1	0	0.347826086956522
YDR503C	0	0	0.340425531914894
YJR069C	0	0	0.34
YDR258C	0	0	0.34
YDR292C	1	0	0.34
YMR091C	0	0	0.333333333333333
YER003C	0	0	0.326923076923077
YGR142W	0	0	0.322033898305085
YML055W	0	0	0.322033898305085
YKL165C	0	0	0.322033898305085
YDR528W	0	0	0.322033898305085
YPL210C	1	0	0.322033898305085
YDR098C	0	0	0.322033898305085
YLR301W	1	0	0.322033898305085
YDL229W	0	0	0.316666666666667
YMR013C	0	0	0.311475409836066
YLR104W	0	1	0.311475409836066
YMR214W	0	0	0.306451612903226
YML130C	0	0	0.301587301587302
YDL193W	0	0	0.296875
YDR214W	0	0	0.292307692307692
YOL057W	0	1	0.292307692307692
YGR284C	0	0	0.287878787878788
YEL030W	0	0	0.283582089552239
YOR241W	0	0	0.279411764705882
YJL144W	0	0	0.27536231884058
YOR239W	0	0	0.271428571428571
YJL073W	0	0	0.267605633802817
YAR002C-A	0	0	0.263888888888889
YMR184W	0	0	0.26027397260274
YLR335W	0	0	0.256756756756757
YGL200C	0	0	0.253333333333333
YKL152C	0	0	0.25
YPL178W	0	0	0.246753246753247
YBR201W	0	0	0.243589743589744
YDR071C	0	0	0.240506329113924
YDR174W	0	0	0.2375
YJR045C	0	0	0.234567901234568
YDR002W	0	0	0.231707317073171
YGL127C	0	0	0.228915662650602
YDR190C	0	0	0.226190476190476
YER007C-A	0	0	0.223529411764706
YGR276C	0	0	0.22093023255814
YER107C	0	0	0.218390804597701
YJL111W	0	0	0.215909090909091
YKL211C	0	0	0.213483146067416
YJR064W	0	0	0.211111111111111
YLR200W	0	0	0.208791208791209
YOR002W	0	0	0.206521739130435
YBR106W	0	0	0.204301075268817
YAL012W	0	0	0.202127659574468
YDR280W	0	0	0.2
YNL007C	0	0	0.197916666666667
YNL209W	0	0	0.195876288659794
YDR400W	0	0	0.193877551020408
YDR519W	0	1	0.193877551020408
YOR288C	0	0	0.191919191919192
YDL236W	0	0	0.19
YML074C	0	0	0.188118811881188
YIL142W	0	0	0.186274509803922
YML019W	0	0	0.184466019417476
YHR068W	0	0	0.182692307692308
YBR164C	0	0	0.180952380952381
YER012W	0	0	0.179245283018868
YOR099W	0	0	0.178571428571429
YEL002C	0	0	0.178571428571429
YPR118W	0	0	0.178571428571429
YJR046W	0	0	0.178571428571429
YER055C	0	0	0.178571428571429
YER103W	1	0	0.178571428571429
YDR302W	0	0	0.176991150442478
YNL153C	0	0	0.175438596491228
YKL060C	0	0	0.173913043478261
YMR186W	0	0	0.172413793103448
YDR372C	0	0	0.170940170940171
YJL014W	0	0	0.169491525423729
YAL038W	0	0	0.168067226890756
YOL149W	0	0	0.166666666666667
YDR279W	0	0	0.165289256198347
YER120W	0	0	0.163934426229508
YPR139C	0	0	0.16260162601626
YJR118C	0	0	0.161290322580645
YJL002C	0	0	0.16
YHR025W	0	0	0.158730158730159
YOR253W	0	0	0.15748031496063
YLR044C	0	0	0.15625
YGR206W	0	0	0.155038759689922
YLR212C	0	0	0.153846153846154
YDR062W	0	0	0.152671755725191
YHR174W	0	0	0.152173913043478
YMR149W	0	0	0.152173913043478
YOR021C	0	0	0.152173913043478
YBR166C	0	0	0.152173913043478
YLR126C	0	0	0.152173913043478
YER146W	0	0	0.152173913043478
YPL065W	1	0	0.152173913043478
YLR216C	0	0	0.151079136690647
YMR260C	0	0	0.15
YBR169C	0	0	0.149700598802395
YDL235C	0	0	0.149700598802395
YGL022W	0	0	0.149700598802395
YJL008C	0	0	0.149700598802395
YDL051W	0	0	0.149700598802395
YGR211W	0	0	0.149700598802395
YDL020C	0	0	0.149700598802395
YGL238W	0	0	0.149700598802395
YLR310C	0	0	0.149700598802395
YBR196C	0	0	0.149700598802395
YBR200W	0	0	0.149700598802395
YLR119W	1	0	0.149700598802395
YDR320C	0	0	0.149700598802395
YHL003C	0	0	0.149700598802395
YBL075C	1	0	0.149700598802395
YBR082C	0	0	0.149700598802395
YOR232W	0	0	0.149700598802395
YNL197C	0	0	0.149700598802395
YHR005C	0	0	0.149700598802395
YLR105C	0	0	0.149700598802395
YOR133W	0	0	0.149700598802395
YER087C-B	1	0	0.149700598802395
YLR026C	0	0	0.149700598802395
YDR245W	0	0	0.149700598802395
YEL036C	0	0	0.149700598802395
YLR380W	0	0	0.149700598802395
YCL008C	1	0	0.149700598802395
YJR032W	0	0	0.148809523809524
YFL039C	0	0	0.14792899408284
YOR085W	0	0	0.147058823529412
YOR027W	0	0	0.146198830409357
YPL240C	0	0	0.145348837209302
YBR205W	0	0	0.144508670520231
YER177W	0	0	0.14367816091954
YHR063C	0	0	0.142857142857143
YNL001W	0	0	0.142045454545455
YLL026W	0	0	0.141242937853107
YJL138C	0	0	0.140449438202247
YOR103C	0	0	0.139664804469274
YAR002W	0	0	0.138888888888889
YCR012W	0	0	0.138121546961326
YLR075W	0	0	0.137362637362637
YGR185C	0	0	0.136612021857924
YGR105W	0	0	0.135869565217391
YBR101C	0	0	0.135135135135135
YJR075W	0	0	0.134408602150538
YNL006W	0	0	0.133689839572193
YML094W	0	0	0.132978723404255
YGL055W	0	0	0.132275132275132
YPR181C	0	0	0.131578947368421
YDL143W	0	0	0.130890052356021
YAL036C	0	0	0.130208333333333
YGR254W	0	0	0.129533678756477
YBR260C	0	0	0.128865979381443
YDL015C	0	0	0.128205128205128
YBL036C	0	0	0.127551020408163
YMR022W	0	0	0.126903553299492
YCL037C	0	0	0.126262626262626
YDR385W	0	0	0.125628140703518
YDL212W	0	0	0.125
YMR123W	0	0	0.124378109452736
YPL227C	0	0	0.123762376237624
YNL124W	0	0	0.123152709359606
YOR204W	0	0	0.122549019607843
YLR340W	0	0	0.121951219512195
YDL232W	0	0	0.121359223300971
YDR171W	0	0	0.120772946859903
YBR011C	0	0	0.120192307692308
YLR362W	0	0	0.119617224880383
YKL046C	0	0	0.119047619047619
YDR050C	0	0	0.118483412322275
YGL225W	0	0	0.117924528301887
YGL020C	0	0	0.117370892018779
YDL100C	0	0	0.116822429906542
YOR320C	0	0	0.116279069767442
YBR109C	0	0	0.115740740740741
YKL212W	0	0	0.115207373271889
YDL040C	0	0	0.114678899082569
YEL034W	0	0	0.114155251141553
YGL226C-A	0	0	0.113636363636364
YEL031W	0	0	0.113122171945701
YPL048W	0	0	0.112612612612613
YBL022C	0	0	0.112107623318386
YOL094C	0	0	0.111607142857143
YOR281C	0	0	0.111111111111111
YHR201C	0	0	0.110619469026549
YDL052C	0	0	0.110132158590308
YLR110C	0	0	0.109649122807018
YJL052W	0	0	0.109170305676856
YJR117W	0	0	0.108695652173913
YNL031C	0	0	0.108225108225108
YLR369W	0	0	0.107758620689655
YJR068W	0	0	0.107296137339056
YER151C	0	0	0.106837606837607
YJL192C	0	0	0.106382978723404
YNL149C	0	0	0.105932203389831
YIL016W	0	0	0.105485232067511
YBL091C	0	0	0.105042016806723
YGR075C	0	0	0.104602510460251
YGL008C	0	0	0.104166666666667
YMR112C	0	0	0.103734439834025
YDR047W	0	0	0.103305785123967
YCR035C	0	0	0.102880658436214
YLR134W	0	0	0.102459016393443
YDR188W	0	0	0.102040816326531
YDL195W	0	0	0.101626016260163
YDR303C	0	0	0.101214574898785
YKL077W	0	1	0.101214574898785
YOR164C	0	1	0.101214574898785
YGL100W	0	0	0.100806451612903
YFL037W	0	0	0.100401606425703
YDL029W	0	0	0.1
YJR010C-A	0	0	0.099601593625498
YOR182C	0	0	0.0992063492063492
YIL115C	0	0	0.0988593155893536
YOR260W	0	0	0.0988593155893536
YJR076C	0	0	0.0988593155893536
YLR147C	0	0	0.0988593155893536
YDL219W	0	0	0.0988593155893536
YHR079C	0	0	0.0988593155893536
YGR087C	0	0	0.0988593155893536
YAL003W	0	0	0.0988593155893536
YBR162W-A	0	0	0.0988593155893536
YHR121W	0	0	0.0988593155893536
YER019C-A	1	0	0.0988593155893536
YML067C	0	0	0.0984848484848485
YGL172W	0	0	0.0981132075471698
YPR080W	0	0	0.0977443609022556
YGL130W	0	0	0.0973782771535581
YBR086C	0	0	0.0970149253731343
YMR264W	0	0	0.0967741935483871
YPL036W	0	0	0.0967741935483871
YKL056C	0	0	0.0967741935483871
YIL027C	0	1	0.0967741935483871
YOR212W	0	0	0.0967741935483871
YGL054C	0	0	0.0967741935483871
YLR195C	0	0	0.0967741935483871
YGR192C	0	0	0.0967741935483871
YKR059W	0	0	0.0967741935483871
YPR051W	0	0	0.0967741935483871
YML125C	0	0	0.0967741935483871
YBR283C	1	0	0.0967741935483871
YKL113C	0	0	0.0964285714285714
YBL051C	0	0	0.096085409252669
YPR183W	0	0	0.0957446808510638
YJR088C	0	1	0.0957446808510638
YBR118W	0	0	0.0954063604240283
YGR240C	0	0	0.0950704225352113
YEL001C	0	1	0.0950704225352113
YER009W	0	0	0.0947368421052632
YGL233W	0	0	0.0944055944055944
YOL086C	0	0	0.0940766550522648
YHR064C	0	0	0.09375
YBR229C	0	0	0.0934256055363322
YER083C	0	0	0.0931034482758621
YNL051W	0	0	0.0927835051546392
YGR119C	0	0	0.0924657534246575
YHR175W	0	0	0.0921501706484642
YPL225W	0	1	0.0921501706484642
YLR051C	0	0	0.0918367346938776
YBR042C	0	0	0.0915254237288136
YGL253W	0	0	0.0912162162162162
YOL110W	0	0	0.0909090909090909
YPR190C	0	0	0.0906040268456376
YFR051C	0	0	0.0903010033444816
YBL026W	0	0	0.09
YDL008W	0	0	0.0897009966777409
YHR060W	0	0	0.0894039735099338
YLR100W	0	0	0.0891089108910891
YIL018W	0	0	0.0888157894736842
YMR143W	0	0	0.0885245901639344
YOR261C	0	0	0.0882352941176471
YML028W	0	0	0.0879478827361563
YBR264C	0	0	0.0876623376623377
YJR143C	0	0	0.087378640776699
YDR084C	0	0	0.0870967741935484
YML048W	0	0	0.0868167202572347
YHR193C	0	0	0.0865384615384615
YOR250C	0	0	0.0862619808306709
YLR291C	0	0	0.0859872611464968
YJL134W	0	0	0.0857142857142857
YBR008C	0	0	0.0854430379746835
YLR034C	0	0	0.0851735015772871
YER165W	0	0	0.0849056603773585
YBR167C	0	0	0.0846394984326019
YDR390C	0	0	0.084375
YPR062W	0	0	0.0841121495327103
YGR106C	0	1	0.0841121495327103
YCL009C	0	0	0.0838509316770186
YDR381W	0	0	0.0835913312693498
YNR021W	0	1	0.0835913312693498
YEL017C-A	0	0	0.0833333333333333
YDL135C	0	0	0.0830769230769231
YBR091C	0	0	0.0828220858895705
YDR037W	0	0	0.0825688073394495
YBR122C	0	0	0.0823170731707317
YLL014W	0	1	0.0823170731707317
YMR272C	0	0	0.0820668693009119
YBR288C	0	0	0.0818181818181818
YNL084C	0	0	0.081570996978852
YGR157W	0	0	0.0813253012048193
YKL145W	0	0	0.0810810810810811
YOL088C	0	0	0.0808383233532934
YBR234C	0	0	0.0805970149253731
YPR169W	0	0	0.0803571428571429
YBR252W	0	0	0.0801186943620178
YPL234C	0	0	0.0798816568047337
YPR041W	0	0	0.079646017699115
YGR155W	0	0	0.0794117647058823
YGL011C	0	0	0.0791788856304985
YBL061C	0	0	0.0789473684210526
YPL010W	0	0	0.0787172011661808
YBR175W	0	0	0.0784883720930233
YDR155C	0	0	0.0782608695652174
YHR013C	0	0	0.0780346820809249
YBR087W	0	0	0.0778097982708934
YLR342W	0	0	0.0775862068965517
YBR031W	0	0	0.0773638968481375
YDR012W	0	0	0.0771428571428571
YBL035C	0	0	0.0769230769230769
YBR176W	0	0	0.0767045454545455
YMR058W	0	0	0.0764872521246459
YBL047C	0	0	0.076271186440678
YEL003W	0	0	0.076056338028169
YCL031C	0	0	0.0758426966292135
YLR109W	0	0	0.0756302521008403
YIL053W	0	0	0.0754189944134078
YJR144W	0	0	0.0752089136490251
YER122C	0	0	0.075
YNL247W	0	0	0.074792243767313
YNL111C	0	0	0.074585635359116
YDR177W	0	0	0.0743801652892562
YLR447C	0	0	0.0741758241758242
YLR229C	0	0	0.073972602739726
YML024W	0	0	0.0737704918032787
YLR420W	0	0	0.0735694822888283
YNL322C	0	0	0.0733695652173913
YML097C	0	0	0.0731707317073171
YPL252C	0	0	0.072972972972973
YDL121C	0	1	0.072972972972973
YDR388W	0	0	0.0727762803234501
YHR019C	0	0	0.0725806451612903
YBR207W	0	0	0.0723860589812333
YDL191W	0	0	0.072192513368984
YBR127C	0	0	0.072
YPL145C	0	0	0.0718085106382979
YMR205C	0	0	0.0716180371352785
YKR004C	0	0	0.0714285714285714
YNL099C	0	0	0.0712401055408971
YMR292W	0	0	0.0710526315789474
YBR268W	0	0	0.0708661417322835
YBR155W	0	0	0.0706806282722513
YLL031C	0	0	0.0704960835509138
YMR303C	0	0	0.0703125
YHR005C-A	0	0	0.0701298701298701
YBR121C	0	0	0.0699481865284974
YGR124W	0	0	0.0697674418604651
YBL063W	0	0	0.0695876288659794
YIL035C	0	0	0.0694087403598972
YPR134W	0	0	0.0692307692307692
YML101C	0	1	0.0692307692307692
YBR187W	0	1	0.0692307692307692
YBL032W	0	0	0.0690537084398977
YER155C	0	0	0.0688775510204082
YER145C	0	0	0.0687022900763359
YOR039W	0	0	0.0685279187817259
YNL259C	0	0	0.0683544303797468
YMR296C	0	0	0.0681818181818182
YPR103W	0	0	0.0680100755667506
YDL225W	0	0	0.0678391959798995
YFL045C	0	0	0.0676691729323308
YMR307W	0	0	0.0675
YDR212W	0	0	0.0673316708229426
YPL237W	0	0	0.0671641791044776
YPL037C	0	0	0.0669975186104218
YBL041W	0	0	0.0668316831683168
YDR233C	0	1	0.0668316831683168
YBR080C	0	0	0.0666666666666667
YBR141C	0	1	0.0666666666666667
YLR421C	0	0	0.0665024630541872
YAL041W	0	0	0.0663390663390663
YBR023C	0	0	0.0661764705882353
YBR129C	0	0	0.0660146699266504
YOR175C	0	1	0.0660146699266504
YJL061W	0	0	0.0658536585365854
YHR108W	0	0	0.0656934306569343
YLR372W	0	0	0.0655339805825243
YGL167C	0	0	0.0653753026634383
YJR086W	0	0	0.0652173913043478
YJL186W	0	0	0.0650602409638554
YLR028C	0	0	0.0649038461538462
YLR022C	0	0	0.0647482014388489
YDL007W	0	0	0.0645933014354067
YGR279C	0	0	0.0644391408114559
YCR059C	0	0	0.0642857142857143
YBR162C	0	0	0.0641330166270784
YBR088C	0	0	0.0639810426540284
YBL057C	0	0	0.0638297872340425
YGR052W	0	1	0.0638297872340425
YBR022W	0	0	0.0636792452830189
YJL054W	0	0	0.0635294117647059
YBR096W	0	1	0.0635294117647059
YGL097W	0	0	0.0633802816901408
YER052C	0	0	0.063231850117096
YJR007W	0	0	0.0630841121495327
YLR214W	0	0	0.0629370629370629
YNL238W	0	0	0.0627906976744186
YDR395W	0	0	0.0626450116009281
YBR159W	0	0	0.0625
YDR206W	0	0	0.0623556581986143
YLR166C	0	0	0.0622119815668203
YOR209C	0	0	0.0620689655172414
YFR004W	0	0	0.0619266055045872
YJR073C	0	0	0.0617848970251716
YBL068W	0	0	0.0616438356164384
YDR424C	0	0	0.061503416856492
YJL104W	0	0	0.0613636363636364
YNL166C	0	0	0.0612244897959184
YMR314W	0	0	0.0610859728506787
YKR001C	0	0	0.0609480812641084
YBR110W	0	0	0.0608108108108108
YJL208C	0	0	0.0606741573033708
YBR221C	0	0	0.0605381165919283
YAL013W	0	0	0.0604026845637584
YGL073W	0	0	0.0602678571428571
YNL121C	0	0	0.0601336302895323
YDL048C	0	1	0.0601336302895323
YPL235W	0	0	0.06
YER053C	0	0	0.0598669623059867
YBR199W	0	0	0.0597345132743363
YJL178C	0	0	0.0596026490066225
YOR236W	0	0	0.0594713656387665
YBL088C	0	0	0.0593406593406593
YBR236C	0	0	0.0592105263157895
YML001W	0	0	0.0590809628008753
YBR002C	0	0	0.0589519650655022
YNL307C	0	0	0.0588235294117647
YIL021W	0	0	0.058695652173913
YBL102W	0	0	0.0585683297180043
YBL076C	0	0	0.0584415584415584
YOR094W	0	0	0.0583153347732181
YHR007C	0	0	0.0581896551724138
YDR510W	0	0	0.0580645161290323
YGR231C	0	0	0.0579399141630901
YLR060W	0	0	0.0578158458244111
YBL058W	0	0	0.0576923076923077
YAL058W	0	0	0.0575692963752665
YNL222W	0	0	0.0574468085106383
YBR094W	0	1	0.0574468085106383
YOR181W	0	0	0.0573248407643312
YER100W	0	0	0.0572033898305085
YBR095C	0	0	0.0570824524312896
YJL124C	0	0	0.0569620253164557
YAL026C	0	0	0.0568421052631579
YKL114C	0	0	0.0567226890756303
YNR030W	0	0	0.0566037735849057
YDL120W	0	0	0.0564853556485356
YOR361C	0	0	0.0563674321503132
YGL232W	0	0	0.05625
YJL006C	0	0	0.0561330561330561
YMR234W	0	0	0.0560165975103734
YPR108W	0	0	0.0559006211180124
YBR165W	0	0	0.0557851239669422
YOR047C	0	0	0.0556701030927835
YGR096W	0	0	0.0555555555555556
YBL007C	0	0	0.0554414784394251
YOL158C	0	0	0.055327868852459
YHR042W	0	0	0.0552147239263804
YPL233W	0	0	0.0551020408163265
YBR058C	0	0	0.054989816700611
YLR207W	0	0	0.0548780487804878
YJL173C	0	0	0.0547667342799189
YBL011W	0	0	0.0546558704453441
YOR061W	0	0	0.0545454545454545
YBR290W	0	0	0.0544354838709677
YNL255C	0	0	0.0543259557344064
YIR022W	0	0	0.0542168674698795
YJR139C	0	0	0.0541082164328657
YFL041W	0	0	0.054
YGR132C	0	0	0.0538922155688623
YDR531W	0	0	0.0537848605577689
YMR276W	0	0	0.0536779324055666
YMR136W	0	0	0.0535714285714286
YEL015W	0	0	0.0534653465346535
YHR128W	0	0	0.0533596837944664
YEL020W-A	0	0	0.0532544378698225
YIL043C	0	0	0.0531496062992126
YGR285C	0	0	0.0530451866404715
YDR331W	0	0	0.0529411764705882
YDR300C	0	0	0.0528375733855186
YJR010W	0	0	0.052734375
YLR145W	0	0	0.0526315789473684
YOR136W	0	0	0.0525291828793774
YHL047C	0	0	0.0524271844660194
YBR265W	0	0	0.0523255813953488
YBR130C	0	0	0.0522243713733075
YEL065W	0	0	0.0521235521235521
YGR024C	0	0	0.0520231213872832
YOR316C	0	0	0.0519230769230769
YER018C	0	0	0.0518234165067179
YGL027C	0	0	0.0517241379310345
YLR141W	0	0	0.0516252390057361
YBR003W	0	0	0.0515267175572519
YBR243C	0	0	0.0514285714285714
YML073C	0	0	0.0513307984790875
YBR170C	0	0	0.0512333965844402
YCR028C-A	0	0	0.0511363636363636
YBR251W	0	0	0.0510396975425331
YMR228W	0	0	0.0509433962264151
YCR034W	0	0	0.0508474576271186
YBR163W	0	1	0.0508474576271186
YBR161W	0	0	0.0507518796992481
YPR157W	0	1	0.0507518796992481
YIL148W	0	0	0.050656660412758
YML121W	0	0	0.050561797752809
YBL004W	0	0	0.0504672897196262
YBL024W	0	0	0.0503731343283582
YGL105W	0	0	0.0502793296089385
YBL027W	0	0	0.050185873605948
YDL217C	0	0	0.0500927643784787
YGR037C	0	0	0.05
YKL190W	0	0	0.0499075785582255
YNL071W	0	0	0.0498154981549815
YNL321W	0	1	0.0498154981549815
YBR273C	0	0	0.0497237569060773
YBR015C	0	0	0.0496323529411765
YMR200W	0	0	0.0495412844036697
YDR045C	0	0	0.0494505494505494
YIL039W	0	0	0.0493601462522852
YLR456W	0	1	0.0493601462522852
YEL027W	0	0	0.0492700729927007
YPL039W	0	1	0.0492700729927007
YJR011C	0	1	0.0492700729927007
YOR157C	0	0	0.0491803278688525
YOR344C	0	0	0.0490909090909091
YLR285W	0	0	0.0490018148820327
YJR014W	0	1	0.0490018148820327
YJL145W	0	0	0.0489130434782609
YBR215W	0	0	0.0488245931283906
YGR208W	0	0	0.0487364620938628
YGL231C	0	1	0.0487364620938628
YAL020C	0	0	0.0486486486486487
YBR258C	0	0	0.0485611510791367
YPL032C	0	0	0.0484739676840215
YDR226W	0	0	0.0483870967741935
YBR257W	0	0	0.0483005366726297
YCL030C	0	0	0.0482142857142857
YDL165W	0	0	0.0481283422459893
YDL064W	0	0	0.0480427046263345
YBR210W	0	0	0.0479573712255773
YOR382W	0	0	0.0478723404255319
YER119C	0	0	0.047787610619469
YNL025C	0	0	0.0477031802120141
YBR276C	0	0	0.0476190476190476
YPL002C	0	0	0.0475352112676056
YHR132C	0	0	0.0474516695957821
YEL026W	0	0	0.0473684210526316
YDR081C	0	0	0.0472854640980736
YDR165W	0	0	0.0472027972027972
YGL039W	0	0	0.0471204188481675
YCR016W	0	0	0.0470383275261324
YOR383C	0	0	0.0469565217391304
YML031W	0	0	0.046875
YIL040W	0	0	0.0467937608318891
YIR035C	0	1	0.0467937608318891
YOR381W	0	0	0.0467128027681661
YGR089W	0	0	0.0466321243523316
YBL038W	0	0	0.046551724137931
YJR057W	0	0	0.0464716006884682
YBL050W	0	0	0.0463917525773196
YIL119C	0	0	0.0463121783876501
YJL077C	0	1	0.0463121783876501
YOL123W	0	0	0.0462328767123288
YGL063W	0	0	0.0461538461538462
YOL013C	0	0	0.0460750853242321
YLR297W	0	1	0.0460750853242321
YDR373W	0	0	0.0459965928449744
YHR133C	0	0	0.0459183673469388
YHR026W	0	0	0.0458404074702886
YIR004W	0	0	0.0457627118644068
YBR073W	0	0	0.0456852791878173
YBR263W	0	0	0.0456081081081081
YDR534C	0	0	0.045531197301855
YNL263C	0	0	0.0454545454545455
YML012W	0	0	0.0453781512605042
YIL162W	0	0	0.0453020134228188
YJR015W	0	1	0.0453020134228188
YOR034C	0	0	0.0452261306532663
Q0160	0	0	0.0451505016722408
YBR084W	0	0	0.0450751252086811
YBL019W	0	0	0.045
YLR250W	0	0	0.0449251247920133
YBR115C	0	0	0.0448504983388704
YDR222W	0	1	0.0448504983388704
YDL122W	0	0	0.0447761194029851
YDR333C	0	1	0.0447761194029851
YML069W	0	0	0.0447019867549669
YER036C	0	0	0.0446280991735537
YBL105C	0	0	0.0445544554455446
YNR017W	0	0	0.0444810543657331
YOR311C	0	1	0.0444810543657331
YER130C	0	1	0.0444810543657331
YPR101W	0	0	0.0444078947368421
YBL025W	0	0	0.0443349753694581
YOR216C	0	0	0.0442622950819672
YDL226C	0	0	0.044189852700491
YKL110C	0	0	0.0441176470588235
YPR102C	0	0	0.0440456769983687
YER088C	0	0	0.0439739413680782
YBR227C	0	1	0.0439739413680782
YER161C	0	0	0.0439024390243902
YBR228W	0	0	0.0438311688311688
YNL131W	0	0	0.0437601296596434
YBR153W	0	0	0.0436893203883495
YGR178C	0	0	0.0436187399030695
YBR048W	0	0	0.0435483870967742
YDR270W	0	0	0.0434782608695652
YCL001W	0	0	0.0434083601286174
YER025W	0	0	0.043338683788122
YBL080C	0	0	0.0432692307692308
YGR135W	0	0	0.0432
YJR127C	0	0	0.0431309904153355
YHL027W	0	0	0.0430622009569378
YGR250C	0	1	0.0430622009569378
YOR265W	0	0	0.0429936305732484
YCR030C	0	1	0.0429936305732484
YJL179W	0	0	0.0429252782193959
YJL183W	0	0	0.0428571428571429
YJL097W	0	0	0.0427892234548336
YBR143C	0	0	0.0427215189873418
YJL001W	0	0	0.042654028436019
YNL147W	0	0	0.0425867507886435
YBL056W	0	0	0.0425196850393701
YGR078C	0	0	0.0424528301886792
YMR195W	0	1	0.0424528301886792
YGR210C	0	1	0.0424528301886792
YIL090W	0	0	0.0423861852433281
YBR168W	0	0	0.0423197492163009
YER094C	0	0	0.0422535211267606
YPL063W	0	0	0.0421875
YBR211C	0	0	0.0421216848673947
YMR312W	0	0	0.0420560747663551
YDR033W	0	1	0.0420560747663551
YDR266C	0	1	0.0420560747663551
YLR244C	0	0	0.0419906687402799
YGR253C	0	0	0.0419254658385093
YBR055C	0	0	0.0418604651162791
YBR036C	0	0	0.0417956656346749
YLR136C	0	0	0.0417310664605873
YFR050C	0	0	0.0416666666666667
YBR216C	0	0	0.0416024653312789
YOR151C	0	0	0.0415384615384615
YHR098C	0	0	0.0414746543778802
YDR427W	0	0	0.0414110429447853
YGL071W	0	0	0.0413476263399694
YAL035W	0	0	0.0412844036697248
YKR026C	0	0	0.0412213740458015
YLR459W	0	0	0.0411585365853659
YDL097C	0	0	0.0410958904109589
YNR006W	0	0	0.0410334346504559
YCR017C	0	0	0.0409711684370258
YBR253W	0	0	0.0409090909090909
YGL012W	0	0	0.0408472012102874
YBL055C	0	0	0.040785498489426
YFL026W	0	0	0.0407239819004525
YLL051C	0	1	0.0407239819004525
YDR211W	0	0	0.0406626506024096
YDR055W	0	0	0.0406015037593985
YPL038W	0	0	0.0405405405405405
YDL141W	0	0	0.04047976011994
YDR139C	0	0	0.0404191616766467
YBR017C	0	0	0.0403587443946188
YPR133C	0	0	0.0402985074626866
YPL050C	0	0	0.0402384500745156
YHL034C	0	0	0.0401785714285714
YJR063W	0	0	0.0401188707280832
YGR038W	0	0	0.0400593471810089
YHL040C	0	0	0.04
YFR018C	0	1	0.04
YMR042W	0	0	0.0399408284023669
YDR238C	0	0	0.0398818316100443
YKL033W	0	1	0.0398818316100443
YMR005W	0	0	0.0398230088495575
YOR276W	0	0	0.0397643593519882
YBR123C	0	0	0.0397058823529412
YER005W	0	0	0.039647577092511
YHL035C	0	0	0.0395894428152493
YBR237W	0	0	0.0395314787701318
YDR454C	0	0	0.0394736842105263
YKL119C	0	0	0.0394160583941606
YJR022W	0	0	0.0393586005830904
YGL178W	0	0	0.0393013100436681
YJL184W	0	0	0.0392441860465116
YKL216W	0	0	0.0391872278664731
YBL020W	0	0	0.0391304347826087
YDL081C	0	0	0.0390738060781476
YBR254C	0	0	0.0390173410404624
YBR270C	0	1	0.0390173410404624
YBR259W	0	1	0.0390173410404624
YDL192W	0	0	0.038961038961039
YLR275W	0	0	0.0389048991354467
YDR448W	0	0	0.0388489208633093
YBR188C	0	0	0.0387931034482759
YMR152W	0	0	0.0387374461979914
YJR102C	0	0	0.0386819484240688
YGR275W	0	0	0.0386266094420601
YBL079W	0	0	0.0385714285714286
YER133W	0	0	0.0385164051355207
YML102W	0	0	0.0384615384615385
YOR046C	0	0	0.0384068278805121
YPL014W	0	1	0.0384068278805121
YOR143C	0	0	0.0383522727272727
YBL060W	0	1	0.0383522727272727
YHR089C	0	0	0.0382978723404255
YHL017W	0	1	0.0382978723404255
YMR215W	0	1	0.0382978723404255
YKL007W	0	0	0.0382436260623229
YPL117C	0	0	0.0381895332390382
YGR262C	0	0	0.038135593220339
YMR161W	0	0	0.0380818053596615
YPL081W	0	0	0.0380281690140845
YNL026W	0	0	0.0379746835443038
YBR063C	0	1	0.0379746835443038
YLR429W	0	0	0.0379213483146067
YDR346C	0	0	0.0378681626928471
YBR233W	0	1	0.0378681626928471
YGR203W	0	1	0.0378681626928471
YOR266W	0	0	0.0378151260504202
YBR029C	0	0	0.0377622377622378
YKL104C	0	0	0.0377094972067039
YDR404C	0	0	0.0376569037656904
YGL115W	0	0	0.0376044568245125
YOL022C	0	1	0.0376044568245125
YKL112W	0	0	0.0375521557719054
YPR129W	0	0	0.0375
YNL181W	0	1	0.0375
YBR173C	0	0	0.0374479889042996
YNL048W	0	0	0.0373961218836565
YCR088W	0	0	0.037344398340249
YER154W	0	0	0.037292817679558
YDR351W	0	0	0.0372413793103448
YAL015C	0	0	0.0371900826446281
YPR040W	0	0	0.0371389270976616
YMR177W	0	0	0.0370879120879121
YHL011C	0	0	0.037037037037037
YDR434W	0	0	0.036986301369863
YOL146W	0	0	0.0369357045143639
YBR217W	0	0	0.0368852459016393
YDR189W	0	0	0.0368349249658936
YLR150W	0	0	0.0367847411444142
YJL117W	0	0	0.036734693877551
YNL246W	0	0	0.0366847826086957
YDL036C	0	0	0.0366350067842605
YCR044C	0	0	0.0365853658536585
YNL229C	0	0	0.0365358592692828
YGL126W	0	0	0.0364864864864865
YMR033W	0	0	0.0364372469635627
YPR186C	0	0	0.0363881401617251
YBL089W	0	0	0.0363391655450875
YBL040C	0	0	0.0362903225806452
YPR069C	0	0	0.036241610738255
YHR200W	0	0	0.0361930294906166
YDR232W	0	0	0.036144578313253
YJR013W	0	0	0.036096256684492
YKR052C	0	0	0.0360480640854473
YNR043W	0	0	0.036
YLR453C	0	0	0.0359520639147803
YOR184W	0	0	0.0359042553191489
YHR021C	0	0	0.0358565737051793
YNL323W	0	0	0.0358090185676393
YNL085W	0	0	0.0357615894039735
YDL084W	0	0	0.0357142857142857
YHR181W	0	0	0.035667107001321
YML106W	0	0	0.0356200527704486
YBR041W	0	0	0.0355731225296443
YPR094W	0	0	0.0355263157894737
YOL052C	0	0	0.0354796320630749
YKL081W	0	0	0.0354330708661417
YBR261C	0	1	0.0354330708661417
YOL038W	0	0	0.0353866317169069
YOR084W	0	0	0.0353403141361257
YLR088W	0	0	0.0352941176470588
YBL001C	0	0	0.0352480417754569
YPL067C	0	1	0.0352480417754569
YKL178C	0	0	0.0352020860495437
YGL048C	0	0	0.03515625
YGR204W	0	0	0.035110533159948
YLR221C	0	0	0.0350649350649351
YJL191W	0	0	0.0350194552529183
YJL062W	0	0	0.0349740932642487
YBR272C	0	0	0.0349288486416559
YJL080C	0	0	0.0348837209302326
YHR192W	0	1	0.0348837209302326
YBR103W	0	0	0.0348387096774194
YBR061C	0	0	0.0347938144329897
YBL091C-A	0	1	0.0347938144329897
YER086W	0	0	0.0347490347490347
YBR062C	0	1	0.0347490347490347
YGL098W	0	0	0.0347043701799486
YKL206C	0	0	0.0346598202824134
YBR007C	0	1	0.0346598202824134
YPR072W	0	0	0.0346153846153846
YDR367W	0	1	0.0346153846153846
YPR156C	0	0	0.0345710627400768
YDR410C	0	0	0.0345268542199488
YBR077C	0	0	0.0344827586206897
YBR125C	0	1	0.0344827586206897
YGR020C	0	0	0.0344387755102041
YOR210W	0	0	0.0343949044585987
YBR219C	0	1	0.0343949044585987
YER019W	0	0	0.0343511450381679
YBL107C	0	1	0.0343511450381679
YOR362C	0	0	0.0343074968233799
YIL052C	0	0	0.0342639593908629
YBR192W	0	0	0.0342205323193916
YBL037W	0	0	0.0341772151898734
YHR117W	0	1	0.0341772151898734
YMR167W	0	0	0.034134007585335
YJR065C	0	0	0.0340909090909091
YMR146C	0	0	0.0340479192938209
YBR078W	0	0	0.0340050377833753
YLR418C	0	0	0.0339622641509434
YBR289W	0	0	0.0339195979899497
YBL010C	0	1	0.0339195979899497
YJL121C	0	0	0.0338770388958595
YBR204C	0	1	0.0338770388958595
YLR440C	0	0	0.0338345864661654
YPL051W	0	0	0.0337922403003755
YBR271W	0	0	0.03375
YDL159W	0	0	0.0337078651685393
YKR065C	0	0	0.0336658354114713
YBL006C	0	0	0.0336239103362391
YBR016W	0	0	0.0335820895522388
YBL046W	0	0	0.0335403726708075
YBL093C	0	0	0.0334987593052109
YBL003C	0	0	0.033457249070632
YBL009W	0	0	0.0334158415841584
YMR142C	0	0	0.0333745364647713
YDR056C	0	1	0.0333745364647713
YGR085C	0	0	0.0333333333333333
YDR389W	0	0	0.0332922318125771
YLR256W	0	0	0.0332512315270936
YPR028W	0	0	0.033210332103321
YER023W	0	0	0.0331695331695332
YDL166C	0	0	0.0331288343558282
YBL082C	0	0	0.0330882352941176
YBL008W	0	0	0.0330477356181151
YAL033W	0	0	0.0330073349633252
YOL127W	0	0	0.032967032967033
YBR279W	0	0	0.0329268292682927
YHR188C	0	0	0.0328867235079172
YBR033W	0	1	0.0328867235079172
YOR368W	0	0	0.0328467153284672
YPL208W	0	0	0.0328068043742406
YPR060C	0	0	0.0327669902912621
YEL071W	0	0	0.0327272727272727
YBR024W	0	0	0.0326876513317191
YBR225W	0	1	0.0326876513317191
YLR293C	0	0	0.0326481257557437
YKR074W	0	1	0.0326481257557437
YBR293W	0	0	0.0326086956521739
YER112W	0	0	0.0325693606755127
YMR153W	0	0	0.0325301204819277
YGL101W	0	1	0.0325301204819277
YPR113W	0	0	0.0324909747292419
YJR131W	0	0	0.0324519230769231
YBL067C	0	1	0.0324519230769231
YKR020W	0	0	0.0324129651860744
YCL055W	0	0	0.0323741007194245
YGL106W	0	0	0.0323353293413174
YLR264W	0	0	0.0322966507177034
YIL076W	0	0	0.032258064516129
YEL040W	0	0	0.0322195704057279
YBR246W	0	1	0.0322195704057279
YHR172W	0	0	0.032181168057211
YBR172C	0	0	0.0321428571428571
YLR347C	0	0	0.0321046373365042
YNR026C	0	0	0.0320665083135392
YDR353W	0	0	0.0320284697508897
YDL111C	0	0	0.0319905213270142
YHR027C	0	0	0.0319526627218935
YML021C	0	0	0.0319148936170213
YLL050C	0	0	0.0318772136953955
YER113C	0	1	0.0318772136953955
YBR004C	0	0	0.0318396226415094
YCR048W	0	0	0.0318021201413428
YBR212W	0	0	0.0317647058823529
YLR242C	0	0	0.0317273795534665
YGL112C	0	0	0.0316901408450704
YLR183C	0	0	0.0316529894490035
YBR235W	0	1	0.0316529894490035
YPR063C	0	1	0.0316529894490035
YMR233W	0	1	0.0316529894490035
YGL220W	0	1	0.0316529894490035
YOR295W	0	0	0.031615925058548
YPR074C	0	0	0.0315789473684211
YBR072W	0	0	0.0315420560747664
YBR282W	0	0	0.0315052508751459
YMR305C	0	0	0.0314685314685315
YLL018C	0	0	0.0314318975552969
YIL075C	0	0	0.0313953488372093
YFR037C	0	0	0.0313588850174216
YIL109C	0	0	0.031322505800464
YBR010W	0	0	0.0312862108922364
YBR193C	0	0	0.03125
YLR007W	0	0	0.0312138728323699
YCR095C	0	1	0.0312138728323699
YPR056W	0	0	0.0311778290993072
YDR502C	0	0	0.0311418685121107
YLR188W	0	0	0.0311059907834101
YGR138C	0	0	0.0310701956271577
YAR015W	0	0	0.0310344827586207
YER002W	0	0	0.0309988518943743
YDR437W	0	0	0.0309633027522936
YMR052W	0	0	0.0309278350515464
YBR160W	0	0	0.0308924485125858
YPR017C	0	0	0.0308571428571429
YBR179C	0	0	0.0308219178082192
YOR016C	0	0	0.0307867730900798
YLR396C	0	0	0.030751708428246
YGL084C	0	0	0.0307167235494881
YNL231C	0	0	0.0306818181818182
YCL045C	0	1	0.0306818181818182
YHR012W	0	0	0.0306469920544835
YDR308C	0	0	0.0306122448979592
YDL171C	0	0	0.0305775764439411
YFL005W	0	0	0.0305429864253394
YOR283W	0	1	0.0305429864253394
YNL032W	0	0	0.0305084745762712
YDR210W	0	1	0.0305084745762712
YNL154C	0	0	0.0304740406320542
YBR154C	0	0	0.0304396843291995
YGR232W	0	0	0.0304054054054054
YJL128C	0	0	0.0303712035995501
YML124C	0	0	0.0303370786516854
YIL153W	0	0	0.0303030303030303
YDR469W	0	0	0.0302690582959641
YCR073W-A	0	0	0.0302351623740202
YOL049W	0	0	0.0302013422818792
YPL246C	0	1	0.0302013422818792
YBR255W	0	1	0.0302013422818792
YLR186W	0	0	0.0301675977653631
YGR261C	0	0	0.0301339285714286
YNL290W	0	0	0.0301003344481605
YNR003C	0	0	0.0300668151447661
YIL030C	0	0	0.0300333704115684
YOR243C	0	0	0.03
YER148W	0	0	0.0299667036625971
YPL105C	0	1	0.0299667036625971
YJL172W	0	0	0.0299334811529933
YHR216W	0	0	0.0299003322259136
YGR277C	0	0	0.0298672566371681
YGL065C	0	0	0.0298342541436464
YNL129W	0	0	0.0298013245033113
YNL151C	0	0	0.0297684674751929
YMR121C	0	0	0.0297356828193833
YLR417W	0	0	0.0297029702970297
YGL245W	0	0	0.0296703296703297
YBR197C	0	1	0.0296703296703297
YDR468C	0	0	0.0296377607025247
YNL327W	0	0	0.0296052631578947
YJL011C	0	0	0.0295728368017525
YPL076W	0	0	0.0295404814004376
YDR472W	0	0	0.0295081967213115
YHR045W	0	1	0.0295081967213115
YDL147W	0	0	0.0294759825327511
YER125W	0	0	0.0294438386041439
YDR156W	0	0	0.0294117647058824
YBR239C	0	1	0.0294117647058824
YBR020W	0	0	0.029379760609358
YCR090C	0	1	0.029379760609358
YKL196C	0	0	0.0293478260869565
YBL023C	0	0	0.0293159609120521
YLR064W	0	1	0.0293159609120521
YDL055C	0	0	0.0292841648590022
YIL118W	0	0	0.0292524377031419
YPL249C-A	0	0	0.0292207792207792
YBR058C-A	0	0	0.0291891891891892
YPL273W	0	0	0.0291576673866091
YGR195W	0	0	0.029126213592233
YLR078C	0	0	0.0290948275862069
YBR281C	0	0	0.0290635091496232
YDR418W	0	0	0.0290322580645161
YNL146W	0	1	0.0290322580645161
YBR194W	0	1	0.0290322580645161
YGR163W	0	0	0.0290010741138561
YCR002C	0	0	0.0289699570815451
YCR009C	0	0	0.0289389067524116
YER053C-A	0	1	0.0289389067524116
YPL011C	0	0	0.0289079229122056
YDR261C	0	0	0.0288770053475936
YFL031W	0	0	0.0288461538461538
YGR260W	0	0	0.0288153681963714
YPL207W	0	1	0.0288153681963714
YKL096W-A	0	0	0.0287846481876333
YPL146C	0	0	0.0287539936102236
YOR305W	0	0	0.0287234042553191
YJL140W	0	0	0.0286928799149841
YDR224C	0	0	0.0286624203821656
YOR291W	0	1	0.0286624203821656
YOR185C	0	0	0.0286320254506893
YLR020C	0	0	0.0286016949152542
YJL081C	0	0	0.0285714285714286
YDL074C	0	0	0.0285412262156448
YCR051W	0	1	0.0285412262156448
YPR165W	0	0	0.0285110876451954
YER157W	0	0	0.0284810126582278
YDR194C	0	0	0.0284510010537408
YOR117W	0	0	0.0284210526315789
YOR174W	0	0	0.028391167192429
YLR350W	0	0	0.0283613445378151
YLR277C	0	0	0.0283315844700944
YLR043C	0	0	0.0283018867924528
YOR067C	0	0	0.0282722513089005
YKR057W	0	0	0.0282426778242678
YGL213C	0	0	0.0282131661442006
YGL058W	0	0	0.0281837160751566
YOR189W	0	1	0.0281837160751566
YFL017C	0	0	0.0281543274244004
YBL018C	0	0	0.028125
YPR071W	0	1	0.028125
YOR340C	0	0	0.0280957336108221
YKL099C	0	0	0.0280665280665281
YIL004C	0	0	0.0280373831775701
YGR094W	0	0	0.0280082987551867
YLR354C	0	0	0.027979274611399
YDL145C	0	0	0.0279503105590062
YGL019W	0	0	0.0279214064115822
YNL119W	0	0	0.0278925619834711
YOL144W	0	0	0.0278637770897833
YBR220C	0	1	0.0278637770897833
YLR448W	0	0	0.0278350515463918
YDL126C	0	0	0.0278063851699279
YOL098C	0	1	0.0278063851699279
YER029C	0	0	0.0277777777777778
YJR043C	0	0	0.0277492291880781
YBR054W	0	1	0.0277492291880781
YBL084C	0	0	0.0277207392197125
YGL242C	0	1	0.0277207392197125
YNL219C	0	0	0.0276923076923077
YGR036C	0	0	0.0276639344262295
YOL062C	0	0	0.0276356192425793
YBL052C	0	0	0.0276073619631902
YLR390W-A	0	0	0.0275791624106231
YAL002W	0	0	0.0275510204081633
YDR365C	0	0	0.0275229357798165
YMR270C	0	0	0.0274949083503055
YGR032W	0	0	0.0274669379450661
YBR131W	0	0	0.0274390243902439
YBR009C	0	0	0.0274111675126904
YBL014C	0	0	0.0273833671399594
YLR262C-A	0	0	0.027355623100304
YOL102C	0	0	0.0273279352226721
YOR307C	0	0	0.0273003033367037
YLR130C	0	0	0.0272727272727273
YBL017C	0	0	0.0272452068617558
YMR298W	0	0	0.0272177419354839
YJR145C	0	0	0.027190332326284
YKL117W	0	0	0.0271629778672032
YDR196C	0	0	0.0271356783919598
YCL011C	0	0	0.0271084337349398
YDR312W	0	0	0.0270812437311936
YBL090W	0	0	0.0270541082164329
YLR386W	0	0	0.027027027027027
YCR077C	0	0	0.027
YDR144C	0	0	0.026973026973027
YPR145W	0	0	0.0269461077844311
YER149C	0	0	0.0269192422731805
YNL287W	0	0	0.0268924302788845
YGR120C	0	0	0.026865671641791
YPL144W	0	0	0.0268389662027833
YGR264C	0	0	0.0268123138033764
YJR105W	0	0	0.0267857142857143
YLR199C	0	1	0.0267857142857143
YDR498C	0	0	0.0267591674925669
YOR214C	0	1	0.0267591674925669
YLL052C	0	0	0.0267326732673267
YJR040W	0	0	0.0267062314540059
YKL129C	0	0	0.0266798418972332
YNL206C	0	0	0.0266535044422507
YIR006C	0	0	0.0266272189349112
YDR240C	0	0	0.0266009852216749
YIL094C	0	0	0.0265748031496063
YML011C	0	0	0.0265486725663717
YBR057C	0	0	0.0265225933202358
YOL005C	0	0	0.0264965652600589
YEL018W	0	0	0.0264705882352941
YGR152C	0	0	0.0264446620959843
YBR245C	0	0	0.0264187866927593
YBR133C	0	0	0.0263929618768328
YLR033W	0	0	0.0263671875
YBR244W	0	0	0.0263414634146341
YBR275C	0	0	0.0263157894736842
YBR198C	0	0	0.0262901655306719
YDR201W	0	0	0.0262645914396887
YCR031C	0	0	0.0262390670553936
YBR140C	0	0	0.0262135922330097
YIL145C	0	0	0.026188166828322
YJL035C	0	0	0.0261627906976744
YOR312C	0	0	0.0261374636979671
YLL035W	0	0	0.0261121856866538
YPR082C	0	0	0.0260869565217391
YKL195W	0	0	0.0260617760617761
YBL031W	0	1	0.0260617760617761
YNL189W	0	0	0.0260366441658631
YCR053W	0	0	0.0260115606936416
YLR314C	0	0	0.0259865255052935
YMR222C	0	1	0.0259865255052935
YBR070C	0	0	0.0259615384615385
YBR102C	0	0	0.0259365994236311
YML059C	0	0	0.0259117082533589
YER021W	0	0	0.0258868648130393
YPL212C	0	0	0.0258620689655172
YGR263C	0	1	0.0258620689655172
YJR132W	0	0	0.0258373205741627
YLL021W	0	0	0.0258126195028681
YKL094W	0	1	0.0258126195028681
YLR167W	0	0	0.0257879656160458
YLR208W	0	0	0.025763358778626
YPL239W	0	0	0.0257387988560534
YGR123C	0	0	0.0257142857142857
YDR016C	0	0	0.0256898192197907
YPR110C	0	0	0.0256653992395437
YDR363W-A	0	0	0.0256410256410256
YKL018W	0	0	0.0256166982922201
YOR107W	0	0	0.0255924170616114
YHR076W	0	1	0.0255924170616114
YNL312W	0	0	0.0255681818181818
YFR002W	0	0	0.0255439924314096
YER089C	0	0	0.0255198487712665
YBR189W	0	0	0.0254957507082153
YHR110W	0	0	0.0254716981132075
YNL010W	0	1	0.0254716981132075
YOR259C	0	0	0.0254476908576814
YMR047C	0	0	0.0254237288135593
YBR274W	0	0	0.0253998118532455
YML056C	0	1	0.0253998118532455
YJL143W	0	0	0.0253759398496241
YPL101W	0	0	0.0253521126760563
YPR029C	0	0	0.025328330206379
YOL040C	0	0	0.0253045923149016
YLR274W	0	0	0.0252808988764045
YDR297W	0	0	0.0252572497661366
YGR095C	0	0	0.0252336448598131
YNR027W	0	0	0.0252100840336134
YEL051W	0	0	0.0251865671641791
YPR073C	0	0	0.0251630941286114
YGR082W	0	0	0.0251396648044693
YMR203W	0	0	0.0251162790697674
YNL138W	0	0	0.025092936802974
YOR293W	0	0	0.0250696378830084
YGR109C	0	0	0.0250463821892393
YDR183W	0	0	0.0250231696014829
YNL288W	0	0	0.025
YDR476C	0	1	0.025
YKL160W	0	0	0.0249768732654949
YKL025C	0	0	0.0249537892791128
YNL258C	0	0	0.0249307479224377
YPR132W	0	0	0.0249077490774908
YKR063C	0	0	0.0248847926267281
YBR038W	0	0	0.0248618784530387
YOL002C	0	0	0.0248390064397424
YCL052C	0	0	0.0248161764705882
YNL268W	0	0	0.0247933884297521
YLR452C	0	0	0.0247706422018349
YDR168W	0	0	0.0247479376718607
YGR118W	0	0	0.0247252747252747
YPL137C	0	0	0.0247026532479414
YHR101C	0	0	0.0246800731261426
YNR009W	0	0	0.0246575342465753
YDR356W	0	0	0.0246350364963504
YHR083W	0	0	0.02461257976299
YER136W	0	0	0.0245901639344262
YBR135W	0	0	0.0245677888989991
YBR151W	0	1	0.0245677888989991
YBR060C	0	0	0.0245454545454545
YDR236C	0	0	0.0245231607629428
YLR439W	0	0	0.0245009074410163
YOR168W	0	0	0.0244786944696283
YNL090W	0	0	0.0244565217391304
YER099C	0	0	0.0244343891402715
YER153C	0	0	0.0244122965641953
YNL160W	0	0	0.024390243902439
YHR084W	0	0	0.0243682310469314
YDR414C	0	0	0.024346257889991
YDR361C	0	0	0.0243243243243243
YPL053C	0	0	0.0243024302430243
YJL176C	0	0	0.0242805755395683
YDR397C	0	0	0.0242587601078167
YOR165W	0	0	0.0242369838420108
YBR097W	0	0	0.0242152466367713
YBR081C	0	0	0.0241935483870968
YKR088C	0	0	0.0241718889883617
YIL139C	0	0	0.0241502683363148
YJL041W	0	0	0.0241286863270777
YFL022C	0	0	0.0241071428571429
YJL167W	0	0	0.024085637823372
YBL106C	0	0	0.0240641711229947
YGR214W	0	0	0.0240427426536064
YKR060W	0	0	0.0240213523131673
YJR067C	0	1	0.0240213523131673
YIL051C	0	0	0.024
YGL001C	0	0	0.0239786856127886
YLR262C	0	0	0.0239574090505768
YNR013C	0	0	0.023936170212766
YDL178W	0	0	0.0239149689991143
YDR117C	0	1	0.0239149689991143
YGL043W	0	0	0.0238938053097345
YOR197W	0	0	0.0238726790450928
YGR029W	0	0	0.0238515901060071
YNL298W	0	0	0.0238305383936452
YKL057C	0	0	0.0238095238095238
YNL190W	0	0	0.0237885462555066
YKL130C	0	0	0.0237676056338028
YPL028W	0	0	0.0237467018469657
YBR034C	0	0	0.023725834797891
YJL190C	0	0	0.0237050043898156
YPL001W	0	0	0.0236842105263158
YKL021C	0	0	0.0236634531113059
YOR247W	0	0	0.0236427320490368
YNL079C	0	0	0.0236220472440945
YDR496C	0	0	0.0236013986013986
YPL170W	0	0	0.0235807860262009
YKL146W	0	0	0.0235602094240838
YGR030C	0	0	0.023539668700959
YPL084W	0	0	0.0235191637630662
YDL099W	0	0	0.0234986945169713
YKR022C	0	0	0.0234782608695652
YDR167W	0	0	0.0234578627280626
YNL044W	0	0	0.0234375
YDR221W	0	0	0.023417172593235
YBL104C	0	1	0.023417172593235
YOL139C	0	0	0.0233968804159445
YDR354W	0	0	0.0233766233766234
YGL173C	0	0	0.023356401384083
YAL044C	0	0	0.0233362143474503
YBR119W	0	0	0.0233160621761658
YLR357W	0	0	0.0232959447799827
YKL019W	0	0	0.0232758620689655
YNR039C	0	0	0.0232558139534884
YDL103C	0	0	0.0232358003442341
YPL122C	0	0	0.0232158211521926
YLR068W	0	0	0.0231958762886598
YNL049C	0	0	0.0231759656652361
YGR063C	0	0	0.023156089193825
YHR069C	0	0	0.0231362467866324
YBL002W	0	0	0.0231164383561644
YKL063C	0	1	0.0231164383561644
YER168C	0	0	0.0230966638152267
YER150W	0	1	0.0230966638152267
YDR257C	0	1	0.0230966638152267
YNL292W	0	0	0.0230769230769231
YFR009W	0	0	0.0230572160546541
YGL047W	0	0	0.023037542662116
YFR001W	0	0	0.0230179028132992
YER042W	0	0	0.0229982964224872
YHR111W	0	0	0.0229787234042553
YLR348C	0	0	0.0229591836734694
YML060W	0	0	0.0229396771452846
YDL150W	0	0	0.0229202037351443
YOR323C	0	0	0.0229007633587786
YPR125W	0	0	0.0228813559322034
YLL055W	0	1	0.0228813559322034
YNL300W	0	1	0.0228813559322034
YOR079C	0	0	0.0228619813717189
YGR167W	0	0	0.0228426395939086
YDL213C	0	0	0.0228233305156382
YLR003C	0	0	0.0228040540540541
YLR319C	0	0	0.0227848101265823
YMR072W	0	0	0.0227655986509275
YAL022C	0	0	0.0227464195450716
YJL141C	0	0	0.0227272727272727
YPL266W	0	0	0.0227081581160639
YGR267C	0	0	0.0226890756302521
YBR242W	0	1	0.0226890756302521
YPL254W	0	0	0.0226700251889169
YHR205W	0	0	0.0226510067114094
YGL010W	0	1	0.0226510067114094
YPL195W	0	0	0.0226320201173512
YMR125W	0	0	0.0226130653266332
YKL045W	0	0	0.0225941422594142
YML013W	0	0	0.0225752508361204
YHR123W	0	0	0.0225563909774436
YFL001W	0	0	0.0225375626043406
YJL024C	0	0	0.0225187656380317
YDL137W	0	0	0.0225
YCL057W	0	0	0.02248126561199
YKR043C	0	1	0.02248126561199
YKR085C	0	0	0.0224625623960067
YBR195C	0	0	0.0224438902743142
YML038C	0	0	0.0224252491694352
YDR382W	0	0	0.0224066390041494
YNL302C	0	0	0.0223880597014925
YHR167W	0	0	0.0223695111847556
YIL154C	0	0	0.0223509933774834
YNL175C	0	0	0.0223325062034739
YFL048C	0	0	0.0223140495867769
YLR116W	0	0	0.0222956234516928
YMR083W	0	0	0.0222772277227723
YOR176W	0	0	0.0222588623248145
YIL008W	0	0	0.0222405271828666
YJL020C	0	0	0.0222222222222222
YMR061W	0	0	0.0222039473684211
YLR249W	0	0	0.0221857025472473
YLR048W	0	0	0.0221674876847291
YPL253C	0	0	0.022149302707137
YHR107C	0	0	0.0221311475409836
YOR006C	0	1	0.0221311475409836
YGR177C	0	0	0.0221130221130221
YDL031W	0	0	0.0220949263502455
YLR412W	0	1	0.0220949263502455
YPR119W	0	0	0.0220768601798855
YKR083C	0	0	0.0220588235294118
YBR108W	0	1	0.0220588235294118
YLL048C	0	0	0.0220408163265306
YHR065C	0	0	0.0220228384991843
YLR321C	0	0	0.0220048899755501
YBR142W	0	0	0.0219952867242734
YOL093W	0	0	0.0219952867242734
YNL107W	0	0	0.0219952867242734
YPL129W	0	0	0.0219952867242734
YLL001W	0	0	0.0219952867242734
YDR484W	0	0	0.0219952867242734
YML077W	0	0	0.0219952867242734
YOR125C	0	0	0.0219952867242734
YDR508C	0	0	0.0219952867242734
YPL274W	0	0	0.0219952867242734
YBR079C	0	0	0.0219952867242734
YBR249C	0	0	0.0219952867242734
YMR015C	0	0	0.0219952867242734
YGR054W	0	0	0.0219952867242734
YGL137W	0	0	0.0219952867242734
YDL098C	0	0	0.0219952867242734
YMR308C	0	0	0.0219952867242734
YGL195W	0	0	0.0219952867242734
YDR176W	0	0	0.0219952867242734
YBR059C	0	0	0.0219952867242734
YLL036C	0	0	0.0219952867242734
YML036W	0	0	0.0219952867242734
YMR319C	0	0	0.0219952867242734
YKL008C	0	0	0.0219952867242734
YOL027C	0	0	0.0219952867242734
YBR132C	0	0	0.0219952867242734
YOR332W	0	0	0.0219952867242734
YPL031C	0	0	0.0219952867242734
YLR367W	0	0	0.0219952867242734
YLR268W	0	0	0.0219952867242734
YKL068W	0	0	0.0219952867242734
YKL024C	0	0	0.0219952867242734
YPR033C	0	0	0.0219952867242734
YKR082W	0	0	0.0219952867242734
YMR077C	0	0	0.0219952867242734
YNL178W	0	0	0.0219952867242734
YLR056W	0	0	0.0219952867242734
YFR052W	0	0	0.0219952867242734
YNL326C	0	0	0.0219952867242734
YNL183C	0	0	0.0219952867242734
YLR238W	0	0	0.0219952867242734
YLL028W	0	0	0.0219952867242734
YGR081C	0	0	0.0219952867242734
YHR144C	0	0	0.0219952867242734
YAR007C	0	0	0.0219952867242734
YBL069W	1	0	0.0219952867242734
YNR075W	0	0	0.021978021978022
YOR242C	0	0	0.0219607843137255
YDR205W	0	0	0.0219435736677116
YER048C	0	1	0.0219435736677116
YHL002W	0	0	0.0219263899765074
YDL125C	0	0	0.0219092331768388
YIL044C	0	0	0.0218921032056294
YPL245W	0	1	0.0218921032056294
YNL232W	0	0	0.021875
YCR084C	0	0	0.0218579234972678
YLR103C	0	0	0.0218408736349454
YGL135W	0	0	0.0218238503507405
YPR188C	0	0	0.0218068535825545
YFL025C	0	0	0.0217898832684825
YER022W	0	0	0.0217729393468118
YGR074W	0	0	0.0217560217560218
YER031C	0	0	0.0217391304347826
YGL067W	0	0	0.021722265321955
YDR294C	0	0	0.0217054263565891
YNL280C	0	0	0.0216886134779241
YER004W	0	1	0.0216886134779241
YER048W-A	0	0	0.021671826625387
YDR378C	0	0	0.0216550657385924
YBR248C	0	0	0.0216383307573416
YPR187W	0	0	0.0216216216216216
YCR067C	0	0	0.0216049382716049
YNL186W	0	0	0.0215882806476484
YIL134W	0	0	0.0215716486902928
YIL020C	0	0	0.0215550423402617
YOR122C	0	0	0.0215384615384615
YOR063W	0	0	0.02152190622598
YLR163C	0	0	0.021505376344086
YDR162C	0	0	0.0214888718342287
YOL145C	0	0	0.0214723926380368
YMR012W	0	0	0.021455938697318
YGR116W	0	0	0.0214395099540582
YOR078W	0	0	0.0214231063504208
YNL038W	0	0	0.0214067278287462
YER118C	0	0	0.0213903743315508
YBR030W	0	0	0.0213740458015267
YEL058W	0	0	0.0213577421815408
YKL170W	0	0	0.0213414634146341
YEL037C	0	0	0.0213252094440213
YOL068C	0	0	0.0213089802130898
YDR023W	0	0	0.0212927756653992
YDR147W	0	0	0.0212765957446809
YKL192C	0	0	0.0212604403948367
YML086C	0	0	0.0212443095599393
YNL177C	0	0	0.0212282031842305
YGL247W	0	0	0.0212121212121212
YAL042W	0	0	0.0211960635881908
YGL120C	0	0	0.0211800302571861
YPR143W	0	0	0.0211640211640212
YHR190W	0	0	0.0211480362537764
YGL026C	0	0	0.0211320754716981
YKR056W	0	0	0.0211161387631976
YOR098C	0	0	0.0211002260738508
YDR087C	0	0	0.0210843373493976
YKR094C	0	0	0.0210684725357412
YOR278W	0	0	0.0210526315789474
YLR197W	0	0	0.0210368144252442
YDR394W	0	0	0.021021021021021
YOR270C	0	0	0.0210052513128282
YNL271C	0	0	0.0209895052473763
YBL028C	0	0	0.0209737827715356
YKR008W	0	0	0.0209580838323353
YHR020W	0	0	0.0209424083769634
YML110C	0	0	0.0209267563527653
YMR237W	0	0	0.0209111277072442
YNL030W	0	0	0.0208955223880597
YIL114C	0	0	0.0208799403430276
YBR111C	0	1	0.0208799403430276
YDR146C	0	0	0.0208643815201192
YHR043C	0	0	0.0208488458674609
YDR166C	0	0	0.0208333333333333
YPL218W	0	0	0.020817843866171
YHR142W	0	0	0.0208023774145617
YOR286W	0	1	0.0208023774145617
YGR001C	0	1	0.0208023774145617
YHR127W	0	1	0.0208023774145617
YBR136W	0	0	0.0207869339272457
YLR113W	0	0	0.0207715133531157
YPL241C	0	0	0.0207561156412157
YPL204W	0	0	0.0207407407407407
YOL097C	0	0	0.0207253886010363
YDR138W	0	0	0.0207100591715976
YDR412W	0	0	0.0206947524020695
YMR089C	0	0	0.0206794682422452
YAL016W	0	0	0.0206642066420664
YNR020C	0	0	0.0206489675516224
YLR359W	0	0	0.0206337509211496
YKL062W	0	0	0.0206185567010309
YPL098C	0	0	0.0206033848417954
YER072W	0	0	0.0205882352941176
YMR079W	0	0	0.020573108008817
YCL027W	0	0	0.0205580029368576
YDR304C	0	1	0.0205580029368576
YMR208W	0	0	0.020542920029347
YMR109W	0	0	0.0205278592375367
YJL044C	0	0	0.0205128205128205
YOL008W	0	0	0.020497803806735
YER071C	0	1	0.020497803806735
YDR428C	0	1	0.020497803806735
YML085C	0	0	0.0204828090709583
YNL130C	0	0	0.0204678362573099
YDR121W	0	0	0.0204528853177502
YJL123C	0	1	0.0204528853177502
YIL128W	0	0	0.0204379562043796
YHR053C	0	0	0.0204230488694384
YKR038C	0	0	0.0204081632653061
YGR248W	0	0	0.0203932993445011
YNR052C	0	0	0.0203784570596798
YPR023C	0	0	0.0203636363636364
YPL086C	0	0	0.0203488372093023
YOL103W	0	0	0.0203340595497458
YML092C	0	0	0.0203193033381713
YLR363C	0	0	0.0203045685279188
YNL199C	0	0	0.0202898550724638
YCR052W	0	0	0.0202751629254164
YOR217W	0	0	0.020260492040521
YOR194C	0	0	0.0202458423716558
YER027C	0	0	0.0202312138728324
YER063W	0	0	0.0202166064981949
YIL022W	0	0	0.0202020202020202
YGR229C	0	0	0.0201874549387167
YBR074W	0	1	0.0201874549387167
YLR023C	0	0	0.0201729106628242
YNL022C	0	0	0.0201583873290137
YPR043W	0	0	0.0201438848920863
YAL029C	0	0	0.0201294033069734
YIL034C	0	0	0.0201149425287356
YAL019W	0	0	0.0201005025125628
YAL059W	0	0	0.0200860832137733
YHL001W	0	0	0.0200716845878136
YJL148W	0	0	0.0200573065902579
YNL062C	0	0	0.0200429491768074
YMR067C	0	0	0.0200286123032904
YPL231W	0	0	0.0200142959256612
YNL244C	0	0	0.02
YER117W	0	0	0.0199857244825125
YKR067W	0	0	0.0199714693295292
YEL054C	0	0	0.0199572344975053
YDL131W	0	0	0.0199430199430199
YMR285C	0	0	0.0199288256227758
YNL125C	0	0	0.0199146514935989
YMR299C	0	0	0.0199004975124378
YDR060W	0	0	0.0198863636363636
YOL109W	0	0	0.0198722498225692
YJR003C	0	0	0.0198581560283688
YJL115W	0	0	0.0198440822111977
YGL211W	0	0	0.0198300283286119
YAL055W	0	0	0.0198159943382873
YOR008C	0	0	0.0198019801980198
YPL160W	0	0	0.0197879858657244
YNL261W	0	0	0.019774011299435
YEL053C	0	0	0.0197600564573042
YDR307W	0	1	0.0197600564573042
YBL030C	0	0	0.0197461212976023
YOR201C	0	0	0.0197322057787174
YMR080C	0	0	0.0197183098591549
YOR057W	0	0	0.0197044334975369
YDR376W	0	0	0.019690576652602
YDR025W	0	0	0.0196767392832045
YER178W	0	0	0.0196629213483146
YPR162C	0	0	0.0196491228070175
YOR327C	0	0	0.0196353436185133
YGL148W	0	0	0.0196215837421163
YHR191C	0	0	0.0196078431372549
YNL095C	0	1	0.0196078431372549
YDR192C	0	0	0.019594121763471
YPR010C	0	0	0.0195804195804196
YER156C	0	1	0.0195804195804196
YKR092C	0	0	0.0195667365478686
YBR049C	0	0	0.0195530726256983
YML064C	0	0	0.0195394277739009
YGL070C	0	0	0.0195258019525802
YOL101C	0	0	0.0195121951219512
YGR158C	0	0	0.0194986072423398
YCR060W	0	0	0.0194850382741823
YDL155W	0	0	0.019471488178025
YOR319W	0	0	0.019457956914524
YER183C	0	0	0.0194444444444444
YNL316C	0	0	0.0194309507286607
YGR252W	0	0	0.0194174757281553
YLR370C	0	0	0.0194040194040194
YJR099W	0	0	0.0193905817174515
YHR179W	0	1	0.0193905817174515
YPL078C	0	0	0.0193771626297578
YHR024C	0	0	0.0193637621023513
YMR049C	0	0	0.0193503800967519
YER030W	0	0	0.0193370165745856
YNR035C	0	0	0.0193236714975845
YNL163C	0	0	0.0193103448275862
YHR143W-A	0	0	0.0192970365265334
YDR517W	0	0	0.0192837465564738
YMR247C	0	0	0.0192704748795595
YGR191W	0	0	0.0192572214580468
YHR041C	0	0	0.0192439862542955
YOR044W	0	1	0.0192439862542955
YHL007C	0	0	0.0192307692307692
YNL297C	0	0	0.0192175703500343
YLR008C	0	0	0.0192043895747599
YEL062W	0	0	0.0191912268677176
YLR146C	0	0	0.0191780821917808
YGL189C	0	0	0.0191649555099247
YOR171C	0	0	0.0191518467852257
YNL315C	0	0	0.0191387559808612
YDR097C	0	0	0.0191256830601093
YIR008C	0	0	0.0191126279863481
YIL104C	0	0	0.0190995907230559
YFL004W	0	0	0.0190865712338105
YER008C	0	0	0.0190735694822888
YDR328C	0	0	0.0190605854322668
YML127W	0	0	0.019047619047619
YGL145W	0	0	0.0190346702923182
YER011W	0	0	0.0190217391304348
YKL140W	0	0	0.0190088255261371
YDR075W	0	0	0.0189959294436906
YLR180W	0	0	0.0189830508474576
YHR118C	0	0	0.018970189701897
YNL257C	0	0	0.018957345971564
YOR367W	0	0	0.0189445196211096
YGR278W	0	0	0.0189317106152806
YLR309C	0	0	0.0189189189189189
YMR202W	0	0	0.0189061444969615
YMR093W	0	0	0.0188933873144399
YGR033C	0	0	0.0188806473364801
YKR087C	0	0	0.0188679245283019
YJL212C	0	0	0.0188552188552189
YLR303W	0	0	0.018842530282638
YHR036W	0	0	0.0188298587760592
YIL033C	0	0	0.0188172043010753
YBL021C	0	0	0.0188045668233714
YOR159C	0	0	0.0187919463087248
YLR337C	0	0	0.0187793427230047
YPL267W	0	0	0.0187667560321716
YER105C	0	0	0.0187541862022773
YCL035C	0	0	0.0187416331994645
YOL142W	0	0	0.0187290969899666
YGL119W	0	0	0.018716577540107
YJR141W	0	0	0.0187040748162993
YOR370C	0	0	0.0186915887850467
YGR175C	0	0	0.018679119412942
YKL106W	0	0	0.0186666666666667
YBR296C	0	0	0.0186542305129913
YLR215C	0	0	0.018641810918775
YLR426W	0	0	0.0186294078509647
YAL009W	0	0	0.0186170212765957
YLR172C	0	0	0.0186046511627907
YFR019W	0	0	0.0185922974767596
YLR203C	0	0	0.0185799601857996
YGR048W	0	0	0.0185676392572944
YBR185C	0	0	0.0185553346587144
YNL313C	0	0	0.0185430463576159
YKL181W	0	0	0.0185307743216413
YOR163W	0	0	0.0185185185185185
YPL091W	0	0	0.0185062789160608
YDL140C	0	0	0.0184940554821664
YOL090W	0	0	0.0184818481848185
YGL166W	0	0	0.0184696569920844
YHR066W	0	0	0.018457481872116
YNR028W	0	1	0.018457481872116
YBL074C	0	0	0.0184453227931489
YMR071C	0	0	0.0184331797235023
YMR251W-A	0	0	0.0184210526315789
YBR014C	0	1	0.0184210526315789
YMR113W	0	0	0.0184089414858646
YKL054C	0	0	0.0183968462549277
YGL243W	0	0	0.0183847669074196
YMR138W	0	0	0.0183727034120735
YIL078W	0	0	0.0183606557377049
YNL310C	0	0	0.018348623853211
YLR185W	0	0	0.0183366077275704
YJL029C	0	0	0.0183246073298429
YOL076W	0	0	0.0183126226291694
YJR142W	0	1	0.0183126226291694
YGL016W	0	0	0.0183006535947712
YMR212C	0	0	0.0182887001959504
YER044C	0	0	0.0182767624020888
YLR389C	0	0	0.0182648401826484
YML016C	0	0	0.0182529335071708
YOL026C	0	0	0.0182410423452769
YML022W	0	0	0.0182291666666667
YIL048W	0	0	0.0182173064411191
YBR286W	0	0	0.0182054616384915
YNL039W	0	0	0.0181936322287199
YER171W	0	0	0.0181818181818182
YBR278W	0	0	0.018170019467878
YDR063W	0	1	0.018170019467878
YNL291C	0	0	0.0181582360570687
YIL096C	0	0	0.0181464679196371
YLR432W	0	0	0.0181347150259067
YOL136C	0	0	0.0181229773462783
YER090W	0	0	0.018111254851229
YMR225C	0	0	0.0180995475113122
YNR024W	0	1	0.0180995475113122
YAR008W	0	0	0.0180878552971576
YKL040C	0	0	0.0180761781794706
YMR263W	0	0	0.0180645161290323
YLR099C	0	1	0.0180645161290323
YPL045W	0	0	0.0180528691166989
YGR028W	0	0	0.0180412371134021
YCL059C	0	0	0.0180296200901481
YBR035C	0	0	0.018018018018018
YHR129C	0	0	0.0180064308681672
YML126C	0	0	0.0179948586118252
YAL051W	0	0	0.0179833012202954
YKL186C	0	0	0.0179717586649551
YDR208W	0	0	0.0179602309172547
YGL186C	0	0	0.0179487179487179
YOR045W	0	0	0.0179372197309417
YBL098W	0	0	0.0179257362355954
YNL041C	0	0	0.017914267434421
YNR008W	0	0	0.0179028132992327
YBL078C	0	0	0.0178913738019169
YOR284W	0	0	0.0178799489144317
YJR133W	0	0	0.0178685386088066
YMR132C	0	1	0.0178685386088066
YLR435W	0	0	0.0178571428571429
YKR054C	0	0	0.0178457616316125
YNL301C	0	0	0.0178343949044586
YEL029C	0	0	0.0178230426479949
YLR059C	0	0	0.0178117048346056
YOR202W	0	0	0.0178003814367451
YLR449W	0	0	0.0177890724269377
YMR099C	0	0	0.0177777777777778
YML051W	0	0	0.0177664974619289
YDR429C	0	0	0.0177552314521243
YCR027C	0	0	0.017743979721166
YLR209C	0	0	0.0177327422419253
YDL128W	0	0	0.0177215189873418
YDR477W	0	0	0.0177103099304238
YKL184W	0	0	0.0176991150442478
YDL083C	0	0	0.0176879343019583
YMR062C	0	0	0.0176767676767677
YKR028W	0	0	0.0176656151419558
YLR373C	0	0	0.0176544766708701
YOR342C	0	1	0.0176544766708701
YMR154C	0	0	0.017643352236925
YDL077C	0	0	0.017632241813602
YDL116W	0	0	0.0176211453744493
YLR201C	0	0	0.0176100628930818
YBR085W	0	0	0.0175989943431804
YDR480W	0	0	0.0175879396984925
YJR006W	0	0	0.0175768989328311
YBL085W	0	0	0.0175658720200753
YKL128C	0	1	0.0175658720200753
YLR316C	0	0	0.0175548589341693
YOL107W	0	1	0.0175548589341693
YGR093W	0	1	0.0175548589341693
YIL068C	0	0	0.0175438596491228
YOR377W	0	0	0.0175328741390106
YOR269W	0	0	0.0175219023779725
YAR042W	0	0	0.0175109443402126
YFR021W	0	0	0.0175
YKL127W	0	0	0.0174890693316677
YNL168C	0	1	0.0174890693316677
YOR026W	0	0	0.017478152309613
YCR036W	0	0	0.0174672489082969
YBR202W	0	0	0.0174563591022444
YER074W	0	0	0.0174454828660436
YGR255C	0	0	0.0174346201743462
YBR066C	0	0	0.0174237710018668
YHL039W	0	0	0.0174129353233831
YNL264C	0	0	0.0174021131137352
YIL063C	0	0	0.0173913043478261
YDL075W	0	0	0.0173805090006207
YDR447C	0	0	0.0173697270471464
YCR011C	0	0	0.0173589584624923
YOR221C	0	0	0.0173482032218092
YDR150W	0	0	0.0173374613003096
YNL016W	0	0	0.0173267326732673
YGR101W	0	0	0.0173160173160173
YLR002C	0	0	0.0173053152039555
YDR296W	0	0	0.0172946263125386
YAL043C	0	0	0.0172839506172839
YMR238W	0	0	0.0172732880937693
YNL070W	0	0	0.0172626387176326
YML078W	0	0	0.0172520024645718
YAL030W	0	0	0.0172413793103448
YHR158C	0	0	0.0172307692307692
YMR294W	0	0	0.017220172201722
YCR086W	0	0	0.0172095881991395
YJL174W	0	0	0.0171990171990172
YPR052C	0	0	0.0171884591774095
YKL028W	0	0	0.0171779141104294
YKL080W	0	0	0.0171673819742489
YOR257W	0	0	0.017156862745098
YKL009W	0	0	0.0171463563992652
YPR105C	0	0	0.0171358629130967
YPL016W	0	0	0.0171293561724749
YDR225W	0	0	0.0171293561724749
YLL039C	0	0	0.0171293561724749
YEL017W	0	0	0.0171293561724749
YFL010W-A	0	0	0.0171293561724749
YKL016C	0	0	0.0171293561724749
YKR080W	0	0	0.0171293561724749
YKL174C	0	0	0.0171293561724749
YMR108W	0	0	0.0171293561724749
YGR216C	0	0	0.0171293561724749
YDR324C	0	0	0.0171293561724749
YNR032C-A	0	0	0.0171293561724749
YEL022W	0	0	0.0171293561724749
YKL048C	0	0	0.0171293561724749
YGL221C	0	1	0.0171293561724749
YDR013W	0	0	0.0171293561724749
YLR300W	0	0	0.0171293561724749
YDL072C	0	1	0.0171293561724749
YOR196C	0	0	0.0171293561724749
YER152C	0	1	0.0171293561724749
YCR071C	0	0	0.0171293561724749
YJR042W	0	0	0.0171293561724749
YER139C	0	1	0.0171293561724749
YOR237W	0	0	0.0171293561724749
YDR449C	0	0	0.0171293561724749
YPR003C	0	1	0.0171293561724749
YIL103W	0	0	0.0171293561724749
YDL185W	0	0	0.0171293561724749
YDR141C	0	0	0.0171293561724749
YNR033W	0	0	0.0171293561724749
YDR450W	0	0	0.0171293561724749
YGR007W	0	0	0.0171293561724749
YGL207W	0	0	0.0171293561724749
YAL034W-A	0	0	0.0171293561724749
YCL017C	0	0	0.0171293561724749
YNL207W	0	0	0.0171293561724749
YLL043W	0	0	0.0171293561724749
YKR025W	0	0	0.0171293561724749
YFL002C	0	0	0.0171293561724749
YOL077W-A	0	0	0.0171293561724749
YER070W	0	0	0.0171293561724749
YOR187W	0	0	0.0171293561724749
YOR245C	0	0	0.0171293561724749
YBL016W	0	0	0.0171293561724749
YKL065C	0	1	0.0171293561724749
YPL131W	0	0	0.0171293561724749
YDR161W	0	0	0.0171293561724749
YDR100W	0	0	0.0171293561724749
YOL115W	0	0	0.0171293561724749
YPR046W	0	0	0.0171293561724749
YHR001W	0	0	0.0171293561724749
YPR057W	0	0	0.0171293561724749
YGL155W	0	0	0.0171293561724749
YPR114W	0	1	0.0171293561724749
YGL206C	0	0	0.0171293561724749
YDR368W	0	0	0.0171293561724749
YPL198W	0	0	0.0171293561724749
YKR035W-A	0	0	0.0171293561724749
YLR204W	0	0	0.0171293561724749
YMR318C	0	0	0.0171293561724749
YCL025C	0	0	0.0171293561724749
YIL110W	0	0	0.0171293561724749
YDR321W	0	0	0.0171293561724749
YPL042C	0	0	0.0171293561724749
YLR381W	0	0	0.0171293561724749
YOR297C	1	0	0.0171293561724749
YML115C	0	0	0.0171192443919717
YML008C	0	0	0.0171091445427729
YJL133W	0	0	0.0170990566037736
YOR035C	0	0	0.0170889805539187
YHR196W	0	0	0.0170789163722026
YKL213C	0	0	0.0170688640376692
YPR091C	0	1	0.0170688640376692
YDR507C	0	0	0.0170588235294118
YJL071W	0	0	0.0170487948265726
YHR163W	0	0	0.0170387779083431
YCL061C	0	0	0.0170287727539636
YPL112C	0	0	0.017018779342723
YML080W	0	0	0.0170087976539589
YBR291C	0	0	0.0169988276670574
YGR147C	0	0	0.0169888693614528
YLR351C	0	1	0.0169888693614528
YLL045C	0	0	0.0169789227166276
YPL242C	0	0	0.0169689877121123
YNL098C	0	0	0.0169590643274854
YEL056W	0	0	0.0169491525423729
YML015C	0	0	0.0169392523364486
YOL056W	0	1	0.0169392523364486
YOL071W	0	0	0.0169293636894337
YOL080C	0	0	0.0169194865810968
YPL069C	0	0	0.0169096209912536
YKL074C	0	0	0.0168997668997669
YDL182W	0	0	0.0168899242865463
YAR031W	0	0	0.0168800931315483
YJL031C	0	0	0.016870273414776
YMR029C	0	0	0.0168604651162791
YJR134C	0	1	0.0168604651162791
YIL138C	0	0	0.0168506682161534
YIL088C	0	0	0.0168408826945412
YDR483W	0	0	0.0168311085316309
YAL031C	0	0	0.0168213457076566
YLR017W	0	0	0.0168115942028986
YGR233C	0	0	0.0168018539976825
YER111C	0	0	0.0167921250723799
YPL199C	0	1	0.0167921250723799
YJL198W	0	0	0.0167824074074074
YKR079C	0	0	0.0167727009832273
YML129C	0	0	0.0167630057803468
YEL061C	0	0	0.0167533217793183
YAL011W	0	0	0.016743648960739
YOR290C	0	0	0.016733987305251
YJL004C	0	0	0.0167243367935409
YLR226W	0	0	0.0167146974063401
YAL014C	0	0	0.016705069124424
YPR147C	0	1	0.016705069124424
YAR014C	0	0	0.0166954519286126
YAL028W	0	0	0.0166858457997698
YOL039W	0	0	0.0166762507188039
YER124C	0	0	0.0166666666666667
YML046W	0	0	0.0166570936243538
YBR067C	0	0	0.0166475315729047
YKL166C	0	0	0.0166379804934022
YDL198C	0	0	0.0166284403669725
YHR090C	0	0	0.0166189111747851
YDR341C	0	0	0.0166093928980527
YPL118W	0	0	0.0165998855180309
YIL111W	0	0	0.0165903890160183
YMR220W	0	0	0.0165809033733562
YOR317W	0	0	0.0165714285714286
YKL204W	0	0	0.0165619645916619
YAL040C	0	0	0.0165525114155251
YLR425W	0	0	0.0165430690245294
YOL061W	0	0	0.016533637400228
YMR056C	0	0	0.0165242165242165
YAR033W	0	0	0.0165148063781321
YPR163C	0	0	0.016505406943654
YHR187W	0	0	0.0164960182025028
YJL010C	0	0	0.0164866401364412
YAR003W	0	0	0.0164772727272727
YOR374W	0	0	0.0164679159568427
YMR122W-A	0	1	0.0164679159568427
YEL009C	0	0	0.0164585698070375
YOR335C	0	0	0.0164492342597845
YIL003W	0	0	0.0164399092970522
YDR103W	0	0	0.0164305949008499
YMR092C	0	0	0.0164212910532276
YER110C	0	0	0.0164119977362762
YMR044W	0	0	0.0164027149321267
YBL034C	0	0	0.0163934426229508
YDL190C	0	0	0.0163841807909605
YKL116C	0	0	0.0163749294184077
YPL157W	0	0	0.0163656884875846
YPR036W	0	0	0.0163564579808235
YAL021C	0	0	0.0163472378804961
YBR156C	0	0	0.0163380281690141
YCL016C	0	0	0.0163288288288288
YDR158W	0	0	0.0163196398424311
YNL029C	0	0	0.016310461192351
YOR123C	0	0	0.016301292861158
YHL030W	0	0	0.0162921348314607
YDR268W	0	0	0.0162829870859068
YDR488C	0	0	0.0162738496071829
YEL050C	0	0	0.0162647223780146
YMR028W	0	0	0.0162556053811659
YPR055W	0	0	0.0162464985994398
YPR133W-A	0	0	0.0162374020156775
YPL072W	0	0	0.0162283156127588
YCR094W	0	0	0.0162192393736018
YDL003W	0	0	0.0162101732811627
YNL088W	0	0	0.0162011173184358
YPL018W	0	0	0.0161920714684534
YKL058W	0	0	0.0161830357142857
YLR433C	0	0	0.0161740100390407
YOR354C	0	0	0.016164994425864
YDR115W	0	0	0.0161559888579387
YEL042W	0	0	0.0161469933184855
YJL065C	0	0	0.0161380077907624
YLR050C	0	1	0.0161380077907624
YNL135C	0	0	0.0161290322580645
YAL001C	0	0	0.0161200667037243
YOR070C	0	0	0.0161111111111111
YGR286C	0	0	0.0161021654636313
YGR200C	0	0	0.0160932297447281
YNL272C	0	0	0.0160843039378813
YAL053W	0	0	0.0160753880266075
YDR182W	0	0	0.0160664819944598
YIL038C	0	0	0.0160575858250277
YBL005W	0	0	0.0160486995019369
YDR399W	0	0	0.0160398230088496
YNL046W	0	0	0.0160309563294638
YIL098C	0	0	0.0160220994475138
YDR492W	0	0	0.0160132523467697
YPL095C	0	0	0.0160044150110375
YIL049W	0	0	0.0159955874241589
YLR196W	0	0	0.015986769570011
YPR067W	0	0	0.0159779614325069
YJL196C	0	0	0.0159691629955947
YKR042W	0	0	0.0159603742432581
YNL067W	0	0	0.015951595159516
YBR026C	0	0	0.0159428257284222
YDL130W-A	0	0	0.0159340659340659
[truncated: 3,790 more rows]
