# Supplementary material for: Computationally Driven, Quantitative Experiments Discover Genes Required for Mitochondrial Biogenesis
Source: PLoS Genet. 2009 Mar 20;5(3):e1000407. doi: 10.1371/journal.pgen.1000407 (PMC2648979; doi:10.1371/journal.pgen.1000407)
Supplement: Dataset S2 — Top 100 novel ensemble predictions for additional yeast biological processes. A zip file containing 387 tab-delimited text files of the ensemble predictions for the indicated Gene Ontology Biological Process Term. (21.70 MB GZ) [file pgen.1000407.s013.gz › GO_0006613.txt]

ORF	AnnotatedToTerm?	Uncharacterized_04152007?	Precision
YOR254C	1	0	1.0
YKL122C	1	0	1.0
YPL243W	1	0	1.0
YML105C	1	0	1.0
YPR088C	1	0	1.0
YPL210C	1	0	1.0
YDL092W	1	0	1.0
YJL034W	1	0	1.0
YKL073W	0	0	0.888888888888889
YJR045C	0	0	0.8
YFR041C	0	0	0.727272727272727
YPL094C	0	0	0.666666666666667
YOR020C	0	0	0.615384615384615
YDR151C	0	0	0.571428571428571
YEL030W	0	0	0.533333333333333
YPR158W	0	1	0.533333333333333
YMR013C	0	0	0.5
YFL016C	0	0	0.470588235294118
YNL007C	0	0	0.444444444444444
YOR007C	0	0	0.421052631578947
YNL281W	0	0	0.413793103448276
YDL020C	0	0	0.413793103448276
YNL077W	0	1	0.413793103448276
YGR142W	0	0	0.413793103448276
YNL064C	0	0	0.413793103448276
YDR086C	1	0	0.413793103448276
YLL024C	1	0	0.413793103448276
YDR258C	0	0	0.413793103448276
YLR378C	1	0	0.413793103448276
YPL106C	0	0	0.413793103448276
YKL154W	1	0	0.413793103448276
YMR091C	0	0	0.4
YLR292C	0	0	0.387096774193548
YCR021C	0	0	0.375
YOR198C	0	0	0.371428571428571
YBR171W	0	0	0.371428571428571
YDR292C	1	0	0.371428571428571
YDR411C	0	0	0.361111111111111
YNL006W	0	0	0.351351351351351
YEL002C	0	0	0.342105263157895
YLR259C	0	0	0.333333333333333
YDR528W	0	0	0.333333333333333
YDR280W	0	0	0.333333333333333
YAL005C	1	0	0.333333333333333
YLR066W	0	0	0.325581395348837
YPR139C	0	0	0.318181818181818
YMR184W	0	0	0.311111111111111
YBR164C	0	0	0.304347826086957
YPR118W	0	0	0.297872340425532
YDL229W	0	0	0.291666666666667
YDL095W	0	0	0.285714285714286
YMR235C	0	0	0.28
YDR503C	0	0	0.277777777777778
YDR518W	0	0	0.277777777777778
YJL144W	0	0	0.277777777777778
YLR301W	1	0	0.277777777777778
YAR002C-A	0	0	0.275862068965517
YPL178W	0	0	0.275862068965517
YBR201W	0	0	0.275862068965517
YOL031C	1	0	0.275862068965517
YOR232W	0	0	0.271186440677966
YML055W	0	0	0.266666666666667
YJR046W	0	0	0.262295081967213
YCL044C	0	0	0.258064516129032
YDR214W	0	0	0.253968253968254
YDR002W	0	0	0.25
YGL200C	0	0	0.246153846153846
YOR239W	0	0	0.242424242424242
YER003C	0	0	0.238805970149254
YJL002C	0	0	0.235294117647059
YDR194C	0	0	0.231884057971014
YPL244C	0	0	0.228571428571429
YDL051W	0	0	0.225352112676056
YMR214W	0	0	0.222222222222222
YNL001W	0	0	0.219178082191781
YDR172W	0	0	0.216216216216216
YCL043C	0	0	0.213333333333333
YLR216C	0	0	0.210526315789474
YBR162W-A	0	0	0.207792207792208
YCL050C	0	0	0.207317073170732
YGR211W	0	0	0.207317073170732
YGL127C	0	0	0.207317073170732
YJR009C	0	0	0.207317073170732
YER087C-B	1	0	0.207317073170732
YJR069C	0	0	0.204819277108434
YLR192C	0	0	0.202380952380952
YGL232W	0	0	0.2
YOR321W	0	0	0.197674418604651
YJL073W	0	0	0.195402298850575
YBR101C	0	0	0.193181818181818
YKL152C	0	0	0.191011235955056
YIL142W	0	0	0.188888888888889
YER007C-A	0	0	0.186813186813187
YAL007C	0	0	0.184782608695652
YOL057W	0	1	0.184782608695652
YDL236W	0	0	0.182795698924731
YDR519W	0	1	0.182795698924731
YBR025C	0	0	0.180851063829787
YOR241W	0	0	0.178947368421053
YDR400W	0	0	0.177083333333333
YOR027W	0	0	0.175257731958763
YLL026W	0	0	0.173469387755102
YNL209W	0	0	0.171717171717172
YML130C	0	0	0.17
YML019W	0	0	0.168316831683168
YOR099W	0	0	0.166666666666667
YGL022W	0	0	0.16504854368932
YKL165C	0	0	0.163461538461538
YDL193W	0	0	0.161904761904762
YMR186W	0	0	0.160377358490566
YJL091C	0	0	0.158878504672897
YJL111W	0	0	0.157407407407407
YLR044C	0	0	0.156521739130435
YAL023C	0	0	0.156521739130435
YOR288C	0	0	0.156521739130435
YJR064W	0	0	0.156521739130435
YOR021C	0	0	0.156521739130435
YFL039C	0	0	0.156521739130435
YBL075C	1	0	0.156521739130435
YER107C	0	0	0.155737704918033
YHL003C	0	0	0.155737704918033
YPL227C	0	0	0.155737704918033
YLR335W	0	0	0.155737704918033
YER012W	0	0	0.155737704918033
YDR062W	0	0	0.155737704918033
YER103W	1	0	0.155737704918033
YPL240C	0	0	0.154471544715447
YDR303C	0	0	0.153225806451613
YDR171W	0	0	0.152
YOR002W	0	0	0.150793650793651
YGR119C	0	0	0.149606299212598
YAL036C	0	0	0.1484375
YJL014W	0	0	0.147286821705426
YHR201C	0	0	0.146153846153846
YOR133W	0	0	0.145038167938931
YDR385W	0	0	0.143939393939394
YER146W	0	0	0.142857142857143
YIL035C	0	0	0.141791044776119
YCR012W	0	0	0.140845070422535
YAL038W	0	0	0.140845070422535
YDL143W	0	0	0.140845070422535
YLR104W	0	1	0.140845070422535
YDR190C	0	0	0.140845070422535
YPL235W	0	0	0.140845070422535
YGR284C	0	0	0.140845070422535
YDR302W	0	0	0.140845070422535
YER019C-A	1	0	0.140845070422535
YDR372C	0	0	0.13986013986014
YLR310C	0	0	0.138888888888889
YBR169C	0	0	0.137931034482759
YIL021W	0	0	0.136986301369863
YDR050C	0	0	0.136054421768707
YOR320C	0	0	0.135135135135135
YHR121W	0	0	0.134228187919463
YER151C	0	0	0.133333333333333
YBL022C	0	0	0.132450331125828
YHR068W	0	0	0.131578947368421
YDL015C	0	0	0.130718954248366
YHR063C	0	0	0.12987012987013
YLR369W	0	0	0.129032258064516
YMR149W	0	0	0.128205128205128
YDL052C	0	0	0.127388535031847
YJL008C	0	0	0.126582278481013
YDR188W	0	0	0.125786163522013
YLR147C	0	0	0.125
YKR094C	0	0	0.124223602484472
YOR103C	0	0	0.123456790123457
YIL016W	0	0	0.122699386503067
YHR174W	0	0	0.121951219512195
YBR121C	0	0	0.121212121212121
YJL138C	0	0	0.120481927710843
YOR039W	0	0	0.119760479041916
YER112W	0	0	0.119047619047619
YGL238W	0	0	0.118343195266272
YDL219W	0	0	0.117647058823529
YIL115C	0	0	0.116959064327485
YOR253W	0	0	0.116279069767442
YPR080W	0	0	0.115606936416185
YLR340W	0	0	0.114942528735632
YGR254W	0	0	0.114285714285714
YGL100W	0	0	0.113636363636364
YGR185C	0	0	0.112994350282486
YBR118W	0	0	0.112359550561798
YKL046C	0	0	0.111731843575419
YER120W	0	0	0.111111111111111
YKL060C	0	0	0.110497237569061
YDR496C	0	0	0.10989010989011
YOL149W	0	0	0.109289617486339
YPR033C	0	0	0.108695652173913
YGL172W	0	0	0.108108108108108
YDR071C	0	0	0.10752688172043
YCL031C	0	0	0.106951871657754
YJL052W	0	0	0.106382978723404
YGL130W	0	0	0.105820105820106
YBL036C	0	0	0.105263157894737
YKL056C	0	0	0.104712041884817
YGR105W	0	0	0.104166666666667
YOR151C	0	0	0.103626943005181
YAR002W	0	0	0.103092783505155
YDR174W	0	0	0.102564102564103
YGL253W	0	0	0.102040816326531
YJL104W	0	0	0.101522842639594
YNR030W	0	0	0.101010101010101
YLR110C	0	0	0.100502512562814
YPR103W	0	0	0.1
YPL063W	0	0	0.0995024875621891
YPR102C	0	0	0.099009900990099
YAL012W	0	0	0.0985221674876847
YDR139C	0	0	0.0980392156862745
YJR010C-A	0	0	0.0975609756097561
YDL232W	0	0	0.0970873786407767
YOR281C	0	0	0.0966183574879227
YDR381W	0	0	0.0961538461538462
YBR011C	0	0	0.0956937799043062
YLR022C	0	0	0.0952380952380952
YGR276C	0	0	0.0947867298578199
YJR068W	0	0	0.0943396226415094
YPL048W	0	0	0.0938967136150235
YDR176W	0	0	0.0934579439252336
YER155C	0	0	0.0930232558139535
YJL061W	0	0	0.0925925925925926
YML074C	0	0	0.0921658986175115
YOR085W	0	0	0.0917431192660551
YKR001C	0	0	0.091324200913242
YNL247W	0	0	0.0909090909090909
YLR195C	0	0	0.0904977375565611
YEL034W	0	0	0.0900900900900901
YCR016W	0	0	0.0896860986547085
YNL121C	0	0	0.0892857142857143
YBR196C	0	0	0.0888888888888889
YCL030C	0	0	0.0884955752212389
YLR200W	0	0	0.0881057268722467
YBR166C	0	0	0.087719298245614
YDR320C	0	0	0.0873362445414847
YLL036C	0	0	0.0869565217391304
YGR157W	0	0	0.0865800865800866
YJR032W	0	0	0.0862068965517241
YPR110C	0	0	0.0858369098712446
YPR041W	0	0	0.0854700854700855
YGL225W	0	0	0.0851063829787234
YML024W	0	0	0.0847457627118644
YPL233W	0	0	0.0843881856540084
YNL124W	0	0	0.0840336134453782
YJL124C	0	0	0.0836820083682008
YIL018W	0	0	0.0833333333333333
YOR250C	0	0	0.0829875518672199
YGR192C	0	0	0.0826446280991736
YHR079C	0	0	0.0823045267489712
YLR134W	0	0	0.0819672131147541
YJL186W	0	0	0.0816326530612245
YER009W	0	0	0.0813008130081301
YML067C	0	0	0.0809716599190283
YBR082C	0	0	0.0806451612903226
YDR165W	0	0	0.0804597701149425
YOL086C	0	0	0.0804597701149425
YGR087C	0	0	0.0804597701149425
YGR240C	0	0	0.0804597701149425
YBR162C	0	0	0.0804597701149425
YKL212W	0	0	0.0804597701149425
YDR333C	0	1	0.0804597701149425
YPR169W	0	0	0.0804597701149425
YBR159W	0	0	0.0804597701149425
YGL213C	0	0	0.0804597701149425
YDL040C	0	0	0.0804597701149425
YER165W	0	0	0.0804597701149425
YEL031W	0	0	0.0804597701149425
YBR283C	1	0	0.0804597701149425
YGL020C	0	0	0.0801526717557252
YGR106C	0	1	0.0801526717557252
YNR051C	0	0	0.0798479087452472
YJL192C	0	0	0.0795454545454545
YHR013C	0	0	0.0792452830188679
YOR276W	0	0	0.0789473684210526
YHR019C	0	0	0.0786516853932584
YLL031C	0	0	0.0783582089552239
YDR510W	0	0	0.0780669144981413
YIL162W	0	0	0.0777777777777778
YHR132C	0	0	0.0774907749077491
YER177W	0	0	0.0772058823529412
YGL008C	0	0	0.0769230769230769
YPL036W	0	0	0.0766423357664234
YJR007W	0	0	0.0763636363636364
YGR155W	0	0	0.0760869565217391
YDR037W	0	0	0.075812274368231
YDR098C	0	0	0.0755395683453237
YGL098W	0	0	0.0752688172043011
YDL212W	0	0	0.075
YDR300C	0	0	0.0747330960854092
YHR064C	0	0	0.074468085106383
YPL234C	0	0	0.0742049469964664
YLR207W	0	0	0.073943661971831
YOL123W	0	0	0.0736842105263158
YJR075W	0	0	0.0734265734265734
YOR209C	0	0	0.0731707317073171
YNL197C	0	0	0.0729166666666667
YLR285W	0	0	0.0726643598615917
YIL148W	0	0	0.0724137931034483
YLR380W	0	0	0.0721649484536082
YLR357W	0	0	0.0719178082191781
YPL225W	0	1	0.0719178082191781
YLR256W	0	0	0.0716723549488055
YJL134W	0	0	0.0714285714285714
YMR022W	0	0	0.0711864406779661
YKL110C	0	0	0.0709459459459459
YMR136W	0	0	0.0707070707070707
YBR281C	0	0	0.0704697986577181
YEL015W	0	0	0.0702341137123746
YKR085C	0	0	0.07
YBR106W	0	0	0.0697674418604651
YOR164C	0	1	0.0697674418604651
YAL003W	0	0	0.0695364238410596
YOR175C	0	1	0.0695364238410596
YNL177C	0	0	0.0693069306930693
YML097C	0	0	0.0690789473684211
YKL077W	0	1	0.0690789473684211
YIL043C	0	0	0.0688524590163934
YIR004W	0	0	0.0686274509803922
YDR155C	0	0	0.0684039087947883
YPR181C	0	0	0.0681818181818182
YIL053W	0	0	0.0679611650485437
YLR167W	0	0	0.067741935483871
YGR085C	0	0	0.067524115755627
YBL026W	0	0	0.0673076923076923
YKL057C	0	0	0.0670926517571885
YPR072W	0	0	0.0668789808917197
YBR017C	0	0	0.0666666666666667
YPL037C	0	0	0.0664556962025316
YLL018C	0	0	0.0662460567823344
YOR261C	0	0	0.0660377358490566
YLR293C	0	0	0.0658307210031348
YBR031W	0	0	0.065625
YOR260W	0	0	0.0654205607476635
YCL009C	0	0	0.0652173913043478
YDL225W	0	0	0.065015479876161
YBR087W	0	0	0.0648148148148148
YLR347C	0	0	0.0646153846153846
YBR115C	0	0	0.0644171779141104
YLL014W	0	1	0.0644171779141104
YGL027C	0	0	0.0642201834862385
YDR206W	0	0	0.0640243902439024
YKR059W	0	0	0.0638297872340425
YKL033W	0	1	0.0638297872340425
YMR033W	0	0	0.0636363636363636
YLR372W	0	0	0.0634441087613293
YHR025W	0	0	0.0632530120481928
YJR088C	0	1	0.0632530120481928
YMR264W	0	0	0.0630630630630631
YGR279C	0	0	0.062874251497006
YDR012W	0	0	0.0626865671641791
YNL153C	0	0	0.0625
YHR027C	0	0	0.0623145400593472
YML125C	0	0	0.0621301775147929
YMR205C	0	0	0.0619469026548673
YBR143C	0	0	0.0617647058823529
YFR037C	0	0	0.06158357771261
YLR197W	0	0	0.0614035087719298
YPR190C	0	0	0.0612244897959184
YAL058W	0	0	0.061046511627907
YOR243C	0	0	0.0608695652173913
YJR144W	0	0	0.0606936416184971
YMR303C	0	0	0.0605187319884726
YNL321W	0	1	0.0605187319884726
YBR205W	0	0	0.0603448275862069
YML028W	0	0	0.0601719197707736
YIL094C	0	0	0.06
YPL050C	0	0	0.0598290598290598
YDR390C	0	0	0.0596590909090909
YDR084C	0	0	0.0594900849858357
YJR073C	0	0	0.0593220338983051
YGR032W	0	0	0.0591549295774648
YJL178C	0	0	0.0589887640449438
YNL131W	0	0	0.0588235294117647
YLR212C	0	0	0.058659217877095
YNL025C	0	0	0.0584958217270195
YDR346C	0	0	0.0583333333333333
YLR447C	0	0	0.0581717451523546
YHR133C	0	0	0.0580110497237569
YER036C	0	0	0.0578512396694215
YJL054W	0	0	0.0576923076923077
YOR323C	0	0	0.0575342465753425
YDR212W	0	0	0.0573770491803279
YFR004W	0	0	0.0572207084468665
YBL091C	0	0	0.0570652173913043
YDR211W	0	0	0.0569105691056911
YGR252W	0	0	0.0567567567567568
YHL017W	0	1	0.0567567567567568
YDR454C	0	0	0.0566037735849057
YBR154C	0	0	0.0564516129032258
YMR308C	0	0	0.0563002680965147
YOL139C	0	0	0.0561497326203209
YNL244C	0	0	0.056
YJR118C	0	0	0.0558510638297872
YOR045W	0	0	0.0557029177718833
YOL097C	0	0	0.0555555555555556
YCL037C	0	0	0.0554089709762533
YDL166C	0	0	0.0552631578947368
YNL259C	0	0	0.0551181102362205
YJR117W	0	0	0.0549738219895288
YLR109W	0	0	0.0548302872062663
YGL073W	0	0	0.0546875
YOR204W	0	0	0.0545454545454545
YKL114C	0	0	0.0544041450777202
YNL084C	0	0	0.0542635658914729
YDR045C	0	0	0.0541237113402062
YBR142W	0	0	0.0539845758354756
YDL100C	0	0	0.0538461538461538
YDL097C	0	0	0.0537084398976982
YPR051W	0	0	0.0535714285714286
YJR015W	0	1	0.0535714285714286
YBL056W	0	0	0.0534351145038168
YPL145C	0	0	0.0532994923857868
YPR060C	0	0	0.0531645569620253
YOL093W	0	0	0.053030303030303
YER148W	0	0	0.052896725440806
YDR418W	0	0	0.0527638190954774
YNL189W	0	0	0.0526315789473684
YJL190C	0	0	0.0525
YBR167C	0	0	0.0523690773067332
YNL147W	0	0	0.0522388059701493
YJR139C	0	0	0.0521091811414392
YIL052C	0	0	0.051980198019802
YBR265W	0	0	0.0518518518518519
YBR084W	0	0	0.0517241379310345
YGR285C	0	0	0.0515970515970516
YAL033W	0	0	0.0514705882352941
YJR003C	0	0	0.0513447432762836
YGR063C	0	0	0.0512195121951219
YLR075W	0	0	0.0510948905109489
YOR165W	0	0	0.0509708737864078
YMR005W	0	0	0.0508474576271186
YBR155W	0	0	0.0507246376811594
YKL145W	0	0	0.0506024096385542
YFL005W	0	0	0.0504807692307692
YEL027W	0	0	0.0503597122302158
YPR113W	0	0	0.0502392344497608
YLR420W	0	0	0.0501193317422434
YLR060W	0	0	0.05
YDR308C	0	0	0.0498812351543943
YJR076C	0	0	0.0497630331753555
YMR212C	0	0	0.049645390070922
YML106W	0	0	0.0495283018867925
YPL160W	0	0	0.0494117647058823
YEL036C	0	0	0.0492957746478873
YGL097W	0	0	0.0491803278688525
YBL011W	0	0	0.0490654205607477
YOR047C	0	0	0.048951048951049
YBR130C	0	0	0.0488372093023256
YBR058C	0	0	0.0487238979118329
YIL039W	0	0	0.0486111111111111
YER125W	0	0	0.0484988452655889
YGR075C	0	0	0.0483870967741935
YDL055C	0	0	0.0482758620689655
YOL022C	0	1	0.0482758620689655
YFR002W	0	0	0.0481651376146789
YBR042C	0	0	0.0480549199084668
YOR236W	0	0	0.0479452054794521
YNL238W	0	0	0.0478359908883827
YFL045C	0	0	0.0477272727272727
YJL145W	0	0	0.0476190476190476
YOR361C	0	0	0.0475113122171946
YMR260C	0	0	0.0474040632054176
YDR081C	0	0	0.0472972972972973
YDR023W	0	0	0.0471910112359551
YGR118W	0	0	0.047085201793722
YOR210W	0	0	0.0469798657718121
YDR389W	0	0	0.046875
YDR395W	0	0	0.0467706013363029
YDR312W	0	0	0.0466666666666667
YOR335C	0	0	0.0465631929046563
YMR112C	0	0	0.0464601769911504
YDR166C	0	0	0.0463576158940397
YER088C	0	0	0.0462555066079295
YLR088W	0	0	0.0461538461538462
YDR404C	0	0	0.0460526315789474
YGL112C	0	0	0.0459518599562363
YML094W	0	0	0.0458515283842795
YHR020W	0	0	0.0457516339869281
YBR221C	0	0	0.0456521739130435
YJR127C	0	0	0.0455531453362256
YMR123W	0	0	0.0454545454545455
YPL237W	0	0	0.0453563714902808
YFR009W	0	0	0.0452586206896552
YHR193C	0	0	0.0451612903225806
YBL068W	0	0	0.0450643776824034
YOR312C	0	0	0.0449678800856531
YIR022W	0	0	0.0448717948717949
YJL121C	0	0	0.0447761194029851
YER025W	0	0	0.0446808510638298
YOR061W	0	0	0.0445859872611465
YBR096W	0	1	0.0445859872611465
YDL122W	0	0	0.0444915254237288
YIL119C	0	0	0.0443974630021142
YKL119C	0	0	0.0443037974683544
YDR266C	0	1	0.0443037974683544
YLR291C	0	0	0.0442105263157895
YNL263C	0	0	0.0441176470588235
YML073C	0	0	0.0440251572327044
YDR365C	0	0	0.0439330543933054
YIL004C	0	0	0.0438413361169102
YDR331W	0	0	0.04375
YLR068W	0	0	0.0436590436590437
YDR356W	0	0	0.0435684647302905
YDR429C	0	0	0.0434782608695652
YBR055C	0	0	0.0433884297520661
YGR038W	0	0	0.0432989690721649
YPR187W	0	0	0.0432098765432099
YOL094C	0	0	0.0431211498973306
YCR035C	0	0	0.0430327868852459
YAL015C	0	0	0.0429447852760736
YOR370C	0	0	0.0428571428571429
YDR424C	0	0	0.0427698574338086
YMR161W	0	0	0.0426829268292683
YKL024C	0	0	0.0425963488843813
YER055C	0	0	0.0425101214574899
YLR186W	0	0	0.0424242424242424
YBR160W	0	0	0.0423387096774194
YBL032W	0	0	0.0422535211267606
YMR167W	0	0	0.0421686746987952
YDR351W	0	0	0.0420841683366733
YGR214W	0	0	0.042
YHR083W	0	0	0.0419161676646707
YPR125W	0	0	0.0418326693227092
YBL003C	0	0	0.0417495029821074
YNR052C	0	0	0.0416666666666667
YLR056W	0	0	0.0415841584158416
YOR293W	0	0	0.041501976284585
YBR002C	0	0	0.0414201183431953
YNL292W	0	0	0.0413385826771654
YDL191W	0	0	0.0412573673870334
YLR026C	0	0	0.0411764705882353
YER100W	0	0	0.0410958904109589
YDR087C	0	0	0.041015625
YER117W	0	0	0.0409356725146199
YER008C	0	0	0.0408560311284047
YDL135C	0	0	0.0407766990291262
YOL127W	0	0	0.0406976744186047
YGL195W	0	0	0.0406189555125725
YLR166C	0	0	0.0405405405405405
YOL121C	0	0	0.0404624277456647
YLR020C	0	0	0.0403846153846154
YHR108W	0	0	0.0403071017274472
YPR056W	0	0	0.0402298850574713
YDR448W	0	0	0.0401529636711281
YOR078W	0	0	0.0400763358778626
YNL022C	0	0	0.04
YNR003C	0	0	0.0399239543726236
YBR243C	0	0	0.0398481973434535
YMR272C	0	0	0.0397727272727273
YMR143W	0	0	0.0396975425330813
YFL037W	0	0	0.039622641509434
YJR040W	0	0	0.0395480225988701
YHR128W	0	0	0.0394736842105263
YHR188C	0	0	0.0393996247654784
YDR434W	0	0	0.0393258426966292
YPL105C	0	1	0.0393258426966292
YGR135W	0	0	0.0392523364485981
YGR094W	0	0	0.0391791044776119
YNL090W	0	0	0.0391061452513966
YBR129C	0	0	0.0390334572490706
YJL176C	0	0	0.038961038961039
YLR003C	0	0	0.0388888888888889
YPR133C	0	0	0.0388170055452865
YLR249W	0	0	0.0387453874538745
YOR305W	0	0	0.0386740331491713
YGR253C	0	0	0.0386029411764706
YGL226C-A	0	0	0.0385321100917431
YML092C	0	0	0.0384615384615385
YLR448W	0	0	0.0383912248628885
YHR007C	0	0	0.0383211678832117
YBR088C	0	0	0.0382513661202186
YNL085W	0	0	0.0381818181818182
YDL008W	0	0	0.0381125226860254
YGR083C	0	0	0.0380434782608696
YBL028C	0	0	0.0379746835443038
YPR143W	0	0	0.0379061371841155
YJL208C	0	0	0.0378378378378378
YGR024C	0	0	0.0377697841726619
YPR010C	0	0	0.0377019748653501
YLR264W	0	0	0.0376344086021505
YLR172C	0	0	0.037567084078712
YKL082C	0	0	0.0375
YCR028C-A	0	0	0.0374331550802139
YBL051C	0	0	0.0373665480427046
YHR205W	0	0	0.0373001776198934
YMR047C	0	0	0.0372340425531915
YBR288C	0	0	0.0371681415929204
YER161C	0	0	0.0371024734982332
YNL323W	0	0	0.037037037037037
YOR157C	0	0	0.0369718309859155
YOL038W	0	0	0.0369068541300527
YIL038C	0	0	0.0368421052631579
YER105C	0	0	0.0367775831873905
YNL231C	0	0	0.0367132867132867
YDR531W	0	0	0.0366492146596859
YBR072W	0	0	0.0365853658536585
YBR229C	0	0	0.0365217391304348
YMR125W	0	0	0.0364583333333333
YGL120C	0	0	0.0363951473136915
YBL041W	0	0	0.0363321799307958
YKL009W	0	0	0.0362694300518135
YPR108W	0	0	0.0362068965517241
YKR026C	0	0	0.036144578313253
YOR362C	0	0	0.0360824742268041
YMR146C	0	0	0.0360205831903945
YBR163W	0	1	0.0360205831903945
YGL245W	0	0	0.035958904109589
YKL117W	0	0	0.0358974358974359
YJR143C	0	0	0.0358361774744027
YPR062W	0	0	0.0357751277683135
YBR127C	0	0	0.0357142857142857
YBR236C	0	0	0.0356536502546689
YMR177W	0	0	0.0355932203389831
YPL146C	0	0	0.0355329949238579
YGR195W	0	0	0.035472972972973
YOL040C	0	0	0.0354131534569983
YBR276C	0	0	0.0353535353535354
YER086W	0	0	0.0352941176470588
YPL010W	0	0	0.0352348993288591
YDR502C	0	0	0.0351758793969849
YER052C	0	0	0.0351170568561873
YGR027C	0	0	0.0350584307178631
YLR342W	0	0	0.035
YBR192W	0	0	0.0349417637271215
YJR131W	0	0	0.0348837209302326
YPR129W	0	0	0.0348258706467662
YDR056C	0	1	0.0348258706467662
YBL057C	0	0	0.0347682119205298
YDR226W	0	0	0.0347107438016529
YBR015C	0	0	0.0346534653465347
YNL151C	0	0	0.0345963756177924
YOR181W	0	0	0.0345394736842105
YOR117W	0	0	0.0344827586206897
YDR427W	0	0	0.0344262295081967
YPL081W	0	0	0.0343698854337152
YBR263W	0	0	0.0343137254901961
YFR001W	0	0	0.034257748776509
YNL048W	0	0	0.0342019543973941
YDL140C	0	0	0.0341463414634146
YLR196W	0	0	0.0340909090909091
YGL115W	0	0	0.0340356564019449
YOR016C	0	0	0.0339805825242718
YBR041W	0	0	0.0339256865912763
YDR146C	0	0	0.0338709677419355
YNL113W	0	0	0.0338164251207729
YPR028W	0	0	0.0337620578778135
YPR119W	0	0	0.0337078651685393
YER124C	0	0	0.0336538461538462
YLR449W	0	0	0.0336
YGR037C	0	0	0.0335463258785942
YGR162W	0	0	0.0334928229665072
YBR210W	0	0	0.0334394904458599
YBR273C	0	0	0.0333863275039746
YGL064C	0	0	0.0333333333333333
YBR170C	0	0	0.0332805071315372
YLR002C	0	0	0.0332278481012658
YNL030W	0	0	0.033175355450237
YER083C	0	0	0.0331230283911672
YBR260C	0	0	0.0330708661417323
YBL058W	0	0	0.0330188679245283
YBR261C	0	1	0.0330188679245283
YMR083W	0	0	0.032967032967033
YDR268W	0	0	0.0329153605015674
YBR176W	0	0	0.0328638497652582
YHL039W	0	0	0.0328125
YHR181W	0	0	0.0327613104524181
YJR013W	0	0	0.0327102803738318
YKR028W	0	0	0.0326594090202177
YHR216W	0	0	0.0326086956521739
YDR047W	0	0	0.0325581395348837
YNR026C	0	0	0.0325077399380805
YBR254C	0	0	0.0324574961360124
YIL040W	0	0	0.0324074074074074
YIL068C	0	0	0.0323574730354391
YDR450W	0	0	0.0323076923076923
YGR260W	0	0	0.032258064516129
YBL024W	0	0	0.0322085889570552
YDR363W-A	0	0	0.0321592649310873
YER030W	0	0	0.0321100917431193
YOR063W	0	0	0.0320610687022901
YPL112C	0	0	0.0320121951219512
YCR017C	0	0	0.0319634703196347
YBR061C	0	0	0.0319148936170213
YHR045W	0	1	0.0319148936170213
YPL076W	0	0	0.031866464339909
YGR089W	0	0	0.0318181818181818
YOR185C	0	0	0.0317700453857791
YKL130C	0	0	0.0317220543806647
YKL018W	0	0	0.0316742081447964
YBR175W	0	0	0.0316265060240964
YBR110W	0	0	0.0315789473684211
YML059C	0	0	0.0315315315315315
YBL004W	0	0	0.0314842578710645
YHR042W	0	0	0.031437125748503
YGL233W	0	0	0.031390134529148
YOR143C	0	0	0.0313432835820895
YPR082C	0	0	0.0312965722801788
YKL190W	0	0	0.03125
YKL096W-A	0	0	0.0312035661218425
YDL064W	0	0	0.0311572700296736
YGL012W	0	0	0.0311111111111111
YLR274W	0	0	0.0310650887573964
YLR130C	0	0	0.0310192023633678
YLR362W	0	0	0.0309734513274336
YML085C	0	0	0.0309278350515464
YBR290W	0	0	0.0308823529411765
YBL076C	0	0	0.0308370044052863
YKL099C	0	0	0.030791788856305
YNL099C	0	0	0.0307467057101025
YBR252W	0	0	0.0307017543859649
YDR382W	0	0	0.0306569343065693
YBR199W	0	0	0.0306122448979592
YGR275W	0	0	0.0305676855895196
YBR109C	0	0	0.0305232558139535
YDL098C	0	0	0.0304789550072569
YBR191W	0	0	0.0304347826086957
YKL127W	0	0	0.0303907380607815
YBR264C	0	0	0.0303468208092486
YNL166C	0	0	0.0303030303030303
YLR028C	0	0	0.0302593659942363
YML012W	0	0	0.0302158273381295
YBR257W	0	0	0.0301724137931034
YNL038W	0	0	0.03012912482066
YOL145C	0	0	0.0300859598853868
YJL179W	0	0	0.0300429184549356
YPL061W	0	0	0.03
YEL001C	0	1	0.03
YOR098C	0	0	0.0299572039942939
YJL080C	0	0	0.0299145299145299
YOR212W	0	0	0.0298719772403983
YOR214C	0	1	0.0298719772403983
YDR498C	0	0	0.0298295454545455
YGL231C	0	1	0.0298295454545455
YGL065C	0	0	0.0297872340425532
YNL178W	0	0	0.0297450424929178
YDR353W	0	0	0.0297029702970297
YOL077C	0	0	0.0296610169491525
YOR008C	0	0	0.0296191819464034
YPL031C	0	0	0.0295774647887324
YGL048C	0	0	0.029535864978903
YBR080C	0	0	0.0294943820224719
YLR440C	0	0	0.02945301542777
YMR131C	0	0	0.0294117647058824
YLR390W-A	0	0	0.0293706293706294
YLR150W	0	0	0.0293296089385475
YOR094W	0	0	0.0292887029288703
YGR036C	0	0	0.0292479108635097
YJR072C	0	1	0.0292479108635097
YDR138W	0	0	0.0292072322670376
YJL062W	0	0	0.0291666666666667
YCR048W	0	0	0.029126213592233
YMR012W	0	0	0.0290858725761773
YKL106W	0	0	0.029045643153527
YJR065C	0	0	0.0290055248618785
YBR086C	0	0	0.0289655172413793
YKR070W	0	1	0.0289655172413793
YBR172C	0	0	0.0289256198347107
YJL010C	0	0	0.0288858321870702
YEL054C	0	0	0.0288461538461538
YIL030C	0	0	0.0288065843621399
YMR121C	0	0	0.0287671232876712
YHL034C	0	0	0.0287277701778386
YOR290C	0	0	0.0286885245901639
YAL035W	0	0	0.0286493860845839
YLL052C	0	0	0.0286103542234332
YBL020W	0	0	0.0285714285714286
YIL027C	0	1	0.0285714285714286
YOL013C	0	0	0.0285326086956522
YBR009C	0	0	0.028493894165536
YBR022W	0	0	0.0284552845528455
YBR038W	0	0	0.0284167794316644
YML126C	0	0	0.0283783783783784
YER021W	0	0	0.0283400809716599
YHR192W	0	1	0.0283400809716599
YDR361C	0	0	0.0283018867924528
YPL239W	0	0	0.0282637954239569
YML013W	0	0	0.0282258064516129
YPR063C	0	1	0.0282258064516129
YAR015W	0	0	0.0281879194630872
YBR095C	0	0	0.0281501340482574
YPR069C	0	0	0.0281124497991968
YKL146W	0	0	0.0280748663101604
YGL126W	0	0	0.0280373831775701
YBR219C	0	1	0.0280373831775701
Q0160	0	0	0.028
YCL045C	0	1	0.028
YBR253W	0	0	0.0279627163781625
YPR043W	0	0	0.0279255319148936
YNL181W	0	1	0.0279255319148936
YHR098C	0	0	0.0278884462151394
YPL118W	0	0	0.0278514588859416
YGR263C	0	1	0.0278514588859416
YJL209W	0	0	0.0278145695364238
YMR225C	0	0	0.0277777777777778
YMR285C	0	0	0.0277410832232497
YFR050C	0	0	0.0277044854881266
YNL163C	0	0	0.0276679841897233
YDL007W	0	0	0.0276315789473684
YDR477W	0	0	0.0275952693823916
YJR063W	0	0	0.0275590551181102
YGL011C	0	0	0.0275229357798165
YNL258C	0	0	0.0274869109947644
YBR246W	0	1	0.0274869109947644
YKL211C	0	0	0.0274509803921569
YNL149C	0	0	0.0274151436031332
YLR105C	0	0	0.0273794002607562
YDR476C	0	1	0.0273794002607562
YGL173C	0	0	0.02734375
YBR279W	0	0	0.0273081924577373
YBR125C	0	1	0.0273081924577373
YNR013C	0	0	0.0272727272727273
YOR246C	0	1	0.0272727272727273
YER049W	0	0	0.0272373540856031
YLR432W	0	0	0.0272020725388601
YBR048W	0	0	0.0271668822768435
YHR110W	0	0	0.0271317829457364
YKR042W	0	0	0.0270967741935484
YKL195W	0	0	0.0270618556701031
YOR168W	0	0	0.027027027027027
YBL087C	0	0	0.0269922879177378
YBL079W	0	0	0.0269576379974326
YGL054C	0	0	0.0269230769230769
YBL084C	0	0	0.0268886043533931
YLR421C	0	0	0.0268542199488491
YLR325C	0	0	0.0268199233716475
YGR229C	0	0	0.0267857142857143
YNL185C	0	0	0.0267515923566879
YMR234W	0	0	0.0267175572519084
YGR177C	0	0	0.0266836086404066
YGR272C	0	0	0.0266497461928934
YLR459W	0	0	0.026615969581749
YDL165W	0	0	0.0265822784810127
YJL035C	0	0	0.0265486725663717
YGL047W	0	0	0.0265151515151515
YPR074C	0	0	0.0264817150063052
YBR153W	0	0	0.026448362720403
YJR070C	0	0	0.0264150943396226
YHR123W	0	0	0.0263819095477387
YDR447C	0	0	0.0263488080301129
YIL109C	0	0	0.0263157894736842
YOR136W	0	0	0.0262828535669587
YER056C-A	0	0	0.02625
YML048W	0	0	0.0262172284644195
YKL181W	0	0	0.0261845386533666
YJL097W	0	0	0.0261519302615193
YKR060W	0	0	0.0261194029850746
YEL040W	0	0	0.0260869565217391
YGL123W	0	0	0.0260545905707196
YGR020C	0	0	0.0260223048327138
YNL222W	0	0	0.025990099009901
YER133W	0	0	0.0259579728059332
YNL154C	0	0	0.0259259259259259
YBR165W	0	0	0.0258939580764488
YGR052W	0	1	0.0258939580764488
YDL048C	0	1	0.0258939580764488
YBR187W	0	1	0.0258939580764488
YOR311C	0	1	0.0258939580764488
YHR187W	0	0	0.0258620689655172
YKL021C	0	0	0.025830258302583
YGR250C	0	1	0.025830258302583
YGL030W	0	0	0.0257985257985258
YDL126C	0	0	0.0257668711656442
YLR350W	0	0	0.0257352941176471
YKL081W	0	0	0.025703794369645
YDR147W	0	0	0.0256723716381418
YDR437W	0	0	0.0256410256410256
YBR211C	0	0	0.025609756097561
YOL109W	0	0	0.02557856272838
YHR060W	0	0	0.0255474452554745
YIL075C	0	0	0.0255164034021871
YOR259C	0	0	0.0254854368932039
YGR074W	0	0	0.0254545454545455
YBR245C	0	0	0.0254237288135593
YKL191W	0	0	0.0253929866989117
YPL274W	0	0	0.0253623188405797
YFL025C	0	0	0.0253317249698432
YNL300W	0	1	0.0253317249698432
YDR205W	0	0	0.0253012048192771
YBL050W	0	0	0.0252707581227437
YOL101C	0	0	0.0252403846153846
YOR303W	0	0	0.0252100840336134
YJL136C	0	0	0.0251798561151079
YCR044C	0	0	0.0251497005988024
YOR187W	0	0	0.0251196172248804
YMR142C	0	0	0.025089605734767
YPL129W	0	0	0.0250596658711217
YBL019W	0	0	0.0250297973778308
YNL062C	0	0	0.025
YLR106C	0	0	0.0249702734839477
YER004W	0	1	0.0249702734839477
YJL189W	0	0	0.0249406175771971
YHR183W	0	0	0.0249110320284698
YLR333C	0	0	0.0248815165876777
YML031W	0	0	0.0248520710059172
YGR277C	0	0	0.024822695035461
YBR135W	0	0	0.0247933884297521
YDR245W	0	0	0.0247641509433962
YLR354C	0	0	0.0247349823321555
YDL103C	0	0	0.0247058823529412
YBR036C	0	0	0.0246768507638073
YJR014W	0	1	0.0246768507638073
YPL226W	0	0	0.0246478873239437
YMR163C	0	0	0.0246189917936694
YGL207W	0	0	0.0245901639344262
YOR182C	0	0	0.0245614035087719
YDR168W	0	0	0.0245327102803738
YLR277C	0	0	0.0245040840140023
YMR052W	0	0	0.0244755244755245
YPL208W	0	0	0.0244470314318976
YPL254W	0	0	0.0244186046511628
YOL102C	0	0	0.024390243902439
YGL010W	0	1	0.024390243902439
YBR016W	0	0	0.0243619489559165
YHR010W	0	0	0.0243337195828505
YGL105W	0	0	0.0243055555555556
YNL290W	0	0	0.0242774566473988
YBR258C	0	0	0.0242494226327945
YPL016W	0	0	0.0242214532871972
YCR067C	0	0	0.0241935483870968
YBR215W	0	0	0.0241657077100115
YJL117W	0	0	0.0241379310344828
YGR264C	0	0	0.0241102181400689
YLR257W	0	1	0.0241102181400689
YER072W	0	0	0.0240825688073395
YIR033W	0	0	0.0240549828178694
YBR029C	0	0	0.0240274599542334
YPR073C	0	0	0.024
YJL148W	0	0	0.023972602739726
YMR239C	0	0	0.023945267958951
YIL134W	0	0	0.0239179954441913
YDL137W	0	0	0.0238907849829352
YBL001C	0	0	0.0238636363636364
YBR220C	0	1	0.0238636363636364
YLR344W	0	0	0.0238365493757094
YBR189W	0	0	0.0238095238095238
YBR216C	0	0	0.0237825594563986
YBL055C	0	0	0.0237556561085973
YMR200W	0	0	0.023728813559322
YJL011C	0	0	0.0237020316027088
YBR228W	0	0	0.0236753100338219
YLR208W	0	0	0.0236486486486486
YLL028W	0	0	0.0236220472440945
YDR279W	0	0	0.0235955056179775
YER023W	0	0	0.0235690235690236
YLR435W	0	0	0.023542600896861
YHR053C	0	0	0.0235162374020157
YDL074C	0	0	0.023489932885906
YDL111C	0	0	0.023463687150838
YLR262C	0	0	0.0234375
YOR291W	0	1	0.0234375
YBL025W	0	0	0.0234113712374582
YOR159C	0	0	0.0233853006681514
YNL280C	0	0	0.0233592880978865
YBR008C	0	0	0.0233333333333333
YLR008C	0	0	0.02330743618202
YOL061W	0	0	0.0232815964523282
YDR296W	0	0	0.0232558139534884
YOR224C	0	0	0.0232300884955752
YBR123C	0	0	0.0232044198895028
YNR039C	0	0	0.0231788079470199
YMR093W	0	0	0.0231532524807056
YLR126C	0	0	0.0231277533039648
YMR058W	0	0	0.0231023102310231
YNR033W	0	0	0.0230769230769231
YBL102W	0	0	0.0230515916575192
YGR158C	0	0	0.0230263157894737
YMR089C	0	0	0.0230010952902519
YER094C	0	0	0.0229759299781182
YPR071W	0	1	0.0229759299781182
YOR174W	0	0	0.0229508196721311
YDR192C	0	0	0.0229257641921397
YGR204W	0	0	0.0229007633587786
YDL061C	0	0	0.0228758169934641
YOR051C	0	1	0.0228758169934641
YLL011W	0	0	0.0228509249183896
YMR318C	0	0	0.0228260869565217
YPL131W	0	0	0.0228013029315961
YMR108W	0	0	0.0227765726681128
YNL146W	0	1	0.0227765726681128
YIR008C	0	0	0.0227518959913326
YNR021W	0	1	0.0227518959913326
YLR388W	0	0	0.0227272727272727
YOL021C	0	0	0.0227027027027027
YER053C-A	0	1	0.0227027027027027
YGL084C	0	0	0.0226781857451404
YFL001W	0	0	0.0226537216828479
YNL327W	0	0	0.0226293103448276
YBL017C	0	0	0.0226049515608181
YBR237W	0	0	0.0225806451612903
YGL019W	0	0	0.0225563909774436
YJL130C	0	0	0.0225321888412017
YNL207W	0	0	0.022508038585209
YGR210C	0	1	0.022508038585209
YML080W	0	0	0.0224839400428266
YHR200W	0	0	0.0224598930481283
YOL144W	0	0	0.0224358974358974
YNL255C	0	0	0.0224119530416222
YBR003W	0	0	0.0223880597014925
YBR188C	0	0	0.0223642172523962
YIL090W	0	0	0.0223404255319149
YJL173C	0	0	0.0223166843783209
YBR198C	0	0	0.0222929936305732
YNL071W	0	0	0.0222693531283139
YJL212C	0	0	0.0222457627118644
YHR179W	0	1	0.0222457627118644
YLR452C	0	0	0.0222222222222222
YDR294C	0	0	0.0221987315010571
YBR161W	0	0	0.0221752903907075
YMR203W	0	0	0.0221518987341772
YPL215W	0	0	0.0221285563751317
YBL067C	0	1	0.0221285563751317
YBR004C	0	0	0.0221052631578947
YOR310C	0	0	0.0220820189274448
YDR235W	0	0	0.0220588235294118
YDR410C	0	0	0.0220356768100735
YOR074C	0	0	0.0220125786163522
YFR044C	0	0	0.0219895287958115
YBR173C	0	0	0.0219665271966527
YMR072W	0	0	0.0219435736677116
YIL044C	0	0	0.0219206680584551
YKL008C	0	0	0.0218978102189781
YNL111C	0	0	0.021875
YPL042C	0	0	0.0218522372528616
YML008C	0	0	0.0218295218295218
YML127W	0	0	0.0218068535825545
YHR175W	0	0	0.0217842323651452
YNL219C	0	0	0.0217616580310881
YLR064W	0	1	0.0217616580310881
YKL113C	0	0	0.0217391304347826
YHR141C	0	0	0.0217166494312306
YHR021C	0	0	0.0216942148760331
YOR286W	0	1	0.0216942148760331
YCL052C	0	0	0.021671826625387
YDR167W	0	0	0.0216494845360825
YNR075W	0	0	0.0216271884654995
YER048W-A	0	0	0.0216049382716049
YBR168W	0	0	0.0215827338129496
YBL104C	0	1	0.0215827338129496
YBL018C	0	0	0.0215605749486653
YMR296C	0	0	0.0215384615384615
YNL190W	0	0	0.021516393442623
YBL037W	0	0	0.0214943705220061
YOL103W	0	0	0.0214723926380368
YBL009W	0	0	0.0214504596527068
YDR177W	0	0	0.0214285714285714
YJR105W	0	0	0.0214067278287462
YMR314W	0	0	0.0213849287169043
YDR307W	0	1	0.0213849287169043
YKL006W	0	0	0.0213631739572737
YOL010W	0	0	0.0213414634146341
YDR221W	0	0	0.0213197969543147
YBR078W	0	0	0.0212981744421907
YBR272C	0	0	0.0212765957446809
YLR221C	0	0	0.0212550607287449
YDL112W	0	0	0.0212335692618807
YDR508C	0	0	0.0212121212121212
YJL183W	0	0	0.0211907164480323
YKR057W	0	0	0.0211693548387097
YBR132C	0	0	0.0211480362537764
YGL106W	0	0	0.0211267605633803
YBL046W	0	0	0.021105527638191
YBR079C	0	0	0.0210843373493976
YJR145C	0	0	0.0210631895687061
YGL067W	0	0	0.0210420841683367
YBL107C	0	1	0.0210420841683367
YGL001C	0	0	0.021021021021021
YDR060W	0	0	0.021
YBL060W	0	1	0.021
YKR025W	0	0	0.020979020979021
YOL049W	0	0	0.0209580838323353
YKL112W	0	0	0.0209371884346959
YNL031C	0	0	0.0209163346613546
YBR058C-A	0	0	0.0208955223880597
YLL045C	0	0	0.0208747514910537
YMR080C	0	0	0.0208540218470705
YMR298W	0	0	0.0208333333333333
YDR321W	0	0	0.020812685827552
YHL001W	0	0	0.0207920792079208
YLR051C	0	0	0.0207715133531157
YLR061W	0	0	0.0207509881422925
YOR230W	0	0	0.0207305034550839
YIL110W	0	0	0.0207100591715976
YER131W	0	0	0.0206896551724138
YBR270C	0	1	0.0206896551724138
YKR079C	0	0	0.0206692913385827
YDL171C	0	0	0.0206489675516224
YDL128W	0	0	0.0206286836935167
YLR180W	0	0	0.0206084396467125
YFL004W	0	0	0.0205882352941176
YBL040C	0	0	0.0205680705190989
YBR217W	0	0	0.0205479452054795
YDR339C	0	0	0.0205278592375367
YDR196C	0	0	0.0205078125
YBL006C	0	0	0.0204878048780488
YBR063C	0	1	0.0204878048780488
YOR044W	0	1	0.0204878048780488
YDR083W	0	0	0.0204678362573099
YHL011C	0	0	0.0204479065238559
YGR148C	0	0	0.0204280155642023
YLR314C	0	0	0.0204081632653061
YBR271W	0	0	0.0203883495145631
YBR077C	0	0	0.020368574199806
YPR183W	0	0	0.0203488372093023
YBL047C	0	0	0.0203291384317522
YHR117W	0	1	0.0203291384317522
YDR238C	0	0	0.0203094777562863
YBR179C	0	0	0.0202898550724638
YBL035C	0	0	0.0202702702702703
YLR359W	0	0	0.0202507232401157
YBR282W	0	0	0.0202312138728324
YBR234C	0	0	0.0202117420596728
YKL196C	0	0	0.0201923076923077
YPL249C-A	0	0	0.0201729106628242
YML056C	0	1	0.0201729106628242
YBR122C	0	0	0.0201535508637236
YPR163C	0	0	0.0201342281879195
YCL001W	0	0	0.0201149425287356
YNL056W	0	1	0.0201149425287356
YER017C	0	0	0.0200956937799043
YMR251W-A	0	0	0.0200764818355641
YLR328W	0	0	0.0200573065902579
YGR191W	0	0	0.0200381679389313
YPL117C	0	0	0.0200190657769304
YHR163W	0	0	0.02
YML026C	0	0	0.0199809705042816
YNL175C	0	0	0.0199619771863118
YBR007C	0	1	0.0199619771863118
YML063W	0	0	0.0199430199430199
YKR067W	0	0	0.0199240986717268
YJR109C	0	0	0.0199052132701422
YKL164C	0	0	0.0198863636363636
YGR124W	0	0	0.0198675496688742
YLR100W	0	0	0.0198487712665406
YDR240C	0	0	0.0198300283286119
YNL162W	0	0	0.019811320754717
YER042W	0	0	0.0197926484448633
YLR244C	0	0	0.019774011299435
YMR300C	0	0	0.019755409219191
YPL231W	0	0	0.0197368421052632
YLR429W	0	0	0.0197183098591549
YBR010W	0	0	0.0196998123827392
YER048C	0	1	0.0196998123827392
YGL221C	0	1	0.0196998123827392
YBR073W	0	0	0.0196813495782568
YKL160W	0	0	0.0196629213483146
YMR152W	0	0	0.019644527595884
YKL104C	0	0	0.0196261682242991
YKR082W	0	0	0.0196078431372549
YKL156W	0	0	0.019589552238806
YBR081C	0	0	0.0195712954333644
YPL083C	0	0	0.0195530726256983
YNL313C	0	0	0.0195348837209302
YGR208W	0	0	0.0195167286245353
YGL058W	0	0	0.0194986072423398
YNL248C	0	0	0.0194805194805195
YBR195C	0	0	0.0194624652455978
YOR307C	0	0	0.0194444444444444
YGL241W	0	0	0.0194264569842738
YJL041W	0	0	0.0194085027726433
YOR184W	0	0	0.0193905817174515
YMR230W	0	0	0.0193726937269373
YDL072C	0	1	0.0193726937269373
YKL094W	0	1	0.0193726937269373
YBR259W	0	1	0.0193726937269373
YDR210W	0	1	0.0193726937269373
YBR227C	0	1	0.0193726937269373
YCR052W	0	0	0.0193548387096774
YBR268W	0	0	0.0193370165745856
YOL098C	0	1	0.0193370165745856
YBR233W	0	1	0.0193370165745856
YGL145W	0	0	0.0193192272309108
YEL051W	0	0	0.0193014705882353
YNL213C	0	0	0.0192837465564738
YLR367W	0	0	0.0192660550458716
YBR140C	0	0	0.0192483959670028
YNL302C	0	0	0.0192307692307692
YHR169W	0	0	0.0192131747483989
YDR184C	0	0	0.0191956124314442
YHR005C	0	0	0.0191780821917808
YBR067C	0	0	0.0191605839416058
YBL088C	0	0	0.0191431175934366
YBR202W	0	0	0.0191256830601093
YBR274W	0	0	0.0191082802547771
YMR307W	0	0	0.0190909090909091
YER029C	0	0	0.0190735694822888
YMR276W	0	0	0.0190562613430127
YPL198W	0	0	0.0190389845874887
YHR036W	0	0	0.0190217391304348
YLR389C	0	0	0.0190045248868778
YLL061W	0	0	0.0189873417721519
YOL078W	0	0	0.018970189701897
YGL135W	0	0	0.0189530685920578
YAL016W	0	0	0.0189359783588819
YKL065C	0	1	0.0189359783588819
YJL198W	0	0	0.0189189189189189
YBL080C	0	0	0.0189018901890189
YDR161W	0	0	0.0188848920863309
YBL052C	0	0	0.0188679245283019
YJL177W	0	0	0.018850987432675
YER141W	0	0	0.0188340807174888
YLL035W	0	0	0.0188172043010753
YDL121C	0	1	0.0188172043010753
YLR154C	0	0	0.0188003581020591
YKL144C	0	0	0.018783542039356
YCR034W	0	0	0.0187667560321716
YGL070C	0	0	0.01875
YNL110C	0	0	0.0187332738626227
YOL146W	0	0	0.018716577540107
YOR377W	0	0	0.018699910952805
YBR255W	0	1	0.018699910952805
YCR011C	0	0	0.0186832740213523
YGL243W	0	0	0.0186666666666667
YDL116W	0	0	0.0186500888099467
YDR420W	0	0	0.0186335403726708
YBR235W	0	1	0.0186335403726708
YDL084W	0	0	0.0186170212765957
YBR244W	0	0	0.0186005314437555
YPL079W	0	0	0.0185840707964602
YLR276C	0	0	0.0185676392572944
YGR152C	0	0	0.0185512367491166
YJL081C	0	0	0.0185348631950574
YNL119W	0	0	0.0185185185185185
YOR163W	0	0	0.0185022026431718
YGR095C	0	0	0.0184859154929577
YGL040C	0	0	0.0184696569920844
YDR224C	0	0	0.0184534270650264
YBR181C	0	0	0.0184372256365233
YNR043W	0	0	0.0184210526315789
YNL112W	0	0	0.0184049079754601
YPL217C	0	0	0.0183887915936953
YNR012W	0	0	0.0183727034120735
YBR289W	0	0	0.0183566433566434
YCR071C	0	0	0.0183406113537118
YEL020W-A	0	0	0.0183246073298429
YJR141W	0	0	0.018308631211857
YLL055W	0	1	0.018308631211857
YGR028W	0	0	0.0182926829268293
YMR286W	0	0	0.0182767624020888
YBR049C	0	0	0.0182608695652174
YDL044C	0	0	0.0182450043440487
YGL036W	0	1	0.0182450043440487
YBR151W	0	1	0.0182450043440487
YCR053W	0	0	0.0182291666666667
YMR312W	0	0	0.018213356461405
YBR057C	0	0	0.0181975736568458
YMR194W	0	0	0.0181818181818182
YGR123C	0	0	0.0181660899653979
YJL196C	0	0	0.0181503889369058
YJR042W	0	0	0.0181347150259067
YLR175W	0	0	0.0181190681622088
YPR003C	0	1	0.0181190681622088
YBR200W	0	0	0.0181034482758621
YNL067W	0	0	0.0180878552971576
YBL002W	0	0	0.0180722891566265
YPL007C	0	0	0.0180567497850387
YJL024C	0	0	0.0180412371134021
YDR468C	0	0	0.0180257510729614
YBL008W	0	0	0.0180102915951973
YFL022C	0	0	0.0179948586118252
YLR436C	0	0	0.0179794520547945
YCL057W	0	0	0.0179640718562874
YPL045W	0	0	0.0179487179487179
YEL042W	0	0	0.017933390264731
YAL014C	0	0	0.0179180887372014
YLR405W	0	0	0.0179028132992327
YDL019C	0	0	0.0178875638841567
YAL044C	0	0	0.0178723404255319
YLR412W	0	1	0.0178723404255319
YDR233C	0	1	0.0178723404255319
YHR076W	0	1	0.0178723404255319
YOL088C	0	0	0.0178571428571429
YIL088C	0	0	0.0178419711129991
YNR022C	0	0	0.0178268251273345
YNL169C	0	0	0.0178117048346056
YLR406C	0	0	0.0177966101694915
YHR101C	0	0	0.0177815410668925
YKL063C	0	1	0.0177815410668925
YKL206C	0	0	0.0177664974619289
YBL023C	0	0	0.0177514792899408
YDL145C	0	0	0.0177364864864865
YBR060C	0	0	0.0177215189873418
YPR114W	0	1	0.0177215189873418
YBL093C	0	0	0.0177065767284992
YAR007C	0	0	0.0176916596461668
YLR074C	0	0	0.0176767676767677
YBL007C	0	0	0.0176619007569386
YOR284W	0	0	0.0176470588235294
YDL150W	0	0	0.017632241813602
YBR194W	0	1	0.017632241813602
YBL082C	0	0	0.0176174496644295
YDR471W	0	0	0.0176026823134954
YMR122W-A	0	1	0.0176026823134954
YNL288W	0	0	0.0175879396984925
YDR492W	0	0	0.0175732217573222
YPL137C	0	0	0.0175585284280936
YNR029C	0	1	0.0175585284280936
YGL246C	0	0	0.0175438596491228
YCR095C	0	1	0.0175438596491228
YPR137W	0	0	0.0175292153589316
YNR038W	0	0	0.0175145954962469
YOR272W	0	0	0.0175
YGR017W	0	1	0.0175
YDL081C	0	0	0.0174854288093256
YDR341C	0	0	0.0174708818635607
YBR293W	0	0	0.0174563591022444
YER073W	0	0	0.0174418604651163
YBL014C	0	0	0.0174273858921162
YIL008W	0	0	0.0174129353233831
YGL167C	0	0	0.0173985086992543
YAL059W	0	0	0.0173841059602649
YMR217W	0	0	0.0173697270471464
YGL111W	0	0	0.0173553719008264
YML069W	0	0	0.0173410404624277
YBR133C	0	0	0.0173267326732673
YML036W	0	0	0.0173124484748557
YBR062C	0	1	0.0173124484748557
YHR190W	0	0	0.0172981878088962
YBL089W	0	0	0.0172839506172839
YBL038W	0	0	0.0172697368421053
YML115C	0	0	0.0172555464256368
YOR317W	0	0	0.0172413793103448
YML052W	0	0	0.0172272354388843
YNL010W	0	1	0.0172272354388843
YER110C	0	0	0.0172131147540984
YNL232W	0	0	0.0171990171990172
YBR020W	0	0	0.0171849427168576
YMR061W	0	0	0.0171708912510221
YMR044W	0	0	0.017156862745098
YGL148W	0	0	0.0171428571428571
YNL307C	0	0	0.0171288743882545
YNL308C	0	0	0.0171149144254279
YPR180W	0	0	0.0171009771986971
YNL125C	0	0	0.0170870626525631
YBR104W	0	0	0.0170731707317073
YJL078C	0	1	0.0170731707317073
YKL166C	0	0	0.0170593013809911
YBR033W	0	1	0.0170593013809911
YNL315C	0	0	0.0170454545454545
YPL211W	0	0	0.0170316301703163
YKL027W	0	1	0.0170316301703163
YMR128W	0	0	0.0170178282009724
YKR065C	0	0	0.017004048582996
YIL104C	0	0	0.0169902912621359
YNL206C	0	0	0.0169765561843169
YMR309C	0	0	0.0169628432956381
YBL091C-A	0	1	0.0169628432956381
YJR006W	0	0	0.0169491525423729
YGR167W	0	0	0.0169354838709677
YIL085C	0	0	0.0169218372280419
YML101C	0	1	0.0169218372280419
YHR144C	0	0	0.0169082125603865
YKL172W	0	0	0.0168946098149638
YOR067C	0	0	0.0168810289389068
YLR243W	0	1	0.0168810289389068
YLR024C	0	0	0.0168674698795181
YPR091C	0	1	0.0168674698795181
YDR074W	0	0	0.0168539325842697
YEL071W	0	0	0.0168404170008019
YLR441C	0	0	0.0168269230769231
YDL201W	0	0	0.0168134507606085
YEL003W	0	0	0.0168
YPL273W	0	0	0.0167865707434053
YBL063W	0	0	0.0167731629392971
YFR052W	0	0	0.0167597765363128
YJR057W	0	0	0.0167464114832536
YBL010C	0	1	0.0167464114832536
YML029W	0	0	0.0167330677290837
YNR044W	0	0	0.0167197452229299
YMR292W	0	0	0.0167064439140811
YMR310C	0	0	0.0166931637519873
YJL060W	0	0	0.0166799046862589
YDR141C	0	0	0.0166666666666667
YIL078W	0	0	0.0166534496431404
YGL055W	0	0	0.0166402535657686
YBR212W	0	0	0.0166270783847981
YML103C	0	0	0.0166139240506329
YBL031W	0	1	0.0166139240506329
YAL041W	0	0	0.016600790513834
YPL090C	0	0	0.0165876777251185
YBR102C	0	0	0.0165745856353591
YDL136W	0	0	0.0165615141955836
YKL167C	0	0	0.016548463356974
YPL051W	0	0	0.0165354330708661
YPL069C	0	0	0.016522423288749
YER011W	0	0	0.0165094339622642
YER044C	0	0	0.016496465043205
YMR129W	0	0	0.0164835164835165
YHR003C	0	1	0.0164835164835165
YBR024W	0	0	0.0164705882352941
YBR197C	0	1	0.0164705882352941
YHR026W	0	0	0.0164576802507837
YNL049C	0	0	0.0164447924823806
YOL060C	0	0	0.0164319248826291
YBR141C	0	1	0.0164319248826291
YNL016W	0	0	0.016419077404222
YDR367W	0	1	0.016419077404222
YNR054C	0	0	0.01640625
YJR094W-A	0	0	0.0163934426229508
YNL138W	0	0	0.016380655226209
YFR011C	0	1	0.016380655226209
YBR131W	0	0	0.0163678877630553
YOR234C	0	0	0.0163551401869159
YBR239C	0	1	0.0163551401869159
YBR023C	0	0	0.0163424124513619
YIL064W	0	0	0.0163297045101089
YMR270C	0	0	0.0163170163170163
YBR193C	0	0	0.016304347826087
YMR066W	0	1	0.016304347826087
YOR369C	0	0	0.0162916989914663
YKR081C	0	0	0.0162790697674419
YLR017W	0	0	0.0162664601084431
YKR036C	0	0	0.0162538699690402
YDR148C	0	0	0.0162412993039443
YNR046W	0	0	0.0162287480680062
YJL074C	0	0	0.0162162162162162
YPR105C	0	0	0.0162037037037037
YNL256W	0	0	0.0161912104857363
YOR048C	0	0	0.0161787365177196
YLR078C	0	0	0.0161662817551963
YGR278W	0	0	0.0161538461538462
YNL199C	0	0	0.016141429669485
YBR242W	0	1	0.016141429669485
YHR143W-A	0	0	0.0161290322580645
YKL182W	0	0	0.0161166538756715
YDR378C	0	0	0.0161042944785276
YGR175C	0	0	0.0160919540229885
YLR418C	0	0	0.0160796324655436
YHR107C	0	0	0.0160673297628156
YKR018C	0	1	0.0160673297628156
YPR173C	0	0	0.0160550458715596
YGL031C	0	0	0.0160427807486631
YPL206C	0	0	0.016030534351145
YPR149W	0	0	0.0160183066361556
YML010W	0	0	0.0160060975609756
YHR070W	0	0	0.015993907083016
YNL240C	0	0	0.0159817351598174
YAL022C	0	0	0.0159695817490494
YGR034W	0	0	0.0159574468085106
YGR280C	0	0	0.0159453302961276
YML021C	0	0	0.0159332321699545
YDL208W	0	0	0.0159211523881729
YPR145W	0	0	0.0159090909090909
YJR043C	0	0	0.0158970476911431
YGR054W	0	0	0.0158850226928896
YGL107C	0	1	0.0158850226928896
YKL198C	0	0	0.0158730158730159
YBR207W	0	0	0.0158610271903323
YDR117C	0	1	0.0158610271903323
YER118C	0	0	0.0158490566037736
YMR029C	0	0	0.0158371040723982
YOL005C	0	0	0.0158251695553881
YKL075C	0	0	0.0158132530120482
YDL102W	0	0	0.0158013544018059
YDL082W	0	0	0.0157894736842105
YFL031W	0	0	0.0157776108189331
YPL013C	0	0	0.0157657657657658
YKL125W	0	0	0.0157539384846212
YHL030W	0	0	0.0157421289355322
YDR451C	0	0	0.0157303370786517
YLR034C	0	0	0.0157185628742515
YHR039C	0	0	0.0157068062827225
YBR296C	0	0	0.015695067264574
YBR094W	0	1	0.015695067264574
YMR014W	0	0	0.0156833457804332
YOL142W	0	0	0.0156716417910448
YLR321C	0	0	0.0156599552572707
YGL166W	0	0	0.0156482861400894
YGL131C	0	1	0.0156482861400894
YGR262C	0	0	0.0156366344005957
YJR022W	0	0	0.015625
YOR299W	0	0	0.0156133828996283
YAL029C	0	0	0.0156017830609212
YLR033W	0	0	0.0155902004454343
YFR040W	0	0	0.0155786350148368
YKL045W	0	0	0.0155670867309118
YDR120C	0	0	0.0155555555555556
YGR061C	0	0	0.0155440414507772
YEL055C	0	0	0.0155325443786982
YML046W	0	0	0.0155210643015521
YIR012W	0	0	0.0155096011816839
YOR270C	0	0	0.0154981549815498
YPR034W	0	0	0.0154867256637168
YER156C	0	1	0.0154867256637168
YIL127C	0	0	0.0154753131908622
YCL059C	0	0	0.0154639175257732
YIL138C	0	0	0.0154525386313466
YBL027W	0	0	0.0154411764705882
YPL218W	0	0	0.0154298310066128
YKR008W	0	0	0.0154185022026432
YHR052W	0	0	0.0154071900220103
YBL090W	0	0	0.0153958944281525
YLR049C	0	1	0.0153958944281525
YPL192C	0	0	0.0153846153846154
YER168C	0	0	0.0153733528550512
YBL072C	0	0	0.0153621068032187
YDL131W	0	0	0.0153508771929825
YGL044C	0	0	0.0153396639883126
YDR394W	0	0	0.0153284671532847
YKL007W	0	0	0.0153172866520788
YHL015W	0	0	0.0153061224489796
YBL061C	0	0	0.0152949745083758
YCR002C	0	0	0.0152838427947598
YBR225W	0	1	0.0152838427947598
YOR115C	0	0	0.0152727272727273
YOR095C	0	0	0.0152616279069767
YDL130W	0	0	0.0152505446623094
YMR015C	0	0	0.0152394775036284
YKL210W	0	0	0.0152284263959391
YLR287C	0	1	0.0152284263959391
YDL030W	0	0	0.0152173913043478
YMR238W	0	0	0.0152063721940623
YNL059C	0	0	0.0151953690303907
YML015C	0	0	0.0151843817787419
YDR428C	0	1	0.0151843817787419
YGR173W	0	1	0.0151843817787419
YER022W	0	0	0.0151734104046243
YNL032W	0	0	0.0151624548736462
YJL029C	0	0	0.0151515151515152
YBR204C	0	1	0.0151515151515152
YIL124W	0	0	0.0151405912040375
YNL061W	0	0	0.0151296829971182
YOL039W	0	0	0.0151187904967603
YOR092W	0	0	0.0151079136690647
YDR044W	0	0	0.01509705248023
YGR104C	0	0	0.0150862068965517
YBR059C	0	0	0.0150753768844221
YMR263W	0	0	0.01506456241033
YPL011C	0	0	0.0150537634408602
YBR097W	0	0	0.0150429799426934
YGL099W	0	0	0.0150322118826056
YLR182W	0	0	0.0150214592274678
YNL095C	0	1	0.0150214592274678
YMR099C	0	0	0.0150107219442459
YGL255W	0	0	0.015
YDL226C	0	0	0.0149892933618844
YGL122C	0	0	0.0149786019971469
YOR106W	0	0	0.014967925873129
YLR023C	0	0	0.014957264957265
YLR042C	0	1	0.014957264957265
YDR195W	0	0	0.0149466192170819
YKL216W	0	0	0.0149359886201991
YGR060W	0	0	0.0149253731343284
YMR098C	0	1	0.0149253731343284
YDR349C	0	1	0.0149253731343284
YFL017C	0	0	0.0149147727272727
YCL055W	0	0	0.0149041873669269
YBR119W	0	0	0.0148936170212766
YLR146C	0	0	0.0148830616583983
YNL188W	0	0	0.0148725212464589
YLR050C	0	1	0.0148725212464589
YEL026W	0	0	0.0148619957537155
YJL191W	0	0	0.0148514851485149
YHR089C	0	0	0.0148409893992933
YER071C	0	1	0.0148409893992933
YGR026W	0	1	0.0148409893992933
YNR019W	0	0	0.0148305084745763
YML018C	0	1	0.0148305084745763
YMR134W	0	0	0.0148200423429781
YLR086W	0	0	0.0148095909732017
YCR046C	0	0	0.0147991543340381
YBR111C	0	1	0.0147991543340381
YIL076W	0	0	0.0147887323943662
YKL074C	0	0	0.0147783251231527
YOR205C	0	1	0.0147783251231527
YOR245C	0	0	0.0147679324894515
YNL312W	0	0	0.0147575544624034
YPR029C	0	0	0.014747191011236
YBR275C	0	0	0.0147368421052632
YOL151W	0	0	0.014726507713885
YEL037C	0	0	0.0147161878065872
YDR091C	0	0	0.0147058823529412
YOR046C	0	0	0.0146955913226032
YMR215W	0	1	0.0146955913226032
YPR132W	0	0	0.0146853146853147
YPL170W	0	0	0.0146750524109015
YKR083C	0	0	0.0146648044692737
YDL213C	0	0	0.0146545708304257
YKR022C	0	0	0.0146443514644351
YLL008W	0	0	0.0146341463414634
YBR030W	0	0	0.0146239554317549
YDR013W	0	0	0.0146137787056367
YHL033C	0	0	0.0146036161335188
YJL171C	0	1	0.0146036161335188
YKL180W	0	0	0.014593467685893
YDR075W	0	0	0.0145833333333333
YGL137W	0	0	0.0145732130464955
YEL018W	0	0	0.0145631067961165
YNL051W	0	0	0.0145530145530146
YOR285W	0	1	0.0145530145530146
YDL203C	0	1	0.0145530145530146
YHR029C	0	1	0.0145530145530146
YDR354W	0	0	0.0145429362880886
YNL322C	0	0	0.0145328719723183
YDL185W	0	0	0.0145228215767635
YPR052C	0	0	0.0145127850725639
YJR133W	0	0	0.0145027624309392
YOR340C	0	0	0.0144927536231884
YMR241W	0	0	0.0144827586206897
YGL186C	0	0	0.0144727773949001
YFL018C	0	0	0.0144628099173554
YJR148W	0	0	0.0144528561596696
YMR242C	0	0	0.0144429160935351
YNL088W	0	0	0.0144329896907217
YJL001W	0	0	0.0144230769230769
YLR222C	0	0	0.0144131777625257
YOL120C	0	0	0.01440329218107
YAL042W	0	0	0.0143934201507882
YCL025C	0	0	0.0143835616438356
YOL030W	0	1	0.0143835616438356
YNR050C	0	0	0.0143737166324435
YJL050W	0	0	0.0143638850889193
YPL125W	0	0	0.0143540669856459
YPL220W	0	0	0.014344262295082
YBR103W	0	0	0.0143344709897611
YOR206W	0	0	0.014324693042292
YGL050W	0	1	0.014324693042292
YPL001W	0	0	0.0143149284253579
YOR197W	0	0	0.0143051771117166
YGR086C	0	0	0.0142954390742001
YDR119W	0	1	0.0142954390742001
YDL192W	0	0	0.0142857142857143
YHR119W	0	0	0.0142760027192386
YER102W	0	0	0.0142663043478261
YBL039C	0	0	0.0142566191446029
YHR065C	0	0	0.014246947082768
YOL068C	0	0	0.0142372881355932
YNR016C	0	0	0.0142276422764228
YNL096C	0	0	0.014218009478673
YEL013W	0	0	0.0142083897158322
YOR087W	0	0	0.0141987829614604
YLR145W	0	0	0.0141891891891892
YKL193C	0	0	0.0141796083727211
YML111W	0	0	0.01417004048583
YJL125C	0	0	0.0141604855023601
YPL207W	0	1	0.0141604855023601
YPL143W	0	0	0.0141509433962264
YGL016W	0	0	0.0141414141414141
YPL228W	0	0	0.0141318977119785
YDR297W	0	0	0.0141223940820444
YPR101W	0	0	0.0141129032258065
YGR081C	0	0	0.0141034251175285
YDR469W	0	0	0.0140939597315436
YDL235C	0	0	0.0140845070422535
YJL201W	0	0	0.0140750670241287
YDL018C	0	0	0.014065639651708
YBR108W	0	1	0.014065639651708
YKL096W	0	0	0.0140562248995984
YOR006C	0	1	0.0140562248995984
YDR189W	0	0	0.0140468227424749
YHR049W	0	1	0.0140468227424749
YJL110C	0	0	0.0140374331550802
YOR350C	0	1	0.0140374331550802
YPL028W	0	0	0.0140280561122244
YGL234W	0	0	0.014018691588785
YDR121W	0	0	0.0140093395597065
YPR166C	0	0	0.014
YAL019W	0	0	0.0139906728847435
YOR332W	0	0	0.0139813581890812
YGL078C	0	0	0.0139720558882236
YAL002W	0	0	0.0139627659574468
YLR065C	0	1	0.0139627659574468
YCR031C	0	0	0.013953488372093
YBR070C	0	0	0.0139442231075697
YLR029C	0	0	0.0139349701393497
YOR166C	0	1	0.0139349701393497
YOR265W	0	0	0.0139257294429708
YDR158W	0	0	0.0139165009940358
YNL287W	0	0	0.0139072847682119
YHR005C-A	0	0	0.013898080741231
YGL068W	0	0	0.0138888888888889
YBL030C	0	0	0.0138797091870456
YCR020W-B	0	0	0.0138705416116248
YGR218W	0	0	0.0138613861386139
YER031C	0	0	0.0138522427440633
YML070W	0	0	0.013843111404087
YDL083C	0	0	0.0138339920948617
YMR202W	0	0	0.0138248847926267
YLL034C	0	0	0.0138157894736842
YGR234W	0	0	0.0138067061143984
YGR266W	0	1	0.0138067061143984
YGL103W	0	0	0.0137976346911958
YAL026C	0	0	0.0137885751805647
YNL021W	0	0	0.0137795275590551
YOL032W	0	0	0.0137704918032787
YJR132W	0	0	0.0137614678899083
YDR388W	0	0	0.0137524557956778
YOR267C	0	0	0.0137434554973822
YJL168C	0	0	0.013734466971877
YPL043W	0	0	0.0137254901960784
YEL043W	0	1	0.0137254901960784
YAL020C	0	0	0.0137165251469628
YDL014W	0	0	0.0137075718015666
YDR225W	0	0	0.0136986301369863
YMR243C	0	0	0.0136897001303781
YDL043C	0	0	0.0136807817589577
YER099C	0	0	0.013671875
YLR309C	0	0	0.0136629798308393
YIL133C	0	0	0.0136540962288687
YOL052C	0	0	0.01364522417154
YPL139C	0	0	0.0136363636363636
YAL009W	0	0	0.0136275146009085
YGR103W	0	0	0.0136186770428016
YPR042C	0	0	0.0136098509397278
YDR515W	0	0	0.0136010362694301
YOR110W	0	0	0.0135922330097087
YLR424W	0	0	0.0135834411384217
YGR116W	0	0	0.0135746606334842
YJL109C	0	0	0.0135658914728682
YAL013W	0	0	0.013557133634603
YML049C	0	0	0.0135483870967742
YFR013W	0	0	0.0135396518375242
YKL080W	0	0	0.0135309278350515
YGL021W	0	0	0.0135222150676111
YGL029W	0	0	0.0135135135135135
YAR042W	0	0	0.0135048231511254
YHL020C	0	0	0.0134961439588689
YBR074W	0	1	0.0134961439588689
YJL087C	0	0	0.0134874759152216
YER006W	0	0	0.0134788189987163
YBR249C	0	0	0.013470173187941
YLR188W	0	0	0.0134615384615385
YHR085W	0	0	0.0134529147982063
YPL266W	0	0	0.0134443021766965
YNL135C	0	0	0.0134357005758157
YBR035C	0	0	0.0134271099744246
YCR043C	0	1	0.0134271099744246
YLL043W	0	0	0.0134185303514377
YDR064W	0	0	0.0134099616858238
YOR167C	0	0	0.013401403956605
YGR187C	0	0	0.0133928571428571
YOR319W	0	0	0.0133843212237094
YCL011C	0	0	0.0133757961783439
YPL086C	0	0	0.0133672819859962
YMR228W	0	0	0.0133587786259542
YDR183W	0	0	0.0133502860775588
YFR031C-A	0	0	0.0133418043202033
YGR198W	0	0	0.0133333333333333
YKL054C	0	0	0.0133248730964467
YGR216C	0	0	0.0133164235890932
YBR177C	0	0	0.0133079847908745
YAR008W	0	0	0.013299556681444
YNL132W	0	0	0.0132911392405063
YOR096W	0	0	0.0132827324478178
YPL128C	0	0	0.0132743362831858
YMR209C	0	1	0.0132743362831858
YDR101C	0	0	0.0132659507264687
YBL074C	0	0	0.0132575757575758
YOR347C	0	0	0.0132492113564669
YPL190C	0	0	0.0132408575031526
YPR049C	0	0	0.0132325141776938
YLR275W	0	0	0.0132241813602015
YBR287W	0	1	0.0132241813602015
YPR097W	0	1	0.0132241813602015
YGR091W	0	0	0.013215859030837
YDL147W	0	0	0.0132075471698113
YER136W	0	0	0.0131992457573853
YPR089W	0	1	0.0131992457573853
YPL212C	0	0	0.0131909547738693
YJR104C	0	0	0.0131826741996234
YGR005C	0	0	0.0131744040150565
YBL099W	0	0	0.013166144200627
YDR025W	0	0	0.0131578947368421
YNL039W	0	0	0.013149655604258
YMR220W	0	0	0.0131414267834793
YER050C	0	0	0.0131332082551595
YNL158W	0	0	0.013125
YKR043C	0	1	0.013125
YGR232W	0	0	0.0131168019987508
YMR185W	0	1	0.0131168019987508
YDR201W	0	0	0.0131086142322097
YGL076C	0	0	0.0131004366812227
YHR024C	0	0	0.0130922693266833
YER063W	0	0	0.0130841121495327
YMR246W	0	0	0.0130759651307597
YJL167W	0	0	0.0130678282514001
YJL140W	0	0	0.0130597014925373
YER043C	0	0	0.0130515848353014
YLR048W	0	0	0.0130434782608696
YAL034W-A	0	0	0.0130353817504655
YDR228C	0	0	0.0130272952853598
YBL092W	0	0	0.0130192188468692
YJL051W	0	1	0.0130192188468692
YLL009C	0	0	0.0130111524163569
YDL070W	0	1	0.0130111524163569
YBR091C	0	0	0.0130030959752322
YLL021W	0	0	0.0129950495049505
YMR130W	0	1	0.0129950495049505
YBR185C	0	0	0.012987012987013
YBL105C	0	0	0.0129789864029666
YPL195W	0	0	0.012970969734404
YBR136W	0	0	0.012962962962963
YHR172W	0	0	0.012954966070327
YML022W	0	0	0.0129469790382244
YMR288W	0	0	0.0129390018484288
YAL030W	0	0	0.0129310344827586
YJL143W	0	0	0.0129230769230769
YOR123C	0	0	0.0129151291512915
YHL007C	0	0	0.0129071911493546
YPL101W	0	0	0.0128992628992629
YMR229C	0	0	0.0128913443830571
YOR357C	0	0	0.0128834355828221
YLR451W	0	0	0.0128755364806867
YLR052W	0	0	0.0128676470588235
YKL028W	0	0	0.0128597672994489
YKL069W	0	1	0.0128597672994489
YFR028C	0	0	0.0128518971848225
YCR060W	0	0	0.0128440366972477
YBR286W	0	0	0.0128361858190709
YDL132W	0	0	0.0128283445326817
YKL170W	0	0	0.0128205128205128
YER126C	0	0	0.0128126906650397
YNL123W	0	0	0.0128048780487805
YGL150C	0	0	0.0127970749542962
YEL009C	0	0	0.01278928136419
YJR123W	0	0	0.0127814972611077
YFR006W	0	1	0.0127814972611077
YBR248C	0	0	0.0127737226277372
YAL010C	0	0	0.0127659574468085
YOL002C	0	0	0.0127582017010936
YDR152W	0	1	0.0127582017010936
YDL178W	0	0	0.0127504553734062
YBR034C	0	0	0.0127427184466019
YBL069W	0	0	0.0127349909035779
YLL023C	0	1	0.0127349909035779
YKL068W	0	0	0.0127272727272727
YGL206C	0	0	0.0127195639006663
YAL017W	0	0	0.0127118644067797
YOR056C	0	0	0.0127041742286751
YAL008W	0	1	0.0127041742286751
YDR397C	0	0	0.0126964933494559
YER122C	0	0	0.0126888217522659
YDR055W	0	0	0.0126811594202899
YOR217W	0	0	0.0126735063367532
YAL011W	0	0	0.0126658624849216
YNL026W	0	0	0.0126582278481013
YDR449C	0	0	0.0126506024096386
YNL046W	0	0	0.0126429861529199
YKL116C	0	0	0.0126353790613718
YEL058W	0	0	0.0126277811184606
YDR035W	0	0	0.0126201923076923
YOR116C	0	0	0.0126126126126126
YAL031C	0	0	0.0126050420168067
YIL022W	0	0	0.0125974805038992
YPR175W	0	0	0.012589928057554
YPL126W	0	0	0.0125823846614739
YAL040C	0	0	0.0125748502994012
YER149C	0	0	0.0125673249551167
YPR165W	0	0	0.0125598086124402
YER178W	0	0	0.0125523012552301
YPL038W	0	0	0.0125448028673835
YER174C	0	0	0.0125373134328358
YGR136W	0	1	0.0125373134328358
YMR027W	0	1	0.0125373134328358
YFL044C	0	0	0.0125298329355609
YPL241C	0	0	0.0125223613595707
YAL025C	0	0	0.0125148986889154
YDR324C	0	0	0.0125074449076831
YAL021C	0	0	0.0125
YGR120C	0	0	0.0124925639500297
YBR039W	0	0	0.0124851367419738
YPR086W	0	0	0.0124777183600713
YGL147C	0	0	0.0124703087885986
YDL042C	0	0	0.0124629080118694
YKR038C	0	0	0.0124555160142349
YEL056W	0	0	0.012448132780083
YHR069C	0	0	0.0124407582938389
YJL122W	0	0	0.0124333925399645
YGL151W	0	0	0.0124260355029586
YCR020C-A	0	0	0.0124186871673566
YDR465C	0	0	0.0124113475177305
YBL021C	0	0	0.0124040165386887
YAL001C	0	0	0.012396694214876
YLR071C	0	0	0.0123893805309735
YKL214C	0	0	0.0123820754716981
YLL004W	0	0	0.0123747790218032
YKL015W	0	0	0.0123674911660777
YLR386W	0	0	0.0123602118893467
YPL032C	0	0	0.0123529411764706
YNL284C	0	0	0.0123456790123457
YKL014C	0	0	0.0123384253819036
YLR083C	0	1	0.0123384253819036
YML124C	0	0	0.0123311802701116
YDL195W	0	0	0.0123239436619718
YOR160W	0	0	0.012316715542522
YOR091W	0	0	0.0123094958968347
YBR014C	0	1	0.0123094958968347
YGL092W	0	0	0.0123022847100176
YAR014C	0	0	0.0122950819672131
YLR043C	0	0	0.0122878876535986
YOL076W	0	0	0.012280701754386
YBR251W	0	0	0.0122735242548217
YCR009C	0	0	0.0122663551401869
YDL134C	0	0	0.0122591943957968
YER027C	0	0	0.0122520420070012
YAL043C	0	0	0.0122448979591837
YOR344C	0	0	0.0122377622377622
YLR183C	0	0	0.0122306348281887
YFR024C-A	0	0	0.0122235157159488
YPL053C	0	0	0.012216404886562
YKL088W	0	0	0.0122093023255814
YOL058W	0	0	0.0122022080185938
YPL084W	0	0	0.0121951219512195
YGL026C	0	0	0.012188044109112
YBR158W	0	0	0.0121809744779582
YAR003W	0	0	0.0121739130434783
YJR136C	0	0	0.0121668597914253
YCR057C	0	0	0.0121598147075854
YBL016W	0	0	0.0121527777777778
YHR170W	0	0	0.0121457489878543
YDR127W	0	0	0.0121387283236994
YHR118C	0	0	0.0121317157712305
YAL039C	0	0	0.0121247113163972
YML006C	0	0	0.0121177149451818
YAL055W	0	0	0.0121107266435986
YDL060W	0	0	0.0121037463976945
YKL204W	0	0	0.0120967741935484
YOR266W	0	0	0.0120898100172712
YHR072W	0	0	0.0120828538550058
YGL252C	0	0	0.012075905692927
YML072C	0	1	0.012075905692927
YML077W	0	0	0.0120689655172414
YHR196W	0	0	0.0120620333141872
YAL051W	0	0	0.0120551090700344
YLR373C	0	0	0.0120481927710843
YBL005W	0	0	0.0120412844036697
YBL045C	0	0	0.0120343839541547
YOR145C	0	0	0.0120274914089347
YLR007W	0	0	0.0120206067544362
YLR397C	0	0	0.0120137299771167
YEL032W	0	0	0.0120068610634648
YAL053W	0	0	0.012
YGR186W	0	0	0.0119931467732724
YML065W	0	0	0.011986301369863
YAL024C	0	0	0.0119794637763833
YHR043C	0	0	0.0119726339794755
YKL173W	0	0	0.011965811965812
YAL032C	0	0	0.0119589977220957
YDR368W	0	0	0.0119521912350598
YAL028W	0	0	0.0119453924914676
YMR049C	0	0	0.0119386014781126
YDR236C	0	0	0.0119318181818182
YKR014C	0	0	0.0119250425894378
YLR396C	0	0	0.0119182746878547
YLR242C	0	0	0.0119115144639818
YMR218C	0	0	0.0119047619047619
YPR144C	0	0	0.0118980169971671
YEL017W	0	0	0.0118912797281993
YDR099W	0	0	0.0118845500848896
YMR267W	0	0	0.0118778280542986
YMR074C	0	1	0.0118778280542986
YER070W	0	0	0.0118711136235161
YJL155C	0	0	0.011864406779661
YGR082W	0	0	0.0118577075098814
YHR081W	0	0	0.0118510158013544
YJR047C	0	0	0.011844331641286
YMR183C	0	0	0.0118376550169109
YJL203W	0	0	0.011830985915493
YOR122C	0	0	0.0118243243243243
YDR472W	0	0	0.0118176702307259
YAR033W	0	0	0.0118110236220472
YDR150W	0	0	0.0118043844856661
YAL049C	0	1	0.0118043844856661
YKR078W	0	0	0.0117977528089888
YLR345W	0	0	0.0117911285794497
YBR085W	0	0	0.0117845117845118
YCR081W	0	0	0.0117779024116657
YBL033C	0	0	0.0117713004484305
YOR014W	0	0	0.0117647058823529
YAL047C	0	0	0.0117581187010078
YPR023C	0	0	0.0117515388919978
YAL060W	0	0	0.011744966442953
YOR128C	0	0	0.0117384013415316
YOL041C	0	0	0.011731843575419
YGL201C	0	0	0.0117252931323283
YLL050C	0	0	0.01171875
YNR007C	0	0	0.0117122141662019
YBL078C	0	0	0.0117056856187291
YJL123C	0	1	0.0117056856187291
YJR031C	0	0	0.0116991643454039
YCR077C	0	0	0.0116926503340757
YMR001C	0	0	0.011686143572621
YOR207C	0	0	0.0116796440489433
YDR108W	0	0	0.0116731517509728
YOR304W	0	0	0.0116666666666667
YKL157W	0	0	0.0116601887840089
YPR188C	0	0	0.01165371809101
YML011C	0	0	0.0116472545757072
YIL118W	0	0	0.0116407982261641
YHR112C	0	0	0.0116343490304709
YKR088C	0	0	0.0116279069767442
YML001W	0	0	0.0116214720531267
YKL006C-A	0	0	0.0116150442477876
YKL025C	0	0	0.0116086235489221
YNL075W	0	0	0.0116022099447514
YMR289W	0	1	0.0116022099447514
YLR409C	0	0	0.0115958034235229
YGR261C	0	0	0.0115894039735099
YDR237W	0	0	0.0115830115830116
YDR301W	0	0	0.0115766262403528
YDL167C	0	0	0.0115702479338843
[truncated: 3,790 more rows]
