# Supplementary material for: Computationally Driven, Quantitative Experiments Discover Genes Required for Mitochondrial Biogenesis
Source: PLoS Genet. 2009 Mar 20;5(3):e1000407. doi: 10.1371/journal.pgen.1000407 (PMC2648979; doi:10.1371/journal.pgen.1000407)
Supplement: Dataset S2 — Top 100 novel ensemble predictions for additional yeast biological processes. A zip file containing 387 tab-delimited text files of the ensemble predictions for the indicated Gene Ontology Biological Process Term. (21.70 MB GZ) [file pgen.1000407.s013.gz › GO_0006623.txt]

ORF	AnnotatedToTerm?	Uncharacterized_04152007?	Precision
YNR007C	1	0	1.0
YJL036W	1	0	1.0
YBL078C	1	0	1.0
YHR171W	1	0	1.0
YPL100W	1	0	1.0
YDR358W	1	0	1.0
YHL002W	1	0	1.0
YPL084W	1	0	1.0
YOR036W	0	0	0.9
YBR290W	1	0	0.9
YJL155C	0	0	0.818181818181818
YGL095C	0	0	0.75
YMR110C	0	0	0.714285714285714
YOL082W	1	0	0.714285714285714
YPL123C	0	0	0.666666666666667
YIL097W	0	0	0.625
YPL196W	0	0	0.588235294117647
YMR029C	0	0	0.555555555555556
YLR025W	0	0	0.526315789473684
YNL265C	0	0	0.5
YPR079W	0	0	0.5
YJL053W	0	0	0.5
YPR185W	1	0	0.5
YDL113C	1	0	0.5
YMR311C	0	0	0.481481481481481
YMR077C	0	0	0.481481481481481
YLR119W	1	0	0.481481481481481
YDR202C	0	0	0.466666666666667
YOR069W	0	0	0.466666666666667
YJR102C	1	0	0.466666666666667
YDR069C	0	0	0.451612903225806
YNL084C	0	0	0.444444444444444
YKL179C	0	0	0.444444444444444
YDR258C	0	0	0.444444444444444
YPL002C	1	0	0.444444444444444
YLR240W	1	0	0.444444444444444
YGR111W	0	0	0.432432432432432
YDL045C	0	0	0.428571428571429
YPR081C	0	0	0.428571428571429
YPL070W	0	0	0.428571428571429
YMR004W	1	0	0.428571428571429
YOR089C	1	0	0.428571428571429
YLR423C	0	0	0.418604651162791
YLL026W	0	0	0.409090909090909
YKL041W	0	0	0.4
YHL019C	0	0	0.391304347826087
YKL012W	0	0	0.382978723404255
YKL193C	0	0	0.38
YLL039C	0	0	0.38
YLR417W	1	0	0.38
YOR070C	0	0	0.372549019607843
YFR008W	0	0	0.368421052631579
YNR006W	0	0	0.368421052631579
YBR272C	0	0	0.368421052631579
YNL223W	1	0	0.368421052631579
YER162C	0	0	0.368421052631579
YPL065W	1	0	0.368421052631579
YER142C	0	0	0.362068965517241
YCL052C	0	0	0.355932203389831
YOL032W	0	0	0.35
YMR197C	0	0	0.344262295081967
YLR097C	0	0	0.338709677419355
YKL002W	0	0	0.333333333333333
YER136W	0	0	0.328125
YOR035C	0	0	0.323076923076923
YDL234C	0	0	0.318181818181818
YCR009C	0	0	0.313432835820896
YLR148W	0	0	0.308823529411765
YJR044C	0	0	0.305555555555556
YDR379W	0	0	0.305555555555556
YBR216C	0	0	0.305555555555556
YPL120W	1	0	0.305555555555556
YBR170C	0	0	0.301369863013699
YOR245C	0	0	0.297297297297297
YLR039C	0	0	0.293333333333333
YBR128C	0	0	0.289473684210526
YPL240C	0	0	0.285714285714286
YMR231W	0	0	0.282051282051282
YBR279W	0	0	0.278481012658228
YJR033C	0	0	0.27710843373494
YDR313C	0	0	0.27710843373494
YBL058W	0	0	0.27710843373494
YBR217W	1	0	0.27710843373494
YOR132W	0	0	0.273809523809524
YLR360W	0	0	0.272727272727273
YDR027C	0	0	0.272727272727273
YBR165W	0	0	0.272727272727273
YDL149W	1	0	0.272727272727273
YBR288C	0	0	0.271739130434783
YOL018C	0	0	0.271739130434783
YBR273C	0	0	0.271739130434783
YKR020W	1	0	0.271739130434783
YBR024W	0	0	0.268817204301075
YBR102C	0	0	0.265957446808511
YLR262C	0	0	0.263157894736842
YBR289W	0	0	0.260416666666667
YDR323C	0	0	0.257731958762887
YAL002W	0	0	0.257425742574257
YKL007W	0	0	0.257425742574257
YBR077C	0	0	0.257425742574257
YFR021W	1	0	0.257425742574257
YBR139W	0	0	0.257142857142857
YDR196C	0	0	0.257142857142857
YJL154C	0	0	0.257142857142857
YGR206W	1	0	0.257142857142857
YBR103W	0	0	0.254716981132075
YJR059W	0	0	0.252336448598131
YJL031C	0	0	0.25
YGR258C	0	0	0.25
YDR162C	0	0	0.25
YLR408C	0	1	0.25
YNL243W	0	0	0.25
YMR178W	0	1	0.25
YDL077C	0	0	0.25
YLL040C	0	0	0.25
YGR223C	0	1	0.25
YLR181C	0	0	0.25
YKR001C	1	0	0.25
YBR131W	1	0	0.25
YDR456W	0	0	0.247863247863248
YHL027W	0	0	0.245762711864407
YHR012W	0	0	0.243697478991597
YDR479C	0	0	0.241666666666667
YOR109W	0	0	0.24
YKL190W	0	0	0.24
YGL248W	0	0	0.24
YDR425W	0	0	0.24
YBL017C	1	0	0.24
YOL108C	0	0	0.238461538461538
YNL041C	0	0	0.238461538461538
YPL152W	0	0	0.238461538461538
YPR173C	0	0	0.238461538461538
YBR097W	1	0	0.238461538461538
YOR106W	0	0	0.236641221374046
YBL025W	0	0	0.234848484848485
YNL293W	0	0	0.233082706766917
YKR088C	0	0	0.23134328358209
YBL022C	0	0	0.22962962962963
YMR284W	0	0	0.228571428571429
YPL138C	0	0	0.228571428571429
YBL050W	0	0	0.228571428571429
YIL173W	0	0	0.228571428571429
YBR164C	1	0	0.228571428571429
YOR275C	0	0	0.226950354609929
YOL065C	0	0	0.225352112676056
YHR138C	0	0	0.224489795918367
YBR236C	0	0	0.224489795918367
YML057W	0	0	0.224489795918367
YBL007C	0	0	0.224489795918367
YDR200C	1	0	0.224489795918367
YPL087W	0	0	0.222972972972973
YBR129C	0	0	0.221476510067114
YLR250W	0	0	0.22
YBR212W	0	0	0.218543046357616
YNL294C	0	0	0.217105263157895
YGL156W	0	0	0.215686274509804
YDR229W	0	0	0.214285714285714
YMR183C	0	0	0.212903225806452
YNL136W	0	0	0.211538461538462
YBL047C	0	0	0.210191082802548
YDR171W	0	0	0.209876543209877
YMR135C	0	0	0.209876543209877
YBR228W	0	0	0.209876543209877
YNL159C	0	0	0.209876543209877
YKR035W-A	1	0	0.209876543209877
YBR058C	0	0	0.208588957055215
YDR392W	0	0	0.208333333333333
YBR059C	0	0	0.208333333333333
YBR119W	0	0	0.208333333333333
YBR276C	0	0	0.208333333333333
YCL008C	1	0	0.208333333333333
YGL206C	0	0	0.207100591715976
YDR126W	0	0	0.205882352941176
YKL061W	0	1	0.205882352941176
YBR007C	0	1	0.205882352941176
YMR171C	0	1	0.205882352941176
YLR418C	0	0	0.204678362573099
YBR036C	0	0	0.203488372093023
YNL257C	0	0	0.202312138728324
YBR023C	0	0	0.201149425287356
YPL259C	0	0	0.2
YNL086W	0	1	0.2
YBR168W	0	0	0.198924731182796
YBL019W	0	0	0.198924731182796
YJL029C	0	0	0.198924731182796
YBR229C	0	0	0.198924731182796
YAL015C	0	0	0.198924731182796
YBL088C	0	0	0.198924731182796
YBL037W	0	0	0.198924731182796
YDR080W	0	0	0.198924731182796
YML001W	0	0	0.198924731182796
YGL124C	1	0	0.198924731182796
YKR014C	1	0	0.198924731182796
YPL096W	0	0	0.197860962566845
YHR105W	0	1	0.197860962566845
YBR123C	0	0	0.196808510638298
YOL096C	0	0	0.195767195767196
YPR134W	0	0	0.194736842105263
YDR293C	0	0	0.193717277486911
YHR195W	0	0	0.192708333333333
YDR003W	0	0	0.191709844559585
YBR245C	0	0	0.190721649484536
YBR199W	0	0	0.18974358974359
YBL060W	0	1	0.18974358974359
YNL156C	0	0	0.188775510204082
YLR251W	0	0	0.187817258883249
YJL094C	0	0	0.186868686868687
YBR260C	0	0	0.185929648241206
YDR122W	0	0	0.185
YBR127C	0	0	0.18407960199005
YBR207W	0	0	0.183168316831683
YGL079W	0	1	0.183168316831683
YBR211C	0	0	0.182266009852217
YBR063C	0	1	0.182266009852217
YJR036C	0	0	0.181372549019608
YLR268W	0	0	0.180487804878049
YBR153W	0	0	0.179611650485437
YML068W	0	0	0.178743961352657
YHL040C	0	0	0.177884615384615
YBR125C	0	1	0.177884615384615
YGR048W	0	0	0.177033492822967
YLR073C	0	1	0.177033492822967
YBL046W	0	0	0.176190476190476
YLR309C	0	0	0.175355450236967
YDR254W	0	0	0.174528301886792
YLR270W	0	0	0.173708920187793
YNL271C	0	0	0.172897196261682
YDR330W	0	0	0.172093023255814
YGL227W	0	0	0.171296296296296
YBR080C	0	0	0.170506912442396
YDR001C	0	0	0.169724770642202
YBL080C	0	0	0.168949771689498
YGL180W	0	0	0.168181818181818
YJR125C	0	0	0.167420814479638
YLR102C	0	0	0.166666666666667
YOR054C	0	0	0.165919282511211
YAL013W	0	0	0.165178571428571
YBR175W	0	0	0.164444444444444
YNR051C	0	0	0.163716814159292
YNL153C	0	0	0.162995594713656
YBL006C	0	0	0.162280701754386
YKL189W	0	0	0.161572052401747
YLR170C	0	0	0.160869565217391
YNL051W	0	0	0.160337552742616
YMR152W	0	0	0.160337552742616
YBR227C	0	1	0.160337552742616
YBL102W	0	0	0.160337552742616
YDR058C	0	0	0.160337552742616
YBR057C	0	0	0.160337552742616
YBR235W	0	1	0.160337552742616
YBR255W	0	1	0.160337552742616
YLR093C	0	0	0.160337552742616
YML041C	1	0	0.160337552742616
YMR159C	0	0	0.159663865546218
YDR315C	0	0	0.158995815899582
YBR016W	0	0	0.158333333333333
YBR095C	0	0	0.157676348547718
YOR075W	0	0	0.15702479338843
YBL010C	0	1	0.15702479338843
YMR054W	0	0	0.156378600823045
YMR140W	0	0	0.155737704918033
YNL025C	0	0	0.155102040816327
YBR003W	0	0	0.154471544715447
YBL009W	0	0	0.153846153846154
YBR008C	0	0	0.153225806451613
YGR142W	0	0	0.152610441767068
YDR255C	0	0	0.152
YBR176W	0	0	0.151394422310757
YLR260W	0	0	0.150793650793651
YBR204C	0	1	0.150793650793651
YBL084C	0	0	0.150197628458498
YJR086W	0	0	0.149606299212598
YGL006W	0	0	0.149019607843137
YDL006W	0	0	0.1484375
YGL181W	0	0	0.147859922178988
YOR113W	0	0	0.147286821705426
YEL012W	0	0	0.146718146718147
YKL135C	0	0	0.146153846153846
YBR026C	0	0	0.145593869731801
YLR396C	0	0	0.145038167938931
YPR155C	0	0	0.144486692015209
YJR005W	0	0	0.143939393939394
YBL041W	0	0	0.143911439114391
YMR261C	0	0	0.143911439114391
YDR204W	0	0	0.143911439114391
YOR386W	0	0	0.143911439114391
YGR167W	0	0	0.143911439114391
YDL147W	0	0	0.143911439114391
YGR141W	1	0	0.143911439114391
YBR234C	0	0	0.143382352941176
YBL089W	0	0	0.142857142857143
YKL213C	0	0	0.142335766423358
YPL051W	0	0	0.141818181818182
YNL107W	0	0	0.141304347826087
YBR215W	0	0	0.140794223826715
YMR041C	0	0	0.140287769784173
YBR110W	0	0	0.139784946236559
YDR484W	0	0	0.139285714285714
YBR233W	0	1	0.139285714285714
YMR302C	0	0	0.138790035587189
YMR275C	0	0	0.138297872340426
YLR238W	0	0	0.137809187279152
YDR486C	0	0	0.137323943661972
YBR254C	0	0	0.136842105263158
YBR004C	0	0	0.136363636363636
YKL168C	0	1	0.136363636363636
YMR139W	0	0	0.13588850174216
YMR028W	0	0	0.135416666666667
YMR263W	0	0	0.134948096885813
YBR200W	0	0	0.13448275862069
YBR210W	0	0	0.134020618556701
YBR060C	0	0	0.133561643835616
YBR140C	0	0	0.133105802047782
YNR010W	0	0	0.13265306122449
YBR221C	0	0	0.132203389830508
YBR179C	0	0	0.131756756756757
YKR067W	0	0	0.131313131313131
YMR119W	0	0	0.130872483221477
YBR274W	0	0	0.130434782608696
YBR033W	0	1	0.130434782608696
YGR100W	0	0	0.13
YBR042C	0	0	0.129568106312292
YDR388W	0	0	0.129139072847682
YDR436W	0	0	0.128712871287129
YOL013C	0	0	0.128289473684211
YBR122C	0	0	0.127868852459016
YBR259W	0	1	0.127868852459016
YBL063W	0	0	0.127450980392157
YBR237W	0	0	0.127035830618893
YBL001C	0	0	0.126623376623377
YOR327C	0	0	0.12621359223301
YLL015W	0	0	0.125806451612903
YBL091C-A	0	1	0.125806451612903
YAL055W	0	0	0.12540192926045
YDL192W	0	0	0.125
YLR330W	0	0	0.124600638977636
YFL013C	0	0	0.124242424242424
YBL056W	0	0	0.124242424242424
YDR084C	0	0	0.124242424242424
YBR219C	0	1	0.124242424242424
YCL032W	0	0	0.124242424242424
YPL159C	0	0	0.124242424242424
YDR272W	0	0	0.124242424242424
YBR225W	0	1	0.124242424242424
YPR180W	0	0	0.124242424242424
YDR289C	0	0	0.124242424242424
YDL115C	0	0	0.124242424242424
YCL035C	0	0	0.124242424242424
YLR006C	0	0	0.124242424242424
YNL127W	0	0	0.124242424242424
YBR270C	0	1	0.124242424242424
YNL297C	1	0	0.124242424242424
YOR249C	0	0	0.124242424242424
YBR062C	0	1	0.124242424242424
YDR085C	0	0	0.124242424242424
YBR094W	0	1	0.124242424242424
YPR107C	0	0	0.124242424242424
YNL242W	1	0	0.124242424242424
YFR040W	0	0	0.123867069486405
YIL010W	0	0	0.123493975903614
YMR092C	0	0	0.123123123123123
YMR210W	0	0	0.122754491017964
YBR293W	0	0	0.122388059701493
YBR108W	0	1	0.122388059701493
YBL064C	0	0	0.12202380952381
YGR019W	0	0	0.121661721068249
YDR468C	0	0	0.121301775147929
YCR036W	0	0	0.12094395280236
YML094W	0	0	0.120588235294118
YPR025C	0	0	0.120234604105572
YOR349W	0	0	0.119883040935673
YDL193W	0	0	0.119533527696793
YDL161W	0	0	0.119186046511628
YLR165C	0	0	0.118840579710145
YDR054C	0	0	0.11849710982659
YBR015C	0	0	0.118155619596542
YER103W	0	0	0.117816091954023
YJR050W	0	0	0.117478510028653
YGL086W	0	0	0.117142857142857
YPL181W	0	0	0.116809116809117
YJL128C	0	0	0.116477272727273
YBR161W	0	0	0.11614730878187
YGR229C	0	0	0.115819209039548
YPL235W	0	0	0.115492957746479
YBR055C	0	0	0.115168539325843
YDR244W	0	0	0.11484593837535
YLR200W	0	0	0.114525139664804
YBR020W	0	0	0.114206128133705
YBL031W	0	1	0.114206128133705
YER125W	0	0	0.113888888888889
YDL106C	0	0	0.113573407202216
YDR251W	0	0	0.113259668508287
YNL027W	0	0	0.112947658402204
YKL011C	0	0	0.112637362637363
YOR329C	0	0	0.112328767123288
YOL043C	0	0	0.112021857923497
YGR172C	0	0	0.111716621253406
YOR155C	0	0	0.111413043478261
YDR129C	0	0	0.111111111111111
YBR061C	0	0	0.111111111111111
YLR163C	0	0	0.111111111111111
YBR220C	0	1	0.111111111111111
YDR329C	0	0	0.111111111111111
YFR010W	0	0	0.111111111111111
YBL067C	0	1	0.111111111111111
YGR042W	0	0	0.111111111111111
YBL038W	0	0	0.111111111111111
YBR195C	0	0	0.111111111111111
YBR081C	0	0	0.111111111111111
YGL104C	1	0	0.111111111111111
YOL072W	0	0	0.110817941952507
YMR053C	0	0	0.110526315789474
YOR068C	0	0	0.110236220472441
YBR280C	0	0	0.109947643979058
YBL036C	0	0	0.109660574412533
YNL133C	0	0	0.109375
YBR162W-A	0	0	0.109090909090909
YLR345W	0	0	0.10880829015544
YLR258W	0	0	0.108527131782946
YIL007C	0	0	0.108247422680412
YBR173C	0	0	0.107969151670951
YLR324W	0	0	0.107692307692308
YCR094W	0	0	0.107416879795396
YBL051C	0	0	0.107142857142857
YBL020W	0	0	0.106870229007634
YBL057C	0	0	0.106598984771574
YBR141C	0	1	0.106598984771574
YBR192W	0	0	0.106329113924051
YPR179C	0	0	0.106060606060606
YLR133W	0	0	0.105793450881612
YGR231C	0	0	0.105527638190955
YJL099W	0	0	0.105263157894737
YJR084W	0	0	0.105
YOR076C	0	0	0.104738154613466
YPL224C	0	0	0.104477611940299
YJR052W	0	0	0.104218362282878
YPR108W	0	0	0.103960396039604
YOR124C	0	0	0.103703703703704
YKL129C	0	0	0.103448275862069
YML007W	0	0	0.103194103194103
YOL012C	0	0	0.102941176470588
YPL241C	0	0	0.102689486552567
YGL167C	0	0	0.102625298329356
YPR029C	0	0	0.102625298329356
YBR194W	0	1	0.102625298329356
YNL097C	0	0	0.102625298329356
YPL195W	0	0	0.102625298329356
YBR193C	0	0	0.102625298329356
YML071C	0	0	0.102625298329356
YDL142C	0	0	0.102625298329356
YBR188C	0	0	0.102625298329356
YBR167C	0	0	0.102625298329356
YLR431C	1	0	0.102625298329356
YBL055C	0	0	0.102380952380952
YGL091C	0	0	0.102137767220903
YIL036W	0	0	0.101895734597156
YBL011W	0	0	0.101654846335697
YIL077C	0	0	0.101415094339623
YGL130W	0	0	0.101176470588235
YBR251W	0	0	0.10093896713615
YMR068W	0	0	0.100702576112412
YGR078C	0	0	0.100467289719626
YIL107C	0	0	0.1002331002331
YOR005C	0	0	0.1
YBR041W	0	0	0.0997679814385151
YBR151W	0	1	0.0997679814385151
YDR159W	0	0	0.099537037037037
YGR163W	0	0	0.0993071593533487
YBR197C	0	1	0.0993071593533487
YMR304W	0	0	0.0990783410138249
YKL188C	0	0	0.0988505747126437
YBL105C	0	0	0.0986238532110092
YBL107C	0	1	0.0986238532110092
YOL117W	0	0	0.0983981693363844
YIL045W	0	0	0.0981735159817352
YIL112W	0	0	0.0979498861047836
YBR143C	0	0	0.0977272727272727
YGR028W	0	0	0.0975056689342404
YBR106W	0	0	0.0972850678733032
YLR189C	0	0	0.0970654627539503
YKL195W	0	0	0.0968468468468468
YOR259C	0	0	0.0966292134831461
YBR265W	0	0	0.0964125560538117
YMR180C	0	0	0.0961968680089485
YLR381W	0	0	0.0959821428571429
YBR169C	0	0	0.0957683741648107
YBR202W	0	0	0.0955555555555556
YBL035C	0	0	0.0953436807095344
YBR082C	0	0	0.0951327433628319
YGL008C	0	0	0.0949227373068433
YKL034W	0	0	0.0947136563876652
YJL081C	0	0	0.0945054945054945
YOR261C	0	0	0.0942982456140351
YOL071W	0	0	0.0940919037199125
YGL161C	0	0	0.0938864628820961
YBL104C	0	1	0.0938864628820961
YBR264C	0	0	0.093681917211329
YAL026C	0	0	0.0934782608695652
YBR275C	0	0	0.0932754880694143
YKL079W	0	0	0.0930735930735931
YDR022C	0	0	0.0928725701943845
YHR004C	0	0	0.0926724137931035
YHR002W	0	0	0.0924731182795699
YBR096W	0	1	0.0924731182795699
YPR026W	0	0	0.092274678111588
YDR512C	0	0	0.0920770877944325
YBR149W	0	0	0.0918803418803419
YMR271C	0	0	0.0916844349680171
YLR219W	0	0	0.0914893617021277
YBR239C	0	1	0.0914893617021277
YBR263W	0	0	0.0912951167728238
YDR460W	0	0	0.0911016949152542
YGR186W	0	0	0.0909090909090909
YML121W	0	0	0.0907172995780591
YBR172C	0	0	0.0905263157894737
YKL124W	0	0	0.0903361344537815
YGR194C	0	0	0.090146750524109
YCR088W	0	0	0.0899581589958159
YER119C	0	0	0.0897703549060543
YAL030W	0	0	0.0895833333333333
YCR044C	0	0	0.0893970893970894
YPR023C	0	0	0.0892116182572614
YMR087W	0	0	0.0890269151138716
YCL057W	0	0	0.0888429752066116
YBR155W	0	0	0.088659793814433
YBR258C	0	0	0.088477366255144
YDL100C	0	0	0.0882956878850103
YMR173W	0	0	0.0881147540983607
YDR088C	0	0	0.0879345603271984
YBR159W	0	0	0.0877551020408163
YBR246W	0	1	0.0877551020408163
YJL165C	0	0	0.0875763747454175
YBR022W	0	0	0.0873983739837398
YOL004W	0	0	0.0872210953346856
YML070W	0	0	0.0870445344129555
YGR105W	0	0	0.0868686868686869
YGL004C	0	0	0.0866935483870968
YDR294C	0	0	0.0865191146881288
YBL061C	0	0	0.0863453815261044
YNL091W	0	0	0.0861723446893788
YDR168W	0	0	0.086
YDL132W	0	0	0.0858283433133733
YBR271W	0	0	0.0856573705179283
YBR205W	0	0	0.0854870775347912
YBL091C	0	0	0.0853174603174603
YLR201C	0	0	0.0851485148514852
YEL003W	0	0	0.0849802371541502
YPR055W	0	0	0.0848126232741617
YEL062W	0	0	0.0846456692913386
YBR166C	0	0	0.0844793713163065
YOL063C	0	0	0.0843137254901961
YGR002C	0	0	0.0842911877394636
YLR166C	0	0	0.0842911877394636
YBL014C	0	0	0.0842911877394636
YPL203W	0	0	0.0842911877394636
YJL047C	0	0	0.0842911877394636
YPR072W	0	0	0.0842911877394636
YBR253W	0	0	0.0842911877394636
YCL034W	0	0	0.0842911877394636
YJR134C	0	1	0.0842911877394636
YOR014W	0	0	0.0842911877394636
YGR046W	0	0	0.0842911877394636
YGR112W	0	0	0.0842911877394636
YJR126C	1	0	0.0842911877394636
YDR153C	0	0	0.0841300191204589
YPL228W	0	0	0.083969465648855
YAL021C	0	0	0.0838095238095238
YKR029C	0	0	0.0836501901140684
YKL103C	0	0	0.0836431226765799
YBL068W	0	0	0.0836431226765799
YBL101C	0	0	0.0836431226765799
YGL237C	0	0	0.0836431226765799
YBR242W	0	1	0.0836431226765799
YBR268W	0	0	0.0836431226765799
YGL005C	0	0	0.0836431226765799
YAL011W	0	0	0.0836431226765799
YBR214W	0	0	0.0836431226765799
YLR362W	0	0	0.0836431226765799
YLR361C	0	0	0.0836431226765799
YJR130C	0	0	0.0836431226765799
YNL093W	1	0	0.0836431226765799
YGL252C	0	0	0.0834879406307978
YBR078W	0	0	0.0833333333333333
YBL008W	0	0	0.0831792975970425
YDL020C	0	0	0.0830258302583026
YKL025C	0	0	0.0828729281767956
YPL161C	0	0	0.0827205882352941
YMR250W	0	0	0.0826010544815466
YBR002C	0	0	0.0826010544815466
YDR421W	0	0	0.0826010544815466
YGR261C	0	0	0.0826010544815466
YAR002W	0	0	0.0826010544815466
YMR137C	0	0	0.0826010544815466
YHR106W	0	0	0.0826010544815466
YNL192W	0	0	0.0826010544815466
YJL102W	0	0	0.0826010544815466
YBR198C	0	0	0.0826010544815466
YDR284C	0	0	0.0826010544815466
YJL203W	0	0	0.0826010544815466
YOR193W	0	0	0.0826010544815466
YGL153W	0	0	0.0826010544815466
YLR206W	0	0	0.0826010544815466
YBL093C	0	0	0.0826010544815466
YNL267W	0	0	0.0826010544815466
YHR006W	0	0	0.0826010544815466
YGR253C	0	0	0.0826010544815466
YDL126C	0	0	0.0826010544815466
YBR073W	0	0	0.0826010544815466
YMR021C	0	0	0.0826010544815466
YPL045W	1	0	0.0826010544815466
YPL154C	0	0	0.0826010544815466
YDR485C	1	0	0.0826010544815466
YJR110W	0	0	0.0824561403508772
YMR294W	0	0	0.0823117338003503
YLR176C	0	0	0.0821678321678322
YER059W	0	0	0.0820244328097731
YML117W	0	0	0.0818815331010453
YLR216C	0	0	0.0817391304347826
YOR173W	0	0	0.0815972222222222
YBL079W	0	0	0.0814558058925477
YMR052W	0	0	0.0813559322033898
YDR287W	0	0	0.0813559322033898
YFR019W	0	0	0.0813559322033898
YER143W	0	0	0.0813559322033898
YHR191C	0	0	0.0813559322033898
YOR018W	0	0	0.0813559322033898
YBR257W	0	0	0.0813559322033898
YNL009W	0	0	0.0813559322033898
YBL032W	0	0	0.0813559322033898
YOR256C	0	0	0.0813559322033898
YOR090C	0	0	0.0813559322033898
YGR008C	0	0	0.0813559322033898
YPR049C	1	0	0.0813559322033898
YDR350C	0	0	0.0812182741116751
YPL166W	0	0	0.0810810810810811
YDR018C	0	0	0.0809443507588533
YJL192C	0	0	0.0808080808080808
YGR013W	0	0	0.080672268907563
YOR244W	0	0	0.0805369127516778
YLR266C	0	0	0.0804020100502513
YBR252W	0	0	0.0802675585284281
YDL225W	0	0	0.0801335559265442
YOR185C	0	0	0.08
YJR075W	0	0	0.0798668885191348
YMR296C	0	0	0.079734219269103
YBR281C	0	0	0.0796019900497512
YNL094W	0	0	0.0794701986754967
YPL164C	0	0	0.0793388429752066
YLR369W	0	0	0.0792079207920792
YDL058W	0	0	0.0790774299835255
YGL053W	0	0	0.0789473684210526
YNL008C	0	0	0.0788177339901478
YJL164C	0	0	0.0786885245901639
YNL173C	0	0	0.0785597381342062
YGR009C	0	0	0.0784313725490196
YJR062C	0	0	0.0783034257748776
YDR163W	0	0	0.0781758957654723
YBL052C	0	0	0.0780487804878049
YHR090C	0	0	0.0780254777070064
YLR248W	0	0	0.0780254777070064
YBR133C	0	0	0.0780254777070064
YBR038W	0	0	0.0780254777070064
YBR126C	0	0	0.0780254777070064
YPL055C	0	0	0.0780254777070064
YDL007W	0	0	0.0780254777070064
YER101C	0	1	0.0780254777070064
YGR170W	0	0	0.0780254777070064
YER122C	0	0	0.0780254777070064
YNL250W	0	0	0.0780254777070064
YDR318W	0	0	0.0780254777070064
YGL194C	0	0	0.0780254777070064
YHR108W	1	0	0.0780254777070064
YMR071C	0	0	0.0779014308426073
YER133W	0	0	0.0777777777777778
YKR003W	0	0	0.0776545166402536
YPL219W	0	0	0.0775316455696203
YOR162C	0	0	0.0774091627172196
YIL124W	0	0	0.0772870662460568
YFR004W	0	0	0.0771653543307087
YDL137W	0	0	0.0770440251572327
YNL076W	0	0	0.0769230769230769
YMR293C	0	0	0.0768025078369906
YBR136W	0	0	0.0766823161189358
YOL016C	0	0	0.0765625
YJL100W	0	0	0.0764430577223089
YMR020W	0	0	0.0763239875389408
YBR243C	0	0	0.0762052877138414
YLR028C	0	0	0.0760869565217391
YER173W	0	0	0.075968992248062
YLR080W	0	0	0.0758513931888545
YNL026W	0	0	0.0757341576506955
YJR083C	0	0	0.0756172839506173
YBR171W	0	0	0.0755007704160247
YGR193C	0	0	0.0753846153846154
YGL150C	0	0	0.0753012048192771
YBR017C	0	0	0.0753012048192771
YPL135W	0	0	0.0753012048192771
YJR099W	0	0	0.0753012048192771
YDR473C	0	0	0.0753012048192771
YOR194C	0	0	0.0753012048192771
YDR530C	0	0	0.0753012048192771
YBL090W	0	0	0.0753012048192771
YBL106C	0	0	0.0753012048192771
YDR469W	0	0	0.0753012048192771
YNL039W	0	0	0.0753012048192771
YOR023C	0	0	0.0753012048192771
YEL018W	0	0	0.0753012048192771
YOL129W	1	0	0.0753012048192771
YJR035W	0	0	0.0752532561505065
YDR452W	0	0	0.0752532561505065
YLR298C	0	0	0.0752532561505065
YPL214C	0	0	0.0752532561505065
YHL031C	0	0	0.0752532561505065
YOL060C	0	0	0.0752532561505065
YBR256C	0	0	0.0752532561505065
YDR068W	0	1	0.0752532561505065
YBR086C	0	0	0.0752532561505065
YBR030W	0	0	0.0752532561505065
YGL203C	0	0	0.0752532561505065
YIL034C	0	0	0.0752532561505065
YNL322C	0	0	0.0752532561505065
YJR096W	0	0	0.0752532561505065
YER022W	0	0	0.0752532561505065
YBR111C	0	1	0.0752532561505065
YBL023C	0	0	0.0752532561505065
YGR196C	0	1	0.0752532561505065
YPL004C	0	0	0.0752532561505065
YDR394W	0	0	0.0752532561505065
YAL028W	0	0	0.0752532561505065
YJL144W	0	0	0.0752532561505065
YOR003W	0	0	0.0752532561505065
YKL022C	0	0	0.0752532561505065
YDR043C	0	0	0.0752532561505065
YLR085C	1	0	0.0752532561505065
YNR049C	0	0	0.0752532561505065
YAL031C	0	0	0.0752532561505065
YOR057W	0	0	0.0752532561505065
YEL013W	1	0	0.0752532561505065
YKR019C	0	0	0.0751445086705202
YER007W	0	0	0.075036075036075
YGL037C	0	0	0.0749279538904899
YKL126W	0	0	0.0748201438848921
YNR023W	0	0	0.0747126436781609
YDR513W	0	0	0.0746054519368723
YEL061C	0	0	0.0744985673352436
YPL206C	0	0	0.0743919885550787
YGR056W	0	0	0.0742857142857143
YOR138C	0	0	0.0741797432239658
YNL325C	0	0	0.0740740740740741
YBR001C	0	0	0.0739687055476529
YBR056W	0	1	0.0739687055476529
YOR367W	0	0	0.0738636363636364
YBL024W	0	0	0.0737588652482269
YER021W	0	0	0.0736543909348442
YDR074W	0	0	0.0735502121640736
YPL003W	0	0	0.0734463276836158
YBL082C	0	0	0.073342736248237
YBR109C	0	0	0.0732394366197183
YKL212W	0	0	0.0731364275668073
YBR006W	0	0	0.0730337078651685
YGL020C	0	0	0.0729312762973352
YOL130W	0	0	0.0728291316526611
YBL033C	0	0	0.0727272727272727
YLR284C	0	0	0.0726256983240224
YML049C	0	0	0.0725244072524407
YMR160W	0	1	0.0725244072524407
YDL215C	0	0	0.0724233983286908
YJL005W	0	0	0.0723226703755216
YNL006W	0	0	0.0722222222222222
YJL004C	0	0	0.072122052704577
YDL097C	0	0	0.07202216066482
YOL062C	0	0	0.0719225449515906
YDR057W	0	0	0.0718232044198895
YHR114W	0	0	0.0717241379310345
YHR112C	0	0	0.0716253443526171
YMR039C	0	0	0.0715268225584594
YDR335W	0	0	0.0714285714285714
YGL212W	0	0	0.0713305898491084
YNL215W	0	1	0.0713305898491084
YOR330C	0	0	0.0712328767123288
YGL098W	0	0	0.0711354309165527
YNL263C	0	0	0.0710382513661202
YGL044C	0	0	0.0709413369713506
YDL027C	0	1	0.0709413369713506
YOR353C	0	0	0.0708446866485014
YPR178W	0	0	0.0707482993197279
YBR011C	0	0	0.0706521739130435
YBR231C	0	0	0.0705563093622795
YKR101W	0	0	0.0704607046070461
YMR114C	0	1	0.0704607046070461
YFL026W	0	0	0.0703653585926928
YDR160W	0	0	0.0702702702702703
YFL049W	0	0	0.0701754385964912
YDL099W	0	0	0.0700808625336927
YJL030W	0	0	0.0699865410497981
YKL140W	0	0	0.0698924731182796
YMR299C	0	0	0.0697986577181208
YLR178C	0	0	0.0697050938337802
YGL141W	0	0	0.069611780455154
YML034W	0	0	0.0695538057742782
YMR109W	0	0	0.0695538057742782
YLR371W	0	0	0.0695538057742782
YNL012W	0	0	0.0695538057742782
YGL134W	0	0	0.0695538057742782
YLR128W	0	0	0.0695538057742782
YDR141C	0	0	0.0695538057742782
YDR189W	0	0	0.0695538057742782
YDR368W	0	0	0.0695538057742782
YLR026C	0	0	0.0695538057742782
YPR188C	0	0	0.0695538057742782
YOL044W	0	0	0.0695538057742782
YHR075C	0	0	0.0695538057742782
YOR336W	0	0	0.0695538057742782
YDR495C	1	0	0.0695538057742782
YFR029W	0	0	0.0694626474442988
YKR004C	0	0	0.0693717277486911
YML062C	0	0	0.069281045751634
YIL144W	0	0	0.0691906005221932
YDL059C	0	0	0.0691003911342894
YLR273C	0	0	0.0690104166666667
YDR183W	0	0	0.0689206762028609
YDR369C	0	0	0.0688311688311688
YIL065C	0	0	0.0687418936446174
YGR120C	0	0	0.0686528497409326
YGL233W	0	0	0.0685640362225097
YNL330C	0	0	0.0684754521963824
YBR283C	0	0	0.0683870967741936
YDR181C	0	0	0.0682989690721649
YKR051W	0	1	0.0682989690721649
YPL270W	0	0	0.0682110682110682
YPL060W	0	0	0.0681233933161954
YDL074C	0	0	0.0680359435173299
YIL084C	0	0	0.0679487179487179
YDR219C	0	0	0.0678617157490397
YGL185C	0	0	0.0677749360613811
YHR030C	0	0	0.0676883780332056
YOL025W	0	0	0.0676020408163265
YHL009C	0	0	0.067515923566879
YDR137W	0	0	0.0674300254452926
YKR007W	0	0	0.0673443456162643
YGR270W	0	0	0.067258883248731
YKR076W	0	0	0.0671736375158428
YOR216C	0	0	0.0670886075949367
YKL157W	0	0	0.0670037926675095
YBR160W	0	0	0.0669191919191919
YDR435C	0	0	0.0668348045397226
YJL168C	0	0	0.0667506297229219
YHR129C	0	0	0.0666666666666667
YEL039C	0	0	0.0665829145728643
YMR105C	0	0	0.0664993726474278
YDR182W	0	0	0.0664160401002506
YPL091W	0	0	0.0663329161451815
YLR115W	0	0	0.06625
YOL081W	0	0	0.066167290886392
YOR357C	0	0	0.0660847880299252
YDR099W	0	0	0.0660024906600249
YPL174C	0	0	0.0659203980099503
YPR148C	0	1	0.0659203980099503
YJL044C	0	0	0.0658385093167702
YCR033W	0	0	0.0657568238213399
YNR059W	0	0	0.0656753407682776
YNL272C	0	0	0.0655940594059406
YPR141C	0	0	0.065512978986403
YGR070W	0	0	0.0654320987654321
YGL244W	0	0	0.0653753026634383
YIL156W	0	0	0.0653753026634383
YKR031C	0	0	0.0653753026634383
YPL176C	0	0	0.0653753026634383
YIL033C	0	0	0.0653753026634383
YOR299W	0	0	0.0653753026634383
YJR058C	0	0	0.0653753026634383
YMR030W	0	0	0.0653753026634383
YOR141C	0	1	0.0653753026634383
YGR255C	0	0	0.0653753026634383
YBL103C	0	0	0.0653753026634383
YMR237W	0	0	0.0653753026634383
YGL084C	0	0	0.0653753026634383
YGL219C	0	0	0.0653753026634383
YGR154C	0	0	0.0653753026634383
YDR481C	0	0	0.0653753026634383
YNL059C	1	0	0.0653753026634383
YMR218C	0	0	0.0652962515114873
YDR306C	0	0	0.0652173913043478
YJL222W	0	0	0.0651387213510253
YGR010W	0	0	0.0650887573964497
YLR144C	0	0	0.0650887573964497
YDR334W	0	0	0.0650887573964497
YGL073W	0	0	0.0650887573964497
YER051W	0	0	0.0650887573964497
YBR187W	0	1	0.0650887573964497
YJR090C	0	0	0.0650887573964497
YPL022W	0	0	0.0650887573964497
YCL033C	0	0	0.0650887573964497
YGR218W	0	0	0.0650887573964497
YOR067C	0	0	0.0650887573964497
YNL183C	0	0	0.0650887573964497
YPL020C	0	0	0.0650887573964497
YGL198W	0	0	0.0650887573964497
YJL013C	0	0	0.0650887573964497
YDR423C	0	0	0.0650887573964497
YGR237C	0	1	0.0650887573964497
YPL149W	1	0	0.0650887573964497
YDR273W	0	0	0.0650118203309693
YBR005W	0	0	0.0649350649350649
YMR219W	0	0	0.0648584905660377
YEL041W	0	0	0.0647820965842167
YDR311W	0	0	0.0647058823529412
YOR123C	0	0	0.0646298472385429
YHR001W	0	0	0.0645539906103286
YIL105C	0	0	0.0644783118405627
YDL029W	0	0	0.0644028103044497
YLR011W	0	0	0.064327485380117
YKL208W	0	0	0.0642523364485981
YPL049C	0	0	0.0641773628938156
YDR100W	0	0	0.0641025641025641
YNL214W	0	0	0.0640279394644936
YGR222W	0	0	0.063953488372093
YNL264C	0	0	0.0638792102206736
YBL076C	0	0	0.0638051044083527
YOR265W	0	0	0.0637311703360371
YGL045W	0	0	0.0636574074074074
YNL239W	0	0	0.0635838150289017
YGR130C	0	1	0.0635838150289017
YJL068C	0	0	0.0635103926096998
YPL069C	0	0	0.063437139561707
YHR161C	0	0	0.0633640552995392
YPR149W	0	0	0.0632911392405063
YNL045W	0	0	0.0632183908045977
YDL238C	0	0	0.0631458094144661
YGL059W	0	1	0.0631458094144661
YER161C	0	0	0.0630733944954128
YGR072W	0	0	0.0630011454753723
YLR242C	0	0	0.062929061784897
YHR016C	0	0	0.0628571428571429
YER014W	0	0	0.0627853881278539
YBR084W	0	0	0.0627137970353478
YKR096W	0	1	0.0627137970353478
YLR456W	0	1	0.0627137970353478
YKR037C	0	0	0.0626423690205011
YGL241W	0	0	0.0625711035267349
YMR204C	0	0	0.0625
YDR320C	0	0	0.0624290578887628
YDR131C	0	0	0.0623582766439909
YMR201C	0	0	0.0622876557191393
YHR150W	0	0	0.0622171945701357
YDR373W	0	0	0.0621468926553672
YFR024C-A	0	0	0.0620767494356659
YIR037W	0	0	0.0620067643742954
YBR053C	0	1	0.0620067643742954
YOR189W	0	1	0.0620067643742954
YCL067C	0	0	0.0619369369369369
YBR282W	0	0	0.061867266591676
YDR285W	0	0	0.0617977528089888
YMR200W	0	0	0.0617283950617284
YIL149C	0	0	0.0616591928251121
YGL119W	0	0	0.0615901455767077
YDL230W	0	0	0.0615212527964206
YJL132W	0	1	0.0615212527964206
YBR201W	0	0	0.0614525139664804
YGL093W	0	0	0.0613839285714286
YDL239C	0	0	0.0613154960981048
YJL024C	0	0	0.0612472160356347
YDL002C	0	0	0.0611790878754171
YDR005C	0	0	0.0611111111111111
YBR163W	0	1	0.0611111111111111
YIL161W	0	1	0.0611111111111111
YER040W	0	0	0.0610432852386237
YNL003C	0	0	0.0609756097560976
YOL133W	0	0	0.0609080841638981
YBR261C	0	1	0.0609080841638981
YGL151W	0	0	0.0608407079646018
YDL076C	0	0	0.0607734806629834
YMR009W	0	0	0.0607064017660044
YBR074W	0	1	0.0607064017660044
YOR358W	0	0	0.0606394707828004
YNL274C	0	0	0.0605726872246696
YPR140W	0	0	0.0605060506050605
YIL048W	0	0	0.0604395604395604
YML110C	0	0	0.0603732162458836
YOL100W	0	0	0.0603070175438596
YFR014C	0	0	0.0602409638554217
YJL020C	0	0	0.0601750547045952
YDR108W	0	0	0.0601092896174863
YAL032C	0	0	0.0600436681222707
YBR244W	0	0	0.0599781897491821
YJR091C	0	0	0.0599128540305011
YOL068C	0	0	0.0598476605005441
YNL118C	0	0	0.0597826086956522
YFR003C	0	0	0.0597176981541802
YMR060C	0	0	0.0596529284164859
YHR201C	0	0	0.0595882990249187
YLR239C	0	0	0.0595238095238095
YHR178W	0	0	0.0594594594594595
YGR184C	0	0	0.0593952483801296
YBR029C	0	0	0.0593311758360302
YCL029C	0	0	0.0592672413793103
YOL138C	0	0	0.0592034445640474
YMR162C	0	0	0.0591397849462366
YLL058W	0	0	0.0590762620837809
YNL044W	0	0	0.0590128755364807
YGL043W	0	0	0.0589496248660236
YKL210W	0	0	0.0588865096359743
YKR058W	0	0	0.0588235294117647
YLR386W	0	0	0.0587606837606838
YER083C	0	0	0.0586979722518677
YAL051W	0	0	0.05863539445629
YOR059C	0	1	0.05863539445629
YJR104C	0	0	0.0585729499467519
YGL136C	0	0	0.0585106382978723
YBR121C	0	0	0.0584484590860786
YDR208W	0	0	0.0583864118895966
YER012W	0	0	0.0583244962884411
YOR137C	0	0	0.0582627118644068
YGL115W	0	0	0.0582010582010582
YER151C	0	0	0.0581395348837209
YMR297W	0	0	0.058078141499472
YCR066W	0	0	0.0580168776371308
YDL019C	0	0	0.0579557428872497
YMR036C	0	0	0.0578947368421053
YHR111W	0	0	0.0578338590956887
YAL019W	0	0	0.0577731092436975
YHR113W	0	0	0.0577124868835257
YKR089C	0	0	0.0576519916142558
YJL006C	0	0	0.0575916230366492
YJR107W	0	1	0.0575916230366492
YML038C	0	0	0.0575313807531381
YOR208W	0	0	0.0574712643678161
YIL002C	0	0	0.0574112734864301
YML128C	0	0	0.0573514077163712
YBR142W	0	0	0.0572916666666667
YAL041W	0	0	0.0572320499479709
YDR028C	0	0	0.0571725571725572
YBR087W	0	0	0.0571131879543094
YPR189W	0	0	0.0570539419087137
YHR082C	0	0	0.0569948186528497
YOL087C	0	1	0.0569948186528497
YOR215C	0	1	0.0569948186528497
YKL119C	0	0	0.056935817805383
YDR305C	0	0	0.0568769389865564
YDR059C	0	0	0.0568181818181818
YDR453C	0	0	0.0567595459236326
YNL286W	0	0	0.0567010309278351
YHR008C	0	0	0.0566426364572606
YLL006W	0	0	0.0565843621399177
YMR097C	0	0	0.0565262076053443
YGR247W	0	0	0.0564681724845996
YDR264C	0	0	0.0564102564102564
YPR070W	0	0	0.0563524590163934
YLR174W	0	0	0.0562947799385875
YDR190C	0	0	0.0562372188139059
YJL042W	0	0	0.0561797752808989
YNL224C	0	1	0.0561797752808989
YKL017C	0	0	0.0561224489795918
YIL005W	0	0	0.0560652395514781
YNL054W	0	0	0.0560081466395112
YCL040W	0	0	0.0559511698880977
YIL154C	0	0	0.0558943089430894
YBL026W	0	0	0.0558375634517767
YFL029C	0	0	0.0557809330628803
YKL064W	0	0	0.0557244174265451
YBL074C	0	0	0.055668016194332
YLR086W	0	0	0.0556117290192113
YML004C	0	0	0.0555555555555556
YEL051W	0	0	0.0554994954591322
YOL049W	0	0	0.0554435483870968
YML100W	0	0	0.0553877139979859
YPR075C	0	0	0.0553319919517103
YLR207W	0	0	0.0552763819095477
YPL260W	0	1	0.0552763819095477
YER144C	0	0	0.0552208835341365
YCR026C	0	0	0.0551654964894684
YNR032W	0	0	0.0551102204408818
YGL166W	0	0	0.0550550550550551
YGL058W	0	0	0.055
YMR258C	0	1	0.055
YML042W	0	0	0.0549450549450549
YIL071C	0	0	0.0548902195608782
YPR091C	0	1	0.0548902195608782
YER016W	0	0	0.0548354935194417
YJL172W	0	0	0.0547808764940239
YJL103C	0	0	0.054726368159204
YOR191W	0	0	0.0546719681908549
YOL017W	0	0	0.054617676266137
YOL116W	0	0	0.0545634920634921
YBR278W	0	0	0.0545094152626363
YER139C	0	1	0.0545094152626363
YIL155C	0	0	0.0544554455445545
YMR100W	0	0	0.0544015825914936
YDR176W	0	0	0.0543478260869565
YER020W	0	0	0.054294175715696
YNL225C	0	0	0.0542406311637081
YDR359C	0	0	0.0541871921182266
YMR281W	0	0	0.0541338582677165
YML011C	0	0	0.0540806293018682
YIL009C-A	0	0	0.0540275049115914
YPL088W	0	0	0.0539744847890088
YJR022W	0	0	0.053921568627451
YOL001W	0	0	0.0538687561214496
YHR104W	0	0	0.0538160469667319
YFL030W	0	0	0.0537944284341979
YDL017W	0	0	0.0537944284341979
YGL003C	0	0	0.0537944284341979
YEL060C	0	0	0.0537944284341979
YLL043W	0	0	0.0537944284341979
YOR171C	0	0	0.0537944284341979
YEL015W	0	0	0.0537944284341979
YGL145W	0	0	0.0537944284341979
YMR216C	0	0	0.0537944284341979
YKR011C	0	1	0.0537944284341979
YOR112W	0	0	0.0537944284341979
YBL004W	0	0	0.0537944284341979
YMR316W	0	0	0.0537944284341979
YHL048W	0	0	0.0537944284341979
YJR040W	0	0	0.0537944284341979
YJL095W	0	0	0.0537944284341979
YLR457C	0	0	0.0537944284341979
YKL121W	0	1	0.0537944284341979
YLL019C	0	0	0.0537944284341979
YCR082W	0	0	0.0537944284341979
YDR372C	1	0	0.0537944284341979
YGL223C	0	0	0.053742802303263
YKR064W	0	1	0.053742802303263
YOR115C	0	0	0.0536912751677852
YKL098W	0	1	0.0536912751677852
YDL057W	0	1	0.0536912751677852
YPL006W	0	0	0.053639846743295
YLR015W	0	0	0.0535885167464115
YLR299W	0	0	0.0535372848948375
YPL109C	0	1	0.0535372848948375
YGR241C	0	0	0.0534861509073543
YFL034W	0	1	0.0534861509073543
YAL053W	0	0	0.0534351145038168
YCR019W	0	0	0.0533841754051478
YDL134C	0	0	0.0533333333333333
YOL009C	0	0	0.0532825880114177
YLR387C	0	1	0.0532825880114177
YKR009C	0	0	0.0532319391634981
YIR038C	0	0	0.0531813865147198
YBR049C	0	0	0.0531309297912713
YOR027W	0	0	0.0530805687203791
YBR101C	0	0	0.053072625698324
YOL066C	0	0	0.053072625698324
YJR066W	0	0	0.053072625698324
YDR515W	0	0	0.053072625698324
YNL098C	0	0	0.053072625698324
YBR135W	0	0	0.053072625698324
YNL115C	0	1	0.053072625698324
YGR097W	0	0	0.053072625698324
YJR088C	0	1	0.053072625698324
YDL091C	0	1	0.053072625698324
YPR028W	0	0	0.053072625698324
YKR082W	0	0	0.053072625698324
YPL180W	0	0	0.053072625698324
YLR453C	0	0	0.053072625698324
YDL107W	0	0	0.053072625698324
YMR023C	0	0	0.053072625698324
YHR011W	0	0	0.053072625698324
YLR055C	0	0	0.053072625698324
YJR142W	0	1	0.053072625698324
YOR257W	0	0	0.053072625698324
YPR073C	0	0	0.053072625698324
YDR265W	0	0	0.053072625698324
YLL042C	1	0	0.053072625698324
YDR173C	0	0	0.0530232558139535
YHR059W	0	0	0.0529739776951673
YAL016W	0	0	0.052924791086351
YPR161C	0	0	0.0528756957328386
YCL051W	0	0	0.0528266913809083
YPR093C	0	0	0.0527777777777778
YLR350W	0	0	0.0527289546716004
YGL002W	0	0	0.0526802218114603
YBL086C	0	1	0.0526802218114603
YGL163C	0	0	0.0526315789473684
YLR094C	0	0	0.0525830258302583
YMR170C	0	0	0.0525345622119816
YGL127C	0	0	0.0524861878453039
YOR163W	0	0	0.0524379024839006
YLR385C	0	0	0.0523897058823529
YER053C	0	0	0.0523415977961433
YKL134C	0	0	0.0522935779816514
YOL089C	0	0	0.0522456461961503
YML103C	0	0	0.0521978021978022
YGL110C	0	1	0.0521978021978022
YLR454W	0	1	0.0521978021978022
YML013W	0	0	0.0521500457456542
YKL015W	0	0	0.0521023765996344
YKL139W	0	0	0.0520547945205479
YER035W	0	0	0.052007299270073
YNL074C	0	0	0.0519598906107566
YIL095W	0	0	0.0519125683060109
YGR023W	0	0	0.0518653321201092
YKL067W	0	0	0.0518181818181818
YEL005C	0	1	0.0518181818181818
YJL003W	0	0	0.0517711171662125
YLR452C	0	0	0.0517241379310345
YFL033C	0	0	0.0516772438803264
YMR313C	0	0	0.0516304347826087
YJR065C	0	0	0.0515837104072398
YGL011C	0	0	0.0515370705244123
YPL202C	0	0	0.0514905149051491
YOR042W	0	1	0.0514905149051491
YMR025W	0	0	0.0514440433212996
YDR164C	0	0	0.0513976555455365
YPR184W	0	0	0.0513513513513514
YDR363W	0	0	0.0513051305130513
YKL203C	0	0	0.0512589928057554
YHR135C	0	0	0.0512129380053908
YJR011C	0	1	0.0512129380053908
YPL213W	0	0	0.0511669658886894
YDR319C	0	1	0.0511669658886894
YPL001W	0	0	0.0511210762331839
YML016C	0	0	0.0510752688172043
YPL165C	0	1	0.0510752688172043
YPL234C	0	0	0.0510295434198747
YHR181W	0	0	0.0509838998211091
YHR176W	0	0	0.0509383378016086
YGR003W	0	0	0.0508928571428571
YER116C	0	0	0.0508474576271186
YOR080W	0	0	0.0508021390374332
YBL040C	0	0	0.0507569011576135
YAL001C	0	0	0.050711743772242
YKL133C	0	1	0.050711743772242
YNL011C	0	1	0.050711743772242
YJR060W	0	0	0.0506666666666667
YLR310C	0	0	0.0506216696269982
YHR158C	0	0	0.0505767524401065
YER166W	0	0	0.050531914893617
YPR131C	0	0	0.0504871567759079
YDL237W	0	1	0.0504871567759079
YPL155C	0	0	0.0504424778761062
YNL310C	0	0	0.0503978779840849
YIL044C	0	0	0.0503533568904594
YPR019W	0	0	0.0503089143865843
YDL190C	0	0	0.0502645502645503
YDR407C	0	0	0.0502202643171806
YLL001W	0	0	0.0501760563380282
YGR135W	0	0	0.050131926121372
YJR039W	0	1	0.050131926121372
YKR023W	0	1	0.050131926121372
YLR314C	0	0	0.0500878734622144
YLR246W	0	0	0.0500438981562774
YGR246C	0	0	0.05
YDR104C	0	0	0.0499561787905346
YDR150W	0	0	0.0499124343257443
YMR111C	0	1	0.0499124343257443
YLR225C	0	1	0.0499124343257443
YOR284W	0	0	0.0498687664041995
YOL083W	0	1	0.0498687664041995
YCR014C	0	0	0.0498251748251748
YML115C	0	0	0.0497816593886463
YCR032W	0	0	0.049738219895288
YJR089W	0	0	0.049694856146469
YPR135W	0	0	0.0496515679442509
YPR154W	0	0	0.0496083550913838
YLR191W	0	0	0.0495652173913043
YCL016C	0	0	0.0495221546481321
YIL101C	0	0	0.0494791666666667
YPL007C	0	0	0.0494362532523851
YJL057C	0	1	0.0494362532523851
YDL133W	0	1	0.0494362532523851
YGR132C	0	0	0.0493934142114385
YJL108C	0	0	0.0493506493506494
YPL118W	0	0	0.0493079584775086
YIL076W	0	0	0.0492653414001729
YJR032W	0	0	0.0492227979274611
YFR046C	0	0	0.0491803278688525
YLR247C	0	1	0.0491803278688525
YGL087C	0	0	0.0491379310344828
YPL249C	0	0	0.0490956072351421
YHR028C	0	0	0.0490533562822719
YDR411C	0	0	0.0490111779879622
YDL078C	0	0	0.0489690721649485
YOR362C	0	0	0.0489270386266094
YDL185W	0	0	0.048885077186964
YPL031C	0	0	0.0488431876606684
YPL119C	0	0	0.0488013698630137
YLR241W	0	1	0.0488013698630137
YLR107W	0	0	0.048759623609923
YPR162C	0	0	0.0487179487179487
YNL238W	0	0	0.0486763450042699
YGL228W	0	1	0.0486763450042699
YLR425W	0	0	0.0486348122866894
YGR212W	0	0	0.0485933503836317
YMR026C	0	0	0.0485519591141397
YGL208W	0	0	0.0485106382978723
YKL150W	0	0	0.048469387755102
YGL190C	0	0	0.048428207306712
YHL032C	0	0	0.0483870967741935
YJL084C	0	1	0.0483870967741935
YOR380W	0	0	0.0483460559796438
YKL005C	0	0	0.0483050847457627
YLR120C	0	0	0.048264182895851
YPR030W	0	0	0.0482233502538071
YLR337C	0	0	0.0481825866441251
YDR071C	0	0	0.0481418918918919
YGR080W	0	0	0.0481012658227848
YOR322C	0	0	0.0480607082630691
YLR271W	0	1	0.0480607082630691
YMR278W	0	1	0.0480607082630691
YGR268C	0	0	0.0480202190395956
YCL001W	0	0	0.047979797979798
YPL039W	0	1	0.047979797979798
YFL016C	0	0	0.0479394449116905
YBR154C	0	0	0.0478991596638655
YPL188W	0	0	0.0478589420654912
YPR199C	0	0	0.0478187919463087
YPR046W	0	0	0.0477787091366303
YOR288C	0	0	0.0477386934673367
YER157W	0	0	0.0476987447698745
YOR117W	0	0	0.0476588628762542
YGL216W	0	0	0.0476190476190476
YPL071C	0	1	0.0476190476190476
YJR006W	0	0	0.0475792988313856
YDR288W	0	0	0.0475396163469558
YHL038C	0	0	0.0475
YGR274C	0	0	0.0474604496253122
YLR447C	0	0	0.0474209650582363
YOR266W	0	0	0.0473815461346633
YMR027W	0	1	0.0473815461346633
YLR001C	0	1	0.0473815461346633
YKR100C	0	0	0.0473421926910299
YKL020C	0	0	0.0473029045643154
YKR027W	0	0	0.0472636815920398
YIL017C	0	0	0.0472245236122618
YNL032W	0	0	0.0471854304635762
YBR114W	0	0	0.0471464019851117
YGR166W	0	0	0.0471074380165289
YDR424C	0	0	0.0470685383980182
YGR188C	0	0	0.047029702970297
YDR387C	0	1	0.047029702970297
YOL053W	0	1	0.047029702970297
YDR328C	0	0	0.0469909315746084
YMR154C	0	0	0.0469522240527183
YML102W	0	0	0.0469255663430421
YCR020C-A	0	0	0.0469255663430421
YMR168C	0	0	0.0469255663430421
YGL047W	0	0	0.0469255663430421
YML032C	0	0	0.0469255663430421
YDR268W	0	0	0.0469255663430421
YDL243C	0	0	0.0469255663430421
YOR220W	0	1	0.0469255663430421
YML029W	0	0	0.0469255663430421
YMR089C	0	0	0.0469255663430421
YER167W	0	0	0.0469255663430421
YDR246W	0	0	0.0469255663430421
YOR097C	0	1	0.0469255663430421
YKL146W	0	0	0.0469255663430421
YNL036W	0	0	0.0469255663430421
YBR284W	0	0	0.0469255663430421
YHR116W	0	0	0.0469255663430421
YAL020C	0	0	0.0469255663430421
YAR014C	0	0	0.0469255663430421
YPL101W	0	0	0.0469255663430421
YDL035C	0	0	0.0469255663430421
YMR113W	0	0	0.0469255663430421
YOR181W	0	0	0.0469255663430421
YML097C	1	0	0.0469255663430421
YJR135C	0	0	0.0468876313662086
YOR363C	0	0	0.0468497576736672
YLR346C	0	0	0.0468253968253968
YDR221W	0	0	0.0468253968253968
YNL253W	0	0	0.0468253968253968
YFR016C	0	1	0.0468253968253968
YKL151C	0	1	0.0468253968253968
YPR067W	0	0	0.0468253968253968
YKL010C	0	0	0.0468253968253968
YKL159C	0	0	0.0468253968253968
YPL147W	0	0	0.0468253968253968
YOR026W	0	0	0.0468253968253968
YDL008W	0	0	0.0468253968253968
YMR184W	0	0	0.0468253968253968
YPR006C	0	0	0.0468253968253968
YKR068C	0	0	0.0468253968253968
YML064C	0	0	0.0468253968253968
YMR262W	0	1	0.0468253968253968
YBR089C-A	0	0	0.0468253968253968
YOL023W	0	0	0.0468253968253968
YGR113W	0	0	0.0468253968253968
YCR061W	0	0	0.0468253968253968
YGR116W	0	0	0.0468253968253968
YOL148C	0	0	0.0468253968253968
YLR095C	0	0	0.0468253968253968
YEL011W	0	0	0.0468253968253968
YCL038C	1	0	0.0468253968253968
YOR296W	0	1	0.0468253968253968
YDR004W	0	0	0.0467882632831086
YDR376W	0	0	0.0467511885895404
YLR384C	0	0	0.0467141726049089
YOL088C	0	0	0.0466772151898734
YER120W	0	0	0.0466403162055336
YLR306W	0	0	0.0466034755134281
YGR096W	0	0	0.0465666929755328
YPL005W	0	0	0.0465299684542587
YPL167C	0	0	0.0464933018124507
YHL030W	0	0	0.0464566929133858
YKR062W	0	0	0.046420141620771
YMR283C	0	0	0.0463836477987421
YJL059W	0	0	0.0463472113118617
YMR198W	0	0	0.0463108320251177
YOR270C	0	0	0.0462745098039216
YER027C	0	0	0.0462382445141066
YOR347C	0	0	0.0462020360219264
YIL143C	0	0	0.0461658841940532
YDR236C	0	0	0.0461297888975762
YOR120W	0	0	0.04609375
YLR398C	0	0	0.0460577673692428
YMR035W	0	0	0.0460218408736349
YNL233W	0	0	0.0459859703819174
YKL196C	0	0	0.0459501557632399
YHR037W	0	0	0.0459143968871595
YLR067C	0	0	0.0458786936236392
YDL015C	0	0	0.0458430458430458
YOL151W	0	0	0.0458074534161491
YFR052W	0	0	0.0457719162141195
YCR091W	0	0	0.0457364341085271
YHR039C-A	0	0	0.04570100697134
YOR374W	0	0	0.0456656346749226
YGR092W	0	0	0.045630317092034
YJR025C	0	0	0.0455950540958269
YGL036W	0	1	0.0455950540958269
YMR165C	0	0	0.0455598455598456
YNL167C	0	0	0.0455246913580247
YLL002W	0	0	0.0454895913646877
YCR038C	0	0	0.0454545454545455
YDL103C	0	0	0.0454195535026944
YDR498C	0	0	0.0453846153846154
YNL090W	0	0	0.0453497309761722
YDL044C	0	0	0.0453149001536098
YDR477W	0	0	0.0452801227935533
YNL287W	0	0	0.0452453987730061
YOR250C	0	0	0.0452107279693487
YPR036W	0	0	0.0451761102603369
YGL023C	0	0	0.045141545524101
YFL048C	0	0	0.0451070336391437
YJL071W	0	0	0.0450725744843392
YJR073C	0	0	0.0450381679389313
YHR087W	0	0	0.0450038138825324
YNL015W	0	0	0.0449695121951219
YEL031W	0	0	0.0449352627570449
YML054C	0	0	0.0449010654490107
YGR088W	0	0	0.0448669201520913
YER132C	0	0	0.0448328267477204
YER010C	0	1	0.0448328267477204
YCR099C	0	1	0.0448328267477204
YBR269C	0	1	0.0448328267477204
YPR057W	0	0	0.0447987851176917
YLR368W	0	0	0.0447647951441578
YGL137W	0	0	0.0447308567096285
YBR298C	0	0	0.0446969696969697
YMR224C	0	0	0.044663133989402
YCR067C	0	0	0.0446293494704992
YGR044C	0	0	0.0445956160241875
YDL197C	0	0	0.0445619335347432
YOR239W	0	0	0.0445283018867925
YHR060W	0	0	0.0444947209653092
YIL146C	0	0	0.0444611906556142
YPL132W	0	0	0.0444277108433735
YMR240C	0	0	0.0443942814145974
YOL110W	0	0	0.0443609022556391
YOR160W	0	0	0.0443275732531931
YOR110W	0	0	0.0442942942942943
YAL027W	0	1	0.0442942942942943
YJL146W	0	0	0.0442610652663166
YER018C	0	0	0.0442278860569715
YLR141W	0	0	0.0441947565543071
YOR195W	0	0	0.0441616766467066
YIL098C	0	0	0.0441286462228871
YDR432W	0	0	0.0440956651718984
YGL027C	0	0	0.0440627333831217
YIL135C	0	0	0.0440298507462687
YGL133W	0	0	0.0439970171513796
YKL197C	0	0	0.0439642324888227
YGR248W	0	0	0.0439314966492926
YBR112C	0	0	0.0438988095238095
YPL221W	0	0	0.0438661710037175
YOR058C	0	0	0.0438335809806835
YKR087C	0	0	0.0438010393466964
YPR105C	0	0	0.0437685459940653
YNR058W	0	0	0.0437361008154188
YIR001C	0	0	0.0437037037037037
YJR021C	0	0	0.0436713545521836
YKL026C	0	0	0.0436390532544379
YDR030C	0	0	0.0436067997043607
YIL113W	0	0	0.0435745937961595
YGL174W	0	0	0.0435424354243542
YKL117W	0	0	0.0435103244837758
YML069W	0	0	0.0434782608695652
YNL042W	0	0	0.0434462444771723
YMR153W	0	0	0.0434142752023547
YNL130C	0	0	0.0433823529411765
YPL191C	0	1	0.0433823529411765
YOR219C	0	0	0.0433504775900073
YDL005C	0	0	0.0433186490455213
YJL141C	0	0	0.0432868672046955
YDR427W	0	0	0.0432551319648094
YJL179W	0	0	0.0432234432234432
YLR363C	0	0	0.0431918008784773
YDR130C	0	0	0.0431602048280907
YDR470C	0	0	0.0431286549707602
YGR077C	0	0	0.0430971512052593
YPL008W	0	0	0.0430656934306569
YNL258C	0	0	0.0430342815463166
YLR182W	0	0	0.043002915451895
YFL009W	0	0	0.0429715950473416
YKL093W	0	0	0.0429403202328967
YOR125C	0	0	0.0429090909090909
YEL004W	0	0	0.0428779069767442
YGL063W	0	0	0.0428467683369644
YPL269W	0	0	0.0428156748911466
YOR037W	0	0	0.0427846265409717
YPR133C	0	0	0.0427536231884058
YOL038W	0	0	0.0427226647356988
YGR143W	0	0	0.0426917510853835
YAL009W	0	0	0.0426608821402748
YKL145W	0	0	0.0426300578034682
YPL095C	0	0	0.0425992779783394
YHR137W	0	0	0.0425685425685426
YIL115C	0	0	0.0425378514780101
YER098W	0	0	0.042507204610951
YER092W	0	1	0.042507204610951
YAR003W	0	0	0.0424766018718503
YDL194W	0	0	0.0424460431654676
YLR164W	0	1	0.0424460431654676
YDR191W	0	0	0.0424155283968368
YCR084C	0	0	0.0423850574712644
YLR116W	0	0	0.0423546302943288
YNL314W	0	0	0.0423242467718795
YIR005W	0	0	0.0422939068100358
YPR051W	0	0	0.0422636103151862
YKL142W	0	0	0.0422333571939871
YDR155C	0	0	0.0422031473533619
YCL044C	0	0	0.0421729807005004
YPR115W	0	1	0.0421729807005004
YMR075W	0	0	0.0421428571428571
YMR067C	0	0	0.0421127765881513
YOR278W	0	0	0.0420827389443652
YDR380W	0	0	0.0420527441197434
YPR021C	0	0	0.042022792022792
YIR006C	0	0	0.0419928825622776
YLR090W	0	0	0.0419630156472262
YER054C	0	0	0.0419331911869225
YJR140C	0	0	0.0419034090909091
YER112W	0	0	0.0418736692689851
YGL196W	0	1	0.0418736692689851
YER164W	0	0	0.0418439716312057
YDR032C	0	1	0.0418439716312057
YJL101C	0	0	0.0418143160878809
YHL021C	0	1	0.0418143160878809
YMR048W	0	0	0.0417847025495751
YLR070C	0	0	0.0417551309271054
YDR142C	0	0	0.0417256011315417
YJR034W	0	0	0.0416961130742049
YJL163C	0	1	0.0416961130742049
YEL020C	0	1	0.0416961130742049
YOL111C	0	0	0.0416666666666667
YML131W	0	0	0.0416372618207481
YKR022C	0	0	0.041607898448519
YDR096W	0	0	0.0415785764622974
YEL053C	0	0	0.0415492957746479
YOR030W	0	0	0.0415200562983814
YJL207C	0	0	0.0414908579465541
YHR007C	0	0	0.0414617006324666
YNL331C	0	0	0.0414325842696629
YIL075C	0	0	0.0414035087719298
YOR372C	0	0	0.0413744740532959
YDR135C	0	0	0.0413454800280308
YDL013W	0	0	0.0413165266106443
YDR503C	0	0	0.0412876137158852
YJR049C	0	0	0.0412587412587413
YGL018C	0	0	0.0412299091544375
YEL022W	0	0	0.0412011173184358
YKL194C	0	0	0.0411723656664341
YCR092C	0	0	0.0411436541143654
YMR047C	0	0	0.0411149825783972
YDR517W	0	0	0.0410863509749304
YCL063W	0	0	0.0410577592205985
YJL204C	0	0	0.041029207232267
YBR035C	0	0	0.0410006949270327
YJL093C	0	0	0.0409722222222222
YBL027W	0	0	0.0409437890353921
YKL065C	0	1	0.0409437890353921
YPL010W	0	0	0.0409153952843273
YBR107C	0	0	0.0408870408870409
YFR031C	0	0	0.0408587257617729
YLL060C	0	0	0.0408304498269896
YCR042C	0	0	0.0408022130013831
YDR459C	0	0	0.0407740152038701
YDL033C	0	0	0.0407458563535912
YLR087C	0	0	0.0407331975560081
YER048C	0	1	0.0407331975560081
YJL060W	0	0	0.0407331975560081
YGL070C	0	0	0.0407331975560081
YDL141W	0	0	0.0407331975560081
YPR005C	0	0	0.0407331975560081
YBR044C	0	0	0.0407331975560081
YHR186C	0	0	0.0407331975560081
YML109W	0	0	0.0407331975560081
YPL024W	0	0	0.0407331975560081
YIL094C	0	0	0.0407331975560081
YMR169C	0	0	0.0407331975560081
YHL036W	0	0	0.0407331975560081
YDR363W-A	0	0	0.0407331975560081
YHR067W	0	0	0.0407331975560081
YGR063C	0	0	0.0407331975560081
YDR332W	0	1	0.0407331975560081
YAL017W	0	0	0.0407331975560081
YBR070C	0	0	0.0407331975560081
YLR356W	0	1	0.0407331975560081
YPL252C	0	0	0.0407331975560081
YMR010W	0	0	0.0407331975560081
YDR117C	0	1	0.0407331975560081
YLR292C	0	0	0.0407331975560081
YHR073W	0	0	0.0407331975560081
YDR170C	0	0	0.0407331975560081
YDL080C	0	0	0.0407331975560081
YLR257W	0	1	0.0407331975560081
YKR061W	0	0	0.0407331975560081
YNL275W	1	0	0.0407331975560081
YPL115C	0	0	0.0407055630936228
YPL268W	0	0	0.0406779661016949
YER063W	0	0	0.040650406504065
YNL101W	0	0	0.04062288422478
YNL229C	0	0	0.040595399188092
YPR068C	0	0	0.0405679513184584
YNR002C	0	0	0.0405405405405405
YKR055W	0	0	0.0405131667792032
YDR472W	0	0	0.0404858299595142
YDR207C	0	0	0.0404585300067431
YMR123W	0	0	0.0404312668463612
YGL121C	0	0	0.0404040404040404
YER044C	0	0	0.0403768506056528
YOL145C	0	0	0.0403496973772697
YPL194W	0	0	0.0403225806451613
YAR031W	0	0	0.0402955003357958
YDR177W	0	0	0.0402684563758389
YEL025C	0	1	0.0402684563758389
YNR047W	0	0	0.0402414486921529
YAR033W	0	0	0.0402144772117962
YMR042W	0	0	0.0401875418620228
YLR210W	0	0	0.0401606425702811
YOR022C	0	1	0.0401606425702811
YNR008W	0	0	0.040133779264214
YMR115W	0	1	0.040133779264214
YJL123C	0	1	0.040133779264214
YMR312W	0	0	0.0401069518716578
YBR177C	0	0	0.0400801603206413
YLL063C	0	0	0.0400534045393858
YNL166C	0	0	0.0400266844563042
YCL039W	0	0	0.04
YKL023W	0	1	0.04
YDR067C	0	1	0.04
YPR066W	0	0	0.0399733510992672
YDL226C	0	0	0.0399467376830892
YNL236W	0	0	0.0399201596806387
YNL317W	0	0	0.0398936170212766
YLR077W	0	1	0.0398936170212766
YJL048C	0	0	0.0398671096345515
YNL177C	0	0	0.0398406374501992
YDR175C	0	0	0.039814200398142
YOR221C	0	0	0.0397877984084881
YLR373C	0	0	0.0397614314115308
YDL216C	0	0	0.0397350993377483
YIL128W	0	0	0.0397088021178028
YML005W	0	0	0.0396825396825397
YMR319C	0	0	0.0396563119629874
YHR194W	0	0	0.0396301188903567
YNL305C	0	1	0.0396301188903567
YCR065W	0	0	0.0396039603960396
YLR382C	0	0	0.0395778364116095
YKL088W	0	0	0.03955174686882
YPR032W	0	0	0.0395256916996047
YFL036W	0	0	0.0394996708360764
YDR103W	0	0	0.0394736842105263
YIL099W	0	0	0.0394477317554241
YPL116W	0	0	0.0394218134034166
YGL055W	0	0	0.0393959290873276
YDR017C	0	0	0.0393700787401575
YJL089W	0	0	0.039344262295082
YKL059C	0	0	0.0393184796854522
YGL142C	0	0	0.0392927308447937
YNL154C	0	0	0.0392670157068063
YDR107C	0	1	0.0392670157068063
YPR084W	0	1	0.0392670157068063
YGL081W	0	1	0.0392670157068063
YLR079W	0	0	0.039241334205363
YDR235W	0	0	0.0392156862745098
YJL124C	0	0	0.0391900718484651
YLR151C	0	1	0.0391900718484651
YML127W	0	0	0.0391644908616188
YDR228C	0	0	0.0391389432485323
YER019W	0	0	0.0391134289439374
YOR279C	0	0	0.0390879478827362
YGL173C	0	0	0.0390625
YIL153W	0	0	0.0390370852309694
YGL051W	0	0	0.0390117035110533
YOR043W	0	0	0.0389863547758285
YGL096W	0	0	0.038961038961039
YDL072C	0	1	0.038961038961039
YJR127C	0	0	0.0389357560025957
YLL029W	0	1	0.0389357560025957
YOL033W	0	0	0.0389105058365759
YLR288C	0	0	0.0388852883992223
YMR298W	0	0	0.038860103626943
YFL025C	0	0	0.0388349514563107
YDL065C	0	0	0.0388098318240621
YGL048C	0	0	0.0387847446670976
YHR074W	0	0	0.0387596899224806
YMR314W	0	0	0.0387346675274371
YJL149W	0	1	0.0387346675274371
YOR126C	0	0	0.0387096774193548
YKL171W	0	0	0.0386847195357834
YPL018W	0	0	0.038659793814433
YBR071W	0	1	0.038659793814433
YLR305C	0	0	0.0386349001931745
YOR304W	0	0	0.0386100386100386
YOL113W	0	0	0.0385852090032154
YER100W	0	0	0.038560411311054
YLR399C	0	0	0.0385356454720617
YHR101C	0	0	0.0385109114249037
YMR129W	0	0	0.0384862091084028
YBR045C	0	0	0.0384615384615385
YNR035C	0	0	0.0384368994234465
YJR019C	0	0	0.0384122919334187
YDR351W	0	0	0.0383877159309021
YCR002C	0	0	0.0383631713554987
YNL071W	0	0	0.0383386581469649
YHR118C	0	0	0.0383141762452107
YML020W	0	1	0.0383141762452107
YGR020C	0	0	0.0382897255902999
YMR228W	0	0	0.038265306122449
YGR244C	0	0	0.0382409177820268
YOR084W	0	0	0.0382165605095541
YGL250W	0	1	0.0382165605095541
YDR391C	0	1	0.0382165605095541
YLR283W	0	1	0.0382165605095541
YKR054C	0	0	0.0381922342457034
YDR118W	0	0	0.0381679389312977
YHR103W	0	0	0.0381436745073109
YGR257C	0	0	0.0381194409148666
YER111C	0	0	0.0380952380952381
YDR371W	0	1	0.0380952380952381
YKL040C	0	0	0.0380710659898477
YAR007C	0	0	0.0380469245402663
YDR356W	0	0	0.0380228136882129
YJR117W	0	0	0.0379987333755542
YBR072W	0	0	0.0379746835443038
YIL111W	0	0	0.0379506641366224
YOR269W	0	0	0.0379266750948167
YHR159W	0	1	0.0379266750948167
YFR015C	0	0	0.0379027163613392
YOL137W	0	1	0.0379027163613392
YGL083W	0	1	0.0379027163613392
YFR013W	0	0	0.0378787878787879
YOR267C	0	0	0.0378548895899054
YGR110W	0	1	0.0378548895899054
YML035C	0	0	0.0378310214375788
YOR052C	0	1	0.0378310214375788
YGR127W	0	1	0.0378310214375788
YOR316C	0	0	0.0378071833648393
YKL201C	0	0	0.0377833753148615
YDL021W	0	1	0.0377833753148615
YIL046W	0	0	0.0377595972309629
YOR180C	0	0	0.0377358490566038
YIL035C	0	0	0.0377121307353865
YBR120C	0	0	0.0376884422110553
YDR105C	0	1	0.0376884422110553
YLR052W	0	0	0.0376647834274953
YJL161W	0	1	0.0376647834274953
YHR200W	0	0	0.0376411543287327
YNL020C	0	0	0.0376175548589342
YLR429W	0	0	0.037593984962406
YDR362C	0	0	0.0375704445835942
YIL039W	0	0	0.0375469336670839
YDL108W	0	0	0.0375234521575985
YDL170W	0	0	0.0375
YJL137C	0	0	0.0374765771392879
YHR034C	0	0	0.0374531835205993
YCR079W	0	0	0.0374298190892077
YOR065W	0	0	0.0374064837905237
YIR025W	0	0	0.0373831775700935
YOR213C	0	0	0.037359900373599
YKL162C	0	1	0.037359900373599
YAL056W	0	0	0.0373366521468575
YKR002W	0	0	0.0373134328358209
YJR085C	0	1	0.0373134328358209
YDR458C	0	1	0.0373134328358209
YMR150C	0	0	0.0372902423865755
YDR263C	0	0	0.0372670807453416
YJL001W	0	0	0.037243947858473
YFL041W	0	0	0.0372208436724566
YLR117C	0	0	0.037197768133912
YGL154C	0	0	0.0371747211895911
YDR214W	0	0	0.0371517027863777
YCR073W-A	0	0	0.0371287128712871
YOR040W	0	0	0.0371057513914657
YJL156C	0	0	0.0370828182941904
YJL077C	0	1	0.0370828182941904
YJL139C	0	0	0.0370599135268684
YGR133W	0	0	0.037037037037037
YOR211C	0	0	0.0370141887723627
YER080W	0	1	0.0370141887723627
YNL288W	0	0	0.0369913686806412
YDR304C	0	1	0.0369913686806412
YLL056C	0	0	0.0369685767097967
YGR179C	0	0	0.0369458128078818
YDR463W	0	0	0.0369230769230769
YKR046C	0	0	0.03690036900369
YKL075C	0	0	0.0368776889981561
YER155C	0	0	0.0368550368550369
YLR098C	0	0	0.0368324125230203
YPL110C	0	0	0.0368098159509202
YKL095W	0	0	0.0367872470876763
YLR138W	0	0	0.0367647058823529
YFR048W	0	0	0.0367421922841396
YJR118C	0	0	0.0367197062423501
YNL208W	0	1	0.0367197062423501
YDR169C	0	1	0.0367197062423501
YPL148C	0	0	0.036697247706422
YIR002C	0	0	0.0366748166259169
YHL034C	0	0	0.0366524129505192
YER093C	0	0	0.0366300366300366
YNL193W	0	1	0.0366300366300366
YDL200C	0	0	0.036607687614399
YOR134W	0	0	0.0365853658536585
YIL050W	0	0	0.036563071297989
YLR352W	0	1	0.036563071297989
YNR061C	0	1	0.036563071297989
YOR031W	0	0	0.0365408038976857
YML132W	0	0	0.0365185636031649
YGR238C	0	0	0.0364963503649635
YFL027C	0	0	0.0364741641337386
YJL070C	0	1	0.0364741641337386
YLR113W	0	0	0.0364520048602673
YDR078C	0	0	0.0364298724954463
YKR008W	0	0	0.0364077669902913
YKR095W	0	0	0.0363856882959369
YPL258C	0	0	0.0363636363636364
YER068W	0	0	0.0363416111447607
YBR052C	0	1	0.0363416111447607
YOL064C	0	0	0.036319612590799
YMR061W	0	0	0.0362976406533575
YGR005C	0	0	0.0362756952841596
YLR312C	0	1	0.0362756952841596
YFL014W	0	0	0.0362537764350453
YOR144C	0	0	0.036231884057971
YKL092C	0	0	0.0362100181050091
YKR086W	0	0	0.0361881785283474
YGL197W	0	0	0.0361663652802893
YER046W	0	0	0.036144578313253
YNL158W	0	0	0.0361228175797712
YPR008W	0	0	0.036101083032491
YGL054C	0	0	0.0360793746241732
YLR427W	0	0	0.0360576923076923
YDR499W	0	0	0.036036036036036
YDL024C	0	0	0.0360144057623049
YIR003W	0	1	0.0360144057623049
YCL055W	0	0	0.0359928014397121
YIL042C	0	0	0.0359712230215827
YPL082C	0	0	0.0359496704613541
YDR231C	0	0	0.0359281437125748
YNR065C	0	1	0.0359281437125748
YGR171C	0	0	0.0359066427289048
YCR039C	0	0	0.0358851674641148
YOR128C	0	0	0.0358637178720861
YML129C	0	0	0.03584229390681
YGL013C	0	0	0.0358208955223881
YPL057C	0	0	0.035799522673031
YGR029W	0	0	0.035778175313059
YLR440C	0	0	0.0357568533969011
YMR267W	0	0	0.0357355568790947
YLR194C	0	0	0.0357142857142857
YLL003W	0	0	0.0356930398572278
YGL229C	0	0	0.0356718192627824
YNR041C	0	0	0.035650623885918
YLR259C	0	0	0.0356294536817102
YGL017W	0	0	0.0356083086053412
YMR251W-A	0	0	0.0355871886120996
YIR008C	0	0	0.03556609365738
YDL223C	0	0	0.0355450236966825
YPL151C	0	0	0.0355239786856128
YLR411W	0	0	0.0355029585798817
YDL206W	0	1	0.0355029585798817
YDR386W	0	0	0.0354819633353046
YML101C	0	1	0.0354819633353046
YDR393W	0	0	0.0354609929078014
YMR138W	0	0	0.0354400472533963
YJL090C	0	0	0.0354191263282172
YLR459W	0	0	0.0353982300884956
YOR174W	0	0	0.035377358490566
YMR305C	0	0	0.0353565114908662
YMR174C	0	0	0.0353356890459364
YER178W	0	0	0.0353148911124191
YPL059W	0	0	0.0352941176470588
YLR370C	0	0	0.0352733686067019
YLR127C	0	0	0.0352526439482961
YHL043W	0	0	0.0352319436288902
YFR051C	0	0	0.0352112676056338
YOR002W	0	0	0.0351906158357771
YER013W	0	0	0.0351699882766706
YDR310C	0	0	0.0351493848857645
YIR004W	0	0	0.0351288056206089
YIL063C	0	0	0.0351082504388531
YGR213C	0	0	0.0350877192982456
YDR082W	0	0	0.0350672121566335
YMR243C	0	0	0.0350467289719626
YCR071C	0	0	0.0350262697022767
YOL008W	0	0	0.0350058343057176
YDR227W	0	0	0.0349854227405248
YLR046C	0	1	0.0349854227405248
YLR376C	0	0	0.034965034965035
YNL298W	0	0	0.034944670937682
YHL016C	0	0	0.0349243306169965
YGR198W	0	0	0.0349040139616056
YGL065C	0	0	0.0348837209302326
YDR145W	0	0	0.0348634514816967
YPR122W	0	0	0.0348432055749129
YER170W	0	0	0.0348229831688915
YOL027C	0	0	0.0348027842227378
YNL161W	0	0	0.0347826086956522
YKL094W	0	1	0.0347826086956522
YCR097W	0	0	0.0347624565469293
YER169W	0	0	0.0347423277359583
YFR018C	0	1	0.0347423277359583
YIL029C	0	0	0.0347222222222222
YPL042C	0	0	0.0347021399652979
YHR027C	0	0	0.0346820809248555
YCR020C	0	0	0.0346620450606586
YFL044C	0	0	0.0346420323325635
YKR066C	0	0	0.0346220427005193
YPL236C	0	1	0.0346220427005193
YBR287W	0	1	0.0346220427005193
YER079W	0	1	0.0346220427005193
YHR190W	0	0	0.0346020761245675
YFL050C	0	0	0.0345821325648415
YJL016W	0	1	0.0345821325648415
YIR007W	0	1	0.0345821325648415
YLR389C	0	0	0.0345622119815668
YHL024W	0	0	0.0345423143350604
YGR122W	0	0	0.0345224395857307
YMR163C	0	0	0.0345025876940771
YPR165W	0	0	0.0344827586206897
YOL055C	0	0	0.0344629523262493
YKL149C	0	0	0.034443168771527
YPL225W	0	1	0.034443168771527
YMR112C	0	0	0.0344234079173838
YGR256W	0	0	0.0344036697247706
YLR054C	0	0	0.0343839541547278
YDR282C	0	1	0.0343839541547278
YBR043C	0	0	0.0343642611683849
YLR318W	0	0	0.0343445907269605
YPR037C	0	0	0.034324942791762
YOR165W	0	0	0.0343053173241852
YER087C-B	0	0	0.0342857142857143
YPL124W	0	0	0.0342661336379212
YGR149W	0	1	0.0342661336379212
YLR442C	0	0	0.0342465753424658
YGR232W	0	0	0.0342270393610953
YMR272C	0	0	0.0342075256556442
YBL085W	0	0	0.0341880341880342
YGR125W	0	1	0.0341880341880342
YLR204W	0	0	0.0341685649202733
YLR227C	0	0	0.0341491178144565
YNL316C	0	0	0.0341296928327645
YLR421C	0	0	0.0341102899374645
YDL098C	0	0	0.0340909090909091
YNL139C	0	0	0.0340715502555366
YIL117C	0	0	0.0340522133938706
YFR002W	0	0	0.0340328984685196
YIR011C	0	0	0.0340136054421769
YDR480W	0	0	0.0339943342776204
YMR253C	0	1	0.0339943342776204
YPL078C	0	0	0.0339750849377123
YOR308C	0	0	0.033955857385399
YDR151C	0	0	0.0339366515837104
YLR005W	0	0	0.0339174674957603
YBL002W	0	0	0.0338983050847458
YPR095C	0	0	0.0338791643139469
YER078C	0	0	0.0338600451467269
YFL008W	0	0	0.0338409475465313
YHR041C	0	0	0.0338218714768884
YER168C	0	0	0.0338028169014084
YNL135C	0	0	0.0337837837837838
YFL042C	0	1	0.0337837837837838
YDR295C	0	0	0.0337647720877884
YGR007W	0	0	0.0337457817772778
YGR181W	0	0	0.0337268128161889
YOR157C	0	0	0.0337078651685393
YOL164W	0	0	0.0336889387984278
YJL140W	0	0	0.0336700336700337
YDL155W	0	0	0.0336511497476164
YMR031C	0	1	0.0336511497476164
YOR273C	0	0	0.0336322869955157
YCR086W	0	0	0.0336134453781513
YMR227C	0	0	0.0335946248600224
YPR094W	0	0	0.0335758254057079
YMR124W	0	1	0.0335758254057079
YER094C	0	0	0.0335570469798658
YDR270W	0	0	0.0335382895472331
YGR278W	0	0	0.0335195530726257
[truncated: 3,790 more rows]
