# Supplementary material for: Computationally Driven, Quantitative Experiments Discover Genes Required for Mitochondrial Biogenesis
Source: PLoS Genet. 2009 Mar 20;5(3):e1000407. doi: 10.1371/journal.pgen.1000407 (PMC2648979; doi:10.1371/journal.pgen.1000407)
Supplement: Dataset S2 — Top 100 novel ensemble predictions for additional yeast biological processes. A zip file containing 387 tab-delimited text files of the ensemble predictions for the indicated Gene Ontology Biological Process Term. (21.70 MB GZ) [file pgen.1000407.s013.gz › GO_0006626.txt]

ORF	AnnotatedToTerm?	Uncharacterized_04152007?	Precision
YLR259C	1	0	1.0
YGR082W	1	0	1.0
YNL131W	1	0	1.0
YNL070W	1	0	1.0
YLR008C	1	0	1.0
YJL143W	1	0	1.0
YJR045C	1	0	1.0
YMR203W	1	0	1.0
YNR017W	1	0	1.0
YGR181W	1	0	1.0
YNL121C	1	0	1.0
YIL022W	1	0	1.0
YKR065C	1	0	1.0
YOR045W	1	0	1.0
YOR232W	1	0	1.0
YKL192C	0	0	0.944444444444444
YHR005C-A	1	0	0.944444444444444
YPL063W	1	0	0.944444444444444
YOR020C	0	0	0.904761904761905
YJL104W	1	0	0.904761904761905
YPR133W-A	1	0	0.904761904761905
YPL098C	0	0	0.863636363636364
YFL016C	0	0	0.826086956521739
YML078W	0	0	0.8
YEL020W-A	1	0	0.8
YML110C	0	0	0.777777777777778
YKL195W	1	0	0.777777777777778
YBR185C	0	0	0.757575757575758
YGL068W	0	0	0.757575757575758
YBR091C	1	0	0.757575757575758
YDL217C	1	0	0.757575757575758
YOR297C	1	0	0.757575757575758
YJL054W	1	0	0.757575757575758
YLR203C	0	0	0.735294117647059
YER103W	0	0	0.714285714285714
YOR007C	0	0	0.694444444444444
YLR390W	0	0	0.675675675675676
YNL281W	0	0	0.657894736842105
YIL070C	0	0	0.641025641025641
YER023W	0	0	0.625
YGR132C	0	0	0.609756097560976
YOR187W	0	0	0.595238095238095
YOR027W	0	0	0.581395348837209
YKR085C	0	0	0.568181818181818
YLR369W	0	0	0.555555555555556
YDR214W	0	0	0.543478260869565
YJL063C	0	0	0.531914893617021
YKL039W	0	1	0.531914893617021
YGL236C	0	0	0.520833333333333
YLR216C	0	0	0.510204081632653
YBL075C	0	0	0.509803921568627
YAL046C	0	1	0.509803921568627
YHR024C	1	0	0.509803921568627
YNL006W	0	0	0.5
YJL034W	0	0	0.5
YEL030W	1	0	0.5
YGR142W	0	0	0.491525423728814
YGR165W	0	0	0.491525423728814
YJR135W-A	1	0	0.491525423728814
YCR046C	0	0	0.491525423728814
YMR150C	1	0	0.491525423728814
YNL073W	0	0	0.483333333333333
YNL007C	0	0	0.476190476190476
YDL229W	0	0	0.476190476190476
YDR258C	1	0	0.476190476190476
YMR186W	0	0	0.46875
YDR151C	0	0	0.461538461538462
YDR375C	0	0	0.454545454545455
YDR194C	0	0	0.447761194029851
YLR069C	0	0	0.441176470588235
YLR439W	0	0	0.438356164383562
YNL077W	0	1	0.438356164383562
YKL207W	0	1	0.438356164383562
YCR071C	0	0	0.438356164383562
YDR337W	0	0	0.438356164383562
YMR089C	1	0	0.438356164383562
YAL005C	1	0	0.438356164383562
YGR231C	0	0	0.432432432432432
YLL024C	0	0	0.426666666666667
YJL121C	0	0	0.421052631578947
YDR115W	0	0	0.417721518987342
YER058W	0	0	0.417721518987342
YLR163C	1	0	0.417721518987342
YNL315C	0	0	0.4125
YPL240C	0	0	0.407407407407407
YNL209W	0	0	0.402439024390244
YNL177C	0	0	0.397727272727273
YOR211C	0	0	0.397727272727273
YGR220C	0	0	0.397727272727273
YNL064C	1	0	0.397727272727273
YPR100W	0	0	0.397727272727273
YGR033C	1	0	0.397727272727273
YOR150W	0	0	0.395604395604396
YOL086C	0	0	0.395604395604396
YMR035W	1	0	0.395604395604396
YPL215W	0	0	0.391304347826087
YGL040C	0	0	0.387096774193548
YLR204W	0	0	0.382978723404255
YMR225C	0	0	0.378947368421053
YPL132W	0	0	0.377551020408163
YJL144W	0	0	0.377551020408163
YHR083W	1	0	0.377551020408163
YHR091C	0	0	0.373737373737374
YPR158W	0	1	0.373737373737374
YLL026W	0	0	0.37
YHL004W	0	0	0.366336633663366
YPL059W	0	0	0.362745098039216
YIR037W	0	0	0.359223300970874
YMR298W	0	0	0.355769230769231
YOR354C	0	0	0.352380952380952
YPR024W	0	0	0.349056603773585
YPL118W	0	0	0.345794392523364
YMR060C	0	0	0.342592592592593
YPL106C	0	0	0.339449541284404
YKL194C	0	0	0.336363636363636
YHR059W	0	0	0.333333333333333
YDR296W	0	0	0.330357142857143
YKL170W	0	0	0.327433628318584
YKR006C	0	0	0.324561403508772
YML025C	0	0	0.321739130434783
YJR034W	0	0	0.318965517241379
YLL050C	0	0	0.316239316239316
YGL129C	0	0	0.313559322033898
YDR347W	0	0	0.310924369747899
YGL143C	0	0	0.310077519379845
YPL172C	0	0	0.310077519379845
YMR267W	0	0	0.310077519379845
YNL026W	1	0	0.310077519379845
YDR116C	0	0	0.310077519379845
YMR292W	0	0	0.310077519379845
YCR021C	0	0	0.310077519379845
YGR171C	0	0	0.310077519379845
YLL014W	0	1	0.310077519379845
YGR101W	1	0	0.310077519379845
YER017C	1	0	0.310077519379845
YJR046W	0	0	0.307692307692308
YMR293C	0	0	0.305343511450382
YBR014C	0	1	0.305343511450382
YPL233W	0	0	0.303030303030303
YER057C	0	1	0.303030303030303
YIL098C	0	0	0.300751879699248
YNL252C	0	0	0.298507462686567
YPL170W	0	0	0.296296296296296
YIL016W	0	0	0.294964028776978
YER154W	0	0	0.294964028776978
YDR175C	0	0	0.294964028776978
YIL041W	0	1	0.294964028776978
YNL310C	1	0	0.294964028776978
YNR037C	0	0	0.292857142857143
YDR171W	0	0	0.290780141843972
YPL252C	0	0	0.288732394366197
YCL033C	0	0	0.286713286713287
YKL117W	0	0	0.284722222222222
YNL055C	0	0	0.282758620689655
YOL023W	0	0	0.280821917808219
YDR268W	0	0	0.27891156462585
YGR155W	0	0	0.277027027027027
YBR025C	0	0	0.275167785234899
YNL185C	0	0	0.273333333333333
YJR133W	0	0	0.271523178807947
YMR188C	0	0	0.269736842105263
YPR183W	0	0	0.26797385620915
YKL058W	0	0	0.266233766233766
YML129C	0	0	0.264516129032258
YJR113C	0	0	0.262820512820513
YLR382C	0	0	0.261146496815287
YGR254W	0	0	0.259493670886076
YDR511W	0	0	0.257861635220126
YML101C	0	1	0.257861635220126
YGR257C	0	0	0.25625
YPL097W	0	0	0.254658385093168
YBL045C	0	0	0.253086419753086
YEL050C	0	0	0.251533742331288
YER146W	0	0	0.25
YAL039C	0	0	0.248484848484848
YOL033W	0	0	0.246987951807229
YHR116W	0	0	0.245508982035928
YNR036C	0	0	0.244047619047619
YNL265C	0	0	0.242603550295858
YPR140W	0	0	0.241176470588235
YGR232W	0	0	0.239766081871345
YOR097C	0	1	0.239766081871345
YGR147C	0	0	0.238372093023256
YNL213C	0	0	0.236994219653179
YDL120W	0	0	0.235632183908046
YGR038W	0	0	0.234285714285714
YGR062C	0	0	0.232954545454545
YJR017C	0	0	0.231638418079096
YER177W	0	0	0.230337078651685
YNL306W	0	0	0.229050279329609
YDR494W	0	0	0.227777777777778
YLR090W	0	0	0.226519337016575
YLR256W	0	0	0.225274725274725
YGR211W	0	0	0.224043715846995
YPL225W	0	1	0.224043715846995
YBR101C	0	0	0.222826086956522
YOR103C	0	0	0.221621621621622
YOR201C	0	0	0.220430107526882
YPR067W	0	0	0.219251336898396
YMR222C	0	1	0.219251336898396
YOL071W	0	0	0.218085106382979
YCR028C-A	0	0	0.216931216931217
YDL020C	0	0	0.215789473684211
YJR121W	0	0	0.214659685863874
YMR228W	0	0	0.213541666666667
YLR065C	0	1	0.213541666666667
YER170W	0	0	0.212435233160622
YKL067W	0	0	0.211340206185567
YNL164C	0	0	0.21025641025641
YIL157C	0	1	0.21025641025641
YLR253W	0	1	0.21025641025641
YNR033W	0	0	0.209183673469388
YLR192C	0	0	0.208121827411168
YFR051C	0	0	0.207070707070707
YGR174C	0	0	0.206030150753769
YOR286W	0	1	0.206030150753769
YGR054W	0	0	0.205
YFL018C	0	0	0.203980099502488
YKL087C	0	0	0.202970297029703
YDR079W	0	0	0.201970443349754
YOL027C	0	0	0.200980392156863
YMR303C	0	0	0.2
YOL052C	0	0	0.199029126213592
YIR021W	0	0	0.198067632850242
YKL152C	0	0	0.197183098591549
YBR069C	0	0	0.197183098591549
YDR430C	0	0	0.197183098591549
YBL090W	0	0	0.197183098591549
YGR076C	0	0	0.197183098591549
YLR193C	1	0	0.197183098591549
YBR044C	0	0	0.196261682242991
YMR012W	0	0	0.195348837209302
YLL009C	0	0	0.194444444444444
YMR210W	0	0	0.193548387096774
YDR172W	0	0	0.192660550458716
YMR166C	0	0	0.191780821917808
YDL178W	0	0	0.190909090909091
YER141W	0	0	0.190045248868778
YGR084C	0	0	0.189189189189189
YMR286W	0	0	0.188340807174888
YGL107C	0	1	0.188340807174888
YHR108W	0	0	0.1875
YDR188W	0	0	0.186666666666667
YDR036C	0	0	0.185840707964602
YIR022W	0	0	0.185022026431718
YKL053C-A	0	0	0.184210526315789
YJL180C	0	0	0.183406113537118
YGL226C-A	0	0	0.182608695652174
YIL051C	0	0	0.181818181818182
YGR169C	0	0	0.181034482758621
YMR024W	0	0	0.180257510729614
YLR239C	0	0	0.179487179487179
YBL030C	0	0	0.178723404255319
YDL052C	0	0	0.177966101694915
YNR020C	0	0	0.177215189873418
YLR043C	0	0	0.176470588235294
YIL142W	0	0	0.175732217573222
YKL085W	0	0	0.175
YPR124W	0	0	0.174273858921162
YNR041C	0	0	0.173553719008264
YNL137C	0	0	0.172839506172839
YOR125C	0	0	0.172131147540984
YJL124C	0	0	0.171428571428571
YER120W	0	0	0.170731707317073
YBR196C	0	0	0.17004048582996
YML086C	0	0	0.169354838709677
YGL048C	0	0	0.168674698795181
YKL060C	0	0	0.168
YCR052W	0	0	0.167330677290837
YML092C	0	0	0.166666666666667
YKL138C	0	0	0.16600790513834
YIL134W	0	0	0.165354330708661
YGL019W	0	0	0.164705882352941
YHR109W	0	0	0.1640625
YDR041W	0	0	0.163424124513619
YLR295C	0	0	0.162790697674419
YMR264W	0	0	0.162162162162162
YNL122C	0	1	0.162162162162162
YPL040C	0	0	0.161538461538462
YNR022C	0	0	0.160919540229885
YJR048W	0	0	0.16030534351145
YDR196C	0	0	0.159695817490494
YML009C	0	0	0.159090909090909
YKL003C	0	0	0.158490566037736
YFL017W-A	0	0	0.157894736842105
YOR165W	0	0	0.157303370786517
YPL173W	0	0	0.156716417910448
YPR156C	0	0	0.156133828996283
YJL008C	0	0	0.155555555555556
YHR110W	0	0	0.154981549815498
YGL115W	0	0	0.154411764705882
YJL096W	0	0	0.153846153846154
YKL191W	0	0	0.153284671532847
YGR112W	0	0	0.152727272727273
YBL022C	0	0	0.152173913043478
YKL167C	0	0	0.151624548736462
YAL030W	0	0	0.151079136690647
YLR370C	0	0	0.150537634408602
YDR294C	0	0	0.15
YJR064W	0	0	0.149466192170818
YNL071W	0	0	0.148936170212766
YFR011C	0	1	0.148936170212766
YDR277C	0	0	0.148409893992933
YGR215W	0	0	0.147887323943662
YLR059C	0	0	0.147368421052632
YDR148C	0	0	0.146853146853147
YDR322W	0	0	0.146341463414634
YPR125W	0	0	0.145833333333333
YNR040W	0	1	0.145833333333333
YOR198C	0	0	0.145328719723183
YHR011W	0	0	0.144827586206897
YPL013C	0	0	0.144781144781145
YJR101W	0	0	0.144781144781145
YGR224W	0	0	0.144781144781145
YOR136W	0	0	0.144781144781145
YER086W	0	0	0.144781144781145
YPL078C	0	0	0.144781144781145
YNL328C	1	0	0.144781144781145
YKR087C	0	0	0.144295302013423
YLR395C	0	0	0.1438127090301
YER027C	0	0	0.143333333333333
YDR047W	0	0	0.142857142857143
YLL006W	0	0	0.142384105960265
YER009W	0	0	0.141914191419142
YKL024C	0	0	0.141447368421053
YMR099C	0	0	0.140983606557377
YPL104W	0	0	0.140522875816993
YPR028W	0	0	0.140065146579805
YIR006C	0	0	0.13961038961039
YOR266W	0	0	0.13915857605178
YLR304C	0	0	0.138709677419355
YPR004C	0	1	0.138709677419355
YER182W	0	1	0.138709677419355
YPR073C	0	0	0.138263665594855
YDR298C	0	0	0.137820512820513
YKL013C	0	0	0.137380191693291
YGR178C	0	0	0.136942675159236
YCL037C	0	0	0.136507936507936
YAR002W	0	0	0.136075949367089
YNL284C	0	0	0.135646687697161
YDL143W	0	0	0.135220125786164
YPR047W	0	0	0.134796238244514
YGR240C	0	0	0.134375
YPR166C	0	0	0.133956386292835
YDR462W	0	0	0.133540372670807
YHR163W	0	0	0.13312693498452
YGL023C	0	0	0.132716049382716
YLR038C	0	0	0.132307692307692
YMR276W	0	0	0.131901840490798
YMR152W	0	0	0.131498470948012
YKL016C	0	0	0.13109756097561
YLR347C	0	0	0.130952380952381
YGR192C	0	0	0.130952380952381
YER183C	0	0	0.130952380952381
YJL111W	0	0	0.130952380952381
YDL202W	0	0	0.130952380952381
YER078C	0	0	0.130952380952381
YPR052C	0	0	0.130952380952381
YGR029W	1	0	0.130952380952381
YCL057W	0	0	0.130563798219585
YCR003W	0	0	0.130177514792899
YPL029W	0	0	0.129793510324484
YMR091C	0	0	0.129411764705882
YML050W	0	1	0.129411764705882
YOL005C	0	0	0.129032258064516
YHR094C	0	0	0.128654970760234
YOR087W	0	0	0.128279883381924
YGL100W	0	0	0.127906976744186
YDR345C	0	0	0.127536231884058
YER115C	0	0	0.127167630057803
YGL047W	0	0	0.126801152737752
YKL148C	0	0	0.126436781609195
YER083C	0	0	0.126074498567335
YGR194C	0	0	0.125714285714286
YLR312W-A	0	0	0.125356125356125
YOR142W	0	0	0.125
YBR037C	0	0	0.124645892351275
YJR088C	0	1	0.124645892351275
YML091C	0	0	0.124293785310734
YDR404C	0	0	0.123943661971831
YHR174W	0	0	0.123595505617978
YJR077C	0	0	0.123249299719888
YIL093C	0	0	0.122905027932961
YAL010C	0	0	0.122562674094708
YPR103W	0	0	0.122222222222222
YPR082C	0	0	0.121883656509695
YPL183W-A	0	0	0.121546961325967
YLR229C	0	0	0.121212121212121
YDR212W	0	0	0.120879120879121
YDR316W	0	1	0.120879120879121
YJR118C	0	0	0.120547945205479
YPL103C	0	1	0.120547945205479
YOL008W	0	0	0.120218579234973
YDL008W	0	0	0.119891008174387
YNL037C	0	0	0.119565217391304
YLR262C-A	0	0	0.119241192411924
YIL053W	0	0	0.118918918918919
YER094C	0	0	0.118598382749326
YLR036C	0	1	0.118598382749326
YPL087W	0	0	0.118279569892473
YHR050W	0	0	0.117962466487936
YMR251W-A	0	0	0.117647058823529
YDR376W	0	0	0.117333333333333
YOR133W	0	0	0.117021276595745
YLR212C	0	0	0.116710875331565
YDL174C	0	0	0.116402116402116
YNL135C	0	0	0.116094986807388
YDR510W	0	0	0.115789473684211
YHR181W	0	0	0.115485564304462
YLR218C	0	1	0.115485564304462
YBR221C	0	0	0.115183246073298
YER178W	0	0	0.114882506527415
YNL169C	0	0	0.114583333333333
YDR493W	0	1	0.114583333333333
YJR122W	0	1	0.114583333333333
YMR071C	0	0	0.114285714285714
YER151C	0	0	0.113989637305699
YPL249C-A	0	0	0.113695090439276
YCR068W	0	0	0.11340206185567
YLR077W	0	1	0.11340206185567
YDL045W-A	0	0	0.113110539845758
YML054C	0	0	0.112820512820513
YJR117W	0	0	0.112531969309463
YML028W	0	0	0.112244897959184
YGL002W	0	0	0.111959287531807
YML003W	0	1	0.111959287531807
YDR168W	0	0	0.111675126903553
YLR357W	0	0	0.111392405063291
YML030W	0	1	0.111392405063291
YHR121W	0	0	0.111111111111111
YPR063C	0	1	0.111111111111111
YLL018C-A	0	0	0.110831234256927
YNL329C	0	0	0.110552763819095
YNL241C	0	0	0.110275689223058
YHR076W	0	1	0.110275689223058
YIL124W	0	0	0.11
YBR169C	0	0	0.109725685785536
YLR066W	0	0	0.109452736318408
YJL003W	0	0	0.109181141439206
YLR047C	0	0	0.108910891089109
YLR115W	0	0	0.108641975308642
YOR037W	0	0	0.108374384236453
YPR114W	0	1	0.108374384236453
YGL226W	0	1	0.108374384236453
YJL112W	0	0	0.108108108108108
YNL081C	0	0	0.107843137254902
YKR048C	0	0	0.107579462102689
YJL102W	0	0	0.107317073170732
YHR038W	0	0	0.10705596107056
YEL042W	0	0	0.106796116504854
YML048W	0	0	0.106537530266344
YGL161C	0	0	0.106280193236715
YPL072W	0	0	0.106024096385542
YLR110C	0	0	0.105769230769231
YPR011C	0	0	0.105515587529976
YKL019W	0	0	0.105263157894737
YHR113W	0	0	0.105011933174224
YDR353W	0	0	0.104761904761905
YLR354C	0	0	0.104513064133017
YFL038C	0	0	0.104265402843602
YPL074W	0	1	0.104265402843602
YHR200W	0	0	0.104018912529551
YNL016W	0	0	0.10377358490566
YOR181W	0	0	0.103529411764706
YLR044C	0	0	0.103286384976526
YLR224W	0	0	0.103044496487119
YFL036W	0	0	0.102803738317757
YFR044C	0	0	0.102564102564103
YDR475C	0	1	0.102564102564103
YMR083W	0	0	0.102325581395349
YLR191W	0	0	0.102088167053364
YER050C	0	0	0.101851851851852
YDL107W	0	0	0.10161662817552
YOL012C	0	0	0.101382488479263
YOR347C	0	0	0.101149425287356
YDR286C	0	1	0.101149425287356
YNL098C	0	0	0.100917431192661
YNL259C	0	0	0.100686498855835
YBL086C	0	1	0.100686498855835
YPL262W	0	0	0.100456621004566
YDL064W	0	0	0.100227790432802
YML105C	0	0	0.1
YDR356W	0	0	0.0997732426303855
YHL034C	0	0	0.0995762711864407
YOR158W	0	0	0.0995762711864407
YER107C	0	0	0.0995762711864407
YOR239W	0	0	0.0995762711864407
YDR012W	0	0	0.0995762711864407
YNL092W	0	1	0.0995762711864407
YER031C	0	0	0.0995762711864407
YDR016C	0	0	0.0995762711864407
YHR193C	0	0	0.0995762711864407
YLR201C	0	0	0.0995762711864407
YLR125W	0	1	0.0995762711864407
YAR042W	0	0	0.0995762711864407
YBR031W	0	0	0.0995762711864407
YNL005C	0	0	0.0995762711864407
YPR182W	0	0	0.0995762711864407
YHR037W	0	0	0.0995762711864407
YCL017C	0	0	0.0995762711864407
YBR262C	0	1	0.0995762711864407
YDR322C-A	0	0	0.0995762711864407
YFR052W	0	0	0.0995762711864407
YDR231C	0	0	0.0995762711864407
YOL026C	1	0	0.0995762711864407
YOR334W	0	0	0.0995762711864407
YNL052W	0	0	0.0995762711864407
YGR006W	0	0	0.0995762711864407
YNL322C	0	0	0.0995762711864407
YJL014W	0	0	0.0995762711864407
YML055W	0	0	0.0995762711864407
YPR020W	0	0	0.0995762711864407
YDL109C	0	0	0.0995762711864407
YGR028W	1	0	0.0995762711864407
YOL096C	0	0	0.0995762711864407
YNL173C	0	0	0.0995762711864407
YGR046W	1	0	0.0995762711864407
YJR080C	0	1	0.0995762711864407
YAL058W	0	0	0.0993657505285412
YKL197C	0	0	0.0991561181434599
YPL250C	0	1	0.0991561181434599
YOL062C	0	0	0.0989473684210526
YNR051C	0	0	0.0987394957983193
YHR051W	0	0	0.0985324947589098
YOR356W	0	0	0.098326359832636
YHL032C	0	0	0.0981210855949896
YBR120C	0	0	0.0979166666666667
YFR024C-A	0	0	0.0977130977130977
YMR157C	0	1	0.0977130977130977
YML125C	0	0	0.0975103734439834
YDL003W	0	0	0.0973084886128364
YKL145W	0	0	0.0971074380165289
YNR018W	0	1	0.0971074380165289
YGL219C	0	0	0.0969072164948454
YJL019W	0	0	0.0967078189300412
YLR017W	0	0	0.0965092402464066
YCL040W	0	0	0.0963114754098361
YGL253W	0	0	0.0961145194274029
YHL026C	0	1	0.0961145194274029
YPR089W	0	1	0.0961145194274029
YOR159C	0	0	0.0959183673469388
YIR014W	0	1	0.0959183673469388
YDR100W	0	0	0.0957230142566191
YDR381W	0	0	0.0955284552845529
YDR377W	0	0	0.0953346855983773
YNL246W	0	0	0.0951417004048583
YKL035W	0	0	0.094949494949495
YFR053C	0	0	0.094758064516129
YLL038C	0	0	0.0945674044265594
YIL034C	0	0	0.0943775100401606
YIR024C	0	1	0.0943775100401606
YCR073W-A	0	0	0.094188376753507
YNL065W	0	0	0.094
YOL110W	0	0	0.093812375249501
YML085C	0	0	0.0936254980079681
YGL073W	0	0	0.0934393638170974
YAL013W	0	0	0.0932539682539683
YER012W	0	0	0.0930693069306931
YHR183W	0	0	0.0928853754940712
YDL015C	0	0	0.0927021696252465
YDR156W	0	0	0.0925196850393701
YMR195W	0	1	0.0925196850393701
YPL026C	0	0	0.0923379174852652
YOR185C	0	0	0.092156862745098
YOR384W	0	1	0.092156862745098
YDR177W	0	0	0.0919765166340509
YOR147W	0	0	0.091796875
YGL187C	0	0	0.0916179337231969
YDR061W	0	1	0.0916179337231969
YOL129W	0	0	0.0914396887159533
YBL058W	0	0	0.0912621359223301
YGR260W	0	0	0.0910852713178295
YGL011C	0	0	0.0909090909090909
YOR253W	0	0	0.0907335907335907
YLR393W	0	0	0.0905587668593449
YFR049W	0	0	0.0903846153846154
YOR016C	0	0	0.09021113243762
YMR063W	0	0	0.0900383141762452
YMR167W	0	0	0.0898661567877629
YJL020C	0	0	0.0896946564885496
YJL072C	0	0	0.0895238095238095
YJR074W	0	0	0.0893536121673004
YPL144W	0	0	0.0891840607210626
YDR155C	0	0	0.0890538033395176
YDR373W	0	0	0.0890538033395176
YER063W	0	0	0.0890538033395176
YGR210C	0	1	0.0890538033395176
YMR072W	0	0	0.0890538033395176
YER026C	0	0	0.0890538033395176
YER071C	0	1	0.0890538033395176
YAL035W	0	0	0.0890538033395176
YMR296C	0	0	0.0890538033395176
YJL061W	0	0	0.0890538033395176
YOR084W	0	0	0.0890538033395176
YNL080C	0	0	0.0890538033395176
YLR348C	0	0	0.0890538033395176
YKL084W	1	0	0.0890538033395176
YLR010C	0	0	0.0888888888888889
YNL307C	0	0	0.088724584103512
YGL209W	0	0	0.0885608856088561
YLR368W	0	0	0.0883977900552486
YER019W	0	0	0.0882352941176471
YJL097W	0	0	0.0880733944954128
YLR108C	0	1	0.0880733944954128
YHR117W	0	1	0.0880733944954128
YEL034W	0	0	0.0879120879120879
YKR093W	0	0	0.0877513711151737
YIL065C	0	0	0.0875912408759124
YJR102C	0	0	0.087431693989071
YOL042W	0	1	0.087431693989071
YLR168C	0	1	0.087431693989071
YLR301W	0	0	0.0872727272727273
YNL085W	0	0	0.0871143375680581
YGR167W	0	0	0.0869565217391304
YLL001W	0	0	0.0867992766726944
YJR065C	0	0	0.0866425992779783
YOR278W	0	0	0.0864864864864865
YHR057C	0	1	0.0864864864864865
YLR314C	0	0	0.0863309352517986
YPL271W	0	0	0.0861759425493716
YDR237W	0	0	0.0860215053763441
YMR302C	0	0	0.0858676207513417
YGL212W	0	0	0.0857142857142857
YKL154W	0	0	0.0855614973262032
YNL100W	0	1	0.0855614973262032
YER165W	0	0	0.0854092526690391
YOR362C	0	0	0.0852575488454707
YOR157C	0	0	0.0851063829787234
YGR150C	0	1	0.0851063829787234
YGR193C	0	0	0.0849557522123894
YBR039W	0	0	0.0848056537102474
YGR255C	0	0	0.0846560846560847
YHR120W	0	0	0.0845070422535211
YKR016W	0	1	0.0845070422535211
YMR022W	0	0	0.0843585237258348
YOR017W	0	0	0.0842105263157895
YMR056C	0	0	0.0840630472854641
YPL247C	0	1	0.0840630472854641
YDR405W	0	0	0.0839160839160839
YEL059C-A	0	0	0.0837696335078534
YHR013C	0	0	0.0836236933797909
YDR197W	0	0	0.0834782608695652
YPL023C	0	0	0.0833333333333333
YLR250W	0	0	0.0831889081455806
YNL327W	0	0	0.0830449826989619
YDR420W	0	0	0.0829015544041451
YPR041W	0	0	0.0827586206896552
YLR293C	0	0	0.0826161790017212
YJL210W	0	0	0.0824742268041237
YDL067C	0	0	0.0823327615780446
YDR378C	0	0	0.0821917808219178
YER047C	0	1	0.0821917808219178
YBR035C	0	0	0.0820512820512821
YCR024C	0	0	0.0819112627986348
YDR302W	0	0	0.0817717206132879
YPL036W	0	0	0.0816326530612245
YDL004W	0	0	0.0814940577249576
YDL219W	0	0	0.0813559322033898
YFR032C-A	0	0	0.0812182741116751
YMR318C	0	0	0.0810810810810811
YNL242W	0	0	0.0809443507588533
YBL080C	0	0	0.0808080808080808
YLR113W	0	0	0.080672268907563
YOR221C	0	0	0.0805369127516778
YNL138W	0	0	0.0804020100502513
YAL038W	0	0	0.0802675585284281
YOR305W	0	0	0.0801335559265442
YBL013W	0	0	0.08
YHL014C	0	1	0.08
YOL141W	0	1	0.08
YDL092W	0	0	0.0798668885191348
YJR042W	0	0	0.079734219269103
YOL143C	0	0	0.0796019900497512
YDL078C	0	0	0.0794701986754967
YGR037C	0	0	0.0793388429752066
YNL158W	0	0	0.0792079207920792
YNL038W	0	0	0.0790774299835255
YPL218W	0	0	0.0789473684210526
YDR201W	0	0	0.0788177339901478
YMR123W	0	0	0.0786885245901639
YFR050C	0	0	0.0785597381342062
YCL008C	0	0	0.0784313725490196
YKL094W	0	1	0.0784313725490196
YDR174W	0	0	0.0783034257748776
YMR098C	0	1	0.0783034257748776
YCL043C	0	0	0.0781758957654723
YPR108W	0	0	0.0780487804878049
YMR314W	0	0	0.0779220779220779
YEL017W	0	0	0.0777957860615883
YKR067W	0	0	0.0776699029126214
YCL028W	0	1	0.0776699029126214
YGR021W	0	1	0.0776699029126214
YLR109W	0	0	0.0775444264943457
YLR337C	0	0	0.0774193548387097
YHR027C	0	0	0.0772946859903382
YKL056C	0	0	0.0771704180064309
YIL154C	0	0	0.0770465489566613
YMR143W	0	0	0.0769230769230769
YKL103C	0	0	0.0768
YHR064C	0	0	0.0766773162939297
YOR155C	0	0	0.076555023923445
YMR319C	0	0	0.0764331210191083
YPL037C	0	0	0.0763116057233704
YDR192C	0	0	0.0761904761904762
YML102W	0	0	0.0760697305863708
YBR011C	0	0	0.0759493670886076
YPL067C	0	1	0.0759493670886076
YHR198C	0	1	0.0759493670886076
YDR056C	0	1	0.0759493670886076
YMR272C	0	0	0.0758293838862559
YCR004C	0	1	0.0758293838862559
YFR042W	0	1	0.0758293838862559
YJL068C	0	0	0.0757097791798107
YAL043C	0	0	0.0755905511811024
YJL167W	0	0	0.0754716981132075
YNL312W	0	0	0.0753532182103611
YFL017C	0	0	0.0752351097178683
YGR206W	0	0	0.0751173708920188
YER004W	0	1	0.0751173708920188
YDL019C	0	0	0.075
YBR146W	0	0	0.0748829953198128
YNR045W	0	0	0.0747663551401869
YMR055C	0	0	0.0746500777604977
YOL149W	0	0	0.0745341614906832
YER019C-A	0	0	0.0744186046511628
YGL018C	0	0	0.0743034055727554
YGR222W	0	0	0.0741885625965997
YGR253C	0	0	0.0740740740740741
YGL220W	0	1	0.0740740740740741
YPL091W	0	0	0.073959938366718
YKL046C	0	0	0.0738461538461539
YLR429W	0	0	0.0737327188940092
YBR003W	0	0	0.0736196319018405
YJR044C	0	0	0.0735068912710567
YDR045C	0	0	0.073394495412844
YGL084C	0	0	0.0732824427480916
YKL155C	0	0	0.0731707317073171
YHR018C	0	0	0.0730593607305936
YKL150W	0	0	0.0729483282674772
YJR104C	0	0	0.0728376327769348
YJL133W	0	0	0.0727272727272727
YGR277C	0	0	0.0726172465960666
YGL097W	0	0	0.0725075528700906
YBL005W	0	0	0.0723981900452489
YDR226W	0	0	0.072289156626506
YDR071C	0	0	0.0721804511278196
YBL099W	0	0	0.0720720720720721
YER028C	0	0	0.0719640179910045
YLR310C	0	0	0.0718562874251497
YDR084C	0	0	0.0717488789237668
YJL066C	0	1	0.0717488789237668
YER080W	0	1	0.0717488789237668
YOR065W	0	0	0.0716417910447761
YHR192W	0	1	0.0716417910447761
YJR076C	0	0	0.0715350223546945
YBL021C	0	0	0.0714285714285714
YMR256C	0	0	0.0713224368499257
YER156C	0	1	0.0713224368499257
YDR512C	0	0	0.0712166172106825
YNR030W	0	0	0.0711111111111111
YMR193W	0	0	0.0710059171597633
YJR131W	0	0	0.0709010339734121
YAL044C	0	0	0.0707964601769911
YOR299W	0	0	0.0706921944035346
YGL119W	0	0	0.0705882352941176
YPR080W	0	0	0.0704845814977974
YBR118W	0	0	0.0703812316715543
YER048C	0	1	0.0703812316715543
YPR040W	0	0	0.0702781844802343
YDL018C	0	0	0.0701754385964912
YOR205C	0	1	0.0701754385964912
YLR283W	0	1	0.0701754385964912
YLR440C	0	0	0.0700729927007299
YKR070W	0	1	0.0700729927007299
YGR063C	0	0	0.0699708454810496
YGL106W	0	0	0.0698689956331878
YKL135C	0	0	0.0697674418604651
YNL056W	0	1	0.0697674418604651
YGL126W	0	0	0.06966618287373
YNL149C	0	0	0.0695652173913043
YCL018W	0	0	0.0694645441389291
YOR117W	0	0	0.069364161849711
YDR086C	0	0	0.0692640692640693
YOL061W	0	0	0.069164265129683
YGR244C	0	0	0.0690647482014388
YKL146W	0	0	0.0689655172413793
YNL168C	0	1	0.0689655172413793
YJL001W	0	0	0.0688665710186514
YNL147W	0	0	0.0687679083094556
YHR188C	0	0	0.0686695278969957
YOL031C	0	0	0.0685714285714286
YIL010W	0	0	0.0684736091298146
YBR139W	0	0	0.0683760683760684
YGR135W	0	0	0.0682788051209104
YLR119W	0	0	0.0681818181818182
YOR357C	0	0	0.0680851063829787
YJL138C	0	0	0.0679886685552408
YDR331W	0	0	0.0678925035360679
YLL042C	0	0	0.0677966101694915
YBR058C-A	0	0	0.0677009873060649
YER048W-A	0	0	0.0676056338028169
YPR109W	0	1	0.0676056338028169
YLR335W	0	0	0.0675105485232067
YDR236C	0	0	0.0674157303370786
YIL114C	0	0	0.0673211781206171
YNR001C	0	0	0.0672268907563025
YIL066C	0	0	0.0671328671328671
YKL022C	0	0	0.0670391061452514
YER153C	0	0	0.0669456066945607
YJR125C	0	0	0.0668523676880223
YHR106W	0	0	0.066759388038943
YFL039C	0	0	0.0666666666666667
YJL209W	0	0	0.0665742024965326
YLR251W	0	0	0.0664819944598338
YDR517W	0	0	0.0663900414937759
YBR192W	0	0	0.0662983425414365
YBR029C	0	0	0.0662068965517241
YNL181W	0	1	0.0662068965517241
YJR019C	0	0	0.0661157024793388
YGR285C	0	0	0.0660247592847318
YLR150W	0	0	0.0659340659340659
YDR141C	0	0	0.065843621399177
YML057W	0	0	0.0657534246575342
YGL178W	0	0	0.0656634746922025
YDR284C	0	0	0.0655737704918033
YFR015C	0	0	0.0654843110504775
YBL003C	0	0	0.0653950953678474
YNL063W	0	1	0.0653950953678474
YKL218C	0	0	0.0653061224489796
YIL109C	0	0	0.0652173913043478
YER030W	0	0	0.0651289009497965
YDL072C	0	1	0.0651289009497965
YDL049C	0	0	0.0650406504065041
YDL181W	0	0	0.0649526387009472
YPL178W	0	0	0.0648648648648649
YLR116W	0	0	0.0647773279352227
YNL048W	0	0	0.0646900269541779
YNL214W	0	0	0.0646029609690444
YBR137W	0	1	0.0646029609690444
YBR106W	0	0	0.0645161290322581
YIL033C	0	0	0.0644295302013423
YKL007W	0	0	0.064343163538874
YNL305C	0	1	0.064343163538874
YDR308C	0	0	0.0642570281124498
YJR024C	0	1	0.0642570281124498
YMR282C	0	0	0.0641711229946524
YJR100C	0	1	0.0641711229946524
YLR067C	0	0	0.0640854472630174
YGL221C	0	1	0.0640854472630174
YMR257C	0	0	0.064
YJL151C	0	1	0.064
YPL243W	0	0	0.0639147802929427
YNL025C	0	0	0.0638297872340425
YNL130C	0	0	0.0637450199203187
YBR214W	0	0	0.0636604774535809
YOL133W	0	0	0.0635761589403974
YDL126C	0	0	0.0634920634920635
YER093C-A	0	1	0.0634920634920635
YJL046W	0	1	0.0634920634920635
YOR259C	0	0	0.0634081902245707
YFL041W	0	0	0.0633245382585752
YKL065C	0	1	0.0633245382585752
YFR007W	0	1	0.0633245382585752
YMR158W	0	0	0.0632411067193676
YFR037C	0	0	0.0631578947368421
YNL194C	0	0	0.0630749014454665
YJL052W	0	0	0.062992125984252
YER089C	0	0	0.0629095674967235
YML121W	0	0	0.06282722513089
YMR002W	0	1	0.06282722513089
YOR176W	0	0	0.0627450980392157
YMR297W	0	0	0.0626631853785901
YNL323W	0	0	0.0625814863102999
YOR294W	0	0	0.0625
YKL137W	0	1	0.0625
YGL198W	0	0	0.0624187256176853
YGR230W	0	0	0.0623376623376623
YFR033C	0	0	0.0622568093385214
YHR147C	0	0	0.0621761658031088
YHR189W	0	0	0.0620957309184994
YJR001W	0	0	0.062015503875969
YLR394W	0	0	0.0619354838709677
YGL105W	0	0	0.0618556701030928
YPL061W	0	0	0.0617760617760618
YML004C	0	0	0.0616966580976864
YMR235C	0	0	0.061617458279846
YMR161W	0	0	0.0615384615384615
YOL122C	0	0	0.0614596670934699
YJL091C	0	0	0.061381074168798
YOL088C	0	0	0.0613026819923372
YBL041W	0	0	0.0612244897959184
YMR130W	0	1	0.0612244897959184
YKR076W	0	0	0.0611464968152866
YPR129W	0	0	0.0610687022900763
YGR183C	0	0	0.0609911054637865
YMR073C	0	0	0.0609137055837563
YGL008C	0	0	0.0608365019011407
YLR072W	0	1	0.0608365019011407
YNL197C	0	0	0.0607594936708861
YJR009C	0	0	0.0606826801517067
YLR134W	0	0	0.0606060606060606
YBR286W	0	0	0.0605296343001261
YKR066C	0	0	0.0604534005037783
YCR012W	0	0	0.060377358490566
YKL073W	0	0	0.0603015075376884
YCR017C	0	0	0.0602258469259724
YIL143C	0	0	0.0601503759398496
YER100W	0	0	0.0600750938673342
YOL101C	0	0	0.06
YDL047W	0	0	0.0599250936329588
YKL096W-A	0	0	0.0598503740648379
YCL056C	0	1	0.0598503740648379
YDL125C	0	0	0.0597758405977584
YBL006C	0	0	0.0597014925373134
YDL097C	0	0	0.0596273291925466
YKL018W	0	0	0.0595533498759305
YGL231C	0	1	0.0595533498759305
YNL222W	0	0	0.0594795539033457
YDL135C	0	0	0.0594059405940594
YNL231C	0	0	0.0593325092707046
YLR324W	0	0	0.0592592592592593
YDR516C	0	0	0.0591861898890259
YBL098W	0	0	0.0591133004926108
YDR437W	0	0	0.0590405904059041
YPR010C	0	0	0.058968058968059
YPR155C	0	0	0.0588957055214724
YLR390W-A	0	0	0.0588235294117647
YFR017C	0	1	0.0588235294117647
YEL027W	0	0	0.0587515299877601
YBL001C	0	0	0.058679706601467
YPR173C	0	0	0.0586080586080586
YMR205C	0	0	0.0585365853658537
YBR072W	0	0	0.0584652862362972
YML097C	0	0	0.0583941605839416
YAL048C	0	0	0.0583232077764277
YOR220W	0	1	0.0583232077764277
YDR393W	0	0	0.058252427184466
YMR122W-A	0	1	0.058252427184466
YHR168W	0	0	0.0581818181818182
YDR385W	0	0	0.0581257413997628
YNR052C	0	0	0.0581257413997628
YCR044C	0	0	0.0581257413997628
YML074C	0	0	0.0581257413997628
YBR159W	0	0	0.0581257413997628
YCR034W	0	0	0.0581257413997628
YPL235W	0	0	0.0581257413997628
YGL172W	0	0	0.0581257413997628
YOR245C	0	0	0.0581257413997628
YDR310C	0	0	0.0581257413997628
YEL001C	0	1	0.0581257413997628
YHR175W	0	0	0.0581257413997628
YKR059W	0	0	0.0581257413997628
YER053C-A	0	1	0.0581257413997628
YJR032W	0	0	0.0581257413997628
YBL038W	0	0	0.0581257413997628
YAL060W	0	0	0.0581257413997628
YKL141W	0	0	0.0581257413997628
YOL039W	0	0	0.0581257413997628
YKL134C	1	0	0.0581257413997628
YOR374W	0	0	0.0580568720379147
YNL003C	0	0	0.0579881656804734
YOL077W-A	0	0	0.057919621749409
YMR115W	0	1	0.057919621749409
YPR071W	0	1	0.057919621749409
YGR087C	0	0	0.0578512396694215
YIR019C	0	0	0.0577830188679245
YPR062W	0	0	0.0577149587750294
YOR163W	0	0	0.0576470588235294
YGR252W	0	0	0.0575793184488837
YGR263C	0	1	0.0575793184488837
YLR342W	0	0	0.0575117370892019
YPR191W	0	0	0.0574443141852286
YDR303C	0	0	0.0573770491803279
YOL038W	0	0	0.0573099415204678
YBR268W	0	0	0.0572429906542056
YCR069W	0	1	0.0572429906542056
YDL033C	0	0	0.0571761960326721
YDL142C	0	0	0.0571095571095571
YLR055C	0	0	0.0570430733410943
YLR291C	0	0	0.0569767441860465
YER161C	0	0	0.0569105691056911
YAL022C	0	0	0.0568445475638051
YIL031W	0	0	0.0567786790266512
YJR143C	0	0	0.056712962962963
YIL040W	0	0	0.0566473988439306
YJL208C	0	0	0.0565819861431871
YBR122C	0	0	0.0565167243367935
YOR261C	0	0	0.0564516129032258
YNL189W	0	0	0.0563866513233602
YOR151C	0	0	0.0563218390804598
YMR003W	0	1	0.0563218390804598
YPL005W	0	0	0.0562571756601607
YLL010C	0	0	0.0561926605504587
YPR199C	0	0	0.0561282932416953
YOL049W	0	0	0.0560640732265446
YEL006W	0	0	0.056
YLR105C	0	0	0.0559360730593607
YGR262C	0	0	0.0558722919042189
YHR003C	0	1	0.0558722919042189
YCR079W	0	0	0.0558086560364465
YIL125W	0	0	0.055745164960182
YNL146W	0	1	0.055745164960182
YDR050C	0	0	0.0556818181818182
YJL166W	0	0	0.0556186152099886
YPR088C	0	0	0.0555555555555556
YJR058C	0	0	0.0554926387315968
YMR204C	0	0	0.0554298642533937
YJL217W	0	1	0.0554298642533937
YGR019W	0	0	0.0553672316384181
YBR282W	0	0	0.0553047404063205
YLR139C	0	0	0.0552423900789177
YMR058W	0	0	0.0551801801801802
YGL091C	0	0	0.0551181102362205
YPR176C	0	0	0.0550561797752809
YHL038C	0	0	0.0549943883277217
YJR144W	0	0	0.054932735426009
YLR421C	0	0	0.0548712206047032
YBR085W	0	0	0.0548098434004474
YDR434W	0	0	0.0547486033519553
YCL042W	0	1	0.0547486033519553
YOR202W	0	0	0.0546875
YHR016C	0	0	0.0546265328874025
YBR016W	0	0	0.05456570155902
YCR027C	0	0	0.0545050055617353
YDR065W	0	0	0.0544444444444444
YIL115C	0	0	0.0543840177580466
YPR160W	0	0	0.0543237250554324
YBL056W	0	0	0.0542635658914729
YBR251W	0	0	0.0542035398230089
YIR004W	0	0	0.0541436464088398
YMR214W	0	0	0.054083885209713
YPR184W	0	0	0.0540242557883131
YPL230W	0	1	0.0540242557883131
YPR167C	0	0	0.0539647577092511
YIL077C	0	0	0.0539053905390539
YLR133W	0	0	0.0538461538461538
YFL037W	0	0	0.0537870472008782
YGL235W	0	1	0.0537870472008782
YER054C	0	0	0.0537280701754386
YPL083C	0	0	0.0536692223439211
YML120C	0	0	0.0536105032822757
YDR032C	0	1	0.0536105032822757
YOL053W	0	1	0.0536105032822757
YKL208W	0	0	0.053551912568306
YJL212C	0	0	0.0534934497816594
YNL011C	0	1	0.0534934497816594
YER014C-A	0	0	0.0534351145038168
YJL178C	0	0	0.0533769063180828
YBL015W	0	0	0.0533188248095756
YOR021C	0	0	0.0532608695652174
YML070W	0	0	0.0532030401737242
YJL184W	0	0	0.0531453362255965
YLR028C	0	0	0.0530877573131094
YOR280C	0	1	0.0530877573131094
YCL052C	0	0	0.053030303030303
YKL160W	0	0	0.052972972972973
YGR053C	0	1	0.052972972972973
YMR092C	0	0	0.0529157667386609
YMR277W	0	0	0.0528586839266451
YJR051W	0	0	0.052801724137931
YMR173W	0	0	0.0527448869752422
YNL239W	0	0	0.0526881720430108
YDR219C	0	0	0.0526315789473684
YLR340W	0	0	0.0525751072961373
YJL103C	0	0	0.052518756698821
YKL054C	0	0	0.0524625267665953
YBL029C-A	0	1	0.0524625267665953
YNL288W	0	0	0.0524064171122995
YNL330C	0	0	0.0523504273504274
YOR111W	0	1	0.0523504273504274
YGL064C	0	0	0.0522945570971185
YBL059W	0	1	0.0522945570971185
YHR100C	0	1	0.0522945570971185
YJL131C	0	1	0.0522945570971185
YAL015C	0	0	0.0522388059701493
YOR298C-A	0	0	0.0521831735889244
YGR157W	0	0	0.0521276595744681
YNR021W	0	1	0.0521276595744681
YMR263W	0	0	0.0520722635494155
YDL226C	0	0	0.0520169851380042
YLR086W	0	0	0.0519618239660657
YDR287W	0	0	0.0519067796610169
YGR077C	0	0	0.0518518518518519
YPL053C	0	0	0.0517970401691332
YPR134W	0	0	0.0517423442449842
YBR233W-A	0	0	0.0516877637130802
YKR007W	0	0	0.0516332982086407
YLL063C	0	0	0.0515789473684211
YHR067W	0	0	0.0515247108307045
YDR515W	0	0	0.0514705882352941
YDR394W	0	0	0.0514165792235047
YJL196C	0	0	0.0513626834381551
YGL070C	0	0	0.0513089005235602
YPR098C	0	1	0.0513089005235602
YER055C	0	0	0.051255230125523
YIL045W	0	0	0.0512016718913271
YIL027C	0	1	0.0512016718913271
YGL001C	0	0	0.0511482254697286
YER175C	0	1	0.0511482254697286
YLR378C	0	0	0.0510948905109489
YLR075W	0	0	0.0510416666666667
YPL127C	0	0	0.0509885535900104
YOL155C	0	0	0.0509355509355509
YOL073C	0	1	0.0509355509355509
YAL016W	0	0	0.0508826583592939
YDR208W	0	0	0.0508298755186722
YMR110C	0	0	0.0507772020725389
YGL156W	0	0	0.0507246376811594
YDL146W	0	1	0.0507246376811594
YLR351C	0	1	0.0507246376811594
YHR045W	0	1	0.0507246376811594
YFR025C	0	0	0.0506721820062048
YHL003C	0	0	0.0506198347107438
YNL156C	0	0	0.0505675954592363
YDR204W	0	0	0.0505154639175258
YBL033C	0	0	0.0504634397528321
YNL237W	0	1	0.0504634397528321
YIL111W	0	0	0.0504115226337449
YDR266C	0	1	0.0504115226337449
YCL030C	0	0	0.0503597122302158
YLR132C	0	0	0.0503080082135524
YLR245C	0	0	0.0502564102564103
YKL099C	0	0	0.0502049180327869
YLR155C	0	0	0.0501535312180143
YOR060C	0	0	0.0501022494887526
YBR082C	0	0	0.0500510725229826
YJL205C	0	0	0.05
YHR008C	0	0	0.0499490316004077
YDL180W	0	1	0.0499490316004077
YCL050C	0	0	0.04989816700611
YAR007C	0	0	0.0498474059003052
YGR031W	0	1	0.0498474059003052
YLR021W	0	1	0.0498474059003052
YOL052C-A	0	0	0.0497967479674797
YDR099W	0	0	0.049746192893401
YKL005C	0	0	0.0496957403651116
YDL104C	0	1	0.0496957403651116
YDL198C	0	0	0.049645390070922
YAL042W	0	0	0.0495951417004049
YER014W	0	0	0.0495449949443883
YOR291W	0	1	0.0495449949443883
YPR128C	0	0	0.0494949494949495
YDR178W	0	0	0.0494450050454087
YJR060W	0	0	0.0493951612903226
YNL282W	0	0	0.0493454179254783
YNL159C	0	0	0.0492957746478873
YMR175W	0	0	0.0492462311557789
YGL104C	0	0	0.0491967871485944
YHR190W	0	0	0.0491474423269809
YNL208W	0	1	0.0491474423269809
YHL030W	0	0	0.0490981963927856
YBL032W	0	0	0.049049049049049
YKL112W	0	0	0.049
YOR171C	0	0	0.048951048951049
YOR241W	0	0	0.0489021956087824
YOR196C	0	0	0.0488534396809571
YNR028W	0	1	0.0488534396809571
YEL024W	0	0	0.048804780876494
YIL088C	0	0	0.0487562189054726
YDR368W	0	0	0.0487077534791252
YPL050C	0	0	0.0486593843098312
YDR320C-A	0	0	0.0486111111111111
YKR075C	0	1	0.0486111111111111
YOL151W	0	0	0.0485629335976214
YGR234W	0	0	0.0485148514851485
YOR281C	0	0	0.0484668644906034
YIL155C	0	0	0.0484189723320158
YHR028C	0	0	0.0483711747285291
YLR284C	0	0	0.0483234714003945
YPR094W	0	0	0.0482758620689655
YPR165W	0	0	0.0482283464566929
YNL314W	0	0	0.048180924287119
YDR267C	0	1	0.048180924287119
YDL137W	0	0	0.0481335952848723
YNR034W-A	0	1	0.0481335952848723
YDL046W	0	0	0.0480863591756624
YML059C	0	0	0.0480392156862745
YLL052C	0	0	0.0479921645445642
YPL076W	0	0	0.0479452054794521
YKL018C-A	0	1	0.0479452054794521
YOL159C-A	0	1	0.0479452054794521
YEL037C	0	0	0.0478983382209189
YML035C	0	0	0.0478515625
YNL193W	0	1	0.0478515625
YPR036W-A	0	0	0.0478048780487805
YNL084C	0	0	0.0477582846003899
YOL098C	0	1	0.0477582846003899
YER036C	0	0	0.0477117818889971
YDR388W	0	0	0.0476653696498054
YGR020C	0	0	0.0476190476190476
YOR173W	0	0	0.0475728155339806
YOR039W	0	0	0.0475266731328807
YPL221W	0	0	0.0474806201550388
YBR173C	0	0	0.0474346563407551
YDR185C	0	1	0.0474346563407551
YGR247W	0	0	0.0473887814313346
YHR053C	0	0	0.0473429951690821
YKL081W	0	0	0.0472972972972973
YBR001C	0	0	0.04725168756027
YPL081W	0	0	0.0472061657032755
YBR079C	0	0	0.0471607314725698
YLR027C	0	0	0.0471153846153846
YJL065C	0	0	0.0470701248799232
YEL052W	0	1	0.0470701248799232
YOL065C	0	0	0.0470249520153551
YMR023C	0	0	0.0469798657718121
YMR217W	0	0	0.0469348659003831
YKR095W-A	0	0	0.0468899521531101
YJL213W	0	1	0.0468899521531101
YGR105W	0	0	0.0468451242829828
YCL005W-A	0	0	0.0468003820439351
YGL080W	0	1	0.0468003820439351
YHR140W	0	1	0.0468003820439351
YGR127W	0	1	0.0468003820439351
YCL005W	0	1	0.0468003820439351
YPL206C	0	0	0.0467557251908397
YGR207C	0	1	0.0467557251908397
YLL036C	0	0	0.0467111534795043
YER021W	0	0	0.0466666666666667
YOR031W	0	0	0.0466222645099905
YBR036C	0	0	0.0465779467680608
YCR082W	0	0	0.0465337132003799
YMR281W	0	0	0.0464895635673624
YCR008W	0	0	0.0464454976303318
YBR026C	0	0	0.0464015151515152
YGL245W	0	0	0.0463576158940397
YJL062W-A	0	1	0.0463576158940397
YDR379C-A	0	1	0.0463576158940397
YML007C-A	0	1	0.0463576158940397
YOR360C	0	0	0.0463137996219282
YHR043C	0	0	0.0462700661000944
YIL075C	0	0	0.0462264150943396
YPL270W	0	0	0.0461828463713478
YDL044C	0	0	0.0461393596986817
YDR367W	0	1	0.0461393596986817
YPR006C	0	0	0.0460959548447789
YLR152C	0	1	0.0460959548447789
YMR287C	0	0	0.0460526315789474
YBR269C	0	1	0.0460526315789474
YBL091C	0	0	0.0460093896713615
YNL187W	0	0	0.0459662288930582
YKL055C	0	0	0.0459231490159325
YBR132C	0	0	0.0458801498127341
YKR088C	0	0	0.0458372310570627
YIR015W	0	0	0.0457943925233645
YHR017W	0	1	0.0457943925233645
YML058W	0	0	0.0457516339869281
YKR052C	0	0	0.0457089552238806
YFL046W	0	1	0.0457089552238806
YLL041C	0	0	0.0456663560111836
YBR105C	0	0	0.0456238361266294
YPL099C	0	1	0.0456238361266294
YHR041C	0	0	0.0455813953488372
YER180C-A	0	0	0.0455390334572491
YLR459W	0	0	0.0454967502321263
YNL083W	0	0	0.0454545454545455
YJR099W	0	0	0.0454124189063948
YFL022C	0	0	0.0453703703703704
YNL290W	0	0	0.0453283996299722
YGR075C	0	0	0.0452865064695009
YKL196C	0	0	0.0452446906740536
YOR301W	0	0	0.0452029520295203
YDL130W	0	0	0.0451612903225806
YPL094C	0	0	0.0451197053406998
YOL015W	0	1	0.0451197053406998
YHR128W	0	0	0.0450781968721251
YJR062C	0	0	0.0450367647058824
YDL121C	0	1	0.0450367647058824
YDL119C	0	0	0.0449954086317723
YNL115C	0	1	0.0449954086317723
YHR029C	0	1	0.0449954086317723
YMR149W	0	0	0.044954128440367
YPL216W	0	1	0.044954128440367
YLL062C	0	0	0.0449129239230064
YDR129C	0	0	0.0448717948717949
YDL130W-A	0	0	0.0448307410795974
YOR222W	0	0	0.0447897623400366
YDR357C	0	1	0.0447897623400366
YCR023C	0	1	0.0447897623400366
YGR276C	0	0	0.0447488584474886
YML087C	0	1	0.0447488584474886
YAL014C	0	0	0.0447080291970803
YHR001W-A	0	0	0.0446672743846855
YFL030W	0	0	0.0446265938069217
YPL186C	0	1	0.0446265938069217
YLR289W	0	1	0.0446265938069217
YOL022C	0	1	0.0446265938069217
YDL183C	0	1	0.0446265938069217
YFR003C	0	0	0.0445859872611465
YCL051W	0	0	0.0445454545454545
YPL015C	0	0	0.0445049954586739
YJR161C	0	1	0.0445049954586739
YNL240C	0	0	0.044464609800363
YDL007W	0	0	0.0444242973708069
YER043C	0	0	0.0443840579710145
YDR007W	0	0	0.0443438914027149
YIL151C	0	1	0.0443438914027149
YAL049C	0	1	0.0443438914027149
YMR117C	0	0	0.0443037974683544
YDL012C	0	1	0.0443037974683544
YPR138C	0	0	0.044263775971093
YPL134C	0	0	0.0442238267148014
YOL047C	0	1	0.0442238267148014
YKL193C	0	0	0.0441839495040577
YCR102C	0	0	0.0441441441441441
YPR023C	0	0	0.0441044104410441
YCR067C	0	0	0.0440647482014388
YIL153W	0	0	0.0440251572327044
YFL010W-A	0	0	0.0439856373429084
YNL211C	0	1	0.0439856373429084
YGL020C	0	0	0.0439461883408072
YCR059C	0	0	0.0439068100358423
YGR024C	0	0	0.0438675022381379
YBL102W	0	0	0.0438282647584973
YKL119C	0	0	0.0437890974084004
YOR214C	0	1	0.0437890974084004
YKL026C	0	0	0.04375
YCL010C	0	0	0.0437109723461195
YOL048C	0	1	0.0437109723461195
YGL208W	0	0	0.0436720142602496
YAL021C	0	0	0.043633125556545
YPL006W	0	0	0.0435943060498221
YLL061W	0	0	0.0435555555555556
YAL009W	0	0	0.0435168738898757
YHR155W	0	1	0.0435168738898757
YGL175C	0	0	0.0434782608695652
YIL021W	0	0	0.0434397163120567
YMR187C	0	1	0.0434397163120567
YPR069C	0	0	0.0434012400354296
YGR015C	0	1	0.0434012400354296
YPR021C	0	0	0.0433628318584071
YOL111C	0	0	0.0433244916003537
YPR113W	0	0	0.0432862190812721
YKL063C	0	1	0.0432862190812721
YKL100C	0	1	0.0432862190812721
YLR411W	0	0	0.0432480141218005
YLR220W	0	0	0.0432098765432099
YBR127C	0	0	0.0431718061674009
YLL034C	0	0	0.0431338028169014
YDR384C	0	0	0.0430958663148637
YML127W	0	0	0.0430579964850615
YER046W	0	0	0.0430201931518876
YAL033W	0	0	0.0429824561403509
YML067C	0	0	0.0429447852760736
YDR525W-A	0	1	0.0429447852760736
YBL107C	0	1	0.0429447852760736
YPR139C	0	0	0.042907180385289
YFR043C	0	1	0.042907180385289
YOR230W	0	0	0.0428696412948381
YFR040W	0	0	0.0428321678321678
YML124C	0	0	0.0427947598253275
YIL043C	0	0	0.0427574171029668
YAL064W	0	1	0.0427574171029668
YKL175W	0	0	0.042720139494333
YOR267C	0	0	0.0426829268292683
YHR136C	0	0	0.0426457789382071
YGR271C-A	0	1	0.0426457789382071
YCR088W	0	0	0.0426086956521739
YDL165W	0	0	0.0425716768027802
YHL018W	0	1	0.0425716768027802
YML022W	0	0	0.0425347222222222
YAL012W	0	0	0.0424978317432784
YAL055W	0	0	0.0424610051993068
YMR064W	0	0	0.0424242424242424
YBR285W	0	1	0.0424242424242424
YGR012W	0	1	0.0424242424242424
YIL099W	0	0	0.0423875432525952
YDL234C	0	0	0.0423509075194468
YLR188W	0	0	0.0423143350604491
YIL042C	0	0	0.0422778257118205
YKL126W	0	0	0.0422413793103448
YMR262W	0	1	0.0422413793103448
YLR209C	0	0	0.0422049956933678
YLR157C	0	0	0.0421686746987952
YNL255C	0	0	0.0421324161650903
YEL035C	0	1	0.0421324161650903
YIR013C	0	0	0.0420962199312715
YOR304C-A	0	1	0.0420962199312715
YGR172C	0	0	0.0420600858369099
YOL060C	0	0	0.0420240137221269
YLR147C	0	0	0.0419880034275921
YNR014W	0	1	0.0419880034275921
YML013W	0	0	0.0419520547945205
YFL012W	0	1	0.0419520547945205
YNL195C	0	1	0.0419520547945205
YIL057C	0	1	0.0419520547945205
YMR241W	0	0	0.0419161676646707
YHR054C	0	1	0.0419161676646707
YMR066W	0	1	0.0419161676646707
YGR036C	0	0	0.0418803418803419
YCL064C	0	0	0.0418445772843723
YOR250C	0	0	0.0418088737201365
YGL256W	0	0	0.0417732310315431
YML079W	0	1	0.0417732310315431
YJL183W	0	0	0.0417376490630324
YKL190W	0	0	0.0417021276595745
YJL081C	0	0	0.0416666666666667
YGR270W	0	0	0.0416312659303314
YGL057C	0	1	0.0416312659303314
YKL027W	0	1	0.0416312659303314
YBR283C	0	0	0.0415959252971137
YER087W	0	1	0.0415959252971137
YDR002W	0	0	0.0415606446140797
YAL007C	0	0	0.0415254237288136
YJL173C	0	0	0.0414902624894158
YKL157W	0	0	0.0414551607445008
YER010C	0	1	0.0414551607445008
YGR055W	0	0	0.0414201183431953
YHR104W	0	0	0.0413851351351351
YMR087W	0	0	0.0413502109704641
YKL140W	0	0	0.0413153456998314
YCR051W	0	1	0.0413153456998314
YPR116W	0	1	0.0413153456998314
YGL173C	0	0	0.0412805391743892
YDR454C	0	0	0.0412457912457912
YFL062W	0	1	0.0412457912457912
YER171W	0	0	0.0412111017661901
YML036W	0	0	0.0411764705882353
YBR109C	0	0	0.0411418975650714
YNL295W	0	1	0.0411418975650714
YER072W	0	0	0.0411073825503356
YCL002C	0	1	0.0411073825503356
YER044C	0	0	0.0410729253981559
YKR001C	0	0	0.0410385259631491
YPL123C	0	0	0.0410041841004184
YLR158C	0	0	0.0409698996655518
YNL154C	0	0	0.0409356725146199
YJR057W	0	0	0.0409015025041736
YDR342C	0	0	0.0408673894912427
YOR284W	0	0	0.0408333333333333
YCL057C-A	0	1	0.0408333333333333
YLR160C	0	0	0.0407993338884263
YDL184C	0	0	0.040765391014975
YHR069C	0	0	0.0407315045719036
YAL044W-A	0	1	0.0407315045719036
YCL021W-A	0	1	0.0407315045719036
YGL059W	0	1	0.0407315045719036
YMR271C	0	0	0.0406976744186047
YCL001W-B	0	1	0.0406976744186047
YDL159W-A	0	1	0.0406976744186047
YOR396W	0	1	0.0406976744186047
YLR346C	0	0	0.0406639004149378
YHR021W-A	0	0	0.0406301824212272
YGR264C	0	0	0.0405965202982601
YDL203C	0	1	0.0405965202982601
YHR014W	0	0	0.0405629139072848
YAL040C	0	0	0.0405293631100083
YBR024W	0	0	0.040495867768595
YGL222C	0	0	0.0404624277456647
YOR115C	0	0	0.0404290429042904
YCL068C	0	1	0.0404290429042904
YDR139C	0	0	0.0403957131079967
YML012W	0	0	0.0403624382207578
YOL067C	0	0	0.0403292181069959
YBR255C-A	0	1	0.0403292181069959
YDR233C	0	1	0.0403292181069959
YLR154W-C	0	1	0.0403292181069959
YDR381C-A	0	1	0.0403292181069959
YFR012W-A	0	1	0.0403292181069959
YGL258W-A	0	1	0.0403292181069959
YJL052C-A	0	1	0.0403292181069959
YKL106C-A	0	1	0.0403292181069959
YLR099W-A	0	1	0.0403292181069959
YOL086W-A	0	1	0.0403292181069959
YPR037C	0	0	0.0402960526315789
YBR207W	0	0	0.0402629416598192
YEL040W	0	0	0.0402298850574713
YNL142W	0	0	0.0401968826907301
YAL002W	0	0	0.0401639344262295
YDR003W	0	0	0.0401310401310401
YLR151C	0	1	0.0401310401310401
YGL035C	0	0	0.0400981996726678
YML068W	0	0	0.0400654129190515
YPL060W	0	0	0.0400326797385621
YFL045C	0	0	0.04
YBR065C	0	0	0.0399673735725938
YKL040C	0	0	0.0399348003259984
YER085C	0	1	0.0399348003259984
YDR329C	0	0	0.0399022801302932
YMR207C	0	0	0.0398698128559805
YER074W-A	0	0	0.0398373983739837
YDR529C	0	0	0.0398050365556458
YOL038C-A	0	1	0.0398050365556458
YJL136W-A	0	1	0.0398050365556458
YAL037C-A	0	1	0.0398050365556458
YER188C-A	0	1	0.0398050365556458
YLR264C-A	0	1	0.0398050365556458
YER152C	0	1	0.0398050365556458
YGL006W-A	0	1	0.0398050365556458
YAL063C-A	0	1	0.0398050365556458
YBL008W-A	0	1	0.0398050365556458
YAR035C-A	0	1	0.0398050365556458
YBL039W-B	0	1	0.0398050365556458
YBL071C-B	0	1	0.0398050365556458
YBL100W-C	0	1	0.0398050365556458
YBR072C-A	0	1	0.0398050365556458
YBR182C-A	0	1	0.0398050365556458
YBR196C-A	0	1	0.0398050365556458
YBR200W-A	0	1	0.0398050365556458
YDL160C-A	0	1	0.0398050365556458
YDR119W-A	0	1	0.0398050365556458
YBR201C-A	0	1	0.0398050365556458
YCR024C-B	0	1	0.0398050365556458
YBR221W-A	0	1	0.0398050365556458
YBR296C-A	0	1	0.0398050365556458
YCL058W-A	0	1	0.0398050365556458
YBR298C-A	0	1	0.0398050365556458
YDR169C-A	0	1	0.0398050365556458
YDL007C-A	0	1	0.0398050365556458
YBR196C-B	0	1	0.0398050365556458
YCR075W-A	0	1	0.0398050365556458
YDR194W-A	0	1	0.0398050365556458
YDR003W-A	0	1	0.0398050365556458
YCR095W-A	0	1	0.0398050365556458
YCL012C	0	1	0.0398050365556458
YBR230W-A	0	1	0.0398050365556458
YCR108C	0	1	0.0398050365556458
YDR182W-A	0	1	0.0398050365556458
YCL048W-A	0	1	0.0398050365556458
YDR246W-A	0	1	0.0398050365556458
YDR524C-B	0	1	0.0398050365556458
YDR461C-A	0	1	0.0398050365556458
YDR374W-A	0	1	0.0398050365556458
YFL041W-A	0	1	0.0398050365556458
YER175W-A	0	1	0.0398050365556458
YER078W-A	0	1	0.0398050365556458
YDR524W-C	0	1	0.0398050365556458
YIL102C-A	0	1	0.0398050365556458
YGR121W-A	0	1	0.0398050365556458
YIR021W-A	0	1	0.0398050365556458
YGR169C-A	0	1	0.0398050365556458
YHL015W-A	0	1	0.0398050365556458
YGL041C-B	0	1	0.0398050365556458
YJL077W-B	0	1	0.0398050365556458
YIL002W-A	0	1	0.0398050365556458
YHR086W-A	0	1	0.0398050365556458
YGL188C-A	0	1	0.0398050365556458
YIL046W-A	0	1	0.0398050365556458
YIL134C-A	0	1	0.0398050365556458
YHR175W-A	0	1	0.0398050365556458
YGR161W-C	0	1	0.0398050365556458
YGR146C-A	0	1	0.0398050365556458
YHR199C-A	0	1	0.0398050365556458
YGR240C-A	0	1	0.0398050365556458
YHR050W-A	0	1	0.0398050365556458
YGR204C-A	0	1	0.0398050365556458
YIL156W-B	0	1	0.0398050365556458
YJR005C-A	0	1	0.0398050365556458
YGR174W-A	0	1	0.0398050365556458
YHR022C-A	0	1	0.0398050365556458
YGL194C-A	0	1	0.0398050365556458
YJL133C-A	0	1	0.0398050365556458
YFR032C-B	0	1	0.0398050365556458
YGR035W-A	0	1	0.0398050365556458
YIR018C-A	0	1	0.0398050365556458
YHR007C-A	0	1	0.0398050365556458
YHL048C-A	0	1	0.0398050365556458
YGL007C-A	0	1	0.0398050365556458
YJL047C-A	0	1	0.0398050365556458
YJL127C-B	0	1	0.0398050365556458
YHR214C-E	0	1	0.0398050365556458
YLR162W-A	0	1	0.0398050365556458
YMR194C-B	0	1	0.0398050365556458
YLR466C-B	0	1	0.0398050365556458
YLR342W-A	0	1	0.0398050365556458
YMR105W-A	0	1	0.0398050365556458
YJR112W-A	0	1	0.0398050365556458
YMR230W-A	0	1	0.0398050365556458
YKL065W-A	0	1	0.0398050365556458
YLR146W-A	0	1	0.0398050365556458
YLR361C-A	0	1	0.0398050365556458
YMR175W-A	0	1	0.0398050365556458
YLR307C-A	0	1	0.0398050365556458
YML054C-A	0	1	0.0398050365556458
YMR182W-A	0	1	0.0398050365556458
YKL023C-A	0	1	0.0398050365556458
YLL066W-B	0	1	0.0398050365556458
YKL068W-A	0	1	0.0398050365556458
YKL096C-B	0	1	0.0398050365556458
YLL006W-A	0	1	0.0398050365556458
YJR151W-A	0	1	0.0398050365556458
YKL183C-A	0	1	0.0398050365556458
YLR406C-A	0	1	0.0398050365556458
YLR157W-E	0	1	0.0398050365556458
YMR030W-A	0	1	0.0398050365556458
YMR001C-A	0	1	0.0398050365556458
YLR412C-A	0	1	0.0398050365556458
YLR285C-A	0	1	0.0398050365556458
YLR157C-C	0	1	0.0398050365556458
YOL155W-A	0	1	0.0398050365556458
YOR020W-A	0	1	0.0398050365556458
YOR032W-A	0	1	0.0398050365556458
YNL146C-A	0	1	0.0398050365556458
YOR293C-A	0	1	0.0398050365556458
YOL166W-A	0	1	0.0398050365556458
YNL130C-A	0	1	0.0398050365556458
YMR247W-A	0	1	0.0398050365556458
YMR315W-A	0	1	0.0398050365556458
YNL277W-A	0	1	0.0398050365556458
YOL019W-A	0	1	0.0398050365556458
YNL067W-B	0	1	0.0398050365556458
YMR242W-A	0	1	0.0398050365556458
YOR011W-A	0	1	0.0398050365556458
YNL024C-A	0	1	0.0398050365556458
YMR272W-B	0	1	0.0398050365556458
YOR192C-C	0	1	0.0398050365556458
YOR161C-C	0	1	0.0398050365556458
YOL097W-A	0	1	0.0398050365556458
YNL042W-B	0	1	0.0398050365556458
YOR072W-B	0	1	0.0398050365556458
YNL097C-B	0	1	0.0398050365556458
YOL164W-A	0	1	0.0398050365556458
YOR316C-A	0	1	0.0398050365556458
YOR034C-A	0	1	0.0398050365556458
YPL038W-A	0	1	0.0398050365556458
YPL119C-A	0	1	0.0398050365556458
YOR376W-A	0	1	0.0398050365556458
YPL152W-A	0	1	0.0398050365556458
YOR381W-A	0	1	0.0398050365556458
YOR394C-A	0	1	0.0398050365556458
YPL189C-A	0	1	0.0398050365556458
YNL138W-A	0	1	0.0398050365556458
YPR159C-A	0	1	0.0398050365556458
YPR108W-A	0	1	0.0398050365556458
YPR145C-A	0	1	0.0398050365556458
YDL053C	0	1	0.0398050365556458
YOL136C	0	0	0.0397727272727273
YPR095C	0	0	0.0397404703974047
YFL048C	0	0	0.039708265802269
YJL100W	0	0	0.0396761133603239
YPL129W	0	0	0.0396440129449838
YMR029C	0	0	0.0396119644300728
YHR105W	0	1	0.0396119644300728
YNL040W	0	1	0.0396119644300728
YBL011W	0	0	0.0395799676898223
YBL026W	0	0	0.0395480225988701
YKL034W	0	0	0.0395161290322581
YBR198C	0	0	0.0394842868654311
YHR126C	0	1	0.0394842868654311
YBR176W	0	0	0.0394524959742351
YJL011C	0	0	0.0394207562349155
YOR022C	0	1	0.0394207562349155
YDR477W	0	0	0.0393890675241158
YNL030W	0	0	0.0393574297188755
YIL039W	0	0	0.0393258426966292
YBR151W	0	1	0.0393258426966292
YBR115C	0	0	0.0392943063352045
YOL083W	0	1	0.0392943063352045
YML064C	0	0	0.0392628205128205
YOR285W	0	1	0.0392628205128205
YPL139C	0	0	0.0392313851080865
YDR411C	0	0	0.0392
YOR255W	0	0	0.0391686650679456
YOR083W	0	0	0.0391373801916933
YKR042W	0	0	0.0391061452513966
YHR086W	0	0	0.0390749601275917
YAL032C	0	0	0.0390438247011952
YBR049C	0	0	0.0390127388535032
YMR301C	0	0	0.0389817024661893
YLR343W	0	0	0.0389507154213037
YGR102C	0	1	0.0389507154213037
YER039C	0	1	0.0389507154213037
YGR218W	0	0	0.0389197776012708
YIL102C	0	1	0.0389197776012708
YLR308W	0	0	0.0388888888888889
YDL193W	0	0	0.0388580491673275
YAL023C	0	0	0.0388272583201268
YLR418C	0	0	0.0387965162311956
YNL046W	0	0	0.0387658227848101
YCR011C	0	0	0.0387351778656126
YDL164C	0	0	0.0387045813586098
YIL036W	0	0	0.0386740331491713
YKL113C	0	0	0.0386435331230284
YBR149W	0	0	0.0386130811662727
YHR138C	0	0	0.0385826771653543
YBL007C	0	0	0.038552321007081
YDR019C	0	0	0.0385220125786164
YJR007W	0	0	0.0384917517674784
YDR418W	0	0	0.0384615384615385
YDR232W	0	0	0.0384313725490196
YAL017W	0	0	0.0384012539184953
YBR164C	0	0	0.038371182458888
YMR097C	0	0	0.0383411580594679
YJR148W	0	0	0.0383111806098514
YKL206C	0	0	0.03828125
YBR160W	0	0	0.0382513661202186
YBL002W	0	0	0.0382215288611544
YFR032C	0	1	0.0382215288611544
YGL039W	0	0	0.0381917381137958
YPL154C	0	0	0.0381619937694704
YJR073C	0	0	0.0381322957198444
YOL144W	0	0	0.0381026438569207
YNL119W	0	0	0.0380730380730381
YJL071W	0	0	0.0380434782608696
YKL219W	0	1	0.0380434782608696
YLR287C	0	1	0.0380434782608696
YDR428C	0	1	0.0380434782608696
YDR042C	0	1	0.0380434782608696
Q0070	0	0	0.0380139643134213
YJR139C	0	0	0.037984496124031
YAL008W	0	1	0.037984496124031
Q0110	0	0	0.0379550735863672
YDR374C	0	1	0.0379550735863672
YLR249W	0	0	0.0379256965944272
YML081C-A	0	0	0.0378963650425367
YFR045W	0	0	0.0378670788253478
YPL168W	0	1	0.0378670788253478
YDL040C	0	0	0.0378378378378378
YJL044C	0	0	0.0378086419753086
YDR539W	0	1	0.0378086419753086
Q0255	0	1	0.0378086419753086
Q0060	0	1	0.0378086419753086
Q0075	0	1	0.0378086419753086
YBR126C	0	0	0.0377794911333847
YOL020W	0	0	0.0377503852080123
YPL010W	0	0	0.037721324095458
YDL140C	0	0	0.0376923076923077
YPL223C	0	0	0.037663335895465
YHL024W	0	0	0.0376344086021505
YBR052C	0	1	0.0376344086021505
YGR066C	0	1	0.0376344086021505
Q0130	0	0	0.0376055257099002
YHR107C	0	0	0.0375766871165644
YOR323C	0	0	0.0375478927203065
YNL200C	0	1	0.0375478927203065
YJR070C	0	0	0.0375191424196018
YOR040W	0	0	0.0374904361132364
YCR076C	0	1	0.0374904361132364
YGL213C	0	0	0.0374617737003058
YOR215C	0	1	0.0374617737003058
YCR077C	0	0	0.0374331550802139
YBL057C	0	0	0.0374045801526718
YGL136C	0	0	0.0373760488176964
YOR098C	0	0	0.0373475609756098
Q0160	0	0	0.0373191165270373
YGL022W	0	0	0.0372907153729072
YOR244W	0	0	0.0372623574144487
YOR122C	0	0	0.0372340425531915
YIL076W	0	0	0.0372057706909643
YMR236W	0	0	0.0371775417298938
YGR048W	0	0	0.0371493555724033
YJL027C	0	1	0.0371493555724033
YOR367W	0	0	0.0371212121212121
YHR068W	0	0	0.0370931112793338
YLR034C	0	0	0.0370650529500756
YHL040C	0	0	0.037037037037037
YMR145C	0	0	0.0370090634441088
YHR009C	0	1	0.0370090634441088
YER053C	0	0	0.0369811320754717
YPL107W	0	1	0.0369811320754717
YOR236W	0	0	0.0369532428355958
YBR129C	0	0	0.0369253956292389
YDR513W	0	0	0.0368975903614458
YER174C	0	0	0.036869826937547
YHR122W	0	0	0.0368421052631579
YPL224C	0	0	0.0368144252441773
YNL010W	0	1	0.0368144252441773
YLR156W	0	1	0.0368144252441773
YAL003W	0	0	0.0367867867867868
YAR033W	0	0	0.0367591897974494
YLR241W	0	1	0.0367591897974494
YML106W	0	0	0.0367316341829085
YNR043W	0	0	0.0367041198501873
YDR538W	0	0	0.0366766467065868
YMR112C	0	0	0.0366492146596859
YOR257W	0	0	0.0366218236173393
YDL080C	0	0	0.0365944734876774
YDR023W	0	0	0.0365671641791045
YGL085W	0	1	0.0365671641791045
YIL162W	0	0	0.0365398956002983
YER059W	0	0	0.0365126676602086
YOR099W	0	0	0.0364854802680566
YLR364W	0	1	0.0364854802680566
YER139C	0	1	0.0364854802680566
YOL100W	0	0	0.0364583333333333
YBR230C	0	1	0.0364583333333333
YMR237W	0	0	0.0364312267657993
YLR350W	0	0	0.0364041604754829
YLR097C	0	0	0.03637713437268
YGR214W	0	0	0.0363501483679525
YDR470C	0	0	0.0363232023721275
YJR069C	0	0	0.0362962962962963
YJL176C	0	0	0.0362694300518135
YDR245W	0	0	0.0362426035502959
YGL054C	0	0	0.0362158167036216
YHR015W	0	0	0.0361890694239291
YLR208W	0	0	0.0361623616236162
YMR008C	0	0	0.0361356932153392
YML001W	0	0	0.0361090641120118
YGR280C	0	0	0.0360824742268041
YML029W	0	0	0.036055923473142
YKL198C	0	0	0.0360294117647059
YLR064W	0	1	0.0360294117647059
YLR159W	0	1	0.0360294117647059
YDR364C	0	0	0.0360029390154298
YOR044W	0	1	0.0360029390154298
YOL021C	0	0	0.0359765051395007
YOL063C	0	0	0.0359501100513573
YPR061C	0	1	0.0359501100513573
YMR177W	0	0	0.0359237536656892
YPL264C	0	1	0.0359237536656892
YBR296C	0	0	0.0358974358974359
YNL072W	0	0	0.0358711566617862
YBR022W	0	0	0.035844915874177
YLR161W	0	1	0.035844915874177
YJL060W	0	0	0.0358187134502924
YPL109C	0	1	0.0358187134502924
YNL045W	0	0	0.0357925493060628
YCR075C	0	0	0.0357664233576642
YNR002C	0	0	0.0357403355215171
YHR171W	0	0	0.0357142857142857
YMR181C	0	1	0.0357142857142857
YKL069W	0	1	0.0357142857142857
YDL029W	0	0	0.0356882738528769
YOR324C	0	0	0.0356622998544396
YPL003W	0	0	0.0356363636363636
YDR449C	0	0	0.0356104651162791
YOR090C	0	0	0.0355846042120552
YOR358W	0	0	0.0355587808417997
YGL191W	0	0	0.0355329949238579
YAR019C	0	0	0.0355072463768116
YPL135W	0	0	0.0354815351194786
YFR004W	0	0	0.0354558610709117
YOR026W	0	0	0.0354302241503977
YLR007W	0	0	0.0354046242774567
YOL154W	0	1	0.0354046242774567
YPL265W	0	0	0.0353790613718412
YDR435C	0	0	0.0353535353535354
YBR179C	0	0	0.0353280461427541
YDR334W	0	0	0.0353025936599424
YLR415C	0	1	0.0353025936599424
YNR013C	0	0	0.0352771778257739
YPR147C	0	1	0.0352771778257739
YMR311C	0	0	0.0352517985611511
YMR107W	0	1	0.0352517985611511
YKR074W	0	1	0.0352517985611511
YMR033W	0	0	0.0352264557872035
YLR126C	0	0	0.0352011494252874
YPL112C	0	0	0.0351758793969849
YHR079C-A	0	0	0.0351506456241033
YKL064W	0	0	0.0351254480286738
YLR050C	0	1	0.0351254480286738
YNL243W	0	0	0.0351002865329513
YEL019C	0	0	0.035075161059413
YIL167W	0	0	0.0350500715307582
YCR090C	0	1	0.0350500715307582
YDL043C	0	0	0.0350250178699071
YAL020C	0	0	0.035
YHR199C	0	1	0.035
YBL047C	0	0	0.0349750178443969
YBL050W	0	0	0.0349500713266762
YPL196W	0	0	0.0349251603706344
YML132W	0	0	0.0349002849002849
YMR080C	0	0	0.0348754448398577
YPL131W	0	0	0.034850640113798
YAL056W	0	0	0.0348258706467662
YPL274W	0	0	0.0348011363636364
YPL211W	0	0	0.0347764371894961
YOR228C	0	1	0.0347764371894961
YHR072W-A	0	0	0.0347517730496454
YOR316C	0	0	0.034727143869596
YJR003C	0	0	0.0347025495750708
YDR022C	0	0	0.0346779900920028
YMR309C	0	0	0.0346534653465347
YOR271C	0	1	0.0346534653465347
YAL051W	0	0	0.0346289752650177
YDL048C	0	1	0.0346289752650177
YMR134W	0	0	0.0346045197740113
YNL031C	0	0	0.0345800988002823
YBR245C	0	0	0.034555712270804
YLR137W	0	1	0.034555712270804
YER186C	0	1	0.034555712270804
YOR268C	0	1	0.034555712270804
YDR503C	0	0	0.0345313601127555
YLR328W	0	0	0.0345070422535211
YJR068W	0	0	0.0344827586206897
YOR327C	0	0	0.0344585091420534
YGL006W	0	0	0.0344342937456079
YAL001C	0	0	0.0344101123595506
YLR290C	0	1	0.0344101123595506
YPL049C	0	0	0.0343859649122807
YGR256W	0	0	0.0343618513323983
YLR032W	0	0	0.0343377715487036
YNL320W	0	1	0.0343377715487036
YLR363C	0	0	0.0343137254901961
YNL183C	0	0	0.0342897130860742
YDR427W	0	0	0.0342657342657343
YAR068W	0	1	0.0342657342657343
YPL048W	0	0	0.0342417889587701
YDR306C	0	0	0.0342178770949721
YER076C	0	1	0.0342178770949721
YHR026W	0	0	0.0341939986043266
YGR106C	0	1	0.0341939986043266
YLR287C-A	0	0	0.0341701534170153
YDL055C	0	0	0.0341463414634146
YPR157W	0	1	0.0341463414634146
YKL001C	0	0	0.0341225626740947
YIL018W	0	0	0.0340988169798191
YJL137C	0	0	0.0340751043115438
YMR252C	0	1	0.0340751043115438
YEL017C-A	0	0	0.034051424600417
YIL062C	0	0	0.0340277777777778
YDL066W	0	0	0.0340041637751561
YKL114C	0	0	0.0339805825242718
YBL064C	0	0	0.033957033957034
YER112W	0	0	0.0339335180055402
YIL001W	0	1	0.0339335180055402
YDL022W	0	0	0.0339100346020761
YBR302C	0	1	0.0339100346020761
YAL029C	0	0	0.0338865836791148
YJR040W	0	0	0.0338631651693158
YOR332W	0	0	0.0338397790055249
YGR081C	0	0	0.0338164251207729
YIR035C	0	1	0.0338164251207729
YGL127C	0	0	0.0337931034482759
YDL200C	0	0	0.0337698139214335
YER110C	0	0	0.0337465564738292
YFR021W	0	0	0.0337233310392292
YER061C	0	0	0.0337001375515818
YDR225W	0	0	0.0336769759450172
YBR077C	0	0	0.0336538461538462
YLL023C	0	1	0.0336538461538462
YMR059W	0	0	0.0336307481125601
YOL003C	0	0	0.0336076817558299
YPL021W	0	0	0.0335846470185058
YJR126C	0	0	0.0335616438356164
YKL201C	0	0	0.0335386721423682
YKR014C	0	0	0.033515731874145
YOR131C	0	1	0.033515731874145
YBL024W	0	0	0.0334928229665072
YHR133C	0	0	0.0334699453551913
YBR241C	0	1	0.0334699453551913
YOR209C	0	0	0.0334470989761092
YDL192W	0	0	0.0334242837653479
YJL042W	0	0	0.0334014996591684
YDR249C	0	1	0.0334014996591684
YBR155W	0	0	0.0333787465940054
YDL212W	0	0	0.033356024506467
YEL004W	0	0	0.0333333333333333
YML066C	0	0	0.0333106730115568
YBR015C	0	0	0.0332880434782609
YER163C	0	1	0.0332880434782609
YJL155C	0	0	0.03326544467074
YPR200C	0	0	0.0332428765264586
YBR205W	0	0	0.0332203389830508
YPR194C	0	0	0.0331978319783198
YBR147W	0	1	0.0331978319783198
YDR497C	0	0	0.033175355450237
YDR304C	0	1	0.033175355450237
YMR200W	0	0	0.0331529093369418
YKL080W	0	0	0.033130493576741
YIR008C	0	0	0.0331081081081081
YLR234W	0	0	0.0330857528696826
YOL043C	0	0	0.0330634278002699
YHR212W-A	0	1	0.0330634278002699
YHR214C-D	0	1	0.0330634278002699
YHR213W-A	0	1	0.0330634278002699
YHR213W-B	0	1	0.0330634278002699
YLR156C-A	0	1	0.0330634278002699
YLR154C-H	0	1	0.0330634278002699
YLR154C-G	0	1	0.0330634278002699
YLR159C-A	0	1	0.0330634278002699
YIL113W	0	0	0.0330411328388402
YGL200C	0	0	0.0330188679245283
YOR061W	0	0	0.032996632996633
YGR204W	0	0	0.0329744279946164
YPR056W	0	0	0.0329522528581036
YKL213C	0	0	0.0329301075268817
YOR126C	0	0	0.0329079919408999
YDL045C	0	0	0.0328859060402685
YNL272C	0	0	0.0328638497652582
YGR111W	0	0	0.0328418230563003
YEL066W	0	0	0.0328198258539853
YKL071W	0	1	0.0328198258539853
YPL027W	0	0	0.0327978580990629
YPL130W	0	0	0.0327759197324415
YOL082W	0	0	0.0327540106951872
YIL030C	0	0	0.0327321309285237
YPL210C	0	0	0.0327102803738318
YMR261C	0	0	0.0326884589726484
YPL096C-A	0	0	0.0326666666666667
YNL236W	0	0	0.0326449033977348
YFR057W	0	1	0.0326449033977348
YAL011W	0	0	0.0326231691078562
YBR162W-A	0	0	0.0326014637391883
YBR208C	0	0	0.0325797872340426
YJR010C-A	0	0	0.0325581395348837
Q0050	0	0	0.0325365205843293
YLR405W	0	0	0.0325149303251493
YOL009C	0	0	0.0324933687002653
YGR030C	0	0	0.0324718356527502
YKL127W	0	0	0.0324503311258278
YMR068W	0	0	0.0324288550628723
YNR032C-A	0	0	0.0324074074074074
YML051W	0	0	0.0323859881031064
YDR432W	0	0	0.0323645970937913
YBR171W	0	0	0.0323432343234323
YCR105W	0	0	0.0323218997361478
YAR015W	0	0	0.032300593276203
[truncated: 3,790 more rows]
