# Supplementary material for: Computationally Driven, Quantitative Experiments Discover Genes Required for Mitochondrial Biogenesis
Source: PLoS Genet. 2009 Mar 20;5(3):e1000407. doi: 10.1371/journal.pgen.1000407 (PMC2648979; doi:10.1371/journal.pgen.1000407)
Supplement: Dataset S2 — Top 100 novel ensemble predictions for additional yeast biological processes. A zip file containing 387 tab-delimited text files of the ensemble predictions for the indicated Gene Ontology Biological Process Term. (21.70 MB GZ) [file pgen.1000407.s013.gz › GO_0006629.txt]

ORF	AnnotatedToTerm?	Uncharacterized_04152007?	Precision
YMR015C	1	0	1.0
YMR208W	1	0	1.0
YML075C	1	0	1.0
YGL001C	1	0	1.0
YER044C	1	0	1.0
YHR190W	1	0	1.0
YPL028W	1	0	1.0
YNL280C	1	0	1.0
YLR153C	0	0	0.941176470588235
YJL062W	1	0	0.941176470588235
YHR007C	1	0	0.941176470588235
YML126C	1	0	0.941176470588235
YNR043W	1	0	0.941176470588235
YHR123W	1	0	0.941176470588235
YLR100W	1	0	0.941176470588235
YJL196C	1	0	0.941176470588235
YMR272C	1	0	0.941176470588235
YGL077C	0	0	0.894736842105263
YJL167W	1	0	0.894736842105263
YHR039C	0	0	0.892857142857143
YMR202W	1	0	0.892857142857143
YMR220W	1	0	0.892857142857143
YGR060W	1	0	0.892857142857143
YBR036C	1	0	0.892857142857143
YLL012W	1	0	0.892857142857143
YLR056W	1	0	0.892857142857143
YNL169C	1	0	0.892857142857143
YML008C	1	0	0.892857142857143
YNL263C	0	0	0.866666666666667
YHR072W	1	0	0.866666666666667
YOR085W	0	0	0.84375
YJL091C	1	0	0.84375
YGR049W	0	0	0.818181818181818
YDR502C	0	0	0.794117647058823
YBR243C	0	0	0.783783783783784
YLR459W	1	0	0.783783783783784
YNL111C	1	0	0.783783783783784
YDR497C	0	0	0.775
YER026C	1	0	0.775
YGR175C	1	0	0.775
YOR002W	0	0	0.761904761904762
YOL002C	1	0	0.761904761904762
YGR284C	0	0	0.75
YBR183W	1	0	0.75
YGL084C	0	0	0.733333333333333
YMR134W	0	0	0.723404255319149
YGR157W	1	0	0.723404255319149
YMR088C	0	0	0.708333333333333
YDL128W	0	0	0.693877551020408
YNL044W	0	0	0.686274509803922
YNL130C	1	0	0.686274509803922
YMR149W	0	0	0.677966101694915
YBR221C	0	0	0.677966101694915
YNL101W	0	0	0.677966101694915
YBR041W	1	0	0.677966101694915
YJR013W	1	0	0.677966101694915
YBR177C	1	0	0.677966101694915
YGL055W	1	0	0.677966101694915
YCR044C	1	0	0.677966101694915
YOR099W	0	0	0.672131147540984
YKL182W	1	0	0.672131147540984
YBR078W	0	0	0.671052631578947
YDR084C	0	0	0.671052631578947
YDL015C	1	0	0.671052631578947
YJL048C	0	0	0.671052631578947
YJL002C	0	0	0.671052631578947
YOL147C	1	0	0.671052631578947
YNR030W	0	0	0.671052631578947
YLR450W	1	0	0.671052631578947
YBR029C	1	0	0.671052631578947
YMR006C	1	0	0.671052631578947
YGL012W	1	0	0.671052631578947
YPR113W	1	0	0.671052631578947
YOR317W	1	0	0.671052631578947
YOR067C	1	0	0.671052631578947
YDR284C	1	0	0.671052631578947
YKR088C	0	0	0.662337662337662
YNL307C	0	0	0.658536585365854
YKL008C	1	0	0.658536585365854
YBR234C	0	0	0.658536585365854
YNL156C	1	0	0.658536585365854
YHL003C	1	0	0.658536585365854
YKR046C	0	0	0.654761904761905
YPL231W	1	0	0.654761904761905
YLR378C	0	0	0.647058823529412
YJR001W	0	0	0.640449438202247
YPL234C	0	0	0.640449438202247
YJR073C	1	0	0.640449438202247
YHR188C	1	0	0.640449438202247
YDR044W	0	0	0.633333333333333
YER003C	0	0	0.626373626373626
YNL219C	0	0	0.623655913978495
YPL206C	1	0	0.623655913978495
YFR044C	0	0	0.617021276595745
YEL002C	0	0	0.610526315789474
YMR205C	0	0	0.604166666666667
YBR127C	0	0	0.597938144329897
YBR283C	0	0	0.591836734693878
YHR026W	0	0	0.585858585858586
YNL283C	0	0	0.58
YJR139C	0	0	0.57843137254902
YNR016C	1	0	0.57843137254902
YPR028W	0	0	0.575471698113208
YGL200C	0	0	0.575471698113208
YLL031C	1	0	0.575471698113208
YDR297W	1	0	0.575471698113208
YPL145C	0	0	0.570093457943925
YMR119W	0	0	0.564814814814815
YBR086C	0	0	0.563025210084034
YOL129W	0	0	0.563025210084034
YER141W	0	0	0.563025210084034
YDR294C	1	0	0.563025210084034
YHR050W	0	0	0.563025210084034
YKL146W	0	0	0.563025210084034
YCR034W	1	0	0.563025210084034
YOL101C	1	0	0.563025210084034
YGL160W	0	1	0.563025210084034
YPL057C	1	0	0.563025210084034
YLR133W	1	0	0.563025210084034
YDR062W	1	0	0.563025210084034
YJL097W	0	0	0.56
YOR176W	0	0	0.56
YMR008C	1	0	0.56
YDR456W	0	0	0.56
YKL212W	1	0	0.56
YNL048W	1	0	0.56
YOR270C	0	0	0.558139534883721
YOR142W	0	0	0.558139534883721
YBR159W	1	0	0.558139534883721
YMR296C	1	0	0.558139534883721
YBR162C	0	0	0.553846153846154
YPR176C	0	0	0.549618320610687
YLR231C	0	0	0.548872180451128
YPR183W	1	0	0.548872180451128
YDR411C	0	0	0.544776119402985
YIL043C	0	0	0.540740740740741
YBR015C	0	0	0.536764705882353
YIL123W	0	0	0.532846715328467
YKL046C	0	0	0.528985507246377
YML048W	0	0	0.525179856115108
YJR105W	0	0	0.521428571428571
YJR117W	0	0	0.52112676056338
YMR246W	1	0	0.52112676056338
YOR321W	0	0	0.520547945205479
YPL179W	0	0	0.520547945205479
YNL045W	1	0	0.520547945205479
YDL086W	0	1	0.520547945205479
YDR492W	1	0	0.520547945205479
YHR132C	0	0	0.52027027027027
YGL142C	1	0	0.52027027027027
YLR205C	0	0	0.52
YOR081C	1	0	0.52
YNR013C	0	0	0.519736842105263
YLR088W	1	0	0.519736842105263
YEL039C	0	0	0.516339869281046
YHR004C	0	0	0.515923566878981
YMR009W	0	0	0.515923566878981
YJR015W	0	1	0.515923566878981
YPL117C	1	0	0.515923566878981
YDL052C	1	0	0.515923566878981
YNL291C	0	0	0.515723270440252
YNR019W	1	0	0.515723270440252
YPL134C	0	0	0.5125
YOL003C	0	0	0.512345679012346
YJL134W	1	0	0.512345679012346
YNR041C	0	0	0.50920245398773
YMR203W	0	0	0.50609756097561
YBR229C	0	0	0.503030303030303
YLR050C	0	1	0.503030303030303
YOL030W	0	1	0.503030303030303
YDL095W	0	0	0.502824858757062
YML127W	0	0	0.502824858757062
YBR023C	0	0	0.502824858757062
YOR175C	0	1	0.502824858757062
YPR159W	0	0	0.502824858757062
YLR220W	0	0	0.502824858757062
YHR042W	1	0	0.502824858757062
YER015W	1	0	0.502824858757062
YPL087W	1	0	0.502824858757062
YDR072C	1	0	0.502824858757062
YER043C	0	0	0.502824858757062
YBR265W	1	0	0.502824858757062
YIL124W	1	0	0.502824858757062
YGR279C	0	0	0.5
YBR067C	0	0	0.497206703910615
YAL023C	0	0	0.494444444444444
YMR221C	0	1	0.494444444444444
YER083C	0	0	0.49171270718232
YHR175W	0	0	0.489010989010989
YMR297W	0	0	0.486486486486487
YKR001C	0	0	0.486486486486487
YGL065C	1	0	0.486486486486487
YOR092W	0	0	0.483870967741935
YGL039W	0	0	0.481283422459893
YFL039C	0	0	0.478723404255319
YDR100W	0	0	0.476190476190476
YGL167C	0	0	0.473684210526316
YER023W	0	0	0.471204188481675
YGR266W	0	1	0.471204188481675
YJR047C	0	0	0.46875
YMR110C	0	0	0.466321243523316
YMR054W	0	0	0.463917525773196
YEL034W	0	0	0.461538461538462
YJL153C	0	0	0.459183673469388
YJL192C	0	0	0.456852791878173
YKL035W	0	0	0.454545454545455
YER119C	0	0	0.452261306532663
YKL034W	0	0	0.45
YGR172C	0	0	0.448275862068966
YGR260W	0	0	0.448275862068966
YKL150W	1	0	0.448275862068966
YDL046W	0	0	0.447619047619048
YBL040C	0	0	0.447619047619048
YNL322C	0	0	0.447619047619048
YOR149C	1	0	0.447619047619048
YGL225W	1	0	0.447619047619048
YJR065C	0	0	0.447619047619048
YKL004W	1	0	0.447619047619048
YHR181W	0	0	0.446009389671362
YJR143C	0	0	0.446009389671362
YER125W	1	0	0.446009389671362
YNL190W	0	0	0.444444444444444
YBL102W	0	0	0.444444444444444
YIR033W	1	0	0.444444444444444
YGL022W	0	0	0.442922374429224
YGL255W	0	0	0.442922374429224
YOR377W	1	0	0.442922374429224
YEL024W	0	0	0.441441441441441
YLR120C	0	0	0.441441441441441
YGR149W	0	1	0.441441441441441
YKL165C	1	0	0.441441441441441
YDR129C	0	0	0.439461883408072
YBL020W	0	0	0.4375
YML085C	0	0	0.435555555555556
YGR286C	0	0	0.433628318584071
YML051W	0	0	0.431718061674009
YJR121W	0	0	0.429824561403509
YGR282C	0	0	0.427947598253275
YPR181C	0	0	0.426086956521739
YGR234W	0	0	0.424242424242424
YER120W	0	0	0.422413793103448
YIL039W	0	0	0.421940928270042
YIL109C	0	0	0.421940928270042
YDR232W	0	0	0.421940928270042
YMR079W	1	0	0.421940928270042
YGR216C	1	0	0.421940928270042
YIL048W	0	0	0.420168067226891
YKL176C	0	0	0.418410041841004
YML012W	0	0	0.416666666666667
YMR238W	0	0	0.4149377593361
YJR133W	0	0	0.413223140495868
YJL158C	0	0	0.411522633744856
YJR074W	0	0	0.409836065573771
YMR022W	0	0	0.408163265306122
YBL047C	0	0	0.40650406504065
YDL212W	0	0	0.405622489959839
YCR075C	0	0	0.405622489959839
YBR161W	1	0	0.405622489959839
YNL197C	0	0	0.404761904761905
YMR092C	0	0	0.404761904761905
YDL078C	1	0	0.404761904761905
YOL122C	0	0	0.403162055335968
YLR132C	0	0	0.401574803149606
YOL020W	0	0	0.4
YPL042C	0	0	0.3984375
YBR199W	0	0	0.396887159533074
YOR079C	0	0	0.395348837209302
YMR307W	0	0	0.39463601532567
YMR145C	0	0	0.39463601532567
YBR110W	1	0	0.39463601532567
YBL007C	0	0	0.393129770992366
YMR215W	0	1	0.393129770992366
YML052W	0	0	0.391791044776119
YEL031W	0	0	0.391791044776119
YML132W	0	0	0.391791044776119
YOR109W	1	0	0.391791044776119
YJR116W	0	1	0.391791044776119
YOL107W	0	1	0.391791044776119
YKL019W	0	0	0.391791044776119
YNL323W	1	0	0.391791044776119
YKL157W	0	0	0.391143911439114
YMR274C	0	0	0.391143911439114
YDR123C	1	0	0.391143911439114
YBL045C	0	0	0.389705882352941
YNL326C	0	0	0.388278388278388
YPL154C	0	0	0.38768115942029
YOR273C	0	0	0.38768115942029
YHL020C	1	0	0.38768115942029
YBR038W	0	0	0.386281588447653
YBR140C	0	0	0.384892086330935
YHR108W	0	0	0.383512544802867
YKR065C	0	0	0.382142857142857
YKL148C	0	0	0.380782918149466
YNL239W	0	0	0.379790940766551
YMR200W	0	0	0.379790940766551
YML019W	0	0	0.379790940766551
YBR080C	0	0	0.379790940766551
YOR245C	1	0	0.379790940766551
YGL126W	1	0	0.379790940766551
YJL186W	0	0	0.378472222222222
YLR191W	0	0	0.377162629757785
YDR275W	0	1	0.377162629757785
YMR030W	0	0	0.375862068965517
YDR205W	0	0	0.374570446735395
YKL141W	0	0	0.373737373737374
YLR300W	0	0	0.373737373737374
YKL217W	0	0	0.373737373737374
YGR235C	0	1	0.373737373737374
YHR067W	1	0	0.373737373737374
YBR286W	0	0	0.373737373737374
YER166W	1	0	0.373737373737374
YDL237W	0	1	0.373737373737374
YDL093W	0	0	0.37248322147651
YOR065W	0	0	0.37123745819398
YLR241W	0	1	0.37123745819398
YDL193W	0	0	0.37
YBR196C	0	0	0.368770764119601
YNL055C	0	0	0.367549668874172
YLL028W	0	0	0.366336633663366
YER136W	0	0	0.366013071895425
YDR256C	0	0	0.366013071895425
YDR093W	1	0	0.366013071895425
YGL187C	0	0	0.364820846905537
YJL004C	0	0	0.363636363636364
YMR264W	0	0	0.363344051446945
YAL007C	0	0	0.363344051446945
YPR128C	1	0	0.363344051446945
YAL060W	0	0	0.362179487179487
YGR163W	0	0	0.361904761904762
YLR028C	0	0	0.361904761904762
YBR042C	1	0	0.361904761904762
YER011W	0	0	0.360759493670886
YHR074W	0	0	0.359649122807018
YJL094C	0	0	0.359649122807018
YML042W	0	0	0.359649122807018
YJR103W	1	0	0.359649122807018
YHR113W	0	0	0.359649122807018
YBR139W	0	0	0.359649122807018
YOR307C	0	0	0.359649122807018
YKL127W	0	0	0.359649122807018
YKL140W	1	0	0.359649122807018
YBR207W	0	0	0.359649122807018
YMR292W	0	0	0.359649122807018
YPL221W	0	0	0.359649122807018
YBR132C	1	0	0.359649122807018
YCR048W	1	0	0.359649122807018
YOL059W	0	0	0.359649122807018
YER105C	0	0	0.359649122807018
YER178W	0	0	0.359649122807018
YKR089C	1	0	0.359649122807018
YBR133C	0	0	0.359649122807018
YBL099W	0	0	0.359649122807018
YLR354C	0	0	0.359649122807018
YBR004C	1	0	0.359649122807018
YDR302W	1	0	0.359649122807018
YJR118C	0	0	0.359649122807018
YIL002C	1	0	0.359649122807018
YML059C	1	0	0.359649122807018
YFR051C	0	0	0.358600583090379
YOR010C	0	0	0.357558139534884
YMR243C	0	0	0.356521739130435
YIL090W	0	0	0.355491329479769
YLR083C	0	1	0.355491329479769
YGR191W	0	0	0.354466858789625
YOR084W	0	0	0.353448275862069
YCR079W	0	0	0.35243553008596
YDR516C	0	0	0.351428571428571
YDR178W	0	0	0.35042735042735
YKR097W	0	0	0.349431818181818
YPR029C	0	0	0.348441926345609
YOL062C	0	0	0.348314606741573
YER065C	0	0	0.348314606741573
YBL011W	1	0	0.348314606741573
YOL013C	0	0	0.34733893557423
YBR205W	0	0	0.346368715083799
YOR153W	0	0	0.345403899721448
YLR174W	0	0	0.344444444444444
YNL052W	0	0	0.34435261707989
YNL243W	0	0	0.34435261707989
YGL205W	1	0	0.34435261707989
YDL029W	0	0	0.343406593406593
YAL042W	0	0	0.342465753424658
YNL071W	0	0	0.342318059299191
YLR173W	0	1	0.342318059299191
YBR276C	0	0	0.342318059299191
YNL138W	0	0	0.342318059299191
YKR009C	1	0	0.342318059299191
YEL027W	0	0	0.342318059299191
YDR434W	1	0	0.342318059299191
YOR230W	0	0	0.342175066312997
YJL068C	0	0	0.342175066312997
YGL040C	0	0	0.342175066312997
YJR019C	1	0	0.342175066312997
YGL161C	0	0	0.342175066312997
YMR313C	1	0	0.342175066312997
YJL026W	0	0	0.341269841269841
YML067C	0	0	0.340369393139842
YGR199W	0	0	0.339473684210526
YJL210W	0	0	0.338582677165354
YCL045C	0	1	0.338582677165354
YPR114W	0	1	0.338582677165354
YIL030C	0	0	0.337696335078534
YGL054C	0	0	0.336814621409922
YHL017W	0	1	0.336814621409922
YML013W	0	0	0.3359375
YJR040W	0	0	0.335064935064935
YIL125W	0	0	0.33419689119171
YCR067C	0	0	0.333333333333333
YKL203C	0	0	0.332474226804124
YOL004W	0	0	0.331619537275064
YML070W	0	0	0.330769230769231
YLR034C	0	0	0.329923273657289
YML110C	0	0	0.329081632653061
YJR131W	0	0	0.32824427480916
YJR075W	0	0	0.32741116751269
YIL088C	0	0	0.326582278481013
YOR122C	0	0	0.325757575757576
YEL042W	0	0	0.324937027707809
YLR377C	0	0	0.324120603015075
YLR413W	0	1	0.324120603015075
YLR144C	0	0	0.323308270676692
YAR002C-A	0	0	0.3225
YOR187W	0	0	0.321782178217822
YEL073C	0	1	0.321782178217822
YAL022C	0	0	0.321782178217822
YJR077C	0	0	0.321782178217822
YLR372W	1	0	0.321782178217822
YCL043C	0	0	0.321078431372549
YLR447C	0	0	0.321078431372549
YHL048W	0	0	0.321078431372549
YKL126W	1	0	0.321078431372549
YFL037W	0	0	0.320388349514563
YLR064W	0	1	0.320388349514563
YLR347C	0	0	0.320388349514563
YDR368W	0	0	0.320388349514563
YDR307W	0	1	0.320388349514563
YBL082C	1	0	0.320388349514563
YBL056W	0	0	0.319612590799031
YNL117W	0	0	0.318840579710145
YBR210W	0	0	0.318072289156626
YOR288C	0	0	0.317307692307692
YPR191W	0	0	0.316546762589928
YIL162W	0	0	0.315789473684211
YMR152W	0	0	0.315035799522673
YNR061C	0	1	0.315035799522673
YPL048W	0	0	0.314553990610329
YOR070C	0	0	0.314553990610329
YCR084C	0	0	0.314553990610329
YDL100C	0	0	0.314553990610329
YCL052C	1	0	0.314553990610329
YEL017W	0	0	0.314553990610329
YKR067W	1	0	0.314553990610329
YAR035W	0	0	0.313817330210773
YBR168W	0	0	0.313364055299539
YBR003W	0	0	0.313364055299539
YGR038W	0	0	0.313364055299539
YBR096W	0	1	0.313364055299539
YGL027C	0	0	0.313364055299539
YNL009W	1	0	0.313364055299539
YGL020C	0	0	0.313364055299539
YLR023C	1	0	0.313364055299539
YDL224C	0	0	0.312785388127854
YPL163C	0	0	0.312785388127854
YLR209C	0	0	0.312785388127854
YOR100C	1	0	0.312785388127854
YNL287W	0	0	0.312072892938497
YIR022W	0	0	0.311363636363636
YBR187W	0	1	0.311363636363636
YDR410C	0	0	0.310657596371882
YMR305C	0	0	0.309954751131222
YCL025C	0	0	0.309255079006772
YBR163W	0	1	0.309255079006772
YPR001W	0	0	0.308724832214765
YOR181W	0	0	0.308724832214765
YML078W	0	0	0.308724832214765
YBR058C-A	1	0	0.308724832214765
YPL094C	0	0	0.308035714285714
YBR220C	0	1	0.308035714285714
YOR311C	0	1	0.308035714285714
YNL008C	0	0	0.307349665924276
YMR013C	0	0	0.306666666666667
YDR483W	0	0	0.306167400881057
YHR098C	0	0	0.306167400881057
YNL046W	0	0	0.306167400881057
YIL160C	1	0	0.306167400881057
YBR212W	0	0	0.305676855895196
YOL060C	0	0	0.305676855895196
YLR350W	0	0	0.305676855895196
YFL031W	1	0	0.305676855895196
YMR029C	0	0	0.305194805194805
YKL188C	0	0	0.305194805194805
YOR251C	0	1	0.305194805194805
YJL193W	0	1	0.305194805194805
YJL174W	0	0	0.305194805194805
YNL267W	1	0	0.305194805194805
YIR006C	0	0	0.304535637149028
YDR208W	0	0	0.303879310344828
YBR011C	0	0	0.303225806451613
YLR130C	0	0	0.302575107296137
YFL018C	0	0	0.302127659574468
YLR342W	0	0	0.302127659574468
YBR236C	0	0	0.302127659574468
YNL106C	1	0	0.302127659574468
YCL057W	0	0	0.301486199575372
YJR008W	0	1	0.301486199575372
YGR281W	0	0	0.300847457627119
YFR053C	0	0	0.300211416490486
YGR189C	0	0	0.29957805907173
YDR047W	0	0	0.298947368421053
YCR009C	0	0	0.298319327731092
YER053C	0	0	0.29769392033543
YAL040C	0	0	0.297071129707113
YGR254W	0	0	0.296450939457203
YJL171C	0	1	0.296450939457203
YFR047C	0	0	0.295833333333333
YBR216C	0	0	0.295218295218295
YIR037W	0	0	0.294605809128631
YPL274W	0	0	0.29399585921325
YHR079C	0	0	0.293388429752066
YMR237W	0	0	0.292783505154639
YCR011C	0	0	0.292181069958848
YBL106C	0	0	0.291581108829569
YDL226C	0	0	0.290983606557377
YJL093C	0	0	0.29038854805726
YNR035C	0	0	0.289795918367347
YCR002C	0	0	0.289205702647658
YCR088W	0	0	0.288617886178862
YBR288C	0	0	0.288032454361055
YML057W	0	0	0.287449392712551
YDL195W	0	0	0.286868686868687
YNL321W	0	1	0.286868686868687
YOR016C	0	0	0.286290322580645
YOL092W	0	1	0.286290322580645
YER004W	0	1	0.286290322580645
YKL190W	0	0	0.285714285714286
YBR263W	0	0	0.285140562248996
YMR150C	0	0	0.284569138276553
YBL032W	0	0	0.284
YML120C	0	0	0.283433133732535
YBR125C	0	1	0.283433133732535
YLL023C	0	1	0.283433133732535
YLL041C	0	0	0.282868525896414
YBL030C	0	0	0.282306163021869
YLR304C	0	0	0.281746031746032
YDR404C	0	0	0.281188118811881
YEL013W	0	0	0.280632411067194
YDR508C	0	0	0.280078895463511
YAL016W	0	0	0.279527559055118
YBR097W	0	0	0.278978388998035
YBR121C	0	0	0.27843137254902
YHR051W	0	0	0.277886497064579
YDR264C	0	0	0.27734375
YDR388W	0	0	0.276803118908382
YNL329C	0	0	0.276264591439689
YGL137W	0	0	0.275728155339806
YBL017C	0	0	0.275193798449612
YOL110W	0	0	0.274661508704062
YDR261C	0	0	0.274131274131274
YHR183W	0	0	0.273603082851638
YML086C	0	0	0.273076923076923
YPL244C	0	0	0.272552783109405
YNL003C	0	0	0.272030651340996
YKL062W	0	0	0.27151051625239
YER096W	0	0	0.270992366412214
YJL212C	0	0	0.27047619047619
YDR182W	0	0	0.269961977186312
YJR010C-A	0	0	0.269449715370019
YMR148W	0	1	0.269449715370019
YGR255C	0	0	0.268939393939394
YLR258W	0	0	0.268431001890359
YPR149W	0	0	0.267924528301887
YML004C	0	0	0.267790262172285
YCL038C	0	0	0.267790262172285
YBR293W	0	0	0.267790262172285
YFL025C	1	0	0.267790262172285
YPR138C	0	0	0.267289719626168
YOR347C	0	0	0.266791044776119
YLR019W	0	0	0.266787658802178
YKR093W	0	0	0.266787658802178
YLR246W	0	0	0.266787658802178
YCR017C	0	0	0.266787658802178
YOR254C	0	0	0.266787658802178
YNL231C	1	0	0.266787658802178
YNR055C	0	0	0.266787658802178
YLR195C	0	0	0.266787658802178
YEL060C	0	0	0.266787658802178
YPR036W	0	0	0.266787658802178
YHR133C	1	0	0.266787658802178
YHR001W	1	0	0.266787658802178
YDR298C	0	0	0.266787658802178
YBL022C	0	0	0.266787658802178
YKR003W	1	0	0.266787658802178
YDL085W	0	0	0.266304347826087
YLR270W	0	0	0.265822784810127
YHR086W	0	0	0.265342960288809
YGR204W	0	0	0.264864864864865
YBR273C	0	0	0.264388489208633
YOL126C	0	0	0.263913824057451
YBR164C	0	0	0.263440860215054
YBR151W	0	1	0.263440860215054
YAL058W	0	0	0.263345195729537
YKL064W	0	0	0.263345195729537
YDR518W	0	0	0.263345195729537
YDR503C	1	0	0.263345195729537
YNR021W	0	1	0.263345195729537
YBR149W	0	0	0.262877442273535
YBR123C	0	0	0.26241134751773
YDR233C	0	1	0.26241134751773
YGR244C	0	0	0.261946902654867
YPL015C	0	0	0.261484098939929
YCL017C	0	0	0.261022927689594
YLR113W	0	0	0.260869565217391
YGL008C	0	0	0.260869565217391
YBR058C	0	0	0.260869565217391
YBR171W	0	0	0.260869565217391
YKL175W	0	0	0.260869565217391
YER019W	1	0	0.260869565217391
YCL040W	0	0	0.260869565217391
YPL095C	1	0	0.260869565217391
YLR332W	0	0	0.260416666666667
YLR380W	0	0	0.259965337954939
YMR250W	0	0	0.259515570934256
YJR126C	0	0	0.259067357512953
YBR166C	0	0	0.258620689655172
YIL033C	0	0	0.258175559380379
YBR095C	0	0	0.257731958762887
YHR037W	0	0	0.257289879931389
YHR110W	0	0	0.257240204429302
YGR101W	0	0	0.257240204429302
YPR198W	0	0	0.257240204429302
YNL264C	1	0	0.257240204429302
YNL085W	0	0	0.256802721088435
YDL022W	0	0	0.256756756756757
YDL185W	0	0	0.256756756756757
YOR374W	0	0	0.256756756756757
YPL076W	1	0	0.256756756756757
YOR198C	0	0	0.256323777403035
YGL006W	0	0	0.255892255892256
YJL164C	0	0	0.25546218487395
YPL262W	0	0	0.25503355704698
YBL037W	0	0	0.254606365159129
YML125C	0	0	0.254180602006689
YCL044C	0	0	0.253756260434057
YKL184W	0	0	0.253333333333333
YNL131W	0	0	0.252911813643927
YBL089W	0	0	0.252491694352159
YBL019W	0	0	0.252072968490879
YMR035W	0	0	0.252059308072488
YOR008C	0	0	0.252059308072488
YHR171W	0	0	0.252059308072488
YGR177C	1	0	0.252059308072488
YKL096W	0	0	0.251644736842105
YMR251W-A	0	0	0.251633986928105
YBR017C	0	0	0.251633986928105
YDR342C	0	0	0.251633986928105
YER093C	1	0	0.251633986928105
YKL207W	0	1	0.251633986928105
YGR019W	0	0	0.251223491027732
YCR061W	0	0	0.251215559157212
YJL143W	0	0	0.251215559157212
YCR024C-A	0	0	0.251215559157212
YLR242C	1	0	0.251215559157212
YOR204W	0	0	0.251207729468599
YOL082W	0	0	0.251207729468599
YGL002W	0	0	0.251207729468599
YDR331W	1	0	0.251207729468599
YDR276C	0	0	0.2508038585209
YPR074C	0	0	0.250401284109149
YHR001W-A	0	0	0.250398724082935
YBR059C	0	0	0.250398724082935
YNR032W	0	0	0.250398724082935
YCR094W	1	0	0.250398724082935
YJL059W	0	0	0.25
YPL227C	0	0	0.25
YBR192W	0	0	0.25
YAL054C	0	0	0.25
YBR211C	0	0	0.25
YLR201C	0	0	0.25
YGL206C	0	0	0.25
YMR210W	1	0	0.25
YDR096W	1	0	0.25
YMR099C	0	0	0.249607535321821
YJL060W	0	0	0.249216300940439
YCR069W	0	1	0.249216300940439
YEL056W	0	0	0.248826291079812
YNL066W	0	0	0.2484375
YER008C	0	0	0.24804992199688
YBL091C	0	0	0.247663551401869
YLR361C	0	0	0.247278382581649
YGL233W	0	0	0.246894409937888
YOR291W	0	1	0.246894409937888
YKL103C	0	0	0.246511627906977
YBR290W	0	0	0.246130030959752
YBR260C	0	0	0.245827010622155
YBL050W	0	0	0.245827010622155
YGR227W	0	0	0.245827010622155
YGR106C	0	1	0.245827010622155
YNL026W	0	0	0.245827010622155
YDR384C	0	0	0.245827010622155
YBR106W	0	0	0.245827010622155
YBR235W	0	1	0.245827010622155
YKL104C	0	0	0.245827010622155
YNL327W	0	0	0.245827010622155
YKL162C	0	1	0.245827010622155
YKL100C	0	1	0.245827010622155
YBR008C	0	0	0.245827010622155
YBR002C	1	0	0.245827010622155
YLR386W	1	0	0.245827010622155
YBL105C	0	0	0.245827010622155
YKL020C	1	0	0.245827010622155
YMR139W	0	0	0.245454545454545
YJR091C	0	0	0.245083207261725
YBR077C	0	0	0.244712990936556
YGR183C	0	0	0.244343891402715
YDR011W	0	0	0.243975903614458
YDR221W	0	0	0.243609022556391
YBR228W	0	0	0.243243243243243
YGL067W	0	0	0.24287856071964
YBR272C	0	0	0.24251497005988
YBL015W	0	0	0.242152466367713
YNL297C	0	0	0.241791044776119
YKL096W-A	0	0	0.241430700447094
YBR289W	0	0	0.241071428571429
YOR155C	0	0	0.240713224368499
YKL051W	0	0	0.240356083086053
YNL183C	0	0	0.24
YGL104C	0	0	0.239644970414201
YDR105C	0	1	0.239644970414201
YCR012W	0	0	0.239290989660266
YGL186C	0	0	0.238938053097345
YOR034C	0	0	0.238586156111929
YPL054W	0	1	0.238586156111929
YMR123W	0	0	0.238235294117647
YGR077C	0	0	0.237885462555066
YLR039C	0	0	0.237536656891496
YDR077W	0	0	0.237188872620791
YBL025W	0	0	0.236842105263158
YLR044C	0	0	0.236496350364963
YJR059W	0	0	0.236231884057971
YJL172W	0	0	0.236231884057971
YDR251W	0	0	0.236231884057971
YPL218W	0	0	0.236231884057971
YGR036C	1	0	0.236231884057971
YEL040W	0	0	0.23589001447178
YPL137C	0	0	0.235549132947977
YOR164C	0	1	0.235549132947977
YOR014W	0	0	0.235209235209235
YJR044C	0	0	0.234957020057307
YOR035C	0	0	0.234957020057307
YOR087W	0	0	0.234957020057307
YML102W	0	0	0.234957020057307
YLR305C	1	0	0.234957020057307
YLR203C	0	0	0.234620886981402
YKL073W	0	0	0.234375
YBR007C	0	1	0.234375
YOR186W	0	1	0.234375
YKL038W	0	0	0.234375
YBR024W	0	0	0.234375
YDR046C	0	0	0.234375
YBR026C	1	0	0.234375
YOR246C	0	1	0.234375
YMR212C	0	0	0.234042553191489
YBR217W	0	0	0.23371104815864
YCR073W-A	0	0	0.233380480905233
YLR324W	0	0	0.233050847457627
YDR389W	0	0	0.232722143864598
YBL084C	0	0	0.232394366197183
YIR038C	0	0	0.232067510548523
YDL145C	0	0	0.231741573033708
YNL125C	0	0	0.231416549789621
YNL330C	0	0	0.23109243697479
YBR259W	0	1	0.23109243697479
YBR016W	0	0	0.230769230769231
YLR248W	0	0	0.230446927374302
YJR127C	0	0	0.230125523012552
YHR101C	0	0	0.229805013927577
YBR170C	0	0	0.229485396383866
YBL058W	0	0	0.229166666666667
YGR240C	0	0	0.228848821081831
YGL047W	0	0	0.228531855955679
YBL009W	0	0	0.228215767634855
YDL174C	0	0	0.227900552486188
YDR270W	0	0	0.227586206896552
YDR358W	0	0	0.227272727272727
YDR216W	0	0	0.226960110041265
YHR142W	0	0	0.226648351648352
YBL041W	0	0	0.226337448559671
YPR147C	0	1	0.226337448559671
YJL080C	0	0	0.226027397260274
YBL088C	0	0	0.225718194254446
YLL019C	0	0	0.225409836065574
YBR084W	0	0	0.225102319236016
YBR126C	0	0	0.224795640326975
YLR438W	0	0	0.224489795918367
YBR237W	0	0	0.224184782608696
YKL187C	0	1	0.224184782608696
YBR287W	0	1	0.224184782608696
YBR215W	0	0	0.223880597014925
YNL159C	0	0	0.223577235772358
YML038C	0	0	0.223274695534506
YLR099C	0	1	0.223274695534506
YDR345C	0	0	0.222972972972973
YAL053W	0	0	0.222672064777328
YMR161W	0	0	0.222371967654987
YBR165W	0	0	0.22207267833109
YNL325C	0	0	0.221774193548387
YGL198W	0	0	0.221476510067114
YLR429W	0	0	0.221179624664879
YBR129C	0	0	0.220883534136546
YGL226C-A	0	0	0.220588235294118
YDL126C	0	0	0.220316622691293
YHR194W	0	0	0.220316622691293
YFR015C	0	0	0.220316622691293
YIL040W	0	0	0.220316622691293
YPL128C	0	0	0.220316622691293
YEL058W	0	0	0.220316622691293
YNL192W	0	0	0.220316622691293
YDL019C	0	0	0.220316622691293
YOR049C	1	0	0.220316622691293
YLR284C	1	0	0.220316622691293
YBL006C	0	0	0.220026350461133
YGR263C	0	1	0.220026350461133
YDR074W	0	0	0.219736842105263
YKL093W	0	0	0.219448094612352
YKL080W	0	0	0.219160104986877
YHR028C	0	0	0.218872870249017
YBR176W	0	0	0.218586387434555
YDR238C	0	0	0.218300653594771
YNL258C	0	0	0.218015665796345
YKL085W	0	0	0.217731421121252
YHR045W	0	1	0.217731421121252
YLR188W	0	0	0.217447916666667
YNR026C	0	0	0.217165149544863
YOR316C	0	0	0.216883116883117
YML115C	0	0	0.216601815823606
YML128C	0	0	0.216321243523316
YHR016C	0	0	0.216041397153946
YIL153W	0	0	0.215762273901809
YGR067C	0	1	0.215762273901809
YBL023C	0	0	0.215483870967742
YDR204W	0	0	0.21520618556701
YCL005W	0	1	0.21520618556701
YJL154C	0	0	0.214929214929215
YBL079W	0	0	0.214652956298201
YER089C	0	0	0.214377406931964
YPL203W	0	0	0.214102564102564
YLR363C	0	0	0.213828425096031
YHR083W	0	0	0.213554987212276
YNL288W	0	0	0.213282247765006
YDR459C	0	0	0.213010204081633
YBR175W	0	0	0.212738853503185
YJL005W	0	0	0.212468193384224
YKL039W	0	1	0.212468193384224
YIL034C	0	0	0.212198221092757
YPL084W	0	0	0.211928934010152
YBR162W-A	0	0	0.211660329531052
YKR066C	0	0	0.211392405063291
YIL056W	0	0	0.211125158027813
YMR304W	0	0	0.210858585858586
YBR204C	0	1	0.210858585858586
YNL320W	0	1	0.210858585858586
YJR088C	0	1	0.210858585858586
YKL174C	0	0	0.210592686002522
YOR124C	0	0	0.210327455919395
YMR105C	0	0	0.210062893081761
YLR312C	0	1	0.210062893081761
YJL159W	0	0	0.209798994974874
YGR086C	0	0	0.209535759096612
YDR137W	0	0	0.209273182957393
YPL004C	0	0	0.2090112640801
YGL202W	0	0	0.20875
YMR087W	0	0	0.208489388264669
YBL068W	0	0	0.208229426433915
YKL057C	0	0	0.207970112079701
YBR200W	0	0	0.20771144278607
YOR103C	0	0	0.207453416149068
YKL067W	0	0	0.207196029776675
YJL121C	0	0	0.206939281288724
YDR476C	0	1	0.206939281288724
YLR403W	0	0	0.206683168316832
YNL238W	0	0	0.206427688504326
YCR077C	0	0	0.206172839506173
YDR436W	0	0	0.205918618988903
YIL121W	0	0	0.205882352941176
YKR039W	0	0	0.205882352941176
YBR085W	0	0	0.205882352941176
YPR155C	0	0	0.205882352941176
YNL202W	1	0	0.205882352941176
YMR071C	0	0	0.20563035495716
YPL270W	0	0	0.205378973105134
YMR276W	0	0	0.205128205128205
YBR264C	0	0	0.204878048780488
YDR304C	0	1	0.204878048780488
YDR170C	0	0	0.20462850182704
YNL241C	0	0	0.204379562043796
YHR115C	0	0	0.204131227217497
YDR517W	0	0	0.204106280193237
YBR274W	0	0	0.204106280193237
YJL039C	0	0	0.204106280193237
YBL060W	0	1	0.204106280193237
YBL104C	0	1	0.204106280193237
YER005W	0	0	0.204106280193237
YOL011W	1	0	0.204106280193237
YBR219C	0	1	0.204106280193237
YBR261C	0	1	0.204106280193237
YMR056C	0	0	0.204081632653061
YDR481C	0	0	0.204081632653061
YLR268W	0	0	0.204081632653061
YBR233W	0	1	0.204081632653061
YBR246W	0	1	0.204081632653061
YLR395C	0	0	0.204081632653061
YDL142C	1	0	0.204081632653061
YJR062C	0	0	0.204009433962264
YBR022W	0	0	0.204009433962264
YPR079W	0	0	0.204009433962264
YBR055C	0	0	0.204009433962264
YBR298C	0	0	0.204009433962264
YKL135C	0	0	0.204009433962264
YGR261C	0	0	0.204009433962264
YAL051W	1	0	0.204009433962264
YJL198W	0	0	0.204009433962264
YBR005W	0	0	0.204009433962264
YGR143W	1	0	0.204009433962264
YML054C	0	0	0.204009433962264
YAL030W	0	0	0.204009433962264
YBR103W	0	0	0.204009433962264
YPL006W	1	0	0.204009433962264
YCL034W	0	0	0.2037691401649
YMR184W	0	0	0.203529411764706
YIL010W	0	0	0.203290246768508
YBL061C	0	0	0.203051643192488
YNR039C	0	0	0.202813599062134
YOR285W	0	1	0.202813599062134
YPR026W	0	0	0.202576112412178
YBR258C	0	0	0.20233918128655
YOL136C	0	0	0.202102803738318
YDL181W	0	0	0.202090592334495
YLR027C	0	0	0.202090592334495
YMR114C	0	1	0.202090592334495
YNL027W	0	0	0.202090592334495
YBR057C	0	0	0.202090592334495
YNR008W	1	0	0.202090592334495
YNR075W	0	0	0.201856148491879
YBR255W	0	1	0.201856148491879
YPR160W	0	0	0.20162224797219
YLR180W	0	0	0.201388888888889
YBL046W	0	0	0.201156069364162
YLR134W	0	0	0.200923787528868
YBL035C	0	0	0.200692041522491
YBL038W	0	0	0.200460829493088
YOL151W	0	0	0.200230149597238
YOR173W	0	0	0.2
YBR020W	0	0	0.199770378874856
YIL042C	0	0	0.19954128440367
YBL101C	0	0	0.199312714776632
YNL268W	0	0	0.19908466819222
YLR207W	0	0	0.198857142857143
YBR043C	0	0	0.198630136986301
YFL048C	0	0	0.198403648802737
YCR008W	0	0	0.198177676537585
YPL214C	0	0	0.197952218430034
YPL232W	0	0	0.197727272727273
YKL094W	0	1	0.197727272727273
YJL042W	0	0	0.197502837684449
YPL041C	0	0	0.197278911564626
YBR225W	0	1	0.197278911564626
YBL055C	0	0	0.197055492638732
YBR270C	0	1	0.197055492638732
YBR063C	0	1	0.197055492638732
YDR452W	0	0	0.196850393700787
YPR184W	0	0	0.196850393700787
YPL176C	0	0	0.196850393700787
YBR271W	0	0	0.196850393700787
YBL001C	0	0	0.196850393700787
YGR170W	1	0	0.196850393700787
YBR131W	0	0	0.196629213483146
YDR293C	0	0	0.196408529741863
YBR053C	0	1	0.196408529741863
YOR348C	0	0	0.196188340807175
YBL036C	0	0	0.195968645016797
YOL061W	0	0	0.195749440715884
YBR179C	0	0	0.195530726256983
YLR360W	0	0	0.1953125
YGR141W	0	0	0.195094760312152
YDR400W	0	0	0.194877505567929
YHR012W	0	0	0.194660734149054
YPL224C	0	0	0.194444444444444
YGR089W	0	0	0.194228634850166
YBL008W	0	0	0.194046306504961
YML072C	0	1	0.194046306504961
YNL049C	0	0	0.194046306504961
YGR194C	0	0	0.194046306504961
YDR343C	0	0	0.194046306504961
YBR257W	0	0	0.194046306504961
YOR180C	1	0	0.194046306504961
YPL031C	0	0	0.193832599118943
YIL041W	0	1	0.193832599118943
YBR252W	0	0	0.193619361936194
YDR055W	0	0	0.193406593406593
YGR014W	0	0	0.193194291986828
YFL005W	0	0	0.193020719738277
YDR056C	0	1	0.193020719738277
YER072W	0	0	0.193020719738277
YIL023C	0	0	0.193020719738277
YBL064C	0	0	0.193020719738277
YFR041C	0	0	0.193020719738277
YOR171C	1	0	0.193020719738277
YDR099W	0	0	0.19281045751634
YHR008C	0	0	0.192600652883569
YNR002C	0	0	0.192391304347826
YML031W	0	0	0.192182410423453
YDL018C	0	0	0.191973969631236
YFR024C-A	0	0	0.191765980498375
YGR256W	0	0	0.191558441558442
YHR104W	0	0	0.191351351351351
YJL053W	0	0	0.191144708423326
YLL015W	0	0	0.190938511326861
YLR443W	0	0	0.19073275862069
YOL049W	0	0	0.190527448869752
YOR299W	0	0	0.190374331550802
YBL080C	0	0	0.190374331550802
YLR085C	0	0	0.190374331550802
YDL188C	0	0	0.190374331550802
YDR513W	0	0	0.190374331550802
YBL091C-A	0	1	0.190374331550802
YAL026C	1	0	0.190374331550802
YER095W	0	0	0.19017094017094
YPR004C	0	1	0.19017094017094
YLR163C	0	0	0.189967982924226
YBR167C	0	0	0.189765458422175
YBR222C	0	1	0.189765458422175
YNR047W	0	0	0.189563365282215
YMR155W	0	1	0.189563365282215
YBR082C	0	0	0.18936170212766
YGL098W	0	0	0.189160467587673
YDR435C	0	0	0.18895966029724
YOR275C	0	0	0.188759278897137
YBL067C	0	1	0.188759278897137
YNL135C	0	0	0.188619599578504
YDR277C	0	0	0.188619599578504
YGL051W	0	0	0.188619599578504
YML058W	0	0	0.188619599578504
YPL184C	0	1	0.188619599578504
YGL115W	0	0	0.188619599578504
YLR240W	1	0	0.188619599578504
YMR261C	0	0	0.188421052631579
YBL010C	0	1	0.188421052631579
YKL119C	0	0	0.188222923238696
YBL057C	0	0	0.188025210084034
YPR003C	0	1	0.188025210084034
YBR070C	0	0	0.187827911857293
YAL038W	0	0	0.187631027253669
YPL246C	0	1	0.187631027253669
YMR275C	0	0	0.187434554973822
YKL210W	0	0	0.187238493723849
YBR094W	0	1	0.187238493723849
YBR135W	0	0	0.187042842215256
YOL103W	0	0	0.186847599164927
YHR143W	0	0	0.186652763295099
YHR002W	0	0	0.186458333333333
YOR138C	0	0	0.186264308012487
YIL049W	0	0	0.186070686070686
YDL067C	0	0	0.185877466251298
YJL183W	0	0	0.185758513931889
YCL033C	0	0	0.185758513931889
YNL300W	0	1	0.185758513931889
YGL038C	0	0	0.185758513931889
YMR052W	0	0	0.185758513931889
YJL141C	0	0	0.185758513931889
YIL009W	1	0	0.185758513931889
YOR043W	0	0	0.185567010309278
YOL105C	0	0	0.185375901132853
YBL051C	0	0	0.185185185185185
YGL037C	0	0	0.184994861253854
YLL058W	0	0	0.184804928131417
YBR033W	0	1	0.184804928131417
YML101C	0	1	0.184804928131417
YGR111W	0	0	0.184615384615385
YJR106W	0	0	0.184426229508197
YBR001C	0	0	0.184237461617196
YIL155C	0	0	0.184049079754601
YPL036W	0	0	0.183861082737487
YDR212W	0	0	0.183673469387755
YML028W	0	0	0.18348623853211
YDR142C	0	0	0.183299389002037
YDL134C	0	0	0.183112919633774
YKL154W	0	0	0.182926829268293
YNL074C	0	0	0.182741116751269
YIL094C	0	0	0.182555780933063
YDL072C	0	1	0.182555780933063
YKR042W	0	0	0.182370820668693
YEL006W	0	0	0.182186234817814
YCR036W	0	0	0.182002022244692
YBR254C	0	0	0.181818181818182
YBR062C	0	1	0.181818181818182
YOR165W	0	0	0.181634712411705
YNL257C	0	0	0.181451612903226
YHL032C	0	0	0.181268882175227
YIL068C	0	0	0.181086519114688
YIL005W	0	0	0.180904522613065
YGL192W	0	0	0.180722891566265
YKL013C	0	0	0.180541624874624
YJL117W	0	0	0.180360721442886
YNL090W	0	0	0.18018018018018
YNL168C	0	1	0.18018018018018
YLL040C	0	0	0.18
YBR172C	0	0	0.17982017982018
YDR519W	0	1	0.17982017982018
YEL043W	0	1	0.17982017982018
YCL008C	0	0	0.179640718562874
YGL256W	0	0	0.179461615154536
YNL037C	0	0	0.179282868525896
YLL061W	0	0	0.179207920792079
YLR436C	0	0	0.179207920792079
YMR153W	0	0	0.179207920792079
YIL076W	0	0	0.179207920792079
YBR039W	0	0	0.179207920792079
YBR227C	0	1	0.179207920792079
YPL170W	1	0	0.179207920792079
YLR292C	0	0	0.179030662710188
YEL001C	0	1	0.179030662710188
YDL236W	0	0	0.178853754940711
YOR161C	0	1	0.178853754940711
YDL178W	0	0	0.178677196446199
YJR161C	0	1	0.178677196446199
YBR195C	0	0	0.178500986193294
YGR166W	0	0	0.178325123152709
YML121W	0	0	0.178149606299213
YDR376W	0	0	0.177974434611603
YPL123C	0	0	0.177799607072692
YPR024W	0	0	0.177625122669284
YNL194C	0	0	0.177450980392157
YML104C	0	0	0.177277179236043
YMR189W	0	0	0.177103718199609
YBR109C	0	0	0.176930596285435
YDR166C	0	0	0.17687074829932
YER018C	0	0	0.17687074829932
YAR003W	0	0	0.17687074829932
YMR293C	0	0	0.17687074829932
YML130C	0	0	0.17687074829932
YKR031C	1	0	0.17687074829932
YLR110C	0	0	0.176699029126214
YBR160W	0	0	0.176527643064985
YMR081C	0	0	0.176356589147287
YGR218W	0	0	0.176185866408519
YHR092C	0	0	0.176015473887814
YAL012W	0	0	0.175845410628019
YER010C	0	1	0.175845410628019
YLR194C	0	0	0.175675675675676
YDL192W	0	0	0.175506268081003
YLR299W	0	0	0.175337186897881
YNL275W	0	0	0.175168431183831
YMR020W	0	0	0.175
YHL027W	0	0	0.174831892411143
YPL252C	0	0	0.174664107485605
YMR247C	0	0	0.174496644295302
YDR148C	0	0	0.174329501915709
YDR196C	0	0	0.174162679425837
YDL238C	0	0	0.173996175908222
YBR202W	0	0	0.173829990448902
YGR295C	0	1	0.173829990448902
YDL230W	0	0	0.173664122137405
YBR193C	0	0	0.17349857006673
YLR390W-A	0	0	0.173333333333333
YBR141C	0	1	0.173333333333333
YBR242W	0	1	0.173333333333333
YKL213C	0	0	0.173168411037108
YMR214W	0	0	0.173003802281369
YKR028W	0	0	0.172839506172839
YBR136W	0	0	0.172675521821632
YCR028C	0	0	0.172511848341232
YGL010W	0	1	0.172511848341232
YDR530C	0	0	0.172348484848485
YOL057W	0	1	0.172348484848485
YDR188W	0	0	0.172185430463576
YNL015W	0	0	0.172154280338664
YBR153W	0	0	0.172154280338664
YDR349C	0	1	0.172154280338664
YGL234W	0	0	0.172154280338664
YDR039C	0	0	0.172154280338664
YDL055C	0	0	0.172154280338664
YPR140W	1	0	0.172154280338664
YGL208W	0	0	0.171992481203008
YDR425W	0	0	0.171830985915493
YLR417W	0	0	0.171669793621013
YBR198C	0	0	0.171508903467666
YFR021W	0	0	0.171348314606742
YOR336W	0	0	0.171188026192703
YPR005C	0	0	0.171028037383178
YBR185C	0	0	0.170868347338936
YPL067C	0	1	0.170868347338936
YMR302C	0	0	0.170708955223881
YBR143C	0	0	0.170549860205033
YML100W	0	0	0.170391061452514
YPL119C	0	0	0.170232558139535
YNL041C	0	0	0.170074349442379
YCR037C	0	0	0.16991643454039
YNR034W	0	0	0.169758812615955
YBR218C	0	0	0.169601482854495
YGL229C	0	0	0.169444444444444
YGL252C	0	0	0.169287696577243
YBR066C	0	0	0.16913123844732
YIL006W	0	0	0.168975069252078
YLR116W	0	0	0.168819188191882
YBR214W	0	0	0.168663594470046
YDR141C	0	0	0.168508287292818
YDR287W	0	0	0.168353265869365
YPL127C	0	0	0.168198529411765
YPL061W	0	0	0.168044077134986
YDR038C	0	0	0.167889908256881
YDL141W	0	0	0.167736021998167
YOR301W	0	0	0.167582417582418
YPL240C	0	0	0.167429094236048
YNR006W	0	0	0.1672760511883
YLR208W	0	0	0.167123287671233
YBR073W	0	0	0.167120799273388
YCR005C	0	0	0.167120799273388
YGL019W	0	0	0.167120799273388
YBR068C	0	0	0.167120799273388
YLR370C	0	0	0.167120799273388
YOR363C	1	0	0.167120799273388
YDR247W	0	0	0.166969147005445
YKL109W	0	0	0.166817769718948
YBR197C	0	1	0.166817769718948
YLL001W	0	0	0.166666666666667
YFL009W	0	0	0.166515837104072
YER091C	0	0	0.166365280289331
YGR088W	0	0	0.166214995483288
YNL272C	0	0	0.166064981949458
YOL016C	0	0	0.165915238954013
YPR006C	0	0	0.165765765765766
YHR025W	0	0	0.165616561656166
YNR050C	0	0	0.165467625899281
YLL014W	0	1	0.165467625899281
YDR498C	0	0	0.165318957771788
YOR320C	0	0	0.165178571428571
YFL030W	0	0	0.165178571428571
YBR111C	0	1	0.165178571428571
YDR352W	0	1	0.165178571428571
YDL004W	0	0	0.165178571428571
YBL063W	0	0	0.165178571428571
YEL011W	0	0	0.165178571428571
YOL088C	0	0	0.165178571428571
YOR025W	1	0	0.165178571428571
YPR154W	0	0	0.165031222123104
YKL185W	0	0	0.164884135472371
YDL125C	0	0	0.164737310774711
YKL065C	0	1	0.164737310774711
YDR484W	0	0	0.164590747330961
YGL026C	0	0	0.164444444444444
YGR035C	0	1	0.164444444444444
YLR337C	0	0	0.164298401420959
YPL098C	0	0	0.164152617568767
YLR346C	0	0	0.164007092198582
YGL195W	0	0	0.163861824623561
YPL002C	0	0	0.163716814159292
YBR037C	0	0	0.163572060123784
YDL137W	0	0	0.163427561837456
YOR178C	0	0	0.163283318623124
YPR156C	0	0	0.163139329805996
YPL059W	0	0	0.162995594713656
YJL139C	0	0	0.162852112676056
YPL023C	0	0	0.162708883025506
YPL207W	0	1	0.162708883025506
YPL196W	0	0	0.162565905096661
YLR286C	0	0	0.162423178226514
YMR083W	0	0	0.162280701754386
YMR318C	0	0	0.162138475021911
YOL031C	0	0	0.16199649737303
YKL025C	0	0	0.161854768153981
YNL127W	0	0	0.161713286713287
YBR280C	0	0	0.161572052401747
YBR201W	0	0	0.161431064572426
YDR231C	0	0	0.161290322580645
YOR125C	0	0	0.161149825783972
YOL068C	0	0	0.161009573542211
YNL073W	0	0	0.160869565217391
YIL111W	0	0	0.160729800173762
YBR052C	0	1	0.160729800173762
YNL173C	0	0	0.160590277777778
YGL231C	0	1	0.160590277777778
YGR026W	0	1	0.160590277777778
YLR155C	0	0	0.160515021459227
YMR027W	0	1	0.160515021459227
YDR001C	0	0	0.160515021459227
YMR256C	0	0	0.160515021459227
YBR108W	0	1	0.160515021459227
YOR117W	0	0	0.160515021459227
YFL004W	0	0	0.160515021459227
YDR027C	0	0	0.160515021459227
YNL051W	0	0	0.160515021459227
YKL192C	1	0	0.160515021459227
YJL078C	0	1	0.160515021459227
YEL064C	0	0	0.160515021459227
YHL024W	0	0	0.160515021459227
YPR030W	0	0	0.160515021459227
YLR389C	0	0	0.160515021459227
YDR437W	1	0	0.160515021459227
YKR027W	0	0	0.160377358490566
YNL274C	0	0	0.160239931448158
YLR440C	0	0	0.160102739726027
YDR453C	0	0	0.159965782720274
YML029W	0	0	0.15982905982906
YDL132W	0	0	0.159692570452605
YDR320C	0	0	0.159556313993174
YGL014W	0	0	0.159420289855072
YDR350C	0	0	0.159284497444634
YJR033C	0	0	0.159187129551228
YDR003W	0	0	0.159187129551228
YPL210C	0	0	0.159187129551228
YBR275C	0	0	0.159187129551228
YBR239C	0	1	0.159187129551228
YCL009C	0	0	0.159187129551228
YLR141W	0	0	0.159187129551228
YLR260W	1	0	0.159187129551228
YNR017W	0	0	0.159052453468697
YKR068C	0	0	0.158918005071851
YAL031C	0	0	0.158783783783784
YOL081W	0	0	0.158649789029536
YNL025C	0	0	0.158516020236088
YLL043W	0	0	0.15838247683235
YLR359W	0	0	0.158249158249158
YOR136W	0	0	0.158201498751041
YMR068W	0	0	0.158201498751041
YPR121W	0	0	0.158201498751041
YNL158W	0	0	0.158201498751041
YLL048C	0	0	0.158201498751041
YFR018C	0	1	0.158201498751041
YLL052C	0	0	0.158201498751041
YBR244W	0	0	0.158201498751041
YGR202C	1	0	0.158201498751041
YBR061C	0	0	0.158201498751041
YGL156W	0	0	0.158201498751041
YBR188C	0	0	0.158201498751041
YBR173C	0	0	0.158201498751041
YDR213W	1	0	0.158201498751041
YJL034W	0	0	0.158069883527454
YBR074W	0	1	0.158069883527454
YML068W	0	0	0.157938487115544
YER183C	0	0	0.1578073089701
YAL008W	0	1	0.1578073089701
YPR021C	0	0	0.157676348547718
YPR023C	0	0	0.157635467980296
YBR102C	0	0	0.157635467980296
YOR044W	0	1	0.157635467980296
YMR104C	0	0	0.157635467980296
YML117W	0	0	0.157635467980296
YML055W	0	0	0.157635467980296
YDR069C	0	0	0.157635467980296
YNL012W	0	0	0.157635467980296
YFR025C	0	0	0.157635467980296
YLR219W	0	0	0.157635467980296
YPR199C	0	0	0.157635467980296
YIL051C	0	0	0.157635467980296
YLR228C	1	0	0.157635467980296
YBR006W	1	0	0.157635467980296
YPL053C	0	0	0.157506152584085
YOR152C	0	1	0.157506152584085
YGR125W	0	1	0.157506152584085
YCR023C	0	1	0.157506152584085
YER001W	0	0	0.157377049180328
YMR055C	0	0	0.157248157248157
YHR060W	0	0	0.157119476268412
YFL054C	0	0	0.15699100572363
YOR011W	0	0	0.156862745098039
YPR063C	0	1	0.156862745098039
YHR163W	0	0	0.156734693877551
YOL076W	0	0	0.15670436187399
YDR255C	0	0	0.15670436187399
YOR292C	0	1	0.15670436187399
YKL130C	0	0	0.15670436187399
YHR087W	0	0	0.15670436187399
YOR380W	0	0	0.15670436187399
YIL077C	0	0	0.15670436187399
YER064C	0	0	0.15670436187399
YOR157C	0	0	0.15670436187399
YJR051W	0	0	0.15670436187399
YFL045C	0	0	0.15670436187399
YHR112C	0	0	0.15670436187399
YOL065C	1	0	0.15670436187399
YMR162C	1	0	0.15670436187399
YIL107C	0	0	0.156577885391445
YFL041W	0	0	0.156451612903226
YLR426W	0	0	0.156325543916197
YBR122C	0	0	0.156199677938808
YNL251C	0	0	0.156074014481094
YBL074C	0	0	0.155948553054662
YOL155C	0	0	0.155823293172691
YDR244W	0	0	0.15569823434992
YLR250W	0	0	0.155573376102646
YDR126W	0	0	0.155448717948718
YNR044W	0	0	0.155324259407526
YBL076C	0	0	0.1552
YER144C	0	0	0.155075939248601
YMR021C	0	0	0.154952076677316
YHR009C	0	1	0.154952076677316
YOR018W	0	0	0.154828411811652
YGR232W	0	0	0.154704944178628
YPL091W	0	0	0.154639175257732
YBL014C	0	0	0.154639175257732
YER019C-A	0	0	0.154639175257732
YBL098W	0	0	0.154639175257732
YCR065W	0	0	0.154639175257732
YGR197C	0	0	0.154639175257732
YLR189C	1	0	0.154639175257732
YER177W	0	0	0.154516640253566
YOL025W	0	0	0.154394299287411
YFR009W	0	0	0.154330708661417
YPR073C	0	0	0.154330708661417
YCR091W	0	0	0.154330708661417
YPR091C	0	1	0.154330708661417
YJL137C	0	0	0.154330708661417
YML124C	0	0	0.154330708661417
YGL238W	0	0	0.154330708661417
YLR020C	1	0	0.154330708661417
YIL140W	0	0	0.154209284028324
YLR066W	0	0	0.154088050314465
YEL046C	0	0	0.153967007069914
YPR165W	0	0	0.153846153846154
YJL103C	0	0	0.153725490196078
YGR008C	0	0	0.153605015673981
YBR087W	0	0	0.153484729835552
YIL016W	0	0	0.153426791277259
YJL083W	0	0	0.153426791277259
YMR058W	0	0	0.153426791277259
YNL094W	0	0	0.153426791277259
YNL084C	0	0	0.153426791277259
YDL080C	0	0	0.153426791277259
YKR053C	1	0	0.153426791277259
YIL154C	0	0	0.153307392996109
YAL020C	0	0	0.153188180404355
YPR075C	0	0	0.153069153069153
YGL191W	0	0	0.152950310559006
YKL124W	0	0	0.152831652443755
YMR169C	0	0	0.152713178294574
YLR166C	0	0	0.152594887683966
YJL073W	0	0	0.152476780185759
YOR003W	0	0	0.152358855375097
YDR414C	0	0	0.152241112828439
YGR055W	0	0	0.152123552123552
YNL317W	0	0	0.152006172839506
YMR010W	0	0	0.151888974556669
YBR169C	0	0	0.151771956856703
YAR033W	0	0	0.151655119322556
YGL045W	0	0	0.151538461538462
YNR001C	0	0	0.151421983089931
YJR095W	0	0	0.151305683563748
YIL027C	0	1	0.151305683563748
YPR185W	0	0	0.151189562547966
YFR050C	0	0	0.151073619631902
YBL093C	0	0	0.15095785440613
YBR279W	0	0	0.150914634146341
YKR087C	0	0	0.150914634146341
YJR066W	0	0	0.150914634146341
YKL007W	0	0	0.150914634146341
YOR356W	0	0	0.150914634146341
YPL177C	0	0	0.150914634146341
YMR281W	1	0	0.150914634146341
YBL052C	0	0	0.150799695354151
YKR019C	0	0	0.150684931506849
YIL105C	0	0	0.150570342205323
YLL050C	0	0	0.150455927051672
YDR236C	0	0	0.150341685649203
YIL047C	0	0	0.150227617602428
YMR041C	0	0	0.150113722517058
YER100W	0	0	0.15
YOR140W	0	0	0.149886449659349
YKL171W	0	0	0.149773071104387
YLR070C	0	0	0.149659863945578
YDR406W	0	0	0.149546827794562
YGL127C	0	0	0.149433962264151
YMR271C	0	0	0.149399399399399
YCR059C	0	0	0.149399399399399
YNL181W	0	1	0.149399399399399
YJL029C	0	0	0.149399399399399
YDR529C	0	0	0.149399399399399
YLR345W	0	0	0.149399399399399
YMR102C	0	1	0.149399399399399
YDR128W	0	1	0.149399399399399
YHR199C	0	1	0.149399399399399
YBR119W	0	0	0.149399399399399
YBL107C	0	1	0.149399399399399
YFR019W	1	0	0.149399399399399
YHR198C	0	1	0.149399399399399
YER017C	0	0	0.149287321830458
YPL078C	0	0	0.149175412293853
YDR424C	0	0	0.149063670411985
YPL248C	0	0	0.148952095808383
YMR140W	0	0	0.148840688107704
YMR042W	0	0	0.148778682457439
YPL075W	0	0	0.148778682457439
YGL257C	0	0	0.148778682457439
YHL011C	0	0	0.148778682457439
YDR144C	0	0	0.148778682457439
YLR418C	0	0	0.148778682457439
YOR388C	0	0	0.148778682457439
YJL100W	1	0	0.148778682457439
YPL132W	0	0	0.148778682457439
YMR218C	0	0	0.148778682457439
YKL026C	0	0	0.148778682457439
YMR170C	0	0	0.148778682457439
YNL278W	0	0	0.148778682457439
YDR018C	1	0	0.148778682457439
YNL331C	0	0	0.148668639053254
YLR104W	0	1	0.148668639053254
YMR053C	0	0	0.148558758314856
YKL179C	0	0	0.148449039881832
YDR479C	0	0	0.148339483394834
YNL095C	0	1	0.148339483394834
YNL098C	0	0	0.148230088495575
YNL142W	0	0	0.148120854826824
YBR155W	0	0	0.148011782032401
YMR026C	0	0	0.147902869757174
YER107C	0	0	0.147794117647059
YBR281C	0	0	0.147685525349008
YBR069C	0	0	0.147577092511013
YFR014C	0	0	0.147468818782098
YDL215C	0	0	0.147360703812317
YDR146C	0	0	0.147252747252747
YOR132W	0	0	0.14714494875549
YLR251W	0	0	0.147037307973665
YAL017W	0	0	0.146929824561404
YFR029W	0	0	0.14682249817385
YPR071W	0	1	0.14682249817385
YGR184C	0	0	0.146715328467153
YML035C	0	0	0.146608315098468
YMR012W	0	0	0.146501457725948
YDR032C	0	1	0.146501457725948
YNL189W	0	0	0.14639475600874
YDR315C	0	0	0.146288209606987
YER078C	0	0	0.146181818181818
YHL030W	0	0	0.146075581395349
YGL021W	0	0	0.145969498910675
YEL062W	0	0	0.145863570391872
YDR443C	0	0	0.145757795503988
YNL220W	0	0	0.145652173913043
YDR086C	0	0	0.145546705286025
YMR004W	0	0	0.145441389290883
YDR407C	0	0	0.145336225596529
YGR132C	0	0	0.145231213872832
YDR512C	0	0	0.145126353790614
YLR058C	0	0	0.145021645021645
YGL023C	0	0	0.144917087238645
YHR096C	0	0	0.144812680115274
YLR259C	0	0	0.144708423326134
YDR019C	0	0	0.144604316546763
YOR386W	0	0	0.14450035945363
YIL146C	0	0	0.144396551724138
YGR174C	0	0	0.144292893036612
YHR075C	0	0	0.144189383070301
YHR106W	0	0	0.144086021505376
YMR303C	0	0	0.143982808022923
YPL003W	0	0	0.143879742304939
YGL248W	0	0	0.143776824034335
YGL197W	0	0	0.143674052894925
YBR056W	0	1	0.143674052894925
YLR092W	0	0	0.143571428571429
YPL010W	0	0	0.143468950749465
YLR371W	0	0	0.143366619115549
YGR023W	0	0	0.143264433357092
YML105C	0	0	0.143162393162393
YFL038C	0	0	0.143060498220641
YOR197W	0	0	0.142958748221906
YCR030C	0	1	0.142958748221906
YOR137C	0	0	0.142857142857143
YLR262C	0	0	0.142755681818182
YGL016W	0	0	0.142654364797729
YNR059W	0	0	0.142553191489362
YBR081C	0	0	0.142452161587527
YAL043C	0	0	0.142351274787535
YER143W	0	0	0.142250530785563
YNL079C	0	0	0.142149929278642
YGL203C	0	0	0.142049469964664
YGR004W	0	0	0.141949152542373
YBL004W	0	0	0.141848976711362
YER021W	0	0	0.141748942172073
YKL193C	0	0	0.141649048625793
YBR194W	0	1	0.141649048625793
YHR160C	0	0	0.141549295774648
YML034W	0	0	0.141449683321605
YNR007C	0	0	0.141350210970464
YGR241C	0	0	0.141250878425861
YDL130W-A	0	0	0.141151685393258
YBR268W	0	0	0.141052631578947
YGR178C	0	0	0.140953716690042
YDR422C	0	0	0.140854940434478
YKL077W	0	1	0.140854940434478
YDL234C	0	0	0.140756302521008
YOR128C	0	0	0.140657802659202
YGR108W	0	0	0.140559440559441
YDR160W	0	0	0.140461215932914
YDL042C	0	0	0.14036312849162
YCL028W	0	1	0.14036312849162
YOL063C	0	0	0.14026517794836
YKL219W	0	1	0.14026517794836
YIL044C	0	0	0.140167364016736
YLR087C	0	0	0.14006968641115
YMR135C	0	0	0.139972144846797
YHL028W	0	0	0.139874739039666
YGR028W	0	0	0.139777468706537
YGL053W	0	0	0.13969571230982
YHR043C	0	0	0.13969571230982
YDR528W	0	0	0.13969571230982
YKL081W	0	0	0.13969571230982
YBR060C	0	0	0.13969571230982
YGR292W	0	0	0.13969571230982
YPL188W	0	0	0.13969571230982
YKL055C	1	0	0.13969571230982
YDR028C	0	0	0.139599170697996
YMR316W	0	0	0.139502762430939
YBL031W	0	1	0.139502762430939
YKL122C	0	0	0.139406487232574
YBL090W	0	0	0.139310344827586
YBL024W	0	0	0.13921433494142
YJR005W	0	0	0.139136394790953
YGR032W	0	0	0.139136394790953
YNL176C	0	1	0.139136394790953
YNL247W	0	0	0.139136394790953
YJL156C	0	0	0.139136394790953
YCR068W	0	0	0.139136394790953
YJR104C	0	0	0.139136394790953
YJR048W	0	0	0.139136394790953
YMR298W	1	0	0.139136394790953
YKL197C	0	0	0.139041095890411
YDL006W	0	0	0.138945927446954
YJR120W	0	0	0.138850889192886
YPL271W	0	0	0.138755980861244
YLL006W	0	0	0.138661202185792
YDR477W	0	0	0.138566552901024
YPR081C	0	0	0.138472032742156
YNL223W	0	0	0.138377641445126
YMR129W	0	0	0.138283378746594
YMR133W	0	0	0.138189244383935
YDR326C	0	0	0.138095238095238
YGR080W	0	0	0.138001359619307
YJL052W	0	0	0.137907608695652
YJR031C	0	0	0.137813985064494
YKR058W	0	0	0.137720488466757
YGR046W	0	0	0.137627118644068
YLR060W	0	0	0.137533875338753
YOR237W	0	0	0.137440758293839
YGL096W	0	0	0.137347767253045
YIL014W	0	0	0.137254901960784
YOL096C	0	0	0.137162162162162
YKL211C	0	0	0.137069547602971
YOR147W	0	0	0.13697705802969
YCR010C	0	0	0.136884693189481
YGR186W	0	0	0.136792452830189
YDR306C	0	0	0.136700336700337
YMR280C	0	0	0.136608344549125
YDR525W-A	0	1	0.136608344549125
YER027C	0	0	0.136516476126429
YOL137W	0	1	0.136516476126429
YJL044C	0	0	0.136424731182796
YPR192W	0	0	0.136333109469443
YBR253W	0	0	0.136241610738255
YMR136W	0	0	0.136150234741784
YDL047W	0	0	0.136058981233244
YGL119W	0	0	0.13596784996651
YLR160C	0	0	0.135876840696118
YMR120C	0	0	0.135785953177258
YER145C	0	0	0.135695187165775
YDR119W	0	1	0.135695187165775
YKR004C	0	0	0.13560454241817
YNL161W	0	0	0.135514018691589
YPL259C	0	0	0.135423615743829
YER113C	0	1	0.135423615743829
YGL013C	0	0	0.135333333333333
YOR322C	0	0	0.135243171219187
YOR324C	0	0	0.135153129161119
YEL047C	0	0	0.135063206919494
YLR328W	0	0	0.134973404255319
YOR326W	0	0	0.134883720930233
YOL048C	0	1	0.134883720930233
YOR090C	0	0	0.134794156706507
YDR164C	0	0	0.134704711347047
YDL149W	0	0	0.134615384615385
YDL231C	0	0	0.134526176275679
YJL178C	0	0	0.134475939353988
YGL133W	0	0	0.134475939353988
YOR030W	0	0	0.134475939353988
YDL020C	0	0	0.134475939353988
YFL062W	0	1	0.134475939353988
YFL022C	0	0	0.134475939353988
YOL071W	0	0	0.134475939353988
YFL036W	0	0	0.134475939353988
YBR030W	1	0	0.134475939353988
YNL270C	0	0	0.134387351778656
YOR362C	0	0	0.13429888084266
YJR006W	0	0	0.134210526315789
YOR054C	0	0	0.134122287968442
YLR256W	0	0	0.13407455853499
YIL135C	0	0	0.13407455853499
YOR241W	0	0	0.13407455853499
YEL052W	0	1	0.13407455853499
YAR042W	0	0	0.13407455853499
YOR328W	0	0	0.13407455853499
YGR231C	0	0	0.13407455853499
YKR038C	0	0	0.13407455853499
YMR207C	1	0	0.13407455853499
YPL265W	0	0	0.133986928104575
YDR156W	0	0	0.133899412148922
YGL253W	0	0	0.133812010443864
YGR070W	0	0	0.133724722765819
YJR147W	0	0	0.133637548891786
YOR219C	0	0	0.133550488599349
YLR146C	0	0	0.133463541666667
YDR090C	0	1	0.133463541666667
YBL078C	0	0	0.133376707872479
YCL035C	0	0	0.133289986996099
YML131W	0	0	0.133203378817414
YHR178W	0	0	0.133116883116883
YIL119C	0	0	0.133030499675535
YIL113W	0	0	0.132944228274968
YNL146W	0	1	0.132944228274968
YHR195W	0	0	0.132858068697343
YJR036C	0	0	0.132772020725389
YDR353W	0	0	0.132686084142395
YLR074C	0	0	0.132600258732212
YMR216C	0	0	0.13251454427925
YGR062C	0	0	0.132428940568475
YNL294C	0	0	0.132352941176471
YFL044C	0	0	0.132352941176471
YBL026W	0	0	0.132352941176471
YOR113W	0	0	0.132352941176471
YCL001W	0	0	0.132352941176471
YMR154C	0	0	0.132352941176471
YMR191W	0	1	0.132352941176471
YGR262C	0	0	0.132352941176471
YBR245C	0	0	0.132352941176471
YMR219W	0	0	0.132352941176471
YER031C	0	0	0.132352941176471
YMR222C	0	1	0.132352941176471
YLL026W	0	0	0.132352941176471
YDR191W	1	0	0.132352941176471
YBR251W	0	0	0.132352941176471
YGL213C	0	0	0.132352941176471
YDR252W	0	0	0.132352941176471
YOL108C	1	0	0.132352941176471
YDR122W	0	0	0.132278481012658
YPL115C	0	0	0.132278481012658
YDR245W	0	0	0.132278481012658
YJR132W	0	0	0.132278481012658
YJL041W	0	0	0.132278481012658
YGR033C	0	0	0.132278481012658
YJR017C	0	0	0.132278481012658
YDR089W	0	0	0.132278481012658
YDR454C	0	0	0.132278481012658
YDL207W	0	0	0.132278481012658
YEL063C	0	0	0.132278481012658
YGL223C	0	0	0.132278481012658
YLR466W	0	0	0.132278481012658
YOR367W	0	0	0.132278481012658
YPL069C	1	0	0.132278481012658
YPL110C	1	0	0.132278481012658
YDR385W	0	0	0.132194813409235
YKR070W	0	1	0.132194813409235
YLR080W	0	0	0.132111251580278
YLR158C	0	0	0.132027795325332
YML111W	0	0	0.131944444444444
YDL054C	0	0	0.13186119873817
YFR030W	0	0	0.131778058007566
YKL164C	0	0	0.13169502205419
YBR208C	0	0	0.131612090680101
YGR288W	0	0	0.131529263687854
YJL116C	0	0	0.131446540880503
YER154W	0	0	0.131363922061596
YOL073C	0	1	0.131363922061596
YER053C-A	0	1	0.131363922061596
YLR043C	0	0	0.131281407035176
YJL163C	0	1	0.131281407035176
YJL089W	0	0	0.131198995605775
YML023C	0	0	0.131116687578419
YOL128C	0	0	0.131034482758621
YEL041W	0	0	0.130952380952381
YPL256C	0	0	0.130870381966187
YFR006W	0	1	0.130870381966187
YKL134C	0	0	0.130788485607009
YMR204C	0	0	0.130759651307597
YPL219W	0	0	0.130759651307597
YDR226W	0	0	0.130759651307597
YIL145C	0	0	0.130759651307597
YGR198W	0	0	0.130759651307597
YIL099W	0	0	0.130759651307597
YGR121C	0	0	0.130759651307597
YMR165C	1	0	0.130759651307597
YGL095C	0	0	0.130678282514001
YEL004W	0	0	0.130597014925373
YGL028C	0	0	0.130515848353014
YDR380W	0	0	0.130434782608696
YIR044C	0	1	0.130434782608696
YPL164C	0	0	0.130353817504655
YOL001W	0	0	0.130272952853598
YPL166W	0	0	0.13022113022113
YKR050W	0	0	0.13022113022113
YER098W	0	0	0.13022113022113
YDL121C	0	1	0.13022113022113
YLR411W	0	0	0.13022113022113
YMR173W	0	0	0.13022113022113
YLR382C	0	0	0.13022113022113
YJL146W	0	0	0.13022113022113
YOR329C	0	0	0.13022113022113
YMR072W	0	0	0.13022113022113
YDR054C	0	0	0.13022113022113
YLR353W	0	0	0.13022113022113
YGL139W	0	0	0.13022113022113
YOR209C	0	0	0.13022113022113
YDR147W	1	0	0.13022113022113
YPL147W	0	0	0.13022113022113
YDR036C	1	0	0.13022113022113
YOR297C	0	0	0.130141190914672
YGR247W	0	0	0.130061349693252
YOL008W	0	0	0.129981606376456
YJR076C	0	0	0.129901960784314
YBR203W	0	0	0.129822412737293
YJL108C	0	0	0.129742962056304
YKR076W	0	0	0.129663608562691
YDL084W	0	0	0.12958435207824
YDL103C	0	0	0.129505192425168
YDL168W	0	0	0.129426129426129
YAL044C	0	0	0.12934716290421
YIR021W	0	0	0.129268292682927
YDL088C	0	0	0.129189518586228
YJL155C	0	0	0.12911084043849
YLR393W	0	0	0.129032258064516
YPL149W	0	0	0.128953771289538
YNR033W	0	0	0.12887537993921
YJR150C	0	0	0.128797083839611
YNL093W	0	0	0.128718882817243
YDL198C	0	0	0.128640776699029
YDR321W	0	0	0.12856276531231
YLR348C	0	0	0.128484848484848
YJR125C	0	0	0.128407026044821
YGL141W	0	0	0.128329297820823
YOL055C	0	0	0.128251663641863
YLR190W	0	0	0.128174123337364
YJL165C	0	0	0.12809667673716
YGR277C	0	0	0.128019323671498
YLR193C	0	0	0.127942063971032
YIL062C	0	0	0.127864897466827
YHR174W	0	0	0.127787823990356
YPR016C	0	0	0.127710843373494
YLR089C	0	1	0.127710843373494
YCR026C	0	0	0.127633955448525
YOR214C	0	1	0.127633955448525
YDL171C	0	0	0.127557160048135
YHR024C	0	0	0.127480457005412
YCL051W	0	0	0.127403846153846
YGR112W	0	0	0.127327327327327
YOL026C	0	0	0.127250900360144
YNR058W	0	0	0.127174565086983
YOL117W	0	0	0.127098321342926
YLR121C	0	0	0.127022168963451
YLR266C	0	0	0.126946107784431
YOL018C	0	0	0.12687013764213
YHR138C	0	0	0.126794258373206
YGR041W	0	0	0.126718469814704
YAL039C	0	0	0.126642771804062
YOR168W	0	0	0.126567164179104
YGR180C	0	0	0.126491646778043
YDR377W	0	0	0.126416219439475
YLR084C	0	0	0.126340882002384
YJR004C	0	0	0.126265634306135
YAL028W	0	0	0.126190476190476
YIR004W	0	0	0.126115407495538
YOR031W	0	0	0.126040428061831
YCR081W	0	0	0.125965537730244
YFL033C	0	0	0.125890736342043
YDR451C	0	0	0.125816023738872
YMR060C	0	0	0.125741399762752
YCR083W	0	0	0.125666864256076
YHR073W	0	0	0.125592417061611
YKL129C	0	0	0.125518058022499
YPL120W	0	0	0.125443786982249
YHR186C	0	0	0.125369603784743
YIL017C	0	0	0.125295508274232
YPL040C	0	0	0.125221500295334
YGL063W	0	0	0.125147579693034
YBR299W	0	0	0.125073746312684
YAR050W	0	0	0.12507339988256
YNL336W	0	1	0.12507339988256
YGL004C	0	0	0.12507339988256
YGR257C	0	0	0.12507339988256
YBR072W	0	0	0.12507339988256
YDR338C	0	1	0.12507339988256
YER170W	0	0	0.12507339988256
YDR511W	0	0	0.12507339988256
YHR137W	0	0	0.12507339988256
YOR221C	1	0	0.12507339988256
YDR108W	0	0	0.125
YLR212C	0	0	0.124926686217009
YPR124W	0	0	0.124853458382181
YLR018C	0	0	0.124780316344464
YLR390W	0	0	0.124707259953162
YBR050C	0	0	0.124634289057929
YBR296C	0	0	0.124561403508772
YOR354C	0	0	0.124488603156049
YKL218C	0	0	0.124415887850467
YOR185C	0	0	0.124343257443082
YJL138C	0	0	0.124270711785298
YGR024C	0	0	0.124198250728863
YDL232W	0	0	0.124125874125874
YJL166W	0	0	0.124053581828771
YGR099W	0	0	0.123981373690338
YMR175W	0	0	0.1239092495637
YJR107W	0	1	0.1239092495637
YOR023C	0	0	0.123837209302326
YLR098C	0	0	0.123765252760023
YIL129C	0	0	0.123693379790941
YPR067W	0	0	0.123621590249565
YHR176W	0	0	0.123549883990719
YOR069W	0	0	0.123478260869565
YOR133W	0	0	0.123406720741599
YEL022W	0	0	0.123335263462652
YGL136C	0	0	0.123263888888889
YKR052C	0	0	0.123192596876807
YHR151C	0	1	0.123192596876807
YMR122W-A	0	1	0.123192596876807
YGR289C	0	0	0.123121387283237
YDL223C	0	0	0.123050259965338
YLR375W	0	1	0.123050259965338
YJL047C	0	0	0.1229792147806
YGL121C	0	0	0.122908251586844
YDR107C	0	1	0.122908251586844
YAR014C	0	0	0.122837370242215
YKL159C	0	0	0.122766570605187
YLR273C	0	0	0.122695852534562
YER152C	0	1	0.122695852534562
YPR066W	0	0	0.122625215889465
YMR315W	0	1	0.122625215889465
YDR488C	0	0	0.122554660529344
YGL145W	0	0	0.122484186313974
YIL085C	0	0	0.12243735763098
YPR131C	0	0	0.12243735763098
YLR115W	0	0	0.12243735763098
YBR282W	0	0	0.12243735763098
YFL007W	0	0	0.12243735763098
YBR128C	0	0	0.12243735763098
YJR064W	0	0	0.12243735763098
YOL052C-A	0	0	0.12243735763098
YKR090W	0	0	0.12243735763098
YER179W	0	0	0.12243735763098
YGL245W	0	0	0.12243735763098
YNL160W	0	0	0.12243735763098
YCL004W	1	0	0.12243735763098
YLR157C	0	0	0.12243735763098
YDL160C	0	0	0.12243735763098
YDR335W	0	0	0.12243735763098
YKR051W	0	1	0.12243735763098
YGR037C	1	0	0.12243735763098
YBR302C	0	1	0.12243735763098
YOR284W	0	0	0.122367672168469
YGL219C	0	0	0.122298065984073
YOR373W	0	0	0.122228538942581
YHR019C	0	0	0.122159090909091
YIL031W	0	0	0.122089721749006
YFR048W	0	0	0.122020431328036
YHR030C	0	0	0.121951219512195
YMR319C	0	0	0.1218820861678
YKL198C	0	0	0.121813031161473
YLR396C	0	0	0.121744054360136
YDR313C	0	0	0.121675155631013
YOR327C	0	0	0.121606334841629
YOR332W	0	0	0.121537591859808
YOR160W	0	0	0.121468926553672
YER054C	0	0	0.121400338791643
YML107C	0	0	0.121331828442438
YEL017C-A	0	0	0.12126339537507
YLR177W	0	1	0.12126339537507
YGL247W	0	0	0.12119503945885
YLL055W	0	1	0.12119503945885
YKL145W	0	0	0.12112676056338
YMR180C	0	0	0.121058558558559
YPR103W	0	0	0.120990433314575
YLR046C	0	1	0.120990433314575
YDL106C	0	0	0.120922384701912
YMR251W	0	0	0.120854412591343
YLR047C	0	0	0.120786516853933
YOL086C	0	0	0.120718697361033
YIR034C	0	0	0.120650953984287
YNL149C	0	0	0.120583286595625
YKL116C	0	0	0.120515695067265
YDR490C	0	0	0.120448179271709
YDR246W	0	0	0.120380739081747
YDR420W	0	0	0.120313374370453
YML092C	0	0	0.120246085011186
YDR022C	0	0	0.120178870877585
YDR272W	0	0	0.120111731843575
YMR266W	0	0	0.120044667783361
YJR042W	0	0	0.119977678571429
YER099C	0	0	0.119910764082543
YNR048W	0	0	0.11984392419175
YLR454W	0	1	0.11984392419175
YGR221C	0	0	0.119777158774373
YMR211W	0	0	0.119710467706013
YGL094C	0	0	0.119643850862549
YJL095W	0	0	0.119577308120133
YNL053W	0	0	0.119510839355197
YDL089W	0	1	0.119510839355197
[truncated: 3,790 more rows]
