# Supplementary material for: Computationally Driven, Quantitative Experiments Discover Genes Required for Mitochondrial Biogenesis
Source: PLoS Genet. 2009 Mar 20;5(3):e1000407. doi: 10.1371/journal.pgen.1000407 (PMC2648979; doi:10.1371/journal.pgen.1000407)
Supplement: Dataset S2 — Top 100 novel ensemble predictions for additional yeast biological processes. A zip file containing 387 tab-delimited text files of the ensemble predictions for the indicated Gene Ontology Biological Process Term. (21.70 MB GZ) [file pgen.1000407.s013.gz › GO_0006631.txt]

ORF	AnnotatedToTerm?	Uncharacterized_04152007?	Precision
YJR019C	1	0	1.0
YPL134C	0	0	0.7
YDL078C	1	0	0.7
YOR142W	0	0	0.7
YNR016C	1	0	0.7
YOL147C	1	0	0.7
YER015W	0	0	0.7
YPL231W	1	0	0.7
YGL205W	1	0	0.7
YPL095C	1	0	0.7
YLR377C	0	0	0.636363636363636
YDR256C	0	0	0.583333333333333
YOL002C	0	0	0.571428571428571
YIL160C	1	0	0.571428571428571
YPR001W	0	0	0.55
YER065C	0	0	0.55
YNL009W	1	0	0.55
YML042W	0	0	0.55
YKR009C	1	0	0.55
YOR100C	1	0	0.55
YNL117W	0	0	0.523809523809524
YGR286C	0	0	0.5
YDR297W	0	0	0.478260869565217
YKL217W	0	0	0.464285714285714
YBR036C	0	0	0.464285714285714
YLR174W	0	0	0.464285714285714
YLR284C	1	0	0.464285714285714
YJL196C	1	0	0.464285714285714
YPL206C	0	0	0.448275862068966
YAL054C	0	0	0.433333333333333
YJL153C	0	0	0.424242424242424
YKL008C	0	0	0.424242424242424
YNL202W	1	0	0.424242424242424
YOR273C	0	0	0.411764705882353
YDR284C	0	0	0.4
YOL101C	0	0	0.388888888888889
YJR095W	0	0	0.378378378378378
YER096W	0	0	0.375
YJL048C	0	0	0.375
YBR177C	1	0	0.375
YMR297W	0	0	0.365853658536585
YPR006C	0	0	0.363636363636364
YJR073C	0	0	0.363636363636364
YGL055W	1	0	0.363636363636364
YMR246W	0	0	0.355555555555556
YKR097W	0	0	0.347826086956522
YOR175C	0	1	0.347826086956522
YMR035W	0	0	0.340425531914894
YNL168C	0	1	0.340425531914894
YPL262W	0	0	0.333333333333333
YPR002W	0	0	0.326530612244898
YKL100C	0	1	0.326530612244898
YOR317W	0	0	0.32
YER024W	0	0	0.313725490196078
YMR280C	0	0	0.310344827586207
YER026C	0	0	0.310344827586207
YOL129W	0	0	0.310344827586207
YMR169C	0	0	0.310344827586207
YMR272C	1	0	0.310344827586207
YOL126C	0	0	0.310344827586207
YKL182W	1	0	0.310344827586207
YIL124W	0	0	0.305084745762712
YHR004C	0	0	0.3
YDR018C	0	0	0.295081967213115
YMR006C	0	0	0.290322580645161
YBR067C	0	0	0.285714285714286
YKR046C	0	0	0.283582089552239
YDR492W	0	0	0.283582089552239
YDL085W	0	0	0.283582089552239
YIR033W	1	0	0.283582089552239
YKL188C	0	0	0.279411764705882
YGL039W	0	0	0.277777777777778
YKL141W	0	0	0.277777777777778
YDR497C	0	0	0.277777777777778
YOR377W	1	0	0.277777777777778
YLR133W	0	0	0.273972602739726
YLL041C	0	0	0.27027027027027
YAR035W	0	0	0.268292682926829
YGR149W	0	1	0.268292682926829
YLR304C	0	0	0.268292682926829
YDR275W	0	1	0.268292682926829
YNL130C	0	0	0.268292682926829
YER004W	0	1	0.268292682926829
YDR216W	0	0	0.268292682926829
YIR038C	0	0	0.268292682926829
YHR140W	0	1	0.268292682926829
YJR116W	0	1	0.268292682926829
YPR128C	1	0	0.268292682926829
YCR079W	0	0	0.268292682926829
YPL054W	0	1	0.268292682926829
YOR180C	1	0	0.268292682926829
YDL128W	0	0	0.265060240963855
YGL077C	0	0	0.261904761904762
YKR065C	0	0	0.258823529411765
YNL169C	0	0	0.255813953488372
YIR037W	0	0	0.252873563218391
YDR142C	0	0	0.25
YOR085W	0	0	0.247191011235955
YHR123W	0	0	0.244444444444444
YLR413W	0	1	0.244444444444444
YKL019W	0	0	0.241758241758242
YJR103W	0	0	0.239130434782609
YAL060W	0	0	0.236559139784946
YOL107W	0	1	0.236559139784946
YDL237W	0	1	0.236559139784946
YMR148W	0	1	0.236559139784946
YPL147W	0	0	0.234042553191489
YLR450W	0	0	0.231578947368421
YOR084W	0	0	0.229166666666667
YLR231C	0	0	0.22680412371134
YLR438W	0	0	0.224489795918367
YFL030W	0	0	0.222222222222222
YKR066C	0	0	0.22
YHR113W	0	0	0.217821782178218
YBR053C	0	1	0.217821782178218
YPR030W	0	0	0.215686274509804
YJL068C	0	0	0.213592233009709
YOL030W	0	1	0.213592233009709
YPL057C	0	0	0.211538461538462
YDR368W	0	0	0.20952380952381
YDL046W	0	0	0.207547169811321
YOR347C	0	0	0.205607476635514
YMR203W	0	0	0.203703703703704
YGR244C	0	0	0.201834862385321
YDR502C	0	0	0.2
YGR157W	0	0	0.198198198198198
YER141W	0	0	0.196428571428571
YNL044W	0	0	0.194690265486726
YFR044C	0	0	0.192982456140351
YMR175W	0	0	0.191304347826087
YPL087W	0	0	0.189655172413793
YOR099W	0	0	0.188034188034188
YNL194C	0	0	0.186440677966102
YGR067C	0	1	0.186440677966102
YBR029C	0	0	0.184873949579832
YDR044W	0	0	0.183333333333333
YKL162C	0	1	0.183333333333333
YMR250W	0	0	0.181818181818182
YDR084C	0	0	0.180327868852459
YKL187C	0	1	0.180327868852459
YKL034W	0	0	0.178861788617886
YKL148C	0	0	0.17741935483871
YDR105C	0	1	0.17741935483871
YGR019W	0	0	0.176
YMR119W	0	0	0.174603174603175
YOR186W	0	1	0.174603174603175
YPR149W	0	0	0.173228346456693
YKR076W	0	0	0.171875
YCR010C	0	0	0.170542635658915
YLR173W	0	1	0.170542635658915
YMR110C	0	0	0.169230769230769
YBR243C	0	0	0.16793893129771
YBR149W	0	0	0.166666666666667
YLR191W	0	0	0.165413533834586
YCR075C	0	0	0.164285714285714
YJR133W	0	0	0.164285714285714
YER043C	0	0	0.164285714285714
YNR030W	0	0	0.164285714285714
YOR348C	0	0	0.164285714285714
YLR312C	0	1	0.164285714285714
YBR221C	0	0	0.164285714285714
YJR008W	0	1	0.164285714285714
YBR041W	1	0	0.164285714285714
YNL200C	0	1	0.164285714285714
YJL002C	0	0	0.163120567375887
YMR174C	0	0	0.161971830985915
YEL073C	0	1	0.161971830985915
YMR114C	0	1	0.161971830985915
YIL155C	0	0	0.160839160839161
YHL020C	0	0	0.159722222222222
YBR139W	0	0	0.158620689655172
YOR003W	0	0	0.157534246575342
YHR171W	0	0	0.156462585034014
YMR030W	0	0	0.155844155844156
YJR104C	0	0	0.155844155844156
YDR100W	0	0	0.155844155844156
YMR205C	0	0	0.155844155844156
YMR056C	0	0	0.155844155844156
YLR153C	0	0	0.155844155844156
YDL015C	1	0	0.155844155844156
YNR002C	0	0	0.154838709677419
YJL210W	0	0	0.153846153846154
YLR132C	0	0	0.152866242038217
YPL006W	0	0	0.151898734177215
YKL207W	0	1	0.151898734177215
YPL028W	0	0	0.150943396226415
YOL122C	0	0	0.150602409638554
YHR037W	0	0	0.150602409638554
YDL223C	0	0	0.150602409638554
YBR117C	0	0	0.150602409638554
YPL042C	0	0	0.150602409638554
YLR220W	0	0	0.150602409638554
YBR006W	1	0	0.150602409638554
YMR150C	0	0	0.149700598802395
YJR074W	0	0	0.148809523809524
YDR513W	0	0	0.14792899408284
YBL015W	0	0	0.147058823529412
YKR088C	0	0	0.146198830409357
YKL085W	0	0	0.145348837209302
YKL093W	0	0	0.144508670520231
YPR113W	0	0	0.14367816091954
YDR204W	0	0	0.142857142857143
YGL121C	0	0	0.142857142857143
YHL032C	0	0	0.142857142857143
YJR105W	0	0	0.142857142857143
YPR176C	0	0	0.142857142857143
YDR453C	0	0	0.142857142857143
YIL087C	0	1	0.142857142857143
YEL052W	0	1	0.142857142857143
YBL043W	0	0	0.142857142857143
YBR183W	0	0	0.142857142857143
YPL059W	0	0	0.142857142857143
YAL030W	0	0	0.142857142857143
YIL125W	0	0	0.142857142857143
YJR015W	0	1	0.142857142857143
YDR244W	0	0	0.142857142857143
YMR015C	0	0	0.142857142857143
YAL051W	1	0	0.142857142857143
YCR004C	0	1	0.142857142857143
YDR123C	0	0	0.142857142857143
YMR170C	0	0	0.142857142857143
YNL015W	0	0	0.142857142857143
YOR363C	1	0	0.142857142857143
YOR374W	0	0	0.142857142857143
YER178W	0	0	0.142857142857143
YBR265W	0	0	0.142857142857143
YGL255W	0	0	0.142857142857143
YDR019C	0	0	0.142857142857143
YAL044C	0	0	0.142857142857143
YDR148C	0	0	0.142857142857143
YHR074W	0	0	0.142857142857143
YDR208W	0	0	0.142857142857143
YHR008C	0	0	0.142857142857143
YOR230W	0	0	0.142857142857143
YHR067W	1	0	0.142857142857143
YNL307C	0	0	0.142857142857143
YMR210W	1	0	0.142857142857143
YER119C	0	0	0.142857142857143
YBL102W	0	0	0.142857142857143
YGR284C	0	0	0.142857142857143
YOR120W	0	0	0.142857142857143
YMR189W	0	0	0.142857142857143
YCR083W	0	0	0.142857142857143
YNL055C	0	0	0.142857142857143
YKL020C	1	0	0.142857142857143
YNR050C	0	0	0.142857142857143
YBL064C	0	0	0.142857142857143
YCR034W	1	0	0.142857142857143
YHR190W	0	0	0.142201834862385
YGL012W	0	0	0.141552511415525
YML054C	0	0	0.140909090909091
YPL240C	0	0	0.140350877192982
YDR294C	0	0	0.140350877192982
YCR009C	0	0	0.140350877192982
YNL101W	0	0	0.140350877192982
YPL234C	0	0	0.140350877192982
YBR234C	0	0	0.140350877192982
YFL018C	0	0	0.140350877192982
YLR372W	1	0	0.140350877192982
YKL062W	0	0	0.139737991266376
YJR139C	0	0	0.139130434782609
YMR202W	0	0	0.138528138528139
YOR002W	0	0	0.137931034482759
YML110C	0	0	0.137339055793991
YGR175C	0	0	0.136752136752137
YGR256W	0	0	0.136170212765957
YER093C	0	0	0.135593220338983
YLR100W	0	0	0.135021097046413
YMR152W	0	0	0.134453781512605
YLR270W	0	0	0.133891213389121
YKL157W	0	0	0.133333333333333
YNL156C	0	0	0.132780082987552
YLL023C	0	1	0.132780082987552
YER057C	0	1	0.132780082987552
YOR067C	0	0	0.132231404958678
YNL052W	0	0	0.131687242798354
YKL150W	0	0	0.131147540983607
YDL042C	0	0	0.130612244897959
YER044C	0	0	0.130081300813008
YIL042C	0	0	0.129554655870445
YPL015C	0	0	0.129032258064516
YAL062W	0	0	0.1285140562249
YOR081C	0	0	0.128
YDR329C	0	0	0.127490039840637
YDR178W	0	0	0.126984126984127
YFL014W	0	0	0.126482213438735
YPR147C	0	1	0.126482213438735
YJL167W	0	0	0.125984251968504
YML078W	0	0	0.125490196078431
YML004C	0	0	0.125
YBR286W	0	0	0.125
YNL320W	0	1	0.125
YCR106W	0	0	0.125
YGR209C	0	0	0.125
YMR304W	0	0	0.125
YER010C	0	1	0.125
YLR019W	0	0	0.125
YNL263C	0	0	0.125
YNL037C	0	0	0.125
YBR026C	1	0	0.125
YKL218C	0	0	0.124528301886792
YDR287W	0	0	0.12406015037594
YJL089W	0	0	0.123595505617978
YOL004W	0	0	0.123134328358209
YKL140W	0	0	0.122676579925651
YDR530C	0	0	0.122222222222222
YNL239W	0	0	0.121771217712177
YNR001C	0	0	0.121323529411765
YCL033C	0	0	0.120879120879121
YCR044C	0	0	0.12043795620438
YPL118W	0	0	0.12
YKL039W	0	1	0.12
YHR160C	0	0	0.119565217391304
YLR070C	0	0	0.11913357400722
YAL008W	0	1	0.11913357400722
YHL024W	0	0	0.118705035971223
YBR127C	0	0	0.118279569892473
YLR459W	0	0	0.117857142857143
YBR291C	0	0	0.117437722419929
YER120W	0	0	0.117021276595745
YLR163C	0	0	0.11660777385159
YGL126W	0	0	0.116197183098592
YPR026W	0	0	0.115789473684211
YDR205W	0	0	0.115384615384615
YIL088C	0	0	0.114982578397213
YHR007C	0	0	0.114583333333333
YMR271C	0	0	0.114186851211073
YKR049C	0	1	0.114186851211073
YBR078W	0	0	0.113793103448276
YDL212W	0	0	0.11340206185567
YML008C	0	0	0.113013698630137
YOR285W	0	1	0.113013698630137
YBR056W	0	1	0.113013698630137
YJR148W	0	0	0.112627986348123
YGL208W	0	0	0.112244897959184
YER125W	0	0	0.111864406779661
YOR176W	0	0	0.111486486486486
YJR010C-A	0	0	0.111111111111111
YBR052C	0	1	0.111111111111111
YNL131W	0	0	0.110738255033557
YMR293C	0	0	0.110367892976589
YNL268W	0	0	0.11
YJL097W	0	0	0.109634551495017
YCR030C	0	1	0.109634551495017
YMR274C	0	0	0.109271523178808
YKL171W	0	0	0.108910891089109
YEL002C	0	0	0.108552631578947
YBR038W	0	0	0.108196721311475
YHR050W	0	0	0.107843137254902
YOR128C	0	0	0.107491856677524
YHR028C	0	0	0.107142857142857
YML013W	0	0	0.106796116504854
YKL064W	0	0	0.106451612903226
YLR324W	0	0	0.106109324758842
YLR390W	0	0	0.105919003115265
YPR028W	0	0	0.105919003115265
YBL019W	0	0	0.105919003115265
YLR203C	0	0	0.105919003115265
YBR207W	0	0	0.105919003115265
YDR062W	0	0	0.105919003115265
YBL030C	0	0	0.105919003115265
YHR181W	0	0	0.105919003115265
YMR087W	0	0	0.105919003115265
YMR207C	1	0	0.105919003115265
YNL220W	0	0	0.105590062111801
YPL098C	0	0	0.105263157894737
YDL052C	0	0	0.104938271604938
YMR022W	0	0	0.104615384615385
YMR155W	0	1	0.104615384615385
YDR494W	0	0	0.104294478527607
YCL035C	0	0	0.103975535168196
YPL223C	0	0	0.103658536585366
YBR001C	0	0	0.103343465045593
YFL055W	0	0	0.103030303030303
YMR296C	0	0	0.102719033232628
YNL219C	0	0	0.102409638554217
YNL003C	0	0	0.102102102102102
YDL093W	0	0	0.101796407185629
YOR161C	0	1	0.101796407185629
YOR040W	0	0	0.101492537313433
YMR215W	0	1	0.101492537313433
YER179W	0	0	0.101190476190476
YAL049C	0	1	0.101190476190476
YPL274W	0	0	0.100890207715134
YGL129C	0	0	0.100591715976331
YJL052W	0	0	0.100294985250737
YER023W	0	0	0.1
YHL003C	0	0	0.0997067448680352
YML052W	0	0	0.0994318181818182
YDR533C	0	1	0.0994318181818182
YBR039W	0	0	0.0994318181818182
YLR201C	0	0	0.0994318181818182
YCR081W	0	0	0.0994318181818182
YDL174C	0	0	0.0994318181818182
YBR222C	0	1	0.0994318181818182
YKL096W	0	0	0.0994318181818182
YMR220W	0	0	0.0994318181818182
YOR010C	0	0	0.0994318181818182
YML120C	0	0	0.0994318181818182
YBL082C	0	0	0.0994318181818182
YBR132C	1	0	0.0994318181818182
YNL012W	0	0	0.0991501416430595
YKL203C	0	0	0.0988700564971751
YCL038C	0	0	0.0985915492957746
YDR298C	0	0	0.098314606741573
YKL146W	0	0	0.0980392156862745
YBR170C	0	0	0.0977653631284916
YGR201C	0	1	0.0977653631284916
YBR146W	0	0	0.0974930362116992
YKL004W	0	0	0.0972222222222222
YEL042W	0	0	0.0969529085872576
YKL094W	0	1	0.0969529085872576
YMR208W	0	0	0.0966850828729282
YPR004C	0	1	0.0966850828729282
YIR034C	0	0	0.0964187327823691
YKR067W	0	0	0.0961538461538462
YBR086C	0	0	0.0958904109589041
YDL222C	0	0	0.0956284153005464
YGL001C	0	0	0.0953678474114441
YBR058C-A	0	0	0.0951086956521739
YHR195W	0	0	0.0948509485094851
YGL225W	0	0	0.0945945945945946
YBR151W	0	1	0.0945945945945946
YLL031C	0	0	0.0943396226415094
YOR043W	0	0	0.0940860215053763
YPL222W	0	1	0.0940860215053763
YOR184W	0	0	0.0938337801608579
YNL045W	0	0	0.0935828877005348
YJR077C	0	0	0.0933333333333333
YNR019W	0	0	0.0930851063829787
YKL071W	0	1	0.0930851063829787
YOL052C-A	0	0	0.0928381962864721
YDR175C	0	0	0.0925925925925926
YPR098C	0	1	0.0925925925925926
YGL234W	0	0	0.0923482849604222
YMR107W	0	1	0.0923482849604222
YOL068C	0	0	0.0921052631578947
YJR065C	0	0	0.0918635170603675
YLR359W	0	0	0.0916230366492147
YMR120C	0	0	0.0913838120104439
YDL193W	0	0	0.0911458333333333
YHR096C	0	0	0.0909090909090909
YEL024W	0	0	0.0906735751295337
YML051W	0	0	0.0904392764857881
YGL187C	0	0	0.0902061855670103
YNL280C	0	0	0.089974293059126
YMR020W	0	0	0.0897435897435897
YBR283C	0	0	0.0895140664961637
YOL082W	0	0	0.0892857142857143
YGR106C	0	1	0.0892857142857143
YER011W	0	0	0.089058524173028
YGL156W	0	0	0.0888324873096447
YHR039C	0	0	0.0886075949367089
YML057W	0	0	0.0883838383838384
YCL057W	0	0	0.0881612090680101
YDR186C	0	1	0.0881612090680101
YEL066W	0	0	0.0879396984924623
YDR302W	0	0	0.087719298245614
YMR008C	0	0	0.0875
YJR088C	0	1	0.0875
YLL060C	0	0	0.0872817955112219
YBR192W	0	0	0.0870646766169154
YNR061C	0	1	0.0870646766169154
YBL045C	0	0	0.086848635235732
YNL173C	0	0	0.0866336633663366
YNL270C	0	0	0.0864197530864197
YJL042W	0	0	0.0862068965517241
YDR059C	0	0	0.085995085995086
YDR055W	0	0	0.0859188544152745
YDR337W	0	0	0.0859188544152745
YBL056W	0	0	0.0859188544152745
YNL176C	0	1	0.0859188544152745
YMR322C	0	0	0.0859188544152745
YLR241W	0	1	0.0859188544152745
YOR292C	0	1	0.0859188544152745
YBR115C	0	0	0.0859188544152745
YNR043W	0	0	0.0859188544152745
YBR072W	0	0	0.0859188544152745
YHR199C	0	1	0.0859188544152745
YGL142C	0	0	0.0859188544152745
YGL104C	0	0	0.0859188544152745
YDL182W	0	0	0.0859188544152745
YLR080W	0	0	0.0859188544152745
YKL192C	1	0	0.0859188544152745
YNR055C	0	0	0.0857142857142857
YOR054C	0	0	0.0855106888361045
YOR251C	0	1	0.0855106888361045
YEL060C	0	0	0.0853080568720379
YDR512C	0	0	0.0851063829787234
YDL131W	0	0	0.0849056603773585
YGR174C	0	0	0.0847058823529412
YLR028C	0	0	0.0845070422535211
YBR229C	0	0	0.0843091334894614
YGR177C	0	0	0.0841121495327103
YBR050C	0	0	0.0839160839160839
YOL003C	0	0	0.0837209302325581
YLR155C	0	0	0.0835266821345708
YOL065C	0	0	0.0833333333333333
YBR003W	0	0	0.0831408775981524
YCR002C	0	0	0.0829493087557604
YNL329C	0	0	0.0827586206896552
YLR348C	0	0	0.0825688073394495
YLR058C	0	0	0.0823798627002288
YJL143W	0	0	0.0821917808219178
YGR282C	0	0	0.082004555808656
YAL046C	0	1	0.082004555808656
YMR313C	0	0	0.0818181818181818
YIL094C	0	0	0.0816326530612245
YBR220C	0	1	0.0816326530612245
YDL215C	0	0	0.081447963800905
YHR072W	0	0	0.0812641083521445
YOR164C	0	1	0.0812641083521445
YJR118C	0	0	0.0810810810810811
YHR106W	0	0	0.0808988764044944
YCR061W	0	0	0.0807174887892377
YJR143C	0	0	0.0805369127516778
YJR156C	0	0	0.0803571428571429
YPL092W	0	0	0.0801781737193764
YIL168W	0	0	0.08
YMR188C	0	0	0.0798226164079823
YJR108W	0	0	0.079646017699115
YKL103C	0	0	0.0794701986754967
YBR187W	0	1	0.0794701986754967
YBR015C	0	0	0.0793991416309013
YMR009W	0	0	0.0793991416309013
YMR292W	0	0	0.0793991416309013
YCR069W	0	1	0.0793991416309013
YLR064W	0	1	0.0793991416309013
YIL099W	0	0	0.0793991416309013
YMR221C	0	1	0.0793991416309013
YLR056W	0	0	0.0793991416309013
YOR136W	0	0	0.0793991416309013
YIR036C	0	1	0.0793991416309013
YNL208W	0	1	0.0793991416309013
YDR304C	0	1	0.0793991416309013
YDR463W	0	0	0.0793991416309013
YOL084W	0	1	0.0793991416309013
YBR008C	0	0	0.0793991416309013
YOL059W	0	0	0.0793991416309013
YOR187W	0	0	0.0793991416309013
YGL054C	0	0	0.0793991416309013
YHR001W-A	0	0	0.0793991416309013
YDR191W	1	0	0.0793991416309013
YDR043C	0	0	0.0792291220556745
YBR060C	0	0	0.0790598290598291
YBR274W	0	0	0.0788912579957356
YIL113W	0	0	0.0787234042553192
YDR116C	0	0	0.0785562632696391
YPL154C	0	0	0.0783898305084746
YNL071W	0	0	0.0782241014799154
YJR045C	0	0	0.0780590717299578
YGR260W	0	0	0.0778947368421053
YOR049C	0	0	0.0777310924369748
YKR051W	0	1	0.0777310924369748
YDR032C	0	1	0.0777310924369748
YDR347W	0	0	0.0775681341719078
YBR212W	0	0	0.0774058577405858
YFR047C	0	0	0.0772442588726514
YBR251W	0	0	0.0770833333333333
YBR121C	0	0	0.0769230769230769
YLR083C	0	1	0.0769230769230769
YOR092W	0	0	0.0767634854771784
YKR080W	0	0	0.0766045548654244
YML131W	0	0	0.0764462809917355
YBR042C	0	0	0.0762886597938144
YPR193C	0	0	0.0761316872427984
YNL237W	0	1	0.0761316872427984
YJL134W	0	0	0.0759753593429158
YLR251W	0	0	0.0758196721311475
YDR338C	0	1	0.0758196721311475
YGR023W	0	0	0.0756646216768916
YJL063C	0	0	0.0755102040816327
YNL315C	0	0	0.0753564154786151
YBL101C	0	0	0.0752032520325203
YCL025C	0	0	0.0750507099391481
YGR043C	0	1	0.0750507099391481
YHR051W	0	0	0.0748987854251012
YAL039C	0	0	0.0747474747474747
YMR018W	0	1	0.0747474747474747
YDR022C	0	0	0.0745967741935484
YMR157C	0	1	0.0745967741935484
YBR214W	0	0	0.0744466800804829
YBR282W	0	0	0.0742971887550201
YGL037C	0	0	0.0741482965931864
YER053C	0	0	0.074
YHR202W	0	1	0.074
YOR150W	0	0	0.0738522954091816
YIL111W	0	0	0.0737051792828685
YIL093C	0	0	0.073558648111332
YOR173W	0	0	0.0734126984126984
YDR420W	0	0	0.0732673267326733
YMR243C	0	0	0.0731225296442688
YBR096W	0	1	0.0731225296442688
YNL137C	0	0	0.0729783037475345
YGR084C	0	0	0.0728346456692913
YBL099W	0	0	0.0726915520628684
YFL039C	0	0	0.0725490196078431
YJL200C	0	1	0.0725490196078431
YGR254W	0	0	0.0724070450097847
YOR270C	0	0	0.072265625
YBR202W	0	0	0.0722433460076046
YOR155C	0	0	0.0722433460076046
YJL062W	0	0	0.0722433460076046
YBR077C	0	0	0.0722433460076046
YMR300C	0	0	0.0722433460076046
YDL086W	0	1	0.0722433460076046
YIL034C	0	0	0.0722433460076046
YDR270W	0	0	0.0722433460076046
YKL026C	0	0	0.0722433460076046
YGR101W	0	0	0.0722433460076046
YMR136W	0	0	0.0722433460076046
YNL046W	0	0	0.0722433460076046
YNR056C	0	0	0.0722433460076046
YER054C	0	0	0.0722433460076046
YOR025W	1	0	0.0722433460076046
YIL090W	0	0	0.0721062618595825
YOR031W	0	0	0.071969696969697
YJR001W	0	0	0.0718336483931947
YJL039C	0	0	0.0716981132075472
YHR016C	0	0	0.0715630885122411
YGL021W	0	0	0.0714285714285714
YLL019C	0	0	0.0712945590994371
YDR408C	0	0	0.0711610486891386
YML128C	0	0	0.0710280373831776
YGL084C	0	0	0.0708955223880597
YML125C	0	0	0.0707635009310987
YJL103C	0	0	0.0706319702602231
YJL185C	0	1	0.0706319702602231
YBL090W	0	0	0.0705009276437848
YEL040W	0	0	0.0703703703703704
YDR072C	0	0	0.0702402957486137
YDR146C	0	0	0.0701107011070111
YKL212W	0	0	0.0699815837937385
YCR005C	0	0	0.0698529411764706
YKL193C	0	0	0.0697247706422018
YGR060W	0	0	0.0695970695970696
YBR208C	0	0	0.0694698354661792
YPL179W	0	0	0.0693430656934307
YHR057C	0	1	0.0693430656934307
Q0250	0	0	0.0692167577413479
YAR015W	0	0	0.0690909090909091
YML028W	0	0	0.0689655172413793
YKR052C	0	0	0.0688405797101449
YGR183C	0	0	0.0687160940325497
YGL186C	0	0	0.0685920577617329
YBR218C	0	0	0.0684684684684685
YEL072W	0	1	0.0684684684684685
YBR280C	0	0	0.0683453237410072
Q0045	0	0	0.0682226211849192
YPL004C	0	0	0.0681003584229391
YLR193C	0	0	0.0679785330948122
YPR021C	0	0	0.0678571428571429
YOL071W	0	0	0.0677361853832442
YEL039C	0	0	0.0676156583629893
YML126C	0	0	0.0675909878682842
YDR435C	0	0	0.0675909878682842
YDR231C	0	0	0.0675909878682842
YBR111C	0	1	0.0675909878682842
YHR083W	0	0	0.0675909878682842
YNR041C	0	0	0.0675909878682842
YML132W	0	0	0.0675909878682842
YBR138C	0	1	0.0675909878682842
YGL062W	0	0	0.0675909878682842
YCR036W	0	0	0.0675909878682842
YDL218W	0	1	0.0675909878682842
YOR125C	0	0	0.0675909878682842
YOR321W	0	0	0.0675909878682842
YMR149W	0	0	0.0675909878682842
YCR023C	0	1	0.0675909878682842
YDR234W	0	0	0.0675909878682842
YIL101C	0	0	0.0675909878682842
YDR508C	0	0	0.0675909878682842
YBR159W	1	0	0.0675909878682842
YBR011C	0	0	0.0674740484429066
YIL146C	0	0	0.0673575129533679
YJR121W	0	0	0.0672413793103448
YLR345W	0	0	0.0671256454388985
YLL054C	0	1	0.0671256454388985
YKR103W	0	0	0.0670103092783505
YGR165W	0	0	0.0668953687821612
YPR192W	0	0	0.0667808219178082
YPL242C	0	0	0.0666666666666667
YLR142W	0	0	0.0665529010238908
YOR178C	0	0	0.0664395229982964
YJR064W	0	0	0.0663265306122449
YBR269C	0	1	0.0663265306122449
YHR176W	0	0	0.066213921901528
YGR207C	0	1	0.066213921901528
YBR199W	0	0	0.0661016949152542
YHR108W	0	0	0.065989847715736
YLR160C	0	0	0.0658783783783784
YIL106W	0	0	0.0657672849915683
YNL331C	0	0	0.0656565656565657
YNL274C	0	0	0.065546218487395
YLR050C	0	1	0.065546218487395
YBR272C	0	0	0.0654362416107383
YNL269W	0	1	0.0654362416107383
YHR026W	0	0	0.0653266331658292
YOL013C	0	0	0.0652173913043478
YGR255C	0	0	0.0651085141903172
YMR090W	0	1	0.0651085141903172
YMR196W	0	1	0.0651085141903172
YAR018C	0	0	0.065
YKL067W	0	0	0.064891846921797
YML119W	0	1	0.064891846921797
YDR411C	0	0	0.0647840531561462
YER143W	0	0	0.0646766169154229
YJR047C	0	0	0.0645695364238411
YCR012W	0	0	0.0644628099173554
YNL214W	0	0	0.0643564356435644
YMR303C	0	0	0.0642504118616145
YKL170W	0	0	0.0641447368421053
YCL017C	0	0	0.0640394088669951
YJR109C	0	0	0.0639344262295082
YGR044C	0	0	0.0638297872340425
YPL172C	0	0	0.0637254901960784
YDR276C	0	0	0.0636215334420881
YCL034W	0	0	0.0635179153094463
YOR185C	0	0	0.0634146341463415
YBR140C	0	0	0.0633116883116883
YGR234W	0	0	0.0632090761750405
YGL068W	0	0	0.0631067961165049
YJL141C	0	0	0.0630048465266559
YNL159C	0	0	0.0629032258064516
YHR132C	0	0	0.0628019323671498
YLR447C	0	0	0.0627009646302251
YDR031W	0	1	0.0627009646302251
YNL287W	0	0	0.0626003210272873
YNL125C	0	0	0.0625
YMR053C	0	0	0.0624
YIL070C	0	0	0.0623003194888179
YDL181W	0	0	0.062200956937799
YGR220C	0	0	0.0621019108280255
YGR038W	0	0	0.0620031796502385
YLR354C	0	0	0.0619047619047619
YJL121C	0	0	0.0618066561014263
YOL070C	0	1	0.0618066561014263
YDR481C	0	0	0.0617088607594937
YHR194W	0	0	0.0616113744075829
YLR300W	0	0	0.0615141955835962
YIL134W	0	0	0.0614173228346457
YMR204C	0	0	0.0613207547169811
YBR037C	0	0	0.0612244897959184
YMR134W	0	0	0.061128526645768
YPL123C	0	0	0.0610328638497653
YHR139C	0	0	0.0609375
YBL078C	0	0	0.0608424336973479
YNL048W	0	0	0.0607476635514019
YMR191W	0	1	0.0607476635514019
YDR380W	0	0	0.0606531881804044
YPL221W	0	0	0.0605590062111801
YFR053C	0	0	0.0604651162790698
YJR044C	0	0	0.0603715170278638
YGL051W	0	0	0.0602782071097372
YDR511W	0	0	0.0601851851851852
YOR059C	0	1	0.0601851851851852
YCL040W	0	0	0.0600924499229584
YDR041W	0	0	0.06
YDL067C	0	0	0.0599078341013825
YPL171C	0	0	0.0598159509202454
YDL130W-A	0	0	0.0597243491577335
YJL051W	0	1	0.0597243491577335
YGL160W	0	1	0.0597243491577335
YGR061C	0	0	0.0596330275229358
YGL161C	0	0	0.0595419847328244
YDR384C	0	0	0.0594512195121951
YNL291C	0	0	0.0593607305936073
YBL036C	0	0	0.0592705167173252
YGL047W	0	0	0.0591805766312595
YDR028C	0	0	0.0590909090909091
YJR017C	0	0	0.0590015128593041
YKR093W	0	0	0.0589123867069486
YBR110W	0	0	0.0588235294117647
YHR110W	0	0	0.0587349397590361
YEL011W	0	0	0.0586466165413534
YJR013W	0	0	0.0585585585585586
YPL265W	0	0	0.0584707646176912
YDL124W	0	0	0.0583832335329341
YBR228W	0	0	0.0582959641255605
YDL024C	0	0	0.0582089552238806
YNL305C	0	1	0.0582089552238806
YPR011C	0	0	0.0581222056631893
YPL002C	0	0	0.0580357142857143
YIL158W	0	1	0.0580357142857143
YGR086C	0	0	0.0579494799405646
YKL142W	0	0	0.0578635014836795
YNL195C	0	1	0.0578635014836795
YKL087C	0	0	0.0577777777777778
YBL001C	0	0	0.0576923076923077
YCR091W	0	0	0.0576070901033973
YOL151W	0	0	0.0575221238938053
YJL137C	0	0	0.0574374079528719
YHL048W	0	0	0.0573529411764706
YHR188C	0	0	0.0572687224669604
YLL012W	0	0	0.0571847507331378
YKL081W	0	0	0.0571010248901903
YHR138C	0	0	0.0570175438596491
YPL091W	0	0	0.0569343065693431
YDR058C	0	0	0.0568513119533528
YOL060C	0	0	0.0567685589519651
YJL059W	0	0	0.0566860465116279
YDR255C	0	0	0.0566037735849057
YDR342C	0	0	0.0565217391304348
YEL006W	0	0	0.0564399421128799
YCR076C	0	1	0.0564399421128799
YNL241C	0	0	0.0563583815028902
YDL022W	0	0	0.0562770562770563
YMR041C	0	0	0.0561959654178674
YDR307W	0	1	0.0561959654178674
YBR185C	0	0	0.0561151079136691
YGR062C	0	0	0.0560344827586207
YOL053W	0	1	0.0560344827586207
YGR143W	0	0	0.0559540889526542
YHR009C	0	1	0.0559540889526542
YFR025C	0	0	0.0558739255014327
YDR387C	0	1	0.0558739255014327
YBL047C	0	0	0.055793991416309
YLR158C	0	0	0.0557142857142857
YDL054C	0	0	0.0556348074179743
YDR322W	0	0	0.0555555555555556
YPL031C	0	0	0.0554765291607397
YMR032W	0	0	0.0553977272727273
YHR002W	0	0	0.0553191489361702
YOR316C	0	0	0.0552407932011331
YGR077C	0	0	0.0551626591230552
YER032W	0	0	0.0550847457627119
YJL172W	0	0	0.0550070521861777
YJL093C	0	0	0.0549295774647887
YMR099C	0	0	0.0548523206751055
YDL029W	0	0	0.0547752808988764
YJR131W	0	0	0.0546984572230014
YPL109C	0	1	0.0546984572230014
YPR067W	0	0	0.0546218487394958
YBR244W	0	0	0.0545454545454545
YPR155C	0	0	0.0544692737430168
YMR166C	0	0	0.0543933054393305
YMR088C	0	0	0.0543175487465181
YER083C	0	0	0.0542420027816412
YGR088W	0	0	0.0541666666666667
YOL025W	0	0	0.0540915395284327
YDL238C	0	0	0.054016620498615
YML070W	0	0	0.0539419087136929
YNL142W	0	0	0.0538674033149171
YKL124W	0	0	0.0537931034482759
YJR092W	0	0	0.0537190082644628
YCL052C	0	0	0.0536451169188446
YBR106W	0	0	0.0535714285714286
YDR070C	0	1	0.0535714285714286
YDR223W	0	0	0.0534979423868313
YMR054W	0	0	0.0534246575342466
YGL248W	0	0	0.0533515731874145
YPL203W	0	0	0.0532786885245902
YNL025C	0	0	0.053206002728513
YOL076W	0	0	0.053133514986376
YDL179W	0	0	0.0530612244897959
YER048W-A	0	0	0.0529891304347826
YHR112C	0	0	0.0529172320217096
YOR328W	0	0	0.0528455284552846
YNL306W	0	0	0.0527740189445196
YHR075C	0	0	0.0527027027027027
YLR460C	0	1	0.0527027027027027
YLR023C	0	0	0.0526315789473684
YBL032W	0	0	0.0525606469002695
YKL035W	0	0	0.0524899057873486
YIL006W	0	0	0.0524246395806029
YBL050W	0	0	0.0524246395806029
YBR273C	0	0	0.0524246395806029
YJL102W	0	0	0.0524246395806029
YPR081C	0	0	0.0524246395806029
YDL018C	0	0	0.0524246395806029
YOR193W	0	0	0.0524246395806029
YDR353W	0	0	0.0524246395806029
YCR102C	0	0	0.0524246395806029
YJL060W	0	0	0.0524246395806029
YLR246W	0	0	0.0524246395806029
YLR361C	0	0	0.0524246395806029
YMR181C	0	1	0.0524246395806029
YLR273C	0	0	0.0524246395806029
YNL330C	0	0	0.0524246395806029
YPL113C	0	0	0.0524246395806029
YPL258C	0	0	0.0524246395806029
YBL086C	0	1	0.0524246395806029
YDR127W	0	0	0.0524246395806029
YBR166C	0	0	0.0524246395806029
YFR045W	0	0	0.0524246395806029
YER061C	1	0	0.0524246395806029
YGR036C	0	0	0.0523560209424084
YCR093W	0	0	0.0522875816993464
YAL023C	0	0	0.0522193211488251
YPR106W	0	1	0.0522193211488251
YHR104W	0	0	0.0521512385919166
YJR155W	0	0	0.0520833333333333
YKL197C	0	0	0.0520156046814044
YDL149W	0	0	0.051948051948052
YGR192C	0	0	0.0518806744487678
YPL177C	0	0	0.0518134715025907
YNR013C	0	0	0.0517464424320828
YLR258W	0	0	0.0516795865633075
YHR137W	0	0	0.0516129032258065
YJR101W	0	0	0.0515463917525773
YCR017C	0	0	0.0514800514800515
YDR306C	0	0	0.051413881748072
YER028C	0	0	0.0513478818998716
YPL164C	0	0	0.0512820512820513
YLR395C	0	0	0.0512163892445583
YGL115W	0	0	0.051150895140665
YBR161W	0	0	0.0510855683269476
YMR097C	0	0	0.0510204081632653
YNL104C	0	0	0.0509554140127389
YHR198C	0	1	0.0509554140127389
YEL062W	0	0	0.0508905852417303
YOR158W	0	0	0.0508259212198221
YMR173W	0	0	0.050761421319797
YDL168W	0	0	0.0506970849176172
YIR008C	0	0	0.0506329113924051
YML029W	0	0	0.0505689001264222
YGR049W	0	0	0.0505050505050505
YLR195C	0	0	0.0504413619167718
YLL061W	0	0	0.0503778337531486
YOL165C	0	0	0.050314465408805
YPL076W	0	0	0.050251256281407
YIL043C	0	0	0.0501882057716437
YPR184W	0	0	0.050125313283208
YDR236C	0	0	0.0500625782227785
YNL093W	0	0	0.05
YDR313C	0	0	0.0499375780274657
YDR233C	0	1	0.0499375780274657
YDR262W	0	1	0.0499375780274657
YMR251W-A	0	0	0.0498753117206983
YML121W	0	0	0.049813200498132
YJL026W	0	0	0.0497512437810945
YDR006C	0	0	0.0496894409937888
YAL038W	0	0	0.0496277915632754
YPR075C	0	0	0.0495662949194548
YGR239C	0	0	0.0495049504950495
YIL077C	0	0	0.0494437577255871
YPL271W	0	0	0.0493827160493827
YPL003W	0	0	0.0493218249075216
YLR128W	0	0	0.0492610837438424
YDR265W	0	0	0.04920049200492
YDR077W	0	0	0.0491400491400491
YHR174W	0	0	0.049079754601227
YJL091C	0	0	0.0490196078431373
YMR145C	0	0	0.0489596083231334
YKR069W	0	0	0.0488997555012225
YKR058W	0	0	0.0488400488400488
YIR022W	0	0	0.0487804878048781
YKL023W	0	1	0.0487804878048781
YPL141C	0	1	0.0487804878048781
YGR194C	0	0	0.048721071863581
YMR029C	0	0	0.048661800486618
YAL016W	0	0	0.0486026731470231
YJL004C	0	0	0.0485436893203883
YKR003W	0	0	0.0484848484848485
YJR036C	0	0	0.0484261501210654
YOR008C	0	0	0.0483675937122128
YBR109C	0	0	0.0483091787439614
YLR178C	0	0	0.0482509047044632
YLR356W	0	1	0.0482509047044632
YBR168W	0	0	0.0481927710843374
YGR110W	0	1	0.0481927710843374
YGR208W	0	0	0.0481347773766546
YNL177C	0	0	0.0480769230769231
YNL115C	0	1	0.0480769230769231
YOR388C	0	0	0.0480192076830732
YJR161C	0	1	0.0480192076830732
YIL045W	0	0	0.0479616306954436
YNR058W	0	0	0.0479041916167665
YDR232W	0	0	0.0478468899521531
YJL100W	0	0	0.0477897252090801
YOR016C	0	0	0.0477326968973747
YEL031W	0	0	0.0476758045292014
YNL160W	0	0	0.0476190476190476
YEL012W	0	0	0.0475624256837099
YMR072W	0	0	0.0475059382422803
YBR230C	0	1	0.0475059382422803
YGR112W	0	0	0.0474495848161329
YDR486C	0	0	0.0473933649289099
YJR080C	0	1	0.0473933649289099
YOR356W	0	0	0.0473372781065089
YMR081C	0	0	0.0472813238770686
YDL095W	0	0	0.0472255017709563
YBR295W	0	0	0.0471698113207547
YJR113C	0	0	0.0471142520612485
YIL162W	0	0	0.0470588235294118
YGL096W	0	0	0.0470035252643948
YGR232W	0	0	0.0469483568075117
YPR191W	0	0	0.0468933177022274
YHR024C	0	0	0.0468384074941452
YKR039W	0	0	0.0467836257309941
YDL110C	0	1	0.0467836257309941
YDR046C	0	0	0.0467289719626168
YJR096W	0	0	0.0466744457409568
YOR130C	0	0	0.0466200466200466
YPL116W	0	0	0.0465657741559953
YDR517W	0	0	0.0465116279069767
YLR233C	0	0	0.0464576074332172
YDR061W	0	1	0.0464576074332172
YDL230W	0	0	0.0464037122969838
YBL011W	0	0	0.0463499420625724
YDR107C	0	1	0.0463499420625724
YKL040C	0	0	0.0462962962962963
YDR096W	0	0	0.046242774566474
YOR070C	0	0	0.046189376443418
YGL219C	0	0	0.0461361014994233
YAL007C	0	0	0.0460829493087558
YOR245C	0	0	0.046029919447641
YOL083W	0	1	0.046029919447641
YJR127C	0	0	0.0459770114942529
YMR302C	0	0	0.0459242250287026
YLR189C	0	0	0.0458715596330275
YLR069C	0	0	0.0458190148911798
YNL284C	0	0	0.045766590389016
YCL043C	0	0	0.0457142857142857
YGR133W	0	0	0.045662100456621
YBL091C	0	0	0.0456100342075257
YFL057C	0	0	0.0455580865603645
YPR151C	0	0	0.0455062571103527
YCR021C	0	0	0.0454545454545455
YDR343C	0	0	0.0454029511918275
YIL056W	0	0	0.0453514739229025
YCR011C	0	0	0.0453001132502831
YGR070W	0	0	0.0452488687782805
YLL027W	0	0	0.0451977401129944
YBR095C	0	0	0.0451467268623025
YML117W	0	0	0.0450958286358512
YMR026C	0	0	0.045045045045045
YJL045W	0	0	0.0449943757030371
YER003C	0	0	0.0449438202247191
YDR456W	0	0	0.0448933782267116
YCL045C	0	1	0.0448933782267116
YDR477W	0	0	0.0448430493273543
YBR128C	0	0	0.0447928331466965
YPR140W	0	0	0.0447427293064877
YJL155C	0	0	0.0446927374301676
YKR001C	0	0	0.0446428571428571
YMR267W	0	0	0.0445930880713489
YDL137W	0	0	0.0445652173913043
YCR105W	0	0	0.0445652173913043
YPL214C	0	0	0.0445652173913043
YMR198W	0	0	0.0445652173913043
YMR315W	0	1	0.0445652173913043
YDR003W	0	0	0.0445652173913043
YJL079C	0	1	0.0445652173913043
YGR263C	0	1	0.0445652173913043
YOL044W	0	0	0.0445652173913043
YHR150W	0	0	0.0445652173913043
YEL013W	0	0	0.0445652173913043
YOR034C	0	0	0.0445652173913043
YLR350W	0	0	0.0445652173913043
YER101C	0	1	0.0445652173913043
YMR071C	0	0	0.0445652173913043
YGL020C	0	0	0.0445652173913043
YER073W	0	0	0.0445652173913043
YFL044C	0	0	0.0445652173913043
YER177W	0	0	0.0445652173913043
YOR228C	0	1	0.0445652173913043
YJL101C	0	0	0.0445652173913043
YHL028W	0	0	0.0445652173913043
YLR088W	0	0	0.0445652173913043
YNL111C	0	0	0.0445652173913043
YOR009W	0	1	0.0445652173913043
YPR005C	0	0	0.0445652173913043
YMR135C	0	0	0.0445652173913043
YNL192W	0	0	0.0445652173913043
YER039C	0	1	0.0445652173913043
YBR035C	1	0	0.0445652173913043
YJL164C	0	0	0.0445168295331162
YML059C	0	0	0.044468546637744
YLR027C	0	0	0.0444203683640303
YPL135W	0	0	0.0443722943722944
YBR241C	0	1	0.0443722943722944
YDR377W	0	0	0.0443243243243243
YGR266W	0	1	0.0443243243243243
YNL074C	0	0	0.0442764578833693
YKL194C	0	0	0.0442286947141316
YLR219W	0	0	0.0441810344827586
YOL073C	0	1	0.0441810344827586
YGR026W	0	1	0.0441810344827586
YOR122C	0	0	0.0441334768568353
YPR003C	0	1	0.0441334768568353
YOR380W	0	0	0.0440860215053763
YKL096W-A	0	0	0.0440386680988185
YDR129C	0	0	0.0439914163090129
YJL132W	0	1	0.0439914163090129
YLR411W	0	0	0.0439442658092176
YBR055C	0	0	0.0438972162740899
YOL088C	0	0	0.0438502673796791
YGL202W	0	0	0.0438034188034188
YLR299W	0	0	0.0437566702241195
YBR068C	0	0	0.0437100213219616
YLL052C	0	0	0.0436634717784878
YBR022W	0	0	0.0436170212765957
YKL121W	0	1	0.0436170212765957
YHR087W	0	0	0.0435706695005314
YAL058W	0	0	0.0435244161358811
YOL110W	0	0	0.0434782608695652
YML100W	0	0	0.0434322033898305
YMR318C	0	0	0.0433862433862434
YLL056C	0	0	0.0433403805496829
YKL155C	0	0	0.0432946145723337
YLR342W	0	0	0.0432489451476793
YDR221W	0	0	0.0432033719704953
YLR190W	0	0	0.0431578947368421
YNL058C	0	1	0.0431578947368421
YEL041W	0	0	0.0431125131440589
YBR216C	0	0	0.0430672268907563
YJR009C	0	0	0.0430220356768101
YLR157C	0	0	0.0429769392033543
YLR205C	0	0	0.0429319371727749
YBR176W	0	0	0.0428870292887029
YDL125C	0	0	0.0428422152560084
YMR140W	0	0	0.0427974947807933
YDR375C	0	0	0.0427528675703858
YGR108W	0	0	0.0427083333333333
YIL123W	0	0	0.0426638917793965
YMR264W	0	0	0.0426195426195426
YDR436W	0	0	0.0425752855659398
YPR093C	0	0	0.0425311203319502
YBL022C	0	0	0.0424870466321244
YMR052W	0	0	0.0424430641821946
YPR160W	0	0	0.0423991726990693
YPR007C	0	0	0.0423553719008264
YOL055C	0	0	0.0423116615067079
YIL065C	0	0	0.0422680412371134
YCL064C	0	0	0.0422245108135942
YAL017W	0	0	0.0421810699588477
YCR107W	0	0	0.0421377183967112
YGL006W	0	0	0.0420944558521561
YFR015C	0	0	0.0420512820512821
YPL176C	0	0	0.0420081967213115
YMR027W	0	1	0.0420081967213115
YJR021C	0	0	0.0419651995905834
YKR089C	0	0	0.0419222903885481
YNL323W	0	0	0.041879468845761
YBR215W	0	0	0.0418367346938776
YBL008W	0	0	0.0418326693227092
YLR429W	0	0	0.0418326693227092
YGL143C	0	0	0.0418326693227092
YDL047W	0	0	0.0418326693227092
YBR276C	0	0	0.0418326693227092
YPL040C	0	0	0.0418326693227092
YER020W	0	0	0.0418326693227092
YDR516C	0	0	0.0418326693227092
YNL116W	0	0	0.0418326693227092
YLR115W	0	0	0.0418326693227092
YKL184W	0	0	0.0418326693227092
YML034W	0	0	0.0418326693227092
YKL127W	0	0	0.0418326693227092
YFL056C	0	0	0.0418326693227092
YGL065C	0	0	0.0418326693227092
YDR406W	0	0	0.0418326693227092
YDR047W	0	0	0.0418326693227092
YLR390W-A	0	0	0.0418326693227092
YLR149C	0	1	0.0418326693227092
YGL198W	0	0	0.0418326693227092
YOL011W	0	0	0.0418326693227092
YBR296C	0	0	0.0418326693227092
YCR048W	0	0	0.0418326693227092
YBR284W	0	0	0.0418326693227092
YDR036C	1	0	0.0418326693227092
YGL040C	0	0	0.0417910447761194
YOL096C	0	0	0.0417495029821074
YGR028W	0	0	0.041708043694141
YIL109C	0	0	0.0416666666666667
YKL060C	0	0	0.0416253716551041
YIL098C	0	0	0.0415841584158416
YBL093C	0	0	0.0415430267062315
YDR258C	0	0	0.041501976284585
YLR001C	0	1	0.041501976284585
YBL007C	0	0	0.0414610069101678
YDL190C	0	0	0.0414201183431953
YPL215W	0	0	0.0413793103448276
YMR092C	0	0	0.0413385826771654
YJL212C	0	0	0.0412979351032448
YPR138C	0	0	0.0412573673870334
YJR099W	0	0	0.0412168792934249
YOR226C	0	0	0.0411764705882353
YFR014C	0	0	0.0411361410381978
YCL047C	0	1	0.0411361410381978
YGR204W	0	0	0.0410958904109589
YCR067C	0	0	0.0410557184750733
YGL229C	0	0	0.041015625
YJR107W	0	1	0.041015625
YBR169C	0	0	0.0409756097560976
YJL180C	0	0	0.0409356725146199
YDL126C	0	0	0.0408958130477118
YGL227W	0	0	0.0408560311284047
YLR109W	0	0	0.0408163265306122
YDR128W	0	1	0.0408163265306122
YHR018C	0	0	0.0407766990291262
YMR200W	0	0	0.040737148399612
YBR167C	0	0	0.0406976744186047
YNL011C	0	1	0.0406976744186047
YEL027W	0	0	0.0406582768635044
YNL318C	0	0	0.0406189555125725
YBL049W	0	1	0.0406189555125725
YDR434W	0	0	0.0405797101449275
YMR161W	0	0	0.0405405405405405
YOR045W	0	0	0.0405014464802314
YLR131C	0	0	0.0404624277456647
YLR130C	0	0	0.0404234841193455
YHR101C	0	0	0.0403846153846154
YBR163W	0	1	0.0403846153846154
YBR125C	0	1	0.0403846153846154
YBR122C	0	0	0.0403458213256484
YNR007C	0	0	0.0403071017274472
YPL230W	0	1	0.0403071017274472
YJL053W	0	0	0.0402684563758389
YGL196W	0	1	0.0402684563758389
YMR105C	0	0	0.0402298850574713
YBR066C	0	0	0.0401913875598086
YIR016W	0	1	0.0401913875598086
YML127W	0	0	0.0401529636711281
YDL169C	0	1	0.0401529636711281
YKL133C	0	1	0.0401529636711281
YNL134C	0	1	0.0401529636711281
YJR117W	0	0	0.0401146131805158
YOR307C	0	0	0.0400763358778626
YBR302C	0	1	0.0400763358778626
YNR035C	0	0	0.0400381315538608
YDR476C	0	1	0.0400381315538608
YBL098W	0	0	0.04
YPR145W	0	0	0.0399619410085633
YIL033C	0	0	0.0399239543726236
YBR211C	0	0	0.0398860398860399
YHR178W	0	0	0.0398481973434535
YPR134W	0	0	0.0398104265402844
YPR114W	0	1	0.0398104265402844
YJR125C	0	0	0.0397727272727273
YKL174C	0	0	0.0397350993377483
YDL178W	0	0	0.0396975425330813
YBR196C	0	0	0.0396600566572238
YGR235C	0	1	0.0396600566572238
YBR043C	0	0	0.039622641509434
YDL035C	0	0	0.0395852968897267
YLR120C	0	0	0.0395480225988701
YBR105C	0	0	0.0395108184383819
YBR133C	0	0	0.0394736842105263
YPL104W	0	0	0.0394366197183099
YCL049C	0	1	0.0394366197183099
YIR017C	0	0	0.0393996247654784
YLR228C	0	0	0.0393626991565136
YDR437W	0	0	0.0393258426966292
YMR068W	0	0	0.039289055191768
YOR324C	0	0	0.0392523364485981
YER158C	0	1	0.0392523364485981
YBR024W	0	0	0.0392156862745098
YBL038W	0	0	0.0391791044776119
YLR094C	0	0	0.0391425908667288
YER001W	0	0	0.0391061452513966
YBR046C	0	1	0.0391061452513966
YPR023C	0	0	0.0390697674418605
YIL024C	0	1	0.0390697674418605
YOL016C	0	0	0.0390334572490706
YBR030W	0	0	0.0389972144846797
YIL050W	0	0	0.038961038961039
Q0080	0	0	0.0389249304911956
YCR073W-A	0	0	0.0388888888888889
YML067C	0	0	0.0388529139685476
YGR154C	0	0	0.0388170055452865
YHL023C	0	1	0.0388170055452865
YKL016C	0	0	0.038781163434903
YMR206W	0	1	0.038781163434903
YGR277C	0	0	0.0387453874538745
YMR219W	0	0	0.0387096774193548
YGL059W	0	1	0.0387096774193548
YGL022W	0	0	0.0386740331491713
YER036C	0	0	0.0386384544618215
YBR210W	0	0	0.0386029411764706
YDR504C	0	1	0.0386029411764706
YAL055W	0	0	0.0385674931129477
YMR038C	0	0	0.0385321100917431
YOR177C	0	0	0.0384967919340055
YBR236C	0	0	0.0384615384615385
YDL004W	0	0	0.0384263494967978
YDL019C	0	0	0.0383912248628885
YMR197C	0	0	0.0383561643835616
YJL193W	0	1	0.0383561643835616
YOL020W	0	0	0.0383211678832117
YLR259C	0	0	0.0382862351868733
YIL039W	0	0	0.0382513661202186
YGR092W	0	0	0.0382165605095541
YIL030C	0	0	0.0381818181818182
YNL073W	0	0	0.0381471389645777
YGR032W	0	0	0.0381125226860254
YBL033C	0	0	0.0380779691749773
YDL134C	0	0	0.0380434782608696
YPR199C	0	0	0.0380090497737557
YPL078C	0	0	0.0379746835443038
YDR319C	0	1	0.0379746835443038
YJR137C	0	0	0.037940379403794
YDL142C	0	0	0.0379061371841155
YMR261C	0	0	0.0378719567177637
YBR197C	0	1	0.0378719567177637
YHR023W	0	0	0.0378378378378378
YJL116C	0	0	0.0378037803780378
YKR077W	0	1	0.0378037803780378
YNL092W	0	1	0.0378037803780378
YBR153W	0	0	0.0377697841726619
YJL005W	0	0	0.0377358490566038
YHR092C	0	0	0.0377019748653501
YJL222W	0	0	0.0376681614349776
YGR132C	0	0	0.0376344086021505
YBR129C	0	0	0.0376007162041182
YMR083W	0	0	0.037567084078712
YDR358W	0	0	0.0375335120643432
YGR127W	0	1	0.0375335120643432
YHR175W	0	0	0.0375
YBR205W	0	0	0.0374665477252453
YFL037W	0	0	0.0374331550802139
YPR100W	0	0	0.03739982190561
YPR079W	0	0	0.0373665480427046
YJL144W	0	0	0.0373333333333333
YOR117W	0	0	0.0373001776198934
YDL066W	0	0	0.0372670807453416
YBR147W	0	1	0.0372670807453416
YKR085C	0	0	0.0372340425531915
YJR100C	0	1	0.0372340425531915
YOR222W	0	0	0.0372010628875111
YNL193W	0	1	0.0372010628875111
YDR237W	0	0	0.0371681415929204
YLR164W	0	1	0.0371681415929204
YKL107W	0	1	0.0371681415929204
YFL054C	0	0	0.0371352785145889
YNL242W	0	0	0.03713298791019
YCL030C	0	0	0.03713298791019
YBR007C	0	1	0.03713298791019
YDR213W	0	0	0.03713298791019
YKR042W	0	0	0.03713298791019
YBR293W	0	0	0.03713298791019
YDR296W	0	0	0.03713298791019
YOL047C	0	1	0.03713298791019
YBR285W	0	1	0.03713298791019
YGL231C	0	1	0.03713298791019
YNR040W	0	1	0.03713298791019
YLR351C	0	1	0.03713298791019
YDL027C	0	1	0.03713298791019
YDR069C	0	0	0.03713298791019
YFL062W	0	1	0.03713298791019
YNR075W	0	0	0.03713298791019
YBR059C	0	0	0.03713298791019
YBR017C	0	0	0.03713298791019
YBR264C	0	0	0.03713298791019
YPR127W	0	1	0.03713298791019
YPR194C	0	0	0.03713298791019
YHR042W	0	0	0.03713298791019
YFL042C	0	1	0.03713298791019
YML118W	0	1	0.03713298791019
YHL004W	0	0	0.03713298791019
YBR288C	0	0	0.03713298791019
YLL028W	0	0	0.03713298791019
YML129C	0	0	0.03713298791019
YBR165W	0	0	0.03713298791019
YDL199C	0	1	0.03713298791019
YOR223W	0	1	0.03713298791019
YDR272W	0	0	0.03713298791019
YDL234C	0	0	0.03713298791019
YCR024C-A	0	0	0.03713298791019
YDR001C	0	0	0.03713298791019
YBR016W	0	0	0.03713298791019
YMR040W	0	1	0.03713298791019
YPR029C	0	0	0.03713298791019
YPL224C	0	0	0.03713298791019
YOL117W	0	0	0.03713298791019
YMR160W	0	1	0.03713298791019
YOR221C	1	0	0.03713298791019
YBR002C	0	0	0.0371009490940466
YBR237W	0	0	0.0370689655172414
YDR056C	0	1	0.0370689655172414
YOR303W	0	0	0.037037037037037
YLR389C	0	0	0.0370051635111876
YFR007W	0	1	0.0370051635111876
YBL058W	0	0	0.0369733447979364
YDR506C	0	1	0.0369733447979364
YIL107C	0	0	0.0369415807560137
YPL186C	0	1	0.0369415807560137
YNL261W	0	0	0.0369098712446352
YDR268W	0	0	0.0368782161234991
YBL107C	0	1	0.0368782161234991
YNR039C	0	0	0.0368466152527849
YML019W	0	0	0.0368150684931507
YLR093C	0	0	0.0367835757057314
YJR025C	0	0	0.0367521367521368
YMR262W	0	1	0.0367521367521368
YPR020W	0	0	0.0367207514944492
YDL243C	0	0	0.0366894197952218
YMR257C	0	0	0.0366581415174766
YLR370C	0	0	0.0366269165247019
YHR147C	0	0	0.0365957446808511
YOL092W	0	1	0.0365957446808511
YNL279W	0	0	0.0365646258503401
YNL138W	0	0	0.0365335598980459
YNL190W	0	0	0.0365025466893039
YEL017W	0	0	0.0364715860899067
YDR525W-A	0	1	0.0364715860899067
YDL144C	0	1	0.0364715860899067
YBL088C	0	0	0.0364406779661017
YLL001W	0	0	0.0364098221845893
YBR290W	0	0	0.0363790186125212
YPL196W	0	0	0.0363482671174979
YGL134W	0	0	0.0363175675675676
YER095W	0	0	0.0362869198312236
YGR121C	0	0	0.036256323777403
YHR001W	0	0	0.0362257792754844
YLR113W	0	0	0.0361952861952862
YOL063C	0	0	0.0361648444070648
YOR198C	0	0	0.0361344537815126
YDR388W	0	0	0.0361041141897565
YLR151C	0	1	0.0361041141897565
YGR046W	0	0	0.0360738255033557
YKR070W	0	1	0.0360738255033557
YKL013C	0	0	0.0360435875943001
YOR147W	0	0	0.0360134003350084
YGR231C	0	0	0.0359832635983264
YPL099C	0	1	0.0359832635983264
YOR023C	0	0	0.0359531772575251
YHR186C	0	0	0.0359231411862991
YKL137W	0	1	0.0359231411862991
YJL166W	0	0	0.0358931552587646
YOR386W	0	0	0.0358632193494579
YOR030W	0	0	0.0358333333333333
YMR063W	0	0	0.0358034970857619
YPL264C	0	1	0.0358034970857619
YPR071W	0	1	0.0358034970857619
YBR085W	0	0	0.0357737104825291
YNL336W	0	1	0.0357737104825291
YMR193W	0	0	0.0357439733998337
YKR101W	0	0	0.0357142857142857
YDR452W	0	0	0.0356846473029046
YMR195W	0	1	0.0356846473029046
YOR299W	0	0	0.0356550580431177
YBR126C	0	0	0.0356255178127589
YGR089W	0	0	0.0355960264900662
YAR033W	0	0	0.0355665839536807
YGR230W	0	0	0.0355371900826446
YBR004C	0	0	0.0355078447563997
YGL004C	0	0	0.0354785478547855
YNL223W	0	0	0.0354492992580379
YLR092W	0	0	0.0354200988467875
YOR162C	0	0	0.0353909465020576
YKR050W	0	0	0.0353618421052632
YPL159C	0	0	0.0353327855382087
YJR085C	0	1	0.0353327855382087
YLR034C	0	0	0.035303776683087
YPR066W	0	0	0.0352748154224774
YML075C	0	0	0.0352459016393443
YPL112C	0	0	0.0352170352170352
YMR139W	0	0	0.0351882160392799
YIL051C	0	0	0.0351594439901881
YPR183W	0	0	0.0351307189542484
YLR240W	0	0	0.0351020408163265
YGR248W	0	0	0.0350734094616639
YBL017C	0	0	0.0350448247758761
YDR147W	0	0	0.0350162866449511
YKL007W	0	0	0.0350039777247414
YKL208W	0	0	0.0350039777247414
YIL007C	0	0	0.0350039777247414
YLR089C	0	1	0.0350039777247414
YEL005C	0	1	0.0350039777247414
YML058W	0	0	0.0350039777247414
YBR058C	0	0	0.0350039777247414
YOR042W	0	1	0.0350039777247414
YER053C-A	0	1	0.0350039777247414
YIR039C	0	1	0.0350039777247414
YBL020W	0	0	0.0350039777247414
YBL060W	0	1	0.0350039777247414
YGR021W	0	1	0.0350039777247414
YKL120W	0	0	0.0350039777247414
YJR051W	0	0	0.0350039777247414
YML038C	0	0	0.0350039777247414
YOL048C	0	1	0.0350039777247414
YLR440C	0	0	0.0350039777247414
YJL149W	0	1	0.0350039777247414
YMR253C	0	1	0.0350039777247414
YAL034C	0	1	0.0350039777247414
YNL094W	0	0	0.0350039777247414
YPL158C	0	1	0.0350039777247414
YMR158W	0	0	0.0350039777247414
YBR093C	0	0	0.0350039777247414
YJL151C	0	1	0.0350039777247414
YMR156C	0	0	0.0350039777247414
YAL022C	0	0	0.0350039777247414
YDR196C	0	0	0.0350039777247414
YOR288C	0	0	0.0350039777247414
YPL166W	0	0	0.0350039777247414
YGR295C	0	1	0.0350039777247414
YHR164C	0	0	0.0350039777247414
YBL084C	0	0	0.0350039777247414
YCR032W	0	0	0.0350039777247414
YBL057C	0	0	0.0350039777247414
YKL211C	0	0	0.0350039777247414
YBL104C	0	1	0.0350039777247414
YDR419W	0	0	0.0350039777247414
YBR298C	0	0	0.0350039777247414
YGL010W	0	1	0.0350039777247414
YBR080C	0	0	0.0350039777247414
YKR006C	0	0	0.0350039777247414
YPL005W	0	0	0.0350039777247414
YKL055C	1	0	0.0350039777247414
YDR170C	0	0	0.0349761526232114
YMR165C	0	0	0.0349483717235902
YBR270C	0	1	0.0349483717235902
YJR062C	0	0	0.0349206349206349
YML087C	0	1	0.0349206349206349
YOR065W	0	0	0.034892942109437
YHL027W	0	0	0.03486529318542
YGL197W	0	0	0.0348376880443389
YKL038W	0	0	0.0348101265822785
YJL163C	0	1	0.0348101265822785
YCL005W	0	1	0.0348101265822785
YPL119C	0	0	0.0347826086956522
YER093C-A	0	1	0.0347826086956522
YBR299W	0	0	0.0347551342812006
YHR128W	0	0	0.0347277032359905
YGR221C	0	0	0.0347003154574132
YER081W	0	0	0.0346729708431836
YDL224C	0	0	0.0346456692913386
YPR198W	0	0	0.034618410700236
YDL232W	0	0	0.0345911949685535
YNL204C	0	0	0.0345640219952867
YIL105C	0	0	0.0345368916797488
YLR085C	0	0	0.0345098039215686
YGL017W	0	0	0.0344827586206897
YCR003W	0	0	0.0344557556773688
YNL327W	0	0	0.0344287949921753
YNR047W	0	0	0.0344018764659891
YDR212W	0	0	0.034375
YBR263W	0	0	0.0343481654957065
YOL058W	0	0	0.0343213728549142
YDL202W	0	0	0.034294621979735
YDR498C	0	0	0.0342679127725857
YOR291W	0	1	0.0342679127725857
YJL174W	0	0	0.0342412451361868
YOL105C	0	0	0.0342146189735614
YBR082C	0	0	0.0341880341880342
YDL072C	0	1	0.0341880341880342
YLR066W	0	0	0.0341614906832298
YER035W	0	0	0.0341349883630721
YER069W	0	0	0.0341085271317829
YMR133W	0	0	0.0340821068938807
YKL046C	0	0	0.0340557275541796
YBL079W	0	0	0.0340293890177881
YBR097W	0	0	0.0340030911901082
YBR103W	0	0	0.033976833976834
YBR179C	0	0	0.0339506172839506
YNL321W	0	1	0.0339506172839506
YBR063C	0	1	0.0339506172839506
YPL236C	0	1	0.0339506172839506
YNL146W	0	1	0.0339506172839506
YPL250C	0	1	0.0339506172839506
YML085C	0	0	0.0339244410177332
YPL117C	0	0	0.0338983050847458
YNR057C	0	0	0.0338722093918399
YLL055W	0	1	0.0338722093918399
YLR290C	0	1	0.0338722093918399
YOL001W	0	0	0.0338461538461538
YNL066W	0	0	0.0338201383551115
YNL334C	0	0	0.0337941628264209
YML086C	0	0	0.0337682271680737
YFL058W	0	0	0.0337423312883436
YIL038C	0	0	0.0337164750957854
YBR020W	0	0	0.0336906584992343
YBR135W	0	0	0.0336648814078041
YML012W	0	0	0.0336391437308868
YIL116W	0	0	0.0336134453781513
YBR173C	0	0	0.033587786259542
YKR071C	0	1	0.033587786259542
YIL071C	0	0	0.0335621662852784
YBR123C	0	0	0.0335365853658537
YPL060W	0	0	0.0335110434120335
YPL096W	0	0	0.0334855403348554
YDR035W	0	0	0.0334600760456274
YNL264C	0	0	0.033434650455927
YML048W	0	0	0.0334092634776006
YOR134W	0	0	0.0333839150227618
YHR080C	0	1	0.0333839150227618
YKL185W	0	0	0.0333586050037908
YKL152C	0	0	0.0333333333333333
YKL065C	0	1	0.0333333333333333
YOL155C	0	0	0.0333080999242998
YGR122W	0	0	0.0332829046898638
YGL192W	0	0	0.0332577475434618
YLR004C	0	0	0.0332326283987915
YJL066C	0	1	0.0332326283987915
YBR260C	0	0	0.0332075471698113
YOR327C	0	0	0.0331825037707391
YER052C	0	0	0.0331574981160512
YNR032W	0	0	0.0331325301204819
YIL120W	0	0	0.0331075996990218
YDR007W	0	0	0.0330827067669173
YDL206W	0	1	0.0330827067669173
YPR154W	0	0	0.0330578512396694
YIL010W	0	0	0.033033033033033
YLR326W	0	1	0.033033033033033
YIL119C	0	0	0.0330082520630158
YOR254C	0	0	0.0329835082458771
YDL185W	0	0	0.0329588014981273
YLR209C	0	0	0.0329341317365269
YLR266C	0	0	0.0329094988780853
YBL080C	0	0	0.0328849028400598
YHR045W	0	1	0.0328849028400598
YPR049C	0	0	0.0328603435399552
YBR047W	0	1	0.0328603435399552
YCR088W	0	0	0.0328358208955224
YDR487C	0	0	0.0328113348247576
YJL037W	0	1	0.0328113348247576
YBR195C	0	0	0.0327868852459016
YER091C	0	0	0.0327624720774386
YER136W	0	0	0.0327380952380952
YBL076C	0	0	0.0327137546468401
YBL037W	0	0	0.0326894502228826
YGR240C	0	0	0.0326651818856719
YAL031C	0	0	0.0326409495548961
YKR098C	0	1	0.0326409495548961
YMR319C	0	0	0.0326167531504818
YEL004W	0	0	0.0325925925925926
YNL026W	0	0	0.0325684678016284
YER027C	0	0	0.0325443786982249
YHR043C	0	0	0.032520325203252
YOL111C	0	0	0.0324963072378139
YNR033W	0	0	0.0324723247232472
YGR015C	0	1	0.0324723247232472
YLR312W-A	0	0	0.0324483775811209
YOR214C	0	1	0.0324483775811209
YBR235W	0	1	0.0324483775811209
YNL326C	0	0	0.0324244657332351
YOL159C	0	1	0.0324244657332351
YPR091C	0	1	0.0324244657332351
YKL206C	0	0	0.03240058910162
YLR295C	0	0	0.0323767476085357
YLR108C	0	1	0.0323767476085357
YHR033W	0	1	0.0323767476085357
YAL040C	0	0	0.0323529411764706
YER098W	0	0	0.0323291697281411
YLR303W	0	0	0.0323054331864905
YDR158W	0	0	0.0322817314746882
YLL015W	0	0	0.032258064516129
YDL171C	0	0	0.0322344322344322
YJL207C	0	0	0.0322108345534407
YDR376W	0	0	0.0321872713972202
YEL063C	0	0	0.0321637426900585
YMR281W	0	0	0.0321402483564646
YBR005W	0	0	0.0321167883211679
YOL103W	0	0	0.0320933625091174
YER100W	0	0	0.032069970845481
YLR207W	0	0	0.0320466132556446
YHR116W	0	0	0.0320232896652111
YLR343W	0	0	0.032
YGL206C	0	0	0.0319767441860465
YOR032C	0	0	0.0319535221496006
YLR152C	0	1	0.0319535221496006
YFL025C	0	0	0.0319303338171263
YCL018W	0	0	0.0319071791153009
YJR106W	0	0	0.0318840579710145
YLR253W	0	1	0.0318840579710145
YGR288W	0	0	0.0318609703113686
YDR202C	0	0	0.0318379160636758
YML091C	0	0	0.0318148951554591
YGR289C	0	0	0.0317919075144509
YGR223C	0	1	0.0317919075144509
YJR142W	0	1	0.0317919075144509
YJR061W	0	1	0.0317919075144509
YNL135C	0	0	0.0317689530685921
YGL045W	0	0	0.0317460317460317
YMR307W	0	0	0.0317231434751262
YOR275C	0	0	0.031700288184438
YPL170W	0	0	0.0316774658027358
YER062C	0	0	0.0316546762589928
YNL122C	0	1	0.0316546762589928
YBR217W	0	0	0.0316319194823868
YMR306W	0	0	0.0316091954022989
YBL041W	0	0	0.031586503948313
YNL083W	0	0	0.0315638450502152
YLR442C	0	0	0.0315412186379928
YNL333W	0	0	0.0315186246418338
YGR268C	0	0	0.031496062992126
YBR023C	0	0	0.0314735336194564
YER014W	0	0	0.0314510364546104
YOL086C	0	0	0.0314285714285714
YOL042W	0	1	0.0314285714285714
YDL170W	0	0	0.0314061384725196
YPL270W	0	0	0.0313837375178317
YER182W	0	1	0.0313837375178317
YNL238W	0	0	0.0313613684960798
YER175C	0	1	0.0313613684960798
YDL091C	0	1	0.0313613684960798
YDR479C	0	0	0.0313390313390313
YGL116W	0	0	0.0313167259786477
YBL025W	0	0	0.0312944523470839
YGL026C	0	0	0.031272210376688
YJR122W	0	1	0.031272210376688
YIL062C	0	0	0.03125
YNR044W	0	0	0.0312278211497516
YMR024W	0	0	0.0312056737588652
YAR027W	0	1	0.0312056737588652
YOL049W	0	0	0.0311835577604536
YNL014W	0	0	0.0311614730878187
YBR164C	0	0	0.0311394196744515
YOR354C	0	0	0.0311173974540311
YIL173W	0	0	0.031095406360424
YBL075C	0	0	0.0310734463276836
YBL009W	0	0	0.0310515172900494
YML005W	0	0	0.0310296191819464
YPL133C	0	0	0.0310077519379845
YGL195W	0	0	0.0309859154929577
YMR062C	0	0	0.0309641097818438
YJL146W	0	0	0.0309423347398031
YOR382W	0	0	0.0309205903021785
YIL074C	0	0	0.0308988764044944
YEL017C-A	0	0	0.0308771929824561
YGL125W	0	0	0.0308555399719495
YKR064W	0	1	0.0308555399719495
YBR145W	0	0	0.0308339173090399
YLL039C	0	0	0.030812324929972
YNL085W	0	0	0.0307907627711686
YLR267W	0	1	0.0307907627711686
YLR436C	0	0	0.0307692307692308
YOR383C	0	0	0.0307477288609364
YLR268W	0	0	0.0307262569832402
YPR167C	0	0	0.0307048150732729
YML009C	0	0	0.0306834030683403
YJL192C	0	0	0.0306620209059233
YDR174W	0	0	0.0306406685236769
YJL078C	0	1	0.0306406685236769
YJR151C	0	1	0.0306406685236769
YOR110W	0	0	0.0306193458594294
YGR082W	0	0	0.0305980528511822
YOR227W	0	1	0.0305980528511822
YCR024C	0	0	0.0305767894371091
YLR347C	0	0	0.0305555555555556
YIL040W	0	0	0.0305343511450382
YNL288W	0	0	0.0305131761442441
YPL188W	0	0	0.0304920304920305
YKL175W	0	0	0.0304709141274238
YDR009W	0	0	0.0304498269896194
YDL057W	0	1	0.0304498269896194
YER078C	0	0	0.0304287690179806
YNL005C	0	0	0.0304077401520387
YPL137C	0	0	0.0303867403314917
YPR185W	0	0	0.0303657694962043
YGR141W	0	0	0.0303448275862069
YFL041W	0	0	0.0303239145416954
YGL200C	0	0	0.0303030303030303
YPL061W	0	0	0.0302821748107364
YFR024C-A	0	0	0.0302613480055021
YDR493W	0	1	0.0302613480055021
YER086W	0	0	0.0302405498281787
YBR268W	0	0	0.0302197802197802
YGR243W	0	1	0.0302197802197802
YNR026C	0	0	0.0301990391214825
YNL183C	0	0	0.0301783264746228
YPL036W	0	0	0.0301576422206991
YGR008C	0	0	0.0301369863013699
YLR204W	0	0	0.0301163586584531
YFR049W	0	0	0.0300957592339261
YML055W	0	0	0.0300751879699248
YEL001C	0	1	0.0300751879699248
YKR087C	0	0	0.0300546448087432
YNR034W	0	0	0.0300341296928328
YBR175W	0	0	0.0300136425648022
YER103W	0	0	0.0299931833674165
YEL020C	0	1	0.0299931833674165
YPL152W	0	0	0.0299727520435967
YDL188C	0	0	0.0299523485364193
YDL145C	0	0	0.0299319727891156
YCL009C	0	0	0.0299116247450714
YBR137W	0	1	0.0299116247450714
YIL023C	0	0	0.0298913043478261
YPR042C	0	0	0.0298710115410726
YNL181W	0	1	0.0298710115410726
YLR363C	0	0	0.0298507462686567
YMR122W-A	0	1	0.0298507462686567
YNL079C	0	0	0.0298305084745763
YNL081C	0	0	0.029810298102981
YDL246C	0	0	0.029790115098172
YOL032W	0	0	0.0297699594046008
YBR258C	0	0	0.0297498309668695
YPL094C	0	0	0.0297297297297297
YOR087W	0	0	0.0297096556380824
YDR322C-A	0	0	0.0296896086369771
YBR204C	0	1	0.0296896086369771
YDR404C	0	0	0.0296695886716116
YGR247W	0	0	0.0296495956873315
YIL114C	0	0	0.0296296296296296
YHR012W	0	0	0.0296096904441454
YAR003W	0	0	0.0295897780766644
YHR099W	0	0	0.0295698924731183
YDR410C	0	0	0.0295500335795836
YDR314C	0	0	0.0295302013422819
YMR252C	0	1	0.0295302013422819
YJL096W	0	0	0.0295103957075788
YOR028C	0	0	0.0294906166219839
YBL006C	0	0	0.02947086403215
YPL066W	0	1	0.02947086403215
YDR247W	0	0	0.0294511378848728
YOL164W	0	0	0.0294314381270903
YJR091C	0	0	0.0294117647058824
YHR071W	0	0	0.0293921175684703
YGR111W	0	0	0.0293724966622163
YLR382C	0	0	0.0293529019346231
YEL058W	0	0	0.0293333333333333
YHR011W	0	0	0.0293137908061292
YGL067W	0	0	0.0292942743009321
YKL080W	0	0	0.0292747837658017
YPL218W	0	0	0.0292553191489362
YGL098W	0	0	0.0292358803986711
YPR063C	0	1	0.0292358803986711
YOR124C	0	0	0.0292164674634794
YOR157C	0	0	0.0291970802919708
YDR293C	0	0	0.0291777188328912
YBL040C	0	0	0.0291583830351226
YAR031W	0	0	0.0291390728476821
YER019C-A	0	0	0.029119788219722
YPL219W	0	0	0.0291005291005291
YPL201C	0	0	0.0290812954395241
YGR076C	0	0	0.0290620871862616
YJL161W	0	1	0.0290620871862616
YHL021C	0	1	0.0290620871862616
YNL310C	0	0	0.029042904290429
YOL077W-A	0	0	0.029023746701847
YER170W	0	0	0.029004614370468
YBR225W	0	1	0.029004614370468
YHR006W	0	0	0.0289855072463768
YML068W	0	0	0.0289664252797893
YGL053W	0	0	0.0289473684210526
YDR536W	0	0	0.0289283366206443
YFL009W	0	0	0.0289093298291721
YKL138C	0	0	0.0288903479973736
YER090W	0	0	0.0288713910761155
YLR110C	0	0	0.0288524590163934
YNR021W	0	1	0.0288524590163934
YOR019W	0	1	0.0288524590163934
YNL231C	0	0	0.0288335517693316
YPR052C	0	0	0.0288146692861821
YEL038W	0	1	0.0288146692861821
YER072W	0	0	0.0287958115183246
YJL107C	0	1	0.0287958115183246
YGL226C-A	0	0	0.0287769784172662
YHR143W	0	0	0.0287581699346405
YGR080W	0	0	0.0287393860222077
YEL022W	0	0	0.0287206266318538
YBR256C	0	0	0.0287018917155903
YLL013C	0	0	0.0286831812255541
YEL056W	0	0	0.0286644951140065
YLR090W	0	0	0.0286458333333333
YML065W	0	0	0.0286271958360442
YJL123C	0	1	0.0286271958360442
YER018C	0	0	0.0286085825747724
YBR193C	0	0	0.0285899935022742
YGL191W	0	0	0.0285714285714286
YFL004W	0	0	0.0285528877352369
YBR252W	0	0	0.0285343709468223
YDR484W	0	0	0.0285158781594297
YOR037W	0	0	0.0284974093264249
YIL017C	0	0	0.0284789644012945
YDR092W	0	0	0.0284605433376455
YNL127W	0	0	0.0284421460892049
YNL322C	0	0	0.0284237726098191
YOR215C	0	1	0.0284237726098191
YML092C	0	0	0.0284054228534538
YHR179W	0	1	0.0284054228534538
YEL025C	0	1	0.0284054228534538
YHR152W	0	0	0.0283870967741936
YKL058W	0	0	0.0283687943262411
YBR084W	0	0	0.0283505154639175
YDR074W	0	0	0.0283322601416613
YMR021C	0	0	0.0283140283140283
YJL080C	0	0	0.0282958199356913
YPR036W	0	0	0.0282776349614396
YBL089W	0	0	0.0282594733461785
YNL070W	0	0	0.0282413350449294
YDR331W	0	0	0.0282232200128287
YPL069C	0	0	0.0282051282051282
YDR538W	0	0	0.0281870595771941
YBR259W	0	1	0.0281870595771941
YDR086C	0	0	0.028169014084507
YOL140W	0	0	0.0281509916826615
YKL104C	0	0	0.0281329923273657
YNL258C	0	0	0.0281150159744409
YKL050C	0	1	0.0281150159744409
YJL159W	0	0	0.0280970625798212
YOR066W	0	1	0.0280970625798212
YDL198C	0	0	0.0280791320995533
YLL006W	0	0	0.0280612244897959
YGR217W	0	0	0.0280433397068196
YJR059W	0	0	0.0280254777070064
YKL112W	0	0	0.0280076384468491
YIL001W	0	1	0.0280076384468491
YNL277W	0	0	0.0279898218829517
YLR013W	0	0	0.027972027972028
YPR037C	0	0	0.0279542566709022
YJR120W	0	0	0.0279365079365079
YGR218W	0	0	0.0279187817258883
YHR086W	0	0	0.0279010779961953
YIL097W	0	0	0.0278833967046895
YMR238W	0	0	0.0278657378087397
YNR045W	0	0	0.0278481012658228
YNR060W	0	0	0.0278304870335231
YGL226W	0	1	0.0278304870335231
YDR182W	0	0	0.0278128950695322
YGR144W	0	0	0.0277953253316488
YNL100W	0	1	0.0277953253316488
YKL195W	0	0	0.0277777777777778
YDR076W	0	0	0.0277602523659306
YMR012W	0	0	0.0277427490542245
YNL149C	0	0	0.0277252678008822
YLL014W	0	1	0.0277252678008822
YIR004W	0	0	0.0277078085642317
YNL251C	0	0	0.0276903713027061
YER142C	0	0	0.0276729559748428
YGR180C	0	0	0.0276555625392835
YDR459C	0	0	0.0276381909547739
YLR249W	0	0	0.0276208411801632
YDL100C	0	0	0.027603513174404
YHR053C	0	0	0.0275862068965517
YPR061C	0	1	0.0275862068965517
YDR226W	0	0	0.0275689223057644
YHR122W	0	0	0.0275516593613024
YNL095C	0	1	0.0275516593613024
YDR480W	0	0	0.0275344180225282
YER183C	0	0	0.0275171982489056
YPL127C	0	0	0.0275
YKL119C	0	0	0.0274828232354778
YDR330W	0	0	0.0274656679151061
YJR010W	0	0	0.0274485339987523
YIL083C	0	0	0.027431421446384
YCR019W	0	0	0.0274143302180685
YOR152C	0	1	0.0274143302180685
YDL107W	0	0	0.0273972602739726
YAL042W	0	0	0.0273802115743622
YOR036W	0	0	0.027363184079602
YDR534C	0	0	0.0273461777501554
YCR027C	0	0	0.0273291925465838
YFR017C	0	1	0.0273291925465838
YCR028C	0	0	0.0273122284295469
YKL001C	0	0	0.0272952853598015
YPR019W	0	0	0.0272783632982021
YBR171W	0	0	0.0272614622057001
YFR030W	0	0	0.0272445820433437
YJL198W	0	0	0.0272277227722772
YDR354W	0	0	0.0272108843537415
YMR002W	0	1	0.0272108843537415
YBL051C	0	0	0.0271940667490729
YLR305C	0	0	0.0271772699197035
YIL066C	0	0	0.0271604938271605
YML102W	0	0	0.027143738433066
YCR018C	0	0	0.0271270036991369
YNL257C	0	0	0.0271102895871842
YKL134C	0	0	0.0270935960591133
YGR033C	0	0	0.0270769230769231
YBR289W	0	0	0.027060270602706
YNR017W	0	0	0.0270436385986478
YNL332W	0	0	0.027027027027027
YJR040W	0	0	0.0270104358502149
YDR451C	0	0	0.0269938650306748
YBR162W-A	0	0	0.0269773145309626
YGR197C	0	0	0.0269607843137255
YFR033C	0	0	0.0269442743417024
YDL049C	0	0	0.0269277845777234
YAL005C	0	0	0.0269113149847095
YIL049W	0	0	0.0268948655256724
YDL226C	0	0	0.0268784361637141
YPR124W	0	0	0.0268620268620269
YDL089W	0	1	0.0268620268620269
YDR248C	0	1	0.0268620268620269
YBR018C	0	0	0.0268456375838926
YJR066W	0	0	0.0268292682926829
YKL163W	0	0	0.0268129189518586
YBL068W	0	0	0.0267965895249695
YBL023C	0	0	0.0267802799756543
YEL057C	0	0	0.0267639902676399
YHL034C	0	0	0.0267477203647416
YLR286C	0	0	0.0267314702308627
YDR529C	0	0	0.0267152398299939
YBR143C	0	0	0.0266990291262136
YPL232W	0	0	0.0266828380836871
YOL009C	0	0	0.0266666666666667
YHR163W	0	0	0.0266505148394912
YJL071W	0	0	0.026634382566586
YGL237C	0	0	0.0266182698124622
YLR139C	0	0	0.026602176541717
YGL035C	0	0	0.0265861027190332
YDL239C	0	0	0.0265700483091787
YOR311C	0	1	0.0265700483091787
YLL026W	0	0	0.0265540132770066
YCL001W	0	0	0.0265379975874548
YKL025C	0	0	0.0265220012055455
YGL136C	0	0	0.0265060240963855
YBR297W	0	0	0.0264900662251656
YLR248W	0	0	0.02647412755716
YOR381W	0	0	0.026458208057727
YAL010C	0	0	0.0264423076923077
YBR203W	0	0	0.0264264264264264
YLR144C	0	0	0.0264105642256903
YGL002W	0	0	0.0263947210557888
YOR220W	0	1	0.0263947210557888
YGL114W	0	0	0.026378896882494
YDR310C	0	0	0.0263630916716597
[truncated: 3,790 more rows]
