# Supplementary material for: Computationally Driven, Quantitative Experiments Discover Genes Required for Mitochondrial Biogenesis
Source: PLoS Genet. 2009 Mar 20;5(3):e1000407. doi: 10.1371/journal.pgen.1000407 (PMC2648979; doi:10.1371/journal.pgen.1000407)
Supplement: Dataset S2 — Top 100 novel ensemble predictions for additional yeast biological processes. A zip file containing 387 tab-delimited text files of the ensemble predictions for the indicated Gene Ontology Biological Process Term. (21.70 MB GZ) [file pgen.1000407.s013.gz › GO_0006643.txt]

ORF	AnnotatedToTerm?	Uncharacterized_04152007?	Precision
YHR123W	1	0	1.0
YJL062W	1	0	1.0
YJL091C	1	0	1.0
YLR459W	1	0	1.0
YNL169C	1	0	1.0
YNL263C	0	0	0.888888888888889
YER026C	1	0	0.888888888888889
YJR013W	1	0	0.888888888888889
YCR044C	1	0	0.888888888888889
YGL084C	0	0	0.8
YDR497C	0	0	0.785714285714286
YBR036C	1	0	0.785714285714286
YMR272C	1	0	0.785714285714286
YBR029C	1	0	0.785714285714286
YOR002W	0	0	0.733333333333333
YGL077C	0	0	0.705882352941177
YGR157W	1	0	0.705882352941177
YDR456W	0	0	0.666666666666667
YMR088C	0	0	0.631578947368421
YOR085W	0	0	0.608695652173913
YOR067C	0	0	0.608695652173913
YHR188C	1	0	0.608695652173913
YHL003C	1	0	0.608695652173913
YKR088C	0	0	0.583333333333333
YDL015C	0	0	0.576923076923077
YNL130C	1	0	0.576923076923077
YJL196C	0	0	0.571428571428571
YGL142C	1	0	0.571428571428571
YNL101W	0	0	0.5625
YBR243C	0	0	0.5625
YJR073C	1	0	0.5625
YPR113W	1	0	0.5625
YHR050W	0	0	0.545454545454545
YNR030W	0	0	0.529411764705882
YNL044W	0	0	0.514285714285714
YMR119W	0	0	0.5
YLR378C	0	0	0.5
YLR133W	1	0	0.5
YBR177C	0	0	0.48780487804878
YPL234C	0	0	0.48780487804878
YJL134W	1	0	0.48780487804878
YDR084C	0	0	0.476190476190476
YNL307C	0	0	0.468085106382979
YBR041W	0	0	0.468085106382979
YJR001W	0	0	0.468085106382979
YLL031C	1	0	0.468085106382979
YKL212W	1	0	0.468085106382979
YOR099W	0	0	0.458333333333333
YPL231W	0	0	0.457627118644068
YOL003C	0	0	0.457627118644068
YNL219C	0	0	0.457627118644068
YGR284C	0	0	0.457627118644068
YNL283C	0	0	0.457627118644068
YLR088W	1	0	0.457627118644068
YDR297W	1	0	0.457627118644068
YKL165C	1	0	0.457627118644068
YDR062W	1	0	0.457627118644068
YBR234C	0	0	0.457627118644068
YMR296C	1	0	0.457627118644068
YPL145C	0	0	0.45
YMR149W	0	0	0.442622950819672
YER125W	0	0	0.435483870967742
YDL128W	0	0	0.428571428571429
YER120W	0	0	0.421875
YBR086C	0	0	0.415384615384615
YGL255W	0	0	0.411764705882353
YIL048W	0	0	0.411764705882353
YDR072C	1	0	0.411764705882353
YMR054W	0	0	0.405797101449275
YBR078W	0	0	0.4
YNR016C	0	0	0.397260273972603
YFR044C	0	0	0.397260273972603
YOR149C	1	0	0.397260273972603
YJL002C	0	0	0.391891891891892
YOR092W	0	0	0.386666666666667
YLR450W	0	0	0.384615384615385
YGR149W	0	1	0.384615384615385
YJL097W	0	0	0.384615384615385
YDL052C	1	0	0.384615384615385
YOR321W	0	0	0.379746835443038
YER003C	0	0	0.376470588235294
YHR067W	0	0	0.376470588235294
YBR221C	0	0	0.376470588235294
YML051W	0	0	0.376470588235294
YGR216C	1	0	0.376470588235294
YKL008C	1	0	0.376470588235294
YML048W	0	0	0.372093023255814
YMR203W	0	0	0.370786516853933
YIL109C	0	0	0.370786516853933
YDR123C	1	0	0.370786516853933
YGR172C	0	0	0.366666666666667
YPR159W	0	0	0.362637362637363
YJR105W	0	0	0.358695652173913
YOL107W	0	1	0.358695652173913
YKL182W	0	0	0.357894736842105
YNL291C	0	0	0.357894736842105
YPL057C	1	0	0.357894736842105
YAL007C	0	0	0.354166666666667
YOL129W	0	0	0.350515463917526
YBR283C	0	0	0.346938775510204
YBR015C	0	0	0.343434343434343
YDR411C	0	0	0.34
YLR173W	0	1	0.34
YPL179W	0	0	0.339805825242718
YDR502C	0	0	0.339805825242718
YKL004W	1	0	0.339805825242718
YJL094C	0	0	0.336538461538462
YBR229C	0	0	0.333333333333333
YER119C	0	0	0.330188679245283
YER083C	0	0	0.327272727272727
YJL153C	0	0	0.327272727272727
YER043C	0	0	0.327272727272727
YPR183W	1	0	0.327272727272727
YOR270C	0	0	0.324324324324324
YDL224C	0	0	0.321428571428571
YNL197C	0	0	0.31858407079646
YHR026W	0	0	0.315789473684211
YEL002C	0	0	0.31304347826087
YJR117W	0	0	0.310344827586207
YLR132C	0	0	0.307692307692308
YBR140C	0	0	0.305084745762712
YGL012W	0	0	0.302521008403361
YOR176W	0	0	0.3
YLR191W	0	0	0.297520661157025
YGL200C	0	0	0.295081967213115
YKL176C	0	0	0.294573643410853
YHR175W	0	0	0.294573643410853
YML085C	0	0	0.294573643410853
YBR265W	1	0	0.294573643410853
YJR133W	0	0	0.294573643410853
YBL040C	0	0	0.294573643410853
YHL020C	1	0	0.294573643410853
YKL046C	0	0	0.292307692307692
YDL095W	0	0	0.290540540540541
YPR181C	0	0	0.290540540540541
YGL065C	0	0	0.290540540540541
YBL047C	0	0	0.290540540540541
YKL034W	0	0	0.290540540540541
YBL007C	0	0	0.290540540540541
YMR008C	1	0	0.290540540540541
YGL167C	0	0	0.290540540540541
YHR142W	0	0	0.290540540540541
YBR161W	1	0	0.290540540540541
YGR279C	0	0	0.290540540540541
YEL073C	0	1	0.290540540540541
YJR065C	0	0	0.290540540540541
YOR109W	1	0	0.290540540540541
YKR001C	0	0	0.290540540540541
YDR294C	1	0	0.290540540540541
YNL048W	0	0	0.290540540540541
YAL023C	0	0	0.290540540540541
YMR221C	0	1	0.290540540540541
YMR215W	0	1	0.290540540540541
YDR093W	1	0	0.290540540540541
YEL031W	0	0	0.288590604026846
YDR182W	0	0	0.286666666666667
YBR038W	0	0	0.28476821192053
YML127W	0	0	0.282894736842105
YBR023C	0	0	0.281045751633987
YOR317W	0	0	0.280254777070064
YNL322C	0	0	0.280254777070064
YLR220W	0	0	0.280254777070064
YCR034W	1	0	0.280254777070064
YGR163W	0	0	0.278481012658228
YCR075C	0	0	0.276729559748428
YDR129C	0	0	0.275449101796407
YFR051C	0	0	0.275449101796407
YJR074W	0	0	0.275449101796407
YJR015W	0	1	0.275449101796407
YOL004W	0	0	0.275449101796407
YMR079W	1	0	0.275449101796407
YJL192C	0	0	0.275449101796407
YLR083C	0	1	0.275449101796407
YMR274C	0	0	0.275449101796407
YDR503C	1	0	0.275449101796407
YOR081C	0	0	0.273809523809524
YNL045W	0	0	0.272189349112426
YGR282C	0	0	0.271676300578035
YJR118C	0	0	0.271676300578035
YOR079C	0	0	0.271676300578035
YNL106C	1	0	0.271676300578035
YOL030W	0	1	0.271676300578035
YJL186W	0	0	0.270114942528736
YPL042C	0	0	0.268571428571429
YBR127C	0	0	0.267045454545455
YDR404C	0	0	0.265957446808511
YBR159W	0	0	0.265957446808511
YJL004C	0	0	0.265957446808511
YPR028W	0	0	0.265957446808511
YPL206C	1	0	0.265957446808511
YBR080C	0	0	0.265957446808511
YHL017W	0	1	0.265957446808511
YFL039C	0	0	0.265957446808511
YAL022C	0	0	0.265957446808511
YLR241W	0	1	0.265957446808511
YER166W	1	0	0.265957446808511
YCR009C	0	0	0.265957446808511
YDL195W	0	0	0.265957446808511
YIL002C	1	0	0.265957446808511
YBR162C	0	0	0.264550264550265
YJR075W	0	0	0.263157894736842
YER141W	0	0	0.261780104712042
YBR133C	0	0	0.260416666666667
YDL193W	0	0	0.260204081632653
YOR288C	0	0	0.260204081632653
YDR205W	0	0	0.260204081632653
YKL126W	1	0	0.260204081632653
YHR132C	0	0	0.258883248730964
YNL321W	0	1	0.258883248730964
YNL071W	0	0	0.257575757575758
YBL020W	0	0	0.256281407035176
YNL326C	0	0	0.255506607929515
YNR013C	0	0	0.255506607929515
YBL102W	0	0	0.255506607929515
YMR292W	0	0	0.255506607929515
YBR199W	0	0	0.255506607929515
YNL323W	1	0	0.255506607929515
YML132W	0	0	0.255506607929515
YER105C	0	0	0.255506607929515
YNL267W	1	0	0.255506607929515
YPR138C	0	0	0.255506607929515
YLR120C	0	0	0.255506607929515
YKL157W	0	0	0.255506607929515
YMR092C	0	0	0.255506607929515
YLR144C	0	0	0.255506607929515
YNR041C	0	0	0.255506607929515
YMR205C	0	0	0.255506607929515
YEL013W	0	0	0.255506607929515
YMR006C	1	0	0.255506607929515
YDR100W	0	0	0.255506607929515
YER019W	1	0	0.255506607929515
YGR281W	0	0	0.255506607929515
YKL203C	0	0	0.255506607929515
YPL087W	1	0	0.255506607929515
YDR388W	0	0	0.255506607929515
YBR042C	1	0	0.255506607929515
YCL044C	0	0	0.255506607929515
YKL146W	0	0	0.255506607929515
YGL126W	1	0	0.255506607929515
YJR040W	0	0	0.254385964912281
YER044C	0	0	0.253275109170306
YHR181W	0	0	0.252173913043478
YEL042W	0	0	0.251082251082251
YBL082C	0	0	0.25
YBR276C	0	0	0.248927038626609
YMR030W	0	0	0.247863247863248
YHR098C	0	0	0.246808510638298
YPR176C	0	0	0.245833333333333
YPL244C	0	0	0.245833333333333
YER008C	0	0	0.245833333333333
YPR029C	0	0	0.245833333333333
YBL011W	1	0	0.245833333333333
YBL056W	0	0	0.244897959183673
YJL093C	0	0	0.244897959183673
YDR232W	0	0	0.244897959183673
YJL193W	0	1	0.244897959183673
YKR065C	0	0	0.244897959183673
YBR004C	1	0	0.244897959183673
YBR220C	0	1	0.244897959183673
YIL123W	0	0	0.24390243902439
YGL225W	0	0	0.242914979757085
YCL043C	0	0	0.241935483870968
YBR003W	0	0	0.240963855421687
YLR231C	0	0	0.24
YBL105C	0	0	0.239043824701195
YKL035W	0	0	0.238095238095238
YMR307W	0	0	0.237154150197628
YAR002C-A	0	0	0.236220472440945
YIL090W	0	0	0.235294117647059
YDR459C	0	0	0.234375
YDR044W	0	0	0.233463035019455
YHR086W	0	0	0.232558139534884
YJR008W	0	1	0.232558139534884
YBR110W	0	0	0.231660231660232
YDR518W	0	0	0.230769230769231
YBL099W	0	0	0.229885057471264
YOR070C	0	0	0.229007633587786
YGR260W	0	0	0.228136882129278
YBR216C	0	0	0.227272727272727
YML012W	0	0	0.227106227106227
YPL048W	0	0	0.227106227106227
YDR208W	0	0	0.227106227106227
YBR187W	0	1	0.227106227106227
YML052W	0	0	0.227106227106227
YBR097W	0	0	0.227106227106227
YDR284C	1	0	0.227106227106227
YMR243C	0	0	0.227106227106227
YGL001C	0	0	0.227106227106227
YDR434W	1	0	0.227106227106227
YCR084C	0	0	0.226277372262774
YML086C	0	0	0.225454545454545
YGL054C	0	0	0.22463768115942
YJL059W	0	0	0.223826714801444
YNL325C	0	0	0.223021582733813
YIR006C	0	0	0.222222222222222
YBR168W	0	0	0.221428571428571
YNL280C	0	0	0.220640569395018
YDR047W	0	0	0.219858156028369
YDL237W	0	1	0.219858156028369
YGR255C	0	0	0.219081272084806
YOL062C	0	0	0.21830985915493
YJL174W	0	0	0.217543859649123
YBL017C	0	0	0.216783216783217
YGR199W	0	0	0.21602787456446
YLR064W	0	1	0.21602787456446
YGL137W	0	0	0.215277777777778
YLR447C	0	0	0.214532871972318
YMR200W	0	0	0.213793103448276
YMR013C	0	0	0.213058419243986
YOL092W	0	1	0.213058419243986
YKL073W	0	0	0.212328767123288
YHR190W	0	0	0.21160409556314
YNL190W	0	0	0.210884353741497
YER136W	0	0	0.210169491525424
YHR113W	0	0	0.209459459459459
YMR015C	0	0	0.208754208754209
YBR163W	0	1	0.208754208754209
YOR181W	0	0	0.208053691275168
YOR307C	0	0	0.207357859531773
YNL297C	0	0	0.207236842105263
YIL030C	0	0	0.207236842105263
YBR236C	0	0	0.207236842105263
YKL104C	0	0	0.207236842105263
YNL264C	1	0	0.207236842105263
YMR238W	0	0	0.20655737704918
YOL122C	0	0	0.205882352941176
YOL020W	0	0	0.205211726384365
YNL138W	0	0	0.204545454545455
YJL005W	0	0	0.203883495145631
YJR143C	0	0	0.203821656050955
YKL019W	0	0	0.203821656050955
YMR022W	0	0	0.203821656050955
YDL226C	0	0	0.203821656050955
YNR061C	0	1	0.203821656050955
YFL025C	1	0	0.203821656050955
YHR004C	0	0	0.203174603174603
YHR079C	0	0	0.20253164556962
YLR380W	0	0	0.202492211838006
YOR175C	0	1	0.202492211838006
YDR307W	0	1	0.202492211838006
YHL048W	0	0	0.202492211838006
YBR288C	0	0	0.202492211838006
YOR254C	0	0	0.202492211838006
YML059C	1	0	0.202492211838006
YLL028W	0	0	0.202453987730061
YGL020C	0	0	0.202453987730061
YGL233W	0	0	0.202453987730061
YDL212W	0	0	0.202453987730061
YER093C	1	0	0.202453987730061
YML057W	0	0	0.201834862385321
YEL027W	0	0	0.201219512195122
YBR260C	0	0	0.200607902735562
YCR048W	0	0	0.2
YPL094C	0	0	0.199395770392749
YDL093W	0	0	0.198863636363636
YBR125C	0	1	0.198863636363636
YBL045C	0	0	0.198863636363636
YCR088W	0	0	0.198863636363636
YHR108W	0	0	0.198863636363636
YNL243W	0	0	0.198863636363636
YLR305C	1	0	0.198863636363636
YMR297W	0	0	0.198863636363636
YOL002C	0	0	0.198863636363636
YLR028C	0	0	0.198863636363636
YBR171W	0	0	0.198863636363636
YCR067C	0	0	0.198863636363636
YPL028W	0	0	0.198863636363636
YDL100C	0	0	0.198863636363636
YJR127C	0	0	0.198863636363636
YBR058C-A	1	0	0.198863636363636
YJR139C	0	0	0.198863636363636
YEL056W	0	0	0.198863636363636
YJL210W	0	0	0.198863636363636
YLR372W	1	0	0.198863636363636
YDR389W	0	0	0.198863636363636
YIL124W	1	0	0.198863636363636
YPL015C	0	0	0.198300283286119
YBR123C	0	0	0.19774011299435
YBR164C	0	0	0.197183098591549
YGL006W	0	0	0.196629213483146
YFR053C	0	0	0.196078431372549
YLR360W	0	0	0.195530726256983
YOR377W	0	0	0.194986072423398
YLR371W	0	0	0.194444444444444
YGL067W	0	0	0.193905817174515
YBR077C	0	0	0.193370165745856
YBR286W	0	0	0.192837465564738
YDL029W	0	0	0.192307692307692
YLR039C	0	0	0.191780821917808
YIL039W	0	0	0.191256830601093
YLR403W	0	0	0.190735694822888
YBR228W	0	0	0.190217391304348
YGR101W	0	0	0.18970189701897
YBR235W	0	1	0.18970189701897
YNL287W	0	0	0.189189189189189
YDR304C	0	1	0.189189189189189
YBL088C	0	0	0.188679245283019
YOR142W	0	0	0.188328912466843
YBR058C	0	0	0.188328912466843
YBR237W	0	0	0.188328912466843
YML019W	0	0	0.188328912466843
YBR207W	0	0	0.188328912466843
YAL026C	1	0	0.188328912466843
YBR272C	0	0	0.187830687830688
YML008C	0	0	0.187335092348285
YBL025W	0	0	0.186842105263158
YBR059C	0	0	0.186351706036745
YKL190W	0	0	0.18586387434555
YBL037W	0	0	0.185378590078329
YGR191W	0	0	0.185089974293059
YLR347C	0	0	0.185089974293059
YBL106C	0	0	0.185089974293059
YDL046W	0	0	0.185089974293059
YNL239W	0	0	0.185089974293059
YDR331W	1	0	0.185089974293059
YJL060W	0	0	0.184615384615385
YML075C	0	0	0.184143222506394
YEL017W	0	0	0.183673469387755
YOR084W	0	0	0.183206106870229
YOR311C	0	1	0.183206106870229
YLR246W	0	0	0.182741116751269
YOR035C	0	0	0.182278481012658
YBR205W	0	0	0.181818181818182
YCR073W-A	0	0	0.181360201511335
YLR342W	0	0	0.180904522613065
YGL022W	0	0	0.180451127819549
YDR011W	0	0	0.18
YOR153W	0	0	0.179551122194514
YLR209C	0	0	0.17910447761194
YJR121W	0	0	0.178660049627792
YJL171C	0	1	0.178660049627792
YML110C	0	0	0.178217821782178
YLR268W	0	0	0.177777777777778
YPL154C	0	0	0.177339901477833
YBR175W	0	0	0.176904176904177
YLR130C	0	0	0.176470588235294
YOL060C	0	0	0.176039119804401
YOL031C	0	0	0.175609756097561
YHR074W	0	0	0.175182481751825
YLR166C	0	0	0.174757281553398
YBR095C	0	0	0.174334140435835
YOL101C	0	0	0.173913043478261
YBR008C	0	0	0.173493975903614
YJR126C	0	0	0.173076923076923
YER023W	0	0	0.172661870503597
YLR099C	0	1	0.172661870503597
YBL061C	0	0	0.172248803827751
YBR255W	0	1	0.172248803827751
YBR273C	0	0	0.171837708830549
YLR034C	0	0	0.171428571428571
YDR358W	0	0	0.171021377672209
YOL110W	0	0	0.170616113744076
YDR264C	0	0	0.170212765957447
YOR034C	0	0	0.169811320754717
YBR210W	0	0	0.169411764705882
YBR096W	0	1	0.169411764705882
YHR007C	0	0	0.169014084507042
YBL089W	0	0	0.168618266978923
YHR042W	0	0	0.168224299065421
YLR100W	0	0	0.168181818181818
YBR002C	0	0	0.168181818181818
YJR077C	0	0	0.168181818181818
YML013W	0	0	0.168181818181818
YBL019W	0	0	0.168181818181818
YIL153W	0	0	0.168181818181818
YBL058W	0	0	0.168181818181818
YGR170W	1	0	0.168181818181818
YLR361C	0	0	0.168181818181818
YMR184W	0	0	0.168181818181818
YCR079W	0	0	0.168181818181818
YCR094W	1	0	0.168181818181818
YKL051W	0	0	0.167800453514739
YBL009W	0	0	0.167420814479638
YGL115W	0	0	0.167042889390519
YBR011C	0	0	0.166666666666667
YBR212W	0	0	0.166292134831461
YDR170C	0	0	0.165919282511211
YBR215W	0	0	0.165548098434004
YNL288W	0	0	0.165178571428571
YNL003C	0	0	0.164810690423163
YDR166C	0	0	0.164444444444444
YKL057C	0	0	0.164079822616408
YOR008C	0	0	0.163716814159292
YBR022W	0	0	0.163355408388521
YNL055C	0	0	0.162995594713656
YBR166C	0	0	0.162637362637363
YBR287W	0	1	0.162637362637363
YBL032W	0	0	0.162280701754386
YBR129C	0	0	0.161925601750547
YDR233C	0	1	0.161925601750547
YLR019W	0	0	0.161572052401747
YDR436W	0	0	0.161220043572985
YIL162W	0	0	0.160869565217391
YKL140W	0	0	0.160520607375271
YBR290W	0	0	0.16017316017316
YJR059W	0	0	0.159827213822894
YGL161C	0	0	0.15948275862069
YNL330C	0	0	0.159139784946237
YBL060W	0	1	0.159139784946237
YOR187W	0	0	0.158798283261803
YMR055C	0	0	0.158458244111349
YLR354C	0	0	0.158119658119658
YGL055W	0	0	0.157782515991471
YBR151W	0	1	0.157782515991471
YEL060C	0	0	0.157446808510638
YCL038C	0	0	0.157112526539278
YCL008C	0	0	0.156779661016949
YDR261C	0	0	0.156448202959831
YBR270C	0	1	0.156448202959831
YBR057C	0	0	0.156312625250501
YIL049W	0	0	0.156312625250501
YBL079W	0	0	0.156312625250501
YJL167W	0	0	0.156312625250501
YDR105C	0	1	0.156312625250501
YBR007C	0	1	0.156312625250501
YDL192W	0	0	0.156312625250501
YBR106W	0	0	0.156312625250501
YBR211C	0	0	0.156312625250501
YBR165W	0	0	0.156312625250501
YOR326W	0	0	0.156312625250501
YOR198C	0	0	0.156312625250501
YOR291W	0	1	0.156312625250501
YFL031W	1	0	0.156312625250501
YBR200W	0	0	0.156312625250501
YBR139W	0	0	0.156312625250501
YCL045C	0	1	0.156312625250501
YKR003W	0	0	0.156312625250501
YFR019W	1	0	0.156312625250501
YOR164C	0	1	0.156312625250501
YDR342C	0	0	0.156312625250501
YCR059C	0	0	0.156312625250501
YBR067C	0	0	0.156312625250501
YLR203C	0	0	0.156312625250501
YBR259W	0	1	0.156312625250501
YIL121W	0	0	0.156312625250501
YKL100C	0	1	0.156312625250501
YNL026W	0	0	0.156312625250501
YNL041C	0	0	0.156312625250501
YLR436C	0	0	0.156312625250501
YPL076W	1	0	0.156312625250501
YBL022C	0	0	0.156312625250501
YDR096W	1	0	0.156312625250501
YBR063C	0	1	0.156312625250501
YPL252C	0	0	0.156
YDR516C	0	0	0.155688622754491
YHR133C	0	0	0.155511811023622
YEL064C	0	0	0.155511811023622
YNL192W	0	0	0.155511811023622
YER178W	0	0	0.155511811023622
YMR251W-A	0	0	0.155511811023622
YBR264C	0	0	0.155511811023622
YDR302W	1	0	0.155511811023622
YBL006C	0	0	0.155206286836935
YLR363C	0	0	0.154901960784314
YNL238W	0	0	0.154598825831703
YLR332W	0	0	0.154296875
YDR492W	0	0	0.153996101364522
YGL039W	0	0	0.153696498054475
YBL035C	0	0	0.153398058252427
YLR113W	0	0	0.153100775193798
YIR033W	0	0	0.152804642166344
YGR227W	0	0	0.152509652509653
YNR043W	0	0	0.152215799614644
YKL150W	0	0	0.151923076923077
YKR093W	0	0	0.151631477927063
YGL002W	0	0	0.151340996168582
YGL206C	0	0	0.151051625239006
YJL212C	0	0	0.150763358778626
YPL221W	0	0	0.15047619047619
YBR108W	0	1	0.15047619047619
YCR077C	0	0	0.150190114068441
YGL094C	0	0	0.149905123339658
YMR237W	0	0	0.149621212121212
YML067C	0	0	0.149338374291115
YLR262C	0	0	0.149056603773585
YML125C	0	0	0.148775894538606
YDR137W	0	0	0.148496240601504
YMR276W	0	0	0.148217636022514
YFR041C	0	0	0.147940074906367
YLR350W	0	0	0.147663551401869
YIR022W	0	0	0.147388059701493
YNL046W	0	0	0.147113594040968
YBR293W	0	0	0.146840148698885
YNL275W	0	0	0.146567717996289
YNL008C	0	0	0.146296296296296
YMR212C	0	0	0.146025878003697
YGL040C	0	0	0.145756457564576
YLR300W	0	0	0.14548802946593
YAL060W	0	0	0.145220588235294
YDR484W	0	0	0.144954128440367
YLR208W	0	0	0.144688644688645
YMR304W	0	0	0.144424131627057
YDR251W	0	0	0.144160583941606
YML038C	0	0	0.143897996357013
YBR173C	0	0	0.143636363636364
YCL057W	0	0	0.143375680580762
YBL051C	0	0	0.143115942028986
YOL057W	0	1	0.143115942028986
YIL043C	0	0	0.142857142857143
YML070W	0	0	0.142599277978339
YBR126C	0	0	0.142342342342342
YGL192W	0	0	0.142086330935252
YHR115C	0	0	0.141831238779174
YOR014W	0	0	0.1415770609319
YIL125W	0	0	0.141323792486583
YAL042W	0	0	0.141071428571429
YBR263W	0	0	0.140819964349376
YKR046C	0	0	0.140569395017794
YBR201W	0	0	0.140319715808171
YBR204C	0	1	0.140319715808171
YBL084C	0	0	0.140070921985816
YDR483W	0	0	0.139823008849558
YNL329C	0	0	0.139575971731449
YMR264W	0	0	0.139329805996473
YBR179C	0	0	0.139084507042254
YLR056W	0	0	0.13884007029877
YNR021W	0	1	0.13884007029877
YOR245C	0	0	0.13859649122807
YIL154C	0	0	0.138353765323993
YNL271C	0	0	0.138111888111888
YDR477W	0	0	0.137870855148342
YER089C	0	0	0.137630662020906
YKL184W	0	0	0.137391304347826
YER011W	0	0	0.137152777777778
YGR077C	0	0	0.136915077989601
YLR201C	0	0	0.136678200692042
YGR166W	0	0	0.136442141623489
YBR198C	0	0	0.136206896551724
YPL227C	0	0	0.135972461273666
YHR194W	0	0	0.13573883161512
YOL081W	0	0	0.135506003430532
YBR254C	0	0	0.13527397260274
YBR217W	0	0	0.135042735042735
YOL013C	0	0	0.13481228668942
YBR289W	0	0	0.13458262350937
YOR122C	0	0	0.134353741496599
YKL207W	0	1	0.134353741496599
YBL023C	0	0	0.134125636672326
YNR008W	0	0	0.134003350083752
YBR132C	0	0	0.134003350083752
YFL037W	0	0	0.134003350083752
YJL048C	0	0	0.134003350083752
YBR020W	0	0	0.134003350083752
YMR208W	0	0	0.134003350083752
YPR198W	0	0	0.134003350083752
YKR031C	1	0	0.134003350083752
YBR233W	0	1	0.134003350083752
YKL174C	0	0	0.133884297520661
YHR110W	0	0	0.133884297520661
YAL058W	0	0	0.133884297520661
YFL038C	0	0	0.133884297520661
YMR123W	0	0	0.133884297520661
YOR230W	0	0	0.133884297520661
YJR131W	0	0	0.133884297520661
YJR103W	1	0	0.133884297520661
YDR410C	0	0	0.133663366336634
YFR021W	0	0	0.133443163097199
YML120C	0	0	0.133223684210526
YFR015C	0	0	0.133004926108374
YMR214W	0	0	0.132786885245902
YHR171W	0	0	0.132569558101473
YAL030W	0	0	0.132352941176471
YBR055C	0	0	0.132137030995106
YBL057C	0	0	0.131921824104235
YBR274W	0	0	0.131707317073171
YDR270W	0	0	0.131493506493506
YLR104W	0	1	0.131493506493506
YBL063W	0	0	0.13128038897893
YAL016W	0	0	0.131067961165049
YNL085W	0	0	0.130856219709208
YJL068C	0	0	0.130645161290323
YBR024W	0	0	0.130434782608696
YLL043W	0	0	0.130225080385852
YDR376W	0	0	0.130016051364366
YPR191W	0	0	0.129952456418384
YIL076W	0	0	0.129952456418384
YBL067C	0	1	0.129952456418384
YOR010C	0	0	0.129952456418384
YOR316C	0	0	0.129952456418384
YBR162W-A	0	0	0.129952456418384
YBR131W	0	0	0.129952456418384
YMR261C	0	0	0.129952456418384
YOR049C	1	0	0.129952456418384
YFR047C	0	0	0.129746835443038
YJL154C	0	0	0.129541864139021
YBR219C	0	1	0.129541864139021
YDR320C	0	0	0.129337539432177
YKL127W	0	0	0.129133858267717
YGL186C	0	0	0.128930817610063
YER018C	0	0	0.1287284144427
YMR152W	0	0	0.128526645768025
YDR528W	0	0	0.128325508607199
YDR126W	0	0	0.128125
YHR101C	0	0	0.12792511700468
YBL046W	0	0	0.127725856697819
YNL183C	0	0	0.127527216174184
YJL095W	0	0	0.127329192546584
YOL076W	0	0	0.127131782945736
YCR017C	0	0	0.126934984520124
YCL017C	0	0	0.126738794435858
YOR103C	0	0	0.126543209876543
YGR038W	0	0	0.126348228043143
YBR121C	0	0	0.126153846153846
YBR017C	0	0	0.125960061443932
YDL188C	0	0	0.125766871165644
YBL010C	0	1	0.125766871165644
YJL026W	0	0	0.125574272588055
YBL050W	0	0	0.125553914327917
YCR011C	0	0	0.125553914327917
YBR136W	0	0	0.125553914327917
YML078W	0	0	0.125553914327917
YKR089C	0	0	0.125553914327917
YPL041C	0	0	0.125553914327917
YIL088C	0	0	0.125553914327917
YKR027W	0	0	0.125553914327917
YMR162C	1	0	0.125553914327917
YBR176W	0	0	0.125553914327917
YDL134C	0	0	0.125553914327917
YJR091C	0	0	0.125553914327917
YML102W	0	0	0.125553914327917
YGR060W	0	0	0.125553914327917
YJR116W	0	1	0.125553914327917
YCR008W	0	0	0.125553914327917
YBR261C	0	1	0.125553914327917
YAL053W	0	0	0.125553914327917
YMR210W	0	0	0.125553914327917
YPL067C	0	1	0.125553914327917
YIL034C	0	0	0.125553914327917
YLR242C	1	0	0.125553914327917
YNL027W	0	0	0.125553914327917
YBR016W	0	0	0.125553914327917
YDR046C	0	0	0.125553914327917
YDR156W	0	0	0.125553914327917
YKR067W	1	0	0.125553914327917
YNL257C	0	0	0.125368731563422
YOL082W	0	0	0.125184094256259
YLR188W	0	0	0.125181950509461
YBR135W	0	0	0.125181950509461
YNR035C	0	0	0.125181950509461
YDR298C	0	0	0.125181950509461
YOR273C	0	0	0.125181950509461
YKL175W	0	0	0.125181950509461
YCR069W	0	1	0.125181950509461
YLR429W	0	0	0.125181950509461
YOR171C	1	0	0.125181950509461
YGR089W	0	0	0.125
YFR024C-A	0	0	0.124818577648766
YDL022W	0	0	0.12463768115942
YOR204W	0	0	0.124457308248915
YPL128C	0	0	0.124277456647399
YDR414C	0	0	0.124098124098124
YHR083W	0	0	0.123919308357349
YDR345C	0	0	0.123741007194245
YDR400W	0	0	0.123563218390805
YDR407C	0	0	0.12338593974175
YMR042W	0	0	0.123209169054441
YEL024W	0	0	0.123032904148784
YDR352W	0	1	0.123032904148784
YHR092C	0	0	0.122857142857143
YDR293C	0	0	0.122681883024251
YNL159C	0	0	0.122507122507123
YPL176C	0	0	0.122332859174964
YBR084W	0	0	0.122159090909091
YML101C	0	1	0.122159090909091
YHR072W	0	0	0.121985815602837
YER053C	0	0	0.121813031161473
YDL142C	0	0	0.121640735502122
YIL023C	0	0	0.121468926553672
YGL027C	0	0	0.1212976022567
YBR257W	0	0	0.12112676056338
YBR225W	0	1	0.12112676056338
YLL015W	0	0	0.120956399437412
YKL038W	0	0	0.120786516853933
YBR246W	0	1	0.120786516853933
YLL023C	0	1	0.120786516853933
YPL119C	0	0	0.120617110799439
YNR047W	0	0	0.120448179271709
YJR066W	0	0	0.12027972027972
YLR248W	0	0	0.120111731843575
YER005W	0	0	0.119944211994421
YDL145C	0	0	0.119777158774373
YDR276C	0	0	0.119610570236439
YML115C	0	0	0.119444444444444
YNL327W	0	0	0.119278779472954
YPR114W	0	1	0.119278779472954
YJL042W	0	0	0.119113573407202
YNR055C	0	0	0.118948824343015
YBR196C	0	0	0.11878453038674
YNL073W	0	0	0.118620689655172
YLR141W	0	0	0.118457300275482
YMR246W	0	0	0.118294360385144
YPL218W	0	0	0.118131868131868
YBL091C	0	0	0.117969821673525
YLR370C	0	0	0.117808219178082
YJL099W	0	0	0.117647058823529
YGL256W	0	0	0.117486338797814
YBR103W	0	0	0.117326057298772
YAL040C	0	0	0.11716621253406
YJR062C	0	0	0.117006802721088
YBR258C	0	0	0.116847826086957
YDL141W	0	0	0.116689280868385
YHR001W	0	0	0.116531165311653
YBL055C	0	0	0.11637347767253
YIL033C	0	0	0.116216216216216
YBR252W	0	0	0.116059379217274
YFL041W	0	0	0.115902964959569
YLR304C	0	0	0.115746971736205
YNL051W	0	0	0.115591397849462
YML126C	0	0	0.115436241610738
YOR087W	0	0	0.115334207077326
YKR068C	0	0	0.115334207077326
YIL005W	0	0	0.115334207077326
YKR019C	0	0	0.115334207077326
YPR121W	0	0	0.115334207077326
YJL164C	0	0	0.115334207077326
YNL131W	0	0	0.115334207077326
YDL185W	0	0	0.115334207077326
YBR185C	0	0	0.115334207077326
YOR336W	0	0	0.115334207077326
YPL270W	0	0	0.115334207077326
YBR094W	0	1	0.115334207077326
YMR110C	0	0	0.115334207077326
YFL036W	0	0	0.115334207077326
YNL231C	0	0	0.115334207077326
YBR070C	0	0	0.115334207077326
YBR183W	1	0	0.115334207077326
YMR068W	0	0	0.115334207077326
YOL011W	1	0	0.115334207077326
YBL068W	0	0	0.115183246073298
YGR177C	0	0	0.115032679738562
YBR102C	0	0	0.114882506527415
YEL040W	0	0	0.114732724902216
YDR519W	0	1	0.114732724902216
YGL198W	0	0	0.114583333333333
YPR024W	0	0	0.11443433029909
YGR184C	0	0	0.114285714285714
YNL127W	0	0	0.114137483787289
YKL103C	0	0	0.113989637305699
YDR238C	0	0	0.113842173350582
YBR192W	0	0	0.113695090439276
YBR172C	0	0	0.113548387096774
YPL203W	0	0	0.11340206185567
YGR244C	0	0	0.113256113256113
YGR178C	0	0	0.113110539845758
YMR029C	0	0	0.112965340179718
YIL068C	0	0	0.112820512820513
YBR170C	0	0	0.112676056338028
YDR204W	0	0	0.112531969309463
YFL033C	0	0	0.112388250319285
YBR001C	0	0	0.112244897959184
YLR258W	0	0	0.112101910828025
YBL004W	0	0	0.111959287531807
YCR002C	0	0	0.111817026683609
YCR061W	0	0	0.111675126903553
YJL172W	0	0	0.111533586818758
YMR139W	0	0	0.111392405063291
YGL197W	0	0	0.111251580278129
YJL158C	0	0	0.111111111111111
YML130C	0	0	0.110970996216898
YBL104C	0	1	0.110970996216898
YOR347C	0	0	0.110831234256927
YPR128C	0	0	0.110691823899371
YKL213C	0	0	0.110552763819095
YBR227C	0	1	0.110552763819095
YDR275W	0	1	0.110552763819095
YBL107C	0	1	0.110552763819095
YNL167C	0	0	0.110414052697616
YMR313C	0	0	0.110275689223058
YGR254W	0	0	0.110137672090113
YLR098C	0	0	0.11
YMR109W	0	0	0.109862671660424
YDR443C	0	0	0.109725685785536
YFL048C	0	0	0.10958904109589
YBR122C	0	0	0.109452736318408
YGL104C	0	0	0.109316770186335
YGR263C	0	1	0.109316770186335
YOR299W	0	0	0.109181141439206
YGL063W	0	0	0.1090458488228
YMR202W	0	0	0.108910891089109
YJL143W	0	0	0.108776266996292
YJR033C	0	0	0.108641975308642
YDL080C	0	0	0.108508014796547
YBL041W	0	0	0.108374384236453
YNR032W	0	0	0.108333333333333
YMR071C	0	0	0.108333333333333
YBL008W	0	0	0.108333333333333
YKL062W	0	0	0.108333333333333
YJR106W	0	0	0.108333333333333
YBL038W	0	0	0.108333333333333
YNL156C	0	0	0.108333333333333
YGR175C	0	0	0.108333333333333
YBL080C	0	0	0.108333333333333
YOR160W	0	0	0.108333333333333
YLR180W	0	0	0.108333333333333
YDR452W	0	0	0.108333333333333
YEL022W	0	0	0.108333333333333
YER144C	0	0	0.108333333333333
YGR261C	0	0	0.108333333333333
YLR418C	0	0	0.108333333333333
YIL042C	0	0	0.108333333333333
YOR380W	0	0	0.108333333333333
YLR324W	0	0	0.108333333333333
YMR281W	1	0	0.108333333333333
YNL161W	0	0	0.108333333333333
YIL111W	0	0	0.108333333333333
YLR426W	0	0	0.108333333333333
YER095W	0	0	0.108333333333333
YCL052C	1	0	0.108333333333333
YLR116W	0	0	0.108333333333333
YHR039C	0	0	0.108333333333333
YPL006W	1	0	0.108333333333333
YPL031C	0	0	0.10820451843044
YLL040C	0	0	0.108076009501188
YOR374W	0	0	0.107947805456702
YBR271W	0	0	0.107854630715123
YMR305C	0	0	0.107854630715123
YGR096W	0	0	0.107854630715123
YMR010W	0	0	0.107854630715123
YLR337C	0	0	0.107854630715123
YBR193C	0	0	0.107854630715123
YGL038C	0	0	0.107854630715123
YAR003W	0	0	0.107854630715123
YOR065W	0	0	0.107854630715123
YLR386W	1	0	0.107854630715123
YPL262W	0	0	0.107728337236534
YHR183W	0	0	0.107602339181287
YBR167C	0	0	0.107476635514019
YBL091C-A	0	1	0.107476635514019
YBR073W	0	0	0.107351225204201
YGL229C	0	0	0.107226107226107
YIL135C	0	0	0.107101280558789
YJR047C	0	0	0.106976744186047
YGR189C	0	0	0.1068524970964
YGR218W	0	0	0.106728538283063
YHR012W	0	0	0.106604866743917
YLR023C	0	0	0.106481481481481
YJL034W	0	0	0.10635838150289
YCR037C	0	0	0.106235565819861
YBR268W	0	0	0.106113033448674
YIR037W	0	0	0.105990783410138
YDR074W	0	0	0.105868814729574
YPR184W	0	0	0.105747126436782
YKR004C	0	0	0.105625717566016
YDR247W	0	0	0.105504587155963
YNL079C	0	0	0.105383734249714
YER177W	0	0	0.105263157894737
YML072C	0	1	0.105263157894737
YBR033W	0	1	0.105263157894737
YPR156C	0	0	0.105142857142857
YOL103W	0	0	0.105022831050228
YLR270W	0	0	0.104903078677309
YDR315C	0	0	0.104783599088838
YBL015W	0	0	0.104664391353811
YNL251C	0	0	0.104545454545455
YKL064W	0	0	0.104426787741203
YLL058W	0	0	0.104308390022676
YMR060C	0	0	0.104190260475651
YPL095C	0	0	0.104143337066069
YDR368W	0	0	0.104143337066069
YMR056C	0	0	0.104143337066069
YDR178W	0	0	0.104143337066069
YIL056W	0	0	0.104143337066069
YEL043W	0	1	0.104143337066069
YNR017W	0	0	0.104143337066069
YCR028C	0	0	0.104143337066069
YDL006W	0	0	0.104143337066069
YBL001C	0	0	0.104143337066069
YLR260W	1	0	0.104143337066069
YDR343C	0	0	0.104026845637584
YMR155W	0	1	0.104026845637584
YKL141W	0	0	0.10391061452514
YBL052C	0	0	0.103794642857143
YER010C	0	1	0.103794642857143
YML029W	0	0	0.103678929765886
YDR027C	0	0	0.103563474387528
YKR066C	0	0	0.103448275862069
YDR508C	0	0	0.103333333333333
YDR350C	0	0	0.103218645948946
YLR346C	0	0	0.10310421286031
YLR413W	0	1	0.10310421286031
YDL018C	0	0	0.102990033222591
YPR079W	0	0	0.10287610619469
YJL141C	0	0	0.102762430939227
YLL006W	0	0	0.102649006622517
YMR148W	0	1	0.102649006622517
YMR250W	0	0	0.102535832414553
YBL030C	0	0	0.102422907488987
YPL246C	0	1	0.102422907488987
YBR085W	0	0	0.102310231023102
YPR036W	0	0	0.102197802197802
YEL058W	0	0	0.102085620197585
YGL187C	0	0	0.101973684210526
YMR104C	0	0	0.101861993428258
YNL298W	0	0	0.101750547045952
YBR143C	0	0	0.101639344262295
YMR293C	0	0	0.101528384279476
YBR275C	0	0	0.101417666303162
YDR384C	0	0	0.101307189542484
YOL105C	0	0	0.101196953210011
YJL053W	0	0	0.101086956521739
YBR062C	0	1	0.101086956521739
YKL007W	0	0	0.100977198697068
YBR069C	0	0	0.100867678958785
YBR160W	0	0	0.100758396533044
YKL020C	0	0	0.100649350649351
YLL001W	0	0	0.100540540540541
YOR165W	0	0	0.100431965442765
YKL013C	0	0	0.100323624595469
YPR021C	0	0	0.100215517241379
YGR035C	0	1	0.100215517241379
YBR197C	0	1	0.100215517241379
YBR153W	0	0	0.10010764262648
YIL006W	0	0	0.1
YOR162C	0	0	0.0998925886143931
YCL051W	0	0	0.0997854077253219
YOR016C	0	0	0.0996784565916399
YLR134W	0	0	0.0995717344753747
YBR214W	0	0	0.0994652406417112
YDR148C	0	0	0.0993589743589744
YFL018C	0	0	0.0992529348986126
YJR161C	0	1	0.0992529348986126
YDL181W	0	0	0.0991561181434599
YBR066C	0	0	0.0991561181434599
YPL214C	0	0	0.0991561181434599
YJL073W	0	0	0.0991561181434599
YFL005W	0	0	0.0991561181434599
YCL040W	0	0	0.0991561181434599
YGR125W	0	1	0.0991561181434599
YOR329C	0	0	0.0991561181434599
YLR121C	0	0	0.0991561181434599
YNR033W	0	0	0.0991561181434599
YMR080C	0	0	0.0991561181434599
YGR143W	1	0	0.0991561181434599
YLR389C	0	0	0.0990516332982086
YHR178W	0	0	0.0989473684210526
YNL320W	0	1	0.0989473684210526
YAL031C	0	0	0.0988433228180862
YNL052W	0	0	0.0987394957983193
YPL224C	0	0	0.0986358866736621
YOR155C	0	0	0.0985324947589098
YNL300W	0	1	0.0985324947589098
YBR039W	0	0	0.0984293193717277
YBR005W	0	0	0.098326359832636
YBR141C	0	1	0.098326359832636
YER016W	0	0	0.0982419855222337
YOL059W	0	0	0.0982419855222337
YPL274W	0	0	0.0982419855222337
YNL098C	0	0	0.0982419855222337
YKL148C	0	0	0.0982419855222337
YJR006W	0	0	0.0982419855222337
YLL048C	0	0	0.0982419855222337
YPR160W	0	0	0.0982419855222337
YDR277C	0	0	0.0982419855222337
YGR032W	0	0	0.0982419855222337
YLR240W	1	0	0.0982419855222337
YPR055W	0	0	0.0981404958677686
YOL016C	0	0	0.0980392156862745
YOR161C	0	1	0.0980392156862745
YER064C	0	0	0.0979381443298969
YHR051W	0	0	0.0978372811534501
YAL020C	0	0	0.0977366255144033
YER017C	0	0	0.0976361767728674
YJR010C-A	0	0	0.0975359342915811
YGR009C	0	0	0.0974358974358974
YBL101C	0	0	0.0973360655737705
YDR039C	0	0	0.0972364380757421
YPL184C	0	1	0.0972364380757421
YDL019C	0	0	0.0971370143149284
YML068W	0	0	0.0970377936670072
YNL094W	0	0	0.0969387755102041
YMR004W	0	0	0.0968399592252803
YOR301W	0	0	0.0967413441955193
YEL001C	0	1	0.0967413441955193
YMR247C	0	0	0.0966429298067141
YCL033C	0	0	0.0965447154471545
YCL025C	0	0	0.0964467005076142
YGL051W	0	0	0.0963488843813387
YDR326C	0	0	0.0962512664640324
YBR082C	0	0	0.0961538461538462
YER004W	0	1	0.0961538461538462
YBR119W	0	0	0.096056622851365
YPL155C	0	0	0.095959595959596
YGL127C	0	0	0.0958627648839556
YBR239C	0	1	0.0958627648839556
YDR099W	0	0	0.0957661290322581
YPL120W	0	0	0.0956696878147029
YNL087W	0	1	0.0956696878147029
YMR087W	0	0	0.0955734406438632
YIL140W	0	0	0.0954773869346734
YDR028C	0	0	0.0953815261044177
YNR026C	0	0	0.0952858575727182
YLR085C	0	0	0.095190380761523
YHR016C	0	0	0.0950950950950951
YML104C	0	0	0.095
YJL183W	0	0	0.0949050949050949
YER027C	0	0	0.094810379241517
YKL135C	0	0	0.094715852442672
YNR001C	0	0	0.0946215139442231
YGL213C	0	0	0.0945273631840796
YFL009W	0	0	0.0944333996023857
YMR218C	0	0	0.0943396226415094
YPL115C	0	0	0.0942460317460317
YBR081C	0	0	0.0941526263627354
YOR178C	0	0	0.0940594059405941
YPL132W	0	0	0.0939663699307616
YGR099W	0	0	0.0938735177865613
YOR251C	0	1	0.0938735177865613
YOL151W	0	0	0.0937808489634748
YBR061C	0	0	0.0936883629191322
YDR479C	0	0	0.0935960591133005
YDR435C	0	0	0.093503937007874
YPL163C	0	0	0.0934119960668633
YBL014C	0	0	0.0933202357563851
YDR089W	0	0	0.0932286555446516
YGL095C	0	0	0.0931372549019608
YKL130C	0	0	0.0930460333006856
YPL259C	0	0	0.0929549902152642
YNL049C	0	0	0.0928641251221896
YEL034W	0	0	0.0927734375
YDL230W	0	0	0.0926829268292683
YHR158C	0	0	0.0925925925925926
YGR019W	0	0	0.0925024342745862
YGR036C	0	0	0.0924124513618677
YDR141C	0	0	0.0923226433430515
YJL159W	0	0	0.0922330097087379
YBL031W	0	1	0.0922330097087379
YBR298C	0	0	0.0921435499515034
YBR242W	0	1	0.0921435499515034
YDR077W	0	0	0.0920542635658915
YKL080W	0	0	0.0919651500484027
YNL241C	0	0	0.0918762088974855
YOR173W	0	0	0.0917874396135266
YLR396C	0	0	0.0916988416988417
YDR144C	0	0	0.0916104146576663
YGR046W	0	0	0.0915221579961464
YGR121C	0	0	0.0914340712223292
YKR028W	0	0	0.0913461538461538
YJL163C	0	1	0.0913461538461538
YEL047C	0	0	0.0912584053794428
YJL156C	0	0	0.0911708253358925
YOL136C	0	0	0.0910834132310642
YKL085W	0	0	0.0909961685823755
YLR443W	0	0	0.0909090909090909
YDR517W	0	0	0.0908221797323136
YPR131C	0	0	0.0907354345749761
YPL010W	0	0	0.0906488549618321
YKL185W	0	0	0.0905624404194471
YML117W	0	0	0.0904761904761905
YER155C	0	0	0.0903901046622265
YJR005W	0	0	0.0903041825095057
YPR026W	0	0	0.0902184235517569
YNL025C	0	0	0.0901328273244782
YOL049W	0	0	0.0900473933649289
YOR137C	0	0	0.0899621212121212
YAL002W	0	0	0.0898770104068117
YDR422C	0	0	0.0897920604914934
YGL037C	0	0	0.0897072710103872
YDR055W	0	0	0.089622641509434
YER113C	0	1	0.089622641509434
YLR189C	0	0	0.0895381715362865
YGR286C	0	0	0.0894538606403013
YPR147C	0	1	0.0894538606403013
YOR197W	0	0	0.0893697083725306
YNR006W	0	0	0.0892857142857143
YNL135C	0	0	0.0892018779342723
YPR149W	0	0	0.0891181988742964
YDR335W	0	0	0.0890346766635426
YBR203W	0	0	0.0889513108614232
YLL019C	0	0	0.0888681010289991
YIL077C	0	0	0.088785046728972
YBR188C	0	0	0.0887021475256769
YGL238W	0	0	0.0886194029850746
YBR087W	0	0	0.0885368126747437
YOL001W	0	0	0.0884543761638734
YNL317W	0	0	0.0883720930232558
YGR014W	0	0	0.0882899628252788
YMR302C	0	0	0.0882079851439183
YJR088C	0	1	0.0882079851439183
YBR245C	0	0	0.088126159554731
YLR454W	0	1	0.088126159554731
YCR012W	0	0	0.0880444856348471
YKL129C	0	0	0.087962962962963
YJL083W	0	0	0.087881591119334
YGL215W	0	0	0.0878003696857671
YLR087C	0	0	0.087719298245614
YLR299W	0	0	0.0876383763837638
YGR141W	0	0	0.0875576036866359
YNL074C	0	0	0.0874769797421731
YOL063C	0	0	0.0873965041398344
YIL155C	0	0	0.0873161764705882
YLR176C	0	0	0.0872359963269054
YHR165C	0	0	0.0871559633027523
YGR008C	0	0	0.0870760769935839
YCL050C	0	0	0.086996336996337
YDL125C	0	0	0.0869167429094236
YBL036C	0	0	0.086837294332724
YCR023C	0	1	0.086837294332724
YLR153C	0	0	0.0867579908675799
YPL137C	0	0	0.0866788321167883
YML058W	0	0	0.0865998176845943
YDR235W	0	0	0.0865209471766849
YGR026W	0	1	0.0865209471766849
YHR061C	0	0	0.086442220200182
YHR037W	0	0	0.0863636363636364
YBL076C	0	0	0.0862851952770209
YGL140C	0	1	0.0862851952770209
YGR295C	0	1	0.0862851952770209
YAL012W	0	0	0.0862068965517241
YNL172W	0	0	0.086128739800544
YMR216C	0	0	0.0860507246376812
YJR019C	0	0	0.085972850678733
YMR220W	0	0	0.0859167404782994
YOR125C	0	0	0.0859167404782994
YOR132W	0	0	0.0859167404782994
YDR212W	0	0	0.0859167404782994
YEL062W	0	0	0.0859167404782994
YMR222C	0	1	0.0859167404782994
YJL101C	0	0	0.0859167404782994
YMR161W	0	0	0.0859167404782994
YOR152C	0	1	0.0859167404782994
YIR021W	0	0	0.0859167404782994
YOL088C	0	0	0.0859167404782994
YGR086C	0	0	0.0859167404782994
YJR031C	0	0	0.0859167404782994
YIL041W	0	1	0.0859167404782994
YLR163C	0	0	0.0859167404782994
YAL043C	0	0	0.0859167404782994
YJL029C	0	0	0.0859167404782994
YDR451C	0	0	0.0859167404782994
YDR147W	1	0	0.0859167404782994
YKL025C	0	0	0.0859167404782994
YDL078C	0	0	0.0859167404782994
YPR155C	0	0	0.0859167404782994
YPR019W	0	0	0.0859167404782994
YOR320C	0	0	0.0859167404782994
YNL020C	0	0	0.0859167404782994
YFR018C	0	1	0.0859167404782994
YDL086W	0	1	0.0859167404782994
YMR105C	0	0	0.0859167404782994
YGR202C	1	0	0.0859167404782994
YGR194C	0	0	0.0858407079646018
YNL258C	0	0	0.0857648099027409
YPL004C	0	0	0.0856890459363958
YEL011W	0	0	0.0856134157105031
YCR026C	0	0	0.0855379188712522
YBR109C	0	0	0.0854625550660793
YJL047C	0	0	0.085387323943662
YHL028W	0	0	0.0853122251539138
YLR395C	0	0	0.0852372583479789
YER154W	0	0	0.0851624231782265
YDR231C	0	0	0.0850877192982456
YOL147C	0	0	0.0850131463628396
YBR074W	0	1	0.0850131463628396
YMR231W	0	0	0.084938704028021
YJL092W	0	0	0.0848643919510061
YJR051W	0	0	0.0847902097902098
YJL137C	0	0	0.0847161572052402
YDL234C	0	0	0.0846422338568935
YOR327C	0	0	0.0845684394071491
YBR202W	0	0	0.0844947735191638
YPL195W	0	0	0.0844212358572672
YIL031W	0	0	0.0843478260869565
YDR146C	0	0	0.0842745438748914
YOL096C	0	0	0.0842013888888889
YOR043W	0	0	0.084192439862543
YJL121C	0	0	0.084192439862543
YLR382C	0	0	0.084192439862543
YLR266C	0	0	0.084192439862543
YGL023C	0	0	0.084192439862543
YOL018C	0	0	0.084192439862543
YPL023C	0	0	0.084192439862543
YJL039C	0	0	0.084192439862543
YKL219W	0	1	0.084192439862543
YLR207W	0	0	0.084192439862543
YCL034W	0	0	0.084192439862543
YPR063C	0	1	0.084192439862543
YGL252C	0	0	0.084192439862543
YPL110C	1	0	0.084192439862543
YOL061W	0	0	0.0841201716738197
YLR194C	0	0	0.0840480274442539
YPR091C	0	1	0.0840480274442539
YDR236C	0	0	0.0839760068551842
YDL137W	0	0	0.0839041095890411
YPR095C	0	0	0.0838323353293413
YDL238C	0	0	0.0837606837606838
YBR111C	0	1	0.0837606837606838
YPL036W	0	0	0.0836891545687447
YGR289C	0	0	0.083617747440273
YIL094C	0	0	0.0835464620630861
YJR044C	0	0	0.0834752981260647
YKL093W	0	0	0.0834042553191489
YLR345W	0	0	0.0833333333333333
YNR036C	0	0	0.0832625318606627
YPL215W	0	0	0.0831918505942275
YOR324C	0	0	0.0831212892281595
YKL119C	0	0	0.0830508474576271
YHL030W	0	0	0.0829805249788315
YDR135C	0	0	0.0829103214890017
YGR271W	0	0	0.0828402366863905
YBR279W	0	0	0.0827702702702703
YGR204W	0	0	0.0827004219409283
YMR035W	0	0	0.0826306913996627
YJL077C	0	1	0.0826306913996627
YGR292W	0	0	0.0825610783487784
YDR481C	0	0	0.0824915824915825
YLR286C	0	0	0.0824222035323802
YIL146C	0	0	0.0823529411764706
YLR046C	0	1	0.0823529411764706
YER118C	0	0	0.0822837951301427
YKR054C	0	0	0.0822147651006711
YEL004W	0	0	0.0821458507963118
YCL001W	0	0	0.0820770519262982
YDR038C	0	0	0.0820083682008368
YPR154W	0	0	0.0819397993311037
YMR153W	0	0	0.0818713450292398
YML121W	0	0	0.0818030050083473
YGL133W	0	0	0.0817347789824854
YKL204W	0	0	0.0816666666666667
YDL174C	0	0	0.0815986677768526
YJL080C	0	0	0.0815485996705107
YGL160W	0	1	0.0815485996705107
YGL139W	0	0	0.0815485996705107
YMR043W	0	0	0.0815485996705107
YPR005C	0	0	0.0815485996705107
YPL040C	0	0	0.0815485996705107
YBL074C	0	0	0.0815485996705107
YBR037C	0	0	0.0815485996705107
YGL003C	0	0	0.0815485996705107
YML035C	0	0	0.0815485996705107
YPL075W	0	0	0.0815485996705107
YBR281C	0	0	0.0815485996705107
YPL180W	0	0	0.0815485996705107
YKR053C	1	0	0.0815485996705107
YGR257C	0	0	0.0814814814814815
YOL026C	0	0	0.0814332247557003
YLL041C	0	0	0.0814332247557003
YHR002W	0	0	0.0814332247557003
YHL032C	0	0	0.0814332247557003
YNR075W	0	0	0.0814332247557003
YHR028C	0	0	0.0814332247557003
YDL140C	0	0	0.0814332247557003
YCR024C-A	0	0	0.0814332247557003
YDR255C	0	0	0.0814332247557003
YIL129C	0	0	0.0814332247557003
YJL044C	0	0	0.0814332247557003
YER183C	0	0	0.0814332247557003
YMR298W	1	0	0.0814332247557003
YOL137W	0	1	0.0814332247557003
YML034W	0	0	0.081366965012205
YML031W	0	0	0.0813008130081301
YOR030W	0	0	0.0812347684809098
YER078C	0	0	0.0811688311688312
YDL077C	0	0	0.08110300081103
YNL125C	0	0	0.0810372771474878
YNL037C	0	0	0.0809716599190283
YKR090W	0	0	0.0809061488673139
YLR092W	0	0	0.0808407437348424
YHR104W	0	0	0.0807754442649435
YMR173W	0	0	0.0807102502017756
YML023C	0	0	0.0806451612903226
YIL095W	0	0	0.08058017727639
YPL069C	0	0	0.0805152979066023
YDL231C	0	0	0.080450522928399
YJL165C	0	0	0.0803858520900322
YAL021C	0	0	0.0803212851405622
YIR002C	0	0	0.0802568218298555
YNL158W	0	0	0.0801924619085806
YBR043C	0	0	0.0801282051282051
YPR081C	0	0	0.0800951625693894
YBR155W	0	0	0.0800951625693894
YER122C	0	0	0.0800951625693894
YFR009W	0	0	0.0800951625693894
YOR115C	0	0	0.0800951625693894
YPR067W	0	0	0.0800951625693894
YDL143W	0	0	0.0800951625693894
YBR149W	0	0	0.0800951625693894
YER167W	0	0	0.0800951625693894
YDR498C	0	0	0.0800951625693894
YOR297C	0	0	0.0800951625693894
YIL027C	0	1	0.0800951625693894
YGR134W	0	0	0.0800951625693894
YPR140W	1	0	0.0800951625693894
YCR065W	0	0	0.0800316957210777
YPR185W	0	0	0.0799683293745051
YDR108W	0	0	0.0799050632911392
YBR251W	0	0	0.0798418972332016
YPL265W	0	0	0.0797788309636651
YOR250C	0	0	0.079715864246251
YNR044W	0	0	0.0796529968454259
YOR219C	0	0	0.0795902285263987
YLR330W	0	0	0.0795275590551181
YJL003W	0	0	0.0794649881982691
YGL202W	0	0	0.0794025157232704
YKL192C	0	0	0.0793401413982718
YGR217W	0	0	0.0792778649921507
YHR186C	0	0	0.0792156862745098
YPL084W	0	0	0.079153605015674
YDR189W	0	0	0.0790916209866876
YMR150C	0	0	0.0790297339593114
YDL160C	0	0	0.0789679437060203
YIL145C	0	0	0.07890625
YOR140W	0	0	0.0788446526151444
YHR043C	0	0	0.078783151326053
YBR068C	0	0	0.0787217459080281
YBR195C	0	0	0.0786604361370716
YKL194C	0	0	0.0785992217898833
YPL219W	0	0	0.0785381026438569
YBR244W	0	0	0.0784770784770785
YNR059W	0	0	0.078416149068323
YNR034W	0	0	0.078355314197052
YKR058W	0	0	0.0782945736434109
YDR221W	0	0	0.0782339271882262
YJL139C	0	0	0.0781733746130031
YKR039W	0	0	0.0781129156999227
YNL278W	0	0	0.0780525502318393
YDL126C	0	0	0.077992277992278
YKL096W	0	0	0.0779320987654321
YNL012W	0	0	0.0778720123361604
YGR256W	0	0	0.0778120184899846
YNR039C	0	0	0.077752117013087
YER088C	0	0	0.0776923076923077
YMR102C	0	1	0.0776923076923077
YHR008C	0	0	0.0776325903151422
YBR060C	0	0	0.0775729646697389
YMR089C	0	0	0.0775134305448964
YAL017W	0	0	0.0774539877300613
YHR082C	0	0	0.0773946360153257
YPR105C	0	0	0.0773353751914242
YMR129W	0	0	0.0772762050497322
YKL154W	0	0	0.077217125382263
YGR186W	0	0	0.0771581359816654
YHR103W	0	0	0.0770992366412214
YJL178C	0	0	0.0770404271548436
YIR038C	0	0	0.0769817073170732
YKR052C	0	0	0.0769230769230769
YDR090C	0	1	0.0769230769230769
YKR042W	0	0	0.0768645357686454
YGR028W	0	0	0.0768060836501901
YML100W	0	0	0.0767477203647416
YPL188W	0	0	0.0766894457099468
YCL009C	0	0	0.0766312594840668
YGL257C	0	0	0.0765731614859742
YMR081C	0	0	0.0765151515151515
YGL021W	0	0	0.0764572293716881
YJR107W	0	1	0.0764572293716881
YDR128W	0	1	0.0764572293716881
YER098W	0	0	0.0763993948562784
YGR062C	0	0	0.0763416477702192
YMR180C	0	0	0.0762839879154079
YPL116W	0	0	0.0762264150943396
YOR136W	0	0	0.0761689291101056
YHR060W	0	0	0.0761115297663904
YNR052C	0	0	0.0760542168674699
YKL010C	0	0	0.0759969902182092
YNR031C	0	0	0.0759398496240602
YDR119W	0	1	0.0759398496240602
YGL168W	0	0	0.0758827948910594
YIL047C	0	0	0.0758258258258258
YPL196W	0	0	0.0757689422355589
YGR241C	0	0	0.075712143928036
YJL155C	0	0	0.0756554307116105
YAR033W	0	0	0.0755988023952096
YJL198W	0	0	0.0755422587883321
YOR018W	0	0	0.075499629903775
YDR310C	0	0	0.075499629903775
YOR112W	0	0	0.075499629903775
YEL006W	0	0	0.075499629903775
YLR251W	0	0	0.075499629903775
YGL016W	0	0	0.075499629903775
YDR377W	0	0	0.075499629903775
YCR051W	0	1	0.075499629903775
YPL002C	0	0	0.075499629903775
YNR019W	0	0	0.075499629903775
YGR132C	0	0	0.075499629903775
YMR100W	0	0	0.075499629903775
YBR026C	0	0	0.075499629903775
YJL129C	0	0	0.075499629903775
YNL054W	1	0	0.075499629903775
YML054C	0	0	0.0754437869822485
YGR111W	0	0	0.0753880266075388
YOL025W	0	0	0.0753323485967504
YGL124C	0	0	0.0752767527675277
YPL134C	0	0	0.0752212389380531
YDR069C	0	0	0.075165806927045
YOR367W	0	0	0.0751104565537555
YHR106W	0	0	0.0750551876379691
YDL088C	0	0	0.075
YGL155W	0	0	0.0749448934606907
YCR036W	0	0	0.0748898678414097
YHL019C	0	0	0.0748349229640499
YDR001C	0	0	0.0747800586510264
YDL084W	0	0	0.0747252747252747
YBR299W	0	0	0.0746705710102489
YGL156W	0	0	0.0746159473299195
YLR353W	0	0	0.0745614035087719
YAL028W	0	0	0.0745069393718042
YAL051W	0	0	0.0744525547445255
YCL005W	0	1	0.0744525547445255
YOR275C	0	0	0.074398249452954
YKL134C	0	0	0.0743440233236152
YLL050C	0	0	0.0742898761835397
YMR072W	0	0	0.074235807860262
YBL024W	0	0	0.0741818181818182
YKL197C	0	0	0.0741279069767442
YLR373C	0	0	0.0740740740740741
YGL019W	0	0	0.0740203193033382
YFL054C	0	0	0.0739666424945613
YLR256W	0	0	0.0739130434782609
YMR163C	0	0	0.0738595220854453
YGL141W	0	0	0.0738060781476122
YFR042W	0	1	0.0738060781476122
YEL046C	0	0	0.0737527114967462
YHR009C	0	1	0.0737527114967462
YCR091W	0	0	0.0736994219653179
YDR490C	0	0	0.0736462093862816
YMR154C	0	0	0.0735930735930736
YPR023C	0	0	0.0735400144196107
YHR199C	0	1	0.0735400144196107
YDL004W	0	0	0.0734870317002882
YPR199C	0	0	0.0734341252699784
YPR004C	0	1	0.0734341252699784
YDL190C	0	0	0.0733812949640288
YOR386W	0	0	0.0733285406182602
YMR316W	0	0	0.0732758620689655
YGR174C	0	0	0.0732232591529074
YGL190C	0	0	0.0731707317073171
YLR368W	0	0	0.0731182795698925
YLR328W	0	0	0.0730659025787966
YHR001W-A	0	0	0.0730136005726557
YJL146W	0	0	0.0729613733905579
YNL066W	0	0	0.0729092208720515
YOR172W	0	0	0.0728571428571429
YLR219W	0	0	0.0728051391862955
YIL010W	0	0	0.072753209700428
YNL256W	0	0	0.0727013542409123
YDR153C	0	0	0.0726495726495727
YJL108C	0	0	0.0725978647686833
YOR113W	0	0	0.0725462304409673
YHL031C	0	0	0.0724946695095949
YCR033W	0	0	0.0724431818181818
YPL210C	0	0	0.0724137931034483
YBL093C	0	0	0.0724137931034483
YBR253W	0	0	0.0724137931034483
YLR277C	0	0	0.0724137931034483
YJR004C	0	0	0.0724137931034483
YGR023W	0	0	0.0724137931034483
YDR122W	0	0	0.0724137931034483
YGR122W	0	0	0.0724137931034483
YIL044C	0	0	0.0724137931034483
YLR089C	0	1	0.0724137931034483
YMR219W	0	0	0.0724137931034483
YDL149W	0	0	0.0724137931034483
YDR017C	0	0	0.0724137931034483
YKR050W	0	0	0.0724137931034483
YGR212W	0	0	0.0724137931034483
YDR254W	0	0	0.0724137931034483
YDR457W	0	0	0.0724137931034483
YIL105C	0	0	0.0724137931034483
YDR080W	0	0	0.0724137931034483
YOR354C	0	0	0.0724137931034483
YLL061W	0	0	0.0724137931034483
YGR193C	0	0	0.0724137931034483
YOL108C	1	0	0.0724137931034483
YGR106C	0	1	0.0724137931034483
YKL210W	0	0	0.0724137931034483
YLR110C	0	0	0.0724137931034483
YPR122W	0	0	0.0724137931034483
YMR133W	0	0	0.0724137931034483
YHR163W	0	0	0.0724137931034483
YPR075C	0	0	0.0724137931034483
YLR094C	0	0	0.0724137931034483
YGL231C	0	1	0.0724137931034483
YBL090W	0	0	0.0724137931034483
YJL168C	0	0	0.0724137931034483
YCL029C	0	0	0.0724137931034483
YOL065C	1	0	0.0724137931034483
YFL022C	0	0	0.0724137931034483
YDR338C	0	1	0.0724137931034483
YDR150W	0	0	0.0724137931034483
YIL107C	0	0	0.0724137931034483
YML049C	0	0	0.0724137931034483
YLR250W	0	0	0.0724137931034483
YBR194W	0	1	0.0724137931034483
YMR021C	0	0	0.0724137931034483
YGR268C	0	0	0.0724137931034483
YJL041W	0	0	0.0724137931034483
YCL004W	1	0	0.0724137931034483
YML071C	0	0	0.0723638869745003
YGR233C	0	0	0.0723140495867769
YKL067W	0	0	0.0722642807983482
YNL090W	0	0	0.0722145804676754
YDL133W	0	1	0.0722145804676754
YDR219C	0	0	0.0721649484536082
YFL062W	0	1	0.0721649484536082
YHR151C	0	1	0.0721649484536082
YDR373W	0	0	0.0721153846153846
YGR183C	0	0	0.0720658888126287
YKL039W	0	1	0.0720658888126287
YDR245W	0	0	0.0720164609053498
YLR114C	0	0	0.0719671007539411
YGR049W	0	0	0.0719178082191781
YNL272C	0	0	0.0718685831622177
YMR136W	0	0	0.0718194254445964
YBR098W	0	0	0.0717703349282297
YDL020C	0	0	0.0717213114754098
YOR127W	0	0	0.0716723549488055
YGL008C	0	0	0.0716234652114597
YDR353W	0	0	0.0715746421267894
YML128C	0	0	0.0715258855585831
YKL171W	0	0	0.0714771953710007
YBR297W	0	0	0.0714285714285714
YEL052W	0	1	0.0714285714285714
YOR256C	0	0	0.0713800135961931
YMR165C	0	0	0.0713315217391304
YKL109W	0	0	0.0712830957230143
YNL223W	0	0	0.0712347354138399
YOR025W	0	0	0.0711864406779661
YPL078C	0	0	0.0711382113821138
YDL132W	0	0	0.0710900473933649
YBL026W	0	0	0.071041948579161
YOL008W	0	0	0.0709939148073022
YDR420W	0	0	0.0709459459459459
YDL236W	0	0	0.0708980418636057
YBL027W	0	0	0.0708502024291498
YMR099C	0	0	0.0708024275118004
YCR030C	0	1	0.0708024275118004
YGL136C	0	0	0.0707547169811321
YGR070W	0	0	0.0707070707070707
YEL039C	0	0	0.0706594885598923
YGL195W	0	0	0.0706119704102219
YKL124W	0	0	0.0705645161290323
YGR080W	0	0	0.0705171255876427
YMR083W	0	0	0.0704697986577181
YOR090C	0	0	0.0704318936877076
YLR071C	0	0	0.0704318936877076
YGR015C	0	1	0.0704318936877076
YLR142W	0	0	0.0704318936877076
YPL256C	0	0	0.0704318936877076
YHR075C	0	0	0.0704318936877076
YDR321W	0	0	0.0704318936877076
YOR209C	0	0	0.0704318936877076
YOL138C	0	0	0.0704318936877076
YDR207C	0	0	0.0704318936877076
YHR135C	0	0	0.0704318936877076
YPL049C	0	0	0.0704318936877076
YOR157C	0	0	0.0704318936877076
YFL007W	0	0	0.0704318936877076
YJR152W	0	0	0.0704318936877076
YJL100W	1	0	0.0704318936877076
YNR048W	0	0	0.0703851261620186
YGR013W	0	0	0.0703384207033842
YDR530C	0	0	0.0702917771883289
YDR005C	0	0	0.0702451954937044
YMR012W	0	0	0.0701986754966887
YDL076C	0	0	0.0701522170747849
YER019C-A	0	0	0.0701058201058201
YBL069W	0	0	0.0700594844679445
YLR417W	0	0	0.0700132100396301
YIL085C	0	0	0.06996699669967
YML001W	0	0	0.0699208443271768
YJL102W	0	0	0.0698747528015821
YER143W	0	0	0.069828722002635
YDR287W	0	0	0.0697827518104016
YHR030C	0	0	0.0697368421052632
YDL079C	0	0	0.0696909927679158
YER014W	0	0	0.0696452036793692
YML004C	0	0	0.0695994747209455
YOR138C	0	0	0.0695538057742782
YBR006W	0	0	0.0695081967213115
YNR023W	0	0	0.0694626474442988
YDR160W	0	0	0.0694171578258022
YGL119W	0	0	0.0693717277486911
YGL125W	0	0	0.0693263570961413
YLR273C	0	0	0.069281045751634
YPL053C	0	0	0.0692357935989549
YNL047C	0	0	0.0691906005221932
YGR112W	0	0	0.0691454664057404
YNL168C	0	1	0.0691454664057404
YBR295W	0	0	0.0691003911342894
YLR115W	0	0	0.0690553745928339
YOR322C	0	0	0.0690322580645161
YML131W	0	0	0.0690322580645161
YER152C	0	1	0.0690322580645161
YGL178W	0	0	0.0690322580645161
YGL151W	0	0	0.0690322580645161
YOL051W	0	0	0.0690322580645161
YPL164C	0	0	0.0690322580645161
YML091C	0	0	0.0690322580645161
YGL083W	0	1	0.0690322580645161
YFL049W	0	0	0.0690322580645161
YBL064C	0	0	0.0690322580645161
YLR440C	0	0	0.0690322580645161
YKL077W	0	1	0.0690322580645161
YPL091W	0	0	0.0690322580645161
YNL242W	0	0	0.0690322580645161
YPL127C	0	0	0.0690322580645161
YGR277C	0	0	0.0690322580645161
YBR030W	1	0	0.0690322580645161
YLR160C	0	0	0.0689877498388137
YPL271W	0	0	0.0689432989690722
YGL047W	0	0	0.0688989053444945
YGR024C	0	0	0.0688545688545689
YKL096W-A	0	0	0.0688102893890675
YMR053C	0	0	0.0687660668380463
YGR249W	0	0	0.0687219010918433
YJL103C	0	0	0.0686777920410783
YLR146C	0	0	0.0686337395766517
YPL003W	0	0	0.0685897435897436
YLR127C	0	0	0.0685458039718129
YOR363C	0	0	0.0685019206145967
YHR174W	0	0	0.0684580934101088
YGL028C	0	0	0.0684143222506394
YKL168C	0	1	0.0684143222506394
YLR390W-A	0	0	0.0683977200759975
YBR302C	0	1	0.0683977200759975
YLR229C	0	0	0.0683977200759975
YPR165W	0	0	0.0683977200759975
YDL215C	0	0	0.0683977200759975
YIL128W	0	0	0.0683977200759975
YDL054C	0	0	0.0683977200759975
YML021C	0	0	0.0683977200759975
YNL021W	0	0	0.0683977200759975
YMR020W	0	0	0.0683977200759975
YMR026C	0	0	0.0683977200759975
YIL062C	0	0	0.0683977200759975
YLR044C	0	0	0.0683977200759975
YPR042C	0	0	0.0683977200759975
YML016C	0	0	0.0683977200759975
YPL175W	1	0	0.0683977200759975
YBR280C	0	0	0.0683544303797468
YJL222W	0	0	0.0683111954459203
YER123W	0	0	0.06826801517067
YJR120W	0	0	0.0682248894504106
YAL056W	0	0	0.0681818181818182
YOL073C	0	1	0.0681818181818182
YLR398C	0	0	0.0681388012618297
YOL128C	0	0	0.0680958385876419
YKL018W	0	0	0.0680529300567108
YDR246W	0	0	0.0680100755667506
YGR097W	0	0	0.0679672750157332
YDR301W	0	0	0.0679245283018868
YLR425W	0	0	0.0678818353236958
YPL149W	0	0	0.0678391959798995
YHL027W	0	0	0.0677966101694915
YLL005C	0	0	0.067754077791719
YJR138W	0	1	0.067754077791719
YNL116W	0	0	0.0677115987460815
YOR011W	0	0	0.0676691729323308
YPL123C	0	0	0.0676268002504696
YKL198C	0	0	0.0675844806007509
YJL078C	0	1	0.0675844806007509
YPR032W	0	0	0.0675422138836773
YGR004W	0	0	0.0675
YGR240C	0	0	0.0674578388507183
YDR476C	0	1	0.0674578388507183
YLR394W	0	0	0.0674157303370786
YJL201W	0	0	0.0673736743605739
YPL208W	0	0	0.0673316708229426
YGR198W	0	0	0.0672897196261682
YEL016C	0	0	0.0672478206724782
YDR003W	0	0	0.0672059738643435
YHR114W	0	0	0.0671641791044776
YKR051W	0	1	0.0671641791044776
YPR074C	0	0	0.0671224362958359
YNL268W	0	0	0.0670807453416149
YDR387C	0	1	0.0670807453416149
YHR143W	0	0	0.0670391061452514
YDR470C	0	0	0.0669975186104218
YOR292C	0	1	0.0669975186104218
YOR180C	0	0	0.0669559826410415
YLR006C	0	0	0.0669144981412639
YMR135C	0	0	0.0668730650154799
YKL017C	0	0	0.0668316831683168
YFR014C	0	0	0.0667903525046382
YFR008W	0	0	0.0667490729295426
YLR310C	0	0	0.0667078443483632
YKL092C	0	0	0.0666666666666667
YMR047C	0	0	0.0666255397902529
YLR190W	0	0	0.0665844636251541
YJL207C	0	0	0.066543438077634
YIL040W	0	0	0.0665024630541872
YLR195C	0	0	0.0664615384615385
YDL106C	0	0	0.0664206642066421
YDL223C	0	0	0.066379840196681
YGR197C	0	0	0.0663390663390663
YGR232W	0	0	0.0662983425414365
YDR423C	0	0	0.0662576687116564
YOR124C	0	0	0.0662170447578173
YKR038C	0	0	0.0661764705882353
YMR303C	0	0	0.0661359461114513
YIL051C	0	0	0.0660954712362301
YOR328W	0	0	0.0660550458715596
YER046W	0	0	0.0660146699266504
YJL117W	0	0	0.0659743433109346
YKL022C	0	0	0.0659340659340659
YMR140W	0	0	0.0658938377059182
YNR058W	0	0	0.0658536585365854
YGL226C-A	0	0	0.0658135283363803
YDL067C	0	0	0.0657734470158343
YML103C	0	0	0.0657334144856969
YIL014W	0	0	0.0656934306569343
YLL026W	0	0	0.0656534954407295
YDL117W	0	0	0.0656136087484812
YHR176W	0	0	0.0655737704918033
YLL014W	0	1	0.0655737704918033
YNL142W	0	0	0.0655339805825243
YLR292C	0	0	0.0654942389326865
YGL208W	0	0	0.0654545454545455
YGR040W	0	0	0.0654149000605694
YFL045C	0	0	0.0653753026634383
YGL053W	0	0	0.0653357531760436
YMR266W	0	0	0.0652962515114873
YJR084W	0	0	0.0652567975830816
YNR007C	0	0	0.0652173913043478
YIR044C	0	1	0.0652173913043478
YGR231C	0	0	0.0651780325890163
YML124C	0	0	0.0651387213510253
YGL096W	0	0	0.0650994575045208
YJR058C	0	0	0.0650602409638554
YJR104C	0	0	0.0650210716435882
YFR048W	0	0	0.0649819494584837
YEL053C	0	0	0.0649428743235117
YPR030W	0	0	0.0649038461538462
YER111C	0	0	0.0648648648648649
YDR054C	0	0	0.0648259303721489
YOR241W	0	0	0.0647870425914817
YCL028W	0	1	0.0647870425914817
YDR306C	0	0	0.0647482014388489
YBR053C	0	1	0.0647482014388489
YKL016C	0	0	0.0647094068304374
YFR002W	0	0	0.0646706586826347
YGL181W	0	0	0.0646319569120287
YGL112C	0	0	0.0645933014354067
YER101C	0	1	0.0645933014354067
YGL014W	0	0	0.0645546921697549
YML066C	0	0	0.0645161290322581
YPL258C	0	0	0.0644776119402985
YGR247W	0	0	0.0644391408114559
YJL020C	0	0	0.0644007155635063
YLR050C	0	1	0.0644007155635063
YGL223C	0	0	0.0643623361144219
YLL052C	0	0	0.0643240023823705
YLR381W	0	0	0.0642857142857143
YPL045W	0	0	0.0642474717430101
YDL072C	0	1	0.0642474717430101
YLR244C	0	0	0.0642309958750737
YDR162C	0	0	0.0642309958750737
YGL228W	0	1	0.0642309958750737
YDR107C	0	1	0.0642309958750737
YGL045W	0	0	0.0642309958750737
YIL156W	0	0	0.0642309958750737
YGL216W	0	0	0.0642309958750737
YLR165C	0	0	0.0642309958750737
YLR439W	0	0	0.0642309958750737
YHR045W	0	1	0.0642309958750737
YOR054C	0	0	0.0642309958750737
YGR055W	0	0	0.0642309958750737
YDR512C	0	0	0.0642309958750737
YPL085W	0	0	0.0642309958750737
YHL011C	0	0	0.0642309958750737
YKL159C	0	0	0.0642309958750737
YFR006W	0	1	0.0642309958750737
YAL014C	0	0	0.0642309958750737
YOR330C	0	0	0.0642309958750737
YDR437W	1	0	0.0642309958750737
YER040W	0	0	0.0641931684334511
YKL164C	0	0	0.0641553855208946
YIR008C	0	0	0.0641176470588235
YOR334W	0	0	0.0640799529688419
YGL227W	0	0	0.064042303172738
YGL251C	0	0	0.0640046975924839
YKR030W	0	0	0.0639671361502347
YPL172C	0	0	0.0639296187683285
YML036W	0	0	0.0638921453692849
YNL189W	0	0	0.0638547158758055
YLR212C	0	0	0.0638173302107728
YOR110W	0	0	0.0637799882972499
YOR372C	0	0	0.0637426900584795
YMR191W	0	1	0.0637426900584795
YPR194C	0	0	0.0637054354178843
YDR202C	0	0	0.0636682242990654
YLR138W	0	0	0.0636310566258027
YOR284W	0	0	0.0635939323220537
YKL193C	0	0	0.0635568513119533
YML055W	0	0	0.0635198135198135
YPL242C	0	0	0.0634828188701223
YER021W	0	0	0.0634458672875437
YGL172W	0	0	0.0634089586969168
YKR061W	0	0	0.0633720930232558
YHR198C	0	1	0.0633720930232558
YDL090C	0	0	0.063335270191749
YPL059W	0	0	0.0632984901277584
YKL116C	0	0	0.0632617527568195
YDR252W	0	0	0.0632250580046404
YMR027W	0	1	0.0632250580046404
YBR142W	0	0	0.0631884057971014
YDL027C	0	1	0.0631884057971014
YPL166W	0	0	0.0631517960602549
YGR221C	0	0	0.0631152287203243
YNL091W	0	0	0.0630787037037037
YPL207W	0	1	0.0630787037037037
YOL078W	0	0	0.0630422209369578
YOR069W	0	0	0.0630057803468208
YLR001C	0	1	0.0630057803468208
YDR419W	0	0	0.0629693818601964
YLR259C	0	0	0.062933025404157
YDR319C	0	1	0.062933025404157
YPL139C	0	0	0.0628967109059435
YJR076C	0	0	0.0628604382929642
YPR098C	0	1	0.0628604382929642
YAL054C	0	0	0.0628242074927954
YER031C	0	0	0.0627880184331797
YHR204W	0	0	0.0627518710420265
YKL005C	0	0	0.0627157652474108
YMR134W	0	0	0.0626797009775733
YOR228C	0	1	0.0626797009775733
YER068W	0	0	0.0626436781609195
YBR169C	0	0	0.0626076967260195
YOL009C	0	0	0.0625717566016074
YOR332W	0	0	0.0625358577165806
YLR043C	0	0	0.0625
YMR204C	0	0	0.0624641833810888
YIL099W	0	0	0.0624284077892325
YIR019C	0	0	0.0623926731539782
YDR538W	0	0	0.0623569794050343
YDL055C	0	0	0.0623213264722699
YPL032C	0	0	0.0622857142857143
YKL070W	0	0	0.0622501427755568
YHR112C	0	0	0.0622146118721461
YPR003C	0	1	0.0622146118721461
YDR406W	0	0	0.0621791215059897
YBR128C	0	0	0.0621436716077537
YDR480W	0	0	0.0621082621082621
YJL110C	0	0	0.0620728929384966
YBR282W	0	0	0.0620375640295959
YDR323C	0	0	0.0620022753128555
YDR103W	0	0	0.0619670267197271
YLR066W	0	0	0.0619318181818182
YOL023W	0	0	0.0618966496308915
YOR038C	0	0	0.0618615209988649
YML111W	0	0	0.0618264322178105
YOR023C	0	0	0.0617913832199547
YOR390W	0	1	0.0617913832199547
YGR203W	0	1	0.0617913832199547
YPL232W	0	0	0.0617563739376771
YOR269W	0	0	0.0617283950617284
YLR351C	0	1	0.0617283950617284
YLR369W	0	0	0.0617283950617284
YCR093W	0	0	0.0617283950617284
YOL155C	0	0	0.0617283950617284
YDL146W	0	1	0.0617283950617284
YMR145C	0	0	0.0617283950617284
YNL181W	0	1	0.0617283950617284
YNL080C	0	0	0.0617283950617284
YEL017C-A	0	0	0.0617283950617284
YBL103C	0	0	0.0617283950617284
YNL305C	0	1	0.0617283950617284
YKL059C	0	0	0.0617283950617284
YOR147W	0	0	0.0617283950617284
YLR414C	0	1	0.0617283950617284
YJL106W	0	0	0.0617283950617284
YOR190W	0	0	0.0617283950617284
YMR318C	0	0	0.0617283950617284
YGL203C	0	0	0.0617283950617284
YLR047C	0	0	0.0617283950617284
YOL019W	0	1	0.0617283950617284
YPR124W	0	0	0.0617283950617284
YDR018C	1	0	0.0617283950617284
YKL201C	0	0	0.0616937745372967
YER139C	0	1	0.0616937745372967
YDR432W	0	0	0.0616591928251121
YIL134W	0	0	0.061624649859944
YMR211W	0	0	0.0615901455767077
YOR249C	0	0	0.0615556799104645
YBR107C	0	0	0.0615212527964206
YDR058C	0	0	0.0614868641699273
YIR003W	0	1	0.0614868641699273
YOL112W	0	0	0.0614525139664804
YIL173W	0	0	0.0614182021217197
YGL026C	0	0	0.0613839285714286
YGR092W	0	0	0.0613496932515337
YLR438W	0	0	0.0613154960981048
YDR513W	0	0	0.0612921038100497
YPR037C	0	0	0.0612921038100497
YER072W	0	0	0.0612921038100497
YLR020C	0	0	0.0612921038100497
YNL118C	0	0	0.0612921038100497
YHR138C	0	0	0.0612921038100497
YPR006C	0	0	0.0612921038100497
YIL075C	0	0	0.0612921038100497
YPL152W	0	0	0.0612921038100497
YGL004C	0	0	0.0612921038100497
YPR109W	0	1	0.0612921038100497
YGR082W	0	0	0.0612921038100497
YPR069C	0	0	0.0612921038100497
YGR171C	0	0	0.0612921038100497
YJL145W	0	0	0.0612921038100497
YER157W	0	0	0.0612921038100497
YFR025C	0	0	0.0612921038100497
[truncated: 3,790 more rows]
