# Supplementary material for: Computationally Driven, Quantitative Experiments Discover Genes Required for Mitochondrial Biogenesis
Source: PLoS Genet. 2009 Mar 20;5(3):e1000407. doi: 10.1371/journal.pgen.1000407 (PMC2648979; doi:10.1371/journal.pgen.1000407)
Supplement: Dataset S2 — Top 100 novel ensemble predictions for additional yeast biological processes. A zip file containing 387 tab-delimited text files of the ensemble predictions for the indicated Gene Ontology Biological Process Term. (21.70 MB GZ) [file pgen.1000407.s013.gz › GO_0006644.txt]

ORF	AnnotatedToTerm?	Uncharacterized_04152007?	Precision
YHR123W	1	0	1.0
YJL091C	1	0	1.0
YNL169C	1	0	1.0
YJL062W	1	0	1.0
YJR013W	1	0	1.0
YLR459W	1	0	1.0
YER026C	1	0	1.0
YBR029C	1	0	1.0
YNL130C	1	0	1.0
YDR497C	0	0	0.909090909090909
YGR157W	1	0	0.909090909090909
YGL084C	0	0	0.833333333333333
YGL077C	0	0	0.785714285714286
YCR044C	1	0	0.785714285714286
YNL101W	0	0	0.75
YLR133W	1	0	0.75
YNL044W	0	0	0.722222222222222
YJR073C	1	0	0.722222222222222
YBR177C	0	0	0.684210526315789
YOR002W	0	0	0.65
YBR036C	0	0	0.64
YDR456W	0	0	0.64
YDR123C	1	0	0.64
YHL020C	1	0	0.64
YOL107W	0	1	0.64
YHR188C	1	0	0.64
YGR149W	0	1	0.64
YOR321W	0	0	0.615384615384615
YIL048W	0	0	0.607142857142857
YLR173W	0	1	0.607142857142857
YKL165C	1	0	0.607142857142857
YMR119W	0	0	0.586206896551724
YMR088C	0	0	0.566666666666667
YKR088C	0	0	0.548387096774194
YOL003C	0	0	0.53125
YNL263C	0	0	0.515151515151515
YJL153C	0	0	0.514285714285714
YGL142C	1	0	0.514285714285714
YGL255W	0	0	0.5
YHR067W	0	0	0.486486486486487
YEL073C	0	1	0.486486486486487
YER043C	0	0	0.473684210526316
YOR085W	0	0	0.461538461538462
YER125W	0	0	0.45
YNR016C	0	0	0.439024390243902
YIL109C	0	0	0.428571428571429
YOR317W	0	0	0.418604651162791
YBR041W	0	0	0.409090909090909
YNR030W	0	0	0.4
YLR144C	0	0	0.391304347826087
YMR272C	0	0	0.387755102040816
YPL231W	0	0	0.387755102040816
YDR072C	1	0	0.387755102040816
YMR030W	0	0	0.38
YMR054W	0	0	0.372549019607843
YOR067C	0	0	0.365384615384615
YJL094C	0	0	0.358490566037736
YDR411C	0	0	0.354838709677419
YHL003C	0	0	0.354838709677419
YBR234C	0	0	0.354838709677419
YNL321W	0	1	0.354838709677419
YNL197C	0	0	0.354838709677419
YJR040W	0	0	0.354838709677419
YLL031C	1	0	0.354838709677419
YOR099W	0	0	0.354838709677419
YGR216C	1	0	0.354838709677419
YLR088W	1	0	0.354838709677419
YDR084C	0	0	0.349206349206349
YBR243C	0	0	0.34375
YJR133W	0	0	0.338461538461538
YJR105W	0	0	0.333333333333333
YGR284C	0	0	0.328358208955224
YNL219C	0	0	0.323529411764706
YNL045W	0	0	0.318840579710145
YHR050W	0	0	0.314285714285714
YLR450W	0	0	0.311688311688312
YBR229C	0	0	0.311688311688312
YLR191W	0	0	0.311688311688312
YGL065C	0	0	0.311688311688312
YHR175W	0	0	0.311688311688312
YOR149C	1	0	0.311688311688312
YDR503C	1	0	0.311688311688312
YDL128W	0	0	0.307692307692308
YLR378C	0	0	0.30379746835443
YER003C	0	0	0.3
YDL224C	0	0	0.296296296296296
YJR008W	0	1	0.296296296296296
YJR001W	0	0	0.294117647058824
YPL145C	0	0	0.294117647058824
YKL034W	0	0	0.294117647058824
YER166W	1	0	0.294117647058824
YNL307C	0	0	0.290697674418605
YLR132C	0	0	0.290322580645161
YBL047C	0	0	0.290322580645161
YNL291C	0	0	0.290322580645161
YKL176C	0	0	0.290322580645161
YBR086C	0	0	0.290322580645161
YOR109W	1	0	0.290322580645161
YDR093W	1	0	0.290322580645161
YNL283C	0	0	0.287234042553192
YPL179W	0	0	0.284210526315789
YHR098C	0	0	0.28125
YKL126W	0	0	0.278350515463918
YER008C	0	0	0.275510204081633
YHL048W	0	0	0.272727272727273
YOR092W	0	0	0.27
YOR176W	0	0	0.267326732673267
YKR001C	0	0	0.265486725663717
YBL007C	0	0	0.265486725663717
YOL129W	0	0	0.265486725663717
YGR281W	0	0	0.265486725663717
YNL106C	1	0	0.265486725663717
YDR182W	0	0	0.265486725663717
YCR067C	0	0	0.265486725663717
YBR015C	0	0	0.265486725663717
YGL167C	0	0	0.265486725663717
YKL182W	0	0	0.265486725663717
YNL267W	1	0	0.265486725663717
YKL212W	1	0	0.265486725663717
YNL048W	0	0	0.263157894736842
YJR074W	0	0	0.26271186440678
YMR203W	0	0	0.26271186440678
YPL042C	0	0	0.26271186440678
YIL002C	1	0	0.26271186440678
YFR044C	0	0	0.260504201680672
YPR176C	0	0	0.258333333333333
YJR117W	0	0	0.256198347107438
YDL052C	0	0	0.254098360655738
YOR288C	0	0	0.252032520325203
YDR205W	0	0	0.25
YDR129C	0	0	0.248
YMR092C	0	0	0.246031746031746
YML132W	0	0	0.244094488188976
YMR013C	0	0	0.2421875
YBR023C	0	0	0.24031007751938
YPL234C	0	0	0.238461538461538
YML085C	0	0	0.236641221374046
YDL015C	0	0	0.234848484848485
YAL007C	0	0	0.233082706766917
YJL005W	0	0	0.23134328358209
YHR142W	0	0	0.22962962962963
YDL193W	0	0	0.227941176470588
YBR161W	0	0	0.226277372262774
YGR163W	0	0	0.22463768115942
YDR307W	0	1	0.22463768115942
YML127W	0	0	0.223021582733813
YOR079C	0	0	0.221428571428571
YPR028W	0	0	0.219858156028369
YJL093C	0	0	0.21830985915493
YER119C	0	0	0.216783216783217
YNL326C	0	0	0.215277777777778
YDR502C	0	0	0.213793103448276
YBR133C	0	0	0.212328767123288
YHL017W	0	1	0.212328767123288
YML048W	0	0	0.211764705882353
YBR221C	0	0	0.211764705882353
YPR029C	0	0	0.211764705882353
YKL073W	0	0	0.211764705882353
YBR140C	0	0	0.211764705882353
YDL095W	0	0	0.211764705882353
YJL002C	0	0	0.211764705882353
YER141W	0	0	0.211764705882353
YOL004W	0	0	0.211764705882353
YBL040C	0	0	0.211764705882353
YKL157W	0	0	0.211764705882353
YBR080C	0	0	0.211764705882353
YGL200C	0	0	0.211764705882353
YOR181W	0	0	0.211764705882353
YNL322C	0	0	0.211764705882353
YNL323W	1	0	0.211764705882353
YMR008C	1	0	0.211764705882353
YNL071W	0	0	0.211764705882353
YEL031W	0	0	0.211764705882353
YNL325C	0	0	0.211764705882353
YGL233W	0	0	0.211764705882353
YPL206C	1	0	0.211764705882353
YDR096W	1	0	0.211764705882353
YMR079W	1	0	0.211764705882353
YGR172C	0	0	0.210526315789474
YNL297C	0	0	0.209302325581395
YEL013W	0	0	0.208092485549133
YBL105C	0	0	0.206896551724138
YLR231C	0	0	0.205714285714286
YAL023C	0	0	0.204545454545455
YLR120C	0	0	0.203389830508475
YEL002C	0	0	0.202247191011236
YLR403W	0	0	0.201117318435754
YER105C	0	0	0.2
YOL030W	0	1	0.2
YER136W	0	0	0.198895027624309
YJL196C	0	0	0.197802197802198
YLR361C	0	0	0.19672131147541
YMR215W	0	1	0.19672131147541
YMR274C	0	0	0.195652173913043
YJR015W	0	1	0.195652173913043
YMR238W	0	0	0.194594594594595
YPR159W	0	0	0.193548387096774
YMR221C	0	1	0.193548387096774
YJL134W	0	0	0.192708333333333
YCR009C	0	0	0.192708333333333
YJL004C	0	0	0.192708333333333
YCL044C	0	0	0.192708333333333
YBR220C	0	1	0.192708333333333
YJR065C	0	0	0.192708333333333
YPR113W	1	0	0.192708333333333
YMR149W	0	0	0.191709844559585
YGL094C	0	0	0.190721649484536
YDL226C	0	0	0.19
YIR006C	0	0	0.19
YCL043C	0	0	0.19
YKL057C	0	0	0.19
YOL031C	0	0	0.19
YPR183W	1	0	0.19
YKL004W	0	0	0.189054726368159
YDR100W	0	0	0.188118811881188
YML051W	0	0	0.187192118226601
YDL237W	0	1	0.187192118226601
YGR255C	0	0	0.186274509803922
YCR034W	0	0	0.185365853658537
YBR283C	0	0	0.184684684684685
YDR518W	0	0	0.184684684684685
YLR436C	0	0	0.184684684684685
YML057W	0	0	0.184684684684685
YAR002C-A	0	0	0.184684684684685
YHR086W	0	0	0.184684684684685
YHR171W	0	0	0.184684684684685
YPR181C	0	0	0.184684684684685
YGR199W	0	0	0.184684684684685
YKL146W	0	0	0.184684684684685
YKL104C	0	0	0.184684684684685
YHR132C	0	0	0.184684684684685
YER019W	0	0	0.184684684684685
YNR061C	0	1	0.184684684684685
YPL057C	1	0	0.184684684684685
YPL244C	0	0	0.184684684684685
YDR434W	1	0	0.184684684684685
YCR094W	1	0	0.184684684684685
YBR199W	0	0	0.183856502242152
YDR459C	0	0	0.183035714285714
YGL006W	0	0	0.182222222222222
YEL064C	0	0	0.18141592920354
YDR407C	0	0	0.180616740088106
YNR041C	0	0	0.179824561403509
YKL035W	0	0	0.179039301310044
YBR110W	0	0	0.178260869565217
YLR039C	0	0	0.177489177489178
YLR371W	0	0	0.176724137931034
YMR261C	0	0	0.175965665236052
YOR035C	0	0	0.175213675213675
YDR294C	0	0	0.174468085106383
YBR078W	0	0	0.174418604651163
YKL190W	0	0	0.174418604651163
YOR270C	0	0	0.174418604651163
YBR038W	0	0	0.174418604651163
YER083C	0	0	0.174418604651163
YDR388W	0	0	0.174418604651163
YGL206C	0	0	0.174418604651163
YOL057W	0	1	0.174418604651163
YLR347C	0	0	0.174418604651163
YJL059W	0	0	0.174418604651163
YBR276C	0	0	0.174418604651163
YLR028C	0	0	0.174418604651163
YLR386W	1	0	0.174418604651163
YNL243W	0	0	0.174418604651163
YFR051C	0	0	0.174418604651163
YKL203C	0	0	0.174418604651163
YAL026C	1	0	0.174418604651163
YJR126C	0	0	0.174418604651163
YDR251W	0	0	0.174418604651163
YOR070C	0	0	0.174418604651163
YBR201W	0	0	0.174418604651163
YBR288C	0	0	0.174418604651163
YLR305C	1	0	0.174418604651163
YBR004C	1	0	0.174418604651163
YDR400W	0	0	0.174242424242424
YNL008C	0	0	0.174242424242424
YNR013C	0	0	0.174242424242424
YIL030C	0	0	0.174242424242424
YDR264C	0	0	0.174242424242424
YGR170W	1	0	0.174242424242424
YAL022C	0	0	0.173584905660377
YML012W	0	0	0.172932330827068
YDR528W	0	0	0.172284644194757
YHR181W	0	0	0.172161172161172
YFL039C	0	0	0.172161172161172
YOL013C	0	0	0.172161172161172
YKL046C	0	0	0.172161172161172
YPL048W	0	0	0.172161172161172
YKR031C	1	0	0.172161172161172
YBL056W	0	0	0.171532846715328
YGR009C	0	0	0.170909090909091
YDL195W	0	0	0.170289855072464
YDR389W	0	0	0.169675090252708
YDR516C	0	0	0.169064748201439
YBL037W	0	0	0.168458781362007
YEL056W	0	0	0.167857142857143
YBR127C	0	0	0.167259786476868
YFR053C	0	0	0.166666666666667
YGL012W	0	0	0.166089965397924
YDR304C	0	1	0.166089965397924
YDR320C	0	0	0.166089965397924
YNL257C	0	0	0.166089965397924
YMR184W	0	0	0.166089965397924
YLR099C	0	1	0.166089965397924
YLR360W	0	0	0.166089965397924
YKL008C	0	0	0.166089965397924
YBL011W	1	0	0.166089965397924
YJL097W	0	0	0.16551724137931
YHR113W	0	0	0.164948453608247
YCL057W	0	0	0.164383561643836
YBL017C	0	0	0.16382252559727
YLR166C	0	0	0.163265306122449
YHR079C	0	0	0.16271186440678
YLR262C	0	0	0.162162162162162
YLL028W	0	0	0.161616161616162
YLR176C	0	0	0.161073825503356
YJR118C	0	0	0.160535117056856
YBR097W	0	0	0.16
YKR027W	0	0	0.159468438538206
YDR166C	0	0	0.158940397350993
YER120W	0	0	0.158415841584158
YDR376W	0	0	0.157894736842105
YPL094C	0	0	0.157377049180328
YBR164C	0	0	0.156862745098039
YHR026W	0	0	0.156351791530945
YFR041C	0	0	0.155844155844156
YNL287W	0	0	0.155339805825243
YLR064W	0	1	0.155339805825243
YMR297W	0	0	0.154838709677419
YDL192W	0	0	0.154340836012862
YDR047W	0	0	0.153846153846154
YKR003W	0	0	0.153354632587859
YNL329C	0	0	0.152866242038217
YOL092W	0	1	0.152866242038217
YOL060C	0	0	0.152380952380952
YJL171C	0	1	0.152380952380952
YGL027C	0	0	0.151898734177215
YPL087W	0	0	0.151419558359621
YML130C	0	0	0.150943396226415
YJL073W	0	0	0.150602409638554
YKR089C	0	0	0.150602409638554
YGL137W	0	0	0.150602409638554
YML013W	0	0	0.150602409638554
YPL221W	0	0	0.150602409638554
YOR254C	0	0	0.150602409638554
YJR131W	0	0	0.150602409638554
YOR326W	0	0	0.150602409638554
YDR293C	0	0	0.150602409638554
YDR011W	0	0	0.150602409638554
YBR059C	0	0	0.150602409638554
YNL264C	1	0	0.150602409638554
YBR216C	0	0	0.150602409638554
YFR019W	1	0	0.150602409638554
YBL020W	0	0	0.15015015015015
YNL288W	0	0	0.149700598802395
YLR220W	0	0	0.149425287356322
YFR021W	0	0	0.149425287356322
YNL027W	0	0	0.149425287356322
YBR125C	0	1	0.149425287356322
YBR168W	0	0	0.149425287356322
YOR084W	0	0	0.149425287356322
YLR242C	0	0	0.149425287356322
YOR307C	0	0	0.149425287356322
YOL151W	0	0	0.149425287356322
YNL192W	0	0	0.149425287356322
YLR083C	0	1	0.149425287356322
YBR260C	0	0	0.149425287356322
YDL046W	0	0	0.149425287356322
YJR103W	1	0	0.149425287356322
YGL054C	0	0	0.149425287356322
YFL025C	1	0	0.149425287356322
YCR075C	0	0	0.148997134670487
YCR084C	0	0	0.148571428571429
YCR079W	0	0	0.148148148148148
YNL183C	0	0	0.147727272727273
YHR074W	0	0	0.147308781869688
YBR123C	0	0	0.146892655367232
YBR003W	0	0	0.146478873239437
YCL008C	0	0	0.146067415730337
YDR062W	0	0	0.145658263305322
YHR194W	0	0	0.145604395604396
YOL122C	0	0	0.145604395604396
YJR127C	0	0	0.145604395604396
YJL034W	0	0	0.145604395604396
YGL127C	0	0	0.145604395604396
YLR019W	0	0	0.145604395604396
YML059C	1	0	0.145604395604396
YBL106C	0	0	0.145205479452055
YNL239W	0	0	0.144808743169399
YNL190W	0	0	0.14441416893733
YBR126C	0	0	0.144021739130435
YNL238W	0	0	0.143631436314363
YKL051W	0	0	0.143243243243243
YMR214W	0	0	0.142857142857143
YBL061C	0	0	0.142493638676845
YMR307W	0	0	0.142493638676845
YDR404C	0	0	0.142493638676845
YGR260W	0	0	0.142493638676845
YOR081C	0	0	0.142493638676845
YNL231C	0	0	0.142493638676845
YBR011C	0	0	0.142493638676845
YPL154C	0	0	0.142493638676845
YDR436W	0	0	0.142493638676845
YGL067W	0	0	0.142493638676845
YDR358W	0	0	0.142493638676845
YOL108C	1	0	0.142493638676845
YNL041C	0	0	0.142493638676845
YJR033C	0	0	0.142493638676845
YBR139W	0	0	0.142493638676845
YLR104W	0	1	0.142493638676845
YBL023C	0	0	0.142493638676845
YDR284C	1	0	0.142493638676845
YBR289W	0	0	0.142493638676845
YFL038C	0	0	0.142493638676845
YNL275W	0	0	0.142493638676845
YMR022W	0	0	0.142493638676845
YLR240W	1	0	0.142493638676845
YKL019W	0	0	0.142131979695431
YBR265W	0	0	0.141772151898734
YLR363C	0	0	0.141414141414141
YKL213C	0	0	0.141089108910891
YMR237W	0	0	0.141089108910891
YGR038W	0	0	0.141089108910891
YOR153W	0	0	0.141089108910891
YBR171W	0	0	0.141089108910891
YEL017W	0	0	0.141089108910891
YIL090W	0	0	0.141089108910891
YIL124W	1	0	0.141089108910891
YOL062C	0	0	0.140740740740741
YJL193W	0	1	0.140740740740741
YMR212C	0	0	0.140394088669951
YPL015C	0	0	0.14004914004914
YBR159W	0	0	0.139705882352941
YIL056W	0	0	0.139364303178484
YOR198C	0	0	0.139024390243902
YPL115C	0	0	0.138755980861244
YGR166W	0	0	0.138755980861244
YGL197W	0	0	0.138755980861244
YNL138W	0	0	0.138755980861244
YBR163W	0	1	0.138755980861244
YCR088W	0	0	0.138755980861244
YBR167C	0	0	0.138755980861244
YDR297W	0	0	0.138755980861244
YKR067W	1	0	0.138755980861244
YCR077C	0	0	0.138424821002387
YDL022W	0	0	0.138095238095238
YMR029C	0	0	0.137767220902613
YJL060W	0	0	0.137440758293839
YDL029W	0	0	0.137115839243499
YKL140W	0	0	0.136792452830189
YGR191W	0	0	0.136470588235294
YPL028W	0	0	0.136150234741784
YLR258W	0	0	0.135831381733021
YAL053W	0	0	0.135514018691589
YBR236C	0	0	0.135198135198135
YOR329C	0	0	0.134883720930233
YML075C	0	0	0.134570765661253
YNL272C	0	0	0.134259259259259
YOR291W	0	1	0.134259259259259
YOR034C	0	0	0.133949191685912
YDR105C	0	1	0.133949191685912
YBL101C	0	0	0.133640552995392
YMR200W	0	0	0.133333333333333
YDR126W	0	0	0.13302752293578
YDR170C	0	0	0.132723112128146
YDR352W	0	1	0.132723112128146
YBL088C	0	0	0.132420091324201
YHR190W	0	0	0.132118451025057
YBL102W	0	0	0.131818181818182
YJL192C	0	0	0.131519274376417
YNR008W	0	0	0.131221719457014
YNL127W	0	0	0.130925507900677
YJL186W	0	0	0.130630630630631
YBR264C	0	0	0.130337078651685
YLR380W	0	0	0.130044843049327
YBR095C	0	0	0.129753914988814
YER010C	0	1	0.129753914988814
YKR068C	0	0	0.129464285714286
YBR235W	0	1	0.129464285714286
YML086C	0	0	0.129175946547884
YNL026W	0	0	0.128888888888889
YDL100C	0	0	0.12860310421286
YIL162W	0	0	0.128318584070796
YJR075W	0	0	0.128260869565217
YML078W	0	0	0.128260869565217
YJL099W	0	0	0.128260869565217
YNL271C	0	0	0.128260869565217
YMR218C	0	0	0.128260869565217
YDR477W	0	0	0.128260869565217
YMR155W	0	1	0.128260869565217
YHR082C	0	0	0.128260869565217
YDR331W	1	0	0.128260869565217
YBR273C	0	0	0.127982646420824
YML038C	0	0	0.127705627705628
YBR007C	0	1	0.127705627705628
YMR055C	0	0	0.127659574468085
YHR004C	0	0	0.127659574468085
YBR210W	0	0	0.127659574468085
YHR115C	0	0	0.127659574468085
YLL015W	0	0	0.127659574468085
YOR152C	0	1	0.127659574468085
YBR058C	0	0	0.127659574468085
YER044C	0	0	0.127659574468085
YFL031W	1	0	0.127659574468085
YKL129C	0	0	0.127388535031847
YKR065C	0	0	0.127118644067797
YDR137W	0	0	0.126849894291755
YOR132W	0	0	0.126582278481013
YOL136C	0	0	0.126315789473684
YOR245C	0	0	0.126050420168067
YBR132C	0	0	0.125786163522013
YJR143C	0	0	0.125523012552301
YOR299W	0	0	0.125260960334029
YDL234C	0	0	0.125
YBR228W	0	0	0.124740124740125
YDR027C	0	0	0.12448132780083
YOR347C	0	0	0.124223602484472
YGR186W	0	0	0.12396694214876
YDR315C	0	0	0.123711340206186
YJR106W	0	0	0.123505976095618
YPL031C	0	0	0.123505976095618
YNL003C	0	0	0.123505976095618
YLR429W	0	0	0.123505976095618
YJR091C	0	0	0.123505976095618
YMR296C	0	0	0.123505976095618
YBL089W	0	0	0.123505976095618
YJL053W	0	0	0.123505976095618
YCL038C	0	0	0.123505976095618
YDL212W	0	0	0.123505976095618
YBR215W	0	0	0.123505976095618
YDR519W	0	1	0.123505976095618
YDR164C	0	0	0.123505976095618
YJL141C	0	0	0.123505976095618
YER155C	0	0	0.123505976095618
YGL126W	1	0	0.123505976095618
YJR066W	0	0	0.123505976095618
YMR162C	1	0	0.123505976095618
YMR243C	0	0	0.123260437375746
YMR292W	0	0	0.123015873015873
YPR138C	0	0	0.122772277227723
YER144C	0	0	0.122529644268775
YLR447C	0	0	0.122287968441815
YKL064W	0	0	0.122047244094488
YCL045C	0	1	0.122047244094488
YMR205C	0	0	0.121807465618861
YBR187W	0	1	0.121807465618861
YBR258C	0	0	0.12156862745098
YGL225W	0	0	0.12133072407045
YFR015C	0	0	0.12109375
YBR237W	0	0	0.120857699805068
YBL046W	0	0	0.120622568093385
YDR074W	0	0	0.120388349514563
YCR017C	0	0	0.12015503875969
YPR021C	0	0	0.119922630560928
YML070W	0	0	0.119771863117871
YMR304W	0	0	0.119771863117871
YEL060C	0	0	0.119771863117871
YBL079W	0	0	0.119771863117871
YNL098C	0	0	0.119771863117871
YJL154C	0	0	0.119771863117871
YMR152W	0	0	0.119771863117871
YOR273C	0	0	0.119771863117871
YDR147W	1	0	0.119771863117871
YPL227C	0	0	0.119544592030361
YMR102C	0	1	0.119544592030361
YBL036C	0	0	0.119318181818182
YCR008W	0	0	0.119092627599244
YML008C	0	0	0.118867924528302
YLR332W	0	0	0.11864406779661
YBR287W	0	1	0.11864406779661
YBL099W	0	0	0.118421052631579
YBR017C	0	0	0.118198874296435
YKL100C	0	1	0.118198874296435
YOR122C	0	0	0.117977528089888
YOR008C	0	0	0.117757009345794
YLR354C	0	0	0.117537313432836
YDR443C	0	0	0.11731843575419
YKL150W	0	0	0.117100371747212
YJL068C	0	0	0.116883116883117
YCR061W	0	0	0.116666666666667
YBL008W	0	0	0.11645101663586
YBR077C	0	0	0.116236162361624
YDR232W	0	0	0.116022099447514
YNL258C	0	0	0.115808823529412
YGR261C	0	0	0.115596330275229
YKR019C	0	0	0.115384615384615
YOR087W	0	0	0.115173674588665
YDR484W	0	0	0.114963503649635
YMR251W-A	0	0	0.114754098360656
YGL020C	0	0	0.114545454545455
YGR279C	0	0	0.114337568058076
YPL155C	0	0	0.114130434782609
YBR131W	0	0	0.113924050632911
YBR166C	0	0	0.113718411552347
YMR264W	0	0	0.113513513513514
YLR208W	0	0	0.113309352517986
YLR373C	0	0	0.11310592459605
YOR014W	0	0	0.112903225806452
YBL050W	0	0	0.112701252236136
YBR176W	0	0	0.1125
YCR011C	0	0	0.112478031634446
YOR175C	0	1	0.112478031634446
YDL080C	0	0	0.112478031634446
YBR057C	0	0	0.112478031634446
YHR108W	0	0	0.112478031634446
YGR184C	0	0	0.112478031634446
YBR136W	0	0	0.112478031634446
YLR034C	0	0	0.112478031634446
YNL167C	0	0	0.112478031634446
YMR006C	1	0	0.112478031634446
YDL006W	0	0	0.112456747404844
YBR290W	0	0	0.112456747404844
YBL051C	0	0	0.112456747404844
YLR418C	0	0	0.112456747404844
YJL048C	0	0	0.112456747404844
YLR337C	0	0	0.112456747404844
YDR270W	0	0	0.112456747404844
YOR311C	0	1	0.112456747404844
YPL128C	0	0	0.112456747404844
YPL076W	1	0	0.112456747404844
YLR194C	0	0	0.112262521588946
YJR107W	0	1	0.112262521588946
YJL095W	0	0	0.112068965517241
YGR227W	0	0	0.111876075731497
YDR335W	0	0	0.111683848797251
YPR024W	0	0	0.111492281303602
YMR123W	0	0	0.111301369863014
YPL176C	0	0	0.111111111111111
YDR345C	0	0	0.110921501706485
YIL125W	0	0	0.110738255033557
YPR032W	0	0	0.110738255033557
YKL038W	0	0	0.110738255033557
YGR036C	0	0	0.110738255033557
YBL104C	0	1	0.110738255033557
YIL068C	0	0	0.110738255033557
YBR002C	0	0	0.110738255033557
YOR336W	0	0	0.110738255033557
YER078C	0	0	0.110738255033557
YGL140C	0	1	0.110738255033557
YOL101C	0	0	0.110738255033557
YNL054W	1	0	0.110738255033557
YJL174W	0	0	0.110552763819095
YBL063W	0	0	0.110367892976589
YDR410C	0	0	0.110183639398998
YIL076W	0	0	0.110016420361248
YGR125W	0	1	0.110016420361248
YPL041C	0	0	0.110016420361248
YIL153W	0	0	0.110016420361248
YFL036W	0	0	0.110016420361248
YOR377W	0	0	0.110016420361248
YKL184W	0	0	0.110016420361248
YOL001W	0	0	0.110016420361248
YNL012W	0	0	0.110016420361248
YBR175W	0	0	0.110016420361248
YOR049C	1	0	0.110016420361248
YBR212W	0	0	0.10983606557377
YIL039W	0	0	0.109656301145663
YHR101C	0	0	0.109477124183007
YML029W	0	0	0.109298531810767
YLL043W	0	0	0.109120521172638
YBR272C	0	0	0.108943089430894
YBL022C	0	0	0.108766233766234
YGL161C	0	0	0.108589951377634
YPL119C	0	0	0.108414239482201
YGR086C	0	0	0.108239095315024
YER018C	0	0	0.108064516129032
YBR274W	0	0	0.107890499194847
YOR165W	0	0	0.107717041800643
YML117W	0	0	0.107544141252006
YDR238C	0	0	0.107371794871795
YPR198W	0	0	0.1072
YNR035C	0	0	0.10702875399361
YIL049W	0	0	0.106858054226475
YHR183W	0	0	0.106687898089172
YMR208W	0	0	0.106518282988871
YBL058W	0	0	0.106349206349206
YGL229C	0	0	0.106180665610143
YBR217W	0	0	0.106012658227848
YGR134W	0	0	0.105845181674566
YKL020C	0	0	0.105678233438486
YLR372W	0	0	0.105511811023622
YOR187W	0	0	0.105345911949686
YDR247W	0	0	0.105180533751962
YNL046W	0	0	0.105015673981191
YBR008C	0	0	0.104851330203443
YAL060W	0	0	0.1046875
YBR198C	0	0	0.104524180967239
YBL025W	0	0	0.104361370716511
YCR073W-A	0	0	0.104199066874028
YLR246W	0	0	0.104037267080745
YJL047C	0	0	0.103875968992248
YBL084C	0	0	0.103715170278638
YAR003W	0	0	0.10355486862442
YJR010C-A	0	0	0.103395061728395
YBR259W	0	1	0.103395061728395
YBL067C	0	1	0.103395061728395
YDR406W	0	0	0.103235747303544
YBR022W	0	0	0.103076923076923
YBR165W	0	0	0.102918586789555
YEL042W	0	0	0.102760736196319
YCL017C	0	0	0.10260336906585
YHR012W	0	0	0.102446483180428
YBR096W	0	1	0.102446483180428
YFR024C-A	0	0	0.102290076335878
YBL019W	0	0	0.102134146341463
YML067C	0	0	0.101978691019787
YKR028W	0	0	0.101823708206687
YHR133C	0	0	0.101669195751138
YPL006W	0	0	0.101515151515152
YHR001W	0	0	0.101361573373676
YMR087W	0	0	0.101208459214502
YPR121W	0	0	0.10105580693816
YDL019C	0	0	0.100903614457831
YOR204W	0	0	0.100751879699248
YMR139W	0	0	0.100600600600601
YMR109W	0	0	0.100449775112444
YDR156W	0	0	0.100299401197605
YBR233W	0	1	0.100299401197605
YER005W	0	0	0.100149476831091
YNL049C	0	0	0.1
YKL175W	0	0	0.0998509687034277
YBL001C	0	0	0.099702380952381
YEL043W	0	1	0.099702380952381
YAL031C	0	0	0.099554234769688
YBR170C	0	0	0.099406528189911
YPL270W	0	0	0.0992592592592593
YNL161W	0	0	0.099112426035503
YPR149W	0	0	0.0989660265878877
YAL058W	0	0	0.0988200589970502
YNL159C	0	0	0.0986745213549337
YGL022W	0	0	0.0985294117647059
YLR189C	0	0	0.0983847283406755
YML035C	0	0	0.0982404692082111
YJL210W	0	0	0.0980966325036603
YLR085C	0	0	0.0979827089337176
YLR195C	0	0	0.0979827089337176
YGL001C	0	0	0.0979827089337176
YAL040C	0	0	0.0979827089337176
YML102W	0	0	0.0979827089337176
YML110C	0	0	0.0979827089337176
YCR048W	0	0	0.0979827089337176
YIL088C	0	0	0.0979827089337176
YDR221W	0	0	0.0979827089337176
YGR218W	0	0	0.0979827089337176
YCL052C	1	0	0.0979827089337176
YPL069C	0	0	0.097841726618705
YOL063C	0	0	0.0977011494252874
YCL051W	0	0	0.0975609756097561
YLR268W	0	0	0.0974212034383954
YPR055W	0	0	0.0972818311874106
YML120C	0	0	0.0971428571428571
YNL298W	0	0	0.0970042796005706
YBR211C	0	0	0.0968660968660969
YAL002W	0	0	0.096728307254623
YBL082C	0	0	0.0965909090909091
YNR021W	0	1	0.0965909090909091
YJL172W	0	0	0.0964539007092199
YBR106W	0	0	0.0963172804532578
YLR266C	0	0	0.0961810466760962
YDR276C	0	0	0.096045197740113
YFL009W	0	0	0.0959097320169253
YMR071C	0	0	0.0957746478873239
YKR054C	0	0	0.0956399437412096
YPL218W	0	0	0.0955056179775281
YLR324W	0	0	0.0953716690042076
YJL042W	0	0	0.0952380952380952
YDR069C	0	0	0.0951048951048951
YBL091C	0	0	0.0949720670391061
YIL034C	0	0	0.0948396094839609
YER089C	0	0	0.0947075208913649
YML115C	0	0	0.0945757997218359
YJR062C	0	0	0.0944444444444444
YMR010W	0	0	0.0943134535367545
YLR346C	0	0	0.0941828254847645
YPL259C	0	0	0.0940525587828492
YIR022W	0	0	0.0939226519337017
YMR161W	0	0	0.0937931034482759
YNL051W	0	0	0.09366391184573
YER178W	0	0	0.09353507565337
YOR103C	0	0	0.0934065934065934
YOR322C	0	0	0.093278463648834
YDR141C	0	0	0.0931506849315069
YIR037W	0	0	0.0930232558139535
YLR350W	0	0	0.092896174863388
YMR060C	0	0	0.0927694406548431
YMR276W	0	0	0.0926430517711172
YOL082W	0	0	0.0925170068027211
YGL083W	0	1	0.0925170068027211
YBR254C	0	0	0.0923913043478261
YLL040C	0	0	0.0922659430122117
YLL006W	0	0	0.0921409214092141
YDR373W	0	0	0.0920162381596752
YBR108W	0	1	0.0920162381596752
YNL020C	0	0	0.092
YHR092C	0	0	0.092
YGL192W	0	0	0.092
YLR203C	0	0	0.092
YBR055C	0	0	0.092
YMR047C	0	0	0.092
YPR171W	0	0	0.092
YPL075W	0	0	0.092
YNL241C	0	0	0.092
YGR089W	0	0	0.092
YPL175W	1	0	0.092
YLR023C	0	0	0.0918774966711052
YNL280C	0	0	0.0917553191489362
YGL133W	0	0	0.0916334661354582
YGR101W	0	0	0.0915119363395226
YIL135C	0	0	0.0913907284768212
YBR195C	0	0	0.0912698412698413
YNL330C	0	0	0.0911492734478203
YLR087C	0	0	0.0910290237467019
YNR059W	0	0	0.0909090909090909
YBR207W	0	0	0.0907894736842105
YPL184C	0	1	0.0907894736842105
YJR161C	0	1	0.0907894736842105
YJR121W	0	0	0.0906701708278581
YDR189W	0	0	0.0905511811023622
YGL115W	0	0	0.09043250327654
YHL019C	0	0	0.0903141361256544
YER004W	0	1	0.0903141361256544
YHR110W	0	0	0.0901960784313725
YLL001W	0	0	0.0900783289817232
YOR160W	0	0	0.0899608865710561
YPR191W	0	0	0.08984375
YOR142W	0	0	0.0897269180754226
YKL174C	0	0	0.0896103896103896
YBL045C	0	0	0.0894941634241245
YFL033C	0	0	0.0893782383419689
YNL094W	0	0	0.0892626131953428
YCR069W	0	1	0.0892626131953428
YLR440C	0	0	0.0891472868217054
YJL044C	0	0	0.0890322580645161
YLR113W	0	0	0.0889175257731959
YER016W	0	0	0.0888030888030888
YER023W	0	0	0.0886889460154242
YOL110W	0	0	0.0885750962772786
YOR380W	0	0	0.0884615384615385
YER027C	0	0	0.088348271446863
YDL145C	0	0	0.0882352941176471
YGR035C	0	1	0.0882352941176471
YPR026W	0	0	0.0881226053639847
YBR293W	0	0	0.0880102040816327
YBL060W	0	1	0.0880102040816327
YBR063C	0	1	0.0880102040816327
YCR002C	0	0	0.0878980891719745
YDR414C	0	0	0.0877862595419847
YBR020W	0	0	0.0876747141041931
YBR281C	0	0	0.0875634517766497
YKR004C	0	0	0.0874524714828897
YBR151W	0	1	0.0874524714828897
YLR130C	0	0	0.0873417721518987
YDR498C	0	0	0.0872313527180784
YGL186C	0	0	0.0871212121212121
YGL095C	0	0	0.0870113493064313
YNR039C	0	0	0.0869017632241814
YKL103C	0	0	0.0867924528301887
YPL040C	0	0	0.0866834170854271
YLR098C	0	0	0.0865746549560853
YBR286W	0	0	0.0864661654135338
YBR275C	0	0	0.0863579474342929
YGL256W	0	0	0.08625
YMR210W	0	0	0.0861423220973783
YHR158C	0	0	0.0860349127182045
YBR192W	0	0	0.0859277708592777
YPL137C	0	0	0.0858208955223881
YOR316C	0	0	0.0857142857142857
YOL016C	0	0	0.0856079404466501
YBL035C	0	0	0.0855018587360595
YAL042W	0	0	0.0853960396039604
YHR083W	0	0	0.0852904820766378
YER154W	0	0	0.0851851851851852
YOL020W	0	0	0.0850801479654747
YML125C	0	0	0.0849753694581281
YPL120W	0	0	0.0848708487084871
YBR270C	0	1	0.0848708487084871
YNR033W	0	0	0.0847665847665848
YOR069W	0	0	0.0846625766871166
YBR109C	0	0	0.0845588235294118
YPL224C	0	0	0.0844553243574051
YCL040W	0	0	0.0843520782396088
YOR016C	0	0	0.0842490842490843
YBR162W-A	0	0	0.0841463414634146
YML100W	0	0	0.0840438489646772
YBR205W	0	0	0.0839416058394161
YBR153W	0	0	0.0838396111786148
YDR277C	0	0	0.0837378640776699
YBR073W	0	0	0.0836363636363636
YGL040C	0	0	0.0835351089588378
YDR342C	0	0	0.0834340991535671
YJL159W	0	0	0.0833333333333333
YAL016W	0	0	0.083232810615199
YLR248W	0	0	0.0831325301204819
YLR439W	0	0	0.0830324909747292
YPR079W	0	0	0.0829326923076923
YIL033C	0	0	0.0828331332533013
YPL084W	0	0	0.0827338129496403
YNL320W	0	1	0.0827338129496403
YGL005C	0	0	0.0826347305389222
YBL006C	0	0	0.0825358851674641
YLR330W	0	0	0.0824372759856631
YDR080W	0	0	0.0823389021479714
YBR066C	0	0	0.0822407628128725
YMR110C	0	0	0.0821428571428571
YLR209C	0	0	0.0820451843043995
YKL119C	0	0	0.0819477434679335
YNR026C	0	0	0.0818505338078292
YJL083W	0	0	0.0817535545023697
YBL068W	0	0	0.0816568047337278
YBL080C	0	0	0.0815602836879433
YEL024W	0	0	0.0814639905548996
YPR128C	0	0	0.0813679245283019
YBR067C	0	0	0.0812720848056537
YNR031C	0	0	0.0811764705882353
YBR061C	0	0	0.0810810810810811
YCR059C	0	0	0.0809859154929577
YPL203W	0	0	0.0808909730363423
YEL011W	0	0	0.0807962529274005
YBR255W	0	1	0.0807962529274005
YMR222C	0	1	0.0807962529274005
YCL029C	0	0	0.0807017543859649
YNR055C	0	0	0.080607476635514
YML019W	0	0	0.0805134189031505
YBR200W	0	0	0.0804195804195804
YKL127W	0	0	0.080325960419092
YMR004W	0	0	0.0802325581395349
YNR047W	0	0	0.0801393728222996
YBR081C	0	0	0.080046403712297
YNR049C	0	0	0.0799536500579374
YBR219C	0	1	0.0799536500579374
YMR231W	0	0	0.0798611111111111
YJL145W	0	0	0.0797687861271676
YBR143C	0	0	0.0796766743648961
YHR030C	0	0	0.0795847750865052
YJR139C	0	0	0.0795454545454545
YEL058W	0	0	0.0795454545454545
YGL002W	0	0	0.0795454545454545
YDL093W	0	0	0.0795454545454545
YGR263C	0	1	0.0795454545454545
YER098W	0	0	0.0795454545454545
YGL124C	0	0	0.0795454545454545
YLR201C	0	0	0.0795454545454545
YER053C	0	0	0.0795454545454545
YGR244C	0	0	0.0795454545454545
YBR279W	0	0	0.0795454545454545
YOR327C	0	0	0.0795454545454545
YGL023C	0	0	0.0795454545454545
YOL011W	1	0	0.0795454545454545
YER113C	0	1	0.0795454545454545
YBR135W	0	0	0.0794551645856981
YBR103W	0	0	0.0793650793650794
YJR006W	0	0	0.0792751981879955
YJL207C	0	0	0.0791855203619909
YBR246W	0	1	0.0791855203619909
YMR015C	0	0	0.0790960451977401
YMR216C	0	0	0.0790067720090293
YBL057C	0	0	0.0789177001127396
YBL055C	0	0	0.0788288288288288
YNR006W	0	0	0.078740157480315
YHR060W	0	0	0.0786516853932584
YGL151W	0	0	0.0785634118967452
YDR028C	0	0	0.07847533632287
YBR193C	0	0	0.0783874580067189
YBR094W	0	1	0.0783874580067189
YNL055C	0	0	0.0782997762863535
YNL079C	0	0	0.0782122905027933
YJL092W	0	0	0.078125
YGR143W	0	0	0.0780379041248606
YLR454W	0	1	0.0780379041248606
YPL195W	0	0	0.0779510022271715
YMR247C	0	0	0.0778642936596218
YJL039C	0	0	0.0777777777777778
YEL027W	0	0	0.0776914539400666
YPR095C	0	0	0.0776053215077605
YBL032W	0	0	0.0775193798449612
YKL135C	0	0	0.0774336283185841
YDR108W	0	0	0.0773480662983425
YDR368W	0	0	0.0772626931567329
YFL037W	0	0	0.0771775082690187
YMR148W	0	1	0.0771775082690187
YDR208W	0	0	0.0770925110132159
YPL085W	0	0	0.077007700770077
YML101C	0	1	0.077007700770077
YIR002C	0	0	0.0769230769230769
YHR016C	0	0	0.0768386388583974
YIL044C	0	0	0.0767543859649123
YHR042W	0	0	0.076670317634173
YBR129C	0	0	0.0765864332603939
YER122C	0	0	0.0765027322404372
YFL041W	0	0	0.0764192139737991
YDR479C	0	0	0.0763358778625954
YDR492W	0	0	0.0762527233115468
YJR031C	0	0	0.0761697497279652
YBL009W	0	0	0.0760986066452304
YHR045W	0	1	0.0760986066452304
YOR030W	0	0	0.0760986066452304
YOR065W	0	0	0.0760986066452304
YOR155C	0	0	0.0760986066452304
YLR207W	0	0	0.0760986066452304
YMR313C	0	0	0.0760986066452304
YBR298C	0	0	0.0760986066452304
YHR178W	0	0	0.0760986066452304
YPR081C	0	0	0.0760986066452304
YBR194W	0	1	0.0760986066452304
YMR316W	0	0	0.0760986066452304
YBR261C	0	1	0.0760986066452304
YDR517W	0	0	0.0760986066452304
YOR161C	0	1	0.0760986066452304
YGR247W	0	0	0.0760986066452304
YCR033W	0	0	0.0760986066452304
YMR281W	1	0	0.0760986066452304
YKL062W	0	0	0.076017130620985
YDR326C	0	0	0.0759358288770054
YIL005W	0	0	0.0758547008547008
YGR099W	0	0	0.0757737459978655
YDR122W	0	0	0.0756929637526653
YOR164C	0	1	0.0756929637526653
YKL096W-A	0	0	0.0756123535676251
YLR368W	0	0	0.075531914893617
YBR257W	0	0	0.075451647183847
YNL073W	0	0	0.0753715498938429
YDR261C	0	0	0.0752916224814422
YNL085W	0	0	0.0752118644067797
YGR189C	0	0	0.0751322751322751
YBR253W	0	0	0.0750528541226216
YMR080C	0	0	0.074973600844773
YDL185W	0	0	0.0748945147679325
YNL131W	0	0	0.0748155953635406
YJR005W	0	0	0.0747368421052632
YGR032W	0	0	0.07465825446898
YPR184W	0	0	0.0745798319327731
YPL180W	0	0	0.074501573976915
YLR390W-A	0	0	0.0744234800838574
YHR102W	0	0	0.0743455497382199
YDR476C	0	1	0.0743455497382199
YBR162C	0	0	0.0742677824267782
YNR032W	0	0	0.0741901776384535
YGR217W	0	0	0.0741127348643006
YOL018C	0	0	0.0740354535974974
YOR230W	0	0	0.0739583333333333
YPL274W	0	0	0.0738813735691988
YLL023C	0	1	0.0738813735691988
YOR374W	0	0	0.0738045738045738
YGL104C	0	0	0.0737279335410177
YDR422C	0	0	0.0736949846468782
YCR065W	0	0	0.0736949846468782
YGR194C	0	0	0.0736949846468782
YGL038C	0	0	0.0736949846468782
YKL007W	0	0	0.0736949846468782
YBR001C	0	0	0.0736949846468782
YJL129C	0	0	0.0736949846468782
YBR197C	0	1	0.0736949846468782
YDL190C	0	0	0.0736949846468782
YDR128W	0	1	0.0736949846468782
YGR062C	0	0	0.0736949846468782
YFL048C	0	0	0.0736949846468782
YDL142C	0	0	0.0736949846468782
YDL072C	0	1	0.0736949846468782
YJL163C	0	1	0.0736949846468782
YNL172W	0	0	0.0736949846468782
YIL095W	0	0	0.0736949846468782
YPL110C	1	0	0.0736949846468782
YIR033W	0	0	0.0736196319018405
YNL158W	0	0	0.0735444330949949
YMR043W	0	0	0.073469387755102
YDL077C	0	0	0.073394495412844
YPR091C	0	1	0.073394495412844
YPR173C	0	0	0.0733197556008147
YIL031W	0	0	0.0732451678535097
YHR104W	0	0	0.0731707317073171
YLR370C	0	0	0.0730964467005076
YGR106C	0	1	0.0730964467005076
YOL076W	0	0	0.0730223123732252
YNL125C	0	0	0.0729483282674772
YNL025C	0	0	0.0728744939271255
YBR214W	0	0	0.0728542914171657
YBR016W	0	0	0.0728542914171657
YFL005W	0	0	0.0728542914171657
YOR354C	0	0	0.0728542914171657
YAL020C	0	0	0.0728542914171657
YOL081W	0	0	0.0728542914171657
YKL168C	0	1	0.0728542914171657
YBR173C	0	0	0.0728542914171657
YLL052C	0	0	0.0728542914171657
YLR277C	0	0	0.0728542914171657
YKL022C	0	0	0.0728542914171657
YGR178C	0	0	0.0728542914171657
YPR185W	0	0	0.0728542914171657
YLR121C	0	0	0.0728542914171657
YGR202C	1	0	0.0728542914171657
YBR121C	0	0	0.0727816550348953
YKL025C	0	0	0.0727091633466136
YLR396C	0	0	0.072636815920398
YLR425W	0	0	0.0725646123260437
YBR227C	0	1	0.0725646123260437
YDR178W	0	0	0.0724925521350546
YPR019W	0	0	0.0724206349206349
YGL051W	0	0	0.0723488602576809
YCL001W	0	0	0.0722772277227723
YML104C	0	0	0.072265625
YBR244W	0	0	0.072265625
YBR119W	0	0	0.072265625
YBR202W	0	0	0.072265625
YJL101C	0	0	0.072265625
YML034W	0	0	0.072265625
YER095W	0	0	0.072265625
YGL238W	0	0	0.072265625
YIL154C	0	0	0.072265625
YGL047W	0	0	0.072265625
YMR153W	0	0	0.072265625
YJL139C	0	0	0.072265625
YCR004C	0	1	0.072265625
YMR154C	0	0	0.072265625
YBR042C	1	0	0.072265625
YPR036W	0	0	0.0721951219512195
YPL095C	0	0	0.0721247563352826
YJL041W	0	0	0.0720545277507303
YMR052W	0	0	0.0719844357976654
YDR424C	0	0	0.0719144800777454
YNR075W	0	0	0.0718446601941748
YLR382C	0	0	0.0717749757516974
YLR362W	0	0	0.0717054263565891
YGL190C	0	0	0.0716360116166505
YDL188C	0	0	0.0715667311411992
YOR386W	0	0	0.0714975845410628
YKL093W	0	0	0.0714285714285714
YDR452W	0	0	0.0713596914175506
YBR141C	0	1	0.0713596914175506
YNL181W	0	1	0.0713596914175506
YMR219W	0	0	0.0712909441233141
YOR115C	0	0	0.0712223291626564
YCR028C	0	0	0.0711538461538462
YLR352W	0	1	0.0711538461538462
YHR186C	0	0	0.0710854947166186
YPR194C	0	0	0.0710172744721689
YKR093W	0	0	0.0709491850431448
YDL230W	0	0	0.0708812260536398
YGR271W	0	0	0.0708133971291866
YDL238C	0	0	0.0707456978967495
YFR048W	0	0	0.0706781279847182
YPL152W	0	0	0.0706106870229008
YML055W	0	0	0.0705433746425167
YMR042W	0	0	0.0704761904761905
YLR417W	0	0	0.0704091341579448
YHR103W	0	0	0.0703422053231939
YOR127W	0	0	0.0702754036087369
YBL010C	0	1	0.0702754036087369
YOR140W	0	0	0.0702087286527514
YBR060C	0	0	0.0701421800947867
YDR255C	0	0	0.0700757575757576
YER068W	0	0	0.0700094607379376
YGR111W	0	0	0.0699432892249527
YOL103W	0	0	0.0698772426817753
YEL006W	0	0	0.069811320754717
YBR239C	0	1	0.069811320754717
YIR038C	0	0	0.0697455230914232
YDR153C	0	0	0.0696798493408663
YBL014C	0	0	0.0696142991533396
YIL040W	0	0	0.0695488721804511
YGL198W	0	0	0.0694835680751174
YHR028C	0	0	0.0694183864915572
YPR071W	0	1	0.0694183864915572
YNL251C	0	0	0.0693533270852859
YNR023W	0	0	0.0692883895131086
YML052W	0	0	0.0692235734331151
YDR204W	0	0	0.0691881918819188
YPL116W	0	0	0.0691881918819188
YJL168C	0	0	0.0691881918819188
YPR155C	0	0	0.0691881918819188
YDR451C	0	0	0.0691881918819188
YIL042C	0	0	0.0691881918819188
YLR342W	0	0	0.0691881918819188
YMR250W	0	0	0.0691881918819188
YAL030W	0	0	0.0691881918819188
YDR350C	0	0	0.0691881918819188
YLR188W	0	0	0.0691881918819188
YIL121W	0	0	0.0691881918819188
YOR018W	0	0	0.0691881918819188
YEL022W	0	0	0.0691881918819188
YDR302W	1	0	0.0691881918819188
YLR270W	0	0	0.0691244239631336
YLR066W	0	0	0.069060773480663
YJL108C	0	0	0.0689972401103956
YNL327W	0	0	0.0689338235294118
YHR007C	0	0	0.068870523415978
YML049C	0	0	0.0688073394495413
YBR245C	0	0	0.0687442713107241
YBR082C	0	0	0.0686813186813187
YBR026C	0	0	0.0686184812442818
YJR077C	0	0	0.0685557586837294
YDR233C	0	1	0.0685557586837294
YPL214C	0	0	0.0684931506849315
YPL149W	0	0	0.0684306569343066
YML004C	0	0	0.0683682771194166
YBR058C-A	0	0	0.0683060109289618
YCL025C	0	0	0.0682438580527752
YPR114W	0	1	0.0682438580527752
YJL061W	0	0	0.0681818181818182
YBR024W	0	0	0.0681198910081744
YJL165C	0	0	0.0680580762250454
YJL164C	0	0	0.0679963735267452
YBR087W	0	0	0.0679347826086956
YBR263W	0	0	0.0678733031674208
YBR179C	0	0	0.0678119349005425
YGR097W	0	0	0.0677506775067751
YLR116W	0	0	0.0676895306859206
YBL004W	0	0	0.0676284941388638
YIL045W	0	0	0.0675675675675676
YDR150W	0	0	0.0675067506750675
YBL107C	0	1	0.0675067506750675
YGL226C-A	0	0	0.0674460431654676
YOR275C	0	0	0.0673854447439353
YGR105W	0	0	0.0673249551166966
YJR138W	0	1	0.0673249551166966
YNL242W	0	0	0.0672645739910314
YBR271W	0	0	0.0672043010752688
YGR019W	0	0	0.0671441360787825
YJR019C	0	0	0.0670840787119857
YOR178C	0	0	0.0670241286863271
YJR085C	0	1	0.0670241286863271
YBR033W	0	1	0.0670241286863271
YBR005W	0	0	0.0669642857142857
YBL024W	0	0	0.0669045495093666
YDR056C	0	1	0.0669045495093666
YIL101C	0	0	0.0668449197860963
YML031W	0	0	0.0667853962600178
YML072C	0	1	0.0667853962600178
YDR254W	0	0	0.0667259786476868
YHR002W	0	0	0.0666666666666667
YOR208W	0	0	0.066607460035524
YBR183W	0	0	0.0665483584738243
YGL172W	0	0	0.0664893617021277
YGR077C	0	0	0.0664304694419841
YDL020C	0	0	0.0663716814159292
YMR105C	0	0	0.0663129973474801
YDR483W	0	0	0.0662544169611307
YBR084W	0	0	0.0661959399823478
YDR044W	0	0	0.0661375661375661
YGL045W	0	0	0.066079295154185
YFR018C	0	1	0.066079295154185
YOL002C	0	0	0.0660211267605634
YLL058W	0	0	0.0659630606860158
YPR147C	0	1	0.0659630606860158
YDR303C	0	0	0.0659050966608084
YGR198W	0	0	0.0658472344161545
YBR102C	0	0	0.0657894736842105
YDR481C	0	0	0.0657318141980719
YNL156C	0	0	0.0656742556917688
YOR112W	0	0	0.0656167979002625
YGR177C	0	0	0.0655737704918033
YDR039C	0	0	0.0655737704918033
YOR220W	0	1	0.0655737704918033
YBL103C	0	0	0.0655737704918033
YBL091C-A	0	1	0.0655737704918033
YOR125C	0	0	0.0655737704918033
YGR292W	0	0	0.0655737704918033
YDR099W	0	0	0.0655737704918033
YLR047C	0	0	0.0655737704918033
YOR106W	0	0	0.0655737704918033
YHR114W	0	0	0.0655737704918033
YBR204C	0	1	0.0655737704918033
YER143W	0	0	0.0655737704918033
YML071C	0	0	0.0655737704918033
YGL055W	0	0	0.0655737704918033
YHL031C	0	0	0.0655737704918033
YJL029C	0	0	0.0655737704918033
YLR056W	0	0	0.0655737704918033
YOL065C	1	0	0.0655737704918033
YBL034C	0	0	0.0655172413793104
YJR059W	0	0	0.0654608096468562
YBR160W	0	0	0.0654044750430293
YLR389C	0	0	0.0653482373172829
YKL204W	0	0	0.0652920962199313
YAL021C	0	0	0.0652360515021459
YDL134C	0	0	0.065180102915952
YMR089C	0	0	0.0651242502142245
YIL123W	0	0	0.0650684931506849
YML016C	0	0	0.0650128314798974
YKL013C	0	0	0.064957264957265
YJL167W	0	0	0.0649017933390265
YER167W	0	0	0.0648464163822526
YPR003C	0	1	0.0648464163822526
YCR037C	0	0	0.0647911338448423
YNL223W	0	0	0.0647359454855196
YDL086W	0	1	0.0647359454855196
YPR005C	0	0	0.0646808510638298
YJL212C	0	0	0.0646258503401361
YEL062W	0	0	0.064570943075616
YBR037C	0	0	0.0645161290322581
YOR110W	0	0	0.0644614079728583
YPL196W	0	0	0.0644067796610169
YDR235W	0	0	0.0643522438611346
YOR124C	0	0	0.0642978003384095
YBR172C	0	0	0.0642434488588335
YDR191W	0	0	0.0641891891891892
YJL146W	0	0	0.0641350210970464
YKL219W	0	1	0.0641350210970464
YPL132W	0	0	0.0640809443507589
YAL043C	0	0	0.0640269587194608
YOR285W	0	1	0.0640269587194608
YGL037C	0	0	0.063973063973064
YIL129C	0	0	0.063919259882254
YPL208W	0	0	0.0638655462184874
YKL018W	0	0	0.0638119227539882
YER100W	0	0	0.063758389261745
YPL010W	0	0	0.0637049455155071
YKL134C	0	0	0.0636515912897822
YGL181W	0	0	0.0635983263598326
YMR305C	0	0	0.0635451505016722
YJR044C	0	0	0.0634920634920635
YGL130W	0	0	0.0634390651085142
YIL111W	0	0	0.0633861551292744
YDR508C	0	0	0.0633333333333333
YDR005C	0	0	0.0632805995004163
YOR162C	0	0	0.0632279534109817
YLR292C	0	0	0.0631753948462178
YKR058W	0	0	0.0631229235880399
YLR299W	0	0	0.0630705394190871
YFR047C	0	0	0.0630182421227197
YMR129W	0	0	0.0629660314830157
YGR289C	0	0	0.0629139072847682
YBR225W	0	1	0.0629139072847682
YBR242W	0	1	0.0629139072847682
YDR275W	0	1	0.0629139072847682
YNL146W	0	1	0.0629139072847682
YKR066C	0	0	0.0628618693134822
YLR310C	0	0	0.0628099173553719
YDL018C	0	0	0.0627580511973576
YLL019C	0	0	0.0627062706270627
YDR310C	0	0	0.0626545754328112
YDL174C	0	0	0.0626029654036244
YPL161C	0	0	0.0625514403292181
YIL006W	0	0	0.0625
YLR134W	0	0	0.0624486442070666
YBR185C	0	0	0.0623973727422003
YDL117W	0	0	0.0623461853978671
YLR260W	0	0	0.0622950819672131
YKL197C	0	0	0.0622440622440622
YOR038C	0	0	0.0621931260229133
YDR207C	0	0	0.062142273098937
YDR162C	0	0	0.0620915032679739
YDR343C	0	0	0.0620408163265306
YIL155C	0	0	0.0619902120717781
YBL076C	0	0	0.0619396903015485
YCR030C	0	1	0.0619396903015485
YHL011C	0	0	0.0618892508143322
YHL032C	0	0	0.0618388934092758
YMR163C	0	0	0.0617886178861789
YNL091W	0	0	0.0617384240454915
YOR214C	0	1	0.0617384240454915
YNL118C	0	0	0.0616883116883117
YMR012W	0	0	0.0616382806163828
YMR293C	0	0	0.0615883306320908
YDR338C	0	1	0.0615883306320908
YPR122W	0	0	0.0615384615384615
YFL007W	0	0	0.0614886731391586
YOL137W	0	1	0.0614886731391586
YMR165C	0	0	0.0614389652384802
YGL178W	0	0	0.061389337641357
YDR246W	0	0	0.0613397901533495
YEL048C	0	1	0.0613397901533495
YGL252C	0	0	0.0612903225806452
YDR017C	0	0	0.0612409347300564
YGR098C	0	0	0.0611916264090177
YDR077W	0	0	0.0611423974255833
YPL004C	0	0	0.0610932475884244
YER053C-A	0	1	0.0610932475884244
YCR023C	0	1	0.0610932475884244
YGL010W	0	1	0.0610932475884244
YLR141W	0	0	0.0610441767068273
YMR173W	0	0	0.0609951845906902
YKL067W	0	0	0.0609462710505213
YIL128W	0	0	0.0608974358974359
YJR036C	0	0	0.0608486789431545
YDR332W	0	1	0.0608486789431545
YNL300W	0	1	0.0608486789431545
YGL160W	0	1	0.0608486789431545
YCR091W	0	0	0.0608
YHL028W	0	0	0.0607513988808953
YBL074C	0	0	0.060702875399361
YGR008C	0	0	0.0606544293695132
YOL105C	0	0	0.0606060606060606
YMR081C	0	0	0.0605577689243028
YDL215C	0	0	0.0605095541401274
YIR021W	0	0	0.060461416070008
YBL038W	0	0	0.0604133545310016
YOL049W	0	0	0.0603653693407466
YDR055W	0	0	0.0603174603174603
YNR044W	0	0	0.0602696272799366
YGL187C	0	0	0.0602218700475436
YLR274W	0	0	0.0601741884402217
YMR053C	0	0	0.060126582278481
YDL197C	0	0	0.0600790513833992
YPR160W	0	0	0.0600315955766193
YOR320C	0	0	0.0599842146803473
YNL189W	0	0	0.0599369085173502
YDL137W	0	0	0.0598896769109535
YPL268W	0	0	0.0598425196850394
YOR284W	0	0	0.0598290598290598
YPL139C	0	0	0.0598290598290598
YBR155W	0	0	0.0598290598290598
YGL092W	0	0	0.0598290598290598
YEL001C	0	1	0.0598290598290598
YIL043C	0	0	0.0598290598290598
YMR275C	0	0	0.0598290598290598
YDL078C	0	0	0.0598290598290598
YBL064C	0	0	0.0598290598290598
YMR150C	0	0	0.0598290598290598
YPL037C	0	0	0.0598290598290598
YGR270W	0	0	0.0598290598290598
YPL164C	0	0	0.0598290598290598
YLR092W	0	0	0.0598290598290598
YOR372C	0	0	0.0598290598290598
YGR100W	0	0	0.0598290598290598
YBR252W	0	0	0.0598290598290598
YCL004W	1	0	0.0598290598290598
YLL055W	0	1	0.0598290598290598
YLR148W	0	0	0.0597826086956522
YHR165C	0	0	0.0597362296353763
YLR131C	0	0	0.0596899224806202
YNL052W	0	0	0.0596436870642912
YHR039C	0	0	0.0595975232198142
YIL140W	0	0	0.0595514307811292
YHR111W	0	0	0.0595054095826893
YIL077C	0	0	0.0594594594594595
YFL054C	0	0	0.0594135802469136
YGR278W	0	0	0.0593677717810332
YGL119W	0	0	0.0593220338983051
YER031C	0	0	0.0592763664357198
YMR312W	0	0	0.0592307692307692
YPL219W	0	0	0.059185242121445
YNL233W	0	0	0.0591397849462366
YMR021C	0	0	0.0590943975441289
YLR345W	0	0	0.0590490797546012
YBL041W	0	0	0.0590038314176245
YKL010C	0	0	0.05895865237366
YGR015C	0	1	0.05895865237366
YDL223C	0	0	0.0589135424636572
YNL317W	0	0	0.058868501529052
YBR074W	0	1	0.058868501529052
YKL116C	0	0	0.0588235294117647
YBR128C	0	0	0.0587786259541985
YGL203C	0	0	0.0587337909992372
YKR050W	0	0	0.0586890243902439
YIL004C	0	0	0.0586443259710586
YOR171C	0	0	0.058599695585997
YBL026W	0	0	0.0585551330798479
YJR152W	0	0	0.0585106382978723
YNR052C	0	0	0.0584662110858011
YPL070W	0	0	0.0584218512898331
YGR132C	0	0	0.0583775587566338
YBL015W	0	0	0.0583333333333333
YER093C	0	0	0.0582891748675246
YER118C	0	0	0.0582450832072617
YBL031W	0	1	0.0582450832072617
YDL160C	0	0	0.0582010582010582
YJL222W	0	0	0.0581570996978852
YDL207W	0	0	0.0581132075471698
YPR105C	0	0	0.0580693815987934
YOR256C	0	0	0.0580256217030897
YGL213C	0	0	0.0579819277108434
YBR299W	0	0	0.0579382994732882
YAL017W	0	0	0.0578947368421053
YJL156C	0	0	0.0578512396694215
YDL240W	0	0	0.0578078078078078
YER017C	0	0	0.0577644411102776
YOL042W	0	1	0.0577644411102776
YDR258C	0	0	0.0577211394302849
YDR323C	0	0	0.0576779026217228
YLR046C	0	1	0.0576779026217228
YDR089W	0	0	0.0576347305389222
YAL056W	0	0	0.0575916230366492
YJR051W	0	0	0.0575485799701046
YHR112C	0	0	0.0575056011949216
YOR023C	0	0	0.0574626865671642
YDR480W	0	0	0.0574198359433259
YGL021W	0	0	0.0573770491803279
YCR093W	0	0	0.0573343261355175
YOR173W	0	0	0.0572916666666667
YOR367W	0	0	0.0572490706319703
YPL262W	0	0	0.0572065378900446
YKL130C	0	0	0.0571640682999258
YOR043W	0	0	0.0571216617210683
YPL125W	0	0	0.0570793180133432
YGL231C	0	1	0.0570793180133432
YGL098W	0	0	0.057037037037037
YGL125W	0	0	0.0569948186528497
YEL053C	0	0	0.0569526627218935
YBL052C	0	0	0.0569105691056911
YHR051W	0	0	0.0568685376661743
YOR156C	0	0	0.0568265682656827
YBR122C	0	0	0.0567846607669617
YHL030W	0	0	0.0567428150331614
YLR410W	0	0	0.0567010309278351
YGR080W	0	0	0.0566593083149375
YPL248C	0	0	0.0566176470588235
YDR472W	0	0	0.0565760470242469
YDR488C	0	0	0.0565345080763583
YPR022C	0	1	0.0565345080763583
YIL041W	0	1	0.0565345080763583
YDR298C	0	0	0.0564930300807043
YPR063C	0	1	0.0564930300807043
YML037C	0	1	0.0564930300807043
YER054C	0	0	0.0564516129032258
YHL027W	0	0	0.0564102564102564
YJL137C	0	0	0.0563689604685212
YJL036W	0	0	0.0563277249451353
YJL020C	0	0	0.0562865497076023
YGL036W	0	1	0.0562865497076023
YGL145W	0	0	0.056245434623813
YNR048W	0	0	0.0562043795620438
YKR039W	0	0	0.0561633843909555
YDR160W	0	0	0.0561224489795918
YMR140W	0	0	0.056081573197378
YPL181W	0	0	0.0560407569141194
YER107C	0	0	0.056
YBR203W	0	0	0.0559593023255814
YKR052C	0	0	0.055918663761801
YIR004W	0	0	0.055878084179971
YML091C	0	0	0.0558375634517767
YER157W	0	0	0.0557971014492754
YLR071C	0	0	0.055756698044895
YAL051W	0	0	0.0557163531114327
YGR112W	0	0	0.0556760665220535
YPR075C	0	0	0.055635838150289
YGR193C	0	0	0.0555956678700361
YDR159W	0	0	0.0555555555555556
YBR297W	0	0	0.0555155010814708
YLR398C	0	0	0.0554755043227666
YIL014W	0	0	0.0554355651547876
YHR011W	0	0	0.0553956834532374
YKL065C	0	1	0.0553956834532374
YGL168W	0	0	0.0553558590941769
YPL210C	0	0	0.055316091954023
YGL208W	0	0	0.0552763819095477
YOR231W	0	0	0.0552367288378766
YPR023C	0	0	0.0551971326164875
YOL088C	0	0	0.0551575931232092
YJL103C	0	0	0.0551181102362205
YBR098W	0	0	0.0550786838340486
YER123W	0	0	0.0550393137955683
YLR035C	0	0	0.055
YLR001C	0	1	0.055
YKL179C	0	0	0.0549607423269094
YDL079C	0	0	0.0549215406562054
YNL074C	0	0	0.0548823948681397
YGR070W	0	0	0.0548523206751055
YKL017C	0	0	0.0548523206751055
YNL142W	0	0	0.0548523206751055
YAR033W	0	0	0.0548523206751055
YPL053C	0	0	0.0548523206751055
YBR280C	0	0	0.0548523206751055
YJR104C	0	0	0.0548523206751055
YNR007C	0	0	0.0548523206751055
YBR111C	0	1	0.0548523206751055
YIL107C	0	0	0.0548523206751055
YOR324C	0	0	0.0548523206751055
YGR295C	0	1	0.0548523206751055
YNR058W	0	0	0.0548523206751055
YLR094C	0	0	0.0548523206751055
YPL088W	0	0	0.0548523206751055
YBR062C	0	1	0.0548523206751055
YLR006C	0	0	0.0548523206751055
YHR204W	0	0	0.0548523206751055
YAL001C	0	0	0.0548523206751055
YPL091W	0	0	0.0548523206751055
YLL041C	0	0	0.0548523206751055
YJL100W	1	0	0.0548523206751055
YKL196C	0	0	0.0548137737174982
YKL094W	0	1	0.0548137737174982
YJL121C	0	0	0.0547752808988764
YOR363C	0	0	0.0547368421052632
YIL173W	0	0	0.0546984572230014
YDL088C	0	0	0.0546601261387526
YGR060W	0	0	0.0546218487394958
YDR513W	0	0	0.0545957152729786
YGR167W	0	0	0.0545957152729786
YIL027C	0	1	0.0545957152729786
YHR061C	0	0	0.0545957152729786
YBL098W	0	0	0.0545957152729786
YPL020C	0	0	0.0545957152729786
YGR231C	0	0	0.0545957152729786
YML121W	0	0	0.0545957152729786
YGL004C	0	0	0.0545957152729786
YJR137C	0	0	0.0545957152729786
YDL141W	0	0	0.0545957152729786
YHR037W	0	0	0.0545957152729786
YDR135C	0	0	0.0545957152729786
YGR046W	0	0	0.0545957152729786
YOR197W	0	0	0.0545957152729786
YOL012C	0	0	0.0545957152729786
YDL125C	0	0	0.0545957152729786
YJL183W	0	0	0.0545957152729786
YHR036W	0	0	0.0545957152729786
YPR140W	1	0	0.0545957152729786
YGL227W	0	0	0.0545580110497238
YDR196C	0	0	0.054520358868185
YDL140C	0	0	0.0544827586206897
YBR039W	0	0	0.0544452101998622
YOR334W	0	0	0.0544077134986226
YGR249W	0	0	0.0543702684101858
YPL105C	0	1	0.0543702684101858
YPL215W	0	0	0.0543328748280605
YML103C	0	0	0.0542955326460481
YMR056C	0	0	0.0542582417582418
YPR154W	0	0	0.0542210020590254
YOR390W	0	1	0.0542210020590254
YGR254W	0	0	0.0541838134430727
YKL205W	0	0	0.0541466758053461
YDR054C	0	0	0.0541095890410959
YER139C	0	1	0.0541095890410959
YML068W	0	0	0.054072553045859
YHR009C	0	1	0.054072553045859
YEL047C	0	0	0.0540355677154583
YOR054C	0	0	0.0539986329460014
YOR241W	0	0	0.0539617486338798
YMR036C	0	0	0.0539249146757679
YOR138C	0	0	0.0538881309686221
YLR114C	0	0	0.0538513974096796
YDR245W	0	0	0.0538147138964578
YKR020W	0	0	0.0537780803267529
YLR250W	0	0	0.0537414965986395
YBR268W	0	0	0.0537049626104691
YER019C-A	0	0	0.0536684782608696
YJR125C	0	0	0.0536320434487441
YOR219C	0	0	0.05359565807327
YML128C	0	0	0.0535593220338983
YPL166W	0	0	0.0535230352303523
YFL018C	0	0	0.0534867975626269
YOR172W	0	0	0.0534506089309878
YBR251W	0	0	0.0534144692359702
YBR053C	0	1	0.0534144692359702
YGL003C	0	0	0.0533783783783784
YPL003W	0	0	0.0533423362592843
YJL102W	0	0	0.053306342780027
YLR300W	0	0	0.0532703978422117
YGL248W	0	0	0.0532345013477089
YOR137C	0	0	0.0531986531986532
YKL109W	0	0	0.0531628532974428
YGR024C	0	0	0.0531271015467384
YMR302C	0	0	0.0530913978494624
YLR163C	0	0	0.0530557421087978
YER162C	0	0	0.0530201342281879
YCL034W	0	0	0.0529845741113347
YDR130C	0	0	0.0529490616621984
YER183C	0	0	0.0529135967849967
YDL132W	0	0	0.0528781793842035
YLR426W	0	0	0.0528428093645485
YCR081W	0	0	0.052807486631016
YKR061W	0	0	0.0527722110888444
YML001W	0	0	0.0527369826435247
YHR024C	0	0	0.0527018012008005
YNL095C	0	1	0.0527018012008005
YBR149W	0	0	0.0526666666666667
YFR002W	0	0	0.0526315789473684
YDR319C	0	1	0.0526315789473684
YOR353C	0	0	0.0526315789473684
YNR019W	0	0	0.0526315789473684
YJR120W	0	0	0.0526315789473684
YOR209C	0	0	0.0526315789473684
YDL113C	0	0	0.0526315789473684
YDR219C	0	0	0.0526315789473684
YJL155C	0	0	0.0526315789473684
YGR122W	0	0	0.0526315789473684
YIL156W	0	0	0.0526315789473684
YJL078C	0	1	0.0526315789473684
YHL009C	0	0	0.0526315789473684
YGR233C	0	0	0.0526315789473684
YDR301W	0	0	0.0526315789473684
YDL181W	0	0	0.0526315789473684
YDL106C	0	0	0.0526315789473684
YLR219W	0	0	0.0526315789473684
YGR204W	0	0	0.0526315789473684
YIR008C	0	0	0.0526315789473684
YGL141W	0	0	0.0526315789473684
YJR110W	1	0	0.0526315789473684
YDR313C	0	0	0.0525969756738988
YDR038C	0	0	0.0525624178712221
YPL246C	0	1	0.0525624178712221
YDL130W-A	0	0	0.0525279054497702
YCR036W	0	0	0.05249343832021
YDL231C	0	0	0.0524590163934426
YOR025W	0	0	0.0524246395806029
YKL171W	0	0	0.0523903077930583
YHR008C	0	0	0.0523560209424084
YGR229C	0	0	0.052321778940484
YJL138C	0	0	0.0522875816993464
YGL216W	0	0	0.0522534291312867
YJL026W	0	0	0.0522193211488251
YDR306C	0	0	0.0521852576647097
YKL096W	0	0	0.0521512385919166
YGR257C	0	0	0.0521172638436482
YGL223C	0	0	0.0520833333333333
YML131W	0	0	0.0520494469746259
YOR267C	0	0	0.0520156046814044
YBR188C	0	0	0.0519818063677713
YMR258C	0	1	0.0519818063677713
YGR171C	0	0	0.051948051948052
YIL143C	0	0	0.0519143413367943
YKL148C	0	0	0.0518806744487678
YOL117W	0	0	0.0518470511989631
YHR075C	0	0	0.0518134715025907
YDR146C	0	0	0.0517799352750809
YDR148C	0	0	0.0517464424320828
YOR388C	0	0	0.0517129928894635
YOL073C	0	1	0.0517129928894635
YDR353W	0	0	0.0516795865633075
YIL062C	0	0	0.0516462233699161
YLR074C	0	0	0.0516129032258065
YNL090W	0	0	0.0515796260477112
YKL207W	0	1	0.0515796260477112
YPL051W	0	0	0.0515463917525773
YJL089W	0	0	0.051513200257566
YOR147W	0	0	0.0514800514800515
YDR090C	0	1	0.0514800514800515
YDR430C	0	0	0.0514469453376206
YOR356W	0	0	0.051413881748072
YFL004W	0	0	0.0513808606294155
YDL092W	0	0	0.0513478818998716
YIL051C	0	0	0.0513149454778704
YFL016C	0	0	0.0512820512820513
YKL189W	0	0	0.051249199231262
YEL004W	0	0	0.0512163892445583
YDR058C	0	0	0.0511836212412028
YKL068W	0	0	0.051150895140665
YOR250C	0	0	0.0511363636363636
YDR386W	0	0	0.0511363636363636
YGR071C	0	1	0.0511363636363636
YOR044W	0	1	0.0511363636363636
YLL048C	0	0	0.0511363636363636
YHL002W	0	0	0.0511363636363636
YMR169C	0	0	0.0511363636363636
YBL093C	0	0	0.0511363636363636
YOL089C	0	0	0.0511363636363636
YDR001C	0	0	0.0511363636363636
YHR001W-A	0	0	0.0511363636363636
YJL024C	0	0	0.0511363636363636
YIL016W	0	0	0.0511363636363636
YIL119C	0	0	0.0511363636363636
YLR069C	0	0	0.0511363636363636
YKR059W	0	0	0.0511363636363636
YMR171C	0	1	0.0511363636363636
YGL073W	0	0	0.0511363636363636
YCL064C	0	0	0.0511363636363636
YKR030W	0	0	0.0511363636363636
YPR037C	0	0	0.0511363636363636
YGR096W	0	0	0.0511363636363636
YBR030W	1	0	0.0511363636363636
YDR046C	0	0	0.0511041009463722
YDR231C	0	0	0.0510718789407314
YGR121C	0	0	0.0510396975425331
YCL039W	0	0	0.051007556675063
YLR228C	0	0	0.0509754562617999
YLR229C	0	0	0.0509433962264151
YBR142W	0	0	0.0509113764927718
YLR272C	0	0	0.0508793969849246
YPL045W	0	0	0.0508474576271186
YKR087C	0	0	0.0508155583437892
YHR043C	0	0	0.0507836990595611
YNR001C	0	0	0.0507518796992481
YDR425W	0	0	0.0507201001878522
YGR262C	0	0	0.0506883604505632
YMR058W	0	0	0.050656660412758
YPR030W	0	0	0.050625
YNL149C	0	0	0.0505933791380387
YDR216W	0	0	0.050561797752809
YFL049W	0	0	0.0505302557704304
YLR438W	0	0	0.050498753117207
YLR433C	0	0	0.0504672897196262
YHR135C	0	0	0.0504615384615385
YGR268C	0	0	0.0504615384615385
YLR055C	0	0	0.0504615384615385
YOL096C	0	0	0.0504615384615385
YAL010C	0	0	0.0504615384615385
YPL163C	0	0	0.0504615384615385
YPL005W	0	0	0.0504615384615385
YNL116W	0	0	0.0504615384615385
YPL249C	0	0	0.0504615384615385
YBR296C	0	0	0.0504615384615385
YDR103W	0	0	0.0504615384615385
YCR092C	0	0	0.0504615384615385
YER014W	0	0	0.0504615384615385
YPL074W	0	1	0.0504615384615385
YER072W	0	0	0.0504615384615385
YMR246W	0	0	0.0504615384615385
YLR127C	0	0	0.0504615384615385
YMR308C	0	0	0.0504615384615385
YDR003W	0	0	0.0504615384615385
YFR040W	0	0	0.0504615384615385
YDR437W	1	0	0.0504615384615385
YPL172C	0	0	0.050430504305043
YLR024C	0	0	0.05039950829748
YDR127W	0	0	0.0503685503685504
YLR304C	0	0	0.0503376304481277
YLR455W	0	0	0.0503067484662577
YGR033C	0	0	0.0502759043531576
YDR268W	0	0	0.0502450980392157
YDR512C	0	0	0.0502143294549908
YMR104C	0	0	0.0501835985312118
YKL088W	0	0	0.0501529051987768
YHR129C	0	0	0.0501222493887531
YNL194C	0	0	0.0500916310323763
YJR088C	0	1	0.0500916310323763
YPL232W	0	0	0.0500610500610501
YJL080C	0	0	0.0500305064063453
YIR007W	0	1	0.0500305064063453
YHR106W	0	0	0.05
YPL023C	0	0	0.0499695307739183
YOR157C	0	0	0.0499390986601705
YPR066W	0	0	0.0499087035909921
YDR538W	0	0	0.0498783454987835
YDR144C	0	0	0.0498480243161094
YOR249C	0	0	0.0498177399756987
YDR359C	0	0	0.0497874924104432
YBR043C	0	0	0.0497572815533981
YLL061W	0	0	0.0497271073377805
YLR142W	0	0	0.0496969696969697
YOR304W	0	0	0.0496668685645064
YGL212W	0	0	0.049636803874092
YLR095C	0	0	0.0496067755595886
YNL047C	0	0	0.0495767835550181
YML081W	0	1	0.0495767835550181
YKL193C	0	0	0.0495468277945619
YLR089C	0	1	0.0495468277945619
YKL154W	0	0	0.0495169082125604
YGR010W	0	0	0.0494870247435124
YEL052W	0	1	0.0494870247435124
YNR034W	0	0	0.0494571773220748
YER011W	0	0	0.0494273658830621
YGL039W	0	0	0.0493975903614458
YPL123C	0	0	0.049367850692354
YOR076C	0	0	0.049338146811071
YLR100W	0	0	0.0493084786530367
YDR155C	0	0	0.0492788461538462
YLR395C	0	0	0.0492492492492492
YLR393W	0	0	0.0492196878751501
YDR065W	0	0	0.0491901619676065
YLR045C	0	0	0.0491606714628297
YML011C	0	0	0.0491312162971839
YER170W	0	0	0.0491017964071856
YGR282C	0	0	0.0490724117295033
YOL068C	0	0	0.0490543735224586
YPL100W	0	0	0.0490543735224586
YJL143W	0	0	0.0490543735224586
YMR306W	0	0	0.0490543735224586
YGR206W	0	0	0.0490543735224586
YDR457W	0	0	0.0490543735224586
YIL007C	0	0	0.0490543735224586
YER059W	0	0	0.0490543735224586
YKR051W	0	1	0.0490543735224586
YGL139W	0	0	0.0490543735224586
YML111W	0	0	0.0490543735224586
YDR107C	0	1	0.0490543735224586
YLR353W	0	0	0.0490543735224586
YLR018C	0	0	0.0490543735224586
YGR044C	0	0	0.0490543735224586
YOR058C	0	0	0.0490543735224586
YLR414C	0	1	0.0490543735224586
YOL111C	0	0	0.0490543735224586
YMR133W	0	0	0.0490543735224586
YIL105C	0	0	0.0490543735224586
YOL098C	0	1	0.0490543735224586
YIL017C	0	0	0.0490543735224586
YJL158C	0	0	0.0490543735224586
YOL071W	0	0	0.0490543735224586
YPL096C-A	1	0	0.0490543735224586
YLL014W	0	1	0.0490543735224586
YDR387C	0	1	0.0490543735224586
YIL113W	0	0	0.0490253987005316
YKL149C	0	0	0.0489964580873672
YGL082W	0	1	0.0489964580873672
YJL132W	0	1	0.0489964580873672
YIL010W	0	0	0.0489675516224189
YDL232W	0	0	0.048938679245283
YGR092W	0	0	0.0489098408956983
YOR301W	0	0	0.0488810365135453
YIL114C	0	0	0.0488522660388464
YKL122C	0	0	0.0488235294117647
YJL198W	0	0	0.0487948265726044
YDL133W	0	1	0.0487948265726044
YER064C	0	0	0.0487661574618096
YML021C	0	0	0.0487375220199648
YDR202C	0	0	0.0487089201877934
YIL146C	0	0	0.0486803519061584
YLR422W	0	1	0.0486803519061584
YDR212W	0	0	0.048651817116061
YPL055C	0	0	0.0486233157586409
YKL055C	0	0	0.0486111111111111
YKL011C	0	0	0.0486111111111111
YDR349C	0	1	0.0486111111111111
YHR198C	0	1	0.0486111111111111
YGL057C	0	1	0.0486111111111111
YEL041W	0	0	0.0486111111111111
YDL178W	0	0	0.0486111111111111
YER111C	0	0	0.0486111111111111
YKL026C	0	0	0.0486111111111111
YMR026C	0	0	0.0486111111111111
YOL138C	0	0	0.0486111111111111
YMR135C	0	0	0.0486111111111111
YOR086C	0	1	0.0486111111111111
YBR070C	0	0	0.0486111111111111
YNL246W	0	0	0.0486111111111111
YLR174W	0	0	0.0486111111111111
YPR042C	0	0	0.0486111111111111
YGR175C	0	0	0.0486111111111111
YLR343W	0	0	0.0486111111111111
YFR009W	0	0	0.0486111111111111
YFR006W	0	1	0.0486111111111111
YLR319C	0	0	0.0486111111111111
YMR168C	0	0	0.0486111111111111
YPL133C	0	0	0.0486111111111111
YGR222W	0	0	0.0486111111111111
YNL038W	1	0	0.0486111111111111
YNL278W	0	0	0.048582995951417
YMR280C	0	0	0.0485549132947977
YLR265C	0	0	0.048526863084922
YAL041W	0	0	0.0484988452655889
YNL083W	0	0	0.0484708597807271
YBL090W	0	0	0.0484429065743945
YOL100W	0	0	0.0484149855907781
YPL171C	0	0	0.0483870967741935
YMR273C	0	0	0.0483592400690846
YIL099W	0	0	0.048331415420023
YDR334W	0	0	0.0483036227717079
YHR151C	0	1	0.0483036227717079
YPL059W	0	0	0.0482758620689655
YDL089W	0	1	0.0482758620689655
YOR292C	0	1	0.0482758620689655
YOR221C	0	0	0.048248133256749
YGL014W	0	0	0.0482204362801378
YDL067C	0	0	0.0481927710843374
YIR019C	0	0	0.0481651376146789
YJR084W	0	0	0.0481375358166189
YKL092C	0	0	0.0481099656357388
YGR117C	0	1	0.0481099656357388
YLR328W	0	0	0.0480824270177447
YKL085W	0	0	0.0480549199084668
YML105C	0	0	0.0480274442538593
YJL201W	0	0	0.048
YLL049W	0	1	0.048
YLR443W	0	0	0.0479725870930897
YGR013W	0	0	0.0479452054794521
YPR129W	0	0	0.0479178551055334
YIL023C	0	0	0.0478905359179019
YJR049C	0	0	0.0478632478632479
YCL035C	0	0	0.0478359908883827
YGR026W	0	1	0.0478359908883827
YIL022W	0	0	0.047808764940239
YLR190W	0	0	0.0477815699658703
YJL117W	0	0	0.0477544059124503
YLL021W	0	0	0.0477272727272727
YDR086C	0	0	0.0477001703577513
YDL126C	0	0	0.0476730987514188
YGL155W	0	0	0.0476460578559274
YOR113W	0	0	0.0476190476190476
YML129C	0	0	0.0475920679886686
YDR119W	0	1	0.0475920679886686
YKL005C	0	0	0.0475651189127973
YDL066W	0	0	0.0475382003395586
YNL279W	0	0	0.0475113122171946
YBR154C	0	0	0.0474844544940644
YGR238C	0	0	0.0474576271186441
YPL127C	0	0	0.0474308300395257
YML107C	0	0	0.0474040632054176
YLR376C	0	0	0.0473773265651438
YMR197C	0	0	0.0473506200676437
YGR258C	0	0	0.0473239436619718
YHR085W	0	0	0.0472972972972973
YPL072W	0	0	0.0472706809229038
YDR435C	0	0	0.047244094488189
YAL028W	0	0	0.0472175379426644
YGR277C	0	0	0.0471910112359551
YDR409W	0	0	0.047164514317799
YOL072W	0	0	0.0471380471380471
YHR034C	0	0	0.0471116096466629
YLR180W	0	0	0.047085201793722
YLL013C	0	0	0.0470588235294118
YMR023C	0	0	0.0470324748040314
YMR176W	0	0	0.047006155567991
YER069W	0	0	0.0469798657718121
YER129W	0	0	0.0469536053661263
YBL030C	0	0	0.046927374301676
YML066C	0	0	0.0469011725293132
YPR164W	0	0	0.046875
YJL221C	0	1	0.046875
YKR082W	0	0	0.0468488566648076
YMR284W	0	0	0.0468227424749164
YNL173C	0	0	0.0467966573816156
YLR206W	0	0	0.0467706013363029
YEL020C	0	1	0.0467706013363029
YGR212W	0	0	0.0467445742904841
YMR191W	0	1	0.0467445742904841
YOR385W	0	1	0.0467445742904841
YGL093W	0	0	0.0467185761957731
YJR140C	0	0	0.0466926070038911
YMR145C	0	0	0.0466666666666667
YER169W	0	0	0.0466407551360355
YHR117W	0	1	0.0466407551360355
YFL021W	0	0	0.04661487236404
[truncated: 3,790 more rows]
