# Supplementary material for: Computationally Driven, Quantitative Experiments Discover Genes Required for Mitochondrial Biogenesis
Source: PLoS Genet. 2009 Mar 20;5(3):e1000407. doi: 10.1371/journal.pgen.1000407 (PMC2648979; doi:10.1371/journal.pgen.1000407)
Supplement: Dataset S2 — Top 100 novel ensemble predictions for additional yeast biological processes. A zip file containing 387 tab-delimited text files of the ensemble predictions for the indicated Gene Ontology Biological Process Term. (21.70 MB GZ) [file pgen.1000407.s013.gz › GO_0006650.txt]

ORF	AnnotatedToTerm?	Uncharacterized_04152007?	Precision
YLR459W	1	0	1.0
YJR013W	1	0	1.0
YJL062W	1	0	1.0
YJL091C	1	0	1.0
YHR123W	0	0	0.857142857142857
YNL169C	1	0	0.857142857142857
YGR157W	1	0	0.857142857142857
YOR002W	0	0	0.769230769230769
YNL044W	0	0	0.769230769230769
YNL130C	1	0	0.769230769230769
YBR029C	1	0	0.769230769230769
YCR044C	1	0	0.769230769230769
YLL031C	1	0	0.769230769230769
YGL084C	0	0	0.714285714285714
YNL263C	0	0	0.666666666666667
YGL077C	0	0	0.625
YKR088C	0	0	0.608695652173913
YMR088C	0	0	0.608695652173913
YDR497C	0	0	0.608695652173913
YKL165C	1	0	0.608695652173913
YLR133W	1	0	0.608695652173913
YLR241W	0	1	0.608695652173913
YOR149C	1	0	0.608695652173913
YJR073C	1	0	0.608695652173913
YOL003C	0	0	0.583333333333333
YOR067C	0	0	0.571428571428571
YHR142W	0	0	0.571428571428571
YGL142C	1	0	0.571428571428571
YHR188C	1	0	0.571428571428571
YNL219C	0	0	0.555555555555556
YOR321W	0	0	0.555555555555556
YHL003C	0	0	0.555555555555556
YNL101W	0	0	0.555555555555556
YLR088W	1	0	0.555555555555556
YKL212W	1	0	0.555555555555556
YGR216C	1	0	0.555555555555556
YER026C	1	0	0.555555555555556
YML085C	0	0	0.540540540540541
YDR456W	0	0	0.526315789473684
YMR203W	0	0	0.512820512820513
YBR036C	0	0	0.5
YJL196C	0	0	0.48780487804878
YNR030W	0	0	0.476190476190476
YBR177C	0	0	0.465116279069767
YGL255W	0	0	0.454545454545455
YIL109C	0	0	0.444444444444444
YDR084C	0	0	0.434782608695652
YNL307C	0	0	0.425531914893617
YLR378C	0	0	0.416666666666667
YPR159W	0	0	0.408163265306122
YGR284C	0	0	0.4
YML051W	0	0	0.392156862745098
YJR040W	0	0	0.384615384615385
YOR085W	0	0	0.377358490566038
YHR067W	0	0	0.37037037037037
YPR176C	0	0	0.363636363636364
YJR001W	0	0	0.357142857142857
YPL218W	0	0	0.350877192982456
YGL200C	0	0	0.344827586206897
YBR243C	0	0	0.338983050847458
YMR119W	0	0	0.333333333333333
YMR272C	0	0	0.327868852459016
YJL097W	0	0	0.32258064516129
YDR503C	0	0	0.318181818181818
YNL283C	0	0	0.318181818181818
YLR450W	0	0	0.318181818181818
YMR008C	1	0	0.318181818181818
YNL291C	0	0	0.313432835820896
YDL015C	0	0	0.308823529411765
YKL176C	0	0	0.304347826086957
YNR013C	0	0	0.3
YHL020C	0	0	0.295774647887324
YOR099W	0	0	0.291666666666667
YMR054W	0	0	0.287671232876712
YBR234C	0	0	0.283783783783784
YEL073C	0	1	0.283783783783784
YHR175W	0	0	0.28
YAL007C	0	0	0.276315789473684
YNL045W	0	0	0.272727272727273
YER003C	0	0	0.269230769230769
YIL048W	0	0	0.265822784810127
YBL040C	0	0	0.2625
YHR098C	0	0	0.259259259259259
YPL179W	0	0	0.25609756097561
YHR050W	0	0	0.253012048192771
YMR092C	0	0	0.25
YPL231W	0	0	0.247058823529412
YOR270C	0	0	0.244186046511628
YOR079C	0	0	0.241379310344828
YER125W	0	0	0.238636363636364
YIL049W	0	0	0.235955056179775
YAR002C-A	0	0	0.23469387755102
YOL107W	0	1	0.23469387755102
YLR173W	0	1	0.23469387755102
YNL048W	0	0	0.23469387755102
YGR149W	0	1	0.23469387755102
YDR411C	0	0	0.23469387755102
YPL145C	0	0	0.23469387755102
YML012W	0	0	0.23469387755102
YPR183W	1	0	0.23469387755102
YNL326C	0	0	0.23469387755102
YKL182W	0	0	0.23469387755102
YHL017W	0	1	0.23469387755102
YOR109W	1	0	0.23469387755102
YJR133W	0	0	0.232323232323232
YKL104C	0	0	0.23
YBR086C	0	0	0.228571428571429
YJL002C	0	0	0.228571428571429
YJR118C	0	0	0.228571428571429
YJL094C	0	0	0.228571428571429
YPR113W	1	0	0.228571428571429
YER043C	0	0	0.226415094339623
YDL052C	0	0	0.224299065420561
YAL022C	0	0	0.222222222222222
YOL129W	0	0	0.220183486238532
YLR144C	0	0	0.218181818181818
YPR028W	0	0	0.216216216216216
YBR229C	0	0	0.214285714285714
YPL234C	0	0	0.212389380530973
YKL057C	0	0	0.210526315789474
YJR117W	0	0	0.208695652173913
YKL126W	0	0	0.206896551724138
YNR016C	0	0	0.205128205128205
YNL071W	0	0	0.203389830508475
YER083C	0	0	0.201680672268908
YLR191W	0	0	0.2
YDR205W	0	0	0.198347107438017
YOR092W	0	0	0.19672131147541
YGR172C	0	0	0.195121951219512
YBR041W	0	0	0.193548387096774
YBR221C	0	0	0.192
YOR176W	0	0	0.190839694656489
YGL065C	0	0	0.190839694656489
YDL128W	0	0	0.190839694656489
YLR132C	0	0	0.190839694656489
YLR354C	0	0	0.190839694656489
YNL106C	1	0	0.190839694656489
YMR274C	0	0	0.189393939393939
YMR149W	0	0	0.18796992481203
YEL002C	0	0	0.186567164179104
YKR001C	0	0	0.185185185185185
YHR026W	0	0	0.183823529411765
YDR100W	0	0	0.182481751824818
YOL030W	0	1	0.182481751824818
YDL095W	0	0	0.181159420289855
YOR288C	0	0	0.179856115107914
YKR065C	0	0	0.178571428571429
YJR065C	0	0	0.177304964539007
YGL054C	0	0	0.176056338028169
YDR123C	0	0	0.174825174825175
YMR215W	0	1	0.174825174825175
YBR078W	0	0	0.173611111111111
YJR074W	0	0	0.173076923076923
YJR105W	0	0	0.173076923076923
YDR307W	0	1	0.173076923076923
YOR317W	0	0	0.173076923076923
YDR502C	0	0	0.173076923076923
YMR013C	0	0	0.173076923076923
YPL042C	0	0	0.173076923076923
YER008C	0	0	0.173076923076923
YJL153C	0	0	0.173076923076923
YFR044C	0	0	0.173076923076923
YNL267W	1	0	0.173076923076923
YLR361C	0	0	0.173076923076923
YIL002C	1	0	0.173076923076923
YIR006C	0	0	0.171974522292994
YJR015W	0	1	0.171974522292994
YLR347C	0	0	0.170886075949367
YGR199W	0	0	0.169811320754717
YMR221C	0	1	0.169811320754717
YHR181W	0	0	0.16875
YNR041C	0	0	0.168674698795181
YGL167C	0	0	0.168674698795181
YIL030C	0	0	0.168674698795181
YPR029C	0	0	0.168674698795181
YJL004C	0	0	0.168674698795181
YFL025C	1	0	0.168674698795181
YDR518W	0	0	0.167664670658683
YDR182W	0	0	0.166666666666667
YGL012W	0	0	0.165680473372781
YOR181W	0	0	0.164705882352941
YNL322C	0	0	0.16374269005848
YGR163W	0	0	0.162790697674419
YBR023C	0	0	0.162011173184358
YMR030W	0	0	0.162011173184358
YDR129C	0	0	0.162011173184358
YPL244C	0	0	0.162011173184358
YOL122C	0	0	0.162011173184358
YPL028W	0	0	0.162011173184358
YDL237W	0	1	0.162011173184358
YLR083C	0	1	0.162011173184358
YMR079W	1	0	0.162011173184358
YML078W	0	0	0.161111111111111
YMR238W	0	0	0.160220994475138
YKL004W	0	0	0.159340659340659
YKL034W	0	0	0.158469945355191
YML132W	0	0	0.157608695652174
YCL043C	0	0	0.156756756756757
YPR181C	0	0	0.155913978494624
YER136W	0	0	0.155080213903743
YJL093C	0	0	0.154255319148936
YDR459C	0	0	0.153439153439153
YBR015C	0	0	0.152631578947368
YBR283C	0	0	0.151832460732984
YNR061C	0	1	0.151832460732984
YFL039C	0	0	0.151041666666667
YPR198W	0	0	0.150259067357513
YML067C	0	0	0.149484536082474
YNL321W	0	1	0.149484536082474
YBR133C	0	0	0.148717948717949
YAL023C	0	0	0.147959183673469
YLR242C	0	0	0.147208121827411
YDR404C	0	0	0.146464646464646
YBR080C	0	0	0.14572864321608
YCR034W	0	0	0.145
YHR132C	0	0	0.144278606965174
YJL174W	0	0	0.143564356435644
YJL192C	0	0	0.142857142857143
YOR307C	0	0	0.142857142857143
YKL073W	0	0	0.142857142857143
YLR231C	0	0	0.142857142857143
YKL046C	0	0	0.142857142857143
YER119C	0	0	0.142857142857143
YNL323W	0	0	0.142857142857143
YLR305C	1	0	0.142857142857143
YKL008C	0	0	0.14218009478673
YLR166C	0	0	0.141509433962264
YKR003W	0	0	0.140909090909091
YEL031W	0	0	0.140909090909091
YPL087W	0	0	0.140909090909091
YEL064C	0	0	0.140909090909091
YDR062W	0	0	0.140909090909091
YOL031C	0	0	0.140909090909091
YNL325C	0	0	0.140909090909091
YDR434W	1	0	0.140909090909091
YGL067W	0	0	0.14027149321267
YGL027C	0	0	0.13963963963964
YDR072C	0	0	0.139013452914798
YOL062C	0	0	0.138392857142857
YOR122C	0	0	0.137931034482759
YBR140C	0	0	0.137931034482759
YLR064W	0	1	0.137931034482759
YOL057W	0	1	0.137931034482759
YJL134W	0	0	0.137931034482759
YGL233W	0	0	0.137931034482759
YJR139C	0	0	0.137931034482759
YDL226C	0	0	0.137931034482759
YDR352W	0	1	0.137931034482759
YNL280C	0	0	0.137931034482759
YPL076W	1	0	0.137931034482759
YLR360W	0	0	0.1375
YKL190W	0	0	0.1375
YER105C	0	0	0.1375
YCR075C	0	0	0.1375
YML110C	0	0	0.1375
YML086C	0	0	0.1375
YNL329C	0	0	0.1375
YML059C	1	0	0.1375
YBL007C	0	0	0.136929460580913
YOL092W	0	1	0.136929460580913
YML052W	0	0	0.136363636363636
YER023W	0	0	0.135802469135802
YMR307W	0	0	0.135245901639344
YNL297C	0	0	0.13469387755102
YFR051C	0	0	0.134146341463415
YDR304C	0	1	0.134146341463415
YML057W	0	0	0.133603238866397
YNL287W	0	0	0.133064516129032
YML048W	0	0	0.132530120481928
YKL146W	0	0	0.132
YCR088W	0	0	0.131474103585657
YOR254C	0	0	0.130952380952381
YHR079C	0	0	0.130434782608696
YDL193W	0	0	0.12992125984252
YJR008W	0	1	0.12992125984252
YER120W	0	0	0.129411764705882
YMR015C	0	0	0.129277566539924
YOR070C	0	0	0.129277566539924
YGR038W	0	0	0.129277566539924
YDR093W	0	0	0.129277566539924
YNL026W	0	0	0.129277566539924
YNL138W	0	0	0.129277566539924
YDR315C	0	0	0.129277566539924
YDR331W	1	0	0.129277566539924
YBL047C	0	0	0.128787878787879
YMR297W	0	0	0.128301886792453
YDR284C	0	0	0.12781954887218
YGL020C	0	0	0.127340823970037
YOR034C	0	0	0.126865671641791
YPL221W	0	0	0.12639405204461
YER010C	0	1	0.12639405204461
YDR388W	0	0	0.125925925925926
YKL100C	0	1	0.125925925925926
YMR292W	0	0	0.125461254612546
YGR009C	0	0	0.125
YPL154C	0	0	0.124555160142349
YIL088C	0	0	0.124555160142349
YLR034C	0	0	0.124555160142349
YDR389W	0	0	0.124555160142349
YDR516C	0	0	0.124555160142349
YHR108W	0	0	0.124555160142349
YKL184W	0	0	0.124555160142349
YEL056W	0	0	0.124555160142349
YPL206C	1	0	0.124555160142349
YJR143C	0	0	0.124113475177305
YMR200W	0	0	0.123674911660777
YCL044C	0	0	0.123239436619718
YIL039W	0	0	0.12280701754386
YMR212C	0	0	0.122377622377622
YJR131W	0	0	0.121951219512195
YDR166C	0	0	0.121527777777778
YGR260W	0	0	0.121107266435986
YDL192W	0	0	0.120689655172414
YLR039C	0	0	0.120274914089347
YOR326W	0	0	0.11986301369863
YMR055C	0	0	0.119453924914676
YJL154C	0	0	0.119047619047619
YLR120C	0	0	0.11864406779661
YJL186W	0	0	0.118243243243243
YLR332W	0	0	0.117845117845118
YDL046W	0	0	0.11744966442953
YGL137W	0	0	0.117056856187291
YHR113W	0	0	0.116666666666667
YNL131W	0	0	0.116279069767442
YMR243C	0	0	0.115894039735099
YML127W	0	0	0.115511551155116
YKL035W	0	0	0.115131578947368
YHL048W	0	0	0.114754098360656
YNL192W	0	0	0.11437908496732
YGR282C	0	0	0.11400651465798
YNL098C	0	0	0.113636363636364
YLR342W	0	0	0.113268608414239
YOR175C	0	1	0.113268608414239
YCR011C	0	0	0.112903225806452
YLR386W	0	0	0.112540192926045
YJL073W	0	0	0.112179487179487
YDR264C	0	0	0.111821086261981
YNL257C	0	0	0.111464968152866
YJL060W	0	0	0.111111111111111
YDR528W	0	0	0.110759493670886
YGL225W	0	0	0.110410094637224
YNL272C	0	0	0.110062893081761
YPL048W	0	0	0.109717868338558
YMR296C	0	0	0.109375
YPL094C	0	0	0.109034267912773
YPR128C	0	0	0.108695652173913
YOR336W	0	0	0.108359133126935
YOL002C	0	0	0.108024691358025
YCR067C	0	0	0.107692307692308
YJL005W	0	0	0.107361963190184
YDR320C	0	0	0.107033639143731
YDR170C	0	0	0.106707317073171
YBR220C	0	1	0.106707317073171
YGR279C	0	0	0.106382978723404
YBR164C	0	0	0.106060606060606
YBL020W	0	0	0.105740181268882
YER178W	0	0	0.105421686746988
YMR123W	0	0	0.105105105105105
YLR220W	0	0	0.104790419161677
YLR104W	0	1	0.104790419161677
YBR038W	0	0	0.104477611940299
YDR294C	0	0	0.104166666666667
YML013W	0	0	0.103857566765579
YER044C	0	0	0.103550295857988
YDL006W	0	0	0.103244837758112
YKL174C	0	0	0.102941176470588
YML125C	0	0	0.102639296187683
YML019W	0	0	0.10233918128655
YLR447C	0	0	0.102040816326531
YLR371W	0	0	0.101744186046512
YHR190W	0	0	0.101449275362319
YHR086W	0	0	0.101156069364162
YCL045C	0	1	0.101156069364162
YKL140W	0	0	0.100864553314121
YOR311C	0	1	0.100864553314121
YCR002C	0	0	0.100574712643678
YNL264C	0	0	0.100286532951289
YIR037W	0	0	0.100271002710027
YKL203C	0	0	0.100271002710027
YJL034W	0	0	0.100271002710027
YKL019W	0	0	0.100271002710027
YHR133C	0	0	0.100271002710027
YNL238W	0	0	0.100271002710027
YGR166W	0	0	0.100271002710027
YCR017C	0	0	0.100271002710027
YBL099W	0	0	0.100271002710027
YMR022W	0	0	0.100271002710027
YDL212W	0	0	0.100271002710027
YBR201W	0	0	0.100271002710027
YMR184W	0	0	0.100271002710027
YNL008C	0	0	0.100271002710027
YPL227C	0	0	0.100271002710027
YNL239W	0	0	0.100271002710027
YHR001W	0	0	0.100271002710027
YBR004C	1	0	0.100271002710027
YMR261C	0	0	0.100271002710027
YIL124W	1	0	0.100271002710027
YGL140C	0	1	0.100271002710027
YGL161C	0	0	0.10025706940874
YHR074W	0	0	0.10025706940874
YNL041C	0	0	0.10025706940874
YML130C	0	0	0.10025706940874
YDR407C	0	0	0.10025706940874
YGL206C	0	0	0.10025706940874
YNL046W	0	0	0.10025706940874
YMR264W	0	0	0.10025706940874
YFR041C	0	0	0.10025706940874
YHR083W	0	0	0.10025706940874
YMR006C	1	0	0.10025706940874
YKR068C	0	0	0.10025706940874
YNR055C	0	0	0.10025706940874
YDR376W	0	0	0.10025706940874
YHR042W	0	0	0.10025706940874
YGR255C	0	0	0.10025706940874
YMR029C	0	0	0.10025706940874
YCL038C	0	0	0.10025706940874
YOR198C	0	0	0.10025706940874
YLR240W	1	0	0.10025706940874
YIL095W	0	0	0.1
YJR075W	0	0	0.0997442455242967
YPR171W	0	0	0.0994897959183673
YLR208W	0	0	0.099236641221374
YNR021W	0	1	0.099236641221374
YIR022W	0	0	0.0989847715736041
YLR403W	0	0	0.0987341772151899
YAL058W	0	0	0.0984848484848485
YKL157W	0	0	0.0982367758186398
YIL140W	0	0	0.0979899497487437
YOR035C	0	0	0.0977443609022556
YBL105C	0	0	0.0975
YNR035C	0	0	0.0972568578553616
YDL100C	0	0	0.0970149253731343
YNL288W	0	0	0.0967741935483871
YBR159W	0	0	0.0965346534653465
YKR027W	0	0	0.0962962962962963
YPR138C	0	0	0.0960591133004926
YBR127C	0	0	0.0958230958230958
YER019W	0	0	0.0955882352941176
YJL059W	0	0	0.0953545232273839
YPR194C	0	0	0.0951219512195122
YOR008C	0	0	0.0948905109489051
YIL068C	0	0	0.0946601941747573
YGL127C	0	0	0.0944309927360775
YFL031W	0	0	0.0942028985507246
YNL049C	0	0	0.0939759036144578
YDL224C	0	0	0.09375
YFL005W	0	0	0.0935251798561151
YJL193W	0	1	0.0935251798561151
YLR380W	0	0	0.0933014354066986
YOL013C	0	0	0.0930787589498807
YNL197C	0	0	0.0928571428571429
YDR297W	0	0	0.0926365795724466
YPR032W	0	0	0.0924170616113744
YOL082W	0	0	0.0921985815602837
YHR171W	0	0	0.0919811320754717
YDR410C	0	0	0.0917647058823529
YHR101C	0	0	0.0915492957746479
YLL023C	0	1	0.0915492957746479
YKR031C	0	0	0.0913348946135831
YOR245C	0	0	0.0911214953271028
YGR077C	0	0	0.0909090909090909
YDR400W	0	0	0.0906976744186047
YJL171C	0	1	0.0906976744186047
YGR254W	0	0	0.0904872389791183
YOR187W	0	0	0.0902777777777778
YDR261C	0	0	0.0900692840646651
YNR008W	0	0	0.0898617511520737
YDR519W	0	1	0.0898617511520737
YHR030C	0	0	0.0896551724137931
YCR009C	0	0	0.0894495412844037
YBL102W	0	0	0.0892448512585812
YLR429W	0	0	0.089041095890411
YEL027W	0	0	0.0888382687927107
YPL031C	0	0	0.0886363636363636
YBL037W	0	0	0.0884353741496599
YBR110W	0	0	0.0882352941176471
YGL186C	0	0	0.0880361173814898
YGR125W	0	1	0.0880361173814898
YFR053C	0	0	0.0878378378378378
YOR132W	0	0	0.0876404494382022
YMR010W	0	0	0.0874439461883408
YBR171W	0	0	0.087248322147651
YHR183W	0	0	0.0870535714285714
YMR214W	0	0	0.0868596881959911
YMR237W	0	0	0.0866666666666667
YKL213C	0	0	0.0864745011086474
YJR066W	0	0	0.086283185840708
YBR097W	0	0	0.0862068965517241
YGL115W	0	0	0.0862068965517241
YLR121C	0	0	0.0862068965517241
YDR358W	0	0	0.0862068965517241
YIL033C	0	0	0.0862068965517241
YML016C	0	0	0.0862068965517241
YFL038C	0	0	0.0862068965517241
YBR199W	0	0	0.0862068965517241
YGL094C	0	0	0.0862068965517241
YNL027W	0	0	0.0862068965517241
YDR147W	0	0	0.0862068965517241
YGR170W	1	0	0.0862068965517241
YFR021W	0	0	0.0860215053763441
YCL051W	0	0	0.0858369098712446
YCR073W-A	0	0	0.0856531049250535
YAL040C	0	0	0.0854700854700855
YDR481C	0	0	0.0852878464818763
YJR121W	0	0	0.0851063829787234
YCL017C	0	0	0.0849256900212314
YOR087W	0	0	0.0847457627118644
YNL243W	0	0	0.0845665961945032
YJL068C	0	0	0.0843881856540084
YGL126W	0	0	0.0842105263157895
YJR033C	0	0	0.0840336134453782
YJR010C-A	0	0	0.0838574423480084
YJL159W	0	0	0.0836820083682008
YLR262C	0	0	0.0835073068893528
YHR072W	0	0	0.0833333333333333
YBR139W	0	0	0.0831600831600832
YNL275W	0	0	0.0829875518672199
YKL175W	0	0	0.082815734989648
YOL101C	0	0	0.0826446280991736
YEL013W	0	0	0.0824742268041237
YOR164C	0	1	0.0824742268041237
YHR115C	0	0	0.0823045267489712
YNL085W	0	0	0.082135523613963
YEL060C	0	0	0.0819672131147541
YLR363C	0	0	0.081799591002045
YBR161W	0	0	0.0816326530612245
YJL047C	0	0	0.0814663951120163
YDR047W	0	0	0.0813008130081301
YGR186W	0	0	0.0811359026369168
YBR067C	0	0	0.0809716599190283
YLR203C	0	0	0.0808080808080808
YOR084W	0	0	0.0807086614173228
YER089C	0	0	0.0807086614173228
YLR266C	0	0	0.0807086614173228
YNL012W	0	0	0.0807086614173228
YIL027C	0	1	0.0807086614173228
YGR198W	0	0	0.0807086614173228
YPR191W	0	0	0.0807086614173228
YDR373W	0	0	0.0807086614173228
YMR231W	0	0	0.0807086614173228
YGR227W	0	0	0.0807086614173228
YDL142C	0	0	0.0807086614173228
YPL270W	0	0	0.0807086614173228
YOR069W	0	0	0.0807086614173228
YPL175W	1	0	0.0807086614173228
YOR165W	0	0	0.0805500982318271
YLR209C	0	0	0.0803921568627451
YDR298C	0	0	0.0802348336594912
YDR141C	0	0	0.080078125
YOR103C	0	0	0.0799220272904483
YER141W	0	0	0.0797665369649805
YHR007C	0	0	0.0796116504854369
YJL210W	0	0	0.0794573643410853
YGR263C	0	1	0.0794573643410853
YDL195W	0	0	0.0793036750483559
YIR002C	0	0	0.0791505791505791
YIL090W	0	0	0.0789980732177264
YNL317W	0	0	0.0788461538461538
YGL001C	0	0	0.0786948176583493
YJL139C	0	0	0.078544061302682
YPR149W	0	0	0.0783938814531549
YDR293C	0	0	0.0782442748091603
YLR337C	0	0	0.0780952380952381
YKL103C	0	0	0.0779467680608365
YMR247C	0	0	0.0777988614800759
YEL058W	0	0	0.0776515151515152
YKR066C	0	0	0.0775047258979206
YJL053W	0	0	0.0773584905660377
YLR439W	0	0	0.0772128060263653
YGL133W	0	0	0.0770676691729323
YPR021C	0	0	0.0769230769230769
YPL057C	0	0	0.0767790262172285
YIL041W	0	1	0.0767790262172285
YKL189W	0	0	0.0766355140186916
YCL057W	0	0	0.0764925373134328
YGL040C	0	0	0.0763500931098696
YMR043W	0	0	0.0762081784386617
YOL103W	0	0	0.0760667903525046
YDR233C	0	1	0.0760667903525046
YGR036C	0	0	0.0759259259259259
YOR327C	0	0	0.0757855822550832
YHR002W	0	0	0.0756457564575646
YNL127W	0	0	0.0755064456721915
YJL099W	0	0	0.0753676470588235
YBR287W	0	1	0.0753676470588235
YGR106C	0	1	0.0753676470588235
YIL123W	0	0	0.0753064798598949
YKL129C	0	0	0.0753064798598949
YLR350W	0	0	0.0753064798598949
YER154W	0	0	0.0753064798598949
YNL258C	0	0	0.0753064798598949
YEL017W	0	0	0.0753064798598949
YOL001W	0	0	0.0753064798598949
YPR055W	0	0	0.0753064798598949
YOR316C	0	0	0.0753064798598949
YBL017C	0	0	0.0753064798598949
YIL121W	0	0	0.0753064798598949
YOR320C	0	0	0.0753064798598949
YBR003W	0	0	0.0753064798598949
YPR114W	0	1	0.0753064798598949
YMR152W	0	0	0.0753064798598949
YDR302W	1	0	0.0753064798598949
YDL185W	0	0	0.0753064798598949
YCR094W	0	0	0.0753064798598949
YCR079W	0	0	0.0753064798598949
YBR265W	0	0	0.0753064798598949
YPL184C	0	1	0.0753064798598949
YMR222C	0	1	0.0753064798598949
YPL120W	0	0	0.0753064798598949
YKR067W	0	0	0.0753064798598949
YER155C	0	0	0.0753064798598949
YKR019C	0	0	0.0753064798598949
YNR049C	0	0	0.0753064798598949
YPL176C	0	0	0.0753064798598949
YER118C	0	0	0.0753064798598949
YGR202C	1	0	0.0753064798598949
YOR161C	0	1	0.0753064798598949
YJL095W	0	0	0.0751748251748252
YNL161W	0	0	0.075043630017452
YLR201C	0	0	0.0749128919860627
YOR377W	0	0	0.0747826086956522
YJR126C	0	0	0.0746527777777778
YOR347C	0	0	0.0745233968804159
YML075C	0	0	0.0743944636678201
YBR132C	0	0	0.07426597582038
YER004W	0	1	0.07426597582038
YOR016C	0	0	0.0741379310344828
YHR194W	0	0	0.0740103270223752
YJR062C	0	0	0.0738831615120275
YIR038C	0	0	0.0737564322469983
YJL145W	0	0	0.0736301369863014
YHR104W	0	0	0.0735042735042735
YJL172W	0	0	0.0733788395904437
YMR148W	0	1	0.0733788395904437
YBR210W	0	0	0.0732538330494037
YJL101C	0	0	0.0731292517006803
YHR198C	0	1	0.0731292517006803
YMR173W	0	0	0.0730050933786078
YML131W	0	0	0.0728813559322034
YIL043C	0	0	0.0727580372250423
YLR372W	0	0	0.0726351351351351
YLR194C	0	0	0.0725126475548061
YHR110W	0	0	0.0723905723905724
YDR099W	0	0	0.0722689075630252
YHR114W	0	0	0.0721476510067114
YHR076W	0	1	0.0721476510067114
YOR173W	0	0	0.0720268006700168
YJL083W	0	0	0.0719063545150502
YLR130C	0	0	0.0717863105175292
YPL128C	0	0	0.0716666666666667
YGR060W	0	0	0.0715474209650582
YAL026C	0	0	0.0714285714285714
YGR089W	0	0	0.0713101160862355
YNR026C	0	0	0.0711920529801325
YBR053C	0	1	0.0711920529801325
YDR080W	0	0	0.0710743801652893
YOR081C	0	0	0.070957095709571
YPR079W	0	0	0.070840197693575
YGR101W	0	0	0.0707236842105263
YPL137C	0	0	0.0706075533661741
YBR276C	0	0	0.0704918032786885
YLL028W	0	0	0.0703764320785597
YPL010W	0	0	0.0702614379084967
YBL045C	0	0	0.0701468189233279
YMR161W	0	0	0.0700325732899023
YLR207W	0	0	0.0699186991869919
YNR006W	0	0	0.0698051948051948
YHR004C	0	0	0.0696920583468395
YNR058W	0	0	0.06957928802589
YPL067C	0	1	0.06957928802589
YIL040W	0	0	0.0694668820678514
YNL320W	0	1	0.0694668820678514
YOR127W	0	0	0.0693548387096774
YHR158C	0	0	0.0692431561996779
YNL159C	0	0	0.0691318327974277
YGL256W	0	0	0.0690208667736758
YDR221W	0	0	0.0689102564102564
YPR147C	0	1	0.0689102564102564
YGL022W	0	0	0.0688
YML120C	0	0	0.0686900958466454
YOR367W	0	0	0.0685805422647528
YJL143W	0	0	0.0684713375796178
YOL020W	0	0	0.068362480127186
YCR048W	0	0	0.0682539682539682
YCR004C	0	1	0.0682539682539682
YBR096W	0	1	0.0682539682539682
YGL095C	0	0	0.0681818181818182
YJL212C	0	0	0.0681818181818182
YLR370C	0	0	0.0681818181818182
YKL093W	0	0	0.0681818181818182
YDR323C	0	0	0.0681818181818182
YLL040C	0	0	0.0681818181818182
YCL008C	0	0	0.0681818181818182
YMR313C	0	0	0.0681818181818182
YPR173C	0	0	0.0681818181818182
YNL327W	0	0	0.0681818181818182
YGR271W	0	0	0.0681818181818182
YDR276C	0	0	0.0681818181818182
YJR085C	0	1	0.0681818181818182
YGL047W	0	0	0.0681818181818182
YPL274W	0	0	0.0681818181818182
YKL119C	0	0	0.0681818181818182
YNR023W	0	0	0.0681818181818182
YIL076W	0	0	0.0681818181818182
YPL259C	0	0	0.0681818181818182
YOL018C	0	0	0.0681818181818182
YIL034C	0	0	0.0681818181818182
YBR187W	0	1	0.0681818181818182
YBR288C	0	0	0.0681818181818182
YNL190W	0	0	0.0681818181818182
YKL096W-A	0	0	0.0681818181818182
YBR162C	0	0	0.0681818181818182
YBL011W	0	0	0.0681818181818182
YBR128C	0	0	0.0681818181818182
YDR074W	0	0	0.0681818181818182
YLR246W	0	0	0.0681818181818182
YOR291W	0	1	0.0681818181818182
YCL052C	1	0	0.0681818181818182
YOL065C	1	0	0.0681818181818182
YLR258W	0	0	0.0680786686838124
YNL003C	0	0	0.06797583081571
YJR116W	0	1	0.06797583081571
YMR110C	0	0	0.0678733031674208
YAL016W	0	0	0.0677710843373494
YNL020C	0	0	0.0676691729323308
YPL132W	0	0	0.0675675675675676
YGL187C	0	0	0.0674662668665667
YIL154C	0	0	0.0673652694610778
YNR059W	0	0	0.0672645739910314
YGL002W	0	0	0.0671641791044776
YNR039C	0	0	0.0670640834575261
YOL110W	0	0	0.0669642857142857
YHR199C	0	1	0.0669642857142857
YBR011C	0	0	0.0668647845468053
YDR492W	0	0	0.0667655786350148
YML071C	0	0	0.0666666666666667
YOL060C	0	0	0.0665680473372781
YJR127C	0	0	0.0664697193500739
YBR185C	0	0	0.0663716814159292
YAL053W	0	0	0.0662739322533137
YPL015C	0	0	0.0661764705882353
YDL234C	0	0	0.066079295154185
YLR440C	0	0	0.0659824046920821
YMR042W	0	0	0.0658857979502196
YHR045W	0	1	0.0658857979502196
YBR052C	0	1	0.0658857979502196
YDR032C	0	1	0.0658857979502196
YBR216C	0	0	0.0657894736842105
YDR335W	0	0	0.0656934306569343
YPL074W	0	1	0.0656934306569343
YPR121W	0	0	0.065597667638484
YPR003C	0	1	0.065597667638484
YDL018C	0	0	0.0655021834061135
YGL228W	0	1	0.0655021834061135
YDL086W	0	1	0.0655021834061135
YIL005W	0	0	0.0654069767441861
YJL108C	0	0	0.0653120464441219
YOR160W	0	0	0.0652173913043478
YDL057W	0	1	0.0652173913043478
YPR161C	0	0	0.065123010130246
YLR436C	0	0	0.065028901734104
YDR105C	0	1	0.065028901734104
YBR168W	0	0	0.0649350649350649
YJR103W	0	0	0.0648414985590778
YOR115C	0	0	0.0647482014388489
YJL026W	0	0	0.0646551724137931
YCR099C	0	1	0.0646551724137931
YMR155W	0	1	0.0646551724137931
YBR059C	0	0	0.0645624103299857
YBL089W	0	0	0.0644699140401146
YIR033W	0	0	0.0643776824034335
YLR113W	0	0	0.0642857142857143
YOR142W	0	0	0.0641940085592011
YDR189W	0	0	0.0641025641025641
YML070W	0	0	0.0640113798008535
YJL167W	0	0	0.0639204545454545
YOL063C	0	0	0.0638297872340425
YMR004W	0	0	0.0637393767705382
YML029W	0	0	0.0636492220650637
YJL117W	0	0	0.0635593220338983
YDR483W	0	0	0.0635359116022099
YMR139W	0	0	0.0635359116022099
YPL041C	0	0	0.0635359116022099
YLR028C	0	0	0.0635359116022099
YLR300W	0	0	0.0635359116022099
YDL145C	0	0	0.0635359116022099
YLR188W	0	0	0.0635359116022099
YAL030W	0	0	0.0635359116022099
YDR103W	0	0	0.0635359116022099
YOL076W	0	0	0.0635359116022099
YMR218C	0	0	0.0635359116022099
YER078C	0	0	0.0635359116022099
YOL016C	0	0	0.0635359116022099
YFL009W	0	0	0.0635359116022099
YMR316W	0	0	0.0635359116022099
YPR091C	0	1	0.0635359116022099
YOL011W	1	0	0.0635359116022099
YMR276W	0	0	0.063448275862069
YBL050W	0	0	0.0633608815426997
YJL183W	0	0	0.0633423180592992
YKL013C	0	0	0.0633423180592992
YMR208W	0	0	0.0633423180592992
YDR251W	0	0	0.0633423180592992
YML008C	0	0	0.0633423180592992
YLR066W	0	0	0.0633423180592992
YKL150W	0	0	0.0633423180592992
YJL116C	0	0	0.0633423180592992
YGL055W	0	0	0.0633423180592992
YLR229C	0	0	0.0633423180592992
YOR354C	0	0	0.0633423180592992
YML038C	0	0	0.0633423180592992
YLR023C	0	0	0.0633423180592992
YBR002C	0	0	0.0633423180592992
YGR117C	0	1	0.0633423180592992
YCR069W	0	1	0.0633423180592992
YBL088C	0	0	0.0633423180592992
YDR349C	0	1	0.0633423180592992
YKL219W	0	1	0.0633423180592992
YDR437W	1	0	0.0633423180592992
YLR390W-A	0	0	0.063257065948856
YMR109W	0	0	0.0631720430107527
YDR498C	0	0	0.0630872483221477
YLR248W	0	0	0.0630026809651475
YGR024C	0	0	0.0629183400267738
YLL001W	0	0	0.0628342245989305
YDL029W	0	0	0.0627503337783712
YMR250W	0	0	0.0626666666666667
YJR161C	0	1	0.0626666666666667
YAL042W	0	0	0.0625832223701731
YPR063C	0	1	0.0625832223701731
YNL073W	0	0	0.0625
YHL011C	0	0	0.0624169986719788
YJL121C	0	0	0.0623342175066313
YCR008W	0	0	0.0622516556291391
YML035C	0	0	0.0621693121693122
YPL084W	0	0	0.0620871862615588
YNR033W	0	0	0.0620052770448549
YML055W	0	0	0.0619235836627141
YDR476C	0	1	0.0619235836627141
YGR008C	0	0	0.0618421052631579
YFR047C	0	0	0.0617608409986859
YBR056W	0	1	0.0617608409986859
YKR004C	0	0	0.0616797900262467
YNL183C	0	0	0.0615989515072084
YJR107W	0	1	0.0615989515072084
YMR305C	0	0	0.0615183246073298
YER122C	0	0	0.061437908496732
YAL002W	0	0	0.0613577023498695
YPR071W	0	1	0.0613577023498695
YIL173W	0	0	0.061277705345502
YDR208W	0	0	0.0611979166666667
YPL006W	0	0	0.0611183355006502
YKL007W	0	0	0.061038961038961
YMR251W-A	0	0	0.0609597924773022
YDL022W	0	0	0.060880829015544
YOR285W	0	1	0.060880829015544
YMR293C	0	0	0.0608020698576973
YDR424C	0	0	0.0607235142118863
YKR089C	0	0	0.0606451612903226
YJL039C	0	0	0.0605670103092784
YMR153W	0	0	0.0604890604890605
YCL040W	0	0	0.0604113110539846
YGR233C	0	0	0.0603337612323492
YLL052C	0	0	0.0602564102564103
YHR012W	0	0	0.060179257362356
YER031C	0	0	0.0601023017902813
YHL031C	0	0	0.0600255427841635
YNL055C	0	0	0.0599489795918367
YDR164C	0	0	0.0598726114649682
YCL025C	0	0	0.0597964376590331
YAL021C	0	0	0.059720457433291
YPL268W	0	0	0.0596446700507614
YGL181W	0	0	0.0595690747782003
YLL043W	0	0	0.0594936708860759
YJR051W	0	0	0.0594184576485461
YNL125C	0	0	0.0593434343434343
YDR436W	0	0	0.0592686002522068
YGL252C	0	0	0.0591939546599496
YEL006W	0	0	0.0591194968553459
YJR044C	0	0	0.0590452261306533
YDR056C	0	1	0.0590452261306533
YGL238W	0	0	0.0589711417816813
YGR099W	0	0	0.0588972431077694
YGR111W	0	0	0.0588235294117647
YDR137W	0	0	0.05875
YLR148W	0	0	0.0586766541822722
YOR220W	0	1	0.0586766541822722
YPL115C	0	0	0.0586034912718204
YGR281W	0	0	0.0585305105853051
YER144C	0	0	0.0584577114427861
YDR238C	0	0	0.0583850931677019
YGR177C	0	0	0.0583126550868486
YLR134W	0	0	0.0582403965303594
YPL203W	0	0	0.0581683168316832
YKL064W	0	0	0.0580964153275649
YBR058C-A	0	0	0.0580246913580247
YEL024W	0	0	0.0579531442663379
YNL051W	0	0	0.0578817733990148
YGR132C	0	0	0.0578105781057811
YLR019W	0	0	0.0577395577395577
YCR037C	0	0	0.0576687116564417
YLR274W	0	0	0.0575980392156863
YGR080W	0	0	0.0575275397796818
YGR189C	0	0	0.0574572127139364
YDR236C	0	0	0.0574162679425837
YBR008C	0	0	0.0574162679425837
YBR070C	0	0	0.0574162679425837
YLR368W	0	0	0.0574162679425837
YLL014W	0	1	0.0574162679425837
YJR005W	0	0	0.0574162679425837
YPL252C	0	0	0.0574162679425837
YGL006W	0	0	0.0574162679425837
YMR052W	0	0	0.0574162679425837
YEL043W	0	1	0.0574162679425837
YCR077C	0	0	0.0574162679425837
YHR051W	0	0	0.0574162679425837
YJR106W	0	0	0.0574162679425837
YIL153W	0	0	0.0574162679425837
YGR232W	0	0	0.0574162679425837
YBL079W	0	0	0.0574162679425837
YGL037C	0	0	0.0574162679425837
YGL198W	0	0	0.0574162679425837
YBL064C	0	0	0.0574162679425837
YJR110W	1	0	0.0574162679425837
YER166W	0	0	0.0573476702508961
YDR089W	0	0	0.0573099415204678
YPL149W	0	0	0.0573099415204678
YPL215W	0	0	0.0573099415204678
YML115C	0	0	0.0573099415204678
YMR150C	0	0	0.0573099415204678
YGL051W	0	0	0.0573099415204678
YGR143W	0	0	0.0573099415204678
YPL170W	0	0	0.0573099415204678
YGR244C	0	0	0.0573099415204678
YDR055W	0	0	0.0573099415204678
YNL142W	0	0	0.0573099415204678
YIL162W	0	0	0.0573099415204678
YPL040C	0	0	0.0573099415204678
YCR059C	0	0	0.0573099415204678
YKR030W	0	0	0.0573099415204678
YKL185W	0	0	0.0573099415204678
YNL233W	0	0	0.0573099415204678
YJL100W	1	0	0.0573099415204678
YEL001C	0	1	0.0573099415204678
YER005W	0	0	0.0572429906542056
YFR015C	0	0	0.0571761960326721
YKL207W	0	1	0.0571761960326721
YMR246W	0	0	0.0571095571095571
YNL146W	0	1	0.0571095571095571
YGL226C-A	0	0	0.0570430733410943
YER095W	0	0	0.0569767441860465
YEL004W	0	0	0.0569105691056911
YJL165C	0	0	0.0568445475638051
YLR116W	0	0	0.0567786790266512
YLR304C	0	0	0.056712962962963
YGL039W	0	0	0.0566473988439306
YDL207W	0	0	0.0565819861431871
YGR286C	0	0	0.0565167243367935
YOR339C	0	0	0.0564516129032258
YBR293W	0	0	0.0564159292035398
YNL181W	0	1	0.0564159292035398
YKR028W	0	0	0.0564159292035398
YGR019W	0	0	0.0564159292035398
YPL116W	0	0	0.0564159292035398
YDR425W	0	0	0.0564159292035398
YGL223C	0	0	0.0564159292035398
YDL168W	0	0	0.0564159292035398
YER019C-A	0	0	0.0564159292035398
YJL164C	0	0	0.0564159292035398
YGR218W	0	0	0.0564159292035398
YOR155C	0	0	0.0564159292035398
YPL091W	0	0	0.0564159292035398
YKL091C	0	1	0.0564159292035398
YLR100W	0	0	0.0564159292035398
YGL192W	0	0	0.0564159292035398
YOR214C	0	1	0.0564159292035398
YDL072C	0	1	0.0564159292035398
YDR353W	0	0	0.0564159292035398
YFL036W	0	0	0.0564159292035398
YER053C-A	0	1	0.0564159292035398
YJR006W	0	0	0.0564159292035398
YPR019W	0	0	0.0564159292035398
YHR016C	0	0	0.0564159292035398
YGL010W	0	1	0.0564159292035398
YCL004W	0	0	0.0564159292035398
YNL300W	0	1	0.0564159292035398
YNL052W	0	0	0.0564159292035398
YPL095C	0	0	0.0564159292035398
YBR235W	0	1	0.0564159292035398
YLL006W	0	0	0.0564159292035398
YFR019W	0	0	0.0564159292035398
YPL110C	1	0	0.0564159292035398
YKR020W	0	0	0.0564159292035398
YKL040C	0	0	0.0564159292035398
YLL015W	0	0	0.0564159292035398
YDR108W	0	0	0.0564159292035398
YER068W	0	0	0.0564159292035398
YNR017W	0	0	0.0564159292035398
YPL256C	0	0	0.0564159292035398
YFL041W	0	0	0.0564159292035398
YBR125C	0	1	0.0564159292035398
YNR075W	0	0	0.0564159292035398
YOR171C	0	0	0.0564159292035398
YNL038W	1	0	0.0564159292035398
YBR286W	0	0	0.056353591160221
YPR024W	0	0	0.0562913907284768
YGR191W	0	0	0.0562293274531422
YOR068C	0	0	0.0561674008810573
YDL188C	0	0	0.0561056105610561
YCR102C	0	0	0.056043956043956
YBR022W	0	0	0.0559824368825467
YMR071C	0	0	0.0559210526315789
YBL056W	0	0	0.0558598028477547
YPL033C	0	0	0.0557986870897155
YBR236C	0	0	0.0557377049180328
YMR216C	0	0	0.0556768558951965
YOR112W	0	0	0.0556161395856052
YNL189W	0	0	0.0555555555555556
YNR044W	0	0	0.0554951033732318
YKL154W	0	0	0.0554347826086957
YGL104C	0	0	0.0553745928338762
YOR329C	0	0	0.0553145336225597
YNL158W	0	0	0.0552546045503792
YDR077W	0	0	0.0551948051948052
YBR163W	0	1	0.0551948051948052
YPL171C	0	0	0.0551351351351351
YDR414C	0	0	0.0550755939524838
YDR275W	0	1	0.0550755939524838
YBR244W	0	0	0.0550161812297735
YNR032W	0	0	0.0549568965517241
YPL172C	0	0	0.0548977395048439
YMR129W	0	0	0.0548387096774194
YGR295C	0	1	0.0548387096774194
YNL094W	0	0	0.0547798066595059
YLR268W	0	0	0.0547210300429185
YJR104C	0	0	0.0546623794212219
YGL197W	0	0	0.0546038543897216
YLL055W	0	1	0.0546038543897216
YAR003W	0	0	0.0545454545454545
YNL156C	0	0	0.0544871794871795
YKL135C	0	0	0.0544290288153682
YLR292C	0	0	0.0543710021321962
YEL040W	0	0	0.0543130990415335
YGL257C	0	0	0.0542553191489362
YDR319C	0	1	0.0542553191489362
YCL033C	0	0	0.0541976620616366
YOR380W	0	0	0.054140127388535
YBR272C	0	0	0.0540827147401909
YCL001W	0	0	0.0540254237288136
YBL022C	0	0	0.053968253968254
YNL047C	0	0	0.0539112050739958
YHR039C	0	0	0.0538542766631468
YLR425W	0	0	0.0537974683544304
YJR004C	0	0	0.053740779768177
YKR093W	0	0	0.0536842105263158
YGR261C	0	0	0.0536277602523659
YOR125C	0	0	0.0535714285714286
YHL039W	0	0	0.0535152151101784
YDL093W	0	0	0.0534591194968553
YGL231C	0	1	0.0534591194968553
YFL037W	0	0	0.0534031413612565
YLR110C	0	0	0.053347280334728
YGL045W	0	0	0.0532915360501567
YKL192C	0	0	0.0532359081419624
YKL094W	0	1	0.0532359081419624
YPL088W	0	0	0.0531803962460897
YLR174W	0	0	0.053125
YGR062C	0	0	0.0530697190426639
YHR008C	0	0	0.053014553014553
YGR086C	0	0	0.0529595015576324
YGR105W	0	0	0.0529045643153527
YCR023C	0	1	0.0529045643153527
YDR453C	0	0	0.0528497409326425
YMR210W	0	0	0.0527950310559006
YJL158C	0	0	0.0527404343329886
YDR245W	0	0	0.0526859504132231
YIL010W	0	0	0.0526315789473684
YML058W	0	0	0.0525773195876289
YLR426W	0	0	0.0525231719876416
YMR318C	0	0	0.0524691358024691
YOL105C	0	0	0.052415210688592
YPR036W	0	0	0.0523613963039014
YGR175C	0	0	0.0523076923076923
YKR054C	0	0	0.0522540983606557
YLR087C	0	0	0.0522006141248721
YKL127W	0	0	0.0521472392638037
YJL042W	0	0	0.052093973442288
YDR044W	0	0	0.0520408163265306
YOL004W	0	0	0.0519877675840979
YJL080C	0	0	0.0519348268839104
YBL101C	0	0	0.051881993896236
YER100W	0	0	0.0518292682926829
YLR206W	0	0	0.0517766497461929
YLR389C	0	0	0.0517241379310345
YKL065C	0	1	0.0517241379310345
YOL091W	0	0	0.0516717325227964
YOR241W	0	0	0.0516194331983806
YHR179W	0	1	0.0516194331983806
YGR217W	0	0	0.051567239635996
YBR042C	0	0	0.0515151515151515
YCR028C	0	0	0.0514631685166499
YGL124C	0	0	0.0514112903225806
YJL222W	0	0	0.0513595166163142
YNL079C	0	0	0.051307847082495
YDR350C	0	0	0.0512562814070352
YMR080C	0	0	0.0512048192771084
YBR273C	0	0	0.0511534603811434
YML023C	0	0	0.0511022044088176
YBR290W	0	0	0.0510510510510511
YGR178C	0	0	0.051
YOR374W	0	0	0.050949050949051
YMR157C	0	1	0.050949050949051
YLR324W	0	0	0.0508982035928144
YDR513W	0	0	0.0508474576271186
YJR019C	0	0	0.050796812749004
YGR013W	0	0	0.0507462686567164
YOR226C	0	0	0.0506958250497018
YLR395C	0	0	0.0506454816285998
YBR260C	0	0	0.0505952380952381
YGR032W	0	0	0.0505450941526264
YIL062C	0	0	0.0504950495049505
YMR087W	0	0	0.0504451038575668
YDR069C	0	0	0.050395256916996
YPL210C	0	0	0.0503455083909181
YNL167C	0	0	0.0502958579881657
YKL077W	0	1	0.0502958579881657
YML117W	0	0	0.0502463054187192
YML104C	0	0	0.0501968503937008
YCR084C	0	0	0.0501474926253687
YDR178W	0	0	0.050098231827112
YBR228W	0	0	0.0500490677134446
YER183C	0	0	0.05
YGR015C	0	1	0.05
YML068W	0	0	0.049951028403526
YOR297C	0	0	0.0499021526418787
YKR052C	0	0	0.0498533724340176
YLR098C	0	0	0.0498046875
YER017C	0	0	0.0497560975609756
YKL204W	0	0	0.0497076023391813
YDR508C	0	0	0.0496592015579357
YHR028C	0	0	0.0496108949416342
YDR386W	0	0	0.0495626822157434
YJL198W	0	0	0.0495145631067961
YPR081C	0	0	0.049466537342386
YBR176W	0	0	0.0494186046511628
YPR122W	0	0	0.0493707647628267
YLR460C	0	1	0.0493707647628267
YML028W	0	0	0.0493230174081238
YDR156W	0	0	0.0492753623188406
YJR119C	0	0	0.0492277992277992
YKL141W	0	0	0.0491803278688525
YFR042W	0	1	0.0491803278688525
YDR204W	0	0	0.0491329479768786
YDR326C	0	0	0.0490856592877767
YPL098C	0	0	0.0490384615384615
YKL134C	0	0	0.0489913544668588
YPL224C	0	0	0.0489443378119002
YCR061W	0	0	0.0488974113135187
YKL050C	0	1	0.0488974113135187
YIR019C	0	0	0.0488505747126437
YDR027C	0	0	0.0488038277511962
YDR162C	0	0	0.0487571701720841
YKL038W	0	0	0.0487106017191977
YMR105C	0	0	0.0486641221374046
YER053C	0	0	0.0486177311725453
YMR154C	0	0	0.0485714285714286
YOL151W	0	0	0.0485252140818268
YBR207W	0	0	0.0484790874524715
YLR418C	0	0	0.0484330484330484
YHL002W	0	0	0.0483870967741935
YDR086C	0	0	0.0483412322274882
YBL061C	0	0	0.0482954545454545
YNL168C	0	1	0.0482954545454545
YDR107C	0	1	0.0482954545454545
YPL164C	0	0	0.0482497634815516
YGR206W	0	0	0.0482041587901701
YGR134W	0	0	0.0481586402266289
YJL146W	0	0	0.0481132075471698
YBR039W	0	0	0.0480678605089538
YBR205W	0	0	0.0480225988700565
YDR512C	0	0	0.0479774223894638
YDL125C	0	0	0.0479323308270677
YBR126C	0	0	0.047887323943662
YJL194W	0	0	0.0478424015009381
YJL092W	0	0	0.0477975632614808
YIL111W	0	0	0.047752808988764
YGL229C	0	0	0.0477081384471469
YGR231C	0	0	0.0476635514018692
YLR089C	0	1	0.0476635514018692
YDR517W	0	0	0.0476190476190476
YDR096W	0	0	0.0475746268656716
YDL137W	0	0	0.0475302889095993
YBR166C	0	0	0.0474860335195531
YOR390W	0	1	0.0474860335195531
YPL155C	0	0	0.0474418604651163
YOL147C	0	0	0.0473977695167286
YIR004W	0	0	0.0473537604456825
YGL016W	0	0	0.0473098330241187
YJR091C	0	0	0.0472659870250232
YMR060C	0	0	0.0472222222222222
YHR060W	0	0	0.0471785383903793
YFL033C	0	0	0.0471349353049908
YOR208W	0	0	0.0470914127423823
YDR479C	0	0	0.0470479704797048
YGL021W	0	0	0.0470046082949309
YOR014W	0	0	0.0469613259668508
YGL145W	0	0	0.046918123275069
YNR043W	0	0	0.046875
YIL042C	0	0	0.046831955922865
YMR165C	0	0	0.0467889908256881
YCR051W	0	1	0.0467889908256881
YBL023C	0	0	0.0467461044912924
YOR137C	0	0	0.0467032967032967
YML100W	0	0	0.0466605672461116
YML111W	0	0	0.046617915904936
YKL025C	0	0	0.0465753424657534
YAL031C	0	0	0.0465328467153285
YBR005W	0	0	0.0464904284412033
YPL188W	0	0	0.046448087431694
YNR031C	0	0	0.0464058234758872
YBR237W	0	0	0.0463636363636364
YLR069C	0	0	0.0463215258855586
YDR538W	0	0	0.0462794918330309
YBR026C	0	0	0.0462375339981868
YML128C	0	0	0.046195652173913
YDL059C	0	0	0.0461538461538462
YBR149W	0	0	0.0461121157323689
YIL016W	0	0	0.046070460704607
YNL095C	0	1	0.046070460704607
YPL246C	0	1	0.046070460704607
YNL025C	0	0	0.046028880866426
YIL014W	0	0	0.0459873760144274
YHR082C	0	0	0.0459459459459459
YBR227C	0	1	0.0459459459459459
YPL059W	0	0	0.0459045904590459
YDL113C	0	0	0.045863309352518
YJL156C	0	0	0.045822102425876
YBR263W	0	0	0.0457809694793537
YAL060W	0	0	0.0457399103139013
YGL213C	0	0	0.0456989247311828
YOR230W	0	0	0.0456580125335721
YGR262C	0	0	0.0456171735241503
YDR054C	0	0	0.0455764075067024
YHR151C	0	1	0.0455764075067024
YGL119W	0	0	0.0455357142857143
YNL261W	0	0	0.0454950936663693
YOR386W	0	0	0.0454545454545455
YBR165W	0	0	0.0454140694568121
YJL129C	0	0	0.045373665480427
YDR155C	0	0	0.0453333333333333
YDR368W	0	0	0.0452930728241563
YOL049W	0	0	0.0452528837622005
YER113C	0	1	0.0452528837622005
YGL248W	0	0	0.0452127659574468
YBL098W	0	0	0.0451727192205492
YER072W	0	0	0.0451327433628319
YBR259W	0	1	0.0451327433628319
YHR106W	0	0	0.0450928381962865
YOR043W	0	0	0.0450530035335689
YPL196W	0	0	0.0450132391879965
YML031W	0	0	0.044973544973545
YIL077C	0	0	0.0449339207048458
YAR033W	0	0	0.0448943661971831
YBR212W	0	0	0.0448548812664908
YDL121C	0	1	0.0448548812664908
YOR044W	0	1	0.0448548812664908
YDR452W	0	0	0.0448154657293497
YIL125W	0	0	0.0447761194029851
YOR256C	0	0	0.0447368421052632
YDR119W	0	1	0.0447368421052632
YLR195C	0	0	0.0446976336546889
YDR303C	0	0	0.0446584938704028
YKR061W	0	0	0.0446194225721785
YPL075W	0	0	0.0445804195804196
YMR056C	0	0	0.0445414847161572
YPL214C	0	0	0.0445026178010471
YDR126W	0	0	0.044463818657367
YLR443W	0	0	0.0444250871080139
YFL048C	0	0	0.0443864229765013
YLR189C	0	0	0.0443478260869565
YOR219C	0	0	0.0443092962641182
YJL029C	0	0	0.0442708333333333
YLR056W	0	0	0.0442324371205551
YJR031C	0	0	0.0441941074523397
YGL130W	0	0	0.0441558441558442
YOR124C	0	0	0.0441176470588235
YGR171C	0	0	0.0440795159896284
YOL088C	0	0	0.0440414507772021
YDR451C	0	0	0.0440034512510785
YPL195W	0	0	0.0439655172413793
YGL203C	0	0	0.0439276485788114
YIL051C	0	0	0.0438898450946644
YIR003W	0	1	0.0438898450946644
YHR103W	0	0	0.0438521066208083
YIL105C	0	0	0.0438144329896907
YBL019W	0	0	0.0437768240343348
YMR035W	0	0	0.0437392795883362
YNL070W	0	0	0.0437017994858612
YMR315W	0	1	0.0437017994858612
YML105C	0	0	0.0436643835616438
YBR211C	0	0	0.0436270316509837
YBR167C	0	0	0.0435897435897436
YOR221C	0	0	0.0435525192143467
YML049C	0	0	0.0435153583617747
YOR197W	0	0	0.0434782608695652
YOR385W	0	1	0.0434782608695652
YBR136W	0	0	0.0434412265758092
YKL194C	0	0	0.0434042553191489
YOR334W	0	0	0.0433673469387755
YDL092W	0	0	0.0433305012744265
YLR352W	0	1	0.0433305012744265
YPL152W	0	0	0.0432937181663837
YMR058W	0	0	0.0432569974554707
YDR430C	0	0	0.0432203389830508
YIL129C	0	0	0.0431837425910246
YBR106W	0	0	0.0431472081218274
YOR128C	0	0	0.0431107354184277
YJL141C	0	0	0.0430743243243243
YGR212W	0	0	0.0430379746835443
YBL055C	0	0	0.0430016863406408
YBR123C	0	0	0.0429654591406908
YLR328W	0	0	0.0429292929292929
YGL208W	0	0	0.0428931875525652
YBR274W	0	0	0.0428571428571429
YBR024W	0	0	0.0428211586901763
YDL004W	0	0	0.0427852348993289
YLL058W	0	0	0.0427493713327745
YMR308C	0	0	0.042713567839196
YLL041C	0	0	0.0426778242677824
YDL181W	0	0	0.0426421404682274
YLR373C	0	0	0.0426065162907268
YBR077C	0	0	0.0425709515859766
YPR004C	0	1	0.0425709515859766
YBL036C	0	0	0.042535446205171
YKL018W	0	0	0.0425
YLR256W	0	0	0.0424646128226478
YLR382C	0	0	0.0424292845257903
YBR296C	0	0	0.0423940149625935
YJR080C	0	1	0.0423940149625935
YNL149C	0	0	0.042358803986711
YCL035C	0	0	0.0423236514522822
YJL061W	0	0	0.0422885572139304
YDL134C	0	0	0.0422535211267606
YOR284W	0	0	0.0422185430463576
YBR007C	0	1	0.0422185430463576
YNL074C	0	0	0.0421836228287841
YDL190C	0	0	0.0421487603305785
YDL161W	0	0	0.0421139554087531
YLR398C	0	0	0.0420792079207921
YNL222W	0	0	0.0420445177246496
YHR037W	0	0	0.0420098846787479
YBR196C	0	0	0.0419753086419753
YMR072W	0	0	0.0419407894736842
YKR087C	0	0	0.0419063270336894
YOR147W	0	0	0.041871921182266
YHR036W	0	0	0.0418375717801477
YER027C	0	0	0.0418032786885246
YKL122C	0	0	0.0417690417690418
YBL030C	0	0	0.0417348608837971
YPL207W	0	1	0.0417348608837971
YBR192W	0	0	0.0417007358953393
YLR396C	0	0	0.0416666666666667
YBL106C	0	0	0.0416326530612245
YKL148C	0	0	0.0415986949429038
YBL082C	0	0	0.0415647921760391
YOL096C	0	0	0.0415309446254072
YBR219C	0	1	0.0415309446254072
YOL025W	0	0	0.0414971521562246
YBL067C	0	1	0.0414971521562246
YBR217W	0	0	0.0414634146341463
YPL125W	0	0	0.041429731925264
YKL020C	0	0	0.0413961038961039
YJL078C	0	1	0.0413961038961039
YFL004W	0	0	0.0413625304136253
YJR088C	0	1	0.0413625304136253
YHR001W-A	0	0	0.0413290113452188
YBL015W	0	0	0.0412955465587045
YJL102W	0	0	0.0412621359223301
YNL271C	0	0	0.0412287793047696
YJR077C	0	0	0.0411954765751212
YAL029C	0	0	0.0411622276029056
YPR067W	0	0	0.0411290322580645
YAL010C	0	0	0.0410958904109589
YDR484W	0	0	0.0410628019323672
YLR413W	0	1	0.0410628019323672
YHR102W	0	0	0.0410297666934835
YDR454C	0	0	0.0409967845659164
YMR219W	0	0	0.0409638554216867
YPL069C	0	0	0.0409309791332263
YLR417W	0	0	0.0408981555733761
YDR235W	0	0	0.0408653846153846
YMR099C	0	0	0.0408326661329063
YKL193C	0	0	0.0408
YBR246W	0	1	0.0408
YLR071C	0	0	0.0407673860911271
YPR005C	0	0	0.0407348242811502
YER152C	0	1	0.0407348242811502
YER011W	0	0	0.0407066052227343
YIR008C	0	0	0.0407066052227343
YGL082W	0	1	0.0407066052227343
YKR050W	0	0	0.0407066052227343
YBR162W-A	0	0	0.0407066052227343
YLL021W	0	0	0.0407066052227343
YBR200W	0	0	0.0407066052227343
YBR214W	0	0	0.0407066052227343
YDL019C	0	0	0.0407066052227343
YBL025W	0	0	0.0407066052227343
YDL165W	0	0	0.0407066052227343
YDL077C	0	0	0.0407066052227343
YMR198W	0	0	0.0407066052227343
YBR251W	0	0	0.0407066052227343
YLR114C	0	0	0.0407066052227343
YKL096W	0	0	0.0407066052227343
YOL044W	0	0	0.0407066052227343
YNL188W	0	0	0.0407066052227343
YPL262W	0	0	0.0407066052227343
YMR145C	0	0	0.0407066052227343
YOL061W	0	0	0.0407066052227343
YDL078C	0	0	0.0407066052227343
YHR092C	0	0	0.0407066052227343
YOL073C	0	1	0.0407066052227343
YNL305C	0	1	0.0407066052227343
YJR137C	0	0	0.0407066052227343
YMR089C	0	0	0.0407066052227343
YDR196C	0	0	0.0407066052227343
YGL136C	0	0	0.0407066052227343
YOL136C	0	0	0.0407066052227343
YDR160W	0	0	0.0407066052227343
YOR162C	0	0	0.0407066052227343
YGL151W	0	0	0.0407066052227343
YKL055C	0	0	0.0407066052227343
YGR222W	0	0	0.0407066052227343
YOR250C	0	0	0.0407066052227343
YGR028W	0	0	0.0407066052227343
YDL232W	0	0	0.0407066052227343
YPL096C-A	1	0	0.0407066052227343
YBL080C	0	0	0.0407066052227343
YML072C	0	1	0.0407066052227343
YBR095C	0	0	0.0407066052227343
YJL036W	0	0	0.0407066052227343
YLR158C	0	0	0.0407066052227343
YPL004C	0	0	0.0407066052227343
YOR190W	0	0	0.0407066052227343
YBR131W	0	0	0.0407066052227343
YJR059W	0	0	0.0407066052227343
YOR140W	0	0	0.0407066052227343
YBR172C	0	0	0.0407066052227343
YLR047C	0	0	0.0407066052227343
YBR153W	0	0	0.0407066052227343
YJR100C	0	1	0.0407066052227343
YML001W	0	0	0.0407066052227343
YMR281W	1	0	0.0407066052227343
YKL080W	0	0	0.0406753645433615
YPR095C	0	0	0.0406441717791411
YNL251C	0	0	0.0406130268199234
YOR098C	0	0	0.0405819295558959
YCR091W	0	0	0.0405508798775822
YBR058C	0	0	0.040519877675841
YOR324C	0	0	0.040488922841864
YBR215W	0	0	0.0404580152671756
YOR005C	0	0	0.0404271548436308
YLR260W	0	0	0.0403963414634146
YLL019C	0	0	0.0403655750190404
YNL087W	0	1	0.0403655750190404
YKL161C	0	1	0.0403655750190404
YDL084W	0	0	0.0403348554033486
YOL042W	0	1	0.0403348554033486
YIL155C	0	0	0.0403041825095057
YMR171C	0	1	0.0403041825095057
YFR002W	0	0	0.040273556231003
YBR289W	0	0	0.0402429764616553
YLR176C	0	0	0.0402124430955994
YBR063C	0	1	0.0402124430955994
YAR019C	0	0	0.0401819560272934
YCR012W	0	0	0.0401515151515152
YHR176W	0	0	0.0401211203633611
YMR023C	0	0	0.0400907715582451
YBR204C	0	1	0.0400907715582451
YDL230W	0	0	0.0400604686318972
YOR301W	0	0	0.0400302114803625
YPR026W	0	0	0.04
YBL051C	0	0	0.0399698340874811
YNL223W	0	0	0.039939713639789
YNL298W	0	0	0.0399096385542169
YBR143C	0	0	0.0398796087283672
YER087C-B	0	0	0.0398496240601504
YPL258C	0	0	0.0398196844477836
YML091C	0	0	0.0397897897897898
YFR030W	0	0	0.0397599399849963
YML004C	0	0	0.0397301349325337
YKL209C	0	0	0.0397003745318352
YDL124W	0	0	0.0396706586826347
YJL048C	0	0	0.0396409872849663
YLR082C	0	0	0.0396113602391629
YGL085W	0	1	0.0396113602391629
YML011C	0	0	0.0395817774458551
YIR021W	0	0	0.0395522388059701
YBR057C	0	0	0.0395227442207308
YOL033W	0	0	0.0394932935916542
YDL116W	0	0	0.039463886820551
YDR387C	0	1	0.039463886820551
YEL062W	0	0	0.0394345238095238
YHR024C	0	0	0.0394052044609665
YNL294C	0	0	0.0393759286775631
YKL130C	0	0	0.0393466963622866
YNR052C	0	0	0.0393175074183976
YLR270W	0	0	0.039288361749444
YLR099C	0	1	0.039288361749444
YDR231C	0	0	0.0392592592592593
YMR306W	0	0	0.0392301998519615
YLR050C	0	1	0.0392301998519615
YGR122W	0	0	0.0392011834319527
YKL051W	0	0	0.0391722099039172
YBL063W	0	0	0.0391432791728213
YBR193C	0	0	0.0391143911439114
YOL095C	0	0	0.0390855457227139
YMR205C	0	0	0.0390567428150332
YGR141W	0	0	0.0390279823269514
YBL009W	0	0	0.0389992641648271
YBR001C	0	0	0.0389705882352941
YIL074C	0	0	0.0389419544452608
YLL050C	0	0	0.038913362701909
YOR273C	0	0	0.0388848129126926
YGR098C	0	0	0.0388563049853372
YCL029C	0	0	0.0388278388278388
YFR024C-A	0	0	0.0387994143484627
YBL041W	0	0	0.0387710314557425
YNR019W	0	0	0.0387426900584795
YLR006C	0	0	0.0387143900657414
YBR016W	0	0	0.0386861313868613
YKL039W	0	1	0.0386861313868613
YPR109W	0	1	0.0386861313868613
YBR109C	0	0	0.0386579139314369
YBR085W	0	0	0.0386297376093294
YBR295W	0	0	0.0386016023306628
YER170W	0	0	0.0385735080058224
YBR175W	0	0	0.0385454545454545
YLR092W	0	0	0.0385174418604651
YBR055C	0	0	0.0384894698620189
YLR353W	0	0	0.0384615384615385
YMR298W	0	0	0.0384336475707034
YBR302C	0	1	0.0384336475707034
YML101C	0	1	0.0384336475707034
YMR302C	0	0	0.0384057971014493
YGR257C	0	0	0.0383779869659667
YLR277C	0	0	0.0383502170767004
YDL220C	0	0	0.0383224873463485
YBR102C	0	0	0.0382947976878613
YDL174C	0	0	0.0382671480144404
YGR046W	0	0	0.0382395382395382
YBR017C	0	0	0.0382119682768565
YMR083W	0	0	0.0381844380403458
YDL178W	0	0	0.0381569474442045
YBR257W	0	0	0.0381294964028777
YGR097W	0	0	0.0381020848310568
YBL006C	0	0	0.0380747126436782
YHR178W	0	0	0.0380473797559225
YBR061C	0	0	0.0380200860832138
YBR270C	0	1	0.0380200860832138
YGR288W	0	0	0.0379928315412186
YDR255C	0	0	0.0379656160458453
YKL159C	0	0	0.0379384395132427
YBR020W	0	0	0.0379113018597997
YLL005C	0	0	0.0378842030021444
YDR364C	0	0	0.0378571428571429
YPR160W	0	0	0.0378301213418986
YMR038C	0	0	0.0378031383737518
YDL231C	0	0	0.037776193870278
YHR209W	0	1	0.037776193870278
YNL010W	0	1	0.037776193870278
YBR179C	0	0	0.0377492877492877
YGL160W	0	1	0.0377492877492877
YGL038C	0	0	0.0377224199288256
YDR501W	0	0	0.0376955903271693
YLL061W	0	0	0.0376687988628287
YOL138C	0	0	0.0376420454545455
YBR233W	0	1	0.0376420454545455
YPR165W	0	0	0.0376153300212917
YJL137C	0	0	0.0375886524822695
YAL017W	0	0	0.03756201275691
YPL092W	0	0	0.0375354107648725
YLR077W	0	1	0.0375354107648725
YIL120W	0	0	0.0375088464260439
YOR231W	0	0	0.0374823196605375
YBL032W	0	0	0.0374558303886926
YHL032C	0	0	0.0374293785310734
YMR204C	0	0	0.0374029640084686
YMR100W	0	0	0.03737658674189
YEL016C	0	0	0.0373502466525722
YOR356W	0	0	0.0373239436619718
YLR163C	0	0	0.0372976776917664
YJL103C	0	0	0.0372714486638537
YOR065W	0	0	0.0372452565003514
YBR264C	0	0	0.0372191011235955
YHL009C	0	0	0.0371929824561404
YAR007C	0	0	0.0371669004207574
YHR011W	0	0	0.0371408549404345
YBR225W	0	1	0.0371408549404345
YNL246W	0	0	0.0371148459383754
YJL003W	0	0	0.0370888733379986
YDR258C	0	0	0.0370629370629371
YOR360C	0	0	0.037037037037037
YNL172W	0	0	0.0370111731843575
YBL010C	0	1	0.0370111731843575
YKL164C	0	0	0.0369853454291696
YOR037W	0	0	0.0369595536959554
YGL156W	0	0	0.0369337979094077
YHR107C	0	0	0.036908077994429
YAL056W	0	0	0.0368823938761308
YMR047C	0	0	0.0368567454798331
YBL042C	0	0	0.0368311327310632
YJR138W	0	1	0.0368311327310632
YBR261C	0	1	0.0368311327310632
YGR014W	0	0	0.0368055555555556
YHR109W	0	0	0.0367800138792505
YDL140C	0	0	0.036754507628294
YDL126C	0	0	0.0367290367290367
YBR255W	0	1	0.0367290367290367
YLR160C	0	0	0.0367036011080332
YJR058C	0	0	0.0366782006920415
YML066C	0	0	0.0366528354080221
YNL134C	0	1	0.0366528354080221
YLR035C	0	0	0.0366275051831375
YER179W	0	0	0.0366022099447514
YDL055C	0	0	0.0365769496204279
YFL026W	0	0	0.036551724137931
YFL062W	0	1	0.036551724137931
YDR214W	0	0	0.036526533425224
YPL177C	0	0	0.0365013774104683
YIL135C	0	0	0.0364762560220234
YPR115W	0	1	0.0364762560220234
YKR070W	0	1	0.0364762560220234
YOR025W	0	0	0.0364511691884457
YLR170C	0	0	0.036426116838488
YCR065W	0	0	0.0364010989010989
YPL208W	0	0	0.0363761153054221
YMR122W-A	0	1	0.0363761153054221
YJL178C	0	0	0.0363511659807956
YIL015W	0	0	0.0363262508567512
YDR377W	0	0	0.0363013698630137
YOR156C	0	0	0.0362765229295003
YOL137W	0	1	0.0362765229295003
YLR018C	0	0	0.0362517099863201
YAL012W	0	0	0.0362269309637731
YNL037C	0	0	0.0362021857923497
YKR097W	0	0	0.0361774744027304
YBR183W	0	0	0.0361527967257844
YOR090C	0	0	0.0361281526925699
YGR055W	0	0	0.0361035422343324
YBR195C	0	0	0.0360789652825051
YLR251W	0	0	0.0360544217687075
YKL116C	0	0	0.0360299116247451
YKL197C	0	0	0.0360054347826087
YIL031W	0	0	0.0359809911744739
YMR191W	0	1	0.0359809911744739
YBR103W	0	0	0.0359565807327001
YPL123C	0	0	0.0359322033898305
YKL062W	0	0	0.0359078590785908
YAL051W	0	0	0.035883547731889
YJR125C	0	0	0.0358592692828146
YGL219C	0	0	0.0358350236646383
YDR443C	0	0	0.0358108108108108
YHR112C	0	0	0.0357866306549629
YGR193C	0	0	0.0357624831309042
YDL130W-A	0	0	0.0357383681726231
YKL067W	0	0	0.0357142857142857
YOL008W	0	0	0.0356902356902357
YAL028W	0	0	0.0356662180349933
YBR074W	0	1	0.0356662180349933
YGL005C	0	0	0.0356422326832549
YNL241C	0	0	0.0356182795698925
YGR204W	0	0	0.035594358629953
YDL238C	0	0	0.0355704697986577
YPR185W	0	0	0.0355466130114017
YPL078C	0	0	0.0355227882037534
YIL146C	0	0	0.0354989953114535
YNL091W	0	0	0.035475234270415
YBR129C	0	0	0.0354515050167224
YLR080W	0	0	0.035427807486631
YDR003W	0	0	0.0354041416165665
YGR209C	0	0	0.0353805073431242
YLR046C	0	1	0.0353805073431242
YPL100W	0	0	0.0353569046030687
YOL071W	0	0	0.0353333333333333
YGL141W	0	0	0.0353097934710193
YPR105C	0	0	0.0352862849533955
YGL168W	0	0	0.0352628077178975
YHR129C	0	0	0.0352393617021277
YNL330C	0	0	0.0352159468438538
YLR157C	0	0	0.0351925630810093
YEL047C	0	0	0.0351692103516921
YKL205W	0	0	0.0351458885941645
YPR155C	0	0	0.0351225977468522
YOR299W	0	0	0.0350993377483444
YGL190C	0	0	0.0350761085373925
YPL002C	0	0	0.0350529100529101
YHL028W	0	0	0.0350297422339722
YNL115C	0	1	0.0350297422339722
YCR019W	0	0	0.0350066050198151
YNR067C	0	0	0.034983498349835
YDL054C	0	0	0.0349604221635884
YDR005C	0	0	0.034937376400791
YGL053W	0	0	0.0349143610013175
YDL049C	0	0	0.0348913759052008
YBR258C	0	0	0.0348684210526316
YNL242W	0	0	0.0348454963839579
YNL083W	0	0	0.0348226018396846
YPL161C	0	0	0.0347997373604728
YDL058W	0	0	0.0347769028871391
YLL048C	0	0	0.0347540983606557
YGL178W	0	0	0.0347313237221494
YPL029W	0	0	0.0347085789129011
YDR202C	0	0	0.0346858638743456
YKR051W	0	1	0.0346858638743456
YPR184W	0	0	0.0346631785480706
YML103C	0	0	0.034640522875817
YKL210W	0	0	0.0346178967994775
YJL044C	0	0	0.0345953002610966
YBL046W	0	0	0.0345727332028702
YOR018W	0	0	0.0345501955671447
YDR306C	0	0	0.0345276872964169
YDL066W	0	0	0.0345052083333333
YPL192C	0	0	0.0344827586206897
YBL005W	0	0	0.0344603381014304
YMR197C	0	0	0.0344379467186485
YOR292C	0	1	0.0344379467186485
YLR414C	0	1	0.0344379467186485
YOL111C	0	0	0.0344155844155844
YER133W	0	0	0.0343932511356262
YMR211W	0	0	0.0343709468223087
YER014W	0	0	0.034348671419313
YML054C	0	0	0.0343264248704663
YMR134W	0	0	0.0343042071197411
YPR162C	0	0	0.0342820181112548
YGR070W	0	0	0.0342598577892696
YKR042W	0	0	0.0342377260981912
YGL155W	0	0	0.0342156229825694
YDL117W	0	0	0.0341935483870968
YPR075C	0	0	0.0341715022566086
YOR178C	0	0	0.0341494845360825
YOL081W	0	0	0.0341274951706375
YBL057C	0	0	0.0341055341055341
YFL030W	0	0	0.0340836012861736
YBR218C	0	0	0.0340616966580977
YGL004C	0	0	0.0340398201669878
YBR170C	0	0	0.034017971758665
YBL060W	0	1	0.034017971758665
YMR090W	0	1	0.034017971758665
YGR082W	0	0	0.0339961513790892
YGR197C	0	0	0.033974358974359
YJR036C	0	0	0.0339525944907111
YPL023C	0	0	0.0339308578745198
YPL005W	0	0	0.0339091490722969
YLR025W	0	0	0.0338874680306905
YFL054C	0	0	0.0338658146964856
YKL058W	0	0	0.0338441890166028
YJR061W	0	1	0.0338441890166028
YNL208W	0	1	0.0338441890166028
YLR233C	0	0	0.0338225909380983
YER167W	0	0	0.0338010204081633
YDR065W	0	0	0.0337794773741236
YPL118W	0	0	0.0337579617834395
YGL092W	0	0	0.0337364735837047
YDR159W	0	0	0.0337150127226463
YOR217W	0	0	0.0336935791481246
YNL066W	0	0	0.0336721728081321
YDR268W	0	0	0.0336507936507937
YML129C	0	0	0.0336294416243655
YIR036C	0	1	0.0336294416243655
YGL251C	0	0	0.0336081166772353
YDR036C	0	0	0.0335868187579214
YNL116W	0	0	0.0335655478150728
YKR069W	0	0	0.0335443037974684
YJL209W	0	0	0.0335230866540164
YOL055C	0	0	0.0335018963337547
YBL090W	0	0	0.0334807327858497
YMR275C	0	0	0.033459595959596
YDR342C	0	0	0.0334384858044164
YIL085C	0	0	0.0334174022698613
YPL163C	0	0	0.0333963453056081
YGR184C	0	0	0.033375314861461
YMR220W	0	0	0.0333543108873505
YLR078C	0	0	0.0333333333333333
YDR301W	0	0	0.0333123821495915
YKL201C	0	0	0.0332914572864322
YBL078C	0	0	0.0332705586942875
YPR037C	0	0	0.0332496863237139
YLR299W	0	0	0.0332288401253919
YDR219C	0	0	0.0332080200501253
YGR026W	0	1	0.0332080200501253
YBL107C	0	1	0.0332080200501253
YJL041W	0	0	0.0331872260488416
YIL023C	0	0	0.0331664580725907
YPL083C	0	0	0.0331457160725453
YHR211W	0	0	0.033125
YDR435C	0	0	0.033104309806371
YBR135W	0	0	0.033083645443196
YER123W	0	0	0.0330630068621335
YBL008W	0	0	0.0330423940149626
YMR020W	0	0	0.0330218068535826
YBR160W	0	0	0.0330012453300125
YNL111C	0	0	0.0329807093963908
YCR026C	0	0	0.0329601990049751
YML036W	0	0	0.0329397141081417
YKL070W	0	0	0.0329192546583851
YAL043C	0	0	0.0328988206083178
YJR052W	0	0	0.03287841191067
YHR075C	0	0	0.0328580285182889
YCR036W	0	0	0.0328376703841388
YMR183C	0	0	0.0328173374613003
YJL024C	0	0	0.0327970297029703
YFR008W	0	0	0.0327767470624614
YHR186C	0	0	0.0327564894932015
YHL030W	0	0	0.0327362569487338
YPR098C	0	1	0.0327362569487338
YML046W	0	0	0.0327160493827161
YKR039W	0	0	0.0326958667489204
YLR238W	0	0	0.032675709001233
YMR163C	0	0	0.0326555760936537
YNL176C	0	1	0.0326555760936537
YOR038C	0	0	0.0326354679802956
YPL053C	0	0	0.0326153846153846
YOR042W	0	1	0.0326153846153846
YFL050C	0	0	0.0325953259532595
YDR090C	0	1	0.0325953259532595
YHR163W	0	0	0.0325752919483712
YBR280C	0	0	0.0325552825552826
YMR012W	0	0	0.0325352977286679
YOL043C	0	0	0.0325153374233129
YKL124W	0	0	0.032495401594114
YPL072W	0	0	0.0324754901960784
YPR011C	0	0	0.0324556031843233
YDL204W	0	1	0.0324556031843233
YPR156C	0	0	0.0324357405140759
YLR394W	0	0	0.0324159021406728
YLR259C	0	0	0.0323960880195599
YGR266W	0	1	0.0323960880195599
YPR006C	0	0	0.032376298106292
YNR001C	0	0	0.0323565323565324
YGR004W	0	0	0.0323367907260525
YEL042W	0	0	0.0323170731707317
YIL114C	0	0	0.032297379646557
YDR313C	0	0	0.0322777101096224
YOR110W	0	0	0.032258064516129
YIR044C	0	1	0.032258064516129
YPR097W	0	1	0.032258064516129
YDL080C	0	0	0.0322384428223844
YBR254C	0	0	0.0322188449848024
YBL084C	0	0	0.0321992709599028
YOL087C	0	1	0.0321992709599028
YJL166W	0	0	0.0321797207043109
YDR470C	0	0	0.0321601941747573
YPL104W	0	0	0.0321406913280776
YHR143W-A	0	0	0.0321212121212121
YLR433C	0	0	0.0321017565112053
YDR287W	0	0	0.0320823244552058
YOR126C	0	0	0.0320629159104658
YFL007W	0	0	0.032043530834341
YDR477W	0	0	0.03202416918429
YCL064C	0	0	0.0320048309178744
YJR102C	0	0	0.031985515992758
YOR071C	0	0	0.0319662243667069
YGR241C	0	0	0.0319469559975889
YIL099W	0	0	0.0319277108433735
YPL127C	0	0	0.0319084888621312
YJL128C	0	0	0.0318892900120337
YNL279W	0	0	0.031870114251353
YCL034W	0	0	0.0318509615384615
YCL014W	0	0	0.0318318318318318
YLR142W	0	0	0.031812725090036
YHR013C	0	0	0.0317936412717457
YOR228C	0	1	0.0317936412717457
YIL045W	0	0	0.0317745803357314
YPL003W	0	0	0.0317555422408628
YMR168C	0	0	0.0317365269461078
YOR185C	0	0	0.0317175344105326
YJL071W	0	0	0.0316985645933014
YPL097W	0	0	0.031679617453676
YDR252W	0	0	0.0316606929510155
YBR060C	0	0	0.0316417910447761
YKL026C	0	0	0.0316229116945107
YNL256W	0	0	0.0316040548598688
YDR524C	0	0	0.031585220500596
YBR037C	0	0	0.0315664085765337
YBR198C	0	0	0.031547619047619
YLR291C	0	0	0.0315288518738846
YIL006W	0	0	0.0315101070154578
YLR253W	0	1	0.0315101070154578
YDR135C	0	0	0.0314913844325609
YOL019W	0	1	0.0314913844325609
YJL020C	0	0	0.0314726840855107
YDR332W	0	1	0.0314726840855107
YHR143W	0	0	0.0314540059347181
YNL135C	0	0	0.031435349940688
YNL336W	0	1	0.031435349940688
YJR042W	0	0	0.031416716064019
YDL103C	0	0	0.0313981042654028
YPL222W	0	1	0.0313981042654028
YJR152W	0	0	0.0313795145056246
YBR094W	0	1	0.0313795145056246
YNR007C	0	0	0.0313609467455621
YER048W-A	0	0	0.0313424009461857
YPL085W	0	0	0.0313238770685579
YBR043C	0	0	0.0313053750738334
YBL001C	0	0	0.0312868949232586
YGR100W	0	0	0.0312684365781711
YGL224C	0	0	0.03125
YMR062C	0	0	0.0312315851502652
YDL141W	0	0	0.0312131919905771
YMR228W	0	0	0.0311948204826368
YMR064W	0	0	0.0311764705882353
YAR031W	0	0	0.0311581422692534
YNL126W	0	0	0.0311398354876616
YFL016C	0	0	0.0311215502055197
YNL250W	0	0	0.0311032863849765
YJL155C	0	0	0.0310850439882698
YOL098C	0	1	0.0310850439882698
YEL011W	0	0	0.0310668229777257
YNR002C	0	0	0.0310486233157586
YAR042W	0	0	0.0310304449648712
YIL113W	0	0	0.0310122878876536
YBR006W	0	0	0.0309941520467836
YOR017W	0	0	0.0309760374050263
YBR112C	0	0	0.0309579439252336
YLR228C	0	0	0.0309398715703444
YGL129C	0	0	0.0309218203033839
YOR363C	0	0	0.0309037900874636
YBR151W	0	1	0.0309037900874636
YOR106W	0	0	0.0308857808857809
YMR273C	0	0	0.0308677926616191
YOR227W	0	1	0.0308677926616191
YLR286C	0	0	0.0308498253783469
YKL151C	0	1	0.0308498253783469
YLR320W	0	0	0.0308318789994183
YJR034W	0	0	0.0308139534883721
YLR330W	0	0	0.0307960488088321
YMR017W	0	0	0.0307781649245064
YBR087W	0	0	0.0307603017991875
YLR265C	0	0	0.0307424593967517
YKL010C	0	0	0.0307246376811594
YBR154C	0	0	0.0307068366164542
YOL077W-A	0	0	0.0306890561667632
YGR092W	0	0	0.0306712962962963
YCL005W	0	1	0.0306712962962963
YOR209C	0	0	0.0306535569693464
YOL068C	0	0	0.030635838150289
YJR090C	0	0	0.0306181398035817
YAL001C	0	0	0.0306004618937644
YOR086C	0	1	0.0306004618937644
YER069W	0	0	0.0305828043854587
YGR278W	0	0	0.0305651672433679
YDR017C	0	0	0.0305475504322767
YGR033C	0	0	0.0305299539170507
YLR020C	0	0	0.0305123776626367
YLR105C	0	0	0.0304948216340621
YLR219W	0	0	0.0304772857964347
YHR077C	0	0	0.0304597701149425
YPL271W	0	0	0.0304422745548535
YML081C-A	0	0	0.0304247990815155
YGL139W	0	0	0.0304073436603557
YHR043C	0	0	0.0303899082568807
YHR009C	0	1	0.0303899082568807
YML034W	0	0	0.0303724928366762
YPR022C	0	1	0.0303724928366762
YKR082W	0	0	0.0303550973654066
YOR172W	0	0	0.0303377218088151
YBL104C	0	1	0.0303377218088151
YOR180C	0	0	0.0303203661327231
YDR409W	0	0	0.0303030303030303
YBR033W	0	1	0.0303030303030303
YJL072C	0	0	0.0302857142857143
YDL027C	0	1	0.0302857142857143
YHR061C	0	0	0.0302684180468304
YOR275C	0	0	0.0302511415525114
YDR115W	0	0	0.0302338847689675
YJL132W	0	1	0.0302338847689675
YBR081C	0	0	0.0302166476624857
YLR181C	0	0	0.0301994301994302
YOL164W	0	0	0.0301822323462415
YOR030W	0	0	0.0301650540694365
YGL057C	0	1	0.0301650540694365
YEL041W	0	0	0.0301478953356086
YLR273C	0	0	0.0301307561114269
YBR072W	0	0	0.0301136363636364
YGR194C	0	0	0.0300965360590574
YAL048C	0	0	0.0300794551645857
YAL041W	0	0	0.0300623936471923
YDL091C	0	1	0.0300623936471923
YLR042C	0	1	0.0300623936471923
YML126C	0	0	0.0300453514739229
YOR249C	0	0	0.030028328611898
YDR322C-A	0	0	0.0300113250283126
YOR372C	0	0	0.0299943406904358
YML124C	0	0	0.0299773755656109
YMR027W	0	1	0.0299773755656109
YPL022W	0	0	0.0299604296212549
YOR054C	0	0	0.0299435028248588
YBR202W	0	0	0.0299265951439864
YPL219W	0	0	0.0299097065462754
[truncated: 3,790 more rows]
