# Supplementary material for: Computationally Driven, Quantitative Experiments Discover Genes Required for Mitochondrial Biogenesis
Source: PLoS Genet. 2009 Mar 20;5(3):e1000407. doi: 10.1371/journal.pgen.1000407 (PMC2648979; doi:10.1371/journal.pgen.1000407)
Supplement: Dataset S2 — Top 100 novel ensemble predictions for additional yeast biological processes. A zip file containing 387 tab-delimited text files of the ensemble predictions for the indicated Gene Ontology Biological Process Term. (21.70 MB GZ) [file pgen.1000407.s013.gz › GO_0006665.txt]

ORF	AnnotatedToTerm?	Uncharacterized_04152007?	Precision
YBR036C	1	0	1.0
YDR297W	1	0	1.0
YDR062W	1	0	1.0
YMR296C	1	0	1.0
YMR272C	1	0	1.0
YDL015C	0	0	0.888888888888889
YJL134W	1	0	0.888888888888889
YPL057C	1	0	0.888888888888889
YHL003C	1	0	0.888888888888889
YDR232W	0	0	0.8
YKL212W	0	0	0.727272727272727
YER120W	0	0	0.692307692307692
YBR187W	0	1	0.692307692307692
YBR058C-A	1	0	0.692307692307692
YJL192C	0	0	0.642857142857143
YPL231W	0	0	0.6
YOR085W	0	0	0.5625
YOR067C	0	0	0.529411764705882
YKL203C	0	0	0.5
YBR283C	0	0	0.473684210526316
YGL126W	0	0	0.45
YCR009C	0	0	0.444444444444444
YLR459W	0	0	0.444444444444444
YBR265W	1	0	0.444444444444444
YHR132C	0	0	0.444444444444444
YDR208W	0	0	0.444444444444444
YER093C	1	0	0.444444444444444
YKL008C	1	0	0.444444444444444
YNL307C	0	0	0.428571428571429
YOL004W	0	0	0.413793103448276
YKL046C	0	0	0.4
YPL179W	0	0	0.393939393939394
YBR041W	0	0	0.393939393939394
YCR034W	1	0	0.393939393939394
YMR205C	0	0	0.388888888888889
YNL263C	0	0	0.388888888888889
YDR072C	1	0	0.388888888888889
YBR243C	0	0	0.378378378378378
YBR042C	0	0	0.368421052631579
YJR015W	0	1	0.368421052631579
YJL196C	0	0	0.358974358974359
YER083C	0	0	0.35
YBR078W	0	0	0.341463414634146
YJL002C	0	0	0.333333333333333
YEL002C	0	0	0.325581395348837
YBR159W	0	0	0.319148936170213
YJL097W	0	0	0.319148936170213
YBL082C	0	0	0.319148936170213
YLR372W	1	0	0.319148936170213
YHR007C	0	0	0.3125
YPR183W	0	0	0.306122448979592
YDL128W	0	0	0.303571428571429
YBR220C	0	1	0.303571428571429
YJL186W	0	0	0.303571428571429
YNR030W	0	0	0.303571428571429
YDR294C	1	0	0.303571428571429
YBR086C	0	0	0.303571428571429
YJR001W	0	0	0.303571428571429
YBR161W	1	0	0.303571428571429
YML048W	0	0	0.298245614035088
YGL055W	0	0	0.293103448275862
YOR175C	0	1	0.293103448275862
YHL017W	0	1	0.293103448275862
YJR075W	0	0	0.288135593220339
YGL167C	0	0	0.283333333333333
YPL234C	0	0	0.278688524590164
YNL330C	0	0	0.274193548387097
YNL190W	0	0	0.26984126984127
YBR004C	0	0	0.265625
YOR099W	0	0	0.261538461538462
YGL084C	0	0	0.257575757575758
YNL101W	0	0	0.253731343283582
YER119C	0	0	0.25
YGL142C	0	0	0.246376811594203
YMR215W	0	1	0.246376811594203
YDR388W	0	0	0.242857142857143
YCR044C	0	0	0.23943661971831
YBR127C	0	0	0.236111111111111
YNL322C	0	0	0.232876712328767
YOR204W	0	0	0.22972972972973
YOR081C	0	0	0.226666666666667
YFL039C	0	0	0.223684210526316
YMR149W	0	0	0.220779220779221
YOL030W	0	1	0.220779220779221
YDL093W	0	0	0.217948717948718
YPL145C	0	0	0.215189873417722
YDR129C	0	0	0.2125
YOR010C	0	0	0.209876543209877
YPR113W	0	0	0.207317073170732
YGL012W	0	0	0.204819277108434
YPL252C	0	0	0.202380952380952
YBR140C	0	0	0.202247191011236
YNL197C	0	0	0.202247191011236
YBR066C	0	0	0.202247191011236
YOL002C	0	0	0.202247191011236
YDL052C	1	0	0.202247191011236
YBR171W	0	0	0.2
YER011W	0	0	0.197802197802198
YOR092W	0	0	0.195652173913043
YHR026W	0	0	0.193548387096774
YLR083C	0	1	0.193548387096774
YLR064W	0	1	0.193548387096774
YKR088C	0	0	0.191489361702128
YGL001C	0	0	0.189473684210526
YJL091C	0	0	0.1875
YGR191W	0	0	0.185567010309278
YBL032W	0	0	0.183673469387755
YOL092W	0	1	0.183673469387755
YBR205W	0	0	0.181818181818182
YIR033W	0	0	0.18
YEL042W	0	0	0.178217821782178
YOL101C	0	0	0.176470588235294
YMR006C	0	0	0.174757281553398
YDR277C	0	0	0.173076923076923
YBL102W	0	0	0.171428571428571
YDR345C	0	0	0.169811320754717
YMR307W	0	0	0.168224299065421
YMR202W	0	0	0.168141592920354
YMR246W	0	0	0.168141592920354
YBR029C	0	0	0.168141592920354
YHR123W	0	0	0.168141592920354
YGR286C	0	0	0.168141592920354
YKL004W	1	0	0.168141592920354
YOL059W	0	0	0.166666666666667
YGL039W	0	0	0.165217391304348
YJR116W	0	1	0.165217391304348
YDR275W	0	1	0.165217391304348
YHR004C	0	0	0.163793103448276
YGR284C	0	0	0.162393162393162
YOR002W	0	0	0.161016949152542
YER125W	0	0	0.159663865546218
YMR292W	0	0	0.158333333333333
YDR384C	0	0	0.15702479338843
YNR017W	0	0	0.155737704918033
YLR342W	0	0	0.154471544715447
YJL193W	0	1	0.154471544715447
YGL020C	0	0	0.153225806451613
YBR252W	0	0	0.152
YMR015C	0	0	0.150793650793651
YDR270W	0	0	0.149606299212598
YOR377W	0	0	0.1484375
YDR492W	0	0	0.147286821705426
YEL027W	0	0	0.146153846153846
YBR067C	0	0	0.145038167938931
YOR251C	0	1	0.145038167938931
YNR019W	0	0	0.144927536231884
YLR413W	0	1	0.144927536231884
YCR073W-A	0	0	0.144927536231884
YER154W	0	0	0.144927536231884
YCR048W	0	0	0.144927536231884
YNL280C	0	0	0.144927536231884
YML085C	0	0	0.144927536231884
YOR171C	1	0	0.144927536231884
YBR003W	0	0	0.143884892086331
YDL141W	0	0	0.142857142857143
YNL283C	0	0	0.141843971631206
YPL067C	0	1	0.141843971631206
YBR077C	0	0	0.140845070422535
YGR035C	0	1	0.140845070422535
YGL063W	0	0	0.13986013986014
YBR121C	0	0	0.138888888888889
YGR279C	0	0	0.137931034482759
YDR284C	0	0	0.136986301369863
YDR044W	0	0	0.136054421768707
YGR060W	0	0	0.135135135135135
YJL171C	0	1	0.135135135135135
YDR233C	0	1	0.135135135135135
YLL031C	0	0	0.134615384615385
YOR049C	0	0	0.134615384615385
YJR118C	0	0	0.134615384615385
YBL024W	0	0	0.134615384615385
YBR207W	0	0	0.134615384615385
YBL061C	0	0	0.134615384615385
YDR084C	0	0	0.134615384615385
YBR183W	1	0	0.134615384615385
YBR263W	0	0	0.133757961783439
YEL031W	0	0	0.132911392405063
YML008C	0	0	0.132075471698113
YOR070C	0	0	0.13125
YBL080C	0	0	0.130434782608696
YMR222C	0	1	0.130434782608696
YER044C	0	0	0.12962962962963
YDL195W	0	0	0.128834355828221
YFR051C	0	0	0.128048780487805
YBR221C	0	0	0.127272727272727
YMR221C	0	1	0.127272727272727
YCL044C	0	0	0.126506024096386
YDR484W	0	0	0.125748502994012
YNL219C	0	0	0.125
YGL022W	0	0	0.124260355029586
YJL174W	0	0	0.123529411764706
YDR456W	0	0	0.12280701754386
YBL020W	0	0	0.122093023255814
YBR002C	0	0	0.121387283236994
YNR041C	0	0	0.120689655172414
YBR094W	0	1	0.120689655172414
YDR011W	0	0	0.12
YBR168W	0	0	0.119318181818182
YLR099C	0	1	0.119318181818182
YBR015C	0	0	0.11864406779661
YPR159W	0	0	0.117977528089888
YBR084W	0	0	0.11731843575419
YLR403W	0	0	0.116666666666667
YJL062W	0	0	0.116022099447514
YBR005W	0	0	0.115384615384615
YHR190W	0	0	0.114754098360656
YOL110W	0	0	0.114130434782609
YBL011W	0	0	0.113513513513514
YBR229C	0	0	0.112903225806452
YBL068W	0	0	0.112299465240642
YDR502C	0	0	0.111702127659574
YER177W	0	0	0.111111111111111
YBR163W	0	1	0.111111111111111
YBL022C	0	0	0.110526315789474
YBR199W	0	0	0.109947643979058
YER089C	0	0	0.109375
YLR332W	0	0	0.10880829015544
YCR088W	0	0	0.108247422680412
YBR259W	0	1	0.108247422680412
YBL038W	0	0	0.107692307692308
YGR282C	0	0	0.107142857142857
YDR389W	0	0	0.106598984771574
YPR156C	0	0	0.106060606060606
YOL076W	0	0	0.105527638190955
YBL105C	0	0	0.105
YBR234C	0	0	0.104477611940299
YDL212W	0	0	0.103960396039604
YOR084W	0	0	0.103448275862069
YIL090W	0	0	0.102941176470588
YDR302W	0	0	0.102439024390244
YNL079C	0	0	0.101941747572816
YBR165W	0	0	0.101449275362319
YBL057C	0	0	0.100961538461538
YBR204C	0	1	0.100961538461538
YBR273C	0	0	0.100478468899522
YBR110W	0	0	0.1
YCR059C	0	0	0.0995260663507109
YHR039C	0	0	0.0990566037735849
YBR293W	0	0	0.0985915492957746
YGR175C	0	0	0.0981308411214953
YBR219C	0	1	0.0981308411214953
YBL040C	0	0	0.0976744186046512
YDL095W	0	0	0.0972222222222222
YAL023C	0	0	0.0967741935483871
YBR270C	0	1	0.0967741935483871
YCR077C	0	0	0.0963302752293578
YER153C	0	0	0.0958904109589041
YBL019W	0	0	0.0954545454545455
YHR050W	0	0	0.0950226244343891
YBR106W	0	0	0.0945945945945946
YLR350W	0	0	0.0941704035874439
YGR172C	0	0	0.09375
YDR342C	0	0	0.0933333333333333
YOR270C	0	0	0.0929203539823009
YCR075C	0	0	0.092511013215859
YIL043C	0	0	0.0921052631578947
YDR508C	0	0	0.091703056768559
YCR051W	0	1	0.091703056768559
YJR088C	0	1	0.091703056768559
YBR007C	0	1	0.091703056768559
YBR096W	0	1	0.091703056768559
YBR210W	0	0	0.091304347826087
YOL136C	0	0	0.0912863070539419
YER026C	0	0	0.0912863070539419
YBR129C	0	0	0.0912863070539419
YBL006C	0	0	0.0912863070539419
YMR251W-A	0	0	0.0912863070539419
YBR290W	0	0	0.0912863070539419
YBL010C	0	1	0.0912863070539419
YPL048W	0	0	0.0912863070539419
YBR062C	0	1	0.0912863070539419
YBL089W	0	0	0.0912863070539419
YOR122C	0	0	0.0912863070539419
YBR236C	0	0	0.0912863070539419
YPL087W	1	0	0.0912863070539419
YBR033W	0	1	0.0912863070539419
YJL004C	0	0	0.0909090909090909
YMR200W	0	0	0.0905349794238683
YDR404C	0	0	0.0901639344262295
YBR225W	0	1	0.0901639344262295
YBR123C	0	0	0.0897959183673469
YBR141C	0	1	0.0897959183673469
YBR212W	0	0	0.0894308943089431
YBR095C	0	0	0.0890688259109312
YBL025W	0	0	0.0887096774193548
YLR100W	0	0	0.0883534136546185
YBR227C	0	1	0.0883534136546185
YGL225W	0	0	0.088
YBR276C	0	0	0.0876494023904383
YBR063C	0	1	0.0876494023904383
YBL041W	0	0	0.0873015873015873
YIL121W	0	0	0.0869565217391304
YHR188C	0	0	0.0866141732283465
YBR024W	0	0	0.0862745098039216
YLL028W	0	0	0.0859375
YDR483W	0	0	0.0856031128404669
YIL123W	0	0	0.0852713178294574
YBR268W	0	0	0.0849420849420849
YBR164C	0	0	0.0846153846153846
YBR162W-A	0	0	0.0842911877394636
YLR130C	0	0	0.083969465648855
YBR264C	0	0	0.0836501901140684
YDR046C	0	0	0.0833333333333333
YBR215W	0	0	0.0830188679245283
YDR170C	0	0	0.0827067669172932
YHR042W	0	0	0.0823970037453183
YNL169C	0	0	0.082089552238806
YGR157W	0	0	0.0817843866171004
YPR114W	0	1	0.0817843866171004
YLR056W	0	0	0.0814814814814815
YJR143C	0	0	0.0811808118081181
YBR257W	0	0	0.0808823529411765
YBL001C	0	0	0.0805860805860806
YBL009W	0	0	0.0802919708029197
YLR378C	0	0	0.08
YBR166C	0	0	0.0797101449275362
YNL156C	0	0	0.0794223826714801
YMR274C	0	0	0.079136690647482
YBR017C	0	0	0.0788530465949821
YLR300W	0	0	0.0785714285714286
YMR276W	0	0	0.0782918149466192
YJR077C	0	0	0.0780141843971631
YML052W	0	0	0.0777385159010601
YDR343C	0	0	0.0774647887323944
YBR179C	0	0	0.0771929824561404
YBR038W	0	0	0.0769230769230769
YJR013W	0	0	0.0766550522648084
YBR228W	0	0	0.0763888888888889
YJL212C	0	0	0.0761245674740484
YBL056W	0	0	0.0758620689655172
YML125C	0	0	0.0756013745704467
YAL042W	0	0	0.0753424657534247
YBL091C-A	0	1	0.0753424657534247
YPL154C	0	0	0.0750853242320819
YKL182W	0	0	0.0748299319727891
YBR162C	0	0	0.0745762711864407
YJL094C	0	0	0.0743243243243243
YBL046W	0	0	0.0740740740740741
YBL055C	0	0	0.0738255033557047
YBL007C	0	0	0.0735785953177258
YOL020W	0	0	0.0733333333333333
YIL154C	0	0	0.0730897009966777
YLR050C	0	1	0.0730897009966777
YDR261C	0	0	0.0728476821192053
YML019W	0	0	0.0726072607260726
YBR133C	0	0	0.0723684210526316
YMR195W	0	1	0.0723684210526316
YBR016W	0	0	0.0721311475409836
YJR139C	0	0	0.0718954248366013
YLR088W	0	0	0.0716612377850163
YAL022C	0	0	0.0714285714285714
YCL008C	0	0	0.0711974110032362
YBR111C	0	1	0.0711974110032362
YER003C	0	0	0.0709677419354839
YJR073C	0	0	0.0707395498392283
YBR289W	0	0	0.0705128205128205
YJL198W	0	0	0.0702875399361022
YJL143W	0	0	0.0700636942675159
YBR235W	0	1	0.0700636942675159
YBR216C	0	0	0.0698412698412698
YBR070C	0	0	0.069620253164557
YDR099W	0	0	0.0694006309148265
YBR153W	0	0	0.0691823899371069
YBR197C	0	1	0.0691823899371069
YBR122C	0	0	0.0689655172413793
YDR156W	0	0	0.06875
YOR065W	0	0	0.0685358255451713
YGR019W	0	0	0.0683229813664596
YGL200C	0	0	0.0681114551083591
YBR023C	0	0	0.0679012345679012
YBL063W	0	0	0.0676923076923077
YCR084C	0	0	0.0674846625766871
YPL265W	0	0	0.0672782874617737
YBR160W	0	0	0.0670731707317073
YMR088C	0	0	0.0668693009118541
YBL076C	0	0	0.0666666666666667
YLR220W	0	0	0.0664652567975831
YBR246W	0	1	0.0664652567975831
YBR196C	0	0	0.0662650602409639
YCL009C	0	0	0.0660660660660661
YGR260W	0	0	0.0658682634730539
YBR192W	0	0	0.0656716417910448
YKR046C	0	0	0.0654761904761905
YBR239C	0	1	0.0654761904761905
YLR116W	0	0	0.0652818991097923
YEL040W	0	0	0.0650887573964497
YIL124W	0	0	0.0648967551622419
YGR049W	0	0	0.0647058823529412
YBL008W	0	0	0.0645161290322581
YBR125C	0	1	0.0645161290322581
YBR082C	0	0	0.064327485380117
YBL047C	0	0	0.0641399416909621
YNR021W	0	1	0.0641399416909621
YBL067C	0	1	0.0641399416909621
YBR237W	0	0	0.063953488372093
YFR044C	0	0	0.063768115942029
YBR011C	0	0	0.0635838150289017
YML051W	0	0	0.0634005763688761
YIR021W	0	0	0.0632183908045977
YLR286C	0	0	0.0630372492836676
YLR268W	0	0	0.0628571428571429
YBR233W	0	1	0.0628571428571429
YBR261C	0	1	0.0628571428571429
YJR047C	0	0	0.0626780626780627
YBL004W	0	0	0.0625
YBR058C	0	0	0.0623229461756374
YBL091C	0	0	0.0621468926553672
YBR080C	0	0	0.0619718309859155
YLR163C	0	0	0.0617977528089888
YBR288C	0	0	0.061624649859944
YKL051W	0	0	0.0614525139664804
YGL008C	0	0	0.0612813370473538
YBR149W	0	0	0.0611111111111111
YIL153W	0	0	0.0609418282548476
YJL080C	0	0	0.0607734806629834
YAL040C	0	0	0.0606060606060606
YHL030W	0	0	0.0604395604395604
YDL067C	0	0	0.0602739726027397
YJR117W	0	0	0.0601092896174863
YLR209C	0	0	0.0599455040871935
YPR155C	0	0	0.0597826086956522
YEL060C	0	0	0.0596205962059621
YML101C	0	1	0.0596205962059621
YDR410C	0	0	0.0594594594594595
YLR034C	0	0	0.0592991913746631
YBR061C	0	0	0.0591397849462366
YAL013W	0	0	0.0589812332439678
YJL167W	0	0	0.0588235294117647
YHR181W	0	0	0.0586666666666667
YKL165C	0	0	0.0585106382978723
YEL017C-A	0	0	0.0583554376657825
YBR217W	0	0	0.0582010582010582
YHR142W	0	0	0.0580474934036939
YNL135C	0	0	0.0578947368421053
YIR006C	0	0	0.057742782152231
YEL017W	0	0	0.0575916230366492
YOL086C	0	0	0.0574412532637076
YBL031W	0	1	0.0574412532637076
YNL063W	0	1	0.0574412532637076
YKL127W	0	0	0.0572916666666667
YBR175W	0	0	0.0571428571428571
YNL111C	0	0	0.0569948186528497
YLL019C	0	0	0.0569306930693069
YBR020W	0	0	0.0569306930693069
YBR286W	0	0	0.0569306930693069
YBR172C	0	0	0.0569306930693069
YDL046W	0	0	0.0569306930693069
YPL206C	0	0	0.0569306930693069
YBR251W	0	0	0.0569306930693069
YLR120C	0	0	0.0569306930693069
YML067C	0	0	0.0569306930693069
YBR068C	0	0	0.0569306930693069
YML127W	0	0	0.0569306930693069
YPR181C	0	0	0.0569306930693069
YML110C	0	0	0.0569306930693069
YHR143W	0	0	0.0569306930693069
YBL060W	0	1	0.0569306930693069
YEL013W	0	0	0.0569306930693069
YBR008C	0	0	0.0569306930693069
YLR113W	0	0	0.0569306930693069
YKR053C	1	0	0.0569306930693069
YMR243C	0	0	0.0567901234567901
YML075C	0	0	0.0566502463054187
YER152C	0	1	0.0566502463054187
YOL023W	0	0	0.0565110565110565
YJL172W	0	0	0.0564705882352941
YNR016C	0	0	0.0564705882352941
YBR037C	0	0	0.0564705882352941
YER023W	0	0	0.0564705882352941
YNL046W	0	0	0.0564705882352941
YCR024C-A	0	0	0.0564705882352941
YBR167C	0	0	0.0564705882352941
YGR212W	0	0	0.0564705882352941
YEL034W	0	0	0.0564705882352941
YJL158C	0	0	0.0564705882352941
YNR043W	0	0	0.0564705882352941
YBL107C	0	1	0.0564705882352941
YPR138C	0	0	0.0564705882352941
YIL157C	0	1	0.0564705882352941
YBR211C	0	0	0.0564705882352941
YHR108W	0	0	0.0564705882352941
YBR255W	0	1	0.0564705882352941
YBR254C	0	0	0.0564705882352941
YGR177C	0	0	0.0564705882352941
YBL017C	0	0	0.0564705882352941
YLR260W	1	0	0.0564705882352941
YJL026W	0	0	0.0563380281690141
YMR134W	0	0	0.0562060889929742
YOR142W	0	0	0.0560747663551402
YKL207W	0	1	0.0560747663551402
YGR096W	0	0	0.0559440559440559
YBR272C	0	0	0.0558139534883721
YLR205C	0	0	0.0556844547563805
YAL012W	0	0	0.0555555555555556
YIL162W	0	0	0.0554272517321016
YBR101C	0	0	0.0552995391705069
YHR092C	0	0	0.0551724137931034
YOR311C	0	1	0.0551724137931034
YNL071W	0	0	0.055045871559633
YEL001C	0	1	0.055045871559633
YER018C	0	0	0.0549199084668192
YMR008C	0	0	0.0547945205479452
YKL140W	0	0	0.0546697038724374
YLR346C	0	0	0.0545454545454545
YBR108W	0	1	0.0545454545454545
YLR091W	0	1	0.0545454545454545
YBL058W	0	0	0.054421768707483
YBR194W	0	1	0.054421768707483
YLR380W	0	0	0.0542986425339367
YFR053C	0	0	0.054176072234763
YOL003C	0	0	0.0540540540540541
YKL146W	0	0	0.0539325842696629
YGL161C	0	0	0.0538116591928251
YBL051C	0	0	0.0536912751677852
YBR287W	0	1	0.0536912751677852
YGL198W	0	0	0.0535714285714286
YBL023C	0	0	0.0534521158129176
YDR414C	0	0	0.0533333333333333
YER178W	0	0	0.0532150776053215
YOR034C	0	0	0.0530973451327434
YPL028W	0	0	0.0529801324503311
YNL045W	0	0	0.052863436123348
YBR177C	0	0	0.0527472527472527
YOL026C	0	0	0.0526315789473684
YBL079W	0	0	0.0525164113785558
YIL105C	0	0	0.0524109014675052
YLL050C	0	0	0.0524109014675052
YNR004W	0	1	0.0524109014675052
YKL011C	0	0	0.0524109014675052
YBR097W	0	0	0.0524109014675052
YLR450W	0	0	0.0524109014675052
YBR022W	0	0	0.0524109014675052
YER141W	0	0	0.0524109014675052
YOL111C	0	0	0.0524109014675052
YJL208C	0	0	0.0524109014675052
YBL045C	0	0	0.0524109014675052
YGL002W	0	0	0.0524109014675052
YBL084C	0	0	0.0524109014675052
YBR275C	0	0	0.0524109014675052
YML012W	0	0	0.0524109014675052
YBR030W	0	0	0.0524109014675052
YOR238W	0	1	0.0524109014675052
YOL036W	0	1	0.0524109014675052
YHR072W	0	0	0.0524109014675052
YJR059W	0	0	0.0524109014675052
YGL054C	0	0	0.0524109014675052
YBR193C	0	0	0.0524109014675052
YER019W	1	0	0.0524109014675052
YPR028W	0	0	0.0523012552301255
YDR182W	0	0	0.0521920668058455
YGL028C	0	0	0.0520833333333333
YAL016W	0	0	0.051975051975052
YMR003W	0	1	0.051975051975052
YPR024W	0	0	0.0518672199170125
YBR274W	0	0	0.05175983436853
YLR447C	0	0	0.0516528925619835
YNL264C	0	0	0.0515463917525773
YDL240W	0	0	0.051440329218107
YML126C	0	0	0.0513347022587269
YLL012W	0	0	0.0512295081967213
YJR120W	0	0	0.0511247443762781
YNL291C	0	0	0.0510204081632653
YLR153C	0	0	0.0509164969450102
YBL088C	0	0	0.0508130081300813
YPL041C	0	0	0.050709939148073
YLR248W	0	0	0.0506072874493927
YGR254W	0	0	0.0505050505050505
YBR151W	0	1	0.0505050505050505
YDR100W	0	0	0.0504032258064516
YBL106C	0	0	0.0503018108651912
YLR370C	0	0	0.0502008032128514
YDR516C	0	0	0.0501002004008016
YGR101W	0	0	0.05
YBL093C	0	0	0.0499001996007984
YJR065C	0	0	0.049800796812749
YFR015C	0	0	0.0497017892644135
YMR203W	0	0	0.0496031746031746
YML132W	0	0	0.0495049504950495
YMR133W	0	0	0.0494071146245059
YNL323W	0	0	0.0493096646942801
YLR030W	0	1	0.0493096646942801
YBR087W	0	0	0.0492125984251969
YGR038W	0	0	0.0491159135559921
YBR170C	0	0	0.0490196078431373
YMR238W	0	0	0.0489236790606654
YBL099W	0	0	0.048828125
YBR073W	0	0	0.0487329434697856
YKR065C	0	0	0.0486381322957198
YBL104C	0	1	0.0486381322957198
YBR280C	0	0	0.0485436893203883
YDL055C	0	0	0.0484496124031008
YNL047C	0	0	0.0483558994197292
YOR181W	0	0	0.0482625482625483
YBR069C	0	0	0.0481695568400771
YER005W	0	0	0.0480769230769231
YLR354C	0	0	0.0479846449136276
YOL129W	0	0	0.0478927203065134
YBR188C	0	0	0.0478011472275335
YAL007C	0	0	0.0477099236641221
YMR139W	0	0	0.0476190476190476
YKL116C	0	0	0.0475285171102662
YHR175W	0	0	0.047438330170778
YBL037W	0	0	0.0473484848484848
YIL034C	0	0	0.0472589792060491
YML086C	0	0	0.0471698113207547
YNL003C	0	0	0.0470809792843691
YDR246W	0	0	0.0469924812030075
YMR305C	0	0	0.0469043151969981
YMR250W	0	0	0.0468164794007491
YMR068W	0	0	0.0467289719626168
YHR020W	0	0	0.0466417910447761
YBR057C	0	0	0.0465549348230912
YBR173C	0	0	0.0464684014869888
YDR298C	0	0	0.0463821892393321
YDL226C	0	0	0.0462962962962963
YBR260C	0	0	0.0462107208872458
YDR358W	0	0	0.0461254612546125
YAL030W	0	0	0.0460405156537753
YMR079W	0	0	0.0459558823529412
YBR271W	0	0	0.0458715596330275
YFL037W	0	0	0.0457875457875458
YMR081C	0	0	0.0457038391224863
YIL039W	0	0	0.0456204379562044
YNL006W	0	0	0.0455373406193078
YOR317W	0	0	0.0454545454545455
YIL006W	0	0	0.0453720508166969
YNR013C	0	0	0.0452898550724638
YLR141W	0	0	0.0452079566003617
YOR173W	0	0	0.0451263537906137
YBR258C	0	0	0.045045045045045
YOL082W	0	0	0.0449640287769784
YGR192C	0	0	0.0448833034111311
YPR036W	0	0	0.0448028673835125
YBR299W	0	0	0.0447227191413238
YOR149C	0	0	0.0446428571428571
YMR180C	0	0	0.0445632798573975
YJL121C	0	0	0.0444839857651246
YNL327W	0	0	0.044404973357016
YBR085W	0	0	0.0443262411347518
YNL051W	0	0	0.0442477876106195
YOR307C	0	0	0.0441696113074205
YKL035W	0	0	0.0440917107583774
YAL038W	0	0	0.0440140845070423
YGL187C	0	0	0.0439367311072056
YHR117W	0	1	0.0439367311072056
YBL086C	0	1	0.0439367311072056
YKL135C	0	0	0.043859649122807
YBL035C	0	0	0.0437828371278459
YEL064C	0	0	0.0437062937062937
YBL030C	0	0	0.043630017452007
YKL007W	0	0	0.0435540069686411
YPL189W	0	0	0.0434782608695652
YBR143C	0	0	0.0434027777777778
YHR133C	0	0	0.0433275563258232
YLR110C	0	0	0.0432525951557093
YKL019W	0	0	0.0431778929188256
YOR245C	0	0	0.0431034482758621
YNL044W	0	0	0.0430292598967298
YOR153W	0	0	0.0429553264604811
YPL221W	0	0	0.0428816466552316
YML058W	0	0	0.0428082191780822
YDR178W	0	0	0.0427350427350427
YHR174W	0	0	0.0426621160409556
YBR025C	0	0	0.0425894378194208
YMR011W	0	0	0.0425170068027211
YBR109C	0	0	0.0424448217317487
YJL048C	0	0	0.0423728813559322
YBR074W	0	1	0.0423728813559322
YDL224C	0	0	0.0423011844331641
YBR203W	0	0	0.0422297297297297
YMR104C	0	0	0.0421585160202361
YJL077C	0	1	0.0421585160202361
YOR019W	0	1	0.0421585160202361
YGR189C	0	0	0.0420875420875421
YNL183C	0	0	0.0420168067226891
YKL103C	0	0	0.0419463087248322
YPR030W	0	0	0.0418760469011725
YPL128C	0	0	0.0418060200668896
YDR247W	0	0	0.0417362270450751
YDL086W	0	1	0.0417362270450751
YBR298C	0	0	0.0416666666666667
YLR046C	0	1	0.0416666666666667
YIL094C	0	0	0.0415973377703827
YPR074C	0	0	0.0415335463258786
YBR059C	0	0	0.0415335463258786
YKL109W	0	0	0.0415335463258786
YJL106W	0	0	0.0415335463258786
YJR131W	0	0	0.0415335463258786
YMR297W	0	0	0.0415335463258786
YBR242W	0	1	0.0415335463258786
YBL090W	0	0	0.0415335463258786
YDR497C	0	0	0.0415335463258786
YKR058W	0	0	0.0415335463258786
YPL015C	0	0	0.0415335463258786
YPL227C	0	0	0.0415335463258786
YPL050C	0	0	0.0415335463258786
YGR234W	0	0	0.0415335463258786
YOL078W	0	0	0.0415335463258786
YPL137C	0	0	0.0415335463258786
YEL046C	0	0	0.0415335463258786
YCR012W	0	0	0.0415335463258786
YKL080W	0	0	0.0415335463258786
YBL003C	0	0	0.0415335463258786
YBR297W	0	0	0.0415335463258786
YMR303C	0	0	0.0415335463258786
YBR281C	0	0	0.0415335463258786
YNR036C	0	0	0.0415335463258786
YGR289C	0	0	0.0415335463258786
YKL126W	1	0	0.0415335463258786
YBR136W	0	0	0.0414673046251994
YCR017C	0	0	0.0414012738853503
YDL117W	0	0	0.041335453100159
YLR180W	0	0	0.0412698412698413
YOR133W	0	0	0.0412044374009509
YNL138W	0	0	0.0411392405063291
YHR083W	0	0	0.0410742496050553
YKL067W	0	0	0.0410094637223975
YJL164C	0	0	0.0409448818897638
YKL176C	0	0	0.0408805031446541
YBR131W	0	0	0.0408163265306122
YGL037C	0	0	0.0407523510971787
YJL183W	0	0	0.0406885758998435
YHR113W	0	0	0.040625
YBR195C	0	0	0.0405616224648986
YEL022W	0	0	0.0404984423676012
YML038C	0	0	0.0404354587869362
YGR077C	0	0	0.0403726708074534
YLR134W	0	0	0.0403100775193798
YCL040W	0	0	0.0402476780185759
YKL150W	0	0	0.0401854714064915
YBR176W	0	0	0.0401234567901235
YML115C	0	0	0.0400616332819723
YDR459C	0	0	0.04
YGL115W	0	0	0.0399385560675883
YML106W	0	0	0.0398773006134969
YIL109C	0	0	0.0398162327718224
YDL049C	0	0	0.0397553516819572
YBR253W	0	0	0.0396946564885496
YJL068C	0	0	0.0396341463414634
YCL033C	0	0	0.0395738203957382
YGR292W	0	0	0.0395136778115502
YFL045C	0	0	0.039453717754173
YBR119W	0	0	0.0393939393939394
YFL054C	0	0	0.0393343419062027
YML102W	0	0	0.0392749244712991
YMR054W	0	0	0.0392156862745098
YBR103W	0	0	0.0391566265060241
YAR002C-A	0	0	0.0390977443609023
YKL104C	0	0	0.039039039039039
YBR071W	0	1	0.039039039039039
YJR121W	0	0	0.0389805097451274
YLR043C	0	0	0.0389221556886228
YOR152C	0	1	0.0389221556886228
YMR220W	0	0	0.038863976083707
YBL014C	0	0	0.0388059701492537
YBR126C	0	0	0.0387481371087928
YNL055C	0	0	0.0386904761904762
YMR119W	0	0	0.0386329866270431
YDR276C	0	0	0.0385756676557863
YDR032C	0	1	0.0385756676557863
YOR164C	0	1	0.0385756676557863
YLR337C	0	0	0.0385185185185185
YOR176W	0	0	0.0384615384615385
YGR227W	0	0	0.0384047267355982
YOR066W	0	1	0.0384047267355982
YPL246C	0	1	0.0384047267355982
YDL084W	0	0	0.0383480825958702
YJL093C	0	0	0.0382916053019146
YDL206W	0	1	0.0382916053019146
YNR037C	0	0	0.0382352941176471
YER095W	0	0	0.0381791483113069
YIL076W	0	0	0.0381231671554252
YNL312W	0	0	0.0380673499267936
YAL060W	0	0	0.0380116959064327
YKL060C	0	0	0.037956204379562
YNL085W	0	0	0.0379008746355685
YFR018C	0	1	0.0379008746355685
YBR155W	0	0	0.0378457059679767
YML070W	0	0	0.0377906976744186
YNL130C	0	0	0.0377358490566038
YDL100C	0	0	0.0376811594202899
YMR208W	0	0	0.0376266280752533
YMR123W	0	0	0.0375722543352601
YDR137W	0	0	0.0375180375180375
YGR237C	0	1	0.0375180375180375
YCL038C	0	0	0.037463976945245
YLR177W	0	1	0.037463976945245
YNL048W	0	0	0.037410071942446
YOR016C	0	0	0.0373563218390805
YLR192C	0	0	0.0373027259684362
YKR093W	0	0	0.0372492836676218
YGR281W	0	0	0.0371959942775393
YNL066W	0	0	0.0371428571428571
YGR240C	0	0	0.0370898716119829
YIL030C	0	0	0.037037037037037
YMR022W	0	0	0.0369843527738265
YMR010W	0	0	0.0369318181818182
YJL191W	0	0	0.0368794326241135
YDL234C	0	0	0.0368271954674221
YOR187W	0	0	0.0367751060820368
YJR105W	0	0	0.0367231638418079
YNL209W	0	0	0.0366713681241185
YLR244C	0	0	0.0366197183098592
YDR454C	0	0	0.0365682137834037
YJL059W	0	0	0.0365168539325843
YBR052C	0	1	0.0365168539325843
YBL050W	0	0	0.0364656381486676
YDL064W	0	0	0.0364145658263305
YBR135W	0	0	0.0363636363636364
YPR149W	0	0	0.0363128491620112
YOL011W	0	0	0.0362622036262204
YNL192W	0	0	0.0362116991643454
YBR060C	0	0	0.0361613351877608
YMR152W	0	0	0.0361111111111111
YLL041C	0	0	0.0360610263522885
YFL048C	0	0	0.03601108033241
YMR055C	0	0	0.0359612724757953
YBL002W	0	0	0.0359116022099447
YJL159W	0	0	0.0358620689655172
YFL022C	0	0	0.0358126721763085
YJL178C	0	0	0.0357634112792297
YPL076W	0	0	0.0357142857142857
YBR102C	0	0	0.0356652949245542
YLR340W	0	0	0.0356164383561644
YLL015W	0	0	0.0355677154582763
YHL048W	0	0	0.0355191256830601
YMR264W	0	0	0.0354706684856753
YNL325C	0	0	0.0354223433242507
YLR203C	0	0	0.0353741496598639
YDR226W	0	0	0.0353260869565217
YLR208W	0	0	0.0352781546811398
YER110C	0	0	0.035230352303523
YFR009W	0	0	0.0351826792963464
YKL164C	0	0	0.0351351351351351
YDL192W	0	0	0.0350877192982456
YBR200W	0	0	0.0350404312668464
YER144C	0	0	0.0349932705248991
YIL048W	0	0	0.0349462365591398
YLR360W	0	0	0.0348993288590604
YDR385W	0	0	0.0348525469168901
YBR198C	0	0	0.034805890227577
YBL027W	0	0	0.0347593582887701
YDL079C	0	0	0.0347129506008011
YNL144C	0	1	0.0347129506008011
YMR281W	0	0	0.0346666666666667
YBR053C	0	1	0.0346666666666667
YOL147C	0	0	0.0346205059920107
YGR266W	0	1	0.0346205059920107
YLR212C	0	0	0.0345744680851064
YBR132C	0	0	0.0345285524568393
YBR279W	0	0	0.0344827586206897
YDR490C	0	0	0.0344370860927152
YMR210W	0	0	0.0343915343915344
YIL023C	0	0	0.0343461030383091
YKR001C	0	0	0.0343007915567282
YLR121C	0	0	0.0342555994729908
YNL159C	0	0	0.0342105263157895
YDL243C	0	0	0.0341655716162943
YDR503C	0	0	0.0341207349081365
YKL175W	0	0	0.0340760157273919
YMR035W	0	0	0.0340314136125654
YLR089C	0	1	0.0340314136125654
YPR069C	0	0	0.0339869281045752
YJL046W	0	1	0.0339869281045752
YIL049W	0	0	0.0339425587467363
YLR201C	0	0	0.0338983050847458
YBR056W	0	1	0.0338983050847458
YLR304C	0	0	0.0338541666666667
YGL253W	0	0	0.0338101430429129
YIL033C	0	0	0.0337662337662338
YEL048C	0	1	0.0337662337662338
YLR023C	0	0	0.0337224383916991
YDR056C	0	1	0.0337224383916991
YLR454W	0	1	0.0337224383916991
YGR295C	0	1	0.0337224383916991
YLR347C	0	0	0.0336787564766839
YER064C	0	0	0.0336351875808538
YMR083W	0	0	0.0335917312661499
YDR212W	0	0	0.0335483870967742
YGR287C	0	1	0.0335483870967742
YGR026W	0	1	0.0335483870967742
YPL095C	0	0	0.0335051546391753
YML057W	0	0	0.0334620334620335
YKL034W	0	0	0.0334190231362468
YJL210W	0	0	0.0333761232349166
YOL061W	0	0	0.0333333333333333
YDL029W	0	0	0.0332906530089629
YML021C	0	0	0.0332480818414322
YBR245C	0	0	0.033205619412516
YBL026W	0	0	0.0331632653061225
YGL005C	0	0	0.0331210191082803
YOL012C	0	0	0.0330788804071247
YBL052C	0	0	0.0330368487928844
YPL037C	0	0	0.032994923857868
YOR247W	0	0	0.0329531051964512
YGL213C	0	0	0.0329113924050633
YNL231C	0	0	0.0328697850821745
YGR255C	0	0	0.0328282828282828
YFL052W	0	1	0.0328282828282828
YMR316W	0	0	0.0327868852459016
YDR304C	0	1	0.0327868852459016
YOL100W	0	0	0.0327455919395466
YPR016C	0	0	0.0327044025157233
YOL060C	0	0	0.0326633165829146
YOR079C	0	0	0.0326223337515684
YIL065C	0	0	0.0325814536340852
YOR103C	0	0	0.032540675844806
YPL149W	0	0	0.0325
YBR282W	0	0	0.0324594257178527
YAL020C	0	0	0.0324189526184539
YHR074W	0	0	0.0323785803237858
YLR028C	0	0	0.0323383084577114
YPL274W	0	0	0.0322981366459627
YDR420W	0	0	0.032258064516129
YKL100C	0	1	0.032258064516129
YKL039W	0	1	0.032258064516129
YOR316C	0	0	0.0322180916976456
YPL094C	0	0	0.0321782178217822
YKL184W	0	0	0.0321384425216316
YGR111W	0	0	0.0321046373365042
YIR003W	0	1	0.0321046373365042
YGL077C	0	0	0.0321046373365042
YJL108C	0	0	0.0321046373365042
YML004C	0	0	0.0321046373365042
YML022W	0	0	0.0321046373365042
YKL141W	0	0	0.0321046373365042
YNL238W	0	0	0.0321046373365042
YGL186C	0	0	0.0321046373365042
YIL047C	0	0	0.0321046373365042
YGR262C	0	0	0.0321046373365042
YAL053W	0	0	0.0321046373365042
YOR043W	0	0	0.0321046373365042
YDR105C	0	1	0.0321046373365042
YGL202W	0	0	0.0321046373365042
YHL028W	0	0	0.0321046373365042
YBR081C	0	0	0.0321046373365042
YDR047W	0	0	0.0321046373365042
YGL104C	0	0	0.0321046373365042
YLR044C	0	0	0.0321046373365042
YFR047C	0	0	0.0321046373365042
YDL188C	0	0	0.0321046373365042
YDR055W	0	0	0.0321046373365042
YDL145C	0	0	0.0321046373365042
YDL018C	0	0	0.0321046373365042
YOL013C	0	0	0.0321046373365042
YDL134C	0	0	0.0321046373365042
YDL143W	0	0	0.0321046373365042
YDR434W	0	0	0.0321046373365042
YDL125C	0	0	0.0321046373365042
YEL036C	0	0	0.0321046373365042
YPR131C	0	0	0.0321046373365042
YMR145C	0	0	0.0321046373365042
YMR298W	1	0	0.0321046373365042
YJR161C	0	1	0.0321046373365042
YIL056W	0	0	0.0320665083135392
YLR186W	0	0	0.0320284697508897
YLR246W	0	0	0.0319905213270142
YCR036W	0	0	0.0319526627218935
YKL062W	0	0	0.0319148936170213
YDR368W	0	0	0.0318772136953955
YLR194C	0	0	0.0318396226415094
YDR518W	0	0	0.0318021201413428
YDL081C	0	0	0.0317647058823529
YGR235C	0	1	0.0317647058823529
YPL202C	0	0	0.0317273795534665
YHR025W	0	0	0.0316901408450704
YMR161W	0	0	0.0316529894490035
YJR103W	0	0	0.031615925058548
YNL288W	0	0	0.0315789473684211
YPR052C	0	0	0.0315420560747664
YHR086W	0	0	0.0315052508751459
YJL165C	0	0	0.0314685314685315
YNL106C	0	0	0.0314318975552969
YGL195W	0	0	0.0313953488372093
YMR214W	0	0	0.0313588850174216
YPR176C	0	0	0.031322505800464
YLL040C	0	0	0.0312862108922364
YOR109W	0	0	0.03125
YBL036C	0	0	0.0312138728323699
YGL234W	0	0	0.0311778290993072
YLR229C	0	0	0.0311418685121107
YPL184C	0	1	0.0311418685121107
YML059C	0	0	0.0311059907834101
YGR055W	0	0	0.0310701956271577
YBL074C	0	0	0.0310344827586207
YNL161W	0	0	0.0309988518943743
YAL017W	0	0	0.0309633027522936
YKL174C	0	0	0.0309278350515464
YOL142W	0	0	0.0308924485125858
YDL236W	0	0	0.0308571428571429
YIL027C	0	1	0.0308571428571429
YDR093W	0	0	0.0308219178082192
YML120C	0	0	0.0307867730900798
YOL081W	0	0	0.030751708428246
YHR101C	0	0	0.0307167235494881
YER004W	0	1	0.0307167235494881
YFL062W	0	1	0.0307167235494881
YIL134W	0	0	0.0306818181818182
YEL058W	0	0	0.0306469920544835
YDR382W	0	0	0.0306122448979592
YNL153C	0	0	0.0305775764439411
YLR270W	0	0	0.0305429864253394
YMR102C	0	1	0.0305429864253394
YNL321W	0	1	0.0305429864253394
YGR089W	0	0	0.0305084745762712
YGL019W	0	0	0.0304740406320542
YDL078C	0	0	0.0304396843291995
YPL244C	0	0	0.0304054054054054
YDR411C	0	0	0.0303712035995501
YMR261C	0	0	0.0303370786516854
YBR154C	0	0	0.0303030303030303
YOL062C	0	0	0.0302690582959641
YCR069W	0	1	0.0302690582959641
YOR273C	0	0	0.0302351623740202
YMR312W	0	0	0.0302013422818792
YCL052C	0	0	0.0301675977653631
YLR429W	0	0	0.0301339285714286
YGL168W	0	0	0.0301003344481605
YNR047W	0	0	0.0300668151447661
YMR042W	0	0	0.0300333704115684
YDR264C	0	0	0.03
YOR230W	0	0	0.0299667036625971
YOL122C	0	0	0.0299334811529933
YFL036W	0	0	0.0299003322259136
YDR321W	0	0	0.0298672566371681
YER146W	0	0	0.0298342541436464
YGL231C	0	1	0.0298342541436464
YNR035C	0	0	0.0298013245033113
YDR245W	0	0	0.0297684674751929
YLL006W	0	0	0.0297356828193833
YGL065C	0	0	0.0297029702970297
YPL010W	0	0	0.0296703296703297
YCL011C	0	0	0.0296377607025247
YBL069W	0	0	0.0296052631578947
YER035W	0	0	0.0295728368017525
YCL043C	0	0	0.0295404814004376
YGL067W	0	0	0.0295081967213115
YOR254C	0	0	0.0294759825327511
YEL039C	0	0	0.0294438386041439
YJL221C	0	1	0.0294438386041439
YDL137W	0	0	0.0294117647058824
YLL014W	0	1	0.0294117647058824
YML124C	0	0	0.029379760609358
YPL144W	0	0	0.0293478260869565
YHR051W	0	0	0.0293159609120521
YNL287W	0	0	0.0292841648590022
YDR331W	0	0	0.0292524377031419
YDL185W	0	0	0.0292207792207792
YAL021C	0	0	0.0291891891891892
YML031W	0	0	0.0291576673866091
YGR199W	0	0	0.029126213592233
YOR347C	0	0	0.0290948275862069
YJL129C	0	0	0.0290635091496232
YJL130C	0	0	0.0290322580645161
YKL096W	0	0	0.0290010741138561
YEL024W	0	0	0.0289699570815451
YDR188W	0	0	0.0289389067524116
YPL163C	0	0	0.0289079229122056
YLR190W	0	0	0.0288770053475936
YMR071C	0	0	0.0288461538461538
YIL078W	0	0	0.0288153681963714
YEL011W	0	0	0.0287846481876333
YPR165W	0	0	0.0287539936102236
YNR059W	0	0	0.0287234042553191
YDR205W	0	0	0.0286928799149841
YNL094W	0	0	0.0286624203821656
YCL017C	0	0	0.0286320254506893
YCR079W	0	0	0.0286016949152542
YOR027W	0	0	0.0285714285714286
YBR244W	0	0	0.0285412262156448
YML013W	0	0	0.0285110876451954
YLR373C	0	0	0.0284810126582278
YOR209C	0	0	0.0284510010537408
YPL218W	0	0	0.0284210526315789
YBR048W	0	0	0.028391167192429
YMR056C	0	0	0.0283613445378151
YMR256C	0	0	0.0283315844700944
YJR009C	0	0	0.0283018867924528
YCR008W	0	0	0.0282722513089005
YIL159W	0	0	0.0282426778242678
YOR246C	0	1	0.0282426778242678
YER070W	0	0	0.0282131661442006
YGL040C	0	0	0.0281837160751566
YCL034W	0	0	0.0281543274244004
YPR080W	0	0	0.028125
YML078W	0	0	0.0280957336108221
YDL142C	0	0	0.0280665280665281
YMR004W	0	0	0.0280373831775701
YGL256W	0	0	0.028028028028028
YMR092C	0	0	0.028028028028028
YOR035C	0	0	0.028028028028028
YDR012W	0	0	0.028028028028028
YBR139W	0	0	0.028028028028028
YDR406W	0	0	0.028028028028028
YGL110C	0	1	0.028028028028028
YIL040W	0	0	0.028028028028028
YBR142W	0	0	0.028028028028028
YNR055C	0	0	0.028028028028028
YNL080C	0	0	0.028028028028028
YGL081W	0	1	0.028028028028028
YHR115C	0	0	0.028028028028028
YCL005W	0	1	0.028028028028028
YDR204W	0	0	0.028028028028028
YMR212C	0	0	0.028028028028028
YKL192C	0	0	0.028028028028028
YEL009C	0	0	0.028028028028028
YDR328C	0	0	0.028028028028028
YJR070C	0	0	0.028028028028028
YIR012W	0	0	0.028028028028028
YPR147C	0	1	0.028028028028028
YIL088C	0	0	0.028028028028028
YOR332W	0	0	0.028028028028028
YNL052W	0	0	0.028028028028028
YOR320C	0	0	0.028028028028028
YMR058W	0	0	0.028028028028028
YPR160W	0	0	0.028028028028028
YGR044C	0	0	0.028028028028028
YGR063C	0	0	0.028028028028028
YHR110W	0	0	0.028028028028028
YHR070W	0	0	0.028028028028028
YJR069C	0	0	0.028028028028028
YGR218W	0	0	0.028028028028028
YKL185W	0	0	0.028028028028028
YER019C-A	0	0	0.028028028028028
YIR022W	0	0	0.028028028028028
YDR452W	0	0	0.028028028028028
YJL154C	0	0	0.028028028028028
YLR242C	1	0	0.028028028028028
YBR055C	0	0	0.028
YOR155C	0	0	0.027972027972028
YLL023C	0	1	0.027972027972028
YOL016C	0	0	0.0279441117764471
YLR017W	0	0	0.0279162512462612
YPR010C	0	0	0.0278884462151394
YOR374W	0	0	0.0278606965174129
YMR293C	0	0	0.0278330019880716
YFL025C	0	0	0.0278053624627607
YDR498C	0	0	0.0277777777777778
YLR345W	0	0	0.0277502477700694
YHR001W	0	0	0.0277227722772277
YMR027W	0	1	0.0277227722772277
YJL190C	0	0	0.0276953511374876
YDL193W	0	0	0.0276679841897233
YER049W	0	0	0.0276406712734452
YCR028C	0	0	0.0276134122287968
YBR238C	0	0	0.0275862068965517
YGL137W	0	0	0.0275590551181102
YER099C	0	0	0.0275319567354966
YML128C	0	0	0.0275049115913556
YDR077W	0	0	0.0274779195289499
YPL195W	0	0	0.0274509803921569
YKL157W	0	0	0.0274240940254652
YOL005C	0	0	0.0273972602739726
YCL050C	0	0	0.0273704789833822
YPL004C	0	0	0.02734375
YLR196W	0	0	0.0273170731707317
YLL048C	0	0	0.0272904483430799
YJL141C	0	0	0.0272638753651412
YKR042W	0	0	0.0272373540856031
YPR191W	0	0	0.0272108843537415
YEL003W	0	0	0.0271844660194175
YNR009W	0	0	0.0271580989330747
YJR019C	0	0	0.0271317829457364
YLR414C	0	1	0.0271317829457364
YAL044C	0	0	0.0271055179090029
YNL074C	0	0	0.0270793036750484
YAL003W	0	0	0.0270531400966184
YLR146C	0	0	0.027027027027027
YER009W	0	0	0.0270009643201543
YHR087W	0	0	0.0269749518304432
YLR418C	0	0	0.026948989412897
YCL025C	0	0	0.0269230769230769
YER122C	0	0	0.0268972142170989
YDL130W	0	0	0.0268714011516315
YNL037C	0	0	0.0268456375838926
YOR288C	0	0	0.0268199233716475
YBR158W	0	0	0.0267942583732057
YKR067W	0	0	0.0267686424474187
YGL192W	0	0	0.0267430754536772
YKL077W	0	1	0.0267430754536772
YDL237W	0	1	0.0267430754536772
YNL300W	0	1	0.0267430754536772
YHR019C	0	0	0.0267175572519084
YPR184W	0	0	0.0266920877025739
YKL025C	0	0	0.0266666666666667
YJR024C	0	1	0.0266666666666667
YLR241W	0	1	0.0266666666666667
YOR321W	0	0	0.0266412940057088
YGR203W	0	1	0.0266412940057088
YLR264W	0	0	0.026615969581749
YJR145C	0	0	0.0265906932573599
YGL003C	0	0	0.0265654648956357
YFR010W	0	0	0.0265402843601896
YMR216C	0	0	0.0265151515151515
YFL041W	0	0	0.0264900662251656
YLR087C	0	0	0.0264650283553875
YDR148C	0	0	0.0264400377714825
YNL076W	0	0	0.0264150943396226
YKL162C	0	1	0.0264150943396226
YDL171C	0	0	0.0263901979264844
YBR010W	0	0	0.0263653483992467
YJL042W	0	0	0.026340545625588
YDL022W	0	0	0.0263157894736842
YDR477W	0	0	0.0262910798122066
YCR065W	0	0	0.026266416510319
YKL190W	0	0	0.0262417994376757
YHR021C	0	0	0.0262172284644195
YLR393W	0	0	0.0261927034611787
YPL224C	0	0	0.0261682242990654
YKL085W	0	0	0.0261437908496732
YPL036W	0	0	0.0261194029850746
YML121W	0	0	0.0260950605778192
YNL131W	0	0	0.0260707635009311
YPL262W	0	0	0.026046511627907
YNL041C	0	0	0.0260223048327138
YDR153C	0	0	0.0259981429897864
YJL052W	0	0	0.025974025974026
YMR153W	0	0	0.025949953660797
YPL117C	0	0	0.0259259259259259
YCR005C	0	0	0.0259019426456984
YGL026C	0	0	0.0258780036968577
YGR092W	0	0	0.025854108956602
YPL002C	0	0	0.025830258302583
YIL051C	0	0	0.0258064516129032
YGL160W	0	1	0.0258064516129032
YPL245W	0	1	0.0258064516129032
YHR128W	0	0	0.0257826887661142
YDR418W	0	0	0.0257589696412144
YNL317W	0	0	0.0257352941176471
YER174C	0	0	0.0257116620752984
YDL004W	0	0	0.0256880733944954
YOR008C	0	0	0.0256645279560037
YNL320W	0	1	0.0256645279560037
YLR065C	0	1	0.0256645279560037
YBR202W	0	0	0.0256410256410256
YLR395C	0	0	0.0256175663311985
YDR387C	0	1	0.0256175663311985
YBR039W	0	0	0.0255941499085923
YHR027C	0	0	0.0255707762557078
YLR320W	0	0	0.0255474452554745
YMR131C	0	0	0.0255241567912489
YHR216W	0	0	0.0255009107468124
YMR308C	0	0	0.0254777070063694
YJL138C	0	0	0.0254545454545455
YOR327C	0	0	0.0254314259763851
YJR010C-A	0	0	0.0254083484573503
YKR087C	0	0	0.0253853127833182
YMR191W	0	1	0.0253853127833182
YGR036C	0	0	0.0253623188405797
YIL114C	0	0	0.0253393665158371
YFR024C-A	0	0	0.0253164556962025
YER117W	0	0	0.025293586269196
YIL128W	0	0	0.0252707581227437
YKR057W	0	0	0.0252479711451758
YJR040W	0	0	0.0252252252252252
YHR001W-A	0	0	0.0252025202520252
YNR061C	0	1	0.0252025202520252
YCR067C	0	0	0.0251798561151079
YMR105C	0	0	0.0251572327044025
YDR364C	0	0	0.0251346499102334
YHR012W	0	0	0.0251121076233184
YNL274C	0	0	0.025089605734767
YDR144C	0	0	0.0250671441360788
YHL011C	0	0	0.0250447227191413
YCL045C	0	1	0.0250447227191413
YGL226C-A	0	0	0.0250223413762288
YLR291C	0	0	0.025
YHR028C	0	0	0.0249776984834969
YLR048W	0	0	0.0249554367201426
YER136W	0	0	0.02493321460374
YOL151W	0	0	0.0249110320284698
YKL130C	0	0	0.0248888888888889
YPL259C	0	0	0.024866785079929
YBR026C	0	0	0.0248447204968944
YDL140C	0	0	0.024822695035461
YJR017C	0	0	0.024800708591674
YAL058W	0	0	0.0247787610619469
YMR150C	0	0	0.0247568523430592
YNL125C	0	0	0.0247349823321555
YER072W	0	0	0.0247131509267432
YDR238C	0	0	0.0246913580246914
YHR060W	0	0	0.0246696035242291
YLR039C	0	0	0.0246478873239437
YGL255W	0	0	0.0246262093227792
YMR226C	0	0	0.0246045694200351
YLR250W	0	0	0.0245829675153644
YJR091C	0	0	0.0245614035087719
YGR033C	0	0	0.0245398773006135
YLR390W-A	0	0	0.0245183887915937
YPL256C	0	0	0.0244969378827647
YDL072C	0	1	0.0244969378827647
YAR003W	0	0	0.0244755244755245
YDL028C	0	0	0.0244541484716157
YLR314C	0	0	0.0244328097731239
YKL096W-A	0	0	0.024411508282476
YDR017C	0	0	0.024390243902439
YDR346C	0	0	0.0243690165361184
YAL014C	0	0	0.0243478260869565
YLR155C	0	0	0.0243266724587315
YLR381W	0	0	0.0243055555555556
YLR183C	0	0	0.0242844752818734
YHL027W	0	0	0.024263431542461
YML023C	0	0	0.0242424242424242
YGR106C	0	1	0.0242424242424242
YGR194C	0	0	0.0242214532871972
YCL001W	0	0	0.0242005185825411
YPL214C	0	0	0.0241796200345423
YML072C	0	1	0.0241796200345423
YLR060W	0	0	0.0241587575496117
YGR032W	0	0	0.0241379310344828
YLL043W	0	0	0.0241171403962102
YDR476C	0	1	0.0241171403962102
YPR063C	0	1	0.0241171403962102
YKR061W	0	0	0.0240963855421687
YNL087W	0	1	0.0240963855421687
YDR107C	0	1	0.0240963855421687
YOR061W	0	0	0.0240756663800516
YLR426W	0	0	0.0240549828178694
YGR163W	0	0	0.0240343347639485
YIL111W	0	0	0.0240137221269297
YER088C	0	0	0.0239931448157669
YNL239W	0	0	0.023972602739726
YER086W	0	0	0.0239520958083832
YHR163W	0	0	0.0239316239316239
YDR352W	0	1	0.0239316239316239
YMR136W	0	0	0.0239111870196413
YGR183C	0	0	0.0238907849829352
YFL031W	0	0	0.0238704177323103
YDR354W	0	0	0.0238500851788756
YGL006W	0	0	0.0238297872340426
YDR307W	0	1	0.0238297872340426
YDR538W	0	0	0.0238095238095238
YOL039W	0	0	0.0237892948173322
YLR085C	0	0	0.0237691001697793
YPR004C	0	1	0.0237691001697793
YAL054C	0	0	0.0237489397794741
YJL166W	0	0	0.023728813559322
YGL016W	0	0	0.0237087214225233
YNL268W	0	0	0.0236886632825719
YPR198W	0	0	0.0236686390532544
YDR293C	0	0	0.0236486486486486
YAL036C	0	0	0.0236286919831224
YOR220W	0	1	0.0236286919831224
YNL010W	0	1	0.0236286919831224
YLR066W	0	0	0.0236087689713322
YLL061W	0	0	0.0235888795282224
YFR021W	0	0	0.0235690235690236
YPL088W	0	0	0.0235492010092515
YAR007C	0	0	0.0235294117647059
YDR190C	0	0	0.0235096557514694
YLR371W	0	0	0.023489932885906
YNL336W	0	1	0.023489932885906
YOR106W	0	0	0.0234702430846605
YNL275W	0	0	0.0234505862646566
YHR068W	0	0	0.0234309623430962
YCR002C	0	0	0.0234113712374582
YAL063C	0	0	0.0233918128654971
YEL062W	0	0	0.0233722871452421
YMR116C	0	0	0.0233527939949958
YGL211W	0	0	0.0233333333333333
YJR016C	0	0	0.0233139050791007
YNL015W	0	0	0.0232945091514143
YLR439W	0	0	0.0232751454696592
YPL176C	0	0	0.0232558139534884
YMR110C	0	0	0.0232365145228216
YBR088C	0	0	0.0232172470978441
YBR092C	0	0	0.0231980115990058
YGR086C	0	0	0.0231788079470199
YKL064W	0	0	0.0231596360628619
YLR292C	0	0	0.0231404958677686
YMR154C	0	0	0.023121387283237
YKL056C	0	0	0.0231023102310231
YEL006W	0	0	0.023083264633141
YLR328W	0	0	0.0230642504118616
YKL013C	0	0	0.0230452674897119
YGR141W	0	0	0.0230263157894737
YMR072W	0	0	0.0230073952341824
YGR155W	0	0	0.0229885057471264
YNR001C	0	0	0.0229696472518458
YAL056W	0	0	0.0229508196721311
YDR300C	0	0	0.0229320229320229
YBR118W	0	0	0.0229132569558101
YJL079C	0	1	0.0229132569558101
YBR084C-A	0	0	0.0228945216680294
YDL225W	0	0	0.0228758169934641
YEL047C	0	0	0.0228571428571429
YER156C	0	1	0.0228571428571429
YOR385W	0	1	0.0228571428571429
YIL042C	0	0	0.0228384991843393
YIL005W	0	0	0.0228198859005705
YDR416W	0	0	0.0228013029315961
YKR043C	0	1	0.0228013029315961
YOL123W	0	0	0.0227827502034174
YDR225W	0	0	0.0227642276422764
YBR302C	0	1	0.0227642276422764
YBR034C	0	0	0.0227457351746548
YBL039C	0	0	0.0227272727272727
YLR188W	0	0	0.0227088402270884
YER031C	0	0	0.0226904376012966
YDR376W	0	0	0.0226720647773279
YAR002W	0	0	0.0226537216828479
YLR363C	0	0	0.0226354082457559
YPL031C	0	0	0.0226171243941842
YGR185C	0	0	0.0225988700564972
YAL009W	0	0	0.0225806451612903
YAL033W	0	0	0.0225624496373892
YDR229W	0	0	0.0225442834138486
YAR033W	0	0	0.0225261464199517
YKL119C	0	0	0.022508038585209
YOR063W	0	0	0.0224899598393574
YMR237W	0	0	0.0224719101123595
YCR031C	0	0	0.0224538893344026
YPR029C	0	0	0.0224358974358974
YLR386W	0	0	0.022417934347478
YNL112W	0	0	0.0224
YHR030C	0	0	0.0223820943245404
YFL009W	0	0	0.0223642172523962
YMR155W	0	1	0.0223642172523962
YLL052C	0	0	0.0223463687150838
YNR028W	0	1	0.0223463687150838
YBR145W	0	0	0.0223285486443381
YNL305C	0	1	0.0223285486443381
YDL229W	0	0	0.0223107569721116
YBR021W	0	0	0.0222929936305732
YIL140W	0	0	0.0222752585521082
YML055W	0	0	0.0222575516693164
YPR023C	0	0	0.0222398729150119
YLR027C	0	0	0.0222222222222222
YOL103W	0	0	0.0222045995241872
YOR136W	0	0	0.0221870047543582
YER118C	0	0	0.0221694378463975
YJL092W	0	0	0.0221518987341772
YFL018C	0	0	0.0221343873517787
YMR109W	0	0	0.0221169036334913
YDL181W	0	0	0.0220994475138122
YNL026W	0	0	0.0220820189274448
YPL210C	0	0	0.0220646178092987
YER149C	0	0	0.0220472440944882
YPR128C	0	0	0.022029897718332
YNL073W	0	0	0.0220125786163522
YJR064W	0	0	0.0219952867242734
YBR249C	0	0	0.021978021978022
YNL241C	0	0	0.0219607843137255
YKL181W	0	0	0.0219435736677116
YHR064C	0	0	0.0219263899765074
YDR424C	0	0	0.0219092331768388
YEL054C	0	0	0.0218921032056294
YLR115W	0	0	0.021875
YCL057W	0	0	0.0218579234972678
YPL018W	0	0	0.0218408736349454
YGL021W	0	0	0.0218238503507405
YCL030C	0	0	0.0218068535825545
YBL015W	0	0	0.0217898832684825
YAL039C	0	0	0.0217881292261458
YPL203W	0	0	0.0217881292261458
YOL088C	0	0	0.0217881292261458
YKL148C	0	0	0.0217881292261458
YDR091C	0	0	0.0217881292261458
YIL155C	0	0	0.0217881292261458
YLR074C	0	0	0.0217881292261458
YEL063C	0	0	0.0217881292261458
YBL005W	0	0	0.0217881292261458
YMR009W	0	0	0.0217881292261458
YGR216C	0	0	0.0217881292261458
YMR080C	0	0	0.0217881292261458
YLR075W	0	0	0.0217881292261458
YLR375W	0	1	0.0217881292261458
YLR258W	0	0	0.0217881292261458
YDR367W	0	1	0.0217881292261458
YKL094W	0	1	0.0217881292261458
YOR014W	0	0	0.0217881292261458
YGR204W	0	0	0.0217881292261458
YIL077C	0	0	0.0217881292261458
YOL128C	0	0	0.0217881292261458
YPL053C	0	0	0.0217881292261458
YDR377W	0	0	0.0217881292261458
YJL137C	0	0	0.0217881292261458
YDL083C	0	0	0.0217881292261458
YPR118W	0	0	0.0217881292261458
YDR529C	0	0	0.0217881292261458
YJL117W	0	0	0.0217881292261458
YLR160C	0	0	0.0217881292261458
YAL028W	0	0	0.0217881292261458
YNR032W	0	0	0.0217881292261458
YIL050W	0	0	0.0217881292261458
YBR072W	0	0	0.0217881292261458
YGL257C	0	0	0.0217881292261458
YBR214W	0	0	0.0217881292261458
YGR082W	0	0	0.0217881292261458
YER043C	0	0	0.0217881292261458
YHR164C	0	0	0.0217881292261458
YGL196W	0	1	0.0217881292261458
YPR132W	0	0	0.0217881292261458
YOR101W	0	0	0.0217881292261458
YKR019C	0	0	0.0217881292261458
YBR185C	0	0	0.0217881292261458
YAL005C	0	0	0.0217881292261458
YMR304W	0	0	0.0217881292261458
YHR183W	0	0	0.0217881292261458
YGR014W	0	0	0.0217881292261458
YGR046W	0	0	0.0217881292261458
YBR031W	0	0	0.0217881292261458
YAL049C	0	1	0.0217881292261458
YGR143W	1	0	0.0217881292261458
YKL151C	0	1	0.0217881292261458
YJL060W	0	0	0.0217717717717718
YPL116W	0	0	0.0217554388597149
YGL014W	0	0	0.0217391304347826
YHR045W	0	1	0.0217391304347826
YIL053W	0	0	0.0217228464419476
YPL127C	0	0	0.0217065868263473
YBR001C	0	0	0.0216903515332835
YDR036C	0	0	0.0216741405082212
YNL216W	0	0	0.0216579536967886
YBL101C	0	0	0.0216417910447761
YDL174C	0	0	0.0216256524981357
YDR350C	0	0	0.0216095380029806
YBL085W	0	0	0.0215934475055845
YHR016C	0	0	0.021577380952381
YLR172C	0	0	0.0215613382899628
YGR244C	0	0	0.0215453194650817
YDL126C	0	0	0.0215293244246474
YFR019W	0	0	0.021513353115727
YDL014W	0	0	0.0214974054855448
YJL133W	0	0	0.0214814814814815
YMR235C	0	0	0.0214655810510733
YDR231C	0	0	0.0214497041420118
YOR165W	0	0	0.0214338507021434
YEL026W	0	0	0.0214180206794682
YML073C	0	0	0.0214022140221402
YCR011C	0	0	0.0213864306784661
YDR254W	0	0	0.0213706705969049
YOR224C	0	0	0.0213549337260677
YEL015W	0	0	0.0213392200147167
YKL152C	0	0	0.0213235294117647
YER165W	0	0	0.0213078618662748
YHR107C	0	0	0.0212922173274596
YLR285W	0	0	0.0212765957446809
YCL064C	0	0	0.0212609970674487
YBR112C	0	0	0.0212454212454212
YCR037C	0	0	0.0212298682284041
YGL139W	0	0	0.0212143379663497
YLR231C	0	0	0.0211988304093567
YOR292C	0	1	0.0211988304093567
YHR104W	0	0	0.0211833455076698
YKL219W	0	1	0.0211833455076698
YER001W	0	0	0.0211678832116788
YJR084W	0	0	0.0211524434719183
YER124C	0	0	0.0211370262390671
YER069W	0	0	0.0211216314639476
YDL020C	0	0	0.0211062590975255
YNR002C	0	0	0.0210909090909091
YLR197W	0	0	0.0210755813953488
YCR061W	0	0	0.0210602759622367
YJR032W	0	0	0.021044992743106
YLR466W	0	0	0.0210297316896302
YMR029C	0	0	0.0210144927536232
YKL191W	0	0	0.0209992758870384
YJL124C	0	0	0.0209840810419682
YNR075W	0	0	0.0209689081706435
YDR435C	0	0	0.0209537572254335
YGL047W	0	0	0.0209386281588448
YGR263C	0	1	0.0209386281588448
YIR037W	0	0	0.0209235209235209
YPR033C	0	0	0.0209084354722422
YPR075C	0	0	0.0208933717579251
YAR018C	0	0	0.0208783297336213
YKL154W	0	0	0.020863309352518
YML068W	0	0	0.0208483105679367
YAR015W	0	0	0.0208333333333333
YOR198C	0	0	0.0208183776022972
YOR184W	0	0	0.0208034433285509
YCR053W	0	0	0.0207885304659498
YER017C	0	0	0.0207736389684814
YER025W	0	0	0.0207587687902649
YPL220W	0	0	0.0207439198855508
YLR020C	0	0	0.0207290922087205
YAR050W	0	0	0.0207142857142857
YGL216W	0	0	0.0206995003568879
YDR146C	0	0	0.0206847360912981
YNL031C	0	0	0.0206699928724163
YGR180C	0	0	0.0206552706552707
YKL081W	0	0	0.0206405693950178
YNL301C	0	0	0.0206258890469417
YGR008C	0	0	0.0206112295664534
YOR342C	0	1	0.0206112295664534
YIL145C	0	0	0.0205965909090909
YDR465C	0	0	0.0205819730305181
YIL125W	0	0	0.0205673758865248
YLR167W	0	0	0.0205527994330262
YBR201W	0	0	0.0205382436260623
YPL241C	0	0	0.0205237084217976
YGR105W	0	0	0.0205091937765205
YOR301W	0	0	0.0204946996466431
YHL025W	0	0	0.0204802259887006
YDR262W	0	1	0.0204802259887006
YGR159C	0	0	0.0204657727593507
YER143W	0	0	0.0204638472032742
YLR448W	0	0	0.0204638472032742
YER145C	0	0	0.0204638472032742
YPL155C	0	0	0.0204638472032742
YHR094C	0	0	0.0204638472032742
YOR168W	0	0	0.0204638472032742
YDL042C	0	0	0.0204638472032742
YNL297C	0	0	0.0204638472032742
YPR041W	0	0	0.0204638472032742
YJR126C	0	0	0.0204638472032742
YDR391C	0	1	0.0204638472032742
YBL087C	0	0	0.0204638472032742
YOL064C	0	0	0.0204638472032742
YDL230W	0	0	0.0204638472032742
YBR291C	0	0	0.0204638472032742
YOR241W	0	0	0.0204638472032742
YDR481C	0	0	0.0204638472032742
YBR269C	0	1	0.0204638472032742
YMR100W	0	0	0.0204638472032742
YKR026C	0	0	0.0204638472032742
YJL078C	0	1	0.0204638472032742
YLR305C	0	0	0.0204638472032742
YLR080W	0	0	0.0204638472032742
YBR128C	0	0	0.0204638472032742
YLR432W	0	0	0.0204638472032742
YGL233W	0	0	0.0204638472032742
YGR214W	0	0	0.0204638472032742
YIL009W	0	0	0.0204638472032742
YDL058W	0	0	0.0204638472032742
YPR119W	0	0	0.0204638472032742
YDR436W	0	0	0.0204638472032742
YLL024C	0	0	0.0204638472032742
YAR071W	0	0	0.0204638472032742
YBR093C	0	0	0.0204638472032742
YGR054W	0	0	0.0204638472032742
YMR302C	0	0	0.0204638472032742
YCR004C	0	1	0.0204638472032742
YDR096W	0	0	0.0204638472032742
YAL029C	0	0	0.0204638472032742
YDR437W	0	0	0.0204638472032742
YCL037C	0	0	0.0204638472032742
YDR159W	0	0	0.0204638472032742
YMR142C	0	0	0.0204638472032742
YOR208W	0	0	0.0204638472032742
YBL042C	0	0	0.0204638472032742
YKR068C	0	0	0.0204638472032742
YER067W	0	1	0.0204638472032742
YHR041C	0	0	0.0204638472032742
YDR450W	0	0	0.0204638472032742
YFR006W	0	1	0.0204638472032742
YDL123W	0	1	0.0204638472032742
YMR291W	0	1	0.0204638472032742
YDR236C	0	0	0.0204638472032742
YCR094W	0	0	0.0204638472032742
YDR119W	0	1	0.0204638472032742
YJL020C	0	0	0.0204638472032742
YDR083W	0	0	0.0204638472032742
YPL006W	1	0	0.0204638472032742
YDR089W	0	0	0.0204498977505112
YPL059W	0	0	0.0204359673024523
YBR043C	0	0	0.0204220558202859
YOL158C	0	0	0.0204081632653061
YLR059C	0	0	0.0203942895989123
YOR285W	0	1	0.0203942895989123
YHR098C	0	0	0.0203804347826087
YLR330W	0	0	0.0203665987780041
YHR037W	0	0	0.0203527815468114
YER036C	0	0	0.0203389830508475
YOR137C	0	0	0.0203252032520325
YJL095W	0	0	0.02031144211239
YIL041W	0	1	0.02031144211239
YDR378C	0	0	0.020297699594046
YNL008C	0	0	0.0202839756592292
YGR041W	0	0	0.0202702702702703
YIL113W	0	0	0.0202565833896016
YBR035C	0	0	0.0202429149797571
YKL009W	0	0	0.0202292650033715
YGL124C	0	0	0.0202156334231806
YIL062C	0	0	0.0202020202020202
YCL063W	0	0	0.0201884253028264
YDR349C	0	1	0.0201884253028264
YNR026C	0	0	0.0201748486886348
YBL098W	0	0	0.0201612903225806
YDL232W	0	0	0.0201477501678979
YLR401C	0	0	0.0201342281879195
YLR257W	0	1	0.0201342281879195
YOR390W	0	1	0.0201342281879195
YMR012W	0	0	0.0201207243460765
YPR043W	0	0	0.0201072386058981
YKL057C	0	0	0.0200937709310114
YPR154W	0	0	0.0200803212851406
YPL001W	0	0	0.020066889632107
YNR012W	0	0	0.0200534759358289
YLR019W	0	0	0.0200400801603206
YKR094C	0	0	0.0200267022696929
YDL215C	0	0	0.0200133422281521
YDL021W	0	1	0.0200133422281521
YOL137W	0	1	0.0200133422281521
YDR025W	0	0	0.02
YDR196C	0	0	0.0199866755496336
YAL043C	0	0	0.0199733688415446
YHR194W	0	0	0.0199600798403194
YHR171W	0	0	0.0199468085106383
YHR204W	0	0	0.0199335548172757
YGL123W	0	0	0.0199203187250996
YKR059W	0	0	0.019907100199071
YPL078C	0	0	0.019893899204244
YPL023C	0	0	0.0198807157057654
YLR356W	0	1	0.0198807157057654
YBL016W	0	0	0.0198675496688742
YMR146C	0	0	0.0198544010589014
YOR291W	0	1	0.0198544010589014
YGL156W	0	0	0.0198412698412698
YKL043W	0	0	0.0198281559814937
YJR004C	0	0	0.0198150594451783
YNR051C	0	0	0.0198019801980198
YLR071C	0	0	0.0197889182058048
YPL092W	0	0	0.01977587343441
YGR108W	0	0	0.0197628458498024
YGL112C	0	0	0.0197498354180382
YDL248W	0	1	0.0197498354180382
YLR262C	0	0	0.0197368421052632
YIR038C	0	0	0.019723865877712
YOR147W	0	0	0.0197109067017083
YAL035W	0	0	0.0196979645436638
YJR063W	0	0	0.0196850393700787
YGL191W	0	0	0.019672131147541
YER155C	0	0	0.0196592398427261
YLR388W	0	0	0.0196463654223969
YOL143C	0	0	0.0196335078534031
YPL131W	0	0	0.0196206671026815
YDR221W	0	0	0.0196078431372549
YFL005W	0	0	0.0195950359242325
YLR018C	0	0	0.0195822454308094
YNR044W	0	0	0.0195694716242661
YJL005W	0	0	0.0195567144719687
YHR057C	0	1	0.0195567144719687
YGR257C	0	0	0.0195439739413681
YKL079W	0	0	0.01953125
YPR121W	0	0	0.0195185426154847
YNL302C	0	0	0.0195058517555267
YGR078C	0	0	0.0194931773879142
YOR216C	0	0	0.0194805194805195
YLR299W	0	0	0.0194678780012979
YOL097C	0	0	0.0194552529182879
YGR027C	0	0	0.0194426441996111
YEL016C	0	0	0.0194300518134715
YER100W	0	0	0.0194174757281553
YAL041W	0	0	0.019404915912031
YAR035W	0	0	0.0193923723335488
YDL066W	0	0	0.0193798449612403
YOL073C	0	1	0.0193798449612403
YCL002C	0	1	0.0193798449612403
YCL018W	0	0	0.0193673337637185
YNL251C	0	0	0.0193548387096774
YJR062C	0	0	0.0193423597678917
YKR054C	0	0	0.0193298969072165
YDL178W	0	0	0.0193174500965873
YKL093W	0	0	0.0193050193050193
YER091C	0	0	0.0192926045016077
YAR019C	0	0	0.019280205655527
YDL130W-A	0	0	0.0192678227360308
YGL051W	0	0	0.0192554557124519
YAL061W	0	1	0.0192554557124519
YLR193C	0	0	0.0192431045542014
YNL298W	0	0	0.0192307692307692
YDR074W	0	0	0.0192184497117233
YCR030C	0	1	0.0192184497117233
YAL031C	0	0	0.0192061459667093
YMR299C	0	0	0.0191938579654511
YCR060W	0	0	0.0191815856777494
YDR202C	0	0	0.0191693290734824
YDR050C	0	0	0.0191570881226054
YPL061W	0	0	0.01914486279515
YAL010C	0	0	0.0191326530612245
YPR071W	0	1	0.0191326530612245
YLR440C	0	0	0.0191204588910134
YDR500C	0	0	0.0191082802547771
YER183C	0	0	0.0190961171228517
YOR045W	0	0	0.0190839694656489
YDR363W	0	0	0.0190718372536554
YNL181W	0	1	0.0190718372536554
YGL206C	0	0	0.0190597204574333
YNL090W	0	0	0.019047619047619
YPL003W	0	0	0.0190355329949239
YJL151C	0	1	0.0190355329949239
YGR210C	0	1	0.0190355329949239
YDL110C	0	1	0.0190355329949239
YJR127C	0	0	0.0190234622701332
YGL038C	0	0	0.0190114068441065
YMR020W	0	0	0.0189993666877771
YEL032W	0	0	0.0189873417721519
YKR070W	0	1	0.0189873417721519
YGR023W	0	0	0.0189753320683112
YHR061C	0	0	0.0189633375474083
YOR090C	0	0	0.0189513581806696
YBR218C	0	0	0.0189393939393939
YOR219C	0	0	0.0189274447949527
YDR400W	0	0	0.0189155107187894
YFL030W	0	0	0.0189035916824197
YBR169C	0	0	0.0188916876574307
YDR162C	0	0	0.0188797986154814
YDR451C	0	0	0.0188679245283019
YDR353W	0	0	0.0188560653676933
YAL026C	0	0	0.0188442211055276
YOR108W	0	0	0.0188323917137476
YBR076W	0	0	0.0188205771643664
YGR149W	0	1	0.0188205771643664
YOL071W	0	0	0.0188087774294671
YAL002W	0	0	0.018796992481203
YDR126W	0	0	0.0187852222917971
YPL240C	0	0	0.0187734668335419
YKR013W	0	1	0.0187734668335419
YJR138W	0	1	0.0187734668335419
YFL004W	0	0	0.0187617260787993
YEL004W	0	0	0.01875
YLR093C	0	0	0.018738288569644
YFR017C	0	1	0.018738288569644
YLR443W	0	0	0.0187265917602996
YKL020C	0	0	0.0187149095446039
YKR089C	0	0	0.0187032418952618
YGL030W	0	0	0.0186915887850467
YGL245W	0	0	0.0186799501867995
YAL008W	0	1	0.0186799501867995
YIL129C	0	0	0.0186683260734287
YAL001C	0	0	0.0186567164179104
YFR042W	0	1	0.0186567164179104
YLR144C	0	0	0.0186451211932878
YPR035W	0	0	0.0186335403726708
YER166W	0	0	0.0186219739292365
YHR039C-A	0	0	0.0186104218362283
YGL010W	0	1	0.0186104218362283
YKR007W	0	0	0.018598884066956
YER032W	0	0	0.0185873605947955
YKR055W	0	0	0.0185758513931889
YOR334W	0	0	0.0185643564356436
YER053C	0	0	0.0185528756957328
YGR125W	0	1	0.0185528756957328
YBR006W	0	0	0.0185414091470952
YDR432W	0	0	0.0185299567634342
YOL105C	0	0	0.0185185185185185
YDL164C	0	0	0.0185070943861814
YOR253W	0	0	0.0184956843403206
YML071C	0	0	0.0184842883548983
YCR023C	0	1	0.0184842883548983
YBR117C	0	0	0.0184729064039409
YMR318C	0	0	0.0184615384615385
YPR110C	0	0	0.018450184501845
YBL028C	0	0	0.0184388444990781
YKL048C	0	0	0.0184275184275184
YGR118W	0	0	0.0184162062615101
YLR158C	0	0	0.0184049079754601
YNL246W	0	0	0.0183936235438381
YNL247W	0	0	0.0183823529411765
YNL016W	0	0	0.0183710961420698
YPL270W	0	0	0.018359853121175
YBR191W	0	0	0.018348623853211
YOR272W	0	0	0.0183374083129584
YNL064C	0	0	0.0183262064752596
YHR089C	0	0	0.0183150183150183
YNL098C	0	0	0.0183038438071995
YMR041C	0	0	0.0182926829268293
YPL188W	0	0	0.0182815356489945
YAR014C	0	0	0.0182704019488429
YER056C	0	0	0.0182592818015825
YDL231C	0	0	0.0182481751824818
YDR172W	0	0	0.0182370820668693
YIL018W	0	0	0.0182260024301337
YDR519W	0	1	0.0182260024301337
YPR199C	0	0	0.0182149362477231
YMR052W	0	0	0.0182038834951456
YJR044C	0	0	0.0181928441479685
YDL061C	0	0	0.0181818181818182
YMR099C	0	0	0.0181708055723804
YAL059W	0	0	0.0181598062953995
YOR297C	0	0	0.0181488203266788
YDR513W	0	0	0.0181378476420798
YBL075C	0	0	0.0181268882175227
YLR249W	0	0	0.0181159420289855
YDL155W	0	0	0.0181050090525045
YPR026W	0	0	0.0180940892641737
YKL161C	0	1	0.0180940892641737
YDR486C	0	0	0.0180831826401447
YNL146W	0	1	0.0180831826401447
YKL065C	0	1	0.0180831826401447
YDR488C	0	0	0.0180722891566265
YDR326C	0	0	0.0180614087898856
YGL136C	0	0	0.0180505415162455
YLR038C	0	0	0.0180396873120866
YKL091C	0	1	0.0180396873120866
YER053C-A	0	1	0.0180396873120866
YDR090C	0	1	0.0180396873120866
YLR455W	0	0	0.0180288461538462
YGR028W	0	0	0.018018018018018
YHR199C	0	1	0.018018018018018
YAL024C	0	0	0.0180072028811525
YDR120C	0	0	0.017996400719856
YMR170C	0	0	0.0179856115107914
YOR265W	0	0	0.0179748352306771
YIL085C	0	0	0.0179640718562874
YNR039C	0	0	0.0179533213644524
YNL176C	0	1	0.0179533213644524
YPR098C	0	1	0.0179533213644524
YML129C	0	0	0.0179425837320574
YNL258C	0	0	0.017931858936043
YOR087W	0	0	0.017921146953405
YBL078C	0	0	0.017910447761194
YEL052W	0	1	0.017910447761194
YKR038C	0	0	0.0178997613365155
YAL051W	0	0	0.0178890876565295
YOL018C	0	0	0.0178784266984505
YOR201C	0	0	0.0178677784395474
YLR219W	0	0	0.0178571428571429
YKL055C	0	0	0.0178465199286139
YJL014W	0	0	0.0178359096313912
YDL198C	0	0	0.017825311942959
YGR099W	0	0	0.0178147268408551
YPL098C	0	0	0.0178041543026706
YGR132C	0	0	0.0177935943060498
YDR511W	0	0	0.01778304682869
YEL061C	0	0	0.0177725118483412
YDR086C	0	0	0.0177619893428064
YBL054W	0	0	0.0177514792899408
YJR051W	0	0	0.0177409816676523
YML117W	0	0	0.0177304964539007
YOR214C	0	1	0.0177304964539007
YLR103C	0	0	0.0177200236266982
YHR151C	0	1	0.0177200236266982
YNR008W	0	0	0.0177095631641086
YGR015C	0	1	0.0177095631641086
YHR081W	0	0	0.0176991150442478
YKR066C	0	0	0.017688679245283
YAR028W	0	1	0.017688679245283
YER105C	0	0	0.0176782557454331
YPR037C	0	0	0.0176678445229682
YGR229C	0	0	0.0176574455562095
YNL154C	0	0	0.0176470588235294
YNR067C	0	0	0.017636684303351
YGR174C	0	0	0.0176263219741481
YPL207W	0	1	0.0176263219741481
YPL271W	0	0	0.0176159718144451
YLR436C	0	0	0.0176056338028169
YDR487C	0	0	0.0175953079178886
YAL011W	0	0	0.0175849941383353
YGL154C	0	0	0.0175746924428823
YBR018C	0	0	0.0175644028103044
YCR027C	0	0	0.0175541252194266
YOL077W-A	0	0	0.0175438596491228
YHR075C	0	0	0.0175336060783168
YLR359W	0	0	0.0175233644859813
YOL008W	0	0	0.0175131348511384
YLL055W	0	1	0.0175131348511384
YGR264C	0	0	0.0175029171528588
YAL025C	0	0	0.0174927113702624
YBR079C	0	0	0.0174825174825175
YMR138W	0	0	0.017472335468841
YNL061W	0	0	0.0174621653084983
YBL095W	0	1	0.0174621653084983
YDR003W	0	0	0.0174520069808028
YDR038C	0	0	0.0174418604651163
YGL119W	0	0	0.0174317257408483
YAR068W	0	1	0.0174317257408483
YDL063C	0	0	0.0174216027874564
YDR517W	0	0	0.0174114915844457
YMR217W	0	0	0.0174013921113689
YDR322C-A	0	0	0.0173913043478261
YGR221C	0	0	0.0173812282734647
YEL038W	0	1	0.0173812282734647
YGR147C	0	0	0.0173711638679792
YJL044C	0	0	0.0173611111111111
YLL058W	0	0	0.0173510699826489
YIR043C	0	1	0.0173510699826489
YJL156C	0	0	0.0173410404624277
YMR315W	0	1	0.0173410404624277
YAL015C	0	0	0.0173310225303293
YDR510W	0	0	0.0173210161662818
YNL083W	0	0	0.0173110213502597
YMR048W	0	0	0.0173010380622837
YAR008W	0	0	0.0172910662824208
YMR140W	0	0	0.0172811059907834
YNL149C	0	0	0.0172711571675302
YAR031W	0	0	0.0172612197928654
YDR296W	0	0	0.0172512938470385
YDR207C	0	0	0.0172413793103448
YBR247C	0	0	0.0172314761631246
YPR111W	0	0	0.0172215843857635
YNL271C	0	0	0.0172117039586919
YBR014C	0	1	0.0172117039586919
YBR107C	0	0	0.0172018348623853
YDR155C	0	0	0.0171919770773639
YBL033C	0	0	0.0171821305841924
YKR095W	0	0	0.0171722953634803
YAL062W	0	0	0.017162471395881
YLR058C	0	0	0.0171526586620926
YAL048C	0	0	0.0171428571428571
YPL196W	0	0	0.0171330668189606
YLR449W	0	0	0.0171232876712329
YKL198C	0	0	0.0171135196805476
YBR130C	0	0	0.0171037628278221
YAL019W	0	0	0.0170940170940171
YDR362C	0	0	0.0170842824601367
YGR007W	0	0	0.0170745589072282
[truncated: 3,790 more rows]
