# Supplementary material for: Computationally Driven, Quantitative Experiments Discover Genes Required for Mitochondrial Biogenesis
Source: PLoS Genet. 2009 Mar 20;5(3):e1000407. doi: 10.1371/journal.pgen.1000407 (PMC2648979; doi:10.1371/journal.pgen.1000407)
Supplement: Dataset S2 — Top 100 novel ensemble predictions for additional yeast biological processes. A zip file containing 387 tab-delimited text files of the ensemble predictions for the indicated Gene Ontology Biological Process Term. (21.70 MB GZ) [file pgen.1000407.s013.gz › GO_0006694.txt]

ORF	AnnotatedToTerm?	Uncharacterized_04152007?	Precision
YER044C	1	0	1.0
YML075C	1	0	1.0
YHR190W	1	0	1.0
YHR007C	1	0	1.0
YML126C	1	0	1.0
YML008C	1	0	1.0
YGL001C	1	0	1.0
YPL028W	1	0	1.0
YGR060W	1	0	1.0
YNL280C	1	0	1.0
YLR100W	1	0	1.0
YJL167W	1	0	1.0
YNR043W	1	0	1.0
YMR220W	1	0	1.0
YMR208W	1	0	1.0
YHR072W	1	0	1.0
YMR015C	1	0	1.0
YGR175C	1	0	1.0
YLR056W	1	0	1.0
YEL034W	0	0	0.952380952380952
YNL111C	1	0	0.952380952380952
YLR153C	0	0	0.909090909090909
YGR049W	0	0	0.869565217391304
YHR039C	0	0	0.846153846153846
YMR202W	1	0	0.846153846153846
YPL117C	1	0	0.846153846153846
YJR047C	0	0	0.814814814814815
YLL012W	0	0	0.785714285714286
YDR502C	0	0	0.758620689655172
YMR134W	0	0	0.733333333333333
YMR009W	0	0	0.71875
YNL156C	1	0	0.71875
YMR272C	0	0	0.696969696969697
YGR234W	0	0	0.676470588235294
YGL055W	0	0	0.657142857142857
YJL196C	0	0	0.638888888888889
YDL086W	0	1	0.638888888888889
YJR048W	0	0	0.621621621621622
YJL048C	0	0	0.615384615384615
YGL012W	1	0	0.615384615384615
YBR183W	0	0	0.6
YKR046C	0	0	0.585365853658537
YMR145C	0	0	0.571428571428571
YLR205C	0	0	0.558139534883721
YEL039C	0	0	0.545454545454545
YLR050C	0	1	0.545454545454545
YHR183W	0	0	0.533333333333333
YNL052W	0	0	0.521739130434783
YER141W	0	0	0.51063829787234
YGL160W	0	1	0.51063829787234
YOR065W	0	0	0.5
YLR044C	0	0	0.489795918367347
YLR395C	0	0	0.48
YPL061W	0	0	0.470588235294118
YMR226C	0	0	0.461538461538462
YGR266W	0	1	0.461538461538462
YGR204W	0	0	0.452830188679245
YMR008C	0	0	0.444444444444444
YGR235C	0	1	0.444444444444444
YJR139C	0	0	0.436363636363636
YEL024W	0	0	0.428571428571429
YMR205C	0	0	0.421052631578947
YFR033C	0	0	0.413793103448276
YGR189C	0	0	0.406779661016949
YGL187C	0	0	0.4
YGL040C	0	0	0.39344262295082
YML028W	0	0	0.387096774193548
YNR019W	0	0	0.380952380952381
YDR233C	0	1	0.380952380952381
YDR284C	0	0	0.378787878787879
YPL206C	0	0	0.378787878787879
YMR221C	0	1	0.378787878787879
YNL231C	1	0	0.378787878787879
YPR128C	0	0	0.376811594202899
YGL225W	0	0	0.376811594202899
YHR042W	1	0	0.376811594202899
YHR051W	0	0	0.371428571428571
YEL058W	0	0	0.366197183098592
YGR183C	0	0	0.361111111111111
YMR099C	0	0	0.356164383561644
YOR122C	0	0	0.351351351351351
YFR044C	0	0	0.346666666666667
YLR180W	0	0	0.342105263157895
YKL051W	0	0	0.337662337662338
YMR243C	0	0	0.333333333333333
YMR246W	0	0	0.329113924050633
YHR001W-A	0	0	0.325
YMR256C	0	0	0.320987654320988
YPR074C	0	0	0.317073170731707
YML127W	0	0	0.313253012048193
YAL038W	0	0	0.30952380952381
YGL253W	0	0	0.305882352941176
YOR153W	0	0	0.302325581395349
YPR028W	0	0	0.298850574712644
YJR073C	0	0	0.295454545454545
YER011W	0	0	0.292134831460674
YGR254W	0	0	0.288888888888889
YMR110C	0	0	0.285714285714286
YCR034W	0	0	0.282608695652174
YIL043C	0	0	0.279569892473118
YPR176C	0	0	0.276595744680851
YLR038C	0	0	0.273684210526316
YGL161C	0	0	0.270833333333333
YER023W	0	0	0.268041237113402
YPR191W	0	0	0.26530612244898
YER043C	0	0	0.264150943396226
YIL162W	0	0	0.264150943396226
YIL041W	0	1	0.264150943396226
YER083C	0	0	0.264150943396226
YGL191W	0	0	0.264150943396226
YMR070W	0	0	0.264150943396226
YIL039W	0	0	0.264150943396226
YLR450W	1	0	0.264150943396226
YPL170W	1	0	0.264150943396226
YDL212W	0	0	0.261682242990654
YBR196C	0	0	0.259259259259259
YJR105W	0	0	0.256880733944954
YDR529C	0	0	0.254545454545455
YMR022W	0	0	0.252252252252252
YKL182W	0	0	0.25
YMR123W	0	0	0.247787610619469
YMR238W	0	0	0.245901639344262
YFL039C	0	0	0.245901639344262
YML058W	0	0	0.245901639344262
YMR264W	0	0	0.245901639344262
YNL322C	0	0	0.245901639344262
YOR049C	0	0	0.245901639344262
YDR213W	1	0	0.245901639344262
YCR002C	0	0	0.245901639344262
YLR228C	1	0	0.245901639344262
YJL158C	0	0	0.24390243902439
YER003C	0	0	0.241935483870968
YGR177C	0	0	0.24
YMR307W	0	0	0.238095238095238
YOR010C	0	0	0.236220472440945
YHR045W	0	1	0.236220472440945
YKL096W	0	0	0.234375
YKR001C	0	0	0.232558139534884
YNR013C	0	0	0.230769230769231
YNL219C	0	0	0.229007633587786
YIL011W	0	1	0.229007633587786
YPL231W	0	0	0.227272727272727
YMR150C	0	0	0.225563909774436
YJR009C	0	0	0.223880597014925
YKL212W	0	0	0.222222222222222
YDR508C	0	0	0.220588235294118
YOR070C	0	0	0.218978102189781
YGL084C	0	0	0.217391304347826
YHR163W	0	0	0.215827338129496
YPL232W	0	0	0.214285714285714
YOR067C	0	0	0.212765957446809
YJL002C	0	0	0.211267605633803
YLR459W	0	0	0.20979020979021
YDR275W	0	1	0.20979020979021
YKR089C	0	0	0.208333333333333
YHR026W	0	0	0.206896551724138
YGL098W	0	0	0.205479452054795
YJR150C	0	0	0.204081632653061
YDL174C	0	0	0.202702702702703
YJR121W	0	0	0.201342281879195
YKL068W	0	0	0.2
YJR143C	0	0	0.198675496688742
YOL013C	0	0	0.197368421052632
YML106W	0	0	0.196078431372549
YDR297W	0	0	0.194805194805195
YDL207W	0	0	0.193548387096774
YBR014C	0	1	0.193548387096774
YDR302W	0	0	0.192307692307692
YLL028W	0	0	0.191082802547771
YDR226W	0	0	0.189873417721519
YMR149W	0	0	0.188679245283019
YOR246C	0	1	0.188679245283019
YBR127C	0	0	0.1875
YLR231C	0	0	0.186335403726708
YHR188C	0	0	0.185185185185185
YCL005W	0	1	0.185185185185185
YKL060C	0	0	0.184049079754601
YPR036W	0	0	0.182926829268293
YEL002C	0	0	0.181818181818182
YBR089C-A	0	0	0.180722891566265
YOR097C	0	1	0.180722891566265
YPR154W	0	0	0.179640718562874
YHR012W	0	0	0.178571428571429
YMR313C	0	0	0.177514792899408
YOR081C	0	0	0.176470588235294
YLR346C	0	0	0.175438596491228
YLR093C	0	0	0.174418604651163
YLR207W	0	0	0.173410404624277
YML013W	0	0	0.172413793103448
YNL272C	0	0	0.171428571428571
YDR525W-A	0	1	0.171428571428571
YBL030C	0	0	0.170454545454545
YPR165W	0	0	0.169491525423729
YIL094C	0	0	0.168539325842697
YMR305C	0	0	0.167597765363128
YOR270C	0	0	0.166666666666667
YOL151W	0	0	0.165745856353591
YBR067C	0	0	0.164893617021277
YDR492W	0	0	0.164893617021277
YOR011W	0	0	0.164893617021277
YFL045C	0	0	0.164893617021277
YJL052W	0	0	0.164893617021277
YFL031W	0	0	0.164893617021277
YKL150W	1	0	0.164893617021277
YEL070W	0	1	0.164893617021277
YNL158W	0	0	0.164021164021164
YOR009W	0	1	0.164021164021164
YER145C	0	0	0.163157894736842
YBR283C	0	0	0.162303664921466
YEL040W	0	0	0.161458333333333
YAL016W	0	0	0.160621761658031
YEL027W	0	0	0.15979381443299
YGR262C	0	0	0.158974358974359
YOR247W	0	0	0.158163265306122
YMR006C	0	0	0.157360406091371
YNR018W	0	1	0.157360406091371
YDR044W	0	0	0.156565656565657
YBR036C	0	0	0.155778894472362
YKL094W	0	1	0.155778894472362
YNR073C	0	1	0.155778894472362
YHR174W	0	0	0.155
YPL163C	0	0	0.154228855721393
YOL030W	0	1	0.154228855721393
YCR053W	0	0	0.153465346534653
YPR073C	0	0	0.152709359605911
YCR012W	0	0	0.151960784313725
YLR372W	0	0	0.151219512195122
YOR317W	0	0	0.150485436893204
YOR275C	0	0	0.14975845410628
YDL128W	0	0	0.149038461538462
YER031C	0	0	0.148325358851675
YIL056W	0	0	0.147619047619048
YFL005W	0	0	0.146919431279621
YKL127W	0	0	0.14622641509434
YNL247W	0	0	0.145539906103286
YJR015W	0	1	0.145539906103286
YNL323W	0	0	0.144859813084112
YDR072C	0	0	0.144186046511628
YMR296C	0	0	0.143518518518519
YOL101C	0	0	0.142857142857143
YGL020C	0	0	0.142201834862385
YMR215W	0	1	0.142201834862385
YGL039W	0	0	0.141552511415525
YDR120C	0	0	0.140909090909091
YGL013C	0	0	0.14027149321267
YIL124W	0	0	0.13963963963964
YPR113W	0	0	0.139013452914798
YNL037C	0	0	0.138392857142857
YCL045C	0	1	0.138392857142857
YIL123W	0	0	0.137777777777778
YOL048C	0	1	0.137777777777778
YEL031W	0	0	0.13716814159292
YJL117W	0	0	0.136563876651982
YGR192C	0	0	0.135964912280702
YOR152C	0	1	0.135964912280702
YBR145W	0	0	0.135371179039301
YGR035C	0	1	0.135371179039301
YOR229W	0	0	0.134782608695652
YJL060W	0	0	0.134199134199134
YPL057C	0	0	0.133620689655172
YKL179C	0	0	0.133047210300429
YLR099C	0	1	0.133047210300429
YDL236W	0	0	0.132478632478632
YBR286W	0	0	0.131914893617021
YLR354C	0	0	0.13135593220339
YBR016W	0	0	0.130801687763713
YBR199W	0	0	0.130252100840336
YBL045C	0	0	0.129707112970711
YNL263C	0	0	0.129166666666667
YLR420W	0	0	0.128630705394191
YLL018C	0	0	0.128099173553719
YNR016C	0	0	0.127572016460905
YPR198W	0	0	0.127049180327869
YCR094W	0	0	0.126530612244898
YMR102C	0	1	0.126530612244898
YHR132C	0	0	0.126016260162602
YJL191W	0	0	0.125506072874494
YOR377W	0	0	0.125
YMR274C	0	0	0.124497991967871
YDL126C	0	0	0.124
YGR281W	0	0	0.123505976095618
YEL017W	0	0	0.123015873015873
YOL143C	0	0	0.122529644268775
YNL265C	0	0	0.122047244094488
YOL059W	0	0	0.12156862745098
YDR476C	0	1	0.12156862745098
YMR200W	0	0	0.12109375
YKL096W-A	0	0	0.120622568093385
YNL289W	0	0	0.12015503875969
YCR009C	0	0	0.11969111969112
YOL002C	0	0	0.119230769230769
YLL031C	0	0	0.118959107806691
YGR202C	0	0	0.118959107806691
YLR113W	0	0	0.118959107806691
YOL086C	0	0	0.118959107806691
YMR251W-A	0	0	0.118959107806691
YJR104C	0	0	0.118959107806691
YNL281W	0	0	0.118959107806691
YLL041C	0	0	0.118959107806691
YHR133C	1	0	0.118959107806691
YIL111W	0	0	0.118518518518519
YGR038W	0	0	0.118081180811808
YML107C	0	0	0.117647058823529
YGR260W	0	0	0.117216117216117
YGL077C	0	0	0.116788321167883
YNL264C	0	0	0.116363636363636
YGR086C	0	0	0.115942028985507
YJL159W	0	0	0.115523465703971
YDR406W	0	0	0.115107913669065
YLR027C	0	0	0.114695340501792
YBR177C	0	0	0.114285714285714
YML132W	0	0	0.113879003558719
YDR011W	0	0	0.113475177304965
YFR050C	0	0	0.113074204946996
YGR240C	0	0	0.112676056338028
YMR235C	0	0	0.112280701754386
YDR196C	0	0	0.111888111888112
YER072W	0	0	0.111498257839721
YKL141W	0	0	0.111111111111111
YGL026C	0	0	0.110726643598616
YPL076W	0	0	0.110344827586207
YHR216W	0	0	0.109965635738832
YBR041W	0	0	0.10958904109589
YCR048W	0	0	0.109215017064846
YJL166W	0	0	0.108843537414966
YHR008C	0	0	0.108474576271186
YAL049C	0	1	0.108474576271186
YML120C	0	0	0.108108108108108
YDR084C	0	0	0.107744107744108
YMR119W	0	0	0.10738255033557
YGL086W	0	0	0.107023411371237
YLR350W	0	0	0.106666666666667
YDL132W	0	0	0.106312292358804
YLR134W	0	0	0.105960264900662
YBL066C	0	1	0.105960264900662
YDL111C	0	0	0.105610561056106
YDR345C	0	0	0.105263157894737
YGL247W	0	0	0.104918032786885
YDR458C	0	1	0.104918032786885
YDL089W	0	1	0.104918032786885
YER001W	0	0	0.104575163398693
YNL307C	0	0	0.104234527687296
YLR300W	0	0	0.103896103896104
YJR013W	0	0	0.103559870550162
YPR174C	0	1	0.103559870550162
YLR172C	0	0	0.103225806451613
YHR030C	0	0	0.102893890675241
YMR148W	0	1	0.102893890675241
YNL291C	0	0	0.102564102564103
YGL231C	0	1	0.102564102564103
YDR410C	0	0	0.10223642172524
YML124C	0	0	0.101910828025478
YPR035W	0	0	0.101587301587302
YNR035C	0	0	0.10126582278481
YML059C	0	0	0.100946372239748
YGR036C	0	0	0.10062893081761
YML125C	0	0	0.100313479623824
YOR099W	0	0	0.1
YML012W	0	0	0.0996884735202492
YPL087W	0	0	0.0993788819875776
YGR263C	0	1	0.0993788819875776
YML048W	0	0	0.0990712074303406
YDR404C	0	0	0.0987654320987654
YOL144W	0	0	0.0984615384615385
YOR175C	0	1	0.0984615384615385
YNL008C	0	0	0.098159509202454
YER056C	0	0	0.0978593272171254
YIR022W	0	0	0.0975609756097561
YDR188W	0	0	0.0972644376899696
YGL245W	0	0	0.096969696969697
YDR454C	0	0	0.0966767371601208
YER107C	0	0	0.0963855421686747
YHR004C	0	0	0.0960960960960961
YDL155W	0	0	0.0958083832335329
YML067C	0	0	0.0955223880597015
YER004W	0	1	0.0955223880597015
YNR026C	0	0	0.0952380952380952
YDL067C	0	0	0.0949554896142433
YJR065C	0	0	0.0946745562130177
YML034W	0	0	0.0943952802359882
YJR040W	0	0	0.0941176470588235
YNL125C	0	0	0.093841642228739
YFL037W	0	0	0.0935672514619883
YPL111W	0	0	0.0932944606413994
YDL078C	0	0	0.0930232558139535
YNR021W	0	1	0.0930232558139535
YIR033W	0	0	0.0927536231884058
YER091C	0	0	0.092485549132948
YKL035W	0	0	0.0922190201729107
YDR483W	0	0	0.0919540229885057
YML031W	0	0	0.0916905444126074
YDR425W	0	0	0.0914285714285714
YDR178W	0	0	0.0911680911680912
YKL186C	0	0	0.0909090909090909
YDL181W	0	0	0.0906515580736544
YNL119W	0	0	0.0903954802259887
YML054C	0	0	0.0901408450704225
YML078W	0	0	0.0898876404494382
YJL097W	0	0	0.0896358543417367
YKR087C	0	0	0.0893854748603352
YER094C	0	0	0.0891364902506964
YDL015C	0	0	0.0888888888888889
YOR181W	0	0	0.0886426592797784
YGL016W	0	0	0.0883977900552486
YDR141C	0	0	0.0881542699724518
YPL225W	0	1	0.0881542699724518
YER062C	0	0	0.0879120879120879
YNL135C	0	0	0.0876712328767123
YLR242C	0	0	0.087431693989071
YFR029W	0	0	0.0871934604904632
YDL088C	0	0	0.0869565217391304
YDL081C	0	0	0.0867208672086721
YHR101C	0	0	0.0864864864864865
YJR001W	0	0	0.0862533692722372
YKR020W	0	0	0.0860215053763441
YDL022W	0	0	0.0857908847184987
YDR160W	0	0	0.0855614973262032
YDR158W	0	0	0.0853333333333333
YGL047W	0	0	0.0851063829787234
YNR046W	0	0	0.0848806366047745
YLR023C	0	0	0.0846560846560847
YMR052W	0	0	0.0844327176781003
YAL003W	0	0	0.0842105263157895
YOR230W	0	0	0.083989501312336
YGL022W	0	0	0.0837696335078534
YKL175W	0	0	0.0835509138381201
YMR297W	0	0	0.0833333333333333
YNL181W	0	1	0.0833333333333333
YKL125W	0	0	0.0831168831168831
YLR018C	0	0	0.0829015544041451
YJL039C	0	0	0.082687338501292
YER105C	0	0	0.0824742268041237
YKL099C	0	0	0.0822622107969152
YAL040C	0	0	0.0820512820512821
YKL148C	0	0	0.0818414322250639
YOL019W	0	1	0.0818414322250639
YPL169C	0	0	0.0816326530612245
YIL042C	0	0	0.0814249363867685
YGR157W	0	0	0.0812182741116751
YNL190W	0	0	0.0810126582278481
YPR089W	0	1	0.0810126582278481
YML070W	0	0	0.0808080808080808
YDR349C	0	1	0.0808080808080808
YGR280C	0	0	0.0806045340050378
YBR243C	0	0	0.0804020100502513
YDL029W	0	0	0.0802005012531328
YKL145W	0	0	0.08
YBR149W	0	0	0.0798004987531172
YDL020C	0	0	0.0796019900497512
YER100W	0	0	0.0794044665012407
YNL283C	0	0	0.0792079207920792
YIL088C	0	0	0.0790123456790123
YDR055W	0	0	0.0788177339901478
YMR056C	0	0	0.0786240786240786
YFL034C-A	0	0	0.0784313725490196
YLR015W	0	0	0.078239608801956
YGL027C	0	0	0.0780487804878049
YLR342W	0	0	0.0778588807785888
YAL012W	0	0	0.0776699029126214
YHR175W	0	0	0.0774818401937046
YPL051W	0	0	0.0772946859903382
YGL070C	0	0	0.0771084337349398
YKL122C	0	0	0.0769230769230769
YAL005C	0	0	0.0767386091127098
YHR070W	0	0	0.076555023923445
YML052W	0	0	0.0763723150357995
YFR030W	0	0	0.0761904761904762
YMR219W	0	0	0.0760095011876485
YER049W	0	0	0.0758293838862559
YDR510W	0	0	0.0756501182033097
YDL110C	0	1	0.0756501182033097
YJL062W	0	0	0.0754716981132075
YNL220W	0	0	0.0752941176470588
YGR279C	0	0	0.0751173708920188
YHL003C	0	0	0.0749414519906323
YGL172W	0	0	0.0747663551401869
YHR021C	0	0	0.0745920745920746
YJL198W	0	0	0.0744186046511628
YCR017C	0	0	0.074245939675174
YOR281C	0	0	0.0740740740740741
YBR039W	0	0	0.0739030023094688
YAL060W	0	0	0.0737327188940092
YKL119C	0	0	0.0735632183908046
YDL046W	0	0	0.073394495412844
YHR001W	0	0	0.0732265446224256
YNL300W	0	1	0.0732265446224256
YAL061W	0	1	0.0732265446224256
YGL009C	0	0	0.0730593607305936
YMR153W	0	0	0.0728929384965831
YPR114W	0	1	0.0728929384965831
YNL271C	0	0	0.0727272727272727
YBL015W	0	0	0.072562358276644
YMR318C	0	0	0.0723981900452489
YNL243W	0	0	0.072234762979684
YKL205W	0	0	0.0720720720720721
YJL183W	0	0	0.0719101123595506
YBR159W	0	0	0.0717488789237668
YBR234C	0	0	0.0715883668903803
YGL054C	0	0	0.0714285714285714
YNL055C	0	0	0.0712694877505568
YPR016C	0	0	0.0711111111111111
YOL061W	0	0	0.0709534368070953
YMR002W	0	1	0.0709534368070953
YKL190W	0	0	0.0707964601769911
YGR244C	0	0	0.0706401766004415
YHL011C	0	0	0.0704845814977974
YPL207W	0	1	0.0704845814977974
YOR375C	0	0	0.0703296703296703
YKL146W	0	0	0.0701754385964912
YJL026W	0	0	0.0700218818380744
YOR176W	0	0	0.0698689956331878
YPL218W	0	0	0.0697167755991285
YMR161W	0	0	0.0695652173913043
YKL046C	0	0	0.06941431670282
YBR035C	0	0	0.0692640692640693
YOR142W	0	0	0.0691144708423326
YAL001C	0	0	0.0689655172413793
YML022W	0	0	0.0688172043010753
YNL268W	0	0	0.0686695278969957
YJR116W	0	1	0.0686695278969957
YHR002W	0	0	0.0685224839400428
YOR132W	0	0	0.0683760683760684
YMR079W	0	0	0.0682302771855011
YKL077W	0	1	0.0682302771855011
YDL100C	0	0	0.0680851063829787
YDR434W	0	0	0.0679405520169851
YAL053W	0	0	0.0677966101694915
YGR174C	0	0	0.0676532769556025
YAL007C	0	0	0.0675105485232067
YHR043C	0	0	0.0673684210526316
YDR077W	0	0	0.0672268907563025
YBR221C	0	0	0.0670859538784067
YBR162C	0	0	0.0669456066945607
YDR062W	0	0	0.0668058455114822
YOR372C	0	0	0.0666666666666667
YLR442C	0	0	0.0665280665280665
YPL154C	0	0	0.0663900414937759
YDR414C	0	0	0.0662525879917184
YHR162W	0	1	0.0662525879917184
YEL009C	0	0	0.0661157024793388
YML092C	0	0	0.065979381443299
YBR249C	0	0	0.065843621399177
YAL017W	0	0	0.0657084188911704
YJR117W	0	0	0.0655737704918033
YDR050C	0	0	0.065439672801636
YJL061W	0	0	0.0653061224489796
YJL080C	0	0	0.065173116089613
YJL053W	0	0	0.0650406504065041
YDR437W	0	0	0.0649087221095335
YGL200C	0	0	0.0647773279352227
YJL041W	0	0	0.0646464646464646
YAL002W	0	0	0.0645161290322581
YDR294C	0	0	0.0643863179074447
YAL023C	0	0	0.0642570281124498
YBR202W	0	0	0.064128256513026
YNL327W	0	0	0.064
YOR069W	0	0	0.063872255489022
YOL097C	0	0	0.0637450199203187
YMR275C	0	0	0.0636182902584493
YGL092W	0	0	0.0634920634920635
YGR119C	0	0	0.0633663366336634
YBR132C	0	0	0.0632411067193676
YKL013C	0	0	0.0631163708086785
YLR209C	0	0	0.062992125984252
YCL063W	0	0	0.0628683693516699
YAL058W	0	0	0.0627450980392157
YOL072W	0	0	0.0626223091976517
YNL146W	0	1	0.0626223091976517
YKL164C	0	0	0.0625
YAL009W	0	0	0.0623781676413255
YAR071W	0	0	0.0622568093385214
YER053C-A	0	1	0.0622568093385214
YMR136W	0	0	0.0621359223300971
YKL062W	0	0	0.062015503875969
YLR017W	0	0	0.0618955512572534
YOR046C	0	0	0.0617760617760618
YPL020C	0	0	0.0616570327552987
YDR424C	0	0	0.0615384615384615
YNL274C	0	0	0.0614203454894434
YDR484W	0	0	0.0613026819923372
YGR284C	0	0	0.0611854684512428
YOR374W	0	0	0.0610687022900763
YFR002W	0	0	0.060952380952381
YER156C	0	1	0.060952380952381
YHL020C	0	0	0.0608365019011407
YJR131W	0	0	0.0607210626185958
YAL062W	0	0	0.0606060606060606
YFL004W	0	0	0.0604914933837429
YAL022C	0	0	0.060377358490566
YOR273C	0	0	0.0602636534839925
YPR080W	0	0	0.0601503759398496
YPL210C	0	0	0.0600375234521576
YOR197W	0	0	0.0599250936329588
YER006W	0	0	0.0598130841121495
YLR130C	0	0	0.0597014925373134
YPR071W	0	1	0.0597014925373134
YMR315W	0	1	0.0597014925373134
YMR029C	0	0	0.0595903165735568
YPL246C	0	1	0.0595903165735568
YER136W	0	0	0.0594795539033457
YLR390W-A	0	0	0.0593692022263451
YPR043W	0	0	0.0592592592592593
YIR012W	0	0	0.0591497227356747
YJR042W	0	0	0.0590405904059041
YDL185W	0	0	0.0589318600368324
YNL151C	0	0	0.0588235294117647
YPR033C	0	0	0.0587155963302752
YGR088W	0	0	0.0586080586080586
YOL129W	0	0	0.0585009140767824
YLR110C	0	0	0.0583941605839416
YNL098C	0	0	0.058287795992714
YDR354W	0	0	0.0581818181818182
YLR347C	0	0	0.058076225045372
YCL052C	0	0	0.0579710144927536
YOR136W	0	0	0.0578661844484629
YNL290W	0	0	0.0577617328519856
YNL192W	0	0	0.0576576576576577
YPL224C	0	0	0.0575539568345324
YJL190C	0	0	0.0574506283662478
YBR026C	0	0	0.0573476702508961
YGR255C	0	0	0.0572450805008945
YOR214C	0	1	0.0572450805008945
YPL135W	0	0	0.0571428571428571
YOR187W	0	0	0.0570409982174688
YPL095C	0	0	0.0569395017793594
YAL039C	0	0	0.0568383658969805
YDR335W	0	0	0.0567375886524823
YAL030W	0	0	0.0566371681415929
YAL021C	0	0	0.0565371024734982
YDR231C	0	0	0.0564373897707231
YBR121C	0	0	0.0563380281690141
YAL010C	0	0	0.0562390158172232
YIL030C	0	0	0.056140350877193
YKR057W	0	0	0.0560420315236427
YDR099W	0	0	0.0559440559440559
YDL074C	0	0	0.0558464223385689
YAL042W	0	0	0.0557491289198606
YER120W	0	0	0.0556521739130435
YLR304C	0	0	0.0555555555555556
YGR027C	0	0	0.0554592720970537
YJR010C-A	0	0	0.055363321799308
YKR066C	0	0	0.0552677029360967
YAL035W	0	0	0.0551724137931034
YGR282C	0	0	0.0550774526678141
YNL301C	0	0	0.0549828178694158
YJR075W	0	0	0.0548885077186964
YGL220W	0	1	0.0548885077186964
YGR185C	0	0	0.0547945205479452
YNL046W	0	0	0.0547008547008547
YBR242W	0	1	0.0547008547008547
YAL015C	0	0	0.0546075085324232
YNL189W	0	0	0.0545144804088586
YLR120C	0	0	0.054421768707483
YDR056C	0	1	0.054421768707483
YOR016C	0	0	0.0543293718166384
YNL015W	0	0	0.0542372881355932
YLR186W	0	0	0.0541455160744501
YJR069C	0	0	0.0540540540540541
YAL013W	0	0	0.0539629005059022
YOR209C	0	0	0.0538720538720539
YHR079C	0	0	0.053781512605042
YAL011W	0	0	0.0536912751677852
YAL008W	0	1	0.0536912751677852
YIL010W	0	0	0.0536013400335008
YDR498C	0	0	0.0535117056856187
YER155C	0	0	0.0534223706176962
YOL071W	0	0	0.0533333333333333
YML103C	0	0	0.0532445923460899
YOL020W	0	0	0.053156146179402
YBR005W	0	0	0.0530679933665008
YAL044C	0	0	0.0529801324503311
YOL126C	0	0	0.0528925619834711
YLR351C	0	1	0.0528925619834711
YBR248C	0	0	0.0528052805280528
YNL232W	0	0	0.0527182866556837
YJL134W	0	0	0.0526315789473684
YBR058C-A	0	0	0.0525451559934319
YNL045W	0	0	0.0524590163934426
YGR106C	0	1	0.0524590163934426
YPL234C	0	0	0.0523731587561375
YAL028W	0	0	0.0522875816993464
YLR229C	0	0	0.0522022838499184
YDL116W	0	0	0.0521172638436482
YAL014C	0	0	0.0520325203252033
YGR211W	0	0	0.051948051948052
YHR024C	0	0	0.0518638573743922
YGL208W	0	0	0.0517799352750809
YMR292W	0	0	0.0516962843295638
YPL227C	0	0	0.0516129032258065
YPL274W	0	0	0.0515297906602254
YGL126W	0	0	0.0514469453376206
YAL036C	0	0	0.0513643659711075
YEL060C	0	0	0.0512820512820513
YHR110W	0	0	0.0512
YAL020C	0	0	0.0511182108626198
YLR401C	0	0	0.05103668261563
YHR200W	0	0	0.0509554140127389
YNL064C	0	0	0.0508744038155803
YLL050C	0	0	0.0507936507936508
YOL065C	0	0	0.0507131537242472
YHR037W	0	0	0.0506329113924051
YER177W	0	0	0.0505529225908373
YGR155W	0	0	0.0504731861198738
YER036C	0	0	0.0503937007874016
YPR183W	0	0	0.050314465408805
YDR039C	0	0	0.0502354788069074
YLR330W	0	0	0.0501567398119122
YLR088W	0	0	0.0500782472613459
YLR066W	0	0	0.05
YLR208W	0	0	0.0499219968798752
YBL007C	0	0	0.0498442367601246
YOR348C	0	0	0.0497667185069984
YMR092C	0	0	0.0496894409937888
YLR058C	0	0	0.0496124031007752
YOR311C	0	1	0.0496124031007752
YNR050C	0	0	0.0495356037151703
YOR002W	0	0	0.0494590417310665
YAL029C	0	0	0.0493827160493827
YAL019W	0	0	0.049306625577812
YLL055W	0	1	0.049306625577812
YHR181W	0	0	0.0492307692307692
YPL078C	0	0	0.0491551459293395
YNR030W	0	0	0.049079754601227
YLL052C	0	0	0.0490045941807044
YJL186W	0	0	0.0489296636085627
YOR356W	0	0	0.0488549618320611
YDR399W	0	0	0.0487804878048781
YLR378C	0	0	0.0487062404870624
YLR034C	0	0	0.0486322188449848
YLR440C	0	0	0.0485584218512898
YIL053W	0	0	0.0484848484848485
YOL125W	0	0	0.048411497730711
YIL155C	0	0	0.0483383685800604
YNL221C	0	0	0.0482654600301659
YGL056C	0	1	0.0482654600301659
YDR221W	0	0	0.0481927710843374
YDL178W	0	0	0.0481203007518797
YMR129W	0	0	0.048048048048048
YNL080C	0	0	0.047976011994003
YBR066C	0	0	0.0479041916167665
YLR335W	0	0	0.0478325859491779
YDL042C	0	0	0.0477611940298507
YGL065C	0	0	0.0476900149031297
YAL024C	0	0	0.0476190476190476
YIR038C	0	0	0.0475482912332838
YGR136W	0	1	0.0475482912332838
YGL101W	0	1	0.0475482912332838
YDR382W	0	0	0.0474777448071217
YMR088C	0	0	0.0474074074074074
YLR060W	0	0	0.0473372781065089
YKL067W	0	0	0.0472673559822747
YBR078W	0	0	0.0471976401179941
YBL043W	0	0	0.0471281296023564
YGR180C	0	0	0.0470588235294118
YER112W	0	0	0.0469897209985316
YGL010W	0	1	0.0469897209985316
YAL033W	0	0	0.0469208211143695
YEL055C	0	0	0.0468521229868228
YJL093C	0	0	0.0467836257309941
YAL026C	0	0	0.0467153284671533
YAL025C	0	0	0.0466472303206997
YCL025C	0	0	0.0465793304221252
YJR088C	0	1	0.0465793304221252
YAL018C	0	1	0.0465793304221252
YLR438W	0	0	0.0465116279069767
YOR291W	0	1	0.0465116279069767
YKR067W	0	0	0.04644412191582
YDR513W	0	0	0.0463768115942029
YDR516C	0	0	0.0463096960926194
YER009W	0	0	0.046242774566474
YLR262C	0	0	0.0461760461760462
YGL195W	0	0	0.0461095100864553
YIL077C	0	0	0.0460431654676259
YML055W	0	0	0.0459770114942529
YEL001C	0	1	0.0459770114942529
YDL095W	0	0	0.0459110473457676
YCL035C	0	0	0.0458452722063037
YDR204W	0	0	0.0457796852646638
YKL080W	0	0	0.0457142857142857
YAL031C	0	0	0.0456490727532097
YBL040C	0	0	0.0455840455840456
YAL043C	0	0	0.0455192034139403
YCR079W	0	0	0.0454545454545455
YIL145C	0	0	0.0453900709219858
YKR043C	0	1	0.0453900709219858
YIL040W	0	0	0.0453257790368272
YDR298C	0	0	0.0452616690240453
YIL125W	0	0	0.0451977401129944
YAL054C	0	0	0.0451339915373766
YNL241C	0	0	0.0450704225352113
YDR312W	0	0	0.0450070323488045
YEL046C	0	0	0.0449438202247191
YLR196W	0	0	0.0448807854137447
YIL078W	0	0	0.0448179271708683
YDR227W	0	0	0.0447552447552448
YNL061W	0	0	0.0446927374301676
YJL011C	0	0	0.0446304044630404
YBL078C	0	0	0.0445682451253482
YCR044C	0	0	0.0445062586926286
YDR435C	0	0	0.0444444444444444
YOR098C	0	0	0.0443828016643551
YOL147C	0	0	0.0443213296398892
YPL273W	0	0	0.0442600276625173
YOL122C	0	0	0.0441988950276243
YOR323C	0	0	0.0441379310344828
YJR118C	0	0	0.0440771349862259
YBL098W	0	0	0.0440165061898212
YAL032C	0	0	0.043956043956044
YBL099W	0	0	0.0438957475994513
YHR085W	0	0	0.0438356164383562
YAR002W	0	0	0.0437756497948016
YNL336W	0	1	0.0437756497948016
YJL192C	0	0	0.0437158469945355
YBL033C	0	0	0.043656207366985
YJL138C	0	0	0.0435967302452316
YPR060C	0	0	0.0435374149659864
YAL051W	0	0	0.0434782608695652
YIL115C	0	0	0.0434192672998643
YGR295C	0	1	0.0434192672998643
YAL027W	0	1	0.0434192672998643
YER171W	0	0	0.043360433604336
YCR016W	0	0	0.0433017591339648
YDR377W	0	0	0.0432432432432432
YPR004C	0	1	0.0432432432432432
YJR103W	0	0	0.0431848852901484
YBL050W	0	0	0.0431266846361186
YPL221W	0	0	0.0430686406460296
YOL052C	0	0	0.043010752688172
YOR224C	0	0	0.0429530201342282
YJL014W	0	0	0.0428954423592493
YAL041W	0	0	0.0428380187416332
YDR310C	0	0	0.0427807486631016
YOR241W	0	0	0.0427236315086782
YDR159W	0	0	0.0426666666666667
YOL016C	0	0	0.0426098535286285
YGR285C	0	0	0.0425531914893617
YPL262W	0	0	0.0424966799468791
YNR041C	0	0	0.0424403183023873
YDR037W	0	0	0.0423841059602649
YKR042W	0	0	0.0423280423280423
YMR314W	0	0	0.0422721268163804
YCR067C	0	0	0.0422163588390501
YML085C	0	0	0.0421607378129117
YER178W	0	0	0.0421052631578947
YAL056W	0	0	0.0420499342969777
YBR191W	0	0	0.041994750656168
YNL173C	0	0	0.0419397116644823
YHR128W	0	0	0.0418848167539267
YHR064C	0	0	0.0418300653594771
YLR270W	0	0	0.0417754569190601
YLR380W	0	0	0.0417209908735332
YAL034W-A	0	0	0.0416666666666667
YDL052C	0	0	0.0416124837451235
YDR129C	0	0	0.0415584415584416
YAL055W	0	0	0.0415045395590143
YDR418W	0	0	0.0414507772020725
YAL048C	0	0	0.0413971539456662
YNL044W	0	0	0.041343669250646
YMR058W	0	0	0.0412903225806452
YMR140W	0	0	0.0412371134020619
YKL019W	0	0	0.0411840411840412
YKL216W	0	0	0.0411311053984576
YIL090W	0	0	0.0410783055198973
YPR063C	0	1	0.0410783055198973
YOR342C	0	1	0.0410783055198973
YDL130W-A	0	0	0.041025641025641
YLR194C	0	0	0.0409731113956466
YLL008W	0	0	0.040920716112532
YKL085W	0	0	0.0408684546615581
YBL003C	0	0	0.0408163265306122
YOR220W	0	1	0.0408163265306122
YAR031W	0	0	0.0407643312101911
YAR015W	0	0	0.0407124681933842
YMR203W	0	0	0.0406607369758577
YLR432W	0	0	0.0406091370558376
YNL016W	0	0	0.0405576679340938
YBR011C	0	0	0.0405063291139241
YLR301W	0	0	0.0404551201011378
YKR082W	0	0	0.0404040404040404
YNL302C	0	0	0.0403530895334174
YKL082C	0	0	0.0403022670025189
YKL039W	0	1	0.0403022670025189
YGL233W	0	0	0.040251572327044
YBR002C	0	0	0.0402010050251256
YDL226C	0	0	0.0401505646173149
YIL110W	0	0	0.0401002506265664
YIL051C	0	0	0.0400500625782228
YPL094C	0	0	0.04
YNR038W	0	0	0.0399500624219725
YGL226C-A	0	0	0.0399002493765586
YLR292C	0	0	0.0398505603985056
YGL167C	0	0	0.0398009950248756
YPL137C	0	0	0.0397515527950311
YBR088C	0	0	0.0397022332506203
YDR322C-A	0	0	0.0396530359355638
YIL113W	0	0	0.0396039603960396
YMR131C	0	0	0.0395550061804697
YGL002W	0	0	0.0395061728395062
YAL063C	0	0	0.0394574599260173
YDL238C	0	0	0.0394088669950739
YGL106W	0	0	0.039360393603936
YGL105W	0	0	0.0393120393120393
YAL046C	0	1	0.0393120393120393
YML004C	0	0	0.0392638036809816
YOR327C	0	0	0.0392156862745098
YER053C	0	0	0.0391676866585067
YNL130C	0	0	0.039119804400978
YOR332W	0	0	0.0390720390720391
YPR118W	0	0	0.0390243902439024
YFL025C	0	0	0.0389768574908648
YAL037W	0	1	0.0389768574908648
YER035W	0	0	0.0389294403892944
YEL006W	0	0	0.0388821385176185
YOL060C	0	0	0.0388349514563107
YKR014C	0	0	0.0387878787878788
YMR071C	0	0	0.0387409200968523
YOR307C	0	0	0.0386940749697703
YLR333C	0	0	0.0386473429951691
YLR214W	0	0	0.0386007237635706
YBR042C	0	0	0.0385542168674699
YDR245W	0	0	0.0385078219013237
YML128C	0	0	0.0384615384615385
YKL152C	0	0	0.0384153661464586
YDR342C	0	0	0.0383693045563549
YBL005W	0	0	0.0383233532934132
YOR133W	0	0	0.0382775119617225
YOR044W	0	1	0.0382775119617225
YAL047C	0	0	0.038231780167264
YJL121C	0	0	0.0381861575178998
YKL008C	0	0	0.0381406436233611
YLR344W	0	0	0.0380952380952381
YAR003W	0	0	0.0380499405469679
YBL002W	0	0	0.0380047505938242
YGR286C	0	0	0.0379596678529063
YBL064C	0	0	0.037914691943128
YIR034C	0	0	0.0378698224852071
YLR249W	0	0	0.0378250591016548
YDR205W	0	0	0.0377804014167651
YBL058W	0	0	0.0377358490566038
YNL217W	0	1	0.0377358490566038
YIL027C	0	1	0.0377358490566038
YDR155C	0	0	0.0376914016489988
YGR089W	0	0	0.0376470588235294
YPR098C	0	1	0.0376470588235294
YNL258C	0	0	0.0376028202115159
YGR046W	0	0	0.0375586854460094
YLR388W	0	0	0.0375146541617819
YNR009W	0	0	0.0374707259953162
YAR035W	0	0	0.0374269005847953
YJL174W	0	0	0.0373831775700935
YOR155C	0	0	0.0373395565927655
YML081C-A	0	0	0.0372960372960373
YCR061W	0	0	0.0372526193247963
YDR276C	0	0	0.0372093023255814
YLR065C	0	1	0.0372093023255814
YBR048W	0	0	0.0371660859465738
YJR148W	0	0	0.037122969837587
YGR158C	0	0	0.0370799536500579
YPL053C	0	0	0.037037037037037
YNR027W	0	0	0.0369942196531792
YDR307W	0	1	0.0369942196531792
YFR053C	0	0	0.0369515011547344
YMR041C	0	0	0.0369088811995386
YJL136C	0	0	0.0368663594470046
YAL059W	0	0	0.0368239355581128
YBL041W	0	0	0.0367816091954023
YJR074W	0	0	0.0367393800229621
YLR325C	0	0	0.036697247706422
YHR106W	0	0	0.0366552119129439
YDR343C	0	0	0.0366132723112128
YNL138W	0	0	0.0365714285714286
YGR167W	0	0	0.0365296803652968
YBR015C	0	0	0.0364880273660205
YIL087C	0	1	0.0364880273660205
YAR007C	0	0	0.0364464692482916
YBR023C	0	0	0.0364050056882821
YNL095C	0	1	0.0364050056882821
YGR194C	0	0	0.0363636363636364
YNL101W	0	0	0.036322360953462
YIL149C	0	0	0.036281179138322
YHR215W	0	1	0.036281179138322
YFR001W	0	0	0.0362400906002265
YBL092W	0	0	0.0361990950226244
YBL001C	0	0	0.0361581920903955
YHR098C	0	0	0.036117381489842
YMR152W	0	0	0.0360766629086809
YBL102W	0	0	0.036036036036036
YDL061C	0	0	0.0359955005624297
YPL059W	0	0	0.0359550561797753
YJL030W	0	0	0.0359147025813693
YNR039C	0	0	0.0358744394618834
YKR095W	0	0	0.0358342665173572
YDR376W	0	0	0.0357941834451902
YMR128W	0	0	0.0357541899441341
YAR014C	0	0	0.0357142857142857
YOR184W	0	0	0.0356744704570792
YBR230C	0	1	0.0356744704570792
YNL239W	0	0	0.0356347438752784
YDR411C	0	0	0.03559510567297
YBL087C	0	0	0.0355555555555556
YOL077W-A	0	0	0.0355160932297447
YDR270W	0	0	0.0354767184035477
YHL021C	0	1	0.0354767184035477
YLR201C	0	0	0.035437430786268
YBL079W	0	0	0.0353982300884956
YPR144C	0	0	0.0353591160220995
YOR063W	0	0	0.0353200883002208
YOR043W	0	0	0.0352811466372657
YER019C-A	0	0	0.0352422907488987
YPR005C	0	0	0.0352035203520352
YBR269C	0	1	0.0352035203520352
YHR060W	0	0	0.0351648351648352
YOR137C	0	0	0.0351262349066959
YAR050W	0	0	0.0350877192982456
YAR019C	0	0	0.0350492880613363
YPL004C	0	0	0.0350109409190372
YAR033W	0	0	0.0349726775956284
YPR040W	0	0	0.0349344978165939
YDR331W	0	0	0.0348964013086151
YJL066C	0	1	0.0348964013086151
YLR413W	0	1	0.0348964013086151
YKL056C	0	0	0.0348583877995643
YER048W-A	0	0	0.0348204570184984
YFL062W	0	1	0.0348204570184984
YNR075W	0	0	0.0347826086956522
YDL188C	0	0	0.0347448425624321
YLR355C	0	0	0.03470715835141
YNL313C	0	0	0.0346695557963164
YMR217W	0	0	0.0346320346320346
YHR191C	0	0	0.0345945945945946
YBL032W	0	0	0.0345572354211663
YDL072C	0	1	0.0345572354211663
YJL010C	0	0	0.0345199568500539
YHL048W	0	0	0.0344827586206897
YFL018C	0	0	0.0344456404736276
YDR035W	0	0	0.0344086021505376
YER119C	0	0	0.0343716433941998
YLR293C	0	0	0.0343347639484979
YGL019W	0	0	0.0342979635584137
YOR228C	0	1	0.0342979635584137
YIL142W	0	0	0.0342612419700214
YBR034C	0	0	0.0342245989304813
YJR016C	0	0	0.0341880341880342
YHR010W	0	0	0.0341515474919957
YNR012W	0	0	0.0341151385927505
YAR008W	0	0	0.0340788072417465
YGL221C	0	1	0.0340788072417465
YFR024C-A	0	0	0.0340425531914894
YPR103W	0	0	0.0340063761955367
YDL130W	0	0	0.0339702760084926
YNL131W	0	0	0.0339342523860021
YKL211C	0	0	0.0338983050847458
YOR285W	0	1	0.0338983050847458
YDR046C	0	0	0.0338624338624339
YJL145W	0	0	0.0338266384778013
YMR308C	0	0	0.0337909186906019
YGL210W	0	0	0.0337552742616034
YOL008W	0	0	0.0337197049525817
YOR276W	0	0	0.0336842105263158
YOL093W	0	0	0.0336487907465825
YPR020W	0	0	0.0336134453781513
YDL193W	0	0	0.0335781741867786
YKR053C	0	0	0.0335429769392034
YLR290C	0	1	0.0335429769392034
YMR062C	0	0	0.0335078534031414
YDR065W	0	0	0.0334728033472803
YGL169W	0	0	0.0334378265412748
YGL255W	0	0	0.0334029227557411
YHR019C	0	0	0.0333680917622523
YLR075W	0	0	0.0333333333333333
YGL157W	0	1	0.0333333333333333
YLR447C	0	0	0.0332986472424558
YIR004W	0	0	0.0332640332640333
YER026C	0	0	0.0332294911734164
YHR108W	0	0	0.033195020746888
YJL151C	0	1	0.033195020746888
YBR031W	0	0	0.033160621761658
YAR018C	0	0	0.0331262939958592
YHL027W	0	0	0.0330920372285419
YNL123W	0	0	0.0330578512396694
YIL020C	0	0	0.0330237358101135
YLR193C	0	0	0.0329896907216495
YDR465C	0	0	0.0329557157569516
YHR141C	0	0	0.0329218106995885
YBR201W	0	0	0.0328879753340185
YGL008C	0	0	0.0328542094455852
YCL033C	0	0	0.0328205128205128
YNL186W	0	0	0.0327868852459016
YPR062W	0	0	0.0327533265097236
YKL006W	0	0	0.032719836400818
YBL011W	0	0	0.0326864147088866
YPR052C	0	0	0.0326530612244898
YBL016W	0	0	0.0326197757390418
YIL068C	0	0	0.0325865580448065
YAL067C	0	0	0.0325534079348932
YBR006W	0	0	0.032520325203252
YBL075C	0	0	0.0324873096446701
YAL064W	0	1	0.0324873096446701
YDR395W	0	0	0.0324543610547667
YML101C	0	1	0.0324543610547667
YOR212W	0	0	0.0324214792299899
YBR096W	0	1	0.0324214792299899
YBL006C	0	0	0.0323886639676113
YDL004W	0	0	0.032355915065723
YLR356W	0	1	0.032355915065723
YNL048W	0	0	0.0323232323232323
YLL034C	0	0	0.0322906155398587
YDR379C-A	0	1	0.0322906155398587
YPL203W	0	0	0.032258064516129
YML007C-A	0	1	0.032258064516129
YPL005W	0	0	0.0322255790533736
YAR042W	0	0	0.0321931589537223
YHR143W-A	0	0	0.0321608040201005
YHR202W	0	1	0.0321608040201005
YOR051C	0	1	0.0321608040201005
YLR002C	0	0	0.0321285140562249
YLR359W	0	0	0.0320962888665998
YBL020W	0	0	0.032064128256513
YKR070W	0	1	0.032064128256513
YML019W	0	0	0.032032032032032
YGR191W	0	0	0.032
YNL149C	0	0	0.031968031968032
YAR028W	0	1	0.031968031968032
YLR064W	0	1	0.031968031968032
YGR031W	0	1	0.031968031968032
YIL062C	0	0	0.031936127744511
YGL059W	0	1	0.031936127744511
YPL177C	0	0	0.0319042871385842
YKL128C	0	1	0.0319042871385842
YGR033C	0	0	0.0318725099601594
YJL068C	0	0	0.0318407960199005
YDR453C	0	0	0.0318091451292246
YAR068W	0	1	0.0318091451292246
YAR027W	0	1	0.0318091451292246
YOR271C	0	1	0.0318091451292246
YGR055W	0	0	0.0317775571002979
YJR044C	0	0	0.0317460317460317
YKL065C	0	1	0.0317460317460317
YJL062W-A	0	1	0.0317460317460317
YLR048W	0	0	0.0317145688800793
YJR132W	0	0	0.0316831683168317
YGR124W	0	0	0.0316518298714144
YDL168W	0	0	0.0316205533596838
YKR038C	0	0	0.0315893385982231
YDR212W	0	0	0.0315581854043393
YBL056W	0	0	0.0315270935960591
YBL004W	0	0	0.031496062992126
YAR020C	0	1	0.031496062992126
YMR276W	0	0	0.0314650934119961
YGL202W	0	0	0.031434184675835
YGR208W	0	0	0.0314033366045142
YDL150W	0	0	0.0313725490196078
YLR080W	0	0	0.0313418217433888
YGL198W	0	0	0.0313111545988258
YKL126W	0	0	0.0312805474095797
YNL287W	0	0	0.03125
YJL141C	0	0	0.031219512195122
YDL092W	0	0	0.0311890838206628
YLL023C	0	1	0.0311890838206628
YDR185C	0	1	0.0311890838206628
YBL039C	0	0	0.0311587147030185
YKL009W	0	0	0.0311284046692607
YBR083W	0	0	0.0310981535471331
YNR040W	0	1	0.0310981535471331
YBR106W	0	0	0.0310679611650485
YCL040W	0	0	0.0310378273520854
YLR158C	0	0	0.0310077519379845
YBR085W	0	0	0.0309777347531462
YKL069W	0	1	0.0309777347531462
YOR207C	0	0	0.0309477756286267
YER170W	0	0	0.0309178743961353
YDR380W	0	0	0.0308880308880309
YBL017C	0	0	0.0308582449373192
YNL074C	0	0	0.0308285163776493
YGL018C	0	0	0.0307988450433109
YER048C	0	1	0.0307988450433109
YDL083C	0	0	0.0307692307692308
YGL119W	0	0	0.0307396733909702
YCL017C	0	0	0.0307101727447217
YDR023W	0	0	0.0306807286673058
YOR355W	0	0	0.0306513409961686
YGL234W	0	0	0.030622009569378
YDL125C	0	0	0.0305927342256214
YAR029W	0	1	0.0305927342256214
YAR023C	0	1	0.0305927342256214
YIL099W	0	0	0.0305635148042025
YLR160C	0	0	0.0305343511450382
YHR104W	0	0	0.0305052430886559
YIL114C	0	0	0.0304761904761905
YOR245C	0	0	0.0304471931493815
YPR003C	0	1	0.0304471931493815
YBR139W	0	0	0.0304182509505703
YHR107C	0	0	0.0303893637226971
YBL047C	0	0	0.0303605313092979
YOL140W	0	0	0.0303317535545024
YLR028C	0	0	0.0303030303030303
YBL009W	0	0	0.0302743614001892
YDL055C	0	0	0.0302457466918715
YDL104C	0	1	0.0302457466918715
YIL069C	0	0	0.0302171860245515
YER182W	0	1	0.0302171860245515
YHR032W	0	1	0.0302171860245515
YBR029C	0	0	0.030188679245283
YPR190C	0	0	0.0301602262016965
YFL022C	0	0	0.0301318267419962
YBR086C	0	0	0.0301034807149577
YIL016W	0	0	0.0300751879699248
YAR064W	0	1	0.0300751879699248
YDL006W	0	0	0.0300469483568075
YBL008W	0	0	0.0300187617260788
YBL022C	0	0	0.0299906279287723
YOL109W	0	0	0.0299625468164794
YBR296C	0	0	0.0299345182413471
YBL024W	0	0	0.0299065420560748
YBL013W	0	0	0.0298786181139122
YHR138C	0	0	0.0298507462686567
YHR049W	0	1	0.0298507462686567
YBR126C	0	0	0.0298229263746505
YBR010W	0	0	0.0297951582867784
YKL016C	0	0	0.0297674418604651
YPL109C	0	1	0.0297674418604651
YCR057C	0	0	0.0297397769516729
YBL023C	0	0	0.0297121634168988
YEL071W	0	0	0.0296846011131725
YBL091C	0	0	0.0296570898980538
YHL001W	0	0	0.0296296296296296
YPL211W	0	0	0.0296022201665125
YDR268W	0	0	0.0295748613678373
YBL036C	0	0	0.0295475530932595
YBR037C	0	0	0.029520295202952
YDR047W	0	0	0.0294930875576037
YMR302C	0	0	0.0294659300184162
YMR061W	0	0	0.0294388224471021
YMR101C	0	0	0.0294117647058824
YDR086C	0	0	0.0293847566574839
YBL059W	0	1	0.0293847566574839
YBL042C	0	0	0.0293577981651376
YFR049W	0	0	0.0293308890925756
YER074W	0	0	0.0293040293040293
YBL018C	0	0	0.0292772186642269
YCL043C	0	0	0.0292504570383912
YDR341C	0	0	0.0292237442922374
YPL072W	0	0	0.0291970802919708
YDR432W	0	0	0.0291704649042844
YDL027C	0	1	0.0291704649042844
YHR087W	0	0	0.029143897996357
YBR109C	0	0	0.0291173794358508
YNL066W	0	0	0.0290909090909091
YNR002C	0	0	0.0290644868301544
YBL014C	0	0	0.029038112522686
YKR094C	0	0	0.029011786038078
YOR079C	0	0	0.0289855072463768
YDR098C	0	0	0.0289592760180995
YOR130C	0	0	0.0289330922242315
YML105C	0	0	0.028906955736224
YCR011C	0	0	0.0288808664259928
YBL037W	0	0	0.0288548241659152
YGR118W	0	0	0.0288288288288288
YNR032W	0	0	0.0288028802880288
YNR060W	0	0	0.0287769784172662
YBL019W	0	0	0.0287511230907457
YDR170C	0	0	0.0287253141831239
YBR025C	0	0	0.0286995515695067
YJR111C	0	1	0.0286995515695067
YBR068C	0	0	0.028673835125448
YGR015C	0	1	0.028673835125448
YMR209C	0	1	0.028673835125448
YBR185C	0	0	0.0286481647269472
YBL021C	0	0	0.0286225402504472
YJR076C	0	0	0.0285969615728329
YMR252C	0	1	0.0285969615728329
YML082W	0	0	0.0285714285714286
YHR003C	0	1	0.0285714285714286
YBL101C	0	0	0.0285459411239964
YDR388W	0	0	0.0285204991087344
YIL109C	0	0	0.0284951024042743
YHR025W	0	0	0.0284697508896797
YLR142W	0	0	0.0284444444444444
YLR150W	0	0	0.0284191829484902
YDR219C	0	0	0.028393966282165
YDL121C	0	1	0.028393966282165
YOL092W	0	1	0.028393966282165
YNR053C	0	0	0.0283687943262411
YBL035C	0	0	0.0283436669619132
YDR002W	0	0	0.0283185840707965
YOL155C	0	0	0.0282935455349248
YJL091C	0	0	0.0282685512367491
YDL232W	0	0	0.028243601059135
YJL172W	0	0	0.0282186948853616
YDL231C	0	0	0.0281938325991189
YFR055W	0	0	0.028169014084507
YOR321W	0	0	0.0281442392260334
YPL031C	0	0	0.0281195079086116
YDR511W	0	0	0.0280948200175593
YNL162W	0	0	0.0280701754385965
YKL193C	0	0	0.028045574057844
YLR248W	0	0	0.0280210157618214
YGR278W	0	0	0.0279965004374453
YCR051W	0	1	0.0279965004374453
YBL010C	0	1	0.0279965004374453
YBR072W	0	0	0.027972027972028
YDR481C	0	0	0.0279475982532751
YIR041W	0	0	0.0279232111692845
YNL209W	0	0	0.027898866608544
YNL211C	0	1	0.027898866608544
YCL038C	0	0	0.0278745644599303
YOR301W	0	0	0.0278503046127067
YCR036W	0	0	0.0278260869565217
YIL098C	0	0	0.0278019113814075
YJR062C	0	0	0.0277777777777778
YBR214W	0	0	0.0277536860364267
YLR441C	0	0	0.0277296360485269
YLR264W	0	0	0.0277056277056277
YKL134C	0	0	0.027681660899654
YBL027W	0	0	0.0276577355229041
YHR068W	0	0	0.0276338514680484
YPR065W	0	0	0.0276100086281277
YDL119C	0	0	0.0275862068965517
YDR197W	0	0	0.0275624461670973
YMR143W	0	0	0.0275387263339071
YJR034W	0	0	0.0275150472914875
YBL051C	0	0	0.0274914089347079
YOR171C	0	0	0.0274678111587983
YER069W	0	0	0.0274442538593482
YML123C	0	0	0.0274207369323051
YLL024C	0	0	0.0273972602739726
YOL039W	0	0	0.0273738237810094
YLL021W	0	0	0.0273504273504274
YJR007W	0	0	0.0273270708795901
YBR038W	0	0	0.0273037542662116
YDR272W	0	0	0.0272804774083546
YBL026W	0	0	0.0272572402044293
YGL219C	0	0	0.0272340425531915
YBL082C	0	0	0.0272108843537415
YOR057W	0	0	0.0271877655055225
YBL028C	0	0	0.0271646859083192
YLR370C	0	0	0.0271416454622561
YNL218W	0	0	0.0271186440677966
YLR061W	0	0	0.0270956816257409
YKL218C	0	0	0.027072758037225
YNL253W	0	0	0.0270498732037194
YBL025W	0	0	0.027027027027027
YLR246W	0	0	0.0270042194092827
YJL071W	0	0	0.0269814502529511
YGL080W	0	1	0.0269814502529511
YOL042W	0	1	0.0269814502529511
YFL030W	0	0	0.0269587194608256
YBL068W	0	0	0.0269360269360269
YNL083W	0	0	0.0269133725820017
YBR017C	0	0	0.026890756302521
YHR036W	0	0	0.0268681780016793
YMR113W	0	0	0.0268456375838926
YKL213C	0	0	0.0268231349538977
YCR084C	0	0	0.0268006700167504
YOR254C	0	0	0.0267782426778243
YNR034W	0	0	0.0267558528428094
YNL305C	0	1	0.0267558528428094
YGL145W	0	0	0.0267335004177109
YML086C	0	0	0.0267111853088481
YGR147C	0	0	0.0266889074228524
YLR382C	0	0	0.0266666666666667
YJR147W	0	0	0.0266444629475437
YGL226W	0	1	0.0266444629475437
YBL106C	0	0	0.0266222961730449
YKL024C	0	0	0.0266001662510391
YJL133W	0	0	0.026578073089701
YDL107W	0	0	0.0265560165975104
YER014W	0	0	0.0265339966832504
YOR221C	0	0	0.0265120132560066
YGL206C	0	0	0.0264900662251656
YMR122W-A	0	1	0.0264900662251656
YML129C	0	0	0.0264681555004136
YIR037W	0	0	0.0264462809917355
YPR091C	0	1	0.0264462809917355
YHR193C	0	0	0.0264244426094137
YLR389C	0	0	0.0264026402640264
YPL131W	0	0	0.0263808738664468
YOR370C	0	0	0.0263591433278418
YGR101W	0	0	0.0263374485596708
YJR051W	0	0	0.0263157894736842
YEL054C	0	0	0.0262941659819228
YJR085C	0	1	0.0262941659819228
YGL137W	0	0	0.0262725779967159
YOL064C	0	0	0.0262510254306809
YJL130C	0	0	0.0262295081967213
YBR082C	0	0	0.0262080262080262
YER070W	0	0	0.0261865793780687
YPL256C	0	0	0.0261651676206051
YLR203C	0	0	0.0261437908496732
YML036W	0	0	0.0261224489795918
YER131W	0	0	0.0261011419249592
YLR155C	0	0	0.026079869600652
YCL018W	0	0	0.0260586319218241
YGR227W	0	0	0.0260374288039056
YBL034C	0	0	0.0260162601626016
YCL057W	0	0	0.0259951259138911
YBL057C	0	0	0.025974025974026
YHR169W	0	0	0.0259529602595296
YDR263C	0	0	0.0259319286871961
YPL160W	0	0	0.0259109311740891
YPR147C	0	1	0.0259109311740891
YGL186C	0	0	0.0258899676375405
YNL069C	0	0	0.0258690379951496
YHR074W	0	0	0.0258481421647819
YLR448W	0	0	0.0258272800645682
YJR077C	0	0	0.0258064516129032
YDR541C	0	1	0.0258064516129032
YLR291C	0	0	0.0257856567284448
YBR218C	0	0	0.0257648953301127
YGR256W	0	0	0.0257441673370877
YPR149W	0	0	0.0257234726688103
YNL073W	0	0	0.0257028112449799
YGL037C	0	0	0.0256821829855538
YBR140C	0	0	0.0256615878107458
YLR303W	0	0	0.0256410256410256
YBR043C	0	0	0.0256204963971177
YNL090W	0	0	0.0256
YMR250W	0	0	0.0255795363709033
YBL072C	0	0	0.0255591054313099
YKL140W	0	0	0.0255387071029529
YKL109W	0	0	0.025518341307815
YBR004C	0	0	0.0254980079681275
YBL029W	0	1	0.0254980079681275
YBR187W	0	1	0.0254980079681275
YPR138C	0	0	0.0254777070063694
YLR328W	0	0	0.0254574383452665
YHL033C	0	0	0.0254372019077901
YOL049W	0	0	0.0254169976171565
YOR201C	0	0	0.0253968253968254
YDL171C	0	0	0.0253766851704996
YKL208W	0	0	0.0253565768621236
YKL156W	0	0	0.0253365003958828
YBL038W	0	0	0.0253164556962025
YOR173W	0	0	0.025296442687747
YBR208C	0	0	0.0252764612954186
YGR028W	0	0	0.0252565114443567
YHR100C	0	1	0.0252565114443567
YGR094W	0	0	0.0252365930599369
YOR027W	0	0	0.0252167060677699
YGR148C	0	0	0.0251968503937008
YBR117C	0	0	0.025177025963808
YLL014W	0	1	0.025177025963808
YML073C	0	0	0.0251572327044025
YOR085W	0	0	0.0251374705420267
YDR497C	0	0	0.0251177394034537
YBL095W	0	1	0.0251177394034537
YGL123W	0	0	0.0250980392156863
YPR199C	0	0	0.0250783699059561
YCL028W	0	1	0.0250783699059561
YJL078C	0	1	0.0250783699059561
YPR061C	0	1	0.0250783699059561
YMR011W	0	0	0.0250587314017228
YLR167W	0	0	0.0250391236306729
YML026C	0	0	0.0250195465207193
YMR083W	0	0	0.025
YOR092W	0	0	0.0249804839968774
YBR207W	0	0	0.0249609984399376
YGR085C	0	0	0.0249415432579891
YKL004W	0	0	0.0249221183800623
YKL055C	0	0	0.0249027237354086
YOR354C	0	0	0.0248833592534992
YBL055C	0	0	0.0248640248640249
YMR228W	0	0	0.0248447204968944
YHR081W	0	0	0.0248254460822343
YBL076C	0	0	0.0248062015503876
YDR398W	0	0	0.0247869868319132
YGL048C	0	0	0.0247678018575851
YJL177W	0	0	0.0247486465583913
YEL029C	0	0	0.0247295208655332
YMR020W	0	0	0.0247104247104247
YMR169C	0	0	0.0246913580246914
YLR197W	0	0	0.0246723207401696
YDR144C	0	0	0.024653312788906
YOR147W	0	0	0.0246343341031563
YBR203W	0	0	0.0246153846153846
YGL144C	0	0	0.0245964642582629
YBR299W	0	0	0.0245775729646697
YFL046W	0	1	0.0245775729646697
YJL105W	0	1	0.0245775729646697
YOR303W	0	0	0.0245587106676899
YLR449W	0	0	0.0245398773006135
YDL142C	0	0	0.0245210727969349
YOL029C	0	1	0.0245210727969349
YHL008C	0	1	0.0245210727969349
YJR094W-A	0	0	0.0245022970903522
YBL046W	0	0	0.0244835501147666
YJR019C	0	0	0.0244648318042813
YBL061C	0	0	0.0244461420932009
YNL067W	0	0	0.0244274809160305
YBL054W	0	0	0.0244088482074752
YOR036W	0	0	0.024390243902439
YBL031W	0	1	0.024390243902439
YGR037C	0	0	0.0243716679360244
YBR001C	0	0	0.0243531202435312
YBR118W	0	0	0.0243346007604563
YBR059C	0	0	0.0243161094224924
YLR295C	0	0	0.0242976461655277
YER078C	0	0	0.0242792109256449
YBR171W	0	0	0.0242608036391205
YKL181W	0	0	0.0242424242424242
YOR031W	0	0	0.024224072672218
YBL069W	0	0	0.0242057488653555
YER060W	0	1	0.0242057488653555
YKL154W	0	0	0.0241874527588813
YBR003W	0	0	0.0241691842900302
YMR271C	0	0	0.0241509433962264
YJR099W	0	0	0.024132730015083
YLR074C	0	0	0.0241145440844009
YLR083C	0	1	0.0241145440844009
YCL067C	0	0	0.0240963855421687
YGL256W	0	0	0.0240782543265613
YNL056W	0	1	0.0240782543265613
YDR452W	0	0	0.0240601503759399
YBL052C	0	0	0.0240420736288505
YMR146C	0	0	0.024024024024024
YJL143W	0	0	0.0240060015003751
YPR067W	0	0	0.0239880059970015
YKL120W	0	0	0.0239700374531835
YLR429W	0	0	0.0239520958083832
YEL012W	0	0	0.0239341810022438
YOL040C	0	0	0.0239162929745889
YGR082W	0	0	0.023898431665422
YGR214W	0	0	0.0238805970149254
YPL220W	0	0	0.0238627889634601
YNL093W	0	0	0.0238450074515648
YNL071W	0	0	0.0238272524199553
YOR131C	0	1	0.0238272524199553
YLL061W	0	0	0.0238095238095238
YML080W	0	0	0.0237918215613383
YGR132C	0	0	0.0237741456166419
YOR196C	0	0	0.0237564959168523
YNL204C	0	0	0.0237388724035608
YMR310C	0	0	0.0237212750185322
YNL010W	0	1	0.0237212750185322
YFL010W-A	0	0	0.0237037037037037
YPL188W	0	0	0.0236861584011843
YLR466W	0	0	0.0236686390532544
YCR088W	0	0	0.0236511456023651
YKL026C	0	0	0.0236336779911374
YLR251W	0	0	0.0236162361623616
YMR064W	0	0	0.023598820058997
YOR334W	0	0	0.023581429624171
YGR209C	0	0	0.0235640648011782
YLR146C	0	0	0.0235467255334805
YMR093W	0	0	0.0235294117647059
YFR003C	0	0	0.0235121234386481
YER163C	0	1	0.0235121234386481
YJL012C	0	0	0.0234948604992658
YOR022C	0	1	0.0234948604992658
YIL033C	0	0	0.0234776228906823
YOR361C	0	0	0.0234604105571848
YPR047W	0	0	0.0234432234432234
YMR115W	0	1	0.0234432234432234
YBR092C	0	0	0.0234260614934114
YCR073W-A	0	0	0.0234089246525238
YCR090C	0	1	0.0234089246525238
YBL063W	0	0	0.0233918128654971
YJR100C	0	1	0.0233918128654971
YER089C	0	0	0.0233747260774288
YDL045W-A	0	0	0.0233576642335766
YJL102W	0	0	0.0233406272793581
YOR125C	0	0	0.0233236151603499
YBR169C	0	0	0.023306627822287
YKR065C	0	0	0.0232896652110626
YMR116C	0	0	0.0232727272727273
YDR311W	0	0	0.0232558139534884
YPL090C	0	0	0.0232389251997095
YDL024C	0	0	0.02322206095791
YBL080C	0	0	0.0232052211747643
YBL085W	0	0	0.0231884057971014
YPL230W	0	1	0.0231884057971014
YBR212W	0	0	0.0231716147719044
YLR139C	0	0	0.0231548480463097
YPR139C	0	0	0.0231381055676067
YGR233C	0	0	0.023121387283237
YDR167W	0	0	0.0231046931407942
YMR300C	0	0	0.0230880230880231
YBR265W	0	0	0.023071377072819
YBR024W	0	0	0.0230547550432277
YHR016C	0	0	0.0230381569474442
YPL002C	0	0	0.023021582733813
YGR200C	0	0	0.0230050323508267
YIR024C	0	1	0.0230050323508267
YJR145C	0	0	0.0229885057471264
YBR205W	0	0	0.0229720028715004
YHR113W	0	0	0.0229555236728838
YCR010C	0	0	0.0229390681003584
YGL100W	0	0	0.0229226361031519
YDL143W	0	0	0.0229062276306371
YER025W	0	0	0.0228898426323319
YFR051C	0	0	0.0228734810578985
YML079W	0	1	0.0228734810578985
YML057W	0	0	0.0228571428571429
YGR172C	0	0	0.0228408279800143
YBL081W	0	1	0.0228408279800143
YOR054C	0	0	0.0228245363766049
YAL068C	0	0	0.022808267997149
YHR011W	0	0	0.0227920227920228
YKL183W	0	1	0.0227920227920228
YLR253W	0	1	0.0227920227920228
YOR347C	0	0	0.0227758007117438
YPL037C	0	0	0.0227596017069701
YBR112C	0	0	0.0227434257285004
YBL044W	0	1	0.0227434257285004
YJL171C	0	1	0.0227434257285004
YKL184W	0	0	0.0227272727272727
YBR161W	0	0	0.0227111426543648
YCL034W	0	0	0.0226950354609929
YMR194W	0	0	0.0226789510985117
YPL283C	0	0	0.0226628895184136
YBL074C	0	0	0.0226468506723284
YCR097W	0	0	0.0226308345120226
YPL245W	0	1	0.0226308345120226
YFL038C	0	0	0.0226148409893993
YPL123C	0	0	0.0225988700564972
YBR273C	0	0	0.0225829216654905
YCR083W	0	0	0.0225669957686883
YDR137W	0	0	0.0225510923185342
YBL049W	0	1	0.0225510923185342
YPL079W	0	0	0.0225352112676056
YER007C-A	0	0	0.0225193525686137
YGL156W	0	0	0.0225035161744023
YLR216C	0	0	0.022487702037948
YOR286W	0	1	0.022487702037948
YBL084C	0	0	0.0224719101123595
YGR221C	0	0	0.0224561403508772
YBL093C	0	0	0.0224403927068724
YDR316W	0	1	0.0224403927068724
YLR286C	0	0	0.0224246671338472
YOR198C	0	0	0.0224089635854342
YNL160W	0	0	0.0223932820153954
YDR487C	0	0	0.0223776223776224
YMR286W	0	0	0.0223619846261356
YBR263W	0	0	0.0223463687150838
YLR411W	0	0	0.0223307745987439
YKR086W	0	0	0.0223152022315202
YFR031C-A	0	0	0.0222996515679443
YJL212C	0	0	0.0222841225626741
YDR538W	0	0	0.0222686151704941
YML001W	0	0	0.0222531293463143
YNL312W	0	0	0.0222376650451703
YLR283W	0	1	0.0222376650451703
YNL194C	0	0	0.0222222222222222
YBR280C	0	0	0.022206800832755
YBR256C	0	0	0.0221914008321775
YML110C	0	0	0.0221760221760222
YOL096C	0	0	0.0221606648199446
YBR019C	0	0	0.0221453287197232
YIL003W	0	0	0.0221300138312586
YOR315W	0	0	0.0221147201105736
YOR369C	0	0	0.0220994475138122
YMR241W	0	0	0.0220841959972395
YPL196W	0	0	0.0220689655172414
YLR042C	0	1	0.0220689655172414
YBL088C	0	0	0.0220537560303239
YPR010C	0	0	0.0220385674931129
YOR341W	0	0	0.0220233998623537
YIL008W	0	0	0.0220082530949106
YPL030W	0	1	0.0220082530949106
YOR237W	0	0	0.0219931271477663
YBR287W	0	1	0.0219931271477663
YKR039W	0	0	0.021978021978022
YLR285W	0	0	0.0219629375428964
YPL023C	0	0	0.0219478737997256
YBR018C	0	0	0.021932830705963
YDR539W	0	1	0.021932830705963
YMR072W	0	0	0.0219178082191781
YNR044W	0	0	0.0219028062970568
YBR222C	0	1	0.0219028062970568
YJL139C	0	0	0.0218878248974008
YBR009C	0	0	0.0218728639781271
YPL104W	0	0	0.0218579234972678
YMR120C	0	0	0.0218430034129693
YOR206W	0	0	0.0218281036834925
YDR486C	0	0	0.021813224267212
YHR123W	0	0	0.0217983651226158
YPL192C	0	0	0.021783526208305
YBR189W	0	0	0.0217687074829932
YJR070C	0	0	0.0217539089055065
YHR079C-A	0	0	0.0217391304347826
YOR217W	0	0	0.021724372029871
YJL205C	0	0	0.0217096336499322
YLR337C	0	0	0.0216949152542373
YFL014W	0	0	0.021680216802168
YBR080C	0	0	0.021665538253216
YOL127W	0	0	0.0216508795669824
YBL089W	0	0	0.0216362407031778
YOR168W	0	0	0.0216216216216216
YNL049C	0	0	0.0216070222822417
YBR298C	0	0	0.0215924426450742
YOR007C	0	0	0.021577882670263
YJL110C	0	0	0.0215633423180593
YBL067C	0	1	0.0215633423180593
YLR133W	0	0	0.0215488215488215
YLR109W	0	0	0.0215343203230148
YBL060W	0	1	0.0215343203230148
YPR006C	0	0	0.0215198386012105
YGR159C	0	0	0.021505376344086
YKR095W-A	0	0	0.0214909335124244
YNL310C	0	0	0.0214765100671141
YBL090W	0	0	0.0214621059691482
YER190W	0	0	0.0214477211796247
YCR047C	0	0	0.0214333556597455
YPL106C	0	0	0.0214190093708166
YBR077C	0	0	0.0214046822742475
YNL339C	0	0	0.0213903743315508
YBR252W	0	0	0.021376085504342
YKR099W	0	0	0.0213618157543391
YPR011C	0	0	0.0213475650433622
YMR211W	0	0	0.0213333333333333
YDL235C	0	0	0.0213191205862758
YPL060W	0	0	0.0213049267643142
YNR015W	0	0	0.021290751829674
YJL201W	0	0	0.0212765957446809
YHL034C	0	0	0.0212624584717608
YHR063C	0	0	0.0212483399734396
YBR290W	0	0	0.0212342402123424
YIL167W	0	0	0.0212201591511936
YOL120C	0	0	0.0212060967528164
YPL271W	0	0	0.0211920529801325
YMR293C	0	0	0.0211780277961615
YNL255C	0	0	0.0211640211640212
YBL105C	0	0	0.0211500330469266
YFR047C	0	0	0.0211360634081902
YLR188W	0	0	0.0211221122112211
YMR035W	0	0	0.0211081794195251
YIL046W	0	0	0.021094264996704
YPL239W	0	0	0.0210803689064559
YGR080W	0	0	0.0210664911125741
YPL019C	0	0	0.0210526315789474
YGL257C	0	0	0.0210387902695595
YOR328W	0	0	0.0210249671484888
YFR041C	0	0	0.0210111621799081
YDR224C	0	0	0.020997375328084
YOL044W	0	0	0.020983606557377
YDR519W	0	1	0.020983606557377
YER020W	0	0	0.0209698558322412
YHR219W	0	1	0.0209698558322412
YEL066W	0	0	0.0209561231172233
YKR059W	0	0	0.0209424083769634
YDR041W	0	0	0.0209287115761936
YMR225C	0	0	0.0209150326797386
YBR008C	0	0	0.0209013716525147
YKL195W	0	0	0.02088772845953
YBR110W	0	0	0.0208741030658839
YBL097W	0	0	0.0208604954367666
YEL026W	0	0	0.0208469055374593
YFL017W-A	0	0	0.0208333333333333
YDR441C	0	1	0.0208333333333333
YDR036C	0	0	0.0208197787898504
YOR383C	0	0	0.0208062418725618
YDL137W	0	0	0.0207927225471085
YPR036W-A	0	0	0.0207792207792208
YBL103C	0	0	0.0207657365347177
YJR120W	0	0	0.0207522697795071
YBR213W	0	0	0.0207388204795852
YGR034W	0	0	0.0207253886010363
YGL232W	0	0	0.0207119741100324
YLR397C	0	0	0.0206985769728331
YHL032C	0	0	0.0206851971557854
YCL005W-A	0	0	0.020671834625323
YNL251C	0	0	0.0206584893479664
YPL270W	0	0	0.0206451612903226
YBR044C	0	0	0.0206318504190845
YNL316C	0	0	0.0206185567010309
YHR006W	0	0	0.0206052801030264
YNL169C	0	0	0.0205920205920206
YIL049W	0	0	0.0205787781350482
YIL105C	0	0	0.0205655526992288
YIL007C	0	0	0.0205523442517662
YBR021W	0	0	0.0205391527599487
YKL093W	0	0	0.0205259781911482
YDR313C	0	0	0.0205128205128205
YBR285W	0	1	0.0205128205128205
YJL164C	0	0	0.0204996796925048
YMR268C	0	0	0.0204865556978233
YPR017C	0	0	0.0204734484964811
YHR027C	0	0	0.020460358056266
YOL139C	0	0	0.0204472843450479
YDR368W	0	0	0.0204342273307791
YFR025C	0	0	0.0204211869814933
YOL121C	0	0	0.0204081632653061
YBR069C	0	0	0.0203951561504143
YCL064C	0	0	0.0203821656050955
YOL062C	0	0	0.0203691915977085
YDR430C	0	0	0.0203562340966921
YIL079C	0	0	0.0203432930705658
YHL014C	0	1	0.0203432930705658
YMR227C	0	0	0.0203303684879288
YPR051W	0	0	0.0203174603174603
YOR320C	0	0	0.0203045685279188
YOL052C-A	0	0	0.020291693088142
YIL055C	0	1	0.020291693088142
YPL048W	0	0	0.0202788339670469
YOR134W	0	0	0.0202659911336289
YEL043W	0	1	0.0202659911336289
YBR058C	0	0	0.020253164556962
YJL100W	0	0	0.0202403542061986
YJR064W	0	0	0.0202275600505689
YJL165C	0	0	0.0202147820593809
YGR257C	0	0	0.0202020202020202
YNR001C	0	0	0.0201892744479495
YGL017W	0	0	0.0201765447667087
YGR102C	0	1	0.0201765447667087
YPL129W	0	0	0.0201638311279143
YIL052C	0	0	0.0201511335012594
YBR104W	0	0	0.0201384518565135
YBR087W	0	0	0.020125786163522
YPL040C	0	0	0.0201131363922062
YDL066W	0	0	0.0201005025125628
YDR126W	0	0	0.0200878844946642
YJR003C	0	0	0.0200752823086575
YDR147W	0	0	0.0200626959247649
YLL066C	0	1	0.0200626959247649
YML069W	0	0	0.0200501253132832
YNR007C	0	0	0.0200375704445836
YCR004C	0	1	0.0200375704445836
YCR031C	0	0	0.0200250312891114
YML024W	0	0	0.0200125078173859
YOR234C	0	0	0.02
YER180C-A	0	0	0.0199875078076202
YOL108C	0	0	0.0199750312109863
YNL070W	0	0	0.0199625701809108
YHR208W	0	0	0.0199501246882793
YNL292W	0	0	0.0199376947040498
YBR210W	0	0	0.0199252801992528
YLR256W	0	0	0.0199128811449907
YJR054W	0	1	0.0199128811449907
YNL053W	0	0	0.0199004975124378
YBR093C	0	0	0.0198881292728403
YBR247C	0	0	0.0198757763975155
YML051W	0	0	0.0198634388578523
YIL021W	0	0	0.0198511166253102
YKL192C	0	0	0.0198388096714197
YER183C	0	0	0.0198265179677819
YMR281W	0	0	0.0198142414860681
YDL018C	0	0	0.0198019801980198
YMR139W	0	0	0.0197897340754484
YLR289W	0	1	0.0197897340754484
YOL082W	0	0	0.0197775030902349
YPL096C-A	0	0	0.0197652872143298
YCR024C-A	0	0	0.0197530864197531
YNL175C	0	0	0.0197409006785935
YDR471W	0	0	0.0197287299630086
YDR287W	0	0	0.0197165742452249
YHR021W-A	0	0	0.0197044334975369
YEL057C	0	0	0.0196923076923077
YIL023C	0	0	0.019680196801968
YMR142C	0	0	0.0196681007990166
YDR061W	0	1	0.0196681007990166
YHR028C	0	0	0.0196560196560197
YDR321W	0	0	0.0196439533456108
YLL017W	0	0	0.0196319018404908
YDL131W	0	0	0.0196198651134273
YBR020W	0	0	0.0196078431372549
YDR545W	0	0	0.0195958358848745
YBL086C	0	1	0.0195958358848745
YBR050C	0	0	0.0195838433292534
YER088C	0	0	0.0195718654434251
YPR102C	0	0	0.019559902200489
YPL107W	0	1	0.019559902200489
YMR066W	0	1	0.019559902200489
YOR215C	0	1	0.019559902200489
YML115C	0	0	0.0195479535736103
YER095W	0	0	0.0195360195360195
YPL145C	0	0	0.0195241000610128
YPL021W	0	0	0.0195121951219512
YKL100C	0	1	0.0195121951219512
YPL198W	0	0	0.0195003046922608
YLR195C	0	0	0.0194884287454324
YLR324W	0	0	0.0194765672550213
YGR125W	0	1	0.0194765672550213
YER125W	0	0	0.0194647201946472
YDR346C	0	0	0.0194528875379939
YBR181C	0	0	0.0194410692588092
YDR096W	0	0	0.0194292653309047
YPR185W	0	0	0.0194174757281553
YER165W	0	0	0.0194057004244997
YCR005C	0	0	0.0193939393939394
YNR074C	0	0	0.0193821926105391
YML111W	0	0	0.0193704600484262
YGR023W	0	0	0.0193587416817907
YML066C	0	0	0.0193470374848851
YOR040W	0	0	0.0193353474320242
YOR126C	0	0	0.0193236714975845
YDR296W	0	0	0.0193120096560048
YKL081W	0	0	0.0193003618817853
YIR016W	0	1	0.0193003618817853
YBR105C	0	0	0.0192887281494876
YPL091W	0	0	0.0192771084337349
YOR243C	0	0	0.0192655027092113
YGR054W	0	0	0.0192539109506619
YOR272W	0	0	0.0192423331328924
YHR033W	0	1	0.0192423331328924
YDR033W	0	1	0.0192423331328924
YGR288W	0	0	0.0192307692307692
YMR164C	0	0	0.0192192192192192
YHL015W	0	0	0.0192076830732293
YBR030W	0	0	0.0191961607678464
YMR191W	0	1	0.0191961607678464
YEL017C-A	0	0	0.0191846522781775
YER074W-A	0	0	0.0191731575793889
YBR162W-A	0	0	0.0191616766467066
YBR053C	0	1	0.0191616766467066
YBL104C	0	1	0.0191616766467066
YNL087W	0	1	0.0191616766467066
YOR120W	0	0	0.0191502094554159
YDR054C	0	0	0.0191387559808612
YHR195W	0	0	0.0191273161984459
YNL333W	0	0	0.019115890083632
YGL263W	0	1	0.019115890083632
YML121W	0	0	0.0191044776119403
YGL136C	0	0	0.0190930787589499
YBR070C	0	0	0.0190816935002982
YJR125C	0	0	0.0190703218116806
YOR034C	0	0	0.0190589636688505
YDL145C	0	0	0.019047619047619
YBR158W	0	0	0.0190362879238548
YCR039C	0	0	0.0190249702734839
YBR022W	0	0	0.0190136660724896
YMR181C	0	1	0.0190136660724896
YBR079C	0	0	0.0190023752969121
YLR157C	0	0	0.0189910979228487
YER055C	0	0	0.0189798339264531
YBR143C	0	0	0.018968583283936
YJR135W-A	0	0	0.018957345971564
YBR160W	0	0	0.0189461219656602
YDL082W	0	0	0.0189349112426036
Q0160	0	0	0.0189237137788291
YGL038C	0	0	0.0189125295508274
YLR367W	0	0	0.0189013585351447
YJR041C	0	0	0.0188902007083825
Q0070	0	0	0.0188790560471976
YBR007C	0	1	0.0188790560471976
YGL053W	0	0	0.0188679245283019
YDR385W	0	0	0.018856806128462
YER158C	0	1	0.018856806128462
YDR225W	0	0	0.0188457008244994
YHL018W	0	1	0.0188457008244994
YBL107C	0	1	0.0188457008244994
YOL114C	0	1	0.0188457008244994
YGR061C	0	0	0.0188346085932902
YOR087W	0	0	0.0188235294117647
YKL027W	0	1	0.0188235294117647
YOL113W	0	0	0.0188124632569077
YOR028C	0	0	0.0188014101057579
YLR137W	0	1	0.0188014101057579
YMR173W	0	0	0.0187903699354081
YBR076W	0	0	0.0187793427230047
YJL001W	0	0	0.0187683284457478
YBR040W	0	0	0.018757327080891
YPR200C	0	0	0.0187463386057411
YHL050C	0	1	0.0187463386057411
YHR198C	0	1	0.0187463386057411
YGR296W	0	0	0.0187353629976581
YDR025W	0	0	0.018724400234055
YKL219W	0	1	0.018724400234055
YGR223C	0	1	0.018724400234055
YFR006W	0	1	0.018724400234055
YIL009W	0	0	0.0187134502923977
YML025C	0	0	0.0187025131502046
YML091C	0	0	0.0186915887850467
YFR045W	0	0	0.0186806771745476
YLL045C	0	0	0.0186697782963827
YGR171C	0	0	0.0186588921282799
YDL064W	0	0	0.0186480186480186
YNL110C	0	0	0.0186371578334304
YDR265W	0	0	0.0186263096623981
YJR130C	0	0	0.0186154741128563
YPL130W	0	0	0.0186046511627907
YBR175W	0	0	0.0185938407902382
YOL001W	0	0	0.0185830429732869
YPL226W	0	0	0.0185722576900754
YJR161C	0	1	0.0185722576900754
YNR055C	0	0	0.0185614849187935
YBL113C	0	1	0.0185614849187935
YNR045W	0	0	0.0185507246376812
YBR135W	0	0	0.018539976825029
YNR032C-A	0	0	0.0185292414591778
YOR259C	0	0	0.0185185185185185
YBR084W	0	0	0.0185078079814922
YPL272C	0	1	0.0185078079814922
YPR204W	0	1	0.0185078079814922
YCL057C-A	0	1	0.0185078079814922
YGL229C	0	0	0.0184971098265896
YKL180W	0	0	0.0184864240323512
YER017C	0	0	0.0184757505773672
YBR255C-A	0	1	0.0184757505773672
YAL044W-A	0	1	0.0184757505773672
YGR199W	0	0	0.018465089440277
YDR381C-A	0	1	0.018465089440277
YCL001W-B	0	1	0.018465089440277
YDL159W-A	0	1	0.018465089440277
YGL258W-A	0	1	0.018465089440277
YFR012W-A	0	1	0.018465089440277
YJL052C-A	0	1	0.018465089440277
YKL106C-A	0	1	0.018465089440277
YLR099W-A	0	1	0.018465089440277
YOL086W-A	0	1	0.018465089440277
[truncated: 3,790 more rows]
