# Supplementary material for: Computationally Driven, Quantitative Experiments Discover Genes Required for Mitochondrial Biogenesis
Source: PLoS Genet. 2009 Mar 20;5(3):e1000407. doi: 10.1371/journal.pgen.1000407 (PMC2648979; doi:10.1371/journal.pgen.1000407)
Supplement: Dataset S2 — Top 100 novel ensemble predictions for additional yeast biological processes. A zip file containing 387 tab-delimited text files of the ensemble predictions for the indicated Gene Ontology Biological Process Term. (21.70 MB GZ) [file pgen.1000407.s013.gz › GO_0006696.txt]

ORF	AnnotatedToTerm?	Uncharacterized_04152007?	Precision
YHR190W	1	0	1.0
YGL001C	1	0	1.0
YMR015C	1	0	1.0
YGR060W	1	0	1.0
YER044C	1	0	1.0
YML075C	1	0	1.0
YHR072W	1	0	1.0
YLR056W	1	0	1.0
YPL028W	1	0	1.0
YML126C	1	0	1.0
YHR007C	1	0	1.0
YML008C	1	0	1.0
YMR208W	1	0	1.0
YNL280C	1	0	1.0
YJL167W	1	0	1.0
YLR153C	0	0	0.944444444444444
YNR043W	1	0	0.944444444444444
YMR220W	1	0	0.944444444444444
YNL111C	0	0	0.9
YLR100W	1	0	0.9
YEL034W	0	0	0.863636363636364
YMR202W	1	0	0.863636363636364
YHR039C	0	0	0.84
YPL117C	1	0	0.84
YGR175C	1	0	0.84
YLL012W	0	0	0.807692307692308
YGR049W	0	0	0.777777777777778
YJR047C	0	0	0.75
YDR502C	0	0	0.724137931034483
YMR134W	0	0	0.7
YGL055W	0	0	0.67741935483871
YMR272C	0	0	0.65625
YDL086W	0	1	0.65625
YGR234W	0	0	0.636363636363636
YMR009W	0	0	0.617647058823529
YJL048C	0	0	0.6
YNL156C	0	0	0.583333333333333
YEL039C	0	0	0.567567567567568
YKR046C	0	0	0.552631578947368
YJL196C	0	0	0.55
YGL012W	1	0	0.55
YMR145C	0	0	0.536585365853659
YJR048W	0	0	0.523809523809524
YLR050C	0	1	0.523809523809524
YLR205C	0	0	0.511627906976744
YHR183W	0	0	0.5
YOR065W	0	0	0.488888888888889
YBR183W	0	0	0.478260869565217
YLR044C	0	0	0.468085106382979
YNL052W	0	0	0.458333333333333
YEL024W	0	0	0.448979591836735
YML028W	0	0	0.44
YNR019W	0	0	0.431372549019608
YLR395C	0	0	0.423076923076923
YGR204W	0	0	0.415094339622642
YGR189C	0	0	0.407407407407407
YPL061W	0	0	0.4
YER141W	0	0	0.392857142857143
YFR044C	0	0	0.385964912280702
YGR266W	0	1	0.385964912280702
YOR122C	0	0	0.379310344827586
YDR233C	0	1	0.379310344827586
YGL160W	0	1	0.379310344827586
YLR180W	0	0	0.372881355932203
YGR235C	0	1	0.372881355932203
YER043C	0	0	0.366666666666667
YMR205C	0	0	0.360655737704918
YAL038W	0	0	0.354838709677419
YHR051W	0	0	0.349206349206349
YGR254W	0	0	0.34375
YMR221C	0	1	0.34375
YPR074C	0	0	0.338461538461538
YBR196C	0	0	0.333333333333333
YGL187C	0	0	0.328358208955224
YEL058W	0	0	0.323529411764706
YPR028W	0	0	0.318840579710145
YJR105W	0	0	0.315068493150685
YPL206C	0	0	0.315068493150685
YFR033C	0	0	0.315068493150685
YHR042W	1	0	0.315068493150685
YMR008C	0	0	0.310810810810811
YMR256C	0	0	0.306666666666667
YNL231C	0	0	0.302631578947368
YDR284C	0	0	0.298701298701299
YGL191W	0	0	0.294871794871795
YJR073C	0	0	0.291139240506329
YJL158C	0	0	0.2875
YBR127C	0	0	0.283950617283951
YPR128C	0	0	0.280487804878049
YMR243C	0	0	0.27710843373494
YLR231C	0	0	0.273809523809524
YGL253W	0	0	0.270588235294118
YGR183C	0	0	0.267441860465116
YER083C	0	0	0.264367816091954
YMR226C	0	0	0.261363636363636
YER003C	0	0	0.260416666666667
YMR099C	0	0	0.260416666666667
YCR034W	0	0	0.260416666666667
YHR001W-A	0	0	0.260416666666667
YIL041W	0	1	0.260416666666667
YPR176C	0	0	0.260416666666667
YPR191W	0	0	0.260416666666667
YLR450W	1	0	0.260416666666667
YPL170W	1	0	0.260416666666667
YCR002C	0	0	0.257731958762887
YBR286W	0	0	0.255102040816327
YER091C	0	0	0.252525252525253
YER145C	0	0	0.25
YCR012W	0	0	0.247524752475248
YFL039C	0	0	0.245098039215686
YDL174C	0	0	0.242718446601942
YNL322C	0	0	0.240384615384615
YER023W	0	0	0.238095238095238
YMR022W	0	0	0.235849056603774
YMR246W	0	0	0.233644859813084
YMR264W	0	0	0.231481481481481
YMR123W	0	0	0.229357798165138
YHR174W	0	0	0.227272727272727
YJL052W	0	0	0.225225225225225
YJR009C	0	0	0.223214285714286
YOR270C	0	0	0.221238938053097
YOR246C	0	1	0.221238938053097
YDL126C	0	0	0.219298245614035
YJL060W	0	0	0.217391304347826
YBR145W	0	0	0.21551724137931
YMR149W	0	0	0.213675213675214
YJL002C	0	0	0.211864406779661
YMR150C	0	0	0.210084033613445
YNR018W	0	1	0.210084033613445
YMR238W	0	0	0.208333333333333
YDR492W	0	0	0.206611570247934
YMR070W	0	0	0.204918032786885
YKL060C	0	0	0.203252032520325
YDR297W	0	0	0.201612903225806
YBL030C	0	0	0.2
YGL040C	0	0	0.198412698412698
YLR459W	0	0	0.196850393700787
YJR139C	0	0	0.1953125
YEL002C	0	0	0.193798449612403
YBL045C	0	0	0.192307692307692
YKL212W	0	0	0.190839694656489
YOR153W	0	0	0.189393939393939
YLR038C	0	0	0.18796992481203
YLR027C	0	0	0.186567164179104
YJR121W	0	0	0.185185185185185
YBR067C	0	0	0.183823529411765
YPR154W	0	0	0.182481751824818
YGL225W	0	0	0.181159420289855
YOR070C	0	0	0.179856115107914
YOL101C	0	0	0.178571428571429
YKL182W	0	0	0.177304964539007
YLR354C	0	0	0.176056338028169
YHR045W	0	1	0.176056338028169
YBR014C	0	1	0.176056338028169
YEL031W	0	0	0.174825174825175
YDR275W	0	1	0.174825174825175
YDR213W	0	0	0.173611111111111
YNL219C	0	0	0.172413793103448
YJR143C	0	0	0.171232876712329
YMR296C	0	0	0.170068027210884
YOL013C	0	0	0.168918918918919
YLR207W	0	0	0.167785234899329
YOL086C	0	0	0.166666666666667
YOR097C	0	1	0.166666666666667
YML058W	0	0	0.165562913907285
YHR030C	0	0	0.164473684210526
YPR073C	0	0	0.163398692810458
YGL084C	0	0	0.162337662337662
YDR529C	0	0	0.161290322580645
YLR228C	0	0	0.16025641025641
YBR041W	0	0	0.159235668789809
YMR307W	0	0	0.158227848101266
YHR008C	0	0	0.157232704402516
YOL059W	0	0	0.15625
YOL030W	0	1	0.15625
YER011W	0	0	0.15527950310559
YPL231W	0	0	0.154320987654321
YGL013C	0	0	0.153374233128834
YKL051W	0	0	0.152439024390244
YOR377W	0	0	0.151515151515152
YJR015W	0	1	0.151515151515152
YHR216W	0	0	0.150602409638554
YKL096W	0	0	0.149700598802395
YIL043C	0	0	0.148809523809524
YLR372W	0	0	0.14792899408284
YOL002C	0	0	0.147058823529412
YCR094W	0	0	0.146198830409357
YAL016W	0	0	0.145348837209302
YOR230W	0	0	0.144508670520231
YGR260W	0	0	0.14367816091954
YMR274C	0	0	0.142857142857143
YNL263C	0	0	0.142045454545455
YGL020C	0	0	0.141242937853107
YJL026W	0	0	0.140449438202247
YML013W	0	0	0.139784946236559
YOR275C	0	0	0.139784946236559
YNL119W	0	0	0.139784946236559
YGR192C	0	0	0.139784946236559
YBR177C	0	0	0.139784946236559
YNL037C	0	0	0.139784946236559
YLL031C	0	0	0.139784946236559
YKL150W	1	0	0.139784946236559
YDL128W	0	0	0.13903743315508
YML120C	0	0	0.138297872340426
YNL265C	0	0	0.137566137566138
YMR200W	0	0	0.136842105263158
YBR162C	0	0	0.136125654450262
YPR036W	0	0	0.135416666666667
YNL301C	0	0	0.134715025906736
YDR196C	0	0	0.134020618556701
YGR177C	0	0	0.133333333333333
YEL017W	0	0	0.13265306122449
YOR175C	0	1	0.13265306122449
YBR036C	0	0	0.131979695431472
YNL055C	0	0	0.131313131313131
YGL077C	0	0	0.130653266331658
YPL051W	0	0	0.13
YGR038W	0	0	0.129353233830846
YMR110C	0	0	0.128712871287129
YHR012W	0	0	0.12807881773399
YHR133C	0	0	0.127450980392157
YJR065C	0	0	0.126829268292683
YPR016C	0	0	0.12621359223301
YJL183W	0	0	0.1256038647343
YOR067C	0	0	0.125
YDR178W	0	0	0.124401913875598
YGL231C	0	1	0.124401913875598
YGR202C	0	0	0.123809523809524
YLR242C	0	0	0.123222748815166
YGL039W	0	0	0.122641509433962
YAL040C	0	0	0.122065727699531
YER031C	0	0	0.121495327102804
YHR163W	0	0	0.12093023255814
YMR079W	0	0	0.12037037037037
YDL207W	0	0	0.119815668202765
YDL029W	0	0	0.119266055045872
YMR006C	0	0	0.118721461187215
YMR251W-A	0	0	0.118181818181818
YGL161C	0	0	0.117647058823529
YKR020W	0	0	0.117117117117117
YBR039W	0	0	0.116591928251121
YCR053W	0	0	0.116071428571429
YML107C	0	0	0.115555555555556
YKL148C	0	0	0.115044247787611
YNL291C	0	0	0.114537444933921
YJL159W	0	0	0.114035087719298
YGL247W	0	0	0.11353711790393
YJL117W	0	0	0.11304347826087
YHR070W	0	0	0.112554112554113
YPL076W	0	0	0.112068965517241
YKL035W	0	0	0.111587982832618
YDL089W	0	1	0.111587982832618
YMR215W	0	1	0.111587982832618
YPL207W	0	1	0.111587982832618
YDR458C	0	1	0.111587982832618
YPR174C	0	1	0.111587982832618
YDL132W	0	0	0.111111111111111
YPR165W	0	0	0.11063829787234
YMR119W	0	0	0.110169491525424
YNL307C	0	0	0.109704641350211
YIL039W	0	0	0.109243697478992
YIR033W	0	0	0.108786610878661
YPR089W	0	1	0.108786610878661
YDL212W	0	0	0.108333333333333
YER004W	0	1	0.108333333333333
YML127W	0	0	0.107883817427386
YPL225W	0	1	0.107883817427386
YML078W	0	0	0.107438016528926
YML048W	0	0	0.106995884773663
YPL232W	0	0	0.10655737704918
YNL181W	0	1	0.10655737704918
YOL061W	0	0	0.106122448979592
YFL005W	0	0	0.105691056910569
YMR275C	0	0	0.105263157894737
YLR300W	0	0	0.104838709677419
YJL062W	0	0	0.104417670682731
YML125C	0	0	0.104
YGL026C	0	0	0.103585657370518
YEL027W	0	0	0.103174603174603
YNL135C	0	0	0.102766798418972
YKR001C	0	0	0.102362204724409
YJR104C	0	0	0.101960784313725
YIL124W	0	0	0.1015625
YKL122C	0	0	0.101167315175097
YAL012W	0	0	0.10077519379845
YNL323W	0	0	0.1003861003861
YDL015C	0	0	0.1
YKL125W	0	0	0.0996168582375479
YLR351C	0	1	0.0996168582375479
YBR016W	0	0	0.099236641221374
YDR349C	0	1	0.099236641221374
YGR185C	0	0	0.0988593155893536
YAL005C	0	0	0.0984848484848485
YER107C	0	0	0.0981132075471698
YAL003W	0	0	0.0977443609022556
YGR157W	0	0	0.0973782771535581
YKL094W	0	1	0.0973782771535581
YDR483W	0	0	0.0970149253731343
YCL005W	0	1	0.0970149253731343
YGR240C	0	0	0.0966542750929368
YML054C	0	0	0.0962962962962963
YNR016C	0	0	0.0959409594095941
YLL018C	0	0	0.0955882352941176
YAL049C	0	1	0.0955882352941176
YLR342W	0	0	0.0952380952380952
YDL155W	0	0	0.0948905109489051
YBR159W	0	0	0.0945454545454545
YOR317W	0	0	0.0942028985507246
YPL020C	0	0	0.0938628158844765
YNL008C	0	0	0.0935251798561151
YBR283C	0	0	0.0931899641577061
YML034W	0	0	0.0928571428571429
YOR142W	0	0	0.0925266903914591
YDR050C	0	0	0.0921985815602837
YDR508C	0	0	0.0918727915194346
YPR033C	0	0	0.0915492957746479
YKL119C	0	0	0.0912280701754386
YLR262C	0	0	0.0909090909090909
YJR117W	0	0	0.0905923344947735
YKR089C	0	0	0.0902777777777778
YDL078C	0	0	0.0899653979238754
YBR243C	0	0	0.0896551724137931
YHR043C	0	0	0.0893470790378007
YDR062W	0	0	0.089041095890411
YGR279C	0	0	0.0887372013651877
YPL154C	0	0	0.0884353741496599
YGL098W	0	0	0.088135593220339
YLR196W	0	0	0.0878378378378378
YLR113W	0	0	0.0875420875420875
YML031W	0	0	0.087248322147651
YHR128W	0	0	0.0869565217391304
YPR035W	0	0	0.0866666666666667
YGR155W	0	0	0.0863787375415282
YDR270W	0	0	0.0860927152317881
YCR017C	0	0	0.0858085808580858
YMR153W	0	0	0.0855263157894737
YLR335W	0	0	0.0852459016393443
YDR510W	0	0	0.0849673202614379
YDL236W	0	0	0.0846905537459283
YML070W	0	0	0.0844155844155844
YML012W	0	0	0.0841423948220065
YHR215W	0	1	0.0841423948220065
YNL239W	0	0	0.0838709677419355
YMR313C	0	0	0.0836012861736334
YJR075W	0	0	0.0833333333333333
YLR355C	0	0	0.0830670926517572
YKL186C	0	0	0.0828025477707006
YHR132C	0	0	0.0825396825396825
YDR302W	0	0	0.0822784810126582
YGL234W	0	0	0.082018927444795
YGL200C	0	0	0.0817610062893082
YIL090W	0	0	0.0815047021943574
YBR234C	0	0	0.08125
YGR285C	0	0	0.0809968847352025
YKL190W	0	0	0.0807453416149068
YLR060W	0	0	0.0804953560371517
YDL088C	0	0	0.0802469135802469
YFL037W	0	0	0.08
YBL015W	0	0	0.0797546012269939
YJL039C	0	0	0.0795107033639144
YLR017W	0	0	0.0792682926829268
YLR347C	0	0	0.0790273556231003
YHR004C	0	0	0.0787878787878788
YHR064C	0	0	0.0785498489425982
YDR525W-A	0	1	0.0785498489425982
YHR162W	0	1	0.0785498489425982
YLR350W	0	0	0.0783132530120482
YLR110C	0	0	0.0780780780780781
YPR052C	0	0	0.0778443113772455
YAL001C	0	0	0.0776119402985075
YMR161W	0	0	0.0773809523809524
YPL137C	0	0	0.0771513353115727
YFL025C	0	0	0.0769230769230769
YAL060W	0	0	0.0766961651917404
YDL100C	0	0	0.0764705882352941
YGL245W	0	0	0.0762463343108504
YNL272C	0	0	0.0760233918128655
YER053C-A	0	1	0.0760233918128655
YPR113W	0	0	0.075801749271137
YBR199W	0	0	0.0755813953488372
YOL143C	0	0	0.0753623188405797
YLR432W	0	0	0.0751445086705202
YDR437W	0	0	0.0749279538904899
YLR018C	0	0	0.0747126436781609
YIL162W	0	0	0.0744985673352436
YNL221C	0	0	0.0742857142857143
YCR048W	0	0	0.0740740740740741
YOR098C	0	0	0.0738636363636364
YDR077W	0	0	0.0736543909348442
YAL002W	0	0	0.0734463276836158
YFL022C	0	0	0.0732394366197183
YPL169C	0	0	0.0730337078651685
YKL096W-A	0	0	0.0728291316526611
YGL016W	0	0	0.0726256983240224
YGL202W	0	0	0.0724233983286908
YOR079C	0	0	0.0722222222222222
YAL007C	0	0	0.07202216066482
YPR004C	0	1	0.07202216066482
YDR434W	0	0	0.0718232044198895
YNL146W	0	1	0.0718232044198895
YER105C	0	0	0.0716253443526171
YGL054C	0	0	0.0714285714285714
YDR476C	0	1	0.0714285714285714
YNR035C	0	0	0.0712328767123288
YHR025W	0	0	0.0710382513661202
YMR219W	0	0	0.0708446866485014
YDL022W	0	0	0.0706521739130435
YNL300W	0	1	0.0706521739130435
YOR273C	0	0	0.0704607046070461
YKL164C	0	0	0.0702702702702703
YGR086C	0	0	0.0700808625336927
YBR132C	0	0	0.0698924731182796
YLR134W	0	0	0.0697050938337802
YER009W	0	0	0.0695187165775401
YCL045C	0	1	0.0695187165775401
YAL058W	0	0	0.0693333333333333
YER006W	0	0	0.0691489361702128
YLR449W	0	0	0.0689655172413793
YCR009C	0	0	0.0687830687830688
YOR176W	0	0	0.0686015831134565
YJR016C	0	0	0.068421052631579
YOR081C	0	0	0.068241469816273
YAL009W	0	0	0.0680628272251309
YAL023C	0	0	0.0678851174934726
YPL218W	0	0	0.0677083333333333
YIL111W	0	0	0.0675324675324675
YJL177W	0	0	0.0673575129533679
YNL158W	0	0	0.0671834625322997
YOR136W	0	0	0.0670103092783505
YNL045W	0	0	0.0668380462724936
YDR188W	0	0	0.0666666666666667
YGL172W	0	0	0.0664961636828645
YML106W	0	0	0.0663265306122449
YPR080W	0	0	0.0661577608142494
YPL057C	0	0	0.065989847715736
YPR071W	0	1	0.065989847715736
YAL053W	0	0	0.0658227848101266
YHR188C	0	0	0.0656565656565657
YJL166W	0	0	0.0654911838790932
YMR217W	0	0	0.0653266331658292
YJR131W	0	0	0.0651629072681704
YJR116W	0	1	0.0651629072681704
YER177W	0	0	0.065
YDR226W	0	0	0.0648379052369077
YER178W	0	0	0.0646766169154229
YFL031W	0	0	0.0645161290322581
YPL262W	0	0	0.0643564356435644
YLR390W-A	0	0	0.0641975308641975
YDR424C	0	0	0.0640394088669951
YKL205W	0	0	0.0638820638820639
YLR209C	0	0	0.0637254901960784
YMR093W	0	0	0.0635696821515892
YPL111W	0	0	0.0634146341463415
YNR030W	0	0	0.0632603406326034
YDR310C	0	0	0.0631067961165049
YGR036C	0	0	0.062953995157385
YML132W	0	0	0.0628019323671498
YDR037W	0	0	0.0626506024096386
YLR249W	0	0	0.0625
YKR066C	0	0	0.0623501199040767
YOR214C	0	1	0.0623501199040767
YER049W	0	0	0.062200956937799
YAL017W	0	0	0.0620525059665871
YPL227C	0	0	0.0619047619047619
YOR375C	0	0	0.0617577197149644
YER062C	0	0	0.0616113744075829
YHR001W	0	0	0.0614657210401891
YBL098W	0	0	0.0613207547169811
YHR068W	0	0	0.0611764705882353
YNL243W	0	0	0.0610328638497653
YOR133W	0	0	0.0608899297423888
YGR211W	0	0	0.0607476635514019
YDR341C	0	0	0.0606060606060606
YAL010C	0	0	0.0604651162790698
YGR106C	0	1	0.0604651162790698
YLR130C	0	0	0.0603248259860789
YAL022C	0	0	0.0601851851851852
YBR221C	0	0	0.0600461893764434
YLL008W	0	0	0.0599078341013825
YHR003C	0	1	0.0599078341013825
YMR002W	0	1	0.0599078341013825
YAL008W	0	1	0.0599078341013825
YIR022W	0	0	0.0597701149425287
YGR284C	0	0	0.0596330275229358
YGR263C	0	1	0.0596330275229358
YOR099W	0	0	0.0594965675057208
YLR442C	0	0	0.0593607305936073
YAL042W	0	0	0.0592255125284738
YML059C	0	0	0.0590909090909091
YLR015W	0	0	0.0589569160997732
YKL146W	0	0	0.0588235294117647
YFL018C	0	0	0.0586907449209932
YEL026W	0	0	0.0585585585585586
YAL011W	0	0	0.0584269662921348
YIL094C	0	0	0.0582959641255605
YDR120C	0	0	0.058165548098434
YDR056C	0	1	0.058165548098434
YDR158W	0	0	0.0580357142857143
YIR038C	0	0	0.0579064587973274
YJR010C-A	0	0	0.0577777777777778
YAL013W	0	0	0.057649667405765
YJL138C	0	0	0.0575221238938053
YNL271C	0	0	0.0573951434878587
YFR050C	0	0	0.0572687224669604
YPL059W	0	0	0.0571428571428571
YJL061W	0	0	0.0570175438596491
YHR079C	0	0	0.0568927789934354
YHR019C	0	0	0.0567685589519651
YDR498C	0	0	0.0566448801742919
YBR035C	0	0	0.0565217391304348
YAL015C	0	0	0.0563991323210412
YAL021C	0	0	0.0562770562770563
YOR016C	0	0	0.0561555075593952
YNL190W	0	0	0.0560344827586207
YAL014C	0	0	0.0559139784946237
YAL035W	0	0	0.055793991416309
YFR031C-A	0	0	0.0556745182012848
YBR242W	0	1	0.0556745182012848
YAL030W	0	0	0.0555555555555556
YDR055W	0	0	0.0554371002132196
YGR094W	0	0	0.0553191489361702
YJL041W	0	0	0.0552016985138004
YAL062W	0	0	0.0550847457627119
YCR044C	0	0	0.0549682875264271
YLR208W	0	0	0.0548523206751055
YLR120C	0	0	0.0547368421052632
YGR229C	0	0	0.0546218487394958
YIL068C	0	0	0.0545073375262055
YOL060C	0	0	0.0543933054393305
YGR244C	0	0	0.0542797494780793
YIL042C	0	0	0.0541666666666667
YOL072W	0	0	0.0540540540540541
YGL221C	0	1	0.0540540540540541
YOL120C	0	0	0.0539419087136929
YNL066W	0	0	0.0538302277432712
YER056C	0	0	0.0537190082644628
YJR118C	0	0	0.0536082474226804
YDL185W	0	0	0.0534979423868313
YPR198W	0	0	0.053388090349076
YBR058C-A	0	0	0.0532786885245902
YEL040W	0	0	0.0531697341513292
YGL167C	0	0	0.0530612244897959
YGR119C	0	0	0.0529531568228106
YNL061W	0	0	0.0528455284552846
YAL039C	0	0	0.0527383367139959
YDL188C	0	0	0.0526315789473684
YOL097C	0	0	0.0525252525252525
YCR061W	0	0	0.0524193548387097
YLR438W	0	0	0.0523138832997988
YLL055W	0	1	0.0523138832997988
YAL020C	0	0	0.0522088353413655
YAL036C	0	0	0.0521042084168337
YKL068W	0	0	0.052
YKR042W	0	0	0.0518962075848303
YNL281W	0	0	0.051792828685259
YER001W	0	0	0.0516898608349901
YNL189W	0	0	0.0515873015873016
YDR155C	0	0	0.0514851485148515
YDL074C	0	0	0.0513833992094862
YDR099W	0	0	0.0512820512820513
YER112W	0	0	0.0511811023622047
YPL087W	0	0	0.0510805500982318
YAL019W	0	0	0.0509803921568627
YKL016C	0	0	0.050880626223092
YDR294C	0	0	0.05078125
YLL028W	0	0	0.050682261208577
YLL041C	0	0	0.0505836575875486
YBR149W	0	0	0.0504854368932039
YML124C	0	0	0.0503875968992248
YOR271C	0	1	0.0503875968992248
YMR297W	0	0	0.0502901353965184
YDR159W	0	0	0.0501930501930502
YBL040C	0	0	0.0500963391136802
YFR002W	0	0	0.05
YAL028W	0	0	0.0499040307101727
YPL095C	0	0	0.0498084291187739
YGR282C	0	0	0.0497131931166348
YOL129W	0	0	0.049618320610687
YAL044C	0	0	0.0495238095238095
YKL180W	0	0	0.0494296577946768
YHR107C	0	0	0.0493358633776091
YBR121C	0	0	0.0492424242424242
YHR110W	0	0	0.0491493383742911
YLR330W	0	0	0.0490566037735849
YGL126W	0	0	0.0489642184557439
YAL029C	0	0	0.0488721804511278
YGR124W	0	0	0.0487804878048781
YAL018C	0	1	0.0487804878048781
YDL067C	0	0	0.048689138576779
YHR101C	0	0	0.0485981308411215
YKL127W	0	0	0.0485074626865672
YOR254C	0	0	0.0484171322160149
YNR050C	0	0	0.0483271375464684
YLL052C	0	0	0.0482374768089054
YLR440C	0	0	0.0481481481481481
YJR070C	0	0	0.0480591497227357
YAL024C	0	0	0.0479704797047971
YBL007C	0	0	0.0478821362799263
YOR046C	0	0	0.0477941176470588
YGR054W	0	0	0.0477064220183486
YLR293C	0	0	0.0476190476190476
YOR137C	0	0	0.0475319926873857
YBR078W	0	0	0.0474452554744526
YGL010W	0	1	0.0474452554744526
YKL152C	0	0	0.0473588342440801
YHL021C	0	1	0.0473588342440801
YPR183W	0	0	0.0472727272727273
YDR221W	0	0	0.0471869328493648
YAL025C	0	0	0.0471014492753623
YOL065C	0	0	0.0470162748643761
YGL009C	0	0	0.0469314079422383
YKR082W	0	0	0.0468468468468468
YHL020C	0	0	0.0467625899280576
YLR304C	0	0	0.0466786355475763
YJR042W	0	0	0.046594982078853
YLR088W	0	0	0.0465116279069767
YER171W	0	0	0.0464285714285714
YAL026C	0	0	0.0463458110516934
YHR026W	0	0	0.0462633451957295
YGR172C	0	0	0.0461811722912966
YBL099W	0	0	0.0460992907801418
YKR087C	0	0	0.0460176991150442
YGL092W	0	0	0.0459363957597173
YOR291W	0	1	0.0459363957597173
YML103C	0	0	0.0458553791887125
YGL022W	0	0	0.0457746478873239
YHR208W	0	0	0.0456942003514939
YBR011C	0	0	0.0456140350877193
YMR140W	0	0	0.0455341506129597
YPL271W	0	0	0.0454545454545455
YDR335W	0	0	0.0453752181500873
YER055C	0	0	0.0452961672473868
YNR013C	0	0	0.0452173913043478
YNR026C	0	0	0.0451388888888889
YGL065C	0	0	0.0450606585788562
YLL050C	0	0	0.0449826989619377
YLR093C	0	0	0.0449050086355786
YDR516C	0	0	0.0448275862068966
YAL033W	0	0	0.044750430292599
YLR291C	0	0	0.0446735395189003
YNL098C	0	0	0.0445969125214408
YLR066W	0	0	0.0445205479452055
YAL031C	0	0	0.0444444444444444
YKR070W	0	1	0.0444444444444444
YGL076C	0	0	0.0443686006825939
YER072W	0	0	0.0442930153321976
YLR289W	0	1	0.0442930153321976
YDR129C	0	0	0.0442176870748299
YGR295C	0	1	0.0442176870748299
YGL047W	0	0	0.0441426146010187
YJR077C	0	0	0.0440677966101695
YNL073W	0	0	0.0439932318104907
YOR347C	0	0	0.0439189189189189
YEL001C	0	1	0.0439189189189189
YNL046W	0	0	0.0438448566610455
YDL181W	0	0	0.0437710437710438
YHR016C	0	0	0.0436974789915966
YKR067W	0	0	0.0436241610738255
YAL027W	0	1	0.0436241610738255
YJR013W	0	0	0.0435510887772194
YJR003C	0	0	0.0434782608695652
YJL068C	0	0	0.0434056761268781
YER086W	0	0	0.0433333333333333
YDL046W	0	0	0.043261231281198
YPL221W	0	0	0.0431893687707641
YOR155C	0	0	0.0431177446102819
YJL097W	0	0	0.043046357615894
YNL044W	0	0	0.0429752066115702
YAL032C	0	0	0.0429042904290429
YHR181W	0	0	0.042833607907743
YML055W	0	0	0.0427631578947368
YMR116C	0	0	0.0426929392446634
YFL045C	0	0	0.0426229508196721
YDL116W	0	0	0.0425531914893617
YML052W	0	0	0.042483660130719
YAL043C	0	0	0.0424143556280587
YNR041C	0	0	0.0423452768729642
YDR137W	0	0	0.0422764227642276
YIL040W	0	0	0.0422077922077922
YJL200C	0	1	0.0422077922077922
YGL233W	0	0	0.0421393841166937
YKR053C	0	0	0.0420711974110032
YOL042W	0	1	0.0420711974110032
YKL019W	0	0	0.0420032310177706
YCL052C	0	0	0.0419354838709677
YBR026C	0	0	0.0418679549114332
YPL274W	0	0	0.0418006430868167
YMR052W	0	0	0.0417335473515249
YAL041W	0	0	0.0416666666666667
YBR031W	0	0	0.0416
YDR388W	0	0	0.0415335463258786
YAL034W-A	0	0	0.0414673046251994
YMR108W	0	0	0.0414012738853503
YKL191W	0	0	0.041335453100159
YKL141W	0	0	0.0412698412698413
YKL046C	0	0	0.0412044374009509
YAL054C	0	0	0.0411392405063291
YML067C	0	0	0.0410742496050553
YKL081W	0	0	0.0410094637223975
YMR315W	0	1	0.0410094637223975
YHR037W	0	0	0.0409448818897638
YOR108W	0	0	0.0408805031446541
YCL025C	0	0	0.0408163265306122
YOR356W	0	0	0.0407523510971787
YMR177W	0	0	0.0406885758998435
YDR453C	0	0	0.040625
YCL063W	0	0	0.0405616224648986
YPR063C	0	1	0.0405616224648986
YDL042C	0	0	0.0404984423676012
YCR067C	0	0	0.0404354587869362
YNL168C	0	1	0.0404354587869362
YAL051W	0	0	0.0403726708074534
YNL241C	0	0	0.0403100775193798
YGR082W	0	0	0.0402476780185759
YKL175W	0	0	0.0401854714064915
YKL211C	0	0	0.0401234567901235
YAL048C	0	0	0.0400616332819723
YLR023C	0	0	0.04
YIL010W	0	0	0.0399385560675883
YJR074W	0	0	0.0398773006134969
YHR200W	0	0	0.0398162327718224
YDL052C	0	0	0.0397553516819572
YER155C	0	0	0.0396946564885496
YMR129W	0	0	0.0396341463414634
YOR187W	0	0	0.0395738203957382
YMR146C	0	0	0.0395136778115502
YMR092C	0	0	0.039453717754173
YAL037W	0	1	0.039453717754173
YAR015W	0	0	0.0393939393939394
YBR005W	0	0	0.0393343419062027
YHR024C	0	0	0.0392749244712991
YBR066C	0	0	0.0392156862745098
YGL226C-A	0	0	0.0391566265060241
YOR311C	0	1	0.0391566265060241
YLR034C	0	0	0.0390977443609023
YAL055W	0	0	0.039039039039039
YOR374W	0	0	0.0389805097451274
YDR023W	0	0	0.0389221556886228
YAL046C	0	1	0.0389221556886228
YMR276W	0	0	0.038863976083707
YJL053W	0	0	0.0388059701492537
YMR318C	0	0	0.0387481371087928
YJL174W	0	0	0.0386904761904762
YOL020W	0	0	0.0386329866270431
YML092C	0	0	0.0385756676557863
YNR021W	0	1	0.0385756676557863
YDR321W	0	0	0.0385185185185185
YJR123W	0	0	0.0384615384615385
YGR088W	0	0	0.0384047267355982
YFR053C	0	0	0.0383480825958702
YOR332W	0	0	0.0382916053019146
YAL056W	0	0	0.0382352941176471
YLR188W	0	0	0.0381791483113069
YER036C	0	0	0.0381231671554252
YLR039C	0	0	0.0380673499267936
YPL234C	0	0	0.0380116959064327
YMR058W	0	0	0.037956204379562
YOL008W	0	0	0.0379008746355685
YGR255C	0	0	0.0378457059679767
YEL003W	0	0	0.0377906976744186
YGL086W	0	0	0.0377358490566038
YNL125C	0	0	0.0376811594202899
YHL011C	0	0	0.0376266280752533
YEL006W	0	0	0.0375722543352601
YDR227W	0	0	0.0375180375180375
YAL047C	0	0	0.037463976945245
YDR541C	0	1	0.037463976945245
YNL169C	0	0	0.037410071942446
YPL188W	0	0	0.0373563218390805
YDR044W	0	0	0.0373027259684362
YLR292C	0	0	0.0372492836676218
YKR065C	0	0	0.0371959942775393
YPR005C	0	0	0.0371428571428571
YOR335C	0	0	0.0370898716119829
YGL144C	0	0	0.037037037037037
YOL122C	0	0	0.0369843527738265
YAL063C	0	0	0.0369318181818182
YPL226W	0	0	0.0368794326241135
YKL008C	0	0	0.0368271954674221
YGR280C	0	0	0.0367751060820368
YOL109W	0	0	0.0367231638418079
YBL050W	0	0	0.0366713681241185
YMR056C	0	0	0.0366197183098592
YIL115C	0	0	0.0365682137834037
YFR055W	0	0	0.0365168539325843
YIL055C	0	1	0.0365168539325843
YDR205W	0	0	0.0364656381486676
YMR101C	0	0	0.0364145658263305
YAR002W	0	0	0.0363636363636364
YIL011W	0	1	0.0363636363636364
YDL081C	0	0	0.0363128491620112
YIL078W	0	0	0.0362622036262204
YER100W	0	0	0.0362116991643454
YGR089W	0	0	0.0361613351877608
YNL095C	0	1	0.0361613351877608
YLR172C	0	0	0.0361111111111111
YER026C	0	0	0.0360610263522885
YGR037C	0	0	0.03601108033241
YNL138W	0	0	0.0359612724757953
YJL093C	0	0	0.0359116022099447
YAR003W	0	0	0.0358620689655172
YOR044W	0	1	0.0358620689655172
YAR071W	0	0	0.0358126721763085
YDR377W	0	0	0.0357634112792297
YMR301C	0	0	0.0357142857142857
YIL027C	0	1	0.0357142857142857
YGR055W	0	0	0.0356652949245542
YKL085W	0	0	0.0356164383561644
YML056C	0	1	0.0356164383561644
YJL139C	0	0	0.0355677154582763
YAR031W	0	0	0.0355191256830601
YKL080W	0	0	0.0354706684856753
YPL224C	0	0	0.0354223433242507
YPL078C	0	0	0.0353741496598639
YBL043W	0	0	0.0353260869565217
YAL059W	0	0	0.0352781546811398
YKL181W	0	0	0.035230352303523
YKL140W	0	0	0.0351826792963464
YIL123W	0	0	0.0351351351351351
YOR285W	0	1	0.0351351351351351
YNL258C	0	0	0.0350877192982456
YOL092W	0	1	0.0350877192982456
YBL005W	0	0	0.0350404312668464
YDL178W	0	0	0.0349932705248991
YGL008C	0	0	0.0349462365591398
YDL238C	0	0	0.0348993288590604
YIL155C	0	0	0.0348525469168901
YDL231C	0	0	0.034805890227577
YDR307W	0	1	0.034805890227577
YAR007C	0	0	0.0347593582887701
YJR064W	0	0	0.0347129506008011
YHR175W	0	0	0.0346666666666667
YER053C	0	0	0.0346205059920107
YDL130W-A	0	0	0.0345744680851064
YOR383C	0	0	0.0345285524568393
YIL125W	0	0	0.0344827586206897
YMR321C	0	1	0.0344827586206897
YPR048W	0	1	0.0344827586206897
YLR340W	0	0	0.0344370860927152
YBL003C	0	0	0.0343915343915344
YPL211W	0	0	0.0343461030383091
YER156C	0	1	0.0343461030383091
YHR032W	0	1	0.0343461030383091
YOR002W	0	0	0.0343007915567282
YOL033W	0	0	0.0342555994729908
YOR307C	0	0	0.0342105263157895
YJR001W	0	0	0.0341655716162943
YOL071W	0	0	0.0341207349081365
YML004C	0	0	0.0340760157273919
YHR029C	0	1	0.0340760157273919
YMR203W	0	0	0.0340314136125654
YBL002W	0	0	0.0339869281045752
YAR035W	0	0	0.0339425587467363
YBL033C	0	0	0.0338983050847458
YNR039C	0	0	0.0338541666666667
YGR286C	0	0	0.0338101430429129
YER136W	0	0	0.0337662337662338
YDR231C	0	0	0.0337224383916991
YHL003C	0	0	0.0336787564766839
YIL053W	0	0	0.0336351875808538
YDR342C	0	0	0.0335917312661499
YHR020W	0	0	0.0335483870967742
YHR074W	0	0	0.0335051546391753
YMR083W	0	0	0.0334620334620335
YJR088C	0	1	0.0334620334620335
YAR014C	0	0	0.0334190231362468
YER017C	0	0	0.0333761232349166
YOL147C	0	0	0.0333333333333333
YGR174C	0	0	0.0332906530089629
YLR405W	0	0	0.0332480818414322
YOR209C	0	0	0.033205619412516
YMR088C	0	0	0.0331632653061225
YBR104W	0	0	0.0331210191082803
YEL042W	0	0	0.0330788804071247
YHR089C	0	0	0.0330368487928844
YNL283C	0	0	0.032994923857868
YDR331W	0	0	0.0329531051964512
YFR024C-A	0	0	0.0329113924050633
YIL003W	0	0	0.0328697850821745
YLR065C	0	1	0.0328697850821745
YKL126W	0	0	0.0328282828282828
YNR075W	0	0	0.0327868852459016
YMR241W	0	0	0.0327455919395466
YCR079W	0	0	0.0327044025157233
YAR033W	0	0	0.0326633165829146
YJR040W	0	0	0.0326223337515684
YHR060W	0	0	0.0325814536340852
YBL001C	0	0	0.032540675844806
YDR376W	0	0	0.0325
YLR301W	0	0	0.0324594257178527
YLR413W	0	1	0.0324594257178527
YAL061W	0	1	0.0324594257178527
YBL058W	0	0	0.0324189526184539
YGL106W	0	0	0.0323785803237858
YKL039W	0	1	0.0323785803237858
YDR435C	0	0	0.0323383084577114
YKR069W	0	0	0.0322981366459627
YOL016C	0	0	0.032258064516129
YNL015W	0	0	0.0322180916976456
YOR301W	0	0	0.0321782178217822
YOR125C	0	0	0.0321384425216316
YOR049C	0	0	0.0320987654320988
YKL120W	0	0	0.032059186189889
YCL035C	0	0	0.0320197044334975
YCL043C	0	0	0.031980319803198
YJR103W	0	0	0.0319410319410319
YML018C	0	1	0.0319410319410319
YAR050W	0	0	0.0319018404907975
YKL029C	0	0	0.0318627450980392
YDR204W	0	0	0.0318237454100367
YDR322C-A	0	0	0.0317848410757946
YGR199W	0	0	0.0317460317460317
YAR008W	0	0	0.0317073170731707
YLR378C	0	0	0.0316686967113276
YER019C-A	0	0	0.0316301703163017
YJR124C	0	1	0.0316301703163017
YAR019C	0	0	0.031591737545565
YJR007W	0	0	0.0315533980582524
YMR152W	0	0	0.0315151515151515
YDR343C	0	0	0.0314769975786925
YOR054C	0	0	0.0314389359129383
YMR071C	0	0	0.0314009661835749
YAR018C	0	0	0.0313630880579011
YMR059W	0	0	0.0313253012048193
YOR040W	0	0	0.0312876052948255
YIL149C	0	0	0.03125
YAL067C	0	0	0.0312124849939976
YBR089C-A	0	0	0.0311750599520384
YER048C	0	1	0.0311750599520384
YNL289W	0	0	0.0311377245508982
YAL064W	0	1	0.0311377245508982
YIL077C	0	0	0.0311004784688995
YKL004W	0	0	0.031063321385902
YDR276C	0	0	0.0310262529832936
YNL247W	0	0	0.0309892729439809
YJL014W	0	0	0.030952380952381
YDR354W	0	0	0.0309155766944114
YDR035W	0	0	0.0308788598574822
YDL110C	0	1	0.0308788598574822
YLR369W	0	0	0.0308422301304864
YER120W	0	0	0.0308056872037915
YDR119W	0	1	0.0308056872037915
YMR287C	0	0	0.0307692307692308
YDL072C	0	1	0.0307692307692308
YML101C	0	1	0.0307692307692308
YBL078C	0	0	0.0307328605200946
YBL041W	0	0	0.0306965761511216
YIR004W	0	0	0.0306603773584906
YBR096W	0	1	0.0306603773584906
YJL030W	0	0	0.0306242638398115
YOL126C	0	0	0.0305882352941176
YLR083C	0	1	0.0305882352941176
YDR324C	0	0	0.0305522914218566
YMR122W-A	0	1	0.0305522914218566
YNL213C	0	0	0.0305164319248826
YBL032W	0	0	0.0304806565064478
YKR095W	0	0	0.0304449648711944
YMR062C	0	0	0.0304093567251462
YKL157W	0	0	0.0303738317757009
YAR068W	0	1	0.0303738317757009
YNR060W	0	0	0.0303383897316219
YOR064C	0	0	0.0303030303030303
YER090W	0	0	0.030267753201397
YEL060C	0	0	0.0302325581395349
YBL064C	0	0	0.0301974448315912
YMR136W	0	0	0.0301624129930394
YBL011W	0	0	0.0301274623406721
YOR197W	0	0	0.0300925925925926
YAR042W	0	0	0.0300578034682081
YJL080C	0	0	0.0300230946882217
YAR027W	0	1	0.0300230946882217
YIL087C	0	1	0.0300230946882217
YNL256W	0	0	0.0299884659746251
YER165W	0	0	0.0299539170506912
YPL063W	0	0	0.0299194476409666
YHR191C	0	0	0.0298850574712644
YPL094C	0	0	0.0298507462686567
YBL079W	0	0	0.0298165137614679
YAR020C	0	1	0.0298165137614679
YGL105W	0	0	0.0297823596792669
YKL013C	0	0	0.0297482837528604
YAR028W	0	1	0.0297482837528604
YNL131W	0	0	0.0297142857142857
YER048W-A	0	0	0.0296803652968037
YBL016W	0	0	0.0296465222348917
YJL100W	0	0	0.0296127562642369
YPR114W	0	1	0.0296127562642369
YPL053C	0	0	0.0295790671217292
YOL048C	0	1	0.0295790671217292
YDR065W	0	0	0.0295454545454545
YBR086C	0	0	0.0295119182746879
YKL145W	0	0	0.0294784580498866
YER073W	0	0	0.029445073612684
YHR106W	0	0	0.0294117647058824
YDL095W	0	0	0.0293785310734463
YDR538W	0	0	0.0293453724604966
YNL287W	0	0	0.0293122886133033
YML128C	0	0	0.0292792792792793
YNL071W	0	0	0.0292463442069741
YBL017C	0	0	0.0292134831460674
YMR271C	0	0	0.0291806958473625
YBR002C	0	0	0.0291479820627803
YEL009C	0	0	0.0291153415453527
YMR209C	0	1	0.0291153415453527
YLR064W	0	1	0.0291153415453527
YNL149C	0	0	0.029082774049217
YOR021C	0	0	0.0290502793296089
YMR251W	0	0	0.0290178571428571
YCL018W	0	0	0.0289855072463768
YAR029W	0	1	0.0289855072463768
YBL004W	0	0	0.0289532293986637
YAR023C	0	1	0.0289532293986637
YPR003C	0	1	0.0289532293986637
YMR305C	0	0	0.0289210233592881
YGL224C	0	0	0.0288888888888889
YDL092W	0	0	0.0288568257491676
YPL246C	0	1	0.0288568257491676
YBR015C	0	0	0.0288248337028825
YBL006C	0	0	0.0287929125138427
YBR037C	0	0	0.0287610619469027
YML019W	0	0	0.0287292817679558
YGL018C	0	0	0.0286975717439294
YGL148W	0	0	0.0286659316427784
YGR031W	0	1	0.0286659316427784
YJL012C	0	0	0.0286343612334802
YKL067W	0	0	0.0286028602860286
YBR085W	0	0	0.0285714285714286
YBL020W	0	0	0.0285400658616905
YGR191W	0	0	0.0285087719298246
YPR145W	0	0	0.0284775465498357
YGL027C	0	0	0.0284463894967177
YGR033C	0	0	0.0284153005464481
YFL004W	0	0	0.0283842794759825
YGR223C	0	1	0.0283842794759825
YOR010C	0	0	0.0283533260632497
YML110C	0	0	0.028322440087146
YDL137W	0	0	0.0282916213275299
YOR303W	0	0	0.0282608695652174
YAR064W	0	1	0.0282608695652174
YDL104C	0	1	0.0282608695652174
YKR092C	0	0	0.0282301845819761
YGL229C	0	0	0.0281995661605206
YHR196W	0	0	0.028169014084507
YHL008C	0	1	0.028169014084507
YDR411C	0	0	0.0281385281385281
YCR028C-A	0	0	0.0281081081081081
YOR228C	0	1	0.0281081081081081
YBR006W	0	0	0.0280777537796976
YJL111W	0	0	0.0280474649406688
YBL009W	0	0	0.0280172413793103
YIL074C	0	0	0.0279870828848224
YBR296C	0	0	0.0279569892473118
YPL135W	0	0	0.0279269602577873
YKL056C	0	0	0.0278969957081545
YDL143W	0	0	0.0278670953912111
YBR019C	0	0	0.0278372591006424
YPL004C	0	0	0.027807486631016
YDR046C	0	0	0.0277777777777778
YDL180W	0	1	0.0277777777777778
YOR202W	0	0	0.0277481323372465
YPR163C	0	0	0.0277185501066098
YIL088C	0	0	0.0276890308839191
YOL140W	0	0	0.0276595744680851
YHR098C	0	0	0.0276301806588735
YKR043C	0	1	0.0276301806588735
YBL008W	0	0	0.0276008492569002
YKL062W	0	0	0.0275715800636267
YBR083W	0	0	0.0275423728813559
YER170W	0	0	0.0275132275132275
YHR002W	0	0	0.0274841437632135
YKL065C	0	1	0.0274841437632135
YMR292W	0	0	0.027455121436114
YLR270W	0	0	0.0274261603375527
YML051W	0	0	0.0273972602739726
YBL013W	0	0	0.0273684210526316
YDR368W	0	0	0.0273396424815983
YBR106W	0	0	0.0273109243697479
YPL005W	0	0	0.0272822665267576
YBR299W	0	0	0.0272536687631027
YPL013C	0	0	0.0272251308900524
YDR101C	0	0	0.0271966527196653
YLR267W	0	1	0.0271966527196653
YIL030C	0	0	0.0271682340647858
YIL016W	0	0	0.0271398747390397
YBL056W	0	0	0.02711157455683
YHR104W	0	0	0.0270833333333333
YER094C	0	0	0.0270551508844953
YPR110C	0	0	0.027027027027027
YPR155C	0	0	0.0269989615784008
YNL048W	0	0	0.0269709543568465
YBL024W	0	0	0.0269430051813472
YBL102W	0	0	0.0269151138716356
YLR175W	0	0	0.0268872802481903
YDL125C	0	0	0.0268595041322314
YNR040W	0	1	0.0268595041322314
YGR194C	0	0	0.0268317853457172
YHR018C	0	0	0.0268041237113402
YLR091W	0	1	0.0268041237113402
YIL114C	0	0	0.0267765190525232
YBR248C	0	0	0.0267489711934156
YJL198W	0	0	0.02672147995889
YLL023C	0	1	0.02672147995889
YCL017C	0	0	0.026694045174538
YBL047C	0	0	0.0266666666666667
YJL095W	0	0	0.0266393442622951
YBL018C	0	0	0.0266120777891505
YCR011C	0	0	0.0265848670756646
YBL022C	0	0	0.0265577119509704
YDL171C	0	0	0.026530612244898
YNL130C	0	0	0.0265035677879715
YBR038W	0	0	0.0264765784114053
YBL014C	0	0	0.0264496439471007
YJL066C	0	1	0.0264496439471007
YPR098C	0	1	0.0264496439471007
YBL039C	0	0	0.0264227642276423
YGR264C	0	0	0.0263959390862944
YBL023C	0	0	0.026369168356998
YDR086C	0	0	0.0263424518743668
YOL155C	0	0	0.0263157894736842
YIL044C	0	0	0.0262891809908999
YML037C	0	1	0.0262891809908999
YJL109C	0	0	0.0262626262626263
YGR046W	0	0	0.0262361251261352
YER119C	0	0	0.0262096774193548
YKL055C	0	0	0.0261832829808661
YDL121C	0	1	0.0261832829808661
YHR112C	0	0	0.0261569416498994
YOR247W	0	0	0.0261306532663317
YDR513W	0	0	0.0261044176706827
YNR001C	0	0	0.0260782347041123
YLR290C	0	1	0.0260782347041123
YGL056C	0	1	0.0260782347041123
YGL059W	0	1	0.0260782347041123
YCR004C	0	1	0.0260782347041123
YNL327W	0	0	0.0260521042084168
YDL014W	0	0	0.026026026026026
YBL021C	0	0	0.026
YML104C	0	0	0.025974025974026
YLR194C	0	0	0.0259481037924152
YBL010C	0	1	0.0259481037924152
YNR034W	0	0	0.0259222333000997
YBL019W	0	0	0.0258964143426295
YOR132W	0	0	0.0258706467661692
YDR298C	0	0	0.025844930417495
YNL220W	0	0	0.0258192651439921
YCR083W	0	0	0.0257936507936508
YBR126C	0	0	0.0257680872150644
YBL075C	0	0	0.0257425742574257
YOL113W	0	0	0.0257171117705242
YNL248C	0	0	0.0256916996047431
YOR184W	0	0	0.0256663376110563
YLR058C	0	0	0.0256410256410256
YPL196W	0	0	0.025615763546798
YIL109C	0	0	0.0255905511811024
YDR531W	0	0	0.0255653883972468
YBL027W	0	0	0.0255402750491159
YLR214W	0	0	0.0255152109911678
YDL198C	0	0	0.0254901960784314
YBL037W	0	0	0.0254652301665034
YBR139W	0	0	0.025440313111546
YIL062C	0	0	0.0254154447702835
YBL036C	0	0	0.025390625
YDR234W	0	0	0.0253658536585366
YBR230C	0	1	0.0253658536585366
YML123C	0	0	0.0253411306042885
YBL106C	0	0	0.0253164556962025
YBR269C	0	1	0.0253164556962025
YCL040W	0	0	0.0252918287937743
YBL091C	0	0	0.0252672497570457
YDL130W	0	0	0.0252427184466019
YBL042C	0	0	0.0252182347235693
YJL192C	0	0	0.0251937984496124
YOL027C	0	0	0.0251694094869313
YLR243W	0	1	0.0251694094869313
YLR028C	0	0	0.0251450676982592
YFL038C	0	0	0.0251207729468599
YGL120C	0	0	0.0250965250965251
YNR046W	0	0	0.0250723240115718
YNR008W	0	0	0.0250481695568401
YDL232W	0	0	0.0250240615976901
YDL119C	0	0	0.025
YBL082C	0	0	0.0249759846301633
YNL123W	0	0	0.0249520153550864
YBL059W	0	1	0.0249520153550864
YPL163C	0	0	0.024928092042186
YCR043C	0	1	0.024928092042186
YER069W	0	0	0.024904214559387
YBR023C	0	0	0.0248803827751196
YML105C	0	0	0.0248565965583174
YBL035C	0	0	0.0248328557784145
YBR092C	0	0	0.0248091603053435
YLR201C	0	0	0.0247855100095329
YOR310C	0	0	0.0247619047619048
YNL064C	0	0	0.0247383444338725
YPR058W	0	0	0.0247148288973384
YBR029C	0	0	0.0246913580246914
YDR511W	0	0	0.0246679316888046
YDR454C	0	0	0.0246445497630332
YOR168W	0	0	0.0246212121212121
YJR111C	0	1	0.0246212121212121
YNL080C	0	0	0.0245979186376537
YBL101C	0	0	0.0245746691871456
YGR015C	0	1	0.0245746691871456
YBL026W	0	0	0.0245514636449481
YPR091C	0	1	0.0245514636449481
YOR181W	0	0	0.0245283018867925
YNL083W	0	0	0.0245051837888784
YGL101W	0	1	0.0245051837888784
YHR036W	0	0	0.0244821092278719
YLR109W	0	0	0.0244590780809031
YHR011W	0	0	0.0244360902255639
YLL024C	0	0	0.0244131455399061
YLR193C	0	0	0.024390243902439
YKL184W	0	0	0.0243673851921275
YHR033W	0	1	0.0243673851921275
YGR180C	0	0	0.0243445692883895
YGL080W	0	1	0.0243445692883895
YNL211C	0	1	0.0243445692883895
YGR256W	0	0	0.0243217960710945
YDR481C	0	0	0.0242990654205607
YGL145W	0	0	0.0242763772175537
YKL082C	0	0	0.0242537313432836
YDR245W	0	0	0.0242311276794035
YMR261C	0	0	0.0242085661080074
YBL025W	0	0	0.0241860465116279
YDR497C	0	0	0.0241635687732342
YBL028C	0	0	0.0241411327762303
YHR113W	0	0	0.0241187384044527
YKL134C	0	0	0.0240963855421687
YJR125C	0	0	0.0240740740740741
YFR047C	0	0	0.0240518038852914
YER182W	0	1	0.0240518038852914
YJL133W	0	0	0.0240295748613678
YIL129C	0	0	0.0240073868882733
YKL193C	0	0	0.0239852398523985
YOR321W	0	0	0.023963133640553
YBL051C	0	0	0.0239410681399632
YJL071W	0	0	0.0239190432382705
YBL072C	0	0	0.0238970588235294
YDR072C	0	0	0.0238751147842057
YJR045C	0	0	0.0238532110091743
YNL101W	0	0	0.0238313473877177
YGL195W	0	0	0.0238095238095238
YLR367W	0	0	0.0237877401646844
YGR147C	0	0	0.0237659963436929
YOR130C	0	0	0.0237442922374429
YPL203W	0	0	0.0237226277372263
YCL033C	0	0	0.0237010027347311
YMR029C	0	0	0.0236794171220401
YFR029W	0	0	0.0236578707916288
YLR158C	0	0	0.0236363636363636
YNL074C	0	0	0.0236148955495005
YDL153C	0	0	0.0235934664246824
YKL077W	0	1	0.0235934664246824
YDR268W	0	0	0.0235720761559383
YLR337C	0	0	0.0235507246376812
YBL068W	0	0	0.0235294117647059
YIL145C	0	0	0.0235081374321881
YDR219C	0	0	0.023486901535682
YJL186W	0	0	0.0234657039711191
YOR276W	0	0	0.0234445446348061
YBL029W	0	1	0.0234445446348061
YCR036W	0	0	0.0234234234234234
YBL034C	0	0	0.0234023402340234
YGL208W	0	0	0.0233812949640288
YOR221C	0	0	0.0233602875112309
YBR118W	0	0	0.0233393177737881
YPL236C	0	1	0.0233393177737881
YGR167W	0	0	0.0233183856502242
YIR021W	0	0	0.0232974910394265
YJL141C	0	0	0.0232766338406446
YGL255W	0	0	0.0232558139534884
YER078C	0	0	0.0232350312779267
YDR380W	0	0	0.0232142857142857
YKL128C	0	1	0.0232142857142857
YJL008C	0	0	0.0231935771632471
YJL172W	0	0	0.0231729055258467
YBR068C	0	0	0.0231522707034728
YLR160C	0	0	0.0231316725978648
YCR088W	0	0	0.0231111111111111
YBR082C	0	0	0.0230905861456483
YLL014W	0	1	0.0230905861456483
YBR109C	0	0	0.0230700976042591
YLR324W	0	0	0.0230496453900709
YJR051W	0	0	0.0230292294065545
YLR203C	0	0	0.0230088495575221
YHR063C	0	0	0.0229885057471264
YJL205C	0	0	0.0229681978798587
YBR218C	0	0	0.0229479258605472
YCR073W-A	0	0	0.0229276895943563
YKL179C	0	0	0.0229074889867841
YNL003C	0	0	0.022887323943662
YJL078C	0	1	0.022887323943662
YHR078W	0	1	0.022887323943662
YGL037C	0	0	0.0228671943711522
YGR200C	0	0	0.0228471001757469
YBR072W	0	0	0.0228270412642669
YGR193C	0	0	0.0228070175438597
YDR160W	0	0	0.0227870289219982
YGL256W	0	0	0.0227670753064799
YBL038W	0	0	0.0227471566054243
YFL010W-A	0	0	0.0227272727272727
YGL226W	0	1	0.0227272727272727
YCL057W	0	0	0.022707423580786
YML129C	0	0	0.0226876090750436
YJL143W	0	0	0.022667829119442
YMR072W	0	0	0.0226480836236934
YBR048W	0	0	0.0226283724978242
YKL218C	0	0	0.0226086956521739
YPL002C	0	0	0.0225890529973936
YMR250W	0	0	0.0225694444444444
YBR025C	0	0	0.0225498699045967
YBR010W	0	0	0.0225303292894281
YKL216W	0	0	0.0225108225108225
YER014W	0	0	0.0224913494809689
YBL031W	0	1	0.0224913494809689
YBR140C	0	0	0.0224719101123595
YBR017C	0	0	0.0224525043177893
YOR027W	0	0	0.0224331320103538
YHR122W	0	0	0.0224137931034483
YCL009C	0	0	0.0223944875107666
YML085C	0	0	0.0223752151462995
YJR062C	0	0	0.0223559759243336
YGL186C	0	0	0.0223367697594502
YBR117C	0	0	0.0223175965665236
YLR382C	0	0	0.0222984562607204
YBL057C	0	0	0.0222793487574979
YOR201C	0	0	0.0222602739726027
YMR222C	0	1	0.0222602739726027
YOR092W	0	0	0.0222412318220701
YLR447C	0	0	0.0222222222222222
YPL048W	0	0	0.022203245089667
YKR095W-A	0	0	0.0221843003412969
YCL005W-A	0	0	0.0221653878942881
YGL220W	0	1	0.0221653878942881
YBL087C	0	0	0.0221465076660988
YBR003W	0	0	0.0221276595744681
YJR147W	0	0	0.022108843537415
YFL046W	0	1	0.022108843537415
YGL203C	0	0	0.022090059473237
YBL076C	0	0	0.0220713073005093
YBL055C	0	0	0.0220525869380831
YPL177C	0	0	0.0220338983050847
YBR004C	0	0	0.0220152413209145
YKL002W	0	0	0.0219966159052453
YKR014C	0	0	0.021978021978022
YJR041C	0	0	0.0219594594594595
YDR197W	0	0	0.0219409282700422
YER166W	0	0	0.0219224283305228
YNL016W	0	0	0.0219039595619208
YDR258C	0	0	0.0218855218855219
YOR147W	0	0	0.0218671152228764
YDR452W	0	0	0.0218487394957983
YPL210C	0	0	0.0218303946263644
YDL055C	0	0	0.0218120805369128
YER168C	0	0	0.0217937971500419
YML086C	0	0	0.0217755443886097
YEL046C	0	0	0.0217573221757322
YPR062W	0	0	0.0217391304347826
YNL274C	0	0	0.0217209690893901
YLR080W	0	0	0.0217028380634391
YOR328W	0	0	0.0216847372810676
YBL046W	0	0	0.0216666666666667
YOR348C	0	0	0.0216486261448793
YOR245C	0	0	0.021630615640599
YDR047W	0	0	0.0216126350789692
YBR201W	0	0	0.0215946843853821
YIL051C	0	0	0.0215767634854772
YBL054W	0	0	0.021558872305141
YGR132C	0	0	0.0215410107705054
YBL069W	0	0	0.021523178807947
YIL047C	0	0	0.021505376344086
YBL061C	0	0	0.0214876033057851
YBR185C	0	0	0.0214698596201486
YLR303W	0	0	0.0214521452145215
YIL098C	0	0	0.021434460016488
YLR139C	0	0	0.0214168039538715
YPR036W-A	0	0	0.0213991769547325
YCR057C	0	0	0.0213815789473684
YIR037W	0	0	0.0213640098603122
YBR214W	0	0	0.0213464696223317
YOL096C	0	0	0.0213289581624282
YER035W	0	0	0.0213114754098361
YBL052C	0	0	0.0212940212940213
YHR079C-A	0	0	0.0212765957446809
YGR101W	0	0	0.0212591986917416
YHR009C	0	1	0.0212591986917416
YPL134C	0	0	0.0212418300653595
YNL305C	0	1	0.0212418300653595
YJR141W	0	0	0.0212244897959184
YER007C-A	0	0	0.0212071778140294
YDL131W	0	0	0.0211898940505297
YJL091C	0	0	0.0211726384364821
YBR161W	0	0	0.0211554109031733
YMR115W	0	1	0.0211554109031733
YLR246W	0	0	0.0211382113821138
YFR051C	0	0	0.0211210398050366
YJR034W	0	0	0.0211038961038961
YLR248W	0	0	0.0210867802108678
YIL119C	0	0	0.0210696920583468
YOR063W	0	0	0.0210526315789474
YDL004W	0	0	0.0210355987055016
YMR169C	0	0	0.021018593371059
YDR045C	0	0	0.0210016155088853
YDL049C	0	0	0.0209846650524617
YOR241W	0	0	0.0209677419354839
YBR024W	0	0	0.0209508460918614
YJR044C	0	0	0.0209339774557166
YNL067W	0	0	0.0209171359613838
YGR209C	0	0	0.0209003215434084
YKL154W	0	0	0.0208835341365462
YBR263W	0	0	0.0208667736757624
YLR259C	0	0	0.020850040096231
YLR146C	0	0	0.0208333333333333
YLR295C	0	0	0.0208166533226581
YMR148W	0	1	0.0208166533226581
YDL107W	0	0	0.0208
YDR410C	0	0	0.0207833733013589
YGL219C	0	0	0.0207667731629393
YBR001C	0	0	0.0207501995211492
YER020W	0	0	0.0207336523125997
YML057W	0	0	0.0207171314741036
YBL044W	0	1	0.0207171314741036
YHR092C	0	0	0.0207006369426752
YOR236W	0	0	0.020684168655529
YHR065C	0	0	0.0206677265500795
YHR017W	0	1	0.0206677265500795
YBL063W	0	0	0.0206513105639396
YGR136W	0	1	0.0206513105639396
YIL142W	0	0	0.0206349206349206
YBL049W	0	1	0.0206349206349206
YBL085W	0	0	0.0206185567010309
YPR118W	0	0	0.0206022187004754
YDR033W	0	1	0.0206022187004754
YOL039W	0	0	0.0205859065716548
YOL015W	0	1	0.0205859065716548
YOR326W	0	0	0.0205696202531646
YBR043C	0	0	0.0205533596837945
YPL126W	0	0	0.0205371248025276
YCL036W	0	1	0.0205371248025276
YNL314W	0	0	0.0205209155485399
YHL027W	0	0	0.0205047318611987
YER180C-A	0	0	0.020488573680063
YBL095W	0	1	0.020488573680063
YFR015C	0	0	0.0204724409448819
YHR123W	0	0	0.020456333595594
YOR354C	0	0	0.020440251572327
YLL051C	0	1	0.020440251572327
YGR080W	0	0	0.0204241948153967
YFL034C-A	0	0	0.0204081632653061
YBR169C	0	0	0.0203921568627451
YDR539W	0	1	0.0203921568627451
YOR224C	0	0	0.0203761755485893
YLR264W	0	0	0.0203602192638998
YBR256C	0	0	0.0203442879499218
YBR059C	0	0	0.0203283815480844
YBL080C	0	0	0.0203125
YJL204C	0	0	0.0202966432474629
YLR286C	0	0	0.0202808112324493
YIR024C	0	1	0.0202808112324493
YLR042C	0	1	0.0202808112324493
YLL061W	0	0	0.0202650038971161
YDR352W	0	1	0.0202650038971161
YBR249C	0	0	0.0202492211838006
YML121W	0	0	0.0202334630350195
YER074W-A	0	0	0.0202177293934681
YDR382W	0	0	0.0202020202020202
YJL130C	0	0	0.0201863354037267
YBR287W	0	1	0.0201863354037267
YHL048W	0	0	0.0201706749418154
YCR084C	0	0	0.0201550387596899
YGR227W	0	0	0.0201394268009295
YKL001C	0	0	0.0201238390092879
YOR022C	0	1	0.0201238390092879
YBL074C	0	0	0.020108275328693
YPL096C-A	0	0	0.0200927357032458
YGL045W	0	0	0.0200772200772201
YLR411W	0	0	0.0200617283950617
YPR011C	0	0	0.0200462606013878
YDR148C	0	0	0.0200308166409861
YCR069W	0	1	0.0200308166409861
YJL164C	0	0	0.0200153964588145
YDL045W-A	0	0	0.02
YCR020C-A	0	0	0.0199846272098386
YPL109C	0	1	0.0199846272098386
YKL219W	0	1	0.0199846272098386
YMR290C	0	0	0.0199692780337942
YER076C	0	1	0.0199692780337942
YKR039W	0	0	0.0199539524174981
YOR036W	0	0	0.0199386503067485
YJL193W	0	1	0.0199386503067485
YPR061C	0	1	0.0199386503067485
YJL102W	0	0	0.0199233716475096
YBL081W	0	1	0.0199233716475096
YBR222C	0	1	0.0199233716475096
YGR216C	0	0	0.0199081163859112
YBL088C	0	0	0.0198928844682479
YLR155C	0	0	0.0198776758409786
YIL071C	0	0	0.0198624904507257
YKL024C	0	0	0.0198473282442748
YBL092W	0	0	0.0198321891685736
YNR032W	0	0	0.0198170731707317
Q0160	0	0	0.0198019801980198
YPL104W	0	0	0.0197869101978691
YKL174C	0	0	0.0197718631178707
YBL060W	0	1	0.0197718631178707
YHR193C	0	0	0.0197568389057751
YDR487C	0	0	0.0197418375094913
YCL057C-A	0	1	0.0197418375094913
YIL033C	0	0	0.0197268588770865
YLR264C-A	0	1	0.0197268588770865
YLR253W	0	1	0.0197268588770865
YBL089W	0	0	0.0197119029567854
YER188C-A	0	1	0.0197119029567854
YBR255C-A	0	1	0.0197119029567854
YAL044W-A	0	1	0.0197119029567854
YAL037C-A	0	1	0.0197119029567854
YBL071C-B	0	1	0.0197119029567854
YBL008W-A	0	1	0.0197119029567854
YAR035C-A	0	1	0.0197119029567854
YBL039W-B	0	1	0.0197119029567854
YAL063C-A	0	1	0.0197119029567854
YBR196C-A	0	1	0.0197119029567854
YBR201C-A	0	1	0.0197119029567854
YBR072C-A	0	1	0.0197119029567854
YBR182C-A	0	1	0.0197119029567854
YBR200W-A	0	1	0.0197119029567854
YBR196C-B	0	1	0.0197119029567854
YBL100W-C	0	1	0.0197119029567854
YCL001W-B	0	1	0.0197119029567854
YBR230W-A	0	1	0.0197119029567854
YBR298C-A	0	1	0.0197119029567854
YBR221W-A	0	1	0.0197119029567854
YBR296C-A	0	1	0.0197119029567854
YCL012C	0	1	0.0197119029567854
YCL058W-A	0	1	0.0197119029567854
YDL159W-A	0	1	0.0197119029567854
YDL007C-A	0	1	0.0197119029567854
YCR075W-A	0	1	0.0197119029567854
YCL048W-A	0	1	0.0197119029567854
YDR003W-A	0	1	0.0197119029567854
YCR095W-A	0	1	0.0197119029567854
YDL160C-A	0	1	0.0197119029567854
YCR108C	0	1	0.0197119029567854
YJL136W-A	0	1	0.0197119029567854
YCR024C-B	0	1	0.0197119029567854
YDR119W-A	0	1	0.0197119029567854
YDR169C-A	0	1	0.0197119029567854
YDR182W-A	0	1	0.0197119029567854
YGL006W-A	0	1	0.0197119029567854
YDR194W-A	0	1	0.0197119029567854
YER175W-A	0	1	0.0197119029567854
YER078W-A	0	1	0.0197119029567854
YGR035W-A	0	1	0.0197119029567854
YFR032C-B	0	1	0.0197119029567854
YDR524C-B	0	1	0.0197119029567854
YFR012W-A	0	1	0.0197119029567854
YGR146C-A	0	1	0.0197119029567854
YDR374W-A	0	1	0.0197119029567854
YGL258W-A	0	1	0.0197119029567854
YGL007C-A	0	1	0.0197119029567854
YDR246W-A	0	1	0.0197119029567854
YGR121W-A	0	1	0.0197119029567854
YOL038C-A	0	1	0.0197119029567854
YGL041C-B	0	1	0.0197119029567854
YGL188C-A	0	1	0.0197119029567854
YFL041W-A	0	1	0.0197119029567854
YDR461C-A	0	1	0.0197119029567854
YGL194C-A	0	1	0.0197119029567854
YDR524W-C	0	1	0.0197119029567854
YIR018C-A	0	1	0.0197119029567854
YIL002W-A	0	1	0.0197119029567854
YJL052C-A	0	1	0.0197119029567854
YGR174W-A	0	1	0.0197119029567854
YHL048C-A	0	1	0.0197119029567854
YIR021W-A	0	1	0.0197119029567854
YJL133C-A	0	1	0.0197119029567854
YHR007C-A	0	1	0.0197119029567854
YIL156W-B	0	1	0.0197119029567854
YIL046W-A	0	1	0.0197119029567854
YJL047C-A	0	1	0.0197119029567854
YHR199C-A	0	1	0.0197119029567854
YHR022C-A	0	1	0.0197119029567854
YJR005C-A	0	1	0.0197119029567854
YHL015W-A	0	1	0.0197119029567854
YHR050W-A	0	1	0.0197119029567854
YIL102C-A	0	1	0.0197119029567854
YHR175W-A	0	1	0.0197119029567854
YGR161W-C	0	1	0.0197119029567854
YJL077W-B	0	1	0.0197119029567854
YHR086W-A	0	1	0.0197119029567854
YJL127C-B	0	1	0.0197119029567854
YGR240C-A	0	1	0.0197119029567854
YGR169C-A	0	1	0.0197119029567854
YGR204C-A	0	1	0.0197119029567854
YIL134C-A	0	1	0.0197119029567854
YKL023C-A	0	1	0.0197119029567854
YKL065W-A	0	1	0.0197119029567854
YKL068W-A	0	1	0.0197119029567854
YJR151W-A	0	1	0.0197119029567854
YJR112W-A	0	1	0.0197119029567854
YLR099W-A	0	1	0.0197119029567854
YLL066W-B	0	1	0.0197119029567854
YKL106C-A	0	1	0.0197119029567854
YLL006W-A	0	1	0.0197119029567854
YLR157C-C	0	1	0.0197119029567854
YLR146W-A	0	1	0.0197119029567854
YKL096C-B	0	1	0.0197119029567854
YKL183C-A	0	1	0.0197119029567854
YMR272W-B	0	1	0.0197119029567854
YMR030W-A	0	1	0.0197119029567854
YLR412C-A	0	1	0.0197119029567854
YNL024C-A	0	1	0.0197119029567854
YOR316C-A	0	1	0.0197119029567854
YOR192C-C	0	1	0.0197119029567854
YLR157W-E	0	1	0.0197119029567854
YMR315W-A	0	1	0.0197119029567854
YLR162W-A	0	1	0.0197119029567854
YNL067W-B	0	1	0.0197119029567854
YNL097C-B	0	1	0.0197119029567854
YNL146C-A	0	1	0.0197119029567854
YLR406C-A	0	1	0.0197119029567854
YMR105W-A	0	1	0.0197119029567854
YNL277W-A	0	1	0.0197119029567854
YOL086W-A	0	1	0.0197119029567854
YLR361C-A	0	1	0.0197119029567854
YOR032W-A	0	1	0.0197119029567854
YMR182W-A	0	1	0.0197119029567854
YNL042W-B	0	1	0.0197119029567854
YMR194C-B	0	1	0.0197119029567854
YOL164W-A	0	1	0.0197119029567854
YMR001C-A	0	1	0.0197119029567854
YMR247W-A	0	1	0.0197119029567854
YOR020W-A	0	1	0.0197119029567854
YML054C-A	0	1	0.0197119029567854
YNL130C-A	0	1	0.0197119029567854
YOR072W-B	0	1	0.0197119029567854
YLR466C-B	0	1	0.0197119029567854
YMR175W-A	0	1	0.0197119029567854
YOL166W-A	0	1	0.0197119029567854
YOR011W-A	0	1	0.0197119029567854
YLR285C-A	0	1	0.0197119029567854
YLR342W-A	0	1	0.0197119029567854
YOR161C-C	0	1	0.0197119029567854
YOL155W-A	0	1	0.0197119029567854
YMR230W-A	0	1	0.0197119029567854
YOR034C-A	0	1	0.0197119029567854
YOL097W-A	0	1	0.0197119029567854
YOR293C-A	0	1	0.0197119029567854
YLR307C-A	0	1	0.0197119029567854
YPL152W-A	0	1	0.0197119029567854
YPL189C-A	0	1	0.0197119029567854
YOR394C-A	0	1	0.0197119029567854
YPL119C-A	0	1	0.0197119029567854
YPL038W-A	0	1	0.0197119029567854
YOR381W-A	0	1	0.0197119029567854
YOR376W-A	0	1	0.0197119029567854
YOR396W	0	1	0.0197119029567854
YPR159C-A	0	1	0.0197119029567854
YPR145C-A	0	1	0.0197119029567854
YNL138W-A	0	1	0.0197119029567854
YPR108W-A	0	1	0.0197119029567854
YLR370C	0	0	0.0196969696969697
YBR187W	0	1	0.0196969696969697
YIL113W	0	0	0.0196820590461771
YCL030C	0	0	0.0196671709531014
YMR197C	0	0	0.0196523053665911
YKL192C	0	0	0.0196374622356495
YJL171C	0	1	0.0196374622356495
YBL084C	0	0	0.019622641509434
YBL067C	0	1	0.019622641509434
YBR208C	0	0	0.0196078431372549
YBR088C	0	0	0.0195930670685757
YBR018C	0	0	0.019578313253012
YNL336W	0	1	0.019578313253012
YBL066C	0	1	0.019578313253012
YMR293C	0	0	0.0195635816403311
YKL099C	0	0	0.0195488721804511
YGL169W	0	0	0.019534184823441
YHR021W-A	0	0	0.0195195195195195
YIL064W	0	0	0.0195048762190548
YPL192C	0	0	0.0194902548725637
YPL239W	0	0	0.0194756554307116
YNL079C	0	0	0.0194610778443114
YBL093C	0	0	0.0194465220643231
YMR303C	0	0	0.0194319880418535
YBR265W	0	0	0.0194174757281553
YLR420W	0	0	0.0194029850746269
YJR135W-A	0	0	0.0193885160328113
YNL217W	0	1	0.0193885160328113
YHR028C	0	0	0.0193740685543964
YBR112C	0	0	0.0193596425912137
YDL193W	0	0	0.0193452380952381
YOR007C	0	0	0.0193308550185874
YNL251C	0	0	0.0193164933135215
YJL212C	0	0	0.0193021529324425
YGR008C	0	0	0.0192878338278932
YBR252W	0	0	0.0192735359525575
YPR100W	0	0	0.0192592592592593
YKR036C	0	0	0.0192450037009623
YPR047W	0	0	0.0192307692307692
YPL106C	0	0	0.0192165558019217
YER060W	0	1	0.0192165558019217
YOR042W	0	1	0.0192165558019217
YMR066W	0	1	0.0192165558019217
YGR012W	0	1	0.0192165558019217
YIR012W	0	0	0.0192023633677991
YNR044W	0	0	0.0191881918819188
YBR273C	0	0	0.0191740412979351
YJL134W	0	0	0.0191599115696389
YBR207W	0	0	0.0191458026509573
YJL112W	0	0	0.0191317144959529
YER052C	0	0	0.0191176470588235
YBL090W	0	0	0.0191036002939015
YLR229C	0	0	0.0190895741556534
YOR286W	0	1	0.0190895741556534
YGL206C	0	0	0.0190755685986794
YOR085W	0	0	0.0190615835777126
YDR398W	0	0	0.019047619047619
YBR080C	0	0	0.0190336749633968
YBR205W	0	0	0.0190197512801756
YOR327C	0	0	0.0190058479532164
YGR247W	0	0	0.0189919649379109
YLL027W	0	0	0.018978102189781
YNR027W	0	0	0.0189642596644785
YPL023C	0	0	0.0189504373177843
YJR019C	0	0	0.0189366351056082
YOL052C	0	0	0.0189228529839884
YJL178C	0	0	0.0189090909090909
YBR042C	0	0	0.0188953488372093
YPL131W	0	0	0.018881626724764
YGR173W	0	1	0.018881626724764
YBR110W	0	0	0.0188679245283019
YPL040C	0	0	0.018854242204496
YCR024C-A	0	0	0.0188405797101449
YDR425W	0	0	0.0188269370021723
YNR055C	0	0	0.0188133140376266
YOR198C	0	0	0.0187997107736804
YNL310C	0	0	0.0187861271676301
YCL021W-A	0	1	0.0187861271676301
YLR092W	0	0	0.0187725631768953
YLR154W-C	0	1	0.0187725631768953
YDL173W	0	1	0.0187725631768953
YDR381C-A	0	1	0.0187725631768953
YML081C-A	0	0	0.0187590187590188
YMR113W	0	0	0.0187454938716655
YLR283W	0	1	0.0187454938716655
YBL105C	0	0	0.0187319884726225
YFR030W	0	0	0.0187185025197984
YBL097W	0	0	0.018705035971223
YJL034W	0	0	0.0186915887850467
YNR002C	0	0	0.0186781609195402
YOR171C	0	0	0.018664752333094
YDR286C	0	1	0.018664752333094
YDR519W	0	1	0.018664752333094
Q0130	0	0	0.0186513629842181
YHR054C	0	1	0.0186513629842181
YHR214C-E	0	1	0.0186513629842181
YHR213W-A	0	1	0.0186513629842181
YHR213W-B	0	1	0.0186513629842181
YHR212W-A	0	1	0.0186513629842181
YHR214C-D	0	1	0.0186513629842181
YLR156C-A	0	1	0.0186513629842181
YLR154C-H	0	1	0.0186513629842181
YLR154C-G	0	1	0.0186513629842181
YOL019W-A	0	1	0.0186513629842181
YMR242W-A	0	1	0.0186513629842181
YLR159C-A	0	1	0.0186513629842181
YLR150W	0	0	0.0186379928315412
YLR014C	0	0	0.0186246418338109
YBR093C	0	0	0.0186113099498926
YJL001W	0	0	0.0185979971387697
YHR071W	0	0	0.0185847033595425
YBR285W	0	1	0.0185847033595425
YOL029C	0	1	0.0185847033595425
YNL151C	0	0	0.0185714285714286
YIL167W	0	0	0.0185581727337616
YBR008C	0	0	0.0185449358059914
YPR020W	0	0	0.0185317177476835
YMR252C	0	1	0.0185317177476835
YGL263W	0	1	0.0185317177476835
YMR020W	0	0	0.0185185185185185
YKL142W	0	0	0.0185053380782918
YOL139C	0	0	0.0184921763869132
YBL103C	0	0	0.0184790334044065
YDL230W	0	0	0.0184659090909091
YDR107C	0	1	0.0184659090909091
YCL068C	0	1	0.0184659090909091
YER095W	0	0	0.0184528034066714
YBR021W	0	0	0.0184397163120567
YHR155W	0	1	0.0184397163120567
YBR020W	0	0	0.0184266477675408
YHL014C	0	1	0.0184266477675408
YHL006C	0	0	0.018413597733711
YKL109W	0	0	0.0184005661712668
YKL208W	0	0	0.0183875530410184
YOL062C	0	0	0.0183745583038869
YJL121C	0	0	0.018361581920904
YOL049W	0	0	0.018348623853211
YHR117W	0	1	0.018348623853211
YDR316W	0	1	0.018348623853211
YHR136C	0	0	0.0183356840620592
YOR196C	0	0	0.018322762508809
YEL043W	0	1	0.018322762508809
YIL049W	0	0	0.0183098591549296
YHR108W	0	0	0.0182969739619986
YDL066W	0	0	0.0182841068917018
YPR065W	0	0	0.0182712579058327
YKL207W	0	1	0.0182712579058327
YBR009C	0	0	0.0182584269662921
YDR191W	0	0	0.0182456140350877
YIL121W	0	0	0.0182328190743338
YNL253W	0	0	0.0182200420462509
YFR041C	0	0	0.0182072829131653
YBL086C	0	1	0.0182072829131653
YJL145W	0	0	0.0181945416375087
YCR010C	0	0	0.0181818181818182
YKL165C	0	0	0.0181691125087351
YCR097W	0	0	0.0181564245810056
YLR239C	0	0	0.0181437543614794
YLR162W	0	1	0.0181437543614794
YBR034C	0	0	0.0181311018131102
YHR115C	0	0	0.0181184668989547
YKR048C	0	0	0.0181058495821727
YIL137C	0	1	0.0181058495821727
YGR231C	0	0	0.0180932498260264
YLR142W	0	0	0.0180806675938804
YJR063W	0	0	0.0180681028492008
YHL034C	0	0	0.0180555555555556
YPL021W	0	0	0.0180430256766135
YPL075W	0	0	0.0180305131761442
YNL049C	0	0	0.018018018018018
YPL157W	0	0	0.018005540166205
YMR282C	0	0	0.0179930795847751
YBR044C	0	0	0.0179806362378976
YGR112W	0	0	0.017968210089841
Q0070	0	0	0.0179558011049724
YDR399W	0	0	0.0179434092477571
Q0060	0	1	0.0179434092477571
Q0075	0	1	0.0179434092477571
YDR144C	0	0	0.0179310344827586
YOR320C	0	0	0.0179186767746382
YKR088C	0	0	0.0179063360881543
YBR077C	0	0	0.0178940123881624
YJL151C	0	1	0.0178940123881624
YFL016C	0	0	0.0178817056396149
YPR006C	0	0	0.0178694158075601
YIR034C	0	0	0.0178571428571429
YPR037C	0	0	0.0178448867536033
YLR157C	0	0	0.0178326474622771
Q0255	0	1	0.0178326474622771
YLR216C	0	0	0.0178204249485949
YHR087W	0	0	0.0178082191780822
YJL208C	0	0	0.0177960301163587
YDL168W	0	0	0.0177838577291382
YBR213W	0	0	0.0177717019822283
YMR120C	0	0	0.0177595628415301
YPR138C	0	0	0.0177474402730375
YKL104C	0	0	0.0177353342428377
YJR120W	0	0	0.0177232447171097
YBR212W	0	0	0.0177111716621253
YGR102C	0	1	0.0177111716621253
YJL004C	0	0	0.0176991150442478
YDR003W	0	0	0.017687074829932
YPL031C	0	0	0.017675050985724
YML029W	0	0	0.0176630434782609
YGR028W	0	0	0.0176510522742702
YLR328W	0	0	0.0176390773405699
YHR198C	0	1	0.0176390773405699
YHL032C	0	0	0.0176271186440678
YKL020C	0	0	0.0176151761517615
YMR011W	0	0	0.017603249830738
YLR157W-D	0	1	0.017603249830738
YDR517W	0	0	0.0175913396481732
YJR094W-A	0	0	0.017579445571332
YGL048C	0	0	0.0175675675675676
YMR302C	0	0	0.0175557056043214
YBR058C	0	0	0.0175438596491228
YDL018C	0	0	0.0175320296695887
YFR057W	0	1	0.0175320296695887
YDL246C	0	0	0.0175202156334232
YKL183W	0	1	0.0175202156334232
YFR049W	0	0	0.0175084175084175
YNL290W	0	0	0.0174966352624495
YJR076C	0	0	0.0174848688634835
YHR126C	0	1	0.0174848688634835
YNR017W	0	0	0.0174731182795699
YJR091C	0	0	0.0174613834788449
YBR069C	0	0	0.0174496644295302
YCL034W	0	0	0.0174379610999329
YER125W	0	0	0.017426273458445
YMR314W	0	0	0.0174146014735432
YLR389C	0	0	0.0174029451137885
YBL104C	0	1	0.0174029451137885
YNL085W	0	0	0.0173913043478261
YML036W	0	0	0.017379679144385
YPR147C	0	1	0.017379679144385
YPL107W	0	1	0.017379679144385
YDR011W	0	0	0.0173680694722779
YBR053C	0	1	0.0173680694722779
YLR168C	0	1	0.0173680694722779
YGR248W	0	0	0.0173564753004005
YNL209W	0	0	0.0173448965977318
YDL142C	0	0	0.0173333333333333
YDR345C	0	0	0.0173217854763491
YBR158W	0	0	0.0173102529960053
YDL208W	0	0	0.0172987358616101
YPL065W	0	0	0.0172872340425532
YBR203W	0	0	0.0172757475083056
YER070W	0	0	0.0172642762284197
YBR030W	0	0	0.0172528201725282
YGR171C	0	0	0.0172413793103448
YCR072C	0	0	0.0172299536116634
YDR462W	0	0	0.0172185430463576
YBR022W	0	0	0.0172071475843812
YDR430C	0	0	0.0171957671957672
YPL265W	0	0	0.0171844018506279
YNR045W	0	0	0.0171730515191546
YMR174C	0	0	0.0171617161716172
YLL001W	0	0	0.0171503957783641
YIL014C-A	0	1	0.0171503957783641
YER081W	0	0	0.017139090309822
YBR298C	0	0	0.0171277997364954
YBR007C	0	1	0.0171277997364954
YBL107C	0	1	0.0171277997364954
YER087C-B	0	0	0.0171165240289664
YOR237W	0	0	0.0171052631578947
YHR202W	0	1	0.0171052631578947
YER057C	0	1	0.0171052631578947
YKL093W	0	0	0.0170940170940171
YNL200C	0	1	0.0170940170940171
Q0110	0	0	0.0170827858081472
YBR280C	0	0	0.0170715692711753
YMR041C	0	0	0.0170603674540682
YKL170W	0	0	0.0170491803278689
YBR135W	0	0	0.0170380078636959
YML022W	0	0	0.0170268500327439
YBR189W	0	0	0.0170157068062827
YDR451C	0	0	0.0170045781556573
YCL042W	0	1	0.0170045781556573
YNL160W	0	0	0.0169934640522876
YCR005C	0	0	0.0169823644676682
YBR162W-A	0	0	0.0169712793733681
YPL006W	0	0	0.0169602087410307
YBR105C	0	0	0.0169491525423729
YLR445W	0	1	0.0169491525423729
YDR265W	0	0	0.0169381107491857
YNL056W	0	1	0.0169381107491857
YBR087W	0	0	0.0169270833333333
YJL010C	0	0	0.0169160702667534
Q0085	0	0	0.0169050715214564
YIL034C	0	0	0.0168940870695257
YER025W	0	0	0.0168831168831169
YBR079C	0	0	0.0168721609344581
YIL009W	0	0	0.0168612191958495
Q0140	0	0	0.016850291639663
YGL100W	0	0	0.016839378238342
YLL035W	0	0	0.0168284789644013
YOR087W	0	0	0.0168175937904269
YHR138C	0	0	0.0168067226890756
YMR139W	0	0	0.0167958656330749
YGR044C	0	0	0.0167850225952227
YBR070C	0	0	0.0167741935483871
YNL007C	0	0	0.0167633784655061
YER183C	0	0	0.0167525773195876
YIL168W	0	0	0.0167417900837089
YJL137C	0	0	0.0167310167310167
YBR040W	0	0	0.0167202572347267
YPL069C	0	0	0.0167095115681234
YMR105C	0	0	0.0166987797045601
YOR180C	0	0	0.0166880616174583
YDR106W	0	0	0.0166773572803079
YDL008W	0	0	0.0166666666666667
YPR029C	0	0	0.0166559897501602
YPR067W	0	0	0.0166453265044814
YDL226C	0	0	0.0166346769033909
YOL052C-A	0	0	0.0166240409207161
YGR257C	0	0	0.0166134185303514
YML066C	0	0	0.016602809706258
YDR061W	0	1	0.016602809706258
YEL071W	0	0	0.0165922144224633
YGR123C	0	0	0.0165816326530612
YDR530C	0	0	0.0165710643722116
YJR085C	0	1	0.0165710643722116
YOR091W	0	0	0.0165605095541401
YCR075C	0	0	0.0165499681731381
YOR339C	0	0	0.0165394402035623
YDL195W	0	0	0.0165289256198347
YLR074C	0	0	0.0165184243964422
YBR290W	0	0	0.0165079365079365
YHR038W	0	0	0.016497461928934
YLR137W	0	1	0.016497461928934
YMR316W	0	0	0.0164870006341154
YDR272W	0	0	0.0164765525982256
YGR281W	0	0	0.0164661177960735
YJR099W	0	0	0.0164556962025316
YBR160W	0	0	0.0164452877925364
YGL137W	0	0	0.0164348925410872
Q0055	0	0	0.016424510423247
[truncated: 3,790 more rows]
