# Supplementary material for: Computationally Driven, Quantitative Experiments Discover Genes Required for Mitochondrial Biogenesis
Source: PLoS Genet. 2009 Mar 20;5(3):e1000407. doi: 10.1371/journal.pgen.1000407 (PMC2648979; doi:10.1371/journal.pgen.1000407)
Supplement: Dataset S2 — Top 100 novel ensemble predictions for additional yeast biological processes. A zip file containing 387 tab-delimited text files of the ensemble predictions for the indicated Gene Ontology Biological Process Term. (21.70 MB GZ) [file pgen.1000407.s013.gz › GO_0006725.txt]

ORF	AnnotatedToTerm?	Uncharacterized_04152007?	Precision
YOR184W	1	0	1.0
YDR408C	1	0	1.0
YDR531W	0	0	0.666666666666667
YGL186C	0	0	0.5
YER055C	0	0	0.428571428571429
YPR058W	0	0	0.428571428571429
YGL148W	1	0	0.428571428571429
YDR037W	0	0	0.375
YLR359W	0	0	0.363636363636364
YNL220W	0	0	0.363636363636364
YGL234W	1	0	0.363636363636364
YDR341C	0	0	0.342857142857143
YDR487C	0	0	0.342857142857143
YOR303W	0	0	0.342857142857143
YOR323C	0	0	0.342857142857143
YGR185C	0	0	0.342857142857143
YCL030C	0	0	0.342857142857143
YGR124W	0	0	0.342857142857143
YJR109C	0	0	0.342857142857143
YCR053W	0	0	0.342857142857143
YPR033C	0	0	0.342857142857143
YHR020W	0	0	0.342857142857143
YER086W	0	0	0.342857142857143
YBR248C	0	0	0.342857142857143
YHR019C	0	0	0.342857142857143
YPR145W	0	0	0.342857142857143
YKL181W	1	0	0.342857142857143
YOL061W	1	0	0.342857142857143
YDR035W	1	0	0.342857142857143
YER090W	1	0	0.342857142857143
YKL211C	1	0	0.342857142857143
YPL273W	1	0	0.342857142857143
YBR249C	1	0	0.342857142857143
YOR108W	0	0	0.342857142857143
YGL026C	1	0	0.342857142857143
YLR027C	0	0	0.333333333333333
YJR016C	0	0	0.333333333333333
YMR241W	0	0	0.333333333333333
YGR094W	0	0	0.333333333333333
YOL097C	0	0	0.333333333333333
YDR158W	0	0	0.333333333333333
YGL202W	1	0	0.333333333333333
YAR015W	0	0	0.333333333333333
YJR070C	0	0	0.333333333333333
YGL224C	1	0	0.333333333333333
YML116W	0	0	0.333333333333333
YLR017W	0	0	0.333333333333333
YJR105W	1	0	0.333333333333333
YOL058W	0	0	0.333333333333333
YLR058C	0	0	0.333333333333333
YBR104W	0	0	0.333333333333333
YGR204W	1	0	0.333333333333333
YLR420W	1	0	0.333333333333333
YHL011C	1	0	0.333333333333333
YFL028C	0	0	0.327272727272727
YIL116W	0	0	0.323943661971831
YMR108W	0	0	0.323943661971831
YAL044C	0	0	0.323943661971831
YGR061C	0	0	0.323943661971831
YBR263W	0	0	0.323943661971831
YIR012W	0	0	0.323943661971831
YOR335C	0	0	0.323943661971831
YGR264C	0	0	0.323943661971831
YJL130C	1	0	0.323943661971831
YOL064C	0	0	0.323943661971831
YKL216W	1	0	0.323943661971831
YMR300C	1	0	0.323943661971831
YHR122W	0	0	0.323943661971831
YMR120C	0	0	0.323943661971831
YNL141W	1	0	0.323943661971831
YKR080W	1	0	0.323943661971831
YLR060W	0	0	0.319444444444444
YDR234W	0	0	0.315068493150685
YDR019C	0	0	0.311688311688312
YIR034C	0	0	0.311688311688312
YDL236W	0	0	0.311688311688312
YBL068W	1	0	0.311688311688312
YMR095C	0	0	0.308641975308642
YKL120W	0	0	0.308641975308642
YOR095C	0	0	0.308641975308642
YOR128C	1	0	0.308641975308642
YMR189W	0	0	0.305882352941176
YNL104C	0	0	0.305882352941176
YEL029C	0	0	0.305882352941176
YDR354W	1	0	0.305882352941176
YLR355C	0	0	0.302325581395349
YNL004W	0	0	0.298850574712644
YER043C	0	0	0.295454545454545
YER052C	0	0	0.292134831460674
YLR291C	0	0	0.288888888888889
YGR208W	0	0	0.285714285714286
YHR025W	0	0	0.282608695652174
YEL046C	0	0	0.279569892473118
YHR047C	0	0	0.276595744680851
YHR018C	0	0	0.273684210526316
YOR130C	0	0	0.270833333333333
YDL182W	0	0	0.27
YHR208W	0	0	0.27
YOR202W	0	0	0.27
YGR267C	1	0	0.27
YDR226W	0	0	0.267326732673267
YOL140W	0	0	0.264705882352941
YJL200C	0	1	0.264705882352941
YGL245W	0	0	0.262135922330097
YMR321C	0	1	0.262135922330097
YCL009C	0	0	0.259615384615385
YGL184C	0	0	0.257142857142857
YBL076C	0	0	0.254716981132075
YKR026C	0	0	0.252336448598131
YKL182W	0	0	0.25
YLL018C	0	0	0.25
YEL071W	0	0	0.25
YDL198C	0	0	0.25
YMR217W	0	0	0.25
YKL128C	0	1	0.25
YDL131W	0	0	0.25
YER099C	1	0	0.25
YKL191W	0	0	0.25
YBR084W	1	0	0.25
YNL221C	0	0	0.247863247863248
YLR180W	0	0	0.245762711864407
YNR050C	0	0	0.243697478991597
YJL071W	0	0	0.241666666666667
YER073W	0	0	0.239669421487603
YDL066W	0	0	0.237704918032787
YMR062C	0	0	0.235772357723577
YBR043C	0	0	0.234375
YPR110C	0	0	0.234375
YGR123C	0	0	0.234375
YER069W	0	0	0.234375
YDR127W	1	0	0.234375
YER061C	0	0	0.232558139534884
YMR131C	0	0	0.230769230769231
YPL093W	0	0	0.229007633587786
YDR101C	0	0	0.227272727272727
YBR252W	0	0	0.225563909774436
YNL135C	0	0	0.223880597014925
YNR027W	0	0	0.222222222222222
YPR118W	0	0	0.220588235294118
YOL143C	0	0	0.218978102189781
YLR421C	0	0	0.217391304347826
YDR300C	0	0	0.215827338129496
YIL094C	0	0	0.214285714285714
YBR256C	0	0	0.212765957446809
YOR271C	0	1	0.212765957446809
YER081W	0	0	0.211267605633803
YHR123W	0	0	0.20979020979021
YGL077C	0	0	0.208333333333333
YDR465C	0	0	0.206896551724138
YKL218C	0	0	0.205479452054795
YBR145W	0	0	0.204081632653061
YNL065W	0	0	0.202702702702703
YPL092W	0	0	0.201342281879195
YPL188W	0	0	0.2
YOL126C	0	0	0.198675496688742
YNL248C	0	0	0.197368421052632
YKL029C	0	0	0.196078431372549
YOL144W	0	0	0.194805194805195
YJL198W	0	0	0.193548387096774
YMR096W	0	0	0.192307692307692
YKR038C	0	0	0.191082802547771
YJL088W	0	0	0.189873417721519
YOR375C	0	0	0.188679245283019
YHR071W	0	0	0.1875
YGR157W	0	0	0.186440677966102
YIL078W	0	0	0.186440677966102
YOR361C	0	0	0.186440677966102
YER088C	0	0	0.186440677966102
YNL044W	0	0	0.186440677966102
YBR034C	0	0	0.186440677966102
YGL125W	0	0	0.186440677966102
YDL051W	0	0	0.186440677966102
YPL212C	0	0	0.186440677966102
YBR121C	0	0	0.186440677966102
YPR167C	0	0	0.186440677966102
YMR083W	0	0	0.186440677966102
YPR035W	0	0	0.186440677966102
YPL160W	0	0	0.186440677966102
YML022W	1	0	0.186440677966102
YBL039C	1	0	0.186440677966102
YEL052W	0	1	0.186440677966102
YHR137W	1	0	0.186440677966102
YDR091C	0	0	0.185393258426966
YER006W	0	0	0.184357541899441
YIL074C	0	0	0.183333333333333
YOR337W	0	0	0.18232044198895
YER025W	0	0	0.181318681318681
YJR064W	0	0	0.180327868852459
YDL063C	0	0	0.179347826086957
YNL311C	0	0	0.178378378378378
YIL145C	0	0	0.17741935483871
YHR170W	0	0	0.176470588235294
YJR130C	0	0	0.175531914893617
YKL106W	0	0	0.174603174603175
YLR249W	0	0	0.173684210526316
YGR207C	0	1	0.173684210526316
YDR165W	0	0	0.172774869109948
YJR148W	0	0	0.171875
YHR063C	0	0	0.170984455958549
YCL011C	0	0	0.170103092783505
YDR120C	0	0	0.169230769230769
YDR502C	0	0	0.168367346938776
YPR074C	0	0	0.16751269035533
YOL107W	0	1	0.16751269035533
YLL027W	0	0	0.166666666666667
YER126C	0	0	0.165829145728643
YNL062C	0	0	0.165
YNR043W	0	0	0.164179104477612
YNL018C	0	1	0.164179104477612
YNL034W	0	1	0.164179104477612
YOR243C	0	0	0.163366336633663
YER049W	0	0	0.16256157635468
YIR026C	0	0	0.161764705882353
YAL036C	0	0	0.160975609756098
YGR159C	0	0	0.160194174757282
YPL231W	0	0	0.159420289855072
YMR220W	0	0	0.158653846153846
YPL226W	0	0	0.157894736842105
YDR321W	0	0	0.157142857142857
YEL009C	0	0	0.156398104265403
YMR235C	0	0	0.155660377358491
YOR063W	0	0	0.154929577464789
YLR179C	0	1	0.154929577464789
YGR191W	0	0	0.154205607476636
YML126C	0	0	0.153488372093023
YIL003W	0	0	0.152777777777778
YGL078C	0	0	0.152073732718894
YER156C	0	1	0.152073732718894
YLR074C	0	0	0.151376146788991
YPL252C	0	0	0.150684931506849
YKL184W	0	0	0.15
YBR143C	0	0	0.149321266968326
YLR196W	0	0	0.148648648648649
YNL132W	0	0	0.147982062780269
YBL054W	0	0	0.147321428571429
YFR025C	0	0	0.146666666666667
YDR399W	0	0	0.146017699115044
YNL247W	0	0	0.145374449339207
YAL012W	0	0	0.144736842105263
YLR191W	0	0	0.14410480349345
YOL077C	0	0	0.143478260869565
YOR212W	0	0	0.142857142857143
YGR234W	0	0	0.142241379310345
YGR173W	0	1	0.142241379310345
YER036C	0	0	0.141630901287554
YLR293C	0	0	0.141025641025641
YER110C	0	0	0.140425531914894
YBL102W	0	0	0.139830508474576
YLR451W	0	0	0.139240506329114
YDR361C	0	0	0.138775510204082
YOR222W	0	0	0.138775510204082
YBR218C	0	0	0.138775510204082
YER091C	0	0	0.138775510204082
YDL170W	0	0	0.138775510204082
YHR163W	0	0	0.138775510204082
YBR115C	0	0	0.138775510204082
YPR060C	1	0	0.138775510204082
YMR290C	0	0	0.138211382113821
YDR497C	0	0	0.137651821862348
YGR024C	0	0	0.137096774193548
YPR041W	0	0	0.136546184738956
YLR432W	0	0	0.136
YOL124C	0	0	0.135458167330677
YLL048C	0	0	0.134920634920635
YOR209C	0	0	0.134387351778656
YLR264W	0	0	0.133858267716535
YKR056W	0	0	0.133333333333333
YFR055W	0	0	0.1328125
YLR129W	0	0	0.132295719844358
YLR244C	0	0	0.131782945736434
YCR059C	0	0	0.131274131274131
YKR092C	0	0	0.130769230769231
YJR008W	0	1	0.130769230769231
YGR285C	0	0	0.130268199233716
YJL002C	0	0	0.129770992366412
YDR046C	0	0	0.129277566539924
YMR208W	0	0	0.128787878787879
YOR224C	0	0	0.128676470588235
YPL061W	0	0	0.128676470588235
YDR496C	0	0	0.128676470588235
YPL012W	0	0	0.128676470588235
YML080W	0	0	0.128676470588235
YBR205W	0	0	0.128676470588235
YNL002C	0	0	0.128676470588235
YKR099W	1	0	0.128676470588235
YGL097W	0	0	0.128205128205128
YIL039W	0	0	0.127737226277372
YBL036C	0	0	0.127272727272727
YLR083C	0	1	0.127272727272727
YDR050C	0	0	0.126811594202899
YNR053C	0	0	0.126353790613718
YGL099W	0	0	0.12589928057554
YOR221C	0	0	0.125448028673835
YLR409C	0	0	0.125
YDL060W	0	0	0.124555160142349
YBR061C	0	0	0.124113475177305
YBR029C	0	0	0.123674911660777
YLR132C	0	0	0.123239436619718
YHR069C	0	0	0.12280701754386
YHR162W	0	1	0.12280701754386
YEL040W	0	0	0.122377622377622
YOL092W	0	1	0.122377622377622
YJR007W	0	0	0.122033898305085
YER056C	0	0	0.122033898305085
YOR136W	0	0	0.122033898305085
YLR153C	0	0	0.122033898305085
YBR162C	0	0	0.122033898305085
YGL255W	0	0	0.122033898305085
YNL129W	0	0	0.122033898305085
YHL039W	0	0	0.122033898305085
YBR166C	1	0	0.122033898305085
YGL062W	0	0	0.121621621621622
YOR294W	0	0	0.121212121212121
YBR177C	0	0	0.120805369127517
YKL080W	0	0	0.120401337792642
YNR016C	0	0	0.12
YBR011C	0	0	0.119601328903654
YBR106W	0	0	0.119205298013245
YKR081C	0	0	0.118811881188119
YGR214W	0	0	0.118421052631579
YDR098C	0	0	0.118032786885246
YJR137C	0	0	0.117647058823529
YOR302W	0	0	0.117263843648208
YHR169W	0	0	0.116883116883117
YFL045C	0	0	0.116504854368932
YOR133W	0	0	0.116129032258065
YIL053W	0	0	0.115987460815047
YNR012W	0	0	0.115987460815047
YLR276C	0	0	0.115987460815047
YBL091C	0	0	0.115987460815047
YHL020C	0	0	0.115987460815047
YNL124W	0	0	0.115987460815047
YMR049C	0	0	0.115987460815047
YJR025C	0	0	0.115987460815047
YEL021W	1	0	0.115987460815047
YPL262W	0	0	0.115625
YGL225W	0	0	0.115264797507788
YBL024W	0	0	0.114906832298137
YDL171C	0	0	0.114551083591331
YHR064C	0	0	0.114197530864198
YPL211W	0	0	0.113846153846154
YNL182C	0	0	0.113496932515337
YKL183W	0	1	0.113496932515337
YBR197C	0	1	0.113496932515337
YHR089C	0	0	0.113149847094801
YOL020W	0	0	0.11280487804878
YGL009C	0	0	0.112462006079027
YNL229C	0	0	0.112121212121212
YNL175C	0	0	0.11178247734139
YGR175C	0	0	0.11144578313253
YCR005C	0	0	0.111111111111111
YNL061W	0	0	0.110778443113772
YDR184C	0	0	0.11044776119403
YPR010C	0	0	0.110119047619048
YDR481C	0	0	0.109792284866469
YOR260W	0	0	0.109467455621302
YBR247C	0	0	0.109144542772861
YNR046W	0	0	0.108823529411765
YNL164C	0	0	0.108504398826979
YIL019W	0	0	0.108187134502924
YIL110W	0	0	0.107871720116618
YDR123C	0	0	0.107558139534884
YJR111C	0	1	0.107558139534884
YBR283C	0	0	0.107246376811594
YOR201C	0	0	0.106936416184971
YNR003C	0	0	0.106628242074928
YHR029C	0	1	0.106628242074928
YPL037C	0	0	0.10632183908046
YLR372W	0	0	0.106017191977077
YLR186W	0	0	0.105714285714286
YGL120C	0	0	0.105413105413105
YOR145C	0	0	0.105113636363636
YLR134W	0	0	0.104815864022663
YLR009W	0	0	0.104519774011299
YDR161W	0	0	0.104225352112676
YER024W	0	0	0.103932584269663
YOL059W	0	0	0.103641456582633
YPL239W	0	0	0.103351955307263
YFR030W	0	0	0.103064066852368
YGR200C	0	0	0.102777777777778
YLR175W	0	0	0.102493074792244
YBR267W	0	0	0.102209944751381
YHR133C	0	0	0.101928374655647
YJL208C	0	0	0.101648351648352
YNL075W	0	0	0.101369863013699
YMR308C	0	0	0.101092896174863
YJR063W	0	0	0.100817438692098
YBR246W	0	1	0.100817438692098
YHR197W	0	0	0.10054347826087
YOR370C	0	0	0.100271002710027
YKR024C	0	0	0.1
YKL143W	0	0	0.0997304582210243
YDR395W	0	0	0.0994623655913978
YKR025W	0	0	0.0991957104557641
YDR384C	0	0	0.0989304812834225
YBR068C	0	0	0.0986666666666667
YLR447C	0	0	0.0984042553191489
YHR024C	0	0	0.0981432360742706
YGR029W	0	0	0.0978835978835979
YDL054C	0	0	0.0976253298153034
YPL237W	0	0	0.0973684210526316
YJR074W	0	0	0.0971128608923885
YNL036W	0	0	0.0968586387434555
YBR276C	0	0	0.0966057441253264
YPL266W	0	0	0.0963541666666667
YJL121C	0	0	0.0961038961038961
YOR340C	0	0	0.0958549222797927
YER118C	0	0	0.0956072351421189
YFL022C	0	0	0.095360824742268
YHR216W	0	0	0.0952380952380952
YLR328W	0	0	0.0952380952380952
YPR048W	0	1	0.0952380952380952
YBL019W	0	0	0.0952380952380952
YMR309C	0	0	0.0952380952380952
YGR145W	0	0	0.0952380952380952
YPR154W	0	0	0.0952380952380952
YPR002W	0	0	0.0952380952380952
YJR002W	0	0	0.0952380952380952
YOR310C	0	0	0.0952380952380952
YLR172C	0	0	0.0952380952380952
YML106W	1	0	0.0952380952380952
YOL119C	0	0	0.095
YDR454C	0	0	0.0947630922693267
YHR070W	0	0	0.0945273631840796
YLR407W	0	1	0.0945273631840796
YPL274W	0	0	0.0942928039702233
YKR069W	0	0	0.0940594059405941
YKL015W	0	0	0.0938271604938272
YPR163C	0	0	0.0935960591133005
YJL072C	0	0	0.0933660933660934
YPL117C	0	0	0.0931372549019608
YNL110C	0	0	0.0929095354523227
YNL130C	0	0	0.0926829268292683
YER040W	0	0	0.0924574209245742
YMR030W	0	0	0.0922330097087379
YBL098W	0	0	0.0920096852300242
YMR094W	0	0	0.0917874396135266
YBR159W	0	0	0.091566265060241
YEL026W	0	0	0.0913461538461538
YBR151W	0	1	0.0913461538461538
YNL313C	0	0	0.0911270983213429
YKL212W	0	0	0.0909090909090909
YNL268W	0	0	0.0906921241050119
YDL084W	0	0	0.0904761904761905
YGR245C	0	0	0.0902612826603325
YBR239C	0	1	0.0902612826603325
YLR348C	0	0	0.0900473933649289
YBR154C	0	0	0.0898345153664303
YNL239W	0	0	0.089622641509434
YOL052C	0	0	0.0894117647058824
YHR052W	0	0	0.0892018779342723
YNL112W	0	0	0.0889929742388759
YJL153C	0	0	0.088785046728972
YNL255C	0	0	0.0885780885780886
YCR012W	0	0	0.0883720930232558
YBL103C	0	0	0.0881670533642691
YBR153W	0	0	0.087962962962963
YML056C	0	1	0.087962962962963
YFR034C	0	0	0.0877598152424942
YGR065C	0	0	0.0875576036866359
YBR105C	0	0	0.0873563218390805
YLR133W	0	0	0.0871559633027523
YDL111C	0	0	0.0869565217391304
YDR510W	0	0	0.0867579908675799
YOR246C	0	1	0.0867579908675799
YBR035C	0	0	0.0865603644646925
YHR013C	0	0	0.0863636363636364
YBR175W	0	0	0.0861678004535147
YHR068W	0	0	0.085972850678733
YDR483W	0	0	0.0857787810383747
YJL014W	0	0	0.0855855855855856
YLR044C	0	0	0.0853932584269663
YPL135W	0	0	0.0852017937219731
YAL025C	0	0	0.0851528384279476
YNL178W	0	0	0.0851528384279476
YBR281C	0	0	0.0851528384279476
YNL169C	0	0	0.0851528384279476
YIL064W	0	0	0.0851528384279476
YHR026W	0	0	0.0851528384279476
YPL207W	0	1	0.0851528384279476
YLR146C	0	0	0.0851528384279476
YHR148W	0	0	0.0851528384279476
YBL001C	0	0	0.0851528384279476
YBR058C	0	0	0.0851528384279476
YMR202W	0	0	0.0851528384279476
YPR062W	1	0	0.0851528384279476
YJL008C	0	0	0.0849673202614379
YGL117W	0	1	0.0849673202614379
YPL026C	0	0	0.0847826086956522
YOR241W	0	0	0.0845986984815618
YEL063C	0	0	0.0844155844155844
YMR318C	0	0	0.0842332613390929
YIL056W	0	0	0.084051724137931
YBR055C	0	0	0.0838709677419355
YJR145C	0	0	0.0836909871244635
YBR242W	0	1	0.0836909871244635
YJL138C	0	0	0.0835117773019272
YER026C	0	0	0.0833333333333333
YPL086C	0	0	0.0831556503198294
YGR239C	0	0	0.0829787234042553
YGL030W	0	0	0.0828025477707006
YCL059C	0	0	0.0826271186440678
YBL057C	0	0	0.0824524312896406
YOL139C	0	0	0.0822784810126582
YNR015W	0	0	0.0821052631578947
YEL002C	0	0	0.0819327731092437
YJR003C	0	0	0.0817610062893082
YBR142W	0	0	0.0815899581589958
YOL010W	0	0	0.081419624217119
YPL250C	0	1	0.081419624217119
YHR067W	0	0	0.08125
YNL067W	0	0	0.0810810810810811
YAL035W	0	0	0.0809128630705394
YMR146C	0	0	0.0807453416149068
YBR017C	0	0	0.0805785123966942
YLR303W	0	0	0.0804123711340206
YER175C	0	1	0.0804123711340206
YGL111W	0	0	0.0802469135802469
YDR418W	0	0	0.080082135523614
YHR072W	0	0	0.0799180327868853
YBL042C	0	0	0.0797546012269939
YBR111C	0	1	0.0797546012269939
YGR003W	0	0	0.0795918367346939
YMR246W	0	0	0.0794297352342159
YOR004W	0	0	0.0792682926829268
YPR112C	0	0	0.0791075050709939
YDR429C	0	0	0.0789473684210526
YNL209W	0	0	0.0787878787878788
YJL109C	0	0	0.0786290322580645
YDR385W	0	0	0.0784708249496982
YER127W	0	0	0.0783132530120482
YGR187C	0	0	0.0781563126252505
YJR139C	0	0	0.078
YBR221C	0	0	0.0778443113772455
YKL210W	0	0	0.0776892430278884
YBR244W	0	0	0.0775347912524851
YBR030W	0	0	0.0773809523809524
YOR388C	0	0	0.0772277227722772
YGL012W	0	0	0.0770750988142292
YDL201W	0	0	0.0769230769230769
YIL043C	0	0	0.0767716535433071
YNL022C	0	0	0.0766208251473477
YBR187W	0	1	0.0766208251473477
YHR088W	0	0	0.0764705882352941
YDR023W	0	0	0.076320939334638
YJR143C	0	0	0.076171875
YJR069C	0	0	0.0760233918128655
YJR147W	0	0	0.075875486381323
YKR043C	0	1	0.075875486381323
YBL056W	0	0	0.0757281553398058
YLR130C	0	0	0.0755813953488372
YKL081W	0	0	0.0754352030947776
YOR151C	0	0	0.0752895752895753
YHR046C	0	0	0.0751445086705202
YKL056C	0	0	0.075046904315197
YPR086W	0	0	0.075046904315197
YJL192C	0	0	0.075046904315197
YAL038W	0	0	0.075046904315197
YNL189W	0	0	0.075046904315197
YGR262C	0	0	0.075046904315197
YBR015C	0	0	0.075046904315197
YEL042W	0	0	0.075046904315197
YKR042W	0	0	0.075046904315197
YGR158C	0	0	0.075046904315197
YNL232W	0	0	0.075046904315197
YBR127C	0	0	0.075046904315197
YPL058C	0	0	0.075046904315197
YNL256W	1	0	0.075046904315197
YJL122W	0	0	0.0749063670411985
YBR265W	0	0	0.0747663551401869
YDR400W	0	0	0.0746268656716418
YMR079W	0	0	0.074487895716946
YLR449W	0	0	0.0743494423791822
YBR041W	0	0	0.0742115027829314
YBL055C	0	0	0.0740740740740741
YBR238C	0	0	0.0739371534195934
YOR226C	0	0	0.0738007380073801
YPL126W	0	0	0.0736648250460405
YGL022W	0	0	0.0735294117647059
YLR197W	0	0	0.073394495412844
YBR087W	0	0	0.0732600732600733
YBR196C	0	0	0.0731261425959781
YLR222C	0	0	0.072992700729927
YMR229C	0	0	0.0728597449908925
YBR078W	0	0	0.0727272727272727
YKL021C	0	0	0.0725952813067151
YDR034C	0	0	0.072463768115942
YGR240C	0	0	0.0723327305605787
YKL001C	0	0	0.0722021660649819
YIL018W	0	0	0.0720720720720721
YKR059W	0	0	0.0719424460431655
YJL033W	0	0	0.0718132854578097
YBR021W	0	0	0.0716845878136201
YBR002C	0	0	0.0715563506261181
YBR236C	0	0	0.0714285714285714
YER107C	0	0	0.071301247771836
YGR155W	0	0	0.0711743772241993
YOR078W	0	0	0.0710479573712256
YHR128W	0	0	0.0709219858156028
YBR155W	0	0	0.0707964601769911
YBR042C	0	0	0.0706713780918728
YNL049C	0	0	0.0705467372134039
YKL004W	0	0	0.0704225352112676
YGR149W	0	1	0.0704225352112676
YNR013C	0	0	0.070298769771529
YOL125W	0	0	0.0701754385964912
YLR092W	0	0	0.0700525394045534
YMR260C	0	0	0.0699300699300699
YBR170C	0	0	0.0698080279232112
YPR016C	0	0	0.0696864111498258
YGR128C	0	0	0.0695652173913043
YBR110W	0	0	0.0694444444444444
YMR097C	0	0	0.0693240901213172
YFR009W	0	0	0.069204152249135
YLR107W	0	0	0.0690846286701209
YDR190C	0	0	0.0689655172413793
YNL037C	0	0	0.0688468158347676
YBL033C	0	0	0.0687285223367698
YKL172W	0	0	0.0686106346483705
YBR176W	0	0	0.0684931506849315
YAR071W	0	0	0.0683760683760684
YBR271W	0	0	0.068259385665529
YOR207C	0	0	0.0681431005110733
YAL042W	0	0	0.0680272108843537
YHR183W	0	0	0.067911714770798
YMR243C	0	0	0.0677966101694915
YBR243C	0	0	0.0676818950930626
YGR162W	0	0	0.0675675675675676
YHR065C	0	0	0.0674536256323777
YBR082C	0	0	0.0673400673400673
YER174C	0	0	0.0672268907563025
YGL220W	0	1	0.0672268907563025
YGL105W	0	0	0.0671140939597315
YNL123W	0	0	0.067001675041876
YMR036C	0	0	0.0668896321070234
YBR210W	0	0	0.0667779632721202
YOR168W	0	0	0.0666666666666667
YGR074W	0	0	0.0665557404326123
YKL110C	0	0	0.0664451827242525
YMR116C	0	0	0.0663430420711974
YBL061C	0	0	0.0663430420711974
YCR034W	0	0	0.0663430420711974
YBR216C	0	0	0.0663430420711974
YDL014W	0	0	0.0663430420711974
YGR103W	0	0	0.0663430420711974
YOL136C	0	0	0.0663430420711974
YAL023C	0	0	0.0663430420711974
YOL158C	0	0	0.0663430420711974
YBL009W	0	0	0.0663430420711974
YGL155W	0	0	0.0663430420711974
YPR144C	0	0	0.0663430420711974
YKL060C	0	0	0.0663430420711974
YGR286C	0	0	0.0663430420711974
YLR173W	0	1	0.0663430420711974
YJR010W	0	0	0.0663430420711974
YJR133W	1	0	0.0663430420711974
YOR270C	0	0	0.0662358642972536
YHR042W	0	0	0.0661290322580645
YOR079C	0	0	0.0660225442834139
YLR301W	0	0	0.0659163987138264
YMR038C	0	0	0.0658105939004815
YPR137W	0	0	0.0657051282051282
YGL067W	0	0	0.0656
YJL098W	0	0	0.0654952076677316
YDR211W	0	0	0.0653907496012759
YOR272W	0	0	0.0652866242038217
YEL073C	0	1	0.0652866242038217
YOL022C	0	1	0.0652866242038217
YIL079C	0	0	0.0652173913043478
YGL123W	0	0	0.0652173913043478
YFR031C-A	0	0	0.0652173913043478
YKL068W	0	0	0.0652173913043478
YOR276W	0	0	0.0652173913043478
YCR057C	0	0	0.0652173913043478
YBL027W	0	0	0.0652173913043478
YML125C	0	0	0.0652173913043478
YER148W	0	0	0.0652173913043478
YDR346C	0	0	0.0652173913043478
YJR123W	0	0	0.0652173913043478
YBR093C	0	0	0.0652173913043478
YBR234C	0	0	0.0652173913043478
YLR075W	0	0	0.0652173913043478
YBR162W-A	0	0	0.0652173913043478
YJR103W	1	0	0.0652173913043478
YNL064C	0	0	0.0651162790697674
YNL119W	0	0	0.065015479876161
YDR172W	0	0	0.0649149922720247
YDR188W	0	0	0.0648148148148148
YHR007C	0	0	0.0647149460708783
YBR079C	0	0	0.0646153846153846
YJL190C	0	0	0.0645161290322581
YDL081C	0	0	0.0644171779141104
YEL054C	0	0	0.0643185298621746
YKL114C	0	0	0.0642201834862385
YBL020W	0	0	0.0641221374045802
YHR062C	0	0	0.0640243902439024
YMR310C	0	0	0.0639880952380952
YML063W	0	0	0.0639880952380952
YHR196W	0	0	0.0639880952380952
YCL017C	0	0	0.0639880952380952
YBL084C	0	0	0.0639880952380952
YBR048W	0	0	0.0639880952380952
YLR354C	0	0	0.0639880952380952
YML073C	0	0	0.0639880952380952
YLR448W	0	0	0.0639880952380952
YPR187W	0	0	0.0639880952380952
YPL183C	0	1	0.0639880952380952
YBL082C	0	0	0.0639880952380952
YLL045C	0	0	0.0639880952380952
YPL131W	0	0	0.0639880952380952
YNL186W	0	0	0.0639880952380952
YBL028C	0	0	0.0639880952380952
YKL024C	1	0	0.0639880952380952
YHR021C	0	0	0.0638930163447251
YOR196C	0	0	0.0637982195845697
YLR266C	0	0	0.0637037037037037
YGL169W	0	0	0.0636094674556213
YGR260W	0	0	0.0635155096011817
YER089C	0	0	0.0634218289085546
YBL058W	0	0	0.0633284241531664
YOL041C	0	0	0.0632352941176471
YER007C-A	0	0	0.0631424375917768
YBR254C	0	0	0.063049853372434
YDR280W	0	0	0.0629575402635432
YPL235W	0	0	0.0628654970760234
YMR296C	0	0	0.0627737226277372
YBR133C	0	0	0.0626822157434402
YBR025C	0	0	0.0625909752547307
YER165W	0	0	0.0625
YEL066W	0	0	0.0624092888243832
YEL051W	0	0	0.0623188405797101
YLL008W	0	0	0.0622286541244573
YKL084W	0	0	0.0621387283236994
YOR021C	0	0	0.062049062049062
YBR288C	0	0	0.0619596541786743
YLR048W	0	0	0.0618705035971223
YDL153C	0	0	0.0617816091954023
YLR435W	0	0	0.0616929698708752
YGR216C	0	0	0.0616045845272206
YLR056W	0	0	0.061516452074392
YOR117W	0	0	0.0614285714285714
YJL183W	0	0	0.0613409415121255
YKL009W	0	0	0.0612535612535613
YJL148W	0	0	0.0611664295874822
YJL125C	0	0	0.0610795454545455
YAL059W	0	0	0.0609929078014184
YOR210W	0	0	0.0609065155807365
YMR011W	0	0	0.0608203677510608
YML123C	0	0	0.0607344632768362
YNL292W	0	0	0.0606488011283498
YBR291C	0	0	0.0605633802816901
YDR126W	0	0	0.060478199718706
YDR212W	0	0	0.0603932584269663
YCR047C	0	0	0.0603085553997195
YDL226C	0	0	0.0602240896358543
YIL020C	0	0	0.0601398601398601
YOR341W	0	0	0.0600558659217877
YBR220C	0	1	0.0600558659217877
YMR012W	0	0	0.0599721059972106
YBR202W	0	0	0.0598885793871866
YLR438C-A	0	0	0.0598052851182197
YPL265W	0	0	0.0597222222222222
YDR083W	0	0	0.0596393897364771
YGL238W	0	0	0.0595567867036011
YNL151C	0	0	0.0594744121715076
YLR397C	0	0	0.0593922651933702
YBR229C	0	0	0.0593103448275862
YOR311C	0	1	0.0593103448275862
YLR401C	0	0	0.059228650137741
YGR095C	0	0	0.0591471801925722
YJR073C	0	0	0.0590659340659341
YPL042C	0	0	0.0589849108367627
YOL142W	0	0	0.0589041095890411
YLR150W	0	0	0.0588235294117647
YER115C	0	0	0.0587431693989071
YBL035C	0	0	0.0586630286493861
YGL253W	0	0	0.05858310626703
YBR129C	0	0	0.0585034013605442
YGL162W	0	0	0.0584239130434783
YDR508C	0	0	0.0583446404341927
YDR353W	0	0	0.0582655826558266
YJL060W	0	0	0.0581867388362652
YDL166C	0	0	0.0581081081081081
YDL064W	0	0	0.058029689608637
YBR293W	0	0	0.0579514824797844
YCL050C	0	0	0.0578734858681023
YBR125C	0	1	0.0578734858681023
YML097C	0	0	0.0577956989247312
YLR285W	0	0	0.0577181208053691
YBR135W	0	0	0.0576407506702413
YMR312W	0	0	0.0575635876840696
YMR093W	0	0	0.0574866310160428
YBR199W	0	0	0.0574098798397864
YLR003C	0	0	0.0573333333333333
YJL050W	0	0	0.0572569906790945
YPR080W	0	0	0.0571808510638298
YIL121W	0	0	0.0571049136786189
YBR123C	0	0	0.0570291777188329
YBR031W	0	0	0.056953642384106
YMR275C	0	0	0.0568783068783069
YMR080C	0	0	0.0568031704095112
YBR096W	0	1	0.0568031704095112
YBL032W	0	0	0.0567282321899736
YAL003W	0	0	0.0566534914361001
YDR025W	0	0	0.0565789473684211
YOR046C	0	0	0.0565045992115637
YNL240C	0	0	0.0564304461942257
YBL060W	0	1	0.0564304461942257
YBR261C	0	1	0.0564304461942257
YCR090C	0	1	0.0564304461942257
YBL104C	0	1	0.0564304461942257
YBR172C	0	0	0.0563564875491481
YML019W	0	0	0.056282722513089
YBR189W	0	0	0.0562091503267974
YDL095W	0	0	0.0561357702349869
YIL083C	0	0	0.0560625814863103
YBR063C	0	1	0.0560625814863103
YBL074C	0	0	0.0559895833333333
YLR384C	0	0	0.0559167750325098
YPR169W	0	0	0.0558441558441558
YOR091W	0	0	0.0557717250324254
YNL085W	0	0	0.055699481865285
YDR382W	0	0	0.055627425614489
YNL262W	0	0	0.0555555555555556
YBR118W	0	0	0.0554838709677419
YLR347C	0	0	0.0554123711340206
YMR205C	0	0	0.0553410553410553
YMR303C	0	0	0.0552699228791774
YLR351C	0	1	0.0552699228791774
YMR058W	0	0	0.055198973042362
YLR340W	0	0	0.0551282051282051
YHL027W	0	0	0.0550576184379001
YLR022C	0	0	0.0549872122762148
YDR087C	0	0	0.0549169859514687
YGR195W	0	0	0.0548469387755102
YNL154C	0	0	0.0547770700636943
YBR195C	0	0	0.0547073791348601
YJR132W	0	0	0.0546378653113088
YDR441C	0	1	0.0546378653113088
YOL040C	0	0	0.0545685279187817
YBL026W	0	0	0.0544993662864385
YDL055C	0	0	0.0544303797468354
YER145C	0	0	0.0543615676359039
YLR188W	0	0	0.0542929292929293
YBR272C	0	0	0.0542244640605296
YDL227C	0	0	0.0541561712846348
YKR079C	0	0	0.0540880503144654
YNL113W	0	0	0.0540201005025126
YPR190C	0	0	0.0539523212045169
YJR124C	0	1	0.0539523212045169
YBL018C	0	0	0.0538847117794486
YOL093W	0	0	0.0538172715894869
YGL014W	0	0	0.05375
YKR062W	0	0	0.0536828963795256
YIL103W	0	0	0.0536159600997506
YPL245W	0	1	0.0536159600997506
YOR254C	0	0	0.0535491905354919
YBR235W	0	1	0.0535491905354919
YOR101W	0	0	0.0534825870646766
YDL167C	0	0	0.053416149068323
YPL081W	0	0	0.0533498759305211
YDL192W	0	0	0.0532837670384139
YDR499W	0	0	0.0532178217821782
YIL096C	0	0	0.0531520395550062
YGL166W	0	0	0.0530864197530864
YFR047C	0	0	0.0530209617755857
YDR365C	0	0	0.0529556650246305
YPR102C	0	0	0.0528905289052891
YGL001C	0	0	0.0528255528255528
YBR179C	0	0	0.052760736196319
YOR253W	0	0	0.0526960784313725
YBL088C	0	0	0.0526315789473684
YOR312C	0	0	0.0525672371638142
YDR012W	0	0	0.0525030525030525
YDR047W	0	0	0.0524390243902439
YBL022C	0	0	0.0523751522533496
YLR304C	0	0	0.0523114355231144
YGR272C	0	0	0.0522478736330498
YGR118W	0	0	0.0521844660194175
YFR001W	0	0	0.0521212121212121
YIL142W	0	0	0.0520581113801453
YBR171W	0	0	0.0519951632406288
YBR007C	0	1	0.0519951632406288
YNL010W	0	1	0.0519951632406288
YER023W	0	0	0.0519323671497585
YDR309C	0	0	0.051869722557298
YPR132W	0	0	0.0518072289156627
YOL086C	0	0	0.0517448856799037
YFL037W	0	0	0.0516826923076923
YKR057W	0	0	0.0516206482593037
YDR265W	0	0	0.0515587529976019
YBR023C	0	0	0.051497005988024
YCR060W	0	0	0.0514354066985646
YLR002C	0	0	0.0513739545997611
YBR219C	0	1	0.0513739545997611
YER031C	0	0	0.0513126491646778
YBL046W	0	0	0.0512514898688915
YPL111W	0	0	0.0511904761904762
YMR137C	0	0	0.0511296076099881
YER009W	0	0	0.0510688836104513
YER057C	0	1	0.0510688836104513
YDR398W	0	0	0.0510083036773428
YER064C	0	0	0.0509478672985782
YFL001W	0	0	0.050887573964497
YJL133W	0	0	0.0508274231678487
YLR405W	0	0	0.050767414403778
YNL302C	0	0	0.0507075471698113
YOR213C	0	0	0.0506478209658422
YHR066W	0	0	0.0505882352941176
YJL191W	0	0	0.0505287896592244
YBL023C	0	0	0.0504694835680751
YJL012C	0	0	0.0504103165298945
YGL135W	0	0	0.0503512880562061
YPL028W	0	0	0.0502923976608187
YOR107W	0	0	0.0502336448598131
YLR380W	0	0	0.0501750291715286
YER117W	0	0	0.0501165501165501
YPR069C	0	0	0.050058207217695
YBR207W	0	0	0.05
YBL004W	0	0	0.0499419279907085
YOR116C	0	0	0.0498839907192575
YBR161W	0	0	0.0498261877172654
YGL215W	0	0	0.0497685185185185
YMR123W	0	0	0.0497109826589595
YKL205W	0	0	0.0496535796766744
YKR039W	0	0	0.04959630911188
YER003C	0	0	0.0495391705069124
YDR146C	0	0	0.049482163406214
YCL054W	0	0	0.0494252873563218
YBR088C	0	0	0.0493685419058553
YJR097W	0	0	0.0493119266055046
YEL001C	0	1	0.0493119266055046
YOL039W	0	0	0.0492554410080183
YPR128C	0	0	0.0491990846681922
YDR453C	0	0	0.0491428571428571
YDR404C	0	0	0.0490867579908676
YML093W	0	0	0.0490307867730901
YBL014C	0	0	0.0489749430523918
YFL002C	0	0	0.0489192263936291
YGR280C	0	0	0.0488636363636364
YBR278W	0	0	0.0488081725312145
YBR274W	0	0	0.0487528344671202
YPL243W	0	0	0.0486976217440544
YHR204W	0	0	0.0486425339366516
YBL041W	0	0	0.0485875706214689
YLL034C	0	0	0.0485327313769752
YJL080C	0	0	0.04847801578354
YBR233W	0	1	0.04847801578354
YMR239C	0	0	0.0484234234234234
YPL244C	0	0	0.0483689538807649
YOL049W	0	0	0.048314606741573
YDL212W	0	0	0.0482603815937149
YPL145C	0	0	0.0482062780269058
YDL232W	0	0	0.0481522956326988
YJL117W	0	0	0.0480984340044743
YHL033C	0	0	0.0480446927374302
YOL080C	0	0	0.0479910714285714
YNL023C	0	1	0.0479910714285714
YDL112W	0	0	0.0479375696767001
YCL018W	0	0	0.0478841870824053
YGL040C	0	0	0.0478309232480534
YCR072C	0	0	0.0477777777777778
YOR315W	0	0	0.0477247502774695
YKL125W	0	0	0.0476718403547672
YAL007C	0	0	0.0476190476190476
YHR030C	0	0	0.0475663716814159
YJL145W	0	0	0.0475138121546961
YPL263C	0	1	0.0475138121546961
YBR004C	0	0	0.0474613686534216
YBL006C	0	0	0.0474090407938258
YEL058W	0	0	0.0473568281938326
YHR085W	0	0	0.0473047304730473
YDR245W	0	0	0.0472527472527473
YMR305C	0	0	0.0472008781558727
YOL002C	0	0	0.0471491228070175
YHR144C	0	0	0.0470974808324206
YER171W	0	0	0.0470459518599562
YGL223C	0	0	0.0469945355191257
YFR005C	0	0	0.046943231441048
YLR193C	0	0	0.0468920392584515
YOR359W	0	0	0.0468409586056645
YBR194W	0	1	0.0468409586056645
YOR197W	0	0	0.0467899891186072
YNL066W	0	0	0.0467391304347826
YKL046C	0	0	0.0466883821932682
YJR152W	0	0	0.0466377440347072
YLR192C	0	0	0.0465872156013001
YDL164C	0	0	0.0465367965367965
YLR090W	0	0	0.0464864864864865
YKL175W	0	0	0.0464362850971922
YBR212W	0	0	0.04638619201726
YLR229C	0	0	0.0463362068965517
YCR051W	0	1	0.0463362068965517
YFR044C	0	0	0.046286329386437
YGR085C	0	0	0.0462365591397849
YJL111W	0	0	0.046186895810956
YGR211W	0	0	0.046137339055794
YLR106C	0	0	0.0460878885316184
YMR143W	0	0	0.0460385438972163
YKR036C	0	0	0.0459893048128342
YLR441C	0	0	0.0459401709401709
YPL050C	0	0	0.0458911419423693
YDL178W	0	0	0.0458422174840085
YKR094C	0	0	0.0457933972310969
YBR227C	0	1	0.0457933972310969
YHR049W	0	1	0.0457933972310969
YJR072C	0	1	0.0457933972310969
YKL019W	0	0	0.0457446808510638
YBR149W	0	0	0.0456960680127524
YBL093C	0	0	0.0456475583864119
YBL051C	0	0	0.0455991516436903
YGL213C	0	0	0.0455508474576271
YDL219W	0	0	0.0455026455026455
YML008C	0	0	0.0454545454545455
YIL085C	0	0	0.0454065469904963
YHR132C	0	0	0.0453586497890295
YML124C	0	0	0.0453108535300316
YHR203C	0	0	0.0452631578947368
YBL005W	0	0	0.0452155625657203
YPL101W	0	0	0.0451680672268908
YBR165W	0	0	0.0451206715634837
YBL079W	0	0	0.0450733752620545
YLR195C	0	0	0.0450261780104712
YMR074C	0	1	0.0450261780104712
YGL048C	0	0	0.0449790794979079
YDR412W	0	0	0.044932079414838
YER060W	0	1	0.044932079414838
YBR073W	0	0	0.0448851774530271
YHR201C	0	0	0.0448383733055266
YBR164C	0	0	0.0447916666666667
YML094W	0	0	0.0447450572320499
YNR038W	0	0	0.0446985446985447
YNL176C	0	1	0.0446985446985447
YKL078W	0	0	0.0446521287642783
YML076C	0	0	0.0446058091286307
YBR289W	0	0	0.044559585492228
YKL130C	0	0	0.0445134575569358
YMR142C	0	0	0.0444674250258532
YDL083C	0	0	0.0444214876033058
YDR002W	0	0	0.04437564499484
YOL123W	0	0	0.0443298969072165
YLR167W	0	0	0.0442842430484037
YPL198W	0	0	0.044238683127572
YGL019W	0	0	0.0441932168550874
YGR097W	0	0	0.0441478439425051
YER178W	0	0	0.0441025641025641
YHL003C	0	0	0.0440573770491803
YBR264C	0	0	0.0440122824974411
YOR056C	0	0	0.0439672801635992
YKR060W	0	0	0.0439223697650664
YOR067C	0	0	0.0438775510204082
YLR089C	0	1	0.0438775510204082
YOR342C	0	1	0.0438775510204082
YGR083C	0	0	0.0438328236493374
YBL050W	0	0	0.0437881873727088
YOR204W	0	0	0.0437436419125127
YBR140C	0	0	0.0436991869918699
YHR193C	0	0	0.0436548223350254
YNL111C	0	0	0.0436105476673428
YOR283W	0	1	0.0436105476673428
YOL103W	0	0	0.0435663627152989
YMR236W	0	0	0.0435222672064777
YBR010W	0	0	0.0434782608695652
YGR283C	0	0	0.0434343434343434
YIR031C	0	0	0.0433905146316852
YFL026W	0	0	0.0433467741935484
YJL157C	0	0	0.0433031218529708
YBR060C	0	0	0.0432595573440644
YLR378C	0	0	0.04321608040201
YML082W	0	0	0.0431726907630522
YGR271W	0	0	0.0431293881644935
YBR009C	0	0	0.0430861723446894
YOR001W	0	0	0.043043043043043
YDR144C	0	0	0.043
YGR001C	0	1	0.043
YML014W	0	0	0.042957042957043
YBR086C	0	0	0.0429141716566866
YBR173C	0	0	0.0428713858424726
YGL016W	0	0	0.0428286852589641
YOL094C	0	0	0.0427860696517413
YJL196C	0	0	0.0427435387673956
YBR192W	0	0	0.0427010923535253
YBR260C	0	0	0.0426587301587302
YBR141C	0	1	0.0426587301587302
YBR158W	0	0	0.0426164519326065
YOR206W	0	0	0.0425742574257426
YBR198C	0	0	0.0425321463897132
YHR055C	0	0	0.0424901185770751
YDL176W	0	1	0.0424901185770751
YBR038W	0	0	0.0424481737413623
YJR024C	0	1	0.0424481737413623
YGL246C	0	0	0.0424063116370809
YBR036C	0	0	0.042380522993688
YIL131C	0	0	0.042380522993688
YBR059C	0	0	0.042380522993688
YNL163C	0	0	0.042380522993688
YDR390C	0	0	0.042380522993688
YER120W	0	0	0.042380522993688
YBL089W	0	0	0.042380522993688
YOR390W	0	1	0.042380522993688
YBR016W	0	0	0.042380522993688
YIL008W	0	0	0.042380522993688
YLR278C	0	1	0.042380522993688
YDR447C	0	0	0.042380522993688
YLR065C	0	1	0.042380522993688
YDL143W	0	0	0.042380522993688
YIR017C	0	0	0.042380522993688
YDL082W	0	0	0.042380522993688
YML105C	0	0	0.042380522993688
YBR020W	0	0	0.042380522993688
YML074C	0	0	0.042380522993688
YIR029W	0	0	0.042380522993688
YDR264C	0	0	0.042380522993688
YLL035W	0	0	0.042380522993688
YOL127W	0	0	0.042380522993688
YJR041C	0	0	0.042380522993688
YJL065C	0	0	0.042380522993688
YGR037C	0	0	0.042380522993688
YHR037W	0	0	0.042380522993688
YNL096C	0	0	0.042380522993688
YBR057C	0	0	0.042380522993688
YDR397C	0	0	0.042380522993688
YNR052C	0	0	0.042380522993688
YDR206W	0	0	0.042380522993688
YBR253W	0	0	0.042380522993688
YLR066W	0	0	0.042380522993688
YMR322C	0	0	0.042380522993688
YDR244W	0	0	0.042380522993688
YBL008W	0	0	0.042380522993688
YGL252C	0	0	0.042380522993688
YNL308C	0	0	0.042380522993688
YEL027W	0	0	0.042380522993688
YPL279C	0	1	0.042380522993688
YGR172C	0	0	0.042380522993688
YGL112C	0	0	0.042380522993688
YLL011W	0	0	0.042380522993688
YMR006C	0	0	0.042380522993688
YEL044W	0	0	0.042380522993688
YGL039W	0	0	0.042380522993688
YGR209C	0	0	0.042380522993688
YCR016W	0	0	0.042380522993688
YCR063W	0	0	0.042380522993688
YOR230W	0	0	0.042380522993688
YGR210C	0	1	0.042380522993688
YLR018C	0	0	0.042380522993688
YDR229W	0	0	0.042380522993688
YGL211W	0	0	0.042380522993688
YJR068W	0	0	0.042380522993688
YLR059C	0	0	0.042380522993688
YNL291C	0	0	0.042380522993688
YDR075W	0	0	0.042380522993688
YGL195W	0	0	0.042380522993688
YOR051C	0	1	0.042380522993688
YBR188C	0	0	0.042380522993688
YGL020C	0	0	0.042380522993688
YOL068C	0	0	0.042380522993688
YER072W	0	0	0.042380522993688
YPR159W	0	0	0.042380522993688
YPL043W	0	0	0.042380522993688
YBR273C	0	0	0.042380522993688
YHR143W-A	0	0	0.042380522993688
YDL040C	0	0	0.042380522993688
YDL130W	0	0	0.042380522993688
YOR048C	0	0	0.042380522993688
YKL077W	0	1	0.042380522993688
YLR224W	0	0	0.042380522993688
YBL011W	0	0	0.042380522993688
YBL031W	0	1	0.042380522993688
YBR033W	0	1	0.042380522993688
YML024W	0	0	0.042380522993688
YCR084C	0	0	0.042380522993688
YER168C	0	0	0.042380522993688
YNL207W	0	0	0.042380522993688
YNL153C	0	0	0.042380522993688
YJR047C	0	0	0.042380522993688
YCR031C	0	0	0.042380522993688
YNL301C	0	0	0.042380522993688
YNL048W	0	0	0.042380522993688
YML031W	0	0	0.042380522993688
YOR261C	0	0	0.042380522993688
YNR033W	1	0	0.042380522993688
YDL106C	1	0	0.042380522993688
YEL055C	0	0	0.042380522993688
YBR003W	0	0	0.042380522993688
YOR236W	1	0	0.042380522993688
YDR450W	0	0	0.042380522993688
YJL010C	0	0	0.042380522993688
YOL130W	0	0	0.042380522993688
YGL027C	0	0	0.042380522993688
YOR338W	0	0	0.042380522993688
YJL087C	0	0	0.042380522993688
YKL127W	0	0	0.042380522993688
YHR174W	0	0	0.042380522993688
YMR099C	0	0	0.042380522993688
YER060W-A	0	1	0.042380522993688
YGR054W	0	0	0.042380522993688
YBL091C-A	0	1	0.042380522993688
YDR421W	1	0	0.042380522993688
YBR294W	0	0	0.0423423423423423
YBL052C	0	0	0.0423042304230423
YGR177C	0	0	0.0422661870503597
YML021C	0	0	0.0422282120395328
YOR154W	0	1	0.0422282120395328
YDR119W	0	1	0.0422282120395328
YNL001W	0	0	0.0421903052064632
YBR094W	0	1	0.0421903052064632
YBR080C	0	0	0.042152466367713
YMR221C	0	1	0.042152466367713
YKL196C	0	0	0.0421146953405018
YDR011W	0	0	0.0420769919427037
YJR075W	0	0	0.0420393559928444
YGR254W	0	0	0.0420017873100983
YDR224C	0	0	0.0419642857142857
YLR208W	0	0	0.0419268510258698
YGR055W	0	0	0.0418894830659537
YFR051C	0	0	0.0418521816562778
YNL234W	0	0	0.0418149466192171
YAL016W	0	0	0.0417777777777778
YCR018C	0	0	0.041740674955595
YJL158C	0	0	0.0417036379769299
YDR121W	0	0	0.0416666666666667
YDR312W	0	0	0.04162976085031
YGR081C	0	0	0.0415929203539823
YGR079W	0	1	0.0415929203539823
YBL087C	0	0	0.0415561450044209
YNL307C	0	0	0.0415194346289753
YBR092C	0	0	0.0414827890556046
YHR040W	0	0	0.0414462081128748
YOR360C	0	0	0.0414096916299559
YJL069C	0	0	0.0413732394366197
YBR056W	0	1	0.0413732394366197
YIL148W	0	0	0.0413368513632366
YGR279C	0	0	0.0413005272407733
YGR251W	0	0	0.0412642669007902
YIL133C	0	0	0.0412280701754386
YPR088C	0	0	0.0412017167381974
YLL046C	0	0	0.0412017167381974
YBL080C	0	0	0.0412017167381974
YBL002W	0	0	0.0412017167381974
YCL035C	0	0	0.0412017167381974
YIL009W	0	0	0.0412017167381974
YDR006C	0	0	0.0412017167381974
YDR305C	0	0	0.0412017167381974
YDL185W	0	0	0.0412017167381974
YGR082W	0	0	0.0412017167381974
YGL171W	0	0	0.0412017167381974
YFL004W	0	0	0.0412017167381974
YBR275C	0	0	0.0412017167381974
YNL219C	0	0	0.0412017167381974
YHR074W	0	0	0.0412017167381974
YNL231C	0	0	0.0412017167381974
YBR217W	0	0	0.0412017167381974
YDR279W	0	0	0.0412017167381974
YBR024W	0	0	0.0412017167381974
YPL038W	0	0	0.0412017167381974
YBL010C	0	1	0.0412017167381974
YBL003C	0	0	0.0412017167381974
YBL107C	0	1	0.0412017167381974
YLR221C	0	0	0.0412017167381974
YBR131W	0	0	0.0412017167381974
YNR057C	0	0	0.0412017167381974
YNL316C	1	0	0.0412017167381974
YIL052C	0	0	0.0411663807890223
YBR204C	0	1	0.0411663807890223
YAR014C	0	0	0.0411311053984576
YBR279W	0	0	0.0410958904109589
YGR229C	0	0	0.0410607356715141
YOR085W	0	0	0.041025641025641
YBR062C	0	1	0.041025641025641
YMR301C	0	0	0.0409906063193851
YLR342W	0	0	0.0409556313993174
YKL104C	0	0	0.040920716112532
YPL030W	0	1	0.040920716112532
YOL021C	0	0	0.0408858603066439
YMR264W	0	0	0.0408510638297872
YPL157W	0	0	0.0408163265306122
YJL174W	0	0	0.0407816482582838
YLR429W	0	0	0.0407470288624788
YMR019W	0	1	0.0407470288624788
YCL033C	0	0	0.0407124681933842
YOR262W	0	1	0.0407124681933842
YOL147C	0	0	0.0406779661016949
YGL076C	0	0	0.0406435224386113
YIL118W	0	0	0.0406091370558376
YGR019W	0	0	0.040574809805579
YBR109C	0	0	0.0405405405405405
YNR009W	0	0	0.0405063291139241
YDR530C	0	0	0.0404721753794266
YDR527W	0	0	0.0404380791912384
YPL106C	0	0	0.0404040404040404
YDL205C	0	0	0.0403700588730025
YJR001W	0	0	0.0403361344537815
YDL150W	0	0	0.0403022670025189
YDR062W	0	0	0.0402684563758389
YPR036W	0	0	0.0402347024308466
YOR355W	0	0	0.0402010050251256
YOR293W	0	0	0.0401673640167364
YLR143W	0	1	0.0401673640167364
YPR143W	0	0	0.040133779264214
YOL121C	0	0	0.0401002506265664
YPL220W	0	0	0.0400667779632721
YLR336C	0	0	0.0400333611342786
YDL036C	0	0	0.04
YGL055W	0	0	0.0399666944213156
YOR006C	0	1	0.0399666944213156
YJL025W	0	0	0.0399334442595674
YGL100W	0	0	0.0399002493765586
YLR100W	0	0	0.0398671096345515
YIL047C	0	0	0.0398340248962656
YDL229W	0	0	0.0398009950248756
YKR076W	0	0	0.0397680198840099
YGL008C	0	0	0.0397350993377483
YLR215C	0	0	0.0397022332506203
YPL094C	0	0	0.0396694214876033
YBR114W	0	0	0.0396366639141206
YML043C	0	0	0.0396039603960396
YGR192C	0	0	0.0395713107996702
YBL067C	0	1	0.0395713107996702
YBR081C	0	0	0.0395387149917628
YLR223C	0	0	0.0395061728395062
YBL030C	0	0	0.0394736842105263
YAR002W	0	0	0.0394412489728841
YDR045C	0	0	0.0394088669950739
YEL015W	0	0	0.0393765381460213
YBR225W	0	1	0.0393765381460213
YNL103W	0	0	0.039344262295082
YLR226W	0	0	0.0393120393120393
YNL290W	0	0	0.0392798690671031
YHR143W	0	0	0.0392477514309076
YBR119W	0	0	0.0392156862745098
YMR212C	0	0	0.0391836734693878
YIL090W	0	0	0.0391517128874388
YGL201C	0	0	0.039119804400978
YJR014W	0	1	0.039119804400978
YMR008C	0	0	0.0390879478827362
YML096W	0	1	0.0390879478827362
YDR349C	0	1	0.0390879478827362
YCL037C	0	0	0.0390561432058584
YFL018C	0	0	0.0390243902439024
YGR090W	0	0	0.0389926888708367
YAL033W	0	0	0.038961038961039
YCR002C	0	0	0.0389294403892944
YNL015W	0	0	0.0388978930307942
YBR069C	0	0	0.0388663967611336
YOR061W	0	0	0.0388349514563107
YOR143C	0	0	0.0388035569927243
YAL022C	0	0	0.0387722132471729
YOR187W	0	0	0.0387409200968523
YBR101C	0	0	0.0387096774193548
YOR043W	0	0	0.0386784850926672
YKL144C	0	0	0.0386473429951691
YOR232W	0	0	0.0386162510056315
YLR452C	0	0	0.0385852090032154
YBR193C	0	0	0.0385542168674699
YGL147C	0	0	0.0385232744783307
YDL091C	0	1	0.0385232744783307
YML060W	0	0	0.0384923817161187
YJL143W	0	0	0.0384615384615385
YDL208W	0	0	0.0384307445956765
YLR023C	0	0	0.0384
YJR032W	0	0	0.038371182458888
YDR339C	0	0	0.038371182458888
YNL192W	0	0	0.038371182458888
YAL062W	0	0	0.038371182458888
YLR316C	0	0	0.038371182458888
YOL133W	0	0	0.038371182458888
YBR103W	0	0	0.038371182458888
YGL070C	0	0	0.038371182458888
YER169W	0	0	0.038371182458888
YDL085C-A	0	1	0.038371182458888
YBR085C-A	0	1	0.038371182458888
YJL035C	0	0	0.038371182458888
YOL098C	0	1	0.038371182458888
YDL047W	0	0	0.038371182458888
YKL180W	0	0	0.038371182458888
YDR302W	0	0	0.038371182458888
YMR042W	0	0	0.038371182458888
YBL017C	0	0	0.038371182458888
YBL059C-A	0	1	0.038371182458888
YCL026C-B	0	1	0.038371182458888
YNL162W-A	0	1	0.038371182458888
YJL047C	0	0	0.038371182458888
YKL099C	0	0	0.038371182458888
YKL112W	0	0	0.038371182458888
YOR039W	0	0	0.038371182458888
YDR267C	0	1	0.038371182458888
YEL034W	0	0	0.038371182458888
YMR211W	0	0	0.038371182458888
YGL200C	0	0	0.038371182458888
YAL019W	0	0	0.038371182458888
YBR053C	0	1	0.038371182458888
YMR121C	0	0	0.038371182458888
YML086C	0	0	0.038371182458888
YGL114W	0	0	0.038371182458888
YDR380W	1	0	0.038371182458888
YLR231C	0	0	0.0383411580594679
YNL216W	0	0	0.0383111806098514
YDR324C	0	0	0.03828125
YNR021W	0	1	0.03828125
YPR183W	0	0	0.0382513661202186
YLR389C	0	0	0.0382215288611544
YER082C	0	0	0.0381917381137958
YOL120C	0	0	0.0381619937694704
YBR077C	0	0	0.0381322957198444
YLR183C	0	0	0.0381026438569207
YBR245C	0	0	0.0380730380730381
YDR156W	0	0	0.0380434782608696
YDR432W	0	0	0.0380139643134213
YOR371C	0	0	0.037984496124031
YDR466W	0	0	0.0379550735863672
YHL001W	0	0	0.0379256965944272
YJR015W	0	1	0.0379256965944272
YLR243W	0	1	0.0379256965944272
YLR300W	0	0	0.0378963650425367
YIL015W	0	0	0.0378670788253478
YPR063C	0	1	0.0378670788253478
YKL209C	0	0	0.0378378378378378
YDL048C	0	1	0.0378378378378378
YKL037W	0	1	0.0378378378378378
YGR180C	0	0	0.0378086419753086
YDR031W	0	1	0.0378086419753086
YGL029W	0	0	0.0377794911333847
YMR174C	0	0	0.0377503852080123
YIL127C	0	0	0.037721324095458
YML100W-A	0	1	0.037721324095458
YKL033W-A	0	1	0.037721324095458
YJL134W	0	0	0.0376923076923077
YMR129W	0	0	0.037663335895465
YHR178W	0	0	0.0376344086021505
YER070W	0	0	0.0376055257099002
YBR167C	0	0	0.0375766871165644
YDL052C	0	0	0.0375478927203065
YHL029C	0	0	0.0375191424196018
YHR179W	0	1	0.0375191424196018
YBL063W	0	0	0.0374904361132364
YDL213C	0	0	0.0374617737003058
YKL023W	0	1	0.0374617737003058
YDR362C	0	0	0.0374331550802139
YBR163W	0	1	0.0374331550802139
YBR097W	0	0	0.0374045801526718
YGR093W	0	1	0.0374045801526718
YIL164C	0	1	0.0374045801526718
YIL137C	0	1	0.0374045801526718
YIL104C	0	0	0.0373760488176964
YAL015C	0	0	0.0373475609756098
YJR055W	0	0	0.0373191165270373
YAR031W	0	0	0.0372907153729072
YDR064W	0	0	0.0372623574144487
YPL091W	0	0	0.0372340425531915
YNL108C	0	0	0.0372057706909643
YBR130C	0	0	0.0371775417298938
YJR048W	0	0	0.0371493555724033
YGR020C	0	0	0.0371212121212121
YIL038C	0	0	0.0370931112793338
YPR113W	0	0	0.0370650529500756
YNR001C	0	0	0.037037037037037
YDR060W	0	0	0.037037037037037
YML092C	0	0	0.037037037037037
YLR321C	0	0	0.037037037037037
YML085C	0	0	0.037037037037037
YBR052C	0	1	0.037037037037037
YNL312W	0	0	0.037037037037037
YKL008C	0	0	0.037037037037037
YPL063W	0	0	0.037037037037037
YNL090W	0	0	0.037037037037037
YDL067C	0	0	0.037037037037037
YLR333C	0	0	0.037037037037037
YEL056W	0	0	0.037037037037037
YLR105C	0	0	0.037037037037037
YIL035C	0	0	0.037037037037037
YDR372C	0	0	0.037037037037037
YDR130C	0	0	0.037037037037037
YDL168W	0	0	0.037037037037037
YKL018W	0	0	0.037037037037037
YGR138C	0	0	0.037037037037037
YDL092W	0	0	0.037037037037037
YIR037W	0	0	0.037037037037037
YOR320C	0	0	0.037037037037037
YKL006W	0	0	0.037037037037037
YPL199C	0	1	0.037037037037037
YNL183C	0	0	0.037037037037037
YDR414C	0	0	0.037037037037037
YGR117C	0	1	0.037037037037037
YPL090C	0	0	0.037037037037037
YER104W	0	0	0.037037037037037
YDR007W	1	0	0.037037037037037
YFL034C-A	0	0	0.0370096225018505
YJL178C	0	0	0.0369822485207101
YBL071W-A	0	0	0.0369549150036955
YOR217W	0	0	0.0369276218611521
YJR077C	0	0	0.03690036900369
YGR189C	0	0	0.0368731563421829
YLR088W	0	0	0.0368459837877671
YLR094C	0	0	0.0368188512518409
YNL283C	0	0	0.0367917586460633
YHR142W	0	0	0.0367647058823529
YHR108W	0	0	0.0367376928728876
YNL016W	0	0	0.0367107195301028
YPL159C	0	0	0.0366837857666911
YDR449C	0	0	0.0366568914956012
YHR187W	0	0	0.0366300366300366
YJL177W	0	0	0.0366032210834553
YMR307W	0	0	0.0365764447695684
YDR492W	0	0	0.0365497076023392
YGL031C	0	0	0.0365230094959825
YLR028C	0	0	0.0364963503649635
YML052W	0	0	0.0364697301239971
YLR265C	0	0	0.0364431486880466
YML046W	0	0	0.0364166059723234
YDR257C	0	1	0.0364166059723234
YLR020C	0	0	0.0363901018922853
YKR014C	0	0	0.0363636363636364
YLR043C	0	0	0.0363372093023256
YGL154C	0	0	0.0363108206245461
YJL097W	0	0	0.0362844702467344
YLR007W	0	0	0.0362581580855693
YKR082W	0	0	0.036231884057971
YIL123W	0	0	0.0362056480811007
YCL031C	0	0	0.0361794500723589
YBR286W	0	0	0.0361532899493854
YIL165C	0	1	0.0361532899493854
YIR038C	0	0	0.0361271676300578
YLR335W	0	0	0.036101083032491
YLR412W	0	1	0.036101083032491
YKL152C	0	0	0.0360750360750361
YMR128W	0	0	0.0360490266762797
YGL043W	0	0	0.0360230547550432
YML023C	0	0	0.0359971202303816
YGR078C	0	0	0.0359712230215827
YJR121W	0	0	0.0359453630481668
YDR427W	0	0	0.0359195402298851
YOR188W	0	0	0.0358937544867193
YIL109C	0	0	0.0358680057388809
YGL257C	0	0	0.03584229390681
YDR292C	0	0	0.0358166189111748
YDR303C	0	0	0.0357909806728704
YLR344W	0	0	0.0357653791130186
YCR048W	0	0	0.0357398141529664
YJL041W	0	0	0.0357142857142857
YPL019C	0	0	0.0356887937187723
YEL017C-A	0	0	0.0356633380884451
YML051W	0	0	0.0356379187455453
YMR215W	0	1	0.0356379187455453
YHR006W	0	0	0.0356125356125356
YBR108W	0	1	0.0356125356125356
YOR099W	0	0	0.0355871886120996
YFR004W	0	0	0.0355618776671408
YOR363C	0	0	0.0355366027007818
YLR438W	0	0	0.0355113636363636
YDR364C	0	0	0.035486160397445
YAL043C	0	0	0.0354609929078014
YLR061W	0	0	0.0354358610914245
YDR174W	0	0	0.0354107648725212
YHR027C	0	0	0.0353857041755131
YEL059C-A	0	0	0.0353606789250354
YER012W	0	0	0.0353356890459364
YGL256W	0	0	0.0353107344632768
YDR233C	0	1	0.0353107344632768
YDL135C	0	0	0.0352858151023289
YDR299W	0	0	0.0352609308885755
YLR214W	0	0	0.0352360817477097
YDR140W	0	0	0.0352112676056338
YER146W	0	0	0.0351864883884588
YJR057W	0	0	0.0351617440225035
YNL201C	0	0	0.0351370344342937
YBL007C	0	0	0.0351123595505618
YMR014W	0	0	0.0350877192982456
YKR063C	0	0	0.0350631136044881
YJR040W	0	0	0.0350385423966363
YBR268W	0	0	0.0350140056022409
YNL227C	0	0	0.0349895031490553
YDR328C	0	0	0.034965034965035
YPR017C	0	0	0.0349406009783368
YMR292W	0	0	0.0349162011173184
YLR136C	0	0	0.0348918353105373
YPL122C	0	0	0.0348675034867503
YCR035C	0	0	0.0348432055749129
YER176W	0	0	0.0348189415041783
YPL246C	0	1	0.0348189415041783
YPL023C	0	0	0.034794711203897
YNL287W	0	0	0.0347705146036161
YNR034W	0	0	0.0347463516330785
YLR430W	0	0	0.0347222222222222
YDR425W	0	0	0.0346981263011797
YDR153C	0	0	0.0346740638002774
YLR367W	0	0	0.0346500346500346
YNL095C	0	1	0.0346500346500346
YMR106C	0	0	0.0346260387811634
YOR092W	0	0	0.0346020761245675
YAL060W	0	0	0.0345781466113416
YER062C	0	0	0.0345542501727713
YNL149C	0	0	0.0345303867403315
YNL238W	0	0	0.0345065562456867
YCR044C	0	0	0.0344827586206897
YBR046C	0	1	0.0344827586206897
YDL189W	0	0	0.0344589937973811
YBR122C	0	0	0.034435261707989
YPR151C	0	0	0.0344115622849277
YGR030C	0	0	0.0343878954607978
YLR008C	0	0	0.0343642611683849
YKR072C	0	0	0.0343406593406593
YDR044W	0	0	0.0343170899107756
YPL177C	0	0	0.0342935528120713
YBR085W	0	0	0.0342700479780672
YML113W	0	0	0.0342465753424658
YBL099W	0	0	0.0342231348391513
YHR094C	0	0	0.0341997264021888
YOR167C	0	0	0.0341763499658237
YNR058W	0	0	0.0341530054644809
YDR388W	0	0	0.0341296928327645
YDL175C	0	0	0.034106412005457
YGL106W	0	0	0.0340831629175187
YNL280C	0	0	0.0340599455040872
YPL256C	0	0	0.0340367597004765
YDR500C	0	0	0.0340136054421769
YPL217C	0	0	0.0339904826648538
YFL010C	0	1	0.0339904826648538
YHR010W	0	0	0.0339673913043478
YDL125C	0	0	0.0339443312966735
YDR410C	0	0	0.033921302578019
YER147C	0	0	0.0338983050847458
YMR033W	0	0	0.0338753387533875
YLR256W	0	0	0.03385240352065
YGR007W	0	0	0.03382949932341
YJL026W	0	0	0.0338066260987153
YMR159C	0	0	0.0337837837837838
YML012W	0	0	0.0337609723160027
YEL020C	0	1	0.0337609723160027
YLR029C	0	0	0.0337381916329285
YLR459W	0	0	0.0337154416722859
YGR027C	0	0	0.0336927223719677
YCR083W	0	0	0.0336700336700337
YDR297W	0	0	0.0336473755047106
YHR043C	0	0	0.0336247478143914
YBL072C	0	0	0.0336021505376344
YGR232W	0	0	0.0335795836131632
YKL145W	0	0	0.0335570469798658
YPL264C	0	1	0.0335570469798658
YDR059C	0	0	0.0335345405767941
YER123W	0	0	0.0335120643431635
YHR136C	0	0	0.0334896182183523
YDR246W	0	0	0.0334672021419009
YLR388W	0	0	0.0334448160535117
YBL037W	0	0	0.0334224598930481
YBR008C	0	0	0.0334001336005344
YPL163C	0	0	0.0333778371161549
YBR083W	0	0	0.0333555703802535
YJR065C	0	0	0.0333333333333333
YBL040C	0	0	0.033311125916056
YOR119C	0	0	0.033288948069241
YNR074C	0	0	0.0332667997338656
YER002W	0	0	0.0332446808510638
YPL218W	0	0	0.0332225913621262
YCL025C	0	0	0.0332005312084993
YGL028C	0	0	0.033178500331785
YPR198W	0	0	0.0331564986737401
YOL028C	0	0	0.0331345261762757
YOR008C-A	0	0	0.033112582781457
YFL023W	0	0	0.0330906684315023
YGL236C	0	0	0.0330687830687831
YOR316C	0	0	0.0330469266358229
YPL068C	0	1	0.0330469266358229
YDL100C	0	0	0.0330250990752972
YAL032C	0	0	0.033003300330033
YBR181C	0	0	0.0329815303430079
YPR082C	0	0	0.03295978905735
YER152C	0	1	0.03295978905735
YMR088C	0	0	0.0329380764163373
YPL144W	0	0	0.032916392363397
YFL014W	0	0	0.0328947368421053
YBR191W	0	0	0.0328731097961867
YLR187W	0	1	0.0328731097961867
YKL154W	0	0	0.0328515111695138
YDL015C	0	0	0.0328299409061064
YLR418C	0	0	0.0328083989501312
YCL034W	0	0	0.0327868852459016
YCL026C-A	0	0	0.0327653997378768
YBR290W	0	0	0.0327439423706614
YLR209C	0	0	0.0327225130890052
YBR208C	0	0	0.0327011118378025
YNR054C	0	0	0.0326797385620915
YIL091C	0	1	0.0326797385620915
YNL241C	0	0	0.0326583932070542
YCL043C	0	0	0.0326370757180157
YOR120W	0	0	0.0326157860404436
YOR305W	0	0	0.0325945241199478
YAR008W	0	0	0.0325732899022801
YDR533C	0	1	0.0325732899022801
YNL288W	0	0	0.0325520833333333
YBL092W	0	0	0.0325309043591412
YLR051C	0	0	0.0325097529258778
YNR018W	0	1	0.0325097529258778
YPL033C	0	0	0.032488628979857
YNL264C	0	0	0.0324675324675325
YDL078C	0	0	0.0324464633354964
YHL030W	0	0	0.0324254215304799
YBL105C	0	0	0.0324044069993519
YCL064C	0	0	0.0323834196891192
YBR228W	0	0	0.0323624595469256
YOR332W	0	0	0.0323415265200517
YMR015C	0	0	0.0323206205559147
YMR269W	0	0	0.0322997416020672
YDR266C	0	1	0.0322997416020672
YLR126C	0	0	0.0322788896061975
YIL040W	0	0	0.032258064516129
YFR024C-A	0	0	0.0322372662798195
YKL057C	0	0	0.0322164948453608
YHR132W-A	0	1	0.0322164948453608
YOR297C	0	0	0.0321957501609788
YNL069C	0	0	0.0321750321750322
YCR024C-A	0	0	0.0321543408360129
YDR323C	0	0	0.032133676092545
YOL111C	0	0	0.0321130378933847
YBL047C	0	0	0.0320924261874198
YGL121C	0	0	0.032071840923669
YGL065C	0	0	0.032051282051282
YNL244C	0	0	0.0320307495195388
YBL038W	0	0	0.0320102432778489
YMR259C	0	1	0.0320102432778489
YGL207W	0	0	0.0319897632757518
YGL115W	0	0	0.0319693094629156
YJL124C	0	0	0.0319488817891374
YIL134W	0	0	0.0319284802043423
YIL075C	0	0	0.0319081046585833
YJL054W	0	0	0.0318877551020408
YFL031W	0	0	0.0318674314850223
YFR050C	0	0	0.0318471337579618
YDL080C	0	0	0.0318268618714195
YNR017W	0	0	0.0318066157760814
YPL227C	0	0	0.0317863954227591
YDL122W	0	0	0.0317662007623888
YHR077C	0	0	0.0317460317460317
YJL011C	0	0	0.0317258883248731
YCR037C	0	0	0.0317057704502219
YNR029C	0	1	0.0317057704502219
YPL046C	0	0	0.0316856780735108
YBR102C	0	0	0.0316656111462951
YLL062C	0	0	0.0316455696202532
YHR112C	0	0	0.0316255534471853
YCL039W	0	0	0.0316055625790139
YPR009W	0	0	0.0315855969677827
YDL103C	0	0	0.0315656565656566
YEL047C	0	0	0.0315457413249211
YDR524C	0	0	0.0315258511979823
YJL184W	0	0	0.0315059861373661
YKL086W	0	0	0.0314861460957179
YGL254W	0	0	0.0314663310258024
YGL221C	0	1	0.0314663310258024
YDL031W	0	0	0.0314465408805031
YOR281C	0	0	0.0314267756128221
YAR003W	0	0	0.0314070351758794
YNL167C	0	0	0.0313873195229127
YPR056W	0	0	0.0313676286072773
YOR369C	0	0	0.0313479623824451
YKL040C	0	0	0.031328320802005
YOR274W	0	0	0.0313087038196619
YAL048C	0	0	0.0312891113892365
YNL191W	0	0	0.0312695434646654
YGR178C	0	0	0.03125
YHL026C	0	1	0.03125
YNL142W	0	0	0.0312304809494066
YBL069W	0	0	0.031210986267166
YIR011C	0	0	0.0311915159076731
YBR070C	0	0	0.0311720698254364
YOR269W	0	0	0.0311526479750779
YHL009C	0	0	0.0311332503113325
YMR127C	0	0	0.0311138767890479
YDL030W	0	0	0.0310945273631841
YHR041C	0	0	0.0310752019888129
YLR113W	0	0	0.031055900621118
YER074W	0	0	0.0310366232153942
YBL045C	0	0	0.0310173697270471
YOR389W	0	1	0.0310173697270471
YHR098C	0	0	0.0309981401115933
YIL021W	0	0	0.0309789343246592
YAL040C	0	0	0.0309597523219814
YMR177W	0	0	0.0309405940594059
YPL128C	0	0	0.0309214594928881
YBL095W	0	1	0.0309214594928881
YMR149W	0	0	0.030902348578492
YOR155C	0	0	0.0308832612723904
YPL010W	0	0	0.0308641975308642
YJL167W	0	0	0.0308451573103023
YDL075W	0	0	0.030826140567201
YLL012W	0	0	0.0308071472581639
YOL027C	0	0	0.0307881773399015
YGR075C	0	0	0.0307692307692308
YLR212C	0	0	0.030750307503075
YNL072W	0	0	0.0307314074984634
YOL109W	0	0	0.0307125307125307
YDR457W	0	0	0.0306936771025169
YFL005W	0	0	0.0306748466257669
YJL222W	0	0	0.0306560392397302
YCR052W	0	0	0.0306372549019608
YKL149C	0	0	0.0306184935701164
YDR471W	0	0	0.0305997552019584
YBL016W	0	0	0.0305810397553517
YJR017C	0	0	0.0305623471882641
YPL178W	0	0	0.030543677458766
YDL235C	0	0	0.0305250305250305
YPL108W	0	1	0.0305250305250305
YNL327W	0	0	0.0305206463195691
YER122C	0	0	0.0305206463195691
YPL234C	0	0	0.0305206463195691
YER133W	0	0	0.0305206463195691
YNL299W	0	0	0.0305206463195691
YDR092W	0	0	0.0305206463195691
YOR182C	0	0	0.0305206463195691
YPL129W	0	0	0.0305206463195691
YOR346W	0	0	0.0305206463195691
YPL137C	0	0	0.0305206463195691
YBR136W	0	0	0.0305206463195691
YFL017C	0	0	0.0305206463195691
YPL079W	0	0	0.0305206463195691
YAL054C	0	0	0.0305206463195691
YHR200W	0	0	0.0305206463195691
YOR002W	0	0	0.0305206463195691
YGR119C	0	0	0.0305206463195691
YLR034C	0	0	0.0305206463195691
YOR326W	0	0	0.0305206463195691
YOR045W	0	0	0.0305206463195691
YGR197C	0	0	0.0305206463195691
YDL230W	0	0	0.0305206463195691
YBR074W	0	1	0.0305206463195691
YFL044C	0	0	0.0305206463195691
YEL007W	0	1	0.0305206463195691
YJR079W	0	1	0.0305206463195691
YJL186W	0	0	0.0305206463195691
YDL165W	0	0	0.0305206463195691
YPL254W	0	0	0.0305206463195691
YCL057W	0	0	0.0305206463195691
YKL164C	0	0	0.0305206463195691
YBR160W	0	0	0.0305206463195691
YHL013C	0	1	0.0305206463195691
YLL024C	0	0	0.0305206463195691
YHR135C	0	0	0.0305206463195691
YFL021W	0	0	0.0305206463195691
YMR271C	1	0	0.0305206463195691
YJL136C	0	0	0.0305023923444976
YDL053C	0	1	0.0305023923444976
YBR022W	0	0	0.0304841601912732
YNL277W	0	0	0.0304659498207885
YKR055W	0	0	0.0304477611940299
YJL194W	0	0	0.0304295942720764
YPL210C	0	0	0.0304114490161002
YEL036C	0	0	0.0303933253873659
YBR049C	0	0	0.0303752233472305
YAL041W	0	0	0.0303571428571429
YLR323C	0	1	0.0303571428571429
YML108W	0	1	0.0303571428571429
YHR084W	0	0	0.0303390838786437
YJR009C	0	0	0.030321046373365
YNL042W	0	0	0.0303030303030303
YLL061W	0	0	0.0302850356294537
YJL055W	0	1	0.0302850356294537
YGL091C	0	0	0.0302670623145401
YCR036W	0	0	0.0302491103202847
YLR038C	0	0	0.030231179608773
YJR049C	0	0	0.0302132701421801
YDR517W	0	0	0.0301953818827709
YIL119C	0	0	0.0301775147928994
YER177W	0	0	0.0301596688350089
YLR114C	0	0	0.0301418439716312
YMR135C	0	0	0.0301240401653869
YPR043W	0	0	0.0301062573789847
YLL022C	0	0	0.0300884955752212
YBR095C	0	0	0.0300707547169811
YDR167W	0	0	0.0300530347672363
YDL145C	0	0	0.0300353356890459
YGL103W	0	0	0.0300176574455562
YDR253C	0	0	0.03
YJR046W	0	0	0.0299823633156966
YHR053C	0	0	0.0299647473560517
YJL212C	0	0	0.0299471520845567
YNL246W	0	0	0.0299295774647887
YML018C	0	1	0.0299295774647887
YPL133C	0	0	0.0299120234604106
YBL090W	0	0	0.02989449003517
YDR472W	0	0	0.0298769771528998
YHL007C	0	0	0.0298594847775176
YIL117C	0	0	0.0298420128730252
YKR070W	0	1	0.0298420128730252
YOR163W	0	0	0.0298245614035088
YER114C	0	0	0.0298071303331385
YMR266W	0	0	0.0297897196261682
YIL114C	0	0	0.0297723292469352
YKR071C	0	1	0.0297723292469352
YBR156C	0	0	0.02975495915986
YDR194C	0	0	0.0297376093294461
YAL029C	0	0	0.0297202797202797
YLR410W	0	0	0.0297029702970297
YER019C-A	0	0	0.029685681024447
YNL045W	0	0	0.0296684118673647
YJL056C	0	0	0.0296511627906977
YAL020C	0	0	0.0296339337594422
YPL277C	0	1	0.0296339337594422
YMR238W	0	0	0.029616724738676
YGR268C	0	0	0.0295995356935577
YKL067W	0	0	0.0295823665893271
YNL055C	0	0	0.0295652173913043
YNL281W	0	0	0.0295480880648899
YGR106C	0	1	0.0295480880648899
YLR325C	0	0	0.0295309785755646
YLR286C	0	0	0.0295138888888889
YNR011C	0	0	0.0294968189705032
YML115C	0	0	0.0294797687861272
YOR306C	0	0	0.0294627383015598
YDR198C	0	0	0.029445727482679
YAL053W	0	0	0.0294287362954414
YNL138W	0	0	0.0294117647058824
YNL116W	0	0	0.0293948126801153
YPL146C	0	0	0.0293778801843318
YKL072W	0	1	0.0293778801843318
YNL168C	0	1	0.0293778801843318
YLR144C	0	0	0.0293609671848014
YPR019W	0	0	0.0293440736478711
YKL157W	0	0	0.0293271995399655
YOL076W	0	0	0.0293103448275862
YGR148C	0	0	0.0292935094773119
YMR091C	0	0	0.0292766934557979
YDR423C	0	0	0.0292598967297762
YBR090C	0	1	0.0292598967297762
YDR232W	0	0	0.029243119266055
YGL137W	0	0	0.0292263610315186
YLR228C	0	0	0.0292096219931271
YOL030W	0	1	0.0292096219931271
YLR277C	0	0	0.0291929021179164
YDL217C	0	0	0.0291762013729977
YDR480W	0	0	0.0291595197255575
YIR030C	0	0	0.0291428571428571
YIR027C	0	0	0.029126213592233
YPR185W	0	0	0.0291095890410959
YLR433C	0	0	0.029092983456931
YER083C	0	0	0.0290763968072976
YGR004W	0	0	0.0290598290598291
YBR215W	0	0	0.0290432801822323
YDR086C	0	0	0.029026750142288
YML127W	0	0	0.0290102389078498
YAR002C-A	0	0	0.0289937464468448
YLR154C	0	0	0.0289772727272727
YDR225W	0	0	0.0289608177172061
YML099C	0	0	0.02894438138479
YJL201W	0	0	0.0289279636982416
YGL139W	0	0	0.0289115646258503
YPL032C	0	0	0.0288951841359773
YKL207W	0	1	0.0288951841359773
YDL190C	0	0	0.0288788221970555
YBL101C	0	0	0.0288624787775891
YCR008W	0	0	0.0288461538461538
YDR236C	0	0	0.0288298473713963
YGR277C	0	0	0.0288135593220339
YAL005C	0	0	0.0287972896668549
YOR251C	0	1	0.0287972896668549
YLR068W	0	0	0.0287810383747178
YBL043W	0	0	0.0287648054145516
YDL215C	0	0	0.0287485907553551
YAR007C	0	0	0.0287323943661972
YDR021W	0	0	0.0287162162162162
YIL017C	0	0	0.0287000562746201
YDL061C	0	0	0.0286839145106862
YMR242C	0	0	0.0286677908937605
YOR239W	0	0	0.0286516853932584
YPL270W	0	0	0.0286355979786637
YAR018C	0	0	0.0286195286195286
YFL007W	0	0	0.0286034772854739
YPL143W	0	0	0.0285874439461883
YJL210W	0	0	0.0285714285714286
YFR037C	0	0	0.028555431131019
YBR039W	0	0	0.0285394515948517
YGL056C	0	1	0.0285394515948517
YKL069W	0	1	0.0285394515948517
YHL015W	0	0	0.0285234899328859
YER095W	0	0	0.0285075461151481
YPR004C	0	1	0.0285075461151481
YPL169C	0	0	0.0284916201117318
YBL086C	0	1	0.0284916201117318
YDL141W	0	0	0.0284757118927973
YOR174W	0	0	0.0284598214285714
YCR077C	0	0	0.0284439486893475
YER035W	0	0	0.0284280936454849
YIL128W	0	0	0.0284122562674095
YBR237W	0	0	0.0283964365256125
YDR111C	0	1	0.0283964365256125
YER001W	0	0	0.0283806343906511
YCL063W	0	0	0.0283648498331479
YIR008C	0	0	0.028349082823791
YCR020C-A	0	0	0.0283333333333333
YBR211C	0	0	0.028317601332593
YGR161C	0	0	0.0283018867924528
YML070W	0	0	0.0282861896838602
YPL125W	0	0	0.0282705099778271
YBR257W	0	0	0.0282548476454294
YJL146W	0	0	0.0282392026578073
YIR028W	0	0	0.0282235749861649
YER136W	0	0	0.0282079646017699
YHR045W	0	1	0.0282079646017699
YGR010W	0	0	0.0281923714759536
YKL014C	0	0	0.0281767955801105
YGL247W	0	0	0.0281612368856985
[truncated: 3,790 more rows]
