# Supplementary material for: Computationally Driven, Quantitative Experiments Discover Genes Required for Mitochondrial Biogenesis
Source: PLoS Genet. 2009 Mar 20;5(3):e1000407. doi: 10.1371/journal.pgen.1000407 (PMC2648979; doi:10.1371/journal.pgen.1000407)
Supplement: Dataset S2 — Top 100 novel ensemble predictions for additional yeast biological processes. A zip file containing 387 tab-delimited text files of the ensemble predictions for the indicated Gene Ontology Biological Process Term. (21.70 MB GZ) [file pgen.1000407.s013.gz › GO_0006730.txt]

ORF	AnnotatedToTerm?	Uncharacterized_04152007?	Precision
YLR015W	1	0	1.0
YOL124C	1	0	1.0
YDR469W	1	0	1.0
YAR015W	0	0	0.923076923076923
YBR175W	1	0	0.923076923076923
YJL168C	1	0	0.923076923076923
YDR120C	1	0	0.923076923076923
YKL018W	1	0	0.923076923076923
YDR465C	1	0	0.923076923076923
YDL201W	1	0	0.923076923076923
YHR119W	1	0	0.923076923076923
YML014W	1	0	0.923076923076923
YLR058C	1	0	0.923076923076923
YDR408C	0	0	0.904761904761905
YOR123C	1	0	0.904761904761905
YPL138C	1	0	0.904761904761905
YBR258C	1	0	0.904761904761905
YAR003W	1	0	0.904761904761905
YGL244W	1	0	0.904761904761905
YNL062C	1	0	0.904761904761905
YBR279W	1	0	0.904761904761905
YMR300C	0	0	0.869565217391304
YLR418C	1	0	0.869565217391304
YLR359W	0	0	0.84
YNR046W	1	0	0.84
YLR055C	0	0	0.807692307692308
YPL228W	0	0	0.777777777777778
YOL012C	0	0	0.75
YKL139W	0	0	0.733333333333333
YKR080W	1	0	0.733333333333333
YGL194C	0	0	0.709677419354839
YLR085C	0	0	0.696969696969697
YBL024W	1	0	0.696969696969697
YML069W	0	0	0.685714285714286
YDR165W	1	0	0.685714285714286
YCR033W	0	0	0.666666666666667
YDL039C	0	0	0.648648648648649
YBR103W	0	0	0.631578947368421
YER061C	0	0	0.615384615384615
YML041C	0	0	0.6
YDR392W	0	0	0.585365853658537
YMR120C	0	0	0.574468085106383
YDL038C	0	0	0.574468085106383
YLR449W	1	0	0.574468085106383
YGL234W	0	0	0.574468085106383
YDL074C	1	0	0.574468085106383
YHR070W	1	0	0.574468085106383
YGR208W	0	0	0.5625
YDR334W	0	0	0.551020408163265
YAL011W	0	0	0.54
YBL042C	0	0	0.529411764705882
YML010W	0	0	0.528301886792453
YJL125C	1	0	0.528301886792453
YGR207C	0	1	0.528301886792453
YDR485C	0	0	0.527272727272727
YOL145C	1	0	0.527272727272727
YGR061C	0	0	0.517857142857143
YKR029C	0	0	0.508771929824561
YLR384C	0	0	0.5
YLR052W	0	0	0.491525423728814
YDR492W	0	0	0.483333333333333
YGL058W	0	0	0.475409836065574
YCR060W	0	0	0.467741935483871
YGR211W	0	0	0.46031746031746
YNL065W	0	0	0.453125
YBR231C	0	0	0.446153846153846
YBR084W	0	0	0.439393939393939
YDR359C	0	0	0.432835820895522
YPL086C	0	0	0.426470588235294
YIL112W	0	0	0.420289855072464
YBR248C	0	0	0.414285714285714
YEL053C	0	0	0.408450704225352
YGR200C	0	0	0.402777777777778
YMR277W	0	0	0.397260273972603
YLR316C	0	0	0.391891891891892
YKR099W	0	0	0.386666666666667
YDR101C	0	0	0.381578947368421
YMR312W	0	0	0.376623376623377
YMR263W	0	0	0.375
YOL130W	0	0	0.375
YAL044C	1	0	0.375
YGL186C	0	0	0.37037037037037
YNL061W	0	0	0.365853658536585
YNL220W	0	0	0.36144578313253
YPL101W	0	0	0.357142857142857
YBR021W	0	0	0.355555555555556
YJL115W	0	0	0.355555555555556
YOR128C	0	0	0.355555555555556
YCL054W	1	0	0.355555555555556
YLR401C	0	0	0.355555555555556
YOL093W	1	0	0.355555555555556
YDL036C	0	0	0.351648351648352
YBR291C	0	0	0.347826086956522
YGL043W	0	0	0.347368421052632
YOR184W	0	0	0.347368421052632
YPL055C	1	0	0.347368421052632
YBL052C	0	0	0.34375
YPL212C	0	0	0.34020618556701
YLR223C	0	0	0.336734693877551
YHR169W	0	0	0.336538461538462
YER056C	0	0	0.336538461538462
YBR245C	0	0	0.336538461538462
YOL125W	1	0	0.336538461538462
YKL110C	0	0	0.336538461538462
YDR019C	1	0	0.336538461538462
YDL051W	0	0	0.336448598130841
YBR060C	0	0	0.336448598130841
YMR189W	1	0	0.336448598130841
YBR030W	0	0	0.333333333333333
YIL150C	0	0	0.330275229357798
YLR214W	0	0	0.327272727272727
YER164W	0	0	0.324561403508772
YGL207W	0	0	0.324561403508772
YIL079C	0	0	0.324561403508772
YBR061C	1	0	0.324561403508772
YLR074C	0	0	0.321739130434783
YDL063C	0	0	0.318965517241379
YDR184C	0	0	0.316239316239316
YDL182W	0	0	0.313559322033898
YMR290C	0	0	0.310924369747899
YML062C	0	0	0.308333333333333
YOL068C	0	0	0.305785123966942
YDL140C	0	0	0.30327868852459
YKR081C	0	0	0.300813008130081
YGL078C	0	0	0.298387096774194
YOR243C	0	0	0.296
YBR142W	0	0	0.293650793650794
YBR247C	0	0	0.291338582677165
YBR154C	0	0	0.2890625
YHR053C	0	0	0.286821705426357
YNL107W	0	0	0.284615384615385
YDL060W	0	0	0.282442748091603
YBR155W	0	0	0.28030303030303
YBR081C	0	0	0.278195488721804
YDL131W	0	0	0.276119402985075
YBR271W	0	0	0.274074074074074
YBL046W	0	0	0.272058823529412
YIL019W	0	0	0.27007299270073
YBR034C	0	0	0.268115942028986
YGR063C	0	0	0.266187050359712
YCL061C	0	0	0.264285714285714
YNL097C	0	0	0.26241134751773
YAR071W	0	0	0.26056338028169
YBR143C	0	0	0.258741258741259
YGR030C	0	0	0.256944444444444
YHR090C	0	0	0.255172413793103
YDR524C	0	0	0.253424657534247
YBL068W	0	0	0.251700680272109
YDR121W	0	0	0.25
YKR095W	0	0	0.248322147651007
YNL215W	0	1	0.248322147651007
YGL170C	0	0	0.246666666666667
YDR496C	0	0	0.245033112582781
YBR275C	0	0	0.243421052631579
YNL186W	0	0	0.241830065359477
YML080W	0	0	0.24025974025974
YBR261C	0	1	0.24025974025974
YGL086W	0	0	0.238709677419355
YPL093W	0	0	0.237179487179487
YJL184W	0	0	0.235668789808917
YML113W	0	0	0.234177215189873
YPL019C	0	0	0.232704402515723
YHR046C	0	0	0.23125
YLR409C	0	0	0.229813664596273
YEL018W	0	0	0.228395061728395
YDR384C	0	0	0.226993865030675
YHR041C	0	0	0.225609756097561
YAL013W	0	0	0.224242424242424
YAL019W	0	0	0.22289156626506
YBR087W	0	0	0.221556886227545
YBR172C	0	0	0.220238095238095
YOR306C	0	0	0.218934911242604
YBL004W	0	0	0.217647058823529
YBR002C	0	0	0.216374269005848
YNL330C	0	0	0.215116279069767
YOR213C	0	0	0.213872832369942
YKR025W	0	0	0.21264367816092
YIL084C	0	0	0.211428571428571
YBL039C	0	0	0.210227272727273
YKL216W	0	0	0.209039548022599
YDL099W	0	0	0.207865168539326
YDR155C	0	0	0.206703910614525
YHR052W	0	0	0.205555555555556
YAL033W	0	0	0.204419889502762
YLR196W	0	0	0.203296703296703
YNL110C	0	0	0.202185792349727
YOR151C	0	0	0.201086956521739
YOR202W	0	0	0.2
YGL070C	0	0	0.2
YIL035C	0	0	0.2
YBR281C	0	0	0.2
YDR163W	0	0	0.2
YBR141C	0	1	0.2
YDR440W	1	0	0.2
YBR158W	0	0	0.198952879581152
YHR088W	0	0	0.197916666666667
YBR121C	0	0	0.196891191709845
YJL050W	0	0	0.195876288659794
YBR171W	0	0	0.194871794871795
YLR309C	0	0	0.193877551020408
YBR195C	0	0	0.192893401015228
YER073W	0	0	0.191919191919192
YPL181W	0	0	0.190954773869347
YNL075W	0	0	0.19
YBR257W	0	0	0.189054726368159
YEL003W	0	0	0.188118811881188
YOL140W	0	0	0.187192118226601
YBR252W	0	0	0.186274509803922
YOR145C	0	0	0.185365853658537
YBR104W	0	0	0.184466019417476
YDR363W-A	0	0	0.183574879227053
YBL055C	0	0	0.182692307692308
YDL042C	0	0	0.181818181818182
YBR205W	0	0	0.180952380952381
YGR245C	0	0	0.180094786729858
YER159C	0	0	0.179245283018868
YGR078C	0	0	0.178403755868545
YBL008W	0	0	0.177570093457944
YBL061C	0	0	0.176744186046512
YGL111W	0	0	0.175925925925926
YJL122W	0	0	0.175115207373272
YBL023C	0	0	0.174311926605505
YKL160W	0	0	0.17351598173516
YBR186W	0	0	0.172727272727273
YER006W	0	0	0.172566371681416
YOL077C	0	0	0.172566371681416
YOR026W	0	0	0.172566371681416
YHL012W	0	0	0.172566371681416
YML094W	0	0	0.172566371681416
YDR198C	1	0	0.172566371681416
YDR110W	0	0	0.171806167400881
YJL117W	0	0	0.171052631578947
YBL069W	0	0	0.170305676855895
YLR405W	0	0	0.169565217391304
YBR276C	0	0	0.168831168831169
YDR281C	0	0	0.168103448275862
YBR202W	0	0	0.167381974248927
YKR056W	0	0	0.166666666666667
YNL136W	0	0	0.165957446808511
YLR009W	0	0	0.165254237288136
YBR244W	0	0	0.164556962025316
YBR162W-A	0	0	0.163865546218487
YBR198C	0	0	0.163179916317992
YMR077C	0	0	0.1625
YDR473C	0	0	0.161825726141079
YPR125W	0	0	0.161417322834646
YBL009W	0	0	0.161417322834646
YDR397C	0	0	0.161417322834646
YBR215W	0	0	0.161417322834646
YDR037W	0	0	0.161417322834646
YLR129W	0	0	0.161417322834646
YJR055W	0	0	0.161417322834646
YJL033W	0	0	0.161417322834646
YDR341C	0	0	0.161417322834646
YBR242W	0	1	0.161417322834646
YOL101C	0	0	0.161417322834646
YKL106W	0	0	0.161417322834646
YDL014W	1	0	0.161417322834646
YBR263W	1	0	0.161417322834646
YKR024C	0	0	0.160919540229885
YOR236W	0	0	0.160919540229885
YHR167W	0	0	0.160919540229885
YLR130C	0	0	0.160919540229885
YMR117C	0	0	0.160919540229885
YCL016C	0	0	0.160919540229885
YDL112W	1	0	0.160919540229885
YGL236C	0	0	0.16030534351145
YOR101W	0	0	0.159695817490494
YBL035C	0	0	0.159090909090909
YJL087C	0	0	0.158490566037736
YLR226W	0	0	0.157894736842105
YBR008C	0	0	0.157303370786517
YNL141W	0	0	0.156716417910448
YDR138W	0	0	0.156133828996283
YGR280C	0	0	0.155555555555556
YNL153C	0	0	0.154981549815498
YBR042C	0	0	0.154411764705882
YML125C	0	0	0.153846153846154
YBR092C	0	0	0.153284671532847
YHR197W	0	0	0.152727272727273
YGR072W	0	0	0.152173913043478
YDR088C	0	0	0.151624548736462
YGR104C	0	0	0.151079136690647
YHR060W	0	0	0.150537634408602
YJL148W	0	0	0.15
YDR299W	0	0	0.149466192170818
YBL058W	0	0	0.148936170212766
YDR464W	0	0	0.148409893992933
YHR191C	0	0	0.147887323943662
YLL008W	0	0	0.147368421052632
YLR182W	0	0	0.146853146853147
YMR039C	0	0	0.146341463414634
YDR190C	0	0	0.145833333333333
YBL006C	0	0	0.145328719723183
YBR246W	0	1	0.145328719723183
YBR267W	0	0	0.144827586206897
YGR135W	0	0	0.144329896907216
YER055C	0	0	0.143835616438356
YFR010W	0	0	0.143344709897611
YDR399W	0	0	0.142857142857143
YKL120W	0	0	0.142372881355932
YBL063W	0	0	0.141891891891892
YBR228W	0	0	0.141414141414141
YBR073W	0	0	0.140939597315436
YPR070W	0	0	0.140468227424749
YMR211W	0	0	0.14
YNR053C	0	0	0.13953488372093
YJR070C	0	0	0.139072847682119
YOR094W	0	0	0.138613861386139
YOL006C	0	0	0.138157894736842
YBR094W	0	1	0.138157894736842
YBR023C	0	0	0.137704918032787
YGR283C	0	0	0.137254901960784
YIL094C	0	0	0.136807817589577
YGL127C	0	0	0.136363636363636
YLR420W	0	0	0.135922330097087
YBL084C	0	0	0.135483870967742
YCR047C	0	0	0.135048231511254
YBR119W	0	0	0.134615384615385
YBL027W	0	0	0.134185303514377
YBR173C	0	0	0.133757961783439
YKL143W	0	0	0.133333333333333
YJR002W	0	0	0.132911392405063
YHR200W	0	0	0.132492113564669
YNR054C	0	0	0.132075471698113
YHR170W	0	0	0.13166144200627
YOL052C	0	0	0.13125
YLR276C	0	0	0.130841121495327
YDR176W	0	0	0.130434782608696
YBL093C	0	0	0.130030959752322
YER126C	0	0	0.12962962962963
YPR135W	0	0	0.129230769230769
YBL020W	0	0	0.128834355828221
YBL102W	0	0	0.128440366972477
YGR103W	0	0	0.128048780487805
YOR168W	0	0	0.127659574468085
YOL010W	0	0	0.127272727272727
YNL002C	0	0	0.126888217522659
YPL012W	0	0	0.126506024096386
YOR206W	0	0	0.126126126126126
YBR015C	0	0	0.125748502994012
YBR129C	0	0	0.125373134328358
YBR192W	0	0	0.125
YBR057C	0	0	0.124629080118694
YPL043W	0	0	0.124260355029586
YBR227C	0	1	0.124260355029586
YOR274W	0	0	0.123893805309735
YBL014C	0	0	0.123529411764706
YML123C	0	0	0.12316715542522
YJL104W	0	0	0.12280701754386
YBR136W	0	0	0.122448979591837
YNL191W	0	0	0.122093023255814
YKL114C	0	0	0.121739130434783
YGR177C	0	0	0.121387283236994
YDR167W	0	0	0.121037463976945
YBR216C	0	0	0.120689655172414
YBR210W	0	0	0.120343839541547
YBL054W	0	0	0.12
YNL206C	0	0	0.11965811965812
YOR195W	0	0	0.119318181818182
YNR051C	0	0	0.118980169971671
YBR017C	0	0	0.11864406779661
YBR265W	0	0	0.11830985915493
YBL037W	0	0	0.117977528089888
YKR079C	0	0	0.117647058823529
YKL122C	0	0	0.11731843575419
YMR127C	0	0	0.116991643454039
YNR010W	0	0	0.116666666666667
YKL186C	0	0	0.116343490304709
YOL004W	0	0	0.116022099447514
YIL047C	0	0	0.115702479338843
YDR361C	0	0	0.115384615384615
YHR055C	0	0	0.115068493150685
YBR007C	0	1	0.115068493150685
YHR148W	0	0	0.114754098360656
YLR103C	0	0	0.114441416893733
YGR159C	0	0	0.114130434782609
YBL079W	0	0	0.113821138211382
YBR133C	0	0	0.113513513513514
YBL107C	0	1	0.113513513513514
YNL221C	0	0	0.113207547169811
YBR058C	0	0	0.112903225806452
YOR144C	0	0	0.112600536193029
YOR108W	0	0	0.112299465240642
YNL292W	0	0	0.112
YBR069C	0	0	0.111702127659574
YBR106W	0	0	0.111405835543767
YNL111C	0	0	0.111111111111111
YBR153W	0	0	0.110817941952507
YBR125C	0	1	0.110817941952507
YER092W	0	1	0.110817941952507
YBR187W	0	1	0.110817941952507
YBL089W	0	0	0.110526315789474
YLR268W	0	0	0.110236220472441
YBL088C	0	0	0.109947643979058
YBR219C	0	1	0.109947643979058
YOR074C	0	0	0.109660574412533
YDR429C	0	0	0.109375
YBR293W	0	0	0.109090909090909
YBL032W	0	0	0.10880829015544
YER145C	0	0	0.108527131782946
YBR233W	0	1	0.108527131782946
YJL145W	0	0	0.108247422680412
YBL080C	0	0	0.107969151670951
YNL282W	0	0	0.107692307692308
YPR141C	0	0	0.107416879795396
YBL022C	0	0	0.107142857142857
YKL029C	0	0	0.106870229007634
YJL140W	0	0	0.106598984771574
YBL047C	0	0	0.106329113924051
YOR046C	0	0	0.106060606060606
YBL060W	0	1	0.106060606060606
YBR080C	0	0	0.105793450881612
YBR197C	0	1	0.105793450881612
YBR289W	0	0	0.105527638190955
YBR003W	0	0	0.105263157894737
YBR273C	0	0	0.105
YBL001C	0	0	0.104738154613466
YOR294W	0	0	0.104477611940299
YBL091C-A	0	1	0.104477611940299
YBR235W	0	1	0.104477611940299
YLR017W	0	0	0.104218362282878
YMR217W	0	0	0.103960396039604
YBR283C	0	0	0.103703703703704
YMR016C	0	0	0.103448275862069
YLR336C	0	0	0.103194103194103
YBR063C	0	1	0.103194103194103
YBR239C	0	1	0.103194103194103
YNL149C	0	0	0.102941176470588
YOL097C	0	0	0.102689486552567
YBR179C	0	0	0.102439024390244
YBL067C	0	1	0.102439024390244
YBR020W	0	0	0.102189781021898
YJL098W	0	0	0.101941747572816
YPR023C	0	0	0.101694915254237
YBL082C	0	0	0.101449275362319
YHR144C	0	0	0.101204819277108
YPR161C	0	0	0.100961538461538
YBL091C	0	0	0.100719424460432
YBR220C	0	1	0.100719424460432
YBR159W	0	0	0.100478468899522
YAL036C	0	0	0.100238663484487
YBR221C	0	0	0.1
YBR288C	0	0	0.0997624703087886
YBR274W	0	0	0.0995260663507109
YBL018C	0	0	0.099290780141844
YML124C	0	0	0.0990566037735849
YGR185C	0	0	0.0988235294117647
YOL058W	0	0	0.0985915492957746
YHR020W	0	0	0.0983606557377049
YMR108W	0	0	0.0981308411214953
YBR131W	0	0	0.0979020979020979
YBL011W	0	0	0.0976744186046512
YBR095C	0	0	0.0974477958236659
YDR363W	0	0	0.0972222222222222
YPR033C	0	0	0.0969976905311778
YJL030W	0	0	0.0967741935483871
YML097C	0	0	0.096551724137931
YOR308C	0	0	0.0963302752293578
YOL017W	0	0	0.0961098398169336
YBL010C	0	1	0.0961098398169336
YMR223W	0	0	0.0958904109589041
YBL104C	0	1	0.0958904109589041
YKR057W	0	0	0.0956719817767654
YBR102C	0	0	0.0954545454545455
YLR018C	0	0	0.0952380952380952
YPR163C	0	0	0.0950226244343891
YGR186W	0	0	0.0948081264108352
YBL031W	0	1	0.0948081264108352
YBL036C	0	0	0.0945945945945946
YFL022C	0	0	0.0943820224719101
YNR015W	0	0	0.0941704035874439
YER110C	0	0	0.0939597315436242
YIR012W	0	0	0.09375
YNL273W	0	0	0.0935412026726058
YLR200W	0	0	0.0933333333333333
YOR001W	0	0	0.0931263858093126
YPR058W	0	0	0.0929203539823009
YBR166C	0	0	0.0927152317880795
YFL001W	0	0	0.092511013215859
YBR188C	0	0	0.0923076923076923
YBL051C	0	0	0.0921052631578947
YJR060W	0	0	0.0919037199124726
YGR116W	0	0	0.091703056768559
YGL130W	0	0	0.0915032679738562
YNL250W	0	0	0.091304347826087
YBL026W	0	0	0.0911062906724512
YBL056W	0	0	0.0909090909090909
YBR272C	0	0	0.0907127429805616
YOL028C	0	0	0.0905172413793103
YDL130W	0	0	0.0903225806451613
YGL169W	0	0	0.0901287553648069
YOR229W	0	0	0.0899357601713062
YBR225W	0	1	0.0899357601713062
YBR024W	0	0	0.0897435897435897
YPL211W	0	0	0.0895522388059701
YNL255C	0	0	0.0893617021276596
YMR078C	0	0	0.089171974522293
YAL025C	0	0	0.0889830508474576
YBR016W	0	0	0.0887949260042283
YBR004C	0	0	0.0886075949367089
YOR355W	0	0	0.0884210526315789
YBR204C	0	1	0.0884210526315789
YKR072C	0	0	0.0882352941176471
YGR188C	0	0	0.0880503144654088
YER016W	0	0	0.0878661087866109
YBR270C	0	1	0.0878661087866109
YBR029C	0	0	0.0876826722338205
YDR395W	0	0	0.0875
YBR011C	0	0	0.0873180873180873
YLR039C	0	0	0.0871369294605809
YOR095C	0	0	0.0869565217391304
YER111C	0	0	0.0867768595041322
YGR191W	0	0	0.0865979381443299
YBR140C	0	0	0.0864197530864197
YAL035W	0	0	0.0862422997946612
YBR033W	0	1	0.0862422997946612
YBR170C	0	0	0.0860655737704918
YER115C	0	0	0.0858895705521472
YBR194W	0	1	0.0858895705521472
YBR082C	0	0	0.0857142857142857
YER127W	0	0	0.0855397148676171
YGR264C	0	0	0.0853658536585366
YBR264C	0	0	0.0851926977687627
YPL146C	0	0	0.0850202429149798
YNL248C	0	0	0.0848484848484849
YOR091W	0	0	0.0846774193548387
YBR135W	0	0	0.0845070422535211
YCL011C	0	0	0.0843373493975904
YBR041W	0	0	0.0841683366733467
YNR027W	0	0	0.084
YMR131C	0	0	0.0838323353293413
YBR123C	0	0	0.0836653386454183
YNL164C	0	0	0.0834990059642147
YHR066W	0	0	0.0833333333333333
YGL211W	0	0	0.0831683168316832
YAR002W	0	0	0.08300395256917
YHR196W	0	0	0.0828402366863905
YKL113C	0	0	0.0826771653543307
YGL112C	0	0	0.0825147347740668
YDR206W	0	0	0.0823754789272031
YDR346C	0	0	0.0823754789272031
YOR287C	0	0	0.0823754789272031
YBR212W	0	0	0.0823754789272031
YBR243C	0	0	0.0823754789272031
YBR038W	0	0	0.0823754789272031
YBL028C	0	0	0.0823754789272031
YDR068W	0	1	0.0823754789272031
YBL074C	0	0	0.0823754789272031
YLR285W	0	0	0.0823754789272031
YOR098C	0	0	0.0823754789272031
YNL247W	0	0	0.0823754789272031
YMR308C	0	0	0.0823754789272031
YDR140W	1	0	0.0823754789272031
YPR060C	0	0	0.0822179732313576
YMR310C	0	0	0.0820610687022901
YPR112C	0	0	0.0819047619047619
YBR260C	0	0	0.0817490494296578
YKL181W	0	0	0.0815939278937381
YGL171W	0	0	0.0814393939393939
YML074C	0	0	0.0812854442344045
YPL126W	0	0	0.0811320754716981
YLR262C	0	0	0.0809792843691149
YNL313C	0	0	0.0808270676691729
YBR078W	0	0	0.0806754221388368
YER171W	0	0	0.0805243445692884
YPL241C	0	0	0.0803738317757009
YNL022C	0	0	0.0802238805970149
YAL059W	0	0	0.0800744878957169
YIL110W	0	0	0.0799256505576208
YJR043C	0	0	0.0797773654916512
YDR161W	0	0	0.0796296296296296
YFL023W	0	0	0.0794824399260629
YEL046C	0	0	0.0793357933579336
YBL041W	0	0	0.0791896869244936
YDL020C	0	0	0.0790441176470588
YNL308C	0	0	0.0788990825688073
YDR083W	0	0	0.0787545787545788
YMR227C	0	0	0.0786106032906764
YKR092C	0	0	0.0784671532846715
YCR057C	0	0	0.0783242258652095
YFR037C	0	0	0.0781818181818182
YLR355C	0	0	0.0780399274047187
YNL132W	0	0	0.0778985507246377
YJR097W	0	0	0.0777576853526221
YDR234W	0	0	0.0776173285198556
YMR260C	0	0	0.0774774774774775
YBR097W	0	0	0.0773381294964029
YLR264W	0	0	0.0771992818671454
YBR127C	0	0	0.0770609318996416
YIL145C	0	0	0.0769230769230769
YDR159W	0	0	0.0767857142857143
YDL227C	0	0	0.0766488413547237
YOR272W	0	0	0.0765124555160142
YNR012W	0	0	0.0763765541740675
YLR008C	0	0	0.076241134751773
YBL076C	0	0	0.0761061946902655
YMR049C	0	0	0.0759717314487632
YKL021C	0	0	0.0758377425044092
YOR361C	0	0	0.0757042253521127
YMR044W	0	0	0.0755711775043937
YPR018W	0	0	0.0754385964912281
YDR311W	0	0	0.0753064798598949
YOR335C	0	0	0.0751748251748252
YJL198W	0	0	0.075043630017452
YDR023W	0	0	0.0749128919860627
YLR335W	0	0	0.0747826086956522
YLR222C	0	0	0.0746527777777778
YMR014W	0	0	0.0745233968804159
YKR063C	0	0	0.0743944636678201
YOR004W	0	0	0.07426597582038
YBR193C	0	0	0.0741379310344828
YER148W	0	0	0.0740103270223752
YGR275W	0	0	0.0738831615120275
YGL029W	0	0	0.0737564322469983
YBR122C	0	0	0.0736301369863014
YML082W	0	0	0.0735042735042735
YER049W	0	0	0.0733788395904437
YLR146C	0	0	0.0732538330494037
YDL065C	0	0	0.0731292517006803
YHR062C	0	0	0.0730050933786078
YDR098C	0	0	0.0728813559322034
YLR432W	0	0	0.0727580372250423
YBR059C	0	0	0.0726351351351351
YIL052C	0	0	0.0725126475548061
YNL182C	0	0	0.0723905723905724
YMR093W	0	0	0.0722689075630252
YHR208W	0	0	0.0721476510067114
YCR072C	0	0	0.0720268006700168
YBR254C	0	0	0.0719063545150502
YDL205C	0	0	0.0717863105175292
YBR151W	0	1	0.0717863105175292
YBR062C	0	1	0.0717863105175292
YDL092W	0	0	0.0716666666666667
YPR051W	0	0	0.0715474209650582
YKL084W	0	0	0.0714285714285714
YGL174W	0	0	0.0713101160862355
YBL017C	0	0	0.0711920529801325
YLL011W	0	0	0.0710743801652893
YPL252C	0	0	0.070957095709571
YER168C	0	0	0.070840197693575
YGR229C	0	0	0.0707236842105263
YGR145W	0	0	0.0706075533661741
YHR187W	0	0	0.0704918032786885
YNL064C	0	0	0.0703764320785597
YPL237W	0	0	0.0702614379084967
YAL021C	0	0	0.0701468189233279
YNL123W	0	0	0.0700325732899023
YPL117C	0	0	0.0699186991869919
YLR181C	0	0	0.0698051948051948
YEL040W	0	0	0.0696920583468395
YPL243W	0	0	0.06957928802589
YIL020C	0	0	0.0694668820678514
YLR244C	0	0	0.0693548387096774
YOR216C	0	0	0.0692431561996779
YCL059C	0	0	0.0691318327974277
YLR385C	0	0	0.0690208667736758
YEL029C	0	0	0.0689102564102564
YKL154W	0	0	0.0688
YCR016W	0	0	0.0686900958466454
YLR150W	0	0	0.0685805422647528
YNL021W	0	0	0.0684713375796178
YOL051W	0	0	0.068362480127186
YPR144C	0	0	0.0682539682539682
YKR026C	0	0	0.0681458003169572
YOL064C	0	0	0.0680379746835443
YOL144W	0	0	0.0679304897314376
YDL005C	0	0	0.0678233438485804
YDL226C	0	0	0.0677165354330709
YLR060W	0	0	0.0676100628930818
YOR341W	0	0	0.0675039246467818
YDR060W	0	0	0.0673981191222571
YGL243W	0	0	0.0672926447574335
YNL246W	0	0	0.0671875
YDR143C	0	0	0.0670826833073323
YCR059C	0	0	0.0669781931464174
YDR312W	0	0	0.0668740279937792
YHR019C	0	0	0.0667701863354037
YPL047W	0	0	0.0666666666666667
YER099C	0	0	0.0665634674922601
YBR025C	0	0	0.0664605873261206
YBR108W	0	1	0.0664605873261206
YJR007W	0	0	0.066358024691358
YBR211C	0	0	0.0662557781201849
YER025W	0	0	0.0661538461538462
YBL007C	0	0	0.0660522273425499
YDR289C	0	0	0.0659509202453988
YBR236C	0	0	0.0658499234303216
YIL008W	0	0	0.0657492354740061
YJL190C	0	0	0.0656488549618321
YJL194W	0	0	0.0655487804878049
YHR013C	0	0	0.0654490106544901
YMR153W	0	0	0.0653495440729483
YLR051C	0	0	0.0652503793626707
YLR435W	0	0	0.0651515151515152
YIL127C	0	0	0.065052950075643
YHR085W	0	0	0.0649546827794562
YKL068W	0	0	0.0648567119155355
YGR094W	0	0	0.0647590361445783
YGL105W	0	0	0.0646616541353384
YNL001W	0	0	0.0645645645645646
YOR038C	0	0	0.0644677661169415
YDR527W	0	0	0.0643712574850299
YDR365C	0	0	0.0642750373692078
YDL164C	0	0	0.0641791044776119
YAL043C	0	0	0.0640834575260805
YOR269W	0	0	0.0639880952380952
YBR167C	0	0	0.0638930163447251
YKL009W	0	0	0.0637982195845697
YBR290W	0	0	0.0637037037037037
YBR086C	0	0	0.0636094674556213
YOR061W	0	0	0.0635155096011817
YOR182C	0	0	0.0634218289085546
YPL254W	0	0	0.0633284241531664
YML105C	0	0	0.0632352941176471
YGL099W	0	0	0.0631424375917768
YBR207W	0	0	0.063049853372434
YDL031W	0	0	0.0629575402635432
YKL078W	0	0	0.0628654970760234
YER082C	0	0	0.0627737226277372
YIR026C	0	0	0.0626822157434402
YBR055C	0	0	0.0625909752547307
YDR052C	0	0	0.0625
YKL082C	0	0	0.0624092888243832
YPL161C	0	0	0.0623188405797101
YOR239W	0	0	0.0622286541244573
YOR323C	0	0	0.0621387283236994
YOR194C	0	0	0.062049062049062
YBR176W	0	0	0.0619596541786743
YNL151C	0	0	0.0618705035971223
YGR187C	0	0	0.0617816091954023
YML022W	0	0	0.0616929698708752
YLR357W	0	0	0.0616045845272206
YPL129W	0	0	0.061516452074392
YOL041C	0	0	0.0614285714285714
YBR161W	0	0	0.0613409415121255
YHR216W	0	0	0.0612535612535613
YBL106C	0	0	0.0611664295874822
YDL153C	0	0	0.0610795454545455
YLR221C	0	0	0.0609929078014184
YOR106W	0	0	0.0609065155807365
YNL240C	0	0	0.0608203677510608
YOR047C	0	0	0.0607344632768362
YJR147W	0	0	0.0606488011283498
YFR055W	0	0	0.0605633802816901
YHR081W	0	0	0.060478199718706
YAR018C	0	0	0.0603932584269663
YGR118W	0	0	0.0603085553997195
YHR065C	0	0	0.0602240896358543
YIL142W	0	0	0.0601398601398601
YIL021W	0	0	0.0600558659217877
YBR164C	0	0	0.0599721059972106
YIL096C	0	0	0.0598885793871866
YDR382W	0	0	0.0598052851182197
YJL192C	0	0	0.0597222222222222
YNL256W	0	0	0.0596393897364771
YDR324C	0	0	0.0595567867036011
YKL172W	0	0	0.0594744121715076
YMR239C	0	0	0.0593922651933702
YOR224C	0	0	0.0593103448275862
YPR143W	0	0	0.059228650137741
YJR140C	0	0	0.0591471801925722
YDL155W	0	0	0.0590659340659341
YMR021C	0	0	0.0589849108367627
YLR172C	0	0	0.0589041095890411
YJL080C	0	0	0.0588235294117647
YKL205W	0	0	0.0587431693989071
YBR168W	0	0	0.0586630286493861
YGL120C	0	0	0.05858310626703
YHR118C	0	0	0.0585034013605442
YDR321W	0	0	0.0584239130434783
YDL102W	0	0	0.0583446404341927
YGL164C	0	1	0.0583446404341927
YLR175W	0	0	0.0582655826558266
YIL131C	0	0	0.0581867388362652
YMR048W	0	0	0.0581081081081081
YFR001W	0	0	0.058029689608637
YDL033C	0	0	0.0579514824797844
YLL034C	0	0	0.0578734858681023
YDR075W	0	0	0.0577956989247312
YPR137W	0	0	0.0577181208053691
YPL193W	0	0	0.0576407506702413
YOR340C	0	0	0.0575635876840696
YGR128C	0	0	0.0574866310160428
YJL109C	0	0	0.0574098798397864
YMR177W	0	0	0.0573333333333333
YBR268W	0	0	0.0572569906790945
YDR279W	0	0	0.0571808510638298
YDL148C	0	0	0.0571049136786189
YGR005C	0	0	0.0570291777188329
YBR111C	0	1	0.0570291777188329
YOR310C	0	0	0.056953642384106
YBR074W	0	1	0.056953642384106
YDL208W	0	0	0.0568783068783069
YMR269W	0	0	0.0568031704095112
YGR162W	0	0	0.0567282321899736
YLR020C	0	0	0.0566534914361001
YPR025C	0	0	0.0565789473684211
YDL167C	0	0	0.0565045992115637
YDR087C	0	0	0.0564304461942257
YPL210C	0	0	0.0563564875491481
YCL037C	0	0	0.056282722513089
YEL055C	0	0	0.0562091503267974
YOR244W	0	0	0.0561357702349869
YER107C	0	0	0.0560625814863103
YDR300C	0	0	0.0559895833333333
YJL130C	0	0	0.0559167750325098
YHR143W-A	0	0	0.0558441558441558
YML093W	0	0	0.0557717250324254
YOR360C	0	0	0.055699481865285
YIL063C	0	0	0.055627425614489
YDL058W	0	0	0.0555555555555556
YKL014C	0	0	0.0554838709677419
YHR128W	0	0	0.0554123711340206
YDL166C	0	0	0.0553410553410553
YPL266W	0	0	0.0552699228791774
YPL160W	0	0	0.055198973042362
YLL022C	0	0	0.0551282051282051
YJR112W	0	0	0.0550576184379001
YFL002C	0	0	0.0549872122762148
YBR199W	0	0	0.0549169859514687
YGR083C	0	0	0.0548469387755102
YNL059C	0	0	0.0547770700636943
YDL213C	0	0	0.0547073791348601
YOL039W	0	0	0.0546378653113088
YDR364C	0	0	0.0545685279187817
YHL011C	0	0	0.0544993662864385
YNR038W	0	0	0.0544303797468354
YKL191W	0	0	0.0543615676359039
YMR229C	0	0	0.0542929292929293
YBL105C	0	0	0.0542244640605296
YER002W	0	0	0.0541561712846348
YPL273W	0	0	0.0540880503144654
YKR060W	0	0	0.0540201005025126
YGL232W	0	0	0.0539523212045169
YGR272C	0	0	0.0538847117794486
YPL239W	0	0	0.0538172715894869
YDL150W	0	0	0.05375
YLR397C	0	0	0.0536828963795256
YBL057C	0	0	0.0536159600997506
YGR090W	0	0	0.0535491905354919
YLR068W	0	0	0.0534825870646766
YDL002C	0	0	0.053416149068323
YNL113W	0	0	0.0533498759305211
YDR398W	0	0	0.0532837670384139
YBR249C	0	0	0.0532178217821782
YMR266W	0	0	0.0531520395550062
YPR169W	0	0	0.0530864197530864
YKR038C	0	0	0.0530209617755857
YDR450W	0	0	0.0529556650246305
YGR251W	0	0	0.0528905289052891
YLR372W	0	0	0.0528255528255528
YMR129W	0	0	0.052760736196319
YDR454C	0	0	0.0526960784313725
YDR472W	0	0	0.0526315789473684
YBR036C	0	0	0.0525672371638142
YDR195W	0	0	0.0525030525030525
YPR118W	0	0	0.0524390243902439
YOR233W	0	0	0.0523751522533496
YPL122C	0	0	0.0523114355231144
YLR215C	0	0	0.0522478736330498
YDR412W	0	0	0.0521844660194175
YJL010C	0	0	0.0521212121212121
YJR063W	0	0	0.0520581113801453
YGR158C	0	0	0.0519951632406288
YMR146C	0	0	0.0519323671497585
YOL109W	0	0	0.051869722557298
YPR186C	0	0	0.0518072289156627
YBR217W	0	0	0.0517448856799037
YHL039W	0	0	0.0516826923076923
YBL038W	0	0	0.0516206482593037
YCR052W	0	0	0.0515587529976019
YGL153W	0	0	0.051497005988024
YJR003C	0	0	0.0514354066985646
YCL030C	0	0	0.0513739545997611
YLR180W	0	0	0.0513126491646778
YBL025W	0	0	0.0512514898688915
YJL011C	0	0	0.0511904761904762
YCR053W	0	0	0.0511296076099881
YPL042C	0	0	0.0510688836104513
YGL097W	0	0	0.0510083036773428
YGR081C	0	0	0.0509478672985782
YMR038C	0	0	0.050887573964497
YMR059W	0	0	0.0508274231678487
YBR079C	0	0	0.050767414403778
YML071C	0	0	0.0507075471698113
YOR260W	0	0	0.0506478209658422
YJR135C	0	0	0.0505882352941176
YOL061W	0	0	0.0505287896592244
YLR105C	0	0	0.0504694835680751
YJR068W	0	0	0.0504103165298945
YPR110C	0	0	0.0503512880562061
YJL025W	0	0	0.0502923976608187
YML065W	0	0	0.0502336448598131
YBR010W	0	0	0.0501750291715286
YDR156W	0	0	0.0501165501165501
YHR069C	0	0	0.050058207217695
YNL199C	0	0	0.05
YHR084W	0	0	0.0499419279907085
YDR212W	0	0	0.0498839907192575
YOR078W	0	0	0.0498261877172654
YJL054W	0	0	0.0497685185185185
YPL030W	0	1	0.0497685185185185
YBR077C	0	0	0.0497109826589595
YJL069C	0	0	0.0496535796766744
YMR255W	0	0	0.04959630911188
YLR277C	0	0	0.0495391705069124
YLR014C	0	0	0.049482163406214
YOR056C	0	0	0.0494252873563218
YDR021W	0	0	0.0493685419058553
YNL175C	0	0	0.0493119266055046
YLR084C	0	0	0.0492554410080183
YLR002C	0	0	0.0491990846681922
YDL219W	0	0	0.0491428571428571
YOR207C	0	0	0.0490867579908676
YKL144C	0	0	0.0490307867730901
YOR039W	0	0	0.0489749430523918
YLR430W	0	0	0.0489192263936291
YPR190C	0	0	0.0488636363636364
YNL227C	0	0	0.0488081725312145
YLR056W	0	0	0.0487528344671202
YHR021C	0	0	0.0486976217440544
YAR008W	0	0	0.0486425339366516
YBR259W	0	1	0.0486425339366516
YDR188W	0	0	0.0485875706214689
YBR022W	0	0	0.0485327313769752
YIL104C	0	0	0.04847801578354
YDR181C	0	0	0.0484234234234234
YKL099C	0	0	0.0483689538807649
YPR145W	0	0	0.048314606741573
YOR305W	0	0	0.0482603815937149
YLR197W	0	0	0.0482062780269058
YOR021C	0	0	0.0481522956326988
YLR003C	0	0	0.0480984340044743
YLR022C	0	0	0.0480446927374302
YOR089C	0	0	0.0479910714285714
YJL157C	0	0	0.0479375696767001
YOL054W	0	0	0.0478841870824053
YOL080C	0	0	0.0478309232480534
YER161C	0	0	0.0477777777777778
YML106W	0	0	0.0477247502774695
YOR254C	0	0	0.0476718403547672
YJR132W	0	0	0.0476190476190476
YDR372C	0	0	0.0475663716814159
YJR069C	0	0	0.0475138121546961
YBL098W	0	0	0.0474613686534216
YNL299W	0	0	0.0474090407938258
YOR304W	0	0	0.0473568281938326
YMR143W	0	0	0.0473047304730473
YBR093C	0	0	0.0472527472527473
YEL026W	0	0	0.0472008781558727
YGL148W	0	0	0.0471491228070175
YOL027C	0	0	0.0470974808324206
YDR045C	0	0	0.0470459518599562
YDL189W	0	0	0.0469945355191257
YHR007C	0	0	0.046943231441048
YIL064W	0	0	0.0468920392584515
YPR086W	0	0	0.0468409586056645
YBR200W	0	0	0.0467899891186072
YMR142C	0	0	0.0467391304347826
YPR041W	0	0	0.0466883821932682
YPR009W	0	0	0.0466377440347072
YCL031C	0	0	0.0465872156013001
YPL038W	0	0	0.0465367965367965
YMR301C	0	0	0.0464864864864865
YMR075W	0	0	0.0464362850971922
YGR155W	0	0	0.04638619201726
YBR156C	0	0	0.0463362068965517
YFR034C	0	0	0.046286329386437
YNL207W	0	0	0.0462365591397849
YDR449C	0	0	0.046186895810956
YDR448W	0	0	0.046137339055794
YDR211W	0	0	0.0460878885316184
YJL074C	0	0	0.0460385438972163
YBR118W	0	0	0.0459893048128342
YER086W	0	0	0.0459401709401709
YDL047W	0	0	0.0458911419423693
YER118C	0	0	0.0458422174840085
YJR031C	0	0	0.0457933972310969
YBR229C	0	0	0.0457446808510638
YGL092W	0	0	0.0456960680127524
YER173W	0	0	0.0456475583864119
YAL003W	0	0	0.0455991516436903
YPL128C	0	0	0.0455508474576271
YBR110W	0	0	0.0455026455026455
YHR072W	0	0	0.0454545454545455
YDR091C	0	0	0.0454065469904963
YPL226W	0	0	0.0453586497890295
YPL069C	0	0	0.0453108535300316
YHR031C	0	0	0.0452631578947368
YBR234C	0	0	0.0452155625657203
YJR134C	0	1	0.0452155625657203
YDR172W	0	0	0.0451680672268908
YMR309C	0	0	0.0451206715634837
YHR036W	0	0	0.0450733752620545
YER091C	0	0	0.0450261780104712
YIL103W	0	0	0.0449790794979079
YDL056W	0	0	0.044932079414838
YGL100W	0	0	0.0448851774530271
YPR017C	0	0	0.0448383733055266
YPL217C	0	0	0.0447916666666667
YGL025C	0	0	0.0447450572320499
YGR095C	0	0	0.0446985446985447
YDR478W	0	0	0.0446521287642783
YJR041C	0	0	0.0446058091286307
YBL090W	0	0	0.0445795339412361
YKL125W	0	0	0.0445795339412361
YML114C	0	0	0.0445795339412361
YGR056W	0	0	0.0445795339412361
YDL111C	0	0	0.0445795339412361
YMR123W	0	0	0.0445795339412361
YHR129C	0	0	0.0445795339412361
YIL149C	0	0	0.0445795339412361
YDL083C	0	0	0.0445795339412361
YNL216W	0	0	0.0445795339412361
YOL072W	0	0	0.0445795339412361
YPR187W	0	0	0.0445795339412361
YNL232W	0	0	0.0445795339412361
YGR085C	0	0	0.0445795339412361
YGL145W	0	0	0.0445795339412361
YER122C	0	0	0.0445795339412361
YMR168C	0	0	0.0445795339412361
YNL072W	0	0	0.0445795339412361
YBR237W	0	0	0.0445795339412361
YPL253C	0	0	0.0445795339412361
YBR253W	0	0	0.0445795339412361
YGL247W	0	0	0.0445795339412361
YOR241W	1	0	0.0445795339412361
YJR144W	0	0	0.0445344129554656
YIL090W	0	0	0.0444893832153691
YDR217C	0	0	0.0444444444444444
YDR339C	0	0	0.0443995963673058
YJL006C	0	0	0.0443548387096774
YMR138W	0	0	0.0443101711983887
YNL124W	0	0	0.0442655935613682
YBR088C	0	0	0.0442211055276382
YHR089C	0	0	0.0441767068273092
YHR201C	0	0	0.0441323971915747
YDR144C	0	0	0.0440881763527054
YJR032W	0	0	0.044044044044044
YLR272C	0	0	0.044
YLR291C	0	0	0.043956043956044
YER117W	0	0	0.0439121756487026
YOR119C	0	0	0.0438683948155533
YIL016W	0	0	0.0438247011952191
YBR165W	0	0	0.0437810945273632
YGR123C	0	0	0.0437375745526839
YDR310C	0	0	0.0436941410129096
YKR002W	0	0	0.0436507936507936
YLR451W	0	0	0.043607532210109
YOL094C	0	0	0.0435643564356436
YNL112W	0	0	0.0435212660731949
YFR031C	0	0	0.0434782608695652
YOR143C	0	0	0.0434353405725568
YPL183C	0	1	0.0434353405725568
YOL076W	0	0	0.0433925049309665
YOL142W	0	0	0.0433497536945813
YPL063W	0	0	0.0433070866141732
YJL035C	0	0	0.0432645034414946
YJL208C	0	0	0.0432220039292731
YDR318W	0	0	0.0431795878312071
YLR026C	0	0	0.0431372549019608
YOR370C	0	0	0.0430950048971596
YDL229W	0	0	0.0430528375733855
YGR286C	0	0	0.043010752688172
YPL157W	0	0	0.04296875
YGL016W	0	0	0.0429268292682927
YNR003C	0	0	0.0428849902534113
YGR204W	0	0	0.0428432327166504
YPR010C	0	0	0.0428015564202335
YJL008C	0	0	0.0427599611273081
YDL143W	0	0	0.0427184466019417
YDR108W	0	0	0.0426770126091174
YGL237C	0	0	0.0426356589147287
YOL066C	0	0	0.042594385285576
YMR047C	0	0	0.0425531914893617
YNL178W	0	0	0.042512077294686
YJR016C	0	0	0.0424710424710425
YKL004W	0	0	0.0424300867888139
YGL019W	0	0	0.0423892100192678
YML015C	0	0	0.0423484119345525
YMR179W	0	0	0.0423076923076923
YML077W	0	0	0.0422670509125841
YEL054C	0	0	0.0422264875239923
YDL064W	0	0	0.0421860019175455
YGR262C	0	0	0.0421455938697318
YGR075C	0	0	0.0421052631578947
YGR270W	0	0	0.0420650095602294
YOR281C	0	0	0.0420248328557784
YER180C	0	0	0.0419847328244275
YML104C	0	0	0.0419447092469018
YKL081W	0	0	0.0419047619047619
YAR014C	0	0	0.0418648905803996
YIL039W	0	0	0.0418250950570342
YHR136C	0	0	0.0417853751187085
YBR255W	0	1	0.0417853751187085
YER151C	0	0	0.0417457305502846
YDR292C	0	0	0.0417061611374408
YOR349W	0	0	0.0416666666666667
YGR252W	0	0	0.0416272469252602
YFL008W	0	0	0.0415879017013233
YCR035C	0	0	0.0415486307837583
YLL002W	0	0	0.0415094339622641
YOR075W	0	0	0.0414703110273327
YPR139C	0	0	0.0414312617702448
YGR140W	0	0	0.0413922859830668
YKL166C	0	0	0.0413533834586466
YOR210W	0	0	0.0413145539906103
YKL024C	0	0	0.0412757973733583
YOR368W	0	0	0.0412371134020619
YOR295W	0	0	0.0411985018726592
YDL040C	0	0	0.0411599625818522
YLR186W	0	0	0.0411214953271028
YOR359W	0	0	0.0410830999066293
YPL256C	0	0	0.041044776119403
YML031W	0	0	0.0410065237651445
YJL176C	0	0	0.0409683426443203
YHR152W	0	0	0.0409302325581395
YER070W	0	0	0.0408921933085502
YBR067C	0	0	0.0408542246982358
YLR373C	0	0	0.0408163265306122
YLL035W	0	0	0.0407784986098239
YCL029C	0	0	0.0407407407407407
YBR160W	0	0	0.0407030527289547
YDR245W	0	0	0.0406654343807763
YPL192C	0	0	0.0406278855032318
YIL018W	0	0	0.040590405904059
YHR064C	0	0	0.0405529953917051
YDR390C	0	0	0.0405156537753223
YNL039W	0	0	0.0404783808647654
YNL244C	0	0	0.0404411764705882
YOL022C	0	1	0.0404411764705882
YBL050W	0	0	0.0404040404040404
YOL115W	0	0	0.0403669724770642
YKR023W	0	1	0.0403669724770642
YMR128W	0	0	0.0403299725022915
YNL317W	0	0	0.0402930402930403
YHR040W	0	0	0.040256175663312
YOL102C	0	0	0.0402193784277879
YIL126W	0	0	0.0401826484018265
YFR002W	0	0	0.0401459854014599
YOL001W	0	0	0.0401093892433911
YGL113W	0	0	0.0400728597449909
YNL119W	0	0	0.0400363967242948
YLR328W	0	0	0.04
YLR007W	0	0	0.0399636693914623
YNL262W	0	0	0.0399274047186933
YCR086W	0	0	0.0398912058023572
YPR056W	0	0	0.0398550724637681
YPR133C	0	0	0.0398190045248869
YDR280W	0	0	0.0397830018083183
YDL235C	0	0	0.039747064137308
YDL212W	0	0	0.0397111913357401
YKL074C	0	0	0.0396753832281335
YGR119C	0	0	0.0396396396396396
YOL021C	0	0	0.0396039603960396
YLR321C	0	0	0.039568345323741
YMR224C	0	0	0.0395327942497754
YDR086C	0	0	0.0394973070017953
YJL076W	0	0	0.0394618834080717
YPR088C	0	0	0.039426523297491
YKL075C	0	0	0.0393912264995524
YJL014W	0	0	0.0393559928443649
YDR303C	0	0	0.0393208221626452
YIL083C	0	0	0.0392857142857143
YLR045C	0	0	0.0392506690454951
YLR212C	0	0	0.0392156862745098
YBR163W	0	1	0.0392156862745098
YJL123C	0	1	0.0392156862745098
YER007C-A	0	0	0.0391807658058771
YBR109C	0	0	0.0391459074733096
YNR009W	0	0	0.0391111111111111
YER165W	0	0	0.0390763765541741
YGR054W	0	0	0.0390417036379769
YKR010C	0	0	0.0390070921985816
YKR082W	0	0	0.0389725420726306
YDR468C	0	0	0.0389380530973451
YGR285C	0	0	0.0389036251105217
YGR009C	0	0	0.03886925795053
YNL126W	0	0	0.0388349514563107
YGL135W	0	0	0.0388007054673721
YGR195W	0	0	0.0387665198237885
YDR180W	0	0	0.0387323943661972
YLR433C	0	0	0.038698328935796
YIL118W	0	0	0.0386643233743409
YGR239C	0	0	0.038630377524144
YNL163C	0	0	0.0385964912280702
YGL122C	0	0	0.0385626643295355
YOL123W	0	0	0.0385288966725044
YOR048C	0	0	0.0384951881014873
YLL004W	0	0	0.0384615384615385
YHR154W	0	0	0.0384279475982533
YKR078W	0	0	0.0383944153577661
YLR025W	0	0	0.038360941586748
YML060W	0	0	0.0383275261324042
YMR246W	0	0	0.0382941688424717
YOR179C	0	0	0.0382608695652174
YMR241W	0	0	0.0382276281494353
YOR283W	0	1	0.0382276281494353
YDR295C	0	0	0.0381944444444444
YLR330W	0	0	0.0381613183000867
YMR240C	0	0	0.0381282495667244
YER036C	0	0	0.0380952380952381
YCR034W	0	0	0.0380622837370242
YOR252W	0	1	0.0380622837370242
YNL068C	0	0	0.0380293863439931
YIL128W	0	0	0.0379965457685665
YOR156C	0	0	0.0379637618636756
YKL176C	0	0	0.0379310344827586
YCR065W	0	0	0.0378983634797588
YNL188W	0	0	0.0378657487091222
YJL111W	0	0	0.0378331900257954
YLR192C	0	0	0.0378006872852234
YMR318C	0	0	0.0377682403433476
YGL210W	0	0	0.0377358490566038
YPR120C	0	0	0.0377035132819195
YLR115W	0	0	0.0376712328767123
YJL041W	0	0	0.0376390076988879
YHL020C	0	0	0.0376068376068376
YPL082C	0	0	0.0375747224594364
YJR064W	0	0	0.037542662116041
YAL047C	0	0	0.0375106564364876
YDL236W	0	0	0.0374787052810903
YJR042W	0	0	0.0374468085106383
YLR117C	0	0	0.0374149659863946
YBL040C	0	0	0.0373831775700935
YPL008W	0	0	0.0373514431239389
YGL133W	0	0	0.0373197625106022
YNL290W	0	0	0.0372881355932203
YER149C	0	0	0.0372565622353937
YGL246C	0	0	0.0372250423011844
YKR022C	0	0	0.0371935756551141
YNL121C	0	0	0.0371621621621622
YIR004W	0	0	0.0371308016877637
YLR234W	0	0	0.0370994940978078
YDL225W	0	0	0.0370682392586352
YPR016C	0	0	0.037037037037037
YIL046W	0	0	0.0370058873002523
YER029C	0	0	0.0369747899159664
YML127W	0	0	0.036943744752309
YJR093C	0	0	0.0369127516778524
YNL166C	0	0	0.0368818105616094
YGR003W	0	0	0.0368509212730318
YOR315W	0	0	0.0368200836820084
YDR152W	0	1	0.0368200836820084
YGR091W	0	0	0.0367892976588629
YMR288W	0	0	0.0367585630743525
YLR016C	0	0	0.0367278797996661
YKL112W	0	0	0.036697247706422
YPL081W	0	0	0.0366666666666667
YDR227W	0	0	0.0366361365528726
YLR033W	0	0	0.0366056572379368
YMR091C	0	0	0.0365752285951787
YDR335W	0	0	0.0365448504983389
YDL043C	0	0	0.0365145228215768
YMR307W	0	0	0.0364842454394693
YML043C	0	0	0.0364540182270091
YPL001W	0	0	0.0364238410596026
YMR243C	0	0	0.0363937138130687
YBR096W	0	1	0.0363937138130687
YJL179W	0	0	0.0363636363636364
YMR116C	0	0	0.0363336085879438
YDR354W	0	0	0.0363036303630363
YOR353C	0	0	0.0362737015663644
YBR213W	0	0	0.0362438220757825
YEL042W	0	0	0.0362139917695473
YMR076C	0	0	0.0361842105263158
YCR094W	0	0	0.0361544782251438
YLR094C	0	0	0.0361247947454844
YLR442C	0	0	0.0360951599671862
YML023C	0	0	0.0360655737704918
YML032C	0	0	0.036036036036036
YHR193C	0	0	0.0360065466448445
YLR106C	0	0	0.035977105478332
YEL037C	0	0	0.0359477124183007
YDR439W	0	0	0.0359183673469388
YHL007C	0	0	0.0358890701468189
YPL049C	0	0	0.0358598207008965
YLR383W	0	0	0.0358306188925081
YIL053W	0	0	0.0358014646053702
YLR096W	0	0	0.0357723577235772
YLR067C	0	0	0.0357432981316003
YMR234W	0	0	0.0357142857142857
YDL175C	0	0	0.0356853203568532
YPL274W	0	0	0.0356564019448947
YEL009C	0	0	0.0356275303643725
YDR146C	0	0	0.0355987055016181
YMR183C	0	0	0.0355699272433306
YDR153C	0	0	0.0355411954765751
YGL139W	0	0	0.0355125100887813
YDL108W	0	0	0.0354838709677419
YGL116W	0	0	0.0354552780016116
YPL112C	0	0	0.035426731078905
YIL161W	0	1	0.035426731078905
YIL040W	0	0	0.0353982300884956
YKL059C	0	0	0.0353697749196141
YER031C	0	0	0.0353413654618474
YJL129C	0	0	0.0353130016051364
YDR499W	0	0	0.0352846832397755
YOR116C	0	0	0.0352564102564103
YLR210W	0	0	0.0352281825460368
YLR145W	0	0	0.0352
YDR123C	0	0	0.035171862509992
YJR050W	0	0	0.0351437699680511
YNL291C	0	0	0.0351157222665603
YOR198C	0	0	0.0350877192982456
YNL261W	0	0	0.0350597609561753
YPR055W	0	0	0.035031847133758
YDL030W	0	0	0.0350039777247414
YNL189W	0	0	0.0349761526232114
YPR119W	0	0	0.0349483717235902
YLR318W	0	0	0.0349206349206349
YHR068W	0	0	0.034892942109437
YGR105W	0	0	0.03486529318542
YOL139C	0	0	0.0348376880443389
YGR246C	0	0	0.0348101265822785
YLR183C	0	0	0.0347826086956522
YOR196C	0	0	0.0347551342812006
YJL110C	0	0	0.0347277032359905
YBL019W	0	0	0.0347003154574132
YPL139C	0	0	0.0346729708431836
YCL063W	0	0	0.0346456692913386
YLR455W	0	0	0.034618410700236
YLR275W	0	0	0.0345911949685535
YMR042W	0	0	0.0345640219952867
YJR105W	0	0	0.0345368916797488
YMR311C	0	0	0.0345098039215686
YJL061W	0	0	0.0344827586206897
YGR179C	0	0	0.0344557556773688
YJR082C	0	0	0.0344287949921753
YER112W	0	0	0.0344018764659891
YGL238W	0	0	0.034375
YDR194C	0	0	0.0343481654957065
YJL121C	0	0	0.0343213728549142
YOR242C	0	0	0.034294621979735
YDR164C	0	0	0.0342679127725857
YDR381W	0	0	0.0342412451361868
YOR257W	0	0	0.0342146189735614
YJL187C	0	0	0.0341880341880342
YLR147C	0	0	0.0341614906832298
YJL124C	0	0	0.0341349883630721
YKL040C	0	0	0.0341085271317829
YHR133C	0	0	0.0340821068938807
YBR251W	0	0	0.0340557275541796
YMR033W	0	0	0.0340293890177881
YOR073W	0	0	0.0340030911901082
YGR152C	0	0	0.033976833976834
YML107C	0	0	0.0339506172839506
YGL014W	0	0	0.0339244410177332
YEL051W	0	0	0.0338983050847458
YKL089W	0	0	0.0338722093918399
YPR031W	0	0	0.0338461538461538
YLL061W	0	0	0.0338201383551115
YPR062W	0	0	0.0337941628264209
YPL169C	0	0	0.0337682271680737
YKR008W	0	0	0.0337423312883436
YEL056W	0	0	0.0337164750957854
YJL183W	0	0	0.0336906584992343
YGL064C	0	0	0.0336648814078041
YGR129W	0	0	0.0336391437308868
YGL095C	0	0	0.0336134453781513
YPR052C	0	0	0.033587786259542
YKL028W	0	0	0.0335621662852784
YPR080W	0	0	0.0335365853658537
YMR005W	0	0	0.0335110434120335
YLR170C	0	0	0.0334855403348554
YJL092W	0	0	0.0334600760456274
YER133W	0	0	0.033434650455927
YIL009W	0	0	0.0334092634776006
YOR253W	0	0	0.0333839150227618
YNR050C	0	0	0.0333586050037908
YHR203C	0	0	0.0333333333333333
YDR081C	0	0	0.0333080999242998
YKL006C-A	0	0	0.0332829046898638
YMR212C	0	0	0.0332577475434618
YPR132W	0	0	0.0332326283987915
YGL020C	0	0	0.0332075471698113
YEL021W	0	0	0.0331825037707391
YBR238C	0	0	0.0331574981160512
YDR308C	0	0	0.0331325301204819
YFR005C	0	0	0.0331075996990218
YLL021W	0	0	0.0330827067669173
YMR235C	0	0	0.0330578512396694
YKL058W	0	0	0.033033033033033
YPL263C	0	1	0.033033033033033
YKR059W	0	0	0.0330082520630158
YNL231C	0	0	0.0329835082458771
YGR173W	0	1	0.0329835082458771
YDR418W	0	0	0.0329588014981273
YLR114C	0	0	0.0329341317365269
YNL268W	0	0	0.0329094988780853
YOR326W	0	0	0.0328849028400598
YNL023C	0	1	0.0328849028400598
YGR276C	0	0	0.0328603435399552
YKL173W	0	0	0.0328358208955224
YOR115C	0	0	0.0328113348247576
YOR290C	0	0	0.0327868852459016
YPL011C	0	0	0.0327624720774386
YML021C	0	0	0.0327380952380952
YNL229C	0	0	0.0327137546468401
YDR528W	0	0	0.0326894502228826
YDR025W	0	0	0.0326651818856719
YJR072C	0	1	0.0326651818856719
YNL088W	0	0	0.0326409495548961
YOL005C	0	0	0.0326167531504818
YOR079C	0	0	0.0325925925925926
YER105C	0	0	0.0325684678016284
YOR006C	0	1	0.0325684678016284
YNL298W	0	0	0.0325443786982249
YGR198W	0	0	0.032520325203252
YJR145C	0	0	0.0324963072378139
YML099C	0	0	0.0324723247232472
YLR288C	0	0	0.0324483775811209
YKR028W	0	0	0.0324244657332351
YIL038C	0	0	0.03240058910162
YLR154C	0	0	0.0323767476085357
YER156C	0	1	0.0323767476085357
YPL051W	0	0	0.0323529411764706
YBR282W	0	0	0.0323291697281411
YGL245W	0	0	0.0323054331864905
YIL091C	0	1	0.0323054331864905
YDR414C	0	0	0.0322817314746882
YBR189W	0	0	0.032258064516129
YGR120C	0	0	0.0322344322344322
YOR226C	0	0	0.0322108345534407
YOR063W	0	0	0.0321872713972202
YDR228C	0	0	0.0321637426900585
YPR189W	0	0	0.0321402483564646
YLR243W	0	1	0.0321402483564646
YGL168W	0	0	0.0321167883211679
YFR036W	0	0	0.0320933625091174
YDR432W	0	0	0.032069970845481
YLR249W	0	0	0.0320466132556446
YHR063C	0	0	0.0320232896652111
YOR165W	0	0	0.032
YPL050C	0	0	0.0319767441860465
YGL173C	0	0	0.0319535221496006
YER042W	0	0	0.0319303338171263
YDR020C	0	1	0.0319303338171263
YOL043C	0	0	0.0319071791153009
YMR294W	0	0	0.0318840579710145
YLR265C	0	0	0.0318609703113686
YOR212W	0	0	0.0318379160636758
YJL081C	0	0	0.0318148951554591
YOR297C	0	0	0.0317919075144509
YPL202C	0	0	0.0317689530685921
YIR010W	0	0	0.0317460317460317
YHR163W	0	0	0.0317231434751262
YGL162W	0	0	0.031700288184438
YDR240C	0	0	0.0316774658027358
YOR217W	0	0	0.0316546762589928
YHR120W	0	0	0.0316319194823868
YMR061W	0	0	0.0316091954022989
YNL133C	0	0	0.031586503948313
YEL061C	0	0	0.0315638450502152
YER146W	0	0	0.0315412186379928
YLR048W	0	0	0.0315186246418338
YMR080C	0	0	0.031496062992126
YDR407C	0	0	0.0314735336194564
YPR180W	0	0	0.0314510364546104
YFR009W	0	0	0.0314285714285714
YML006C	0	0	0.0314061384725196
YDR189W	0	0	0.0313837375178317
YKL149C	0	0	0.0313613684960798
YJR124C	0	1	0.0313613684960798
YLR287C	0	1	0.0313613684960798
YMR236W	0	0	0.0313390313390313
YKR036C	0	0	0.0313167259786477
YOR346W	0	0	0.0312944523470839
YBR048W	0	0	0.031272210376688
YPR046W	0	0	0.03125
YDR137W	0	0	0.0312278211497516
YOR209C	0	0	0.0312056737588652
YGR156W	0	0	0.0311835577604536
YGR126W	0	1	0.0311835577604536
YDR097C	0	0	0.0311614730878187
YOL158C	0	0	0.0311394196744515
YPL207W	0	1	0.0311394196744515
YER007W	0	0	0.0311173974540311
YER030W	0	0	0.031095406360424
YML109W	0	0	0.0310734463276836
YDL209C	0	0	0.0310515172900494
YPR034W	0	0	0.0310296191819464
YJL209W	0	0	0.0310077519379845
YPL071C	0	1	0.0310077519379845
YLR095C	0	0	0.0309859154929577
YFR013W	0	0	0.0309641097818438
YMR079W	0	0	0.0309423347398031
YDR514C	0	1	0.0309423347398031
YGL155W	0	0	0.0309205903021785
YER064C	0	0	0.0308988764044944
YKR048C	0	0	0.0308771929824561
YDL122W	0	0	0.0308555399719495
YKR083C	0	0	0.0308339173090399
YCR048W	0	0	0.030812324929972
YML103C	0	0	0.0307907627711686
YOR342C	0	1	0.0307907627711686
YDL003W	0	0	0.0307692307692308
YJR075W	0	0	0.0307477288609364
YDL098C	0	0	0.0307262569832402
YLR188W	0	0	0.0307048150732729
YGR024C	0	0	0.0306834030683403
YHR115C	0	0	0.0306620209059233
YFR028C	0	0	0.0306406685236769
YPL029W	0	0	0.0306193458594294
YPR069C	0	0	0.0305980528511822
YDL080C	0	0	0.0305767894371091
YNL004W	0	0	0.0305555555555556
YLR303W	0	0	0.0305343511450382
YBR058C-A	0	0	0.0305131761442441
YHR107C	0	0	0.0304920304920305
YPL194W	0	0	0.0304709141274238
YKL214C	0	0	0.0304498269896194
YPR057W	0	0	0.0304287690179806
YLL012W	0	0	0.0304077401520387
YNL154C	0	0	0.0303867403314917
YML115C	0	0	0.0303657694962043
YOR023C	0	0	0.0303448275862069
YKL145W	0	0	0.0303239145416954
YKL041W	0	0	0.0303030303030303
YIL085C	0	0	0.0302821748107364
YDL207W	0	0	0.0302613480055021
YLR298C	0	0	0.0302405498281787
YKL130C	0	0	0.0302197802197802
YPL255W	0	0	0.0301990391214825
YPR162C	0	0	0.0301783264746228
YHR206W	0	0	0.0301576422206991
YPL174C	0	0	0.0301369863013699
YGR071C	0	1	0.0301369863013699
YMR285C	0	0	0.0301163586584531
YCL050C	0	0	0.0300957592339261
YJL039C	0	0	0.0300751879699248
YOL127W	0	0	0.0300546448087432
YGR274C	0	0	0.0300341296928328
YDL081C	0	0	0.0300136425648022
YOR033C	0	0	0.0299931833674165
YMR208W	0	0	0.0299727520435967
YCR051W	0	1	0.0299727520435967
YDL017W	0	0	0.0299523485364193
YHL013C	0	1	0.0299523485364193
YDR356W	0	0	0.0299319727891156
YPL175W	0	0	0.0299116247450714
YCR084C	0	0	0.0298913043478261
YGR093W	0	1	0.0298913043478261
YAL020C	0	0	0.0298710115410726
YLR218C	0	1	0.0298710115410726
YLR453C	0	0	0.0298507462686567
YOR153W	0	0	0.0298305084745763
YAL024C	0	0	0.029810298102981
YMR273C	0	0	0.029790115098172
YKL015W	0	0	0.0297699594046008
YAL029C	0	0	0.0297498309668695
YHR025W	0	0	0.0297297297297297
YDR002W	0	0	0.0297096556380824
YER083C	0	0	0.0296896086369771
YDR463W	0	0	0.0296695886716116
YER174C	0	0	0.0296495956873315
YBR084C-A	0	0	0.0296296296296296
YDR385W	0	0	0.0296096904441454
YBR112C	0	0	0.0295897780766644
YJL186W	0	0	0.0295698924731183
YLL010C	0	0	0.0295500335795836
YDR049W	0	1	0.0295500335795836
YGL066W	0	0	0.0295302013422819
YOR148C	0	0	0.0295103957075788
YGR267C	0	0	0.0294906166219839
YBR101C	0	0	0.02947086403215
YFL028C	0	0	0.0294511378848728
YCL064C	0	0	0.0294314381270903
YPL178W	0	0	0.0294117647058824
YDR047W	0	0	0.0293921175684703
YMR125W	0	0	0.0293724966622163
YDR325W	0	0	0.0293529019346231
YBL021C	0	0	0.0293333333333333
YKL204W	0	0	0.0293137908061292
YFL034C-B	0	0	0.0292942743009321
YIL004C	0	0	0.0292747837658017
YNL116W	0	0	0.0292553191489362
YLR448W	0	0	0.0292358803986711
YOR312C	0	0	0.0292164674634794
YLR380W	0	0	0.0291970802919708
YGR004W	0	0	0.0291777188328912
YDR257C	0	1	0.0291777188328912
YOR051C	0	1	0.0291777188328912
YNL218W	0	0	0.0291583830351226
YBR130C	0	0	0.0291390728476821
YPL116W	0	0	0.029119788219722
YMR259C	0	1	0.029119788219722
YNL071W	0	0	0.0291005291005291
YJL127C	0	0	0.0290812954395241
YDL084W	0	0	0.0290620871862616
YCR020C-A	0	0	0.029042904290429
YNL080C	0	0	0.029023746701847
YLR071C	0	0	0.029004614370468
YDL066W	0	0	0.0289855072463768
YPR107C	0	0	0.0289664252797893
YDR035W	0	0	0.0289473684210526
YBL016W	0	0	0.0289283366206443
YGL067W	0	0	0.0289093298291721
YML024W	0	0	0.0288903479973736
YJL088W	0	0	0.0288713910761155
YLR305C	0	0	0.0288524590163934
YLR292C	0	0	0.0288335517693316
YJR150C	0	0	0.0288146692861821
YPR074C	0	0	0.0287958115183246
YNL222W	0	0	0.0287769784172662
YDR301W	0	0	0.0287581699346405
YML073C	0	0	0.0287393860222077
YOR080W	0	0	0.0287206266318538
YGL048C	0	0	0.0287018917155903
YLR386W	0	0	0.0286831812255541
YPL244C	0	0	0.0286644951140065
YGR033C	0	0	0.0286458333333333
YPR040W	0	0	0.0286271958360442
YGL172W	0	0	0.0286085825747724
YOL148C	0	0	0.0285899935022742
YHR023W	0	0	0.0285714285714286
YHR027C	0	0	0.0285528877352369
YER043C	0	0	0.0285343709468223
YDR487C	0	0	0.0285158781594297
YDL013W	0	0	0.0284974093264249
YBR091C	0	0	0.0284789644012945
YLR347C	0	0	0.0284605433376455
YDR461W	0	0	0.0284421460892049
YML036W	0	0	0.0284237726098191
YPL125W	0	0	0.0284054228534538
YOR201C	0	0	0.0283870967741936
YHR204W	0	0	0.0283687943262411
YDL135C	0	0	0.0283505154639175
YCR018C	0	0	0.0283322601416613
YOL059W	0	0	0.0283140283140283
YNL066W	0	0	0.0282958199356913
YNR048W	0	0	0.0282776349614396
YDR400W	0	0	0.0282594733461785
YJR053W	0	0	0.0282413350449294
YNL245C	0	0	0.0282232200128287
YPL235W	0	0	0.0282051282051282
YJL134W	0	0	0.0281870595771941
YDL103C	0	0	0.028169014084507
YJL090C	0	0	0.0281509916826615
YNL294C	0	0	0.0281329923273657
YML108W	0	1	0.0281329923273657
YLR340W	0	0	0.0281150159744409
YGL044C	0	0	0.0280970625798212
YDR453C	0	0	0.0280791320995533
YOR005C	0	0	0.0280612244897959
YOR337W	0	0	0.0280433397068196
YBL002W	0	0	0.0280254777070064
YNL209W	0	0	0.0280076384468491
YOR334W	0	0	0.0279898218829517
YLR075W	0	0	0.027972027972028
YLR166C	0	0	0.0279542566709022
YDR267C	0	1	0.0279542566709022
YIL074C	0	0	0.0279365079365079
YLR195C	0	0	0.0279187817258883
YHR127W	0	1	0.0279187817258883
YLR032W	0	0	0.0279010779961953
YIL147C	0	0	0.0278833967046895
YGL201C	0	0	0.0278657378087397
YNL316C	0	0	0.0278481012658228
YDR243C	0	0	0.0278304870335231
YCL026C-A	0	0	0.0278128950695322
YKR068C	0	0	0.0277953253316488
YJR104C	0	0	0.0277777777777778
YDR531W	0	0	0.0277602523659306
YLR410W	0	0	0.0277427490542245
YGL028C	0	0	0.0277252678008822
YML016C	0	0	0.0277078085642317
YMR069W	0	0	0.0276903713027061
YPR048W	0	1	0.0276903713027061
YNL102W	0	0	0.0276729559748428
YMR220W	0	0	0.0276555625392835
YCR102C	0	0	0.0276381909547739
YLR323C	0	1	0.0276381909547739
YHR005C	0	0	0.0276208411801632
YOR232W	0	0	0.027603513174404
YHR172W	0	0	0.0275862068965517
YIR005W	0	0	0.0275689223057644
YMR055C	0	0	0.0275516593613024
YML096W	0	1	0.0275516593613024
YNL016W	0	0	0.0275344180225282
YPR104C	0	0	0.0275171982489056
YKL053C-A	0	0	0.0275
YCR063W	0	0	0.0274828232354778
YHR058C	0	0	0.0274656679151061
YNL201C	0	0	0.0274485339987523
YML018C	0	1	0.0274485339987523
YGL061C	0	0	0.027431421446384
YLL043W	0	0	0.0274143302180685
YDR416W	0	0	0.0273972602739726
YEL036C	0	0	0.0273802115743622
YML098W	0	0	0.027363184079602
YJR141W	0	0	0.0273461777501554
YDL117W	0	0	0.0273291925465838
YGL123W	0	0	0.0273122284295469
YDR017C	0	0	0.0272952853598015
YOR344C	0	0	0.0272783632982021
YDR207C	0	0	0.0272614622057001
YCR020W-B	0	0	0.0272445820433437
YGL257C	0	0	0.0272277227722772
YGR214W	0	0	0.0272108843537415
YKL042W	0	0	0.0271940667490729
YKL057C	0	0	0.0271772699197035
YBR115C	0	0	0.0271604938271605
YLR086W	0	0	0.027143738433066
YGR108W	0	0	0.0271270036991369
YMR218C	0	0	0.0271102895871842
YML075C	0	0	0.0270935960591133
YDR026C	0	1	0.0270935960591133
YMR292W	0	0	0.0270769230769231
YPR102C	0	0	0.027060270602706
YHR122W	0	0	0.0270436385986478
YGL106W	0	0	0.027027027027027
YDR447C	0	0	0.0270104358502149
YER075C	0	0	0.0269938650306748
YNR029C	0	1	0.0269938650306748
YBL003C	0	0	0.0269773145309626
YBR009C	0	0	0.0269607843137255
YPL108W	0	1	0.0269607843137255
YJR006W	0	0	0.0269442743417024
YGR217W	0	0	0.0269277845777234
YOR133W	0	0	0.0269113149847095
YJL203W	0	0	0.0268948655256724
YNR011C	0	0	0.0268784361637141
YPL227C	0	0	0.0268620268620269
YDL178W	0	0	0.0268456375838926
YER090W	0	0	0.0268292682926829
YDR004W	0	0	0.0268129189518586
YMR274C	0	0	0.0267965895249695
YOR129C	0	0	0.0267802799756543
YIL022W	0	0	0.0267639902676399
YHR077C	0	0	0.0267477203647416
YOL103W	0	0	0.0267314702308627
YIL003W	0	0	0.0267152398299939
YLR227C	0	0	0.0266990291262136
YDR145W	0	0	0.0266828380836871
YDR489W	0	0	0.0266666666666667
YDR404C	0	0	0.0266505148394912
YER114C	0	0	0.026634382566586
YPL180W	0	0	0.0266182698124622
YML034W	0	0	0.026602176541717
YOR319W	0	0	0.0265861027190332
YOR043W	0	0	0.0265700483091787
YMR213W	0	0	0.0265540132770066
YDR302W	0	0	0.0265379975874548
YDL171C	0	0	0.0265220012055455
YOL135C	0	0	0.0265060240963855
YLR167W	0	0	0.0264900662251656
YOR390W	0	1	0.0264900662251656
YOR188W	0	0	0.02647412755716
YPL031C	0	0	0.026458208057727
YLR126C	0	0	0.0264423076923077
YMR270C	0	0	0.0264264264264264
YGR099W	0	0	0.0264105642256903
YOL128C	0	0	0.0263947210557888
YOR276W	0	0	0.026378896882494
YPL083C	0	0	0.0263630916716597
YPL037C	0	0	0.0263473053892216
YPL100W	0	0	0.0263315380011969
YLR143W	0	1	0.0263315380011969
YPL020C	0	0	0.0263157894736842
YDR158W	0	0	0.0263000597728631
YOL090W	0	0	0.026284348864994
YLR381W	0	0	0.0262686567164179
YJR089W	0	0	0.0262529832935561
YLR429W	0	0	0.02623732856291
YPR179C	0	0	0.0262216924910608
YDR034C	0	0	0.0262060750446694
YDR510W	0	0	0.0261904761904762
YOR159C	0	0	0.0261748958953004
YPR173C	0	0	0.0261593341260404
YGL039W	0	0	0.0261437908496732
YGR124W	0	0	0.0261282660332542
YPR175W	0	0	0.0261127596439169
YEL015W	0	0	0.0260972716488731
YDR213W	0	0	0.026081802015412
YLR139C	0	0	0.0260663507109005
YKL086W	0	0	0.0260509177027827
YML011C	0	0	0.0260355029585799
YGL254W	0	0	0.02602010644589
YHL009C	0	0	0.0260047281323877
YHR003C	0	1	0.0260047281323877
YAL042W	0	0	0.025989367985824
YNL032W	0	0	0.025974025974026
YJR056C	0	1	0.025974025974026
YML019W	0	0	0.0259587020648968
YHR103W	0	0	0.0259433962264151
YGL045W	0	0	0.0259281084266352
YGR202C	0	0	0.0259128386336867
YGL241W	0	0	0.025897586815774
YGR112W	0	0	0.0258823529411765
YFL013C	0	0	0.0258671369782481
YIR011C	0	0	0.0258519388954172
YPL208W	0	0	0.0258367586611861
YOL146W	0	0	0.0258215962441315
YPL068C	0	1	0.0258215962441315
YNL041C	0	0	0.0258064516129032
YMR322C	0	0	0.0257913247362251
YLL036C	0	0	0.025776215582894
YPL151C	0	0	0.0257611241217799
YPL133C	0	0	0.0257460503218256
YOR064C	0	0	0.0257309941520468
YOL149W	0	0	0.0257159555815313
YLR073C	0	1	0.0257159555815313
YNL286W	0	0	0.0257009345794393
YGR020C	0	0	0.0256859311150029
YDR065W	0	0	0.0256709451575263
YFL045C	0	0	0.0256559766763848
YLR011W	0	0	0.0256410256410256
YHL025W	0	0	0.0256260920209668
YDR331W	0	0	0.0256111757857974
YMR247C	0	0	0.0255962769051774
YMR182C	0	0	0.0255813953488372
YER081W	0	0	0.0255665310865776
YDR162C	0	0	0.0255516840882695
YLR242C	0	0	0.0255368543238537
YNL090W	0	0	0.0255220417633411
YNL096C	0	0	0.0255072463768116
YML027W	0	0	0.0254924681344148
YEL017W	0	0	0.0254777070063694
YGR147C	0	0	0.025462962962963
YJL047C	0	0	0.0254482359745518
YLR203C	0	0	0.0254335260115607
YOR330C	0	0	0.025418833044483
YML102W	0	0	0.0254041570438799
YCR031C	0	0	0.0253894979803808
YDR170C	0	0	0.0253748558246828
YLR229C	0	0	0.0253602305475504
YML116W	0	0	0.0253456221198157
YIL076W	0	0	0.0253310305123777
YNL129W	0	0	0.0253164556962025
YNR052C	0	0	0.0253018976423232
YKL212W	0	0	0.0252873563218391
YNL302C	0	0	0.0252728317059161
YKR094C	0	0	0.0252583237657865
YKL048C	0	0	0.0252438324727481
YOL121C	0	0	0.0252293577981651
YDR283C	0	0	0.025214899713467
YCR077C	0	0	0.0252004581901489
YOR197W	0	0	0.025186033199771
YDL001W	0	1	0.025186033199771
YMR190C	0	0	0.0251716247139588
YHL031C	0	0	0.0251572327044025
YLR399C	0	0	0.0251428571428571
YER132C	0	0	0.0251284980011422
YDL088C	0	0	0.0251141552511416
YLR320W	0	0	0.0250998288648032
YBR043C	0	0	0.0250855188141391
YGR216C	0	0	0.0250712250712251
YDL116W	0	0	0.0250569476082005
YNR043W	0	0	0.0250426863972681
YGL151W	0	0	0.025028441410694
YDR006C	0	0	0.0250142126208073
YDL028C	0	0	0.025
YKR084C	0	0	0.0249858035207269
YNL038W	0	0	0.0249716231555051
YER176W	0	0	0.0249574588769144
YMR011W	0	0	0.0249433106575964
YLR319C	0	0	0.024929178470255
YDL006W	0	0	0.0249150622876557
YJR073C	0	0	0.0249009620826259
YIL026C	0	0	0.0248868778280543
YJR119C	0	0	0.0248728094968909
YDL077C	0	0	0.0248587570621469
YDR226W	0	0	0.0248447204968944
YLL024C	0	0	0.0248306997742664
YJR014W	0	1	0.0248306997742664
YGL026C	0	0	0.0248166948674563
YJR040W	0	0	0.0248027057497181
YOR302W	0	0	0.0247887323943662
YJL133W	0	0	0.0247747747747748
YMR268C	0	0	0.0247608328643782
YJR143C	0	0	0.0247469066366704
YOR014W	0	0	0.0247329960652052
YPL144W	0	0	0.0247191011235955
YML126C	0	0	0.0247052217855138
YLR107W	0	0	0.0246913580246914
YLR440C	0	0	0.0246775098149187
YKL055C	0	0	0.0246636771300448
YDR147W	0	0	0.0246498599439776
YBR070C	0	0	0.0246360582306831
YNR013C	0	0	0.0246222719641858
YGR233C	0	0	0.0246085011185682
YDL049C	0	0	0.0245947456679709
YFR004W	0	0	0.0245810055865922
YDR013W	0	0	0.0245672808486879
YBR152W	0	0	0.0245535714285714
YMR283C	0	0	0.0245398773006135
YDL141W	0	0	0.0245261984392419
YHR072W-A	0	0	0.0245125348189415
YKL032C	0	0	0.0244988864142539
YOL040C	0	0	0.0244852531997774
YBR085W	0	0	0.0244716351501669
YML110C	0	0	0.0244580322401334
YML046W	0	0	0.0244444444444444
YML078W	0	0	0.0244308717379234
YLR063W	0	1	0.0244308717379234
YDR027C	0	0	0.0244173140954495
YNR024W	0	1	0.0244173140954495
YJR076C	0	0	0.0244037714919578
YOL029C	0	1	0.0244037714919578
YJL058C	0	0	0.024390243902439
YPL131W	0	0	0.0243767313019391
YHR165C	0	0	0.0243632336655592
YER009W	0	0	0.024349750968456
YNR067C	0	0	0.0243362831858407
YJL197W	0	1	0.0243362831858407
YJL138C	0	0	0.0243228302929795
YML064C	0	0	0.0243093922651934
YBR107C	0	0	0.0242959690778575
YER104W	0	0	0.0242825607064018
YPR101W	0	0	0.02426916712631
YHR048W	0	0	0.0242557883131202
YKL174C	0	0	0.0242424242424242
YKL101W	0	0	0.0242290748898678
YCR027C	0	0	0.0242157402311502
YAL012W	0	0	0.0242024202420242
YHL038C	0	0	0.0241891148982958
YIL143C	0	0	0.0241758241758242
YFL049W	0	0	0.0241625480505217
YKL054C	0	0	0.0241492864983535
YGL077C	0	0	0.0241360394953374
YBR278W	0	0	0.0241228070175439
YGR007W	0	0	0.0241095890410959
YPL245W	0	1	0.0241095890410959
YJL207C	0	0	0.0240963855421687
YPL092W	0	0	0.0240831964969896
YMR185W	0	1	0.0240831964969896
YDR044W	0	0	0.0240700218818381
YFL056C	0	0	0.0240568616730454
YNL258C	0	0	0.0240437158469945
YJL212C	0	0	0.0240305843801202
YLR090W	0	0	0.0240174672489083
YDR297W	0	0	0.0240043644298963
YJR148W	0	0	0.0239912758996728
YJL065C	0	0	0.0239782016348774
YPR065W	0	0	0.0239651416122004
YCR105W	0	0	0.0239520958083832
YNL323W	0	0	0.0239390642002176
YBL071W-A	0	0	0.023926046764546
YBL005W	0	0	0.0239130434782609
YML081W	0	1	0.0239130434782609
YCR054C	0	1	0.0239130434782609
YNL082W	0	0	0.0239000543183053
YHR205W	0	0	0.0238870792616721
YER012W	0	0	0.0238741182854042
YKL056C	0	0	0.0238611713665944
YMR001C	0	0	0.0238482384823848
YKL211C	0	0	0.0238353196099675
YFL004W	0	0	0.0238224147265836
YJL201W	0	0	0.0238095238095238
YER147C	0	0	0.0237966468361276
YOR324C	0	0	0.0237837837837838
YLL060C	0	0	0.0237709346299298
YGL050W	0	1	0.0237709346299298
YBR066C	0	0	0.0237580993520518
YGL256W	0	0	0.0237452779276848
YER157W	0	0	0.0237324703344121
YDR174W	0	0	0.0237196765498652
YGR040W	0	0	0.0237068965517241
YKR055W	0	0	0.0236941303177167
YDR305C	0	0	0.0236813778256189
YHR121W	0	0	0.0236686390532544
YMR233W	0	1	0.0236686390532544
YLR059C	0	0	0.0236559139784946
YKL049C	0	0	0.0236432025792585
YMR036C	0	0	0.0236305048335124
YOR057W	0	0	0.02361782071927
YCR090C	0	1	0.02361782071927
YGL119W	0	0	0.0236051502145923
YJL204C	0	0	0.0235924932975871
YLR452C	0	0	0.0235798499464094
YDR498C	0	0	0.0235672201392608
YPR178W	0	0	0.0235546038543897
YIL114C	0	0	0.023542001070091
YKL005C	0	0	0.0235294117647059
YDR071C	0	0	0.0235168359166221
YEL032W	0	0	0.0235042735042735
YJL056C	0	0	0.0234917245061399
YIL132C	0	0	0.0234791889007471
YKR062W	0	0	0.0234666666666667
YIR023W	0	0	0.023454157782516
YGR057C	0	0	0.0234416622269579
YDR480W	0	0	0.0234291799787007
YDR460W	0	0	0.0234167110164981
YGR089W	0	0	0.0234042553191489
YGL115W	0	0	0.0233918128654971
YNL103W	0	0	0.0233793836344315
YCR037C	0	0	0.0233669676048858
YOL034W	0	0	0.0233545647558386
YOR279C	0	0	0.023342175066313
YAL040C	0	0	0.0233297985153765
YKL098W	0	1	0.0233297985153765
YBR083W	0	0	0.023317435082141
YDR191W	0	0	0.0233050847457627
YOL081W	0	0	0.023292747485442
YPL094C	0	0	0.0232804232804233
YLL045C	0	0	0.0232681121099947
YDR225W	0	0	0.0232558139534884
[truncated: 3,790 more rows]
