# Supplementary material for: Computationally Driven, Quantitative Experiments Discover Genes Required for Mitochondrial Biogenesis
Source: PLoS Genet. 2009 Mar 20;5(3):e1000407. doi: 10.1371/journal.pgen.1000407 (PMC2648979; doi:10.1371/journal.pgen.1000407)
Supplement: Dataset S2 — Top 100 novel ensemble predictions for additional yeast biological processes. A zip file containing 387 tab-delimited text files of the ensemble predictions for the indicated Gene Ontology Biological Process Term. (21.70 MB GZ) [file pgen.1000407.s013.gz › GO_0006732.txt]

ORF	AnnotatedToTerm?	Uncharacterized_04152007?	Precision
YNR001C	1	0	1.0
YKL085W	1	0	1.0
YOR142W	1	0	1.0
YPL262W	1	0	1.0
YMR145C	1	0	1.0
YBL099W	1	0	1.0
YBR039W	1	0	1.0
YDR148C	1	0	1.0
YNL037C	1	0	1.0
YML081C-A	1	0	1.0
YDR298C	1	0	1.0
YKL148C	1	0	1.0
YLR304C	1	0	1.0
YML078W	0	0	0.944444444444444
YJR121W	1	0	0.944444444444444
YPL078C	1	0	0.944444444444444
YKL016C	1	0	0.944444444444444
YIL125W	1	0	0.944444444444444
YJR077C	0	0	0.904761904761905
YLL041C	1	0	0.904761904761905
YFL018C	1	0	0.904761904761905
YJR080C	0	1	0.904761904761905
YHR051W	0	0	0.863636363636364
YBL045C	0	0	0.84
YGR244C	1	0	0.84
YML120C	1	0	0.84
YPL134C	0	0	0.838709677419355
YDL181W	1	0	0.838709677419355
YDR377W	1	0	0.838709677419355
YOR356W	1	0	0.838709677419355
YKL141W	1	0	0.838709677419355
YDR178W	1	0	0.838709677419355
YPR191W	0	0	0.818181818181818
YDL078C	1	0	0.818181818181818
YKL192C	0	0	0.8
YOR136W	1	0	0.8
YGL187C	0	0	0.783783783783784
YPL271W	1	0	0.783783783783784
YOR187W	0	0	0.763157894736842
YEL024W	0	0	0.743589743589744
YKL150W	0	0	0.731707317073171
YML110C	1	0	0.731707317073171
YKL067W	0	0	0.720930232558139
YDL004W	1	0	0.720930232558139
YGR183C	0	0	0.704545454545455
YER178W	0	0	0.695652173913043
YLR295C	1	0	0.695652173913043
YGL191W	0	0	0.6875
YMR303C	1	0	0.6875
YNL055C	0	0	0.673469387755102
YBL030C	0	0	0.666666666666667
YPR020W	1	0	0.666666666666667
YBR221C	0	0	0.653846153846154
YKR065C	0	0	0.641509433962264
YIL124W	0	0	0.62962962962963
YGR232W	0	0	0.618181818181818
YOR065W	0	0	0.607142857142857
YOR374W	0	0	0.596491228070175
YLR395C	0	0	0.586206896551724
YNL333W	0	0	0.576271186440678
YDR529C	0	0	0.566666666666667
YNL052W	0	0	0.557377049180328
YJL166W	0	0	0.548387096774194
YLR203C	0	0	0.53968253968254
YNL239W	0	0	0.53125
YDL067C	0	0	0.523076923076923
YFR033C	0	0	0.522388059701492
YFR044C	1	0	0.522388059701492
YPL265W	0	0	0.521739130434783
YMR083W	1	0	0.521739130434783
YPL135W	0	0	0.514285714285714
YOR176W	0	0	0.507042253521127
YHR001W-A	0	0	0.5
YHR008C	0	0	0.493150684931507
YPR002W	0	0	0.486486486486487
YBL043W	0	0	0.48
YIR037W	0	0	0.473684210526316
YMR297W	0	0	0.467532467532468
YNL071W	0	0	0.4625
YBR149W	0	0	0.4625
YBL015W	1	0	0.4625
YER141W	0	0	0.45679012345679
YLR027C	0	0	0.451219512195122
YOR230W	0	0	0.44578313253012
YLR038C	0	0	0.44047619047619
YGR132C	0	0	0.436781609195402
YGR231C	0	0	0.436781609195402
YGL062W	1	0	0.436781609195402
YLR220W	0	0	0.435643564356436
YPL004C	0	0	0.435643564356436
YDR322C-A	1	0	0.435643564356436
YPL087W	0	0	0.435643564356436
YAL062W	0	0	0.435643564356436
YDL130W-A	1	0	0.435643564356436
YPL154C	0	0	0.435643564356436
YJL068C	0	0	0.435643564356436
YPR004C	0	1	0.435643564356436
YCR004C	0	1	0.435643564356436
YLR348C	0	0	0.435643564356436
YJL026W	0	0	0.435643564356436
YJL060W	1	0	0.435643564356436
YFR047C	1	0	0.435643564356436
YLR201C	1	0	0.435643564356436
YLR231C	1	0	0.435643564356436
YCL017C	0	0	0.431372549019608
YLR259C	0	0	0.428571428571429
YBL064C	0	0	0.428571428571429
YLR354C	1	0	0.428571428571429
YGR284C	0	0	0.424528301886792
YOR150W	0	0	0.420560747663551
YPL061W	0	0	0.416666666666667
YDL029W	0	0	0.412844036697248
YDL066W	0	0	0.409090909090909
YDL137W	0	0	0.405405405405405
YKL157W	0	0	0.401785714285714
YJR065C	0	0	0.398230088495575
YLL001W	0	0	0.394736842105263
YOL129W	0	0	0.391304347826087
YGR174C	0	0	0.387931034482759
YNL104C	0	0	0.384615384615385
YBR230C	0	1	0.384615384615385
YOL147C	0	0	0.38135593220339
YBR037C	0	0	0.378151260504202
YPL059W	0	0	0.375
YMR256C	0	0	0.371900826446281
YNL138W	0	0	0.368852459016393
YLR109W	0	0	0.3671875
YCR005C	0	0	0.3671875
YKL096W	0	0	0.3671875
YNL160W	0	0	0.3671875
YML004C	1	0	0.3671875
YGR255C	1	0	0.3671875
YHR190W	0	0	0.364341085271318
YLR390W	0	0	0.363636363636364
YFR049W	0	0	0.363636363636364
YBR269C	0	1	0.363636363636364
YIL155C	1	0	0.363636363636364
YER044C	0	0	0.360902255639098
YMR099C	0	0	0.360294117647059
YJR104C	0	0	0.360294117647059
YIR038C	1	0	0.360294117647059
YLR028C	0	0	0.357664233576642
YML028W	0	0	0.355704697986577
YIL010W	0	0	0.355704697986577
YOL071W	0	0	0.355704697986577
YOR317W	0	0	0.355704697986577
YDR204W	1	0	0.355704697986577
YER026C	0	0	0.355704697986577
YKR066C	0	0	0.355704697986577
YBR026C	0	0	0.355704697986577
YDL085W	1	0	0.355704697986577
YBR117C	1	0	0.355704697986577
YEL066W	0	0	0.355704697986577
YNL241C	1	0	0.355704697986577
YBR126C	0	0	0.353333333333333
YMR250W	0	0	0.350993377483444
YAL039C	0	0	0.348684210526316
YFL014W	0	0	0.34640522875817
YBL102W	0	0	0.344155844155844
YMR272C	0	0	0.343949044585987
YHR113W	0	0	0.343949044585987
YBR218C	1	0	0.343949044585987
YOL122C	0	0	0.341772151898734
YNL015W	0	0	0.339622641509434
YPL098C	0	0	0.3375
YGL040C	0	0	0.335403726708075
YLL027W	0	0	0.333333333333333
YDL237W	0	1	0.333333333333333
YMR110C	0	0	0.331325301204819
YBR177C	0	0	0.331325301204819
YGR121C	0	0	0.331325301204819
YGL037C	1	0	0.331325301204819
YDR032C	0	1	0.331325301204819
YER053C	0	0	0.329341317365269
YPL206C	0	0	0.327380952380952
YHR104W	0	0	0.325443786982249
YIL033C	0	0	0.323529411764706
YPR098C	0	1	0.323529411764706
YDR368W	0	0	0.321637426900585
YCL033C	0	0	0.319767441860465
YBR139W	0	0	0.317919075144509
YKL035W	0	0	0.316091954022989
YOR375C	0	0	0.314285714285714
YGR101W	0	0	0.3125
YKL103C	0	0	0.311111111111111
YMR175W	0	0	0.311111111111111
YNL334C	0	0	0.311111111111111
YGR256W	1	0	0.311111111111111
YNL100W	0	1	0.311111111111111
YML091C	0	0	0.30939226519337
YDR155C	0	0	0.307692307692308
YGR209C	0	0	0.306451612903226
YFL030W	0	0	0.306451612903226
YKL170W	0	0	0.306451612903226
YGR008C	1	0	0.306451612903226
YPR035W	0	0	0.304812834224599
YDL046W	0	0	0.303191489361702
YMR302C	0	0	0.301587301587302
YEL071W	0	0	0.301020408163265
YHR037W	0	0	0.301020408163265
YLR178C	0	0	0.301020408163265
YMR150C	0	0	0.301020408163265
YAL054C	1	0	0.301020408163265
YML070W	0	0	0.301020408163265
YDL022W	1	0	0.301020408163265
YJL102W	0	0	0.299492385786802
YLR270W	0	0	0.297979797979798
YIL041W	0	1	0.297979797979798
YCL057W	0	0	0.296482412060302
YLR069C	0	0	0.295
YFL059W	0	0	0.293532338308458
YDL174C	0	0	0.292079207920792
YMR105C	0	0	0.29064039408867
YDR055W	0	0	0.28921568627451
YHL032C	0	0	0.28780487804878
YNL156C	0	0	0.286407766990291
YML128C	0	0	0.285714285714286
YDR231C	0	0	0.285714285714286
YOR184W	0	0	0.285714285714286
YBR003W	1	0	0.285714285714286
YBR185C	0	0	0.28436018957346
YLR193C	0	0	0.283018867924528
YKL109W	0	0	0.28169014084507
YJL210W	0	0	0.280373831775701
YOL082W	0	0	0.27906976744186
YBR035C	0	0	0.277777777777778
YOL143C	0	0	0.276497695852535
YAL005C	0	0	0.275229357798165
YHR175W	0	0	0.273972602739726
YCR083W	0	0	0.272727272727273
YCL040W	0	0	0.271493212669683
YGR019W	0	0	0.27027027027027
YOR122C	0	0	0.269911504424779
YMR072W	0	0	0.269911504424779
YJL052W	0	0	0.269911504424779
YJR025C	1	0	0.269911504424779
YDR513W	0	0	0.268722466960352
YLR356W	0	1	0.268722466960352
YPL091W	0	0	0.267543859649123
YGR088W	0	0	0.266375545851528
YKL062W	0	0	0.265217391304348
YGR220C	0	0	0.264069264069264
YOR316C	0	0	0.262931034482759
YDL128W	0	0	0.261802575107296
YAL060W	0	0	0.260683760683761
YPR028W	0	0	0.259574468085106
YOR120W	0	0	0.258474576271186
YPL026C	0	0	0.257383966244726
YHR112C	0	0	0.256302521008403
YMR251W-A	0	0	0.255230125523013
YIR034C	0	0	0.254166666666667
YPR023C	0	0	0.254098360655738
YDL222C	0	0	0.254098360655738
YCR079W	0	0	0.254098360655738
YOL096C	1	0	0.254098360655738
YKL087C	0	0	0.254032258064516
YIL136W	0	1	0.254032258064516
YKL213C	0	0	0.254032258064516
YMR056C	0	0	0.254032258064516
YBR145W	1	0	0.254032258064516
YDL086W	0	1	0.254032258064516
YBR207W	0	0	0.253012048192771
YDR343C	0	0	0.252
YNL045W	0	0	0.250996015936255
YGR028W	0	0	0.25
YHR001W	0	0	0.24901185770751
YHR132C	0	0	0.248031496062992
YMR241W	0	0	0.247058823529412
YPL223C	0	0	0.24609375
YGR243W	0	1	0.24609375
YCL035C	0	0	0.245136186770428
YNL277W	0	0	0.244186046511628
YDL223C	0	0	0.243243243243243
YGR181W	0	0	0.242307692307692
YPL177C	0	0	0.241379310344828
YPL006W	0	0	0.240458015267176
YKR049C	0	1	0.240458015267176
YKR016W	0	1	0.240458015267176
YGL205W	0	0	0.239543726235741
YER023W	0	0	0.238636363636364
YIL160C	0	0	0.237735849056604
YBR052C	0	1	0.237735849056604
YMR170C	0	0	0.236842105263158
YDR342C	0	0	0.235955056179775
YMR169C	0	0	0.235074626865672
YMR315W	0	1	0.235074626865672
YML121W	0	0	0.234200743494424
YCR036W	0	0	0.233333333333333
YJL066C	0	1	0.233333333333333
YBR234C	0	0	0.232472324723247
YLL009C	0	0	0.231617647058824
YHR028C	0	0	0.231046931407942
YBR001C	0	0	0.231046931407942
YOR185C	0	0	0.231046931407942
YDR036C	0	0	0.231046931407942
YOR125C	1	0	0.231046931407942
YJL164C	0	0	0.23021582733813
YJL172W	0	0	0.229390681003584
YPL118W	0	0	0.228571428571429
YJR073C	0	0	0.227758007117438
YPL215W	0	0	0.226950354609929
YER136W	0	0	0.226148409893993
YER004W	0	1	0.226148409893993
YKL146W	0	0	0.225352112676056
YNL036W	0	0	0.224561403508772
YOR285W	0	1	0.224561403508772
YNL134C	0	1	0.224561403508772
YDR216W	0	0	0.223776223776224
YMR203W	0	0	0.222996515679443
YDR508C	0	0	0.222222222222222
YEL052W	0	1	0.222222222222222
YAR035W	0	0	0.221453287197232
YJR074W	0	0	0.220689655172414
YBR286W	0	0	0.219931271477663
YLR248W	0	0	0.219178082191781
YMR008C	0	0	0.218430034129693
YDR284C	0	0	0.217687074829932
YCL025C	0	0	0.216949152542373
YHR198C	0	1	0.216949152542373
YNL315C	0	0	0.216216216216216
YDR074W	0	0	0.215488215488215
YJR045C	0	0	0.214765100671141
YNL073W	0	0	0.214046822742475
YOR215C	0	1	0.214046822742475
YGR062C	0	0	0.213333333333333
YMR152W	0	0	0.212624584717608
YHR092C	0	0	0.211920529801325
YJR044C	0	0	0.211221122112211
YMR027W	0	1	0.211221122112211
YJL167W	0	0	0.210526315789474
YJR096W	0	0	0.20983606557377
YDR483W	0	0	0.209150326797386
YOL155C	0	0	0.208469055374593
YBR053C	0	1	0.208469055374593
YNR035C	0	0	0.207792207792208
YGR167W	0	0	0.207119741100324
YKR039W	0	0	0.206451612903226
YNL274C	0	0	0.20625
YGR086C	0	0	0.20625
YML132W	0	0	0.20625
YKL039W	0	1	0.20625
YJR010W	0	0	0.20625
YPL171C	0	0	0.20625
YGL219C	0	0	0.20625
YHL021C	0	1	0.20625
YBR011C	0	0	0.20625
YNL284C	0	0	0.20625
YPR074C	1	0	0.20625
YGR248W	1	0	0.20625
YGL001C	0	0	0.205607476635514
YJR125C	0	0	0.204968944099379
YDR214W	0	0	0.204334365325077
YGL038C	0	0	0.203703703703704
YGR254W	0	0	0.203076923076923
YER065C	0	0	0.202453987730061
YOR347C	0	0	0.201834862385321
YDL178W	0	0	0.201219512195122
YFL039C	0	0	0.200607902735562
YOR228C	0	1	0.200607902735562
YHL034C	0	0	0.2
YOL126C	0	0	0.199395770392749
YOR382W	0	0	0.198795180722892
YLR168C	0	1	0.198795180722892
YER177W	0	0	0.198198198198198
YIL088C	0	0	0.197604790419162
YKL151C	0	1	0.197604790419162
YIL042C	0	0	0.197014925373134
YKL193C	0	0	0.196428571428571
YCR012W	0	0	0.195845697329377
YAL012W	0	0	0.195266272189349
YFR050C	0	0	0.194690265486726
YDR070C	0	1	0.194690265486726
YPR036W	0	0	0.194117647058824
YDR129C	0	0	0.19364161849711
YIL087C	0	1	0.19364161849711
YIL074C	0	0	0.19364161849711
YGR046W	0	0	0.19364161849711
YNL331C	0	0	0.19364161849711
YPR183W	0	0	0.19364161849711
YKR076W	1	0	0.19364161849711
YDR453C	0	0	0.193083573487032
YOR173W	0	0	0.192528735632184
YIL157C	0	1	0.192528735632184
YHL048W	0	0	0.191977077363897
YIL065C	0	0	0.191428571428571
YKL013C	0	0	0.190883190883191
YIL034C	0	0	0.190340909090909
YML100W	0	0	0.189801699716714
YDL027C	0	1	0.189801699716714
YAL008W	0	1	0.189801699716714
YGR043C	0	1	0.189801699716714
YDR272W	0	0	0.189265536723164
YER096W	0	0	0.188732394366197
YHR018C	0	0	0.188202247191011
YGL121C	0	0	0.187675070028011
YLL062C	0	0	0.187150837988827
YDL125C	0	0	0.186629526462396
YPL203W	0	0	0.186111111111111
YPR140W	0	0	0.185595567867036
YLR258W	0	0	0.185082872928177
YER062C	0	0	0.184573002754821
YDR100W	0	0	0.184065934065934
YPL222W	0	1	0.184065934065934
YIR017C	0	0	0.183561643835616
YDR258C	0	0	0.183060109289617
YCL043C	0	0	0.182561307901907
YOR040W	0	0	0.182065217391304
YJR103W	0	0	0.181571815718157
YJR148W	0	0	0.181081081081081
YMR009W	0	0	0.180592991913747
YBR067C	0	0	0.18010752688172
YKL217W	0	0	0.179624664879357
YMR092C	0	0	0.179144385026738
YAL049C	0	1	0.179144385026738
YPL031C	0	0	0.178666666666667
YLR120C	0	0	0.178191489361702
YDR059C	0	0	0.177718832891247
YDR099W	0	0	0.177248677248677
YBL033C	0	0	0.176781002638522
YPR155C	0	0	0.176315789473684
YOL151W	0	0	0.175853018372703
YKL060C	0	0	0.175392670157068
YJR019C	0	0	0.174934725848564
YJR095W	0	0	0.174479166666667
YIL077C	0	0	0.174025974025974
YNL194C	0	0	0.173575129533679
YLR303W	0	0	0.17312661498708
YKR046C	0	0	0.172680412371134
YNL168C	0	1	0.172680412371134
YPL221W	0	0	0.172236503856041
YGR055W	0	0	0.171794871794872
YDR007W	0	0	0.171355498721228
YHR096C	0	0	0.170918367346939
YKL001C	0	0	0.170483460559796
YGR194C	0	0	0.17005076142132
YDR001C	0	0	0.169620253164557
YNL200C	0	1	0.169620253164557
YDR077W	0	0	0.169191919191919
YDR516C	0	0	0.168765743073048
YMR090W	0	1	0.168765743073048
YDR376W	0	0	0.168341708542714
YER091C	0	0	0.168316831683168
YGL161C	0	0	0.168316831683168
YLL039C	0	0	0.168316831683168
YDR533C	0	1	0.168316831683168
YJL212C	0	0	0.168316831683168
YDR530C	0	0	0.168316831683168
YBR196C	1	0	0.168316831683168
YDL049C	0	0	0.167901234567901
YHR057C	0	1	0.167901234567901
YMR205C	0	0	0.167487684729064
YHR016C	0	0	0.167076167076167
YNL173C	0	0	0.166666666666667
YGR282C	0	0	0.166259168704156
YLR370C	0	0	0.165853658536585
YNL131W	0	0	0.165450121654501
YFR053C	0	0	0.16504854368932
YBR036C	0	0	0.164648910411622
YHR106W	0	0	0.164251207729469
YPL048W	0	0	0.163855421686747
YHR137W	0	0	0.163461538461538
YBR199W	0	0	0.163069544364508
YPR006C	0	0	0.162679425837321
YKR009C	0	0	0.162291169451074
YGR192C	0	0	0.161904761904762
YGL047W	0	0	0.161520190023753
YOR100C	0	0	0.161137440758294
YLR044C	0	0	0.160756501182033
YFR025C	0	0	0.160377358490566
YKL152C	0	0	0.16
YPR167C	0	0	0.15962441314554
YMR002W	0	1	0.15962441314554
YGL104C	0	0	0.159250585480094
YHR174W	0	0	0.158878504672897
YBR072W	0	0	0.158508158508158
YMR174C	0	0	0.158139534883721
YDR171W	0	0	0.157772621809745
YLL026W	0	0	0.157407407407407
YLR110C	0	0	0.157303370786517
YGR240C	0	0	0.157303370786517
YGL208W	0	0	0.157303370786517
YER170W	0	0	0.157303370786517
YDR517W	0	0	0.157303370786517
YLR204W	0	0	0.157303370786517
YER015W	0	0	0.157303370786517
YGR204W	1	0	0.157303370786517
YJR009C	0	0	0.157303370786517
YDL215C	0	0	0.157303370786517
YDR050C	0	0	0.157303370786517
YBR169C	0	0	0.157303370786517
YOL086C	1	0	0.157303370786517
YLR438W	0	0	0.15695067264574
YPR165W	0	0	0.156599552572707
YHL036W	0	0	0.15625
YJL159W	0	0	0.155902004454343
YIL062C	0	0	0.155555555555556
YJR034W	0	0	0.155210643015521
YBR256C	0	0	0.154867256637168
YML042W	0	0	0.154525386313466
YNL135C	0	0	0.154185022026432
YGR111W	0	0	0.153846153846154
YMR226C	0	0	0.153508771929825
YOR155C	0	0	0.153172866520788
YHR139C	0	0	0.152838427947598
YIL113W	0	0	0.152505446623094
YKL201C	0	0	0.152173913043478
YPL270W	0	0	0.151843817787419
YER042W	0	0	0.151515151515152
YML131W	0	0	0.151385927505331
YDR276C	0	0	0.151385927505331
YJR120W	0	0	0.151385927505331
YJL161W	0	1	0.151385927505331
YLL024C	0	0	0.151385927505331
YIL051C	0	0	0.151385927505331
YMR173W	0	0	0.151385927505331
YOR054C	1	0	0.151385927505331
YEL050C	0	0	0.151063829787234
YKR069W	0	0	0.150943396226415
YEL011W	0	0	0.150943396226415
YBR056W	0	1	0.150943396226415
YFR030W	0	0	0.150943396226415
YDR035W	0	0	0.150943396226415
YHR050W	0	0	0.150943396226415
YLR070C	0	0	0.150943396226415
YPL188W	1	0	0.150943396226415
YDR253C	0	0	0.150627615062762
YJL143W	0	0	0.150313152400835
YKL007W	0	0	0.15
YLR092W	0	0	0.14968814968815
YLR174W	0	0	0.149377593360996
YGR044C	0	0	0.149068322981366
YJR048W	0	0	0.148760330578512
YJL045W	0	0	0.148453608247423
YGR155W	0	0	0.148148148148148
YOL084W	0	1	0.148148148148148
YJR156C	0	0	0.147843942505133
YIL111W	0	0	0.147540983606557
YPR193C	0	0	0.147239263803681
YGR077C	0	0	0.146938775510204
YLR377C	0	0	0.146825396825397
YER061C	0	0	0.146825396825397
YBR044C	0	0	0.146825396825397
YGR201C	0	1	0.146825396825397
YCL009C	0	0	0.146825396825397
YGL184C	0	0	0.146825396825397
YIL162W	0	0	0.146825396825397
YNL306W	0	0	0.146825396825397
YJL063C	0	0	0.146825396825397
YOR209C	1	0	0.146825396825397
YLL023C	0	1	0.146825396825397
YBR151W	0	1	0.146825396825397
YGR230W	0	0	0.146825396825397
YOR386W	0	0	0.146825396825397
YPR149W	0	0	0.146825396825397
YPL036W	0	0	0.146825396825397
YLR299W	1	0	0.146825396825397
YKL117W	0	0	0.146534653465347
YDL204W	0	1	0.146534653465347
YCL038C	0	0	0.146245059288538
YDL126C	0	0	0.145956607495069
YNL003C	0	0	0.145669291338583
YJL180C	0	0	0.145383104125737
YDR511W	0	0	0.145098039215686
YML129C	0	0	0.144814090019569
YDR047W	0	0	0.14453125
YBR183W	0	0	0.144249512670565
YAL061W	0	1	0.144249512670565
YKL100C	0	1	0.144249512670565
YDR096W	0	0	0.143968871595331
YOL163W	0	0	0.14368932038835
YOL016C	0	0	0.143410852713178
YNR002C	0	0	0.143133462282398
YML057W	0	0	0.142857142857143
YGR087C	0	0	0.142581888246628
YGL202W	0	0	0.142307692307692
YMR200W	0	0	0.142034548944338
YBR006W	0	0	0.14176245210728
YJR137C	0	0	0.141491395793499
YNL117W	0	0	0.141221374045802
YPR100W	0	0	0.141176470588235
YPR194C	0	0	0.141176470588235
YAL038W	0	0	0.141176470588235
YPR154W	0	0	0.141176470588235
YKR067W	0	0	0.141176470588235
YEL060C	0	0	0.141176470588235
YCL052C	0	0	0.141176470588235
YDL134C	0	0	0.141176470588235
YDR084C	0	0	0.141176470588235
YPL111W	0	0	0.141176470588235
YKL064W	0	0	0.141176470588235
YJL174W	0	0	0.141176470588235
YKL026C	0	0	0.141176470588235
YJL079C	0	1	0.141176470588235
YCR069W	0	1	0.141176470588235
YHR043C	0	0	0.141176470588235
YJR078W	1	0	0.141176470588235
YGR260W	0	0	0.141176470588235
YGR257C	0	0	0.141176470588235
YBR214W	0	0	0.141176470588235
YOR157C	0	0	0.141176470588235
YFL021W	0	0	0.141176470588235
YDL168W	0	0	0.141176470588235
YHR083W	0	0	0.141176470588235
YKL162C	0	1	0.141176470588235
YER081W	0	0	0.141176470588235
YLR350W	0	0	0.141176470588235
YBL098W	1	0	0.141176470588235
YBR213W	0	0	0.141176470588235
YPR192W	0	0	0.141176470588235
YER119C	0	0	0.141176470588235
YDL120W	0	0	0.141176470588235
YDR287W	0	0	0.141176470588235
YLR364W	0	1	0.141176470588235
YLR134W	0	0	0.141176470588235
YOR388C	1	0	0.141176470588235
YBL041W	0	0	0.141176470588235
YFR011C	0	1	0.141176470588235
YDR512C	0	0	0.141176470588235
YGL084C	0	0	0.141176470588235
YMR139W	0	0	0.141176470588235
YDR502C	0	0	0.141176470588235
YHR087W	0	0	0.141176470588235
YCR046C	0	0	0.141176470588235
YKL195W	0	0	0.141176470588235
YGR112W	0	0	0.141176470588235
YPR124W	0	0	0.141176470588235
YFL057C	0	0	0.141176470588235
YGL008C	0	0	0.141176470588235
YGL006W	0	0	0.141176470588235
YDR435C	0	0	0.141176470588235
YFL055W	0	0	0.141176470588235
YGL026C	0	0	0.141176470588235
YGL198W	0	0	0.141176470588235
YLR205C	0	0	0.141176470588235
YMR062C	0	0	0.141176470588235
YBR294W	0	0	0.141176470588235
YOR031W	0	0	0.141176470588235
YER069W	0	0	0.141176470588235
YGR267C	1	0	0.141176470588235
YPR067W	0	0	0.141176470588235
YML058W	0	0	0.141176470588235
YMR020W	1	0	0.141176470588235
YER057C	0	1	0.141176470588235
YKL091C	0	1	0.141176470588235
YPR024W	0	0	0.141176470588235
YKL019W	0	0	0.141176470588235
YJR049C	1	0	0.141176470588235
YBL101C	0	0	0.141176470588235
YGL019W	0	0	0.141176470588235
YMR318C	0	0	0.141176470588235
YEL041W	1	0	0.141176470588235
YDR452W	0	0	0.141176470588235
YOR323C	0	0	0.141176470588235
YPR184W	0	0	0.141176470588235
YHR183W	1	0	0.141176470588235
YOL049W	1	0	0.141176470588235
YLR153C	1	0	0.141176470588235
YJR085C	0	1	0.141176470588235
YLR246W	0	0	0.140939597315436
YMR208W	0	0	0.14070351758794
YBR222C	0	1	0.14070351758794
YGL012W	0	0	0.140468227424749
YDR294C	0	0	0.140233722871452
YOR090C	0	0	0.14
YNL183C	0	0	0.139767054908486
YER150W	0	1	0.139767054908486
YOL062C	0	0	0.13953488372093
YEL012W	0	0	0.139303482587065
YJR155W	0	0	0.139072847682119
YIL101C	0	0	0.138842975206612
YER182W	0	1	0.138842975206612
YCR061W	0	0	0.138613861386139
YLR351C	0	1	0.138613861386139
YNR036C	0	0	0.13838550247117
YBR127C	0	0	0.138314785373609
YLR345W	0	0	0.138314785373609
YOR273C	0	0	0.138314785373609
YKL210W	0	0	0.138314785373609
YPL057C	0	0	0.138314785373609
YCR088W	0	0	0.138314785373609
YLR324W	0	0	0.138314785373609
YIL116W	0	0	0.138314785373609
YJL042W	0	0	0.138314785373609
YCL034W	0	0	0.138314785373609
YDR497C	0	0	0.138314785373609
YLR251W	0	0	0.138314785373609
YKR097W	0	0	0.138314785373609
YBR132C	0	0	0.138314785373609
YPR073C	0	0	0.138314785373609
YHR024C	0	0	0.138314785373609
YLR301W	0	0	0.138314785373609
YOL059W	1	0	0.138314785373609
YAL030W	0	0	0.138314785373609
YJL101C	1	0	0.138314785373609
YLL061W	0	0	0.138314785373609
YGR010W	1	0	0.138314785373609
YIL098C	0	0	0.138095238095238
YDR487C	0	0	0.137876386687797
YIL053W	0	0	0.137658227848101
YOR130C	0	0	0.137440758293839
YDL072C	0	1	0.137440758293839
YOL064C	0	0	0.137223974763407
YPR138C	0	0	0.137007874015748
YFL056C	0	0	0.136792452830189
YFR024C-A	0	0	0.136577708006279
YFL054C	0	0	0.136363636363636
YOR303W	0	0	0.136150234741784
YNL142W	0	0	0.1359375
YML030W	0	1	0.1359375
YFL060C	0	0	0.135725429017161
YGL253W	0	0	0.135514018691589
YHR110W	0	0	0.135303265940902
YMR261C	0	0	0.135093167701863
YEL034W	0	0	0.134883720930233
YOR348C	0	0	0.134674922600619
YLR284C	0	0	0.134466769706337
YLR058C	0	0	0.134259259259259
YCR071C	0	0	0.134052388289676
YGR180C	0	0	0.133846153846154
YGR143W	0	0	0.133640552995392
YDR353W	0	0	0.133435582822086
YJR113C	0	0	0.13323124042879
YDR116C	0	0	0.13302752293578
YKL142W	0	0	0.132824427480916
YNL115C	0	1	0.132824427480916
YEL072W	0	1	0.132824427480916
YIL121W	0	0	0.132621951219512
YMR197C	0	0	0.132420091324201
YLL019C	0	0	0.132218844984802
YKL188C	0	0	0.132018209408194
YPL214C	0	0	0.131818181818182
YDL059C	0	0	0.131618759455371
YLR241W	0	1	0.131618759455371
YLR180W	0	0	0.131419939577039
YNL208W	0	1	0.131419939577039
YLR121C	0	0	0.131221719457014
YJL071W	0	0	0.131024096385542
YGR037C	0	0	0.130827067669173
YGR070W	0	0	0.13075780089153
YER027C	0	0	0.13075780089153
YOL165C	0	0	0.13075780089153
YIL070C	0	0	0.13075780089153
YBR050C	0	0	0.13075780089153
YER035W	0	0	0.13075780089153
YMR041C	0	0	0.13075780089153
YHR074W	1	0	0.13075780089153
YPL123C	0	0	0.130563798219585
YBL078C	0	0	0.13037037037037
YHL024W	0	0	0.130177514792899
YNL332W	0	0	0.129985228951256
YNR034W	0	0	0.129793510324484
YGR141W	0	0	0.12960235640648
YMR280C	0	0	0.129411764705882
YCR010C	0	0	0.129221732745962
YJL141C	0	0	0.129032258064516
YBR299W	0	0	0.128843338213763
YBR024W	0	0	0.128654970760234
YML054C	0	0	0.128467153284672
YMR238W	0	0	0.128279883381924
YMR035W	0	0	0.128093158660844
YKL167C	0	0	0.127906976744186
YIR022W	0	0	0.127721335268505
YOR081C	0	0	0.127536231884058
YLR290C	0	1	0.127536231884058
YLR155C	0	0	0.127351664254703
YMR195W	0	1	0.127351664254703
YHR171W	0	0	0.127167630057803
YMR271C	0	0	0.126984126984127
YOR147W	0	0	0.126801152737752
YOR245C	0	0	0.126618705035971
YMR107W	0	1	0.126618705035971
YOR028C	0	0	0.126436781609195
YNL195C	0	1	0.126436781609195
YER054C	0	0	0.126255380200861
YGL229C	0	0	0.126074498567335
YDL142C	0	0	0.125894134477825
YEL058W	0	0	0.125714285714286
YDR005C	0	0	0.125534950071327
YOL060C	0	0	0.125356125356125
YDR486C	0	0	0.125177809388336
YDR256C	0	0	0.125
YOR133W	0	0	0.124822695035461
YJR059W	0	0	0.124645892351275
YCR105W	0	0	0.124469589816124
YGR136W	0	1	0.124469589816124
YML092C	0	0	0.124301675977654
YMR298W	0	0	0.124301675977654
YBR249C	0	0	0.124301675977654
YGL125W	0	0	0.124301675977654
YHR199C	0	1	0.124301675977654
YPL015C	0	0	0.124301675977654
YKL194C	0	0	0.124301675977654
YPL028W	0	0	0.124301675977654
YJL048C	0	0	0.124301675977654
YDR531W	1	0	0.124301675977654
YPL092W	0	0	0.124128312412831
YFR003C	0	0	0.123955431754875
YLR023C	0	0	0.123783031988873
YGL248W	0	0	0.123611111111111
YAL042W	0	0	0.123439667128988
YML012W	0	0	0.123268698060942
YCR053W	0	0	0.123098201936376
YBR208C	0	0	0.12292817679558
YHR138C	0	0	0.122758620689655
YHR176W	0	0	0.122589531680441
YGR161C	0	0	0.122448979591837
YEL059C-A	0	0	0.122448979591837
YBR046C	0	1	0.122448979591837
YBL050W	0	0	0.122448979591837
YLR089C	0	1	0.122448979591837
YPR080W	0	0	0.122448979591837
YDL244W	0	0	0.122448979591837
YOL140W	0	0	0.122448979591837
YNR018W	0	1	0.122448979591837
YOL058W	0	0	0.122448979591837
YDR296W	0	0	0.122448979591837
YPR001W	1	0	0.122448979591837
YGR268C	0	0	0.122282608695652
YHR009C	0	1	0.122282608695652
YDR158W	0	0	0.122116689280868
YMR136W	0	0	0.121951219512195
YIL094C	0	0	0.121786197564276
YJR159W	0	0	0.121621621621622
YNL007C	0	0	0.121457489878543
YLR118C	0	1	0.121457489878543
YJL137C	0	0	0.121293800539084
YGR124W	0	0	0.121130551816958
YJR016C	0	0	0.120967741935484
YFL058W	0	0	0.120805369127517
YLR250W	0	0	0.120643431635389
YFR014C	0	0	0.120481927710843
YDR430C	0	0	0.120320855614973
YPR075C	0	0	0.120160213618158
YHR071W	0	0	0.12
YDR232W	0	0	0.119840213049268
YDL110C	0	1	0.119840213049268
YDR411C	0	0	0.11968085106383
YBL001C	0	0	0.119521912350598
YGR165W	0	0	0.119363395225464
YKL093W	0	0	0.119205298013245
YDR347W	0	0	0.119047619047619
YOR008C	0	0	0.11889035667107
YPR180W	0	0	0.118733509234828
YLR142W	0	0	0.118577075098814
YGL087C	0	0	0.118421052631579
YCR107W	0	0	0.11826544021025
YKL140W	0	0	0.118110236220472
YOL008W	0	0	0.117955439056356
YKR003W	0	0	0.117875647668394
YOR288C	0	0	0.117875647668394
YFL044C	0	0	0.117875647668394
YJL112W	0	0	0.117875647668394
YHR194W	0	0	0.117875647668394
YJL153C	0	0	0.117875647668394
YDL198C	0	0	0.117875647668394
YAL017W	0	0	0.117875647668394
YKL184W	1	0	0.117875647668394
YDR079W	0	0	0.117723156532988
YAL016W	0	0	0.117571059431525
YLR257W	0	1	0.117571059431525
YMR029C	0	0	0.11741935483871
YDL230W	0	0	0.117268041237113
YPR128C	0	0	0.117117117117117
YER143W	0	0	0.116966580976864
YNL081C	0	0	0.116816431322208
YOR221C	0	0	0.116666666666667
YEL046C	0	0	0.11651728553137
YDR041W	0	0	0.116368286445013
YPL219W	0	0	0.116219667943806
YMR089C	0	0	0.116071428571429
YPR127W	0	1	0.116071428571429
YOR042W	0	1	0.116071428571429
YKL218C	0	0	0.115960099750623
YPR160W	0	0	0.115960099750623
YKL056C	0	0	0.115960099750623
YLR100W	0	0	0.115960099750623
YOR032C	0	0	0.115960099750623
YHR086W	0	0	0.115960099750623
YNL125C	0	0	0.115960099750623
YKL211C	0	0	0.115960099750623
YGL156W	0	0	0.115960099750623
YMR119W	0	0	0.115960099750623
YLL050C	0	0	0.115960099750623
YMR186W	0	0	0.115960099750623
YLR093C	0	0	0.115960099750623
YCL018W	0	0	0.115960099750623
YKL088W	1	0	0.115960099750623
YER080W	0	1	0.115960099750623
YNL004W	0	0	0.115960099750623
YGR234W	0	0	0.115960099750623
YNL191W	1	0	0.115960099750623
YBL038W	0	0	0.115815691158157
YOR084W	0	0	0.115671641791045
YHR195W	0	0	0.115527950310559
YPR021C	0	0	0.115384615384615
YMR156C	0	0	0.115241635687732
YBR118W	0	0	0.115196078431373
YBL091C	0	0	0.115196078431373
YOR251C	0	1	0.115196078431373
YPL273W	0	0	0.115196078431373
YGL252C	0	0	0.115196078431373
YER103W	0	0	0.115196078431373
YPR005C	0	0	0.115196078431373
YNL169C	0	0	0.115196078431373
YER073W	0	0	0.115196078431373
YLR328W	1	0	0.115196078431373
YOR354C	0	0	0.115055079559364
YJR051W	0	0	0.11501210653753
YKL034W	0	0	0.11501210653753
YDL243C	0	0	0.11501210653753
YMR252C	0	1	0.11501210653753
YMR015C	0	0	0.11501210653753
YOR289W	0	1	0.11501210653753
YMR304W	0	0	0.11501210653753
YPL132W	0	0	0.11501210653753
YPL109C	0	1	0.11501210653753
YDR510W	0	0	0.11501210653753
YBR005W	0	0	0.11501210653753
YCL028W	0	1	0.11501210653753
YLR146C	1	0	0.11501210653753
YBL022C	0	0	0.114873035066505
YBR262C	0	1	0.114873035066505
YOL009C	0	0	0.114734299516908
YEL017C-A	0	0	0.1145958986731
YOR377W	0	0	0.114457831325301
YJL100W	0	0	0.11438679245283
YKL126W	0	0	0.11438679245283
YCR091W	0	0	0.11438679245283
YCL030C	0	0	0.11438679245283
YIR029W	0	0	0.11438679245283
YNR007C	0	0	0.11438679245283
YDR164C	0	0	0.11438679245283
YEL039C	0	0	0.11438679245283
YMR267W	0	0	0.11438679245283
YLR080W	0	0	0.11438679245283
YNL202W	0	0	0.11438679245283
YBR014C	0	1	0.11438679245283
YMR071C	0	0	0.11438679245283
YHR163W	1	0	0.11438679245283
YPR026W	0	0	0.11438679245283
YDR057W	0	0	0.11438679245283
YNL305C	0	1	0.11438679245283
YJR130C	0	0	0.11438679245283
YKL175W	0	0	0.11438679245283
YLL060C	1	0	0.11438679245283
YIR039C	0	1	0.11438679245283
YKL208W	0	0	0.114252061248528
YML051W	0	0	0.114117647058824
YDR391C	0	1	0.114117647058824
YML016C	0	0	0.113983548766157
YOR052C	0	1	0.113983548766157
YCR073W-A	0	0	0.113849765258216
YIR032C	0	0	0.113716295427902
YNL322C	0	0	0.113583138173302
YDR003W	0	0	0.113557358053302
YOR132W	0	0	0.113557358053302
YDR306C	0	0	0.113557358053302
YLL018C	0	0	0.113557358053302
YML086C	0	0	0.113557358053302
YNL310C	0	0	0.113557358053302
YFL041W	0	0	0.113557358053302
YDR115W	0	0	0.113557358053302
YGR193C	1	0	0.113557358053302
YDR226W	0	0	0.113425925925926
YDR354W	0	0	0.113294797687861
YDR385W	0	0	0.113163972286374
YGL009C	0	0	0.113033448673587
YDR337W	0	0	0.112903225806452
YBR287W	0	1	0.112903225806452
YKL065C	0	1	0.112903225806452
YDR031W	0	1	0.112903225806452
YJL155C	0	0	0.11277330264672
YPR145W	0	0	0.11264367816092
YMR237W	0	0	0.112514351320321
YDL234C	0	0	0.112385321100917
YPL088W	0	0	0.112256586483391
YGL257C	0	0	0.112128146453089
YFL053W	0	0	0.112
YDR293C	0	0	0.111872146118721
YPL224C	0	0	0.111744583808438
YGL148W	0	0	0.111617312072893
YOR045W	0	0	0.111490329920364
YJR139C	0	0	0.111363636363636
YDR244W	0	0	0.111237230419977
YCR021C	0	0	0.111111111111111
YDR127W	0	0	0.110985277463194
YER090W	0	0	0.110859728506787
YKL204W	0	0	0.110734463276836
YDR044W	0	0	0.110609480812641
YOL013C	0	0	0.110484780157835
YLL006W	0	0	0.11036036036036
YOR018W	0	0	0.110236220472441
YDL021W	0	1	0.110236220472441
YLR380W	0	0	0.110112359550562
YBR016W	0	0	0.109988776655443
YOL032W	0	0	0.109865470852018
YLR394W	0	0	0.109742441209406
YER052C	0	0	0.109619686800895
YIL109C	0	0	0.109497206703911
YOR108W	0	0	0.109375
YMR108W	0	0	0.109253065774805
YNL026W	0	0	0.10913140311804
YKR059W	0	0	0.109010011123471
YIL036W	0	0	0.108888888888889
YHL027W	0	0	0.108768035516093
YHR162W	0	1	0.108768035516093
YOR023C	0	0	0.108647450110865
YFR021W	0	0	0.108527131782946
YER024W	0	0	0.108407079646018
YLR163C	0	0	0.10828729281768
YFL016C	0	0	0.108167770419426
YBL040C	0	0	0.108048511576626
YKR093W	0	0	0.107929515418502
YDR009W	0	0	0.107810781078108
YOR020C	0	0	0.107692307692308
YJL138C	0	0	0.107574094401756
YNL159C	0	0	0.10752688172043
YLR300W	0	0	0.10752688172043
YKR052C	0	0	0.10752688172043
YJL001W	0	0	0.10752688172043
YCR011C	0	0	0.10752688172043
YKR080W	0	0	0.10752688172043
YOL052C-A	0	0	0.10752688172043
YDR330W	0	0	0.10752688172043
YJL103C	0	0	0.10752688172043
YPL196W	0	0	0.10752688172043
YGR235C	0	1	0.10752688172043
YDL246C	0	0	0.10752688172043
YDL147W	0	0	0.10752688172043
YJL108C	0	0	0.10752688172043
YCR024C	0	0	0.10752688172043
YJL093C	0	0	0.10752688172043
YFL062W	0	1	0.10752688172043
YNL009W	1	0	0.10752688172043
YHR019C	0	0	0.10752688172043
YDR142C	0	0	0.10752688172043
YKL094W	0	1	0.10752688172043
YKR072C	1	0	0.10752688172043
YHL004W	0	0	0.107411385606874
YJR099W	0	0	0.107296137339056
YNR030W	0	0	0.107181136120043
YOR202W	0	0	0.107066381156317
YDR536W	0	0	0.106951871657754
YLR209C	0	0	0.106837606837607
YFL028C	0	0	0.106723585912487
YJL088W	0	0	0.106609808102345
YML018C	0	1	0.106609808102345
YDL124W	0	0	0.106496272630458
YMR220W	0	0	0.106382978723404
YOR163W	0	0	0.106269925611052
YJL116C	0	0	0.106157112526539
YGL096W	0	0	0.106044538706257
YDR479C	0	0	0.105932203389831
YLR312C	0	1	0.105932203389831
YGR080W	0	0	0.105919003115265
YOR344C	0	0	0.105919003115265
YIR019C	0	0	0.105919003115265
YOR383C	0	0	0.105919003115265
YML079W	0	1	0.105919003115265
YJR161C	0	1	0.105919003115265
YDR481C	0	0	0.105919003115265
YBR085W	0	0	0.105919003115265
YCR097W	0	0	0.105919003115265
YOR177C	0	0	0.105919003115265
YPL097W	0	0	0.105919003115265
YPL003W	0	0	0.105919003115265
YDR018C	0	0	0.105919003115265
YER017C	0	0	0.105919003115265
YJL171C	0	1	0.105919003115265
YPR069C	1	0	0.105919003115265
YDR436W	0	0	0.105919003115265
YDR277C	0	0	0.105919003115265
YLR034C	0	0	0.105919003115265
YLR382C	0	0	0.105919003115265
YPL248C	0	0	0.105919003115265
YOL052C	1	0	0.105919003115265
YBR297W	0	0	0.105809128630705
YNL176C	0	1	0.105809128630705
YOL065C	0	0	0.105699481865285
YML048W	0	0	0.105590062111801
YJL094C	0	0	0.105480868665977
YHR135C	0	0	0.105371900826446
YHL016C	0	0	0.105263157894737
YFR015C	0	0	0.105154639175258
YDR058C	0	0	0.105046343975283
YMR088C	0	0	0.104938271604938
YDL048C	0	1	0.104938271604938
YGR197C	0	0	0.104830421377184
YLR136C	0	0	0.104722792607803
YOR117W	0	0	0.104615384615385
YGR207C	0	1	0.104615384615385
YKL120W	0	0	0.104508196721311
YJL151C	0	1	0.104508196721311
YOR178C	0	0	0.104401228249744
YKL163W	0	0	0.10435663627153
YNL074C	0	0	0.10435663627153
YNL263C	0	0	0.10435663627153
YLR192C	0	0	0.10435663627153
YMR024W	0	0	0.10435663627153
YJL034W	0	0	0.10435663627153
YLR216C	0	0	0.10435663627153
YMR018W	0	1	0.10435663627153
YKL008C	0	0	0.10435663627153
YJR109C	0	0	0.10435663627153
Q0080	1	0	0.10435663627153
YBR241C	0	1	0.10435663627153
YPR011C	0	0	0.104251012145749
YPR199C	0	0	0.104145601617796
YJR133W	0	0	0.104040404040404
YJL002C	0	0	0.10393541876892
YPR114W	0	1	0.10393541876892
YPL172C	0	0	0.10383064516129
YDL019C	0	0	0.103726082578046
YJL097W	0	0	0.103621730382294
YCR075C	0	0	0.103517587939698
YDR262W	0	1	0.103517587939698
YER101C	0	1	0.103517587939698
YLR239C	0	0	0.103413654618474
YDR270W	0	0	0.103309929789368
YGR007W	0	0	0.103206412825651
YMR181C	0	1	0.103206412825651
YPL107W	0	1	0.103206412825651
YMR191W	0	1	0.103206412825651
YGL129C	0	0	0.103103103103103
YGL105W	0	0	0.103
YJR091C	0	0	0.102897102897103
YGL143C	0	0	0.102794411177645
YDR375C	0	0	0.102691924227318
YNL094W	0	0	0.102589641434263
YAL015C	0	0	0.102487562189055
YMR321C	0	1	0.102487562189055
YMR264W	0	0	0.102385685884692
YPR185W	0	0	0.102284011916584
YDR255C	0	0	0.10218253968254
YAL028W	0	0	0.102081268582755
YJL131C	0	1	0.102081268582755
YOL110W	0	0	0.101980198019802
YAL034C	0	1	0.101980198019802
YDR247W	0	0	0.101879327398615
YJR017C	0	0	0.101778656126482
YER095W	0	0	0.101678183613031
YKL135C	0	0	0.101577909270217
YOR097C	0	1	0.101577909270217
YHR075C	0	0	0.101477832512315
YDR268W	0	0	0.101377952755906
YER003C	0	0	0.101278269419862
YCL044C	0	0	0.101178781925344
YOR010C	0	0	0.10107948969578
YGL126W	0	0	0.100980392156863
YDR218C	0	0	0.100881488736533
YJR127C	0	0	0.100782778864971
YKL043W	0	0	0.100684261974585
YDL236W	0	0	0.1005859375
YMR037C	0	0	0.100487804878049
YEL057C	0	0	0.100389863547758
YIR031C	0	0	0.100292112950341
YPR030W	0	0	0.100194552529183
YGL134W	0	0	0.100097181729835
YDR492W	0	0	0.1
YJL056C	0	0	0.0999030067895247
YDR011W	0	0	0.0998062015503876
YBR248C	0	0	0.0997095837366893
YDL188C	0	0	0.0996131528046422
YML126C	0	0	0.0995169082125604
YPL230W	0	1	0.0995169082125604
YDR168W	0	0	0.0994208494208494
YLR283W	0	1	0.0994208494208494
YER086W	0	0	0.0993249758919961
YER014W	0	0	0.0992292870905588
YIR036C	0	1	0.0992292870905588
YMR135C	0	0	0.0991337824831569
YBL090W	0	0	0.0990384615384615
YBR109C	0	0	0.0989433237271854
YPR156C	0	0	0.0988483685220729
YPL054W	0	1	0.0988483685220729
YGR222W	0	0	0.0987535953978907
YIL107C	0	0	0.0986590038314176
YPR003C	0	1	0.0986590038314176
YKL128C	0	1	0.0986590038314176
YGL157W	0	1	0.0986590038314176
YER058W	0	0	0.0985645933014354
YKL038W	0	0	0.0984703632887189
YDR019C	0	0	0.0983763132760267
YOR138C	0	0	0.0982824427480916
YJL144W	0	0	0.0981887511916111
YKL040C	0	0	0.0980952380952381
YGR038W	0	0	0.0980019029495718
YDR384C	0	0	0.0979087452471483
YGL249W	0	0	0.0978157644824312
YMR054W	0	0	0.0977229601518027
YNL219C	0	0	0.0976303317535545
YDL182W	0	0	0.0975378787878788
YML029W	0	0	0.0974695407685098
YKL145W	0	0	0.0974695407685098
YIR028W	0	0	0.0974695407685098
YIR016W	0	1	0.0974695407685098
YPL049C	0	0	0.0974695407685098
YMR322C	0	0	0.0974695407685098
YAL046C	0	1	0.0974695407685098
YDR297W	0	0	0.0974695407685098
YLR059C	0	0	0.0974695407685098
YMR157C	0	1	0.0974695407685098
YBR263W	0	0	0.0974695407685098
YHR011W	0	0	0.0974695407685098
YKL187C	0	1	0.0974695407685098
YER083C	0	0	0.0974695407685098
YIL083C	1	0	0.0974695407685098
YOL159C	0	1	0.0974695407685098
YKR089C	0	0	0.0974025974025974
YMR023C	0	0	0.0974025974025974
YJR062C	0	0	0.0974025974025974
YFL036W	0	0	0.0974025974025974
YJR001W	0	0	0.0974025974025974
YGR067C	0	1	0.0974025974025974
YMR281W	0	0	0.0974025974025974
YMR087W	0	0	0.0974025974025974
YDR175C	0	0	0.0974025974025974
YGR249W	0	0	0.0974025974025974
YKL053C-A	0	0	0.0974025974025974
YDR236C	1	0	0.0974025974025974
YER063W	0	0	0.0973123262279889
YEL013W	0	0	0.0972222222222222
YMR096W	0	0	0.0971322849213691
YPL247C	0	1	0.0971322849213691
YPR134W	0	0	0.0970425138632163
YNL070W	0	0	0.0969529085872576
YLR097C	0	0	0.0968634686346864
YNR013C	0	0	0.0967741935483871
YOR007C	0	0	0.0966850828729282
YBR137W	0	1	0.0966850828729282
YBR077C	0	0	0.0966576332429991
YNR032W	0	0	0.0966576332429991
YDR122W	0	0	0.0966576332429991
YEL063C	0	0	0.0966576332429991
YDR061W	0	1	0.0966576332429991
YGL068W	0	0	0.0966576332429991
YDL047W	0	0	0.0966576332429991
YHR002W	0	0	0.0966576332429991
YJR111C	0	1	0.0966576332429991
YDR039C	0	0	0.0966576332429991
YDR248C	0	1	0.0966576332429991
YOR201C	0	0	0.0966576332429991
YKL174C	0	0	0.0966576332429991
YGL224C	0	0	0.0966576332429991
YBR302C	0	1	0.0966576332429991
YGR138C	0	0	0.0966576332429991
YML117W	0	0	0.0966576332429991
YHR025W	0	0	0.0966576332429991
YJL198W	0	0	0.0966576332429991
YNL093W	0	0	0.0966576332429991
YDL093W	0	0	0.0966576332429991
YMR293C	0	0	0.0966576332429991
Q0130	1	0	0.0966576332429991
YFR052W	0	0	0.0966576332429991
YNR033W	1	0	0.0966576332429991
YPL170W	0	0	0.0965703971119134
YDR317W	0	0	0.0964833183047791
YLR160C	0	0	0.0963963963963964
YKR070W	0	1	0.0963963963963964
YPR176C	0	0	0.0963096309630963
YGR250C	0	1	0.0963096309630963
YPL277C	0	1	0.0963096309630963
YNL220W	0	0	0.0962230215827338
YJR106W	0	0	0.096136567834681
YHR208W	0	0	0.0960502692998205
YPR172W	0	1	0.0960502692998205
YGR052W	0	1	0.0960502692998205
YDL015C	0	0	0.0959641255605381
YPL218W	0	0	0.0958781362007168
YPR081C	0	0	0.095829636202307
YOR089C	0	0	0.095829636202307
YLR219W	0	0	0.095829636202307
YEL047C	0	0	0.095829636202307
YJL196C	0	0	0.095829636202307
YOR037W	0	0	0.095829636202307
YOR197W	0	0	0.095829636202307
YGR033C	0	0	0.095829636202307
YML009C	0	0	0.095829636202307
YDR380W	0	0	0.095829636202307
Q0085	1	0	0.095829636202307
YGR285C	0	0	0.0957446808510638
YDR338C	0	1	0.0957446808510638
YDL185W	0	0	0.095659875996457
YKL159C	0	0	0.0955752212389381
YGR171C	0	0	0.0954907161803713
YIL135C	0	0	0.0954063604240283
YJL055W	0	1	0.0954063604240283
YGL011C	0	0	0.0953221535745808
YJL200C	0	1	0.0953221535745808
YLR158C	0	0	0.0952380952380952
YIL017C	0	0	0.0951541850220264
YOR128C	0	0	0.0950704225352113
YPL166W	0	0	0.0949868073878628
YPL274W	0	0	0.0949033391915641
YLR152C	0	1	0.0949033391915641
YER020W	0	0	0.0948200175592625
YDL052C	0	0	0.0947368421052632
YIR042C	0	1	0.0947368421052632
YBR058C	0	0	0.0946538124452235
YGR178C	0	0	0.0945709281961471
YMR196W	0	1	0.0945709281961471
YOR270C	0	0	0.094488188976378
YPR091C	0	1	0.094488188976378
YER055C	0	0	0.0944055944055944
YIL050W	0	0	0.0943231441048035
YOL020W	0	0	0.0942760942760943
YDR022C	0	0	0.0942760942760943
YBR243C	0	0	0.0942760942760943
YDR504C	0	1	0.0942760942760943
YDL238C	0	0	0.0942760942760943
YLR446W	0	1	0.0942760942760943
YHR067W	0	0	0.0942760942760943
YER011W	0	0	0.0942760942760943
YLR194C	0	0	0.0942760942760943
YNL237W	0	1	0.0942760942760943
YBR298C	0	0	0.0942760942760943
YOL027C	0	0	0.0942760942760943
YLR090W	0	0	0.0942760942760943
YHR122W	0	0	0.0942760942760943
YKR011C	0	1	0.0942760942760943
YER079W	0	1	0.0942760942760943
YPR007C	0	0	0.0942760942760943
YDL131W	0	0	0.0942760942760943
YNR050C	0	0	0.0942760942760943
YKR087C	0	0	0.0942760942760943
YNR055C	0	0	0.0942760942760943
YLR327C	0	1	0.0942760942760943
YLL058W	0	0	0.0942760942760943
YFL005W	0	0	0.0942760942760943
YMR025W	0	0	0.0942760942760943
YDL218W	0	1	0.0942760942760943
YOL097C	0	0	0.0942760942760943
YGL259W	0	1	0.0942760942760943
YJL053W	0	0	0.0942760942760943
YDL144C	0	1	0.0942760942760943
YNL098C	0	0	0.0942760942760943
YOR329C	0	0	0.0942760942760943
YGR225W	0	0	0.0942760942760943
YPL060W	0	0	0.0942760942760943
YER163C	0	1	0.0942760942760943
YDR033W	0	1	0.0942760942760943
YNL103W	0	0	0.0942760942760943
YHR015W	0	0	0.0942760942760943
YDR182W	0	0	0.0942760942760943
YDR322W	0	0	0.0942760942760943
YNR041C	1	0	0.0942760942760943
YMR022W	0	0	0.0942760942760943
YOR186W	0	1	0.0942760942760943
YOR039W	0	0	0.0942760942760943
YER037W	0	1	0.0942760942760943
YMR225C	0	0	0.0942760942760943
YKL114C	0	0	0.0942760942760943
YNL005C	0	0	0.0942760942760943
YLR375W	0	1	0.0942760942760943
YKL127W	0	0	0.0942760942760943
YMR251W	1	0	0.0942760942760943
YGL067W	1	0	0.0942760942760943
YGR286C	0	0	0.0942760942760943
YOR226C	0	0	0.0942760942760943
YDR034C	0	0	0.0942760942760943
YNL223W	0	0	0.0942760942760943
YOR196C	1	0	0.0942760942760943
YLR411W	0	0	0.0941968040370059
YDR522C	0	0	0.0941176470588235
YOL025W	0	0	0.0940386230058774
YLR149C	0	1	0.0940386230058774
YDR336W	0	1	0.0940386230058774
YOR208W	0	0	0.0939597315436242
YFR045W	0	0	0.0938809723386421
YJR131W	0	0	0.0938023450586265
YLR307W	0	0	0.0937238493723849
YER106W	0	0	0.0936454849498328
YDR405W	0	0	0.0935672514619883
YFL017C	0	0	0.0934891485809683
YFL061W	0	1	0.0934891485809683
YER067W	0	1	0.0934891485809683
YGR082W	0	0	0.0934656741108354
YMR274C	0	0	0.0934656741108354
YOL030W	0	1	0.0934656741108354
YPL225W	0	1	0.0934656741108354
YLL031C	0	0	0.0934656741108354
YPL183W-A	0	0	0.0934656741108354
YER098W	0	0	0.0934656741108354
YOR137C	0	0	0.0934656741108354
YGL226W	0	1	0.0934656741108354
YNR039C	0	0	0.0934656741108354
YOR286W	0	1	0.0934656741108354
YJR100C	0	1	0.0934656741108354
YBR031W	0	0	0.0934656741108354
YDR462W	0	0	0.0934656741108354
YLR297W	0	1	0.0934656741108354
YFR017C	0	1	0.0934656741108354
YFR040W	0	0	0.0934656741108354
YDL045C	1	0	0.0934656741108354
YMR098C	0	1	0.0934656741108354
YIL045W	0	0	0.0933884297520661
YHR097C	0	1	0.0933884297520661
YML008C	0	0	0.0933113129644922
YBL069W	0	0	0.0932896890343699
YER078C	0	0	0.0932896890343699
YDR539W	0	1	0.0932896890343699
YMR114C	0	1	0.0932896890343699
YNR043W	0	0	0.0932896890343699
YOR261C	0	0	0.0932896890343699
YDL076C	0	0	0.0932896890343699
YLR128W	0	0	0.0932896890343699
YDR063W	0	1	0.0932896890343699
YIL114C	0	0	0.0932896890343699
YDR038C	0	0	0.0932896890343699
YGR189C	0	0	0.0932896890343699
YBR203W	0	0	0.0932896890343699
YGL119W	1	0	0.0932896890343699
YJL003W	0	0	0.0932134096484056
YJL185C	0	1	0.0932134096484056
YBR168W	0	0	0.0931372549019608
YDR304C	0	1	0.0931372549019608
YBL075C	0	0	0.0930612244897959
YGR032W	0	0	0.0929853181076672
YOR367W	0	0	0.0929095354523227
YML127W	0	0	0.0928338762214984
YBL032W	0	0	0.0927583401139137
YNL127W	0	0	0.0926829268292683
YDR012W	0	0	0.0926076360682372
YMR140W	0	0	0.0925324675324675
YHR188C	0	0	0.0924574209245742
YDR092W	0	0	0.0923824959481361
YBR041W	0	0	0.0923076923076923
YDR037W	0	0	0.0922330097087379
YDR313C	0	0	0.0921584478577203
YLR189C	0	0	0.0920840064620355
YDR523C	0	0	0.0920096852300242
YDL135C	0	0	0.0919354838709677
YNL254C	0	1	0.0919354838709677
YMR081C	0	0	0.0918614020950846
YGL197W	0	0	0.0917874396135266
YPR037C	0	0	0.0917135961383749
YGL196W	0	1	0.0917135961383749
YJL107C	0	1	0.0917135961383749
YGR157W	0	0	0.0916398713826367
YCR102C	0	0	0.091566265060241
YDL107W	0	0	0.0914927768860353
YER012W	0	0	0.0914194065757819
YHR116W	0	0	0.0913461538461538
YCR106W	0	0	0.0912730184147318
YDR259C	0	0	0.0912
YPL014W	0	1	0.0912
YBR223C	0	0	0.0911270983213429
YGL059W	0	1	0.0911270983213429
YCR017C	0	0	0.0910543130990415
YMR095C	0	0	0.0909816440542698
YPR147C	0	1	0.0909816440542698
YFL052W	0	1	0.0909816440542698
YGR023W	0	0	0.0909090909090909
YDR067C	0	1	0.0909090909090909
YGR147C	0	0	0.0908366533864542
YMR149W	0	0	0.0907643312101911
YNL307C	0	0	0.0906921241050119
YGR127W	0	1	0.0906921241050119
YOR362C	0	0	0.0906200317965024
YER175C	0	1	0.0906200317965024
YDL053C	0	1	0.0906200317965024
YAL044C	0	0	0.0905480540111199
YDL103C	0	0	0.0904761904761905
YLR043C	0	0	0.0904044409199048
YBR114W	0	0	0.0903328050713154
YOL111C	0	0	0.0902612826603325
YLR188W	0	0	0.0901898734177215
YNL180C	0	0	0.0901185770750988
YBR285W	0	1	0.0901185770750988
YIR018W	0	0	0.0900473933649289
YOR297C	0	0	0.0899763220205209
YFL010C	0	1	0.0899763220205209
YOR292C	0	1	0.0899763220205209
YDR476C	0	1	0.0899763220205209
YMR210W	0	0	0.0899053627760252
YNR045W	0	0	0.0898345153664303
YOL053W	0	1	0.0898345153664303
YMR222C	0	1	0.0898345153664303
YLR266C	0	0	0.0897637795275591
YER094C	0	0	0.0896931549960661
YOR099W	0	0	0.089622641509434
YPR083W	0	0	0.0895522388059701
YFL012W	0	1	0.0895522388059701
YER045C	0	0	0.0894819466248038
YKL071W	0	1	0.0894819466248038
YMR278W	0	1	0.0894819466248038
YFL042C	0	1	0.0894819466248038
YOL125W	0	0	0.0894117647058824
YPR061C	0	1	0.0894117647058824
YLR439W	0	0	0.0893416927899686
YOR241W	0	0	0.0892717306186374
YER120W	0	0	0.0892018779342723
YGR288W	0	0	0.0891321344800625
YBR212W	0	0	0.0890625
YGL053W	0	0	0.0889929742388759
YLR157C	0	0	0.0889235569422777
YFR004W	0	0	0.0888542478565861
YKL124W	0	0	0.088785046728972
YLR390W-A	0	0	0.088715953307393
YLR346C	0	0	0.088646967340591
YGL221C	0	1	0.088646967340591
YBR120C	0	0	0.0885780885780886
YBR250W	0	0	0.0885093167701863
YBR115C	0	0	0.0884406516679597
YBR111C	0	1	0.0884406516679597
YBR147W	0	1	0.0884406516679597
YJR102C	0	0	0.0883720930232558
YER046W	0	0	0.0883036405886909
YIR041W	0	0	0.0882352941176471
YGL245W	0	0	0.0881670533642691
YFL003C	0	0	0.0880989180834621
YOR259C	0	0	0.088030888030888
YCL064C	0	0	0.087962962962963
YPR058W	0	0	0.0878951426368543
YNR052C	0	0	0.0878274268104777
YGL055W	0	0	0.0877598152424942
YOL083W	0	1	0.0877598152424942
YIL006W	0	0	0.0876923076923077
YBR204C	0	1	0.0876923076923077
YKR014C	0	0	0.0876249039200615
YNL101W	0	0	0.0876132930513595
YMR053C	0	0	0.0876132930513595
YMR314W	0	0	0.0876132930513595
YGL002W	0	0	0.0876132930513595
YJL089W	0	0	0.0876132930513595
YPL260W	0	1	0.0876132930513595
YLL040C	0	0	0.0876132930513595
YML087C	0	1	0.0876132930513595
YGR295C	0	1	0.0876132930513595
YPL037C	0	0	0.0876132930513595
YIL018W	0	0	0.0876132930513595
YGR185C	0	0	0.0876132930513595
YKR006C	0	0	0.0876132930513595
YNL121C	0	0	0.0876132930513595
YLR144C	0	0	0.0876132930513595
YER048W-A	0	0	0.0876132930513595
YOL073C	0	1	0.0876132930513595
YCR076C	0	1	0.0876132930513595
YNL265C	0	0	0.0876132930513595
YPR093C	0	0	0.0876132930513595
YDR177W	0	0	0.0876132930513595
YOR220W	0	1	0.0876132930513595
YER176W	0	0	0.0876132930513595
YER038C	0	0	0.0876132930513595
YIR035C	0	1	0.0876132930513595
YDR423C	0	0	0.0876132930513595
YLL057C	0	0	0.0876132930513595
YDR505C	0	1	0.0876132930513595
YNL130C	0	0	0.0876132930513595
YJL132W	0	1	0.0876132930513595
YHR063C	1	0	0.0876132930513595
YGR277C	1	0	0.0876132930513595
YMR148W	0	1	0.0876132930513595
YDL114W	0	1	0.0876132930513595
YDR374C	0	1	0.0876132930513595
YNL335W	0	1	0.0876132930513595
YPL040C	0	0	0.0875471698113208
YGL115W	0	0	0.0874811463046757
YJL146W	0	0	0.0874152223059533
YPL252C	0	0	0.0873493975903614
YNL243W	0	0	0.0872836719337848
YHR044C	0	0	0.087218045112782
YER099C	0	0	0.087152516904583
YIL071C	0	0	0.0870870870870871
YGR279C	0	0	0.0870217554388597
YER036C	0	0	0.0869565217391304
YGR199W	0	0	0.0868913857677903
YFR006W	0	1	0.0868913857677903
YDR329C	0	0	0.0868263473053892
YAL067C	0	0	0.0867614061331339
YPL096W	0	0	0.0866965620328849
YLR132C	0	0	0.0866318147871546
YNL192W	0	0	0.0865671641791045
YHR160C	0	0	0.0865026099925429
YOL061W	0	0	0.0864381520119225
YLR450W	0	0	0.0863737900223381
YGL082W	0	1	0.0863737900223381
YDR170C	0	0	0.0863095238095238
YAL018C	0	1	0.0863095238095238
YER158C	0	1	0.0863095238095238
YDL149W	0	0	0.0862453531598513
YEL006W	0	0	0.0861812778603269
YKR085C	0	0	0.0861172976985895
YLL029W	0	1	0.0861172976985895
YGL004C	0	0	0.086053412462908
YER142C	0	0	0.0859896219421794
YLR253W	0	1	0.0859896219421794
YMR097C	0	0	0.0859259259259259
YDR305C	0	0	0.0858623242042931
YFL038C	0	0	0.0857988165680473
YER130C	0	1	0.0857988165680473
YHR029C	0	1	0.0857988165680473
YGR060W	0	0	0.0857354028085735
YML075C	0	0	0.085672082717873
YER125W	0	0	0.0856088560885609
YNL336W	0	1	0.0856088560885609
YNR017W	0	0	0.0855457227138643
YBR159W	0	0	0.0854826823876197
YGR122W	0	0	0.085419734904271
YGR102C	0	1	0.085419734904271
YBR280C	0	0	0.0853568800588668
YGR175C	0	0	0.0852941176470588
YIL023C	0	0	0.0852314474650992
YLR001C	0	1	0.0852314474650992
YDR056C	0	1	0.0852314474650992
YKL096W-A	0	0	0.0851688693098385
YLR164W	0	1	0.0851688693098385
YMR038C	0	0	0.0851063829787234
YNL280C	0	0	0.0850439882697947
YPR118W	0	0	0.084981684981685
YPL095C	0	0	0.0849194729136164
YOR267C	0	0	0.0848573518653987
YDR223W	0	0	0.0847953216374269
YCR067C	0	0	0.0847333820306793
YAL027W	0	1	0.0847333820306793
YKR028W	0	0	0.0846715328467153
YAL031C	0	0	0.0846097738876732
YDL097C	0	0	0.0845481049562682
YDR202C	0	0	0.0844865258557902
YMR189W	0	0	0.0844250363901019
YJR047C	0	0	0.0843636363636364
YDR197W	0	0	0.0843023255813953
YDR085C	0	0	0.084241103848947
YMR184W	0	0	0.0841799709724238
YAL056W	0	0	0.0841189267585207
YGL146C	0	1	0.0841189267585207
YBL058W	0	0	0.0840579710144927
YDR222W	0	1	0.0840579710144927
YDR427W	0	0	0.0839971035481535
YNL137C	0	0	0.0839363241678727
YDL169C	0	1	0.0839363241678727
YBL059W	0	1	0.0839363241678727
YOL088C	0	0	0.0838756326825741
YLR436C	0	0	0.0838150289017341
YEL002C	0	0	0.0837545126353791
YKL164C	0	0	0.0836940836940837
YIR007W	0	1	0.0836940836940837
YER088C	0	0	0.083633741888969
YNL177C	0	0	0.0835734870317003
YER134C	0	1	0.0835734870317003
YKL197C	0	0	0.0835133189344852
YIL137C	0	1	0.0835133189344852
YKL185W	0	0	0.0834532374100719
YFL029C	0	0	0.083393242271747
YLR273C	0	0	0.0833333333333333
YOR250C	0	0	0.0832735104091888
YIL119C	0	0	0.0832137733142037
YPR047W	0	0	0.0831541218637993
YHR017W	0	1	0.0831541218637993
YNR074C	0	0	0.0830945558739255
YOL039W	0	0	0.0830350751610594
YLR053C	0	1	0.0830350751610594
YNL321W	0	1	0.0830350751610594
YOL119C	0	0	0.0829756795422032
YPR157W	0	1	0.0829756795422032
YGL181W	0	0	0.0829163688348821
YGL186C	0	0	0.0828571428571429
YOR193W	0	0	0.0827980014275518
YDR265W	0	0	0.0827389443651926
YDL100C	0	0	0.082679971489665
YCR082W	0	0	0.0826210826210826
YOR266W	0	0	0.0825622775800712
YMR258C	0	1	0.0825622775800712
YNL242W	0	0	0.0825035561877667
YOL033W	0	0	0.0824449182658138
YGL018C	0	0	0.0823863636363636
YFL031W	0	0	0.0823278921220724
YDR040C	0	0	0.0822695035460993
YDL079C	0	0	0.0822111977321049
YOL048C	0	1	0.0822111977321049
YOL154W	0	1	0.0822111977321049
YGR253C	0	0	0.0821529745042493
YCL042W	0	1	0.0821529745042493
YAR033W	0	0	0.0820948336871904
YOL042W	0	1	0.0820948336871904
YML022W	0	0	0.082036775106082
YPR008W	0	0	0.0819787985865724
YPL186C	0	1	0.0819787985865724
YPL258C	0	0	0.0819209039548023
YOR278W	0	0	0.081863091037403
YKL138C	0	0	0.0818053596614951
YAL040C	0	0	0.0817477096546864
YPL147W	0	0	0.0816901408450704
YFL045C	0	0	0.0816326530612245
YFL048C	0	0	0.0815752461322082
YKR058W	0	0	0.0815179198875615
YJL158C	0	0	0.0814606741573034
YJL057C	0	1	0.0814606741573034
YIL022W	0	0	0.0814035087719298
YBR022W	0	0	0.0813464235624123
YDR403W	0	0	0.0812894183601962
YMR262W	0	1	0.0812894183601962
YGR059W	0	0	0.0812324929971989
YGL227W	0	0	0.0811756473058083
YCL050C	0	0	0.0811554332874828
YKL171W	0	0	0.0811554332874828
YKL121W	0	1	0.0811554332874828
YMR165C	0	0	0.0811554332874828
YOR036W	0	0	0.0811554332874828
YPR082C	0	0	0.0811554332874828
YOL117W	0	0	0.0811554332874828
YJR008W	0	1	0.0811554332874828
YGR117C	0	1	0.0811554332874828
YKL134C	0	0	0.0811554332874828
YML025C	0	0	0.0811554332874828
YMR134W	0	0	0.0811554332874828
YOR332W	0	0	0.0811554332874828
YHR121W	0	0	0.0811554332874828
YGR042W	0	0	0.0811554332874828
YNL264C	0	0	0.0811554332874828
YER110C	0	0	0.0811554332874828
YPR079W	0	0	0.0811554332874828
YOR389W	0	1	0.0811554332874828
YGL091C	0	0	0.0811554332874828
YKR018C	0	1	0.0811554332874828
YJL016W	0	1	0.0811554332874828
YGR049W	0	0	0.0811554332874828
YPR060C	0	0	0.0811554332874828
YNL129W	1	0	0.0811554332874828
YJR117W	0	0	0.0811554332874828
YDR098C	0	0	0.0811554332874828
YPR198W	0	0	0.0811554332874828
YEL009C	0	0	0.0811554332874828
YJR107W	0	1	0.0811554332874828
YBR055C	0	0	0.0811554332874828
YFR023W	0	1	0.0811554332874828
YEL017W	1	0	0.0811554332874828
YKL051W	0	0	0.0810996563573883
YGR149W	0	1	0.0810996563573883
YKL003C	0	0	0.081043956043956
YDL193W	0	0	0.0809883321894303
YNL259C	0	0	0.0809327846364883
YJR024C	0	1	0.0809327846364883
YMR120C	0	0	0.0808773132282385
YGR289C	0	0	0.0808219178082192
YHR179W	0	1	0.0808219178082192
YIL043C	0	0	0.080766598220397
YOR253W	0	0	0.0807113543091655
YOL023W	0	0	0.0806561859193438
YNL083W	0	0	0.0806233062330623
YGR163W	0	0	0.0806233062330623
YBR128C	0	0	0.0806233062330623
YOL087C	0	1	0.0806233062330623
YER021W	0	0	0.0806233062330623
YGL230C	0	1	0.0806233062330623
YOR027W	0	0	0.0806233062330623
YDR125C	0	0	0.0806233062330623
YFR008W	0	0	0.0806233062330623
YOR280C	0	1	0.0806233062330623
YLR369W	0	0	0.0806233062330623
YGR205W	0	1	0.0806233062330623
YGR239C	0	0	0.0806233062330623
YHR030C	0	0	0.0806233062330623
YKL129C	0	0	0.0806233062330623
YDR494W	0	0	0.0806233062330623
YBR176W	1	0	0.0806233062330623
YGR292W	0	0	0.0805687203791469
YGL048C	0	0	0.0805142083897158
YKL015W	0	0	0.0804597701149425
YDL045W-A	0	0	0.0804054054054054
YMR031C	0	1	0.0804054054054054
YJR086W	0	0	0.0803511141120864
YGR281W	0	0	0.0802968960863698
YMR204C	0	0	0.0802427511800405
YJR122W	0	1	0.0802427511800405
YGR144W	0	0	0.080188679245283
YIL099W	0	0	0.0801346801346801
YHR034C	0	0	0.0800807537012113
YNR019W	0	0	0.0800268997982515
YLR133W	0	0	0.0799731182795699
YJL082W	0	1	0.0799731182795699
YJR015W	0	1	0.0799731182795699
YKL207W	0	1	0.0799731182795699
YOL100W	0	0	0.0799194089993284
YKL104C	0	0	0.0798657718120805
YML085C	0	0	0.07981220657277
YOL101C	0	0	0.0797587131367292
YDR394W	0	0	0.0797052913596785
YOL055C	0	0	0.0796519410977242
YGR142W	0	0	0.0795986622073579
YIL120W	0	0	0.0795454545454545
YLR011W	0	0	0.0794923179692719
YNL042W	0	0	0.0794392523364486
YOR085W	0	0	0.0793862575050033
YIR001C	0	0	0.0793333333333333
YER156C	0	1	0.0793333333333333
YNL053W	0	0	0.0792804796802132
YKL080W	0	0	0.0792276964047936
YCR098C	0	0	0.0791749833666001
YOR365C	0	1	0.0791749833666001
YMR073C	0	0	0.0791223404255319
YER174C	0	0	0.0790697674418605
YFR051C	0	0	0.0790172642762284
YLR378C	0	0	0.0789648307896483
YPR148C	0	1	0.0789648307896483
YIL007C	0	0	0.0789124668435013
YBR122C	0	0	0.0788601722995361
YNL056W	0	1	0.0788601722995361
YGR110W	0	1	0.0788601722995361
YPL104W	0	0	0.0788079470198676
YHR026W	0	0	0.0787557908669755
YPL278C	0	1	0.0787557908669755
YDR358W	0	0	0.0787037037037037
YOR227W	0	1	0.0787037037037037
YPL240C	0	0	0.0786516853932584
YLR105C	0	0	0.0785997357992074
YCR002C	0	0	0.0785854616895874
YBL056W	0	0	0.0785854616895874
YDR288W	0	0	0.0785854616895874
YJL031C	0	0	0.0785854616895874
YKL168C	0	1	0.0785854616895874
YBL047C	0	0	0.0785854616895874
YDL006W	0	0	0.0785854616895874
YGL065C	0	0	0.0785854616895874
YDR264C	0	0	0.0785854616895874
YBL019W	0	0	0.0785854616895874
YKR088C	0	0	0.0785854616895874
YJL005W	0	0	0.0785854616895874
YMR301C	0	0	0.0785854616895874
YOL077W-A	1	0	0.0785854616895874
YNL092W	0	1	0.0785854616895874
YML050W	0	1	0.0785854616895874
YDL039C	0	0	0.0785714285714286
YMR286W	0	0	0.0785714285714286
YDR434W	0	0	0.0785714285714286
YLR017W	0	0	0.0785714285714286
YKL189W	0	0	0.0785714285714286
YBR106W	0	0	0.0785714285714286
YMR161W	0	0	0.0785714285714286
YMR026C	0	0	0.0785714285714286
YMR058W	0	0	0.0785714285714286
YJR126C	0	0	0.0785714285714286
YBR284W	0	0	0.0785714285714286
YDR493W	0	1	0.0785714285714286
YNL316C	0	0	0.0785714285714286
YGL256W	1	0	0.0785714285714286
YLR423C	0	0	0.0785204412719014
YPL117C	0	0	0.0784695201037613
YMR104C	0	0	0.0784186649384316
YBR096W	0	1	0.0784186649384316
YPL133C	0	0	0.0783678756476684
YDL054C	0	0	0.0783171521035599
YNL281W	0	0	0.0782664941785252
YDR388W	0	0	0.0782159017453135
YPL250C	0	1	0.0782159017453135
YBR180W	0	0	0.0781653746770026
YOR357C	0	0	0.0781149128469981
YNL291C	0	0	0.0780645161290323
YOR134W	0	0	0.0780141843971631
YEL038W	0	1	0.0780141843971631
YPL070W	0	0	0.0779639175257732
YJL217W	0	1	0.0779639175257732
YPL160W	0	0	0.0779137153895686
YMR067C	0	0	0.0778635778635779
YMR040W	0	1	0.0778635778635779
YDL038C	0	0	0.0778135048231511
YOL164W	0	0	0.0777634961439589
YCL039W	0	0	0.077713551701991
YBR153W	0	0	0.0776636713735558
YER039C	0	1	0.0776636713735558
YKL046C	0	0	0.077613855035279
YDR456W	0	0	0.0775641025641026
YGL117W	0	1	0.0775641025641026
YHR072W	0	0	0.0775144138372838
YLR081W	0	0	0.0774647887323944
YOR124C	0	0	0.0774152271273193
YOR162C	0	0	0.0773657289002558
YLR006C	0	0	0.0773162939297125
YBR246W	0	1	0.0773162939297125
YBL080C	0	0	0.0772669220945083
YLR113W	0	0	0.0772176132737715
YIL146C	0	0	0.0771683673469388
YGL056C	0	1	0.0771683673469388
YGL051W	0	0	0.077119184193754
YKR015C	0	1	0.077119184193754
YDL007W	0	0	0.0770700636942675
YHR059W	0	0	0.0770210057288351
YDR043C	0	0	0.076972010178117
YPR103W	0	0	0.0769230769230769
YMR068W	0	0	0.0768742058449809
YKR055W	0	0	0.0768253968253968
YIR030C	0	0	0.0767766497461929
YHR013C	0	0	0.0767279644895371
YEL004W	0	0	0.0766793409378961
YDR350C	0	0	0.0766307789740342
YPR129W	0	0	0.0765822784810127
YML035C	0	0	0.0765338393421885
YFL037W	0	0	0.0764854614412137
YJL059W	0	0	0.0764371446620341
YDR046C	0	0	0.0763888888888889
YKL149C	0	0	0.0763454317897372
YKL055C	0	0	0.0763454317897372
YKL119C	0	0	0.0763454317897372
YGR021W	0	1	0.0763454317897372
YIL153W	0	0	0.0763454317897372
YDR042C	0	1	0.0763454317897372
YHR046C	0	0	0.0763454317897372
YJR013W	0	0	0.0763454317897372
YPR108W	0	0	0.0763454317897372
YML013W	0	0	0.0763454317897372
YGR241C	0	0	0.0763454317897372
YDR251W	0	0	0.0763454317897372
YLR289W	0	1	0.0763454317897372
YPL013C	0	0	0.0763454317897372
YJL163C	0	1	0.0763454317897372
YAL019W	0	0	0.0763454317897372
YOR328W	0	0	0.0763454317897372
YGR154C	1	0	0.0763454317897372
YGL237C	0	0	0.0762976860537836
YPL119C	0	0	0.07625
YPR009W	0	0	0.0762023735165522
YPR113W	0	0	0.0761548064918851
YGL080W	0	1	0.0761548064918851
YPL063W	0	0	0.0761072988147224
YGR048W	0	0	0.0760598503740648
YLL028W	0	0	0.07601246105919
YHR178W	0	0	0.0759651307596513
YOR002W	0	0	0.0759178593652769
YBR054W	0	1	0.0759178593652769
YLL056C	0	0	0.0758706467661692
YDL199C	0	1	0.0758706467661692
YBL082C	0	0	0.0758234928527035
YIL061C	0	0	0.0757763975155279
YER059W	0	0	0.0757293606455618
YCR019W	0	0	0.075682382133995
YMR221C	0	1	0.075682382133995
YHR004C	0	0	0.0756354618722877
YGR076C	0	0	0.0755885997521685
YNL214W	0	0	0.0755417956656347
YMR188C	0	0	0.0754950495049505
YNR057C	0	0	0.0754483611626469
YBR238C	0	0	0.0754017305315204
YDR373W	0	0	0.0753551575046325
YPL149W	0	0	0.0753086419753086
YDR071C	0	0	0.0752621838371376
YIR021W	0	0	0.0752157829839704
YPL159C	0	0	0.0751694393099199
YOR391C	0	1	0.0751694393099199
YDR454C	0	0	0.0751231527093596
YAL055W	0	0	0.0750769230769231
YGR029W	0	0	0.0750307503075031
YKL029C	0	0	0.0749846342962508
YDR429C	0	0	0.0749385749385749
YHR161C	0	0	0.0748925721301412
YHR039C	0	0	0.0748466257668712
YLL043W	0	0	0.0748007357449418
YDL008W	0	0	0.0747549019607843
YCR028C-A	0	0	0.0747091243110839
YML068W	0	0	0.0746634026927785
YKL190W	0	0	0.0746177370030581
YGR213C	0	0	0.0745721271393643
YLR421C	0	0	0.0745265729993891
YOR305W	0	0	0.0744810744810745
YEL027W	0	0	0.0744356314826113
YOR035C	0	0	0.074390243902439
YLR254C	0	0	0.0743449116392444
YLR050C	0	1	0.0743449116392444
YMR202W	0	0	0.074299634591961
YCR027C	0	0	0.0742544126597687
YBR229C	0	0	0.0742092457420925
YDL225W	0	0	0.0741641337386018
YGR097W	0	0	0.0741190765492102
YLR429W	0	0	0.0740740740740741
YGL234W	0	0	0.0740291262135922
YML116W	0	0	0.0739842328684051
YAL058W	0	0	0.0739393939393939
YOR003W	0	0	0.0738946093276802
YGR100W	0	0	0.0738498789346247
YNL252C	0	0	0.073805202661827
YOR219C	0	0	0.0737605804111245
YPR125W	0	0	0.0737160120845922
YIL097W	0	0	0.0736714975845411
YMR021C	0	0	0.0736270368135184
YKL025C	0	0	0.0735826296743064
YGL141W	0	0	0.0735382760699216
YPL017C	0	1	0.0735382760699216
YIL123W	0	0	0.0734939759036145
YGL022W	0	0	0.0734497290788682
YGR133W	0	0	0.0734055354993983
YPR066W	0	0	0.0733613950691521
YNL063W	0	1	0.0733613950691521
YHL028W	0	0	0.0733173076923077
YLR460C	0	1	0.0733173076923077
YGL010W	0	1	0.0733173076923077
YLR170C	0	0	0.0732732732732733
YNL099C	0	0	0.0732292917166867
YDL180W	0	1	0.0732292917166867
YFL046W	0	1	0.0732292917166867
YBR101C	0	0	0.0731853629274145
YIR027C	0	0	0.0731414868105516
YDL248W	0	1	0.0731414868105516
YHR053C	0	0	0.07309766327142
YAL029C	0	0	0.0730538922155689
YBR015C	0	0	0.0730101735487732
YBR058C-A	0	0	0.0729665071770335
YNL048W	0	0	0.072922893006575
YDR219C	0	0	0.0728793309438471
YNL311C	0	0	0.0728358208955224
YNL213C	0	0	0.0728241563055062
[truncated: 3,790 more rows]
