# Supplementary material for: Computationally Driven, Quantitative Experiments Discover Genes Required for Mitochondrial Biogenesis
Source: PLoS Genet. 2009 Mar 20;5(3):e1000407. doi: 10.1371/journal.pgen.1000407 (PMC2648979; doi:10.1371/journal.pgen.1000407)
Supplement: Dataset S2 — Top 100 novel ensemble predictions for additional yeast biological processes. A zip file containing 387 tab-delimited text files of the ensemble predictions for the indicated Gene Ontology Biological Process Term. (21.70 MB GZ) [file pgen.1000407.s013.gz › GO_0006733.txt]

ORF	AnnotatedToTerm?	Uncharacterized_04152007?	Precision
YBR117C	1	0	1.0
YDL085W	1	0	1.0
YJR025C	1	0	1.0
YOL059W	1	0	1.0
YGR043C	0	1	1.0
YLR231C	1	0	1.0
YMR303C	1	0	1.0
YPL262W	0	0	0.857142857142857
YGR260W	0	0	0.75
YML070W	0	0	0.666666666666667
YNL037C	0	0	0.6
YOR142W	0	0	0.545454545454545
YMR169C	0	0	0.538461538461538
YBR145W	1	0	0.538461538461538
YDL222C	0	0	0.5
YLR304C	0	0	0.5
YLR354C	1	0	0.5
YOL084W	0	1	0.5
YDR070C	0	1	0.5
YOR136W	0	0	0.470588235294118
YML078W	0	0	0.45
YOL143C	0	0	0.45
YFR047C	1	0	0.45
YJL052W	0	0	0.434782608695652
YNL138W	0	0	0.434782608695652
YNL241C	1	0	0.434782608695652
YNL071W	0	0	0.416666666666667
YMR272C	0	0	0.4
YPL265W	0	0	0.392857142857143
YNR001C	0	0	0.392857142857143
YMR145C	1	0	0.392857142857143
YPL061W	0	0	0.387096774193548
YER178W	0	0	0.387096774193548
YDL022W	1	0	0.387096774193548
YNL239W	0	0	0.375
YMR170C	0	0	0.363636363636364
YLR348C	0	0	0.352941176470588
YNL160W	0	0	0.342857142857143
YKR065C	0	0	0.333333333333333
YMR250W	0	0	0.324324324324324
YGR244C	0	0	0.319148936170213
YKL192C	0	0	0.319148936170213
YKL085W	0	0	0.319148936170213
YPL004C	0	0	0.319148936170213
YMR083W	1	0	0.319148936170213
YLR027C	0	0	0.319148936170213
YKL096W	0	0	0.319148936170213
YCR012W	0	0	0.319148936170213
YBR196C	1	0	0.319148936170213
YBR218C	1	0	0.319148936170213
YDR368W	0	0	0.3125
YML004C	0	0	0.306451612903226
YGR254W	0	0	0.306451612903226
YPR002W	0	0	0.306451612903226
YER062C	0	0	0.306451612903226
YJR009C	0	0	0.306451612903226
YGR256W	1	0	0.306451612903226
YML028W	0	0	0.306451612903226
YGR192C	0	0	0.306451612903226
YML120C	1	0	0.306451612903226
YHR174W	0	0	0.306451612903226
YOL086C	1	0	0.306451612903226
YPL134C	0	0	0.306451612903226
YGR087C	0	0	0.306451612903226
YGL037C	1	0	0.306451612903226
YLR028C	0	0	0.301587301587302
YAL005C	0	0	0.297297297297297
YJR104C	0	0	0.297297297297297
YMR105C	0	0	0.297297297297297
YGR088W	0	0	0.297297297297297
YGR008C	0	0	0.297297297297297
YAL060W	0	0	0.297297297297297
YKL141W	0	0	0.297297297297297
YIL155C	1	0	0.297297297297297
YGR248W	1	0	0.297297297297297
YOR230W	0	0	0.297297297297297
YGL062W	1	0	0.297297297297297
YML128C	0	0	0.293333333333333
YOR317W	0	0	0.289473684210526
YDR050C	0	0	0.285714285714286
YLR178C	0	0	0.282051282051282
YJR121W	0	0	0.278481012658228
YMR297W	0	0	0.275
YBL099W	0	0	0.271604938271605
YDR055W	0	0	0.268292682926829
YLR044C	0	0	0.265060240963855
YOR120W	0	0	0.261904761904762
YDL223C	0	0	0.258823529411765
YOR176W	0	0	0.255813953488372
YJR045C	0	0	0.252873563218391
YLR109W	0	0	0.252747252747253
YEL071W	0	0	0.252747252747253
YFL014W	0	0	0.252747252747253
YML110C	1	0	0.252747252747253
YLR153C	0	0	0.25
YLR390W	0	0	0.25
YJL068C	0	0	0.25
YOR184W	0	0	0.25
YPR074C	1	0	0.25
YMR205C	0	0	0.247422680412371
YOL151W	0	0	0.244897959183673
YBR149W	0	0	0.242424242424242
YML100W	0	0	0.24
YFR044C	0	0	0.237623762376238
YER023W	0	0	0.235294117647059
YNL104C	0	0	0.233009708737864
YLR070C	0	0	0.230769230769231
YJL026W	0	0	0.228571428571429
YOL126C	0	0	0.226415094339623
YDR178W	0	0	0.224299065420561
YPR183W	0	0	0.222222222222222
YHR113W	0	0	0.220183486238532
YKL151C	0	1	0.220183486238532
YHR008C	0	0	0.218181818181818
YKL060C	0	0	0.217391304347826
YBR039W	0	0	0.217391304347826
YDR074W	0	0	0.217391304347826
YPL048W	0	0	0.217391304347826
YGR255C	1	0	0.217391304347826
YKL062W	0	0	0.21551724137931
YCL040W	0	0	0.213675213675214
YDR148C	0	0	0.211864406779661
YKL152C	0	0	0.211382113821138
YHR043C	0	0	0.211382113821138
YAL061W	0	1	0.211382113821138
YFL018C	0	0	0.211382113821138
YOR347C	0	0	0.211382113821138
YJR078W	1	0	0.211382113821138
YDR155C	0	0	0.209677419354839
YBR011C	0	0	0.208
YAL038W	0	0	0.206349206349206
YLR259C	0	0	0.204724409448819
YIL124W	0	0	0.203125
YGR062C	0	0	0.203007518796992
YNL015W	0	0	0.203007518796992
YJR096W	0	0	0.203007518796992
YMR008C	0	0	0.203007518796992
YJR049C	1	0	0.203007518796992
YHR104W	0	0	0.201492537313433
YDL181W	0	0	0.2
YKL150W	0	0	0.198529411764706
YIL053W	0	0	0.197080291970803
YJR077C	0	0	0.195652173913043
YMR315W	0	1	0.195652173913043
YCR004C	0	1	0.195652173913043
YHR028C	0	0	0.194244604316547
YKL103C	0	0	0.192857142857143
YEL011W	0	0	0.192546583850932
YIL125W	0	0	0.192546583850932
YJL164C	0	0	0.192546583850932
YER065C	0	0	0.192546583850932
YDR513W	0	0	0.192546583850932
YOR209C	1	0	0.192546583850932
YNL045W	0	0	0.192546583850932
YMR318C	0	0	0.192546583850932
YJL143W	0	0	0.192546583850932
YKL056C	0	0	0.192546583850932
YPL087W	0	0	0.192546583850932
YKL148C	0	0	0.192546583850932
YAL062W	0	0	0.192546583850932
YEL041W	1	0	0.192546583850932
YCR005C	0	0	0.192546583850932
YBR286W	0	0	0.192546583850932
YLL041C	0	0	0.192546583850932
YLR270W	0	0	0.192546583850932
YDL086W	0	1	0.192546583850932
YIL136W	0	1	0.192546583850932
YPL188W	1	0	0.192546583850932
YFL039C	0	0	0.192546583850932
YLR328W	1	0	0.192546583850932
YCL035C	0	0	0.191358024691358
YOR374W	0	0	0.190184049079755
YDR298C	0	0	0.189024390243902
YKL157W	0	0	0.187878787878788
YCL043C	0	0	0.187134502923977
YBR234C	0	0	0.187134502923977
YLR258W	0	0	0.187134502923977
YKR066C	0	0	0.187134502923977
YPL271W	0	0	0.187134502923977
YBR003W	1	0	0.187134502923977
YPL098C	0	0	0.186046511627907
YNL073W	0	0	0.184971098265896
YBR067C	0	0	0.184357541899441
YDR044W	0	0	0.184357541899441
YLR203C	0	0	0.184357541899441
YBR035C	0	0	0.184357541899441
YPR035W	0	0	0.184357541899441
YDL078C	1	0	0.184357541899441
YMR203W	0	0	0.183333333333333
YMR251W-A	0	0	0.18232044198895
YJR148W	0	0	0.181318681318681
YER141W	0	0	0.180327868852459
YJR010W	0	0	0.179347826086957
YBR046C	0	1	0.179347826086957
YJR065C	0	0	0.178378378378378
YNL117W	0	0	0.177664974619289
YPL154C	0	0	0.177664974619289
YBR126C	0	0	0.177664974619289
YNL274C	0	0	0.177664974619289
YHR087W	0	0	0.177664974619289
YPR028W	0	0	0.177664974619289
YCR053W	0	0	0.177664974619289
YER044C	0	0	0.177664974619289
YPR080W	0	0	0.177664974619289
YJL060W	1	0	0.177664974619289
YDR059C	0	0	0.177664974619289
YOL096C	1	0	0.177664974619289
YER081W	0	0	0.176767676767677
YER150W	0	1	0.176767676767677
YAL054C	0	0	0.175879396984925
YER053C	0	0	0.175
YDR510W	0	0	0.174129353233831
YGR209C	0	0	0.173267326732673
YBR118W	0	0	0.172413793103448
YBL064C	0	0	0.17156862745098
YIL010W	0	0	0.170731707317073
YJL172W	0	0	0.169902912621359
YKL193C	0	0	0.169082125603865
YIR034C	0	0	0.168269230769231
YLR120C	0	0	0.167464114832536
YOL147C	0	0	0.166666666666667
YOR187W	0	0	0.165876777251185
YOR122C	0	0	0.165094339622642
YPL135W	0	0	0.164319248826291
YDL204W	0	1	0.164319248826291
YIR019C	0	0	0.163551401869159
YMR090W	0	1	0.163551401869159
YDL168W	0	0	0.162790697674419
YER177W	0	0	0.162037037037037
YIR037W	0	0	0.161290322580645
YNL036W	0	0	0.160550458715596
YOL122C	0	0	0.159817351598174
YOR185C	0	0	0.159090909090909
YGL125W	0	0	0.158371040723982
YDL004W	0	0	0.157657657657658
YDL130W-A	0	0	0.15695067264574
YLR134W	0	0	0.15625
YCR105W	0	0	0.155555555555556
YOL082W	0	0	0.154867256637168
YGR232W	0	0	0.154185022026432
YPR154W	0	0	0.153508771929825
YLR377C	0	0	0.152838427947598
YKL067W	0	0	0.152173913043478
YIR039C	0	1	0.152173913043478
YBL015W	0	0	0.151515151515152
YJL210W	0	0	0.150862068965517
YEL057C	0	0	0.150214592274678
YER035W	0	0	0.14957264957265
YMR195W	0	1	0.14957264957265
YOR081C	0	0	0.148936170212766
YGR052W	0	1	0.148936170212766
YOL008W	0	0	0.148305084745763
YDR035W	0	0	0.147679324894515
YOR173W	0	0	0.147058823529412
YDL237W	0	1	0.147058823529412
YLL024C	0	0	0.146443514644351
YGR284C	0	0	0.145833333333333
YJL159W	0	0	0.145228215767635
YBR139W	0	0	0.144628099173554
YAL027W	0	1	0.144628099173554
YKL035W	0	0	0.1440329218107
YHR016C	0	0	0.14344262295082
YML132W	0	0	0.142857142857143
YDL246C	0	0	0.142276422764228
YIL162W	0	0	0.1417004048583
YOR386W	0	0	0.141129032258065
YGL205W	0	0	0.140562248995984
YPL247C	0	1	0.140562248995984
YHR176W	0	0	0.140151515151515
YGR240C	0	0	0.140151515151515
YAL039C	0	0	0.140151515151515
YMR175W	0	0	0.140151515151515
YDL021W	0	1	0.140151515151515
YDL066W	0	0	0.140151515151515
YHR018C	0	0	0.140151515151515
YNL334C	0	0	0.140151515151515
YGR183C	0	0	0.140151515151515
YJL108C	0	0	0.140151515151515
YDL174C	0	0	0.140151515151515
YJR019C	0	0	0.140151515151515
YKL039W	0	1	0.140151515151515
YNL194C	0	0	0.140151515151515
YDR204W	1	0	0.140151515151515
YFR025C	0	0	0.140151515151515
YHR183W	1	0	0.140151515151515
YNR034W	0	0	0.139622641509434
YFR053C	0	0	0.139097744360902
YHR096C	0	0	0.138576779026217
YJR159W	0	0	0.138059701492537
YDR533C	0	1	0.138059701492537
YKL016C	0	0	0.137546468401487
YIL041W	0	1	0.137546468401487
YOL097C	0	0	0.137037037037037
YDL124W	0	0	0.136531365313653
YMR020W	0	0	0.136029411764706
YGL202W	0	0	0.135714285714286
YMR099C	0	0	0.135714285714286
YMR174C	0	0	0.135714285714286
YLR220W	0	0	0.135714285714286
YOR377W	0	0	0.135714285714286
YGL040C	0	0	0.135714285714286
YLR295C	0	0	0.135714285714286
YLR201C	1	0	0.135714285714286
YIL160C	0	0	0.135231316725979
YIL101C	0	0	0.134751773049645
YNL131W	0	0	0.134275618374558
YHL048W	0	0	0.133802816901408
YHR112C	0	0	0.133333333333333
YDR391C	0	1	0.133333333333333
YKL091C	0	1	0.133333333333333
YBR221C	0	0	0.132867132867133
YKR039W	0	0	0.132404181184669
YOR289W	0	1	0.132404181184669
YHR139C	0	0	0.131944444444444
YPL223C	0	0	0.131487889273356
YER015W	0	0	0.131034482758621
YGR077C	0	0	0.130584192439863
YGR249W	0	0	0.13013698630137
YGR194C	0	0	0.129692832764505
YCL018W	0	0	0.129251700680272
YLR069C	0	0	0.128813559322034
YBR169C	0	0	0.128378378378378
YER011W	0	0	0.127946127946128
YBL033C	0	0	0.12751677852349
YGL026C	0	0	0.127090301003344
YDR256C	0	0	0.126666666666667
YKR009C	0	0	0.12624584717608
YBR037C	0	0	0.125827814569536
YGL104C	0	0	0.125412541254125
YFR021W	0	0	0.125
YPL078C	0	0	0.124590163934426
YGR174C	0	0	0.124183006535948
YAL034C	0	1	0.124183006535948
YDL110C	0	1	0.124183006535948
YDR516C	0	0	0.123778501628664
YLR438W	0	0	0.123376623376623
YPR114W	0	1	0.123376623376623
YCR079W	0	0	0.122977346278317
YER067W	0	1	0.122977346278317
YCR036W	0	0	0.12258064516129
YHR106W	0	0	0.122186495176849
YPR003C	0	1	0.122186495176849
YGR086C	0	0	0.121794871794872
YIL042C	0	0	0.121405750798722
YDR492W	0	0	0.121019108280255
YOL016C	0	0	0.120634920634921
YLR327C	0	1	0.120634920634921
YLR324W	0	0	0.120253164556962
YDR530C	0	0	0.1198738170347
YKL217W	0	0	0.119496855345912
YFL030W	0	0	0.119122257053292
YOR375C	0	0	0.11875
YBL043W	0	0	0.118380062305296
YKL218C	0	0	0.118012422360248
YGL253W	0	0	0.117647058823529
YOL155C	0	0	0.117283950617284
YJL088W	0	0	0.116923076923077
YGL229C	0	0	0.116564417177914
YLR193C	0	0	0.116207951070336
YDR384C	0	0	0.115853658536585
YER079W	0	1	0.115853658536585
YGR121C	0	0	0.115501519756839
YNL134C	0	1	0.115501519756839
YPR020W	0	0	0.115384615384615
YPR127W	0	1	0.115384615384615
YML081C-A	0	0	0.115384615384615
YDR343C	0	0	0.115384615384615
YER096W	0	0	0.115384615384615
YIR038C	0	0	0.115384615384615
YGR201C	0	1	0.115384615384615
YOL058W	0	0	0.115384615384615
YPR001W	0	0	0.115384615384615
YMR062C	0	0	0.115384615384615
YOR125C	1	0	0.115384615384615
YKL008C	0	0	0.115044247787611
YPL221W	0	0	0.114705882352941
YDR377W	0	0	0.114369501466276
YGL208W	0	0	0.114035087719298
YGL259W	0	1	0.114035087719298
YNL135C	0	0	0.113702623906706
YPL036W	0	0	0.113573407202216
YPL277C	0	1	0.113573407202216
YPL203W	0	0	0.113573407202216
YML042W	0	0	0.113573407202216
YMR302C	0	0	0.113573407202216
YOL129W	0	0	0.113573407202216
YOR316C	0	0	0.113573407202216
YPL177C	0	0	0.113573407202216
YDR272W	0	0	0.113573407202216
YDR032C	0	1	0.113573407202216
YBR053C	0	1	0.113573407202216
YBL045C	0	0	0.113573407202216
YKL164C	0	0	0.113573407202216
YBR026C	0	0	0.113573407202216
YDR342C	0	0	0.113573407202216
YDR047W	0	0	0.113573407202216
YNL333W	0	0	0.113573407202216
YPL059W	0	0	0.113573407202216
YGR010W	1	0	0.113573407202216
YDR001C	0	0	0.113573407202216
YBL098W	1	0	0.113573407202216
YOL071W	0	0	0.113259668508287
YAL046C	0	1	0.113259668508287
YGR161C	0	0	0.112947658402204
YPR191W	0	0	0.112637362637363
YOR155C	0	0	0.112328767123288
YDR158W	0	0	0.112021857923497
YDL049C	0	0	0.111716621253406
YHR037W	0	0	0.111413043478261
YGR268C	0	0	0.111111111111111
YDR216W	0	0	0.110810810810811
YJR103W	0	0	0.110512129380054
YIL083C	0	0	0.110215053763441
YBR056W	0	1	0.110215053763441
YPL111W	0	0	0.109919571045576
YPL222W	0	1	0.109919571045576
YLR110C	0	0	0.109625668449198
YBR052C	0	1	0.109625668449198
YMR271C	0	0	0.109333333333333
YIL088C	0	0	0.109042553191489
YCL033C	0	0	0.10880829015544
YOR010C	0	0	0.10880829015544
YDR435C	0	0	0.10880829015544
YDR453C	0	0	0.10880829015544
YOR344C	0	0	0.10880829015544
YPL219W	0	0	0.10880829015544
YBR001C	0	0	0.10880829015544
YNL007C	0	0	0.10880829015544
YGL008C	0	0	0.10880829015544
YHR074W	1	0	0.10880829015544
YGR141W	0	0	0.108527131782946
YBR207W	0	0	0.108247422680412
YDR287W	0	0	0.107969151670951
YMR261C	0	0	0.107692307692308
YLR092W	0	0	0.107416879795396
YMR186W	0	0	0.107142857142857
YOR133W	0	0	0.106870229007634
YBL101C	0	0	0.106598984771574
YNL200C	0	1	0.106598984771574
YHR071W	0	0	0.106329113924051
YOL055C	0	0	0.106060606060606
YPL026C	0	0	0.105793450881612
YGR111W	0	0	0.105527638190955
YMR027W	0	1	0.105527638190955
YDL046W	0	0	0.105263157894737
YDR259C	0	0	0.105
YCL030C	0	0	0.104738154613466
YFR024C-A	0	0	0.104477611940299
YDR077W	0	0	0.104218362282878
YGR044C	0	0	0.103960396039604
YOR032C	0	0	0.103703703703704
YPR160W	0	0	0.103448275862069
YGR028W	0	0	0.103194103194103
YLL001W	0	0	0.103117505995204
YMR110C	0	0	0.103117505995204
YNL195C	0	1	0.103117505995204
YIR017C	0	0	0.103117505995204
YEL034W	0	0	0.103117505995204
YKL026C	0	0	0.103117505995204
YDR517W	0	0	0.103117505995204
YGR037C	0	0	0.103117505995204
YLL027W	0	0	0.103117505995204
YPL006W	0	0	0.103117505995204
YGL067W	1	0	0.103117505995204
YDR508C	0	0	0.102870813397129
YHR194W	0	0	0.102625298329356
YDL125C	0	0	0.102380952380952
YGL157W	0	1	0.102380952380952
YKL051W	0	0	0.102137767220903
YNL055C	0	0	0.101895734597156
YOR065W	0	0	0.101654846335697
YJR106W	0	0	0.101415094339623
YPR193C	0	0	0.101176470588235
YLR174W	0	0	0.10093896713615
YOL060C	0	0	0.100702576112412
YOL032W	0	0	0.100467289719626
YJR073C	0	0	0.1002331002331
YER026C	0	0	0.1
YKL188C	0	0	0.0997679814385151
YKR076W	0	0	0.099537037037037
YBL030C	0	0	0.0993071593533487
YJL107C	0	1	0.0993071593533487
YDR297W	0	0	0.0990783410138249
YGR132C	0	0	0.0988505747126437
YJR074W	0	0	0.0986238532110092
YER037W	0	1	0.0986238532110092
YBR177C	0	0	0.0983981693363844
YNR002C	0	0	0.0981735159817352
YIL116W	0	0	0.0979498861047836
YGR019W	0	0	0.0977272727272727
YGR101W	0	0	0.0975056689342404
YHR195W	0	0	0.0972850678733032
YGL187C	0	0	0.0970654627539503
YAR035W	0	0	0.0968468468468468
YIL017C	0	0	0.0966292134831461
YDL093W	0	0	0.0964125560538117
YHR001W-A	0	0	0.0961968680089485
YMR041C	0	0	0.0959821428571429
YHL032C	0	0	0.0957683741648107
YFL044C	0	0	0.0955555555555556
YDR096W	0	0	0.0953436807095344
YAL012W	0	0	0.0951327433628319
YDR385W	0	0	0.0949227373068433
YKL019W	0	0	0.0947136563876652
YER027C	0	0	0.0945054945054945
YDR171W	0	0	0.0942982456140351
YNL052W	0	0	0.0940919037199125
YHR137W	0	0	0.0938864628820961
YGR204W	0	0	0.093681917211329
YCL009C	0	0	0.0934782608695652
YPL091W	0	0	0.0932754880694143
YMR173W	0	0	0.0930735930735931
YCL017C	0	0	0.0928725701943845
YEL024W	0	0	0.0926724137931035
YJL138C	0	0	0.0924731182795699
YER091C	0	0	0.092274678111588
YKL064W	0	0	0.0920770877944325
YDR353W	0	0	0.0918803418803419
YMR222C	0	1	0.0918803418803419
YDR487C	0	0	0.0916844349680171
YDL134C	0	0	0.0914893617021277
YMR037C	0	0	0.0912951167728238
YOR100C	0	0	0.0911016949152542
YNL214W	0	0	0.0909090909090909
YJR017C	0	0	0.0907172995780591
YEL060C	0	0	0.0905263157894737
YKR059W	0	0	0.0903361344537815
YDR012W	0	0	0.090146750524109
YHR001W	0	0	0.0899581589958159
YMR107W	0	1	0.0899581589958159
YFL021W	0	0	0.0897703549060543
YBR072W	0	0	0.0895833333333333
YPR140W	0	0	0.0893970893970894
YOR052C	0	1	0.0893970893970894
YOR288C	0	0	0.0892116182572614
YCR061W	0	0	0.0890269151138716
YPL092W	0	0	0.0888429752066116
YNL202W	0	0	0.088659793814433
YIL111W	0	0	0.088477366255144
YOR251C	0	1	0.088477366255144
YPR098C	0	1	0.088477366255144
YBR214W	0	0	0.0882956878850103
YDL128W	0	0	0.0881147540983607
YMR280C	0	0	0.0879345603271984
YMR208W	0	0	0.0877551020408163
YGL248W	0	0	0.0875763747454175
YDL137W	0	0	0.0873983739837398
YDR258C	0	0	0.0872210953346856
YGR180C	0	0	0.0870445344129555
YGR243W	0	1	0.0870445344129555
YML051W	0	0	0.0868686868686869
YPL088W	0	0	0.0866935483870968
YJL141C	0	0	0.0865191146881288
YLR378C	0	0	0.0863453815261044
YCL034W	0	0	0.0861723446893788
YDL215C	0	0	0.086
YHR051W	0	0	0.0858283433133733
YBR256C	0	0	0.0856573705179283
YMR150C	0	0	0.0854870775347912
YHR083W	0	0	0.0853174603174603
YIL113W	0	0	0.0851485148514852
YBR269C	0	1	0.0851485148514852
YJR139C	0	0	0.0849802371541502
YCL038C	0	0	0.0848126232741617
YOR137C	0	0	0.0846456692913386
YKR003W	0	0	0.0844793713163065
YIL077C	0	0	0.0843137254901961
YMR035W	0	0	0.0841487279843444
YLR038C	0	0	0.083984375
YFL010C	0	1	0.083984375
YLR395C	0	0	0.0838206627680312
YIL033C	0	0	0.0836575875486381
YMR241W	0	0	0.083495145631068
YLR356W	0	1	0.083495145631068
YBR005W	0	0	0.0833333333333333
YPL240C	0	0	0.0831721470019342
YLR345W	0	0	0.083011583011583
YDR483W	0	0	0.0828516377649326
YHL034C	0	0	0.0826923076923077
YNL127W	0	0	0.0825335892514395
YHR050W	0	0	0.0823754789272031
YMR135C	0	0	0.0822179732313576
YDR099W	0	0	0.0820610687022901
YOL025W	0	0	0.0819047619047619
YHR190W	0	0	0.0817490494296578
YBR185C	0	0	0.0815939278937381
YLL009C	0	0	0.0814393939393939
YGL184C	0	0	0.0812854442344045
YGR231C	0	0	0.0811320754716981
YPL274W	0	0	0.0809792843691149
YJR127C	0	0	0.0808270676691729
YNL168C	0	1	0.0808270676691729
YDL198C	0	0	0.0806754221388368
YDR529C	0	0	0.0805243445692884
YOR084W	0	0	0.0803738317757009
YDR330W	0	0	0.0802919708029197
YGL219C	0	0	0.0802919708029197
YDR007W	0	0	0.0802919708029197
YKL213C	0	0	0.0802919708029197
YPR192W	0	0	0.0802919708029197
YFR050C	0	0	0.0802919708029197
YCR069W	0	1	0.0802919708029197
YPR184W	0	0	0.0802919708029197
YOR163W	0	0	0.0802919708029197
YOR208W	0	0	0.0802919708029197
YDR231C	0	0	0.0802919708029197
YPL028W	0	0	0.0802919708029197
YJL082W	0	1	0.0802919708029197
YIL119C	0	0	0.0802919708029197
YBR054W	0	1	0.0802919708029197
YHR163W	1	0	0.0802919708029197
YDR244W	0	0	0.0801457194899818
YMR256C	0	0	0.08
YIL099W	0	0	0.0798548094373866
YDR142C	0	0	0.0797101449275362
YCL025C	0	0	0.0795660036166365
YIL153W	0	0	0.0794223826714801
YBR230C	0	1	0.0794223826714801
YJR044C	0	0	0.0792792792792793
YJL196C	0	0	0.079136690647482
YJL066C	0	1	0.079136690647482
YMR304W	0	0	0.0789946140035907
YBR044C	0	0	0.0788530465949821
YBL102W	0	0	0.0787119856887299
YBR031W	0	0	0.0785714285714286
YMR251W	0	0	0.0784313725490196
YER136W	0	0	0.0782918149466192
YCL026C-A	0	0	0.0781527531083481
YDL029W	0	0	0.0780141843971631
YEL012W	0	0	0.0778761061946903
YDR018C	0	0	0.0777385159010601
YAL042W	0	0	0.0776014109347443
YDL234C	0	0	0.0774647887323944
YBL069W	0	0	0.0773286467486819
YNL098C	0	0	0.0771929824561404
YOR028C	0	0	0.0770577933450088
YPL206C	0	0	0.0769230769230769
YLL018C	0	0	0.0767888307155323
YLR118C	0	1	0.0767888307155323
YGR112W	0	0	0.0766550522648084
YHR097C	0	1	0.0766550522648084
YPR036W	0	0	0.0765217391304348
YLR248W	0	0	0.0763888888888889
YOR150W	0	0	0.0762564991334489
YIR035C	0	1	0.0762564991334489
YOR157C	0	0	0.0761245674740484
YKL175W	0	0	0.075993091537133
YJR048W	0	0	0.0758620689655172
YIL121W	0	0	0.0757314974182444
YHL021C	0	1	0.0757314974182444
YPR172W	0	1	0.0757314974182444
YOR031W	0	0	0.0756013745704467
YMR238W	0	0	0.0754716981132075
YGL191W	0	0	0.0753424657534247
YER054C	0	0	0.0752136752136752
YGR197C	0	0	0.0750853242320819
YDR003W	0	0	0.0749574105621806
YCL044C	0	0	0.0748299319727891
YDL144C	0	1	0.0748299319727891
YJL094C	0	0	0.0747028862478778
YOR134W	0	0	0.0745762711864407
YDL126C	0	0	0.0744500846023689
YLR303W	0	0	0.0743243243243243
YNL093W	0	0	0.0741989881956155
YHR009C	0	1	0.0741989881956155
YGL006W	0	0	0.0740740740740741
YCL057W	0	0	0.0739495798319328
YGL156W	0	0	0.0738255033557047
YML054C	0	0	0.0737018425460637
YMR322C	0	0	0.0735785953177258
YDL230W	0	0	0.0734557595993322
YLR251W	0	0	0.0733333333333333
YKL211C	0	0	0.0732113144758735
YGR143W	0	0	0.0730897009966777
YLR380W	0	0	0.0729684908789386
YEL052W	0	1	0.0729684908789386
YDL236W	0	0	0.0728476821192053
YOR040W	0	0	0.0727272727272727
YNR055C	0	0	0.0726072607260726
YKL201C	0	0	0.0724876441515651
YMR197C	0	0	0.0723684210526316
YPL014W	0	1	0.0723684210526316
YHR057C	0	1	0.0723684210526316
YDL024C	0	0	0.0722495894909688
YGR205W	0	1	0.0722495894909688
YOL064C	0	0	0.0721311475409836
YDL067C	0	0	0.072013093289689
YJR161C	0	1	0.072013093289689
YOR228C	0	1	0.072013093289689
YGR023W	0	0	0.0718954248366013
YPL054W	0	1	0.0718954248366013
YFR033C	0	0	0.0717781402936378
YPL037C	0	0	0.0716612377850163
YHR171W	0	0	0.0715447154471545
YER063W	0	0	0.0714285714285714
YDR322C-A	0	0	0.0713128038897893
YDR111C	0	1	0.0713128038897893
YNR035C	0	0	0.0711974110032362
YKL043W	0	0	0.0710823909531502
YFL031W	0	0	0.0709677419354839
YOR303W	0	0	0.07085346215781
YAL030W	0	0	0.0707395498392283
YDR009W	0	0	0.0706260032102729
YJL102W	0	0	0.0705128205128205
YEL047C	0	0	0.0704
YLR058C	0	0	0.0702875399361022
YNL014W	0	0	0.0701754385964912
YOR130C	0	0	0.0700636942675159
YIL056W	0	0	0.0699523052464229
YLR266C	0	0	0.0698412698412698
YOR348C	0	0	0.0697305863708399
YKR097W	0	0	0.069620253164557
YKR011C	0	1	0.069620253164557
YIL087C	0	1	0.069620253164557
YGR136W	0	1	0.069620253164557
YMR092C	0	0	0.0695102685624013
YOL062C	0	0	0.0694006309148265
YOR273C	0	0	0.0692913385826772
YER069W	0	0	0.0691823899371069
YIR041W	0	0	0.0690737833594976
YBR132C	0	0	0.0689655172413793
YDR540C	0	1	0.0689655172413793
YPL237W	0	0	0.0688575899843505
YOR383C	0	0	0.06875
YCR083W	0	0	0.0686427457098284
YDR226W	0	0	0.0685358255451713
YNL223W	0	0	0.0684292379471229
YKL034W	0	0	0.0683229813664596
YNR074C	0	0	0.0682170542635659
YKL093W	0	0	0.0681114551083591
YJL055W	0	1	0.0681114551083591
YLR080W	0	0	0.0680061823802164
YIL018W	0	0	0.0679012345679012
YDR423C	0	0	0.0677966101694915
YMR156C	0	0	0.0676923076923077
YJL056C	0	0	0.0675883256528418
YHR026W	0	0	0.0674846625766871
YKR049C	0	1	0.0674846625766871
YER083C	0	0	0.0673813169984686
YMR009W	0	0	0.0672782874617737
YCL042W	0	1	0.0672782874617737
YMR152W	0	0	0.067175572519084
YBR287W	0	1	0.067175572519084
YBR199W	0	0	0.0670731707317073
YJL166W	0	0	0.0669710806697108
YIL034C	0	0	0.0668693009118541
YOR003W	0	0	0.0667678300455235
YDR531W	0	0	0.0666666666666667
YJL071W	0	0	0.0665658093797277
YEL066W	0	0	0.0664697193500739
YGR070W	0	0	0.0664697193500739
YOR382W	0	0	0.0664697193500739
YLL026W	0	0	0.0664697193500739
YLR241W	0	1	0.0664697193500739
YDR536W	0	0	0.0664697193500739
YKR067W	0	0	0.0664697193500739
YER125W	0	0	0.0664697193500739
YBR036C	0	0	0.0664697193500739
YHR160C	0	0	0.0664697193500739
YDR164C	0	0	0.0664697193500739
YPR026W	0	0	0.0664697193500739
YDL027C	0	1	0.0664697193500739
YER088C	0	0	0.0664697193500739
YPL258C	0	0	0.0664697193500739
YLR299W	0	0	0.0664697193500739
YKL146W	0	0	0.0664697193500739
YGL119W	1	0	0.0664697193500739
YLR192C	0	0	0.0663716814159292
YHR025W	0	0	0.0662739322533137
YOR261C	0	0	0.0661764705882353
YMR278W	0	1	0.0661764705882353
YER061C	0	0	0.066079295154185
YLR284C	0	0	0.0659824046920821
YER090W	0	0	0.0658857979502196
YER119C	0	0	0.0657894736842105
YCR021C	0	0	0.0656934306569343
YKL207W	0	1	0.0656934306569343
YER045C	0	0	0.065597667638484
YLR301W	0	0	0.0655021834061135
YPR194C	0	0	0.0654069767441861
YJR080C	0	1	0.0654069767441861
YOR202W	0	0	0.0653120464441219
YLR246W	0	0	0.0652173913043478
YPR093C	0	0	0.065123010130246
YJL155C	0	0	0.065028901734104
YNR030W	0	0	0.0649350649350649
YAL028W	0	0	0.0648414985590778
YDR497C	0	0	0.0647482014388489
YJR130C	0	0	0.0646551724137931
YDL053C	0	1	0.0646551724137931
YNL277W	0	0	0.0645624103299857
YGL257C	0	0	0.0644699140401146
YJL171C	0	1	0.0644699140401146
YML057W	0	0	0.0643776824034335
YKR014C	0	0	0.0642857142857143
YGR003W	0	0	0.0641940085592011
YLL043W	0	0	0.0641025641025641
YEL050C	0	0	0.0640113798008535
YNL305C	0	1	0.0640113798008535
YGR124W	0	0	0.0639204545454545
YPR067W	0	0	0.0638297872340425
YPL166W	0	0	0.0637393767705382
YKL100C	0	1	0.0637393767705382
YHR179W	0	1	0.0637393767705382
YLR312C	0	1	0.0637393767705382
YKL174C	0	0	0.0636492220650637
YPL224C	0	0	0.0635593220338983
YDL238C	0	0	0.0635359116022099
YFL062W	0	1	0.0635359116022099
YML079W	0	1	0.0635359116022099
YGL009C	0	0	0.0635359116022099
YHL024W	0	0	0.0635359116022099
YLL039C	0	0	0.0635359116022099
YBR127C	0	0	0.0635359116022099
YPR167C	0	0	0.0635359116022099
YEL017C-A	0	0	0.0635359116022099
YLR370C	0	0	0.0635359116022099
YER144C	0	0	0.0635359116022099
YDR058C	0	0	0.0635359116022099
YGL053W	0	0	0.0635359116022099
YLL019C	0	0	0.0635359116022099
YML029W	0	0	0.0635359116022099
YNL320W	0	1	0.0635359116022099
YML022W	0	0	0.0635359116022099
YOR197W	0	0	0.0635359116022099
YHR198C	0	1	0.0635359116022099
YJL079C	0	1	0.0635359116022099
YOR388C	1	0	0.0635359116022099
YLR216C	0	0	0.063448275862069
YBR006W	0	0	0.0633608815426997
YBL050W	0	0	0.063273727647868
YOL136C	0	0	0.0631868131868132
YIL107C	0	0	0.0631001371742112
YOL065C	0	0	0.063013698630137
YOL039W	0	0	0.0629274965800274
YHL036W	0	0	0.0628415300546448
YCL028W	0	1	0.0628415300546448
YNL159C	0	0	0.0627557980900409
YDL188C	0	0	0.0626702997275204
YLL023C	0	1	0.0626702997275204
YAL016W	0	0	0.0625850340136054
YIL146C	0	0	0.0625
YBR223C	0	0	0.062415196743555
YMR114C	0	1	0.062415196743555
YJL100W	0	0	0.0623306233062331
YLR152C	0	1	0.0623306233062331
YHR024C	0	0	0.0622462787550744
YMR002W	0	1	0.0622462787550744
YIR018W	0	0	0.0621621621621622
YHR175W	0	0	0.0620782726045884
YCL049C	0	1	0.0620782726045884
YMR226C	0	0	0.0619946091644205
YLR290C	0	1	0.0619946091644205
YJR109C	0	0	0.0619111709286676
YHR138C	0	0	0.0618279569892473
YGR178C	0	0	0.061744966442953
YDR354W	0	0	0.0616621983914209
YJL131C	0	1	0.0616621983914209
YGL198W	0	0	0.0615796519410977
YER052C	0	0	0.0614973262032086
YBL078C	0	0	0.061415220293725
YKL124W	0	0	0.0613333333333333
YNL173C	0	0	0.0612516644474035
YPR075C	0	0	0.0611702127659574
YDR011W	0	0	0.0610889774236388
YGR146C	0	1	0.0610889774236388
YPL214C	0	0	0.0610079575596817
YDR284C	0	0	0.0609271523178808
YHR075C	0	0	0.0608465608465608
YML126C	0	0	0.0607661822985469
YBR302C	0	1	0.0607661822985469
YMR220W	0	0	0.0606860158311346
YPL015C	0	0	0.0606060606060606
YGR267C	0	0	0.0605263157894737
YDR129C	0	0	0.0604467805519054
YIR016W	0	1	0.0604467805519054
YML058W	0	0	0.0603674540682415
YER163C	0	1	0.0603674540682415
YGL096W	0	0	0.0602883355176933
YGL011C	0	0	0.0602094240837696
YBR058C	0	0	0.0601307189542484
YGR055W	0	0	0.0600522193211488
YDL048C	0	1	0.0600522193211488
YJL165C	0	0	0.059973924380704
YNL115C	0	1	0.059973924380704
YPL022W	0	0	0.0598958333333333
YOL125W	0	0	0.0598179453836151
YOR358W	0	0	0.0597402597402597
YDR100W	0	0	0.059662775616083
YOL159C	0	1	0.059662775616083
YPR155C	0	0	0.0595854922279793
YNR039C	0	0	0.0595084087968952
YMR056C	0	0	0.0594315245478036
YOL020W	0	0	0.0593548387096774
YGL019W	0	0	0.0592783505154639
YJL212C	0	0	0.0592020592020592
YOR107W	0	0	0.0591259640102828
YGR295C	0	1	0.0591259640102828
YKL195W	0	0	0.0590500641848524
YPR149W	0	0	0.058974358974359
YLL050C	0	0	0.058898847631242
YIL074C	0	0	0.0588235294117647
YIL051C	0	0	0.0587484035759898
YIL109C	0	0	0.0586734693877551
YGL161C	0	0	0.0585987261146497
YOR138C	0	0	0.0585241730279898
YGL084C	0	0	0.0584498094027954
YHR046C	0	0	0.0583756345177665
YMR053C	0	0	0.0583016476552598
YER175C	0	1	0.0583016476552598
YIR044C	0	1	0.0583016476552598
YJR125C	0	0	0.0582278481012658
YOR302W	0	0	0.0581542351453856
YAL022C	0	0	0.0580808080808081
YPL123C	0	0	0.0580075662042875
YDL248W	0	1	0.0580075662042875
YDR122W	0	0	0.0579345088161209
YJL083W	0	0	0.0578616352201258
YJL213W	0	1	0.0578616352201258
YGL134W	0	0	0.0577889447236181
YKL194C	0	0	0.0577164366373902
YER073W	0	0	0.0576441102756892
YMR291W	0	1	0.0576441102756892
YML129C	0	0	0.0575719649561952
YDR127W	0	0	0.0575
YGL047W	0	0	0.0574282147315855
YKL087C	0	0	0.057356608478803
YLR121C	0	0	0.0572851805728518
YGR007W	0	0	0.0572139303482587
YKL038W	0	0	0.0571428571428571
YNL237W	0	1	0.0571428571428571
YHR188C	0	0	0.0570719602977667
YNL169C	0	0	0.057001239157373
YLR297W	0	1	0.057001239157373
YGR230W	0	0	0.0569306930693069
YMR119W	0	0	0.0568603213844252
YJR156C	0	0	0.0567901234567901
YOR292C	0	1	0.0567901234567901
YPR021C	0	0	0.0567200986436498
YPR065W	0	0	0.0566502463054187
YDL072C	0	1	0.0566502463054187
YGR038W	0	0	0.0565805658056581
YDL142C	0	0	0.0565110565110565
YCR073W-A	0	0	0.056441717791411
YLR350W	0	0	0.0563725490196078
YJR034W	0	0	0.0563035495716034
YAL014C	0	0	0.0562347188264059
YIR043C	0	1	0.0562347188264059
YNL176C	0	1	0.0562347188264059
YDR376W	0	0	0.0561660561660562
YJL089W	0	0	0.0560975609756098
YFL017C	0	0	0.0560292326431181
YPL230W	0	1	0.0560292326431181
YPL172C	0	0	0.0559610705596107
YDR511W	0	0	0.0558930741190765
YKL117W	0	0	0.0558252427184466
YCR091W	0	0	0.0557575757575758
YJR008W	0	1	0.0557575757575758
YNR059W	0	0	0.0556900726392252
YER098W	0	0	0.0556227327690447
YKR089C	0	0	0.0555555555555556
YOR220W	0	1	0.0555555555555556
YLR375W	0	1	0.0555555555555556
YGL162W	0	0	0.0554885404101327
YMR206W	0	1	0.0554885404101327
YLR144C	0	0	0.0554216867469879
YJR016C	0	0	0.0553549939831528
YBL019W	0	0	0.0552884615384615
YEL058W	0	0	0.0552220888355342
YGR138C	0	0	0.0551558752997602
YLR314C	0	0	0.0550898203592814
YFL042C	0	1	0.0550898203592814
YNL003C	0	0	0.0550239234449761
YOL057W	0	1	0.0550239234449761
YCR088W	0	0	0.0549581839904421
YPR156C	0	0	0.0548926014319809
YPL003W	0	0	0.0548271752085816
YDR504C	0	1	0.0548271752085816
YNR032W	0	0	0.0547619047619048
YKL162C	0	1	0.0547619047619048
YLR090W	0	0	0.0546967895362663
YKL161C	0	1	0.0546967895362663
YJL161W	0	1	0.0546967895362663
YOL073C	0	1	0.0546967895362663
YDR034C	0	0	0.0546318289786223
YKL163W	0	0	0.0545670225385528
YKL187C	0	1	0.0545670225385528
YGL012W	0	0	0.0545023696682464
YDR214W	0	0	0.0544378698224852
YMR237W	0	0	0.0543735224586288
YLR043C	0	0	0.0543093270365998
YOL140W	0	0	0.0542452830188679
YDR427W	0	0	0.0541813898704358
YKL189W	0	0	0.0541176470588235
YPL109C	0	1	0.0541176470588235
YHR019C	0	0	0.0540540540540541
YDR380W	0	0	0.0539906103286385
YOR008C	0	0	0.0539273153575615
YHR030C	0	0	0.053864168618267
YOR215C	0	1	0.053864168618267
YDL103C	0	0	0.0538011695906433
YBR285W	0	1	0.0538011695906433
YFR030W	0	0	0.0537383177570093
YNL042W	0	0	0.0536756126021004
YER103W	0	0	0.0536130536130536
YGR189C	0	0	0.0535506402793946
YOL154W	0	1	0.0535506402793946
YGR257C	0	0	0.0534883720930233
YGR154C	0	0	0.0534262485481998
YDL227C	0	0	0.0533642691415313
YPR004C	0	1	0.0533642691415313
YHR202W	0	1	0.0533642691415313
YMR258C	0	1	0.0533642691415313
YBR147W	0	1	0.0533642691415313
YJR137C	0	0	0.0533024333719583
YGR042W	0	0	0.0532407407407407
YMR067C	0	0	0.0531791907514451
YNL322C	0	0	0.0531177829099307
YNL242W	0	0	0.0530565167243368
YJL185C	0	1	0.0530565167243368
YER004W	0	1	0.0530565167243368
YDR502C	0	0	0.0529953917050691
YDR033W	0	1	0.0529953917050691
YDL182W	0	0	0.0529344073647871
YER093C-A	0	1	0.0529344073647871
YOR389W	0	1	0.0529344073647871
YNL315C	0	0	0.0528735632183908
YMR139W	0	0	0.052812858783008
YLR034C	0	0	0.0527522935779817
YDR232W	0	0	0.0526918671248568
YIR042C	0	1	0.0526918671248568
YDR262W	0	1	0.0526918671248568
YMR087W	0	0	0.0526315789473684
YPL270W	0	0	0.0525714285714286
YER120W	0	0	0.0525114155251142
YDL149W	0	0	0.0524515393386545
YHR135C	0	0	0.0523917995444191
YER165W	0	0	0.0523321956769056
YBR249C	0	0	0.0522727272727273
YNL281W	0	0	0.0522133938706016
YPR145W	0	0	0.0521541950113379
YLR326W	0	1	0.0521541950113379
YBR208C	0	0	0.0520951302378256
YGL121C	0	0	0.0520361990950226
YKL210W	0	0	0.0519774011299435
YJR051W	0	0	0.0519187358916479
YOR128C	0	0	0.0518602029312289
YOR178C	0	0	0.0518018018018018
YJL132W	0	1	0.0518018018018018
YAR023C	0	1	0.0518018018018018
YGR277C	0	0	0.0517435320584927
YOR221C	0	0	0.051685393258427
YMR321C	0	1	0.051685393258427
YML086C	0	0	0.0516273849607183
YMR096W	0	0	0.0515695067264574
YJR062C	0	0	0.051511758118701
YPR024W	0	0	0.0514541387024608
YCR046C	0	0	0.0513966480446927
YHR092C	0	0	0.0513392857142857
YFR008W	0	0	0.0512820512820513
YFL020C	0	1	0.0512820512820513
YNL246W	0	0	0.0512249443207127
YDL052C	0	0	0.0511679644048943
YEL038W	0	1	0.0511679644048943
YMR181C	0	1	0.0511679644048943
YFR007W	0	1	0.0511679644048943
YNL254C	0	1	0.0511679644048943
YFR015C	0	0	0.0511111111111111
YJR095W	0	0	0.051054384017758
YPL273W	0	0	0.0509977827050998
YOR250C	0	0	0.0509413067552602
YER003C	0	0	0.0508849557522124
YJL146W	0	0	0.050828729281768
YGR110W	0	1	0.050828729281768
YGR220C	0	0	0.0507726269315673
YLR053C	0	1	0.0507726269315673
YHL042W	0	1	0.0507726269315673
YML085C	0	0	0.0507166482910695
YMR120C	0	0	0.0506607929515418
YPR023C	0	0	0.0506050605060506
YLL025W	0	1	0.0506050605060506
YKL133C	0	1	0.0506050605060506
YNL156C	0	0	0.0505494505494506
YKR018C	0	1	0.0505494505494506
YDL178W	0	0	0.0504939626783754
YGL082W	0	1	0.0504939626783754
YOR390W	0	1	0.0504939626783754
YGR066C	0	1	0.0504939626783754
YGR127W	0	1	0.0504939626783754
YOR054C	0	0	0.0504385964912281
YIR007W	0	1	0.0504385964912281
YMR072W	0	0	0.0503833515881709
YMR018W	0	1	0.0503833515881709
YBL005W	0	0	0.050328227571116
YMR207C	0	0	0.0502732240437158
YDR400W	0	0	0.0502183406113537
YNL011C	0	1	0.0502183406113537
YPL031C	0	0	0.0501635768811341
YGR067C	0	1	0.0501635768811341
YAL053W	0	0	0.0501089324618736
YLR128W	0	0	0.0500544069640914
YBR241C	0	1	0.0500544069640914
YPL171C	0	0	0.05
YJL167W	0	0	0.0499457111834962
YKR069W	0	0	0.0498915401301518
YPR124W	0	0	0.0498374864572048
YFR014C	0	0	0.0497835497835498
YAL015C	0	0	0.0497297297297297
YJR126C	0	0	0.0496760259179266
YFR003C	0	0	0.0496224379719525
YMR252C	0	1	0.0496224379719525
YFL045C	0	0	0.0495689655172414
YDL169C	0	1	0.0495689655172414
YJL063C	0	0	0.0495156081808396
YDR294C	0	0	0.0494623655913978
YGL126W	0	0	0.0494092373791622
YDR452W	0	0	0.0493562231759657
YOR162C	0	0	0.0493033226152197
YJL198W	0	0	0.0492505353319058
YHR034C	0	0	0.0491978609625668
YHR006W	0	0	0.049163179916318
YBR248C	0	0	0.049163179916318
YPL278C	0	1	0.049163179916318
YJL151C	0	1	0.049163179916318
YLR149C	0	1	0.049163179916318
YDR039C	0	0	0.049163179916318
YKL107W	0	1	0.049163179916318
YLL062C	0	0	0.049163179916318
YGL001C	0	0	0.049163179916318
YBR183W	0	0	0.049163179916318
YGR053C	0	1	0.049163179916318
YPR128C	0	0	0.049163179916318
YBR151W	0	1	0.049163179916318
YNL180C	0	0	0.049163179916318
YJL093C	0	0	0.049163179916318
YER059W	0	0	0.049163179916318
YDR005C	0	0	0.049163179916318
YLR164W	0	1	0.049163179916318
YFR004W	0	0	0.049163179916318
YPL279C	0	1	0.049163179916318
YCL039W	0	0	0.049163179916318
YBR128C	0	0	0.049163179916318
YDR043C	0	0	0.049163179916318
YGL224C	0	0	0.049163179916318
YDR539W	0	1	0.049163179916318
YGL146C	0	1	0.049163179916318
YOR391C	0	1	0.049163179916318
YOR186W	0	1	0.049163179916318
YHR017W	0	1	0.049163179916318
YDL233W	0	1	0.049163179916318
YFL028C	0	0	0.049163179916318
YDR293C	0	0	0.049163179916318
YPR073C	0	0	0.049163179916318
YPR006C	0	0	0.049163179916318
YOR356W	1	0	0.049163179916318
YNL192W	0	0	0.0491118077324974
YKL127W	0	0	0.0490605427974948
YDR411C	0	0	0.0490093847758081
YDR019C	0	0	0.0489583333333333
YMR108W	0	0	0.0489073881373569
YFR049W	0	0	0.0488565488565489
YFL041W	0	0	0.0488058151609553
YDR255C	0	0	0.0487551867219917
YHR178W	0	0	0.0487046632124352
YBR229C	0	0	0.0486542443064182
YER134C	0	1	0.0486542443064182
YNL100W	0	1	0.0486542443064182
YKL170W	0	0	0.0486039296794209
YHR208W	0	0	0.0485537190082645
YOL049W	0	0	0.0485036119711042
YOR362C	0	0	0.0484536082474227
YER055C	0	0	0.0484037075180227
YML087C	0	1	0.0484037075180227
YML127W	0	0	0.0483539094650206
YDL205C	0	0	0.0483042137718397
YMR136W	0	0	0.0482546201232033
YGR282C	0	0	0.0482051282051282
YLR316C	0	0	0.048155737704918
YGR193C	0	0	0.0481064483111566
YDR481C	0	0	0.0480572597137014
YER142C	0	0	0.0480081716036772
YOL061W	0	0	0.0479591836734694
YDL097C	0	0	0.0479102956167176
YMR085W	0	1	0.0479102956167176
YDL131W	0	0	0.0478615071283096
YLR382C	0	0	0.0478128179043744
YOR245C	0	0	0.0477642276422764
YBR114W	0	0	0.0477157360406091
YLR130C	0	0	0.0476673427991886
YPR058W	0	0	0.0476190476190476
YMR262W	0	1	0.0476190476190476
YPL132W	0	0	0.0475708502024291
YIL152W	0	1	0.0475708502024291
YOR108W	0	0	0.0475227502527806
YER086W	0	0	0.0474747474747475
YNL245C	0	0	0.0474268415741675
YKL013C	0	0	0.0473790322580645
YJL103C	0	0	0.0473313192346425
YKL053C-A	0	0	0.0472837022132797
YOL083W	0	1	0.0472837022132797
YNL074C	0	0	0.0472361809045226
YGR165W	0	0	0.0471887550200803
YDR038C	0	0	0.0471414242728185
YLR209C	0	0	0.0470941883767535
YBR159W	0	0	0.047047047047047
YAL008W	0	1	0.047047047047047
YKL069W	0	1	0.047047047047047
YDR358W	0	0	0.047
YNL026W	0	0	0.046953046953047
YKL185W	0	0	0.0469061876247505
YLR265C	0	0	0.0468594217347956
YJL153C	0	0	0.0468127490039841
YOL163W	0	0	0.0467661691542289
YDR022C	0	0	0.0467196819085487
YDL185W	0	0	0.0466732869910626
YER158C	0	1	0.0466732869910626
YDR116C	0	0	0.0466269841269841
YJL042W	0	0	0.0465807730426165
YHR162W	0	1	0.0465807730426165
YMR104C	0	0	0.0465346534653465
YMR095C	0	0	0.04648862512364
YER130C	0	1	0.04648862512364
YHR029C	0	1	0.04648862512364
YBR024W	0	0	0.0464426877470356
YPL173W	0	0	0.0463968410661402
YGR236C	0	1	0.0463968410661402
YKL024C	0	0	0.0463510848126233
YCL050C	0	0	0.0463054187192118
YMR025W	0	0	0.046259842519685
YML118W	0	1	0.046259842519685
YDL183C	0	1	0.046259842519685
YDR063W	0	1	0.046259842519685
YLR097C	0	0	0.0462143559488692
YER058W	0	0	0.0461689587426326
YDR037W	0	0	0.0461236506378803
YNR057C	0	0	0.0460959548447789
YJR100C	0	1	0.0460959548447789
YMR191W	0	1	0.0460959548447789
YPR138C	0	0	0.0460959548447789
YGR167W	0	0	0.0460959548447789
YBL049W	0	1	0.0460959548447789
YKL159C	0	0	0.0460959548447789
YNL125C	0	0	0.0460959548447789
YML121W	0	0	0.0460959548447789
YBL041W	0	0	0.0460959548447789
YNR033W	0	0	0.0460959548447789
YGL148W	0	0	0.0460959548447789
YMR182C	0	0	0.0460959548447789
YKL140W	0	0	0.0460959548447789
YPL186C	0	1	0.0460959548447789
YHR086W	0	0	0.0460959548447789
YDR036C	0	0	0.0460959548447789
YJL116C	0	0	0.0460959548447789
YOR227W	0	1	0.0460959548447789
YKL120W	0	0	0.0460959548447789
YGL143C	0	0	0.0460959548447789
YHR140W	0	1	0.0460959548447789
YDR434W	0	0	0.0460959548447789
YDR476C	0	1	0.0460959548447789
YEL017W	0	0	0.0460959548447789
YKL224C	0	1	0.0460959548447789
YKL001C	0	0	0.0460959548447789
YPR081C	0	0	0.0460959548447789
YPR037C	0	0	0.0460959548447789
YPL196W	0	0	0.0460959548447789
YJL097W	0	0	0.0460959548447789
YLR113W	0	0	0.0460959548447789
YBR105C	0	0	0.0460959548447789
YCR010C	0	0	0.0460959548447789
YIL097W	0	0	0.0460959548447789
YGR080W	0	0	0.0460959548447789
YDL038C	0	0	0.0460959548447789
YPR180W	0	0	0.0460959548447789
YER064C	0	0	0.0460959548447789
YJL174W	0	0	0.0460959548447789
YDR236C	1	0	0.0460959548447789
YMR071C	0	0	0.0460959548447789
YKL065C	0	1	0.0460959548447789
YDR306C	0	0	0.0460959548447789
YDR222W	0	1	0.0460959548447789
YDL039C	0	0	0.0460959548447789
YML131W	0	0	0.0460959548447789
YLR300W	0	0	0.0460959548447789
YER038C	0	0	0.0460959548447789
YCR018C	0	0	0.0460959548447789
YGR181W	0	0	0.0460959548447789
YJL048C	0	0	0.0460959548447789
YGR155W	0	0	0.0460959548447789
YNL009W	1	0	0.0460959548447789
YCL052C	0	0	0.0460526315789474
YOR285W	0	1	0.0460526315789474
YJR107W	0	1	0.0460526315789474
YOR323C	0	0	0.0460093896713615
YBR090C	0	1	0.0460093896713615
YMR040W	0	1	0.0460093896713615
YMR054W	0	0	0.0459662288930582
YGL091C	0	0	0.0459231490159325
YLR244C	0	0	0.0458801498127341
YDR305C	0	0	0.0458372310570627
YKL208W	0	0	0.0457943925233645
YER024W	0	0	0.0457516339869281
YPL097W	0	0	0.0457089552238806
YBL022C	0	0	0.0456663560111836
YOR385W	0	1	0.0456663560111836
YJR059W	0	0	0.0456238361266294
YLR011W	0	0	0.0455813953488372
YER020W	0	0	0.0455390334572491
YBL058W	0	0	0.0454967502321263
YPR157W	0	1	0.0454967502321263
YPL264C	0	1	0.0454967502321263
YKL114C	0	0	0.0454545454545455
YKL206C	0	0	0.0454124189063948
YKR038C	0	0	0.0453703703703704
YMR196W	0	1	0.0453703703703704
YIL062C	0	0	0.0453283996299722
YML048W	0	0	0.0452865064695009
YML092C	0	0	0.0452446906740536
YLR250W	0	0	0.0452029520295203
YDR073W	0	0	0.0451612903225806
YDR140W	0	0	0.0451197053406998
YOR110W	0	0	0.0450781968721251
YIR022W	0	0	0.0450367647058824
YIL046W	0	0	0.0449954086317723
YEL007W	0	1	0.0449954086317723
YDL054C	0	0	0.044954128440367
YGR048W	0	0	0.0449129239230064
YGR199W	0	0	0.0448717948717949
YOR172W	0	0	0.0448307410795974
YLR005W	0	0	0.0447897623400366
YCR076C	0	1	0.0447897623400366
YIL122W	0	0	0.0447488584474886
YGL255W	0	0	0.0447080291970803
YIL165C	0	1	0.0447080291970803
YAL049C	0	1	0.0447080291970803
YNL108C	0	0	0.0446672743846855
YPL147W	0	0	0.0446265938069217
YBR110W	0	0	0.0445859872611465
YKL142W	0	0	0.0445454545454545
YEL046C	0	0	0.0445049954586739
YCR027C	0	0	0.044464609800363
YFR051C	0	0	0.0444242973708069
YJL047C	0	0	0.0443840579710145
YOL110W	0	0	0.0443438914027149
YLR363C	0	0	0.0443037974683544
YML050W	0	1	0.0443037974683544
YJR001W	0	0	0.044263775971093
YBR050C	0	0	0.0442238267148014
YLR239C	0	0	0.0441839495040577
YOR363C	0	0	0.0441441441441441
YKL121W	0	1	0.0441441441441441
YPL118W	0	0	0.0441044104410441
YJL053W	0	0	0.0440647482014388
YPL057C	0	0	0.0440251572327044
YNR017W	0	0	0.0439856373429084
YPR185W	0	0	0.0439461883408072
YMR068W	0	0	0.0439068100358423
YNL264C	0	0	0.0438675022381379
YHR122W	0	0	0.0438282647584973
YDR436W	0	0	0.0437890974084004
YDL190C	0	0	0.04375
YGL129C	0	0	0.0437109723461195
YBR077C	0	0	0.0436720142602496
YER182W	0	1	0.0436720142602496
YMR022W	0	0	0.043633125556545
YMR314W	0	0	0.0435943060498221
YKR046C	0	0	0.0435555555555556
YDL042C	0	0	0.0435168738898757
YJR111C	0	1	0.0435168738898757
YJL217W	0	1	0.0435168738898757
YNR050C	0	0	0.0434782608695652
YPL133C	0	0	0.0434397163120567
YBL082C	0	0	0.0434012400354296
YGL141W	0	0	0.0433628318584071
YGR281W	0	0	0.0433244916003537
YGR082W	0	0	0.0432862190812721
YAL009W	0	0	0.0432480141218005
YOR117W	0	0	0.0432098765432099
YIL098C	0	0	0.0431718061674009
YGL221C	0	1	0.0431718061674009
YJR036C	0	0	0.0431338028169014
YNL092W	0	1	0.0431338028169014
YJL101C	0	0	0.0430958663148637
YML116W	0	0	0.0430579964850615
YIL157C	0	1	0.0430579964850615
YLR059C	0	0	0.0430201931518876
YBL007C	0	0	0.0429824561403509
YKL086W	0	0	0.0429447852760736
YGR171C	0	0	0.042907180385289
YNL331C	0	0	0.0428696412948381
YDR170C	0	0	0.0428321678321678
YPR103W	0	0	0.0427947598253275
YOL052C-A	0	0	0.0427574171029668
YKL149C	0	0	0.042720139494333
YDR040C	0	0	0.0426829268292683
YDL135C	0	0	0.0426457789382071
YIL145C	0	0	0.0426086956521739
YLR163C	0	0	0.0425716768027802
YFL016C	0	0	0.0425347222222222
YNL049C	0	0	0.0424978317432784
YML011C	0	0	0.0424610051993068
YLL006W	0	0	0.0424242424242424
YGL039W	0	0	0.0423875432525952
YIL164C	0	1	0.0423875432525952
YHR055C	0	0	0.0423509075194468
YJL045W	0	0	0.0423143350604491
YNL130C	0	0	0.0422778257118205
YBR212W	0	0	0.0422413793103448
YEL029C	0	0	0.0422049956933678
YDR253C	0	0	0.0421686746987952
YLR254C	0	0	0.0421324161650903
YOR354C	0	0	0.0420962199312715
YHR199C	0	1	0.0420962199312715
YBR299W	0	0	0.0420600858369099
YKR070W	0	1	0.0420600858369099
YNL307C	0	0	0.0420240137221269
YLR151C	0	1	0.0420240137221269
YJL057C	0	1	0.0420240137221269
YOR062C	0	1	0.0420240137221269
YBL075C	0	0	0.0419880034275921
YOL013C	0	0	0.0419520547945205
YMR140W	0	0	0.0419161676646707
YJL137C	0	0	0.0418803418803419
YLR142W	0	0	0.0418445772843723
YPL215W	0	0	0.0418088737201365
YER095W	0	0	0.0417732310315431
YHR132C	0	0	0.0417376490630324
YOL053W	0	1	0.0417376490630324
YBR222C	0	1	0.0417376490630324
YER017C	0	0	0.0417021276595745
YBR096W	0	1	0.0417021276595745
YOL068C	0	0	0.0416666666666667
YDL115C	0	0	0.0416312659303314
YDR276C	0	0	0.0415959252971137
YER040W	0	0	0.0415606446140797
YAL029C	0	0	0.0415254237288136
YGR288W	0	0	0.0414902624894158
YBL091C	0	0	0.0414551607445008
YMR244C-A	0	1	0.0414551607445008
YGR258C	0	0	0.0414201183431953
YLR429W	0	0	0.0413851351351351
YLR135W	0	0	0.0413502109704641
YDR125C	0	0	0.0413153456998314
YHR110W	0	0	0.0412805391743892
YJL030W	0	0	0.0412457912457912
YBR059C	0	0	0.0412111017661901
YNR014W	0	1	0.0412111017661901
YOR018W	0	0	0.0411764705882353
YJL037W	0	1	0.0411764705882353
YGL038C	0	0	0.0411418975650714
YCR048W	0	0	0.0411073825503356
YHR002W	0	0	0.0410729253981559
YOR113W	0	0	0.0410385259631491
YNR007C	0	0	0.0410041841004184
YMR021C	0	0	0.0409698996655518
YIL055C	0	1	0.0409698996655518
YGL254W	0	0	0.0409356725146199
YAL017W	0	0	0.0409015025041736
YFL059W	0	0	0.0408673894912427
YOL119C	0	0	0.0408333333333333
YOR177C	0	0	0.0407993338884263
YPR007C	0	0	0.040765391014975
YKR058W	0	0	0.0407315045719036
YPL099C	0	1	0.0407315045719036
YDR523C	0	0	0.0406976744186047
YBL056W	0	0	0.0406639004149378
YDL037C	0	1	0.0406639004149378
YGL196W	0	1	0.0406639004149378
YHR121W	0	0	0.0406301824212272
YLR420W	0	0	0.0405965202982601
YPL096W	0	0	0.0405629139072848
YGL250W	0	1	0.0405629139072848
YDR408C	0	0	0.0405293631100083
YLR351C	0	1	0.0405293631100083
YGR122W	0	0	0.040495867768595
YPR100W	0	0	0.0404624277456647
YPR147C	0	1	0.0404624277456647
YNL220W	0	0	0.0404290429042904
YER021W	0	0	0.0403957131079967
YGR026W	0	1	0.0403957131079967
YPL139C	0	0	0.0403624382207578
YIL120W	0	0	0.0403292181069959
YFL054C	0	0	0.0402960526315789
YOR304W	0	0	0.0402629416598192
YEL006W	0	0	0.0402298850574713
YBR041W	0	0	0.0401968826907301
YOR027W	0	0	0.0401639344262295
YNL284C	0	0	0.0401310401310401
YGL087C	0	0	0.0400981996726678
YML058W-A	0	0	0.0400654129190515
YIL036W	0	0	0.0400326797385621
YOR002W	0	0	0.04
YDL081C	0	0	0.0399673735725938
YLR194C	0	0	0.0399348003259984
YDL057W	0	1	0.0399348003259984
YLL058W	0	0	0.0399022801302932
YBR109C	0	0	0.0398698128559805
YKL145W	0	0	0.0398373983739837
YPR013C	0	1	0.0398373983739837
YGL252C	0	0	0.0398050365556458
YNL022C	0	0	0.0397727272727273
YJR061W	0	1	0.0397727272727273
YMR267W	0	0	0.0397404703974047
YJR085C	0	1	0.0397404703974047
YNL230C	0	0	0.039708265802269
YKR087C	0	0	0.0396761133603239
YER174C	0	0	0.0396440129449838
YKL096W-A	0	0	0.0396119644300728
YER042W	0	0	0.0395799676898223
YOR131C	0	1	0.0395799676898223
YJR119C	0	0	0.0395480225988701
YBR016W	0	0	0.0395161290322581
YMR089C	0	0	0.0394842868654311
YKR098C	0	1	0.0394842868654311
YDL139C	0	1	0.0394842868654311
YHL027W	0	0	0.0394524959742351
YHR154W	0	0	0.0394207562349155
YGL237C	0	0	0.0393890675241158
YLR155C	0	0	0.0393574297188755
YER143W	0	0	0.0393258426966292
YOR352W	0	1	0.0393258426966292
YOR329C	0	0	0.0392943063352045
YIL006W	0	0	0.0392628205128205
YOL135C	0	0	0.0392313851080865
YMR298W	0	0	0.0392
YCR075C	0	0	0.0391686650679456
YJL001W	0	0	0.0391373801916933
YOL052C	0	0	0.0391061452513966
YFR017C	0	1	0.0391061452513966
YLR414C	0	1	0.0391061452513966
YMR189W	0	0	0.0390749601275917
YOR267C	0	0	0.0390438247011952
YIL065C	0	0	0.0390127388535032
YNL040W	0	1	0.0390127388535032
YOR193W	0	0	0.0389817024661893
YNR043W	0	0	0.0389507154213037
YMR276W	0	0	0.0389197776012708
YMR149W	0	0	0.0388888888888889
YOL033W	0	0	0.0388580491673275
YHL004W	0	0	0.0388272583201268
YNR016C	0	0	0.0387965162311956
YOR099W	0	0	0.0387658227848101
YLR207W	0	0	0.0387351778656126
YFR052W	0	0	0.0387045813586098
YDR296W	0	0	0.0386740331491713
YHR053C	0	0	0.0386435331230284
YOR014W	0	0	0.0386130811662727
YOR298C-A	0	0	0.0385826771653543
YDL197C	0	0	0.038552321007081
YDR479C	0	0	0.0385220125786164
YHR101C	0	0	0.0384917517674784
YML091C	0	0	0.0384615384615385
YAL044C	0	0	0.0384313725490196
YGL227W	0	0	0.0384012539184953
YJR105W	0	0	0.038371182458888
YOR265W	0	0	0.0383411580594679
YKR055W	0	0	0.0383111806098514
YML095C	0	0	0.03828125
YMR293C	0	0	0.0382513661202186
YLR035C	0	0	0.0382215288611544
YGL117W	0	1	0.0382215288611544
YFL007W	0	0	0.0381917381137958
YLR126C	0	0	0.0381619937694704
YGR017W	0	1	0.0381619937694704
YBR294W	0	0	0.0381322957198444
YLR102C	0	0	0.0381026438569207
YHR067W	0	0	0.0380730380730381
YIL061C	0	0	0.0380434782608696
YAL031C	0	0	0.0380139643134213
YDR079C-A	0	0	0.037984496124031
YGL166W	0	0	0.0379550735863672
YGR032W	0	0	0.0379256965944272
YDR350C	0	0	0.0378963650425367
YMR204C	0	0	0.0378670788253478
YGR286C	0	0	0.0378378378378378
YER034W	0	1	0.0378378378378378
YLR098C	0	0	0.0378086419753086
YBL047C	0	0	0.0377794911333847
YPR009W	0	0	0.0377503852080123
YPL049C	0	0	0.037721324095458
YBR150C	0	1	0.037721324095458
YGL186C	0	0	0.0376923076923077
YER039C	0	1	0.0376923076923077
YBR015C	0	0	0.037663335895465
YIL001W	0	1	0.037663335895465
YLR271W	0	1	0.037663335895465
YOR201C	0	0	0.0376344086021505
YCR011C	0	0	0.0376055257099002
YDL199C	0	1	0.0376055257099002
YAR031W	0	0	0.0375766871165644
YBR236C	0	0	0.0375478927203065
YPR110C	0	0	0.0375191424196018
YIL045W	0	0	0.0374904361132364
YMR023C	0	0	0.0374617737003058
YOR346W	0	0	0.0374331550802139
YOL011W	0	0	0.0374045801526718
YLL013C	0	0	0.0373760488176964
YOR275C	0	0	0.0373475609756098
YIR011C	0	0	0.0373191165270373
YOR180C	0	0	0.0372907153729072
YEL013W	0	0	0.0372623574144487
YHR044C	0	0	0.0372340425531915
YGL004C	0	0	0.0372057706909643
YPR011C	0	0	0.0371775417298938
YHL009C	0	0	0.0371493555724033
YLR205C	0	0	0.0371212121212121
YAL001C	0	0	0.0370931112793338
YDR375C	0	0	0.0370650529500756
YBR273C	0	0	0.037037037037037
YIL094C	0	0	0.0370090634441088
YDR173C	0	0	0.0369811320754717
YHR047C	0	0	0.0369532428355958
YBR022W	0	0	0.0369253956292389
YER104W	0	0	0.0368975903614458
YJR122W	0	1	0.0368975903614458
YGR241C	0	0	0.036869826937547
YKL197C	0	0	0.0368421052631579
YPR108W	0	0	0.0368144252441773
YDR534C	0	0	0.0367867867867868
YNL025C	0	0	0.0367591897974494
YMR024W	0	0	0.0367316341829085
YDR420W	0	0	0.0367041198501873
YPR042C	0	0	0.0366766467065868
YGR157W	0	0	0.0366492146596859
YDL241W	0	1	0.0366492146596859
YLR426W	0	0	0.0366218236173393
YAL056W	0	0	0.0365944734876774
YOR259C	0	0	0.0365671641791045
YDL015C	0	0	0.0365398956002983
YPL075W	0	0	0.0365126676602086
YDR451C	0	0	0.0364854802680566
YMR200W	0	0	0.0364583333333333
YLR411W	0	0	0.0364312267657993
YBR168W	0	0	0.0364041604754829
YMR157C	0	1	0.0364041604754829
YLR330W	0	0	0.0363901018922853
YJL035C	0	0	0.0363901018922853
YER014W	0	0	0.0363901018922853
YDL019C	0	0	0.0363901018922853
YDR270W	0	0	0.0363901018922853
YOL048C	0	1	0.0363901018922853
YGR203W	0	1	0.0363901018922853
YER031C	0	0	0.0363901018922853
YPL082C	0	0	0.0363901018922853
YGL051W	0	0	0.0363901018922853
YDR482C	0	1	0.0363901018922853
YKL109W	0	0	0.0363901018922853
YGR058W	0	1	0.0363901018922853
YBR170C	0	0	0.0363901018922853
YMR088C	0	0	0.0363901018922853
YDR177W	0	0	0.0363901018922853
YBL029W	0	1	0.0363901018922853
YIL071C	0	0	0.0363901018922853
YJL112W	0	0	0.0363901018922853
YLR136C	0	0	0.0363901018922853
YBR272C	0	0	0.0363901018922853
YGL017W	0	0	0.0363901018922853
YJL149W	0	1	0.0363901018922853
YJR133W	0	0	0.0363901018922853
YDR430C	0	0	0.0363901018922853
YNL336W	0	1	0.0363901018922853
YMR210W	0	0	0.0363901018922853
YOL009C	0	0	0.0363901018922853
YLR376C	0	0	0.0363901018922853
YGR024C	0	0	0.0363901018922853
YDR313C	0	0	0.0363901018922853
YLR060W	0	0	0.0363901018922853
YJL200C	0	1	0.0363901018922853
YDR480W	0	0	0.0363901018922853
YMR074C	0	1	0.0363901018922853
YBR080C	0	0	0.0363901018922853
YNR041C	1	0	0.0363901018922853
YBL032W	0	0	0.0363636363636364
YOR007C	0	0	0.0363372093023256
YGR253C	0	0	0.0363108206245461
YOL088C	0	0	0.0362844702467344
YEL027W	0	0	0.0362581580855693
YHR049W	0	1	0.0362581580855693
YDR056C	0	1	0.0362581580855693
YBR176W	0	0	0.036231884057971
YKL171W	0	0	0.0362056480811007
YER078C	0	0	0.0361794500723589
YIR001C	0	0	0.0361532899493854
YNL243W	0	0	0.0361271676300578
YER101C	0	1	0.0361271676300578
YBR280C	0	0	0.036101083032491
YGL056C	0	1	0.036101083032491
YKL094W	0	1	0.036101083032491
YKL214C	0	0	0.0360750360750361
YGL136C	0	0	0.0360490266762797
YOR370C	0	0	0.0360230547550432
YGR144W	0	0	0.0359971202303816
YBL040C	0	0	0.0359712230215827
YPL218W	0	0	0.0359453630481668
YLR343W	0	0	0.0359195402298851
YNL321W	0	1	0.0359195402298851
YJR091C	0	0	0.0358937544867193
YNL332W	0	0	0.0358680057388809
YGR046W	0	0	0.03584229390681
YBL001C	0	0	0.0358166189111748
YGL068W	0	0	0.0357909806728704
YDL147W	0	0	0.0357653791130186
YMR281W	0	0	0.0357643758765778
YGL155W	0	0	0.0357643758765778
YAR015W	0	0	0.0357643758765778
YNR027W	0	0	0.0357643758765778
YPL046C	0	0	0.0357643758765778
YKL007W	0	0	0.0357643758765778
YCR060W	0	0	0.0357643758765778
YJR040W	0	0	0.0357643758765778
YER170W	0	0	0.0357643758765778
YNL270C	0	0	0.0357643758765778
YBL080C	0	0	0.0357643758765778
YDL120W	0	0	0.0357643758765778
YOR023C	0	0	0.0357643758765778
YKR062W	0	0	0.0357643758765778
YHR161C	0	0	0.0357643758765778
YNL310C	0	0	0.0357643758765778
YDR512C	0	0	0.0357643758765778
YNL257C	0	0	0.0357643758765778
YKL216W	0	0	0.0357643758765778
YDR347W	0	0	0.0357643758765778
YLR439W	0	0	0.0357643758765778
YNL183C	0	0	0.0357643758765778
YDR098C	0	0	0.0357643758765778
YPL260W	0	1	0.0357643758765778
YLR179C	0	1	0.0357643758765778
YKL126W	0	0	0.0357643758765778
YIL057C	0	1	0.0357643758765778
YDR362C	0	0	0.0357643758765778
YPL250C	0	1	0.0357643758765778
YNL316C	0	0	0.0357643758765778
YBR066C	0	0	0.0357643758765778
YJL121C	1	0	0.0357643758765778
YKR042W	0	0	0.035739313244569
YPR030W	0	0	0.0357142857142857
YNL306W	0	0	0.0356892932120364
YBR161W	0	0	0.0356643356643357
YNR036C	0	0	0.0356394129979036
YDR268W	0	0	0.0356145251396648
YOL117W	0	0	0.0355896720167481
YAL059W	0	0	0.0355648535564854
YML035C	0	0	0.0355400696864112
YPL040C	0	0	0.0355153203342618
YGR263C	0	1	0.0355153203342618
YIR036C	0	1	0.0355153203342618
YOR132W	0	0	0.0354906054279749
YOL158C	0	0	0.0354659248956885
YBR216C	0	0	0.0354412786657401
YDL140C	0	0	0.0354166666666667
YPL125W	0	0	0.0353920888272033
YDL105W	0	0	0.0353675450762829
YDR387C	0	1	0.0353675450762829
YHL043W	0	0	0.0353430353430353
YNR034W-A	0	1	0.0353430353430353
YBR085C-A	0	1	0.0353430353430353
YDL085C-A	0	1	0.0353430353430353
YIL066C	0	0	0.0353185595567867
YBR238C	0	0	0.0352941176470588
YOL111C	0	0	0.0352697095435685
YHR132W-A	0	1	0.0352697095435685
YCL064C	0	0	0.0352453351762267
YGR223C	0	1	0.0352453351762267
YLR180W	0	0	0.0352209944751381
YEL002C	0	0	0.0351966873706004
YKR052C	0	0	0.0351724137931035
YDL080C	0	0	0.0351481736733287
YGL192W	0	0	0.0351239669421488
YJL163C	0	1	0.0351239669421488
YPR066W	0	0	0.0350997935306263
YGR149W	0	1	0.0350997935306263
YDL012C	0	1	0.0350997935306263
YLR150W	0	0	0.0350756533700138
YBL059C-A	0	1	0.0350756533700138
YCL026C-B	0	1	0.0350756533700138
YKL018C-A	0	1	0.0350756533700138
YNL162W-A	0	1	0.0350756533700138
YOL159C-A	0	1	0.0350756533700138
YFL037W	0	0	0.0350515463917526
YMR184W	0	0	0.0350274725274725
YDR314C	0	0	0.0350034317089911
YNR052C	0	0	0.0349794238683128
YKL058W	0	0	0.0349554489376285
YMR284W	0	0	0.0349315068493151
YDR337W	0	0	0.0349075975359343
YER147C	0	0	0.0348837209302326
YOL089C	0	0	0.0348598769651401
YJR070C	0	0	0.0348360655737705
YEL059C-A	0	0	0.0348122866894198
YLR177W	0	1	0.0348122866894198
YMR155W	0	1	0.0348122866894198
YHR207C	0	1	0.0348122866894198
YOR071C	0	0	0.0347885402455662
YIL075C	0	0	0.0347826086956522
YJR117W	0	0	0.0347826086956522
YGL048C	0	0	0.0347826086956522
YJL044C	0	0	0.0347826086956522
YKR074W	0	1	0.0347826086956522
YGR029W	0	0	0.0347826086956522
YOR147W	0	0	0.0347826086956522
YIL070C	0	0	0.0347826086956522
YLR093C	0	0	0.0347826086956522
YHR011W	0	0	0.0347826086956522
YLR016C	0	0	0.0347826086956522
YBR298C	0	0	0.0347826086956522
YDR191W	0	0	0.0347826086956522
YOR219C	0	0	0.0347826086956522
YDR454C	0	0	0.0347826086956522
YJR147W	0	0	0.0347826086956522
YLR160C	0	0	0.0347826086956522
YGL018C	0	0	0.0347826086956522
YOR035C	0	0	0.0347826086956522
YPR198W	0	0	0.0347826086956522
YGL002W	0	0	0.0347826086956522
YER156C	0	1	0.0347826086956522
YLR219W	0	0	0.0347826086956522
YLR133W	0	0	0.0347826086956522
YPL127C	0	0	0.0347826086956522
YNL167C	0	0	0.0347826086956522
YKR016W	0	1	0.0347826086956522
YDR382W	0	0	0.0347826086956522
YGR233C	0	0	0.0347826086956522
YDR061W	0	1	0.0347826086956522
YDR490C	0	0	0.0347826086956522
YLR066W	0	0	0.0347826086956522
YGL256W	1	0	0.0347826086956522
YMR081C	0	0	0.0347593582887701
YDR084C	0	0	0.0347361389445558
YIL023C	0	0	0.0347129506008011
YMR015C	0	0	0.0346897931954636
YAL055W	0	0	0.0346666666666667
YBR213W	0	0	0.0346435709526982
YFR045W	0	0	0.0346205059920107
YOR085W	0	0	0.0345974717232202
YPL129W	0	0	0.0345744680851064
YPL117C	0	0	0.0345514950166113
YCR044C	0	0	0.0345285524568393
YML027W	0	0	0.0345056403450564
YEL009C	0	0	0.0344827586206897
YNL094W	0	0	0.0344599072233267
YDL106C	0	0	0.0344370860927152
YGL073W	0	0	0.0344142951687624
YKL183W	0	1	0.0344142951687624
YML005W	0	0	0.0343915343915344
YPL104W	0	0	0.0343688037012558
YAL007C	0	0	0.0343461030383091
YLR132C	0	0	0.0343234323432343
YAR033W	0	0	0.0343007915567282
YOR124C	0	0	0.034278180619644
YDR252W	0	0	0.0342555994729908
YJL065C	0	0	0.0342330480579328
YDR223W	0	0	0.0342105263157895
YPR165W	0	0	0.0341880341880342
YLR267W	0	1	0.0341880341880342
YOR229W	0	0	0.0341655716162943
YOR342C	0	1	0.0341655716162943
YHR063C	0	0	0.0341431385423506
YHR201C	0	0	0.0341207349081365
YMR039C	0	0	0.0340983606557377
YLR389C	0	0	0.0340760157273919
YHR033W	0	1	0.0340760157273919
YOR126C	0	0	0.0340694006309148
YLR204W	0	0	0.0340694006309148
YNL101W	0	0	0.0340694006309148
YLR262C-A	0	0	0.0340694006309148
YEL004W	0	0	0.0340694006309148
YLR260W	0	0	0.0340694006309148
YJR151C	0	1	0.0340694006309148
YKL167C	0	0	0.0340694006309148
YJR113C	0	0	0.0340694006309148
YGL179C	0	0	0.0340694006309148
YNL133C	0	0	0.0340694006309148
YPR022C	0	1	0.0340694006309148
YPR113W	0	0	0.0340694006309148
YIL050W	0	0	0.0340694006309148
YLR253W	0	1	0.0340694006309148
YMR166C	0	0	0.0340694006309148
YOR059C	0	1	0.0340694006309148
YLR023C	0	0	0.0340694006309148
YBR018C	0	0	0.0340694006309148
YJL034W	0	0	0.0340694006309148
YDR251W	0	0	0.0340694006309148
YGL128C	0	1	0.0340694006309148
YOL001W	0	0	0.0340694006309148
YLR218C	0	1	0.0340694006309148
YAL040C	0	0	0.0340694006309148
YBR243C	0	0	0.0340694006309148
YER183C	0	0	0.0340694006309148
YOR179C	0	0	0.0340694006309148
YOL105C	0	0	0.0340694006309148
YBR086C	0	0	0.0340694006309148
YLR094C	0	0	0.0340694006309148
YKR085C	0	0	0.0340694006309148
YKL219W	0	1	0.0340694006309148
YML052W	0	0	0.0340694006309148
YLR450W	0	0	0.0340694006309148
YLR127C	0	0	0.0340694006309148
YKL130C	0	0	0.0340694006309148
YNR013C	0	0	0.0340694006309148
YGR279C	0	0	0.0340694006309148
YLR001C	0	1	0.0340694006309148
YHL025W	0	0	0.0340694006309148
YHR123W	0	0	0.0340694006309148
YML013W	0	0	0.0340694006309148
YKL081W	0	0	0.0340694006309148
YDR322W	0	0	0.0340694006309148
YKL184W	0	0	0.0340694006309148
YMR113W	0	0	0.0340694006309148
YHL030W	0	0	0.0340694006309148
YDL059C	0	0	0.0340694006309148
YJR046W	0	0	0.0340694006309148
YFR006W	0	1	0.0340694006309148
YBR029C	0	0	0.0340694006309148
YKL080W	0	0	0.0340694006309148
YLR240W	0	0	0.0340694006309148
YNL263C	0	0	0.0340694006309148
YLR189C	0	0	0.0340694006309148
YMR305C	0	0	0.0340694006309148
YMR038C	0	0	0.0340694006309148
YDR304C	0	1	0.0340694006309148
YKR080W	0	0	0.0340694006309148
YGL114W	0	0	0.0340694006309148
YKL128C	0	1	0.0340694006309148
YKL017C	0	0	0.0340694006309148
YLR108C	0	1	0.0340694006309148
YOR148C	0	0	0.0340694006309148
YLR273C	0	0	0.0340694006309148
YDL045C	1	0	0.0340694006309148
YOR332W	0	0	0.0340694006309148
YBR140C	0	0	0.0340694006309148
YBR284W	0	0	0.0340694006309148
YNL129W	1	0	0.0340694006309148
YGL115W	0	0	0.0340479192938209
YCR024C	0	0	0.0340264650283554
YLR107W	0	0	0.0340050377833753
YDL216C	0	0	0.0339836375078666
YER169W	0	0	0.0339622641509434
YPL023C	0	0	0.0339409176618479
YDR046C	0	0	0.0339195979899497
YBL071W-A	0	0	0.0338983050847458
YHR080C	0	1	0.0338983050847458
YNL142W	0	0	0.0338770388958595
YGR097W	0	0	0.0338557993730407
YBR078W	0	0	0.0338345864661654
YCR082W	0	0	0.0338134001252348
YJL110C	0	0	0.0337922403003755
YML012W	0	0	0.0337711069418387
YGR239C	0	0	0.03375
YMR316W	0	0	0.0337289194253592
YLR453C	0	0	0.0337078651685393
YKR077W	0	1	0.0337078651685393
YNL286W	0	0	0.033686837180287
YLR158C	0	0	0.0336658354114713
YOR372C	0	0	0.0336448598130841
YDR520C	0	1	0.0336448598130841
YPL245W	0	1	0.0336448598130841
YJR052W	0	0	0.0336239103362391
YMR043W	0	0	0.0336029869321718
YMR079W	0	0	0.0335820895522388
YNL090W	0	0	0.033561218147918
YMR234W	0	0	0.0335403726708075
YGL142C	0	0	0.0335195530726257
YAR027W	0	1	0.0335195530726257
YER152C	0	1	0.0335195530726257
YMR029C	0	0	0.0334987593052109
YDR115W	0	0	0.0334779913205208
YKR093W	0	0	0.033457249070632
YBR173C	0	0	0.0334365325077399
YBR166C	0	0	0.0334158415841584
YPR019W	0	0	0.0333951762523191
YMR030W	0	0	0.0333745364647713
YDL123W	0	1	0.0333745364647713
YER030W	0	0	0.0333539221741816
YPR005C	0	0	0.0333333333333333
YOR092W	0	0	0.0333127698951265
YBR263W	0	0	0.0332922318125771
YDL141W	0	0	0.033271719038817
YOR355W	0	0	0.0332512315270936
YBL021C	0	0	0.0332307692307692
YLR188W	0	0	0.033210332103321
YLL061W	0	0	0.0331899200983405
YLR116W	0	0	0.0331695331695332
YHR216W	0	0	0.0331491712707182
YPR040W	0	0	0.0331288343558282
YLR352W	0	1	0.0331288343558282
YOR297C	0	0	0.0331085223789086
YKR041W	0	1	0.0331085223789086
YLR436C	0	0	0.0330882352941176
YJR013W	0	0	0.0330679730557257
YIL007C	0	0	0.0330477356181151
YBR246W	0	1	0.0330477356181151
YOR156C	0	0	0.0330275229357798
YCR009C	0	0	0.0330073349633252
YDR175C	0	0	0.0329871716554673
YJL158C	0	0	0.032967032967033
YDR051C	0	1	0.032967032967033
YDL235C	0	0	0.0329469188529591
YBR038W	0	0	0.0329268292682927
YOR258W	0	1	0.0329268292682927
YDL076C	0	0	0.0329067641681901
[truncated: 3,790 more rows]
