# Supplementary material for: Computationally Driven, Quantitative Experiments Discover Genes Required for Mitochondrial Biogenesis
Source: PLoS Genet. 2009 Mar 20;5(3):e1000407. doi: 10.1371/journal.pgen.1000407 (PMC2648979; doi:10.1371/journal.pgen.1000407)
Supplement: Dataset S2 — Top 100 novel ensemble predictions for additional yeast biological processes. A zip file containing 387 tab-delimited text files of the ensemble predictions for the indicated Gene Ontology Biological Process Term. (21.70 MB GZ) [file pgen.1000407.s013.gz › GO_0006752.txt]

ORF	AnnotatedToTerm?	Uncharacterized_04152007?	Precision
YPL078C	1	0	1.0
YBL099W	1	0	1.0
YDR298C	1	0	1.0
YHR051W	0	0	0.833333333333333
YDR322C-A	1	0	0.833333333333333
YKL016C	1	0	0.833333333333333
YDL067C	0	0	0.75
YDR377W	1	0	0.75
YFR033C	0	0	0.75
YBR039W	1	0	0.75
YDL004W	1	0	0.75
YLR295C	1	0	0.75
YMR150C	0	0	0.692307692307692
YNL052W	0	0	0.666666666666667
YPL271W	1	0	0.666666666666667
YGL187C	0	0	0.64
YLR038C	0	0	0.64
YBL045C	0	0	0.64
YOR054C	1	0	0.64
YBR014C	0	1	0.64
YJR077C	0	0	0.64
YJR121W	1	0	0.64
YKL088W	1	0	0.64
Q0130	1	0	0.64
Q0080	1	0	0.64
YPR020W	1	0	0.64
YJL166W	0	0	0.615384615384615
YGL191W	0	0	0.607142857142857
YDR531W	1	0	0.607142857142857
YDR178W	0	0	0.586206896551724
YDR529C	0	0	0.566666666666667
YNL004W	0	0	0.548387096774194
YPL262W	0	0	0.545454545454545
YKR072C	1	0	0.545454545454545
YML078W	0	0	0.529411764705882
YML016C	0	0	0.514285714285714
YOR065W	0	0	0.5
YJR080C	0	1	0.5
YLR395C	0	0	0.486486486486487
YPR191W	0	0	0.475
YKL141W	0	0	0.475
YGR267C	1	0	0.475
YFL018C	0	0	0.463414634146341
YPR073C	0	0	0.452380952380952
YGR183C	0	0	0.441860465116279
YBR149W	0	0	0.431818181818182
YCL035C	0	0	0.422222222222222
YER036C	0	0	0.41304347826087
YKL192C	0	0	0.404255319148936
YNR001C	0	0	0.403846153846154
YEL024W	0	0	0.403846153846154
YOR097C	0	1	0.403846153846154
YKL085W	0	0	0.403846153846154
YDL130W-A	1	0	0.403846153846154
YML081C-A	1	0	0.403846153846154
YMR072W	0	0	0.39622641509434
YBR221C	0	0	0.392857142857143
YLR058C	0	0	0.392857142857143
Q0085	1	0	0.392857142857143
YOR052C	0	1	0.392857142857143
YKL151C	0	1	0.392857142857143
YDR391C	0	1	0.392857142857143
YDR168W	0	0	0.385964912280702
YDR148C	0	0	0.383333333333333
YHR001W-A	0	0	0.383333333333333
YDL181W	1	0	0.383333333333333
YDL137W	0	0	0.377049180327869
YBR249C	0	0	0.370967741935484
YNL284C	0	0	0.365079365079365
YBR263W	0	0	0.359375
YBL030C	0	0	0.353846153846154
YBL001C	0	0	0.348484848484849
YMR256C	0	0	0.343283582089552
YDR513W	0	0	0.338235294117647
YDL047W	0	0	0.333333333333333
YMR145C	0	0	0.328571428571429
YIL035C	0	0	0.323943661971831
YGR101W	0	0	0.32
YLL041C	0	0	0.32
YOR142W	0	0	0.32
YGR204W	1	0	0.32
YNL055C	0	0	0.315789473684211
YML110C	0	0	0.311688311688312
YKR080W	0	0	0.307692307692308
YBR011C	0	0	0.30379746835443
YNR034W	0	0	0.3
YPL059W	0	0	0.296296296296296
YOR356W	0	0	0.292682926829268
YPL273W	0	0	0.289156626506024
YPL134C	0	0	0.285714285714286
YMR302C	0	0	0.282352941176471
YML120C	0	0	0.27906976744186
YOR187W	0	0	0.275862068965517
YKL067W	0	0	0.272727272727273
YFR049W	0	0	0.269662921348315
YIL125W	0	0	0.266666666666667
YIL157C	0	1	0.266666666666667
YNL315C	0	0	0.263736263736264
YDR071C	0	0	0.260869565217391
YMR321C	0	1	0.260869565217391
YGR232W	0	0	0.258064516129032
YKL170W	0	0	0.25531914893617
YDL078C	0	0	0.252631578947368
YDR336W	0	1	0.252631578947368
YIL124W	0	0	0.25
YKL015W	0	0	0.247524752475248
YDR288W	0	0	0.247524752475248
YKR092C	0	0	0.247524752475248
YDR057W	0	0	0.247524752475248
YKL184W	1	0	0.247524752475248
YDL178W	0	0	0.245098039215686
YKL148C	0	0	0.242718446601942
YPL087W	0	0	0.240384615384615
YKR065C	0	0	0.238095238095238
YGR174C	0	0	0.235849056603774
YPL206C	0	0	0.233644859813084
YBR151W	0	1	0.233644859813084
YLR301W	0	0	0.231481481481481
YKL150W	0	0	0.229357798165138
YGL019W	0	0	0.227272727272727
YBR055C	0	0	0.225225225225225
YDL076C	0	0	0.223214285714286
YJL180C	0	0	0.221238938053097
YGR181W	0	0	0.219298245614035
YPR180W	0	0	0.217391304347826
YFR011C	0	1	0.217391304347826
YOR061W	0	0	0.217054263565891
YLR220W	0	0	0.217054263565891
YPL154C	0	0	0.217054263565891
YER176W	0	0	0.217054263565891
YKL128C	0	1	0.217054263565891
YKR028W	0	0	0.217054263565891
YPR154W	0	0	0.217054263565891
YPR069C	1	0	0.217054263565891
YBL038W	0	0	0.217054263565891
YBR052C	0	1	0.217054263565891
YKR067W	0	0	0.217054263565891
YOR125C	0	0	0.217054263565891
YGR220C	0	0	0.217054263565891
YLR146C	1	0	0.217054263565891
YNL037C	0	0	0.217054263565891
YPR004C	0	1	0.217054263565891
YOL052C	1	0	0.217054263565891
YEL046C	0	0	0.215384615384615
YNL015W	0	0	0.213740458015267
YLR201C	0	0	0.212121212121212
YPL170W	0	0	0.210526315789474
YBL102W	0	0	0.208955223880597
YBR122C	0	0	0.207407407407407
YHR175W	0	0	0.205882352941176
YBR053C	0	1	0.205882352941176
YPL207W	0	1	0.205882352941176
YDL066W	0	0	0.204379562043796
YKL135C	0	0	0.202898550724638
YJL102W	0	0	0.201438848920863
YLR059C	0	0	0.2
YGL047W	0	0	0.198581560283688
YGR132C	0	0	0.197183098591549
YGL148W	0	0	0.195804195804196
YHR089C	0	0	0.194444444444444
YGR244C	0	0	0.193103448275862
YNL135C	0	0	0.191780821917808
YBR262C	0	1	0.191780821917808
YDR163W	0	0	0.19047619047619
YML091C	0	0	0.189189189189189
YLR433C	0	0	0.187919463087248
YPL049C	0	0	0.186666666666667
YMR196W	0	1	0.186666666666667
YNL100W	0	1	0.186666666666667
YOR173W	0	0	0.185430463576159
YIL135C	0	0	0.184210526315789
YDR067C	0	1	0.184210526315789
YBR239C	0	1	0.184210526315789
YBR127C	0	0	0.183006535947712
YLR390W	0	0	0.181818181818182
YLR257W	0	1	0.181818181818182
YDR197W	0	0	0.180645161290323
YFL005W	0	0	0.179487179487179
YBR143C	0	0	0.178343949044586
YOR150W	0	0	0.177215189873418
YFR050C	0	0	0.176100628930818
YFR040W	0	0	0.175
YOR045W	0	0	0.173913043478261
YLR168C	0	1	0.173913043478261
YLR193C	0	0	0.172839506172839
YDL006W	0	0	0.171779141104294
YGR046W	0	0	0.170731707317073
YOL082W	0	0	0.16969696969697
YGR028W	0	0	0.168674698795181
YNR018W	0	1	0.168674698795181
YBR230C	0	1	0.168674698795181
YDR171W	0	0	0.167664670658683
YKR016W	0	1	0.167664670658683
YBL090W	0	0	0.166666666666667
YPL118W	0	0	0.165680473372781
YNL176C	0	1	0.165680473372781
YML121W	0	0	0.164705882352941
YBR281C	0	0	0.16374269005848
YGR117C	0	1	0.16374269005848
YDR001C	0	0	0.162790697674419
YDR032C	0	1	0.162790697674419
YLR419W	0	1	0.162790697674419
YNL265C	0	0	0.161849710982659
YIL040W	0	0	0.160919540229885
YBR198C	0	0	0.16
YCL017C	0	0	0.159090909090909
YBR056W	0	1	0.159090909090909
YDL225W	0	0	0.15819209039548
YBR270C	0	1	0.15819209039548
YOR136W	0	0	0.157303370786517
YPL098C	0	0	0.156424581005587
YKL103C	0	0	0.155555555555556
YNL104C	0	0	0.154696132596685
YGR231C	0	0	0.153846153846154
YNL056W	0	1	0.153846153846154
YBL015W	0	0	0.153005464480874
YBL091C	0	0	0.152173913043478
YBL040C	0	0	0.151351351351351
YDR231C	0	0	0.150537634408602
YLR351C	0	1	0.150537634408602
YLR304C	0	0	0.149732620320856
YHR008C	0	0	0.148936170212766
YIL155C	0	0	0.148148148148148
YPR024W	0	0	0.147368421052632
YDL029W	0	0	0.146596858638743
YGR243W	0	1	0.146596858638743
YNL070W	0	0	0.145833333333333
YGR285C	0	0	0.145077720207254
YBR077C	0	0	0.144329896907216
YER090W	0	0	0.143589743589744
YER167W	0	0	0.142857142857143
YKL211C	0	0	0.142131979695431
YBR168W	0	0	0.141463414634146
YBR082C	0	0	0.141463414634146
YJR016C	0	0	0.141463414634146
YNL131W	0	0	0.141463414634146
YBR228W	0	0	0.141463414634146
YMR225C	0	0	0.141463414634146
YBR121C	0	0	0.141463414634146
YMR020W	1	0	0.141463414634146
YPL183C	0	1	0.141463414634146
YDL099W	0	0	0.140776699029126
YBR185C	0	0	0.140096618357488
YLR204W	0	0	0.139423076923077
YJR048W	0	0	0.138755980861244
YPR082C	0	0	0.138095238095238
YBR022W	0	0	0.137440758293839
YGL037C	0	0	0.136792452830189
YIL136W	0	1	0.136792452830189
YOR064C	0	0	0.136150234741784
YHR037W	0	0	0.135514018691589
YIL144W	0	0	0.134883720930233
YPR005C	0	0	0.134259259259259
YBL076C	0	0	0.133640552995392
YDR247W	0	0	0.13302752293578
YCL009C	0	0	0.132420091324201
YAL019W	0	0	0.131818181818182
YBR167C	0	0	0.131221719457014
YDL147W	0	0	0.130630630630631
YIL137C	0	1	0.130630630630631
YIR022W	0	0	0.130044843049327
YLR178C	0	0	0.129464285714286
YLL001W	0	0	0.128888888888889
YDR035W	0	0	0.128318584070796
YDL125C	0	0	0.127753303964758
YJL098W	0	0	0.12719298245614
YOR374W	0	0	0.126637554585153
YNL306W	0	0	0.126086956521739
YBL041W	0	0	0.125541125541126
YER086W	0	0	0.125
YDR354W	0	0	0.124463519313305
YBR259W	0	1	0.124463519313305
YPL250C	0	1	0.124463519313305
YBR037C	0	0	0.123931623931624
YPR165W	0	0	0.123404255319149
YBL061C	0	0	0.122881355932203
YEL071W	0	0	0.122362869198312
YNL310C	0	0	0.121848739495798
YIL041W	0	1	0.121848739495798
YBR260C	0	0	0.121338912133891
YBR070C	0	0	0.120833333333333
YIL065C	0	0	0.120331950207469
YBR109C	0	0	0.119834710743802
YAL039C	0	0	0.119341563786008
YER141W	0	0	0.118852459016393
YMR251W-A	0	0	0.118367346938776
YOR286W	0	1	0.118367346938776
YBR111C	0	1	0.118367346938776
YBR282W	0	0	0.117886178861789
YDR483W	0	0	0.117408906882591
YPL218W	0	0	0.116935483870968
YHR132C	0	0	0.116465863453815
YER182W	0	1	0.116465863453815
YBL060W	0	1	0.116465863453815
YJR133W	0	0	0.116
YBR235W	0	1	0.116
YOR039W	0	0	0.115537848605578
YGL202W	0	0	0.115079365079365
YOL071W	0	0	0.114624505928854
YLR267W	0	1	0.114624505928854
YNR036C	0	0	0.114173228346457
YBR269C	0	1	0.114173228346457
YKR070W	0	1	0.114173228346457
YOR215C	0	1	0.114173228346457
YGR089W	0	0	0.113725490196078
YPL215W	0	0	0.11328125
YBR007C	0	1	0.11328125
YBR170C	0	0	0.11284046692607
YER114C	0	0	0.112403100775194
YGR235C	0	1	0.112403100775194
YHR013C	0	0	0.111969111969112
YBR211C	0	0	0.111538461538462
YBR272C	0	0	0.111111111111111
YER044C	0	0	0.110687022900763
YPR098C	0	1	0.110687022900763
YJR144W	0	0	0.110266159695817
YPL183W-A	0	0	0.109848484848485
YMR286W	0	0	0.109433962264151
YBR153W	0	0	0.109022556390977
YPL225W	0	1	0.109022556390977
YER151C	0	0	0.108614232209738
YCR071C	0	0	0.108208955223881
YGL040C	0	0	0.107806691449814
YGL026C	0	0	0.107407407407407
YIL062C	0	0	0.107011070110701
YBL059W	0	1	0.107011070110701
YDR530C	0	0	0.106617647058824
YBR016W	0	0	0.106227106227106
YIL098C	0	0	0.105839416058394
YBR195C	0	0	0.105454545454545
YBR123C	0	0	0.105072463768116
YKL210W	0	0	0.104693140794224
YMR273C	0	0	0.10431654676259
YNL036W	0	0	0.103942652329749
YOL143C	0	0	0.103571428571429
YHR033W	0	1	0.103571428571429
YMR298W	0	0	0.103202846975089
YKL109W	0	0	0.102836879432624
YOR303W	0	0	0.102473498233216
YBR255W	0	1	0.102473498233216
YKL013C	0	0	0.102112676056338
YDR448W	0	0	0.101754385964912
YPL177C	0	0	0.101398601398601
YER026C	0	0	0.101045296167247
YBR017C	0	0	0.100694444444444
YER052C	0	0	0.100346020761246
YMR105C	0	0	0.1
YGR248W	0	0	0.0996563573883162
YOR176W	0	0	0.0993150684931507
YHL032C	0	0	0.0989761092150171
YBR173C	0	0	0.0986394557823129
YGR102C	0	1	0.0986394557823129
YHR024C	0	0	0.0983050847457627
YOL064C	0	0	0.097972972972973
YDR034W-B	0	1	0.097972972972973
YBR236C	0	0	0.0976430976430976
YER053C	0	0	0.0973154362416107
YBR217W	0	0	0.096989966555184
YGL226W	0	1	0.096989966555184
YER081W	0	0	0.0966666666666667
YPR023C	0	0	0.0963455149501661
YDR079W	0	0	0.0960264900662252
YBR071W	0	1	0.0960264900662252
YBR237W	0	0	0.0957095709570957
YPL055C	0	0	0.0953947368421053
YMR250W	0	0	0.0950819672131148
YIL074C	0	0	0.0947712418300654
YGL219C	0	0	0.0944625407166124
YPL107W	0	1	0.0944625407166124
YJR141W	0	0	0.0941558441558442
YFR025C	0	0	0.0938511326860841
YDL059C	0	0	0.0935483870967742
YLR138W	0	0	0.0932475884244373
YBR163W	0	1	0.0932475884244373
YBR008C	0	0	0.092948717948718
YDR289C	0	0	0.0926517571884984
YNL316C	0	0	0.0923566878980892
YBL022C	0	0	0.0920634920634921
YOR354C	0	0	0.0917721518987342
YBL104C	0	1	0.0917721518987342
YBR258C	0	0	0.0914826498422713
YPR145W	0	0	0.0911949685534591
YDR342C	0	0	0.0909090909090909
YDR003W	0	0	0.090625
YML070W	0	0	0.0903426791277259
YMR056C	0	0	0.0900621118012422
YLR283W	0	1	0.0900621118012422
YKL003C	0	0	0.0897832817337461
YBR257W	0	0	0.0895061728395062
YCR002C	0	0	0.0892307692307692
YBR095C	0	0	0.0889570552147239
YDR084C	0	0	0.0886850152905199
YHR198C	0	1	0.0886850152905199
YNL313C	0	0	0.0884146341463415
YMR029C	0	0	0.088145896656535
YBR165W	0	0	0.0878787878787879
YLR203C	0	0	0.0876132930513595
YNR045W	0	0	0.0873493975903614
YNL168C	0	1	0.0873493975903614
YNL259C	0	0	0.0870870870870871
YLL026W	0	0	0.0868263473053892
YML009C	0	0	0.0865671641791045
YBL025W	0	0	0.0863095238095238
YER091C	0	0	0.086053412462908
YPR006C	0	0	0.0857988165680473
YDR034C	0	0	0.0855457227138643
YOR228C	0	1	0.0855457227138643
YBR276C	0	0	0.0852941176470588
YBR290W	0	0	0.0850439882697947
YLR153C	0	0	0.0847953216374269
YPR100W	0	0	0.0845481049562682
YJR104C	0	0	0.0843023255813953
YAL035W	0	0	0.0840579710144927
YGR062C	0	0	0.0838150289017341
YOR253W	0	0	0.0835734870317003
YGR250C	0	1	0.0835734870317003
YOR089C	0	0	0.0833333333333333
YIR038C	0	0	0.0830945558739255
YGR194C	0	0	0.0828571428571429
YCL040W	0	0	0.0826210826210826
YDR304C	0	1	0.0826210826210826
YAL049C	0	1	0.0826210826210826
YGL099W	0	0	0.0823863636363636
YPL013C	0	0	0.0821529745042493
YBR214W	0	0	0.0819209039548023
YDL219W	0	0	0.0816901408450704
YBR159W	0	0	0.0814606741573034
YLL009C	0	0	0.0812324929971989
YBL088C	0	0	0.0810055865921788
YHR112C	0	0	0.0807799442896936
YNL239W	0	0	0.0805555555555556
YBR166C	0	0	0.0803324099722992
YMR099C	0	0	0.0801104972375691
YMR226C	0	0	0.0798898071625344
YKL142W	0	0	0.0796703296703297
YHR038W	0	0	0.0794520547945206
YKL127W	0	0	0.0792349726775956
YDR337W	0	0	0.0790190735694823
YBR199W	0	0	0.078804347826087
YBR003W	0	0	0.0785907859078591
YML092C	0	0	0.0783783783783784
YFR031C-A	0	0	0.078167115902965
YBR252W	0	0	0.0779569892473118
YJL137C	0	0	0.0777479892761394
YBR141C	0	1	0.0777479892761394
YHR113W	0	0	0.0775401069518717
YDL174C	0	0	0.0773333333333333
YBR024W	0	0	0.0771276595744681
YOL004W	0	0	0.0769230769230769
YIL010W	0	0	0.0767195767195767
YBR072W	0	0	0.0765171503957784
YMR175W	0	0	0.0763157894736842
YNL183C	0	0	0.0761154855643045
YAL040C	0	0	0.0759162303664921
YBR106W	0	0	0.0757180156657963
YLR253W	0	1	0.0757180156657963
YOR375C	0	0	0.0755208333333333
YJL066C	0	1	0.0755208333333333
YIR037W	0	0	0.0753246753246753
YPL160W	0	0	0.0751295336787565
YJR120W	0	0	0.0749354005167959
YPR025C	0	0	0.0747422680412371
YJL063C	0	0	0.0745501285347044
YDR296W	0	0	0.0743589743589744
YML030W	0	1	0.0743589743589744
YDR525W-A	0	1	0.0743589743589744
YBR210W	0	0	0.0741687979539642
YBR035C	0	0	0.0739795918367347
YBR187W	0	1	0.0739795918367347
YPL135W	0	0	0.0737913486005089
YLR170C	0	0	0.0736040609137056
YBR264C	0	0	0.0734177215189873
YBL006C	0	0	0.0732323232323232
YLL018C	0	0	0.0730478589420655
YJR034W	0	0	0.0728643216080402
YEL029C	0	0	0.0726817042606516
YBR042C	0	0	0.0725
YJL068C	0	0	0.0723192019950125
YBR036C	0	0	0.0721393034825871
YDL027C	0	1	0.0721393034825871
YLR356W	0	1	0.0721393034825871
YNL194C	0	0	0.0719602977667494
YBR215W	0	0	0.0717821782178218
YKR076W	0	0	0.0716049382716049
YBL064C	0	0	0.0714285714285714
YIR034C	0	0	0.0712530712530713
YIR036C	0	1	0.0712530712530713
YCR004C	0	1	0.0712530712530713
YFL014W	0	0	0.071078431372549
YML129C	0	0	0.0709046454767726
YBR273C	0	0	0.0707317073170732
YBL046W	0	0	0.0705596107055961
YBL020W	0	0	0.0703883495145631
YLR069C	0	0	0.0702179176755448
YBR139W	0	0	0.070048309178744
YBR261C	0	1	0.070048309178744
YFR017C	0	1	0.070048309178744
YOL129W	0	0	0.0698795180722892
YBL037W	0	0	0.0697115384615385
YDR505C	0	1	0.0697115384615385
YBL009W	0	0	0.0695443645083933
YBR015C	0	0	0.069377990430622
YFR030W	0	0	0.0692124105011933
YML004C	0	0	0.0690476190476191
YLR093C	0	0	0.0688836104513064
YDL045W-A	0	0	0.0687203791469194
YBR197C	0	1	0.0687203791469194
YBL058W	0	0	0.0685579196217494
YDR041W	0	0	0.0683962264150943
YDR341C	0	0	0.0682352941176471
YBL089W	0	0	0.068075117370892
YBL043W	0	0	0.0679156908665105
YPL004C	0	0	0.0677570093457944
YLR028C	0	0	0.0675990675990676
YLR251W	0	0	0.0674418604651163
YJL016W	0	1	0.0674418604651163
YFL045C	0	0	0.0672853828306264
YBR202W	0	0	0.0672645739910314
YOR122C	0	0	0.0672645739910314
YPL031C	0	0	0.0672645739910314
YBR227C	0	1	0.0672645739910314
YDR511W	0	0	0.0672645739910314
YML079W	0	1	0.0672645739910314
YBL080C	0	0	0.0672645739910314
YOR130C	0	0	0.0672645739910314
YDL045C	0	0	0.0672645739910314
YKL167C	0	0	0.0672645739910314
YKL065C	0	1	0.0672645739910314
YGR186W	0	0	0.0672645739910314
YBR219C	0	1	0.0672645739910314
YBR080C	0	0	0.0672645739910314
YER054C	0	0	0.0672645739910314
YBR001C	0	0	0.0672645739910314
YCL033C	0	0	0.0672645739910314
YBR188C	0	0	0.0672645739910314
YBL091C-A	0	1	0.0672645739910314
YIL083C	1	0	0.0672645739910314
YDL165W	0	0	0.0671140939597315
YBR248C	0	0	0.0669642857142857
YBR137W	0	1	0.0669642857142857
YNL305C	0	1	0.0669642857142857
YEL059C-A	0	0	0.066815144766147
YDR487C	0	0	0.0666666666666667
YDR059C	0	0	0.0665188470066519
YDL072C	0	1	0.0665188470066519
YKR093W	0	0	0.0663716814159292
YNL333W	0	0	0.0662251655629139
YBR293W	0	0	0.066079295154185
YDR007W	0	0	0.0659340659340659
YBR233W	0	1	0.0659340659340659
YPR199C	0	0	0.0657894736842105
YNR050C	0	0	0.0656455142231947
YBL056W	0	0	0.0655021834061135
YOR220W	0	1	0.0655021834061135
YBR058C	0	0	0.065359477124183
YLR355C	0	0	0.0652173913043478
YHR193C	0	0	0.0650759219088937
YLR172C	0	0	0.0649350649350649
YHR018C	0	0	0.0647948164146868
YBR061C	0	0	0.0646551724137931
YJL161W	0	1	0.0646551724137931
YLR229C	0	0	0.0645161290322581
YBR179C	0	0	0.0643776824034335
YDL002C	0	0	0.0642398286937901
YBR205W	0	0	0.0641025641025641
YBR268W	0	0	0.0639658848614073
YNL200C	0	1	0.0639658848614073
YER069W	0	0	0.0638297872340425
YMR062C	0	0	0.0636942675159236
YKR049C	0	1	0.0636942675159236
YLR199C	0	1	0.0636942675159236
YDR378C	0	0	0.0635593220338983
YBR192W	0	0	0.0634249471458774
YJL103C	0	0	0.0632911392405063
YOR018W	0	0	0.0631578947368421
YOL087C	0	1	0.0631578947368421
YIL087C	0	1	0.0631578947368421
YMR058W	0	0	0.0630252100840336
YDR115W	0	0	0.0628930817610063
YBR242W	0	1	0.0628930817610063
YGR086C	0	0	0.0627615062761506
YBR033W	0	1	0.0627615062761506
YNL080C	0	0	0.0626304801670146
YDR300C	0	0	0.0625
YBL010C	0	1	0.0625
YBR256C	0	0	0.0623700623700624
YBR220C	0	1	0.0623700623700624
YBR204C	0	1	0.0623700623700624
YOL140W	0	0	0.0622406639004149
YBR207W	0	0	0.062111801242236
YML058W	0	0	0.0619834710743802
YBR265W	0	0	0.0618556701030928
YIL051C	0	0	0.0617283950617284
YBL026W	0	0	0.0616016427104723
YDL120W	0	0	0.0614754098360656
YJR137C	0	0	0.0613496932515337
YMR161W	0	0	0.0612244897959184
YBR140C	0	0	0.0610997963340122
YMR285C	0	0	0.0609756097560976
YJR138W	0	1	0.0609756097560976
YBL031W	0	1	0.0609756097560976
YMR173W	0	0	0.0608519269776876
YHR147C	0	0	0.0607287449392713
YGL161C	0	0	0.0606060606060606
YOR323C	0	0	0.0604838709677419
YOL062C	0	0	0.0603621730382294
YOL052C-A	0	0	0.0602409638554217
YPR166C	0	0	0.0601202404809619
YBL055C	0	0	0.06
YNL081C	0	0	0.0598802395209581
YCL030C	0	0	0.0597609561752988
YPL221W	0	0	0.0596421471172962
YGL197W	0	0	0.0595238095238095
YBL023C	0	0	0.0594059405940594
YLL050C	0	0	0.0592885375494071
YDR096W	0	0	0.0591715976331361
YEL052W	0	1	0.0591715976331361
YBR119W	0	0	0.0590551181102362
YKL053C-A	0	0	0.0589390962671906
YJL071W	0	0	0.0588235294117647
YNL311C	0	0	0.0587084148727984
YMR023C	0	0	0.05859375
YBR238C	0	0	0.0584795321637427
YPL188W	0	0	0.0583657587548638
YFR015C	0	0	0.058252427184466
YCR036W	0	0	0.0581395348837209
YOL102C	0	0	0.058027079303675
YBR145W	0	0	0.0579150579150579
YDR437W	0	0	0.0578034682080925
YFL030W	0	0	0.0576923076923077
YDR276C	0	0	0.0575815738963532
YBR225W	0	1	0.0575815738963532
YBL068W	0	0	0.0574712643678161
YDR343C	0	0	0.0573613766730402
YDR204W	0	0	0.0572519083969466
YGR191W	0	0	0.0571428571428571
YCR083W	0	0	0.0570342205323194
YER099C	0	0	0.0569259962049336
YOR143C	0	0	0.0568181818181818
YBR026C	0	0	0.056710775047259
YGR230W	0	0	0.0566037735849057
YBR041W	0	0	0.0564971751412429
YLR387C	0	1	0.0564971751412429
YKL035W	0	0	0.056390977443609
YJR032W	0	0	0.0563636363636364
YJL001W	0	0	0.0563636363636364
YBR287W	0	1	0.0563636363636364
YPR124W	0	0	0.0563636363636364
YLR393W	0	0	0.0563636363636364
YFL028C	0	0	0.0563636363636364
YER170W	0	0	0.0563636363636364
YHR092C	0	0	0.0563636363636364
YER178W	0	0	0.0563636363636364
YGL107C	0	1	0.0563636363636364
YIL116W	0	0	0.0563636363636364
YBL067C	0	1	0.0563636363636364
YJL026W	0	0	0.0563636363636364
YBR002C	0	0	0.0563636363636364
YBR020W	0	0	0.0563636363636364
YEL066W	0	0	0.0563636363636364
YGR284C	0	0	0.0563636363636364
YMR089C	0	0	0.0563636363636364
YMR071C	0	0	0.0563636363636364
YDR100W	0	0	0.0563636363636364
YNL256W	1	0	0.0563636363636364
YDR158W	0	0	0.0562613430127042
YOL009C	0	0	0.0561594202898551
YDR216W	0	0	0.0560578661844485
YBR132C	0	0	0.055956678700361
YPL214C	0	0	0.0558558558558559
YBL035C	0	0	0.0557553956834532
YOL147C	0	0	0.0556552962298025
YPR008W	0	0	0.0555555555555556
YNL129W	0	0	0.0554561717352415
YHR122W	0	0	0.0553571428571429
YOR020C	0	0	0.0552584670231729
YBR129C	0	0	0.0551601423487545
YBR289W	0	0	0.0550621669626998
YDR177W	0	0	0.0549645390070922
YBR246W	0	1	0.0549645390070922
YLR412W	0	1	0.0549645390070922
YLL027W	0	0	0.0548672566371681
YLR215C	0	0	0.0547703180212014
YBL011W	0	0	0.054673721340388
YDR127W	0	0	0.0545774647887324
YDR512C	0	0	0.054481546572935
YDL146W	0	1	0.054481546572935
YHR163W	0	0	0.0543859649122807
YMR002W	0	1	0.0543859649122807
YPL230W	0	1	0.0543859649122807
YOL096C	0	0	0.0542907180385289
YOR262W	0	1	0.0542907180385289
YBR212W	0	0	0.0541958041958042
YKL058W	0	0	0.0541012216404887
YGR007W	0	0	0.054006968641115
YPR028W	0	0	0.0539130434782609
YLR370C	0	0	0.0538194444444444
YKL087C	0	0	0.0537261698440208
YBR234C	0	0	0.0536332179930796
YBR162W-A	0	0	0.0535405872193437
YMR319C	0	0	0.053448275862069
YBL029C-A	0	1	0.053448275862069
YPL199C	0	1	0.053448275862069
YBR171W	0	0	0.0533562822719449
YMR301C	0	0	0.0532646048109966
YOL058W	0	0	0.0531732418524871
YBR172C	0	0	0.0530821917808219
YMR073C	0	0	0.052991452991453
YMR120C	0	0	0.052901023890785
YBR161W	0	0	0.0528109028960818
YOR245C	0	0	0.0527210884353742
YBL098W	0	0	0.0526315789473684
YNL274C	0	0	0.0525423728813559
YER073W	0	0	0.0524534686971235
YPL009C	0	1	0.0524534686971235
YNL142W	0	0	0.0523648648648649
YOR232W	0	0	0.0522765598650927
YJR014W	0	1	0.0522765598650927
YLR155C	0	0	0.0521885521885522
YBR271W	0	0	0.0521008403361345
YPL239W	0	0	0.0520134228187919
YCR046C	0	0	0.0519262981574539
YLR143W	0	1	0.0519262981574539
YOL122C	0	0	0.0518394648829431
YBR057C	0	0	0.0517529215358932
YJR109C	0	0	0.0516666666666667
YGR207C	0	1	0.0516666666666667
YOR382W	0	0	0.0515806988352745
YBR275C	0	0	0.0514950166112957
YHR087W	0	0	0.0514096185737977
YAL062W	0	0	0.0513245033112583
YHR162W	0	1	0.0513245033112583
YBR086C	0	0	0.0512396694214876
YHR001W	0	0	0.0511551155115512
YBR102C	0	0	0.0510708401976936
YBR038W	0	0	0.0509868421052632
YKR036C	0	0	0.0509031198686371
YOR117W	0	0	0.0508196721311475
YJR113C	0	0	0.0507364975450082
YGL115W	0	0	0.0506535947712418
YDR070C	0	1	0.0506535947712418
YKR038C	0	0	0.0505709624796085
YJR069C	0	0	0.0504885993485342
YCR082W	0	0	0.0504065040650407
YBR062C	0	1	0.0504065040650407
YDR248C	0	1	0.0504065040650407
YMR184W	0	0	0.0503246753246753
YBR063C	0	1	0.0503246753246753
YDR284C	0	0	0.0502431118314425
YBL050W	0	0	0.0501618122977346
YHR104W	0	0	0.0500807754442649
YER012W	0	0	0.05
YBR009C	0	0	0.0499194847020934
YGR088W	0	0	0.0498392282958199
YBL014C	0	0	0.0497592295345104
YML012W	0	0	0.0496794871794872
YAL012W	0	0	0.0496
YBL032W	0	0	0.0495207667731629
YCR097W	0	0	0.0494417862838915
YJR024C	0	1	0.0494417862838915
YDL198C	0	0	0.0493630573248408
YBR169C	0	0	0.0492845786963434
YCR028C-A	0	0	0.0492063492063492
YDR182W	0	0	0.0491283676703645
YPR160W	0	0	0.0490506329113924
YEL009C	0	0	0.0489731437598736
YDL008W	0	0	0.0488958990536278
YGL001C	0	0	0.0488188976377953
YMR157C	0	1	0.0488188976377953
YOR251C	0	1	0.0488188976377953
YNR029C	0	1	0.0488188976377953
YER154W	0	0	0.0487421383647799
YBR233W-A	0	0	0.0486656200941915
YGL125W	0	0	0.04858934169279
YKR084C	0	0	0.0485133020344288
YBR243C	0	0	0.0484375
YDR272W	0	0	0.0483619344773791
YER035W	0	0	0.0482866043613707
YKR085C	0	0	0.0482115085536547
YOR163W	0	0	0.0481366459627329
YJR111C	0	1	0.0481366459627329
YDR516C	0	0	0.048062015503876
YPL234C	0	0	0.0479876160990712
YLR158C	0	0	0.0479134466769706
YNL221C	0	0	0.0478395061728395
YGR037C	0	0	0.0477657935285054
YHR099W	0	0	0.0476923076923077
YBL063W	0	0	0.0476190476190476
YER063W	0	0	0.0475460122699387
YJL042W	0	0	0.0474732006125574
YKL026C	0	0	0.0474006116207951
YOR031W	0	0	0.0473282442748092
YJL097W	0	0	0.0472560975609756
YBR131W	0	0	0.0471841704718417
YLR157C	0	0	0.047112462006079
YBR078W	0	0	0.047040971168437
YBL093C	0	0	0.046969696969697
YDR347W	0	0	0.0468986384266263
YNL115C	0	1	0.0468986384266263
YBL107C	0	1	0.0468986384266263
YOR147W	0	0	0.0468277945619335
YBR004C	0	0	0.0467571644042232
YLR060W	0	0	0.0466867469879518
YMR098C	0	1	0.0466867469879518
YDL053C	0	1	0.0466867469879518
YDR116C	0	0	0.0466165413533835
YJL164C	0	0	0.0465465465465465
YDR047W	0	0	0.0464767616191904
YPR118W	0	0	0.0464071856287425
YFL059W	0	0	0.0463378176382661
YGR124W	0	0	0.0462686567164179
YNL229C	0	0	0.0461997019374069
YDR237W	0	0	0.0461309523809524
YGR033C	0	0	0.0460624071322437
YKL157W	0	0	0.0459940652818991
YBR133C	0	0	0.0459259259259259
YHL034C	0	0	0.0458579881656805
YFR053C	0	0	0.0457902511078287
YBR097W	0	0	0.0457227138643068
YDR517W	0	0	0.0456553755522828
YBR244W	0	0	0.0455882352941176
YOR157C	0	0	0.0455212922173275
YNL156C	0	0	0.0454545454545455
YMR246W	0	0	0.0453879941434846
YBR135W	0	0	0.0453216374269006
YBR193C	0	0	0.0452554744525547
YBL017C	0	0	0.0451895043731778
YFR044C	0	0	0.0451237263464338
YBL047C	0	0	0.0450581395348837
YBL008W	0	0	0.0449927431059507
YLL052C	0	0	0.0449275362318841
YDR056C	0	1	0.0449275362318841
YKL191W	0	0	0.044862518089725
YOR108W	0	0	0.0447976878612717
YHR049W	0	1	0.0447976878612717
YOR316C	0	0	0.0447330447330447
YJR074W	0	0	0.0446685878962536
YPR140W	0	0	0.0446043165467626
YOL047C	0	1	0.0446043165467626
YBR108W	0	1	0.0446043165467626
YBR283C	0	0	0.0445402298850575
YBR177C	0	0	0.0444763271162123
YDL110C	0	1	0.0444763271162123
YML132W	0	0	0.0444126074498567
YGR209C	0	0	0.0443490701001431
YDR494W	0	0	0.0442857142857143
YFR014C	0	0	0.0442225392296719
YGL060W	0	1	0.0442225392296719
YLR100W	0	0	0.0441595441595442
YER048C	0	1	0.0441595441595442
YNL173C	0	0	0.0440967283072546
YPR033C	0	0	0.0440340909090909
YNR022C	0	0	0.0439716312056738
YOR214C	0	1	0.0439716312056738
YDR139C	0	0	0.0439093484419263
YNL334C	0	0	0.0438472418670438
YLR027C	0	0	0.0437853107344633
YMR108W	0	0	0.0437235543018336
YBR073W	0	0	0.0436619718309859
YKL120W	0	0	0.0436005625879044
YDR055W	0	0	0.0435393258426966
YJL143W	0	0	0.0434782608695652
YDL232W	0	0	0.0434173669467787
YMR297W	0	0	0.0433566433566434
YBR085W	0	0	0.0432960893854749
YBR059C	0	0	0.0432357043235704
YML057W	0	0	0.0431754874651811
YBR125C	0	1	0.0431754874651811
YBR067C	0	0	0.043115438108484
YFL029C	0	0	0.0430555555555556
YBL051C	0	0	0.042995839112344
YKR068C	0	0	0.0429362880886427
YHR136C	0	0	0.0428769017980636
YKL046C	0	0	0.0428176795580111
YLR239C	0	0	0.0427586206896552
YPR060C	0	0	0.0426997245179063
YOR196C	0	0	0.0426409903713893
YPL006W	0	0	0.0425824175824176
YDR214W	0	0	0.0425240054869684
YJL205C	0	0	0.0424657534246575
YIL004C	0	0	0.0424076607387141
YDR086C	0	0	0.0423497267759563
YGR076C	0	0	0.0422919508867667
YOR184W	0	0	0.0422343324250681
YLR160C	0	0	0.0421768707482993
YDR373W	0	0	0.0421195652173913
YOR202W	0	0	0.0420624151967436
YPR002W	0	0	0.0420499342969777
YGR234W	0	0	0.0420499342969777
YDL100C	0	0	0.0420499342969777
YER079W	0	1	0.0420499342969777
YNL208W	0	1	0.0420499342969777
YMR272C	0	0	0.0420499342969777
YKL193C	0	0	0.0420499342969777
YKL007W	0	0	0.0420499342969777
YKL218C	0	0	0.0420499342969777
YHR020W	0	0	0.0420499342969777
YKL181W	0	0	0.0420499342969777
YGR271C-A	0	1	0.0420499342969777
YMR300C	0	0	0.0420499342969777
YKR087C	0	0	0.0420499342969777
YFR028C	0	0	0.0420499342969777
YDR226W	0	0	0.0420499342969777
YBR023C	0	0	0.0420499342969777
YPR184W	0	0	0.0420499342969777
YJL200C	0	1	0.0420499342969777
YLR017W	0	0	0.0420499342969777
YBR094W	0	1	0.0420499342969777
YBL082C	0	0	0.0420499342969777
YBR120C	0	0	0.0420499342969777
YPL091W	0	0	0.0420499342969777
YKL062W	0	0	0.0420499342969777
YAL007C	0	0	0.0420499342969777
YBR155W	0	0	0.0420499342969777
YER094C	0	0	0.0420499342969777
YGR008C	1	0	0.0420499342969777
YGL224C	0	0	0.041994750656168
YJL096W	0	0	0.0419397116644823
YGR215W	0	0	0.0418848167539267
YER048W-A	0	0	0.0418300653594771
YPR155C	0	0	0.0417754569190601
YKL029C	0	0	0.0417209908735332
YAL017W	0	0	0.0416666666666667
YER055C	0	0	0.0416666666666667
YKR066C	0	0	0.0416666666666667
YHR071W	0	0	0.0416666666666667
YBR029C	0	0	0.0416666666666667
YPR149W	0	0	0.0416666666666667
YAL064W	0	1	0.0416666666666667
YHR138C	0	0	0.0416666666666667
YNL045W	0	0	0.0416666666666667
YDL022W	0	0	0.0416666666666667
YDR320C-A	0	0	0.0416666666666667
YPL265W	0	0	0.0416666666666667
YCL052C	0	0	0.0416666666666667
YDR266C	0	1	0.0416666666666667
YIL050W	0	0	0.0416666666666667
YBR297W	0	0	0.0416666666666667
YDL005C	0	0	0.0416666666666667
YGL068W	0	0	0.0416666666666667
YPL092W	0	0	0.0416666666666667
YPL263C	0	1	0.0416666666666667
YGR253C	0	0	0.0416666666666667
YDL185W	0	0	0.0416666666666667
YIL114C	0	0	0.0416666666666667
YCR039C	0	0	0.0416666666666667
YLR248W	0	0	0.0416666666666667
YOL098C	0	1	0.0416666666666667
YPR036W-A	0	0	0.0416666666666667
YBR096W	0	1	0.0416666666666667
YBR285W	0	1	0.0416666666666667
YGR147C	0	0	0.0416666666666667
YBR084W	1	0	0.0416666666666667
YCR053W	0	0	0.0416141235813367
YBR074W	0	1	0.0416141235813367
YLR300W	0	0	0.0415617128463476
YHL039W	0	0	0.0415094339622641
YDR322W	0	0	0.0414572864321608
YKL043W	0	0	0.041405269761606
YAL054C	0	0	0.0413533834586466
YKR095W-A	0	0	0.0413016270337922
YOR241W	0	0	0.04125
YGL055W	0	0	0.0411985018726592
YKL117W	0	0	0.0411471321695761
YER180C-A	0	0	0.0410958904109589
YIR001C	0	0	0.041044776119403
YFL012W	0	1	0.041044776119403
YEL035C	0	1	0.041044776119403
YOL048C	0	1	0.041044776119403
YBR030W	0	0	0.0409937888198758
YPL222W	0	1	0.0409937888198758
YFR047C	0	0	0.0409429280397022
YHR057C	0	1	0.0409429280397022
YAL008W	0	1	0.0409429280397022
YBR115C	0	0	0.0408921933085502
YOL032W	0	0	0.0408415841584158
YER021W	0	0	0.0407911001236094
YAL058W	0	0	0.0407407407407407
YHR208W	0	0	0.0406905055487053
YER150W	0	1	0.0406905055487053
YBR216C	0	0	0.0406403940886699
YDL046W	0	0	0.040590405904059
YCL005W-A	0	0	0.0405405405405405
YBR103W	0	0	0.0404907975460123
YLR231C	0	0	0.0404411764705882
YPL223C	0	0	0.0403916768665851
YDL182W	0	0	0.0403422982885086
YGL220W	0	1	0.0403422982885086
YBR218C	0	0	0.0402930402930403
YJR130C	0	0	0.0402439024390244
YOR297C	0	0	0.0401948842874543
YBR087W	0	0	0.0401459854014599
YJR073C	0	0	0.040097205346294
YER023W	0	0	0.0400485436893204
YML128C	0	0	0.04
YCR102C	0	0	0.0399515738498789
YGR123C	0	0	0.0399032648125756
YMR271C	0	0	0.0398550724637681
YER174C	0	0	0.0398069963811821
YDL131W	0	0	0.0397590361445783
YKL201C	0	0	0.0397111913357401
YDR175C	0	0	0.0396634615384615
YNR014W	0	1	0.0396634615384615
YJL101C	0	0	0.0396158463385354
YPR037C	0	0	0.039568345323741
YPL243W	0	0	0.0395209580838323
YMR267W	0	0	0.0394736842105263
YOR289W	0	1	0.0394736842105263
YNL195C	0	1	0.0394736842105263
YHR106W	0	0	0.039426523297491
YKL091C	0	1	0.039426523297491
YBR101C	0	0	0.0393794749403341
YHR121W	0	0	0.0393325387365912
YBR279W	0	0	0.0392857142857143
YJR101W	0	0	0.0392390011890606
YLR336C	0	0	0.0391923990498812
YMR314W	0	0	0.0391459074733096
YMR083W	0	0	0.0390995260663507
YML117W	0	0	0.0390532544378698
YDR232W	0	0	0.0390070921985816
YMR095C	0	0	0.038961038961039
YDL236W	0	0	0.0389150943396226
YDL112W	0	0	0.03886925795053
YER057C	0	1	0.03886925795053
YPL057C	0	0	0.0388235294117647
YOL026C	0	0	0.0387779083431257
YDL142C	0	0	0.0387323943661972
YAL016W	0	0	0.0386869871043376
YKR101W	0	0	0.0386416861826698
YIL154C	0	0	0.0385964912280702
YPL274W	0	0	0.0385514018691589
YGR165W	0	0	0.0385064177362894
YPL249C-A	0	0	0.0384615384615385
YBR050C	0	0	0.0384167636786962
YBL052C	0	0	0.0383720930232558
YDR424C	0	0	0.0383275261324042
YDR376W	0	0	0.0382830626450116
YHR110W	0	0	0.0382387022016222
YJL153C	0	0	0.0381944444444444
YNR002C	0	0	0.038150289017341
YCR027C	0	0	0.0381062355658199
YLL039C	0	0	0.0380622837370242
YMR003W	0	1	0.0380622837370242
YKL110C	0	0	0.0380184331797235
YHL021C	0	1	0.0380184331797235
YPR138C	0	0	0.0379746835443038
YCR003W	0	0	0.0379310344827586
YDR099W	0	0	0.0378874856486797
YLR291C	0	0	0.0378440366972477
YHL048W	0	0	0.0378006872852234
YDR345C	0	0	0.0377574370709382
YER175C	0	1	0.0377574370709382
YHR216W	0	0	0.0377358490566038
YDR462W	0	0	0.0377358490566038
YOR037W	0	0	0.0377358490566038
YPL247C	0	1	0.0377358490566038
YKL002W	0	0	0.0377358490566038
YBL007C	0	0	0.0377358490566038
YNL071W	0	0	0.0377358490566038
YMR264W	0	0	0.0377358490566038
YOR261C	0	0	0.0377358490566038
YDR328C	0	0	0.0377358490566038
YKL208W	0	0	0.0377358490566038
YOL139C	0	0	0.0377358490566038
YER061C	0	0	0.0377358490566038
YBR288C	0	0	0.0377358490566038
YBR194W	0	1	0.0377358490566038
YAL030W	0	0	0.0377358490566038
YCL057C-A	0	1	0.0377358490566038
YDR236C	0	0	0.0377358490566038
YOR273C	0	0	0.0377358490566038
YLL024C	0	0	0.0377358490566038
YLR034C	0	0	0.0377358490566038
YCL021W-A	0	1	0.0377358490566038
YAL044W-A	0	1	0.0377358490566038
YCL001W-B	0	1	0.0377358490566038
YDL159W-A	0	1	0.0377358490566038
YOR396W	0	1	0.0377358490566038
YLR139C	0	0	0.0377358490566038
YGR286C	0	0	0.0377358490566038
YJR148W	0	0	0.0377358490566038
YGL143C	0	0	0.0377358490566038
YNL103W	0	0	0.0377358490566038
YJR096W	0	0	0.0377358490566038
YNL202W	0	0	0.0377358490566038
YML097C	0	0	0.0377358490566038
YBR255C-A	0	1	0.0377358490566038
YOL077W-A	1	0	0.0377358490566038
YDR381C-A	0	1	0.0377358490566038
YLR154W-C	0	1	0.0377358490566038
YBL106C	0	0	0.0376940133037694
YJL052C-A	0	1	0.0376940133037694
YFR012W-A	0	1	0.0376940133037694
YGL258W-A	0	1	0.0376940133037694
YKL106C-A	0	1	0.0376940133037694
YOL086W-A	0	1	0.0376940133037694
YLR099W-A	0	1	0.0376940133037694
YOR209C	0	0	0.0376522702104097
YJL055W	0	1	0.0376522702104097
YBR196C	0	0	0.0376106194690266
YGL080W	0	1	0.0376106194690266
YLR348C	0	0	0.0375690607734807
YKL055C	0	0	0.0375275938189845
YOR386W	0	0	0.0374862183020948
YJR025C	0	0	0.0374449339207048
YER043C	0	0	0.0374037403740374
YDR037W	0	0	0.0373626373626374
YIL070C	0	0	0.0373216245883644
YDR486C	0	0	0.037280701754386
YIR013C	0	0	0.0372398685651698
YDL012C	0	1	0.0372398685651698
YDR267C	0	1	0.0372398685651698
YJR131W	0	0	0.037199124726477
YPR058W	0	0	0.0371584699453552
YBR251W	0	0	0.037117903930131
YPL060W	0	0	0.0370774263904035
YBL084C	0	0	0.037037037037037
YJL060W	0	0	0.0369967355821545
YGR247W	0	0	0.0369565217391304
YFL062W	0	1	0.0369565217391304
YLR394W	0	0	0.0369163952225842
YDR063W	0	1	0.0369163952225842
YBL036C	0	0	0.0368763557483731
YHR054C	0	1	0.0368763557483731
YBL024W	0	0	0.0368364030335861
YER072W	0	0	0.0367965367965368
YPR128C	0	0	0.0367567567567568
YEL050C	0	0	0.0367170626349892
YDR268W	0	0	0.0366774541531823
YKL138C	0	0	0.0366379310344828
YGR256W	0	0	0.0365984930032293
YGL011C	0	0	0.0365591397849462
YCR021C	0	0	0.0365198711063373
YER014W	0	0	0.036480686695279
YDL135C	0	0	0.0364415862808146
YIL156W-B	0	1	0.0364415862808146
YNL138W-A	0	1	0.0364415862808146
YGR260W	0	0	0.0364025695931477
YBR254C	0	0	0.0363636363636364
YPL226W	0	0	0.0363247863247863
YBR136W	0	0	0.0362860192102455
YLR354C	0	0	0.0362473347547974
YKL019W	0	0	0.0362087326943557
YJL174W	0	0	0.0361702127659574
YGR257C	0	0	0.0361317747077577
YHR021W-A	0	0	0.0360934182590234
YNR041C	0	0	0.0360551431601273
YJL121C	0	0	0.0360169491525424
YDR098C	0	0	0.035978835978836
YOR056C	0	0	0.0359408033826638
YML131W	0	0	0.0359028511087645
YIR026C	0	0	0.0358649789029536
YHR055C	0	0	0.035827186512118
YOL155C	0	0	0.0357894736842105
YOR230W	0	0	0.035751840168244
YER188C-A	0	1	0.035751840168244
YOR362C	0	0	0.0357142857142857
YOL038C-A	0	1	0.0357142857142857
YAL037C-A	0	1	0.0357142857142857
YLR264C-A	0	1	0.0357142857142857
YDR211W	0	0	0.0356768100734523
YGL006W-A	0	1	0.0356768100734523
YJL136W-A	0	1	0.0356768100734523
YFL038C	0	0	0.0356394129979036
YAL063C-A	0	1	0.0356394129979036
YAR035C-A	0	1	0.0356394129979036
YBL008W-A	0	1	0.0356394129979036
YBL039W-B	0	1	0.0356394129979036
YBL071C-B	0	1	0.0356394129979036
YBL100W-C	0	1	0.0356394129979036
YBR182C-A	0	1	0.0356394129979036
YBR200W-A	0	1	0.0356394129979036
YBR221W-A	0	1	0.0356394129979036
YBR230W-A	0	1	0.0356394129979036
YBR201C-A	0	1	0.0356394129979036
YBR072C-A	0	1	0.0356394129979036
YBR296C-A	0	1	0.0356394129979036
YBR196C-A	0	1	0.0356394129979036
YCL012C	0	1	0.0356394129979036
YBR298C-A	0	1	0.0356394129979036
YBR196C-B	0	1	0.0356394129979036
YCL048W-A	0	1	0.0356394129979036
YCL058W-A	0	1	0.0356394129979036
YCR024C-B	0	1	0.0356394129979036
YDL007C-A	0	1	0.0356394129979036
YCR095W-A	0	1	0.0356394129979036
YDL160C-A	0	1	0.0356394129979036
YCR108C	0	1	0.0356394129979036
YCR075W-A	0	1	0.0356394129979036
YDR119W-A	0	1	0.0356394129979036
YDR169C-A	0	1	0.0356394129979036
YDR194W-A	0	1	0.0356394129979036
YDR182W-A	0	1	0.0356394129979036
YDR003W-A	0	1	0.0356394129979036
YDR246W-A	0	1	0.0356394129979036
YHR199C-A	0	1	0.0356394129979036
YIL046W-A	0	1	0.0356394129979036
YGR146C-A	0	1	0.0356394129979036
YGL041C-B	0	1	0.0356394129979036
YGL194C-A	0	1	0.0356394129979036
YGR035W-A	0	1	0.0356394129979036
YHR022C-A	0	1	0.0356394129979036
YJL077W-B	0	1	0.0356394129979036
YGL007C-A	0	1	0.0356394129979036
YDR524C-B	0	1	0.0356394129979036
YER175W-A	0	1	0.0356394129979036
YHR050W-A	0	1	0.0356394129979036
YJR005C-A	0	1	0.0356394129979036
YIR018C-A	0	1	0.0356394129979036
YIL002W-A	0	1	0.0356394129979036
YGR174W-A	0	1	0.0356394129979036
YGR169C-A	0	1	0.0356394129979036
YDR374W-A	0	1	0.0356394129979036
YIR021W-A	0	1	0.0356394129979036
YGR204C-A	0	1	0.0356394129979036
YHL048C-A	0	1	0.0356394129979036
YJL127C-B	0	1	0.0356394129979036
YHR086W-A	0	1	0.0356394129979036
YER078W-A	0	1	0.0356394129979036
YDR524W-C	0	1	0.0356394129979036
YJL047C-A	0	1	0.0356394129979036
YFL041W-A	0	1	0.0356394129979036
YHL015W-A	0	1	0.0356394129979036
YGR161W-C	0	1	0.0356394129979036
YHR214C-E	0	1	0.0356394129979036
YHR175W-A	0	1	0.0356394129979036
YIL134C-A	0	1	0.0356394129979036
YHR007C-A	0	1	0.0356394129979036
YGL188C-A	0	1	0.0356394129979036
YGR121W-A	0	1	0.0356394129979036
YJL133C-A	0	1	0.0356394129979036
YIL102C-A	0	1	0.0356394129979036
YGR240C-A	0	1	0.0356394129979036
YDR461C-A	0	1	0.0356394129979036
YFR032C-B	0	1	0.0356394129979036
YJR151W-A	0	1	0.0356394129979036
YLR307C-A	0	1	0.0356394129979036
YNL024C-A	0	1	0.0356394129979036
YMR001C-A	0	1	0.0356394129979036
YLR342W-A	0	1	0.0356394129979036
YJR112W-A	0	1	0.0356394129979036
YOL166W-A	0	1	0.0356394129979036
YNL067W-B	0	1	0.0356394129979036
YNL042W-B	0	1	0.0356394129979036
YMR272W-B	0	1	0.0356394129979036
YOR072W-B	0	1	0.0356394129979036
YOR293C-A	0	1	0.0356394129979036
YLL006W-A	0	1	0.0356394129979036
YNL130C-A	0	1	0.0356394129979036
YMR175W-A	0	1	0.0356394129979036
YLR406C-A	0	1	0.0356394129979036
YLR157C-C	0	1	0.0356394129979036
YNL277W-A	0	1	0.0356394129979036
YMR230W-A	0	1	0.0356394129979036
YKL065W-A	0	1	0.0356394129979036
YKL183C-A	0	1	0.0356394129979036
YLR146W-A	0	1	0.0356394129979036
YOR032W-A	0	1	0.0356394129979036
YLR361C-A	0	1	0.0356394129979036
YMR030W-A	0	1	0.0356394129979036
YNL097C-B	0	1	0.0356394129979036
YKL068W-A	0	1	0.0356394129979036
YOL019W-A	0	1	0.0356394129979036
YNL146C-A	0	1	0.0356394129979036
YOR020W-A	0	1	0.0356394129979036
YOL164W-A	0	1	0.0356394129979036
YOR011W-A	0	1	0.0356394129979036
YMR182W-A	0	1	0.0356394129979036
YOL155W-A	0	1	0.0356394129979036
YMR247W-A	0	1	0.0356394129979036
YOR316C-A	0	1	0.0356394129979036
YML054C-A	0	1	0.0356394129979036
YMR194C-B	0	1	0.0356394129979036
YLL066W-B	0	1	0.0356394129979036
YLR466C-B	0	1	0.0356394129979036
YOL097W-A	0	1	0.0356394129979036
YKL096C-B	0	1	0.0356394129979036
YLR157W-E	0	1	0.0356394129979036
YLR162W-A	0	1	0.0356394129979036
YLR412C-A	0	1	0.0356394129979036
YMR242W-A	0	1	0.0356394129979036
YOR161C-C	0	1	0.0356394129979036
YLR285C-A	0	1	0.0356394129979036
YMR315W-A	0	1	0.0356394129979036
YOR034C-A	0	1	0.0356394129979036
YKL023C-A	0	1	0.0356394129979036
YOR192C-C	0	1	0.0356394129979036
YMR105W-A	0	1	0.0356394129979036
YOR376W-A	0	1	0.0356394129979036
YPL189C-A	0	1	0.0356394129979036
YPL119C-A	0	1	0.0356394129979036
YPL152W-A	0	1	0.0356394129979036
YOR381W-A	0	1	0.0356394129979036
YPL038W-A	0	1	0.0356394129979036
YOR394C-A	0	1	0.0356394129979036
YPR145C-A	0	1	0.0356394129979036
YPR108W-A	0	1	0.0356394129979036
YPR159C-A	0	1	0.0356394129979036
YMR110C	0	0	0.0356020942408377
YGL067W	0	0	0.0355648535564854
YNL137C	0	0	0.0355276907001045
YLL062C	0	0	0.0354906054279749
YNL098C	0	0	0.0354535974973931
YNL064C	0	0	0.0354166666666667
YLR126C	0	0	0.0353798126951093
YBL033C	0	0	0.0353430353430353
YML086C	0	0	0.0353063343717549
YBR060C	0	0	0.0352697095435685
YKL195W	0	0	0.0352331606217617
YOR239W	0	0	0.0352112676056338
YGL121C	0	0	0.0352112676056338
YJR085C	0	1	0.0352112676056338
YOR185C	0	0	0.0352112676056338
YMR186W	0	0	0.0352112676056338
YDR005C	0	0	0.0352112676056338
YCL068C	0	1	0.0352112676056338
YGR222W	0	0	0.0352112676056338
Q0255	0	1	0.0352112676056338
YLR421C	0	0	0.0352112676056338
YJL112W	0	0	0.0352112676056338
YDR395W	0	0	0.0352112676056338
YBL004W	0	0	0.0352112676056338
YDL021W	0	1	0.0352112676056338
YBR286W	0	0	0.0352112676056338
YBL105C	0	0	0.0352112676056338
YGR094W	0	0	0.0352112676056338
YOR040W	0	0	0.0352112676056338
YLR447C	0	0	0.0352112676056338
YOL111C	0	0	0.0352112676056338
YLR133W	0	0	0.0352112676056338
YPL005W	0	0	0.0352112676056338
YJR070C	0	0	0.0352112676056338
YDL237W	0	1	0.0352112676056338
YDL145C	0	0	0.0352112676056338
YHR059W	0	0	0.0352112676056338
YPR062W	0	0	0.0352112676056338
YOL097C	0	0	0.0352112676056338
YDR493W	0	1	0.0352112676056338
YGL200C	0	0	0.0352112676056338
YCL025C	0	0	0.0352112676056338
YHR053C	0	0	0.0352112676056338
YOR179C	0	0	0.0352112676056338
YKL190W	0	0	0.0352112676056338
YIL145C	1	0	0.0352112676056338
YMR096W	0	0	0.0351758793969849
YLR259C	0	0	0.035140562248996
YHR043C	0	0	0.0351053159478435
YCL050C	0	0	0.0350701402805611
YNL177C	0	0	0.035035035035035
YHR116W	0	0	0.035
YOR095C	0	0	0.034965034965035
YGL039W	0	0	0.0349301397205589
YHR126C	0	1	0.0349301397205589
YOR267C	0	0	0.0348953140578265
YER085C	0	1	0.0348953140578265
YKL126W	0	0	0.0348605577689243
YMR152W	0	0	0.0348258706467662
YGL117W	0	1	0.0348258706467662
YAL036C	0	0	0.0347912524850895
YHR030C	0	0	0.0347567030784508
YLR270W	0	0	0.0347222222222222
YPR194C	0	0	0.0346878097125867
YAL005C	0	0	0.0346534653465347
YCR018C	0	0	0.0346191889218595
YBR164C	0	0	0.0345849802371542
YBR110W	0	0	0.0345508390918065
YDR465C	0	0	0.0345167652859961
YBR081C	0	0	0.0344827586206897
YIL102C	0	1	0.0344827586206897
YLR023C	0	0	0.0344488188976378
YKL134C	0	0	0.0344149459193707
YEL011W	0	0	0.0343811394891945
YOR131C	0	1	0.0343811394891945
YDR065W	0	0	0.0343473994111874
YER071C	0	1	0.0343473994111874
YOL053W	0	1	0.0343473994111874
YOR120W	0	0	0.0343137254901961
YGR282C	0	0	0.0342801175318315
YEL022W	0	0	0.0342465753424658
YIL034C	0	0	0.0342130987292278
YER156C	0	1	0.0342130987292278
YBL101C	0	0	0.0341796875
YLR106C	0	0	0.0341463414634146
YNL147W	0	0	0.0341130604288499
YDR429C	0	0	0.0340798442064265
YLR363C	0	0	0.0340466926070039
YJL052W	0	0	0.0340136054421769
YIL077C	0	0	0.0339805825242718
YPR080W	0	0	0.0339476236663434
YMR015C	0	0	0.0339147286821705
YOL100W	0	0	0.0338818973862536
YIL111W	0	0	0.0338491295938104
YOL042W	0	1	0.0338491295938104
YKR006C	0	0	0.0338164251207729
YKL160W	0	0	0.0337837837837838
YLR209C	0	0	0.0337512054001929
YPL123C	0	0	0.033718689788054
YDR219C	0	0	0.0336862367661213
YDR524C	0	0	0.0336763330215154
YIL043C	0	0	0.0336763330215154
YKL206C	0	0	0.0336763330215154
YJL088W	0	0	0.0336763330215154
YJR062C	0	0	0.0336763330215154
YMR024W	0	0	0.0336763330215154
YKL096W	0	0	0.0336763330215154
YLR163C	0	0	0.0336763330215154
YJL035C	0	0	0.0336763330215154
YGR031W	0	1	0.0336763330215154
YMR188C	0	0	0.0336763330215154
YFR009W	0	0	0.0336763330215154
YFR032C	0	1	0.0336763330215154
YKR014C	0	0	0.0336763330215154
YGL126W	0	0	0.0336763330215154
YJR010C-A	0	0	0.0336763330215154
YDR042C	0	1	0.0336763330215154
YDR374C	0	1	0.0336763330215154
YPR183W	0	0	0.0336763330215154
YDL128W	0	0	0.0336763330215154
YAL010C	0	0	0.0336763330215154
YGL006W	0	0	0.0336763330215154
YER074W-A	0	0	0.0336763330215154
YER158C	0	1	0.0336763330215154
YFL046W	0	1	0.0336763330215154
YGR055W	0	0	0.0336763330215154
YNL016W	0	0	0.0336763330215154
YLR109W	0	0	0.0336763330215154
YMR311C	0	0	0.0336763330215154
YEL017C-A	0	0	0.0336763330215154
YIL138C	0	0	0.0336763330215154
YAL015C	0	0	0.0336763330215154
YKL146W	0	0	0.0336763330215154
YPL069C	0	0	0.0336763330215154
YLR308W	0	0	0.0336763330215154
YBR176W	1	0	0.0336763330215154
YLR044C	0	0	0.0336448598130841
YER078C	0	0	0.0336134453781513
YML116W	0	0	0.0335820895522388
YHR041C	0	0	0.0335507921714818
YLR432W	0	0	0.0335195530726257
YLR327C	0	1	0.0335195530726257
YDR423C	0	0	0.0334883720930233
YAR033W	0	0	0.033457249070632
YFL010W-A	0	0	0.0334261838440111
YMR181C	0	1	0.0334261838440111
YNL085W	0	0	0.0333951762523191
YBR253W	0	0	0.0333642261353105
YCR079W	0	0	0.0333333333333333
YOR335C	0	0	0.0333024976873266
YGR255C	0	0	0.033271719038817
YPL026C	0	0	0.0332409972299169
YBL057C	0	0	0.033210332103321
YDL015C	0	0	0.0331797235023042
YKL001C	0	0	0.0331491712707182
YNL040W	0	1	0.0331491712707182
YOR334W	0	0	0.0331186752529899
YNL252C	0	0	0.0330882352941176
YGR021W	0	1	0.0330882352941176
YNL122C	0	1	0.0330882352941176
YDL104C	0	1	0.0330882352941176
YDR305C	0	0	0.0330578512396694
YOR255W	0	0	0.0330275229357798
YLR258W	0	0	0.0329972502291476
YPR147C	0	1	0.0329972502291476
YPR151C	0	0	0.032967032967033
YDL033C	0	0	0.0329368709972553
YGL018C	0	0	0.0329067641681901
YMR241W	0	0	0.0328767123287671
YCL034W	0	0	0.0328467153284672
YBR296C	0	0	0.03281677301732
YJL027C	0	1	0.03281677301732
YDR436W	0	0	0.0327868852459016
YNL112W	0	0	0.0327570518653321
YOR221C	0	0	0.0327272727272727
YGL119W	0	0	0.0326975476839237
YDR185C	0	1	0.0326975476839237
YMR208W	0	0	0.0326678765880218
YBL019W	0	0	0.0326382592928377
YMR207C	0	0	0.0326086956521739
YDR129C	0	0	0.032579185520362
YMR158W	0	0	0.0325497287522604
YNR030W	0	0	0.032520325203252
YOR317W	0	0	0.0324909747292419
YGL211W	0	0	0.0324616771866546
YBR245C	0	0	0.0324324324324324
YMR115W	0	1	0.0324324324324324
YPR131C	0	0	0.0324032403240324
YOR151C	0	0	0.0323741007194245
YPL095C	0	0	0.032345013477089
YGR252W	0	0	0.0323159784560144
YDR073W	0	0	0.0322869955156951
YJL155C	0	0	0.032258064516129
YCR009C	0	0	0.0322291853178156
YGL221C	0	1	0.0322291853178156
YLR091W	0	1	0.0322291853178156
YGR082W	0	0	0.0322003577817531
YDR408C	0	0	0.032171581769437
YGR135W	0	0	0.0321428571428571
YPL235W	0	0	0.032114183764496
YEL027W	0	0	0.0320855614973262
YPL203W	0	0	0.0320569902048085
YNL169C	0	0	0.0320284697508897
YLR156W	0	1	0.0320284697508897
YER104W	0	0	0.032
YIR017C	0	0	0.0319715808170515
YLR043C	0	0	0.0319432120674357
YNL003C	0	0	0.0319148936170213
YEL021W	0	0	0.0318866253321523
YHR029C	0	1	0.0318866253321523
YJL167W	0	0	0.031858407079646
YHR137W	0	0	0.0318302387267905
YPR083W	0	0	0.0318021201413428
YGL245W	0	0	0.0317740511915269
YHL040C	0	0	0.0317460317460317
YML001W	0	0	0.0317180616740088
YJR139C	0	0	0.0316901408450704
YDL107W	0	0	0.0316622691292876
YLR411W	0	0	0.031634446397188
YNL211C	0	1	0.031634446397188
YCL018W	0	0	0.0316066725197542
YDR379C-A	0	1	0.0316066725197542
YEL006W	0	0	0.0315789473684211
YBL078C	0	0	0.0315512708150745
YJL062W-A	0	1	0.0315512708150745
YML007C-A	0	1	0.0315512708150745
YBL074C	0	0	0.031523642732049
YBR154C	0	0	0.031496062992126
YDR346C	0	0	0.0314685314685315
YGR111W	0	0	0.0314410480349345
YNL232W	0	0	0.031413612565445
YDR091C	0	0	0.031386224934612
YBR183W	0	0	0.0313588850174216
YHR067W	0	0	0.031331592689295
YDR200C	0	0	0.031304347826087
YBL021C	0	0	0.0312771503040834
YDR375C	0	0	0.03125
YNL073W	0	0	0.0312228967909801
YLR159W	0	1	0.0312228967909801
YGR015C	0	1	0.0312228967909801
YDL205C	0	0	0.0311958405545927
YHR155W	0	1	0.0311958405545927
YDR092W	0	0	0.0311688311688312
YJL179W	0	0	0.0311418685121107
YGR180C	0	0	0.0311149524632671
YJR051W	0	0	0.0310880829015544
YBR160W	0	0	0.0310612597066437
YPR116W	0	1	0.0310612597066437
YPL096W	0	0	0.0310344827586207
YPL186C	0	1	0.0310344827586207
YDR077W	0	0	0.0310077519379845
YOR201C	0	0	0.0309810671256454
YDR132C	0	1	0.0309810671256454
YBR274W	0	0	0.0309544282029235
YDR101C	0	0	0.0309278350515464
YLR161W	0	1	0.0309278350515464
YIL033C	0	0	0.0309012875536481
YBR085C-A	0	1	0.0309012875536481
YBR104W	0	0	0.0308747855917667
YBL059C-A	0	1	0.0308747855917667
YHR034C	0	0	0.0308483290488432
YGL256W	0	0	0.0308219178082192
YLL006W	0	0	0.0307955517536356
YCL026C-B	0	1	0.0307955517536356
YNL162W-A	0	1	0.0307955517536356
YHR128W	0	0	0.0307692307692308
YOR285W	0	1	0.0307692307692308
YNL287W	0	0	0.0307429547395389
YMR220W	0	0	0.0307167235494881
YIL044C	0	0	0.030690537084399
YPR103W	0	0	0.030664395229983
YER107C	0	0	0.0306382978723404
YER110C	0	0	0.0306122448979592
YMR308C	0	0	0.0305862361937128
YIL113W	0	0	0.0305602716468591
YPR010C	0	0	0.0305343511450382
YIL042C	0	0	0.0305084745762712
YOL049W	0	0	0.0304826418289585
YNR032W	0	0	0.0304568527918782
YCL067C	0	0	0.0304311073541843
YJR044C	0	0	0.0304054054054054
YNR016C	0	0	0.030379746835443
YML035C	0	0	0.03035413153457
YER136W	0	0	0.0303285593934288
YPL083C	0	0	0.0303030303030303
YDL192W	0	0	0.0302775441547519
YBR175W	0	0	0.0302521008403361
YNL160W	0	0	0.0302267002518892
YML005W	0	0	0.0302013422818792
YKL060C	0	0	0.030176026823135
YDR427W	0	0	0.0301507537688442
YPR163C	0	0	0.0301255230125523
YLR350W	0	0	0.0301003344481605
YBR229C	0	0	0.0300751879699248
YMR064W	0	0	0.0300500834724541
YDR454C	0	0	0.0300250208507089
YAL044C	0	0	0.03
YHR011W	0	0	0.0299750208159867
YOR028C	0	0	0.0299500831946755
YLR105C	0	0	0.029925187032419
YFL044C	0	0	0.0299003322259136
YLR415C	0	1	0.0299003322259136
YBR010W	0	0	0.0298755186721992
YBL002W	0	0	0.0298507462686567
YBR005W	0	0	0.0298260149130075
YOR350C	0	1	0.0298260149130075
YKL094W	0	1	0.0298260149130075
YKL113C	0	0	0.0298013245033113
YAL003W	0	0	0.0297766749379653
YOL154W	0	1	0.0297766749379653
YPR067W	0	0	0.0297520661157025
YNR032C-A	0	0	0.0297274979355904
YJR007W	0	0	0.0297029702970297
YAL046C	0	1	0.0297029702970297
YHR045W	0	1	0.0297029702970297
YJR065C	0	0	0.0296784830997527
YOR007C	0	0	0.0296540362438221
YAL021C	0	0	0.0296296296296296
YMR293C	0	0	0.0296052631578947
YGL017W	0	0	0.0295809367296631
YBR302C	0	1	0.0295809367296631
YHR079C-A	0	0	0.0295566502463054
YEL051W	0	0	0.029532403609516
YBR046C	0	1	0.029532403609516
YBR203W	0	0	0.0295081967213115
YNL005C	0	0	0.0294840294840295
YIL093C	0	0	0.0294599018003273
YNL264C	0	0	0.0294358135731807
YCL057W	0	0	0.0294117647058824
YPL145C	0	0	0.0293877551020408
YHR170W	0	0	0.0293637846655791
YGR240C	0	0	0.0293398533007335
YGL062W	0	0	0.0293159609120521
YIR024C	0	1	0.0293159609120521
YMR035W	0	0	0.0292921074043938
YGL054C	0	0	0.0292682926829268
YIR035C	0	1	0.0292682926829268
YKL219W	0	1	0.0292682926829268
YLR118C	0	1	0.0292682926829268
YGR167W	0	0	0.0292445166531275
YHR097C	0	1	0.0292445166531275
YMR022W	0	0	0.0292207792207792
YBR201W	0	0	0.0291970802919708
YJL082W	0	1	0.0291970802919708
YMR238W	0	0	0.0291734197730956
YGR090W	0	0	0.0291497975708502
YDL230W	0	0	0.029126213592233
YDR184C	0	0	0.0291026677445432
YJL191W	0	0	0.0290791599353796
YNL083W	0	0	0.0290556900726392
YBR200W	0	0	0.0290322580645161
YMR307W	0	0	0.0290088638195004
YML022W	0	0	0.0289855072463768
YNR027W	0	0	0.028974158183242
YML028W	0	0	0.028974158183242
YJL201W	0	0	0.028974158183242
YHL009C	0	0	0.028974158183242
YER133W	0	0	0.028974158183242
YDR539W	0	1	0.028974158183242
YPR134W	0	0	0.028974158183242
YDR258C	0	0	0.028974158183242
YML025C	0	0	0.028974158183242
YOR268C	0	1	0.028974158183242
YBL071W-A	0	0	0.028974158183242
YPL097W	0	0	0.028974158183242
YLR265C	0	0	0.028974158183242
YCL039W	0	0	0.028974158183242
YLR316C	0	0	0.028974158183242
YER005W	0	0	0.028974158183242
YDR430C	0	0	0.028974158183242
YDL085C-A	0	1	0.028974158183242
YGR122W	0	0	0.028974158183242
YBR142W	0	0	0.028974158183242
YKR062W	0	0	0.028974158183242
YPL172C	0	0	0.028974158183242
YPL010W	0	0	0.028974158183242
YKL130C	0	0	0.028974158183242
YOL086C	0	0	0.028974158183242
YJL194W	0	0	0.028974158183242
YAR068W	0	1	0.028974158183242
YIL001W	0	1	0.028974158183242
YMR190C	0	0	0.028974158183242
YGR044C	0	0	0.028974158183242
YPL019C	0	0	0.028974158183242
YHR132W-A	0	1	0.028974158183242
YMR197C	0	0	0.028974158183242
YLR090W	0	0	0.028974158183242
YBR241C	0	1	0.028974158183242
YPR157W	0	1	0.028974158183242
YJR103W	0	0	0.028974158183242
YCL026C-A	0	0	0.028974158183242
YOR383C	0	0	0.028974158183242
YER017C	0	0	0.028974158183242
YOL119C	0	0	0.028974158183242
YLL040C	0	0	0.028974158183242
YHR063C	1	0	0.028974158183242
YBR079C	0	0	0.0289514866979656
YBR090C	0	1	0.0289514866979656
YLR410W	0	0	0.0289288506645817
YKL175W	0	0	0.02890625
YNR043W	0	0	0.0288836846213895
YDR074W	0	0	0.0288611544461778
YER111C	0	0	0.0288386593920499
YAL038W	0	0	0.028816199376947
YFL041W	0	0	0.0287937743190661
YJL058C	0	0	0.0287713841368585
YOR148C	0	0	0.0287490287490287
YBR147W	0	1	0.0287490287490287
YOL083W	0	1	0.0287490287490287
YML066C	0	0	0.0287267080745342
YAR035W	0	0	0.0287044220325834
YAR015W	0	0	0.0286821705426357
YPL246C	0	1	0.0286821705426357
YFL017W-A	0	0	0.0286599535243997
YBR043C	0	0	0.0286377708978328
YGL129C	0	0	0.02861562258314
YJR132W	0	0	0.0285935085007728
YDR036C	0	0	0.0285714285714286
YDL054C	0	0	0.0285493827160494
YJR057W	0	0	0.0285273708558211
YIL007C	0	0	0.0285053929121726
YKL194C	0	0	0.0284834488067744
YHR214C-D	0	1	0.0284834488067744
YHR213W-A	0	1	0.0284834488067744
YHR212W-A	0	1	0.0284834488067744
YHR213W-B	0	1	0.0284834488067744
YLR159C-A	0	1	0.0284834488067744
YLR154C-G	0	1	0.0284834488067744
YLR156C-A	0	1	0.0284834488067744
YLR154C-H	0	1	0.0284834488067744
YMR315W	0	1	0.0284834488067744
YDR452W	0	0	0.0284615384615385
YPR167C	0	0	0.0284396617986164
YOR124C	0	0	0.0284178187403994
YLL013C	0	0	0.0283960092095165
YOR305W	0	0	0.0283742331288344
YDR019C	0	0	0.0283524904214559
YER025W	0	0	0.0283307810107198
YMR200W	0	0	0.0283091048201989
YLR423C	0	0	0.0282874617737003
YCR010C	0	0	0.0282658517952636
YHL038C	0	0	0.0282442748091603
YKL182W	0	0	0.0282227307398932
YHL047C	0	0	0.0282012195121951
YPR172W	0	1	0.0282012195121951
YBR083W	0	0	0.0281797410510282
YAL022C	0	0	0.028158295281583
YIR012W	0	0	0.0281368821292776
YOL016C	0	0	0.0281155015197568
YKL149C	0	0	0.0280941533788914
YGR217W	0	0	0.0280728376327769
YLR427W	0	0	0.0280515542077331
YNL292W	0	0	0.028030303030303
YER076C	0	1	0.028030303030303
YMR066W	0	1	0.028030303030303
YNR017W	0	0	0.0280090840272521
YCL064C	0	0	0.0279878971255673
YDR140W	0	0	0.0279667422524565
YIL167W	0	0	0.0279456193353474
YPL130W	0	0	0.0279245283018868
YFR003C	0	0	0.0279034690799397
YOL027C	0	0	0.0278824415975885
YDR194C	0	0	0.0278614457831325
YLR289W	0	1	0.0278614457831325
YJR098C	0	1	0.0278614457831325
YBL016W	0	0	0.0278404815650865
YLR188W	0	0	0.0278195488721805
YPR200C	0	0	0.0277986476333584
YLR382C	0	0	0.0277777777777778
YHR195W	0	0	0.0277569392348087
YDL085W	0	0	0.027736131934033
YDL119C	0	0	0.0277153558052434
YOL022C	0	1	0.0277153558052434
YER009W	0	0	0.0276946107784431
YBL027W	0	0	0.0276738967838444
YKL027W	0	1	0.0276738967838444
YHR174W	0	0	0.0276532137518685
YAL042W	0	0	0.0276325616131441
YMR170C	0	0	0.0276119402985075
YHR072W-A	0	0	0.0275913497390007
YDL126C	0	0	0.0275707898658718
YGR150C	0	1	0.0275707898658718
YBR117C	0	0	0.0275502606105733
YAL055W	0	0	0.0275297619047619
YPL096C-A	0	0	0.0275092936802974
YGL087C	0	0	0.0274888558692422
YHR046C	0	0	0.0274684484038604
YGR084C	0	0	0.0274480712166172
YCR073W-A	0	0	0.0274277242401779
YGR029W	0	0	0.0274074074074074
YDR368W	0	0	0.0273871206513694
YBL079W	0	0	0.0273668639053254
YPR011C	0	0	0.0273466371027347
YER134C	0	1	0.0273466371027347
YAR003W	0	0	0.0273264401772526
YGR292W	0	0	0.0273062730627306
YHR190W	0	0	0.0272861356932153
YPL027W	0	0	0.0272660280029477
YNL277W	0	0	0.0272459499263623
YNL180C	0	0	0.0272259013980868
YDR371W	0	1	0.0272259013980868
YAL033W	0	0	0.0272058823529412
YAL053W	0	0	0.0271858927259368
YMR162C	0	0	0.0271659324522761
YFR006W	0	1	0.0271659324522761
YPL252C	0	0	0.0271460014673514
YHL014C	0	1	0.0271460014673514
YPL012W	0	0	0.0271260997067449
YDL226C	0	0	0.0271062271062271
YLR328W	0	0	0.027086383601757
YMR244C-A	0	1	0.027086383601757
YBR298C	0	0	0.0270665691294806
YDL134C	0	0	0.027046783625731
YPL021W	0	0	0.027027027027027
YKR054C	0	0	0.027007299270073
YPR074C	0	0	0.0269876002917578
YHL004W	0	0	0.0269679300291545
YMR255W	0	0	0.0269482884195193
YCR105W	0	0	0.0269286754002911
YLR246W	0	0	0.0269090909090909
YCR017C	0	0	0.0268895348837209
YER024W	0	0	0.0268700072621641
YLR420W	0	0	0.0268505079825835
YPR108W	0	0	0.0268310369833212
YJR135W-A	0	0	0.0268115942028985
YDR147W	0	0	0.0267921795800145
YFL017C	0	0	0.0267727930535456
YOR022C	0	1	0.0267727930535456
YAL023C	0	0	0.0267534345625452
YKL119C	0	0	0.0267341040462428
YOR346W	0	0	0.0267148014440433
YIL101C	0	0	0.0266955266955267
YCR024C	0	0	0.026676279740447
YEL004W	0	0	0.026657060518732
YPL240C	0	0	0.0266378689704824
YDL060W	0	0	0.0266187050359712
YLR120C	0	0	0.0265995686556434
YLR303W	0	0	0.0265804597701149
YOL059W	0	0	0.0265613783201723
YLR299W	0	0	0.0265423242467719
YER042W	0	0	0.0265232974910394
YAL009W	0	0	0.0265042979942693
YDR253C	0	0	0.0264853256979241
YFR057W	0	1	0.0264853256979241
YBL003C	0	0	0.0264663805436338
YAL020C	0	0	0.0264474624731951
YMR012W	0	0	0.0264285714285714
YHR182W	0	1	0.0264285714285714
YAL029C	0	0	0.0264097073518915
YJR019C	0	0	0.0263908701854494
YJL147C	0	1	0.0263908701854494
YLR078C	0	0	0.0263720598717035
YML051W	0	0	0.0263532763532764
YOR197W	0	0	0.0263345195729537
YPL040C	0	0	0.0263157894736842
YAR071W	0	0	0.0262970859985785
YLR244C	0	0	0.0262784090909091
YGR205W	0	1	0.0262784090909091
YPL109C	0	1	0.0262784090909091
YNL042W	0	0	0.0262597586941093
YPR061C	0	1	0.0262597586941093
YPR052C	0	0	0.026241134751773
YGL065C	0	0	0.0262225372076541
YKL086W	0	0	0.0262039660056657
Q0050	0	0	0.0261854210898797
YAL060W	0	0	0.0261669024045262
YJR099W	0	0	0.0261484098939929
YMR177W	0	0	0.0261299435028249
YHR002W	0	0	0.0261115031757234
YCR088W	0	0	0.0260930888575458
YGL198W	0	0	0.0260747004933051
YCR020C	0	0	0.026056338028169
YMR281W	0	0	0.0260380014074595
YNL323W	0	0	0.0260196905766526
YEL060C	0	0	0.0260014054813774
YPL156C	0	0	0.0259831460674157
YGL155W	0	0	0.0259649122807018
YJL133W	0	0	0.0259467040673212
YDL044C	0	0	0.0259285213735109
YGR279C	0	0	0.0259103641456583
YAL001C	0	0	0.0258922323303009
YDR441C	0	1	0.0258922323303009
YDR111C	0	1	0.0258922323303009
YFR004W	0	0	0.0258741258741259
YAL064W-B	0	1	0.0258741258741259
YAL064C-A	0	1	0.0258741258741259
YDL114W	0	1	0.0258741258741259
YBR025C	0	0	0.0258560447239693
YER083C	0	0	0.0258379888268156
YNL241C	0	0	0.0258199581297976
YMR106C	0	0	0.0258019525801953
YIL066C	0	0	0.0257839721254355
YPL133C	0	0	0.0257660167130919
YOR062C	0	1	0.0257660167130919
YML115C	0	0	0.0257480862908838
YDR054C	0	0	0.0257301808066759
YOR266W	0	0	0.0257123002084781
YAL013W	0	0	0.0256944444444444
YNL304W	0	0	0.025676613462873
YPL046C	0	0	0.0256588072122053
YPL168W	0	1	0.0256588072122053
YPL259C	0	0	0.0256410256410256
YOR129C	0	0	0.0256232686980609
YGL076C	0	0	0.0256055363321799
YLR110C	0	0	0.0255878284923928
YER046W	0	0	0.0255701451278507
YBR146W	0	0	0.0255524861878453
YGR010W	0	0	0.0255348516218081
YCR019W	0	0	0.0255172413793103
YPR176C	0	0	0.025499655410062
YDR031W	0	1	0.025499655410062
YPR036W	0	0	0.0254820936639118
YLR287C	0	1	0.0254820936639118
YNL220W	0	0	0.0254645560908465
YHR131C	0	1	0.0254645560908465
YHR135C	0	0	0.0254470426409904
YPL088W	0	0	0.0254295532646048
YDL215C	0	0	0.0254120879120879
YMR074C	0	1	0.0254120879120879
YBR093C	0	0	0.0253946465339739
YCL043C	0	0	0.0253772290809328
YLR438W	0	0	0.0253598355037697
YPR065W	0	0	0.0253424657534247
YNR040W	0	1	0.0253424657534247
YAL043C	0	0	0.0253251197809719
YIL119C	0	0	0.0253077975376197
YGR193C	0	0	0.0252904989747095
YGL263W	0	1	0.0252904989747095
YBL029W	0	1	0.0252904989747095
YOR103C	0	0	0.0252732240437158
YEL007W	0	1	0.0252732240437158
YBR089C-A	0	0	0.0252559726962457
YGR136W	0	1	0.0252559726962457
YHR083W	0	0	0.0252387448840382
YDL055C	0	0	0.0252215405589639
YLR346C	0	0	0.0252043596730245
YNL074C	0	0	0.0251872021783526
YBL005W	0	0	0.0251700680272109
YNL053W	0	0	0.0251529571719918
YDR533C	0	1	0.0251529571719918
YGL254W	0	0	0.0251358695652174
YAL063C	0	0	0.0251188051595384
YGL229C	0	0	0.0251017639077341
YMR309C	0	0	0.0250847457627119
YBL075C	0	0	0.0250677506775068
YKR052C	0	0	0.025050778605281
YGL138C	0	1	0.025050778605281
YGL262W	0	1	0.025050778605281
YPR125W	0	0	0.0250338294993234
YHR108W	0	0	0.0250169033130494
YDR519W	0	1	0.0250169033130494
YAL031C	0	0	0.025
YMR112C	0	0	0.024983119513842
YOR278W	0	0	0.0249662618083671
YOR008C	0	0	0.0249494268374916
YFL016C	0	0	0.0249326145552561
YDL139C	0	1	0.0249326145552561
YNL031C	0	0	0.0249158249158249
Q0065	0	0	0.0248990578734859
YER147C	0	0	0.0248823133826496
YAL041W	0	0	0.0248655913978495
YKL081W	0	0	0.0248488918737408
YPR198W	0	0	0.0248322147651007
YNL152W	0	1	0.0248322147651007
YHL018W	0	1	0.0248322147651007
YJR086W	0	0	0.0248155600268276
YAR007C	0	0	0.024798927613941
YPR035W	0	0	0.0247823174815807
YGR049W	0	0	0.0247657295850067
YJR049C	0	0	0.0247491638795987
YDR540C	0	1	0.0247491638795987
YPL072W	0	0	0.0247326203208556
YOR347C	0	0	0.0247160988643955
Q0115	0	0	0.0246995994659546
YPL111W	0	0	0.0246831220813876
YER031C	0	0	0.0246666666666667
YML088W	0	0	0.0246502331778814
YBL018C	0	0	0.0246338215712383
YOR243C	0	0	0.0246174318030605
YDL038C	0	0	0.0246010638297872
YAL002W	0	0	0.0245847176079734
YHR185C	0	0	0.0245683930942895
YDL040C	0	0	0.0245520902455209
YGR273C	0	1	0.0245520902455209
YAL032C	0	0	0.0245358090185676
YCL001W	0	0	0.024519549370444
Q0140	0	0	0.0245033112582781
YGL056C	0	1	0.0245033112582781
YOL043C	0	0	0.0244870946393117
YIL014C-A	0	1	0.0244870946393117
YJL208C	0	0	0.0244708994708995
YNL026W	0	0	0.0244547257105089
YJL048C	0	0	0.0244385733157199
YBR162C	0	0	0.0244224422442244
YDR353W	0	0	0.0244063324538259
YLR180W	0	0	0.024390243902439
YMR257C	0	0	0.0243741765480896
YAR031W	0	0	0.0243581303489138
YLR011W	0	0	0.0243421052631579
YDL129W	0	1	0.0243421052631579
YML067C	0	0	0.0243261012491782
[truncated: 3,790 more rows]
