# Supplementary material for: Computationally Driven, Quantitative Experiments Discover Genes Required for Mitochondrial Biogenesis
Source: PLoS Genet. 2009 Mar 20;5(3):e1000407. doi: 10.1371/journal.pgen.1000407 (PMC2648979; doi:10.1371/journal.pgen.1000407)
Supplement: Dataset S2 — Top 100 novel ensemble predictions for additional yeast biological processes. A zip file containing 387 tab-delimited text files of the ensemble predictions for the indicated Gene Ontology Biological Process Term. (21.70 MB GZ) [file pgen.1000407.s013.gz › GO_0006766.txt]

ORF	AnnotatedToTerm?	Uncharacterized_04152007?	Precision
YNL333W	1	0	1.0
YNL334C	1	0	1.0
YOL055C	1	0	1.0
YPR001W	0	0	0.923076923076923
YNR057C	1	0	0.923076923076923
YNR056C	1	0	0.923076923076923
YFL059W	1	0	0.923076923076923
YJR156C	1	0	0.923076923076923
YJR078W	1	0	0.923076923076923
YJR025C	1	0	0.923076923076923
YNR058W	1	0	0.923076923076923
YFL060C	1	0	0.923076923076923
YLR231C	1	0	0.923076923076923
YJL116C	0	0	0.866666666666667
YNL332W	1	0	0.866666666666667
YJR155W	0	0	0.823529411764706
YPL258C	1	0	0.823529411764706
YKR097W	0	0	0.8
YDL244W	1	0	0.8
YFL058W	1	0	0.8
YNL331C	0	0	0.761904761904762
YPR002W	0	0	0.739130434782609
YMR096W	1	0	0.739130434782609
YFL055W	0	0	0.724137931034483
YGR144W	1	0	0.724137931034483
YLR377C	0	0	0.724137931034483
YMR095C	1	0	0.724137931034483
YER024W	1	0	0.724137931034483
YBR145W	1	0	0.724137931034483
YLR348C	0	0	0.709677419354839
YCR020C	1	0	0.709677419354839
YAL062W	0	0	0.6875
YLR092W	0	0	0.666666666666667
YPL134C	0	0	0.647058823529412
YMR020W	0	0	0.628571428571429
YER015W	0	0	0.611111111111111
YJR095W	0	0	0.605263157894737
YFR047C	1	0	0.605263157894737
YBL043W	0	0	0.6
YDL085W	1	0	0.6
YPL092W	0	0	0.585365853658537
YNL037C	0	0	0.571428571428571
YLL057C	0	0	0.558139534883721
YGR087C	0	0	0.545454545454545
YNL104C	0	0	0.533333333333333
YHR071W	0	0	0.521739130434783
YPL033C	0	0	0.51063829787234
YER065C	0	0	0.5
YFL053W	0	0	0.489795918367347
YOL058W	0	0	0.48
YAL054C	0	0	0.470588235294118
YPL223C	0	0	0.466666666666667
YMR175W	0	0	0.466666666666667
YKL218C	0	0	0.466666666666667
YBR240C	1	0	0.466666666666667
YAR035W	1	0	0.466666666666667
YFL057C	0	0	0.466666666666667
YJL088W	0	0	0.466666666666667
YMR303C	1	0	0.466666666666667
YPL188W	1	0	0.466666666666667
YDR256C	0	0	0.46031746031746
YER062C	0	0	0.46031746031746
YGR256W	1	0	0.46031746031746
YIR034C	0	0	0.453125
YOR130C	0	0	0.446153846153846
YDL243C	0	0	0.439393939393939
YNR060W	0	0	0.432835820895522
YIR027C	0	0	0.426470588235294
YFL056C	0	0	0.420289855072464
YCR107W	0	0	0.418918918918919
YER069W	0	0	0.418918918918919
YBR117C	1	0	0.418918918918919
YFL054C	0	0	0.418918918918919
YOR388C	1	0	0.418918918918919
YFR025C	0	0	0.413333333333333
YPL177C	0	0	0.407894736842105
YFL030W	0	0	0.402597402597403
YOR192C	0	0	0.397435897435897
YBR105C	0	0	0.392405063291139
YDL223C	0	0	0.3875
YIL120W	0	0	0.382716049382716
YGR065C	0	0	0.378048780487805
YPL262W	0	0	0.373493975903614
YCR098C	0	0	0.369047619047619
YIL116W	0	0	0.364705882352941
YPL135W	0	0	0.36046511627907
YGL205W	0	0	0.35632183908046
YOR100C	0	0	0.352272727272727
YOL165C	0	0	0.348314606741573
YOL126C	0	0	0.344444444444444
YMR062C	0	0	0.34375
YOR071C	0	0	0.34375
YEL066W	0	0	0.34375
YOL059W	1	0	0.34375
YOR303W	0	0	0.34375
YFL061W	0	1	0.34375
YGR286C	1	0	0.34375
YOR190W	0	0	0.34020618556701
YLR027C	0	0	0.336734693877551
YMR174C	0	0	0.333333333333333
YMR008C	0	0	0.33
YKL051W	0	0	0.326732673267327
YIR028W	0	0	0.324074074074074
YIR017C	0	0	0.324074074074074
YJL089W	0	0	0.324074074074074
YFL014W	0	0	0.324074074074074
YMR170C	0	0	0.324074074074074
YMR322C	1	0	0.324074074074074
YGL062W	1	0	0.324074074074074
YDL066W	0	0	0.321100917431193
YNL160W	0	0	0.318181818181818
YIL160C	0	0	0.315315315315315
YGL202W	0	0	0.3125
YDR059C	0	0	0.309734513274336
YKL217W	0	0	0.307017543859649
YHR018C	0	0	0.304347826086957
YNL117W	0	0	0.301724137931034
YHR112C	0	0	0.299145299145299
YER061C	0	0	0.296610169491525
YGR197C	0	0	0.294117647058824
YHR139C	0	0	0.292682926829268
YGR161C	0	0	0.292682926829268
YMR271C	0	0	0.292682926829268
YBR218C	1	0	0.292682926829268
YHR137W	0	0	0.291338582677165
YGL186C	0	0	0.291338582677165
YER096W	0	0	0.291338582677165
YML042W	1	0	0.291338582677165
YDL222C	0	0	0.2890625
YGL125W	0	0	0.286821705426357
YJL037W	0	1	0.286821705426357
YCR005C	0	0	0.284615384615385
YNR001C	0	0	0.283582089552239
YDR530C	0	0	0.283582089552239
YMR169C	0	0	0.283582089552239
YNL241C	1	0	0.283582089552239
YGR088W	0	0	0.281481481481481
YGR019W	0	0	0.279411764705882
YJL071W	0	0	0.277372262773723
YKR009C	0	0	0.27536231884058
YIR041W	0	0	0.273381294964029
YNL036W	0	0	0.271428571428571
YJR159W	0	0	0.269503546099291
YJR148W	0	0	0.267605633802817
YDR223W	0	0	0.265734265734266
YIR030C	0	0	0.26530612244898
YOR184W	0	0	0.26530612244898
YOR230W	0	0	0.26530612244898
YBL098W	1	0	0.26530612244898
YMR056C	0	0	0.263513513513513
YLR174W	0	0	0.263157894736842
YGR043C	0	1	0.263157894736842
YNL335W	0	1	0.263157894736842
YLR178C	0	0	0.263157894736842
YJR109C	0	0	0.263157894736842
YPL214C	1	0	0.263157894736842
YOL147C	0	0	0.261437908496732
YOR120W	0	0	0.25974025974026
YJR158W	0	0	0.258064516129032
YOL164W	0	0	0.256410256410256
YJR096W	0	0	0.254777070063694
YER081W	0	0	0.253164556962025
YCR106W	0	0	0.251572327044025
YGR204W	0	0	0.25
YJL052W	0	0	0.248447204968944
YDR178W	0	0	0.247252747252747
YJL108C	0	0	0.247252747252747
YLR070C	0	0	0.247252747252747
YDL245C	0	0	0.247252747252747
YHR096C	0	0	0.247252747252747
YMR097C	0	0	0.247252747252747
YML128C	0	0	0.247252747252747
YDR481C	0	0	0.247252747252747
YER175C	0	1	0.247252747252747
YGR260W	0	0	0.247252747252747
YDL022W	1	0	0.247252747252747
YJR130C	0	0	0.247252747252747
YEL071W	0	0	0.247252747252747
YLR354C	1	0	0.247252747252747
YGR248W	1	0	0.247252747252747
YEL057C	0	0	0.247252747252747
YOR136W	0	0	0.247252747252747
YML078W	0	0	0.247252747252747
YDL170W	0	0	0.247252747252747
YLR304C	0	0	0.247252747252747
YBR256C	1	0	0.247252747252747
YMR145C	1	0	0.247252747252747
YER045C	0	0	0.245901639344262
YDR055W	0	0	0.244565217391304
YOR202W	0	0	0.243243243243243
YNL239W	0	0	0.241935483870968
YLR044C	0	0	0.240837696335079
YOL140W	0	0	0.240837696335079
YGR244C	0	0	0.240837696335079
YDR050C	0	0	0.240837696335079
YPR121W	1	0	0.240837696335079
YMR250W	0	0	0.239583333333333
YGL184C	0	0	0.238578680203046
YLL027W	0	0	0.238578680203046
YJR010W	0	0	0.238578680203046
YDL215C	0	0	0.238578680203046
YNL009W	1	0	0.238578680203046
YPL265W	0	0	0.237623762376238
YPR167C	0	0	0.237623762376238
YBR182C	0	0	0.237623762376238
YJL038C	0	1	0.237623762376238
YPR127W	0	1	0.237623762376238
YOL151W	0	0	0.237623762376238
YBR196C	1	0	0.237623762376238
YCL030C	0	0	0.236453201970443
YCL009C	0	0	0.235294117647059
YLR246W	0	0	0.234146341463415
YKR076W	0	0	0.233009708737864
YMR021C	0	0	0.231884057971014
YLR438W	0	0	0.230769230769231
YNL270C	0	0	0.229665071770335
YOR032C	0	0	0.228571428571429
YLR411W	0	0	0.227488151658768
YDR259C	0	0	0.226415094339623
YGL026C	0	0	0.225352112676056
YDR035W	0	0	0.224299065420561
YNL194C	0	0	0.223744292237443
YIL136W	0	1	0.223744292237443
YAL061W	0	1	0.223744292237443
YMR094W	0	0	0.223744292237443
YOL025W	0	0	0.223744292237443
YDL200C	0	0	0.223744292237443
YBL033C	1	0	0.223744292237443
YMR205C	0	0	0.222727272727273
YJR154W	0	1	0.222727272727273
YFR012W	0	1	0.222727272727273
YAL060W	0	0	0.221719457013575
YPL004C	0	0	0.220720720720721
YML100W	0	0	0.219730941704036
YCR012W	0	0	0.21875
YDR070C	0	1	0.21875
YGR254W	0	0	0.217777777777778
YPR193C	0	0	0.217573221757322
YMR105C	0	0	0.217573221757322
YGL156W	0	0	0.217573221757322
YFL021W	0	0	0.217573221757322
YDR009W	0	0	0.217573221757322
YLR237W	0	0	0.217573221757322
YOL084W	0	1	0.217573221757322
YGR192C	0	0	0.217573221757322
YPR006C	0	0	0.217573221757322
YOL064C	0	0	0.217573221757322
YPL221W	0	0	0.217573221757322
YGL037C	1	0	0.217573221757322
YOR316C	0	0	0.217573221757322
YIL155C	1	0	0.217573221757322
YGR010W	1	0	0.217573221757322
YBR050C	0	0	0.216666666666667
YER178W	0	0	0.215767634854772
YML070W	0	0	0.214876033057851
YGR154C	0	0	0.213991769547325
YDR403W	0	0	0.213114754098361
YCL038C	0	0	0.21285140562249
YJR009C	0	0	0.21285140562249
YCL017C	0	0	0.21285140562249
YMR200W	0	0	0.21285140562249
YJR049C	1	0	0.21285140562249
YHR174W	0	0	0.212
YKL188C	0	0	0.211155378486056
YNL274C	0	0	0.21031746031746
YER179W	0	0	0.209486166007905
YNL277W	0	0	0.208661417322835
YLR193C	0	0	0.207843137254902
YLR121C	0	0	0.20703125
YGR239C	0	0	0.206225680933852
YDR074W	0	0	0.206106870229008
YDR216W	0	0	0.206106870229008
YGL117W	0	1	0.206106870229008
YHR195W	0	0	0.206106870229008
YJL172W	0	0	0.206106870229008
YML120C	1	0	0.206106870229008
YER150W	0	1	0.206106870229008
YBR046C	0	1	0.206106870229008
YKL141W	0	0	0.20532319391635
YLL041C	0	0	0.204545454545455
YNL015W	0	0	0.20377358490566
YDR533C	0	1	0.20377358490566
YLL056C	0	0	0.203007518796992
YPL088W	0	0	0.202247191011236
YPR183W	0	0	0.201492537313433
YPL206C	0	0	0.200743494423792
YJL045W	0	0	0.2
YMR136W	0	0	0.199261992619926
YBR035C	0	0	0.198529411764706
YLR153C	0	0	0.197841726618705
YOR221C	0	0	0.197841726618705
YBR067C	0	0	0.197841726618705
YKL150W	0	0	0.197841726618705
YKL060C	0	0	0.197841726618705
YPR074C	1	0	0.197841726618705
YDR368W	0	0	0.197411003236246
YAL068C	0	0	0.197411003236246
YGL248W	0	0	0.197411003236246
YDL086W	0	1	0.197411003236246
YDR536W	0	0	0.197411003236246
YKL163W	0	0	0.197411003236246
YDL182W	0	0	0.197411003236246
YDR287W	0	0	0.197411003236246
YKL152C	0	0	0.197411003236246
YBR207W	0	0	0.197411003236246
YKR046C	0	0	0.197411003236246
YDR487C	1	0	0.197411003236246
YMR083W	1	0	0.197411003236246
YCL033C	0	0	0.197411003236246
YJL210W	0	0	0.197411003236246
YER023W	0	0	0.197411003236246
YML051W	0	0	0.197411003236246
YKR066C	0	0	0.197411003236246
YER052C	0	0	0.197411003236246
YER053C	0	0	0.197411003236246
YER088C	0	0	0.197411003236246
YMR041C	1	0	0.197411003236246
YEL041W	1	0	0.197411003236246
YDL198C	0	0	0.197411003236246
YGR288W	0	0	0.197411003236246
YGR255C	0	0	0.197411003236246
YML004C	0	0	0.197411003236246
YIL056W	1	0	0.197411003236246
YJL048C	0	0	0.197411003236246
YBL064C	0	0	0.197411003236246
YDR011W	0	0	0.197411003236246
YOR209C	1	0	0.197411003236246
YGL009C	0	0	0.196774193548387
YDR043C	0	0	0.196141479099678
YAL038W	0	0	0.195512820512821
YBR295W	0	0	0.194888178913738
YFR030W	0	0	0.194267515923567
YKL085W	0	0	0.19375
YBR043C	0	0	0.19375
YNL202W	0	0	0.19375
YBR169C	0	0	0.19375
YIR038C	0	0	0.19375
YOL086C	1	0	0.19375
YIL125W	0	0	0.193146417445483
YPL087W	0	0	0.192546583850932
YDR034C	0	0	0.191950464396285
YNL071W	0	0	0.191358024691358
YDR127W	0	0	0.190769230769231
YLR270W	0	0	0.190184049079755
YHL027W	0	0	0.18960244648318
YGL121C	0	0	0.189024390243902
YDL024C	0	0	0.188622754491018
YBR011C	0	0	0.188622754491018
YKL056C	0	0	0.188622754491018
YPR201W	0	0	0.188622754491018
YDR158W	0	0	0.188622754491018
YMR315W	0	1	0.188622754491018
YDL078C	1	0	0.188622754491018
YLL028W	0	0	0.188059701492537
YAL005C	0	0	0.1875
YHR104W	0	0	0.186943620178042
YBR006W	0	0	0.186390532544379
YOR347C	0	0	0.185840707964602
YGR008C	0	0	0.185294117647059
YNL134C	0	1	0.185294117647059
YCR004C	0	1	0.185294117647059
YKL151C	0	1	0.185294117647059
YGL114W	0	0	0.18475073313783
YMR318C	0	0	0.184210526315789
YIL010W	0	0	0.183673469387755
YBL102W	0	0	0.183139534883721
YDR258C	0	0	0.182608695652174
YNL138W	0	0	0.182080924855491
YMR090W	0	1	0.182080924855491
YKL211C	0	0	0.181556195965418
YGR133W	0	0	0.181034482758621
YGR121C	0	0	0.180515759312321
YJR077C	0	0	0.18
YDL049C	0	0	0.179487179487179
YGR267C	0	0	0.178977272727273
YLR109W	0	0	0.178470254957507
YNL125C	0	0	0.177966101694915
YBR126C	0	0	0.177464788732394
YMR321C	0	1	0.177464788732394
YGL224C	0	0	0.176966292134831
YKR069W	0	0	0.176470588235294
YDL204W	0	1	0.176470588235294
YBL099W	0	0	0.175977653631285
YIL146C	0	0	0.175487465181058
YEL011W	0	0	0.175
YNR034W	0	0	0.174515235457064
YGR183C	0	0	0.174033149171271
YBR039W	0	0	0.173553719008264
YLR120C	0	0	0.173076923076923
YDR204W	0	0	0.172602739726027
YJR019C	0	0	0.172131147540984
YBR296C	0	0	0.171662125340599
YNR002C	0	0	0.171195652173913
YPL026C	0	0	0.170731707317073
YIL042C	0	0	0.17027027027027
YBR294W	0	0	0.169811320754717
YEL046C	0	0	0.169354838709677
YFL028C	0	0	0.168900804289544
YPL098C	0	0	0.168449197860963
YJL072C	0	0	0.168
YGR201C	0	1	0.168
YFL052W	0	1	0.168
YLR134W	0	0	0.167553191489362
YOR084W	0	0	0.16751269035533
YDR510W	0	0	0.16751269035533
YDR142C	0	0	0.16751269035533
YPL061W	0	0	0.16751269035533
YLR307W	0	0	0.16751269035533
YFR021W	0	0	0.16751269035533
YPL036W	0	0	0.16751269035533
YLR375W	0	1	0.16751269035533
YGL157W	0	1	0.16751269035533
YOR375C	0	0	0.16751269035533
YOR208W	0	0	0.16751269035533
YER090W	0	0	0.16751269035533
YGR284C	0	0	0.16751269035533
YOL143C	1	0	0.16751269035533
YBR072W	0	0	0.16751269035533
YNL115C	0	1	0.16751269035533
YJR127C	0	0	0.16751269035533
YOR328W	0	0	0.16751269035533
YKL103C	0	0	0.16751269035533
YHR183W	1	0	0.16751269035533
YDL080C	1	0	0.16751269035533
YIL053W	0	0	0.167088607594937
YDR354W	0	0	0.166666666666667
YOR134W	0	0	0.16624685138539
YOR374W	0	0	0.165829145728643
YCR083W	0	0	0.165413533834586
YLR299W	0	0	0.165
YOR049C	0	0	0.164588528678304
YKL008C	0	0	0.164179104477612
YPL273W	0	0	0.163771712158809
YHL042W	0	1	0.163771712158809
YMR042W	0	0	0.163366336633663
YOR173W	0	0	0.162962962962963
YDR148C	0	0	0.16256157635468
YKL019W	0	0	0.162162162162162
YPR192W	0	0	0.161764705882353
YIL101C	0	0	0.161369193154034
YML028W	0	0	0.160975609756098
YDR058C	0	0	0.160583941605839
YCL040W	0	0	0.160194174757282
YPR035W	0	0	0.159806295399516
YCR069W	0	1	0.159806295399516
YAL046C	0	1	0.159806295399516
YKL067W	0	0	0.159420289855072
YLR220W	0	0	0.159036144578313
YHR087W	0	0	0.158653846153846
YPR003C	0	1	0.158653846153846
YPL154C	0	0	0.158273381294964
YPL006W	0	0	0.157894736842105
YER035W	0	0	0.157517899761337
YDR044W	0	0	0.157142857142857
YIR019C	0	0	0.156769596199525
YHL048W	0	0	0.156398104265403
YHR122W	0	0	0.156028368794326
YPL048W	0	0	0.155660377358491
YDL181W	0	0	0.155294117647059
YKL026C	0	0	0.154929577464789
YBR149W	0	0	0.154566744730679
YOR040W	0	0	0.154205607476636
YPR080W	0	0	0.153846153846154
YLR356W	0	1	0.153846153846154
YDR001C	0	0	0.153488372093023
YGR281W	0	0	0.153132250580046
YBR118W	0	0	0.152777777777778
YLR058C	0	0	0.152424942263279
YAL015C	0	0	0.152073732718894
YPL054W	0	1	0.152073732718894
YKL062W	0	0	0.151724137931034
YGR067C	0	1	0.151724137931034
YPL277C	0	1	0.151724137931034
YJR016C	0	0	0.151376146788991
YPL222W	0	1	0.151376146788991
YDR155C	0	0	0.151029748283753
YEL060C	0	0	0.150684931506849
YLR312C	0	1	0.150684931506849
YOR142W	0	0	0.150341685649203
YLR089C	0	1	0.150341685649203
YGR240C	0	0	0.15
YDR262W	0	1	0.15
YCR079W	0	0	0.149659863945578
YLR258W	0	0	0.149321266968326
YKL187C	0	1	0.149321266968326
YNL311C	0	0	0.148984198645598
YNL045W	0	0	0.148648648648649
YCL035C	0	0	0.148314606741573
YLL019C	0	0	0.147982062780269
YPL271W	0	0	0.147902869757174
YER004W	0	1	0.147902869757174
YOL132W	0	0	0.147902869757174
YBL015W	0	0	0.147902869757174
YOL082W	0	0	0.147902869757174
YNR059W	0	0	0.147902869757174
YGL045W	0	0	0.147902869757174
YLR328W	1	0	0.147902869757174
YOR152C	0	1	0.147902869757174
YKR039W	0	0	0.147577092511013
YMR251W	0	0	0.147252747252747
YML132W	0	0	0.146929824561404
YBR269C	0	1	0.146929824561404
YNL142W	0	0	0.146608315098468
YKL091C	0	1	0.146608315098468
YDR297W	0	0	0.146288209606987
YJL143W	0	0	0.145969498910675
YLR324W	0	0	0.145652173913043
YBR047W	0	1	0.145652173913043
YBL103C	0	0	0.145336225596529
YER177W	0	0	0.145021645021645
YOR382W	0	0	0.144708423326134
YIL083C	0	0	0.144396551724138
YMR026C	0	0	0.144086021505376
YKL148C	0	0	0.143776824034335
YER073W	0	0	0.143468950749465
YIL099W	0	0	0.143162393162393
YLR011W	0	0	0.142857142857143
YGL154C	0	0	0.142553191489362
YDL237W	0	1	0.142553191489362
YLR023C	0	0	0.142250530785563
YGR249W	0	0	0.141949152542373
YOR344C	0	0	0.141649048625793
YEL012W	0	0	0.141350210970464
YLR142W	0	0	0.141052631578947
YGL253W	0	0	0.140756302521008
YDL021W	0	1	0.140756302521008
YOR185C	0	0	0.140461215932914
YHR176W	0	0	0.140167364016736
YBR214W	0	0	0.139874739039666
YOR317W	0	0	0.139583333333333
YBR001C	0	0	0.139293139293139
YML116W	0	0	0.139004149377593
YGL208W	0	0	0.13871635610766
YGR052W	0	1	0.13871635610766
YDR298C	0	0	0.138429752066116
YPR154W	0	0	0.138144329896907
YMR272C	0	0	0.137860082304527
YGL219C	0	0	0.137577002053388
YBR248C	0	0	0.137295081967213
YMR114C	0	1	0.137295081967213
YOR391C	0	1	0.137295081967213
YKL162C	0	1	0.137295081967213
YER038C	0	0	0.137014314928425
YGR032W	0	0	0.136734693877551
YIR029W	0	0	0.136456211812627
YPL166W	0	0	0.136178861788618
YBR241C	0	1	0.136178861788618
YER128W	0	1	0.136178861788618
YBR222C	0	1	0.136178861788618
YPR093C	0	0	0.135902636916836
YLR099C	0	1	0.135902636916836
YGR268C	0	0	0.135627530364372
YPR026W	0	0	0.135353535353535
YKL016C	0	0	0.13508064516129
YDR513W	0	0	0.134808853118712
YDR244W	0	0	0.134538152610442
YNL012W	0	0	0.134268537074148
YNL004W	0	0	0.134
YHR029C	0	1	0.134
YDL174C	0	0	0.13373253493014
YJL144W	0	0	0.133466135458167
YMR107W	0	1	0.133466135458167
YOR193W	0	0	0.133200795228628
YPL274W	0	0	0.132936507936508
YFL018C	0	0	0.132673267326733
YKL216W	0	0	0.132411067193676
YIL124W	0	0	0.132149901380671
YLR303W	0	0	0.131889763779528
YBR114W	0	0	0.131630648330059
YNL210W	0	0	0.131372549019608
YMR135C	0	0	0.131115459882583
YDL168W	0	0	0.130859375
YIL117C	0	0	0.130604288499025
YMR108W	0	0	0.130350194552529
YPR078C	0	0	0.130097087378641
YLR420W	0	0	0.12984496124031
YIL036W	0	0	0.129593810444874
YOR363C	0	0	0.129343629343629
YOR138C	0	0	0.129094412331407
YKL197C	0	0	0.128846153846154
YBR005W	0	0	0.128598848368522
YNL195C	0	1	0.128598848368522
YJR121W	0	0	0.128352490421456
YBR249C	0	0	0.12810707456979
YCR036W	0	0	0.127862595419847
YOL071W	0	0	0.127619047619048
YNL014W	0	0	0.127376425855513
YDL234C	0	0	0.127134724857685
YLR028C	0	0	0.126893939393939
YMR017W	0	0	0.126654064272212
YLL039C	0	0	0.126415094339623
YDL214C	0	0	0.126177024482109
YPR198W	0	0	0.12593984962406
YDL130W-A	0	0	0.125703564727955
YBR139W	0	0	0.125468164794007
YLL024C	0	0	0.125233644859813
YHR150W	0	0	0.125
YHL036W	0	0	0.124767225325885
YHL032C	0	0	0.12453531598513
YJL105W	0	1	0.12453531598513
YCL026C-A	0	0	0.12430426716141
YOR186W	0	1	0.12430426716141
YDR508C	0	0	0.124074074074074
YHR162W	0	1	0.124074074074074
YBL101C	0	0	0.123844731977819
YNL200C	0	1	0.123844731977819
YKL193C	0	0	0.123616236162362
YMR297W	0	0	0.123388581952118
YJR137C	0	0	0.123161764705882
YOR348C	0	0	0.122935779816514
YFL044C	0	0	0.122710622710623
YPR140W	0	0	0.122486288848263
YLR251W	0	0	0.122262773722628
YHR113W	0	0	0.122040072859745
YAL027W	0	1	0.122040072859745
YJR103W	0	0	0.121818181818182
YOR289W	0	1	0.121818181818182
YJL164C	0	0	0.121597096188748
YKL098W	0	1	0.121597096188748
YGR124W	0	0	0.121376811594203
YHR008C	0	0	0.121157323688969
YOR003W	0	0	0.120938628158845
YPR191W	0	0	0.120720720720721
YDR453C	0	0	0.120503597122302
YML081C-A	0	0	0.120287253141831
YDL048C	0	1	0.120287253141831
YDL246C	0	0	0.120071684587814
YJR017C	0	0	0.119856887298748
YCR105W	0	0	0.119642857142857
YNL180C	0	0	0.119429590017825
YJL107C	0	1	0.119429590017825
YDR077W	0	0	0.119217081850534
YBR026C	0	0	0.119005328596803
YOR386W	0	0	0.118794326241135
YCR010C	0	0	0.11858407079646
YMR251W-A	0	0	0.118374558303887
YDL054C	0	0	0.118165784832451
YOL119C	0	0	0.117957746478873
YOR044W	0	1	0.117957746478873
YER028C	0	0	0.117750439367311
YMR037C	0	0	0.117543859649123
YPR145W	0	0	0.117338003502627
YNL052W	0	0	0.117132867132867
YKR049C	0	1	0.117132867132867
YPR184W	0	0	0.116928446771379
YPR058W	0	0	0.116724738675958
YMR173W	0	0	0.116521739130435
YHR015W	0	0	0.116319444444444
YPL111W	0	0	0.116117850953206
YML054C	0	0	0.115916955017301
YIL088C	0	0	0.115716753022453
YGL096W	0	0	0.11551724137931
YER101C	0	1	0.11551724137931
YNR050C	0	0	0.115318416523236
YJR153W	0	0	0.115120274914089
YFL039C	0	0	0.114922813036021
YOR251C	0	1	0.114922813036021
YIL113W	0	0	0.11472602739726
YJL026W	0	0	0.114529914529915
YMR181C	0	1	0.114529914529915
YHR028C	0	0	0.114427860696517
YPR020W	0	0	0.114427860696517
YIL111W	0	0	0.114427860696517
YLR266C	0	0	0.114427860696517
YDL131W	0	0	0.114427860696517
YIL023C	0	0	0.114427860696517
YHR106W	0	0	0.114427860696517
YHR043C	0	0	0.114427860696517
YBR250W	0	0	0.114427860696517
YLR110C	0	0	0.114427860696517
YBR299W	0	0	0.114427860696517
YMR110C	0	0	0.114427860696517
YIR039C	0	1	0.114427860696517
YHR074W	1	0	0.114427860696517
YMR241W	0	0	0.114427860696517
YPL091W	0	0	0.114427860696517
YIL041W	0	1	0.114427860696517
YMR280C	0	0	0.114427860696517
YDR377W	0	0	0.114427860696517
YJL060W	1	0	0.114427860696517
YLL058W	0	0	0.114238410596026
YLR054C	0	0	0.11404958677686
YIR035C	0	1	0.11404958677686
YNL223W	0	0	0.113861386138614
YGR097W	0	0	0.113673805601318
YLR043C	0	0	0.113486842105263
YPR075C	0	0	0.113300492610837
YHR194W	0	0	0.113114754098361
YJL159W	0	0	0.112929623567921
YNL231C	0	0	0.112745098039216
YBL075C	0	0	0.112561174551387
YMR191W	0	1	0.112561174551387
YGR257C	0	0	0.112377850162866
YGL053W	0	0	0.11219512195122
YIL121W	0	0	0.112012987012987
YML131W	0	0	0.111831442463533
YMR195W	0	1	0.111831442463533
YLR205C	0	0	0.111650485436893
YKL161C	0	1	0.111650485436893
YIL074C	0	0	0.111470113085622
YEL024W	0	0	0.111290322580645
YKL120W	0	0	0.111111111111111
YDL230W	0	0	0.110932475884244
YKL208W	0	0	0.110754414125201
YGR138C	0	0	0.110576923076923
YGL008C	0	0	0.1104
YDR272W	0	0	0.110223642172524
YAL042W	0	0	0.110047846889952
YNL128W	0	0	0.109872611464968
YLR421C	0	0	0.109697933227345
YER141W	0	0	0.10952380952381
YOR153W	0	0	0.109350237717908
YBR293W	0	0	0.109177215189873
YDL004W	0	0	0.109004739336493
YFR053C	0	0	0.108832807570978
YOR081C	0	0	0.108661417322835
YHR051W	0	0	0.108490566037736
YOR108W	0	0	0.108320251177394
YHR208W	0	0	0.108150470219436
YML110C	0	0	0.107981220657277
YGR070W	0	0	0.1078125
YGL254W	0	0	0.107644305772231
YFR044C	0	0	0.107476635514019
YMR102C	0	1	0.107476635514019
YKL064W	0	0	0.107309486780715
YJL068C	0	0	0.107142857142857
YCR053W	0	0	0.106976744186047
YDR380W	0	0	0.106811145510836
YJL079C	0	1	0.106811145510836
YPR005C	0	0	0.106646058732612
YOR339C	0	0	0.106481481481481
YLR295C	0	0	0.106317411402157
YDR317W	0	0	0.106153846153846
YLR080W	0	0	0.105990783410138
YHL043W	0	0	0.105828220858896
YJR104C	0	0	0.105666156202144
YNL168C	0	1	0.105666156202144
YHR030C	0	0	0.105504587155963
YER055C	0	0	0.105343511450382
YOR133W	0	0	0.105182926829268
YOR031W	0	0	0.105022831050228
YDR391C	0	1	0.105022831050228
YPR180W	0	0	0.104863221884498
YHR006W	0	0	0.104704097116844
YOR054C	0	0	0.104545454545455
YOR005C	0	0	0.104387291981846
YEL034W	0	0	0.104229607250755
YOR176W	0	0	0.104072398190045
YOR383C	0	0	0.103915662650602
YGL104C	0	0	0.103759398496241
YAL039C	0	0	0.103603603603604
YIL017C	0	0	0.103448275862069
YDL110C	0	1	0.103448275862069
YHR001W-A	0	0	0.103293413173653
YGR243W	0	1	0.103293413173653
YLL060C	0	0	0.103139013452915
YDL124W	0	0	0.102985074626866
YDR007W	0	0	0.102831594634873
YDL067C	0	0	0.102678571428571
YKL159C	0	0	0.102526002971768
YHR138C	0	0	0.102373887240356
YJL219W	0	0	0.102222222222222
YPL078C	0	0	0.10207100591716
YKL096W	0	0	0.10192023633678
YOL135C	0	0	0.101769911504425
YBL045C	0	0	0.101620029455081
YGR042W	0	0	0.101470588235294
YOR245C	0	0	0.101321585903084
YBR068C	0	0	0.101173020527859
YOR389W	0	1	0.101173020527859
YHR101C	0	0	0.101024890190337
YLR390W	0	0	0.100877192982456
YHL028W	0	0	0.100729927007299
YNR039C	0	0	0.100583090379009
YAR033W	0	0	0.100436681222707
YKL157W	0	0	0.100290697674419
YGR232W	0	0	0.100145137880987
YGR023W	0	0	0.1
YGL187C	0	0	0.0998552821997106
YCR021C	0	0	0.0997109826589595
YGR209C	0	0	0.0995670995670996
YLR152C	0	1	0.0995670995670996
YDR385W	0	0	0.0994236311239193
YPL059W	0	0	0.0992805755395683
YIL107C	0	0	0.0991379310344828
YDR018C	0	0	0.0989956958393113
YGR028W	0	0	0.0988538681948424
YDL125C	0	0	0.0987124463519313
YKL124W	0	0	0.0985714285714286
YJR119C	0	0	0.0984308131241084
YHR025W	0	0	0.0982905982905983
YPL247C	0	1	0.0982905982905983
YNR074C	0	0	0.0981507823613087
YOR008C	0	0	0.0980113636363636
YHR160C	0	0	0.0978723404255319
YCL025C	0	0	0.0977337110481586
YER086W	0	0	0.0975954738330976
YOL159C	0	1	0.0975954738330976
YIL077C	0	0	0.0974576271186441
YLR136C	0	0	0.0973201692524683
YKL001C	0	0	0.0971830985915493
YCR018C	0	0	0.0970464135021097
YNL093W	0	0	0.0969101123595506
YER040W	0	0	0.0967741935483871
YOL032W	0	0	0.0966386554621849
YER037W	0	1	0.0966386554621849
YAL053W	0	0	0.0965034965034965
YGL180W	0	0	0.0963687150837989
YGL040C	0	0	0.096234309623431
YLR160C	0	0	0.096100278551532
YDR037W	0	0	0.0959666203059805
YOL101C	0	0	0.0958333333333333
YNL042W	0	0	0.0957004160887656
YGL148W	0	0	0.0955678670360111
YOR337W	0	0	0.0954356846473029
YBR053C	0	1	0.0954356846473029
YLR410W	0	0	0.0953038674033149
YJL138C	0	0	0.0951724137931034
YBL030C	0	0	0.0950413223140496
YCL018W	0	0	0.0949105914718019
YBL019W	0	0	0.0947802197802198
YLR090W	0	0	0.0946502057613169
YLR327C	0	1	0.0946502057613169
YDR406W	0	0	0.0945205479452055
YKL035W	0	0	0.094391244870041
YIL033C	0	0	0.0942622950819672
YJL196C	0	0	0.0941336971350614
YJL100W	0	0	0.0940054495912807
YBR284W	0	0	0.0938775510204082
YDR306C	0	0	0.09375
YGR111W	0	0	0.0936227951153324
YLR201C	0	0	0.0934959349593496
YLL043W	0	0	0.0933694181326116
YOR302W	0	0	0.0932432432432432
YIR032C	0	0	0.0931174089068826
YPL095C	0	0	0.0929919137466307
YLR395C	0	0	0.0928667563930013
YGR029W	0	0	0.092741935483871
YJL066C	0	1	0.092741935483871
YLL063C	0	0	0.0926174496644295
YOR377W	0	0	0.0924932975871314
YGR077C	0	0	0.0923694779116466
YFL010C	0	1	0.0923694779116466
YAR031W	0	0	0.0922459893048128
YJL153C	0	0	0.0921228304405874
YJL200C	0	1	0.0921228304405874
YDR492W	0	0	0.092
YNL055C	0	0	0.0918774966711052
YDR330W	0	0	0.0917553191489362
YCL034W	0	0	0.0916334661354582
YBR045C	0	0	0.0915119363395226
YDR273W	0	0	0.0913907284768212
YAL012W	0	0	0.0912698412698413
YER091C	0	0	0.0911492734478203
YMR256C	0	0	0.0911392405063291
YDR531W	0	0	0.0911392405063291
YJR073C	0	0	0.0911392405063291
YDR171W	0	0	0.0911392405063291
YPL171C	0	0	0.0911392405063291
YGR141W	0	0	0.0911392405063291
YKL207W	0	1	0.0911392405063291
YDR539W	0	1	0.0911392405063291
YDR350C	0	0	0.0911392405063291
YOR065W	0	0	0.0911392405063291
YER079W	0	1	0.0911392405063291
YGR143W	0	0	0.0911392405063291
YKL192C	0	0	0.0911392405063291
YJL161W	0	1	0.0911392405063291
YFR055W	0	0	0.0911392405063291
YPR007C	0	0	0.0911392405063291
YBR147W	0	1	0.0911392405063291
YPR098C	0	1	0.0911392405063291
YLR194C	0	0	0.0911392405063291
YMR302C	0	0	0.0911392405063291
YDR384C	0	0	0.0911392405063291
YGR037C	0	0	0.0911392405063291
YOR201C	0	0	0.0911392405063291
YEL052W	0	1	0.0911392405063291
YPL123C	0	0	0.0911392405063291
YBR280C	0	0	0.0911392405063291
YBL029W	0	1	0.0911392405063291
YPR185W	0	0	0.0911392405063291
YOR261C	0	0	0.0911392405063291
YHR163W	1	0	0.0911392405063291
YDR096W	0	0	0.0911392405063291
YNL007C	0	0	0.0911392405063291
YOL091W	0	0	0.0911392405063291
YIL119C	1	0	0.0911392405063291
YDR039C	0	0	0.0911392405063291
YEL020C	0	1	0.0911392405063291
YGR146C	0	1	0.0911392405063291
YBL005W	0	0	0.0911392405063291
YLR155C	0	0	0.0911392405063291
YJR065C	0	0	0.0911392405063291
YIL162W	0	0	0.0911392405063291
YOR137C	0	0	0.0911392405063291
YGL067W	1	0	0.0911392405063291
YDL147W	0	0	0.0910240202275601
YNL003C	0	0	0.0909090909090909
YJL213W	0	1	0.0909090909090909
YIL046W	0	0	0.0907944514501892
YCL043C	0	0	0.0906801007556675
YPL058C	0	0	0.0905660377358491
YLR346C	0	0	0.0904522613065327
YKL043W	0	0	0.0903387703889586
YDR541C	0	1	0.0903387703889586
YDR483W	0	0	0.0902255639097744
YDR529C	0	0	0.0901126408010012
YMR316W	0	0	0.09
YIR005W	0	0	0.0898876404494382
YER067W	0	1	0.0898876404494382
YOL122C	0	0	0.0897755610972569
YOR028C	0	0	0.0896637608966376
YLR034C	0	0	0.0895522388059701
YBR286W	0	0	0.0894409937888199
YPL133C	0	0	0.0893300248138958
YER020W	0	0	0.0892193308550186
YHR044C	0	0	0.0891089108910891
YGR174C	0	0	0.0889987639060569
YHR075C	0	0	0.0888888888888889
YMR027W	0	1	0.0888888888888889
YOR228C	0	1	0.0888888888888889
YEL017C-A	0	0	0.0887792848335388
YNL116W	0	0	0.0886699507389163
YBL078C	0	0	0.0885608856088561
YIL087C	0	1	0.0885608856088561
YMR264W	0	0	0.0884520884520884
YER143W	0	0	0.0883435582822086
YLR038C	0	0	0.0882352941176471
YOR390W	0	1	0.0882352941176471
YJL094C	0	0	0.0881272949816402
YKR059W	0	0	0.0880195599022005
YIR018W	0	0	0.0879120879120879
YBL069W	0	0	0.0878048780487805
YOL110W	0	0	0.0876979293544458
YGR213C	0	0	0.0875912408759124
YNL127W	0	0	0.0874848116646416
YDR047W	0	0	0.087378640776699
YGL191W	0	0	0.0872727272727273
YPR083W	0	0	0.0871670702179177
YOR128C	0	0	0.0870616686819831
YER144C	0	0	0.0869565217391304
YOR280C	0	1	0.0869565217391304
YPL060W	0	0	0.0868516284680338
YLR240W	0	0	0.0867469879518072
YDR231C	0	0	0.0866425992779783
YMR053C	0	0	0.0865384615384615
YGL237C	0	0	0.0864345738295318
YOR178C	0	0	0.0863309352517986
YMR099C	0	0	0.0862275449101796
YIL153W	0	0	0.0861244019138756
YFR023W	0	1	0.0861244019138756
YBR208C	0	0	0.0860215053763441
YPL203W	0	0	0.0859188544152745
YPL278C	0	1	0.0859188544152745
YNL094W	0	0	0.0858164481525626
YDL027C	0	1	0.0858164481525626
YHR055C	0	0	0.0857142857142857
YGR101W	0	0	0.0856123662306778
YLR297W	0	1	0.0856123662306778
YIL097W	0	0	0.0855106888361045
YJL082W	0	1	0.0855106888361045
YDR411C	0	0	0.0854092526690391
YEL063C	0	0	0.0853080568720379
YDR019C	0	0	0.085207100591716
YKL146W	0	0	0.0851063829787234
YLR118C	0	1	0.0851063829787234
YHR046C	0	0	0.0850059031877214
YPL279C	0	1	0.0850059031877214
YJL056C	0	0	0.0849056603773585
YGL134W	0	0	0.0848056537102474
YOR196C	0	0	0.0847058823529412
YLR189C	0	0	0.0846063454759107
YGL004C	0	0	0.0845070422535211
YLR345W	0	0	0.0844079718640094
YKL086W	0	0	0.084393063583815
YGL039W	0	0	0.084393063583815
YHR050W	0	0	0.084393063583815
YKR065C	0	0	0.084393063583815
YOL125W	0	0	0.084393063583815
YBR230C	0	1	0.084393063583815
YJR152W	0	0	0.084393063583815
YGL091C	0	0	0.084393063583815
YLR284C	0	0	0.084393063583815
YHR083W	0	0	0.084393063583815
YDR164C	0	0	0.084393063583815
YJR106W	0	0	0.084393063583815
YDR236C	1	0	0.084393063583815
YHL021C	0	1	0.084393063583815
YLR362W	0	0	0.0842956120092379
YOL016C	0	0	0.0841983852364475
YNR007C	0	0	0.0841013824884793
YDR523C	0	0	0.0840046029919448
YNL159C	0	0	0.0839080459770115
YGR110W	0	1	0.0839080459770115
YJR161C	0	1	0.0839080459770115
YMR186W	0	0	0.0838117106773823
YFL017C	0	0	0.0837155963302752
YDR012W	0	0	0.0836197021764032
YIL094C	0	0	0.0835240274599542
YBR031W	0	0	0.0834285714285714
YJL166W	0	0	0.0833333333333333
YIL045W	0	0	0.0832383124287343
YDR218C	0	0	0.0831435079726651
YMR152W	0	0	0.0830489192263936
YHR202W	0	1	0.0830489192263936
YFR033C	0	0	0.0829545454545455
YPR128C	0	0	0.0828603859250851
YCL049C	0	1	0.0828603859250851
YDR032C	0	1	0.0828603859250851
YGL162W	0	0	0.0827664399092971
YDR206W	0	0	0.0826727066817667
YBR056W	0	1	0.0826727066817667
YOL002C	0	0	0.082579185520362
YGR189C	0	0	0.0824858757062147
YMR035W	0	0	0.082392776523702
YHR199C	0	1	0.082392776523702
YOR288C	0	0	0.0822998872604284
YLR093C	0	0	0.0822072072072072
YKL175W	0	0	0.0821147356580427
YCL004W	0	0	0.0820224719101124
YLR380W	0	0	0.0819304152637486
YOR292C	0	1	0.0819304152637486
YAL034C	0	1	0.0819304152637486
YOL052C-A	0	0	0.0818385650224215
YGR233C	0	0	0.0817469204927212
YMR023C	0	0	0.08165548098434
YER119C	0	0	0.0815642458100559
YPR023C	0	0	0.0814732142857143
YJL212C	0	0	0.0813823857302118
YPR199C	0	0	0.0812917594654788
YDR046C	0	0	0.0812013348164627
YOL043C	0	0	0.0811111111111111
YPR151C	0	0	0.0810210876803552
YCR061W	0	0	0.0809312638580931
YLR213C	0	0	0.0808416389811739
YOR338W	0	0	0.0807522123893805
YPL270W	0	0	0.0806629834254144
YEL047C	0	0	0.0805739514348786
YDR313C	0	0	0.0804851157662624
YDR534C	0	0	0.0803964757709251
YKL093W	0	0	0.0803080308030803
YJR111C	0	1	0.0803080308030803
YLL025W	0	1	0.0803080308030803
YGL073W	0	0	0.0802197802197802
YIL108W	0	1	0.0802197802197802
YPR004C	0	1	0.0802197802197802
YPL250C	0	1	0.0802197802197802
YOL083W	0	1	0.0802197802197802
YDR517W	0	0	0.0801317233809001
YDR275W	0	1	0.0801317233809001
YER072W	0	0	0.0800438596491228
YOR155C	0	0	0.0799561883899233
YOL020W	0	0	0.0798687089715536
YBL082C	0	0	0.0797814207650273
YCL039W	0	0	0.0796943231441048
YGL017W	0	0	0.0796074154852781
YKR015C	0	1	0.0796074154852781
YHR001W	0	0	0.079520697167756
YMR120C	0	0	0.0794341675734494
YCR019W	0	0	0.0793478260869565
YPR065W	0	0	0.0792616720955483
YDR270W	0	0	0.079175704989154
YIR037W	0	0	0.0790899241603467
YLR004C	0	0	0.079004329004329
YDR022C	0	0	0.0789189189189189
YER054C	0	0	0.0788336933045356
YCR091W	0	0	0.0787486515641855
YDR038C	0	0	0.0786637931034483
YAR071W	0	0	0.0785791173304629
YLR203C	0	0	0.078494623655914
YKL201C	0	0	0.0784103114930183
YHR135C	0	0	0.0783261802575107
YPL028W	0	0	0.0782422293676313
YNL135C	0	0	0.0781584582441113
YGL257C	0	0	0.0780748663101604
YHR037W	0	0	0.077991452991453
YDR232W	0	0	0.0779082177161153
YLR341W	0	0	0.0778251599147122
YOR107W	0	0	0.0777422790202343
YER104W	0	0	0.0776595744680851
YFR015C	0	0	0.077577045696068
YNL103W	0	0	0.0774946921443737
YGR044C	0	0	0.0774125132555673
YML022W	0	0	0.0773305084745763
YDL238C	0	0	0.0772486772486772
YJL012C	0	0	0.0771670190274841
YHR136C	0	0	0.0770855332629356
YBR093C	0	0	0.0770042194092827
YDR353W	0	0	0.0769230769230769
YMR222C	0	1	0.0769230769230769
YLR277C	0	0	0.0768421052631579
YCL057W	0	0	0.0767613038906414
YDL046W	0	0	0.0766806722689076
YDL134C	0	0	0.0766002098635887
YCL044C	0	0	0.0765199161425577
YAL048C	0	0	0.0764397905759162
YBL049W	0	1	0.0764397905759162
YHL024W	0	0	0.0763598326359833
YDL236W	0	0	0.0762800417972832
YDL142C	0	0	0.0762004175365344
YLR316C	0	0	0.0761209593326382
YNL183C	0	0	0.0760416666666667
YNL320W	0	1	0.0760416666666667
YML068W	0	0	0.0759625390218522
YJR048W	0	0	0.0758835758835759
YBL071W-A	0	0	0.0758047767393562
YBR076W	0	0	0.0757261410788382
YOR163W	0	0	0.0756476683937824
YLR158C	0	0	0.0755693581780538
YGR086C	0	0	0.0754912099276112
YDL059C	0	0	0.0754132231404959
YMR220W	0	0	0.0753353973168215
YKL034W	0	0	0.0752577319587629
YLL026W	0	0	0.0751802265705458
YER046W	0	0	0.0751028806584362
YKL178C	0	0	0.0750256937307297
YDR130C	0	0	0.0749486652977413
YDR423C	0	0	0.0748717948717949
YJL185C	0	1	0.0748717948717949
YJL103C	0	0	0.0747950819672131
YPL224C	0	0	0.0747185261003071
YPR194C	0	0	0.0746720484359233
YER011W	0	0	0.0746720484359233
YJR008W	0	1	0.0746720484359233
YPR160W	0	0	0.0746720484359233
YDR003W	0	0	0.0746720484359233
YFL031W	0	0	0.0746720484359233
YDR422C	0	0	0.0746720484359233
YMR104C	0	0	0.0746720484359233
YDR226W	0	0	0.0746720484359233
YDL036C	0	0	0.0746720484359233
YPL264C	0	1	0.0746720484359233
YML029W	0	0	0.0746720484359233
YNR016C	0	0	0.0746720484359233
YGL051W	0	0	0.0746720484359233
YDR408C	0	0	0.0746720484359233
YOR356W	1	0	0.0746720484359233
YFR017C	0	1	0.0746720484359233
YLR128W	0	0	0.0745967741935484
YDR376W	0	0	0.0745216515609265
YAL044C	0	0	0.0744466800804829
YLR192C	0	0	0.0743718592964824
YBR221C	0	0	0.0742971887550201
YMR009W	0	0	0.074222668004012
YPL014W	0	1	0.074222668004012
YIL164C	0	1	0.074222668004012
YDR436W	0	0	0.0741482965931864
YPR081C	0	0	0.0740740740740741
YNR055C	0	0	0.074
YNL173C	0	0	0.0739260739260739
YBR052C	0	1	0.0739260739260739
YBR132C	0	0	0.0738522954091816
YNL024C	0	1	0.0738522954091816
YER158C	0	1	0.0738522954091816
YLL018C	0	0	0.0737786640079761
YDR076W	0	0	0.0737051792828685
YKL164C	0	0	0.0736318407960199
YMR025W	0	0	0.073558648111332
YJL093C	0	0	0.0734856007944389
YOR010C	0	0	0.0734126984126984
YDL210W	0	0	0.0733399405351833
YER130C	0	1	0.0733399405351833
YFL020C	0	1	0.0733399405351833
YHR198C	0	1	0.0733399405351833
YLR005W	0	0	0.0732673267326733
YLR290C	0	1	0.0732673267326733
YEL049W	0	1	0.0732673267326733
YDL053C	0	1	0.0732673267326733
YJL132W	0	1	0.0732673267326733
YLR326W	0	1	0.0732673267326733
YLR037C	0	1	0.0732673267326733
YDR322C-A	0	0	0.0731948565776459
YMR278W	0	1	0.0731948565776459
YPL147W	0	0	0.0731225296442688
YDR214W	0	0	0.0730503455083909
YER039C	0	1	0.0730503455083909
YLR265C	0	0	0.0729783037475345
YDR476C	0	1	0.0729783037475345
YNL237W	0	1	0.0729783037475345
YDL178W	0	0	0.0729064039408867
YIL018W	0	0	0.0728346456692913
YHR171W	0	0	0.0727630285152409
YDR005C	0	0	0.0726915520628684
YMR197C	0	0	0.0726744186046512
YJL223C	0	1	0.0726744186046512
YJL146W	0	0	0.0726744186046512
YLR144C	0	0	0.0726744186046512
YDR389W	0	0	0.0726744186046512
YER136W	0	0	0.0726744186046512
YIR042C	0	1	0.0726744186046512
YDL093W	0	0	0.0726744186046512
YDR253C	0	0	0.0726744186046512
YDR400W	0	0	0.0726744186046512
YNL305C	0	1	0.0726744186046512
YOL097C	0	0	0.0726744186046512
YAL031C	0	0	0.0726744186046512
YGR046W	0	0	0.0726744186046512
YOR052C	0	1	0.0726744186046512
YHL006C	0	0	0.0726744186046512
YDR222W	0	1	0.0726744186046512
YER147C	0	0	0.0726744186046512
YNL321W	0	1	0.0726744186046512
YNL129W	1	0	0.0726744186046512
YPL110C	0	0	0.0726040658276863
YEL059C-A	0	0	0.0725338491295938
YOR125C	0	0	0.072463768115942
YPR172W	0	1	0.072463768115942
YER098W	0	0	0.0723938223938224
YDR480W	0	0	0.0723240115718418
YPR138C	0	0	0.0722543352601156
YJL155C	0	0	0.0721847930702599
YOL060C	0	0	0.0721153846153846
YNL316C	0	0	0.0720461095100865
YDL248W	0	1	0.0720461095100865
YJL035C	0	0	0.0719769673704415
YJL130C	0	0	0.0719079578139981
YKL174C	0	0	0.0718390804597701
YGR163W	0	0	0.0717703349282297
YPL149W	0	0	0.0717017208413002
YPL219W	0	0	0.0716332378223496
YKL149C	0	0	0.0715648854961832
YDR435C	0	0	0.0714966634890372
YBR238C	0	0	0.0714285714285714
YGL001C	0	0	0.071360608943863
YNL279W	0	0	0.0712927756653992
YPL019C	0	0	0.0712250712250712
YPR157W	0	1	0.0712250712250712
YDR542W	0	1	0.0712250712250712
YHR054C	0	1	0.0712250712250712
YDL017W	0	0	0.071157495256167
YGL229C	0	0	0.0710900473933649
YNL074C	0	0	0.0710227272727273
YMR208W	0	0	0.0709555345316935
YER051W	0	0	0.0708884688090737
YEL006W	0	0	0.0708215297450425
YLL062C	0	0	0.0707547169811321
YOR162C	0	0	0.0706880301602262
YMR189W	0	0	0.0706214689265537
YKR080W	0	0	0.070555032925682
YDL128W	0	0	0.0704887218045113
YHR097C	0	1	0.0704887218045113
YER103W	0	0	0.0704225352112676
YGR258C	0	0	0.0703564727954972
YKL038W	0	0	0.07029053420806
YML123C	0	0	0.0702247191011236
YKL224C	0	1	0.0702247191011236
YDR242W	0	1	0.0702247191011236
YLL064C	0	1	0.0702247191011236
YER014W	0	0	0.0701590271281572
YIL003W	0	0	0.0700934579439252
YPL138C	0	0	0.0700280112044818
YPR149W	0	0	0.0699626865671642
YIL072W	0	0	0.0698974836905871
YLR390W-A	0	0	0.0698324022346369
YGR180C	0	0	0.0697674418604651
YDR191W	0	0	0.0697026022304833
YEL058W	0	0	0.0696378830083565
YOL117W	0	0	0.0695732838589982
YDR281C	0	0	0.0695088044485635
YPL037C	0	0	0.0694444444444444
YPL046C	0	0	0.0693802035152636
YLR157C	0	0	0.0693160813308688
YBR066C	0	0	0.0692520775623269
YJL141C	0	0	0.0691881918819188
YER163C	0	1	0.0691881918819188
YHR016C	0	0	0.0691244239631336
YDR031W	0	1	0.0691244239631336
YDR092W	0	0	0.069060773480663
YDL205C	0	0	0.0689972401103956
YDR540C	0	1	0.0689972401103956
YOL156W	0	0	0.0689338235294118
YGL259W	0	1	0.0689338235294118
YML076C	0	0	0.068870523415978
YKL184W	0	0	0.0688073394495413
YCR023C	0	1	0.0688073394495413
YOR180C	0	0	0.0687442713107241
YMR006C	0	0	0.0686813186813187
YHL009C	0	0	0.0686184812442818
YHR124W	0	0	0.0685557586837294
YGL261C	0	1	0.0685557586837294
YPR114W	0	1	0.0685557586837294
YBR085C-A	0	1	0.0685557586837294
YDL085C-A	0	1	0.0685557586837294
YJR105W	0	0	0.0684931506849315
YML057W	0	0	0.0684306569343066
YBL059C-A	0	1	0.0684306569343066
YDR427W	0	0	0.0683682771194166
YIR043C	0	1	0.0683682771194166
YBR090C	0	1	0.0683682771194166
YCL026C-B	0	1	0.0683682771194166
YNL162W-A	0	1	0.0683682771194166
YPR030W	0	0	0.0683060109289618
YNL053W	0	0	0.0682438580527752
YNL254C	0	1	0.0682438580527752
YDR516C	0	0	0.0681818181818182
YMR238W	0	0	0.0681198910081744
YPL018W	0	0	0.0680580762250454
YEL029C	0	0	0.0679963735267452
YGL006W	0	0	0.0679347826086956
YHR057C	0	1	0.0679347826086956
YGR230W	0	0	0.0678733031674208
YHR013C	0	0	0.0678119349005425
YGR294W	0	1	0.0678119349005425
YIL065C	0	0	0.0677506775067751
YOR346W	0	0	0.0676895306859206
YPL109C	0	1	0.0676895306859206
YEL007W	0	1	0.0676895306859206
YDR111C	0	1	0.0676895306859206
YMR118C	0	1	0.0676895306859206
YLR126C	0	0	0.0676284941388638
YOL155C	0	0	0.0675675675675676
YPL196W	0	0	0.0675067506750675
YLR165C	0	0	0.0674460431654676
YPR066W	0	0	0.0673854447439353
YDL144C	0	1	0.0673854447439353
YHR063C	0	0	0.0673249551166966
YIL066C	0	0	0.0672645739910314
YJL053W	0	0	0.0672043010752688
YPL159C	0	0	0.0671441360787825
YAL028W	0	0	0.0670840787119857
YGR136W	0	1	0.0670840787119857
YER142C	0	0	0.0670241286863271
YNL264C	0	0	0.0669642857142857
YNL220W	0	0	0.0669045495093666
YKL039W	0	1	0.0669045495093666
YBR183W	0	0	0.0668449197860963
YDR333C	0	1	0.0668449197860963
YGR285C	0	0	0.0667853962600178
YIL165C	0	1	0.0667853962600178
YGR277C	0	0	0.0667259786476868
YLR097C	0	0	0.0666666666666667
YMR018W	0	1	0.0666666666666667
YBR297W	0	0	0.066607460035524
YPR110C	0	0	0.0665483584738243
YOR062C	0	1	0.0665483584738243
YOL158C	0	0	0.0664893617021277
YDR132C	0	1	0.0664893617021277
YAL022C	0	0	0.0664304694419841
YKL206C	0	0	0.0663716814159292
YNL101W	0	0	0.0663129973474801
YHR140W	0	1	0.0663129973474801
YLR241W	0	1	0.0663129973474801
YNL018C	0	1	0.0663129973474801
YKL033W	0	1	0.0663129973474801
YJR149W	0	1	0.0663129973474801
YDR131C	0	0	0.0662544169611307
YGR295C	0	1	0.0662544169611307
YPL003W	0	0	0.0661959399823478
YHR190W	0	0	0.0661375661375661
YNL314W	0	0	0.066079295154185
YPL096W	0	0	0.0660211267605634
YLR102C	0	0	0.0659630606860158
YGL087C	0	0	0.0659050966608084
YDL072C	0	1	0.0659050966608084
YDR079C-A	0	0	0.0658472344161545
YCR076C	0	1	0.0658472344161545
YHR024C	0	0	0.0657894736842105
YBR036C	0	0	0.0657318141980719
YML079W	0	1	0.0657318141980719
YGR122W	0	0	0.0656742556917688
YFR026C	0	1	0.0656742556917688
YHR188C	0	0	0.0656167979002625
YMR180C	0	0	0.0655594405594406
YJL217W	0	1	0.0655594405594406
YNL176C	0	1	0.0655594405594406
YDR284C	0	0	0.0655021834061135
YAL035W	0	0	0.0654450261780105
YOR177C	0	0	0.0653879686137751
YEL004W	0	0	0.0653310104529617
YMR068W	0	0	0.0652741514360313
YPL015C	0	0	0.0652173913043478
YHR009C	0	1	0.0652173913043478
YLR053C	0	1	0.0652173913043478
YCR104W	0	1	0.0652173913043478
YLR423C	0	0	0.0651607298001738
YPR021C	0	0	0.0651041666666667
YJL137C	0	0	0.0650477016478751
YNL294C	0	0	0.0649913344887348
YJL055W	0	1	0.0649913344887348
YHR132W-A	0	1	0.0649913344887348
YFL004W	0	0	0.0649350649350649
YOL049W	0	0	0.064878892733564
YPR060C	0	0	0.0648228176318064
YNR032W	0	0	0.0647668393782383
YFL062W	0	1	0.0647668393782383
YKL050C	0	1	0.0647668393782383
YGL056C	0	1	0.0647668393782383
YPR013C	0	1	0.0647668393782383
YDR499W	0	0	0.0647109577221743
YNR046W	0	0	0.0646551724137931
YLR259C	0	0	0.0645994832041344
YJR139C	0	0	0.0645438898450947
YFL041W	0	0	0.0644883920894239
YGL059W	0	1	0.0644883920894239
YIL061C	0	0	0.0644329896907216
YKR093W	0	0	0.0643776824034335
YKR038C	0	0	0.0643224699828473
YIL122W	0	0	0.06426735218509
YLR267W	0	1	0.06426735218509
YEL072W	0	1	0.06426735218509
YNR064C	0	0	0.0642123287671233
YBR167C	0	0	0.0641573994867408
YOR172W	0	0	0.0641025641025641
YOR215C	0	1	0.0641025641025641
YKR102W	0	0	0.0640478223740393
YGR205W	0	1	0.0640478223740393
YDL149W	0	0	0.0639931740614334
YOR030W	0	0	0.0639386189258312
YKL107W	0	1	0.0639386189258312
YDR454C	0	0	0.0638841567291312
YKL096W-A	0	0	0.0638297872340425
YDR506C	0	1	0.0638297872340425
YDR125C	0	0	0.0637755102040816
YPL230W	0	1	0.0637755102040816
YOR244W	0	0	0.0637213254035684
YOL154W	0	1	0.0637213254035684
YDR036C	0	0	0.0636672325976231
YPR147C	0	1	0.0636672325976231
YMR253C	0	1	0.0636672325976231
YGR194C	0	0	0.0636132315521628
YIL176C	0	1	0.0636132315521628
YHL044W	0	1	0.0636132315521628
YMR069W	0	0	0.0635593220338983
YDR479C	0	0	0.0635055038103302
YLR301W	0	0	0.0634517766497462
YAL049C	0	1	0.0634517766497462
YBR301W	0	1	0.0634517766497462
YAL014C	0	0	0.0633981403212172
YHR132C	0	0	0.0633445945945946
YMR184W	0	0	0.0632911392405063
YER185W	0	1	0.0632911392405063
YMR015C	0	0	0.0632377740303541
YOL053W	0	1	0.0632377740303541
YKL024C	0	0	0.06318449873631
YJR035W	0	0	0.0631313131313131
YML086C	0	0	0.0630782169890664
YPR079W	0	0	0.0630252100840336
YHR034C	0	0	0.0629722921914358
YGL136C	0	0	0.0629194630872483
YOR197W	0	0	0.0628667225481978
YGR112W	0	0	0.0628140703517588
YOR226C	0	0	0.0627615062761506
YPL280W	0	1	0.0627615062761506
YOR358W	0	0	0.0627090301003344
YLR250W	0	0	0.06265664160401
YLR239C	0	0	0.0626043405676127
YOL129W	0	0	0.0625521267723103
YJL083W	0	0	0.0625
YMR140W	0	0	0.0624479600333056
YGR058W	0	1	0.0624479600333056
YHR179W	0	1	0.0624479600333056
YMR150C	0	0	0.0623973727422003
YDR138W	0	0	0.0623973727422003
YBR019C	0	0	0.0623973727422003
YBR054W	0	1	0.0623973727422003
YIR016W	0	1	0.0623973727422003
YCL042W	0	1	0.0623973727422003
YLR350W	0	0	0.0623973727422003
YLR017W	0	0	0.0623973727422003
YNL336W	0	1	0.0623973727422003
YDR126W	0	0	0.0623973727422003
YJR074W	0	0	0.0623973727422003
YBR234C	0	0	0.0623973727422003
YPL257W	0	1	0.0623973727422003
YLR363W-A	0	1	0.0623973727422003
YJL042W	0	0	0.0623973727422003
YMR182C	0	0	0.0623973727422003
YCR027C	0	0	0.0623973727422003
YMR261C	0	0	0.0623973727422003
YER063W	0	0	0.0623973727422003
YGL055W	0	0	0.0623973727422003
YBR110W	0	0	0.0623973727422003
YOR002W	0	0	0.0623973727422003
YDL045C	1	0	0.0623973727422003
YMR281W	0	0	0.0623461853978671
YKR070W	0	1	0.0623461853978671
YPL252C	0	0	0.0622950819672131
YPL148C	0	0	0.0622440622440622
YJL171C	0	1	0.0622440622440622
YGL223C	0	0	0.0621931260229133
YMR165C	0	0	0.062142273098937
YLR426W	0	0	0.0620915032679739
YDR033W	0	1	0.0620915032679739
YOR323C	0	0	0.0620408163265306
YIR012W	0	0	0.0619902120717781
YAL030W	0	0	0.0619396903015485
YLR461W	0	1	0.0619396903015485
YMR073C	0	0	0.0618892508143322
YGR035C	0	1	0.0618892508143322
YOL096C	0	0	0.0618388934092758
YOR381W	0	0	0.0617886178861789
YGL161C	0	0	0.0617384240454915
YMR252C	0	1	0.0617384240454915
YHL046C	0	1	0.0617384240454915
YIL007C	0	0	0.0616883116883117
YGR055W	0	0	0.0616382806163828
YIR031C	0	0	0.0615883306320908
YHR048W	0	0	0.0615384615384615
YCR073W-A	0	0	0.0614886731391586
YOL063C	0	0	0.0614389652384802
YML035C	0	0	0.061389337641357
YMR246W	0	0	0.0613397901533495
YKR055W	0	0	0.0612903225806452
YBR018C	0	0	0.0612409347300564
YKL065C	0	1	0.0612409347300564
YLR376C	0	0	0.0611916264090177
YMR291W	0	1	0.0611916264090177
YJL222W	0	0	0.0611423974255833
YOL001W	0	0	0.0610932475884244
YKR011C	0	1	0.0610932475884244
YBR287W	0	1	0.0610932475884244
YAL001C	0	0	0.0610441767068273
YDR040C	0	0	0.0609951845906902
YHR021W-A	0	0	0.0609462710505213
YKL121W	0	1	0.0609462710505213
YJL149W	0	1	0.0609462710505213
YKR089C	0	0	0.0608974358974359
YHL016C	0	0	0.0608486789431545
YGL196W	0	1	0.0608486789431545
YAL056W	0	0	0.0608
YLR059C	0	0	0.0607513988808953
YFR008W	0	0	0.060702875399361
YJR080C	0	1	0.060702875399361
YFR049W	0	0	0.0606544293695132
YBR285W	0	1	0.0606544293695132
YCL028W	0	1	0.0606544293695132
YBR265W	0	0	0.0606060606060606
YDL169C	0	1	0.0606060606060606
YGL252C	0	0	0.0605577689243028
YFR024C-A	0	0	0.0605095541401274
YOR187W	0	0	0.060461416070008
YNL077W	0	1	0.060461416070008
YOL062C	0	0	0.0604133545310016
YDR293C	0	0	0.0603653693407466
YNL049C	0	0	0.0603174603174603
YFL042C	0	1	0.0603174603174603
YMR019W	0	1	0.0603174603174603
YIR044C	0	1	0.0603174603174603
YBL097W	0	0	0.0602696272799366
YHR026W	0	0	0.0602218700475436
YBR185C	0	0	0.0601741884402217
YCR068W	0	0	0.060126582278481
YER044C	0	0	0.0600790513833992
YJR116W	0	1	0.0600790513833992
YDR085C	0	0	0.0600315955766193
YFR022W	0	1	0.0600315955766193
YOR394W	0	1	0.0600315955766193
YOL157C	0	1	0.0600315955766193
YDL081C	0	0	0.0599842146803473
YLR370C	0	0	0.0599369085173502
YHR215W	0	1	0.0599369085173502
YPL002C	0	0	0.0598896769109535
YDR434W	0	0	0.0598425196850394
YER076C	0	1	0.0598425196850394
YER156C	0	1	0.0598425196850394
YPL186C	0	1	0.0598425196850394
YDR459C	0	0	0.0597954366640441
YGR181W	0	0	0.059748427672956
YGR007W	0	0	0.0597014925373134
YOL073C	0	1	0.0597014925373134
YAR023C	0	1	0.0597014925373134
YKR058W	0	0	0.0596546310832025
YNL234W	0	0	0.0596078431372549
YPL100W	0	0	0.0595611285266458
YNR033W	0	0	0.0595514307811292
YBR302C	0	1	0.0595514307811292
YDR140W	0	0	0.0595514307811292
YBR298C	0	0	0.0595514307811292
YJR044C	0	0	0.0595514307811292
YMR155W	0	1	0.0595514307811292
YHR053C	0	0	0.0595514307811292
YIL152W	0	1	0.0595514307811292
YOR273C	0	0	0.0595514307811292
YLL052C	0	0	0.0595514307811292
YJL117W	0	0	0.0595514307811292
YJR062C	0	0	0.0595514307811292
YLR363C	0	0	0.0595514307811292
YMR087W	0	0	0.0595514307811292
YNR006W	0	0	0.0595514307811292
YGR250C	0	1	0.0595514307811292
YPL152W	0	0	0.0595514307811292
YNR030W	0	0	0.0595514307811292
YER027C	0	0	0.0595514307811292
YDL227C	0	0	0.0595514307811292
YMR206W	0	1	0.0595514307811292
YBR137W	0	1	0.0595514307811292
YCR007C	0	1	0.0595514307811292
YPR067W	1	0	0.0595514307811292
YKR061W	0	0	0.0595054095826893
YBL016W	0	0	0.0594594594594595
YKR067W	0	0	0.0594135802469136
YGR003W	0	0	0.0593677717810332
YLR453C	0	0	0.0593220338983051
YDR248C	0	1	0.0593220338983051
YOL039W	0	0	0.0592763664357198
YML121W	0	0	0.0592307692307692
YGR066C	0	1	0.0592307692307692
YDR099W	0	0	0.059185242121445
YMR002W	0	1	0.059185242121445
YJR036C	0	0	0.0591397849462366
YJR160C	0	0	0.0590943975441289
YPR124W	0	0	0.0590490797546012
YHR175W	0	0	0.0590038314176245
YPR071W	0	1	0.0590038314176245
YPL070W	0	0	0.05895865237366
YER170W	0	0	0.0589135424636572
YBR128C	0	0	0.058868501529052
YBR199W	0	0	0.0588235294117647
YGR127W	0	1	0.0588235294117647
YMR156C	0	0	0.0587786259541985
YHR111W	0	0	0.0587337909992372
YNL156C	0	0	0.0586890243902439
YOR220W	0	1	0.0586890243902439
YGR225W	0	0	0.0586443259710586
YER190W	0	0	0.058599695585997
YER003C	0	0	0.0585551330798479
YML058W-A	0	0	0.0585106382978723
YOR380W	0	0	0.0584662110858011
YMR201C	0	0	0.0584218512898331
YMR113W	0	0	0.0583775587566338
YNL240C	0	0	0.0583333333333333
YJR052W	0	0	0.0582891748675246
YJR131W	0	0	0.0582450832072617
YPL137C	0	0	0.0582010582010582
YPL075W	0	0	0.0581570996978852
YPL156C	0	0	0.0581132075471698
YGR171C	0	0	0.0580693815987934
YIL145C	0	0	0.0580256217030897
YKL069W	0	1	0.0580256217030897
YMR161W	0	0	0.0579819277108434
YDR545W	0	0	0.0579382994732882
YKL221W	0	0	0.0578947368421053
YKL219W	0	1	0.0578947368421053
YDR305C	0	0	0.0578512396694215
YML011C	0	0	0.0578078078078078
YOL013C	0	0	0.0577644411102776
YOR147W	0	0	0.0577211394302849
YOL161C	0	1	0.0577211394302849
YBR077C	0	0	0.0576779026217228
YPR156C	0	0	0.0576347305389222
YJL165C	0	0	0.0575916230366492
YLL023C	0	1	0.0575916230366492
YLR164W	0	1	0.0575916230366492
YGL126W	0	0	0.0575485799701046
YKL127W	0	0	0.0575056011949216
YJR110W	0	0	0.0574626865671642
YOR092W	0	0	0.0574198359433259
YNL133C	0	0	0.0573770491803279
YNL073W	0	0	0.0573343261355175
YDR265W	0	0	0.0572916666666667
YDL139C	0	1	0.0572916666666667
YDR429C	0	0	0.0572490706319703
YFR004W	0	0	0.0572065378900446
YDL057W	0	1	0.0572065378900446
YDR072C	0	0	0.0571640682999258
YHR017W	0	1	0.0571640682999258
YIL050W	0	0	0.0571216617210683
YLR035C	0	0	0.0570793180133432
YPL281C	0	1	0.0570793180133432
YIR036C	0	1	0.0570793180133432
YDR438W	0	1	0.0570793180133432
YJL151C	0	1	0.0570793180133432
YEL062W	0	0	0.057037037037037
YOR113W	0	0	0.0569948186528497
YER060W	0	1	0.0569948186528497
YNL245C	0	0	0.0569526627218935
YCR097W	0	0	0.0569105691056911
YLL009C	0	0	0.0568685376661743
YOR018W	0	0	0.0568265682656827
YNL246W	0	0	0.0567846607669617
YER174C	0	0	0.0567428150331614
YGL038C	0	0	0.0567010309278351
YMR304W	0	0	0.0566593083149375
YIL114C	0	0	0.0566176470588235
YKL189W	0	0	0.0565760470242469
YOR371C	0	0	0.0565345080763583
YFL029C	0	0	0.0564930300807043
YKR087C	0	0	0.0564516129032258
YLR351C	0	1	0.0564516129032258
YKL022C	0	0	0.0564102564102564
YGL166W	0	0	0.0563689604685212
YDR437W	0	0	0.0563277249451353
YDR247W	0	0	0.0562865497076023
YOL163W	0	0	0.056245434623813
YFR003C	0	0	0.0562043795620438
YIR007W	0	1	0.0562043795620438
YLR300W	0	0	0.0561633843909555
YJR094C	0	0	0.0561224489795918
YGR289C	0	0	0.056081573197378
YDL233W	0	1	0.056081573197378
YNL322C	0	0	0.0560407569141194
YKL100C	0	1	0.0560407569141194
YER182W	0	1	0.0560407569141194
YIL071C	0	0	0.056
YAL009W	0	0	0.0559593023255814
YGR193C	0	0	0.055918663761801
YLR436C	0	0	0.055878084179971
YAL058W	0	0	0.0558375634517767
YBR037C	0	0	0.0557971014492754
YGL057C	0	1	0.0557971014492754
YLR248W	0	0	0.055756698044895
YIL051C	0	0	0.0557163531114327
YDR261C	0	0	0.0556760665220535
YBR109C	0	0	0.055635838150289
YLR256W	0	0	0.0555956678700361
YLR130C	0	0	0.0555555555555556
YPL119C	0	0	0.0555155010814708
YKR014C	0	0	0.0554755043227666
YIR033W	0	0	0.0554355651547876
YHR092C	0	0	0.0553956834532374
YEL009C	0	0	0.0553558590941769
YHR047C	0	0	0.055316091954023
YJR107W	0	1	0.055316091954023
YGL090W	0	0	0.0552763819095477
YIL110W	0	0	0.0552367288378766
YML127W	0	0	0.0551971326164875
YGR169C	0	0	0.0551575931232092
YML106W	0	0	0.0551181102362205
YGR038W	0	0	0.0550786838340486
YER017C	0	0	0.0550393137955683
YNR076W	0	1	0.0550393137955683
YHR004C	0	0	0.055
YNL192W	0	0	0.0549607423269094
YML091C	0	0	0.0549215406562054
YBR058C-A	0	0	0.0548823948681397
YPL017C	0	1	0.0548823948681397
YNL242W	0	0	0.0548433048433048
YGR231C	0	0	0.0548042704626335
YDL020C	0	0	0.0547652916073969
YJL112W	0	0	0.054726368159204
YDR451C	0	0	0.0546875
YFL010W-A	0	0	0.0546486870120653
YDR452W	0	0	0.0546099290780142
YOR059C	0	1	0.0546099290780142
YPR073C	0	0	0.0545712260807938
YOL105C	0	0	0.0545325779036827
YLR450W	0	0	0.0544939844302902
YGL119W	0	0	0.0544554455445545
YDR282C	0	1	0.0544554455445545
YNL011C	0	1	0.0544554455445545
YGL146C	0	1	0.0544554455445545
YLR394W	0	0	0.054416961130742
YER134C	0	1	0.054416961130742
YOR258W	0	1	0.054416961130742
YDL247W	0	0	0.0543785310734463
YCR101C	0	1	0.0543785310734463
YNL329C	0	0	0.0543401552575865
YKR104W	0	0	0.0543018335684062
YKL106W	0	0	0.0542635658914729
YGR292W	0	0	0.0542253521126761
YKR034W	0	0	0.0541871921182266
YHR022C	0	1	0.0541871921182266
YJR091C	0	0	0.0541490857946554
YOR365C	0	1	0.0541490857946554
YKL171W	0	0	0.0541110330288124
YNL208W	0	1	0.0541110330288124
YGL085W	0	1	0.0541110330288124
YJR108W	0	0	0.0540730337078652
YOR110W	0	0	0.0540350877192982
YML005W	0	0	0.0539971949509116
YBR003W	0	0	0.0539593552908199
YHR178W	0	0	0.053921568627451
YER042W	0	0	0.0538838348495451
YGL065C	0	0	0.0538461538461538
YMR226C	0	0	0.0538085255066387
YOR336W	0	0	0.0537709497206704
YLR001C	0	1	0.0537709497206704
YDR255C	0	0	0.0537334263782275
YGL179C	0	0	0.0536959553695955
YGL032C	0	0	0.0536585365853659
YCR100C	0	1	0.0536585365853659
YMR207C	0	0	0.0536211699164345
YJL047C	0	0	0.0535838552540014
YDR382W	0	0	0.0535465924895688
YOR393W	0	1	0.0535465924895688
YMR036C	0	0	0.0535093815149409
YHR161C	0	0	0.0534722222222222
YBR148W	0	1	0.0534722222222222
YOR037W	0	0	0.0534351145038168
YMR092C	0	0	0.0533980582524272
YAL017W	0	0	0.0533610533610534
YJL102W	0	0	0.0533240997229917
YNR027W	0	0	0.0532871972318339
YIL001W	0	1	0.0532871972318339
YKR103W	0	0	0.0532503457814661
YER078C	0	0	0.0532135452660677
YBR177C	0	0	0.0531767955801105
YNR041C	0	0	0.0531400966183575
YOL011W	0	0	0.0531034482758621
YDL180W	0	1	0.0531034482758621
YPL283C	0	0	0.0530668504479669
YMR148W	0	1	0.0530668504479669
YJR059W	0	0	0.053030303030303
YGR048W	0	0	0.0529938059187887
YOR101W	0	0	0.0529573590096286
YDL129W	0	1	0.0529573590096286
YOR157C	0	0	0.0529209621993127
YBR115C	0	0	0.0528846153846154
YLR466W	0	0	0.0528483184625944
YJR125C	0	0	0.0528120713305898
YFR050C	0	0	0.0527758738862234
YIL109C	0	0	0.0527397260273973
YNL230C	0	0	0.052703627652293
YOR036W	0	0	0.0526675786593707
YKR021W	0	1	0.0526675786593707
YLR254C	0	0	0.0526315789473684
YKL129C	0	0	0.0525956284153005
YER169W	0	0	0.0525597269624573
YOR122C	0	0	0.0525238744884038
YGR080W	0	0	0.0524880708929789
YNL187W	0	0	0.0524523160762943
YDR294C	0	0	0.0524166099387338
YDR362C	0	0	0.0523809523809524
YDR425W	0	0	0.0523453433038749
YNL108C	0	0	0.0523097826086957
YJR122W	0	1	0.0523097826086957
YGL181W	0	0	0.0522742701968771
YPL231W	0	0	0.0522388059701493
YOR035C	0	0	0.0522033898305085
YER183C	0	0	0.0521680216802168
YJL058C	0	0	0.0521327014218009
YMR081C	0	0	0.0520974289580514
YIL006W	0	0	0.0520622041920216
YDR345C	0	0	0.052027027027027
YJL174W	0	0	0.0519918973666442
YJR051W	0	0	0.0519568151147098
YHL034C	0	0	0.0519217801753203
YNL229C	0	0	0.0518867924528302
YER053C-A	0	1	0.0518867924528302
YPR037C	0	0	0.0518518518518519
YIL135C	0	0	0.0518169582772544
YKR003W	0	0	0.0517821116341627
YFR007W	0	1	0.0517821116341627
YPL249C	0	0	0.051747311827957
YNL293W	0	0	0.0517125587642713
YLR378C	0	0	0.0516778523489933
YOR007C	0	0	0.0516431924882629
YPR011C	0	0	0.0516085790884718
YLR105C	0	0	0.0515740120562626
YKL055C	0	0	0.0515394912985274
YDL171C	0	0	0.051505016722408
YLR094C	0	0	0.0514705882352941
YGL221C	0	1	0.0514705882352941
YBR058C	0	0	0.051436205744823
YGR178C	0	0	0.0514018691588785
YOR372C	0	0	0.0513675783855904
YLR219W	0	0	0.0513333333333333
YJL216C	0	1	0.0513333333333333
YKL033W-A	0	1	0.0513333333333333
YNL217W	0	1	0.0513333333333333
YOL027C	0	0	0.0512991339107262
YKL094W	0	1	0.0512991339107262
YLR188W	0	0	0.0512649800266312
YCR024C	0	0	0.051230871590153
YHR033W	0	1	0.051230871590153
YMR067C	0	0	0.0511968085106383
YOR077W	0	1	0.0511968085106383
YMR040W	0	1	0.0511968085106383
YNR049C	0	0	0.0511627906976744
YGR062C	0	0	0.051128818061089
YPR152C	0	1	0.051128818061089
YDR249C	0	1	0.051128818061089
YOR148C	0	0	0.0510948905109489
YCR048W	0	0	0.0510610079575597
YML013W	0	0	0.0510271703114645
YML126C	0	0	0.0509933774834437
YMR203W	0	0	0.0509596293845136
YLL001W	0	0	0.0509259259259259
YOR011W	0	0	0.0508922670191672
YCR102C	0	0	0.0508586525759577
YGR296W	0	0	0.0508250825082508
YGR155W	0	0	0.0507915567282322
YNR072W	0	0	0.0507580751483191
YCL052C	0	0	0.0507246376811594
YIL055C	0	1	0.0507246376811594
YIL156W	0	0	0.0506912442396313
YML087C	0	1	0.0506912442396313
YML092C	0	0	0.0506578947368421
YHL040C	0	0	0.0506245890861275
YDR482C	0	1	0.0506245890861275
YKL213C	0	0	0.0505913272010513
YPR008W	0	0	0.0505581089954038
YOL057W	0	1	0.0505581089954038
YDR387C	0	1	0.0505581089954038
YGR153W	0	1	0.0505581089954038
YOL088C	0	0	0.0505249343832021
YOL009C	0	0	0.0504918032786885
YLR382C	0	0	0.0504587155963303
YKR042W	0	0	0.0504256712508186
YNL339C	0	0	0.0503926701570681
YPR134W	0	0	0.0503597122302158
YGR053C	0	1	0.0503597122302158
YMR058W	0	0	0.0503267973856209
YMR176W	0	0	0.0502939255388635
YMR139W	0	0	0.0502610966057441
YMR262W	0	1	0.0502610966057441
YDR122W	0	0	0.0502283105022831
YAL063C	0	0	0.0501955671447197
YPL049C	0	0	0.0501628664495114
YAL008W	0	1	0.0501628664495114
YGL141W	0	0	0.0501302083333333
YDR234W	0	0	0.0500975927130774
YNL326C	0	0	0.0500650195058518
YBR223C	0	0	0.0500324886289799
YKR041W	0	1	0.0500324886289799
YGL251C	0	0	0.05
YLR069C	0	0	0.0499675535366645
YNL040W	0	1	0.0499675535366645
YMR088C	0	0	0.049935149156939
YLR467W	0	0	0.0499027867790019
YDL138W	0	0	0.0498704663212435
YDR106W	0	0	0.0498381877022654
YHL014C	0	1	0.0498381877022654
YLR149C	0	1	0.0498381877022654
YDR504C	0	1	0.0498381877022654
YDL115C	0	0	0.0498059508408797
YJL198W	0	0	0.0497737556561086
YHR116W	0	0	0.0497416020671835
YMR085W	0	1	0.0497416020671835
YPR155C	0	0	0.0497094899935442
YOR370C	0	0	0.0496774193548387
YJL057C	0	1	0.0496774193548387
YOR150W	0	0	0.049645390070922
YOR175C	0	1	0.049645390070922
YGL230C	0	1	0.049645390070922
YNL006W	0	0	0.0496134020618557
YDR292C	0	0	0.0495814552479073
YLR081W	0	0	0.0495495495495495
YDR511W	0	0	0.0495176848874598
YLR343W	0	0	0.0494858611825193
YEL016C	0	0	0.0494540783558125
YER110C	0	0	0.0494223363286264
YOR229W	0	0	0.0493906350224503
YCR099C	0	1	0.0493906350224503
YMR034C	0	1	0.0493906350224503
YNL325C	0	0	0.0493589743589744
YJR100C	0	1	0.0493589743589744
YLR451W	0	0	0.0493273542600897
YDR525W-A	0	1	0.0493273542600897
YER056C	0	0	0.0492957746478873
YLR006C	0	0	0.0492642354446577
YMR119W	0	0	0.04923273657289
YOL111C	0	0	0.0492012779552716
YKR062W	0	0	0.0491698595146871
YEL030W	0	0	0.0491384811742182
YIL049W	0	0	0.0491071428571429
YOR267C	0	0	0.0490758444869344
YLR314C	0	0	0.0490445859872611
YIL034C	0	0	0.049013367281986
YER034W	0	1	0.049013367281986
YOR223W	0	1	0.049013367281986
YMR029C	0	0	0.0489821882951654
YML083C	0	1	0.0489821882951654
YDR343C	0	0	0.048951048951049
YDR524C	0	0	0.0489199491740788
YDL076C	0	0	0.0488888888888889
YDL183C	0	1	0.0488888888888889
YHL025W	0	0	0.0488578680203046
YNR068C	0	1	0.0488578680203046
YML002W	0	1	0.0488578680203046
YLR016C	0	0	0.0488268864933418
YPL170W	0	0	0.0487959442332066
YGR096W	0	0	0.0487650411652945
YER083C	0	0	0.0487341772151899
YGL197W	0	0	0.0487033523086654
YOL104C	0	0	0.0486725663716814
YPL027W	0	0	0.0486418193303853
YMR293C	0	0	0.0486111111111111
YDL135C	0	0	0.0485804416403786
YIR022W	0	0	0.0485498108448928
YDL039C	0	0	0.0485192186515438
YOR238W	0	1	0.0485192186515438
YKL017C	0	0	0.0484886649874055
YNR065C	0	1	0.0484886649874055
YLR364W	0	1	0.0484886649874055
YOR297C	0	0	0.0484581497797357
YLR414C	0	1	0.0484581497797357
YKL025C	0	0	0.0484276729559748
YPR109W	0	1	0.0484276729559748
YPR061C	0	1	0.0484276729559748
YOR126C	0	0	0.0483972344437461
YPL164C	0	0	0.0483668341708543
YGR031W	0	1	0.0483668341708543
YER176W	0	0	0.0483364720652856
YDL190C	0	0	0.048306148055207
YGR142W	0	0	0.0482758620689655
YNL281W	0	0	0.0482456140350877
YKL133C	0	1	0.0482456140350877
YLR435W	0	0	0.0482154038822793
YJR099W	0	0	0.0481852315394243
YIR001C	0	0	0.0481550969355847
YJL101C	0	0	0.048125
YOL031C	0	0	0.0480949406620862
YHL047C	0	0	0.0480649188514357
YNL092W	0	1	0.0480649188514357
YKL220C	0	0	0.0480349344978166
YBR233W-A	0	0	0.0480049875311721
YFL007W	0	0	0.0479750778816199
[truncated: 3,790 more rows]
