# Supplementary material for: Computationally Driven, Quantitative Experiments Discover Genes Required for Mitochondrial Biogenesis
Source: PLoS Genet. 2009 Mar 20;5(3):e1000407. doi: 10.1371/journal.pgen.1000407 (PMC2648979; doi:10.1371/journal.pgen.1000407)
Supplement: Dataset S2 — Top 100 novel ensemble predictions for additional yeast biological processes. A zip file containing 387 tab-delimited text files of the ensemble predictions for the indicated Gene Ontology Biological Process Term. (21.70 MB GZ) [file pgen.1000407.s013.gz › GO_0006769.txt]

ORF	AnnotatedToTerm?	Uncharacterized_04152007?	Precision
YMR303C	1	0	1.0
YJR025C	1	0	1.0
YOL059W	1	0	1.0
YBR117C	1	0	1.0
YDL085W	1	0	1.0
YPL262W	0	0	0.833333333333333
YGR260W	0	0	0.8
YGR043C	0	1	0.8
YBR145W	1	0	0.8
YMR145C	1	0	0.8
YBR218C	1	0	0.8
YLR348C	0	0	0.727272727272727
YLR027C	0	0	0.666666666666667
YJL052W	0	0	0.615384615384615
YPL061W	0	0	0.6
YLR354C	1	0	0.6
YGR087C	0	0	0.5625
YER178W	0	0	0.529411764705882
YML078W	0	0	0.5
YJR009C	0	0	0.5
YFR047C	1	0	0.5
YMR170C	0	0	0.5
YLR231C	1	0	0.5
YPL265W	0	0	0.482758620689655
YLR044C	0	0	0.482758620689655
YDR050C	0	0	0.482758620689655
YNL104C	0	0	0.482758620689655
YMR083W	1	0	0.482758620689655
YOL086C	1	0	0.482758620689655
YNL241C	1	0	0.482758620689655
YMR205C	0	0	0.466666666666667
YGR254W	0	0	0.451612903225806
YHR174W	0	0	0.441176470588235
YER062C	0	0	0.441176470588235
YBR196C	1	0	0.441176470588235
YLR304C	0	0	0.428571428571429
YCR012W	0	0	0.416666666666667
YNL037C	0	0	0.405405405405405
YGR192C	0	0	0.394736842105263
YOR184W	0	0	0.384615384615385
YJR010W	0	0	0.375
YOR230W	0	0	0.375
YLR153C	0	0	0.375
YDL022W	1	0	0.375
YDL222C	0	0	0.375
YNL334C	0	0	0.375
YGL062W	1	0	0.375
YAL005C	0	0	0.375
YGR256W	1	0	0.375
YLR109W	0	0	0.372549019607843
YNL071W	0	0	0.372549019607843
YML120C	1	0	0.372549019607843
YOR136W	0	0	0.365384615384615
YOL126C	0	0	0.358490566037736
YJR121W	0	0	0.351851851851852
YNR001C	0	0	0.345454545454545
YPR002W	0	0	0.339285714285714
YPL048W	0	0	0.333333333333333
YOR142W	0	0	0.327586206896552
YNL239W	0	0	0.322033898305085
YBL099W	0	0	0.316666666666667
YJR077C	0	0	0.311475409836066
YCR005C	0	0	0.306451612903226
YLL024C	0	0	0.301587301587302
YOL084W	0	1	0.301587301587302
YML070W	0	0	0.296875
YDR070C	0	1	0.296875
YKL060C	0	0	0.292307692307692
YNL160W	0	0	0.287878787878788
YEL071W	0	0	0.283582089552239
YPR035W	0	0	0.279411764705882
YAL038W	0	0	0.27536231884058
YPL004C	0	0	0.271428571428571
YPR183W	0	0	0.267605633802817
YNL138W	0	0	0.263888888888889
YFR044C	0	0	0.26027397260274
YER023W	0	0	0.256756756756757
YLR134W	0	0	0.253333333333333
YGR204W	0	0	0.25
YGL125W	0	0	0.246753246753247
YKL085W	0	0	0.243589743589744
YMR272C	0	0	0.240506329113924
YGR244C	0	0	0.238095238095238
YIL053W	0	0	0.238095238095238
YKL152C	0	0	0.238095238095238
YJL026W	0	0	0.238095238095238
YPR074C	1	0	0.238095238095238
YGL037C	0	0	0.235294117647059
YFL039C	0	0	0.232558139534884
YDL223C	0	0	0.229885057471264
YER015W	0	0	0.227272727272727
YGR008C	0	0	0.224719101123595
YFL014W	0	0	0.222222222222222
YMR169C	0	0	0.21978021978022
YER081W	0	0	0.217391304347826
YGL202W	0	0	0.216494845360825
YGR088W	0	0	0.216494845360825
YBR011C	0	0	0.216494845360825
YMR105C	0	0	0.216494845360825
YGR248W	1	0	0.216494845360825
YAL062W	0	0	0.214285714285714
YLR028C	0	0	0.212121212121212
YKL096W	0	0	0.21
YDR155C	0	0	0.207920792079208
YLR438W	0	0	0.205882352941176
YMR250W	0	0	0.203883495145631
YJL172W	0	0	0.201923076923077
YLR178C	0	0	0.2
YMR008C	0	0	0.19811320754717
YML128C	0	0	0.196261682242991
YOL147C	0	0	0.194444444444444
YHR139C	0	0	0.192660550458716
YDR368W	0	0	0.190909090909091
YER091C	0	0	0.189189189189189
YOR317W	0	0	0.188976377952756
YFL018C	0	0	0.188976377952756
YML028W	0	0	0.188976377952756
YIL010W	0	0	0.188976377952756
YML100W	0	0	0.188976377952756
YKL056C	0	0	0.188976377952756
YCR004C	0	1	0.188976377952756
YNL134C	0	1	0.188976377952756
YOL143C	0	0	0.188976377952756
YJR104C	0	0	0.188976377952756
YDR074W	0	0	0.188976377952756
YIR034C	0	0	0.188976377952756
YDR055W	0	0	0.188976377952756
YJR078W	1	0	0.188976377952756
YDL066W	0	0	0.188976377952756
YIL155C	1	0	0.188976377952756
YKL141W	0	0	0.188976377952756
YHR183W	1	0	0.188976377952756
YDR178W	0	0	0.1875
YCL043C	0	0	0.186046511627907
YOL058W	0	0	0.184615384615385
YMR315W	0	1	0.184615384615385
YIL160C	0	0	0.183206106870229
YCL018W	0	0	0.181818181818182
YPL135W	0	0	0.180451127819549
YAL061W	0	1	0.180451127819549
YPL098C	0	0	0.17910447761194
YOL151W	0	0	0.178571428571429
YDR216W	0	0	0.178571428571429
YJL159W	0	0	0.178571428571429
YMR318C	0	0	0.178571428571429
YER065C	0	0	0.178571428571429
YJR049C	1	0	0.178571428571429
YGL026C	0	0	0.177304964539007
YML004C	0	0	0.176056338028169
YPL134C	0	0	0.174825174825175
YOR347C	0	0	0.173611111111111
YNL274C	0	0	0.172413793103448
YOR209C	0	0	0.171974522292994
YLR303W	0	0	0.171974522292994
YCL030C	0	0	0.171974522292994
YKL217W	0	0	0.171974522292994
YJR096W	0	0	0.171974522292994
YDL086W	0	1	0.171974522292994
YPL036W	0	0	0.171974522292994
YIL162W	0	0	0.171974522292994
YOR375C	0	0	0.171974522292994
YLR259C	0	0	0.171974522292994
YPL188W	1	0	0.171974522292994
YIL125W	0	0	0.171974522292994
YEL041W	1	0	0.171974522292994
YKR097W	0	0	0.170886075949367
YAL060W	0	0	0.169811320754717
YMR175W	0	0	0.16875
YGL009C	0	0	0.167701863354037
YKL150W	0	0	0.166666666666667
YDR044W	0	0	0.165644171779141
YLL041C	0	0	0.164634146341463
YHR195W	0	0	0.163636363636364
YBR046C	0	1	0.163636363636364
YKR066C	0	0	0.162650602409639
YNL117W	0	0	0.161676646706587
YKL148C	0	0	0.160919540229885
YFR021W	0	0	0.160919540229885
YPR080W	0	0	0.160919540229885
YGR201C	0	1	0.160919540229885
YKL008C	0	0	0.160919540229885
YBR118W	0	0	0.160919540229885
YER150W	0	1	0.160919540229885
YCL040W	0	0	0.160919540229885
YGR010W	1	0	0.160919540229885
YOR374W	0	0	0.16
YNL194C	0	0	0.159340659340659
YPL222W	0	1	0.159340659340659
YEL057C	0	0	0.159340659340659
YJR148W	0	0	0.159340659340659
YHR096C	0	0	0.159340659340659
YGR240C	0	0	0.159340659340659
YJL143W	0	0	0.159340659340659
YAL046C	0	1	0.159340659340659
YCL028W	0	1	0.159340659340659
YKL151C	0	1	0.159340659340659
YLR328W	1	0	0.159340659340659
YKR009C	0	0	0.158469945355191
YFR053C	0	0	0.157608695652174
YMR174C	0	0	0.156756756756757
YJR103W	0	0	0.155913978494624
YKL043W	0	0	0.155080213903743
YBR039W	0	0	0.154255319148936
YDR510W	0	0	0.153439153439153
YNL195C	0	1	0.153439153439153
YHR018C	0	0	0.152631578947368
YDR148C	0	0	0.151832460732984
YJR127C	0	0	0.151041666666667
YMR107W	0	1	0.151041666666667
YLR375W	0	1	0.151041666666667
YHR194W	0	0	0.150259067357513
YDL204W	0	1	0.150259067357513
YIL136W	0	1	0.150259067357513
YML042W	0	0	0.149484536082474
YDR298C	0	0	0.148717948717949
YOR100C	0	0	0.147959183673469
YDR034C	0	0	0.147208121827411
YER177W	0	0	0.146464646464646
YKL192C	0	0	0.14572864321608
YMR090W	0	1	0.14572864321608
YLR174W	0	0	0.145
YBR126C	0	0	0.144278606965174
YBR149W	0	0	0.143564356435644
YLR377C	0	0	0.142857142857143
YOR120W	0	0	0.142156862745098
YGL253W	0	0	0.141463414634146
YDL049C	0	0	0.140776699029126
YML022W	0	0	0.140096618357488
YGR121C	0	0	0.139423076923077
YLR092W	0	0	0.138755980861244
YHR104W	0	0	0.138095238095238
YKL164C	0	0	0.137440758293839
YJR065C	0	0	0.136792452830189
YHR008C	0	0	0.136150234741784
YDL181W	0	0	0.135514018691589
YDR508C	0	0	0.134883720930233
YMR062C	0	0	0.134259259259259
YAL054C	0	0	0.133640552995392
YGL157W	0	1	0.133640552995392
YDR256C	0	0	0.13302752293578
YKL157W	0	0	0.132420091324201
YPL223C	0	0	0.131818181818182
YGL205W	0	0	0.131687242798354
YDR012W	0	0	0.131687242798354
YLR258W	0	0	0.131687242798354
YNL036W	0	0	0.131687242798354
YKL051W	0	0	0.131687242798354
YER096W	0	0	0.131687242798354
YDR077W	0	0	0.131687242798354
YKL188C	0	0	0.131687242798354
YDR035W	0	0	0.131687242798354
YBL098W	1	0	0.131687242798354
YHR113W	0	0	0.131687242798354
YAR035W	0	0	0.131687242798354
YBR286W	0	0	0.131687242798354
YKR065C	0	0	0.131687242798354
YNL015W	0	0	0.131687242798354
YLR220W	0	0	0.131687242798354
YOL155C	0	0	0.131687242798354
YOL125W	0	0	0.131687242798354
YOR251C	0	1	0.131687242798354
YJL060W	1	0	0.131687242798354
YBL043W	0	0	0.131687242798354
YPL054W	0	1	0.131687242798354
YHR028C	0	0	0.131687242798354
YKL062W	0	0	0.131687242798354
YDL078C	1	0	0.131687242798354
YJL088W	0	0	0.131147540983607
YJR017C	0	0	0.130612244897959
YBL030C	0	0	0.130081300813008
YBR221C	0	0	0.129554655870445
YOR185C	0	0	0.129032258064516
YDR158W	0	0	0.1285140562249
YGR180C	0	0	0.128
YOR176W	0	0	0.127490039840637
YLR270W	0	0	0.126984126984127
YIR019C	0	0	0.126482213438735
YLR058C	0	0	0.125984251968504
YDR487C	0	0	0.125490196078431
YOR208W	0	0	0.125
YKL187C	0	1	0.125
YER053C	0	0	0.124513618677043
YKL035W	0	0	0.124031007751938
YNL135C	0	0	0.123552123552124
YGR067C	0	1	0.123552123552124
YGR189C	0	0	0.123076923076923
YAL027W	0	1	0.123076923076923
YGR052W	0	1	0.123076923076923
YAL042W	0	0	0.122605363984674
YNL045W	0	0	0.122137404580153
YPR001W	0	0	0.121673003802281
YML110C	0	0	0.121212121212121
YEL011W	0	0	0.120754716981132
YJL210W	0	0	0.120300751879699
YLR043C	0	0	0.119850187265918
YMR120C	0	0	0.119402985074627
YKL067W	0	0	0.118959107806691
YPL091W	0	0	0.118518518518519
YDL198C	0	0	0.118081180811808
YMR037C	0	0	0.117647058823529
YHR190W	0	0	0.117216117216117
YPL271W	0	0	0.116788321167883
YDR516C	0	0	0.116363636363636
YGL008C	0	0	0.115942028985507
YBR067C	0	0	0.115523465703971
YKL103C	0	0	0.115107913669065
YKL207W	0	1	0.115107913669065
YGR019W	0	0	0.114695340501792
YBL033C	0	0	0.114285714285714
YIL116W	0	0	0.113879003558719
YCL009C	0	0	0.113475177304965
YDL185W	0	0	0.113074204946996
YJL068C	0	0	0.112676056338028
YLR295C	0	0	0.112280701754386
YMR114C	0	1	0.112280701754386
YHR071W	0	0	0.111888111888112
YGR255C	0	0	0.111498257839721
YGR183C	0	0	0.111111111111111
YHR112C	0	0	0.110726643598616
YER141W	0	0	0.110344827586207
YFR025C	0	0	0.109965635738832
YML081C-A	0	0	0.10958904109589
YLR070C	0	0	0.109215017064846
YLR312C	0	1	0.109215017064846
YPL221W	0	0	0.108843537414966
YKR039W	0	0	0.108474576271186
YJR095W	0	0	0.108108108108108
YFL021W	0	0	0.107744107744108
YJR045C	0	0	0.10738255033557
YPR191W	0	0	0.107023411371237
YOR358W	0	0	0.106666666666667
YBR026C	0	0	0.106312292358804
YPL177C	0	0	0.105960264900662
YDL004W	0	0	0.105610561056106
YLR110C	0	0	0.105263157894737
YIR038C	0	0	0.104918032786885
YPR154W	0	0	0.104575163398693
YPL092W	0	0	0.104234527687296
YOR316C	0	0	0.103896103896104
YNR034W	0	0	0.103559870550162
YPL203W	0	0	0.103225806451613
YBL045C	0	0	0.102893890675241
YMR280C	0	0	0.102564102564103
YCL017C	0	0	0.10223642172524
YIL041W	0	1	0.10223642172524
YMR208W	0	0	0.101910828025478
YGL040C	0	0	0.101587301587302
YDL237W	0	1	0.101587301587302
YLL027W	0	0	0.10126582278481
YGR209C	0	0	0.100946372239748
YBR114W	0	0	0.10062893081761
YBL101C	0	0	0.100313479623824
YDR059C	0	0	0.1
YML085C	0	0	0.0996884735202492
YDR497C	0	0	0.0993788819875776
YOR133W	0	0	0.0990712074303406
YGL237C	0	0	0.0987654320987654
YPL028W	0	0	0.0984615384615385
YBR169C	0	0	0.098159509202454
YOR122C	0	0	0.0978593272171254
YOL122C	0	0	0.0975609756097561
YEL034W	0	0	0.0972644376899696
YDR226W	0	0	0.096969696969697
YDL128W	0	0	0.0966767371601208
YDL174C	0	0	0.0963855421686747
YKL016C	0	0	0.0960960960960961
YBL015W	0	0	0.0958083832335329
YOR186W	0	1	0.0958083832335329
YDR513W	0	0	0.0955223880597015
YIL088C	0	0	0.0952380952380952
YPR180W	0	0	0.0949554896142433
YER044C	0	0	0.0946745562130177
YER125W	0	0	0.0943952802359882
YOR344C	0	0	0.0941176470588235
YPL078C	0	0	0.093841642228739
YHR087W	0	0	0.0935672514619883
YEL024W	0	0	0.0932944606413994
YOR081C	0	0	0.0930232558139535
YOL135C	0	0	0.0927536231884058
YLR390W	0	0	0.092485549132948
YOR084W	0	0	0.0922190201729107
YER024W	0	0	0.0919540229885057
YJL196C	0	0	0.0916905444126074
YPL026C	0	0	0.0914285714285714
YGR243W	0	1	0.0914285714285714
YML051W	0	0	0.0911680911680912
YMR251W-A	0	0	0.0909090909090909
YPR127W	0	1	0.0909090909090909
YBR234C	0	0	0.0906515580736544
YIR037W	0	0	0.0903954802259887
YCL035C	0	0	0.0901408450704225
YIL061C	0	0	0.0898876404494382
YNL277W	0	0	0.0896358543417367
YPR020W	0	0	0.0893854748603352
YGL227W	0	0	0.0891891891891892
YDR385W	0	0	0.0891891891891892
YDR232W	0	0	0.0891891891891892
YDL168W	0	0	0.0891891891891892
YDR377W	0	0	0.0891891891891892
YMR297W	0	0	0.0891891891891892
YFL030W	0	0	0.0891891891891892
YGR232W	0	0	0.0891891891891892
YHR051W	0	0	0.0891891891891892
YGL187C	0	0	0.0891891891891892
YJR137C	0	0	0.0891891891891892
YHR163W	1	0	0.0891891891891892
YMR186W	0	0	0.0889487870619946
YNL168C	0	1	0.0889487870619946
YBR031W	0	0	0.0887096774193548
YBR177C	0	0	0.0884718498659517
YDR001C	0	0	0.0882352941176471
YDL051W	0	0	0.088
YNL052W	0	0	0.0877659574468085
YDL140C	0	0	0.0875331564986737
YBR139W	0	0	0.0873015873015873
YLR430W	0	0	0.0870712401055409
YJL138C	0	0	0.0868421052631579
YHR043C	0	0	0.0866141732283465
YOR303W	0	0	0.0863874345549738
YJR109C	0	0	0.0861618798955614
YPL154C	0	0	0.0859375
YHR083W	0	0	0.0857142857142857
YOR187W	0	0	0.0854922279792746
YIL033C	0	0	0.0852713178294574
YMR020W	0	0	0.0850515463917526
YNL007C	0	0	0.0848329048843188
YBR127C	0	0	0.0846153846153846
YKL218C	0	0	0.0843989769820972
YKL193C	0	0	0.0841836734693878
YMR322C	0	0	0.083969465648855
YMR241W	0	0	0.083756345177665
YGR282C	0	0	0.0835443037974684
YNL290W	0	0	0.0833333333333333
YKL064W	0	0	0.0831234256926952
YLR324W	0	0	0.0829145728643216
YLR193C	0	0	0.0827067669172932
YIR017C	0	0	0.0825
YDR009W	0	0	0.0822942643391521
YIL153W	0	0	0.0821256038647343
YIL124W	0	0	0.0821256038647343
YER035W	0	0	0.0821256038647343
YML132W	0	0	0.0821256038647343
YDL215C	0	0	0.0821256038647343
YLR277C	0	0	0.0821256038647343
YDR164C	0	0	0.0821256038647343
YGR161C	0	0	0.0821256038647343
YLR120C	0	0	0.0821256038647343
YHR135C	0	0	0.0821256038647343
YBR035C	0	0	0.0821256038647343
YGL001C	0	0	0.0821256038647343
YHR074W	1	0	0.0821256038647343
YAL012W	0	0	0.0819672131147541
YKR059W	0	0	0.0819672131147541
YJR019C	0	0	0.0819672131147541
YPR004C	0	1	0.0819672131147541
YDR130C	0	0	0.0819672131147541
YOR065W	0	0	0.0819672131147541
YNR050C	0	0	0.0819672131147541
YDR047W	0	0	0.0819672131147541
YPR110C	0	0	0.0819672131147541
YJR139C	0	0	0.0819672131147541
YPL111W	0	0	0.0819672131147541
YPL274W	0	0	0.0819672131147541
YHR050W	0	0	0.0819672131147541
YMR195W	0	1	0.0819672131147541
YOR388C	1	0	0.0819672131147541
YIL042C	0	0	0.0817757009345794
YGR055W	0	0	0.0815850815850816
YDL046W	0	0	0.0813953488372093
YGR124W	0	0	0.0812064965197216
YER003C	0	0	0.0810185185185185
YCL025C	0	0	0.0808314087759815
YEL012W	0	0	0.0806451612903226
YHR137W	0	0	0.0804597701149425
YDL124W	0	0	0.0802752293577982
YJR159W	0	0	0.080091533180778
YEL060C	0	0	0.0799086757990868
YDR502C	0	0	0.0797266514806378
YIL074C	0	0	0.0795454545454545
YOR383C	0	0	0.0793650793650794
YIL101C	0	0	0.0791855203619909
YGR284C	0	0	0.0790067720090293
YMR036C	0	0	0.0788288288288288
YHR001W-A	0	0	0.0786516853932584
YDR353W	0	0	0.07847533632287
YOR386W	0	0	0.0782997762863535
YPR028W	0	0	0.078125
YLR314C	0	0	0.0779510022271715
YHL027W	0	0	0.0777777777777778
YDR530C	0	0	0.0776053215077605
YGR249W	0	0	0.0774336283185841
YFL044C	0	0	0.0772626931567329
YLR411W	0	0	0.0770925110132159
YBL102W	0	0	0.0769230769230769
YMR027W	0	1	0.0769230769230769
YDR533C	0	1	0.0769230769230769
YHL034C	0	0	0.0767543859649123
YGL229C	0	0	0.0765864332603939
YBR214W	0	0	0.0764192139737991
YEL047C	0	0	0.0762527233115468
YKR076W	0	0	0.0760869565217391
YLR395C	0	0	0.0759219088937093
YDL246C	0	0	0.0757575757575758
YIR039C	0	1	0.0757575757575758
YMR277W	0	0	0.0755939524838013
YBR054W	0	1	0.0755939524838013
YJR073C	0	0	0.0754310344827586
YCR061W	0	0	0.0752688172043011
YPL247C	0	1	0.0752688172043011
YIL018W	0	0	0.0751072961373391
YLL018C	0	0	0.0749464668094218
YLR038C	0	0	0.0747863247863248
YER026C	0	0	0.0746268656716418
YKL175W	0	0	0.074468085106383
YOR304W	0	0	0.0743099787685775
YDR454C	0	0	0.0741525423728814
YDL021W	0	1	0.0741525423728814
YDR132C	0	1	0.0741525423728814
YPR160W	0	0	0.0739957716701903
YNL333W	0	0	0.0738396624472574
YHR106W	0	0	0.0736842105263158
YNL055C	0	0	0.0735294117647059
YGL184C	0	0	0.0733752620545073
YMR099C	0	0	0.0732217573221757
YDR039C	0	0	0.0730688935281837
YLR203C	0	0	0.0729166666666667
YGR037C	0	0	0.0727650727650728
YGR044C	0	0	0.0726141078838174
YPL166W	0	0	0.072463768115942
YER069W	0	0	0.0723140495867769
YBL064C	0	0	0.0721649484536082
YBR249C	0	0	0.0720164609053498
YHR009C	0	1	0.0720164609053498
YLR135W	0	0	0.0718685831622177
YPL206C	0	0	0.0717213114754098
YBR058C	0	0	0.0715746421267894
YMR110C	0	0	0.0714285714285714
YOR202W	0	0	0.0712830957230143
YDR343C	0	0	0.0711382113821138
YLR069C	0	0	0.0709939148073022
YJL164C	0	0	0.0708502024291498
YML126C	0	0	0.0707070707070707
YER061C	0	0	0.0705645161290323
YER004W	0	1	0.0705645161290323
YOR244W	0	0	0.0704225352112676
YOR128C	0	0	0.070281124497992
YMR039C	0	0	0.0701402805611222
YOL060C	0	0	0.07
YGR268C	0	0	0.0698602794411178
YGR194C	0	0	0.0697211155378486
YKL108W	0	0	0.0695825049701789
YFR024C-A	0	0	0.0694444444444444
YKL091C	0	1	0.0694444444444444
YMR203W	0	0	0.0693069306930693
YFR033C	0	0	0.0691699604743083
YLR248W	0	0	0.0690335305719921
YIL056W	0	0	0.0688976377952756
YBL069W	0	0	0.068762278978389
YHR016C	0	0	0.0686274509803922
YDR463W	0	0	0.0684931506849315
YNL200C	0	1	0.0684931506849315
YOR032C	0	0	0.068359375
YBL005W	0	0	0.0682261208576998
YLR216C	0	0	0.0680933852140078
YHR025W	0	0	0.0679611650485437
YMR256C	0	0	0.0678294573643411
YJL056C	0	0	0.0676982591876209
YDR011W	0	0	0.0675675675675676
YPR184W	0	0	0.0674373795761079
YGR003W	0	0	0.0673076923076923
YCR036W	0	0	0.0671785028790787
YDR354W	0	0	0.0670498084291188
YDL130W-A	0	0	0.0669216061185468
YDR453C	0	0	0.066793893129771
YBR256C	0	0	0.0666666666666667
YDL067C	0	0	0.0665399239543726
YFR030W	0	0	0.0664136622390892
YDR258C	0	0	0.0662878787878788
YER090W	0	0	0.0661625708884688
YKL211C	0	0	0.0660377358490566
YNL127W	0	0	0.0659133709981168
YER083C	0	0	0.0657894736842105
YER110C	0	0	0.0656660412757974
YPL082C	0	0	0.0655430711610487
YAL053W	0	0	0.0654205607476635
YDR529C	0	0	0.0652985074626866
YKL109W	0	0	0.0651769087523277
YDR342C	0	0	0.0650557620817844
YGR086C	0	0	0.0649350649350649
YER045C	0	0	0.0648148148148148
YIL121W	0	0	0.0646950092421442
YDR272W	0	0	0.0645756457564576
YCL044C	0	0	0.0644567219152855
YOR107W	0	0	0.0643382352941176
YGR186W	0	0	0.0642201834862385
YJL047C	0	0	0.0641025641025641
YDR259C	0	0	0.0639853747714808
YDL182W	0	0	0.0638686131386861
YBR036C	0	0	0.063752276867031
YIL083C	0	0	0.0636363636363636
YJR016C	0	0	0.0635208711433757
YGR267C	0	0	0.0634057971014493
YOR382W	0	0	0.0632911392405063
YJR156C	0	0	0.0631768953068592
YDL125C	0	0	0.0630630630630631
YPL014W	0	1	0.0630630630630631
YJL167W	0	0	0.0629496402877698
YOR010C	0	0	0.0628366247755835
YDL048C	0	1	0.0628366247755835
YDL110C	0	1	0.0628366247755835
YGR136W	0	1	0.0628366247755835
YFL031W	0	0	0.0627240143369176
YDR127W	0	0	0.0626118067978533
YHR019C	0	0	0.0625
YDR481C	0	0	0.0623885918003565
YKL039W	0	1	0.0623885918003565
YDR096W	0	0	0.0622775800711744
YJL212C	0	0	0.0621669626998224
YAL034C	0	1	0.0621669626998224
YNR055C	0	0	0.0620567375886525
YGR138C	0	0	0.0619469026548673
YLR131C	0	0	0.0618374558303887
YJL166W	0	0	0.0617283950617284
YFL010C	0	1	0.0617283950617284
YKL146W	0	0	0.0616197183098592
YLL039C	0	0	0.0615114235500879
YPR149W	0	0	0.0614035087719298
YGL191W	0	0	0.0612959719789842
YOR289W	0	1	0.0612959719789842
YJR048W	0	0	0.0611888111888112
YER038C	0	0	0.0610820244328098
YPL022W	0	0	0.0609756097560976
YPL087W	0	0	0.0608695652173913
YCR088W	0	0	0.0607638888888889
YPR114W	0	1	0.0607638888888889
YLR380W	0	0	0.0606585788561525
YNL223W	0	0	0.0605536332179931
YJL108C	0	0	0.0604490500863558
YER067W	0	1	0.0604490500863558
YLR327C	0	1	0.0604490500863558
YKL174C	0	0	0.0603448275862069
YDR204W	0	0	0.0602409638554217
YDR391C	0	1	0.0602409638554217
YMR056C	0	0	0.0601374570446735
YBR001C	0	0	0.0600343053173242
YLL029W	0	1	0.0600343053173242
YEL017C-A	0	0	0.0599315068493151
YGR111W	0	0	0.0598290598290598
YPR036W	0	0	0.0597269624573379
YOL032W	0	0	0.0596252129471891
YPL129W	0	0	0.0596026490066225
YPL006W	0	0	0.0596026490066225
YDL029W	0	0	0.0596026490066225
YOL064C	0	0	0.0596026490066225
YOL136C	0	0	0.0596026490066225
YIL109C	0	0	0.0596026490066225
YIL017C	0	0	0.0596026490066225
YPR003C	0	1	0.0596026490066225
YER079W	0	1	0.0596026490066225
YDR038C	0	0	0.0596026490066225
YER136W	0	0	0.0596026490066225
YGL257C	0	0	0.0596026490066225
YOR377W	0	0	0.0596026490066225
YDR099W	0	0	0.0596026490066225
YHR030C	0	0	0.0596026490066225
YPR167C	0	0	0.0596026490066225
YPL277C	0	1	0.0596026490066225
YOR008C	0	0	0.0596026490066225
YLR378C	0	0	0.0596026490066225
YGL067W	1	0	0.0596026490066225
YDL236W	0	0	0.059504132231405
YDR492W	0	0	0.0594059405940594
YDR483W	0	0	0.0593080724876442
YOL020W	0	0	0.0592105263157895
YNR002C	0	0	0.0591133004926108
YOL068C	0	0	0.059016393442623
YER011W	0	0	0.0589198036006547
YCR069W	0	1	0.0589198036006547
YNL254C	0	1	0.0589198036006547
YCR018C	0	0	0.0588235294117647
YDR330W	0	0	0.0587275693311582
YIL051C	0	0	0.0586319218241042
YML048W	0	0	0.0585365853658537
YHR026W	0	0	0.0584415584415584
YER120W	0	0	0.0583468395461912
YOL159C	0	1	0.0583468395461912
YCR021C	0	0	0.058252427184466
YNL322C	0	0	0.0581583198707593
YOR018W	0	0	0.0580645161290323
YDR517W	0	0	0.0579710144927536
YOR173W	0	0	0.0578778135048231
YIL119C	0	0	0.057784911717496
YDL093W	0	0	0.0576923076923077
YJR130C	0	0	0.0576
YOL154W	0	1	0.0576
YOR389W	0	1	0.0576
YDL039C	0	0	0.0575079872204473
YPR157W	0	1	0.0575079872204473
YPR193C	0	0	0.0574162679425837
YNR039C	0	0	0.0573248407643312
YCL057W	0	0	0.0572337042925278
YPL240C	0	0	0.0571428571428571
YMR135C	0	0	0.0570522979397781
YKL086W	0	0	0.0569620253164557
YPR138C	0	0	0.0568720379146919
YFR050C	0	0	0.056782334384858
YMR302C	0	0	0.0566929133858268
YJL198W	0	0	0.0566037735849057
YKL163W	0	0	0.0565149136577708
YER052C	0	0	0.0564263322884013
YPR194C	0	0	0.0563380281690141
YPR156C	0	0	0.05625
YGL259W	0	1	0.05625
YJR074W	0	0	0.0561622464898596
YCR105W	0	0	0.0560747663551402
YNR057C	0	0	0.0559875583203732
YLR053C	0	1	0.0559875583203732
YHL032C	0	0	0.0559006211180124
YIR042C	0	1	0.0559006211180124
YBR017C	0	0	0.0558139534883721
YFR051C	0	0	0.0557275541795666
YMR304W	0	0	0.0556414219474498
YDL038C	0	0	0.0555555555555556
YOR391C	0	1	0.0555555555555556
YML086C	0	0	0.0554699537750385
YBR208C	0	0	0.0553846153846154
YHL036W	0	0	0.0552995391705069
YOR028C	0	0	0.0552147239263804
YLR136C	0	0	0.0551301684532925
YPR140W	0	0	0.055045871559633
YNL115C	0	1	0.055045871559633
YMR096W	0	0	0.0549618320610687
YLR152C	0	1	0.0549618320610687
YCL034W	0	0	0.0548780487804878
YLL019C	0	0	0.0547945205479452
YPR009W	0	0	0.0547112462006079
YJL071W	0	0	0.0546282245827011
YEL046C	0	0	0.0545454545454545
YEL066W	0	0	0.0544629349470499
YOL097C	0	0	0.054380664652568
YPL059W	0	0	0.0542986425339367
YHR037W	0	0	0.0542168674698795
YGL208W	0	0	0.0541353383458647
YOR130C	0	0	0.0540540540540541
YDR384C	0	0	0.0539730134932534
YPR145W	0	0	0.0538922155688623
YMR018W	0	1	0.0538922155688623
YCR010C	0	0	0.0538116591928251
YHR176W	0	0	0.0537313432835821
YPL278C	0	1	0.0537313432835821
YDR297W	0	0	0.0536512667660209
YGR178C	0	0	0.0535714285714286
YER037W	0	1	0.0535714285714286
YCL033C	0	0	0.0534918276374443
YKL100C	0	1	0.0534918276374443
YDR305C	0	0	0.0534124629080119
YKL038W	0	0	0.0533333333333333
YNL176C	0	1	0.0533333333333333
YDR171W	0	0	0.0532544378698225
YPR013C	0	1	0.0532544378698225
YHR055C	0	0	0.0531757754800591
YDR322C-A	0	0	0.0530973451327434
YMR173W	0	0	0.053019145802651
YHL048W	0	0	0.0529411764705882
YML079W	0	1	0.0529411764705882
YJL093C	0	0	0.052863436123348
YHL042W	0	1	0.052863436123348
YDR019C	0	0	0.0527859237536657
YLR347C	0	0	0.0527086383601757
YML092C	0	0	0.0526315789473684
YPL237W	0	0	0.0525547445255474
YLR210W	0	0	0.0524781341107872
YLR118C	0	1	0.0524781341107872
YOL129W	0	0	0.0524017467248908
YDL126C	0	0	0.0523255813953488
YOR197W	0	0	0.0522496371552975
YNL192W	0	0	0.0521739130434783
YMR015C	0	0	0.0520984081041968
YGR101W	0	0	0.0520231213872832
YJL107C	0	1	0.0520231213872832
YLL026W	0	0	0.051948051948052
YGL254W	0	0	0.0518731988472622
YOR071C	0	0	0.0517985611510791
YNL180C	0	0	0.0517241379310345
YCL039W	0	0	0.0516499282639885
YMR092C	0	0	0.0515759312320917
YLR297W	0	1	0.0515759312320917
YML054C	0	0	0.0515021459227468
YEL058W	0	0	0.0514603616133519
YOL039W	0	0	0.0514603616133519
YBR137W	0	1	0.0514603616133519
YDR040C	0	0	0.0514603616133519
YKL087C	0	0	0.0514603616133519
YLR301W	0	0	0.0514603616133519
YHR047C	0	0	0.0514603616133519
YIL097W	0	0	0.0514603616133519
YDR033W	0	1	0.0514603616133519
YDL037C	0	1	0.0514603616133519
YER130C	0	1	0.0514603616133519
YIR007W	0	1	0.0514603616133519
YPL133C	0	0	0.0514603616133519
YOL071W	0	0	0.0514603616133519
YER119C	0	0	0.0514603616133519
YLR286C	0	0	0.0514603616133519
YDL241W	0	1	0.0514603616133519
YIL094C	0	0	0.0514603616133519
YOR052C	0	1	0.0514603616133519
YOL055C	0	0	0.0514603616133519
YCR079W	0	0	0.0514603616133519
YPR192W	0	0	0.0514603616133519
YKL213C	0	0	0.0514603616133519
YBR003W	0	0	0.0514603616133519
YDR214W	0	0	0.0514603616133519
YDR007W	0	0	0.0514603616133519
YJL082W	0	1	0.0514603616133519
YOR356W	1	0	0.0514603616133519
YJR105W	0	0	0.0513888888888889
YOR027W	0	0	0.0513176144244105
YLR113W	0	0	0.0512465373961219
YKR069W	0	0	0.0511756569847856
YOR323C	0	0	0.0511049723756906
YHR188C	0	0	0.0510344827586207
YFL041W	0	0	0.0509641873278237
YGR279C	0	0	0.0508940852819807
YBL071W-A	0	0	0.0508241758241758
YNL220W	0	0	0.0507544581618656
YKL210W	0	0	0.0506849315068493
YPL273W	0	0	0.0506155950752394
YDR244W	0	0	0.0505464480874317
YLR266C	0	0	0.0504774897680764
YML058W	0	0	0.050408719346049
YGR007W	0	0	0.0503401360544218
YER020W	0	0	0.0502717391304348
YDL144C	0	1	0.0502717391304348
YER063W	0	0	0.0502035278154681
YAL016W	0	0	0.0501355013550136
YLR023C	0	0	0.0500676589986468
YBR248C	0	0	0.05
YGL156W	0	0	0.0499325236167341
YAL049C	0	1	0.0499325236167341
YLL062C	0	0	0.0498652291105121
YDR531W	0	0	0.0497981157469717
YIR035C	0	1	0.0497981157469717
YMR271C	0	0	0.0497311827956989
YNR043W	0	0	0.0496644295302013
YAL022C	0	0	0.049597855227882
YHR179W	0	1	0.049597855227882
YEL052W	0	1	0.049597855227882
YDL205C	0	0	0.0495314591700134
YNL270C	0	0	0.0494652406417112
YLR299W	0	0	0.0493991989319092
YPL219W	0	0	0.0493333333333333
YMR276W	0	0	0.0492676431424767
YEL007W	0	1	0.0492676431424767
YCL026C-A	0	0	0.0492021276595745
YBR230C	0	1	0.0492021276595745
YPR172W	0	1	0.0492021276595745
YBR107C	0	0	0.049136786188579
YEL006W	0	0	0.0490716180371353
YMR002W	0	1	0.0490716180371353
YNL307C	0	0	0.0490066225165563
YER165W	0	0	0.0489417989417989
YKL026C	0	0	0.0488771466314399
YJL146W	0	0	0.0488126649076517
YAL039C	0	0	0.0487483530961792
YHR208W	0	0	0.0486842105263158
YNL042W	0	0	0.0486202365308804
YBR207W	0	0	0.0485564304461942
YOR177C	0	0	0.0484927916120577
YDL137W	0	0	0.0484293193717278
YKR003W	0	0	0.0483660130718954
YDR423C	0	0	0.0483028720626632
YER104W	0	0	0.0482398956975228
YKL117W	0	0	0.0481770833333333
YDR032C	0	1	0.0481770833333333
YJL035C	0	0	0.0481144343302991
YDR170C	0	0	0.0480519480519481
YMR226C	0	0	0.0479896238651102
YMR149W	0	0	0.0479274611398964
YGL248W	0	0	0.0478654592496766
YJR044C	0	0	0.0478036175710594
YGR032W	0	0	0.047741935483871
YBR085C-A	0	1	0.047741935483871
YDL085C-A	0	1	0.047741935483871
YBR090C	0	1	0.047741935483871
YMR220W	0	0	0.047680412371134
YDR293C	0	0	0.0476190476190476
YBL059C-A	0	1	0.0476190476190476
YML127W	0	0	0.0475578406169666
YCL026C-B	0	1	0.0475578406169666
YNL162W-A	0	1	0.0475578406169666
YMR009W	0	0	0.0474967907573813
YGL012W	0	0	0.0474358974358974
YBR105C	0	0	0.0473751600512164
YLR340W	0	0	0.0473145780051151
YMR189W	0	0	0.0472541507024266
YBR238C	0	0	0.0471938775510204
YLR362W	0	0	0.0471337579617834
YGR157W	0	0	0.0470737913486005
YLR144C	0	0	0.0470139771283355
YKR046C	0	0	0.0469543147208122
YDR036C	0	0	0.0468948035487959
YHR132C	0	0	0.0468354430379747
YBL029W	0	1	0.0468354430379747
YIR018W	0	0	0.0467762326169406
YGL255W	0	0	0.0467171717171717
YDL052C	0	0	0.0466582597730139
YBR115C	0	0	0.0465994962216625
YMR108W	0	0	0.0465408805031447
YHR097C	0	1	0.0465408805031447
YHR024C	0	0	0.0464824120603015
YGR205W	0	1	0.0464824120603015
YNR032W	0	0	0.0464240903387704
YGR155W	0	0	0.0463659147869674
YOR172W	0	0	0.0463078848560701
YPR065W	0	0	0.04625
YFL045C	0	0	0.0461922596754057
YDR222W	0	1	0.0461922596754057
YGR286C	0	0	0.0461346633416459
YBR269C	0	1	0.0461346633416459
YOR302W	0	0	0.0460772104607721
YPR098C	0	1	0.0460772104607721
YGR077C	0	0	0.0460199004975124
YNR030W	0	0	0.0459627329192547
YGR231C	0	0	0.0459057071960298
YPL031C	0	0	0.0458488228004957
YLL001W	0	0	0.0457920792079208
YHL009C	0	0	0.0457354758961681
YAL059W	0	0	0.045679012345679
YOR346W	0	0	0.0456226880394575
YER073W	0	0	0.0455665024630542
YHR199C	0	1	0.0455665024630542
YJR080C	0	1	0.0455665024630542
YPR124W	0	0	0.045510455104551
YER088C	0	0	0.0454545454545455
YLR251W	0	0	0.045398773006135
YNR016C	0	0	0.045343137254902
YLR090W	0	0	0.0452876376988984
YDR111C	0	1	0.0452876376988984
YDR043C	0	0	0.0452322738386308
YAL015C	0	0	0.0451770451770452
YKL069W	0	1	0.0451770451770452
YJR119C	0	0	0.0451219512195122
YDR031W	0	1	0.0451219512195122
YNL098C	0	0	0.0450669914738124
YBR050C	0	0	0.0450121654501217
YHR132W-A	0	1	0.0450121654501217
YOR163W	0	0	0.0449574726609964
YOR108W	0	0	0.0449029126213592
YMR088C	0	0	0.0448484848484848
YDR253C	0	0	0.0447941888619855
YLL009C	0	0	0.0447400241837969
YNL130C	0	0	0.0446859903381642
YBR072W	0	0	0.0446320868516285
YFL028C	0	0	0.0445783132530121
YNL169C	0	0	0.0445246690734055
YDR079C-A	0	0	0.0444711538461538
YJL048C	0	0	0.0444177671068427
YBL075C	0	0	0.0443645083932854
YKL019W	0	0	0.044311377245509
YNL173C	0	0	0.0442583732057416
YFR015C	0	0	0.044205495818399
YMR278W	0	1	0.044205495818399
YPL037C	0	0	0.0441527446300716
YDR248C	0	1	0.0441527446300716
YOR138C	0	0	0.0441001191895113
YGR042W	0	0	0.0440476190476191
YLR316C	0	0	0.0439952437574316
YJL055W	0	1	0.0439952437574316
YPL046C	0	0	0.0439429928741093
YMR035W	0	0	0.0438908659549229
YJL141C	0	0	0.0438388625592417
YOR348C	0	0	0.0437869822485207
YOR228C	0	1	0.0437869822485207
YGL104C	0	0	0.0437352245862884
YKL001C	0	0	0.0436835891381346
YMR095C	0	0	0.0436320754716981
YML057W	0	0	0.0435806831566549
YDR142C	0	0	0.0435294117647059
YML106W	0	0	0.0434782608695652
YPR007C	0	0	0.0434272300469484
YLR300W	0	0	0.0433763188745604
YOR273C	0	0	0.0433255269320843
YOR227W	0	1	0.0433255269320843
YLR265C	0	0	0.0432748538011696
YOR162C	0	0	0.043230944254835
YPL095C	0	0	0.043230944254835
YBR199W	0	0	0.043230944254835
YBR222C	0	1	0.043230944254835
YER147C	0	0	0.043230944254835
YML131W	0	0	0.043230944254835
YKR011C	0	1	0.043230944254835
YLR201C	0	0	0.043230944254835
YLR059C	0	0	0.043230944254835
YJR070C	0	0	0.043230944254835
YDL053C	0	1	0.043230944254835
YER086W	0	0	0.043230944254835
YIL145C	0	0	0.043230944254835
YMR069W	0	0	0.043230944254835
YDR140W	0	0	0.043230944254835
YKL024C	0	0	0.043230944254835
YPR023C	0	0	0.043230944254835
YDR540C	0	1	0.043230944254835
YOR025W	0	0	0.043230944254835
YPL214C	0	0	0.043230944254835
YOL140W	0	0	0.043230944254835
YLR121C	0	0	0.043230944254835
YAL014C	0	0	0.043230944254835
YER042W	0	0	0.043230944254835
YHR046C	0	0	0.043230944254835
YER055C	0	0	0.043230944254835
YBL007C	0	0	0.043230944254835
YJL121C	1	0	0.043230944254835
YOL030W	0	1	0.043230944254835
YLR011W	0	0	0.0431818181818182
YLR429W	0	0	0.0431328036322361
YKL127W	0	0	0.0430839002267574
YEL038W	0	1	0.0430839002267574
YLR345W	0	0	0.043035107587769
YJR161C	0	1	0.043035107587769
YIL036W	0	0	0.0429864253393665
YAL030W	0	0	0.0429378531073446
YOL163W	0	0	0.0428893905191874
YGL056C	0	1	0.0428893905191874
YGR132C	0	0	0.0428410372040586
YAL044C	0	0	0.0427927927927928
YCR053W	0	0	0.0427446569178853
YLR363W-A	0	1	0.0427446569178853
YNL262W	0	0	0.0426966292134831
YPR026W	0	0	0.042648709315376
YGR174C	0	0	0.0426008968609865
YGL224C	0	0	0.0425531914893617
YNL332W	0	0	0.0425055928411633
YGL141W	0	0	0.0424581005586592
YGR197C	0	0	0.0424107142857143
YDR400W	0	0	0.0423634336677815
YJL153C	0	0	0.0423162583518931
YKR042W	0	0	0.0422691879866518
YLR155C	0	0	0.0422222222222222
YAL029C	0	0	0.0421753607103219
YFR017C	0	1	0.0421753607103219
YGL087C	0	0	0.0421286031042129
YGR199W	0	0	0.0420819490586932
YGR257C	0	0	0.0420353982300885
YDR380W	0	0	0.0419889502762431
YKL053C-A	0	0	0.0419426048565121
YDL188C	0	0	0.041896361631753
YDR429C	0	0	0.0418502202643172
YGL162W	0	0	0.0418041804180418
YDL131W	0	0	0.0417582417582418
YKL120W	0	0	0.0417124039517014
YGL084C	0	0	0.0416666666666667
YNL077W	0	1	0.0416666666666667
YCR083W	0	0	0.0416210295728368
YHR034C	0	0	0.0415754923413567
YGL148W	0	0	0.0415300546448087
YJR147W	0	0	0.0414847161572052
YDR399W	0	0	0.0414394765539804
YNR031C	0	0	0.0413943355119826
YNL108C	0	0	0.0413492927094668
YIL111W	0	0	0.041304347826087
YMR291W	0	1	0.041304347826087
YBR132C	0	0	0.0412595005428882
YER175C	0	1	0.0412595005428882
YBR299W	0	0	0.0412147505422994
YCR073W-A	0	0	0.0411700975081257
YKL185W	0	0	0.0411255411255411
YKL149C	0	0	0.0410810810810811
YLR254C	0	0	0.041036717062635
YPL127C	0	0	0.0409924487594391
YKR018C	0	1	0.0409924487594391
YLR130C	0	0	0.040948275862069
YAL040C	0	0	0.0409041980624327
YMR152W	0	0	0.0408602150537634
YIL099W	0	0	0.0408163265306122
YJL079C	0	1	0.0408163265306122
YKR014C	0	0	0.0407725321888412
YML124C	0	0	0.0407288317256163
YNL073W	0	0	0.0406852248394004
YPR058W	0	0	0.0406417112299465
YMR041C	0	0	0.0405982905982906
YGL006W	0	0	0.0405549626467449
YGR141W	0	0	0.0405117270788913
YDR191W	0	0	0.040468583599574
YDL103C	0	0	0.0404255319148936
YKL162C	0	1	0.0404255319148936
YPL075W	0	0	0.0403825717321998
YAL001C	0	0	0.0403397027600849
YPL123C	0	0	0.0402969247083775
YNL281W	0	0	0.0402542372881356
YIL120W	0	0	0.0402116402116402
YDL134C	0	0	0.040169133192389
YPL128C	0	0	0.0401267159450898
YBR241C	0	1	0.0401267159450898
YHR178W	0	0	0.040084388185654
YPR006C	0	0	0.0400421496311907
YOR085W	0	0	0.04
YNL003C	0	0	0.0399579390115668
YKR070W	0	1	0.0399579390115668
YHR162W	0	1	0.0399579390115668
YOR363C	0	0	0.0399159663865546
YMR184W	0	0	0.0398740818467996
YDL229W	0	0	0.039832285115304
YER095W	0	0	0.0397905759162304
YDR432W	0	0	0.0397489539748954
YLR205C	0	0	0.0397074190177638
YLR180W	0	0	0.0396659707724426
YGL181W	0	0	0.0396246089676747
YOR062C	0	1	0.0396246089676747
YGL091C	0	0	0.0395833333333333
YDR037W	0	0	0.039553752535497
YDL081C	0	0	0.039553752535497
YBR158W	0	0	0.039553752535497
YLL043W	0	0	0.039553752535497
YDL139C	0	1	0.039553752535497
YIL077C	0	0	0.039553752535497
YNL156C	0	0	0.039553752535497
YEL009C	0	0	0.039553752535497
YJL101C	0	0	0.039553752535497
YJL158C	0	0	0.039553752535497
YIL087C	0	1	0.039553752535497
YPL171C	0	0	0.039553752535497
YGR233C	0	0	0.039553752535497
YDR005C	0	0	0.039553752535497
YER134C	0	1	0.039553752535497
YLR192C	0	0	0.039553752535497
YJR051W	0	0	0.039553752535497
YPR069C	0	0	0.039553752535497
YLR179C	0	1	0.039553752535497
YPL015C	0	0	0.039553752535497
YFL037W	0	0	0.039553752535497
YHR092C	0	0	0.039553752535497
YKL159C	0	0	0.039553752535497
YNL264C	0	0	0.039553752535497
YOL025W	0	0	0.039553752535497
YJL089W	0	0	0.039553752535497
YOL082W	0	0	0.039553752535497
YKR087C	0	0	0.039553752535497
YDR363W	0	0	0.039553752535497
YNL009W	1	0	0.039553752535497
YGL073W	0	0	0.0395136778115502
YNL189W	0	0	0.0394736842105263
YLL050C	0	0	0.0394337714863498
YJL066C	0	1	0.0394337714863498
YDR287W	0	0	0.0393939393939394
YOR040W	0	0	0.0393541876892028
YDR480W	0	0	0.0393145161290323
YLR244C	0	0	0.0392749244712991
YBR066C	0	0	0.0392354124748491
YFL010W-A	0	0	0.0391959798994975
YHR198C	0	1	0.0391959798994975
YMR222C	0	1	0.0391959798994975
YLR034C	0	0	0.0391566265060241
YDL178W	0	0	0.0391173520561685
YKR049C	0	1	0.0391173520561685
YLR359W	0	0	0.0390781563126252
YPL125W	0	0	0.039039039039039
YMR261C	0	0	0.039
YER027C	0	0	0.038961038961039
YMR191W	0	1	0.038961038961039
YDL233W	0	1	0.038961038961039
YER031C	0	0	0.0389221556886228
YOL052C	0	0	0.0388833499501496
YBR006W	0	0	0.0388446215139442
YOL119C	0	0	0.0388059701492537
YOL110W	0	0	0.0387673956262425
YLR241W	0	1	0.0387673956262425
YBR280C	0	0	0.0387288977159881
YNL246W	0	0	0.0386904761904762
YAL002W	0	0	0.0386521308225966
YNL125C	0	0	0.0386138613861386
YBL097W	0	0	0.0385756676557863
YHR001W	0	0	0.0385375494071146
YLR350W	0	0	0.0384995064165844
YMR321C	0	1	0.0384995064165844
YJL174W	0	0	0.0384615384615385
YBR037C	0	0	0.038423645320197
YGL186C	0	0	0.0383858267716535
YMR042W	0	0	0.0383480825958702
YER169W	0	0	0.0383104125736739
YLR160C	0	0	0.0382728164867517
YKL216W	0	0	0.0382352941176471
YGR193C	0	0	0.0381978452497551
YPR073C	0	0	0.038160469667319
YDR539W	0	1	0.038160469667319
YIL108W	0	1	0.038160469667319
YIL023C	0	0	0.0381231671554252
YBL078C	0	0	0.0380859375
YAL017W	0	0	0.0380487804878049
YDR382W	0	0	0.0380116959064327
YMR244C-A	0	1	0.0380116959064327
YGL219C	0	0	0.0379746835443038
YGL019W	0	0	0.0379377431906615
YKR055W	0	0	0.0379008746355685
YLR209C	0	0	0.0378640776699029
YEL004W	0	0	0.037827352085354
YPL270W	0	0	0.0377906976744186
YMR196W	0	1	0.0377906976744186
YDR063W	0	1	0.0377906976744186
YCL050C	0	0	0.0377541142303969
YER174C	0	0	0.0377176015473888
YHR029C	0	1	0.0377176015473888
YCL038C	0	0	0.0376811594202899
YHR021W-A	0	0	0.0376447876447876
YOL096C	0	0	0.0376084860173578
YBR294W	0	0	0.0375722543352601
YOL057W	0	1	0.0375722543352601
YNL142W	0	0	0.0375360923965351
YLR017W	0	0	0.0375
YER059W	0	0	0.037463976945245
YPL230W	0	1	0.037463976945245
YGR175C	0	0	0.0374280230326296
YDL054C	0	0	0.037392138063279
YFL017C	0	0	0.0373563218390805
YHR122W	0	0	0.0373205741626794
YER034W	0	1	0.0373205741626794
YPL057C	0	0	0.0372848948374761
YHR216W	0	0	0.0372492836676218
YOR390W	0	1	0.0372492836676218
YDL227C	0	0	0.0372137404580153
YJL042W	0	0	0.0371782650142993
YOR221C	0	0	0.0371428571428571
YGR097W	0	0	0.0371075166508088
YLL023C	0	1	0.0371075166508088
YKL178C	0	0	0.0370722433460076
YMR104C	0	0	0.037037037037037
YNL014W	0	0	0.0370018975332068
YFL059W	0	0	0.0369668246445498
YNL074C	0	0	0.0369318181818182
YOR110W	0	0	0.0368968779564806
YBR183W	0	0	0.0368620037807183
YOR056C	0	0	0.0368271954674221
YGR143W	0	0	0.0367924528301887
YDR376W	0	0	0.0367577756833176
YIL122W	0	0	0.0367231638418079
YJL037W	0	1	0.0367231638418079
YNL331C	0	0	0.0366886171213547
YER163C	0	1	0.0366886171213547
YGR058W	0	1	0.0366886171213547
YOR157C	0	0	0.0366541353383459
YDL190C	0	0	0.0366197183098592
YAL023C	0	0	0.0365853658536585
YLR089C	0	1	0.0365853658536585
YGR288W	0	0	0.0365510777881912
YCR084C	0	0	0.0365168539325843
YDR129C	0	0	0.0364826941066417
YHR040W	0	0	0.0364485981308411
YJL130C	0	0	0.0364145658263305
YHR006W	0	0	0.0363805970149254
YOR002W	0	0	0.0363466915191053
YMR021C	0	0	0.0363128491620112
YLR016C	0	0	0.0362790697674419
YNR017W	0	0	0.0362453531598513
YMR237W	0	0	0.0362116991643454
YKL219W	0	1	0.0362116991643454
YER103W	0	0	0.036178107606679
YMR067C	0	0	0.036144578313253
YPR024W	0	0	0.0361111111111111
YOL089C	0	0	0.0360777058279371
YIL034C	0	0	0.0360443622920518
YDR404C	0	0	0.036036036036036
YOR267C	0	0	0.036036036036036
YER142C	0	0	0.036036036036036
YBR223C	0	0	0.036036036036036
YBR212W	0	0	0.036036036036036
YHR138C	0	0	0.036036036036036
YBL041W	0	0	0.036036036036036
YDR314C	0	0	0.036036036036036
YOL062C	0	0	0.036036036036036
YBR185C	0	0	0.036036036036036
YDR476C	0	1	0.036036036036036
YMR258C	0	1	0.036036036036036
YKR093W	0	0	0.036036036036036
YJR008W	0	1	0.036036036036036
YBR015C	0	0	0.036036036036036
YNL202W	0	0	0.036036036036036
YOL049W	0	0	0.036036036036036
YLR158C	0	0	0.036036036036036
YAR031W	0	0	0.036036036036036
YPR128C	0	0	0.036036036036036
YMR238W	0	0	0.036036036036036
YDL170W	0	0	0.036036036036036
YCR019W	0	0	0.036036036036036
YKL161C	0	1	0.036036036036036
YDL055C	0	0	0.036036036036036
YKR080W	0	0	0.036036036036036
YIR012W	0	0	0.036036036036036
YGR017W	0	1	0.036036036036036
YDL135C	0	0	0.036036036036036
YMR079W	0	0	0.036036036036036
YKL081W	0	0	0.036036036036036
YDL230W	0	0	0.036036036036036
YGL256W	1	0	0.036036036036036
YJR001W	0	0	0.036003600360036
YOL011W	0	0	0.0359712230215827
YML116W	0	0	0.0359389038634322
YDL175C	0	0	0.0359066427289048
YLR453C	0	0	0.0358744394618834
YDR436W	0	0	0.03584229390681
YJR106W	0	0	0.035810205908684
YPL279C	0	1	0.035810205908684
YPR185W	0	0	0.035778175313059
YBR025C	0	0	0.0357462019660411
YLR426W	0	0	0.0357142857142857
YGL252C	0	0	0.0357142857142857
YNL305C	0	1	0.0357142857142857
YEL029C	0	0	0.0357142857142857
YMR251W	0	0	0.0357142857142857
YFL007W	0	0	0.0357142857142857
YKR038C	0	0	0.0357142857142857
YNL004W	0	0	0.0357142857142857
YPL147W	0	0	0.0357142857142857
YDL238C	0	0	0.0357142857142857
YNR035C	0	0	0.0357142857142857
YKR062W	0	0	0.0357142857142857
YDR098C	0	0	0.0357142857142857
YJL200C	0	1	0.0357142857142857
YOR243C	0	0	0.0357142857142857
YDL129W	0	1	0.0357142857142857
YKR103W	0	0	0.0357142857142857
YHR027C	0	0	0.0357142857142857
YOR265W	0	0	0.0357142857142857
YLR420W	0	0	0.0357142857142857
YOR077W	0	1	0.0357142857142857
YBL047C	0	0	0.0357142857142857
YGR126W	0	1	0.0357142857142857
YLR035C	0	0	0.0357142857142857
YJL144W	0	0	0.0357142857142857
YLR356W	0	1	0.0357142857142857
YOR285W	0	1	0.0357142857142857
YDR536W	0	0	0.0357142857142857
YOR148C	0	0	0.0357142857142857
YBL032W	0	0	0.0357142857142857
YOR134W	0	0	0.0357142857142857
YNL245C	0	0	0.0357142857142857
YDR451C	0	0	0.0357142857142857
YOL016C	0	0	0.0357142857142857
YAL028W	0	0	0.0357142857142857
YOR095C	1	0	0.0357142857142857
YGL121C	0	0	0.0356832027850305
YOR372C	0	0	0.0356521739130435
YBL082C	0	0	0.0356211989574283
YGR272C	0	0	0.0355902777777778
YOR180C	0	0	0.0355594102341717
YGR028W	0	0	0.035528596187175
YLR370C	0	0	0.0354978354978355
YBR150C	0	1	0.0354978354978355
YGL161C	0	0	0.0354671280276817
YBL050W	0	0	0.0354364736387208
YER054C	0	0	0.035405872193437
YGL090W	0	0	0.0353753235547886
YGR038W	0	0	0.0353448275862069
YJR158W	0	0	0.0353143841515935
YNR041C	0	0	0.0352839931153184
YEL002C	0	0	0.0352536543422184
YOR370C	0	0	0.0352233676975945
YHR049W	0	1	0.0352233676975945
YCR047C	0	0	0.0351931330472103
YBR159W	0	0	0.0351629502572899
YBL019W	0	0	0.0351328191945159
YBL022C	0	0	0.0351027397260274
YLR432W	0	0	0.0350727117194183
YMR182C	0	0	0.035042735042735
YHL021C	0	1	0.035042735042735
YJR059W	0	0	0.0350128095644748
YKL184W	0	0	0.0349829351535836
YGL126W	0	0	0.0349531116794544
YOL077W-A	0	0	0.034923339011925
YLR382C	0	0	0.0348936170212766
YOR035C	0	0	0.0348639455782313
YOL164W	0	0	0.0348343245539507
YKL171W	0	0	0.034804753820034
YBL039C	0	0	0.0347752332485157
YER098W	0	0	0.0347457627118644
YOR014W	0	0	0.0347163420829805
YPL231W	0	0	0.0346869712351946
YLR142W	0	0	0.0346576500422654
YER064C	0	0	0.0346283783783784
YIL092W	0	1	0.0346283783783784
YMR019W	0	1	0.0346283783783784
YLR376C	0	0	0.0345991561181435
YHR054C	0	1	0.0345991561181435
YNR074C	0	0	0.0345699831365936
YKL189W	0	0	0.0345408593091828
YAL003W	0	0	0.0345117845117845
YAL031C	0	0	0.0344827586206897
YMR197C	0	0	0.034453781512605
YMR138W	0	0	0.0344248530646516
YJL205C	0	0	0.0343959731543624
YJR117W	0	0	0.0343671416596815
YOR150W	0	0	0.0343383584589615
YGL155W	0	0	0.0343096234309623
YGR082W	0	0	0.0342809364548495
YPR036W-A	0	0	0.0342522974101921
YCR030C	0	1	0.0342522974101921
YKL055C	0	0	0.0342237061769616
YIL045W	0	0	0.0341951626355296
YLL058W	0	0	0.0341666666666667
YGL136C	0	0	0.0341382181515404
YOR258W	0	1	0.0341382181515404
YCL005W-A	0	0	0.0341098169717138
YMR038C	0	0	0.0340814630091438
YKR067W	0	0	0.0340531561461794
YBL021C	0	0	0.0340248962655602
YPR062W	0	0	0.0339966832504146
YKL096W-A	0	0	0.0339685169842585
YKR095W-A	0	0	0.0339403973509934
YKL128C	0	1	0.0339403973509934
YDR264C	0	0	0.0339123242349049
YBR085W	0	0	0.0338842975206612
YIL167W	0	0	0.0338563170933113
YBL103C	0	0	0.0338283828382838
YDL072C	0	1	0.0338283828382838
YOR352W	0	1	0.0338283828382838
YKR041W	0	1	0.0338283828382838
YDL142C	0	0	0.033800494641385
YDL042C	0	0	0.0337726523887974
YOR113W	0	0	0.0337448559670782
YJR111C	0	1	0.0337448559670782
YBR005W	0	0	0.0337171052631579
YOR126C	0	0	0.0336894001643385
YHR086W	0	0	0.0336617405582923
YKL183W	0	1	0.0336617405582923
YMR047C	0	0	0.0336341263330599
YOR337W	0	0	0.0336065573770492
YPR118W	0	0	0.0335790335790336
YDR073W	0	0	0.0335515548281506
YAL007C	0	0	0.0335241210139002
YOR099W	0	0	0.0334967320261438
YEL027W	0	0	0.033469387755102
YPR181C	0	0	0.033442088091354
YKL142W	0	0	0.0334148329258354
YDR018C	0	0	0.0333876221498371
YOR355W	0	0	0.0333604556550041
YEL025C	0	1	0.0333604556550041
YLR218C	0	1	0.0333604556550041
YDR408C	0	0	0.0333333333333333
YCR020C	0	0	0.033306255077173
YGR023W	0	0	0.0332792207792208
YIL113W	0	0	0.0332522303325223
YDR223W	0	0	0.03322528363047
YOR245C	0	0	0.0331983805668016
YDR046C	0	0	0.0331715210355987
YPR031W	0	0	0.0331447049312854
YMR236W	0	0	0.0331179321486268
YPR037C	0	0	0.033091202582728
YPR152C	0	1	0.033091202582728
YKR043C	0	1	0.033091202582728
YDR482C	0	1	0.033091202582728
YOR160W	0	0	0.0330645161290323
YNR046W	0	0	0.0330378726833199
YAR033W	0	0	0.0330112721417069
YOR117W	0	0	0.0329847144006436
YAR015W	0	0	0.0329581993569132
YOR275C	0	0	0.0329317269076305
YDR411C	0	0	0.0329052969502408
YKL006C-A	0	0	0.032878909382518
YDL084W	0	0	0.0328525641025641
YPL033C	0	0	0.032826261008807
YBR052C	0	1	0.032826261008807
YBL091C	0	0	0.0328
YJR108W	0	0	0.0327737809752198
YCL008C	0	0	0.0327476038338658
YGL117W	0	1	0.0327476038338658
YBR019C	0	0	0.0327214684756584
YLR150W	0	0	0.032695374800638
YJL045W	0	0	0.0326693227091633
YPR066W	0	0	0.0326433121019108
YAL068C	0	0	0.0326173428798727
YHR044C	0	0	0.0325914149443561
YPL088W	0	0	0.0325655281969817
YLR249W	0	0	0.0325396825396825
YDL024C	0	0	0.0325138778747026
YIL075C	0	0	0.0324881141045959
YDR435C	0	0	0.0324623911322249
YBR078W	0	0	0.0324367088607595
YOR155C	0	0	0.0324110671936759
YML035C	0	0	0.0323854660347551
YKL145W	0	0	0.0323599052880821
YNR013C	0	0	0.0323343848580442
YOR288C	0	0	0.0323089046493302
YPR113W	0	0	0.0322834645669291
YBR029C	0	0	0.032258064516129
YGL234W	0	0	0.0322327044025157
YER170W	0	0	0.0322073841319717
YNL230C	0	0	0.032182103610675
YLL006W	0	0	0.032156862745098
YML091C	0	0	0.0321316614420063
YER078C	0	0	0.0321064996084573
YGR024C	0	0	0.0320813771517997
YEL017W	0	0	0.0320562939796716
YJL110C	0	0	0.03203125
YLR399C	0	0	0.0320062451209992
YIL114C	0	0	0.03198127925117
YPL005W	0	0	0.0319563522992985
YDR003W	0	0	0.0319314641744548
YNL072W	0	0	0.0319066147859922
YDR459C	0	0	0.0318818040435459
YNL128W	0	0	0.0318570318570319
YNR015W	0	0	0.031832298136646
YAL009W	0	0	0.0318076027928627
YNL131W	0	0	0.0317829457364341
YBR059C	0	0	0.0317583268783888
YBR110W	0	0	0.031733746130031
YGR031W	0	1	0.031733746130031
YDR301W	0	0	0.0317092034029389
YLR176C	0	0	0.0316846986089645
YIR041W	0	0	0.0316602316602317
YKL022C	0	0	0.0316358024691358
YDR177W	0	0	0.0316114109483423
YLR401C	0	0	0.0315870570107858
YKL134C	0	0	0.031562740569669
YNR027W	0	0	0.0315384615384615
YAL043C	0	0	0.0315142198308993
YDL214C	0	0	0.0314900153609831
YBR229C	0	0	0.0314658480429777
YNL317W	0	0	0.031441717791411
YLR436C	0	0	0.0314176245210728
YPL040C	0	0	0.0313935681470138
YCL042W	0	1	0.0313935681470138
YLL061W	0	0	0.0313695485845448
YKL208W	0	0	0.0313455657492355
YNR064C	0	0	0.0313216195569137
YER180C-A	0	0	0.0312977099236641
YDL156W	0	1	0.0312977099236641
YLL017W	0	0	0.0312738367658276
YGR144W	0	0	0.03125
YIL049W	0	0	0.0312261995430312
YML012W	0	0	0.0312024353120244
YHL043W	0	0	0.0311787072243346
YLR271W	0	1	0.0311787072243346
YER116C	0	0	0.0311550151975684
YJL102W	0	0	0.0311313591495824
YCL048W	0	0	0.0311077389984825
YDR294C	0	0	0.0310841546626232
YOR342C	0	1	0.0310841546626232
YML066C	0	0	0.0310606060606061
YIL110W	0	0	0.0310370931112793
YER014W	0	0	0.0310136157337368
YOR362C	0	0	0.0309901738473167
YAR068W	0	1	0.0309901738473167
YKL034W	0	0	0.0309667673716012
YBR213W	0	0	0.0309433962264151
YEL050C	0	0	0.030920060331825
YHR175W	0	0	0.0308967596081387
YFL042C	0	1	0.0308967596081387
YDL115C	0	0	0.0308734939759036
YDR270W	0	0	0.0308502633559067
YPL252C	0	0	0.0308270676691729
YJL116C	0	0	0.0308039068369647
YGL250W	0	1	0.0308039068369647
YPL021W	0	0	0.0307807807807808
YLR005W	0	0	0.0307576894223556
YOR092W	0	0	0.0307346326836582
YPR081C	0	0	0.0307116104868914
YHR079C-A	0	0	0.030688622754491
YOR137C	0	0	0.0306656694091249
YKL214C	0	0	0.0306427503736921
YMR234W	0	0	0.0306198655713219
YJL063C	0	0	0.0305970149253731
YJL062W	0	0	0.0305741983594333
YDR173C	0	0	0.0305514157973174
YGR171C	0	0	0.0305286671630678
YDR065W	0	0	0.0305059523809524
YGR062C	0	0	0.0304832713754647
YBR043C	0	0	0.0304606240713224
YJL137C	0	0	0.030438010393467
YOR147W	0	0	0.0304154302670623
YOL001W	0	0	0.0303928836174944
YHR123W	0	0	0.0303703703703704
YFL016C	0	0	0.0303478904515174
YCR082W	0	0	0.0303254437869822
YDR372C	0	0	0.0303030303030303
YOL052C-A	0	0	0.0302806499261448
YBR068C	0	0	0.0302583025830258
YNL101W	0	0	0.03023598820059
YGR253C	0	0	0.0302137067059691
YDR465C	0	0	0.0301914580265096
YKL104C	0	0	0.0301692420897719
YGR258C	0	0	0.0301470588235294
YPL250C	0	1	0.0301470588235294
YDL015C	0	0	0.0301249081557678
YLR081W	0	0	0.0301027900146843
YDL059C	0	0	0.0300807043286867
YLR149C	0	1	0.0300807043286867
YPR159W	0	0	0.030058651026393
YOR156C	0	0	0.03003663003663
YJR062C	0	0	0.0300146412884334
YPR198W	0	0	0.0299926847110461
YLR245C	0	0	0.0299707602339181
YDL234C	0	0	0.0299488677867056
YHR128W	0	0	0.0299270072992701
YBR016W	0	0	0.0299051787016776
YIR022W	0	0	0.0298833819241982
YMR150C	0	0	0.0298616168973052
YNL064C	0	0	0.0298398835516739
YKL058W	0	0	0.0298181818181818
YGR075C	0	0	0.029796511627907
YGL071W	0	0	0.0297748729121278
YJL151C	0	1	0.0297748729121278
YHR201C	0	0	0.0297532656023222
YJR131W	0	0	0.0297316896301668
YOR153W	0	0	0.0297101449275362
YMR200W	0	0	0.0296886314265025
YKL201C	0	0	0.0296671490593343
YBR023C	0	0	0.029645697758496
YOR023C	0	0	0.0296242774566474
YML013W	0	0	0.0296028880866426
YAL021C	0	0	0.0295815295815296
YKR034W	0	0	0.0295602018745494
YDR100W	0	0	0.0295389048991354
YMR181C	0	1	0.0295389048991354
YHR031C	0	0	0.0295176385889129
YOR332W	0	0	0.0294964028776978
YPR067W	0	0	0.0294751976994968
YBR080C	0	0	0.0294540229885057
YJL097W	0	0	0.0294328786791098
YDL197C	0	0	0.0294117647058824
YLR054C	0	0	0.0293906810035842
YNL190W	0	0	0.0293696275071633
YOR031W	0	0	0.0293486041517538
YBL040C	0	0	0.0293276108726753
YFL055W	0	0	0.0293066476054325
YPL096C-A	0	0	0.0292857142857143
YGR070W	0	0	0.0292648108493933
YBR147W	0	1	0.0292648108493933
YJR153W	0	0	0.029243937232525
YOL013C	0	0	0.0292230933713471
YIR011C	0	0	0.0292022792022792
YGL078C	0	0	0.0291814946619217
YER074W-A	0	0	0.0291607396870555
YLR157C	0	0	0.0291400142146411
YCR097W	0	0	0.0291193181818182
YNR018W	0	1	0.0291193181818182
YLR228C	0	0	0.0290986515259049
YGL245W	0	0	0.0290780141843972
YLL005C	0	0	0.0290574060949681
YLR080W	0	0	0.0290368271954674
YKL095W	0	0	0.0290162774239207
YIL107C	0	0	0.028995756718529
YMR136W	0	0	0.0289752650176678
YNL183C	0	0	0.028954802259887
YBR018C	0	0	0.0289343683839097
YDR236C	0	0	0.0289139633286319
YNR033W	0	0	0.0288935870331219
YLR116W	0	0	0.0288732394366197
YOR297C	0	0	0.0288529204785362
YKR075C	0	1	0.0288529204785362
YDR479C	0	0	0.0288326300984529
YBR041W	0	0	0.0288123682361209
YGL166W	0	0	0.0287921348314607
YGR048W	0	0	0.0287719298245614
YOR237W	0	0	0.0287517531556802
YBL001C	0	0	0.0287316047652418
YJL103C	0	0	0.0287114845938375
YIL066C	0	0	0.0286913925822253
YDR420W	0	0	0.0286713286713287
YGL238W	0	0	0.0286512928022362
YNR007C	0	0	0.0286312849162011
YCR011C	0	0	0.0286113049546406
YJR047C	0	0	0.0285913528591353
YNR009W	0	0	0.0285714285714286
YLR139C	0	0	0.0285515320334262
YGR208W	0	0	0.0285316631871955
YHR160C	0	0	0.0285118219749652
YER143W	0	0	0.0284920083391244
YDL017W	0	0	0.0284722222222222
YMR207C	0	0	0.0284524635669674
YDR523C	0	0	0.0284327323162275
YOR054C	0	0	0.0284130284130284
YHL024W	0	0	0.028393351800554
YOR007C	0	0	0.0283737024221453
YIR016W	0	1	0.0283737024221453
YLR102C	0	0	0.0283540802213001
YJR125C	0	0	0.0283344851416724
YPL131W	0	0	0.0283149171270718
YGR015C	0	1	0.0283149171270718
YJR135W-A	0	0	0.0282953761214631
YBR298C	0	0	0.0282758620689655
YOL158C	0	0	0.0282563749138525
YEL063C	0	0	0.028236914600551
YKL070W	0	0	0.0282174810736407
YEL030W	0	0	0.0281980742778542
YPR200C	0	0	0.0281786941580756
YMR140W	0	0	0.0281593406593407
YJR069C	0	0	0.028140013726836
YMR074C	0	1	0.028140013726836
YDR231C	0	0	0.0281207133058985
YFL054C	0	0	0.0281014393420151
YOR339C	0	0	0.0280821917808219
YNR056C	0	0	0.028062970568104
YDR268W	0	0	0.0280437756497948
YBR086C	0	0	0.0280246069719754
YOR190W	0	0	0.0280054644808743
YER048W-A	0	0	0.0279863481228669
YOR298W	0	0	0.0279672578444748
YDR470C	0	0	0.0279481935923654
YIL123W	0	0	0.0279291553133515
YGL198W	0	0	0.0279101429543907
YKL194C	0	0	0.027891156462585
YBR151W	0	1	0.027891156462585
YPL130W	0	0	0.0278721957851801
YMR058W	0	0	0.0278532608695652
YJL155C	0	0	0.0278343516632722
YDL120W	0	0	0.0278154681139756
YDL226C	0	0	0.0277966101694915
YGL192W	0	0	0.0277777777777778
YBR109C	0	0	0.027758970886933
YLL013C	0	0	0.0277401894451962
YNR058W	0	0	0.0277214334009466
YPR005C	0	0	0.0277027027027027
YNL094W	0	0	0.0276839972991222
YOR219C	0	0	0.0276653171390014
YCR059C	0	0	0.0276466621712744
YHR033W	0	1	0.0276466621712744
YPL139C	0	0	0.0276280323450135
YER017C	0	0	0.0276094276094276
YNL191W	0	0	0.0275908479138627
YKL080W	0	0	0.0275722932078009
YNR032C-A	0	0	0.0275537634408602
YHR121W	0	0	0.0275352585627938
YKL206C	0	0	0.0275167785234899
YOR274W	0	0	0.0274983232729712
YDR284C	0	0	0.0274798927613941
YIL096C	0	0	0.0274614869390489
YNL263C	0	0	0.0274431057563588
YDL119C	0	0	0.0274247491638796
YLR262C-A	0	0	0.0274064171122995
YJL112W	0	0	0.0273881095524382
YHR207C	0	1	0.0273881095524382
YDR106W	0	0	0.027369826435247
YER043C	0	0	0.0273515677118079
YBR170C	0	0	0.0273333333333333
YML058W-A	0	0	0.0273151232511659
YIL146C	0	0	0.0272969374167776
YGL051W	0	0	0.0272787757817698
YCR063W	0	0	0.0272606382978723
YDL070W	0	1	0.0272606382978723
YAL055W	0	0	0.0272425249169435
YLR075W	0	0	0.0272244355909695
YGR285C	0	0	0.0272063702720637
YML011C	0	0	0.0271883289124668
YDL064W	0	0	0.0271703114645461
YGR146C	0	1	0.0271703114645461
YOR354C	0	0	0.0271523178807947
YGL011C	0	0	0.0271343481138319
YGR203W	0	1	0.0271343481138319
YBL058W	0	0	0.0271164021164021
YGL053W	0	0	0.0270984798413748
YOR201C	0	0	0.0270805812417437
YPL258C	0	0	0.0270627062706271
YMR119W	0	0	0.0270448548812665
YGR212W	0	0	0.027027027027027
YCL047C	0	1	0.027027027027027
YHR143W	0	0	0.0270092226613966
YNL022C	0	0	0.0269914417379855
YGR060W	0	0	0.0269736842105263
YGL220W	0	1	0.0269736842105263
YER076C	0	1	0.0269736842105263
YPL260W	0	1	0.0269736842105263
YGR277C	0	0	0.0269559500328731
YGR262C	0	0	0.0269382391590013
YLR132C	0	0	0.0269205515430072
YCR060W	0	0	0.0269028871391076
YMR097C	0	0	0.0268852459016393
YGR046W	0	0	0.026867627785059
YER183C	0	0	0.0268500327439424
Q0160	0	0	0.0268324607329843
YBL016W	0	0	0.026814911706998
YNR008W	0	0	0.026797385620915
YBR263W	0	0	0.0267798824297845
YDR125C	0	0	0.0267624020887728
YPL063W	0	0	0.0267449445531637
Q0110	0	0	0.0267275097783572
YPR093C	0	0	0.0267100977198697
YDR089W	0	0	0.0266927083333333
YBR284W	0	0	0.0266753415744958
YHR041C	0	0	0.0266579973992198
YDL047W	0	0	0.0266406757634828
YCR048W	0	0	0.0266233766233766
YKL119C	0	0	0.0266060999351071
YAL048C	0	0	0.0265888456549935
YPR060C	0	0	0.0265716137394686
YHR126C	0	1	0.0265716137394686
YAL051W	0	0	0.0265544041450777
YOR089C	0	0	0.026537216828479
YFR005C	0	0	0.0265200517464424
YML052W	0	0	0.02650290885585
Q0050	0	0	0.0264857881136951
YLR390W-A	0	0	0.026468689477082
YJR155W	0	0	0.0264516129032258
YCR017C	0	0	0.026434558349452
YGL101W	0	1	0.026434558349452
YNR060W	0	0	0.0264175257731959
YGL055W	0	0	0.0264005151320026
YLR246W	0	0	0.0263835263835264
YDR511W	0	0	0.0263665594855305
YOL132W	0	0	0.0263496143958869
YML082W	0	0	0.0263326910725755
YLL018C-A	0	0	0.0263157894736842
YJL213W	0	1	0.0263157894736842
YDL201W	0	0	0.0262989095574086
YGL018C	0	0	0.0262820512820513
YDR350C	0	0	0.0262652146060218
YMR296C	0	0	0.0262483994878361
Q0055	0	0	0.0262316058861164
YBL056W	0	0	0.0262148337595908
YCR091W	0	0	0.0261980830670927
YGR033C	0	0	0.0261813537675607
YLR137W	0	1	0.0261813537675607
YDR185C	0	1	0.0261813537675607
YGL131C	0	1	0.0261813537675607
YDR541C	0	1	0.0261813537675607
YPL181W	0	0	0.0261646458200383
YGL263W	0	1	0.0261646458200383
YLR189C	0	0	0.0261479591836735
Q0140	0	0	0.0261312938177183
YDL097C	0	0	0.0261146496815287
YJL100W	0	0	0.026098026734564
YOR045W	0	0	0.0260814249363868
YLR033W	0	0	0.0260648442466624
YHR202W	0	1	0.0260648442466624
YHR011W	0	0	0.0260482846251588
YGR112W	0	0	0.026031746031746
YIL073C	0	0	0.0260152284263959
YDR499W	0	0	0.025998731769182
YJL217W	0	1	0.025998731769182
YKL195W	0	0	0.0259822560202788
YNR040W	0	1	0.0259822560202788
YLR364W	0	1	0.0259822560202788
YLR394W	0	0	0.025965801139962
YML029W	0	0	0.0259493670886076
YPR147C	0	1	0.0259493670886076
YGL002W	0	0	0.025932953826692
YGR127W	0	1	0.025932953826692
YIR001C	0	0	0.0259165613147914
YNL093W	0	0	0.0259001895135818
YBR077C	0	0	0.0258838383838384
YDL036C	0	0	0.0258675078864353
YDL104C	0	1	0.0258675078864353
YDR083W	0	0	0.0258511979823455
YLR163C	0	0	0.0258349086326402
YGL119W	0	0	0.0258186397984887
YNL026W	0	0	0.025802391441158
YDL106C	0	0	0.0257861635220126
YFL062W	0	1	0.0257861635220126
YKR096W	0	1	0.0257861635220126
YHR161C	0	0	0.0257699560025141
YOR315W	0	0	0.0257537688442211
YOL111C	0	0	0.0257376020087885
YBR048W	0	0	0.0257214554579674
YDR247W	0	0	0.025705329153605
YGL096W	0	0	0.0256892230576441
YDL105W	0	0	0.0256731371321227
YMR072W	0	0	0.025657071339174
YDR313C	0	0	0.0256410256410256
YFR052W	0	0	0.025625
YER101C	0	1	0.025625
YBR157C	0	1	0.025625
YGL082W	0	1	0.025625
YGR005C	0	0	0.0256089943785134
YKR058W	0	0	0.0255930087390762
YKL130C	0	0	0.025577043044292
YOR322C	0	0	0.0255610972568579
YDR388W	0	0	0.0255451713395639
YDR118W	0	0	0.0255292652552927
YLR237W	0	0	0.0255133789670193
YIL072W	0	0	0.0254975124378109
YAL056W	0	0	0.0254816656308266
YLL042C	0	0	0.0254658385093168
YNL186W	0	0	0.0254500310366232
YMR139W	0	0	0.0254342431761787
YMR314W	0	0	0.0254184748915065
YJL118W	0	1	0.0254184748915065
YDR161W	0	0	0.0254027261462206
YMR323W	0	1	0.0254027261462206
YOR196C	0	0	0.0253869969040248
YGL097W	0	0	0.0253712871287129
YBR233W-A	0	0	0.0253555967841682
YDR379C-A	0	1	0.0253555967841682
YJL062W-A	0	1	0.0253555967841682
YML007C-A	0	1	0.0253555967841682
YCR037C	0	0	0.0253399258343634
YLR363C	0	0	0.0253242742433601
YDR520C	0	1	0.0253242742433601
YGR214W	0	0	0.0253086419753086
YDR418W	0	0	0.0252930289944479
YAL008W	0	1	0.0252930289944479
YDR276C	0	0	0.0252774352651048
YDR534C	0	0	0.0252618607516944
YKL029C	0	0	0.0252463054187192
YAL058W	0	0	0.0252307692307692
YFR057W	0	1	0.0252307692307692
YDR234W	0	0	0.0252152521525215
YJL010C	0	0	0.02519975414874
Q0070	0	0	0.0251842751842752
YPR022C	0	1	0.0251842751842752
YLR346C	0	0	0.0251688152240638
YDL210W	0	0	0.0251533742331288
YCL057C-A	0	1	0.0251533742331288
YMR101C	0	0	0.0251379521765788
YHR048W	0	0	0.0251225490196078
YER158C	0	1	0.0251225490196078
YJR055W	0	0	0.0251071647274954
YCR044C	0	0	0.0250917992656059
YHR063C	0	0	0.0250764525993884
YDR058C	0	0	0.0250611246943765
YNL280C	0	0	0.0250458155161882
YLR048W	0	0	0.025030525030525
YLR446W	0	1	0.025030525030525
YAL044W-A	0	1	0.025030525030525
YBR255C-A	0	1	0.025030525030525
YDR381C-A	0	1	0.025030525030525
YDL159W-A	0	1	0.025030525030525
YCL001W-B	0	1	0.025030525030525
YJL052C-A	0	1	0.025030525030525
YFR012W-A	0	1	0.025030525030525
YGL258W-A	0	1	0.025030525030525
YLR099W-A	0	1	0.025030525030525
YKL106C-A	0	1	0.025030525030525
YOL086W-A	0	1	0.025030525030525
YOR396W	0	1	0.025030525030525
YKL025C	0	0	0.0250152532031727
YAR019C	0	0	0.025
YOR178C	0	0	0.0249847653869592
YPR040W	0	0	0.0249695493300853
YJR145C	0	0	0.024954351795496
YGL113W	0	0	0.0249391727493917
YPR011C	0	0	0.0249240121580547
YPL118W	0	0	0.0249088699878493
YHR094C	0	0	0.0248937462052216
YPR103W	0	0	0.024878640776699
YPL224C	0	0	0.0248635536688902
Q0130	0	0	0.0248484848484848
YDL095W	0	0	0.0248334342822532
YPR165W	0	0	0.024818401937046
YBR083W	0	0	0.0248033877797943
YPL023C	0	0	0.0247883917775091
YGR273C	0	1	0.0247883917775091
YIL050W	0	0	0.024773413897281
YOR329C	0	0	0.0247584541062802
YGL262W	0	1	0.0247584541062802
YPR201W	0	0	0.0247435123717562
YGL174W	0	0	0.0247285886610374
YIR005W	0	0	0.024713682941531
YPL186C	0	1	0.024713682941531
YDR025W	0	0	0.0246987951807229
YLR068W	0	0	0.024683925346177
YGL232W	0	0	0.0246690734055355
YIL156W-B	0	1	0.0246690734055355
YNL138W-A	0	1	0.0246690734055355
YPL084W	0	0	0.0246542393265183
YPL049C	0	0	0.0246394230769231
YAL037C-A	0	1	0.0246394230769231
YOL024W	0	1	0.0246394230769231
YER188C-A	0	1	0.0246394230769231
YGL135W	0	0	0.0246246246246246
YAL010C	0	0	0.024609843937575
YKL065C	0	1	0.024609843937575
YLR264C-A	0	1	0.024609843937575
YBR287W	0	1	0.024609843937575
YMR053C	0	0	0.0245950809838032
YDR006C	0	0	0.0245803357314149
YJL136W-A	0	1	0.0245803357314149
YOL038C-A	0	1	0.0245803357314149
YGL006W-A	0	1	0.0245803357314149
YBL039W-B	0	1	0.0245803357314149
YBL008W-A	0	1	0.0245803357314149
YAL063C-A	0	1	0.0245803357314149
YAR035C-A	0	1	0.0245803357314149
YBL071C-B	0	1	0.0245803357314149
YBR201C-A	0	1	0.0245803357314149
YCL048W-A	0	1	0.0245803357314149
YCR095W-A	0	1	0.0245803357314149
YCL012C	0	1	0.0245803357314149
YBR298C-A	0	1	0.0245803357314149
YBL100W-C	0	1	0.0245803357314149
YCR108C	0	1	0.0245803357314149
YCR075W-A	0	1	0.0245803357314149
YBR296C-A	0	1	0.0245803357314149
YCR024C-B	0	1	0.0245803357314149
YCL058W-A	0	1	0.0245803357314149
YDR169C-A	0	1	0.0245803357314149
YBR200W-A	0	1	0.0245803357314149
YDR182W-A	0	1	0.0245803357314149
YBR230W-A	0	1	0.0245803357314149
YBR196C-A	0	1	0.0245803357314149
YBR182C-A	0	1	0.0245803357314149
YDL160C-A	0	1	0.0245803357314149
YBR072C-A	0	1	0.0245803357314149
YDR119W-A	0	1	0.0245803357314149
YBR196C-B	0	1	0.0245803357314149
YDR194W-A	0	1	0.0245803357314149
YDL007C-A	0	1	0.0245803357314149
YDR003W-A	0	1	0.0245803357314149
YBR221W-A	0	1	0.0245803357314149
YDR461C-A	0	1	0.0245803357314149
YDR374W-A	0	1	0.0245803357314149
YDR524W-C	0	1	0.0245803357314149
[truncated: 3,790 more rows]
