# Supplementary material for: Computationally Driven, Quantitative Experiments Discover Genes Required for Mitochondrial Biogenesis
Source: PLoS Genet. 2009 Mar 20;5(3):e1000407. doi: 10.1371/journal.pgen.1000407 (PMC2648979; doi:10.1371/journal.pgen.1000407)
Supplement: Dataset S2 — Top 100 novel ensemble predictions for additional yeast biological processes. A zip file containing 387 tab-delimited text files of the ensemble predictions for the indicated Gene Ontology Biological Process Term. (21.70 MB GZ) [file pgen.1000407.s013.gz › GO_0006790.txt]

ORF	AnnotatedToTerm?	Uncharacterized_04152007?	Precision
YFR030W	1	0	1.0
YKL001C	1	0	1.0
YLR303W	1	0	1.0
YJR010W	1	0	1.0
YKR069W	1	0	1.0
YJR137C	1	0	1.0
YAL012W	1	0	1.0
YNL277W	1	0	1.0
YGL184C	1	0	1.0
YPR167C	1	0	1.0
YJL101C	1	0	1.0
YIL074C	0	0	0.916666666666667
YJL060W	0	0	0.846153846153846
YGR055W	0	0	0.8125
YLL062C	1	0	0.8125
YJL212C	1	0	0.8125
YLR092W	0	0	0.789473684210526
YDR253C	1	0	0.789473684210526
YIR017C	1	0	0.789473684210526
YLL061W	0	0	0.75
YHL036W	0	0	0.714285714285714
YBR294W	0	0	0.708333333333333
YER091C	1	0	0.708333333333333
YBR213W	1	0	0.708333333333333
YDL059C	0	0	0.702702702702703
YER042W	0	0	0.702702702702703
YNL191W	1	0	0.702702702702703
YLL058W	1	0	0.702702702702703
YDR502C	1	0	0.702702702702703
YGL125W	1	0	0.702702702702703
YOL058W	0	0	0.702702702702703
YGR155W	1	0	0.702702702702703
YIR034C	0	0	0.702702702702703
YOL064C	1	0	0.702702702702703
YHR112C	1	0	0.702702702702703
YER052C	1	0	0.702702702702703
YBR281C	1	0	0.702702702702703
YKL211C	0	0	0.684210526315789
YJR109C	0	0	0.666666666666667
YMR062C	0	0	0.65
YIL116W	0	0	0.636363636363636
YDR035W	0	0	0.636363636363636
YLR180W	1	0	0.636363636363636
YMR009W	1	0	0.636363636363636
YHR018C	0	0	0.622222222222222
YOR184W	0	0	0.608695652173913
YOR202W	0	0	0.595744680851064
YHR071W	0	0	0.591836734693878
YJR130C	1	0	0.591836734693878
YER090W	0	0	0.58
YEL072W	0	1	0.58
YPL274W	0	0	0.568627450980392
YCL030C	0	0	0.557692307692308
YDL198C	0	0	0.547169811320755
YGR065C	0	0	0.537037037037037
YDR487C	0	0	0.527272727272727
YEL071W	0	0	0.517857142857143
YBR248C	0	0	0.508771929824561
YLR364W	0	1	0.508771929824561
YDR354W	0	0	0.5
YCL009C	0	0	0.491525423728814
YGL026C	0	0	0.483333333333333
YER069W	0	0	0.475409836065574
YBR256C	0	0	0.467741935483871
YPL092W	0	0	0.46031746031746
YMR096W	0	0	0.453125
YPL188W	0	0	0.446153846153846
YGR204W	0	0	0.439393939393939
YKL218C	0	0	0.432835820895522
YMR095C	0	0	0.426470588235294
YPL250C	0	1	0.426470588235294
YGL202W	0	0	0.420289855072464
YJL071W	0	0	0.414285714285714
YML018C	0	1	0.414285714285714
YOR130C	0	0	0.408450704225352
YBR145W	0	0	0.402777777777778
YGR124W	0	0	0.397260273972603
YPR145W	0	0	0.391891891891892
YNL104C	0	0	0.386666666666667
YER055C	0	0	0.381578947368421
YER086W	0	0	0.376623376623377
YDL131W	0	0	0.371794871794872
YDR127W	0	0	0.367088607594937
YLR027C	0	0	0.363636363636364
YOR303W	0	0	0.363636363636364
YGL186C	0	0	0.363636363636364
YOL140W	0	0	0.363636363636364
YDL066W	0	0	0.363636363636364
YOR323C	0	0	0.363636363636364
YOL164W	1	0	0.363636363636364
YNR058W	1	0	0.363636363636364
YNL103W	1	0	0.363636363636364
YIL046W	0	0	0.362637362637363
YDL182W	0	0	0.362637362637363
YJR139C	1	0	0.362637362637363
YOL163W	0	0	0.358695652173913
YGL224C	0	0	0.357894736842105
YOL119C	0	0	0.357894736842105
YNR056C	1	0	0.357894736842105
YFL028C	0	0	0.357142857142857
YGL001C	0	0	0.357142857142857
YNR057C	1	0	0.357142857142857
YBR249C	0	0	0.353535353535354
YPR058W	0	0	0.35
YML116W	0	0	0.346534653465347
YDR531W	0	0	0.346153846153846
YER073W	0	0	0.346153846153846
YGR286C	1	0	0.346153846153846
YHR208W	0	0	0.342857142857143
YNL241C	0	0	0.339622641509434
YGR087C	0	0	0.336448598130841
YJL088W	0	0	0.336363636363636
YER081W	0	0	0.336363636363636
YDR158W	1	0	0.336363636363636
YJR148W	0	0	0.333333333333333
YBR293W	0	0	0.333333333333333
YGR267C	0	0	0.333333333333333
YHR029C	0	1	0.333333333333333
YLL060C	1	0	0.333333333333333
YNL239W	0	0	0.330434782608696
YDR481C	0	0	0.327586206896552
YER175C	0	1	0.327586206896552
YDL054C	0	0	0.325
YOR221C	0	0	0.325
YMR108W	0	0	0.325
YGR154C	1	0	0.325
YDR046C	0	0	0.322314049586777
YML126C	0	0	0.319672131147541
YMR318C	0	0	0.317073170731707
YHR122W	0	0	0.314516129032258
YIR018W	0	0	0.312
YGR157W	0	0	0.30952380952381
YHR176W	0	0	0.307086614173228
YFL055W	0	0	0.3046875
YGL117W	0	1	0.3046875
YKL120W	0	0	0.303030303030303
YOR108W	0	0	0.303030303030303
YCR053W	0	0	0.303030303030303
YLL057C	1	0	0.303030303030303
YNL311C	0	0	0.300751879699248
YFL057C	0	0	0.299270072992701
YLR089C	0	1	0.299270072992701
YOR316C	0	0	0.299270072992701
YGL148W	0	0	0.299270072992701
YGR209C	1	0	0.299270072992701
YDR533C	0	1	0.299270072992701
YJR025C	0	0	0.297101449275362
YJR016C	0	0	0.294964028776978
YFR025C	0	0	0.292857142857143
YNL004W	0	0	0.290780141843972
YCL033C	0	0	0.288732394366197
YOL165C	0	0	0.286713286713287
YJL200C	0	1	0.286713286713287
YEL063C	0	0	0.284722222222222
YNL135C	0	0	0.282758620689655
YNL220W	0	0	0.280821917808219
YJR154W	0	1	0.280821917808219
YIL164C	0	1	0.280821917808219
YLR179C	0	1	0.280821917808219
YMR038C	0	0	0.27891156462585
YNR050C	0	0	0.277027027027027
YBR177C	0	0	0.275167785234899
YLR058C	0	0	0.273333333333333
YJR111C	0	1	0.273333333333333
YJR105W	0	0	0.271523178807947
YBR011C	0	0	0.269736842105263
YFL021W	0	0	0.26797385620915
YEL066W	0	0	0.266233766233766
YNL101W	0	0	0.264516129032258
YFL056C	0	0	0.262820512820513
YOR226C	0	0	0.261146496815287
YCL035C	0	0	0.259493670886076
YHR162W	0	1	0.259493670886076
YDL170W	0	0	0.257861635220126
YNL142W	0	0	0.25625
YGR161C	0	0	0.254658385093168
YLL056C	0	0	0.253086419753086
YJR155W	0	0	0.251533742331288
YNL036W	0	0	0.25
YGL009C	0	0	0.248484848484848
YMR094W	0	0	0.246987951807229
YER024W	0	0	0.245508982035928
YEL046C	0	0	0.244047619047619
YLL018C	0	0	0.242603550295858
YDR037W	0	0	0.241758241758242
YBR218C	0	0	0.241758241758242
YOL059W	0	0	0.241758241758242
YJL172W	0	0	0.241758241758242
YOR201C	0	0	0.241758241758242
YLR132C	0	0	0.241758241758242
YDR353W	0	0	0.241758241758242
YML082W	1	0	0.241758241758242
YMR220W	0	0	0.241758241758242
YPL038W	1	0	0.241758241758242
YNL183C	0	0	0.241758241758242
YHR019C	0	0	0.241758241758242
YFR055W	1	0	0.241758241758242
YKR046C	0	0	0.240437158469945
YGL114W	0	0	0.239130434782609
YBR043C	0	0	0.237837837837838
YJR008W	0	1	0.237837837837838
YBR006W	0	0	0.236559139784946
YDR011W	0	0	0.235294117647059
YLL055W	0	1	0.235294117647059
YOL158C	0	0	0.234375
YMR300C	0	0	0.234375
YGR019W	0	0	0.234375
YMR097C	0	0	0.234375
YPL273W	1	0	0.234375
YNL331C	0	0	0.233160621761658
YBR035C	0	0	0.231958762886598
YMR030W	0	0	0.230769230769231
YCL017C	0	0	0.229591836734694
YMR208W	0	0	0.228426395939086
YBR068C	0	0	0.227272727272727
YGR185C	0	0	0.226130653266332
YER057C	0	1	0.226130653266332
YLR153C	0	0	0.225
YIL165C	0	1	0.225
YPL265W	0	0	0.223880597014925
YLR359W	0	0	0.222772277227723
YMR301C	0	0	0.221674876847291
YNL307C	0	0	0.220588235294118
YIL088C	0	0	0.219512195121951
YIL003W	0	0	0.218446601941748
YNL280C	0	0	0.217391304347826
YLL027W	0	0	0.216346153846154
YCR107W	0	0	0.215311004784689
YPL177C	0	0	0.214285714285714
YJL072C	0	0	0.213270142180095
YDL168W	0	0	0.212264150943396
YCR083W	0	0	0.211267605633803
YPL033C	0	0	0.210280373831776
YBL103C	0	0	0.209302325581395
YDR408C	0	0	0.208333333333333
YGR239C	0	0	0.207373271889401
YLR090W	0	0	0.206422018348624
YDR234W	0	0	0.205479452054795
YNL129W	0	0	0.204545454545455
YMR120C	0	0	0.203619909502262
YNL015W	0	0	0.202702702702703
YBL033C	0	0	0.201793721973094
YBR115C	0	0	0.200892857142857
YJL002C	0	0	0.2
YOR337W	0	0	0.199115044247788
YDL243C	0	0	0.198237885462555
YMR008C	0	0	0.197368421052632
YPL171C	0	0	0.196506550218341
YIL094C	0	0	0.195652173913043
YMR173W	0	0	0.194805194805195
YGL234W	0	0	0.193965517241379
YMR189W	0	0	0.1931330472103
YDR034C	0	0	0.192468619246862
YHR123W	0	0	0.192468619246862
YOR375C	0	0	0.192468619246862
YCR106W	0	0	0.192468619246862
YGL062W	0	0	0.192468619246862
YKR076W	1	0	0.192468619246862
YOL151W	0	0	0.191666666666667
YLR301W	0	0	0.190871369294606
YOR128C	0	0	0.190082644628099
YDR031W	0	1	0.190082644628099
YPL028W	0	0	0.189300411522634
YLR044C	0	0	0.188524590163934
YDL086W	0	1	0.188524590163934
YLR348C	0	0	0.187755102040816
YER040W	0	0	0.186991869918699
YOR230W	0	0	0.186234817813765
YJL116C	0	0	0.185483870967742
YLR354C	0	0	0.184738955823293
YML131W	0	0	0.184
YKL184W	0	0	0.183266932270916
YLR192C	0	0	0.182879377431907
YER178W	0	0	0.182879377431907
YHR137W	0	0	0.182879377431907
YHR047C	0	0	0.182879377431907
YGR121C	0	0	0.182879377431907
YIL056W	1	0	0.182879377431907
YML007W	0	0	0.182170542635659
YJR074W	0	0	0.181467181467181
YLR100W	0	0	0.180769230769231
YOR120W	0	0	0.18007662835249
YKL008C	0	0	0.179389312977099
YDL226C	0	0	0.178707224334601
YGL012W	0	0	0.178030303030303
YPL135W	0	0	0.177358490566038
YIR037W	0	0	0.177121771217712
YDR126W	0	0	0.177121771217712
YLR355C	0	0	0.177121771217712
YKR039W	0	0	0.177121771217712
YHR199C	0	1	0.177121771217712
YNR043W	0	0	0.177121771217712
YHR025W	1	0	0.177121771217712
YAL015C	0	0	0.176470588235294
YGL121C	0	0	0.175824175824176
YEL029C	0	0	0.175182481751825
YLR034C	0	0	0.174545454545455
YBL102W	0	0	0.173913043478261
YLR266C	0	0	0.173285198555957
YGR175C	0	0	0.172661870503597
YMR321C	0	1	0.172661870503597
YHR067W	0	0	0.172043010752688
YDR123C	0	0	0.171428571428571
YPL058C	0	0	0.170818505338078
YJR073C	0	0	0.170212765957447
YPL052W	0	0	0.169611307420495
YML008C	0	0	0.169014084507042
YLR380W	0	0	0.168421052631579
YPR033C	0	0	0.167832167832168
YDR223W	0	0	0.167247386759582
YKL145W	0	0	0.166666666666667
YDR341C	0	0	0.166089965397924
YIR032C	0	0	0.16551724137931
YER061C	0	0	0.164948453608247
YML075C	0	0	0.164383561643836
YCR102C	0	0	0.16382252559727
YHR063C	0	0	0.163265306122449
YBR105C	0	0	0.16271186440678
YKR071C	0	1	0.16271186440678
YMR271C	0	0	0.162162162162162
YDR259C	0	0	0.161616161616162
YHR024C	0	0	0.161073825503356
YPL091W	0	0	0.160535117056856
YGR234W	0	0	0.16
YHR163W	0	0	0.159468438538206
YDR497C	0	0	0.158940397350993
YNL111C	0	0	0.158415841584158
YHR006W	0	0	0.157894736842105
YGR094W	0	0	0.157377049180328
YHR072W	0	0	0.156862745098039
YCR005C	0	0	0.156351791530945
YIR030C	0	0	0.155844155844156
YDR453C	0	0	0.155339805825243
YNL130C	0	0	0.154838709677419
YPL231W	0	0	0.154340836012862
YKR080W	0	0	0.153846153846154
YBL098W	0	0	0.153354632587859
YMR202W	0	0	0.152866242038217
YGL077C	0	0	0.152380952380952
YJL048C	0	0	0.151898734177215
YGL162W	0	0	0.151419558359621
YJR001W	0	0	0.150943396226415
YNL221C	0	0	0.150470219435737
YNR074C	0	0	0.15
YGR061C	0	0	0.149532710280374
YER092W	0	1	0.149532710280374
YAL044C	0	0	0.149068322981366
YNL049C	0	0	0.148606811145511
YJL153C	0	0	0.148148148148148
YGL180W	0	0	0.147692307692308
YNL116W	0	0	0.147239263803681
YFL014W	0	0	0.146788990825688
YDR019C	0	0	0.146341463414634
YGR288W	0	0	0.145896656534954
YPR035W	0	0	0.145454545454545
YFL037W	0	0	0.145015105740181
YKR066C	0	0	0.144578313253012
YAL008W	0	1	0.144578313253012
YIL121W	0	0	0.144144144144144
YHR179W	0	1	0.144144144144144
YLR205C	0	0	0.143712574850299
YMR015C	0	0	0.143283582089552
YPR002W	0	0	0.142857142857143
YKL015W	0	0	0.142433234421365
YKR049C	0	1	0.142433234421365
YDL185W	0	0	0.142011834319527
YER062C	0	0	0.141592920353982
YMR203W	0	0	0.141176470588235
YNL268W	0	0	0.140762463343109
YNL229C	0	0	0.140350877192982
YMR020W	0	0	0.139941690962099
YPL111W	0	0	0.13953488372093
YGR197C	0	0	0.139130434782609
YLR378C	0	0	0.138728323699422
YLR109W	0	0	0.138328530259366
YJL089W	0	0	0.137931034482759
YER143W	0	0	0.137535816618911
YLR340W	0	0	0.137142857142857
YGL073W	0	0	0.136752136752137
YIL010W	0	0	0.136363636363636
YHR020W	0	0	0.135977337110482
YJL167W	0	0	0.135734072022161
YHR190W	0	0	0.135734072022161
YJL012C	0	0	0.135734072022161
YOR285W	0	1	0.135734072022161
YMR246W	0	0	0.135734072022161
YCR105W	0	0	0.135734072022161
YDL171C	0	0	0.135734072022161
YDR264C	0	0	0.135734072022161
YIR038C	1	0	0.135734072022161
YNL044W	0	0	0.135359116022099
YER026C	0	0	0.134986225895317
YLR120C	0	0	0.134615384615385
YLR188W	0	0	0.134246575342466
YLR023C	0	0	0.133879781420765
YAL048C	0	0	0.133514986376022
YPR074C	0	0	0.133152173913043
YAL062W	0	0	0.132791327913279
YEL058W	0	0	0.132432432432432
YNL156C	0	0	0.132075471698113
YKR052C	0	0	0.131720430107527
YER023W	0	0	0.131367292225201
YJR147W	0	0	0.131016042780749
YGR149W	0	1	0.131016042780749
YGL091C	0	0	0.130666666666667
YKL103C	0	0	0.13031914893617
YBR029C	0	0	0.129973474801061
YHL040C	0	0	0.12962962962963
YGL215W	0	0	0.129287598944591
YGL245W	0	0	0.129198966408269
YEL060C	0	0	0.129198966408269
YBR166C	0	0	0.129198966408269
YDR059C	0	0	0.129198966408269
YKL040C	0	0	0.129198966408269
YPR128C	0	0	0.129198966408269
YPL262W	0	0	0.129198966408269
YPL023C	1	0	0.129198966408269
YLR460C	0	1	0.129198966408269
YOL107W	0	1	0.129198966408269
YLR447C	0	0	0.128865979381443
YML123C	0	0	0.12853470437018
YPR198W	0	0	0.128205128205128
YHL027W	0	0	0.127877237851662
YGL039W	0	0	0.127551020408163
YKL182W	0	0	0.127226463104326
YCR044C	0	0	0.126903553299492
YNL208W	0	1	0.126903553299492
YCR012W	0	0	0.126582278481013
YCL025C	0	0	0.126262626262626
YLR108C	0	1	0.126262626262626
YNL169C	0	0	0.125944584382872
YJR104C	0	0	0.125628140703518
YKL094W	0	1	0.125628140703518
YNL080C	0	0	0.12531328320802
YNR013C	0	0	0.125
YPL160W	0	0	0.124688279301746
YJR047C	0	0	0.124378109452736
YGR125W	0	1	0.124378109452736
YAL060W	0	0	0.124069478908189
YNL125C	0	0	0.123762376237624
YPL154C	0	0	0.123456790123457
YGR097W	0	0	0.123152709359606
YBR008C	0	0	0.122850122850123
YGL055W	0	0	0.122549019607843
YLR240W	0	0	0.122249388753056
YCL018W	0	0	0.121951219512195
YMR200W	0	0	0.121654501216545
YNR060W	0	0	0.121359223300971
YOL019W	0	1	0.121359223300971
YBL043W	0	0	0.121065375302663
YKL051W	0	0	0.120772946859903
YNL134C	0	1	0.120772946859903
YLR291C	0	0	0.120481927710843
YGR208W	0	0	0.120192307692308
YKL191W	0	0	0.119904076738609
YGR235C	0	1	0.119904076738609
YNL256W	0	0	0.119617224880383
YIL047C	0	0	0.119331742243437
YMR135C	0	0	0.119047619047619
YDR032C	0	1	0.119047619047619
YPL061W	0	0	0.118764845605701
YDR530C	0	0	0.118483412322275
YOR157C	0	0	0.118203309692671
YHR042W	0	0	0.117924528301887
YJL121C	0	0	0.117647058823529
YNR016C	0	0	0.117370892018779
YDL052C	0	0	0.117096018735363
YDR513W	0	0	0.116822429906542
YKL201C	0	0	0.116704805491991
YJL213W	0	1	0.116704805491991
YBR005W	0	0	0.116704805491991
YDR400W	0	0	0.116704805491991
YMR042W	0	0	0.116704805491991
YKL106W	0	0	0.116704805491991
YPL059W	0	0	0.116704805491991
YGL067W	0	0	0.116704805491991
YLR133W	0	0	0.116704805491991
YER043C	1	0	0.116704805491991
YJR078W	0	0	0.116438356164384
YEL009C	0	0	0.116173120728929
YOL147C	0	0	0.115909090909091
YGL255W	0	0	0.115646258503401
YLR438W	0	0	0.115384615384615
YEL073C	0	1	0.115384615384615
YKL029C	0	0	0.115124153498871
YLR459W	0	0	0.114864864864865
YLL024C	0	0	0.114606741573034
YKL071W	0	1	0.114606741573034
YLR216C	0	0	0.114349775784753
YOR270C	0	0	0.114093959731544
YLR060W	0	0	0.113839285714286
YBR236C	0	0	0.11358574610245
YPL252C	0	0	0.113333333333333
YDL230W	0	0	0.113082039911308
YCL043C	0	0	0.11283185840708
YPR159W	0	0	0.112582781456954
YOR339C	0	0	0.112334801762115
YMR322C	0	0	0.112087912087912
YGL221C	0	1	0.112087912087912
YCL057W	0	0	0.111842105263158
YJL196C	0	0	0.111597374179431
YKL210W	0	0	0.111353711790393
YOR155C	0	0	0.111111111111111
YKL080W	0	0	0.110869565217391
YHL020C	0	0	0.110629067245119
YKL096W	0	0	0.11038961038961
YBR047W	0	1	0.11038961038961
YOR347C	0	0	0.110151187904968
YBR295W	0	0	0.109913793103448
YOL020W	0	0	0.109677419354839
YNL283C	0	0	0.109442060085837
YJR064W	0	0	0.109207708779443
YKL212W	0	0	0.108974358974359
YOR222W	0	0	0.108742004264392
YLR121C	0	0	0.108510638297872
YDL236W	0	0	0.10828025477707
YMR297W	0	0	0.108050847457627
YMR083W	0	0	0.107822410147992
YIL109C	0	0	0.107594936708861
YBR296C	0	0	0.107368421052632
YGR266W	0	1	0.107368421052632
YOR335C	0	0	0.107216494845361
YEL039C	0	0	0.107216494845361
YNR034W	0	0	0.107216494845361
YMR099C	0	0	0.107216494845361
YDL124W	0	0	0.107216494845361
YER120W	0	0	0.107216494845361
YGR189C	0	0	0.107216494845361
YBR183W	0	0	0.107216494845361
YER089C	0	0	0.107216494845361
YOL049W	1	0	0.107216494845361
YOL055C	0	0	0.106995884773663
YAL042W	0	0	0.106776180698152
YMR058W	0	0	0.10655737704918
YMR195W	0	1	0.10655737704918
YPR001W	0	0	0.106339468302658
YMR088C	0	0	0.106122448979592
YPL264C	0	1	0.106122448979592
YGR054W	0	0	0.105906313645621
YLR193C	0	0	0.105691056910569
YOR363C	0	0	0.105476673427992
YFL053W	0	0	0.105263157894737
YMR090W	0	1	0.105263157894737
YPL048W	0	0	0.105050505050505
YNR019W	0	0	0.104838709677419
YDL215C	0	0	0.104627766599598
YOL155C	0	0	0.104417670682731
YHL016C	0	0	0.104208416833667
YGR284C	0	0	0.104
YGL252C	0	0	0.103792415169661
YNL333W	0	0	0.103585657370518
YJR133W	0	0	0.10337972166998
YBL064C	0	0	0.103174603174603
YJL068C	0	0	0.102970297029703
YHR174W	0	0	0.102766798418972
YFR047C	0	0	0.102564102564103
YLR191W	0	0	0.102362204724409
YBL101C	0	0	0.102161100196464
YGL223C	0	0	0.101960784313725
YHR007C	0	0	0.101761252446184
YNL045W	0	0	0.1015625
YLR056W	0	0	0.101364522417154
YGR156W	0	0	0.101167315175097
YNR027W	0	0	0.100970873786408
YLR142W	0	0	0.10077519379845
YNR059W	0	0	0.100580270793037
YDR226W	0	0	0.1003861003861
YPL117C	0	0	0.10019267822736
YNR006W	0	0	0.1
YNL240C	0	0	0.0998080614203455
YER044C	0	0	0.0996168582375479
YGR060W	0	0	0.0994263862332696
YIL166C	0	0	0.099236641221374
YDR476C	0	1	0.099236641221374
YLR134W	0	0	0.0990476190476191
YGR029W	0	0	0.0988593155893536
YBR104W	0	0	0.0986717267552182
YIL039W	0	0	0.0984848484848485
YNL332W	0	0	0.0982986767485822
YPL095C	0	0	0.0981132075471698
YJL210W	0	0	0.0979284369114878
YAL038W	0	0	0.0977443609022556
YER165W	0	0	0.0976058931860037
YGR163W	0	0	0.0976058931860037
YDL078C	0	0	0.0976058931860037
YMR221C	0	1	0.0976058931860037
YNL316C	0	0	0.0976058931860037
YIR042C	0	1	0.0976058931860037
YGR049W	0	0	0.0976058931860037
YGL160W	0	1	0.0976058931860037
YMR241W	0	0	0.0976058931860037
YIR031C	0	0	0.0976058931860037
YOR388C	0	0	0.0976058931860037
YLL012W	0	0	0.0976058931860037
YIL041W	0	1	0.0976058931860037
YMR021C	0	0	0.0976058931860037
YFR044C	1	0	0.0976058931860037
YPL226W	0	0	0.0974264705882353
YGR232W	0	0	0.0972477064220184
YOR117W	0	0	0.0970695970695971
YFR051C	0	0	0.0968921389396709
YIL117C	0	0	0.0967153284671533
YDL174C	0	0	0.0965391621129326
YLR028C	0	0	0.0963636363636364
YLR173W	0	1	0.0963636363636364
YML121W	0	0	0.0961887477313975
YIL036W	0	0	0.0960144927536232
YDR508C	0	0	0.0958408679927667
YDR098C	0	0	0.0956678700361011
YMR236W	0	0	0.0954954954954955
YCL026C-A	0	0	0.0953237410071942
YMR226C	0	0	0.0951526032315978
YOR192C	0	0	0.0949820788530466
YNL094W	0	0	0.0948121645796064
YPR086W	0	0	0.0946428571428571
YPR194C	0	0	0.0944741532976827
YOR362C	0	0	0.0943060498220641
YOL086C	0	0	0.0941385435168739
YER001W	0	0	0.0939716312056738
YIL078W	0	0	0.0938053097345133
YDR456W	0	0	0.0936395759717314
YDR023W	0	0	0.0934744268077601
YAL054C	0	0	0.0933098591549296
YIL023C	0	0	0.0931458699472759
YBR244W	0	0	0.0929824561403509
YCR034W	0	0	0.0928196147110333
YFR034C	0	0	0.0926573426573427
YLR093C	0	0	0.0924956369982548
YBL082C	0	0	0.0923344947735192
YMR019W	0	1	0.0923344947735192
YGL097W	0	0	0.0921739130434783
YLR231C	0	0	0.0920138888888889
YBR291C	0	0	0.0918544194107452
YKL060C	0	0	0.0916955017301038
YBR170C	0	0	0.0915371329879102
YFL022C	0	0	0.0913793103448276
YPL075W	0	0	0.0912220309810671
YHR026W	0	0	0.0910652920962199
YGL056C	0	1	0.0910652920962199
YGR213C	0	0	0.0909090909090909
YIL145C	0	0	0.0907534246575342
YJR007W	0	0	0.0905982905982906
YCL028W	0	1	0.0905982905982906
YER136W	0	0	0.0904436860068259
YHR143W	0	0	0.0902896081771721
YPL214C	0	0	0.0901360544217687
YJR009C	0	0	0.0899830220713073
YNL231C	0	0	0.0898305084745763
YPR036W	0	0	0.089678510998308
YDR287W	0	0	0.089527027027027
YGL022W	0	0	0.0893760539629005
YLR050C	0	1	0.0893760539629005
YDR043C	0	0	0.0892255892255892
YMR205C	0	0	0.0890756302521008
YPL053C	0	0	0.0889261744966443
YGR144W	0	0	0.0887772194304858
YPR114W	0	1	0.0887772194304858
YDR512C	0	0	0.088628762541806
YCR023C	0	1	0.088628762541806
YDR062W	0	0	0.0884808013355593
YNL274C	0	0	0.0883333333333333
YLL039C	0	0	0.0881863560732113
YDR321W	0	0	0.0880398671096345
YKL084W	0	0	0.087893864013267
YGR277C	0	0	0.0877483443708609
YKR042W	0	0	0.087603305785124
YGL027C	0	0	0.0874587458745875
YMR067C	0	0	0.0873146622734761
YHR068W	0	0	0.0871710526315789
YDL100C	0	0	0.0870279146141215
YER004W	0	1	0.0870279146141215
YER045C	0	0	0.0868852459016393
YML028W	0	0	0.0867430441898527
YIL051C	0	0	0.0866013071895425
YOR151C	0	0	0.0864600326264274
YMR215W	0	1	0.0864600326264274
YOR134W	0	0	0.0863192182410423
YCL050C	0	0	0.0861788617886179
YJL097W	0	0	0.086038961038961
YOL129W	0	0	0.0859872611464968
YPL145C	0	0	0.0859872611464968
YLR377C	0	0	0.0859872611464968
YNL064C	0	0	0.0859872611464968
YKL089W	0	0	0.0859872611464968
YEL034W	0	0	0.0859872611464968
YKL127W	0	0	0.0859872611464968
YNL003C	0	0	0.0859872611464968
YJR035W	0	0	0.0859872611464968
YKL081W	0	0	0.0859872611464968
YHR008C	0	0	0.0859872611464968
YLR043C	1	0	0.0859872611464968
YIR041W	0	0	0.0858505564387917
YOL026C	0	0	0.0857142857142857
YNL232W	0	0	0.0855784469096672
YKR088C	0	0	0.0854430379746835
YMR134W	0	0	0.0853080568720379
YML076C	0	0	0.0851735015772871
YCR036W	0	0	0.0850393700787402
YJR112W	0	0	0.0849056603773585
YOL091W	0	0	0.0847723704866562
YBR208C	0	0	0.0846394984326019
YHR216W	0	0	0.0845070422535211
YIR029W	0	0	0.084375
YOR259C	0	0	0.0842433697347894
YMR170C	0	0	0.0841121495327103
YHR183W	0	0	0.0839813374805599
YBR182C	0	0	0.0838509316770186
YLL048C	0	0	0.0837209302325581
YER119C	0	0	0.0835913312693498
YGL154C	0	0	0.0834621329211747
YER056C	0	0	0.0833333333333333
YCR098C	0	0	0.0832049306625578
YPL110C	0	0	0.0830769230769231
YDL244W	0	0	0.0829493087557604
YLR214W	0	0	0.0828220858895705
YOR142W	0	0	0.0826952526799387
YGR285C	0	0	0.0825688073394495
YIL173W	0	0	0.0824427480916031
YOL025W	0	0	0.0823170731707317
YJR070C	0	0	0.0821917808219178
YIR026C	0	0	0.0820668693009119
YFR052W	0	0	0.0819423368740516
YDR425W	0	0	0.0818452380952381
YFL058W	0	0	0.0818452380952381
YJR015W	0	1	0.0818452380952381
YPL019C	0	0	0.0818452380952381
YJL171C	0	1	0.0818452380952381
YDR384C	0	0	0.0818452380952381
YJR156C	0	0	0.0818452380952381
YAR015W	0	0	0.0818452380952381
YHR039C	0	0	0.0818452380952381
YIL015W	0	0	0.0818452380952381
YML031W	0	0	0.0818452380952381
YMR006C	0	0	0.0818452380952381
YLL050C	0	0	0.0818452380952381
YDR044W	0	0	0.0818452380952381
YMR251W	1	0	0.0818452380952381
YIR005W	0	0	0.0817236255572065
YMR296C	0	0	0.0816023738872404
YBR046C	0	1	0.0816023738872404
YBR243C	0	0	0.0814814814814815
YNL251C	0	0	0.0813609467455621
YML051W	0	0	0.0812407680945347
YNL334C	0	0	0.0811209439528024
YIL053W	0	0	0.0810014727540501
YGR264C	0	0	0.0808823529411765
YJR119C	0	0	0.0807635829662261
YNL192W	0	0	0.0806451612903226
YGR240C	0	0	0.0805270863836018
YFL044C	0	0	0.0804093567251462
YLR328W	0	0	0.0802919708029197
YJL100W	0	0	0.0801749271137026
YJR049C	0	0	0.0800582241630277
YLR241W	0	1	0.0800582241630277
YDL180W	0	1	0.0800582241630277
YGL011C	0	0	0.0799418604651163
YIL140W	0	0	0.0798258345428157
YDR148C	0	0	0.0797101449275362
YEL002C	0	0	0.0795947901591896
YKL024C	0	0	0.0794797687861272
YLL051C	0	1	0.0794797687861272
YKL114C	0	0	0.0793650793650794
YMR237W	0	0	0.0792507204610951
YOR153W	0	0	0.079136690647482
YOR152C	0	1	0.079136690647482
YBR080C	0	0	0.0790229885057471
YLR267W	0	1	0.0790229885057471
YDL135C	0	0	0.078909612625538
YDR284C	0	0	0.0787965616045845
YPR004C	0	1	0.0787965616045845
YPL088W	0	0	0.0786838340486409
YER012W	0	0	0.0785714285714286
YGR254W	0	0	0.0784593437945792
YMR217W	0	0	0.0783475783475783
YFL018C	0	0	0.0782361308677098
YGR257C	0	0	0.078125
YLR098C	0	0	0.0780141843971631
YKR093W	0	0	0.0779036827195467
YHR064C	0	0	0.0777934936350778
YDR459C	0	0	0.077683615819209
YJR019C	0	0	0.077574047954866
YIR027C	0	0	0.0774647887323944
YOR079C	0	0	0.0773558368495077
YPR168W	0	0	0.0772471910112359
YMR092C	0	0	0.0771388499298738
YOR059C	0	1	0.0771388499298738
YKR041W	0	1	0.0771388499298738
YCL038C	0	0	0.07703081232493
YBR263W	0	0	0.0769230769230769
YLR286C	0	0	0.0768156424581006
YHR150W	0	0	0.0767085076708508
YNL312W	0	0	0.0766182298546896
YOR071C	0	0	0.0766182298546896
YLR070C	0	0	0.0766182298546896
YNL263C	0	0	0.0766182298546896
YBR221C	0	0	0.0766182298546896
YGR032W	0	0	0.0766182298546896
YOR049C	0	0	0.0766182298546896
YLL063C	0	0	0.0766182298546896
YMR298W	0	0	0.0766182298546896
YEL051W	0	0	0.0766182298546896
YBR127C	0	0	0.0766182298546896
YML085C	0	0	0.0766182298546896
YKR099W	0	0	0.0766182298546896
YGL013C	0	0	0.0766182298546896
YJR060W	1	0	0.0766182298546896
YLR387C	0	1	0.0766182298546896
YLL028W	0	0	0.0766182298546896
YPL206C	0	0	0.0766182298546896
YLR450W	0	0	0.0766182298546896
YPL212C	0	0	0.0766182298546896
YOR371C	0	0	0.0766182298546896
YBR162C	0	0	0.0766182298546896
YDR092W	0	0	0.0766182298546896
YGR207C	0	1	0.0766182298546896
YIL043C	0	0	0.0766182298546896
YLR270W	0	0	0.0766182298546896
YGL105W	0	0	0.0766182298546896
YFL059W	0	0	0.0766182298546896
YOL030W	0	1	0.0766182298546896
YDR258C	0	0	0.0766182298546896
YCL044C	0	0	0.0766182298546896
YMR238W	0	0	0.0766182298546896
YML092C	0	0	0.0766182298546896
YAR071W	0	0	0.0766182298546896
YER021W	0	0	0.0766182298546896
YHR027C	0	0	0.0766182298546896
YMR119W	0	0	0.0766182298546896
YLR144C	0	0	0.0766182298546896
YLR299W	1	0	0.0766182298546896
YBR114W	0	0	0.0766182298546896
YPR185W	0	0	0.0766182298546896
YBR297W	0	0	0.0766182298546896
YLR017W	1	0	0.0766182298546896
YFL054C	0	0	0.0765171503957784
YDR080W	0	0	0.0764163372859025
YJL008C	0	0	0.0763157894736842
YGL040C	0	0	0.076215505913272
YCR020C	0	0	0.0761154855643045
YFR024C-A	0	0	0.0760157273918742
YGL156W	0	0	0.0759162303664921
YBR048W	0	0	0.0758169934640523
YGR110W	0	1	0.0758169934640523
YGL124C	0	0	0.0757180156657963
YOL016C	0	0	0.075619295958279
YGL155W	0	0	0.0755208333333333
YJL192C	0	0	0.0754226267880364
YER142C	0	0	0.0753246753246753
YLR347C	0	0	0.0752269779507134
YML048W	0	0	0.0751295336787565
YLR048W	0	0	0.0750323415265201
YOR390W	0	1	0.0750323415265201
YGR180C	0	0	0.0749354005167959
YFL030W	0	0	0.0748387096774194
YPL042C	0	0	0.0747422680412371
YBR196C	0	0	0.0746460746460746
YNL158W	0	0	0.0745501285347044
YDR368W	0	0	0.0744544287548139
YDR188W	0	0	0.0743589743589744
YLR178C	0	0	0.0742637644046095
YDR463W	0	0	0.0741687979539642
YPL018W	0	0	0.0740740740740741
YJR153W	0	0	0.0739795918367347
YMR056C	0	0	0.0738853503184713
YLR099C	0	1	0.0738853503184713
YML019W	0	0	0.0737913486005089
YLR237W	0	0	0.0736975857687421
YJR065C	0	0	0.0736040609137056
YDL055C	0	0	0.073510773130545
YBR283C	0	0	0.0734177215189873
YMR011W	0	0	0.0733249051833123
YIL099W	0	0	0.0732323232323232
YHR104W	0	0	0.073139974779319
YOR163W	0	0	0.0730478589420655
YHR070W	0	0	0.0729559748427673
YIL083C	0	0	0.0728643216080402
YMR041C	0	0	0.0727728983688833
YGR037C	0	0	0.0726817042606516
YJL117W	0	0	0.0725907384230288
YDR161W	0	0	0.0725
YNL055C	0	0	0.0724094881398252
YDL095W	0	0	0.0723192019950125
YOL141W	0	1	0.0723192019950125
YDR346C	0	0	0.0722291407222914
YIL061C	0	0	0.0721393034825871
YPR048W	0	1	0.0721393034825871
YPR075C	0	0	0.0720496894409938
YJR076C	0	0	0.0719602977667494
YER003C	0	0	0.0718711276332094
YLR152C	0	1	0.0718711276332094
YKL124W	0	0	0.0717821782178218
YBL076C	0	0	0.0716934487021014
YKL034W	0	0	0.0716049382716049
YLR163C	0	0	0.0715166461159063
YJR103W	0	0	0.0714285714285714
YML125C	0	0	0.0713407134071341
YJL134W	0	0	0.0712530712530713
YGR244C	0	0	0.0711656441717791
YNL008C	0	0	0.071078431372549
YOR103C	0	0	0.0709914320685435
YKL104C	0	0	0.0709046454767726
YLR249W	0	0	0.0708180708180708
YKL128C	0	1	0.0708180708180708
YGR268C	0	0	0.0707317073170732
YBL005W	0	0	0.0706455542021924
YFL060C	0	0	0.0705596107055961
YKL152C	0	0	0.0704738760631835
YNL264C	0	0	0.0703883495145631
YLR254C	0	0	0.0703030303030303
YER156C	0	1	0.0703030303030303
YBR214W	0	0	0.0702179176755448
YGL219C	0	0	0.0701330108827086
YDR539W	0	1	0.0701330108827086
YML070W	0	0	0.070048309178744
YPR093C	0	0	0.0699638118214717
YBR066C	0	0	0.0698795180722892
YDR212W	0	0	0.0697954271961492
YPR192W	0	0	0.0697115384615385
YML022W	0	0	0.0696278511404562
YOL002C	0	0	0.0695443645083933
YKL117W	0	0	0.0694610778443114
YNL128W	0	0	0.069377990430622
YCR004C	0	1	0.069377990430622
YLR259C	0	0	0.0692951015531661
YPL223C	0	0	0.0692124105011933
YOR099W	0	0	0.0691299165673421
YNR002C	0	0	0.0690476190476191
YHR046C	0	0	0.0689655172413793
YNL095C	0	1	0.0689655172413793
YJR143C	0	0	0.0688836104513064
YLL031C	0	0	0.0688018979833926
YGL017W	0	0	0.0687203791469194
YLR186W	0	0	0.0686390532544379
YHR133C	0	0	0.0685579196217494
YPR138C	0	0	0.0684769775678867
YLR356W	0	1	0.0684769775678867
YGR233C	0	0	0.0683962264150943
YOR389W	0	1	0.0683962264150943
YMR275C	0	0	0.0683156654888104
YJL130C	0	0	0.0682352941176471
YBR175W	0	0	0.0681551116333725
YOR095C	0	0	0.068075117370892
YLR448W	0	0	0.0679953106682298
YBR109C	0	0	0.0679156908665105
YDR170C	0	0	0.0678362573099415
YOL067C	0	0	0.0677570093457944
YDR003W	0	0	0.0676779463243874
YNL204C	0	0	0.0675990675990676
YOR197W	0	0	0.0675203725261933
YOR043W	0	0	0.0674418604651163
YLL010C	0	0	0.0673635307781649
YML069W	0	0	0.0672853828306264
YMR071C	0	0	0.06720741599073
YLR189C	0	0	0.0671296296296296
YLR001C	0	1	0.0671296296296296
YBR067C	0	0	0.0670520231213873
YAL053W	0	0	0.0669745958429561
YMR251W-A	0	0	0.0668973471741638
YLR245C	0	0	0.0668202764976959
YOR241W	0	0	0.0667433831990794
YOR198C	0	0	0.0666666666666667
YOR209C	0	0	0.0665901262916188
YLR346C	0	0	0.0665137614678899
YIL033C	0	0	0.0664375715922108
YER028C	0	0	0.0663615560640732
YDL234C	0	0	0.0662857142857143
YML073C	0	0	0.0662100456621005
YNL189W	0	0	0.0661345496009122
YDL015C	0	0	0.0660592255125285
YML079W	0	1	0.0660592255125285
YDL085W	0	0	0.0659840728100114
YJR099W	0	0	0.0659090909090909
YPL106C	0	0	0.0658342792281498
YJL222W	0	0	0.0657596371882086
YDL125C	0	0	0.0656851642129105
YNR055C	0	0	0.0656108597285068
YGL220W	0	1	0.0656108597285068
YJR116W	0	1	0.0656108597285068
YLR065C	0	1	0.0656108597285068
YLL018C-A	0	0	0.0655367231638418
YMR027W	0	1	0.0655367231638418
YLR403W	0	0	0.0654627539503386
YDR257C	0	1	0.0654627539503386
YLR195C	0	0	0.0653889515219842
YLR420W	0	0	0.0653153153153153
YGL045W	0	0	0.0652418447694038
YEL065W	0	0	0.0651685393258427
YMR063W	0	0	0.0650953984287318
YOR083W	0	0	0.0650224215246637
YPR140W	0	0	0.06494960806271
YPL277C	0	1	0.06494960806271
YMR168C	0	0	0.0648769574944072
YNL281W	0	0	0.064804469273743
YLR300W	0	0	0.0647321428571429
YPL131W	0	0	0.064659977703456
YNL016W	0	0	0.0645879732739421
YGR172C	0	0	0.0645161290322581
YLR304C	0	0	0.0644808743169399
YDR480W	0	0	0.0644808743169399
YJL111W	0	0	0.0644808743169399
YNL219C	0	0	0.0644808743169399
YLR429W	0	0	0.0644808743169399
YBR110W	0	0	0.0644808743169399
YMR079W	0	0	0.0644808743169399
YCR068W	0	0	0.0644808743169399
YOR044W	0	1	0.0644808743169399
YLR209C	0	0	0.0644808743169399
YGR260W	0	0	0.0644808743169399
YBR149W	0	0	0.0644808743169399
YKL157W	0	0	0.0644808743169399
YNR032W	0	0	0.0644808743169399
YLL019C	0	0	0.0644808743169399
YPR069C	0	0	0.0644808743169399
YML004C	1	0	0.0644808743169399
YHR074W	0	0	0.064410480349345
YNR015W	0	0	0.064340239912759
YKR097W	0	0	0.0642701525054466
YLR174W	0	0	0.0642002176278564
YEL019C	0	0	0.0641304347826087
YML052W	0	0	0.0640608034744843
YFL025C	0	0	0.0639913232104121
YNL115C	0	1	0.0639913232104121
YGR136W	0	1	0.0639913232104121
YLR264W	0	0	0.0639219934994583
YEL047C	0	0	0.0638528138528139
YOR032C	0	0	0.0637837837837838
YIR012W	0	0	0.0637149028077754
YHR043C	0	0	0.0636461704422869
YDR242W	0	1	0.0636461704422869
YLR246W	0	0	0.0635775862068965
YER168C	0	0	0.0635091496232508
YIL150C	0	0	0.0634408602150538
YNL288W	0	0	0.0633727175080559
YOR374W	0	0	0.0633047210300429
YJL190C	0	0	0.0632368703108253
YJL108C	0	0	0.063169164882227
YMR184W	0	0	0.0631016042780749
YDL020C	0	0	0.063034188034188
YDR120C	0	0	0.0629669156883671
YGR262C	0	0	0.0628997867803838
YBR241C	0	1	0.0628997867803838
YEL057C	0	0	0.0628328008519702
YOL111C	0	0	0.0627659574468085
YLR158C	0	0	0.0626992561105207
YOR332W	0	0	0.0626326963906582
YDR050C	0	0	0.0625662778366914
YGL084C	0	0	0.0625
YDR025W	0	0	0.0624338624338624
YDR009W	0	0	0.0623678646934461
YOR164C	0	1	0.0623678646934461
YIR016W	0	1	0.0623678646934461
YGR248W	0	0	0.0623020063357973
YNL085W	0	0	0.0622362869198312
YIR033W	0	0	0.0621707060063224
YER185W	0	1	0.0621707060063224
YOR251C	0	1	0.0621707060063224
YCL064C	0	0	0.0621052631578947
YOR060C	0	0	0.0620399579390116
YPR060C	0	0	0.0619747899159664
YLR075W	0	0	0.061909758656873
YIR028W	0	0	0.0618448637316562
YDL022W	0	0	0.0617801047120419
YDR300C	0	0	0.0617154811715481
YMR235C	0	0	0.0616509926854754
YPL221W	0	0	0.0615866388308977
YOR311C	0	1	0.0615866388308977
YPR057W	0	0	0.0615224191866528
YNL320W	0	1	0.0615224191866528
YLR208W	0	0	0.0614583333333333
YGR048W	0	0	0.0613943808532778
YBR121C	0	0	0.0613305613305613
YMR261C	0	0	0.0612668743509865
YGL127C	0	0	0.0612033195020747
YDR119W	0	1	0.0612033195020747
YPR193C	0	0	0.061139896373057
YNL074C	0	0	0.0610766045548654
YPR103W	0	0	0.0610134436401241
YKL175W	0	0	0.0609504132231405
YDR155C	0	0	0.0608875128998968
YAL061W	0	1	0.0608875128998968
YOR185C	0	0	0.0608247422680412
YOL101C	0	0	0.0607621009268795
YJR040W	0	0	0.0606995884773663
YOR196C	0	0	0.0606372045220966
YJR089W	0	0	0.0605749486652977
YDR272W	0	0	0.0605128205128205
YDR001C	0	0	0.0604838709677419
YMR274C	0	0	0.0604838709677419
YPL268W	0	0	0.0604838709677419
YGL254W	0	0	0.0604838709677419
YDR047W	0	0	0.0604838709677419
YKL049C	0	0	0.0604838709677419
YGL082W	0	1	0.0604838709677419
YDL238C	0	0	0.0604838709677419
YPR088C	0	0	0.0604838709677419
YMR303C	0	0	0.0604838709677419
YDR054C	0	0	0.0604838709677419
YNR046W	0	0	0.0604838709677419
YAL068C	0	0	0.0604838709677419
YOR063W	0	0	0.0604838709677419
YPL279C	0	1	0.0604838709677419
YPR181C	0	0	0.0604838709677419
YDR492W	0	0	0.0604838709677419
YDL123W	0	1	0.0604838709677419
YPL278C	0	1	0.0604838709677419
YLL001W	0	0	0.0604838709677419
YPR118W	1	0	0.0604838709677419
YLR157C	0	0	0.0604229607250755
YNL066W	0	0	0.0603621730382294
YHL034C	0	0	0.0603015075376884
YGL019W	0	0	0.0602409638554217
YLR432W	0	0	0.0601805416248746
YOR067C	0	0	0.0601202404809619
YJL047C	0	0	0.0600600600600601
YER107C	0	0	0.06
YEL042W	0	0	0.0599400599400599
YOR391C	0	1	0.0599400599400599
YER145C	0	0	0.0598802395209581
YGL172W	0	0	0.0598205383848455
YPR083W	0	0	0.0597609561752988
YLR401C	0	0	0.0597014925373134
YNL335W	0	1	0.0597014925373134
YGR119C	0	0	0.0596421471172962
YBR147W	0	1	0.0596421471172962
YGR191W	0	0	0.0595829195630586
YLR451W	0	0	0.0595238095238095
YFL061W	0	1	0.0595238095238095
YJL001W	0	0	0.0594648166501487
YMR016C	0	0	0.0594059405940594
YOL005C	0	0	0.0593471810089021
YLR248W	0	0	0.0592885375494071
YCL034W	0	0	0.0592300098716683
YDL145C	0	0	0.0591715976331361
YER072W	0	0	0.0591133004926108
YPR010C	0	0	0.0590551181102362
YDL080C	0	0	0.0589970501474926
YJL041W	0	0	0.0589390962671906
YKR009C	0	0	0.0588812561334642
YER035W	0	0	0.0588235294117647
YIL075C	0	0	0.0587659157688541
YGR281W	0	0	0.0587084148727984
YJR138W	0	1	0.0587084148727984
YGL225W	0	0	0.0586510263929619
YNR052C	0	0	0.05859375
YDR306C	0	0	0.0585365853658537
YPL054W	0	1	0.0585365853658537
YJR096W	0	0	0.0584795321637427
YML097C	0	0	0.0584225900681597
YFL004W	0	0	0.0583657587548638
YOR087W	0	0	0.0583090379008746
YBR159W	0	0	0.058252427184466
YOR045W	0	0	0.05819592628516
YOL052C	0	0	0.0581395348837209
YKL050C	0	1	0.0581395348837209
YBR205W	0	0	0.0580832526621491
YNL138W	0	0	0.058027079303675
YHR111W	0	0	0.0579710144927536
YDR072C	0	0	0.0579150579150579
YFL045C	0	0	0.0578592092574735
YGR202C	0	0	0.0578034682080925
YEL054C	0	0	0.0577478344562079
YER038C	0	0	0.0576923076923077
YDR517W	0	0	0.0576368876080692
YGR068C	0	1	0.0576368876080692
YLR285W	0	0	0.0575815738963532
YLR220W	0	0	0.0575263662511985
YLR011W	0	0	0.0574712643678161
YOR377W	0	0	0.0574162679425837
YDL081C	0	0	0.0573613766730402
YPR078C	0	0	0.0573065902578797
YLR351C	0	1	0.0573065902578797
YGL053W	0	0	0.0572519083969466
YOR355W	0	0	0.0571973307912297
YML001W	0	0	0.0571428571428571
YKR001C	0	0	0.0570884871550904
YKR044W	0	1	0.0570884871550904
YPL169C	0	0	0.0570342205323194
YGR153W	0	1	0.0570342205323194
YFL010C	0	1	0.0570342205323194
YAL023C	0	0	0.056980056980057
YPL228W	0	0	0.0569259962049336
YEL011W	0	0	0.0568720379146919
YPR006C	0	0	0.0568181818181818
YER184C	0	1	0.0568181818181818
YPL031C	0	0	0.0567644276253548
YMR305C	0	0	0.056710775047259
YGL048C	0	0	0.056657223796034
YEL040W	0	0	0.0566037735849057
YOR370C	0	0	0.056550424128181
YGL104C	0	0	0.0564971751412429
YGL238W	0	0	0.0564440263405456
YLR094C	0	0	0.056390977443609
YBR139W	0	0	0.0563380281690141
YJR085C	0	1	0.0563380281690141
YDR214W	0	0	0.0562851782363977
YDR387C	0	1	0.0562851782363977
YHR171W	0	0	0.056232427366448
YIL042C	0	0	0.0561797752808989
YJL158C	0	0	0.0561272217025257
YLR160C	0	0	0.0560747663551402
YCR048W	0	0	0.0560224089635854
YML086C	0	0	0.0559701492537313
YNL037C	0	0	0.0559179869524697
YLR181C	0	0	0.0558659217877095
YJR024C	0	1	0.0558659217877095
YBR125C	0	1	0.0558659217877095
YLL014W	0	1	0.0558659217877095
YKL213C	0	0	0.0558139534883721
YLR167W	0	0	0.0557620817843866
YMR036C	0	0	0.0557103064066852
YHL030W	0	0	0.0556586270871985
YHR135C	0	0	0.0556070435588508
YLR172C	0	0	0.0555555555555556
YOR133W	0	0	0.0555041628122109
YHR004C	0	0	0.055452865064695
YFR050C	0	0	0.0554016620498615
YNL282W	0	0	0.0553505535055351
YGL212W	0	0	0.0552995391705069
YKL086W	0	0	0.0552486187845304
YDR406W	0	0	0.0551977920883165
YLR247C	0	1	0.0551977920883165
YGL087C	0	0	0.0551470588235294
YOR046C	0	0	0.0550964187327824
YJL026W	0	0	0.055045871559633
YLR136C	0	0	0.0549954170485793
YDL143W	0	0	0.0549450549450549
YKR038C	0	0	0.0548947849954254
YKL019W	0	0	0.0548446069469835
YBL022C	0	0	0.0547945205479452
YOR100C	0	0	0.0547445255474453
YLR047C	0	0	0.0546946216955333
YMR264W	0	0	0.0546448087431694
YKR064W	0	1	0.0546448087431694
YDR099W	0	0	0.0545950864422202
YDR292C	0	0	0.0545454545454545
YEL012W	0	0	0.0544959128065395
YOR054C	0	0	0.0544464609800363
YJL144W	0	0	0.0543970988213962
YPR005C	0	0	0.0543478260869565
YAL014C	0	0	0.0542986425339367
YNR030W	0	0	0.054249547920434
YER141W	0	0	0.0542005420054201
YMR102C	0	1	0.0542005420054201
YPL159C	0	0	0.0541516245487365
YPR110C	0	0	0.0541027953110911
YNL098C	0	0	0.0540540540540541
YER171W	0	0	0.054005400540054
YLR146C	0	0	0.0539568345323741
YBR234C	0	0	0.0539083557951483
YJL217W	0	1	0.0539083557951483
YOR260W	0	0	0.0538599640933573
YGR253C	0	0	0.0538116591928251
YKL183W	0	1	0.0538116591928251
YGR035C	0	1	0.0538116591928251
YOR162C	0	0	0.0537634408602151
YJL155C	0	0	0.053715308863026
YGR020C	0	0	0.0536672629695885
YMR307W	0	0	0.0536193029490617
YGR122W	0	0	0.0535714285714286
YIL153W	0	0	0.0535236396074933
YAL031C	0	0	0.053475935828877
YDR352W	0	1	0.053475935828877
YMR316W	0	0	0.0534283170080142
YBL058W	0	0	0.0533807829181495
YKL112W	0	0	0.0533333333333333
YGR256W	0	0	0.0532859680284192
YML107C	0	0	0.0532386867790594
YLR293C	0	0	0.0531914893617021
YDL057W	0	1	0.0531914893617021
YML054C	0	0	0.0531443755535872
YJL038C	0	1	0.0531443755535872
YBR212W	0	0	0.0530973451327434
YAR042W	0	0	0.0530503978779841
YHR108W	0	0	0.0530035335689046
YDL178W	0	0	0.0529567519858782
YIL020C	0	0	0.0529100529100529
YPR154W	0	0	0.052863436123348
YIR015W	0	0	0.0528169014084507
YBR078W	0	0	0.0527704485488127
YJR110W	0	0	0.0527240773286467
YOL082W	0	0	0.0526777875329236
YDR432W	0	0	0.0526315789473684
YLR449W	0	0	0.0525854513584575
YDR132C	0	1	0.0525854513584575
YPL191C	0	1	0.0525854513584575
YNR068C	0	1	0.0525854513584575
YER020W	0	0	0.0525394045534151
YGR178C	0	0	0.05249343832021
YOR007C	0	0	0.0524475524475524
YJL198W	0	0	0.0524017467248908
YIL152W	0	1	0.0524017467248908
YJR075W	0	0	0.0523560209424084
YOR383C	0	0	0.05231037489102
YPR176C	0	0	0.0522648083623693
YOL061W	0	0	0.0522193211488251
YDR084C	0	0	0.0521739130434783
YGL247W	0	0	0.052128583840139
YOL052C-A	0	0	0.0520833333333333
YOL097C	0	0	0.0520381613183001
YKL159C	0	0	0.0519930675909879
YIL101C	0	0	0.051948051948052
YGR023W	0	0	0.0519031141868512
YNL238W	0	0	0.0518582541054451
YHR136C	0	0	0.0518134715025907
YGL123W	0	0	0.0517687661777394
YBR015C	0	0	0.0517241379310345
YNL294C	0	0	0.0516795865633075
YGL014W	0	0	0.0516351118760757
YNR037C	0	0	0.0515907136715391
YGR007W	0	0	0.0515463917525773
YCR061W	0	0	0.0515021459227468
YBR065C	0	0	0.0514579759862779
YAL005C	0	0	0.051413881748072
YHL011C	0	0	0.0513698630136986
YBL068W	0	0	0.0513259195893926
YBR222C	0	1	0.0513259195893926
YEL013W	0	0	0.0512820512820513
YMR196W	0	1	0.0512820512820513
YOL143C	0	0	0.0512382578992314
YGL248W	0	0	0.0511945392491468
YHR113W	0	0	0.051150895140665
YPL184C	0	1	0.051150895140665
YKR101W	0	0	0.0511073253833049
YDL103C	0	0	0.051063829787234
YJR059W	0	0	0.0510204081632653
YCR090C	0	1	0.0510204081632653
YKL091C	0	1	0.0510204081632653
YJR149W	0	1	0.0510204081632653
YLR155C	0	0	0.0509770603228547
YGR010W	0	0	0.0509337860780985
YLL034C	0	0	0.0508905852417303
YOL098C	0	1	0.0508905852417303
YBR049C	0	0	0.0508474576271186
YPL137C	0	0	0.0508044030482642
YNR069C	0	1	0.0508044030482642
YBR016W	0	0	0.050761421319797
YPL020C	0	0	0.0507185122569738
YOR034C	0	0	0.0506756756756757
YML124C	0	0	0.0506329113924051
YMR277W	0	0	0.0505902192242833
YAL040C	0	0	0.050547598989048
YLR418C	0	0	0.0505050505050505
YMR216C	0	0	0.0504625735912532
YBR169C	0	0	0.0504201680672269
YJR158W	0	0	0.0503778337531486
YDR395W	0	0	0.0503355704697987
YER005W	0	0	0.0502933780385583
YAR002C-A	0	0	0.050251256281407
YBL074C	0	0	0.0502092050209205
YNL082W	0	0	0.0501672240802676
YKL129C	0	0	0.050125313283208
YML042W	0	0	0.0500834724540902
YGR214W	0	0	0.0500417014178482
YBR238C	0	0	0.05
YJL168C	0	0	0.0499583680266445
YOL092W	0	1	0.0499583680266445
YKL016C	0	0	0.0499168053244592
YFR009W	0	0	0.0498773507767784
YBL091C	0	0	0.0498773507767784
YDR007W	0	0	0.0498773507767784
YLR229C	0	0	0.0498773507767784
YDR261C	0	0	0.0498773507767784
YML106W	0	0	0.0498773507767784
YOR175C	0	1	0.0498773507767784
YDR380W	0	0	0.0498773507767784
YMR169C	0	0	0.0498773507767784
YCL011C	0	0	0.0498773507767784
YLR375W	0	1	0.0498773507767784
YLR164W	0	1	0.0498773507767784
YLR114C	0	0	0.0498773507767784
YKL188C	0	0	0.0498773507767784
YIL017C	0	0	0.0498773507767784
YJR077C	0	0	0.0498773507767784
YLR389C	0	0	0.0498773507767784
YMR197C	0	0	0.0498773507767784
YHR017W	0	1	0.0498773507767784
YDR427W	0	0	0.0498773507767784
YBR126C	0	0	0.0498773507767784
YDL212W	0	0	0.0498773507767784
YLR316C	0	0	0.0498773507767784
YCR002C	0	0	0.0498773507767784
YPL236C	0	1	0.0498773507767784
YNL247W	1	0	0.0498773507767784
YHR138C	0	0	0.0498366013071895
YCR100C	0	1	0.0498366013071895
YNL223W	0	0	0.0497959183673469
YLR225C	0	1	0.0497959183673469
YGL008C	0	0	0.0497553017944535
YER027C	0	0	0.0497147514262429
YDR140W	0	0	0.0496742671009772
YOR122C	0	0	0.0496338486574451
YHR039C-A	0	0	0.0495934959349593
YGR227W	0	0	0.049553208773355
YNL293W	0	0	0.049512987012987
YOL040C	0	0	0.0494728304947283
YDR262W	0	1	0.0494728304947283
YNL052W	0	0	0.0494327390599676
YCR099C	0	1	0.0494327390599676
YIL038C	0	0	0.0493927125506073
YKL022C	0	0	0.0493527508090615
YLR244C	0	0	0.0493128536782538
YML003W	0	1	0.0493128536782538
YHR028C	0	0	0.0492730210016155
YLR250W	0	0	0.0492332526230831
YDL214C	0	0	0.0491935483870968
YNL124W	0	0	0.0491539081385979
YMR153W	0	0	0.0491143317230274
YJL110C	0	0	0.0490748189863234
YGL236C	0	0	0.0490353697749196
YPL037C	0	0	0.048995983935743
YML034W	0	0	0.0489566613162119
YGL096W	0	0	0.0489174017642342
YNL117W	0	0	0.0488782051282051
YDR486C	0	0	0.0488390712570056
YBL032W	0	0	0.0488
YJL094C	0	0	0.0487609912070344
YLR066W	0	0	0.0487220447284345
YDR318W	0	0	0.048683160415004
YIR036C	0	1	0.048683160415004
YFL048C	0	0	0.0486443381180223
YIL142W	0	0	0.048605577689243
YOR171C	0	0	0.0485668789808917
YJL087C	0	0	0.0485282418456643
YAR035W	0	0	0.048489666136725
YKL033W-A	0	1	0.048489666136725
YKL121W	0	1	0.048489666136725
YCR031C	0	0	0.0484511517077045
YGL016W	0	0	0.0484126984126984
YPL179W	0	0	0.0483743061062649
YLR258W	0	0	0.0483359746434231
YKL007W	0	0	0.0482977038796516
YNR036C	0	0	0.0482594936708861
YBL049W	0	1	0.0482594936708861
YLR413W	0	1	0.0482594936708861
YIL107C	0	0	0.0482213438735178
YFL031W	0	0	0.0481832543443918
YIL111W	0	0	0.0481452249408051
YKL069W	0	1	0.0481452249408051
YPR147C	0	1	0.0481452249408051
YKL068W	0	0	0.0481072555205047
YBR084W	0	0	0.0480693459416864
YNL042W	0	0	0.0480314960629921
YMR174C	0	0	0.0479937057435091
YHR048W	0	0	0.0479559748427673
YER083C	0	0	0.0479183032207384
YPR089W	0	1	0.0479183032207384
YMR152W	0	0	0.0478806907378336
YMR116C	0	0	0.047843137254902
YOR261C	0	0	0.0478056426332288
YKL205W	0	0	0.0477682067345341
YDR204W	0	0	0.0477308294209703
YLR324W	0	0	0.0476935105551212
YBR096W	0	1	0.0476935105551212
YIL110W	0	0	0.04765625
YAL043C	0	0	0.0476190476190476
YDR475C	0	1	0.0476190476190476
YEL007W	0	1	0.0476190476190476
YER146W	0	0	0.047581903276131
YOL039W	0	0	0.0475448168355417
YOR011W	0	0	0.0475077881619938
YOR008C	0	0	0.0474708171206226
YPL152W	0	0	0.0474339035769829
YBR117C	0	0	0.0473970473970474
YPR102C	0	0	0.047360248447205
YBR286W	0	0	0.0473235065942591
YHR087W	0	0	0.0472868217054264
YKL026C	0	0	0.0472501936483346
YLR194C	0	0	0.0472136222910217
YHR194W	0	0	0.0471771075019335
YOR085W	0	0	0.0471406491499227
YDL222C	0	0	0.0471042471042471
YLR150W	0	0	0.0470679012345679
YDR122W	0	0	0.0470316114109483
YPR184W	0	0	0.0469953775038521
YPL081W	0	0	0.0469591993841416
YBL030C	0	0	0.0469230769230769
YPR073C	0	0	0.0468870099923136
YDR275W	0	1	0.0468870099923136
YOR002W	0	0	0.0468509984639017
YGR140W	0	0	0.046815042210284
YOL122C	0	0	0.0467791411042945
YGL253W	0	0	0.0467432950191571
YBL041W	0	0	0.0467075038284839
YDR236C	0	0	0.0466717674062739
YLR265C	0	0	0.0466360856269113
YMR292W	0	0	0.0466004583651643
YPR062W	0	0	0.0465648854961832
YIL119C	0	0	0.0465293668954996
YMR201C	0	0	0.0464939024390244
YJR056C	0	1	0.0464939024390244
YER174C	0	0	0.0464584920030465
YDR382W	0	0	0.0464231354642314
YNL234W	0	0	0.0463878326996198
YHR021C	0	0	0.0463525835866261
YOR245C	0	0	0.0463173880030372
YDR135C	0	0	0.0462822458270106
YDR074W	0	0	0.0462471569370735
YAR003W	0	0	0.0462121212121212
YOR382W	0	0	0.0461771385314156
YDL007W	0	0	0.046142208774584
YJL137C	0	0	0.0461073318216175
YER123W	0	0	0.0460725075528701
YIL048W	0	0	0.0460377358490566
YIL123W	0	0	0.0460030165912519
YIL124W	0	0	0.0459683496608892
YHR013C	0	0	0.045933734939759
YDL126C	0	0	0.0458991723100075
YER031C	0	0	0.0458646616541353
YGR187C	0	0	0.0458302028549962
YHR128W	0	0	0.0457957957957958
YLR397C	0	0	0.04576144036009
YBR207W	0	0	0.0457271364317841
YNL180C	0	0	0.0456928838951311
YLR345W	0	0	0.0456586826347305
YLR130C	0	0	0.0456245325355273
YDR423C	0	0	0.0455904334828102
YKL146W	0	0	0.0455563853622106
YBR133C	0	0	0.0455223880597015
YBR265W	0	0	0.0454884414615958
YCL010C	0	0	0.0454545454545455
YDL130W-A	0	0	0.0454206999255398
YPL244C	0	0	0.0453869047619048
YNL327W	0	0	0.0453531598513011
YPL015C	0	0	0.0453194650817236
YBL003C	0	0	0.0452858203414996
YNL006W	0	0	0.0452522255192878
YPR183W	0	0	0.0452186805040771
YLR063W	0	1	0.0452186805040771
YLR251W	0	0	0.0451851851851852
YLL029W	0	1	0.0451851851851852
YAL036C	0	0	0.0451517394522576
YIL066C	0	0	0.0451183431952663
YOR348C	0	0	0.0450849963045085
YDR186C	0	1	0.0450849963045085
YIL064W	0	0	0.0450516986706056
YER064C	0	0	0.0450184501845018
YDL130W	0	0	0.0449852507374631
YBR189W	0	0	0.0449521002210759
YPL125W	0	0	0.0449189985272459
YBR229C	0	0	0.0448859455481972
YKL067W	0	0	0.0448529411764706
YIL162W	0	0	0.0448199853049229
YJR069C	0	0	0.0447870778267254
YIR014W	0	1	0.0447870778267254
YHR094C	0	0	0.0447542186353632
YER176W	0	0	0.0447214076246334
YDL169C	0	1	0.0447214076246334
YMR080C	0	0	0.0446886446886447
YAL022C	0	0	0.0446559297218155
YDR435C	0	0	0.0446232626188734
YMR253C	0	1	0.0446232626188734
YDL089W	0	1	0.0446232626188734
YJL128C	0	0	0.0445906432748538
YGL100W	0	0	0.0445580715850986
YBL071W-A	0	0	0.0445255474452555
YGR146C	0	1	0.0445255474452555
YNL278W	0	0	0.0444930707512764
YHR041C	0	0	0.0444606413994169
YDR232W	0	0	0.0444282592862345
YIL050W	0	0	0.0443959243085881
YDR178W	0	0	0.0443636363636364
YPR041W	0	0	0.0443313953488372
YDR371W	0	1	0.0443313953488372
YJR053W	0	0	0.0442992011619463
YFL026W	0	0	0.044267053701016
YAL063C	0	0	0.0442349528643945
YOR302W	0	0	0.0442028985507246
YNL108C	0	0	0.0441708906589428
YOR070C	0	0	0.0441389290882779
YMR073C	0	0	0.0441070137382502
YOR106W	0	0	0.0440751445086705
YMR037C	0	0	0.044043321299639
YMR165C	0	0	0.044011544011544
YLR277C	0	0	0.0439798125450613
YKL220C	0	0	0.0439481268011527
YIL146C	0	0	0.0439164866810655
YKL126W	0	0	0.0438848920863309
YNR064C	0	0	0.0438533429187635
YKL072W	0	1	0.0438533429187635
YKR026C	0	0	0.0438218390804598
YHR098C	0	0	0.0437903804737976
YKR068C	0	0	0.0437589670014347
YIL034C	0	0	0.0437275985663082
YDR349C	0	1	0.0437275985663082
YDR458C	0	1	0.0437275985663082
YPR174C	0	1	0.0437275985663082
YBR165W	0	0	0.0436962750716332
YOR341W	0	0	0.0436649964209019
YPR081C	0	0	0.0436337625178827
YJR145C	0	0	0.043602573266619
YPR201W	0	0	0.0435714285714286
YNR041C	0	0	0.0435403283369022
YGR083C	0	0	0.043509272467903
YLL038C	0	0	0.0434782608695652
YJL014W	0	0	0.0434472934472935
YHR106W	0	0	0.0434163701067616
YMR315W	0	1	0.0434163701067616
YJR152W	0	0	0.0433854907539118
YPR172W	0	1	0.0433854907539118
YIL135C	0	0	0.0433546552949538
YGR063C	0	0	0.0433238636363636
YDR297W	0	0	0.0432931156848829
YJL035C	0	0	0.0432624113475177
YDL025C	0	1	0.0432624113475177
YHR055C	0	0	0.0432317505315379
YOL062C	0	0	0.0432011331444759
YNL248C	0	0	0.043170559094126
YDR525W-A	0	1	0.043170559094126
YER049W	0	0	0.0431400282885431
YGR106C	0	1	0.0431400282885431
YER104W	0	0	0.0431095406360424
YDR404C	0	0	0.0430790960451977
YBR103W	0	0	0.0430486944248412
YIL137C	0	1	0.0430486944248412
YMR023C	0	0	0.0430183356840621
YOL162W	0	0	0.0429880197322058
YGR123C	0	0	0.0429577464788732
YDR398W	0	0	0.0429275158339198
YPR165W	0	0	0.0428973277074543
YOR172W	0	0	0.0428671820098384
YOR138C	0	0	0.0428370786516854
YEL037C	0	0	0.0428070175438596
YOR027W	0	0	0.0427769985974755
YER105C	0	0	0.0427470217238963
YML127W	0	0	0.0427170868347339
YDR089W	0	0	0.0426871938418474
YJL053W	0	0	0.0426573426573427
YBR023C	0	0	0.0426275331935709
YDR144C	0	0	0.0425977653631285
YLR410W	0	0	0.0425680390788555
YKL186C	0	0	0.0425383542538354
YDR090C	0	1	0.0425383542538354
YMR191W	0	1	0.0425383542538354
YGL169W	0	0	0.0425087108013937
YJL052W	0	0	0.0424791086350975
YER036C	0	0	0.0424495476687543
YOL124C	0	0	0.0424200278164117
YBR017C	0	0	0.0423905489923558
YKR092C	0	0	0.0423611111111111
YOL117W	0	0	0.0423317140874393
YHR193C	0	0	0.0423023578363384
YOL121C	0	0	0.0422730422730423
YKL193C	0	0	0.0422437673130194
YNR007C	0	0	0.0422145328719723
YBL099W	0	0	0.0421853388658368
YEL006W	0	0	0.0421561852107809
YMR304W	0	0	0.0421270718232044
YOR271C	0	1	0.0421270718232044
YGL161C	0	0	0.0420979986197378
YKL023W	0	1	0.0420979986197378
YGL020C	0	0	0.0420689655172414
YOR360C	0	0	0.042039972432805
YNL061W	0	0	0.0420110192837466
YML021C	0	0	0.0419821059876118
YMR012W	0	0	0.0419532324621733
YDL237W	0	1	0.0419532324621733
YOR301W	0	0	0.0419243986254296
YGR088W	0	0	0.0418956043956044
YDL024C	0	0	0.0418668496911462
YJR048W	0	0	0.041838134430727
YMR013C	0	0	0.0418094585332419
YDL088C	0	0	0.0417808219178082
YER009W	0	0	0.0417522245037645
YGL207W	0	0	0.0417236662106703
YHR204W	0	0	0.0417227456258412
YHR030C	0	0	0.0417227456258412
YDR443C	0	0	0.0417227456258412
YKR021W	0	1	0.0417227456258412
YPL237W	0	0	0.0417227456258412
YFR021W	0	0	0.0417227456258412
YPR108W	0	0	0.0417227456258412
YML057W	0	0	0.0417227456258412
YDL109C	0	0	0.0417227456258412
YDR145W	0	0	0.0417227456258412
YNL291C	0	0	0.0417227456258412
YER147C	0	0	0.0417227456258412
YDR330W	0	0	0.0417227456258412
YNR012W	0	0	0.0417227456258412
YMR142C	0	0	0.0417227456258412
YML098W	0	0	0.0417227456258412
YNL209W	0	0	0.0417227456258412
YHL039W	0	0	0.0417227456258412
YGR113W	0	0	0.0417227456258412
YDR058C	0	0	0.0417227456258412
YPR129W	0	0	0.0417227456258412
YLR135W	0	0	0.0417227456258412
YER065C	0	0	0.0417227456258412
YHR195W	0	0	0.0417227456258412
YMR243C	1	0	0.0417227456258412
YOR129C	0	0	0.0416946872898453
YMR081C	0	0	0.0416666666666667
YDR191W	0	0	0.0416386836803224
YBR042C	0	0	0.0416107382550336
YGR218W	0	0	0.0415828303152247
YOR052C	0	1	0.0415828303152247
YLR113W	0	0	0.0415549597855228
YCR018C	0	0	0.0415271265907569
YKR045C	0	1	0.0415271265907569
YJL080C	0	0	0.0414993306559572
YDL046W	0	0	0.0414715719063545
YBR106W	0	0	0.0414438502673797
YGL030W	0	0	0.0414161656646627
YNL287W	0	0	0.041388518024032
YCL039W	0	0	0.0413609072715143
YBL078C	0	0	0.0413333333333333
YCR020C-A	0	0	0.0413057961359094
YPL055C	0	0	0.0412782956058589
YDR270W	0	0	0.0412508316699933
YPR023C	0	0	0.0412234042553191
YHR101C	0	0	0.0411960132890365
YPL208W	0	0	0.0411686586985392
YHR084W	0	0	0.0411413404114134
YJL061W	0	0	0.0411140583554377
YER054C	0	0	0.0410868124585818
YOR204W	0	0	0.0410596026490066
YKL219W	0	1	0.0410596026490066
YNL123W	0	0	0.0410324288550629
YOR064C	0	0	0.041005291005291
YGR141W	0	0	0.0409781890284204
YOR275C	0	0	0.0409511228533686
YGR210C	0	1	0.0409511228533686
YPL101W	0	0	0.0409240924092409
YOR035C	0	0	0.0408970976253298
YJL076W	0	0	0.040870138431114
YJL145W	0	0	0.0408432147562582
YLR088W	0	0	0.0408163265306122
YKL125W	0	0	0.0407894736842105
YIR011C	0	0	0.0407626561472715
YCR084C	0	0	0.0407358738501971
YPL139C	0	0	0.0407091267235719
YHR033W	0	1	0.0407091267235719
YMR276W	0	0	0.0406824146981627
YDR434W	0	0	0.040655737704918
YMR314W	0	0	0.0406290956749672
YDL045C	0	0	0.0406024885396202
YDR252W	0	0	0.0405759162303665
YIR007W	0	1	0.0405759162303665
YNL119W	0	0	0.0405493786788751
YOR091W	0	0	0.0405228758169935
YNL141W	0	0	0.0404964075767472
YIL049W	0	0	0.0404699738903394
YAR007C	0	0	0.04044357469015
YDL207W	0	0	0.0404172099087353
YGL181W	0	0	0.0403908794788274
YMR272C	0	0	0.0403645833333333
YPR079W	0	0	0.0403383214053351
YGR199W	0	0	0.0403120936280884
YFL042C	0	1	0.0403120936280884
YKL148C	0	0	0.0402858999350227
YER094C	0	0	0.0402597402597403
YBR009C	0	0	0.0402336145360156
YBR260C	0	0	0.0402075226977951
YBR045C	0	0	0.0401814646791964
YPL258C	0	0	0.0401554404145078
YML038C	0	0	0.0401294498381877
YBL039C	0	0	0.0401034928848642
YER099C	0	0	0.0400775694893342
YBL020W	0	0	0.0400516795865633
YOR173W	0	0	0.040025823111685
YMR110C	0	0	0.04
YGR159C	0	0	0.0399742101869761
YOL001W	0	0	0.0399484536082474
YAR002W	0	0	0.0399227301996136
YJL186W	0	0	0.0398970398970399
YIL103W	0	0	0.0398713826366559
YDL190C	0	0	0.0398457583547558
YKR018C	0	1	0.0398457583547558
YMR183C	0	0	0.039820166987797
YBR247C	0	0	0.0397946084724005
YKL010C	0	0	0.0397690827453496
YDL040C	0	0	0.0397435897435897
YBR076W	0	0	0.0397181294042281
YGR211W	0	0	0.0396927016645326
YKR055W	0	0	0.0396673064619322
YBR001C	0	0	0.0396419437340153
YDR465C	0	0	0.0396166134185304
YOR168W	0	0	0.0395913154533844
YNL328C	0	0	0.0395660497766433
YJL039C	0	0	0.0395408163265306
YCR073W-A	0	0	0.0395156150414277
YOL031C	0	0	0.0394904458598726
YOL072W	0	0	0.0394653087205602
YER112W	0	0	0.039440203562341
YNL092W	0	1	0.039440203562341
YPL096W	0	0	0.0394151303242212
YDL219W	0	0	0.0393900889453621
YOR213C	0	0	0.0393650793650794
YGR006W	0	0	0.0393401015228426
YBL050W	0	0	0.0393151553582752
YGR258C	0	0	0.0392902408111534
YGL229C	0	0	0.039265357821406
YGL227W	0	0	0.0392405063291139
YIL052C	0	0	0.0392156862745098
YLR426W	0	0	0.0391908975979772
YMR146C	0	0	0.0391661402400505
YHL009C	0	0	0.0391414141414141
YER101C	0	1	0.0391414141414141
YJL183W	0	0	0.0391167192429022
YAL016W	0	0	0.0390920554854981
YMR139W	0	0	0.039067422810334
YIL131C	0	0	0.0390428211586902
YDL064W	0	0	0.039018250471995
YDR002W	0	0	0.0389937106918239
YIL022W	0	0	0.0389692017598994
YDR483W	0	0	0.0389447236180905
YGL002W	0	0	0.0389202762084118
YPL166W	0	0	0.0388958594730238
YLR393W	0	0	0.038871473354232
YFR002W	0	0	0.0388471177944862
YLR018C	0	0	0.0388227927363807
YDR156W	0	0	0.0387984981226533
YJL093C	0	0	0.0387742338961851
YLR357W	0	0	0.03875
YDR524C	0	0	0.0387257963772642
YML029W	0	0	0.0387016229712859
YDR267C	0	1	0.0387016229712859
YOR224C	0	0	0.0386774797255147
YLR372W	0	0	0.0386533665835411
YCR059C	0	0	0.0386292834890966
YOR233W	0	0	0.0386052303860523
YPL004C	0	0	0.0385812072184194
YBR086C	0	0	0.0385572139303483
YOR273C	0	0	0.038533250466128
YMR281W	0	0	0.0385093167701863
YPL140C	0	0	0.0384854127870888
YMR309C	0	0	0.0384615384615385
YDL144C	0	1	0.0384615384615385
YDR254W	0	0	0.0384376937383757
YMR167W	0	0	0.0384138785625774
YDR091C	0	0	0.038390092879257
YFL041W	0	0	0.0383663366336634
YGR198W	0	0	0.0383426097711812
YIL114C	0	0	0.03831891223733
YGR192C	0	0	0.038295243977764
YJL204C	0	0	0.0382716049382716
YGR249W	0	0	0.0382479950647748
YIL079C	0	0	0.0382244143033292
YMR105C	0	0	0.0382008626001232
YDR350C	0	0	0.0381773399014778
YIL084C	0	0	0.0381538461538462
YPL199C	0	1	0.0381538461538462
YBR058C	0	0	0.038130381303813
YOL125W	0	0	0.0381069452980946
YOR062C	0	1	0.0381069452980946
YNL255C	0	0	0.0380835380835381
YJL020C	0	0	0.0380601596071209
YGR101W	0	0	0.0380368098159509
YHR116W	0	0	0.0380134886572655
YNL200C	0	1	0.0380134886572655
YNL040W	0	1	0.0380134886572655
YOR136W	0	0	0.0379901960784314
YBR137W	0	1	0.0379901960784314
YER007C-A	0	0	0.0379669320269443
YNL163C	0	0	0.0379436964504284
YHR103W	0	0	0.0379204892966361
YPL133C	0	0	0.0378973105134474
YPL123C	0	0	0.0378741600488699
YHL024W	0	0	0.0378510378510378
YJL133W	0	0	0.0378279438682123
YNR009W	0	0	0.0378048780487805
YJL159W	0	0	0.0377818403412553
YMR002W	0	1	0.0377818403412553
YER110C	0	0	0.0377588306942753
YAL007C	0	0	0.0377358490566038
YGL065C	0	0	0.037712895377129
YJL019W	0	0	0.0376899696048632
YEL038W	0	1	0.0376899696048632
YDL102W	0	0	0.0376670716889429
YNL292W	0	0	0.0376442015786278
YOR306C	0	0	0.037621359223301
YCR088W	0	0	0.0375985445724682
YKL164C	0	0	0.0375757575757576
YPR029C	0	0	0.0375529981829194
YBL007C	0	0	0.0375302663438257
YMR026C	0	0	0.0375075620084694
YIL055C	0	1	0.0375075620084694
YBR036C	0	0	0.0374848851269649
YDR390C	0	0	0.0374622356495468
YLR126C	0	0	0.03743961352657
YOR346W	0	0	0.0374170187085094
YDR410C	0	0	0.037394451145959
YOR190W	0	0	0.0373719107896323
YNL279W	0	0	0.0373493975903614
YOL032W	0	0	0.0373269114990969
YIR039C	0	1	0.0373269114990969
YDL173W	0	1	0.0373269114990969
YHR062C	0	0	0.0373044524669073
YDR527W	0	0	0.037282020444979
YOL063C	0	0	0.0372596153846154
YAL017W	0	0	0.0372372372372372
YLR190W	0	0	0.0372148859543818
YMR035W	0	0	0.0371925614877025
YGL059W	0	1	0.0371925614877025
YBR199W	0	0	0.0371702637889688
YML058W	0	0	0.0371479928100659
YPL239W	0	0	0.037125748502994
YML099C	0	0	0.0371035308198683
YJL146W	0	0	0.0370813397129187
YHR083W	0	0	0.0370591751344889
YIL115C	0	0	0.037037037037037
YAL003W	0	0	0.0370149253731343
YOR231W	0	0	0.0369928400954654
YGR261C	0	0	0.0369707811568277
YBR246W	0	1	0.0369707811568277
YCR069W	0	1	0.0369707811568277
YGL122C	0	0	0.0369487485101311
YMR129W	0	0	0.0369267421083979
YDR147W	0	0	0.0369047619047619
YKR059W	0	0	0.0368828078524688
YLR199C	0	1	0.0368828078524688
YKL206C	0	0	0.0368608799048751
YER096W	0	0	0.0368389780154486
YDR164C	0	0	0.0368171021377672
YOR272W	0	0	0.0367952522255193
YHR044C	0	0	0.036773428232503
YER037W	0	1	0.036773428232503
YIL009W	0	0	0.036751630112626
YGR282C	0	0	0.0367298578199052
YEL027W	0	0	0.0367081113084665
YMR285C	0	0	0.0366863905325444
YMR140W	0	0	0.0366646954464814
YOR236W	0	0	0.0366430260047281
YJR072C	0	1	0.0366430260047281
YGL028C	0	0	0.0366213821618429
YOR124C	0	0	0.0365997638724911
YJL103C	0	0	0.0365781710914454
YJL056C	0	0	0.0365566037735849
YBR272C	0	0	0.0365350618738951
YAR033W	0	0	0.0365135453474676
YBR280C	0	0	0.0364920541494997
YDL205C	0	0	0.0364705882352941
YHR037W	0	0	0.0364491475602587
YNL090W	0	0	0.036427732079906
YOR148C	0	0	0.0364063417498532
YHR187W	0	0	0.0363849765258216
YML103C	0	0	0.0363636363636364
YGR003W	0	0	0.0363423212192263
YDR454C	0	0	0.0363210310486233
YNL257C	0	0	0.0362997658079625
YLL006W	0	0	0.0362785254534816
YNL212W	0	1	0.0362785254534816
YOR386W	0	0	0.0362573099415205
YKR094C	0	0	0.0362361192285213
YFR012W	0	1	0.0362361192285213
YER019W	0	0	0.036214953271028
YOR246C	0	1	0.036214953271028
YHR010W	0	0	0.0361938120256859
YBR020W	0	0	0.0361726954492415
YPL087W	0	0	0.0361516034985423
YMR219W	0	0	0.0361305361305361
YOR276W	0	0	0.0361094933022714
YNL071W	0	0	0.0360884749708964
YPR072W	0	0	0.0360674810936591
YPL046C	0	0	0.036046511627907
YER114C	0	0	0.0360255665310866
YKR078W	0	0	0.0360046457607433
YBR129C	0	0	0.0359837492745212
YKR034W	0	0	0.0359628770301624
YNL026W	0	0	0.0359420289855072
YKL064W	0	0	0.0359212050984936
YFL052W	0	1	0.0359212050984936
YOL094C	0	0	0.0359004053271569
YKL035W	0	0	0.0358796296296296
YML012W	0	0	0.0358588779641411
YBL095W	0	1	0.0358588779641411
YKL043W	0	0	0.0358381502890173
YJR046W	0	0	0.0358174465626805
YGL244W	0	0	0.035796766743649
YDL097C	0	0	0.0357761107905366
YKL149C	0	0	0.0357554786620531
YLR417W	0	0	0.0357348703170029
YMR312W	0	0	0.0357142857142857
YKL181W	0	0	0.0356937248128958
YOL081W	0	0	0.0356731875719217
YLL035W	0	0	0.0356526739505463
YKR014C	0	0	0.035632183908046
YBR240C	0	0	0.0356117174037909
YBR252W	0	0	0.0355912743972445
YPR124W	0	0	0.0355708548479633
YGL250W	0	1	0.0355708548479633
YBR217W	0	0	0.0355504587155963
YBR102C	0	0	0.0355300859598854
YDR358W	0	0	0.0355097365406644
YOL044W	0	0	0.0354894104178592
YER158C	0	1	0.0354894104178592
YJL030W	0	0	0.0354691075514874
YDR111C	0	1	0.0354691075514874
YGR158C	0	0	0.0354488279016581
YKL055C	0	0	0.0354285714285714
YGL195W	0	0	0.0354083380925186
YLR118C	0	1	0.0354083380925186
YER162C	0	0	0.0353881278538813
YPR137W	0	0	0.0353679406731318
YOR312C	0	0	0.0353477765108324
YBR077C	0	0	0.0353276353276353
YBL092W	0	0	0.0353075170842825
YGR008C	0	0	0.035287421741605
YER139C	0	1	0.035287421741605
YGR135W	0	0	0.0352673492605233
[truncated: 3,790 more rows]
