# Supplementary material for: Computationally Driven, Quantitative Experiments Discover Genes Required for Mitochondrial Biogenesis
Source: PLoS Genet. 2009 Mar 20;5(3):e1000407. doi: 10.1371/journal.pgen.1000407 (PMC2648979; doi:10.1371/journal.pgen.1000407)
Supplement: Dataset S2 — Top 100 novel ensemble predictions for additional yeast biological processes. A zip file containing 387 tab-delimited text files of the ensemble predictions for the indicated Gene Ontology Biological Process Term. (21.70 MB GZ) [file pgen.1000407.s013.gz › GO_0006793.txt]

ORF	AnnotatedToTerm?	Uncharacterized_04152007?	Precision
YBL099W	1	0	1.0
YEL024W	1	0	1.0
YGL187C	1	0	1.0
YHR051W	1	0	1.0
YBR039W	1	0	1.0
YDL004W	1	0	1.0
YDR298C	1	0	1.0
YKL148C	1	0	1.0
YDR377W	1	0	1.0
YOR065W	1	0	1.0
YJR121W	1	0	1.0
YGR183C	1	0	1.0
YDR529C	1	0	1.0
YDL181W	1	0	1.0
YNL052W	1	0	1.0
YML120C	1	0	1.0
YPR191W	1	0	1.0
YLR295C	1	0	1.0
YPL078C	1	0	1.0
YLL041C	1	0	1.0
YLR395C	1	0	1.0
YJR077C	0	0	0.967741935483871
YDL067C	1	0	0.967741935483871
YFR033C	1	0	0.967741935483871
YJL166W	1	0	0.967741935483871
YMR256C	1	0	0.967741935483871
YDR178W	1	0	0.967741935483871
YHR001W-A	1	0	0.967741935483871
YML081C-A	1	0	0.967741935483871
YPR020W	1	0	0.967741935483871
YPL271W	1	0	0.967741935483871
YLR038C	0	0	0.939393939393939
YDR477W	1	0	0.939393939393939
YIL125W	0	0	0.921052631578947
YPL203W	1	0	0.921052631578947
YDR322C-A	1	0	0.921052631578947
YKL141W	1	0	0.921052631578947
YMR139W	1	0	0.921052631578947
YMR145C	0	0	0.9
YPL031C	1	0	0.9
YML091C	0	0	0.883720930232558
YKL016C	1	0	0.883720930232558
YLR248W	1	0	0.883720930232558
YNR001C	0	0	0.863636363636364
YKL085W	0	0	0.847826086956522
YCR091W	1	0	0.847826086956522
YFL018C	0	0	0.829787234042553
YBL015W	0	0	0.816326530612245
YJL141C	1	0	0.816326530612245
YHR008C	0	0	0.807692307692308
YJL164C	1	0	0.807692307692308
YDL134C	1	0	0.807692307692308
YDR148C	0	0	0.8
YFR014C	1	0	0.8
YGL190C	1	0	0.8
YPL057C	0	0	0.8
YGR092W	1	0	0.8
YLL019C	1	0	0.8
YDL130W-A	1	0	0.8
YGL208W	1	0	0.8
YPL134C	0	0	0.793650793650794
YJL128C	1	0	0.793650793650794
YHR030C	1	0	0.793650793650794
YDL022W	0	0	0.787878787878788
YDL188C	1	0	0.787878787878788
YBL105C	1	0	0.787878787878788
YGR174C	0	0	0.776119402985075
YKL109W	0	0	0.764705882352941
YJL102W	0	0	0.757142857142857
YNR031C	1	0	0.757142857142857
YOR374W	0	0	0.746478873239437
YNR047W	0	0	0.736111111111111
YIL155C	0	0	0.726027397260274
YDR293C	0	0	0.716216216216216
YGR046W	0	0	0.710526315789474
YHR082C	1	0	0.710526315789474
YBL045C	0	0	0.702380952380952
YER053C	0	0	0.702380952380952
YKL150W	0	0	0.702380952380952
YLR113W	1	0	0.702380952380952
YHR135C	1	0	0.702380952380952
YBR160W	1	0	0.702380952380952
YER129W	1	0	0.702380952380952
YER027C	1	0	0.702380952380952
YBR059C	0	0	0.694117647058824
YOR142W	0	0	0.691489361702128
YDR343C	0	0	0.691489361702128
YKL126W	1	0	0.691489361702128
YDL079C	1	0	0.691489361702128
YNL298W	1	0	0.691489361702128
YLL001W	0	0	0.691489361702128
YLR362W	1	0	0.691489361702128
YOL113W	1	0	0.691489361702128
YDR422C	1	0	0.691489361702128
YNL055C	0	0	0.684210526315789
YOR267C	0	0	0.677083333333333
YBL064C	0	0	0.673469387755102
YPR161C	1	0	0.673469387755102
YIL033C	0	0	0.67
YOL016C	1	0	0.67
YJR059W	0	0	0.669811320754717
YOR208W	1	0	0.669811320754717
YDR342C	0	0	0.669811320754717
YJL095W	1	0	0.669811320754717
YFL033C	1	0	0.669811320754717
YAL017W	1	0	0.669811320754717
YNL183C	0	0	0.666666666666667
YNL307C	1	0	0.666666666666667
YJL005W	0	0	0.6640625
YOR147W	0	0	0.6640625
YIL106W	1	0	0.6640625
YOR014W	1	0	0.6640625
YGL191W	0	0	0.6640625
YMR104C	1	0	0.6640625
YOL100W	1	0	0.6640625
YDR247W	1	0	0.6640625
YDR122W	0	0	0.6640625
YPL262W	0	0	0.6640625
YGL115W	1	0	0.6640625
YDL159W	1	0	0.6640625
YHL007C	1	0	0.6640625
YOR008C	0	0	0.6640625
YNL020C	1	0	0.6640625
YDL006W	1	0	0.6640625
YJL103C	1	0	0.6640625
YLR006C	0	0	0.6640625
YDR490C	1	0	0.6640625
YMR001C	1	0	0.6640625
YJR048W	0	0	0.65891472868217
YBL030C	0	0	0.653846153846154
YDL028C	0	0	0.648854961832061
YCL025C	0	0	0.646616541353383
YAL016W	1	0	0.646616541353383
YLR371W	0	0	0.646258503401361
YNL098C	0	0	0.646258503401361
YNL161W	0	0	0.646258503401361
YKL139W	1	0	0.646258503401361
YPL026C	1	0	0.646258503401361
YER141W	0	0	0.646258503401361
YPL140C	1	0	0.646258503401361
YGR008C	1	0	0.646258503401361
YDL101C	1	0	0.646258503401361
YOR231W	1	0	0.646258503401361
YOR187W	0	0	0.646258503401361
YHR205W	1	0	0.646258503401361
YAR019C	1	0	0.646258503401361
YGL179C	1	0	0.646258503401361
YDR099W	0	0	0.641891891891892
YJL165C	0	0	0.63758389261745
YGR244C	0	0	0.633333333333333
YCR008W	0	0	0.632258064516129
YGR040W	0	0	0.632258064516129
YKL048C	1	0	0.632258064516129
YIL095W	1	0	0.632258064516129
YJL106W	1	0	0.632258064516129
YKL193C	0	0	0.630573248407643
YHR079C	1	0	0.630573248407643
YDR466W	0	0	0.628930817610063
YPR111W	1	0	0.628930817610063
YDR028C	0	0	0.625
YGL180W	0	0	0.624242424242424
YMR302C	0	0	0.624242424242424
YDR283C	1	0	0.624242424242424
YKL101W	1	0	0.624242424242424
YDL108W	1	0	0.624242424242424
YHR102W	0	0	0.622754491017964
YBR274W	1	0	0.622754491017964
YJL187C	0	0	0.622093023255814
YGL158W	1	0	0.622093023255814
YKL096W	0	0	0.622093023255814
YOL045W	1	0	0.622093023255814
YPL042C	1	0	0.622093023255814
YLR304C	0	0	0.61849710982659
YOR176W	0	0	0.617142857142857
YPR054W	1	0	0.617142857142857
YOR356W	0	0	0.613636363636364
YCR079W	0	0	0.611111111111111
YPL153C	0	0	0.611111111111111
YFL029C	1	0	0.611111111111111
YNL154C	1	0	0.611111111111111
YNL037C	0	0	0.607734806629834
YMR105C	0	0	0.604395604395604
YPL004C	0	0	0.601092896174863
YMR273C	0	0	0.601063829787234
YAR018C	0	0	0.601063829787234
YIL002C	1	0	0.601063829787234
YDL047W	1	0	0.601063829787234
YBL016W	1	0	0.601063829787234
YNR035C	0	0	0.597883597883598
YMR216C	0	0	0.594736842105263
YDR129C	0	0	0.59375
YGR233C	1	0	0.59375
YLR096W	0	0	0.590673575129534
YGR028W	0	0	0.587628865979381
YOR136W	0	0	0.585858585858586
YKL168C	0	1	0.585858585858586
YOL122C	0	0	0.585858585858586
YOL128C	1	0	0.585858585858586
YNL267W	1	0	0.585858585858586
YOR233W	0	0	0.585365853658537
YNL106C	1	0	0.585365853658537
YKL129C	0	0	0.585365853658537
YOR109W	1	0	0.585365853658537
YBR234C	0	0	0.585365853658537
YCL024W	1	0	0.585365853658537
YDR507C	1	0	0.585365853658537
YLR258W	0	0	0.58252427184466
YHL032C	0	0	0.579710144927536
YHR107C	0	0	0.578947368421053
YKL166C	1	0	0.578947368421053
YDL214C	0	0	0.576190476190476
YPL204W	0	0	0.574074074074074
YOL071W	0	0	0.574074074074074
YCR073C	1	0	0.574074074074074
YDR436W	0	0	0.574074074074074
YOR351C	1	0	0.574074074074074
YOR061W	1	0	0.574074074074074
YML109W	0	0	0.571428571428571
YGR132C	0	0	0.568807339449541
YGL219C	0	0	0.5662100456621
YAL024C	0	0	0.563636363636364
YER044C	0	0	0.561085972850679
YMR291W	0	1	0.561085972850679
YML064C	0	0	0.558558558558559
YBL007C	0	0	0.558035714285714
YBL056W	1	0	0.558035714285714
YAL040C	0	0	0.555555555555556
YDR513W	0	0	0.553097345132743
YBR200W	0	0	0.550660792951542
YLR079W	0	0	0.548245614035088
YDR162C	0	0	0.54585152838428
YJR080C	0	1	0.54585152838428
YMR199W	0	0	0.543478260869565
YFR049W	0	0	0.541125541125541
YDL025C	0	1	0.541125541125541
YBR036C	0	0	0.538793103448276
YKR016W	0	1	0.538793103448276
YPL150W	0	1	0.538793103448276
YLR201C	0	0	0.536480686695279
YBR037C	0	0	0.534188034188034
YPR155C	0	0	0.533898305084746
YIL035C	1	0	0.533898305084746
YDR231C	0	0	0.531645569620253
YML078W	0	0	0.529411764705882
YPL141C	0	1	0.529411764705882
YPL152W	0	0	0.527196652719665
YOR120W	0	0	0.525
YPL256C	0	0	0.522821576763486
YKL116C	0	0	0.520661157024793
YKL192C	0	0	0.518518518518518
YNL100W	0	1	0.518518518518518
YGR086C	0	0	0.516393442622951
YER008C	0	0	0.516260162601626
YGL019W	1	0	0.516260162601626
YPL087W	0	0	0.51417004048583
YHR037W	0	0	0.514056224899598
YDR523C	1	0	0.514056224899598
YDR216W	0	0	0.512
YMR251W-A	0	0	0.50996015936255
YGL233W	0	0	0.507936507936508
YOL081W	0	0	0.505928853754941
YKR065C	0	0	0.503937007874016
YDR276C	0	0	0.501960784313725
YGR194C	0	0	0.5
YNL015W	0	0	0.498054474708171
YPL209C	0	0	0.496124031007752
YBL043W	0	0	0.494208494208494
YKR066C	0	0	0.492307692307692
YBR003W	0	0	0.490421455938697
YDL140C	0	0	0.488549618320611
YMR072W	0	0	0.486792452830189
YNL274C	0	0	0.486792452830189
YER075C	1	0	0.486792452830189
YIL077C	0	0	0.485074626865672
YML016C	0	0	0.485074626865672
YBR097W	1	0	0.485074626865672
YBR149W	0	0	0.483271375464684
YGL116W	0	0	0.481481481481481
YGL003C	0	0	0.47970479704797
YDR251W	0	0	0.477941176470588
YDR103W	0	0	0.476190476190476
YDR204W	0	0	0.474452554744526
YGR088W	0	0	0.472924187725632
YOR329C	0	0	0.472924187725632
YDR481C	1	0	0.472924187725632
YBR202W	0	0	0.471223021582734
YBR001C	0	0	0.469534050179211
YOR360C	0	0	0.467857142857143
YER111C	0	0	0.466192170818505
YLR270W	0	0	0.464539007092199
YLR203C	0	0	0.462897526501767
YBR126C	0	0	0.461267605633803
YJL194W	0	0	0.459649122807018
YLR370C	0	0	0.458041958041958
YPL084W	0	0	0.456445993031359
YIL124W	0	0	0.454861111111111
YHR136C	0	0	0.453287197231834
YBR177C	0	0	0.451724137931034
YLL021W	0	0	0.450171821305842
YMR037C	0	0	0.448630136986301
YKL062W	0	0	0.447098976109215
YBR230C	0	1	0.447098976109215
YBR298C	0	0	0.445578231292517
YDR443C	0	0	0.444067796610169
YLR410W	0	0	0.442567567567568
YNL271C	0	0	0.441077441077441
YGR255C	0	0	0.439597315436242
YPL215W	0	0	0.438127090301003
YBR038W	0	0	0.436666666666667
YBR133C	0	0	0.435215946843854
YKL161C	0	1	0.435215946843854
YBR028C	0	1	0.435215946843854
YDR146C	0	0	0.433774834437086
YBR260C	0	0	0.432343234323432
YML010W	0	0	0.430921052631579
YDL029W	0	0	0.429508196721311
YGR063C	0	0	0.428104575163399
YBR112C	0	0	0.42671009771987
YPR119W	0	0	0.425324675324675
YMR056C	0	0	0.423948220064725
YJL012C	0	0	0.42258064516129
YJR073C	0	0	0.421221864951768
YIL153W	0	0	0.419871794871795
YDR168W	0	0	0.4185303514377
YDR516C	0	0	0.417197452229299
YKL203C	0	0	0.415873015873016
YBR296C	0	0	0.414556962025316
YHR152W	0	0	0.413249211356467
YGR052W	0	1	0.413249211356467
YBR086C	0	0	0.411949685534591
YDL235C	0	0	0.411214953271028
YOL096C	0	0	0.411214953271028
YER133W	1	0	0.411214953271028
YOR150W	0	0	0.409937888198758
YOR173W	0	0	0.408668730650155
YLR168C	0	1	0.408668730650155
YPR149W	0	0	0.407407407407407
YKL088W	0	0	0.406153846153846
YLR190W	0	0	0.404907975460123
YER155C	0	0	0.403669724770642
YDR077W	0	0	0.402439024390244
YKL198C	0	0	0.401215805471125
YJR076C	0	0	0.4
YBR024W	0	0	0.398791540785498
YPL019C	0	0	0.398203592814371
YGL035C	0	0	0.398203592814371
YDL230W	1	0	0.398203592814371
YEL011W	0	0	0.397014925373134
YPL118W	0	0	0.395833333333333
YFL004W	0	0	0.394658753709199
YER118C	0	0	0.393491124260355
YGR166W	0	0	0.392330383480826
YCR098C	0	0	0.391176470588235
YOR326W	0	0	0.390029325513196
YDL027C	0	1	0.390029325513196
YPL219W	0	0	0.388888888888889
YER020W	0	0	0.387755102040816
YBR109C	0	0	0.38728323699422
YDR171W	0	0	0.38728323699422
YDL017W	1	0	0.38728323699422
YFL030W	0	0	0.386167146974063
YMR028W	0	0	0.385057471264368
YKL170W	0	0	0.384831460674157
YER072W	0	0	0.384831460674157
YGL215W	0	0	0.384831460674157
YCR088W	0	0	0.384831460674157
YGR161C	1	0	0.384831460674157
YFR053C	0	0	0.384831460674157
YER123W	1	0	0.384831460674157
YPR140W	1	0	0.384831460674157
YMR055C	0	0	0.38375350140056
YLR425W	0	0	0.383333333333333
YMR172W	0	0	0.383333333333333
YNL053W	1	0	0.383333333333333
YIL136W	0	1	0.383333333333333
YNL233W	0	0	0.382271468144044
YNL272C	0	0	0.38121546961326
YDR379W	0	0	0.380165289256198
YCR083W	0	0	0.379120879120879
YPL059W	0	0	0.37874659400545
YBR229C	0	0	0.37874659400545
Q0045	1	0	0.37874659400545
YGL037C	0	0	0.377717391304348
YJL117W	0	0	0.376693766937669
YDL195W	0	0	0.375675675675676
YBR185C	0	0	0.37466307277628
YMR110C	0	0	0.373655913978495
YOR215C	0	1	0.373655913978495
YOR273C	0	0	0.373333333333333
YNL025C	0	0	0.373333333333333
YLR240W	1	0	0.373333333333333
YDR055W	0	0	0.372340425531915
YBL061C	0	0	0.371352785145889
YJR126C	0	0	0.37037037037037
YJL076W	0	0	0.37007874015748
YIL062C	0	0	0.37007874015748
YIL147C	1	0	0.37007874015748
YBR288C	0	0	0.369109947643979
YJL030W	0	0	0.368146214099217
YGL043W	0	0	0.3671875
YGR014W	0	0	0.366233766233766
YKR048C	0	0	0.365284974093264
YBL001C	0	0	0.364341085271318
YLR131C	0	0	0.36340206185567
YPR008W	0	0	0.362467866323907
YKL190W	0	0	0.361538461538462
YPL240C	0	0	0.360613810741688
YIL113W	0	0	0.35969387755102
YER177W	0	0	0.358778625954198
YDR054C	0	0	0.357868020304569
YFR011C	0	1	0.357868020304569
YPL017C	0	1	0.357868020304569
YLR403W	0	0	0.357682619647355
YBR199W	0	0	0.357682619647355
YPR098C	0	1	0.357682619647355
YFR028C	1	0	0.357682619647355
YOR127W	0	0	0.35678391959799
YER167W	0	0	0.355889724310777
YBL101C	0	0	0.355
YBL047C	0	0	0.354114713216958
YDR096W	0	0	0.353233830845771
YIL101C	0	0	0.352357320099256
YBR269C	0	1	0.352357320099256
YBL019W	0	0	0.352078239608802
YBL038W	0	0	0.352078239608802
YDR376W	0	0	0.352078239608802
YMR036C	0	0	0.352078239608802
YOL001W	1	0	0.352078239608802
YKL212W	1	0	0.352078239608802
YDR281C	0	0	0.351219512195122
YIL050W	0	0	0.35036496350365
YER164W	0	0	0.349514563106796
YER068W	0	0	0.348668280871671
YKL189W	0	0	0.347826086956522
YFR015C	0	0	0.346987951807229
YJL115W	0	0	0.346153846153846
YPL221W	0	0	0.345323741007194
YBR136W	0	0	0.344497607655502
YOL145C	0	0	0.343675417661098
YGR231C	0	0	0.342857142857143
YBR139W	0	0	0.342042755344418
YBR005W	0	0	0.341232227488152
YPR024W	0	0	0.340425531914894
YHR158C	0	0	0.339622641509434
YGR108W	0	0	0.338823529411765
YGL073W	0	0	0.338785046728972
YBR016W	0	0	0.338785046728972
YFR034C	1	0	0.338785046728972
YDR351W	0	0	0.337995337995338
YBR015C	0	0	0.337209302325581
YNL330C	0	0	0.336426914153132
YHR104W	0	0	0.335648148148148
YGL206C	0	0	0.334872979214781
YBL050W	0	0	0.334101382488479
YPR160W	0	0	0.333333333333333
YOR101W	0	0	0.33256880733945
YOR212W	0	0	0.331807780320366
YHR132C	0	0	0.331050228310502
YBR123C	0	0	0.330296127562642
YHR084W	0	0	0.329545454545455
YJL047C	0	0	0.328798185941043
YMR109W	0	0	0.328054298642534
YDR315C	0	0	0.327313769751693
YGR222W	0	0	0.326576576576577
YKL171W	0	0	0.325842696629214
YLR342W	0	0	0.325112107623318
YLR310C	0	0	0.324384787472036
YNL250W	0	0	0.323660714285714
YML110C	0	0	0.32293986636971
YOR228C	0	1	0.32293986636971
YCR009C	0	0	0.322222222222222
YPR055W	0	0	0.321507760532151
YIL036W	0	0	0.320796460176991
YOR058C	0	0	0.320175438596491
YNL236W	0	0	0.320175438596491
YIL122W	0	0	0.320175438596491
YIL042C	1	0	0.320175438596491
YDR511W	0	0	0.319474835886214
YIR006C	0	0	0.318777292576419
YHL021C	0	1	0.318777292576419
YBR060C	0	0	0.318082788671024
YDR182W	0	0	0.317391304347826
YLR399C	0	0	0.316702819956616
YKL217W	0	0	0.316017316017316
YNR052C	0	0	0.315334773218143
YML069W	0	0	0.314655172413793
YMR305C	0	0	0.313978494623656
YDR166C	0	0	0.313304721030043
YOL082W	0	0	0.312633832976445
YGR241C	0	0	0.311965811965812
YHR142W	0	0	0.311300639658849
YHR198C	0	1	0.311300639658849
YBR073W	0	0	0.31063829787234
YPR086W	0	0	0.309978768577495
YBR102C	0	0	0.309322033898305
YCR093W	0	0	0.308668076109937
YBR221C	0	0	0.308016877637131
YBR175W	0	0	0.307531380753138
YBL011W	0	0	0.307531380753138
YDR085C	0	0	0.307531380753138
YPL268W	1	0	0.307531380753138
YBR216C	0	0	0.306889352818372
YBR026C	0	0	0.306418219461698
YGR238C	0	0	0.306418219461698
YFL014W	0	0	0.306418219461698
YOR039W	1	0	0.306418219461698
YNL243W	0	0	0.305785123966942
YBR057C	0	0	0.305154639175258
YKL157W	0	0	0.304526748971193
YJL099W	0	0	0.303901437371663
YBR212W	0	0	0.30327868852459
YMR192W	0	0	0.302658486707566
YPR004C	0	1	0.302658486707566
YGL133W	0	0	0.302040816326531
YML004C	0	0	0.30142566191446
YIL087C	0	1	0.30142566191446
YDL174C	0	0	0.300813008130081
YBR183W	0	0	0.300202839756592
YML123C	0	0	0.299595141700405
YDR001C	0	0	0.298989898989899
YBR158W	0	0	0.298387096774194
YGR289C	0	0	0.297786720321932
YDR407C	0	0	0.29718875502008
YBL093C	0	0	0.296593186372746
YBR243C	0	0	0.296
YMR152W	0	0	0.295409181636727
YPL194W	0	0	0.294820717131474
YBR004C	0	0	0.294234592445328
YDL160C	0	0	0.293650793650794
YDR309C	0	0	0.293069306930693
YGR101W	0	0	0.292490118577075
YML119W	0	1	0.292490118577075
YLR356W	0	1	0.292490118577075
YPR040W	0	0	0.291913214990138
YMR092C	0	0	0.291338582677165
YPL177C	0	0	0.290766208251473
YPL270W	0	0	0.290196078431373
YLR443W	0	0	0.289628180039139
YCR084C	0	0	0.2890625
YLR360W	0	0	0.288499025341131
YNL073W	0	0	0.288201160541586
YML058W	0	0	0.288201160541586
YBR017C	0	0	0.288201160541586
YBR093C	1	0	0.288201160541586
YLR166C	0	0	0.287644787644788
YPL016W	0	0	0.287090558766859
YJR075W	0	0	0.286538461538462
YGR111W	0	0	0.285988483685221
YBL102W	0	0	0.28544061302682
YGL181W	0	0	0.284894837476099
YCL040W	0	0	0.284351145038168
YMR032W	0	0	0.283809523809524
YER182W	0	1	0.283809523809524
YIL068C	0	0	0.283269961977186
YMR250W	0	0	0.282732447817837
YMR297W	0	0	0.28219696969697
YBR203W	0	0	0.281663516068053
YBL025W	0	0	0.281132075471698
YML129C	0	0	0.28060263653484
YLR390W	0	0	0.280075187969925
YGR243W	0	1	0.280075187969925
YER032W	0	0	0.279549718574109
YNL138W	0	0	0.279026217228464
YLR299W	0	0	0.278504672897196
YHR215W	0	1	0.278504672897196
YNL217W	0	1	0.278504672897196
YBR023C	0	0	0.277985074626866
YML128C	0	0	0.277467411545624
YGL207W	0	0	0.276951672862454
YDL234C	0	0	0.276437847866419
YPL161C	0	0	0.275925925925926
YBR195C	0	0	0.275415896487985
YBL037W	0	0	0.274907749077491
YDR358W	0	0	0.274401473296501
YGR062C	0	0	0.273897058823529
YDL220C	0	0	0.273394495412844
YML034W	0	0	0.272893772893773
YBR289W	0	0	0.272394881170018
YDR217C	0	0	0.271897810218978
YBR214W	0	0	0.271402550091075
YOR230W	0	0	0.270909090909091
YBL017C	0	0	0.270417422867514
YBR127C	0	0	0.269927536231884
YBR264C	0	0	0.26978417266187
YBR140C	0	0	0.26978417266187
YML057W	0	0	0.26978417266187
YER089C	1	0	0.26978417266187
YOR035C	0	0	0.269299820466786
YNR045W	0	0	0.268817204301075
YGL240W	0	0	0.268336314847943
YML048W	0	0	0.267857142857143
YBR166C	0	0	0.267379679144385
YER062C	0	0	0.266903914590747
YHR061C	0	0	0.266429840142096
YHR106W	0	0	0.265957446808511
YNL071W	0	0	0.265486725663717
YBL051C	0	0	0.265017667844523
YJL042W	0	0	0.264550264550265
YPL116W	0	0	0.264084507042254
YBR071W	0	1	0.264084507042254
YOR275C	0	0	0.263620386643234
YOR026W	0	0	0.263525305410122
YLR193C	0	0	0.263525305410122
YBL090W	0	0	0.263525305410122
YMR277W	1	0	0.263525305410122
YDR043C	0	0	0.263066202090592
YKR002W	0	0	0.262608695652174
YJL066C	0	1	0.262608695652174
YIL023C	0	0	0.262152777777778
YKL103C	0	0	0.261698440207972
YGR229C	0	0	0.261245674740484
YER026C	0	0	0.260794473229706
YLR332W	0	0	0.260344827586207
YER059W	0	0	0.259896729776248
YJR091C	0	0	0.259450171821306
YBR122C	0	0	0.259005145797599
YDR388W	0	0	0.258561643835616
YJR092W	0	0	0.258119658119658
YBR168W	0	0	0.258064516129032
YHR086W	0	0	0.258064516129032
YBL035C	0	0	0.258064516129032
YGL021W	1	0	0.258064516129032
YBR176W	0	0	0.257627118644068
YML027W	0	0	0.257191201353638
YKL026C	0	0	0.256756756756757
YLR204W	0	0	0.256323777403035
YOR054C	0	0	0.255892255892256
YBR258C	0	0	0.25546218487395
YLR353W	0	0	0.25503355704698
YBR279W	0	0	0.254606365159129
YDR079W	0	0	0.254180602006689
YHR118C	0	0	0.254152823920266
YGR220C	0	0	0.254152823920266
YBR163W	0	1	0.254152823920266
YHR087W	0	0	0.254152823920266
YKL067W	1	0	0.254152823920266
YKL013C	0	0	0.253731343283582
YOR348C	0	0	0.253311258278146
YNL306W	0	0	0.252892561983471
YLR133W	0	0	0.252475247524752
YKL194C	0	0	0.252059308072488
YNL192W	0	0	0.251644736842105
YPL135W	0	0	0.251231527093596
YBL023C	0	0	0.251223491027732
YDL226C	0	0	0.251223491027732
YDR113C	0	0	0.251223491027732
YAR071W	1	0	0.251223491027732
YOR067C	0	0	0.250814332247557
YJL153C	0	0	0.250406504065041
YBR272C	0	0	0.25
YDL020C	0	0	0.25
YBL058W	0	0	0.25
YKL038W	0	0	0.25
YER054C	1	0	0.25
YPR165W	0	0	0.2496
YOR030W	0	0	0.2496
YBR072W	0	0	0.2496
YNL160W	0	0	0.2496
YBL088C	1	0	0.2496
YBR110W	0	0	0.249201277955272
YAL041W	0	0	0.248803827751196
YPL107W	0	1	0.248803827751196
YBR125C	0	1	0.248803827751196
YPL155C	0	0	0.248407643312102
YOR386W	0	0	0.248012718600954
YPL242C	0	0	0.247619047619048
YIR037W	0	0	0.247226624405705
YNL156C	0	0	0.246835443037975
YPR120C	0	0	0.246445497630332
YOR354C	0	0	0.246056782334385
YOR040W	0	0	0.245669291338583
YOL143C	0	0	0.245283018867925
YDR052C	0	0	0.244897959183673
YDR335W	0	0	0.244514106583072
YLR142W	0	0	0.244131455399061
YKR049C	0	1	0.244131455399061
YBR217W	0	0	0.24375
YDR264C	0	0	0.243369734789392
YCL032W	0	0	0.242990654205607
YPR154W	0	0	0.242612752721617
YOR347C	0	0	0.242236024844721
YLR028C	0	0	0.241860465116279
YJL161W	0	1	0.241860465116279
YOL070C	0	1	0.241860465116279
YBR228W	0	0	0.241486068111455
YBR237W	0	0	0.241112828438949
YJL063C	0	0	0.24079754601227
YLR069C	0	0	0.24079754601227
YOL042W	0	1	0.24079754601227
YNL289W	0	0	0.24079754601227
YBR138C	0	1	0.24079754601227
YPR006C	0	0	0.24079754601227
YBL046W	1	0	0.24079754601227
YHR092C	0	0	0.240428790199081
YHR113W	0	0	0.240061162079511
YOR122C	0	0	0.23969465648855
YDR070C	0	1	0.23969465648855
YBR082C	0	0	0.239329268292683
YCR081W	0	0	0.23896499238965
YPR171W	0	0	0.238601823708207
YDL106C	0	0	0.238239757207891
YMR081C	0	0	0.237878787878788
YFL036W	0	0	0.237518910741301
YHL028W	0	0	0.237160120845921
YDL142C	0	0	0.236802413273001
YPR100W	0	0	0.23644578313253
YBR095C	0	0	0.23609022556391
YNL045W	0	0	0.235735735735736
YHR002W	0	0	0.235382308845577
YBR273C	0	0	0.23502994011976
YDL179W	0	0	0.234948604992658
YCR071C	0	0	0.234948604992658
YBR161W	0	0	0.234948604992658
YBR236C	0	0	0.234948604992658
YFR003C	1	0	0.234948604992658
YKL035W	0	0	0.234948604992658
YGR116W	0	0	0.234948604992658
YNL079C	0	0	0.234948604992658
YBR092C	1	0	0.234948604992658
YNL167C	0	0	0.234948604992658
YLR330W	0	0	0.234948604992658
YJL155C	0	0	0.234948604992658
YDR017C	1	0	0.234948604992658
YGR112W	0	0	0.234604105571848
YPL154C	0	0	0.234260614934114
YMR293C	0	0	0.233918128654971
YBR153W	0	0	0.233576642335766
YLR220W	0	0	0.233236151603499
YBR164C	0	0	0.232896652110626
YDR164C	0	0	0.232558139534884
YBR204C	0	1	0.232558139534884
YHR195W	0	0	0.2322206095791
YKR089C	0	0	0.231884057971014
YBR262C	0	1	0.231884057971014
YLR219W	0	0	0.231654676258993
YNL315C	0	0	0.231654676258993
YGR270W	0	0	0.231654676258993
YBR041W	0	0	0.231654676258993
YOR371C	1	0	0.231654676258993
YNL317W	0	0	0.23132183908046
YLR418C	0	0	0.230989956958393
YDL080C	0	0	0.230659025787966
YBR077C	0	0	0.23032904148784
YOR025W	0	0	0.23
YPL109C	0	1	0.23
YLR314C	0	0	0.229671897289586
YDL225W	0	0	0.229344729344729
YBL084C	0	0	0.229018492176387
YBL080C	0	0	0.228693181818182
YBR257W	0	0	0.228368794326241
YGL248W	0	0	0.228045325779037
YIL034C	0	0	0.227722772277228
YER136W	0	0	0.227401129943503
YOR031W	0	0	0.227080394922426
YEL060C	0	0	0.226760563380282
YKL025C	0	0	0.226441631504923
YLR350W	0	0	0.226123595505618
YBR058C	0	0	0.225806451612903
YNL239W	0	0	0.225490196078431
YOR355W	0	0	0.225174825174825
YJR090C	0	0	0.224860335195531
YDR258C	0	0	0.224546722454672
YGL006W	0	0	0.224233983286908
YGL096W	0	0	0.223922114047288
YBR129C	0	0	0.223611111111111
YBR179C	0	0	0.223300970873786
YER170W	0	0	0.222991689750693
YKR077W	0	1	0.222991689750693
YLR177W	0	1	0.222991689750693
YDL125C	0	0	0.22268326417704
YCR036W	0	0	0.222375690607735
YER035W	0	0	0.222068965517241
YMR197C	0	0	0.221763085399449
YLL026W	0	0	0.221458046767538
YOR070C	0	0	0.221153846153846
YBL104C	0	1	0.221153846153846
YJL112W	0	0	0.221009549795362
YPL115C	0	0	0.221009549795362
YPR185W	0	0	0.221009549795362
YBL006C	0	0	0.221009549795362
YIL111W	1	0	0.221009549795362
YDL078C	0	0	0.220708446866485
YLR283W	0	1	0.220708446866485
YPL206C	0	0	0.220408163265306
YBL008W	0	0	0.220108695652174
YKR001C	0	0	0.219810040705563
YIL135C	0	0	0.219512195121951
YDR150W	0	0	0.219215155615697
YFR040W	0	0	0.218918918918919
YBR173C	0	0	0.218623481781377
YDR479C	0	0	0.21832884097035
YJR053W	0	0	0.218034993270525
YBR169C	0	0	0.217741935483871
YJL051W	0	1	0.217741935483871
YFR019W	0	0	0.21762349799733
YPR183W	0	0	0.21762349799733
YBR167C	0	0	0.21762349799733
YMR078C	0	0	0.21762349799733
YJR017C	1	0	0.21762349799733
YCR002C	0	0	0.217333333333333
YLR178C	0	0	0.217043941411451
YAL039C	0	0	0.216755319148936
YOR247W	0	0	0.216467463479416
YPR091C	0	1	0.216467463479416
YHR001W	0	0	0.216180371352785
YOR245C	0	0	0.215894039735099
YBR080C	0	0	0.215608465608466
YBR022W	0	0	0.215323645970938
YBR132C	0	0	0.215039577836412
YBR151W	0	1	0.215039577836412
YPR072W	0	0	0.214756258234519
YJR096W	0	0	0.214473684210526
YOR132W	0	0	0.21437908496732
YOL009C	0	0	0.21437908496732
YNL309W	0	0	0.21437908496732
YBR055C	0	0	0.21437908496732
YBR194W	0	1	0.21437908496732
YIL157C	0	1	0.21437908496732
YAL056W	1	0	0.21437908496732
YBL059W	0	1	0.21437908496732
YHR031C	0	0	0.214099216710183
YLL043W	0	0	0.213820078226858
YOR178C	0	0	0.213541666666667
YER178W	0	0	0.213263979193758
YBR207W	0	0	0.212987012987013
YGL129C	0	0	0.212710765239948
YKL163W	0	0	0.212628865979381
YBR281C	0	0	0.212628865979381
YNR018W	0	1	0.212628865979381
YHR023W	0	0	0.212628865979381
YBR261C	0	1	0.212628865979381
YBR215W	0	0	0.212628865979381
Q0105	1	0	0.212628865979381
YDR003W	0	0	0.212355212355212
YAL053W	0	0	0.212082262210797
YMR023C	0	0	0.21181001283697
YGL161C	0	0	0.211538461538462
YMR136W	0	0	0.211267605633803
YDR337W	0	0	0.210997442455243
YNR049C	0	0	0.210727969348659
YHR016C	0	0	0.210459183673469
YMR029C	0	0	0.210191082802548
YPR005C	0	0	0.209923664122137
YPR028W	0	0	0.209656925031766
YER016W	0	0	0.209390862944162
YGR189C	0	0	0.209125475285171
YGL084C	0	0	0.208860759493671
YLR023C	0	0	0.208596713021492
YBR210W	0	0	0.208333333333333
YDR389W	0	0	0.208070617906683
YEL052W	0	1	0.208070617906683
YGR163W	0	0	0.207808564231738
YMR175W	0	0	0.207547169811321
YIL098C	0	0	0.207286432160804
YBL022C	0	0	0.20702634880803
YBL103C	0	0	0.206766917293233
YBL074C	0	0	0.206508135168961
YOL060C	0	0	0.206467661691542
YGR033C	0	0	0.206467661691542
YLR429W	0	0	0.206467661691542
YDR272W	0	0	0.206467661691542
YPL179W	1	0	0.206467661691542
YAL021C	0	0	0.206211180124224
YGR230W	0	0	0.205955334987593
YIL105C	0	0	0.205700123915737
YKL022C	0	0	0.205445544554455
YKR087C	0	0	0.205191594561187
YBR070C	0	0	0.204938271604938
YOL032W	0	0	0.204685573366215
YGR143W	0	0	0.204433497536946
YMR315W	0	1	0.204433497536946
YOR185C	0	0	0.204182041820418
YJR127C	0	0	0.203931203931204
YNR002C	0	0	0.203680981595092
YCL035C	0	0	0.20343137254902
YKL007W	0	0	0.203182374541004
YOR307C	0	0	0.202933985330073
YBR103W	0	0	0.202686202686203
YOR045W	0	0	0.202669902912621
YDL003W	0	0	0.202669902912621
YBR020W	0	0	0.202669902912621
YBR094W	0	1	0.202669902912621
YDL178W	0	0	0.202669902912621
YLR305C	1	0	0.202669902912621
YLR229C	0	0	0.202424242424242
YML100W	0	0	0.202179176755448
YGL244W	0	0	0.201934703748489
YDR277C	0	0	0.201690821256039
YLR085C	0	0	0.201447527141134
YIR038C	0	0	0.201204819277108
YDR375C	0	0	0.200962695547533
YBL036C	0	0	0.200721153846154
YDR530C	0	0	0.200480192076831
YBR225W	0	1	0.200480192076831
YGL167C	0	0	0.200239808153477
YBL063W	0	0	0.2
YLR436C	0	0	0.199760765550239
YPR134W	0	0	0.199522102747909
YDL059C	0	0	0.199284009546539
YPL259C	0	0	0.199046483909416
YNL027W	0	0	0.198809523809524
YDR116C	0	0	0.198573127229489
YNL294C	0	0	0.19833729216152
YGL121C	0	0	0.198102016607355
YGL094C	0	0	0.197867298578199
YNL284C	0	0	0.197633136094675
YBR211C	0	0	0.197399527186761
YBR170C	0	0	0.197166469893743
YPL176C	0	0	0.196933962264151
YGR248W	0	0	0.196702002355713
YIL119C	0	0	0.196470588235294
YNL310C	0	0	0.196239717978848
YKR058W	0	0	0.196009389671362
YOR220W	0	1	0.196009389671362
YJR125C	0	0	0.1957796014068
YMR267W	0	0	0.195550351288056
YCL051W	0	0	0.195321637426901
YPL049C	0	0	0.195093457943925
YGR152C	0	0	0.194865810968495
YGR193C	0	0	0.194638694638695
YLR319C	0	0	0.194412107101281
YDR130C	0	0	0.194186046511628
YGR080W	0	0	0.193960511033682
YGR235C	0	1	0.193960511033682
YKL079W	0	0	0.193735498839907
YIR002C	0	0	0.19351100811124
YDR125C	0	0	0.193287037037037
YBR297W	0	0	0.193063583815029
YPR030W	0	0	0.19284064665127
YOL030W	0	1	0.19284064665127
YKL195W	0	0	0.192618223760092
YNL197C	0	0	0.192396313364055
YKL112W	0	0	0.192174913693901
YDR005C	0	0	0.191954022988506
YDR254W	0	0	0.191733639494834
YNL102W	0	0	0.19151376146789
YDL046W	0	0	0.191343963553531
YBR120C	0	0	0.191343963553531
YNL293W	0	0	0.191343963553531
YPR184W	0	0	0.191343963553531
YBR083W	0	0	0.191343963553531
YBR276C	1	0	0.191343963553531
YNL058C	0	1	0.191343963553531
YBL060W	0	1	0.191343963553531
YCL017C	0	0	0.191126279863481
YAL030W	0	0	0.190909090909091
YBR253W	0	0	0.190692395005675
YER173W	0	0	0.19047619047619
YHR074W	0	0	0.190260475651189
YAL062W	0	0	0.190045248868778
YML132W	0	0	0.189830508474576
YJR066W	0	0	0.18961625282167
YLR189C	0	0	0.189402480270575
YLR313C	0	0	0.189189189189189
YGL197W	0	0	0.188976377952756
YOL013C	0	0	0.18876404494382
YOR125C	0	0	0.188552188552189
YNL003C	0	0	0.188340807174888
YJL094C	0	0	0.188195991091314
YGL178W	0	0	0.188195991091314
YDR478W	0	0	0.188195991091314
YPR135W	0	0	0.188195991091314
YBR188C	0	0	0.188195991091314
YML112W	1	0	0.188195991091314
YBR171W	0	0	0.187986651835373
YOR367W	0	0	0.187777777777778
YIL117C	0	0	0.187569367369589
YMR054W	0	0	0.187361419068736
YGL237C	0	0	0.187153931339978
YMR238W	0	0	0.186946902654867
YHL024W	0	0	0.186740331491713
YJL154C	0	0	0.186534216335541
YIL006W	0	0	0.18640350877193
YEL013W	0	0	0.18640350877193
YDR460W	0	0	0.18640350877193
YGL086W	0	0	0.18640350877193
YBR275C	0	0	0.18640350877193
YCR026C	1	0	0.18640350877193
YER067W	0	1	0.18640350877193
YKR090W	0	0	0.186199342825849
YOL051W	0	0	0.185995623632385
YMR124W	0	1	0.185995623632385
YJR019C	0	0	0.185792349726776
YIL031W	0	0	0.185589519650655
YMR311C	0	0	0.185387131952017
YDR041W	0	0	0.185185185185185
YHR005C	0	0	0.184983677910773
YGR181W	0	0	0.184782608695652
YJR120W	0	0	0.184581976112921
YFR017C	0	1	0.184581976112921
YKL093W	0	0	0.184381778741866
YDR232W	0	0	0.184182015167931
YAL008W	0	1	0.184182015167931
YDL019C	0	0	0.183982683982684
YPL123C	0	0	0.183783783783784
YKL167C	0	0	0.183585313174946
YDR261C	0	0	0.183387270765912
YBR235W	0	1	0.183387270765912
YKL064W	0	0	0.183189655172414
YNL322C	0	0	0.182992465016146
YML074C	0	0	0.182795698924731
YOL052C-A	0	0	0.182599355531686
YBR008C	0	0	0.182403433476395
YDR059C	0	0	0.182207931404073
YHR190W	0	0	0.182012847965739
YER154W	0	0	0.181818181818182
YBR227C	0	1	0.181818181818182
YDL107W	0	0	0.181623931623932
YDR363W	0	0	0.181430096051227
YBL041W	0	0	0.181236673773987
YML117W	0	0	0.181043663471778
YER114C	0	0	0.180851063829787
YHR161C	0	0	0.180658873538789
YPL222W	0	1	0.180658873538789
YBR255W	0	1	0.180658873538789
YDL045C	0	0	0.180467091295117
YMR119W	0	0	0.180275715800636
YJL053W	0	0	0.180084745762712
YNL166C	0	0	0.17989417989418
YPR061C	0	1	0.17989417989418
YDL018C	0	0	0.179704016913319
YNR041C	0	0	0.179514255543823
YPL236C	0	1	0.179514255543823
YDR074W	0	0	0.179324894514768
YMR252C	0	1	0.179324894514768
YER014W	0	0	0.17913593256059
YBR081C	0	0	0.178947368421053
YFL039C	0	0	0.17875920084122
YDR435C	0	0	0.178571428571429
YPR141C	0	0	0.178384050367261
YBR239C	0	1	0.178384050367261
YMR089C	0	0	0.178197064989518
YJR065C	0	0	0.178010471204188
YBR172C	0	0	0.177824267782427
YOR372C	0	0	0.177638453500522
YPL075W	0	0	0.177453027139875
YNL101W	0	0	0.177267987486966
YMR170C	0	0	0.177083333333333
YGL095C	0	0	0.176899063475546
YJR062C	0	0	0.176715176715177
YLR263W	0	0	0.176531671858775
YBR244W	0	0	0.176348547717842
YLR039C	0	0	0.176165803108808
YFR044C	0	0	0.175983436853002
YPL124W	0	0	0.175801447776629
YER046W	0	0	0.175619834710744
YBR007C	0	1	0.175619834710744
YLR206W	0	0	0.175438596491228
YDL120W	0	0	0.175384615384615
YGL057C	0	1	0.175384615384615
YDL132W	0	0	0.175384615384615
YBL067C	0	1	0.175384615384615
YCL004W	0	0	0.175384615384615
YLR327C	0	1	0.175384615384615
YBR165W	0	0	0.175384615384615
YBL106C	0	0	0.175384615384615
YJL100W	1	0	0.175384615384615
YOR018W	0	0	0.175204918032787
YML054C	0	0	0.175025588536336
YDR310C	0	0	0.174846625766871
YLL027W	0	0	0.174668028600613
YJL060W	0	0	0.174489795918367
YAR007C	0	0	0.174311926605505
YJL062W	0	0	0.174134419551935
YLR373C	0	0	0.173957273652085
YCR065W	0	0	0.173780487804878
YGR165W	0	0	0.173604060913706
YPL183W-A	0	0	0.17342799188641
YBR119W	0	0	0.173252279635258
YHR194W	0	0	0.173076923076923
YNR034W	0	0	0.172901921132457
YGL119W	0	0	0.172727272727273
YLR251W	0	0	0.17255297679112
YJL045W	0	0	0.172379032258065
YOR043W	0	0	0.172205438066465
YGR218W	0	0	0.172032193158954
YGR113W	0	0	0.171859296482412
YKL108W	0	0	0.171686746987952
YBL020W	0	0	0.171514543630893
YOR151C	0	0	0.171342685370741
YGR070W	0	0	0.171171171171171
YBR135W	0	0	0.171
YDR027C	0	0	0.170829170829171
YOR155C	0	0	0.170658682634731
YBR066C	0	0	0.17048853439681
YMR275C	0	0	0.170318725099602
YGL134W	0	0	0.170149253731343
YJL093C	0	0	0.169980119284294
YGR109C	0	0	0.169811320754717
YNL093W	0	0	0.169642857142857
YDR430C	0	0	0.169474727452924
YNL312W	0	0	0.169306930693069
YNL081C	0	0	0.169139465875371
YNL026W	0	0	0.16897233201581
YDR368W	0	0	0.168805528134255
YOL108C	0	0	0.168639053254438
YML030W	0	1	0.168639053254438
YBR197C	0	1	0.168639053254438
YDR208W	0	0	0.168472906403941
YIL038C	0	0	0.168307086614173
YKL104C	0	0	0.168141592920354
YBR233W	0	1	0.168141592920354
YHR067W	0	0	0.167976424361493
YBL057C	0	0	0.167811579980373
YBR286W	0	0	0.167647058823529
YAL010C	0	0	0.167641325536062
YBR128C	0	0	0.167641325536062
YNL116W	0	0	0.167641325536062
YOR036W	0	0	0.167641325536062
YHR171W	0	0	0.167641325536062
YDR452W	1	0	0.167641325536062
YBL091C	0	0	0.167478091528724
YIL154C	0	0	0.167315175097276
YFL016C	0	0	0.167152575315841
YBR042C	0	0	0.166990291262136
YHR114W	0	0	0.166828322017459
YMR257C	0	0	0.166666666666667
YNL201C	0	0	0.166505324298161
YGR170W	0	0	0.166344294003868
YEL006W	0	0	0.166183574879227
YCR073W-A	0	0	0.166023166023166
YMR225C	0	0	0.165863066538091
YKR054C	0	0	0.165703275529865
YLR386W	0	0	0.165543792107796
YOR163W	0	0	0.165384615384615
YHR191C	0	0	0.165225744476465
YOL017W	0	0	0.165067178502879
YNL257C	0	0	0.164908916586769
YPL061W	0	0	0.164750957854406
YNL088W	0	0	0.164593301435407
YDL137W	0	0	0.164435946462715
YBR259W	0	1	0.164435946462715
YHL038C	0	0	0.164278892072588
YHR124W	0	0	0.16412213740458
YJL068C	0	0	0.163965681601525
YGL038C	0	0	0.163809523809524
YOR113W	0	0	0.163653663177926
YBL055C	0	0	0.163498098859316
YGL226W	0	1	0.163498098859316
YNL278W	0	0	0.163342830009497
YJL144W	0	0	0.163187855787476
YDR456W	0	0	0.16303317535545
YAR014C	0	0	0.162878787878788
YCR032W	0	0	0.162724692526017
YLR093C	0	0	0.162570888468809
YHL048W	0	0	0.162417374881964
YBL107C	0	1	0.162417374881964
YDR196C	0	0	0.162264150943396
YBR108W	0	1	0.162264150943396
YCR024C	0	0	0.162111215834119
YPR021C	0	0	0.16195856873823
YDL155W	0	0	0.161806208842897
YBR029C	0	0	0.161654135338346
YMR198W	0	0	0.16150234741784
YMR284W	0	0	0.161350844277674
YJL116C	0	0	0.161199625117151
YBR263W	0	0	0.161048689138577
YDR175C	0	0	0.16089803554724
YMR210W	0	0	0.160747663551402
YGR044C	0	0	0.160597572362278
YML006C	0	0	0.16044776119403
YBR044C	0	0	0.160298229263747
YJL092W	0	0	0.160148975791434
YBR283C	0	0	0.16
YBR270C	0	1	0.16
YGR009C	0	0	0.159851301115242
YER119C	0	0	0.159702878365831
YER048W-A	0	0	0.159554730983302
YPL158C	0	1	0.159554730983302
YOR140W	0	0	0.159406858202039
YDR137W	0	0	0.159259259259259
YNL194C	0	0	0.159111933395005
YOR092W	0	0	0.158964879852126
YLR182W	0	0	0.15881809787627
YIL065C	0	0	0.158671586715867
YDL215C	0	0	0.15852534562212
YDL103C	0	0	0.158379373848987
YLL039C	0	0	0.158233670653174
YJR104C	0	0	0.158088235294118
YGL250W	0	1	0.158088235294118
YBR293W	0	0	0.157943067033976
YKR091W	0	0	0.157798165137615
YCL029C	0	0	0.157653528872594
YLR414C	0	1	0.157653528872594
YGR180C	0	0	0.157509157509158
YDR419W	0	0	0.15736505032022
YOR028C	0	0	0.157221206581353
YJL171C	0	1	0.157221206581353
YBR111C	0	1	0.157221206581353
YLL009C	0	0	0.157077625570776
YOL129W	0	0	0.156934306569343
YHR108W	0	0	0.156791248860529
YMR098C	0	1	0.156791248860529
YBR085W	0	0	0.156648451730419
YHR103W	0	0	0.156505914467698
YBR282W	0	0	0.156363636363636
YGR282C	0	0	0.15622161671208
YGL216W	0	0	0.156079854809437
YNL169C	0	0	0.155938349954669
YPL196W	0	0	0.155797101449275
YBR205W	0	0	0.155656108597285
YLR231C	0	0	0.155515370705244
YHR166C	0	0	0.155374887082204
YPR151C	0	0	0.155234657039711
YDR006C	0	0	0.155094679891794
YBR193C	0	0	0.154954954954955
YJL107C	0	1	0.154954954954955
YDL240W	0	0	0.154815481548155
YNL070W	0	0	0.154676258992806
YDR512C	0	0	0.154537286612758
YPL166W	0	0	0.154398563734291
YNL173C	0	0	0.154260089686099
YDR463W	0	0	0.154121863799283
YBL089W	0	0	0.153983885407341
YML035C	0	0	0.153846153846154
YDR115W	0	0	0.153708668453977
YBR162W-A	0	0	0.153571428571429
YLR187W	0	1	0.153571428571429
YPL060W	0	0	0.153434433541481
YMR021C	0	0	0.153368794326241
YAL031C	0	0	0.153368794326241
YBR192W	0	0	0.153368794326241
YBR268W	0	0	0.153368794326241
YLR427W	0	0	0.153368794326241
YDR305C	0	0	0.153368794326241
YNR032W	1	0	0.153368794326241
YGR178C	0	0	0.153232949512843
YJR103W	0	0	0.153097345132743
YDL161W	0	0	0.152961980548187
YDR485C	0	0	0.152826855123675
YLR226W	0	0	0.152691968225949
YNL051W	0	0	0.152557319223986
YKR067W	0	0	0.152422907488987
YDR329C	0	0	0.152288732394366
YAL002W	0	0	0.152154793315743
YJL013C	0	0	0.152021089630931
YBR131W	0	0	0.15188762071993
YHR006W	0	0	0.151754385964912
YLR132C	0	0	0.151621384750219
YCL034W	0	0	0.151488616462347
YKR076W	0	0	0.151356080489939
YKL135C	0	0	0.151223776223776
YHR115C	0	0	0.151091703056769
YBR030W	0	0	0.150959860383944
YDR197W	0	0	0.150828247602441
YMR261C	0	0	0.150696864111498
YJL026W	0	0	0.150565709312446
YGL040C	0	0	0.150434782608696
YMR200W	0	0	0.150304083405734
YBR290W	0	0	0.150173611111111
YJR113C	0	0	0.150043365134432
YCL038C	0	0	0.149913344887348
YBR143C	0	0	0.14978354978355
YDR018C	0	0	0.149653979238754
YJR044C	0	0	0.1495246326707
YBR117C	0	0	0.149484536082474
YLR121C	0	0	0.149484536082474
YER103W	0	0	0.149484536082474
YPL255W	0	0	0.149484536082474
YER017C	0	0	0.149484536082474
YKR039W	0	0	0.149484536082474
YOL065C	1	0	0.149484536082474
YHR206W	0	0	0.149356223175966
YOR017W	0	0	0.149228130360206
YDR007W	0	0	0.149100257069409
YGR019W	0	0	0.148972602739726
YJL210W	0	0	0.148845166809239
YIL045W	0	0	0.148717948717949
YPL223C	0	0	0.148590947907771
YGR171C	0	0	0.148464163822526
YGL104C	0	0	0.148337595907928
YGL080W	0	1	0.148337595907928
YBR159W	0	0	0.148211243611584
YIL159W	0	0	0.148085106382979
YBR245C	0	0	0.147959183673469
YFL021W	0	0	0.147833474936279
YCR021C	0	0	0.147707979626486
YGR077C	0	0	0.147582697201018
YHR137W	0	0	0.147457627118644
YNL083W	0	0	0.147332768839966
YPL070W	0	0	0.147208121827411
YCL016C	0	0	0.147083685545224
YKL213C	0	0	0.146959459459459
YBR265W	0	0	0.146835443037975
YJL057C	0	1	0.146835443037975
YOR112W	0	0	0.146711635750422
YMR004W	0	0	0.146588037068239
YBR096W	0	1	0.146588037068239
YLR205C	0	0	0.146464646464646
YNL094W	0	0	0.146341463414634
YML032C	0	0	0.146218487394958
YNL325C	0	0	0.146095717884131
YKL208W	0	0	0.145973154362416
YML007W	0	0	0.145850796311819
YMR207C	0	0	0.14572864321608
YPL040C	0	0	0.145606694560669
YCL052C	0	0	0.145484949832776
YEL061C	0	0	0.145363408521303
YDR350C	0	0	0.145242070116861
YBR254C	0	0	0.14512093411176
YOR023C	0	0	0.145
YFR008W	0	0	0.144879267277269
YFL027C	0	0	0.144758735440932
YOL033W	0	0	0.144638403990025
YDL127W	0	0	0.144518272425249
YGR232W	0	0	0.144398340248963
YNL177C	0	0	0.144278606965174
YLR345W	0	0	0.144159072079536
YMR179W	0	0	0.144039735099338
YDL035C	0	0	0.143920595533499
YNL190W	0	0	0.143801652892562
YJL159W	0	0	0.143682906688687
YNR023W	0	0	0.14367816091954
YHR004C	0	0	0.14367816091954
YER078C	0	0	0.14367816091954
YOR196C	0	0	0.14367816091954
YLL006W	0	0	0.14367816091954
YOR171C	0	0	0.14367816091954
YJL006C	1	0	0.14367816091954
YJR005W	0	0	0.143560295324036
YDR517W	0	0	0.14344262295082
YPL195W	0	0	0.143325143325143
YOR027W	0	0	0.143207855973813
YKR028W	0	0	0.143090760425184
YPL110C	0	0	0.14297385620915
YPR192W	0	0	0.142857142857143
YBR061C	0	0	0.142740619902121
YBR198C	0	0	0.142624286878566
YPR067W	0	0	0.142508143322476
YOL111C	0	0	0.142392188771359
YPL097W	0	0	0.142276422764228
YMR307W	0	0	0.142160844841592
YGL065C	0	0	0.142045454545455
YKL146W	0	0	0.141930251419303
YGR023W	0	0	0.141815235008104
YBR121C	0	0	0.1417004048583
YMR286W	0	0	0.141585760517799
YDR423C	0	0	0.141471301535974
YPR178W	0	0	0.141357027463651
YKL162C	0	1	0.141357027463651
YOL062C	0	0	0.141242937853107
YJL180C	0	0	0.141129032258065
YGR268C	0	0	0.141015310233683
YOR181W	0	0	0.140901771336554
YML042W	0	0	0.140788415124698
YIL107C	0	0	0.140675241157556
YBR219C	0	1	0.140675241157556
YPL013C	0	0	0.140562248995984
YDR486C	0	0	0.140449438202247
YDL128W	0	0	0.140336808340016
YER077C	0	1	0.140336808340016
YMR169C	0	0	0.140224358974359
YLR382C	0	0	0.140112089671737
YLR246W	0	0	0.14
YGR256W	0	0	0.139888089528377
YDR219C	0	0	0.139776357827476
YML121W	0	0	0.139664804469274
YGR249W	0	0	0.139553429027113
YDL048C	0	1	0.139553429027113
YPL247C	0	1	0.139553429027113
YCR046C	0	0	0.139442231075697
YDL224C	0	0	0.139331210191083
YDR093W	0	0	0.139220365950676
YDR480W	0	0	0.139109697933227
YCL057W	0	0	0.138999205718824
YPR029C	0	0	0.138888888888889
YBL052C	0	0	0.13877874702617
YOR104W	0	1	0.13877874702617
YOR266W	0	0	0.138668779714739
YOR259C	0	0	0.138558986539984
YIL005W	0	0	0.138449367088608
YDL117W	0	0	0.138339920948617
YHL002W	0	0	0.138230647709321
YDR284C	0	0	0.138121546961326
YHR034C	0	0	0.13801261829653
YOR327C	0	0	0.137903861308117
YGL142C	0	0	0.137795275590551
YLR369W	0	0	0.137686860739575
YML049C	0	0	0.137578616352201
YBR299W	0	0	0.137470542026709
YOL105C	0	0	0.137362637362637
YBR220C	0	1	0.137362637362637
YER144C	0	0	0.137254901960784
YBL091C-A	0	1	0.137254901960784
YML070W	0	0	0.137147335423197
YLR144C	0	0	0.137039937353171
YHR091C	0	0	0.136932707355243
YKL020C	0	0	0.136825645035184
YGR121C	0	0	0.13671875
YDR040C	0	0	0.136612021857924
YMR224C	0	0	0.136505460218409
YOL018C	0	0	0.136399064692128
YDR301W	0	0	0.136292834890966
YBL075C	0	0	0.136186770428016
YDL056W	0	0	0.136080870917574
YLR176C	0	0	0.135975135975136
YLR438W	0	0	0.135869565217391
YCR077C	0	0	0.135764158262219
YPR002W	0	0	0.135658914728682
YBR033W	0	1	0.135658914728682
YPL006W	0	0	0.135553834237026
YBL010C	0	1	0.135553834237026
YCR005C	0	0	0.135448916408669
YNL047C	0	0	0.135344160866203
YPL159C	0	0	0.135239567233385
YJL089W	0	0	0.135135135135135
YPL085W	0	0	0.135030864197531
YHR111W	0	0	0.134926754047803
YDR142C	0	0	0.13482280431433
YER028C	0	0	0.134719014626636
YOR330C	0	0	0.134615384615385
YLR098C	0	0	0.134511913912375
YJR074W	0	0	0.134408602150538
YGR141W	0	0	0.134305448963929
YOR069W	0	0	0.13420245398773
YDR296W	0	0	0.134099616858238
YGR271W	0	0	0.133996937212864
YOR188W	0	0	0.13389441469013
YDL110C	0	1	0.13389441469013
YER095W	0	0	0.133792048929664
YKR003W	0	0	0.133689839572193
YDL164C	0	0	0.133587786259542
YDL165W	0	0	0.13348588863463
YPL098C	0	0	0.133384146341463
YNL273W	0	0	0.133282559025133
YDR061W	0	1	0.133282559025133
YBR242W	0	1	0.133282559025133
YLR059C	0	0	0.133181126331811
YDL223C	0	0	0.133079847908745
YDL113C	0	0	0.132978723404255
YIL162W	0	0	0.13287775246773
YIL010W	0	0	0.132776934749621
YIL070C	0	0	0.13267626990144
YOR227W	0	1	0.13267626990144
YDR207C	0	0	0.132575757575758
YNL007C	0	0	0.132475397426192
YNL252C	0	0	0.132375189107413
YBL014C	0	0	0.132275132275132
YLR102C	0	0	0.132175226586103
YDR202C	0	0	0.132075471698113
YLR290C	0	1	0.132075471698113
YPR018W	0	0	0.131975867269985
YBL085W	0	0	0.131876412961567
YOR249C	0	0	0.131777108433735
YDL045W-A	0	0	0.131677953348382
YER166W	0	0	0.131578947368421
YMR140W	0	0	0.131480090157776
YJL131C	0	1	0.131480090157776
YDR501W	0	0	0.131381381381381
YIL108W	0	1	0.131381381381381
YNL091W	0	0	0.131282820705176
YCL033C	0	0	0.131184407796102
YGR281W	0	0	0.131086142322097
YDR457W	0	0	0.130988023952096
YBL082C	0	0	0.130890052356021
YFL009W	0	0	0.130792227204783
YOR162C	0	0	0.130694548170276
YAL043C	0	0	0.130597014925373
YBL032W	0	0	0.130499627143922
YGR157W	0	0	0.130402384500745
YLR090W	0	0	0.130305286671631
YPL249C	0	0	0.130208333333333
YPR011C	0	0	0.130111524163569
YIL140W	0	0	0.13001485884101
YDL090C	0	0	0.129918337045286
YGL045W	0	0	0.129821958456973
YEL039C	0	0	0.129725722757598
YBR002C	0	0	0.12962962962963
YBR045C	0	0	0.129533678756477
YML131W	0	0	0.129437869822485
YBL031W	0	1	0.129437869822485
YHR138C	0	0	0.129342202512934
YNL137C	0	0	0.129246676514032
YPL214C	0	0	0.129151291512915
YMR173W	0	0	0.12905604719764
YLR277C	0	0	0.128960943257185
YKR031C	0	0	0.128865979381443
YKL149C	0	0	0.128771155261221
YKL140W	0	0	0.128676470588235
YPL137C	0	0	0.128581925055107
YIL072W	0	0	0.12848751835536
YER040W	0	0	0.128393250183419
YOL112W	0	0	0.128299120234604
YMR115W	0	1	0.128299120234604
YCR097W	0	0	0.128205128205128
YBR251W	0	0	0.128111273792094
YKL124W	0	0	0.128017556693489
YPL032C	0	0	0.127923976608187
YPL008W	0	0	0.127830533235939
YER132C	0	0	0.127737226277372
YML009C	0	0	0.12764405543399
YLR115W	0	0	0.127551020408163
YMR176W	0	0	0.127458120903132
YCL064C	0	0	0.127365356622999
YLR351C	0	1	0.127365356622999
YIR024C	0	1	0.127365356622999
YGL157W	0	1	0.127365356622999
YGR100W	0	0	0.127272727272727
YBR035C	0	0	0.12718023255814
YHR178W	0	0	0.127087872185911
YGL002W	0	0	0.12699564586357
YPL088W	0	0	0.126903553299492
YNL241C	0	0	0.126811594202899
YGL156W	0	0	0.126719768283852
YBR187W	0	1	0.126719768283852
YBR056W	0	1	0.126719768283852
YHL027W	0	0	0.126628075253256
YKL003C	0	0	0.126536514822849
YPR019W	0	0	0.126445086705202
YBR050C	0	0	0.126353790613718
YER125W	0	0	0.126262626262626
YDR494W	0	0	0.126171593366979
YBR078W	0	0	0.126080691642651
YER096W	0	0	0.125989920806336
YBR271W	0	0	0.12589928057554
YHR050W	0	0	0.125808770668584
YPL089C	0	0	0.125718390804598
YPL208W	0	0	0.125628140703518
YGL059W	0	1	0.125628140703518
YDR322W	0	0	0.125538020086083
YPR079W	0	0	0.125448028673835
YMR162C	0	0	0.125358166189112
YEL058W	0	0	0.125268432355047
YMR059W	0	0	0.125178826895565
YBR087W	0	0	0.125089349535382
YBL068W	0	0	0.125
YJL098W	0	0	0.124910778015703
YDR169C	0	1	0.124910778015703
YDR425W	0	0	0.124821683309558
YOL063C	0	0	0.124732715609408
YOL151W	0	0	0.124643874643875
YJL036W	0	0	0.124555160142349
YGL068W	0	0	0.124466571834993
YNR006W	0	0	0.124378109452736
YDL194W	0	0	0.124289772727273
YCR004C	0	1	0.124289772727273
YML098W	0	0	0.124201561391057
YDR200C	0	0	0.124113475177305
YGR167W	0	0	0.124025513819986
YJL108C	0	0	0.123937677053824
YOR358W	0	0	0.123849964614296
YDR373W	0	0	0.123762376237624
YNL042W	0	0	0.123674911660777
YGL085W	0	1	0.123674911660777
YPL228W	0	0	0.123587570621469
YMR271C	0	0	0.123500352858151
YOL020W	0	0	0.123413258110014
YOR350C	0	1	0.123413258110014
YOR074C	0	0	0.123326286116984
YIL123W	0	0	0.123239436619718
YAL028W	0	0	0.123152709359606
YPR026W	0	0	0.123066104078762
YNL153C	0	0	0.122979620520028
YPL120W	0	0	0.122893258426966
YGL027C	0	0	0.12280701754386
YPL005W	0	0	0.122720897615708
YLR257W	0	1	0.122720897615708
YLR200W	0	0	0.122634898388227
YGR102C	0	1	0.122634898388227
YMR316W	0	0	0.122549019607843
YKL010C	0	0	0.122463261021693
YMR280C	0	0	0.122377622377622
YFR050C	0	0	0.122292103424179
YLR194C	0	0	0.122206703910615
YJR093C	0	0	0.122121423586881
YDR047W	0	0	0.122036262203626
YDR071C	0	0	0.121951219512195
YOR064C	0	0	0.121866295264624
YJL085W	0	0	0.12178148921364
YJR094C	0	0	0.121696801112656
YBR010W	0	0	0.121612230715775
YMR313C	0	0	0.121527777777778
YBR252W	0	0	0.121443442054129
YMR174C	0	0	0.121359223300971
YLR234W	0	0	0.121275121275121
YNL234W	0	0	0.121191135734072
YPL015C	0	0	0.121107266435986
YOR160W	0	0	0.121023513139696
YIL026C	0	0	0.120939875604699
YDR380W	0	0	0.12085635359116
YGL083W	0	1	0.12085635359116
YKR014C	0	0	0.120772946859903
YGL124C	0	0	0.120689655172414
YOR110W	0	0	0.120606478290834
YBR084W	0	0	0.120523415977961
YJL158C	0	0	0.120440467997247
YIL129C	0	0	0.120357634112792
YOL138C	0	0	0.120274914089347
YBL024W	0	0	0.120192307692308
YDL149W	0	0	0.120109814687714
YDL238C	0	0	0.12002743484225
YCR075C	0	0	0.119945167923235
YML114C	0	0	0.11986301369863
YOR334W	0	0	0.119780971937029
YMR135C	0	0	0.119699042407661
YCL061C	0	0	0.119617224880383
YKL185W	0	0	0.119535519125683
YIL097W	0	0	0.119453924914676
YGL143C	0	0	0.1193724420191
YHR009C	0	1	0.1193724420191
YGR090W	0	0	0.119291070211316
YOR221C	0	0	0.119209809264305
YNL180C	0	0	0.119128658951668
YMR168C	0	0	0.119047619047619
YNL323W	0	0	0.118966689326988
YJL101C	0	0	0.118885869565217
YJL209W	0	0	0.118805159538357
YOR286W	0	1	0.118805159538357
YGR186W	0	0	0.118724559023066
YPR107C	0	0	0.11864406779661
YNL074C	0	0	0.118563685636856
YJL137C	0	0	0.118483412322275
YDL197C	0	0	0.118403247631935
YFR029W	0	0	0.118323191345504
YIL158W	0	1	0.118323191345504
YGR007W	0	0	0.118243243243243
YLR163C	0	0	0.118163403106009
YMR027W	0	1	0.118163403106009
YER105C	0	0	0.11808367071525
YBL098W	0	0	0.118004045853001
YMR272C	0	0	0.117962466487936
YPL111W	0	0	0.117962466487936
YDR347W	0	0	0.117962466487936
YPL224C	0	0	0.117962466487936
YCR044C	0	0	0.117962466487936
YBL026W	0	0	0.117962466487936
YLL040C	0	0	0.117962466487936
YIR017C	0	0	0.117962466487936
YDR287W	1	0	0.117962466487936
YLR384C	0	0	0.1178834561286
YBR246W	0	1	0.1178834561286
YOR137C	0	0	0.117804551539491
YPR081C	0	0	0.117725752508361
YFL038C	0	0	0.117647058823529
YDR421W	0	0	0.117568470273881
YOR299W	0	0	0.117489986648865
YDL088C	0	0	0.117411607738492
YLR346C	0	0	0.117333333333333
YGR197C	0	0	0.117255163224517
YFL031W	0	0	0.117177097203728
YIL048W	0	0	0.117099135063207
YKL005C	0	0	0.117021276595745
YOR290C	0	0	0.116943521594684
YHR024C	0	0	0.116865869853918
YER080W	0	1	0.116865869853918
YHR096C	0	0	0.116788321167883
YDR493W	0	1	0.116788321167883
YML025C	0	0	0.116710875331565
YNL127W	0	0	0.11663353214049
YBR063C	0	1	0.11663353214049
YNL251C	0	0	0.116556291390728
YHR160C	0	0	0.116479152878888
YDR255C	0	0	0.116402116402116
YLR393W	0	0	0.116325181758097
YDL049C	0	0	0.116248348745046
YIR031C	0	0	0.116171617161716
YLL022C	0	0	0.116094986807388
YPL096W	0	0	0.116018457481872
YLR361C	0	0	0.115942028985507
YPR125W	0	0	0.115865701119157
YHR083W	0	0	0.115789473684211
YDL147W	0	0	0.115713346482577
YML111W	0	0	0.115637319316689
YGL256W	0	0	0.115561391989494
YLR139C	0	0	0.115485564304462
YLR417W	0	0	0.115409836065574
YER171W	0	0	0.115334207077326
YGL252C	0	0	0.115258677144728
YKR051W	0	1	0.115258677144728
YKL012W	0	0	0.115183246073298
YPR025C	0	0	0.115107913669065
YBL079W	0	0	0.115032679738562
YKR100C	0	0	0.114957544088831
YMR008C	0	0	0.114882506527415
YNL213C	0	0	0.114807566862361
YHR012W	0	0	0.114732724902216
YGR246C	0	0	0.114657980456026
YKL045W	0	0	0.114583333333333
YGR215W	0	0	0.114508783344177
YJL174W	0	0	0.11443433029909
YPR007C	0	0	0.114359974009097
YGL229C	0	0	0.114285714285714
YBL004W	0	0	0.114211550940947
YKL032C	0	0	0.114137483787289
YMR150C	0	0	0.114063512637719
YLR337C	0	0	0.113989637305699
YJL084C	0	1	0.113989637305699
YKL145W	0	0	0.113915857605178
YKL160W	0	0	0.113842173350582
YNL219C	0	0	0.11376858435682
YLR239C	0	0	0.113695090439276
YNR007C	0	0	0.113621691413815
YDL231C	0	0	0.113548387096774
YPL103C	0	1	0.113548387096774
YPR199C	0	0	0.113475177304965
YPR159W	0	0	0.11340206185567
YDR268W	0	0	0.113329040566645
YCR028C-A	0	0	0.113256113256113
YHR153C	0	0	0.113183279742765
YDL076C	0	0	0.113110539845758
YCL044C	0	0	0.113037893384714
YPL149W	0	0	0.112965340179718
YOR138C	0	0	0.112892880051315
YNL188W	0	0	0.112820512820513
YDR330W	0	0	0.112748238308776
YPR075C	0	0	0.112676056338028
YPR083W	0	0	0.112603966730646
YKR072C	0	0	0.112531969309463
YGR134W	0	0	0.112460063897764
YLR019W	0	0	0.112388250319285
YML052W	0	0	0.112316528398213
YPL163C	0	0	0.112244897959184
YHR112C	0	0	0.112173358827279
YOR089C	0	0	0.112167300380228
YEL012W	0	0	0.112167300380228
YDR313C	0	0	0.112167300380228
YER079W	0	1	0.112167300380228
YOL043C	0	0	0.112167300380228
YNL036W	0	0	0.112167300380228
YER143W	0	0	0.112167300380228
YGR104C	0	0	0.112167300380228
YHR175W	0	0	0.112167300380228
YBL009W	1	0	0.112167300380228
YGL130W	0	0	0.112096263457885
YDL033C	0	0	0.112025316455696
YBR223C	0	0	0.112020138451857
YJL029C	0	0	0.112020138451857
YGR076C	0	0	0.112020138451857
YIL138C	0	0	0.112020138451857
YPL069C	0	0	0.112020138451857
YPL023C	0	0	0.112020138451857
YJL146W	0	0	0.112020138451857
YLL029W	0	1	0.112020138451857
YGL198W	0	0	0.112020138451857
Q0130	1	0	0.112020138451857
YIR003W	0	1	0.112020138451857
YKR046C	0	0	0.111949685534591
YOL027C	0	0	0.111879321181647
YDR462W	0	0	0.111809045226131
YMR306W	0	0	0.111738857501569
YJR060W	0	0	0.111668757841907
YNL159C	0	0	0.111598746081505
YIR018W	0	0	0.111528822055138
YGR261C	0	0	0.111458985597996
YPL083C	0	0	0.111389236545682
YPR175W	0	0	0.111386138613861
YPL267W	0	0	0.111386138613861
YKL117W	0	0	0.111386138613861
YPL172C	0	0	0.111386138613861
YPR036W	0	0	0.111386138613861
YIL053W	0	0	0.111386138613861
YER174C	0	0	0.111386138613861
YHL022C	0	0	0.111386138613861
YGL036W	0	1	0.111386138613861
YBR062C	0	1	0.111386138613861
YHR155W	0	1	0.111386138613861
YMR237W	0	0	0.111386138613861
YKL046C	0	0	0.111386138613861
YGR188C	1	0	0.111386138613861
YNL297C	0	0	0.111386138613861
YHR110W	0	0	0.111386138613861
YJR051W	0	0	0.111386138613861
YKL134C	0	0	0.111386138613861
YDR155C	0	0	0.111386138613861
YIR008C	0	0	0.111386138613861
YNL032W	1	0	0.111386138613861
YIR033W	0	0	0.111317254174397
YOR037W	0	0	0.111248454882571
YOR241W	0	0	0.111179740580605
YNL263C	0	0	0.111111111111111
YDR036C	0	0	0.111042566317088
YMR041C	0	0	0.110974106041924
YNR059W	0	0	0.11090573012939
YGR013W	0	0	0.110837438423645
YLR288C	0	0	0.110769230769231
YER162C	0	0	0.11070110701107
YGL062W	0	0	0.110633066994468
YDR372C	0	0	0.110565110565111
YOR317W	0	0	0.110497237569061
YKR086W	0	0	0.110429447852761
YGR258C	0	0	0.110361741263029
YNL056W	0	1	0.110361741263029
YML095C	0	0	0.110294117647059
YIL160C	0	0	0.110226576852419
YCL031C	0	0	0.11015911872705
YOL019W	0	1	0.11015911872705
YDR073W	0	0	0.110091743119266
YMR070W	0	0	0.110024449877751
YJR034W	0	0	0.109957238851558
YBR287W	0	1	0.109957238851558
YMR287C	0	0	0.10989010989011
YOR032C	0	0	0.109823062843197
YLR114C	0	0	0.109756097560976
YNL277W	0	0	0.109689213893967
YJR015W	0	1	0.109689213893967
YFR024C-A	0	0	0.109622411693057
YDL085W	0	0	0.109555690809495
YGR015C	0	1	0.109555690809495
YMR304W	0	0	0.109489051094891
YNL099C	0	0	0.109422492401216
YMR157C	0	1	0.109422492401216
YLR081W	0	0	0.109356014580802
YOR209C	0	0	0.109289617486339
YER122C	0	0	0.109223300970874
YFR052W	0	0	0.109157064887811
YJL129C	0	0	0.109090909090909
YHR038W	0	0	0.109024833434282
YLR430W	0	0	0.108958837772397
YLR116W	0	0	0.108892921960073
YHR059W	0	0	0.108827085852479
YJR140C	0	0	0.108761329305136
YER061C	0	0	0.108695652173913
YLL031C	0	0	0.108630054315027
YOL023W	0	0	0.108564535585042
YMR020W	0	0	0.108499095840868
YDR228C	0	0	0.108433734939759
YOR250C	0	0	0.108368452739314
YLR253W	0	1	0.108368452739314
YGL159W	0	1	0.108368452739314
YKL127W	0	0	0.108303249097473
YNL333W	0	0	0.10823812387252
YPR047W	0	0	0.108173076923077
YGL151W	0	0	0.108108108108108
YGR257C	0	0	0.108043217286915
YOR201C	0	0	0.107978404319136
YLR284C	0	0	0.107913669064748
YJR033C	0	0	0.107849011384062
YER088C	0	0	0.107784431137725
YLR209C	0	0	0.107738095238095
YHR149C	0	1	0.107738095238095
YPR032W	0	0	0.107738095238095
YDR459C	0	0	0.107738095238095
YDL057W	0	1	0.107738095238095
YDR058C	0	0	0.107738095238095
YML086C	0	0	0.107738095238095
YHL016C	0	0	0.107738095238095
YLR138W	0	0	0.107738095238095
YBR053C	0	1	0.107738095238095
YMR274C	0	0	0.107738095238095
YDL073W	0	1	0.107738095238095
YGR047C	0	0	0.107738095238095
YDR173C	1	0	0.107738095238095
YPR082C	0	0	0.107674003569304
YKL059C	0	0	0.107609988109394
YAL054C	0	0	0.107546048722519
YNL082W	0	0	0.107482185273159
YIL051C	0	0	0.107418397626113
YGR156W	0	0	0.107354685646501
YJL172W	0	0	0.107291049199763
YPL066W	0	1	0.107291049199763
YNL118C	0	0	0.107227488151659
YDR229W	0	0	0.107164002368265
YLR188W	0	0	0.107100591715976
YCR099C	0	1	0.107100591715976
YKL039W	0	1	0.107100591715976
YLR127C	0	0	0.107037256061502
YDR453C	0	0	0.106973995271868
YJR083C	0	0	0.106910809214412
YMR009W	0	0	0.106847697756789
YDR323C	0	0	0.106784660766962
YDL044C	0	0	0.106721698113208
YPR052C	0	0	0.106658809664113
YKL142W	0	0	0.106595995288575
YML041C	0	0	0.10655737704918
YEL009C	0	0	0.10655737704918
YLR070C	0	0	0.10655737704918
YMR156C	0	0	0.10655737704918
YHR011W	0	0	0.10655737704918
YJL002C	0	0	0.10655737704918
YMR087W	0	0	0.10655737704918
YNL122C	0	1	0.10655737704918
YJR089W	0	0	0.10655737704918
YMR227C	0	0	0.10655737704918
Q0250	1	0	0.10655737704918
YLR394W	0	0	0.106495026331188
YLR216C	0	0	0.106432748538012
YBR155W	0	0	0.106370543541788
YBR106W	0	0	0.106308411214953
YOR066W	0	1	0.106308411214953
YOL087C	0	1	0.106308411214953
YKL138C	0	0	0.106246351430239
YKR038C	0	0	0.106184364060677
YKL095W	0	0	0.106122448979592
YMR064W	0	0	0.106060606060606
YKL091C	0	1	0.106060606060606
YMR165C	0	0	0.105998835177635
YDR505C	0	1	0.105998835177635
YMR043W	0	0	0.105937136204889
YMR117C	0	0	0.10587550901687
YHR183W	0	0	0.105813953488372
YGR267C	0	0	0.10575246949448
YIR004W	0	0	0.105691056910569
YGR253C	0	0	0.105629715612304
YGL163C	0	0	0.105568445475638
YMR205C	0	0	0.105507246376812
YDR205W	0	0	0.105446118192352
YEL059C-A	0	0	0.105385060799074
YMR083W	0	0	0.105324074074074
YJR084W	0	0	0.105263157894737
YGR098C	0	0	0.105202312138728
YGR136W	0	1	0.105202312138728
YOL064C	0	0	0.105141536683998
YLR071C	0	0	0.105080831408776
YJL082W	0	1	0.105080831408776
YPL248C	0	0	0.105020196191575
YLR067C	0	0	0.104959630911188
YIR016W	0	1	0.104959630911188
YGR122W	0	0	0.104899135446686
YDR065W	0	0	0.104838709677419
YIR022W	0	0	0.104778353483017
YIL056W	0	0	0.104718066743383
YLR120C	0	0	0.1046578493387
YLR260W	0	0	0.104597701149425
YMR099C	0	0	0.104537622056289
YLR274W	0	0	0.104477611940299
YIR029W	0	0	0.104417670682731
YDL146W	0	1	0.104417670682731
YOR278W	0	0	0.104357798165138
YPL174C	0	0	0.104332953249715
YKL011C	0	0	0.104332953249715
YPL171C	0	0	0.104332953249715
YMR243C	0	0	0.104332953249715
YBL033C	0	0	0.104332953249715
YPR078C	0	0	0.104332953249715
YGR252W	0	0	0.104332953249715
YLR324W	0	0	0.104332953249715
YGR207C	0	1	0.104332953249715
YLR080W	0	0	0.104332953249715
Q0085	1	0	0.104332953249715
YOR090C	0	0	0.104273504273504
YGR010W	0	0	0.104214123006834
YJL127C	0	0	0.104190260475651
YMR208W	0	0	0.104190260475651
YNL261W	0	0	0.104190260475651
YPL232W	0	0	0.104190260475651
YAL060W	0	0	0.104190260475651
YLR241W	0	1	0.104190260475651
YAR008W	0	0	0.104190260475651
YBR218C	0	0	0.104190260475651
YCR034W	0	0	0.104190260475651
YMR003W	0	1	0.104190260475651
YMR094W	0	0	0.104190260475651
YOL077W-A	1	0	0.104190260475651
YGL082W	0	1	0.104190260475651
YNL223W	0	0	0.10413129598189
YOR117W	0	0	0.104072398190045
YFL054C	0	0	0.104013566986998
YLR105C	0	0	0.103954802259887
YBR088C	0	0	0.103896103896104
YOL110W	0	0	0.103837471783296
YMR137C	0	0	0.103778905809363
YJR001W	0	0	0.103720405862458
YGR209C	0	0	0.103661971830986
YNL258C	0	0	0.103603603603604
YNL168C	0	1	0.103603603603604
YDR034C	0	0	0.103545301069218
YBR052C	0	1	0.103545301069218
YKR013W	0	1	0.103545301069218
YBL066C	0	1	0.103545301069218
YMR079W	0	0	0.103487064116985
YDR057W	0	0	0.103428892636313
YLR459W	0	0	0.103370786516854
YDL185W	0	0	0.103312745648512
YDR160W	0	0	0.103254769921437
YEL057C	0	0	0.103196859226024
YER149C	0	0	0.103139013452915
YLR210W	0	0	0.103081232492997
YJL157C	0	0	0.103023516237402
YFL028C	0	0	0.102965864577504
YDL021W	0	1	0.102965864577504
YER023W	0	0	0.102908277404922
YDR369C	0	0	0.102850754611515
YLR455W	0	0	0.102793296089385
YAL029C	0	0	0.102735901730877
YJL110C	0	0	0.102678571428571
YNL304W	0	0	0.102621305075293
YGR278W	0	0	0.102564102564103
YBR006W	0	0	0.102506963788301
YFL013C	0	0	0.102493074792244
YMR232W	0	0	0.102493074792244
YFR013W	0	0	0.102493074792244
YMR282C	0	0	0.102493074792244
YGL227W	0	0	0.102493074792244
YJR006W	0	0	0.102493074792244
YNL287W	0	0	0.102493074792244
YBR141C	0	1	0.102493074792244
YMR011W	0	0	0.102493074792244
YHR116W	0	0	0.102493074792244
Q0080	1	0	0.102493074792244
YKL188C	0	0	0.102436323366556
YPL119C	0	0	0.102379634753735
YKR009C	0	0	0.102323008849558
YNL329C	0	0	0.102266445550028
YMR030W	0	0	0.102209944751381
YEL015W	0	0	0.102153506350083
YDR214W	0	0	0.102097130242826
YKR075C	0	1	0.102097130242826
YCR042C	0	0	0.102040816326531
YPL052W	0	0	0.101984564498346
[truncated: 3,790 more rows]
