# Supplementary material for: Computationally Driven, Quantitative Experiments Discover Genes Required for Mitochondrial Biogenesis
Source: PLoS Genet. 2009 Mar 20;5(3):e1000407. doi: 10.1371/journal.pgen.1000407 (PMC2648979; doi:10.1371/journal.pgen.1000407)
Supplement: Dataset S2 — Top 100 novel ensemble predictions for additional yeast biological processes. A zip file containing 387 tab-delimited text files of the ensemble predictions for the indicated Gene Ontology Biological Process Term. (21.70 MB GZ) [file pgen.1000407.s013.gz › GO_0006800.txt]

ORF	AnnotatedToTerm?	Uncharacterized_04152007?	Precision
YDR513W	1	0	1.0
YHR199C	0	1	1.0
YDR453C	1	0	1.0
YGR209C	1	0	1.0
YHR008C	1	0	1.0
YLR109W	1	0	1.0
YPL091W	1	0	1.0
YJR104C	1	0	1.0
YOR285W	0	1	1.0
YDR533C	0	1	1.0
YMR090W	0	1	1.0
YNL208W	0	1	1.0
YIR037W	1	0	1.0
YML007W	1	0	1.0
YLR043C	1	0	1.0
YJL005W	1	0	1.0
YIR038C	0	0	0.928571428571429
YML028W	1	0	0.928571428571429
YKR066C	1	0	0.928571428571429
YDL124W	0	0	0.866666666666667
YJR074W	0	0	0.8125
YDR032C	0	1	0.8125
YJR073C	0	0	0.764705882352941
YDR512C	0	0	0.761904761904762
YCL033C	1	0	0.761904761904762
YCL035C	1	0	0.761904761904762
YBL064C	1	0	0.761904761904762
YDR074W	0	0	0.727272727272727
YOL151W	0	0	0.72
YKL062W	1	0	0.72
YKR071C	0	1	0.72
YFL033C	1	0	0.72
YJL164C	0	0	0.692307692307692
YOR120W	0	0	0.666666666666667
YKR049C	0	1	0.666666666666667
YER057C	0	1	0.666666666666667
YKR076W	0	0	0.642857142857143
YAL008W	0	1	0.642857142857143
YIL033C	0	0	0.620689655172414
YML131W	0	0	0.612903225806452
YFL014W	1	0	0.612903225806452
YMR173W	0	0	0.59375
YAL061W	0	1	0.59375
YGL121C	0	0	0.575757575757576
YHR179W	0	1	0.575757575757576
YNL098C	0	0	0.571428571428571
YCR083W	1	0	0.571428571428571
YDR031W	0	1	0.571428571428571
YNL015W	0	0	0.555555555555556
YDR155C	0	0	0.55
YGR019W	0	0	0.55
YDR353W	1	0	0.55
YNL134C	0	1	0.55
YBR006W	1	0	0.55
YEL066W	0	0	0.536585365853659
YDL168W	0	0	0.523809523809524
YGR248W	0	0	0.522727272727273
YMR037C	1	0	0.522727272727273
YDL223C	0	0	0.511111111111111
YDR070C	0	1	0.511111111111111
YPL154C	0	0	0.5
YBR177C	0	0	0.48936170212766
YNL160W	0	0	0.48
YCR102C	0	0	0.48
YJL101C	1	0	0.48
YBR117C	0	0	0.470588235294118
YOR226C	0	0	0.461538461538462
YMR170C	0	0	0.452830188679245
YLR178C	0	0	0.444444444444444
YKR052C	0	0	0.436363636363636
YPL265W	0	0	0.428571428571429
YIL051C	0	0	0.421052631578947
YLR460C	0	1	0.421052631578947
YPL171C	0	0	0.413793103448276
YMR297W	0	0	0.406779661016949
YKL040C	0	0	0.4
YOL129W	0	0	0.39344262295082
YMR318C	0	0	0.390625
YJL068C	0	0	0.390625
YBR244W	1	0	0.390625
YIL136W	0	1	0.390625
YJR085C	0	1	0.390625
YER150W	0	1	0.390625
YMR169C	0	0	0.388059701492537
YMR038C	0	0	0.388059701492537
YGR043C	0	1	0.388059701492537
YKL071W	0	1	0.388059701492537
YGR088W	1	0	0.388059701492537
YBR008C	0	0	0.382352941176471
YLR108C	0	1	0.382352941176471
YDL078C	0	0	0.376811594202899
YDL222C	0	0	0.371428571428571
YFL057C	0	0	0.366197183098592
YPL203W	0	0	0.364864864864865
YPL004C	0	0	0.364864864864865
YOL084W	0	1	0.364864864864865
YHR206W	1	0	0.364864864864865
YLL050C	0	0	0.36
YHR143W	0	0	0.355263157894737
YCL064C	0	0	0.350649350649351
YNL135C	0	0	0.346153846153846
YML100W	0	0	0.341772151898734
YOL165C	0	0	0.3375
YHL007C	0	0	0.333333333333333
YCR107W	0	0	0.329268292682927
YCR004C	0	1	0.329268292682927
YLL060C	0	0	0.325301204819277
YCR106W	0	0	0.321428571428571
YFL056C	0	0	0.317647058823529
YNL331C	0	0	0.313953488372093
YGL087C	0	0	0.310344827586207
YJR155W	0	0	0.306818181818182
YBR149W	0	0	0.303370786516854
YNL138W	0	0	0.3
YBR126C	0	0	0.296703296703297
YJR096W	0	0	0.293478260869565
YBR269C	0	1	0.293478260869565
YER177W	0	0	0.290322580645161
YCR105W	0	0	0.287234042553192
YJL141C	0	0	0.284210526315789
YFR050C	0	0	0.28125
YGR052W	0	1	0.28125
YML128C	0	0	0.278350515463918
YGL037C	0	0	0.275510204081633
YHR104W	0	0	0.272727272727273
YLR270W	0	0	0.27
YKL151C	0	1	0.27
YOR374W	0	0	0.267326732673267
YMR315W	0	1	0.267326732673267
YOR208W	0	0	0.264705882352941
YFL055W	0	0	0.262135922330097
YGR008C	0	0	0.259615384615385
YDL243C	0	0	0.257142857142857
YDL235C	0	0	0.254716981132075
YDR001C	0	0	0.252336448598131
YFR049W	0	0	0.25
YBR052C	0	1	0.25
YBL041W	0	0	0.25
YGR254W	0	0	0.25
YKL152C	0	0	0.25
YHR106W	1	0	0.25
YBR053C	0	1	0.25
YJL052W	0	0	0.247787610619469
YBR230C	0	1	0.247787610619469
YJL060W	0	0	0.245614035087719
YDR391C	0	1	0.245614035087719
YML004C	0	0	0.243478260869565
YDR050C	0	0	0.241379310344828
YDL110C	0	1	0.241379310344828
YIL124W	0	0	0.239316239316239
YKL060C	0	0	0.23728813559322
YNR001C	0	0	0.235294117647059
YMR105C	0	0	0.233333333333333
YML078W	0	0	0.231404958677686
YMR298W	0	0	0.229508196721311
YOL026C	0	0	0.227642276422764
YKL067W	0	0	0.225806451612903
YBR109C	0	0	0.224
YGL073W	0	0	0.222222222222222
YBR196C	0	0	0.220472440944882
YGL008C	0	0	0.21875
YIL087C	0	1	0.21875
YNL274C	0	0	0.217054263565891
YKL142W	0	0	0.215384615384615
YDR204W	0	0	0.213740458015267
YPL087W	0	0	0.212121212121212
YOR052C	0	1	0.212121212121212
YLR229C	0	0	0.210526315789474
YAL038W	0	0	0.20979020979021
YCR012W	0	0	0.20979020979021
YHR112C	0	0	0.20979020979021
YIL053W	0	0	0.20979020979021
YGR192C	0	0	0.20979020979021
YMR250W	1	0	0.20979020979021
YBR151W	0	1	0.20979020979021
YEL063C	0	0	0.20979020979021
YBR111C	0	1	0.20979020979021
YKL103C	0	0	0.20979020979021
YDL046W	0	0	0.20979020979021
YKL086W	1	0	0.20979020979021
YJL128C	0	0	0.208333333333333
YML110C	0	0	0.206896551724138
YLR354C	0	0	0.205479452054795
YDR096W	0	0	0.204081632653061
YGL220W	0	1	0.204081632653061
YPR098C	0	1	0.204081632653061
YDR178W	0	0	0.202702702702703
YJL161W	0	1	0.202702702702703
YLR356W	0	1	0.202702702702703
YDR171W	0	0	0.201342281879195
YGL248W	0	0	0.201298701298701
YOR185C	0	0	0.201298701298701
YKL035W	0	0	0.201298701298701
YOR142W	0	0	0.201298701298701
YPL059W	1	0	0.201298701298701
YDR457W	0	0	0.2
YCL040W	0	0	0.198717948717949
YJR009C	0	0	0.197530864197531
YMR224C	0	0	0.197530864197531
YLR310C	0	0	0.197530864197531
YDR076W	0	0	0.197530864197531
YGR087C	0	0	0.197530864197531
YKL150W	1	0	0.197530864197531
YHR174W	0	0	0.196319018404908
YIL034C	0	0	0.195121951219512
YLR258W	0	0	0.193939393939394
YMR226C	0	0	0.192771084337349
YGL253W	0	0	0.191616766467066
YDR059C	0	0	0.19047619047619
YDL204W	0	1	0.19047619047619
YMR303C	0	0	0.189349112426035
YDR004W	0	0	0.188235294117647
YOL081W	0	0	0.187134502923977
YLR110C	0	0	0.186046511627907
YLR134W	0	0	0.184971098265896
YPR127W	0	1	0.184971098265896
YGR231C	0	0	0.183908045977011
YKL193C	0	0	0.182857142857143
YPL036W	0	0	0.181818181818182
YGR132C	0	0	0.180790960451977
YDR231C	0	0	0.180327868852459
YCR036W	0	0	0.180327868852459
YDR099W	0	0	0.180327868852459
YKL091C	0	1	0.180327868852459
YOR057W	0	0	0.180327868852459
YBR139W	0	0	0.180327868852459
YIL010W	1	0	0.180327868852459
YGL157W	0	1	0.180327868852459
YDR368W	0	0	0.179347826086957
YBR118W	0	0	0.178378378378378
YOL071W	0	0	0.17741935483871
YML079W	0	1	0.17741935483871
YOR244W	0	0	0.176470588235294
YER178W	0	0	0.175531914893617
YKL192C	0	0	0.174603174603175
YKR065C	0	0	0.173684210526316
YBR026C	0	0	0.173469387755102
YMR027W	0	1	0.173469387755102
YDR510W	0	0	0.173469387755102
YBL058W	0	0	0.173469387755102
YLR257W	0	1	0.173469387755102
YOL086C	0	0	0.173469387755102
YLR044C	0	0	0.173469387755102
YDR063W	0	1	0.173469387755102
YMR002W	0	1	0.173469387755102
YFL039C	1	0	0.173469387755102
YGR240C	0	0	0.17258883248731
YDL022W	0	0	0.171717171717172
YOL005C	0	0	0.170854271356784
YOR173W	0	0	0.17
YML060W	0	0	0.169154228855721
YGL013C	0	0	0.168316831683168
YBR056W	0	1	0.168316831683168
YML076C	0	0	0.167487684729064
YNR036C	0	0	0.166666666666667
YJL066C	0	1	0.166666666666667
YDL188C	0	0	0.165853658536585
YLR118C	0	1	0.165853658536585
YLR371W	0	0	0.16504854368932
YER012W	0	0	0.164251207729469
YMR139W	0	0	0.163461538461538
YLL024C	0	0	0.162679425837321
YNR037C	0	0	0.161904761904762
YER020W	0	0	0.161137440758294
YDL072C	0	1	0.161137440758294
YHL021C	0	1	0.161137440758294
YGR244C	0	0	0.160377358490566
YGL011C	0	0	0.15962441314554
YOR163W	0	0	0.158878504672897
YGR253C	0	0	0.158139534883721
YIL041W	0	1	0.158139534883721
YOR157C	0	0	0.157407407407407
YFR047C	0	0	0.15668202764977
YEL038W	0	1	0.15668202764977
YFR052W	0	0	0.155963302752294
YKL085W	0	0	0.155251141552511
YLL041C	0	0	0.154545454545455
YER053C	0	0	0.153846153846154
YNL200C	0	1	0.153846153846154
YOL082W	0	0	0.153153153153153
YBR001C	0	0	0.152466367713004
YLR246W	0	0	0.151785714285714
YML070W	0	0	0.151111111111111
YHR087W	0	0	0.150442477876106
YOR215C	0	1	0.150442477876106
YAL005C	0	0	0.149779735682819
YLR251W	0	0	0.149122807017544
YJL001W	0	0	0.148471615720524
YDR148C	0	0	0.147826086956522
YNL055C	0	0	0.147186147186147
YOR176W	0	0	0.146551724137931
YER035W	0	0	0.145922746781116
YBR199W	0	0	0.145299145299145
YKL065C	0	1	0.145299145299145
YMR167W	0	0	0.14468085106383
YBR080C	0	0	0.144067796610169
YOR117W	0	0	0.143459915611814
YNL305C	0	1	0.143459915611814
YNL312W	0	0	0.142857142857143
YPR103W	0	0	0.142259414225941
YBR234C	0	0	0.141666666666667
YDL020C	0	0	0.141078838174274
YMR205C	0	0	0.140495867768595
YKL117W	0	0	0.139917695473251
YMR099C	0	0	0.139344262295082
YOR362C	0	0	0.138775510204082
YMR072W	0	0	0.138211382113821
YML092C	0	0	0.137651821862348
YOR289W	0	1	0.137651821862348
YPL134C	0	0	0.137096774193548
YBR169C	0	0	0.136546184738956
YGR136W	0	1	0.136546184738956
YMR070W	0	0	0.136186770428016
YPL098C	0	0	0.136186770428016
YLL026W	0	0	0.136186770428016
YMR186W	0	0	0.136186770428016
YBR221C	0	0	0.136186770428016
YJR065C	0	0	0.136186770428016
YOR133W	0	0	0.136186770428016
YIL147C	1	0	0.136186770428016
YGR080W	0	0	0.135658914728682
YIL132C	0	0	0.135135135135135
YBR137W	0	1	0.135135135135135
YFL018C	0	0	0.134615384615385
YNL071W	0	0	0.134099616858238
YEL034W	0	0	0.133587786259542
YPL048W	0	0	0.133079847908745
YPL262W	0	0	0.132575757575758
YOR360C	0	0	0.132075471698113
YBL102W	0	0	0.131578947368421
YOR230W	0	0	0.131086142322097
YBR082C	0	0	0.130909090909091
YBR290W	0	0	0.130909090909091
YGR262C	0	0	0.130909090909091
YJL138C	0	0	0.130909090909091
YGR256W	0	0	0.130909090909091
YIL157C	0	1	0.130909090909091
YNL183C	0	0	0.130909090909091
YBL038W	0	0	0.130909090909091
YER042W	1	0	0.130909090909091
YDL097C	0	0	0.130434782608696
YHR051W	0	0	0.129963898916967
YDR012W	0	0	0.129496402877698
YBL015W	0	0	0.129139072847682
YAL030W	0	0	0.129139072847682
YBR011C	0	0	0.129139072847682
YDR129C	0	0	0.129139072847682
YKR059W	0	0	0.129139072847682
YBR214W	0	0	0.129139072847682
YAL049C	0	1	0.129139072847682
YLR290C	0	1	0.129139072847682
YPR080W	0	0	0.129139072847682
YDL021W	0	1	0.129139072847682
YNL056W	0	1	0.129139072847682
YLL028W	0	0	0.129139072847682
YKL056C	1	0	0.129139072847682
YPR167C	0	0	0.129139072847682
YMR314W	0	0	0.129139072847682
YPR108W	0	0	0.129139072847682
YPL135W	0	0	0.129139072847682
YLR154C	0	0	0.129139072847682
YBL001C	0	0	0.129139072847682
YDR272W	0	0	0.129139072847682
YDL086W	0	1	0.129139072847682
YKL051W	0	0	0.129139072847682
YIL008W	1	0	0.129139072847682
YCL017C	0	0	0.129139072847682
YIL155C	0	0	0.129139072847682
YMR009W	0	0	0.129139072847682
YNR031C	0	0	0.129139072847682
YJR008W	0	1	0.129139072847682
YCR082W	0	0	0.129139072847682
YNL241C	1	0	0.129139072847682
YEL060C	0	0	0.128712871287129
YBR031W	0	0	0.128289473684211
YEL011W	0	0	0.127868852459016
YJR010W	0	0	0.127450980392157
YMR110C	0	0	0.127035830618893
YIL113W	0	0	0.126623376623377
YGR194C	0	0	0.12621359223301
YLR327C	0	1	0.12621359223301
YER141W	0	0	0.125806451612903
YHR138C	0	0	0.12540192926045
YLL039C	0	0	0.125
YPL106C	0	0	0.124600638977636
YLR390W	0	0	0.124203821656051
YER095W	0	0	0.123809523809524
YMR067C	0	0	0.123417721518987
YLL023C	0	1	0.123417721518987
YDR385W	0	0	0.123028391167192
YDL125C	0	0	0.122641509433962
YNL277W	0	0	0.122324159021407
YPR004C	0	1	0.122324159021407
YHR195W	0	0	0.122324159021407
YJL166W	0	0	0.122324159021407
YMR022W	0	0	0.122324159021407
YHR113W	0	0	0.122324159021407
YIL074C	0	0	0.122324159021407
YPL031C	0	0	0.122324159021407
YGL091C	0	0	0.122324159021407
YBR096W	0	1	0.122324159021407
YKL026C	1	0	0.122324159021407
YKL016C	0	0	0.121951219512195
YLR220W	0	0	0.121580547112462
YER023W	0	0	0.121212121212121
YGL048C	0	0	0.120845921450151
YPR172W	0	1	0.120845921450151
YHR043C	0	0	0.120481927710843
YER062C	0	0	0.120234604105572
YPR184W	0	0	0.120234604105572
YBL056W	0	0	0.120234604105572
YDL178W	0	0	0.120234604105572
YDL134C	0	0	0.120234604105572
YGR111W	0	0	0.120234604105572
YFR017C	0	1	0.120234604105572
YPR154W	0	0	0.120234604105572
YDL181W	0	0	0.120234604105572
YLR006C	1	0	0.120234604105572
YFR030W	0	0	0.119883040935673
YJL212C	0	0	0.119533527696793
YNL045W	0	0	0.119186046511628
YPL111W	0	0	0.118840579710145
YNL115C	0	1	0.118840579710145
YDR539W	0	1	0.118840579710145
YDR028C	0	0	0.11849710982659
YDR298C	0	0	0.118155619596542
YKR011C	0	1	0.118155619596542
YOR281C	0	0	0.117977528089888
YIL125W	0	0	0.117977528089888
YKR014C	0	0	0.117977528089888
YEL012W	0	0	0.117977528089888
YMR195W	0	1	0.117977528089888
YOR267C	0	0	0.117977528089888
YDL029W	0	0	0.117977528089888
YIL077C	0	0	0.117977528089888
YPL229W	0	1	0.117977528089888
YOR008C	0	0	0.117977528089888
YDL120W	1	0	0.117977528089888
YCL034W	0	0	0.117647058823529
YMR251W-A	0	0	0.11731843575419
YJL026W	0	0	0.116991643454039
YHL034C	0	0	0.116666666666667
YHR137W	0	0	0.116343490304709
YIL018W	0	0	0.116022099447514
YMR172W	0	0	0.115702479338843
YOR122C	0	0	0.115384615384615
YOR136W	0	0	0.115068493150685
YLR113W	0	0	0.114754098360656
YMR275C	0	0	0.114441416893733
YBR024W	0	0	0.114130434782609
YLR201C	0	0	0.113821138211382
YMR197C	0	0	0.113513513513514
YIR017C	0	0	0.113207547169811
YKL001C	0	0	0.112903225806452
YER004W	0	1	0.112903225806452
YBL033C	0	0	0.112600536193029
YDL130W-A	0	0	0.112299465240642
YDR423C	0	0	0.112
YKL007W	0	0	0.111702127659574
YDR284C	0	0	0.111405835543767
YER118C	0	0	0.111111111111111
YAL012W	0	0	0.110817941952507
YDR092W	0	0	0.110526315789474
YHL036W	0	0	0.110236220472441
YGL237C	0	0	0.109947643979058
YHR057C	0	1	0.109947643979058
YBR041W	0	0	0.109660574412533
YKL145W	0	0	0.109375
YGR233C	0	0	0.109090909090909
YIL020C	0	0	0.10880829015544
YGR007W	0	0	0.108527131782946
YMR181C	0	1	0.108527131782946
YER063W	0	0	0.108247422680412
YLR304C	0	0	0.107969151670951
YNL032W	0	0	0.107692307692308
YGR055W	0	0	0.107416879795396
YKL161C	0	1	0.107416879795396
YGL240W	0	0	0.107142857142857
YJL055W	0	1	0.107142857142857
YIR011C	0	0	0.106870229007634
YML032C	0	0	0.106598984771574
YAL046C	0	1	0.106598984771574
YBR140C	0	0	0.106329113924051
YHR135C	0	0	0.106060606060606
YNL100W	0	1	0.106060606060606
YLR369W	0	0	0.105793450881612
YER146W	0	0	0.105527638190955
YOR162C	0	0	0.105263157894737
YBR016W	0	0	0.105
YLR345W	0	0	0.104738154613466
YKL148C	0	0	0.104477611940299
YGL167C	0	0	0.104218362282878
YML021C	0	0	0.103960396039604
YIR036C	0	1	0.103960396039604
YER079W	0	1	0.103960396039604
YDL056W	0	0	0.103703703703704
YPL222W	0	1	0.103703703703704
YJL081C	0	0	0.103448275862069
YIL116W	0	0	0.103194103194103
YPR155C	0	0	0.102941176470588
YOL163W	0	0	0.102689486552567
YMR178W	0	1	0.102689486552567
YBL078C	0	0	0.102439024390244
YGR037C	0	0	0.102189781021898
YER163C	0	1	0.102189781021898
YDR003W	0	0	0.101941747572816
YLR303W	0	0	0.101694915254237
YBR046C	0	1	0.101694915254237
YLR250W	0	0	0.101449275362319
YOR065W	0	0	0.101204819277108
YGL019W	0	0	0.100961538461538
YKR069W	0	0	0.100719424460432
YDR097C	0	0	0.100478468899522
YGR048W	0	0	0.100238663484487
YDR100W	0	0	0.1
YKL064W	0	0	0.0997679814385151
YMR071C	0	0	0.0997679814385151
YDL059C	0	0	0.0997679814385151
YBR062C	0	1	0.0997679814385151
YLL062C	0	0	0.0997679814385151
YDR293C	0	0	0.0997679814385151
YLR032W	0	0	0.0997679814385151
YNL076W	0	0	0.0997679814385151
YKR074W	0	1	0.0997679814385151
YLR216C	0	0	0.0997679814385151
YDR516C	0	0	0.0997679814385151
YOR347C	0	0	0.0997679814385151
YDL027C	0	1	0.0997679814385151
YHR205W	1	0	0.0997679814385151
YPL206C	0	0	0.099537037037037
YGR086C	0	0	0.0993071593533487
YDR377W	0	0	0.0990783410138249
YOL049W	0	0	0.0988505747126437
YDR330W	0	0	0.0986238532110092
YGL163C	0	0	0.0983981693363844
YBR281C	0	0	0.0981735159817352
YPR067W	0	0	0.0979498861047836
YNL239W	0	0	0.0977272727272727
YER136W	0	0	0.0975056689342404
YGL221C	0	1	0.0975056689342404
YDL142C	0	0	0.0972850678733032
YOR245C	0	0	0.0970654627539503
YPR181C	0	0	0.0968468468468468
YMR092C	0	0	0.0966292134831461
YHR037W	0	0	0.0964125560538117
YGL018C	0	0	0.0961968680089485
YLR346C	0	0	0.0959821428571429
YAL039C	0	0	0.0957683741648107
YER037W	0	1	0.0957683741648107
YDR253C	0	0	0.0955555555555556
YFL030W	0	0	0.0953436807095344
YFL044C	0	0	0.0951327433628319
YGR155W	0	0	0.0949227373068433
YFR053C	0	0	0.0947136563876652
YGR058W	0	1	0.0947136563876652
YHR053C	0	0	0.0945054945054945
YBR167C	0	0	0.0942982456140351
YBL099W	0	0	0.0940919037199125
YLR107W	0	0	0.0938864628820961
YLL009C	0	0	0.093681917211329
YLR364W	0	1	0.093681917211329
YOL090W	0	0	0.0934782608695652
YGL254W	0	0	0.0932754880694143
YER091C	0	0	0.0930735930735931
YJR044C	0	0	0.0928725701943845
YBR213W	0	0	0.0926724137931035
YJR059W	0	0	0.0924731182795699
YDL006W	0	0	0.092274678111588
YCR046C	0	0	0.0920770877944325
YLR131C	0	0	0.0918803418803419
YKR018C	0	1	0.0918803418803419
YPR125W	0	0	0.0916844349680171
YOR274W	0	0	0.0914893617021277
YGR167W	0	0	0.0912951167728238
YDR358W	0	0	0.0911016949152542
YHR050W	0	0	0.0909090909090909
YBL050W	0	0	0.0907172995780591
YLR231C	0	0	0.0905263157894737
YPL177C	0	0	0.0903361344537815
YKL054C	0	0	0.090146750524109
YJR017C	0	0	0.0899581589958159
YML112W	0	0	0.0897703549060543
YDR043C	0	0	0.0895833333333333
YBR261C	0	1	0.0895833333333333
YOR045W	0	0	0.0893970893970894
YBR003W	0	0	0.0892116182572614
YLR301W	0	0	0.0890269151138716
YGR255C	0	0	0.0888429752066116
YKL141W	0	0	0.088659793814433
YNL250W	0	0	0.088477366255144
YOR367W	0	0	0.0882956878850103
YGL191W	0	0	0.0881147540983607
YKL162C	0	1	0.0881147540983607
YGR268C	0	0	0.0879345603271984
YPL123C	0	0	0.0877551020408163
YOL059W	0	0	0.0875763747454175
YER142C	0	0	0.0873983739837398
YBR135W	0	0	0.0872210953346856
YPL061W	0	0	0.0870445344129555
YPR115W	0	1	0.0870445344129555
YBR173C	0	0	0.0868686868686869
YIL056W	0	0	0.0866935483870968
YDL067C	0	0	0.0865191146881288
YDR214W	0	0	0.0863453815261044
YHR198C	0	1	0.0863453815261044
YOR131C	0	1	0.0863453815261044
YGR026W	0	1	0.0863453815261044
YPL145C	0	0	0.0861723446893788
YBR094W	0	1	0.0861723446893788
YFR004W	0	0	0.086
YOR328W	0	0	0.0858283433133733
YBR122C	0	0	0.0856573705179283
YNL167C	0	0	0.0854870775347912
YLR092W	0	0	0.0853174603174603
YLR219W	0	0	0.0851485148514852
YGL184C	0	0	0.0849802371541502
YJR025C	0	0	0.0848126232741617
YBR078W	0	0	0.0846456692913386
YMR114C	0	1	0.0846456692913386
YBR059C	0	0	0.0844793713163065
YDL218W	0	1	0.0844793713163065
YIL062C	0	0	0.0844529750479846
YML030W	0	1	0.0844529750479846
YHR031C	0	0	0.0844529750479846
YIL111W	0	0	0.0844529750479846
YLR180W	0	0	0.0844529750479846
YBR294W	0	0	0.0844529750479846
YEL072W	0	1	0.0844529750479846
YNL156C	0	0	0.0844529750479846
YGL071W	0	0	0.0844529750479846
YLR028C	0	0	0.0844529750479846
YDR078C	0	0	0.0844529750479846
YMR261C	0	0	0.0844529750479846
YML121W	0	0	0.0844529750479846
YER174C	1	0	0.0844529750479846
YDR338C	0	1	0.0844529750479846
YBR035C	0	0	0.0842911877394636
YKL100C	0	1	0.0842911877394636
YPR074C	0	0	0.0841300191204589
YNL037C	0	0	0.083969465648855
YOL143C	0	0	0.0838095238095238
YGR174C	0	0	0.0836501901140684
YDR283C	0	0	0.0834914611005693
YBR274W	0	0	0.0833333333333333
YHR190W	0	0	0.0831792975970425
YJR048W	0	0	0.0831792975970425
YIL138C	0	0	0.0831792975970425
YLR295C	0	0	0.0831792975970425
YDR511W	0	0	0.0831792975970425
YDR079W	0	0	0.0831792975970425
YMR291W	0	1	0.0831792975970425
YJR137C	0	0	0.0831792975970425
YLR225C	0	1	0.0831792975970425
YFL010C	0	1	0.0831792975970425
YDL174C	0	0	0.0831792975970425
YHR009C	0	1	0.0831792975970425
YOL052C	0	0	0.0831792975970425
YIL013C	0	0	0.0831792975970425
YGR101W	0	0	0.0831792975970425
YLR395C	0	0	0.0831792975970425
YNL036W	1	0	0.0831792975970425
YMR252C	0	1	0.0831792975970425
YKL167C	0	0	0.0830258302583026
YNL180C	0	0	0.0828729281767956
YLR375W	0	1	0.0828729281767956
YNL191W	0	0	0.0827205882352941
YJL155C	0	0	0.0825688073394495
YIR006C	0	0	0.0824175824175824
YKL013C	0	0	0.0822669104204753
YPR140W	0	0	0.0821167883211679
YJR049C	0	0	0.0819672131147541
YKL094W	0	1	0.0819672131147541
YLR203C	0	0	0.0818181818181818
YBL022C	0	0	0.0816696914700544
YML120C	0	0	0.0815217391304348
YPR100W	0	0	0.081374321880651
YDL126C	0	0	0.0812274368231047
YNL207W	0	0	0.0810810810810811
YMR190C	0	0	0.0809352517985611
YGL187C	0	0	0.0807899461400359
YIL042C	0	0	0.0806451612903226
YGL219C	0	0	0.0805008944543828
YBR253W	0	0	0.0803571428571429
YDR373W	0	0	0.0802139037433155
YOR261C	0	0	0.0800711743772242
YGR183C	0	0	0.0799289520426288
YBR210W	0	0	0.0797872340425532
YDL135C	0	0	0.079646017699115
YCR069W	0	1	0.079646017699115
YPL247C	0	1	0.079646017699115
YOR152C	0	1	0.079646017699115
YDL004W	0	0	0.0795053003533569
YAL054C	0	0	0.0793650793650794
YLR135W	0	0	0.0792253521126761
YJL107C	0	1	0.0792253521126761
YPR131C	0	0	0.0790861159929701
YDL237W	0	1	0.0790861159929701
YDR294C	0	0	0.0790378006872852
YBR007C	0	1	0.0790378006872852
YBR170C	0	0	0.0790378006872852
YBL107C	0	1	0.0790378006872852
YIL107C	0	0	0.0790378006872852
YDR517W	0	0	0.0790378006872852
YOR056C	0	0	0.0790378006872852
YDR490C	0	0	0.0790378006872852
YBL091C	0	0	0.0790378006872852
YOL083W	0	1	0.0790378006872852
YMR059W	0	0	0.0790378006872852
YJR121W	0	0	0.0790378006872852
YMR164C	0	0	0.0790378006872852
YJR148W	0	0	0.0790378006872852
YPR160W	0	0	0.0790378006872852
YDR098C	1	0	0.0790378006872852
YKR003W	0	0	0.0789022298456261
YML129C	0	0	0.0787671232876712
YLR437C	0	1	0.0787671232876712
YDR262W	0	1	0.0787671232876712
YBL084C	0	0	0.0786324786324786
YDL144C	0	1	0.0786324786324786
YPL271W	0	0	0.0784982935153584
YDR216W	0	0	0.0783645655877342
YHL006C	0	0	0.0782312925170068
YKL093W	0	0	0.0780984719864177
YDR529C	0	0	0.0779661016949153
YOR113W	0	0	0.077834179357022
YBR039W	0	0	0.0778145695364238
YKL157W	0	0	0.0778145695364238
YBR212W	0	0	0.0778145695364238
YML053C	0	1	0.0778145695364238
YMR258C	0	1	0.0778145695364238
YEL047C	0	0	0.0778145695364238
YEL041W	0	0	0.0778145695364238
YMR056C	0	0	0.0778145695364238
YDR477W	0	0	0.0778145695364238
YGR234W	0	0	0.0778145695364238
YGL227W	0	0	0.0778145695364238
YCR011C	0	0	0.0778145695364238
YNR055C	0	0	0.0778145695364238
YER182W	0	1	0.0778145695364238
YBR072W	0	0	0.0778145695364238
YBR216C	1	0	0.0778145695364238
YPR199C	0	0	0.0776859504132231
YER143W	0	0	0.0775577557755776
YBR112C	0	0	0.0774299835255354
YLR065C	0	1	0.0774299835255354
YBL057C	0	0	0.0773026315789474
YKL087C	0	0	0.077175697865353
YHR178W	0	0	0.0770491803278689
YJL153C	0	0	0.0769230769230769
YMR152W	0	0	0.076797385620915
YOR049C	0	0	0.0766721044045677
YGL156W	0	0	0.0765472312703583
YJL174W	0	0	0.0764227642276423
YMR166C	0	0	0.0762987012987013
YAL015C	0	0	0.0761750405186386
YDR541C	0	1	0.0761750405186386
YCR009C	0	0	0.0760517799352751
YML054C	0	0	0.0759289176090469
YDR321W	0	0	0.0758064516129032
YLL061W	0	0	0.0756843800322061
YJR080C	0	1	0.0756843800322061
YBR153W	0	0	0.0755627009646302
YCR091W	0	0	0.0754414125200642
YGR035C	0	1	0.0754414125200642
YHL032C	0	0	0.0753205128205128
YGR207C	0	1	0.0753205128205128
YJL016W	0	1	0.0753205128205128
YGL198W	0	0	0.0752
YGL161C	0	0	0.0750798722044728
YFR044C	0	0	0.0749601275917065
YMR196W	0	1	0.0749601275917065
YGR112W	0	0	0.0748407643312102
YGR028W	0	0	0.0747217806041336
YCR079W	0	0	0.0746031746031746
YPL078C	0	0	0.0744849445324881
YBR283C	0	0	0.0744186046511628
YGR061C	0	0	0.0744186046511628
YLR218C	0	1	0.0744186046511628
YCR066W	0	0	0.0744186046511628
YNL103W	0	0	0.0744186046511628
YPR149W	0	0	0.0744186046511628
YPR072W	0	0	0.0744186046511628
YCR093W	0	0	0.0744186046511628
YMR262W	0	1	0.0744186046511628
YPL204W	0	0	0.0744186046511628
YLR370C	0	0	0.0744186046511628
YAL014C	0	0	0.0744186046511628
YNL310C	0	0	0.0744186046511628
YPR182W	0	0	0.0744186046511628
YAL044C	0	0	0.0744186046511628
YGR097W	1	0	0.0744186046511628
YOR352W	0	1	0.0744186046511628
YHR001W-A	0	0	0.0743034055727554
YGR127W	0	1	0.0743034055727554
YLR362W	0	0	0.0741885625965997
YNL281W	0	0	0.0740740740740741
YPL240C	0	0	0.073959938366718
YLR438W	0	0	0.0738461538461539
YLR421C	0	0	0.0737327188940092
YPR023C	0	0	0.0736196319018405
YBR110W	0	0	0.0735068912710567
YMR174C	0	0	0.073394495412844
YDL236W	0	0	0.0732824427480916
YGL205W	0	0	0.0731707317073171
YBL036C	0	0	0.0730593607305936
YDR007W	0	0	0.0729483282674772
YBR286W	0	0	0.0728376327769348
YBR264C	0	0	0.0727272727272727
YLR291C	0	0	0.0726172465960666
YKL023W	0	1	0.0726172465960666
YKL052C	0	0	0.0725075528700906
YKR009C	0	0	0.0723981900452489
YDR177W	0	0	0.072289156626506
YOR150W	0	0	0.0721804511278196
YMR074C	0	1	0.0721804511278196
YOR228C	0	1	0.0721804511278196
YLR093C	0	0	0.0720720720720721
YOL032W	0	0	0.0719640179910045
YEL024W	0	0	0.0718562874251497
YBR185C	0	0	0.0717488789237668
YMR043W	0	0	0.0716417910447761
YPR073C	0	0	0.0715350223546945
YOL012C	0	0	0.0714285714285714
YGL166W	0	0	0.0713224368499257
YKL171W	0	0	0.0712166172106825
YBR123C	0	0	0.0711111111111111
YPR191W	0	0	0.0710059171597633
YOR303W	0	0	0.0709010339734121
YOR323C	0	0	0.0707964601769911
YPL225W	0	1	0.0707964601769911
YGL026C	0	0	0.0706921944035346
YPR165W	0	0	0.0705882352941176
YMR302C	0	0	0.0704845814977974
YBL045C	0	0	0.0703812316715543
YGR168C	0	1	0.0703812316715543
YIL158W	0	1	0.0703812316715543
YPR061C	0	1	0.0703812316715543
YOR138C	0	0	0.0702781844802343
YGR046W	0	0	0.0701754385964912
YHR110W	0	0	0.0700729927007299
YOR018W	0	0	0.0699708454810496
YLR174W	0	0	0.0698689956331878
YNL107W	0	0	0.0697674418604651
YBR166C	0	0	0.06966618287373
YLR227C	0	0	0.0695652173913043
YGL080W	0	1	0.0695652173913043
YCR073C	0	0	0.0694645441389291
YDL215C	0	0	0.069364161849711
YPL058C	0	0	0.0692640692640693
YMR271C	0	0	0.069164265129683
YBR236C	0	0	0.0690647482014388
YPL230W	0	1	0.0690647482014388
YGL208W	0	0	0.0689655172413793
YML018C	0	1	0.0689655172413793
YOR103C	0	0	0.0688665710186514
YJR077C	0	0	0.0687679083094556
YAL060W	0	0	0.0686695278969957
YMR036C	0	0	0.0685714285714286
YNL168C	0	1	0.0685714285714286
YML126C	0	0	0.0684736091298146
YOL044W	0	0	0.0683760683760684
YHR083W	0	0	0.0682788051209104
YHL025W	0	0	0.0681818181818182
YDR056C	0	1	0.0681818181818182
YMR182C	0	0	0.0680851063829787
YJR127C	0	0	0.0679886685552408
YOL048C	0	1	0.0679886685552408
YDR212W	0	0	0.0678925035360679
YPR107C	0	0	0.0677966101694915
YOL096C	0	0	0.0677009873060649
YDL115C	0	0	0.0676056338028169
YOL110W	0	0	0.0675105485232067
YGL059W	0	1	0.0675105485232067
YDL103C	0	0	0.0674157303370786
YDR258C	0	0	0.0673211781206171
YER134C	0	1	0.0673211781206171
YER065C	0	0	0.0672268907563025
YLR403W	0	0	0.0671328671328671
YCL016C	0	0	0.0670391061452514
YOR023C	0	0	0.0669456066945607
YIL121W	0	0	0.0668523676880223
YNL157W	0	1	0.0668523676880223
YKL168C	0	1	0.0668523676880223
YKL217W	0	0	0.066759388038943
YDL230W	0	0	0.0666666666666667
YBL005W	0	0	0.0665742024965326
YKL160W	0	0	0.0664819944598338
YNL306W	0	0	0.0663900414937759
YPL054W	0	1	0.0663900414937759
YFR003C	0	0	0.0662983425414365
YPR024W	0	0	0.0662068965517241
YPL109C	0	1	0.0662068965517241
YGR243W	0	1	0.0662068965517241
YDL140C	0	0	0.0661157024793388
YLR099C	0	1	0.0661157024793388
YBR204C	0	1	0.0661157024793388
YDR335W	0	0	0.0660247592847318
YCR002C	0	0	0.0659340659340659
YHR016C	0	0	0.065843621399177
YKL187C	0	1	0.065843621399177
YBL019W	0	0	0.0657534246575342
YGR024C	0	0	0.0656634746922025
YJL057C	0	1	0.0656634746922025
YPL194W	0	0	0.0655737704918033
YKL003C	0	0	0.0654843110504775
YJL053W	0	0	0.0653950953678474
YER015W	0	0	0.0653061224489796
YLL029W	0	1	0.0653061224489796
YHR194W	0	0	0.0652173913043478
YKL069W	0	1	0.0652173913043478
YDL147W	0	0	0.0651289009497965
YGL060W	0	1	0.0651289009497965
YCL057W	0	0	0.0650406504065041
YEL052W	0	1	0.0650406504065041
YLR038C	0	0	0.0649526387009472
YNR032W	0	0	0.0648648648648649
YBR108W	0	1	0.0648648648648649
YBL101C	0	0	0.0647773279352227
YER038C	0	0	0.0646900269541779
YIL101C	0	0	0.0646029609690444
YBR256C	0	0	0.0645161290322581
YDR143C	0	0	0.0644295302013423
YDR135C	0	0	0.064343163538874
YJR103W	0	0	0.0642570281124498
YDR067C	0	1	0.0642570281124498
YKL188C	0	0	0.0641711229946524
YHR171W	0	0	0.0640854472630174
YMR278W	0	1	0.0640854472630174
YDR462W	0	0	0.064
YHR097C	0	1	0.064
YDR322C-A	0	0	0.0639147802929427
YHL048W	0	0	0.0638297872340425
YMR135C	0	0	0.0637450199203187
YFR033C	0	0	0.0636604774535809
YGR193C	0	0	0.0635761589403974
YMR102C	0	1	0.0635761589403974
YBL007C	0	0	0.0634920634920635
YGR258C	0	0	0.0634081902245707
YLR022C	0	0	0.0633245382585752
YOL122C	0	0	0.0632411067193676
YAR029W	0	1	0.0632411067193676
YGL125W	0	0	0.0631578947368421
YFL062W	0	1	0.0631578947368421
YNL094W	0	0	0.0630749014454665
YGL057C	0	1	0.0630749014454665
YJL151C	0	1	0.0630749014454665
YAL037W	0	1	0.0630749014454665
YLR285W	0	0	0.062992125984252
YFL017C	0	0	0.0629820051413882
YBR022W	0	0	0.0629820051413882
YBR258C	0	0	0.0629820051413882
YNR034W	0	0	0.0629820051413882
YBR087W	0	0	0.0629820051413882
YGR161C	0	0	0.0629820051413882
YDL045C	0	0	0.0629820051413882
YJL082W	0	1	0.0629820051413882
YDL048C	0	1	0.0629820051413882
YJL162C	0	1	0.0629820051413882
YGL150C	0	0	0.0629820051413882
YDR072C	0	0	0.0629820051413882
YBR252W	0	0	0.0629820051413882
YKL058W	0	0	0.0629820051413882
YOR197W	0	0	0.0629820051413882
YDR530C	0	0	0.0629820051413882
YBR280C	0	0	0.0629820051413882
YIL105C	0	0	0.0629820051413882
YPL239W	1	0	0.0629820051413882
YHR030C	0	0	0.0629011553273428
YBR162C	0	0	0.0628205128205128
YNL231C	0	0	0.0627400768245839
YKL198C	0	0	0.0626598465473146
YDL143W	0	0	0.0625798212005109
YOR062C	0	1	0.0625798212005109
YJR144W	0	0	0.0625
YOL147C	0	0	0.0624203821656051
YGR201C	0	1	0.0624203821656051
YDR051C	0	1	0.0624203821656051
YIL097W	0	0	0.0623409669211196
YBR200W	0	0	0.0622617534942821
YJL047C	0	0	0.0621827411167513
YPL010W	0	0	0.0621039290240811
YBL082C	0	0	0.0620253164556962
YBR194W	0	1	0.0620253164556962
YPL190C	0	0	0.0619469026548673
YOL075C	0	0	0.0618686868686869
YMR003W	0	1	0.0618686868686869
YJR007W	0	0	0.0617906683480454
YOR227W	0	1	0.0617906683480454
YGR135W	0	0	0.0617128463476071
YOR020C	0	0	0.0616352201257862
YGR181W	0	0	0.0615577889447236
YLR163C	0	0	0.0614805520702635
YGL066W	0	0	0.0614035087719298
YML113W	0	0	0.0613266583229036
YER109C	0	0	0.06125
YER101C	0	1	0.06125
YGR279C	0	0	0.0611735330836454
YBL046W	0	0	0.0610972568578554
YOL076W	0	0	0.0610211706102117
YNL027W	0	0	0.0609452736318408
YBR036C	0	0	0.0608695652173913
YKL134C	0	0	0.0607940446650124
YNL084C	0	0	0.0607187112763321
YLR102C	0	0	0.0606435643564356
YLR377C	0	0	0.0605686032138443
YDR270W	0	0	0.0604938271604938
YDL005C	0	0	0.0604192355117139
YNL079C	0	0	0.0603448275862069
YBR179C	0	0	0.0602706027060271
YER094C	0	0	0.0601965601965602
YKL096W	0	0	0.0601226993865031
YIR016W	0	1	0.0601226993865031
YBR105C	0	0	0.0600490196078431
YNL108C	0	0	0.0599755201958384
YGR102C	0	1	0.0599755201958384
YNL047C	0	0	0.0599022004889976
YBL093C	0	0	0.0598290598290598
YOR332W	0	0	0.0597560975609756
YCR100C	0	1	0.0597560975609756
YBL089W	0	0	0.0596833130328867
YDR132C	0	1	0.0596833130328867
YLR351C	0	1	0.0596833130328867
YJL108C	0	0	0.0596107055961071
YBR172C	0	0	0.0595382746051033
YAL016W	0	0	0.0594660194174757
YBR233W	0	1	0.0594660194174757
YNL298W	0	0	0.0593939393939394
YBR119W	0	0	0.0593220338983051
YDR452W	0	0	0.0592503022974607
YGR042W	0	0	0.0591787439613527
YMR104C	0	0	0.0591073582629674
YDR276C	0	0	0.0590361445783133
YPR026W	0	0	0.0589651022864019
YMR073C	0	0	0.0588942307692308
YNL223W	0	0	0.0588235294117647
YKR097W	0	0	0.0587529976019185
YHR025W	0	0	0.0586826347305389
YLL019C	0	0	0.0586124401913876
YNL009W	0	0	0.0585424133811231
YKL213C	0	0	0.058472553699284
YNL117W	0	0	0.0584028605482718
YBL051C	0	0	0.0583333333333333
YBR057C	0	0	0.0582639714625446
YJL146W	0	0	0.0581947743467933
YLL001W	0	0	0.0581257413997628
YIL036W	0	0	0.0580568720379147
YJR130C	0	0	0.0579881656804734
YCR067C	0	0	0.057919621749409
YOR007C	0	0	0.0578512396694215
YDR226W	0	0	0.0577830188679245
YLR149C	0	1	0.0577830188679245
YER054C	0	0	0.0577149587750294
YLR266C	0	0	0.0576470588235294
YPR118W	0	0	0.0575793184488837
YMR184W	0	0	0.0575117370892019
YMR083W	0	0	0.0574712643678161
YLR116W	0	0	0.0574712643678161
YDR394W	0	0	0.0574712643678161
YKL170W	0	0	0.0574712643678161
YIL120W	0	0	0.0574712643678161
YNL194C	0	0	0.0574712643678161
YER089C	0	0	0.0574712643678161
YNR018W	0	1	0.0574712643678161
YGL122C	0	0	0.0574712643678161
YDR487C	0	0	0.0574712643678161
YPL270W	0	0	0.0574712643678161
YER147C	0	0	0.0574712643678161
YDR421W	0	0	0.0574712643678161
YMR244C-A	0	1	0.0574712643678161
YMR148W	0	1	0.0574712643678161
YNL229C	0	0	0.0574712643678161
YDR304C	0	1	0.0574712643678161
YHR018C	0	0	0.0574712643678161
YBR188C	0	0	0.0574712643678161
YKR070W	0	1	0.0574712643678161
YBL021C	0	0	0.0574712643678161
YBR077C	0	0	0.0574712643678161
YHR111W	1	0	0.0574712643678161
YJR125C	0	0	0.0574052812858783
YAL021C	0	0	0.0573394495412844
YBR058C	0	0	0.0572737686139748
YJR076C	0	0	0.05720823798627
YPL186C	0	1	0.05720823798627
YBR164C	0	0	0.0571428571428571
YER059W	0	0	0.0570776255707763
YBR197C	0	1	0.0570776255707763
YLR144C	0	0	0.0570125427594071
YGL115W	0	0	0.0569476082004556
YNL133C	0	0	0.0568828213879408
YGR222W	0	0	0.0568181818181818
YJR051W	0	0	0.0567536889897843
YDR479C	0	0	0.0566893424036281
YGL082W	0	1	0.0566893424036281
YNL155W	0	1	0.0566893424036281
YBR289W	0	0	0.0566251415628539
YOL038W	0	0	0.0565610859728507
YBR195C	0	0	0.0564971751412429
YBR242W	0	1	0.0564971751412429
YER169W	0	0	0.0564334085778781
YPL089C	0	0	0.056369785794814
YKL113C	0	0	0.0563063063063063
YIR009W	0	0	0.0562429696287964
YJL048C	0	0	0.0561797752808989
YML042W	0	0	0.0561167227833895
YBL081W	0	1	0.0561167227833895
YIR019C	0	0	0.0560538116591928
YDR406W	0	0	0.0559910414333707
YCL028W	0	1	0.0559910414333707
YBR235W	0	1	0.0559910414333707
YPL015C	0	0	0.0559284116331096
YBL091C-A	0	1	0.0559284116331096
YKL081W	0	0	0.0558659217877095
YMR200W	0	0	0.0558035714285714
YML125C	0	0	0.0557413600891862
YBR161W	0	0	0.0556792873051225
YOR161C	0	1	0.0556792873051225
YER167W	0	0	0.0556173526140156
YGR092W	0	0	0.0555555555555556
YDR363W-A	0	0	0.0554938956714761
YMR112C	0	0	0.0554323725055432
YPR008W	0	0	0.0553709856035437
YBR176W	0	0	0.0553097345132743
YDR486C	0	0	0.0552486187845304
YER067W	0	1	0.0552486187845304
YPR028W	0	0	0.0551876379690949
YDR005C	0	0	0.0551267916207277
YOR100C	0	0	0.0550660792951542
YDR035W	0	0	0.055005500550055
YBR239C	0	1	0.055005500550055
YER014W	0	0	0.0549450549450549
YER026C	0	0	0.0548847420417124
YNR014W	0	1	0.0548847420417124
YMR304W	0	0	0.0548245614035088
YGR277C	0	0	0.0547645125958379
YDL205C	0	0	0.0547045951859956
YGR067C	0	1	0.0547045951859956
YPR134W	0	0	0.0546448087431694
YER090W	0	0	0.0545851528384279
YJL143W	0	0	0.054525627044711
YDR397C	0	0	0.0544662309368192
YBR168W	0	0	0.0544069640914037
YOR189W	0	1	0.0544069640914037
YER034W	0	1	0.0544069640914037
YBR162W-A	0	0	0.0543478260869565
YDR248C	0	1	0.0543478260869565
YIL017C	0	0	0.0542888165038002
YDL137W	0	0	0.0542299349240781
YBR033W	0	1	0.0542299349240781
YGR281W	0	0	0.0541711809317443
YGL029W	0	0	0.0541125541125541
Q0250	0	0	0.0540540540540541
YBR227C	0	1	0.0540540540540541
YML132W	0	0	0.0539956803455724
YBR268W	0	0	0.0539374325782093
YBR129C	0	0	0.0538793103448276
YGL006W	0	0	0.0538213132400431
YMR292W	0	0	0.0537634408602151
YDL182W	0	0	0.0537056928034372
YBR175W	0	0	0.0536480686695279
YHR200W	0	0	0.0535905680600214
YPR006C	0	0	0.0535331905781585
YBR222C	0	1	0.0535331905781585
YNL176C	0	1	0.0535331905781585
YCR090C	0	1	0.0535331905781585
YDR376W	0	0	0.053475935828877
YBR246W	0	1	0.053475935828877
YBR061C	0	0	0.0534188034188034
YBR293W	0	0	0.0533617929562433
YGR284C	0	0	0.0533049040511727
YBR254C	0	0	0.053248136315229
YLR204W	0	0	0.0531914893617021
YLR271W	0	1	0.0531914893617021
YOR220W	0	1	0.0531914893617021
YGR121C	0	0	0.053134962805526
YMR021C	0	0	0.0530785562632696
YLR247C	0	1	0.0530785562632696
YKL039W	0	1	0.0530785562632696
YNL267W	0	0	0.0530222693531283
YDR213W	0	0	0.0529661016949153
YOR275C	0	0	0.0529100529100529
YER017C	0	0	0.0528541226215645
YEL043W	0	1	0.0528541226215645
YDR404C	0	0	0.0527983104540655
YPR060C	0	0	0.0527426160337553
YOR028C	0	0	0.0526870389884089
YKL214C	0	0	0.0526315789473684
YFL024C	0	0	0.0525762355415352
YDL106C	0	0	0.0525210084033613
YBR095C	0	0	0.0524658971668416
YBR055C	0	0	0.0524109014675052
YGR267C	0	0	0.0523560209424084
YGR044C	0	0	0.0523012552301255
YDR115W	0	0	0.0522466039707419
YKL024C	0	0	0.0521920668058455
YMR058W	0	0	0.0521376433785193
YPL040C	0	0	0.0520833333333333
YGR257C	0	0	0.0520291363163371
YCL032W	0	0	0.051975051975052
YDR236C	0	0	0.0519210799584631
YDR036C	0	0	0.0518672199170125
YPR159W	0	0	0.0518134715025907
YOR356W	0	0	0.05175983436853
YGL250W	0	1	0.05175983436853
YML061C	0	0	0.0517063081695967
YGL181W	0	0	0.0516528925619835
YCR032W	0	0	0.0515995872033024
YPL260W	0	1	0.0515995872033024
YBL049W	0	1	0.0515995872033024
YBL032W	0	0	0.0515463917525773
YMR016C	0	0	0.0514933058702369
YKL126W	0	0	0.051440329218107
YOR317W	0	0	0.0513874614594039
YIR004W	0	0	0.0513347022587269
YBL080C	0	0	0.0512820512820513
YDL025C	0	1	0.0512820512820513
YLL014W	0	1	0.0512820512820513
YLR414C	0	1	0.0512820512820513
YBL003C	0	0	0.0512295081967213
YBL008W	0	0	0.0511770726714432
YDL214C	0	0	0.0511247443762781
YGL040C	0	0	0.0510725229826353
YAR015W	0	0	0.0510204081632653
YJR039W	0	1	0.0510204081632653
YFR024C-A	0	0	0.0509683995922528
YOR221C	0	0	0.0509164969450102
YNR002C	0	0	0.0508646998982706
YGR002C	0	0	0.0508130081300813
YJL056C	0	0	0.050761421319797
YML101C	0	1	0.050761421319797
YJR139C	0	0	0.050709939148073
YER092W	0	1	0.050709939148073
YKR038C	0	0	0.0506585612968592
YOR187W	0	0	0.0506072874493927
YBL068W	0	0	0.0505561172901921
YJR070C	0	0	0.0505050505050505
YMR177W	0	0	0.0504540867810293
YJR147W	0	0	0.0504032258064516
YBR127C	0	0	0.0503524672708963
YGR295C	0	1	0.0503524672708963
YBR219C	0	1	0.0503524672708963
YDL073W	0	1	0.0503524672708963
YNL003C	0	0	0.0503018108651912
YFR011C	0	1	0.0503018108651912
YBL006C	0	0	0.050251256281407
YNL004W	0	0	0.0502008032128514
YEL039C	0	0	0.0501504513540622
YNR041C	0	0	0.0501002004008016
YBR220C	0	1	0.0501002004008016
YGL094C	0	0	0.0500500500500501
YGL062W	0	0	0.05
YLR323C	0	1	0.05
YML057W	0	0	0.04995004995005
YCL052C	0	0	0.0499001996007984
YBR225W	0	1	0.0499001996007984
YDR443C	0	0	0.0498504486540379
YBL009W	0	0	0.049800796812749
YDR427W	0	0	0.0497512437810945
YBR207W	0	0	0.0497017892644135
YFL049W	0	0	0.0496524329692155
YER031C	0	0	0.0496031746031746
YPR114W	0	1	0.0496031746031746
YBL025W	0	0	0.0495540138751239
YGL141W	0	0	0.0495049504950495
YMR236W	0	0	0.0494559841740851
YBR241C	0	1	0.0494559841740851
YDR081C	0	0	0.0494071146245059
YLR299W	0	0	0.0493583415597236
YNL307C	0	0	0.0493096646942801
YER175C	0	1	0.0493096646942801
YFR014C	0	0	0.0492610837438424
YFL009W	0	0	0.0492125984251969
YLR177W	0	1	0.0492125984251969
YMR264W	0	0	0.0491642084562439
YOL064C	0	0	0.0491159135559921
YDR379W	0	0	0.0490677134445535
YCR060W	0	0	0.0490196078431373
YGL226W	0	1	0.0490196078431373
YBR273C	0	0	0.0489715964740451
YBR271W	0	0	0.0489236790606654
YKR045C	0	1	0.0489236790606654
YGL246C	0	0	0.0488758553274682
YJL133W	0	0	0.048828125
YLR254C	0	0	0.0487804878048781
YOL052C-A	0	0	0.0487329434697856
YDR061W	0	1	0.0487329434697856
YMR237W	0	0	0.0486854917234664
YCL050C	0	0	0.0486381322957198
YBR229C	0	0	0.0485908649173955
YDR454C	0	0	0.0485436893203883
YHR127W	0	1	0.0485436893203883
YDL170W	0	0	0.0484966052376334
YKL166C	0	0	0.0484496124031008
YBR285W	0	1	0.0484496124031008
YCR008W	0	0	0.0484027105517909
YIR034C	0	0	0.0483870967741935
YOL053W	0	1	0.0483870967741935
YPL085W	0	0	0.0483870967741935
YBR237W	0	0	0.0483870967741935
YOR186W	0	1	0.0483870967741935
YNL074C	0	0	0.0483870967741935
YBR114W	0	0	0.0483870967741935
YGL044C	0	0	0.0483870967741935
YOL058W	0	0	0.0483870967741935
YJR062C	0	0	0.0483870967741935
YHR006W	0	0	0.0483870967741935
YNL218W	0	0	0.0483870967741935
YPL242C	0	0	0.0483870967741935
YBL026W	0	0	0.0483870967741935
YBR106W	0	0	0.0483870967741935
YBR288C	0	0	0.0483870967741935
YKL146W	0	0	0.0483870967741935
YDL100C	0	0	0.0483870967741935
YDR047W	0	0	0.0483870967741935
YCR059C	0	0	0.0483870967741935
YPR062W	0	0	0.0483870967741935
YGR175C	0	0	0.0483870967741935
YDR011W	1	0	0.0483870967741935
YBR205W	0	0	0.0483412322274882
YJL210W	0	0	0.0482954545454545
YBR150C	0	1	0.0482954545454545
YMR138W	0	0	0.0482497634815516
YER096W	0	0	0.0482041587901701
YPL170W	0	0	0.0481586402266289
YDR502C	0	0	0.0481132075471698
YMR061W	0	0	0.0480678605089538
YOR286W	0	1	0.0480678605089538
YKL015W	0	0	0.0480225988700565
YBR259W	0	1	0.0480225988700565
YJL042W	0	0	0.0479774223894638
YMR145C	0	0	0.0479323308270677
YBR142W	0	0	0.047887323943662
YDL035C	0	0	0.0478424015009381
YNL082W	0	0	0.0477975632614808
YGR003W	0	0	0.047752808988764
YDL108W	0	0	0.0477081384471469
YER078C	0	0	0.0476635514018692
YNL026W	0	0	0.0476190476190476
YOR358W	0	0	0.0475746268656716
YBR193C	0	0	0.0475302889095993
YBL105C	0	0	0.0474860335195531
YAL033W	0	0	0.0474418604651163
YMR269W	0	0	0.0473977695167286
YBR282W	0	0	0.0473537604456825
YPR143W	0	0	0.0473098330241187
YJL147C	0	1	0.0473098330241187
YNL271C	0	0	0.0472659870250232
YNL070W	0	0	0.0472222222222222
YGL047W	0	0	0.0471785383903793
YBR257W	0	0	0.0471349353049908
YPR185W	0	0	0.0470914127423823
YLR105C	0	0	0.0470479704797048
YFL038C	0	0	0.0470046082949309
YNL007C	0	0	0.0469613259668508
YDL131W	0	0	0.046918123275069
YOR155C	0	0	0.046875
YCR020W-B	0	0	0.046831955922865
YEL029C	0	0	0.0467889908256881
YJL003W	0	0	0.0467461044912924
YGL185C	0	0	0.0467032967032967
YBR107C	0	0	0.0466605672461116
YFL021W	0	0	0.046617915904936
YNL052W	0	0	0.0465753424657534
YFR006W	0	1	0.0465753424657534
YIL045W	0	0	0.0465328467153285
YLR206W	0	0	0.0464904284412033
YBR020W	0	0	0.046448087431694
YGR250C	0	1	0.046448087431694
YGR057C	0	0	0.0464058234758872
YDR146C	0	0	0.0463636363636364
YML001W	0	0	0.0463215258855586
YDL053C	0	1	0.0463215258855586
YGL180W	0	0	0.0462794918330309
YLL027W	0	0	0.0462375339981868
YJR057W	0	0	0.046195652173913
YLR079W	0	0	0.0461538461538462
YBL014C	0	0	0.0461121157323689
YCL009C	0	0	0.046070460704607
YOR196C	0	0	0.046028880866426
YNR007C	0	0	0.0459873760144274
YJR117W	0	0	0.0459459459459459
YPL060W	0	0	0.0459045904590459
YLR016C	0	0	0.045863309352518
YLR312C	0	1	0.045863309352518
YGR232W	0	0	0.045822102425876
YDR363W	0	0	0.0457809694793537
YJL217W	0	1	0.0457809694793537
YOR297C	0	0	0.0457399103139013
YGL004C	0	0	0.0456989247311828
YIL152W	0	1	0.0456989247311828
YKL195W	0	0	0.0456580125335721
YDR380W	0	0	0.0456171735241503
YML091C	0	0	0.0455764075067024
YMR281W	0	0	0.0455357142857143
YBL059W	0	1	0.0455357142857143
YGL090W	0	0	0.0454950936663693
YEL013W	0	0	0.0454545454545455
YHR082C	0	0	0.0454140694568121
YDR388W	0	0	0.045373665480427
YCL038C	0	0	0.0453333333333333
YBR163W	0	1	0.0453333333333333
YLR433C	0	0	0.0452930728241563
YJL137C	0	0	0.0452528837622005
YCL059C	0	0	0.0452127659574468
YER044C	0	0	0.0451727192205492
YBR090C	0	1	0.0451727192205492
YKL164C	0	0	0.0451327433628319
YBL023C	0	0	0.0450928381962865
YIL103W	0	0	0.0450530035335689
YBL067C	0	1	0.0450530035335689
YOL111C	0	0	0.0450132391879965
YAR035W	0	0	0.044973544973545
YER027C	0	0	0.0449339207048458
YBR243C	0	0	0.0448943661971831
YOR363C	0	0	0.0448548812664908
YBR265W	0	0	0.0448154657293497
YPR052C	0	0	0.0447761194029851
YOR327C	0	0	0.0447368421052632
YOL113W	0	0	0.0446976336546889
YBR154C	0	0	0.0446584938704028
YER158C	0	1	0.0446584938704028
YPR147C	0	1	0.0446584938704028
YJL163C	0	1	0.0446584938704028
YJL062W	0	0	0.0446194225721785
YBR155W	0	0	0.0445804195804196
YOR079C	0	0	0.0445414847161572
YML099C	0	0	0.0445026178010471
YKR030W	0	0	0.044463818657367
YMR256C	0	0	0.0444250871080139
YGL155W	0	0	0.0443864229765013
YBR302C	0	1	0.0443864229765013
YNL083W	0	0	0.0443478260869565
YNR027W	0	0	0.0443092962641182
YOR039W	0	0	0.0442708333333333
YER003C	0	0	0.0442324371205551
YJR105W	0	0	0.0441941074523397
YDL200C	0	0	0.0441558441558442
YML098W	0	0	0.0441176470588235
YBR217W	0	0	0.0440795159896284
YJL173C	0	0	0.0440414507772021
YGL020C	0	0	0.0440034512510785
YOR141C	0	1	0.0440034512510785
YOR350C	0	1	0.0440034512510785
YOR269W	0	0	0.0439655172413793
YNL131W	0	0	0.0439276485788114
YHR163W	0	0	0.0438898450946644
YKL038W	0	0	0.0438521066208083
YBR263W	0	0	0.0438144329896907
YIL002C	0	0	0.0437768240343348
YMR140W	0	0	0.0437392795883362
YIL110W	0	0	0.0437017994858612
YOR280C	0	1	0.0437017994858612
YBR121C	0	0	0.0436643835616438
YLR259C	0	0	0.0436270316509837
YNL025C	0	0	0.0435897435897436
YBR143C	0	0	0.0435525192143467
YBR015C	0	0	0.0435153583617747
YIR007W	0	1	0.0435153583617747
YPR079W	0	0	0.0434782608695652
YBR014C	0	1	0.0434782608695652
YDR407C	0	0	0.0434412265758092
YOR027W	0	0	0.0434042553191489
YDR006C	0	0	0.0433673469387755
YHR201C	0	0	0.0433305012744265
YOR147W	0	0	0.0432937181663837
YNR035C	0	0	0.0432569974554707
YGR149W	0	1	0.0432569974554707
YBL104C	0	1	0.0432569974554707
YBR260C	0	0	0.0432203389830508
YBR272C	0	0	0.0431837425910246
YMR260C	0	0	0.0431472081218274
YKL208W	0	0	0.0431107354184277
YHR166C	0	0	0.0430743243243243
YOR035C	0	0	0.0430379746835443
YDR041W	0	0	0.0430016863406408
YGL010W	0	1	0.0430016863406408
YPR081C	0	0	0.0429654591406908
YGR075C	0	0	0.0429292929292929
YPL003W	0	0	0.0428931875525652
YHR024C	0	0	0.0428571428571429
YBR038W	0	0	0.0428211586901763
YLR193C	0	0	0.0427852348993289
YML011C	0	0	0.0427493713327745
YDL159W	0	0	0.042713567839196
YLR387C	0	1	0.042713567839196
YKR062W	0	0	0.0426778242677824
YIL019W	0	0	0.0426421404682274
YKL206C	0	0	0.0426065162907268
YIR024C	0	1	0.0426065162907268
YBR060C	0	0	0.0425709515859766
YBL031W	0	1	0.0425709515859766
YDR435C	0	0	0.042535446205171
YPL006W	0	0	0.0425
YJL070C	0	1	0.0425
YBR042C	0	0	0.0424646128226478
YLR189C	0	0	0.0424292845257903
YFL028C	0	0	0.0423940149625935
YBR102C	0	0	0.042358803986711
YNL336W	0	1	0.042358803986711
YGR235C	0	1	0.042358803986711
YOL128C	0	0	0.0423236514522822
YIL153W	0	0	0.0422885572139304
YER154W	0	0	0.0422535211267606
YIL160C	0	0	0.0422185430463576
YGL101W	0	1	0.0422185430463576
YJR149W	0	1	0.0422185430463576
YPR129W	0	0	0.0421836228287841
YJR113C	0	0	0.0421487603305785
YDR161W	0	0	0.0421139554087531
YPR183W	0	0	0.0420792079207921
YGR204W	0	0	0.0420445177246496
YDR531W	0	0	0.0420098846787479
YBR202W	0	0	0.0419753086419753
YGL202W	0	0	0.0419407894736842
YNR070W	0	0	0.0419063270336894
YEL020C	0	1	0.0419063270336894
YLR298C	0	0	0.041871921182266
YGL002W	0	0	0.0418375717801477
YMR029C	0	0	0.0418032786885246
YGR141W	0	0	0.0417690417690418
YJR161C	0	1	0.0417690417690418
YBR125C	0	1	0.0417690417690418
YOL009C	0	0	0.0417348608837971
YER103W	0	0	0.0417007358953393
YLR142W	0	0	0.0416666666666667
YOR040W	0	0	0.0416326530612245
YLR289W	0	1	0.0416326530612245
YLR121C	0	0	0.0415986949429038
YEL071W	0	0	0.0415647921760391
YLR318W	0	0	0.0415309446254072
YGR285C	0	0	0.0414971521562246
YBR255W	0	1	0.0414971521562246
YOR101W	0	0	0.0414634146341463
YML035C	0	0	0.041429731925264
YKL025C	0	0	0.0413961038961039
YIL022W	0	0	0.0413625304136253
YOL108C	0	0	0.0413533834586466
YBR159W	0	0	0.0413533834586466
YOR326W	0	0	0.0413533834586466
YLR241W	0	1	0.0413533834586466
YOR153W	0	0	0.0413533834586466
YCR042C	0	0	0.0413533834586466
YLR436C	0	0	0.0413533834586466
YFL016C	0	0	0.0413533834586466
YIL088C	0	0	0.0413533834586466
YBR165W	0	0	0.0413533834586466
YDR305C	0	0	0.0413533834586466
YHR074W	0	0	0.0413533834586466
YBR276C	0	0	0.0413533834586466
YML051W	0	0	0.0413533834586466
YLR248W	0	0	0.0413533834586466
YBR004C	0	0	0.0413533834586466
YPR011C	0	0	0.0413533834586466
YKL053C-A	0	0	0.0413533834586466
YDR287W	0	0	0.0413533834586466
YBR249C	0	0	0.0413533834586466
YDR430C	0	0	0.0413533834586466
YDR476C	0	1	0.0413533834586466
YHR071W	0	0	0.0413533834586466
YPL214C	0	0	0.0413533834586466
YBR101C	0	0	0.0413533834586466
YPL107W	0	1	0.0413533834586466
YBL076C	0	0	0.0413533834586466
YKL138C	0	0	0.0413533834586466
YMR301C	0	0	0.0413533834586466
YEL036C	0	0	0.0413533834586466
YPL014W	0	1	0.0413533834586466
YDR483W	0	0	0.0413533834586466
YGL179C	0	0	0.0413533834586466
YBR287W	0	1	0.0413533834586466
YBR141C	0	1	0.0413533834586466
YJR133W	0	0	0.0413533834586466
YKL012W	0	0	0.0413533834586466
YFR010W	0	0	0.0413533834586466
YBR017C	0	0	0.0413533834586466
YMR280C	0	0	0.0413533834586466
YCR088W	0	0	0.0413533834586466
YDR296W	0	0	0.0413533834586466
YGR237C	0	1	0.0413533834586466
YGR130C	0	1	0.0413533834586466
YMR119W	0	0	0.0413533834586466
YLL034C	0	0	0.0413533834586466
YPL070W	0	0	0.0413533834586466
YDL226C	0	0	0.0413533834586466
YNL243W	0	0	0.0413533834586466
YGL036W	0	1	0.0413533834586466
YGL232W	0	0	0.0413533834586466
YLR186W	0	0	0.0413533834586466
YCR005C	0	0	0.0413533834586466
YLR239C	0	0	0.0413533834586466
YBL035C	0	0	0.0413533834586466
YIL065C	0	0	0.0413533834586466
YJR086W	0	0	0.0413533834586466
YKL008C	0	0	0.0413533834586466
YHR063C	0	0	0.0413533834586466
YKL034W	0	0	0.0413533834586466
YBR192W	0	0	0.0413533834586466
YBR081C	0	0	0.0413533834586466
YBR037C	1	0	0.0413533834586466
YHR122W	0	0	0.0413533834586466
YGL067W	0	0	0.0413533834586466
YGL196W	0	1	0.0413533834586466
YER088C	0	0	0.0413533834586466
YER064C	0	0	0.0413533834586466
YLR363C	0	0	0.0413533834586466
YBL011W	0	0	0.0413533834586466
YDR071C	0	0	0.0413533834586466
YCR073W-A	0	0	0.0413533834586466
YGR062C	0	0	0.0413533834586466
YFR009W	0	0	0.0413533834586466
YBL090W	0	0	0.0413533834586466
YDR073W	0	0	0.0413533834586466
YMR150C	0	0	0.0413533834586466
YOR231W	0	0	0.0413533834586466
YKL032C	0	0	0.0413533834586466
YNL246W	0	0	0.0413533834586466
YCR024C	0	0	0.0413533834586466
YGL210W	0	0	0.0413533834586466
YIL098C	0	0	0.0413533834586466
YGL104C	0	0	0.0413533834586466
YJR100C	0	1	0.0413533834586466
YBL106C	0	0	0.0413533834586466
YDL238C	0	0	0.0413533834586466
YKL116C	0	0	0.0413533834586466
YHR011W	0	0	0.0413533834586466
YNL212W	0	1	0.0413533834586466
YML005W	0	0	0.0413533834586466
YPL196W	1	0	0.0413533834586466
YNL259C	1	0	0.0413533834586466
YDL007W	0	0	0.0413533834586466
YLR363W-A	0	1	0.0413533834586466
YPL082C	0	0	0.0413533834586466
YGR220C	0	0	0.0413533834586466
YMR157C	0	1	0.0413533834586466
YGL096W	0	0	0.0413533834586466
YPL028W	0	0	0.0413533834586466
YFL017W-A	0	0	0.0413533834586466
YER080W	0	1	0.0413533834586466
YNL154C	0	0	0.0413533834586466
YDL066W	0	0	0.0413533834586466
YOR097C	0	1	0.0413533834586466
YLR283W	0	1	0.0413533834586466
YBL037W	0	0	0.0413533834586466
YLR075W	0	0	0.0413533834586466
YCR027C	0	0	0.0413533834586466
YLR210W	0	0	0.0413533834586466
YBR275C	0	0	0.0413533834586466
YDR079C-A	0	0	0.0413533834586466
YER119C	0	0	0.0413533834586466
YDR256C	1	0	0.0413533834586466
YJR067C	0	1	0.0413533834586466
YMR225C	0	0	0.0413223140495868
YPL146C	0	0	0.0412912912912913
YMR272C	0	0	0.0412603150787697
YPR017C	0	0	0.0412293853073463
YOR144C	0	0	0.0411985018726592
YJL102W	0	0	0.0411676646706587
YPR065W	0	0	0.0411368735976066
YNL090W	0	0	0.0411061285500747
YJR122W	0	1	0.0411061285500747
YLR435W	0	0	0.041075429424944
YMR097C	0	0	0.041044776119403
YNL081C	0	0	0.0410141685309471
YLR383W	0	0	0.040983606557377
YHR117W	0	1	0.040983606557377
YLR234W	0	0	0.0409530900967982
YGR275W	0	0	0.040922619047619
YPR020W	0	0	0.0408921933085502
YFR025C	0	0	0.0408618127786033
YJL006C	0	0	0.0408314773570898
YNL159C	0	0	0.0408011869436202
YER100W	0	0	0.0407709414381023
YHR162W	0	1	0.0407709414381023
YOR329C	0	0	0.0407407407407407
YDL234C	0	0	0.0407105847520355
YBR030W	0	0	0.0406804733727811
YML049C	0	0	0.040650406504065
YKL190W	0	0	0.0406203840472674
YDR211W	0	0	0.040590405904059
YDL085W	0	0	0.0405604719764012
YBR262C	0	1	0.0405604719764012
YDR197W	0	0	0.0405305821665438
YKR048C	0	0	0.040500736377025
YHL027W	0	0	0.0404709345106696
YPL096W	0	0	0.0404411764705882
YKL011C	0	0	0.0404114621601763
YJL054W	0	0	0.0403817914831131
YDR186C	0	1	0.0403817914831131
YGR100W	0	0	0.0403521643433602
YGL056C	0	1	0.0403521643433602
YFR015C	0	0	0.0403225806451613
YLR324W	0	0	0.0402930402930403
YOR306C	0	0	0.0402635431918009
YML088W	0	0	0.0402340892465252
YBR251W	0	0	0.0402046783625731
YBR171W	0	0	0.0401753104455807
YKL194C	0	0	0.0401459854014599
YHR028C	0	0	0.0401167031363968
YDR505C	0	1	0.0401167031363968
YBL061C	0	0	0.0400874635568513
YHR003C	0	1	0.0400874635568513
YDR084C	0	0	0.0400582665695557
YPR040W	0	0	0.0400291120815138
YPL063W	0	0	0.04
YOR287C	0	0	0.0399709302325581
YHR086W	0	0	0.0399419026870007
YHR058C	0	0	0.0399129172714078
YOL073C	0	1	0.0399129172714078
YFL029C	0	0	0.0398839738941262
YER170W	0	0	0.0398550724637681
YDL165W	0	0	0.0398262128892107
YIL007C	0	0	0.0397973950795948
YIR008C	0	0	0.0397686189443239
YML117W	0	0	0.0397398843930636
YMR311C	0	0	0.0397111913357401
YNR047W	0	0	0.0396825396825397
YNL245C	0	0	0.0396539293439077
YGL233W	0	0	0.0396253602305476
YCL039W	0	0	0.0395968322534197
YNR033W	0	0	0.039568345323741
YIR043C	0	1	0.039568345323741
YIL050W	0	0	0.0395398993529835
YHR017W	0	1	0.0395398993529835
YOL087C	0	1	0.0395398993529835
YNL104C	0	0	0.0395114942528736
YPR075C	0	0	0.0394831299353912
YOR283W	0	1	0.0394831299353912
YJR058C	0	0	0.039454806312769
YKL082C	0	0	0.039426523297491
YKL196C	0	0	0.0393982808022923
YKL216W	0	0	0.0393700787401575
YMR293C	0	0	0.0393419170243205
YHL030W	0	0	0.039313795568263
YGL252C	0	0	0.0392857142857143
YMR024W	0	0	0.0392576730906495
YLR350W	0	0	0.0392296718972896
YLR136C	0	0	0.0392017106200998
YDL079C	0	0	0.0391737891737892
YOR014W	0	0	0.0391459074733096
YLR429W	0	0	0.0391180654338549
YPL017C	0	1	0.0391180654338549
YER040W	0	0	0.03909026297086
YOR089C	0	0	0.0390625
YBL074C	0	0	0.0390347764371895
YKR099W	0	0	0.0390070921985816
YOR011W	0	0	0.038979447200567
YOR238W	0	1	0.038979447200567
YHR001W	0	0	0.0389518413597734
YBL020W	0	0	0.0389242745930644
YNL141W	0	0	0.0388967468175389
YDL123W	0	1	0.0388967468175389
YJL079C	0	1	0.0388967468175389
YDR247W	0	0	0.03886925795053
YDR405W	0	0	0.0388418079096045
YDR122W	0	0	0.0388143966125618
YGR146C	0	1	0.0388143966125618
YML095C	0	0	0.038787023977433
YPL104W	0	0	0.0387596899224806
YBL060W	0	1	0.0387596899224806
YHR192W	0	1	0.0387596899224806
YBL010C	0	1	0.0387596899224806
YOR232W	0	0	0.0387323943661972
YIL071C	0	0	0.0387051372273047
YDR139C	0	0	0.0386779184247539
YKR067W	0	0	0.0386507378777231
YMR191W	0	1	0.0386507378777231
YBR073W	0	0	0.038623595505618
YOR265W	0	0	0.0385964912280702
YJR052W	0	0	0.0385694249649369
YDL045W-A	0	0	0.0385423966362999
YGR082W	0	0	0.038515406162465
YPL152W	0	0	0.0384884534639608
YIL038C	0	0	0.0384615384615385
YMR284W	0	0	0.0384346610761705
YBR086C	0	0	0.0384078212290503
YNL040W	0	1	0.0384078212290503
YLR074C	0	0	0.0383810188415911
YOR031W	0	0	0.0383542538354254
YHR026W	0	0	0.0383275261324042
YCL049C	0	1	0.0383275261324042
YDR465C	0	0	0.0383008356545961
YDR196C	0	0	0.0382741823242867
YDR354W	0	0	0.0382475660639777
YIL083C	0	0	0.0382209867963864
YPL166W	0	0	0.0381944444444444
YMR286W	0	0	0.0381679389312977
YJR099W	0	0	0.0381414701803051
YKL189W	0	0	0.0381150381150381
YBR160W	0	0	0.0380886426592798
YHR059W	0	0	0.0380622837370242
YCR071C	0	0	0.0380359612724758
YMR041C	0	0	0.0380096751900484
YBR145W	0	0	0.0379834254143646
YLR420W	0	0	0.0379572118702554
YKR022C	0	0	0.0379310344827586
YER173W	0	0	0.0379048931771192
YNL010W	0	1	0.0379048931771192
YDR328C	0	0	0.0378787878787879
YPL191C	0	1	0.0378787878787879
YJL036W	0	0	0.0378527185134205
YOR106W	0	0	0.0378266850068776
YOR259C	0	0	0.0378006872852234
YML016C	0	0	0.0377747252747253
YPR051W	0	0	0.0377487989018531
YPL178W	0	0	0.0377229080932785
YLR199C	0	1	0.0377229080932785
YHR055C	0	0	0.0376970527758739
YNL073W	0	0	0.0376712328767123
YER048C	0	1	0.0376712328767123
YLR027C	0	0	0.0376454483230664
YDL107W	0	0	0.0376196990424077
YHR027C	0	0	0.037593984962406
YBR198C	0	0	0.037568306010929
YDL063C	0	0	0.037542662116041
YLR288C	0	0	0.0375170532060027
YPL219W	0	0	0.0374914792092706
YDR116C	0	0	0.0374659400544959
YHR159W	0	1	0.0374659400544959
YHR154W	0	0	0.0374404356705242
YER081W	0	0	0.0374149659863946
YPL159C	0	0	0.0373895309313392
YKR046C	0	0	0.0373641304347826
YCR028C-A	0	0	0.0373387644263408
YML081W	0	1	0.0373387644263408
YNL264C	0	0	0.0373134328358209
YOL088C	0	0	0.0372881355932203
YAL002W	0	0	0.0372628726287263
YER183C	0	0	0.037237643872715
YBR133C	0	0	0.037212449255751
YJL131C	0	1	0.037212449255751
YER030W	0	0	0.0371872887085869
YLR051C	0	0	0.0371621621621622
YNL185C	0	0	0.037137069547603
YER021W	0	0	0.0371120107962213
YBL088C	0	0	0.0370869858395145
YER024W	0	0	0.0370619946091644
YKR087C	0	0	0.037037037037037
YGL133W	0	0	0.0370121130551817
YPL011C	0	0	0.0369872225958305
YDL153C	0	0	0.0369623655913979
YBR228W	0	0	0.0369375419744795
YNL072W	0	0	0.0369127516778524
YJL112W	0	0	0.0368879946344735
YPL013C	0	0	0.0368632707774799
YDR361C	0	0	0.0368385800401875
YNL129W	0	0	0.036813922356091
YGL053W	0	0	0.0367892976588629
YDL219W	0	0	0.0367647058823529
YNL320W	0	1	0.0367647058823529
YBR187W	0	1	0.0367647058823529
YPR148C	0	1	0.0367647058823529
YNR040W	0	1	0.0367647058823529
YMR030W	0	0	0.0367401469605878
YGR040W	0	0	0.0367156208277704
YKR096W	0	1	0.0367156208277704
YNR054C	0	0	0.0366911274182789
YDR364C	0	0	0.0366666666666667
YGL039W	0	0	0.0366422385076616
YKL218C	0	0	0.0366178428761651
YGL038C	0	0	0.0365934797072522
YMR020W	0	0	0.0365691489361702
YOL016C	0	0	0.0365448504983389
YHR038W	0	0	0.0365205843293493
YPR152C	0	1	0.0365205843293493
YNL169C	0	0	0.0364963503649635
YPL193W	0	0	0.0364721485411141
YDR372C	0	0	0.0364479787939032
YOR386W	0	0	0.0364238410596026
YAL034C	0	1	0.0364238410596026
YCR076C	0	1	0.0364238410596026
YOR179C	0	0	0.0363997352746525
YBL040C	0	0	0.0363756613756614
YOL117W	0	0	0.0363516192994052
YNL316C	0	0	0.0363276089828269
YMR109W	0	0	0.0363036303630363
YCL055W	0	0	0.0362796833773087
YIL137C	0	1	0.0362796833773087
YPR145W	0	0	0.036255767963085
YMR113W	0	0	0.036231884057971
YNL315C	0	0	0.0362080315997367
YBR083W	0	0	0.0361842105263158
YHR147C	0	0	0.0361604207758054
YBR047W	0	1	0.0361604207758054
YML029W	0	0	0.0361366622864652
YPL050C	0	0	0.036112934996717
YMR276W	0	0	0.0360892388451444
YMR127C	0	0	0.0360655737704918
YBL054W	0	0	0.0360419397116645
YNL147W	0	0	0.0360183366077276
YOR298C-A	0	0	0.0359947643979058
YJR142W	0	1	0.0359947643979058
YOL068C	0	0	0.0359712230215827
YJR056C	0	1	0.0359712230215827
YIL001W	0	1	0.0359712230215827
YOR059C	0	1	0.0359712230215827
YNL152W	0	1	0.0359712230215827
YBL024W	0	0	0.0359477124183007
YIL143C	0	0	0.0359242325277596
YBR063C	0	1	0.0359242325277596
YDL197C	0	0	0.0359007832898172
YBR120C	0	0	0.0358773646444879
YHR029C	0	1	0.0358773646444879
YGL017W	0	0	0.0358539765319426
YDR232W	0	0	0.0358306188925081
YLR005W	0	0	0.0358072916666667
YDR441C	0	1	0.0358072916666667
YDR054C	0	0	0.0357839947950553
YDL157C	0	1	0.0357839947950553
YNR045W	0	0	0.0357607282184655
YLL058W	0	0	0.0357374918778428
YPL141C	0	1	0.0357374918778428
YMR216C	0	0	0.0357142857142857
YGR070W	0	0	0.0356911096690461
YPL037C	0	0	0.0356679636835279
YKL017C	0	0	0.0356448476992871
YCR063W	0	0	0.0356217616580311
YDR460W	0	0	0.0355987055016181
YCL011C	0	0	0.0355756791720569
YDL227C	0	0	0.0355526826115061
YDR371W	0	1	0.0355526826115061
YMR014W	0	0	0.0355297157622739
YAL027W	0	1	0.0355297157622739
YHR181W	0	0	0.0355067785668173
YLR001C	0	1	0.0355067785668173
YJR068W	0	0	0.0354838709677419
YGR180C	0	0	0.0354609929078014
YER099C	0	0	0.0354381443298969
YJR034W	0	0	0.0354153251770766
YOR354C	0	0	0.0353925353925354
YGL054C	0	0	0.0353697749196141
YKL043W	0	0	0.0353470437017995
YLR209C	0	0	0.0353243416827232
YHR116W	0	0	0.0353016688061617
YOR160W	0	0	0.0352790250160359
YPL092W	0	0	0.0352564102564103
YAL009W	0	0	0.0352338244714926
YLR037C	0	1	0.0352338244714926
YNL230C	0	0	0.0352112676056338
YHR132C	0	0	0.0351887396033269
YLR126C	0	0	0.0351662404092072
YHR140W	0	1	0.0351662404092072
YOR337W	0	0	0.0351437699680511
YJR014W	0	1	0.0351437699680511
YDL146W	0	1	0.0351437699680511
YIL135C	0	0	0.0351213282247765
YOR251C	0	1	0.0351213282247765
YMR165C	0	0	0.0350989151244416
YKL129C	0	0	0.0350765306122449
YOR043W	0	0	0.0350541746335245
YER098W	0	0	0.035031847133758
YBL030C	0	0	0.0350095480585614
YPL108W	0	1	0.0350095480585614
YHR131C	0	1	0.0350095480585614
YJL122W	0	0	0.0349872773536896
YNL286W	0	0	0.034965034965035
YGR077C	0	0	0.0349428208386277
YHR182W	0	1	0.0349428208386277
YML009C	0	0	0.0349206349206349
YOL033W	0	0	0.0348984771573604
YPR034W	0	0	0.0348763474952441
YCL044C	0	0	0.0348542458808618
YNL290W	0	0	0.0348321722609246
YPL046C	0	0	0.0348101265822785
YDR224C	0	0	0.0347881087919039
YNL322C	0	0	0.0347661188369153
YIL075C	0	0	0.034744156664561
YMR289W	0	1	0.034744156664561
YDL132W	0	0	0.0347222222222222
YFL054C	0	0	0.0347003154574132
YGR122W	0	0	0.0346784363177806
YJR109C	0	0	0.0346565847511027
YDR350C	0	0	0.0346347607052897
YOL054W	0	0	0.0346129641283826
YDR105C	0	1	0.0346129641283826
YJR118C	0	0	0.0345911949685535
YKL204W	0	0	0.0345694531741043
YBR085C-A	0	1	0.0345694531741043
YDL085C-A	0	1	0.0345694531741043
YPL127C	0	0	0.0345477386934673
YPR042C	0	0	0.0345465761875386
YPR037C	0	0	0.0345465761875386
YJL035C	0	0	0.0345465761875386
YDR147W	0	0	0.0345465761875386
YHR121W	0	0	0.0345465761875386
YKL215C	0	1	0.0345465761875386
YDR411C	0	0	0.0345465761875386
YLR343W	0	0	0.0345465761875386
YPL049C	0	0	0.0345465761875386
YCR018C	0	0	0.0345465761875386
YBL059C-A	0	1	0.0345465761875386
YLR094C	0	0	0.0345465761875386
YPL118W	0	0	0.0345465761875386
YER010C	0	1	0.0345465761875386
YNL005C	0	0	0.0345465761875386
YCL026C-B	0	1	0.0345465761875386
YER107C	0	0	0.0345465761875386
YGL068W	0	0	0.0345465761875386
YLR168C	0	1	0.0345465761875386
YNL162W-A	0	1	0.0345465761875386
YJL121C	0	0	0.0345465761875386
[truncated: 3,790 more rows]
