# Supplementary material for: Computationally Driven, Quantitative Experiments Discover Genes Required for Mitochondrial Biogenesis
Source: PLoS Genet. 2009 Mar 20;5(3):e1000407. doi: 10.1371/journal.pgen.1000407 (PMC2648979; doi:10.1371/journal.pgen.1000407)
Supplement: Dataset S2 — Top 100 novel ensemble predictions for additional yeast biological processes. A zip file containing 387 tab-delimited text files of the ensemble predictions for the indicated Gene Ontology Biological Process Term. (21.70 MB GZ) [file pgen.1000407.s013.gz › GO_0006807.txt]

ORF	AnnotatedToTerm?	Uncharacterized_04152007?	Precision
YER052C	1	0	1.0
YER069W	1	0	1.0
YOL058W	1	0	1.0
YCL009C	1	0	1.0
YER090W	1	0	1.0
YIR034C	1	0	1.0
YIL116W	1	0	1.0
YJR109C	1	0	1.0
YCL030C	1	0	1.0
YHR018C	1	0	1.0
YDL066W	1	0	1.0
YDR035W	1	0	1.0
YMR062C	1	0	1.0
YLR027C	1	0	1.0
YNL104C	1	0	1.0
YOR202W	1	0	1.0
YDL198C	0	0	0.96
YDR127W	1	0	0.96
YBR248C	1	0	0.96
YOR184W	1	0	0.96
YKL211C	1	0	0.96
YDR354W	1	0	0.96
YDR158W	1	0	0.96
YGL026C	1	0	0.96
YGL202W	1	0	0.96
YEL071W	0	0	0.933333333333333
YJR137C	1	0	0.933333333333333
YOR130C	1	0	0.933333333333333
YGL125W	1	0	0.933333333333333
YER055C	1	0	0.933333333333333
YDR487C	0	0	0.903225806451613
YFR030W	0	0	0.875
YER073W	0	0	0.871794871794872
YPR145W	1	0	0.871794871794872
YMR108W	1	0	0.871794871794872
YJL071W	1	0	0.871794871794872
YOL064C	1	0	0.871794871794872
YGR124W	1	0	0.871794871794872
YDL182W	1	0	0.871794871794872
YBR145W	0	0	0.857142857142857
YOR303W	1	0	0.857142857142857
YOR323C	1	0	0.857142857142857
YPR058W	0	0	0.851063829787234
YER086W	1	0	0.851063829787234
YIL074C	1	0	0.851063829787234
YHR208W	1	0	0.851063829787234
YOR108W	1	0	0.851063829787234
YGL186C	0	0	0.85
YDL131W	1	0	0.85
YOL140W	1	0	0.85
YCR053W	1	0	0.85
YHR019C	1	0	0.85
YGR204W	0	0	0.85
YGR185C	1	0	0.85
YKR069W	1	0	0.85
YBR249C	1	0	0.85
YDR037W	1	0	0.85
YNR050C	1	0	0.85
YJR016C	1	0	0.85
YLR303W	1	0	0.85
YKL218C	0	0	0.848484848484849
YGL148W	1	0	0.848484848484849
YER091C	1	0	0.848484848484849
YDR234W	1	0	0.848484848484849
YPR035W	1	0	0.848484848484849
YJR148W	1	0	0.848484848484849
YGR267C	0	0	0.835820895522388
YBR256C	0	0	0.830985915492958
YIL094C	1	0	0.830985915492958
YOR375C	1	0	0.830985915492958
YPR033C	1	0	0.830985915492958
YLR348C	0	0	0.819444444444444
YKL120W	0	0	0.808219178082192
YFL028C	0	0	0.797297297297297
YJR130C	0	0	0.789473684210526
YJL088W	1	0	0.789473684210526
YGL224C	0	0	0.782051282051282
YJR010W	1	0	0.782051282051282
YLR058C	0	0	0.775
YPR167C	1	0	0.775
YPL092W	0	0	0.768292682926829
YDR341C	1	0	0.768292682926829
YHR071W	0	0	0.759036144578313
YDR531W	0	0	0.75
YBR043C	0	0	0.741176470588235
YNL220W	0	0	0.735632183908046
YGL009C	1	0	0.735632183908046
YEL063C	0	0	0.727272727272727
YLR092W	0	0	0.719101123595506
YMR096W	0	0	0.711111111111111
YLR359W	0	0	0.706521739130435
YLR355C	1	0	0.706521739130435
YHR122W	0	0	0.698924731182796
YPL188W	0	0	0.694736842105263
YHR029C	0	1	0.694736842105263
YFR025C	1	0	0.694736842105263
YMR095C	0	0	0.6875
YGR061C	0	0	0.680412371134021
YBR218C	0	0	0.676767676767677
YBR115C	1	0	0.676767676767677
YOR221C	0	0	0.67
YML116W	0	0	0.666666666666667
YGR094W	1	0	0.666666666666667
YMR083W	0	0	0.663551401869159
YKL001C	1	0	0.663551401869159
YCL017C	0	0	0.663551401869159
YGL245W	1	0	0.663551401869159
YPL273W	1	0	0.663551401869159
YLR153C	0	0	0.660550458715596
YOR335C	1	0	0.660550458715596
YNL311C	0	0	0.657657657657658
YHR020W	1	0	0.657657657657658
YPL252C	0	0	0.651785714285714
YMR300C	0	0	0.646017699115044
YDR046C	0	0	0.640350877192982
YHR047C	0	0	0.634782608695652
YGR055W	0	0	0.633333333333333
YPL135W	0	0	0.633333333333333
YKL029C	1	0	0.633333333333333
YDR502C	1	0	0.633333333333333
YER081W	1	0	0.633333333333333
YGL234W	0	0	0.628099173553719
YJL060W	0	0	0.622950819672131
YOL059W	0	0	0.617886178861789
YJL200C	0	1	0.617886178861789
YLL018C	0	0	0.615384615384615
YBR263W	0	0	0.615384615384615
YPL265W	0	0	0.615384615384615
YLR180W	1	0	0.615384615384615
YER175C	0	1	0.615384615384615
YAL012W	1	0	0.615384615384615
YMR189W	1	0	0.615384615384615
YEL046C	1	0	0.615384615384615
YML126C	0	0	0.610687022900763
YDR408C	0	0	0.606060606060606
YMR120C	0	0	0.601503759398496
YNL239W	0	0	0.601449275362319
YHR025W	1	0	0.601449275362319
YJR025C	0	0	0.601449275362319
YKL184W	1	0	0.601449275362319
YDR019C	1	0	0.601449275362319
YLL027W	0	0	0.597122302158273
YGL062W	0	0	0.592857142857143
YPL262W	0	0	0.588652482269504
YNL268W	0	0	0.585034013605442
YHR024C	0	0	0.585034013605442
YMR241W	0	0	0.585034013605442
YGL184C	1	0	0.585034013605442
YEL009C	1	0	0.585034013605442
YJL172W	1	0	0.585034013605442
YBR104W	0	0	0.581081081081081
YPL274W	0	0	0.577181208053691
YLR044C	0	0	0.576158940397351
YLR304C	1	0	0.576158940397351
YKR039W	0	0	0.572368421052632
YFR055W	0	0	0.568627450980392
YPR074C	0	0	0.567741935483871
YER024W	1	0	0.567741935483871
YBR068C	0	0	0.564102564102564
YOR201C	0	0	0.560509554140127
YHR162W	0	1	0.560509554140127
YER178W	0	0	0.559748427672956
YNL142W	1	0	0.559748427672956
YOR226C	0	0	0.558282208588957
YGL001C	0	0	0.558282208588957
YCR005C	1	0	0.558282208588957
YGR155W	1	0	0.558282208588957
YGR175C	0	0	0.554878048780488
YDR508C	0	0	0.55421686746988
YPL160W	1	0	0.55421686746988
YNR043W	0	0	0.550898203592814
YOR337W	0	0	0.550295857988166
YFL021W	1	0	0.550295857988166
YMR208W	0	0	0.549707602339181
YNL229C	1	0	0.549707602339181
YOR128C	0	0	0.549132947976879
YDL170W	1	0	0.549132947976879
YOR222W	0	0	0.547872340425532
YBL098W	0	0	0.547872340425532
YHR063C	0	0	0.547872340425532
YKL106W	1	0	0.547872340425532
YOL119C	0	0	0.547872340425532
YKR080W	0	0	0.547872340425532
YFL022C	1	0	0.547872340425532
YAL062W	1	0	0.547872340425532
YGR239C	0	0	0.547872340425532
YDL171C	1	0	0.547872340425532
YFL018C	1	0	0.547872340425532
YDR481C	0	0	0.547872340425532
YDR034C	1	0	0.547872340425532
YJR139C	1	0	0.547872340425532
YPL111W	1	0	0.547872340425532
YBR127C	0	0	0.544973544973545
YAR015W	0	0	0.544041450777202
YNL221C	0	0	0.544041450777202
YAL044C	1	0	0.544041450777202
YOR136W	1	0	0.544041450777202
YJR105W	0	0	0.541237113402062
YNL129W	0	0	0.538461538461538
YBR294W	0	0	0.535714285714286
YMR220W	0	0	0.532994923857868
YPL061W	0	0	0.532663316582915
YLR060W	1	0	0.532663316582915
YEL029C	0	0	0.532338308457711
YNL277W	1	0	0.532338308457711
YDL054C	0	0	0.52970297029703
YGR065C	0	0	0.527093596059113
YMR303C	0	0	0.524509803921569
YMR088C	0	0	0.521951219512195
YHR163W	0	0	0.521739130434783
YNL037C	1	0	0.521739130434783
YBR035C	0	0	0.519230769230769
YDR264C	0	0	0.516746411483254
YBL076C	0	0	0.514285714285714
YDL236W	0	0	0.514150943396226
YIR017C	1	0	0.514150943396226
YIL003W	0	0	0.511737089201878
YBR291C	0	0	0.511627906976744
YIR031C	1	0	0.511627906976744
YAL038W	0	0	0.51131221719457
YLR089C	0	1	0.51131221719457
YNL036W	0	0	0.51131221719457
YNL004W	0	0	0.51131221719457
YCL018W	1	0	0.51131221719457
YOL097C	1	0	0.51131221719457
YGR264C	1	0	0.51131221719457
YGR240C	0	0	0.509009009009009
YDR226W	0	0	0.508928571428571
YJL130C	1	0	0.508928571428571
YFR044C	0	0	0.506666666666667
YLR291C	0	0	0.506607929515419
YER040W	1	0	0.506607929515419
YOR370C	0	0	0.504385964912281
YMR205C	0	0	0.502183406113537
YOR271C	0	1	0.502183406113537
YCL025C	0	0	0.5
YKR042W	0	0	0.497835497835498
YJR111C	0	1	0.497835497835498
YMR097C	0	0	0.495689655172414
YDL185W	0	0	0.493562231759657
YMR318C	0	0	0.491525423728814
YIL056W	0	0	0.491525423728814
YBR121C	1	0	0.491525423728814
YPL212C	0	0	0.489451476793249
YGL117W	0	1	0.489451476793249
YHR112C	0	0	0.487394957983193
YBR221C	0	0	0.485355648535565
YPL028W	0	0	0.483333333333333
YLL061W	0	0	0.481327800829876
YHR216W	0	0	0.479508196721311
YJL212C	0	0	0.479508196721311
YNL247W	1	0	0.479508196721311
YLR354C	0	0	0.477551020408163
YGL012W	0	0	0.475609756097561
YER165W	0	0	0.473684210526316
YLR179C	0	1	0.473684210526316
YLR188W	0	0	0.471774193548387
YPR002W	0	0	0.469879518072289
YLR249W	0	0	0.468
YOL147C	0	0	0.466403162055336
YAL042W	0	0	0.466403162055336
YHR137W	1	0	0.466403162055336
YLR193C	0	0	0.464566929133858
YOR316C	0	0	0.464150943396226
YBL103C	0	0	0.464150943396226
YGL077C	0	0	0.464150943396226
YER023W	1	0	0.464150943396226
YGR234W	0	0	0.464150943396226
YOR209C	0	0	0.464150943396226
YGR121C	1	0	0.464150943396226
YNL183C	1	0	0.464150943396226
YJL072C	0	0	0.464150943396226
YLL062C	1	0	0.464150943396226
YIR029W	1	0	0.464150943396226
YGR157W	0	0	0.462406015037594
YHR064C	0	0	0.460674157303371
YIL145C	0	0	0.458955223880597
YGR189C	0	0	0.45724907063197
YHL036W	0	0	0.455882352941176
YKL081W	0	0	0.455882352941176
YGL105W	1	0	0.455882352941176
YKL212W	0	0	0.454212454212454
YPL250C	0	1	0.454212454212454
YER056C	0	0	0.452554744525547
YLR134W	0	0	0.450909090909091
YBL102W	0	0	0.449275362318841
YGL252C	0	0	0.448028673835125
YCL028W	0	1	0.448028673835125
YER089C	0	0	0.448028673835125
YNL103W	1	0	0.448028673835125
YER061C	0	0	0.446428571428571
YLR090W	0	0	0.444839857651246
YBR105C	0	0	0.443262411347518
YNR058W	0	0	0.441696113074205
YNR013C	0	0	0.440559440559441
YGL215W	0	0	0.440559440559441
YEL058W	1	0	0.440559440559441
YMR321C	0	1	0.440559440559441
YIL053W	0	0	0.439024390243902
YDR353W	0	0	0.4375
YBR011C	0	0	0.43598615916955
YBL043W	0	0	0.43448275862069
YBR162C	0	0	0.43298969072165
YIL121W	0	0	0.431506849315068
YBL005W	0	0	0.430034129692833
YPL048W	0	0	0.428571428571429
YGL022W	0	0	0.427118644067797
YMR008C	0	0	0.425675675675676
YNL071W	0	0	0.424342105263158
YDR188W	0	0	0.424342105263158
YDL226C	0	0	0.424342105263158
YGR029W	0	0	0.424342105263158
YIR032C	1	0	0.424342105263158
YGR161C	0	0	0.424342105263158
YHL011C	1	0	0.424342105263158
YGR208W	1	0	0.424342105263158
YGL027C	0	0	0.422950819672131
YKL191W	0	0	0.42156862745098
YHR072W	0	0	0.420195439739414
YGR286C	0	0	0.418831168831169
YLL048C	0	0	0.41747572815534
YLR340W	0	0	0.416666666666667
YNL189W	0	0	0.416666666666667
YDR300C	1	0	0.416666666666667
YKL080W	0	0	0.415335463258786
YPL226W	0	0	0.414012738853503
YNL085W	0	0	0.412698412698413
YHL027W	0	0	0.411392405063291
YJR147W	0	0	0.410094637223975
YLR192C	0	0	0.408805031446541
YNL049C	0	0	0.407523510971787
YJR007W	0	0	0.40625
YOR230W	0	0	0.404984423676012
YHR183W	0	0	0.403726708074534
YNL240C	0	0	0.402476780185758
YOL020W	0	0	0.401234567901235
YHR006W	0	0	0.4
YJL121C	0	0	0.399390243902439
YIL117C	0	0	0.399390243902439
YER043C	1	0	0.399390243902439
YBL033C	0	0	0.398176291793313
YKL114C	0	0	0.396969696969697
YMR217W	0	0	0.395770392749245
YIL039W	0	0	0.394578313253012
YJL101C	0	0	0.393393393393393
YHR042W	0	0	0.392215568862275
YOR270C	0	0	0.391044776119403
YIL078W	0	0	0.389880952380952
YJR070C	0	0	0.388724035608309
YLR342W	0	0	0.387573964497041
YBR025C	0	0	0.386430678466077
YMR094W	0	0	0.385294117647059
YGL114W	0	0	0.3841642228739
YML008C	0	0	0.383040935672515
YIL164C	0	1	0.383040935672515
YBR281C	0	0	0.381924198250729
YOR196C	0	0	0.380813953488372
YLR378C	0	0	0.379710144927536
YIL022W	0	0	0.37883008356546
YBR238C	0	0	0.37883008356546
YDL029W	0	0	0.37883008356546
YMR042W	1	0	0.37883008356546
YDL059C	0	0	0.37883008356546
YOR133W	0	0	0.37883008356546
YCL011C	0	0	0.37883008356546
YPR138C	1	0	0.37883008356546
YER042W	0	0	0.37883008356546
YKR071C	0	1	0.37883008356546
YOL061W	1	0	0.37883008356546
YHR068W	0	0	0.37883008356546
YKL015W	1	0	0.37883008356546
YPL058C	0	0	0.37883008356546
YKL104C	1	0	0.37883008356546
YGL236C	0	0	0.377777777777778
YMR238W	0	0	0.376731301939058
YLR380W	0	0	0.375690607734807
YLR328W	0	0	0.37465564738292
YBR213W	0	0	0.373626373626374
YER120W	0	0	0.372602739726027
YPL231W	0	0	0.372282608695652
YGR191W	0	0	0.372282608695652
YDR023W	1	0	0.372282608695652
YOR063W	0	0	0.371273712737127
YFR047C	0	0	0.37027027027027
YMR296C	0	0	0.369272237196765
YNR027W	0	0	0.368279569892473
YLR100W	0	0	0.367292225201072
YDR172W	0	0	0.366310160427808
YHR143W	0	0	0.365333333333333
YIL083C	0	0	0.365079365079365
YOL086C	0	0	0.365079365079365
YKL181W	1	0	0.365079365079365
YGL097W	0	0	0.364116094986807
YLR023C	0	0	0.363157894736842
YLR332W	0	0	0.362204724409449
YHR108W	0	0	0.361256544502618
YJL198W	0	0	0.360313315926893
YGR285C	0	0	0.359375
YHL016C	0	0	0.358441558441558
YPR194C	0	0	0.357512953367876
YGR123C	0	0	0.356589147286822
YOR187W	0	0	0.355670103092784
YLR259C	0	0	0.354755784061697
YMR202W	0	0	0.353846153846154
YJL002C	0	0	0.353689567430025
YLR075W	0	0	0.353689567430025
YBR208C	1	0	0.353689567430025
YOR142W	0	0	0.352791878172589
YIR012W	0	0	0.351898734177215
YDL040C	0	0	0.351010101010101
YDR062W	0	0	0.350125944584383
YKR026C	0	0	0.349875930521092
YNL191W	0	0	0.349875930521092
YFL037W	0	0	0.349875930521092
YKR036C	0	0	0.349875930521092
YKR099W	1	0	0.349875930521092
YMR237W	1	0	0.349875930521092
YIL041W	0	1	0.349875930521092
YLR432W	0	0	0.349009900990099
YHR046C	0	0	0.348148148148148
YOL027C	0	0	0.348039215686274
YGR260W	0	0	0.348039215686274
YDR321W	1	0	0.348039215686274
YDL174C	0	0	0.34718826405868
YDR232W	0	0	0.346698113207547
YNL101W	0	0	0.346698113207547
YDL178W	0	0	0.346698113207547
YMR116C	0	0	0.346698113207547
YJL159W	0	0	0.346698113207547
YLR142W	1	0	0.346698113207547
YLR155C	1	0	0.346698113207547
YGR254W	0	0	0.346698113207547
YLR293C	0	0	0.346698113207547
YBR166C	1	0	0.346698113207547
YER110C	0	0	0.346698113207547
YER025W	0	0	0.346698113207547
YNR001C	1	0	0.346698113207547
YPL112C	0	0	0.346698113207547
YDR384C	1	0	0.346698113207547
YJL183W	0	0	0.345882352941176
YKL060C	0	0	0.345794392523364
YIL023C	0	0	0.345794392523364
YDR253C	1	0	0.345794392523364
YBR196C	0	0	0.344988344988345
YBR084W	0	0	0.344186046511628
YOL158C	0	0	0.34338747099768
YMR058W	0	0	0.342592592592593
YMR099C	0	0	0.341801385681293
YGL067W	0	0	0.341013824884793
YDR011W	0	0	0.340229885057471
YDL145C	0	0	0.339449541284404
YJR077C	0	0	0.338672768878719
YNL209W	0	0	0.337899543378995
YLR420W	0	0	0.337129840546697
YOR302W	0	0	0.336363636363636
YCR012W	0	0	0.335600907029478
YJR152W	0	0	0.334841628959276
YDR098C	0	0	0.334085778781038
YGL195W	0	0	0.333333333333333
YNL130C	0	0	0.332584269662921
YOR260W	0	0	0.331838565022422
YNL241C	0	0	0.331111111111111
YOR151C	0	0	0.331111111111111
YGR282C	0	0	0.331111111111111
YBL068W	1	0	0.331111111111111
YDR261C	0	0	0.330376940133038
YJL012C	0	0	0.329646017699115
YER049W	0	0	0.328918322295806
YFL045C	0	0	0.328193832599119
YLR244C	0	0	0.327472527472527
YML115C	0	0	0.326754385964912
YDL055C	0	0	0.326039387308534
YNL117W	0	0	0.325379609544469
YEL066W	0	0	0.325379609544469
YLR351C	0	1	0.325379609544469
YDR245W	0	0	0.325379609544469
YOR168W	1	0	0.325379609544469
YMR246W	0	0	0.324675324675325
YPL026C	0	0	0.323974082073434
YIL043C	0	0	0.323340471092077
YKR038C	0	0	0.323340471092077
YHL039W	0	0	0.323340471092077
YLR017W	1	0	0.323340471092077
YOR241W	0	0	0.322649572649573
YKL182W	0	0	0.321961620469083
YFR051C	0	0	0.321276595744681
YEL002C	0	0	0.320594479830149
YKL110C	0	0	0.319915254237288
YNL138W	0	0	0.319238900634249
YGR187C	0	0	0.318658280922432
YNL192W	0	0	0.318658280922432
YIL050W	0	0	0.318658280922432
YPR069C	1	0	0.318658280922432
YLR299W	0	0	0.317991631799163
YOR306C	0	0	0.317327766179541
YOR043W	0	0	0.316666666666667
YNR057C	0	0	0.316008316008316
YNL055C	0	0	0.315352697095436
YPR010C	0	0	0.314699792960663
YML076C	0	0	0.31404958677686
YPL033C	0	0	0.313524590163934
YDR385W	0	0	0.313524590163934
YLR150W	0	0	0.313524590163934
YLR451W	1	0	0.313524590163934
YKL127W	0	0	0.312883435582822
YGL137W	0	0	0.312244897959184
YOL098C	0	1	0.312244897959184
YML097C	0	0	0.311608961303462
YGL162W	0	0	0.310975609756098
YDR050C	0	0	0.310344827586207
YPL117C	0	0	0.309716599190283
YDR400W	0	0	0.309090909090909
YNR016C	0	0	0.308467741935484
YGL040C	0	0	0.30784708249497
YGR257C	0	0	0.307228915662651
YJL008C	0	0	0.306613226452906
YJR065C	0	0	0.306
YOL163W	0	0	0.305555555555556
YKL216W	0	0	0.305555555555556
YOR095C	0	0	0.305555555555556
YLR160C	1	0	0.305555555555556
YEL040W	0	0	0.304950495049505
YDR483W	0	0	0.304347826086957
YOR197W	0	0	0.304093567251462
YLL024C	0	0	0.304093567251462
YBR234C	0	0	0.304093567251462
YLR266C	0	0	0.304093567251462
YOR326W	0	0	0.304093567251462
YLR158C	1	0	0.304093567251462
YIR030C	1	0	0.304093567251462
YPL063W	0	0	0.303501945525292
YLR172C	0	0	0.302912621359223
YOR355W	0	0	0.302325581395349
YHR026W	0	0	0.30174081237911
YML078W	0	0	0.301158301158301
YDL095W	0	0	0.300578034682081
YOR311C	0	1	0.300578034682081
YGL008C	0	0	0.3
YHR030C	0	0	0.299424184261036
YKL096W	0	0	0.298850574712644
YFR009W	0	0	0.298279158699809
YHR128W	0	0	0.297709923664122
YNL154C	0	0	0.297142857142857
YER036C	0	0	0.296577946768061
YPR004C	0	1	0.296577946768061
YLR163C	0	0	0.296015180265655
YOL049W	0	0	0.295668549905838
YJR064W	0	0	0.295668549905838
YPL088W	0	0	0.295668549905838
YLR157C	1	0	0.295668549905838
YNR015W	0	0	0.295112781954887
YGL039W	0	0	0.294559099437148
YML106W	0	0	0.294007490636704
YMR038C	0	0	0.293457943925234
YGL219C	0	0	0.292910447761194
YPL270W	0	0	0.292364990689013
YGL016W	0	0	0.29182156133829
YDR148C	0	0	0.291280148423006
YIL044C	0	0	0.290740740740741
YGR162W	0	0	0.290203327171904
YLR301W	0	0	0.289908256880734
YLR110C	0	0	0.289908256880734
YNL116W	0	0	0.289908256880734
YCR059C	1	0	0.289908256880734
YPL134C	0	0	0.289617486338798
YAL036C	0	0	0.289617486338798
YLR443W	0	0	0.289617486338798
YOL052C	1	0	0.289617486338798
YKL024C	0	0	0.289090909090909
YLR056W	0	0	0.288566243194192
YOR322C	0	0	0.28804347826087
YJL014W	0	0	0.287769784172662
YPR036W	0	0	0.287769784172662
YDR047W	0	0	0.287769784172662
YMR009W	1	0	0.287769784172662
YLR264W	0	0	0.287253141831239
YDR036C	0	0	0.28673835125448
YHR007C	0	0	0.286225402504472
YKL210W	0	0	0.285714285714286
YGL225W	0	0	0.285204991087344
YGR083C	0	0	0.284965034965035
YLR034C	0	0	0.284965034965035
YEL072W	0	1	0.284965034965035
YER174C	0	0	0.284965034965035
YER065C	0	0	0.284965034965035
YMR308C	0	0	0.284965034965035
YIL046W	0	0	0.284965034965035
YOL122C	0	0	0.284965034965035
YDR465C	0	0	0.284965034965035
YPR060C	1	0	0.284965034965035
YNL135C	1	0	0.284965034965035
YPR118W	1	0	0.284965034965035
YDR126W	0	0	0.284467713787086
YCL050C	0	0	0.28397212543554
YML018C	0	1	0.28397212543554
YML022W	0	0	0.283478260869565
YLR364W	0	1	0.283478260869565
YDL078C	0	0	0.282986111111111
YPR110C	0	0	0.282495667244367
YML124C	0	0	0.282006920415225
YHR070W	0	0	0.281519861830743
YPR159W	0	0	0.281034482758621
YDR212W	0	0	0.280550774526678
YML086C	0	0	0.280068728522337
YJR121W	0	0	0.27958833619211
YNL294C	0	0	0.279109589041096
YAL015C	0	0	0.278632478632479
YGR207C	0	1	0.278632478632479
YML051W	0	0	0.278156996587031
YJL208C	0	0	0.277683134582624
YJR143C	0	0	0.277210884353741
YPL106C	0	0	0.276740237691002
YNL169C	0	0	0.276271186440678
YOR371C	0	0	0.27580372250423
YNL313C	0	0	0.275337837837838
YER003C	0	0	0.274873524451939
YHR188C	0	0	0.274410774410774
YNL121C	0	0	0.273949579831933
YJL087C	0	0	0.273489932885906
YHR174W	0	0	0.273031825795645
YIR028W	0	0	0.27257525083612
YOL125W	0	0	0.27212020033389
YGL155W	0	0	0.271973466003317
YGR229C	0	0	0.271973466003317
YPR024W	0	0	0.271973466003317
YHR142W	1	0	0.271973466003317
YBR085W	0	0	0.271523178807947
YGR097W	0	0	0.271074380165289
YDR211W	0	0	0.270627062706271
YJR017C	0	0	0.270181219110379
YKL135C	0	0	0.269736842105263
YIL125W	0	0	0.269293924466338
YGR214W	0	0	0.268852459016393
YLR048W	0	0	0.268729641693811
YMR015C	0	0	0.268729641693811
YHR190W	0	0	0.268729641693811
YLR146C	1	0	0.268729641693811
YOR361C	0	0	0.268292682926829
YPR001W	0	0	0.267857142857143
YBR177C	0	0	0.26742301458671
YPL264C	0	1	0.26742301458671
YPL176C	0	0	0.266990291262136
YNL123W	0	0	0.266558966074313
YGL056C	0	1	0.266558966074313
YBL039C	0	0	0.266129032258065
YLL058W	0	0	0.265700483091787
YPR128C	0	0	0.265273311897106
YNR012W	0	0	0.264847512038523
YNR046W	0	0	0.264423076923077
YLR452C	0	0	0.264
YLR429W	0	0	0.263578274760383
YHR132C	0	0	0.263157894736842
YKL146W	0	0	0.262738853503185
YOR100C	0	0	0.262321144674086
YGL238W	0	0	0.261904761904762
YDR091C	0	0	0.26148969889065
YKL128C	0	1	0.26148969889065
YFL026W	0	0	0.261075949367089
YNL064C	0	0	0.260663507109005
YGR279C	0	0	0.260252365930599
YLR447C	0	0	0.259842519685039
YKL019W	0	0	0.259433962264151
YLR121C	0	0	0.259375
YMR089C	0	0	0.259375
YLR130C	0	0	0.259375
YKR027W	1	0	0.259375
YPL037C	0	0	0.258970358814353
YKL103C	0	0	0.258566978193146
YJL167W	0	0	0.258164852255054
YHR074W	0	0	0.257763975155279
YJR009C	0	0	0.257716049382716
YMR092C	0	0	0.257716049382716
YEL021W	0	0	0.257716049382716
YER099C	1	0	0.257716049382716
YKL008C	0	0	0.257318952234206
YOR363C	0	0	0.256923076923077
YER078C	0	0	0.256880733944954
YIR026C	0	0	0.256880733944954
YJR073C	0	0	0.256880733944954
YAR035W	1	0	0.256880733944954
YJL210W	0	0	0.256838905775076
YBR111C	0	1	0.256838905775076
YGL059W	0	1	0.256838905775076
YFL010C	0	1	0.256838905775076
YDR497C	0	0	0.256838905775076
YLR401C	0	0	0.256838905775076
YHR037W	1	0	0.256838905775076
YER118C	0	0	0.256449165402124
YPR041W	0	0	0.256060606060606
YLR389C	0	0	0.255988023952096
YOL165C	0	0	0.255988023952096
YJL192C	0	0	0.255988023952096
YJR069C	0	0	0.255988023952096
YNL079C	0	0	0.255988023952096
YDL215C	1	0	0.255988023952096
YKL205W	0	0	0.255988023952096
YLR330W	1	0	0.255988023952096
YDL052C	0	0	0.255605381165919
YDR090C	0	1	0.255605381165919
YNL256W	0	0	0.255223880597015
YAL053W	0	0	0.254843517138599
YBR047W	0	1	0.254843517138599
YJR040W	0	0	0.254464285714286
YDL086W	0	1	0.254464285714286
YGL014W	0	0	0.254437869822485
YER064C	0	0	0.254437869822485
YNL307C	0	0	0.254437869822485
YML099C	1	0	0.254437869822485
YLR239C	0	0	0.254062038404727
YGL223C	0	0	0.253687315634218
YGL112C	0	0	0.253313696612666
YPL052W	0	0	0.252941176470588
YOR236W	0	0	0.252569750367107
YDR170C	0	0	0.252199413489736
YPR048W	0	1	0.252199413489736
YPL177C	0	0	0.251830161054173
YIL165C	0	1	0.251830161054173
YLR377C	0	0	0.251461988304094
YEL027W	0	0	0.251094890510949
YNL298W	0	0	0.250728862973761
YPR163C	0	0	0.250363901018923
YLR028C	0	0	0.250361794500724
YLL043W	0	0	0.250361794500724
YNL080C	0	0	0.250361794500724
YJL099W	1	0	0.250361794500724
YKR097W	0	0	0.25
YNL168C	0	1	0.25
YMR135C	0	0	0.25
YDR454C	0	0	0.25
YCL057W	0	0	0.25
YML042W	1	0	0.25
YAL060W	0	0	0.249641319942611
YPL131W	0	0	0.249283667621777
YOR354C	0	0	0.248927038626609
YDR256C	0	0	0.248571428571429
YJR155W	0	0	0.24822695035461
YER026C	0	0	0.24822695035461
YOR208W	0	0	0.24822695035461
YER072W	0	0	0.24822695035461
YCL064C	1	0	0.24822695035461
YDR077W	0	0	0.247875354107649
YNL287W	0	0	0.247524752475248
YDR382W	0	0	0.247175141242938
YKR070W	0	1	0.247175141242938
YPR019W	0	0	0.246826516220028
YGR261C	0	0	0.246478873239437
YNL003C	0	0	0.246132208157525
YNL119W	0	0	0.245810055865922
YDR044W	0	0	0.245810055865922
YIR005W	0	0	0.245810055865922
YBL030C	0	0	0.245810055865922
YHR091C	1	0	0.245810055865922
YMR235C	0	0	0.245467224546722
YJR104C	0	0	0.245125348189415
YER176W	0	0	0.244784422809458
YBR126C	0	0	0.244444444444444
YEL054C	0	0	0.244105409153953
YML123C	0	0	0.243767313019391
YKL068W	0	0	0.243430152143845
YFL004W	0	0	0.243093922651934
YOR374W	0	0	0.242758620689655
YAL048C	0	0	0.242424242424242
YCR048W	0	0	0.242090784044017
YAL016W	0	0	0.241758241758242
YLR133W	0	0	0.241426611796982
YBL091C	0	0	0.241095890410959
YBR034C	0	0	0.240766073871409
YNL248C	0	0	0.240437158469945
YGL205W	0	0	0.240109140518417
YML014W	0	0	0.239782016348774
YDR472W	0	0	0.239455782312925
YGR096W	0	0	0.239130434782609
YER136W	0	0	0.238805970149254
YMR079W	0	0	0.238482384823848
YLR347C	0	0	0.238159675236807
YKL163W	0	0	0.238031914893617
YNL280C	0	0	0.238031914893617
YPR198W	0	0	0.238031914893617
YPL091W	0	0	0.238031914893617
YDR395W	0	0	0.238031914893617
YKR043C	0	1	0.238031914893617
YLR174W	1	0	0.238031914893617
YDR055W	0	0	0.238031914893617
YKL213C	0	0	0.238031914893617
YLR194C	0	0	0.238031914893617
YNL066W	0	0	0.238031914893617
YDR530C	0	0	0.238031914893617
YGL154C	1	0	0.238031914893617
YLR438W	1	0	0.238031914893617
YMR200W	0	0	0.237715803452855
YML085C	0	0	0.237400530503979
YOR243C	0	0	0.237086092715232
YNR041C	0	0	0.236772486772487
YIL088C	0	0	0.236459709379128
YBL022C	0	0	0.236147757255937
YDL085W	0	0	0.235836627140975
YJL089W	0	0	0.235526315789474
YJL196C	0	0	0.235216819973719
YKL157W	0	0	0.23490813648294
YIL079C	0	0	0.234600262123198
YJR001W	0	0	0.234375
YMR131C	0	0	0.234375
YDR351W	0	0	0.234375
YMR011W	0	0	0.234375
YIL020C	1	0	0.234375
YNL175C	0	0	0.23407022106632
YKL217W	0	0	0.233766233766234
YJL041W	0	0	0.233463035019455
YNL327W	0	0	0.233247422680412
YDR025W	0	0	0.233247422680412
YEL042W	0	0	0.233247422680412
YFL014W	0	0	0.233247422680412
YIL051C	1	0	0.233247422680412
YNR051C	0	0	0.232947232947233
YOR085W	0	0	0.232647814910026
YDL167C	0	0	0.232349165596919
YGR271W	0	0	0.232051282051282
YGR193C	0	0	0.231754161331626
YHR094C	0	0	0.231457800511509
YOL040C	0	0	0.231162196679438
YBR093C	0	0	0.230867346938776
YNR052C	0	0	0.230573248407643
YNL141W	0	0	0.23027989821883
YJR133W	0	0	0.229987293519695
YDR418W	0	0	0.229695431472081
YGL256W	0	0	0.229404309252218
YIL123W	0	0	0.229113924050633
YBR046C	0	1	0.229113924050633
YBR236C	0	0	0.228824273072061
YJL158C	0	0	0.228535353535354
YMR177W	0	0	0.228247162673392
YPL081W	0	0	0.227959697732997
YGR200C	0	0	0.227672955974843
YDL081C	0	0	0.227386934673367
YPL089C	0	0	0.227101631116688
YJL138C	0	0	0.226817042606516
YGL123W	0	0	0.226533166458073
YIL114C	0	0	0.22625
YER168C	0	0	0.225967540574282
YER107C	0	0	0.22568578553616
YGL019W	0	0	0.225404732254047
YJL153C	0	0	0.225124378109453
YBR029C	0	0	0.224844720496894
YAL054C	0	0	0.224565756823821
YIL009W	0	0	0.224414303329223
YHR135C	0	0	0.224414303329223
YER017C	0	0	0.224414303329223
YDR463W	0	0	0.224414303329223
YMR169C	1	0	0.224414303329223
YDR074W	0	0	0.224137931034483
YNL322C	0	0	0.223862238622386
YGR166W	0	0	0.223587223587224
YKR061W	0	0	0.223312883435583
YDL223C	0	0	0.223039215686275
YDR510W	0	0	0.222766217870257
YGR197C	0	0	0.222493887530562
YDL117W	0	0	0.222222222222222
YAR071W	0	0	0.221951219512195
YNL124W	0	0	0.221680876979294
YGR209C	0	0	0.221411192214112
YMR307W	0	0	0.221142162818955
YNL293W	0	0	0.220873786407767
YPL145C	0	0	0.220606060606061
YIL036W	0	0	0.220338983050847
YGL201C	0	0	0.220072551390568
YJL145W	0	0	0.219806763285024
YGL255W	0	0	0.219541616405308
YMR309C	0	0	0.219277108433735
YER015W	0	0	0.219013237063779
YKL055C	0	0	0.21875
YGL065C	0	0	0.218487394957983
YCR023C	0	1	0.218487394957983
YDR388W	0	0	0.218225419664269
YBR158W	0	0	0.217964071856287
YGR180C	0	0	0.217703349282297
YPR114W	0	1	0.217703349282297
YBR079C	0	0	0.217443249701314
YNR056C	0	0	0.217183770883055
YGR198W	0	0	0.216924910607867
YGR024C	0	0	0.216666666666667
YDR161W	0	0	0.21640903686088
YLR397C	0	0	0.216152019002375
YER007C-A	0	0	0.215895610913405
YJL080C	0	0	0.21563981042654
YCL026C-A	0	0	0.215384615384615
YDR429C	0	0	0.215130023640662
YML075C	0	0	0.214876033057851
YER027C	0	0	0.214622641509434
YDL084W	0	0	0.214536928487691
YKL046C	0	0	0.214536928487691
YDR129C	0	0	0.214536928487691
YIL010W	0	0	0.214536928487691
YIR027C	1	0	0.214536928487691
YER145C	0	0	0.214285714285714
YGR192C	0	0	0.214035087719298
YMR146C	0	0	0.213785046728972
YJR047C	0	0	0.213535589264877
YBR048W	0	0	0.213286713286713
YGR243W	0	1	0.213286713286713
YEL051W	0	0	0.213038416763679
YBR286W	0	0	0.212790697674419
YLR425W	0	0	0.212543554006969
YJR122W	0	1	0.212543554006969
YJR074W	0	0	0.212296983758701
YJL111W	0	0	0.212050984936269
YNL111C	0	0	0.211805555555556
YBR118W	0	0	0.211560693641619
YOR276W	0	0	0.211316397228637
YLL029W	0	1	0.211316397228637
YGR256W	0	0	0.211072664359862
YGR178C	0	0	0.210876803551609
YAL023C	0	0	0.210876803551609
YLR195C	0	0	0.210876803551609
YKL085W	0	0	0.210876803551609
YJR118C	0	0	0.210876803551609
YKR046C	0	0	0.210876803551609
YKL194C	1	0	0.210876803551609
YMR043W	0	0	0.210876803551609
YPR062W	0	0	0.210876803551609
YHR204W	0	0	0.210876803551609
YBL101C	0	0	0.210876803551609
YHR109W	0	0	0.210876803551609
YNL160W	0	0	0.210876803551609
YEL047C	0	0	0.210876803551609
YDR346C	0	0	0.210876803551609
YPL223C	0	0	0.210876803551609
YDL100C	0	0	0.210876803551609
YGR244C	0	0	0.210876803551609
YLR449W	0	0	0.210876803551609
YLR286C	1	0	0.210876803551609
YNL316C	1	0	0.210876803551609
YDL237W	0	1	0.210876803551609
YNL329C	0	0	0.210876803551609
YPL023C	1	0	0.210876803551609
YLR231C	0	0	0.210876803551609
YKR092C	0	0	0.210876803551609
YLR069C	0	0	0.210876803551609
YIL160C	0	0	0.210876803551609
YML125C	0	0	0.210876803551609
YPL239W	0	0	0.210876803551609
YLR098C	1	0	0.210876803551609
YBL099W	0	0	0.210876803551609
YKL145W	0	0	0.210876803551609
YER096W	1	0	0.210876803551609
YBR023C	1	0	0.210876803551609
YNL255C	0	0	0.210816777041943
YPL103C	0	1	0.210816777041943
YHL029C	0	0	0.210816777041943
YDR085C	0	0	0.210816777041943
YNL132W	0	0	0.210816777041943
YJL110C	1	0	0.210816777041943
YIR018W	0	0	0.21058434399118
YNR017W	0	0	0.210352422907489
YMR071C	0	0	0.21012101210121
YKR009C	0	0	0.20989010989011
YNL045W	0	0	0.209659714599341
YDL143W	0	0	0.209429824561404
YNL194C	0	0	0.209277238403452
YGR092W	0	0	0.209277238403452
YHR139C	0	0	0.209277238403452
YNL058C	0	1	0.209277238403452
YJL125C	0	0	0.209277238403452
YHR193C	0	0	0.209277238403452
YDR292C	0	0	0.209277238403452
YJR066W	0	0	0.209277238403452
YDL141W	0	0	0.209277238403452
YOR299W	1	0	0.209277238403452
YMR019W	0	1	0.209277238403452
YKR059W	0	0	0.209277238403452
YMR203W	0	0	0.209277238403452
YPL259C	0	0	0.209277238403452
YDR421W	1	0	0.209277238403452
YPR080W	0	0	0.209277238403452
YBR006W	1	0	0.209277238403452
YMR271C	0	0	0.209051724137931
YJL044C	0	0	0.208826695371367
YER156C	0	1	0.208826695371367
YPR183W	0	0	0.208602150537634
YLR178C	0	0	0.208378088077336
YDR120C	0	0	0.208154506437768
YMR301C	0	0	0.207931404072883
YDR131C	0	0	0.207708779443255
YER123W	0	0	0.207486631016043
YMR027W	0	1	0.207486631016043
YDL201W	0	0	0.207264957264957
YKL188C	0	0	0.207043756670224
YGL207W	0	0	0.20682302771855
YMR283C	0	0	0.206602768903088
YGR003W	0	0	0.206382978723404
YLR144C	0	0	0.206163655685441
YMR275C	0	0	0.205944798301486
YOL124C	0	0	0.205726405090138
YOL030W	0	1	0.205726405090138
YOR091W	0	0	0.205508474576271
YOR004W	0	0	0.205479452054795
YKL209C	0	0	0.205479452054795
YJL026W	0	0	0.205479452054795
YEL052W	0	1	0.205479452054795
YMR175W	0	0	0.205479452054795
YPL040C	1	0	0.205479452054795
YMR021C	0	0	0.205263157894737
YFR034C	0	0	0.205235602094241
YGL071W	0	0	0.205235602094241
YKL192C	0	0	0.205235602094241
YLR208W	0	0	0.205235602094241
YMR170C	1	0	0.205235602094241
YJR145C	0	0	0.205020920502092
YGR216C	0	0	0.204806687565308
YGR210C	0	1	0.204806687565308
YGR054W	0	0	0.204592901878914
YJL134W	0	0	0.204379562043796
YLR448W	0	0	0.204166666666667
YKL175W	0	0	0.204123711340206
YJL213W	0	1	0.204123711340206
YGL253W	0	0	0.204123711340206
YBR283C	0	0	0.204123711340206
YMR145C	0	0	0.204123711340206
YGL084C	0	0	0.204123711340206
YDR380W	1	0	0.204123711340206
YPL004C	0	0	0.204123711340206
YIL015W	0	0	0.204123711340206
YLR240W	0	0	0.204123711340206
YBL061C	1	0	0.204123711340206
YJR048W	0	0	0.203913491246138
YMR310C	0	0	0.203703703703704
YGR167W	0	0	0.203494347379239
YMR305C	0	0	0.203285420944559
YKR072C	0	0	0.203076923076923
YBL042C	0	0	0.202868852459016
YER166W	0	0	0.202661207778915
YOR340C	0	0	0.202453987730061
YBR069C	0	0	0.202247191011236
YBR015C	0	0	0.202040816326531
YDR194C	0	0	0.201834862385321
YIL047C	0	0	0.20162932790224
YMR293C	0	0	0.201424211597152
YDR399W	0	0	0.201219512195122
YIL108W	0	1	0.201219512195122
YDL222C	0	0	0.201015228426396
YML073C	0	0	0.200811359026369
YIL042C	0	0	0.200607902735562
YKL084W	0	0	0.200404858299595
YLL012W	0	0	0.200202224469161
YER062C	0	0	0.2
YDL229W	0	0	0.199798183652876
YHR107C	0	0	0.199596774193548
YIL110W	0	0	0.199395770392749
YLR370C	0	0	0.199195171026157
YLR088W	0	0	0.198994974874372
YMR276W	0	0	0.198795180722892
YLR256W	0	0	0.198595787362086
YML110C	0	0	0.198396793587174
YDL126C	0	0	0.198198198198198
YHL019C	0	0	0.198
YKR065C	0	0	0.197802197802198
YLR087C	0	0	0.197604790419162
YDR006C	0	0	0.19740777666999
YNL232W	0	0	0.197211155378486
YPL075W	0	0	0.197014925373134
YDR430C	0	0	0.196819085487078
YNL231C	0	0	0.196623634558093
YMR287C	0	0	0.196428571428571
YBR205W	0	0	0.196233894945491
YKR066C	0	0	0.196039603960396
YJL054W	0	0	0.195845697329377
YPR181C	0	0	0.195652173913043
YGR060W	0	0	0.195459032576505
YOR347C	0	0	0.195266272189349
YFR019W	0	0	0.195073891625616
YIL142W	0	0	0.19488188976378
YGR247W	0	0	0.194690265486726
YBR159W	0	0	0.194499017681729
YMR221C	0	1	0.194499017681729
YJL097W	0	0	0.194308145240432
YMR192W	0	0	0.194117647058824
YNL292W	0	0	0.193927522037218
YDR297W	0	0	0.193737769080235
YHR199C	0	1	0.193737769080235
YJR049C	0	0	0.193579766536965
YJL143W	0	0	0.193579766536965
YBL015W	0	0	0.193579766536965
YCL033C	0	0	0.193579766536965
YNL009W	0	0	0.193579766536965
YNR033W	1	0	0.193579766536965
YNL023C	0	1	0.193579766536965
YBR147W	0	1	0.193579766536965
YML082W	0	0	0.193391642371234
YDR099W	0	0	0.193203883495146
YHR096C	0	0	0.193016488845781
YMR080C	0	0	0.192829457364341
YLR203C	0	0	0.192642787996128
YNL015W	0	0	0.192456479690522
YJR051W	0	0	0.192270531400966
YHR083W	0	0	0.192084942084942
YDR101C	0	0	0.191899710703954
YPL019C	0	0	0.191714836223507
YLR066W	0	0	0.19153031761309
YHR008C	0	0	0.191346153846154
YDR140W	0	0	0.191162343900096
YKL152C	0	0	0.190978886756238
YJR132W	0	0	0.190795781399808
YDR294C	0	0	0.190613026819923
YPL036W	0	0	0.190430622009569
YGR088W	0	0	0.190248565965583
YOR212W	0	0	0.190066857688634
YJL174W	0	0	0.189885496183206
YDR407C	0	0	0.189704480457579
YDL243C	0	0	0.18957345971564
YDR349C	0	1	0.18957345971564
YBR243C	0	0	0.18957345971564
YCR094W	0	0	0.18957345971564
YJL062W	0	0	0.18957345971564
YLR186W	0	0	0.18957345971564
YDL103C	1	0	0.18957345971564
YDL033C	0	0	0.189393939393939
YDL112W	0	0	0.189214758751183
YOL143C	0	0	0.189035916824197
YDR156W	0	0	0.188857412653447
YLR191W	0	0	0.188679245283019
YKL079W	0	0	0.188555347091932
YGL119W	0	0	0.188555347091932
YLL039C	0	0	0.188555347091932
YJL045W	0	0	0.188555347091932
YJL117W	0	0	0.188555347091932
YPL038W	1	0	0.188555347091932
YMR195W	0	1	0.188555347091932
YKR076W	0	0	0.188432835820896
YLR300W	0	0	0.188432835820896
YMR272C	0	0	0.188432835820896
YPR086W	0	0	0.188432835820896
YCR084C	0	0	0.188432835820896
YGR019W	1	0	0.188432835820896
YER088C	0	0	0.188257222739981
YLR156W	0	1	0.188257222739981
YLR132C	0	0	0.188137164040778
YHL020C	0	0	0.188137164040778
YER019W	0	0	0.188137164040778
YJR103W	0	0	0.188137164040778
YOR035C	0	0	0.188137164040778
YCR051W	0	1	0.188137164040778
YIR023W	1	0	0.188137164040778
YKL022C	0	0	0.187962962962963
YHR133C	0	0	0.187789084181314
YBR117C	0	0	0.187615526802218
YGR172C	0	0	0.187442289935365
YLR390W	0	0	0.187269372693727
YJL207C	0	0	0.187096774193548
YOR312C	0	0	0.186924493554328
YGL169W	0	0	0.186752529898804
YPR190C	0	0	0.186580882352941
YLR314C	0	0	0.186409550045914
YDL015C	0	0	0.186238532110092
YHR209W	0	1	0.186238532110092
YCR047C	0	0	0.186067827681027
YDR453C	0	0	0.185897435897436
YNL098C	0	0	0.185792349726776
YLL035W	0	0	0.185792349726776
YGR136W	0	1	0.185792349726776
YHR179W	0	1	0.185792349726776
YNL022C	0	0	0.185792349726776
YLR161W	0	1	0.185792349726776
YLR159W	0	1	0.185792349726776
YOR388C	0	0	0.185792349726776
YLL001W	0	0	0.185792349726776
YGR171C	1	0	0.185792349726776
YGR082W	0	0	0.185623293903549
YLR189C	0	0	0.185454545454545
YNL108C	0	0	0.185286103542234
YGL124C	0	0	0.185117967332123
YMR098C	0	1	0.185117967332123
YHR067W	0	0	0.184950135992747
YOR046C	0	0	0.184782608695652
YBR017C	0	0	0.184615384615385
YMR142C	0	0	0.184448462929476
YPL059W	0	0	0.184281842818428
YLR384C	0	0	0.184115523465704
YKR064W	0	1	0.184115523465704
YEL065W	0	0	0.184092940125112
YNL016W	0	0	0.184092940125112
YBR106W	0	0	0.184092940125112
YKR091W	0	0	0.184092940125112
YCL008C	0	0	0.184092940125112
YKR034W	1	0	0.184092940125112
YMR030W	0	0	0.184092940125112
YDL205C	0	0	0.184092940125112
YFL036W	0	0	0.184092940125112
YLL057C	0	0	0.184092940125112
YNL073W	1	0	0.184092940125112
YBR037C	0	0	0.183928571428571
YOL067C	0	0	0.183764495985727
YLR285W	0	0	0.183600713012478
YLR237W	0	0	0.183437221727516
YOL092W	0	1	0.183437221727516
YCR052W	0	0	0.183274021352313
YMR218C	0	0	0.183111111111111
YOR084W	0	0	0.182948490230906
YDR174W	0	0	0.182786157941437
YDR061W	0	1	0.182786157941437
YCL043C	0	0	0.182624113475177
YDR309C	0	0	0.182462356067316
YER124C	0	0	0.182300884955752
YPR078C	0	0	0.182139699381079
YKL183W	0	1	0.182139699381079
YOR341W	0	0	0.181978798586572
YLR337C	0	0	0.181818181818182
YGL206C	0	0	0.181657848324515
YER087W	0	1	0.181657848324515
YBR149W	0	0	0.181497797356828
YNL125C	0	0	0.181338028169014
YER077C	0	1	0.181338028169014
YIL109C	0	0	0.18117854001759
YMR037C	0	0	0.181019332161687
YDR296W	0	0	0.180860403863038
YDR258C	0	0	0.180701754385965
YOR079C	0	0	0.180543382997371
YDL230W	0	0	0.180385288966725
YKR048C	0	0	0.180227471566054
YGL055W	0	0	0.18006993006993
YGR199W	0	0	0.179912663755459
YNR074C	0	0	0.179755671902269
YOR104W	0	1	0.179755671902269
YDR123C	0	0	0.179598953792502
YKL112W	0	0	0.179442508710801
YNL044W	0	0	0.179286335944299
YCR079W	0	0	0.179130434782609
YJL190C	0	0	0.178974804517811
YAL003W	0	0	0.178819444444444
YHR144C	0	0	0.178664353859497
YPR111W	0	0	0.178509532062392
YER095W	0	0	0.178354978354978
YCR060W	0	0	0.178200692041523
YDR432W	0	0	0.178046672428695
YFL031W	0	0	0.177892918825561
YGR067C	0	1	0.177892918825561
YMR016C	0	0	0.177777777777778
YDL036C	0	0	0.177777777777778
YDR238C	0	0	0.177777777777778
YKL187C	0	1	0.177777777777778
YCL073C	0	0	0.177777777777778
YER018C	0	0	0.177777777777778
YBL045C	0	0	0.177777777777778
YLR094C	0	0	0.177777777777778
YER152C	0	1	0.177777777777778
YGR201C	0	1	0.177777777777778
YDR358W	0	0	0.177777777777778
YMR250W	1	0	0.177777777777778
YLR114C	0	0	0.177777777777778
YPL222W	0	1	0.177777777777778
YMR243C	0	0	0.177777777777778
YDR268W	1	0	0.177777777777778
YNL178W	0	0	0.177625960717336
YDR522C	0	0	0.177474402730375
YER044C	0	0	0.177323103154305
YOR359W	0	0	0.17717206132879
YJR063W	0	0	0.177021276595745
YDR246W	0	0	0.17687074829932
YER057C	0	1	0.17687074829932
YHR013C	0	0	0.176720475785896
YKL126W	0	0	0.176570458404075
YIR021W	0	0	0.176420695504665
YCL037C	0	0	0.176271186440678
YJL133W	0	0	0.176121930567316
YKL161C	0	1	0.176121930567316
YNL074C	0	0	0.176074136478517
YDL137W	0	0	0.176074136478517
YCR083W	0	0	0.176074136478517
YBR222C	0	1	0.176074136478517
YDR242W	0	1	0.176074136478517
YBR293W	0	0	0.176074136478517
YCR034W	0	0	0.176074136478517
YLL051C	0	1	0.176074136478517
YML101C	0	1	0.176074136478517
YPL097W	1	0	0.176074136478517
YOR120W	0	0	0.175925925925926
YJL047C	0	0	0.175777964676198
YMR282C	0	0	0.17563025210084
YCR009C	0	0	0.175482787573468
YJL095W	0	0	0.175335570469799
YLR439W	0	0	0.175188600167645
YDR059C	0	0	0.175041876046901
YMR166C	0	0	0.17489539748954
YNL094W	0	0	0.174749163879599
YOR155C	0	0	0.174603174603175
YLR059C	0	0	0.174457429048414
YDR425W	0	0	0.174311926605505
YKL148C	0	0	0.174166666666667
YLR267W	0	1	0.174166666666667
YDR257C	0	1	0.174166666666667
YNL333W	0	0	0.174021648626145
YLR083C	0	1	0.174021648626145
YER171W	0	0	0.1738768718802
YMR114C	0	1	0.1738768718802
YJR080C	0	1	0.1738768718802
YIL064W	0	0	0.173732335827099
YIL153W	0	0	0.17358803986711
YDR361C	0	0	0.17344398340249
YDL195W	0	0	0.173300165837479
YOR315W	0	0	0.173156586578293
YDL130W	0	0	0.173013245033113
YNL195C	0	1	0.173013245033113
YNR018W	0	1	0.173013245033113
YLR074C	0	0	0.172981878088962
YDL067C	0	0	0.172981878088962
YER014W	0	0	0.172981878088962
YDL083C	0	0	0.172981878088962
YCR036W	0	0	0.172981878088962
YML037C	0	1	0.172981878088962
YOL033W	1	0	0.172981878088962
YNR023W	0	0	0.172839506172839
YGL254W	0	0	0.172697368421053
YJL148W	0	0	0.172555464256368
YGR017W	0	1	0.172555464256368
YMR226C	0	0	0.172413793103448
YMR302C	0	0	0.172272354388843
YER141W	0	0	0.172131147540984
YLR167W	0	0	0.171990171990172
YMR056C	0	0	0.171849427168576
YIL017C	0	0	0.171708912510221
YDR206W	0	0	0.17156862745098
YFL039C	0	0	0.171428571428571
YPL086C	0	0	0.171288743882545
YOR138C	0	0	0.171149144254279
YKR094C	0	0	0.171009771986971
YOL039W	0	0	0.170870626525631
YDR153C	0	0	0.170731707317073
YLR220W	0	0	0.170593013809911
YNL027W	0	0	0.170454545454545
YJR096W	0	0	0.170316301703163
YIL070C	0	0	0.170178282009724
YNR003C	0	0	0.17004048582996
YOR224C	0	0	0.169902912621359
YLL050C	0	0	0.169765561843169
YGR085C	0	0	0.169628432956381
YAL035W	0	0	0.169491525423729
YGR159C	0	0	0.169354838709677
YKL162C	0	1	0.169354838709677
YLR459W	0	0	0.169218372280419
YEL048C	0	1	0.169218372280419
YAR014C	0	0	0.169082125603865
YOR153W	0	0	0.168946098149638
YML128C	0	0	0.168810289389068
YHR117W	0	1	0.168810289389068
YGR211W	0	0	0.168674698795181
YDR524C	0	0	0.168539325842697
YER004W	0	1	0.168539325842697
YPR102C	0	0	0.168404170008019
YPR191W	0	0	0.168269230769231
YPL237W	0	0	0.168134507606085
YJR003C	0	0	0.168
YNR034W	0	0	0.167865707434053
YPL263C	0	1	0.167865707434053
YML057W	0	0	0.167731629392971
YHL004W	0	0	0.167597765363128
YER122C	0	0	0.167464114832536
YOL013C	0	0	0.167330677290837
YOR356W	0	0	0.167197452229299
YIR038C	0	0	0.167064439140811
YCR024C	0	0	0.166931637519873
YFL003C	0	0	0.166799046862589
YGR288W	0	0	0.166666666666667
YOR116C	0	0	0.166534496431404
YDR533C	0	1	0.166534496431404
YPR185W	0	0	0.166402535657686
YPL029W	0	0	0.166270783847981
YHR053C	0	0	0.166139240506329
YPL050C	0	0	0.16600790513834
YNL308C	0	0	0.165876777251185
YPR067W	0	0	0.165745856353591
YHR039C	0	0	0.165615141955836
YLR265C	0	0	0.16548463356974
YPR047W	0	0	0.165354330708661
YEL001C	0	1	0.165354330708661
YML031W	0	0	0.16522423288749
YMR107W	0	1	0.16522423288749
YML096W	0	1	0.16522423288749
YBR189W	0	0	0.165094339622642
YIL118W	0	0	0.16496465043205
YHR201C	0	0	0.164835164835165
YHR136C	0	0	0.164705882352941
YKL067W	0	0	0.164576802507837
YMR176W	0	0	0.164447924823806
YPL032C	0	0	0.164319248826291
YLR175W	0	0	0.16419077404222
YKL164C	0	0	0.1640625
YGR163W	0	0	0.163947163947164
YIL148W	0	0	0.163947163947164
YOR382W	0	0	0.163947163947164
YGL180W	0	0	0.163947163947164
YOR231W	0	0	0.163947163947164
YGL221C	0	1	0.163947163947164
YGR233C	0	0	0.163947163947164
YDR283C	1	0	0.163947163947164
YGR173W	0	1	0.163947163947164
YLR421C	0	0	0.163819875776398
YOL081W	0	0	0.163692785104732
YHR106W	0	0	0.163565891472868
YPL104W	0	0	0.163439194422928
YPL002C	0	0	0.163312693498452
YOR164C	0	1	0.163312693498452
YOR251C	0	1	0.163312693498452
YAL020C	0	0	0.163186388244393
YHR069C	0	0	0.16306027820711
YHR051W	0	0	0.162934362934363
YLR372W	0	0	0.162808641975309
YPR168W	0	0	0.162683114880493
YGR119C	0	0	0.162557781201849
YCR002C	0	0	0.162432640492687
YDL168W	0	0	0.162307692307692
YMR012W	0	0	0.162182936202921
YEL034W	0	0	0.162058371735791
YGL107C	0	1	0.162058371735791
YGR158C	0	0	0.161933998465081
YJR119C	0	0	0.16180981595092
YNL283C	0	0	0.161685823754789
YBR130C	0	0	0.16156202143951
YPL054W	0	1	0.16156202143951
YGR117C	0	1	0.16156202143951
YBR078W	0	0	0.161438408569243
YIR037W	0	0	0.16131498470948
YLR152C	0	1	0.16131498470948
YJL098W	0	0	0.161191749427044
YCR088W	0	0	0.161068702290076
YDL135C	0	0	0.16094584286804
YKL051W	0	0	0.160823170731707
YOR037W	0	0	0.160700685453161
YLR387C	0	1	0.160700685453161
YOL139C	0	0	0.160578386605784
YDR517W	0	0	0.160456273764259
YGR203W	0	1	0.160456273764259
YFR005C	0	0	0.160334346504559
YOL077W-A	0	0	0.160212604403948
YLR143W	0	1	0.160212604403948
YJR075W	0	0	0.160091047040971
YPL069C	0	0	0.159969673995451
YHR009C	0	1	0.159969673995451
YML100W	0	0	0.159848484848485
YFL041W	0	0	0.159727479182438
YBR143C	0	0	0.159606656580938
YPL125W	0	0	0.159486016628874
YPR140W	0	0	0.159365558912387
YGL106W	0	0	0.159245283018868
YDR119W	0	1	0.159245283018868
YEL073C	0	1	0.159245283018868
YDR492W	0	0	0.159125188536953
YDR298C	0	0	0.159005275056518
YKL004W	0	0	0.158885542168675
YER006W	0	0	0.158765989465764
YDR317W	0	0	0.158646616541353
YPL098C	0	0	0.158527422990233
YFL057C	0	0	0.158408408408408
YNL267W	0	0	0.158289572393098
YPL202C	0	0	0.158170914542729
YOL093W	0	0	0.158052434456929
YCR068W	0	0	0.157934131736527
YDR378C	0	0	0.157816005983545
YGR101W	0	0	0.157698056801196
YPL214C	0	0	0.157580283793876
YOR207C	0	0	0.157462686567164
YOL094C	0	0	0.157345264727815
YOR254C	0	0	0.157228017883756
YFL044C	0	0	0.15711094564408
YGL083W	0	1	0.15711094564408
YKL010C	0	0	0.156994047619048
YNL219C	0	0	0.156877323420074
YOR360C	0	0	0.156804733727811
YAL039C	0	0	0.156804733727811
YCL039W	0	0	0.156804733727811
YPL137C	0	0	0.156804733727811
YHR178W	0	0	0.156804733727811
YNL264C	0	0	0.156804733727811
YKL033W-A	0	1	0.156804733727811
YGR001C	0	1	0.156804733727811
YHR011W	1	0	0.156804733727811
YNL113W	0	0	0.156688839615669
YJL222W	0	0	0.156573116691285
YNR030W	0	0	0.156457564575646
YER009W	0	0	0.156342182890855
YHR207C	0	1	0.156342182890855
YER154W	0	0	0.156226971260133
YLR141W	0	0	0.156111929307806
YMR312W	0	0	0.155997056659308
YLR393W	0	0	0.155882352941176
YIL018W	0	0	0.155767817781043
YDR414C	0	0	0.155653450807636
YKR028W	0	0	0.15553925165077
YNL067W	0	0	0.155425219941349
YJL191W	0	0	0.155311355311355
YGR268C	0	0	0.155197657393851
YER125W	0	0	0.15508412582297
YLR139C	0	0	0.154970760233918
YNL040W	0	1	0.154970760233918
YDR070C	0	1	0.154970760233918
YDL053C	0	1	0.154970760233918
YER115C	0	0	0.154857560262966
YHL003C	0	0	0.154744525547445
YDR284C	0	0	0.154631655725748
YLR433C	0	0	0.154518950437318
YGR012W	0	1	0.154518950437318
YOL076W	0	0	0.154406409322651
YNL090W	0	0	0.15429403202329
YGR037C	0	0	0.154181818181818
YGR010W	0	0	0.15406976744186
YHL017W	0	1	0.15406976744186
YLR126C	0	0	0.153957879448076
YNL061W	0	0	0.153846153846154
YOL026C	0	0	0.153734590282814
YMR280C	0	0	0.153623188405797
YER060W	0	1	0.153623188405797
YGR227W	0	0	0.153511947863867
YNL164C	0	0	0.153458213256484
YDL120W	0	0	0.153458213256484
YLR253W	0	1	0.153458213256484
YLR173W	0	1	0.153458213256484
YMR236W	0	0	0.153458213256484
YLR398C	0	0	0.153458213256484
YNL083W	0	0	0.153458213256484
YJL052W	0	0	0.153458213256484
YDR173C	1	0	0.153458213256484
YLR426W	0	0	0.153347732181425
YBR039W	0	0	0.153237410071942
YHR027C	0	0	0.153127246585191
YLR196W	0	0	0.15301724137931
YPL245W	0	1	0.15301724137931
YPR016C	0	0	0.152907394113424
YOR002W	0	0	0.152797704447633
YLR312C	0	1	0.152797704447633
YBR227C	0	1	0.152797704447633
YHR062C	0	0	0.152688172043011
YHR170W	0	0	0.152578796561605
YBL082C	0	0	0.152469577666428
YLR209C	0	0	0.152360515021459
YBL024W	0	0	0.152251608291637
YER117W	0	0	0.152142857142857
YNL186W	0	0	0.15203426124197
YBR133C	0	0	0.151925820256776
YPL083C	0	0	0.151817533856023
YJR108W	0	0	0.151709401709402
YNL156C	0	0	0.151601423487544
YKL176C	0	0	0.15149359886202
YPR154W	0	0	0.151385927505331
YOL126C	0	0	0.151278409090909
YDR031W	0	1	0.151278409090909
YMR049C	0	0	0.151171043293116
YPL132W	0	0	0.151063829787234
YNL062C	0	0	0.150956768249468
YIL154C	0	0	0.150849858356941
YCL034W	0	0	0.150743099787686
YEL044W	0	0	0.150636492220651
YNL243W	0	0	0.150530035335689
YDR265W	0	0	0.150423728813559
YPL221W	0	0	0.150317572335921
YOR087W	0	0	0.150211565585331
YDR165W	0	0	0.150105708245243
YER031C	0	0	0.15
YOR332W	0	0	0.149894440534835
YGL111W	0	0	0.149789029535865
YLR407W	0	1	0.149789029535865
YDL189W	0	0	0.149683766690091
YNL053W	0	0	0.149578651685393
YJR112W	0	0	0.149473684210526
YOR117W	0	0	0.149368863955119
YLR043C	0	0	0.149264190609671
YGR231C	0	0	0.149232914923291
YLR290C	0	1	0.149232914923291
YKL134C	0	0	0.149232914923291
YMR124W	0	1	0.149232914923291
YPR011C	0	0	0.149232914923291
YGR277C	0	0	0.149232914923291
YOL110W	0	0	0.149232914923291
YOR246C	0	1	0.149232914923291
YOR186W	0	1	0.149232914923291
YGR220C	0	0	0.149232914923291
YLR382C	1	0	0.149232914923291
YGL028C	0	0	0.149128919860627
YFR024C-A	0	0	0.149025069637883
YPR088C	0	0	0.148921363952679
YAR042W	0	0	0.148817802503477
YJL186W	0	0	0.14878892733564
YOR213C	0	0	0.14878892733564
YIL155C	0	0	0.14878892733564
YJR015W	0	1	0.14878892733564
YGR149W	0	1	0.14878892733564
YHR021C	0	0	0.14878892733564
YKL207W	0	1	0.14878892733564
YOR065W	0	0	0.14878892733564
YNL332W	0	0	0.14878892733564
YMR020W	1	0	0.14878892733564
YOR176W	0	0	0.148686030428769
YML019W	0	0	0.148583275742916
YPL249C	0	0	0.148480662983425
YNL246W	0	0	0.148378191856453
YMR234W	0	0	0.148275862068966
YML079W	0	1	0.148275862068966
YGR262C	0	0	0.148173673328739
YMR313C	0	0	0.148071625344353
YER070W	0	0	0.147969717825189
YMR143W	0	0	0.147867950481431
YOL084W	0	1	0.147867950481431
YML102W	0	0	0.147766323024055
YMR322C	0	0	0.147664835164835
YBR185C	0	0	0.147563486616335
YML025C	0	0	0.147462277091907
YGL121C	0	0	0.147361206305689
YHL032C	0	0	0.147260273972603
YOR334W	0	0	0.14715947980835
YJR059W	0	0	0.147058823529412
YML091C	0	0	0.146958304853042
YGR118W	0	0	0.146857923497268
YOL062C	0	0	0.146757679180887
YOL127W	0	0	0.146657571623465
YLR316C	0	0	0.146557600545331
YNL315C	0	0	0.146457765667575
YOL103W	0	0	0.146358066712049
YER080W	0	1	0.146358066712049
YNL065W	0	0	0.146258503401361
YML004C	0	0	0.146242383209208
YNL100W	0	1	0.146242383209208
YEL006W	0	0	0.146242383209208
YDL119C	0	0	0.146242383209208
YJR041C	0	0	0.146242383209208
YOR269W	0	0	0.146242383209208
YLR410W	0	0	0.146242383209208
YDR007W	1	0	0.146242383209208
YGL095C	0	0	0.146143437077131
YKL057C	0	0	0.14604462474645
YKL203C	0	0	0.145945945945946
YLR435W	0	0	0.145847400405132
YHR111W	0	0	0.145748987854251
YER001W	0	0	0.145650708024275
YKL035W	0	0	0.1455525606469
YNL052W	0	0	0.145454545454545
YAL022C	0	0	0.14535666218035
YOL023W	0	0	0.145258910558171
YMR212C	0	0	0.145161290322581
YDR266C	0	1	0.145161290322581
YOR259C	0	0	0.145063801208865
YNL238W	0	0	0.14496644295302
YNL048W	0	0	0.144869215291751
YPL172C	0	0	0.144772117962467
YMR260C	0	0	0.144675150703282
YJR045C	0	0	0.144578313253012
YDR312W	0	0	0.144481605351171
YLL045C	0	0	0.144385026737968
YGL230C	0	1	0.144385026737968
YGL099W	0	0	0.144288577154309
YOR099W	0	0	0.144192256341789
YGR049W	0	0	0.144096064042695
YOR274W	0	0	0.144
YIL162W	0	0	0.143904063957362
YMR174C	0	0	0.143808255659121
YDR393W	0	0	0.143712574850299
YMR054W	0	0	0.143617021276596
YOR253W	0	0	0.143521594684385
YBR276C	0	0	0.143426294820717
YIL135C	0	0	0.143331121433311
YMR298W	0	0	0.143236074270557
YBR110W	0	0	0.143141153081511
YKL032C	0	0	0.143046357615894
YEL026W	0	0	0.14295168762409
YNL163C	0	0	0.142857142857143
YNL180C	0	0	0.142762723066755
YGR043C	0	1	0.142762723066755
YDR204W	0	0	0.142668428005284
YLR197W	0	0	0.142574257425743
YDR368W	0	0	0.142480211081794
YOR310C	0	0	0.142386288727752
YBL086C	0	1	0.142386288727752
YFR049W	0	0	0.142292490118577
YBR031W	0	0	0.142198815009875
YDL051W	0	0	0.142105263157895
YCR024C-A	0	0	0.142011834319527
YHL021C	0	1	0.142011834319527
YGL037C	0	0	0.1419185282523
YEL020C	0	1	0.1419185282523
YDL104C	0	1	0.1419185282523
YBL069W	0	0	0.14182534471438
YOL123W	0	0	0.141732283464567
YAL017W	0	0	0.141639344262295
YMR210W	0	0	0.141546526867628
YGR225W	0	0	0.141453831041257
YBL032W	0	0	0.141361256544503
YIL124W	0	0	0.141268803139307
YOR272W	0	0	0.141176470588235
YDL192W	0	0	0.141084258654474
YGR112W	0	0	0.140992167101828
YDR539W	0	1	0.140992167101828
YDL173W	0	1	0.140992167101828
YJL157C	0	0	0.140900195694716
YJR072C	0	1	0.140900195694716
YKR068C	0	0	0.140808344198175
YML052W	0	0	0.14071661237785
YNL056W	0	1	0.14071661237785
YNL190W	0	0	0.140625
YMR134W	0	0	0.14053350683149
YOR060C	0	0	0.140442132639792
YHL038C	0	0	0.140350877192982
YJL069C	0	0	0.14025974025974
YLR214W	0	0	0.140168721609345
YHR150W	0	0	0.140077821011673
YBR153W	0	0	0.1399870382372
YEL017C-A	0	0	0.139909735654417
YHR115C	0	0	0.139909735654417
YBR252W	0	0	0.139909735654417
YAL059W	0	0	0.139909735654417
YGR135W	0	0	0.139909735654417
YDR376W	0	0	0.139909735654417
YNL310C	0	0	0.139909735654417
YGR007W	1	0	0.139909735654417
YGR232W	0	0	0.139819587628866
YPL204W	0	0	0.139729555698648
YLR004C	0	0	0.13963963963964
YLR418C	0	0	0.139549839228296
YJR008W	0	1	0.139549839228296
YLR343W	0	0	0.139460154241645
YOR336W	0	0	0.13937058445729
YDR144C	0	0	0.139281129653402
YKL077W	0	1	0.139281129653402
YAL067C	0	0	0.139191789608724
YDR207C	0	0	0.139102564102564
YIL009C-A	0	0	0.139013452914798
YER170W	0	0	0.138924455825864
YML056C	0	1	0.138924455825864
YOL021C	0	0	0.138835572616763
YGR255C	0	0	0.138746803069054
YLR113W	0	0	0.138658146964856
YNR009W	0	0	0.138569604086845
YPL066W	0	1	0.138569604086845
YDR190C	0	0	0.138481174218251
YML070W	0	0	0.138392857142857
YNL274C	0	0	0.138304652644997
YDR236C	0	0	0.138216560509554
YHR049W	0	1	0.138216560509554
YDR456W	0	0	0.138128580521961
YPR083W	0	0	0.138040712468193
YDR186C	0	1	0.138040712468193
YPL095C	0	0	0.137952956134774
YHR098C	0	0	0.137865311308767
YKR093W	0	0	0.137777777777778
YHR120W	0	0	0.137690355329949
YHR186C	0	0	0.137603043753963
YLR011W	0	0	0.137515842839037
YJL077C	0	1	0.137515842839037
YER094C	0	0	0.137428752374921
YJL109C	0	0	0.137341772151899
YOR028C	0	0	0.137254901960784
YBR083W	0	0	0.13716814159292
YOR057W	0	0	0.137081490840177
YPL243W	0	0	0.13699494949495
YDL140C	0	0	0.136908517350158
YPL199C	0	1	0.136908517350158
YER177W	0	0	0.136822194199243
YNR021W	0	1	0.136822194199243
YJL217W	0	1	0.136822194199243
YNL262W	0	0	0.136735979836169
YKL078W	0	0	0.136649874055416
YGL018C	0	0	0.136563876651982
YNL001W	0	0	0.136477987421384
YBR036C	0	0	0.136392206159648
YKL056C	0	0	0.136306532663317
YHL034C	0	0	0.136220966729441
YPR113W	0	0	0.136135508155583
YMR026C	0	0	0.136050156739812
YFL025C	0	0	0.135964912280702
YJL050W	0	0	0.135879774577332
YLR246W	0	0	0.135794743429287
YNL072W	0	0	0.135709818636648
YEL055C	0	0	0.135625
YOL111C	0	0	0.135540287320425
YPL163C	0	0	0.135455680399501
YDR480W	0	0	0.135371179039301
YJL112W	0	0	0.135286783042394
YPR187W	0	0	0.135202492211838
YJR062C	0	0	0.135118306351183
YDR233C	0	1	0.135118306351183
YHR040W	0	0	0.135034225264468
YMR315W	0	1	0.135034225264468
YBR092C	0	0	0.134950248756219
YKL089W	0	0	0.134866376631448
YOR127W	0	0	0.134782608695652
YDR002W	0	0	0.134698944754811
YOR204W	0	0	0.134615384615385
YIL111W	0	0	0.134531928084315
YLR466W	0	0	0.134448574969021
YDR182W	0	0	0.134365325077399
YLR376C	0	0	0.134282178217822
YCL045C	0	1	0.134282178217822
YDR001C	0	0	0.134199134199134
YPL030W	0	1	0.134199134199134
YEL024W	0	0	0.134116192830655
YPL027W	0	0	0.134033353922174
YLR254C	0	0	0.133950617283951
YDL204W	0	1	0.133950617283951
YNL281W	0	0	0.133867982726712
YNL042W	0	0	0.133785450061652
YMR186W	0	0	0.133703019100431
YLR245C	0	0	0.133620689655172
YOL077C	0	0	0.133538461538462
YNL167C	0	0	0.133456334563346
YFR018C	0	1	0.133456334563346
YMR319C	0	0	0.133374308543331
YKR087C	0	0	0.133292383292383
YGL141W	0	0	0.133210558624923
YLR308W	0	0	0.133128834355828
YGR087C	0	0	0.133047210300429
YNL218W	0	0	0.13296568627451
YLR136C	0	0	0.132884262094305
YOR383C	0	0	0.132802937576499
YDR054C	0	0	0.132721712538226
YIR013C	0	0	0.132684114424833
YDL142C	0	0	0.132684114424833
YGR284C	0	0	0.132684114424833
YHL007C	0	0	0.132684114424833
YBR202W	0	0	0.132684114424833
YCR037C	0	0	0.132684114424833
YGL094C	0	0	0.132684114424833
YHR123W	1	0	0.132684114424833
YMR149W	0	0	0.132603406326034
YLR091W	0	1	0.132603406326034
YER005W	0	0	0.132522796352584
YDR390C	0	0	0.132442284325638
YOR122C	0	0	0.132361870066788
YMR060C	0	0	0.132281553398058
YCL035C	0	0	0.132201334141904
YDR398W	0	0	0.132121212121212
YNR047W	0	0	0.132041187159297
YFL009W	0	0	0.131961259079903
YGR044C	0	0	0.131881427707199
YHR038W	0	0	0.13180169286578
YLR205C	0	0	0.131722054380665
YBR001C	0	0	0.131689717378232
YGR147C	0	0	0.131689717378232
YLR335W	0	0	0.131689717378232
YIL173W	0	0	0.131689717378232
YMR024W	0	0	0.131689717378232
YER112W	0	0	0.131689717378232
YFR033C	0	0	0.131689717378232
YKR016W	0	1	0.131689717378232
YNL076W	1	0	0.131689717378232
YDL047W	0	0	0.131610576923077
YMR035W	0	0	0.131531531531532
YGL100W	0	0	0.131452581032413
YDR446W	0	0	0.131373725254949
YDL180W	0	1	0.131373725254949
YDL125C	0	0	0.131294964028777
YDL244W	0	0	0.131216297183942
YHR089C	0	0	0.131137724550898
YPL072W	0	0	0.131059245960503
YEL013W	0	0	0.130980861244019
YJL102W	0	0	0.130902570233114
YPL005W	0	0	0.130824372759857
YEL056W	0	0	0.130746268656716
YNR067C	0	0	0.130668257756563
YLL011W	0	0	0.130590339892665
YLR105C	0	0	0.130512514898689
YOR198C	0	0	0.130434782608696
YLR212C	0	0	0.130357142857143
YBR058C	0	0	0.130279595478882
YML035C	0	0	0.130202140309156
YOR162C	0	0	0.130124777183601
YCR044C	0	0	0.130047505938242
YHR041C	0	0	0.130023640661939
YKL043W	0	0	0.130023640661939
YGL078C	0	0	0.130023640661939
YDL227C	0	0	0.130023640661939
YGL212W	0	0	0.130023640661939
YEL015W	0	0	0.130023640661939
YOL107W	0	1	0.130023640661939
YLL028W	0	0	0.130023640661939
YPR006C	1	0	0.130023640661939
YLR427W	0	0	0.12994683992912
YJL076W	0	0	0.12987012987013
YKR025W	0	0	0.129793510324484
YOR157C	0	0	0.129716981132075
YML074C	0	0	0.129694835680751
YBL072C	0	0	0.129694835680751
YCR106W	0	0	0.129694835680751
YJR110W	0	0	0.129694835680751
YDR065W	0	0	0.129694835680751
YGL091C	0	0	0.129694835680751
YDR496C	0	0	0.129694835680751
YIL128W	1	0	0.129694835680751
YIL136W	0	1	0.129694835680751
YDR479C	0	0	0.129618768328446
YLR204W	0	0	0.129542790152403
YGR125W	0	1	0.129542790152403
YDR335W	0	0	0.129466900995899
YCR004C	0	1	0.129466900995899
YLR363C	0	0	0.129391100702576
YLR107W	0	0	0.129315389116442
YOL137W	0	1	0.129315389116442
YLR002C	0	0	0.129239766081871
YJR154W	0	1	0.129239766081871
YNL263C	0	0	0.1291642314436
YMR129W	0	0	0.129088785046729
YDR214W	0	0	0.129013426736719
YDL134C	0	0	0.128938156359393
YOL155C	0	0	0.128862973760933
YDR267C	0	1	0.128862973760933
YKR057W	0	0	0.128787878787879
YDL238C	0	0	0.128712871287129
YGL017W	0	0	0.128637951105937
YOR339C	0	0	0.128563118091914
YLR084C	0	0	0.128488372093023
YGL143C	0	0	0.128413712957583
YDL014W	0	0	0.128339140534262
YCR090C	0	1	0.128339140534262
YIR015W	0	0	0.128264654672084
YMR064W	0	0	0.128190255220418
YJL116C	0	0	0.128115942028986
YIL007C	0	0	0.128041714947856
YPR125W	0	0	0.127967573827446
YDL210W	0	0	0.127893518518519
YLL018C-A	0	0	0.12781954887218
Q0120	0	0	0.127745664739884
YAL058W	0	0	0.127671865973426
YNL006W	0	0	0.127598152424942
YMR264W	0	0	0.127524523946913
YGL229C	0	0	0.127450980392157
YHL047C	0	0	0.127377521613833
YKL023W	0	1	0.127377521613833
YOL164W	0	0	0.127304147465438
YIL052C	0	0	0.127230857800806
YBR061C	0	0	0.127157652474108
YML072C	0	1	0.127157652474108
YBR021W	0	0	0.12708453133985
YDR423C	0	0	0.127011494252874
YOR074C	0	0	0.126938541068352
YOR147W	0	0	0.126865671641791
YPR137W	0	0	0.12679288582903
YDL138W	0	0	0.126720183486239
YPR129W	0	0	0.126647564469914
YKR082W	0	0	0.126575028636884
YKL195W	0	0	0.126502575844305
YBR080C	0	0	0.126430205949657
YDL064W	0	0	0.126357918810749
YOR297C	0	0	0.126285714285714
YNL005C	0	0	0.12621359223301
YPR155C	0	0	0.126141552511416
YPR089W	0	1	0.126141552511416
YMR185W	0	1	0.126141552511416
YCR032W	0	0	0.126069594980034
YMR207C	0	0	0.12599771949829
YAL046C	0	1	0.12599771949829
YMR090W	0	1	0.12599771949829
YDR404C	0	0	0.125925925925926
YMR261C	0	0	0.125854214123007
YMR137C	0	0	0.125782583949915
YFL059W	0	0	0.125711035267349
YPL218W	0	0	0.125639567936327
YDL144C	0	1	0.125639567936327
YLL005C	0	0	0.125568181818182
YHR077C	0	0	0.12549687677456
YDR060W	0	0	0.125425652667423
YBR214W	0	0	0.125354509359047
YLR356W	0	1	0.125354509359047
YCR016W	0	0	0.125283446712018
YPL074W	0	1	0.125283446712018
YMR123W	0	0	0.125212464589235
YDL231C	0	0	0.125141562853907
YOR081C	0	0	0.125070741369553
YGR020C	0	0	0.125
YPL207W	0	1	0.125
YAR050W	0	0	0.124929338609384
YLR228C	0	0	0.124858757062147
YOR262W	0	1	0.124858757062147
YNL331C	0	0	0.124788255223038
YMR093W	0	0	0.124717832957111
YLR038C	0	0	0.124647490129724
YDR255C	0	0	0.124577226606539
YAL018C	0	1	0.124577226606539
YOR305W	0	0	0.124507042253521
YNL223W	0	0	0.124436936936937
YLR368W	0	0	0.124366910523354
YIL077C	0	0	0.12429696287964
YHL040C	0	0	0.124227093872962
YNL021W	0	0	0.124157303370787
YKL072W	0	1	0.124157303370787
YDR527W	0	0	0.124087591240876
YML121W	0	0	0.124017957351291
YAL031C	0	0	0.123948401570387
YBR175W	0	0	0.123878923766816
YOL032W	0	0	0.123809523809524
YDR086C	0	0	0.123740201567749
YOR044W	0	1	0.123740201567749
YDR316W	0	1	0.123740201567749
YGL030W	0	0	0.123670956911024
YHR017W	0	1	0.123670956911024
YOR185C	0	0	0.123601789709172
YDR191W	0	0	0.123532699832309
YLR403W	0	0	0.123463687150838
YLR201C	0	0	0.123394751535455
YGL101W	0	1	0.123394751535455
YBR041W	0	0	0.123325892857143
YGL232W	0	0	0.123257110987172
YML021C	0	0	0.123188405797101
YDR330W	0	0	0.123119777158774
YDR440W	0	0	0.123051224944321
YBR067C	0	0	0.122982749026155
YGL248W	0	0	0.122914349276974
[truncated: 3,790 more rows]
