# Supplementary material for: Computationally Driven, Quantitative Experiments Discover Genes Required for Mitochondrial Biogenesis
Source: PLoS Genet. 2009 Mar 20;5(3):e1000407. doi: 10.1371/journal.pgen.1000407 (PMC2648979; doi:10.1371/journal.pgen.1000407)
Supplement: Dataset S2 — Top 100 novel ensemble predictions for additional yeast biological processes. A zip file containing 387 tab-delimited text files of the ensemble predictions for the indicated Gene Ontology Biological Process Term. (21.70 MB GZ) [file pgen.1000407.s013.gz › GO_0006811.txt]

ORF	AnnotatedToTerm?	Uncharacterized_04152007?	Precision
YMR058W	1	0	1.0
YFL041W	1	0	1.0
YBR296C	1	0	1.0
YMR145C	0	0	0.857142857142857
YEL065W	1	0	0.857142857142857
YOL158C	1	0	0.857142857142857
YHL040C	1	0	0.857142857142857
YLR034C	0	0	0.846153846153846
YHR175W	1	0	0.846153846153846
YBR207W	1	0	0.846153846153846
YOR316C	1	0	0.846153846153846
YHL047C	1	0	0.846153846153846
YBL099W	1	0	0.846153846153846
YOR383C	0	0	0.8
YJR077C	1	0	0.8
YDR264C	0	0	0.75
YOR382W	0	0	0.739130434782609
YLR136C	0	0	0.739130434782609
YJR121W	1	0	0.739130434782609
YDR270W	1	0	0.739130434782609
YDR039C	1	0	0.739130434782609
YLR214W	1	0	0.739130434782609
YDR298C	1	0	0.739130434782609
YNL037C	0	0	0.708333333333333
YHR136C	0	0	0.692307692307692
YHR050W	1	0	0.692307692307692
YGL187C	0	0	0.678571428571429
YDR040C	1	0	0.678571428571429
YPL135W	0	0	0.65625
YNL190W	0	0	0.65625
YGL006W	1	0	0.65625
YGL167C	1	0	0.65625
YEL024W	0	0	0.647058823529412
YDL128W	1	0	0.647058823529412
YDR534C	0	0	0.631578947368421
YLR220W	0	0	0.631578947368421
YDR038C	1	0	0.631578947368421
YLL051C	0	1	0.631578947368421
YML123C	1	0	0.631578947368421
YPL265W	0	0	0.625
YOR381W	1	0	0.625
YPL262W	0	0	0.609756097560976
YEL063C	0	0	0.595238095238095
YDL046W	0	0	0.581395348837209
YDL067C	0	0	0.568181818181818
YGR282C	0	0	0.555555555555556
YPL057C	0	0	0.553191489361702
YCR037C	1	0	0.553191489361702
YPR156C	0	0	0.551020408163265
YER145C	1	0	0.551020408163265
YLR038C	0	0	0.54
YCL025C	0	0	0.529411764705882
YKL141W	0	0	0.528301886792453
YKR052C	1	0	0.528301886792453
YNL052W	0	0	0.518518518518518
YMR256C	0	0	0.509090909090909
YOR065W	0	0	0.5
YML120C	0	0	0.5
YPL078C	1	0	0.5
YDR033W	0	1	0.5
YOR142W	0	0	0.5
YML081C-A	1	0	0.5
YBR036C	0	0	0.491803278688525
YDR178W	0	0	0.483870967741935
YPL111W	0	0	0.476190476190476
YPL154C	0	0	0.46969696969697
YFR033C	0	0	0.46969696969697
YJL117W	1	0	0.46969696969697
YGR183C	0	0	0.462686567164179
YHR001W-A	0	0	0.455882352941176
YDR529C	0	0	0.449275362318841
YGR065C	0	0	0.442857142857143
YER026C	0	0	0.436619718309859
YMR088C	0	0	0.430555555555556
YLL041C	0	0	0.424657534246575
YBR068C	0	0	0.418918918918919
YHR051W	0	0	0.418181818181818
YMR238W	0	0	0.418181818181818
YPL179W	0	0	0.418181818181818
YER125W	0	0	0.418181818181818
YJR015W	0	1	0.418181818181818
YDR481C	0	0	0.418181818181818
YDL181W	1	0	0.418181818181818
YBR221C	0	0	0.418181818181818
YPL271W	1	0	0.418181818181818
YIL125W	0	0	0.418181818181818
YOL122C	1	0	0.418181818181818
YBL045C	0	0	0.418181818181818
YBL030C	0	0	0.418181818181818
YKL148C	0	0	0.418181818181818
YLR395C	0	0	0.418181818181818
YPL019C	0	0	0.418181818181818
YBR039W	1	0	0.418181818181818
YPR191W	0	0	0.418181818181818
YDR377W	1	0	0.418181818181818
YNL055C	1	0	0.418181818181818
YGL255W	1	0	0.418181818181818
YOR136W	0	0	0.418181818181818
YCR073C	0	0	0.418181818181818
YDL004W	1	0	0.418181818181818
YJL012C	0	0	0.418181818181818
YPL134C	0	0	0.418181818181818
YGL071W	1	0	0.418181818181818
YPL036W	1	0	0.418181818181818
YGR121C	1	0	0.418181818181818
YAR071W	0	0	0.418181818181818
YDR281C	0	0	0.418181818181818
YKL192C	0	0	0.418181818181818
YDR322C-A	1	0	0.418181818181818
YNL142W	1	0	0.418181818181818
YKL085W	0	0	0.418181818181818
YCR098C	1	0	0.418181818181818
YLR295C	1	0	0.418181818181818
YJL166W	0	0	0.414414414414414
YDR232W	0	0	0.410714285714286
YDR055W	0	0	0.407079646017699
YLR304C	0	0	0.403508771929825
YER072W	0	0	0.4
YOL147C	0	0	0.398373983739837
YCL017C	0	0	0.398373983739837
YHR008C	0	0	0.398373983739837
YPR020W	1	0	0.398373983739837
YLR332W	0	0	0.398373983739837
YDR182W	0	0	0.398373983739837
YGL008C	1	0	0.398373983739837
YKL016C	1	0	0.398373983739837
YOR270C	0	0	0.395161290322581
YKL043W	0	0	0.392
YDR483W	0	0	0.390625
YMR205C	0	0	0.390625
YGR257C	1	0	0.390625
YOR317W	0	0	0.387596899224806
YDR148C	0	0	0.384615384615385
YNL101W	0	0	0.381679389312977
YHL035C	0	0	0.37956204379562
YFL018C	0	0	0.37956204379562
YGL191W	0	0	0.37956204379562
YOR085W	0	0	0.37956204379562
YDR276C	1	0	0.37956204379562
YKL175W	1	0	0.37956204379562
YDR072C	0	0	0.379310344827586
YNR001C	0	0	0.379310344827586
YLR299W	0	0	0.379310344827586
YMR297W	0	0	0.379310344827586
YPR138C	1	0	0.379310344827586
YER141W	0	0	0.379310344827586
YGR191W	1	0	0.379310344827586
YDR456W	1	0	0.379310344827586
YKL062W	0	0	0.376712328767123
YLR023C	0	0	0.375838926174497
YOL030W	0	1	0.375838926174497
YOR032C	0	0	0.375838926174497
YJL094C	1	0	0.375838926174497
YBR093C	0	0	0.375
YOR273C	0	0	0.375
YJL198W	1	0	0.375
YLR410W	0	0	0.372549019607843
YBL043W	0	0	0.37012987012987
YNL268W	0	0	0.367741935483871
YAL062W	0	0	0.365384615384615
YNL003C	0	0	0.363057324840764
YKL146W	0	0	0.360759493670886
YDR077W	0	0	0.358490566037736
YML048W	0	0	0.35625
YHR215W	0	1	0.35625
YPL234C	0	0	0.354037267080745
YBR092C	0	0	0.351851851851852
YJR104C	0	0	0.349693251533742
YJL159W	0	0	0.347560975609756
YJL079C	0	1	0.347560975609756
YGR244C	0	0	0.345454545454545
YFL004W	0	0	0.345029239766082
YBR177C	0	0	0.345029239766082
YGL084C	0	0	0.345029239766082
YPR124W	1	0	0.345029239766082
YLL028W	0	0	0.345029239766082
YER053C	1	0	0.345029239766082
YKR039W	0	0	0.343023255813953
YGR249W	0	0	0.341040462427746
YOR374W	0	0	0.339080459770115
YPL087W	0	0	0.337142857142857
YPR149W	0	0	0.337078651685393
YGR233C	0	0	0.337078651685393
YKL220C	1	0	0.337078651685393
YBR067C	0	0	0.335195530726257
YAL053W	0	0	0.333333333333333
YGR138C	0	0	0.331491712707182
YLR110C	0	0	0.32967032967033
YOL129W	0	0	0.327868852459016
YNR055C	0	0	0.326086956521739
YLR204W	0	0	0.324324324324324
YPL006W	0	0	0.32258064516129
YOR375C	0	0	0.320855614973262
YLR142W	0	0	0.319148936170213
YLR138W	0	0	0.317460317460317
YER004W	0	1	0.317460317460317
YDR497C	0	0	0.315789473684211
YPL221W	0	0	0.31413612565445
YKL109W	0	0	0.312820512820513
YKL150W	0	0	0.312820512820513
YOR356W	0	0	0.312820512820513
YNR013C	1	0	0.312820512820513
YGL256W	0	0	0.311224489795918
YIL048W	0	0	0.309644670050761
YDL078C	0	0	0.308080808080808
YJL153C	0	0	0.306532663316583
YOR150W	0	0	0.305
YJL210W	0	0	0.303482587064677
YLR348C	0	0	0.301980198019802
YJL172W	0	0	0.300492610837438
YGR174C	0	0	0.299019607843137
YDR135C	0	0	0.297560975609756
YKL174C	0	0	0.296116504854369
YIR019C	0	0	0.294685990338164
YGL077C	0	0	0.293269230769231
YOR348C	0	0	0.291866028708134
YML078W	0	0	0.291666666666667
YHR092C	0	0	0.291666666666667
YML131W	0	0	0.291666666666667
YNL197C	0	0	0.291666666666667
YNL219C	0	0	0.291666666666667
YBR295W	1	0	0.291666666666667
YNL259C	1	0	0.291666666666667
YPR198W	0	0	0.290322580645161
YNL307C	0	0	0.288990825688073
YHR037W	0	0	0.288888888888889
YNL192W	0	0	0.288888888888889
YPR194C	0	0	0.288888888888889
YPL088W	0	0	0.288888888888889
YDL130W-A	1	0	0.288888888888889
YDR084C	0	0	0.288888888888889
YBR037C	1	0	0.288888888888889
YCL038C	0	0	0.287610619469027
YIL155C	0	0	0.28695652173913
YML091C	0	0	0.28695652173913
YDR284C	0	0	0.28695652173913
YMR319C	1	0	0.28695652173913
YDR513W	0	0	0.285714285714286
YBR297W	0	0	0.285106382978723
YBL064C	0	0	0.285106382978723
YBL015W	0	0	0.285106382978723
YLL009C	1	0	0.285106382978723
YKL096W	0	0	0.283898305084746
YML058W	0	0	0.282700421940928
YLR203C	0	0	0.281512605042017
YNL160W	0	0	0.280334728033473
YKR050W	0	0	0.279166666666667
YOL136C	0	0	0.278008298755187
YJL056C	0	0	0.276859504132231
YKL217W	0	0	0.275720164609054
YPL145C	0	0	0.274590163934426
YLR201C	0	0	0.273469387755102
YFL021W	0	0	0.272357723577236
YOR008C	0	0	0.271255060728745
YMR015C	0	0	0.270161290322581
YEL060C	0	0	0.269076305220884
YOR204W	0	0	0.268
YKR065C	0	0	0.266932270916335
YMR148W	0	1	0.266932270916335
YER178W	0	0	0.265873015873016
YML110C	0	0	0.264822134387352
YBR286W	0	0	0.263779527559055
YPR006C	0	0	0.262745098039216
YLR390W	0	0	0.26171875
YMR272C	0	0	0.260700389105058
YDR343C	0	0	0.25968992248062
YOR067C	0	0	0.258687258687259
YMR203W	0	0	0.257692307692308
YEL013W	0	0	0.256704980842912
YBR054W	0	1	0.256704980842912
YBR016W	0	0	0.255725190839695
YLL023C	0	1	0.255725190839695
YOL154W	0	1	0.255725190839695
YFL030W	0	0	0.254752851711027
YJR073C	0	0	0.253787878787879
YOL071W	0	0	0.252830188679245
YEL031W	0	0	0.25187969924812
YGL257C	0	0	0.250936329588015
YGL012W	0	0	0.25
YGR181W	0	0	0.24907063197026
YMR195W	0	1	0.24907063197026
YGR101W	0	0	0.248148148148148
YKR093W	0	0	0.247232472324723
YIR038C	0	0	0.246323529411765
YOR187W	0	0	0.245421245421245
YOR161C	0	1	0.245421245421245
YMR251W-A	0	0	0.244525547445255
YLR193C	0	0	0.243636363636364
YGR132C	0	0	0.242753623188406
YDR342C	0	0	0.24187725631769
YOR226C	0	0	0.241007194244604
YJL196C	0	0	0.240143369175627
YFL039C	0	0	0.239285714285714
YPL206C	0	0	0.238434163701068
YDR205W	0	0	0.23758865248227
YNL241C	0	0	0.236749116607774
YBL102W	0	0	0.235915492957746
YGR055W	0	0	0.235087719298246
YDR059C	0	0	0.234265734265734
YKR088C	0	0	0.233449477351916
YOL059W	0	0	0.232638888888889
YJL102W	0	0	0.231833910034602
YLR205C	0	0	0.231034482758621
YNL217W	0	1	0.231034482758621
YOL020W	0	0	0.230240549828179
YDL038C	0	0	0.229452054794521
YMR303C	0	0	0.228668941979522
YCR044C	0	0	0.227891156462585
YKL163W	0	0	0.227118644067797
YDR044W	0	0	0.226351351351351
YNL333W	0	0	0.225589225589226
YPL215W	0	0	0.224832214765101
YDL137W	0	0	0.224080267558528
YJL068C	0	0	0.223333333333333
YJR078W	0	0	0.222591362126246
YDR011W	0	0	0.221854304635762
YNL263C	0	0	0.221122112211221
YGR161C	0	0	0.220394736842105
YJR019C	0	0	0.219672131147541
YLR350W	0	0	0.218954248366013
YDR090C	0	1	0.218954248366013
YBR069C	0	0	0.218649517684887
YMR173W	0	0	0.218649517684887
YDL039C	0	0	0.218649517684887
YBR208C	0	0	0.218649517684887
YEL017C-A	1	0	0.218649517684887
YIL124W	0	0	0.217948717948718
YOR173W	0	0	0.217252396166134
YJL154C	0	0	0.216981132075472
YBR269C	0	1	0.216981132075472
YBR241C	0	1	0.216981132075472
YKR066C	0	0	0.216981132075472
YGR028W	0	0	0.216981132075472
YMR008C	0	0	0.216981132075472
YCR024C-A	1	0	0.216981132075472
YJL129C	0	0	0.216300940438871
YDR231C	0	0	0.215625
YIR022W	0	0	0.214953271028037
YPR113W	0	0	0.214285714285714
YBR203W	0	0	0.213622291021672
YML132W	0	0	0.212962962962963
YLR414C	0	1	0.212962962962963
YHL016C	0	0	0.212307692307692
YLR246W	0	0	0.211656441717791
YBR243C	0	0	0.211009174311927
YGL038C	0	0	0.210365853658537
YLR069C	0	0	0.209726443768997
YPR035W	0	0	0.209090909090909
YPR023C	0	0	0.208459214501511
YIR029W	0	0	0.208333333333333
YNL239W	0	0	0.208333333333333
YGL040C	0	0	0.208333333333333
YDR093W	0	0	0.208333333333333
YIL121W	1	0	0.208333333333333
YGR046W	0	0	0.207715133531157
YJL212C	0	0	0.207100591715976
YNL331C	0	0	0.206997084548105
YLR120C	0	0	0.206997084548105
YDR512C	0	0	0.206997084548105
YPL176C	0	0	0.206997084548105
YPL017C	0	1	0.206997084548105
Q0130	1	0	0.206997084548105
YBR185C	0	0	0.206395348837209
YNL104C	0	0	0.205797101449275
YGR032W	0	0	0.205202312138728
YBR043C	0	0	0.204610951008646
YOL155C	0	0	0.204022988505747
YMR056C	0	0	0.203966005665722
YIL088C	0	0	0.203966005665722
YJR044C	0	0	0.203966005665722
YLL001W	0	0	0.203966005665722
YML121W	1	0	0.203966005665722
YJL101C	0	0	0.203389830508475
YDR508C	0	0	0.202816901408451
YPR004C	0	1	0.202816901408451
YIL047C	0	0	0.202247191011236
YMR162C	0	0	0.201680672268908
YER045C	0	0	0.201117318435754
YIR032C	0	0	0.200557103064067
YLR168C	0	1	0.200557103064067
YJL143W	0	0	0.2
YDL185W	0	0	0.199445983379501
YKL170W	0	0	0.198895027624309
YLR121C	0	0	0.198369565217391
YMR302C	0	0	0.198369565217391
YLL061W	0	0	0.198369565217391
YGR230W	0	0	0.198369565217391
YMR110C	0	0	0.198369565217391
YNR002C	1	0	0.198369565217391
YNL315C	0	0	0.197831978319783
YHR026W	0	0	0.197297297297297
YHL032C	0	0	0.196765498652291
YPR098C	0	1	0.196765498652291
YML028W	0	0	0.196236559139785
YFR049W	0	0	0.195710455764075
YOL151W	0	0	0.195187165775401
YDR436W	0	0	0.194666666666667
YOR291W	0	1	0.194666666666667
YCR079W	0	0	0.194148936170213
YKL176C	0	0	0.193633952254642
YCR071C	0	0	0.193121693121693
YGR281W	0	0	0.192612137203166
YAR035W	0	0	0.192105263157895
YIR031C	0	0	0.191709844559585
YLR109W	0	0	0.191709844559585
YMR295C	0	1	0.191709844559585
YBR196C	0	0	0.191709844559585
YLR194C	0	0	0.191709844559585
YNL173C	0	0	0.191709844559585
Q0080	1	0	0.191709844559585
YJR034W	0	0	0.191214470284238
YGR143W	0	0	0.190721649484536
YOL062C	0	0	0.190231362467866
YDR259C	0	0	0.18974358974359
YOL081W	0	0	0.189393939393939
YDL215C	0	0	0.189393939393939
YGR248W	0	0	0.189393939393939
YPL059W	0	0	0.189393939393939
YDL037C	0	1	0.189393939393939
YKL034W	0	0	0.189393939393939
YNL100W	0	1	0.189393939393939
YMR243C	1	0	0.189393939393939
YOR031W	0	0	0.188916876574307
YAL054C	0	0	0.188442211055276
YOL082W	0	0	0.18796992481203
YJL093C	0	0	0.187654320987654
YLR155C	0	0	0.187654320987654
YBR077C	0	0	0.187654320987654
YLR089C	0	1	0.187654320987654
YEL066W	0	0	0.187654320987654
YHR096C	0	0	0.187654320987654
YBR230C	0	1	0.187654320987654
YNR060W	1	0	0.187654320987654
YGR163W	0	0	0.187192118226601
YPL098C	0	0	0.186732186732187
YGR231C	0	0	0.186274509803922
YJL103C	0	0	0.185819070904645
YOR104W	0	1	0.185819070904645
YPR009W	0	0	0.185365853658537
YLR443W	0	0	0.184914841849148
YGL037C	0	0	0.184466019417476
YNL277W	0	0	0.184019370460048
YNR056C	0	0	0.183574879227053
YPR011C	0	0	0.183132530120482
YDR486C	0	0	0.182692307692308
YKL051W	0	0	0.182254196642686
YAL039C	0	0	0.181818181818182
YIL087C	0	1	0.181818181818182
YJR080C	0	1	0.181818181818182
YPR013C	0	1	0.181818181818182
YOR147W	0	0	0.181384248210024
YLR237W	0	0	0.180952380952381
YBR050C	0	0	0.18075117370892
YMR041C	0	0	0.18075117370892
YOL086C	0	0	0.18075117370892
YBR132C	0	0	0.18075117370892
YNL015W	0	0	0.18075117370892
YBR287W	0	1	0.18075117370892
YKL064W	1	0	0.18075117370892
YLR027C	0	0	0.180327868852459
YJR074W	0	0	0.179906542056075
YJL060W	0	0	0.179487179487179
YBR293W	0	0	0.17906976744186
YJR095W	0	0	0.178654292343387
YMR166C	0	0	0.178240740740741
YDR216W	0	0	0.177829099307159
YPL091W	0	0	0.17752808988764
YDL241W	0	1	0.17752808988764
YPR128C	0	0	0.17752808988764
YGR062C	0	0	0.17752808988764
YGL142C	0	0	0.17752808988764
YBR005W	0	0	0.17752808988764
YBR004C	0	0	0.17752808988764
YLL019C	0	0	0.17752808988764
YLR028C	0	0	0.17752808988764
YOR045W	0	0	0.17752808988764
YBR110W	0	0	0.17752808988764
YPL092W	1	0	0.17752808988764
YDR384C	1	0	0.17752808988764
YPL177C	0	0	0.177130044843049
YEL046C	0	0	0.176733780760626
YDL066W	0	0	0.176339285714286
YJR133W	0	0	0.175946547884187
YNL194C	0	0	0.175555555555556
YLL031C	0	0	0.175166297117517
YKL087C	0	0	0.174778761061947
YPR199C	0	0	0.17439293598234
YKR100C	0	0	0.174008810572687
YML016C	0	0	0.173626373626374
YGR189C	0	0	0.173245614035088
YBL042C	0	0	0.172866520787746
YKR016W	0	1	0.172866520787746
YDR046C	0	0	0.172489082969432
YDR155C	0	0	0.172113289760349
YGR260W	0	0	0.171739130434783
YFR011C	0	1	0.171739130434783
YMR250W	0	0	0.171366594360087
YOL060C	0	0	0.170995670995671
YGR240C	0	0	0.170940170940171
YHL048W	0	0	0.170940170940171
YDR204W	0	0	0.170940170940171
YLR160C	0	0	0.170940170940171
YDR345C	0	0	0.170940170940171
YNR039C	1	0	0.170940170940171
YIL065C	0	0	0.170575692963753
YNL183C	0	0	0.170212765957447
YBL001C	0	0	0.169851380042463
YJL026W	0	0	0.169491525423729
YBR086C	0	0	0.169133192389006
YPR002W	0	0	0.168776371308017
YDL125C	0	0	0.168421052631579
YHR002W	0	0	0.168067226890756
YGR220C	0	0	0.167714884696017
YBR126C	0	0	0.167364016736402
YLR459W	0	0	0.167014613778706
YML128C	0	0	0.166666666666667
YPL274W	0	0	0.166320166320166
YKL060C	0	0	0.16597510373444
YML116W	0	0	0.165644171779141
YNR041C	0	0	0.165644171779141
YCR034W	0	0	0.165644171779141
YBR085W	0	0	0.165644171779141
YGR197C	0	0	0.165644171779141
YBR212W	0	0	0.165644171779141
YPR067W	1	0	0.165644171779141
YBR199W	0	0	0.16530612244898
YJL171C	0	1	0.16530612244898
YNL283C	0	0	0.164969450101833
YHR199C	0	1	0.164969450101833
YCR083W	0	0	0.164634146341463
YFR044C	0	0	0.164300202839757
YKL103C	0	0	0.163967611336032
YMR251W	0	0	0.163636363636364
YMR072W	0	0	0.163306451612903
YMR175W	0	0	0.162977867203219
YHR198C	0	1	0.162977867203219
YMR221C	0	1	0.162977867203219
YJL002C	0	0	0.162650602409639
YOR125C	0	0	0.162324649298597
YGR279C	0	0	0.162
YBR238C	0	0	0.161676646706587
YMR054W	0	0	0.161354581673307
YGR019W	0	0	0.1610337972167
YBR291C	0	0	0.160714285714286
YNL156C	0	0	0.16039603960396
YDR007W	0	0	0.160079051383399
YBR109C	0	0	0.159763313609467
YKR046C	0	0	0.159448818897638
YBL020W	0	0	0.159135559921415
YDL224C	0	0	0.158823529411765
YOR328W	0	0	0.158699808795411
YOR149C	0	0	0.158699808795411
YHL042W	0	1	0.158699808795411
YOR245C	0	0	0.158699808795411
YLR219W	0	0	0.158699808795411
YHR174W	0	0	0.158699808795411
YLR248W	0	0	0.158699808795411
YOR153W	0	0	0.158699808795411
YOR303W	0	0	0.158699808795411
YEL027W	1	0	0.158699808795411
YBR139W	0	0	0.158699808795411
YKL008C	0	0	0.158699808795411
YEL006W	0	0	0.158699808795411
YFL050C	1	0	0.158699808795411
YDR100W	0	0	0.158396946564885
YJL052W	0	0	0.158095238095238
YMR152W	0	0	0.157794676806084
YKL046C	0	0	0.157495256166983
YNL176C	0	1	0.157495256166983
YDR536W	0	0	0.15719696969697
YDL054C	0	0	0.156899810964083
YER046W	0	0	0.156603773584906
YOR306C	0	0	0.156308851224105
YKL026C	0	0	0.156015037593985
YCR021C	0	0	0.155722326454034
YPL058C	0	0	0.155430711610487
YBR130C	0	0	0.155140186915888
YPL202C	0	0	0.154850746268657
YBR072W	0	0	0.154562383612663
YOR215C	0	1	0.154562383612663
YOR311C	0	1	0.154562383612663
YKR007W	0	0	0.154275092936803
YPL026C	0	0	0.153988868274583
YHL036W	0	0	0.153703703703704
YIL006W	0	0	0.153419593345656
YOR100C	0	0	0.153136531365314
YLR300W	0	0	0.152854511970534
YJR013W	0	0	0.152573529411765
YGR232W	0	0	0.152293577981651
YKR061W	0	0	0.152014652014652
YDL119C	0	0	0.151736745886654
YLR213C	0	0	0.151459854014599
YGR238C	0	0	0.151183970856102
YJL116C	0	0	0.150909090909091
YDL174C	0	0	0.150635208711434
YJL063C	0	0	0.15036231884058
YMR083W	0	0	0.150090415913201
YLR134W	0	0	0.149819494584838
YJL174W	0	0	0.14954954954955
YML038C	0	0	0.149280575539568
YNL070W	0	0	0.149012567324955
YFL014W	0	0	0.148745519713262
YOR344C	0	0	0.148479427549195
YOR176W	0	0	0.148214285714286
YBL069W	0	0	0.14795008912656
YKL152C	0	0	0.147887323943662
YLR356W	0	1	0.147887323943662
YDR233C	0	1	0.147887323943662
YGL208W	0	0	0.147887323943662
YKL190W	0	0	0.147887323943662
YCR102C	0	0	0.147887323943662
YGL054C	0	0	0.147887323943662
YPR140W	0	0	0.147887323943662
YIL023C	1	0	0.147887323943662
YBR008C	0	0	0.147627416520211
YER044C	0	0	0.147368421052632
YDR105C	0	1	0.147368421052632
YGL126W	0	0	0.147110332749562
YCR012W	0	0	0.146853146853147
YLR393W	0	0	0.146596858638743
YLR355C	0	0	0.146341463414634
YNL306W	0	0	0.146086956521739
YDL198C	0	0	0.145833333333333
YGR284C	0	0	0.145580589254766
YPL171C	0	0	0.145328719723183
YMR318C	0	0	0.145077720207254
YAL022C	0	0	0.144827586206897
YAL040C	0	0	0.144578313253012
YMR274C	0	0	0.144329896907216
YDL008W	0	0	0.144082332761578
YGL055W	0	0	0.143835616438356
YNL134C	0	1	0.143835616438356
YBR003W	0	0	0.143589743589744
YDL243C	0	0	0.143344709897611
YLL060C	0	0	0.143100511073254
YMR020W	0	0	0.142857142857143
YOR107W	0	0	0.142614601018676
YCR005C	0	0	0.142372881355932
YGL143C	0	0	0.142131979695431
YDR353W	0	0	0.141891891891892
YNL284C	0	0	0.141652613827993
YNL073W	0	0	0.141447368421053
YDR096W	0	0	0.141447368421053
YDR293C	0	0	0.141447368421053
YIL042C	0	0	0.141447368421053
YMR181C	0	1	0.141447368421053
YPR028W	0	0	0.141447368421053
YNL048W	0	0	0.141447368421053
YMR200W	0	0	0.141447368421053
YOL105C	0	0	0.141447368421053
YFL057C	0	0	0.141447368421053
YGR157W	0	0	0.141447368421053
YDR171W	0	0	0.141447368421053
YKL013C	0	0	0.141447368421053
YBR298C	0	0	0.141447368421053
YJL133W	1	0	0.141447368421053
YNL254C	0	1	0.141447368421053
YBR024W	1	0	0.141447368421053
YGR077C	0	0	0.141233766233766
YNL125C	0	0	0.141233766233766
YPR082C	0	0	0.141233766233766
YGL047W	0	0	0.141233766233766
YOR002W	0	0	0.141233766233766
YKL067W	0	0	0.141233766233766
YOL165C	0	0	0.141233766233766
YLR411W	1	0	0.141233766233766
YNL294C	0	0	0.141004862236629
YGR267C	0	0	0.140776699029126
YER058W	0	0	0.140549273021002
YKL100C	0	1	0.140549273021002
YMR119W	0	0	0.140322580645161
YPL118W	0	0	0.140096618357488
YLR047C	0	0	0.139871382636656
YCL009C	0	0	0.139646869983949
YGL026C	0	0	0.139423076923077
YPR021C	0	0	0.1392
YJL048C	0	0	0.138977635782748
YDR085C	0	0	0.138755980861244
YML030W	0	1	0.138755980861244
YGL219C	0	0	0.138535031847134
YPL223C	0	0	0.138314785373609
YEL058W	0	0	0.138095238095238
YKL001C	0	0	0.137876386687797
YGL253W	0	0	0.137658227848101
YMR266W	0	0	0.137440758293839
YER020W	0	0	0.137223974763407
YGL202W	0	0	0.137007874015748
YGL161C	0	0	0.136792452830189
YMR035W	0	0	0.136577708006279
YDR306C	0	0	0.136363636363636
YMR011W	0	0	0.136150234741784
YJR120W	0	0	0.1359375
YKL029C	0	0	0.135725429017161
YEL009C	0	0	0.135514018691589
YOL125W	0	0	0.135303265940902
YIL050W	0	0	0.135093167701863
YGR033C	0	0	0.134883720930233
YGL139W	0	0	0.134674922600619
YLR093C	0	0	0.134466769706337
YDR511W	0	0	0.134259259259259
YBR104W	0	0	0.134052388289676
YDL123W	0	1	0.134052388289676
YIL136W	0	1	0.134052388289676
YOR079C	0	0	0.133846153846154
YPR167C	0	0	0.133640552995392
YJL165C	0	0	0.133435582822086
YGR255C	0	0	0.13323124042879
YDR487C	0	0	0.133034379671151
YFL056C	0	0	0.133034379671151
YDR492W	0	0	0.133034379671151
YGR209C	0	0	0.133034379671151
YPL004C	0	0	0.133034379671151
YDR050C	0	0	0.133034379671151
YLR297W	0	1	0.133034379671151
YDL022W	0	0	0.133034379671151
YKL019W	0	0	0.133034379671151
YKR049C	0	1	0.133034379671151
YNL135C	0	0	0.133034379671151
YPR024W	0	0	0.133034379671151
YLR130C	1	0	0.133034379671151
YER150W	0	1	0.133034379671151
YDL120W	0	0	0.133034379671151
YLL062C	0	0	0.133034379671151
YER170W	0	0	0.133034379671151
YMR225C	0	0	0.133034379671151
YNL291C	1	0	0.133034379671151
YIL098C	0	0	0.132835820895522
YGR254W	0	0	0.132637853949329
YGR229C	0	0	0.132440476190476
YGR184C	0	0	0.132243684992571
YMR124W	0	1	0.132243684992571
YHR006W	0	0	0.132047477744807
YJL066C	0	1	0.132047477744807
YER017C	0	0	0.131851851851852
YKR069W	0	0	0.131656804733728
YCR097W	0	0	0.131462333825702
YIL077C	0	0	0.131268436578171
YLL048C	0	0	0.131075110456554
YDR519W	0	1	0.131075110456554
YDL168W	0	0	0.130882352941176
YKR071C	0	1	0.130882352941176
YBL050W	0	0	0.130690161527166
YGR106C	0	1	0.130690161527166
YCL052C	0	0	0.13049853372434
YEL064C	0	0	0.130307467057101
YFL048C	0	0	0.130116959064327
YHR137W	0	0	0.12992700729927
YGR192C	0	0	0.129737609329446
YMR215W	0	1	0.129737609329446
YPL172C	0	0	0.129548762736536
YKL218C	0	0	0.129360465116279
YPR155C	0	0	0.129172714078374
YJR161C	0	1	0.129172714078374
YBR149W	0	0	0.128985507246377
YHR186C	0	0	0.128798842257598
YPL270W	0	0	0.128612716763006
YFL036W	0	0	0.128427128427128
YJR009C	0	0	0.128242074927954
YKR009C	0	0	0.128057553956835
YNR018W	0	1	0.128057553956835
YPL015C	0	0	0.127873563218391
YDL049C	0	0	0.127690100430416
YDR001C	0	0	0.127507163323782
YPR166C	0	0	0.127324749642346
YHR086W	0	0	0.127142857142857
YGR086C	0	0	0.126961483594864
YPR036W	0	0	0.126780626780627
YIR035C	0	1	0.126780626780627
YJL062W	0	0	0.126600284495021
YIL051C	0	0	0.126420454545455
YFR030W	0	0	0.126241134751773
YOR354C	0	0	0.126062322946176
YFL055W	0	0	0.125884016973126
YGL023C	0	0	0.125706214689266
YJR059W	0	0	0.125528913963329
YOR357C	0	0	0.125352112676056
YPL110C	0	0	0.125175808720113
YLR303W	0	0	0.125
YKR003W	0	0	0.124824684431978
YHR138C	0	0	0.124649859943978
YMR071C	0	0	0.124475524475524
YIL074C	0	0	0.124301675977654
YDR434W	0	0	0.124128312412831
YNL159C	0	0	0.123955431754875
YMR081C	0	0	0.123783031988873
YLL043W	0	0	0.123611111111111
YOR228C	0	1	0.123611111111111
YJR010W	0	0	0.123439667128988
YKL080W	0	0	0.123268698060942
YML018C	0	1	0.123268698060942
YIL040W	0	0	0.123098201936376
YNL208W	0	1	0.123098201936376
YBL047C	0	0	0.12292817679558
YOR155C	0	0	0.122758620689655
YGR256W	0	0	0.122589531680441
YIL157C	0	1	0.122589531680441
YOR384W	0	1	0.122589531680441
YDL142C	0	0	0.12242090784044
YBR001C	0	0	0.122252747252747
YLR394W	0	0	0.122085048010974
YLR342W	0	0	0.121917808219178
YBL090W	0	0	0.121751025991792
YNL237W	0	1	0.121751025991792
YBR256C	0	0	0.121584699453552
YPL188W	0	0	0.121418826739427
YER091C	0	0	0.12125340599455
YCR105W	0	0	0.12108843537415
YGR241C	0	0	0.120923913043478
YKL195W	0	0	0.120759837177748
YOR332W	0	0	0.12059620596206
YDR222W	0	1	0.12059620596206
YLR403W	0	0	0.12043301759134
YBL098W	0	0	0.12027027027027
YBR262C	0	1	0.12027027027027
YJR001W	0	0	0.120107962213225
YDR517W	0	0	0.120052770448549
YGL186C	0	0	0.120052770448549
YDR337W	0	0	0.120052770448549
YHR161C	0	0	0.120052770448549
YFR055W	0	0	0.120052770448549
YHR112C	0	0	0.120052770448549
YML004C	0	0	0.120052770448549
YPR100W	0	0	0.120052770448549
YLR133W	0	0	0.120052770448549
YIL108W	0	1	0.120052770448549
YIL114C	1	0	0.120052770448549
YDR352W	0	1	0.120052770448549
YBL038W	0	0	0.120052770448549
YNR030W	0	0	0.120052770448549
YMR022W	0	0	0.120052770448549
YIL111W	0	0	0.120052770448549
YOR230W	0	0	0.120052770448549
YDR380W	0	0	0.120052770448549
YOR334W	1	0	0.120052770448549
YGL062W	0	0	0.119894598155468
YPL095C	0	0	0.119736842105263
YDR115W	0	0	0.11957950065703
YOR208W	0	0	0.119422572178478
YIL030C	0	0	0.119266055045872
YMR191W	0	1	0.119266055045872
YHR001W	0	0	0.119109947643979
YBL029C-A	0	1	0.119109947643979
YIL117C	0	0	0.118954248366013
YKR067W	0	0	0.118798955613577
YOR064C	0	0	0.11864406779661
YDL015C	0	0	0.118489583333333
YOL016C	0	0	0.118335500650195
YER130C	0	1	0.118335500650195
YMR139W	0	0	0.118181818181818
YPL061W	0	0	0.118028534370947
YJL134W	0	0	0.117875647668394
YPR176C	0	0	0.117723156532988
YGR038W	0	0	0.117571059431525
YPL218W	0	0	0.11741935483871
YMR150C	0	0	0.117268041237113
YPR151C	0	0	0.117117117117117
YER011W	0	0	0.116966580976864
YAR002C-A	0	0	0.116816431322208
YOR251C	0	1	0.116816431322208
YLR438W	0	0	0.116666666666667
YPL014W	0	1	0.116666666666667
YDR128W	0	1	0.116666666666667
YER061C	0	0	0.11651728553137
YIL113W	0	0	0.116368286445013
YAL038W	0	0	0.116219667943806
YOR133W	0	0	0.116071428571429
YHR190W	0	0	0.115923566878981
YML086C	0	0	0.115776081424936
YOR099W	0	0	0.115628970775095
YKL184W	0	0	0.115482233502538
YLR396C	0	0	0.115335868187579
YDR041W	0	0	0.115189873417722
YKL167C	0	0	0.115044247787611
YIR017C	0	0	0.11489898989899
YGL198W	0	0	0.114754098360656
YGL019W	0	0	0.114609571788413
YBR145W	0	0	0.114465408805031
YLR001C	0	1	0.114465408805031
YPR157W	0	1	0.114465408805031
YDR313C	0	0	0.114321608040201
YLR257W	0	1	0.114321608040201
YER069W	0	0	0.114178168130489
YPL196W	0	0	0.114035087719298
YOL065C	0	0	0.113892365456821
YOR377W	0	0	0.11375
YDR229W	0	0	0.113607990012484
YBR026C	0	0	0.113466334164589
YHR028C	0	0	0.11332503113325
YHR179W	0	1	0.11332503113325
YGR070W	0	0	0.11318407960199
YHR132C	0	0	0.11304347826087
YDR376W	0	0	0.112903225806452
YGR087C	0	0	0.11276332094176
YDR530C	0	0	0.112623762376238
YPL246C	0	1	0.112623762376238
YGR243W	0	1	0.112623762376238
YNL071W	0	0	0.112484548825711
YBR023C	0	0	0.112345679012346
YBR053C	0	1	0.112345679012346
YGR194C	0	0	0.112207151664612
YPR032W	0	0	0.112068965517241
YPL052W	0	0	0.111931119311193
YIL043C	0	0	0.111793611793612
YML057W	0	0	0.111656441717791
YNL093W	0	0	0.111519607843137
YKR089C	0	0	0.111383108935129
YGL096W	0	0	0.111246943765281
YBR035C	0	0	0.111111111111111
YBR078W	0	0	0.110975609756098
YKL040C	0	0	0.110840438489647
YPL031C	0	0	0.110705596107056
YER177W	0	0	0.110571081409478
YLR360W	0	0	0.110436893203884
YPL162C	0	1	0.110436893203884
YBR127C	0	0	0.11030303030303
YEL051W	0	0	0.110179640718563
YPR078C	0	0	0.110179640718563
YPL236C	0	1	0.110179640718563
YKL056C	0	0	0.110179640718563
YBL078C	0	0	0.110179640718563
YER035W	0	0	0.110179640718563
YLR081W	0	0	0.110179640718563
YBR052C	0	1	0.110179640718563
YJL091C	0	0	0.110179640718563
YJR137C	0	0	0.110179640718563
YBL017C	0	0	0.110179640718563
YCR010C	1	0	0.110179640718563
YPR030W	0	0	0.110047846889952
YDL012C	0	1	0.110047846889952
YLR270W	0	0	0.109916367980884
YEL034W	0	0	0.109785202863962
YLR191W	0	0	0.109654350417163
YFL062W	0	1	0.109654350417163
YNL016W	0	0	0.10952380952381
YKL104C	0	0	0.109393579072533
YPL180W	0	0	0.109263657957245
YJR053W	0	0	0.109134045077106
YOR052C	0	1	0.109134045077106
YML129C	0	0	0.109004739336493
YGR026W	0	1	0.109004739336493
YJL100W	0	0	0.10887573964497
YHR048W	0	0	0.108747044917258
YHR142W	0	0	0.1086186540732
YLR190W	0	0	0.108490566037736
YCL040W	0	0	0.108362779740872
YNL045W	0	0	0.108235294117647
YFR050C	0	0	0.108108108108108
YDR036C	0	0	0.107981220657277
YGR149W	0	1	0.107981220657277
YHR209W	0	1	0.107981220657277
YPL183W-A	0	0	0.107854630715123
YBR140C	0	0	0.107728337236534
YJL042W	0	0	0.107602339181287
YMR264W	0	0	0.107476635514019
YOL126C	0	0	0.107351225204201
YNR032W	0	0	0.107226107226107
YCL001W	0	0	0.107101280558789
YPR200C	0	0	0.106976744186047
YOL092W	0	1	0.106976744186047
YBL033C	0	0	0.1068524970964
YBR131W	0	0	0.106728538283063
YJR058C	0	0	0.106651376146789
YER166W	0	0	0.106651376146789
YDR296W	0	0	0.106651376146789
YKL157W	0	0	0.106651376146789
YIL009W	0	0	0.106651376146789
YAL026C	0	0	0.106651376146789
YIL033C	0	0	0.106651376146789
YGL125W	0	0	0.106651376146789
YDL237W	0	1	0.106651376146789
YGR020C	0	0	0.106651376146789
YML072C	0	1	0.106651376146789
YLL027W	1	0	0.106651376146789
YGR147C	0	0	0.106529209621993
YGR141W	0	0	0.106407322654462
YGR088W	0	0	0.106285714285714
YDR034W-B	0	1	0.106285714285714
YHR042W	0	0	0.106164383561644
YDL085W	0	0	0.106043329532497
YLR158C	0	0	0.105922551252847
YBR044C	0	0	0.10580204778157
YDR119W	0	1	0.10580204778157
YNL131W	0	0	0.105681818181818
YML054C	0	0	0.105561861520999
YJR155W	0	0	0.105442176870748
YKL053C-A	0	0	0.105322763306908
YIL101C	0	0	0.105203619909502
YCR008W	0	0	0.105084745762712
YNL044W	0	0	0.104966139954853
YGL154C	0	0	0.104847801578354
YJR065C	0	0	0.10472972972973
YLR460C	0	1	0.10472972972973
YHR113W	0	0	0.104611923509561
YHR181W	0	0	0.104494382022472
YBR183W	0	0	0.104377104377104
YDR035W	0	0	0.104260089686099
YCR107W	0	0	0.104143337066069
YPL149W	0	0	0.104026845637584
YPL045W	0	0	0.10391061452514
YIR037W	0	0	0.103794642857143
YER042W	0	0	0.103678929765886
YOL112W	0	0	0.103563474387528
YBR029C	0	0	0.103448275862069
YLL010C	0	0	0.103333333333333
YNL318C	0	0	0.103218645948946
YGL184C	0	0	0.10310421286031
YIL146C	0	0	0.102990033222591
YJL044C	0	0	0.10287610619469
YGL124C	0	0	0.102762430939227
YDR253C	0	0	0.102649006622517
YIR034C	0	0	0.102535832414553
YML075C	0	0	0.102422907488987
YBL024W	0	0	0.102310231023102
YDR319C	0	1	0.102310231023102
YER158C	0	1	0.102310231023102
YPR192W	0	0	0.102197802197802
YMR212C	0	0	0.102085620197585
YAL060W	0	0	0.101973684210526
YLR413W	0	1	0.101973684210526
YHR104W	0	0	0.101861993428258
YGR096W	0	0	0.101750547045952
YJR138W	0	1	0.101750547045952
YLR231C	0	0	0.101639344262295
YNL036W	0	0	0.101528384279476
YPR083W	0	0	0.101417666303162
YLR361C	0	0	0.101307189542484
YNL326C	0	0	0.101196953210011
YFR024C-A	0	0	0.101086956521739
YBR280C	0	0	0.100977198697068
YDR476C	0	1	0.100977198697068
YDR080W	0	0	0.100867678958785
YDR047W	0	0	0.100758396533044
YDR453C	0	0	0.100649350649351
YGL001C	0	0	0.100540540540541
YER095W	0	0	0.100431965442765
YOR222W	0	0	0.100323624595469
YJL003W	0	0	0.100215517241379
YML051W	0	0	0.10010764262648
YOL164W	0	0	0.1
YOL110W	0	0	0.0998925886143931
YER073W	0	0	0.0997854077253219
YOR040W	0	0	0.0996784565916399
YMR160W	0	1	0.0996784565916399
YDR158W	0	0	0.0995717344753747
YOR239W	0	0	0.0994652406417112
YOR122C	0	0	0.0993589743589744
YDR062W	0	0	0.0992529348986126
YKL058W	0	0	0.0991471215351812
YGR125W	0	1	0.0991471215351812
YKL041W	0	0	0.0990415335463259
YOL140W	0	0	0.098936170212766
YOL163W	0	0	0.0988310308182784
YIL062C	0	0	0.0987261146496815
YNL293W	0	0	0.0986214209968187
YGR023W	0	0	0.0985169491525424
YLR239C	0	0	0.0984126984126984
YER110C	0	0	0.0983086680761099
YBR097W	0	0	0.0982048574445618
YHR067W	0	0	0.0981012658227848
YLR370C	0	0	0.0979978925184405
YOR184W	0	0	0.0978947368421053
YDR354W	0	0	0.0977917981072555
YHL027W	0	0	0.0976890756302521
YHL024W	0	0	0.0975865687303253
YNR051C	0	0	0.0974842767295598
YPR159W	0	0	0.0973821989528796
YLR353W	0	0	0.0972803347280335
YDL232W	0	0	0.0972078593588418
YNL274C	0	0	0.0972078593588418
YJL004C	0	0	0.0972078593588418
YPL249C	0	0	0.0972078593588418
YMR316W	0	0	0.0972078593588418
YDR210W	0	1	0.0972078593588418
YHR162W	0	1	0.0972078593588418
YER182W	0	1	0.0972078593588418
YPR183W	0	0	0.0972078593588418
YNL278W	0	0	0.0972078593588418
YHR059W	0	0	0.0972078593588418
YBR164C	0	0	0.0972078593588418
YNL169C	0	0	0.0972078593588418
YDR533C	0	1	0.0972078593588418
YLR092W	1	0	0.0972078593588418
YHR105W	0	1	0.0972078593588418
YKR034W	0	0	0.0971074380165289
YKL142W	0	0	0.0970072239422085
YMR026C	0	0	0.0969072164948454
YIR026C	0	0	0.0968074150360453
YLR241W	0	1	0.0968074150360453
YLR250W	0	0	0.0967078189300412
YLR310C	0	0	0.0966084275436793
YHR018C	0	0	0.0965092402464066
YIL140W	0	0	0.0964102564102564
YDR307W	0	1	0.0964102564102564
YKR076W	0	0	0.0963114754098361
YPL224C	0	0	0.0962128966223132
YGL108C	0	1	0.0962128966223132
YOR130C	0	0	0.0961145194274029
YNL130C	0	0	0.0960163432073544
YHR039C-A	0	0	0.0959183673469388
YKL039W	0	1	0.0959183673469388
YDR123C	0	0	0.0958205912334353
YML029W	0	0	0.0957230142566191
YBR213W	0	0	0.0956256358087487
YBR229C	0	0	0.0955284552845529
YLL026W	0	0	0.0954314720812183
YJL164C	0	0	0.0953346855983773
YOR016C	0	0	0.0952380952380952
YKL201C	0	0	0.0951417004048583
YEL052W	0	1	0.0951417004048583
YOL096C	0	0	0.0950455005055612
YLL013C	0	0	0.094949494949495
YNL200C	0	1	0.094949494949495
YJR113C	0	0	0.094853683148335
YHR071W	0	0	0.094758064516129
YOL058W	0	0	0.094662638469285
YNR006W	0	0	0.0945674044265594
YDR032C	0	1	0.0945674044265594
YGL212W	0	0	0.0944723618090452
YGR155W	0	0	0.0943775100401606
YKL002W	0	0	0.0942828485456369
YML012W	0	0	0.094188376753507
YDR378C	0	0	0.0940940940940941
YDL045C	0	0	0.094
YHL021C	0	1	0.094
YPL107W	0	1	0.094
YEL050C	0	0	0.0939060939060939
YBL074C	0	0	0.093812375249501
YBL019W	0	0	0.0937188434695912
YPR037C	0	0	0.0936254980079681
YHL003C	0	0	0.0935323383084577
YBR091C	0	0	0.0934393638170974
YPR145W	0	0	0.0933465739821251
YFR003C	0	0	0.0932539682539683
YOR010C	0	0	0.0932286555446516
YMR062C	0	0	0.0932286555446516
YHR098C	0	0	0.0932286555446516
YGL114W	0	0	0.0932286555446516
YDR411C	0	0	0.0932286555446516
YNL240C	0	0	0.0932286555446516
YDL178W	0	0	0.0932286555446516
YER119C	0	0	0.0932286555446516
YGL121C	0	0	0.0932286555446516
YPR193C	0	0	0.0932286555446516
YGR008C	1	0	0.0932286555446516
YOR043W	0	0	0.0931372549019608
YNL065W	0	0	0.0930460333006856
YNL202W	0	0	0.0929549902152642
YOL003C	0	0	0.0928641251221896
YGR154C	0	0	0.0927734375
YCR011C	0	0	0.0926829268292683
YBR161W	0	0	0.0925925925925926
YOR028C	0	0	0.0925024342745862
YER144C	0	0	0.0924124513618677
YDL024C	0	0	0.0923226433430515
YMR023C	0	0	0.0922330097087379
YPL203W	0	0	0.0921435499515034
YDL019C	0	0	0.0920542635658915
YBR216C	0	0	0.0919651500484027
YML087C	0	1	0.0919651500484027
YLR178C	0	0	0.0918762088974855
YDL052C	0	0	0.0917874396135266
YDL027C	0	1	0.0917874396135266
YPL250C	0	1	0.0917874396135266
YEL022W	0	0	0.0916988416988417
YGL226W	0	1	0.0916988416988417
YDL048C	0	1	0.0916988416988417
YDR525W-A	0	1	0.0916988416988417
YDL138W	0	0	0.0916104146576663
YPR165W	0	0	0.0915221579961464
YER056C	0	0	0.0914340712223292
YDR261C	0	0	0.0913461538461538
YIL147C	0	0	0.0912584053794428
YJL112W	0	0	0.0911708253358925
YGL156W	0	0	0.0910834132310642
YCL035C	0	0	0.0909961685823755
YHR024C	0	0	0.0909090909090909
YIL109C	0	0	0.0908221797323136
YOR271C	0	1	0.0908221797323136
YHR171W	0	0	0.0907354345749761
YGL045W	0	0	0.0906488549618321
YMR117C	0	0	0.0905624404194471
YLR163C	0	0	0.0904761904761905
YDR310C	0	0	0.0903901046622265
YMR108W	0	0	0.0903041825095057
YEL062W	0	0	0.0902184235517569
YIL134W	0	0	0.0901328273244782
YPR079W	0	0	0.0900473933649289
YBL037W	0	0	0.0899621212121212
YLL040C	0	0	0.0898770104068117
YOR367W	0	0	0.0897920604914934
YML103C	0	0	0.0897072710103872
YNL334C	0	0	0.089622641509434
YIL053W	0	0	0.0895381715362865
YLR364W	0	1	0.0895381715362865
YLL039C	0	0	0.0894538606403013
YBR041W	0	0	0.0893697083725306
YNL288W	0	0	0.0892857142857143
YMR089C	0	0	0.0892018779342723
YBR218C	0	0	0.0891181988742964
YAL012W	0	0	0.0890346766635426
YDR005C	0	0	0.0889513108614232
YGL002W	0	0	0.0888681010289991
YGL225W	0	0	0.088785046728972
YCR106W	0	0	0.0887021475256769
YNL191W	0	0	0.0886194029850746
YDR294C	0	0	0.0885368126747437
YML042W	0	0	0.0884543761638734
YKL208W	0	0	0.0883720930232558
YOR094W	0	0	0.0882899628252788
YNL321W	0	1	0.0882899628252788
YJR148W	0	0	0.0882079851439183
YCR002C	0	0	0.088126159554731
YMR092C	0	0	0.0880444856348471
YGL009C	0	0	0.087962962962963
YGL104C	0	0	0.087881591119334
YMR271C	0	0	0.0878003696857671
YCR091W	0	0	0.087719298245614
YAL042W	0	0	0.0876383763837638
YLR251W	0	0	0.0875576036866359
YLL006W	0	0	0.0874769797421731
YMR090W	0	1	0.0874769797421731
YMR123W	0	0	0.0873965041398344
YER060W	0	1	0.0873965041398344
YER078C	0	0	0.0873161764705882
YIL068C	0	0	0.0872727272727273
YOR347C	0	0	0.0872727272727273
YDL072C	0	1	0.0872727272727273
YHR110W	0	0	0.0872727272727273
YLR351C	0	1	0.0872727272727273
YNL328C	0	0	0.0872727272727273
YPL123C	0	0	0.0872727272727273
YOL143C	0	0	0.0872727272727273
YHR094C	0	0	0.0872727272727273
YBR022W	0	0	0.0872727272727273
YDL234C	0	0	0.0872727272727273
YHR194W	0	0	0.0872727272727273
YBR169C	0	0	0.0872727272727273
Q0085	1	0	0.0872727272727273
YDL029W	0	0	0.0871934604904632
YCR026C	0	0	0.0871143375680581
YDL095W	0	0	0.0870353581142339
YBR244W	0	0	0.0869565217391304
YLR119W	0	0	0.0868778280542986
Q0250	0	0	0.0867992766726944
YJR102C	0	0	0.0867208672086721
YMR129W	0	0	0.0866425992779783
YNL006W	0	0	0.0865644724977457
YBR274W	0	0	0.0864864864864865
YJL071W	0	0	0.0864086408640864
YNR036C	0	0	0.0863309352517986
YGR165W	0	0	0.0862533692722372
YOL075C	0	0	0.0861759425493716
YPR058W	0	0	0.0860986547085202
YJR016C	0	0	0.0860215053763441
YOR297C	0	0	0.0859444941808415
YBR192W	0	0	0.0858676207513417
YGL080W	0	1	0.0858676207513417
YCR048W	0	0	0.0857908847184987
YJR062C	0	0	0.0857142857142857
YPR026W	0	0	0.0856378233719893
YDR058C	0	0	0.0855614973262032
YKL035W	0	0	0.0854853072128228
YJR010C-A	0	0	0.0854092526690391
YER136W	0	0	0.0853333333333333
YLR059C	0	0	0.0852575488454707
YLR238W	0	0	0.0851818988464951
YCR028C	0	0	0.0851063829787234
YBR217W	0	0	0.0850310008857396
YPL032C	0	0	0.0849557522123894
YBR214W	0	0	0.0848806366047745
YER052C	0	0	0.0848056537102474
YEL059C-A	0	0	0.0847308031774051
YDR019C	0	0	0.0846560846560847
YOR087W	0	0	0.0845814977973568
YKL093W	0	0	0.0845070422535211
YIL005W	0	0	0.0844327176781003
YJL131C	0	1	0.0844327176781003
YER008C	0	0	0.0843585237258348
YMR293C	0	0	0.0842844600526778
YCR069W	0	1	0.0842844600526778
YMR053C	0	0	0.0842105263157895
YHR176W	0	0	0.084136722173532
YML070W	0	0	0.0840630472854641
YGR080W	0	0	0.083989501312336
YEL002C	0	0	0.0839160839160839
YJL097W	0	0	0.0838427947598253
YDR385W	0	0	0.0837696335078534
YEL072W	0	1	0.0837696335078534
YPL132W	0	0	0.0836965998256321
YBR117C	0	0	0.0836236933797909
YLR090W	0	0	0.0835509138381201
YBR166C	0	0	0.0834782608695652
YMR004W	0	0	0.0834057341442224
YIL090W	0	0	0.0833333333333333
YKL124W	0	0	0.0832610581092801
YOR086C	0	1	0.0832610581092801
YPL214C	0	0	0.0831889081455806
YLR148W	0	0	0.0831168831168831
YBL101C	0	0	0.0830449826989619
YBR056W	0	1	0.0830449826989619
YLL052C	0	0	0.0829732065687122
YGR295C	0	1	0.0829732065687122
YPL089C	0	0	0.0829015544041451
YML001W	0	0	0.0828300258843831
YJL156C	0	0	0.0827586206896552
YLR149C	0	1	0.0827586206896552
YPL156C	0	0	0.082687338501292
YJL001W	0	0	0.0826161790017212
YIL173W	0	0	0.0825451418744626
YDR351W	0	0	0.0824742268041237
YMR177W	0	0	0.0824034334763949
YDR003W	0	0	0.0823327615780446
YHR146W	0	1	0.0823327615780446
YOR092W	0	0	0.0822622107969152
YER086W	0	0	0.0821917808219178
YMR134W	0	0	0.0821337849280271
YJR117W	0	0	0.0821337849280271
YOL152W	0	1	0.0821337849280271
YDR258C	0	0	0.0821337849280271
YGR216C	0	0	0.0821337849280271
YNL310C	0	0	0.0821337849280271
YBR283C	0	0	0.0821337849280271
YOL103W	0	0	0.0821337849280271
YLR166C	0	0	0.0821337849280271
YER149C	0	0	0.0821337849280271
YMR133W	0	0	0.0821337849280271
YBR168W	0	0	0.0821337849280271
YJL180C	0	0	0.0821337849280271
YBR290W	1	0	0.0821337849280271
YDR018C	0	0	0.0820642978003384
YPL097W	0	0	0.0819949281487743
YBR176W	0	0	0.0819256756756757
YDR506C	0	1	0.0819256756756757
YDR387C	0	1	0.0819256756756757
YIL116W	0	0	0.0818565400843882
YDR079W	0	0	0.081787521079258
YGR239C	0	0	0.0817186183656276
YLR375W	0	1	0.0817186183656276
YGR227W	0	0	0.0816498316498317
YFL034C-B	0	0	0.0815811606391926
YNL323W	0	0	0.0815126050420168
YER048W-A	0	0	0.0814441645675903
YER115C	0	0	0.0813758389261745
YHR195W	0	0	0.0813076278290025
YDL079C	0	0	0.0812395309882747
YNR059W	0	0	0.0811715481171548
YOR081C	0	0	0.0811036789297659
YDL182W	0	0	0.0810359231411863
YLR177W	0	1	0.0810359231411863
YDR297W	0	0	0.0809682804674457
YLR157C	0	0	0.0809007506255213
YOL011W	0	0	0.0808333333333333
YMR263W	0	0	0.0807660283097419
YOR020C	0	0	0.0806988352745424
YDR287W	0	0	0.0806317539484622
YLR044C	0	0	0.0805647840531561
YBR122C	0	0	0.0804979253112033
YDR435C	0	0	0.0804311774461028
YBR200W	0	0	0.0803645401822701
YBR302C	0	1	0.0803645401822701
YNL322C	0	0	0.0802980132450331
YMR136W	0	0	0.0802315963606286
YMR087W	0	0	0.0801652892561983
YCL033C	0	0	0.0800990916597853
YGR052W	0	1	0.0800990916597853
YJL085W	0	0	0.08003300330033
YER083C	0	0	0.0799670239076669
YKR087C	0	0	0.0799011532125206
YMR009W	0	0	0.0798353909465021
YKL071W	0	1	0.0798353909465021
YDR116C	0	0	0.0797697368421053
YBR015C	0	0	0.0797041906327034
YDR404C	0	0	0.0796387520525452
YGR166W	0	0	0.0795734208367514
YLR267W	0	1	0.0795734208367514
YKL182W	0	0	0.0795081967213115
YNL087W	0	1	0.0795081967213115
YMR281W	0	0	0.0794430794430794
YER019C-A	0	0	0.0793780687397709
YDL223C	0	0	0.0793131643499591
YGL140C	0	1	0.0793131643499591
YJR158W	0	0	0.0792483660130719
YFR047C	0	0	0.0791836734693878
YJL078C	0	1	0.0791836734693878
YHR106W	0	0	0.0791190864600326
YOL064C	0	0	0.0790546047269764
YNR035C	0	0	0.0789902280130293
YOR108W	0	0	0.0789259560618389
YOL119C	0	0	0.0788617886178862
YGL248W	0	0	0.0787977254264825
YGR082W	0	0	0.0787337662337662
YIL070C	0	0	0.0786699107866991
YDR516C	0	0	0.0786061588330632
YGR175C	0	0	0.0785425101214575
YAL028W	0	0	0.0784789644012945
YLR407W	0	1	0.0784789644012945
YKL094W	0	1	0.0784789644012945
YNL336W	0	1	0.0784789644012945
YPR003C	0	1	0.0784789644012945
YJL219W	0	0	0.0784155214227971
YLR290C	0	1	0.0784155214227971
YJL053W	0	0	0.0783521809369952
YOR134W	0	0	0.0782889426957224
YDR127W	0	0	0.0782258064516129
YJL141C	0	0	0.0781627719580983
YKR091W	0	0	0.0780998389694042
YPR001W	0	0	0.0780370072405471
YMR034C	0	1	0.0780370072405471
YFL054C	0	0	0.0779742765273312
YLR284C	0	0	0.0779116465863454
YPL041C	0	0	0.0778491171749599
YBR111C	0	1	0.0778491171749599
YMR086W	0	1	0.0778491171749599
YLR390W-A	0	0	0.0777866880513232
YBR102C	0	0	0.077724358974359
YOR054C	0	0	0.077662129703763
YBR163W	0	1	0.077662129703763
YMR196W	0	1	0.077662129703763
YJL161W	0	1	0.077662129703763
YDL107W	0	0	0.0776
YOR307C	0	0	0.0775379696243006
YBR173C	0	0	0.0774760383386581
YCL030C	0	0	0.077414205905826
YPR075C	0	0	0.0773524720893142
YDL134C	0	0	0.0772908366533865
YJL163C	0	1	0.0772908366533865
YJR109C	0	0	0.0772292993630573
YKR085C	0	0	0.0771678599840891
YFL005W	0	0	0.0771065182829889
YGL215W	0	0	0.0770452740270056
YKL191W	0	0	0.076984126984127
YBL036C	0	0	0.0769230769230769
YBL086C	0	1	0.0769230769230769
YOR049C	0	0	0.0768621236133122
YBR215W	0	0	0.0768012668250198
YLR259C	0	0	0.0767405063291139
YLR346C	0	0	0.0766798418972332
YMR105C	0	0	0.0766192733017378
YDL093W	0	0	0.0765588003157064
YDR322W	0	0	0.0764984227129338
YKR042W	0	0	0.0764381402679275
YKL003C	0	0	0.0763779527559055
YLR025W	0	0	0.0763299922898998
YGL224C	0	0	0.0763299922898998
YHR122W	0	0	0.0763299922898998
YOR178C	0	0	0.0763299922898998
YGL168W	0	0	0.0763299922898998
YHL020C	0	0	0.0763299922898998
YDR142C	0	0	0.0763299922898998
YCL005W	0	1	0.0763299922898998
YDL146W	0	1	0.0763299922898998
YIL034C	0	0	0.0763299922898998
YGR089W	0	0	0.0763299922898998
YGR010W	0	0	0.0763299922898998
YDR538W	0	0	0.0763299922898998
YHR033W	0	1	0.0763299922898998
YHR057C	0	1	0.0763299922898998
YKL194C	0	0	0.0763299922898998
YGR292W	0	0	0.0763299922898998
YOR137C	1	0	0.0763299922898998
YGR215W	0	0	0.0763299922898998
YGR029W	0	0	0.0763299922898998
YDR504C	0	1	0.0763299922898998
YDR242W	0	1	0.0763299922898998
YLR256W	0	0	0.0763299922898998
YOR286W	0	1	0.0763299922898998
YLR056W	0	0	0.0763299922898998
YNL080C	0	0	0.0763299922898998
YMR024W	0	0	0.0763299922898998
YBR204C	0	1	0.0763299922898998
YGR206W	0	0	0.0763299922898998
YMR216C	0	0	0.0763299922898998
YJR124C	0	1	0.0763299922898998
YMR304W	0	0	0.0763299922898998
YCR017C	0	0	0.0763299922898998
YER043C	0	0	0.0763299922898998
YPL024W	0	0	0.0763299922898998
YGR217W	1	0	0.0763299922898998
YLR179C	0	1	0.0763299922898998
YHR116W	0	0	0.076271186440678
YGR204W	0	0	0.0762124711316397
YNL074C	0	0	0.0761538461538462
YNL008C	0	0	0.0760953112990008
YML052W	0	0	0.076036866359447
YDR391C	0	1	0.076036866359447
YDR424C	0	0	0.0759785111281658
YJR144W	0	0	0.075920245398773
YER094C	0	0	0.0758620689655172
YDR126W	0	0	0.0758039816232772
YLR180W	0	0	0.0757459831675593
YGL178W	0	0	0.0756880733944954
YDR129C	0	0	0.0756302521008403
YBR276C	0	0	0.0755725190839695
YBR165W	0	0	0.0755148741418764
YBL041W	0	0	0.0754573170731707
YLR447C	0	0	0.0753998476770754
YDR272W	0	0	0.0753424657534247
YML009C	0	0	0.0752851711026616
YAL029C	0	0	0.0752279635258359
YJR091C	0	0	0.0751708428246014
YOR120W	0	0	0.075113808801214
YHR074W	0	0	0.0750568612585292
YHR147C	0	0	0.075
YHR012W	0	0	0.0749432248296745
YGL192W	0	0	0.0748865355521936
YER114C	0	0	0.0748299319727891
YML100W	0	0	0.074773413897281
YDL045W-A	0	0	0.0747384155455904
YDR358W	0	0	0.0747384155455904
YER093C-A	0	1	0.0747384155455904
YGR076C	0	0	0.0747384155455904
YHR182W	0	1	0.0747384155455904
YJL167W	0	0	0.0747384155455904
YEL071W	0	0	0.0747384155455904
YMR261C	0	0	0.0747384155455904
YPL137C	0	0	0.0747384155455904
YPL231W	0	0	0.0747384155455904
YCL064C	0	0	0.0747384155455904
YFL025C	0	0	0.0747384155455904
YBR228W	0	0	0.0747384155455904
YPL005W	0	0	0.0747384155455904
YJR096W	0	0	0.0747384155455904
YPL060W	1	0	0.0747384155455904
YJL158C	0	0	0.0746825989544436
YML125C	0	0	0.0746268656716418
YLR382C	0	0	0.0745712155108128
YFL028C	0	0	0.0745156482861401
YER024W	0	0	0.0744601638123604
YBL085W	0	0	0.0744047619047619
YML083C	0	1	0.0744047619047619
YOL009C	0	0	0.0743494423791822
YNL058C	0	1	0.0743494423791822
YHR075C	0	0	0.0742942050520059
YOR037W	0	0	0.0742390497401633
YBR120C	0	0	0.0741839762611276
YJR045C	0	0	0.0741289844329133
YOR036W	0	0	0.0740740740740741
YBL107C	0	1	0.0740740740740741
YDL124W	0	0	0.074019245003701
YJL214W	0	0	0.0739644970414201
YHR087W	0	0	0.073909830007391
YNR057C	0	0	0.0738552437223043
YML092C	0	0	0.0738007380073801
YLR286C	0	0	0.0737463126843658
YJL108C	0	0	0.0736919675755343
YBR201W	0	0	0.0736377025036819
YGR124W	0	0	0.0736151603498542
YJR106W	0	0	0.0736151603498542
YJR139C	0	0	0.0736151603498542
YCL018W	0	0	0.0736151603498542
YFL059W	0	0	0.0736151603498542
YMR189W	0	0	0.0736151603498542
YAL044C	0	0	0.0736151603498542
YDR268W	0	0	0.0736151603498542
YOL042W	0	1	0.0736151603498542
YCR036W	0	0	0.0736151603498542
YER054C	0	0	0.0736151603498542
YDR262W	0	1	0.0736151603498542
YOL019W	0	1	0.0736151603498542
YML025C	0	0	0.0736151603498542
YNL305C	0	1	0.0736151603498542
YLR070C	0	0	0.0736151603498542
YLR108C	0	1	0.0736151603498542
YER100W	0	0	0.0736151603498542
YLL015W	1	0	0.0736151603498542
YER077C	0	1	0.0736151603498542
YDR452W	0	0	0.0735615440640932
YBR285W	0	1	0.0735615440640932
YNR017W	0	0	0.0735080058224163
YIL076W	0	0	0.0734545454545455
YBR288C	0	0	0.0734011627906977
YBL056W	0	0	0.0733478576615832
YCR067C	0	0	0.0732946298984035
YDR350C	0	0	0.0732414793328499
YIR041W	0	0	0.0731884057971015
YOL084W	0	1	0.0731884057971015
YLR153C	0	0	0.0731354091238233
YIL039W	0	0	0.073082489146165
YBR030W	0	0	0.0730296456977585
YKL138C	0	0	0.0729768786127168
YPR164W	0	0	0.0729241877256318
YIL010W	0	0	0.0728715728715729
YBL059W	0	1	0.0728715728715729
YHR039C	0	0	0.0728190338860851
YKR097W	0	0	0.0727665706051873
YHR123W	0	0	0.0727141828653708
YBR210W	0	0	0.0726618705035971
YOL013C	0	0	0.0726096333572969
YJR111C	0	1	0.0726096333572969
YMR096W	0	0	0.0725574712643678
YBR234C	0	0	0.072505384063173
YOR327C	0	0	0.0724533715925395
YBR082C	0	0	0.0724014336917563
YLR046C	0	1	0.0724014336917563
YDR256C	0	0	0.0723495702005731
YPL003W	0	0	0.0722977809591983
YBR159W	0	0	0.0722460658082976
YPR065W	0	0	0.0721944245889921
YDL194W	0	0	0.0721428571428571
YIL162W	0	0	0.0720913633119201
YKL161C	0	1	0.0720913633119201
YFR007W	0	1	0.0720913633119201
YLR088W	0	0	0.0720399429386591
YDL244W	0	0	0.0719885958660014
YLR080W	0	0	0.0719373219373219
YLR369W	0	0	0.0718861209964413
YBL006C	0	0	0.0718771807397069
YKL211C	0	0	0.0718771807397069
YIR016W	0	1	0.0718771807397069
YBL032W	0	0	0.0718771807397069
YPL054W	0	1	0.0718771807397069
YDR502C	0	0	0.0718771807397069
YPR093C	0	0	0.0718771807397069
YKR059W	0	0	0.0718771807397069
YPR181C	0	0	0.0718771807397069
YML059C	0	0	0.0718771807397069
YCR061W	0	0	0.0718771807397069
YDL059C	0	0	0.0718771807397069
YER143W	0	0	0.0718771807397069
YEL069C	0	0	0.0718771807397069
YER174C	0	0	0.0718771807397069
YOR266W	0	0	0.0718771807397069
YOR233W	0	0	0.0718771807397069
YDR069C	0	0	0.0718771807397069
YBR096W	0	1	0.0718771807397069
YGL087C	0	0	0.0718771807397069
YOR336W	0	0	0.0718771807397069
YKL120W	1	0	0.0718771807397069
YPL159C	0	0	0.0718771807397069
YHR083W	0	0	0.0718771807397069
YJR143C	0	0	0.0718771807397069
YHR188C	0	0	0.0718771807397069
YIL120W	0	0	0.0718771807397069
YBR137W	0	1	0.0718771807397069
YER065C	0	0	0.0718771807397069
YER184C	0	1	0.0718771807397069
YBR273C	0	0	0.0718771807397069
YDR214W	0	0	0.0718771807397069
YOL130W	1	0	0.0718771807397069
YMR169C	0	0	0.0718270571827057
YDL230W	0	0	0.0717770034843206
YHR163W	0	0	0.0717270194986072
YNL255C	0	0	0.0716771050800278
YBR167C	0	0	0.0716272600834492
YPL147W	0	0	0.0715774843641418
YOR299W	0	0	0.0715277777777778
YOL052C-A	0	0	0.0714781401804303
YHR030C	0	0	0.0714285714285714
YKL057C	0	0	0.0713790713790714
YEL021W	0	0	0.0713296398891967
YHR080C	0	1	0.0713296398891967
YGL119W	0	0	0.071280276816609
YKL126W	0	0	0.0712309820193638
YGR112W	0	0	0.0711817553559088
YMR077C	0	0	0.0711325966850829
YMR184W	0	0	0.0710835058661146
YCL049C	0	1	0.0710835058661146
YJL192C	0	0	0.0710344827586207
YCL069W	0	0	0.0709855272226051
YML019W	0	0	0.0709366391184573
YBR162C	0	0	0.0708878183069511
YOR044W	0	1	0.0708878183069511
YML013W	0	0	0.0708390646492435
YJR131W	0	0	0.0707903780068729
YLR326W	0	1	0.0707903780068729
YNL095C	0	1	0.0707903780068729
YGL068W	0	0	0.0707417582417582
YMR039C	0	0	0.0706932052161977
YGR224W	0	0	0.0706447187928669
YBL082C	0	0	0.0705962988348184
YBL022C	0	0	0.0705479452054795
YML055W	0	0	0.0704996577686516
YDL212W	0	0	0.0704514363885089
YPL252C	0	0	0.0704032809295967
YCR028C-A	0	0	0.0703551912568306
YAL002W	0	0	0.0703071672354949
YDR150W	0	0	0.0702592087312415
YNL005C	0	0	0.0702113156100886
YBR038W	0	0	0.0701634877384196
YGR144W	0	0	0.0701157249829816
YMR305C	0	0	0.0700680272108844
YHR034C	0	0	0.0700203942895989
YBR236C	0	0	0.0699728260869565
YIL094C	0	0	0.0699253224711473
YCL057W	0	0	0.0698778833107191
YCR030C	0	1	0.0698778833107191
YMR197C	0	0	0.0698305084745763
YMR095C	0	0	0.0697831978319783
YCR027C	0	0	0.0697359512525389
YJR024C	0	1	0.0697359512525389
YAL048C	0	0	0.0696887686062246
YCL034W	0	0	0.0696416497633536
YJL132W	0	1	0.0696416497633536
YGR288W	0	0	0.0695945945945946
YJL151C	0	1	0.0695945945945946
YBR179C	0	0	0.0695476029709656
YKL219W	0	1	0.0695476029709656
YHR004C	0	0	0.0695006747638327
YOR003W	0	0	0.069453809844909
YEL020W-A	0	0	0.0694070080862534
YMR192W	0	0	0.0693602693602694
YPL160W	0	0	0.0693135935397039
YBR019C	0	0	0.0692669804976463
YBL040C	0	0	0.0692204301075269
YNR052C	0	0	0.0691739422431162
YNL083W	0	0	0.0691275167785235
YDR459C	0	0	0.0690811535881958
YNL081C	0	0	0.0690348525469169
YFR014C	0	0	0.0689886135298058
YJR048W	0	0	0.0689424364123159
YDR166C	0	0	0.0688963210702341
YLR320W	0	0	0.0688502673796791
YDR223W	0	0	0.0688042752171009
YJR127C	0	0	0.068758344459279
YGL181W	0	0	0.0687124749833222
YOR221C	0	0	0.0686666666666667
YHR101C	0	0	0.0686209193870753
YJL138C	0	0	0.0685752330226365
YIL046W	0	0	0.0685296074517631
YGR234W	0	0	0.0684840425531915
YCR038C	0	0	0.0684385382059801
YJR130C	0	0	0.0683930942895086
YBL011W	0	0	0.0683477106834771
YNL229C	0	0	0.0683023872679045
YJL005W	0	0	0.0682571239231279
YMR301C	0	0	0.0682119205298013
YFR025C	0	0	0.0681667769688948
YDL100C	0	0	0.0681216931216931
YAL049C	0	1	0.0681216931216931
YOL053W	0	1	0.0681216931216931
YLR378C	0	0	0.0680766688697951
YMR149W	0	0	0.0680317040951123
YOL025W	0	0	0.067986798679868
YLL056C	0	0	0.0679419525065963
YOL033W	0	0	0.0678971654581411
YFR029W	0	0	0.0678524374176548
YLR100W	0	0	0.0678077682685978
YMR322C	0	0	0.0677631578947368
YCR100C	0	1	0.0677631578947368
YIL056W	0	0	0.0677186061801446
YOL087C	0	1	0.0677186061801446
YBR263W	0	0	0.0676741130091984
YNL086W	0	1	0.0676741130091984
YKL084W	0	0	0.0676296782665791
YER088C	0	0	0.0675853018372703
YJR125C	0	0	0.0675409836065574
YGL129C	0	0	0.0674967234600262
YDR074W	0	0	0.0674525212835625
YMR241W	0	0	0.0674083769633508
YJR107W	0	1	0.0674083769633508
YOL116W	0	0	0.0673642903858731
YDR160W	0	0	0.0673202614379085
YLR084C	0	0	0.0672762900065317
YHL031C	0	0	0.0672323759791123
YML117W	0	0	0.0671885192433138
YJL106W	0	0	0.0671447196870926
YMR286W	0	0	0.0671009771986971
YOR388C	0	0	0.0670572916666667
YMR031C	0	1	0.0670572916666667
YJR105W	0	0	0.0670136629798308
YML068W	0	0	0.0669700910273082
YLR187W	0	1	0.0669700910273082
YMR246W	0	0	0.0669265756985055
YGR199W	0	0	0.0668831168831169
YCR020C	0	0	0.0668397144711226
YOL156W	0	0	0.0667963683527886
YGL146C	0	1	0.0667963683527886
YHR016C	0	0	0.0667530784186649
YBL080C	0	0	0.0667098445595855
YKL185W	0	0	0.0666666666666667
YKL119C	0	0	0.0666235446313066
YMR174C	0	0	0.0665804783451842
YMR210W	0	0	0.0665374677002584
YGR180C	0	0	0.0664961636828645
YOR201C	0	0	0.0664961636828645
YOR202W	0	0	0.0664961636828645
YJR118C	0	0	0.0664961636828645
YEL017W	0	0	0.0664961636828645
YFL044C	0	0	0.0664961636828645
YBR265W	0	0	0.0664961636828645
YGL105W	0	0	0.0664961636828645
YOL061W	0	0	0.0664961636828645
YGL003C	0	0	0.0664961636828645
YJL155C	0	0	0.0664961636828645
YGR127W	0	1	0.0664961636828645
YMR202W	0	0	0.0664961636828645
YOL137W	0	1	0.0664961636828645
YGR057C	0	0	0.0664961636828645
YPR005C	0	0	0.0664961636828645
YNL297C	0	0	0.0664961636828645
YBR294W	1	0	0.0664961636828645
YLR132C	0	0	0.0664536741214058
YGL022W	0	0	0.0664112388250319
YBR133C	0	0	0.0663688576898532
YJR103W	0	0	0.0663265306122449
YEL057C	0	0	0.0662842574888464
YLR347C	0	0	0.0662420382165605
YPL072W	0	0	0.0661998726925525
YBR058C-A	0	0	0.0661577608142494
YFL060C	0	0	0.0661157024793388
YAL056W	0	0	0.0660736975857687
YDR099W	0	0	0.066031746031746
YNR012W	0	0	0.065989847715736
YJL099W	0	0	0.0659480025364616
YOR386W	0	0	0.0659062103929024
YGR105W	0	0	0.0658644711842939
YNL180C	0	0	0.0658227848101266
YIL055C	0	1	0.0658227848101266
YGR222W	0	0	0.0657811511701455
YDL188C	0	0	0.0657395701643489
YMR157C	0	1	0.0657395701643489
YNL238W	0	0	0.065698041692988
YCR046C	0	0	0.0656565656565657
YMR267W	0	0	0.065615141955836
YMR040W	0	1	0.065615141955836
YPL028W	0	0	0.0655737704918033
YHR043C	0	0	0.0655324511657215
YBR205W	0	0	0.0654911838790932
YPR182W	0	0	0.065449968533669
YBL013W	0	0	0.0654088050314465
YGL158W	0	0	0.06536769327467
YJL200C	0	1	0.06536769327467
YLR209C	0	0	0.0653266331658292
YOR034C	0	0	0.0652856246076585
YFL016C	0	0	0.0652446675031368
YJR005W	0	0	0.0652037617554859
YDR175C	0	0	0.0651629072681704
YPL100W	0	0	0.0651221039448967
YMR052W	0	0	0.065081351689612
YKL007W	0	0	0.0650406504065041
YBR129C	0	0	0.065
YAR033W	0	0	0.0649594003747658
YGR171C	0	0	0.0649188514357054
YDR347W	0	0	0.0648783530879601
YFL031W	0	0	0.0648379052369077
YDR070C	0	1	0.0648379052369077
YDR275W	0	1	0.0648379052369077
YOR278W	0	0	0.064797507788162
YDR494W	0	0	0.0647571606475716
YLL050C	0	0	0.0647168637212197
YLL035W	0	0	0.0646766169154229
YJL088W	0	0	0.0646364201367309
YGL020C	0	0	0.0645962732919255
YLR450W	0	0	0.0645561762880199
YOR132W	0	0	0.0645161290322581
YNL280C	0	0	0.0644761314321141
YNL046W	0	0	0.0644361833952912
YDR073W	0	0	0.0643962848297214
YLR164W	0	1	0.0643962848297214
YNL168C	0	1	0.0643962848297214
YDR236C	0	0	0.0643564356435644
YMR161W	0	0	0.0643166357452072
YDR277C	0	0	0.0642768850432633
YHR011W	0	0	0.064237183446572
YML115C	0	0	0.0641975308641975
YMR171C	0	1	0.0641975308641975
YGR092W	0	0	0.0641579272054287
YNL026W	0	0	0.064118372379778
YGL197W	0	0	0.0640788662969809
YOR380W	0	0	0.0640394088669951
YLR126C	0	0	0.064
YPL018W	0	0	0.0639606396063961
YCL014W	0	0	0.0639213275968039
YKL061W	0	1	0.0639213275968039
YER055C	0	0	0.0638820638820639
YNR021W	0	1	0.0638820638820639
YBR147W	0	1	0.0638820638820639
YPL258C	0	0	0.0638428483732351
YPL013C	0	0	0.0638036809815951
YOR185C	0	0	0.0637645616186389
YPR066W	0	0	0.0637254901960784
YLR139C	0	0	0.063686466625842
YNL252C	0	0	0.0636474908200734
YER090W	0	0	0.0636085626911315
YGR223C	0	1	0.0636085626911315
YKL160W	0	0	0.0635696821515892
YCR075C	0	0	0.0635308491142334
YDR348C	0	1	0.0635308491142334
YDL033C	0	0	0.0634920634920635
YLR087C	0	0	0.0634533251982916
YDR092W	0	0	0.0634146341463415
YPL094C	0	0	0.0633759902498476
YKL038W	0	0	0.0633373934226553
YDL206W	0	1	0.0633373934226553
YPL222W	0	1	0.0633373934226553
YDL165W	0	0	0.0632988435788192
YMR027W	0	1	0.0632988435788192
YBR059C	0	0	0.0632603406326034
YLL058W	0	0	0.0632218844984802
YLR454W	0	1	0.0632218844984802
YOR175C	0	1	0.0632218844984802
YGL018C	0	0	0.06318347509113
YCR068W	0	0	0.0631451123254402
YKL055C	0	0	0.0631067961165049
YJR156C	0	0	0.063068526379624
YGR044C	0	0	0.063030303030303
YIL156W	0	0	0.062992125984252
YGL252C	0	0	0.062953995157385
YNL220W	0	0	0.0629159104658197
YBR195C	0	0	0.0628778718258767
YLR417W	0	0	0.0628398791540786
YPL040C	0	0	0.0628019323671498
YIL083C	0	0	0.0627640313820157
YMR021C	0	0	0.0627261761158022
YGR097W	0	0	0.0626883664858348
YNL115C	0	1	0.0626883664858348
YOL055C	0	0	0.0626506024096386
YHR017W	0	1	0.0626506024096386
YCL044C	0	0	0.0626128838049368
YNL287W	0	0	0.062575210589651
YML050W	0	1	0.062575210589651
YBR237W	0	0	0.0625375826819002
YBR272C	0	0	0.0625
YER081W	0	0	0.0624624624624625
YHL029C	0	0	0.0624249699879952
YAL008W	0	1	0.0624249699879952
YJL057C	0	1	0.0624249699879952
YGR037C	0	0	0.0623875224955009
YLR354C	0	0	0.0623501199040767
YGR286C	0	0	0.0623127621330138
YDR423C	0	0	0.0622754491017964
YCL051W	0	0	0.0622381807301017
YBR248C	0	0	0.062200956937799
YHL043W	0	0	0.0621637776449492
YLR345W	0	0	0.0621266427718041
YAL030W	0	0	0.062089552238806
YPR122W	0	0	0.0620525059665871
YLR433C	0	0	0.062015503875969
YDR462W	0	0	0.0619785458879619
YOR288C	0	0	0.0619416319237641
YPL264C	0	1	0.0619416319237641
YPL069C	0	0	0.0619047619047619
YNR058W	0	0	0.0618679357525283
YJR101W	0	0	0.0618311533888228
YOR060C	0	0	0.0617944147355912
YBR095C	0	0	0.0617577197149644
YOR220W	0	1	0.0617577197149644
YOR219C	0	0	0.0617210682492582
YLL053C	0	1	0.0617210682492582
YLR436C	0	0	0.0616844602609727
YDR305C	0	0	0.0616478956727919
YPL165C	0	1	0.0616478956727919
YBR011C	0	0	0.0616113744075829
YLR305C	0	0	0.0615748963883955
YNR016C	0	0	0.0615384615384615
YDR056C	0	1	0.0615384615384615
YDR009W	0	0	0.0615020697811946
YGR213C	0	0	0.0614657210401891
YIL049W	0	0	0.0614294152392203
YDL248W	0	1	0.0614294152392203
YIL160C	0	0	0.0613931523022432
YLR312C	0	1	0.0613931523022432
YPL253C	0	0	0.0613569321533923
YGR289C	0	0	0.0613207547169811
YBR270C	0	1	0.0613207547169811
YLR292C	0	0	0.0612846199175015
YHR160C	0	0	0.0612485276796231
YCL037C	0	0	0.0612124779281931
YPL099C	0	1	0.0612124779281931
YBR058C	0	0	0.0611764705882353
YKL193C	0	0	0.06114050558495
YGR053C	0	1	0.06114050558495
YGL057C	0	1	0.06114050558495
YJL144W	0	0	0.0611045828437133
YJL222W	0	0	0.0610687022900763
YGR110W	0	1	0.0610687022900763
YJR051W	0	0	0.0610328638497653
YNR020C	0	0	0.0609970674486804
YAL010C	0	0	0.0609613130128957
YBR175W	0	0	0.0609256004686585
YKL134C	0	0	0.0608899297423888
YKL065C	0	1	0.0608899297423888
YDR248C	0	1	0.0608899297423888
YKL070W	0	0	0.0608543007606788
YFR045W	0	0	0.0608187134502924
YHR128W	0	0	0.0607831677381648
YGL200C	0	0	0.0607476635514019
YBL025W	0	0	0.0607122008172796
YBL089W	0	0	0.0606767794632439
YLR377C	0	0	0.0606413994169096
YJR085C	0	1	0.0606413994169096
YML035C	0	0	0.0606060606060606
YPL075W	0	0	0.0605707629586488
YNL053W	0	0	0.0605355064027939
YJL137C	0	0	0.060500290866783
YML067C	0	0	0.0604651162790698
YPR055W	0	0	0.0604490500863558
YAL017W	0	0	0.0604490500863558
YAL063C	0	0	0.0604490500863558
YLR152C	0	1	0.0604490500863558
YBR284W	0	0	0.0604490500863558
YOR196C	0	0	0.0604490500863558
YNL275W	0	0	0.0604490500863558
YER001W	0	0	0.0604490500863558
YBR222C	0	1	0.0604490500863558
YBR047W	0	1	0.0604490500863558
YIL041W	0	1	0.0604490500863558
YOR109W	0	0	0.0604490500863558
YNR072W	0	0	0.0604490500863558
[truncated: 3,790 more rows]
