# Supplementary material for: Computationally Driven, Quantitative Experiments Discover Genes Required for Mitochondrial Biogenesis
Source: PLoS Genet. 2009 Mar 20;5(3):e1000407. doi: 10.1371/journal.pgen.1000407 (PMC2648979; doi:10.1371/journal.pgen.1000407)
Supplement: Dataset S2 — Top 100 novel ensemble predictions for additional yeast biological processes. A zip file containing 387 tab-delimited text files of the ensemble predictions for the indicated Gene Ontology Biological Process Term. (21.70 MB GZ) [file pgen.1000407.s013.gz › GO_0006812.txt]

ORF	AnnotatedToTerm?	Uncharacterized_04152007?	Precision
YBR207W	1	0	1.0
YMR058W	1	0	1.0
YHL040C	1	0	1.0
YLR034C	0	0	0.888888888888889
YEL065W	1	0	0.888888888888889
YJR121W	1	0	0.888888888888889
YFL041W	1	0	0.888888888888889
YOL158C	1	0	0.888888888888889
YHL047C	1	0	0.888888888888889
YMR145C	0	0	0.846153846153846
YHR175W	1	0	0.846153846153846
YOR316C	1	0	0.846153846153846
YBL099W	1	0	0.846153846153846
YDR264C	0	0	0.8
YDR270W	1	0	0.8
YOR383C	0	0	0.75
YOR382W	0	0	0.736842105263158
YLR214W	1	0	0.736842105263158
YDR039C	1	0	0.736842105263158
YJR077C	0	0	0.7
YLR136C	0	0	0.666666666666667
YGL187C	0	0	0.652173913043478
YHR050W	1	0	0.652173913043478
YNL190W	0	0	0.625
YPL057C	0	0	0.620689655172414
YLL051C	0	1	0.620689655172414
YDR040C	1	0	0.620689655172414
YPL265W	0	0	0.620689655172414
YDL128W	1	0	0.620689655172414
YGL006W	1	0	0.620689655172414
YHR051W	0	0	0.617647058823529
YGL167C	1	0	0.617647058823529
YDR534C	0	0	0.617647058823529
YDR298C	1	0	0.617647058823529
YDR038C	1	0	0.617647058823529
YPL111W	0	0	0.611111111111111
YOR381W	1	0	0.611111111111111
YNL052W	0	0	0.605263157894737
YER145C	1	0	0.605263157894737
YDL046W	0	0	0.58974358974359
YGR282C	0	0	0.585365853658537
YKR052C	1	0	0.585365853658537
YBR296C	0	0	0.571428571428571
YDL067C	0	0	0.558139534883721
YNL037C	0	0	0.545454545454545
YMR256C	0	0	0.543478260869565
YPL078C	1	0	0.543478260869565
YEL024W	0	0	0.531914893617021
YPL135W	0	0	0.520833333333333
YEL063C	0	0	0.510204081632653
YLR220W	0	0	0.5
YBL045C	0	0	0.5
YML081C-A	1	0	0.5
YOR142W	0	0	0.490566037735849
YDR178W	0	0	0.481481481481481
YML120C	0	0	0.472727272727273
YHR001W-A	0	0	0.464285714285714
YLR395C	0	0	0.456140350877193
YCL025C	0	0	0.448717948717949
YKL141W	0	0	0.448717948717949
YLR038C	0	0	0.448717948717949
YOR065W	0	0	0.448717948717949
YDR529C	0	0	0.448717948717949
YGL255W	1	0	0.448717948717949
YOL122C	1	0	0.448717948717949
YPR124W	1	0	0.448717948717949
YGR183C	0	0	0.448717948717949
YKL175W	1	0	0.448717948717949
YPL262W	0	0	0.448717948717949
YIL125W	0	0	0.448717948717949
YER026C	0	0	0.448717948717949
YLL041C	0	0	0.448717948717949
YFR033C	0	0	0.448717948717949
YPL271W	1	0	0.448717948717949
YNL142W	1	0	0.448717948717949
YDL004W	1	0	0.448717948717949
YDR377W	1	0	0.448717948717949
YPL154C	0	0	0.448717948717949
YDL181W	1	0	0.448717948717949
YPR156C	0	0	0.443037974683544
YGR065C	0	0	0.4375
YMR088C	0	0	0.432098765432099
YBR036C	0	0	0.431818181818182
YBL030C	0	0	0.431818181818182
YPR138C	1	0	0.431818181818182
YMR238W	0	0	0.431818181818182
YKL192C	0	0	0.431818181818182
YDR322C-A	1	0	0.431818181818182
YGR121C	1	0	0.431818181818182
YPR191W	0	0	0.427083333333333
YNL055C	0	0	0.427083333333333
YKL085W	0	0	0.427083333333333
YDR483W	0	0	0.427083333333333
YBR039W	1	0	0.427083333333333
YGL071W	1	0	0.427083333333333
YKL148C	0	0	0.427083333333333
YLR295C	1	0	0.427083333333333
YCL017C	0	0	0.422680412371134
YOR136W	0	0	0.418367346938776
YOR085W	0	0	0.414141414141414
YOR317W	0	0	0.41
YOL147C	0	0	0.407407407407407
YLR304C	0	0	0.407407407407407
YJR104C	0	0	0.407407407407407
YMR319C	1	0	0.407407407407407
YMR205C	0	0	0.407407407407407
YDR276C	1	0	0.407407407407407
YML048W	0	0	0.407407407407407
YPR020W	1	0	0.407407407407407
YDR055W	0	0	0.403669724770642
YHL035C	0	0	0.403508771929825
YDR232W	0	0	0.403508771929825
YHR008C	0	0	0.403508771929825
YGL008C	1	0	0.403508771929825
YKL016C	1	0	0.403508771929825
YPL221W	0	0	0.4
YPR149W	0	0	0.396551724137931
YJL166W	0	0	0.393162393162393
YNR001C	0	0	0.389830508474576
YPL134C	0	0	0.38655462184874
YAL062W	0	0	0.383333333333333
YDR148C	0	0	0.382113821138211
YLR332W	0	0	0.382113821138211
YDR033W	0	1	0.382113821138211
YNL259C	1	0	0.382113821138211
YDR077W	0	0	0.379032258064516
YOR356W	0	0	0.376
YNL268W	0	0	0.373015873015873
YPL179W	0	0	0.37007874015748
YLR299W	0	0	0.3671875
YPL087W	0	0	0.364341085271318
YER141W	0	0	0.361538461538462
YKR039W	0	0	0.358778625954198
YKL043W	0	0	0.356060606060606
YOR270C	0	0	0.353383458646617
YDR072C	0	0	0.352112676056338
YPL234C	0	0	0.352112676056338
YFL018C	0	0	0.352112676056338
YGR191W	1	0	0.352112676056338
YOR273C	0	0	0.352112676056338
YGL191W	0	0	0.352112676056338
YPL036W	1	0	0.352112676056338
YAL053W	0	0	0.352112676056338
YDR456W	1	0	0.352112676056338
YMR297W	0	0	0.34965034965035
YBR221C	0	0	0.347222222222222
YGR249W	0	0	0.344827586206897
YDL078C	0	0	0.342465753424658
YOL030W	0	1	0.342465753424658
YOL129W	0	0	0.340136054421769
YDR182W	0	0	0.337837837837838
YLR204W	0	0	0.335570469798658
YGR174C	0	0	0.333333333333333
YBL043W	0	0	0.331168831168831
YLR138W	0	0	0.331168831168831
YGL084C	0	0	0.331168831168831
YKL220C	1	0	0.331168831168831
YKL174C	0	0	0.329032258064516
YER125W	0	0	0.326923076923077
YGL256W	0	0	0.32484076433121
YMR015C	0	0	0.322784810126582
YNL101W	0	0	0.320754716981132
YNR055C	0	0	0.31875
YBR177C	0	0	0.317073170731707
YHL016C	0	0	0.317073170731707
YOR374W	0	0	0.317073170731707
YJL094C	1	0	0.317073170731707
YER053C	0	0	0.31547619047619
YOR150W	0	0	0.31547619047619
YPL215W	0	0	0.31547619047619
YGR257C	1	0	0.31547619047619
YGR138C	0	0	0.313609467455621
YPL006W	0	0	0.311764705882353
YDR343C	0	0	0.309941520467836
YPR194C	0	0	0.308139534883721
YGR244C	0	0	0.30635838150289
YLR110C	0	0	0.304597701149425
YLL028W	0	0	0.303370786516854
YIL048W	0	0	0.303370786516854
YCR073C	0	0	0.303370786516854
YBR295W	1	0	0.303370786516854
YHR037W	0	0	0.301675977653631
YKL150W	0	0	0.301075268817204
YNL307C	0	0	0.301075268817204
YPR198W	0	0	0.301075268817204
YDR513W	0	0	0.301075268817204
YNL219C	0	0	0.301075268817204
YLL009C	1	0	0.301075268817204
YCR024C-A	1	0	0.301075268817204
YGL077C	0	0	0.299465240641711
YDR284C	0	0	0.297872340425532
YLR023C	0	0	0.296296296296296
YKL170W	0	0	0.294736842105263
YGL040C	0	0	0.293193717277487
YKL062W	0	0	0.291666666666667
YML058W	0	0	0.290155440414508
YLR142W	0	0	0.288659793814433
YKL109W	0	0	0.287179487179487
YML091C	0	0	0.285714285714286
YJL159W	0	0	0.284263959390863
YBR208C	0	0	0.282828282828283
YPL088W	0	0	0.281407035175879
YHR136C	0	0	0.28
YIR031C	0	0	0.278606965174129
YNL192W	0	0	0.277227722772277
YJL172W	0	0	0.275862068965517
YML078W	0	0	0.274509803921569
YJL154C	0	0	0.273170731707317
YJR015W	0	1	0.273170731707317
YGR181W	0	0	0.271844660194175
YBR067C	0	0	0.270531400966184
YKR100C	0	0	0.269230769230769
YDR205W	0	0	0.267942583732057
YBR068C	0	0	0.266666666666667
YGL257C	0	0	0.265402843601896
YDR084C	0	0	0.264150943396226
YBR286W	0	0	0.262910798122066
YDR497C	0	0	0.261682242990654
YFL021W	0	0	0.26046511627907
YFL030W	0	0	0.259259259259259
YOL154W	0	1	0.259259259259259
YKR088C	0	0	0.258064516129032
YPR006C	0	0	0.256880733944954
YKL096W	0	0	0.256756756756757
YMR272C	0	0	0.256756756756757
YNL003C	0	0	0.256756756756757
YBR037C	1	0	0.256756756756757
YLL023C	0	1	0.256756756756757
YDL038C	0	0	0.255605381165919
YJR044C	0	0	0.254464285714286
YJL210W	0	0	0.254385964912281
YJR073C	0	0	0.254385964912281
YBR054W	0	1	0.254385964912281
YBL015W	0	0	0.254385964912281
YDL130W-A	1	0	0.254385964912281
YKL217W	0	0	0.253275109170306
YLR201C	0	0	0.252173913043478
YLR414C	0	1	0.252173913043478
YBL064C	0	0	0.251082251082251
YOR161C	0	1	0.251082251082251
YNL197C	0	0	0.25
YPR004C	0	1	0.25
YEL031W	0	0	0.248927038626609
YOL062C	0	0	0.247863247863248
YDL039C	0	0	0.246808510638298
YMR195W	0	1	0.246808510638298
YOR032C	0	0	0.245762711864407
YIL155C	0	0	0.244725738396624
YDR093W	0	0	0.243697478991597
YLR390W	0	0	0.242677824267782
YNL015W	0	0	0.241666666666667
YOR348C	0	0	0.240663900414938
YMR303C	0	0	0.239669421487603
YGR161C	0	0	0.238683127572016
YLR155C	0	0	0.237704918032787
YJR078W	0	0	0.236734693877551
YMR173W	0	0	0.235772357723577
YEL013W	0	0	0.234817813765182
YGR028W	0	0	0.233870967741935
YPR035W	0	0	0.232931726907631
YML131W	0	0	0.232
YKR093W	0	0	0.231075697211155
YNL160W	0	0	0.23015873015873
YMR251W-A	0	0	0.229249011857708
YPR023C	0	0	0.228346456692913
YAL054C	0	0	0.227450980392157
YOR375C	0	0	0.2265625
YER045C	0	0	0.22568093385214
YKL034W	0	0	0.224806201550388
YDR512C	0	0	0.223938223938224
YEL060C	0	0	0.223076923076923
YLR069C	0	0	0.222222222222222
YOL071W	0	0	0.221374045801527
YGL012W	0	0	0.220532319391635
YBR016W	0	0	0.21969696969697
YIR032C	0	0	0.218867924528302
YDR508C	0	0	0.218045112781955
YOR173W	0	0	0.217228464419476
YDR059C	0	0	0.216417910447761
YPR082C	0	0	0.215613382899628
YLR203C	0	0	0.214814814814815
YKL146W	0	0	0.214022140221402
YOR153W	0	0	0.213235294117647
YDR259C	0	0	0.212454212454212
YMR295C	0	1	0.212454212454212
YIR022W	0	0	0.211678832116788
YBR241C	0	1	0.211678832116788
YKR065C	0	0	0.210909090909091
YJL056C	0	0	0.210144927536232
YPL206C	0	0	0.209386281588448
YGL142C	0	0	0.20863309352518
YDL137W	0	0	0.207885304659498
YPR009W	0	0	0.207142857142857
YGR132C	0	0	0.206405693950178
YCR044C	0	0	0.205673758865248
YCL038C	0	0	0.204946996466431
YJL196C	0	0	0.204225352112676
YHR092C	0	0	0.203508771929825
YJR034W	0	0	0.202797202797203
YIL124W	0	0	0.202090592334495
YPL145C	0	0	0.201388888888889
YDL125C	0	0	0.200692041522491
YDL037C	0	1	0.200692041522491
YJL102W	0	0	0.2
YGR101W	0	0	0.199312714776632
YMR056C	0	0	0.198630136986301
YPR013C	0	1	0.198630136986301
YML110C	0	0	0.197952218430034
YGR279C	0	0	0.197278911564626
YDR342C	0	0	0.196610169491525
YIR029W	0	0	0.195945945945946
YDL241W	0	1	0.195945945945946
YML028W	0	0	0.195286195286195
YOL136C	0	0	0.194630872483221
YHL042W	0	1	0.194630872483221
YBL102W	0	0	0.193979933110368
YNL263C	0	0	0.193333333333333
YJL103C	0	0	0.192691029900332
YLR205C	0	0	0.19205298013245
YMR175W	0	0	0.191419141914191
YGR220C	0	0	0.190789473684211
YPL098C	0	0	0.19016393442623
YBR069C	0	0	0.189542483660131
YHR199C	0	1	0.189542483660131
YOL155C	0	0	0.188925081433225
YBR139W	0	0	0.188311688311688
YNL239W	0	0	0.187702265372168
YPL059W	0	0	0.187096774193548
YLR350W	0	0	0.186495176848875
YKR066C	0	0	0.185897435897436
YOR104W	0	1	0.185897435897436
YBL001C	0	0	0.185303514376997
YGL038C	0	0	0.184713375796178
YJL143W	0	0	0.184126984126984
YCR071C	0	0	0.183544303797468
YMR302C	0	0	0.182965299684543
YOR008C	0	0	0.182389937106918
YFL039C	0	0	0.181818181818182
YBR110W	0	0	0.18125
YLR109W	0	0	0.180685358255452
YOR187W	0	0	0.180124223602484
YLL001W	0	0	0.179566563467492
YOL151W	0	0	0.179012345679012
YHR026W	0	0	0.178461538461538
YIR019C	0	0	0.177914110429448
YLR246W	0	0	0.17737003058104
YDR090C	0	1	0.17737003058104
YKR050W	0	0	0.176829268292683
YJL026W	0	0	0.176646706586826
YMR203W	0	0	0.176646706586826
YER178W	0	0	0.176646706586826
YLR459W	0	0	0.176646706586826
YDR155C	0	0	0.176646706586826
YEL017C-A	1	0	0.176646706586826
YOR045W	0	0	0.176119402985075
YKL103C	0	0	0.175595238095238
YGR230W	0	0	0.175287356321839
YDR044W	0	0	0.175287356321839
YDR231C	0	0	0.175287356321839
YDR011W	0	0	0.175287356321839
YNL315C	0	0	0.175287356321839
YDL185W	0	0	0.175287356321839
YOR291W	0	1	0.175287356321839
YER004W	0	1	0.175287356321839
YLR194C	0	0	0.175287356321839
YGR143W	0	0	0.175287356321839
YNR039C	1	0	0.175287356321839
YOL020W	0	0	0.175287356321839
YDR436W	0	0	0.175287356321839
YIL121W	1	0	0.175287356321839
YMR110C	0	0	0.174785100286533
YLR168C	0	1	0.174785100286533
YFR049W	0	0	0.174285714285714
YDR135C	0	0	0.173789173789174
YDR345C	0	0	0.173295454545455
YNL241C	0	0	0.172804532577904
YNL331C	0	0	0.172316384180791
YIL088C	0	0	0.171830985915493
YPL177C	0	0	0.171348314606742
YBR199W	0	0	0.170868347338936
YPR098C	0	1	0.170868347338936
YGR046W	0	0	0.170391061452514
YIR038C	0	0	0.16991643454039
YMR250W	0	0	0.169444444444444
YBR238C	0	0	0.168975069252078
YMR008C	0	0	0.168508287292818
YOR226C	0	0	0.168044077134986
YBR293W	0	0	0.167582417582418
YDR216W	0	0	0.167123287671233
YLR121C	0	0	0.166666666666667
YBR004C	0	0	0.166219839142091
YNL176C	0	1	0.166219839142091
YKL087C	0	0	0.166219839142091
YOR204W	0	0	0.166219839142091
YPR113W	0	0	0.166219839142091
YKL163W	0	0	0.166219839142091
YDR481C	0	0	0.166219839142091
Q0130	1	0	0.166219839142091
YPR128C	0	0	0.165775401069519
YBR230C	0	1	0.165775401069519
YJL117W	0	0	0.165333333333333
YML116W	0	0	0.164893617021277
YNL100W	0	1	0.164893617021277
YAL040C	0	0	0.164456233421751
YOL086C	0	0	0.164021164021164
YNL333W	0	0	0.163588390501319
YJL079C	0	1	0.163588390501319
YOR067C	0	0	0.163157894736842
YGR209C	0	0	0.162790697674419
YCR102C	0	0	0.162790697674419
YBR085W	0	0	0.162790697674419
YJR080C	0	1	0.162790697674419
YML132W	0	0	0.162790697674419
YPL118W	0	0	0.162790697674419
YBR109C	0	0	0.162790697674419
Q0080	1	0	0.162790697674419
YBR043C	0	0	0.162371134020619
YLR027C	0	0	0.161953727506427
YPL171C	0	0	0.161538461538462
YOR149C	0	0	0.161125319693095
YLR348C	0	0	0.161057692307692
YPL176C	0	0	0.161057692307692
YPR011C	0	0	0.161057692307692
YBL042C	0	0	0.161057692307692
YJL052W	0	0	0.161057692307692
YBR185C	0	0	0.161057692307692
YNR041C	0	0	0.161057692307692
YJR133W	0	0	0.161057692307692
YMR035W	0	0	0.161057692307692
YGR281W	0	0	0.161057692307692
YGR284C	0	0	0.161057692307692
YGR232W	0	0	0.161057692307692
YMR162C	0	0	0.161057692307692
YGR189C	0	0	0.161057692307692
YML121W	0	0	0.161057692307692
YHL048W	0	0	0.161057692307692
YPR067W	1	0	0.161057692307692
YJR019C	0	0	0.161057692307692
YLR093C	0	0	0.161057692307692
YDR085C	0	0	0.161057692307692
YNR002C	1	0	0.161057692307692
YHL032C	0	0	0.161057692307692
YGR260W	0	0	0.161057692307692
YMR243C	1	0	0.161057692307692
YBR024W	1	0	0.161057692307692
YLR193C	0	0	0.160671462829736
YNL254C	0	1	0.160671462829736
YOR031W	0	0	0.160287081339713
YLL031C	0	0	0.159904534606205
YIL157C	0	1	0.159904534606205
YMR072W	0	0	0.15952380952381
YGL037C	0	0	0.159144893111639
YDR007W	0	0	0.158767772511848
YBR297W	0	0	0.15839243498818
YNL135C	0	0	0.158018867924528
YNL183C	0	0	0.157647058823529
YKL008C	0	0	0.157276995305164
YJL129C	0	0	0.156908665105386
YKR061W	0	0	0.156542056074766
YNL194C	0	0	0.156177156177156
YIL047C	0	0	0.155813953488372
YNL070W	0	0	0.155452436194896
YLL019C	0	0	0.155092592592593
YLR248W	0	0	0.15473441108545
YGR032W	0	0	0.154545454545455
YBR196C	0	0	0.154545454545455
YMR011W	0	0	0.154545454545455
YMR148W	0	1	0.154545454545455
YER058W	0	0	0.154545454545455
YGR062C	0	0	0.154545454545455
YEL066W	0	0	0.154545454545455
YBR269C	0	1	0.154545454545455
YFL050C	1	0	0.154545454545455
YPL274W	0	0	0.154195011337868
YLR160C	0	0	0.153846153846154
YLR120C	0	0	0.153498871331828
YOR079C	0	0	0.153153153153153
YIL065C	0	0	0.152808988764045
YOL059W	0	0	0.152466367713004
YMR221C	0	1	0.152466367713004
YDR486C	0	0	0.152125279642058
YIL006W	0	0	0.151785714285714
YEL046C	0	0	0.151447661469933
YBR243C	0	0	0.151111111111111
YGR254W	0	0	0.150776053215078
YPR021C	0	0	0.150442477876106
YER044C	0	0	0.150110375275938
YKR016W	0	1	0.150110375275938
YNR013C	0	0	0.149779735682819
YHR086W	0	0	0.149450549450549
YBR008C	0	0	0.149122807017544
YBR140C	0	0	0.148796498905908
YPR199C	0	0	0.148471615720524
YGR231C	0	0	0.148148148148148
YJR074W	0	0	0.147826086956522
YDL168W	0	0	0.147505422993492
YOR147W	0	0	0.147186147186147
YBR086C	0	0	0.146868250539957
YCR037C	0	0	0.146551724137931
YOR125C	0	0	0.146236559139785
YBR005W	0	0	0.145922746781116
YOR245C	0	0	0.145610278372591
YPL218W	0	0	0.145299145299145
YGL219C	0	0	0.14498933901919
YNL156C	0	0	0.14468085106383
YGR157W	0	0	0.144373673036093
YLR213C	0	0	0.144067796610169
YML016C	0	0	0.143763213530655
YKL026C	0	0	0.143459915611814
YHR142W	0	0	0.143157894736842
YOL016C	0	0	0.142857142857143
YJR013W	0	0	0.142557651991614
YMR274C	0	0	0.142259414225941
YDL237W	0	1	0.142259414225941
YGR256W	0	0	0.1419624217119
YKL053C-A	0	0	0.141666666666667
YPR002W	0	0	0.141372141372141
YOR064C	0	0	0.141078838174274
YMR041C	0	0	0.140786749482402
YAL039C	0	0	0.140495867768595
YKL046C	0	0	0.14020618556701
YPL091W	0	0	0.139917695473251
YJL171C	0	1	0.139917695473251
YGR238C	0	0	0.139630390143737
YKL051W	0	0	0.139344262295082
YIL077C	0	0	0.139059304703476
YNL294C	0	0	0.138775510204082
YEL009C	0	0	0.138492871690428
YFR011C	0	1	0.138492871690428
YGR248W	0	0	0.138211382113821
YGR086C	0	0	0.137931034482759
YDR313C	0	0	0.137651821862348
YNL044W	0	0	0.137373737373737
YBR149W	0	0	0.137254901960784
YHR006W	0	0	0.137254901960784
YLR443W	0	0	0.137254901960784
YER170W	0	0	0.137254901960784
YJL093C	0	0	0.137254901960784
YPL172C	0	0	0.137254901960784
YDL215C	0	0	0.137254901960784
YKL064W	1	0	0.137254901960784
YLR353W	0	0	0.137254901960784
YJL153C	0	0	0.137254901960784
YLR219W	0	0	0.137254901960784
YKL176C	0	0	0.137254901960784
YBR077C	0	0	0.137254901960784
YOR306C	0	0	0.137254901960784
YLR130C	1	0	0.137254901960784
YMR225C	0	0	0.136986301369863
YOL165C	0	0	0.13671875
YJL165C	0	0	0.1364522417154
YEL006W	0	0	0.136186770428016
YIL117C	0	0	0.135922330097087
YOR002W	0	0	0.135658914728682
YNR056C	0	0	0.135396518375242
YMR150C	0	0	0.135135135135135
YPL058C	0	0	0.134874759152216
YBR130C	0	0	0.134615384615385
YDL120W	0	0	0.134357005758157
YOR010C	0	0	0.134099616858238
YKL195W	0	0	0.133962264150943
YLR393W	0	0	0.133962264150943
YJR009C	0	0	0.133962264150943
YBR003W	0	0	0.133962264150943
YNL173C	0	0	0.133962264150943
YOL060C	0	0	0.133962264150943
YMR124W	0	1	0.133962264150943
YPL223C	0	0	0.133962264150943
YNR060W	1	0	0.133962264150943
YDL022W	0	0	0.133709981167608
YDR096W	0	0	0.133458646616541
YML128C	0	0	0.133208255159475
YKL002W	0	0	0.132958801498127
YMR152W	0	0	0.132710280373832
YGL208W	0	0	0.132462686567164
YNL283C	0	0	0.132216014897579
YNR032W	0	0	0.131970260223048
YOL105C	0	0	0.131725417439703
YFL014W	0	0	0.131481481481481
YDR046C	0	0	0.131238447319778
YOR215C	0	1	0.131238447319778
YOR099W	0	0	0.131147540983607
YJR059W	0	0	0.131147540983607
YMR266W	0	0	0.131147540983607
YKL040C	0	0	0.131147540983607
YBR050C	0	0	0.131147540983607
YHR096C	0	0	0.131147540983607
YBR072W	0	0	0.131147540983607
YHR198C	0	1	0.131147540983607
YCR010C	1	0	0.131147540983607
YGR192C	0	0	0.130909090909091
YLR370C	0	0	0.130671506352087
YOL112W	0	0	0.130434782608696
YLR237W	0	0	0.130198915009042
YMR054W	0	0	0.129963898916967
YLR047C	0	0	0.12972972972973
YCR008W	0	0	0.129496402877698
YIL098C	0	0	0.129263913824057
YGL062W	0	0	0.129032258064516
YER149C	0	0	0.128919860627178
YMR191W	0	1	0.128919860627178
YCR097W	0	0	0.128919860627178
YBR287W	0	1	0.128919860627178
YJL002C	0	0	0.128919860627178
YLR028C	0	0	0.128919860627178
YDR233C	0	1	0.128919860627178
YKL060C	0	0	0.128919860627178
YLR460C	0	1	0.128919860627178
YJR095W	0	0	0.128919860627178
YKL067W	0	0	0.128919860627178
YDR100W	0	0	0.128919860627178
YEL064C	0	0	0.128919860627178
YDR337W	0	0	0.128919860627178
YLL027W	1	0	0.128919860627178
YBR291C	0	0	0.128919860627178
YDL243C	0	0	0.128919860627178
YLL048C	0	0	0.128919860627178
YGL001C	0	0	0.128919860627178
YNL291C	1	0	0.128919860627178
YDR453C	0	0	0.128695652173913
YLL043W	0	0	0.128472222222222
YER177W	0	0	0.128249566724437
YML004C	0	0	0.1280276816609
YLR089C	0	1	0.1280276816609
YKL104C	0	0	0.127806563039724
YCR079W	0	0	0.127586206896552
YBR029C	0	0	0.12736660929432
YJL174W	0	0	0.127147766323024
YJL068C	0	0	0.126929674099485
YNL293W	0	0	0.126712328767123
YPR151C	0	0	0.126495726495726
YPL095C	0	0	0.126279863481229
YDL224C	0	0	0.126064735945486
YMR083W	0	0	0.125850340136054
YJL063C	0	0	0.125636672325976
YJL085W	0	0	0.125423728813559
YBL090W	0	0	0.125211505922166
YHR002W	0	0	0.125
YDL015C	0	0	0.124789207419899
YKL100C	0	1	0.124789207419899
YNL284C	0	0	0.124579124579125
YDR204W	0	0	0.12436974789916
YER035W	0	0	0.124161073825503
YDR034W-B	0	1	0.124161073825503
YFL057C	0	0	0.123953098827471
YPL004C	0	0	0.123745819397993
YJL101C	0	0	0.123539232053422
YDR533C	0	1	0.123539232053422
YIL140W	0	0	0.123333333333333
YJL198W	0	0	0.123128119800333
YCR034W	0	0	0.122923588039867
YDL232W	0	0	0.122719734660033
YHR138C	0	0	0.122516556291391
YGR240C	0	0	0.122314049586777
YBR117C	0	0	0.122112211221122
YBR262C	0	1	0.122112211221122
YDR293C	0	0	0.121911037891269
YLR059C	0	0	0.121710526315789
YKR007W	0	0	0.121510673234811
YJL212C	0	0	0.121311475409836
YAL022C	0	0	0.121112929623568
YGL143C	0	0	0.120915032679739
YBR044C	0	0	0.120717781402936
YPL052W	0	0	0.120521172638436
YLR257W	0	1	0.120521172638436
YOL082W	0	0	0.120325203252033
YLL026W	0	0	0.12012987012987
YNL306W	0	0	0.119935170178282
YHR174W	0	0	0.119741100323625
YLR163C	0	0	0.119547657512116
YPL203W	0	0	0.119354838709677
YGL055W	0	0	0.119162640901771
YPR024W	0	0	0.118971061093248
YNL104C	0	0	0.118780096308186
YDR519W	0	1	0.118780096308186
YLR001C	0	1	0.118780096308186
YIL109C	0	0	0.118589743589744
YKL167C	0	0	0.1184
YLR356W	0	1	0.1184
YER011W	0	0	0.118210862619808
YNL048W	0	0	0.118022328548644
YBR163W	0	1	0.118022328548644
YKR076W	0	0	0.117834394904459
YLR403W	0	0	0.117647058823529
YKL190W	0	0	0.117460317460317
YPL031C	0	0	0.117274167987322
YCL001W	0	0	0.117088607594937
YMR119W	0	0	0.116903633491311
YPR078C	0	0	0.116719242902208
YBR203W	0	0	0.116535433070866
YPL270W	0	0	0.116352201257862
YOR384W	0	1	0.116352201257862
YER020W	0	0	0.116169544740973
YML038C	0	0	0.115987460815047
YDR351W	0	0	0.115805946791862
YNL208W	0	1	0.115805946791862
YGL139W	0	0	0.115625
YIL136W	0	1	0.115625
YDR128W	0	1	0.115625
YDL085W	0	0	0.115444617784711
YLR300W	0	0	0.115264797507788
YBL078C	0	0	0.115085536547434
YPL026C	0	0	0.114906832298137
YPR140W	0	0	0.114728682170543
YLR044C	0	0	0.114551083591331
YLR166C	0	0	0.114374034003091
YLR270W	0	0	0.114197530864198
YDR001C	0	0	0.11402157164869
YHR161C	0	0	0.113846153846154
YGR087C	0	0	0.113671274961598
YKR049C	0	1	0.113671274961598
YEL052W	0	1	0.113671274961598
YDR492W	0	0	0.113496932515337
YGR241C	0	0	0.113432835820896
YIL033C	0	0	0.113432835820896
YPL019C	0	0	0.113432835820896
YIR037W	0	0	0.113432835820896
YDR281C	0	0	0.113432835820896
YBL017C	0	0	0.113432835820896
YEL034W	0	0	0.113432835820896
YOR251C	0	1	0.113432835820896
YER072W	0	0	0.113432835820896
YDR352W	0	1	0.113432835820896
YFR050C	0	0	0.113432835820896
YNL134C	0	1	0.113432835820896
YCR083W	0	0	0.113432835820896
YOR334W	1	0	0.113432835820896
YGR216C	0	0	0.113432835820896
YBL069W	0	0	0.113432835820896
YOR081C	0	0	0.113432835820896
YDR261C	0	0	0.113432835820896
YCR005C	0	0	0.113432835820896
YFR044C	0	0	0.113432835820896
YEL027W	1	0	0.113432835820896
YJL164C	0	0	0.11340206185567
YGL161C	0	0	0.11340206185567
YMR139W	0	0	0.11340206185567
YNR006W	0	0	0.11340206185567
YDR536W	0	0	0.11340206185567
YER046W	0	0	0.11340206185567
YOR328W	0	0	0.11340206185567
YBR126C	0	0	0.11340206185567
YJL133W	1	0	0.11340206185567
YNL326C	0	0	0.113235294117647
YML129C	0	0	0.113069016152717
YPR032W	0	0	0.112903225806452
YDR105C	0	1	0.112903225806452
YDL054C	0	0	0.112737920937042
YFL056C	0	0	0.112573099415205
YKL152C	0	0	0.112408759124088
YJL048C	0	0	0.112244897959184
YGR243W	0	1	0.112244897959184
YMR071C	0	0	0.112081513828239
YJL180C	0	0	0.111918604651163
YGL253W	0	0	0.111756168359942
YDR378C	0	0	0.111594202898551
YDR115W	0	0	0.111432706222865
YLL040C	0	0	0.111271676300578
YNL130C	0	0	0.111111111111111
YOR222W	0	0	0.110951008645533
YGR166W	0	0	0.110791366906475
YDR525W-A	0	1	0.110791366906475
YBR229C	0	0	0.110632183908046
YJR113C	0	0	0.110473457675753
YLR025W	0	0	0.110315186246418
YGL054C	0	0	0.110157367668097
YJR058C	0	0	0.11
YLR148W	0	0	0.109843081312411
YBR132C	0	0	0.10968660968661
YOR377W	0	0	0.109530583214794
YPR079W	0	0	0.109439124487004
YER115C	0	0	0.109439124487004
YPR176C	0	0	0.109439124487004
YMR215W	0	1	0.109439124487004
YIL108W	0	1	0.109439124487004
YOL096C	0	0	0.109439124487004
YIL053W	0	0	0.109439124487004
YJL066C	0	1	0.109439124487004
YOL081W	0	0	0.109439124487004
YKL035W	0	0	0.109439124487004
YPR028W	0	0	0.109439124487004
YML030W	0	1	0.109439124487004
YIL030C	0	0	0.109439124487004
YDR171W	0	0	0.109439124487004
YGL168W	0	0	0.109439124487004
YDR306C	0	0	0.109439124487004
YHR098C	0	0	0.109439124487004
YBR183W	0	0	0.109439124487004
YLR360W	0	0	0.109439124487004
YKL041W	0	0	0.109439124487004
YOR020C	0	0	0.109439124487004
YGR026W	0	1	0.109439124487004
YBL020W	0	0	0.109439124487004
YDL142C	0	0	0.109439124487004
YPL246C	0	1	0.109439124487004
YOL003C	0	0	0.109439124487004
YGR217W	1	0	0.109439124487004
YBR298C	0	0	0.109439124487004
YMR160W	0	1	0.109439124487004
YLR411W	1	0	0.109439124487004
YDL093W	0	0	0.109439124487004
YJR120W	0	0	0.109439124487004
YMR022W	0	0	0.109439124487004
YIL173W	0	0	0.109439124487004
YOL084W	0	1	0.109439124487004
YIL023C	1	0	0.109439124487004
YDL012C	0	1	0.109439124487004
YDR353W	0	0	0.109289617486339
YDR080W	0	0	0.109187749667111
YOL143C	0	0	0.109187749667111
YDR296W	0	0	0.109187749667111
YDR530C	0	0	0.109187749667111
YBR097W	0	0	0.109187749667111
YAL060W	0	0	0.109187749667111
YBR052C	0	1	0.109187749667111
YBR212W	0	0	0.109187749667111
YGR224W	0	0	0.109187749667111
YIL051C	0	0	0.109187749667111
YAR071W	0	0	0.109187749667111
YHR094C	0	0	0.109187749667111
YGR008C	1	0	0.109187749667111
YBR022W	0	0	0.109187749667111
YAL026C	0	0	0.109187749667111
YMR251W	0	0	0.109187749667111
YMR020W	0	0	0.109187749667111
YDL123W	0	1	0.109187749667111
YIL068C	0	0	0.109187749667111
Q0250	0	0	0.109187749667111
Q0085	1	0	0.109187749667111
YGR194C	0	0	0.109042553191489
YNL045W	0	0	0.108897742363878
YMR039C	0	0	0.108753315649867
YOR208W	0	0	0.108609271523179
YMR200W	0	0	0.108465608465608
YOR052C	0	1	0.108465608465608
YGR055W	0	0	0.108322324966975
YGL140C	0	1	0.108322324966975
YNL159C	0	0	0.108179419525066
YNL073W	0	0	0.108036890645586
YGL226W	0	1	0.108036890645586
YML054C	0	0	0.107894736842105
YPR037C	0	0	0.107752956636005
YHR132C	0	0	0.10761154855643
YOR176W	0	0	0.107470511140236
YDR032C	0	1	0.107470511140236
YFL055W	0	0	0.107329842931937
YPR165W	0	0	0.10718954248366
YLR394W	0	0	0.107049608355091
YHR105W	0	1	0.107049608355091
YCL035C	0	0	0.106910039113429
YHR123W	0	0	0.106770833333333
YEL050C	0	0	0.106631989596879
YKL184W	0	0	0.106493506493506
YBL038W	0	0	0.106355382619974
YCR012W	0	0	0.106217616580311
YBR053C	0	1	0.106217616580311
YJR001W	0	0	0.10608020698577
YMR117C	0	0	0.10594315245478
YGR206W	0	0	0.105806451612903
YGR038W	0	0	0.105670103092784
YJL091C	0	0	0.105534105534106
YKR091W	0	0	0.105398457583548
YLR158C	0	0	0.105263157894737
YPL249C	0	0	0.105128205128205
YMR318C	0	0	0.104993597951344
YBR192W	0	0	0.104859335038363
YIL087C	0	1	0.104859335038363
YER077C	0	1	0.104859335038363
YOR028C	0	0	0.104725415070243
YPL149W	0	0	0.104591836734694
YHR209W	0	1	0.104591836734694
YHR030C	0	0	0.104458598726115
YMR181C	0	1	0.104458598726115
YDR005C	0	0	0.104325699745547
YBL029C-A	0	1	0.104325699745547
YBR165W	0	0	0.104193138500635
YAR035W	0	0	0.104060913705584
YPL015C	0	0	0.103929024081115
YKR046C	0	0	0.10379746835443
YJR010C-A	0	0	0.103666245259166
YCR028C	0	0	0.103535353535354
YER150W	0	1	0.103535353535354
YOR347C	0	0	0.103404791929382
YLR134W	0	0	0.103274559193955
YOR228C	0	1	0.103274559193955
YDL174C	0	0	0.10314465408805
YCR105W	0	0	0.103015075376884
YBR161W	0	0	0.10288582183187
YGR149W	0	1	0.10288582183187
YGL023C	0	0	0.102756892230576
YOL152W	0	1	0.102756892230576
YCL040W	0	0	0.102628285356696
YBR214W	0	0	0.1025
YJR155W	0	0	0.102372034956305
YHR186C	0	0	0.102244389027431
YOR122C	0	0	0.102117061021171
YPL202C	0	0	0.101990049751244
YDL029W	0	0	0.101863354037267
YBL098W	0	0	0.101736972704715
YHR137W	0	0	0.101610904584882
YOR040W	0	0	0.101485148514851
YJL062W	0	0	0.101359703337454
YHR182W	0	1	0.101359703337454
YKR003W	0	0	0.101234567901235
YLL060C	0	0	0.101109741060419
YJR065C	0	0	0.100985221674877
YIL042C	0	0	0.100861008610086
YDR517W	0	0	0.100737100737101
YJL155C	0	0	0.100613496932515
YKR087C	0	0	0.100490196078431
YJL116C	0	0	0.100367197062424
YLL039C	0	0	0.100244498777506
YKL058W	0	0	0.1001221001221
YLR342W	0	0	0.1
YDR391C	0	1	0.1
YDR036C	0	0	0.099878197320341
YBR280C	0	0	0.0997566909975669
YNL131W	0	0	0.0996354799513973
YNL058C	0	1	0.0996354799513973
YNR036C	0	0	0.0995145631067961
YNL169C	0	0	0.0993939393939394
YIL111W	0	0	0.099273607748184
YLR438W	0	0	0.0991535671100363
YHR190W	0	0	0.0990338164251208
YDR516C	0	0	0.098927294398093
YOL019W	0	1	0.098927294398093
YNL334C	0	0	0.098927294398093
YNL278W	0	0	0.098927294398093
YOL116W	0	0	0.098927294398093
YDR210W	0	1	0.098927294398093
YMR264W	0	0	0.098927294398093
YPL123C	0	0	0.098927294398093
YPR166C	0	0	0.098927294398093
YLR251W	0	0	0.098927294398093
YDL008W	0	0	0.098927294398093
YPR181C	0	0	0.098927294398093
YOL130W	1	0	0.098927294398093
YAL048C	0	0	0.0988095238095238
YML051W	0	0	0.098692033293698
YHR181W	0	0	0.0985748218527316
YFL048C	0	0	0.0984578884934757
YGR105W	0	0	0.0983412322274882
YML009C	0	0	0.0982248520710059
YGL126W	0	0	0.0981087470449173
YCR107W	0	0	0.0979929161747344
YOR354C	0	0	0.097877358490566
YDR003W	0	0	0.0977620730270907
YGL198W	0	0	0.0976470588235294
YDR511W	0	0	0.0975323149236193
YHL027W	0	0	0.0974178403755869
YCR002C	0	0	0.0973036342321219
YLL010C	0	0	0.0971896955503513
YDR047W	0	0	0.0970760233918129
YDR160W	0	0	0.0969626168224299
YHR104W	0	0	0.0968494749124854
YCL033C	0	0	0.0967365967365967
YGL121C	0	0	0.0966239813736903
YKL013C	0	0	0.0965116279069767
YMR316W	0	0	0.0963995354239257
YGR255C	0	0	0.0962877030162413
YKL138C	0	0	0.0961761297798378
YBL050W	0	0	0.0960648148148148
YDL138W	0	0	0.0959537572254335
YDL146W	0	1	0.0959537572254335
YDR079W	0	0	0.0958429561200924
YHR059W	0	0	0.0957324106113033
YGR092W	0	0	0.0956221198156682
YBR173C	0	0	0.095512082853855
YPR100W	0	0	0.0954022988505747
YER166W	0	0	0.095292766934558
YKR071C	0	1	0.095292766934558
YDR385W	0	0	0.0951834862385321
YDR434W	0	0	0.0950744558991982
YML070W	0	0	0.0949656750572082
YKL019W	0	0	0.0948571428571429
YHR113W	0	0	0.0947488584474886
YBR131W	0	0	0.0946408209806157
YPR083W	0	0	0.0945330296127563
YJL012C	0	0	0.0944254835039818
YFL036W	0	0	0.0943181818181818
YJL053W	0	0	0.094211123723042
YDR307W	0	1	0.094211123723042
YDR452W	0	0	0.0941043083900227
YMR192W	0	0	0.0939977349943375
YPL156C	0	0	0.0938914027149321
YMR293C	0	0	0.0937853107344633
YDL045W-A	0	0	0.0936794582392776
YPL097W	0	0	0.0935738444193912
YKR009C	0	0	0.0934684684684685
YCL052C	0	0	0.093363329583802
YDR116C	0	0	0.0932584269662921
YMR169C	0	0	0.0931537598204265
YOL110W	0	0	0.0930493273542601
YGL019W	0	0	0.0929451287793953
YNL237W	0	1	0.0929451287793953
YDR376W	0	0	0.092841163310962
YPL236C	0	1	0.092841163310962
YEL022W	0	0	0.0927374301675978
YPR155C	0	0	0.0926339285714286
YGR106C	0	1	0.0926339285714286
YAL042W	0	0	0.0925306577480491
YGL108C	0	1	0.0925306577480491
YKL039W	0	1	0.0925306577480491
YPR036W	0	0	0.0924276169265033
YPL014W	0	1	0.0924276169265033
YMR034C	0	1	0.0924276169265033
YLR157C	0	0	0.0923248053392658
YDL234C	0	0	0.0922222222222222
YFL004W	0	0	0.0921198668146504
YHR012W	0	0	0.0920177383592018
YFL005W	0	0	0.0919158361018826
YGR088W	0	0	0.0918141592920354
YNL036W	0	0	0.0917127071823204
YJL141C	0	0	0.0916114790286976
YIL009W	0	0	0.0915104740904079
YML072C	0	1	0.0915104740904079
YMR090W	0	1	0.0915104740904079
YNL006W	0	0	0.0914096916299559
YDR012W	0	0	0.0913091309130913
YOR155C	0	0	0.0912087912087912
YPL183W-A	0	0	0.0911086717892426
YBR118W	0	0	0.0910087719298246
YOR357C	0	0	0.0909090909090909
YML057W	0	0	0.0908096280087527
YER054C	0	0	0.0907103825136612
YMR134W	0	0	0.0906113537117904
YFR024C-A	0	0	0.0905125408942203
YHL020C	0	0	0.0904139433551198
YDR272W	0	0	0.0903155603917301
YPR080W	0	0	0.0902173913043478
YOR311C	0	1	0.0902173913043478
YPL162C	0	1	0.0902173913043478
YJL106W	0	0	0.0901194353963084
YMR216C	0	0	0.0900216919739696
YNL081C	0	0	0.0899241603466956
YGR147C	0	0	0.0898268398268398
YER017C	0	0	0.0897297297297297
YCR017C	0	0	0.0896328293736501
YHR146W	0	1	0.0896328293736501
YHR028C	0	0	0.0895361380798274
YLR081W	0	0	0.0894396551724138
YLR178C	0	0	0.0893433799784715
YJL131C	0	1	0.0893433799784715
YDL072C	0	1	0.0893433799784715
YCR098C	0	0	0.089247311827957
YMR027W	0	1	0.089247311827957
YGL026C	0	0	0.0891514500537057
YLR070C	0	0	0.0890557939914163
YKR067W	0	0	0.0889603429796356
YEL058W	0	0	0.088865096359743
YDL066W	0	0	0.0887700534759358
YJR161C	0	1	0.0887700534759358
YBR096W	0	1	0.0887700534759358
YBR001C	0	0	0.0886752136752137
YMR171C	0	1	0.0886752136752137
YDL134C	0	0	0.0885805763073639
YKL201C	0	0	0.0884861407249467
YMR089C	0	0	0.0883919062832801
YJL144W	0	0	0.0882978723404255
YNL086W	0	1	0.0882978723404255
YBR092C	0	0	0.0882040382571732
YDR476C	0	1	0.0882040382571732
YIL101C	0	0	0.0881104033970276
YER158C	0	1	0.0881104033970276
YHR171W	0	0	0.088016967126193
YHR195W	0	0	0.0879237288135593
YER095W	0	0	0.0878306878306878
YCR036W	0	0	0.087737843551797
YML083C	0	1	0.087737843551797
YDR380W	0	0	0.0876451953537487
YAR002C-A	0	0	0.0875527426160338
YBR234C	0	0	0.0874604847207587
YLR454W	0	1	0.0874604847207587
YOR297C	0	0	0.0873684210526316
YNR018W	0	1	0.0873684210526316
YDL119C	0	0	0.0872765509989485
YPR192W	0	0	0.0871848739495798
YJL003W	0	0	0.087093389296957
YMR136W	0	0	0.0870020964360587
YHR024C	0	0	0.0869109947643979
YGL156W	0	0	0.0868200836820084
YOR286W	0	1	0.0868200836820084
YPL024W	0	0	0.0867293625914316
YDR319C	0	1	0.0867293625914316
YGR163W	0	0	0.0866388308977036
YIL040W	0	0	0.086548488008342
YGL186C	0	0	0.0865087538619979
YGR010W	0	0	0.0865087538619979
YJL134W	0	0	0.0865087538619979
YBR127C	0	0	0.0865087538619979
YKL157W	0	0	0.0865087538619979
YMR271C	0	0	0.0865087538619979
YDR050C	0	0	0.0865087538619979
YDR041W	0	0	0.0865087538619979
YFR019W	0	0	0.0865087538619979
YJL099W	0	0	0.0865087538619979
YAL029C	0	0	0.0865087538619979
YDR384C	1	0	0.0865087538619979
YOR304C-A	0	1	0.0865087538619979
YJL100W	0	0	0.0864197530864197
YMR177W	0	0	0.0863309352517986
YLR133W	0	0	0.0862422997946612
YPL214C	0	0	0.0861538461538462
YOL126C	0	0	0.0860655737704918
YGL248W	0	0	0.0859774820880246
YGR033C	0	0	0.0858895705521472
YHL017W	0	1	0.0858895705521472
YBR244W	0	0	0.0858018386108274
YBR102C	0	0	0.0857142857142857
YCR021C	0	0	0.0856269113149847
YJR102C	0	0	0.0855397148676171
YLR181C	0	0	0.0854526958290946
YNR030W	0	0	0.0853658536585366
YPL224C	0	0	0.0852791878172589
YER144C	0	0	0.0851926977687627
YOL009C	0	0	0.0851063829787234
YJL042W	0	0	0.0850202429149798
YCR068W	0	0	0.0849342770475228
YBL047C	0	0	0.0848484848484849
YGL124C	0	0	0.0847628657921292
YNL274C	0	0	0.0846774193548387
YDL049C	0	0	0.0845921450151057
YIL113W	0	0	0.0845070422535211
YKR090W	0	0	0.0844221105527638
YDL182W	0	0	0.0843373493975904
YNL323W	0	0	0.0842527582748245
YLL006W	0	0	0.0841683366733467
YGR292W	0	0	0.0840840840840841
YPR026W	0	0	0.084
YER008C	0	0	0.0839160839160839
YDL178W	0	0	0.0838323353293413
YGR096W	0	0	0.0837487537387837
YOR332W	0	0	0.0836653386454183
YMR030W	0	0	0.0835820895522388
YPR159W	0	0	0.0834990059642147
YNL288W	0	0	0.083416087388282
YCL064C	0	0	0.0833333333333333
YMR212C	0	0	0.0832507433102081
YBR041W	0	0	0.0831683168316832
YOR043W	0	0	0.0830860534124629
YPL032C	0	0	0.08300395256917
YOR386W	0	0	0.0829220138203356
YHL002W	0	0	0.0828402366863905
YOL025W	0	0	0.0827586206896552
YDR166C	0	0	0.0826771653543307
YML086C	0	0	0.0825958702064897
YKL080W	0	0	0.0825147347740668
YHR033W	0	1	0.0825147347740668
YHR087W	0	0	0.0824337585868499
YLR408C	0	1	0.0824337585868499
YLR191W	0	0	0.0823529411764706
YNL202W	0	0	0.0822722820763957
YNL087W	0	1	0.0822722820763957
YML001W	0	0	0.0821917808219178
YHR179W	0	1	0.0821917808219178
YDR229W	0	0	0.0821114369501466
YDR411C	0	0	0.08203125
YLR413W	0	1	0.08203125
YLR108C	0	1	0.08203125
YGL002W	0	0	0.0819512195121951
YHR067W	0	0	0.0818713450292398
YKR035W-A	0	0	0.0817916260954236
YPL180W	0	0	0.0817120622568093
YNL125C	0	0	0.0816326530612245
YJR048W	0	0	0.0815533980582524
YCR027C	0	0	0.081474296799224
YER182W	0	1	0.081474296799224
YOR016C	0	0	0.0813953488372093
YLR231C	0	0	0.0813165537270087
YML012W	0	0	0.0812379110251451
YPL196W	0	0	0.0811594202898551
YDL124W	0	0	0.0810810810810811
YLR361C	0	0	0.0810028929604629
YLR241W	0	1	0.0810028929604629
YER174C	0	0	0.0809248554913295
YPR030W	0	0	0.080846968238691
YPL061W	0	0	0.0807692307692308
YBL085W	0	0	0.0806916426512968
YLR239C	0	0	0.0806142034548944
YMR105C	0	0	0.0805369127516778
YHR110W	0	0	0.0804597701149425
YNL321W	0	1	0.0804597701149425
YBR176W	0	0	0.0803827751196172
YBR082C	0	0	0.0803059273422562
YER130C	0	1	0.0803059273422562
YKL061W	0	1	0.0803059273422562
YLR396C	0	0	0.0802292263610315
YBR056W	0	1	0.0802292263610315
YHR001W	0	0	0.0801526717557252
YGR019W	0	0	0.0800762631077216
YLR375W	0	1	0.0800762631077216
YPL045W	0	0	0.08
YER136W	0	0	0.0799238820171266
YBR026C	0	0	0.0798479087452472
YMR286W	0	0	0.0797720797720798
YGR233C	0	0	0.079696394686907
YHL003C	0	0	0.0796208530805687
YER048W-A	0	0	0.0795454545454545
YER043C	0	0	0.0794701986754967
YDR119W	0	1	0.0794701986754967
YFL034C-B	0	0	0.0793950850661626
YIL147C	0	0	0.0793201133144476
YLR187W	0	1	0.0793201133144476
YGR295C	0	1	0.0793201133144476
YBR168W	0	0	0.0792452830188679
YKR034W	0	0	0.0791705937794533
YGR184C	0	0	0.0790960451977401
YPL159C	0	0	0.0790216368767639
YHR116W	0	0	0.0789473684210526
YMR186W	0	0	0.0788732394366197
YKL194C	0	0	0.0787992495309568
YNL074C	0	0	0.0787253983130272
YGR267C	0	0	0.0786516853932584
YPL075W	0	0	0.078578110383536
YBR216C	0	0	0.0785046728971963
YBR201W	0	0	0.0784313725490196
YJL158C	0	0	0.0783582089552239
YOL011W	0	0	0.0782851817334576
YKL182W	0	0	0.0782122905027933
YGR020C	0	0	0.0781395348837209
YBR031W	0	0	0.0780669144981413
YBL033C	0	0	0.0779944289693593
YNL277W	0	0	0.0779220779220779
YKL208W	0	0	0.0778498609823911
YJL036W	0	0	0.0777777777777778
YPL100W	0	0	0.0777058279370953
YJL108C	0	0	0.077634011090573
YBR210W	0	0	0.0775623268698061
YBR038W	0	0	0.0774907749077491
YBL059W	0	1	0.0774907749077491
YER143W	0	0	0.0774193548387097
YOL052C-A	0	0	0.0773480662983425
YKR105C	0	1	0.0773480662983425
YBR093C	0	0	0.0772769089236431
YMR021C	0	0	0.0772058823529412
YLR229C	0	0	0.0771349862258953
YDL079C	0	0	0.0770642201834862
YLR240W	0	0	0.0770625566636446
YGL202W	0	0	0.0770625566636446
YKL161C	0	1	0.0770625566636446
YAL002W	0	0	0.0770625566636446
YML052W	0	0	0.0770625566636446
YJL112W	0	0	0.0770625566636446
YDR347W	0	0	0.0770625566636446
YDR258C	0	0	0.0770625566636446
YLR410W	0	0	0.0770625566636446
YKL056C	0	0	0.0770625566636446
YIL005W	0	0	0.0770625566636446
YLR084C	0	0	0.0770625566636446
YGL079W	0	1	0.0770625566636446
YML018C	0	1	0.0770625566636446
YGR165W	0	0	0.0770625566636446
YLL015W	1	0	0.0770625566636446
YDR538W	0	0	0.0769927536231884
YBR302C	0	1	0.0769927536231884
YJL044C	0	0	0.0769230769230769
YBR179C	0	0	0.0768535262206148
YGR227W	0	0	0.0767841011743451
YOR230W	0	0	0.0767148014440433
YLR297W	0	1	0.0767148014440433
YLR345W	0	0	0.0766456266907124
YBR091C	0	0	0.0765765765765766
YDL113C	0	0	0.0765076507650765
YGR215W	0	0	0.0764388489208633
YOR100C	0	0	0.0763701707097934
YNL336W	0	1	0.0763701707097934
YEL051W	0	0	0.0763016157989228
YGR234W	0	0	0.0762331838565022
YDR073W	0	0	0.0761648745519713
YPL063W	0	0	0.0760966875559534
YGL047W	0	0	0.0760286225402504
YEL059C-A	0	0	0.0759606791778374
YOR185C	0	0	0.0758928571428571
YKL219W	0	1	0.0758928571428571
YLR310C	0	0	0.0758251561106155
YNL328C	0	0	0.0757575757575758
YDR404C	0	0	0.0756901157613535
YMR184W	0	0	0.0756227758007118
YBL101C	0	0	0.0755555555555556
YLL052C	0	0	0.0754884547069272
YLR369W	0	0	0.0754214729370009
YOR094W	0	0	0.075354609929078
YCR046C	0	0	0.0752878653675819
YCL034W	0	0	0.0752212389380531
YBR122C	0	0	0.0751547303271441
YDR335W	0	0	0.0750883392226148
YOR120W	0	0	0.0750220653133274
YBR151W	0	1	0.0750220653133274
YFR014C	0	0	0.0749559082892416
YNL322C	0	0	0.0748898678414097
YKL003C	0	0	0.0748239436619718
YHR194W	0	0	0.0747581354441513
YPL132W	0	0	0.0746924428822496
YBR276C	0	0	0.0746268656716418
YMR197C	0	0	0.0745614035087719
YDL045C	0	0	0.0744960560911481
YIL062C	0	0	0.074430823117338
YMR183C	0	0	0.0743657042869641
YHR158C	0	0	0.0743006993006993
YPL013C	0	0	0.074235807860262
YLR132C	0	0	0.0741710296684119
YMR002W	0	1	0.0741710296684119
YBR120C	0	0	0.0741063644289451
YNL305C	0	1	0.0741063644289451
YBL037W	0	0	0.0740418118466899
YMR301C	0	0	0.0739773716275022
YPR058W	0	0	0.0739130434782609
YFR053C	0	0	0.0738488271068636
YCR106W	0	0	0.0737847222222222
YGR070W	0	0	0.0737207285342585
YBR200W	0	0	0.0736568457538995
YER083C	0	0	0.0735930735930736
YGL068W	0	0	0.0735294117647059
YDR350C	0	0	0.0734658599827139
YDR213W	0	0	0.0734024179620035
YHR034C	0	0	0.0733390854184642
YBR169C	0	0	0.0732758620689655
YAL049C	0	1	0.0732758620689655
YML049C	0	0	0.0732127476313523
YAL038W	0	0	0.0731497418244406
YDR150W	0	0	0.0730868443680138
YOR092W	0	0	0.0730240549828179
YFL062W	0	1	0.0730240549828179
YER094C	0	0	0.0729613733905579
YCR011C	0	0	0.0728987993138936
YPR193C	0	0	0.0728363324764353
YLR073C	0	1	0.0728363324764353
YGL197W	0	0	0.0727739726027397
YOL107W	0	1	0.0727739726027397
YMR157C	0	1	0.0727739726027397
YDR323C	0	0	0.0727117194183062
YBL041W	0	0	0.0726495726495727
YEL038W	0	1	0.0726495726495727
YPR183W	0	0	0.0725875320239112
YPR173C	0	0	0.0725255972696246
YOR086C	0	1	0.0725255972696246
YER061C	0	0	0.072463768115942
YPL110C	0	0	0.0724020442930153
YOR220W	0	1	0.0724020442930153
YKL096W-A	0	0	0.0723404255319149
YJR138W	0	1	0.0723404255319149
YEL062W	0	0	0.0722789115646258
YGL129C	0	0	0.0722175021240442
YIR016W	0	1	0.0722175021240442
YBR015C	0	0	0.0721561969439728
YOR303W	0	0	0.0720949957591179
YDR142C	0	0	0.0720338983050847
YOR388C	0	0	0.0719729043183743
YOL042W	0	1	0.0719729043183743
YDL198C	0	0	0.071912013536379
YML075C	0	0	0.0718512256973795
YER078C	0	0	0.0717905405405405
YBR256C	0	0	0.0717299578059072
YAL008W	0	1	0.0717299578059072
YER114C	0	0	0.0716694772344014
YOL032W	0	0	0.071609098567818
YFL025C	0	0	0.0715488215488215
YPR052C	0	0	0.071488645920942
YBL086C	0	1	0.071488645920942
YGL115W	0	0	0.0714285714285714
YDR294C	0	0	0.0713685978169605
YNL243W	0	0	0.0713087248322148
YLL013C	0	0	0.0712489522212909
YBR236C	0	0	0.0711892797319933
YOR266W	0	0	0.0711297071129707
YNL318C	0	0	0.0710702341137124
YJL060W	0	0	0.0710108604845447
YOR133W	0	0	0.0709515859766277
YJR131W	0	0	0.0708924103419516
YMR004W	0	0	0.0708333333333333
YGR023W	0	0	0.070774354704413
YBR228W	0	0	0.0707154742096506
YHR205W	0	0	0.0706566916043225
YNL297C	0	0	0.0705980066445183
YCR082W	0	0	0.0705394190871369
YDR262W	0	1	0.0705394190871369
YGR197C	0	0	0.0704809286898839
YCL009C	0	0	0.0704225352112676
YKL193C	0	0	0.070364238410596
YJL097W	0	0	0.0703188879803761
YOR035C	0	0	0.0703188879803761
YNL217W	0	1	0.0703188879803761
YBR104W	0	0	0.0703188879803761
YDL188C	0	0	0.0703188879803761
YMR087W	0	0	0.0703188879803761
YJR085C	0	1	0.0703188879803761
YLR284C	0	0	0.0703188879803761
YHR147C	0	0	0.0703188879803761
YCR038C	0	0	0.0703188879803761
YMR026C	0	0	0.0703188879803761
YPL222W	0	1	0.0703188879803761
YBR159W	0	0	0.0703188879803761
YBL006C	0	0	0.0703188879803761
YDL019C	0	0	0.0703188879803761
YGR268C	0	0	0.0703188879803761
YDL222C	0	0	0.0703188879803761
YMR038C	1	0	0.0703188879803761
YLR097C	0	0	0.0702614379084967
YJL001W	0	0	0.0702040816326531
YHR149C	0	1	0.0702040816326531
YDR043C	0	0	0.0701468189233279
YBR288C	0	0	0.0700896495517522
YDL027C	0	1	0.0700896495517522
YGL104C	0	0	0.0700325732899023
YGR111W	0	0	0.0699755899104963
YOL092W	0	1	0.0699755899104963
YDR297W	0	0	0.0699186991869919
YHL021C	0	1	0.0699186991869919
YOR060C	0	0	0.0698619008935824
YDL107W	0	0	0.0698051948051948
YDR019C	0	0	0.0697485806974858
YDR255C	0	0	0.0696920583468395
YNR059W	0	0	0.0696356275303644
YCL069W	0	0	0.06957928802589
YGL181W	0	0	0.0695443645083933
YGL096W	0	0	0.0695443645083933
YDR435C	0	0	0.0695443645083933
YEL073C	0	1	0.0695443645083933
YCR026C	0	0	0.0695443645083933
YOL053W	0	1	0.0695443645083933
YMR231W	0	0	0.0695443645083933
YDR062W	0	0	0.0695443645083933
YMR267W	0	0	0.0695443645083933
YJR117W	0	0	0.0695443645083933
YGR222W	0	0	0.0695443645083933
YBR078W	0	0	0.0695443645083933
YLR190W	0	0	0.0695443645083933
YER088C	0	0	0.0695443645083933
YOR198C	0	0	0.0695443645083933
YHR215W	0	1	0.0695443645083933
YNL065W	0	0	0.0695443645083933
YBR290W	1	0	0.0695443645083933
YPR145W	0	0	0.0694888178913738
YMR023C	0	0	0.0694333599361532
YGL053W	0	0	0.069377990430622
YDR354W	0	0	0.0693227091633466
YDR494W	0	0	0.0692675159235669
YBL022C	0	0	0.0692124105011933
YNR051C	0	0	0.0691573926868044
YMR077C	0	0	0.0691024622716442
YMR009W	0	0	0.0690476190476191
YDR236C	0	0	0.0689928628072958
YML042W	0	0	0.0689381933438986
YNL093W	0	0	0.0688836104513064
YGR141W	0	0	0.0688291139240506
YOR069W	0	0	0.0687747035573123
YPL107W	0	1	0.0687747035573123
YBR074W	0	1	0.0687747035573123
YPL092W	0	0	0.0687203791469194
YAR042W	0	0	0.0686661404893449
YML103C	0	0	0.0686119873817035
YJL004C	0	0	0.0685579196217494
YNL094W	0	0	0.068503937007874
YBR035C	0	0	0.0684500393391031
YOL164W	0	0	0.0683962264150943
YGL044C	0	0	0.0683424980361351
YPR001W	0	0	0.0682888540031397
YKR085C	0	0	0.0682352941176471
YKL084W	0	0	0.0681818181818182
YDR035W	0	0	0.0681284259984338
YNL329C	0	0	0.068075117370892
YGR204W	0	0	0.0680218921032056
YMR053C	0	0	0.06796875
YJL137C	0	0	0.0679156908665105
YPR065W	0	0	0.0678627145085803
YKR097W	0	0	0.0678098207326578
YDR177W	0	0	0.0677570093457944
YDR078C	0	0	0.067704280155642
YMR086W	0	1	0.067704280155642
YGR077C	0	0	0.067651632970451
YNL008C	0	0	0.0675990675990676
YGL215W	0	0	0.0675465838509317
YLR407W	0	1	0.0675465838509317
YHR039C-A	0	0	0.0674941815360745
YLR259C	0	0	0.0674418604651163
YGR044C	0	0	0.0673896204492641
YBR273C	0	0	0.0673374613003096
YDR479C	0	0	0.0672853828306264
YIL146C	0	0	0.0672333848531685
YJR106W	0	0	0.0671814671814672
YGR180C	0	0	0.0671296296296296
YCL067C	0	0	0.0670778720123362
YOR358W	0	0	0.0670261941448382
YLR189C	0	0	0.0669745958429561
YGR006W	0	0	0.0669230769230769
YDL223C	0	0	0.0668716372021522
YBR153W	0	0	0.0668202764976959
YBR164C	0	0	0.066768994627782
YOR039W	0	0	0.0667177914110429
YMR174C	0	0	0.0666666666666667
YPR122W	0	0	0.0666156202143951
YOR288C	0	0	0.0665646518745218
YER119C	0	0	0.0665137614678899
YLR447C	0	0	0.06646294881589
YEL002C	0	0	0.066412213740458
YDL109C	0	0	0.0663615560640732
YBR129C	0	0	0.0663109756097561
YMR024W	0	0	0.0662604722010663
YJR139C	0	0	0.0662100456621005
YMR161W	0	0	0.0661596958174905
YKL093W	0	0	0.0661094224924012
YJR096W	0	0	0.0660592255125285
YNL137C	0	0	0.0660091047040971
YKL218C	0	0	0.065959059893859
YMR263W	0	0	0.0659090909090909
YMR166C	0	0	0.0658591975775927
YNL115C	0	1	0.0658591975775927
YIL041W	0	1	0.0658591975775927
YDR425W	0	0	0.0658093797276853
YHR074W	0	0	0.0657596371882086
YGL236C	0	0	0.0657099697885196
YBR211C	0	0	0.0656603773584906
YLR382C	0	0	0.0656108597285068
YDR462W	0	0	0.065561416729465
YBR265W	0	0	0.0655120481927711
YCR075C	0	0	0.0654627539503386
YDR322W	0	0	0.0654135338345865
YBR263W	0	0	0.0653643876784373
YMR029C	0	0	0.0653153153153153
YIL162W	0	0	0.0652663165791448
YEL017W	0	0	0.0652173913043478
YEL012W	0	0	0.0651685393258427
YKL213C	0	0	0.0651197604790419
YDR504C	0	1	0.0651197604790419
YHR091C	0	0	0.0650710545998504
YPL028W	0	0	0.0650224215246637
YJL005W	0	0	0.0649738610903659
YPR160W	0	0	0.0649253731343284
YPL089C	0	0	0.0648769574944072
YGL087C	0	0	0.0648286140089419
YPR184W	0	0	0.0647803425167535
YKL124W	0	0	0.0647321428571429
YOR054C	0	0	0.0646840148698885
YLR152C	0	1	0.0646840148698885
YPL109C	0	1	0.0646840148698885
YBL058W	0	0	0.0646359583952452
YHR106W	0	0	0.0645879732739421
YKL191W	0	0	0.064540059347181
YNR016C	0	0	0.0644922164566345
YML067C	0	0	0.0644444444444444
YKL071W	0	1	0.0644444444444444
YPL253C	0	0	0.0643967431532198
YJR148W	0	0	0.0643491124260355
YER063W	0	0	0.0643015521064302
YPR055W	0	0	0.0642540620384047
YHR071W	0	0	0.0642066420664207
YGL114W	0	0	0.0641592920353982
YKL038W	0	0	0.0641120117907148
YEL021W	0	0	0.0640648011782032
YMR073C	0	0	0.0640176600441501
YDL095W	0	0	0.0639705882352941
YOR087W	0	0	0.0639235855988244
YFR003C	0	0	0.0638766519823789
YLL024C	0	0	0.0638297872340425
YIL010W	0	0	0.063782991202346
YGR229C	0	0	0.0637362637362637
YDR457W	0	0	0.0636896046852123
YML003W	0	1	0.0636896046852123
YMR311C	0	0	0.063643013899049
YDR459C	0	0	0.0635964912280702
YIL114C	0	0	0.0635500365230095
YEL057C	0	0	0.0635036496350365
YFL059W	0	0	0.0634573304157549
YPL231W	0	0	0.0634110787172012
YFR047C	0	0	0.0633648943918427
YAL028W	0	0	0.0633187772925764
YJL161W	0	1	0.0633187772925764
YKL059C	0	0	0.0632727272727273
YDR305C	0	0	0.0632267441860465
YKL151C	0	1	0.0632267441860465
YPL003W	0	0	0.0631808278867102
YDR348C	0	1	0.0631808278867102
YGR175C	0	0	0.0631349782293179
YPR182W	0	0	0.0630891950688905
YOR307C	0	0	0.0630434782608696
YBR283C	0	0	0.0629978276611151
YNL009W	0	0	0.0629522431259045
YOR233W	0	0	0.0629067245119306
YCR030C	0	1	0.0629067245119306
YER015W	0	0	0.0628612716763006
YMR261C	0	0	0.0628158844765343
YBR217W	0	0	0.0627705627705628
YLR328W	0	0	0.0627253064167267
YNL320W	0	1	0.0627253064167267
YIL056W	0	0	0.0626801152737752
YMR281W	0	0	0.0626349892008639
YKL126W	0	0	0.062589928057554
YMR170C	0	0	0.0625449317038102
YNL004W	0	0	0.0625
YKL142W	0	0	0.0624551328068916
YPR075C	0	0	0.0624103299856528
YCR004C	0	1	0.0624103299856528
YLR254C	0	0	0.0623655913978495
YBL056W	0	0	0.0623209169054441
YLR173W	0	1	0.0623209169054441
YLR390W-A	0	0	0.0622763063707946
YCR069W	0	1	0.0622763063707946
YBL019W	0	0	0.0622317596566524
YML025C	0	0	0.0621872766261615
YAL016W	0	0	0.0621428571428571
YJL132W	0	1	0.0621428571428571
YAR033W	0	0	0.0620985010706638
YBR205W	0	0	0.0620542082738944
YJR127C	0	0	0.0620099786172488
YBL082C	0	0	0.061965811965812
YBR076W	0	0	0.0619217081850534
YDR475C	0	1	0.0619217081850534
YBR162C	0	0	0.061877667140825
YJR062C	0	0	0.0618336886993603
YDR123C	0	0	0.0617897727272727
YBR133C	0	0	0.0617459190915543
YHR112C	0	0	0.0617021276595745
YDR545W	0	0	0.0616583982990787
YMR241W	0	0	0.061614730878187
YMR063W	0	0	0.0615711252653928
YGL144C	0	0	0.0615275813295615
YML087C	0	1	0.0615275813295615
YJR158W	0	0	0.0614840989399293
YFL016C	0	0	0.0614406779661017
YHR053C	0	0	0.0613973182780522
YDR358W	0	0	0.0613540197461213
YAL058W	0	0	0.0613107822410148
YDR099W	0	0	0.0612676056338028
YNL310C	0	0	0.0612244897959184
YDL020C	0	0	0.0611814345991561
YGR235C	0	1	0.0611814345991561
YLR149C	0	1	0.0611814345991561
YDR058C	0	0	0.0611384399156711
YDR287W	0	0	0.0610955056179775
YBL040C	0	0	0.0610526315789474
YBR112C	0	0	0.0610098176718093
YLR347C	0	0	0.0609670637701472
YER147C	0	0	0.0609243697478992
YOR075W	0	0	0.0608817354793562
YHL006C	0	0	0.0608391608391608
YOR344C	0	0	0.0607966457023061
YDR387C	0	1	0.0607966457023061
YDR254W	0	0	0.0607541899441341
YDR018C	0	0	0.060711793440335
YLR056W	0	0	0.0606694560669456
YIR018W	0	0	0.0606271777003484
YOR285W	0	1	0.0606271777003484
YLR126C	0	0	0.0605849582172702
YDR424C	0	0	0.0605427974947808
YPL230W	0	1	0.0605427974947808
YKR089C	0	0	0.0605006954102921
YPL005W	0	0	0.0604586518415566
YPL084W	0	0	0.0604166666666667
YOR132W	0	0	0.0603747397640527
YIL046W	0	0	0.0603328710124827
YHL036W	0	0	0.0602910602910603
YJR125C	0	0	0.0602493074792244
YGR199W	0	0	0.0602076124567474
YLR090W	0	0	0.0601659751037344
YIL107C	0	0	0.060124395300622
YIL070C	0	0	0.0600828729281768
YBL057C	0	0	0.0600414078674948
YGR029W	0	0	0.06
YDR214W	0	0	0.0599586492074431
YCR009C	0	0	0.0599173553719008
YPL076W	0	0	0.0598761183757743
YGR127W	0	1	0.0598761183757743
YLR258W	0	0	0.0598349381017882
YDR069C	0	0	0.0597938144329897
YNL026W	0	0	0.0597527472527473
YHL031C	0	0	0.0597117364447495
YDL230W	0	0	0.0596707818930041
YNR045W	0	0	0.0596298834818369
YDR260C	0	0	0.0595890410958904
YLL038C	0	0	0.0595482546201232
YBR218C	0	0	0.0595075239398085
YPR134W	0	0	0.0594668489405332
YBL013W	0	0	0.0594262295081967
YLR346C	0	0	0.0593856655290102
YCR048W	0	0	0.0593451568894952
YLR286C	0	0	0.0593047034764826
YGL080W	0	1	0.0593047034764826
YBL025W	0	0	0.0592643051771117
YER065C	0	0	0.0592239618788291
YGL136C	0	0	0.0591836734693878
YPL147W	0	0	0.0591434398368457
YPL188W	0	0	0.0591032608695652
YDR129C	0	0	0.0590631364562118
YOR107W	0	0	0.0590230664857531
YNL177C	0	0	0.0589830508474576
YBL080C	0	0	0.0589430894308943
YLR283W	0	1	0.0589430894308943
YJL019W	0	0	0.0589417280643001
YGL045W	0	0	0.0589417280643001
YCR028C-A	0	0	0.0589417280643001
YNL180C	0	0	0.0589417280643001
YHL024W	0	0	0.0589417280643001
YML092C	0	0	0.0589417280643001
YDR016C	0	0	0.0589417280643001
YMR104C	0	0	0.0589417280643001
YBR023C	0	0	0.0589417280643001
YOL048C	0	1	0.0589417280643001
YOL064C	0	0	0.0589417280643001
YNL298W	0	0	0.0589417280643001
YIR005W	0	0	0.0589417280643001
YGR076C	0	0	0.0589417280643001
YOR036W	0	0	0.0589417280643001
YIL043C	0	0	0.0589417280643001
YBL079W	0	0	0.0589417280643001
YML123C	1	0	0.0589417280643001
YDR222W	0	1	0.0589417280643001
YGR247W	0	0	0.0589022757697456
YCL005W	0	1	0.0589022757697456
YLR170C	0	0	0.0588628762541806
YNL071W	0	0	0.0588235294117647
YBL088C	0	0	0.0588235294117647
YHR043C	0	0	0.0588235294117647
YHR057C	0	1	0.0588235294117647
YOR037W	0	0	0.0588235294117647
YCR020C-A	0	0	0.0588235294117647
YBL024W	0	0	0.0588235294117647
YHR009C	0	1	0.0588235294117647
YGL192W	0	0	0.0588235294117647
YOL083W	0	1	0.0588235294117647
YNL153C	0	0	0.0588235294117647
YKL065C	0	1	0.0588235294117647
YBR274W	0	0	0.0588235294117647
YOL111C	0	0	0.0588235294117647
YAL017W	0	0	0.0588235294117647
YNL265C	0	0	0.0588235294117647
YBR006W	0	0	0.0588235294117647
YBR255W	0	1	0.0588235294117647
YFL031W	0	0	0.0588235294117647
YML055W	0	0	0.0588235294117647
YFR015C	0	0	0.0588235294117647
YKR068C	0	0	0.0588235294117647
YOL077W-A	1	0	0.0588235294117647
YKL117W	0	0	0.0587846763540291
YIL094C	0	0	0.0587458745874587
YML117W	0	0	0.0587071240105541
YLR153C	0	0	0.0586684245220831
YOR157C	0	0	0.0586297760210804
YMR253C	0	1	0.0586297760210804
YPL017C	0	1	0.0586297760210804
YCL018W	0	0	0.0585911784068466
YDL194W	0	0	0.0585526315789474
YLR436C	0	0	0.0585141354372124
YGR250C	0	1	0.0585141354372124
YKL185W	0	0	0.0584756898817346
YGR201C	0	1	0.0584756898817346
YPL252C	0	0	0.0584372948128693
YDR256C	0	0	0.0583989501312336
YGL018C	0	0	0.0583606557377049
YBR095C	0	0	0.0583224115334207
YLL050C	0	0	0.0582842174197773
YBL011W	0	0	0.0582460732984293
YFL026W	0	0	0.0582079790712884
YIR014W	0	1	0.0582079790712884
YDR375C	0	0	0.0581699346405229
YAL044C	0	0	0.0581319399085565
YBR167C	0	0	0.0580939947780679
YGL127C	0	0	0.0580560991519896
YCL024W	0	0	0.0580182529335072
YML059C	0	0	0.0579804560260586
YOR227W	0	1	0.0579804560260586
YDL018C	0	0	0.0579427083333333
YJR045C	0	0	0.0579050097592713
YGL206C	0	0	0.0578673602080624
YBR254C	0	0	0.0578297595841455
YOR018W	0	0	0.0577922077922078
YDL048C	0	1	0.0577922077922078
YOR138C	0	0	0.0577547047371836
YJL192C	0	0	0.0577172503242542
YNL046W	0	0	0.0576798444588464
YNL275W	0	0	0.0576424870466321
YMR304W	0	0	0.0576051779935275
YHR083W	0	0	0.0575679172056921
YLR092W	0	0	0.0575307045895281
YDL024C	0	0	0.0574935400516796
YMR189W	0	0	0.0574564234990316
YBR259W	0	1	0.0574564234990316
YNL238W	0	0	0.0574193548387097
YBR270C	0	1	0.0574193548387097
YAL056W	0	0	0.0573823339780787
YKR019C	0	0	0.0573453608247423
YOR278W	0	0	0.0573084352865422
YFR055W	0	0	0.0572715572715573
YDR122W	0	0	0.0572347266881029
YLR206W	0	0	0.0571979434447301
YBR215W	0	0	0.0571612074502248
YHR004C	0	0	0.0571245186136072
YJR091C	0	0	0.0570878768441309
YMR135C	0	0	0.057051282051282
YNL083W	0	0	0.057014734144779
YIL049W	0	0	0.0569782330345711
YHR042W	0	0	0.0569417786308381
YCR091W	0	0	0.0569053708439898
YIL090W	0	0	0.0568690095846645
YBR125C	0	1	0.0568690095846645
YJL219W	0	0	0.0568326947637292
YAL034C	0	1	0.0568326947637292
YKL057C	0	0	0.0567964262922782
YLR119W	0	0	0.0567602040816327
YEL041W	0	0	0.0567240280433397
YJR008W	0	1	0.0567240280433397
YPR157W	0	1	0.0567240280433397
YIL017C	0	0	0.056687898089172
YCR020C	0	0	0.0566518141311267
YBR066C	0	0	0.0566157760814249
YGR171C	0	0	0.0565797838525111
YGL119W	0	0	0.0565438373570521
YGL020C	0	0	0.0565079365079365
YMR298W	0	0	0.0564720812182741
YDL210W	0	0	0.0564362714013951
YHR176W	0	0	0.0564005069708492
YNR052C	0	0	0.0563647878404053
YKL055C	0	0	0.0563556668753914
YGL160W	0	1	0.0563556668753914
YCL037C	0	0	0.0563556668753914
YCR067C	0	0	0.0563556668753914
YHR163W	0	0	0.0563556668753914
YPL040C	0	0	0.0563556668753914
YMR275C	0	0	0.0563556668753914
YJR107W	0	1	0.0563556668753914
YDR506C	0	1	0.0563556668753914
YMR210W	0	0	0.0563556668753914
YJR005W	0	0	0.0563556668753914
YIR035C	0	1	0.0563556668753914
YFL047W	0	0	0.0563556668753914
YOR049C	0	0	0.0563556668753914
YLR209C	0	0	0.0563556668753914
YBR257W	0	0	0.0563556668753914
YHR018C	0	0	0.0563556668753914
YOR134W	0	0	0.0563556668753914
YIL034C	0	0	0.0563556668753914
YPR089W	0	1	0.0563556668753914
YLL061W	0	0	0.0563556668753914
YJL163C	0	1	0.0563556668753914
YDR202C	0	0	0.0563556668753914
YPL060W	1	0	0.0563556668753914
YBR145W	0	0	0.0563204005006258
YLR351C	0	1	0.0563204005006258
YDR175C	0	0	0.0562851782363977
YJR105W	0	0	0.05625
YDR487C	0	0	0.0562148657089319
YER175C	0	1	0.0562148657089319
YMR109W	0	0	0.0561797752808989
YBR106W	0	0	0.0561447286338116
YDR493W	0	1	0.0561447286338116
YER146W	0	0	0.0561097256857855
YPR189W	0	0	0.0560747663551402
YBL089W	0	0	0.0560398505603985
YOL156W	0	0	0.0560049782202862
YDR420W	0	0	0.0559701492537313
YML127W	0	0	0.0559353635798633
YBR089C-A	0	0	0.0559006211180124
YJL096W	0	0	0.0558659217877095
YDL052C	0	0	0.0558312655086849
YHR189W	0	0	0.0557966522008679
YLR098C	0	0	0.0557620817843866
YBR233W-A	0	0	0.0557275541795666
YLR256W	0	0	0.0556930693069307
YIL045W	0	0	0.0556586270871985
YOL012C	0	0	0.0556242274412855
YJR144W	0	0	0.0555898702903027
YAL021C	0	0	0.0555555555555556
YOR360C	0	0	0.0555212831585441
YJR143C	0	0	0.0554870530209618
YBR059C	0	0	0.055452865064695
YHR075C	0	0	0.0554187192118227
YJR101W	0	0	0.0553846153846154
YDR268W	0	0	0.0553505535055351
YGR133W	0	0	0.0553165334972342
YPL010W	0	0	0.0552825552825553
YBR063C	0	1	0.0552825552825553
YBR033W	0	1	0.0552825552825553
YOL026C	0	0	0.0552486187845304
YER096W	0	0	0.0552147239263804
YIL116W	0	0	0.0551808706315144
YPL186C	0	1	0.0551808706315144
YLR088W	0	0	0.0551470588235294
YJR147W	0	0	0.0551132884262094
YHR011W	0	0	0.0550795593635251
YPL099C	0	1	0.0550795593635251
YDR277C	0	0	0.055045871559633
YGL065C	0	0	0.0550122249388753
YPL283C	0	0	0.0549786194257789
YMR163C	0	0	0.0549450549450549
YPL072W	0	0	0.0549115314215985
YMR081C	0	0	0.0548780487804878
YDL180W	0	1	0.0548780487804878
YOL002C	0	0	0.0548446069469835
YAL030W	0	0	0.0548112058465286
YNL005C	0	0	0.0547778454047474
YDR315C	0	0	0.0547445255474453
YJL156C	0	0	0.0547112462006079
YBR080C	0	0	0.054678007290401
YJR040W	0	0	0.0546448087431694
YCL044C	0	0	0.0546116504854369
YIL055C	0	1	0.0546116504854369
YDR061W	0	1	0.0546116504854369
YBR137W	0	1	0.0546116504854369
YER110C	0	0	0.0545785324439054
YGL166W	0	0	0.0545454545454545
YER154W	0	0	0.0545124167171411
YIL156W	0	0	0.0544794188861985
YIL120W	0	0	0.0544464609800363
YKL091C	0	1	0.0544464609800363
YKL119C	0	0	0.0544135429262394
YJR084W	0	0	0.054380664652568
YNR017W	0	0	0.0543478260869565
YIL134W	0	0	0.0543150271575136
YMR003W	0	1	0.0543150271575136
YOL117W	0	0	0.0542822677925211
YPL137C	0	0	0.054249547920434
YNR072W	0	0	0.0542168674698795
YGR112W	0	0	0.0541842263696568
YDR423C	0	0	0.0541516245487365
YOR275C	0	0	0.0541190619362598
YCL051W	0	0	0.0540865384615385
YDR197W	0	0	0.0540540540540541
YPR005C	0	0	0.0540216086434574
YJL151C	0	1	0.0540216086434574
YBR162W-A	0	0	0.0539892021595681
YBR237W	0	0	0.0539568345323741
YCL045C	0	1	0.0539568345323741
YPL259C	0	0	0.0539245056920312
YKL070W	0	0	0.0538922155688623
YLR094C	0	0	0.0538599640933573
YJR152W	0	0	0.0538277511961723
YLR100W	0	0	0.0537955768081291
YKR042W	0	0	0.0537634408602151
YKR001C	0	0	0.0537313432835821
YKR054C	0	0	0.0536992840095465
YKL130C	0	0	0.0536672629695885
YER056C	0	0	0.0536352800953516
YOL103W	0	0	0.0536033353186421
YGR097W	0	0	0.0535714285714286
YOR023C	0	0	0.0535395597858418
YDL171C	0	0	0.0535077288941736
YHR178W	0	0	0.053475935828877
YKL137W	0	1	0.053475935828877
YLR466W	0	0	0.0534441805225653
YLR371W	0	0	0.0534124629080119
YML013W	0	0	0.0533807829181495
YOL128C	0	0	0.0533491404860699
YNL223W	0	0	0.0533175355450237
YAL055W	0	0	0.0532859680284192
YEL069C	0	0	0.0532544378698225
YFL054C	0	0	0.0532229450029568
YHR038W	0	0	0.0531914893617021
YJL138C	0	0	0.0531600708800945
YJR066W	0	0	0.0531286894923259
YGR125W	0	1	0.0531286894923259
YGR056W	0	0	0.0530973451327434
YMR258C	0	1	0.0530973451327434
YNL339C	0	0	0.0530660377358491
YLR250W	0	0	0.0530347672362994
YOR034C	0	0	0.0530035335689046
YMR149W	0	0	0.0529723366686286
YDR196C	0	0	0.0529411764705882
YHL043W	0	0	0.0529100529100529
YAL063C	0	0	0.0528789659224442
YMR133W	0	0	0.0528479154433353
YER075C	0	0	0.0528169014084507
YCL014W	0	0	0.0527859237536657
YKL203C	0	0	0.0527549824150059
YOR196C	0	0	0.0527240773286467
YLR245C	0	0	0.0526932084309134
YGR286C	0	0	0.0526623756582797
YBR042C	0	0	0.0526315789473684
YDR470C	0	0	0.0526008182349503
YOL033W	0	0	0.0525700934579439
YPL160W	0	0	0.0525394045534151
YIL039W	0	0	0.0525087514585764
YOL087C	0	1	0.0525087514585764
YKL140W	0	0	0.0524781341107872
YLL062C	0	0	0.0524475524475524
YNR057C	0	0	0.052417006406523
YDR406W	0	0	0.0523864959254948
YFL060C	0	0	0.0523560209424084
YOL023W	0	0	0.0523289246693502
YDR334W	0	0	0.0523289246693502
YIL050W	0	0	0.0523289246693502
YDL246C	0	0	0.0523289246693502
YMR155W	0	1	0.0523289246693502
YBL066C	0	1	0.0523289246693502
YMR322C	0	0	0.0523289246693502
YGR142W	0	0	0.0523289246693502
YNR014W	0	1	0.0523289246693502
YLR242C	0	0	0.0523289246693502
YGL200C	0	0	0.0523289246693502
YML068W	0	0	0.0523289246693502
YDR485C	0	0	0.0523289246693502
YHL028W	0	0	0.0523289246693502
YOR219C	0	0	0.0523289246693502
YOR180C	0	0	0.0523289246693502
YKL121W	0	1	0.0523289246693502
YGL212W	0	0	0.0523289246693502
YKL188C	0	0	0.0523289246693502
YMR296C	0	0	0.0523289246693502
YPR036W-A	0	0	0.0523289246693502
YJR130C	0	0	0.0523289246693502
YNL280C	0	0	0.0523289246693502
[truncated: 3,790 more rows]
