# Supplementary material for: Computationally Driven, Quantitative Experiments Discover Genes Required for Mitochondrial Biogenesis
Source: PLoS Genet. 2009 Mar 20;5(3):e1000407. doi: 10.1371/journal.pgen.1000407 (PMC2648979; doi:10.1371/journal.pgen.1000407)
Supplement: Dataset S2 — Top 100 novel ensemble predictions for additional yeast biological processes. A zip file containing 387 tab-delimited text files of the ensemble predictions for the indicated Gene Ontology Biological Process Term. (21.70 MB GZ) [file pgen.1000407.s013.gz › GO_0006818.txt]

ORF	AnnotatedToTerm?	Uncharacterized_04152007?	Precision
YBL099W	1	0	1.0
YPL078C	1	0	1.0
YDR298C	1	0	1.0
YML081C-A	1	0	1.0
YBR039W	1	0	1.0
YDR377W	1	0	1.0
YHR051W	0	0	0.888888888888889
YDL004W	1	0	0.888888888888889
YPL271W	1	0	0.888888888888889
YGL187C	0	0	0.833333333333333
YDR322C-A	1	0	0.833333333333333
YJR121W	1	0	0.833333333333333
YLR395C	0	0	0.785714285714286
YLR295C	1	0	0.785714285714286
YLR038C	0	0	0.733333333333333
YNL052W	0	0	0.6875
YDL067C	0	0	0.684210526315789
YPR020W	1	0	0.684210526315789
YKL016C	1	0	0.684210526315789
YOR065W	0	0	0.65
YJR077C	0	0	0.64
YGL191W	0	0	0.64
Q0085	1	0	0.64
Q0130	1	0	0.64
Q0080	1	0	0.64
YGR183C	0	0	0.615384615384615
YKL148C	0	0	0.592592592592593
YLL041C	0	0	0.571428571428571
YBL030C	0	0	0.551724137931034
YEL024W	0	0	0.533333333333333
YDR529C	0	0	0.516129032258065
YDR178W	0	0	0.5
YMR145C	0	0	0.484848484848485
YBL045C	0	0	0.470588235294118
YGL006W	0	0	0.457142857142857
YFR033C	0	0	0.444444444444444
YLR110C	0	0	0.432432432432432
YKL085W	0	0	0.421052631578947
YML120C	0	0	0.414634146341463
YMR256C	0	0	0.414634146341463
YDL181W	1	0	0.414634146341463
YMR186W	0	0	0.404761904761905
YPR191W	0	0	0.395348837209302
YPL087W	0	0	0.386363636363636
YHR001W-A	0	0	0.377777777777778
YKL141W	0	0	0.369565217391304
YJL166W	0	0	0.361702127659574
YBR149W	0	0	0.354166666666667
YER177W	0	0	0.346938775510204
YNL055C	0	0	0.34
YOR142W	0	0	0.333333333333333
YIL124W	0	0	0.326923076923077
YBR052C	0	1	0.326923076923077
YDR513W	0	0	0.320754716981132
YHR098C	0	0	0.314814814814815
YIL125W	0	0	0.309090909090909
YJR009C	0	0	0.303571428571429
YGR174C	0	0	0.298245614035088
YNR001C	0	0	0.293103448275862
YLR257W	0	1	0.293103448275862
YIL109C	0	0	0.288135593220339
YDR148C	0	0	0.283333333333333
YKL150W	0	0	0.278688524590164
YFL018C	0	0	0.274193548387097
YPL262W	0	0	0.26984126984127
YOL122C	0	0	0.265625
YKL192C	0	0	0.261538461538462
YDL095W	0	0	0.257575757575758
YFR011C	0	1	0.257575757575758
YFR049W	0	0	0.253731343283582
YML078W	0	0	0.25
YKR016W	0	1	0.25
YJL052W	0	0	0.246376811594203
YBR230C	0	1	0.246376811594203
YJR059W	0	0	0.242857142857143
YAL038W	0	0	0.23943661971831
YJR080C	0	1	0.23943661971831
YGR087C	0	0	0.236111111111111
YML091C	0	0	0.232876712328767
YOR356W	0	0	0.230769230769231
YKL109W	0	0	0.230769230769231
YNL315C	0	0	0.230769230769231
YLR168C	0	1	0.230769230769231
YPL134C	0	0	0.230769230769231
YDL130W-A	1	0	0.230769230769231
YGR244C	0	0	0.227848101265823
YEL034W	0	0	0.225
YBL015W	0	0	0.222222222222222
YDR155C	0	0	0.219512195121951
YOR052C	0	1	0.219512195121951
YNL037C	0	0	0.216867469879518
YJL102W	0	0	0.214285714285714
YDR038C	0	0	0.211764705882353
YLR304C	0	0	0.209302325581395
YPL154C	0	0	0.206896551724138
YNL015W	0	0	0.204545454545455
YOR374W	0	0	0.202247191011236
YMR251W-A	0	0	0.2
YGL037C	0	0	0.197802197802198
YOR187W	0	0	0.195652173913043
YOR136W	0	0	0.193548387096774
YFL030W	0	0	0.191489361702128
YOR150W	0	0	0.189473684210526
YOR173W	0	0	0.1875
YHR008C	0	0	0.185567010309278
YER036C	0	0	0.183673469387755
YMR072W	0	0	0.181818181818182
YGR254W	0	0	0.18
YDR001C	0	0	0.178217821782178
YMR302C	0	0	0.176470588235294
YOR045W	0	0	0.174757281553398
YDR039C	0	0	0.173076923076923
YBR185C	0	0	0.171428571428571
YGR105W	0	0	0.169811320754717
YIL155C	0	0	0.168224299065421
YFL039C	0	0	0.166666666666667
YDR032C	0	1	0.166666666666667
YBL064C	0	0	0.165137614678899
YPR004C	0	1	0.165137614678899
YNL135C	0	0	0.163636363636364
YGR181W	0	0	0.162162162162162
YDR231C	0	0	0.160714285714286
YML110C	0	0	0.15929203539823
YLL040C	0	0	0.157894736842105
YDR040C	0	0	0.156521739130435
YDR342C	0	0	0.155172413793103
YBR269C	0	1	0.155172413793103
YDL137W	0	0	0.153846153846154
YMR303C	0	0	0.152542372881356
YML028W	0	0	0.151260504201681
YER141W	0	0	0.15
YOR215C	0	1	0.15
YBR196C	0	0	0.148760330578512
YDR050C	0	0	0.147540983606557
YLR044C	0	0	0.146341463414634
YDL185W	0	0	0.145161290322581
YNL100W	0	1	0.145161290322581
YBL001C	0	0	0.144
YKL170W	0	0	0.142857142857143
YDR343C	0	0	0.141732283464567
YBR262C	0	1	0.141732283464567
YPR149W	0	0	0.140625
YGR282C	0	0	0.13953488372093
YKR065C	0	0	0.138461538461538
YKL060C	0	0	0.137404580152672
YJR048W	0	0	0.136363636363636
YKL152C	0	0	0.135338345864662
YKL056C	0	0	0.134328358208955
YPR082C	0	0	0.133333333333333
YNL306W	0	0	0.132352941176471
YER026C	0	0	0.131386861313869
YOR270C	0	0	0.130434782608696
YLR134W	0	0	0.129496402877698
YBR067C	0	0	0.128571428571429
YLR390W	0	0	0.127659574468085
YMR250W	0	0	0.126760563380282
YOL086C	0	0	0.125874125874126
YBL038W	0	0	0.125
YLL001W	0	0	0.124137931034483
YLR204W	0	0	0.123287671232877
YCR012W	0	0	0.122448979591837
YER053C	0	0	0.121621621621622
YGR192C	0	0	0.120805369127517
YOL071W	0	0	0.12
YKL067W	0	0	0.119205298013245
YDR385W	0	0	0.118421052631579
YGR220C	0	0	0.117647058823529
YJL079C	0	1	0.117647058823529
YIR022W	0	0	0.116883116883117
YJL180C	0	0	0.116129032258065
YPR098C	0	1	0.116129032258065
YBR085W	0	0	0.115384615384615
YGL253W	0	0	0.114649681528662
YPL098C	0	0	0.113924050632911
YHR174W	0	0	0.113207547169811
YBR037C	0	0	0.1125
YGR240C	0	0	0.111801242236025
YBR031W	0	0	0.111111111111111
YJL103C	0	0	0.110429447852761
YNL334C	0	0	0.109756097560976
YDR012W	0	0	0.109090909090909
YJR120W	0	0	0.108433734939759
YLL009C	0	0	0.107784431137725
YOR375C	0	0	0.107142857142857
YMR002W	0	1	0.107142857142857
YOR147W	0	0	0.106508875739645
YNL243W	0	0	0.105882352941176
YPR100W	0	0	0.105263157894737
YPR083W	0	0	0.104651162790698
YMR056C	0	0	0.104046242774566
YGR046W	0	0	0.103448275862069
YPL215W	0	0	0.102857142857143
YPR080W	0	0	0.102272727272727
YHR005C-A	0	0	0.101694915254237
YCL035C	0	0	0.101123595505618
YPL183W-A	0	0	0.100558659217877
YPL177C	0	0	0.1
YLR300W	0	0	0.0994475138121547
YLR220W	0	0	0.0989010989010989
YOR020C	0	0	0.0983606557377049
YDR171W	0	0	0.0978260869565217
YHR175W	0	0	0.0972972972972973
YJR104C	0	0	0.0967741935483871
YGR132C	0	0	0.0962566844919786
YDL120W	0	0	0.0957446808510638
YNL284C	0	0	0.0952380952380952
YOR031W	0	0	0.0947368421052632
YPL118W	0	0	0.0942408376963351
YBR053C	0	1	0.0942408376963351
YKL062W	0	0	0.09375
YOR067C	0	0	0.0932642487046632
YEL031W	0	0	0.0927835051546392
YBR118W	0	0	0.0923076923076923
YNL070W	0	0	0.0918367346938776
YDR483W	0	0	0.0913705583756345
YLR109W	0	0	0.0909090909090909
YKL146W	0	0	0.0904522613065327
YML058W	0	0	0.09
YKR049C	0	1	0.09
YLR258W	0	0	0.0895522388059701
YLR201C	0	0	0.0891089108910891
YPR024W	0	0	0.0886699507389163
YPR140W	0	0	0.0882352941176471
YOR133W	0	0	0.0878048780487805
YDR337W	0	0	0.087378640776699
YEL009C	0	0	0.0869565217391304
YJL161W	0	1	0.0869565217391304
YOR122C	0	0	0.0865384615384615
YPL234C	0	0	0.0861244019138756
YIL136W	0	1	0.0861244019138756
YGR231C	0	0	0.0857142857142857
YER170W	0	0	0.0853080568720379
YFL005W	0	0	0.0849056603773585
YLL050C	0	0	0.0845070422535211
YBR072W	0	0	0.0841121495327103
YLL026W	0	0	0.084070796460177
YKL190W	0	0	0.084070796460177
YPL059W	0	0	0.084070796460177
YAL054C	0	0	0.084070796460177
YCR024C-A	0	0	0.084070796460177
YHR092C	0	0	0.084070796460177
YBL090W	0	0	0.084070796460177
YLR193C	0	0	0.084070796460177
YIL062C	0	0	0.084070796460177
YBL043W	0	0	0.084070796460177
YKL103C	0	0	0.084070796460177
YPL036W	1	0	0.084070796460177
YER125W	0	0	0.0837004405286344
YDL066W	0	0	0.0833333333333333
YBR036C	0	0	0.0829694323144105
YAL005C	0	0	0.0826086956521739
YOL082W	0	0	0.0822510822510823
YLR059C	0	0	0.0818965517241379
YNR018W	0	1	0.0818965517241379
YNL131W	0	0	0.0815450643776824
YIL018W	0	0	0.0811965811965812
YMR225C	0	0	0.0808510638297872
YJL138C	0	0	0.0805084745762712
YKL026C	0	0	0.080168776371308
YMR205C	0	0	0.0798319327731092
YFL014W	0	0	0.0794979079497908
YCR097W	0	0	0.0791666666666667
YIL157C	0	1	0.0791666666666667
YLL024C	0	0	0.0788381742738589
YOR125C	0	0	0.0785123966942149
YPR028W	0	0	0.0781893004115226
YAL062W	0	0	0.0778688524590164
YGL038C	0	0	0.0775510204081633
YGR248W	0	0	0.0772357723577236
YHR198C	0	1	0.0772357723577236
YIL053W	0	0	0.0769230769230769
YAL007C	0	0	0.0766129032258065
YKL096W	0	0	0.0763052208835341
YDR511W	0	0	0.076
YPR006C	0	0	0.0756972111553785
YNR002C	0	0	0.0753968253968254
YDR096W	0	0	0.075098814229249
YKR059W	0	0	0.0748031496062992
YDL046W	0	0	0.0745098039215686
YHR026W	0	0	0.07421875
YKL003C	0	0	0.0739299610894942
YGR028W	0	0	0.0736434108527132
YDR079W	0	0	0.0733590733590734
YIL051C	0	0	0.0730769230769231
YCL040W	0	0	0.072992700729927
YBR056W	0	1	0.072992700729927
YBR286W	0	0	0.072992700729927
YAL003W	0	0	0.072992700729927
YGR232W	0	0	0.072992700729927
YDR391C	0	1	0.072992700729927
YMR105C	0	0	0.072992700729927
YML129C	0	0	0.072992700729927
YBR221C	0	0	0.072992700729927
YAL039C	0	0	0.072992700729927
YDR276C	0	0	0.072992700729927
YJR034W	0	0	0.072992700729927
YJR085C	0	1	0.072992700729927
YEL020W-A	0	0	0.072992700729927
YGR230W	0	0	0.072992700729927
YHR110W	0	0	0.072992700729927
YGL008C	1	0	0.072992700729927
YMR286W	0	0	0.0727272727272727
YPR165W	0	0	0.072463768115942
YDR270W	0	0	0.0722021660649819
YKR001C	0	0	0.0719424460431655
YBR127C	0	0	0.0716845878136201
YGL068W	0	0	0.0714285714285714
YDL045W-A	0	0	0.0711743772241993
YJR133W	0	0	0.0709219858156028
YBR109C	0	0	0.0706713780918728
YOR348C	0	0	0.0704225352112676
YJL026W	0	0	0.0701754385964912
YJR019C	0	0	0.0699300699300699
YLL039C	0	0	0.0696864111498258
YAL008W	0	1	0.0696864111498258
YJL164C	0	0	0.0694444444444444
YDL178W	0	0	0.069204152249135
YLR394W	0	0	0.0689655172413793
YDL072C	0	1	0.0689655172413793
YER004W	0	1	0.0689655172413793
YEL052W	0	1	0.0689655172413793
YHR037W	0	0	0.0687285223367698
YKL201C	0	0	0.0684931506849315
YCR071C	0	0	0.068259385665529
YDR055W	0	0	0.0680272108843537
YKL167C	0	0	0.0677966101694915
YGR243W	0	1	0.0677966101694915
YDR077W	0	0	0.0675675675675676
YAL030W	0	0	0.0673400673400673
YNL259C	0	0	0.0671140939597315
YDR376W	0	0	0.0668896321070234
YOR064C	0	0	0.0666666666666667
YGL167C	0	0	0.0664451827242525
YML030W	0	1	0.0664451827242525
YGR033C	0	0	0.0662251655629139
YDR232W	0	0	0.066006600660066
YBL098W	0	0	0.0657894736842105
YOL129W	0	0	0.0655737704918033
YER048W-A	0	0	0.065359477124183
YER182W	0	1	0.065359477124183
YMR150C	0	0	0.0651465798045603
YOR040W	0	0	0.0649350649350649
YCL025C	0	0	0.0647249190938511
YMR297W	0	0	0.0645161290322581
YGR279C	0	0	0.0643086816720257
YGR086C	0	0	0.0641025641025641
YNL333W	0	0	0.0638977635782748
YHL032C	0	0	0.0636942675159236
YBR035C	0	0	0.0634920634920635
YAL016W	0	0	0.0632911392405063
YNL160W	0	0	0.0630914826498423
YPL004C	0	0	0.0628930817610063
YDR056C	0	1	0.0628930817610063
YDL078C	0	0	0.0626959247648903
YHR059W	0	0	0.0625
YOR153W	0	0	0.0623052959501558
YML009C	0	0	0.062111801242236
YPL135W	0	0	0.0619195046439628
YLR069C	0	0	0.0617283950617284
YJL063C	0	0	0.0615384615384615
YJR010C-A	0	0	0.0613496932515337
YGR234W	0	0	0.0611620795107034
YDR007W	0	0	0.0609756097560976
YHR138C	0	0	0.060790273556231
YER044C	0	0	0.0606060606060606
YDR378C	0	0	0.0604229607250755
YBL002W	0	0	0.0602409638554217
YML132W	0	0	0.0600600600600601
YDR254W	0	0	0.0598802395209581
YGR062C	0	0	0.0597014925373134
YPL026C	0	0	0.0595238095238095
YPL240C	0	0	0.0593471810089021
YBL003C	0	0	0.0591715976331361
YGL143C	0	0	0.0589970501474926
YBR120C	0	0	0.0588235294117647
YNL274C	0	0	0.0586510263929619
YGL226W	0	1	0.0586510263929619
YOL143C	0	0	0.0584795321637427
YKL151C	0	1	0.0584795321637427
YNR036C	0	0	0.0583090379008746
YBL102W	0	0	0.0581395348837209
YDL022W	0	0	0.0579710144927536
YAL046C	0	1	0.0579710144927536
YAL017W	0	0	0.0578034682080925
YPR133W-A	0	0	0.0576368876080692
YDR226W	0	0	0.0574712643678161
YLR203C	0	0	0.0573065902578797
YOR286W	0	1	0.0573065902578797
YOR278W	0	0	0.0571428571428571
YPR166C	0	0	0.056980056980057
YKL142W	0	0	0.0568181818181818
YBR011C	0	0	0.056657223796034
YKR067W	0	0	0.0564971751412429
YPL218W	0	0	0.0563380281690141
YKL065C	0	1	0.0563380281690141
YGR076C	0	0	0.0561797752808989
YAL001C	0	0	0.0560224089635854
YMR267W	0	0	0.0558659217877095
YAL012W	0	0	0.0557103064066852
YGR101W	0	0	0.0555555555555556
YCR083W	0	0	0.0554016620498615
YNL173C	0	0	0.0552486187845304
YBL078C	0	0	0.0550964187327824
YBR295W	0	0	0.0549450549450549
YGL096W	0	0	0.0547945205479452
YAL002W	0	0	0.0546448087431694
YMR041C	0	0	0.0544959128065395
YGR235C	0	1	0.0544959128065395
YBL059W	0	1	0.0544959128065395
YIR016W	0	1	0.0544959128065395
YDR525W-A	0	1	0.0544959128065395
YBR203W	0	0	0.0543478260869565
YNL310C	0	0	0.0542005420054201
YAL009W	0	0	0.0540540540540541
YBL069W	0	0	0.0539083557951483
YKL053C-A	0	0	0.0537634408602151
YKL217W	0	0	0.0536193029490617
YCR028C-A	0	0	0.053475935828877
YHR050W	0	0	0.0533333333333333
YPR063C	0	1	0.0533333333333333
YAL010C	0	0	0.0531914893617021
YMR152W	0	0	0.0530503978779841
YOR228C	0	1	0.0530503978779841
YER178W	0	0	0.0529100529100529
YHL048W	0	0	0.0527704485488127
YBR010W	0	0	0.0526315789473684
YDR041W	0	0	0.05249343832021
YKL093W	0	0	0.0523560209424084
YPL013C	0	0	0.0522193211488251
YIL098C	0	0	0.0520833333333333
YAL015C	0	0	0.051948051948052
YBR122C	0	0	0.0518134715025907
YIL070C	0	0	0.0516795865633075
YOL042W	0	1	0.0516795865633075
YKL208W	0	0	0.0515463917525773
YBR285W	0	1	0.0515463917525773
YIL114C	0	0	0.051413881748072
YIL087C	0	1	0.051413881748072
YAL011W	0	0	0.0512820512820513
YMR136W	0	0	0.051150895140665
YJR113C	0	0	0.0510204081632653
YAL022C	0	0	0.0508905852417303
YFR050C	0	0	0.050761421319797
YDR322W	0	0	0.0506329113924051
YER046W	0	0	0.0505050505050505
YML055W	0	0	0.0503778337531486
YGL146C	0	1	0.0503778337531486
YLR155C	0	0	0.050251256281407
YAL013W	0	0	0.050125313283208
YOR196C	0	0	0.05
YOR297C	0	0	0.0498753117206983
YDR216W	0	0	0.0497512437810945
YER158C	0	1	0.0497512437810945
YER009W	0	0	0.0496277915632754
YJL151C	0	1	0.0496277915632754
YAL040C	0	0	0.0495049504950495
YGL080W	0	1	0.0495049504950495
YNL305C	0	1	0.0495049504950495
YCR046C	0	0	0.0493827160493827
YAL021C	0	0	0.0492610837438424
YLL019C	0	0	0.0491400491400491
YPR002W	0	0	0.0490196078431373
YOR317W	0	0	0.0488997555012225
YPR155C	0	0	0.0487804878048781
YIL111W	0	0	0.048661800486618
YAL014C	0	0	0.0485436893203883
YBL066C	0	1	0.0485436893203883
YKR054C	0	0	0.0484261501210654
YNL137C	0	0	0.0483091787439614
YIL065C	0	0	0.0481927710843374
YGR038W	0	0	0.0480769230769231
YBL041W	0	0	0.0479616306954436
YER058W	0	0	0.0478468899521531
YER133W	0	0	0.0477326968973747
YLR351C	0	1	0.0477326968973747
YPR075C	0	0	0.0476190476190476
YIR024C	0	1	0.0476190476190476
YAR035W	0	0	0.0475059382422803
YHR147C	0	0	0.0473933649289099
YFL062W	0	1	0.0473933649289099
YLR350W	0	0	0.0472813238770686
YDR115W	0	0	0.0471698113207547
YKR087C	0	0	0.0470588235294118
YAL044C	0	0	0.0469483568075117
YPL206C	0	0	0.0468384074941452
YAL020C	0	0	0.0467289719626168
YML087C	0	1	0.0467289719626168
YFR003C	0	0	0.0466200466200466
YGR102C	0	1	0.0466200466200466
YEL066W	0	0	0.0465116279069767
YAL028W	0	0	0.0464037122969838
YHR033W	0	1	0.0464037122969838
YDR059C	0	0	0.0462962962962963
YAL023C	0	0	0.046189376443418
YGL219C	0	0	0.0460829493087558
YLR370C	0	0	0.0459770114942529
YPL107W	0	1	0.0459770114942529
YCL038C	0	0	0.0458715596330275
YAL019W	0	0	0.045766590389016
YMR110C	0	0	0.045662100456621
YMR181C	0	1	0.045662100456621
YJR044C	0	0	0.0455580865603645
YIL042C	0	0	0.0454545454545455
YKL133C	0	1	0.0454545454545455
YDR018C	0	0	0.0453514739229025
YDR347W	0	0	0.0452488687782805
YLR259C	0	0	0.0451467268623025
YER019C-A	0	0	0.045045045045045
YKL160W	0	0	0.0449438202247191
YDL125C	0	0	0.0448430493273543
YFR042W	0	1	0.0448430493273543
YBL049W	0	1	0.0448430493273543
YBR147W	0	1	0.0448430493273543
YFL038C	0	0	0.0447427293064877
YOL147C	0	0	0.0446428571428571
YMR272C	0	0	0.044543429844098
YNL125C	0	0	0.0444444444444444
YEL059C-A	0	0	0.0443458980044346
YLR289W	0	1	0.0443458980044346
YIR037W	0	0	0.0442477876106195
YAL018C	0	1	0.0442477876106195
YDL107W	0	0	0.0441501103752759
YMR071C	0	0	0.0440528634361234
YAL026C	0	0	0.043956043956044
YAL024C	0	0	0.043859649122807
YLR023C	0	0	0.0437636761487965
YNL083W	0	0	0.0436681222707424
YGR053C	0	1	0.0436681222707424
YMR175W	0	0	0.0435729847494553
YAL049C	0	1	0.0435729847494553
YER014C-A	0	0	0.0434782608695652
YJL096W	0	0	0.0433839479392625
YOR155C	0	0	0.0432900432900433
YKR085C	0	0	0.0431965442764579
YCL017C	0	0	0.0431034482758621
YML054C	0	0	0.043010752688172
YAL029C	0	0	0.0429184549356223
YPR124W	0	0	0.0428265524625268
YAL025C	0	0	0.0427350427350427
YDR284C	0	0	0.0426439232409382
YPL230W	0	1	0.0426439232409382
YKL124W	0	0	0.0425531914893617
YPL221W	0	0	0.0424628450106157
YDR296W	0	0	0.0423728813559322
YGR256W	0	0	0.0422832980972516
YAL032C	0	0	0.0421940928270042
YDR287W	0	0	0.0421052631578947
YBR139W	0	0	0.0420168067226891
YNL081C	0	0	0.0419287211740042
YAL055W	0	0	0.0418410041841004
YKL094W	0	1	0.0418410041841004
YOL009C	0	0	0.0417536534446764
YAL042W	0	0	0.0416666666666667
YAL060W	0	0	0.0415800415800416
YKL055C	0	0	0.04149377593361
YAL033W	0	0	0.041407867494824
YIR038C	0	0	0.0413223140495868
YJL066C	0	1	0.0413223140495868
YGR209C	0	0	0.0412371134020619
YAL031C	0	0	0.0411522633744856
YDR304C	0	1	0.0411522633744856
YDR058C	0	0	0.0410677618069815
YLR043C	0	0	0.040983606557377
YAL035W	0	0	0.0408997955010225
YJR102C	0	0	0.0408163265306122
YGL129C	0	0	0.0407331975560081
YPL005W	0	0	0.040650406504065
YHR057C	0	1	0.040650406504065
YOR354C	0	0	0.0405679513184584
YMR298W	0	0	0.0404858299595142
YOR285W	0	1	0.0404858299595142
YDR065W	0	0	0.0404040404040404
YMR040W	0	1	0.0404040404040404
YER017C	0	0	0.0403225806451613
YOR176W	0	0	0.0402414486921529
YGL055W	0	0	0.0401606425702811
YFR044C	0	0	0.0400801603206413
YDL027C	0	1	0.0400801603206413
YAL027W	0	1	0.0400801603206413
YGR121C	0	0	0.04
YLR229C	0	0	0.0399201596806387
YGL156W	0	0	0.0398406374501992
YBR050C	0	0	0.0397614314115308
YGR250C	0	1	0.0397614314115308
YNL237W	0	1	0.0397614314115308
YDR512C	0	0	0.0396825396825397
YNR040W	0	1	0.0396825396825397
YGR031W	0	1	0.0396825396825397
YEL006W	0	0	0.0396039603960396
YAL036C	0	0	0.0395256916996047
YEL050C	0	0	0.0394477317554241
YOL008W	0	0	0.0393700787401575
YNL313C	0	0	0.0392927308447937
YOR201C	0	0	0.0392156862745098
YLR190W	0	0	0.0391389432485323
YDL192W	0	0	0.0390625
YLR283W	0	1	0.0390625
YHL024W	0	0	0.0389863547758285
YAL034W-A	0	0	0.0389105058365759
YAL053W	0	0	0.0388349514563107
YJL210W	0	0	0.0387596899224806
YBL021C	0	0	0.0386847195357834
YKL059C	0	0	0.0386100386100386
YLR178C	0	0	0.0385356454720617
YDR504C	0	1	0.0385356454720617
YLR356W	0	1	0.0385356454720617
YDL104C	0	1	0.0385356454720617
YPR067W	0	0	0.0384615384615385
YDR100W	0	0	0.0383877159309021
YBR117C	0	0	0.0383141762452107
YNL004W	0	0	0.0382409177820268
YML004C	0	0	0.0381679389312977
YKL138C	0	0	0.0380952380952381
YOR291W	0	1	0.0380952380952381
YKR070W	0	1	0.0380952380952381
YGL208W	0	0	0.0380228136882129
YKL063C	0	1	0.0380228136882129
YMR203W	0	0	0.0379506641366224
YNL030W	0	0	0.0378787878787879
YAL043C	0	0	0.0378071833648393
YDR197W	0	0	0.0377358490566038
YHR024C	0	0	0.0376647834274953
YAL041W	0	0	0.037593984962406
YDR510W	0	0	0.0375234521575985
YGL018C	0	0	0.0374531835205993
YKR066C	0	0	0.0373831775700935
YHL021C	0	1	0.0373831775700935
YKR093W	0	0	0.0373134328358209
YOR111W	0	1	0.0373134328358209
YPR026W	0	0	0.037243947858473
YDR185C	0	1	0.037243947858473
YCR079W	0	0	0.0371747211895911
YNL336W	0	1	0.0371747211895911
YFL046W	0	1	0.0371747211895911
YDR379C-A	0	1	0.0371747211895911
YJL062W-A	0	1	0.0371747211895911
YML007C-A	0	1	0.0371747211895911
YBR016W	0	0	0.0371057513914657
YGL104C	0	0	0.0371024734982332
YJR144W	0	0	0.0371024734982332
YCL052C	0	0	0.0371024734982332
YLR299W	0	0	0.0371024734982332
YGL040C	0	0	0.0371024734982332
YPL190C	0	0	0.0371024734982332
YDL085W	0	0	0.0371024734982332
YLR149C	0	1	0.0371024734982332
YLL033W	0	0	0.0371024734982332
YAL048C	0	0	0.0371024734982332
YML037C	0	1	0.0371024734982332
YAL056W	0	0	0.0371024734982332
YLR246W	0	0	0.0371024734982332
YCR091W	0	0	0.0371024734982332
YKL087C	0	0	0.0371024734982332
YAL037W	0	1	0.0371024734982332
YMR177W	0	0	0.0371024734982332
YAL047C	0	0	0.0371024734982332
YER093C-A	0	1	0.0371024734982332
YGL054C	0	0	0.0371024734982332
YNL211C	0	1	0.0371024734982332
YNL252C	0	0	0.0371024734982332
YEL017C-A	0	0	0.0371024734982332
YPL057C	0	0	0.0371024734982332
YAL058W	0	0	0.0371024734982332
YJR073C	0	0	0.0371024734982332
YAL051W	0	0	0.0371024734982332
YBL019W	0	0	0.0371024734982332
YKL043W	0	0	0.0371024734982332
YMR115W	0	1	0.0371024734982332
YDL128W	0	0	0.0371024734982332
YKL134C	0	0	0.0371024734982332
YGR008C	1	0	0.0371024734982332
YHL034C	0	0	0.037037037037037
YNL213C	0	0	0.0369718309859155
YLR251W	0	0	0.0369068541300527
YLR070C	0	0	0.0368421052631579
YGL121C	0	0	0.0367775831873905
YGR070W	0	0	0.0367132867132867
YCR024C	0	0	0.0366492146596859
YPR134W	0	0	0.0365853658536585
YLR152C	0	1	0.0365853658536585
YGR015C	0	1	0.0365853658536585
YGR127W	0	1	0.0365853658536585
YBR302C	0	1	0.0365853658536585
YGR112W	0	0	0.0365217391304348
YAR018C	0	0	0.0364583333333333
YBR132C	0	0	0.0363951473136915
YPL270W	0	0	0.0363321799307958
YDL133W	0	1	0.0363321799307958
YDR268W	0	0	0.0362694300518135
YAR003W	0	0	0.0362068965517241
YHR106W	0	0	0.036144578313253
YBL050W	0	0	0.0360824742268041
YOR280C	0	1	0.0360824742268041
YBR003W	0	0	0.0360205831903945
YCR061W	0	0	0.035958904109589
YER014W	0	0	0.0358974358974359
YDR219C	0	0	0.0358361774744027
YLR139C	0	0	0.0357751277683135
YOL073C	0	1	0.0357751277683135
YJL057C	0	1	0.0357751277683135
YNL073W	0	0	0.0357142857142857
YNR045W	0	0	0.0356536502546689
YPR021C	0	0	0.0355932203389831
YDL232W	0	0	0.0355329949238579
YML128C	0	0	0.035472972972973
YMR257C	0	0	0.0354131534569983
YIL005W	0	0	0.0353535353535354
YGL047W	0	0	0.0352941176470588
YBR091C	0	0	0.0352348993288591
YHR140W	0	1	0.0352348993288591
YBL040C	0	0	0.0351758793969849
YBL022C	0	0	0.0351170568561873
YML002W	0	1	0.0351170568561873
YBL033C	0	0	0.0350584307178631
YKR089C	0	0	0.035
YBR183W	0	0	0.0349417637271215
YMR127C	0	0	0.0348837209302326
YJR161C	0	1	0.0348837209302326
YOL053W	0	1	0.0348837209302326
YKL013C	0	0	0.0348258706467662
YPR061C	0	1	0.0348258706467662
YJL174W	0	0	0.0347682119205298
YPL186C	0	1	0.0347682119205298
YBR177C	0	0	0.0347107438016529
YER078C	0	0	0.0346534653465347
YPL173W	0	0	0.0345963756177924
YDR061W	0	1	0.0345963756177924
YAL063C	0	0	0.0345394736842105
YDR486C	0	0	0.0344827586206897
YAL059W	0	0	0.0344262295081967
YCR082W	0	0	0.0343698854337152
YOR230W	0	0	0.0343137254901961
YAR019C	0	0	0.034257748776509
YIL021W	0	0	0.0342019543973941
YOR221C	0	0	0.0341463414634146
YJR074W	0	0	0.0340909090909091
YAR033W	0	0	0.0340356564019449
YDR070C	0	1	0.0340356564019449
YLR239C	0	0	0.0339805825242718
YNL071W	0	0	0.0339256865912763
YHL018W	0	1	0.0339256865912763
YML121W	0	0	0.0338709677419355
YGR180C	0	0	0.0338164251207729
YAR007C	0	0	0.0337620578778135
YNL063W	0	1	0.0337620578778135
YBL020W	0	0	0.0337078651685393
YDR367W	0	1	0.0337078651685393
YPL060W	0	0	0.0336538461538462
YJR062C	0	0	0.0336
YPL109C	0	1	0.0336
YBL027W	0	0	0.0335463258785942
YAR015W	0	0	0.0334928229665072
YOR266W	0	0	0.0334394904458599
YGL119W	0	0	0.0333863275039746
YDR357C	0	1	0.0333863275039746
YKL195W	0	0	0.0333333333333333
YOL083W	0	1	0.0333333333333333
YGL057C	0	1	0.0333333333333333
YJL132W	0	1	0.0333333333333333
YIL088C	0	0	0.0332805071315372
YPL123C	0	0	0.0332278481012658
YOL025W	0	0	0.033175355450237
YMR089C	0	0	0.0331230283911672
YFL059W	0	0	0.0330708661417323
YBL006C	0	0	0.0330188679245283
YAL034C	0	1	0.0330188679245283
YAR031W	0	0	0.032967032967033
YDL029W	0	0	0.0329153605015674
YAR002W	0	0	0.0328638497652582
YBL026W	0	0	0.0328125
YOR334W	0	0	0.0327613104524181
YBR026C	0	0	0.0327102803738318
YOL048C	0	1	0.0327102803738318
YDL174C	0	0	0.0326594090202177
YAL061W	0	1	0.0326594090202177
YNL122C	0	1	0.0326594090202177
YML012W	0	0	0.0326086956521739
YOL155C	0	0	0.0325581395348837
YDL079C	0	0	0.0325077399380805
YPL072W	0	0	0.0324574961360124
YDR099W	0	0	0.0324074074074074
YBR005W	0	0	0.0323574730354391
YMR039C	0	0	0.0323076923076923
YJL167W	0	0	0.032258064516129
YBR128C	0	0	0.0322085889570552
YAR071W	0	0	0.0321592649310873
YJR051W	0	0	0.0321100917431193
YDL119C	0	0	0.0320610687022901
YIR039C	0	1	0.0320610687022901
YGR295C	0	1	0.0320610687022901
YHR076W	0	1	0.0320610687022901
YPL250C	0	1	0.0320610687022901
YKL100C	0	1	0.0320610687022901
YMR022W	0	0	0.0320121951219512
YAR050W	0	0	0.0319634703196347
YIL077C	0	0	0.0319303338171263
YNR022C	0	0	0.0319303338171263
YHR121W	0	0	0.0319303338171263
YHR001W	0	0	0.0319303338171263
YAR008W	0	0	0.0319303338171263
YBL047C	0	0	0.0319303338171263
YGR147C	0	0	0.0319303338171263
YCR003W	0	0	0.0319303338171263
YHR155W	0	1	0.0319303338171263
YAR014C	0	0	0.0319303338171263
YNL124W	0	0	0.0319303338171263
YMR023C	0	0	0.0319303338171263
YML050W	0	1	0.0319303338171263
YDR258C	0	0	0.0319303338171263
YJR095W	0	0	0.0319303338171263
YJL153C	0	0	0.0319303338171263
YDR142C	0	0	0.0319303338171263
YPR047W	0	0	0.0319303338171263
YGR143W	0	0	0.0319303338171263
YEL004W	0	0	0.0319303338171263
YDR516C	0	0	0.0319303338171263
YDL199C	0	1	0.0319303338171263
YMR293C	0	0	0.0319303338171263
YGR082W	0	0	0.0319303338171263
YER100W	0	0	0.0319303338171263
YAL064W	0	1	0.0319303338171263
YAL067C	0	0	0.0319303338171263
YBL007C	0	0	0.0319303338171263
YER048C	0	1	0.0319303338171263
YFR043C	0	1	0.0319303338171263
YDR084C	0	0	0.0319303338171263
YDL248W	0	1	0.0319303338171263
YBL058W	0	0	0.0319303338171263
YHR017W	0	1	0.0319303338171263
YDR494W	0	0	0.0319303338171263
YNL098C	0	0	0.0319303338171263
YCL033C	0	0	0.0319303338171263
YLR077W	0	1	0.0319303338171263
YER035W	0	0	0.0319303338171263
YCR011C	0	0	0.0319303338171263
YEL027W	1	0	0.0319303338171263
YOL060C	0	0	0.0318840579710145
YAR042W	0	0	0.0318379160636758
YJL137C	0	0	0.0317919075144509
YGR194C	0	0	0.0317460317460317
YBR111C	0	1	0.0317460317460317
YNL159C	0	0	0.031700288184438
YJL001W	0	0	0.0316546762589928
YER057C	0	1	0.0316546762589928
YDR277C	0	0	0.0316091954022989
YBL016W	0	0	0.0315638450502152
YFR053C	0	0	0.0315186246418338
YDR204W	0	0	0.0314735336194564
YPR116W	0	1	0.0314735336194564
YBL056W	0	0	0.0314285714285714
YAR027W	0	1	0.0314285714285714
YDL052C	0	0	0.0313837375178317
YOR120W	0	0	0.0313390313390313
YPL024W	0	0	0.0312944523470839
YGL256W	0	0	0.03125
YIL040W	0	0	0.0312056737588652
YMR262W	0	1	0.0312056737588652
YBR106W	0	0	0.0311614730878187
YEL060C	0	0	0.0311173974540311
YIL031W	0	0	0.0310734463276836
YML086C	0	0	0.0310296191819464
YPL111W	0	0	0.0309859154929577
YBL013W	0	0	0.0309423347398031
YAR028W	0	1	0.0309423347398031
YPL040C	0	0	0.0308988764044944
YLL006W	0	0	0.0308555399719495
YBL005W	0	0	0.030812324929972
YCL011C	0	0	0.0307692307692308
YBL011W	0	0	0.0307262569832402
YCR010C	0	0	0.0306834030683403
YFR007W	0	1	0.0306834030683403
YGR255C	0	0	0.0306406685236769
YAR020C	0	1	0.0306406685236769
YAR023C	0	1	0.0306406685236769
YDR530C	0	0	0.0305980528511822
YPL172C	0	0	0.0305555555555556
YKL035W	0	0	0.0305131761442441
YLR326W	0	1	0.0305131761442441
YER071C	0	1	0.0305131761442441
YBL004W	0	0	0.0304709141274238
YAR068W	0	1	0.0304709141274238
YNL239W	0	0	0.0304287690179806
YLR151C	0	1	0.0304287690179806
YLR163C	0	0	0.0303867403314917
YMR197C	0	0	0.0303448275862069
YAR029W	0	1	0.0303448275862069
YDL142C	0	0	0.0303030303030303
YLR346C	0	0	0.0302613480055021
YLR250W	0	0	0.0302197802197802
YMR003W	0	1	0.0302197802197802
YBL017C	0	0	0.0301783264746228
YLR382C	0	0	0.0301369863013699
YBR024W	0	0	0.0300957592339261
YER039C	0	1	0.0300957592339261
YDR034W-B	0	1	0.0300957592339261
YGL198W	0	0	0.0300546448087432
YER186C	0	1	0.0300546448087432
YJL003W	0	0	0.0300136425648022
YMR195W	0	1	0.0300136425648022
YGR088W	0	0	0.0299727520435967
YJR065C	0	0	0.0299319727891156
YCL064C	0	0	0.0298913043478261
YOR273C	0	0	0.0298507462686567
YHR016C	0	0	0.029810298102981
YKL194C	0	0	0.0297699594046008
YHR038W	0	0	0.0297297297297297
YOL096C	0	0	0.0296896086369771
YHR083W	0	0	0.0296495956873315
YNL169C	0	0	0.0296096904441454
YMR252C	0	1	0.0296096904441454
YGR165W	0	0	0.0295698924731183
YNL056W	0	1	0.0295698924731183
YBL008W	0	0	0.0295302013422819
YNL168C	0	1	0.0295302013422819
YDL149W	0	0	0.0294906166219839
YBR207W	0	0	0.0294511378848728
YBR173C	0	0	0.0294117647058824
YDR306C	0	0	0.0293724966622163
YNL115C	0	1	0.0293724966622163
YDR086C	0	0	0.0293333333333333
YJL068C	0	0	0.0292942743009321
YBR001C	0	0	0.0292553191489362
YBL029C-A	0	1	0.0292553191489362
YHR193C	0	0	0.0292164674634794
YHR104W	0	0	0.0291777188328912
YBL018C	0	0	0.0291390728476821
YGR077C	0	0	0.0291005291005291
YKL157W	0	0	0.0290620871862616
YAR064W	0	1	0.0290620871862616
YGL200C	0	0	0.029023746701847
YBL009W	0	0	0.0289855072463768
YBL036C	0	0	0.0289473684210526
YBR241C	0	1	0.0289473684210526
YGR215W	0	0	0.0289093298291721
YNL031C	0	0	0.0288713910761155
YKR006C	0	0	0.0288335517693316
YDR286C	0	1	0.0288335517693316
YOR131C	0	1	0.0288335517693316
YIL113W	0	0	0.0287958115183246
YOL016C	0	0	0.0287581699346405
YCR076C	0	1	0.0287581699346405
YCR004C	0	1	0.0287581699346405
YMR200W	0	0	0.0287206266318538
YLR270W	0	0	0.0286831812255541
YMR066W	0	1	0.0286831812255541
YJL048C	0	0	0.0286458333333333
YBR086C	0	0	0.0286085825747724
YLR158C	0	0	0.0285714285714286
YNL005C	0	0	0.0285343709468223
YLR241W	0	1	0.0285343709468223
YGR222W	0	0	0.0284974093264249
YBR082C	0	0	0.0284605433376455
YBL014C	0	0	0.0284237726098191
YMR271C	0	0	0.0283870967741936
YBL087C	0	0	0.0283505154639175
YPL132W	0	0	0.0283140283140283
YOR037W	0	0	0.0282776349614396
YNL214W	0	0	0.0282413350449294
YHR087W	0	0	0.0282051282051282
YBL101C	0	0	0.028169014084507
YOR022C	0	1	0.028169014084507
YBL024W	0	0	0.0281329923273657
YHR011W	0	0	0.0280970625798212
YGR171C	0	0	0.0280612244897959
YLL027W	0	0	0.0280254777070064
YGR167W	0	0	0.0279898218829517
YBR214W	0	0	0.0279542566709022
YBR077C	0	0	0.0279187817258883
YKL198C	0	0	0.0278833967046895
YMR191W	0	1	0.0278833967046895
YHL014C	0	1	0.0278833967046895
YNL079C	0	0	0.0278481012658228
YGL144C	0	0	0.0278128950695322
YKL058W	0	0	0.0277777777777778
YDR497C	0	0	0.0277427490542245
YBL032W	0	0	0.0277078085642317
YBL072C	0	0	0.0276729559748428
YER054C	0	0	0.0276381909547739
YLR290C	0	1	0.0276381909547739
YBL023C	0	0	0.027603513174404
YMR059W	0	0	0.0275689223057644
YBL075C	0	0	0.0275344180225282
YBL010C	0	1	0.0275344180225282
YDR031W	0	1	0.0275344180225282
YMR282C	0	0	0.0275
YPL223C	0	0	0.0274656679151061
YBL037W	0	0	0.027431421446384
YFL036W	0	0	0.0273972602739726
YPR182W	0	0	0.027363184079602
YBL025W	0	0	0.0273291925465838
YHR086W	0	0	0.0272952853598015
YGR207C	0	1	0.0272952853598015
YLR253W	0	1	0.0272952853598015
YLR367W	0	0	0.0272614622057001
YJL112W	0	0	0.0272277227722772
YDR316W	0	1	0.0272277227722772
YBR014C	0	1	0.0272277227722772
YDL048C	0	1	0.0272277227722772
YLR097C	0	0	0.0271940667490729
YAR002C-A	0	0	0.0271604938271605
YBL092W	0	0	0.0271270036991369
YPL168W	0	1	0.0271270036991369
YNL044W	0	0	0.0270935960591133
YPR199C	0	0	0.027060270602706
YHR049W	0	1	0.027060270602706
YDL237W	0	1	0.027060270602706
YJL159W	0	0	0.027027027027027
YDR452W	0	0	0.0269938650306748
YMR207C	0	0	0.0269607843137255
YBR044C	0	0	0.0269277845777234
YIL121W	0	0	0.0268948655256724
YBR298C	0	0	0.0268620268620269
YJL133W	0	0	0.0268292682926829
YBR282W	0	0	0.0267965895249695
YBR299W	0	0	0.0267639902676399
YBL035C	0	0	0.0267314702308627
YBR054W	0	1	0.0267314702308627
YMR064W	0	0	0.0266990291262136
YHR151C	0	1	0.0266990291262136
YPL061W	0	0	0.0266666666666667
YNL104C	0	0	0.026634382566586
YHR171W	0	0	0.026602176541717
YDR019C	0	0	0.0265700483091787
YBL028C	0	0	0.0265379975874548
YJL209W	0	0	0.0265060240963855
YOR327C	0	0	0.02647412755716
YPL187W	0	0	0.0264423076923077
YBL061C	0	0	0.0264105642256903
YPL099C	0	1	0.0264105642256903
YMR083W	0	0	0.026378896882494
YJL092W	0	0	0.0263473053892216
YBR268W	0	0	0.0263157894736842
YBL080C	0	0	0.026284348864994
YBL042C	0	0	0.0262529832935561
YGR026W	0	1	0.0262529832935561
YLR142W	0	0	0.0262216924910608
YCL018W	0	0	0.0261904761904762
YBR234C	0	0	0.0261593341260404
YPR011C	0	0	0.0261282660332542
YNR016C	0	0	0.0260972716488731
YBL039C	0	0	0.0260663507109005
YDR225W	0	0	0.0260355029585799
YOR245C	0	0	0.0260047281323877
YLR361C	0	0	0.025974025974026
YPR037C	0	0	0.0259433962264151
YKL193C	0	0	0.0259128386336867
YMR025W	0	0	0.0258823529411765
YBR038W	0	0	0.0258519388954172
YIR043C	0	1	0.0258519388954172
YBR078W	0	0	0.0258215962441315
YPL097W	0	0	0.0257913247362251
YDR345C	0	0	0.0257611241217799
YHR132C	0	0	0.0257309941520468
YML070W	0	0	0.0257009345794393
YPR151C	0	0	0.0256709451575263
YDR313C	0	0	0.0256410256410256
YMR024W	0	0	0.0256111757857974
YBL034C	0	0	0.0255813953488372
YNL202W	0	0	0.0255516840882695
YGR257C	0	0	0.0255220417633411
YMR087W	0	0	0.0254924681344148
YOR347C	0	0	0.025462962962963
YBR029C	0	0	0.0254335260115607
YBL046W	0	0	0.0254041570438799
YNL156C	0	0	0.0253748558246828
YLL023C	0	1	0.0253748558246828
YKL027W	0	1	0.0253748558246828
YBL031W	0	1	0.0253748558246828
YLR354C	0	0	0.0253456221198157
YJL131C	0	1	0.0253456221198157
YBL091C	0	0	0.0253164556962025
YDR255C	0	0	0.0252873563218391
YBR022W	0	0	0.0252583237657865
YBR009C	0	0	0.0252293577981651
YNR013C	0	0	0.0252004581901489
YNL142W	0	0	0.0251716247139588
YKL034W	0	0	0.0251428571428571
YGR012W	0	1	0.0251428571428571
YOR185C	0	0	0.0251141552511416
YOL033W	0	0	0.0250855188141391
YNL328C	0	0	0.0250569476082005
YDR036C	0	0	0.025028441410694
YBL051C	0	0	0.025
YBL029W	0	1	0.025
YBR126C	0	0	0.0249716231555051
YNL208W	0	1	0.0249716231555051
YGL059W	0	1	0.0249716231555051
YDR272W	0	0	0.0249433106575964
YDR116C	0	0	0.0249150622876557
YGR037C	0	0	0.0248868778280543
YBR169C	0	0	0.0248587570621469
YNL250W	0	0	0.0248306997742664
YBR096W	0	1	0.0248306997742664
YPR023C	0	0	0.0248027057497181
YDR462W	0	0	0.0247747747747748
YBR146W	0	0	0.0247469066366704
YNR035C	0	0	0.0247191011235955
YPR160W	0	0	0.0246913580246914
YJL158C	0	0	0.0246636771300448
YCR039C	0	0	0.0246360582306831
YJL104W	0	0	0.0246085011185682
YHR028C	0	0	0.0245810055865922
YPL003W	0	0	0.0245535714285714
YDR063W	0	1	0.0245535714285714
YMR060C	0	0	0.0245261984392419
YHR113W	0	0	0.0244988864142539
YJL116C	0	0	0.0244716351501669
YDR493W	0	1	0.0244716351501669
YPR184W	0	0	0.0244444444444444
YBL068W	0	0	0.0244173140954495
YEL011W	0	0	0.024390243902439
YGR138C	0	0	0.0243632336655592
YLR267W	0	1	0.0243632336655592
YGR089W	0	0	0.0243362831858407
YPR030W	0	0	0.0243093922651934
YHR080C	0	1	0.0243093922651934
YMR188C	0	0	0.0242825607064018
YDR305C	0	0	0.0242557883131202
YIR001C	0	0	0.0242290748898678
YER050C	0	0	0.0242024202420242
YGR206W	0	0	0.0241758241758242
YMR157C	0	1	0.0241758241758242
YBL055C	0	0	0.0241492864983535
YML001W	0	0	0.0241228070175439
YHR002W	0	0	0.0240963855421687
YKR039W	0	0	0.0240700218818381
YBL054W	0	0	0.0240437158469945
YHR128W	0	0	0.0240174672489083
YML029W	0	0	0.0239912758996728
YML025C	0	0	0.0239651416122004
YDR194C	0	0	0.0239390642002176
YKL137W	0	1	0.0239390642002176
YKL064W	0	0	0.0239130434782609
YKL182W	0	0	0.0238870792616721
YBL052C	0	0	0.0238611713665944
YER015W	0	0	0.0238353196099675
YOR178C	0	0	0.0238095238095238
YGR223C	0	1	0.0238095238095238
YFR014C	0	0	0.0237837837837838
YOL126C	0	0	0.0237580993520518
YDR129C	0	0	0.0237324703344121
YPR183W	0	0	0.0237068965517241
YBL057C	0	0	0.0236813778256189
YMR081C	0	0	0.0236559139784946
YER175C	0	1	0.0236559139784946
YLR093C	0	0	0.0236305048335124
YBL082C	0	0	0.0236051502145923
YBR041W	0	0	0.0235798499464094
YDR436W	0	0	0.0235546038543897
YLR170C	0	0	0.0235294117647059
YGR020C	0	0	0.0235042735042735
YPL104W	0	0	0.0234791889007471
YCR021C	0	0	0.023454157782516
YBR199W	0	0	0.0234291799787007
YBL063W	0	0	0.0234042553191489
YKL002W	0	0	0.0233793836344315
YNR017W	0	0	0.0233545647558386
YBR006W	0	0	0.0233297985153765
YNL009W	0	0	0.0233050847457627
YGR118W	0	0	0.0232804232804233
YLR345W	0	0	0.0232558139534884
YDL215C	0	0	0.0232312565997888
YDL049C	0	0	0.0232067510548523
YMR295C	0	1	0.0232067510548523
YBR033W	0	1	0.0232067510548523
YJL185C	0	1	0.0232067510548523
YDR233C	0	1	0.0232067510548523
YFR029W	0	0	0.0231822971548999
YDR536W	0	0	0.0231578947368421
YNL190W	0	0	0.0231335436382755
YDL238C	0	0	0.023109243697479
YDR175C	0	0	0.0230849947534103
YPL037C	0	0	0.0230607966457023
YBR025C	0	0	0.0230366492146597
YNR032C-A	0	0	0.0230125523012552
YCR036W	0	0	0.0229885057471264
YCR031C	0	0	0.022964509394572
YBL044W	0	1	0.022964509394572
YGR150C	0	1	0.022964509394572
YDR405W	0	0	0.0229405630865485
YJL155C	0	0	0.0229166666666667
YDL198C	0	0	0.0228928199791883
YOR099W	0	0	0.0228690228690229
YMR226C	0	0	0.0228452751817238
YBR015C	0	0	0.0228215767634855
YGR032W	0	0	0.0227979274611399
YBL074C	0	0	0.0227743271221532
YGL107C	0	1	0.0227743271221532
YJL060W	0	0	0.0227507755946225
YPL252C	0	0	0.0227272727272727
YOR250C	0	0	0.022703818369453
YBR140C	0	0	0.022680412371134
YIR004W	0	0	0.0226570545829042
YPL015C	0	0	0.0226337448559671
YBR218C	0	0	0.0226104830421377
YDR430C	0	0	0.0225872689938398
YHR096C	0	0	0.0225641025641026
YMR281W	0	0	0.0225409836065574
YDR224C	0	0	0.022517911975435
YBR008C	0	0	0.0224948875255624
YBR004C	0	0	0.0224719101123595
YMR015C	0	0	0.0224489795918367
YLR393W	0	0	0.0224260958205912
YNL200C	0	1	0.0224260958205912
YFR017C	0	1	0.0224260958205912
YCR002C	0	0	0.0224032586558045
YBR256C	0	0	0.0223804679552391
YBR018C	0	0	0.0223577235772358
YPR156C	0	0	0.0223350253807107
YFL060C	0	0	0.0223123732251521
YPL236C	0	1	0.0223123732251521
YJR125C	0	0	0.022289766970618
YBL085W	0	0	0.0222672064777328
YDL012C	0	1	0.0222672064777328
YNL185C	0	0	0.0222446916076845
YBR059C	0	0	0.0222222222222222
YLR327C	0	1	0.0222222222222222
YCL067C	0	0	0.0221997981836529
YIL048W	0	0	0.0221774193548387
YMR238W	0	0	0.0221550855991944
YPL232W	0	0	0.0221327967806841
YJL143W	0	0	0.0221105527638191
YOR205C	0	1	0.0221105527638191
YMR237W	0	0	0.0220883534136546
YJL141C	0	0	0.0220661985957874
YBL103C	0	0	0.0220440881763527
YBR129C	0	0	0.022022022022022
YNL194C	0	0	0.022
YOL012C	0	0	0.021978021978022
YBL079W	0	0	0.0219560878243513
YBL084C	0	0	0.0219341974077767
YBL060W	0	1	0.0219341974077767
YOL159C	0	1	0.0219341974077767
YPL006W	0	0	0.0219123505976096
YHR067W	0	0	0.0218905472636816
YBR210W	0	0	0.0218687872763419
YBR110W	0	0	0.0218470705064548
YER080W	0	1	0.0218470705064548
YMR255W	0	0	0.0218253968253968
YOR332W	0	0	0.0218037661050545
YKR036C	0	0	0.0217821782178218
YPL196W	0	0	0.0217606330365974
YMR174C	0	0	0.0217391304347826
YBR048W	0	0	0.0217176702862784
YBR083W	0	0	0.0216962524654832
YDR003W	0	0	0.0216748768472906
YNL241C	0	0	0.0216535433070866
YBL088C	0	0	0.0216322517207473
YBR121C	0	0	0.0216110019646365
YGL248W	0	0	0.0215897939156035
YBL067C	0	1	0.0215897939156035
YOR054C	0	0	0.0215686274509804
YBR019C	0	0	0.0215475024485798
YGL089C	0	0	0.0215264187866928
YPL265W	0	0	0.021505376344086
YFL026W	0	0	0.021484375
YIL033C	0	0	0.0214634146341463
YCR075C	0	0	0.0214424951267057
YKL121W	0	1	0.0214424951267057
YPL091W	0	0	0.0214216163583252
YNL177C	0	0	0.0214007782101167
YMR189W	0	0	0.021379980563654
YLR188W	0	0	0.0213592233009709
YBL081W	0	1	0.0213592233009709
YBR071W	0	1	0.0213592233009709
YCL009C	0	0	0.0213385063045587
YBL105C	0	0	0.0213178294573643
YPL083C	0	0	0.021297192642788
YBR023C	0	0	0.0212765957446809
YLR248W	0	0	0.021256038647343
YLR157C	0	0	0.0212355212355212
YPL203W	0	0	0.0212150433944069
YMR029C	0	0	0.0211946050096339
YDL018C	0	0	0.0211742059672762
YBL076C	0	0	0.0211538461538462
YJR100C	0	1	0.0211538461538462
YKR076W	0	0	0.021133525456292
YER061C	0	0	0.0211132437619962
YCL057W	0	0	0.0210930009587728
YBL095W	0	1	0.0210930009587728
YJR107W	0	1	0.0210930009587728
YDR085C	0	0	0.0210727969348659
YBR145W	0	0	0.0210526315789474
YHR190W	0	0	0.0210325047801147
YMR301C	0	0	0.0210124164278892
YBL097W	0	0	0.0209923664122137
YDR160W	0	0	0.0209723546234509
YNL244C	0	0	0.020952380952381
YBR287W	0	1	0.020952380952381
YJR101W	0	0	0.0209324452901998
YIR036C	0	1	0.0209324452901998
YOR158W	0	0	0.0209125475285171
YPL031C	0	0	0.0208926875593542
YDR375C	0	0	0.0208728652751423
YDR150W	0	0	0.0208530805687204
YBR159W	0	0	0.0208333333333333
YIL045W	0	0	0.0208136234626301
YBL093C	0	0	0.0207939508506616
YDR373W	0	0	0.0207743153918791
YBR297W	0	0	0.0207547169811321
YDL222C	0	0	0.0207351555136664
YMR098C	0	1	0.0207351555136664
YLR312W-A	0	0	0.0207156308851224
YPR125W	0	0	0.0206961429915334
YBL107C	0	1	0.0206961429915334
YDR073W	0	0	0.0206766917293233
YIL101C	0	0	0.0206572769953052
YGR292W	0	0	0.0206378986866792
YGL226C-A	0	0	0.0206185567010309
YBL106C	0	0	0.0205992509363296
YPR194C	0	0	0.0205799812909261
YDR177W	0	0	0.0205607476635514
YPR091C	0	1	0.0205607476635514
YBL089W	0	0	0.0205415499533147
YLR105C	0	0	0.0205223880597015
YCL001W	0	0	0.0205032618825722
YBR002C	0	0	0.0204841713221601
YDL110C	0	1	0.0204841713221601
YHR018C	0	0	0.0204651162790698
YHL004W	0	0	0.0204460966542751
YIL162W	0	0	0.0204271123491179
YGR286C	0	0	0.0204081632653061
YMR307W	0	0	0.020389249304912
YDR533C	0	1	0.020389249304912
YHR042W	0	0	0.0203703703703704
YBR076W	0	0	0.0203515263644773
YMR244C-A	0	1	0.0203515263644773
YOL023W	0	0	0.0203327171903882
YGR284C	0	0	0.0203139427516159
YIL041W	0	1	0.0203139427516159
YLR439W	0	0	0.0202952029520295
YDL008W	0	0	0.0202764976958525
YDL019C	0	0	0.0202578268876611
YDR210W	0	1	0.0202578268876611
YJR139C	0	0	0.0202391904323827
YMR099C	0	0	0.0202205882352941
YPL010W	0	0	0.0202020202020202
YDR090C	0	1	0.0202020202020202
YER134C	0	1	0.0202020202020202
YLR205C	0	0	0.0201834862385321
YBR021W	0	0	0.0201649862511457
YMR287C	0	0	0.0201465201465201
YDR182W	0	0	0.020128087831656
YER063W	0	0	0.020109689213894
YJL163C	0	1	0.020109689213894
YBL086C	0	1	0.020109689213894
YOL027C	0	0	0.0200913242009132
YBR017C	0	0	0.0200729927007299
YDR538W	0	0	0.0200546946216955
YGR021W	0	1	0.0200546946216955
YLR219W	0	0	0.0200364298724954
YKR046C	0	0	0.0200181983621474
YGL087C	0	0	0.02
YBR093C	0	0	0.0199818346957312
YJR086W	0	0	0.0199637023593466
YLR363C	0	0	0.0199456029011786
YNL145W	0	0	0.0199275362318841
YBR020W	0	0	0.0199095022624434
YHL038C	0	0	0.0198915009041591
YMR169C	0	0	0.019873532068654
YGR044C	0	0	0.01985559566787
YKL080W	0	0	0.0198376916140667
YDL015C	0	0	0.0198198198198198
YBR119W	0	0	0.0198019801980198
YBR137W	0	1	0.0198019801980198
YMR031C	0	1	0.0198019801980198
YGR007W	0	0	0.0197841726618705
YIL093C	0	0	0.0197663971248877
YKR009C	0	0	0.0197486535008977
YBR161W	0	0	0.0197309417040359
YPR188C	0	0	0.0197132616487455
YNL049C	0	0	0.0196956132497762
YNR037C	0	0	0.0196779964221825
YGR122W	0	0	0.0196604110813226
YBR092C	0	0	0.0196428571428571
YFR045W	0	0	0.0196253345227475
YML079W	0	1	0.0196253345227475
YGL221C	0	1	0.0196253345227475
YKL162C	0	1	0.0196253345227475
YOR036W	0	0	0.0196078431372549
YDL204W	0	1	0.0196078431372549
YLR423C	0	0	0.0195903829029386
YBR055C	0	0	0.0195729537366548
YOR059C	0	1	0.0195729537366548
YBR034C	0	0	0.0195555555555556
YKL039W	0	1	0.0195555555555556
YMR035W	0	0	0.019538188277087
YMR173W	0	0	0.0195208518189885
YER069W	0	0	0.0195035460992908
YBR191W	0	0	0.0194862710363153
YOR042W	0	1	0.0194862710363153
YJR103W	0	0	0.0194690265486726
YBR201W	0	0	0.0194518125552608
YNR041C	0	0	0.019434628975265
YNL183C	0	0	0.0194174757281553
YER012W	0	0	0.0194003527336861
YDL044C	0	0	0.0193832599118943
YPR138C	0	0	0.0193661971830986
YDR517W	0	0	0.019349164467898
YBR160W	0	0	0.0193321616871705
YOL105C	0	0	0.019315188762072
YER094C	0	0	0.0192982456140351
YBR007C	0	1	0.0192982456140351
YEL057C	0	0	0.0192813321647677
YKL029C	0	0	0.0192644483362522
YBR066C	0	0	0.0192475940507437
YBL104C	0	1	0.0192475940507437
YHR112C	0	0	0.0192307692307692
YIL034C	0	0	0.0192139737991266
YBR042C	0	0	0.0191972076788831
YBR062C	0	1	0.0191972076788831
YOR382W	0	0	0.019180470793374
YBR040W	0	0	0.0191637630662021
YBR290W	0	0	0.0191470844212359
YGR289C	0	0	0.0191304347826087
YBR070C	0	0	0.0191138140747176
YBR058C	0	0	0.0190972222222222
YEL054C	0	0	0.0190806591500434
YGL115W	0	0	0.0190641247833622
YHR108W	0	0	0.019047619047619
YBR135W	0	0	0.0190311418685121
YBR057C	0	0	0.0190146931719965
YIL006W	0	0	0.0189982728842832
YHR163W	0	0	0.0189818809318378
YBR043C	0	0	0.0189655172413793
YIR025W	0	0	0.0189491817398794
YBR084W	0	0	0.0189328743545611
YCR020C-A	0	0	0.0189165950128977
YOR103C	0	0	0.0189003436426117
YLR028C	0	0	0.0188841201716738
YMR193W	0	0	0.0188679245283019
YGR157W	0	0	0.0188517566409597
YHR089C	0	0	0.0188356164383562
YBR068C	0	0	0.018819503849444
YML092C	0	0	0.0188034188034188
YNL003C	0	0	0.0187873612297182
YLR081W	0	0	0.0187713310580205
YDR453C	0	0	0.0187553282182438
YOR367W	0	0	0.0187393526405451
YMR170C	0	0	0.0187234042553192
YKL117W	0	0	0.0187074829931973
YDR196C	0	0	0.0186915887850467
YOL043C	0	0	0.0186757215619694
YER098W	0	0	0.0186598812553011
YBR049C	0	0	0.0186440677966102
YPL222W	0	1	0.0186440677966102
YBR045C	0	0	0.0186282811176969
YBR212W	0	0	0.0186125211505922
YHR034C	0	0	0.0185967878275571
YNL036W	0	0	0.0185810810810811
YBR088C	0	0	0.0185654008438819
YDL081C	0	0	0.0185497470489039
YMR097C	0	0	0.0185341196293176
YDR139C	0	0	0.0185185185185185
YBR030W	0	0	0.0185029436501262
YDR074W	0	0	0.0184873949579832
YBR080C	0	0	0.0184718723761545
YJL054W	0	0	0.0184563758389262
YJR045C	0	0	0.0184409052808047
YGL197W	0	0	0.0184254606365159
YKL178C	0	0	0.0184100418410042
YIL050W	0	0	0.0183946488294314
YBR013C	0	1	0.0183946488294314
YOL062C	0	0	0.0183792815371763
YGR084C	0	0	0.0183639398998331
YDR326C	0	0	0.018348623853211
YFL027C	0	0	0.0183333333333333
YPR081C	0	0	0.0183180682764363
YBR263W	0	0	0.0183028286189684
YKL007W	0	0	0.0182876142975894
YKR003W	0	0	0.0182724252491694
YDL171C	0	0	0.0182572614107884
YBR090C	0	1	0.0182572614107884
YBR229C	0	0	0.0182421227197347
YBR151W	0	1	0.0182421227197347
YFL041W	0	0	0.0182270091135046
YDL045C	0	0	0.0182119205298013
YPR062W	0	0	0.0181968569065343
YBR069C	0	0	0.0181818181818182
YPL054W	0	1	0.0181818181818182
YGL085W	0	1	0.0181818181818182
YOL026C	0	0	0.0181668042939719
YOL014W	0	1	0.0181668042939719
YLR421C	0	0	0.0181518151815182
YGL196W	0	1	0.0181518151815182
YOR097C	0	1	0.0181518151815182
YOR305W	0	0	0.0181368507831822
YLR312C	0	1	0.0181368507831822
YBR087W	0	0	0.0181219110378913
YLR132C	0	0	0.0181069958847737
YBR065C	0	0	0.0180921052631579
YDR435C	0	0	0.0180772391125719
YFL016C	0	0	0.0180623973727422
YMR073C	0	0	0.0180475799835931
YMR139W	0	0	0.0180327868852459
YLR438W	0	0	0.018018018018018
YHR199C	0	1	0.018018018018018
YFR006W	0	1	0.018018018018018
YBR028C	0	1	0.018018018018018
YPL058C	0	0	0.0180032733224223
YHL003C	0	0	0.017988552739166
YGL108C	0	1	0.017988552739166
YBR079C	0	0	0.0179738562091503
YBR046C	0	1	0.0179738562091503
YBR251W	0	0	0.0179591836734694
YDL202W	0	0	0.0179445350734095
YBR189W	0	0	0.0179299103504482
YMR054W	0	0	0.0179153094462541
YBR061C	0	0	0.0179007323026851
YPL094C	0	0	0.0178861788617886
YPL048W	0	0	0.0178716490658002
YBR162C	0	0	0.0178571428571429
YLR121C	0	0	0.0178426601784266
YGL161C	0	0	0.0178282009724473
YCL043C	0	0	0.0178137651821862
YGR049W	0	0	0.0177993527508091
YOL117W	0	0	0.0177849636216653
YEL013W	0	0	0.0177705977382876
YJL012C	0	0	0.0177562550443906
YLR120C	0	0	0.017741935483871
YMR184W	0	0	0.0177276390008058
YMR241W	0	0	0.0177133655394525
YCR073W-A	0	0	0.0176991150442478
YJR096W	0	0	0.0176848874598071
YBR164C	0	0	0.0176706827309237
YER136W	0	0	0.0176565008025682
YBR103W	0	0	0.0176423416198877
YOR163W	0	0	0.0176282051282051
YBR143C	0	0	0.0176140912730184
YOL140W	0	0	0.0176
YKL163W	0	0	0.017585931254996
YNR014W	0	1	0.017585931254996
YBR101C	0	0	0.0175718849840256
YPR147C	0	1	0.0175718849840256
YBR168W	0	0	0.0175578611332801
YBR060C	0	0	0.0175438596491228
YDR214W	0	0	0.0175298804780877
YER020W	0	0	0.017515923566879
YOR018W	0	0	0.0175019888623707
YOL030W	0	1	0.0175019888623707
YPL088W	0	0	0.0174880763116057
YNL051W	0	0	0.0174741858617951
YDR328C	0	0	0.0174603174603175
YML104C	0	0	0.0174464710547185
YMR261C	0	0	0.01743264659271
YMR092C	0	0	0.0174188440221694
YBR073W	0	0	0.0174050632911392
YHR162W	0	1	0.0174050632911392
YBR273C	0	0	0.0173913043478261
YDR418W	0	0	0.0173775671406003
YGR080W	0	0	0.0173638516179953
YOR039W	0	0	0.0173501577287066
YPL029W	0	0	0.0173364854215918
YDR005C	0	0	0.0173228346456693
YCR009C	0	0	0.017309205350118
YFL017C	0	0	0.0172955974842767
YMR158W	0	0	0.0172820109976434
YBR153W	0	0	0.0172684458398744
YLR138W	0	0	0.0172549019607843
YIL119C	0	0	0.0172413793103448
YJL144W	0	0	0.0172278778386844
YHL028W	0	0	0.0172143974960876
YBR105C	0	0	0.0172009382329945
YBR095C	0	0	0.0171875
YHR139C	0	0	0.0171740827478532
YHL015W	0	0	0.0171606864274571
YBR188C	0	0	0.0171473109898675
YBR097W	0	0	0.0171339563862928
YDR319C	0	1	0.0171339563862928
YJR016C	0	0	0.0171206225680934
YJL078C	0	1	0.0171206225680934
YLR119W	0	0	0.0171073094867807
YGR201C	0	1	0.0171073094867807
YBR216C	0	0	0.0170940170940171
YBR123C	0	0	0.0170807453416149
YNL321W	0	1	0.0170807453416149
YDR237W	0	0	0.0170674941815361
YDR293C	0	0	0.0170542635658915
YER001W	0	0	0.0170410534469404
YBR047W	0	1	0.0170410534469404
YCR008W	0	0	0.0170278637770898
YHR195W	0	0	0.017014694508894
YLR342W	0	0	0.0170015455950541
YLL028W	0	0	0.016988416988417
YBR081C	0	0	0.0169753086419753
YNR056C	0	0	0.0169622205088666
YBR133C	0	0	0.0169491525423729
YDL091C	0	1	0.0169491525423729
YEL017W	0	0	0.0169361046959199
YMR160W	0	1	0.0169361046959199
YDR260C	0	0	0.0169230769230769
YLR369W	0	0	0.0169100691775557
YOL151W	0	0	0.0168970814132104
YEL051W	0	0	0.0168841135840368
YBR107C	0	0	0.0168711656441718
YMR148W	0	1	0.0168711656441718
YGR260W	0	0	0.0168582375478927
YNL195C	0	1	0.0168582375478927
YDR505C	0	1	0.0168582375478927
YPR193C	0	0	0.0168453292496172
YMR062C	0	0	0.0168324407039021
YNL322C	0	0	0.0168195718654434
YLR436C	0	0	0.0168067226890756
YBR114W	0	0	0.016793893129771
YGR267C	0	0	0.0167810831426392
YLR133W	0	0	0.0167682926829268
YBR179C	0	0	0.0167555217060168
YBR089C-A	0	0	0.0167427701674277
YLR348C	0	0	0.0167300380228137
YGR133W	0	0	0.0167173252279635
YER023W	0	0	0.0167046317388003
YOR226C	0	0	0.0166919575113809
YDR411C	0	0	0.0166793025018954
YBR158W	0	0	0.0166666666666667
YJR141W	0	0	0.0166540499621499
YBR098W	0	0	0.0166414523449319
YDR424C	0	0	0.0166288737717309
YBR112C	0	0	0.0166163141993958
YBR280C	0	0	0.0166037735849057
YPL159C	0	0	0.0165912518853695
YOR017W	0	0	0.0165787490580256
YCL034W	0	0	0.016566265060241
YPL045W	0	0	0.0165537998495109
YBR154C	0	0	0.0165413533834586
YOL032W	0	0	0.0165289256198347
YER174C	0	0	0.0165165165165165
YER154W	0	0	0.0165041260315079
YKL096W-A	0	0	0.0164917541229385
YLR408C	0	1	0.0164917541229385
YOR350C	0	1	0.0164917541229385
YOR182C	0	0	0.0164794007490637
YBR249C	0	0	0.0164670658682635
YPR008W	0	0	0.0164547494390426
YML052W	0	0	0.0164424514200299
YLR160C	0	0	0.0164301717699776
YBR102C	0	0	0.0164179104477612
YNL121C	0	0	0.0164056674123788
YBR063C	0	1	0.0164056674123788
YIL004C	0	0	0.0163934426229508
YEL001C	0	1	0.0163934426229508
YDR016C	0	0	0.0163812360387193
YBR205W	0	0	0.0163690476190476
YGR108W	0	0	0.0163568773234201
YBR130C	0	0	0.0163447251114413
YOR289W	0	1	0.0163447251114413
YOR157C	0	0	0.0163325909428359
YBR157C	0	1	0.0163325909428359
YEL026W	0	0	0.0163204747774481
YDR125C	0	0	0.0163083765752409
YBR115C	0	0	0.0162962962962963
YER091C	0	0	0.0162842339008142
YIL043C	0	0	0.0162721893491124
YDL165W	0	0	0.016260162601626
YLR231C	0	0	0.0162481536189069
YPR052C	0	0	0.0162361623616236
YOL052C-A	0	0	0.0162241887905605
YBR236C	0	0	0.0162122328666175
YNL084C	0	0	0.01620029455081
YBR253W	0	0	0.0161883738042678
YOR386W	0	0	0.0161764705882353
YGR030C	0	0	0.0161645848640705
YBR074W	0	1	0.0161645848640705
YBR104W	0	0	0.0161527165932452
YDR202C	0	0	0.0161408657373441
YBR283C	0	0	0.0161290322580645
YOR288C	0	0	0.0161172161172161
YLR090W	0	0	0.0161054172767204
YPR113W	0	0	0.0160936356986101
YBR171W	0	0	0.0160818713450292
YPL246C	0	1	0.0160818713450292
YLR174W	0	0	0.0160701241782323
YEL021W	0	0	0.0160583941605839
YBR291C	0	0	0.0160466812545587
YBR296C	0	0	0.0160349854227405
YLR355C	0	0	0.0160233066278223
YKL127W	0	0	0.0160116448326055
YGR193C	0	0	0.016
YCR088W	0	0	0.0159883720930233
YDR479C	0	0	0.0159767610748003
YKR014C	0	0	0.0159651669085631
YML131W	0	0	0.0159535895576505
YPL170W	0	0	0.0159420289855072
YGL220W	0	1	0.0159420289855072
YOR311C	0	1	0.0159420289855072
YIL010W	0	0	0.0159304851556843
YER031C	0	0	0.0159189580318379
YDR071C	0	0	0.0159074475777296
YBR142W	0	0	0.0158959537572254
YFR015C	0	0	0.015884476534296
YDR248C	0	1	0.015884476534296
YKL130C	0	0	0.0158730158730159
YOR152C	0	1	0.0158730158730159
YMR155W	0	1	0.0158730158730159
YJR122W	0	1	0.0158730158730159
YJR091C	0	0	0.0158615717375631
YDR456W	0	0	0.015850144092219
YGR019W	0	0	0.0158387329013679
YBR170C	0	0	0.0158273381294964
YDR275W	0	1	0.0158273381294964
YBR136W	0	0	0.0158159597411934
YIL022W	0	0	0.0158045977011494
YLR006C	0	0	0.0157932519741565
YIR021W	0	0	0.0157819225251076
YER103W	0	0	0.0157706093189964
YER086W	0	0	0.0157593123209169
YHR097C	0	1	0.0157593123209169
YJR047C	0	0	0.015748031496063
YOR330C	0	0	0.0157367668097282
YDR238C	0	0	0.0157255182273052
YPR185W	0	0	0.0157142857142857
YJR058C	0	0	0.0157030692362598
YCR027C	0	0	0.0156918687589158
YBR243C	0	0	0.0156806842480399
YBR094W	0	1	0.0156806842480399
YER088C	0	0	0.0156695156695157
YLR087C	0	0	0.0156583629893238
YBR176W	0	0	0.015647226173542
YCR077C	0	0	0.015636105188344
YGR281W	0	0	0.015625
YBR288C	0	0	0.0156139105748758
YER072W	0	0	0.0156028368794326
YPL070W	0	0	0.0155917788802268
YMR319C	0	0	0.0155807365439093
YKL088W	0	0	0.0155697098372258
YOR329C	0	0	0.0155586987270156
YBR131W	0	0	0.015547703180212
YHR053C	0	0	0.0155367231638418
YKL119C	0	0	0.0155257586450247
YLR199C	0	1	0.0155257586450247
YBR202W	0	0	0.0155148095909732
YLR091W	0	1	0.0155148095909732
YER101C	0	1	0.0155148095909732
YKL126W	0	0	0.0155038759689922
YBR167C	0	0	0.0154929577464789
YBR222C	0	1	0.0154929577464789
YJR123W	0	0	0.0154820548909219
YFR024C-A	0	0	0.0154711673699015
YBR194W	0	1	0.0154711673699015
YBR165W	0	0	0.0154602951510892
YDL126C	0	0	0.0154494382022472
YIL094C	0	0	0.0154385964912281
YHR043C	0	0	0.0154277699859748
YCR017C	0	0	0.01541695865452
YLR396C	0	0	0.015406162464986
YDR174W	0	0	0.0153953813855843
YKL006C-A	0	0	0.0153846153846154
YDR341C	0	0	0.0153738644304682
YLR447C	0	0	0.0153631284916201
YGL206C	0	0	0.0153524075366364
YBR181C	0	0	0.0153417015341702
YBR138C	0	1	0.0153417015341702
YGL084C	0	0	0.0153310104529617
YIR007W	0	1	0.0153310104529617
YLR237W	0	0	0.0153203342618384
YNR020C	0	0	0.0153096729297147
YBR195C	0	0	0.0152990264255911
YPR001W	0	0	0.0152883947185546
YBR252W	0	0	0.0152777777777778
YDR454C	0	0	0.0152671755725191
YNL093W	0	0	0.0152565880721221
YKL040C	0	0	0.0152460152460152
YGR096W	0	0	0.0152354570637119
YKL051W	0	0	0.0152249134948097
YOR079C	0	0	0.0152143845089903
YDR427W	0	0	0.0152038700760194
YBR108W	0	1	0.0152038700760194
YHR181W	0	0	0.0151933701657459
YOL109W	0	0	0.0151828847481021
YPL100W	0	0	0.0151724137931034
YGL031C	0	0	0.0151619572708477
YJR138W	0	1	0.0151619572708477
YMR058W	0	0	0.0151515151515152
YER045C	0	0	0.0151410874053682
YDL020C	0	0	0.015130674002751
YHL031C	0	0	0.0151202749140893
YMR196W	0	1	0.0151202749140893
YCR020C	0	0	0.0151098901098901
YBR274W	0	0	0.0150995195607412
YPR148C	0	1	0.0150995195607412
YBR265W	0	0	0.0150891632373114
YJL071W	0	0	0.0150788211103496
YBR193C	0	0	0.0150684931506849
YBR166C	0	0	0.0150581793292266
YBR258C	0	0	0.0150478796169631
YOR267C	0	0	0.0150375939849624
YBR172C	0	0	0.0150273224043716
YKR097W	0	0	0.0150170648464164
YDL223C	0	0	0.0150068212824011
YBR208C	0	0	0.0149965916837082
YLR297W	0	1	0.0149965916837082
YHR137W	0	0	0.0149863760217984
YKL091C	0	1	0.0149863760217984
YER159C	0	0	0.0149761742682097
YIR034C	0	0	0.0149659863945578
YBR163W	0	1	0.0149659863945578
YBR152W	0	0	0.0149558123725357
YJL034W	0	0	0.014945652173913
YER119C	0	0	0.0149355057705363
YBR200W	0	0	0.0149253731343284
YBR155W	0	0	0.0149152542372881
YDR358W	0	0	0.0149051490514905
YOR236W	0	0	0.014895057549086
YLR072W	0	1	0.014895057549086
YLR417W	0	0	0.0148867313915858
YNL134C	0	1	0.0148867313915858
YER011W	0	0	0.0148867313915858
YMR008C	0	0	0.0148867313915858
YFR041C	0	0	0.0148867313915858
YDR394W	0	0	0.0148867313915858
YKR052C	0	0	0.0148867313915858
YBR180W	0	0	0.0148867313915858
YBR182C	0	0	0.0148867313915858
YKL185W	0	0	0.0148867313915858
YPL069C	0	0	0.0148867313915858
YOL139C	0	0	0.0148867313915858
YJL042W	0	0	0.0148867313915858
YBR192W	0	0	0.0148867313915858
YBR156C	0	0	0.0148867313915858
YER095W	0	0	0.0148867313915858
YHR004C	0	0	0.0148867313915858
YCL051W	0	0	0.0148867313915858
YJL192C	0	0	0.0148867313915858
YFR047C	0	0	0.0148867313915858
YCR005C	0	0	0.0148867313915858
YDL021W	0	1	0.0148867313915858
YML057W	0	0	0.0148867313915858
YKL155C	0	0	0.0148867313915858
YGL048C	0	0	0.0148867313915858
YDL083C	0	0	0.0148867313915858
YFL017W-A	0	0	0.0148867313915858
YBR217W	0	0	0.0148867313915858
YJL173C	0	0	0.0148867313915858
YLR147C	0	0	0.0148867313915858
YGL062W	0	0	0.0148867313915858
YDR047W	0	0	0.0148867313915858
YBR175W	0	0	0.0148867313915858
YGL064C	0	0	0.0148867313915858
YKR068C	0	0	0.0148867313915858
YEL039C	0	0	0.0148867313915858
YMR009W	0	0	0.0148867313915858
YGR065C	0	0	0.0148867313915858
YOR232W	0	0	0.0148867313915858
YER150W	0	1	0.0148867313915858
YER003C	0	0	0.0148867313915858
YJL016W	0	1	0.0148867313915858
YBR272C	0	0	0.0148867313915858
YMR304W	0	0	0.0148867313915858
YGL077C	0	0	0.0148867313915858
YBR125C	0	1	0.0148867313915858
YEL012W	0	0	0.0148867313915858
YBR238C	0	0	0.0148867313915858
YJL004C	0	0	0.0148867313915858
YBR228W	0	0	0.0148867313915858
YDR033W	0	1	0.0148867313915858
YBR204C	0	1	0.0148867313915858
YDL033C	0	0	0.0148867313915858
YNL045W	0	0	0.0148867313915858
YER067W	0	1	0.0148867313915858
YKL011C	0	0	0.0148867313915858
YNR055C	0	0	0.0148867313915858
YJL172W	0	0	0.0148867313915858
YHR146W	0	1	0.0148867313915858
YIL160C	0	0	0.0148867313915858
YHR030C	0	0	0.0148867313915858
YBR278W	0	0	0.0148867313915858
YJL134W	0	0	0.0148867313915858
YBR211C	0	0	0.0148867313915858
YBR244W	0	0	0.0148867313915858
YJR025C	0	0	0.0148867313915858
YGR111W	0	0	0.0148867313915858
YML085C	0	0	0.0148867313915858
YER027C	0	0	0.0148867313915858
YDR514C	0	1	0.0148867313915858
YOR085W	0	0	0.0148867313915858
YPR154W	0	0	0.0148867313915858
YDR379W	0	0	0.0148867313915858
YBR186W	0	0	0.0148867313915858
YBR213W	0	0	0.0148867313915858
YHR021C	0	0	0.0148867313915858
YOR179C	0	0	0.0148867313915858
YOL077W-A	1	0	0.0148867313915858
YER073W	0	0	0.0148771021992238
YOR008C-A	0	0	0.0148674854557207
YGR135W	0	0	0.0148578811369509
YER143W	0	0	0.0148482892188509
YDR122W	0	0	0.0148387096774194
YBR254C	0	0	0.014829142488717
YJL005W	0	0	0.014819587628866
YBR141C	0	1	0.014819587628866
YCR028C	0	0	0.0148100450740502
YGL139W	0	0	0.0148005148005148
YDR011W	0	0	0.0147909967845659
YNL080C	0	0	0.0147814910025707
YMR012W	0	0	0.014771997430957
YHR012W	0	0	0.0147625160462131
YCR098C	0	0	0.0147530468248877
YJL043W	0	1	0.0147530468248877
YBR150C	0	1	0.0147530468248877
YGR224W	0	0	0.0147435897435897
YOR261C	0	0	0.0147341447789878
YOR220W	0	1	0.0147341447789878
YBR223C	0	0	0.0147247119078105
YDR331W	0	0	0.0147152911068458
YHL020C	0	0	0.0147058823529412
YOR276W	0	0	0.0146964856230032
YJR017C	0	0	0.0146871008939974
YGL001C	0	0	0.0146777281429483
YPR065W	0	0	0.0146683673469388
YJL140W	0	0	0.0146590184831103
YML119W	0	1	0.0146590184831103
YOR167C	0	0	0.0146496815286624
YGL237C	0	0	0.014640356460853
YNL147W	0	0	0.0146310432569975
YJL070C	0	1	0.0146310432569975
YIL106W	0	0	0.0146217418944692
YEL041W	0	0	0.0146124523506989
YBR198C	0	0	0.0146031746031746
YDR127W	0	0	0.0145939086294416
YPL063W	0	0	0.0145846544071021
YCR086W	0	0	0.014575411913815
YKL023W	0	1	0.014575411913815
YKR094C	0	0	0.0145661811272958
YMR289W	0	1	0.0145661811272958
YNR052C	0	0	0.0145569620253165
YBR187W	0	1	0.0145569620253165
YER021W	0	0	0.0145477545857052
YEL046C	0	0	0.0145385587863464
YMR202W	0	0	0.01452937460518
YCL030C	0	0	0.014520202020202
YMR305C	0	0	0.0145110410094637
YBR148W	0	1	0.0145110410094637
YBR240C	0	0	0.0145018915510719
YGL019W	0	0	0.0144927536231884
YBR231C	0	0	0.0144836272040302
YGR063C	0	0	0.0144745122718691
YJR137C	0	0	0.0144654088050314
YPR102C	0	0	0.0144563167818982
YBR215W	0	0	0.0144472361809045
YBR248C	0	0	0.0144381669805399
YFR052W	0	0	0.0144291091593476
YER183C	0	0	0.0144200626959248
YML100W	0	0	0.0144110275689223
YDR318W	0	0	0.0144020037570445
YGR130C	0	1	0.0144020037570445
YJR154W	0	1	0.0144020037570445
YHR055C	0	0	0.0143929912390488
YER068W	0	0	0.0143839899937461
YML117W	0	0	0.014375
YLL010C	0	0	0.014366021236727
YNR006W	0	0	0.0143570536828964
YBR276C	0	0	0.0143480973175296
YMR314W	0	0	0.0143391521197007
YHR007C	0	0	0.0143302180685358
YJL208C	0	0	0.014321295143213
YER062C	0	0	0.014312383322962
YCR034W	0	0	0.0143034825870647
YJL058C	0	0	0.0142945929148539
YBR264C	0	0	0.0142857142857143
YIL009W	0	0	0.0142768466790813
YIL148W	0	0	0.0142679900744417
YFR030W	0	0	0.0142591444513329
YEL063C	0	0	0.0142503097893432
YCR044C	0	0	0.0142414860681115
YLR075W	0	0	0.0142326732673267
YKL114C	0	0	0.0142238713667285
YER065C	0	0	0.0142150803461063
YPR187W	0	0	0.0142063001852996
YMR090W	0	1	0.0142063001852996
YEL020C	0	1	0.0142063001852996
YBR257W	0	0	0.0141975308641975
YDL135C	0	0	0.014188772362739
YDL212W	0	0	0.0141800246609125
YPR073C	0	0	0.0141712877387554
YPR043W	0	0	0.0141625615763547
YHL027W	0	0	0.0141538461538462
YHR120W	0	0	0.0141451414514145
YHL001W	0	0	0.0141364474492932
YPL188W	0	0	0.0141277641277641
YLR067C	0	0	0.0141190914671578
YDL047W	0	0	0.0141104294478528
YBR237W	0	0	0.0141017780502759
YMR315W	0	1	0.0141017780502759
YER043C	0	0	0.014093137254902
YLR286C	0	0	0.0140845070422535
YOR161C	0	1	0.0140845070422535
YGL011C	0	0	0.0140758873929009
YHR074W	0	0	0.0140672782874618
YBR220C	0	1	0.0140672782874618
YOR028C	0	0	0.0140586797066015
YLR153C	0	0	0.0140500916310324
YML072C	0	1	0.0140500916310324
YDR407C	0	0	0.014041514041514
YOL091W	0	0	0.014032946918853
YJR127C	0	0	0.0140243902439024
YER074W	0	0	0.0140158439975625
YEL065W	0	0	0.0140073081607795
YEL073C	0	1	0.0140073081607795
YLR167W	0	0	0.0139987827145466
YPL225W	0	1	0.0139987827145466
[truncated: 3,790 more rows]
