# Supplementary material for: Computationally Driven, Quantitative Experiments Discover Genes Required for Mitochondrial Biogenesis
Source: PLoS Genet. 2009 Mar 20;5(3):e1000407. doi: 10.1371/journal.pgen.1000407 (PMC2648979; doi:10.1371/journal.pgen.1000407)
Supplement: Dataset S2 — Top 100 novel ensemble predictions for additional yeast biological processes. A zip file containing 387 tab-delimited text files of the ensemble predictions for the indicated Gene Ontology Biological Process Term. (21.70 MB GZ) [file pgen.1000407.s013.gz › GO_0006839.txt]

ORF	AnnotatedToTerm?	Uncharacterized_04152007?	Precision
YLR259C	1	0	1.0
YGR082W	1	0	1.0
YMR203W	1	0	1.0
YPL063W	1	0	1.0
YLR008C	1	0	1.0
YNL131W	1	0	1.0
YJL143W	1	0	1.0
YOR045W	1	0	1.0
YNR017W	1	0	1.0
YGR181W	1	0	1.0
YJR045C	1	0	1.0
YIL022W	1	0	1.0
YKL192C	0	0	0.944444444444444
YNL121C	1	0	0.944444444444444
YHR005C-A	1	0	0.944444444444444
YOR232W	1	0	0.944444444444444
YNL070W	1	0	0.944444444444444
YPR133W-A	1	0	0.944444444444444
YML078W	0	0	0.904761904761905
YEL020W-A	1	0	0.904761904761905
YKR065C	1	0	0.904761904761905
YOR020C	0	0	0.869565217391304
YJL104W	1	0	0.869565217391304
YFL016C	0	0	0.84
YBR091C	1	0	0.84
YML110C	0	0	0.814814814814815
YDL217C	1	0	0.814814814814815
YPL098C	0	0	0.785714285714286
YBR185C	0	0	0.766666666666667
YJL054W	1	0	0.766666666666667
YBL075C	0	0	0.75
YER103W	0	0	0.75
YKL195W	1	0	0.75
YOR297C	1	0	0.75
YEL030W	1	0	0.75
YJR135W-A	1	0	0.75
YIL134W	0	0	0.72972972972973
YER023W	0	0	0.710526315789474
YLR203C	0	0	0.692307692307692
YNL281W	0	0	0.675
YDR214W	0	0	0.658536585365854
YGR132C	0	0	0.642857142857143
YPR011C	0	0	0.627906976744186
YGL068W	0	0	0.613636363636364
YDR151C	0	0	0.6
YKL039W	0	1	0.6
YLR390W	0	0	0.58695652173913
YJL034W	0	0	0.574468085106383
YOR007C	0	0	0.5625
YNL006W	0	0	0.551020408163265
YOR027W	0	0	0.54
YLR369W	0	0	0.529411764705882
YNL209W	0	0	0.528301886792453
YJL133W	1	0	0.528301886792453
YNL315C	0	0	0.518518518518518
YGR220C	0	0	0.517241379310345
YIL070C	0	0	0.517241379310345
YBL030C	1	0	0.517241379310345
YOR222W	1	0	0.517241379310345
YGR142W	0	0	0.508474576271186
YCR046C	0	0	0.508196721311475
YHR024C	1	0	0.508196721311475
YNL007C	0	0	0.5
YOR187W	0	0	0.5
YDR258C	1	0	0.5
YAL046C	0	1	0.5
YMR166C	0	0	0.492307692307692
YLL024C	0	0	0.484848484848485
YDR375C	0	0	0.478260869565217
YLR216C	0	0	0.478260869565217
YGR033C	1	0	0.478260869565217
YPL215W	0	0	0.472222222222222
YJR077C	0	0	0.472222222222222
YNL026W	1	0	0.472222222222222
YKR085C	0	0	0.465753424657534
YDL198C	0	0	0.459459459459459
YDR194C	0	0	0.453333333333333
YBR192W	0	0	0.447368421052632
YPL233W	0	0	0.441558441558442
YJL063C	0	0	0.4375
YGR254W	0	0	0.4375
YAL005C	1	0	0.4375
YPL172C	0	0	0.432098765432099
YMR225C	0	0	0.426829268292683
YHR091C	0	0	0.421686746987952
YOL147C	0	0	0.416666666666667
YLR069C	0	0	0.411764705882353
YMR186W	0	0	0.406976744186047
YGL236C	0	0	0.402298850574713
YJR121W	0	0	0.397727272727273
YOR354C	0	0	0.393258426966292
YGR231C	0	0	0.388888888888889
YMR222C	0	1	0.388888888888889
YDR337W	0	0	0.384615384615385
YLR439W	0	0	0.382978723404255
YNL073W	0	0	0.382978723404255
YMR150C	1	0	0.382978723404255
YLR204W	0	0	0.378947368421053
YHR116W	0	0	0.377551020408163
YLR348C	0	0	0.377551020408163
YBR104W	1	0	0.377551020408163
YNL077W	0	1	0.377551020408163
YGR257C	0	0	0.373737373737374
YFR051C	0	0	0.37
YJR046W	0	0	0.366336633663366
YBL045C	0	0	0.365384615384615
YLR395C	0	0	0.365384615384615
YPR158W	0	1	0.365384615384615
YNL064C	1	0	0.365384615384615
YKL207W	0	1	0.365384615384615
YGL187C	0	0	0.364485981308411
YNL055C	0	0	0.364485981308411
YMR089C	1	0	0.364485981308411
YJL144W	0	0	0.363636363636364
YDR115W	0	0	0.363636363636364
YLR163C	1	0	0.363636363636364
YGR096W	0	0	0.36036036036036
YJL121C	0	0	0.357142857142857
YOL086C	0	0	0.353982300884956
YLL026W	0	0	0.350877192982456
YPL240C	0	0	0.347826086956522
YIL098C	0	0	0.344827586206897
YDL229W	0	0	0.341880341880342
YOR150W	0	0	0.338983050847458
YHL004W	0	0	0.336134453781513
YIR021W	0	0	0.333333333333333
YOR100C	0	0	0.330578512396694
YGR211W	0	0	0.327868852459016
YBR044C	0	0	0.32520325203252
YMR060C	0	0	0.32258064516129
YHR059W	0	0	0.32
YGR171C	0	0	0.317460317460317
YPR100W	0	0	0.31496062992126
YEL006W	0	0	0.3125
YCR071C	0	0	0.310077519379845
YNL177C	0	0	0.307692307692308
YGR062C	0	0	0.305343511450382
YGR165W	0	0	0.303030303030303
YDR298C	0	0	0.301470588235294
YPL059W	0	0	0.301470588235294
YKL194C	0	0	0.301470588235294
YER017C	1	0	0.301470588235294
YDL120W	0	0	0.299270072992701
YNL052W	0	0	0.297101449275362
YGL129C	0	0	0.294964028776978
YBR085W	0	0	0.292857142857143
YPL078C	0	0	0.290780141843972
YGL040C	0	0	0.288732394366197
YDR116C	0	0	0.286713286713287
YER154W	0	0	0.284722222222222
YOR201C	0	0	0.282758620689655
YLR295C	0	0	0.280821917808219
YLR382C	0	0	0.280254777070064
YMR267W	0	0	0.280254777070064
YKR006C	0	0	0.280254777070064
YNL310C	1	0	0.280254777070064
YLR239C	0	0	0.280254777070064
YPR024W	0	0	0.280254777070064
YCR021C	0	0	0.280254777070064
YKR052C	1	0	0.280254777070064
YKL016C	0	0	0.280254777070064
YNL003C	0	0	0.280254777070064
YMR035W	1	0	0.280254777070064
YBR025C	0	0	0.278481012658228
YPL252C	0	0	0.276729559748428
YPL118W	0	0	0.275
YDR171W	0	0	0.273291925465839
YKL170W	0	0	0.271604938271605
YNL185C	0	0	0.269938650306748
YHR051W	0	0	0.268292682926829
YKL085W	0	0	0.266666666666667
YPL106C	0	0	0.265060240963855
YPL097W	0	0	0.263473053892216
YPR020W	0	0	0.262032085561497
YBR101C	0	0	0.262032085561497
YGL143C	0	0	0.262032085561497
YMR293C	0	0	0.262032085561497
YJR133W	0	0	0.262032085561497
YPR183W	0	0	0.262032085561497
YML025C	0	0	0.262032085561497
YML054C	0	0	0.262032085561497
YOR211C	0	0	0.262032085561497
YOL033W	0	0	0.262032085561497
YOR130C	1	0	0.262032085561497
YBR291C	1	0	0.262032085561497
YDR511W	0	0	0.262032085561497
YER086W	0	0	0.262032085561497
YDR296W	0	0	0.262032085561497
YDR347W	0	0	0.262032085561497
YPL134C	1	0	0.262032085561497
YPR128C	0	0	0.262032085561497
YGR101W	1	0	0.262032085561497
YLR193C	1	0	0.262032085561497
YBR169C	0	0	0.26063829787234
YDR175C	0	0	0.259259259259259
YJR113C	0	0	0.257894736842105
YER141W	0	0	0.257731958762887
YJR017C	0	0	0.257731958762887
YHR109W	0	0	0.257731958762887
YMR056C	1	0	0.257731958762887
YDR377W	0	0	0.256410256410256
YPR021C	0	0	0.255102040816327
YGL226C-A	0	0	0.253807106598985
YLR090W	0	0	0.252525252525253
YKL087C	0	0	0.251256281407035
YNL252C	0	0	0.251231527093596
YML129C	0	0	0.251231527093596
YEL050C	0	0	0.251231527093596
YHR083W	1	0	0.251231527093596
YGR054W	0	0	0.25
YNR036C	0	0	0.248780487804878
YLR125W	0	1	0.248780487804878
YLR220W	0	0	0.247572815533981
YCR028C-A	0	0	0.246376811594203
YMR188C	0	0	0.245192307692308
YLR036C	0	1	0.245192307692308
YDL020C	0	0	0.244019138755981
YDL232W	0	0	0.242857142857143
YFL017W-A	0	0	0.241706161137441
YBR039W	0	0	0.240566037735849
YER058W	0	0	0.23943661971831
YOL071W	0	0	0.238317757009346
YJR095W	0	0	0.237209302325581
YLR192C	0	0	0.236111111111111
YLL014W	0	1	0.236111111111111
YMR241W	0	0	0.235023041474654
YGR183C	0	0	0.23394495412844
YDR079W	0	0	0.232876712328767
YIR037W	0	0	0.231818181818182
YLR304C	0	0	0.230769230769231
YOL027C	0	0	0.22972972972973
YPL271W	0	0	0.228699551569507
YMR256C	0	0	0.227678571428571
YKL191W	0	0	0.226666666666667
YDL067C	0	0	0.225663716814159
YMR292W	0	0	0.224669603524229
YIL142W	0	0	0.223684210526316
YHR002W	0	0	0.222707423580786
YIL041W	0	1	0.222707423580786
YEL024W	0	0	0.221739130434783
YDL119C	0	0	0.220779220779221
YER057C	0	1	0.220779220779221
YCL033C	0	0	0.219827586206897
YMR210W	0	0	0.218884120171674
YPR067W	0	0	0.217948717948718
YLL050C	0	0	0.217021276595745
YPL132W	0	0	0.216101694915254
YBR037C	0	0	0.215189873417722
YLL041C	0	0	0.214285714285714
YAL039C	0	0	0.213389121338912
YKL013C	0	0	0.2125
YNL306W	0	0	0.211618257261411
YEL059C-A	0	0	0.210743801652893
YMR298W	0	0	0.209876543209877
YBL099W	0	0	0.209016393442623
YPL170W	0	0	0.208163265306122
YDL004W	0	0	0.207317073170732
YKL141W	0	0	0.206477732793522
YJL180C	0	0	0.205645161290323
YBR014C	0	1	0.205645161290323
YJL071W	0	0	0.204819277108434
YMR012W	0	0	0.204
YBL090W	0	0	0.203187250996016
YOL023W	0	0	0.202380952380952
YDL066W	0	0	0.201581027667984
YGR147C	0	0	0.200787401574803
YNR022C	0	0	0.2
YER177W	0	0	0.19921875
YDR487C	0	0	0.198443579766537
YDR188W	0	0	0.197674418604651
YDL131W	0	0	0.196911196911197
YFL041W	0	0	0.196153846153846
YIL016W	0	0	0.195488721804511
YER053C	0	0	0.195488721804511
YFL018C	0	0	0.195488721804511
YNL268W	0	0	0.195488721804511
YCR052W	0	0	0.195488721804511
YNL328C	1	0	0.195488721804511
YKR066C	0	0	0.194756554307116
YIL157C	0	1	0.194756554307116
YLR043C	0	0	0.194029850746269
YKR087C	0	0	0.193308550185874
YNR050C	0	0	0.192592592592593
YKL058W	0	0	0.191881918819188
YJR048W	0	0	0.191176470588235
YOR103C	0	0	0.19047619047619
YER170W	0	0	0.18978102189781
YGR232W	0	0	0.189090909090909
YHR108W	0	0	0.188405797101449
YOR198C	0	0	0.187725631768953
YPL091W	0	0	0.18705035971223
YCL009C	0	0	0.186379928315412
YIR034C	0	0	0.185714285714286
YDL178W	0	0	0.185053380782918
YGR038W	0	0	0.184397163120567
YOR136W	0	0	0.183745583038869
YNR040W	0	1	0.183745583038869
YOR065W	0	0	0.183098591549296
YLL009C	0	0	0.182456140350877
YDL008W	0	0	0.181818181818182
YLR262C-A	0	0	0.181184668989547
YPR004C	0	1	0.181184668989547
YDL182W	0	0	0.180555555555556
YKL120W	0	0	0.179930795847751
YJL008C	0	0	0.179310344827586
YPR140W	0	0	0.178694158075601
YJL200C	0	1	0.178694158075601
YDR268W	0	0	0.178082191780822
YDR036C	0	0	0.177474402730375
YOL052C	0	0	0.17687074829932
YMR108W	0	0	0.176271186440678
YNR037C	0	0	0.175675675675676
YGR112W	0	0	0.175084175084175
YLR038C	0	0	0.174496644295302
YNL104C	0	0	0.173913043478261
YDR212W	0	0	0.173333333333333
YPL104W	0	0	0.172757475083056
YGR174C	0	0	0.172185430463576
YGR076C	0	0	0.171617161716172
YGR084C	0	0	0.171052631578947
YOL140W	0	0	0.170491803278689
YDR376W	0	0	0.169934640522876
YJR079W	0	1	0.169934640522876
YDR494W	0	0	0.169381107491857
YIR006C	0	0	0.168831168831169
YGR155W	0	0	0.168284789644013
YDR178W	0	0	0.167741935483871
YOR266W	0	0	0.167701863354037
YDR381W	0	0	0.167701863354037
YPL249C-A	0	0	0.167701863354037
YDR148C	0	0	0.167701863354037
YMR024W	0	0	0.167701863354037
YDR430C	0	0	0.167701863354037
YNR020C	0	0	0.167701863354037
YMR062C	0	0	0.167701863354037
YLR027C	0	0	0.167701863354037
YPR058W	1	0	0.167701863354037
YPL112C	0	0	0.167701863354037
YOR334W	1	0	0.167701863354037
YDR388W	0	0	0.1671826625387
YNL005C	0	0	0.166666666666667
YNL213C	0	0	0.166153846153846
YOL151W	0	0	0.165644171779141
YJR034W	0	0	0.165137614678899
YIL094C	0	0	0.164634146341463
YML120C	0	0	0.164133738601824
YPL188W	0	0	0.163636363636364
YNL265C	0	0	0.163141993957704
YLR253W	0	1	0.163141993957704
YER069W	0	0	0.162650602409639
YER060W-A	0	1	0.162650602409639
YML050W	0	1	0.162650602409639
YMR303C	0	0	0.162162162162162
YML101C	0	1	0.162162162162162
YPL262W	0	0	0.161676646706587
YGR267C	0	0	0.161194029850746
YJL124C	0	0	0.160714285714286
YER120W	0	0	0.160237388724036
YNL137C	0	0	0.159763313609467
YMR318C	0	0	0.15929203539823
YHR008C	0	0	0.158823529411765
YFR044C	0	0	0.158357771260997
YMR145C	0	0	0.157894736842105
YIL125W	0	0	0.157434402332362
YDR294C	0	0	0.156976744186047
YML086C	0	0	0.156521739130435
YPR191W	0	0	0.15606936416185
YOR286W	0	1	0.15606936416185
YKL117W	0	0	0.155619596541787
YHR038W	0	0	0.155172413793103
YHR175W	0	0	0.154727793696275
YAL038W	0	0	0.154285714285714
YKL138C	0	0	0.153846153846154
YKL073W	0	0	0.153409090909091
YGL019W	0	0	0.152974504249292
YNL246W	0	0	0.152542372881356
YAL010C	0	0	0.152112676056338
YHR050W	0	0	0.151685393258427
YLL046C	0	0	0.151260504201681
YLR109W	0	0	0.150837988826816
YPR124W	0	0	0.15041782729805
YPL040C	0	0	0.15
YJR016C	0	0	0.149584487534626
YJR074W	0	0	0.149171270718232
YOR316C	0	0	0.148760330578512
YFL036W	0	0	0.148351648351648
YDR035W	0	0	0.147945205479452
YGL115W	0	0	0.147540983606557
YKL053C-A	0	0	0.147138964577657
YHR162W	0	1	0.147138964577657
YML009C	0	0	0.146739130434783
YAR002W	0	0	0.146341463414634
YML100W-A	0	1	0.146341463414634
YCL037C	0	0	0.145945945945946
YPR125W	0	0	0.1455525606469
YJR122W	0	1	0.1455525606469
YFR033C	0	0	0.145161290322581
YPR151C	0	0	0.144772117962467
YOR097C	0	1	0.144772117962467
YOR108W	0	0	0.144385026737968
YGR124W	0	0	0.144
YNL122C	0	1	0.144
YFL028C	0	0	0.143617021276596
YNL071W	0	0	0.143236074270557
YDL181W	0	0	0.142857142857143
YHR163W	0	0	0.142480211081794
YDR322C-A	0	0	0.142105263157895
YJR118C	0	0	0.141732283464567
YML081C-A	0	0	0.141361256544503
YER078C	0	0	0.140992167101828
YPR052C	0	0	0.140625
YMR286W	0	0	0.14025974025974
YGL023C	0	0	0.139896373056995
YNL329C	0	0	0.13953488372093
YJR111C	0	1	0.13953488372093
YGL107C	0	1	0.13953488372093
YGR192C	0	0	0.139175257731959
YBR120C	0	0	0.138817480719794
YDR322W	0	0	0.138461538461538
YLR065C	0	1	0.138461538461538
YML048W	0	0	0.138107416879795
YDL143W	0	0	0.137755102040816
YDR353W	0	0	0.137404580152672
YHR160C	0	0	0.137055837563452
YIR022W	0	0	0.136708860759494
YLR256W	0	0	0.136363636363636
YER073W	0	0	0.136020151133501
YGL048C	0	0	0.135678391959799
YOR142W	0	0	0.135338345864662
YER055C	0	0	0.135
YHR122W	0	0	0.134663341645885
YDR158W	0	0	0.134328358208955
YPR182W	0	0	0.133995037220844
YLR108C	0	1	0.133995037220844
YJL096W	0	0	0.1338199513382
YLR357W	0	0	0.1338199513382
YBR069C	0	0	0.1338199513382
YGR169C	0	0	0.1338199513382
YER146W	0	0	0.1338199513382
YLR370C	0	0	0.1338199513382
YNL164C	0	0	0.1338199513382
YGR029W	1	0	0.1338199513382
YER115C	0	0	0.133495145631068
YLR212C	0	0	0.13317191283293
YMR083W	0	0	0.132850241545894
YKL003C	0	0	0.132530120481928
YDR231C	0	0	0.132211538461538
YNR033W	0	0	0.13189448441247
YOR239W	0	0	0.131578947368421
YJR088C	0	1	0.131578947368421
YNL169C	0	0	0.13126491646778
YKL152C	0	0	0.130952380952381
YML028W	0	0	0.130641330166271
YKL040C	0	0	0.130331753554502
YNR041C	0	0	0.130023640661939
YJR080C	0	1	0.130023640661939
YPL225W	0	1	0.130023640661939
YJL065C	0	0	0.129716981132075
YNL037C	0	0	0.129411764705882
YHR001W-A	0	0	0.129107981220657
YPR166C	0	0	0.129032258064516
YOL158C	0	0	0.129032258064516
YGL191W	0	0	0.129032258064516
YIL051C	0	0	0.129032258064516
YDL174C	0	0	0.129032258064516
YKL067W	0	0	0.129032258064516
YPL067C	0	1	0.129032258064516
YDR047W	0	0	0.129032258064516
YGR046W	1	0	0.129032258064516
YDR041W	0	0	0.128735632183908
YJR101W	0	0	0.128440366972477
YOR356W	0	0	0.128146453089245
YDR529C	0	0	0.127853881278539
YHR199C	0	1	0.127853881278539
YDR462W	0	0	0.127562642369021
YLR059C	0	0	0.127272727272727
YCL017C	0	0	0.127232142857143
YMR159C	0	0	0.127232142857143
YOR008C-A	0	0	0.127232142857143
YDR234W	0	0	0.127232142857143
YOL005C	0	0	0.127232142857143
YJL166W	0	0	0.127232142857143
YKL167C	0	0	0.127232142857143
YPL054W	0	1	0.127232142857143
YIL006W	1	0	0.127232142857143
YBR221C	0	0	0.126948775055679
YKL148C	0	0	0.126666666666667
YDR534C	0	0	0.126385809312639
YIL053W	0	0	0.126106194690265
YGL202W	0	0	0.125827814569536
YMR272C	0	0	0.125550660792952
YKL150W	0	0	0.125274725274725
YGR215W	0	0	0.125
YGL205W	0	0	0.12472647702407
YPL072W	0	0	0.124454148471616
YLR113W	0	0	0.124183006535948
YOR382W	0	0	0.123913043478261
YLR191W	0	0	0.123644251626898
YDR256C	0	0	0.123376623376623
YGR074W	0	0	0.123110151187905
YDR354W	0	0	0.122844827586207
YDR172W	0	0	0.12258064516129
YDR512C	0	0	0.122317596566524
YOL058W	0	0	0.122055674518201
YLL018C-A	0	0	0.121794871794872
YHL047C	0	0	0.121535181236674
YLR393W	0	0	0.121276595744681
YBR145W	0	0	0.121019108280255
YNL135C	0	0	0.120762711864407
YDR366C	0	1	0.120762711864407
YKL211C	0	0	0.120507399577167
YHR018C	0	0	0.120253164556962
YER026C	0	0	0.12
YBR256C	0	0	0.119747899159664
YPL013C	0	0	0.119496855345912
YGL026C	0	0	0.119246861924686
YOL012C	0	0	0.118997912317328
YBR196C	0	0	0.11875
YLR214W	0	0	0.118503118503119
YNL100W	0	1	0.118503118503119
YHL032C	0	0	0.118257261410788
YKL060C	0	0	0.118012422360248
YDR513W	0	0	0.117768595041322
YBL022C	0	0	0.117525773195876
YKL019W	0	0	0.117283950617284
YIL114C	0	0	0.117043121149897
YMR228W	0	0	0.116803278688525
YBR115C	0	0	0.116564417177914
YER183C	0	0	0.116326530612245
YJL014W	0	0	0.116089613034623
YOR383C	0	0	0.115853658536585
YMR195W	0	1	0.115853658536585
YMR264W	0	0	0.115618661257606
YNL173C	0	0	0.115384615384615
YGL125W	0	0	0.115151515151515
YBL086C	0	1	0.115151515151515
YBL064C	0	0	0.11491935483871
YER027C	0	0	0.114688128772636
YDR404C	0	0	0.114457831325301
YGR063C	0	0	0.114228456913828
YKL218C	0	0	0.114173228346457
YLR293C	0	0	0.114173228346457
YOR159C	0	0	0.114173228346457
YKL217W	0	0	0.114173228346457
YAL030W	0	0	0.114173228346457
YOL062C	0	0	0.114173228346457
YNL208W	0	1	0.114173228346457
YGL002W	0	0	0.114173228346457
YKR016W	0	1	0.114173228346457
YNL284C	0	0	0.114173228346457
YGR028W	1	0	0.114173228346457
YFR011C	0	1	0.114173228346457
YLR201C	0	0	0.113948919449902
YHR011W	0	0	0.113725490196078
YLR034C	0	0	0.113502935420744
YER145C	0	0	0.11328125
YJL112W	0	0	0.113060428849903
YDR538W	0	0	0.11284046692607
YPL029W	0	0	0.112621359223301
YLR089C	0	1	0.112621359223301
YGL148W	0	0	0.112403100775194
YER083C	0	0	0.112185686653772
YDR264C	0	0	0.111969111969112
YPL183W-A	0	0	0.111753371868979
YHR200W	0	0	0.111538461538462
YOR037W	0	0	0.111324376199616
YPR156C	0	0	0.111111111111111
YLR229C	0	0	0.110898661567878
YGL221C	0	1	0.110898661567878
YOR202W	0	0	0.110687022900763
YGL219C	0	0	0.11047619047619
YDR277C	0	0	0.110266159695817
YER015W	0	0	0.110056925996205
YDL202W	0	0	0.109848484848485
YGR021W	0	1	0.109848484848485
YMR058W	0	0	0.109640831758034
YOL064C	0	0	0.109433962264151
YER178W	0	0	0.109227871939736
YDR517W	0	0	0.109022556390977
YPR145W	0	0	0.108818011257036
YOL133W	0	0	0.108614232209738
YPL087W	0	0	0.108411214953271
YKL187C	0	1	0.108411214953271
YKR048C	0	0	0.108208955223881
YOR125C	0	0	0.108007448789572
YML092C	0	0	0.107806691449814
YNL197C	0	0	0.10760667903525
YLR312W-A	0	0	0.107407407407407
YGL226W	0	1	0.107407407407407
YLR044C	0	0	0.10720887245841
YKR070W	0	1	0.10720887245841
YJL102W	0	0	0.107011070110701
YCR003W	0	0	0.106813996316759
YER012W	0	0	0.106617647058824
YJL003W	0	0	0.106422018348624
YJR073C	0	0	0.106227106227106
YNL016W	0	0	0.106032906764168
YDR196C	0	0	0.105839416058394
YOR303W	0	0	0.105646630236794
YOR381W	0	0	0.105454545454545
YGR224W	0	0	0.105263157894737
YER052C	0	0	0.105072463768116
YHR121W	0	0	0.104882459312839
YIL093C	0	0	0.104693140794224
YLR174W	0	0	0.104504504504505
YLR354C	0	0	0.10431654676259
YNL085W	0	0	0.104129263913824
YJL208C	0	0	0.103942652329749
YLR377C	0	0	0.103756708407871
YHR064C	0	0	0.103571428571429
YGL084C	0	0	0.103386809269162
YDR356W	0	0	0.103202846975089
YHR037W	0	0	0.103019538188277
YHR189W	0	0	0.102836879432624
YER065C	0	0	0.102654867256637
YPR073C	0	0	0.102473498233216
YDR493W	0	1	0.102473498233216
YCR107W	0	0	0.102292768959436
YDL107W	0	0	0.102112676056338
YPR047W	0	0	0.101933216168717
YOL165C	0	0	0.101754385964912
YDR061W	0	1	0.101754385964912
YLR110C	0	0	0.101576182136602
YER182W	0	1	0.101576182136602
YFL057C	0	0	0.101398601398601
YMR276W	0	0	0.101221640488656
YLL001W	0	0	0.101045296167247
YOR158W	0	0	0.100869565217391
YCL030C	0	0	0.100694444444444
YBR248C	0	0	0.10051993067591
YOL096C	0	0	0.100346020761246
YMR091C	0	0	0.100172711571675
YNL117W	0	0	0.1
YFR025C	0	0	0.0998278829604131
YEL065W	0	0	0.0996563573883162
YNL009W	0	0	0.0994854202401372
YLL051C	0	1	0.0994854202401372
YML091C	0	0	0.0993150684931507
YIL116W	0	0	0.0991452991452991
YJL068C	0	0	0.0989761092150171
YKR097W	0	0	0.0988074957410562
YEL017W	0	0	0.0986394557823129
YNR001C	0	0	0.098471986417657
YLR351C	0	1	0.098471986417657
YAR031W	0	0	0.0983050847457627
YPL250C	0	1	0.0983050847457627
YAL035W	0	0	0.0981387478849408
YNL098C	0	0	0.097972972972973
YBL080C	0	0	0.0978077571669477
YER063W	0	0	0.0976430976430976
YDR270W	0	0	0.0974789915966387
YCR105W	0	0	0.0973154362416107
YMR099C	0	0	0.0971524288107203
YDR127W	0	0	0.096989966555184
YER090W	0	0	0.0968280467445743
YPR028W	0	0	0.0966666666666667
YDL048C	0	1	0.0966666666666667
YFL055W	0	0	0.0965058236272879
YLR136C	0	0	0.0963455149501661
YOR084W	0	0	0.0961857379767828
YDR405W	0	0	0.0960264900662252
YIL160C	0	0	0.0958677685950413
YPL092W	0	0	0.0957095709570957
YDR168W	0	0	0.0955518945634267
YMR071C	0	0	0.0953947368421053
YDR155C	0	0	0.0952380952380952
YMR297W	0	0	0.0950819672131148
YLL006W	0	0	0.0949263502454992
YDR084C	0	0	0.0947712418300654
YHL034C	0	0	0.0946166394779772
YFL056C	0	0	0.0944625407166124
YDR510W	0	0	0.0943089430894309
YBR249C	0	0	0.0941558441558442
YNL307C	0	0	0.0940032414910859
YLR224W	0	0	0.0938511326860841
YOR221C	0	0	0.0936995153473344
YBR262C	0	1	0.0936995153473344
YMR157C	0	1	0.0936995153473344
YER094C	0	0	0.0935483870967742
YBR011C	0	0	0.0933977455716586
YNL331C	0	0	0.0932475884244373
YOL008W	0	0	0.0930979133226324
YHR106W	0	0	0.092948717948718
YNL239W	0	0	0.0928
YDR305C	0	0	0.0926517571884984
YGR067C	0	1	0.0926517571884984
YOL042W	0	1	0.0926517571884984
YHL040C	0	0	0.0925039872408294
YER036C	0	0	0.0923566878980892
YNL081C	0	0	0.0922098569157393
YDR378C	0	0	0.0920634920634921
YKL188C	0	0	0.0919175911251981
YML042W	0	0	0.0917721518987342
YBL095W	0	1	0.0917721518987342
YNR018W	0	1	0.0917721518987342
YHR094C	0	0	0.0916271721958926
YGL224C	0	0	0.0914826498422713
YKR009C	0	0	0.0913385826771654
YGR244C	0	0	0.0911949685534591
YGL166W	0	0	0.0910518053375196
YIL115C	0	0	0.0909090909090909
YHR183W	0	0	0.0907668231611894
YDL052C	0	0	0.090625
YBR003W	0	0	0.0904836193447738
YJR155W	0	0	0.0903426791277259
YCR102C	0	0	0.0902021772939347
YER028C	0	0	0.0900621118012422
YJR109C	0	0	0.089922480620155
YBL058W	0	0	0.0897832817337461
YPL135W	0	0	0.089644513137558
YGR255C	0	0	0.0895061728395062
YML030W	0	1	0.0895061728395062
YDR100W	0	0	0.0893682588597843
YLR115W	0	0	0.0892307692307692
YKL145W	0	0	0.0890937019969278
YOR176W	0	0	0.0889570552147239
YOR186W	0	1	0.0889570552147239
YDR345C	0	0	0.0888208269525268
YHR071W	0	0	0.0886850152905199
YPL171C	0	0	0.0885496183206107
YDR316W	0	1	0.0885496183206107
YMR096W	0	0	0.0884146341463415
YOL149W	0	0	0.0882800608828006
YBL098W	0	0	0.088145896656535
YIL010W	0	0	0.0880121396054628
YHR198C	0	1	0.0880121396054628
YMR023C	0	0	0.0878787878787879
YGL161C	0	0	0.0877458396369138
YMR296C	0	0	0.0876132930513595
YGL119W	0	0	0.0874811463046757
YPL037C	0	0	0.0873493975903614
YNL322C	0	0	0.087218045112782
YJR102C	0	0	0.0870870870870871
YPL273W	0	0	0.0869565217391304
YHL035C	0	0	0.0868263473053892
YJR130C	0	0	0.0866965620328849
YNL241C	0	0	0.0865671641791045
YBL015W	0	0	0.0864381520119225
YLR368W	0	0	0.0863095238095238
YER175C	0	1	0.0863095238095238
YJL097W	0	0	0.0861812778603269
YCR079W	0	0	0.086053412462908
YGL018C	0	0	0.0859259259259259
YAL042W	0	0	0.0857988165680473
YBR029C	0	0	0.085672082717873
YML074C	0	0	0.0855457227138643
YJL052W	0	0	0.085419734904271
YPR103W	0	0	0.0852941176470588
YPR082C	0	0	0.0851688693098385
YDL168W	0	0	0.0851063829787234
YOR087W	0	0	0.0851063829787234
YFR024C-A	0	0	0.0851063829787234
YDL015C	0	0	0.0851063829787234
YGR006W	0	0	0.0851063829787234
YJL183W	0	0	0.0851063829787234
YKL154W	0	0	0.0851063829787234
YLR209C	0	0	0.0851063829787234
YER089C	0	0	0.0851063829787234
YOL122C	0	0	0.0851063829787234
YGR222W	0	0	0.0851063829787234
YKL037W	0	1	0.0851063829787234
YMR214W	0	0	0.0851063829787234
YER048W-A	0	0	0.0851063829787234
YOL031C	0	0	0.0851063829787234
YLR460C	0	1	0.0851063829787234
YKL084W	1	0	0.0851063829787234
YOR226C	0	0	0.0851063829787234
YOR165W	0	0	0.0851063829787234
YHR174W	0	0	0.0851063829787234
YAL044C	0	0	0.0851063829787234
YJL019W	0	0	0.0851063829787234
YDR037W	0	0	0.0851063829787234
YPL270W	0	0	0.0851063829787234
YLR139C	0	0	0.0851063829787234
YOL026C	1	0	0.0851063829787234
YDR050C	0	0	0.084985835694051
YCR012W	0	0	0.0848656294200849
YKL208W	0	0	0.0847457627118644
YOR184W	0	0	0.0846262341325811
YKL119C	0	0	0.0845070422535211
YJR009C	0	0	0.0843881856540084
YHR208W	0	0	0.0842696629213483
YOL129W	0	0	0.0841514726507714
YER009W	0	0	0.0841379310344828
YNR030W	0	0	0.0841379310344828
YLR245C	0	0	0.0841379310344828
YLR134W	0	0	0.0841379310344828
YHR029C	0	1	0.0841379310344828
YIL034C	0	0	0.0841379310344828
YGL253W	0	0	0.0841379310344828
YJR117W	0	0	0.0841379310344828
YGR260W	0	0	0.0841379310344828
YIL124W	0	0	0.0841379310344828
YNL147W	0	0	0.0841379310344828
YCL028W	0	1	0.0841379310344828
YKL155C	0	0	0.0841379310344828
YKL134C	1	0	0.0841379310344828
YOL077W-A	0	0	0.0840220385674931
YDL142C	0	0	0.0839064649243466
YDR237W	0	0	0.0837912087912088
YLR301W	0	0	0.083676268861454
YDR226W	0	0	0.0835616438356164
YKL035W	0	0	0.0834473324213406
YNL168C	0	1	0.0834473324213406
YPL074W	0	1	0.0834473324213406
YIL077C	0	0	0.0833333333333333
YJL066C	0	1	0.0833333333333333
YGL117W	0	1	0.0833333333333333
YJR058C	0	0	0.0832196452933151
YGR167W	0	0	0.0831062670299728
YER096W	0	0	0.0829931972789116
YJR104C	0	0	0.0828804347826087
YML058W	0	0	0.0827679782903663
YDL045W-A	0	0	0.0826558265582656
YDL109C	0	0	0.0825439783491204
YPL083C	0	0	0.0824324324324324
YKR088C	0	0	0.0823211875843455
YHL014C	0	1	0.0823211875843455
YGR277C	0	0	0.0822102425876011
YER047C	0	1	0.0822102425876011
YCL010C	0	0	0.0820995962314939
YOR060C	0	0	0.081989247311828
YNL083W	0	0	0.0818791946308725
YMR158W	0	0	0.081769436997319
YJR144W	0	0	0.0816599732262383
YER019C-A	0	0	0.0815508021390374
YMR302C	0	0	0.0814419225634179
YLR066W	0	0	0.0813333333333333
YDR177W	0	0	0.0812250332889481
YLR105C	0	0	0.0811170212765957
YPL005W	0	0	0.0810092961487384
YCL008C	0	0	0.0809018567639257
YGL209W	0	0	0.080794701986755
YPR129W	0	0	0.0806878306878307
YOR236W	0	0	0.0805812417437252
YLR281C	0	1	0.0805812417437252
YIL154C	0	0	0.0804749340369393
YOR157C	0	0	0.080368906455863
YLR047C	0	0	0.0802631578947368
YDL078C	0	0	0.0801576872536137
YBL003C	0	0	0.0800524934383202
YIL111W	0	0	0.0799475753604194
YCR073W-A	0	0	0.0798429319371728
YLR312C	0	1	0.0798429319371728
YMR321C	0	1	0.0798429319371728
YOR021C	0	0	0.0797385620915033
YPR113W	0	0	0.0796344647519582
YOR147W	0	0	0.0795306388526728
YMR193W	0	0	0.0794270833333333
YMR115W	0	1	0.0794270833333333
YFL038C	0	0	0.0793237971391417
YFL039C	0	0	0.0792207792207792
YLL060C	0	0	0.0791180285343709
YFR052W	0	0	0.0790155440414508
YHR147C	0	0	0.0789133247089263
YER031C	0	0	0.0788113695090439
YIL065C	0	0	0.0787096774193548
YBL021C	0	0	0.0786082474226804
YGL001C	0	0	0.0785070785070785
YGR206W	0	0	0.0784061696658098
YBR283C	0	0	0.0783055198973042
YBR001C	0	0	0.0782051282051282
YGL057C	0	1	0.0782051282051282
YBR159W	0	0	0.0781049935979513
YOL110W	0	0	0.0780051150895141
YDR384C	0	0	0.0779054916985951
YBL006C	0	0	0.0778061224489796
YCR024C	0	0	0.0777070063694267
YGL071W	0	0	0.0776081424936387
YDR065W	0	0	0.0775095298602287
YKL024C	0	0	0.0774111675126904
YMR095C	0	0	0.0773130544993663
YDL243C	0	0	0.0772151898734177
YGR240C	0	0	0.0771175726927939
YER151C	0	0	0.077020202020202
YMR072W	0	0	0.0769230769230769
YGR193C	0	0	0.0768261964735516
YOR196C	0	0	0.0767295597484277
YAL060W	0	0	0.0766331658291457
YBR207W	0	0	0.0765370138017566
YJL167W	0	0	0.0764411027568922
YNR045W	0	0	0.0763454317897372
YML121W	0	0	0.07625
YPL119C	0	0	0.0761548064918851
YAR042W	0	0	0.0760598503740648
YLR132C	0	0	0.0759651307596513
YBR036C	0	0	0.0758706467661692
YFR050C	0	0	0.0757763975155279
YAL056W	0	0	0.075682382133995
YER019W	0	0	0.0755885997521685
YGR234W	0	0	0.0754950495049505
YML116W	0	0	0.0754017305315204
YFR053C	0	0	0.0753086419753086
YBR177C	0	0	0.0752157829839704
YEL034W	0	0	0.0751231527093596
YER014W	0	0	0.0750307503075031
YPL061W	0	0	0.0749385749385749
YAL040C	0	0	0.0748466257668712
YLR347C	0	0	0.0747549019607843
YMR314W	0	0	0.0746634026927785
YKR093W	0	0	0.0745721271393643
YGL100W	0	0	0.0744810744810745
YOR302W	0	0	0.074390243902439
YNR052C	0	0	0.074299634591961
YMR282C	0	0	0.0742092457420925
YJR051W	0	0	0.0741190765492102
YMR152W	0	0	0.0740291262135922
YDR373W	0	0	0.0739393939393939
YAL013W	0	0	0.0738498789346247
YMR319C	0	0	0.0737605804111245
YDR475C	0	1	0.0737605804111245
YAL048C	0	0	0.0736714975845411
YCR059C	0	0	0.0735826296743064
YIL155C	0	0	0.0734939759036145
YMR161W	0	0	0.0734055354993983
YBL059W	0	1	0.0734055354993983
YCR051W	0	1	0.0734055354993983
YGR150C	0	1	0.0734055354993983
YLR249W	0	0	0.0733173076923077
YHR107C	0	0	0.0732292917166867
YLL038C	0	0	0.0731414868105516
YPL015C	0	0	0.0730538922155689
YDR219C	0	0	0.0729665071770335
YCL057W	0	0	0.0728793309438471
YDR174W	0	0	0.0727923627684964
YGR087C	0	0	0.0727056019070322
YDR245W	0	0	0.0726190476190476
YHR110W	0	0	0.0725326991676575
YNL259C	0	0	0.0724465558194774
YCR068W	0	0	0.0723606168446026
YBL013W	0	0	0.0722748815165877
YDL064W	0	0	0.072189349112426
YKR001C	0	0	0.0721040189125296
YKL162C	0	1	0.0721040189125296
YDL104C	0	1	0.0721040189125296
YOR362C	0	0	0.0720188902007084
YGR031W	0	1	0.0720188902007084
YHR113W	0	0	0.0719339622641509
YCR044C	0	0	0.071849234393404
YDR420W	0	0	0.0717647058823529
YOR117W	0	0	0.0716803760282021
YJR125C	0	0	0.0715962441314554
YOR374W	0	0	0.0715123094958968
YIR024C	0	1	0.0715123094958968
YJL061W	0	0	0.0714285714285714
YCL043C	0	0	0.0713450292397661
YDR236C	0	0	0.0712616822429906
YJR069C	0	0	0.0711785297549592
YDL044C	0	0	0.0710955710955711
YGR019W	0	0	0.0710128055878929
YOL143C	0	0	0.0709302325581395
YLR378C	0	0	0.0708478513356562
YGL064C	0	0	0.0707656612529002
YLR116W	0	0	0.0706836616454229
YML102W	0	0	0.0706018518518518
YOL088C	0	0	0.0705202312138728
YPR098C	0	1	0.0705202312138728
YBR035C	0	0	0.0704387990762125
YOR241W	0	0	0.0703575547866205
YDL047W	0	0	0.0702764976958525
YOL119C	0	0	0.0701956271576525
YGL175C	0	0	0.0701149425287356
YDL130W-A	0	0	0.0700344431687715
YDR197W	0	0	0.069954128440367
YHR013C	0	0	0.0698739977090493
YNL130C	0	0	0.0697940503432494
YLR168C	0	1	0.0697940503432494
YLR121C	0	0	0.0697142857142857
YDL046W	0	0	0.069634703196347
YGL011C	0	0	0.0695553021664766
YHL038C	0	0	0.0694760820045558
YBR016W	0	0	0.0693970420932878
YOR040W	0	0	0.0693181818181818
YJL020C	0	0	0.0692395005675369
YMR114C	0	1	0.0692395005675369
YAL022C	0	0	0.0691609977324263
YBL001C	0	0	0.0690826727066818
YEL052W	0	1	0.0690826727066818
YLR314C	0	0	0.0690045248868778
YKL046C	0	0	0.0689265536723164
YGR284C	0	0	0.0688487584650113
YOR017W	0	0	0.068771138669673
YIR014W	0	1	0.068771138669673
YDR185C	0	1	0.068771138669673
YDR204W	0	0	0.0686936936936937
YHL026C	0	1	0.0686936936936937
YER107C	0	0	0.0686164229471316
YIL162W	0	0	0.0685393258426966
YFR049W	0	0	0.0684624017957351
YGL085W	0	1	0.0684624017957351
YDL054C	0	0	0.0683856502242152
YMR257C	0	0	0.0683090705487122
YML085C	0	0	0.0682326621923937
YPL036W	0	0	0.0681564245810056
YOR305W	0	0	0.0680803571428571
YDR379C-A	0	1	0.0680803571428571
YML007C-A	0	1	0.0680803571428571
YKR067W	0	0	0.0680044593088071
YFR032C-A	0	0	0.0679287305122494
YIR015W	0	0	0.067853170189099
YML003W	0	1	0.067853170189099
YFL030W	0	0	0.0677777777777778
YNL138W	0	0	0.0677025527192009
YFL046W	0	1	0.0677025527192009
YNL156C	0	0	0.0676274944567627
YAL043C	0	0	0.0675526024363234
YJL209W	0	0	0.0674778761061947
YJL062W-A	0	1	0.0674778761061947
YOR133W	0	0	0.0674033149171271
YJR062C	0	0	0.0673289183222958
YHR117W	0	1	0.0673289183222958
YPL173W	0	0	0.0672546857772878
YDR477W	0	0	0.0671806167400881
YGR138C	0	0	0.0671067106710671
YIL042C	0	0	0.067032967032967
YPR089W	0	1	0.067032967032967
YJR013W	0	0	0.0669593852908891
YNL211C	0	1	0.0669593852908891
YJR010C-A	0	0	0.0668859649122807
YPR199C	0	0	0.0668127053669222
YLR335W	0	0	0.0667396061269147
YDR012W	0	0	0.0666666666666667
YOR278W	0	0	0.0665938864628821
YBL038W	0	0	0.0665212649945474
YBR268W	0	0	0.0664488017429194
YBR251W	0	0	0.0663764961915125
YBR122C	0	0	0.066304347826087
YBR282W	0	0	0.0662323561346363
YNL231C	0	0	0.0661605206073753
YLR411W	0	0	0.0660888407367281
YJL131C	0	1	0.0660888407367281
YHR128W	0	0	0.066017316017316
YDR470C	0	0	0.065945945945946
YLR289W	0	1	0.065945945945946
YHR027C	0	0	0.0658747300215983
YDR303C	0	0	0.0658036677454153
YPR155C	0	0	0.0657327586206897
YKL056C	0	0	0.0656620021528525
YGR015C	0	1	0.0656620021528525
YML051W	0	0	0.0655913978494624
YGR252W	0	0	0.0655209452201933
YKL027W	0	1	0.0655209452201933
YCR106W	0	0	0.065450643776824
YHR120W	0	0	0.0653804930332262
YMR064W	0	0	0.0653104925053533
YDR071C	0	0	0.06524064171123
YJL001W	0	0	0.0651709401709402
YPR134W	0	0	0.0651013874066169
YML055W	0	0	0.0650319829424307
YPL103C	0	1	0.0650319829424307
YLR086W	0	0	0.0649627263045793
YBL056W	0	0	0.0648936170212766
YGL198W	0	0	0.0648246546227418
YER174C	0	0	0.064755838641189
YLL042C	0	0	0.0646871686108165
YNL038W	0	0	0.0646186440677966
YBL033C	0	0	0.0645502645502646
YMR063W	0	0	0.0645161290322581
YMR098C	0	1	0.0645161290322581
YGL047W	0	0	0.0645161290322581
YGR037C	0	0	0.0645161290322581
YJL138C	0	0	0.0645161290322581
YOR181W	0	0	0.0645161290322581
YLR077W	0	1	0.0645161290322581
YJL210W	0	0	0.0645161290322581
YLR337C	0	0	0.0645161290322581
YLR340W	0	0	0.0645161290322581
YOR265W	0	0	0.0645161290322581
YFL017C	0	0	0.0645161290322581
YML004C	0	0	0.0645161290322581
YML127W	0	0	0.0645161290322581
YNR051C	0	0	0.0645161290322581
YGL172W	0	0	0.0645161290322581
YJR076C	0	0	0.0645161290322581
YPL060W	1	0	0.0645161290322581
YBR026C	0	0	0.0644490644490645
YLR421C	0	0	0.0643821391484943
YDL124W	0	0	0.0643153526970954
YML131W	0	0	0.0642487046632124
YML097C	0	0	0.0641821946169772
YLR250W	0	0	0.0641158221302999
YHR155W	0	1	0.0641158221302999
YDR453C	0	0	0.0640495867768595
YJR100C	0	1	0.0640495867768595
YPR108W	0	0	0.0639834881320949
YBR105C	0	0	0.0639175257731959
YOR185C	0	0	0.0638516992790937
YNL065W	0	0	0.0637860082304527
YPL094C	0	0	0.0637204522096608
YBR065C	0	0	0.0636550308008214
YBL102W	0	0	0.0635897435897436
YBL041W	0	0	0.0635245901639344
YGL012W	0	0	0.0634595701125896
YPL023C	0	0	0.0633946830265849
YGL080W	0	1	0.0633946830265849
YOR384W	0	1	0.0633946830265849
YGL073W	0	0	0.0633299284984678
YOR163W	0	0	0.063265306122449
YLR251W	0	0	0.0632008154943935
YMR251W-A	0	0	0.0631364562118126
YBR058C-A	0	0	0.0630722278738555
YKL106W	0	0	0.0630081300813008
YKR071C	0	1	0.0630081300813008
YIL153W	0	0	0.0629441624365482
YDR302W	0	0	0.0628803245436105
YJL178C	0	0	0.0628166160081054
YMR066W	0	1	0.0628166160081054
YMR022W	0	0	0.062753036437247
YGL020C	0	0	0.0626895854398382
YNL330C	0	0	0.0626262626262626
YML064C	0	0	0.0625630676084763
YNR002C	0	0	0.0625
YMR002W	0	1	0.0625
YDR342C	0	0	0.0624370594159114
YKL055C	0	0	0.062374245472837
YLR067C	0	0	0.0623115577889447
YGL213C	0	0	0.0622489959839357
YJR057W	0	0	0.0621865596790371
YHR086W	0	0	0.062124248496994
YBR106W	0	0	0.0620620620620621
YGL059W	0	1	0.0620620620620621
YPL244C	0	0	0.062
YGR102C	0	1	0.062
YJR064W	0	0	0.0619380619380619
YDL092W	0	0	0.06187624750499
YDR156W	0	0	0.061814556331007
YNL158W	0	0	0.0617529880478088
YLR418C	0	0	0.0616915422885572
YKL071W	0	1	0.0616915422885572
YHR181W	0	0	0.0616302186878728
YGL126W	0	0	0.0615690168818272
YOL111C	0	0	0.0615079365079365
YLR091W	0	1	0.0615079365079365
YPL026C	0	0	0.0614469772051536
YPR176C	0	0	0.0613861386138614
YDR515W	0	0	0.0613254203758655
YLR310C	0	0	0.0612648221343874
YDL007W	0	0	0.0612043435340573
YNL312W	0	0	0.0611439842209073
YPL144W	0	0	0.0610837438423645
YJL196C	0	0	0.0610236220472441
YHR190W	0	0	0.0609636184857424
YGR012W	0	1	0.0609636184857424
YPR116W	0	1	0.0609636184857424
YJL081C	0	0	0.0609037328094303
YLR180W	0	0	0.0608439646712463
YIL033C	0	0	0.0607843137254902
YOR155C	0	0	0.0607247796278159
YNL282W	0	0	0.060665362035225
YER165W	0	0	0.0606060606060606
YJR019C	0	0	0.060546875
YLR188W	0	0	0.0604878048780488
YGR253C	0	0	0.0604288499025341
YBL078C	0	0	0.0603700097370983
YDL028C	0	0	0.0603112840466926
YNL275W	0	0	0.0602526724975705
YMR287C	0	0	0.0601941747572816
YDR308C	0	0	0.0601357904946654
YLR017W	0	0	0.060077519379845
YHR003C	0	1	0.060077519379845
YGL245W	0	0	0.0600193610842207
YGL070C	0	0	0.0599613152804642
YFL010W-A	0	0	0.0599033816425121
YER050C	0	0	0.0598455598455598
YNL048W	0	0	0.0597878495660559
YER004W	0	1	0.0597878495660559
YMR207C	0	0	0.0597302504816956
YPL246C	0	1	0.0597302504816956
YIL113W	0	0	0.0596727622714148
YMR092C	0	0	0.0596153846153846
YIL087C	0	1	0.0596153846153846
YGL136C	0	0	0.0595581171950048
YDR232W	0	0	0.0595009596928983
YBR082C	0	0	0.0594439117929051
YBL032W	0	0	0.0593869731800766
YOR022C	0	1	0.0593869731800766
YLR218C	0	1	0.0593869731800766
YEL019C	0	0	0.0593301435406699
YER074W-A	0	0	0.0592734225621415
YCL040W	0	0	0.0592168099331423
YPR026W	0	0	0.0591603053435115
YDL125C	0	0	0.0591039084842707
YMR167W	0	0	0.0590476190476191
YDR424C	0	0	0.0589914367269267
YPR010C	0	0	0.05893536121673
YGL220W	0	1	0.05893536121673
YBR269C	0	1	0.05893536121673
YDR208W	0	0	0.0588793922127255
YML070W	0	0	0.0588235294117647
YDR086C	0	0	0.0587677725118483
YKL157W	0	0	0.0587121212121212
YNL063W	0	1	0.0587121212121212
YGR207C	0	1	0.0587121212121212
YKL094W	0	1	0.0587121212121212
YMR177W	0	0	0.0586565752128666
YGR262C	0	0	0.0586011342155009
YOL020W	0	0	0.0585457979225685
YLR283W	0	1	0.0585457979225685
YPL218W	0	0	0.0584905660377358
YHR057C	0	1	0.0584905660377358
YJL044C	0	0	0.058435438265787
YHL048W	0	0	0.0583804143126177
YBR031W	0	0	0.0583254938852305
YMR236W	0	0	0.0582706766917293
YOR205C	0	1	0.0582706766917293
YOR323C	0	0	0.0582159624413146
YHR133C	0	0	0.0581613508442777
YOL067C	0	0	0.0581068416119963
YPL127C	0	0	0.0580524344569288
YAL015C	0	0	0.0579981290926099
YEL037C	0	0	0.0579439252336449
YGL035C	0	0	0.057889822595705
YOL049W	0	0	0.0578358208955224
YJR131W	0	0	0.0577819198508854
YBL107C	0	1	0.0577819198508854
YHR193C	0	0	0.0577281191806331
YBR176W	0	0	0.0576744186046512
YKL093W	0	0	0.0576208178438662
YBR139W	0	0	0.0575673166202414
YHR067W	0	0	0.0575139146567718
YCR075C	0	0	0.0574606116774791
YOR083W	0	0	0.0574074074074074
YJL046W	0	1	0.0574074074074074
YLL027W	0	0	0.0573543015726179
YJR044C	0	0	0.0573012939001848
YGL256W	0	0	0.0572483841181902
YFR037C	0	0	0.0571955719557196
YGR247W	0	0	0.0571428571428571
YER171W	0	0	0.0570902394106814
YPR036W-A	0	0	0.0570377184912604
YPR006C	0	0	0.0569852941176471
YOR259C	0	0	0.0569329660238751
YDL130W	0	0	0.0568807339449541
YEL071W	0	0	0.0568285976168653
YJL173C	0	0	0.0567765567765568
YDL018C	0	0	0.0567246111619396
YPL107W	0	1	0.0567246111619396
YDR434W	0	0	0.056672760511883
YMR252C	0	1	0.056672760511883
YLR290C	0	1	0.056672760511883
YDL165W	0	0	0.05662100456621
YJR007W	0	0	0.0565693430656934
YLR429W	0	0	0.056517775752051
YML132W	0	0	0.0564663023679417
YMR038C	0	0	0.0564149226569609
YDR459C	0	0	0.0563636363636364
YOR228C	0	1	0.0563636363636364
YOR360C	0	0	0.0563124432334242
YPL048W	0	0	0.0562613430127042
YBR146W	0	0	0.0562103354487761
YPL006W	0	0	0.0561594202898551
YGL173C	0	0	0.0561085972850679
YDR016C	0	0	0.0560578661844485
YKL025C	0	0	0.0560072267389341
YMR110C	0	0	0.055956678700361
YFL037W	0	0	0.0559062218214608
YDR007W	0	0	0.0558558558558559
YDR328C	0	0	0.0558055805580558
YLR055C	0	0	0.0557553956834532
YGL212W	0	0	0.0557053009883199
YJR143C	0	0	0.0556552962298025
YKL219W	0	1	0.0556552962298025
YNL256W	0	0	0.0556053811659193
YML012W	0	0	0.0555555555555556
YKR075C	0	1	0.0555555555555556
YIL167W	0	0	0.0555058191584602
YKL160W	0	0	0.0554561717352415
YKL175W	0	0	0.0554066130473637
YIL040W	0	0	0.0553571428571429
YCR017C	0	0	0.0553077609277431
YPR168W	0	0	0.0552584670231729
YDR516C	0	0	0.0552092609082814
YKR038C	0	0	0.0551601423487545
YGR178C	0	0	0.0551111111111111
YDR514C	0	1	0.0551111111111111
YAL014C	0	0	0.0550621669626998
YPR080W	0	0	0.0550133096716948
YMR173W	0	0	0.0549645390070922
YAL021C	0	0	0.0549158547387068
YDR454C	0	0	0.0548672566371681
YKL206C	0	0	0.0548187444739169
YPR063C	0	1	0.0548187444739169
YPL259C	0	0	0.0547703180212014
YPR061C	0	1	0.0547703180212014
YJL205C	0	0	0.0547219770520741
YKR095W-A	0	0	0.054673721340388
YPL010W	0	0	0.054625550660793
YGL008C	0	0	0.0545774647887324
YPR088C	0	0	0.0545294635004398
YCL005W-A	0	0	0.054481546572935
YDL072C	0	1	0.054481546572935
YKL018W	0	0	0.0544337137840211
YJR032W	0	0	0.0543859649122807
YER044C	0	0	0.0543382997370727
YCL064C	0	0	0.0542907180385289
YNL305C	0	1	0.0542907180385289
YPL222W	0	1	0.0542907180385289
YPR114W	0	1	0.0542907180385289
YNL080C	0	0	0.0542432195975503
YCL018W	0	0	0.0541958041958042
YAL049C	0	1	0.0541958041958042
YOR294W	0	0	0.0541484716157205
YBR173C	0	0	0.0541012216404887
YER152C	0	1	0.0541012216404887
YPL123C	0	0	0.0540540540540541
YKL026C	0	0	0.054006968641115
YGL097W	0	0	0.0539599651871192
YBR278W	0	0	0.0539130434782609
YDL097C	0	0	0.053866203301477
YMR090W	0	1	0.053866203301477
YHR138C	0	0	0.0538194444444444
YJR024C	0	1	0.0538194444444444
YER180C-A	0	0	0.0537727666955768
YCR027C	0	0	0.0537261698440208
YBR179C	0	0	0.0536796536796537
YDR056C	0	1	0.0536796536796537
YKL103C	0	0	0.0536332179930796
YPL109C	0	1	0.0536332179930796
YPL168W	0	1	0.0536332179930796
YKR059W	0	0	0.0535868625756266
YNL189W	0	0	0.0535405872193437
YPL129W	0	0	0.0534943917169974
YEL042W	0	0	0.053448275862069
YPR023C	0	0	0.0534022394487511
YGR194C	0	0	0.0533562822719449
YIR004W	0	0	0.0533104041272571
YLR303W	0	0	0.0532646048109966
YKL080W	0	0	0.0532188841201717
YOR151C	0	0	0.0531732418524871
YDR099W	0	0	0.053127677806341
YNL056W	0	1	0.053127677806341
YAL016W	0	0	0.0530821917808219
YGL076C	0	0	0.0530367835757057
YMR149W	0	0	0.052991452991453
YMR097C	0	0	0.0529461998292058
YOL040C	0	0	0.052901023890785
YKL022C	0	0	0.0528559249786871
YDR310C	0	0	0.0528109028960818
YBR079C	0	0	0.0527659574468085
YLL036C	0	0	0.0527210884353742
YER030W	0	0	0.0526762956669499
YBR072W	0	0	0.0526315789473684
YDL135C	0	0	0.0525869380831213
YBR151W	0	1	0.0525869380831213
YPL069C	0	0	0.0525423728813559
YJR139C	0	0	0.052497883149873
YOR126C	0	0	0.0524534686971235
YNL288W	0	0	0.0524091293322063
YLR390W-A	0	0	0.0523648648648649
YDR286C	0	1	0.0523648648648649
YDR437W	0	0	0.0523206751054852
YDR497C	0	0	0.0522765598650927
YGR024C	0	0	0.0522325189553496
YKL146W	0	0	0.0521885521885522
YOR298C-A	0	0	0.0521446593776283
YGR055W	0	0	0.0521008403361345
YLR028C	0	0	0.0520570948782536
YBR302C	0	1	0.0520570948782536
YBL057C	0	0	0.0520134228187919
YKL011C	0	0	0.0519698239731769
YKL068W	0	0	0.0519262981574539
YKL065C	0	1	0.0519262981574539
YER048C	0	1	0.0519262981574539
YMR281W	0	0	0.0518828451882845
YNL084C	0	0	0.0518394648829431
YLR155C	0	0	0.051796157059315
YNR032C-A	0	0	0.0517529215358932
YOR016C	0	0	0.0517097581317765
YBR118W	0	0	0.0516666666666667
YLR426W	0	0	0.0516236469608659
YBR132C	0	0	0.0515806988352745
YKL114C	0	0	0.0515378221113882
Q0160	0	0	0.0514950166112957
YIL099W	0	0	0.0514522821576763
YBL011W	0	0	0.0514096185737977
YBR129C	0	0	0.0513670256835128
YGR199W	0	0	0.0513245033112583
YPR109W	0	1	0.0513245033112583
YER156C	0	1	0.0513245033112583
YBR214W	0	0	0.0512820512820513
YNL183C	0	0	0.0512396694214876
YDR545W	0	0	0.0511973575557391
YGR230W	0	0	0.0511551155115512
YMR119W	0	0	0.0511129431162407
YMR055C	0	0	0.0510708401976936
YOR134W	0	0	0.0510288065843621
YER190W	0	0	0.0509868421052632
YKL126W	0	0	0.0509449465899754
YNL029C	0	0	0.0509031198686371
YOR245C	0	0	0.0508613617719442
YGL156W	0	0	0.0508196721311475
YDR393W	0	0	0.0507780507780508
YDL033C	0	0	0.0507364975450082
YLR466W	0	0	0.0506950122649223
YJL156C	0	0	0.0506535947712418
YAR007C	0	0	0.0506122448979592
YJR060W	0	0	0.0505709624796085
YGL200C	0	0	0.0505297473512632
YDR201W	0	0	0.0504885993485342
YJL192C	0	0	0.0504475183075671
YAL012W	0	0	0.0504065040650407
YDL226C	0	0	0.0503655564581641
YOL130W	0	0	0.0503246753246753
YGR077C	0	0	0.0502838605028386
YJL059W	0	0	0.0502431118314425
YPL096C-A	0	0	0.0502024291497976
YPL206C	0	0	0.0501618122977346
YKL096W-A	0	0	0.0501212611156023
YOL038W	0	0	0.0500807754442649
YOL053W	0	1	0.0500807754442649
YNL046W	0	0	0.0500403551251009
YMR143W	0	0	0.05
YLR405W	0	0	0.0499597099113618
YNL093W	0	0	0.0499194847020934
YFR015C	0	0	0.0498793242156074
YLR146C	0	0	0.0498392282958199
YMR003W	0	1	0.0498392282958199
YOL009C	0	0	0.0497991967871486
YLR150W	0	0	0.0497592295345104
YDL102W	0	0	0.04971932638332
YJL060W	0	0	0.0496794871794872
YPL149W	0	0	0.0496397117694155
YDL019C	0	0	0.0496
YGR141W	0	0	0.0495603517186251
YDL126C	0	0	0.0495207667731629
YDR385W	0	0	0.0494812450119713
YPL178W	0	0	0.0494417862838915
YHR105W	0	1	0.0494417862838915
YOL141W	0	1	0.0494417862838915
YLR386W	0	0	0.049402390438247
YDR139C	0	0	0.0493630573248408
YPR037C	0	0	0.0493237867939539
YOR063W	0	0	0.0492845786963434
YOR039W	0	0	0.0492454328832407
Q0130	0	0	0.0492063492063492
YNR074C	0	0	0.049167327517843
YNL030W	0	0	0.0491283676703645
YLR459W	0	0	0.049089469517023
YIL084C	0	0	0.0490506329113924
YHR016C	0	0	0.0490118577075099
YGR172C	0	0	0.0489731437598736
YNL025C	0	0	0.0489344909234412
YJL072C	0	0	0.0488958990536278
YEL027W	0	0	0.0488573680063042
YPL154C	0	0	0.0488188976377953
YBR126C	0	0	0.0487804878048781
YMR174C	0	0	0.0487421383647799
YDR329C	0	0	0.0487038491751767
YBR230C	0	1	0.0487038491751767
YFL062W	0	1	0.0487038491751767
YPL021W	0	0	0.0486656200941915
YOL136C	0	0	0.0486274509803922
YHR021W-A	0	0	0.04858934169279
YAL009W	0	0	0.0485512920908379
YML124C	0	0	0.0485133020344288
YMR073C	0	0	0.0484753713838937
YCR088W	0	0	0.0484375
YIL021W	0	0	0.04839968774395
YIL088C	0	0	0.0483619344773791
YMR041C	0	0	0.0483242400623539
YAL033W	0	0	0.0482866043613707
YBL091C	0	0	0.0482490272373541
YIL049W	0	0	0.0482115085536547
YNL134C	0	1	0.0482115085536547
YIR016W	0	1	0.0482115085536547
YNL326C	0	0	0.0481740481740482
YOR350C	0	1	0.0481740481740482
YNL149C	0	0	0.0481366459627329
YGL167C	0	0	0.0480993017843289
YHR079C-A	0	0	0.048062015503876
YDL024C	0	0	0.0480247869868319
YLL062C	0	0	0.0479876160990712
YKR062W	0	0	0.0479505027068832
YPL230W	0	1	0.0479505027068832
YOL048C	0	1	0.0479505027068832
YDL055C	0	0	0.0479134466769706
YNL146W	0	1	0.0479134466769706
YKL137W	0	1	0.0479134466769706
YJL111W	0	0	0.0478764478764479
YLR133W	0	0	0.0478395061728395
YDR284C	0	0	0.0478026214340786
YLR394W	0	0	0.0477657935285054
YKL007W	0	0	0.0477290223248653
YHR188C	0	0	0.0476923076923077
YPR071W	0	1	0.0476923076923077
YLR104W	0	1	0.0476923076923077
YNL255C	0	0	0.0476556495003843
YNL244C	0	0	0.0476190476190476
YER080W	0	1	0.0476190476190476
YHR054C	0	1	0.0476190476190476
YMR029C	0	0	0.0475825019186493
YBR205W	0	0	0.0475460122699387
YHL003C	0	0	0.0475095785440613
YNR048W	0	0	0.0474732006125574
YNL099C	0	0	0.0474368783473604
YGR036C	0	0	0.0474006116207951
YKR092C	0	0	0.0473644003055768
YLR381W	0	0	0.0473282442748092
YER053C-A	0	1	0.0473282442748092
YDR225W	0	0	0.0472921434019832
YJR120W	0	0	0.0472560975609756
YPR200C	0	0	0.0472201066260472
YJR148W	0	0	0.0471841704718417
YOR271C	0	1	0.0471841704718417
YFR007W	0	1	0.0471841704718417
YNL115C	0	1	0.0471841704718417
YKL081W	0	0	0.047148288973384
YOR215C	0	1	0.047148288973384
YOR098C	0	0	0.047112462006079
YHL018W	0	1	0.047112462006079
YMR181C	0	1	0.047112462006079
YOL083W	0	1	0.047112462006079
YAL023C	0	0	0.0470766894457099
YLL028W	0	0	0.047040971168437
YBR024W	0	0	0.0470053070507961
YAL020C	0	0	0.046969696969697
Q0110	0	0	0.0469341408024224
YPL235W	0	0	0.0468986384266263
YLR137W	0	1	0.0468986384266263
YPR184W	0	0	0.0468631897203326
YHR041C	0	0	0.0468277945619335
YPR165W	0	0	0.0467924528301887
YPL095C	0	0	0.0467571644042232
YBR286W	0	0	0.0467219291635268
YBR241C	0	1	0.0467219291635268
YJR001W	0	0	0.0466867469879518
Q0070	0	0	0.0466516177577126
YGL124C	0	0	0.0466165413533835
YOR312C	0	0	0.0465815176558978
YDL169C	0	1	0.0465815176558978
YLR167W	0	0	0.0465465465465465
YMR126C	0	1	0.0465465465465465
YBR285W	0	1	0.0465465465465465
YGL091C	0	0	0.0465116279069767
YLR440C	0	0	0.0464767616191904
YDR476C	0	1	0.0464767616191904
YIL075C	0	0	0.0464419475655431
YBR147W	0	1	0.0464419475655431
YML052W	0	0	0.0464071856287425
YPR138C	0	0	0.0463724756918474
YOR347C	0	0	0.0463378176382661
YAL032C	0	0	0.046303211351755
YPL099C	0	1	0.046303211351755
YPL004C	0	0	0.0462686567164179
YBL049W	0	1	0.0462686567164179
YPL130W	0	0	0.046234153616704
YML066C	0	0	0.0461997019374069
YCR008W	0	0	0.0461653015636634
YLR162W	0	1	0.0461653015636634
YER064C	0	0	0.0461309523809524
YPR069C	0	0	0.0460966542750929
YLL017W	0	0	0.0460624071322437
YGR066C	0	1	0.0460624071322437
YOR214C	0	1	0.0460624071322437
YOL047C	0	1	0.0460624071322437
YDR525W-A	0	1	0.0460624071322437
YCL057C-A	0	1	0.0460624071322437
YOL038C-A	0	1	0.0460624071322437
YER021W	0	0	0.0460282108389013
YMR059W	0	0	0.0459940652818991
YER188C-A	0	1	0.0459940652818991
YAL037C-A	0	1	0.0459940652818991
YJL136W-A	0	1	0.0459940652818991
YLR264C-A	0	1	0.0459940652818991
YAL044W-A	0	1	0.0459940652818991
YBR077C	0	0	0.0459599703484062
YBR255C-A	0	1	0.0459599703484062
YHR076W	0	1	0.0459599703484062
YDR032C	0	1	0.0459599703484062
YLR154W-C	0	1	0.0459599703484062
YGL006W-A	0	1	0.0459599703484062
YMR020W	0	0	0.0459259259259259
YDR381C-A	0	1	0.0459259259259259
YAL063C-A	0	1	0.0459259259259259
YAR035C-A	0	1	0.0459259259259259
YBL008W-A	0	1	0.0459259259259259
YBL071C-B	0	1	0.0459259259259259
YBL039W-B	0	1	0.0459259259259259
YBR196C-A	0	1	0.0459259259259259
YCL012C	0	1	0.0459259259259259
YCL001W-B	0	1	0.0459259259259259
YBL100W-C	0	1	0.0459259259259259
YBR072C-A	0	1	0.0459259259259259
YBR221W-A	0	1	0.0459259259259259
YBR182C-A	0	1	0.0459259259259259
YBR196C-B	0	1	0.0459259259259259
YBR200W-A	0	1	0.0459259259259259
YBR230W-A	0	1	0.0459259259259259
YBR201C-A	0	1	0.0459259259259259
YBR298C-A	0	1	0.0459259259259259
YBR296C-A	0	1	0.0459259259259259
YCL058W-A	0	1	0.0459259259259259
YCR075W-A	0	1	0.0459259259259259
YCL048W-A	0	1	0.0459259259259259
YCR024C-B	0	1	0.0459259259259259
YCR108C	0	1	0.0459259259259259
YCR095W-A	0	1	0.0459259259259259
YDL159W-A	0	1	0.0459259259259259
YDR003W-A	0	1	0.0459259259259259
YDL007C-A	0	1	0.0459259259259259
YDL160C-A	0	1	0.0459259259259259
YDR182W-A	0	1	0.0459259259259259
YDR194W-A	0	1	0.0459259259259259
YDR169C-A	0	1	0.0459259259259259
YDR119W-A	0	1	0.0459259259259259
YDR246W-A	0	1	0.0459259259259259
YDR374W-A	0	1	0.0459259259259259
YJL052C-A	0	1	0.0459259259259259
YJL077W-B	0	1	0.0459259259259259
YHR007C-A	0	1	0.0459259259259259
YGR161W-C	0	1	0.0459259259259259
YFL041W-A	0	1	0.0459259259259259
YER175W-A	0	1	0.0459259259259259
YGL007C-A	0	1	0.0459259259259259
YDR524W-C	0	1	0.0459259259259259
YIL002W-A	0	1	0.0459259259259259
YDR524C-B	0	1	0.0459259259259259
YGL188C-A	0	1	0.0459259259259259
YHR022C-A	0	1	0.0459259259259259
YIR021W-A	0	1	0.0459259259259259
YGR240C-A	0	1	0.0459259259259259
YDR461C-A	0	1	0.0459259259259259
YJR005C-A	0	1	0.0459259259259259
YHR213W-B	0	1	0.0459259259259259
YHR213W-A	0	1	0.0459259259259259
YFR012W-A	0	1	0.0459259259259259
YGL194C-A	0	1	0.0459259259259259
YJL133C-A	0	1	0.0459259259259259
YHR175W-A	0	1	0.0459259259259259
YER078W-A	0	1	0.0459259259259259
YGR146C-A	0	1	0.0459259259259259
YHL015W-A	0	1	0.0459259259259259
YGR169C-A	0	1	0.0459259259259259
YGL041C-B	0	1	0.0459259259259259
YGR204C-A	0	1	0.0459259259259259
YGR035W-A	0	1	0.0459259259259259
YHR199C-A	0	1	0.0459259259259259
YHL048C-A	0	1	0.0459259259259259
YJL047C-A	0	1	0.0459259259259259
YJL127C-B	0	1	0.0459259259259259
YGL258W-A	0	1	0.0459259259259259
YIL046W-A	0	1	0.0459259259259259
YIL102C-A	0	1	0.0459259259259259
YHR050W-A	0	1	0.0459259259259259
YIL156W-B	0	1	0.0459259259259259
YIL134C-A	0	1	0.0459259259259259
YGR121W-A	0	1	0.0459259259259259
YGR174W-A	0	1	0.0459259259259259
YFR032C-B	0	1	0.0459259259259259
YHR086W-A	0	1	0.0459259259259259
YIR018C-A	0	1	0.0459259259259259
YLL066W-B	0	1	0.0459259259259259
YJR112W-A	0	1	0.0459259259259259
YLR099W-A	0	1	0.0459259259259259
YKL023C-A	0	1	0.0459259259259259
YKL106C-A	0	1	0.0459259259259259
YLR157C-C	0	1	0.0459259259259259
YLL006W-A	0	1	0.0459259259259259
YLR157W-E	0	1	0.0459259259259259
YLR154C-G	0	1	0.0459259259259259
YKL068W-A	0	1	0.0459259259259259
YLR285C-A	0	1	0.0459259259259259
YKL065W-A	0	1	0.0459259259259259
YJR151W-A	0	1	0.0459259259259259
YKL183C-A	0	1	0.0459259259259259
YLR146W-A	0	1	0.0459259259259259
YLR162W-A	0	1	0.0459259259259259
YKL096C-B	0	1	0.0459259259259259
YMR247W-A	0	1	0.0459259259259259
YOR161C-C	0	1	0.0459259259259259
YOR020W-A	0	1	0.0459259259259259
YNL277W-A	0	1	0.0459259259259259
YMR182W-A	0	1	0.0459259259259259
YLR406C-A	0	1	0.0459259259259259
YNL024C-A	0	1	0.0459259259259259
YOL166W-A	0	1	0.0459259259259259
YLR412C-A	0	1	0.0459259259259259
YLR361C-A	0	1	0.0459259259259259
YMR030W-A	0	1	0.0459259259259259
YOL097W-A	0	1	0.0459259259259259
YOR011W-A	0	1	0.0459259259259259
YOL155W-A	0	1	0.0459259259259259
YLR342W-A	0	1	0.0459259259259259
YMR230W-A	0	1	0.0459259259259259
YNL067W-B	0	1	0.0459259259259259
YMR272W-B	0	1	0.0459259259259259
YMR175W-A	0	1	0.0459259259259259
YNL146C-A	0	1	0.0459259259259259
YML054C-A	0	1	0.0459259259259259
YOL086W-A	0	1	0.0459259259259259
YOR032W-A	0	1	0.0459259259259259
YMR105W-A	0	1	0.0459259259259259
YOR034C-A	0	1	0.0459259259259259
YNL042W-B	0	1	0.0459259259259259
YOR072W-B	0	1	0.0459259259259259
YLR307C-A	0	1	0.0459259259259259
YOR316C-A	0	1	0.0459259259259259
YOR192C-C	0	1	0.0459259259259259
YOR293C-A	0	1	0.0459259259259259
YMR001C-A	0	1	0.0459259259259259
YLR466C-B	0	1	0.0459259259259259
YNL130C-A	0	1	0.0459259259259259
YNL097C-B	0	1	0.0459259259259259
YMR194C-B	0	1	0.0459259259259259
YMR315W-A	0	1	0.0459259259259259
YOL164W-A	0	1	0.0459259259259259
YPL152W-A	0	1	0.0459259259259259
YOR376W-A	0	1	0.0459259259259259
YPL038W-A	0	1	0.0459259259259259
YOR396W	0	1	0.0459259259259259
YPL189C-A	0	1	0.0459259259259259
YPL119C-A	0	1	0.0459259259259259
YOR381W-A	0	1	0.0459259259259259
YOR394C-A	0	1	0.0459259259259259
YPR108W-A	0	1	0.0459259259259259
YPR145C-A	0	1	0.0459259259259259
YNL138W-A	0	1	0.0459259259259259
YPR159C-A	0	1	0.0459259259259259
YGR177C	0	0	0.0458919319022946
YFR042W	0	1	0.0458919319022946
YHR044C	0	0	0.0458579881656805
YAL002W	0	0	0.0458240946045824
YEL004W	0	0	0.0457902511078287
YML105C	0	0	0.0457564575645756
Q0085	0	0	0.0457227138643068
YOR257W	0	0	0.0456890198968312
YPL186C	0	1	0.0456890198968312
YNL242W	0	0	0.0456553755522828
YBR233W-A	0	0	0.0456217807211185
YER061C	0	0	0.0455882352941176
Q0140	0	0	0.0455547391623806
YMR205C	0	0	0.0455212922173275
YGL211W	0	0	0.045487894350697
YER059W	0	0	0.0454545454545455
YKR076W	0	0	0.0454212454212454
YHR069C	0	0	0.0453879941434846
YOR253W	0	0	0.0453547915142648
YCL021W-A	0	1	0.0453547915142648
YIL039W	0	0	0.0453216374269006
YPR167C	0	0	0.0452885317750183
YMR033W	0	0	0.0452554744525547
YPL221W	0	0	0.0452224653537564
YPL049C	0	0	0.0451895043731778
YCR031C	0	0	0.045156591405681
YJL217W	0	1	0.045156591405681
YCL044C	0	0	0.0451237263464338
YJR085C	0	1	0.0451237263464338
YML022W	0	0	0.0450909090909091
YCR082W	0	0	0.0450581395348837
YCL068C	0	1	0.0450581395348837
YJR028W	0	0	0.0450254175744372
YLR019W	0	0	0.0449927431059507
YEL040W	0	0	0.0449601160261059
YJL137C	0	0	0.0449275362318841
YGR296W	0	0	0.0448950036205648
YGL010W	0	1	0.0448950036205648
YBR130C	0	0	0.044862518089725
YHR214C-D	0	1	0.044862518089725
YHR214C-E	0	1	0.044862518089725
YHR212W-A	0	1	0.044862518089725
YLR156C-A	0	1	0.044862518089725
YLR154C-H	0	1	0.044862518089725
YLR159C-A	0	1	0.044862518089725
YMR242W-A	0	1	0.044862518089725
YOL019W-A	0	1	0.044862518089725
YGL216W	0	0	0.0448300795372379
YDR331W	0	0	0.0447976878612717
YBR109C	0	0	0.0447653429602888
YGL065C	0	0	0.0447330447330447
YKL054C	0	0	0.0447007930785869
YBR088C	0	0	0.0446685878962536
YNL045W	0	0	0.0446364290856731
YCR090C	0	1	0.0446364290856731
YHR179W	0	1	0.0446364290856731
YAL007C	0	0	0.0446043165467626
YCL042W	0	1	0.0446043165467626
YBR164C	0	0	0.0445722501797268
YBL002W	0	0	0.0445402298850575
YPL283C	0	0	0.0445082555635319
YBL026W	0	0	0.0444763271162123
YHR072W-A	0	0	0.0444444444444444
YNL194C	0	0	0.0444126074498567
YKL070W	0	0	0.0443808160343593
YJL057C	0	1	0.0443808160343593
YKL133C	0	1	0.0443808160343593
YBR213W	0	0	0.0443490701001431
YPR041W	0	0	0.0443173695496783
YOR173W	0	0	0.0442857142857143
YBL047C	0	0	0.0442541042112777
YPR001W	0	0	0.0442225392296719
YNL323W	0	0	0.0441910192444761
YJR003C	0	0	0.0441595441595442
YAL034C	0	1	0.0441595441595442
YFL042C	0	1	0.0441595441595442
YLR467W	0	0	0.0441281138790036
YNL214W	0	0	0.0440967283072546
YML094W	0	0	0.0440653873489694
YDL053C	0	1	0.0440653873489694
YGR209C	0	0	0.0440340909090909
YPL247C	0	1	0.0440340909090909
YBR127C	0	0	0.0440028388928318
YFR047C	0	0	0.0439716312056738
YPL131W	0	0	0.0439404677533664
YOR230W	0	0	0.0439093484419263
YGL208W	0	0	0.0438782731776362
YJR099W	0	0	0.0438472418670438
YCL047C	0	1	0.0438472418670438
YAR033W	0	0	0.0438162544169611
YDL219W	0	0	0.0437853107344633
YCR010C	0	0	0.0437544107268878
YDR019C	0	0	0.0437235543018336
YLL052C	0	0	0.04369274136716
YBR263W	0	0	0.0436619718309859
YLR149C	0	1	0.0436619718309859
YOR209C	0	0	0.043631245601689
YGL055W	0	0	0.0436005625879044
YDR003W	0	0	0.0435699226985242
YNL011C	0	1	0.0435699226985242
YLR342W	0	0	0.0435393258426966
Q0115	0	0	0.0435087719298246
YDR126W	0	0	0.0434782608695652
YIL031W	0	0	0.043447792571829
YGL106W	0	0	0.0434173669467787
YOR339C	0	0	0.0433869839048285
YOR298W	0	0	0.0433566433566434
YHR043C	0	0	0.0433263452131377
YNL154C	0	0	0.0432960893854749
YLR080W	0	0	0.0432658757850663
YER054C	0	0	0.0432357043235704
YPL018W	0	0	0.043205574912892
YJL130C	0	0	0.0431754874651811
YOL043C	0	0	0.0431454418928323
YMR301C	0	0	0.043115438108484
YDR018C	0	0	0.0430854760250174
YER076C	0	1	0.0430854760250174
YMR220W	0	0	0.0430555555555556
YMR134W	0	0	0.0430256766134629
YGR048W	0	0	0.042995839112344
YMR217W	0	0	0.042966042966043
YBR149W	0	0	0.0429362880886427
YNL159C	0	0	0.0429065743944637
Q0050	0	0	0.0428769017980636
YGL263W	0	1	0.0428769017980636
YBR162W-A	0	0	0.0428472702142364
YFR019W	0	0	0.0428176795580111
YOR231W	0	0	0.0427881297446515
YMR235C	0	0	0.0427586206896552
YFR057W	0	1	0.0427586206896552
YGL127C	0	0	0.0427291523087526
YCR069W	0	1	0.0427291523087526
YHR126C	0	1	0.0427291523087526
YPL280W	0	1	0.0427291523087526
YHR053C	0	0	0.0426997245179063
YDR079C-A	0	0	0.0426703372333104
YOR099W	0	0	0.0426409903713893
YER093C-A	0	1	0.0426409903713893
YPL265W	0	0	0.0426116838487973
YJR161C	0	1	0.0426116838487973
YAL055W	0	0	0.0425824175824176
YJL103C	0	0	0.0425531914893617
YEL038W	0	1	0.0425531914893617
YOR357C	0	0	0.0425240054869684
YGL262W	0	1	0.0425240054869684
YGR273C	0	1	0.0425240054869684
YMR117C	0	0	0.0424948594928033
YPL056C	0	1	0.0424948594928033
YEL017C-A	0	0	0.0424657534246575
YML079W	0	1	0.0424657534246575
YNL178W	0	0	0.0424366872005476
YOL024W	0	1	0.0424366872005476
YML011C	0	0	0.0424076607387141
YLR445W	0	1	0.0424076607387141
YJL207C	0	0	0.0423786739576213
YBR252W	0	0	0.0423497267759563
YJL151C	0	1	0.0423497267759563
YCL050C	0	0	0.042320819112628
YDR106W	0	0	0.0422919508867667
YHL020C	0	0	0.0422631220177232
YNL142W	0	0	0.0422343324250681
YLR010C	0	0	0.0422055820285909
YGL104C	0	0	0.0421768707482993
YPL210C	0	0	0.0421481985044188
YOR237W	0	0	0.0421195652173913
YER158C	0	1	0.0421195652173913
YIL014C-A	0	1	0.0421195652173913
YLR072W	0	1	0.0421195652173913
YJL118W	0	1	0.0421195652173913
YCL001W-A	0	1	0.0421195652173913
YNL245C	0	0	0.0420909708078751
YFL005W	0	0	0.0420624151967436
YMR122W-A	0	1	0.0420624151967436
YPL101W	0	0	0.0420338983050847
YEL057C	0	0	0.0420054200542005
YCR061W	0	0	0.041976980365606
YDL027C	0	1	0.041976980365606
YKL029C	0	0	0.0419485791610284
YOL101C	0	0	0.041920216362407
YDR089W	0	0	0.0418918918918919
YGR271C-A	0	1	0.0418918918918919
YNL129W	0	0	0.0418636056718433
YER072W	0	0	0.0418353576248313
YOR171C	0	0	0.0418071476736345
YJR108W	0	0	0.0417789757412399
YGR127W	0	1	0.0417789757412399
YAR064W	0	1	0.0417789757412399
YHR081W	0	0	0.0417508417508418
YBR041W	0	0	0.0417227456258412
YAL067W-A	0	1	0.0417227456258412
YOR179C	0	0	0.0416946872898453
YLR363W-A	0	1	0.0416946872898453
YLR157W-D	0	1	0.0416946872898453
YNR075C-A	0	1	0.0416946872898453
YOL013W-A	0	1	0.0416946872898453
YGR214W	0	0	0.0416666666666667
YOR261C	0	0	0.0416386836803224
YJL002C	0	0	0.0416107382550336
YPR194C	0	0	0.0415828303152247
YNR021W	0	1	0.0415828303152247
YBR022W	0	0	0.0415549597855228
YCL051W	0	0	0.0415271265907569
YNL128W	0	0	0.0414993306559572
YHR015W	0	0	0.0414715719063545
YLR363C	0	0	0.0414438502673797
YAR015W	0	0	0.0414161656646627
YBR015C	0	0	0.041388518024032
YKL190W	0	0	0.0413609072715143
YGR212W	0	0	0.0413333333333333
YHR210C	0	1	0.0413333333333333
YPL139C	0	0	0.0413057961359094
YPR160W	0	0	0.0412782956058589
YPR066W	0	0	0.0412508316699933
YBL050W	0	0	0.0412234042553191
YPR027C	0	1	0.0412234042553191
YJL004C	0	0	0.0411960132890365
YBR160W	0	0	0.0411686586985392
YMR146C	0	0	0.0411413404114134
YIL045W	0	0	0.0411140583554377
YPR062W	0	0	0.0410868124585818
YOR012W	0	1	0.0410868124585818
YEL066W	0	0	0.0410596026490066
YDR320C-A	0	0	0.0410324288550629
YKR036C	0	0	0.041005291005291
YOR285W	0	1	0.041005291005291
YHR084W	0	0	0.0409781890284204
YPR056W	0	0	0.0409511228533686
YMR123W	0	0	0.0409240924092409
YGR053C	0	1	0.0409240924092409
YMR261C	0	0	0.0408970976253298
YJL091C	0	0	0.040870138431114
YER095W	0	0	0.0408432147562582
YGR227W	0	0	0.0408163265306122
YOL052C-A	0	0	0.0407894736842105
YHR048W	0	0	0.0407626561472715
YDL128W	0	0	0.0407358738501971
Q0075	0	1	0.0407358738501971
Q0255	0	1	0.0407358738501971
YDL199C	0	1	0.0407358738501971
YOL003C	0	0	0.0407091267235719
YFL022C	0	0	0.0406824146981627
YCL048W	0	0	0.040655737704918
YOL039W	0	0	0.0406290956749672
YNL125C	0	0	0.0406024885396202
YLR035C-A	0	0	0.0405759162303665
YDL157C	0	1	0.0405759162303665
YAR068W	0	1	0.0405759162303665
YHR101C	0	0	0.0405493786788751
YCR083W	0	0	0.0405228758169935
YOR180C	0	0	0.0404964075767472
YIL103W	0	0	0.0404699738903394
YNR062C	0	1	0.0404699738903394
YPR075C	0	0	0.04044357469015
YBR171W	0	0	0.0404172099087353
YHR176W	0	0	0.0403908794788274
Q0060	0	1	0.0403908794788274
YDR170W-A	0	0	0.0403645833333333
YHL021C	0	1	0.0403645833333333
YKR042W	0	0	0.0403383214053351
YFL068W	0	1	0.0403383214053351
YOR026W	0	0	0.0403120936280884
YCR048W	0	0	0.0402858999350227
YNL010W	0	1	0.0402858999350227
YJL225C	0	1	0.0402858999350227
YNL263C	0	0	0.0402597402597403
YMR040W	0	1	0.0402597402597403
YCR020C	0	0	0.0402336145360156
YHR104W	0	0	0.0402075226977951
YDR410C	0	0	0.0401814646791964
YLR346C	0	0	0.0401554404145078
YAR035W	0	0	0.0401294498381877
YOL164W	0	0	0.0401034928848642
YJL184W	0	0	0.0400775694893342
YBR198C	0	0	0.0400516795865633
YGR263C	0	1	0.0400516795865633
YLR157C	0	0	0.040025823111685
YHL025W	0	0	0.04
YNL148C	0	0	0.0399742101869761
YEL016C	0	0	0.0399484536082474
YAL058W	0	0	0.0399227301996136
YJR065C	0	0	0.0398970398970399
[truncated: 3,790 more rows]
