# Supplementary material for: Computationally Driven, Quantitative Experiments Discover Genes Required for Mitochondrial Biogenesis
Source: PLoS Genet. 2009 Mar 20;5(3):e1000407. doi: 10.1371/journal.pgen.1000407 (PMC2648979; doi:10.1371/journal.pgen.1000407)
Supplement: Dataset S2 — Top 100 novel ensemble predictions for additional yeast biological processes. A zip file containing 387 tab-delimited text files of the ensemble predictions for the indicated Gene Ontology Biological Process Term. (21.70 MB GZ) [file pgen.1000407.s013.gz › GO_0006865.txt]

ORF	AnnotatedToTerm?	Uncharacterized_04152007?	Precision
YEL063C	1	0	1.0
YDR046C	1	0	1.0
YPL265W	1	0	1.0
YPL274W	1	0	1.0
YOL020W	1	0	1.0
YCL025C	1	0	1.0
YNL268W	1	0	1.0
YNL101W	1	0	1.0
YGR055W	1	0	1.0
YKR039W	1	0	1.0
YLL061W	1	0	1.0
YDR508C	1	0	1.0
YJL212C	0	0	0.941176470588235
YBR068C	1	0	0.941176470588235
YMR088C	1	0	0.941176470588235
YGR191W	1	0	0.941176470588235
YBR069C	1	0	0.941176470588235
YEL046C	0	0	0.894736842105263
YJR001W	1	0	0.894736842105263
YKR069W	0	0	0.85
YPR138C	0	0	0.80952380952381
YAL022C	0	0	0.772727272727273
YNL142W	0	0	0.739130434782609
YIL121W	0	0	0.708333333333333
YGL077C	0	0	0.68
YNL104C	0	0	0.653846153846154
YKR093W	0	0	0.62962962962963
YDR456W	0	0	0.607142857142857
YLR034C	0	0	0.586206896551724
YLR027C	0	0	0.566666666666667
YNL283C	0	0	0.548387096774194
YER019W	0	0	0.545454545454545
YOR348C	1	0	0.545454545454545
YOR375C	0	0	0.529411764705882
YGL142C	0	0	0.514285714285714
YJR137C	0	0	0.5
YJL172W	0	0	0.5
YKL146W	1	0	0.5
YPR156C	0	0	0.487179487179487
YFL021W	0	0	0.476190476190476
YDR160W	0	0	0.476190476190476
YBR132C	1	0	0.476190476190476
YBR036C	0	0	0.466666666666667
YPR035W	0	0	0.466666666666667
YHL036W	1	0	0.466666666666667
YBR208C	0	0	0.456521739130435
YLR303W	0	0	0.446808510638298
YER064C	0	0	0.4375
YGR121C	0	0	0.428571428571429
YAL062W	0	0	0.42
YGL186C	0	0	0.411764705882353
YBR043C	0	0	0.403846153846154
YHL016C	0	0	0.39622641509434
YLR153C	0	0	0.388888888888889
YKL174C	0	0	0.381818181818182
YIL088C	0	0	0.375
YIR031C	0	0	0.368421052631579
YPR113W	0	0	0.362068965517241
YDR264C	0	0	0.355932203389831
YNL263C	0	0	0.35
YCR048W	0	0	0.344262295081967
YDR302W	0	0	0.34375
YDR205W	0	0	0.34375
YBR293W	1	0	0.34375
YNL125C	0	0	0.338461538461538
YPR194C	0	0	0.333333333333333
YGR197C	0	0	0.328358208955224
YFR030W	0	0	0.323529411764706
YJL134W	0	0	0.318840579710145
YPR181C	0	0	0.314285714285714
YLR023C	0	0	0.309859154929577
YLR299W	0	0	0.305555555555556
YPL111W	0	0	0.301369863013699
YLR142W	0	0	0.297297297297297
YHR050W	0	0	0.293333333333333
YCL009C	0	0	0.289473684210526
YPL179W	0	0	0.285714285714286
YGR161C	0	0	0.282051282051282
YKL120W	0	0	0.278481012658228
YJL060W	0	0	0.275
YLR348C	0	0	0.271604938271605
YGL125W	0	0	0.268292682926829
YIR032C	0	0	0.265060240963855
YDR354W	0	0	0.261904761904762
YOR316C	0	0	0.258823529411765
YGL167C	0	0	0.255813953488372
YOL147C	0	0	0.252873563218391
YDL128W	0	0	0.25
YNR041C	0	0	0.247191011235955
YIR029W	0	0	0.244444444444444
YGL184C	0	0	0.241758241758242
YCL017C	0	0	0.239130434782609
YOR307C	0	0	0.236559139784946
YPR167C	0	0	0.234042553191489
YMR108W	0	0	0.231578947368421
YGL114W	0	0	0.229166666666667
YOL136C	0	0	0.22680412371134
YBR221C	0	0	0.224489795918367
YDR072C	0	0	0.222222222222222
YNL277W	0	0	0.22
YOL064C	0	0	0.219047619047619
YMR058W	0	0	0.219047619047619
YAL042W	0	0	0.219047619047619
YMR221C	0	1	0.219047619047619
YNL065W	0	0	0.219047619047619
YOL030W	0	1	0.219047619047619
YFL055W	1	0	0.219047619047619
YNL046W	0	0	0.216981132075472
YHR026W	0	0	0.214953271028037
YNL219C	0	0	0.212962962962963
YMR272C	0	0	0.211864406779661
YBR086C	0	0	0.211864406779661
YER073W	0	0	0.211864406779661
YOL163W	0	0	0.211864406779661
YPR128C	0	0	0.211864406779661
YBR222C	0	1	0.211864406779661
YJL101C	0	0	0.211864406779661
YML052W	0	0	0.211864406779661
YJL116C	0	0	0.211864406779661
YER119C	1	0	0.211864406779661
YJL059W	1	0	0.211864406779661
YOR002W	0	0	0.210084033613445
YDR084C	0	0	0.208333333333333
YFR025C	0	0	0.206611570247934
YLL062C	0	0	0.204918032786885
YPR183W	0	0	0.203252032520325
YPL240C	0	0	0.201612903225806
YLL019C	0	0	0.2
YLR092W	0	0	0.198412698412698
YPR198W	0	0	0.196850393700787
YOR067C	0	0	0.1953125
YCR044C	0	0	0.193798449612403
YOR092W	0	0	0.192307692307692
YCL018W	0	0	0.190839694656489
YJL079C	0	1	0.190839694656489
YPL135W	0	0	0.189393939393939
YJL210W	0	0	0.18796992481203
YPL145C	0	0	0.186567164179104
YKL001C	0	0	0.185185185185185
YDR011W	0	0	0.183823529411765
YER091C	0	0	0.182481751824818
YLR304C	0	0	0.181159420289855
YDR090C	0	1	0.181159420289855
YNL241C	0	0	0.179856115107914
YGL202W	0	0	0.178571428571429
YNL321W	0	1	0.178571428571429
YHL040C	0	0	0.177304964539007
YHR112C	0	0	0.176056338028169
YHR143W	0	0	0.174825174825175
YPL026C	0	0	0.173611111111111
YPL206C	0	0	0.172413793103448
YMR087W	0	0	0.171232876712329
YFL009W	0	0	0.170068027210884
YML116W	0	0	0.168918918918919
YPR159W	0	0	0.167785234899329
YIL074C	0	0	0.166666666666667
YCL073C	0	0	0.165605095541401
YGL026C	0	0	0.165605095541401
YOL058W	0	0	0.165605095541401
YFL041W	0	0	0.165605095541401
YNL037C	0	0	0.165605095541401
YOR085W	0	0	0.165605095541401
YCL069W	1	0	0.165605095541401
YMR083W	0	0	0.164556962025316
YDR284C	0	0	0.163522012578616
YMR241W	0	0	0.1625
YJR010W	0	0	0.161490683229814
YKL008C	0	0	0.160493827160494
YGL225W	0	0	0.159509202453988
YIL047C	0	0	0.158536585365854
YPR008W	0	0	0.157575757575758
YKL034W	0	0	0.156626506024096
YMR015C	0	0	0.155688622754491
YIR017C	0	0	0.154761904761905
YKR106W	0	0	0.153846153846154
YGR065C	0	0	0.152941176470588
YCR005C	0	0	0.152046783625731
YGR204W	0	0	0.151162790697674
YBL043W	0	0	0.15028901734104
YHR018C	0	0	0.149425287356322
YDR105C	0	1	0.149425287356322
YLL027W	0	0	0.148571428571429
YOR251C	0	1	0.148571428571429
YBR294W	0	0	0.147727272727273
YKL100C	0	1	0.147727272727273
YNL307C	0	0	0.146892655367232
YBL082C	0	0	0.146067415730337
YLR180W	0	0	0.145251396648045
YKR105C	0	1	0.145251396648045
YPL221W	0	0	0.144444444444444
YKL207W	0	1	0.144444444444444
YOR136W	0	0	0.143646408839779
YER145C	0	0	0.142857142857143
YDR038C	0	0	0.14207650273224
YMR056C	0	0	0.141304347826087
YNR013C	0	0	0.140540540540541
YGR101W	0	0	0.139784946236559
YNR001C	0	0	0.13903743315508
YGL062W	0	0	0.138297872340426
YGR172C	0	0	0.137566137566138
YLR241W	0	1	0.137566137566138
YOR270C	0	0	0.136842105263158
YOL140W	0	0	0.136125654450262
YER125W	0	0	0.135416666666667
YLL028W	0	0	0.134715025906736
YPL057C	0	0	0.134020618556701
YLR300W	0	0	0.133333333333333
YEL021W	0	0	0.13265306122449
YDL052C	0	0	0.131979695431472
YOR222W	0	0	0.131313131313131
YPL262W	0	0	0.130653266331658
YLR220W	0	0	0.13
YJL062W	0	0	0.129353233830846
YBR008C	0	0	0.128712871287129
YBR243C	0	0	0.12807881773399
YDR253C	0	0	0.127450980392157
YPR182W	0	0	0.126829268292683
YEL072W	0	1	0.126829268292683
YGR199W	0	0	0.12621359223301
YBR133C	0	0	0.1256038647343
YIR034C	0	0	0.125
YAL012W	0	0	0.124401913875598
YIL109C	0	0	0.123809523809524
YER052C	0	0	0.123222748815166
YOR226C	0	0	0.122641509433962
YOL122C	0	0	0.122065727699531
YBR213W	0	0	0.121495327102804
YHR181W	0	0	0.12093023255814
YDR127W	0	0	0.12037037037037
YEL071W	0	0	0.119815668202765
YDL210W	0	0	0.119266055045872
YKL184W	0	0	0.118721461187215
YHL047C	0	0	0.118181818181818
YGL126W	0	0	0.117647058823529
YLR378C	0	0	0.117117117117117
YOL062C	0	0	0.116591928251121
YEL064C	0	0	0.116071428571429
YNL190W	0	0	0.115555555555556
YLR364W	0	1	0.115555555555556
YBR105C	0	0	0.115044247787611
YDR502C	0	0	0.114537444933921
YDL198C	0	0	0.114035087719298
YDR039C	0	0	0.11353711790393
YGR243W	0	1	0.11353711790393
YCR011C	0	0	0.11304347826087
YJR139C	0	0	0.112554112554113
YGR260W	0	0	0.112068965517241
YNL329C	0	0	0.111587982832618
YER042W	0	0	0.111111111111111
YBR281C	0	0	0.11063829787234
YML058W	0	0	0.110169491525424
YPR002W	0	0	0.109704641350211
YBR004C	0	0	0.109243697478992
YNR055C	0	0	0.108786610878661
YBL042C	0	0	0.108333333333333
YOR221C	0	0	0.107883817427386
YBR207W	0	0	0.107438016528926
YGR155W	0	0	0.106995884773663
YCL030C	0	0	0.10655737704918
YCL038C	0	0	0.106122448979592
YOR273C	0	0	0.105691056910569
YMR119W	0	0	0.105263157894737
YMR191W	0	1	0.105263157894737
YOL158C	0	0	0.104838709677419
YJR016C	0	0	0.104417670682731
YJR019C	0	0	0.104
YGR282C	0	0	0.103585657370518
YKL051W	0	0	0.103174603174603
YIL030C	0	0	0.102766798418972
YER095W	0	0	0.102362204724409
YML018C	0	1	0.102362204724409
YER178W	0	0	0.101960784313725
YNR030W	0	0	0.1015625
YER169W	0	0	0.101503759398496
YOR184W	0	0	0.101503759398496
YJR077C	0	0	0.101503759398496
YGL009C	0	0	0.101503759398496
YNL191W	0	0	0.101503759398496
YDR006C	0	0	0.101503759398496
YDL015C	0	0	0.101503759398496
YLR332W	0	0	0.101503759398496
YLR089C	0	1	0.101503759398496
YHL017W	0	1	0.101503759398496
YIL051C	0	0	0.101503759398496
YNL270C	1	0	0.101503759398496
YIL056W	0	0	0.101449275362319
YLR403W	0	0	0.101449275362319
YOL059W	0	0	0.101449275362319
YHR208W	0	0	0.101449275362319
YML085C	0	0	0.101449275362319
YML048W	0	0	0.101449275362319
YDR093W	0	0	0.101449275362319
YPR011C	0	0	0.101449275362319
YIL043C	0	0	0.101449275362319
YCR075C	1	0	0.101449275362319
YDL224C	0	0	0.101083032490975
YDR384C	0	0	0.100719424460432
YBL011W	0	0	0.100358422939068
YJL094C	0	0	0.1
YDR476C	0	1	0.1
YDR233C	0	1	0.1
YNL116W	0	0	0.1
YMR145C	0	0	0.1
YOR303W	0	0	0.1
YBL089W	0	0	0.1
YBR218C	0	0	0.1
YOR108W	0	0	0.1
YAL053W	0	0	0.1
YKR100C	0	0	0.1
YLR209C	0	0	0.1
YDL212W	1	0	0.1
YOL119C	0	0	0.0996563573883162
YMR011W	0	0	0.0993150684931507
YBR241C	0	1	0.0993150684931507
YBL102W	0	0	0.0989761092150171
YMR303C	0	0	0.0986394557823129
YJL091C	0	0	0.0983050847457627
YML075C	0	0	0.097972972972973
YOR204W	0	0	0.0976430976430976
YIL164C	0	1	0.0976430976430976
YKL058W	0	0	0.0973154362416107
YNL322C	0	0	0.096989966555184
YOL129W	0	0	0.0966666666666667
YLR108C	0	1	0.0966666666666667
YMR155W	0	1	0.0966666666666667
YOL019W	0	1	0.0966666666666667
YEL065W	0	0	0.0963455149501661
YBR029C	0	0	0.0960264900662252
YGL084C	0	0	0.0957095709570957
YIL140W	0	0	0.0953947368421053
YBR145W	0	0	0.0950819672131148
YOR360C	0	0	0.0947712418300654
YDL059C	0	0	0.0944625407166124
YPR124W	0	0	0.0941558441558442
YOR043W	0	0	0.0938511326860841
YGL140C	0	1	0.0938511326860841
YOR388C	0	0	0.0935483870967742
YCR023C	0	1	0.0935483870967742
YLR019W	0	0	0.0932475884244373
YLL041C	0	0	0.092948717948718
YNR002C	0	0	0.0926517571884984
YDR035W	0	0	0.0923566878980892
YHR074W	0	0	0.0920634920634921
YPR114W	0	1	0.0920634920634921
YMR319C	0	0	0.0917721518987342
YCR079W	0	0	0.0914826498422713
YPR176C	0	0	0.0911949685534591
YDR232W	0	0	0.0909090909090909
YER065C	0	0	0.090625
YDL085W	0	0	0.0903426791277259
YBR021W	0	0	0.0900621118012422
YMR292W	0	0	0.0897832817337461
YPL061W	0	0	0.0895061728395062
YJR121W	0	0	0.0892307692307692
YIL147C	0	0	0.0889570552147239
YGR157W	0	0	0.0886850152905199
YBR015C	0	0	0.0884146341463415
YIR006C	0	0	0.088145896656535
YDR481C	0	0	0.0878787878787879
YER158C	0	1	0.0878787878787879
YJL196C	0	0	0.0876132930513595
YNR044W	0	0	0.0873493975903614
YDR032C	0	1	0.0873493975903614
YBR001C	0	0	0.0870870870870871
YLR237W	0	0	0.0868263473053892
YKR052C	0	0	0.0865671641791045
YBL030C	0	0	0.0863095238095238
YJR109C	0	0	0.086053412462908
YMR271C	0	0	0.0857988165680473
YBR214W	0	0	0.0855457227138643
YKL218C	0	0	0.0852941176470588
YDL046W	0	0	0.0850439882697947
YDR410C	0	0	0.0847953216374269
YMR297W	0	0	0.0845481049562682
YOR100C	0	0	0.0843023255813953
YMR009W	0	0	0.0840579710144927
YJL156C	0	0	0.0838150289017341
YCL064C	0	0	0.0835734870317003
YLR438W	0	0	0.0833333333333333
YMR054W	0	0	0.0830945558739255
YEL017W	0	0	0.0828571428571429
YEL027W	0	0	0.0826210826210826
YER083C	0	0	0.0823863636363636
YGR209C	0	0	0.0821529745042493
YGR194C	0	0	0.0819209039548023
YPL058C	0	0	0.0816901408450704
YJL132W	0	1	0.0816901408450704
YBR256C	0	0	0.0814606741573034
YER120W	0	0	0.0812324929971989
YBR291C	0	0	0.0810810810810811
YDL054C	0	0	0.0810810810810811
YLR109W	0	0	0.0810810810810811
YDL182W	0	0	0.0810810810810811
YFR053C	0	0	0.0810810810810811
YJL093C	0	0	0.0810810810810811
YKL029C	0	0	0.0810810810810811
YPL092W	0	0	0.0810810810810811
YJL171C	0	1	0.0810810810810811
YGL018C	0	0	0.0810810810810811
YDR387C	0	1	0.0810810810810811
YMR008C	0	0	0.0810810810810811
YGR096W	0	0	0.0810810810810811
YPL218W	0	0	0.0810810810810811
YGR142W	1	0	0.0810810810810811
YMR149W	0	0	0.0808625336927224
YBL049W	0	1	0.0808625336927224
YBR229C	0	0	0.0806451612903226
YJL200C	0	1	0.0806451612903226
YIL116W	0	0	0.0804289544235925
YDL169C	0	1	0.0804289544235925
YJR095W	0	0	0.0802139037433155
YDL119C	0	0	0.08
YOL060C	0	0	0.0797872340425532
YDL215C	0	0	0.0795755968169761
YDR329C	0	0	0.0793650793650794
YGL028C	0	0	0.079155672823219
YKR042W	0	0	0.0789473684210526
YER004W	0	1	0.0789473684210526
YOR271C	0	1	0.0789473684210526
YER069W	0	0	0.078740157480315
YDL095W	0	0	0.0785340314136126
YDL131W	0	0	0.0783289817232376
YBR147W	0	1	0.0783289817232376
YAL040C	0	0	0.078125
YOL092W	0	1	0.078125
YNL320W	0	1	0.078125
YDR158W	0	0	0.0779220779220779
YBR130C	0	0	0.077720207253886
YNR075W	0	0	0.0775193798449612
YPL095C	0	0	0.077319587628866
YLR177W	0	1	0.077319587628866
YLR090W	0	0	0.077120822622108
YHR188C	0	0	0.0769230769230769
YMR195W	0	1	0.0769230769230769
YDR234W	0	0	0.0767263427109974
YIR038C	0	0	0.076530612244898
YDL199C	0	1	0.076530612244898
YIL119C	0	0	0.0763358778625954
YBR053C	0	1	0.0763358778625954
YLR353W	0	0	0.0761421319796954
YPL234C	0	0	0.0759493670886076
YHR171W	0	0	0.0757575757575758
YBR244W	0	0	0.0755667506297229
YER114C	0	0	0.0753768844221105
YOL083W	0	1	0.0753768844221105
YLR149C	0	1	0.0753768844221105
YGR279C	0	0	0.075187969924812
YPL076W	0	0	0.075
YFR051C	0	0	0.0748129675810474
YIL068C	0	0	0.0746268656716418
YNL327W	0	0	0.0744416873449131
YDL048C	0	1	0.0744416873449131
YHR086W	0	0	0.0742574257425743
YCR067C	0	0	0.0740740740740741
YMR296C	0	0	0.0738916256157636
YCL021W-A	0	1	0.0738916256157636
YDR007W	0	0	0.0737100737100737
YBR169C	0	0	0.0735294117647059
YBR006W	0	0	0.0733496332518337
YGR125W	0	1	0.0733496332518337
YOR155C	0	0	0.0731707317073171
YGR127W	0	1	0.0731707317073171
YOR084W	0	0	0.072992700729927
YER039C	0	1	0.072992700729927
YIL006W	0	0	0.0728155339805825
YMR205C	0	0	0.0726392251815981
YJR117W	0	0	0.072463768115942
YBR041W	0	0	0.072289156626506
YER024W	0	0	0.0721153846153846
YAL054C	0	0	0.0719424460431655
YHR161C	0	0	0.0717703349282297
YPL134C	0	0	0.0715990453460621
YBR109C	0	0	0.0714285714285714
YLR152C	0	1	0.0714285714285714
YCR030C	0	1	0.0714285714285714
YER149C	0	0	0.0712589073634204
YBR104W	0	0	0.0710900473933649
YEL047C	0	0	0.0709219858156028
YDR404C	0	0	0.0707547169811321
YLL043W	0	0	0.0705882352941176
YHR133C	0	0	0.0704225352112676
YMR096W	0	0	0.0702576112412178
YIL134W	0	0	0.0700934579439252
YNR061C	0	1	0.0700934579439252
YIR007W	0	1	0.0700934579439252
YLR164W	0	1	0.0700934579439252
YMR253C	0	1	0.0700934579439252
YEL069C	0	0	0.0699300699300699
YJR160C	0	0	0.0697674418604651
YDR411C	0	0	0.0696055684454756
YDR033W	0	1	0.0696055684454756
YKR007W	0	0	0.0694444444444444
YFR044C	0	0	0.069284064665127
YCR017C	0	0	0.0691244239631336
YJL192C	0	0	0.0689655172413793
YKL046C	0	0	0.0688073394495413
YDL247W	0	0	0.068649885583524
YJR148W	0	0	0.0684931506849315
YBR110W	0	0	0.0683371298405467
YGL006W	0	0	0.0681818181818182
YIL146C	0	0	0.0680272108843537
YLR355C	0	0	0.0678733031674208
YBR286W	0	0	0.0677200902934537
YLR110C	0	0	0.0675675675675676
YKR050W	0	0	0.0674157303370786
YBR115C	0	0	0.0672645739910314
YBR212W	0	0	0.0671140939597315
YBR177C	0	0	0.0669642857142857
YCR024C-A	0	0	0.066815144766147
YPL233W	0	0	0.0666666666666667
YGR070W	0	0	0.0665188470066519
YNL197C	0	0	0.0663716814159292
YOL105C	0	0	0.0662251655629139
YHR025W	0	0	0.066079295154185
YKL157W	0	0	0.0659340659340659
YDR166C	0	0	0.0657894736842105
YGL012W	0	0	0.0656455142231947
YER018C	0	0	0.0655021834061135
YLR001C	0	1	0.0655021834061135
YBR159W	0	0	0.065359477124183
YIR030C	0	0	0.0652173913043478
YEL060C	0	0	0.0650759219088937
YGR143W	0	0	0.0649350649350649
YDR343C	0	0	0.0647948164146868
YMR295C	0	1	0.0647948164146868
YKL211C	0	0	0.0646551724137931
YHR175W	0	0	0.0645161290322581
YNL045W	0	0	0.0643776824034335
YIL050W	0	0	0.0642398286937901
YLR414C	0	1	0.0642398286937901
YLR248W	0	0	0.0641025641025641
YJL185C	0	1	0.0641025641025641
YIL171W	0	1	0.0641025641025641
YJL219W	0	0	0.0639658848614073
YPR145W	0	0	0.0638297872340425
YER008C	0	0	0.0636942675159236
YGL198W	0	0	0.0635593220338983
YDR352W	0	1	0.0635593220338983
YNL278W	0	0	0.0634249471458774
YDR258C	0	0	0.0632911392405063
YNL115C	0	1	0.0632911392405063
YNL064C	0	0	0.0631578947368421
YFL016C	0	0	0.0630252100840336
YBR038W	0	0	0.0628930817610063
YDR062W	0	0	0.0627615062761506
YPL028W	0	0	0.0626304801670146
YPL270W	0	0	0.0625
YHL027W	0	0	0.0623700623700624
YLL057C	0	0	0.0622406639004149
YLR460C	0	1	0.0622406639004149
YGR110W	0	1	0.0622406639004149
YBR287W	0	1	0.0622406639004149
YPL128C	0	0	0.062111801242236
YJR158W	0	0	0.0619834710743802
YJL103C	0	0	0.0618556701030928
YNL239W	0	0	0.0617283950617284
YLL031C	0	0	0.0616016427104723
YGR019W	0	0	0.0614754098360656
YIL153W	0	0	0.0613496932515337
YDR119W	0	1	0.0613496932515337
YBR283C	0	0	0.0612244897959184
YMR261C	0	0	0.0610997963340122
YNL008C	0	0	0.0609756097560976
YKL124W	0	0	0.0608519269776876
YJR159W	0	0	0.0607287449392713
YOL156W	0	0	0.0606060606060606
YNR026C	0	0	0.0604838709677419
YDR497C	0	0	0.0603621730382294
YNL183C	0	0	0.0602409638554217
YMR215W	0	1	0.0602409638554217
YDR487C	0	0	0.0601202404809619
YKL004W	0	0	0.06
YLR459W	0	0	0.0598802395209581
YBL101C	0	0	0.0597609561752988
YJL088W	0	0	0.0596421471172962
YNL159C	0	0	0.0595238095238095
YPL112C	0	0	0.0594059405940594
YLL055W	0	1	0.0594059405940594
YHR080C	0	1	0.0594059405940594
YKL055C	0	0	0.0592885375494071
YKR051W	0	1	0.0592885375494071
YBR054W	0	1	0.0592885375494071
YGL022W	0	0	0.0591715976331361
YIL009W	0	0	0.0590551181102362
YFL036W	0	0	0.0589390962671906
YJR143C	0	0	0.0588235294117647
YNL087W	0	1	0.0588235294117647
YGR238C	0	0	0.0587084148727984
YGL139W	0	0	0.05859375
YLR267W	0	1	0.05859375
YNR056C	0	0	0.0584795321637427
YOR390W	0	1	0.0584795321637427
YFL053W	0	0	0.0583657587548638
YNR050C	0	0	0.058252427184466
YNL240C	0	0	0.0581395348837209
YMR095C	0	0	0.058027079303675
YHR042W	0	0	0.0579150579150579
YPL264C	0	1	0.0579150579150579
YGL154C	0	0	0.0578034682080925
YOR297C	0	0	0.0576923076923077
YKR088C	0	0	0.0575815738963532
YDR151C	0	0	0.0574712643678161
YOR246C	0	1	0.0574712643678161
YEL013W	0	0	0.0573613766730402
YML028W	0	0	0.0572519083969466
YDR216W	0	0	0.0571428571428571
YLR187W	0	1	0.0571428571428571
YLR138W	0	0	0.0570342205323194
YLR231C	0	0	0.0569259962049336
YHL024W	0	0	0.0568181818181818
YOR301W	0	0	0.056710775047259
YKR090W	0	0	0.0566037735849057
YCR102C	0	0	0.0564971751412429
YOR378W	0	1	0.0564971751412429
YGL008C	0	0	0.056390977443609
YLR130C	0	0	0.0562851782363977
YCR105W	0	0	0.0561797752808989
YGR106C	0	1	0.0561797752808989
YNL237W	0	1	0.0561797752808989
YKL039W	0	1	0.0561797752808989
YKR092C	0	0	0.0560747663551402
YGL224C	0	0	0.0559701492537313
YER090W	0	0	0.0558659217877095
YOR391C	0	1	0.0558659217877095
YMR262W	0	1	0.0558659217877095
YHR071W	0	0	0.0557620817843866
YDR040C	0	0	0.0556586270871985
YOL112W	0	0	0.0555555555555556
YPL278C	0	1	0.0555555555555556
YGR227W	0	0	0.055452865064695
YJR131W	0	0	0.0553505535055351
YMR166C	0	0	0.0552486187845304
YDR463W	0	0	0.0551470588235294
YOR389W	0	1	0.0551470588235294
YDL245C	0	0	0.055045871559633
YFL031W	0	0	0.0549450549450549
YMR322C	0	0	0.0548446069469835
YLR155C	0	0	0.0547445255474453
YGR284C	0	0	0.0546448087431694
YPL177C	0	0	0.0545454545454545
YIL085C	0	0	0.0544464609800363
YPL277C	0	1	0.0544464609800363
YLR219W	0	0	0.0543478260869565
YER060W	0	1	0.0543478260869565
YBL033C	0	0	0.054249547920434
YCR084C	0	0	0.0541516245487365
YIR028W	0	0	0.0540540540540541
YIL094C	0	0	0.0539568345323741
YAL016W	0	0	0.0539130434782609
YGR267C	0	0	0.0539130434782609
YMR062C	0	0	0.0539130434782609
YMR161W	0	0	0.0539130434782609
YLR369W	0	0	0.0539130434782609
YDR517W	0	0	0.0539130434782609
YOR374W	0	0	0.0539130434782609
YJL085W	0	0	0.0539130434782609
YPL171C	0	0	0.0539130434782609
YNR072W	0	0	0.0539130434782609
YHR157W	0	0	0.0539130434782609
YER086W	0	0	0.0539130434782609
YGR038W	0	0	0.0539130434782609
YDR128W	0	1	0.0539130434782609
YBR042C	0	0	0.0539130434782609
YGL065C	0	0	0.0539130434782609
YPL279C	0	1	0.0539130434782609
YPL246C	0	1	0.0539130434782609
YHR008C	0	0	0.0539130434782609
YBR125C	0	1	0.0539130434782609
YKL040C	0	0	0.0539130434782609
YIL039W	0	0	0.0539130434782609
YNL003C	1	0	0.0539130434782609
YAL029C	0	0	0.0538194444444444
YOR034C	0	0	0.0537261698440208
YGL257C	0	0	0.0536332179930796
YLR324W	0	0	0.0535405872193437
YOR227W	0	1	0.0535405872193437
YIR022W	0	0	0.053448275862069
YHR132C	0	0	0.0533562822719449
YPR032W	0	0	0.0532646048109966
YEL006W	0	0	0.0531732418524871
YBL099W	0	0	0.0530821917808219
YFL018C	0	0	0.052991452991453
YJL163C	0	1	0.052991452991453
YDR122W	0	0	0.052901023890785
YNL169C	0	0	0.0528109028960818
YNL280C	0	0	0.0527210884353742
YHR158C	0	0	0.0526315789473684
YLR450W	0	0	0.0525423728813559
YDL185W	0	0	0.0524534686971235
YMR212C	0	0	0.0523648648648649
YMR321C	0	1	0.0523648648648649
YOR192C	0	0	0.0522765598650927
YIL023C	0	0	0.0521885521885522
YOR161C	0	1	0.0521885521885522
YBL029C-A	0	1	0.0521885521885522
YJL198W	0	0	0.0521008403361345
YGL260W	0	1	0.0521008403361345
YPL249C	0	0	0.0520134228187919
YCR010C	0	0	0.0519262981574539
YIL170W	0	1	0.0519262981574539
YPL030W	0	1	0.0519262981574539
YGR241C	0	0	0.0518394648829431
YOR109W	0	0	0.0517529215358932
YFL057C	0	0	0.0516666666666667
YML059C	0	0	0.0515806988352745
YPL032C	0	0	0.0514950166112957
YBR023C	0	0	0.0514096185737977
YNL331C	0	0	0.0513245033112583
YOR153W	0	0	0.0512396694214876
YCR061W	0	0	0.0511551155115512
YBR096W	0	1	0.0511551155115512
YIL090W	0	0	0.0510708401976936
YHR075C	0	0	0.0509868421052632
YNR008W	0	0	0.0509031198686371
YKR089C	0	0	0.0508196721311475
YJR130C	0	0	0.0507364975450082
YEL017C-A	0	0	0.0506535947712418
YBR078W	0	0	0.0505709624796085
YDL220C	0	0	0.0504885993485342
YBL017C	0	0	0.0504065040650407
YHR199C	0	1	0.0504065040650407
YFR024C-A	0	0	0.0503246753246753
YMR038C	0	0	0.0502431118314425
YMR053C	0	0	0.0501618122977346
YML057W	0	0	0.0500807754442649
YHR067W	0	0	0.05
YJR076C	0	0	0.0499194847020934
YLR413W	0	1	0.0499194847020934
YDL146W	0	1	0.0499194847020934
YCR077C	0	0	0.0498392282958199
YHR110W	0	0	0.0497592295345104
YLR088W	0	0	0.0496794871794872
YKL176C	0	0	0.0496
YOR181W	0	0	0.0495207667731629
YNL311C	0	0	0.0494417862838915
YDL012C	0	1	0.0494417862838915
YDR306C	0	0	0.0493630573248408
YJR013W	0	0	0.0492845786963434
YNL281W	0	0	0.0492063492063492
YLL051C	0	1	0.0492063492063492
YER044C	0	0	0.0491283676703645
YBL085W	0	0	0.0490506329113924
YNR071C	0	1	0.0490506329113924
YGL027C	0	0	0.0489731437598736
YHR037W	0	0	0.0488958990536278
YNL006W	0	0	0.0488188976377953
YHR137W	0	0	0.0487421383647799
YNL323W	0	0	0.0486656200941915
YGR138C	0	0	0.04858934169279
YDR034W-B	0	1	0.04858934169279
YLR426W	0	0	0.0485133020344288
YLL058W	0	0	0.0484375
YMR266W	0	0	0.0483619344773791
YOR081C	0	0	0.0482866043613707
YBR200W	0	0	0.0482115085536547
YGR144W	0	0	0.0481366459627329
YLR375W	0	1	0.0481366459627329
YHR123W	0	0	0.048062015503876
YPL154C	0	0	0.0479876160990712
YMR228W	0	0	0.0479134466769706
YLL060C	0	0	0.0478395061728395
YNL264C	0	0	0.0477657935285054
YGL108C	0	1	0.0477657935285054
YDL237W	0	1	0.0477657935285054
YBR248C	0	0	0.0476923076923077
YBR199W	0	0	0.0476190476190476
YOR291W	0	1	0.0476190476190476
YBR265W	0	0	0.0475460122699387
YPL006W	0	0	0.0474732006125574
YDR436W	0	0	0.0474006116207951
YNR043W	0	0	0.0473282442748092
YAL067C	0	0	0.0472560975609756
YLR046C	0	1	0.0472560975609756
YKL121W	0	1	0.0472560975609756
YBR249C	0	0	0.0471841704718417
YGR026W	0	1	0.0471841704718417
YNL334C	0	0	0.047112462006079
YLR439W	0	0	0.047040971168437
YOR202W	0	0	0.046969696969697
YMR203W	0	0	0.0468986384266263
YMR086W	0	1	0.0468986384266263
YFL054C	0	0	0.0468277945619335
YER044C-A	0	0	0.0467571644042232
YDR498C	0	0	0.0466867469879518
YJR147W	0	0	0.0466165413533835
YGL234W	0	0	0.0465465465465465
YOL137W	0	1	0.0465465465465465
YCR037C	0	0	0.0464767616191904
YLR179C	0	1	0.0464767616191904
YHR194W	0	0	0.0464071856287425
YFL030W	0	0	0.0463768115942029
YLL010C	0	0	0.0463768115942029
YCL034W	0	0	0.0463768115942029
YMR173W	0	0	0.0463768115942029
YER154W	0	0	0.0463768115942029
YLR064W	0	1	0.0463768115942029
YML131W	0	0	0.0463768115942029
YLR128W	0	0	0.0463768115942029
YDR353W	0	0	0.0463768115942029
YPL048W	0	0	0.0463768115942029
YLR233C	0	0	0.0463768115942029
YDR531W	0	0	0.0463768115942029
YJR152W	0	0	0.0463768115942029
YMR220W	0	0	0.0463768115942029
YBL020W	0	0	0.0463768115942029
YFR021W	0	0	0.0463768115942029
YER020W	0	0	0.0463768115942029
YOR311C	0	1	0.0463768115942029
YNL194C	0	0	0.0463768115942029
YPL273W	0	0	0.0463768115942029
YJR141W	0	0	0.0463768115942029
YAL058W	0	0	0.0463768115942029
YDR210W	0	1	0.0463768115942029
YCR021C	0	0	0.0463768115942029
YOR130C	1	0	0.0463768115942029
YGR036C	0	0	0.0463096960926194
YML072C	0	1	0.0463096960926194
YOR304C-A	0	1	0.0463096960926194
YLR259C	0	0	0.046242774566474
YDL168W	0	0	0.0461760461760462
YMR026C	0	0	0.0461095100864553
YDR223W	0	0	0.0460431654676259
YFL051C	0	1	0.0460431654676259
YDL170W	0	0	0.0459770114942529
YHR094C	0	0	0.0459110473457676
YGR262C	0	0	0.0458452722063037
YAR035W	0	0	0.0457796852646638
YNL332W	0	0	0.0457142857142857
YIL162W	0	0	0.0456490727532097
YOR020C	0	0	0.0455840455840456
YPL091W	0	0	0.0455192034139403
YCR012W	0	0	0.0454545454545455
YFL039C	0	0	0.0453900709219858
YMR216C	0	0	0.0453257790368272
YFL037W	0	0	0.0452616690240453
YMR120C	0	0	0.0451977401129944
YCL008C	0	0	0.0451339915373766
YCR028C	0	0	0.0450704225352113
YBR192W	0	0	0.0450070323488045
YGR124W	0	0	0.0449438202247191
YMR307W	0	0	0.0448807854137447
YFL056C	0	0	0.0448179271708683
YMR022W	0	0	0.0447552447552448
YMR160W	0	1	0.0447552447552448
YPR158W	0	1	0.0447552447552448
YJR091C	0	0	0.0446927374301676
YBR139W	0	0	0.0446304044630404
YPL252C	0	0	0.0445682451253482
YGR281W	0	0	0.0445062586926286
YDR434W	0	0	0.0444444444444444
YMR304W	0	0	0.0443828016643551
YMR148W	0	1	0.0443828016643551
YJL097W	0	0	0.0443213296398892
YER175C	0	1	0.0443213296398892
YDL066W	0	0	0.0442600276625173
YPL160W	0	0	0.0441988950276243
YJL144W	0	0	0.0441379310344828
YCL045C	0	1	0.0441379310344828
YOR317W	0	0	0.0440771349862259
YDR294C	0	0	0.0440165061898212
YGR163W	0	0	0.043956043956044
YBR102C	0	0	0.0438957475994513
YJL004C	0	0	0.0438356164383562
YJL214W	0	0	0.0437756497948016
YFL059W	0	0	0.0437158469945355
YIL046W	0	0	0.043656207366985
YLR044C	0	0	0.0435967302452316
YNL078W	0	0	0.0435374149659864
YOR228C	0	1	0.0435374149659864
YKR046C	0	0	0.0434782608695652
YCL005W	0	1	0.0434782608695652
YMR222C	0	1	0.0434782608695652
YGR295C	0	1	0.0434782608695652
YER089C	0	0	0.0434192672998643
YIL048W	0	0	0.043360433604336
YOR336W	0	0	0.0433017591339648
YDR214W	0	0	0.0432432432432432
YPL176C	0	0	0.0431848852901484
YGL196W	0	1	0.0431848852901484
YHR146W	0	1	0.0431848852901484
YOR347C	0	0	0.0431266846361186
YOL165C	0	0	0.0430686406460296
YOL164W	0	0	0.043010752688172
YNL052W	0	0	0.0429530201342282
YIL027C	0	1	0.0429530201342282
YPR058W	0	0	0.0428954423592493
YKL119C	0	0	0.0428380187416332
YGL054C	0	0	0.0427807486631016
YGL067W	0	0	0.0427236315086782
YLR266C	0	0	0.0426666666666667
YKL148C	0	0	0.0426098535286285
YKL129C	0	0	0.0425531914893617
YJR156C	0	0	0.0424966799468791
YKR003W	0	0	0.0424403183023873
YGL256W	0	0	0.0423841059602649
YKL096W	0	0	0.0423280423280423
YJR045C	0	0	0.0422721268163804
YER152C	0	1	0.0422721268163804
YFL061W	0	1	0.0422721268163804
YOR016C	0	0	0.0422163588390501
YOR094W	0	0	0.0421607378129117
YKR066C	0	0	0.0421052631578947
YLR361C	0	0	0.0420499342969777
YGR257C	0	0	0.041994750656168
YHR149C	0	1	0.041994750656168
YLR116W	0	0	0.0419397116644823
YLL052C	0	0	0.0418848167539267
YJR044C	0	0	0.0418300653594771
YML007W	0	0	0.0417754569190601
YDR297W	0	0	0.0417209908735332
YCR106W	0	0	0.0416666666666667
YHL022C	0	0	0.0416124837451235
YKR067W	0	0	0.0415584415584416
YMR318C	0	0	0.0415045395590143
YGR263C	0	1	0.0415045395590143
YNR047W	0	0	0.0414507772020725
YNL210W	0	0	0.0413971539456662
YER141W	0	0	0.041343669250646
YLR337C	0	0	0.0412903225806452
YGR224W	0	0	0.0412371134020619
YGR149W	0	1	0.0412371134020619
YER124C	0	0	0.0411840411840412
YOL155C	0	0	0.0411311053984576
YFR029W	0	0	0.0410783055198973
YDR538W	0	0	0.041025641025641
YPR071W	0	1	0.041025641025641
YBR280C	0	0	0.0409731113956466
YLR246W	0	0	0.040920716112532
YOR008C	0	0	0.0408684546615581
YMR300C	0	0	0.0408163265306122
YHL003C	0	0	0.0407643312101911
YDR437W	0	0	0.0407124681933842
YKL219W	0	1	0.0407124681933842
YBR126C	0	0	0.0406607369758577
YJL112W	0	0	0.0406091370558376
YLR166C	0	0	0.0405576679340938
YNL130C	0	0	0.0405063291139241
YOR086C	0	1	0.0405063291139241
YPL167C	0	0	0.0404551201011378
YLR342W	0	0	0.0404040404040404
YHR204W	0	0	0.0403530895334174
YNL333W	0	0	0.0403022670025189
YGR218W	0	0	0.040251572327044
YHR101C	0	0	0.0402010050251256
YLR028C	0	0	0.0401505646173149
YPL188W	0	0	0.0401002506265664
YOR321W	0	0	0.0400500625782228
YJR010C-A	0	0	0.04
YLR144C	0	0	0.0399500624219725
YFR045W	0	0	0.0399002493765586
YPR055W	0	0	0.0398505603985056
YHR002W	0	0	0.0398009950248756
YPR001W	0	0	0.0397515527950311
YHR020W	0	0	0.0397022332506203
YNL335W	0	1	0.0397022332506203
YHR045W	0	1	0.0397022332506203
YDR221W	0	0	0.0396530359355638
YLR347C	0	0	0.0396039603960396
YOR054C	0	0	0.0395550061804697
YNL305C	0	1	0.0395550061804697
YGR099W	0	0	0.0395061728395062
YAR003W	0	0	0.0394574599260173
YJR021C	0	0	0.0394088669950739
YHL006C	0	0	0.039360393603936
YGL236C	0	0	0.0393120393120393
YLR160C	0	0	0.0392638036809816
YER040W	0	0	0.0392156862745098
YLR084C	0	0	0.0391676866585067
YML055W	0	0	0.039119804400978
YDR178W	0	0	0.0390720390720391
YMR279C	0	1	0.0390720390720391
YDL244W	0	0	0.0390243902439024
YOL110W	0	0	0.0389768574908648
YJR104C	0	0	0.0389294403892944
YGL192W	0	0	0.0388821385176185
YFL058W	0	0	0.0388349514563107
YDL243C	0	0	0.0387878787878788
YDL246C	0	0	0.0387409200968523
YNL134C	0	1	0.0387409200968523
YGR198W	0	0	0.0386940749697703
YMR055C	0	0	0.0386473429951691
YDR454C	0	0	0.0386007237635706
YIL155C	0	0	0.0385542168674699
YER103W	0	0	0.0385078219013237
YPL094C	0	0	0.0384615384615385
YBL075C	0	0	0.0384153661464586
YGR244C	0	0	0.0383693045563549
YDR078C	0	0	0.0383233532934132
YFR012W	0	1	0.0383233532934132
YNL007C	0	0	0.0382775119617225
YLR216C	0	0	0.038231780167264
YJL002C	0	0	0.0381861575178998
YML042W	0	0	0.0381406436233611
YDR089W	0	0	0.0380952380952381
YNL094W	0	0	0.0380499405469679
YML013W	0	0	0.0380047505938242
YBR196C	0	0	0.0379596678529063
YDL145C	0	0	0.037914691943128
YJL129C	0	0	0.0378698224852071
YHR179W	0	1	0.0378698224852071
YIL041W	0	1	0.0378698224852071
YEL032W	0	0	0.0378250591016548
YDR004W	0	0	0.0377804014167651
YDR492W	0	0	0.0377358490566038
YMR165C	0	0	0.0376914016489988
YDL231C	0	0	0.0376470588235294
YLR407W	0	1	0.0376470588235294
YNL048W	0	0	0.0376028202115159
YDR156W	0	0	0.0375586854460094
YPL127C	0	0	0.0375146541617819
YGR077C	0	0	0.0374707259953162
YDL174C	0	0	0.0374269005847953
YBR161W	0	0	0.0373831775700935
YBR165W	0	0	0.0373395565927655
YBR246W	0	1	0.0373395565927655
YFL034C-B	0	0	0.0372960372960373
YPR140W	0	0	0.0372526193247963
YGL010W	0	1	0.0372526193247963
YKL096W-A	0	0	0.0372093023255814
YGL047W	0	0	0.0371660859465738
YDR414C	0	0	0.037122969837587
YOR142W	0	0	0.0370799536500579
YOR007C	0	0	0.037037037037037
YDR076W	0	0	0.0369942196531792
YMR243C	0	0	0.0369515011547344
YBL007C	0	0	0.0369088811995386
YBL015W	0	0	0.0368663594470046
YHR206W	0	0	0.0368239355581128
YDL180W	0	1	0.0368239355581128
YHR063C	0	0	0.0367816091954023
YNL036W	0	0	0.0367393800229621
YPR052C	0	0	0.036697247706422
YLR390W-A	0	0	0.0366552119129439
YNL146W	0	1	0.0366552119129439
YNL238W	0	0	0.0366132723112128
YLR346C	0	0	0.0365714285714286
YNR039C	0	0	0.0365296803652968
YDL171C	0	0	0.0364880273660205
YDR358W	0	0	0.0364464692482916
YPL184C	0	1	0.0364464692482916
YDR059C	0	0	0.0364050056882821
YIR027C	0	0	0.0363636363636364
YMR208W	0	0	0.036322360953462
YLR158C	0	0	0.036281179138322
YDR345C	0	0	0.0362400906002265
YJR046W	0	0	0.0361990950226244
YDL240W	0	0	0.0361581920903955
YBR295W	0	0	0.036117381489842
YBR059C	0	0	0.0360766629086809
YDR424C	0	0	0.036036036036036
YOR027W	0	0	0.0359955005624297
YGL001C	0	0	0.0359550561797753
YER053C-A	0	1	0.0359550561797753
YPR003C	0	1	0.0359550561797753
YER011W	0	0	0.0359147025813693
YOR230W	0	0	0.0358744394618834
YML117W	0	0	0.0358342665173572
YGL045W	0	0	0.0357941834451902
YKL175W	0	0	0.0357541899441341
YBR140C	0	0	0.0357142857142857
YBL037W	0	0	0.0356744704570792
YKL071W	0	1	0.0356744704570792
YDR307W	0	1	0.0356744704570792
YDR182W	0	0	0.0356347438752784
YOR233W	0	0	0.03559510567297
YGL136C	0	0	0.0355555555555556
YAL023C	0	0	0.0355160932297447
YER088C	0	0	0.0354767184035477
YFL025C	0	0	0.035437430786268
YLR120C	0	0	0.0353982300884956
YLR440C	0	0	0.0353591160220995
YNL300W	0	1	0.0353591160220995
YKL070W	0	0	0.0353200883002208
YJL141C	0	0	0.0352811466372657
YCL057W	0	0	0.0352422907488987
YPR199C	0	0	0.0352035203520352
YML008C	0	0	0.0351648351648352
YOR214C	0	1	0.0351648351648352
YMR092C	0	0	0.0351262349066959
YIL040W	0	0	0.0350877192982456
YJL054W	0	0	0.0350492880613363
YBL056W	0	0	0.0350109409190372
YKL212W	0	0	0.0349726775956284
YCR107W	0	0	0.0349344978165939
YJL121C	0	0	0.0348964013086151
YML038C	0	0	0.0348583877995643
YJL133W	0	0	0.0348204570184984
YMR276W	0	0	0.0347826086956522
YCR034W	0	0	0.0347448425624321
YFL028C	0	0	0.03470715835141
YER055C	0	0	0.0346695557963164
YOR320C	0	0	0.0346320346320346
YBR288C	0	0	0.0345945945945946
YPL106C	0	0	0.0345572354211663
YGL003C	0	0	0.0345199568500539
YNL077W	0	1	0.0345199568500539
YGR175C	0	0	0.0344827586206897
YHR028C	0	0	0.0344456404736276
YLL026W	0	0	0.0344086021505376
YKL198C	0	0	0.0343716433941998
YGR240C	0	0	0.0343347639484979
YKL043W	0	0	0.0342979635584137
YBR011C	0	0	0.0342612419700214
YML067C	0	0	0.0342245989304813
YAL038W	0	0	0.0341880341880342
YPL242C	0	0	0.0341515474919957
YPL250C	0	1	0.0341515474919957
YBR077C	0	0	0.0341151385927505
YLR242C	0	0	0.0340788072417465
YDL160C	0	0	0.0340425531914894
YPR004C	0	1	0.0340425531914894
YFL047W	0	0	0.0340063761955367
YOR292C	0	1	0.0340063761955367
YMR200W	0	0	0.0339702760084926
YJL078C	0	1	0.0339702760084926
YGR192C	0	0	0.0339342523860021
YER179W	0	0	0.0338983050847458
YPR030W	0	0	0.0338624338624339
YMR010W	0	0	0.0338266384778013
YBR235W	0	1	0.0338266384778013
YBR101C	0	0	0.0337909186906019
YPL165C	0	1	0.0337909186906019
YKR071C	0	1	0.0337909186906019
YLR350W	0	0	0.0337552742616034
YEL002C	0	0	0.0337197049525817
YFL060C	0	0	0.0336842105263158
YJL089W	0	0	0.0336487907465825
YOR165W	0	0	0.0336134453781513
YIL042C	0	0	0.0335781741867786
YHR032W	0	1	0.0335781741867786
YCL024W	0	0	0.0335429769392034
YHL048W	0	0	0.0335078534031414
YDR056C	0	1	0.0335078534031414
YBR274W	0	0	0.0334728033472803
YCR002C	0	0	0.0334378265412748
YGL233W	0	0	0.0334029227557411
YGL226C-A	0	0	0.0333680917622523
YEL020C	0	1	0.0333680917622523
YLR429W	0	0	0.0333333333333333
YIR018W	0	0	0.0332986472424558
YPL137C	0	0	0.0332640332640333
YBR276C	0	0	0.0332294911734164
YBL086C	0	1	0.0332294911734164
YIL154C	0	0	0.033195020746888
YML120C	0	0	0.033160621761658
YOR326W	0	0	0.0331262939958592
YDL043C	0	0	0.0330920372285419
YOR128C	0	0	0.0330578512396694
YOR212W	0	0	0.0330237358101135
YDL020C	0	0	0.0329896907216495
YLR329W	0	0	0.0329557157569516
YBL103C	0	0	0.0329218106995885
YHR014W	0	0	0.0328879753340185
YGR237C	0	1	0.0328879753340185
YOL061W	0	0	0.0328542094455852
YBR080C	0	0	0.0328205128205128
YBR058C-A	0	0	0.0327868852459016
YLR066W	0	0	0.0327533265097236
YJL034W	0	0	0.032719836400818
YDR171W	0	0	0.0326864147088866
YMR052W	0	0	0.0326530612244898
YAL060W	0	0	0.0326197757390418
YOR087W	0	0	0.0325865580448065
YKL112W	0	0	0.0325534079348932
YEL031W	0	0	0.032520325203252
YBR067C	0	0	0.0324873096446701
YDR238C	0	0	0.0324543610547667
YOL084W	0	1	0.0324543610547667
YGL213C	0	0	0.0324214792299899
YNL298W	0	0	0.0323886639676113
YBR085W	0	0	0.032355915065723
YKR087C	0	0	0.0323232323232323
YGL215W	0	0	0.0322906155398587
YHR098C	0	0	0.032258064516129
YOL151W	0	0	0.0322255790533736
YOR133W	0	0	0.0321931589537223
YJR155W	0	0	0.0321608040201005
YHR190W	0	0	0.0321285140562249
YOR201C	0	0	0.0320962888665998
YER051W	0	0	0.032064128256513
YAL043C	0	0	0.032032032032032
YML016C	0	0	0.032
YHR174W	0	0	0.031968031968032
YML019W	0	0	0.031936127744511
YPR028W	0	0	0.0319042871385842
YOR377W	0	0	0.0318725099601594
YJR005W	0	0	0.0318407960199005
YIR004W	0	0	0.0318091451292246
YDR388W	0	0	0.0317775571002979
YJR103W	0	0	0.0317460317460317
YFR047C	0	0	0.0317145688800793
YNL074C	0	0	0.0316831683168317
YDR533C	0	1	0.0316831683168317
YMR238W	0	0	0.0316518298714144
YDL077C	0	0	0.0316205533596838
YIL114C	0	0	0.0315893385982231
YLR203C	0	0	0.0315581854043393
YDL195W	0	0	0.0315270935960591
YFR010W	0	0	0.031496062992126
YPL002C	0	0	0.0314650934119961
YOL086C	0	0	0.031434184675835
YPL031C	0	0	0.0314033366045142
YHR211W	0	0	0.0313725490196078
YBR263W	0	0	0.0313418217433888
YNL243W	0	0	0.0313111545988258
YJL071W	0	0	0.0312805474095797
YDL193W	0	0	0.03125
YHR006W	0	0	0.031219512195122
YMR124W	0	1	0.031219512195122
YBR016W	0	0	0.0311890838206628
YBR234C	0	0	0.0311587147030185
YLR206W	0	0	0.0311284046692607
YOR090C	0	0	0.0310981535471331
YJL037W	0	1	0.0310981535471331
YBL019W	0	0	0.0310679611650485
YPR091C	0	1	0.0310679611650485
YEL066W	0	0	0.0310378273520854
YNL258C	0	0	0.0310077519379845
YKL092C	0	0	0.0309777347531462
YHR079C	0	0	0.0309477756286267
YOR337W	0	0	0.0309178743961353
YOL109W	0	0	0.0308880308880309
YGR061C	0	0	0.0308582449373192
YML012W	0	0	0.0308285163776493
YBR176W	0	0	0.0307988450433109
YPR054W	0	0	0.0307692307692308
YML132W	0	0	0.0307396733909702
YML051W	0	0	0.0307101727447217
YFR055W	0	0	0.0306807286673058
YHR024C	0	0	0.0306513409961686
YLR263W	0	0	0.030622009569378
YDR377W	0	0	0.0305927342256214
YLR312C	0	1	0.0305927342256214
YOL003C	0	0	0.0305635148042025
YAL020C	0	0	0.0305343511450382
YLR131C	0	0	0.0305052430886559
YDR459C	0	0	0.0304761904761905
YBL098W	0	0	0.0304471931493815
YAL017W	0	0	0.0304182509505703
YJL038C	0	1	0.0304182509505703
YHR036W	0	0	0.0303893637226971
YBL105C	0	0	0.0303605313092979
YBR236C	0	0	0.0303317535545024
YHR182W	0	1	0.0303317535545024
YIL129C	0	0	0.0303030303030303
YBL045C	0	0	0.0302743614001892
YMR110C	0	0	0.0302457466918715
YCR081W	0	0	0.0302171860245515
YDL047W	0	0	0.030188679245283
YPR063C	0	1	0.030188679245283
YDR524C	0	0	0.0301602262016965
YNL026W	0	0	0.0301318267419962
YDL100C	0	0	0.0301034807149577
YGR211W	0	0	0.0300751879699248
YHR115C	0	0	0.0300469483568075
YOR351C	0	0	0.0300187617260788
YGL002W	0	0	0.0299906279287723
YJR025C	0	0	0.0299625468164794
YDR348C	0	1	0.0299625468164794
YLR208W	0	0	0.0299345182413471
YBR198C	0	0	0.0299065420560748
YPL116W	0	0	0.0298786181139122
YGR264C	0	0	0.0298507462686567
YNL181W	0	1	0.0298507462686567
YLR286C	0	0	0.0298229263746505
YHR029C	0	1	0.0298229263746505
YLR443W	0	0	0.0297951582867784
YLR436C	0	0	0.0297674418604651
YEL001C	0	1	0.0297674418604651
YIL103W	0	0	0.0297397769516729
YBR121C	0	0	0.0297121634168988
YBL068W	0	0	0.0296846011131725
YBR195C	0	0	0.0296570898980538
YBR166C	0	0	0.0296296296296296
YNL294C	0	0	0.0296022201665125
YLR113W	0	0	0.0295748613678373
YLR100W	0	0	0.0295475530932595
YGL148W	0	0	0.029520295202952
YBL032W	0	0	0.0294930875576037
YGR288W	0	0	0.0294659300184162
YOR140W	0	0	0.0294388224471021
YKR072C	0	0	0.0294117647058824
YDR037W	0	0	0.0293847566574839
YNL129W	0	0	0.0293577981651376
YBR017C	0	0	0.0293308890925756
YLR229C	0	0	0.0293040293040293
YMR256C	0	0	0.0292772186642269
YBR217W	0	0	0.0292504570383912
YDL144C	0	1	0.0292504570383912
YBR175W	0	0	0.0292237442922374
YDR204W	0	0	0.0291970802919708
YGR089W	0	0	0.0291704649042844
YBR296C	0	0	0.029143897996357
YBL069W	0	0	0.0291173794358508
YPR065W	0	0	0.0290909090909091
YER056C	0	0	0.0290644868301544
YKR028W	0	0	0.029038112522686
YKR097W	0	0	0.029011786038078
YCR038C	0	0	0.0289855072463768
YDR069C	0	0	0.0289592760180995
YDR331W	0	0	0.0289330922242315
YKL038W	0	0	0.028906955736224
YDR530C	0	0	0.0288808664259928
YLL023C	0	1	0.0288808664259928
YBR220C	0	1	0.0288808664259928
YMR264W	0	0	0.0288548241659152
YML091C	0	0	0.0288288288288288
YPL023C	0	0	0.0288028802880288
YCR020C	0	0	0.0287769784172662
YJL084C	0	1	0.0287769784172662
YJR122W	0	1	0.0287769784172662
YOR044W	0	1	0.0287769784172662
YIL142W	0	0	0.0287511230907457
YGR255C	0	0	0.0287253141831239
YEL029C	0	0	0.0286995515695067
YJR015W	0	1	0.0286995515695067
YPL036W	0	0	0.028673835125448
YGL187C	0	0	0.0286481647269472
YER166W	0	0	0.0286225402504472
YGL117W	0	1	0.0286225402504472
YPL033C	0	0	0.0285969615728329
YOR323C	0	0	0.0285714285714286
YOR149C	0	0	0.0285459411239964
YDR477W	0	0	0.0285204991087344
YFL052W	0	1	0.0285204991087344
YOR371C	0	0	0.0284951024042743
YDL092W	0	0	0.0284697508896797
YNR052C	0	0	0.0284444444444444
YBR127C	0	0	0.0284191829484902
YHR108W	0	0	0.028393966282165
YJL186W	0	0	0.0283687943262411
YDR483W	0	0	0.0283505154639175
YMR202W	0	0	0.0283505154639175
YMR186W	0	0	0.0283505154639175
YLR201C	0	0	0.0283505154639175
YHR027C	0	0	0.0283505154639175
YBR163W	0	1	0.0283505154639175
YJL183W	0	0	0.0283505154639175
YFL017C	0	0	0.0283505154639175
YNL095C	0	1	0.0283505154639175
YOR104W	0	1	0.0283505154639175
YOL081W	0	0	0.0283505154639175
YLR087C	0	0	0.0283505154639175
YEL004W	0	0	0.0283505154639175
YHR047C	0	0	0.0283505154639175
YGR177C	0	0	0.0283505154639175
YER110C	0	0	0.0283505154639175
YML061C	0	0	0.0283505154639175
YBR025C	0	0	0.0283505154639175
YJL174W	0	0	0.0283505154639175
YAL007C	0	0	0.0283505154639175
YHR122W	0	0	0.0283505154639175
YCR065W	0	0	0.0283505154639175
YKL085W	0	0	0.0283505154639175
YBR097W	0	0	0.0283505154639175
YLR356W	0	1	0.0283505154639175
YMR152W	0	0	0.0283505154639175
YDR106W	0	0	0.0283505154639175
YDR376W	0	0	0.0283505154639175
YBR228W	0	0	0.0283505154639175
YBL106C	0	0	0.0283505154639175
YER017C	0	0	0.0283505154639175
YGL020C	0	0	0.0283505154639175
YPL063W	0	0	0.0283505154639175
YBL006C	0	0	0.0283505154639175
YJR161C	0	1	0.0283505154639175
YJR058C	0	0	0.0283505154639175
YIL077C	0	0	0.0283505154639175
YDR292C	0	0	0.0283505154639175
YNL066W	0	0	0.0283505154639175
YGL231C	0	1	0.0283505154639175
YIL118W	0	0	0.0283505154639175
YEL062W	1	0	0.0283505154639175
YBL005W	0	0	0.0283261802575107
YER078C	0	0	0.0283018867924528
YKL220C	0	0	0.0282776349614396
YJR066W	0	0	0.0282534246575342
YOR363C	0	0	0.028229255774166
YNL168C	0	1	0.028229255774166
YBR129C	0	0	0.0282051282051282
YPR122W	0	0	0.0281810418445773
YLR382C	0	0	0.0281569965870307
YPR154W	0	0	0.0281329923273657
YFL004W	0	0	0.0281090289608177
YIL014W	0	0	0.0280851063829787
YCL052C	0	0	0.0280612244897959
YHR001W-A	0	0	0.0280373831775701
YKL150W	0	0	0.0280135823429542
YOR157C	0	0	0.0279898218829517
YCR097W	0	0	0.0279661016949153
YMR167W	0	0	0.0279424216765453
YOR138C	0	0	0.0279187817258883
YDR293C	0	0	0.0278951817413356
YBR022W	0	0	0.0278716216216216
YPR111W	0	0	0.0278481012658228
YLR371W	0	0	0.0278246205733558
YER118C	0	0	0.0278011794439764
YAL021C	0	0	0.0277777777777778
YNR021W	0	1	0.0277777777777778
YPL227C	0	0	0.0277544154751892
YML086C	0	0	0.0277310924369748
YGR033C	0	0	0.0277078085642317
YGL124C	0	0	0.0276845637583893
YDL072C	0	1	0.0276845637583893
YDR082W	0	0	0.027661357921207
YIL034C	0	0	0.0276381909547739
YGL160W	0	1	0.0276381909547739
YHR162W	0	1	0.0276381909547739
YKL019W	0	0	0.0276150627615063
YLR292C	0	0	0.0275919732441472
YDR298C	0	0	0.0275689223057644
YGR031W	0	1	0.0275689223057644
YJR118C	0	0	0.0275459098497496
YLR318W	0	0	0.0275229357798165
YGL145W	0	0	0.0275
YER100W	0	0	0.0274771024146545
YBR153W	0	0	0.0274542429284526
YNL176C	0	1	0.0274542429284526
YOR198C	0	0	0.027431421446384
YLR467W	0	0	0.0274086378737542
YHL025W	0	0	0.0273858921161826
YGL119W	0	0	0.027363184079602
YBR168W	0	0	0.0273405136702568
YDR055W	0	0	0.027317880794702
YOL008W	0	0	0.0272952853598015
YHR056C	0	0	0.0272727272727273
YNL055C	0	0	0.0272502064409579
YPR098C	0	1	0.0272502064409579
YLR395C	0	0	0.0272277227722772
YNL330C	0	0	0.0272052761747733
YJR040W	0	0	0.0271828665568369
YHR202W	0	1	0.0271828665568369
YBR158W	0	0	0.0271604938271605
YAL005C	0	0	0.0271381578947368
YGR108W	0	0	0.0271158586688578
YNL117W	0	0	0.0270935960591133
YER076C	0	1	0.0270935960591133
YIL125W	0	0	0.0270713699753897
YMR135C	0	0	0.0270491803278689
YOR245C	0	0	0.027027027027027
YLL056C	0	0	0.0270049099836334
YPL015C	0	0	0.026982829108749
YJR004C	0	0	0.0269607843137255
YGR141W	0	0	0.0269387755102041
YDR315C	0	0	0.0269168026101142
YGL081W	0	1	0.0269168026101142
YBL050W	0	0	0.0268948655256724
YOL088C	0	0	0.0268729641693811
YAL063C	0	0	0.0268510984540277
YLR330W	0	0	0.0268292682926829
YLR157C	0	0	0.0268074735987002
YBL009W	0	0	0.0267857142857143
YLR466W	0	0	0.0267639902676399
YPL024W	0	0	0.026742301458671
YNL041C	0	0	0.0267206477732794
YBR111C	0	1	0.0267206477732794
YML054C	0	0	0.0266990291262136
YOL101C	0	0	0.026677445432498
YER072W	0	0	0.0266558966074313
YNL103W	0	0	0.026634382566586
YKR027W	0	0	0.0266129032258065
YBR123C	0	0	0.0265914585012087
YDR338C	0	1	0.0265914585012087
YDR016C	0	0	0.0265700483091787
YDL223C	0	0	0.0265486725663717
YGR296W	0	0	0.0265273311897106
YIL111W	0	0	0.0265060240963855
YBR063C	0	1	0.0265060240963855
YBL079W	0	0	0.0264847512038523
YMR136W	0	0	0.0264635124298316
YGL104C	0	0	0.0264423076923077
YER101C	0	1	0.0264423076923077
YEL036C	0	0	0.0264211369095276
YOR127W	0	0	0.0264
YLR381W	0	0	0.026378896882494
YNL156C	0	0	0.0263578274760383
YMR258C	0	1	0.0263578274760383
YKL094W	0	1	0.0263578274760383
YBL022C	0	0	0.0263367916999202
YBR211C	0	0	0.0263157894736842
YER170W	0	0	0.0262948207171315
YGL216W	0	0	0.0262738853503185
YLL048C	0	0	0.0262529832935561
YKL122C	0	0	0.0262321144674086
YJR111C	0	1	0.0262321144674086
YBR230C	0	1	0.0262321144674086
YGR156W	0	0	0.0262112787926926
YBR216C	0	0	0.0261904761904762
YER105C	0	0	0.0261697065820777
YDR276C	0	0	0.026148969889065
YIL124W	0	0	0.0261282660332542
YHR009C	0	1	0.0261282660332542
YHR060W	0	0	0.0261075949367089
YBL047C	0	0	0.0260869565217391
YPL219W	0	0	0.0260663507109005
YPR074C	0	0	0.0260457774269929
YBL088C	0	0	0.0260252365930599
YDL138W	0	0	0.0260047281323877
YBL025W	0	0	0.0259842519685039
YLR314C	0	0	0.025963808025177
YNL025C	0	0	0.0259433962264151
YIL017C	0	0	0.025923016496465
YBL040C	0	0	0.0259026687598116
YBR131W	0	0	0.0258823529411765
YBR227C	0	1	0.0258823529411765
YEL016C	0	0	0.0258620689655172
YHL032C	0	0	0.0258418167580266
YPL151C	0	0	0.0258215962441315
YOR380W	0	0	0.0258014073494918
YIR041W	0	0	0.02578125
YHR176W	0	0	0.0257611241217799
YBR020W	0	0	0.0257410296411856
YDR164C	0	0	0.0257209664848012
YER180C	0	0	0.0257009345794393
YMR224C	0	0	0.0256809338521401
YGR054W	0	0	0.0256609642301711
YLR058C	0	0	0.0256410256410256
YHR005C	0	0	0.0256211180124224
YBR237W	0	0	0.0256012412723041
YMR140W	0	0	0.0255813953488372
YKL025C	0	0	0.0255615801704105
YNL149C	0	0	0.0255417956656347
YDR349C	0	1	0.0255417956656347
YAL044C	0	0	0.0255220417633411
YBR205W	0	0	0.0255023183925811
YNL135C	0	0	0.0254826254826255
YOR035C	0	0	0.025462962962963
YKL062W	0	0	0.0254433307632999
YPL017C	0	1	0.0254433307632999
YNL221C	0	0	0.0254237288135593
YER019C-A	0	0	0.0254041570438799
YIL113W	0	0	0.0253846153846154
YDR368W	0	0	0.0253651037663336
YHR051W	0	0	0.0253456221198157
YBR164C	0	0	0.0253261703760553
YEL024W	0	0	0.0253067484662577
YOR324C	0	0	0.0252873563218391
YDL230W	0	0	0.0252679938744257
YNL148C	0	0	0.0252486610558531
YBL063W	0	0	0.0252293577981651
YGR046W	0	0	0.0252100840336134
YOR180C	0	0	0.0251908396946565
YMR275C	0	0	0.0251716247139588
YDR126W	0	0	0.0251524390243902
YCR066W	0	0	0.0251332825590251
YDL140C	0	0	0.0251141552511416
YMR251W-A	0	0	0.0250950570342205
YBR264C	0	0	0.0250759878419453
YDR231C	0	0	0.0250569476082005
YPL001W	0	0	0.0250379362670713
YDL188C	0	0	0.0250189537528431
YKL165C	0	0	0.025
YLR319C	0	0	0.0249810749432248
YDR380W	0	0	0.0249621785173979
YIL083C	0	0	0.0249433106575964
YHR007C	0	0	0.0249244712990937
YKL126W	0	0	0.0249056603773585
YBR255W	0	1	0.0249056603773585
YPL072W	0	0	0.0248868778280543
YMR293C	0	0	0.0248681235870384
YPL208W	0	0	0.0248493975903614
YIL016W	0	0	0.0248306997742664
YMR302C	0	0	0.024812030075188
YOR099W	0	0	0.0247933884297521
YJL100W	0	0	0.0247747747747748
YLR277C	0	0	0.0247561890472618
YOR049C	0	0	0.0247376311844078
YKL141W	0	0	0.0247191011235955
YBR260C	0	0	0.0247005988023952
YDR100W	0	0	0.0246821241585639
YOL013C	0	0	0.0246636771300448
YLR137W	0	1	0.0246636771300448
YGL255W	0	0	0.0246452576549664
YGL021W	0	0	0.0246268656716418
YPR057W	0	0	0.0246085011185682
YBR257W	0	0	0.0245901639344262
YJR042W	0	0	0.0245718540580789
YGL070C	0	0	0.0245535714285714
YDR096W	0	0	0.0245353159851301
YBR297W	0	0	0.024517087667162
YIL135C	0	0	0.0244988864142539
YDL232W	0	0	0.0244807121661721
YLR370C	0	0	0.0244625648628614
YHR092C	0	0	0.0244444444444444
YMR021C	0	0	0.0244263508512213
YBR302C	0	1	0.0244263508512213
YMR218C	0	0	0.0244082840236686
YBL023C	0	0	0.024390243902439
YNL073W	0	0	0.0243722304283604
YML125C	0	0	0.0243542435424354
YBR003W	0	0	0.0243362831858407
YMR029C	0	0	0.0243183492999263
YHL021C	0	1	0.0243183492999263
YBR179C	0	0	0.024300441826215
YPL029W	0	0	0.0242825607064018
YOR147W	0	0	0.0242647058823529
YPL224C	0	0	0.0242468772961058
YBR095C	0	0	0.0242290748898678
YDR170C	0	0	0.0242112986060161
YDL055C	0	0	0.0241935483870968
YMR163C	0	0	0.0241758241758242
YIL022W	0	0	0.0241581259150805
YMR298W	0	0	0.0241404535479151
YER081W	0	0	0.0241228070175439
YIL087C	0	1	0.0241228070175439
YPL018W	0	0	0.0241051862673484
YMR071C	0	0	0.0240875912408759
YER005W	0	0	0.0240700218818381
YHR072W	0	0	0.0240524781341108
YDR107C	0	1	0.0240524781341108
YPL155C	0	0	0.0240349599417334
YJL042W	0	0	0.0240174672489083
YBR094W	0	1	0.0240174672489083
YNL233W	0	0	0.024
YNL004W	0	0	0.0239825581395349
YEL030W	0	0	0.0239651416122004
YML032C	0	0	0.0239477503628447
YGR174C	0	0	0.0239303843364757
YBR167C	0	0	0.0239130434782609
YLR188W	0	0	0.0238957277335264
YBR259W	0	1	0.0238957277335264
YBR074W	0	1	0.0238957277335264
YPL259C	0	0	0.0238784370477569
YDR034C	0	0	0.0238611713665944
YLR154C	0	0	0.0238439306358381
YBR254C	0	0	0.023826714801444
YPL132W	0	0	0.0238095238095238
YEL040W	0	0	0.0237923576063446
YER174C	0	0	0.0237752161383285
YBR103W	0	0	0.0237580993520518
YPR081C	0	0	0.0237410071942446
YGL249W	0	0	0.0237239396117901
YBR270C	0	1	0.0237239396117901
YBR210W	0	0	0.0237068965517241
YKR019C	0	0	0.0236898779612347
YJR088C	0	1	0.0236898779612347
YHR205W	0	0	0.0236728837876614
YBR083W	0	0	0.0236559139784946
YHL029C	0	0	0.0236389684813754
YLL024C	0	0	0.0236220472440945
YJL082W	0	1	0.0236220472440945
YNL192W	0	0	0.0236051502145923
YML105C	0	0	0.0235882773409578
YBL057C	0	0	0.0235714285714286
YMR134W	0	0	0.0235546038543897
YKL217W	0	0	0.0235378031383738
YPL210C	0	0	0.0235210263720599
YDR545W	0	0	0.0235042735042735
YJL213W	0	1	0.0235042735042735
YGR183C	0	0	0.0234875444839858
YPR006C	0	0	0.0234708392603129
YDL022W	0	0	0.023454157782516
YOR190W	0	0	0.0234375
YNL127W	0	0	0.0234208658623137
YLR139C	0	0	0.0234042553191489
YNL288W	0	0	0.0233876683203402
YFR041C	0	0	0.023371104815864
YER026C	0	0	0.0233545647558386
YGL161C	0	0	0.0233380480905233
YBL060W	0	1	0.0233380480905233
YBR225W	0	1	0.0233380480905233
YPL020C	0	0	0.023321554770318
YPR023C	0	0	0.0233050847457627
YPL053C	0	0	0.0232886379675371
YJR065C	0	0	0.0232722143864598
YMR189W	0	0	0.0232558139534884
YHR011W	0	0	0.0232394366197183
YDR086C	0	0	0.0232230823363828
YBR219C	0	1	0.0232230823363828
YGR154C	0	0	0.0232067510548523
YBL055C	0	0	0.0231904427266339
YDR254W	0	0	0.0231741573033708
YBR002C	0	0	0.0231578947368421
YML031W	0	0	0.0231416549789621
YDR409W	0	0	0.02312543798178
YKL140W	0	0	0.023109243697479
YNL223W	0	0	0.0230930720783765
YGL229C	0	0	0.0230769230769231
YHR147C	0	0	0.0230607966457023
YCR069W	0	1	0.0230607966457023
YGL219C	0	0	0.0230446927374302
YPR020W	0	0	0.0230286113049546
YKL093W	0	0	0.0230125523012552
YML029W	0	0	0.0229965156794425
YOL090W	0	0	0.0229805013927577
YPL269W	0	0	0.022964509394572
YBR057C	0	0	0.0229485396383866
YGL211W	0	0	0.0229325920778318
YCL049C	0	1	0.0229325920778318
YPL258C	0	0	0.0229166666666667
YDR443C	0	0	0.0229007633587786
YIL132C	0	0	0.0228848821081831
YJL047C	0	0	0.0228690228690229
YBR215W	0	0	0.0228531855955679
YJL191W	0	0	0.0228373702422145
YGR254W	0	0	0.0228215767634855
YOR176W	0	0	0.022805805114029
YDR043C	0	0	0.0227900552486188
YMR061W	0	0	0.0227743271221532
YJR108W	0	0	0.0227586206896552
YJL124C	0	0	0.0227429359062715
YML081C-A	0	0	0.0227272727272727
YJR116W	0	1	0.0227272727272727
YDL130W-A	0	0	0.0227116311080523
YDL181W	0	0	0.0226960110041265
YIL049W	0	0	0.022680412371134
YLR147C	0	0	0.0226648351648352
YDL142C	0	0	0.0226492793411119
YGR247W	0	0	0.0226337448559671
YIL108W	0	1	0.0226337448559671
YBR298C	0	0	0.0226182316655243
YNL275W	0	0	0.0226027397260274
YJL068C	0	0	0.0225872689938398
YLR056W	0	0	0.0225718194254446
YDL121C	0	1	0.0225718194254446
YLR134W	0	0	0.0225563909774436
YAL015C	0	0	0.0225409836065574
YDR242W	0	1	0.0225409836065574
YBL080C	0	0	0.0225255972696246
YLR234W	0	0	0.0225102319236016
YBR273C	0	0	0.0224948875255624
YCR086W	0	0	0.0224795640326975
YGR286C	0	0	0.0224642614023145
YHR039C	0	0	0.0224489795918367
YNR019W	0	0	0.0224337185588035
YGL205W	0	0	0.0224184782608696
YBR007C	0	1	0.0224184782608696
YKL127W	0	0	0.0224032586558045
YDR488C	0	0	0.0223880597014925
YDL018C	0	0	0.0223728813559322
YCR053W	0	0	0.0223577235772358
YGR029W	0	0	0.022342586323629
YEL012W	0	0	0.0223274695534506
YNR048W	0	0	0.0223123732251521
YMR236W	0	0	0.0222972972972973
YKR082W	0	0	0.0222822417285618
YJL012C	0	0	0.0222672064777328
YER122C	0	0	0.0222521915037087
YGR146C	0	1	0.0222521915037087
YPR024W	0	0	0.0222371967654987
YIL167W	0	0	0.0222222222222222
YOL130W	0	0	0.022207267833109
YDR529C	0	0	0.0221923335574983
YBR258C	0	0	0.0221774193548387
YMR036C	0	0	0.0221625251846877
YNL326C	0	0	0.0221476510067114
YMR210W	0	0	0.0221327967806841
YMR019W	0	1	0.0221327967806841
YLL014W	0	1	0.0221327967806841
YJR062C	0	0	0.0221179624664879
YDR196C	0	0	0.0221031480241125
YMR201C	0	0	0.0220883534136546
YOR354C	0	0	0.0220735785953177
YHL007C	0	0	0.0220588235294118
YNL312W	0	0	0.0220440881763527
YIL101C	0	0	0.0220293724966622
YHR113W	0	0	0.0220146764509673
YLR363C	0	0	0.022
YOR386W	0	0	0.0219853431045969
YDR322C-A	0	0	0.0219707057256991
YBL091C	0	0	0.0219560878243513
YIL010W	0	0	0.0219414893617021
YOL071W	0	0	0.0219269102990033
YBR058C	0	0	0.0219123505976096
YJR073C	0	0	0.0218978102189781
YPR185W	0	0	0.0218832891246684
YGL094C	0	0	0.0218687872763419
YOL077W-A	0	0	0.0218543046357616
YPR088C	0	0	0.0218398411647915
YJR075W	0	0	0.0218253968253968
YPR149W	0	0	0.0218228498074454
YDL236W	0	0	0.0218228498074454
YBL036C	0	0	0.0218228498074454
YOR352W	0	1	0.0218228498074454
YPL049C	0	0	0.0218228498074454
YOR356W	0	0	0.0218228498074454
YJL117W	0	0	0.0218228498074454
YCR008W	0	0	0.0218228498074454
YDR470C	0	0	0.0218228498074454
YBR269C	0	1	0.0218228498074454
YLR305C	0	0	0.0218228498074454
YBR026C	0	0	0.0218228498074454
YMR274C	0	0	0.0218228498074454
YBR055C	0	0	0.0218228498074454
YLR210W	0	0	0.0218228498074454
YOR244W	0	0	0.0218228498074454
YBR194W	0	1	0.0218228498074454
YJR031C	0	0	0.0218228498074454
YKL151C	0	1	0.0218228498074454
YNL128W	0	0	0.0218228498074454
YDL093W	0	0	0.0218228498074454
YNL121C	0	0	0.0218228498074454
YML036W	0	0	0.0218228498074454
YGR266W	0	1	0.0218228498074454
YER184C	0	1	0.0218228498074454
YIL120W	0	0	0.0218228498074454
YJL092W	0	0	0.0218228498074454
YKL103C	0	0	0.0218228498074454
YLL021W	0	0	0.0218228498074454
YHL030W	0	0	0.0218228498074454
YDR188W	0	0	0.0218228498074454
YOR381W	0	0	0.0218228498074454
YHR083W	0	0	0.0218228498074454
YLR193C	0	0	0.0218228498074454
YDR541C	0	1	0.0218228498074454
YOL066C	0	0	0.0218228498074454
YBR187W	0	1	0.0218228498074454
YLR377C	0	0	0.0218228498074454
YMR251W	0	0	0.0218228498074454
YGL014W	0	0	0.0218228498074454
YCL044C	0	0	0.0218228498074454
YOR079C	0	0	0.0218228498074454
YKL134C	0	0	0.0218228498074454
YOL052C	0	0	0.0218228498074454
YMR122W-A	0	1	0.0218228498074454
YBR204C	0	1	0.0218228498074454
YBR024W	0	0	0.0218228498074454
YBL010C	0	1	0.0218228498074454
YBL016W	0	0	0.0218228498074454
YDR065W	0	0	0.0218228498074454
YKR034W	0	0	0.0218228498074454
YGL051W	0	0	0.0218228498074454
YGL173C	0	0	0.0218228498074454
YOR070C	0	0	0.0218228498074454
YDR047W	0	0	0.0218228498074454
YJL072C	0	0	0.0218228498074454
YFL010W-A	1	0	0.0218228498074454
YHR048W	0	0	0.0218088518280949
YOR334W	0	0	0.0217948717948718
YBL035C	0	0	0.0217809096732864
YGL055W	0	0	0.0217669654289373
YPR108W	0	0	0.0217530390275112
YER048W-A	0	0	0.0217391304347826
YDR036C	0	0	0.0217252396166134
YMR246W	0	0	0.0217113665389527
YDR421W	0	0	0.0216975111678366
YPL087W	0	0	0.0216836734693878
YOR003W	0	0	0.0216698534098152
YML128C	0	0	0.021656050955414
YNL083W	0	0	0.0216422660725652
YOR361C	0	0	0.0216284987277354
YNL138W	0	0	0.0216147488874762
YPR200C	0	0	0.0216010165184244
YBR061C	0	0	0.0215873015873016
YBR172C	0	0	0.0215736040609137
YGR147C	0	0	0.0215599239061509
YMR316W	0	0	0.0215462610899873
YDR309C	0	0	0.0215326155794807
YMR252C	0	1	0.0215326155794807
YNL123W	0	0	0.0215189873417722
YGL250W	0	1	0.0215189873417722
YBR162W-A	0	0	0.021505376344086
YHR070W	0	0	0.0214917825537295
YDL178W	0	0	0.0214782059380922
YPL247C	0	1	0.0214782059380922
YDL229W	0	0	0.0214646464646465
YKL048C	0	0	0.0214511041009464
YML101C	0	1	0.0214511041009464
YBL067C	0	1	0.0214511041009464
YGR060W	0	0	0.021437578814628
YMR299C	0	0	0.0214240705734089
YOR382W	0	0	0.0214105793450882
YOR370C	0	0	0.0213971050975456
YJL080C	0	0	0.0213836477987421
YBL084C	0	0	0.021370207416719
YGR097W	0	0	0.021356783919598
YFL050C	0	0	0.0213433772755807
YDR146C	0	0	0.0213299874529486
YBL046W	0	0	0.0213166144200627
YMR013C	0	0	0.0213032581453634
YOR187W	0	0	0.0212899185973701
YCL040W	0	0	0.0212765957446809
YNR059W	0	0	0.0212632895559725
YCR036W	0	0	0.02125
YEL041W	0	0	0.0212367270455965
YDL111C	0	0	0.0212234706616729
YBL052C	0	0	0.0212102308172177
YJR043C	0	0	0.0211970074812968
YMR123W	0	0	0.021183800623053
YJR120W	0	0	0.0211706102117061
YLR050C	0	1	0.0211706102117061
YJL201W	0	0	0.0211574362165526
YDR261C	0	0	0.0211442786069652
YGR171C	0	0	0.0211311373523928
YER190W	0	0	0.0211180124223602
YOR116C	0	0	0.021104903786468
YDL234C	0	0	0.0210918114143921
YKR070W	0	1	0.0210918114143921
YKR095W-A	0	0	0.0210787352758834
YBL031W	0	1	0.0210787352758834
YPR036W-A	0	0	0.0210656753407683
YCR068W	0	0	0.0210526315789474
YHR109W	0	0	0.021039603960396
YOR014W	0	0	0.0210265924551639
YBR033W	0	1	0.0210265924551639
YPL005W	0	0	0.0210135970333745
YKL065C	0	1	0.0210135970333745
YBL041W	0	0	0.0210006176652254
YBR272C	0	0	0.0209876543209877
YGL163C	0	0	0.0209747069710056
YDR438W	0	1	0.0209747069710056
YKL104C	0	0	0.0209617755856967
YOR339C	0	0	0.0209488601355514
YPR029C	0	0	0.020935960591133
YHR016C	0	0	0.0209230769230769
YPR083W	0	0	0.020910209102091
YHR096C	0	0	0.0208973570989551
YLR083C	0	1	0.0208973570989551
YLR070C	0	0	0.0208845208845209
YLL005C	0	0	0.0208717004297115
YBR035C	0	0	0.0208588957055215
YHR079C-A	0	0	0.0208461066830166
YBR170C	0	0	0.0208333333333333
YNL246W	0	0	0.0208205756276791
YER180C-A	0	0	0.0208078335373317
YLR411W	0	0	0.0207951070336391
YDR256C	0	0	0.0207823960880196
YCR019W	0	0	0.0207697006719609
YBR108W	0	1	0.0207697006719609
YNR074C	0	0	0.0207570207570208
YOL068C	0	0	0.0207443563148261
YMR027W	0	1	0.0207443563148261
YDR430C	0	0	0.0207317073170732
YNR010W	0	0	0.0207190737355271
YDR275W	0	1	0.0207190737355271
YGR169C	0	0	0.0207064555420219
YHR129C	0	0	0.0206938527084601
YPL130W	0	0	0.0206812652068127
YLR042C	0	1	0.0206812652068127
YBR171W	0	0	0.0206686930091185
YJR059W	0	0	0.0206561360874848
YBR253W	0	0	0.0206435944140862
YJL102W	0	0	0.020631067961165
YLL042C	0	0	0.0206185567010309
YNL070W	0	0	0.0206060606060606
YHR151C	0	1	0.0206060606060606
YBR202W	0	0	0.0205935796486978
YAR007C	0	0	0.0205811138014528
YHR195W	0	0	0.0205686630369026
YLR224W	0	0	0.0205562273276904
YDR130C	0	0	0.0205438066465257
YKL113C	0	0	0.0205314009661836
YDL225W	0	0	0.0205190102595051
YPL214C	0	0	0.0205066344993969
YBL059W	0	1	0.0205066344993969
YLR114C	0	0	0.0204942736588306
YLR105C	0	0	0.0204819277108434
YKL057C	0	0	0.020469596628537
YNL310C	0	0	0.0204572803850782
YBL104C	0	1	0.0204572803850782
YNL145W	0	0	0.0204449789536981
YMR280C	0	0	0.0204326923076923
YPR121W	0	0	0.0204204204204204
YJL066C	0	1	0.0204204204204204
YDL217C	0	0	0.0204081632653061
YOL103W	0	0	0.0203959208158368
YBL091C-A	0	1	0.0203959208158368
YCL005W-A	0	0	0.0203836930455636
YKL178C	0	0	0.0203714799281007
YDR534C	0	0	0.0203592814371257
YJL158C	0	0	0.0203470975463794
YPR165W	0	0	0.0203349282296651
YPL283C	0	0	0.0203227734608488
YER035W	0	0	0.020310633213859
YJL205C	0	0	0.0202985074626866
YPR037C	0	0	0.0202863961813842
YJR051W	0	0	0.0202742993440668
YBR188C	0	0	0.0202622169249106
YOL042W	0	1	0.0202622169249106
YGR082W	0	0	0.0202501488981537
YLR189C	0	0	0.0202380952380952
YAL026C	0	0	0.0202260559190958
YLR260W	0	0	0.0202140309155767
YML066C	0	0	0.0202020202020202
YLL029W	0	1	0.0202020202020202
YOL002C	0	0	0.0201900237529691
YOR298W	0	0	0.0201780415430267
YAR018C	0	0	0.0201660735468565
YKL154W	0	0	0.020154119739182
YBL008W	0	0	0.0201421800947867
YBR193C	0	0	0.0201302545885139
YPR192W	0	0	0.0201183431952663
YCR024C	0	0	0.0201064458900059
YOR175C	0	1	0.0201064458900059
YAL041W	0	0	0.0200945626477541
YBL051C	0	0	0.0200826934435913
YOR144C	0	0	0.0200708382526564
YKL209C	0	0	0.0200589970501475
YBR233W	0	1	0.0200589970501475
YMR226C	0	0	0.0200471698113208
YDR350C	0	0	0.0200353565114909
YBR081C	0	0	0.0200235571260306
YDR206W	0	0	0.0200117716303708
YPR056W	0	0	0.02
YLR276C	0	0	0.0199882422104644
YNL014W	0	0	0.0199764982373678
YGL040C	0	0	0.0199647680563711
YOR057W	0	0	0.0199530516431925
YOR126C	0	0	0.019941348973607
[truncated: 3,790 more rows]
