# Supplementary material for: Computationally Driven, Quantitative Experiments Discover Genes Required for Mitochondrial Biogenesis
Source: PLoS Genet. 2009 Mar 20;5(3):e1000407. doi: 10.1371/journal.pgen.1000407 (PMC2648979; doi:10.1371/journal.pgen.1000407)
Supplement: Dataset S2 — Top 100 novel ensemble predictions for additional yeast biological processes. A zip file containing 387 tab-delimited text files of the ensemble predictions for the indicated Gene Ontology Biological Process Term. (21.70 MB GZ) [file pgen.1000407.s013.gz › GO_0006869.txt]

ORF	AnnotatedToTerm?	Uncharacterized_04152007?	Precision
YPL145C	1	0	1.0
YOR237W	1	0	1.0
YOR317W	1	0	1.0
YDR044W	0	0	0.875
YMR079W	1	0	0.875
YER166W	1	0	0.875
YDL019C	1	0	0.875
YHR073W	1	0	0.875
YDL128W	0	0	0.833333333333333
YKR003W	1	0	0.833333333333333
YHR001W	1	0	0.833333333333333
YOR011W	1	0	0.833333333333333
YDR406W	0	0	0.769230769230769
YDR011W	0	0	0.733333333333333
YMR246W	1	0	0.733333333333333
YDR072C	0	0	0.6875
YER015W	0	0	0.647058823529412
YIL048W	0	0	0.611111111111111
YOR153W	0	0	0.578947368421053
YOR085W	0	0	0.565217391304348
YJL196C	0	0	0.565217391304348
YDR093W	1	0	0.565217391304348
YIL011W	0	1	0.565217391304348
YNL231C	1	0	0.565217391304348
YOR009W	0	1	0.565217391304348
YNR073C	0	1	0.565217391304348
YEL070W	0	1	0.565217391304348
YMR148W	0	1	0.565217391304348
YML008C	0	0	0.56
YCR094W	1	0	0.56
YLR346C	0	0	0.538461538461538
YDL192W	0	0	0.535714285714286
YPL147W	1	0	0.535714285714286
YLL028W	0	0	0.533333333333333
YAL026C	1	0	0.533333333333333
YGR281W	0	0	0.516129032258065
YMR313C	0	0	0.5
YPL058C	0	0	0.484848484848485
YLR195C	0	0	0.470588235294118
YOR161C	0	1	0.470588235294118
YKL051W	0	0	0.457142857142857
YGR035C	0	1	0.457142857142857
YDR038C	0	0	0.444444444444444
YER120W	0	0	0.435897435897436
YDR039C	0	0	0.435897435897436
YNL264C	1	0	0.435897435897436
YKR031C	0	0	0.428571428571429
YIL162W	0	0	0.428571428571429
YLL023C	0	1	0.428571428571429
YMR102C	0	1	0.428571428571429
YMR162C	1	0	0.428571428571429
YBR162C	0	0	0.418604651162791
YOR010C	0	0	0.409090909090909
YGL006W	0	0	0.4
YPR181C	0	0	0.391304347826087
YPR149W	0	0	0.382978723404255
YOR229W	0	0	0.375
YER011W	0	0	0.36734693877551
YGR247W	0	0	0.36
YLR228C	0	0	0.352941176470588
YOR152C	0	1	0.352941176470588
YDR276C	0	0	0.346153846153846
YER125W	0	0	0.339622641509434
YOR176W	0	0	0.333333333333333
YLR099C	0	1	0.333333333333333
YJL044C	0	0	0.327272727272727
YGL206C	0	0	0.321428571428571
YDL226C	0	0	0.315789473684211
YHR108W	0	0	0.310344827586207
YPL048W	0	0	0.305084745762712
YPR113W	0	0	0.3
YDR040C	0	0	0.295081967213115
YLR188W	0	0	0.290322580645161
YML037C	0	1	0.290322580645161
YKL035W	0	0	0.285714285714286
YIL044C	0	0	0.28125
YOL151W	0	0	0.276923076923077
YJR015W	0	1	0.276923076923077
YDR345C	0	0	0.272727272727273
YIL056W	0	0	0.271604938271605
YOR307C	0	0	0.271604938271605
YPL270W	0	0	0.271604938271605
YNL323W	1	0	0.271604938271605
YJL207C	0	0	0.271604938271605
YNR070W	0	0	0.271604938271605
YNL267W	0	0	0.271604938271605
YIL013C	1	0	0.271604938271605
YDR275W	0	1	0.271604938271605
YNL197C	0	0	0.271604938271605
YHR050W	0	0	0.271604938271605
YHR026W	0	0	0.271604938271605
YKL064W	0	0	0.271604938271605
YLR380W	1	0	0.271604938271605
YMR071C	0	0	0.271604938271605
YBR041W	1	0	0.271604938271605
YLR133W	0	0	0.268292682926829
YMR218C	0	0	0.265060240963855
YMR237W	0	0	0.261904761904762
YGR202C	0	0	0.258823529411765
YGR282C	0	0	0.255813953488372
YMR109W	0	0	0.252873563218391
YDL020C	0	0	0.25
YPL234C	0	0	0.247191011235955
YMR054W	0	0	0.244444444444444
YLR220W	0	0	0.241758241758242
YGR184C	0	0	0.239130434782609
YLR450W	0	0	0.237623762376238
YDL052C	0	0	0.237623762376238
YGL039W	0	0	0.237623762376238
YOL030W	0	1	0.237623762376238
YDL038C	0	0	0.237623762376238
YOR049C	1	0	0.237623762376238
YNR055C	0	0	0.237623762376238
YLR454W	0	1	0.237623762376238
YHR002W	0	0	0.237623762376238
YGR279C	0	0	0.237623762376238
YDL046W	1	0	0.237623762376238
YEL031W	0	0	0.235849056603774
YPL075W	0	0	0.235849056603774
YJL171C	0	1	0.235849056603774
YNL176C	0	1	0.235849056603774
YDL078C	0	0	0.235849056603774
YML048W	0	0	0.235849056603774
YAL061W	0	1	0.235849056603774
YJR150C	1	0	0.235849056603774
YHR195W	0	0	0.233644859813084
YDL039C	0	0	0.231481481481481
YDL037C	0	1	0.231481481481481
YKL062W	0	0	0.229357798165138
YHL019C	0	0	0.227272727272727
YHR098C	0	0	0.225225225225225
YOR299W	0	0	0.224
YCR024C-A	0	0	0.224
YOR291W	0	1	0.224
YOR246C	0	1	0.224
YOR355W	0	0	0.224
YKL103C	0	0	0.224
YBR149W	0	0	0.224
YNL101W	0	0	0.224
YKL188C	1	0	0.224
YOR328W	0	0	0.224
YCL052C	0	0	0.224
YJL145W	1	0	0.224
YGR191W	0	0	0.224
YJR078W	0	0	0.224
YCL009C	0	0	0.224
YAR042W	1	0	0.224
YOL075C	0	0	0.222222222222222
YBR222C	0	1	0.222222222222222
YKL091C	0	1	0.222222222222222
YBR056W	0	1	0.222222222222222
YGR126W	0	1	0.222222222222222
YPL057C	0	0	0.220472440944882
YMR216C	0	0	0.21875
YHR198C	0	1	0.21875
YHR025W	0	0	0.217054263565891
YPL259C	0	0	0.215384615384615
YLR174W	0	0	0.213740458015267
YIL124W	0	0	0.212121212121212
YPR013C	0	1	0.212121212121212
YDL241W	0	1	0.212121212121212
YNL117W	0	0	0.210526315789474
YLR332W	0	0	0.208955223880597
YLL015W	0	0	0.207407407407407
YKR027W	0	0	0.205882352941176
YBR053C	0	1	0.205882352941176
YOL002C	0	0	0.204379562043796
YOR371C	0	0	0.202898550724638
YER045C	0	0	0.201438848920863
YBR004C	0	0	0.2
YHR072W	0	0	0.198581560283688
YKL129C	0	0	0.197183098591549
YGL167C	0	0	0.195804195804196
YDR246W	0	0	0.194444444444444
YDR407C	0	0	0.193103448275862
YDR472W	0	0	0.191780821917808
YDR256C	0	0	0.19047619047619
YBR052C	0	1	0.19047619047619
YDL087C	0	0	0.189189189189189
YGR229C	0	0	0.187919463087248
YKR046C	0	0	0.186666666666667
YGL124C	0	0	0.185430463576159
YOR186W	0	1	0.185430463576159
YDR297W	0	0	0.184210526315789
YJL099W	0	0	0.183006535947712
YGL215W	0	0	0.181818181818182
YHR019C	0	0	0.180645161290323
YOL101C	0	0	0.179487179487179
YOR008C	0	0	0.178343949044586
YAL012W	0	0	0.177215189873418
YDL093W	0	0	0.176100628930818
YKL135C	0	0	0.175
YAL008W	0	1	0.175
YGR167W	0	0	0.173913043478261
YGL083W	0	1	0.173913043478261
YKL043W	0	0	0.172839506172839
YKL140W	0	0	0.171779141104294
YCR011C	0	0	0.170731707317073
YNR048W	0	0	0.16969696969697
YIR019C	0	0	0.168674698795181
YGR249W	0	0	0.167664670658683
YDL109C	0	0	0.166666666666667
YLR305C	0	0	0.165680473372781
YKR088C	0	0	0.164705882352941
YBL013W	0	0	0.16374269005848
YKL008C	0	0	0.162790697674419
YLL048C	0	0	0.161849710982659
YGR286C	0	0	0.160919540229885
YOR081C	0	0	0.16
YHR007C	0	0	0.159090909090909
YBR286W	0	0	0.15819209039548
YFR053C	0	0	0.157303370786517
YPL134C	0	0	0.156424581005587
YLR377C	0	0	0.155555555555556
YFL039C	0	0	0.154696132596685
YJL020C	0	0	0.153846153846154
YNL190W	0	0	0.153005464480874
YER065C	0	0	0.152173913043478
YBR080C	0	0	0.151351351351351
YGR170W	0	0	0.150537634408602
YBR283C	0	0	0.149732620320856
YNL169C	0	0	0.148936170212766
YGL205W	0	0	0.148148148148148
YFL031W	0	0	0.147368421052632
YGR224W	0	0	0.146596858638743
YGL175C	0	0	0.145833333333333
YJL019W	0	0	0.145077720207254
YLL038C	0	0	0.144329896907216
YDR164C	0	0	0.143589743589744
YBR159W	0	0	0.142857142857143
YER031C	0	0	0.142131979695431
YDR126W	0	0	0.141414141414141
YHL017W	0	1	0.141414141414141
YOL137W	0	1	0.141414141414141
YKL203C	0	0	0.14070351758794
YEL048C	0	1	0.14070351758794
YOR384W	0	1	0.14070351758794
YHL042W	0	1	0.14070351758794
YLL006W	0	0	0.14
YDR259C	0	0	0.139303482587065
YDL137W	0	0	0.138613861386139
YPL054W	0	1	0.138613861386139
YEL022W	0	0	0.137931034482759
YER165W	0	0	0.137254901960784
YOR087W	0	0	0.136585365853659
YOR377W	0	0	0.135922330097087
YAL053W	0	0	0.135265700483092
YJR116W	0	1	0.135265700483092
YDR074W	0	0	0.134615384615385
YKL187C	0	1	0.134615384615385
YMR063W	0	0	0.133971291866029
YIR033W	0	0	0.133333333333333
YOR032C	0	0	0.132701421800948
YCR048W	0	0	0.132075471698113
YHR076W	0	1	0.132075471698113
YKL217W	0	0	0.131455399061033
YJL042W	0	0	0.130841121495327
YNR026C	0	0	0.130232558139535
YJR040W	0	0	0.12962962962963
YOR100C	0	0	0.129032258064516
YNL044W	0	0	0.128440366972477
YMR006C	0	0	0.127853881278539
YOR115C	0	0	0.127272727272727
YLR330W	0	0	0.126696832579186
YKR009C	0	0	0.126126126126126
YLR192C	0	0	0.125560538116592
YBR038W	0	0	0.125
YKR097W	0	0	0.124444444444444
YBR067C	0	0	0.123893805309735
YDR084C	0	0	0.123348017621145
YNL009W	0	0	0.12280701754386
YBR078W	0	0	0.122270742358079
YDR170C	0	0	0.121739130434783
YBR164C	0	0	0.121212121212121
YIL068C	0	0	0.120689655172414
YKR089C	0	0	0.120171673819742
YIL123W	0	0	0.11965811965812
YMR163C	0	0	0.119148936170213
YCR026C	0	0	0.11864406779661
YDR492W	0	0	0.118143459915612
YNL158W	0	0	0.117647058823529
YGR086C	0	0	0.117154811715481
YDR516C	0	0	0.116666666666667
YBR042C	0	0	0.116182572614108
YIL009W	0	0	0.115702479338843
YJR126C	0	0	0.11522633744856
YGR067C	0	1	0.11522633744856
YKL162C	0	1	0.11522633744856
YKR068C	0	0	0.114754098360656
YLL018C	0	0	0.114285714285714
YOR175C	0	1	0.114285714285714
YDR153C	0	0	0.113821138211382
YGL137W	0	0	0.11336032388664
YJR013W	0	0	0.112903225806452
YMR272C	0	0	0.112449799196787
YBR238C	0	0	0.112
YOL081W	0	0	0.111553784860558
YMR315W	0	1	0.111553784860558
YLR397C	0	0	0.111111111111111
YLR245C	0	0	0.110671936758893
YDR032C	0	1	0.110671936758893
YBR006W	0	0	0.110236220472441
YGL098W	0	0	0.109803921568627
YGL082W	0	1	0.109803921568627
YNL238W	0	0	0.109375
YML042W	0	0	0.108949416342412
YLR378C	0	0	0.108527131782946
YGR111W	0	0	0.108108108108108
YPL232W	0	0	0.107692307692308
YMR152W	0	0	0.10727969348659
YNL271C	0	0	0.106870229007634
YDL145C	0	0	0.106463878326996
YFL025C	0	0	0.106060606060606
YLR403W	0	0	0.105660377358491
YLL018C-A	0	0	0.105263157894737
YNL243W	0	0	0.104868913857678
YOR204W	0	0	0.104477611940299
YAR035W	0	0	0.104089219330855
YOL147C	0	0	0.103703703703704
YGL095C	0	0	0.103321033210332
YJR060W	0	0	0.102941176470588
YNL287W	0	0	0.102564102564103
YBR205W	0	0	0.102189781021898
YCL010C	0	0	0.101818181818182
YNL328C	0	0	0.101449275362319
YCL005W	0	1	0.101449275362319
YLR312C	0	1	0.101449275362319
YLR047C	0	0	0.101083032490975
YJR091C	0	0	0.100719424460432
YIL109C	0	0	0.100358422939068
YPL116W	0	0	0.1
YCL040W	0	0	0.099644128113879
YOR322C	0	0	0.099290780141844
YNL282W	0	0	0.0989399293286219
YLR131C	0	0	0.0985915492957746
YDR358W	0	0	0.0982456140350877
YAL048C	0	0	0.0979020979020979
YDR525W-A	0	1	0.0979020979020979
YNR019W	0	0	0.0975609756097561
YBR023C	0	0	0.0972222222222222
YBR140C	0	0	0.0968858131487889
YCR068W	0	0	0.096551724137931
YNL045W	0	0	0.0962199312714777
YKR093W	0	0	0.0958904109589041
YML072C	0	1	0.0958904109589041
YOR083W	0	0	0.0955631399317406
YIL156W	0	0	0.0952380952380952
YGR019W	0	0	0.0949152542372881
YJL121C	0	0	0.0945945945945946
YIR037W	0	0	0.0942760942760943
YDR137W	0	0	0.0939597315436242
YDR182W	0	0	0.0936454849498328
YBL010C	0	1	0.0936454849498328
YGR192C	0	0	0.0933333333333333
YHR079C	0	0	0.0930232558139535
YGL130W	0	0	0.0927152317880795
YLR208W	0	0	0.0924092409240924
YMR205C	0	0	0.0921052631578947
YBR254C	0	0	0.0918032786885246
YMR301C	0	0	0.0915032679738562
YJL223C	0	1	0.0915032679738562
YHL035C	0	0	0.0912052117263844
YHR004C	0	0	0.0909090909090909
YDR294C	0	0	0.0906148867313916
YKL046C	0	0	0.0903225806451613
YOL136C	0	0	0.090032154340836
YDR232W	0	0	0.0897435897435897
YLR372W	0	0	0.0894568690095847
YOL067C	0	0	0.089171974522293
YHR189W	0	0	0.0888888888888889
YCR088W	0	0	0.0886075949367089
YOR372C	0	0	0.0883280757097792
YHR043C	0	0	0.0880503144654088
YLR268W	0	0	0.0877742946708464
YER096W	0	0	0.0875
YIL160C	0	0	0.0872274143302181
YPL115C	0	0	0.0869565217391304
YGR006W	0	0	0.086687306501548
YLR357W	0	0	0.0864197530864197
YCL043C	0	0	0.0861538461538462
YKL094W	0	1	0.0861538461538462
YCR034W	0	0	0.0858895705521472
YLR393W	0	0	0.0856269113149847
YOL141W	0	1	0.0856269113149847
YPL249C	0	0	0.0853658536585366
YER003C	0	0	0.0851063829787234
YLR340W	0	0	0.0848484848484849
YBR177C	0	0	0.0845921450151057
YOR198C	0	0	0.0843373493975904
YPR138C	0	0	0.0840840840840841
YBR059C	0	0	0.0838323353293413
YEL019C	0	0	0.0835820895522388
YBR097W	0	0	0.0833333333333333
YOR133W	0	0	0.0830860534124629
YLR413W	0	1	0.0830860534124629
YLR258W	0	0	0.0828402366863905
YKL212W	0	0	0.0825958702064897
YDR475C	0	1	0.0825958702064897
YOL094C	0	0	0.0823529411764706
YKL179C	0	0	0.0821114369501466
YGR261C	0	0	0.0818713450292398
YOR347C	0	0	0.0816326530612245
YCR084C	0	0	0.0813953488372093
YBR221C	0	0	0.0811594202898551
YML003W	0	1	0.0811594202898551
YPL179W	0	0	0.0809248554913295
YBL101C	0	0	0.0806916426512968
YLR044C	0	0	0.0804597701149425
YOR273C	0	0	0.0802292263610315
YBR288C	0	0	0.08
YKL011C	0	0	0.0797720797720798
YGR026W	0	1	0.0797720797720798
YML117W	0	0	0.0795454545454545
YIR014W	0	1	0.0795454545454545
YOL048C	0	1	0.0795454545454545
YPL041C	0	0	0.0793201133144476
YBR086C	0	0	0.0790960451977401
YPL207W	0	1	0.0790960451977401
YGR198W	0	0	0.0788732394366197
YPL160W	0	0	0.0786516853932584
YJL164C	0	0	0.0784313725490196
YOL126C	0	0	0.0782122905027933
YDR385W	0	0	0.0779944289693593
YGR175C	0	0	0.0777777777777778
YLR039C	0	0	0.0775623268698061
YOR092W	0	0	0.0773480662983425
YKR001C	0	0	0.0771349862258953
YMR105C	0	0	0.0769230769230769
YNR030W	0	0	0.0767123287671233
YDR141C	0	0	0.0765027322404372
YGL229C	0	0	0.0762942779291553
YBR199W	0	0	0.0760869565217391
YKL209C	0	0	0.0758807588075881
YOR084W	0	0	0.0756756756756757
YFL038C	0	0	0.0754716981132075
YMR149W	0	0	0.0752688172043011
YGR199W	0	0	0.0750670241286863
YJL091C	0	0	0.0748663101604278
YPR171W	0	0	0.0746666666666667
YDR477W	0	0	0.074468085106383
YBR022W	0	0	0.0742705570291777
YBR229C	0	0	0.0740740740740741
YJL029C	0	0	0.0738786279683377
YLR237W	0	0	0.0736842105263158
YHR181W	0	0	0.073490813648294
YPR124W	0	0	0.0732984293193717
YDR457W	0	0	0.0731070496083551
YPR089W	0	1	0.0731070496083551
YKL190W	0	0	0.0729166666666667
YIR015W	0	0	0.0727272727272727
YKL182W	0	0	0.0725388601036269
YKR100C	0	0	0.0723514211886305
YBL037W	0	0	0.0721649484536082
YNL138W	0	0	0.0719794344473008
YBL011W	0	0	0.0717948717948718
YER020W	0	0	0.0716112531969309
YPL195W	0	0	0.0714285714285714
YDR129C	0	0	0.0712468193384224
YML038C	0	0	0.0710659898477157
YJL208C	0	0	0.0708860759493671
YBR110W	0	0	0.0707070707070707
YBR130C	0	0	0.0705289672544081
YDR108W	0	0	0.0703517587939698
YGR065C	0	0	0.0701754385964912
YLR019W	0	0	0.07
YCR044C	0	0	0.0698254364089776
YPR024W	0	0	0.0696517412935323
YBR168W	0	0	0.0694789081885856
YER153C	0	0	0.0693069306930693
YJL004C	0	0	0.0691358024691358
YIL033C	0	0	0.0689655172413793
YHR117W	0	1	0.0689655172413793
YNL297C	0	0	0.0687960687960688
YOR099W	0	0	0.0686274509803922
YLR100W	0	0	0.0684596577017115
YDL100C	0	0	0.0682926829268293
YBR161W	0	0	0.0681265206812652
YNL051W	0	0	0.0679611650485437
YDL160C	0	0	0.0677966101694915
YJR066W	0	0	0.0676328502415459
YNL071W	0	0	0.0674698795180723
YOR321W	0	0	0.0673076923076923
YLR113W	0	0	0.0671462829736211
YDL193W	0	0	0.0669856459330144
YBR228W	0	0	0.0668257756563246
YJR059W	0	0	0.0666666666666667
YML115C	0	0	0.0665083135391924
YBR165W	0	0	0.0663507109004739
YDR508C	0	0	0.066193853427896
YJL060W	0	0	0.0660377358490566
YCR093W	0	0	0.0658823529411765
YIL004C	0	0	0.0657276995305164
YOR060C	0	0	0.0655737704918033
YGL055W	0	0	0.0654205607476635
YNL322C	0	0	0.0652680652680653
YPR086W	0	0	0.0651162790697674
YBR176W	0	0	0.0649651972157773
YJL052W	0	0	0.0648148148148148
YBR216C	0	0	0.0646651270207852
YBR236C	0	0	0.0645161290322581
YNL283C	0	0	0.064367816091954
YPR184W	0	0	0.0642201834862385
YLR234W	0	0	0.0640732265446224
YLR452C	0	0	0.0639269406392694
YOR165W	0	0	0.0637813211845103
YMR123W	0	0	0.0636363636363636
YOR059C	0	1	0.0636363636363636
YBR163W	0	1	0.0636363636363636
YPR001W	0	0	0.0634920634920635
YDR045C	0	0	0.0633484162895928
YMR088C	0	0	0.0632054176072235
YAL001C	0	0	0.0630630630630631
YBR260C	0	0	0.0629213483146067
YGL005C	0	0	0.062780269058296
YBR243C	0	0	0.0626398210290828
YKR067W	0	0	0.0625
YJR033C	0	0	0.0623608017817372
YOL123W	0	0	0.0622222222222222
YPR168W	0	0	0.0620842572062084
YPL032C	0	0	0.0619469026548673
YMR117C	0	0	0.0618101545253863
YMR114C	0	1	0.0618101545253863
YLR046C	0	1	0.0618101545253863
YBR069C	0	0	0.0616740088105727
YBL042C	0	0	0.0615384615384615
YBR015C	0	0	0.0614035087719298
YGR237C	0	1	0.0614035087719298
YHR080C	0	1	0.0614035087719298
YBR065C	0	0	0.0612691466083151
YOL018C	0	0	0.0611353711790393
YDL206W	0	1	0.0611353711790393
YBL067C	0	1	0.0611353711790393
YAL054C	0	0	0.0610021786492375
YGR166W	0	0	0.0608695652173913
YAL023C	0	0	0.0607375271149675
YPL085W	0	0	0.0606060606060606
YBR259W	0	1	0.0606060606060606
YMR295C	0	1	0.0606060606060606
YBL079W	0	0	0.060475161987041
YBL056W	0	0	0.0603448275862069
YMR325W	0	1	0.0603448275862069
YMR110C	0	0	0.0602150537634409
YBR016W	0	0	0.0600858369098712
YBR167C	0	0	0.0599571734475375
YNL325C	0	0	0.0598290598290598
YBR235W	0	1	0.0598290598290598
YAR003W	0	0	0.0597014925373134
YGL077C	0	0	0.0595744680851064
YLR002C	0	0	0.059447983014862
YPL231W	0	0	0.0593220338983051
YBR263W	0	0	0.0591966173361522
YBR276C	0	0	0.0590717299578059
YBR255W	0	1	0.0590717299578059
YLL012W	0	0	0.0589473684210526
YLR241W	0	1	0.0589473684210526
YBL007C	0	0	0.0588235294117647
YBR153W	0	0	0.0587002096436059
YBR270C	0	1	0.0587002096436059
YBR029C	0	0	0.0585774058577406
YMR010W	0	0	0.058455114822547
YBL017C	0	0	0.0583333333333333
YBR211C	0	0	0.0582120582120582
YBL088C	0	0	0.0580912863070539
YBR077C	0	0	0.0579710144927536
YDR414C	0	0	0.0578512396694215
YBR063C	0	1	0.0578512396694215
YHL031C	0	0	0.0577319587628866
YBL025W	0	0	0.0576131687242798
YBR096W	0	1	0.0576131687242798
YBL050W	0	0	0.0574948665297741
YBR125C	0	1	0.0574948665297741
YKL126W	0	0	0.0573770491803279
YMR080C	0	0	0.0572597137014315
YGL084C	0	0	0.0571428571428571
YPR140W	0	0	0.0570264765784114
YLR196W	0	0	0.0569105691056911
YNR016C	0	0	0.0567951318458418
YBL102W	0	0	0.0566801619433198
YBL057C	0	0	0.0565656565656566
YHR105W	0	1	0.0565656565656566
YGR238C	0	0	0.0564516129032258
YJL024C	0	0	0.0563380281690141
YDL085W	0	0	0.0562248995983936
YIL076W	0	0	0.0561122244488978
YLR353W	0	0	0.056
YOR326W	0	0	0.0558882235528942
YBR265W	0	0	0.0557768924302789
YBR237W	0	0	0.0556660039761431
YBR003W	0	0	0.0555555555555556
YBR217W	0	0	0.0554455445544554
YOR132W	0	0	0.0553359683794466
YGL225W	0	0	0.0552268244575937
YBL019W	0	0	0.0551181102362205
YNL278W	0	0	0.0550098231827112
YBR129C	0	0	0.0549019607843137
YGL020C	0	0	0.0547945205479452
YBR095C	0	0	0.0546875
YBR215W	0	0	0.0545808966861598
YDR166C	0	0	0.0544747081712062
YBR257W	0	0	0.054368932038835
YMR058W	0	0	0.0542635658914729
YKR090W	0	0	0.0541586073500967
YKL025C	0	0	0.0540540540540541
YPL006W	0	0	0.0539499036608863
YER083C	0	0	0.0538461538461538
YBL022C	0	0	0.053742802303263
YOL103W	0	0	0.053639846743295
YDR027C	0	0	0.0535372848948375
YER008C	0	0	0.0534351145038168
YJR118C	0	0	0.0533333333333333
YBL085W	0	0	0.0532319391634981
YGL054C	0	0	0.0531309297912713
YBR151W	0	1	0.0531309297912713
YBL009W	0	0	0.053030303030303
YJR009C	0	0	0.052930056710775
YDR425W	0	0	0.0528301886792453
YAL042W	0	0	0.0527306967984934
YBR210W	0	0	0.0526315789473684
YLR429W	0	0	0.0525328330206379
YHR113W	0	0	0.052434456928839
YBR166C	0	0	0.0523364485981308
YNL154C	0	0	0.0522388059701493
YDR238C	0	0	0.0521415270018622
YGR194C	0	0	0.0520446096654275
YBR074W	0	1	0.0520446096654275
YIL111W	0	0	0.051948051948052
YDL055C	0	0	0.0518518518518519
YJL190C	0	0	0.0517560073937153
YER178W	0	0	0.0516605166051661
YBL006C	0	0	0.0515653775322284
YBR036C	0	0	0.0514705882352941
YNL098C	0	0	0.0513761467889908
YBR289W	0	0	0.0512820512820513
YLR270W	0	0	0.0511882998171846
YBR194W	0	1	0.0511882998171846
YGL211W	0	0	0.0510948905109489
YGL173C	0	0	0.0510018214936248
YLR056W	0	0	0.0509090909090909
YDR062W	0	0	0.0508166969147005
YMR266W	0	0	0.0507880910683012
YBR123C	0	0	0.0507880910683012
YBR171W	0	0	0.0507880910683012
YNL272C	0	0	0.0507880910683012
YER157W	0	0	0.0507880910683012
YHR104W	0	0	0.0507880910683012
YBR008C	0	0	0.0507880910683012
YIL140W	0	0	0.0507880910683012
YBL051C	0	0	0.0507880910683012
YBR007C	0	1	0.0507880910683012
YNL173C	0	0	0.0507880910683012
YDR261C	0	0	0.0507880910683012
YBL063W	0	0	0.0507880910683012
YBL020W	0	0	0.0507880910683012
YPR032W	0	0	0.0507880910683012
YDR143C	0	0	0.0507880910683012
YBL047C	0	0	0.0507880910683012
YGL110C	0	1	0.0507880910683012
YOR173W	0	0	0.0507880910683012
YGR009C	0	0	0.0507880910683012
YBR264C	0	0	0.0507880910683012
YGL162W	1	0	0.0507880910683012
YER114C	0	0	0.0506993006993007
YMR212C	0	0	0.0506108202443281
YLL040C	0	0	0.0505226480836237
YBR227C	0	1	0.0505226480836237
YBR054W	0	1	0.0505226480836237
YDR150W	0	0	0.0504347826086957
YNL041C	0	0	0.0503472222222222
YLR459W	0	0	0.0502599653379549
YGR241C	0	0	0.0501730103806228
YBL080C	0	0	0.0500863557858377
YPL246C	0	1	0.0500863557858377
YOR086C	0	1	0.0500863557858377
YPR114W	0	1	0.0500863557858377
YGL212W	0	0	0.05
YBR079C	0	0	0.0499139414802065
YAL043C	0	0	0.0498281786941581
YLR203C	0	0	0.0497427101200686
YKL119C	0	0	0.0496575342465753
YMR196W	0	1	0.0496575342465753
YBR219C	0	1	0.0496575342465753
YDR189W	0	0	0.0495726495726496
YBL089W	0	0	0.0494880546075085
YMR004W	0	0	0.0494037478705281
YBL074C	0	0	0.0493197278911565
YMR131C	0	0	0.0492359932088285
YBR192W	0	0	0.0491525423728814
YCR089W	0	0	0.0490693739424704
YMR203W	0	0	0.0489864864864865
YJR011C	0	1	0.0489864864864865
YGR255C	0	0	0.0489038785834739
YBR258C	0	0	0.0488215488215488
YBR200W	0	0	0.0487394957983193
YOR142W	0	0	0.0486577181208054
YMR307W	0	0	0.0485762144053601
YBR293W	0	0	0.048494983277592
YBR020W	0	0	0.0484140233722871
YBR220C	0	1	0.0484140233722871
YIL084C	0	0	0.0483333333333333
YJL085W	0	0	0.0482529118136439
YBR273C	0	0	0.0481727574750831
YDR100W	0	0	0.0480928689883914
YML012W	0	0	0.0480132450331126
YKL100C	0	1	0.0480132450331126
YLR291C	0	0	0.0479338842975207
YMR128W	0	0	0.0478547854785479
YBL032W	0	0	0.0477759472817133
YER122C	0	0	0.0476973684210526
YIL105C	0	0	0.0476190476190476
YLR187W	0	1	0.0476190476190476
YFR016C	0	1	0.0476190476190476
YGL081W	0	1	0.0476190476190476
YBR002C	0	0	0.0475409836065574
YHR161C	0	0	0.0474631751227496
YHL034C	0	0	0.0473856209150327
YFL022C	0	0	0.0473083197389886
YPL037C	0	0	0.0472312703583062
YBL091C-A	0	1	0.0472312703583062
YDR517W	0	0	0.0471544715447154
YOR327C	0	0	0.0470779220779221
YPL031C	0	0	0.0470016207455429
YJR031C	0	0	0.0469255663430421
YBR102C	0	0	0.0468497576736672
YBR179C	0	0	0.0467741935483871
YDL095W	0	0	0.0466988727858293
YIL051C	0	0	0.0466237942122186
YPR026W	0	0	0.0465489566613162
YPL028W	0	0	0.046474358974359
YBR272C	0	0	0.0464
YOR374W	0	0	0.0463258785942492
YLR219W	0	0	0.0462519936204147
YDR077W	0	0	0.0461783439490446
YBR112C	0	0	0.0461049284578696
YBL031W	0	1	0.0461049284578696
YBL036C	0	0	0.046031746031746
YBR225W	0	1	0.046031746031746
YPL072W	0	0	0.045958795562599
YLR414C	0	1	0.045958795562599
YOL112W	0	0	0.0458860759493671
YEL053C	0	0	0.0458135860979463
YPL254W	0	0	0.0457413249211356
YDL224C	0	0	0.0456692913385827
YJR073C	0	0	0.0455974842767296
YER149C	0	0	0.0455259026687598
YER141W	0	0	0.0454545454545455
YBR024W	0	0	0.0453834115805947
YBL060W	0	1	0.0453834115805947
YLR398C	0	0	0.0453125
YBR057C	0	0	0.0452418096723869
YOR187W	0	0	0.0451713395638629
YMR304W	0	0	0.0451010886469673
YIL113W	0	0	0.0450310559006211
YBR204C	0	1	0.0450310559006211
YGR283C	0	0	0.0449612403100775
YBR131W	0	0	0.0448916408668731
YIL159W	0	0	0.044822256568779
YPR016C	0	0	0.0447530864197531
YLR371W	0	0	0.0446841294298921
YJL138C	0	0	0.0446153846153846
YLR262C	0	0	0.0445468509984639
YLL043W	0	0	0.0445103857566766
YKR019C	0	0	0.0445103857566766
YDR017C	0	0	0.0445103857566766
YHR081W	0	0	0.0445103857566766
YBR058C	0	0	0.0445103857566766
YAL029C	0	0	0.0445103857566766
YNL199C	0	0	0.0445103857566766
YER111C	0	0	0.0445103857566766
YAL007C	0	0	0.0445103857566766
YML019W	0	0	0.0445103857566766
YEL062W	0	0	0.0445103857566766
YNL087W	0	1	0.0445103857566766
YPR118W	0	0	0.0445103857566766
YGL195W	0	0	0.0445103857566766
YHR123W	0	0	0.0445103857566766
YOR034C	0	0	0.0445103857566766
YGR284C	0	0	0.0445103857566766
YBL105C	0	0	0.0445103857566766
YLR180W	0	0	0.0445103857566766
YMR208W	0	0	0.0445103857566766
YBL082C	0	0	0.0445103857566766
YEL021W	0	0	0.0445103857566766
YBR162W-A	0	0	0.0445103857566766
YLR242C	1	0	0.0445103857566766
YDR204W	0	0	0.0444444444444444
YDR497C	0	0	0.0443786982248521
YBR193C	0	0	0.0443131462333826
YBR033W	0	1	0.0443131462333826
YBL041W	0	0	0.0442477876106195
YCR008W	0	0	0.0441826215022091
YPR095C	0	0	0.0441176470588235
YDL130W-A	0	0	0.0440528634361234
YBR011C	0	0	0.0439882697947214
YHR149C	0	1	0.0439882697947214
YBR109C	0	0	0.0439238653001464
YOR285W	0	1	0.0439238653001464
YKL079W	0	0	0.043859649122807
YBR133C	0	0	0.0437956204379562
YHR158C	0	0	0.043731778425656
YDR251W	0	0	0.0436681222707424
YMR125W	0	0	0.0436046511627907
YNR008W	0	0	0.0435413642960813
YBR246W	0	1	0.0435413642960813
YBR253W	0	0	0.0434782608695652
YBR198C	0	0	0.0434153400868307
YML031W	0	0	0.0433526011560694
YJL005W	0	0	0.0432900432900433
YBR233W	0	1	0.0432900432900433
YEL013W	0	0	0.0432276657060519
YBR245C	0	0	0.0431654676258993
YOL003C	0	0	0.0431034482758621
YPR199C	0	0	0.0430416068866571
YBR261C	0	1	0.0430416068866571
YDR324C	0	0	0.0429799426934097
YDL146W	0	1	0.0429799426934097
YLR342W	0	0	0.0429184549356223
YDR315C	0	0	0.0428571428571429
YBL015W	0	0	0.0427960057061341
YHR061C	0	0	0.0427350427350427
YLR166C	0	0	0.042674253200569
YIL103W	0	0	0.0426136363636364
YPL203W	0	0	0.0425531914893617
YBL052C	0	0	0.0424929178470255
YOL064C	0	0	0.0424328147100424
YNL313C	0	0	0.0423728813559322
YLR114C	0	0	0.0423131170662905
YGR244C	0	0	0.0422535211267606
YBL046W	0	0	0.0421940928270042
YMR135C	0	0	0.0421348314606742
YBR108W	0	1	0.0421348314606742
YGL245W	0	0	0.0420757363253857
YBL055C	0	0	0.0420168067226891
YBR055C	0	0	0.041958041958042
YIL042C	0	0	0.0418994413407821
YDR524C	0	0	0.0418410041841004
YIL155C	0	0	0.0417827298050139
YDR178W	0	0	0.0417246175243394
YJR005W	0	0	0.0416666666666667
YJL083W	0	0	0.0416088765603329
YMR253C	0	1	0.0416088765603329
YOR070C	0	0	0.0415512465373961
YBR122C	0	0	0.04149377593361
YPL051W	0	0	0.0414364640883978
YBL023C	0	0	0.0413793103448276
YCR004C	0	1	0.0413793103448276
YGR061C	0	0	0.0413223140495868
YGR169C	0	0	0.0412654745529574
YBR274W	0	0	0.0412087912087912
YBR207W	0	0	0.0411522633744856
YHR188C	0	0	0.0410958904109589
YBR188C	0	0	0.0410396716826265
YDR398W	0	0	0.040983606557377
YML132W	0	0	0.0409276944065484
YLR191W	0	0	0.0408719346049046
YOR275C	0	0	0.0408163265306122
YGR260W	0	0	0.0407608695652174
YPL256C	0	0	0.0407055630936228
YOR354C	0	0	0.040650406504065
YBR135W	0	0	0.040595399188092
YDR161W	0	0	0.0405405405405405
YAL021C	0	0	0.0404858299595142
YDR376W	0	0	0.0404312668463612
YCR061W	0	0	0.0403768506056528
YPR055W	0	0	0.0403225806451613
YBR202W	0	0	0.0402684563758389
YBR275C	0	0	0.0402144772117962
YBL104C	0	1	0.0402144772117962
YBR172C	0	0	0.0401606425702811
YOR014W	0	0	0.0401069518716578
YBR290W	0	0	0.0400534045393858
YKL150W	0	0	0.04
YOR103C	0	0	0.0399467376830892
YAL002W	0	0	0.0398936170212766
YOR265W	0	0	0.0398406374501992
YNR044W	0	0	0.0397877984084881
YPL023C	0	0	0.0397350993377483
YBR187W	0	1	0.0397350993377483
YGR078C	0	0	0.0396825396825397
YDR488C	0	0	0.0396301188903567
YLR343W	0	0	0.0395778364116095
YJL183W	0	0	0.0395256916996047
YBR136W	0	0	0.0394736842105263
YBR017C	0	0	0.0394218134034166
YJR143C	0	0	0.0393700787401575
YDR483W	0	0	0.0393184796854522
YBR062C	0	1	0.0393184796854522
YOL020W	0	0	0.0392670157068063
YPL196W	0	0	0.0392156862745098
YAL058W	0	0	0.0391644908616188
YBR103W	0	0	0.0391134289439374
YOR069W	0	0	0.0390625
YBR234C	0	0	0.0390117035110533
YBR030W	0	0	0.038961038961039
YHR133C	0	0	0.0389105058365759
YIL077C	0	0	0.038860103626943
YOR304C-A	0	1	0.038860103626943
YBR121C	0	0	0.0388098318240621
YJR075W	0	0	0.0387596899224806
YGL234W	0	0	0.0387096774193548
YNL219C	0	0	0.038659793814433
YLR447C	0	0	0.0386100386100386
YBR094W	0	1	0.0386100386100386
YKL201C	0	0	0.038560411311054
YKL219W	0	1	0.038560411311054
YLR386W	0	0	0.0385109114249037
YAL056W	0	0	0.0384615384615385
YBR026C	0	0	0.0384122919334187
YDR096W	0	0	0.0383631713554987
YJL080C	0	0	0.0383141762452107
YMR119W	0	0	0.038265306122449
YIL114C	0	0	0.0382165605095541
YHR152W	0	0	0.0381679389312977
YAL016W	0	0	0.0381194409148666
YBL098W	0	0	0.0380710659898477
YML071C	0	0	0.0380228136882129
YMR031C	0	1	0.0380228136882129
YKR020W	0	0	0.0379746835443038
YAL022C	0	0	0.0379266750948167
YBR083W	0	0	0.0378787878787879
YBR073W	0	0	0.0378310214375788
YDR144C	0	0	0.0377833753148615
YJL154C	0	0	0.0377358490566038
YDR231C	0	0	0.0376884422110553
YBR106W	0	0	0.0376411543287327
YHL021C	0	1	0.0376411543287327
YML120C	0	0	0.037593984962406
YPL155C	0	0	0.0375469336670839
YBL106C	0	0	0.0375
YLR314C	0	0	0.0374531835205993
YCR079W	0	0	0.0374064837905237
YCL051W	0	0	0.037359900373599
YBR173C	0	0	0.0373134328358209
YDL195W	0	0	0.0372670807453416
YBL107C	0	1	0.0372670807453416
YMR215W	0	1	0.0372670807453416
YHR085W	0	0	0.0372208436724566
YDL229W	0	0	0.0371747211895911
YOL077W-A	0	0	0.0371287128712871
YBL035C	0	0	0.0370828182941904
YBL038W	0	0	0.037037037037037
YBR268W	0	0	0.0369913686806412
YBL084C	0	0	0.0369458128078818
YML086C	0	0	0.03690036900369
YNL020C	0	0	0.0368550368550369
YHR068W	0	0	0.0368098159509202
YHL048W	0	0	0.0367647058823529
YLR061W	0	0	0.0367197062423501
YBR212W	0	0	0.0366748166259169
YBR141C	0	1	0.0366748166259169
YBR175W	0	0	0.0366300366300366
YJR041C	0	0	0.0365853658536585
YKL134C	0	0	0.0365408038976857
YBR281C	0	0	0.0364963503649635
YGL016W	0	0	0.0364520048602673
YGR227W	0	0	0.0364077669902913
YOL071W	0	0	0.0363636363636364
YLR146C	0	0	0.036319612590799
YBR127C	0	0	0.0362756952841596
YJL066C	0	1	0.0362756952841596
YBR230C	0	1	0.0362756952841596
YLR382C	0	0	0.036231884057971
YGL256W	0	0	0.0361881785283474
YBR269C	0	1	0.0361881785283474
YIL087C	0	1	0.0361881785283474
YBR195C	0	0	0.036144578313253
YLR201C	0	0	0.036101083032491
YBR081C	0	0	0.0360576923076923
YGL119W	0	0	0.0360144057623049
YJL003W	0	0	0.0359712230215827
YGR004W	0	0	0.0359281437125748
YNL073W	0	0	0.0358851674641148
YBR119W	0	0	0.03584229390681
YGL018C	0	0	0.035799522673031
YEL006W	0	0	0.0357568533969011
YAL028W	0	0	0.0357142857142857
YDR065W	0	0	0.0356718192627824
YKL068W	0	0	0.0356294536817102
YBR279W	0	0	0.0355871886120996
YNL298W	0	0	0.0355450236966825
YGL223C	0	0	0.0355029585798817
YOL139C	0	0	0.0354609929078014
YBL016W	0	0	0.0354191263282172
YMR086W	0	1	0.0354191263282172
YBL091C	0	0	0.035377358490566
YBL093C	0	0	0.0353356890459364
YHR012W	0	0	0.0352941176470588
YBL024W	0	0	0.0352526439482961
YBR061C	0	0	0.0352112676056338
YBL026W	0	0	0.0351699882766706
YLR250W	0	0	0.0351288056206089
YLR048W	0	0	0.0350877192982456
YLR209C	0	0	0.0350467289719626
YOR373W	0	0	0.0350058343057176
YDR424C	0	0	0.034965034965035
YMR056C	0	0	0.0349243306169965
YAL031C	0	0	0.0348837209302326
YOR128C	0	0	0.0348432055749129
YJL161W	0	1	0.0348432055749129
YKR087C	0	0	0.0348027842227378
YIL125W	0	0	0.0347624565469293
YLR300W	0	0	0.0347222222222222
YMR062C	0	0	0.0346820809248555
YBL058W	0	0	0.0346420323325635
YOL088C	0	0	0.0346020761245675
YKL171W	0	0	0.0345622119815668
YAL017W	0	0	0.0345224395857307
YBL068W	0	0	0.0344827586206897
YBR271W	0	0	0.034443168771527
YHR001W-A	0	0	0.0344036697247706
YCL063W	0	0	0.0343642611683849
YOR155C	0	0	0.034324942791762
YER170W	0	0	0.0342857142857143
YDR089W	0	0	0.0342465753424658
YAL068C	0	0	0.0342075256556442
YBR087W	0	0	0.0341685649202733
YDR047W	0	0	0.0341296928327645
YHR011W	0	0	0.0340909090909091
YMR153W	0	0	0.0340522133938706
YJR127C	0	0	0.0340136054421769
YGL105W	0	0	0.0339750849377123
YCR067C	0	0	0.0339366515837104
YDR400W	0	0	0.0338983050847458
YIL072W	0	0	0.0338600451467269
YBL014C	0	0	0.0338218714768884
YBR084W	0	0	0.0337837837837838
YGL139W	0	0	0.0337457817772778
YER048W-A	0	0	0.0337078651685393
YFR051C	0	0	0.0336700336700337
YJR053W	0	0	0.0336322869955157
YMR281W	0	0	0.0335946248600224
YML029W	0	0	0.0335570469798658
YLR354C	0	0	0.0335195530726257
YBR170C	0	0	0.0334821428571429
YKL057C	0	0	0.0334448160535117
YNR075W	0	0	0.0334075723830735
YCL044C	0	0	0.0333704115684093
YHR074W	0	0	0.0333333333333333
YER078C	0	0	0.0332963374028857
YGR046W	0	0	0.0332594235033259
YKL034W	0	0	0.0332225913621262
YMR138W	0	0	0.0331858407079646
YNR021W	0	1	0.0331858407079646
YBL001C	0	0	0.0331491712707182
YOR180C	0	0	0.033112582781457
YOL049W	0	0	0.0330760749724366
YOR228C	0	1	0.0330760749724366
YLR139C	0	0	0.0330396475770925
YLR356W	0	1	0.0330396475770925
YCR017C	0	0	0.033003300330033
YDR502C	0	0	0.032967032967033
YIL010W	0	0	0.0329308452250274
YOR171C	0	0	0.0328947368421053
YNL061W	0	0	0.0328587075575027
YBL061C	0	0	0.0328227571115974
YAL020C	0	0	0.0327868852459016
YBL097W	0	0	0.0327510917030568
YOR063W	0	0	0.0327153762268266
YCR037C	0	0	0.0326797385620915
YAL024C	0	0	0.0326441784548422
YOR035C	0	0	0.0326086956521739
YML081C-A	0	0	0.0325732899022801
YDR219C	0	0	0.0325379609544469
YDL181W	0	0	0.0325027085590466
YLR449W	0	0	0.0324675324675325
YDR046C	0	0	0.0324324324324324
YGR177C	0	0	0.0323974082073434
YDR322C-A	0	0	0.0323624595469256
YDL237W	0	1	0.0323624595469256
YOR324C	0	0	0.0323275862068966
YOR122C	0	0	0.0322927879440258
YPL274W	0	0	0.032258064516129
YDR379C-A	0	1	0.032258064516129
YML007C-A	0	1	0.032258064516129
YPR042C	0	0	0.0322234156820623
YBR143C	0	0	0.0321888412017167
YLR088W	0	0	0.0321543408360129
YDR529C	0	0	0.0321199143468951
YNL094W	0	0	0.0320855614973262
YHR129C	0	0	0.032051282051282
YMR275C	0	0	0.032017075773746
YBR037C	0	0	0.0319829424307036
YJR001W	0	0	0.0319488817891374
YEL040W	0	0	0.0319148936170213
YLR290C	0	1	0.0319148936170213
YAR007C	0	0	0.0318809776833156
YHR037W	0	0	0.0318471337579618
YJL062W-A	0	1	0.0318471337579618
YBR244W	0	0	0.031813361611877
YLR363C	0	0	0.0317796610169492
YGL115W	0	0	0.0317460317460317
YJR070C	0	0	0.0317124735729387
YGL233W	0	0	0.0316789862724393
YPL005W	0	0	0.0316455696202532
YKR028W	0	0	0.0316122233930453
YPR121W	0	0	0.0315789473684211
YHR024C	0	0	0.0315457413249211
YER145C	0	0	0.0315126050420168
YMR299C	0	0	0.0314795383001049
YOR215C	0	1	0.0314795383001049
YBL008W	0	0	0.0314465408805031
YHR176W	0	0	0.031413612565445
YGR031W	0	1	0.031413612565445
YBR139W	0	0	0.0313807531380753
YOR137C	0	0	0.0313479623824451
YBR155W	0	0	0.0313152400835073
YNL110C	0	0	0.0312825860271116
YDR430C	0	0	0.03125
YLR084C	0	0	0.0312174817898023
YNR040W	0	1	0.0312174817898023
YGR277C	0	0	0.0311850311850312
YNR031C	0	0	0.0311526479750779
YOR245C	0	0	0.0311203319502075
YNL202W	0	0	0.0310880829015544
YNR051C	0	0	0.031055900621118
YPR017C	0	0	0.031023784901758
YBR060C	0	0	0.0309917355371901
YDR185C	0	1	0.0309917355371901
YBR001C	0	0	0.0309597523219814
YGL059W	0	1	0.0309597523219814
YHR107C	0	0	0.0309278350515464
YBR197C	0	1	0.0309278350515464
YJR106W	0	0	0.0308959835221421
YML051W	0	0	0.0308641975308642
YFR048W	0	0	0.0308324768756423
YNL241C	0	0	0.0308008213552361
YJR062C	0	0	0.0307692307692308
YML125C	0	0	0.0307377049180328
YKL193C	0	0	0.0307062436028659
YGL253W	0	0	0.0306748466257669
YER007W	0	0	0.0306435137895812
YKL151C	0	1	0.0306435137895812
YDR268W	0	0	0.0306122448979592
YGR033C	0	0	0.0305810397553517
YFR019W	0	0	0.0305498981670061
YDR310C	0	0	0.0305188199389624
YGR054W	0	0	0.0304878048780488
YLR003C	0	0	0.0304568527918782
YLR231C	0	0	0.0304259634888438
YKL127W	0	0	0.0303951367781155
YDR050C	0	0	0.0303643724696356
YJL069C	0	0	0.0303336703741153
YDR353W	0	0	0.0303030303030303
YKL065C	0	1	0.0303030303030303
YOR272W	0	0	0.0302724520686176
YBR239C	0	1	0.0302724520686176
YOR301W	0	0	0.030241935483871
YPR201W	0	0	0.0302114803625378
YAL051W	0	0	0.0301810865191147
YLL021W	0	0	0.0301507537688442
YGR130C	0	1	0.0301507537688442
YBR214W	0	0	0.0301204819277108
YCR010C	0	0	0.0300902708124373
YBR082C	0	0	0.030060120240481
YBL004W	0	0	0.03003003003003
YFL010W-A	0	0	0.03
YGR185C	0	0	0.02997002997003
YDL104C	0	1	0.02997002997003
YDL027C	0	1	0.02997002997003
YLR436C	0	0	0.029940119760479
YCL064C	0	0	0.0299102691924227
YNL221C	0	0	0.0298804780876494
YCL017C	0	0	0.0298507462686567
YJL130C	0	0	0.0298210735586481
YLR299W	0	0	0.0297914597815293
YCR012W	0	0	0.0297619047619048
YPL269W	0	0	0.0297324083250743
YNL192W	0	0	0.0297029702970297
YNL096C	0	0	0.029673590504451
YBR160W	0	0	0.0296442687747036
YGR092W	0	0	0.0296150049358342
YEL060C	0	0	0.029585798816568
YLL041C	0	0	0.0295566502463054
YPL230W	0	1	0.0295566502463054
YOR090C	0	0	0.0295275590551181
YCR065W	0	0	0.0294985250737463
YDL178W	0	0	0.0294695481335953
YNR060W	0	0	0.0294406280667321
YPL190C	0	0	0.0294117647058824
YPL163C	0	0	0.029382957884427
YMR129W	0	0	0.0293542074363992
YDR033W	0	1	0.0293542074363992
YIL031W	0	0	0.0293255131964809
YFL050C	0	0	0.029296875
YPL164C	0	0	0.0292682926829268
YEL071W	0	0	0.0292397660818713
YLL016W	0	0	0.0292112950340798
YOL063C	0	0	0.0291828793774319
YGL065C	0	0	0.0291545189504373
YER014C-A	0	0	0.029126213592233
YKR070W	0	1	0.029126213592233
YBR085W	0	0	0.02909796314258
YGL187C	0	0	0.0290697674418605
YML066C	0	0	0.0290416263310745
YOL155C	0	0	0.0290135396518375
YBR252W	0	0	0.0289855072463768
YAL010C	0	0	0.028957528957529
YHR162W	0	1	0.028957528957529
YLR065C	0	1	0.028957528957529
YPL148C	0	0	0.0289296046287367
YGL123W	0	0	0.0289017341040462
YOR201C	0	0	0.0288739172281039
YER069W	0	0	0.0288461538461538
YKR053C	0	0	0.0288184438040346
YPR098C	0	1	0.0288184438040346
YDL072C	0	1	0.0288184438040346
YJL201W	0	0	0.0287907869481766
YNL305C	0	1	0.0287907869481766
YHR124W	0	0	0.0287631831255992
YAR031W	0	0	0.028735632183908
YOR125C	0	0	0.0287081339712919
YPL219W	0	0	0.0286806883365201
YMR261C	0	0	0.0286532951289398
YDL119C	0	0	0.0286259541984733
YNL052W	0	0	0.0285986653956149
YHR064C	0	0	0.0285714285714286
YOL140W	0	0	0.0285442435775452
YAL035W	0	0	0.0285171102661597
YHR150W	0	0	0.0284900284900285
YJR131W	0	0	0.0284629981024668
YHR165C	0	0	0.028436018957346
YBR098W	0	0	0.0284090909090909
YHR079C-A	0	0	0.0283822138126774
YGL017W	0	0	0.0283553875236295
YBL090W	0	0	0.028328611898017
YDR223W	0	0	0.0283018867924528
YJL123C	0	1	0.0283018867924528
YJR019C	0	0	0.0282752120640905
YPL139C	0	0	0.0282485875706215
YGR211W	0	0	0.0282220131702728
YKR102W	0	0	0.0281954887218045
YER182W	0	1	0.0281954887218045
YAL032C	0	0	0.028169014084507
YAR033W	0	0	0.0281425891181989
YDR298C	0	0	0.028116213683224
YGR141W	0	0	0.0280898876404494
YNL083W	0	0	0.0280636108512629
YFL009W	0	0	0.0280373831775701
YGL203C	0	0	0.0280112044817927
YML059C	0	0	0.0279850746268657
YMR136W	0	0	0.0279589934762349
YDR146C	0	0	0.0279329608938547
YOL086C	0	0	0.027906976744186
YPR068C	0	0	0.0278810408921933
YDR036C	0	0	0.0278551532033426
YJL205C	0	0	0.0278293135435993
YOR147W	0	0	0.0278035217794254
YHR051W	0	0	0.0277777777777778
YOL040C	0	0	0.0277520814061055
YAL009W	0	0	0.0277264325323475
YOR361C	0	0	0.0277008310249307
YJR103W	0	0	0.0276752767527675
YMR202W	0	0	0.0276497695852535
YOL065C	0	0	0.0276243093922652
YOR386W	0	0	0.0275988960441582
YGR038W	0	0	0.0275735294117647
YCL005W-A	0	0	0.0275482093663912
YDR207C	0	0	0.0275229357798165
YKR095W-A	0	0	0.0274977085242896
YGR174C	0	0	0.0274725274725275
YER014W	0	0	0.0274473924977127
YOR356W	0	0	0.0274223034734918
YMR210W	0	0	0.0273972602739726
YAL019W	0	0	0.0273722627737226
YCR053W	0	0	0.0273473108477666
YAL038W	0	0	0.0273224043715847
YAL041W	0	0	0.0272975432211101
YBL076C	0	0	0.0272727272727273
YBL034C	0	0	0.0272479564032698
YMR087W	0	0	0.0272232304900181
YAR002W	0	0	0.0271985494106981
YHL032C	0	0	0.0271739130434783
YIL146C	0	0	0.0271493212669683
YOR239W	0	0	0.027124773960217
YCL027W	0	0	0.02710027100271
YAL013W	0	0	0.0270758122743682
YCR009C	0	0	0.0270513976555455
YKL055C	0	0	0.027027027027027
YER049W	0	0	0.027002700270027
YKL087C	0	0	0.026978417266187
YDR384C	0	0	0.0269541778975741
YMR256C	0	0	0.0269299820466786
YFL005W	0	0	0.0269058295964126
YMR160W	0	1	0.0269058295964126
YOR130C	0	0	0.0268817204301075
YBR242W	0	1	0.0268817204301075
YDR411C	0	0	0.026857654431513
YMR124W	0	1	0.026857654431513
YEL004W	0	0	0.0268336314847943
YPR036W-A	0	0	0.0268096514745308
YNR013C	0	0	0.0267857142857143
YMR115W	0	1	0.0267857142857143
YMR145C	0	0	0.0267618198037467
YNL012W	0	0	0.0267379679144385
YIL121W	0	0	0.0267141585040071
YMR297W	0	0	0.0266903914590747
YAR018C	0	0	0.0266666666666667
YNL257C	0	0	0.0266429840142096
YGL096W	0	0	0.0266193433895297
YGL022W	0	0	0.0265957446808511
YLR284C	0	0	0.0265721877767936
YIL002C	0	0	0.0265486725663717
YMR235C	0	0	0.026525198938992
YAL005C	0	0	0.0265017667844523
YER046W	0	0	0.0264783759929391
YML111W	0	0	0.0264550264550265
YLR411W	0	0	0.026431718061674
YPL083C	0	0	0.0264084507042254
YCL018W	0	0	0.0263852242744063
YGR183C	0	0	0.0263620386643234
YGL216W	0	0	0.0263388937664618
YAL015C	0	0	0.0263157894736842
YDR504C	0	1	0.0263157894736842
YLR126C	0	0	0.0262927256792287
YDR437W	0	0	0.0262697022767075
YOR298W	0	0	0.026246719160105
YMR225C	0	0	0.0262237762237762
YIL034C	0	0	0.0262008733624454
YDR471W	0	0	0.0261780104712042
YIL167W	0	0	0.02615518744551
YBR072W	0	0	0.0261324041811847
YGR248W	0	0	0.0261096605744125
YGR015C	0	1	0.0261096605744125
YBR154C	0	0	0.0260869565217391
YAL011W	0	0	0.0260642919200695
YLL010C	0	0	0.0260416666666667
YGR122W	0	0	0.02601908065915
YBR185C	0	0	0.0259965337954939
YJL212C	0	0	0.025974025974026
YNL204C	0	0	0.0259515570934256
YAL063C	0	0	0.0259291270527226
YDL238C	0	0	0.0259067357512953
YKL085W	0	0	0.0258843830888697
YOL105C	0	0	0.0258620689655172
YHL015W	0	0	0.0258397932816537
YKL020C	0	0	0.0258175559380379
YPL021W	0	0	0.0257953568357696
YDR147W	0	0	0.0257731958762887
YHR103W	0	0	0.0257510729613734
YCR069W	0	1	0.0257510729613734
YJL133W	0	0	0.0257289879931389
YKL215C	0	1	0.0257289879931389
Q0050	0	0	0.025706940874036
YAL040C	0	0	0.0256849315068493
YML100W	0	0	0.0256629597946963
YDR221W	0	0	0.0256410256410256
YER070W	0	0	0.0256191289496157
YCL057W	0	0	0.0255972696245734
YBL059W	0	1	0.0255972696245734
YAL003W	0	0	0.0255754475703325
YJL216C	0	1	0.0255754475703325
YBR040W	0	0	0.0255536626916525
YNL211C	0	1	0.0255536626916525
YIL129C	0	0	0.025531914893617
YLR207W	0	0	0.0255102040816327
YDL174C	0	0	0.0254885301614274
YLR381W	0	0	0.0254668930390492
YMR302C	0	0	0.0254452926208651
YHR151C	0	1	0.0254452926208651
YBR101C	0	0	0.0254237288135593
YDR128W	0	1	0.0254237288135593
YPL040C	0	0	0.0254022015241321
YOR334W	0	0	0.0253807106598985
YAR014C	0	0	0.0253592561284869
YPR074C	0	0	0.0253378378378378
YBL005W	0	0	0.0253164556962025
YGL140C	0	1	0.0253164556962025
YJR111C	0	1	0.0253164556962025
YJL102W	0	0	0.0252951096121417
YOL015W	0	1	0.0252951096121417
YMR142C	0	0	0.025273799494524
YBL099W	0	0	0.0252525252525253
YOL042W	0	1	0.0252525252525253
YER180C-A	0	0	0.0252312867956266
YLR037C	0	1	0.0252312867956266
YDL203C	0	1	0.0252312867956266
YOR316C	0	0	0.0252100840336134
YHR021W-A	0	0	0.0251889168765743
YAL044C	0	0	0.0251677852348993
YGL156W	0	0	0.0251466890192791
YML129C	0	0	0.0251256281407035
YDR506C	0	1	0.0251256281407035
YDL022W	0	0	0.0251046025104603
YPR020W	0	0	0.0250836120401338
YBL040C	0	0	0.025062656641604
YIL120W	0	0	0.0250417362270451
YHR214W	0	1	0.0250417362270451
YBL069W	0	0	0.0250208507089241
YDL190C	0	0	0.025
YAR019C	0	0	0.0249791840133222
YOR313C	0	0	0.0249584026622296
YDR236C	0	0	0.0249376558603491
YDR197W	0	0	0.0249169435215947
YER005W	0	0	0.024896265560166
YOR243C	0	0	0.0248756218905473
YGR147C	0	0	0.0248550124275062
YIL073C	0	0	0.0248344370860927
YDL107W	0	0	0.0248138957816377
YOR126C	0	0	0.0247933884297521
YGR171C	0	0	0.0247729149463254
YAR008W	0	0	0.0247524752475248
YAL033W	0	0	0.0247320692497939
YMR187C	0	1	0.0247320692497939
YML002W	0	1	0.0247320692497939
YDL133W	0	1	0.0247320692497939
YNL187W	0	0	0.0247116968698517
YHL008C	0	1	0.0247116968698517
YMR252C	0	1	0.0247116968698517
YDL201W	0	0	0.0246913580246914
YER113C	0	1	0.0246913580246914
YOR216C	0	0	0.0246710526315789
YPL096C-A	0	0	0.0246507806080526
YPL063W	0	0	0.0246305418719212
YJL071W	0	0	0.0246103363412633
YML004C	0	0	0.0245901639344262
YAL030W	0	0	0.0245700245700246
YMR161W	0	0	0.0245499181669394
YML020W	0	1	0.0245499181669394
YDR380W	0	0	0.0245298446443173
YFL030W	0	0	0.0245098039215686
YDR309C	0	0	0.0244897959183673
YJL105W	0	1	0.0244897959183673
YKL088W	0	0	0.0244698205546493
YAL060W	0	0	0.0244498777506112
YKL017C	0	0	0.0244299674267101
YJL011C	0	0	0.0244100895036615
YPL109C	0	1	0.0244100895036615
YJL062W	0	0	0.024390243902439
YDR326C	0	0	0.0243704305442729
YMR250W	0	0	0.0243506493506494
YOR256C	0	0	0.024330900243309
YKL093W	0	0	0.0243111831442464
YER098W	0	0	0.0242914979757085
YPR067W	0	0	0.0242718446601942
YKL026C	0	0	0.0242522231204527
YNL262W	0	0	0.024232633279483
YKR092C	0	0	0.0242130750605327
YPL018W	0	0	0.0241935483870968
YGR062C	0	0	0.024174053182917
YBR251W	0	0	0.0241545893719807
YEL002C	0	0	0.0241351568785197
YDR106W	0	0	0.0241157556270096
YHR106W	0	0	0.0240963855421687
YGR008C	0	0	0.0240770465489567
YER093C-A	0	1	0.0240770465489567
YCR038C	0	0	0.0240577385725742
YPR022C	0	1	0.0240577385725742
YPR198W	0	0	0.0240384615384615
YHR028C	0	0	0.0240192153722978
YAL039C	0	0	0.024
YER123W	0	0	0.0239808153477218
YDR307W	0	1	0.0239808153477218
YJL174W	0	0	0.023961661341853
YML126C	0	0	0.0239425379090184
YML005W	0	0	0.0239234449760766
YPR200C	0	0	0.0239043824701195
YNR063W	0	1	0.0239043824701195
YGR070W	0	0	0.0238853503184713
YML036W	0	0	0.0238663484486874
YPL130W	0	0	0.0238473767885533
YFR049W	0	0	0.0238284352660842
YGR218W	0	0	0.0238095238095238
YCR077C	0	0	0.0237906423473434
YKL080W	0	0	0.0237717908082409
YAL034W-A	0	0	0.0237529691211401
YOR110W	0	0	0.0237341772151899
YPR011C	0	0	0.0237154150197628
YIR041W	0	0	0.023696682464455
YER053C-A	0	1	0.023696682464455
YNL066W	0	0	0.0236779794790845
YGL040C	0	0	0.0236593059936909
YJL100W	0	0	0.0236406619385343
YNL167C	0	0	0.0236220472440945
YOL047C	0	1	0.0236220472440945
YBR169C	0	0	0.02360346184107
YDR470C	0	0	0.0235849056603774
YIL049W	0	0	0.02356637863315
YNL007C	0	0	0.0235478806907378
YLR277C	0	0	0.0235294117647059
YLL017W	0	0	0.0235109717868339
YGR153W	0	1	0.0235109717868339
YNR033W	0	0	0.0234925606891151
YIL098C	0	0	0.0234741784037559
YBR111C	0	1	0.0234741784037559
YGL219C	0	0	0.0234558248631744
YPL106C	0	0	0.0234375
YIL099W	0	0	0.0234192037470726
YJR064W	0	0	0.0234009360374415
YDR255C	0	0	0.0233826968043648
YAL014C	0	0	0.0233644859813084
YBL030C	0	0	0.0233463035019455
YMR034C	0	1	0.0233463035019455
YLR326W	0	1	0.0233463035019455
YML083C	0	1	0.0233463035019455
YPL123C	0	0	0.0233281493001555
YPR191W	0	0	0.0233100233100233
YGR212W	0	0	0.0232919254658385
YHR213W	0	1	0.0232919254658385
YER001W	0	0	0.0232738557020946
YKL197C	0	0	0.0232558139534884
YGL078C	0	0	0.0232378001549187
YGR221C	0	0	0.0232198142414861
YDR226W	0	0	0.0232018561484919
YPR069C	0	0	0.0231839258114374
YAR050W	0	0	0.0231660231660232
YDR022C	0	0	0.0231481481481481
YLR303W	0	0	0.023130300693909
YER074W-A	0	0	0.0231124807395994
YDR117C	0	1	0.0231124807395994
YPL244C	0	0	0.023094688221709
YPL241C	0	0	0.0230769230769231
YLR395C	0	0	0.0230591852421214
YBL045C	0	0	0.0230414746543779
YKL165C	0	0	0.0230237912509593
YOR221C	0	0	0.0230061349693252
YLR256W	0	0	0.0229885057471264
YAL025C	0	0	0.0229709035222052
YPL001W	0	0	0.0229533282325937
YGR098C	0	0	0.0229357798165138
YPL091W	0	0	0.0229182582123759
YBR066C	0	0	0.0229007633587786
YGR036C	0	0	0.022883295194508
YPL059W	0	0	0.0228658536585366
YNR041C	0	0	0.0228484386900229
YOL132W	0	0	0.0228310502283105
YGL012W	0	0	0.0228136882129278
YOR339C	0	0	0.0227963525835866
YPR105C	0	0	0.0227790432801822
YBR218C	0	0	0.0227617602427921
YAL062W	0	0	0.0227445034116755
YMR292W	0	0	0.0227272727272727
YML085C	0	0	0.0227100681302044
YOL060C	0	0	0.0226928895612708
YHR044C	0	0	0.0226757369614512
YLR023C	0	0	0.0226586102719033
YPL188W	0	0	0.0226415094339623
YLR147C	0	0	0.0226244343891403
YMR113W	0	0	0.0226073850791258
YDL138W	0	0	0.0225903614457831
YNL015W	0	0	0.0225733634311512
YFL046W	0	1	0.0225733634311512
YGL208W	0	0	0.0225563909774436
YNL159C	0	0	0.0225394440270473
YIR006C	0	0	0.0225225225225225
YPR029C	0	0	0.0225056264066016
YGR159C	0	0	0.0224887556221889
YGL226W	0	1	0.0224887556221889
YOR067C	0	0	0.0224719101123595
YNL320W	0	1	0.0224719101123595
YDL120W	0	0	0.0224550898203593
YGR101W	0	0	0.0224382946896036
YAL047C	0	0	0.0224215246636771
YKR081C	0	0	0.0224047796863331
YPR154W	0	0	0.0223880597014925
YPR071W	0	1	0.0223880597014925
YPR117W	0	1	0.0223880597014925
YJR032W	0	0	0.0223713646532438
YDR300C	0	0	0.022354694485842
YNL168C	0	1	0.022354694485842
YOR230W	0	0	0.0223380491437081
YKL180W	0	0	0.0223214285714286
YHL024W	0	0	0.0223048327137546
YBR196C	0	0	0.0222882615156018
YGR178C	0	0	0.022271714922049
YDR104C	0	0	0.0222551928783383
YNR018W	0	1	0.0222551928783383
YHR140W	0	1	0.0222551928783383
YNL127W	0	0	0.022238695329874
YGR230W	0	0	0.0222222222222222
YJR108W	0	0	0.0222057735011103
YOR001W	0	0	0.022189349112426
YDL045W-A	0	0	0.0221729490022173
YOL117W	0	0	0.0221565731166913
YMR025W	0	0	0.022140221402214
YAL036C	0	0	0.0221238938053097
YHR126C	0	1	0.0221238938053097
YPL133C	0	0	0.0221075902726603
YBR039W	0	0	0.0220913107511046
YAR015W	0	0	0.022075055187638
YNR002C	0	0	0.0220588235294118
YDL040C	0	0	0.0220426157237326
YAL055W	0	0	0.0220264317180617
YDR296W	0	0	0.0220102714600147
YNR068C	0	1	0.0220102714600147
YLR426W	0	0	0.0219941348973607
YEL057C	0	0	0.021978021978022
YNL070W	0	0	0.0219619326500732
YKL206C	0	0	0.021945866861741
YOR120W	0	0	0.0219298245614035
YDL084W	0	0	0.0219138056975895
YKL185W	0	0	0.0218978102189781
YMR247C	0	0	0.0218818380743982
YNR032C-A	0	0	0.021865889212828
YOL024W	0	1	0.021865889212828
YHR054C	0	1	0.021865889212828
YOL073C	0	1	0.021865889212828
YLR253W	0	1	0.021865889212828
YPR196W	0	1	0.021865889212828
YOL120C	0	0	0.021849963583394
YDR191W	0	0	0.0218340611353712
Q0160	0	0	0.0218181818181818
YGL263W	0	1	0.0218181818181818
YML035C	0	0	0.0218023255813953
YPR021C	0	0	0.0217864923747277
YPL180W	0	0	0.0217706821480406
YBL027W	0	0	0.0217548948513416
YJL156C	0	0	0.0217391304347826
YCL057C-A	0	1	0.0217391304347826
YMR043W	0	0	0.0217233888486604
YBR255C-A	0	1	0.0217233888486604
YAL044W-A	0	1	0.0217233888486604
YDL159W-A	0	1	0.0217233888486604
YDR381C-A	0	1	0.0217233888486604
YCL001W-B	0	1	0.0217233888486604
YGL258W-A	0	1	0.0217233888486604
YFR012W-A	0	1	0.0217233888486604
YJL052C-A	0	1	0.0217233888486604
YKL106C-A	0	1	0.0217233888486604
YLR099W-A	0	1	0.0217233888486604
YOL086W-A	0	1	0.0217233888486604
YOR396W	0	1	0.0217233888486604
YOR022C	0	1	0.0217233888486604
YCR030C	0	1	0.0217233888486604
YLR150W	0	0	0.0217076700434153
YKL070W	0	0	0.0216919739696312
YJR051W	0	0	0.0216763005780347
YFR057W	0	1	0.0216763005780347
YEL017W	0	0	0.0216606498194946
YBR025C	0	0	0.0216450216450216
YCL068C	0	1	0.0216450216450216
YOL129W	0	0	0.0216294160057678
YNL128W	0	0	0.0216138328530259
YGL262W	0	1	0.0216138328530259
YDR459C	0	0	0.0215982721382289
YMR312W	0	0	0.0215827338129496
YGL080W	0	1	0.0215827338129496
YJL136W-A	0	1	0.0215827338129496
YIL156W-B	0	1	0.0215827338129496
YAL037C-A	0	1	0.0215827338129496
YER188C-A	0	1	0.0215827338129496
YNL138W-A	0	1	0.0215827338129496
YMR150C	0	0	0.0215672178289001
YOR157C	0	0	0.021551724137931
YNR028W	0	1	0.021551724137931
YOL038C-A	0	1	0.021551724137931
YBR044C	0	0	0.0215362526920316
YPL104W	0	0	0.0215208034433286
YGL104C	0	0	0.021505376344086
YLR137W	0	1	0.021505376344086
Q0070	0	0	0.0214899713467049
YOR348C	0	0	0.0214745884037223
YGL006W-A	0	1	0.0214745884037223
YLR264C-A	0	1	0.0214745884037223
YBR213W	0	0	0.0214592274678112
YGR273C	0	1	0.0214592274678112
YMR293C	0	0	0.0214438884917798
YBL008W-A	0	1	0.0214438884917798
YBL039W-B	0	1	0.0214438884917798
YAR035C-A	0	1	0.0214438884917798
YAL063C-A	0	1	0.0214438884917798
YBL071C-B	0	1	0.0214438884917798
YNR047W	0	0	0.0214285714285714
YCL048W-A	0	1	0.0214285714285714
YDL007C-A	0	1	0.0214285714285714
YBR072C-A	0	1	0.0214285714285714
YCR075W-A	0	1	0.0214285714285714
YDR182W-A	0	1	0.0214285714285714
YCR024C-B	0	1	0.0214285714285714
YBR230W-A	0	1	0.0214285714285714
YBR296C-A	0	1	0.0214285714285714
YCL058W-A	0	1	0.0214285714285714
YCR108C	0	1	0.0214285714285714
YBR196C-B	0	1	0.0214285714285714
YDR194W-A	0	1	0.0214285714285714
YBR196C-A	0	1	0.0214285714285714
YBL100W-C	0	1	0.0214285714285714
YDL160C-A	0	1	0.0214285714285714
YCR095W-A	0	1	0.0214285714285714
YDR119W-A	0	1	0.0214285714285714
YDR003W-A	0	1	0.0214285714285714
YDR169C-A	0	1	0.0214285714285714
YBR200W-A	0	1	0.0214285714285714
YBR221W-A	0	1	0.0214285714285714
YBR298C-A	0	1	0.0214285714285714
YBR182C-A	0	1	0.0214285714285714
YCL012C	0	1	0.0214285714285714
YBR201C-A	0	1	0.0214285714285714
YER175W-A	0	1	0.0214285714285714
YHR007C-A	0	1	0.0214285714285714
YIR021W-A	0	1	0.0214285714285714
YIL046W-A	0	1	0.0214285714285714
YIL134C-A	0	1	0.0214285714285714
YGR121W-A	0	1	0.0214285714285714
YJL133C-A	0	1	0.0214285714285714
YHR050W-A	0	1	0.0214285714285714
YFR032C-B	0	1	0.0214285714285714
YHL015W-A	0	1	0.0214285714285714
YGL041C-B	0	1	0.0214285714285714
YGL007C-A	0	1	0.0214285714285714
YHL048C-A	0	1	0.0214285714285714
YHR199C-A	0	1	0.0214285714285714
YJL077W-B	0	1	0.0214285714285714
YIL002W-A	0	1	0.0214285714285714
YGL194C-A	0	1	0.0214285714285714
YHR022C-A	0	1	0.0214285714285714
YJL047C-A	0	1	0.0214285714285714
YIR018C-A	0	1	0.0214285714285714
YDR461C-A	0	1	0.0214285714285714
YGL188C-A	0	1	0.0214285714285714
YDR374W-A	0	1	0.0214285714285714
YER078W-A	0	1	0.0214285714285714
YGR146C-A	0	1	0.0214285714285714
YHR086W-A	0	1	0.0214285714285714
YGR174W-A	0	1	0.0214285714285714
YHR175W-A	0	1	0.0214285714285714
YGR161W-C	0	1	0.0214285714285714
YGR169C-A	0	1	0.0214285714285714
YFL041W-A	0	1	0.0214285714285714
YGR035W-A	0	1	0.0214285714285714
YJL127C-B	0	1	0.0214285714285714
YJR005C-A	0	1	0.0214285714285714
YIL102C-A	0	1	0.0214285714285714
YDR524C-B	0	1	0.0214285714285714
YDR524W-C	0	1	0.0214285714285714
YGR204C-A	0	1	0.0214285714285714
YDR246W-A	0	1	0.0214285714285714
YLR361C-A	0	1	0.0214285714285714
YMR105W-A	0	1	0.0214285714285714
YLL066W-B	0	1	0.0214285714285714
YLR162W-A	0	1	0.0214285714285714
YJR151W-A	0	1	0.0214285714285714
YLR342W-A	0	1	0.0214285714285714
YLR146W-A	0	1	0.0214285714285714
YKL023C-A	0	1	0.0214285714285714
YKL096C-B	0	1	0.0214285714285714
YLL006W-A	0	1	0.0214285714285714
YLR157C-C	0	1	0.0214285714285714
YKL068W-A	0	1	0.0214285714285714
YLR406C-A	0	1	0.0214285714285714
YMR001C-A	0	1	0.0214285714285714
YLR466C-B	0	1	0.0214285714285714
YLR412C-A	0	1	0.0214285714285714
YMR030W-A	0	1	0.0214285714285714
YJR112W-A	0	1	0.0214285714285714
YKL183C-A	0	1	0.0214285714285714
YLR307C-A	0	1	0.0214285714285714
YLR285C-A	0	1	0.0214285714285714
YML054C-A	0	1	0.0214285714285714
YKL065W-A	0	1	0.0214285714285714
YLR157W-E	0	1	0.0214285714285714
YMR272W-B	0	1	0.0214285714285714
YMR182W-A	0	1	0.0214285714285714
YOR316C-A	0	1	0.0214285714285714
YOR293C-A	0	1	0.0214285714285714
YMR175W-A	0	1	0.0214285714285714
YOR032W-A	0	1	0.0214285714285714
YOR072W-B	0	1	0.0214285714285714
YOR192C-C	0	1	0.0214285714285714
YMR194C-B	0	1	0.0214285714285714
YOR020W-A	0	1	0.0214285714285714
YNL042W-B	0	1	0.0214285714285714
YNL067W-B	0	1	0.0214285714285714
YNL130C-A	0	1	0.0214285714285714
YOL164W-A	0	1	0.0214285714285714
YNL097C-B	0	1	0.0214285714285714
YOL019W-A	0	1	0.0214285714285714
YMR247W-A	0	1	0.0214285714285714
YOR161C-C	0	1	0.0214285714285714
YNL277W-A	0	1	0.0214285714285714
YNL146C-A	0	1	0.0214285714285714
YOR011W-A	0	1	0.0214285714285714
YMR230W-A	0	1	0.0214285714285714
YMR315W-A	0	1	0.0214285714285714
YNL024C-A	0	1	0.0214285714285714
YOL097W-A	0	1	0.0214285714285714
YOL155W-A	0	1	0.0214285714285714
YOR034C-A	0	1	0.0214285714285714
YPL119C-A	0	1	0.0214285714285714
YOR381W-A	0	1	0.0214285714285714
YPL038W-A	0	1	0.0214285714285714
YOR376W-A	0	1	0.0214285714285714
YPL152W-A	0	1	0.0214285714285714
YJR085C	0	1	0.0214285714285714
YPR108W-A	0	1	0.0214285714285714
YPR159C-A	0	1	0.0214285714285714
YPR145C-A	0	1	0.0214285714285714
YPR061C	0	1	0.0214285714285714
YNL316C	0	0	0.0214132762312634
YJR099W	0	0	0.021398002853067
YLR373C	0	0	0.0213827512473272
YDR371W	0	1	0.0213827512473272
YLR445W	0	1	0.0213827512473272
YNL016W	0	0	0.0213675213675214
YER155C	0	0	0.0213523131672598
YPR075C	0	0	0.0213371266002845
YLR151C	0	1	0.0213371266002845
YOL052C-A	0	0	0.0213219616204691
YOR178C	0	0	0.0213068181818182
YCL048W	0	0	0.021291696238467
YJL118W	0	1	0.021291696238467
YDR305C	0	0	0.0212765957446809
YAL018C	0	1	0.0212765957446809
YBR049C	0	0	0.0212615166548547
YBR126C	0	0	0.0212464589235127
YOR196C	0	0	0.0212314225053079
YLR251W	0	0	0.0212164073550212
YDR541C	0	1	0.0212164073550212
YPL095C	0	0	0.0212014134275618
YMR101C	0	0	0.0211864406779661
YBR058C-A	0	0	0.0211714890613973
YJR007W	0	0	0.0211565585331453
YPR027C	0	1	0.0211565585331453
YJR010C-A	0	0	0.0211416490486258
YHL018W	0	1	0.0211416490486258
YBR142W	0	0	0.0211267605633803
YER056C	0	0	0.0211118930330753
YIR001C	0	0	0.0210970464135021
YER044C	0	0	0.0210822206605762
YMR296C	0	0	0.0210674157303371
YHR163W	0	0	0.0210526315789474
YIL014C-A	0	1	0.0210526315789474
YLR455W	0	0	0.0210378681626928
YGL171W	0	0	0.0210231254379818
YOR192C	0	0	0.0210084033613445
YJR092W	0	0	0.0209937018894332
YDR284C	0	0	0.020979020979021
YBR301W	0	1	0.020979020979021
YJL089W	0	0	0.0209643605870021
YCL001W-A	0	1	0.0209643605870021
YMR053C	0	0	0.0209497206703911
YLR390W-A	0	0	0.0209351011863224
YNL275W	0	0	0.0209205020920502
YAL027W	0	1	0.0209205020920502
YHR210C	0	1	0.0209205020920502
YDR316W	0	1	0.0209205020920502
YOR149C	0	0	0.0209059233449477
YBL021C	0	0	0.020891364902507
YCR052W	0	0	0.0208768267223382
YNL291C	0	0	0.0208623087621697
YBR282W	0	0	0.0208478109798471
YBR018C	0	0	0.0208333333333333
YOL023W	0	0	0.0208188757807078
YOL013W-A	0	1	0.0208188757807078
YGL067W	0	0	0.0208044382801664
YLR154W-C	0	1	0.0208044382801664
YCL021W-A	0	1	0.0208044382801664
YKL204W	0	0	0.0207900207900208
YBR285W	0	1	0.0207900207900208
YLR363W-A	0	1	0.0207900207900208
YAL059W	0	0	0.0207756232686981
YBR132C	0	0	0.0207612456747405
YOR012W	0	1	0.0207612456747405
YLL042C	0	0	0.020746887966805
YNL237W	0	1	0.020746887966805
YMR064W	0	0	0.0207325501036628
YER087W	0	1	0.0207325501036628
YHR214C-E	0	1	0.0207325501036628
YGR240C-A	0	1	0.0207325501036628
YHR212W-A	0	1	0.0207325501036628
YHR213W-B	0	1	0.0207325501036628
YHR214C-D	0	1	0.0207325501036628
YHR213W-A	0	1	0.0207325501036628
YLR154C-G	0	1	0.0207325501036628
YLR159C-A	0	1	0.0207325501036628
YLR156C-A	0	1	0.0207325501036628
YLR154C-H	0	1	0.0207325501036628
YMR242W-A	0	1	0.0207325501036628
YOL166W-A	0	1	0.0207325501036628
YPL189C-A	0	1	0.0207325501036628
YOR394C-A	0	1	0.0207325501036628
YDL135C	0	0	0.0207182320441989
YDR443C	0	0	0.020703933747412
YOL164W	0	0	0.0206896551724138
YGL224C	0	0	0.0206753962784287
YLR304C	0	0	0.0206611570247934
YPL056C	0	1	0.0206611570247934
YJL079C	0	1	0.0206611570247934
YNL040W	0	1	0.0206611570247934
YPL127C	0	0	0.0206469373709566
YPL131W	0	0	0.0206327372764787
YJR142W	0	1	0.0206327372764787
YOR185C	0	0	0.0206185567010309
YKL048C	0	0	0.0206043956043956
YER017C	0	0	0.0205902539464653
YOR109W	0	0	0.0205761316872428
YHR128W	0	0	0.0205620287868403
YPL061W	0	0	0.0205479452054795
YGL136C	0	0	0.0205338809034908
YJL111W	0	0	0.0205198358413133
YMR140W	0	0	0.0205058099794942
YPL077C	0	1	0.0205058099794942
YPR139C	0	0	0.0204918032786885
YKR098C	0	1	0.0204918032786885
YMR251W-A	0	0	0.0204778156996587
YER006W	0	0	0.0204638472032742
YLR193C	0	0	0.0204498977505112
YLR138W	0	0	0.0204359673024523
YBL002W	0	0	0.0204220558202859
YDR434W	0	0	0.0204081632653061
YLR162W	0	1	0.0204081632653061
YDL142C	0	0	0.0203942895989123
YJL166W	0	0	0.0203804347826087
YLR246W	0	0	0.0203665987780041
YIL145C	0	0	0.0203527815468114
Q0110	0	0	0.0203389830508475
YOR163W	0	0	0.0203252032520325
YDL230W	0	0	0.02031144211239
YCL035C	0	0	0.020297699594046
YNR062C	0	1	0.020297699594046
YJR072C	0	1	0.020297699594046
YNL146W	0	1	0.020297699594046
YJR003C	0	0	0.0202839756592292
YBL033C	0	0	0.0202702702702703
YER035W	0	0	0.0202565833896016
YPL210C	0	0	0.0202429149797571
YJL129C	0	0	0.0202292650033715
YHL028W	0	0	0.0202156334231806
Q0130	0	0	0.0202020202020202
YOL077C	0	0	0.0201884253028264
YDR162C	0	0	0.0201748486886348
YMR092C	0	0	0.0201612903225806
YBL003C	0	0	0.0201477501678979
YKL038W	0	0	0.0201342281879195
YBL064C	0	0	0.0201207243460765
YPR047W	0	0	0.0201072386058981
YOL083W	0	1	0.0201072386058981
YGR120C	0	0	0.0200937709310114
YBR013C	0	1	0.0200937709310114
YPL282C	0	1	0.0200937709310114
YAR071W	0	0	0.0200803212851406
YER164W	0	0	0.020066889632107
YLL063C	0	0	0.0200534759358289
YBL103C	0	0	0.0200400801603206
YLR097C	0	0	0.0200267022696929
YEL016C	0	0	0.0200133422281521
YBR010W	0	0	0.02
YGR028W	0	0	0.0199866755496336
YPL036W	0	0	0.0199733688415446
YJR135W-A	0	0	0.0199600798403194
YDL140C	0	0	0.0199468085106383
YNL247W	0	0	0.0199335548172757
YCR019W	0	0	0.0199203187250996
YPL173W	0	0	0.019907100199071
YLR446W	0	1	0.019907100199071
YAL037W	0	1	0.019907100199071
YIL083C	0	0	0.019893899204244
YKL096W-A	0	0	0.0198807157057654
YPR183W	0	0	0.0198675496688742
Q0115	0	0	0.0198544010589014
YGL094C	0	0	0.0198412698412698
YNL029C	0	0	0.0198281559814937
YIL101C	0	0	0.0198150594451783
YOL057W	0	1	0.0198150594451783
YER183C	0	0	0.0198019801980198
YHR202W	0	1	0.0198019801980198
YBR070C	0	0	0.0197889182058048
YJL139C	0	0	0.01977587343441
YHR186C	0	0	0.0197628458498024
YOR335C	0	0	0.0197498354180382
YER076C	0	1	0.0197498354180382
YHR138C	0	0	0.0197368421052632
YBL039C	0	0	0.019723865877712
YBR294W	0	0	0.0197109067017083
YAR020C	0	1	0.0197109067017083
YLR163C	0	0	0.0196979645436638
YBL029C-A	0	1	0.0196979645436638
YKR008W	0	0	0.0196850393700787
YDR480W	0	0	0.019672131147541
YDL097C	0	0	0.0196592398427261
YCL050C	0	0	0.0196463654223969
YNL288W	0	0	0.0196451204055767
YFR044C	0	0	0.0196451204055767
YJL204C	0	0	0.0196451204055767
YGR007W	0	0	0.0196451204055767
YPL166W	0	0	0.0196451204055767
YNL256W	0	0	0.0196451204055767
YOR214C	0	1	0.0196451204055767
YOR267C	0	0	0.0196451204055767
YIL066C	0	0	0.0196451204055767
YDR306C	0	0	0.0196451204055767
YAL046C	0	1	0.0196451204055767
YOR197W	0	0	0.0196451204055767
YJL002C	0	0	0.0196451204055767
YHR048W	0	0	0.0196451204055767
YPL002C	0	0	0.0196451204055767
YJR161C	0	1	0.0196451204055767
YER009W	0	0	0.0196451204055767
YOR284W	0	0	0.0196451204055767
YOL107W	0	1	0.0196451204055767
YBR157C	0	1	0.0196451204055767
YPL060W	0	0	0.0196451204055767
YBL018C	0	0	0.0196451204055767
YGL097W	0	0	0.0196451204055767
YOL078W	0	0	0.0196451204055767
YDR109C	0	1	0.0196451204055767
YLR289W	0	1	0.0196451204055767
YIL005W	0	0	0.0196451204055767
YJL218W	0	1	0.0196451204055767
YKL208W	0	0	0.0196451204055767
YMR319C	0	0	0.0196451204055767
[truncated: 3,790 more rows]
