# Supplementary material for: Computationally Driven, Quantitative Experiments Discover Genes Required for Mitochondrial Biogenesis
Source: PLoS Genet. 2009 Mar 20;5(3):e1000407. doi: 10.1371/journal.pgen.1000407 (PMC2648979; doi:10.1371/journal.pgen.1000407)
Supplement: Dataset S2 — Top 100 novel ensemble predictions for additional yeast biological processes. A zip file containing 387 tab-delimited text files of the ensemble predictions for the indicated Gene Ontology Biological Process Term. (21.70 MB GZ) [file pgen.1000407.s013.gz › GO_0006873.txt]

ORF	AnnotatedToTerm?	Uncharacterized_04152007?	Precision
YOL158C	0	0	0.65
YMR058W	0	0	0.65
YDR270W	1	0	0.65
YMR054W	1	0	0.65
YPL234C	1	0	0.65
YFL041W	0	0	0.65
YOR316C	1	0	0.65
YHL040C	0	0	0.65
YOR382W	0	0	0.65
YLR034C	1	0	0.65
YKR052C	0	0	0.65
YER145C	0	0	0.65
YLR447C	1	0	0.65
YBR127C	1	0	0.65
YEL065W	1	0	0.65
YDL185W	1	0	0.65
YPR036W	1	0	0.65
YHL047C	1	0	0.65
YLR136C	1	0	0.65
YKL080W	1	0	0.65
YOR383C	0	0	0.647058823529412
YDR264C	0	0	0.647058823529412
YEL051W	1	0	0.647058823529412
YOR270C	1	0	0.647058823529412
YHR175W	0	0	0.647058823529412
YBR207W	0	0	0.647058823529412
YOR332W	1	0	0.647058823529412
YGR020C	1	0	0.647058823529412
YOR085W	0	0	0.647058823529412
YCR044C	1	0	0.647058823529412
YEL027W	1	0	0.647058823529412
YDR456W	1	0	0.647058823529412
YKL190W	1	0	0.647058823529412
YHR026W	1	0	0.647058823529412
YPL179W	0	0	0.628571428571429
YNL307C	0	0	0.611111111111111
YGL167C	0	0	0.594594594594595
YDL015C	0	0	0.58974358974359
YHR039C-A	1	0	0.58974358974359
YOL129W	0	0	0.577777777777778
YLR459W	0	0	0.577777777777778
YLR214W	0	0	0.577777777777778
YJR033C	1	0	0.577777777777778
YKR050W	1	0	0.577777777777778
YJL129C	1	0	0.577777777777778
YKR088C	0	0	0.565217391304348
YJL094C	0	0	0.5625
YDR202C	1	0	0.5625
YDR040C	0	0	0.551020408163265
YGL071W	0	0	0.54
YOL092W	0	1	0.54
YDR284C	0	0	0.537037037037037
YLR262C	0	0	0.537037037037037
YBR036C	1	0	0.537037037037037
YOR381W	1	0	0.537037037037037
YJR001W	0	0	0.527272727272727
YNL263C	0	0	0.526315789473684
YML057W	1	0	0.526315789473684
YDR276C	0	0	0.517241379310345
YDL046W	0	0	0.508474576271186
YLR039C	0	0	0.5
YPR113W	0	0	0.491803278688525
YDR084C	0	0	0.483870967741935
YDR534C	0	0	0.476190476190476
YJL196C	0	0	0.46875
YGL084C	0	0	0.461538461538462
YML048W	0	0	0.454545454545455
YLL051C	0	1	0.454545454545455
YJR139C	0	0	0.447761194029851
YGL142C	0	0	0.441176470588235
YEL013W	0	0	0.434782608695652
YOR067C	0	0	0.428571428571429
YMR297W	0	0	0.426666666666667
YGR105W	0	0	0.426666666666667
YJL154C	0	0	0.426666666666667
YMR216C	1	0	0.426666666666667
YDL128W	1	0	0.426666666666667
YBR068C	0	0	0.425
YOR008C	0	0	0.425
YJR059W	1	0	0.425
YGR282C	0	0	0.425
YML016C	1	0	0.425
YNL101W	0	0	0.419753086419753
YHL035C	0	0	0.418604651162791
YMR088C	0	0	0.418604651162791
YLR248W	0	0	0.418604651162791
YDR328C	1	0	0.418604651162791
YJL093C	1	0	0.418604651162791
YML121W	0	0	0.413793103448276
YKL034W	0	0	0.409090909090909
YNL104C	0	0	0.404494382022472
YGL001C	0	0	0.4
YJL002C	0	0	0.398148148148148
YNL190W	0	0	0.398148148148148
YMR272C	0	0	0.398148148148148
YCL017C	1	0	0.398148148148148
YHR190W	0	0	0.398148148148148
YER178W	0	0	0.398148148148148
YOR317W	0	0	0.398148148148148
YHR060W	1	0	0.398148148148148
YGL026C	0	0	0.398148148148148
YOR070C	0	0	0.398148148148148
YOL060C	1	0	0.398148148148148
YDR436W	1	0	0.398148148148148
YKL008C	0	0	0.398148148148148
YKL119C	1	0	0.398148148148148
YLR027C	0	0	0.398148148148148
YDR483W	0	0	0.398148148148148
YDR205W	1	0	0.398148148148148
YMR243C	1	0	0.398148148148148
YGR163W	0	0	0.394495412844037
YGL055W	0	0	0.391304347826087
YHR050W	0	0	0.391304347826087
YPL154C	0	0	0.391304347826087
YKR001C	0	0	0.391304347826087
YGL006W	1	0	0.391304347826087
YPL135W	1	0	0.391304347826087
YGL115W	0	0	0.387931034482759
YKL088W	0	0	0.384615384615385
YHR030C	0	0	0.38135593220339
YFR044C	0	0	0.378151260504202
YHR004C	0	0	0.375
YNL219C	0	0	0.371900826446281
YKL211C	0	0	0.371212121212121
YLL006W	0	0	0.371212121212121
YOR002W	0	0	0.371212121212121
YJR073C	0	0	0.371212121212121
YOL030W	0	1	0.371212121212121
YDR126W	0	0	0.371212121212121
YDR080W	0	0	0.371212121212121
YDR352W	0	1	0.371212121212121
YKR007W	1	0	0.371212121212121
YBR109C	0	0	0.371212121212121
YGR106C	0	1	0.371212121212121
YKL175W	1	0	0.371212121212121
YDR182W	1	0	0.371212121212121
YMR148W	0	1	0.371212121212121
YGL019W	1	0	0.371212121212121
YNL241C	0	0	0.368421052631579
YDR135C	0	0	0.367647058823529
YLL048C	0	0	0.367647058823529
YOR226C	1	0	0.367647058823529
YJR015W	0	1	0.367647058823529
YLR028C	0	0	0.364963503649635
YLR450W	0	0	0.36231884057971
YFL048C	0	0	0.359712230215827
YJR117W	0	0	0.357142857142857
YLR113W	0	0	0.354609929078014
YPL006W	0	0	0.352112676056338
YML069W	0	0	0.34965034965035
YGL202W	0	0	0.347222222222222
YDR229W	0	0	0.344827586206897
YER083C	0	0	0.342465753424658
YDR105C	0	1	0.342465753424658
YBR164C	0	0	0.340136054421769
YBR177C	0	0	0.337837837837838
YOR357C	0	0	0.335570469798658
YER044C	0	0	0.333333333333333
YML058W	0	0	0.33112582781457
YMR172W	0	0	0.328947368421053
YLR240W	0	0	0.326797385620915
YIL047C	0	0	0.324675324675325
YKL004W	0	0	0.32258064516129
YKR072C	0	0	0.320512820512821
YKL046C	0	0	0.31875
YNL291C	0	0	0.31875
YNL045W	0	0	0.31875
YOR039W	1	0	0.31875
YAL022C	0	0	0.316770186335404
YLR396C	0	0	0.314814814814815
YNL239W	0	0	0.312883435582822
YAR002C-A	0	0	0.310975609756098
YPL091W	0	0	0.309090909090909
YIL030C	0	0	0.307228915662651
YKL157W	0	0	0.305389221556886
YJL101C	0	0	0.303571428571429
YPR149W	0	0	0.301775147928994
YDR119W	0	1	0.301775147928994
YLR120C	0	0	0.3
YGL012W	0	0	0.298245614035088
YBR221C	0	0	0.296511627906977
YLR001C	0	1	0.296511627906977
YLL015W	0	0	0.294797687861272
YNR047W	0	0	0.293103448275862
YKL019W	0	0	0.291428571428571
YDL123W	0	1	0.291428571428571
YDL054C	0	0	0.289772727272727
YIL051C	0	0	0.288135593220339
YCR012W	0	0	0.28804347826087
YAL026C	0	0	0.28804347826087
YDR294C	0	0	0.28804347826087
YIL035C	1	0	0.28804347826087
YMR220W	0	0	0.28804347826087
YDR486C	0	0	0.28804347826087
YLR433C	1	0	0.28804347826087
YNL238W	0	0	0.286486486486487
YGL018C	0	0	0.28494623655914
YMR149W	0	0	0.283422459893048
YOR092W	0	0	0.281914893617021
YPL045W	0	0	0.28042328042328
YHL017W	0	1	0.28042328042328
YOR175C	0	1	0.28042328042328
YGL207W	0	0	0.278947368421053
YJL062W	0	0	0.277486910994764
YPL057C	0	0	0.276041666666667
YNR039C	0	0	0.274611398963731
YKL212W	0	0	0.27319587628866
YKR067W	0	0	0.271794871794872
YMR004W	0	0	0.270408163265306
YOR161C	0	1	0.270408163265306
YKR066C	0	0	0.269035532994924
YMR195W	0	1	0.269035532994924
YPL206C	0	0	0.267676767676768
YDR297W	0	0	0.266331658291457
YHR199C	0	1	0.266331658291457
YMR160W	0	1	0.266331658291457
YDL224C	0	0	0.265
YLL023C	0	1	0.265
YNL051W	0	0	0.263681592039801
YJR044C	0	0	0.262376237623762
YDL100C	0	0	0.261083743842365
YMR200W	0	0	0.259803921568627
YJR090C	0	0	0.258536585365854
YMR006C	0	0	0.258373205741627
YER164W	0	0	0.258373205741627
YBR241C	0	1	0.258373205741627
YDR477W	0	0	0.258373205741627
YJR104C	1	0	0.258373205741627
YFR019W	0	0	0.257142857142857
YOR109W	0	0	0.255924170616114
YGL161C	0	0	0.254716981132075
YGR267C	0	0	0.253521126760563
YLR360W	0	0	0.252336448598131
YGL039W	0	0	0.251162790697674
YML001W	0	0	0.25
YML018C	0	1	0.25
YGL023C	0	0	0.248847926267281
YJL036W	0	0	0.247706422018349
YLL040C	0	0	0.246575342465753
YLR299W	0	0	0.245454545454545
YNL156C	0	0	0.244343891402715
YNL330C	0	0	0.243243243243243
YNL192W	0	0	0.242152466367713
YOR014W	0	0	0.241071428571429
YOL004W	0	0	0.24
YPL026C	0	0	0.238938053097345
YDL237W	0	1	0.238938053097345
YGR262C	0	0	0.237885462555066
YHR039C	0	0	0.236842105263158
YCR075C	0	0	0.235807860262009
YER141W	0	0	0.234782608695652
YLR064W	0	1	0.234782608695652
YPL028W	0	0	0.233766233766234
YHR186C	0	0	0.232758620689655
YDL008W	0	0	0.231759656652361
YMR119W	0	0	0.230769230769231
YBR286W	0	0	0.229787234042553
YKL077W	0	1	0.229787234042553
YMR246W	0	0	0.229508196721311
YPL180W	0	0	0.229508196721311
YPL270W	0	0	0.229508196721311
YBR212W	0	0	0.229508196721311
YDL168W	0	0	0.229508196721311
YEL002C	0	0	0.229508196721311
YOR061W	1	0	0.229508196721311
YJL004C	0	0	0.229508196721311
YLR369W	1	0	0.229508196721311
YDL078C	0	0	0.228682170542636
YEL064C	0	0	0.228682170542636
YOR251C	0	1	0.228682170542636
YNL003C	0	0	0.228682170542636
YMR208W	0	0	0.228682170542636
YHR082C	0	0	0.228682170542636
YNR035C	0	0	0.228682170542636
YGL225W	0	0	0.228682170542636
YLR138W	1	0	0.228682170542636
YNL071W	0	0	0.228682170542636
YJR062C	0	0	0.228682170542636
YLR081W	0	0	0.228682170542636
YML132W	1	0	0.228682170542636
YNL280C	0	0	0.228682170542636
YNL259C	1	0	0.228682170542636
YNL088W	0	0	0.227799227799228
YGL054C	0	0	0.226923076923077
YJR138W	0	1	0.226923076923077
YML038C	0	0	0.226053639846743
YML074C	0	0	0.225190839694656
YAL023C	0	0	0.224334600760456
YER125W	0	0	0.223484848484848
YKL112W	0	0	0.222641509433962
YDR525W-A	0	1	0.222641509433962
YHR012W	0	0	0.221804511278195
YPL145C	0	0	0.220973782771536
YNL322C	0	0	0.220149253731343
YLR250W	0	0	0.219330855018587
YKL174C	0	0	0.218518518518519
YHR132C	0	0	0.217712177121771
YJL183W	0	0	0.216911764705882
YNL074C	0	0	0.216606498194946
YGL008C	0	0	0.216606498194946
YBR139W	0	0	0.216606498194946
YPL236C	0	1	0.216606498194946
YDR137W	0	0	0.216606498194946
YLR220W	1	0	0.216606498194946
YMR307W	0	0	0.215827338129496
YMR221C	0	1	0.215827338129496
YGR286C	0	0	0.21505376344086
YGL256W	0	0	0.214285714285714
YHR007C	0	0	0.213523131672598
YMR274C	0	0	0.212765957446809
YBR243C	0	0	0.212014134275618
YLL028W	0	0	0.211267605633803
YJR118C	0	0	0.210526315789474
YKL064W	0	0	0.20979020979021
YJR013W	0	0	0.209059233449477
YDR232W	0	0	0.208333333333333
YPL265W	0	0	0.207612456747405
YDL066W	0	0	0.207482993197279
YLR342W	0	0	0.207482993197279
YDR128W	0	1	0.207482993197279
YOL018C	0	0	0.207482993197279
YNL317W	0	0	0.207482993197279
YOR054C	1	0	0.207482993197279
YDR100W	0	0	0.206779661016949
YLL031C	0	0	0.206081081081081
YMR173W	0	0	0.205387205387205
YFR003C	0	0	0.204697986577181
YLR399C	0	0	0.204013377926421
YBL102W	0	0	0.203333333333333
YDR129C	0	0	0.20265780730897
YBL064C	0	0	0.201986754966887
YNL048W	0	0	0.201320132013201
YDR512C	0	0	0.200657894736842
YJL174W	0	0	0.2
YGL255W	0	0	0.199346405228758
YMR139W	0	0	0.198697068403909
YDR353W	0	0	0.198051948051948
YGR090W	0	0	0.197411003236246
YMR015C	0	0	0.196774193548387
YIL043C	0	0	0.196141479099678
YDR044W	0	0	0.195512820512821
YOL145C	0	0	0.194888178913738
YDR307W	0	1	0.194888178913738
YHR008C	0	0	0.194267515923567
YNL183C	0	0	0.193650793650794
YLR403W	0	0	0.193037974683544
YOR057W	0	0	0.192429022082019
YKL035W	0	0	0.191823899371069
YDL243C	0	0	0.191222570532915
YOR221C	0	0	0.190625
YLR304C	0	0	0.190031152647975
YBR067C	0	0	0.18944099378882
YKR071C	0	1	0.18944099378882
YLL038C	0	0	0.188854489164087
YOR377W	0	0	0.188271604938272
YMR202W	0	0	0.187692307692308
YML131W	0	0	0.187116564417178
YOR329C	0	0	0.186544342507645
YGR155W	0	0	0.185975609756098
YDR275W	0	1	0.185975609756098
YDR302W	0	0	0.185410334346505
YLR087C	0	0	0.184873949579832
YCR102C	0	0	0.184873949579832
YKR046C	0	0	0.184873949579832
YGR157W	0	0	0.184873949579832
YDR062W	0	0	0.184873949579832
YJR045C	0	0	0.184873949579832
YOR176W	0	0	0.184873949579832
YPL195W	0	0	0.184873949579832
YHR174W	0	0	0.184873949579832
YJL165C	1	0	0.184873949579832
YLR332W	0	0	0.184873949579832
YGL257C	0	0	0.184873949579832
YLR056W	0	0	0.184873949579832
YKR019C	0	0	0.184873949579832
YMR071C	0	0	0.184873949579832
YGL020C	1	0	0.184873949579832
YMR038C	0	0	0.184873949579832
YJR130C	0	0	0.184873949579832
YMR318C	0	0	0.184873949579832
YGR060W	0	0	0.184873949579832
YIL036W	0	0	0.184873949579832
YNL243W	0	0	0.184873949579832
YOL002C	1	0	0.184873949579832
YOR155C	0	0	0.184873949579832
YKL126W	0	0	0.184873949579832
YDR492W	1	0	0.184873949579832
YJL138C	0	0	0.184873949579832
YHR194W	1	0	0.184873949579832
YMR215W	0	1	0.184873949579832
YGR116W	0	0	0.184357541899441
YDL077C	0	0	0.183844011142061
YJL167W	0	0	0.183333333333333
YCL009C	0	0	0.182825484764543
YPR176C	0	0	0.18232044198895
YHR179W	0	1	0.18232044198895
YGR279C	0	0	0.181818181818182
YOR384W	0	1	0.181818181818182
YOR164C	0	1	0.181818181818182
YPL162C	0	1	0.181818181818182
YBR126C	0	0	0.181318681318681
YGR175C	0	0	0.180821917808219
YIL048W	0	0	0.180327868852459
YJR144W	0	0	0.17983651226158
YPR198W	0	0	0.179347826086957
YGL160W	0	1	0.179347826086957
YGR143W	0	0	0.178861788617886
YJR116W	0	1	0.178861788617886
YMR083W	0	0	0.178378378378378
YLR361C	0	0	0.177897574123989
YER122C	0	0	0.17741935483871
YBR077C	0	0	0.176943699731903
YPL069C	0	0	0.176470588235294
YDR251W	0	0	0.176
YDR453C	0	0	0.175531914893617
YGL140C	0	1	0.175531914893617
YLR090W	0	0	0.175066312997347
YMR304W	0	0	0.174603174603175
YOL128C	0	0	0.174142480211082
YFL033C	0	0	0.173684210526316
YML035C	0	0	0.173228346456693
YKL176C	0	0	0.172774869109948
YLR350W	0	0	0.172323759791123
YOR035C	0	0	0.171875
YDL212W	0	0	0.171794871794872
YOL136C	0	0	0.171794871794872
YER136W	0	0	0.171794871794872
YPL188W	0	0	0.171794871794872
YNR013C	0	0	0.171794871794872
YKL040C	1	0	0.171794871794872
YJL095W	0	0	0.171355498721228
YJL020C	0	0	0.170918367346939
YCR017C	0	0	0.170483460559796
YIR033W	0	0	0.17005076142132
YJL042W	0	0	0.169620253164557
YML067C	0	0	0.169191919191919
YBR183W	0	0	0.168765743073048
YER103W	0	0	0.168341708542714
YIL135C	0	0	0.167919799498747
YLR153C	0	0	0.1675
YGR254W	0	0	0.167082294264339
YCL025C	0	0	0.167076167076167
YNL031C	0	0	0.167076167076167
YJL172W	0	0	0.167076167076167
YLR363C	0	0	0.167076167076167
YNR043W	0	0	0.167076167076167
YOR311C	0	1	0.167076167076167
YDL120W	1	0	0.167076167076167
YML126C	0	0	0.166666666666667
YKL193C	0	0	0.166259168704156
YOL020W	0	0	0.165853658536585
YGL186C	0	0	0.165450121654501
YMR008C	0	0	0.16504854368932
YCR034W	0	0	0.164648910411622
YBR280C	0	0	0.164251207729469
YNL041C	0	0	0.163855421686747
YKL184W	0	0	0.163461538461538
YBL056W	0	0	0.163069544364508
YKL062W	0	0	0.162679425837321
YOR360C	0	0	0.162291169451074
YOR099W	0	0	0.161904761904762
YOR307C	0	0	0.161520190023753
YNL254C	0	1	0.161520190023753
YPL031C	0	0	0.161137440758294
YNL208W	0	1	0.161137440758294
YPL137C	0	0	0.160756501182033
YKL198C	0	0	0.160377358490566
YDR345C	0	0	0.160092807424594
YOR023C	0	0	0.160092807424594
YBR058C-A	0	0	0.160092807424594
YJR007W	0	0	0.160092807424594
YJL071W	0	0	0.160092807424594
YGR006W	0	0	0.160092807424594
YOR147W	1	0	0.160092807424594
YOL151W	0	0	0.159722222222222
YER040W	0	0	0.159353348729792
YJR076C	0	0	0.158986175115207
YKL058W	0	0	0.158620689655172
YML088W	0	0	0.158256880733945
YDL084W	0	0	0.157894736842105
YML071C	0	0	0.157534246575342
YJL068C	0	0	0.157175398633257
YDR513W	0	0	0.156818181818182
YBL047C	0	0	0.156462585034014
YPL231W	0	0	0.156108597285068
YPR028W	0	0	0.155756207674944
YJR155W	0	0	0.155405405405405
YMR123W	0	0	0.155056179775281
YGR257C	0	0	0.154838709677419
YOL154W	0	1	0.154838709677419
YGL159W	0	1	0.154838709677419
YML052W	0	0	0.154838709677419
YFR005C	0	0	0.154838709677419
YGR036C	0	0	0.154838709677419
YJL192C	0	0	0.154838709677419
YIL033C	0	0	0.154838709677419
YJR074W	0	0	0.154838709677419
YOL101C	1	0	0.154838709677419
YOL117W	0	0	0.154838709677419
YOR245C	0	0	0.154838709677419
YJR075W	0	0	0.154838709677419
YML110C	0	0	0.154838709677419
YMR108W	0	0	0.154838709677419
YKL182W	0	0	0.154838709677419
YPL262W	0	0	0.154838709677419
YPL171C	0	0	0.154838709677419
YEL031W	1	0	0.154838709677419
YGR191W	0	0	0.154838709677419
YLR418C	0	0	0.154838709677419
YLR047C	1	0	0.154838709677419
YDR358W	0	0	0.15450643776824
YIL039W	0	0	0.154175588865096
YBR001C	0	0	0.153846153846154
YJR091C	0	0	0.153518123667377
YDR035W	0	0	0.153191489361702
YOR371C	0	0	0.152866242038217
YAL042W	0	0	0.152542372881356
YLR206W	0	0	0.152219873150106
YKL160W	0	0	0.151898734177215
YDR054C	0	0	0.151578947368421
YMR077C	0	0	0.151260504201681
YJR060W	0	0	0.150943396226415
YOR136W	0	0	0.150627615062762
YIL118W	0	0	0.150313152400835
YPL117C	0	0	0.15
YLR050C	0	1	0.15
YOR142W	0	0	0.14968814968815
YMR264W	0	0	0.149377593360996
YGR232W	0	0	0.149068322981366
YER073W	0	0	0.148760330578512
YBR086C	0	0	0.148453608247423
YLR348C	0	0	0.148148148148148
YLR188W	0	0	0.147843942505133
YLR100W	0	0	0.147540983606557
YJR016C	0	0	0.147239263803681
YGR209C	0	0	0.146938775510204
YGL212W	0	0	0.146639511201629
YJL060W	0	0	0.146341463414634
YMR092C	0	0	0.146292585170341
YMR238W	0	0	0.146292585170341
YPL203W	0	0	0.146292585170341
YMR205C	0	0	0.146292585170341
YCL038C	0	0	0.146292585170341
YKL220C	0	0	0.146292585170341
YLR413W	0	1	0.146292585170341
YJR040W	1	0	0.146292585170341
YGL005C	0	0	0.146
YNR055C	0	0	0.145708582834331
YHL048W	0	0	0.145418326693227
YMR090W	0	1	0.145418326693227
YMR296C	0	0	0.145129224652087
YDL134C	0	0	0.14484126984127
YKL146W	0	0	0.144554455445545
YAL016W	0	0	0.144268774703557
YFL018C	0	0	0.143984220907298
YDL195W	0	0	0.143700787401575
YER186C	0	1	0.143700787401575
YJL100W	0	0	0.14368932038835
YBL099W	0	0	0.14368932038835
YPL050C	0	0	0.14368932038835
YLR393W	0	0	0.14368932038835
YHR133C	0	0	0.14368932038835
YLR193C	0	0	0.14368932038835
YGR029W	1	0	0.14368932038835
YIL005W	0	0	0.143410852713178
YCR091W	0	0	0.143133462282398
YPR165W	0	0	0.142857142857143
YKL060C	0	0	0.142581888246628
YEL060C	0	0	0.142307692307692
YER120W	0	0	0.142034548944338
YMR298W	0	0	0.14176245210728
YOR060C	0	0	0.141491395793499
YNL328C	0	0	0.141221374045802
YNL331C	0	0	0.140952380952381
YOR347C	0	0	0.140684410646388
YHR094C	0	0	0.140417457305503
YML070W	0	0	0.140151515151515
YBR110W	0	0	0.139886578449905
YPR107C	0	0	0.139622641509434
YPL201C	0	0	0.139359698681733
YDR404C	0	0	0.139097744360902
YLR421C	0	0	0.138836772983114
YEL063C	0	0	0.138576779026217
YFL057C	0	0	0.138317757009346
YGL062W	0	0	0.138059701492537
YDR463W	0	0	0.13780260707635
YDR006C	0	0	0.137546468401487
YJL053W	0	0	0.137362637362637
YMR099C	0	0	0.137362637362637
YNL134C	0	1	0.137362637362637
YDR516C	0	0	0.137362637362637
YDL142C	0	0	0.137362637362637
YGR065C	0	0	0.137362637362637
YPL059W	0	0	0.137362637362637
YOR197W	0	0	0.137362637362637
YDL198C	1	0	0.137362637362637
YKL218C	0	0	0.137111517367459
YEL039C	0	0	0.136861313868613
YHR074W	0	0	0.136612021857924
YDL025C	0	1	0.136612021857924
YDR072C	0	0	0.136363636363636
YOR291W	0	1	0.136363636363636
YJL204C	0	0	0.136116152450091
YGL002W	0	0	0.135869565217391
YPL196W	0	0	0.135623869801085
YGL219C	0	0	0.135379061371841
YFL056C	0	0	0.135135135135135
YKL059C	0	0	0.134892086330935
YCR107W	0	0	0.134649910233393
YLL019C	0	0	0.134408602150538
YDL124W	0	0	0.134168157423971
YDR410C	0	0	0.133928571428571
YNL311C	0	0	0.133689839572193
YPR008W	0	0	0.133451957295374
YGL180W	0	0	0.133214920071048
YNL297C	0	0	0.132978723404255
YLR352W	0	1	0.132978723404255
YOL165C	0	0	0.132743362831858
YGL220W	0	1	0.132743362831858
YPL051W	0	0	0.132508833922261
YML115C	0	0	0.132275132275132
YJR005W	0	0	0.132042253521127
YJR065C	0	0	0.131810193321617
YOR149C	0	0	0.131578947368421
YNL010W	0	1	0.131578947368421
YLR245C	0	0	0.131348511383538
YOL064C	0	0	0.131118881118881
YGL215W	0	0	0.130890052356021
YER026C	0	0	0.130662020905923
YOR132W	0	0	0.130434782608696
YOL081W	0	0	0.130208333333333
YPR024W	0	0	0.12998266897747
YLR242C	0	0	0.129757785467128
YBR256C	0	0	0.129533678756477
YGR193C	0	0	0.129310344827586
YGR172C	0	0	0.129087779690189
YBL013W	0	0	0.128865979381443
YNR016C	0	0	0.128644939965695
YBR035C	0	0	0.128595600676819
YKL120W	0	0	0.128595600676819
YKR089C	0	0	0.128595600676819
YLL060C	0	0	0.128595600676819
YGR270W	0	0	0.128595600676819
YAL048C	0	0	0.128595600676819
YGR234W	0	0	0.128595600676819
YGL155W	1	0	0.128595600676819
YPL240C	0	0	0.128378378378378
YJL117W	0	0	0.128161888701518
YIL076W	0	0	0.127946127946128
YDL234C	0	0	0.127731092436975
YOR068C	0	0	0.12751677852349
YGR261C	0	0	0.127303182579564
YOL013C	0	0	0.127090301003344
YMR140W	0	0	0.126878130217028
YPL227C	0	0	0.126666666666667
YJR121W	0	0	0.126455906821963
YPR023C	0	0	0.12624584717608
YPR156C	0	0	0.126036484245439
YGR194C	0	0	0.125827814569536
YML075C	0	0	0.125619834710744
YPR029C	0	0	0.125412541254125
YBR199W	0	0	0.125205930807249
YNL111C	0	0	0.125
YLR460C	0	1	0.125
YJR148W	0	0	0.124794745484401
YNL094W	0	0	0.124590163934426
YBL105C	0	0	0.124386252045827
YGR038W	0	0	0.124183006535948
YJR047C	0	0	0.123980424143556
YMR311C	0	0	0.123778501628664
YER036C	0	0	0.123577235772358
YDR246W	0	0	0.123376623376623
YGR192C	0	0	0.123176661264182
YDL192W	0	0	0.123003194888179
YAR033W	0	0	0.123003194888179
YNR051C	0	0	0.123003194888179
YDR028C	0	0	0.123003194888179
YCR068W	0	0	0.123003194888179
YJR131W	0	0	0.123003194888179
YKR014C	0	0	0.123003194888179
YLR093C	0	0	0.123003194888179
YLR205C	1	0	0.123003194888179
YJL210W	0	0	0.12280701754386
YPR079W	0	0	0.122611464968153
YGR260W	0	0	0.12241653418124
YML013W	0	0	0.122222222222222
YMR073C	0	0	0.12202852614897
YLR291C	0	0	0.121835443037975
YMR003W	0	1	0.121835443037975
YDR122W	0	0	0.121642969984202
YOR375C	0	0	0.121451104100946
YDR368W	0	0	0.121259842519685
YDR306C	0	0	0.121069182389937
YHR110W	0	0	0.12093023255814
YCR009C	0	0	0.12093023255814
YLR108C	0	1	0.12093023255814
YNL242W	0	0	0.12093023255814
YMR261C	0	0	0.12093023255814
YJL097W	0	0	0.12093023255814
YOR069W	0	0	0.12093023255814
YGR197C	0	0	0.12093023255814
YKL051W	0	0	0.12093023255814
YLR023C	1	0	0.12093023255814
YER169W	0	0	0.120743034055728
YJL164C	0	0	0.120556414219474
YOR336W	0	0	0.12037037037037
YOL067C	0	0	0.120184899845917
YMR302C	0	0	0.12
YJR143C	0	0	0.119815668202765
YDL188C	0	0	0.119631901840491
YJL149W	0	1	0.119631901840491
YNL268W	0	0	0.119448698315467
YLR109W	0	0	0.119266055045872
YNL282W	0	0	0.119083969465649
YLR355C	0	0	0.11890243902439
YLR085C	0	0	0.118721461187215
YGL067W	0	0	0.11854103343465
YJL048C	0	0	0.118361153262519
YKR087C	0	0	0.118181818181818
YBR290W	0	0	0.118003025718608
YBR196C	0	0	0.117824773413897
YHR028C	0	0	0.117647058823529
YLR430W	0	0	0.117469879518072
YMR273C	0	0	0.117293233082707
YNL006W	0	0	0.117117117117117
YJL044C	0	0	0.116941529235382
YDR139C	0	0	0.116766467065868
YGL252C	0	0	0.116591928251121
YOR179C	0	0	0.116417910447761
YIR015W	0	0	0.116244411326379
YIR006C	0	0	0.116071428571429
YJL065C	0	0	0.115898959881129
YPR151C	0	0	0.115727002967359
YLR231C	0	0	0.115555555555556
YNL323W	0	0	0.115384615384615
YPL010W	0	0	0.115214180206795
YDR233C	0	1	0.115214180206795
YOL111C	0	0	0.115044247787611
YNL084C	0	0	0.114874815905744
YHR112C	0	0	0.114705882352941
YLL027W	0	0	0.114537444933921
YKL029C	0	0	0.114369501466276
YGL027C	0	0	0.114202049780381
YPL089C	0	0	0.114035087719298
YDL052C	0	0	0.113960113960114
YCR105W	0	0	0.113960113960114
YPL037C	0	0	0.113960113960114
YBR065C	0	0	0.113960113960114
YLR163C	0	0	0.113960113960114
YOR043W	0	0	0.113960113960114
YHR181W	0	0	0.113960113960114
YDR508C	0	0	0.113960113960114
YML051W	0	0	0.113960113960114
YJL141C	0	0	0.113960113960114
YDR047W	0	0	0.113960113960114
YPL221W	0	0	0.113960113960114
YER133W	1	0	0.113960113960114
YJR036C	0	0	0.113960113960114
YGR216C	0	0	0.113960113960114
YKL010C	0	0	0.113960113960114
YFL055W	0	0	0.113960113960114
YOR267C	1	0	0.113960113960114
YFL025C	0	0	0.113798008534851
YAL038W	0	0	0.113636363636364
YPL209C	0	0	0.113475177304965
YOR130C	0	0	0.113314447592068
YML008C	0	0	0.113154172560113
YIL050W	0	0	0.112994350282486
YML086C	0	0	0.112834978843441
YDR434W	0	0	0.112676056338028
YEL017C-A	0	0	0.112517580872011
YJR011C	0	1	0.112517580872011
YDR533C	0	1	0.112517580872011
YLL018C-A	0	0	0.1125
YDL086W	0	1	0.1125
YJR088C	0	1	0.1125
YMR009W	0	0	0.1125
YMR152W	0	0	0.1125
YNL127W	0	0	0.1125
YDR301W	0	0	0.1125
YLR277C	0	0	0.1125
YOL003C	0	0	0.1125
YNL037C	0	0	0.1125
YCR008W	1	0	0.1125
YPL214C	0	0	0.112343966712899
YHR101C	0	0	0.11218836565097
YOR184W	0	0	0.112033195020747
YGR235C	0	1	0.112033195020747
YMR117C	0	0	0.111878453038674
YDR423C	0	0	0.111724137931034
YKR020W	0	0	0.111570247933884
YKL025C	0	0	0.111416781292985
YOR273C	0	0	0.111263736263736
YLR258W	0	0	0.111111111111111
YPL048W	0	0	0.110958904109589
YDR039C	0	0	0.110807113543092
YCR048W	0	0	0.110655737704918
YLR192C	0	0	0.110504774897681
YGL104C	0	0	0.110354223433243
YLL029W	0	1	0.110354223433243
YGL124C	0	0	0.110204081632653
YER020W	0	0	0.110054347826087
YOR171C	0	0	0.109905020352782
YER054C	0	0	0.109756097560976
YOR027W	0	0	0.109607577807848
YLR097C	0	0	0.109479305740988
YJL134W	0	0	0.109479305740988
YOR089C	0	0	0.109479305740988
YLR292C	0	0	0.109479305740988
YGR007W	0	0	0.109479305740988
YGR156W	0	0	0.109479305740988
YDR153C	0	0	0.109479305740988
YNR006W	0	0	0.109479305740988
YMR063W	0	0	0.109479305740988
YOR087W	1	0	0.109479305740988
YGL254W	0	0	0.109333333333333
YJR126C	0	0	0.109187749667111
YML004C	0	0	0.109042553191489
YLR130C	0	0	0.108897742363878
YKL140W	0	0	0.108753315649867
YGR255C	0	0	0.108609271523179
YIL034C	0	0	0.108465608465608
YLR079W	0	0	0.108322324966975
YAL017W	0	0	0.108179419525066
YNL046W	0	0	0.108036890645586
YGR167W	0	0	0.107894736842105
YGR240C	0	0	0.107752956636005
YMR313C	0	0	0.10761154855643
YLR337C	0	0	0.107470511140236
YFL009W	0	0	0.107329842931937
YOL059W	0	0	0.10718954248366
YGL206C	0	0	0.107049608355091
YMR155W	0	1	0.107049608355091
YDL095W	0	0	0.106910039113429
YIL114C	0	0	0.106770833333333
YFL016C	0	0	0.106631989596879
YDL006W	0	0	0.106493506493506
YML116W	0	0	0.106355382619974
YDR247W	0	0	0.106217616580311
YMR154C	0	0	0.10608020698577
YNL326C	0	0	0.10594315245478
YER153C	0	0	0.105806451612903
YDR320C	0	0	0.105670103092784
YPR155C	0	0	0.105534105534106
YPL076W	0	0	0.105398457583548
YOL122C	0	0	0.105263157894737
YDR293C	0	0	0.105128205128205
YLR324W	0	0	0.104993597951344
YBR043C	0	0	0.104859335038363
YOR303W	0	0	0.104725415070243
YPR114W	0	1	0.104725415070243
YDR130C	0	0	0.104591836734694
YMR258C	0	1	0.104591836734694
YJL133W	0	0	0.104458598726115
YFR025C	0	0	0.104325699745547
YOR083W	0	0	0.104193138500635
YER027C	0	0	0.104060913705584
YHR108W	0	0	0.103929024081115
YOR324C	0	0	0.10379746835443
YOR241W	0	0	0.103666245259166
YNR030W	0	0	0.103535353535354
YML085C	0	0	0.103404791929382
YDL109C	0	0	0.103274559193955
YDR221W	0	0	0.10314465408805
YNR019W	0	0	0.103015075376884
YGR229C	0	0	0.10288582183187
YCR106W	0	0	0.102756892230576
YLR371W	0	0	0.102628285356696
YOR047C	0	0	0.1025
YCL001W	0	0	0.102372034956305
YPL120W	0	0	0.102244389027431
YOL141W	0	1	0.102244389027431
YPL002C	0	0	0.102117061021171
YMR191W	0	1	0.102117061021171
YCL052C	0	0	0.101990049751244
YOL016C	0	0	0.101863354037267
YDR452W	0	0	0.101736972704715
YHR209W	0	1	0.101736972704715
YNL138W	0	0	0.101610904584882
YIL006W	0	0	0.101485148514851
YKL168C	0	1	0.101485148514851
YIR022W	0	0	0.101359703337454
YER014C-A	0	0	0.101234567901235
YOL063C	0	0	0.101109741060419
YIR003W	0	1	0.101109741060419
YNR034W	0	0	0.100985221674877
YNL135C	0	0	0.100861008610086
YER005W	0	0	0.100737100737101
YJL163C	0	1	0.100737100737101
YIL088C	0	0	0.100613496932515
YDR373W	0	0	0.100490196078431
YGL126W	0	0	0.100367197062424
YNL197C	0	0	0.100244498777506
YDR169C	0	1	0.100244498777506
YAR042W	0	0	0.1001221001221
YJL026W	0	0	0.1
YLR239C	0	0	0.099878197320341
YPL259C	0	0	0.0997566909975669
YKL103C	0	0	0.0996354799513973
YCL037C	0	0	0.0995145631067961
YHL027W	0	0	0.0993939393939394
YDR236C	0	0	0.0992822966507177
YPL119C	0	0	0.0992822966507177
YFR024C-A	0	0	0.0992822966507177
YGL198W	0	0	0.0992822966507177
YLR241W	0	1	0.0992822966507177
YLR035C	0	0	0.0992822966507177
YDL029W	0	0	0.0992822966507177
YAL058W	0	0	0.0992822966507177
YLR088W	0	0	0.0992822966507177
YER144C	0	0	0.0992822966507177
YDR481C	0	0	0.0992822966507177
YOR079C	1	0	0.0992822966507177
YGL022W	0	0	0.0991636798088411
YDL215C	0	0	0.0990453460620525
YBR104W	0	0	0.098927294398093
YBR050C	0	0	0.0988095238095238
YOR232W	0	0	0.098692033293698
YJR025C	0	0	0.0985748218527316
YNL016W	0	0	0.0984578884934757
YOR157C	0	0	0.0983412322274882
YOR178C	0	0	0.0982248520710059
YHL031C	0	0	0.0981087470449173
YDR372C	0	0	0.0979929161747344
YDR531W	0	0	0.097877358490566
YAL056W	0	0	0.0977620730270907
YNL008C	0	0	0.0976470588235294
YOR281C	0	0	0.0975323149236193
YDL125C	0	0	0.0974178403755869
YDR195W	0	0	0.0973036342321219
YDR321W	0	0	0.0971896955503513
YCL057W	0	0	0.0970760233918129
YOR080W	0	0	0.0969626168224299
YLR259C	0	0	0.0968494749124854
YDR517W	0	0	0.0967365967365967
YHR113W	0	0	0.0966239813736903
YIR038C	0	0	0.0965116279069767
YOR016C	0	0	0.0963995354239257
YLR263W	0	0	0.0962877030162413
YOR385W	0	1	0.0962877030162413
YEL071W	0	0	0.0961761297798378
YMR070W	0	0	0.0960648148148148
YLR368W	0	0	0.0959537572254335
YOR219C	0	0	0.0958429561200924
YDR007W	0	0	0.0957324106113033
YPL176C	0	0	0.0956221198156682
YCR067C	0	0	0.095512082853855
YGL065C	0	0	0.0954022988505747
YML059C	0	0	0.095292766934558
YNL027W	0	0	0.0951834862385321
YDR107C	0	1	0.0951834862385321
YIL074C	0	0	0.0950744558991982
YDR498C	0	0	0.0949656750572082
YHR072W	0	0	0.0948571428571429
YLR414C	0	1	0.0948571428571429
YKL192C	0	0	0.0947488584474886
YHR158C	0	0	0.0946408209806157
YMR062C	0	0	0.0945330296127563
YNL080C	0	0	0.0944254835039818
YMR022W	0	0	0.0943181818181818
YAL053W	0	0	0.094211123723042
YHL003C	0	0	0.0941043083900227
YLR209C	0	0	0.0939977349943375
YNL287W	0	0	0.0938914027149321
YGR243W	0	1	0.0938914027149321
YLR390W-A	0	0	0.0937853107344633
YDR038C	0	0	0.0936794582392776
YDL230W	0	0	0.0935738444193912
YOR081C	0	0	0.0934684684684685
YDR487C	0	0	0.093363329583802
YHR051W	0	0	0.0932584269662921
YJR085C	0	1	0.0932584269662921
YLR381W	0	0	0.0931537598204265
YAL043C	0	0	0.0930493273542601
YPL036W	0	0	0.0929451287793953
YDR001C	0	0	0.092841163310962
YBL007C	0	0	0.0927374301675978
YGR204W	0	0	0.0926339285714286
YIL022W	0	0	0.0925306577480491
YHR105W	0	1	0.0925306577480491
YMR055C	0	0	0.0924276169265033
YPL087W	0	0	0.0923248053392658
YHR206W	0	0	0.0922222222222222
YJR111C	0	1	0.0922222222222222
YCR028C	0	0	0.0921198668146504
YIL109C	0	0	0.0920177383592018
YOL082W	0	0	0.0919158361018826
YML003W	0	1	0.0919158361018826
YPR145W	0	0	0.0918141592920354
YLR092W	0	0	0.0917127071823204
YER004W	0	1	0.0917127071823204
YLL014W	0	1	0.0917127071823204
YDR178W	0	0	0.0916114790286976
YDR329C	0	0	0.0915104740904079
YNL158W	0	0	0.0914096916299559
YPR075C	0	0	0.0913091309130913
YMR043W	0	0	0.0912087912087912
YBR041W	0	0	0.0911086717892426
YOR227W	0	1	0.0911086717892426
YDL236W	0	0	0.0910087719298246
YHR188C	0	0	0.0909090909090909
YMR026C	0	0	0.0908096280087527
YBR145W	0	0	0.0907103825136612
YBR045C	0	0	0.0906113537117904
YDR475C	0	1	0.0906113537117904
YCL010C	0	0	0.0905125408942203
YKR055W	0	0	0.0904139433551198
YFR047C	0	0	0.0903155603917301
YDL132W	0	0	0.0902173913043478
YDR108W	0	0	0.0901194353963084
YOR208W	0	0	0.0900216919739696
YLR370C	0	0	0.0899241603466956
YDR204W	0	0	0.0898268398268398
YHR042W	0	0	0.0897297297297297
YIL077C	0	0	0.0896328293736501
YHR018C	0	0	0.0895361380798274
YNL169C	0	0	0.0894396551724138
YAR014C	0	0	0.0893433799784715
YOR187W	0	0	0.089247311827957
YML113W	0	0	0.0891514500537057
YJR077C	0	0	0.0890557939914163
YPL003W	0	0	0.0889603429796356
YNL090W	0	0	0.088865096359743
YEL030W	0	0	0.0887700534759358
YJR051W	0	0	0.0886752136752137
YBR028C	0	1	0.0886752136752137
YKR059W	0	0	0.0885805763073639
YBR159W	0	0	0.0884861407249467
YIL116W	0	0	0.0883919062832801
YIL125W	0	0	0.0882978723404255
YGR049W	0	0	0.0882040382571732
YOR007C	0	0	0.0881104033970276
YLR144C	0	0	0.088016967126193
YNR032W	0	0	0.0879237288135593
YMR087W	0	0	0.0878306878306878
YOR108W	0	0	0.087737843551797
YML007W	0	0	0.0876451953537487
YKL032C	0	0	0.0875527426160338
YPR159W	0	0	0.0874604847207587
YJL052W	0	0	0.0873684210526316
YPR101W	0	0	0.0872765509989485
YFR050C	0	0	0.0871848739495798
YPR004C	0	1	0.0871848739495798
YGL051W	0	0	0.087093389296957
YDR378C	0	0	0.0870020964360587
YDR318W	0	0	0.0869109947643979
YOR137C	0	0	0.0868200836820084
YPR089W	0	1	0.0868200836820084
YGR010W	0	0	0.0867293625914316
YHR071W	0	0	0.0866388308977036
YKL127W	0	0	0.086548488008342
YML125C	0	0	0.0864583333333333
YJR058C	0	0	0.0863683662851197
YDR331W	0	0	0.0862785862785863
YLL012W	0	0	0.0861889927310488
YNR041C	0	0	0.0860995850622407
YER023W	0	0	0.0860103626943005
YJR103W	0	0	0.0859213250517598
YML055W	0	0	0.0858324715615305
YJR053W	0	0	0.0857438016528926
YDR411C	0	0	0.0856553147574819
YGR239C	0	0	0.0855670103092784
YMR237W	0	0	0.0854788877445932
YJL171C	0	1	0.0854788877445932
YML031W	0	0	0.0853909465020576
YLR107W	0	0	0.0853031860226105
YOR320C	0	0	0.0852156057494867
YOR355W	0	0	0.0851282051282051
YOR239W	0	0	0.0850409836065574
YNL087W	0	1	0.0850409836065574
YPR035W	0	0	0.0849539406345957
YEL059C-A	0	0	0.0848670756646217
YHR063C	0	0	0.0847803881511747
YPL190C	0	0	0.0846938775510204
YBL101C	0	0	0.0846075433231396
YER166W	0	0	0.0845213849287169
YCR005C	0	0	0.0844354018311292
YMR319C	0	0	0.084349593495935
YDR214W	0	0	0.0842639593908629
YDR228C	0	0	0.0841784989858012
YER072W	0	0	0.0840932117527862
YLR115W	0	0	0.0840080971659919
YFR014C	0	0	0.0839231547017189
YDL020C	0	0	0.0838383838383838
YKR002W	0	0	0.0837537840565086
YPR168W	0	0	0.0836693548387097
YBR072W	0	0	0.0835850956696878
YBR287W	0	1	0.0835850956696878
YCR024C-A	0	0	0.0835010060362173
YAL063C	0	0	0.0834170854271357
YGR033C	0	0	0.0833333333333333
YLR189C	0	0	0.0832497492477432
YBR059C	0	0	0.0831663326653307
YHR195W	0	0	0.0830830830830831
YLR224W	0	0	0.083
YLR201C	0	0	0.0829170829170829
YCR094W	0	0	0.0828343313373253
YJL178C	0	0	0.0827517447657029
YMR027W	0	1	0.0827517447657029
YNL149C	0	0	0.0826693227091633
YJL019W	0	0	0.0825870646766169
YHR121W	0	0	0.0825049701789264
YER090W	0	0	0.0824230387288977
YGR184C	0	0	0.0823412698412698
YNL055C	0	0	0.0822596630327057
YKL096W-A	0	0	0.0821782178217822
YKL054C	0	0	0.0820969337289812
YBL075C	0	0	0.0820158102766798
YDL093W	0	0	0.0819672131147541
YPL015C	0	0	0.0819672131147541
YPR005C	0	0	0.0819672131147541
YML010W	0	0	0.0819672131147541
YML019W	0	0	0.0819672131147541
YLR089C	0	1	0.0819672131147541
YKL018W	0	0	0.0819672131147541
YJL128C	0	0	0.0819672131147541
YNL159C	0	0	0.0819672131147541
YOR299W	0	0	0.0819672131147541
YMR029C	0	0	0.0819672131147541
YLR310C	0	0	0.0819672131147541
YPL141C	0	1	0.0819672131147541
YCR002C	0	0	0.0819672131147541
YGR074W	0	0	0.0819672131147541
YOR124C	0	0	0.0819672131147541
YER048W-A	0	0	0.0819672131147541
YJR093C	0	0	0.0819672131147541
YBR132C	0	0	0.0819672131147541
YKL104C	0	0	0.0819672131147541
YPR181C	0	0	0.0819672131147541
YHR019C	0	0	0.0819672131147541
YLR357W	0	0	0.0819672131147541
YOR202W	0	0	0.0819672131147541
YIR014W	0	1	0.0819672131147541
YPL246C	0	1	0.0819672131147541
YIR011C	0	0	0.0819672131147541
YOL027C	1	0	0.0819672131147541
YBR295W	1	0	0.0819672131147541
YOL113W	0	0	0.081888246628131
YMR110C	0	0	0.0818094321462945
YPR140W	0	0	0.0817307692307692
YGL237C	0	0	0.0816522574447646
YDR258C	0	0	0.081573896353167
YGR142W	0	0	0.0815165876777251
YKL145W	0	0	0.0815165876777251
YEL019C	0	0	0.0815165876777251
YOR117W	0	0	0.0815165876777251
YDR394W	0	0	0.0815165876777251
YKL002W	0	0	0.0815165876777251
YAR031W	0	0	0.0815165876777251
YJL091C	0	0	0.0815165876777251
YLR083C	0	1	0.0815165876777251
YCR020C-A	0	0	0.0815165876777251
YGR124W	0	0	0.0815165876777251
YOR222W	0	0	0.0815165876777251
YDR310C	0	0	0.0815165876777251
YJL056C	1	0	0.0815165876777251
YBR128C	0	0	0.0814393939393939
YDR131C	0	0	0.0813623462630085
YLR443W	0	0	0.0812854442344045
YBR009C	0	0	0.0812086874409821
YMR292W	0	0	0.0811320754716981
YDL214C	0	0	0.0810556079170594
YOL133W	0	0	0.0809792843691149
YDL165W	0	0	0.0809031044214487
YKR034W	0	0	0.0808270676691729
YGL047W	0	0	0.0807511737089202
YPR128C	0	0	0.0806754221388368
YIL046W	0	0	0.0805998125585754
YKL207W	0	1	0.0805998125585754
YMR161W	0	0	0.0805243445692884
YPR074C	0	0	0.0804490177736202
YLR219W	0	0	0.0803738317757009
YJR019C	0	0	0.0802987861811391
YPR067W	0	0	0.0802238805970149
YLR066W	0	0	0.0801491146318733
YBR008C	0	0	0.0800744878957169
YDR055W	0	0	0.08
YBR229C	0	0	0.0799256505576208
YHR123W	0	0	0.0798514391829155
YPR191W	0	0	0.0797773654916512
YBR071W	0	1	0.0797773654916512
YKR027W	0	0	0.0797034291010195
YJL035C	0	0	0.0796296296296296
YGL245W	0	0	0.0795559666975023
YLR429W	0	0	0.0794824399260629
YFR021W	0	0	0.0794090489381348
YNL258C	0	0	0.0793357933579336
YML012W	0	0	0.0792626728110599
YDR454C	0	0	0.0791896869244936
YIL023C	0	0	0.0791168353265869
YIR034C	0	0	0.0790441176470588
YMR162C	0	0	0.0789715335169881
YPL092W	0	0	0.0788990825688073
YDR538W	0	0	0.078826764436297
YOR125C	0	0	0.0787545787545788
YLR194C	0	0	0.0786825251601098
YML098W	0	0	0.0786106032906764
YMR041C	0	0	0.0785388127853881
YCL045C	0	1	0.0785388127853881
YOR321W	0	0	0.0784671532846715
YGR266W	0	1	0.0784671532846715
YPR086W	0	0	0.0783956244302644
YPL084W	0	0	0.0783242258652095
YJL116C	0	0	0.078252957233849
YGR231C	0	0	0.0781818181818182
YNL026W	0	0	0.07811080835604
YAL044C	0	0	0.0780399274047187
YGR185C	0	0	0.0779691749773345
YDR196C	0	0	0.0778985507246377
YDR046C	0	0	0.0778280542986425
YOR230W	0	0	0.0777576853526221
YDL161W	0	0	0.0776874435411021
YOR198C	0	0	0.0776173285198556
YMR010W	0	0	0.0775473399458972
YMR135C	0	0	0.0774774774774775
YCL031C	0	0	0.0774077407740774
YHR025W	0	0	0.0773381294964029
YKL135C	0	0	0.0772686433063792
YPL063W	0	0	0.0771992818671454
YPL041C	0	0	0.0771300448430493
YML028W	0	0	0.0770609318996416
YPL229W	0	1	0.0770609318996416
YNR001C	0	0	0.0769919427036705
YCR026C	0	0	0.0769230769230769
YBL043W	0	0	0.0768543342269884
YMR094W	0	0	0.0767857142857143
YJL121C	0	0	0.0767172167707404
YNL020C	0	0	0.0766488413547237
YAL010C	0	0	0.0765805877114871
YGL137W	0	0	0.0765124555160142
YGL125W	0	0	0.0764444444444444
YDR466W	0	0	0.0763765541740675
YIL040W	0	0	0.0763087843833185
YPL004C	0	0	0.076241134751773
YOR220W	0	1	0.076241134751773
YER019C-A	0	0	0.0761736049601417
YGR132C	0	0	0.0761061946902655
YKL043W	0	0	0.0760389036251105
YKL039W	0	1	0.0760389036251105
YCR011C	0	0	0.0759717314487632
YGR063C	0	0	0.0759046778464254
YJR070C	0	0	0.0758377425044092
YOR163W	0	0	0.0757709251101322
YBL091C	0	0	0.0757042253521127
YMR203W	0	0	0.0756376429199648
YLL058W	0	0	0.0755711775043937
YDR207C	0	0	0.0755048287971905
YLR373C	0	0	0.0754385964912281
YMR168C	0	0	0.0753724802804557
YOL062C	0	0	0.0753064798598949
YHR083W	0	0	0.0752405949256343
YKR042W	0	0	0.0751748251748252
YHR208W	0	0	0.0751091703056769
YKR100C	0	0	0.075043630017452
YER129W	0	0	0.0749782040104621
YOL009C	0	0	0.0749128919860627
YPL075W	0	0	0.0748476936466493
YGL009C	0	0	0.0747826086956522
YLR203C	0	0	0.0747176368375326
YEL003W	0	0	0.0746527777777778
YDR388W	0	0	0.0745880312228968
YJL012C	0	0	0.0745233968804159
YEL043W	0	1	0.0745233968804159
YLR246W	0	0	0.0744588744588745
YPR017C	0	0	0.0743944636678201
YER162C	0	0	0.0743301642178047
YHR135C	0	0	0.07426597582038
YKL129C	0	0	0.0742018981880932
YMR210W	0	0	0.0741379310344828
YDL193W	0	0	0.0740740740740741
YPR054W	0	0	0.0740103270223752
YIL145C	0	0	0.0739466895958727
YKL013C	0	0	0.0738831615120275
YFL023W	0	0	0.0738197424892704
YJR046W	0	0	0.0737564322469983
YPR139C	0	0	0.0736932305055698
YOR302W	0	0	0.0736301369863014
YCR036W	0	0	0.0735671514114628
YNL176C	0	1	0.0735671514114628
YIL010W	0	0	0.0735042735042735
YOL103W	0	0	0.0734797297297297
YIL016W	0	0	0.0734797297297297
YBL033C	0	0	0.0734797297297297
YDR056C	0	1	0.0734797297297297
YOR010C	0	0	0.0734797297297297
YBR105C	0	0	0.0734797297297297
YLL010C	0	0	0.0734797297297297
YMR089C	0	0	0.0734797297297297
YDR168W	0	0	0.0734797297297297
YKL166C	0	0	0.0734797297297297
YDR479C	0	0	0.0734797297297297
YLL050C	0	0	0.0734797297297297
YBL045C	0	0	0.0734797297297297
YBL040C	0	0	0.0734797297297297
YPL202C	1	0	0.0734797297297297
YKL101W	0	0	0.0734177215189873
YLR216C	0	0	0.0733558178752108
YPR073C	0	0	0.0732940185341196
YOL086C	0	0	0.0732323232323232
YOR065W	0	0	0.0731707317073171
YER031C	0	0	0.073109243697479
YML117W	0	0	0.0730478589420655
YIR037W	0	0	0.0729865771812081
YDR350C	0	0	0.0729253981559095
YOL001W	0	0	0.0728643216080402
YER063W	0	0	0.0728033472803347
YDR162C	0	0	0.072742474916388
YOL061W	0	0	0.0726817042606516
YEL041W	0	0	0.0726210350584307
YOR112W	0	0	0.0725604670558799
YGR198W	0	0	0.0725
YNL283C	0	0	0.0724396336386345
YOL058W	0	0	0.0723793677204659
YHR161C	0	0	0.0723192019950125
YMR060C	0	0	0.0722591362126246
YPL078C	0	0	0.0721991701244813
YKL210W	0	0	0.0721393034825871
YLR019W	0	0	0.072079536039768
YGL248W	0	0	0.0720720720720721
YCL043C	0	0	0.0720720720720721
YBR283C	0	0	0.0720720720720721
YER087C-B	0	0	0.0720720720720721
YKL124W	0	0	0.0720720720720721
YDR287W	0	0	0.0720720720720721
YJL003W	0	0	0.0720720720720721
YCL064C	0	0	0.0720720720720721
YLR436C	0	0	0.0720720720720721
YKL065C	0	1	0.0720720720720721
YPL204W	0	0	0.0720720720720721
YLR417W	0	0	0.0720720720720721
YKL171W	0	0	0.0720720720720721
YEL062W	0	0	0.0720720720720721
YPL224C	1	0	0.0720720720720721
YPL058C	0	0	0.072013093289689
YOR327C	0	0	0.0719542109566639
YHR171W	0	0	0.0718954248366013
YDR476C	0	1	0.0718954248366013
YGL166W	0	0	0.0718367346938776
YGR058W	0	1	0.0718367346938776
YMR197C	0	0	0.0717781402936378
YDL019C	0	0	0.071719641401793
YLR389C	0	0	0.0716612377850163
YMR164C	0	0	0.0716029292107404
YKL150W	0	0	0.0715447154471545
YDR141C	0	0	0.0714865962632007
YOR374W	0	0	0.0714285714285714
YER094C	0	0	0.0713706407137064
YPR103W	0	0	0.0713128038897893
YPR058W	0	0	0.0712550607287449
YNR052C	0	0	0.0711974110032362
YNL264C	0	0	0.0711398544866613
YMR020W	0	0	0.0710823909531502
YDL170W	0	0	0.0710250201775626
YIL042C	0	0	0.0709677419354839
YHR189W	0	0	0.0709105560032232
YGL221C	0	1	0.0709105560032232
YMR072W	0	0	0.07085346215781
YML120C	0	0	0.0707964601769911
YLL001W	0	0	0.0707395498392283
YIL090W	0	0	0.0706827309236948
YDR283C	0	0	0.0706349206349206
YPL274W	0	0	0.0706349206349206
YJR125C	0	0	0.0706349206349206
YDR313C	0	0	0.0706349206349206
YHR115C	0	0	0.0706349206349206
YDR099W	0	0	0.0706349206349206
YDR212W	0	0	0.0706349206349206
YOR020C	0	0	0.0706349206349206
YLL026W	0	0	0.0706349206349206
YEL058W	0	0	0.0706349206349206
YKR031C	0	0	0.0706349206349206
YMR129W	0	0	0.0706349206349206
YLR300W	0	0	0.0706349206349206
YGL223C	0	0	0.0706349206349206
YMR134W	1	0	0.0706349206349206
YGL091C	0	0	0.070578905630452
YDL067C	0	0	0.0705229793977813
YHR111W	0	0	0.0704671417260491
YGL154C	0	0	0.0704113924050633
YDR354W	0	0	0.0703557312252964
YJL029C	0	0	0.0703001579778831
YKL105C	0	1	0.0703001579778831
YOR254C	0	0	0.0702446724546172
YDL232W	0	0	0.0701892744479495
YIL124W	0	0	0.070133963750985
YMR113W	0	0	0.0700787401574803
YCL033C	0	0	0.0700236034618411
YGR224W	0	0	0.0699685534591195
YOR201C	0	0	0.0699135899450118
YAL014C	0	0	0.0698587127158556
YJR109C	0	0	0.0698039215686275
YJR017C	0	0	0.0697492163009404
YHR205W	0	0	0.0696945967110415
YFR009W	0	0	0.0696400625978091
YPL095C	0	0	0.0695856137607506
YDL166C	0	0	0.06953125
YIL003W	0	0	0.0694769711163154
YGR086C	0	0	0.0694227769110764
YGL226C-A	0	0	0.0693686671862822
YKL148C	0	0	0.0693146417445483
YER100W	0	0	0.0692607003891051
YMR100W	0	0	0.0692068429237947
YAL019W	0	0	0.0691530691530692
YGR089W	0	0	0.0690993788819876
YNL130C	0	0	0.0690457719162141
YPL140C	0	0	0.0689922480620155
YGR284C	0	0	0.0689388071262587
YIL065C	0	0	0.0688854489164087
YGL066W	0	0	0.0688321732405259
YBL103C	0	0	0.0687789799072643
YPL023C	0	0	0.0687258687258687
YOL065C	0	0	0.0686728395061728
YDR305C	0	0	0.0686198920585968
YCL050C	0	0	0.0685670261941448
YMR052W	0	0	0.0685142417244034
YGL231C	0	1	0.0685142417244034
YDR416W	0	0	0.0684615384615385
YOL049W	0	0	0.0684089162182936
YOR322C	0	0	0.0683563748079877
YDL090C	0	0	0.0683039140445127
YPL096W	0	0	0.0682515337423313
YML029W	0	0	0.0681992337164751
YDR265W	0	0	0.0681470137825421
YEL053C	0	0	0.0680948737566947
YNL294C	0	0	0.0680428134556575
YGR141W	0	0	0.067990832696715
YGL179C	0	0	0.06797583081571
YKL149C	0	0	0.06797583081571
YER016W	0	0	0.06797583081571
YOR103C	0	0	0.06797583081571
YNL173C	0	0	0.06797583081571
YMR251W-A	0	0	0.06797583081571
YHR104W	0	0	0.06797583081571
YAL002W	0	0	0.06797583081571
YMR236W	0	0	0.06797583081571
YNR059W	0	0	0.06797583081571
YNR021W	0	1	0.06797583081571
YLR266C	0	0	0.06797583081571
YKL041W	0	0	0.06797583081571
YKL071W	0	1	0.06797583081571
YLR046C	0	1	0.06797583081571
YGR023W	0	0	0.06797583081571
YGL119W	0	0	0.06797583081571
YER174C	1	0	0.06797583081571
YPL123C	0	0	0.0679245283018868
YOR090C	0	0	0.0678733031674208
YNR061C	0	1	0.0678733031674208
YNL181W	0	1	0.0678733031674208
YDR459C	0	0	0.0678221552373775
YGL201C	0	0	0.0677710843373494
YER011W	0	0	0.0677200902934537
YDR150W	0	0	0.0676691729323308
YDR019C	0	0	0.067618332081142
YDR298C	0	0	0.0675675675675676
YER055C	0	0	0.067516879219805
YDR016C	0	0	0.0674662668665667
YNL007C	0	0	0.0674157303370786
YDR219C	0	0	0.0673652694610778
YNR074C	0	0	0.0673148840688108
YOR337W	0	0	0.0672645739910314
YDL108W	0	0	0.0672143390589992
YGR024C	0	0	0.0671641791044776
YJL208C	0	0	0.0671586715867159
YER017C	0	0	0.0671586715867159
YMR097C	0	0	0.0671586715867159
YJR035W	0	0	0.0671586715867159
YOR275C	0	0	0.0671586715867159
YGL158W	0	0	0.0671586715867159
YDR530C	0	0	0.0671586715867159
YLR179C	0	1	0.0671586715867159
YGL106W	0	0	0.0671586715867159
YDR158W	0	0	0.0671586715867159
YKL007W	0	0	0.0671586715867159
YKL117W	0	0	0.0671586715867159
YOL044W	0	0	0.0671586715867159
YGR122W	0	0	0.0671586715867159
YBR274W	0	0	0.0671586715867159
YJR049C	1	0	0.0671586715867159
YPR084W	0	1	0.0671586715867159
YKL012W	0	0	0.0671091445427729
YPL225W	0	1	0.0671091445427729
YMR053C	0	0	0.0670596904937362
YDR435C	0	0	0.0670103092783505
YKL197C	0	0	0.0669610007358352
YNL288W	0	0	0.0669117647058824
YGL040C	0	0	0.0668626010286554
YFL054C	0	0	0.0668135095447871
YPR138C	0	0	0.0667644900953778
YPR199C	0	0	0.0667155425219941
YIL143C	0	0	0.0666666666666667
YKR069W	0	0	0.0666666666666667
YOR250C	0	0	0.0666666666666667
YDL017W	0	0	0.0666666666666667
YOR356W	0	0	0.0666666666666667
YMR275C	0	0	0.0666666666666667
YDL103C	0	0	0.0666666666666667
YFL005W	0	0	0.0666666666666667
YJL159W	0	0	0.0666666666666667
YNL073W	0	0	0.0666666666666667
YGR263C	0	1	0.0666666666666667
YPL235W	0	0	0.0666666666666667
YIR004W	0	0	0.0666666666666667
YGL197W	0	0	0.0666666666666667
YJL005W	0	0	0.0666666666666667
YAL060W	0	0	0.0666666666666667
YOR285W	0	1	0.0666666666666667
YDR011W	0	0	0.0666666666666667
YHR043C	0	0	0.0666666666666667
YFL044C	0	0	0.0666666666666667
YKL134C	1	0	0.0666666666666667
YDR430C	0	0	0.0666666666666667
YBR293W	0	0	0.0666666666666667
YIL084C	0	0	0.0666666666666667
YPR185W	0	0	0.0666666666666667
YOR030W	0	0	0.0666666666666667
YDR036C	0	0	0.0666666666666667
YHL038C	0	0	0.0666666666666667
YNL233W	0	0	0.0666666666666667
YJL084C	0	1	0.0666666666666667
YNR007C	0	0	0.0666666666666667
YOR231W	0	0	0.0666666666666667
YOL138C	0	0	0.0666666666666667
YJL059W	1	0	0.0666666666666667
YCR079W	0	0	0.0666189111747851
YDR335W	0	0	0.066571224051539
YMR212C	0	0	0.0665236051502146
YCR061W	0	0	0.0664760543245175
YLR426W	0	0	0.0664285714285714
YKL011C	0	0	0.0663811563169165
YNL049C	0	0	0.0663338088445078
YNL107W	0	0	0.0662865288667142
YCL034W	0	0	0.0662393162393162
YNL125C	0	0	0.0661921708185053
YDR058C	0	0	0.0661450924608819
YJL008C	0	0	0.0660980810234542
YJR084W	0	0	0.0660511363636364
YNL129W	0	0	0.0660042583392477
YAL062W	0	0	0.0659574468085106
YJR039W	0	1	0.0659574468085106
YOR216C	0	0	0.0659107016300496
YLR234W	0	0	0.0658640226628895
YPL139C	0	0	0.0658174097664544
YML092C	0	0	0.0657708628005658
YOR256C	0	0	0.0657243816254417
YDL126C	0	0	0.0656779661016949
YMR266W	0	0	0.0656316160903317
YPL210C	0	0	0.0655853314527503
YOR362C	0	0	0.06553911205074
YGL173C	0	0	0.0654929577464789
YLR345W	0	0	0.0654468684025334
YNL325C	0	0	0.0654008438818565
YMR153W	0	0	0.0653548840477864
YGR101W	0	0	0.065308988764045
YGL105W	0	0	0.0652631578947368
YOR323C	0	0	0.0652173913043478
YOL025W	0	0	0.0651716888577435
YBR162C	0	0	0.0651260504201681
YPR057W	0	0	0.0650804758572428
YOR126C	0	0	0.065034965034965
YPL074W	0	1	0.065034965034965
YMR281W	0	0	0.0649895178197065
YLR110C	0	0	0.0649441340782123
YIL031W	0	0	0.0648988136775994
YPL083C	0	0	0.0648535564853557
YCL028W	0	1	0.0648535564853557
YBR011C	0	0	0.064808362369338
YER078C	0	0	0.0647632311977716
YNL036W	0	0	0.0647181628392484
YPR002W	0	0	0.064673157162726
YGR178C	0	0	0.0646282140375261
YFL028C	0	0	0.0645833333333333
YGR253C	0	0	0.0645385149201943
YOR037W	0	0	0.0644937586685159
YJR010W	0	0	0.0644490644490645
YCR037C	0	0	0.064404432132964
YKR003W	0	0	0.0643598615916955
YOR204W	0	0	0.0643153526970954
YGL213C	0	0	0.0642709053213545
YPR026W	0	0	0.0642265193370166
YDL178W	0	0	0.0641821946169772
YBR236C	0	0	0.0641379310344828
YOR246C	0	1	0.0641379310344828
YBR234C	0	0	0.0640937284631289
YML100W	0	0	0.0640495867768595
YHL036W	0	0	0.0640055058499656
YOL032W	0	0	0.0639614855570839
YNL098C	0	0	0.0639175257731959
YDR050C	0	0	0.0638736263736264
YOR266W	0	0	0.0638297872340425
YKL116C	0	0	0.0637860082304527
YDR185C	0	1	0.0637860082304527
YBR047W	0	1	0.0637860082304527
YNL180C	0	0	0.0637422892392049
YHR122W	0	0	0.0636986301369863
YPR069C	0	0	0.0636550308008214
YKL070W	0	0	0.0636114911080711
YPL061W	0	0	0.063568010936432
YNR027W	0	0	0.0635245901639344
YEL001C	0	1	0.0635245901639344
YBR218C	0	0	0.063481228668942
YKL213C	0	0	0.0634379263301501
YJL031C	0	0	0.0633946830265849
YGL053W	0	0	0.0633514986376022
YHR073W	0	0	0.0633083730428863
YNL153C	0	0	0.063265306122449
YMR166C	0	0	0.0632222977566281
YOL088C	0	0	0.063179347826087
YNL275W	0	0	0.0631364562118126
YDR238C	0	0	0.0630936227951153
YPR021C	0	0	0.0630508474576271
YIL146C	0	0	0.0630081300813008
YKL094W	0	1	0.0630081300813008
YHL034C	0	0	0.0629654705484089
YFL007W	0	0	0.0629228687415426
YKR070W	0	1	0.0629228687415426
YLR351C	0	1	0.0629228687415426
YNL277W	0	0	0.0628803245436105
YGR040W	0	0	0.0628378378378378
YJR102C	0	0	0.062795408507765
YKL079W	0	0	0.062753036437247
YJL144W	0	0	0.0627107215104518
YJR032W	0	0	0.0626684636118598
YJL156C	0	0	0.0626262626262626
YHR137W	0	0	0.0625841184387618
YKR030W	0	0	0.0625832223701731
YJR069C	0	0	0.0625832223701731
YPR154W	0	0	0.0625832223701731
YHR037W	0	0	0.0625832223701731
YIL129C	0	0	0.0625832223701731
YFL004W	0	0	0.0625832223701731
YHR024C	0	0	0.0625832223701731
YKL208W	0	0	0.0625832223701731
YPR062W	0	0	0.0625832223701731
YGR147C	0	0	0.0625832223701731
YJL155C	0	0	0.0625832223701731
YGL145W	0	0	0.0625832223701731
YOL100W	0	0	0.0625832223701731
YIL121W	0	0	0.0625832223701731
YOL052C	0	0	0.0625832223701731
YMR177W	1	0	0.0625832223701731
YGR180C	0	0	0.0625415834996673
YBR044C	0	0	0.0625
YDR077W	0	0	0.0624584717607973
YLR105C	0	0	0.0624169986719788
YHL011C	0	0	0.0623755806237558
YMR109W	0	0	0.0623342175066313
YOL147C	0	0	0.0622929092113983
YLL055W	0	1	0.0622929092113983
YLR155C	0	0	0.0622516556291391
YFR030W	0	0	0.0622104566512244
YJL222W	0	0	0.0621693121693122
YIL111W	0	0	0.062128222075347
YOR196C	0	0	0.0620871862615588
YGR077C	0	0	0.062046204620462
YGR227W	0	0	0.0620052770448549
YOL011W	0	0	0.0619644034278181
YDR393W	0	0	0.0619235836627141
YNL300W	0	1	0.0619235836627141
YGR199W	0	0	0.0618828176431863
YNR050C	0	0	0.0618421052631579
YPL149W	0	0	0.061801446416831
YLR346C	0	0	0.0617608409986859
YPL094C	0	0	0.0617363344051447
YLR114C	0	0	0.0617363344051447
YLR059C	0	0	0.0617363344051447
YNL240C	0	0	0.0617363344051447
YGL181W	0	0	0.0617363344051447
YGR277C	0	0	0.0617363344051447
YBR171W	0	0	0.0617363344051447
YJL001W	0	0	0.0617363344051447
YDR003W	0	0	0.0617363344051447
YDL092W	0	0	0.0617363344051447
YLR256W	0	0	0.0617363344051447
YBR185C	0	0	0.0617363344051447
YBL030C	0	0	0.0617363344051447
YGL087C	0	0	0.0617363344051447
YPR093C	0	0	0.0617363344051447
YIL027C	0	1	0.0617363344051447
YPR124W	0	0	0.0617363344051447
YHR016C	0	0	0.0617363344051447
YLR011W	0	0	0.0617363344051447
YDL097C	0	0	0.0617363344051447
YMR021C	1	0	0.0617363344051447
YKL141W	0	0	0.0617363344051447
YLR139C	0	0	0.0617363344051447
YER052C	0	0	0.0617363344051447
YPR030W	0	0	0.0617363344051447
YAL040C	0	0	0.0617363344051447
YDL004W	0	0	0.0617363344051447
YLR096W	0	0	0.0617363344051447
YGL244W	0	0	0.0617363344051447
YOR138C	0	0	0.0617363344051447
YML078W	0	0	0.0617363344051447
YHR176W	0	0	0.0617363344051447
YPR189W	0	0	0.0617363344051447
YKL100C	0	1	0.0617363344051447
YDR376W	1	0	0.0617363344051447
YLR328W	0	0	0.0616966580976864
YEL004W	0	0	0.0616570327552987
YCR053W	0	0	0.061617458279846
YMR314W	0	0	0.0615779345734445
YER081W	0	0	0.0615384615384615
YGR111W	0	0	0.0614990390775144
YGR217W	0	0	0.0614596670934699
YDR468C	0	0	0.0614203454894434
YLR134W	0	0	0.061381074168798
YKR028W	0	0	0.0613418530351438
YPR081C	0	0	0.0613026819923372
YPL159C	0	0	0.0612635609444799
YPR183W	0	0	0.0612244897959184
YML005W	0	0	0.0611854684512428
YGL224C	0	0	0.0611464968152866
YPR116W	0	1	0.0611464968152866
YPL111W	0	0	0.0611075747931254
YBR133C	0	0	0.0610687022900763
YLR270W	0	0	0.0610298792116974
YFR040W	0	0	0.0609911054637865
YKL001C	0	0	0.060952380952381
YDL174C	0	0	0.0609137055837563
YDR424C	0	0	0.0608750792644261
YJL072C	0	0	0.0608365019011407
YPL134C	0	0	0.0607979734008866
YIL156W	0	0	0.0607594936708861
YOL108C	0	0	0.0607210626185958
YFL027C	0	0	0.0606826801517067
YOR297C	0	0	0.0606443461781428
YGR026W	0	1	0.0606443461781428
YDL182W	0	0	0.0606060606060606
YGL190C	0	0	0.0605678233438486
YPL098C	0	0	0.0605296343001261
YGL010W	0	1	0.0605296343001261
YDL033C	0	0	0.0604914933837429
YGR207C	0	1	0.0604914933837429
YJR161C	0	1	0.0604914933837429
YGR177C	0	0	0.0604534005037783
YLR016C	0	0	0.0604153555695406
YHR117W	0	1	0.0604153555695406
YFL062W	0	1	0.0604153555695406
YPR167C	0	0	0.060377358490566
YNR002C	0	0	0.0603394091766185
YCR069W	0	1	0.0603394091766185
YGR055W	0	0	0.0603015075376884
YKL085W	0	0	0.0602636534839925
YBR005W	0	0	0.0602258469259724
YKR062W	0	0	0.0601880877742947
YLR204W	0	0	0.0601503759398496
YGR097W	0	0	0.0601127113337508
YCR088W	0	0	0.0600750938673342
YKL206C	0	0	0.0600375234521576
YGR276C	0	0	0.06
YOR209C	0	0	0.0599625234228607
YER086W	0	0	0.0599250936329588
YOL008W	0	0	0.0598877105427324
YIR029W	0	0	0.0598503740648379
YLL041C	0	0	0.0598130841121495
YJL111W	0	0	0.0597758405977584
YDR384C	0	0	0.059738643434972
YIR021W	0	0	0.0597014925373134
YOR380W	0	0	0.0596643878185208
YFL031W	0	0	0.0596273291925466
YHR200W	0	0	0.0595903165735568
YLR437C	0	1	0.0595903165735568
YPR019W	0	0	0.0595533498759305
YDL137W	0	0	0.0595164290142591
YMR189W	0	0	0.0594795539033457
YLR354C	0	0	0.0594427244582043
YNL231C	0	0	0.0594059405940594
YMR211W	0	0	0.0593692022263451
YOR271C	0	1	0.0593692022263451
YNL142W	0	0	0.0593325092707046
YLR314C	0	0	0.0592958616429895
YDL047W	0	0	0.0592592592592593
YHL002W	0	0	0.0592227020357804
YML011C	0	0	0.0591861898890259
YGL057C	0	1	0.0591861898890259
YJR009C	0	0	0.0591497227356747
YJL146W	0	0	0.0591133004926108
YER177W	0	0	0.0590769230769231
YLR207W	0	0	0.0590405904059041
YPL110C	0	0	0.0590383444917833
YDR155C	0	0	0.0590383444917833
YIL056W	0	0	0.0590383444917833
YKR039W	0	0	0.0590383444917833
YKL038W	0	0	0.0590383444917833
YDL119C	0	0	0.0590383444917833
YMR251W	0	0	0.0590383444917833
YBR037C	0	0	0.0590383444917833
YKL022C	0	0	0.0590383444917833
YJL083W	0	0	0.0590383444917833
YGR113W	0	0	0.0590383444917833
YJR099W	0	0	0.0590383444917833
YDR470C	0	0	0.0590383444917833
YNL336W	0	1	0.0590383444917833
YOL038W	0	0	0.0590383444917833
YER143W	0	0	0.0590383444917833
YFR034C	0	0	0.0590383444917833
YPL177C	1	0	0.0590383444917833
YGR295C	0	1	0.0590383444917833
YOR335C	0	0	0.0590024330900243
YPR037C	0	0	0.0589665653495441
YJL139C	0	0	0.0589307411907655
YLL018C	0	0	0.0588949605343048
YPR063C	0	1	0.0588949605343048
YKR064W	0	1	0.0588949605343048
YKR096W	0	1	0.0588949605343048
YDR148C	0	0	0.0588592233009709
YDR189W	0	0	0.0588235294117647
YKL161C	0	1	0.0588235294117647
YDR093W	0	0	0.0587878787878788
YMR282C	0	0	0.0587522713506965
YOL096C	0	0	0.0587167070217918
YIL154C	0	0	0.058681185722928
YOR181W	0	0	0.058645707376058
YLR119W	0	0	0.0586102719033233
YER024W	0	0	0.0585748792270531
YGR092W	0	0	0.0585395292697646
YJL080C	0	0	0.0585042219541616
YMR115W	0	1	0.0585042219541616
YJR120W	0	0	0.0584689572031344
YBL042C	0	0	0.058433734939759
YPL215W	0	0	0.0583985550872968
YHR116W	0	0	0.0583634175691937
YLR133W	0	0	0.05832832230908
YGR078C	0	0	0.0582932692307692
YOL116W	0	0	0.0582582582582583
YAL039C	0	0	0.0582232893157263
YKR093W	0	0	0.0581883623275345
YDR092W	0	0	0.0581534772182254
YIL044C	0	0	0.0581186339125225
YGL247W	0	0	0.0580838323353293
YNL329C	0	0	0.0580490724117295
YKR038C	0	0	0.0580143540669856
YNL281W	0	0	0.0579796772265391
YMR023C	0	0	0.0579450418160096
YKL122C	0	0	0.057910447761194
YOR259C	0	0	0.0578758949880668
YIL158W	0	1	0.0578758949880668
YNL257C	0	0	0.0578413834227788
YPR082C	0	0	0.0578069129916567
YGL045W	0	0	0.0577724836212031
YPL218W	0	0	0.0577380952380952
YMR028W	0	0	0.057703747769185
YER012W	0	0	0.0576809888169511
YGR015C	0	1	0.0576809888169511
YLR305C	0	0	0.0576809888169511
YNL168C	0	1	0.0576809888169511
YIL094C	0	0	0.0576809888169511
YOR018W	0	0	0.0576809888169511
YLR190W	0	0	0.0576809888169511
YLR320W	0	0	0.0576809888169511
YMR316W	0	0	0.0576809888169511
YDL190C	0	0	0.0576809888169511
YIR044C	0	1	0.0576809888169511
YGR048W	0	0	0.0576809888169511
YDR226W	0	0	0.0576809888169511
YDR034C	0	0	0.0576809888169511
YPL244C	0	0	0.0576809888169511
YMR165C	0	0	0.0576809888169511
YER119C	0	0	0.0576809888169511
YJL046W	0	1	0.0576809888169511
YBL058W	0	0	0.0576809888169511
YPR032W	0	0	0.0576809888169511
YKL154W	0	0	0.0576809888169511
YLR126C	1	0	0.0576809888169511
YDL206W	0	1	0.0576809888169511
YBR101C	0	0	0.0576470588235294
YDR422C	0	0	0.0576131687242798
YMR035W	0	0	0.0575793184488837
YDR484W	0	0	0.0575455079271873
YDL022W	0	0	0.0575117370892019
YCR027C	0	0	0.0574780058651026
YEL034W	0	0	0.0574443141852286
YBR176W	0	0	0.057410661980082
YJL014W	0	0	0.0573770491803279
YPR025C	0	0	0.0573434757167934
YDR380W	0	0	0.0573099415204678
YPR182W	0	0	0.0572764465225015
YPL189W	0	0	0.0572429906542056
YCL018W	0	0	0.057209573847052
YLR005W	0	0	0.0571761960326721
YGL141W	0	0	0.0571428571428571
YLR038C	0	0	0.0571095571095571
YML091C	0	0	0.0570762958648806
YOR278W	0	0	0.0570430733410943
YER007C-A	0	0	0.0570098894706225
YGR244C	0	0	0.0569767441860465
YLR237W	0	0	0.0569436374201046
YBL003C	0	0	0.0569105691056911
YDR261C	0	0	0.0568775391758561
YFR008W	0	0	0.0568445475638051
YKL114C	0	0	0.0568115942028986
YIL168W	0	0	0.0567786790266512
YER148W	0	0	0.0567458019687319
YNL223W	0	0	0.056712962962963
YPL060W	0	0	0.0566801619433198
YHR201C	0	0	0.0566473988439306
YPL040C	0	0	0.0566146735990757
YGR070W	0	0	0.0565819861431871
YMR068W	0	0	0.0565493364108482
YLR386W	0	0	0.0565167243367935
YOR044W	0	1	0.0565167243367935
YPL226W	0	0	0.0564841498559078
YPR141C	0	0	0.0564516129032258
YDR524C	0	0	0.0564191134139321
YDL238C	0	0	0.0563866513233602
YOL123W	0	0	0.0563542265669925
YBR200W	0	0	0.0563218390804598
YGL011C	0	0	0.0562894887995405
YDR268W	0	0	0.0562571756601607
YMR271C	0	0	0.0562248995983936
YCR023C	0	1	0.0562248995983936
YGR032W	0	0	0.0561926605504587
YDR330W	0	0	0.0561604584527221
YNL030W	0	0	0.0561282932416953
YGR246C	0	0	0.0561224489795918
YMR059W	0	0	0.0561224489795918
YBR302C	0	1	0.0561224489795918
YCL035C	0	0	0.0561224489795918
YAL007C	0	0	0.0561224489795918
YHR142W	0	0	0.0561224489795918
YIR001C	0	0	0.0561224489795918
YOR162C	0	0	0.0561224489795918
YPR173C	0	0	0.0561224489795918
YDL070W	0	1	0.0561224489795918
YNL064C	0	0	0.0561224489795918
YHR086W	0	0	0.0561224489795918
YNL316C	0	0	0.0561224489795918
YPR180W	0	0	0.0561224489795918
YMR096W	0	0	0.0561224489795918
YEL046C	0	0	0.0561224489795918
YDR086C	0	0	0.0561224489795918
YGR249W	0	0	0.0561224489795918
YNL167C	0	0	0.0561224489795918
YFR055W	1	0	0.0561224489795918
YER059W	0	0	0.0560906515580737
YKL093W	0	0	0.0560588901472254
YOL130W	0	0	0.0560271646859083
YMR219W	0	0	0.0559954751131222
YML054C	0	0	0.0559638213680045
YIL075C	0	0	0.0559322033898305
YOR330C	0	0	0.0559006211180124
YNL255C	0	0	0.0558690744920993
YKR068C	0	0	0.0558375634517767
YNR033W	0	0	0.0558060879368658
YDR074W	0	0	0.0557746478873239
YJL108C	0	0	0.0557432432432432
YBR161W	0	0	0.0557118739448509
YDR231C	0	0	0.0556805399325084
YER109C	0	0	0.0556492411467116
YNL063W	0	1	0.0556492411467116
YKL020C	0	0	0.0556179775280899
YER068W	0	0	0.0555867490174059
YGL241W	0	0	0.0555555555555556
YPL106C	0	0	0.055524397083567
YHR106W	0	0	0.0554932735426009
YNR060W	0	0	0.0554621848739496
YPR184W	0	0	0.055431131019037
YPR129W	0	0	0.055400111919418
YML105C	0	0	0.0553691275167785
YKR061W	0	0	0.0553381777529346
YMR293C	0	0	0.0553072625698324
YDR142C	0	0	0.0552763819095477
YLL052C	0	0	0.0552455357142857
YEL036C	0	0	0.0552147239263804
YGR218W	0	0	0.0551839464882943
YLR356W	0	1	0.0551839464882943
YPL001W	0	0	0.0551532033426184
YOL105C	0	0	0.0551224944320713
YPR051W	0	0	0.0550918196994992
YER053C	0	0	0.0550611790878754
YOR185C	0	0	0.0550305725403002
YPL268W	0	0	0.055
YKL195W	0	0	0.0549694614103276
YDL231C	0	0	0.0549389567147614
YDL171C	0	0	0.0549084858569052
YLL043W	0	0	0.0548780487804878
YGR037C	0	0	0.0548476454293629
YJL143W	0	0	0.0548172757475083
YBR244W	0	0	0.054786939679026
YML130C	0	0	0.0547566371681416
YOR233W	0	0	0.054726368159204
YHR036W	0	0	0.0546961325966851
YOR253W	0	0	0.0546659304251795
YKL139W	0	0	0.054635761589404
YLR212C	0	0	0.0546056260341975
YPR065W	0	0	0.0545755237045204
YGL073W	0	0	0.0545454545454545
YER022W	0	0	0.0545154185022026
YLR095C	0	0	0.0544854155200881
YCR077C	0	0	0.0544554455445545
YER061C	0	0	0.0544255085211655
YDR260C	0	0	0.0543956043956044
YGL003C	0	0	0.0543657331136738
YGR206W	0	0	0.0543358946212953
YLR427W	0	0	0.0543060888645091
YPR091C	0	1	0.0543060888645091
YLR340W	0	0	0.0542763157894737
YJR052W	0	0	0.0542465753424658
YMR186W	0	0	0.0542168674698795
[truncated: 3,790 more rows]
