# Supplementary material for: Computationally Driven, Quantitative Experiments Discover Genes Required for Mitochondrial Biogenesis
Source: PLoS Genet. 2009 Mar 20;5(3):e1000407. doi: 10.1371/journal.pgen.1000407 (PMC2648979; doi:10.1371/journal.pgen.1000407)
Supplement: Dataset S2 — Top 100 novel ensemble predictions for additional yeast biological processes. A zip file containing 387 tab-delimited text files of the ensemble predictions for the indicated Gene Ontology Biological Process Term. (21.70 MB GZ) [file pgen.1000407.s013.gz › GO_0006875.txt]

ORF	AnnotatedToTerm?	Uncharacterized_04152007?	Precision
YKR050W	1	0	1.0
YDR270W	1	0	1.0
YLR034C	1	0	1.0
YFL041W	0	0	0.8
YOR316C	1	0	0.8
YPL179W	0	0	0.666666666666667
YDR264C	0	0	0.571428571428571
YLL051C	0	1	0.571428571428571
YHR175W	0	0	0.5
YGL167C	0	0	0.444444444444444
YDR456W	0	0	0.4
YNL263C	0	0	0.384615384615385
YMR058W	0	0	0.384615384615385
YBR207W	0	0	0.384615384615385
YAL053W	0	0	0.384615384615385
YDR038C	0	0	0.384615384615385
YGL142C	0	0	0.384615384615385
YJL094C	0	0	0.384615384615385
YJL093C	1	0	0.384615384615385
YLR459W	0	0	0.384615384615385
YJL129C	1	0	0.384615384615385
YHR199C	0	1	0.384615384615385
YKR052C	0	0	0.384615384615385
YCR044C	1	0	0.384615384615385
YPL135W	1	0	0.384615384615385
YER145C	0	0	0.384615384615385
YBR036C	1	0	0.384615384615385
YKL175W	1	0	0.384615384615385
YOL158C	0	0	0.37037037037037
YKL034W	0	0	0.357142857142857
YHL040C	0	0	0.344827586206897
YBR110W	0	0	0.342105263157895
YMR054W	0	0	0.342105263157895
YLR214W	0	0	0.342105263157895
YDR040C	0	0	0.342105263157895
YNL101W	0	0	0.342105263157895
YEL065W	1	0	0.342105263157895
YPL234C	0	0	0.342105263157895
YOR381W	1	0	0.342105263157895
YHL047C	1	0	0.342105263157895
YGL071W	0	0	0.341463414634146
YMR272C	0	0	0.341463414634146
YLR136C	1	0	0.341463414634146
YOR382W	0	0	0.333333333333333
YOR383C	0	0	0.326086956521739
YDR534C	0	0	0.326086956521739
YHR050W	0	0	0.326086956521739
YDR436W	1	0	0.326086956521739
YOR085W	0	0	0.32
YDR352W	0	1	0.32
YBR068C	0	0	0.32
YNR039C	0	0	0.32
YML016C	1	0	0.32
YHL035C	0	0	0.313725490196078
YJL196C	0	0	0.309090909090909
YNL307C	0	0	0.309090909090909
YDR483W	0	0	0.309090909090909
YCL017C	1	0	0.309090909090909
YML038C	0	0	0.303571428571429
YIL048W	0	0	0.298245614035088
YDR039C	0	0	0.293103448275862
YKR088C	0	0	0.288135593220339
YNL219C	0	0	0.283333333333333
YDL185W	0	0	0.278688524590164
YDR297W	0	0	0.274193548387097
YGL055W	0	0	0.26984126984127
YOR067C	0	0	0.265625
YPL057C	0	0	0.261538461538462
YOL030W	0	1	0.261538461538462
YOL092W	0	1	0.261538461538462
YCL025C	0	0	0.257575757575758
YKL174C	0	0	0.253731343283582
YMR088C	0	0	0.25
YKL008C	0	0	0.246376811594203
YLL027W	0	0	0.242857142857143
YGL084C	0	0	0.23943661971831
YOL129W	0	0	0.236111111111111
YMR216C	0	0	0.232876712328767
YOR270C	0	0	0.230769230769231
YGL018C	0	0	0.230769230769231
YML048W	0	0	0.230769230769231
YOR002W	0	0	0.230769230769231
YJR104C	1	0	0.230769230769231
YDL015C	0	0	0.227848101265823
YGL001C	0	0	0.225
YJL159W	0	0	0.222222222222222
YNL190W	0	0	0.219512195121951
YKR066C	0	0	0.216867469879518
YOR008C	0	0	0.214285714285714
YHL017W	0	1	0.214285714285714
YJR073C	0	0	0.211764705882353
YHR007C	0	0	0.209302325581395
YBL102W	0	0	0.206896551724138
YPL091W	0	0	0.204545454545455
YBL064C	0	0	0.202247191011236
YER125W	0	0	0.2
YNL291C	0	0	0.2
YPR113W	0	0	0.2
YKL019W	0	0	0.2
YDR276C	0	0	0.2
YNL239W	0	0	0.2
YNL104C	0	0	0.2
YLR064W	0	1	0.2
YDL046W	0	0	0.2
YIL030C	0	0	0.2
YIL088C	0	0	0.2
YJR117W	0	0	0.2
YKL176C	0	0	0.2
YGL256W	0	0	0.2
YKL040C	1	0	0.2
YPL188W	0	0	0.2
YDL168W	0	0	0.2
YOL060C	1	0	0.2
YGL039W	0	0	0.2
YBR067C	0	0	0.2
YHR179W	0	1	0.2
YDR090C	0	1	0.2
YEL064C	0	0	0.2
YNL134C	0	1	0.2
YOR311C	0	1	0.2
YML132W	1	0	0.2
YDR284C	0	0	0.2
YMR318C	0	0	0.2
YDR353W	0	0	0.2
YGL006W	1	0	0.2
YPL214C	0	0	0.2
YJR015W	0	1	0.2
YGL257C	0	0	0.2
YPL231W	0	0	0.2
YDL128W	1	0	0.2
YNL156C	0	0	0.2
YDL120W	1	0	0.2
YOL154W	0	1	0.2
YER083C	0	0	0.198347107438017
YKL140W	0	0	0.19672131147541
YPR036W	0	0	0.195121951219512
YMR015C	0	0	0.193548387096774
YDR275W	0	1	0.193548387096774
YPR198W	0	0	0.192
YPR004C	0	1	0.192
YJL101C	0	0	0.19047619047619
YBR001C	0	0	0.188976377952756
YKL157W	0	0	0.1875
YMR238W	0	0	0.186046511627907
YOR317W	0	0	0.184615384615385
YKR071C	0	1	0.184615384615385
YML131W	0	0	0.183206106870229
YMR297W	0	0	0.182481751824818
YDL124W	0	0	0.182481751824818
YHR008C	0	0	0.182481751824818
YBR177C	0	0	0.182481751824818
YNR055C	0	0	0.182481751824818
YOL002C	1	0	0.182481751824818
YMR108W	0	0	0.181159420289855
YLR450W	0	0	0.179856115107914
YDR481C	0	0	0.178571428571429
YGR060W	0	0	0.177304964539007
YGL160W	0	1	0.177304964539007
YJR121W	0	0	0.176056338028169
YDR232W	0	0	0.174825174825175
YDL243C	0	0	0.173611111111111
YMR173W	0	0	0.172413793103448
YLR460C	0	1	0.172413793103448
YHR190W	0	0	0.171232876712329
YNL208W	0	1	0.171232876712329
YOR149C	0	0	0.170068027210884
YOR108W	0	0	0.168918918918919
YJL062W	0	0	0.167785234899329
YDR044W	0	0	0.166666666666667
YGR224W	0	0	0.165562913907285
YMR221C	0	1	0.165562913907285
YIR033W	0	0	0.164556962025316
YNR043W	0	0	0.164556962025316
YNL243W	0	0	0.164556962025316
YMR148W	0	1	0.164556962025316
YMR006C	0	0	0.164556962025316
YHR004C	0	0	0.164556962025316
YEL013W	0	0	0.164556962025316
YDR182W	1	0	0.164556962025316
YJR116W	0	1	0.164556962025316
YCR102C	0	0	0.163522012578616
YOR092W	0	0	0.1625
YGR234W	0	0	0.161490683229814
YDR512C	0	0	0.160493827160494
YNL280C	0	0	0.159509202453988
YMR038C	0	0	0.158730158730159
YKL190W	0	0	0.158730158730159
YJR013W	0	0	0.158730158730159
YGR286C	0	0	0.158730158730159
YMR191W	0	1	0.158730158730159
YDR105C	0	1	0.158730158730159
YDR513W	0	0	0.158730158730159
YLL029W	0	1	0.158730158730159
YOR175C	0	1	0.158730158730159
YKR046C	0	0	0.158730158730159
YNL048W	0	0	0.158730158730159
YOR377W	0	0	0.158730158730159
YLR369W	1	0	0.158730158730159
YMR246W	0	0	0.158730158730159
YMR202W	0	0	0.158730158730159
YLR413W	0	1	0.158730158730159
YJR074W	0	0	0.158730158730159
YLR348C	0	0	0.158730158730159
YNL254C	0	1	0.158730158730159
YOL062C	0	0	0.158730158730159
YLR138W	1	0	0.158730158730159
YLR108C	0	1	0.158730158730159
YLR241W	0	1	0.158730158730159
YML051W	0	0	0.158730158730159
YLR262C	0	0	0.158730158730159
YER166W	0	0	0.158730158730159
YKL198C	0	0	0.158730158730159
YLR023C	1	0	0.158730158730159
YMR200W	0	0	0.158730158730159
YKL080W	0	0	0.158730158730159
YDR126W	0	0	0.158730158730159
YLR050C	0	1	0.158730158730159
YMR205C	0	0	0.158730158730159
YOL151W	0	0	0.158730158730159
YDR492W	1	0	0.158730158730159
YCL038C	0	0	0.157894736842105
YLR100W	0	0	0.157360406091371
YPL171C	0	0	0.157360406091371
YLR081W	0	0	0.157360406091371
YPL059W	0	0	0.157360406091371
YPL036W	0	0	0.157360406091371
YDL054C	0	0	0.157360406091371
YNL259C	1	0	0.157360406091371
YBR183W	0	0	0.156565656565657
YHR026W	0	0	0.155963302752294
YKR072C	0	0	0.155963302752294
YDR128W	0	1	0.155963302752294
YLR304C	0	0	0.155963302752294
YKL004W	0	0	0.155963302752294
YMR090W	0	1	0.155963302752294
YFL057C	0	0	0.155963302752294
YEL051W	0	0	0.155963302752294
YPL154C	0	0	0.155963302752294
YDR453C	0	0	0.155963302752294
YJL048C	0	0	0.155963302752294
YOR226C	1	0	0.155963302752294
YDR345C	0	0	0.155963302752294
YBL099W	0	0	0.155963302752294
YNL331C	0	0	0.155963302752294
YER073W	0	0	0.155963302752294
YDR205W	1	0	0.155963302752294
YHR094C	0	0	0.155963302752294
YGL008C	0	0	0.155963302752294
YOL165C	0	0	0.155963302752294
YER044C	0	0	0.155963302752294
YOL101C	1	0	0.155963302752294
YGR049W	0	0	0.155251141552511
YNR016C	0	0	0.154545454545455
YMR208W	0	0	0.153846153846154
YJL095W	0	0	0.153153153153153
YDR307W	0	1	0.153153153153153
YGR262C	0	0	0.152466367713004
YLR039C	0	0	0.151785714285714
YBR008C	0	0	0.151111111111111
YKR067W	0	0	0.150442477876106
YEL063C	0	0	0.149779735682819
YPL006W	0	0	0.149122807017544
YLR332W	0	0	0.148471615720524
YLL023C	0	1	0.148471615720524
YGR020C	0	0	0.147826086956522
YGL255W	0	0	0.147186147186147
YHR039C-A	0	0	0.146551724137931
YLL031C	0	0	0.145922746781116
YNL326C	0	0	0.145299145299145
YOR070C	0	0	0.14468085106383
YMR220W	0	0	0.144067796610169
YLL012W	0	0	0.143459915611814
YML121W	0	0	0.142857142857143
YGR266W	0	1	0.142857142857143
YCR105W	0	0	0.142259414225941
YMR027W	0	1	0.142259414225941
YJR155W	0	0	0.141666666666667
YOR291W	0	1	0.141666666666667
YPL206C	0	0	0.141078838174274
YJL172W	0	0	0.140495867768595
YGR282C	0	0	0.139917695473251
YCR107W	0	0	0.139344262295082
YGR235C	0	1	0.139344262295082
YGL124C	0	0	0.138775510204082
YGL140C	0	1	0.138775510204082
YEL002C	0	0	0.138211382113821
YAL022C	0	0	0.137651821862348
YBR072W	0	0	0.137096774193548
YJL004C	0	0	0.13671875
YGL054C	0	0	0.13671875
YGR260W	0	0	0.13671875
YEL039C	0	0	0.13671875
YMR117C	0	0	0.13671875
YGR191W	0	0	0.13671875
YFL056C	0	0	0.13671875
YEL027W	1	0	0.13671875
YPL026C	0	0	0.136186770428016
YPL180W	0	0	0.135658914728682
YBR293W	0	0	0.135135135135135
YMR119W	0	0	0.134615384615385
YDL066W	0	0	0.134099616858238
YJR016C	0	0	0.133587786259542
YKL064W	0	0	0.133079847908745
YHL027W	0	0	0.132575757575758
YIL047C	0	0	0.132075471698113
YPL265W	0	0	0.131578947368421
YGR209C	0	0	0.131086142322097
YLR447C	0	0	0.130742049469965
YGL114W	0	0	0.130742049469965
YLR056W	0	0	0.130742049469965
YDL100C	0	0	0.130742049469965
YKL146W	0	0	0.130742049469965
YDR135C	0	0	0.130742049469965
YDR502C	0	0	0.130742049469965
YDL123W	0	1	0.130742049469965
YPR176C	0	0	0.130742049469965
YLR027C	0	0	0.130742049469965
YBR295W	1	0	0.130742049469965
YLL048C	0	0	0.130742049469965
YML075C	0	0	0.130742049469965
YPL074W	0	1	0.130742049469965
YBR058C-A	0	0	0.130742049469965
YGR216C	0	0	0.130742049469965
YKL182W	0	0	0.130742049469965
YLR205C	1	0	0.130742049469965
YBR086C	0	0	0.130281690140845
YJL002C	0	0	0.129824561403509
YJR059W	0	0	0.129370629370629
YHR072W	0	0	0.128919860627178
YMR304W	0	0	0.128472222222222
YJL174W	0	0	0.1280276816609
YLL060C	0	0	0.127586206896552
YNR019W	0	0	0.127147766323024
YHL048W	0	0	0.126712328767123
YLR001C	0	1	0.126712328767123
YLR248W	0	0	0.126279863481229
YJL163C	0	1	0.126279863481229
YGL012W	0	0	0.125850340136054
YOR023C	0	0	0.125423728813559
YJR118C	0	0	0.125
YEL030W	0	0	0.124579124579125
YNR013C	0	0	0.124161073825503
YJL154C	0	0	0.123745819397993
YPL028W	0	0	0.123333333333333
YFR003C	0	0	0.122923588039867
YHR039C	0	0	0.122516556291391
YDR486C	0	0	0.122112211221122
YGR175C	0	0	0.121710526315789
YNL003C	0	0	0.121311475409836
YGR284C	0	0	0.120915032679739
YDR262W	0	1	0.120915032679739
YGL023C	0	0	0.120634920634921
YER040W	0	0	0.120634920634921
YCR005C	0	0	0.120634920634921
YBR047W	0	1	0.120634920634921
YGL027C	0	0	0.120634920634921
YBR290W	0	0	0.120634920634921
YMR055C	0	0	0.120634920634921
YDR533C	0	1	0.120634920634921
YOR130C	0	0	0.120634920634921
YIL023C	0	0	0.120634920634921
YEL031W	1	0	0.120634920634921
YKL184W	0	0	0.120253164556962
YPL236C	0	1	0.120253164556962
YNL176C	0	1	0.120253164556962
YOR221C	0	0	0.1198738170347
YOR360C	0	0	0.119496855345912
YML126C	0	0	0.119122257053292
YLR090W	0	0	0.11875
YKR007W	0	0	0.118380062305296
YHR186C	0	0	0.118012422360248
YDR258C	0	0	0.117647058823529
YKL120W	0	0	0.117283950617284
YEL060C	0	0	0.116923076923077
YNL268W	0	0	0.116564417177914
YFL055W	0	0	0.116207951070336
YFL048C	0	0	0.115853658536585
YLR109W	0	0	0.115501519756839
YGR257C	0	0	0.115151515151515
YJR045C	0	0	0.114803625377644
YHR030C	0	0	0.114457831325301
YNL192W	0	0	0.114114114114114
YBR221C	0	0	0.11377245508982
YBR043C	0	0	0.113432835820896
YER169W	0	0	0.113095238095238
YGR065C	0	0	0.112759643916914
YIL135C	0	0	0.112426035502959
YJL071W	0	0	0.112094395280236
YCL064C	0	0	0.111764705882353
YDR062W	0	0	0.111436950146628
YDR084C	0	0	0.111111111111111
YOR384W	0	1	0.111111111111111
YHR162W	0	1	0.111111111111111
YLR381W	0	0	0.110787172011662
YBR244W	0	0	0.11046511627907
YKL046C	0	0	0.110144927536232
YLR120C	0	0	0.109826589595376
YJR001W	0	0	0.109510086455331
YGL186C	0	0	0.109195402298851
YKL148C	0	0	0.108882521489971
YDR119W	0	1	0.108882521489971
YLR046C	0	1	0.108882521489971
YLR350W	0	0	0.108571428571429
YMR062C	0	0	0.108262108262108
YJR075W	0	0	0.107954545454545
YJL167W	0	0	0.107648725212465
YOR155C	0	0	0.107344632768362
YLR242C	0	0	0.107042253521127
YLR089C	0	1	0.107042253521127
YOL004W	0	0	0.106741573033708
YCR106W	0	0	0.106442577030812
YOL136C	0	0	0.106145251396648
YMR307W	0	0	0.106100795755968
YKL039W	0	1	0.106100795755968
YOL003C	0	0	0.106100795755968
YML008C	0	0	0.106100795755968
YDL237W	0	1	0.106100795755968
YBR286W	0	0	0.106100795755968
YPL221W	0	0	0.106100795755968
YLR396C	0	0	0.106100795755968
YNL037C	0	0	0.106100795755968
YLR188W	0	0	0.106100795755968
YMR155W	0	1	0.106100795755968
YPL270W	0	0	0.106100795755968
YER004W	0	1	0.106100795755968
YER069W	0	0	0.106100795755968
YOR081C	0	0	0.106100795755968
YJR065C	0	0	0.106100795755968
YOR176W	0	0	0.106100795755968
YLR220W	1	0	0.106100795755968
YGR106C	0	1	0.106100795755968
YMR162C	0	0	0.106100795755968
YNL294C	0	0	0.106100795755968
YGR217W	0	0	0.106100795755968
YGL220W	0	1	0.106100795755968
YNL111C	0	0	0.106100795755968
YOR079C	1	0	0.106100795755968
YIL039W	0	0	0.105820105820106
YNL094W	0	0	0.105540897097625
YMR195W	0	1	0.105540897097625
YER178W	0	0	0.105263157894737
YJR161C	0	1	0.105263157894737
YOL140W	0	0	0.10498687664042
YDR072C	0	0	0.104712041884817
YML013W	0	0	0.10443864229765
YOL020W	0	0	0.104166666666667
YBR223C	0	0	0.103896103896104
YNL125C	0	0	0.103626943005181
YDL224C	0	0	0.103359173126615
YOR271C	0	1	0.103359173126615
YMR008C	0	0	0.103092783505155
YLR153C	0	0	0.102827763496144
YBR241C	0	1	0.102827763496144
YOL018C	0	0	0.102564102564103
YDR294C	0	0	0.10230179028133
YML018C	0	1	0.10230179028133
YNL183C	0	0	0.102040816326531
YLR443W	0	0	0.101781170483461
YPL045W	0	0	0.101522842639594
YOR136W	0	0	0.10126582278481
YMR160W	0	1	0.10126582278481
YMR215W	0	1	0.10126582278481
YJR138W	0	1	0.10126582278481
YDR384C	0	0	0.101010101010101
YOL044W	0	0	0.100755667506297
YNR035C	0	0	0.100502512562814
YOR014W	0	0	0.100250626566416
YDL078C	0	0	0.1
YOR307C	0	0	0.0997506234413965
YCR079W	0	0	0.0995024875621891
YJR033C	0	0	0.0992555831265509
YJR111C	0	1	0.0992555831265509
YJL133W	0	0	0.099009900990099
YJR091C	0	0	0.0987654320987654
YLR088W	0	0	0.0985221674876847
YBL105C	0	0	0.0982800982800983
YJL165C	0	0	0.0980861244019139
YLR130C	0	0	0.0980861244019139
YGR121C	0	0	0.0980861244019139
YLL015W	0	0	0.0980861244019139
YMR274C	0	0	0.0980861244019139
YPL162C	0	1	0.0980861244019139
YLR361C	0	0	0.0980861244019139
YDR525W-A	0	1	0.0980861244019139
YHR143W	0	0	0.0980861244019139
YPL262W	0	0	0.0980861244019139
YOR201C	0	0	0.0980861244019139
YEL041W	0	0	0.0980861244019139
YKL134C	1	0	0.0980861244019139
YGR057C	0	0	0.0978520286396181
YOL013C	0	0	0.0976190476190476
YEL046C	0	0	0.0973871733966746
YHR181W	0	0	0.0971563981042654
YLL006W	0	0	0.0969267139479905
YMR296C	0	0	0.0966981132075472
YER103W	0	0	0.0964705882352941
YER175C	0	1	0.0964705882352941
YOR161C	0	1	0.0964705882352941
YDR229W	0	0	0.0962441314553991
YMR010W	0	0	0.0960187353629977
YNL323W	0	0	0.0957943925233645
YOR054C	0	0	0.0955710955710956
YER048W-A	0	0	0.0953488372093023
YBR243C	0	0	0.0951276102088167
YNL006W	0	0	0.0949074074074074
YIL051C	0	0	0.0946882217090069
YOR357C	0	0	0.0944700460829493
YMR073C	0	0	0.0942528735632184
YPR149W	0	0	0.0940366972477064
YOR332W	0	0	0.0938215102974828
YFR025C	0	0	0.0936073059360731
YCL057W	0	0	0.0933940774487472
YMR003W	0	1	0.0933940774487472
YMR145C	0	0	0.0931818181818182
YGR163W	0	0	0.0929705215419501
YOR321W	0	0	0.0927601809954751
YNL241C	0	0	0.0925507900677201
YOR010C	0	0	0.0923423423423423
YDR006C	0	0	0.0921348314606742
YMR026C	0	0	0.0919282511210762
YGR295C	0	1	0.0919282511210762
YNL288W	0	0	0.0917225950782998
YDR477W	0	0	0.0915178571428571
YLR246W	0	0	0.0913140311804009
YHR208W	0	0	0.0911111111111111
YDL052C	0	0	0.0909090909090909
YDL086W	0	1	0.0909090909090909
YPL145C	0	0	0.0907079646017699
YLL028W	0	0	0.0905077262693157
YOR245C	0	0	0.0903083700440529
YDL029W	0	0	0.0901098901098901
YCR023C	0	1	0.0901098901098901
YKL062W	0	0	0.0899122807017544
YLR107W	0	0	0.0897155361050328
YER017C	0	0	0.0895196506550218
YCL037C	0	0	0.0893246187363834
YPL069C	0	0	0.0892857142857143
YNR041C	0	0	0.0892857142857143
YOL001W	0	0	0.0892857142857143
YNR001C	0	0	0.0892857142857143
YMR147W	0	1	0.0892857142857143
YBR199W	0	0	0.0892857142857143
YOR142W	0	0	0.0892857142857143
YML028W	0	0	0.0892857142857143
YNL320W	0	1	0.0892857142857143
YDL008W	0	0	0.0892857142857143
YJL200C	0	1	0.0892857142857143
YPR002W	0	0	0.0892857142857143
YML059C	0	0	0.0892857142857143
YMR064W	0	0	0.0892857142857143
YKL211C	0	0	0.0892857142857143
YIL036W	0	0	0.0892857142857143
YLR240W	0	0	0.0892857142857143
YLR286C	0	0	0.0892857142857143
YML116W	0	0	0.0892857142857143
YIL006W	0	0	0.0892857142857143
YJR144W	0	0	0.0892857142857143
YJL116C	0	0	0.0892857142857143
YGL105W	0	0	0.0892857142857143
YFR024C-A	0	0	0.0892857142857143
YNL336W	0	1	0.0892857142857143
YBR109C	0	0	0.0892857142857143
YJR040W	1	0	0.0892857142857143
YBL075C	0	0	0.0892857142857143
YDR298C	0	0	0.0892857142857143
YML007W	0	0	0.0892857142857143
YNL322C	0	0	0.0892857142857143
YNR047W	0	0	0.0892857142857143
YFL018C	0	0	0.0892857142857143
YKL071W	0	1	0.0892857142857143
YLR093C	0	0	0.0892857142857143
YDR056C	0	1	0.0892857142857143
YAL026C	0	0	0.0892857142857143
YMR009W	0	0	0.0892857142857143
YER026C	0	0	0.0892857142857143
YBR077C	0	0	0.0892857142857143
YMR243C	1	0	0.0892857142857143
YER086W	0	0	0.0892857142857143
YGR267C	0	0	0.0892857142857143
YPR079W	0	0	0.0892857142857143
YMR177W	1	0	0.0892857142857143
YBR132C	0	0	0.0892857142857143
YFL062W	0	1	0.0892857142857143
YPL092W	0	0	0.0892857142857143
YOR196C	0	0	0.0892857142857143
YLR193C	0	0	0.0892857142857143
YKL220C	0	0	0.0892857142857143
YGL020C	1	0	0.0892857142857143
YOL147C	0	0	0.0891089108910891
YIL090W	0	0	0.0889328063241107
YBR212W	0	0	0.0887573964497041
YER024W	0	0	0.0885826771653543
YLR201C	0	0	0.0884086444007859
YAL058W	0	0	0.0882352941176471
YJR047C	0	0	0.0880626223091976
YDR476C	0	1	0.0880626223091976
YER078C	0	0	0.087890625
YLR292C	0	0	0.087719298245614
YLL058W	0	0	0.0875486381322957
YOR087W	0	0	0.087378640776699
YPR011C	0	0	0.0872093023255814
YPL117C	0	0	0.0870406189555126
YLR092W	0	0	0.0868725868725869
YGR143W	0	0	0.0867052023121387
YOR251C	0	1	0.0867052023121387
YCR068W	0	0	0.0865384615384615
YMR035W	0	0	0.0863723608445297
YOR184W	0	0	0.0862068965517241
YDL093W	0	0	0.0860420650095602
YML115C	0	0	0.0858778625954199
YGR197C	0	0	0.0857142857142857
YHR151C	0	1	0.0857142857142857
YML110C	0	0	0.0855513307984791
YNL229C	0	0	0.0853889943074004
YNL135C	0	0	0.0852272727272727
YHR042W	0	0	0.0850661625708885
YDR080W	0	0	0.0849056603773585
YOL122C	0	0	0.0847457627118644
YDL077C	0	0	0.0845864661654135
YGL159W	0	1	0.0845864661654135
YGR155W	0	0	0.0844277673545966
YOL091W	0	0	0.0842696629213483
YNL115C	0	1	0.0842696629213483
YOR016C	0	0	0.0841121495327103
YDL095W	0	0	0.083955223880597
YMR123W	0	0	0.0837988826815642
YAL048C	0	0	0.0836431226765799
YBL007C	0	0	0.0834879406307978
YGR038W	0	0	0.0833333333333333
YPL119C	0	0	0.0831792975970425
YJL210W	0	0	0.0830258302583026
YHR132C	0	0	0.0828729281767956
YLR085C	0	0	0.0827338129496403
YIL042C	0	0	0.0827338129496403
YGR184C	0	0	0.0827338129496403
YIR038C	0	0	0.0827338129496403
YLR418C	0	0	0.0827338129496403
YGR157W	0	0	0.0827338129496403
YNL051W	0	0	0.0827338129496403
YMR083W	0	0	0.0827338129496403
YKL212W	0	0	0.0827338129496403
YGR105W	0	0	0.0827338129496403
YGL065C	0	0	0.0827338129496403
YBR222C	0	1	0.0827338129496403
YIR044C	0	1	0.0827338129496403
YDR169C	0	1	0.0827338129496403
YHR101C	0	0	0.0827338129496403
YER174C	1	0	0.0827338129496403
YDL215C	0	0	0.0825852782764812
YCR011C	0	0	0.0824372759856631
YBL020W	0	0	0.0822898032200358
YCR048W	0	0	0.0821428571428571
YJL100W	0	0	0.0819964349376114
YBL047C	0	0	0.0818505338078292
YPL015C	0	0	0.0817051509769094
YOR232W	0	0	0.0815602836879433
YGL062W	0	0	0.0814159292035398
YKR087C	0	0	0.0812720848056537
YMR041C	0	0	0.0811287477954145
YLL019C	0	0	0.0809859154929577
YPR028W	0	0	0.0808435852372583
YEL034W	0	0	0.0807017543859649
YJR088C	0	1	0.0807017543859649
YJL053W	0	0	0.0805604203152364
YML057W	0	0	0.0804195804195804
YNL090W	0	0	0.0802792321116928
YLR363C	0	0	0.0801393728222996
YGL022W	0	0	0.08
YPL176C	0	0	0.0798611111111111
YNL087W	0	1	0.0798611111111111
YHR060W	0	0	0.0797227036395147
YLR192C	0	0	0.0795847750865052
YCL009C	0	0	0.079447322970639
YJL026W	0	0	0.0793103448275862
YDR524C	0	0	0.0791738382099828
YNL041C	0	0	0.0790378006872852
YJR076C	0	0	0.0789022298456261
YGR046W	0	0	0.0787671232876712
YBL043W	0	0	0.0786324786324786
YDR463W	0	0	0.0784982935153584
YKL012W	0	0	0.0783645655877342
YNL074C	0	0	0.0782312925170068
YOL081W	0	0	0.0780984719864177
YMR319C	0	0	0.0779661016949153
YNR051C	0	0	0.077834179357022
YFL031W	0	0	0.0777027027027027
YBR196C	0	0	0.0775716694772344
YKL114C	0	0	0.0774410774410774
YML055W	0	0	0.0773109243697479
YBR283C	0	0	0.0771812080536913
YDR077W	0	0	0.0770519262981574
YIL056W	0	0	0.0769230769230769
YPL063W	0	0	0.0767946577629382
YOR371C	0	0	0.0766666666666667
YFL028C	0	0	0.0765391014975042
YPR008W	0	0	0.0764119601328904
YGL126W	0	0	0.0762852404643449
YDR093W	0	0	0.076158940397351
YMR271C	0	0	0.0760330578512397
YJR130C	0	0	0.0759075907590759
YER186C	0	1	0.0759075907590759
YBR164C	0	0	0.0757825370675453
YOR043W	0	0	0.0756578947368421
YGR101W	0	0	0.0755336617405583
YOR375C	0	0	0.0754098360655738
YOL059W	0	0	0.0752864157119476
YGL180W	0	0	0.0751633986928105
YLR433C	0	0	0.0750407830342577
YJR019C	0	0	0.0749185667752443
YBL033C	0	0	0.0747967479674797
YER011W	0	0	0.0746753246753247
YOR007C	0	0	0.0745542949756888
YGR232W	0	0	0.0744336569579288
YPL110C	0	0	0.074313408723748
YBL101C	0	0	0.0741935483870968
YDL020C	0	0	0.0740740740740741
YBR125C	0	1	0.0740740740740741
YNL197C	0	0	0.0739549839228296
YDR411C	0	0	0.0738362760834671
YKL103C	0	0	0.0737179487179487
YDR331W	0	0	0.0736
YOR285W	0	1	0.0736
YOR347C	0	0	0.073482428115016
YNL008C	0	0	0.0733652312599681
YDL248W	0	1	0.0733652312599681
YEL062W	0	0	0.0732484076433121
YDR434W	0	0	0.0731319554848967
YBR302C	0	1	0.0731319554848967
YPL050C	0	0	0.073015873015873
YDR354W	0	0	0.0729001584786054
YFR044C	0	0	0.0727848101265823
YPR156C	0	0	0.0726698262243286
YNL036W	0	0	0.0725552050473186
YGR204W	0	0	0.0724409448818898
YER141W	0	0	0.0723270440251572
YBR229C	0	0	0.0722135007849294
YMR097C	0	0	0.0721003134796238
YFL025C	0	0	0.0719874804381847
YAL040C	0	0	0.071875
YGR032W	0	0	0.0718654434250764
YOR329C	0	0	0.0718654434250764
YGL202W	0	0	0.0718654434250764
YPR165W	0	0	0.0718654434250764
YGL252C	0	0	0.0718654434250764
YGR141W	0	0	0.0718654434250764
YBR133C	0	0	0.0718654434250764
YDR202C	0	0	0.0718654434250764
YHR174W	0	0	0.0718654434250764
YJL059W	0	0	0.0718654434250764
YDR137W	0	0	0.0718654434250764
YCR067C	0	0	0.0718654434250764
YJR051W	0	0	0.0718654434250764
YPL224C	1	0	0.0718654434250764
YPR075C	0	0	0.0717557251908397
YDR061W	0	1	0.0717557251908397
YIR037W	0	0	0.0716463414634146
YGL224C	0	0	0.0715372907153729
YIR043C	0	1	0.0715372907153729
YAR002C-A	0	0	0.0714285714285714
YOR303W	0	0	0.0713224368499257
YBR029C	0	0	0.0713224368499257
YMR152W	0	0	0.0713224368499257
YIL046W	0	0	0.0713224368499257
YOR222W	0	0	0.0713224368499257
YIL094C	0	0	0.0713224368499257
YCR009C	0	0	0.0713224368499257
YCR034W	0	0	0.0713224368499257
YKR031C	0	0	0.0713224368499257
YDR214W	0	0	0.0713224368499257
YLR113W	0	0	0.0713224368499257
YLL018C	0	0	0.0713224368499257
YJL068C	0	0	0.0713224368499257
YBR163W	0	1	0.0713224368499257
YJL034W	0	0	0.0713224368499257
YMR134W	1	0	0.0713224368499257
YGR193C	0	0	0.0712166172106825
YBR161W	0	0	0.0711111111111111
YMR022W	0	0	0.0710059171597633
YOL061W	0	0	0.0709010339734121
YAL023C	0	0	0.0707964601769911
YBR234C	0	0	0.0707213578500707
YNR060W	0	0	0.0707213578500707
YOL064C	0	0	0.0707213578500707
YDR310C	0	0	0.0707213578500707
YKL106W	0	0	0.0707213578500707
YPR024W	0	0	0.0707213578500707
YDL142C	0	0	0.0707213578500707
YJL149W	0	1	0.0707213578500707
YKL029C	0	0	0.0707213578500707
YLR189C	0	0	0.0707213578500707
YER122C	0	0	0.0707213578500707
YLR403W	0	0	0.0707213578500707
YIL050W	0	0	0.0707213578500707
YDR100W	0	0	0.0707213578500707
YPL137C	0	0	0.0707213578500707
YIR022W	0	0	0.0707213578500707
YML058W	0	0	0.0707213578500707
YPR138C	0	0	0.0707213578500707
YGR243W	0	1	0.0707213578500707
YIR021W	0	0	0.0707213578500707
YDR178W	0	0	0.0707213578500707
YML125C	0	0	0.0707213578500707
YDR035W	0	0	0.0707213578500707
YHR188C	0	0	0.0707213578500707
YOL052C	0	0	0.0707213578500707
YJL056C	1	0	0.0707213578500707
YLR234W	0	0	0.0707213578500707
YNL127W	0	0	0.0707213578500707
YBL103C	0	0	0.0707213578500707
YDR150W	0	0	0.0707213578500707
YJR085C	0	1	0.0707213578500707
YDR349C	0	1	0.0707213578500707
YFR055W	1	0	0.0707213578500707
YDL126C	0	0	0.0706214689265537
YDR059C	0	0	0.0705218617771509
YCR028C	0	0	0.0704225352112676
YLR268W	0	0	0.070323488045007
YPR155C	0	0	0.0702247191011236
YFL016C	0	0	0.0701262272089762
YKL100C	0	1	0.0701262272089762
YGR172C	0	0	0.0700280112044818
YNR030W	0	0	0.0699300699300699
YJR069C	0	0	0.0698324022346369
YDR208W	0	0	0.0697350069735007
YKR036C	0	0	0.0696378830083565
YMR241W	0	0	0.0695410292072323
YOR198C	0	0	0.0694444444444444
YJL042W	0	0	0.0693481276005548
YLR028C	0	0	0.0692520775623269
YMR095C	0	0	0.0691562932226833
YGL002W	0	0	0.069060773480663
YDL134C	0	0	0.0689655172413793
YPR145W	0	0	0.068870523415978
YNL084C	0	0	0.0687757909215956
YMR264W	0	0	0.0686813186813187
YNL071W	0	0	0.0685871056241427
YML001W	0	0	0.0684931506849315
YNL064C	0	0	0.0683994528043776
YAL063C	0	0	0.0683060109289618
YDL188C	0	0	0.0682128240109141
YOR030W	0	0	0.0681198910081744
YFR030W	0	0	0.0680272108843537
YMR149W	0	0	0.0679347826086956
YAL062W	0	0	0.067842605156038
YGR255C	0	0	0.0677506775067751
YGL197W	0	0	0.06765899864682
YKL065C	0	1	0.06765899864682
YOR227W	0	1	0.06765899864682
YMR153W	0	0	0.0675675675675676
YKL094W	0	1	0.0675675675675676
YPL240C	0	0	0.0674763832658569
YNL311C	0	0	0.0673854447439353
YKL119C	0	0	0.0672947510094213
YER095W	0	0	0.0672043010752688
YCL045C	0	1	0.0672043010752688
YCR094W	0	0	0.0671140939597315
YPR114W	0	1	0.0671140939597315
YJR053W	0	0	0.0670241286863271
YPR003C	0	1	0.0670241286863271
YMR182C	0	0	0.0669344042838019
YCL052C	0	0	0.0668449197860963
YGR261C	0	0	0.0667556742323097
YGR089W	0	0	0.0666666666666667
YIL116W	0	0	0.066577896138482
YDL012C	0	1	0.066577896138482
YDR320C	0	0	0.0664893617021277
YPL076W	0	0	0.0664010624169987
YPL196W	0	0	0.0663129973474801
YKR019C	0	0	0.0662251655629139
YFR005C	0	0	0.0661375661375661
YIL158W	0	1	0.0661375661375661
YJL183W	0	0	0.0660501981505945
YJR126C	0	0	0.0659630606860158
YJL097W	0	0	0.0658761528326746
YLR355C	0	0	0.0657894736842105
YGL254W	0	0	0.0657030223390276
YGR096W	0	0	0.0656167979002625
YHR114W	0	0	0.0655307994757536
YEL053C	0	0	0.0654450261780105
YOR239W	0	0	0.065359477124183
YJL091C	0	0	0.0652741514360313
YMR072W	0	0	0.0651890482398957
YBR105C	0	0	0.0651041666666667
YLR345W	0	0	0.0650195058517555
YOR138C	0	0	0.0649350649350649
YLL055W	0	1	0.0649350649350649
YPR021C	0	0	0.0648508430609598
YKR030W	0	0	0.0647668393782383
YJR143C	0	0	0.0646830530401035
YFR019W	0	0	0.0645994832041344
YJR062C	0	0	0.0645161290322581
YBL024W	0	0	0.0644329896907216
YOL058W	0	0	0.0643500643500644
YML071C	0	0	0.06426735218509
YKL073W	0	0	0.0641848523748395
YDR530C	0	0	0.0641025641025641
YGR026W	0	1	0.0641025641025641
YOR034C	0	0	0.0640204865556978
YOR027W	0	0	0.0639386189258312
YGL215W	0	0	0.0638569604086845
YKR042W	0	0	0.0637755102040816
YIL108W	0	1	0.0637755102040816
YGL212W	0	0	0.0636942675159236
YHR142W	0	0	0.0636132315521628
YEL071W	0	0	0.0635324015247776
YOL152W	0	1	0.0635324015247776
YDR459C	0	0	0.0634517766497462
YCR017C	0	0	0.0633713561470216
YBR003W	0	0	0.0632911392405063
YLR300W	0	0	0.0632111251580278
YIL076W	0	0	0.0631313131313131
YBR037C	0	0	0.0630517023959647
YMR138W	0	0	0.0629722921914358
YML067C	0	0	0.0628930817610063
YLR114C	0	0	0.0628140703517588
YOR337W	0	0	0.0627352572145546
YLL014W	0	1	0.0627352572145546
YMR187C	0	1	0.0627352572145546
YHR053C	0	0	0.06265664160401
YDL171C	0	0	0.0625782227784731
YPR067W	0	0	0.0625
YEL043W	0	1	0.0625
YJL014W	0	0	0.0624219725343321
YLR226W	0	0	0.0623441396508728
YGL026C	0	0	0.062266500622665
YMR089C	0	0	0.0621890547263682
YPL041C	0	0	0.062111801242236
YJR010W	0	0	0.0620347394540943
YLL001W	0	0	0.0619578686493185
YJL005W	0	0	0.0618811881188119
YFR040W	0	0	0.0618046971569839
YLR259C	0	0	0.0617283950617284
YLR219W	0	0	0.061652281134402
YJR137C	0	0	0.061576354679803
YDL170W	0	0	0.0615006150061501
YLR066W	0	0	0.0614250614250614
YKL218C	0	0	0.0613496932515337
YGL119W	0	0	0.0612745098039216
YIL040W	0	0	0.0611995104039168
YKL193C	0	0	0.0611246943765281
YMR077C	0	0	0.061050061050061
YPR141C	0	0	0.0609756097560976
YGL219C	0	0	0.0609013398294763
YJR067C	0	1	0.0609013398294763
YDR380W	0	0	0.0608272506082725
YGR055W	0	0	0.0607533414337789
YKL077W	0	1	0.0607533414337789
YPL207W	0	1	0.0607533414337789
YPL002C	0	0	0.0606796116504854
YPL259C	0	0	0.0606060606060606
YHR112C	0	0	0.0605326876513317
YPR199C	0	0	0.060459492140266
YER136W	0	0	0.0603864734299517
YAL016W	0	0	0.060313630880579
YGL248W	0	0	0.0602409638554217
YOL098C	0	1	0.0602409638554217
YLL043W	0	0	0.0601684717208183
YBR016W	0	0	0.0600961538461538
YPR084W	0	1	0.0600961538461538
YJL192C	0	0	0.0600240096038415
YOR044W	0	1	0.0600240096038415
YGR161C	0	0	0.0599520383693046
YNL065W	0	0	0.0598802395209581
YMR109W	0	0	0.0598086124401914
YBR169C	0	0	0.0597371565113501
YHR033W	0	1	0.0597371565113501
YJL060W	0	0	0.0596658711217184
YJL036W	0	0	0.0595947556615018
YJL020C	0	0	0.0595238095238095
YLR179C	0	1	0.0595238095238095
YCR024C	0	0	0.0594530321046373
YMR275C	0	0	0.0593824228028504
YCL033C	0	0	0.0593119810201661
YLR224W	0	0	0.0592417061611374
YOR020C	0	0	0.0591715976331361
YLL038C	0	0	0.0591016548463357
YPL094C	0	0	0.0590318772136954
YKL025C	0	0	0.0589622641509434
YLR356W	0	1	0.0589622641509434
YKL219W	0	1	0.0589622641509434
YNL181W	0	1	0.0589622641509434
YAR003W	0	0	0.0588928150765607
YER093C	0	0	0.0588235294117647
YHR110W	0	0	0.0587557603686636
YLR206W	0	0	0.0587557603686636
YPR151C	0	0	0.0587557603686636
YFL009W	0	0	0.0587557603686636
YKL126W	0	0	0.0587557603686636
YOR099W	0	0	0.0587557603686636
YDR011W	0	0	0.0587557603686636
YHR079C	0	0	0.0587557603686636
YDR350C	0	0	0.0587557603686636
YPL134C	0	0	0.0587557603686636
YPR191W	0	0	0.0587557603686636
YNL116W	0	0	0.0587557603686636
YOL105C	0	0	0.0587557603686636
YPR158W	0	1	0.0587557603686636
YDR293C	0	0	0.0587557603686636
YBR176W	0	0	0.0587557603686636
YJL079C	0	1	0.0587557603686636
YJL147C	0	1	0.0587557603686636
YNL016W	0	0	0.0587557603686636
YNL264C	0	0	0.0587557603686636
YDL198C	1	0	0.0587557603686636
YLR239C	0	0	0.0586881472957422
YDR479C	0	0	0.0586206896551724
YER019C-A	0	0	0.0585533869115959
YDL174C	0	0	0.0584862385321101
YDR107C	0	1	0.0584862385321101
YDR487C	0	0	0.0584192439862543
YOL138C	0	0	0.0583524027459954
YGL005C	0	0	0.0582857142857143
YMR299C	0	0	0.0582191780821918
YPL058C	0	0	0.0581527936145952
YMR166C	0	0	0.0580865603644647
YGL009C	0	0	0.0580204778156997
YJR149W	0	1	0.0580204778156997
YOR011W	0	0	0.0579545454545455
YBR236C	0	0	0.05788876276958
YJL144W	0	0	0.0578231292517007
YNL328C	0	0	0.057757644394111
YNL027W	0	0	0.0576923076923077
YBL022C	0	0	0.0576271186440678
YJR077C	0	0	0.0575620767494357
YHL003C	0	0	0.0574971815107103
YGR124W	0	0	0.0574324324324324
YOR057W	0	0	0.0573678290213723
YJL112W	0	0	0.0573033707865169
YOR265W	0	0	0.0572390572390572
YIL125W	0	0	0.0571748878923767
YJL141C	0	0	0.0571108622620381
YDR319C	0	1	0.0571108622620381
YJL035C	0	0	0.0570469798657718
YOL119C	0	0	0.0569832402234637
YOR328W	0	0	0.0569196428571429
YPL159C	0	0	0.0568561872909699
YAL005C	0	0	0.0567928730512249
YHR122W	0	0	0.0567296996662959
YMR092C	0	0	0.0566666666666667
YBL040C	0	0	0.0566037735849057
YKR027W	0	0	0.0565410199556541
YDL206W	0	1	0.0565410199556541
YFL054C	0	0	0.0564784053156146
YHR115C	0	0	0.0564159292035398
YDL109C	0	0	0.056353591160221
YLR083C	0	1	0.056353591160221
YLL024C	0	0	0.0562913907284768
YCL069W	0	0	0.0562293274531422
YPL095C	0	0	0.0561674008810573
YER120W	0	0	0.0561056105610561
YDR207C	0	0	0.056043956043956
YNL158W	0	0	0.0559824368825467
YGR134W	0	0	0.0559210526315789
YJL171C	0	1	0.0559210526315789
YGL161C	0	0	0.0558598028477547
YHL032C	0	0	0.0557986870897155
YMR071C	0	0	0.0557377049180328
YGR171C	0	0	0.0556768558951965
YIR024C	0	1	0.0556768558951965
YBR101C	0	0	0.0556161395856052
YNL142W	0	0	0.0555555555555556
YDL166C	0	0	0.0554951033732318
YOL088C	0	0	0.0554347826086957
YKL011C	0	0	0.0553745928338762
YOR281C	0	0	0.0553145336225597
YIL121W	0	0	0.0552546045503792
YGR264C	0	0	0.0551948051948052
YCL044C	0	0	0.0551351351351351
YKL096W-A	0	0	0.0550755939524838
YER100W	0	0	0.0550161812297735
YPR035W	0	0	0.0549568965517241
YJL117W	0	0	0.0548977395048439
YDR475C	0	1	0.0548977395048439
YLR328W	0	0	0.0548387096774194
YOL011W	0	0	0.0547798066595059
YGR227W	0	0	0.0547210300429185
YBR159W	0	0	0.0546623794212219
YEL001C	0	1	0.0546623794212219
YJR017C	0	0	0.0546038543897216
YER054C	0	0	0.0545454545454545
YHR135C	0	0	0.0544871794871795
YDL072C	0	1	0.0544871794871795
YER119C	0	0	0.0544290288153682
YHR019C	0	0	0.0543710021321962
YER036C	0	0	0.0543130990415335
YBR287W	0	1	0.0543130990415335
YBR195C	0	0	0.0542553191489362
YPL061W	0	0	0.0541976620616366
YGR058W	0	1	0.0541976620616366
YHR158C	0	0	0.054140127388535
YBR104W	0	0	0.0540827147401909
YIL129C	0	0	0.0540254237288136
YLR144C	0	0	0.053968253968254
YLR231C	0	0	0.0539112050739958
YPR091C	0	1	0.0539112050739958
YHR071W	0	0	0.0538542766631468
YGL211W	0	0	0.0537974683544304
YPL010W	0	0	0.053740779768177
YDR032C	0	1	0.053740779768177
YGR194C	0	0	0.0536842105263158
YNL330C	0	0	0.0536277602523659
YHR189W	0	0	0.0535714285714286
YBR288C	0	0	0.0535152151101784
YNL297C	0	0	0.0534591194968553
YDR265W	0	0	0.0534031413612565
YHR024C	0	0	0.053347280334728
YNL287W	0	0	0.0532915360501567
YNL283C	0	0	0.0532359081419624
YDR495C	0	0	0.0531803962460897
YDR155C	0	0	0.053125
YCR020C-A	0	0	0.0530697190426639
YMR266W	0	0	0.053014553014553
YNL055C	0	0	0.0529595015576324
YDR221W	0	0	0.0529045643153527
YBR055C	0	0	0.0528497409326425
YDR343C	0	0	0.0527950310559006
YKL057C	0	0	0.0527404343329886
YBR004C	0	0	0.0526859504132231
YPR063C	0	1	0.0526859504132231
YLR163C	0	0	0.0526315789473684
YHR075C	0	0	0.0525773195876289
YCL001W	0	0	0.0525231719876416
YHR029C	0	1	0.0525231719876416
YBR111C	0	1	0.0525231719876416
YGL115W	0	0	0.0524691358024691
YBR171W	0	0	0.052415210688592
YDR410C	0	0	0.0523613963039014
YLR094C	0	0	0.0523076923076923
YBR165W	0	0	0.0522540983606557
YBR291C	0	0	0.0522006141248721
YBL011W	0	0	0.0521472392638037
YNL325C	0	0	0.0521042084168337
YGL154C	0	0	0.0521042084168337
YBR256C	0	0	0.0521042084168337
YPL053C	0	0	0.0521042084168337
YGL178W	0	0	0.0521042084168337
YER187W	0	1	0.0521042084168337
YIL043C	0	0	0.0521042084168337
YDL192W	0	0	0.0521042084168337
YIR011C	0	0	0.0521042084168337
YPR124W	0	0	0.0521042084168337
YMR251W-A	0	0	0.0521042084168337
YDL180W	0	1	0.0521042084168337
YKR039W	0	0	0.0521042084168337
YPR083W	0	0	0.0521042084168337
YGR146C	0	1	0.0521042084168337
YBL013W	0	0	0.0521042084168337
YJR046W	0	0	0.0521042084168337
YBR280C	0	0	0.0521042084168337
YIL041W	0	1	0.0521042084168337
YKL192C	0	0	0.0521042084168337
YDR019C	0	0	0.0521042084168337
YAL035W	0	0	0.0521042084168337
YOR266W	0	0	0.0521042084168337
YDR098C	1	0	0.0521042084168337
YKR038C	0	0	0.0520520520520521
YNL045W	0	0	0.0520117762512267
YCL040W	0	0	0.0520117762512267
YFL004W	0	0	0.0520117762512267
YGL038C	0	0	0.0520117762512267
YJL198W	0	0	0.0520117762512267
YMR292W	0	0	0.0520117762512267
YDR017C	0	0	0.0520117762512267
YGL019W	0	0	0.0520117762512267
YBR228W	0	0	0.0520117762512267
YDR108W	0	0	0.0520117762512267
YGL184C	0	0	0.0520117762512267
YHR117W	0	1	0.0520117762512267
YMR052W	0	0	0.0520117762512267
YMR161W	0	0	0.0520117762512267
YHL023C	0	1	0.0520117762512267
YHR086W	0	0	0.0520117762512267
YEL003W	0	0	0.0520117762512267
YPR109W	0	1	0.0520117762512267
YIL033C	0	0	0.0520117762512267
YHR045W	0	1	0.0520117762512267
YGR028W	0	0	0.0520117762512267
YIL168W	0	0	0.0520117762512267
YMR100W	0	0	0.0520117762512267
YNL237W	0	1	0.0520117762512267
YPR089W	0	1	0.0520117762512267
YMR021C	1	0	0.0520117762512267
YNL159C	0	0	0.0519607843137255
YIR014W	0	1	0.0519607843137255
YOR269W	0	0	0.0519098922624878
YBR175W	0	0	0.0518590998043053
YCR012W	0	0	0.0518084066471163
YPR127W	0	1	0.0518084066471163
YML072C	0	1	0.0518084066471163
YJR024C	0	1	0.0518084066471163
YLR438W	0	0	0.0517578125
YGR231C	0	0	0.0517073170731707
YGL003C	0	0	0.0516569200779727
YIL022W	0	0	0.0516066212268744
YMR282C	0	0	0.051556420233463
YOL063C	0	0	0.0515063168124393
YPL003W	0	0	0.0514563106796116
YBR022W	0	0	0.0514064015518914
YML029W	0	0	0.0513565891472868
YER052C	0	0	0.0513068731848984
YMR087W	0	0	0.051257253384913
YGL059W	0	1	0.051257253384913
YNR021W	0	1	0.051257253384913
YOR324C	0	0	0.051207729468599
YDR438W	0	1	0.051207729468599
YJR120W	0	0	0.0511848341232227
YDR236C	0	0	0.0511848341232227
YJL139C	0	0	0.0511848341232227
YGR142W	0	0	0.0511848341232227
YOR256C	0	0	0.0511848341232227
YJR109C	0	0	0.0511848341232227
YPL075W	0	0	0.0511848341232227
YLR160C	0	0	0.0511848341232227
YLL041C	0	0	0.0511848341232227
YMR063W	0	0	0.0511848341232227
YMR261C	0	0	0.0511848341232227
YJL019W	0	0	0.0511848341232227
YDL090C	0	0	0.0511848341232227
YNR008W	0	0	0.0511848341232227
YPL001W	0	0	0.0511848341232227
YDL133W	0	1	0.0511848341232227
YGL231C	0	1	0.0511848341232227
YDL230W	0	0	0.0511848341232227
YIL027C	0	1	0.0511848341232227
YKL022C	0	0	0.0511848341232227
YCL028W	0	1	0.0511848341232227
YHR018C	0	0	0.0511848341232227
YNL095C	0	1	0.0511848341232227
YBR140C	0	0	0.0511848341232227
YPL202C	1	0	0.0511848341232227
YGL242C	0	1	0.0511848341232227
YGR199W	0	0	0.0511363636363636
YJR122W	0	1	0.0511363636363636
YLR080W	0	0	0.0510879848628193
YKL122C	0	0	0.0510396975425331
YBR006W	0	0	0.0509915014164306
YBR096W	0	1	0.0509915014164306
YDL135C	0	0	0.0509433962264151
YMR302C	0	0	0.0508953817153629
YDR046C	0	0	0.0508474576271186
YOR228C	0	1	0.0508474576271186
YGR177C	0	0	0.0507996237064911
YNL121C	0	0	0.0507518796992481
YBR168W	0	0	0.0507042253521127
YJL212C	0	0	0.050656660412758
YIL124W	0	0	0.0506091846298032
YGL226C-A	0	0	0.050561797752809
YER090W	0	0	0.0505144995322732
YNL220W	0	0	0.0504672897196262
YDR204W	0	0	0.0504201680672269
YOR204W	0	0	0.0503731343283582
YGL087C	0	0	0.0503261882572227
YMR133W	0	0	0.0502793296089385
YHL031C	0	0	0.0502325581395349
YGR185C	0	0	0.050185873605948
YMR135C	0	0	0.0501392757660167
YGR125W	0	1	0.0501392757660167
YLR266C	0	0	0.0500927643784787
YPR058W	0	0	0.0500463392029657
YOR080W	0	0	0.05
YLL053C	0	1	0.05
YGL158W	0	0	0.0499537465309898
YNL149C	0	0	0.0499075785582255
YPR074C	0	0	0.0498614958448753
YIL157C	0	1	0.0498614958448753
YGR006W	0	0	0.0498154981549815
YLR099C	0	1	0.0498154981549815
YML070W	0	0	0.0497695852534562
YMR020W	0	0	0.0497237569060773
YAL043C	0	0	0.0496780128794848
YMR154C	0	0	0.0496323529411765
YDL092W	0	0	0.0495867768595041
YMR158C-A	0	1	0.0495867768595041
YOR250C	0	0	0.0495412844036697
YPL246C	0	1	0.0495412844036697
YGL081W	0	1	0.0495412844036697
YBR058C	0	0	0.0494958753437214
YDR510W	0	0	0.0494505494505494
YPL051W	0	0	0.0494053064958829
YLL010C	0	0	0.0493601462522852
YIL077C	0	0	0.0493150684931507
YPL258C	0	0	0.0492700729927007
YER133W	0	0	0.0492251595259799
YGR010W	0	0	0.0491803278688525
YLR324W	0	0	0.0491355777979982
YGR207C	0	1	0.0491355777979982
YBL045C	0	0	0.0490909090909091
YIL016W	0	0	0.0490463215258856
YPL210C	0	0	0.0490018148820327
YOR171C	0	0	0.0489573889392566
YDR300C	0	0	0.0489130434782609
YPL229W	0	1	0.0489130434782609
YJR060W	0	0	0.048868778280543
YMR096W	0	0	0.0488245931283906
YPR023C	0	0	0.0487804878048781
YBR274W	0	0	0.0487364620938628
YNL256W	0	0	0.048692515779982
YPL169C	0	0	0.0486486486486487
YGR192C	0	0	0.0486048604860486
YDR254W	0	0	0.0485611510791367
YGL125W	0	0	0.0485175202156334
YBR145W	0	0	0.0484739676840215
YLR105C	0	0	0.0484304932735426
YDR338C	0	1	0.0484304932735426
YJR106W	0	0	0.0483870967741935
YBL026W	0	0	0.0483437779767234
YER072W	0	0	0.0483005366726297
YNR074C	0	0	0.0482573726541555
YDR186C	0	1	0.0482573726541555
YMR212C	0	0	0.0482142857142857
YOR241W	0	0	0.048171275646744
YOR202W	0	0	0.0481283422459893
YDR302W	0	0	0.0480854853072128
YBR217W	0	0	0.0480427046263345
YML012W	0	0	0.048
YGR281W	0	0	0.0479573712255773
YML105C	0	0	0.0479148181011535
YDR045C	0	0	0.0478723404255319
YNL238W	0	0	0.0478299379982285
YLL056C	0	0	0.047787610619469
YCR008W	0	0	0.0477453580901857
YOL073C	0	1	0.0477453580901857
YBR139W	0	0	0.0477031802120141
YOR380W	0	0	0.0476610767872904
YML120C	0	0	0.0476190476190476
YCR027C	0	0	0.0475770925110132
YBR166C	0	0	0.0475352112676056
YIL005W	0	0	0.0474934036939314
YDR538W	0	0	0.0474516695957821
YML003W	0	1	0.0474516695957821
YLR209C	0	0	0.0474100087796313
YDL085W	0	0	0.0473684210526316
YHR051W	0	0	0.0473269062226117
YJL208C	0	0	0.0472854640980736
YNL202W	0	0	0.047244094488189
YGR279C	0	0	0.0472027972027972
YMR056C	0	0	0.0471615720524017
YBR019C	0	0	0.0471204188481675
YBR131W	0	0	0.047079337401918
YER016W	0	0	0.0470383275261324
YNL284C	0	0	0.0469973890339426
YIL143C	0	0	0.0469565217391304
YPL016W	0	0	0.0469157254561251
YPR159W	0	0	0.046875
YBR041W	0	0	0.0468343451864701
YDR508C	0	0	0.0467937608318891
YGR254W	0	0	0.0467532467532468
YKR089C	0	0	0.0467128027681661
YMR029C	0	0	0.0466724286949006
YCR069W	0	1	0.0466724286949006
YNL049C	0	0	0.0466321243523316
YPL250C	0	1	0.0466321243523316
YLR131C	0	0	0.0465918895599655
YPL151C	0	0	0.046551724137931
YKL162C	0	1	0.046551724137931
YDR498C	0	0	0.0465116279069767
YOR358W	0	0	0.0464716006884682
YPR140W	0	0	0.0464316423043852
YKL201C	0	0	0.0463917525773196
YGR031W	0	1	0.0463917525773196
YAR042W	0	0	0.0463743676222597
YBR276C	0	0	0.0463743676222597
YIL146C	0	0	0.0463743676222597
YDR148C	0	0	0.0463743676222597
YOL111C	0	0	0.0463743676222597
YIR034C	0	0	0.0463743676222597
YDR342C	0	0	0.0463743676222597
YDR315C	0	0	0.0463743676222597
YDR245W	0	0	0.0463743676222597
YOR147W	0	0	0.0463743676222597
YGR110W	0	1	0.0463743676222597
YKR105C	0	1	0.0463743676222597
YLR216C	0	0	0.0463743676222597
YPL174C	0	0	0.0463743676222597
YLR393W	0	0	0.0463743676222597
YMR060C	0	0	0.0463743676222597
YMR139W	0	0	0.0463743676222597
YDR047W	0	0	0.0463743676222597
YDR289C	0	0	0.0463743676222597
YFL026W	0	0	0.0463743676222597
YKL142W	0	0	0.0463743676222597
YGR019W	0	0	0.0463743676222597
YLR067C	0	0	0.0463743676222597
YBR127C	1	0	0.0463743676222597
YLR152C	0	1	0.0463743676222597
YOL116W	0	0	0.046335299073294
YOL137W	0	1	0.046335299073294
YPL120W	0	0	0.0462962962962963
YDL121C	0	1	0.0462962962962963
YMR210W	0	0	0.0462573591253154
YDR233C	0	1	0.0462573591253154
YDR393W	0	0	0.046218487394958
YBR046C	0	1	0.046218487394958
YJR044C	0	0	0.0461796809403862
YDR517W	0	0	0.0461409395973154
YBR185C	0	0	0.0461022632020117
YKL145W	0	0	0.0460636515912898
YMR167W	0	0	0.0460251046025105
YOR036W	0	0	0.0459866220735786
YOL036W	0	1	0.0459866220735786
YHR096C	0	0	0.0459482038429407
YKL155C	0	0	0.0459392945036916
YPL195W	0	0	0.0459392945036916
YML086C	0	0	0.0459392945036916
YDL070W	0	1	0.0459392945036916
YCR089W	0	0	0.0459392945036916
YBR035C	0	0	0.0459392945036916
YPL037C	0	0	0.0459392945036916
YML074C	0	0	0.0459392945036916
YBR015C	0	0	0.0459392945036916
YKR055W	0	0	0.0459392945036916
YOR322C	0	0	0.0459392945036916
YJR057W	0	0	0.0459392945036916
YPR147C	0	1	0.0459392945036916
YCR021C	0	0	0.0459392945036916
YCR090C	0	1	0.0459392945036916
YOR389W	0	1	0.0459392945036916
YCR061W	0	0	0.0459392945036916
YDR387C	0	1	0.0459392945036916
YBL050W	0	0	0.0459392945036916
YNL073W	0	0	0.0459392945036916
YBL061C	0	0	0.0459392945036916
YBR045C	0	0	0.0459392945036916
YAL031C	0	0	0.0459392945036916
YGL033W	0	0	0.0459392945036916
YNR052C	0	0	0.0459392945036916
YLR370C	0	0	0.0459392945036916
YGR029W	1	0	0.0459392945036916
YPL227C	0	0	0.0459016393442623
YNR020C	0	0	0.0458640458640459
YKR100C	0	0	0.0458265139116203
YGR077C	0	0	0.0457890433360589
YOR124C	0	0	0.0457516339869281
YNL281W	0	0	0.0457142857142857
YNL321W	0	1	0.0457142857142857
YLR299W	0	0	0.0457097032878909
YHR194W	0	0	0.0457097032878909
YER020W	0	0	0.0457097032878909
YCL056C	0	1	0.0457097032878909
YDR462W	0	0	0.0457097032878909
YDR287W	0	0	0.0457097032878909
YKL154W	0	0	0.0457097032878909
YGR147C	0	0	0.0457097032878909
YGR132C	0	0	0.0457097032878909
YAL056W	0	0	0.0457097032878909
YPR186C	0	0	0.0457097032878909
YML117W	0	0	0.0457097032878909
YOL130W	0	0	0.0457097032878909
YLR305C	0	0	0.0457097032878909
YMR196W	0	1	0.0457097032878909
YDL164C	0	0	0.0457097032878909
YNL007C	0	0	0.0457097032878909
YOR323C	0	0	0.0457097032878909
YPL189W	0	0	0.0457097032878909
YMR113W	0	0	0.0457097032878909
YKL203C	0	0	0.0457097032878909
YBL019W	0	0	0.0457097032878909
YJL046W	0	1	0.0457097032878909
YGL223C	0	0	0.0457097032878909
YLR126C	1	0	0.0457097032878909
YHR171W	0	0	0.0456730769230769
YNL200C	0	1	0.0456730769230769
YLR135W	0	0	0.0456365092073659
YDR335W	0	0	0.0456
YBR080C	0	0	0.0455635491606715
YDR206W	0	0	0.0455271565495208
YBL057C	0	0	0.0454908220271349
YEL024W	0	0	0.0454545454545455
YOR374W	0	0	0.0454183266932271
YMR303C	0	0	0.0453821656050955
YDR001C	0	0	0.045346062052506
YPL274W	0	0	0.0453100158982512
YLR154C	0	0	0.04527402700556
YOR068C	0	0	0.0452380952380952
YPL277C	0	1	0.0452380952380952
YER055C	0	0	0.0452022204599524
YDR086C	0	0	0.0451664025356577
YKL194C	0	0	0.0451306413301663
YOL110W	0	0	0.0450949367088608
YDR424C	0	0	0.0450592885375494
YPR069C	0	0	0.0450236966824645
YPR030W	0	0	0.0449881610102605
YOR117W	0	0	0.0449526813880126
YBL056W	0	0	0.0449172576832151
YDL048C	0	1	0.0449172576832151
YPL087W	0	0	0.0448818897637795
YGR144W	0	0	0.044846577498033
YBL036C	0	0	0.044811320754717
YDR036C	0	0	0.0447761194029851
YIL003W	0	0	0.0447409733124019
YOR297C	0	0	0.0447058823529412
YNL277W	0	0	0.0446708463949843
YML014W	0	0	0.0446358653093187
YDR328C	0	0	0.0446009389671361
YAL051W	0	0	0.0445660672400313
YLR426W	0	0	0.04453125
YGR023W	0	0	0.0444964871194379
YEL040W	0	0	0.0444617784711388
YOL025W	0	0	0.0444271239282931
YGR033C	0	0	0.044392523364486
YIL166C	0	0	0.0443579766536965
YPL165C	0	1	0.0443579766536965
YGR229C	0	0	0.0443234836702955
YNL327W	0	0	0.0442890442890443
YBL098W	0	0	0.0442546583850932
YPL004C	0	0	0.0442203258339798
YOR109W	0	0	0.0441860465116279
YNL160W	0	0	0.0441518202943455
YDR196C	0	0	0.0441176470588235
YLR256W	0	0	0.0440835266821346
YNL169C	0	0	0.0440494590417311
YPL201C	0	0	0.044015444015444
YGL057C	0	1	0.044015444015444
YMR024W	0	0	0.0439814814814815
YKL197C	0	0	0.0439475713184271
YBR170C	0	0	0.0439137134052388
YHR006W	0	0	0.0438799076212471
YLR290C	0	1	0.0438799076212471
YGR122W	0	0	0.0438461538461538
YDL226C	0	0	0.0438124519600307
YGL117W	0	1	0.0438124519600307
YLR378C	0	0	0.043778801843318
YBL006C	0	0	0.0437452033768227
YGR239C	0	0	0.0437116564417178
YOR065W	0	0	0.0436781609195402
YKR001C	0	0	0.0436447166921899
YGR130C	0	1	0.0436447166921899
YCL002C	0	1	0.0436447166921899
YML069W	0	0	0.0436113236419281
YER116C	0	0	0.0435779816513761
YBR259W	0	1	0.0435779816513761
YLR191W	0	0	0.0435446906035141
YBR210W	0	0	0.0435114503816794
YDR248C	0	1	0.0435114503816794
YDR452W	0	0	0.0434782608695652
YML041C	0	0	0.0434451219512195
YNR061C	0	1	0.0434451219512195
YBR255W	0	1	0.0434451219512195
YOL067C	0	0	0.0434120335110434
YLR087C	0	0	0.04337899543379
YMR214W	0	0	0.0433460076045627
YHR111W	0	0	0.0433130699088146
YAR014C	0	0	0.0432801822323462
YLR098C	0	0	0.043247344461305
YPR047W	0	0	0.0432145564821835
YDL182W	0	0	0.0431818181818182
YGL104C	0	0	0.0431491294473883
YBR200W	0	0	0.0431164901664145
YOR059C	0	1	0.0431164901664145
YNL209W	0	0	0.0430839002267574
YJR103W	0	0	0.0430513595166163
YFR022W	0	1	0.0430513595166163
YNL316C	0	0	0.0430188679245283
YLR371W	0	0	0.0429864253393665
YBL037W	0	0	0.0429540316503391
YNL216W	0	0	0.042921686746988
YBR205W	0	0	0.0428893905191874
YHR028C	0	0	0.0428571428571429
YOL055C	0	0	0.0428249436513899
YCL005W	0	1	0.0428249436513899
YPR173C	0	0	0.0427927927927928
YBR095C	0	0	0.0427606901725431
YBR235W	0	1	0.0427606901725431
YPR181C	0	0	0.0427286356821589
YDR132C	0	1	0.0427286356821589
YMR122W-A	0	1	0.0427286356821589
YDL212W	0	0	0.0426966292134831
YOR137C	0	0	0.0426646706586826
YNL193W	0	1	0.0426646706586826
YNL275W	0	0	0.0426327599102468
YGR123C	0	0	0.0426008968609865
YBL082C	0	0	0.0425690814040329
YBR220C	0	1	0.0425690814040329
YER144C	0	0	0.0425373134328358
YBR153W	0	0	0.0425055928411633
YDL033C	0	0	0.0424739195230999
YBR231C	0	0	0.0424422933730454
YHR037W	0	0	0.0424107142857143
YDR368W	0	0	0.0423791821561338
YDL131W	0	0	0.0423476968796434
YBR063C	0	1	0.0423476968796434
YLR386W	0	0	0.0423162583518931
YKL150W	0	0	0.0422848664688427
YDR242W	0	1	0.0422848664688427
YGL175C	0	0	0.0422535211267606
YEL006W	0	0	0.0422222222222222
YDR234W	0	0	0.0421909696521095
YGR154C	0	0	0.0421597633136095
YCR026C	0	0	0.0421286031042129
YER051W	0	0	0.0420974889217134
YKR051W	0	1	0.0420974889217134
YER037W	0	1	0.0420974889217134
YBR069C	0	0	0.0420664206642066
YOL065C	0	0	0.0420353982300885
YHR083W	0	0	0.0420044215180545
YOR336W	0	0	0.0419734904270987
YPL055C	0	0	0.0419426048565121
YML052W	0	0	0.0419117647058823
YDL067C	0	0	0.0418809698750918
YIL147C	0	0	0.0418502202643172
YER101C	0	1	0.0418502202643172
YCL049C	0	1	0.0418502202643172
YDR425W	0	0	0.0418195157740279
YIR006C	0	0	0.0417888563049853
YLL040C	0	0	0.0417582417582418
YDL231C	0	0	0.0417276720351391
YJL213W	0	1	0.0417276720351391
YOR216C	0	0	0.041697147037308
YBR129C	0	0	0.0416666666666667
YIR015W	0	0	0.04163623082542
YPR065W	0	0	0.0416058394160584
YNL077W	0	1	0.0416058394160584
YIL132C	0	0	0.0415754923413567
YAL014C	0	0	0.0415451895043732
YLR168C	0	1	0.0415451895043732
YFR029W	0	0	0.0415149308084487
YBR211C	0	0	0.0414847161572052
YMR281W	0	0	0.0414545454545455
YNL130C	0	0	0.0414244186046512
YIL014W	0	0	0.0413943355119826
YJR095W	0	0	0.0413642960812772
YOR327C	0	0	0.0413343002175489
YKR096W	0	1	0.0413343002175489
YBR216C	0	0	0.041304347826087
YML004C	0	0	0.0412744388124547
YNL253W	0	0	0.0412445730824891
YGL085W	0	1	0.0412445730824891
YHR131C	0	1	0.0412445730824891
YNL257C	0	0	0.0412147505422994
YOR060C	0	0	0.0411849710982659
YLL026W	0	0	0.0411552346570397
YLR389C	0	0	0.0411255411255411
YJL080C	0	0	0.0410958904109589
YDR388W	0	0	0.0410662824207493
YLR250W	0	0	0.041036717062635
YDR504C	0	1	0.041036717062635
YOR356W	0	0	0.0410071942446043
YIL067C	0	1	0.0410071942446043
YDR539W	0	1	0.0410071942446043
YPR183W	0	0	0.0409777138749101
YDR194C	0	0	0.040948275862069
YBR270C	0	1	0.040948275862069
YMR311C	0	0	0.04091888011486
YML035C	0	0	0.0408895265423242
YKR070W	0	1	0.0408895265423242
YBR065C	0	0	0.0408602150537634
YLR312C	0	1	0.0408602150537634
YPL170W	0	0	0.0408309455587393
YBR265W	0	0	0.0408017179670723
YHR116W	0	0	0.0407725321888412
YGL168W	0	0	0.0407433881343817
YLR070C	0	0	0.0407142857142857
YGR288W	0	0	0.0406852248394004
YML005W	0	0	0.0406562054208274
YPL097W	0	0	0.0406272273699216
YDR054C	0	0	0.0405982905982906
YDR441C	0	1	0.0405982905982906
YFR021W	0	0	0.0405693950177936
YGR263C	0	1	0.0405693950177936
YLR372W	0	0	0.0405405405405405
YIL085C	0	0	0.0405117270788913
YJL156C	0	0	0.0404829545454545
YLR245C	0	0	0.0404542228530873
YIL034C	0	0	0.0404255319148936
YJR131W	0	0	0.040396881644224
YDL223C	0	0	0.0403682719546742
YOR039W	0	0	0.0403397027600849
YML019W	0	0	0.0403111739745403
YNL052W	0	0	0.0402826855123675
YMR086W	0	1	0.0402826855123675
YBR123C	0	0	0.0402542372881356
YNL083W	0	0	0.0402258292166549
YNL231C	0	0	0.040197461212976
YAL042W	0	0	0.040169133192389
YIL109C	0	0	0.0401408450704225
YNL242W	0	0	0.0401125967628431
YML002W	0	1	0.0401125967628431
YDR144C	0	0	0.040084388185654
YHR191C	0	0	0.0400562192550949
YDR043C	0	0	0.0400280898876405
YOR363C	0	0	0.04
YMR110C	0	0	0.0399719495091164
YIL065C	0	0	0.0399439383321654
YDL178W	0	0	0.0399159663865546
YDR358W	0	0	0.039888033589923
YGR237C	0	1	0.039888033589923
YBR269C	0	1	0.039888033589923
YDR305C	0	0	0.0398601398601399
YLR270W	0	0	0.039832285115304
YOR296W	0	1	0.039832285115304
YOR330C	0	0	0.039804469273743
YOR125C	0	0	0.0397766922540126
YPL106C	0	0	0.0397489539748954
YJR107W	0	1	0.0397489539748954
YMR251W	0	0	0.0397212543554007
YHR074W	0	0	0.0396935933147632
YLL018C-A	0	0	0.0396659707724426
YEL042W	0	0	0.0396383866481224
YOL096C	0	0	0.0396108408617095
YOR134W	0	0	0.0395833333333333
YAL007C	0	0	0.0395558639833449
YBL060W	0	1	0.0395558639833449
YDL047W	0	0	0.039544235924933
YMR189W	0	0	0.039544235924933
YNL032W	0	0	0.039544235924933
YLR119W	0	0	0.039544235924933
YBR135W	0	0	0.039544235924933
YER081W	0	0	0.039544235924933
YER123W	0	0	0.039544235924933
YGL245W	0	0	0.039544235924933
YAR050W	0	0	0.039544235924933
YDR055W	0	0	0.039544235924933
YKL124W	0	0	0.039544235924933
YNL240C	0	0	0.039544235924933
YBL058W	0	0	0.039544235924933
YHR031C	0	0	0.039544235924933
YNR032W	0	0	0.039544235924933
YHL002W	0	0	0.039544235924933
YHR017W	0	1	0.039544235924933
YDR348C	0	1	0.039544235924933
YNL168C	0	1	0.039544235924933
YBL074C	0	0	0.039544235924933
YKL035W	0	0	0.039544235924933
YOR127W	0	0	0.039544235924933
YPL024W	0	0	0.039544235924933
YCR075C	0	0	0.039544235924933
YBR227C	0	1	0.039544235924933
YER080W	0	1	0.039544235924933
YLR306W	0	0	0.039544235924933
YDR007W	0	0	0.039544235924933
YBR248C	0	0	0.039544235924933
YGL173C	0	0	0.039544235924933
YGR166W	0	0	0.039544235924933
YCR053W	0	0	0.039544235924933
YDR231C	0	0	0.039544235924933
YDR516C	0	0	0.039544235924933
YDR437W	0	0	0.039544235924933
YBR149W	0	0	0.039544235924933
YPL033C	0	0	0.039544235924933
YML079W	0	1	0.039544235924933
YDR175C	0	0	0.039544235924933
YBR074W	0	1	0.039544235924933
YHL029C	0	0	0.039544235924933
YMR203W	0	0	0.039544235924933
YFL050C	0	0	0.039544235924933
YDR065W	0	0	0.039544235924933
YDR158W	0	0	0.039544235924933
YBR023C	0	0	0.039544235924933
YJR003C	0	0	0.039544235924933
YMR034C	0	1	0.039544235924933
YDR519W	0	1	0.039544235924933
YPL118W	0	0	0.039544235924933
YFL005W	0	0	0.039544235924933
YER005W	0	0	0.039544235924933
YIL128W	0	0	0.039544235924933
YGR244C	0	0	0.039544235924933
YDR376W	1	0	0.039544235924933
YPL222W	0	1	0.039544235924933
YNR027W	0	0	0.039544235924933
YGR211W	0	0	0.039544235924933
YOL042W	0	1	0.039544235924933
YKL055C	0	0	0.039544235924933
YBR106W	0	0	0.039544235924933
YPL177C	1	0	0.039544235924933
YGL206C	0	0	0.0395177494976557
YJR132W	0	0	0.0394912985274431
YJL013C	0	0	0.0394648829431438
YBR007C	0	1	0.0394648829431438
YLR059C	0	0	0.0394385026737968
YBR273C	0	0	0.0394121576486306
YBR025C	0	0	0.0393858477970628
YDR316W	0	1	0.0393858477970628
YGL221C	0	1	0.0393858477970628
YLR110C	0	0	0.0393595730486991
YPR071W	0	1	0.0393595730486991
YDR326C	0	0	0.0393333333333333
YIL164C	0	1	0.0393333333333333
YIL142W	0	0	0.039307128580946
YIL103W	0	0	0.0392809587217044
YGL137W	0	0	0.0392548236859614
YKR082W	0	0	0.0392287234042553
YBR254C	0	0	0.039202657807309
YDR004W	0	0	0.0391766268260292
YER153C	0	0	0.0391506303915063
YGL227W	0	0	0.0391246684350133
YDR122W	0	0	0.0390987408880053
YBR237W	0	0	0.0390728476821192
YDR018C	0	0	0.0390469887491727
YDR076W	0	0	0.039021164021164
YOR112W	0	0	0.038995373430271
YMR115W	0	1	0.038995373430271
YKL010C	0	0	0.0389696169088507
YPR005C	0	0	0.0389438943894389
YGL058W	0	0	0.0389182058047493
YNL063W	0	1	0.0389182058047493
YGL017W	0	0	0.038892551087673
YNL204C	0	0	0.038866930171278
YDL038C	0	0	0.0388413429888084
YDR261C	0	0	0.0388157894736842
YAL021C	0	0	0.0387902695595003
YBR044C	0	0	0.0387647831800263
YNL199C	0	0	0.0387393302692055
YJL132W	0	1	0.0387393302692055
YLR362W	0	0	0.0387139107611549
YDL183C	0	1	0.0387139107611549
YMR231W	0	0	0.0386885245901639
YPL161C	0	0	0.0386631716906946
YHR082C	0	0	0.0386378519973805
YOR128C	0	0	0.0386125654450262
YOR066W	0	1	0.0386125654450262
YCL035C	0	0	0.0385873119686069
YOR349W	0	0	0.038562091503268
YLL052C	0	0	0.038536903984324
YDR153C	0	0	0.0385117493472585
YER014C-A	0	0	0.0384866275277234
YLR121C	0	0	0.0384615384615385
YEL048C	0	1	0.0384615384615385
YNL107W	0	0	0.0384364820846906
YGL187C	0	0	0.0384114583333333
YFR006W	0	1	0.0384114583333333
YDL080C	0	0	0.0383864671437866
YLR207W	0	0	0.0383615084525358
YPL264C	0	1	0.0383615084525358
YGR249W	0	0	0.0383365821962313
YKL151C	0	1	0.0383365821962313
YBL025W	0	0	0.0383116883116883
YMR098C	0	1	0.0383116883116883
YPL023C	0	0	0.0382868267358858
YDR489W	0	0	0.0382619974059663
YML021C	0	0	0.0382372002592353
YDR430C	0	0	0.0382124352331606
YLR203C	0	0	0.0381877022653722
YPL213W	0	0	0.0381630012936611
YBR167C	0	0	0.0381383322559793
YNL249C	0	1	0.0381383322559793
YLR190W	0	0	0.0381136950904393
YKL127W	0	0	0.0380890897353131
YOL019W	0	1	0.0380890897353131
YDL138W	0	0	0.0380645161290323
YBR215W	0	0	0.038039974210187
YDR488C	0	0	0.0380154639175258
YKR028W	0	0	0.0379909851899549
YCR084C	0	0	0.037966537966538
YIL145C	0	0	0.0379421221864952
YOR280C	0	1	0.0379421221864952
YPL164C	0	0	0.0379177377892031
YKL070W	0	0	0.037893384714194
YNL329C	0	0	0.0378690629011553
YKL195W	0	0	0.0378447722899294
YBR042C	0	0	0.0378205128205128
YPR093C	0	0	0.0377962844330557
YMR013C	0	0	0.0377720870678617
YKL110C	0	0	0.0377479206653871
YMR004W	0	0	0.0377237851662404
YLR351C	0	1	0.0377237851662404
YIL114C	0	0	0.0376996805111821
YMR181C	0	1	0.0376996805111821
YNL053W	0	0	0.0376756066411239
YOL075C	0	0	0.0376515634971283
YNL011C	0	1	0.0376515634971283
YMR315W	0	1	0.0376515634971283
YKL093W	0	0	0.0376275510204082
YOL164W	0	0	0.0376035691523263
YLR155C	0	0	0.0375796178343949
YJL222W	0	0	0.037555697008275
YBR289W	0	0	0.0375318066157761
YPR029C	0	0	0.0375079465988557
YGL148W	0	0	0.0374841168996188
YMR178W	0	1	0.0374841168996188
YGL198W	0	0	0.0374603174603175
YIL165C	0	1	0.0374603174603175
YJL178C	0	0	0.0374365482233503
YLR091W	0	1	0.0374365482233503
YBL088C	0	0	0.0374128091312619
YPL184C	0	1	0.0374128091312619
YHR182W	0	1	0.0374128091312619
YKL213C	0	0	0.0373891001267427
YKR054C	0	0	0.0373654211526282
YEL019C	0	0	0.0373417721518987
YGL236C	0	0	0.0373181530676787
YLR225C	0	1	0.0373181530676787
YPR168W	0	0	0.0372945638432364
YLR229C	0	0	0.0372710044219836
YPL244C	0	0	0.0372474747474747
YIL061C	0	0	0.0372239747634069
YPL096W	0	0	0.0372005044136192
YHR150W	0	0	0.037177063642092
YLR360W	0	0	0.0371536523929471
YBR085W	0	0	0.0371302706104468
YBL089W	0	0	0.0371069182389937
YJR061W	0	1	0.0371069182389937
YEL052W	0	1	0.0371069182389937
YIL013C	0	0	0.0370835952231301
YGL146C	0	1	0.0370835952231301
YOR069W	0	0	0.0370603015075377
YLR095C	0	0	0.037037037037037
YJL201W	0	0	0.0370138017565872
YMR258C	0	1	0.0370138017565872
YCL042W	0	1	0.0370138017565872
YKR026C	0	0	0.0369905956112853
YGR070W	0	0	0.0369674185463659
YGL043W	0	0	0.036944270507201
YML031W	0	0	0.0369211514392991
YJL134W	0	0	0.0368980612883052
YOL077W-A	0	0	0.036875
YHL008C	0	1	0.036875
YNL247W	0	0	0.0368519675202998
YBR272C	0	0	0.0368289637952559
YHR187W	0	0	0.0368059887710543
YMR293C	0	0	0.036783042394015
YDL017W	0	0	0.0367601246105919
YBR108W	0	1	0.0367601246105919
YHR073W	0	0	0.0367372353673724
YOR273C	0	0	0.0367143746110765
YJL052W	0	0	0.0366915422885572
YIL155C	0	0	0.0366687383467993
YJR080C	0	1	0.0366687383467993
YBL079W	0	0	0.0366459627329193
YER031C	0	0	0.0366232153941651
YLR263W	0	0	0.0366004962779156
YDR127W	0	0	0.0365778053316801
YGL196W	0	1	0.0365778053316801
YJL185C	0	1	0.0365778053316801
YMR211W	0	0	0.0365551425030979
YLR237W	0	0	0.0365325077399381
YDR171W	0	0	0.036509900990099
YDL236W	0	0	0.0364873222016079
YFR047C	0	0	0.0364647713226205
YNL282W	0	0	0.0364422483014206
YOR172W	0	0	0.0364197530864198
YAL002W	0	0	0.0363972856261567
YOL103W	0	0	0.0363748458692972
YPR098C	0	1	0.0363748458692972
YIR029W	0	0	0.0363524337646334
YNL026W	0	0	0.0363300492610837
YBR060C	0	0	0.0363076923076923
YMR085W	0	1	0.0363076923076923
YEL020C	0	1	0.0363076923076923
YHR104W	0	0	0.0362853628536285
YDR541C	0	1	0.0362853628536285
YCL030C	0	0	0.0362630608481868
YLR128W	0	0	0.0362407862407862
YKL013C	0	0	0.0362185389809699
YJR036C	0	0	0.0361963190184049
YKR014C	0	0	0.0361741263028817
YKL016C	0	0	0.0361519607843137
YDR485C	0	0	0.0361298224127373
YJR100C	0	1	0.0361298224127373
YNL058C	0	1	0.0361298224127373
YOL155C	0	0	0.0361077111383109
YER014W	0	0	0.036085626911315
YOR208W	0	0	0.0360635696821516
YAL049C	0	1	0.0360635696821516
YDL234C	0	0	0.0360415394013439
YML097C	0	0	0.036019536019536
YBR219C	0	1	0.036019536019536
YLR106C	0	0	0.0359975594874924
YDR251W	0	0	0.0359756097560976
YPL008W	0	0	0.0359536867763559
YGR180C	0	0	0.035931790499391
YOL009C	0	0	0.0359099208764455
YBR260C	0	0	0.0358880778588808
YOR037W	0	0	0.0358662613981763
YMR140W	0	0	0.0358444714459295
YDR468C	0	0	0.0358227079538555
YBR103W	0	0	0.0358009708737864
YML128C	0	0	0.0357792601576713
YDR422C	0	0	0.0357575757575758
YHR123W	0	0	0.0357359176256814
YML032C	0	0	0.0357142857142857
YML111W	0	0	0.0356926799758016
YPR072W	0	0	0.035671100362757
YPR185W	0	0	0.0356495468277946
YMR053C	0	0	0.0356280193236715
YOL012C	0	0	0.0356065178032589
YHL010C	0	1	0.0356065178032589
YOR058C	0	0	0.0355850422195416
YOR187W	0	0	0.0355635925256178
YAR033W	0	0	0.0355421686746988
YLR139C	0	0	0.0355207706201084
YJL128C	0	0	0.0354993983152828
YKR035W-A	0	0	0.0354780517137703
YDR058C	0	0	0.0354567307692308
YKR065C	0	0	0.0354354354354354
YAL039C	0	0	0.0354141656662665
YEL022W	0	0	0.0353929214157169
YAL044C	0	0	0.0353717026378897
YHR063C	0	0	0.0353505092869982
YJL103C	0	0	0.0353293413173653
YDL027C	0	1	0.0353293413173653
YEL058W	0	0	0.0353081986834231
YFR039C	0	1	0.0353081986834231
YJR136C	0	0	0.0352870813397129
YMR068W	0	0	0.0352659892408846
YJR032W	0	0	0.0352449223416965
YPL005W	0	0	0.0352238805970149
YLR410W	0	0	0.0352028639618138
YIL008W	0	0	0.0351818723911747
YOL049W	0	0	0.0351609058402861
[truncated: 3,790 more rows]
