# Supplementary material for: Computationally Driven, Quantitative Experiments Discover Genes Required for Mitochondrial Biogenesis
Source: PLoS Genet. 2009 Mar 20;5(3):e1000407. doi: 10.1371/journal.pgen.1000407 (PMC2648979; doi:10.1371/journal.pgen.1000407)
Supplement: Dataset S2 — Top 100 novel ensemble predictions for additional yeast biological processes. A zip file containing 387 tab-delimited text files of the ensemble predictions for the indicated Gene Ontology Biological Process Term. (21.70 MB GZ) [file pgen.1000407.s013.gz › GO_0006879.txt]

ORF	AnnotatedToTerm?	Uncharacterized_04152007?	Precision
YHL040C	0	0	0.35
YOL158C	0	0	0.35
YOR382W	0	0	0.35
YOR316C	0	0	0.35
YDR264C	0	0	0.35
YLR034C	1	0	0.35
YBR207W	0	0	0.35
YDR270W	1	0	0.35
YOR383C	0	0	0.35
YLR214W	0	0	0.35
YMR058W	0	0	0.35
YEL065W	1	0	0.35
YLR136C	1	0	0.35
YER145C	0	0	0.35
YPL135W	1	0	0.35
YFL041W	0	0	0.35
YKR052C	0	0	0.35
YDR534C	0	0	0.35
YHL047C	1	0	0.35
YOR381W	1	0	0.35
YGL071W	0	0	0.333333333333333
YHR175W	0	0	0.318181818181818
YGR257C	0	0	0.304347826086957
YLL051C	0	1	0.304347826086957
YKL220C	0	0	0.296296296296296
YGR065C	0	0	0.296296296296296
YPL188W	0	0	0.296296296296296
YOR226C	1	0	0.296296296296296
YNL037C	0	0	0.285714285714286
YOR130C	0	0	0.275862068965517
YBR110W	0	0	0.266666666666667
YLL027W	0	0	0.258064516129032
YJR130C	0	0	0.25
YBR068C	0	0	0.242424242424242
YBR256C	0	0	0.235294117647059
YGL091C	0	0	0.228571428571429
YBL043W	0	0	0.222222222222222
YMR096W	0	0	0.216216216216216
YNL104C	0	0	0.210526315789474
YBR035C	0	0	0.205128205128205
YKR046C	0	0	0.2
YER024W	0	0	0.2
YGL219C	0	0	0.2
YJR104C	0	0	0.2
YFL028C	0	0	0.2
YLR205C	1	0	0.2
YHL027W	0	0	0.2
YLR027C	0	0	0.2
YKR066C	0	0	0.2
YHR199C	0	1	0.2
YLR304C	0	0	0.2
YNL239W	0	0	0.2
YJR155W	0	0	0.2
YNL259C	1	0	0.2
YGR239C	0	0	0.2
YPL091W	0	0	0.2
YPL224C	1	0	0.2
YMR220W	0	0	0.196428571428571
YNR058W	0	0	0.192982456140351
YCR102C	0	0	0.189655172413793
YOR221C	0	0	0.186440677966102
YOR303W	0	0	0.183333333333333
YDL243C	0	0	0.180327868852459
YLR250W	0	0	0.17741935483871
YLR193C	0	0	0.174603174603175
YMR173W	0	0	0.171875
YDL078C	0	0	0.169230769230769
YOR136W	0	0	0.166666666666667
YLR348C	0	0	0.164179104477612
YCR107W	0	0	0.161764705882353
YNL241C	0	0	0.159420289855072
YOR184W	0	0	0.157142857142857
YML131W	0	0	0.155844155844156
YPL214C	0	0	0.155844155844156
YNL331C	0	0	0.155844155844156
YHL035C	0	0	0.155844155844156
YKL051W	0	0	0.155844155844156
YLL060C	0	0	0.155844155844156
YDL120W	1	0	0.155844155844156
YGR267C	0	0	0.153846153846154
YNL003C	0	0	0.151898734177215
YFL056C	0	0	0.15
YOL058W	0	0	0.148148148148148
YMR097C	0	0	0.146341463414634
YMR251W	0	0	0.144578313253012
YGR197C	0	0	0.142857142857143
YMR108W	0	0	0.141176470588235
YMR062C	0	0	0.13953488372093
YFL057C	0	0	0.137931034482759
YPL262W	0	0	0.136363636363636
YOL165C	0	0	0.134831460674157
YNL156C	0	0	0.133333333333333
YKL218C	0	0	0.131868131868132
YJR025C	0	0	0.130434782608696
YGL018C	0	0	0.13
YCR005C	0	0	0.13
YDL066W	0	0	0.13
YBR036C	0	0	0.13
YLL058W	0	0	0.13
YDL168W	0	0	0.13
YPL171C	0	0	0.13
YKL040C	1	0	0.13
YER103W	0	0	0.128712871287129
YGL001C	0	0	0.127450980392157
YHR008C	0	0	0.12621359223301
YPL270W	0	0	0.125
YGR049W	0	0	0.123809523809524
YJR148W	0	0	0.122641509433962
YJL101C	0	0	0.121495327102804
YBL033C	0	0	0.120967741935484
YNL006W	0	0	0.120967741935484
YML116W	0	0	0.120967741935484
YEL063C	0	0	0.120967741935484
YLR100W	0	0	0.120967741935484
YPL092W	0	0	0.120967741935484
YDR512C	0	0	0.120967741935484
YDR481C	0	0	0.120967741935484
YLL012W	0	0	0.120967741935484
YPR167C	0	0	0.120967741935484
YCL017C	1	0	0.120967741935484
YGR060W	0	0	0.120967741935484
YOL151W	0	0	0.120967741935484
YLR460C	0	1	0.120967741935484
YGR234W	0	0	0.120967741935484
YER073W	0	0	0.120967741935484
YCR105W	0	0	0.120967741935484
YLR220W	1	0	0.120967741935484
YGL252C	0	0	0.12
YDL174C	0	0	0.119047619047619
YGL160W	0	1	0.119047619047619
YMR135C	0	0	0.118110236220472
YPR002W	0	0	0.1171875
YHR162W	0	1	0.1171875
YGL062W	0	0	0.116279069767442
YEL071W	0	0	0.115384615384615
YGR235C	0	1	0.115384615384615
YGL186C	0	0	0.114503816793893
YFL055W	0	0	0.113636363636364
YJL071W	0	0	0.112781954887218
YLR090W	0	0	0.111940298507463
YNL036W	0	0	0.111111111111111
YER141W	0	0	0.110294117647059
YMR208W	0	0	0.109489051094891
YMR041C	0	0	0.108695652173913
YAL062W	0	0	0.107913669064748
YPR198W	0	0	0.107142857142857
YER069W	0	0	0.106382978723404
YFL018C	0	0	0.105633802816901
YOR196C	0	0	0.104895104895105
YPL028W	0	0	0.104166666666667
YER044C	0	0	0.103448275862069
YKR087C	0	0	0.102739726027397
YDL182W	0	0	0.102040816326531
YML075C	0	0	0.101351351351351
YIL003W	0	0	0.100671140939597
YGL167C	0	0	0.1
YBR008C	0	0	0.0993377483443709
YPL117C	0	0	0.0986842105263158
YBL064C	0	0	0.0980392156862745
YPR058W	0	0	0.0974025974025974
YDR487C	0	0	0.0967741935483871
YJL048C	0	0	0.0961538461538462
YCL009C	0	0	0.0955414012738854
YHR122W	0	0	0.0949367088607595
YDR265W	0	0	0.0943396226415094
YKL120W	0	0	0.09375
YDR258C	0	0	0.093167701863354
YBR177C	0	0	0.0925925925925926
YMR202W	0	0	0.0920245398773006
YDR100W	0	0	0.0914634146341463
YNR056C	0	0	0.0909090909090909
YKL071W	0	1	0.0909090909090909
YJL167W	0	0	0.0904977375565611
YBR183W	0	0	0.0904977375565611
YPL059W	0	0	0.0904977375565611
YKR009C	0	0	0.0904977375565611
YLR050C	0	1	0.0904977375565611
YKL211C	0	0	0.0904977375565611
YMR015C	0	0	0.0904977375565611
YOL140W	0	0	0.0904977375565611
YMR302C	0	0	0.0904977375565611
YHR018C	0	0	0.0904977375565611
YER078C	0	0	0.0904977375565611
YGL202W	0	0	0.0904977375565611
YHR072W	0	0	0.0904977375565611
YDL124W	0	0	0.0904977375565611
YDR061W	0	1	0.0904977375565611
YLR056W	0	0	0.0904977375565611
YHR071W	0	0	0.0904977375565611
YIL094C	0	0	0.0904977375565611
YDR287W	0	0	0.0904977375565611
YML038C	0	0	0.0904977375565611
YBR145W	0	0	0.0904977375565611
YEL039C	0	0	0.0904977375565611
YLR369W	1	0	0.0904977375565611
YDR035W	0	0	0.0904977375565611
YHR190W	0	0	0.0904977375565611
YGL055W	0	0	0.0904977375565611
YGR010W	0	0	0.0904977375565611
YML007W	0	0	0.0904977375565611
YBR293W	0	0	0.0904977375565611
YJR047C	0	0	0.0904977375565611
YHR050W	0	0	0.0904977375565611
YML126C	0	0	0.0904977375565611
YHR179W	0	1	0.0904977375565611
YNR074C	0	0	0.0904977375565611
YDR011W	0	0	0.0904977375565611
YJR111C	0	1	0.0904977375565611
YLR108C	0	1	0.0904977375565611
YDL142C	0	0	0.0904977375565611
YOR202W	0	0	0.0904977375565611
YJR016C	0	0	0.0904977375565611
YKL148C	0	0	0.0904977375565611
YPL206C	0	0	0.0904977375565611
YKL150W	0	0	0.0904977375565611
YHR039C	0	0	0.0904977375565611
YER086W	0	0	0.0904977375565611
YOR108W	0	0	0.0904977375565611
YER175C	0	1	0.0904977375565611
YMR134W	1	0	0.0904977375565611
YCR106W	0	0	0.0904977375565611
YNR057C	0	0	0.0904977375565611
YKL190W	0	0	0.0904977375565611
YKR071C	0	1	0.0904977375565611
YMR177W	1	0	0.0904977375565611
YGR029W	1	0	0.0904977375565611
YDR513W	0	0	0.0904977375565611
YGR266W	0	1	0.0904977375565611
YGR096W	0	0	0.0904977375565611
YBR104W	0	0	0.0904977375565611
YLR153C	0	0	0.0904977375565611
YBL103C	0	0	0.0904977375565611
YNR019W	0	0	0.0904977375565611
YLR107W	0	0	0.0904977375565611
YNR060W	0	0	0.0904977375565611
YKL134C	1	0	0.0904977375565611
YGR163W	0	0	0.0900900900900901
YOR176W	0	0	0.0896860986547085
YMR083W	0	0	0.0892857142857143
YAR033W	0	0	0.0888888888888889
YKL106W	0	0	0.0884955752212389
YPL234C	0	0	0.0881057268722467
YER048W-A	0	0	0.087719298245614
YMR020W	0	0	0.0873362445414847
YPR079W	0	0	0.0869565217391304
YOR008C	0	0	0.0865800865800866
YDR059C	0	0	0.0862068965517241
YMR038C	0	0	0.0858369098712446
YJL133W	0	0	0.0855018587360595
YPR067W	0	0	0.0855018587360595
YKL114C	0	0	0.0855018587360595
YNL311C	0	0	0.0855018587360595
YOL044W	0	0	0.0855018587360595
YGL254W	0	0	0.0855018587360595
YPL002C	0	0	0.0855018587360595
YJR045C	0	0	0.0855018587360595
YGR232W	0	0	0.0855018587360595
YER178W	0	0	0.0855018587360595
YLR239C	0	0	0.0855018587360595
YNL208W	0	1	0.0855018587360595
YLR188W	0	0	0.0855018587360595
YNL142W	0	0	0.0855018587360595
YLR191W	0	0	0.0855018587360595
YER174C	1	0	0.0855018587360595
YDR178W	0	0	0.0855018587360595
YHR208W	0	0	0.0855018587360595
YPL003W	0	0	0.0855018587360595
YJR046W	0	0	0.0855018587360595
YMR191W	0	1	0.0855018587360595
YHR063C	0	0	0.0855018587360595
YHR051W	0	0	0.0855018587360595
YPL095C	0	0	0.0855018587360595
YDR353W	0	0	0.0855018587360595
YNL183C	0	0	0.0855018587360595
YMR073C	0	0	0.0855018587360595
YJL088W	0	0	0.0855018587360595
YEL024W	0	0	0.0855018587360595
YLR126C	1	0	0.0855018587360595
YGL073W	0	0	0.0855018587360595
YKL062W	0	0	0.0855018587360595
YMR009W	0	0	0.0855018587360595
YKL103C	0	0	0.0855018587360595
YBR047W	0	1	0.0855018587360595
YIR011C	0	0	0.0855018587360595
YGR209C	0	0	0.0855018587360595
YMR271C	0	0	0.0855018587360595
YBR295W	1	0	0.0855018587360595
YPL026C	0	0	0.0851851851851852
YDR090C	0	1	0.0851851851851852
YKL064W	0	0	0.0848708487084871
YKR076W	0	0	0.0845588235294118
YMR318C	0	0	0.0842490842490843
YJL060W	0	0	0.0839416058394161
YKR097W	0	0	0.0836363636363636
YKR036C	0	0	0.0833333333333333
YML008C	0	0	0.0830324909747292
YJL100W	0	0	0.0827338129496403
YKR014C	0	0	0.0824372759856631
YDR456W	0	0	0.0821428571428571
YJL116C	0	0	0.0818505338078292
YLR242C	0	0	0.0815602836879433
YOR271C	0	1	0.0815602836879433
YOR375C	0	0	0.0812720848056537
YEL060C	0	0	0.0809859154929577
YNL176C	0	1	0.0809859154929577
YLR023C	0	0	0.0807017543859649
YHR029C	0	1	0.0807017543859649
YJR073C	0	0	0.0804195804195804
YIL074C	0	0	0.0801393728222996
YDR135C	0	0	0.0798611111111111
YBL098W	0	0	0.0795847750865052
YDL020C	0	0	0.0793103448275862
YIR024C	0	1	0.0793103448275862
YPR004C	0	1	0.0793103448275862
YGR262C	0	0	0.0790378006872852
YDR294C	0	0	0.0787671232876712
YPR145W	0	0	0.0784982935153584
YKL011C	0	0	0.0782312925170068
YGL026C	0	0	0.0779661016949153
YBL102W	0	0	0.0777027027027027
YOR245C	0	0	0.0774410774410774
YKL206C	0	0	0.0771812080536913
YDR214W	0	0	0.0769230769230769
YGR028W	0	0	0.0766666666666667
YOR222W	0	0	0.0764119601328904
YDR502C	0	0	0.076158940397351
YBR043C	0	0	0.0759075907590759
YDR007W	0	0	0.0756578947368421
YDR298C	0	0	0.0754098360655738
YAL022C	0	0	0.0751633986928105
YDL170W	0	0	0.0749185667752443
YMR071C	0	0	0.0746753246753247
YLR246W	0	0	0.0744336569579288
YKL184W	0	0	0.0741935483870968
YOR317W	0	0	0.0739549839228296
YCL038C	0	0	0.0737179487179487
YIL050W	0	0	0.073482428115016
YMR161W	0	0	0.0732484076433121
YEL030W	0	0	0.073015873015873
YFL016C	0	0	0.0727848101265823
YJL149W	0	1	0.0727848101265823
YLR363C	0	0	0.0725552050473186
YKR039W	0	0	0.0723270440251572
YFR055W	0	0	0.0721003134796238
YPR155C	0	0	0.071875
YGR175C	0	0	0.0716510903426791
YPR156C	0	0	0.0714285714285714
YOL018C	0	0	0.0712074303405573
YGL224C	0	0	0.0709876543209877
YLR443W	0	0	0.0707692307692308
YPR158W	0	1	0.0707692307692308
YNL134C	0	1	0.0707692307692308
YLR355C	0	0	0.0705521472392638
YIL116W	0	0	0.0703363914373089
YJL112W	0	0	0.0701219512195122
YDR354W	0	0	0.0699088145896656
YLR109W	0	0	0.0696969696969697
YGR142W	0	0	0.0694864048338369
YNL052W	0	0	0.0692771084337349
YCR021C	0	0	0.0690690690690691
YDR148C	0	0	0.0688622754491018
YER053C	0	0	0.0686567164179104
YGR161C	0	0	0.068452380952381
YPL088W	0	0	0.0682492581602374
YNL268W	0	0	0.0680473372781065
YKL019W	0	0	0.0678466076696165
YNR055C	0	0	0.0676470588235294
YLR070C	0	0	0.0674486803519062
YCL030C	0	0	0.0672514619883041
YNL007C	0	0	0.0670553935860058
YGL059W	0	1	0.0670553935860058
YJR074W	0	0	0.0668604651162791
YIL022W	0	0	0.0666666666666667
YNR001C	0	0	0.0664739884393064
YLR163C	0	0	0.0662824207492795
YML120C	0	0	0.0660919540229885
YOR232W	0	0	0.0659025787965616
YOR020C	0	0	0.0657142857142857
YHL036W	0	0	0.0655270655270655
YKR055W	0	0	0.0653409090909091
YER090W	0	0	0.0651558073654391
YOR007C	0	0	0.0649717514124294
YNL111C	0	0	0.0647887323943662
YDL046W	0	0	0.0646067415730337
YPL265W	0	0	0.0644257703081232
YLL029W	0	1	0.0644257703081232
YJL144W	0	0	0.0642458100558659
YLR299W	0	0	0.064066852367688
YMR221C	0	1	0.064066852367688
YLR120C	0	0	0.0638888888888889
YLR092W	0	0	0.0637119113573407
YNR043W	0	0	0.0635359116022099
YER052C	0	0	0.0633608815426997
YPL057C	0	0	0.0631868131868132
YDR533C	0	1	0.0631868131868132
YKL016C	0	0	0.063013698630137
YJR122W	0	1	0.063013698630137
YGL154C	0	0	0.0628415300546448
YHR007C	0	0	0.0626702997275204
YGR058W	0	1	0.0626702997275204
YGL248W	0	0	0.0625
YJR010W	0	0	0.0623306233062331
YOR142W	0	0	0.0621621621621622
YDL125C	0	0	0.0619946091644205
YOR057W	0	0	0.0618279569892473
YGR193C	0	0	0.0616621983914209
YDR517W	0	0	0.0614973262032086
YKL029C	0	0	0.0613333333333333
YGL125W	0	0	0.0611702127659574
YOL064C	0	0	0.0610079575596817
YPL036W	0	0	0.0608465608465608
YOR027W	0	0	0.0606860158311346
YAL015C	0	0	0.0605263157894737
YJR019C	0	0	0.0603674540682415
YEL041W	0	0	0.0602094240837696
YNL045W	0	0	0.0600522193211488
YDR038C	0	0	0.0598958333333333
YMR152W	0	0	0.0597402597402597
YKL192C	0	0	0.0595854922279793
YDL131W	0	0	0.0594315245478036
YNL280C	0	0	0.0592783505154639
YMR027W	0	1	0.0592783505154639
YLR216C	0	0	0.0591259640102828
YGR141W	0	0	0.058974358974359
YLR259C	0	0	0.0588235294117647
YLL041C	0	0	0.0586734693877551
YCL057W	0	0	0.0585241730279898
YGR207C	0	1	0.0585241730279898
YKL034W	0	0	0.0583756345177665
YHR096C	0	0	0.0582278481012658
YDR158W	0	0	0.0580808080808081
YNL284C	0	0	0.0579345088161209
YOR162C	0	0	0.0577889447236181
YPR176C	0	0	0.0576441102756892
YHR083W	0	0	0.0575
YER081W	0	0	0.057356608478803
YBL075C	0	0	0.0572139303482587
YDL086W	0	1	0.0572139303482587
YMR008C	0	0	0.0570719602977667
YGR147C	0	0	0.0569306930693069
YGR231C	0	0	0.0567901234567901
YAL044C	0	0	0.0566502463054187
YEL058W	0	0	0.0565110565110565
YCR027C	0	0	0.0563725490196078
YMR282C	0	0	0.0562347188264059
YKR069W	0	0	0.0560975609756098
YNL332W	0	0	0.0559610705596107
YDL185W	0	0	0.0558252427184466
YGL039W	0	0	0.0556900726392252
YKL046C	0	0	0.0555555555555556
YGL009C	0	0	0.0554216867469879
YPL159C	0	0	0.0552884615384615
YJL117W	0	0	0.0551558752997602
YDR423C	0	0	0.0550239234449761
YDR231C	0	0	0.0548926014319809
YLR226W	0	0	0.0547619047619048
YBR280C	0	0	0.0546318289786223
YLR240W	0	0	0.0545023696682464
YGR243W	0	1	0.0545023696682464
YML110C	0	0	0.0543735224586288
YMR145C	0	0	0.0542452830188679
YJR109C	0	0	0.0541176470588235
YML058W	0	0	0.0539906103286385
YMR095C	0	0	0.053864168618267
YLR160C	0	0	0.0537383177570093
YDR377W	0	0	0.0536130536130536
YKL145W	0	0	0.0534883720930233
YNL094W	0	0	0.0533642691415313
YHR026W	0	0	0.0532407407407407
YGR183C	0	0	0.0531177829099307
YJR017C	0	0	0.0529953917050691
YLL019C	0	0	0.0528735632183908
YAL014C	0	0	0.0527522935779817
YFR044C	0	0	0.0526315789473684
YNL229C	0	0	0.0525114155251142
YDR262W	0	1	0.0525114155251142
YGL191W	0	0	0.0523917995444191
YNL055C	0	0	0.0522727272727273
YKL175W	0	0	0.0521739130434783
YDR296W	0	0	0.0521739130434783
YMR026C	0	0	0.0521739130434783
YDR531W	0	0	0.0521739130434783
YBR269C	0	1	0.0521739130434783
YBR244W	0	0	0.0521739130434783
YGL220W	0	1	0.0521739130434783
YML004C	0	0	0.0521739130434783
YMR241W	0	0	0.0521739130434783
YMR303C	0	0	0.0521739130434783
YDR508C	0	0	0.0521739130434783
YER040W	0	0	0.0521739130434783
YDR256C	0	0	0.0521739130434783
YPR047W	0	0	0.0521739130434783
YHR006W	0	0	0.0521739130434783
YER055C	0	0	0.0521739130434783
YLR178C	0	0	0.0521739130434783
YPR140W	0	0	0.0521739130434783
YMR187C	0	1	0.0521739130434783
YJR003C	0	0	0.0521739130434783
YFR047C	0	0	0.0521739130434783
YDR453C	0	0	0.0521739130434783
YDR098C	1	0	0.0521739130434783
YNL277W	0	0	0.052060737527115
YDR234W	0	0	0.051948051948052
YLL056C	0	0	0.0518358531317495
YJL094C	0	0	0.0517241379310345
YFL030W	0	0	0.0516129032258065
YPL154C	0	0	0.0515021459227468
YMR098C	0	1	0.0515021459227468
YAL060W	0	0	0.0513918629550321
YLL048C	0	0	0.0512820512820513
YPR021C	0	0	0.0511727078891258
YBL005W	0	0	0.051063829787234
YLR361C	0	0	0.0509554140127389
YLR201C	0	0	0.0508474576271186
YLR179C	0	1	0.0508474576271186
YMR155W	0	1	0.0508474576271186
YBL030C	0	0	0.0507399577167019
YLR266C	0	0	0.0506329113924051
YPL177C	0	0	0.0505263157894737
YOR280C	0	1	0.0505263157894737
YPR024W	0	0	0.0504201680672269
YFR025C	0	0	0.050314465408805
YMR200W	0	0	0.0502092050209205
YBR176W	0	0	0.0501043841336117
YBR077C	0	0	0.05
YPR075C	0	0	0.0498960498960499
YBR290W	0	0	0.0497925311203319
YGL051W	0	0	0.0496894409937888
YJR062C	0	0	0.0495867768595041
YKL026C	0	0	0.0494845360824742
YJL004C	0	0	0.0493827160493827
YNL281W	0	0	0.0492813141683778
YML028W	0	0	0.0491803278688525
YGL002W	0	0	0.049079754601227
YLR142W	0	0	0.0489795918367347
YOL119C	0	0	0.0488798370672098
YMR035W	0	0	0.0487804878048781
YER046W	0	0	0.0486815415821501
YGR124W	0	0	0.048582995951417
YDR530C	0	0	0.0484848484848485
YIL006W	0	0	0.0483870967741935
YKL073W	0	0	0.0482897384305835
YDR486C	0	0	0.0481927710843374
YNL071W	0	0	0.0480961923847695
YDR119W	0	1	0.0480961923847695
YKL043W	0	0	0.048
YAR003W	0	0	0.0479041916167665
YGR154C	0	0	0.047808764940239
YLR295C	0	0	0.047713717693837
YNL084C	0	0	0.0476190476190476
YJR084W	0	0	0.0475247524752475
YGR144W	0	0	0.0474308300395257
YDL067C	0	0	0.0473372781065089
YAL017W	0	0	0.047244094488189
YOL027C	0	0	0.0471512770137525
YLL026W	0	0	0.0470588235294118
YHR101C	0	0	0.0469667318982387
YLR011W	0	0	0.046875
YLR356W	0	1	0.046875
YJL035C	0	0	0.0467836257309941
YMR319C	0	0	0.0466926070038911
YKL141W	0	0	0.0466019417475728
YIL056W	0	0	0.0465116279069767
YKR038C	0	0	0.04642166344294
YMR147W	0	1	0.04642166344294
YJL141C	0	0	0.0463320463320463
YPR011C	0	0	0.046242774566474
YMR055C	0	0	0.0461538461538462
YIL042C	0	0	0.0460652591170825
YIR034C	0	0	0.0459770114942529
YIL077C	0	0	0.0458891013384321
YDR350C	0	0	0.0458015267175573
YHR048W	0	0	0.0457142857142857
YPL112C	0	0	0.0456273764258555
YMR148W	0	1	0.0456273764258555
YDR435C	0	0	0.0455407969639469
YPR199C	0	0	0.0454545454545455
YMR089C	0	0	0.0453686200378072
YPR149W	0	0	0.0452830188679245
YLR328W	0	0	0.0451977401129944
YML054C	0	0	0.0451127819548872
YBR221C	0	0	0.0450281425891182
YEL034W	0	0	0.0449438202247191
YJL034W	0	0	0.0448598130841121
YPL058C	0	0	0.0447761194029851
YOR065W	0	0	0.0446927374301676
YBR105C	0	0	0.0446096654275093
YPR006C	0	0	0.0445269016697588
YMR090W	0	1	0.0445269016697588
YPR185W	0	0	0.0444444444444444
YGR057C	0	0	0.044362292051756
YMR238W	0	0	0.044280442804428
YEL046C	0	0	0.0441988950276243
YDR375C	0	0	0.0441176470588235
YIL065C	0	0	0.0440366972477064
YJL102W	0	0	0.043956043956044
YDL236W	0	0	0.0438756855575868
YBR005W	0	0	0.0437956204379562
YMR024W	0	0	0.0437158469945355
YBR101C	0	0	0.0436363636363636
YIL111W	0	0	0.043557168784029
YDR171W	0	0	0.0434782608695652
YHR113W	0	0	0.0433996383363472
YOL147C	0	0	0.0433212996389892
YKR016W	0	1	0.0433212996389892
YOL164W	0	0	0.0432432432432432
YBL099W	0	0	0.0431654676258993
YPR057W	0	0	0.0430879712746858
YOR147W	0	0	0.043010752688172
YDR204W	0	0	0.0429338103756708
YJR121W	0	0	0.0428571428571429
YLR127C	0	0	0.0427807486631016
YMR021C	0	0	0.0427046263345196
YJR058C	0	0	0.0426287744227353
YOR137C	0	0	0.0425531914893617
YKR068C	0	0	0.0424778761061947
YLL001W	0	0	0.0424028268551237
YPR124W	0	0	0.0423280423280423
YNL027W	0	0	0.0422535211267606
YBR125C	0	1	0.0422535211267606
YGL156W	0	0	0.0421792618629174
YPR065W	0	0	0.0421052631578947
YPL252C	0	0	0.042031523642732
YGL124C	0	0	0.041958041958042
YLR224W	0	0	0.0418848167539267
YNL243W	0	0	0.0418118466898955
YDR434W	0	0	0.0417391304347826
YOR192C	0	0	0.0416666666666667
YMR297W	0	0	0.0415944540727903
YNL237W	0	1	0.0415944540727903
YBR072W	0	0	0.041522491349481
YGL008C	0	0	0.0414507772020725
YDL178W	0	0	0.0413793103448276
YML132W	0	0	0.0413080895008606
YIL036W	0	0	0.0412541254125413
YAL016W	0	0	0.0412541254125413
YPL274W	0	0	0.0412541254125413
YNL135C	0	0	0.0412541254125413
YBR016W	0	0	0.0412541254125413
YKL124W	0	0	0.0412541254125413
YPL250C	0	1	0.0412541254125413
YOR201C	0	0	0.0412541254125413
YPL078C	0	0	0.0412541254125413
YDL230W	0	0	0.0412541254125413
YOL071W	0	0	0.0412541254125413
YCL018W	0	0	0.0412541254125413
YIL114C	0	0	0.0412541254125413
YBR185C	0	0	0.0412541254125413
YDR328C	0	0	0.0412541254125413
YLR270W	0	0	0.0412541254125413
YOR155C	0	0	0.0412541254125413
YAL030W	0	0	0.0412541254125413
YOR016C	0	0	0.0412541254125413
YJL208C	0	0	0.0412541254125413
YPL031C	0	0	0.0412541254125413
YJL053W	0	0	0.0412541254125413
YNL077W	0	1	0.0412541254125413
YDR459C	0	0	0.0412541254125413
YKL157W	0	0	0.0412541254125413
YPL106C	0	0	0.0412541254125413
YGR146C	0	1	0.0412541254125413
YLL053C	0	1	0.0412541254125413
YDR151C	1	0	0.0412541254125413
YMR023C	0	0	0.0411861614497529
YDR202C	0	0	0.0411184210526316
YOR079C	0	0	0.0410509031198686
YDR305C	0	0	0.040983606557377
YDR373W	0	0	0.0409165302782324
YKL217W	0	0	0.0408496732026144
YJL093C	0	0	0.0407830342577488
YIL117C	0	0	0.0407166123778502
YLR028C	0	0	0.040650406504065
YKL013C	0	0	0.0405844155844156
YPL196W	0	0	0.0405186385737439
YGR211W	0	0	0.040453074433657
YAL041W	0	0	0.0403877221324717
YLR038C	0	0	0.0403225806451613
YPL006W	0	0	0.0402576489533011
YOR337W	0	0	0.0401929260450161
YPL118W	0	0	0.0401284109149278
YBR297W	0	0	0.0400641025641026
YOR037W	0	0	0.04
YGR023W	0	0	0.0399361022364217
YGL148W	0	0	0.0398724082934609
YMR256C	0	0	0.0398089171974522
YLR093C	0	0	0.0397456279809221
YJL166W	0	0	0.0396825396825397
YBR066C	0	0	0.0396196513470681
YAL001C	0	0	0.0395569620253165
YHL048W	0	0	0.0394944707740916
YNL101W	0	0	0.0394321766561514
YCL025C	0	0	0.0393700787401575
YKL219W	0	1	0.0393700787401575
YEL062W	0	0	0.0393081761006289
YGL100W	0	0	0.0392464678178964
YOL088C	0	0	0.0391849529780564
YHR024C	0	0	0.0391236306729265
YNR006W	0	0	0.0390625
YLR395C	0	0	0.0390015600624025
YGL095C	0	0	0.0389408099688473
YAR031W	0	0	0.0388802488335925
YAR015W	0	0	0.0388198757763975
YDL054C	0	0	0.0387596899224806
YBL050W	0	0	0.0386996904024768
YAL005C	0	0	0.0386398763523957
YFR024C-A	0	0	0.0385802469135802
YCR020C-A	0	0	0.0385208012326656
YDR036C	0	0	0.0384615384615385
YGR132C	0	0	0.0384024577572965
YKR088C	0	0	0.0383435582822086
YJL210W	0	0	0.0382848392036753
YIL157C	0	1	0.0382848392036753
YDR127W	0	0	0.0382262996941896
YNL064C	0	0	0.0381679389312977
YBR044C	0	0	0.038109756097561
YLR144C	0	0	0.0380517503805175
YCL033C	0	0	0.0379939209726444
YBR218C	0	0	0.0379362670713202
YLR370C	0	0	0.0378787878787879
YDR529C	0	0	0.037821482602118
YPR023C	0	0	0.0377643504531722
YDR039C	0	0	0.0377073906485671
YJL200C	0	1	0.0377073906485671
YOL062C	0	0	0.0376506024096386
YPL213W	0	0	0.037593984962406
YLL063C	0	0	0.0375375375375375
YDR236C	0	0	0.0374812593703148
YMR313C	0	0	0.0374251497005988
YGR244C	0	0	0.0373692077727952
YGR284C	0	0	0.0373134328358209
YPL075W	0	0	0.03725782414307
YGR033C	0	0	0.037202380952381
YOR374W	0	0	0.037147102526003
YML092C	0	0	0.0370919881305638
YBR135W	0	0	0.037037037037037
YDR126W	0	0	0.0369822485207101
YDR077W	0	0	0.0369276218611521
YPL111W	0	0	0.0368731563421829
YDR476C	0	1	0.0368731563421829
YGR286C	0	0	0.0368188512518409
YPR035W	0	0	0.0367647058823529
YAL043C	0	0	0.0367107195301028
YKL140W	0	0	0.0366568914956012
YKL119C	0	0	0.0366032210834553
YAL010C	0	0	0.0365497076023392
YMR056C	0	0	0.0364963503649635
YDR046C	0	0	0.0364431486880466
YPL240C	0	0	0.0363901018922853
YMR189W	0	0	0.0363372093023256
YML055W	0	0	0.0362844702467344
YNL333W	0	0	0.036231884057971
YKR065C	0	0	0.0361794500723589
YOR311C	0	1	0.0361794500723589
YBR248C	0	0	0.0361271676300578
YAL012W	0	0	0.0360750360750361
YAL031C	0	0	0.0360230547550432
YCL069W	0	0	0.0359712230215827
YDR378C	0	0	0.0359195402298851
YDR329C	0	0	0.0358680057388809
YBR132C	0	0	0.0358166189111748
YGR055W	0	0	0.0357653791130186
YLR346C	0	0	0.0357142857142857
YNL063W	0	1	0.0357142857142857
YIR031C	0	0	0.0356633380884451
YJR051W	0	0	0.0356125356125356
YOL096C	0	0	0.0355618776671408
YBL006C	0	0	0.0355113636363636
YOR059C	0	1	0.0355113636363636
YAL038W	0	0	0.0354609929078014
YGL114W	0	0	0.0354107648725212
YKL025C	0	0	0.0353741496598639
YLR433C	0	0	0.0353741496598639
YIR022W	0	0	0.0353741496598639
YKR100C	0	0	0.0353741496598639
YBR199W	0	0	0.0353741496598639
YBR165W	0	0	0.0353741496598639
YOR389W	0	1	0.0353741496598639
YMR054W	0	0	0.0353741496598639
YCR002C	0	0	0.0353741496598639
YGR171C	0	0	0.0353741496598639
YDL004W	0	0	0.0353741496598639
YGL117W	0	1	0.0353741496598639
YNL004W	0	0	0.0353741496598639
YER004W	0	1	0.0353741496598639
YEL066W	0	0	0.0353741496598639
YAL051W	0	0	0.0353741496598639
YLR128W	0	0	0.0353741496598639
YMR258C	0	1	0.0353741496598639
YJL079C	0	1	0.0353741496598639
YOR278W	0	0	0.0353741496598639
YMR272C	0	0	0.0353741496598639
YPL273W	0	0	0.0353741496598639
YDR284C	0	0	0.0353741496598639
YLR066W	0	0	0.0353741496598639
YDL215C	0	0	0.0353741496598639
YKL170W	0	0	0.0353741496598639
YKR019C	0	0	0.0353741496598639
YER143W	0	0	0.0353741496598639
YER072W	0	0	0.0353741496598639
YBR175W	0	0	0.0353741496598639
YOL013C	0	0	0.0353741496598639
YMR186W	0	0	0.0353741496598639
YBR212W	0	0	0.0353741496598639
YDL198C	1	0	0.0353741496598639
YPL259C	0	0	0.0353260869565217
YIL167W	0	0	0.0352781546811398
YHR195W	0	0	0.035230352303523
YBR025C	0	0	0.0351826792963464
YML051W	0	0	0.0351351351351351
YMR072W	0	0	0.0350877192982456
YJR095W	0	0	0.0350404312668464
YHR001W-A	0	0	0.0349932705248991
YGR101W	0	0	0.0349462365591398
YPR154W	0	0	0.0348993288590604
YNL240C	0	0	0.0348525469168901
YLL024C	0	0	0.034805890227577
YKR101W	0	0	0.0347593582887701
YBR039W	0	0	0.0347129506008011
YIL113W	0	0	0.0346666666666667
YNL041C	0	0	0.0346205059920107
YAL056W	0	0	0.0345744680851064
YFR030W	0	0	0.0345285524568393
YGL198W	0	0	0.0344827586206897
YOR054C	0	0	0.0344370860927152
YMR119W	0	0	0.0343915343915344
YDR410C	0	0	0.0343461030383091
YBL015W	0	0	0.0343007915567282
YGL067W	0	0	0.0342555994729908
YDL165W	0	0	0.0342105263157895
YDR003W	0	0	0.0341655716162943
YAL040C	0	0	0.0341207349081365
YFL010W-A	0	0	0.0340760157273919
YGR105W	0	0	0.0340314136125654
YLR303W	0	0	0.0339869281045752
YER170W	0	0	0.0339425587467363
YAL007C	0	0	0.0338983050847458
YPR020W	0	0	0.0338541666666667
YAL048C	0	0	0.0338101430429129
YLR390W	0	0	0.0337662337662338
YER180C	0	0	0.0337224383916991
YGR031W	0	1	0.0337224383916991
YAL020C	0	0	0.0336787564766839
YDR313C	0	0	0.0336351875808538
YKL093W	0	0	0.0335917312661499
YGR204W	0	0	0.0335483870967742
YAL042W	0	0	0.0335051546391753
YOL110W	0	0	0.0334620334620335
YDR538W	0	0	0.0334190231362468
YJL072C	0	0	0.0333761232349166
YEL004W	0	0	0.0333333333333333
YKL002W	0	0	0.0332906530089629
YDL097C	0	0	0.0332480818414322
YML078W	0	0	0.033205619412516
YHR037W	0	0	0.0331632653061225
YLR251W	0	0	0.0331210191082803
YNL314W	0	0	0.0330788804071247
YPL166W	0	0	0.0330368487928844
YJL126W	0	1	0.0330368487928844
YGL119W	0	0	0.032994923857868
YAL003W	0	0	0.0329531051964512
YKL007W	0	0	0.0329113924050633
YNR002C	0	0	0.0328697850821745
YPL061W	0	0	0.0328282828282828
YEL052W	0	1	0.0328282828282828
YEL064C	0	0	0.0327868852459016
YOR356W	0	0	0.0327455919395466
YKL070W	0	0	0.0327044025157233
YLR426W	0	0	0.0326633165829146
YBR217W	0	0	0.0326223337515684
YDR058C	0	0	0.0325814536340852
YDR018C	0	0	0.032540675844806
YOR347C	0	0	0.0325
YHR132C	0	0	0.0324594257178527
YGR008C	0	0	0.0324189526184539
YAL002W	0	0	0.0323785803237858
YPR151C	0	0	0.0323383084577114
YAL009W	0	0	0.0322981366459627
YOL055C	0	0	0.032258064516129
YNL253W	0	0	0.0322180916976456
YJR077C	0	0	0.0321782178217822
YDR040C	0	0	0.0321384425216316
YAL039C	0	0	0.0320987654320988
YAL026C	0	0	0.032059186189889
YLR256W	0	0	0.0320197044334975
YGR046W	0	0	0.031980319803198
YDR137W	0	0	0.0319410319410319
YAL029C	0	0	0.0319018404907975
YEL006W	0	0	0.0318627450980392
YAL013W	0	0	0.0318237454100367
YNL316C	0	0	0.0317848410757946
YOL025W	0	0	0.0317460317460317
YFL005W	0	0	0.0317286652078775
YAL053W	0	0	0.0317286652078775
YJL156C	0	0	0.0317286652078775
YNR018W	0	1	0.0317286652078775
YGR224W	0	0	0.0317286652078775
YNL320W	0	1	0.0317286652078775
YCR079W	0	0	0.0317286652078775
YOR384W	0	1	0.0317286652078775
YLL052C	0	0	0.0317286652078775
YFL026W	0	0	0.0317286652078775
YPL019C	0	0	0.0317286652078775
YOL082W	0	0	0.0317286652078775
YJR044C	0	0	0.0317286652078775
YBR249C	0	0	0.0317286652078775
YLR411W	0	0	0.0317286652078775
YMR087W	0	0	0.0317286652078775
YBL040C	0	0	0.0317286652078775
YBR109C	0	0	0.0317286652078775
YAL011W	0	0	0.0317286652078775
YAL021C	0	0	0.0317286652078775
YNL323W	0	0	0.0317286652078775
YLR089C	0	1	0.0317286652078775
YLR237W	0	0	0.0317286652078775
YGL181W	0	0	0.0317286652078775
YGR110W	0	1	0.0317286652078775
YOR270C	0	0	0.0317286652078775
YOR298W	0	0	0.0317286652078775
YOR070C	0	0	0.0317286652078775
YER176W	0	0	0.0317286652078775
YDL134C	0	0	0.0317286652078775
YPL001W	0	0	0.0317286652078775
YPR191W	0	0	0.0317286652078775
YDR511W	0	0	0.0317286652078775
YBR111C	0	1	0.0317286652078775
YIL125W	0	0	0.0317286652078775
YIL138C	0	0	0.0317286652078775
YDR175C	0	0	0.0317286652078775
YNL190W	0	0	0.0317286652078775
YKL195W	0	0	0.0317286652078775
YIL165C	0	1	0.0317286652078775
YMR110C	0	0	0.0317286652078775
YJL003W	0	0	0.0317286652078775
YER162C	0	0	0.0317286652078775
YER101C	0	1	0.0317286652078775
YNL049C	0	0	0.0317286652078775
YNL129W	0	0	0.0317286652078775
YIL088C	0	0	0.0317286652078775
YJL174W	0	0	0.0317286652078775
YBL101C	0	0	0.0317286652078775
YLR121C	0	0	0.0317286652078775
YDR019C	0	0	0.0317286652078775
YML070W	0	0	0.0317286652078775
YGL064C	0	0	0.0317286652078775
YJL205C	0	0	0.0317286652078775
YOL126C	0	0	0.0317286652078775
YML086C	0	0	0.0317286652078775
YOL129W	0	0	0.0317286652078775
YPR082C	0	0	0.0317286652078775
YNR007C	0	0	0.0317286652078775
YCR026C	0	0	0.0317286652078775
YMR060C	0	0	0.0317286652078775
YKL039W	0	1	0.0317286652078775
YBR166C	0	0	0.0317286652078775
YMR275C	0	0	0.0317286652078775
YKL188C	0	0	0.0317286652078775
YHR171W	0	0	0.0317286652078775
YMR153W	0	0	0.0317286652078775
YPR036W-A	0	0	0.0317286652078775
YBR296C	0	0	0.0317286652078775
YLR440C	0	0	0.0317286652078775
YDR260C	0	0	0.0317286652078775
YMR264W	0	0	0.0317286652078775
YDR376W	1	0	0.0317286652078775
YPL202C	1	0	0.0317286652078775
YGL187C	0	0	0.0317286652078775
YLR059C	0	0	0.0317286652078775
YHR138C	0	0	0.0317286652078775
YDR483W	0	0	0.0317286652078775
YBR001C	0	0	0.0317286652078775
YOL060C	0	0	0.0317286652078775
YCL005W-A	0	0	0.0317286652078775
YNL294C	0	0	0.0317286652078775
YBR169C	0	0	0.0317286652078775
YOL016C	0	0	0.0317286652078775
YJL209W	0	0	0.0317286652078775
YDR263C	0	0	0.0317286652078775
YLR046C	0	1	0.0317286652078775
YGL053W	0	0	0.0317286652078775
YKR095W-A	0	0	0.0317286652078775
YLR137W	0	1	0.0317286652078775
YIL155C	0	0	0.0317286652078775
YBR133C	0	0	0.0317286652078775
YOR034C	0	0	0.0317286652078775
YGR268C	0	0	0.0317286652078775
YPL060W	0	0	0.0317286652078775
YOR213C	0	0	0.0317286652078775
YKL160W	0	0	0.0317286652078775
YHR137W	0	0	0.0317286652078775
YDL119C	0	0	0.0317286652078775
YGR288W	0	0	0.0317286652078775
YAL054C	0	0	0.0317286652078775
YJL139C	0	0	0.0317286652078775
YLR104W	0	1	0.0317286652078775
YOR126C	0	0	0.0317286652078775
YCL052C	0	0	0.0317286652078775
YBR126C	0	0	0.0317286652078775
YJR049C	1	0	0.0317286652078775
YPR093C	0	0	0.0316939890710383
YIL164C	0	1	0.0316939890710383
YLR152C	0	1	0.0316939890710383
YBR026C	0	0	0.0316593886462882
YOL049W	0	0	0.0316248636859324
YDL180W	0	1	0.0316248636859324
YPR036W	0	0	0.0315904139433551
YBL019W	0	0	0.0315560391730141
YBR003W	0	0	0.0315217391304348
YPR200C	0	0	0.0314875135722041
YKL146W	0	0	0.0314533622559653
YML042W	0	0	0.0314192849404117
YER020W	0	0	0.0313852813852814
YLR345W	0	0	0.0313513513513514
YMR042W	0	0	0.031317494600432
YPL098C	0	0	0.0312837108953614
YER061C	0	0	0.03125
YOR236W	0	0	0.031216361679225
YBL058W	0	0	0.0311827956989247
YIL146C	0	0	0.0311493018259936
YGL006W	0	0	0.0311158798283262
YBR291C	0	0	0.0310825294748124
YKR089C	0	0	0.0310492505353319
YPL097W	0	0	0.0310160427807487
YPR061C	0	1	0.0310160427807487
YKR067W	0	0	0.030982905982906
YOR339C	0	0	0.0309498399146211
YCR048W	0	0	0.0309168443496802
YOL059W	0	0	0.0308839190628328
YML081C-A	0	0	0.0308510638297872
YKR053C	0	0	0.0308182784272051
YCR010C	0	0	0.0307855626326964
YNL074C	0	0	0.0307529162248144
YCL044C	0	0	0.0307203389830508
YMR081C	0	0	0.0306878306878307
YGL221C	0	1	0.0306878306878307
YKL001C	0	0	0.0306553911205074
YBL016W	0	0	0.030623020063358
YLR371W	0	0	0.0305907172995781
YBR059C	0	0	0.0305584826132771
YBL047C	0	0	0.0305263157894737
YLR306W	0	0	0.0304942166140904
YJL172W	0	0	0.0304621848739496
YDR065W	0	0	0.0304302203567681
YAL023C	0	0	0.030398322851153
YAL033W	0	0	0.0303664921465969
YKL067W	0	0	0.0303347280334728
YDL130W-A	0	0	0.0303030303030303
YJL145W	0	0	0.0302713987473904
YAL068C	0	0	0.0302398331595412
YIL145C	0	0	0.0302083333333333
YKR105C	0	1	0.0302083333333333
YAL019W	0	0	0.0301768990634755
YIR041W	0	0	0.0301455301455301
YJL089W	0	0	0.0301142263759086
YCR020C	0	0	0.0300829875518672
YDL045C	0	0	0.0300518134715026
YBL084C	0	0	0.0300207039337474
YGL065C	0	0	0.0299896587383661
YHR187W	0	0	0.0299586776859504
YFL050C	0	0	0.0299277605779154
YML088W	0	0	0.0298969072164948
YGR255C	0	0	0.0298661174047374
YNL263C	0	0	0.0298353909465021
YDL115C	0	0	0.0298047276464543
YHR181W	0	0	0.0297741273100616
YNL159C	0	0	0.0297435897435897
YPR083W	0	0	0.0297131147540984
YAL008W	0	1	0.0297131147540984
YGR007W	0	0	0.0296827021494371
YMR138W	0	0	0.0296523517382413
YPR134W	0	0	0.0296220633299285
YNL209W	0	0	0.0295918367346939
YCR090C	0	1	0.0295918367346939
YOR134W	0	0	0.0295616717635066
YGL215W	0	0	0.0295315682281059
YOR035C	0	0	0.0295015259409969
YPL169C	0	0	0.0294715447154472
YBL056W	0	0	0.0294416243654822
YPL258C	0	0	0.0294117647058824
YBL078C	0	0	0.0293819655521783
YDL164C	0	0	0.0293522267206478
YDR205W	0	0	0.0293225480283114
YLR155C	0	0	0.0292929292929293
YOR297C	0	0	0.029263370332997
YDL128W	0	0	0.0292338709677419
YLR105C	0	0	0.0292044310171198
YDR028C	0	0	0.0291750503018109
YOL054W	0	0	0.0291457286432161
YAL063C	0	0	0.0291164658634538
YBL021C	0	0	0.0290872617853561
YJL044C	0	0	0.0290581162324649
YAL024C	0	0	0.029029029029029
YLR332W	0	0	0.029
YMR261C	0	0	0.028971028971029
YAL028W	0	0	0.0289421157684631
YBR114W	0	0	0.028913260219342
YKL080W	0	0	0.0288844621513944
YAL027W	0	1	0.0288844621513944
YLR231C	0	0	0.0288557213930348
YCR017C	0	0	0.0288270377733598
YGR282C	0	0	0.028798411122145
YJL005W	0	0	0.0287698412698413
YOR307C	0	0	0.0287413280475719
YIR032C	0	0	0.0287128712871287
YPL052W	0	0	0.0286844708209693
YER180C-A	0	0	0.0286561264822134
YLR290C	0	1	0.0286561264822134
YDL024C	0	0	0.0286278381046397
YCR053W	0	0	0.0285996055226824
YGR260W	0	0	0.0285714285714286
YML066C	0	0	0.0285433070866142
YOR150W	0	0	0.0285152409046214
YIL033C	0	0	0.0284872298624754
YLR350W	0	0	0.028459273797841
YPL123C	0	0	0.0284313725490196
YGR263C	0	1	0.0284313725490196
YMR265C	0	1	0.0284313725490196
YOL026C	0	0	0.0284035259549461
YPR026W	0	0	0.0283757338551859
YDL181W	0	0	0.0283479960899316
YGR038W	0	0	0.0283203125
YOR228C	0	1	0.0283203125
YJL159W	0	0	0.0282926829268293
YAL032C	0	0	0.0282651072124756
YHR021W-A	0	0	0.0282375851996105
YDR034C	0	0	0.0282101167315175
YBL049W	0	1	0.0282101167315175
YIL049W	0	0	0.0281827016520894
YDL237W	0	1	0.0281827016520894
YIL020C	0	0	0.0281553398058252
YKL085W	0	0	0.0281280310378274
YPL134C	0	0	0.0281007751937985
YEL013W	0	0	0.0280735721200387
YPL096W	0	0	0.0280464216634429
YMR197C	0	0	0.0280193236714976
YIL051C	0	0	0.027992277992278
YIL010W	0	0	0.0279652844744455
YFL021W	0	0	0.0279383429672447
YOL002C	0	0	0.0279114533205005
YJR153W	0	0	0.0278846153846154
YCR019W	0	0	0.0278578290105668
YLR417W	0	0	0.027831094049904
YER017C	0	0	0.0278044103547459
YJL097W	0	0	0.0277777777777778
YHR115C	0	0	0.0277511961722488
YJL146W	0	0	0.0277246653919694
YNL116W	0	0	0.0276981852913085
YPL021W	0	0	0.0276717557251908
YAL025C	0	0	0.0276453765490944
YER074W-A	0	0	0.0276190476190476
YOL009C	0	0	0.027592768791627
YMR053C	0	0	0.0275665399239544
YDL138W	0	0	0.0275403608736942
YDR322C-A	0	0	0.0275142314990512
YJL143W	0	0	0.0274881516587678
YLR065C	0	1	0.0274881516587678
YOR299W	0	0	0.0274621212121212
YCL064C	0	0	0.0274361400189215
YMR207C	0	0	0.0274102079395085
YDR463W	0	0	0.0273843248347498
YAL058W	0	0	0.0273584905660377
YNL264C	0	0	0.0273327049952875
YKL196C	0	0	0.0273069679849341
YLR088W	0	0	0.0272812793979304
YJR125C	0	0	0.0272556390977444
YCR024C-A	0	0	0.0272300469483568
YFL027C	0	0	0.0272045028142589
YMR059W	0	0	0.0271790065604499
YAR035W	0	0	0.0271535580524345
YGL180W	0	0	0.0271281571562208
YPR037C	0	0	0.0271028037383178
YFR033C	0	0	0.027077497665733
YNL115C	0	1	0.027077497665733
YOR291W	0	1	0.027077497665733
YDR092W	0	0	0.0270522388059701
YJR056C	0	1	0.0270522388059701
YJR065C	0	0	0.027027027027027
YDR306C	0	0	0.0270018621973929
YER080W	0	1	0.0270018621973929
YBL091C	0	0	0.0269767441860465
YIL034C	0	0	0.0269516728624535
YNL128W	0	0	0.0269266480965645
YKL012W	0	0	0.0269016697588126
YKL208W	0	0	0.0268767377201112
YNL093W	0	0	0.0268518518518519
YNR041C	0	0	0.0268270120259019
YOL077W-A	0	0	0.0268022181146026
Q0160	0	0	0.0267774699907664
YDR437W	0	0	0.0267527675276753
YKR034W	0	0	0.0267281105990783
YPR086W	0	0	0.0267034990791897
YDL171C	0	0	0.0266789328426863
YOR328W	0	0	0.0266544117647059
YML025C	0	0	0.0266299357208448
YKR070W	0	1	0.0266299357208448
YMR166C	0	0	0.026605504587156
YDR430C	0	0	0.0265811182401467
YCR036W	0	0	0.0265567765567766
YHR054C	0	1	0.0265567765567766
YNL180C	0	0	0.0265324794144556
YML005W	0	0	0.026508226691042
YHL038C	0	0	0.0264840182648402
YKL197C	0	0	0.0264598540145985
YHR079C-A	0	0	0.0264357338195077
YLR130C	0	0	0.0264116575591985
YKL055C	0	0	0.0263876251137398
YAL034W-A	0	0	0.0263636363636364
YLR386W	0	0	0.0263396911898274
YIL047C	0	0	0.0263157894736842
YLR387C	0	1	0.0263157894736842
YGL196W	0	1	0.0263157894736842
YGL136C	0	0	0.0262919310970082
YDR411C	0	0	0.026268115942029
YER190W	0	0	0.0262443438914027
YPL147W	0	0	0.0262206148282098
YDR268W	0	0	0.026196928635953
YOR040W	0	0	0.026173285198556
YDL238C	0	0	0.0261496844003607
YOR265W	0	0	0.0261261261261261
YLR007W	0	0	0.0261026102610261
YOR180C	0	0	0.0260791366906475
YKL065C	0	1	0.0260791366906475
YHR111W	0	0	0.0260557053009883
YDR539W	0	1	0.0260557053009883
YDL033C	0	0	0.026032315978456
YBL022C	0	0	0.0260089686098655
YDR037W	0	0	0.0259856630824373
YLR351C	0	1	0.0259856630824373
YDR185C	0	1	0.0259856630824373
YAL049C	0	1	0.0259856630824373
YBL041W	0	0	0.0259623992837959
YLR085C	0	0	0.0259391771019678
YLR390W-A	0	0	0.0259159964253798
YIR037W	0	0	0.0258928571428571
YDR524C	0	0	0.0258697591436218
YJL001W	0	0	0.0258467023172906
YJR159W	0	0	0.0258236865538736
YNL231C	0	0	0.0258007117437722
YIL099W	0	0	0.0257777777777778
YNL310C	0	0	0.0257548845470693
YKL096W-A	0	0	0.0257320319432121
YOL052C-A	0	0	0.025709219858156
YDR104C	0	0	0.0256864481842338
YLR194C	0	0	0.0256637168141593
YCR073W-A	0	0	0.0256410256410256
YHR074W	0	0	0.0256183745583039
YPL271W	0	0	0.0255957634598411
YLR248W	0	0	0.0255731922398589
YBR085W	0	0	0.0255506607929515
YIR017C	0	0	0.0255281690140845
YPL246C	0	1	0.0255281690140845
YGL044C	0	0	0.0255057167985928
YGR165W	0	0	0.0254833040421793
YKL171W	0	0	0.0254609306409131
YNR049C	0	0	0.0254385964912281
YLL028W	0	0	0.0254163014899211
YNL193W	0	1	0.0254163014899211
YAL035W	0	0	0.0253940455341506
YEL016C	0	0	0.0253718285214348
YIL103W	0	0	0.0253496503496503
YAL018C	0	1	0.0253496503496503
YDR541C	0	1	0.0253496503496503
YBR149W	0	0	0.0253275109170306
YHR081W	0	0	0.0253054101221641
YOL001W	0	0	0.025283347863993
YPL096C-A	0	0	0.0252613240418118
YAL036C	0	0	0.0252393385552654
YDR242W	0	1	0.0252393385552654
YMR139W	0	0	0.0252173913043478
YNL305C	0	1	0.0252173913043478
YMR115W	0	1	0.0252173913043478
YPL072W	0	0	0.0251954821894005
YKR062W	0	0	0.0251736111111111
YCR011C	0	0	0.0251517779705117
YDL085W	0	0	0.0251299826689775
YDR545W	0	0	0.0251082251082251
YPL130W	0	0	0.0250865051903114
YJR013W	0	0	0.0250648228176318
YBL011W	0	0	0.0250431778929188
YOR193W	0	0	0.0250215703192407
YCR061W	0	0	0.025
YAL055W	0	0	0.024978466838932
YGR032W	0	0	0.0249569707401033
YJR028W	0	0	0.0249355116079106
YNL257C	0	0	0.024914089347079
YJR057W	0	0	0.0248927038626609
YLR467W	0	0	0.0248713550600343
YLR203C	0	0	0.0248500428449015
YLL017W	0	0	0.0248287671232877
YAR002W	0	0	0.0248075278015398
YBL001C	0	0	0.0247863247863248
YGR172C	0	0	0.0247651579846285
Q0130	0	0	0.0247440273037543
YPR072W	0	0	0.0247229326513214
YMR113W	0	0	0.0247018739352641
YOR039W	0	0	0.0246808510638298
YBL045C	0	0	0.0246598639455782
YOL043C	0	0	0.0246389124893798
YAR007C	0	0	0.0246179966044143
YIL101C	0	0	0.0245971162001696
YNL087W	0	1	0.0245971162001696
YGR296W	0	0	0.0245762711864407
YOL032W	0	0	0.0245554614733277
YDL104C	0	1	0.0245554614733277
YPL229W	0	1	0.0245554614733277
YDL229W	0	0	0.0245346869712352
YJL103C	0	0	0.0245139475908707
YOR230W	0	0	0.0244932432432432
YPL033C	0	0	0.0244725738396624
YDR441C	0	1	0.0244725738396624
YCL057C-A	0	1	0.0244725738396624
YIL098C	0	0	0.0244519392917369
YIL023C	0	0	0.0244313395113732
YML062C	0	0	0.0244107744107744
YLR064W	0	1	0.0244107744107744
YPL041C	0	0	0.024390243902439
YAL044W-A	0	1	0.024390243902439
YBR273C	0	0	0.0243697478991597
YBR139W	0	0	0.0243492863140218
YMR181C	0	1	0.0243492863140218
YAR008W	0	0	0.0243288590604027
YBR255C-A	0	1	0.0243288590604027
YDR381C-A	0	1	0.0243288590604027
YCL001W-B	0	1	0.0243288590604027
YDL159W-A	0	1	0.0243288590604027
YFR012W-A	0	1	0.0243288590604027
YJL052C-A	0	1	0.0243288590604027
YGL258W-A	0	1	0.0243288590604027
YLR099W-A	0	1	0.0243288590604027
YKL106C-A	0	1	0.0243288590604027
YOL086W-A	0	1	0.0243288590604027
YOR396W	0	1	0.0243288590604027
YHR176W	0	0	0.0243084660519698
YGL223C	0	0	0.0242881072026801
YML115C	0	0	0.0242677824267782
YGL263W	0	1	0.0242677824267782
YLR199C	0	1	0.0242677824267782
YHR136C	0	0	0.024247491638796
Q0070	0	0	0.0242272347535505
YDL072C	0	1	0.0242272347535505
YDR056C	0	1	0.0242272347535505
YNR064C	0	0	0.0242070116861436
YOL081W	0	0	0.02418682235196
YGR223C	0	1	0.02418682235196
YPL222W	0	1	0.02418682235196
YBL017C	0	0	0.0241666666666667
YAL047C	0	0	0.0241465445462115
YBR058C-A	0	0	0.024126455906822
YMR251W-A	0	0	0.0241064006650042
YBL025W	0	0	0.0240863787375415
YFL059W	0	0	0.0240663900414938
YDR106W	0	0	0.0240464344941957
YKL163W	0	0	0.024026512013256
YKR007W	0	0	0.0240066225165563
YCR082W	0	0	0.0239867659222498
YMR099C	0	0	0.0239669421487603
YMR321C	0	1	0.0239669421487603
YDR142C	0	0	0.0239471511147812
YBL055C	0	0	0.0239273927392739
YOR371C	0	0	0.0239076669414674
YDL027C	0	1	0.0239076669414674
YOR197W	0	0	0.0238879736408567
YHL032C	0	0	0.0238683127572016
YIL156W-B	0	1	0.0238683127572016
YNL138W-A	0	1	0.0238683127572016
YBL007C	0	0	0.0238486842105263
YCL068C	0	1	0.0238486842105263
YER045C	0	0	0.0238290879211175
YHR126C	0	1	0.0238290879211175
YOR237W	0	0	0.0238095238095238
YKL079W	0	0	0.0237899917965546
YML001W	0	0	0.0237704918032787
YJR010C-A	0	0	0.0237510237510237
YOL132W	0	0	0.0237315875613748
YAL037C-A	0	1	0.0237315875613748
YJL136W-A	0	1	0.0237315875613748
YER188C-A	0	1	0.0237315875613748
YOL038C-A	0	1	0.0237315875613748
YCR028C	0	0	0.0237121831561733
YBR211C	0	0	0.0236928104575163
YGL006W-A	0	1	0.0236928104575163
YLR264C-A	0	1	0.0236928104575163
YGL161C	0	0	0.0236734693877551
YNL125C	0	0	0.0236541598694943
YJL031C	0	0	0.0236348818255909
YBL071C-B	0	1	0.0236348818255909
YBL039W-B	0	1	0.0236348818255909
YAL063C-A	0	1	0.0236348818255909
YBL008W-A	0	1	0.0236348818255909
YAR035C-A	0	1	0.0236348818255909
YER038C	0	0	0.0236156351791531
YBR296C-A	0	1	0.0236156351791531
YBR200W-A	0	1	0.0236156351791531
YBR230W-A	0	1	0.0236156351791531
YCL012C	0	1	0.0236156351791531
YCL058W-A	0	1	0.0236156351791531
YBR196C-A	0	1	0.0236156351791531
YBR221W-A	0	1	0.0236156351791531
YBR298C-A	0	1	0.0236156351791531
YBR182C-A	0	1	0.0236156351791531
YBR072C-A	0	1	0.0236156351791531
YBL100W-C	0	1	0.0236156351791531
YCR024C-B	0	1	0.0236156351791531
YBR196C-B	0	1	0.0236156351791531
YBR201C-A	0	1	0.0236156351791531
YCL048W-A	0	1	0.0236156351791531
YCR108C	0	1	0.0236156351791531
YCR075W-A	0	1	0.0236156351791531
YCR095W-A	0	1	0.0236156351791531
YDL160C-A	0	1	0.0236156351791531
YDR194W-A	0	1	0.0236156351791531
YDL007C-A	0	1	0.0236156351791531
YDR169C-A	0	1	0.0236156351791531
YDR182W-A	0	1	0.0236156351791531
YDR003W-A	0	1	0.0236156351791531
YDR119W-A	0	1	0.0236156351791531
YFL041W-A	0	1	0.0236156351791531
YDR524W-C	0	1	0.0236156351791531
YDR374W-A	0	1	0.0236156351791531
YER175W-A	0	1	0.0236156351791531
YDR461C-A	0	1	0.0236156351791531
YFR032C-B	0	1	0.0236156351791531
YDR246W-A	0	1	0.0236156351791531
YGL188C-A	0	1	0.0236156351791531
YER078W-A	0	1	0.0236156351791531
YGL041C-B	0	1	0.0236156351791531
YGL007C-A	0	1	0.0236156351791531
YDR524C-B	0	1	0.0236156351791531
YGR035W-A	0	1	0.0236156351791531
YHL015W-A	0	1	0.0236156351791531
YGR121W-A	0	1	0.0236156351791531
YGL194C-A	0	1	0.0236156351791531
YHR007C-A	0	1	0.0236156351791531
YIL002W-A	0	1	0.0236156351791531
YGR174W-A	0	1	0.0236156351791531
YJL127C-B	0	1	0.0236156351791531
YJL047C-A	0	1	0.0236156351791531
YHR022C-A	0	1	0.0236156351791531
YGR161W-C	0	1	0.0236156351791531
YHR199C-A	0	1	0.0236156351791531
YGR169C-A	0	1	0.0236156351791531
YIR018C-A	0	1	0.0236156351791531
YHR086W-A	0	1	0.0236156351791531
YGR146C-A	0	1	0.0236156351791531
YGR204C-A	0	1	0.0236156351791531
YHL048C-A	0	1	0.0236156351791531
YIL046W-A	0	1	0.0236156351791531
YHR175W-A	0	1	0.0236156351791531
YIL102C-A	0	1	0.0236156351791531
YJL077W-B	0	1	0.0236156351791531
YIL134C-A	0	1	0.0236156351791531
YHR050W-A	0	1	0.0236156351791531
YIR021W-A	0	1	0.0236156351791531
YJR005C-A	0	1	0.0236156351791531
YJL133C-A	0	1	0.0236156351791531
YMR001C-A	0	1	0.0236156351791531
YMR175W-A	0	1	0.0236156351791531
YLR146W-A	0	1	0.0236156351791531
YKL023C-A	0	1	0.0236156351791531
YLR162W-A	0	1	0.0236156351791531
YMR194C-B	0	1	0.0236156351791531
YMR230W-A	0	1	0.0236156351791531
YLR412C-A	0	1	0.0236156351791531
YLR466C-B	0	1	0.0236156351791531
YJR151W-A	0	1	0.0236156351791531
YML054C-A	0	1	0.0236156351791531
YLR285C-A	0	1	0.0236156351791531
YLR406C-A	0	1	0.0236156351791531
YMR105W-A	0	1	0.0236156351791531
YLR342W-A	0	1	0.0236156351791531
YLL066W-B	0	1	0.0236156351791531
YJR112W-A	0	1	0.0236156351791531
YMR030W-A	0	1	0.0236156351791531
YLR157W-E	0	1	0.0236156351791531
YKL068W-A	0	1	0.0236156351791531
YLR157C-C	0	1	0.0236156351791531
YLR361C-A	0	1	0.0236156351791531
YNL024C-A	0	1	0.0236156351791531
YLL006W-A	0	1	0.0236156351791531
YKL065W-A	0	1	0.0236156351791531
YMR315W-A	0	1	0.0236156351791531
YMR272W-B	0	1	0.0236156351791531
YLR307C-A	0	1	0.0236156351791531
YMR182W-A	0	1	0.0236156351791531
YKL096C-B	0	1	0.0236156351791531
YMR247W-A	0	1	0.0236156351791531
YKL183C-A	0	1	0.0236156351791531
YMR188C	0	0	0.0235964198535395
YOL164W-A	0	1	0.0235964198535395
YNL097C-B	0	1	0.0235964198535395
YOR072W-B	0	1	0.0235964198535395
YOL155W-A	0	1	0.0235964198535395
YOR192C-C	0	1	0.0235964198535395
YOR020W-A	0	1	0.0235964198535395
YOL097W-A	0	1	0.0235964198535395
YNL042W-B	0	1	0.0235964198535395
YOR316C-A	0	1	0.0235964198535395
YNL067W-B	0	1	0.0235964198535395
YNL277W-A	0	1	0.0235964198535395
YOR032W-A	0	1	0.0235964198535395
YOL019W-A	0	1	0.0235964198535395
YNL146C-A	0	1	0.0235964198535395
YOR034C-A	0	1	0.0235964198535395
YNL130C-A	0	1	0.0235964198535395
YOR161C-C	0	1	0.0235964198535395
YOR293C-A	0	1	0.0235964198535395
YOR011W-A	0	1	0.0235964198535395
YPL119C-A	0	1	0.0235964198535395
YPL152W-A	0	1	0.0235964198535395
YOR376W-A	0	1	0.0235964198535395
YOR381W-A	0	1	0.0235964198535395
YPL038W-A	0	1	0.0235964198535395
YPR145C-A	0	1	0.0235964198535395
YPR108W-A	0	1	0.0235964198535395
YPR159C-A	0	1	0.0235964198535395
YFR057W	0	1	0.0235964198535395
YNL213C	0	0	0.0235772357723577
YPL148C	0	0	0.0235580828594639
YDL246C	0	0	0.023538961038961
YHR060W	0	0	0.0235198702351987
YAR014C	0	0	0.0235008103727715
YML129C	0	0	0.0234817813765182
YPR081C	0	0	0.023462783171521
YER035W	0	0	0.0234438156831043
YGL142C	0	0	0.0234248788368336
YNL103W	0	0	0.0234059725585149
YOR190W	0	0	0.0233870967741935
YOR012W	0	1	0.0233870967741935
YOL024W	0	1	0.0233870967741935
YLR466W	0	0	0.0233682514101531
YGR277C	0	0	0.0233494363929147
YGL262W	0	1	0.0233494363929147
YEL009C	0	0	0.0233306516492357
YDR470C	0	0	0.0233118971061093
YHR044C	0	0	0.0232931726907631
YPL087W	0	0	0.0232744783306581
YMR140W	0	0	0.0232558139534884
YEL057C	0	0	0.0232371794871795
YOR092W	0	0	0.0232185748598879
YBR213W	0	0	0.0232
YOR353C	0	0	0.0231814548361311
YNL127W	0	0	0.0231629392971246
YGR273C	0	1	0.0231629392971246
YNL275W	0	0	0.0231444533120511
YPR128C	0	0	0.0231259968102073
YBL095W	0	1	0.0231259968102073
YGR127W	0	1	0.0231259968102073
YNR032C-A	0	0	0.0231075697211155
YOR363C	0	0	0.0230891719745223
YPR201W	0	0	0.0230708035003978
YGL085W	0	1	0.0230708035003978
YPL149W	0	0	0.0230524642289348
YPL005W	0	0	0.0230341540905481
YPL024W	0	0	0.023015873015873
YKL189W	0	0	0.0229976209357653
YFR049W	0	0	0.0229793977812995
YOR334W	0	0	0.0229612034837688
YLR213C	0	0	0.0229430379746835
YJL068C	0	0	0.0229249011857708
YOR320C	0	0	0.0229067930489731
YER183C	0	0	0.0228887134964483
YPL283C	0	0	0.0228706624605678
YBR037C	0	0	0.0228526398739165
YLR445W	0	1	0.0228526398739165
YNL038W	0	0	0.0228346456692913
YMR165C	0	0	0.022816679779701
YBL026W	0	0	0.0227987421383648
YHL043W	0	0	0.0227808326787117
YFR009W	0	0	0.0227629513343799
YNL070W	0	0	0.0227450980392157
YIL014C-A	0	1	0.0227450980392157
YJL054W	0	0	0.0227272727272727
YER014W	0	0	0.0227094753328113
YHR011W	0	0	0.0226917057902973
YAL046C	0	1	0.0226917057902973
YHR210C	0	1	0.0226917057902973
YLL057C	0	0	0.0226739640344019
YML091C	0	0	0.02265625
YOL042W	0	1	0.02265625
YMR293C	0	0	0.0226385636221702
YGL143C	0	0	0.0226209048361934
YCL001W-A	0	1	0.0226209048361934
YCR097W	0	0	0.0226032735775526
YBL037W	0	0	0.0225856697819315
YBR253W	0	0	0.022568093385214
YEL020C	0	1	0.022568093385214
YOR036W	0	0	0.0225505443234837
YPL004C	0	0	0.0225330225330225
YHR073W	0	0	0.0225155279503106
YLR260W	0	0	0.0224980605120248
YML121W	0	0	0.0224806201550388
YJR036C	0	0	0.0224632068164214
YPR027C	0	1	0.0224632068164214
YML112W	0	0	0.0224458204334365
YPL156C	0	0	0.0224284609435422
YDR244W	0	0	0.0224111282843895
YGR012W	0	1	0.0224111282843895
YLR091W	0	1	0.0224111282843895
YNR052C	0	0	0.0223938223938224
YFR039C	0	1	0.0223938223938224
YCL021W-A	0	1	0.0223938223938224
YFR008W	0	0	0.0223765432098765
YIL046W	0	0	0.0223592906707787
YLR154W-C	0	1	0.0223592906707787
YMR150C	0	0	0.0223420647149461
YJL081C	0	0	0.0223248652809854
YLR363W-A	0	1	0.0223248652809854
YAR019C	0	0	0.0223076923076923
YAL037W	0	1	0.0223076923076923
YDR221W	0	0	0.0222905457340507
YJR048W	0	0	0.022273425499232
YOL013W-A	0	1	0.022273425499232
YNR039C	0	0	0.022256331542594
YDL044C	0	0	0.022239263803681
YCR023C	0	1	0.022239263803681
Q0110	0	0	0.0222222222222222
YDL137W	0	0	0.0222052067381317
YHR212W-A	0	1	0.0222052067381317
YHR213W-A	0	1	0.0222052067381317
YHR214C-E	0	1	0.0222052067381317
YHR213W-B	0	1	0.0222052067381317
YHR214C-D	0	1	0.0222052067381317
YGR240C-A	0	1	0.0222052067381317
YLR016C	0	0	0.0221882172915073
YLR154C-H	0	1	0.0221882172915073
YLR159C-A	0	1	0.0221882172915073
YLR156C-A	0	1	0.0221882172915073
YMR242W-A	0	1	0.0221882172915073
YLR154C-G	0	1	0.0221882172915073
YOL166W-A	0	1	0.0221882172915073
YPL189C-A	0	1	0.0221882172915073
YOR394C-A	0	1	0.0221882172915073
YDR080W	0	0	0.02217125382263
YHR100C	0	1	0.02217125382263
YOR227W	0	1	0.02217125382263
YFL062W	0	1	0.02217125382263
YDR017C	0	0	0.0221543162719633
YPL056C	0	1	0.0221543162719633
YPL277C	0	1	0.0221543162719633
YPR193C	0	0	0.0221374045801527
YPL221W	0	0	0.0221205186880244
YER051W	0	0	0.0221036585365854
YJL218W	0	1	0.0221036585365854
YAL059W	0	0	0.0220868240670221
YOR043W	0	0	0.0220700152207002
YIL024C	0	1	0.0220700152207002
YIL168W	0	0	0.0220532319391635
YJR117W	0	0	0.0220364741641337
YLR139C	0	0	0.0220197418375095
YLR262C	0	0	0.0220030349013657
YAR071W	0	0	0.021986353297953
YMR216C	0	0	0.021969696969697
YBR170C	0	0	0.0219530658591976
YLR117C	0	0	0.0219364599092284
YDR408C	0	0	0.0219198790627362
YIL009C-A	0	0	0.0219033232628399
YML057W	0	0	0.0218867924528302
YOR306C	0	0	0.0218702865761689
YHR106W	0	0	0.0218538055764883
YDL169C	0	1	0.0218538055764883
YBL059W	0	1	0.0218538055764883
YPR182W	0	0	0.0218373493975904
YLR326W	0	1	0.0218373493975904
YDR219C	0	0	0.0218209179834462
YML097C	0	0	0.0218045112781955
YGR199W	0	0	0.0217881292261458
YLL033W	0	0	0.0217717717717718
YLR206W	0	0	0.0217554388597149
YGR174C	0	0	0.0217391304347826
YJL118W	0	1	0.0217391304347826
YHR142W	0	0	0.0217228464419476
YDR089W	0	0	0.0217065868263473
YER071C	0	1	0.0217065868263473
YML107C	0	0	0.0216903515332835
YIL087C	0	1	0.0216903515332835
YLR080W	0	0	0.0216741405082212
YOL036W	0	1	0.0216741405082212
YER094C	0	0	0.0216579536967886
YNL083W	0	0	0.0216417910447761
YBR058C	0	0	0.0216256524981357
YLL055W	0	1	0.0216256524981357
YGR247W	0	0	0.0216095380029806
YLL005C	0	0	0.0215934475055845
YPL069C	0	0	0.021577380952381
YPR071W	0	1	0.021577380952381
YDL183C	0	1	0.021577380952381
YLL042C	0	0	0.0215613382899628
YLR162W	0	1	0.0215613382899628
YPR192W	0	0	0.0215453194650817
YMR126C	0	1	0.0215453194650817
YPL230W	0	1	0.0215453194650817
YMR064W	0	0	0.0215293244246474
YNL048W	0	0	0.021513353115727
YNL026W	0	0	0.0214974054855448
YKL059C	0	0	0.0214814814814815
YBR236C	0	0	0.0214655810510733
YNR062C	0	1	0.0214655810510733
YJL213W	0	1	0.0214655810510733
YGR256W	0	0	0.0214497041420118
YOR023C	0	0	0.0214338507021434
YNR059W	0	0	0.0214180206794682
YOR327C	0	0	0.0214022140221402
YGR212W	0	0	0.0213864306784661
YHR017W	0	1	0.0213864306784661
YPL010W	0	0	0.0213706705969049
YBL008W	0	0	0.0213549337260677
Q0050	0	0	0.0213392200147167
YIR029W	0	0	0.0213235294117647
YAR068W	0	1	0.0213235294117647
YPR125W	0	0	0.0213078618662748
YCL049C	0	1	0.0213078618662748
YGL126W	0	0	0.0212922173274596
YML069W	0	0	0.0212765957446809
YNL090W	0	0	0.0212609970674487
YGR061C	0	0	0.0212464589235127
YAR028W	0	1	0.0212464589235127
YBR082C	0	0	0.0212464589235127
YDR330W	0	0	0.0212464589235127
YLR072W	0	1	0.0212464589235127
YHR131C	0	1	0.0212464589235127
YKL098W	0	1	0.0212464589235127
YHR151C	0	1	0.0212464589235127
YOL116W	0	0	0.0212464589235127
YMR034C	0	1	0.0212464589235127
YBR285W	0	1	0.0212464589235127
YNR013C	0	0	0.0212464589235127
YBL057C	0	0	0.0212464589235127
YNR032W	0	0	0.0212464589235127
Q0085	0	0	0.0212464589235127
YHR057C	0	1	0.0212464589235127
YKL005C	0	0	0.0212464589235127
YLR267W	0	1	0.0212464589235127
YLR036C	0	1	0.0212464589235127
YOR173W	0	0	0.0212464589235127
YNL339C	0	0	0.0212464589235127
YFL054C	0	0	0.0212464589235127
YDR503C	0	0	0.0212464589235127
YNL211C	0	1	0.0212464589235127
YLR158C	0	0	0.0212464589235127
YBL020W	0	0	0.0212464589235127
YGL011C	0	0	0.0212464589235127
YFL042C	0	1	0.0212464589235127
YIL121W	0	0	0.0212464589235127
YCR028C-A	0	0	0.0212464589235127
Q0115	0	0	0.0212464589235127
YJR110W	0	0	0.0212464589235127
YGL247W	0	0	0.0212464589235127
YAR018C	0	0	0.0212464589235127
YNL260C	0	1	0.0212464589235127
YKL133C	0	1	0.0212464589235127
YNL168C	0	1	0.0212464589235127
YHR001W	0	0	0.0212464589235127
YOL137W	0	1	0.0212464589235127
YEL012W	0	0	0.0212464589235127
YER039C	0	1	0.0212464589235127
YLR393W	0	0	0.0212464589235127
YML079W	0	1	0.0212464589235127
YDR352W	0	1	0.0212464589235127
YDR536W	0	0	0.0212464589235127
YNL222W	0	0	0.0212464589235127
YAR050W	0	0	0.0212464589235127
YOR171C	0	0	0.0212464589235127
YPL083C	0	0	0.0212464589235127
YGR112W	0	0	0.0212464589235127
YOR250C	0	0	0.0212464589235127
YER115C	0	0	0.0212464589235127
YCL048W	0	0	0.0212464589235127
YGL256W	0	0	0.0212464589235127
YKL072W	0	1	0.0212464589235127
YCR071C	0	0	0.0212464589235127
YLR054C	0	0	0.0212464589235127
YFR014C	0	0	0.0212464589235127
YIL045W	0	0	0.0212464589235127
YJR135W-A	0	0	0.0212464589235127
YGL226W	0	1	0.0212464589235127
YPL099C	0	1	0.0212464589235127
YGL096W	0	0	0.0212464589235127
YJR161C	0	1	0.0212464589235127
YDL231C	0	0	0.0212464589235127
YJR050W	0	0	0.0212464589235127
YFR004W	0	0	0.0212464589235127
YPR001W	0	0	0.0212464589235127
YDR122W	0	0	0.0212464589235127
YFR003C	0	0	0.0212464589235127
YMR301C	1	0	0.0212464589235127
YOR185C	0	0	0.0212314225053079
YHR150W	0	0	0.0212164073550212
YOR330C	0	0	0.0212014134275618
YBR157C	0	1	0.0212014134275618
YDR125C	0	0	0.0211864406779661
YLR382C	0	0	0.0211714890613973
YKL193C	0	0	0.0211565585331453
YER034W	0	1	0.0211565585331453
YOR266W	0	0	0.0211416490486258
YMR101C	0	0	0.0211267605633803
YLR284C	0	0	0.0211118930330753
YJR108W	0	0	0.0210970464135021
YBR286W	0	0	0.0210822206605762
YNL223W	0	0	0.0210674157303371
YHR192W	0	1	0.0210674157303371
YBR216C	0	0	0.0210526315789474
YLR323C	0	1	0.0210526315789474
YFL046W	0	1	0.0210526315789474
YGR015C	0	1	0.0210526315789474
YJL057C	0	1	0.0210526315789474
YER062C	0	0	0.0210378681626928
YAR027W	0	1	0.0210378681626928
YKL077W	0	1	0.0210378681626928
YJL036W	0	0	0.0210231254379818
YKL087C	0	0	0.0210084033613445
YGL058W	0	0	0.0209937018894332
YPL264C	0	1	0.0209937018894332
YGR066C	0	1	0.0209937018894332
YER120W	0	0	0.020979020979021
YIL031W	0	0	0.0209643605870021
YBR233W-A	0	0	0.0209497206703911
YJL026W	0	0	0.0209351011863224
YNL011C	0	1	0.0209351011863224
YLR209C	0	0	0.0209205020920502
YNL312W	0	0	0.0209059233449477
YHR025W	0	0	0.020891364902507
YAR020C	0	1	0.020891364902507
YBR013C	0	1	0.020891364902507
YGL057C	0	1	0.020891364902507
YLR132C	0	0	0.0208768267223382
YPL040C	0	0	0.0208623087621697
YOL003C	0	0	0.0208478109798471
YBR294W	0	0	0.0208333333333333
YCL047C	0	1	0.0208333333333333
YMR240C	0	0	0.0208188757807078
YDR054C	0	0	0.0208044382801664
YGR070W	0	0	0.0207900207900208
YLR241W	0	1	0.0207900207900208
YIR016W	0	1	0.0207900207900208
YKL075C	0	0	0.0207756232686981
YNL194C	0	0	0.0207612456747405
YDR079C-A	0	0	0.020746887966805
YJL155C	0	0	0.0207325501036628
YBR214W	0	0	0.0207182320441989
YJL185C	0	1	0.0207182320441989
YBR147W	0	1	0.0207182320441989
Q0055	0	0	0.020703933747412
YCR045C	0	1	0.020703933747412
YER076C	0	1	0.020703933747412
YEL072W	0	1	0.020703933747412
YPL272C	0	1	0.020703933747412
YLR292C	0	0	0.0206896551724138
YJL132W	0	1	0.0206896551724138
YBR004C	0	0	0.0206753962784287
YOR336W	0	0	0.0206611570247934
YJR099W	0	0	0.0206469373709566
YNL009W	0	0	0.0206327372764787
YDL052C	0	0	0.0206185567010309
YPR028W	0	0	0.0206043956043956
YBR274W	0	0	0.0205902539464653
YER092W	0	1	0.0205902539464653
YBR201W	0	0	0.0205761316872428
YLR258W	0	0	0.0205620287868403
YNL173C	0	0	0.0205479452054795
YOR329C	0	0	0.0205338809034908
YLL061W	0	0	0.0205198358413133
YDR272W	0	0	0.0205058099794942
YLR114C	0	0	0.0204918032786885
YLR189C	0	0	0.0204778156996587
YOL157C	0	1	0.0204778156996587
YFL039C	0	0	0.0204638472032742
YER100W	0	0	0.0204498977505112
YDL022W	0	0	0.0204359673024523
YCR044C	0	0	0.0204220558202859
YLR446W	0	1	0.0204220558202859
YNL165W	0	1	0.0204220558202859
YJL147C	0	1	0.0204220558202859
YJR131W	0	0	0.0204081632653061
YER030W	0	0	0.0203942895989123
YDR472W	0	0	0.0203804347826087
YAR064W	0	1	0.0203804347826087
YKR022C	0	0	0.0203665987780041
YLL062C	0	0	0.0203527815468114
Q0075	0	1	0.0203527815468114
Q0060	0	1	0.0203527815468114
YPR098C	0	1	0.0203527815468114
YBL044W	0	1	0.0203527815468114
YGL080W	0	1	0.0203527815468114
YFR035C	0	1	0.0203527815468114
YGR202C	0	0	0.0203389830508475
YOR031W	0	0	0.0203252032520325
Q0065	0	0	0.02031144211239
YNR068C	0	1	0.02031144211239
YKL174C	0	0	0.020297699594046
YPR111W	0	0	0.0202839756592292
YHL021C	0	1	0.0202839756592292
YPL155C	0	0	0.0202702702702703
YGL047W	0	0	0.0202565833896016
YBL023C	0	0	0.0202429149797571
YBR011C	0	0	0.0202292650033715
YAL067W-A	0	1	0.0202292650033715
YLR157W-D	0	1	0.0202292650033715
YPR008W	0	0	0.0202156334231806
YNL008C	0	0	0.0202020202020202
Q0255	0	1	0.0202020202020202
YBL036C	0	0	0.0201884253028264
YBL061C	0	0	0.0201748486886348
YGR279C	0	0	0.0201612903225806
YOL152W	0	1	0.0201612903225806
YJR091C	0	0	0.0201477501678979
YEL017W	0	0	0.0201342281879195
YJL066C	0	1	0.0201342281879195
YIL039W	0	0	0.0201207243460765
YDR319C	0	1	0.0201207243460765
YNR040W	0	1	0.0201207243460765
YPR107C	0	0	0.0201072386058981
YMR311C	0	0	0.0200937709310114
YAR042W	0	0	0.0200803212851406
YCL042W	0	1	0.0200803212851406
YNL029C	0	0	0.020066889632107
Q0140	0	0	0.0200534759358289
YKL022C	0	0	0.0200400801603206
YML011C	0	0	0.0200267022696929
YPR025C	0	0	0.0200133422281521
YDL248W	0	1	0.0200133422281521
YKL094W	0	1	0.0200133422281521
YIR042C	0	1	0.0200133422281521
YIL013C	0	0	0.02
YBR080C	0	0	0.0199866755496336
YKL015W	0	0	0.0199733688415446
YGR248W	0	0	0.0199600798403194
YLR225C	0	1	0.0199600798403194
YPL176C	0	0	0.0199468085106383
YKL151C	0	1	0.0199468085106383
YBL003C	0	0	0.0199335548172757
YJL170C	0	0	0.0199203187250996
YPR138C	0	0	0.019907100199071
YDR170W-A	0	0	0.019893899204244
YMR244W	0	1	0.019893899204244
YDL123W	0	1	0.019893899204244
YPR100W	0	0	0.0198807157057654
YBL002W	0	0	0.0198675496688742
YMR180C	0	0	0.0198544010589014
YOL131W	0	1	0.0198544010589014
YOR045W	0	0	0.0198412698412698
YDR379C-A	0	1	0.0198412698412698
YML007C-A	0	1	0.0198412698412698
YJL183W	0	0	0.0198281559814937
YNL265C	0	0	0.0198150594451783
YNL317W	0	0	0.0198019801980198
YGR100W	0	0	0.0197889182058048
YDL133W	0	1	0.0197889182058048
YMR174C	0	0	0.01977587343441
YIR018W	0	0	0.0197628458498024
YIL073C	0	0	0.0197498354180382
YER189W	0	1	0.0197498354180382
YJL108C	0	0	0.0197368421052632
YGR186W	0	0	0.019723865877712
YMR052W	0	0	0.0197109067017083
YDR380W	0	0	0.0196979645436638
YCR083W	0	0	0.0196850393700787
YDL217C	0	0	0.019672131147541
YOR149C	0	0	0.0196592398427261
YGR074W	0	0	0.0196463654223969
YBL060W	0	1	0.0196463654223969
YLR219W	0	0	0.0196335078534031
YNL147W	0	0	0.0196206671026815
YJL062W-A	0	1	0.0196206671026815
YER053C-A	0	1	0.0196206671026815
YJL178C	0	0	0.0196078431372549
YKR061W	0	0	0.0195950359242325
YOL083W	0	1	0.0195950359242325
YER005W	0	0	0.0195822454308094
YER133W	0	0	0.0195694716242661
YOR215C	0	1	0.0195694716242661
YGL010W	0	1	0.0195694716242661
YNL220W	0	0	0.0195567144719687
YBL093C	0	0	0.0195439739413681
YOR019W	0	1	0.0195439739413681
YHR110W	0	0	0.01953125
YDR452W	0	0	0.0195185426154847
YOL111C	0	0	0.0195058517555267
YNL099C	0	0	0.0194931773879142
YBL051C	0	0	0.0194805194805195
YKL194C	0	0	0.0194678780012979
YMR217W	0	0	0.0194552529182879
YBL113C	0	1	0.0194552529182879
YLR283W	0	1	0.0194552529182879
YOR354C	0	0	0.0194426441996111
YOR256C	0	0	0.0194300518134715
YBL038W	0	0	0.0194174757281553
YFL067W	0	1	0.0194174757281553
YBR228W	0	0	0.019404915912031
YIL068C	0	0	0.0193923723335488
YFR011C	0	1	0.0193923723335488
YNL256W	0	0	0.0193798449612403
YAR029W	0	1	0.0193798449612403
YHR155W	0	1	0.0193798449612403
YDR275W	0	1	0.0193798449612403
YDR164C	0	0	0.0193673337637185
YLR157C	0	0	0.0193548387096774
YJL059W	0	0	0.0193423597678917
YFL068W	0	1	0.0193423597678917
YNL246W	0	0	0.0193298969072165
YGL045W	0	0	0.0193174500965873
[truncated: 3,790 more rows]
