# Supplementary material for: Computationally Driven, Quantitative Experiments Discover Genes Required for Mitochondrial Biogenesis
Source: PLoS Genet. 2009 Mar 20;5(3):e1000407. doi: 10.1371/journal.pgen.1000407 (PMC2648979; doi:10.1371/journal.pgen.1000407)
Supplement: Dataset S2 — Top 100 novel ensemble predictions for additional yeast biological processes. A zip file containing 387 tab-delimited text files of the ensemble predictions for the indicated Gene Ontology Biological Process Term. (21.70 MB GZ) [file pgen.1000407.s013.gz › GO_0006885.txt]

ORF	AnnotatedToTerm?	Uncharacterized_04152007?	Precision
YMR054W	1	0	1.0
YGR020C	1	0	1.0
YKL080W	1	0	1.0
YLR447C	1	0	1.0
YBR127C	1	0	1.0
YDL185W	1	0	1.0
YOR270C	1	0	1.0
YPR036W	1	0	1.0
YDR202C	1	0	1.0
YOR332W	1	0	1.0
YEL027W	1	0	1.0
YEL051W	1	0	1.0
YJR033C	1	0	1.0
YHR039C-A	1	0	1.0
YKL190W	0	0	0.9375
YHR060W	1	0	0.9375
YDR084C	0	0	0.888888888888889
YGR106C	0	1	0.888888888888889
YOL092W	0	1	0.888888888888889
YPL234C	1	0	0.888888888888889
YMR243C	0	0	0.842105263157895
YLR262C	0	0	0.8
YJL154C	0	0	0.761904761904762
YGR105W	0	0	0.727272727272727
YKR059W	0	0	0.708333333333333
YDR328C	1	0	0.708333333333333
YGR163W	0	0	0.68
YJL138C	0	0	0.653846153846154
YLR110C	0	0	0.62962962962963
YCR044C	0	0	0.607142857142857
YLR039C	0	0	0.6
YKL119C	1	0	0.6
YDL015C	0	0	0.580645161290323
YJR015W	0	1	0.580645161290323
YBR164C	0	0	0.5625
YLR459W	0	0	0.558823529411765
YHR026W	1	0	0.558823529411765
YDL046W	0	0	0.542857142857143
YBR196C	0	0	0.527777777777778
YDR080W	0	0	0.513513513513513
YAR002C-A	0	0	0.5
YPR149W	0	0	0.487179487179487
YJL002C	0	0	0.475
YFL039C	0	0	0.463414634146341
YFR019W	0	0	0.452380952380952
YAL022C	0	0	0.441860465116279
YKL077W	0	1	0.441860465116279
YOL060C	0	0	0.431818181818182
YDR119W	0	1	0.431818181818182
YEL013W	0	0	0.422222222222222
YPR113W	0	0	0.41304347826087
YMR186W	0	0	0.404255319148936
YLL024C	0	0	0.395833333333333
YOR070C	0	0	0.387755102040816
YOR067C	0	0	0.38
YNL263C	0	0	0.372549019607843
YJL196C	0	0	0.365384615384615
YDR105C	0	1	0.365384615384615
YNL238W	0	0	0.358490566037736
YML121W	0	0	0.351851851851852
YOR161C	0	1	0.351851851851852
YDR276C	0	0	0.345454545454545
YGL006W	0	0	0.339285714285714
YLL048C	0	0	0.333333333333333
YDR352W	0	1	0.333333333333333
YGR282C	0	0	0.327586206896552
YDR385W	0	0	0.322033898305085
YKR001C	0	0	0.316666666666667
YPL045W	0	0	0.311475409836066
YMR215W	0	1	0.311475409836066
YCR075C	0	0	0.306451612903226
YOR317W	0	0	0.301587301587302
YML018C	0	1	0.301587301587302
YDR229W	0	0	0.296875
YLL023C	0	1	0.296875
YGL142C	0	0	0.292307692307692
YAL005C	0	0	0.287878787878788
YGR192C	0	0	0.283582089552239
YNL010W	0	1	0.283582089552239
YDR284C	0	0	0.28169014084507
YDR302W	0	0	0.28169014084507
YIL043C	0	0	0.28169014084507
YKR007W	1	0	0.28169014084507
YDL212W	0	0	0.277777777777778
YGL225W	0	0	0.273972602739726
YLR396C	0	0	0.27027027027027
YDL128W	0	0	0.266666666666667
YOL030W	0	1	0.266666666666667
YFL048C	0	0	0.263157894736842
YPL006W	0	0	0.25974025974026
YKL004W	0	0	0.256410256410256
YGR254W	0	0	0.253164556962025
YDR050C	0	0	0.25
YCR012W	0	0	0.246913580246914
YKL060C	0	0	0.24390243902439
YDL123W	0	1	0.24390243902439
YMR148W	0	1	0.24390243902439
YIL047C	0	0	0.240963855421687
YDR126W	0	0	0.238095238095238
YDL192W	0	0	0.235294117647059
YOR357C	0	0	0.232558139534884
YKL152C	0	0	0.229885057471264
YGL023C	0	0	0.227272727272727
YGR155W	0	0	0.224719101123595
YER036C	0	0	0.222222222222222
YOR164C	0	1	0.222222222222222
YDL084W	0	0	0.21978021978022
YLR001C	0	1	0.21978021978022
YLR134W	0	0	0.217391304347826
YOR085W	0	0	0.21505376344086
YNL046W	0	0	0.212765957446809
YPL236C	0	1	0.212765957446809
YKR088C	0	0	0.210526315789474
YDR486C	0	0	0.208333333333333
YFL041W	0	0	0.206185567010309
YHR174W	0	0	0.204081632653061
YGL012W	0	0	0.202020202020202
YHR186C	0	0	0.2
YBR077C	0	0	0.198019801980198
YOL129W	0	0	0.196078431372549
YDR525W-A	0	1	0.196078431372549
YEL031W	0	0	0.194174757281553
YDR135C	0	0	0.192307692307692
YOR251C	0	1	0.192307692307692
YAL038W	0	0	0.19047619047619
YMR004W	0	0	0.188679245283019
YMR077C	0	0	0.186915887850467
YOL086C	0	0	0.185185185185185
YJL192C	0	0	0.18348623853211
YJR139C	0	0	0.181818181818182
YDR128W	0	1	0.181818181818182
YDL008W	0	0	0.18018018018018
YGL084C	0	0	0.178571428571429
YGR087C	0	0	0.176991150442478
YNL051W	0	0	0.175438596491228
YPL180W	0	0	0.173913043478261
YMR195W	0	1	0.173913043478261
YNL307C	0	0	0.172413793103448
YMR303C	0	0	0.170940170940171
YMR160W	0	1	0.170940170940171
YPL162C	0	1	0.170940170940171
YEL034W	0	0	0.169491525423729
YGR240C	0	0	0.168067226890756
YGL253W	0	0	0.166666666666667
YNL219C	0	0	0.165289256198347
YKL056C	0	0	0.163934426229508
YOL018C	0	0	0.16260162601626
YLR044C	0	0	0.161290322580645
YOR316C	0	0	0.16
YOR133W	0	0	0.158730158730159
YDR233C	0	1	0.158730158730159
YJL052W	0	0	0.15748031496063
YNL243W	0	0	0.15625
YLL015W	0	0	0.155038759689922
YJR138W	0	1	0.155038759689922
YER177W	0	0	0.153846153846154
YOR175C	0	1	0.153846153846154
YBR241C	0	1	0.153846153846154
YJL036W	0	0	0.152671755725191
YJR009C	0	0	0.151515151515152
YOR002W	0	0	0.150375939849624
YDL054C	0	0	0.149253731343284
YKL008C	0	0	0.148148148148148
YDR155C	0	0	0.147058823529412
YDR012W	0	0	0.145985401459854
YBR207W	0	0	0.144927536231884
YBR036C	0	0	0.143884892086331
YLL040C	0	0	0.142857142857143
YPR080W	0	0	0.141843971631206
YBL099W	0	0	0.140845070422535
YLR360W	0	0	0.13986013986014
YBR118W	0	0	0.138888888888889
YMR202W	0	0	0.137931034482759
YPL227C	0	0	0.136986301369863
YMR274C	0	0	0.136054421768707
YDR137W	0	0	0.135135135135135
YMR205C	0	0	0.134228187919463
YML028W	0	0	0.133333333333333
YLR109W	0	0	0.132450331125828
YGR172C	0	0	0.131578947368421
YML058W	0	0	0.130718954248366
YJL004C	0	0	0.12987012987013
YLR087C	0	0	0.129032258064516
YDR153C	0	0	0.128205128205128
YJL183W	0	0	0.127388535031847
YFL009W	0	0	0.126582278481013
YER122C	0	0	0.125786163522013
YDL100C	0	0	0.125
YBR086C	0	0	0.124223602484472
YDR483W	0	0	0.123456790123457
YDR516C	0	0	0.122699386503067
YHR012W	0	0	0.121951219512195
YML001W	0	0	0.121212121212121
YNL291C	0	0	0.120481927710843
YBR031W	0	0	0.119760479041916
YPL240C	0	0	0.119047619047619
YBR283C	0	0	0.118343195266272
YGL167C	0	0	0.117647058823529
YHR133C	0	0	0.116959064327485
YNL041C	0	0	0.116279069767442
YML085C	0	0	0.115606936416185
YMR307W	0	0	0.114942528735632
YKR019C	0	0	0.114285714285714
YIL018W	0	0	0.113636363636364
YLR337C	0	0	0.112994350282486
YGL020C	0	0	0.112359550561798
YLR097C	0	0	0.111731843575419
YMR272C	0	0	0.111111111111111
YER083C	0	0	0.110497237569061
YBR126C	0	0	0.10989010989011
YBR001C	0	0	0.109289617486339
YDL066W	0	0	0.108695652173913
YBR072W	0	0	0.108247422680412
YNL239W	0	0	0.108247422680412
YDR306C	0	0	0.108247422680412
YFL018C	0	0	0.108247422680412
YIL053W	0	0	0.108247422680412
YDR182W	0	0	0.108247422680412
YCR034W	0	0	0.108247422680412
YGR279C	0	0	0.108247422680412
YNL101W	0	0	0.108247422680412
YGR142W	1	0	0.108247422680412
YEL002C	0	0	0.107692307692308
YDR321W	0	0	0.107317073170732
YBR221C	0	0	0.107317073170732
YHR050W	0	0	0.107317073170732
YKL212W	0	0	0.107317073170732
YJR044C	0	0	0.107317073170732
YDR205W	0	0	0.107317073170732
YDR131C	0	0	0.107317073170732
YFL045C	0	0	0.107317073170732
YER014C-A	0	0	0.107317073170732
YPL036W	1	0	0.107317073170732
YJL012C	0	0	0.106796116504854
YBR280C	0	0	0.106280193236715
YHR019C	0	0	0.105769230769231
YJR036C	0	0	0.105263157894737
YGR229C	0	0	0.104761904761905
YPR028W	0	0	0.104265402843602
YFL037W	0	0	0.10377358490566
YBR011C	0	0	0.103286384976526
YER072W	0	0	0.102803738317757
YDR139C	0	0	0.102325581395349
YJR121W	0	0	0.101851851851852
YDL237W	0	1	0.101851851851852
YER005W	0	0	0.101382488479263
YML071C	0	0	0.10126582278481
YNL242W	0	0	0.10126582278481
YJL149W	0	1	0.10126582278481
YDR538W	0	0	0.10126582278481
YOR080W	0	0	0.10126582278481
YLR368W	0	0	0.10126582278481
YPL196W	0	0	0.10126582278481
YGL140C	0	1	0.10126582278481
YJL044C	0	0	0.10126582278481
YCL009C	0	0	0.10126582278481
YAL023C	0	0	0.10126582278481
YOL117W	0	0	0.10126582278481
YIL048W	0	0	0.10126582278481
YPR114W	0	1	0.10126582278481
YKL011C	0	0	0.10126582278481
YPR116W	0	1	0.10126582278481
YDR329C	0	0	0.10126582278481
YIL071C	0	0	0.10126582278481
YPL010W	0	0	0.10126582278481
YOR336W	0	0	0.10126582278481
YML067C	0	0	0.10126582278481
YDR294C	0	0	0.10126582278481
YJL059W	1	0	0.10126582278481
YGL008C	1	0	0.10126582278481
YOL111C	0	0	0.100840336134454
YNL080C	0	0	0.100418410041841
YDL232W	0	0	0.1
YML132W	0	0	0.0995850622406639
YLR138W	0	0	0.0991735537190083
YDR307W	0	1	0.0991735537190083
YNL064C	0	0	0.0987654320987654
YBR128C	0	0	0.0983606557377049
YKR034W	0	0	0.0979591836734694
YHL017W	0	1	0.0979591836734694
YIL157C	0	1	0.0979591836734694
YGL245W	0	0	0.0975609756097561
YLR352W	0	1	0.0975609756097561
YBR139W	0	0	0.097165991902834
YDL137W	0	0	0.0967741935483871
YJR001W	0	0	0.0963855421686747
YNL071W	0	0	0.096
YDR038C	0	0	0.0956175298804781
YGL105W	0	0	0.0952380952380952
YAL042W	0	0	0.0948616600790514
YML088W	0	0	0.094488188976378
YDR039C	0	0	0.0941176470588235
YDR270W	0	0	0.09375
YJL144W	0	0	0.0933852140077821
YLR083C	0	1	0.0933852140077821
YMR159C	0	0	0.0930232558139535
YBR109C	0	0	0.0926640926640927
YEL060C	0	0	0.0923076923076923
YBL095W	0	1	0.0923076923076923
YNL135C	0	0	0.0919540229885057
YOR320C	0	0	0.0916030534351145
YER178W	0	0	0.091254752851711
YDR358W	0	0	0.0909090909090909
YMR149W	0	0	0.0905660377358491
YOR291W	0	1	0.0905660377358491
YBL030C	0	0	0.0902255639097744
YPR062W	0	0	0.0898876404494382
YHR025W	0	0	0.0895522388059701
YDR226W	0	0	0.0892193308550186
YER125W	0	0	0.0888888888888889
YMR088C	0	0	0.0885608856088561
YJL094C	0	0	0.0882352941176471
YLR281C	0	1	0.0882352941176471
YDR077W	0	0	0.0879120879120879
YEL064C	0	0	0.0875912408759124
YHR132C	0	0	0.0872727272727273
YDR179C	0	0	0.0869565217391304
YGR038W	0	0	0.0866425992779783
YMR251W-A	0	0	0.0863309352517986
YHL034C	0	0	0.0860215053763441
YNL280C	0	0	0.0857142857142857
YNL311C	0	0	0.0854092526690391
YPL003W	0	0	0.0851063829787234
YIL030C	0	0	0.0848056537102474
YOR020C	0	0	0.0845070422535211
YBR288C	0	0	0.0842105263157895
YOR246C	0	1	0.0842105263157895
YMR099C	0	0	0.0839160839160839
YOR007C	0	0	0.0836236933797909
YMR168C	0	0	0.0833333333333333
YLR291C	0	0	0.0830449826989619
YBR286W	0	0	0.0827586206896552
YLR064W	0	1	0.0827586206896552
YGL054C	0	0	0.0824742268041237
YBR295W	0	0	0.0821917808219178
YMR123W	0	0	0.0819112627986348
YER141W	0	0	0.0816326530612245
YHR098C	0	0	0.0813559322033898
YML057W	0	0	0.0810810810810811
YLL026W	0	0	0.0808080808080808
YNL283C	0	0	0.0805369127516778
YPL120W	0	0	0.0802675585284281
YJR077C	0	0	0.08
YDR404C	0	0	0.079734219269103
YIL109C	0	0	0.0794701986754967
YER060W-A	0	1	0.0794701986754967
YEL059C-A	0	0	0.0792079207920792
YPL069C	0	0	0.0789473684210526
YHR110W	0	0	0.0786885245901639
YIR022W	0	0	0.0784313725490196
YDR151C	0	0	0.0781758957654723
YJR079W	0	1	0.0781758957654723
YMR010W	0	0	0.0779220779220779
YLL031C	0	0	0.0776699029126214
YML004C	0	0	0.0774193548387097
YBR025C	0	0	0.0771704180064309
YKL105C	0	1	0.0771704180064309
YPR058W	0	0	0.0769230769230769
YDR304C	0	1	0.0769230769230769
YNR061C	0	1	0.0769230769230769
YGR157W	0	0	0.0766773162939297
YDR454C	0	0	0.0764331210191083
YGR261C	0	0	0.0761904761904762
YNL297C	0	0	0.0759493670886076
YIL076W	0	0	0.0757097791798107
YGL145W	0	0	0.0754716981132075
YNL322C	0	0	0.0752351097178683
YML052W	0	0	0.075
YML012W	0	0	0.0747663551401869
YMR298W	0	0	0.0745341614906832
YHR181W	0	0	0.0743034055727554
YJR039W	0	1	0.0743034055727554
YER012W	0	0	0.0740740740740741
YLR361C	0	0	0.0738461538461539
YFR050C	0	0	0.0736196319018405
YDL161W	0	0	0.073394495412844
YBR199W	0	0	0.0731707317073171
YDL004W	0	0	0.0729483282674772
YJL204C	0	0	0.0727272727272727
YLR043C	0	0	0.0725075528700906
YFL016C	0	0	0.072289156626506
YBR078W	0	0	0.0720720720720721
YMR083W	0	0	0.0718562874251497
YJL062W	0	0	0.0716417910447761
YGR036C	0	0	0.0714285714285714
YJR011C	0	1	0.0714285714285714
YNR050C	0	0	0.0712166172106825
YJL208C	0	0	0.0710059171597633
YDR214W	0	0	0.0707964601769911
YBR243C	0	0	0.0705882352941176
YBL042C	0	0	0.0703812316715543
YJR073C	0	0	0.0701754385964912
YPL047W	0	0	0.0699708454810496
YLL018C	0	0	0.0697674418604651
YGR193C	0	0	0.0695652173913043
YLR259C	0	0	0.069364161849711
YER009W	0	0	0.069164265129683
YLR240W	0	0	0.0689655172413793
YJR040W	0	0	0.0687679083094556
YLL050C	0	0	0.0685714285714286
YOR323C	0	0	0.0683760683760684
YNL255C	0	0	0.0681818181818182
YDR246W	0	0	0.0679886685552408
YPR079W	0	0	0.0677966101694915
YPR165W	0	0	0.0676056338028169
YOR092W	0	0	0.0674157303370786
YPR151C	0	0	0.0672268907563025
YIL111W	0	0	0.0670391061452514
YDL145C	0	0	0.0668523676880223
YCL001W	0	0	0.0666666666666667
YJL172W	0	0	0.0664819944598338
YOR374W	0	0	0.0662983425414365
YDR372C	0	0	0.0661157024793388
YDR107C	0	1	0.0661157024793388
YGR185C	0	0	0.0659340659340659
YMR121C	0	0	0.0657534246575342
YLR066W	0	0	0.0655737704918033
YPL037C	0	0	0.0653950953678474
YDR099W	0	0	0.0652173913043478
YBL102W	0	0	0.0650406504065041
YKL035W	0	0	0.0648648648648649
YLR192C	0	0	0.0646900269541779
YKL046C	0	0	0.0645161290322581
YOR008C-A	0	0	0.064343163538874
YNL281W	0	0	0.0641711229946524
YDL125C	0	0	0.064
YOR057W	0	0	0.0638297872340425
YIR003W	0	1	0.0638297872340425
YDR062W	0	0	0.0636604774535809
YHR042W	0	0	0.0634920634920635
YDR171W	0	0	0.0633245382585752
YDL095W	0	0	0.0631578947368421
YJR007W	0	0	0.062992125984252
YAR031W	0	0	0.06282722513089
YOR068C	0	0	0.0626631853785901
YFL017C	0	0	0.0625
YMR071C	0	0	0.0623376623376623
YPL201C	0	0	0.0621761658031088
YER087C-B	0	0	0.062015503875969
YCR020C-A	0	0	0.0618556701030928
YMR219W	0	0	0.0616966580976864
YDR258C	0	0	0.0615384615384615
YLR390W-A	0	0	0.061381074168798
YLL046C	0	0	0.0612244897959184
YCR021C	0	0	0.0610687022900763
YPL226W	0	0	0.0609137055837563
YGL198W	0	0	0.0607594936708861
YHR108W	0	0	0.0606060606060606
YOR155C	0	0	0.0604534005037783
YLR088W	0	0	0.0603015075376884
YOR016C	0	0	0.0601503759398496
YGL126W	0	0	0.06
YKL207W	0	1	0.06
YKL058W	0	0	0.0598503740648379
YNL006W	0	0	0.0597014925373134
YMR003W	0	1	0.0597014925373134
YOL020W	0	0	0.0595533498759305
YEL001C	0	1	0.0595533498759305
YPR051W	0	0	0.0594059405940594
YLR216C	0	0	0.0592592592592593
YBR159W	0	0	0.0591133004926108
YJR117W	0	0	0.058968058968059
YMR258C	0	1	0.058968058968059
YGR086C	0	0	0.0588235294117647
YLR130C	0	0	0.058679706601467
YMR317W	0	1	0.058679706601467
YML100W-A	0	1	0.058679706601467
YHR004C	0	0	0.0585365853658537
YGL206C	0	0	0.0583941605839416
YHL011C	0	0	0.058252427184466
YJL053W	0	0	0.0581113801452785
YDR298C	0	0	0.0579710144927536
YML055W	0	0	0.0578313253012048
YIL040W	0	0	0.0576923076923077
YGL166W	0	0	0.0575539568345324
YDR054C	0	0	0.0574162679425837
YER162C	0	0	0.0572792362768496
YCL045C	0	1	0.0572792362768496
YMR174C	0	0	0.0571428571428571
YAL007C	0	0	0.0570071258907363
YKL129C	0	0	0.0568720379146919
YBL069W	0	0	0.0567375886524823
YMR221C	0	1	0.0567375886524823
YNL048W	0	0	0.0566037735849057
YIL046W	0	0	0.0564705882352941
YKR064W	0	1	0.0564705882352941
YER103W	0	0	0.0563380281690141
YPL225W	0	1	0.0563380281690141
YNL007C	0	0	0.0562060889929742
YJL065C	0	0	0.0560747663551402
YKR074W	0	1	0.0560747663551402
YGL001C	0	0	0.0559440559440559
YDR204W	0	0	0.0558139534883721
YOR109W	0	0	0.0556844547563805
YER031C	0	0	0.0555555555555556
YPL154C	0	0	0.0554272517321016
YBR096W	0	1	0.0554272517321016
YCR094W	0	0	0.0552995391705069
YDR040C	0	0	0.0551724137931034
YDL029W	0	0	0.055045871559633
YKL081W	0	0	0.0549199084668192
YDL132W	0	0	0.0547945205479452
YJR059W	0	0	0.0546697038724374
YPL031C	0	0	0.0545454545454545
YNL300W	0	1	0.0545454545454545
YLR028C	0	0	0.054421768707483
YDR410C	0	0	0.0542986425339367
YHL048W	0	0	0.054176072234763
YNL317W	0	0	0.0540540540540541
YBL091C	0	0	0.0539325842696629
YML048W	0	0	0.0538116591928251
YKL037W	0	1	0.0538116591928251
YNL084C	0	0	0.0536912751677852
YBR121C	0	0	0.0535714285714286
YDL224C	0	0	0.0534521158129176
YJL034W	0	0	0.0533333333333333
YOR035C	0	0	0.0532150776053215
YGL226C-A	0	0	0.0530973451327434
YOR142W	0	0	0.0529801324503311
YJR090C	0	0	0.052863436123348
YDR498C	0	0	0.0527472527472527
YOR302W	0	0	0.0526315789473684
YPR069C	0	0	0.0525164113785558
YNR052C	0	0	0.0524017467248908
YJR118C	0	0	0.0522875816993464
YCL028W	0	1	0.0522875816993464
YJR045C	0	0	0.0521739130434783
YKL059C	0	0	0.052060737527115
YPL078C	0	0	0.051948051948052
YOR254C	0	0	0.0518358531317495
YJR035W	0	0	0.0517241379310345
YBR234C	0	0	0.0516129032258065
YGR026W	0	1	0.0516129032258065
YBL078C	0	0	0.0515021459227468
YPR158W	0	1	0.0515021459227468
YDL052C	0	0	0.0513918629550321
YER133W	0	0	0.0512820512820513
YBR039W	0	0	0.0511727078891258
YER086W	0	0	0.051063829787234
YJL191W	0	0	0.0509554140127389
YHR117W	0	1	0.0509554140127389
YPR017C	0	0	0.0508474576271186
YOL133W	0	0	0.0507399577167019
YDR462W	0	0	0.0506329113924051
YGL002W	0	0	0.0505263157894737
YER019C-A	0	0	0.0504201680672269
YNR035C	0	0	0.050314465408805
YMR022W	0	0	0.0502092050209205
YKL096W	0	0	0.0501043841336117
YAL041W	0	0	0.05
YDR510W	0	0	0.0498960498960499
YDL022W	0	0	0.0497925311203319
YDL174C	0	0	0.0496894409937888
YDL126C	0	0	0.0495867768595041
YGL220W	0	1	0.0495867768595041
YML078W	0	0	0.0494845360824742
YKR035W-A	0	0	0.0493827160493827
YPR173C	0	0	0.0492813141683778
YGR167W	0	0	0.0491803278688525
YDR512C	0	0	0.049079754601227
YLR417W	0	0	0.0489795918367347
YML038C	0	0	0.0488798370672098
YOR027W	0	0	0.0487804878048781
YJL097W	0	0	0.0486815415821501
YBR082C	0	0	0.048582995951417
YPR074C	0	0	0.0484848484848485
YKL002W	0	0	0.0483870967741935
YGR138C	0	0	0.0482897384305835
YGR262C	0	0	0.0481927710843374
YER053C	0	0	0.0480961923847695
YDL181W	0	0	0.048
YMR079W	0	0	0.0479041916167665
YPL195W	0	0	0.047808764940239
YMR110C	0	0	0.047713717693837
YBL075C	0	0	0.0476190476190476
YNL190W	0	0	0.0475247524752475
YBR246W	0	1	0.0475247524752475
YDR366C	0	1	0.0475247524752475
YHR175W	0	0	0.0474308300395257
YCR002C	0	0	0.0473372781065089
YLR293C	0	0	0.047244094488189
YHR190W	0	0	0.0471512770137525
YER026C	0	0	0.0470588235294118
YDL198C	0	0	0.0469667318982387
YBR106W	0	0	0.046875
YLR113W	0	0	0.0467836257309941
YOR311C	0	1	0.0467836257309941
YMR197C	0	0	0.0466926070038911
YMR297W	0	0	0.0466019417475728
YKL039W	0	1	0.0466019417475728
YPR101W	0	0	0.0465116279069767
YBR252W	0	0	0.04642166344294
YFR044C	0	0	0.0463320463320463
YER136W	0	0	0.046242774566474
YPR063C	0	1	0.046242774566474
YER120W	0	0	0.0461538461538462
YOL096C	0	0	0.0460652591170825
YMR296C	0	0	0.0459770114942529
YMR266W	0	0	0.0458891013384321
YBR110W	0	0	0.0458015267175573
YGL241W	0	0	0.0457142857142857
YDL020C	0	0	0.0456273764258555
YIL039W	0	0	0.0455407969639469
YIL148W	0	0	0.0454545454545455
YDL184C	0	0	0.0453686200378072
YIL124W	0	0	0.0452830188679245
YGR194C	0	0	0.0451977401129944
YDR086C	0	0	0.0451127819548872
YDL081C	0	0	0.0450281425891182
YGL137W	0	0	0.0449438202247191
YDR100W	0	0	0.0448598130841121
YDR129C	0	0	0.0447761194029851
YML110C	0	0	0.0446927374301676
YAL017W	0	0	0.0446096654275093
YLR224W	0	0	0.0445269016697588
YGL115W	0	0	0.0444444444444444
YLR251W	0	0	0.044362292051756
YCR009C	0	0	0.044280442804428
YLR090W	0	0	0.0441988950276243
YBR278W	0	0	0.0441176470588235
YLR166C	0	0	0.0440366972477064
YDR320C	0	0	0.043956043956044
YJL121C	0	0	0.0438756855575868
YBR041W	0	0	0.0437956204379562
YJR088C	0	1	0.0437956204379562
YNL153C	0	0	0.0437158469945355
YPR181C	0	0	0.0436363636363636
YDR416W	0	0	0.043557168784029
YER023W	0	0	0.0434782608695652
YGL213C	0	0	0.0433996383363472
YPR084W	0	1	0.0433996383363472
YPL087W	0	0	0.0433212996389892
YNR013C	0	0	0.0432432432432432
YGL022W	0	0	0.0431654676258993
YBR003W	0	0	0.0430879712746858
YBR097W	0	0	0.043010752688172
YNL031C	0	0	0.0429338103756708
YIL027C	0	1	0.0429338103756708
YOL032W	0	0	0.0428571428571429
YDL078C	0	0	0.0427807486631016
YPL179W	0	0	0.0427046263345196
YGR247W	0	0	0.0426287744227353
YIR006C	0	0	0.0425531914893617
YNL127W	0	0	0.0424778761061947
YDR069C	0	0	0.0424028268551237
YDR381W	0	0	0.0423280423280423
YPL059W	0	0	0.0422535211267606
YBL041W	0	0	0.0421792618629174
YPR029C	0	0	0.0421052631578947
YKL041W	0	0	0.042031523642732
YNL138W	0	0	0.041958041958042
YLR304C	0	0	0.0418848167539267
YIL051C	0	0	0.0418118466898955
YDR331W	0	0	0.0417391304347826
YLR248W	0	0	0.0416666666666667
YDL226C	0	0	0.0415944540727903
YBL082C	0	0	0.041522491349481
YHL003C	0	0	0.0414507772020725
YGL005C	0	0	0.0413793103448276
YDR212W	0	0	0.0413080895008606
YDR293C	0	0	0.0412371134020619
YDL077C	0	0	0.0411663807890223
YML016C	0	0	0.0410958904109589
YDR047W	0	0	0.041025641025641
YPR032W	0	0	0.0409556313993174
YBR162W-A	0	0	0.0408858603066439
YDR382W	0	0	0.0408163265306122
YKR050W	0	0	0.0407470288624788
YJR105W	0	0	0.0406779661016949
YGR074W	0	0	0.0406091370558376
YNL287W	0	0	0.0405405405405405
YDR318W	0	0	0.0404721753794266
YBR265W	0	0	0.0404040404040404
YOR112W	0	0	0.0403361344537815
YKL127W	0	0	0.0402684563758389
YBR177C	0	0	0.0402010050251256
YGL202W	0	0	0.040133779264214
YBR101C	0	0	0.0400667779632721
YGL161C	0	0	0.04
YER022W	0	0	0.0399334442595674
YHL031C	0	0	0.0398671096345515
YAL002W	0	0	0.0398009950248756
YKR027W	0	0	0.0397350993377483
YDR074W	0	0	0.0396694214876033
YMR094W	0	0	0.0396039603960396
YCR024C-A	0	0	0.0395387149917628
YLR287C-A	0	0	0.0394736842105263
YKR043C	0	1	0.0394736842105263
YPR183W	0	0	0.0394088669950739
YKL085W	0	0	0.039344262295082
YPR182W	0	0	0.0392798690671031
YGL189C	0	0	0.0392156862745098
YBL017C	0	0	0.0391517128874388
YDR261C	0	0	0.0390879478827362
YKL126W	0	0	0.0390243902439024
YMR092C	0	0	0.038961038961039
YHR021C	0	0	0.0388978930307942
YLR340W	0	0	0.0388349514563107
YPL106C	0	0	0.0387722132471729
YJL178C	0	0	0.0387096774193548
YNL004W	0	0	0.0386473429951691
YBR026C	0	0	0.0385852090032154
YCR090C	0	1	0.0385852090032154
YBL058W	0	0	0.0385232744783307
YBR015C	0	0	0.0384615384615385
YBR214W	0	0	0.0384
YDR108W	0	0	0.0383386581469649
YCL040W	0	0	0.0382775119617225
YDR373W	0	0	0.0382165605095541
YKL122C	0	0	0.0381558028616852
YJR069C	0	0	0.0380952380952381
YDR178W	0	0	0.0380348652931854
YER094C	0	0	0.0379746835443038
YBR216C	0	0	0.037914691943128
YDR016C	0	0	0.0378548895899054
YGL200C	0	0	0.0377952755905512
YJR143C	0	0	0.0377358490566038
YDL092W	0	0	0.0376766091051805
YBL040C	0	0	0.0376175548589342
YKR020W	0	0	0.0375586854460094
YPR189W	0	0	0.0375
YEL053C	0	0	0.0374414976599064
YPL051W	0	0	0.0373831775700935
YGL223C	0	0	0.0373250388802488
YMR029C	0	0	0.0372670807453416
YML100W	0	0	0.0372093023255814
YDR388W	0	0	0.0371517027863777
YFR009W	0	0	0.0370942812982998
YGL106W	0	0	0.037037037037037
YDL143W	0	0	0.036979969183359
YDR002W	0	0	0.0369230769230769
YLR185W	0	0	0.0368663594470046
YOL040C	0	0	0.0368098159509202
YNL149C	0	0	0.0367534456355283
YPL050C	0	0	0.036697247706422
YNL044W	0	0	0.0366412213740458
YBL015W	0	0	0.0365853658536585
YKL145W	0	0	0.0365296803652968
YOR293W	0	0	0.0364741641337386
YDR196C	0	0	0.0364188163884674
YNL169C	0	0	0.0363636363636364
YPL184C	0	1	0.0363636363636364
YPR025C	0	0	0.0363086232980333
YGL019W	0	0	0.0362537764350453
YDR251W	0	0	0.0361990950226244
YMR237W	0	0	0.036144578313253
YIL123W	0	0	0.0360902255639098
YPL084W	0	0	0.036036036036036
YOR044W	0	1	0.036036036036036
YBL047C	0	0	0.0359820089955022
YOL082W	0	0	0.0359281437125748
YDR160W	0	0	0.0358744394618834
YIL129C	0	0	0.0358208955223881
YHR193C	0	0	0.0357675111773472
YMR139W	0	0	0.0357142857142857
YBR210W	0	0	0.0356612184249629
YJL029C	0	0	0.0356083086053412
YHR051W	0	0	0.0355555555555556
YOR273C	0	0	0.0355029585798817
YLR046C	0	1	0.0355029585798817
YBR290W	0	0	0.0354505169867061
YBR217W	0	0	0.0353982300884956
YKL150W	0	0	0.0353460972017673
YLR208W	0	0	0.0352941176470588
YBR229C	0	0	0.0352422907488987
YBR068C	0	0	0.0351906158357771
YCL011C	0	0	0.0351390922401171
YJR104C	0	0	0.0350877192982456
YGL048C	0	0	0.035036496350365
YKR067W	0	0	0.0349854227405248
YKL192C	0	0	0.0349344978165939
YLR354C	0	0	0.0348837209302326
YBR022W	0	0	0.034833091436865
YDR484W	0	0	0.0347826086956522
YOR153W	0	0	0.0347322720694645
YFL038C	0	0	0.0346820809248555
YER003C	0	0	0.0346320346320346
YLR180W	0	0	0.0345821325648415
YLR258W	0	0	0.0345323741007194
YJL141C	0	0	0.0344827586206897
YIL016W	0	0	0.0344332855093257
YBR185C	0	0	0.0343839541547278
YLR370C	0	0	0.0343347639484979
YGL095C	0	0	0.0342857142857143
YPL048W	0	0	0.0342368045649073
YDR427W	0	0	0.0341880341880342
YLR201C	0	0	0.0341394025604552
YOR089C	0	0	0.0340909090909091
YGR264C	0	0	0.0340425531914894
YFL004W	0	0	0.0339943342776204
YPL145C	0	0	0.0339462517680339
YPL218W	0	0	0.0338983050847458
YLR025W	0	0	0.0338504936530324
YEL017C-A	0	0	0.0338028169014084
YFL033C	0	0	0.0337552742616034
YGL201C	0	0	0.0337078651685393
YBR205W	0	0	0.0336605890603086
YML106W	0	0	0.0336134453781513
YBR273C	0	0	0.0335664335664336
YOR136W	0	0	0.0335195530726257
YLR378C	0	0	0.0334728033472803
YER044C	0	0	0.0334261838440111
YIL078W	0	0	0.0333796940194715
YCR079W	0	0	0.0333333333333333
YMR039C	0	0	0.0332871012482663
YLR027C	0	0	0.0332409972299169
YNR001C	0	0	0.033195020746888
YOR327C	0	0	0.0331491712707182
YLR372W	0	0	0.0331034482758621
YNL032W	0	0	0.0330578512396694
YNR021W	0	1	0.0330578512396694
YMR261C	0	0	0.0330123796423659
YLR421C	0	0	0.032967032967033
YBR236C	0	0	0.0329218106995885
YMR210W	0	0	0.0328767123287671
YPR100W	0	0	0.0328317373461012
YLR079W	0	0	0.0327868852459016
YDR189W	0	0	0.0327421555252387
YGR260W	0	0	0.0326975476839237
YDR287W	0	0	0.0326530612244898
YPL203W	0	0	0.0326086956521739
YAL016W	0	0	0.0325644504748982
YAL003W	0	0	0.032520325203252
YGR078C	0	0	0.0324763193504736
YBL003C	0	0	0.0324324324324324
YML115C	0	0	0.0323886639676113
YNL209W	0	0	0.032345013477089
YNL302C	0	0	0.0323014804845222
YBR158W	0	0	0.032258064516129
YGR120C	0	0	0.0322147651006711
YBR162C	0	0	0.032171581769437
YBR016W	0	0	0.0321285140562249
YNL077W	0	1	0.0321285140562249
YDR517W	0	0	0.0320855614973262
YBL056W	0	0	0.0320427236315087
YBR059C	0	0	0.032
YPL123C	0	0	0.0319573901464714
YCR017C	0	0	0.0319148936170213
YLR209C	0	0	0.0318725099601594
YNR030W	0	0	0.0318302387267905
YOR276W	0	0	0.0317880794701987
YLR367W	0	0	0.0317460317460317
YPR132W	0	0	0.0317040951122853
YOL038W	0	0	0.0316622691292876
YDR411C	0	0	0.0316205533596838
YBR161W	0	0	0.0315789473684211
YKR057W	0	0	0.0315374507227332
YPL206C	0	0	0.031496062992126
YNL259C	0	0	0.0314547837483617
YJL026W	0	0	0.031413612565445
YMR127C	0	0	0.0313725490196078
YBR129C	0	0	0.031331592689295
YNL192W	0	0	0.0312907431551499
YLR229C	0	0	0.03125
YBL001C	0	0	0.0312093628088427
YDL188C	0	0	0.0311688311688312
YKR095W	0	0	0.0311284046692607
YBR088C	0	0	0.0310880829015544
YLR220W	0	0	0.0310478654592497
YDL213C	0	0	0.0310077519379845
YKR030W	0	0	0.0309677419354839
YNR006W	0	0	0.0309278350515464
YDR377W	0	0	0.0308880308880309
YPR191W	0	0	0.0308483290488432
YBR095C	0	0	0.030808729139923
YMR231W	0	0	0.0307692307692308
YNL271C	0	0	0.030729833546735
YDL193W	0	0	0.030690537084399
YKL019W	0	0	0.0306513409961686
YHR171W	0	0	0.0306122448979592
YOR362C	0	0	0.0305732484076433
YPL270W	0	0	0.0305343511450382
YDR254W	0	0	0.0304955527318933
YLR056W	0	0	0.0304568527918782
YBL007C	0	0	0.0304182509505703
YPR016C	0	0	0.030379746835443
YNL130C	0	0	0.0303413400758533
YJL167W	0	0	0.0303030303030303
YOL012C	0	0	0.0302648171500631
YMR216C	0	0	0.0302267002518892
YOR347C	0	0	0.030188679245283
YGL104C	0	0	0.0301507537688442
YJR046W	0	0	0.0301129234629862
YIL077C	0	0	0.0300751879699248
YBR010W	0	0	0.0300375469336671
YBL027W	0	0	0.03
YJL030W	0	0	0.0299625468164794
YPL268W	0	0	0.029925187032419
YDR313C	0	0	0.0298879202988792
YGR284C	0	0	0.0298507462686567
YGL255W	0	0	0.0298136645962733
YHR113W	0	0	0.0297766749379653
YBR183W	0	0	0.0297397769516729
YML120C	0	0	0.0297029702970297
YFR014C	0	0	0.0296662546353523
YKL146W	0	0	0.0296296296296296
YMR072W	0	0	0.0295930949445129
YAL060W	0	0	0.0295566502463054
YEL009C	0	0	0.029520295202952
YBL045C	0	0	0.0294840294840295
YML094W	0	0	0.0294478527607362
YOR117W	0	0	0.0294117647058824
YGR253C	0	0	0.02937576499388
YPL028W	0	0	0.0293398533007335
YJR065C	0	0	0.0293040293040293
YBR176W	0	0	0.0292682926829268
YKL117W	0	0	0.0292326431181486
YBR024W	0	0	0.0291970802919708
YJL159W	0	0	0.0291616038882139
YML105C	0	0	0.029126213592233
YLR242C	0	0	0.0290909090909091
YML086C	0	0	0.0290556900726392
YHR068W	0	0	0.0290205562273277
YGR027C	0	0	0.0289855072463768
YBR201W	0	0	0.0289505428226779
YEL003W	0	0	0.0289156626506024
YOR187W	0	0	0.0288808664259928
YAL026C	0	0	0.0288461538461538
YCL017C	0	0	0.0288115246098439
YPL265W	0	0	0.0287769784172662
YDR231C	0	0	0.0287425149700599
YAL012W	0	0	0.0287081339712919
YMR292W	0	0	0.028673835125448
YDR158W	0	0	0.0286396181384248
YNL073W	0	0	0.0286054827175209
YER165W	0	0	0.0285714285714286
YBL022C	0	0	0.0285374554102259
YML072C	0	1	0.0285374554102259
YDL121C	0	1	0.0285374554102259
YLR148W	0	0	0.0285035629453682
YHR013C	0	0	0.0284697508896797
YER171W	0	0	0.028436018957346
YHR016C	0	0	0.0284023668639053
YDR148C	0	0	0.0283687943262411
YIL125W	0	0	0.0283353010625738
YIL034C	0	0	0.0283018867924528
YJL174W	0	0	0.0282685512367491
YBR132C	0	0	0.0282352941176471
YLR300W	0	0	0.0282021151586369
YML125C	0	0	0.028169014084507
YJL190C	0	0	0.0281359906213365
YBL050W	0	0	0.0281030444964871
YDR529C	0	0	0.0280701754385965
YJL001W	0	0	0.0280373831775701
YBR253W	0	0	0.0280046674445741
YLR314C	0	0	0.027972027972028
YGL221C	0	1	0.027972027972028
YBR212W	0	0	0.0279394644935972
YDL064W	0	0	0.027906976744186
YBR119W	0	0	0.0278745644599303
YPL190C	0	0	0.0278422273781903
YGL173C	0	0	0.0278099652375435
YOR261C	0	0	0.0277777777777778
YOR157C	0	0	0.0277456647398844
YJR013W	0	0	0.0277136258660508
YOR069W	0	0	0.027681660899654
YAR033W	0	0	0.0276497695852535
YER117W	0	0	0.0276179516685846
YDL165W	0	0	0.0275862068965517
YBR080C	0	0	0.0275545350172216
YDR003W	0	0	0.0275229357798165
YNL159C	0	0	0.0274914089347079
YGR211W	0	0	0.0274599542334096
YBR171W	0	0	0.0274285714285714
YER016W	0	0	0.0273972602739726
YDL134C	0	0	0.0273660205245154
YDR468C	0	0	0.0273348519362187
YEL062W	0	0	0.0273037542662116
YLR450W	0	0	0.0272727272727273
YDR162C	0	0	0.0272417707150965
YGL110C	0	1	0.0272417707150965
YGR255C	0	0	0.0272108843537415
YPL271W	0	0	0.0271800679501699
YBL057C	0	0	0.0271493212669683
YDL055C	0	0	0.0271186440677966
YCL038C	0	0	0.0270880361173815
YPL100W	0	0	0.0270574971815107
YJR062C	0	0	0.027027027027027
YGL212W	0	0	0.0269966254218223
YPR033C	0	0	0.0269662921348315
YBR114W	0	0	0.0269360269360269
YGL055W	0	0	0.0269058295964126
YKR014C	0	0	0.0268756998880179
YNR016C	0	0	0.0268456375838926
YOL081W	0	0	0.0268156424581006
YKR003W	0	0	0.0267857142857143
YJL158C	0	0	0.0267558528428094
YKL157W	0	0	0.0267260579064588
YDR027C	0	0	0.0266963292547275
YOR265W	0	0	0.0266666666666667
YOL108C	0	0	0.0266370699223085
YPL259C	0	0	0.0266075388026608
YCL050C	0	0	0.026578073089701
YGL187C	0	0	0.0265486725663717
YHR121W	0	0	0.0265193370165746
YBR017C	0	0	0.0264900662251656
YBR035C	0	0	0.0264608599779493
YOR165W	0	0	0.026431718061674
YCL043C	0	0	0.0264026402640264
YOR176W	0	0	0.0263736263736264
YML070W	0	0	0.026344676180022
YBR211C	0	0	0.0263157894736842
YBR276C	0	0	0.0262869660460022
YOR099W	0	0	0.0262582056892779
YDL236W	0	0	0.0262295081967213
YDR283C	0	0	0.0262008733624454
YML022W	0	0	0.0261723009814613
YOR375C	0	0	0.0261437908496732
YOR132W	0	0	0.0261153427638738
YBL079W	0	0	0.0260869565217391
YGR191W	0	0	0.0260586319218241
YIL090W	0	0	0.0260303687635575
YGR206W	0	0	0.0260021668472373
YBL019W	0	0	0.025974025974026
YML063W	0	0	0.0259459459459459
YLR342W	0	0	0.0259179265658747
YJL134W	0	0	0.0258899676375405
YFL026W	0	0	0.0258620689655172
YLL045C	0	0	0.0258342303552207
YMR119W	0	0	0.0258064516129032
YIL098C	0	0	0.0257787325456498
YLR065C	0	1	0.0257787325456498
YHR020W	0	0	0.0257510729613734
YMR008C	0	0	0.0257234726688103
YBR272C	0	0	0.0256959314775161
YER119C	0	0	0.025668449197861
YBR163W	0	1	0.025668449197861
YPL161C	0	0	0.0256410256410256
YBR165W	0	0	0.0256136606189968
YLR363C	0	0	0.0255863539445629
YBR237W	0	0	0.0255591054313099
YJL117W	0	0	0.025531914893617
YOR036W	0	0	0.0255047821466525
YBR228W	0	0	0.0254777070063694
YKL208W	0	0	0.0254506892895016
YOL013C	0	0	0.0254237288135593
YBL036C	0	0	0.0253968253968254
YLR432W	0	0	0.025369978858351
YMR152W	0	0	0.0253431890179514
YBR038W	0	0	0.0253164556962025
YPL235W	0	0	0.0252897787144362
YMR304W	0	0	0.0252631578947368
YLL014W	0	1	0.0252631578947368
YCR053W	0	0	0.0252365930599369
YPR082C	0	0	0.0252100840336134
YJR075W	0	0	0.0251836306400839
YDR017C	0	0	0.0251572327044025
YGL070C	0	0	0.025130890052356
YPR035W	0	0	0.0251046025104603
YIR037W	0	0	0.0250783699059561
YDL058W	0	0	0.0250521920668058
YGR196C	0	1	0.0250521920668058
YLR093C	0	0	0.0250260688216893
YEL048C	0	1	0.0250260688216893
YDR418W	0	0	0.025
YPR108W	0	0	0.0249739854318418
YDR071C	0	0	0.0249480249480249
YDR342C	0	0	0.0249221183800623
YGL040C	0	0	0.024896265560166
YFR016C	0	1	0.024896265560166
YBR140C	0	0	0.0248704663212435
YBR112C	0	0	0.0248447204968944
YDL142C	0	0	0.0248190279214064
YBR168W	0	0	0.0247933884297521
YLR351C	0	1	0.0247933884297521
YBR260C	0	0	0.0247678018575851
YDR170C	0	0	0.0247422680412371
YPL246C	0	1	0.0247422680412371
YPL094C	0	0	0.0247167868177137
YNL250W	0	0	0.0246913580246914
YCR088W	0	0	0.0246659815005139
YBR191W	0	0	0.0246406570841889
YBR057C	0	0	0.0246153846153846
YOR230W	0	0	0.0245901639344262
YIL005W	0	0	0.0245649948822927
YPL004C	0	0	0.0245579567779961
YDR023W	0	0	0.0245579567779961
YLR219W	0	0	0.0245579567779961
YKL154W	0	0	0.0245579567779961
YDL107W	0	0	0.0245579567779961
YBR173C	0	0	0.0245579567779961
YOR046C	0	0	0.0245579567779961
YPL256C	0	0	0.0245579567779961
YJL129C	0	0	0.0245579567779961
YDR434W	0	0	0.0245579567779961
YGR124W	0	0	0.0245579567779961
YBR258C	0	0	0.0245579567779961
YJR064W	0	0	0.0245579567779961
YBL006C	0	0	0.0245579567779961
YHR188C	0	0	0.0245579567779961
YBR166C	0	0	0.0245579567779961
YGR244C	0	0	0.0245579567779961
YFL005W	0	0	0.0245579567779961
YBR153W	0	0	0.0245579567779961
YNL215W	0	1	0.0245579567779961
YJR032W	0	0	0.0245579567779961
YML129C	0	0	0.0245579567779961
YGR007W	0	0	0.0245579567779961
YAL039C	0	0	0.0245579567779961
YBR133C	0	0	0.0245579567779961
YCR036W	0	0	0.0245579567779961
YBR008C	0	0	0.0245579567779961
YNL045W	0	0	0.0245579567779961
YBL011W	0	0	0.0245579567779961
YBL087C	0	0	0.0245579567779961
YGL124C	0	0	0.0245579567779961
YKL140W	0	0	0.0245579567779961
YBR048W	0	0	0.0245579567779961
YLR249W	0	0	0.0245579567779961
YGR143W	0	0	0.0245579567779961
YPL137C	0	0	0.0245579567779961
YIL062C	0	0	0.0245579567779961
YJL080C	0	0	0.0245579567779961
YLR371W	0	0	0.0245579567779961
YBR167C	0	0	0.0245579567779961
YOL139C	0	0	0.0245579567779961
YJL123C	0	1	0.0245579567779961
YDR065W	1	0	0.0245579567779961
YBR004C	0	0	0.0245338567222767
YNR032W	0	0	0.0245098039215686
YIL033C	0	0	0.0244857982370225
YKL160W	0	0	0.0244618395303327
YDR315C	0	0	0.0244379276637341
YEL040W	0	0	0.0244140625
YDL190C	0	0	0.024390243902439
YPR067W	0	0	0.0243664717348928
YMR041C	0	0	0.0243427458617332
YBR042C	0	0	0.0243190661478599
YBL080C	0	0	0.0242954324586978
YDR207C	0	0	0.0242718446601942
YPR075C	0	0	0.0242483026188167
YKL007W	0	0	0.0242248062015504
YCL052C	0	0	0.0242013552758954
YGR118W	0	0	0.0241779497098646
YGL026C	0	0	0.0241545893719807
YBR169C	0	0	0.0241312741312741
YBL020W	0	0	0.0241080038572806
YJR076C	0	0	0.0240847784200385
YMR242C	0	0	0.0240615976900866
YLR268W	0	0	0.0240384615384615
YBL084C	0	0	0.0240153698366955
YJL136C	0	0	0.0239923224568138
YLR089C	0	1	0.0239923224568138
YGR232W	0	0	0.0239693192713327
YCL033C	0	0	0.0239463601532567
YLR085C	0	0	0.0239234449760766
YNL168C	0	1	0.0239234449760766
YLR333C	0	0	0.0239005736137667
YBL051C	0	0	0.0238777459407832
YBL032W	0	0	0.0238549618320611
YPR184W	0	0	0.0238322211630124
YBR254C	0	0	0.0238095238095238
YML029W	0	0	0.0237868696479543
YBL025W	0	0	0.0237642585551331
YBR264C	0	0	0.0237416904083571
YBR123C	0	0	0.023719165085389
YOL008W	0	0	0.023696682464455
YJR103W	0	0	0.0236742424242424
YBR179C	0	0	0.0236518448438978
YLR318W	0	0	0.0236294896030246
YBR215W	0	0	0.0236071765816808
YBR102C	0	0	0.0235849056603774
YBR084W	0	0	0.0235626767200754
YNL241C	0	0	0.0235404896421846
YIL101C	0	0	0.0235183443085607
YDL074C	0	0	0.0234962406015038
YLR350W	0	0	0.0234741784037559
YMR302C	0	0	0.0234521575984991
YDR500C	0	0	0.0234301780693533
YDL219W	0	0	0.0234082397003745
YLR006C	0	0	0.0233863423760524
YOR127W	0	0	0.0233644859813084
YNL085W	0	0	0.0233426704014939
YBR149W	0	0	0.0233208955223881
YGR141W	0	0	0.0232991612301957
YOL026C	0	0	0.0232774674115456
YBR188C	0	0	0.0232558139534884
YJR131W	0	0	0.0232342007434944
YOL143C	0	0	0.0232126276694522
YBL037W	0	0	0.023191094619666
YPL015C	0	0	0.0231696014828545
YDR272W	0	0	0.0231481481481481
YPL098C	0	0	0.0231267345050879
YIL155C	0	0	0.0231053604436229
YNL264C	0	0	0.023084025854109
YPL198W	0	0	0.0230627306273063
YJL008C	0	0	0.0230414746543779
YDR028C	0	0	0.0230202578268877
YAL013W	0	0	0.0229990800367985
YML008C	0	0	0.0229779411764706
YCR069W	0	1	0.0229779411764706
YNR007C	0	0	0.0229568411386593
YPR176C	0	0	0.0229357798165138
YGR267C	0	0	0.0229147571035747
YCR004C	0	1	0.0229147571035747
YBR125C	0	1	0.0229147571035747
YOL049W	0	0	0.0228937728937729
YOL039W	0	0	0.0228728270814273
YJL005W	0	0	0.0228519195612431
YNL313C	0	0	0.0228310502283105
YKL061W	0	1	0.0228310502283105
YLR048W	0	0	0.0228102189781022
YAL028W	0	0	0.0227894257064722
YPR026W	0	0	0.0227686703096539
YBR257W	0	0	0.0227479526842584
YIL041W	0	1	0.0227479526842584
YJL031C	0	0	0.0227272727272727
YLR441C	0	0	0.0227066303360581
YGR029W	0	0	0.0226860254083485
YOR103C	0	0	0.0226654578422484
YBR259W	0	1	0.0226654578422484
YMR012W	0	0	0.0226449275362319
YDR452W	0	0	0.0226244343891403
YKL218C	0	0	0.0226039783001808
YBL088C	0	0	0.022583559168925
YEL024W	0	0	0.0225631768953069
YIL042C	0	0	0.0225428313796213
YPR020W	0	0	0.0225225225225225
YBL092W	0	0	0.0225022502250225
YLR388W	0	0	0.0224820143884892
YBR192W	0	0	0.0224618149146451
YIL065C	0	0	0.0224416517055655
YGL065C	0	0	0.0224215246636771
YDR343C	0	0	0.0224014336917563
YDR519W	0	1	0.0224014336917563
YDR435C	0	0	0.0223813786929275
YOL088C	0	0	0.0223613595706619
YDR425W	0	0	0.0223413762287757
YKL026C	0	0	0.0223214285714286
YDL106C	0	0	0.0223015165031222
YIL154C	0	0	0.0222816399286988
YGL123W	0	0	0.0222617987533393
YGR183C	0	0	0.0222419928825623
YJR051W	0	0	0.0222222222222222
YML124C	0	0	0.022202486678508
YNL037C	0	0	0.0221827861579414
YKL175W	0	0	0.0221631205673759
YPR043W	0	0	0.0221434898139947
YGR082W	0	0	0.0221238938053097
YDL019C	0	0	0.02210433244916
YDL216C	0	0	0.0220848056537102
YER063W	0	0	0.0220713073005093
YBR063C	0	1	0.0220713073005093
YGR008C	0	0	0.0220713073005093
YOR216C	0	0	0.0220713073005093
YNL069C	0	0	0.0220713073005093
YPR180W	0	0	0.0220713073005093
YBR255W	0	1	0.0220713073005093
YDR322C-A	0	0	0.0220713073005093
YBL101C	0	0	0.0220713073005093
YKR093W	0	0	0.0220713073005093
YER048C	0	1	0.0220713073005093
YHL002W	0	0	0.0220713073005093
YMR015C	0	0	0.0220713073005093
YJR102C	0	0	0.0220713073005093
YBR067C	0	0	0.0220713073005093
YOR106W	0	0	0.0220713073005093
YNL265C	0	0	0.0220713073005093
YMR087W	0	0	0.0220713073005093
YKL103C	0	0	0.0220713073005093
YLR060W	0	0	0.0220713073005093
YPL188W	0	0	0.0220713073005093
YIL114C	0	0	0.0220713073005093
YDR323C	0	0	0.0220713073005093
YJL102W	0	0	0.0220713073005093
YBR270C	0	1	0.0220713073005093
YCL034W	0	0	0.0220713073005093
YBR151W	0	1	0.0220713073005093
YNL323W	0	0	0.0220713073005093
YJR126C	0	0	0.0220713073005093
YNL094W	0	0	0.0220713073005093
YGR180C	0	0	0.0220713073005093
YIL113W	0	0	0.0220713073005093
YBR103W	0	0	0.0220713073005093
YPR187W	0	0	0.0220713073005093
YOR386W	0	0	0.0220713073005093
YOR122C	0	0	0.0220713073005093
YLR099C	0	1	0.0220713073005093
YDR376W	0	0	0.0220713073005093
YOR037W	0	0	0.0220713073005093
YCR048W	0	0	0.0220713073005093
YGR135W	0	0	0.0220713073005093
YLR320W	0	0	0.0220713073005093
YDR174W	0	0	0.0220713073005093
YJL111W	0	0	0.0220713073005093
YLR203C	0	0	0.0220713073005093
YGL053W	0	0	0.0220713073005093
YBL089W	0	0	0.0220713073005093
YDL130W-A	0	0	0.0220713073005093
YOR286W	0	1	0.0220713073005093
YLR075W	0	0	0.0220713073005093
YBR194W	0	1	0.0220713073005093
YLR155C	0	0	0.0220713073005093
YLR188W	0	0	0.0220713073005093
YKL096W-A	1	0	0.0220713073005093
YFR031C-A	0	0	0.0220525869380831
YJL003W	0	0	0.0220338983050847
YKL182W	0	0	0.0220152413209145
YJR047C	0	0	0.0219966159052453
YGL195W	0	0	0.021978021978022
YHR195W	0	0	0.0219594594594595
YDL191W	0	0	0.0219409282700422
YML019W	0	0	0.0219224283305228
YHR081W	0	0	0.0219039595619208
YNL070W	0	0	0.0218855218855219
YDL061C	0	0	0.0218671152228764
YGL191W	0	0	0.0218487394957983
YJL124C	0	0	0.0218303946263644
YLR325C	0	0	0.0218120805369128
YNL030W	0	0	0.0217937971500419
YDR511W	0	0	0.0217755443886097
YPR140W	0	0	0.0217573221757322
YOL121C	0	0	0.0217391304347826
YOR221C	0	0	0.0217209690893901
YER095W	0	0	0.0217028380634391
YBR293W	0	0	0.0216847372810676
YKL034W	0	0	0.0216666666666667
YIL128W	0	0	0.0216486261448793
YBL009W	0	0	0.021630615640599
YOR245C	0	0	0.0216126350789692
YOR207C	0	0	0.0215946843853821
YLR026C	0	0	0.0215767634854772
YDL135C	0	0	0.021558872305141
YOR090C	0	0	0.0215410107705054
YOL123W	0	0	0.021523178807947
YER057C	0	1	0.021523178807947
YBR200W	0	0	0.021505376344086
YLR426W	0	0	0.0214876033057851
YGL219C	0	0	0.0214698596201486
YNR051C	0	0	0.0214521452145215
YBR020W	0	0	0.021434460016488
YBR227C	0	1	0.021434460016488
YAL053W	0	0	0.0214168039538715
YMR256C	0	0	0.0213991769547325
YBR193C	0	0	0.0213815789473684
YER004W	0	1	0.0213815789473684
YLL041C	0	0	0.0213640098603122
YBL039C	0	0	0.0213464696223317
YDL120W	0	0	0.0213289581624282
YPR037C	0	0	0.0213114754098361
YGL208W	0	0	0.0212940212940213
YER056C-A	0	0	0.0212765957446809
YGR132C	0	0	0.0212591986917416
YBR219C	0	1	0.0212591986917416
YMR264W	0	0	0.0212418300653595
YGR148C	0	0	0.0212244897959184
YLR344W	0	0	0.0212071778140294
YIR008C	0	0	0.0211898940505297
YDL230W	0	0	0.0211726384364821
YNL301C	0	0	0.0211554109031733
YDR001C	0	0	0.0211382113821138
YKL067W	0	0	0.0211210398050366
YBR002C	0	0	0.0211038961038961
YBR058C-A	0	0	0.0210867802108678
YKR094C	0	0	0.0210696920583468
YOR354C	0	0	0.0210526315789474
YJL100W	0	0	0.0210355987055016
YGR204W	0	0	0.021018593371059
YBR066C	0	0	0.0210016155088853
YFR031C	0	0	0.0209846650524617
YNL055C	0	0	0.0209677419354839
YBR263W	0	0	0.0209508460918614
YHR001W-A	0	0	0.0209339774557166
YNL087W	0	1	0.0209339774557166
YFR047C	0	0	0.0209171359613838
YBL076C	0	0	0.0209003215434084
YHL032C	0	0	0.0208835341365462
YGL047W	0	0	0.0208667736757624
YER110C	0	0	0.020850040096231
YDL007W	0	0	0.0208333333333333
YJL166W	0	0	0.0208166533226581
YBR029C	0	0	0.0208
YLR295C	0	0	0.0207833733013589
YOR253W	0	0	0.0207667731629393
YLR059C	0	0	0.0207501995211492
YOR335C	0	0	0.0207336523125997
YCL025C	0	0	0.0207171314741036
YDR326C	0	0	0.0207006369426752
YER100W	0	0	0.020684168655529
YBR274W	0	0	0.0206677265500795
YNL267W	0	0	0.0206513105639396
YBR087W	0	0	0.0206349206349206
YNL147W	0	0	0.0206185567010309
YLR386W	0	0	0.0206022187004754
YKR028W	0	0	0.0205859065716548
YHR074W	0	0	0.0205696202531646
YOR008C	0	0	0.0205533596837945
YHR028C	0	0	0.0205371248025276
YBL090W	0	0	0.0205209155485399
YGR085C	0	0	0.0205047318611987
YOL011W	0	0	0.020488573680063
YMR133W	0	0	0.0204724409448819
YMR314W	0	0	0.020456333595594
YLR034C	0	0	0.020440251572327
YPR102C	0	0	0.0204241948153967
YDR091C	0	0	0.0204081632653061
YDR115W	0	0	0.0203921568627451
YML081C-A	0	0	0.0203761755485893
YDR345C	0	0	0.0203602192638998
YOR163W	0	0	0.0203442879499218
YMR161W	0	0	0.0203283815480844
YER025W	0	0	0.0203125
YKR089C	0	0	0.0202966432474629
YLR150W	0	0	0.0202808112324493
YAR015W	0	0	0.0202650038971161
YGL244W	0	0	0.0202492211838006
YMR154C	0	0	0.0202334630350195
YER048W-A	0	0	0.0202177293934681
YPR160W	0	0	0.0202020202020202
YBR055C	0	0	0.0201863354037267
YDR297W	0	0	0.0201706749418154
YJL042W	0	0	0.0201550387596899
YAL009W	0	0	0.0201394268009295
YLL006W	0	0	0.0201238390092879
YER020W	0	0	0.020108275328693
YLR398C	0	0	0.0200927357032458
YDL178W	0	0	0.0200772200772201
YAR014C	0	0	0.0200617283950617
YER007C-A	0	0	0.0200462606013878
YJR099W	0	0	0.0200308166409861
YBR007C	0	1	0.0200308166409861
YNL099C	0	0	0.0200153964588145
YJR010C-A	0	0	0.02
YJL164C	0	0	0.0199846272098386
YDR219C	0	0	0.0199692780337942
YBR023C	0	0	0.0199539524174981
YHR010W	0	0	0.0199386503067485
YER011W	0	0	0.0199233716475096
YPL224C	0	0	0.0199081163859112
YNL336W	0	1	0.0199081163859112
YJR060W	0	0	0.0198928844682479
YLR167W	0	0	0.0198776758409786
YDR450W	0	0	0.0198624904507257
YGR070W	0	0	0.0198473282442748
YGR111W	0	0	0.0198321891685736
YOR329C	0	0	0.0198170731707317
YBR203W	0	0	0.0198019801980198
YBL063W	0	0	0.0197869101978691
YKR066C	0	0	0.0197718631178707
YDR330W	0	0	0.0197568389057751
YGR077C	0	0	0.0197418375094913
YGR289C	0	0	0.0197268588770865
YEL004W	0	0	0.0197119029567854
YHR024C	0	0	0.0196969696969697
YCR066W	0	0	0.0196820590461771
YLR436C	0	0	0.0196671709531014
YML117W	0	0	0.0196523053665911
YOL016C	0	0	0.0196374622356495
YLR418C	0	0	0.019622641509434
YDR033W	0	1	0.019622641509434
YFL022C	0	0	0.0196078431372549
YPR128C	0	0	0.0195930670685757
YBR244W	0	0	0.019578313253012
YMR203W	0	0	0.0195635816403311
YER166W	0	0	0.0195488721804511
YOR014W	0	0	0.019534184823441
YBR034C	0	0	0.0195195195195195
YML041C	0	0	0.0195048762190548
YHR194W	0	0	0.0194902548725637
YLL038C	0	0	0.0194756554307116
YOR288C	0	0	0.0194610778443114
YIL044C	0	0	0.0194465220643231
YPR088C	0	0	0.0194319880418535
YBL091C-A	0	1	0.0194319880418535
YKL006W	0	0	0.0194174757281553
YPL262W	0	0	0.0194029850746269
YDR018C	0	0	0.0193885160328113
YDR035W	0	0	0.0193740685543964
YBR235W	0	1	0.0193740685543964
YKL135C	0	0	0.0193596425912137
YBR256C	0	0	0.0193452380952381
YDR150W	0	0	0.0193308550185874
YFL030W	0	0	0.0193164933135215
YLR285W	0	0	0.0193021529324425
YAL044C	0	0	0.0192878338278932
YDL083C	0	0	0.0192735359525575
YBR037C	0	0	0.0192592592592593
YGL021W	0	0	0.0192450037009623
YMR142C	0	0	0.0192307692307692
YMR235C	0	0	0.0192165558019217
YBR204C	0	1	0.0192165558019217
YPR073C	0	0	0.0192023633677991
YBR143C	0	0	0.0191881918819188
YER021W	0	0	0.0191740412979351
YBR131W	0	0	0.0191599115696389
YBR187W	0	1	0.0191599115696389
YMR319C	0	0	0.0191458026509573
YNL197C	0	0	0.0191317144959529
YDL229W	0	0	0.0191176470588235
YMR052W	0	0	0.0191036002939015
YMR062C	0	0	0.0190895741556534
YBL010C	0	1	0.0190895741556534
YBL038W	0	0	0.0190755685986794
YFR008W	0	0	0.0190615835777126
YDR098C	0	0	0.019047619047619
YBR058C	0	0	0.0190336749633968
YBL046W	0	0	0.0190197512801756
YBR160W	0	0	0.0190058479532164
YDR296W	0	0	0.0189919649379109
YBR081C	0	0	0.018978102189781
YGR220C	0	0	0.0189642596644785
YDR092W	0	0	0.0189504373177843
YOR124C	0	0	0.0189366351056082
YPL005W	0	0	0.0189228529839884
YIL052C	0	0	0.0189090909090909
YLR286C	0	0	0.0188953488372093
YDL097C	0	0	0.018881626724764
YMR311C	0	0	0.0188679245283019
YDL130W	0	0	0.018854242204496
YDL006W	0	0	0.0188405797101449
YNL038W	0	0	0.0188269370021723
YBR279W	0	0	0.0188133140376266
YPL072W	0	0	0.0187997107736804
YGL011C	0	0	0.0187861271676301
YBR261C	0	1	0.0187861271676301
YBL026W	0	0	0.0187725631768953
YBR175W	0	0	0.0187590187590188
YKL025C	0	0	0.0187454938716655
YBR218C	0	0	0.0187319884726225
YML031W	0	0	0.0187185025197984
YGL067W	0	0	0.018705035971223
YDR289C	0	0	0.0186915887850467
YHR141C	0	0	0.0186781609195402
YDR334W	0	0	0.018664752333094
YJL093C	0	0	0.0186513629842181
YBL031W	0	1	0.0186513629842181
YCL008C	0	0	0.0186379928315412
YBR084C-A	0	0	0.0186246418338109
YNR002C	0	0	0.0186113099498926
YGL003C	0	0	0.0185979971387697
YIL088C	0	0	0.0185847033595425
YDR056C	0	1	0.0185847033595425
YLL052C	0	0	0.0185714285714286
YDR310C	0	0	0.0185581727337616
YFR003C	0	0	0.0185449358059914
YBR220C	0	1	0.0185449358059914
YJR066W	0	0	0.0185317177476835
YEL058W	0	0	0.0185185185185185
YJR083C	0	0	0.0185053380782918
YPL091W	0	0	0.0184921763869132
YHR087W	0	0	0.0184790334044065
YKL141W	0	0	0.0184659090909091
YLR181C	0	0	0.0184528034066714
YLR382C	0	0	0.0184397163120567
YML131W	0	0	0.0184266477675408
YBR268W	0	0	0.018413597733711
YNL079C	0	0	0.0184005661712668
YNL194C	0	0	0.0183875530410184
YEL006W	0	0	0.0183745583038869
YOR361C	0	0	0.018361581920904
YBR122C	0	0	0.0183548606390211
YLR264W	0	0	0.0183548606390211
YGR174C	0	0	0.0183548606390211
YHR162W	0	1	0.0183548606390211
YJL095W	0	0	0.0183548606390211
YHR027C	0	0	0.0183548606390211
YBL060W	0	1	0.0183548606390211
YDR430C	0	0	0.0183548606390211
YBL067C	0	1	0.0183548606390211
YLR440C	0	0	0.0183548606390211
YGR046W	0	0	0.0183548606390211
YDR072C	0	0	0.0183548606390211
YDL067C	0	0	0.0183548606390211
YPR118W	0	0	0.0183548606390211
YBR225W	0	1	0.0183548606390211
YLR094C	0	0	0.0183548606390211
YDR188W	0	0	0.0183548606390211
YBR033W	0	1	0.0183548606390211
YHR053C	0	0	0.0183548606390211
YLR347C	0	0	0.0183548606390211
YDR268W	0	0	0.0183548606390211
YCR028C	0	0	0.0183548606390211
YJL155C	0	0	0.0183548606390211
YMR225C	0	0	0.0183548606390211
YKL174C	0	0	0.0183548606390211
YFR015C	0	0	0.0183548606390211
YDR485C	0	0	0.0183548606390211
YBL098W	0	0	0.0183548606390211
YJR145C	0	0	0.0183548606390211
YER170W	0	0	0.0183548606390211
YBR233W	0	1	0.0183548606390211
YGR033C	0	0	0.0183548606390211
YLR309C	0	0	0.0183548606390211
YLR381W	0	0	0.0183548606390211
YMR116C	0	0	0.0183548606390211
YLL033W	0	0	0.0183548606390211
YER055C	0	0	0.0183548606390211
YPL189W	0	0	0.0183548606390211
YBR062C	0	1	0.0183548606390211
YDR359C	0	0	0.0183548606390211
YLR070C	0	0	0.0183548606390211
YDR046C	0	0	0.0183548606390211
YBL068W	0	0	0.0183548606390211
YOR383C	0	0	0.0183548606390211
YPL160W	0	0	0.0183548606390211
YBR085W	0	0	0.0183548606390211
YGL144C	0	0	0.0183548606390211
YKL079W	0	0	0.0183548606390211
YGL156W	0	0	0.0183548606390211
YLR301W	0	0	0.0183548606390211
YPL215W	0	0	0.0183548606390211
YDR177W	0	0	0.0183548606390211
YNR055C	0	0	0.0183548606390211
YGL096W	0	0	0.0183548606390211
YBR073W	0	0	0.0183548606390211
YCL032W	0	0	0.0183548606390211
YNL111C	0	0	0.0183548606390211
YHR043C	0	0	0.0183548606390211
YAL058W	0	0	0.0183548606390211
YBR298C	0	0	0.0183548606390211
YBR198C	0	0	0.0183548606390211
YDR495C	1	0	0.0183548606390211
YPL116W	0	0	0.0183423913043478
YHR200W	0	0	0.0183299389002037
YDR477W	0	0	0.0183175033921303
YNL325C	0	0	0.0183050847457627
YGL119W	0	0	0.0182926829268293
YGR147C	0	0	0.018280297901151
YGL181W	0	0	0.0182679296346414
YDL215C	0	0	0.0182555780933063
YJR005W	0	0	0.0182432432432432
YDR437W	0	0	0.0182309250506415
YDL171C	0	0	0.0182186234817814
YJR084W	0	0	0.0182063385030344
YBR172C	0	0	0.0181940700808625
YAL020C	0	0	0.0181818181818182
YIL168W	0	0	0.0181695827725437
YAL001C	0	0	0.0181573638197714
YPR103W	0	0	0.0181451612903226
YAL035W	0	0	0.0181329751511081
YAL011W	0	0	0.0181208053691275
YFL054C	0	0	0.0181086519114688
YMR200W	0	0	0.0180965147453083
YPL055C	0	0	0.0180843938379102
YMR153W	0	0	0.0180722891566265
YDR471W	0	0	0.0180602006688963
YPR155C	0	0	0.018048128342246
YCR077C	0	0	0.0180360721442886
YGL076C	0	0	0.0180240320427236
YCL064C	0	0	0.0180120080053369
YML025C	0	0	0.018
YBR275C	0	0	0.0179880079946702
YFR006W	0	1	0.0179880079946702
YER155C	0	0	0.0179760319573901
YBL055C	0	0	0.0179640718562874
YJL014W	0	0	0.0179521276595745
YBR289W	0	0	0.0179401993355482
YLR029C	0	0	0.0179282868525896
YKR031C	0	0	0.0179163901791639
YOR063W	0	0	0.0179045092838196
YER074W	0	0	0.0178926441351889
YHR002W	0	0	0.0178807947019868
YHR005C-A	0	0	0.0178689609530112
YDR264C	0	0	0.0178571428571429
YAL063C	0	0	0.0178453403833444
YMR293C	0	0	0.0178335535006605
YGR198W	0	0	0.0178217821782178
YBR076W	0	0	0.0178100263852243
YDR378C	0	0	0.017798286090969
YBL052C	0	0	0.0177865612648221
YCR005C	0	0	0.0177748518762344
YOR334W	0	0	0.0177631578947368
YBL093C	0	0	0.0177514792899408
YGL233W	0	0	0.0177398160315375
YJL210W	0	0	0.0177281680892974
YMR020W	0	0	0.0177165354330709
YEL011W	0	0	0.0177049180327869
YOR232W	0	0	0.0176933158584535
YER149C	0	0	0.0176817288801572
YHL019C	0	0	0.0176701570680628
YJL207C	0	0	0.0176586003924133
YCL037C	0	0	0.0176470588235294
YNL173C	0	0	0.0176355323318093
YDL090C	0	0	0.0176240208877285
YLR250W	0	0	0.0176125244618395
YLR448W	0	0	0.0176010430247718
YPR023C	0	0	0.0175895765472313
YJR144W	0	0	0.017578125
YOR150W	0	0	0.0175666883539362
YKL210W	0	0	0.017555266579974
YER131W	0	0	0.0175438596491228
YBL002W	0	0	0.0175324675324675
YOR259C	0	0	0.0175210902011681
YMR183C	0	0	0.0175097276264591
YMR281W	0	0	0.01749837977965
YER014W	0	0	0.0174870466321244
YBR061C	0	0	0.0174757281553398
YHR011W	0	0	0.0174644243208279
YBR111C	0	1	0.0174644243208279
YBR030W	0	0	0.0174531351001939
YHL020C	0	0	0.0174418604651163
YOR241W	0	0	0.0174306003873467
YKL196C	0	0	0.0174193548387097
YDR436W	0	0	0.0174081237911025
YPL274W	0	0	0.0173969072164948
YCR091W	0	0	0.0173857050869285
YNL003C	0	0	0.0173745173745174
YLR019W	0	0	0.0173633440514469
YAR007C	0	0	0.0173521850899743
YAL029C	0	0	0.0173410404624277
YBR108W	0	1	0.0173410404624277
YHL001W	0	0	0.0173299101412067
YHR083W	0	0	0.0173187940987813
YML073C	0	0	0.0173076923076923
YDL093W	0	0	0.0172966047405509
YEL017W	0	0	0.0172855313700384
YOR209C	0	0	0.017274472168906
YDL225W	0	0	0.0172634271099744
YDR164C	0	0	0.0172523961661342
YDR368W	0	0	0.0172413793103448
YJL103C	0	0	0.017230376515635
YJR091C	0	0	0.017219387755102
Q0080	0	0	0.017208413001912
YGL155W	0	0	0.0171974522292994
YAL030W	0	0	0.0171865054105665
YMR145C	0	0	0.017175572519084
YGR231C	0	0	0.0171646535282899
YDR238C	0	0	0.01715374841169
YPR004C	0	1	0.01715374841169
YNL093W	0	0	0.0171428571428571
YPR006C	0	0	0.0171319796954315
YDL080C	0	0	0.0171211160431198
YBR269C	0	1	0.0171211160431198
YDR394W	0	0	0.0171102661596958
YBR136W	0	0	0.0170994300189994
YGR199W	0	0	0.0170886075949367
YDR225W	0	0	0.0170777988614801
YLR061W	0	0	0.0170670037926675
YJR120W	0	0	0.0170562223626027
YOR190W	0	0	0.0170454545454545
YER043C	0	0	0.0170347003154574
YDR221W	0	0	0.0170239596469105
YDR305C	0	0	0.0170132325141777
YKR087C	0	0	0.0170025188916877
YER007W	0	0	0.0169918187539333
YBR202W	0	0	0.0169811320754717
YOR321W	0	0	0.0169704588309239
YOR125C	0	0	0.0169597989949749
YKL016C	0	0	0.0169491525423729
YLL028W	0	0	0.0169385194479297
YHR041C	0	0	0.0169278996865204
YKL093W	0	0	0.0169172932330827
YHR101C	0	0	0.0169067000626174
YBR145W	0	0	0.0168961201501877
YIL006W	0	0	0.0168855534709193
YDR476C	0	1	0.0168855534709193
YOR045W	0	0	0.016875
YKL164C	0	0	0.0168644597126796
YHR128W	0	0	0.0168539325842697
YBR231C	0	0	0.0168434185901435
YKL213C	0	0	0.0168329177057357
YMR097C	0	0	0.0168224299065421
YHR064C	0	0	0.0168119551681196
YDR168W	0	0	0.0168014934660859
YBR135W	0	0	0.0167910447761194
YLR119W	0	0	0.016780609073959
YGL231C	0	1	0.016780609073959
YEL063C	0	0	0.0167701863354037
YGR181W	0	0	0.0167597765363128
YOL071W	0	0	0.0167493796526055
YPR052C	0	0	0.0167389956602604
YHR037W	0	0	0.016728624535316
YPR098C	0	1	0.016728624535316
YMR230W	0	0	0.01671826625387
YIL087C	0	1	0.01671826625387
YAL051W	0	0	0.0167079207920792
YAL033W	0	0	0.0166975881261596
YHR001W	0	0	0.0166872682323857
YIL010W	0	0	0.0166769610870908
YCR026C	0	0	0.0166666666666667
YCL057W	0	0	0.0166563849475632
YKL180W	0	0	0.0166461159062885
YKR085C	0	0	0.0166358595194085
YIL121W	0	0	0.0166256157635468
YOL127W	0	0	0.0166153846153846
YBR281C	0	0	0.0166051660516605
YBR271W	0	0	0.0165949600491703
YMR105C	0	0	0.0165847665847666
YLR345W	0	0	0.0165745856353591
YJL186W	0	0	0.0165644171779141
YDR141C	0	0	0.0165542611894543
YKR065C	0	0	0.0165441176470588
YBL033C	0	0	0.0165339865278628
YHL028W	0	0	0.0165238678090575
YAR035W	0	0	0.0165137614678899
YHL040C	0	0	0.0165036674816626
YLR389C	0	0	0.0164935858277337
YGL030W	0	0	0.0164835164835165
YKL013C	0	0	0.0164734594264796
YEL066W	0	0	0.0164634146341463
YEL012W	0	0	0.0164533820840951
YIR038C	0	0	0.0164433617539586
YIL069C	0	0	0.0164333536214242
YBR043C	0	0	0.0164233576642336
YOR113W	0	0	0.0164133738601824
YDL103C	0	0	0.0164034021871203
YKR068C	0	0	0.0163934426229508
YLR023C	0	0	0.0163834951456311
YGL018C	0	0	0.0163735597331716
YNL008C	0	0	0.0163636363636364
YLR452C	0	0	0.0163537250151423
YPL220W	0	0	0.0163438256658596
YMR143W	0	0	0.0163339382940109
YNL189W	0	0	0.0163240628778718
YBL104C	0	1	0.0163240628778718
YBL035C	0	0	0.0163141993957704
YHL021C	0	1	0.0163141993957704
YLR429W	0	0	0.016304347826087
YMR138W	0	0	0.0162945081472541
YMR140W	0	0	0.0162846803377563
YPR081C	0	0	0.0162748643761302
YAL021C	0	0	0.0162650602409639
YGL077C	0	0	0.016255267910897
YPR129W	0	0	0.0162454873646209
YBR155W	0	0	0.0162357185808779
YML104C	0	0	0.0162259615384615
YDL113C	0	0	0.0162162162162162
YDR530C	0	0	0.0162064825930372
YAL031C	0	0	0.0161967606478704
YJR034W	0	0	0.0161870503597122
YBR154C	0	0	0.0161773517076093
YGL186C	0	0	0.0161756210283073
YPL079W	0	0	0.0161756210283073
YEL054C	0	0	0.0161756210283073
YBR195C	0	0	0.0161756210283073
YNL156C	0	0	0.0161756210283073
YJL020C	0	0	0.0161756210283073
YIL035C	0	0	0.0161756210283073
YPL019C	0	0	0.0161756210283073
YNL310C	0	0	0.0161756210283073
YOL130W	0	0	0.0161756210283073
YGL033W	0	0	0.0161756210283073
YGR171C	0	0	0.0161756210283073
YMR212C	0	0	0.0161756210283073
YBL107C	0	1	0.0161756210283073
YFR040W	0	0	0.0161756210283073
YBR141C	0	1	0.0161756210283073
YLR038C	0	0	0.0161756210283073
YBR074W	0	1	0.0161756210283073
YBR170C	0	0	0.0161756210283073
YBL024W	0	0	0.0161756210283073
YBL014C	0	0	0.0161756210283073
YLR189C	0	0	0.0161756210283073
YJR019C	0	0	0.0161756210283073
YAR003W	0	0	0.0161756210283073
YOR197W	0	0	0.0161756210283073
YOL063C	0	0	0.0161756210283073
YOL065C	0	0	0.0161756210283073
YJL066C	0	1	0.0161756210283073
YLR163C	0	0	0.0161756210283073
YGL248W	0	0	0.0161756210283073
YGR214W	0	0	0.0161756210283073
YIL085C	0	0	0.0161756210283073
YJL133W	0	0	0.0161756210283073
YDL115C	0	0	0.0161756210283073
YPL076W	0	0	0.0161756210283073
YER030W	0	0	0.0161756210283073
YER183C	0	0	0.0161756210283073
YPR071W	0	1	0.0161756210283073
YBR044C	0	0	0.0161756210283073
YKR017C	0	1	0.0161756210283073
YNL146W	0	1	0.0161756210283073
YPL152W	0	0	0.0161756210283073
YGL203C	0	0	0.0161756210283073
YML024W	0	0	0.0161756210283073
YFR024C-A	0	0	0.0161756210283073
YIL142W	0	0	0.0161756210283073
YHR092C	0	0	0.0161756210283073
YPL090C	0	0	0.0161756210283073
YMR081C	0	0	0.0161756210283073
YLR128W	0	0	0.0161756210283073
YPR192W	0	0	0.0161756210283073
YNL162W	0	0	0.0161756210283073
YBL023C	0	0	0.0161756210283073
YKR070W	0	1	0.0161756210283073
YJR125C	0	0	0.0161756210283073
YER053C-A	0	1	0.0161756210283073
YGL080W	0	1	0.0161756210283073
YJR058C	0	0	0.0161756210283073
YKR048C	0	0	0.0161756210283073
YOR179C	0	0	0.0161756210283073
YJR123W	0	0	0.0161756210283073
YBR045C	0	0	0.0161756210283073
YLR290C	0	1	0.0161756210283073
YER080W	0	1	0.0161756210283073
YGL252C	0	0	0.0161756210283073
YLR157C	0	0	0.0161756210283073
YOR214C	0	1	0.0161756210283073
YDL147W	0	0	0.0161756210283073
YGL031C	0	0	0.0161756210283073
YGR257C	0	0	0.0161756210283073
YER017C	0	0	0.0161756210283073
YCR011C	0	0	0.0161756210283073
YOL002C	0	0	0.0161756210283073
YJL068C	0	0	0.0161756210283073
YGR263C	0	1	0.0161756210283073
YDR456W	1	0	0.0161756210283073
YER187W	0	1	0.0161756210283073
YER151C	0	0	0.0161662817551963
YOR267C	0	0	0.0161569532602424
YPR185W	0	0	0.0161476355247982
YJL177W	0	0	0.0161383285302594
YMR158C-A	0	1	0.0161383285302594
YDR479C	0	0	0.0161290322580645
YML091C	0	0	0.0161197466896949
YFR010W	0	0	0.0161104718066743
YLR158C	0	0	0.0161012075905693
YNL277W	0	0	0.0160919540229885
YER035W	0	0	0.016082711085583
YBR005W	0	0	0.0160734787600459
YIR029W	0	0	0.0160642570281124
YDL227C	0	0	0.0160550458715596
YOR185C	0	0	0.0160458452722063
YBR094W	0	1	0.0160458452722063
YBR245C	0	0	0.0160366552119129
YOR054C	0	0	0.0160274756725816
YDL149W	0	0	0.0160183066361556
YML059C	0	0	0.0160091480846198
YBL008W	0	0	0.016
YIL075C	0	0	0.0159908623643632
YER146W	0	0	0.0159817351598174
YGR188C	0	0	0.0159726183685111
YBR130C	0	0	0.015963511972634
YIL007C	0	0	0.015954415954416
YNL305C	0	1	0.015954415954416
YEL042W	0	0	0.0159453302961276
YKL134C	0	0	0.0159362549800797
YJR159W	0	0	0.0159271899886234
YGR063C	0	0	0.0159181353041501
YHR123W	0	0	0.0159090909090909
YFR041C	0	0	0.0159000567859171
YEL071W	0	0	0.0158910329171396
YOL077W-A	0	0	0.0158820192853091
YAL062W	0	0	0.0158730158730159
YBL105C	0	0	0.0158640226628895
YJL161W	0	1	0.0158640226628895
YGL256W	0	0	0.0158550396375991
YFR029W	0	0	0.0158460667798529
YDR367W	0	1	0.0158460667798529
YML026C	0	0	0.0158371040723982
YDR353W	0	0	0.0158281514980215
YDL018C	0	0	0.015819209039548
YBL061C	0	0	0.0158102766798419
YPL002C	0	0	0.0158013544018059
YOR130C	0	0	0.0157924421883813
YAL040C	0	0	0.0157835400225479
YJL184W	0	0	0.0157746478873239
YJR127C	0	0	0.0157657657657658
YER142C	0	0	0.0157568936409679
YPL001W	0	0	0.015748031496063
YOR039W	0	0	0.0157391793142215
YPL132W	0	0	0.0157303370786517
YGR019W	0	0	0.0157215047725997
YBL072C	0	0	0.015712682379349
YCR008W	0	0	0.015703869882221
YER143W	0	0	0.015695067264574
YGR178C	0	0	0.0156862745098039
YHL047C	0	0	0.0156774916013438
YNL244C	0	0	0.0156687185226637
YHR208W	0	0	0.0156599552572707
YKR054C	0	0	0.0156512017887088
YHR063C	0	0	0.0156424581005587
YLR356W	0	1	0.0156424581005587
YNR017W	0	0	0.0156337241764377
YGR285C	0	0	0.015625
YDR393W	0	0	0.0156162855549359
YGR023W	0	0	0.0156075808249721
YAL010C	0	0	0.0155988857938719
YBL016W	0	0	0.0155902004454343
YOR215C	0	1	0.0155902004454343
YJR004C	0	0	0.0155815247634947
YPR145W	0	0	0.0155728587319244
YBR019C	0	0	0.0155642023346304
YAR002W	0	0	0.0155555555555556
YIL133C	0	0	0.0155469183786785
YJL060W	0	0	0.0155382907880133
YPR154W	0	0	0.0155296727676095
YAL008W	0	1	0.0155296727676095
YPL178W	0	0	0.0155210643015521
YIL146C	0	0	0.0155124653739612
YKR039W	0	0	0.0155038759689922
YMR122W-A	0	1	0.0155038759689922
YMR056C	0	0	0.0154952960708356
YML068W	0	0	0.0154867256637168
YAL015C	0	0	0.0154781647318961
YHR045W	0	1	0.0154781647318961
YGL091C	0	0	0.0154696132596685
YKL048C	0	0	0.0154610712313639
YAL068C	0	0	0.0154525386313466
YPL187W	0	0	0.0154440154440154
YPL041C	0	0	0.0154355016538037
YGR286C	0	0	0.0154269972451791
YPL040C	0	0	0.0154185022026432
YPR139C	0	0	0.015410016510732
YCR067C	0	0	0.0154015401540154
YER064C	0	0	0.0153930731170973
YGL097W	0	0	0.0153846153846154
YMR286W	0	0	0.0153761669412411
YDR064W	0	0	0.0153677277716795
[truncated: 3,790 more rows]
