# Supplementary material for: Computationally Driven, Quantitative Experiments Discover Genes Required for Mitochondrial Biogenesis
Source: PLoS Genet. 2009 Mar 20;5(3):e1000407. doi: 10.1371/journal.pgen.1000407 (PMC2648979; doi:10.1371/journal.pgen.1000407)
Supplement: Dataset S2 — Top 100 novel ensemble predictions for additional yeast biological processes. A zip file containing 387 tab-delimited text files of the ensemble predictions for the indicated Gene Ontology Biological Process Term. (21.70 MB GZ) [file pgen.1000407.s013.gz › GO_0006886.txt]

ORF	AnnotatedToTerm?	Uncharacterized_04152007?	Precision
YGL172W	1	0	1.0
YDL116W	1	0	1.0
YMR047C	1	0	1.0
YFR002W	1	0	1.0
YKL057C	1	0	1.0
YLR335W	1	0	1.0
YAR002W	1	0	1.0
YGL092W	1	0	1.0
YKR082W	1	0	1.0
YJL061W	1	0	1.0
YJL041W	1	0	1.0
YNL131W	1	0	1.0
YML103C	1	0	1.0
YJR042W	1	0	1.0
YNL121C	1	0	1.0
YIL115C	1	0	1.0
YGR119C	1	0	1.0
YMR235C	1	0	1.0
YER107C	1	0	1.0
YMR203W	1	0	1.0
YER105C	1	0	1.0
YLR347C	1	0	1.0
YKL068W	1	0	1.0
YIL149C	1	0	1.0
YML055W	1	0	1.0
YKR001C	1	0	1.0
YOR020C	0	0	0.966666666666667
YJR045C	1	0	0.966666666666667
YMR153W	1	0	0.966666666666667
YJL034W	1	0	0.966666666666667
YNL189W	0	0	0.939393939393939
YOR232W	1	0	0.939393939393939
YMR129W	1	0	0.939393939393939
YLR418C	0	0	0.918918918918919
YLR066W	1	0	0.918918918918919
YBL079W	1	0	0.918918918918919
YGR218W	1	0	0.918918918918919
YOR046C	0	0	0.897435897435897
YKR095W	1	0	0.897435897435897
YDR151C	0	0	0.883720930232558
YNR017W	1	0	0.883720930232558
YOR098C	1	0	0.883720930232558
YMR004W	1	0	0.883720930232558
YPL169C	0	0	0.872340425531915
YPL063W	1	0	0.872340425531915
YJL143W	1	0	0.872340425531915
YML031W	1	0	0.872340425531915
YPL235W	0	0	0.865384615384615
YLR163C	1	0	0.865384615384615
YLR191W	1	0	0.865384615384615
YDL088C	1	0	0.865384615384615
YNL070W	1	0	0.865384615384615
YLR293C	0	0	0.859649122807018
YGL153W	1	0	0.859649122807018
YBR017C	1	0	0.859649122807018
YPL210C	1	0	0.859649122807018
YDR192C	1	0	0.859649122807018
YLR025W	0	0	0.844827586206897
YLR148W	0	0	0.833333333333333
YML105C	1	0	0.833333333333333
YPL020C	0	0	0.819672131147541
YJL039C	0	0	0.8125
YPL243W	1	0	0.8125
YLR039C	1	0	0.8125
YFL016C	0	0	0.8
YKL205W	0	0	0.787878787878788
YDR194C	0	0	0.785714285714286
YHR108W	1	0	0.785714285714286
YPL084W	1	0	0.785714285714286
YNR006W	1	0	0.785714285714286
YJL154C	0	0	0.777777777777778
YJL054W	1	0	0.777777777777778
YLR018C	0	0	0.77027027027027
YGL100W	1	0	0.77027027027027
YNL006W	0	0	0.76
YDL207W	0	0	0.753246753246753
YDR335W	1	0	0.753246753246753
YNL281W	0	0	0.75
YDL092W	1	0	0.75
YDR159W	1	0	0.75
YKR088C	0	0	0.741176470588235
YGR186W	0	0	0.741176470588235
YGL016W	1	0	0.741176470588235
YJL104W	1	0	0.741176470588235
YMR089C	1	0	0.741176470588235
YOR198C	0	0	0.732558139534884
YMR077C	0	0	0.727272727272727
YLR259C	1	0	0.727272727272727
YGL068W	0	0	0.719101123595506
YGL115W	0	0	0.714285714285714
YGR082W	1	0	0.714285714285714
YKL186C	0	0	0.706521739130435
YOR069W	0	0	0.698924731182796
YKL073W	0	0	0.691489361702128
YGL244W	0	0	0.684210526315789
YDR214W	0	0	0.68
YLR360W	0	0	0.68
YGL238W	1	0	0.68
YLR262C	1	0	0.68
YKL195W	1	0	0.68
YMR119W	0	0	0.673267326732673
YOR132W	0	0	0.672727272727273
YBR025C	0	0	0.672727272727273
YJL081C	0	0	0.672727272727273
YMR091C	1	0	0.672727272727273
YDR244W	1	0	0.672727272727273
YLR008C	1	0	0.672727272727273
YPL100W	1	0	0.672727272727273
YDR258C	1	0	0.672727272727273
YPL094C	1	0	0.672727272727273
YHL020C	0	0	0.666666666666667
YDL074C	0	0	0.660714285714286
YOR194C	0	0	0.654867256637168
YOR007C	0	0	0.652173913043478
YIL022W	1	0	0.652173913043478
YBR279W	0	0	0.646551724137931
YOL072W	0	0	0.641025641025641
YGL203C	0	0	0.635593220338983
YMR044W	0	0	0.633333333333333
YEL020W-A	1	0	0.633333333333333
YAL002W	0	0	0.628099173553719
YNL008C	0	0	0.622950819672131
YOR027W	0	0	0.617886178861789
YOR109W	0	0	0.6171875
YOR254C	1	0	0.6171875
YMR080C	0	0	0.6171875
YHR005C-A	1	0	0.6171875
YPR158W	0	1	0.6171875
YDR372C	1	0	0.6171875
YCR021C	0	0	0.613138686131387
YMR186W	0	0	0.613138686131387
YOR354C	0	0	0.613138686131387
YLR417W	1	0	0.613138686131387
YOR160W	1	0	0.613138686131387
YLL040C	0	0	0.613138686131387
YKL154W	1	0	0.613138686131387
YNL297C	1	0	0.613138686131387
YKL122C	1	0	0.613138686131387
YDR120C	0	0	0.608695652173913
YDR227W	0	0	0.60431654676259
YNL048W	0	0	0.6
YBR058C	0	0	0.598591549295775
YGL097W	1	0	0.598591549295775
YPL106C	0	0	0.594405594405594
YGL173C	0	0	0.590277777777778
YMR012W	0	0	0.586206896551724
YHR133C	0	0	0.585034013605442
YHR024C	1	0	0.585034013605442
YPL240C	0	0	0.581081081081081
YDR162C	0	0	0.58
YOR045W	1	0	0.58
YGL086W	0	0	0.576158940397351
YBL022C	0	0	0.572368421052632
YFR041C	0	0	0.571428571428571
YBR164C	1	0	0.571428571428571
YGR211W	0	0	0.57051282051282
YPL125W	1	0	0.57051282051282
YPR189W	0	0	0.569620253164557
YIL063C	1	0	0.569620253164557
YKL190W	0	0	0.56875
YBR171W	1	0	0.56875
YBR081C	0	0	0.567901234567901
YLR292C	1	0	0.567901234567901
YGR202C	0	0	0.56441717791411
YML035C	0	0	0.560975609756098
YKL145W	0	0	0.557575757575758
YMR228W	0	0	0.55421686746988
YOL145C	0	0	0.550898203592814
YML115C	0	0	0.547619047619048
YLR192C	0	0	0.547058823529412
YPR133W-A	1	0	0.547058823529412
YMR219W	0	0	0.543859649122807
YJL053W	0	0	0.540697674418605
YCL031C	0	0	0.540229885057471
YIR022W	1	0	0.540229885057471
YJL124C	0	0	0.539772727272727
YGL241W	1	0	0.539772727272727
YOR123C	0	0	0.536723163841808
YNL007C	0	0	0.533707865168539
YGR167W	0	0	0.53072625698324
YHR059W	0	0	0.527777777777778
YDL225W	0	0	0.524861878453039
YNR051C	0	0	0.524590163934426
YGL247W	1	0	0.524590163934426
YLR166C	0	0	0.521739130434783
YNL091W	0	0	0.521276595744681
YNL084C	0	0	0.521276595744681
YIR004W	1	0	0.521276595744681
YLL024C	1	0	0.521276595744681
YPL178W	0	0	0.521052631578947
YDR002W	1	0	0.521052631578947
YPR072W	0	0	0.518324607329843
YLR369W	0	0	0.515625
YFR009W	0	0	0.512953367875648
YGR132C	0	0	0.512820512820513
YPR088C	1	0	0.512820512820513
YMR188C	0	0	0.510204081632653
YMR125W	0	0	0.51010101010101
YDR292C	1	0	0.51010101010101
YNL027W	0	0	0.51
YDL065C	1	0	0.51
YMR231W	0	0	0.507462686567164
YGR147C	0	0	0.507389162561576
YJR102C	1	0	0.507389162561576
YGR103W	0	0	0.507317073170732
YPL112C	1	0	0.507317073170732
YLR442C	0	0	0.507246376811594
YNL064C	1	0	0.507246376811594
YLR309C	0	0	0.504807692307692
YHR027C	0	0	0.502392344497608
YEL015W	0	0	0.5
YDR265W	0	0	0.497630331753554
YJR118C	0	0	0.495283018867925
YGR081C	0	0	0.492957746478873
YDR190C	0	0	0.490654205607477
YOR151C	0	0	0.488372093023256
YGL043W	0	0	0.486725663716814
YML034W	0	0	0.486725663716814
YDL020C	0	0	0.486725663716814
YKR085C	0	0	0.486725663716814
YKR065C	1	0	0.486725663716814
YDR329C	1	0	0.486725663716814
YDR175C	0	0	0.486725663716814
YNL177C	0	0	0.486725663716814
YGL099W	1	0	0.486725663716814
YNL229C	1	0	0.486725663716814
YGR206W	1	0	0.486725663716814
YDR289C	0	0	0.484581497797357
YGR105W	0	0	0.482456140350877
YLR216C	0	0	0.480349344978166
YML110C	0	0	0.478448275862069
YBR029C	0	0	0.478448275862069
YMR308C	1	0	0.478448275862069
YLR181C	0	0	0.476394849785408
YJL144W	0	0	0.474358974358974
YJR046W	0	0	0.472340425531915
YER126C	0	0	0.470338983050847
YOR241W	0	0	0.468354430379747
YML049C	0	0	0.467741935483871
YOL018C	0	0	0.467741935483871
YER022W	0	0	0.467741935483871
YKL192C	0	0	0.467741935483871
YPL098C	0	0	0.467741935483871
YLR240W	1	0	0.467741935483871
YMR026C	1	0	0.467741935483871
YGR181W	1	0	0.467741935483871
YPL244C	0	0	0.467741935483871
YER103W	1	0	0.467741935483871
YPL146C	1	0	0.467741935483871
YDL193W	0	0	0.466403162055336
YLR310C	0	0	0.466403162055336
YGR142W	1	0	0.466403162055336
YDR101C	0	0	0.466403162055336
YDR153C	1	0	0.466403162055336
YML075C	0	0	0.464566929133858
YDL095W	0	0	0.463035019455253
YNL329C	0	0	0.463035019455253
YNL077W	0	1	0.463035019455253
YOL031C	1	0	0.463035019455253
YNR052C	0	0	0.461240310077519
YEL017W	0	0	0.459459459459459
YNL214W	0	0	0.457692307692308
YGL195W	0	0	0.455938697318008
YER100W	0	0	0.455555555555556
YOL049W	0	0	0.455555555555556
YAL005C	1	0	0.455555555555556
YML025C	0	0	0.455555555555556
YBR245C	0	0	0.455555555555556
YOR297C	1	0	0.455555555555556
YJL091C	0	0	0.455555555555556
YPL051W	1	0	0.455555555555556
YDR495C	1	0	0.455555555555556
YDR088C	0	0	0.454545454545455
YGL095C	0	0	0.454545454545455
YBL058W	0	0	0.454545454545455
YLR378C	1	0	0.454545454545455
YHL002W	1	0	0.454545454545455
YDR320C	0	0	0.452898550724638
YLL026W	0	0	0.451263537906137
YNL085W	0	0	0.449640287769784
YNL107W	0	0	0.448028673835125
YDR080W	0	0	0.446808510638298
YNL158W	0	0	0.446808510638298
YJL036W	1	0	0.446808510638298
YKL041W	0	0	0.445229681978799
YMR319C	0	0	0.443661971830986
YIL038C	0	0	0.442105263157895
YER168C	0	0	0.440972222222222
YJR064W	0	0	0.440972222222222
YPL065W	1	0	0.440972222222222
YKL002W	0	0	0.439446366782007
YGR157W	0	0	0.438356164383562
YPR079W	0	0	0.438356164383562
YPL002C	1	0	0.438356164383562
YBR103W	0	0	0.436860068259386
YDR395W	0	0	0.435374149659864
YML007W	0	0	0.434343434343434
YOL123W	0	0	0.434343434343434
YNL059C	1	0	0.434343434343434
YLL015W	0	0	0.432885906040268
YER136W	0	0	0.431438127090301
YLR015W	0	0	0.43
YJL111W	0	0	0.429032258064516
YOR067C	0	0	0.429032258064516
YDL042C	0	0	0.429032258064516
YLR009W	0	0	0.429032258064516
YER009W	1	0	0.429032258064516
YER110C	1	0	0.429032258064516
YPR161C	0	0	0.429032258064516
YBL075C	1	0	0.429032258064516
YNL118C	0	0	0.429032258064516
YKR020W	1	0	0.429032258064516
YDR334W	0	0	0.427672955974843
YJR040W	0	0	0.427672955974843
YDR323C	0	0	0.427672955974843
YDL040C	0	0	0.427672955974843
YNL310C	1	0	0.427672955974843
YDR086C	1	0	0.427672955974843
YPR108W	0	0	0.427672955974843
YBR091C	1	0	0.427672955974843
YMR060C	0	0	0.427244582043344
YBR101C	0	0	0.427244582043344
YER127W	0	0	0.427244582043344
YEL030W	1	0	0.427244582043344
YNL026W	1	0	0.427244582043344
YGR220C	0	0	0.425925925925926
YJR133W	0	0	0.424615384615385
YDR518W	0	0	0.423312883435583
YHR132C	0	0	0.422018348623853
YDL051W	0	0	0.420731707317073
YOR117W	0	0	0.419452887537994
YGL130W	0	0	0.418674698795181
YER151C	0	0	0.418674698795181
YMR013C	1	0	0.418674698795181
YER006W	0	0	0.417417417417417
YDR468C	0	0	0.416167664670659
YNL136W	0	0	0.414925373134328
YLL011W	0	0	0.413690476190476
YML107C	0	0	0.412462908011869
YDR411C	0	0	0.411764705882353
YBR129C	0	0	0.411764705882353
YDR142C	1	0	0.411764705882353
YDR171W	0	0	0.410557184750733
YKR008W	0	0	0.409356725146199
YML078W	0	0	0.408163265306122
YDR069C	0	0	0.406976744186047
YOL027C	0	0	0.405797101449275
YPL227C	0	0	0.404624277456647
YPR173C	0	0	0.404011461318052
YJL073W	0	0	0.404011461318052
YER019C-A	1	0	0.404011461318052
YMR214W	0	0	0.402857142857143
YBR095C	0	0	0.401709401709402
YDL229W	0	0	0.400568181818182
YPR029C	0	0	0.39943342776204
YGL206C	0	0	0.398305084745763
YMR307W	0	0	0.397183098591549
YLR208W	0	0	0.396067415730337
YKL165C	0	0	0.394957983193277
YBL090W	0	0	0.393854748603352
YKR081C	0	0	0.392757660167131
YDR503C	0	0	0.391666666666667
YDL077C	0	0	0.390581717451524
YBL091C	0	0	0.389502762430939
YBR288C	0	0	0.389041095890411
YDR245W	0	0	0.389041095890411
YDL113C	1	0	0.389041095890411
YDR177W	0	0	0.387978142076503
YGR276C	0	0	0.386920980926431
YNL154C	0	0	0.386486486486486
YHR201C	0	0	0.386486486486486
YOR089C	1	0	0.386486486486486
YOR361C	0	0	0.38544474393531
YNL051W	0	0	0.384408602150538
YLR051C	0	0	0.383378016085791
YLR197W	0	0	0.382978723404255
YOR004W	0	0	0.382978723404255
YLR085C	1	0	0.382978723404255
YHR065C	0	0	0.381962864721485
YER133W	0	0	0.380952380952381
YJL168C	0	0	0.379947229551451
YER165W	0	0	0.378947368421053
YJR075W	0	0	0.377952755905512
YKL058W	0	0	0.37696335078534
YLR324W	0	0	0.37597911227154
YGL127C	0	0	0.375
YCR094W	0	0	0.374025974025974
YJR005W	0	0	0.373056994818653
YLR067C	0	0	0.372093023255814
YGL151W	0	0	0.371134020618557
YOR321W	0	0	0.370179948586118
YDL099W	0	0	0.369230769230769
YJL210W	0	0	0.368286445012788
YBR192W	0	0	0.36734693877551
YGR261C	0	0	0.366412213740458
YIL035C	0	0	0.365482233502538
YKL135C	0	0	0.364556962025316
YLR330W	0	0	0.363636363636364
YML062C	0	0	0.36272040302267
YDR163W	0	0	0.361809045226131
YLR276C	0	0	0.360902255639098
YMR061W	0	0	0.36
YNL257C	0	0	0.359102244389027
YHR052W	0	0	0.358208955223881
YOR259C	0	0	0.357320099255583
YDR027C	0	0	0.356435643564356
YOR239W	0	0	0.35609756097561
YER122C	0	0	0.35609756097561
YJR076C	0	0	0.35609756097561
YPL120W	1	0	0.35609756097561
YMR263W	0	0	0.35609756097561
YLR119W	1	0	0.35609756097561
YOR145C	0	0	0.355231143552311
YPR174C	0	1	0.355231143552311
YLR450W	0	0	0.354368932038835
YPL259C	0	0	0.353510895883777
YBR201W	0	0	0.353080568720379
YMR033W	0	0	0.353080568720379
YNL002C	0	0	0.353080568720379
YJL128C	1	0	0.353080568720379
YAL025C	0	0	0.353080568720379
YPL012W	0	0	0.353080568720379
YDR264C	1	0	0.353080568720379
YLR222C	0	0	0.353080568720379
YPL093W	1	0	0.353080568720379
YGL020C	0	0	0.352245862884161
YOR193W	0	0	0.351415094339623
YGR216C	0	0	0.350588235294118
YGR072W	0	0	0.349765258215962
YCL050C	0	0	0.348946135831382
YAL023C	0	0	0.348130841121495
YNL315C	0	0	0.347319347319347
YPL118W	0	0	0.346511627906977
YDR280W	0	0	0.346420323325635
YGR128C	0	0	0.346420323325635
YGR033C	1	0	0.346420323325635
YPL195W	0	0	0.345622119815668
YMR311C	0	0	0.344827586206897
YGR231C	0	0	0.344036697247706
YJL048C	0	0	0.34324942791762
YKL197C	0	0	0.342465753424658
YBR175W	0	0	0.341685649202733
YPR128C	0	0	0.340909090909091
YBR142W	0	0	0.340857787810384
YLR239C	0	0	0.340857787810384
YKR035W-A	1	0	0.340857787810384
YDL007W	0	0	0.34009009009009
YOR288C	0	0	0.340044742729307
YJL014W	0	0	0.340044742729307
YNR007C	1	0	0.340044742729307
YMR183C	0	0	0.339285714285714
YLR305C	0	0	0.338530066815145
YPR041W	0	0	0.337777777777778
YKL009W	0	0	0.337690631808279
YMR049C	0	0	0.337690631808279
YGR005C	0	0	0.337690631808279
YHR171W	1	0	0.337690631808279
YLR361C	0	0	0.337690631808279
YHR013C	0	0	0.337690631808279
YPR025C	0	0	0.337690631808279
YGR239C	1	0	0.337690631808279
YHR083W	1	0	0.337690631808279
YEL031W	0	0	0.33695652173913
YDR356W	0	0	0.336225596529284
YHR012W	0	0	0.335497835497836
YMR290C	0	0	0.334773218142549
YNL238W	0	0	0.334051724137931
YDR496C	0	0	0.333333333333333
YNL243W	0	0	0.332622601279318
YPR133C	0	0	0.332622601279318
YML130C	0	0	0.332622601279318
YPR016C	1	0	0.332622601279318
YOL012C	0	0	0.331914893617021
YDR137W	0	0	0.331210191082803
YLR204W	0	0	0.330526315789474
YPL075W	0	0	0.330526315789474
YDR313C	0	0	0.330526315789474
YLR301W	1	0	0.330526315789474
YCL054W	0	0	0.329831932773109
YJR144W	0	0	0.329140461215933
YMR093W	0	0	0.328451882845188
YPL043W	0	0	0.32776617954071
YGR009C	0	0	0.32712215320911
YML121W	0	0	0.32712215320911
YMR184W	0	0	0.32712215320911
YJR125C	1	0	0.32712215320911
YPL138C	0	0	0.326446280991736
YPL029W	0	0	0.325773195876289
YDR473C	0	0	0.325102880658436
YOR261C	0	0	0.324435318275154
YKL039W	0	1	0.324435318275154
YDR528W	0	0	0.323770491803279
YIL173W	0	0	0.323108384458078
YCL044C	0	0	0.322448979591837
YNL287W	0	0	0.321792260692464
YGL027C	0	0	0.321138211382114
YGL252C	0	0	0.320486815415822
YCR071C	0	0	0.319919517102616
YMR204C	0	0	0.319919517102616
YOR165W	0	0	0.319919517102616
YDR358W	1	0	0.319919517102616
YNL182C	0	0	0.319277108433735
YDR068W	0	1	0.319277108433735
YOR039W	0	0	0.318637274549098
YOR001W	0	0	0.318
YDR294C	0	0	0.317365269461078
YCR028C-A	0	0	0.316733067729084
YDR375C	0	0	0.316306483300589
YLR429W	0	0	0.316306483300589
YHR088W	0	0	0.316306483300589
YGR246C	0	0	0.316306483300589
YER036C	1	0	0.316306483300589
YML038C	0	0	0.316306483300589
YJR010C-A	1	0	0.316306483300589
YPL126W	0	0	0.315686274509804
YOR168W	0	0	0.315068493150685
YGL119W	0	0	0.314563106796116
YOL010W	0	0	0.314563106796116
YGR193C	0	0	0.314563106796116
YHR170W	1	0	0.314563106796116
YMR110C	0	0	0.313953488372093
YDR381W	0	0	0.313688212927757
YOR070C	0	0	0.313688212927757
YLR068W	0	0	0.313688212927757
YMR054W	0	0	0.313688212927757
YJL044C	1	0	0.313688212927757
YJR090C	0	0	0.313688212927757
YDR373W	0	0	0.313688212927757
YAL059W	1	0	0.313688212927757
YMR039C	0	0	0.313688212927757
YDL217C	1	0	0.313688212927757
YBR049C	0	0	0.313092979127135
YHR085W	0	0	0.3125
YDR458C	0	1	0.3125
YKL112W	0	0	0.311909262759924
YOR103C	0	0	0.311320754716981
YJL029C	0	0	0.310734463276836
YPR112C	0	0	0.31015037593985
YBL007C	0	0	0.309568480300188
YNL075W	0	0	0.308988764044944
YNL041C	0	0	0.308411214953271
YDR400W	0	0	0.307835820895522
YJL008C	0	0	0.307262569832402
YPR188C	0	0	0.306691449814126
YDR339C	0	0	0.306122448979592
YDR456W	0	0	0.305555555555556
YER030W	0	0	0.304990757855823
YLR314C	0	0	0.304428044280443
YGL171W	0	0	0.303867403314917
YER003C	0	0	0.303308823529412
YGL044C	0	0	0.302752293577982
YCR044C	0	0	0.302197802197802
YKL021C	0	0	0.301645338208409
YDL143W	0	0	0.301094890510949
YAL007C	0	0	0.300546448087432
YHR121W	0	0	0.3
YDR181C	0	0	0.299638989169675
YJL004C	0	0	0.299638989169675
YOR099W	0	0	0.299638989169675
YBR097W	1	0	0.299638989169675
YOR002W	0	0	0.299099099099099
YDR425W	0	0	0.298561151079137
YPL053C	0	0	0.298059964726631
YGR245C	0	0	0.298059964726631
YLR389C	0	0	0.298059964726631
YNL163C	0	0	0.298059964726631
YNL330C	0	0	0.298059964726631
YPL086C	0	0	0.298059964726631
YOR106W	0	0	0.298059964726631
YER166W	1	0	0.298059964726631
YCL043C	0	0	0.298059964726631
YOR206W	1	0	0.298059964726631
YBL078C	1	0	0.298059964726631
YCR052W	0	0	0.297535211267606
YGR229C	0	0	0.29701230228471
YDR412W	0	0	0.296491228070175
YMR071C	0	0	0.295971978984238
YLR088W	0	0	0.295454545454545
YBR034C	0	0	0.295138888888889
YLR423C	0	0	0.295138888888889
YLR238W	0	0	0.295138888888889
YFR021W	1	0	0.295138888888889
YLR106C	0	0	0.294627383015598
YMR218C	0	0	0.294117647058824
YMR123W	0	0	0.293609671848014
YLL043W	0	0	0.293103448275862
YBR015C	0	0	0.292808219178082
YLL008W	0	0	0.292808219178082
YJR032W	0	0	0.292808219178082
YER120W	1	0	0.292808219178082
YKR028W	0	0	0.292517006802721
YNL039W	0	0	0.292517006802721
YDR427W	0	0	0.292517006802721
YML041C	1	0	0.292517006802721
YMR309C	0	0	0.292020373514431
YPR129W	0	0	0.291525423728814
YER023W	0	0	0.291032148900169
YJR134C	0	1	0.291032148900169
YML080W	0	0	0.290540540540541
YLR104W	0	1	0.290540540540541
YLR340W	0	0	0.290050590219224
YNL169C	0	0	0.28956228956229
YLR115W	0	0	0.289075630252101
YGL150C	0	0	0.288590604026846
YJL148W	0	0	0.288107202680067
YLR113W	0	0	0.287625418060201
YNL209W	0	0	0.287145242070117
YBL006C	0	0	0.286666666666667
YEL002C	0	0	0.286189683860233
YBR079C	0	0	0.285950413223141
YLR033W	0	0	0.285950413223141
YBR229C	0	0	0.285950413223141
YDL089W	0	1	0.285950413223141
YGR133W	1	0	0.285950413223141
YJR117W	0	0	0.285478547854785
YDR062W	0	0	0.285245901639344
YPL007C	0	0	0.285245901639344
YHR004C	0	0	0.285245901639344
YNR053C	1	0	0.285245901639344
YKL010C	0	0	0.284779050736498
YKL170W	0	0	0.284552845528455
YMR247C	0	0	0.284552845528455
YLR129W	0	0	0.284552845528455
YBR217W	1	0	0.284552845528455
YLR386W	0	0	0.284090909090909
YJR033C	0	0	0.283870967741935
YGR056W	0	0	0.283870967741935
YBR159W	0	0	0.283870967741935
YDR361C	1	0	0.283870967741935
YML001W	0	0	0.28341384863124
YNL130C	0	0	0.282958199356913
YJR058C	0	0	0.282539682539683
YNR020C	0	0	0.282539682539683
YJR044C	0	0	0.282539682539683
YBR155W	0	0	0.282539682539683
YAL026C	1	0	0.282539682539683
YBR215W	0	0	0.282539682539683
YOL130W	0	0	0.282539682539683
YJR132W	1	0	0.282539682539683
YGL167C	0	0	0.282091917591125
YDL056W	0	0	0.281645569620253
YNL265C	0	0	0.281200631911532
YIL016W	0	0	0.280757097791798
YBR102C	0	0	0.280314960629921
YLR207W	0	0	0.280125195618153
YER021W	0	0	0.280125195618153
YPL132W	0	0	0.280125195618153
YBR290W	1	0	0.280125195618153
YGL145W	0	0	0.2796875
YIL005W	0	0	0.279251170046802
YKL179C	0	0	0.278816199376947
YBL037W	0	0	0.278461538461538
YBR166C	0	0	0.278461538461538
YKL172W	0	0	0.278461538461538
YBR185C	0	0	0.278461538461538
YJL063C	0	0	0.278461538461538
YCL008C	1	0	0.278461538461538
YOR124C	0	0	0.278461538461538
YBL017C	1	0	0.278461538461538
YAR002C-A	0	0	0.278033794162826
YLR105C	0	0	0.27760736196319
YMR212C	0	0	0.277182235834609
YOL068C	0	0	0.276758409785933
YNL001W	0	0	0.276335877862595
YDR165W	0	0	0.275914634146341
YDR189W	0	0	0.275494672754947
YBR121C	0	0	0.275340393343419
YGL232W	0	0	0.275340393343419
YOR185C	0	0	0.275340393343419
YHR197W	1	0	0.275340393343419
YDL006W	0	0	0.274924471299094
YGL019W	0	0	0.274741506646972
YLR373C	0	0	0.274741506646972
YJL204C	0	0	0.274741506646972
YHR116W	0	0	0.274741506646972
YKL212W	0	0	0.274741506646972
YBR198C	0	0	0.274741506646972
YBR084W	0	0	0.274741506646972
YDR229W	0	0	0.274741506646972
YJR135W-A	1	0	0.274741506646972
YPR100W	0	0	0.274741506646972
YDR200C	1	0	0.274741506646972
YDR324C	0	0	0.274741506646972
YOR281C	0	0	0.274741506646972
YBR131W	1	0	0.274741506646972
YLR022C	1	0	0.274741506646972
YIL142W	0	0	0.274336283185841
YMR296C	0	0	0.273932253313697
YFR040W	0	0	0.273529411764706
YBR057C	0	0	0.273127753303965
YLR398C	0	0	0.272727272727273
YBR276C	0	0	0.272327964860908
YGL122C	0	0	0.271929824561404
YGR063C	0	0	0.271532846715328
YDL161W	0	0	0.271137026239067
YDR315C	0	0	0.270742358078603
YDL031W	0	0	0.270348837209302
YML069W	0	0	0.269956458635704
YPL211W	0	0	0.269565217391304
YNL061W	0	0	0.26917510853835
YGR284C	0	0	0.26878612716763
YBL036C	0	0	0.268398268398268
YBR267W	0	0	0.268011527377522
YCL059C	0	0	0.267625899280576
YDR141C	0	0	0.267241379310345
YMR274C	0	0	0.266857962697274
YPL037C	0	0	0.26647564469914
YLR274W	0	0	0.266381766381766
YDR337W	0	0	0.266381766381766
YMR237W	0	0	0.266381766381766
YMR216C	1	0	0.266381766381766
YPR125W	0	0	0.266002844950213
YHR069C	0	0	0.265625
YJL121C	0	0	0.265248226950355
YGL236C	0	0	0.264872521246459
YIL094C	0	0	0.264497878359264
YOR068C	0	0	0.264124293785311
YNL271C	0	0	0.263751763046544
YOL126C	0	0	0.263380281690141
YJR013W	0	0	0.263009845288326
YBR080C	0	0	0.262640449438202
YNL215W	0	1	0.262640449438202
YOR353C	0	0	0.262272089761571
YDL120W	0	0	0.261904761904762
YOL057W	0	1	0.261904761904762
YPL050C	0	0	0.261538461538462
YBR179C	0	0	0.261173184357542
YBR205W	0	0	0.260808926080893
YLR086W	0	0	0.260445682451253
YIL048W	0	0	0.260083449235049
YKL114C	0	0	0.259722222222222
YPR073C	0	0	0.259361997226075
YLR196W	0	0	0.259002770083103
YJL122W	0	0	0.258644536652835
YBR236C	0	0	0.25828729281768
YPL069C	0	0	0.257931034482759
YHL040C	0	0	0.257575757575758
YNL110C	0	0	0.257221458046768
YBR123C	0	0	0.256868131868132
YBR216C	0	0	0.256515775034294
YMR267W	0	0	0.256164383561644
YLR074C	0	0	0.255813953488372
YLR069C	0	0	0.255464480874317
YAL035W	0	0	0.255434782608696
YGL200C	0	0	0.255434782608696
YIL030C	0	0	0.255434782608696
YDL166C	1	0	0.255434782608696
YGL029W	0	0	0.255088195386703
YBL024W	0	0	0.254742547425474
YGL022W	0	0	0.254397834912043
YOL149W	0	0	0.254054054054054
YDR303C	0	0	0.253711201079622
YLR435W	0	0	0.253369272237197
YDR392W	0	0	0.253028263795424
YJR002W	0	0	0.252688172043011
YDR084C	0	0	0.252348993288591
YIL070C	0	0	0.25201072386059
YLR248W	0	0	0.251673360107095
YGR195W	0	0	0.251336898395722
YLR075W	0	0	0.251001335113485
YDR174W	0	0	0.250666666666667
YNL076W	0	0	0.250332889480692
YCR072C	0	0	0.25
YDR296W	0	0	0.249667994687915
YLR133W	0	0	0.249336870026525
YDL111C	0	0	0.249006622516556
YLR026C	0	0	0.248677248677249
YGL077C	0	0	0.248348745046235
YEL051W	0	0	0.24802110817942
YGL065C	0	0	0.247694334650856
YBL041W	0	0	0.247368421052632
YKL117W	0	0	0.247043363994744
YBL056W	0	0	0.246719160104987
YDR302W	0	0	0.246395806028834
YBR127C	0	0	0.246073298429319
YPL129W	0	0	0.245751633986928
YHR063C	0	0	0.245430809399478
YBR042C	0	0	0.245110821382008
YAL011W	0	0	0.244791666666667
YOL088C	0	0	0.244473342002601
YFL001W	0	0	0.244155844155844
YBR087W	0	0	0.243839169909209
YKL204W	0	0	0.243523316062176
YNL199C	0	0	0.243208279430789
YDR087C	0	0	0.242894056847545
YOR187W	0	0	0.24258064516129
YHL031C	0	0	0.242268041237113
YHL027W	0	0	0.241956241956242
YML071C	0	0	0.241645244215938
YLR002C	0	0	0.241335044929397
YBR273C	0	0	0.241071428571429
YDR176W	0	0	0.241071428571429
YLR380W	0	0	0.241071428571429
YDR331W	0	0	0.241071428571429
YOL044W	1	0	0.241071428571429
YKL061W	0	1	0.241071428571429
YOR330C	0	0	0.240764331210191
YHR148W	0	0	0.240458015267176
YBR260C	0	0	0.240152477763659
YGR054W	0	0	0.239847715736041
YAL009W	0	0	0.239543726235741
YPL001W	0	0	0.239240506329114
YER111C	0	0	0.238938053097345
YLR277C	0	0	0.238636363636364
YOR243C	0	0	0.238335435056747
YBR227C	0	1	0.238335435056747
YIL039W	0	0	0.238035264483627
YDL100C	0	0	0.237735849056604
YHL030W	0	0	0.2375
YMR225C	0	0	0.2375
YDL192W	0	0	0.2375
YMR210W	0	0	0.2375
YER087C-B	1	0	0.2375
YPR143W	0	0	0.237203495630462
YHR064C	0	0	0.236907730673317
YLR073C	0	1	0.236907730673317
YMR171C	0	1	0.236907730673317
YOR201C	0	0	0.236612702366127
YCL037C	0	0	0.236318407960199
YJR050W	0	0	0.236024844720497
YBL080C	0	0	0.235732009925558
YDR071C	0	0	0.23543990086741
YBR128C	0	0	0.235148514851485
YBR106W	0	0	0.234857849196539
YDR023W	0	0	0.234567901234568
YOR043W	0	0	0.234278668310727
YNL222W	0	0	0.23406862745098
YDR484W	0	0	0.23406862745098
YMR255W	0	0	0.23406862745098
YNL213C	0	0	0.23406862745098
YDR519W	0	1	0.23406862745098
YBR165W	1	0	0.23406862745098
YBL051C	0	0	0.233782129742962
YKL081W	0	0	0.233496332518337
YMR229C	0	0	0.233211233211233
YIL044C	0	0	0.232926829268293
YLR114C	0	0	0.232727272727273
YNL267W	0	0	0.232727272727273
YNL044W	0	0	0.232727272727273
YIL019W	0	0	0.232727272727273
YLL034C	1	0	0.232727272727273
YOR294W	0	0	0.232445520581114
YPL202C	0	0	0.232164449818622
YBR059C	0	0	0.231884057971014
YHR103W	0	0	0.231604342581423
YLR250W	0	0	0.231325301204819
YJL123C	0	1	0.231325301204819
YER012W	0	0	0.231046931407942
YDR108W	0	0	0.230769230769231
YDR394W	0	0	0.230492196878751
YLR390W	0	0	0.23021582733813
YBR140C	0	0	0.229940119760479
YDR212W	0	0	0.229665071770335
YBL020W	0	0	0.229390681003584
YEL056W	0	0	0.229116945107399
YDR515W	0	0	0.228843861740167
YHR196W	0	0	0.228571428571429
YLR408C	0	1	0.228571428571429
YOR211C	0	0	0.228299643281807
YKR056W	0	0	0.228028503562945
YHR073W	0	0	0.227758007117438
YMR131C	0	0	0.227488151658768
YLR175W	0	0	0.227218934911243
YGL129C	0	0	0.226950354609929
YHR082C	0	0	0.22668240850059
YCR035C	0	0	0.226525821596244
YDR126W	0	0	0.226525821596244
YOR299W	0	0	0.226525821596244
YGL070C	0	0	0.226525821596244
YKL143W	1	0	0.226525821596244
YDR047W	0	0	0.226260257913247
YLR285W	0	0	0.225995316159251
YJR059W	0	0	0.225730994152047
YLR200W	0	0	0.225467289719626
YDR469W	0	0	0.225204200700117
YIR008C	0	0	0.224941724941725
YOL004W	0	0	0.224679860302678
YOL147C	0	0	0.224418604651163
YDR184C	0	0	0.224157955865273
YGL079W	0	1	0.224157955865273
YBR207W	0	0	0.223897911832947
YNL086W	0	1	0.223897911832947
YKL046C	0	0	0.223638470451912
YBR143C	0	0	0.22337962962963
YOR327C	0	0	0.223121387283237
YJL192C	0	0	0.222863741339492
YPR183W	0	0	0.222606689734717
YPR169W	0	0	0.222350230414747
YFL008W	0	0	0.222094361334868
YNL248C	0	0	0.22183908045977
YDR188W	0	0	0.22158438576349
YBL039C	0	0	0.221330275229358
YJL208C	0	0	0.221076746849943
YML086C	0	0	0.220823798627002
YEL050C	0	0	0.220571428571429
YDR052C	0	0	0.220319634703196
YDR168W	0	0	0.220068415051311
YIR021W	0	0	0.219817767653759
YGL005C	0	0	0.219567690557452
YGR145W	0	0	0.219318181818182
YEL018W	0	0	0.219069239500568
YKR024C	0	0	0.218820861678005
YIL076W	0	0	0.218573046432616
YCL001W	0	0	0.218325791855204
YDL112W	0	0	0.218079096045198
YBR041W	0	0	0.217832957110609
YNL247W	0	0	0.217587373167982
YDL137W	0	0	0.217342342342342
YPR105C	0	0	0.217097862767154
YGL137W	0	0	0.21685393258427
YDL058W	0	0	0.216610549943883
YER161C	0	0	0.216367713004484
YKL173W	0	0	0.216125419932811
YNL062C	0	0	0.215883668903803
YGL246C	0	0	0.215642458100559
YHR066W	0	0	0.215401785714286
YNL259C	0	0	0.215161649944259
YPR118W	0	0	0.214922048997773
YGR172C	0	0	0.2146829810901
YJL002C	0	0	0.214444444444444
YGL084C	0	0	0.214206437291898
YKL054C	0	0	0.213968957871397
YOR209C	0	0	0.213732004429679
YGR120C	0	0	0.213495575221239
YER026C	0	0	0.213259668508287
YBR281C	0	0	0.213024282560706
YKR048C	0	0	0.212789415656009
YER118C	0	0	0.212555066079295
YKL015W	0	0	0.212321232123212
YGL207W	0	0	0.212087912087912
YJL207C	0	0	0.21185510428101
YGR270W	0	0	0.211622807017544
YMR264W	0	0	0.211391018619934
YDR123C	0	0	0.211159737417943
YIR026C	0	0	0.210928961748634
YPR162C	0	0	0.210698689956332
YER048C	0	1	0.210698689956332
YDL015C	0	0	0.210468920392585
YDL019C	0	0	0.210239651416122
YDR207C	0	0	0.210010881392818
YDL178W	0	0	0.209782608695652
YDL147W	0	0	0.209554831704669
YJR007W	0	0	0.209327548806941
YPL083C	0	0	0.209100758396533
YGR159C	0	0	0.208874458874459
YBR176W	0	0	0.208648648648649
YIL161W	0	1	0.208648648648649
YDR182W	0	0	0.208423326133909
YLR268W	0	0	0.208198489751888
YBR162W-A	0	0	0.207974137931034
YER083C	0	0	0.207750269106566
YNL149C	0	0	0.20752688172043
YOR257W	0	0	0.207303974221267
YDR407C	0	0	0.207081545064378
YBR254C	0	0	0.206859592711683
YGL008C	0	0	0.206638115631692
YDR116C	0	0	0.206417112299465
YDR161W	0	0	0.206196581196581
YDR346C	0	0	0.205976520811099
YDL135C	0	0	0.205756929637527
YOR159C	0	0	0.205537806176784
YHR067W	0	0	0.20531914893617
YLR336C	0	0	0.20510095642933
YBR003W	0	0	0.204883227176221
YNL225C	0	0	0.204665959703075
YBL047C	0	0	0.204449152542373
YLR371W	0	0	0.204232804232804
YMR285C	0	0	0.204016913319239
YOL098C	0	1	0.204016913319239
YOR216C	0	0	0.203801478352693
YNL016W	0	0	0.203586497890295
YBL057C	0	0	0.203371970495258
YBR172C	0	0	0.203157894736842
YBR153W	0	0	0.202944269190326
YML074C	0	0	0.202731092436975
YBR169C	0	0	0.202518363064008
YMR112C	0	0	0.20230607966457
YER125W	0	0	0.202094240837696
YGR163W	0	0	0.201882845188285
YDL063C	0	0	0.201873048907388
YIL021W	0	0	0.201873048907388
YGR198W	0	0	0.201873048907388
YNL132W	0	0	0.201873048907388
YGL124C	1	0	0.201873048907388
YML019W	0	0	0.201663201663202
YGR171C	0	0	0.201453790238837
YLR409C	0	0	0.201244813278008
YMR149W	0	0	0.201036269430052
YDL052C	0	0	0.200828157349896
YPR051W	0	0	0.200620475698035
YDL190C	0	0	0.200413223140496
YER159C	0	0	0.200206398348813
YOL077C	0	0	0.2
YBR154C	0	0	0.199794026776519
YML127W	0	0	0.199588477366255
YDL212W	0	0	0.199383350462487
YJR088C	0	1	0.199383350462487
YBR023C	0	0	0.19917864476386
YBL102W	0	0	0.198974358974359
YBR069C	0	0	0.198776758409786
YEL053C	0	0	0.198776758409786
YLR195C	0	0	0.198776758409786
YJL010C	0	0	0.198776758409786
YLR055C	0	0	0.198776758409786
YGR029W	1	0	0.198776758409786
YOR322C	0	0	0.19857433808554
YDL122W	0	0	0.198372329603255
YDL022W	0	0	0.198170731707317
YJL180C	0	0	0.197979797979798
YPR091C	0	1	0.197979797979798
YLR342W	0	0	0.197979797979798
YHR123W	0	0	0.197979797979798
YDR202C	0	0	0.197979797979798
YDL002C	0	0	0.197979797979798
YGR077C	1	0	0.197979797979798
YNL291C	0	0	0.197780020181635
YOR266W	0	0	0.19758064516129
YCR077C	0	0	0.197381671701913
YJL203W	0	0	0.197183098591549
YNL153C	0	0	0.196984924623116
YBL068W	0	0	0.196787148594378
YLL036C	0	0	0.196589769307924
YNL166C	0	0	0.196392785571142
YLR203C	0	0	0.196215139442231
YLR459W	0	0	0.196215139442231
YDR421W	0	0	0.196215139442231
YLL039C	0	0	0.196215139442231
YBL040C	0	0	0.196215139442231
YJR126C	1	0	0.196215139442231
YML093W	0	0	0.196019900497512
YML094W	0	0	0.195825049701789
YBR210W	0	0	0.195630585898709
YAL041W	0	0	0.195436507936508
YKR060W	0	0	0.195266272189349
YFR051C	0	0	0.195266272189349
YGL111W	0	0	0.195266272189349
YGL006W	0	0	0.195266272189349
YML073C	0	0	0.195266272189349
YML097C	1	0	0.195266272189349
YLR396C	0	0	0.195073891625616
YGR116W	0	0	0.19488188976378
YBR221C	0	0	0.194690265486726
YBL088C	0	0	0.194499017681729
YBR289W	0	0	0.194308145240432
YHR129C	0	0	0.194117647058824
YDL060W	0	0	0.193927522037218
YGR074W	0	0	0.193768257059396
YPL196W	0	0	0.193768257059396
YOR272W	0	0	0.193768257059396
YPL233W	0	0	0.193768257059396
YJR006W	0	0	0.193768257059396
YOL062C	1	0	0.193768257059396
YOL041C	0	0	0.193579766536965
YOR076C	0	0	0.193391642371234
YDR497C	0	0	0.193203883495146
YEL042W	0	0	0.193016488845781
YLR170C	0	0	0.192829457364341
YFR013W	0	0	0.192642787996128
YBR094W	0	1	0.192642787996128
YKL113C	0	0	0.192456479690522
YER031C	0	0	0.192270531400966
YIL147C	0	0	0.192084942084942
YML059C	0	0	0.191899710703954
YBL086C	0	1	0.191899710703954
YDR224C	0	0	0.191714836223507
YGR155W	0	0	0.19153031761309
YBR211C	0	0	0.191346153846154
YOR063W	0	0	0.191162343900096
YNL323W	0	0	0.190978886756238
YER002W	0	0	0.190795781399808
YLR007W	0	0	0.190657769304099
YKL018W	0	0	0.190657769304099
YBL025W	0	0	0.190657769304099
YBR115C	0	0	0.190657769304099
YPR131C	0	0	0.190657769304099
YER017C	1	0	0.190657769304099
YPR180W	0	0	0.19047619047619
YPL105C	0	1	0.19047619047619
YLR440C	0	0	0.190294957183635
YMR314W	0	0	0.190114068441065
YML111W	0	0	0.189981096408318
YGL112C	0	0	0.189981096408318
YKL182W	0	0	0.189981096408318
YDR466W	0	0	0.189981096408318
YKL160W	0	0	0.189981096408318
YMR150C	1	0	0.189981096408318
YOL013C	0	0	0.189801699716714
YLR132C	0	0	0.189622641509434
YBR024W	0	0	0.189443920829406
YHL019C	0	0	0.189265536723164
YDR196C	0	0	0.189087488240828
YMR029C	0	0	0.188990825688073
YHR091C	0	0	0.188990825688073
YKL025C	0	0	0.188990825688073
YKR023W	0	1	0.188990825688073
YDL103C	0	0	0.188990825688073
YBR265W	0	0	0.188990825688073
YAL019W	0	0	0.188990825688073
YPL266W	0	0	0.188990825688073
YDL097C	0	0	0.188990825688073
YMR035W	1	0	0.188990825688073
YBL011W	0	0	0.188990825688073
YGR223C	0	1	0.188990825688073
YDR228C	0	0	0.188990825688073
YGR089W	0	0	0.188990825688073
YDR093W	1	0	0.188990825688073
YPL101W	0	0	0.188990825688073
YBR077C	0	0	0.188990825688073
YKL196C	0	0	0.188990825688073
YMR162C	1	0	0.188990825688073
YLR421C	0	0	0.188990825688073
YJL176C	0	0	0.188990825688073
YBR247C	0	0	0.188990825688073
YDL165W	0	0	0.188990825688073
YGL226C-A	0	0	0.188990825688073
YNL302C	1	0	0.188990825688073
YER043C	0	0	0.188990825688073
YBR272C	0	0	0.188990825688073
YPR137W	0	0	0.188990825688073
YPR049C	1	0	0.188990825688073
YNL263C	0	0	0.188817598533456
YDL208W	0	0	0.188644688644689
YER171W	0	0	0.188472095150961
YOL097C	0	0	0.188299817184644
YNL022C	0	0	0.188127853881279
YDR369C	0	0	0.187956204379562
YBL067C	0	1	0.187956204379562
YKL210W	0	0	0.187784867821331
YPL226W	0	0	0.187613843351548
YHL003C	0	0	0.1875
YOR256C	0	0	0.1875
YEL022W	0	0	0.1875
YOR157C	0	0	0.1875
YJR003C	0	0	0.1875
YEL013W	1	0	0.1875
YPL234C	0	0	0.187330316742081
YOR191W	0	0	0.187160940325497
YER086W	0	0	0.186991869918699
YGL255W	0	0	0.186823104693141
YPR010C	0	0	0.186654643823264
YBR263W	0	0	0.186486486486486
YBL003C	0	0	0.186318631863186
YPL139C	0	0	0.186151079136691
YPL228W	0	0	0.185983827493261
YOL137W	0	1	0.185983827493261
YNL147W	0	0	0.185816876122083
YOR021C	0	0	0.185650224215247
YER154W	0	0	0.185483870967742
YGL078C	0	0	0.18531781557744
YFR008W	0	0	0.18515205724508
YBR082C	0	0	0.184986595174263
YHR107C	0	0	0.184821428571429
YLR087C	0	0	0.184656556645852
YKR079C	0	0	0.184491978609626
YBR016W	0	0	0.184327693677649
YOL061W	0	0	0.184163701067616
YPR179C	0	0	0.184
YGL037C	0	0	0.183836589698046
YDR308C	0	0	0.183673469387755
YNL127W	0	0	0.183583406884378
YBL014C	0	0	0.183583406884378
YOR174W	0	0	0.183583406884378
YOR112W	0	0	0.183583406884378
YGR038W	0	0	0.183583406884378
YDL149W	1	0	0.183583406884378
YER124C	0	0	0.18342151675485
YJL033W	0	0	0.183259911894273
YJR069C	0	0	0.183098591549296
YBR170C	0	0	0.182937554969217
YNL055C	0	0	0.182776801405975
YNL178W	0	0	0.182616330114135
YGL213C	0	0	0.182456140350877
YJL183W	0	0	0.182296231375986
YGR165W	0	0	0.182136602451839
YDR235W	0	0	0.181977252843395
YBR061C	0	0	0.181818181818182
YDR054C	0	0	0.181659388646288
YDL145C	0	0	0.181500872600349
YDR465C	0	0	0.181342632955536
YOR090C	0	0	0.181184668989547
YFL002C	0	0	0.181026979982594
YHR200W	0	0	0.180869565217391
YPR134W	0	0	0.180712423979149
YAL033W	0	0	0.180555555555556
YAL013W	0	0	0.180398959236774
YHR105W	0	1	0.180398959236774
YHL011C	0	0	0.180242634315425
YPR024W	0	0	0.18008658008658
YLR403W	0	0	0.180017226528854
YBR200W	0	0	0.180017226528854
YJR143C	0	0	0.180017226528854
YDL084W	0	0	0.180017226528854
YER080W	0	1	0.180017226528854
YOL023W	0	0	0.180017226528854
YOL121C	1	0	0.180017226528854
YJL024C	0	0	0.17986230636833
YDR432W	0	0	0.179707652622528
YJL178C	0	0	0.179553264604811
YPR019W	0	0	0.179399141630901
YDR293C	0	0	0.179245283018868
YNL219C	0	0	0.179091688089117
YKR029C	0	0	0.178938356164384
YBR253W	0	0	0.178785286569718
YLR405W	0	0	0.178632478632479
YGL107C	0	1	0.178632478632479
YDR170C	0	0	0.178479931682323
YDR388W	0	0	0.178327645051195
YDR083W	0	0	0.178175618073316
YNL099C	0	0	0.178023850085179
YJL031C	0	0	0.177872340425532
YOL038W	0	0	0.177721088435374
YLR182W	0	0	0.177570093457944
YER146W	0	0	0.17741935483871
YLR060W	0	0	0.17726887192536
YKR068C	0	0	0.177118644067797
YBL009W	0	0	0.17696867061812
YNL256W	0	0	0.176916596461668
YGR078C	0	0	0.176916596461668
YGL058W	0	0	0.176916596461668
YBR036C	0	0	0.176916596461668
YDR211W	0	0	0.176916596461668
YPR139C	1	0	0.176916596461668
YFR037C	0	0	0.176767676767677
YBR228W	0	0	0.176619007569386
YKL011C	0	0	0.176569037656904
YER058W	0	0	0.176569037656904
YOR310C	0	0	0.176569037656904
YGL225W	0	0	0.176569037656904
YKL040C	0	0	0.176569037656904
YAL055W	1	0	0.176569037656904
YGL180W	0	0	0.176421404682274
YDR364C	0	0	0.176274018379282
YIL098C	0	0	0.176126878130217
YHR060W	0	0	0.175979983319433
YBL046W	0	0	0.175833333333333
YHR068W	0	0	0.175686927560366
YPL215W	0	0	0.175540765391015
YGL054C	0	0	0.175394846217789
YLR071C	0	0	0.175249169435216
YNL307C	0	0	0.175103734439834
YGR247W	0	0	0.174958540630182
YIL128W	0	0	0.174813587406794
YHR090C	0	0	0.174668874172185
YDR300C	0	0	0.174524400330852
YPL225W	0	1	0.174524400330852
YDR045C	0	0	0.174380165289256
YOL127W	0	0	0.174236168455822
YOR304W	0	0	0.174092409240924
YKL144C	0	0	0.173948887056884
YDR449C	0	0	0.173805601317957
YGR184C	0	0	0.173662551440329
YPL176C	0	0	0.173519736842105
YOR320C	0	0	0.173377156943303
YJR073C	0	0	0.173234811165846
YDL055C	0	0	0.173092698933552
YBR125C	0	1	0.173092698933552
YMR260C	0	0	0.172950819672131
YAL030W	0	0	0.172809172809173
YGR170W	0	0	0.172667757774141
YBR252W	0	0	0.172526573998365
YBL105C	0	0	0.172385620915033
YDR390C	0	0	0.172330097087379
YOR253W	0	0	0.172330097087379
YOR036W	0	0	0.172330097087379
YDR172W	0	0	0.172330097087379
YLR144C	0	0	0.172330097087379
YGR003W	0	0	0.172330097087379
YGL083W	0	1	0.172330097087379
YGR100W	1	0	0.172330097087379
YER059W	0	0	0.172330097087379
YOR115C	0	0	0.172330097087379
YML125C	0	0	0.172330097087379
YGR280C	0	0	0.172330097087379
YNL242W	1	0	0.172330097087379
YNL141W	0	0	0.172190784155214
YOR014W	0	0	0.17205169628433
YKR027W	0	0	0.171912832929782
YOL107W	0	1	0.171912832929782
YPL204W	0	0	0.171774193548387
YMR275C	0	0	0.171635777598711
YGR169C	0	0	0.171497584541063
YBR293W	0	0	0.17135961383749
YJL099W	0	0	0.171221864951768
YBR274W	0	0	0.171084337349398
YOR357C	0	0	0.170947030497592
YDR472W	0	0	0.170809943865277
YNL167C	0	0	0.170673076923077
YNL250W	0	0	0.170536429143315
YER123W	0	0	0.1704
YLR328W	0	0	0.170263788968825
YDR036C	0	0	0.170127795527157
YBL026W	0	0	0.16999201915403
YGR098C	0	0	0.169976171564734
YOR091W	0	0	0.169976171564734
YIL110W	0	0	0.169976171564734
YJL076W	0	0	0.169976171564734
YPL181W	0	0	0.169976171564734
YPR185W	1	0	0.169976171564734
YBL023C	0	0	0.16984126984127
YOR244W	0	0	0.169706582077716
YGR123C	0	0	0.169692186266772
YDR028C	0	0	0.169692186266772
YBR243C	0	0	0.169692186266772
YJL209W	0	0	0.169692186266772
YBR268W	0	0	0.169692186266772
YKR096W	0	1	0.169692186266772
YKR051W	0	1	0.169692186266772
YOR370C	1	0	0.169692186266772
YDR208W	0	0	0.169558359621451
YLR044C	0	0	0.169424743892829
YHR169W	0	0	0.169291338582677
YJR145C	0	0	0.169158143194335
YBR118W	0	0	0.169025157232704
YBR168W	0	0	0.168892380204242
YBL061C	0	0	0.168759811616954
YDL049C	0	0	0.168627450980392
YNL123W	0	0	0.168495297805643
YOL108C	0	0	0.168363351605325
YDR393W	0	0	0.168231611893584
YDR404C	0	0	0.168100078186083
YOL063C	0	0	0.16796875
YIR011C	0	0	0.16783762685402
YMR272C	0	0	0.167706708268331
YDR416W	0	0	0.167575993764614
YPL239W	0	0	0.167445482866044
YBL002W	0	0	0.167315175097276
YEL055C	0	0	0.167185069984448
YOR204W	0	0	0.167055167055167
YNL264C	0	0	0.166925465838509
YOR079C	0	0	0.166795965865012
YKR031C	0	0	0.166666666666667
YGR020C	0	0	0.166537567776917
YJL050W	0	0	0.16640866873065
YMR022W	0	0	0.166279969064192
YFR001W	0	0	0.166151468315301
YNL313C	0	0	0.166023166023166
YBL052C	0	0	0.165895061728395
YOR078W	0	0	0.165767154973015
YHR135C	0	0	0.165639445300462
YPR056W	0	0	0.165511932255581
YOL093W	0	0	0.165384615384615
YNL258C	0	0	0.165257494235204
YCR046C	0	0	0.165130568356375
YCR016W	0	0	0.165003837298542
YFL049W	0	0	0.164877300613497
YIL085C	0	0	0.164750957854406
YGR200C	0	0	0.164624808575804
YER157W	0	0	0.164498852333588
YNL164C	0	0	0.164373088685015
YOR057W	0	0	0.164247517188694
YPL042C	0	0	0.16412213740458
YCR020C-A	0	0	0.163996948893974
YKR064W	0	1	0.163996948893974
YOR075W	0	0	0.163871951219512
YBR189W	0	0	0.163747143945164
YDL076C	0	0	0.163622526636225
YMR220W	0	0	0.163498098859316
YNL272C	0	0	0.16338880484115
YDR081C	0	0	0.16338880484115
YFR028C	0	0	0.16338880484115
YDL226C	0	0	0.16338880484115
YKR030W	0	0	0.16338880484115
YGR271W	0	0	0.16338880484115
YFL034W	0	1	0.16338880484115
YBR283C	1	0	0.16338880484115
YOR047C	0	0	0.163265306122449
YKR019C	0	0	0.163141993957704
YLR350W	0	0	0.163018867924528
YKR087C	0	0	0.16289592760181
YOR080W	0	0	0.162773172569706
YHR114W	0	0	0.162650602409639
YOR061W	0	0	0.162528216704289
YLR005W	0	0	0.162406015037594
YBR055C	0	0	0.162283996994741
YOL081W	0	0	0.162162162162162
YJL084C	0	1	0.162162162162162
YBR199W	0	0	0.162040510127532
YDR160W	0	0	0.16191904047976
YBL004W	0	0	0.161797752808989
YGL233W	0	0	0.161676646706587
YDR246W	0	0	0.161555721765146
YOR056C	0	0	0.161434977578475
YBL028C	0	0	0.161314413741598
YLR447C	0	0	0.161194029850746
YPR163C	0	0	0.161073825503356
YMR298W	0	0	0.160979228486647
YBR271W	0	0	0.160979228486647
YBL063W	0	0	0.160979228486647
YBL032W	0	0	0.160979228486647
YKL203C	0	0	0.160979228486647
YBR060C	0	0	0.160979228486647
YHR160C	1	0	0.160979228486647
YJR068W	0	0	0.160859896219422
YFR031C	0	0	0.160740740740741
YNL232W	0	0	0.160621761658031
YBR005W	0	0	0.160502958579882
YDR135C	0	0	0.160384331116038
YBR188C	0	0	0.1602658788774
YEL054C	0	0	0.160147601476015
YPL252C	0	0	0.160029498525074
YLL035W	0	0	0.159911569638909
YBR133C	0	0	0.15979381443299
YKL014C	0	0	0.159676232523915
YJR034W	0	0	0.159558823529412
YGR272C	0	0	0.159441587068332
YDL044C	0	0	0.159324522760646
YPL172C	0	0	0.159207630227439
YGL048C	0	0	0.159090909090909
YBR235W	0	1	0.159090909090909
YBR007C	0	1	0.159090909090909
YOR035C	0	0	0.158974358974359
YJR057W	0	0	0.158857979502196
YGR158C	0	0	0.158741770299927
YDR494W	0	0	0.158625730994152
YNL292W	0	0	0.158509861212564
YOR127W	0	0	0.158394160583942
YBR002C	0	0	0.158278628738147
YJL179W	0	0	0.158163265306122
YGR095C	0	0	0.158048069919883
YGL093W	0	0	0.157933042212518
YER063W	0	0	0.157818181818182
YAL012W	0	0	0.157703488372093
YPR086W	0	0	0.15758896151053
YDL235C	0	0	0.157474600870827
YBR173C	0	0	0.157360406091371
YEL003W	0	0	0.157246376811594
YNR013C	0	0	0.157132512671977
YOL033W	0	0	0.157018813314038
YBL010C	0	1	0.157018813314038
YOL086C	0	0	0.156905278380333
YHR079C	0	0	0.156791907514451
YGR285C	0	0	0.156678700361011
YHL039W	0	0	0.156609195402299
YGR253C	0	0	0.156609195402299
YHR158C	0	0	0.156609195402299
YGL011C	0	0	0.156609195402299
YDL091C	0	1	0.156609195402299
YLR186W	0	0	0.156609195402299
YJL080C	0	0	0.156609195402299
YDR485C	1	0	0.156609195402299
YJL198W	0	0	0.156496769562096
YKL213C	0	0	0.156384505021521
YDL064W	0	0	0.156272401433692
YNL183C	0	0	0.156160458452722
YMR207C	0	0	0.156048675733715
YMR030W	0	0	0.155937052932761
YBR264C	0	0	0.155825589706934
YGL245W	0	0	0.155714285714286
YNL326C	0	0	0.155603140613847
YGR178C	0	0	0.155492154065621
YDR150W	0	0	0.155381325730577
YIL041W	0	1	0.155381325730577
YJR041C	0	0	0.155270655270655
YNL327W	0	0	0.155160142348754
YGR262C	0	0	0.155049786628734
YBR119W	0	0	0.154939587775409
YBL038W	0	0	0.154829545454545
YGL120C	0	0	0.15471965933286
YLR319C	0	0	0.154609929078014
YLR173W	0	1	0.154609929078014
YMR159C	0	0	0.1545518701482
YNL322C	0	0	0.1545518701482
YIL096C	0	0	0.1545518701482
YNR023W	0	0	0.1545518701482
YHL017W	0	1	0.1545518701482
YHR019C	0	0	0.1545518701482
YDR115W	0	0	0.1545518701482
YLR083C	0	1	0.1545518701482
YKR014C	1	0	0.1545518701482
YMR010W	0	0	0.154442877291961
YDR424C	0	0	0.154334038054968
YOR084W	0	0	0.154225352112676
YLR454W	0	1	0.154225352112676
YPR060C	0	0	0.15411681914145
YNL090W	0	0	0.154008438818565
YKL181W	0	0	0.153900210822207
YNL038W	0	0	0.153846153846154
YBR219C	0	1	0.153846153846154
YER155C	0	0	0.153846153846154
YBR193C	0	0	0.153846153846154
YOR362C	0	0	0.153846153846154
YDR312W	0	0	0.153846153846154
YDR240C	0	0	0.153846153846154
YPL045W	1	0	0.153846153846154
YNL021W	0	0	0.153738644304682
YKL075C	0	0	0.153631284916201
YFR029W	0	0	0.153524075366364
YPL097W	0	0	0.153417015341702
YER112W	0	0	0.153310104529617
YBR109C	0	0	0.153203342618384
YKR038C	0	0	0.153096729297147
YKL082C	0	0	0.152990264255911
YNL207W	0	0	0.152883947185546
YPR103W	0	0	0.152777777777778
YNL317W	0	0	0.152671755725191
YPR190C	0	0	0.152565880721221
YDR145W	0	0	0.152460152460152
YNL139C	0	0	0.152354570637119
YJL062W	0	0	0.152249134948097
YCL009C	0	0	0.152143845089903
YER082C	0	0	0.152038700760193
YLR291C	0	0	0.151933701657459
YIL018W	0	0	0.151828847481021
YMR277W	0	0	0.151724137931034
YHR005C	0	0	0.151619572708477
YDL008W	0	0	0.151515151515152
YEL073C	0	1	0.151515151515152
YPR101W	0	0	0.151410874053682
YFL038C	0	0	0.15130674002751
YBR167C	0	0	0.151202749140893
YER099C	0	0	0.151098901098901
YGL040C	0	0	0.150995195607412
YER115C	0	0	0.150891632373114
YOL043C	0	0	0.150788211103496
YPL241C	0	0	0.150684931506849
YLR321C	0	0	0.150581793292266
YLL013C	0	0	0.150478796169631
YMR109W	0	0	0.150375939849624
YBR086C	0	0	0.150273224043716
YGL223C	0	0	0.150170648464164
YGL243W	0	0	0.150068212824011
YNL236W	0	0	0.149965916837082
YDL153C	0	0	0.149863760217984
YOR260W	0	0	0.149761742682097
YBR231C	0	0	0.149659863945578
YGR002C	0	0	0.149558123725357
YIL040W	0	0	0.14945652173913
YDR479C	0	0	0.149355057705363
YJL059W	0	0	0.149253731343284
YLR150W	0	0	0.149152542372881
YGL212W	0	0	0.149051490514905
YMR146C	0	0	0.14895057549086
YJR105W	0	0	0.148849797023004
YFR004W	0	0	0.148749154834348
YDR359C	0	0	0.148648648648649
YDR049W	0	1	0.148648648648649
YPL010W	0	0	0.148548278190412
YGR024C	0	0	0.148448043184885
YFL013C	0	0	0.148347943358058
YLR427W	0	0	0.148247978436658
YGR267C	0	0	0.148148148148148
YPR084W	0	1	0.148148148148148
YDR138W	0	0	0.148123324396783
YBR011C	0	0	0.148123324396783
YDR299W	0	0	0.148123324396783
YML006C	0	0	0.148123324396783
YCR026C	0	0	0.148123324396783
YGL197W	0	0	0.148123324396783
YPL149W	1	0	0.148123324396783
YGR004W	0	0	0.148024112525117
YNL268W	0	0	0.147925033467202
YJL071W	0	0	0.147826086956522
YBR070C	0	0	0.147727272727273
YNR038W	0	0	0.147628590514362
YLR318W	0	0	0.147530040053405
YLR059C	0	0	0.14743162108072
YIL134W	0	0	0.147333333333333
YHR089C	0	0	0.147235176548967
YBR030W	0	0	0.147137150466045
YJL011C	0	0	0.147039254823686
YDL219W	0	0	0.146941489361702
YOR336W	0	0	0.146843853820598
YIL160C	0	0	0.146746347941567
YDR238C	0	0	0.14664897146649
YLR212C	0	0	0.146551724137931
YBL001C	0	0	0.146454605699139
YNR022C	0	0	0.14635761589404
YIL148W	0	0	0.14626075446724
YER183C	0	0	0.146164021164021
YER008C	0	0	0.146067415730337
YJL006C	0	0	0.145970937912814
YGR264C	0	0	0.145874587458746
YOR276W	0	0	0.145778364116095
YGL257C	0	0	0.145682267633487
YDL148C	0	0	0.145586297760211
YOR026W	0	0	0.145490454246215
YOR335C	0	0	0.145394736842105
YCR088W	0	0	0.145299145299145
YMR293C	0	0	0.145203679369251
YDR268W	0	0	0.14510833880499
YER114C	0	0	0.14501312335958
YDR167W	0	0	0.144918032786885
YLL038C	0	0	0.144823066841415
YBL060W	0	1	0.144823066841415
YKL017C	0	0	0.144728225278324
YGR199W	0	0	0.144633507853403
YOR163W	0	0	0.144538914323087
YFL037W	0	0	0.144444444444444
YOL139C	0	0	0.14435009797518
YPR110C	0	0	0.144255874673629
YHR010W	0	0	0.144161774298761
YDR100W	0	0	0.144067796610169
YOR217W	0	0	0.143973941368078
YIL156W	0	0	0.143880208333333
YBL091C-A	0	1	0.143880208333333
YDL121C	0	1	0.143880208333333
YBR202W	0	0	0.143786597267404
YHR193C	0	0	0.14369310793238
YOR189W	0	1	0.14369310793238
YPR135W	0	0	0.143599740090968
YOR110W	0	0	0.143506493506493
YML048W	0	0	0.143413367942894
YDL014W	0	0	0.143410852713178
YEL026W	0	0	0.143410852713178
YBR038W	0	0	0.143410852713178
YFL025C	0	0	0.143410852713178
YHR128W	0	0	0.143410852713178
YDR510W	0	0	0.143410852713178
YOR094W	1	0	0.143410852713178
YPR176C	0	0	0.143318269851517
YDL029W	0	0	0.143225806451613
YNR021W	0	1	0.143225806451613
YDL236W	0	0	0.143133462282398
YNL032W	0	0	0.143041237113402
YNL197C	0	0	0.142949130714746
YER117W	0	0	0.142857142857143
YIL133C	0	0	0.142765273311897
YFL033C	0	0	0.1426735218509
YAL046C	0	1	0.1426735218509
YJL153C	0	0	0.142581888246628
YLR167W	0	0	0.142490372272144
YJL222W	0	0	0.14239897370109
YOL003C	0	0	0.142307692307692
YGL023C	0	0	0.142216527866752
YPR181C	0	0	0.142125480153649
YMR292W	0	0	0.142034548944338
YGL198W	0	0	0.141943734015345
YOR250C	0	0	0.14185303514377
YDR206W	0	0	0.14176245210728
YBL031W	0	1	0.14176245210728
YMR240C	0	0	0.14167198468411
YPL217C	0	0	0.141581632653061
YOR133W	0	0	0.141491395793499
YBR237W	0	0	0.14140127388535
YDR225W	0	0	0.141311266709102
YKL079W	0	0	0.141221374045802
YLR384C	0	0	0.14113159567705
YGR075C	0	0	0.141041931385006
YOR265W	0	0	0.140952380952381
YER132C	0	0	0.140862944162437
YIL010W	0	0	0.140773620798985
YOR143C	0	0	0.140684410646388
YPR032W	0	0	0.140605296343001
YML129C	0	0	0.140605296343001
YPL160W	0	0	0.140605296343001
YBR220C	0	1	0.140605296343001
YDR434W	0	0	0.140605296343001
YDR016C	0	0	0.140605296343001
YDL191W	0	0	0.140605296343001
YBR225W	0	1	0.140605296343001
YBR204C	0	1	0.140605296343001
YLL031C	0	0	0.140605296343001
YDR091C	1	0	0.140605296343001
YLR056W	0	0	0.140516698172653
YOL052C	0	0	0.140438871473354
YBR022W	0	0	0.140438871473354
YJL109C	0	0	0.140438871473354
YFL036W	0	0	0.140438871473354
YPL212C	0	0	0.140438871473354
YER019W	0	0	0.140438871473354
YCL061C	0	0	0.140438871473354
YMR222C	0	1	0.140438871473354
YOL040C	1	0	0.140438871473354
YGR083C	0	0	0.140350877192982
YBL055C	0	0	0.140262993112085
YCL057W	0	0	0.14017521902378
YGL155W	0	0	0.140087554721701
YPL122C	0	0	0.14
YLR090W	0	0	0.139912554653342
YLR397C	0	0	0.139825218476904
YJL191W	0	0	0.139737991266376
YBL087C	0	0	0.139650872817955
YGR222W	0	0	0.139563862928349
YEL048C	0	1	0.139563862928349
YBR122C	0	0	0.13947696139477
YJL042W	0	0	0.139390168014935
YOR171C	0	0	0.139303482587065
YPR033C	0	0	0.139216904909882
YNR041C	0	0	0.139130434782609
YDR310C	0	0	0.139044072004966
YJL190C	0	0	0.138957816377171
YDR311W	0	0	0.138871667699938
YNL159C	0	0	0.138785625774473
YER113C	0	1	0.138785625774473
YJL129C	0	0	0.138699690402477
YKR083C	0	0	0.138613861386139
YDR429C	0	0	0.138528138528139
YOR349W	0	0	0.138442521631644
YHR186C	0	0	0.138357010500309
YCR002C	0	0	0.138271604938272
YLR363C	0	0	0.138186304750154
YHL038C	0	0	0.13810110974106
YLR382C	0	0	0.138016019716574
YKL077W	0	1	0.138016019716574
YPL180W	0	0	0.137931034482759
YER093C	0	0	0.137846153846154
YOR048C	0	0	0.137761377613776
YOR236W	0	0	0.137676705593116
YBR291C	0	0	0.137592137592138
YLR249W	0	0	0.137507673419276
YPR082C	0	0	0.137423312883436
YOR340C	0	0	0.137339055793991
YKL078W	0	0	0.137254901960784
YKL022C	0	0	0.137170851194121
YBL054W	0	0	0.137086903304774
YHR025W	0	0	0.137003058103976
YDL030W	0	0	0.136919315403423
YKR004C	0	0	0.136835675015272
YER162C	0	0	0.136752136752137
YNR054C	0	0	0.13666870042709
YDR382W	0	0	0.136585365853659
YDR295C	0	0	0.136502132845826
YIL104C	0	0	0.136419001218027
YHR181W	0	0	0.136335970785149
YMR312W	0	0	0.13625304136253
YOR287C	0	0	0.136170212765957
YBR033W	0	1	0.136170212765957
YDR103W	0	0	0.136087484811665
YBR246W	0	1	0.136087484811665
YJL186W	0	0	0.136004857316333
YPL011C	0	0	0.135922330097087
YGR241C	0	0	0.135839902971498
YDL045C	0	0	0.135757575757576
YDR201W	0	0	0.135675348273773
YDR420W	0	0	0.135593220338983
YPL208W	0	0	0.135511191772535
YCL032W	0	0	0.135429262394196
YGL073W	0	0	0.135347432024169
YLR253W	0	1	0.135347432024169
YOL065C	0	0	0.135265700483092
YFL028C	0	0	0.135184067592034
YMR014W	0	0	0.135102533172497
YGR227W	0	0	0.135021097046413
YBR110W	0	0	0.134939759036145
YCR020W-B	0	0	0.134858518964479
YGR196C	0	1	0.134858518964479
YMR180C	0	0	0.134777376654633
YDR430C	0	0	0.134696331930247
YKR084C	0	0	0.134615384615385
YJR091C	0	0	0.134534534534535
YDR325W	0	0	0.134453781512605
YDL126C	0	0	0.134373125374925
YMR197C	0	0	0.134292565947242
YDR463W	0	0	0.134212103055722
YOR308C	0	0	0.134131736526946
YGL133W	0	0	0.134051466187911
YKL088W	0	0	0.133971291866029
YIR006C	0	0	0.133891213389121
YLL050C	0	0	0.133811230585424
YJR124C	0	1	0.133811230585424
YIL143C	0	0	0.133731343283582
YGR240C	0	0	0.133651551312649
YGR275W	0	0	0.133571854502087
YDR017C	0	0	0.133492252681764
YCR067C	0	0	0.133412745681954
YNR067C	0	0	0.133333333333333
YMR092C	0	0	0.133254015466984
YOL090W	0	0	0.133174791914388
YOR095C	0	0	0.133095662507427
YCR009C	0	0	0.133016627078385
YGR187C	0	0	0.132937685459941
YBR244W	0	0	0.132858837485172
YHR187W	0	0	0.132780082987552
YDR389W	0	0	0.132701421800948
YOL005C	0	0	0.132622853759621
YGL049C	0	0	0.132544378698225
YDR498C	0	0	0.132465996451804
YHR109W	0	0	0.132387706855792
YGL013C	0	0	0.132309509746013
YLR362W	0	0	0.132231404958678
YFR003C	0	0	0.132153392330383
YBL035C	0	0	0.132075471698113
YLR084C	0	0	0.131997642899234
YPR141C	0	0	0.131919905771496
YIL026C	0	0	0.131887456037515
YPL231W	0	0	0.131887456037515
YGR192C	0	0	0.131887456037515
YPL059W	0	0	0.131887456037515
YER029C	0	0	0.131887456037515
YNL316C	0	0	0.131887456037515
YGR254W	0	0	0.131887456037515
YLR431C	1	0	0.131887456037515
YOR181W	0	0	0.131810193321617
YKL191W	0	0	0.131733021077283
YJR083C	0	0	0.131655939145699
YKL099C	0	0	0.131578947368421
YPL131W	0	0	0.131502045587376
YKL119C	0	0	0.13142523364486
YER025W	0	0	0.131348511383538
YER007C-A	0	0	0.131271878646441
YEL043W	0	1	0.131271878646441
YJL074C	0	0	0.131195335276968
YDR129C	0	0	0.131118881118881
YNL255C	0	0	0.131042516016308
YBR004C	0	0	0.130966239813737
YIL014W	0	0	0.130890052356021
YDR418W	0	0	0.130813953488372
YML065W	0	0	0.130737943056363
YOL115W	0	0	0.130662020905923
YER049W	0	0	0.130586186883343
YKL092C	0	0	0.130510440835267
YOL039W	0	0	0.130434782608696
YLL014W	0	1	0.130434782608696
YNL066W	0	0	0.130359212050985
YML067C	0	0	0.130283729009844
YLL045C	0	0	0.130208333333333
YOR207C	0	0	0.130133024869867
YEL061C	0	0	0.130057803468208
YLR146C	0	0	0.12998266897747
YLR284C	0	0	0.129907621247113
YGR036C	0	0	0.129832660126947
YGR048W	0	0	0.129757785467128
YBR008C	0	0	0.129682997118156
YAL036C	0	0	0.129608294930876
YMR052W	0	0	0.129533678756477
YDR198C	0	0	0.12945914844649
YNR012W	0	0	0.129384703852789
YBL030C	0	0	0.129310344827586
YOL094C	0	0	0.129236071223435
YER048W-A	0	0	0.129161882893226
YAL016W	0	0	0.129087779690189
YOR113W	0	0	0.12901376146789
YPR036W	0	0	0.128995433789954
YAL015C	0	0	0.128995433789954
YIL091C	0	1	0.128995433789954
YBL107C	0	1	0.128995433789954
YPR144C	0	0	0.128995433789954
YDR279W	0	0	0.128995433789954
YDR139C	0	0	0.128995433789954
YBR020W	0	0	0.128995433789954
YOR005C	0	0	0.128995433789954
YOR359W	1	0	0.128995433789954
YDR326C	0	0	0.128921848260126
YMR152W	0	0	0.12884834663626
YDL185W	0	0	0.128774928774929
YBR111W-A	0	0	0.12870159453303
YMR310C	0	0	0.128628343767786
YKL005C	0	0	0.128555176336746
YPL048W	0	0	0.128482092097783
YNL299W	0	0	0.128409090909091
YBL082C	0	0	0.128336172629188
YDR385W	0	0	0.128263337116913
YLR215C	0	0	0.128190584231424
YLR028C	0	0	0.1281179138322
YML037C	0	1	0.1281179138322
YMR053C	0	0	0.128045325779037
YJR141W	0	0	0.12797281993205
YBR044C	0	0	0.12790039615167
YNL227C	0	0	0.127828054298643
YFR031C-A	0	0	0.127755794234031
YLR372W	0	0	0.127683615819209
YFR019W	0	0	0.127611518915867
YER156C	0	1	0.127611518915867
YER119C	0	0	0.127539503386005
YBL093C	0	0	0.127467569091935
YBL008W	0	0	0.12739571589628
YML012W	0	0	0.127323943661972
YGR037C	0	0	0.127252252252252
YNR031C	0	0	0.12718064153067
YDR117C	0	1	0.12718064153067
YOL080C	0	0	0.12710911136108
YML057W	0	0	0.127037661607645
YDR457W	0	0	0.126966292134831
YNL288W	0	0	0.126895002807412
YMR021C	0	0	0.12682379349046
YOR291W	0	1	0.12682379349046
YPR023C	0	0	0.126752664049355
YCL063W	0	0	0.126681614349776
YDL098C	0	0	0.126610644257703
YBR212W	0	0	0.126539753639418
YJR036C	0	0	0.1264689423615
YMR028W	0	0	0.126398210290828
YPR034W	0	0	0.126327557294578
YBL089W	0	0	0.126256983240223
YLR449W	0	0	0.126186487995533
YKL125W	0	0	0.126116071428571
YNL113W	0	0	0.126045733407697
YHR119W	0	0	0.125975473801561
YDL033C	0	0	0.125905292479109
YLR003C	0	0	0.125835189309577
YKL034W	0	0	0.125765164162493
YNL151C	0	0	0.125695216907675
YNL097C	0	0	0.125625347415231
YDR398W	0	0	0.125555555555556
YKL194C	0	0	0.125485841199334
YKL074C	0	0	0.125416204217536
YGR252W	0	0	0.12534664448142
YJR022W	0	0	0.125277161862528
YNL124W	0	0	0.125275938189845
YPL032C	0	0	0.125275938189845
YMR161W	0	0	0.125275938189845
YNL185C	0	0	0.125275938189845
YML124C	0	0	0.125275938189845
YMR266W	0	0	0.125275938189845
YDR219C	0	0	0.125275938189845
YLL042C	1	0	0.125275938189845
YJR070C	0	0	0.125206839492554
YGR090W	0	0	0.125137816979052
YBL019W	0	0	0.125068870523416
YPL128C	0	0	0.125
YOR305W	0	0	0.124931205283434
YLL021W	0	0	0.124862486248625
YDR255C	0	0	0.124793842770753
YMR301C	0	0	0.124725274725275
YML064C	0	0	0.124656781987919
YML023C	0	0	0.124588364434687
YNL030W	0	0	0.124520021941854
YLR065C	0	1	0.124520021941854
YDL132W	0	0	0.124451754385965
YLR095C	0	0	0.124383561643836
YER116C	0	0	0.124315443592552
YCR084C	0	0	0.124247400109469
YLR020C	0	0	0.12417943107221
YER089C	0	0	0.124111536358666
YOR295W	0	0	0.124043715846995
YML036W	0	0	0.12397596941562
YOR341W	0	0	0.123908296943231
YDR351W	0	0	0.123840698308783
YKR094C	0	0	0.123773173391494
YNR033W	0	0	0.123705722070845
YKL012W	0	0	0.12363834422658
YOL144W	0	0	0.123571039738704
YDR004W	0	0	0.123503808487486
YJR086W	0	0	0.123436650353453
YJL087C	0	0	0.123369565217391
YKL139W	0	0	0.123302552960348
YBR194W	0	1	0.123302552960348
YFL041W	0	0	0.123235613463626
YPL096W	0	0	0.12316874660879
YLR189C	0	0	0.123101952277657
YNL112W	0	0	0.123035230352304
YBR163W	0	1	0.123035230352304
YOL142W	0	0	0.122977346278317
YPL022W	0	0	0.122977346278317
YLR262C-A	0	0	0.122977346278317
YBL085W	0	0	0.122977346278317
YMR211W	0	0	0.122977346278317
YJL112W	0	0	0.122977346278317
YML016C	0	0	0.122977346278317
YER177W	0	0	0.122977346278317
YNL223W	1	0	0.122977346278317
YDR341C	0	0	0.122911051212938
YML101C	0	1	0.122911051212938
YMR283C	0	0	0.122844827586207
YDR365C	0	0	0.122778675282714
YER173W	0	0	0.122712594187298
YOR373W	0	0	0.122646584185046
YLL018C	0	0	0.12258064516129
YDL083C	0	0	0.122514777001612
YBR135W	0	0	0.122448979591837
YDR164C	0	0	0.122383252818035
YDR127W	0	0	0.122317596566524
YHR150W	0	0	0.122252010723861
YLR260W	0	0	0.122186495176849
YJL093C	0	0	0.122121049812533
YER027C	0	0	0.122055674518201
YBR257W	0	0	0.12199036918138
YDL201W	0	0	0.12192513368984
YOR058C	0	0	0.121859967931587
YOL066C	0	0	0.121794871794872
YJL130C	0	0	0.121729845168179
YOR195W	0	0	0.121664887940235
YFL009W	0	0	0.1216
YAL047C	0	0	0.121535181236674
YGR135W	0	0	0.121470431539691
YCR024C-A	0	0	0.121405750798722
YIL127C	0	0	0.121341138903672
YGR118W	0	0	0.121276595744681
YHR195W	0	0	0.121212121212121
YJL095W	0	0	0.121147715196599
YNL119W	0	0	0.121083377588954
YJL145W	0	0	0.121019108280255
YBR196C	0	0	0.120954907161804
YPR124W	0	0	0.120890774125133
YPR057W	0	0	0.120826709062003
YMR113W	0	0	0.120762711864407
YBR130C	0	0	0.120698782424563
YJR043C	0	0	0.120634920634921
YIL090W	0	0	0.120571126388154
YLL004W	0	0	0.120507399577167
YBR275C	0	0	0.120443740095087
YJL125C	0	0	0.120380147835269
YJR066W	0	0	0.120316622691293
YPL081W	0	0	0.120253164556962
YBR096W	0	1	0.120253164556962
YJR063W	0	0	0.120189773326305
YDR012W	0	0	0.120167189132706
YDR079W	0	0	0.120167189132706
YBR259W	0	1	0.120167189132706
YDR005C	0	0	0.120167189132706
YJL158C	0	0	0.120167189132706
YJL174W	0	0	0.120167189132706
YKR026C	0	0	0.120167189132706
YLL048C	0	0	0.120167189132706
YLR256W	0	0	0.120167189132706
YDL231C	0	0	0.120167189132706
YOR213C	0	0	0.120167189132706
YPR069C	0	0	0.120167189132706
YKL007W	0	0	0.120167189132706
[truncated: 3,790 more rows]
