# Supplementary material for: Computationally Driven, Quantitative Experiments Discover Genes Required for Mitochondrial Biogenesis
Source: PLoS Genet. 2009 Mar 20;5(3):e1000407. doi: 10.1371/journal.pgen.1000407 (PMC2648979; doi:10.1371/journal.pgen.1000407)
Supplement: Dataset S2 — Top 100 novel ensemble predictions for additional yeast biological processes. A zip file containing 387 tab-delimited text files of the ensemble predictions for the indicated Gene Ontology Biological Process Term. (21.70 MB GZ) [file pgen.1000407.s013.gz › GO_0006887.txt]

ORF	AnnotatedToTerm?	Uncharacterized_04152007?	Precision
YGL233W	1	0	1.0
YPR055W	1	0	1.0
YLR166C	1	0	1.0
YER008C	1	0	1.0
YDR164C	1	0	1.0
YGR009C	0	0	0.888888888888889
YDR166C	1	0	0.888888888888889
YNL272C	1	0	0.888888888888889
YMR231W	1	0	0.888888888888889
YOR326W	0	0	0.8
YNL297C	0	0	0.727272727272727
YBR080C	0	0	0.714285714285714
YFL005W	1	0	0.714285714285714
YIL068C	1	0	0.714285714285714
YPL195W	0	0	0.666666666666667
YNL267W	0	0	0.631578947368421
YNL041C	0	0	0.631578947368421
YPR032W	1	0	0.631578947368421
YLR148W	1	0	0.631578947368421
YJR005W	0	0	0.619047619047619
YNR049C	1	0	0.619047619047619
YJL154C	0	0	0.608695652173913
YJL085W	1	0	0.608695652173913
YFL038C	0	0	0.583333333333333
YGL095C	0	0	0.56
YNL271C	0	0	0.538461538461538
YER136W	0	0	0.518518518518518
YOL112W	0	0	0.5
YLR330W	0	0	0.482758620689655
YJL204C	0	0	0.466666666666667
YNR031C	0	0	0.451612903225806
YNL298W	0	0	0.441176470588235
YHR030C	0	0	0.441176470588235
YBR102C	1	0	0.441176470588235
YCR088W	0	0	0.435897435897436
YDR170C	0	0	0.435897435897436
YNL293W	1	0	0.435897435897436
YDR388W	0	0	0.435897435897436
YDL019C	1	0	0.435897435897436
YMR124W	0	1	0.435897435897436
YMR218C	0	0	0.425
YLR039C	0	0	0.414634146341463
YPL249C	0	0	0.404761904761905
YAL029C	0	0	0.395348837209302
YER157W	0	0	0.391304347826087
YIL002C	0	0	0.391304347826087
YFL039C	1	0	0.391304347826087
YHR023W	0	0	0.382978723404255
YMR183C	0	0	0.375
YER114C	0	0	0.37037037037037
YHR142W	0	0	0.37037037037037
YBR200W	0	0	0.37037037037037
YLR229C	1	0	0.37037037037037
YHR158C	0	0	0.37037037037037
YPL145C	1	0	0.37037037037037
YPL045W	0	0	0.363636363636364
YGR241C	0	0	0.357142857142857
YHR161C	0	0	0.350877192982456
YBL085W	0	0	0.344827586206897
YMR079W	0	0	0.338983050847458
YLR240W	0	0	0.333333333333333
YDL029W	0	0	0.327868852459016
YKR001C	0	0	0.32258064516129
YPL259C	0	0	0.317460317460317
YPL232W	0	0	0.3125
YOR035C	0	0	0.308823529411765
YAL053W	0	0	0.308823529411765
YNL106C	0	0	0.308823529411765
YHR073W	1	0	0.308823529411765
YLR396C	0	0	0.304347826086957
YPR165W	0	0	0.30379746835443
YOR181W	0	0	0.30379746835443
YNL118C	0	0	0.30379746835443
YAL041W	0	0	0.30379746835443
YKR003W	1	0	0.30379746835443
YOL145C	0	0	0.30379746835443
YIL118W	1	0	0.30379746835443
YPR072W	0	0	0.30379746835443
YKR068C	0	0	0.30379746835443
YHR001W	1	0	0.30379746835443
YMR092C	0	0	0.301204819277108
YLR319C	0	0	0.301204819277108
YCR009C	0	0	0.301204819277108
YKL129C	1	0	0.301204819277108
YPR017C	0	0	0.297619047619048
YML049C	0	0	0.294117647058824
YER022W	0	0	0.292134831460674
YPL242C	0	0	0.292134831460674
YKL135C	0	0	0.292134831460674
YOR237W	1	0	0.292134831460674
YDL226C	0	0	0.290322580645161
YDR251W	0	0	0.290322580645161
YKR064W	0	1	0.290322580645161
YOR112W	0	0	0.290322580645161
YMR192W	1	0	0.290322580645161
YOR014W	0	0	0.287234042553192
YLR371W	0	0	0.284210526315789
YOR122C	0	0	0.28125
YGR172C	0	0	0.278350515463918
YDL132W	0	0	0.275510204081633
YCL024W	0	0	0.272727272727273
YAL002W	0	0	0.27
YGR100W	0	0	0.267326732673267
YDR129C	0	0	0.264705882352941
YKL179C	0	0	0.262135922330097
YOR256C	0	0	0.259615384615385
YBR109C	0	0	0.259259259259259
YPL228W	0	0	0.259259259259259
YDR080W	0	0	0.259259259259259
YMR109W	1	0	0.259259259259259
YKR090W	0	0	0.256880733944954
YBL105C	0	0	0.254545454545455
YOR109W	0	0	0.254385964912281
YDL146W	0	1	0.254385964912281
YOR076C	0	0	0.254385964912281
YOR304C-A	0	1	0.254385964912281
YDL225W	0	0	0.254385964912281
YNL079C	1	0	0.254385964912281
YJL020C	0	0	0.252173913043478
YNL278W	0	0	0.25
YHL030W	0	0	0.247863247863248
YLR337C	0	0	0.245762711864407
YOR329C	0	0	0.243697478991597
YOR124C	0	0	0.241666666666667
YLR187W	0	1	0.241666666666667
YDL077C	0	0	0.239669421487603
YJR134C	0	1	0.239669421487603
YHR114W	0	0	0.238461538461538
YBL037W	0	0	0.238461538461538
YDR069C	0	0	0.238461538461538
YGL223C	0	0	0.238461538461538
YJL099W	0	0	0.238461538461538
YKL079W	1	0	0.238461538461538
YIL095W	0	0	0.238461538461538
YKL213C	0	0	0.238461538461538
YDR122W	1	0	0.238461538461538
YJL053W	0	0	0.236641221374046
YOR093C	0	1	0.236641221374046
YPR189W	0	0	0.234848484848485
YER155C	0	0	0.233082706766917
YER087C-B	0	0	0.23134328358209
YLL015W	0	0	0.22962962962963
YHR016C	0	0	0.228571428571429
YNL084C	0	0	0.228571428571429
YLR360W	0	0	0.228571428571429
YER125W	0	0	0.228571428571429
YDR323C	1	0	0.228571428571429
YOL076W	0	0	0.226950354609929
YNL138W	0	0	0.225352112676056
YIL115C	0	0	0.224489795918367
YLR353W	0	0	0.224489795918367
YGR170W	0	0	0.224489795918367
YIL140W	0	0	0.224489795918367
YKR031C	1	0	0.224489795918367
YPL116W	0	0	0.222972972972973
YDL161W	0	0	0.221476510067114
YKR029C	0	0	0.22
YKL007W	0	0	0.218543046357616
YBL007C	0	0	0.217105263157895
YPL032C	0	0	0.215686274509804
YGL151W	0	0	0.214285714285714
YNL027W	0	0	0.212903225806452
YLR310C	0	0	0.211538461538462
YNL287W	0	0	0.210191082802548
YNL094W	0	0	0.208860759493671
YPL240C	0	0	0.207547169811321
YGL206C	0	0	0.20625
YNL257C	0	0	0.204968944099379
YAL030W	0	0	0.203703703703704
YGR166W	0	0	0.202453987730061
YPL204W	0	0	0.201219512195122
YKL013C	0	0	0.201183431952663
YLL021W	0	0	0.201183431952663
YHR107C	0	0	0.201183431952663
YNL258C	0	0	0.201183431952663
YBL106C	1	0	0.201183431952663
YOR327C	0	0	0.2
YER059W	0	0	0.198830409356725
YBR162C	0	0	0.197674418604651
YCR042C	0	0	0.196531791907514
YBR059C	0	0	0.195402298850575
YOR127W	0	0	0.194285714285714
YIL034C	0	0	0.193181818181818
YOR008C	0	0	0.192090395480226
YER111C	0	0	0.191256830601093
YKL092C	0	0	0.191256830601093
YBR260C	0	0	0.191256830601093
YOR275C	0	0	0.191256830601093
YNL192W	0	0	0.191256830601093
YLR096W	1	0	0.191256830601093
YGL167C	0	0	0.190217391304348
YHR149C	0	1	0.190217391304348
YJL047C	0	0	0.189189189189189
YGR279C	0	0	0.188172043010753
YCR002C	0	0	0.18716577540107
YKL104C	0	0	0.186170212765957
YBR283C	0	0	0.185567010309278
YPR029C	0	0	0.185567010309278
YFR010W	0	0	0.185567010309278
YMR237W	0	0	0.185567010309278
YDR507C	0	0	0.185567010309278
YNL243W	1	0	0.185567010309278
YJR091C	0	0	0.184615384615385
YOR089C	0	0	0.183673469387755
YNL059C	0	0	0.182741116751269
YOR069W	0	0	0.181818181818182
YLR206W	0	0	0.180904522613065
YEL058W	0	0	0.18
YLR194C	0	0	0.17910447761194
YLR121C	0	0	0.178217821782178
YKL126W	0	0	0.177339901477833
YJR033C	0	0	0.176470588235294
YOR090C	0	0	0.175609756097561
YIL005W	0	0	0.174757281553398
YDR379W	0	0	0.173913043478261
YGR238C	0	0	0.173076923076923
YNL233W	0	0	0.172248803827751
YPL176C	0	0	0.171428571428571
YIR006C	0	0	0.170616113744076
YER149C	0	0	0.169811320754717
YMR004W	0	0	0.169014084507042
YNL166C	0	0	0.168224299065421
YLR133W	0	0	0.167441860465116
YOR036W	0	0	0.166666666666667
YIL156W	0	0	0.165898617511521
YNL236W	0	0	0.165137614678899
YPR131C	0	0	0.164383561643836
YPL084W	0	0	0.163636363636364
YMR077C	0	0	0.16289592760181
YKR028W	0	0	0.162162162162162
YLR313C	0	0	0.161434977578475
YGR041W	0	0	0.160714285714286
YJL192C	0	0	0.16
YIL159W	0	0	0.15948275862069
YML103C	0	0	0.15948275862069
YOL062C	0	0	0.15948275862069
YKR061W	0	0	0.15948275862069
YNL091W	0	0	0.15948275862069
YPR181C	0	0	0.15948275862069
YKL212W	1	0	0.15948275862069
YJL095W	0	0	0.158798283261803
YHL007C	0	0	0.158119658119658
YDR027C	0	0	0.157446808510638
YOR353C	0	0	0.156779661016949
YLR332W	0	0	0.156378600823045
YNL098C	0	0	0.156378600823045
YAL026C	0	0	0.156378600823045
YCR038C	0	0	0.156378600823045
YOR188W	0	0	0.156378600823045
YDL113C	0	0	0.156378600823045
YGL210W	1	0	0.156378600823045
YDL240W	0	0	0.155737704918033
YPR108W	0	0	0.155102040816327
YPL115C	0	0	0.154471544715447
YJR076C	0	0	0.153846153846154
YBL047C	0	0	0.153225806451613
YJL036W	0	0	0.152610441767068
YKR084C	0	0	0.152
YGR189C	0	0	0.151394422310757
YPL089C	0	0	0.150793650793651
YIL108W	0	1	0.150793650793651
YLR095C	0	0	0.150197628458498
YFL047W	0	0	0.149606299212598
YOR132W	0	0	0.149019607843137
YJR090C	0	0	0.1484375
YPR078C	0	0	0.147859922178988
YPR122W	0	0	0.147286821705426
YOL004W	0	0	0.146718146718147
YPL052W	0	0	0.146153846153846
YJL159W	0	0	0.145593869731801
YFR019W	0	0	0.145038167938931
YKR100C	0	0	0.144486692015209
YDL190C	0	0	0.143939393939394
YBR279W	0	0	0.143396226415094
YNL161W	0	0	0.142857142857143
YKL161C	0	1	0.142857142857143
YGR191W	0	0	0.142322097378277
YMR129W	0	0	0.141791044776119
YFR024C-A	0	0	0.141263940520446
YDL192W	0	0	0.140740740740741
YNR026C	0	0	0.140221402214022
YOR087W	0	0	0.139705882352941
YCR030C	0	1	0.139705882352941
YNL039W	0	0	0.139194139194139
YOL113W	0	0	0.138686131386861
YDR351W	0	0	0.138181818181818
YDL106C	0	0	0.13768115942029
YPL221W	0	0	0.137323943661972
YHL002W	0	0	0.137323943661972
YKL163W	0	0	0.137323943661972
YGR092W	0	0	0.137323943661972
YLR262C	0	0	0.137323943661972
YLR425W	0	0	0.137323943661972
YLR429W	0	0	0.137323943661972
YOL070C	0	1	0.137323943661972
YIL138C	1	0	0.137323943661972
YDR077W	0	0	0.136842105263158
YGL198W	0	0	0.136363636363636
YJL029C	0	0	0.13588850174216
YDL058W	0	0	0.135416666666667
YBR130C	0	0	0.134948096885813
YJR065C	0	0	0.13448275862069
YJL164C	0	0	0.134020618556701
YDL007W	0	0	0.133561643835616
YPL100W	0	0	0.133105802047782
YNL107W	0	0	0.13265306122449
YLR309C	0	0	0.132203389830508
YDR093W	0	0	0.131756756756757
YHR027C	0	0	0.131313131313131
YLR056W	0	0	0.130872483221477
YDR189W	0	0	0.130434782608696
YER118C	0	0	0.13
YGR080W	0	0	0.129568106312292
YGR111W	0	0	0.129139072847682
YER021W	0	0	0.128712871287129
YGL241W	0	0	0.128289473684211
YNR006W	0	0	0.127868852459016
YDR495C	0	0	0.127450980392157
YDL097C	0	0	0.127035830618893
YHR006W	0	0	0.126623376623377
YDL178W	0	0	0.12621359223301
YKR082W	0	0	0.125806451612903
YOR208W	0	0	0.12540192926045
YMR216C	0	0	0.125
YLR361C	0	0	0.124600638977636
YDR348C	0	1	0.124600638977636
YDR293C	0	0	0.124203821656051
YJR110W	0	0	0.123839009287926
YMR284W	0	0	0.123839009287926
YDR484W	0	0	0.123839009287926
YDL028C	0	0	0.123839009287926
YOR273C	0	0	0.123839009287926
YCL052C	0	0	0.123839009287926
YPR173C	0	0	0.123839009287926
YBL061C	0	0	0.123839009287926
YER031C	1	0	0.123839009287926
YDL135C	0	0	0.123456790123457
YFR016C	0	1	0.123456790123457
YOR176W	0	0	0.123076923076923
YOR306C	0	0	0.122699386503067
YOR367W	0	0	0.122324159021407
YBR196C	0	0	0.121951219512195
YGL145W	0	0	0.121580547112462
YOR371C	0	0	0.121212121212121
YDR394W	0	0	0.120845921450151
YBL042C	0	0	0.120481927710843
YOR133W	0	0	0.12012012012012
YKL048C	0	0	0.119760479041916
YGR167W	0	0	0.119402985074627
YPR028W	0	0	0.119047619047619
YER133W	0	0	0.118694362017804
YDR356W	0	0	0.118343195266272
YDR088C	0	0	0.117994100294985
YKL210W	0	0	0.117647058823529
YBR023C	0	0	0.117302052785924
YGL181W	0	0	0.116959064327485
YJR058C	0	0	0.116618075801749
YPR124W	0	0	0.116279069767442
YLR084C	0	0	0.115942028985507
YDR425W	0	0	0.115606936416185
YCR094W	0	0	0.115273775216138
YGR065C	0	0	0.114942528735632
YKR055W	0	0	0.114613180515759
YDR219C	0	0	0.114285714285714
YDR385W	0	0	0.113960113960114
YKL046C	0	0	0.113636363636364
YGL027C	0	0	0.113314447592068
YDR137W	0	0	0.112994350282486
YNL304W	0	0	0.112676056338028
YOR259C	0	0	0.112359550561798
YNL020C	0	0	0.112044817927171
YBR216C	0	0	0.111731843575419
YJR031C	0	0	0.11142061281337
YGR198W	0	0	0.111111111111111
YLR314C	0	0	0.110803324099723
YLR369W	0	0	0.110497237569061
YJL186W	0	0	0.110192837465565
YDL176W	0	1	0.110192837465565
YGL130W	0	0	0.10989010989011
YOR204W	0	0	0.10958904109589
YLR082C	0	0	0.109289617486339
YLR248W	0	0	0.108991825613079
YBR229C	0	0	0.108695652173913
YPL174C	0	0	0.10840108401084
YEL061C	0	0	0.108108108108108
YGR192C	0	0	0.107816711590297
YJR092W	0	0	0.10752688172043
YMR205C	0	0	0.107238605898123
YGR218W	0	0	0.106951871657754
YIL173W	0	0	0.106666666666667
YOR141C	0	1	0.106666666666667
YKL002W	0	0	0.106382978723404
YKL101W	0	0	0.106100795755968
YKL035W	0	0	0.105820105820106
YGL211W	0	0	0.105540897097625
YNL078W	0	0	0.105263157894737
YNR047W	0	0	0.10498687664042
YLR403W	0	0	0.104712041884817
YAR018C	0	0	0.10443864229765
YDR072C	0	0	0.104166666666667
YDR028C	0	0	0.103896103896104
YBR078W	0	0	0.103626943005181
YBR234C	0	0	0.103359173126615
YDR519W	0	1	0.103359173126615
YLL028W	0	0	0.103092783505155
YDR176W	0	0	0.102827763496144
YMR001C	0	0	0.102564102564103
YGR196C	0	1	0.102564102564103
YMR273C	0	0	0.10230179028133
YOL122C	0	0	0.102040816326531
YGL242C	0	1	0.102040816326531
YDR054C	0	0	0.101781170483461
YGL150C	0	0	0.101522842639594
YLR414C	0	1	0.101522842639594
YPL168W	0	1	0.101522842639594
YIL062C	0	0	0.10126582278481
YIL109C	0	0	0.101010101010101
YNR035C	0	0	0.100755667506297
YMR295C	0	1	0.100755667506297
YKL041W	0	0	0.100502512562814
YGL244W	0	0	0.100250626566416
YHL003C	0	0	0.1
YOL086C	0	0	0.0997506234413965
YJL134W	0	0	0.0995024875621891
YHR105W	0	1	0.0995024875621891
YBR077C	0	0	0.0992555831265509
YDR427W	0	0	0.099009900990099
YMR043W	0	0	0.0987654320987654
YGL049C	0	0	0.0985221674876847
YLR389C	0	0	0.0982800982800983
YGL082W	0	1	0.0982800982800983
YLR144C	0	0	0.0980392156862745
YLR443W	0	0	0.097799511002445
YGR270W	0	0	0.0975609756097561
YKL145W	0	0	0.097323600973236
YOR284W	0	0	0.0970873786407767
YBR215W	0	0	0.0968523002421307
YGL077C	0	0	0.0966183574879227
YGR200C	0	0	0.0963855421686747
YMR032W	0	0	0.0961538461538462
YDR309C	0	0	0.0959232613908873
YHR079C	0	0	0.0956937799043062
YLR181C	0	0	0.0954653937947494
YOR307C	0	0	0.0952380952380952
YDR407C	0	0	0.0950118764845606
YGL110C	0	1	0.0950118764845606
YDL126C	0	0	0.0947867298578199
YER019C-A	0	0	0.0945626477541371
YLR456W	0	1	0.0945626477541371
YJL176C	0	0	0.0943396226415094
YPL101W	0	0	0.0941176470588235
YDR261C	0	0	0.0938967136150235
YDR466W	0	0	0.0936768149882904
YKL010C	0	0	0.0934579439252336
YMR119W	0	0	0.0932400932400932
YLR182W	0	0	0.0930232558139535
YKL103C	0	0	0.0928074245939675
YJL081C	0	0	0.0925925925925926
YGL190C	0	0	0.092378752886836
YLL050C	0	0	0.0921658986175115
YHR007C	0	0	0.0919540229885057
YPR179C	0	0	0.0917431192660551
YDR313C	0	0	0.091533180778032
YDR126W	0	0	0.091324200913242
YMR058W	0	0	0.0911161731207289
YIL023C	0	0	0.0909090909090909
YOR070C	0	0	0.090702947845805
YOR117W	0	0	0.0904977375565611
YOR332W	0	0	0.090293453724605
YOR261C	0	0	0.0900900900900901
YPL070W	0	0	0.0898876404494382
YDR389W	0	0	0.0896860986547085
YHR132C	0	0	0.0894854586129754
YHR102W	0	0	0.0892857142857143
YKL039W	0	1	0.0892857142857143
YPL086C	0	0	0.089086859688196
YPL161C	0	0	0.0888888888888889
YLR200W	0	0	0.0886917960088692
YMR312W	0	0	0.0884955752212389
YOR045W	0	0	0.0883002207505519
YNL051W	0	0	0.0881057268722467
YDR033W	0	1	0.0881057268722467
YER129W	0	0	0.0879120879120879
YMR219W	0	0	0.087719298245614
YGL215W	0	0	0.087527352297593
YHR195W	0	0	0.0873362445414847
YFR004W	0	0	0.0871459694989107
YBR069C	0	0	0.0869565217391304
YNL127W	0	0	0.0867678958785249
YLL040C	0	0	0.0865800865800866
YJR044C	0	0	0.0863930885529158
YGL106W	0	0	0.0862068965517241
YDR477W	0	0	0.0860215053763441
YAL038W	0	0	0.0858369098712446
YGL175C	0	0	0.0856531049250535
YNL101W	0	0	0.0854700854700855
YJL171C	0	1	0.0854700854700855
YLL006W	0	0	0.0852878464818763
YGR117C	0	1	0.0852878464818763
YBR179C	0	0	0.0851063829787234
YHR198C	0	1	0.0851063829787234
YDR332W	0	1	0.0851063829787234
YKL025C	0	0	0.0849256900212314
YOR104W	0	1	0.0849256900212314
YAL016W	0	0	0.0847457627118644
YPR019W	0	0	0.0845665961945032
YKL168C	0	1	0.0845665961945032
YNL322C	0	0	0.0843881856540084
YMR171C	0	1	0.0843881856540084
YBR245C	0	0	0.0842105263157895
YMR292W	0	0	0.0840336134453782
YGL207W	0	0	0.0838574423480084
YBR123C	0	0	0.0836820083682008
YMR163C	0	0	0.0835073068893528
YOL006C	0	0	0.0833333333333333
YDR221W	0	0	0.0831600831600832
YKL204W	0	0	0.0829875518672199
YIL075C	0	0	0.082815734989648
YGR224W	0	0	0.0826446280991736
YMR149W	0	0	0.0824742268041237
YDL056W	0	0	0.0823045267489712
YKL017C	0	0	0.082135523613963
YIR003W	0	1	0.082135523613963
YDR085C	0	0	0.0819672131147541
YOR219C	0	0	0.081799591002045
YBR081C	0	0	0.0816326530612245
YIL117C	0	0	0.0814663951120163
YGL085W	0	1	0.0814663951120163
YHR209W	0	1	0.0814663951120163
YGR186W	0	0	0.0813008130081301
YNL328C	0	0	0.0811359026369168
YGL086W	0	0	0.0809716599190283
YKR086W	0	0	0.0808080808080808
YIL105C	0	0	0.0806451612903226
YBR095C	0	0	0.0804828973843058
YJL005W	0	0	0.0803212851405622
YKL061W	0	1	0.0803212851405622
YGL203C	0	0	0.0801603206412826
YHR002W	0	0	0.08
YML097C	0	0	0.0798403193612774
YDL117W	0	0	0.0796812749003984
YHL019C	0	0	0.0795228628230616
YDL128W	0	0	0.0793650793650794
YNL250W	0	0	0.0792079207920792
YOR057W	0	0	0.0790513833992095
YMR061W	0	0	0.0788954635108481
YBL017C	0	0	0.078740157480315
YMR238W	0	0	0.0785854616895874
YNL325C	0	0	0.0784313725490196
YJL187C	0	0	0.0782778864970646
YMR173W	0	0	0.078125
YBR171W	0	0	0.0779727095516569
YHR098C	0	0	0.0778210116731518
YLR427W	0	0	0.0776699029126214
YDR208W	0	0	0.0775193798449612
YER123W	0	0	0.0773694390715667
YPR079W	0	0	0.0772200772200772
YDR288W	0	0	0.0770712909441233
YER151C	0	0	0.0769230769230769
YNL086W	0	1	0.0769230769230769
YLR305C	0	0	0.0767754318618042
YER032W	0	0	0.0766283524904215
YLL014W	0	1	0.0766283524904215
YJR011C	0	1	0.0766283524904215
YJR075W	0	0	0.0764818355640535
YHR061C	0	0	0.0763358778625954
YCL014W	0	0	0.0761904761904762
YBR237W	0	0	0.0760456273764259
YEL013W	0	0	0.0759013282732448
YLR025W	0	0	0.0757575757575758
YLR408C	0	1	0.0757575757575758
YKL173W	0	0	0.0756143667296786
YDL143W	0	0	0.0754716981132075
YOL100W	0	0	0.0753295668549906
YBR054W	0	1	0.0753295668549906
YNL197C	0	0	0.075187969924812
YDR456W	0	0	0.075046904315197
YKR020W	0	0	0.0749063670411985
YKL140W	0	0	0.0747663551401869
YDR362C	0	0	0.0746268656716418
YPR045C	0	1	0.0746268656716418
YNL294C	0	0	0.074487895716946
YLR207W	0	0	0.0743494423791822
YHR111W	0	0	0.0742115027829314
YOR115C	0	0	0.0740740740740741
YKR088C	0	0	0.0739371534195934
YJL165C	0	0	0.0738007380073801
YJR062C	0	0	0.0736648250460405
YML048W	0	0	0.0735294117647059
YOR113W	0	0	0.073394495412844
YDR141C	0	0	0.073345259391771
YHR103W	0	0	0.073345259391771
YNR008W	0	0	0.073345259391771
YBR017C	0	0	0.073345259391771
YKR035W-A	0	0	0.073345259391771
YMR287C	0	0	0.073345259391771
YGR002C	0	0	0.073345259391771
YJR125C	0	0	0.073345259391771
YPL110C	0	0	0.073345259391771
YHR152W	0	0	0.073345259391771
YLR393W	0	0	0.073345259391771
YIL031W	0	0	0.073345259391771
YDR062W	0	0	0.073345259391771
YAR042W	1	0	0.073345259391771
YGR206W	0	0	0.0732142857142857
YIL038C	0	0	0.0730837789661319
YBR288C	0	0	0.0729537366548043
YDR304C	0	1	0.0729537366548043
YGL044C	0	0	0.0728241563055062
YIL124W	0	0	0.0726950354609929
YIL035C	0	0	0.0725663716814159
YKR027W	0	0	0.0724381625441696
YFR013W	0	0	0.072310405643739
YFL013C	0	0	0.0721830985915493
YGL079W	0	1	0.0721830985915493
YLR410W	0	0	0.0720562390158172
YBR133C	0	0	0.0719298245614035
YBR199W	0	0	0.0718038528896672
YLR065C	0	1	0.0718038528896672
YML069W	0	0	0.0716783216783217
YPR025C	0	0	0.0715532286212914
YDR325W	0	0	0.0714285714285714
YFR053C	0	0	0.071304347826087
YDR238C	0	0	0.0711805555555556
YPL096W	0	0	0.0710571923743501
YDL147W	0	0	0.0709342560553633
YBL013W	0	0	0.0708117443868739
YLR370C	0	0	0.0706896551724138
YPR188C	0	0	0.0705679862306368
YOR106W	0	0	0.070446735395189
YDR310C	0	0	0.0703259005145798
YLR114C	0	0	0.0702054794520548
YGR152C	0	0	0.0700854700854701
YGL084C	0	0	0.0699658703071672
YDR103W	0	0	0.0698466780238501
YBR289W	0	0	0.0697278911564626
YDR334W	0	0	0.0696095076400679
YDL045C	0	0	0.0694915254237288
YLR043C	0	0	0.0693739424703892
YLR245C	0	0	0.0692567567567568
YLL043W	0	0	0.0691399662731872
YER077C	0	1	0.0691399662731872
YMR304W	0	0	0.069023569023569
YBL060W	0	1	0.069023569023569
YGL124C	0	0	0.0689075630252101
YLR260W	0	0	0.0687919463087248
YNL044W	0	0	0.0686767169179229
YAL032C	0	0	0.068561872909699
YLR386W	0	0	0.0684474123539232
YOR194C	0	0	0.0683333333333333
YGR005C	0	0	0.0682196339434276
YPL057C	0	0	0.0681063122923588
YFL049W	0	0	0.0679933665008292
YJR066W	0	0	0.0678807947019868
YPL088W	0	0	0.0677685950413223
YDR289C	0	0	0.0676567656765677
YHL017W	0	1	0.0676567656765677
YMR247C	0	0	0.0675453047775947
YKL152C	0	0	0.0674342105263158
YML016C	0	0	0.0673234811165846
YLR047C	0	0	0.0672131147540984
YNL167C	0	0	0.0671031096563011
YFL024C	0	0	0.0669934640522876
YBL050W	0	0	0.066884176182708
YBR057C	0	0	0.0667752442996743
YOR304W	0	0	0.0666666666666667
YGR261C	0	0	0.0665584415584416
YML035C	0	0	0.06645056726094
YBR127C	0	0	0.0663430420711974
YCR077C	0	0	0.0662358642972536
YLR131C	0	0	0.0661290322580645
YMR110C	0	0	0.0660225442834139
YOL063C	0	0	0.0659163987138264
YOR043W	0	0	0.0658105939004815
YLR418C	0	0	0.0657051282051282
YPL158C	0	1	0.0657051282051282
YLR115W	0	0	0.0656
YBR170C	0	0	0.0654952076677316
YOL049W	0	0	0.0653907496012759
YOR085W	0	0	0.0652866242038217
YKR091W	0	0	0.0651828298887122
YNL265C	0	0	0.0650793650793651
YHR135C	0	0	0.0649762282091918
YER014W	0	0	0.064873417721519
YOL133W	0	0	0.0647709320695103
YLR138W	0	0	0.0646687697160883
YOL030W	0	1	0.0646687697160883
YNL076W	0	0	0.0645669291338583
YOR216C	0	0	0.0644654088050314
YGL013C	0	0	0.0643642072213501
YBR097W	0	0	0.0642633228840125
YCR068W	0	0	0.0641627543035994
YDR150W	0	0	0.0640625
YBR131W	0	0	0.0639625585023401
YBL051C	0	0	0.0638629283489097
YBR118W	0	0	0.0637636080870918
YCL057W	0	0	0.0636645962732919
YLR436C	0	0	0.0635658914728682
YGR282C	0	0	0.0634674922600619
YKL096W	0	0	0.0633693972179289
YDR162C	0	0	0.0632716049382716
YNL190W	0	0	0.0631741140215717
YGL008C	0	0	0.0630769230769231
YDR153C	0	0	0.0629800307219662
YLR208W	0	0	0.0628834355828221
YDR074W	0	0	0.0627871362940276
YPL155C	0	0	0.0626911314984709
YJR060W	0	0	0.0625954198473282
YIL015W	0	0	0.0625
YER124C	0	0	0.0624048706240487
YLR258W	0	0	0.0623100303951368
YGR271W	0	0	0.0622154779969651
YLR189C	0	0	0.0621212121212121
YPR089W	0	1	0.0621212121212121
YPL179W	0	0	0.0620272314674735
YGL153W	0	0	0.0619335347432024
YOR244W	0	0	0.0618401206636501
YLL038C	0	0	0.0617469879518072
YPL031C	0	0	0.0616541353383459
YJL019W	0	0	0.0615615615615616
YOR197W	0	0	0.0614692653673163
YPL075W	0	0	0.061377245508982
YKR014C	0	0	0.0612855007473842
YPR171W	0	0	0.0611940298507463
YML126C	0	0	0.0611028315946349
YIR033W	0	0	0.0610119047619048
YAL048C	0	0	0.0609212481426449
YPL180W	0	0	0.0608308605341246
YDR050C	0	0	0.0607407407407407
YBR058C	0	0	0.0606508875739645
YBL103C	0	0	0.0605612998522895
YGR240C	0	0	0.0604719764011799
YAL013W	0	0	0.0603829160530191
YLR134W	0	0	0.0602941176470588
YDR055W	0	0	0.0602055800293686
YBR168W	0	0	0.0601173020527859
YKR095W	0	0	0.0600292825768668
YDL006W	0	0	0.0599415204678363
YBL022C	0	0	0.0598540145985401
YPL055C	0	0	0.0597667638483965
YJL140W	0	0	0.0596797671033479
YNL045W	0	0	0.059593023255814
YOL138C	0	0	0.0595065312046444
YMR089C	0	0	0.0594202898550725
YJL013C	0	0	0.0593342981186686
YBR160W	0	0	0.0592485549132948
YHR200W	0	0	0.0591630591630592
YGL048C	0	0	0.0590778097982709
YGL212W	0	0	0.0589928057553957
YMR113W	0	0	0.0589080459770115
YDR311W	0	0	0.0588235294117647
YGR019W	0	0	0.0587392550143266
YGL216W	0	0	0.0586552217453505
YKL020C	0	0	0.0585714285714286
YDR499W	0	0	0.0584878744650499
YDL109C	0	0	0.0584045584045584
YLR219W	0	0	0.058321479374111
YDR264C	0	0	0.0582386363636364
YMR063W	0	0	0.0581560283687943
YMR261C	0	0	0.0580736543909348
YMR075W	0	0	0.057991513437058
YLR382C	0	0	0.057909604519774
YJR084W	0	0	0.0578279266572638
YDR068W	0	1	0.0578279266572638
YMR186W	0	0	0.0577464788732394
YKL060C	0	0	0.0576652601969058
YFR009W	0	0	0.0575842696629214
YNL263C	0	0	0.0575035063113604
YGL168W	0	0	0.0574229691876751
YDR168W	0	0	0.0573426573426573
YLL010C	0	0	0.0572625698324022
YER120W	0	0	0.0571827057182706
YDR081C	0	0	0.0571030640668524
YCR026C	0	0	0.0570236439499305
YLR368W	0	0	0.0569444444444444
YER013W	0	0	0.0568654646324549
YLR073C	0	1	0.0568654646324549
YLR397C	0	0	0.056786703601108
YLR238W	0	0	0.0567081604426003
YOL023W	0	0	0.0566298342541436
YAL005C	0	0	0.056551724137931
YDR159W	0	0	0.0564738292011019
YOR123C	0	0	0.0563961485557084
YDR099W	0	0	0.0563186813186813
YOL089C	0	0	0.056241426611797
YHL040C	0	0	0.0561643835616438
YDR516C	0	0	0.0560875512995896
YGR193C	0	0	0.0560109289617486
YNR023W	0	0	0.0559345156889495
YHR090C	0	0	0.055858310626703
YLR363C	0	0	0.0557823129251701
YNL224C	0	1	0.0557823129251701
YMR042W	0	0	0.0557065217391304
YHR074W	0	0	0.0556309362279511
YDR452W	0	0	0.0555555555555556
YBR281C	0	0	0.0554803788903924
YOR086C	0	1	0.0554803788903924
YFL007W	0	0	0.0554054054054054
YDL002C	0	0	0.0553306342780027
YML001W	0	0	0.055256064690027
YGR229C	0	0	0.0551816958277254
YML003W	0	1	0.0551816958277254
YBR103W	0	0	0.0551075268817204
YHR155W	0	1	0.0551075268817204
YGL253W	0	0	0.0550335570469799
YPL066W	0	1	0.0550335570469799
YKL012W	0	0	0.0549597855227882
YKR048C	0	0	0.0548862115127175
YOR384W	0	1	0.0548862115127175
YKL088W	0	0	0.0548128342245989
YBR236C	0	0	0.054739652870494
YBL063W	0	0	0.0546666666666667
YDR475C	0	1	0.0546666666666667
YMR212C	0	0	0.0545938748335553
YPL036W	0	0	0.0545212765957447
YER176W	0	0	0.0544488711819389
YLR098C	0	0	0.0543766578249337
YPR095C	0	0	0.0543046357615894
YMR039C	0	0	0.0542328042328042
YBR217W	0	0	0.0541611624834875
YAL001C	0	0	0.054089709762533
YGL137W	0	0	0.0540184453227932
YLR110C	0	0	0.0539473684210526
YDL087C	0	0	0.0538764783180026
YOR060C	0	0	0.0538057742782152
YFR052W	0	0	0.053735255570118
YNL047C	0	0	0.0536649214659686
YKL207W	0	1	0.0536649214659686
YLR006C	0	0	0.0535947712418301
YMR138W	0	0	0.0535248041775457
YDR301W	0	0	0.0534550195567145
YNL103W	0	0	0.0533854166666667
YCL040W	0	0	0.0533159947984395
YNL158W	0	0	0.0532467532467532
YBR110W	0	0	0.053177691309987
YDR303C	0	0	0.0531088082901554
YOR264W	0	1	0.0531088082901554
YBR255W	0	1	0.0531088082901554
YMR315W	0	1	0.0531088082901554
YML072C	0	1	0.0531088082901554
YGR006W	0	0	0.0530401034928849
YBR164C	0	0	0.0529715762273902
YBR136W	0	0	0.0529032258064516
YDR196C	0	0	0.0528350515463918
YML111W	0	0	0.0527670527670528
YEL031W	0	0	0.0526992287917738
YHL009C	0	0	0.0526315789473684
YNL054W	0	0	0.0525641025641026
YER105C	0	0	0.0524967989756722
YGR047C	0	0	0.0524296675191816
YNL172W	0	0	0.0523627075351213
YGR254W	0	0	0.0522959183673469
YDL076C	0	0	0.0522292993630573
YBR041W	0	0	0.0521628498727735
YOL012C	0	0	0.0520965692503177
YNL058C	0	1	0.0520965692503177
YFR040W	0	0	0.0520304568527919
YDR371W	0	1	0.0520304568527919
YML091C	0	0	0.0519645120405577
YMR105C	0	0	0.0518987341772152
YCL029C	0	0	0.0518331226295828
YIR037W	0	0	0.0517676767676768
YCL037C	0	0	0.051702395964691
YAL024C	0	0	0.0516372795969773
YDR296W	0	0	0.0515723270440252
YGL119W	0	0	0.0515075376884422
YLR421C	0	0	0.0514429109159348
YDR358W	0	0	0.0513784461152882
YPR129W	0	0	0.0513141426783479
YKL134C	0	0	0.05125
YMR303C	0	0	0.0511860174781523
YKL190W	0	0	0.0511221945137157
YDR232W	0	0	0.0510585305105853
YLR170C	0	0	0.0509950248756219
YGL200C	0	0	0.0509316770186335
YDR145W	0	0	0.0508684863523573
YGR178C	0	0	0.0508054522924411
YOL105C	0	0	0.0507425742574257
YOR110W	0	0	0.0506798516687268
YKR089C	0	0	0.0506172839506173
YGL197W	0	0	0.0505548705302096
YGR013W	0	0	0.0504926108374384
YIL007C	0	0	0.050430504305043
YDR235W	0	0	0.0503685503685504
YKR054C	0	0	0.0503067484662577
YCR067C	0	0	0.0502450980392157
YKL203C	0	0	0.0501835985312118
YOR330C	0	0	0.0501222493887531
YOR354C	0	0	0.0500610500610501
YGL094C	0	0	0.05
YJL112W	0	0	0.0499390986601705
YDR295C	0	0	0.0498783454987835
YOR171C	0	0	0.0498177399756987
YAL056W	0	0	0.0497572815533981
YIL033C	0	0	0.0496969696969697
YHR182W	0	1	0.0496969696969697
YMR197C	0	0	0.049636803874092
YPR081C	0	0	0.0495767835550181
YGL093W	0	0	0.0495169082125604
YDR245W	0	0	0.0494571773220748
YGR255C	0	0	0.0493975903614458
YLR362W	0	0	0.049338146811071
YBR140C	0	0	0.0492788461538462
YJR059W	0	0	0.0492196878751501
YNL042W	0	0	0.0491606714628297
YIL048W	0	0	0.0491017964071856
YLR247C	0	1	0.0491017964071856
YPL076W	0	0	0.0490430622009569
YPL147W	0	0	0.0489844683393071
YPR185W	0	0	0.0489260143198091
YDR392W	0	0	0.0488676996424315
YIR001C	0	0	0.0488095238095238
YPL020C	0	0	0.0487514863258026
YBR015C	0	0	0.0486935866983373
YPL129W	0	0	0.0486358244365362
YHR082C	0	0	0.0485781990521327
YBR065C	0	0	0.0485207100591716
YBR043C	0	0	0.0484633569739953
YDL134C	0	0	0.0484061393152302
YGL019W	0	0	0.0483490566037736
YPR049C	0	0	0.0482921083627797
YJR141W	0	0	0.0482352941176471
YNL264C	0	0	0.0481786133960047
YJL128C	0	0	0.0481220657276995
YMR086W	0	1	0.0481220657276995
YGR281W	0	0	0.0480656506447831
YIL046W	0	0	0.0480093676814988
YMR104C	0	0	0.047953216374269
YGR126W	0	1	0.047953216374269
YPL009C	0	1	0.047953216374269
YOL067C	0	0	0.0478971962616822
YBR228W	0	0	0.0478413068844807
YGR040W	0	0	0.0477855477855478
YFL048C	0	0	0.0477299185098952
YDR211W	0	0	0.0476744186046512
YBR086C	0	0	0.0476190476190476
YLR384C	0	0	0.0475638051044084
YDL103C	0	0	0.0475086906141367
YNL049C	0	0	0.0474537037037037
YBR004C	0	0	0.0473988439306358
YPR113W	0	0	0.0473441108545035
YOR267C	0	0	0.0472895040369089
YER167W	0	0	0.0472350230414747
YJR127C	0	0	0.047180667433832
YIL084C	0	0	0.0471264367816092
YBL034C	0	0	0.0470723306544202
YOR370C	0	0	0.0470183486238532
YIR002C	0	0	0.0469644902634593
YIL137C	0	1	0.0469644902634593
YGL065C	0	0	0.0469107551487414
YMR302C	0	0	0.0468571428571429
YFR008W	0	0	0.0468036529680365
YHR011W	0	0	0.0467502850627138
YGL229C	0	0	0.0466970387243736
YDL074C	0	0	0.0466439135381115
YMR319C	0	0	0.0465909090909091
YDR155C	0	0	0.0465380249716232
YOR162C	0	0	0.0464852607709751
YNL153C	0	0	0.0464326160815402
YLR044C	0	0	0.0463800904977376
YBL025W	0	0	0.0463276836158192
YBR001C	0	0	0.04627539503386
YMR291W	0	1	0.04627539503386
YNL289W	0	0	0.0462232243517475
YJR089W	0	0	0.0461711711711712
YPR178W	0	0	0.046119235095613
YDR182W	0	0	0.0460674157303371
YBR272C	0	0	0.0460157126823793
YKL015W	0	0	0.0459641255605381
YBL104C	0	1	0.0459641255605381
YNR056C	0	0	0.0459126539753639
YMR313C	0	0	0.0458612975391499
YAL051W	0	0	0.0458100558659218
YDR468C	0	0	0.0457589285714286
YJL071W	0	0	0.0457079152731327
YLR080W	0	0	0.0456570155902004
YBR022W	0	0	0.0456062291434928
YLR026C	0	0	0.0455555555555556
YBL056W	0	0	0.0455049944506104
YOR075W	0	0	0.0454545454545455
YER033C	0	1	0.0454545454545455
YIR015W	0	0	0.0454042081949059
YMR202W	0	0	0.045353982300885
YGR056W	0	0	0.0453038674033149
YIL149C	0	0	0.0452538631346578
YOR142W	0	0	0.0452039691289967
YKR093W	0	0	0.0451541850220264
YJR036C	0	0	0.0451045104510451
YBR198C	0	0	0.0450549450549451
YLR345W	0	0	0.0450054884742042
YFL009W	0	0	0.0449561403508772
YPR105C	0	0	0.0449069003285871
YKR069W	0	0	0.0448577680525164
YML028W	0	0	0.0448087431693989
YML076C	0	0	0.0447598253275109
YOR321W	0	0	0.044711014176663
YPR042C	0	0	0.0446623093681917
YOR163W	0	0	0.044613710554951
YKL011C	0	0	0.0445652173913043
YGL108C	0	1	0.0445652173913043
YGR246C	0	0	0.0445168295331162
YGR244C	0	0	0.044468546637744
YML117W	0	0	0.0444203683640303
YPR086W	0	0	0.0443722943722944
YDR490C	0	0	0.0443243243243243
YKL197C	0	0	0.0442764578833693
YCR033W	0	0	0.0442286947141316
YER020W	0	0	0.0441810344827586
YHL034C	0	0	0.0441334768568353
YBR049C	0	0	0.0440860215053763
YPL083C	0	0	0.0440386680988185
YKL150W	0	0	0.0439914163090129
YNL183C	0	0	0.0439442658092176
YDR376W	0	0	0.0438972162740899
YCR008W	0	0	0.0438502673796791
YBL041W	0	0	0.0438034188034188
YMR055C	0	0	0.0437566702241195
YGL240W	0	0	0.0437100213219616
YGR087C	0	0	0.0436634717784878
YLR357W	0	0	0.0436170212765957
YDL239C	0	0	0.0435706695005314
YDR001C	0	0	0.0435244161358811
YMR029C	0	0	0.0434782608695652
YKL127W	0	0	0.0434322033898305
YNL194C	0	0	0.0433862433862434
YDR419W	0	0	0.0433403805496829
YGR278W	0	0	0.0432946145723337
YOL141W	0	1	0.0432946145723337
YER080W	0	1	0.0432946145723337
YKL056C	0	0	0.0432489451476793
YIL042C	0	0	0.0432033719704953
YBR026C	0	0	0.0431578947368421
YPR180W	0	0	0.0431125131440589
YOR157C	0	0	0.0430672268907563
YAL017W	0	0	0.0430220356768101
YKL034W	0	0	0.0429769392033543
YPL235W	0	0	0.0429319371727749
YDR422C	0	0	0.0428870292887029
YLR372W	0	0	0.0428422152560084
YOR299W	0	0	0.0427974947807933
YER078C	0	0	0.0427528675703858
YDR359C	0	0	0.0427083333333333
YOR355W	0	0	0.0426638917793965
YIR014W	0	1	0.0426638917793965
YIL147C	0	0	0.0426195426195426
YKL051W	0	0	0.0425752855659398
YHR189W	0	0	0.0425311203319502
YER047C	0	1	0.0425311203319502
YCR081W	0	0	0.0424870466321244
YDR204W	0	0	0.0424430641821946
YGR086C	0	0	0.0423991726990693
YPL058C	0	0	0.0423553719008264
YPR155C	0	0	0.0423116615067079
YOR336W	0	0	0.0422680412371134
YER040W	0	0	0.0422245108135942
YGL252C	0	0	0.0421810699588477
YBL019W	0	0	0.0421377183967112
YKL064W	0	0	0.0420944558521561
YER177W	0	0	0.0420512820512821
YDR460W	0	0	0.0420081967213115
YDR200C	0	0	0.0419651995905834
YDR147W	0	0	0.0419222903885481
YHR063C	0	0	0.041879468845761
YCR091W	0	0	0.0418367346938776
YKL093W	0	0	0.0417940876656473
YDR011W	0	0	0.0417515274949083
YJR083C	0	0	0.0417090539165819
YGL139W	0	0	0.0416666666666667
YGL036W	0	1	0.0416666666666667
YDR108W	0	0	0.0416243654822335
YHR037W	0	0	0.0415821501014199
YNL222W	0	0	0.0415400202634245
YJL110C	0	0	0.041497975708502
YBL040C	0	0	0.0414560161779575
YMR307W	0	0	0.0414141414141414
YHR188C	0	0	0.041372351160444
YGR171C	0	0	0.0413306451612903
YPR080W	0	0	0.0412890231621349
YGL141W	0	0	0.0412474849094567
YDR515W	0	0	0.0412060301507538
YGL006W	0	0	0.0411646586345382
YJR049C	0	0	0.041123370110331
YNL004W	0	0	0.0410821643286573
YGR194C	0	0	0.041041041041041
YDR424C	0	0	0.041
YIL121W	0	0	0.040959040959041
YDL066W	0	0	0.0409181636726547
YGL219C	0	0	0.0408773678963111
YFR031C	0	0	0.0408366533864542
YGR277C	0	0	0.0407960199004975
YPR138C	0	0	0.0407554671968191
YKL022C	0	0	0.0407149950347567
YDR167W	0	0	0.0406746031746032
YGR026W	0	1	0.0406746031746032
YML085C	0	0	0.0406342913776016
YGL047W	0	0	0.0405940594059406
YML071C	0	0	0.0405539070227498
YFL034C-B	0	0	0.0405138339920949
YMR182C	0	0	0.0404738400789733
YHR028C	0	0	0.0404339250493097
YJR015W	0	1	0.0404339250493097
YPL069C	0	0	0.0403940886699507
YIL036W	0	0	0.0403543307086614
YGR233C	0	0	0.04031465093412
YBR002C	0	0	0.0402750491159136
YDR436W	0	0	0.0402355250245339
YHR178W	0	0	0.0401960784313726
YAL031C	0	0	0.0401567091087169
YGL018C	0	0	0.0401174168297456
YHR118C	0	0	0.0400782013685239
YBL003C	0	0	0.0400390625
YBR044C	0	0	0.04
YML005W	0	0	0.0399610136452242
YHR186C	0	0	0.0399221032132425
YDR488C	0	0	0.0398832684824903
YKR062W	0	0	0.0398445092322643
YLR067C	0	0	0.0398058252427184
YJL138C	0	0	0.0397672162948594
YMR260C	0	0	0.0397286821705426
YOR153W	0	0	0.0396902226524685
YOR156C	0	0	0.0396518375241779
YPL007C	0	0	0.0396135265700483
YGR202C	0	0	0.0395752895752896
YHR174W	0	0	0.0395371263259402
YJR035W	0	0	0.0394990366088632
YCR012W	0	0	0.0394610202117421
YDR034C	0	0	0.0394230769230769
YML077W	0	0	0.0393852065321806
YLR423C	0	0	0.0393474088291747
YNL119W	0	0	0.0393096836049856
YKR059W	0	0	0.039272030651341
YJL052W	0	0	0.0392344497607656
YDR268W	0	0	0.0391969407265774
YML070W	0	0	0.0391595033428844
YFL018C	0	0	0.0391221374045802
YGL017W	0	0	0.0390848427073403
YJL102W	0	0	0.039047619047619
YLL024C	0	0	0.0390104662226451
YOR094W	0	0	0.0389733840304183
YKL075C	0	0	0.0389363722697056
YPL118W	0	0	0.038899430740038
YCR093W	0	0	0.0388625592417062
YCR024C-A	0	0	0.0388257575757576
YML116W	0	0	0.0387890255439924
YDL230W	0	0	0.0387523629489603
YGR199W	0	0	0.0387157695939566
YOL096C	0	0	0.0386792452830189
YDR363W	0	0	0.0386427898209237
YBR016W	0	0	0.0386064030131827
YBR139W	0	0	0.0385700846660395
YGL174W	0	0	0.0385338345864662
YMR098C	0	1	0.0385338345864662
YDR090C	0	1	0.0385338345864662
YBR112C	0	0	0.0384976525821596
YDR212W	0	0	0.0384615384615385
YNL142W	0	0	0.0384254920337395
YBL064C	0	0	0.0383895131086142
YFR003C	0	0	0.0383536014967259
YGR078C	0	0	0.0383177570093458
YBR029C	0	0	0.03828197945845
YIL155C	0	0	0.0382462686567164
YOR249C	0	0	0.038210624417521
YPL040C	0	0	0.0381750465549348
YPL270W	0	0	0.0381395348837209
YER053C	0	0	0.0381040892193309
YPL047W	0	0	0.0380687093779016
YJL130C	0	0	0.0380333951762523
YML127W	0	0	0.0379981464318814
YNL329C	0	0	0.037962962962963
YOR362C	0	0	0.0379278445883441
YLR237W	0	0	0.0378927911275416
YHR146W	0	1	0.0378927911275416
YPL005W	0	0	0.0378578024007387
YBR214W	0	0	0.0378228782287823
YMR162C	0	0	0.0377880184331797
YDR421W	0	0	0.0377532228360958
YLL019C	0	0	0.0377184912603496
YJL031C	0	0	0.0376838235294118
YDL008W	0	0	0.0376492194674013
YGL066W	0	0	0.0376146788990826
YBR079C	0	0	0.0375802016498625
YPL072W	0	0	0.0375457875457875
YMR314W	0	0	0.0375114364135407
YNL282W	0	0	0.0374771480804388
YGR121C	0	0	0.0374429223744292
YIL128W	0	0	0.0374087591240876
YEL063C	0	0	0.0373746581586144
YKL028W	0	0	0.0373406193078324
YDL195W	0	0	0.0373066424021838
YDR146C	0	0	0.0372727272727273
YPL123C	0	0	0.0372388737511353
YOL018C	0	0	0.0372050816696915
YJL146W	0	0	0.0371713508612874
YNL129W	0	0	0.0371376811594203
YIL111W	0	0	0.03710407239819
YIL143C	0	0	0.0370705244122966
YJL141C	0	0	0.037037037037037
YDR258C	0	0	0.0370036101083032
YML094W	0	0	0.0369702434625789
YLR342W	0	0	0.0369369369369369
YOR172W	0	0	0.0369036903690369
YER164W	0	0	0.0368705035971223
YKL157W	0	0	0.036837376460018
YBR166C	0	0	0.0368043087971275
YGR014W	0	0	0.0367713004484305
YLR398C	0	0	0.0367383512544803
YOR017W	0	0	0.0367054610564011
YML088W	0	0	0.0366726296958855
YJR053W	0	0	0.0366398570151921
YER098W	0	0	0.0366071428571429
YLR266C	0	0	0.0365853658536585
YJL222W	0	0	0.0365853658536585
YJR040W	0	0	0.0365853658536585
YIL077C	0	0	0.0365853658536585
YLR143W	0	1	0.0365853658536585
YDR210W	0	1	0.0365853658536585
YPL003W	0	0	0.0365853658536585
YLR220W	0	0	0.0365853658536585
YIR023W	0	0	0.0365853658536585
YEL003W	0	0	0.0365853658536585
YDR065W	0	0	0.0365853658536585
YCL032W	0	0	0.0365853658536585
YMR062C	0	0	0.0365853658536585
YDR335W	0	0	0.0365853658536585
YDL148C	0	0	0.0365853658536585
YKL215C	0	1	0.0365853658536585
YDL145C	0	0	0.0365853658536585
YLR277C	0	0	0.0365853658536585
YBR068C	0	0	0.0365853658536585
YLL058W	0	0	0.0365853658536585
YJR103W	0	0	0.0365853658536585
YGL173C	0	0	0.0365853658536585
YLR413W	0	1	0.0365853658536585
YBL023C	0	0	0.0365853658536585
YML007W	0	0	0.0365853658536585
YOR374W	0	0	0.0365853658536585
YGR258C	0	0	0.0365853658536585
YIL144W	0	0	0.0365853658536585
YBR253W	0	0	0.0365853658536585
YLR274W	0	0	0.0365853658536585
YMR172W	0	0	0.0365853658536585
YML099C	1	0	0.0365853658536585
YKL105C	0	1	0.0365853658536585
YGR130C	0	1	0.0365853658536585
YKR021W	0	1	0.0365853658536585
YGL227W	0	0	0.0365535248041775
YBL102W	0	0	0.0365217391304348
YDL207W	0	0	0.0364900086880973
YDR178W	0	0	0.0364583333333333
YOR269W	0	0	0.0364267129228101
YEL034W	0	0	0.0363951473136915
YHR131C	0	1	0.0363951473136915
YMR099C	0	0	0.0363636363636364
YKR078W	0	0	0.0363321799307958
YNL152W	0	1	0.0363321799307958
YDR330W	0	0	0.0363007778738116
YBR243C	0	0	0.0362694300518135
YPR008W	0	0	0.0362381363244176
YBR276C	0	0	0.0362068965517241
YER036C	0	0	0.0361757105943152
YNL268W	0	0	0.036144578313253
YOR233W	0	0	0.0361134995700774
YHR024C	0	0	0.0360824742268041
YLR231C	0	0	0.0360515021459227
YLR163C	0	0	0.0360205831903945
YIL112W	0	0	0.0359897172236504
YAR003W	0	0	0.035958904109589
YJL197W	0	1	0.035958904109589
YLR176C	0	0	0.0359281437125748
YOL045W	0	0	0.0358974358974359
YGR125W	0	1	0.0358974358974359
YLL039C	0	0	0.035866780529462
YGR138C	0	0	0.0358361774744027
YPL091W	0	0	0.0358056265984655
YGR097W	0	0	0.0357751277683135
YFL031W	0	0	0.0357446808510638
YDL130W-A	0	0	0.0357142857142857
YOR018W	0	0	0.0356839422259983
YCR092C	0	0	0.0356536502546689
YJL172W	0	0	0.0356234096692112
YIL113W	0	0	0.0355932203389831
YMR275C	0	0	0.0355630821337849
YNR055C	0	0	0.0355329949238579
YJL100W	0	0	0.0355029585798817
YMR068W	0	0	0.035472972972973
YPL219W	0	0	0.0354430379746835
YFL016C	0	0	0.0354131534569983
YDR045C	0	0	0.0353833192923336
YLR011W	0	0	0.0353535353535354
YJR142W	0	1	0.0353535353535354
YBR211C	0	0	0.0353238015138772
YHR072W	0	0	0.0352941176470588
YOR038C	0	0	0.035264483627204
YLR392C	0	1	0.035264483627204
YPR073C	0	0	0.0352348993288591
YDR463W	0	0	0.0352053646269908
YDR052C	0	0	0.0351758793969849
YDL047W	0	0	0.0351464435146444
YOR363C	0	0	0.0351170568561873
YKR087C	0	0	0.0350877192982456
YDR236C	0	0	0.0350584307178631
YIL135C	0	0	0.0350291909924937
YDR012W	0	0	0.035
YOL148C	0	0	0.0349708576186511
YJR126C	0	0	0.0349417637271215
YOR161C	0	1	0.0349417637271215
YDR131C	0	0	0.0349127182044888
YOR221C	0	0	0.0348837209302326
YPR034W	0	0	0.0348547717842324
YOR155C	0	0	0.0348258706467662
YEL017C-A	0	0	0.0347970173985087
YMR137C	0	0	0.0347682119205298
YLR268W	0	0	0.0347394540942928
YDR128W	0	1	0.0347394540942928
YPR176C	0	0	0.0347107438016529
YDR104C	0	0	0.0346820809248555
YDR228C	0	0	0.0346534653465347
YMR117C	0	0	0.0346248969497115
YBL067C	0	1	0.0346248969497115
YJL155C	0	0	0.0345963756177924
YBR273C	0	0	0.0345679012345679
YHR005C	0	0	0.0345394736842105
YLR440C	0	0	0.0345110928512736
YKR066C	0	0	0.0344827586206897
YPR162C	0	0	0.0344544708777687
YML006C	0	0	0.0344262295081967
YNL283C	0	0	0.0343980343980344
YKL149C	0	0	0.0343698854337152
YDR320C	0	0	0.0343417825020442
YIL009W	0	0	0.0343137254901961
YLR024C	0	0	0.0342857142857143
YBL091C	0	0	0.034257748776509
YKR101W	0	0	0.0342298288508557
YLR424W	0	0	0.0342019543973941
YMR052W	0	0	0.0341741253051261
YIL097W	0	0	0.0341463414634146
YGR116W	0	0	0.0341186027619821
YLR195C	0	0	0.0340909090909091
YGR157W	0	0	0.0340632603406326
YBR165W	0	0	0.0340356564019449
YBR274W	0	0	0.0340080971659919
YFR002W	0	0	0.0339805825242718
YMR115W	0	1	0.0339805825242718
YPR103W	0	0	0.0339531123686338
YMR021C	0	0	0.0339256865912763
YLL001W	0	0	0.0338983050847458
YDR434W	0	0	0.0338709677419355
YKL189W	0	0	0.0338436744560838
YFL036W	0	0	0.0338164251207729
YDR244W	0	0	0.0337892196299276
YPR002W	0	0	0.0337620578778135
YKL057C	0	0	0.0337349397590361
YGR184C	0	0	0.0337078651685393
YGL161C	0	0	0.0336808340016038
YHR129C	0	0	0.0336538461538462
YDL229W	0	0	0.033626901521217
YBL098W	0	0	0.0336
YER145C	0	0	0.0335731414868106
YGR217W	0	0	0.0335463258785942
YOL043C	0	0	0.0335195530726257
YNL239W	0	0	0.0334928229665072
YPL125W	0	0	0.0334661354581673
YDR205W	0	0	0.0334394904458599
YNL317W	0	0	0.0334128878281623
YDR384C	0	0	0.0333863275039746
YOR257W	0	0	0.0333850931677019
YBR055C	0	0	0.0333850931677019
YPL265W	0	0	0.0333850931677019
YOL117W	0	0	0.0333850931677019
YDR485C	0	0	0.0333850931677019
YGR033C	0	0	0.0333850931677019
YEL062W	0	0	0.0333850931677019
YOR129C	0	0	0.0333850931677019
YAL010C	0	0	0.0333850931677019
YDL044C	0	0	0.0333850931677019
YOR357C	0	0	0.0333850931677019
YFL008W	0	0	0.0333850931677019
YOL111C	0	0	0.0333850931677019
YGR211W	0	0	0.0333850931677019
YDL108W	0	0	0.0333850931677019
YGL133W	0	0	0.0333850931677019
YMR200W	0	0	0.0333850931677019
YGL098W	0	0	0.0333850931677019
YDR326C	0	0	0.0333850931677019
YKL059C	0	0	0.0333850931677019
YJR006W	0	0	0.0333850931677019
YOR026W	0	0	0.0333850931677019
YML064C	0	0	0.0333850931677019
YCR019W	0	0	0.0333850931677019
YHR190W	0	0	0.0333850931677019
YOR356W	0	0	0.0333850931677019
YER122C	0	0	0.0333850931677019
YIL001W	0	1	0.0333850931677019
YDR036C	0	0	0.0333850931677019
YMR294W	0	0	0.0333850931677019
YDR363W-A	1	0	0.0333850931677019
YBR286W	0	0	0.0333591931730023
YML120C	0	0	0.0333333333333333
YPR054W	0	0	0.0333075135553834
YJR098C	0	1	0.0333075135553834
YPL097W	0	0	0.03328173374613
YBL011W	0	0	0.0332559938128384
YPL262W	0	0	0.0332302936630603
YDR032C	0	1	0.0332302936630603
YDR423C	0	0	0.0332046332046332
YBL005W	0	0	0.033179012345679
YBR031W	0	0	0.0331534309946029
YOL071W	0	0	0.0331278890600925
YGL178W	0	0	0.0331023864511162
YDL099W	0	0	0.0330769230769231
YOR058C	0	0	0.0330514988470407
YNR052C	0	0	0.033026113671275
YDL234C	0	0	0.0330007674597084
YFR044C	0	0	0.0329754601226994
YER141W	0	0	0.0329501915708812
YEL006W	0	0	0.0329249617151608
YDR380W	0	0	0.0328997704667177
YDR190C	0	0	0.0328746177370031
YPL029W	0	0	0.0328495034377387
YOL077W-A	0	0	0.032824427480916
YPR024W	0	0	0.0327993897787948
YBR193C	0	0	0.0327743902439024
YLR109W	0	0	0.0327494287890328
YAR007C	0	0	0.0327245053272451
YER161C	0	0	0.0326996197718631
YML115C	0	0	0.0326747720364742
YPL191C	0	1	0.0326747720364742
YGR062C	0	0	0.0326499620349279
YDR017C	0	0	0.0326251896813354
YER051W	0	0	0.0326004548900682
YKR070W	0	1	0.0326004548900682
YBR176W	0	0	0.0325757575757576
YJL062W	0	0	0.032551097653293
YJR009C	0	0	0.0325264750378215
YPR022C	0	1	0.0325264750378215
YBR119W	0	0	0.0325018896447468
YML057W	0	0	0.0324773413897281
YHR192W	0	1	0.0324773413897281
YHR012W	0	0	0.0324528301886792
YOL082W	0	0	0.0324283559577677
YNL154C	0	0	0.0324039186134137
YOR083W	0	0	0.0323795180722892
YOR138C	0	0	0.0323551542513168
YPR159W	0	0	0.0323308270676692
YGL248W	0	0	0.0323065364387678
YJR119C	0	0	0.0322822822822823
YOL087C	0	1	0.0322822822822823
YGR222W	0	0	0.032258064516129
YGL228W	0	1	0.032258064516129
YCR073C	0	0	0.0322338830584708
YNR001C	0	0	0.0322097378277154
YEL037C	0	0	0.032185628742515
YIL051C	0	0	0.0321615557217651
YCL064C	0	0	0.0321375186846039
YBR035C	0	0	0.0321135175504108
YGR037C	0	0	0.032089552238806
YGL180W	0	0	0.0320656226696495
YMR293C	0	0	0.0320417287630402
YLR035C	0	0	0.032017870439315
YHL048W	0	0	0.0319940476190476
YBR024W	0	0	0.0319702602230483
YDR005C	0	0	0.0319465081723626
YGR089W	0	0	0.0319227913882702
YOR147W	0	0	0.0318991097922849
YER048W-A	0	0	0.0318754633061527
YPR161C	0	0	0.0318518518518519
YDR350C	0	0	0.0318282753515914
YMR165C	0	0	0.0318047337278107
YKR030W	0	0	0.0317812269031781
YBL097W	0	0	0.0317577548005908
YHR166C	0	0	0.0317343173431734
YKL073W	0	0	0.0317109144542773
YGR007W	0	0	0.0316875460574797
YPR110C	0	0	0.0316642120765832
YLR373C	0	0	0.0316409124356144
YBR129C	0	0	0.0316176470588235
YBL093C	0	0	0.0315944158706833
YAR031W	0	0	0.0315712187958884
YGL058W	0	0	0.0315480557593544
YKL194C	0	0	0.031524926686217
YDR443C	0	0	0.0315018315018315
YPL065W	0	0	0.0314787701317716
YLR422W	0	1	0.0314787701317716
YOL019W	0	1	0.0314787701317716
YLR265C	0	0	0.0314557425018288
YML129C	0	0	0.0314327485380117
YGL251C	0	0	0.0314097881665449
YDR416W	0	0	0.0313868613138686
YGL131C	0	1	0.0313868613138686
YGL134W	0	0	0.0313639679066375
YNL288W	0	0	0.0313411078717201
YLR378C	0	0	0.0313182811361981
YOL038W	0	0	0.0312954876273654
YMR276W	0	0	0.0312727272727273
YFL037W	0	0	0.03125
YGL040C	0	0	0.0312273057371097
YPL222W	0	1	0.0312273057371097
YIL010W	0	0	0.0312046444121916
YDR039C	0	0	0.0311820159535896
YJR052W	0	0	0.0311594202898551
YER063W	0	0	0.0311368573497466
YOL081W	0	0	0.0311143270622287
YCL017C	0	0	0.0310918293564714
YDR292C	0	0	0.0310693641618497
YNL241C	0	0	0.0310469314079422
YNL010W	0	1	0.0310469314079422
YJL039C	0	0	0.031024531024531
YNL085W	0	0	0.0310021629416006
YER170W	0	0	0.0309798270893372
YML004C	0	0	0.0309575233981281
YMR160W	0	1	0.0309575233981281
YOR279C	0	0	0.0309352517985612
YHR171W	0	0	0.0309130122214234
YKL038W	0	0	0.0308908045977011
YDL238C	0	0	0.0308686288585786
YKL117W	0	0	0.0308464849354376
YPL210C	0	0	0.0308243727598566
YNL040W	0	1	0.0308243727598566
YDR231C	0	0	0.0308022922636103
YOL123W	0	0	0.0307802433786686
YER093C	0	0	0.030758226037196
YDL188C	0	0	0.0307362401715511
YBR087W	0	0	0.0307142857142857
YNL212W	0	1	0.0307142857142857
YJR118C	0	0	0.0306923625981442
YDR508C	0	0	0.0306704707560628
YDR497C	0	0	0.0306486101211689
YBR161W	0	0	0.0306267806267806
YHR108W	0	0	0.0306049822064057
YOL020W	0	0	0.0305832147937411
YLL018C-A	0	0	0.0305614783226724
YER068W	0	0	0.0305397727272727
YBR008C	0	0	0.0305180979418027
YLL007C	0	1	0.0305180979418027
YJL106W	0	0	0.0304964539007092
YLR225C	0	1	0.0304964539007092
YGL155W	0	0	0.0304748405386251
YGL004C	0	0	0.0304532577903683
YHL021C	0	1	0.0304532577903683
YJR099W	0	0	0.0304317055909413
YKR008W	0	0	0.0304101838755304
YGL060W	0	1	0.0304101838755304
YCR018C	0	0	0.0303886925795053
YMR064W	0	0	0.0303672316384181
YOR080W	0	0	0.0303458009880028
YGR134W	0	0	0.0303244005641749
YOL052C-A	0	0	0.0303030303030303
YPR048W	0	1	0.0303030303030303
YNL083W	0	0	0.0302816901408451
YLR094C	0	0	0.0302603800140746
YBR175W	0	0	0.030239099859353
YDR409W	0	0	0.0302178496134926
YNL286W	0	0	0.0301966292134831
YJL066C	0	1	0.0301966292134831
YOL095C	0	0	0.0301754385964912
YDL080C	0	0	0.0301542776998597
YDR297W	0	0	0.0301331464611072
YDL027C	0	1	0.0301331464611072
YGR031W	0	1	0.0301331464611072
YBR264C	0	0	0.0301120448179272
YDR314C	0	0	0.0300909727081875
YLR127C	0	0	0.0300699300699301
YBL074C	0	0	0.0300489168413697
YIL008W	0	0	0.0300279329608939
YJL161W	0	1	0.0300279329608939
YOR231W	0	0	0.0300069783670621
YBR227C	0	1	0.0300069783670621
YHL038C	0	0	0.0299860529986053
YKR049C	0	1	0.0299860529986053
YBR066C	0	0	0.0299651567944251
YER132C	0	0	0.0299442896935933
YMR023C	0	0	0.0299234516353514
YDL014W	0	0	0.0299026425591099
YBR172C	0	0	0.0298818624044475
YDR430C	0	0	0.0298611111111111
YIR007W	0	1	0.0298611111111111
YML012W	0	0	0.0298403886190146
YNL229C	0	0	0.0298196948682386
YDR322C-A	0	0	0.0297990297990298
YLR306W	0	0	0.0297783933518006
YGL195W	0	0	0.029757785467128
YBR003W	0	0	0.0297372060857538
YMR285C	0	0	0.0297166551485833
YJR010C-A	0	0	0.0296961325966851
YOR334W	0	0	0.0296756383712905
YOL009C	0	0	0.0296551724137931
YIL107C	0	0	0.0296347346657478
YLR407W	0	1	0.0296347346657478
YBR290W	0	0	0.0296143250688705
YJL087C	0	0	0.0295939435650379
YDR386W	0	0	0.0295735900962861
YOR322C	0	0	0.029553264604811
YOR151C	0	0	0.029532967032967
YPR141C	0	0	0.029512697323267
YBR135W	0	0	0.0294924554183813
YIL071C	0	0	0.0294722412611378
YBL046W	0	0	0.0294520547945205
YDR047W	0	0	0.0294318959616701
YIL083C	0	0	0.0294117647058824
YKL112W	0	0	0.0293916609706083
YJL156C	0	0	0.0293715846994536
YBL101C	0	0	0.0293515358361775
YNR039C	0	0	0.029331514324693
YPR111W	0	0	0.0293115201090661
YNL097C	0	0	0.029291553133515
YER069W	0	0	0.0292716133424098
YML038C	0	0	0.0292517006802721
YDR127W	0	0	0.0292318150917743
YMR164C	0	0	0.0292119565217391
YLR055C	0	0	0.0291921249151392
YOR296W	0	1	0.0291921249151392
YGL001C	0	0	0.0291723202170963
YCR032W	0	0	0.0291525423728814
YMR277W	0	0	0.0291327913279133
YDL104C	0	1	0.0291327913279133
YBR212W	0	0	0.029113067027759
YBR269C	0	1	0.029113067027759
YML081C-A	0	0	0.0290933694181326
YER104W	0	0	0.0290736984448952
YJL168C	0	0	0.0290540540540541
YBL026W	0	0	0.0290344361917623
YOR386W	0	0	0.0290148448043185
YPL206C	0	0	0.0289952798381659
YDR267C	0	1	0.0289952798381659
YBR094W	0	1	0.0289952798381659
YPL059W	0	0	0.0289757412398922
YBR007C	0	1	0.0289757412398922
YBR230C	0	1	0.0289757412398922
YLR417W	0	0	0.028956228956229
YER143W	0	0	0.0289367429340511
YJL059W	0	0	0.0289172831203766
YER166W	0	0	0.0288978494623656
YGR010W	0	0	0.0288784419073203
YMR283C	0	0	0.0288590604026846
YMR140W	0	0	0.0288397048960429
YGL059W	0	1	0.0288397048960429
YJR051W	0	0	0.0288203753351206
YMR154C	0	0	0.028801071667783
YBR098W	0	0	0.0287817938420348
YIR004W	0	0	0.0287625418060201
YPL133C	0	0	0.0287433155080214
YML025C	0	0	0.0287241148964596
YOR160W	0	0	0.0287049399198932
YNR011C	0	0	0.028685790527018
YMR053C	0	0	0.0286666666666667
YDL174C	0	0	0.0286475682878081
YMR266W	0	0	0.0286284953395473
YOR027W	0	0	0.0286094477711244
YHR106W	0	0	0.0285904255319149
YFL044C	0	0	0.0285714285714286
YNL073W	0	0	0.0285524568393094
YPL120W	0	0	0.0285335102853351
YIL114C	0	0	0.0285145888594164
YFR015C	0	0	0.0284956925115971
YIL116W	0	0	0.028476821192053
YBL079W	0	0	0.028457974851092
YJL060W	0	0	0.0284391534391534
YOR165W	0	0	0.0284203569068077
YPR026W	0	0	0.0284015852047556
YNL087W	0	1	0.0284015852047556
YPR091C	0	1	0.0284015852047556
YER012W	0	0	0.0283828382838284
YOR250C	0	0	0.0283641160949868
YIL087C	0	1	0.0283641160949868
YJL042W	0	0	0.028345418589321
YGL057C	0	1	0.028345418589321
YNL074C	0	0	0.0283267457180501
YHR001W-A	0	0	0.0283080974325214
YMR232W	0	0	0.0282894736842105
YGR113W	0	0	0.0282708744247206
YKR076W	0	0	0.0282522996057819
YGR070W	0	0	0.0282337491792515
YJL035C	0	0	0.0282152230971129
YOR247W	0	0	0.0281967213114754
YGR147C	0	0	0.028178243774574
YOL140W	0	0	0.0281597904387688
YCR079W	0	0	0.0281413612565445
YDR140W	0	0	0.0281229561805101
YGL256W	0	0	0.0281045751633987
YBR173C	0	0	0.0280862181580666
YLR455W	0	0	0.0280678851174935
YNL021W	0	0	0.0280495759947815
YPR156C	0	0	0.0280312907431551
YDL197C	0	0	0.0280130293159609
YBL088C	0	0	0.0279947916666667
YLR128W	0	0	0.0279765777488614
YOL042W	0	1	0.0279765777488614
YHR207C	0	1	0.0279765777488614
YHR055C	0	0	0.0279583875162549
YNL139C	0	0	0.0279402209226771
YJL194W	0	0	0.0279220779220779
YPL152W	0	0	0.0279039584685269
YFR014C	0	0	0.0278858625162127
YDR252W	0	0	0.0278677900194426
YIL125W	0	0	0.0278497409326425
YLR028C	0	0	0.027831715210356
YLR356W	0	1	0.027831715210356
YNL121C	0	0	0.0278137128072445
YOR130C	0	0	0.0277957336780866
YBR210W	0	0	0.0277777777777778
YFR006W	0	1	0.0277777777777778
YOL084W	0	1	0.0277777777777778
YMR145C	0	0	0.0277598450613299
YDR118W	0	0	0.027741935483871
YLL049W	0	1	0.027741935483871
YDR183W	0	0	0.0277240490006447
YHR121W	0	0	0.0277061855670103
YPR154W	0	0	0.0276883451384417
YEL015W	0	0	0.0276705276705277
YBR167C	0	0	0.0276527331189711
YBL038W	0	0	0.0276349614395887
YOR347C	0	0	0.0276172125883109
YBL058W	0	0	0.027599486521181
YNL180C	0	0	0.0275817831943554
YOR215C	0	1	0.0275817831943554
YDL107W	0	0	0.0275641025641026
YDR480W	0	0	0.0275464445868033
YOR179C	0	0	0.0275288092189501
YNR030W	0	0	0.0275111964171465
YML011C	0	0	0.0274936061381074
YBR235W	0	1	0.0274936061381074
YER027C	0	0	0.0274760383386581
YNR040W	0	1	0.0274760383386581
YOL066C	0	0	0.0274584929757344
YMR289W	0	1	0.0274584929757344
YDR233C	0	1	0.0274584929757344
YDR324C	0	0	0.0274409700063816
YDR283C	0	0	0.0274234693877551
YNL052W	0	0	0.0274059910771192
YEL022W	0	0	0.0273885350318471
YMR288W	0	0	0.0273711012094207
YDR539W	0	1	0.0273711012094207
YDL119C	0	0	0.02735368956743
YAL040C	0	0	0.0273363000635728
YER147C	0	0	0.0273189326556544
YLR289W	0	1	0.0273189326556544
YBR159W	0	0	0.0273015873015873
YNL053W	0	0	0.0272842639593909
YBR192W	0	0	0.0272669625871909
YML109W	0	0	0.0272496831432193
YBR185C	0	0	0.0272324255858138
YOR228C	0	1	0.0272324255858138
YDL233W	0	1	0.0272324255858138
YDR213W	0	0	0.0272151898734177
YDL231C	0	0	0.0271979759645794
YMR176W	0	0	0.027180783817952
YOR201C	0	0	0.0271636133922931
YPL194W	0	0	0.0271464646464646
YOR039W	0	0	0.0271293375394322
YDR185C	0	1	0.0271293375394322
YIL044C	0	0	0.0271122320302648
YCR014C	0	0	0.0270951480781348
YMR011W	0	0	0.0270780856423174
YAR019C	0	0	0.0270610446821901
YLR290C	0	1	0.0270610446821901
YDL053C	0	1	0.0270610446821901
YKL184W	0	0	0.0270440251572327
YDR482C	0	1	0.0270440251572327
YIL045W	0	0	0.027027027027027
YDR379C-A	0	1	0.027027027027027
YML007C-A	0	1	0.027027027027027
YOL078W	0	0	0.0270100502512563
YCR036W	0	0	0.026993094789705
YAL043C	0	0	0.0269761606022585
YBR108W	0	1	0.0269761606022585
YOR137C	0	0	0.0269592476489028
YNL259C	0	0	0.0269423558897243
YER168C	0	0	0.0269254852849092
YNL242W	0	0	0.0269086357947434
YOR128C	0	0	0.0268918073796123
YBR153W	0	0	0.026875
YNL099C	0	0	0.0268582136164897
YLL032C	0	1	0.0268582136164897
YBR074W	0	1	0.0268582136164897
YDR007W	0	0	0.0268414481897628
YHR163W	0	0	0.0268247036805989
YJL062W-A	0	1	0.0268247036805989
YPL053C	0	0	0.0268079800498753
YGR216C	0	0	0.026791277258567
YMR066W	0	1	0.026791277258567
YER182W	0	1	0.026791277258567
YGR286C	0	0	0.026774595267746
YMR210W	0	0	0.0267579340385812
YMR199W	0	0	0.0267412935323383
YMR128W	0	0	0.0267246737103791
YDR529C	0	0	0.0267080745341615
YLR103C	0	0	0.026691495965239
YOR245C	0	0	0.0266749379652605
YKL055C	0	0	0.0266584004959702
YHR038W	0	0	0.0266418835192069
YNL230C	0	0	0.026625386996904
YBL006C	0	0	0.0266089108910891
YML020W	0	1	0.0266089108910891
YIL122W	0	0	0.0265924551638837
YDR298C	0	0	0.0265760197775031
YPL022W	0	0	0.0265596046942557
YGR046W	0	0	0.0265432098765432
YOL013C	0	0	0.02652683528686
YDL115C	0	0	0.0265104808877928
YCL010C	0	0	0.0264941466420209
YIL030C	0	0	0.0264778325123153
YPL215W	0	0	0.0264615384615385
YBL008W	0	0	0.0264452644526445
YDR138W	0	0	0.0264290104486785
YHR201C	0	0	0.0264127764127764
YHR034C	0	0	0.0263965623081645
YLL041C	0	0	0.0263803680981595
YBL080C	0	0	0.026364193746168
YMR223W	0	0	0.0263480392156863
YNL323W	0	0	0.0263319044703001
YLL063C	0	0	0.0263157894736842
YPL049C	0	0	0.0262996941896024
YMR047C	0	0	0.0262836185819071
YDR285W	0	0	0.0262675626145388
YBR221C	0	0	0.0262515262515263
YBR073W	0	0	0.026235509456986
YPL214C	0	0	0.026219512195122
YDL205C	0	0	0.0262035344302255
YGL107C	0	1	0.0262035344302255
YPL268W	0	0	0.0261875761266748
YBL084C	0	0	0.0261716372489349
YGL179C	0	0	0.0261557177615572
YBR038W	0	0	0.0261398176291793
YGR243W	0	1	0.0261398176291793
YGR174C	0	0	0.0261239368165249
YLR234W	0	0	0.0261080752884032
YNL177C	0	0	0.0260922330097087
YJL139C	0	0	0.0260764099454215
YGR122W	0	0	0.0260606060606061
YMR067C	0	0	0.0260448213204119
YMR028W	0	0	0.0260290556900726
YNR013C	0	0	0.0260133091349062
YOR103C	0	0	0.0259975816203144
YOR191W	0	0	0.0259818731117825
YDR370C	0	1	0.0259818731117825
YDR246W	0	0	0.0259661835748792
YHL031C	0	0	0.0259505129752565
YNL238W	0	0	0.025934861278649
YKR067W	0	0	0.025919228450874
YKR052C	0	0	0.0259036144578313
YKL208W	0	0	0.0258880192655027
YAL028W	0	0	0.0258724428399519
YFL027C	0	0	0.0258568851473241
YJR073C	0	0	0.0258413461538462
YLR005W	0	0	0.0258258258258258
YDR306C	0	0	0.0258103241296519
YNL037C	0	0	0.0257948410317936
YMR087W	0	0	0.025779376498801
YPR160W	0	0	0.0257639304973038
YGR098C	0	0	0.025748502994012
YGL238W	0	0	0.0257330939557151
YHR008C	0	0	0.0257177033492823
YGR012W	0	1	0.0257177033492823
YLR071C	0	0	0.0257023311416617
YPL211W	0	0	0.0256869772998805
YHR070W	0	0	0.0256716417910448
YPL256C	0	0	0.0256563245823389
YJR136C	0	0	0.0256410256410256
YPR191W	0	0	0.0256257449344458
YOR372C	0	0	0.0256104824300179
YPL104W	0	0	0.0255952380952381
YJL101C	0	0	0.02558001189768
YPR168W	0	0	0.0255648038049941
YDR003W	0	0	0.0255496137849079
YHR009C	0	1	0.0255496137849079
YHR162W	0	1	0.0255496137849079
YJL030W	0	0	0.0255344418052257
YJL043W	0	1	0.0255344418052257
YIL098C	0	0	0.0255192878338279
YGR204W	0	0	0.0255041518386714
YMR091C	0	0	0.025489033787789
YNR019W	0	0	0.0254739336492891
YIR018W	0	0	0.0254588513913558
YDL055C	0	0	0.0254437869822485
YNL188W	0	0	0.0254287403903016
YOR227W	0	1	0.0254287403903016
YFR017C	0	1	0.0254287403903016
YDR307W	0	1	0.0254287403903016
YBR125C	0	1	0.0254287403903016
YBL033C	0	0	0.0254137115839243
YMR167W	0	0	0.0253987005316007
YDL181W	0	0	0.025383707201889
YDL073W	0	1	0.025383707201889
YLR226W	0	0	0.0253687315634218
YOR241W	0	0	0.0253537735849057
YDR038C	0	0	0.0253388332351208
YLR251W	0	0	0.0253239104829211
YNR032W	0	0	0.0253090052972337
YPR119W	0	0	0.0252941176470588
YCL050C	0	0	0.0252792475014697
YNL003C	0	0	0.0252643948296122
YPL085W	0	0	0.0252495596007046
YHR159W	0	1	0.0252495596007046
YPR097W	0	1	0.0252495596007046
YDR345C	0	0	0.0252347417840376
YHL023C	0	1	0.0252347417840376
YDR437W	0	0	0.0252199413489736
YKR018C	0	1	0.0252199413489736
YPR040W	0	0	0.0252051582649472
YPL188W	0	0	0.0251903925014646
YMR161W	0	0	0.025175644028103
YAR014C	0	0	0.0251609128145114
YHR137W	0	0	0.0251461988304094
YNL065W	0	0	0.0251315020455874
YBR259W	0	1	0.0251315020455874
YGL156W	0	0	0.0251168224299065
YIR011C	0	0	0.0251021599532983
YMR297W	0	0	0.0250875145857643
YNR045W	0	0	0.0250728862973761
YBR163W	0	1	0.0250728862973761
YER054C	0	0	0.0250582750582751
YOR148C	0	0	0.0250436808386721
YBL086C	0	1	0.0250436808386721
YGL187C	0	0	0.0250291036088475
YJR131W	0	0	0.0250145433391507
YMR225C	0	0	0.025
YBL052C	0	0	0.0249854735618826
YDR520C	0	1	0.0249854735618826
YGL073W	0	0	0.0249709639953542
YDL040C	0	0	0.0249564712710389
YIL053W	0	0	0.0249419953596288
YER113C	0	1	0.0249419953596288
YNL225C	0	0	0.0249275362318841
YDL125C	0	0	0.0249130938586327
YBR063C	0	1	0.0249130938586327
YBR042C	0	0	0.0248986682107701
YLR139C	0	0	0.0248842592592593
YNL136W	0	0	0.0248698669751301
YGR015C	0	1	0.0248698669751301
YBR128C	0	0	0.0248554913294798
YLR102C	0	0	0.024841132293472
YMR022W	0	0	0.0248267898383372
YJR121W	0	0	0.0248124639353722
YMR281W	0	0	0.02479815455594
YGL201C	0	0	0.0247838616714697
YPL074W	0	1	0.0247838616714697
YLR351C	0	1	0.0247838616714697
YOR136W	0	0	0.0247695852534562
YER038C	0	0	0.02475532527346
YKR036C	0	0	0.024741081703107
YBR028C	0	1	0.024741081703107
YMR056C	0	0	0.0247268545140886
YJR149W	0	1	0.0247268545140886
YPL227C	0	0	0.0247126436781609
YMR097C	0	0	0.0246984491671453
YHL032C	0	0	0.0246842709529277
YPR020W	0	0	0.0246701090074584
YCR011C	0	0	0.0246559633027523
YAR033W	0	0	0.0246418338108883
YJR102C	0	0	0.0246277205040092
YNL256W	0	0	0.0246136233543217
YER094C	0	0	0.0245995423340961
YKL214C	0	0	0.0245854774156661
YDL159W	0	0	0.0245714285714286
YCR017C	0	0	0.0245573957738435
YPL137C	0	0	0.0245433789954338
YJL090C	0	0	0.0245293782087849
YOL001W	0	0	0.024515393386545
YJL144W	0	0	0.0245014245014245
YGL005C	0	0	0.0244874715261959
YMR073C	0	0	0.0244735344336938
YBR039W	0	0	0.0244596131968146
YMR220W	0	0	0.0244457077885162
YNL008C	0	0	0.0244318181818182
YDL139C	0	1	0.0244318181818182
YHR051W	0	0	0.0244179443498013
YDR479C	0	0	0.0244040862656073
YOL033W	0	0	0.024390243902439
YGR049W	0	0	0.0243764172335601
YAL009W	0	0	0.0243626062322946
YCR052W	0	0	0.0243488108720272
YBR257W	0	0	0.0243350311262026
YOR211C	0	0	0.0243212669683258
YBL059W	0	1	0.0243212669683258
YCL028W	0	1	0.0243212669683258
YLR201C	0	0	0.0243075183719616
YBR036C	0	0	0.0242937853107345
YBL036C	0	0	0.0242800677583286
YJL127C	0	0	0.0242663656884876
YFR011C	0	1	0.0242663656884876
YJL166W	0	0	0.0242526790750141
YKL054C	0	0	0.02423900789177
YIR008C	0	0	0.0242253521126761
YML013W	0	0	0.0242117117117117
YMR125W	0	0	0.024198086662915
YFR048W	0	0	0.0241844769403825
YMR070W	0	0	0.0241708825182687
YDR186C	0	1	0.0241708825182687
YDL005C	0	0	0.0241573033707865
YOL025W	0	0	0.0241437394722066
YDR111C	0	1	0.0241437394722066
YOL034W	0	0	0.0241301907968575
YBL015W	0	0	0.0241166573191251
YDR061W	0	1	0.0241166573191251
YPR067W	0	0	0.0241031390134529
YPL224C	0	0	0.0240896358543417
YLR395C	0	0	0.0240761478163494
YER174C	0	0	0.0240626748740907
YAL047C	0	0	0.0240492170022371
[truncated: 3,790 more rows]
