# Supplementary material for: Computationally Driven, Quantitative Experiments Discover Genes Required for Mitochondrial Biogenesis
Source: PLoS Genet. 2009 Mar 20;5(3):e1000407. doi: 10.1371/journal.pgen.1000407 (PMC2648979; doi:10.1371/journal.pgen.1000407)
Supplement: Dataset S2 — Top 100 novel ensemble predictions for additional yeast biological processes. A zip file containing 387 tab-delimited text files of the ensemble predictions for the indicated Gene Ontology Biological Process Term. (21.70 MB GZ) [file pgen.1000407.s013.gz › GO_0006891.txt]

ORF	AnnotatedToTerm?	Uncharacterized_04152007?	Precision
YGR120C	1	0	1.0
YLR268W	1	0	1.0
YNL041C	1	0	1.0
YER122C	0	0	0.8
YLR078C	0	0	0.8
YLR026C	1	0	0.8
YER157W	1	0	0.8
YNL051W	1	0	0.8
YGL223C	1	0	0.8
YKL196C	1	0	0.8
YFL038C	0	0	0.733333333333333
YDR189W	0	0	0.733333333333333
YGL005C	1	0	0.733333333333333
YML071C	1	0	0.733333333333333
YDL192W	1	0	0.733333333333333
YNL258C	0	0	0.705882352941177
YPR105C	1	0	0.705882352941177
YLR262C	0	0	0.666666666666667
YBR164C	0	0	0.631578947368421
YIL004C	0	0	0.619047619047619
YHL031C	1	0	0.619047619047619
YNL287W	0	0	0.590909090909091
YDR468C	0	0	0.576923076923077
YLR039C	0	0	0.576923076923077
YJR031C	1	0	0.576923076923077
YIL044C	1	0	0.576923076923077
YPL051W	0	0	0.555555555555556
YGL137W	0	0	0.535714285714286
YIL076W	0	0	0.517241379310345
YOR216C	0	0	0.5
YGL098W	0	0	0.483870967741935
YDR108W	0	0	0.46875
YOR070C	0	0	0.457142857142857
YGL145W	0	0	0.457142857142857
YKL006C-A	1	0	0.457142857142857
YOR036W	0	0	0.444444444444444
YDL058W	0	0	0.432432432432432
YGL095C	0	0	0.421052631578947
YBL050W	0	0	0.41025641025641
YDR238C	0	0	0.4
YLR093C	0	0	0.390243902439024
YGR012W	0	1	0.390243902439024
YJL004C	0	0	0.380952380952381
YPL195W	0	0	0.372093023255814
YOR106W	0	0	0.369565217391304
YGR261C	0	0	0.369565217391304
YEL022W	1	0	0.369565217391304
YOR327C	0	0	0.361702127659574
YKR068C	0	0	0.354166666666667
YNL267W	0	0	0.346938775510204
YDR126W	0	0	0.345454545454545
YDL145C	0	0	0.345454545454545
YGR113W	0	0	0.345454545454545
YMR197C	1	0	0.345454545454545
YDR137W	0	0	0.345454545454545
YJL123C	0	1	0.345454545454545
YDR170C	1	0	0.345454545454545
YGL233W	0	0	0.339285714285714
YPR181C	0	0	0.333333333333333
YML077W	0	0	0.327586206896552
YKR004C	0	0	0.322033898305085
YDL100C	0	0	0.316666666666667
YIL109C	0	0	0.311475409836066
YDR498C	0	0	0.306451612903226
YAL026C	0	0	0.301587301587302
YLR418C	0	0	0.296875
YPL213W	0	0	0.294117647058824
YNL297C	0	0	0.294117647058824
YBR130C	0	0	0.294117647058824
YDL137W	1	0	0.294117647058824
YLR166C	0	0	0.289855072463768
YFR051C	0	0	0.285714285714286
YOL018C	0	0	0.28169014084507
YPR134W	0	0	0.277777777777778
YDL055C	0	0	0.273972602739726
YPL039W	0	1	0.273972602739726
YPL001W	0	0	0.27027027027027
YGL244W	0	0	0.266666666666667
YDR084C	0	0	0.263157894736842
YDR367W	0	1	0.263157894736842
YAR028W	0	1	0.263157894736842
YLR250W	0	0	0.25974025974026
YGR009C	0	0	0.256410256410256
YGL057C	0	1	0.256410256410256
YMR218C	0	0	0.253164556962025
YAR033W	0	0	0.25
YGL051W	0	0	0.246913580246914
YGL159W	0	1	0.246913580246914
YKR008W	0	0	0.24390243902439
YGR222W	0	0	0.240963855421687
YPL065W	0	0	0.238095238095238
YKR002W	0	0	0.235294117647059
YLR286C	0	0	0.232558139534884
YMR054W	0	0	0.229885057471264
YPR106W	0	1	0.229885057471264
YJL078C	0	1	0.229885057471264
YNL044W	0	0	0.227272727272727
YDR320C	0	0	0.224719101123595
YBR080C	0	0	0.222222222222222
YLR148W	0	0	0.21978021978022
YER008C	0	0	0.217391304347826
YER124C	0	0	0.21505376344086
YDR202C	0	0	0.212765957446809
YGL225W	0	0	0.210526315789474
YJL024C	0	0	0.208333333333333
YDR162C	0	0	0.207920792079208
YPR176C	0	0	0.207920792079208
YDL226C	0	0	0.207920792079208
YNL238W	0	0	0.207920792079208
YDR524C	1	0	0.207920792079208
YOR075W	0	0	0.205882352941176
YER031C	0	0	0.203883495145631
YKR030W	0	0	0.201923076923077
YGL054C	0	0	0.2
YML104C	0	0	0.19811320754717
YBR288C	0	0	0.196261682242991
YER005W	0	0	0.194444444444444
YER113C	0	1	0.194444444444444
YLR095C	0	0	0.192660550458716
YJL036W	0	0	0.190909090909091
YNR026C	0	0	0.189189189189189
YGL212W	0	0	0.1875
YGR041W	0	0	0.185840707964602
YNL264C	0	0	0.184210526315789
YKR088C	0	0	0.182608695652174
YGR168C	0	1	0.182608695652174
YGL053W	0	0	0.181034482758621
YGL020C	0	0	0.179487179487179
YNR067C	0	0	0.177966101694915
YGL028C	0	0	0.176470588235294
YAR027W	0	1	0.176470588235294
YFL048C	0	0	0.175
YFL005W	0	0	0.173553719008264
YMR307W	0	0	0.172131147540984
YNL271C	0	0	0.170731707317073
YLR456W	0	1	0.170731707317073
YJL029C	0	0	0.169354838709677
YEL013W	0	0	0.168
YJR011C	0	1	0.168
YGL085W	0	1	0.168
YHR108W	0	0	0.166666666666667
YKR001C	0	0	0.165354330708661
YNL327W	0	0	0.1640625
YBL102W	0	0	0.162790697674419
YKR010C	0	0	0.161538461538462
YFL025C	0	0	0.16030534351145
YML067C	0	0	0.159090909090909
YGL195W	0	0	0.157894736842105
YDL099W	0	0	0.156716417910448
YJR134C	0	1	0.156716417910448
YLR330W	0	0	0.155555555555556
YDR264C	0	0	0.154411764705882
YJL006C	0	0	0.153284671532847
YHR002W	0	0	0.152173913043478
YPL161C	0	0	0.151079136690647
YPL246C	0	1	0.151079136690647
YEL042W	0	0	0.15
YPL232W	0	0	0.148936170212766
YOR068C	0	0	0.147887323943662
YMR274C	0	0	0.146853146853147
YPL218W	0	0	0.145833333333333
YDR319C	0	1	0.145833333333333
YDR080W	0	0	0.144827586206897
YGR184C	0	0	0.143835616438356
YPR073C	0	0	0.142857142857143
YOR069W	0	0	0.141891891891892
YOR264W	0	1	0.141891891891892
YKL135C	0	0	0.140939597315436
YGR105W	0	0	0.14
YLR342W	0	0	0.139072847682119
YAL014C	0	0	0.138157894736842
YML038C	0	0	0.137254901960784
YLR045C	0	0	0.136363636363636
YOL137W	0	1	0.136363636363636
YMR010W	0	0	0.135483870967742
YKL179C	0	0	0.134615384615385
YOL107W	0	1	0.134615384615385
YDL179W	0	0	0.133757961783439
YDR141C	0	0	0.132911392405063
YNL136W	0	0	0.132075471698113
YJL091C	0	0	0.13125
YDR153C	0	0	0.130434782608696
YNL066W	0	0	0.12962962962963
YGL115W	0	0	0.128834355828221
YFR044C	0	0	0.128048780487805
YFR009W	0	0	0.127272727272727
YKR020W	0	0	0.126506024096386
YHR098C	0	0	0.125748502994012
YKR027W	0	0	0.125
YHR143W	0	0	0.124260355029586
YLR309C	0	0	0.123529411764706
YCR044C	0	0	0.12280701754386
YOR124C	0	0	0.122093023255814
YDR100W	0	0	0.121387283236994
YIL138C	0	0	0.120689655172414
YGL153W	0	0	0.12
YPR046W	0	0	0.119318181818182
YIL048W	0	0	0.11864406779661
YOR136W	0	0	0.117977528089888
YOL112W	0	0	0.11731843575419
YHR012W	0	0	0.116666666666667
YKL203C	0	0	0.116022099447514
YDR483W	0	0	0.115384615384615
YDL077C	0	0	0.114754098360656
YPL120W	0	0	0.114130434782609
YNL078W	0	0	0.113513513513514
YEL036C	0	0	0.112903225806452
YDR289C	0	0	0.112299465240642
YDR358W	0	0	0.111702127659574
YHR060W	0	0	0.111111111111111
YML115C	0	0	0.110526315789474
YLR363C	0	0	0.109947643979058
YPL259C	0	0	0.109375
YCR094W	0	0	0.10880829015544
YGL206C	0	0	0.108247422680412
YNL049C	0	0	0.107692307692308
YDR027C	0	0	0.107142857142857
YHR119W	0	0	0.106598984771574
YJL183W	0	0	0.106060606060606
YPL158C	0	1	0.106060606060606
YER001W	0	0	0.105527638190955
YGL210W	0	0	0.105
YPL240C	0	0	0.104477611940299
YEL031W	0	0	0.103960396039604
YOR153W	0	0	0.103448275862069
YPR101W	0	0	0.102941176470588
YBL075C	0	0	0.102439024390244
YBR254C	0	0	0.101941747572816
YBR279W	0	0	0.101449275362319
YML001W	0	0	0.100961538461538
YJR033C	0	0	0.100478468899522
YML012W	0	0	0.1
YJR075W	0	0	0.0995260663507109
YGL164C	0	1	0.0995260663507109
YMR132C	0	1	0.0995260663507109
YAR031W	0	0	0.0990566037735849
YPR131C	0	0	0.0985915492957746
YKL185W	0	0	0.0981308411214953
YGR172C	0	0	0.0976744186046512
YOL090W	0	0	0.0972222222222222
YOR359W	0	0	0.0967741935483871
YMR253C	0	1	0.0967741935483871
YDR407C	0	0	0.0963302752293578
YKL063C	0	1	0.0963302752293578
YDL052C	0	0	0.0958904109589041
YNL265C	0	0	0.0954545454545455
YMR004W	0	0	0.0950226244343891
YER146W	0	0	0.0945945945945946
YMR071C	0	0	0.0941704035874439
YKL004W	0	0	0.09375
YKR014C	0	0	0.0933333333333333
YPL050C	0	0	0.0929203539823009
YGL048C	0	0	0.092511013215859
YNL085W	0	0	0.0921052631578947
YFL028C	0	0	0.091703056768559
YDR484W	0	0	0.091304347826087
YOR307C	0	0	0.0909090909090909
YMR123W	0	0	0.0905172413793103
YDR166C	0	0	0.0901287553648069
YGL038C	0	0	0.0897435897435897
YHL034C	0	0	0.0893617021276596
YLR180W	0	0	0.0889830508474576
YGR167W	0	0	0.0886075949367089
YGR218W	0	0	0.0882352941176471
YJL154C	0	0	0.0878661087866109
YPL037C	0	0	0.0875
YDR472W	0	0	0.0871369294605809
YJL168C	0	0	0.0867768595041322
YKR064W	0	1	0.0867768595041322
YOR194C	0	0	0.0864197530864197
YNL046W	0	0	0.0860655737704918
YDL195W	0	0	0.0857142857142857
YPR025C	0	0	0.0853658536585366
YDR164C	0	0	0.0850202429149798
YDR372C	0	0	0.0846774193548387
YMR044W	0	0	0.0843373493975904
YLR272C	0	0	0.084
YKL164C	0	0	0.0836653386454183
YNL107W	0	0	0.0833333333333333
YDR057W	0	0	0.08300395256917
YML041C	0	0	0.0826771653543307
YCR043C	0	1	0.0826771653543307
YEL053C	0	0	0.0823529411764706
YOR132W	0	0	0.08203125
YEL002C	0	0	0.0817120622568093
YPR072W	0	0	0.0813953488372093
YMR237W	0	0	0.0810810810810811
YGR186W	0	0	0.0807692307692308
YDL160C	0	0	0.0804597701149425
YJR006W	0	0	0.0801526717557252
YJL053W	0	0	0.0798479087452472
YDR163W	0	0	0.0795454545454545
YMR039C	0	0	0.0792452830188679
YPR052C	0	0	0.0789473684210526
YAL041W	0	0	0.0786516853932584
YLR087C	0	0	0.0783582089552239
YOR112W	0	0	0.0780669144981413
YGL084C	0	0	0.0777777777777778
YDL006W	0	0	0.0774907749077491
YOR115C	0	0	0.0772058823529412
YLR025W	0	0	0.0769230769230769
YJR032W	0	0	0.0766423357664234
YJL207C	0	0	0.0763636363636364
YCR009C	0	0	0.0760869565217391
YDR310C	0	0	0.075812274368231
YGL238W	0	0	0.0755395683453237
YMR079W	0	0	0.0752688172043011
YIL002C	0	0	0.075
YGR072W	0	0	0.0747330960854092
YOL088C	0	0	0.074468085106383
YER159C	0	0	0.0742049469964664
YLR242C	0	0	0.073943661971831
YPR165W	0	0	0.0736842105263158
YCR093W	0	0	0.0734265734265734
YJR138W	0	1	0.0734265734265734
YJR077C	0	0	0.0731707317073171
YPR029C	0	0	0.0729166666666667
YGR229C	0	0	0.0726643598615917
YLR085C	0	0	0.0724137931034483
YDR245W	0	0	0.0721649484536082
YKL104C	0	0	0.0719178082191781
YDR311W	0	0	0.0716723549488055
YJL044C	0	0	0.0714285714285714
YHR039C-A	0	0	0.0711864406779661
YJR057W	0	0	0.0709459459459459
YAL016W	0	0	0.0707070707070707
YDR334W	0	0	0.0704697986577181
YHL019C	0	0	0.0702341137123746
YDL049C	0	0	0.07
YDL225W	0	0	0.0697674418604651
YDR054C	0	0	0.0695364238410596
YKL011C	0	0	0.0693069306930693
YIL097W	0	0	0.0690789473684211
YDL065C	0	0	0.0688524590163934
YNL272C	0	0	0.0686274509803922
YCL037C	0	0	0.0684039087947883
YOR299W	0	0	0.0681818181818182
YOR123C	0	0	0.0679611650485437
YPR162C	0	0	0.067741935483871
YJL187C	0	0	0.067524115755627
YKR019C	0	0	0.0673076923076923
YDR485C	0	0	0.0670926517571885
YEL048C	0	1	0.0670926517571885
YKL212W	0	0	0.0668789808917197
YAL024C	0	0	0.0666666666666667
YJL099W	0	0	0.0664556962025316
YCL001W	0	0	0.0662460567823344
YER166W	0	0	0.0660377358490566
YGR247W	0	0	0.0658307210031348
YDR068W	0	1	0.0658307210031348
YDR088C	0	0	0.065625
YKR023W	0	1	0.065625
YKL081W	0	0	0.0654205607476635
YKL101W	0	0	0.0652173913043478
YDR246W	0	0	0.065015479876161
YER083C	0	0	0.0648148148148148
YGR044C	0	0	0.0646153846153846
YMR263W	0	0	0.0644171779141104
YML037C	0	1	0.0644171779141104
YDR293C	0	0	0.0642201834862385
YLR447C	0	0	0.0640243902439024
YPL069C	0	0	0.0638297872340425
YHR023W	0	0	0.0636363636363636
YDL074C	0	0	0.0634441087613293
YDR182W	0	0	0.0632530120481928
YER133W	0	0	0.0630630630630631
YDR503C	0	0	0.062874251497006
YMR272C	0	0	0.0626865671641791
YGR157W	0	0	0.0625
YLR360W	0	0	0.0623145400593472
YMR311C	0	0	0.0621301775147929
YIL161W	0	1	0.0621301775147929
YAL007C	0	0	0.0619469026548673
YMR247C	0	0	0.0617647058823529
YJR118C	0	0	0.06158357771261
YNL161W	0	0	0.0614035087719298
YJR086W	0	0	0.0612244897959184
YLR386W	0	0	0.061046511627907
YEL015W	0	0	0.0608695652173913
YFR019W	0	0	0.0606936416184971
YBR158W	0	0	0.0605187319884726
YGL200C	0	0	0.0603448275862069
YBR082C	0	0	0.0601719197707736
YOL004W	0	0	0.06
YHR123W	0	0	0.0598290598290598
YOR261C	0	0	0.0596590909090909
YGR089W	0	0	0.0594900849858357
YPL010W	0	0	0.0593220338983051
YJL092W	0	0	0.0591549295774648
YIL068C	0	0	0.0589887640449438
YIL094C	0	0	0.0588235294117647
YNL215W	0	1	0.0588235294117647
YML062C	0	0	0.058659217877095
YOR089C	0	0	0.0584958217270195
YMR216C	0	0	0.0583333333333333
YOR151C	0	0	0.0581717451523546
YGL124C	0	0	0.0580110497237569
YBL040C	0	0	0.0578512396694215
YPR057W	0	0	0.0576923076923077
YMR065W	0	0	0.0575342465753425
YFL039C	0	0	0.0573770491803279
YOR322C	0	0	0.0572207084468665
YLR170C	0	0	0.0570652173913043
YOR076C	0	0	0.0569105691056911
YOR122C	0	0	0.0567567567567568
YGL083W	0	1	0.0567567567567568
YGL173C	0	0	0.0566037735849057
YDR457W	0	0	0.0564516129032258
YKL079W	0	0	0.0563002680965147
YNL084C	0	0	0.0561497326203209
YDL126C	0	0	0.056
YJR073C	0	0	0.0558510638297872
YOL130W	0	0	0.0557029177718833
YLR079W	0	0	0.0555555555555556
YDR373W	0	0	0.0554089709762533
YHL017W	0	1	0.0554089709762533
YCR002C	0	0	0.0552631578947368
YIL128W	0	0	0.0551181102362205
YMR186W	0	0	0.0549738219895288
YBR081C	0	0	0.0548302872062663
YPR108W	0	0	0.0546875
YER139C	0	1	0.0546875
YNR051C	0	0	0.0545454545454545
YJL204C	0	0	0.0544041450777202
YPL085W	0	0	0.0542635658914729
YGR240C	0	0	0.0541237113402062
YER152C	0	1	0.0541237113402062
YLR318W	0	0	0.0539845758354756
YFL037W	0	0	0.0538461538461538
YAL009W	0	0	0.0537084398976982
YMR298W	0	0	0.0535714285714286
YGL151W	0	0	0.0534351145038168
YHR081W	0	0	0.0532994923857868
YAL001C	0	0	0.0531645569620253
YOL086C	0	0	0.053030303030303
YOR357C	0	0	0.052896725440806
YGL257C	0	0	0.0527638190954774
YHR165C	0	0	0.0526315789473684
YOR164C	0	1	0.0526315789473684
YER120W	0	0	0.0525
YKL119C	0	0	0.0523690773067332
YNL257C	0	0	0.0522388059701493
YDR071C	0	0	0.0521091811414392
YIL035C	0	0	0.051980198019802
YJL124C	0	0	0.0518518518518519
YIL078W	0	0	0.0517241379310345
YOR265W	0	0	0.0515970515970516
YER110C	0	0	0.0514705882352941
YKR029C	0	0	0.0513447432762836
YAL010C	0	0	0.0512195121951219
YBR207W	0	0	0.0510948905109489
YAL002W	0	0	0.0509708737864078
YDL191W	0	0	0.0508474576271186
YAL005C	0	0	0.0507246376811594
YBL039C	0	0	0.0506024096385542
YAL029C	0	0	0.0504807692307692
YER022W	0	0	0.0503597122302158
YHR004C	0	0	0.0502392344497608
YDL135C	0	0	0.0501193317422434
YHR007C	0	0	0.05
YER123W	0	0	0.0498812351543943
YNL027W	0	0	0.0497630331753555
YPL145C	0	0	0.049645390070922
YAL003W	0	0	0.0495283018867925
YOR043W	0	0	0.0494117647058823
YJL095W	0	0	0.0492957746478873
YPR017C	0	0	0.0491803278688525
YBL056W	0	0	0.0490654205607477
YJR125C	0	0	0.048951048951049
YMR231W	0	0	0.0488372093023256
YEL003W	0	0	0.0487238979118329
YLR314C	0	0	0.0486111111111111
YAL053W	0	0	0.0484988452655889
YBL010C	0	1	0.0484988452655889
YER151C	0	0	0.0483870967741935
YFL027C	0	0	0.0482758620689655
YML085C	0	0	0.0481651376146789
YAL017W	0	0	0.0480549199084668
YAL030W	0	0	0.0479452054794521
YOR195W	0	0	0.0478359908883827
YER021W	0	0	0.0477272727272727
YGR179C	0	0	0.0476190476190476
YGL027C	0	0	0.0475113122171946
YDR303C	0	0	0.0474040632054176
YAL011W	0	0	0.0472972972972973
YAL015C	0	0	0.0471910112359551
YBR015C	0	0	0.047085201793722
YMR292W	0	0	0.0469798657718121
YFR010W	0	0	0.046875
YJR060W	0	0	0.0467706013363029
YER100W	0	0	0.0466666666666667
YLR229C	0	0	0.0465631929046563
YFR031C-A	0	0	0.0464601769911504
YBR127C	0	0	0.0463576158940397
YAL012W	0	0	0.0462555066079295
YGL232W	0	0	0.0461538461538462
YOR080W	0	0	0.0460526315789474
YAL008W	0	1	0.0460526315789474
YFR041C	0	0	0.0459518599562363
YAR002W	0	0	0.0458515283842795
YAL013W	0	0	0.0457516339869281
YPL007C	0	0	0.0456521739130435
YLR350W	0	0	0.0455531453362256
YLR033W	0	0	0.0454545454545455
YAL019W	0	0	0.0453563714902808
YDR062W	0	0	0.0452586206896552
YGR005C	0	0	0.0451612903225806
YOR103C	0	0	0.0450643776824034
YLR200W	0	0	0.0449678800856531
YAR002C-A	0	0	0.0448717948717949
YNL147W	0	0	0.0447761194029851
YMR202W	0	0	0.0446808510638298
YIL005W	0	0	0.0445859872611465
YBR142W	0	0	0.0444915254237288
YBR129C	0	0	0.0443974630021142
YBR057C	0	0	0.0443037974683544
YBR171W	0	0	0.0442105263157895
YAL022C	0	0	0.0441176470588235
YAL020C	0	0	0.0440251572327044
YGR075C	0	0	0.0439330543933054
YBR123C	0	0	0.0438413361169102
YGL043W	0	0	0.04375
YAL034W-A	0	0	0.0436590436590437
YAL032C	0	0	0.0435684647302905
YER162C	0	0	0.0434782608695652
YJR099W	0	0	0.0433884297520661
YAL031C	0	0	0.0432989690721649
YHR020W	0	0	0.0432098765432099
YGL065C	0	0	0.0431211498973306
YER155C	0	0	0.0430327868852459
YAL021C	0	0	0.0429447852760736
YNL118C	0	0	0.0428571428571429
YAL033W	0	0	0.0427698574338086
YNL087W	0	1	0.0427698574338086
YLR208W	0	0	0.0426829268292683
YDL005C	0	0	0.0425963488843813
YNL079C	0	0	0.0425101214574899
YMR061W	0	0	0.0424242424242424
YJL031C	0	0	0.0423387096774194
YER030W	0	0	0.0422535211267606
YOL017W	0	0	0.0421686746987952
YKL190W	0	0	0.0420841683366733
YBL061C	0	0	0.042
YPL057C	0	0	0.0419161676646707
YAL023C	0	0	0.0418326693227092
YMR033W	0	0	0.0417495029821074
YIL016W	0	0	0.0416666666666667
YHR063C	0	0	0.0415841584158416
YGL243W	0	0	0.041501976284585
YGR193C	0	0	0.0414201183431953
YDL133W	0	1	0.0414201183431953
YJL203W	0	0	0.0413385826771654
YAL028W	0	0	0.0412573673870334
YAL025C	0	0	0.0411764705882353
YNL293W	0	0	0.0410958904109589
YLR239C	0	0	0.041015625
YPL228W	0	0	0.0409356725146199
YAL044C	0	0	0.0408560311284047
YGL256W	0	0	0.0407766990291262
YAR007C	0	0	0.0406976744186047
YAL035W	0	0	0.0406189555125725
YNL225C	0	0	0.0405405405405405
YDR388W	0	0	0.0404624277456647
YHL038C	0	0	0.0403846153846154
YIR008C	0	0	0.0403071017274472
YDR296W	0	0	0.0402298850574713
YOL012C	0	0	0.0401529636711281
YAL018C	0	1	0.0401529636711281
YHR005C	0	0	0.0400763358778626
YEL043W	0	1	0.0400763358778626
YDL083C	0	0	0.04
YAL042W	0	0	0.0399239543726236
YIL095W	0	0	0.0398481973434535
YBR234C	0	0	0.0397727272727273
YER165W	0	0	0.0396975425330813
YGR104C	0	0	0.039622641509434
YGL011C	0	0	0.0395480225988701
YGR202C	0	0	0.0394736842105263
YAL027W	0	1	0.0394736842105263
YMR075W	0	0	0.0393996247654784
YJR003C	0	0	0.0393258426966292
YGR024C	0	0	0.0392523364485981
YHR103W	0	0	0.0391791044776119
YGL155W	0	0	0.0391061452513966
YBL036C	0	0	0.0390334572490706
YFR048W	0	0	0.038961038961039
YFR002W	0	0	0.0388888888888889
YOR368W	0	0	0.0388170055452865
YOL049W	0	0	0.0387453874538745
YFR004W	0	0	0.0386740331491713
YMR183C	0	0	0.0386029411764706
YCR067C	0	0	0.0385321100917431
YAL038W	0	0	0.0384615384615385
YLR306W	0	0	0.0383912248628885
YGR163W	0	0	0.0383211678832117
YAL047C	0	0	0.0382513661202186
YER012W	0	0	0.0381818181818182
YGR252W	0	0	0.0381125226860254
YPR179C	0	0	0.0380434782608696
YNL099C	0	0	0.0379746835443038
YAL051W	0	0	0.0379061371841155
YNL322C	0	0	0.0378378378378378
YBR095C	0	0	0.0377697841726619
YBL041W	0	0	0.0377019748653501
YLR361C	0	0	0.0376344086021505
YKL040C	0	0	0.037567084078712
YDR392W	0	0	0.0375
YBR253W	0	0	0.0374331550802139
YER161C	0	0	0.0373665480427046
YAL043C	0	0	0.0373001776198934
YAL039C	0	0	0.0372340425531915
YDR427W	0	0	0.0371681415929204
YAR003W	0	0	0.0371024734982332
YAL036C	0	0	0.037037037037037
YER063W	0	0	0.0369718309859155
YBR023C	0	0	0.0369068541300527
YAL055W	0	0	0.0368421052631579
YNL177C	0	0	0.0367775831873905
YLR015W	0	0	0.0367132867132867
YOR326W	0	0	0.0366492146596859
YOR249C	0	0	0.0365853658536585
YAL040C	0	0	0.0365217391304348
YOR305W	0	0	0.0364583333333333
YER136W	0	0	0.0363951473136915
YHR181W	0	0	0.0363321799307958
YBR110W	0	0	0.0362694300518135
YPR095C	0	0	0.0362068965517241
YJR034W	0	0	0.036144578313253
YAR015W	0	0	0.0360824742268041
YJL176C	0	0	0.0360205831903945
YBR231C	0	0	0.035958904109589
YOR021C	0	0	0.0358974358974359
YNL213C	0	0	0.0358361774744027
YDR452W	0	0	0.0357751277683135
YEL062W	0	0	0.0357142857142857
YLR238W	0	0	0.0356536502546689
YBL078C	0	0	0.0355932203389831
YNL032W	0	0	0.0355329949238579
YAL048C	0	0	0.035472972972973
YLR182W	0	0	0.0354131534569983
YGL252C	0	0	0.0353535353535354
YPL178W	0	0	0.0352941176470588
YBL026W	0	0	0.0352348993288591
YNL121C	0	0	0.0351758793969849
YAL056W	0	0	0.0351170568561873
YAR018C	0	0	0.0350584307178631
YGL167C	0	0	0.035
YGR170W	0	0	0.0349417637271215
YIR033W	0	0	0.0348837209302326
YER112W	0	0	0.0348258706467662
YOR353C	0	0	0.0347682119205298
YAL037W	0	1	0.0347682119205298
YIL129C	0	0	0.0347107438016529
YBL006C	0	0	0.0346534653465347
YDR007W	0	0	0.0345963756177924
YLR204W	0	0	0.0345394736842105
YAR008W	0	0	0.0344827586206897
YPR055W	0	0	0.0344262295081967
YPL055C	0	0	0.0343698854337152
YOR198C	0	0	0.0343137254901961
YBL002W	0	0	0.034257748776509
YDL190C	0	0	0.0342019543973941
YJR040W	0	0	0.0341463414634146
YEL027W	0	0	0.0340909090909091
YAL058W	0	0	0.0340356564019449
YAL046C	0	1	0.0340356564019449
YGL231C	0	1	0.0340356564019449
YKL167C	0	0	0.0339805825242718
YKL073W	0	0	0.0339256865912763
YBL007C	0	0	0.0338709677419355
YAR014C	0	0	0.0338164251207729
YBL058W	0	0	0.0337620578778135
YOL003C	0	0	0.0337078651685393
YMR112C	0	0	0.0336538461538462
YAL059W	0	0	0.0336
YAL054C	0	0	0.0335463258785942
YNL098C	0	0	0.0334928229665072
YAL049C	0	1	0.0334928229665072
YAL063C	0	0	0.0334394904458599
YIL052C	0	0	0.0333863275039746
YDR295C	0	0	0.0333333333333333
YBL001C	0	0	0.0332805071315372
YGR198W	0	0	0.0332278481012658
YMR220W	0	0	0.033175355450237
YIL098C	0	0	0.0331230283911672
YLR168C	0	1	0.0331230283911672
YNL154C	0	0	0.0330708661417323
YPL003W	0	0	0.0330188679245283
YGR253C	0	0	0.032967032967033
YAL060W	0	0	0.0329153605015674
YNL048W	0	0	0.0328638497652582
YAL062W	0	0	0.0328125
YBL003C	0	0	0.0327613104524181
YOR165W	0	0	0.0327102803738318
YBL005W	0	0	0.0326594090202177
YPR155C	0	0	0.0326086956521739
YML030W	0	1	0.0326086956521739
YLR441C	0	0	0.0325581395348837
YCL055W	0	0	0.0325077399380805
YLR103C	0	0	0.0324574961360124
YDR434W	0	0	0.0324074074074074
YPL132W	0	0	0.0323574730354391
YKL048C	0	0	0.0323076923076923
YKL075C	0	0	0.032258064516129
YGL203C	0	0	0.0322085889570552
YHR076W	0	1	0.0322085889570552
YLR459W	0	0	0.0321592649310873
YBL008W	0	0	0.0321100917431193
YDR235W	0	0	0.0320610687022901
YDR177W	0	0	0.0320121951219512
YKL025C	0	0	0.0319634703196347
YLL050C	0	0	0.0319148936170213
YNL097C	0	0	0.031866464339909
YBL057C	0	0	0.0318181818181818
YBL023C	0	0	0.0317700453857791
YAR019C	0	0	0.0317220543806647
YOR079C	0	0	0.0316742081447964
YPL183W-A	0	0	0.0316265060240964
YDR510W	0	0	0.0315789473684211
YDR469W	0	0	0.0315315315315315
YKL092C	0	0	0.0314842578710645
YOL145C	0	0	0.031437125748503
YBL051C	0	0	0.031390134529148
YDL165W	0	0	0.0313432835820895
YOR163W	0	0	0.0312965722801788
YBL037W	0	0	0.03125
YPR180W	0	0	0.0312035661218425
YML069W	0	0	0.0311572700296736
YBR166C	0	0	0.0311111111111111
YAL061W	0	1	0.0311111111111111
YAR035W	0	0	0.0310650887573964
YBL009W	0	0	0.0310192023633678
YCR020C-A	0	0	0.0309734513274336
YLR389C	0	0	0.0309278350515464
YLR049C	0	1	0.0309278350515464
YDR190C	0	0	0.0308823529411765
YBL034C	0	0	0.0308370044052863
YJR121W	0	0	0.030791788856305
YAR042W	0	0	0.0307467057101025
YOR241W	0	0	0.0307017543859649
YAR050W	0	0	0.0306569343065693
YML055W	0	0	0.0306122448979592
YLR181C	0	0	0.0305676855895196
YNL070W	0	0	0.0305232558139535
YDL240W	0	0	0.0304789550072569
YAL067C	0	0	0.0304347826086957
YAL064W	0	1	0.0304347826086957
YPR066W	0	0	0.0303907380607815
YBL004W	0	0	0.0303468208092486
YMR060C	0	0	0.0303030303030303
YMR091C	0	0	0.0302593659942363
YNL325C	0	0	0.0302158273381295
YPR141C	0	0	0.0301724137931034
YNL153C	0	0	0.03012912482066
YPR135W	0	0	0.0300859598853868
YPL196W	0	0	0.0300429184549356
YBL063W	0	0	0.03
YBL032W	0	0	0.0299572039942939
YBR058C	0	0	0.0299145299145299
YKL007W	0	0	0.0298719772403983
YBL020W	0	0	0.0298295454545455
YBL022C	0	0	0.0297872340425532
YER087C-B	0	0	0.0297450424929178
YBL011W	0	0	0.0297029702970297
YPL139C	0	0	0.0296610169491525
YAR023C	0	1	0.0296610169491525
YDR150W	0	0	0.0296191819464034
YHL033C	0	0	0.0295774647887324
YLR150W	0	0	0.029535864978903
YBL046W	0	0	0.0294943820224719
YBL025W	0	0	0.02945301542777
YCR042C	0	0	0.0294117647058824
YAR071W	0	0	0.0293706293706294
YHR026W	0	0	0.0293296089385475
YBL021C	0	0	0.0292887029288703
YBR173C	0	0	0.0292479108635097
YBL090W	0	0	0.0292072322670376
YLR091W	0	1	0.0292072322670376
YPL060W	0	0	0.0291666666666667
YGR098C	0	0	0.029126213592233
YGL127C	0	0	0.0290858725761773
YBR236C	0	0	0.029045643153527
YHR151C	0	1	0.029045643153527
YOR297C	0	0	0.0290055248618785
YGR112W	0	0	0.0289655172413793
YBL024W	0	0	0.0289256198347107
YKL189W	0	0	0.0288858321870702
YNL127W	0	0	0.0288461538461538
YGL174W	0	0	0.0288065843621399
YMR181C	0	1	0.0288065843621399
YBL017C	0	0	0.0287671232876712
YDR325W	0	0	0.0287277701778386
YAR068W	0	1	0.0287277701778386
YBR037C	0	0	0.0286885245901639
YMR152W	0	0	0.0286493860845839
YAR029W	0	1	0.0286493860845839
YBL014C	0	0	0.0286103542234332
YDR176W	0	0	0.0285714285714286
YOR038C	0	0	0.0285326086956522
YBR103W	0	0	0.028493894165536
YAR064W	0	1	0.028493894165536
YBL091C	0	0	0.0284552845528455
YDR107C	0	1	0.0284552845528455
YGL147C	0	0	0.0284167794316644
YDL067C	0	0	0.0283783783783784
YBL052C	0	0	0.0283400809716599
YNL253W	0	0	0.0283018867924528
YEL051W	0	0	0.0282637954239569
YKL130C	0	0	0.0282258064516129
YOR187W	0	0	0.0281879194630872
YLR440C	0	0	0.0281501340482574
YCR014C	0	0	0.0281124497991968
YAR020C	0	1	0.0281124497991968
YDR359C	0	0	0.0280748663101604
YBL016W	0	0	0.0280373831775701
YGR231C	0	0	0.028
YJR013W	0	0	0.0279627163781625
YJL174W	0	0	0.0279255319148936
YOR244W	0	0	0.0278884462151394
YBR205W	0	0	0.0278514588859416
YOR242C	0	0	0.0278145695364238
YER071C	0	1	0.0278145695364238
YLR067C	0	0	0.0277777777777778
YOR320C	0	0	0.0277410832232497
YDR486C	0	0	0.0277044854881266
YIR021W	0	0	0.0276679841897233
YBL019W	0	0	0.0276315789473684
YDL002C	0	0	0.0275952693823916
YDR410C	0	0	0.0275590551181102
YLR372W	0	0	0.0275229357798165
YOL027C	0	0	0.0274869109947644
YDL235C	0	0	0.0274509803921569
YHL009C	0	0	0.0274151436031332
YFR011C	0	1	0.0274151436031332
YIL144W	0	0	0.0273794002607562
YBL035C	0	0	0.02734375
YER007W	0	0	0.0273081924577373
YDR393W	0	0	0.0272727272727273
YMR207C	0	0	0.0272373540856031
YPL202C	0	0	0.0272020725388601
YBL030C	0	0	0.0271668822768435
YER080W	0	1	0.0271668822768435
YBL018C	0	0	0.0271317829457364
YJL147C	0	1	0.0271317829457364
YLR368W	0	0	0.0270967741935484
YBL013W	0	0	0.0270618556701031
YNR020C	0	0	0.027027027027027
YNL326C	0	0	0.0269922879177378
YDR117C	0	1	0.0269922879177378
YBR087W	0	0	0.0269576379974326
YBL015W	0	0	0.0269230769230769
YBL105C	0	0	0.0268886043533931
YLR277C	0	0	0.0268542199488491
YER059W	0	0	0.0268199233716475
YDR331W	0	0	0.0267857142857143
YFR052W	0	0	0.0267515923566879
YGL112C	0	0	0.0267175572519084
YBR014C	0	1	0.0267175572519084
YNR041C	0	0	0.0266836086404066
YMR243C	0	0	0.0266497461928934
YBL106C	0	0	0.026615969581749
YLR390W-A	0	0	0.0265822784810127
YJR084W	0	0	0.0265486725663717
YMR163C	0	0	0.0265151515151515
YDR159W	0	0	0.0264817150063052
YJR088C	0	1	0.0264817150063052
YPR084W	0	1	0.0264817150063052
YPR070W	0	0	0.026448362720403
YIL039W	0	0	0.0264150943396226
YPL101W	0	0	0.0263819095477387
YOL149W	0	0	0.0263488080301129
YKL126W	0	0	0.0263157894736842
YMR059W	0	0	0.0262828535669587
YOR209C	0	0	0.02625
YDR201W	0	0	0.0262172284644195
YMR149W	0	0	0.0261845386533666
YGR135W	0	0	0.0261519302615193
YML127W	0	0	0.0261194029850746
YJR043C	0	0	0.0260869565217391
YBL103C	0	0	0.0260545905707196
YJR083C	0	0	0.0260223048327138
YBR076W	0	0	0.025990099009901
YBR102C	0	0	0.0259579728059332
YNL233W	0	0	0.0259259259259259
YNL029C	0	0	0.0258939580764488
YBL028C	0	0	0.0258620689655172
YKR031C	0	0	0.025830258302583
YBR210W	0	0	0.0257985257985258
YPL168W	0	1	0.0257985257985258
YPL086C	0	0	0.0257668711656442
YML021C	0	0	0.0257352941176471
YGR257C	0	0	0.025703794369645
YNR049C	0	0	0.0256723716381418
YDR477W	0	0	0.0256410256410256
YNL259C	0	0	0.025609756097561
YMR029C	0	0	0.02557856272838
YGL050W	0	1	0.02557856272838
YDL153C	0	0	0.0255474452554745
YDR205W	0	0	0.0255164034021871
YHL023C	0	1	0.0255164034021871
YBL033C	0	0	0.0254854368932039
YPL241C	0	0	0.0254545454545455
YGL107C	0	1	0.0254545454545455
YDL143W	0	0	0.0254237288135593
YDR115W	0	0	0.0253929866989117
YHL030W	0	0	0.0253623188405797
YBR011C	0	0	0.0253317249698432
YDR414C	0	0	0.0253012048192771
YBL047C	0	0	0.0252707581227437
YNR032W	0	0	0.0252403846153846
YLR190W	0	0	0.0252100840336134
YBR160W	0	0	0.0251798561151079
YDL076C	0	0	0.0251497005988024
YBR036C	0	0	0.0251196172248804
YKL065C	0	1	0.0251196172248804
YNR021W	0	1	0.0251196172248804
YIL027C	0	1	0.0251196172248804
YGR181W	0	0	0.025089605734767
YJL003W	0	0	0.0250596658711217
YBL069W	0	0	0.0250297973778308
YHR013C	0	0	0.025
YBL031W	0	1	0.025
YKL003C	0	0	0.0249702734839477
YDR016C	0	0	0.0249406175771971
YBR109C	0	0	0.0249110320284698
YML011C	0	0	0.0248815165876777
YOR281C	0	0	0.0248520710059172
YBL085W	0	0	0.024822695035461
YBR245C	0	0	0.0247933884297521
YOR143C	0	0	0.0247641509433962
YPL129W	0	0	0.0247349823321555
YHL003C	0	0	0.0247058823529412
YPL083C	0	0	0.0246768507638073
YHR115C	0	0	0.0246478873239437
YKL116C	0	0	0.0246189917936694
YOR304W	0	0	0.0245901639344262
YNL008C	0	0	0.0245614035087719
YPR173C	0	0	0.0245327102803738
YBL029W	0	1	0.0245327102803738
YBL055C	0	0	0.0245040840140023
YMR209C	0	1	0.0245040840140023
YDR152W	0	1	0.0245040840140023
YDR146C	0	0	0.0244755244755245
YPL242C	0	0	0.0244470314318976
YPL235W	0	0	0.0244186046511628
YDR252W	0	0	0.024390243902439
YKL077W	0	1	0.024390243902439
YLR423C	0	0	0.0243619489559165
YNR022C	0	0	0.0243337195828505
YMR113W	0	0	0.0243055555555556
YBR073W	0	0	0.0242774566473988
YJR076C	0	0	0.0242494226327945
YBL060W	0	1	0.0242494226327945
YJL148W	0	0	0.0242214532871972
YBL027W	0	0	0.0241935483870968
YBL045C	0	0	0.0241657077100115
YPL076W	0	0	0.0241379310344828
YHR121W	0	0	0.0241102181400689
YIL126W	0	0	0.0240825688073395
YHR027C	0	0	0.0240549828178694
YBR184W	0	1	0.0240549828178694
YNL130C	0	0	0.0240274599542334
YHR117W	0	1	0.0240274599542334
YDR326C	0	0	0.024
YBR281C	0	0	0.023972602739726
YDR394W	0	0	0.023945267958951
YGL130W	0	0	0.0239179954441913
YCL056C	0	1	0.0239179954441913
YBL038W	0	0	0.0238907849829352
YBL042C	0	0	0.0238636363636364
YML094W	0	0	0.0238365493757094
YNR013C	0	0	0.0238095238095238
YDL056W	0	0	0.0237825594563986
YLR315W	0	1	0.0237825594563986
YPL210C	0	0	0.0237556561085973
YBL043W	0	0	0.023728813559322
YBL080C	0	0	0.0237020316027088
YOL038W	0	0	0.0236753100338219
YPL138C	0	0	0.0236486486486486
YGL021W	0	0	0.0236220472440945
YBR215W	0	0	0.0235955056179775
YKL117W	0	0	0.0235690235690236
YBR010W	0	0	0.023542600896861
YJL130C	0	0	0.0235162374020157
YBR049C	0	0	0.023489932885906
YLR398C	0	0	0.023463687150838
YOL068C	0	0	0.0234375
YEL064C	0	0	0.0234113712374582
YDR307W	0	1	0.0234113712374582
YFR037C	0	0	0.0233853006681514
YOR065W	0	0	0.0233592880978865
YLR083C	0	1	0.0233592880978865
YBR119W	0	0	0.0233333333333333
YJR140C	0	0	0.02330743618202
YGL207W	0	0	0.0232815964523282
YBR167C	0	0	0.0232558139534884
YHR073W	0	0	0.0232300884955752
YPR005C	0	0	0.0232044198895028
YBL054W	0	0	0.0231788079470199
YMR282C	0	0	0.0231532524807056
YNL328C	0	0	0.0231277533039648
YIR004W	0	0	0.0231023102310231
YNL091W	0	0	0.0230769230769231
YIR001C	0	0	0.0230515916575192
YJL208C	0	0	0.0230263157894737
YBR009C	0	0	0.0230010952902519
YBL093C	0	0	0.0229759299781182
YBR016W	0	0	0.0229508196721311
YBL097W	0	0	0.0229257641921397
YBR200W	0	0	0.0229007633587786
YMR035W	0	0	0.0228758169934641
YOR245C	0	0	0.0228509249183896
YJR144W	0	0	0.0228260869565217
YDL147W	0	0	0.0228013029315961
YGR270W	0	0	0.0227765726681128
YLR373C	0	0	0.0227518959913326
YOR109W	0	0	0.0227272727272727
YPL099C	0	1	0.0227272727272727
YDR196C	0	0	0.0227027027027027
YGL106W	0	0	0.0226781857451404
YNL076W	0	0	0.0226537216828479
YJR092W	0	0	0.0226293103448276
YML049C	0	0	0.0226049515608181
YDR139C	0	0	0.0225806451612903
YDR438W	0	1	0.0225806451612903
YBL064C	0	0	0.0225563909774436
YCR090C	0	1	0.0225563909774436
YPL096W	0	0	0.0225321888412017
YMR312W	0	0	0.022508038585209
YLR020C	0	0	0.0224839400428266
YLR052W	0	0	0.0224598930481283
YER111C	0	0	0.0224358974358974
YBL074C	0	0	0.0224119530416222
YCR066W	0	0	0.0223880597014925
YBL068W	0	0	0.0223642172523962
YBL098W	0	0	0.0223404255319149
YBR066C	0	0	0.0223166843783209
YBL079W	0	0	0.0222929936305732
YOR367W	0	0	0.0222693531283139
YKL160W	0	0	0.0222457627118644
YFL054C	0	0	0.0222222222222222
YDR211W	0	0	0.0221987315010571
YOR030W	0	0	0.0221752903907075
YGL221C	0	1	0.0221752903907075
YEL030W	0	0	0.0221518987341772
YBR022W	0	0	0.0221285563751317
YNL273W	0	0	0.0221052631578947
YBR035C	0	0	0.0220820189274448
YDR517W	0	0	0.0220588235294118
YGL110C	0	1	0.0220588235294118
YBR264C	0	0	0.0220356768100735
YOR066W	0	1	0.0220356768100735
YBL059W	0	1	0.0220356768100735
YDL229W	0	0	0.0220125786163522
YDR462W	0	0	0.0219895287958115
YMR026C	0	0	0.0219665271966527
YJL126W	0	1	0.0219665271966527
YBR029C	0	0	0.0219435736677116
YBL044W	0	1	0.0219435736677116
YBR060C	0	0	0.0219206680584551
YPR185W	0	0	0.0218978102189781
YLR218C	0	1	0.0218978102189781
YMR016C	0	0	0.021875
YBR039W	0	0	0.0218522372528616
YMR092C	0	0	0.0218295218295218
YOL138C	0	0	0.0218068535825545
YLR263W	0	0	0.0217842323651452
YBR042C	0	0	0.0217616580310881
YDL103C	0	0	0.0217391304347826
YBR004C	0	0	0.0217166494312306
YBL067C	0	1	0.0217166494312306
YPR188C	0	0	0.0216942148760331
YBL088C	0	0	0.021671826625387
YDL132W	0	0	0.0216494845360825
YDR052C	0	0	0.0216271884654995
YBR041W	0	0	0.0216049382716049
YBL049W	0	1	0.0216049382716049
YEL018W	0	0	0.0215827338129496
YDL040C	0	0	0.0215605749486653
YKL018W	0	0	0.0215384615384615
YGR271W	0	0	0.021516393442623
YLR305C	0	0	0.0214943705220061
YCR034W	0	0	0.0214723926380368
YDL161W	0	0	0.0214504596527068
YMR283C	0	0	0.0214285714285714
YBR055C	0	0	0.0214067278287462
YBL082C	0	0	0.0213849287169043
YOR260W	0	0	0.0213631739572737
YNL082W	0	0	0.0213414634146341
YER041W	0	1	0.0213414634146341
YDR104C	0	0	0.0213197969543147
YML065W	0	0	0.0212981744421907
YKL098W	0	1	0.0212981744421907
YGL148W	0	0	0.0212765957446809
YCR071C	0	0	0.0212550607287449
YBL066C	0	1	0.0212550607287449
YGL086W	0	0	0.0212335692618807
YDR378C	0	0	0.0212121212121212
YOL111C	0	0	0.0211907164480323
YMR078C	0	0	0.0211693548387097
YCL050C	0	0	0.0211480362537764
YBR139W	0	0	0.0211267605633803
YBL084C	0	0	0.021105527638191
YLR274W	0	0	0.0210843373493976
YPR080W	0	0	0.0210631895687061
YBR001C	0	0	0.0210420841683367
YOR047C	0	0	0.021021021021021
YBR280C	0	0	0.021
YPR189W	0	0	0.020979020979021
YNL222W	0	0	0.0209580838323353
YHR201C	0	0	0.0209371884346959
YCR028C-A	0	0	0.0209163346613546
YJL111W	0	0	0.0208955223880597
YGR132C	0	0	0.0208747514910537
YIL118W	0	0	0.0208540218470705
YCL016C	0	0	0.0208333333333333
YHR015W	0	0	0.020812685827552
YNL039W	0	0	0.0207920792079208
YMR003W	0	1	0.0207920792079208
YML121W	0	0	0.0207715133531157
YFL004W	0	0	0.0207509881422925
YMR285C	0	0	0.0207305034550839
YBR002C	0	0	0.0207100591715976
YBR024W	0	0	0.0206896551724138
YBL101C	0	0	0.0206692913385827
YER016W	0	0	0.0206489675516224
YMR130W	0	1	0.0206489675516224
YNL003C	0	0	0.0206286836935167
YGL251C	0	0	0.0206084396467125
YOR074C	0	0	0.0205882352941176
YDR227W	0	0	0.0205680705190989
YCR032W	0	0	0.0205479452054795
YDR292C	0	0	0.0205278592375367
YBR272C	0	0	0.0205078125
YIL168W	0	0	0.0204878048780488
YOL009C	0	0	0.0204678362573099
YDR228C	0	0	0.0204479065238559
YGR083C	0	0	0.0204280155642023
YFL049W	0	0	0.0204081632653061
YHR167W	0	0	0.0203883495145631
YDL200C	0	0	0.020368574199806
YFR031C	0	0	0.0203488372093023
YBL099W	0	0	0.0203291384317522
YDR249C	0	1	0.0203291384317522
YGL058W	0	0	0.0203094777562863
YKL176C	0	0	0.0202898550724638
YBR112C	0	0	0.0202702702702703
YKR065C	0	0	0.0202507232401157
YBL072C	0	0	0.0202312138728324
YBR193C	0	0	0.0202117420596728
YOR026W	0	0	0.0201923076923077
YJR120W	0	0	0.0201729106628242
YDL033C	0	0	0.0201535508637236
YPL227C	0	0	0.0201342281879195
YBL107C	0	1	0.0201342281879195
YOL108C	0	0	0.0201149425287356
YDL206W	0	1	0.0201149425287356
YBR038W	0	0	0.0200956937799043
YCR092C	0	0	0.0200764818355641
YBR199W	0	0	0.0200573065902579
YBR003W	0	0	0.0200381679389313
YOR117W	0	0	0.0200190657769304
YER019C-A	0	0	0.02
YBR047W	0	1	0.02
YHR116W	0	0	0.0199809705042816
YBL089W	0	0	0.0199619771863118
YBL081W	0	1	0.0199619771863118
YOL133W	0	0	0.0199430199430199
YCL009C	0	0	0.0199240986717268
YBL086C	0	1	0.0199240986717268
YJR145C	0	0	0.0199052132701422
YOL076W	0	0	0.0198863636363636
YGR125W	0	1	0.0198863636363636
YBL076C	0	0	0.0198675496688742
YBR301W	0	1	0.0198675496688742
YDR285W	0	0	0.0198487712665406
YKR035W-A	0	0	0.0198300283286119
YGR119C	0	0	0.019811320754717
YPL226W	0	0	0.0197926484448633
YER187W	0	1	0.0197926484448633
YLL048C	0	0	0.019774011299435
YBR017C	0	0	0.019755409219191
YGR001C	0	1	0.019755409219191
YDR194C	0	0	0.0197368421052632
YKL041W	0	0	0.0197183098591549
YHR135C	0	0	0.0196998123827392
YDR299W	0	0	0.0196813495782568
YDR389W	0	0	0.0196629213483146
YPL053C	0	0	0.019644527595884
YBR059C	0	0	0.0196261682242991
YOR308C	0	0	0.0196078431372549
YBR198C	0	0	0.019589552238806
YFR006W	0	1	0.019589552238806
YOR045W	0	0	0.0195712954333644
YBR008C	0	0	0.0195530726256983
YGL228W	0	1	0.0195530726256983
YBR159W	0	0	0.0195348837209302
YOR311C	0	1	0.0195348837209302
YPL214C	0	0	0.0195167286245353
YPR107C	0	0	0.0194986072423398
YNL298W	0	0	0.0194805194805195
YBR028C	0	1	0.0194805194805195
YIL038C	0	0	0.0194624652455978
YNL090W	0	0	0.0194444444444444
YKR060W	0	0	0.0194264569842738
YMR133W	0	0	0.0194085027726433
YBR289W	0	0	0.0193905817174515
YKL206C	0	0	0.0193726937269373
YBL087C	0	0	0.0193548387096774
YBR140C	0	0	0.0193370165745856
YPR036W	0	0	0.0193192272309108
YBL095W	0	1	0.0193192272309108
YML081W	0	1	0.0193192272309108
YPR129W	0	0	0.0193014705882353
YGR133W	0	0	0.0192837465564738
YOR175C	0	1	0.0192837465564738
YKL122C	0	0	0.0192660550458716
YCR028C	0	0	0.0192483959670028
YPL041C	0	0	0.0192307692307692
YBR006W	0	0	0.0192131747483989
YBR070C	0	0	0.0191956124314442
YBL104C	0	1	0.0191956124314442
YML019W	0	0	0.0191780821917808
YBR005W	0	0	0.0191605839416058
YPR030W	0	0	0.0191431175934366
YMR158C-A	0	1	0.0191431175934366
YBR156C	0	0	0.0191256830601093
YJL062W	0	0	0.0191082802547771
YJR044C	0	0	0.0190909090909091
YLR320W	0	0	0.0190735694822888
YJL014W	0	0	0.0190562613430127
YPR056W	0	0	0.0190389845874887
YBR026C	0	0	0.0190217391304348
YOL098C	0	1	0.0190217391304348
YKR062W	0	0	0.0190045248868778
YJL030W	0	0	0.0189873417721519
YDR002W	0	0	0.018970189701897
YNL001W	0	0	0.0189530685920578
YDL198C	0	0	0.0189359783588819
YBL092W	0	0	0.0189189189189189
YFL036W	0	0	0.0189018901890189
YJR090C	0	0	0.0188848920863309
YLR120C	0	0	0.0188679245283019
YGR063C	0	0	0.018850987432675
YMR314W	0	0	0.0188340807174888
YJL072C	0	0	0.0188172043010753
YJL081C	0	0	0.0188003581020591
YGL066W	0	0	0.018783542039356
YBR025C	0	0	0.0187667560321716
YMR299C	0	0	0.01875
YIL116W	0	0	0.0187332738626227
YDR244W	0	0	0.018716577540107
YBR077C	0	0	0.018699910952805
YML014W	0	0	0.0186832740213523
YDR168W	0	0	0.0186666666666667
YNL199C	0	0	0.0186500888099467
YEL061C	0	0	0.0186335403726708
YBR044C	0	0	0.0186170212765957
YOR097C	0	1	0.0186170212765957
YNL106C	0	0	0.0186005314437555
YNL330C	0	0	0.0185840707964602
YJR070C	0	0	0.0185676392572944
YNL261W	0	0	0.0185512367491166
YNL167C	0	0	0.0185348631950574
YPL180W	0	0	0.0185185185185185
YBR216C	0	0	0.0185022026431718
YBR030W	0	0	0.0184859154929577
YGR206W	0	0	0.0184696569920844
YLR455W	0	0	0.0184534270650264
YOR232W	0	0	0.0184372256365233
YOR094W	0	0	0.0184210526315789
YKL213C	0	0	0.0184049079754601
YBR175W	0	0	0.0183887915936953
YBR211C	0	0	0.0183727034120735
YGL081W	0	1	0.0183727034120735
YFL017C	0	0	0.0183566433566434
YIL040W	0	0	0.0183406113537118
YLR114C	0	0	0.0183246073298429
YLR119W	0	0	0.018308631211857
YIL157C	0	1	0.018308631211857
YBR273C	0	0	0.0182926829268293
YBR133C	0	0	0.0182767624020888
YDR060W	0	0	0.0182608695652174
YDL219W	0	0	0.0182450043440487
YBR020W	0	0	0.0182291666666667
YBR007C	0	1	0.0182291666666667
YKR090W	0	0	0.018213356461405
YGR275W	0	0	0.0181975736568458
YFL001W	0	0	0.0181818181818182
YMR110C	0	0	0.0181660899653979
YBR018C	0	0	0.0181503889369058
YNL176C	0	1	0.0181503889369058
YIL030C	0	0	0.0181347150259067
YHR152W	0	0	0.0181190681622088
YDR339C	0	0	0.0181034482758621
YBR043C	0	0	0.0180878552971576
YBR088C	0	0	0.0180722891566265
YJR035W	0	0	0.0180567497850387
YBR034C	0	0	0.0180412371134021
YDR217C	0	0	0.0180257510729614
YIL112W	0	0	0.0180102915951973
YBR019C	0	0	0.0179948586118252
YBR274W	0	0	0.0179794520547945
YOL116W	0	0	0.0179640718562874
YLR405W	0	0	0.0179487179487179
YHR114W	0	0	0.017933390264731
YKR026C	0	0	0.0179180887372014
YFL034W	0	1	0.0179180887372014
YKL112W	0	0	0.0179028132992327
YBR079C	0	0	0.0178875638841567
YKR083C	0	0	0.0178723404255319
YLR023C	0	0	0.0178571428571429
YIL166C	0	0	0.0178419711129991
YFR040W	0	0	0.0178268251273345
YBR021W	0	0	0.0178117048346056
YBR120C	0	0	0.0177966101694915
YBR091C	0	0	0.0177815410668925
YJL117W	0	0	0.0177664974619289
YPR024W	0	0	0.0177514792899408
YGR020C	0	0	0.0177364864864865
YEL065W	0	0	0.0177215189873418
YDR294C	0	0	0.0177065767284992
YOR253W	0	0	0.0176916596461668
YGL033W	0	0	0.0176767676767677
YBR098W	0	0	0.0176619007569386
YIL010W	0	0	0.0176470588235294
YDR167W	0	0	0.017632241813602
YBR086C	0	0	0.0176174496644295
YPR023C	0	0	0.0176026823134954
YNL329C	0	0	0.0175879396984925
YLR092W	0	0	0.0175732217573222
YOR154W	0	1	0.0175732217573222
YBR097W	0	0	0.0175585284280936
YCR033W	0	0	0.0175438596491228
YPR097W	0	1	0.0175438596491228
YLR021W	0	1	0.0175438596491228
YGR246C	0	0	0.0175292153589316
YGL161C	0	0	0.0175145954962469
YDR390C	0	0	0.0175
YER081W	0	0	0.0174854288093256
YMR153W	0	0	0.0174708818635607
YMR198W	0	0	0.0174563591022444
YLR210W	0	0	0.0174418604651163
YBR048W	0	0	0.0174273858921162
YJL002C	0	0	0.0174129353233831
YIL006W	0	0	0.0173985086992543
YBR131W	0	0	0.0173841059602649
YGR216C	0	0	0.0173697270471464
YNL126W	0	0	0.0173553719008264
YML111W	0	0	0.0173410404624277
YHR158C	0	0	0.0173267326732673
YOL056W	0	1	0.0173267326732673
YLL002W	0	0	0.0173124484748557
YGR007W	0	0	0.0172981878088962
YKL072W	0	1	0.0172981878088962
YPL189W	0	0	0.0172839506172839
YER068W	0	0	0.0172697368421053
YHL020C	0	0	0.0172555464256368
YPR118W	0	0	0.0172413793103448
YOL062C	0	0	0.0172272354388843
YPR051W	0	0	0.0172131147540984
YHR154W	0	0	0.0171990171990172
YLR285W	0	0	0.0171849427168576
YIL021W	0	0	0.0171708912510221
YBR128C	0	0	0.017156862745098
YBR065C	0	0	0.0171428571428571
YMR319C	0	0	0.0171288743882545
YBR013C	0	1	0.0171288743882545
YLL004W	0	0	0.0171149144254279
YBR061C	0	0	0.0171009771986971
YKL045W	0	0	0.0170870626525631
YLR133W	0	0	0.0170731707317073
YER027C	0	0	0.0170593013809911
YGR080W	0	0	0.0170454545454545
YBR040W	0	0	0.0170316301703163
YPL137C	0	0	0.0170178282009724
YIR011C	0	0	0.017004048582996
YDR099W	0	0	0.0169902912621359
YDR212W	0	0	0.0169765561843169
YKR084C	0	0	0.0169628432956381
YBR229C	0	0	0.0169491525423729
YDR266C	0	1	0.0169491525423729
YJL046W	0	1	0.0169491525423729
YBR258C	0	0	0.0169354838709677
YKR022C	0	0	0.0169218372280419
YLR288C	0	0	0.0169082125603865
YBR045C	0	0	0.0168946098149638
YLR396C	0	0	0.0168810289389068
YPL116W	0	0	0.0168674698795181
YDR460W	0	0	0.0168539325842697
YLR421C	0	0	0.0168404170008019
YPR032W	0	0	0.0168269230769231
YDR318W	0	0	0.0168134507606085
YBR153W	0	0	0.0168
YFR045W	0	0	0.0167865707434053
YOL094C	0	0	0.0167731629392971
YLR195C	0	0	0.0167597765363128
YKL010C	0	0	0.0167464114832536
YBR107C	0	0	0.0167330677290837
YBR115C	0	0	0.0167197452229299
YPR100W	0	0	0.0167064439140811
YKL145W	0	0	0.0166931637519873
YDR119W	0	1	0.0166931637519873
YLL038C	0	0	0.0166799046862589
YDR279W	0	0	0.0166666666666667
YNL229C	0	0	0.0166534496431404
YNL071W	0	0	0.0166402535657686
YHR191C	0	0	0.0166270783847981
YJL097W	0	0	0.0166139240506329
YDR387C	0	1	0.0166139240506329
YIR002C	0	0	0.016600790513834
YLR192C	0	0	0.0165876777251185
YBR083W	0	0	0.0165745856353591
YGR047C	0	0	0.0165615141955836
YJR133W	0	0	0.016548463356974
YKR078W	0	0	0.0165354330708661
YNL250W	0	0	0.016522423288749
YGL045W	0	0	0.0165094339622642
YPL201C	0	0	0.016496465043205
YNL169C	0	0	0.0164835164835165
YPR079W	0	0	0.0164705882352941
YHR077C	0	0	0.0164576802507837
YDR512C	0	0	0.0164447924823806
YDR369C	0	0	0.0164319248826291
YDL007W	0	0	0.016419077404222
YER178W	0	0	0.01640625
YLR046C	0	1	0.01640625
YHR188C	0	0	0.0163934426229508
YKL012W	0	0	0.016380655226209
YPL020C	0	0	0.0163678877630553
YMR266W	0	0	0.0163551401869159
YGR130C	0	1	0.0163551401869159
YJR130C	0	0	0.0163424124513619
YJL080C	0	0	0.0163297045101089
YJR117W	0	0	0.0163170163170163
YBR050C	0	0	0.016304347826087
YOR207C	0	0	0.0162916989914663
YCL032W	0	0	0.0162790697674419
YMR012W	0	0	0.0162664601084431
YER171W	0	0	0.0162538699690402
YLL029W	0	1	0.0162538699690402
YDR017C	0	0	0.0162412993039443
YDR495C	0	0	0.0162287480680062
YDR183W	0	0	0.0162162162162162
YGR199W	0	0	0.0162037037037037
YKL110C	0	0	0.0161912104857363
YBR106W	0	0	0.0161787365177196
YJL145W	0	0	0.0161662817551963
YMR234W	0	0	0.0161538461538462
YER007C-A	0	0	0.016141429669485
YOR179C	0	0	0.0161290322580645
YLR387C	0	1	0.0161290322580645
YER044C	0	0	0.0161166538756715
YIL065C	0	0	0.0161042944785276
YPR199C	0	0	0.0160919540229885
YOR085W	0	0	0.0160796324655436
YMR227C	0	0	0.0160673297628156
YJL058C	0	0	0.0160550458715596
YGL194C	0	0	0.0160427807486631
YDR379W	0	0	0.016030534351145
YER172C	0	0	0.0160183066361556
YBR237W	0	0	0.0160060975609756
YMR048W	0	0	0.015993907083016
YHR079C	0	0	0.0159817351598174
YKL162C	0	1	0.0159817351598174
YDR308C	0	0	0.0159695817490494
YGR237C	0	1	0.0159695817490494
YFL033C	0	0	0.0159574468085106
YOL064C	0	0	0.0159453302961276
YLR417W	0	0	0.0159332321699545
YJR068W	0	0	0.0159211523881729
YBR056W	0	1	0.0159211523881729
YBR033W	0	1	0.0159211523881729
YFR038W	0	1	0.0159211523881729
YJR007W	0	0	0.0159090909090909
YGL019W	0	0	0.0158970476911431
YPL243W	0	0	0.0158850226928896
YBR260C	0	0	0.0158730158730159
YBR078W	0	0	0.0158610271903323
YLR090W	0	0	0.0158490566037736
YCL067C	0	0	0.0158371040723982
YCR027C	0	0	0.0158251695553881
YLL021W	0	0	0.0158132530120482
YBR031W	0	0	0.0158013544018059
YDR181C	0	0	0.0157894736842105
YBR161W	0	0	0.0157776108189331
YNL020C	0	0	0.0157657657657658
YOL072W	0	0	0.0157539384846212
YDR067C	0	1	0.0157539384846212
YML097C	0	0	0.0157421289355322
YBR084W	0	0	0.0157303370786517
YBR067C	0	0	0.0157185628742515
YBR069C	0	0	0.0157068062827225
YBR135W	0	0	0.015695067264574
YJL167W	0	0	0.0156833457804332
YBR170C	0	0	0.0156716417910448
YKL017C	0	0	0.0156599552572707
YCL061C	0	0	0.0156482861400894
YBR068C	0	0	0.0156366344005957
YOR212W	0	0	0.015625
YNL286W	0	0	0.0156133828996283
YBR053C	0	1	0.0156133828996283
YBR085W	0	0	0.0156017830609212
YBR063C	0	1	0.0156017830609212
YDL171C	0	0	0.0155902004454343
YBR052C	0	1	0.0155902004454343
YBR176W	0	0	0.0155786350148368
YBR188C	0	0	0.0155670867309118
YDR145W	0	0	0.0155555555555556
YNL243W	0	0	0.0155440414507772
YOR128C	0	0	0.0155325443786982
YMR317W	0	1	0.0155325443786982
YNL291C	0	0	0.0155210643015521
YDR288W	0	0	0.0155096011816839
YDR003W	0	0	0.0154981549815498
YIL009C-A	0	0	0.0154867256637168
YBR094W	0	1	0.0154867256637168
YIL034C	0	0	0.0154753131908622
YDL097C	0	0	0.0154639175257732
YBR072W	0	0	0.0154525386313466
YBR121C	0	0	0.0154411764705882
YLR115W	0	0	0.0154298310066128
YKL015W	0	0	0.0154185022026432
YNL299W	0	0	0.0154071900220103
YIL170W	0	1	0.0154071900220103
YJL061W	0	0	0.0153958944281525
YMR166C	0	0	0.0153846153846154
YOR239W	0	0	0.0153733528550512
YEL056W	0	0	0.0153621068032187
YCL057W	0	0	0.0153508771929825
YDR116C	0	0	0.0153396639883126
YGL079W	0	1	0.0153396639883126
YIL159W	0	0	0.0153284671532847
YBR071W	0	1	0.0153284671532847
YNR052C	0	0	0.0153172866520788
YDR147W	0	0	0.0153061224489796
YDL189W	0	0	0.0152949745083758
YBR062C	0	1	0.0152949745083758
YIL007C	0	0	0.0152838427947598
YBR278W	0	0	0.0152727272727273
YOR259C	0	0	0.0152616279069767
YDL028C	0	0	0.0152505446623094
YCR075C	0	0	0.0152394775036284
YEL032W	0	0	0.0152284263959391
YGR117C	0	1	0.0152284263959391
YBR104W	0	0	0.0152173913043478
YBR046C	0	1	0.0152173913043478
YPL144W	0	0	0.0152063721940623
YDR219C	0	0	0.0151953690303907
YBR165W	0	0	0.0151843817787419
YCL031C	0	0	0.0151734104046243
YCL027W	0	0	0.0151624548736462
YGR122W	0	0	0.0151515151515152
YMR001C	0	0	0.0151405912040375
YDR346C	0	0	0.0151296829971182
YNL166C	0	0	0.0151187904967603
YER164W	0	0	0.0151079136690647
YGR194C	0	0	0.01509705248023
YGL044C	0	0	0.0150862068965517
YBR096W	0	1	0.0150862068965517
YMR154C	0	0	0.0150753768844221
YBR179C	0	0	0.01506456241033
YGR166W	0	0	0.0150537634408602
YJL172W	0	0	0.0150429799426934
YBR092C	0	0	0.0150322118826056
YBR151W	0	1	0.0150322118826056
YBR054W	0	1	0.0150322118826056
YGL220W	0	1	0.0150322118826056
YML064C	0	0	0.0150214592274678
YLR329W	0	0	0.0150107219442459
YCR024C-A	0	0	0.015
YJL001W	0	0	0.0149892933618844
YLR395C	0	0	0.0149786019971469
YGR056W	0	0	0.014967925873129
YMR214W	0	0	0.014957264957265
YBR244W	0	0	0.0149466192170819
YBR105C	0	0	0.0149359886201991
YKL204W	0	0	0.0149253731343284
YJR091C	0	0	0.0149147727272727
YER125W	0	0	0.0149041873669269
YLR291C	0	0	0.0148936170212766
YEL060C	0	0	0.0148830616583983
YNL255C	0	0	0.0148725212464589
YBR122C	0	0	0.0148619957537155
YDR140W	0	0	0.0148514851485149
YNL316C	0	0	0.0148409893992933
YGR078C	0	0	0.0148305084745763
YDL184C	0	0	0.0148200423429781
YNR072W	0	0	0.0148095909732017
YBR093C	0	0	0.0147991543340381
YNL038W	0	0	0.0147887323943662
YOR039W	0	0	0.0147783251231527
YNL119W	0	0	0.0147679324894515
YLR287C	0	1	0.0147679324894515
YGL105W	0	0	0.0147575544624034
YJR089W	0	0	0.014747191011236
YIL026C	0	0	0.0147368421052632
YCR089W	0	0	0.014726507713885
YCL014W	0	0	0.0147161878065872
YBR163W	0	1	0.0147161878065872
YIL037C	0	0	0.0147058823529412
YFL009W	0	0	0.0146955913226032
YBR201W	0	0	0.0146853146853147
YOR184W	0	0	0.0146750524109015
YDL073W	0	1	0.0146750524109015
YJL128C	0	0	0.0146648044692737
YDL134C	0	0	0.0146545708304257
YBR136W	0	0	0.0146443514644351
YLR096W	0	0	0.0146341463414634
YBR221C	0	0	0.0146239554317549
YBR074W	0	1	0.0146239554317549
YOR337W	0	0	0.0146137787056367
YOR275C	0	0	0.0146036161335188
YBR275C	0	0	0.014593467685893
YPL253C	0	0	0.0145833333333333
YKL039W	0	1	0.0145833333333333
YDR225W	0	0	0.0145732130464955
YBR162C	0	0	0.0145631067961165
YCL052C	0	0	0.0145530145530146
YLL001W	0	0	0.0145429362880886
YGR249W	0	0	0.0145328719723183
YML034W	0	0	0.0145228215767635
YBR118W	0	0	0.0145127850725639
YDR283C	0	0	0.0145027624309392
YBR137W	0	1	0.0145027624309392
YDR276C	0	0	0.0144927536231884
YHR200W	0	0	0.0144827586206897
YHR041C	0	0	0.0144727773949001
YBR228W	0	0	0.0144628099173554
YBR143C	0	0	0.0144528561596696
YOR093C	0	1	0.0144528561596696
YDR207C	0	0	0.0144429160935351
YPL181W	0	0	0.0144329896907217
YLR117C	0	0	0.0144230769230769
YDL236W	0	0	0.0144131777625257
YNL081C	0	0	0.01440329218107
YBR149W	0	0	0.0143934201507882
YOR279C	0	0	0.0143835616438356
YMR224C	0	0	0.0143737166324435
YNL321W	0	1	0.0143737166324435
YBR168W	0	0	0.0143638850889193
YBR177C	0	0	0.0143540669856459
YBR114W	0	0	0.014344262295082
YER143W	0	0	0.0143344709897611
YLR352W	0	1	0.0143344709897611
YCR052W	0	0	0.014324693042292
YDL133C-A	0	0	0.0143149284253579
YGR074W	0	0	0.0143051771117166
YKL129C	0	0	0.0142954390742001
YFL013C	0	0	0.0142857142857143
YBR154C	0	0	0.0142760027192386
YBR276C	0	0	0.0142663043478261
YFL047W	0	0	0.0142566191446029
YBR126C	0	0	0.014246947082768
YNR016C	0	0	0.0142372881355932
YHR001W	0	0	0.0142276422764228
YHR111W	0	0	0.014218009478673
YLL024C	0	0	0.0142083897158322
YHR030C	0	0	0.0141987829614604
YKL059C	0	0	0.0141891891891892
YBR152W	0	0	0.0141796083727211
YKL032C	0	0	0.01417004048583
YJR056C	0	1	0.01417004048583
YLR370C	0	0	0.0141604855023601
YJL179W	0	0	0.0141509433962264
YBR196C	0	0	0.0141414141414141
YOR127W	0	0	0.0141318977119785
YLR371W	0	0	0.0141223940820444
YMR021C	0	0	0.0141129032258065
YER149C	0	0	0.0141034251175285
YLR399C	0	0	0.0140939597315436
YHR146W	0	1	0.0140939597315436
YLR144C	0	0	0.0140845070422535
YMR125W	0	0	0.0140750670241287
YCR082W	0	0	0.014065639651708
YCL063W	0	0	0.0140562248995984
YDR004W	0	0	0.0140468227424749
YDL155W	0	0	0.0140374331550802
YIL090W	0	0	0.0140280561122244
YLR110C	0	0	0.014018691588785
YBR243C	0	0	0.0140093395597065
YJL140W	0	0	0.014
YBR256C	0	0	0.0139906728847435
YPL191C	0	1	0.0139906728847435
YBR202W	0	0	0.0139813581890812
YHL002W	0	0	0.0139720558882236
YLR055C	0	0	0.0139627659574468
YCR086W	0	0	0.013953488372093
YCL034W	0	0	0.0139442231075697
YBR111C	0	1	0.0139442231075697
YNL280C	0	0	0.0139349701393497
YPL254W	0	0	0.0139257294429708
YDR121W	0	0	0.0139165009940358
YBR117C	0	0	0.0139072847682119
YBR090C	0	1	0.0139072847682119
YCL024W	0	0	0.013898080741231
YEL016C	0	0	0.0138888888888889
YGL049C	0	0	0.0138797091870456
YDR440W	0	0	0.0138705416116248
YMR309C	0	0	0.0138613861386139
YOL006C	0	0	0.0138522427440633
YLR319C	0	0	0.013843111404087
YJR124C	0	1	0.013843111404087
YER075C	0	0	0.0138339920948617
YBR290W	0	0	0.0138248847926267
YML128C	0	0	0.0138157894736842
YBR217W	0	0	0.0138067061143984
YBR185C	0	0	0.0137976346911958
YBR108W	0	1	0.0137976346911958
YPL225W	0	1	0.0137976346911958
YBR101C	0	0	0.0137885751805647
YDR034C	0	0	0.0137795275590551
YOR035C	0	0	0.0137704918032787
YDR333C	0	1	0.0137704918032787
YDR424C	0	0	0.0137614678899083
YML047C	0	0	0.0137524557956778
YMR099C	0	0	0.0137434554973822
YOR278W	0	0	0.013734466971877
YKL002W	0	0	0.0137254901960784
YPL199C	0	1	0.0137254901960784
YBR132C	0	0	0.0137165251469628
YBR155W	0	0	0.0137075718015666
YBR145W	0	0	0.0136986301369863
YPL105C	0	1	0.0136986301369863
YNL056W	0	1	0.0136986301369863
YOR270C	0	0	0.0136897001303781
YHR107C	0	0	0.0136807817589577
YER177W	0	0	0.013671875
YOL102C	0	0	0.0136629798308393
YNL308C	0	0	0.0136540962288687
YDL101C	0	0	0.01364522417154
YER032W	0	0	0.0136363636363636
YOR027W	0	0	0.0136275146009085
YBR125C	0	1	0.0136275146009085
YER168C	0	0	0.0136186770428016
YBR195C	0	0	0.0136098509397278
YPR171W	0	0	0.0136010362694301
YBR192W	0	0	0.0135922330097087
YLR410W	0	0	0.0135834411384217
YDR505C	0	1	0.0135834411384217
YNL311C	0	0	0.0135746606334842
YPL011C	0	0	0.0135658914728682
YLL054C	0	1	0.0135658914728682
YDL193W	0	0	0.013557133634603
YMR225C	0	0	0.0135483870967742
YER040W	0	0	0.0135396518375242
YFR008W	0	0	0.0135309278350515
YNL059C	0	0	0.0135222150676111
YNL189W	0	0	0.0135135135135135
YGL168W	0	0	0.0135048231511254
YMR080C	0	0	0.0134961439588689
YPR069C	0	0	0.0134874759152216
YOR256C	0	0	0.0134788189987163
YDL044C	0	0	0.013470173187941
YGR037C	0	0	0.0134615384615385
YPL207W	0	1	0.0134615384615385
YLL043W	0	0	0.0134529147982063
YNL212W	0	1	0.0134529147982063
YMR162C	0	0	0.0134443021766965
YOR250C	0	0	0.0134357005758157
YLR146C	0	0	0.0134271099744246
YJL090C	0	0	0.0134185303514377
YOL008W	0	0	0.0134099616858238
YDR377W	0	0	0.013401403956605
YGR040W	0	0	0.0133928571428571
YKL008C	0	0	0.0133843212237094
YDR490C	0	0	0.0133757961783439
YKR042W	0	0	0.0133672819859962
YBR172C	0	0	0.0133587786259542
YNL188W	0	0	0.0133502860775588
YML046W	0	0	0.0133418043202033
YPL267W	0	0	0.0133333333333333
YER013W	0	0	0.0133248730964467
YDR130C	0	0	0.0133164235890932
YLR412W	0	1	0.0133164235890932
YIR029W	0	0	0.0133079847908745
YBR138C	0	1	0.0133079847908745
YJL194W	0	0	0.013299556681444
YLR295C	0	0	0.0132911392405063
YPR161C	0	0	0.0132827324478178
YGL255W	0	0	0.0132743362831858
YGL078C	0	0	0.0132659507264687
YJL115W	0	0	0.0132575757575758
YKR003W	0	0	0.0132492113564669
YCL011C	0	0	0.0132408575031526
YBR257W	0	0	0.0132325141776938
YLR454W	0	1	0.0132325141776938
YFR016C	0	1	0.0132325141776938
YDL045C	0	0	0.0132241813602015
YBR146W	0	0	0.013215859030837
YLL040C	0	0	0.0132075471698113
YMR067C	0	0	0.0131992457573853
YJL013C	0	0	0.0131909547738693
YLR393W	0	0	0.0131826741996234
YDR200C	0	0	0.0131744040150565
YIR005W	0	0	0.013166144200627
YCR035C	0	0	0.0131578947368421
YDL013W	0	0	0.013149655604258
YNL315C	0	0	0.0131414267834793
YDL212W	0	0	0.0131332082551595
YBR293W	0	0	0.013125
YLR071C	0	0	0.0131168019987508
YGR071C	0	1	0.0131168019987508
YPL234C	0	0	0.0131086142322097
YKR099W	0	0	0.0131004366812227
YBR169C	0	0	0.0130922693266833
YOL148C	0	0	0.0130841121495327
YMR129W	0	0	0.0130759651307597
YGL133W	0	0	0.0130678282514001
YGL003C	0	0	0.0130597014925373
YIL031W	0	0	0.0130515848353014
YHL013C	0	1	0.0130515848353014
YER173W	0	0	0.0130434782608696
YLR381W	0	0	0.0130353817504655
YLR099C	0	1	0.0130353817504655
YBR248C	0	0	0.0130272952853598
YDL120W	0	0	0.0130192188468692
YBR194W	0	1	0.0130192188468692
YPR103W	0	0	0.0130111524163569
YDR129C	0	0	0.0130030959752322
YOR157C	0	0	0.0129950495049505
YER092W	0	1	0.0129950495049505
YDR191W	0	0	0.012987012987013
YOL031C	0	0	0.0129789864029666
YGL068W	0	0	0.012970969734404
YHR043C	0	0	0.012962962962963
YJL209W	0	0	0.012954966070327
YER094C	0	0	0.0129469790382244
YER051W	0	0	0.0129390018484288
YKL139W	0	0	0.0129310344827586
YLL006W	0	0	0.0129230769230769
YIL064W	0	0	0.0129151291512915
YML109W	0	0	0.0129071911493546
YJR050W	0	0	0.0128992628992629
YKL089W	0	0	0.0128913443830571
YBR186W	0	0	0.0128834355828221
YNR023W	0	0	0.0128755364806867
YMR077C	0	0	0.0128676470588235
YLR043C	0	0	0.0128597672994489
YBR150C	0	1	0.0128597672994489
YBR291C	0	0	0.0128518971848225
YGR116W	0	0	0.0128440366972477
YNL244C	0	0	0.0128361858190709
YER105C	0	0	0.0128283445326817
YBR183W	0	0	0.0128205128205128
YML032C	0	0	0.0128126906650397
YPL174C	0	0	0.0128048780487805
YJR014W	0	1	0.0128048780487805
YGR232W	0	0	0.0127970749542962
YCL035C	0	0	0.01278928136419
YDR425W	0	0	0.0127814972611077
YBR189W	0	0	0.0127737226277372
YBR227C	0	1	0.0127737226277372
YMR006C	0	0	0.0127659574468085
YGL013C	0	0	0.0127582017010936
YNL262W	0	0	0.0127504553734062
YMR028W	0	0	0.0127427184466019
YMR043W	0	0	0.0127349909035779
YBR204C	0	1	0.0127349909035779
YIL036W	0	0	0.0127272727272727
YBR180W	0	0	0.0127195639006663
YJR069C	0	0	0.0127118644067797
YBR203W	0	0	0.0127041742286751
YCR019W	0	0	0.0126964933494559
YJR022W	0	0	0.0126888217522659
YCR036W	0	0	0.0126811594202899
YPL091W	0	0	0.0126735063367532
YPL155C	0	0	0.0126658624849216
YFR013W	0	0	0.0126582278481013
YCL029C	0	0	0.0126506024096386
YBR141C	0	1	0.0126506024096386
YNL247W	0	0	0.0126429861529199
YNL129W	0	0	0.0126353790613718
YCL008C	0	0	0.0126277811184606
YBR252W	0	0	0.0126201923076923
YDR261C	0	0	0.0126126126126126
YOR014W	0	0	0.0126050420168067
YBR182C	0	0	0.0125974805038992
YFR025C	0	0	0.012589928057554
YCR088W	0	0	0.0125823846614739
YFL023W	0	0	0.0125748502994012
YGL067W	0	0	0.0125673249551167
YCR017C	0	0	0.0125598086124402
YGL001C	0	0	0.0125523012552301
YGR003W	0	0	0.0125448028673835
YDR416W	0	0	0.0125373134328358
YNL031C	0	0	0.0125298329355609
YBR148W	0	1	0.0125298329355609
YBR157C	0	1	0.0125298329355609
YHR067W	0	0	0.0125223613595707
YER109C	0	0	0.0125148986889154
YLR199C	0	1	0.0125148986889154
YBR208C	0	0	0.0125074449076831
YLR060W	0	0	0.0125
YDL003W	0	0	0.0124925639500297
YMR095C	0	0	0.0124851367419738
YML063W	0	0	0.0124777183600713
YKL114C	0	0	0.0124703087885986
YDR451C	0	0	0.0124629080118694
YER107C	0	0	0.0124555160142349
YPL122C	0	0	0.012448132780083
YPL208W	0	0	0.0124407582938389
YGL172W	0	0	0.0124333925399645
YBR147W	0	1	0.0124333925399645
YER078C	0	0	0.0124260355029586
YBR265W	0	0	0.0124186871673566
YLR022C	0	0	0.0124113475177305
YGL025C	0	0	0.0124040165386887
YDL148C	0	0	0.012396694214876
YBR213W	0	0	0.0123893805309735
YLR113W	0	0	0.0123820754716981
YJR137C	0	0	0.0123747790218032
YNL030W	0	0	0.0123674911660777
YLR452C	0	0	0.0123602118893467
YIR009W	0	0	0.0123529411764706
YML112W	0	0	0.0123456790123457
YCL045C	0	1	0.0123456790123457
YJL196C	0	0	0.0123384253819036
YER183C	0	0	0.0123311802701116
YBR255W	0	1	0.0123311802701116
YKL049C	0	0	0.0123239436619718
YCL043C	0	0	0.012316715542522
YDR356W	0	0	0.0123094958968347
YMR022W	0	0	0.0123022847100176
YDR248C	0	1	0.0123022847100176
YKR028W	0	0	0.0122950819672131
YBR212W	0	0	0.0122878876535986
YHR090C	0	0	0.012280701754386
YER042W	0	0	0.0122735242548217
YCR026C	0	0	0.0122663551401869
YBR218C	0	0	0.0122591943957968
YPR019W	0	0	0.0122520420070012
YNR010W	0	0	0.0122448979591837
YHR118C	0	0	0.0122377622377622
YGL213C	0	0	0.0122306348281887
YLR432W	0	0	0.0122235157159488
YBR214W	0	0	0.012216404886562
YOL081W	0	0	0.0122093023255814
YJL186W	0	0	0.0122022080185938
YER003C	0	0	0.0121951219512195
YGR155W	0	0	0.012188044109112
YGR111W	0	0	0.0121809744779582
YML114C	0	0	0.0121739130434783
YDR351W	0	0	0.0121668597914253
YKL042W	0	0	0.0121598147075854
YCL018W	0	0	0.0121527777777778
YGL070C	0	0	0.0121457489878543
YDL243C	0	0	0.0121387283236994
YFR046C	0	0	0.0121317157712305
YOR046C	0	0	0.0121247113163972
YEL004W	0	0	0.0121177149451818
YBR223C	0	0	0.0121107266435986
YCR039C	0	0	0.0121037463976945
YDR404C	0	0	0.0120967741935484
YNL307C	0	0	0.0120898100172712
YPR164W	0	0	0.0120828538550058
YCL004W	0	0	0.012075905692927
YNL206C	0	0	0.0120689655172414
YDR239C	0	1	0.0120689655172414
YHR142W	0	0	0.0120620333141872
YNL025C	0	0	0.0120551090700344
YBR259W	0	1	0.0120551090700344
YER144C	0	0	0.0120481927710843
YPL009C	0	1	0.0120481927710843
YDL178W	0	0	0.0120412844036697
YPR140W	0	0	0.0120343839541547
YER118C	0	0	0.0120274914089347
YBR197C	0	1	0.0120274914089347
YBR263W	0	0	0.0120206067544362
YNL021W	0	0	0.0120137299771167
YJR109C	0	0	0.0120068610634648
YLR257W	0	1	0.0120068610634648
YER048C	0	1	0.0120068610634648
YLR384C	0	0	0.012
YJL197W	0	1	0.012
YPL118W	0	0	0.0119931467732724
YDR515W	0	0	0.011986301369863
YOR118W	0	1	0.011986301369863
YHR074W	0	0	0.0119794637763833
YHR031C	0	0	0.0119726339794755
YJL193W	0	1	0.0119726339794755
YDL166C	0	0	0.011965811965812
YKR054C	0	0	0.0119589977220957
YPL072W	0	0	0.0119521912350598
YLR249W	0	0	0.0119453924914676
YIL015W	0	0	0.0119386014781126
YNL288W	0	0	0.0119318181818182
YGL093W	0	0	0.0119250425894378
YBR233W	0	1	0.0119250425894378
YML096W	0	1	0.0119250425894378
YCL047C	0	1	0.0119250425894378
YGL016W	0	0	0.0119182746878547
YPL211W	0	0	0.0119115144639818
YBR246W	0	1	0.0119115144639818
YNL016W	0	0	0.0119047619047619
YJL110C	0	0	0.0118980169971671
YKL054C	0	0	0.0118912797281993
YDL117W	0	0	0.0118845500848896
YMR228W	0	0	0.0118778280542986
[truncated: 3,790 more rows]
