# Supplementary material for: Computationally Driven, Quantitative Experiments Discover Genes Required for Mitochondrial Biogenesis
Source: PLoS Genet. 2009 Mar 20;5(3):e1000407. doi: 10.1371/journal.pgen.1000407 (PMC2648979; doi:10.1371/journal.pgen.1000407)
Supplement: Dataset S2 — Top 100 novel ensemble predictions for additional yeast biological processes. A zip file containing 387 tab-delimited text files of the ensemble predictions for the indicated Gene Ontology Biological Process Term. (21.70 MB GZ) [file pgen.1000407.s013.gz › GO_0006892.txt]

ORF	AnnotatedToTerm?	Uncharacterized_04152007?	Precision
YGL233W	1	0	1.0
YGR009C	1	0	1.0
YPR055W	1	0	1.0
YLR166C	1	0	1.0
YGL095C	1	0	1.0
YPR072W	0	0	0.875
YIL068C	1	0	0.875
YMR231W	1	0	0.875
YNL297C	0	0	0.875
YKL135C	1	0	0.875
YPL195W	1	0	0.875
YNL267W	1	0	0.875
YPL259C	1	0	0.875
YLR396C	1	0	0.875
YLR330W	1	0	0.875
YGR261C	1	0	0.875
YLR039C	0	0	0.842105263157895
YER008C	1	0	0.842105263157895
YPR029C	1	0	0.842105263157895
YER157W	0	0	0.8
YNL041C	0	0	0.772727272727273
YPL045W	1	0	0.772727272727273
YNL272C	0	0	0.739130434782609
YDR164C	0	0	0.72
YLR148W	1	0	0.72
YNL051W	0	0	0.692307692307692
YJR005W	0	0	0.666666666666667
YNL257C	0	0	0.642857142857143
YDR137W	0	0	0.620689655172414
YMR218C	0	0	0.612903225806452
YDR166C	1	0	0.612903225806452
YOR069W	0	0	0.59375
YKL179C	0	0	0.575757575757576
YPL228W	0	0	0.558823529411765
YOR075W	0	0	0.542857142857143
YGL206C	0	0	0.536585365853659
YJL154C	0	0	0.536585365853659
YPR032W	1	0	0.536585365853659
YDR407C	0	0	0.536585365853659
YMR237W	1	0	0.536585365853659
YJL099W	1	0	0.536585365853659
YPR105C	0	0	0.534883720930233
YLR309C	1	0	0.534883720930233
YDR080W	0	0	0.522727272727273
YNL287W	0	0	0.521739130434783
YDR027C	1	0	0.521739130434783
YOR326W	0	0	0.51063829787234
YPR179C	0	0	0.5
YDR468C	0	0	0.489795918367347
YOL018C	0	0	0.48
YNR049C	0	0	0.476190476190476
YBR102C	0	0	0.476190476190476
YDR189W	0	0	0.476190476190476
YLR170C	1	0	0.476190476190476
YGR005C	0	0	0.476190476190476
YLR262C	0	0	0.476190476190476
YOR109W	0	0	0.476190476190476
YOR036W	1	0	0.476190476190476
YHL019C	1	0	0.476190476190476
YKR001C	0	0	0.476190476190476
YKR027W	1	0	0.476190476190476
YFL005W	1	0	0.476190476190476
YJL085W	1	0	0.476190476190476
YDL077C	0	0	0.46969696969697
YJL053W	0	0	0.46969696969697
YOR106W	1	0	0.46969696969697
YLR025W	0	0	0.462686567164179
YDR176W	0	0	0.455882352941176
YBL037W	0	0	0.450704225352113
YER136W	0	0	0.450704225352113
YJL029C	1	0	0.450704225352113
YNR006W	0	0	0.444444444444444
YER122C	0	0	0.44
YLR240W	0	0	0.44
YPL232W	1	0	0.44
YNL027W	0	0	0.434210526315789
YNL243W	0	0	0.430379746835443
YKR020W	0	0	0.430379746835443
YOR299W	1	0	0.430379746835443
YBL105C	0	0	0.425
YBR279W	0	0	0.423529411764706
YOR070C	0	0	0.423529411764706
YER022W	0	0	0.423529411764706
YMR197C	1	0	0.423529411764706
YDR358W	1	0	0.423529411764706
YFL038C	0	0	0.421052631578947
YAL041W	0	0	0.421052631578947
YLR371W	0	0	0.421052631578947
YKL079W	0	0	0.421052631578947
YGR196C	0	1	0.421052631578947
YDR323C	1	0	0.421052631578947
YDL192W	1	0	0.421052631578947
YOR132W	0	0	0.421052631578947
YMR054W	0	0	0.421052631578947
YHR108W	1	0	0.421052631578947
YMR183C	1	0	0.421052631578947
YBL050W	0	0	0.416666666666667
YMR077C	0	0	0.412371134020619
YLR360W	0	0	0.408163265306122
YBR080C	0	0	0.404040404040404
YAL002W	0	0	0.403846153846154
YGL244W	0	0	0.403846153846154
YDR153C	1	0	0.403846153846154
YDR170C	0	0	0.403846153846154
YOR327C	1	0	0.403846153846154
YDR238C	0	0	0.401869158878505
YCR009C	0	0	0.401869158878505
YAL030W	1	0	0.401869158878505
YJL204C	0	0	0.398148148148148
YKL196C	0	0	0.394495412844037
YDL225W	0	0	0.390909090909091
YNL258C	0	0	0.387387387387387
YGR167W	0	0	0.383928571428571
YKR088C	0	0	0.380530973451327
YIL044C	0	0	0.37719298245614
YDR068W	0	1	0.37719298245614
YGL223C	0	0	0.373913043478261
YKL025C	0	0	0.372881355932203
YKR064W	0	1	0.372881355932203
YBR200W	0	0	0.372881355932203
YMR079W	1	0	0.372881355932203
YOR089C	0	0	0.372093023255814
YGL124C	0	0	0.372093023255814
YAL026C	1	0	0.372093023255814
YDL099W	0	0	0.372093023255814
YPL249C	0	0	0.372093023255814
YDL137W	0	0	0.372093023255814
YDR484W	1	0	0.372093023255814
YDR084C	0	0	0.372093023255814
YJL036W	0	0	0.372093023255814
YGL212W	1	0	0.372093023255814
YJL123C	0	1	0.372093023255814
YJR134C	0	1	0.372093023255814
YDL226C	1	0	0.372093023255814
YLR418C	0	0	0.369230769230769
YGL153W	0	0	0.366412213740458
YGR241C	0	0	0.363636363636364
YOR353C	0	0	0.360902255639098
YOR194C	0	0	0.358208955223881
YOR256C	0	0	0.355555555555556
YGL151W	0	0	0.352941176470588
YER143W	0	0	0.35036496350365
YMR004W	0	0	0.347826086956522
YGL137W	0	0	0.345323741007194
YDR088C	0	0	0.342857142857143
YGL145W	0	0	0.340425531914894
YDR162C	0	0	0.338028169014085
YNL293W	0	0	0.335664335664336
YNL271C	0	0	0.333333333333333
YBL017C	0	0	0.331034482758621
YOL062C	0	0	0.328859060402685
YLR229C	0	0	0.328859060402685
YIL002C	0	0	0.328859060402685
YBR164C	1	0	0.328859060402685
YDR264C	0	0	0.326666666666667
YOR076C	0	0	0.324503311258278
YHR161C	0	0	0.322368421052632
YFL049W	0	0	0.320261437908497
YKR031C	0	0	0.318181818181818
YLR268W	0	0	0.316129032258064
YLR026C	0	0	0.314102564102564
YMR192W	0	0	0.312101910828025
YAL053W	0	0	0.310126582278481
YDR289C	0	0	0.308176100628931
YNL118C	0	0	0.30625
YBR095C	0	0	0.305389221556886
YNL084C	0	0	0.305389221556886
YDR141C	0	0	0.305389221556886
YNL059C	0	0	0.305389221556886
YBR288C	1	0	0.305389221556886
YOR123C	0	0	0.305389221556886
YOL137W	0	1	0.305389221556886
YPL051W	1	0	0.305389221556886
YML062C	0	0	0.303571428571429
YER123W	0	0	0.301775147928994
YDL113C	0	0	0.300578034682081
YDL190C	0	0	0.300578034682081
YPR189W	0	0	0.300578034682081
YJR125C	1	0	0.300578034682081
YIL076W	0	0	0.298850574712644
YMR039C	0	0	0.297142857142857
YNL039W	0	0	0.295454545454545
YOR035C	0	0	0.293785310734463
YJR089W	0	0	0.292134831460674
YPL084W	0	0	0.290502793296089
YML038C	0	0	0.288888888888889
YHR073W	0	0	0.28804347826087
YHR158C	0	0	0.28804347826087
YJR083C	0	0	0.28804347826087
YJL024C	1	0	0.28804347826087
YKL212W	0	0	0.286486486486487
YCR094W	0	0	0.28494623655914
YGR120C	0	0	0.283422459893048
YKR068C	0	0	0.281914893617021
YHR107C	0	0	0.28042328042328
YDR129C	0	0	0.278947368421053
YER166W	0	0	0.277486910994764
YBR216C	0	0	0.276041666666667
YBR023C	0	0	0.274611398963731
YOR112W	0	0	0.274111675126904
YBR123C	0	0	0.274111675126904
YEL022W	0	0	0.274111675126904
YMR124W	0	1	0.274111675126904
YJL004C	1	0	0.274111675126904
YKR082W	0	0	0.272727272727273
YAL029C	0	0	0.271356783919598
YIL115C	0	0	0.27
YML071C	0	0	0.26865671641791
YLR208W	0	0	0.268292682926829
YNL298W	0	0	0.268292682926829
YML115C	0	0	0.268292682926829
YPL145C	1	0	0.268292682926829
YPR025C	0	0	0.266990291262136
YIL048W	0	0	0.265700483091787
YDL006W	0	0	0.264423076923077
YBR103W	0	0	0.263157894736842
YLR398C	0	0	0.261904761904762
YCR002C	0	0	0.260663507109005
YOR124C	0	0	0.259433962264151
YOL112W	0	0	0.258215962441315
YNL167C	0	0	0.257009345794392
YDR251W	0	0	0.255813953488372
YMR311C	0	0	0.25462962962963
YLR319C	0	0	0.253456221198157
YDR069C	0	0	0.252293577981651
YDL132W	0	0	0.251141552511416
YJR058C	0	0	0.251121076233184
YDR388W	0	0	0.251121076233184
YLR274W	0	0	0.251121076233184
YIL173W	1	0	0.251121076233184
YPL007C	0	0	0.251101321585903
YBR260C	0	0	0.251101321585903
YBR131W	0	0	0.251101321585903
YML001W	1	0	0.251101321585903
YNL106C	0	0	0.25
YIL118W	0	0	0.248908296943231
YPR180W	0	0	0.247826086956522
YMR017W	0	0	0.246753246753247
YLR093C	0	0	0.245689655172414
YPR165W	0	0	0.244635193133047
YDR473C	0	0	0.243589743589744
YKR090W	0	0	0.242553191489362
YGL005C	0	0	0.241525423728814
YGR172C	0	0	0.240506329113924
YGL086W	0	0	0.239669421487603
YHR023W	0	0	0.239669421487603
YJL031C	0	0	0.239669421487603
YBR109C	0	0	0.239669421487603
YBL106C	1	0	0.239669421487603
YBL061C	0	0	0.238683127572016
YFL039C	0	0	0.237704918032787
YDR294C	0	0	0.236734693877551
YKR029C	0	0	0.235772357723577
YNL278W	0	0	0.234817813765182
YGR186W	0	0	0.233870967741935
YLR353W	0	0	0.232931726907631
YBL085W	0	0	0.232
YNL238W	0	0	0.231075697211155
YDR126W	0	0	0.23015873015873
YKL126W	0	0	0.229249011857708
YNL091W	0	0	0.228346456692913
YKL092C	0	0	0.227450980392157
YMR010W	0	0	0.2265625
YJR076C	0	0	0.22568093385214
YOR304W	0	0	0.224806201550388
YGR229C	0	0	0.223938223938224
YKL213C	0	0	0.223076923076923
YNL154C	0	0	0.222222222222222
YDL146W	0	1	0.222222222222222
YPL020C	0	0	0.221374045801527
YNL233W	0	0	0.220532319391635
YOR093C	0	1	0.220532319391635
YKL002W	0	0	0.21969696969697
YAL016W	0	0	0.218867924528302
YOR304C-A	0	1	0.218867924528302
YLR133W	0	0	0.218045112781955
YPR017C	0	0	0.217228464419476
YLL015W	0	0	0.216417910447761
YDR495C	0	0	0.215613382899628
YLR187W	0	1	0.215613382899628
YJR090C	0	0	0.214814814814815
YER087C-B	0	0	0.214022140221402
YPR173C	0	0	0.213235294117647
YHL002W	0	0	0.212454212454212
YPR108W	0	0	0.211678832116788
YER155C	0	0	0.210909090909091
YMR029C	0	0	0.210144927536232
YML049C	0	0	0.209386281588448
YOR322C	0	0	0.20863309352518
YIL161W	0	1	0.20863309352518
YMR092C	0	0	0.207885304659498
YOR216C	0	0	0.207142857142857
YHR142W	0	0	0.206405693950178
YNL161W	0	0	0.205673758865248
YHL030W	0	0	0.204946996466431
YPR148C	0	1	0.204946996466431
YOR014W	0	0	0.204225352112676
YBR059C	0	0	0.203508771929825
YGR193C	0	0	0.202797202797203
YDL161W	0	0	0.202090592334495
YGR170W	0	0	0.201388888888889
YBL040C	0	0	0.200692041522491
YBR199W	0	0	0.2
YLR144C	0	0	0.199312714776632
YML103C	0	0	0.198630136986301
YHR012W	0	0	0.197952218430034
YER149C	0	0	0.197278911564626
YOR127W	0	0	0.196610169491525
YBL086C	0	1	0.196610169491525
YIL140W	0	0	0.195945945945946
YKL190W	0	0	0.195286195286195
YNL317W	0	0	0.194630872483221
YDR246W	0	0	0.193979933110368
YLL014W	0	1	0.193979933110368
YDL145C	0	0	0.193333333333333
YOL063C	0	0	0.192691029900332
YER133W	0	0	0.19205298013245
YMR071C	0	0	0.191419141914191
YOR171C	0	0	0.190789473684211
YHR149C	0	1	0.190789473684211
YLR250W	0	0	0.19016393442623
YBR097W	0	0	0.189542483660131
YNL215W	0	1	0.189542483660131
YKR028W	0	0	0.188925081433225
YPL032C	0	0	0.188311688311688
YBR005W	0	0	0.187702265372168
YFL047W	0	0	0.187096774193548
YDR108W	0	0	0.186495176848875
YBR236C	0	0	0.185897435897436
YOR008C	0	0	0.185303514376997
YHR135C	0	0	0.184713375796178
YBR229C	0	0	0.184126984126984
YOR275C	0	0	0.183544303797468
YNL079C	0	0	0.182965299684543
YER114C	0	0	0.182389937106918
YDR313C	0	0	0.181818181818182
YHL031C	0	0	0.18125
YGL161C	0	0	0.180685358255452
YPL100W	0	0	0.180124223602484
YDR320C	0	0	0.179566563467492
YDR425W	0	0	0.179012345679012
YIL005W	0	0	0.178461538461538
YMR129W	0	0	0.177914110429448
YGL084C	0	0	0.17737003058104
YGL252C	0	0	0.176829268292683
YMR307W	0	0	0.17629179331307
YHR105W	0	1	0.17629179331307
YKR008W	0	0	0.175757575757576
YCL024W	0	0	0.175226586102719
YFR010W	0	0	0.174698795180723
YKL010C	0	0	0.174174174174174
YDL074C	0	0	0.173652694610778
YDR182W	0	0	0.173134328358209
YNL054W	0	0	0.172619047619048
YCR042C	0	0	0.172106824925816
YOR329C	0	0	0.171597633136095
YLR305C	0	0	0.171091445427729
YPR079W	0	0	0.170588235294118
YNL236W	0	0	0.170087976539589
YGR247W	0	0	0.169590643274854
YPL180W	0	0	0.169096209912536
YJL207C	0	0	0.168604651162791
YKL041W	0	0	0.168115942028985
YNL322C	0	0	0.167630057803468
YJR033C	0	0	0.167146974063401
YMR044W	0	0	0.166666666666667
YGR166W	0	0	0.166189111747851
YPL240C	0	0	0.165714285714286
YBL047C	0	0	0.165242165242165
YDR100W	0	0	0.164772727272727
YBR254C	0	0	0.164305949008499
YJL044C	0	0	0.163841807909605
YNL325C	0	0	0.163380281690141
YDR093W	0	0	0.162921348314607
YDR367W	0	1	0.162921348314607
YPL246C	0	1	0.162921348314607
YLR238W	0	0	0.162464985994398
YDL002C	0	0	0.162011173184358
YNL127W	0	0	0.161559888579387
YDR472W	0	0	0.161111111111111
YPL204W	0	0	0.160664819944598
YLR361C	0	0	0.160220994475138
YBR130C	0	0	0.159779614325069
YBR058C	0	0	0.159340659340659
YGR163W	0	0	0.158904109589041
YNL044W	0	0	0.158469945355191
YDR507C	0	0	0.158038147138965
YBL007C	0	0	0.157608695652174
YPR162C	0	0	0.157181571815718
YGR100W	0	0	0.156756756756757
YFR002W	0	0	0.15633423180593
YGR238C	0	0	0.155913978494624
YER005W	0	0	0.155495978552279
YER059W	0	0	0.155080213903743
YOR090C	0	0	0.154666666666667
YGR270W	0	0	0.154255319148936
YBR057C	0	0	0.153846153846154
YOR273C	0	0	0.153439153439153
YKR095W	0	0	0.153034300791557
YDR456W	0	0	0.152631578947368
YGL167C	0	0	0.152230971128609
YNL136W	0	0	0.151832460732984
YKR100C	0	0	0.151436031331593
YNR023W	0	0	0.151041666666667
YDL029W	0	0	0.150649350649351
YOL145C	0	0	0.150510204081633
YHR103W	0	0	0.150510204081633
YPL070W	0	0	0.150510204081633
YPR181C	0	0	0.150510204081633
YCR038C	0	0	0.150510204081633
YNR026C	0	0	0.150510204081633
YBL102W	1	0	0.150510204081633
YBR272C	0	0	0.150127226463104
YNL166C	0	0	0.149746192893401
YPR122W	0	0	0.149367088607595
YML037C	0	1	0.149367088607595
YLR095C	0	0	0.148989898989899
YLR277C	0	0	0.148614609571788
YJL176C	0	0	0.148241206030151
YIL063C	0	0	0.147869674185464
YFR051C	0	0	0.1475
YER113C	0	1	0.1475
YEL048C	0	1	0.1475
YLR310C	0	0	0.14713216957606
YGL083W	0	1	0.14713216957606
YDL058W	0	0	0.146766169154229
YHL017W	0	1	0.146766169154229
YLR206W	0	0	0.146699266503667
YGL225W	0	0	0.146699266503667
YKL017C	0	0	0.146699266503667
YLR182W	0	0	0.146699266503667
YGL203C	0	0	0.146699266503667
YDL106C	0	0	0.146699266503667
YJL222W	1	0	0.146699266503667
YBL010C	0	1	0.146699266503667
YER080W	0	1	0.146699266503667
YGR041W	0	0	0.146341463414634
YDR348C	0	1	0.146341463414634
YPL243W	0	0	0.145985401459854
YOR241W	0	0	0.145631067961165
YMR253C	0	1	0.145631067961165
YIL095W	0	0	0.145278450363196
YCR030C	0	1	0.145278450363196
YKL004W	0	0	0.144927536231884
YLR056W	0	0	0.144578313253012
YDL147W	0	0	0.144230769230769
YFR040W	0	0	0.143884892086331
YLR370C	0	0	0.143540669856459
YLR386W	0	0	0.143198090692124
YBL042C	0	0	0.142857142857143
YPR161C	0	0	0.142517814726841
YPL057C	0	0	0.14218009478673
YGR246C	0	0	0.141843971631206
YKR003W	0	0	0.141509433962264
YMR110C	0	0	0.141176470588235
YDL240W	0	0	0.140845070422535
YJL095W	0	0	0.140515222482436
YLR429W	0	0	0.14018691588785
YOR115C	0	0	0.13986013986014
YDR163W	0	0	0.13953488372093
YOL107W	0	1	0.13953488372093
YLR369W	0	0	0.139211136890951
YGL049C	0	0	0.138888888888889
YLL040C	0	0	0.138568129330254
YKL012W	0	0	0.138248847926267
YJL020C	0	0	0.137931034482759
YPL120W	0	0	0.137614678899083
YGR191W	0	0	0.137299771167048
YDR245W	0	0	0.136986301369863
YBR041W	0	0	0.136674259681093
YML069W	0	0	0.136363636363636
YER031C	0	0	0.136054421768707
YPL242C	0	0	0.135746606334842
YOL081W	0	0	0.135440180586907
YEL013W	0	0	0.135135135135135
YDR379W	0	0	0.134831460674157
YGL190C	0	0	0.134529147982063
YFL013C	0	0	0.134228187919463
YPR124W	0	0	0.133928571428571
YER159C	0	0	0.133630289532294
YPL115C	0	0	0.133333333333333
YMR216C	0	0	0.133037694013304
YER021W	0	0	0.132743362831858
YLL043W	0	0	0.132450331125828
YNL076W	0	0	0.13215859030837
YLR115W	0	0	0.131868131868132
YDL097C	0	0	0.131578947368421
YJL183W	0	0	0.131291028446389
YKL048C	0	0	0.131004366812227
YPL221W	0	0	0.130718954248366
YFR024C-A	0	0	0.130434782608696
YKL020C	0	0	0.130151843817787
YIL156W	0	0	0.12987012987013
YIL036W	0	0	0.129589632829374
YLR314C	0	0	0.129310344827586
YGL027C	0	0	0.129032258064516
YBR234C	0	0	0.128755364806867
YGR072W	0	0	0.12847965738758
YLR084C	0	0	0.128205128205128
YPL176C	0	0	0.127931769722815
YNL263C	0	0	0.127659574468085
YMR210W	0	0	0.127388535031847
YGR065C	0	0	0.127118644067797
YER125W	0	0	0.126849894291755
YBR221C	0	0	0.126582278481013
YLR459W	0	0	0.126315789473684
YKL007W	0	0	0.126050420168067
YBR070C	0	0	0.125786163522013
YGR218W	0	0	0.125523012552301
YDR335W	0	0	0.125260960334029
YPL053C	0	0	0.125
YPL161C	0	0	0.125
YOL070C	0	1	0.125
YBL103C	0	0	0.125
YAL014C	0	0	0.125
YDR028C	0	0	0.125
YGR013W	0	0	0.125
YMR255W	0	0	0.125
YFR013W	0	0	0.125
YFR019W	1	0	0.125
YEL015W	0	0	0.124748490945674
YBR127C	0	0	0.124748490945674
YHR004C	0	0	0.124748490945674
YIL109C	0	0	0.124748490945674
YOR188W	0	0	0.124748490945674
YBL091C	0	0	0.124748490945674
YNL078W	0	0	0.124748490945674
YNL212W	0	1	0.124748490945674
YOR259C	0	0	0.124748490945674
YLR114C	1	0	0.124748490945674
YBL101C	0	0	0.124497991967871
YOR068C	0	0	0.124248496993988
YNL326C	0	0	0.124
YOL004W	0	0	0.12375249500998
YCR034W	0	0	0.123505976095618
YLR189C	0	0	0.123260437375746
YDR416W	0	0	0.123015873015873
YER111C	0	0	0.122772277227723
YDR077W	0	0	0.122529644268775
YGL207W	0	0	0.122287968441815
YKR023W	0	1	0.122287968441815
YPL116W	0	0	0.122047244094488
YBL051C	0	0	0.121807465618861
YHR201C	0	0	0.12156862745098
YDR373W	0	0	0.12133072407045
YDR235W	0	0	0.12109375
YDL065C	0	0	0.120857699805068
YJL047C	0	0	0.120622568093385
YGL093W	0	0	0.120388349514563
YGR198W	0	0	0.12015503875969
YDL103C	0	0	0.119922630560928
YMR295C	0	1	0.119922630560928
YLR181C	0	0	0.11969111969112
YBL058W	0	0	0.119460500963391
YLR425W	0	0	0.119230769230769
YOR249C	0	0	0.119001919385797
YDL045C	0	0	0.118773946360153
YLR313C	0	0	0.118546845124283
YDR219C	0	0	0.118320610687023
YKL112W	0	0	0.118095238095238
YLR096W	0	0	0.11787072243346
YDR202C	0	0	0.117647058823529
YDR466W	0	0	0.117424242424242
YKR084C	0	0	0.117202268431002
YPR073C	0	0	0.116981132075472
YBR133C	0	0	0.116760828625235
YGL228W	0	1	0.116760828625235
YGR202C	0	0	0.116541353383459
YDR295C	0	0	0.116322701688555
YOR085W	0	0	0.116104868913858
YKR035W-A	0	0	0.11588785046729
YOR261C	0	0	0.115671641791045
YJR013W	0	0	0.115456238361266
YLR043C	0	0	0.115241635687732
YDR181C	0	0	0.115027829313544
YDR477W	0	0	0.114814814814815
YGL150C	0	0	0.11460258780037
YDR421W	0	0	0.114391143911439
YMR119W	0	0	0.114180478821363
YEL061C	0	0	0.113970588235294
YKL011C	0	0	0.113761467889908
YJR092W	0	0	0.113553113553114
YBR071W	0	1	0.113553113553114
YPL147W	0	0	0.113345521023766
YMR284W	0	0	0.113138686131387
YGL020C	0	0	0.112932604735883
YOR122C	0	0	0.112727272727273
YLR119W	0	0	0.112522686025408
YLL028W	0	0	0.11231884057971
YBR245C	0	0	0.112115732368897
YBR077C	0	0	0.111913357400722
YNL192W	0	0	0.111711711711712
YLR083C	0	1	0.111711711711712
YOR043W	0	0	0.111510791366906
YBR283C	0	0	0.111310592459605
YBR078W	0	0	0.111111111111111
YGR092W	0	0	0.110912343470483
YJR142W	0	1	0.110912343470483
YBL022C	0	0	0.110714285714286
YMR304W	0	0	0.110516934046346
YDR229W	0	0	0.110320284697509
YBR110W	0	0	0.1101243339254
YGL130W	0	0	0.109929078014184
YDR265W	0	0	0.109734513274336
YCR044C	0	0	0.109540636042403
YDL117W	0	0	0.109347442680776
YDR439W	0	0	0.109154929577465
YGR004W	0	0	0.10896309314587
YNL048W	0	0	0.108771929824561
YDR427W	0	0	0.108581436077058
YER161C	0	0	0.108391608391608
YDR150W	0	0	0.108202443280977
YPL213W	0	0	0.10801393728223
YNL157W	0	1	0.10801393728223
YBL060W	0	1	0.10801393728223
YDR362C	0	0	0.107826086956522
YDL100C	0	0	0.107638888888889
YBR004C	0	0	0.107452339688042
YPL202C	0	0	0.107266435986159
YDR293C	0	0	0.107081174438687
YBR289W	0	0	0.106896551724138
YOL003C	0	0	0.10671256454389
YDR208W	0	0	0.106529209621993
YLR078C	0	0	0.106346483704974
YOR141C	0	1	0.106346483704974
YBR069C	0	0	0.106164383561644
YJR110W	0	0	0.105982905982906
YDR228C	0	0	0.10580204778157
YDL044C	0	0	0.105621805792164
YHR076W	0	1	0.105621805792164
YGR036C	0	0	0.105442176870748
YDL007W	0	0	0.105263157894737
YMR293C	0	0	0.105084745762712
YIL038C	0	0	0.104906937394247
YBR237W	0	0	0.10472972972973
YKL015W	0	0	0.104553119730185
YMR275C	0	0	0.104377104377104
YBR081C	0	0	0.104201680672269
YMR061W	0	0	0.104026845637584
YLR414C	0	1	0.104026845637584
YDR103W	0	0	0.103852596314908
YBR084W	0	0	0.103678929765886
YDR054C	0	0	0.103505843071786
YER118C	0	0	0.103333333333333
YGL106W	0	0	0.103161397670549
YER040W	0	0	0.102990033222591
YOL076W	0	0	0.102819237147595
YKL204W	0	0	0.102649006622517
YBR276C	0	0	0.102479338842975
YGL110C	0	1	0.102479338842975
YLR087C	0	0	0.102310231023102
YMR075W	0	0	0.102141680395387
YMR171C	0	1	0.102141680395387
YDR117C	0	1	0.102141680395387
YIL159W	0	0	0.101973684210526
YCR088W	0	0	0.101806239737274
YOR117W	0	0	0.101639344262295
YNL094W	0	0	0.101472995090016
YMR247C	0	0	0.101307189542484
YCR015C	0	1	0.101307189542484
YMR058W	0	0	0.101141924959217
YGL098W	0	0	0.100977198697068
YMR089C	0	0	0.100813008130081
YJR040W	0	0	0.100649350649351
YJR044C	0	0	0.100486223662885
YJR118C	0	0	0.100323624595469
YLR332W	0	0	0.10016155088853
YPL098C	0	0	0.1
YLL006W	0	0	0.0998389694041868
YDL207W	0	0	0.0996784565916399
YOL090W	0	0	0.0995184590690209
YOR197W	0	0	0.0993589743589744
YHL007C	0	0	0.0992
YJR062C	0	0	0.0990415335463259
YDR351W	0	0	0.0988835725677831
YKL073W	0	0	0.0987261146496815
YPL174C	0	0	0.0985691573926868
YJR006W	0	0	0.0984126984126984
YLR163C	0	0	0.098256735340729
YNL225C	0	0	0.0981012658227848
YLR390W	0	0	0.0979462875197472
YKL145W	0	0	0.0977917981072555
YCL001W	0	0	0.0976377952755905
YJR031C	0	0	0.0974842767295598
YPR133C	0	0	0.097331240188383
YDR255C	0	0	0.0971786833855799
YGL198W	0	0	0.0970266040688576
YFL048C	0	0	0.096875
YLR260W	0	0	0.0967238689547582
YDR392W	0	0	0.0965732087227414
YGR105W	0	0	0.0964230171073095
YBR063C	0	1	0.0964230171073095
YLR363C	0	0	0.0962732919254658
YLR342W	0	0	0.0961240310077519
YPR155C	0	0	0.0959752321981424
YOL049W	0	0	0.0958268933539413
YER140W	0	1	0.0958268933539413
YDR325W	0	0	0.095679012345679
YNR065C	0	1	0.095679012345679
YPL069C	0	0	0.0955315870570108
YHR171W	0	0	0.0953846153846154
YOL012C	0	0	0.0952380952380952
YDR033W	0	1	0.0952380952380952
YGR206W	0	0	0.0950920245398773
YBR121C	0	0	0.0949464012251149
YOL036W	0	1	0.0949464012251149
YIR003W	0	1	0.0949464012251149
YMR032W	0	0	0.0948012232415902
YBR273C	0	0	0.0946564885496183
YBL063W	0	0	0.0945121951219512
YDL176W	0	1	0.0945121951219512
YPL085W	0	0	0.0943683409436834
YOR103C	0	0	0.0942249240121581
YGL210W	0	0	0.0940819423368741
YFR016C	0	1	0.0940819423368741
YNL329C	0	0	0.0939393939393939
YHR030C	0	0	0.0937972768532526
YMR123W	0	0	0.0936555891238671
YJR088C	0	1	0.0936555891238671
YGL077C	0	0	0.0935143288084465
YLR207W	0	0	0.0933734939759036
YDR419W	0	0	0.0932330827067669
YMR212C	0	0	0.0930930930930931
YNL101W	0	0	0.0929535232383808
YBL056W	0	0	0.092814371257485
YJL041W	0	0	0.0926756352765321
YKL006C-A	0	0	0.0925373134328358
YDR244W	0	0	0.0923994038748137
YGR047C	0	0	0.0922619047619048
YDR145W	0	0	0.0921248142644874
YKL075C	0	0	0.0919881305637982
YHR114W	0	0	0.0918518518518519
YNL264C	0	0	0.0917159763313609
YOR165W	0	0	0.0915805022156573
YML008C	0	0	0.0914454277286136
YHR001W	0	0	0.0913107511045655
YGR216C	0	0	0.0911764705882353
YDR292C	0	0	0.0910425844346549
YKR019C	0	0	0.0909090909090909
YOR149C	0	0	0.0907759882869693
YAR018C	0	0	0.0906432748538012
YNL121C	0	0	0.0905109489051095
YDR072C	0	0	0.0903790087463557
YKL140W	0	0	0.0902474526928675
YPR081C	0	0	0.0901162790697674
YLL050C	0	0	0.0899854862119013
YMR091C	0	0	0.0898550724637681
YNL265C	0	0	0.0897250361794501
YAL046C	0	1	0.0897250361794501
YPR188C	0	0	0.0895953757225433
YPL010W	0	0	0.0894660894660895
YPL031C	0	0	0.0893371757925072
YLR241W	0	1	0.0893371757925072
YNL008C	0	0	0.0892086330935252
YBR054W	0	1	0.0892086330935252
YIL004C	0	0	0.0890804597701149
YHR098C	0	0	0.0889526542324247
YGL023C	0	0	0.0888252148997135
YPL196W	0	0	0.0886981402002861
YPR086W	0	0	0.0885714285714286
YLR380W	0	0	0.0884450784593438
YKR002W	0	0	0.0883190883190883
YKR030W	0	0	0.0881934566145093
YPR107C	0	0	0.0880681818181818
YMR240C	0	0	0.0879432624113475
YDR310C	0	0	0.0878186968838527
YER019C-A	0	0	0.0876944837340877
YPL083C	0	0	0.0875706214689266
YDR460W	0	0	0.0874471086036671
YPR028W	0	0	0.0873239436619718
YOR042W	0	1	0.0873239436619718
YBR171W	0	0	0.0872011251758087
YHL009C	0	0	0.0870786516853933
YFR004W	0	0	0.0869565217391304
YHR132C	0	0	0.0868347338935574
YBR179C	0	0	0.0867132867132867
YHR060W	0	0	0.0865921787709497
YKR014C	0	0	0.0864714086471409
YOR080W	0	0	0.0863509749303621
YMR302C	0	0	0.086230876216968
YOR357C	0	0	0.0861111111111111
YFR009W	0	0	0.0859916782246879
YPR097W	0	1	0.0859916782246879
YIL128W	0	0	0.0858725761772853
YJL081C	0	0	0.0857538035961272
YAL031C	0	0	0.0856353591160221
YOR079C	0	0	0.0855172413793103
YNL020C	0	0	0.0853994490358127
YGL054C	0	0	0.0852819807427785
YKL057C	0	0	0.0851648351648352
YGL081W	0	1	0.0851648351648352
YKL061W	0	1	0.0851648351648352
YDL073W	0	1	0.0851648351648352
YLR408C	0	1	0.0851648351648352
YOR307C	0	0	0.0850480109739369
YJL061W	0	0	0.0849315068493151
YIR002C	0	0	0.0848153214774282
YBR153W	0	0	0.0846994535519126
YDL005C	0	0	0.0845839017735334
YDR252W	0	0	0.0844686648501362
YML117W	0	0	0.0843537414965986
YGL115W	0	0	0.0842391304347826
YDR524C	0	0	0.0841248303934871
YLR389C	0	0	0.0840108401084011
YLR424W	0	0	0.0838971583220568
YML094W	0	0	0.0837837837837838
YML007W	0	0	0.0836707152496626
YLR033W	0	0	0.0835579514824798
YEL062W	0	0	0.0834454912516824
YGL195W	0	0	0.0833333333333333
YGL241W	0	0	0.0832214765100671
YMR319C	0	0	0.0831099195710456
YNL086W	0	1	0.0831099195710456
YBR170C	0	0	0.0829986613119143
YFL034W	0	1	0.0829986613119143
YNR031C	0	0	0.0828877005347594
YIL138C	0	0	0.0827770360480641
YGR125W	0	1	0.0827770360480641
YKL129C	0	0	0.0826666666666667
YFL024C	0	0	0.0825565912117177
YBL067C	0	1	0.0825565912117177
YEL031W	0	0	0.0824468085106383
YNL158W	0	0	0.0823373173970783
YBR215W	0	0	0.0822281167108753
YGR179C	0	0	0.0821192052980132
YIL105C	0	0	0.082010582010582
YPR024W	0	0	0.0819022457067371
YDL091C	0	1	0.0819022457067371
YBR255W	0	1	0.0819022457067371
YDR128W	0	1	0.0819022457067371
YKR086W	0	0	0.0817941952506596
YBR098W	0	0	0.0816864295125165
YIR011C	0	0	0.0815789473684211
YDR485C	0	0	0.0814717477003942
YMR149W	0	0	0.0813648293963255
YMR001C	0	0	0.0812581913499345
YFL036W	0	0	0.081151832460733
YJR032W	0	0	0.0810457516339869
YFR008W	0	0	0.0809399477806789
YJR084W	0	0	0.0808344198174707
YAL047C	0	0	0.0807291666666667
YBL041W	0	0	0.0806241872561769
YGL227W	0	0	0.0805194805194805
YIL031W	0	0	0.0804150453955901
YLR368W	0	0	0.0803108808290155
YHL040C	0	0	0.0802069857697283
YMR137C	0	0	0.0801033591731266
YER083C	0	0	0.08
YDL047W	0	0	0.0798969072164948
YBR094W	0	1	0.0798969072164948
YGL215W	0	0	0.0797940797940798
YBR129C	0	0	0.0796915167095116
YGL065C	0	0	0.079589216944801
YPR176C	0	0	0.0794871794871795
YJR052W	0	0	0.0793854033290653
YCL014W	0	0	0.0792838874680307
YBR016W	0	0	0.0791826309067688
YBR211C	0	0	0.0790816326530612
YDL028C	0	0	0.0789808917197452
YLL039C	0	0	0.0788804071246819
YPL096W	0	0	0.0787801778907243
YGL094C	0	0	0.0786802030456853
YBR198C	0	0	0.0785804816223067
YGL079W	0	1	0.0785804816223067
YBL006C	0	0	0.0784810126582278
YGR258C	0	0	0.0783817951959545
YJR060W	0	0	0.0782828282828283
YEL002C	0	0	0.0781841109709962
YDL076C	0	0	0.0780856423173804
YDR303C	0	0	0.0779874213836478
YLR073C	0	1	0.0779874213836478
YGR130C	0	1	0.0779874213836478
YOR087W	0	0	0.0778894472361809
YBR274W	0	0	0.0777917189460477
YHR027C	0	0	0.0776942355889724
YDR532C	0	0	0.0775969962453066
YKR065C	0	0	0.0775
YJR066W	0	0	0.0774032459425718
YLL038C	0	0	0.0773067331670823
YPL210C	0	0	0.0772104607721046
YGL159W	0	1	0.0772104607721046
YGL181W	0	0	0.0771144278606965
YCR077C	0	0	0.0770186335403727
YDR254W	0	0	0.0769230769230769
YKR054C	0	0	0.0768277571251549
YNL291C	0	0	0.0767326732673267
YER124C	0	0	0.0766378244746601
YDR369C	0	0	0.0765432098765432
YLR200W	0	0	0.0764488286066584
YPL158C	0	1	0.0764488286066584
YBR168W	0	0	0.0763546798029557
YBR253W	0	0	0.0762607626076261
YCL032W	0	0	0.0761670761670762
YKL210W	0	0	0.0760736196319018
YMR080C	0	0	0.0759803921568627
YNL153C	0	0	0.0758873929008568
YBR290W	0	0	0.0757946210268949
YOR133W	0	0	0.0757020757020757
YLR085C	0	0	0.075609756097561
YGR002C	0	0	0.0755176613885506
YDR122W	0	0	0.0754257907542579
YBR210W	0	0	0.0753341433778858
YFR031C	0	0	0.0752427184466019
YMR125W	0	0	0.0751515151515151
YBR227C	0	1	0.0751515151515151
YDR200C	0	0	0.0750605326876513
YBR162C	0	0	0.0749697702539299
YNL330C	0	0	0.0748792270531401
YDR334W	0	0	0.074788902291918
YPL006W	0	0	0.0746987951807229
YER013W	0	0	0.0746089049338147
YGR271W	0	0	0.0745192307692308
YDL116W	0	0	0.0744297719087635
YCR066W	0	0	0.0743405275779376
YNL085W	0	0	0.074251497005988
YLR242C	0	0	0.0741626794258373
YNL304W	0	0	0.0741176470588235
YOR367W	0	0	0.0741176470588235
YOL148C	0	0	0.0741176470588235
YBL046W	0	0	0.0741176470588235
YPL065W	0	0	0.0741176470588235
YNL250W	0	0	0.0741176470588235
YJL171C	0	1	0.0741176470588235
YBR166C	0	0	0.0741176470588235
YPR036W	0	0	0.0741176470588235
YNL183C	0	0	0.0741176470588235
YLR239C	0	0	0.0741176470588235
YFL025C	0	0	0.0741176470588235
YDR389W	0	0	0.0741176470588235
YBR119W	0	0	0.0741176470588235
YMR266W	1	0	0.0741176470588235
YDR099W	0	0	0.0740305522914219
YHR082C	0	0	0.073943661971831
YJL168C	0	0	0.0738569753810082
YGL006W	0	0	0.0737704918032787
YDR498C	0	0	0.0736842105263158
YBL025W	0	0	0.0735981308411215
YEL051W	0	0	0.073512252042007
YDL019C	0	0	0.0734265734265734
YOL138C	0	0	0.0733410942956927
YMR163C	0	0	0.0732558139534884
YFL008W	0	0	0.0731707317073171
YMR186W	0	0	0.0730858468677494
YOR086C	0	1	0.0730858468677494
YML091C	0	0	0.0730011587485516
YCL029C	0	0	0.0729166666666667
YDR332W	0	1	0.0729166666666667
YKL192C	0	0	0.0728323699421965
YER032W	0	0	0.0727482678983834
YNL003C	0	0	0.0726643598615917
YDR372C	0	0	0.0725806451612903
YJR059W	0	0	0.0724971231300345
YDR499W	0	0	0.0724137931034483
YBL088C	0	0	0.0723306544202067
YPL074W	0	1	0.0723306544202067
YOR371C	0	0	0.0722477064220183
YML048W	0	0	0.0721649484536082
YBR042C	0	0	0.0720823798627002
YMR219W	0	0	0.072
YNL049C	0	0	0.0719178082191781
YBR022W	0	0	0.0718358038768529
YDR319C	0	1	0.0718358038768529
YKL104C	0	0	0.071753986332574
YCR026C	0	0	0.0716723549488055
YOR058C	0	0	0.0715909090909091
YBR228W	0	0	0.0715096481271283
YNL188W	0	0	0.0714285714285714
YBR003W	0	0	0.0713476783691959
YBR024W	0	0	0.0712669683257919
YMR313C	0	0	0.0711864406779661
YER105C	0	0	0.0711060948081264
YIR009W	0	0	0.0710259301014656
YOL100W	0	0	0.0709459459459459
YOR045W	0	0	0.0708661417322835
YOL133W	0	0	0.0707865168539326
YGL047W	0	0	0.0707070707070707
YBR159W	0	0	0.070627802690583
YOR209C	0	0	0.070548712206047
YJL049W	0	1	0.070548712206047
YOR160W	0	0	0.0704697986577181
YDR049W	0	1	0.0704697986577181
YNR030W	0	0	0.070391061452514
YMR152W	0	0	0.0703125
YGR117C	0	1	0.0703125
YGR113W	0	0	0.0702341137123746
YDR328C	0	0	0.0701559020044543
YFR048W	0	0	0.0700778642936596
YMR109W	0	0	0.07
YNR052C	0	0	0.0699223085460599
YER162C	0	0	0.0698447893569845
YGR111W	0	0	0.0697674418604651
YGR199W	0	0	0.0696902654867257
YDR393W	0	0	0.0696132596685083
YBR280C	0	0	0.0695364238410596
YHR079C	0	0	0.0694597574421169
YBL080C	0	0	0.0693832599118943
YMR027W	0	1	0.0693832599118943
YHR063C	0	0	0.0693069306930693
YJR138W	0	1	0.0693069306930693
YLR138W	0	0	0.0692307692307692
YDR318W	0	0	0.0691547749725576
YNR041C	0	0	0.0690789473684211
YML077W	0	0	0.0690032858707558
YMR047C	0	0	0.0689277899343545
YGL085W	0	1	0.0689277899343545
YNL229C	0	0	0.0688524590163934
YMR100W	0	0	0.0687772925764192
YJL165C	0	0	0.0687022900763359
YJL139C	0	0	0.0686274509803922
YPR178W	0	0	0.0685527747551687
YML072C	0	1	0.0685527747551687
YDR207C	0	0	0.0684782608695652
YGL211W	0	0	0.0684039087947883
YNR047W	0	0	0.0683297180043384
YLR373C	0	0	0.0682556879739978
YNR051C	0	0	0.0681818181818182
YCL057W	0	0	0.0681081081081081
YBR293W	0	0	0.0680345572354212
YBR055C	0	0	0.0679611650485437
YMR200W	0	0	0.0678879310344828
YLR427W	0	0	0.0678148546824543
YBR176W	0	0	0.067741935483871
YGL036W	0	1	0.067741935483871
YJL155C	0	0	0.0676691729323308
YLR071C	0	0	0.0675965665236052
YLL021W	0	0	0.067524115755627
YPL155C	0	0	0.0674518201284797
YOR250C	0	0	0.067379679144385
YBR008C	0	0	0.0673076923076923
YLR337C	0	0	0.0672358591248666
YMR060C	0	0	0.0671641791044776
YPR019W	0	0	0.0670926517571885
YGL013C	0	0	0.0670212765957447
YGR279C	0	0	0.0669500531349628
YMR028W	0	0	0.0668789808917197
YPL001W	0	0	0.0668080593849417
YGL238W	0	0	0.0667372881355932
YGR078C	0	0	0.0666666666666667
YBR192W	0	0	0.0665961945031713
YOR219C	0	0	0.0665258711721225
YKL046C	0	0	0.0664556962025316
YEL043W	0	1	0.0664556962025316
YBR015C	0	0	0.0663856691253951
YDL027C	0	1	0.0663856691253951
YAL051W	0	0	0.0663157894736842
YMR113W	0	0	0.0662460567823344
YOL088C	0	0	0.0661764705882353
YDR051C	0	1	0.0661764705882353
YDR434W	0	0	0.0661070304302204
YMR261C	0	0	0.0660377358490566
YLR065C	0	1	0.0660377358490566
YBR243C	0	0	0.0659685863874346
YDR168W	0	0	0.0658995815899582
YOR017W	0	0	0.0658307210031348
YJR099W	0	0	0.0657620041753653
YKR016W	0	1	0.0657620041753653
YLR403W	0	0	0.0656934306569343
YBR281C	0	0	0.065625
YBR049C	0	0	0.0655567117585848
YKL101W	0	0	0.0654885654885655
YBR140C	0	0	0.0654205607476635
YJR126C	0	0	0.0653526970954357
YCL052C	0	0	0.0652849740932643
YPL066W	0	1	0.0652849740932643
YNL090W	0	0	0.0652173913043478
YOR067C	0	0	0.0651499482936918
YGR116W	0	0	0.0650826446280992
YBL026W	0	0	0.065015479876161
YNL219C	0	0	0.0649484536082474
YPL055C	0	0	0.0648815653964985
YKL173W	0	0	0.0648148148148148
YGR252W	0	0	0.0647482014388489
YHR111W	0	0	0.0646817248459959
YOR336W	0	0	0.0646153846153846
YBR007C	0	1	0.0646153846153846
YBL011W	0	0	0.0645491803278689
YGR171C	0	0	0.0644831115660184
YLR045C	0	0	0.0644171779141104
YER120W	0	0	0.0643513789581205
YDR311W	0	0	0.0642857142857143
YJL097W	0	0	0.0642201834862385
YDR424C	0	0	0.0641547861507128
YOR151C	0	0	0.064089521871821
YLR248W	0	0	0.0640243902439024
YBR125C	0	1	0.0640243902439024
YDR452W	0	0	0.0639593908629442
YPR056W	0	0	0.063894523326572
YGR119C	0	0	0.0638297872340425
YLR423C	0	0	0.0637651821862348
YHR186C	0	0	0.0637007077856421
YBR193C	0	0	0.0636363636363636
YBR235W	0	1	0.0636363636363636
YDR479C	0	0	0.0635721493440969
YPL269W	0	0	0.063508064516129
YDR330W	0	0	0.0634441087613293
YBL078C	0	0	0.0633802816901408
YGR222W	0	0	0.0633165829145729
YLR362W	0	0	0.0632530120481928
YLL029W	0	1	0.0632530120481928
YBR086C	0	0	0.0631895687061184
YER151C	0	0	0.06312625250501
YFL031W	0	0	0.0630630630630631
YAL032C	0	0	0.063
YER180C-A	0	0	0.0629370629370629
YJL156C	0	0	0.062874251497006
YPL118W	0	0	0.0628115653040877
YOR057W	0	0	0.0627490039840637
YPL137C	0	0	0.0626865671641791
YBL020W	0	0	0.062624254473161
YBR017C	0	0	0.0625620655412115
YNR032W	0	0	0.0625
YDR057W	0	0	0.0624380574826561
YNL045W	0	0	0.0623762376237624
YMR294W	0	0	0.0623145400593472
YOR354C	0	0	0.0622529644268775
YOR113W	0	0	0.0621915103652517
YMR287C	0	0	0.0621301775147929
YHR028C	0	0	0.0620689655172414
YNL224C	0	1	0.0620689655172414
YGL066W	0	0	0.062007874015748
YBL019W	0	0	0.0619469026548673
YBR225W	0	1	0.0619469026548673
YOR330C	0	0	0.0618860510805501
YIL035C	0	0	0.0618253189401374
YLR117C	0	0	0.0617647058823529
YJR091C	0	0	0.0617042115572968
YBR205W	0	0	0.0616438356164384
YDL173W	0	1	0.0616438356164384
YLR443W	0	0	0.06158357771261
YLR417W	0	0	0.0615234375
YPR171W	0	0	0.0614634146341463
YHR015W	0	0	0.0614035087719298
YBR207W	0	0	0.0613437195715677
YBR038W	0	0	0.061284046692607
YBR037C	0	0	0.0612244897959184
YPL260W	0	1	0.0612244897959184
YBR087W	0	0	0.0611650485436893
YBR160W	0	0	0.061105722599418
YML097C	0	0	0.061046511627907
YBR136W	0	0	0.0609874152952565
YGR274C	0	0	0.0609284332688588
YBR275C	0	0	0.0608695652173913
YNL026W	0	0	0.0608108108108108
YOR244W	0	0	0.0607521697203472
YKL203C	0	0	0.0606936416184971
YPL058C	0	0	0.0606352261790183
YMR162C	0	0	0.0605769230769231
YBR167C	0	0	0.0605187319884726
YNL222W	0	0	0.0604606525911708
YBR082C	0	0	0.0604026845637584
YHR074W	0	0	0.0603448275862069
YBR264C	0	0	0.0602870813397129
YOR265W	0	0	0.0602294455066922
YEL003W	0	0	0.0601719197707736
YMR274C	0	0	0.0601145038167939
YNL169C	0	0	0.0600571973307912
YBL089W	0	0	0.06
YPL022W	0	0	0.0599429115128449
YDR003W	0	0	0.0598859315589354
YJL193W	0	1	0.0598859315589354
YJR086W	0	0	0.0598290598290598
YDR356W	0	0	0.0597722960151803
YHR007C	0	0	0.0597156398104265
YNL103W	0	0	0.0596590909090909
YPR131C	0	0	0.0596026490066225
YLR247C	0	1	0.0596026490066225
YBR033W	0	1	0.0596026490066225
YDR488C	0	0	0.0595463137996219
YDR107C	0	1	0.0595463137996219
YOL122C	0	0	0.0594900849858357
YBR233W	0	1	0.0594900849858357
YJR075W	0	0	0.0594339622641509
YAR007C	0	0	0.05937794533459
YLR447C	0	0	0.0593220338983051
YGR006W	0	0	0.0592662276575729
YJL203W	0	0	0.0592105263157895
YGR237C	0	1	0.0592105263157895
YBL032W	0	0	0.0591549295774648
YBR188C	0	0	0.0590994371482176
YBL074C	0	0	0.0590440487347704
YNL087W	0	1	0.0590440487347704
YPL076W	0	0	0.0589887640449438
YDL134C	0	0	0.058933582787652
YPL151C	0	0	0.0588785046728972
YPR159W	0	0	0.0588235294117647
YBR020W	0	0	0.0587686567164179
YDR301W	0	0	0.0587138863000932
YER176W	0	0	0.058659217877095
YGR020C	0	0	0.0586046511627907
YFR041C	0	0	0.0585501858736059
YMR033W	0	0	0.0584958217270195
YGL173C	0	0	0.0584415584415584
YLR086W	0	0	0.0583873957367933
YNL190W	0	0	0.0583333333333333
YJL002C	0	0	0.0582793709528215
YNL071W	0	0	0.0582255083179298
YML078W	0	0	0.0581717451523546
YBR219C	0	1	0.0581717451523546
YBL009W	0	0	0.0581180811808118
YOR362C	0	0	0.0580645161290323
YAR002W	0	0	0.0580110497237569
YFL009W	0	0	0.0579576816927323
YBR108W	0	1	0.0579576816927323
YBR112C	0	0	0.0579044117647059
YBR204C	0	1	0.0579044117647059
YBR217W	0	0	0.0578512396694215
YLR272C	0	0	0.0577981651376147
YBR173C	0	0	0.0577451879010083
YBR265W	0	0	0.0576923076923077
YLR410W	0	0	0.0576395242451967
YDL067C	0	0	0.0575868372943327
YBR002C	0	0	0.0575342465753425
YIR001C	0	0	0.0574817518248175
YPL235W	0	0	0.0574293527803099
YBR165W	0	0	0.0573770491803279
YER057C	0	1	0.0573770491803279
YCR036W	0	0	0.0573248407643312
YML035C	0	0	0.0572727272727273
YOL089C	0	0	0.0572207084468665
YHR039C-A	0	0	0.0571687840290381
YDR486C	0	0	0.057116953762466
YBR036C	0	0	0.0570652173913043
YER171W	0	0	0.0570135746606335
YIL039W	0	0	0.0569620253164557
YBL107C	0	1	0.0569620253164557
YBL031W	0	1	0.0569620253164557
YBR263W	0	0	0.0569105691056911
YOR211C	0	0	0.0568592057761733
YIL007C	0	0	0.0568079350766456
YMR238W	0	0	0.0567567567567568
YHR102W	0	0	0.0567056705670567
YDR039C	0	0	0.0566546762589928
YFR052W	0	0	0.0566037735849057
YBL036C	0	0	0.0565529622980251
YPR185W	0	0	0.0565022421524664
YLR006C	0	0	0.0564516129032258
YIL147C	0	0	0.0564010743061773
YDR272W	0	0	0.056350626118068
YPR084W	0	1	0.056350626118068
YLR345W	0	0	0.0563002680965147
YML016C	0	0	0.05625
YDR481C	0	0	0.056199821587868
YOR270C	0	0	0.0561497326203209
YBL091C-A	0	1	0.0561497326203209
YDL234C	0	0	0.056099732858415
YKR062W	0	0	0.0560498220640569
YBL082C	0	0	0.056
YDL109C	0	0	0.0559502664298401
YOL009C	0	0	0.0559006211180124
YBR065C	0	0	0.0558510638297872
YBR162W-A	0	0	0.0558015943312666
YOL034W	0	0	0.0557522123893805
YBR220C	0	1	0.0557522123893805
YPR052C	0	0	0.0557029177718833
YJR022W	0	0	0.0556537102473498
YOR094W	0	0	0.0556045895851721
YJL019W	0	0	0.0555555555555556
YPL270W	0	0	0.0555066079295154
YDR147W	0	0	0.0554577464788732
YBR259W	0	1	0.0554577464788732
YEL053C	0	0	0.0554089709762533
YMR224C	0	0	0.0553602811950791
YIR004W	0	0	0.0553116769095698
YIR021W	0	0	0.0552631578947368
YJL030W	0	0	0.0552147239263804
YDL128W	0	0	0.0551663747810858
YCR092C	0	0	0.0551181102362205
YDR038C	0	0	0.0550699300699301
YIL097W	0	0	0.0550218340611354
YJL145W	0	0	0.0549738219895288
YFL033C	0	0	0.0549258936355711
YBR062C	0	1	0.0549258936355711
YDL033C	0	0	0.0548780487804878
YKL022C	0	0	0.0548302872062663
YHR090C	0	0	0.0547826086956522
YNL197C	0	0	0.054735013032146
YGL254W	0	0	0.0546875
YGR157W	0	0	0.0546400693842151
YBR029C	0	0	0.0545927209705373
YER098W	0	0	0.0545454545454545
YOR104W	0	1	0.0545454545454545
YIR006C	0	0	0.0544982698961938
YOL117W	0	0	0.0544511668107174
YPL132W	0	0	0.0544041450777202
YLR091W	0	1	0.0544041450777202
YDR309C	0	0	0.0543572044866264
YPR070W	0	0	0.0543103448275862
YOL032W	0	0	0.0542635658914729
YLR393W	0	0	0.0542168674698795
YAR003W	0	0	0.0541702493551161
YML111W	0	0	0.0541237113402062
YJL101C	0	0	0.0540772532188841
YDR359C	0	0	0.0540308747855918
YOR191W	0	0	0.0539845758354756
YBR161W	0	0	0.0539383561643836
YBL093C	0	0	0.0538922155688623
YJL172W	0	0	0.0538461538461538
YJL013C	0	0	0.053800170794193
YOR111W	0	1	0.053800170794193
YHR005C	0	0	0.0537542662116041
YBL052C	0	0	0.0537084398976982
YHR188C	0	0	0.0536626916524702
YBR122C	0	0	0.0536170212765957
YIR005W	0	0	0.0535714285714286
YDR196C	0	0	0.0535259133389974
YPL188W	0	0	0.0534804753820034
YNL328C	0	0	0.0534351145038168
YEL027W	0	0	0.0533898305084746
YKR101W	0	0	0.0533446232006774
YIL015W	0	0	0.0532994923857868
YOL111C	0	0	0.0532544378698225
YNL294C	0	0	0.0532094594594595
YJL062W	0	0	0.0531645569620253
YBR135W	0	0	0.0531197301854975
YAR014C	0	0	0.0530749789385004
YOR181W	0	0	0.053030303030303
YAL048C	0	0	0.0529857022708158
YIL135C	0	0	0.0529411764705882
YDR394W	0	0	0.052896725440806
YDR284C	0	0	0.0528523489932886
YDR443C	0	0	0.0528080469404862
YFR043C	0	1	0.0528080469404862
YLR176C	0	0	0.0527638190954774
YBR074W	0	1	0.0527638190954774
YIL144W	0	0	0.0527196652719665
YBL104C	0	1	0.0527196652719665
YMR063W	0	0	0.0526755852842809
YHR006W	0	0	0.0526315789473684
YIR008C	0	0	0.0525876460767947
YJL130C	0	0	0.0525437864887406
YER144C	0	0	0.0525
YLL058W	0	0	0.0524562864279767
YLR015W	0	0	0.0524126455906822
YIL023C	0	0	0.0523690773067332
YOR264W	0	1	0.0523690773067332
YBR246W	0	1	0.0523690773067332
YOL108C	0	0	0.0523255813953488
YJR117W	0	0	0.0522821576763485
YGR080W	0	0	0.0522388059701493
YJL147C	0	1	0.0522388059701493
YJL039C	0	0	0.052195526097763
YBR270C	0	1	0.052195526097763
YNL119W	0	0	0.0521523178807947
YDL239C	0	0	0.0521091811414392
YBL079W	0	0	0.0520661157024793
YLR318W	0	0	0.0520231213872832
YER068W	0	0	0.051980198019802
YDR034C	0	0	0.0519373454245672
YKL206C	0	0	0.0518945634266886
YLR194C	0	0	0.0518518518518519
YGL164C	0	1	0.0518518518518519
YGR099W	0	0	0.0518092105263158
YDR017C	0	0	0.0517799352750809
YHR123W	0	0	0.0517799352750809
YNL107W	0	0	0.0517799352750809
YDL206W	0	1	0.0517799352750809
YAL001C	0	0	0.0517799352750809
YPL101W	0	0	0.0517799352750809
YBR257W	0	0	0.0517799352750809
YGR135W	0	0	0.0517799352750809
YGL107C	0	1	0.0517799352750809
YKL116C	0	0	0.0517799352750809
YPR198W	0	0	0.0517799352750809
YCR081W	0	0	0.0517799352750809
YCR020C-A	0	0	0.0517799352750809
YMR282C	0	0	0.0517799352750809
YCL027W	0	0	0.0517799352750809
YIR015W	0	0	0.0517799352750809
YNR059W	0	0	0.0517799352750809
YPL052W	0	0	0.0517799352750809
YDR422C	0	0	0.0517799352750809
YIL034C	0	0	0.0517799352750809
YER044C	0	0	0.0517799352750809
YLR372W	1	0	0.0517799352750809
YDR283C	0	0	0.0517380759902991
YMR139W	0	0	0.0516962843295638
YER100W	0	0	0.0516545601291364
YNL268W	0	0	0.0516129032258065
YDR261C	0	0	0.0515713134568896
YLR028C	0	0	0.0515297906602254
YIL094C	0	0	0.0514883346741754
YPL037C	0	0	0.0514469453376206
YLR436C	0	0	0.0514056224899598
YIL117C	0	0	0.0513643659711075
YDR159W	0	0	0.0513231756214916
YER048C	0	1	0.0513231756214916
YBR212W	0	0	0.0512820512820513
YOR065W	0	0	0.0512409927942354
YHR129C	0	0	0.0512
YDR221W	0	0	0.0511590727418066
YOL023W	0	0	0.0511182108626198
YOR018W	0	0	0.0510774142059058
YBL023C	0	0	0.05103668261563
YGL003C	0	0	0.050996015936255
YBR163W	0	1	0.050996015936255
YFR003C	0	0	0.0509554140127389
YGL168W	0	0	0.050914876690533
YKL028W	0	0	0.0508744038155803
YHR146W	0	1	0.0508744038155803
YIL149C	0	0	0.0508339952343129
YIL157C	0	1	0.0508339952343129
YER014W	0	0	0.0507936507936508
YDR463W	0	0	0.0507533703409992
YML057W	0	0	0.0507131537242472
YNR008W	0	0	0.0506730007917656
YBR030W	0	0	0.0506329113924051
YKL197C	0	0	0.0505928853754941
YDL155W	0	0	0.0505529225908373
YNL058C	0	1	0.0505529225908373
YJL112W	0	0	0.0505130228887135
YLR451W	0	0	0.0504731861198738
YLR195C	0	0	0.0504334121355398
YML076C	0	0	0.0503937007874016
YDR288W	0	0	0.0503540519276161
YDR081C	0	0	0.050314465408805
YGL141W	0	0	0.0502749410840534
YEL012W	0	0	0.0502354788069074
YBL084C	0	0	0.0501960784313725
YCL056C	0	1	0.0501960784313725
YDL015C	0	0	0.0501567398119122
YCR014C	0	0	0.0501174628034456
YBR172C	0	0	0.0500782472613459
YKL059C	0	0	0.0500390930414386
YOR039W	0	0	0.05
YNL189W	0	0	0.0499609679937549
YBL055C	0	0	0.0499219968798752
YBR258C	0	0	0.0498830865159782
YOL017W	0	0	0.0498442367601246
YLR454W	0	1	0.0498442367601246
YOR198C	0	0	0.0498054474708171
YGL119W	0	0	0.0497667185069984
YOL043C	0	0	0.0497280497280497
YLR131C	0	0	0.0496894409937888
YOL135C	0	0	0.0496508921644686
YMR087W	0	0	0.0496124031007752
YNL227C	0	0	0.0495739736638265
YDR131C	0	0	0.0495356037151703
YGL019W	0	0	0.0494972931167827
YGR089W	0	0	0.0494590417310665
YOL095C	0	0	0.0494208494208494
YLL010C	0	0	0.0493827160493827
YMR272C	0	0	0.0493446414803392
YGR058W	0	1	0.0493446414803392
YJL174W	0	0	0.049306625577812
YOR195W	0	0	0.0492686682063125
YGL175C	0	0	0.0492307692307692
YKL081W	0	0	0.0491929285165257
YOR355W	0	0	0.0491551459293395
YPR095C	0	0	0.0491174213353799
YFR021W	0	0	0.049079754601227
YOL084W	0	1	0.049079754601227
YLR219W	0	0	0.0490421455938697
YMR026C	0	0	0.0490045941807044
YDR052C	0	0	0.0489671002295333
YPR078C	0	0	0.0489296636085627
YER012W	0	0	0.0488922841864018
YCL009C	0	0	0.0488549618320611
YPL138C	0	0	0.0488176964149504
YOR370C	0	0	0.0487804878048781
YGR231C	0	0	0.0487433358720487
YBR301W	0	1	0.0487433358720487
YMR116C	0	0	0.0487062404870624
YLR190W	0	0	0.0486692015209125
YBL003C	0	0	0.0486322188449848
YDR001C	0	0	0.0485952923310554
YPL265W	0	0	0.0485584218512898
YDR512C	0	0	0.0485216072782411
YDR350C	0	0	0.0484848484848485
YOL033W	0	0	0.048448145344436
YMR154C	0	0	0.048411497730711
YCR067C	0	0	0.0483749055177627
YER168C	0	0	0.0483383685800604
YLR098C	0	0	0.0483018867924528
YLL001W	0	0	0.0482654600301659
YJR042W	0	0	0.0482290881688018
YLL003W	0	0	0.0481927710843374
YPL179W	0	0	0.0481565086531226
YJL014W	0	0	0.0481203007518797
YEL042W	0	0	0.048084147257701
YOR002W	0	0	0.048048048048048
YHL023C	0	1	0.048048048048048
YIR037W	0	0	0.0480120030007502
YAL017W	0	0	0.047976011994003
YIR033W	0	0	0.047940074906367
YJL006C	0	0	0.0479041916167665
YGR224W	0	0	0.0478683620044877
YGL219C	0	0	0.0478325859491779
YIL143C	0	0	0.0477968633308439
YLR225C	0	1	0.0477968633308439
YPR129W	0	0	0.0477611940298507
YLR387C	0	1	0.0477611940298507
YER027C	0	0	0.0477255779269202
YNL177C	0	0	0.0476900149031297
YJL208C	0	0	0.0476545048399106
YDR040C	0	0	0.0476190476190476
YJR121W	0	0	0.0475836431226766
YOR278W	0	0	0.0475482912332838
YDR135C	0	0	0.0475129918337045
YML041C	0	0	0.0474777448071217
YIL168W	0	0	0.0474425500370645
YAL056W	0	0	0.0474074074074074
YBR096W	0	1	0.0474074074074074
YGL213C	0	0	0.0473723168023686
YGR122W	0	0	0.0473372781065089
YDR363W-A	0	0	0.0473022912047302
YNL098C	0	0	0.0472673559822747
YJL209W	0	0	0.0472324723247232
YML121W	0	0	0.0471976401179941
YDR414C	0	0	0.0471628592483419
YML114C	0	0	0.0471281296023564
YPL075W	0	0	0.047093451066961
YKL064W	0	0	0.0470588235294118
YBR195C	0	0	0.0470242468772961
YAL023C	0	0	0.0469897209985316
YDL040C	0	0	0.0469552457813646
YNL323W	0	0	0.0469208211143695
YPR057W	0	0	0.0468864468864469
YDR183W	0	0	0.0468521229868228
YOL060C	0	0	0.0468178493050476
YKL119C	0	0	0.0467836257309941
YLR383W	0	0	0.0467494521548576
YOR099W	0	0	0.0467153284671533
YBR187W	0	1	0.0467153284671533
YJR036C	0	0	0.0466812545587163
YPL041C	0	0	0.0466472303206997
YOR221C	0	0	0.0466132556445739
YHR209W	0	1	0.0466132556445739
YBL038W	0	0	0.0465793304221252
YNL047C	0	0	0.0465454545454545
YDL126C	0	0	0.0465116279069767
YIL137C	0	1	0.0465116279069767
YBL001C	0	0	0.046477850399419
YPL234C	0	0	0.04644412191582
YMR243C	0	0	0.0464104423495286
YDR458C	0	1	0.0464104423495286
YOR030W	0	0	0.0463768115942029
YGL142C	0	0	0.0463432295438088
YOR269W	0	0	0.0463096960926194
YOR384W	0	1	0.0463096960926194
YDR315C	0	0	0.0462762111352133
YJR141W	0	0	0.046242774566474
YKL040C	0	0	0.0462093862815884
YPL268W	0	0	0.0461760461760462
YJR130C	0	0	0.0461427541456381
YOR237W	0	0	0.0461095100864553
YDR371W	0	1	0.0461095100864553
YHR116W	0	0	0.0460763138948884
YDR130C	0	0	0.0460431654676259
YPL091W	0	0	0.0460100647016535
YJL111W	0	0	0.0459770114942529
YNL159C	0	0	0.0459440057430007
YDL231C	0	0	0.0459110473457676
YML011C	0	0	0.0458781362007168
YGL216W	0	0	0.0458452722063037
YPR051W	0	0	0.0458124552612742
YOR296W	0	1	0.0458124552612742
YMR299C	0	0	0.0457796852646638
YBR106W	0	0	0.045746962115797
YBL090W	0	0	0.0457142857142857
YJR017C	0	0	0.0456816559600286
YDR085C	0	0	0.0456490727532097
YML127W	0	0	0.0456165359942979
YBR044C	0	0	0.0455840455840456
YPL206C	0	0	0.0455516014234875
YOL130W	0	0	0.0455192034139403
YBR244W	0	0	0.0454868514570007
YBL057C	0	0	0.0454545454545455
YFR045W	0	0	0.0454222853087296
YDR390C	0	0	0.0453900709219858
YBR043C	0	0	0.0453579021970234
YMR198W	0	0	0.0453257790368272
YHL020C	0	0	0.0452937013446568
YNL193W	0	1	0.0452937013446568
YPR111W	0	0	0.0452616690240453
YIR029W	0	0	0.0452296819787986
YFR025C	0	0	0.0451977401129944
YPL189W	0	0	0.0451658433309809
YFL023W	0	0	0.0451339915373766
YFL037W	0	0	0.0451021846370684
YEL058W	0	0	0.0450704225352113
YMR053C	0	0	0.0450387051372273
YER187W	0	1	0.0450387051372273
YPR199C	0	0	0.0450070323488045
YGL255W	0	0	0.044975404075896
YOR027W	0	0	0.0449438202247191
YBR268W	0	0	0.0449122807017544
YJL084C	0	1	0.0449122807017544
YLR105C	0	0	0.0448807854137447
YGR255C	0	0	0.0448493342676945
YDL049C	0	0	0.0448179271708683
YER093C	0	0	0.0447865640307908
YGR026W	0	1	0.0447865640307908
YLR226W	0	0	0.0447552447552448
YJL008C	0	0	0.0447239692522711
YBL014C	0	0	0.0446927374301676
YDR020C	0	1	0.0446927374301676
YHL011C	0	0	0.0446615491974878
YKL157W	0	0	0.0446304044630404
YKR061W	0	0	0.0445993031358885
YPR134W	0	0	0.0445682451253482
YOL091W	0	0	0.0445372303409882
YKR093W	0	0	0.0445062586926286
YKL032C	0	0	0.0444753300903405
YEL063C	0	0	0.0444444444444444
YFL034C-B	0	0	0.0444136016655101
YEL064C	0	0	0.0443828016643551
YGR212W	0	0	0.0443520443520444
YNL255C	0	0	0.0443213296398892
YOR217W	0	0	0.0442906574394464
YJL128C	0	0	0.0442600276625173
YCR028C	0	0	0.0442294402211472
YHR117W	0	1	0.0442294402211472
YNR007C	0	0	0.0441988950276243
YOR110W	0	0	0.044168391994479
YOR311C	0	1	0.044168391994479
YLL049W	0	1	0.044168391994479
YOR128C	0	0	0.0441379310344828
YLR092W	0	0	0.0441075120606478
YOR245C	0	0	0.0440771349862259
YKL089W	0	0	0.0440467997247075
YNR020C	0	0	0.0440165061898212
YMR023C	0	0	0.0439862542955326
YBL008W	0	0	0.043956043956044
YBR073W	0	0	0.0439258750857927
YOR267C	0	0	0.0438957475994513
YCR011C	0	0	0.043865661411926
YIL033C	0	0	0.0438356164383562
YEL060C	0	0	0.0438056125941136
YJR132W	0	0	0.0437756497948016
YJL005W	0	0	0.0437457279562543
YDL088C	0	0	0.0437158469945355
YMR232W	0	0	0.0436860068259386
YLR357W	0	0	0.043656207366985
YKL088W	0	0	0.043626448534424
YAL013W	0	0	0.0435967302452316
YBR060C	0	0	0.0435670524166099
YPR021C	0	0	0.0435374149659864
YOR284W	0	0	0.0435078178110129
YLR121C	0	0	0.0434782608695652
YMR133W	0	0	0.043448744059742
YMR153W	0	0	0.0434192672998643
YAL024C	0	0	0.0433898305084746
YER051W	0	0	0.043360433604336
YLR320W	0	0	0.043331076506432
YKR089C	0	0	0.0433017591339648
YER063W	0	0	0.0432724814063556
YOL105C	0	0	0.0432432432432432
YLL007C	0	1	0.0432432432432432
YKL193C	0	0	0.0432140445644835
YOL065C	0	0	0.0431848852901484
YMR221C	0	1	0.0431848852901484
YBR061C	0	0	0.043155765340526
YOR060C	0	0	0.0431266846361186
YOL116W	0	0	0.0430976430976431
YDR104C	0	0	0.0430686406460296
YDL198C	0	0	0.043039677202421
YKL189W	0	0	0.043010752688172
YGL045W	0	0	0.0429818670248489
YKL163W	0	0	0.0429530201342282
YNR039C	0	0	0.0429242119382964
YER016W	0	0	0.0428954423592493
YOR155C	0	0	0.042866711319491
YPL023C	0	0	0.0428380187416332
YDR470C	0	0	0.042809364548495
YGL004C	0	0	0.0427807486631016
YDR296W	0	0	0.042752171008684
YER164W	0	0	0.0427236315086782
YML034W	0	0	0.0426951300867245
YOR037W	0	0	0.0426666666666667
YHR115C	0	0	0.0426382411725516
YBR141C	0	1	0.0426382411725516
YJL046W	0	1	0.0426382411725516
YHR182W	0	1	0.0426382411725516
YBR001C	0	0	0.0426098535286285
YHR011W	0	0	0.042581503659348
YOL087C	0	1	0.042581503659348
YFL028C	0	0	0.0425531914893617
YNL032W	0	0	0.0425249169435216
YDR045C	0	0	0.0424966799468791
YMR043W	0	0	0.0424684804246848
YML029W	0	0	0.0424403183023873
YJR050W	0	0	0.0424121935056329
YGL162W	0	0	0.0423841059602649
YIL014W	0	0	0.042356055592323
YDR326C	0	0	0.0423280423280423
YPL048W	0	0	0.0423000660938533
YOL038W	0	0	0.0422721268163804
YPL150W	0	1	0.0422721268163804
YPL110C	0	0	0.0422442244224422
YDR525W-A	0	1	0.0422442244224422
YDR167W	0	0	0.0422163588390501
YKL005C	0	0	0.042188529993408
YMR140W	0	0	0.0421607378129117
YPL227C	0	0	0.0421329822251481
YDR146C	0	0	0.0421052631578947
YDL008W	0	0	0.042077580539119
YCL037C	0	0	0.0420499342969777
YBR047W	0	1	0.0420499342969777
YOR137C	0	0	0.0420223243598161
YER167W	0	0	0.041994750656168
YMR003W	0	1	0.041994750656168
YOR138C	0	0	0.0419672131147541
YBR011C	0	0	0.0419397116644823
YLR067C	0	0	0.0419122462344466
YPR091C	0	1	0.0419122462344466
YBR197C	0	1	0.0419122462344466
YOR290C	0	0	0.0418848167539267
YER146W	0	0	0.0418574231523872
YOL020W	0	0	0.0418300653594771
YLR165C	0	0	0.0418027433050294
YPL003W	0	0	0.0417754569190601
YDR297W	0	0	0.0417482061317678
YLR292C	0	0	0.0417209908735332
YLR442C	0	0	0.0416938110749186
YGR184C	0	0	0.0416666666666667
YOL113W	0	0	0.0416395575797007
YAL019W	0	0	0.0416124837451235
YCR093W	0	0	0.041585445094217
YJL071W	0	0	0.0415584415584416
YJL134W	0	0	0.0415314730694354
YLR110C	0	0	0.0415045395590143
YOR162C	0	0	0.0414776409591704
YMR204C	0	0	0.0414507772020725
YBL068W	0	0	0.0414239482200647
YDR508C	0	0	0.0413971539456662
YER129W	0	0	0.0413703943115708
YJL159W	0	0	0.041343669250646
YDR257C	0	1	0.041343669250646
YDR011W	0	0	0.0413169786959329
YOL064C	0	0	0.0412903225806452
YLR097C	0	0	0.0412637008381689
YDR378C	0	0	0.0412371134020619
YJL089W	0	0	0.0412105602060528
YLR335W	0	0	0.0411840411840412
YOR038C	0	0	0.0411575562700965
YDL035C	0	0	0.0411311053984576
YBR126C	0	0	0.0411046885035324
YGL242C	0	1	0.0411046885035324
YOR281C	0	0	0.0410783055198973
YGL011C	0	0	0.0410519563822963
YDL165W	0	0	0.041025641025641
YMR298W	0	0	0.0409993593850096
YML068W	0	0	0.0409731113956466
YOR208W	0	0	0.0409468969929623
YAL038W	0	0	0.040920716112532
YER178W	0	0	0.0408945686900958
YIR014W	0	1	0.0408945686900958
YNL097C	0	0	0.0408684546615581
YPL088W	0	0	0.0408423739629866
YPR140W	0	0	0.0408163265306122
YGR284C	0	0	0.0407903123008286
YOL030W	0	1	0.0407903123008286
YDL001W	0	1	0.0407903123008286
YBR271W	0	0	0.0407643312101911
YBR019C	0	0	0.0407383831954169
YOR306C	0	0	0.0407124681933842
YKR048C	0	0	0.0406865861411316
YCR019W	0	0	0.0406607369758577
YJR100C	0	1	0.0406607369758577
YMR281W	0	0	0.0406349206349206
YNL213C	0	0	0.0406091370558376
YML032C	0	0	0.0405833861762841
YKL034W	0	0	0.0405576679340938
YML088W	0	0	0.0405319822672578
YOR220W	0	1	0.0405319822672578
YKL201C	0	0	0.0405063291139241
YIL121W	0	0	0.0404807084123972
YKL035W	0	0	0.0404551201011378
YDR022C	0	0	0.0404295641187618
YNL199C	0	0	0.0404040404040404
YDR462W	0	0	0.0403785488958991
YHR081W	0	0	0.0403530895334174
YNL253W	0	0	0.0403276622558286
YNL221C	0	0	0.0403022670025189
YJL124C	0	0	0.0402769037130271
YCR061W	0	0	0.040251572327044
YPR156C	0	0	0.0402262727844123
YBR202W	0	0	0.0402010050251256
YBL013W	0	0	0.0401757689893283
YDR420W	0	0	0.0401505646173149
YLR382C	0	0	0.0401253918495298
YER116C	0	0	0.0401002506265664
YPL224C	0	0	0.0400751408891672
YBR035C	0	0	0.0400500625782228
YML006C	0	0	0.0400250156347717
YLR077W	0	1	0.0400250156347717
YCR033W	0	0	0.04
YJL102W	0	0	0.0399750156152405
YGR071C	0	1	0.0399750156152405
YDL243C	0	0	0.0399500624219725
YDR517W	0	0	0.0399251403618216
YLR270W	0	0	0.0399002493765586
YDL133W	0	1	0.0399002493765586
YMR164C	0	0	0.0398753894080997
YCR032W	0	0	0.0398505603985056
YBL034C	0	0	0.0398257622899813
YGR281W	0	0	0.0398009950248756
YJR073C	0	0	0.0397762585456805
YIL065C	0	0	0.0397515527950311
YBR066C	0	0	0.0397268777157045
YDL160C	0	0	0.0397022332506203
YJL060W	0	0	0.0396776193428394
YNL286W	0	0	0.0396530359355638
YML012W	0	0	0.0396284829721362
YHL048W	0	0	0.0396039603960396
YPL225W	0	1	0.0396039603960396
YGR056W	0	0	0.0395794681508967
YPL214C	0	0	0.0395550061804697
YNL194C	0	0	0.0395305744286597
YLR245C	0	0	0.0395061728395062
YDR515W	0	0	0.0394818013571869
YDR062W	0	0	0.0394574599260173
YKR007W	0	0	0.0394331484904498
YBR239C	0	1	0.0394331484904498
YDL223C	0	0	0.0394088669950739
YMR207C	0	0	0.0393846153846154
YPR075C	0	0	0.039360393603936
YJL164C	0	0	0.0393362015980332
YBR128C	0	0	0.0393120393120393
YLR440C	0	0	0.0392879066912216
YLR266C	0	0	0.0392638036809816
YDR464W	0	0	0.0392397302268547
YAR031W	0	0	0.0392156862745098
YJR102C	0	0	0.0391916717697489
YBR151W	0	1	0.0391916717697489
YJL129C	0	0	0.0391676866585067
YMR076C	0	0	0.0391437308868502
YOL123W	0	0	0.039119804400978
YGL257C	0	0	0.0390959071472205
YER077C	0	1	0.0390959071472205
YAR033W	0	0	0.0390720390720391
YER177W	0	0	0.0390482001220256
YDR090C	0	1	0.0390482001220256
YOL068C	0	0	0.0390243902439024
YOL016C	0	0	0.0390006093845216
YDR175C	0	0	0.0389768574908648
YLR421C	0	0	0.0389531345100426
YBR194W	0	1	0.0389531345100426
YGL108C	0	1	0.0389531345100426
YPL097W	0	0	0.0389294403892944
YIL166C	0	0	0.0389057750759878
YDR285W	0	0	0.0388821385176185
YJL003W	0	0	0.0388585306618094
YBR139W	0	0	0.0388349514563107
YLL048C	0	0	0.0388114008489994
YDR138W	0	0	0.0387878787878788
YHR042W	0	0	0.0387643852210781
YER139C	0	1	0.0387643852210781
YGL136C	0	0	0.0387409200968523
YFL027C	0	0	0.0387174833635814
YDR118W	0	0	0.0386940749697703
YML021C	0	0	0.0386706948640483
YEL037C	0	0	0.0386473429951691
YBR175W	0	0	0.0386240193120097
YDR089W	0	0	0.0386007237635706
YPL095C	0	0	0.0385774562989753
YJR127C	0	0	0.0385542168674699
YHR016C	0	0	0.0385310054184226
YMR283C	0	0	0.0385078219013237
YHR155W	0	1	0.0385078219013237
YDR177W	0	0	0.0384846662657847
YJR053W	0	0	0.0384615384615385
YPR068C	0	0	0.0384384384384384
YAL003W	0	0	0.0384153661464586
YIL010W	0	0	0.0383923215356929
YDR324C	0	0	0.0383693045563549
YKL019W	0	0	0.0383463151587777
YLR011W	0	0	0.0383233532934132
YPR008W	0	0	0.0383004189108318
YBR261C	0	1	0.0383004189108318
YBR101C	0	0	0.0382775119617225
YKL091C	0	1	0.0382775119617225
YBL035C	0	0	0.0382546323968918
YMR098C	0	1	0.0382546323968918
YDR510W	0	0	0.038231780167264
YPL002C	0	0	0.0382089552238806
YJR057W	0	0	0.0381861575178998
YJL146W	0	0	0.0381633870005963
YGL185C	0	0	0.0381406436233611
YMR115W	0	1	0.0381406436233611
YOR321W	0	0	0.038117927337701
YKR074W	0	1	0.038117927337701
YIL030C	0	0	0.0380952380952381
YCL051W	0	0	0.0380725758477097
YPL164C	0	0	0.0380499405469679
YLR452C	0	0	0.0380273321449792
YLR088W	0	0	0.0380047505938242
YGL139W	0	0	0.0379821958456973
YLR378C	0	0	0.0379596678529063
YDR210W	0	1	0.0379596678529063
YIL142W	0	0	0.037937166567872
YGR276C	0	0	0.037914691943128
YPR049C	0	0	0.0378922439313203
YBR201W	0	0	0.0378698224852071
YAL028W	0	0	0.0378474275576582
YNL173C	0	0	0.0378250591016548
YBL024W	0	0	0.0378027170702894
YBR231C	0	0	0.0377804014167651
YGR134W	0	0	0.0377581120943953
YBR143C	0	0	0.0377358490566038
YHL032C	0	0	0.037713612256924
YJR068W	0	0	0.0376914016489988
YNL038W	0	0	0.0376692171865803
YKL168C	0	1	0.0376692171865803
YDR071C	0	0	0.0376470588235294
YJR077C	0	0	0.0376249265138154
YPR168W	0	0	0.0376028202115159
YLR399C	0	0	0.0375807398708162
YNL099C	0	0	0.0375586854460094
YBR111C	0	1	0.0375586854460094
YIL085C	0	0	0.0375366568914956
YOL096C	0	0	0.0375146541617819
YOL008W	0	0	0.0374926772114821
YBR252W	0	0	0.0374707259953162
YCL034W	0	0	0.03744880046811
YMR031C	0	1	0.03744880046811
YGL017W	0	0	0.0374269005847953
YDL012C	0	1	0.0374269005847953
YKR091W	0	0	0.0374050263004091
YDR440W	0	0	0.0373831775700935
YDR381W	0	0	0.0373613543490952
YAL058W	0	0	0.0373395565927655
YDL056W	0	0	0.0373177842565598
YKL205W	0	0	0.0372960372960373
YJL090C	0	0	0.0372743156668608
YIL129C	0	0	0.0372526193247963
YML064C	0	0	0.0372309482257126
YGR200C	0	0	0.0372093023255814
YPR141C	0	0	0.0371876815804765
YGL220W	0	1	0.0371876815804765
YPL105C	0	1	0.0371876815804765
YPR066W	0	0	0.0371660859465738
YLR090W	0	0	0.0371445153801509
YCR024C-A	0	0	0.037122969837587
YEL030W	0	0	0.0371014492753623
YLR046C	0	1	0.0371014492753623
YBR155W	0	0	0.0370799536500579
YMR086W	0	1	0.0370799536500579
YMR214W	0	0	0.0370584829183555
YNR035C	0	0	0.037037037037037
YNL129W	0	0	0.0370156159629844
YML116W	0	0	0.0369942196531792
YKR087C	0	0	0.0369728480647025
YKL139W	0	0	0.0369515011547344
YGL133W	0	0	0.036930178880554
YBL004W	0	0	0.0369088811995386
YLR256W	0	0	0.0368876080691643
YAL055W	0	0	0.0368663594470046
YDR459C	0	0	0.0368451352907311
YOR034C	0	0	0.0368239355581128
YHR178W	0	0	0.0368027602070155
YDR386W	0	0	0.0367816091954023
YHR013C	0	0	0.0367604824813326
YLL063C	0	0	0.0367393800229621
YFL010W-A	0	0	0.0367183017785427
YLR324W	0	0	0.036697247706422
YOR157C	0	0	0.036676217765043
YPR110C	0	0	0.0366552119129439
YOR193W	0	0	0.0366342301087579
YLR047C	0	0	0.0366132723112128
YPR164W	0	0	0.0365923384791309
YPR139C	0	0	0.0365714285714286
YKR004C	0	0	0.0365505425471159
YOR179C	0	0	0.0365296803652968
YLR306W	0	0	0.0365088419851683
YGL248W	0	0	0.0364880273660205
YOR126C	0	0	0.0364758698092031
YIL009W	0	0	0.0364758698092031
YDR308C	0	0	0.0364758698092031
YJR051W	0	0	0.0364758698092031
YIL006W	0	0	0.0364758698092031
YDL184C	0	0	0.0364758698092031
YJL192C	0	0	0.0364758698092031
YOR316C	0	0	0.0364758698092031
YJL001W	0	0	0.0364758698092031
YKL110C	0	0	0.0364758698092031
YGR019W	0	0	0.0364758698092031
YGR194C	0	0	0.0364758698092031
YML065W	0	0	0.0364758698092031
YJL092W	0	0	0.0364758698092031
YOR048C	0	0	0.0364758698092031
YHR166C	0	0	0.0364758698092031
YDR030C	0	0	0.0364758698092031
YGR132C	0	0	0.0364758698092031
YMR168C	0	0	0.0364758698092031
YPR030W	0	0	0.0364758698092031
YPL140C	0	0	0.0364758698092031
YGL243W	0	0	0.0364758698092031
YJL091C	0	0	0.0364758698092031
YLR192C	0	0	0.0364758698092031
YGR189C	0	0	0.0364758698092031
YPL201C	0	0	0.0364758698092031
YPR034W	0	0	0.0364758698092031
YGR057C	1	0	0.0364758698092031
YLR005W	0	0	0.0364554122265844
YIL046W	0	0	0.0364349775784753
YDL229W	0	0	0.0364145658263305
YCR052W	0	0	0.0363941769316909
YLR273C	0	0	0.0363738108561835
[truncated: 3,790 more rows]
