# Supplementary material for: Computationally Driven, Quantitative Experiments Discover Genes Required for Mitochondrial Biogenesis
Source: PLoS Genet. 2009 Mar 20;5(3):e1000407. doi: 10.1371/journal.pgen.1000407 (PMC2648979; doi:10.1371/journal.pgen.1000407)
Supplement: Dataset S2 — Top 100 novel ensemble predictions for additional yeast biological processes. A zip file containing 387 tab-delimited text files of the ensemble predictions for the indicated Gene Ontology Biological Process Term. (21.70 MB GZ) [file pgen.1000407.s013.gz › GO_0006893.txt]

ORF	AnnotatedToTerm?	Uncharacterized_04152007?	Precision
YGR009C	1	0	1.0
YDR166C	1	0	1.0
YIL068C	1	0	1.0
YGL233W	1	0	1.0
YDR164C	0	0	0.833333333333333
YLR166C	1	0	0.833333333333333
YFL038C	0	0	0.714285714285714
YNL267W	0	0	0.666666666666667
YER008C	1	0	0.666666666666667
YNL272C	0	0	0.666666666666667
YPR055W	1	0	0.666666666666667
YFL005W	1	0	0.666666666666667
YOR326W	0	0	0.615384615384615
YER157W	0	0	0.571428571428571
YGL206C	0	0	0.533333333333333
YNR049C	0	0	0.5
YLR262C	0	0	0.48780487804878
YNL041C	0	0	0.48780487804878
YPL195W	0	0	0.48780487804878
YLR330W	1	0	0.48780487804878
YLR039C	0	0	0.48780487804878
YPR032W	1	0	0.48780487804878
YMR237W	1	0	0.48780487804878
YBR102C	0	0	0.48780487804878
YDR170C	0	0	0.48780487804878
YOR075W	0	0	0.48780487804878
YPL259C	0	0	0.48780487804878
YER122C	0	0	0.48780487804878
YJL085W	1	0	0.48780487804878
YPL232W	1	0	0.48780487804878
YJL099W	1	0	0.48780487804878
YKL179C	0	0	0.48780487804878
YKR027W	1	0	0.48780487804878
YMR183C	1	0	0.48780487804878
YJR134C	0	1	0.48780487804878
YDR176W	0	0	0.48780487804878
YER136W	0	0	0.48780487804878
YAL030W	1	0	0.48780487804878
YOR327C	1	0	0.48780487804878
YOR299W	1	0	0.48780487804878
YBR095C	0	0	0.48780487804878
YMR079W	1	0	0.48780487804878
YGL095C	0	0	0.476190476190476
YGR196C	0	1	0.476190476190476
YLR268W	0	0	0.465116279069767
YNL258C	0	0	0.454545454545455
YPL249C	0	0	0.444444444444444
YPL228W	0	0	0.434782608695652
YAL041W	0	0	0.425531914893617
YLR229C	0	0	0.416666666666667
YGL153W	0	0	0.408163265306122
YGL244W	0	0	0.4
YDR137W	0	0	0.392156862745098
YNL039W	0	0	0.384615384615385
YIL118W	0	0	0.377358490566038
YOL112W	0	0	0.375
YMR017W	0	0	0.375
YLR309C	1	0	0.375
YAL053W	0	0	0.368421052631579
YKR068C	0	0	0.362068965517241
YER143W	0	0	0.355932203389831
YKL079W	0	0	0.35
YJR089W	0	0	0.344262295081967
YKR095W	0	0	0.338709677419355
YOR194C	0	0	0.333333333333333
YHR161C	0	0	0.328125
YIL044C	0	0	0.323076923076923
YLR148W	0	0	0.318181818181818
YNL297C	0	0	0.314285714285714
YGL086W	0	0	0.314285714285714
YLR025W	0	0	0.314285714285714
YDL226C	1	0	0.314285714285714
YNL293W	0	0	0.310810810810811
YDR468C	0	0	0.310810810810811
YNL271C	0	0	0.310810810810811
YDL192W	1	0	0.310810810810811
YMR124W	0	1	0.310810810810811
YOR123C	0	0	0.306666666666667
YBR279W	0	0	0.302631578947368
YPR017C	0	0	0.298701298701299
YLR208W	0	0	0.294871794871795
YDR126W	0	0	0.291139240506329
YLR353W	0	0	0.2875
YPL020C	0	0	0.283950617283951
YGR241C	0	0	0.280487804878049
YDL099W	0	0	0.27710843373494
YBL085W	0	0	0.273809523809524
YKL135C	0	0	0.270588235294118
YHR107C	0	0	0.267441860465116
YBR200W	0	0	0.264367816091954
YDR068W	0	1	0.264367816091954
YKR088C	0	0	0.261363636363636
YJL031C	0	0	0.258426966292135
YAL026C	0	0	0.255555555555556
YJR005W	0	0	0.252747252747253
YOL018C	0	0	0.25
YDR027C	0	0	0.247311827956989
YPR072W	0	0	0.24468085106383
YFL039C	0	0	0.242105263157895
YMR218C	0	0	0.239583333333333
YGR172C	0	0	0.237113402061856
YLR133W	0	0	0.23469387755102
YPR165W	0	0	0.232323232323232
YHR158C	0	0	0.23
YMR044W	0	0	0.227722772277228
YCR002C	0	0	0.225490196078431
YMR054W	0	0	0.223300970873786
YDL225W	0	0	0.221153846153846
YCR009C	0	0	0.219047619047619
YHR142W	0	0	0.216981132075472
YLR319C	0	0	0.214953271028037
YER087C-B	0	0	0.212962962962963
YAL029C	0	0	0.211009174311927
YLR371W	0	0	0.209090909090909
YGR005C	0	0	0.207207207207207
YGL223C	0	0	0.205357142857143
YKR064W	0	1	0.205357142857143
YGR261C	0	0	0.20353982300885
YMR039C	0	0	0.201754385964912
YGR186W	0	0	0.2
YMR231W	0	0	0.198275862068966
YHR030C	0	0	0.196581196581197
YMR307W	0	0	0.194915254237288
YER114C	0	0	0.19327731092437
YNL051W	0	0	0.191666666666667
YAL016W	0	0	0.190082644628099
YDL137W	0	0	0.188524590163934
YNL278W	0	0	0.186991869918699
YLR187W	0	1	0.186991869918699
YER161C	0	0	0.185483870967742
YOR304C-A	0	1	0.185483870967742
YDL146W	0	1	0.185483870967742
YDR289C	0	0	0.184
YKL212W	0	0	0.182539682539683
YDL065C	0	0	0.181102362204724
YKR020W	0	0	0.1796875
YOR036W	0	0	0.178294573643411
YGR229C	0	0	0.176923076923077
YNL059C	0	0	0.175572519083969
YPR180W	0	0	0.174242424242424
YPL145C	0	0	0.172932330827068
YOR070C	0	0	0.171641791044776
YDR163W	0	0	0.17037037037037
YJL123C	0	1	0.17037037037037
YKR031C	0	0	0.169117647058824
YDR077W	0	0	0.167883211678832
YPL180W	0	0	0.166666666666667
YIL140W	0	0	0.165467625899281
YBR109C	0	0	0.164285714285714
YER159C	0	0	0.163120567375887
YMR192W	0	0	0.161971830985915
YBL050W	0	0	0.160839160839161
YNR026C	0	0	0.159722222222222
YIL161W	0	1	0.159722222222222
YMR311C	0	0	0.158620689655172
YKR001C	0	0	0.157534246575342
YOR069W	0	0	0.156462585034014
YKR090W	0	0	0.155405405405405
YKR029C	0	0	0.154362416107383
YNL136W	0	0	0.153333333333333
YDR088C	0	0	0.152317880794702
YOR256C	0	0	0.151315789473684
YOR353C	0	0	0.150326797385621
YER149C	0	0	0.149350649350649
YNL257C	0	0	0.148387096774194
YPL204W	0	0	0.147435897435897
YNL287W	0	0	0.147239263803681
YER133W	0	0	0.147239263803681
YJL081C	0	0	0.147239263803681
YBL105C	0	0	0.147239263803681
YHR149C	0	1	0.147239263803681
YOR127W	0	0	0.147239263803681
YNL298W	0	0	0.147239263803681
YBR164C	1	0	0.147239263803681
YDR251W	0	0	0.146341463414634
YBL037W	0	0	0.145454545454545
YJL047C	0	0	0.144578313253012
YJR013W	0	0	0.143712574850299
YML062C	0	0	0.142857142857143
YLR170C	0	0	0.142011834319527
YIL002C	0	0	0.141176470588235
YBL061C	0	0	0.140350877192982
YPL032C	0	0	0.13953488372093
YOL062C	0	0	0.138728323699422
YJL183W	0	0	0.137931034482759
YER022W	0	0	0.137142857142857
YNL215W	0	1	0.137142857142857
YJR076C	0	0	0.136363636363636
YDR238C	0	0	0.135593220338983
YCL024W	0	0	0.134831460674157
YHR023W	0	0	0.134078212290503
YNL326C	0	0	0.133333333333333
YNL233W	0	0	0.132596685082873
YJL204C	0	0	0.131868131868132
YNL106C	0	0	0.131147540983607
YGR004W	0	0	0.130434782608696
YIL115C	0	0	0.12972972972973
YKR082W	0	0	0.129032258064516
YLR361C	0	0	0.128342245989305
YDR320C	0	0	0.128205128205128
YBL040C	0	0	0.128205128205128
YLR380W	0	0	0.128205128205128
YDL029W	0	0	0.128205128205128
YDR264C	0	0	0.128205128205128
YDR189W	0	0	0.128205128205128
YNL322C	0	0	0.128205128205128
YBL106C	1	0	0.128205128205128
YDR295C	0	0	0.127551020408163
YGR036C	0	0	0.126903553299492
YDR388W	0	0	0.126262626262626
YJL095W	0	0	0.125628140703518
YBR130C	0	0	0.125
YGR202C	0	0	0.124378109452736
YPL174C	0	0	0.123762376237624
YDR507C	0	0	0.123152709359606
YGL137W	0	0	0.122549019607843
YBR234C	0	0	0.121951219512195
YKL092C	0	0	0.121359223300971
YER140W	0	1	0.121359223300971
YFL047W	0	0	0.120772946859903
YBR260C	0	0	0.120192307692308
YLR342W	0	0	0.119617224880383
YJR031C	0	0	0.119047619047619
YLR240W	0	0	0.118483412322275
YOR068C	0	0	0.117924528301887
YPL098C	0	0	0.117370892018779
YDR495C	0	0	0.116822429906542
YGL145W	0	0	0.116279069767442
YPL161C	0	0	0.115740740740741
YGR238C	0	0	0.115207373271889
YLR390W	0	0	0.114678899082569
YNL166C	0	0	0.114155251141553
YKR100C	0	0	0.113636363636364
YIL005W	0	0	0.113122171945701
YIL109C	0	0	0.112612612612613
YAL046C	0	1	0.112612612612613
YOR008C	0	0	0.112107623318386
YDR093W	0	0	0.111607142857143
YDR407C	0	0	0.111111111111111
YPR073C	0	0	0.110619469026549
YPL202C	0	0	0.110132158590308
YER155C	0	0	0.109649122807018
YLR096W	0	0	0.109170305676856
YPR124W	0	0	0.108695652173913
YOR093C	0	1	0.108695652173913
YOL003C	0	0	0.108225108225108
YOL137W	0	1	0.108225108225108
YJL036W	0	0	0.107758620689655
YBL007C	0	0	0.107296137339056
YOR149C	0	0	0.106837606837607
YGL106W	0	0	0.106382978723404
YKR065C	0	0	0.105932203389831
YNL048W	0	0	0.105485232067511
YBR080C	0	0	0.105042016806723
YPR105C	0	0	0.104602510460251
YLR418C	0	0	0.104166666666667
YKR030W	0	0	0.103734439834025
YGR041W	0	0	0.103305785123967
YGR065C	0	0	0.102880658436214
YPR179C	0	0	0.102459016393443
YDR129C	0	0	0.102040816326531
YDR084C	0	0	0.101626016260163
YPR122W	0	0	0.101214574898785
YOR273C	0	0	0.100806451612903
YGR216C	0	0	0.100401606425703
YLR414C	0	1	0.100401606425703
YEL061C	0	0	0.1
YJL154C	0	0	0.099601593625498
YDL077C	0	0	0.0992063492063492
YDL240W	0	0	0.0988142292490119
YNL079C	0	0	0.0984251968503937
YOL070C	0	1	0.0984251968503937
YGL093W	0	0	0.0980392156862745
YMR295C	0	1	0.0980392156862745
YFR009W	0	0	0.09765625
YER111C	0	0	0.0972762645914397
YDR153C	0	0	0.0968992248062016
YJR058C	0	0	0.0965250965250965
YLR396C	0	0	0.0961538461538462
YFR024C-A	0	0	0.0957854406130268
YOR216C	0	0	0.0954198473282443
YLR206W	0	0	0.0950570342205323
YLR305C	0	0	0.0946969696969697
YKL192C	0	0	0.0943396226415094
YCR038C	0	0	0.093984962406015
YBL042C	0	0	0.0936329588014981
YCR030C	0	1	0.0936329588014981
YNL027W	0	0	0.0932835820895522
YPR025C	0	0	0.0929368029739777
YDR524C	0	0	0.0925925925925926
YOR109W	0	0	0.0925266903914591
YGR167W	0	0	0.0925266903914591
YNL091W	0	0	0.0925266903914591
YCR094W	0	0	0.0925266903914591
YGL027C	0	0	0.0925266903914591
YHL019C	0	0	0.0925266903914591
YLL015W	0	0	0.0925266903914591
YBR005W	0	0	0.0925266903914591
YOR079C	0	0	0.0925266903914591
YBR023C	0	0	0.0925266903914591
YPL051W	1	0	0.0925266903914591
YMR071C	0	0	0.0921985815602837
YOR122C	0	0	0.0918727915194346
YDR252W	0	0	0.0915492957746479
YPL007C	0	0	0.0912280701754386
YLL050C	0	0	0.0909090909090909
YML115C	0	0	0.0905923344947735
YJR118C	0	0	0.0902777777777778
YLR313C	0	0	0.0899653979238754
YFL049W	0	0	0.0896551724137931
YPL221W	0	0	0.0893470790378007
YLL028W	0	0	0.089041095890411
YDR358W	0	0	0.0887372013651877
YLR425W	0	0	0.0884353741496599
YGL124C	0	0	0.088135593220339
YJL029C	0	0	0.0878378378378378
YNL250W	0	0	0.0875420875420875
YOR112W	0	0	0.087378640776699
YOR188W	0	0	0.087378640776699
YDR108W	0	0	0.087378640776699
YHR108W	0	0	0.087378640776699
YER166W	0	0	0.087378640776699
YGL049C	0	0	0.087378640776699
YKL017C	0	0	0.087378640776699
YLL014W	0	1	0.087378640776699
YIL015W	0	0	0.087378640776699
YGL085W	0	1	0.087378640776699
YPR029C	0	0	0.087378640776699
YCR042C	0	0	0.087378640776699
YDR162C	0	0	0.087378640776699
YJL004C	1	0	0.087378640776699
YKL015W	0	0	0.0870967741935484
YOR197W	0	0	0.0868167202572347
YIL076W	0	0	0.0865384615384615
YDR141C	0	0	0.0862619808306709
YNL084C	0	0	0.0859872611464968
YGL084C	0	0	0.0857142857142857
YDL074C	0	0	0.0854430379746835
YIL048W	0	0	0.0851735015772871
YLR087C	0	0	0.0849056603773585
YLR084C	0	0	0.0846394984326019
YML071C	0	0	0.084375
YLL043W	0	0	0.0841121495327103
YBR103W	0	0	0.0838509316770186
YHR103W	0	0	0.0835913312693498
YGL005C	0	0	0.0833333333333333
YDR145W	0	0	0.0830769230769231
YDR033W	0	1	0.0830769230769231
YKR084C	0	0	0.0828220858895705
YGL077C	0	0	0.0825688073394495
YBR254C	0	0	0.0823170731707317
YJL207C	0	0	0.0820668693009119
YER118C	0	0	0.0818181818181818
YMR058W	0	0	0.081570996978852
YMR004W	0	0	0.0813253012048193
YFR040W	0	0	0.0810810810810811
YML038C	0	0	0.0808383233532934
YLR370C	0	0	0.0805970149253731
YGR100W	0	0	0.0803571428571429
YLR056W	0	0	0.0801186943620178
YIL004C	0	0	0.0798816568047337
YNL094W	0	0	0.079646017699115
YGR117C	0	1	0.079646017699115
YGR166W	0	0	0.0794117647058823
YGR120C	0	0	0.0791788856304985
YIL159W	0	0	0.0789473684210526
YMR219W	0	0	0.0787172011661808
YHR076W	0	1	0.0787172011661808
YKL048C	0	0	0.0784883720930233
YPR181C	0	0	0.0782608695652174
YML069W	0	0	0.0780346820809249
YGL198W	0	0	0.0778097982708934
YKL010C	0	0	0.0775862068965517
YML078W	0	0	0.0773638968481375
YDR245W	0	0	0.0771428571428571
YHR012W	0	0	0.0769230769230769
YPR148C	0	1	0.0769230769230769
YDR208W	0	0	0.0767045454545455
YNL219C	0	0	0.0764872521246459
YHR135C	0	0	0.076271186440678
YKL190W	0	0	0.076056338028169
YOR076C	0	0	0.0758426966292135
YNL225C	0	0	0.0756302521008403
YDR348C	0	1	0.0756302521008403
YPL242C	0	0	0.0754189944134078
YKL073W	0	0	0.0752089136490251
YOR261C	0	0	0.075
YOR106W	0	0	0.074792243767313
YLR095C	0	0	0.074585635359116
YDR246W	0	0	0.0743801652892562
YEL022W	0	0	0.0741758241758242
YJL044C	0	0	0.073972602739726
YNL161W	0	0	0.0737704918032787
YLR194C	0	0	0.0735694822888283
YBR059C	0	0	0.0733695652173913
YFR019W	0	0	0.0731707317073171
YGR247W	0	0	0.072972972972973
YOR259C	0	0	0.0727762803234501
YBR288C	0	0	0.0725806451612903
YDR472W	0	0	0.0723860589812333
YEL048C	0	1	0.0723860589812333
YER031C	0	0	0.072192513368984
YGL252C	0	0	0.072
YDL145C	0	0	0.0718085106382979
YML103C	0	0	0.0716180371352785
YGR191W	0	0	0.0714285714285714
YNL167C	0	0	0.0712401055408971
YNL192W	0	0	0.0710526315789474
YBR069C	0	0	0.0708661417322835
YOL081W	0	0	0.0706806282722513
YJL053W	0	0	0.0704960835509138
YPL240C	0	0	0.0703125
YBR123C	0	0	0.0701298701298701
YKL126W	0	0	0.0699481865284974
YIL036W	0	0	0.0697674418604651
YPR189W	0	0	0.0695876288659794
YHR098C	0	0	0.0694087403598972
YMR001C	0	0	0.0692307692307692
YJL024C	0	0	0.0690537084398977
YKL213C	0	0	0.0688775510204082
YPL176C	0	0	0.0687022900763359
YPL115C	0	0	0.0685279187817259
YDL058W	0	0	0.0683544303797468
YIR011C	0	0	0.0681818181818182
YDL239C	0	0	0.0680100755667506
YKL025C	0	0	0.0678391959798995
YBR216C	0	0	0.0676691729323308
YNL154C	0	0	0.0675
YBL010C	0	1	0.0675
YJL049W	0	1	0.0675
YDL147W	0	0	0.0673316708229426
YNL243W	0	0	0.0671641791044776
YBR054W	0	1	0.0671641791044776
YHL031C	0	0	0.0669975186104218
YJL176C	0	0	0.0668316831683168
YBR199W	0	0	0.0666666666666667
YER123W	0	0	0.0665024630541872
YGL083W	0	1	0.0665024630541872
YNL078W	0	0	0.0663390663390663
YOR322C	0	0	0.0661764705882353
YHL017W	0	1	0.0661764705882353
YMR077C	0	0	0.0660146699266504
YGL151W	0	0	0.0658536585365854
YMR294W	0	0	0.0656934306569343
YHR171W	0	0	0.0655339805825243
YDL161W	0	0	0.0653753026634383
YGR092W	0	0	0.0652173913043478
YJR092W	0	0	0.0650602409638554
YBR057C	0	0	0.0649038461538462
YML037C	0	1	0.0649038461538462
YPR173C	0	0	0.0647482014388489
YJL145W	0	0	0.0645933014354067
YBL047C	0	0	0.0644391408114559
YHR156C	0	1	0.0644391408114559
YDL006W	0	0	0.0642857142857143
YLL021W	0	0	0.0641330166270784
YPL053C	0	0	0.0639810426540284
YER057C	0	1	0.0639810426540284
YGR218W	0	0	0.0638297872340425
YOR304W	0	0	0.0636792452830189
YKR061W	0	0	0.0635294117647059
YNL291C	0	0	0.0633802816901408
YGL254W	0	0	0.063231850117096
YNL238W	0	0	0.0630841121495327
YGR270W	0	0	0.0629370629370629
YPR188C	0	0	0.0627906976744186
YCR077C	0	0	0.0626450116009281
YHL007C	0	0	0.0625
YLR121C	0	0	0.0623556581986143
YFL024C	0	0	0.0622119815668203
YBR133C	0	0	0.0620689655172414
YDR122W	0	0	0.0619266055045872
YMR129W	0	0	0.0617848970251716
YGL150C	0	0	0.0616438356164384
YBR070C	0	0	0.061503416856492
YDR313C	0	0	0.0613636363636364
YNL118C	0	0	0.0612244897959184
YKL012W	0	0	0.0610859728506787
YMR010W	0	0	0.0609480812641084
YGL207W	0	0	0.0608108108108108
YMR186W	0	0	0.0606741573033708
YML049C	0	0	0.0605381165919283
YIL138C	0	0	0.0604026845637584
YDL190C	0	0	0.0602678571428571
YLR114C	0	0	0.0601336302895323
YLR138W	0	0	0.06
YGL164C	0	1	0.06
YMR198W	0	0	0.0598669623059867
YOR124C	0	0	0.0597345132743363
YBR229C	0	0	0.0596026490066225
YPL116W	0	0	0.0594713656387665
YNL044W	0	0	0.0593406593406593
YDL117W	0	0	0.0592105263157895
YMR092C	0	0	0.0590809628008753
YDR080W	0	0	0.0589519650655022
YGL210W	0	0	0.0588235294117647
YBR245C	0	0	0.058695652173913
YPR176C	0	0	0.0585683297180043
YDR293C	0	0	0.0584415584415584
YDR363W-A	0	0	0.0583153347732181
YDL028C	0	0	0.0581896551724138
YBR276C	0	0	0.0580645161290323
YDL002C	0	0	0.0579399141630901
YGR072W	0	0	0.0578158458244111
YFR016C	0	1	0.0578158458244111
YDR351W	0	0	0.0576923076923077
YIL035C	0	0	0.0575692963752665
YJR032W	0	0	0.0574468085106383
YKR028W	0	0	0.0573248407643312
YKL041W	0	0	0.0572033898305085
YMR232W	0	0	0.0570824524312896
YCL027W	0	0	0.0569620253164557
YMR032W	0	0	0.0568421052631579
YGR058W	0	1	0.0568421052631579
YIL063C	0	0	0.0567226890756303
YOL145C	0	0	0.0566037735849057
YFL048C	0	0	0.0564853556485356
YER146W	0	0	0.0563674321503132
YPL084W	0	0	0.05625
YGR246C	0	0	0.0561330561330561
YDR367W	0	1	0.0561330561330561
YPL243W	0	0	0.0560165975103734
YOR043W	0	0	0.0559006211180124
YBR236C	0	0	0.0557851239669422
YKL075C	0	0	0.0556701030927835
YPR078C	0	0	0.0555555555555556
YPR161C	0	0	0.0554414784394251
YMR163C	0	0	0.055327868852459
YGR189C	0	0	0.0552147239263804
YDR309C	0	0	0.0551020408163265
YHR007C	0	0	0.054989816700611
YER032W	0	0	0.0548780487804878
YGL020C	0	0	0.0547667342799189
YBR077C	0	0	0.0546558704453441
YGL228W	0	1	0.0546558704453441
YIR009W	0	0	0.0545454545454545
YAR031W	0	0	0.0544354838709677
YPL052W	0	0	0.0543259557344064
YMR031C	0	1	0.0543259557344064
YOR275C	0	0	0.0542168674698795
YKL046C	0	0	0.0541082164328657
YFR041C	0	0	0.054
YCL014W	0	0	0.0538922155688623
YPL045W	0	0	0.0537848605577689
YML016C	0	0	0.0536779324055666
YMR255W	0	0	0.0535714285714286
YGR013W	0	0	0.0534653465346535
YLR310C	0	0	0.0533596837944664
YDR310C	0	0	0.0532544378698225
YBR071W	0	1	0.0532544378698225
YJL020C	0	0	0.0531496062992126
YKR008W	0	0	0.0530451866404715
YBR131W	0	0	0.0529411764705882
YNL236W	0	0	0.0528375733855186
YBL102W	0	0	0.052734375
YKR003W	0	0	0.0526315789473684
YPL210C	0	0	0.0525291828793774
YLR398C	0	0	0.0524271844660194
YLR386W	0	0	0.0523255813953488
YFR010W	0	0	0.0522243713733075
YBR160W	0	0	0.0521235521235521
YPL158C	0	1	0.0521235521235521
YLR332W	0	0	0.0520231213872832
YJL159W	0	0	0.0519230769230769
YBL060W	0	1	0.0519230769230769
YMR075W	0	0	0.0518234165067179
YKL145W	0	0	0.0517241379310345
YPL066W	0	1	0.0517241379310345
YAL031C	0	0	0.0516252390057361
YAL047C	0	0	0.0515267175572519
YER083C	0	0	0.0514285714285714
YDR473C	0	0	0.0513307984790875
YBR272C	0	0	0.0512333965844402
YKL163W	0	0	0.0511363636363636
YKL101W	0	0	0.0510396975425331
YNL304W	0	0	0.0509433962264151
YEL058W	0	0	0.0508474576271186
YML094W	0	0	0.0507518796992481
YPR052C	0	0	0.050656660412758
YGL241W	0	0	0.050561797752809
YNL325C	0	0	0.0504672897196262
YLR459W	0	0	0.0503731343283582
YBR166C	0	0	0.0502793296089385
YDL045C	0	0	0.050185873605948
YBL051C	0	0	0.0500927643784787
YMR212C	0	0	0.05
YCR044C	0	0	0.0499075785582255
YMR197C	0	0	0.0498154981549815
YOR132W	0	0	0.0497237569060773
YOR198C	0	0	0.0496323529411765
YLR250W	0	0	0.0495412844036697
YLR086W	0	0	0.0494505494505494
YJR017C	0	0	0.0493601462522852
YFR051C	0	0	0.0492700729927007
YJL062W	0	0	0.0491803278688525
YLR443W	0	0	0.0490909090909091
YLR226W	0	0	0.0490018148820327
YPL085W	0	0	0.0489130434782609
YGR198W	0	0	0.0488245931283906
YER124C	0	0	0.0487364620938628
YLR045C	0	0	0.0486486486486487
YOR264W	0	1	0.0486486486486487
YER059W	0	0	0.0485611510791367
YOR306C	0	0	0.0484739676840215
YPL069C	0	0	0.0483870967741935
YMR061W	0	0	0.0483005366726297
YBR215W	0	0	0.0482142857142857
YLR429W	0	0	0.0481283422459893
YDR182W	0	0	0.0480427046263345
YBR171W	0	0	0.0479573712255773
YMR247C	0	0	0.0478723404255319
YNL054W	0	0	0.047787610619469
YOR165W	0	0	0.0477031802120141
YOR241W	0	0	0.0476190476190476
YDR150W	0	0	0.0475352112676056
YML072C	0	1	0.0475352112676056
YHR006W	0	0	0.0474516695957821
YBL022C	0	0	0.0473684210526316
YPR162C	0	0	0.0472854640980736
YAL014C	0	0	0.0472027972027972
YGR222W	0	0	0.0471204188481675
YDL097C	0	0	0.0470383275261324
YBL041W	0	0	0.0469565217391304
YER113C	0	1	0.0469565217391304
YDR054C	0	0	0.046875
YPL225W	0	1	0.046875
YKL173W	0	0	0.0467937608318891
YMR238W	0	0	0.0467128027681661
YDL005C	0	0	0.0466321243523316
YBR237W	0	0	0.046551724137931
YDL132W	0	0	0.0464716006884682
YBL091C	0	0	0.0463917525773196
YNL045W	0	0	0.0463121783876501
YDR285W	0	0	0.0462328767123288
YBR127C	0	0	0.0461538461538462
YDR440W	0	0	0.0460750853242321
YOL063C	0	0	0.0459965928449744
YDR100W	0	0	0.0459183673469388
YOR058C	0	0	0.0458404074702886
YJR083C	0	0	0.0457627118644068
YMR253C	0	1	0.0457627118644068
YOR057W	0	0	0.0456852791878173
YKL004W	0	0	0.0456081081081081
YBR110W	0	0	0.045531197301855
YEL015W	0	0	0.0454545454545455
YPL083C	0	0	0.0453781512605042
YGL225W	0	0	0.0453020134228188
YDR020C	0	1	0.0453020134228188
YNL188W	0	0	0.0452261306532663
YOR104W	0	1	0.0452261306532663
YKR023W	0	1	0.0452261306532663
YOR089C	0	0	0.0451505016722408
YLL039C	0	0	0.0450751252086811
YBR198C	0	0	0.045
YMR319C	0	0	0.0449251247920133
YOR357C	0	0	0.0448504983388704
YNL085W	0	0	0.0447761194029851
YLR026C	0	0	0.0447019867549669
YIL144W	0	0	0.0446280991735537
YIL033C	0	0	0.0445544554455446
YLR238W	0	0	0.0444810543657331
YDR427W	0	0	0.0444078947368421
YKR086W	0	0	0.0443349753694581
YFL031W	0	0	0.0442622950819672
YEL037C	0	0	0.044189852700491
YOR080W	0	0	0.0441176470588235
YDR434W	0	0	0.0440456769983687
YOR117W	0	0	0.0439739413680782
YBR058C	0	0	0.0439024390243902
YDR484W	0	0	0.0438311688311688
YFR002W	0	0	0.0437601296596434
YBR153W	0	0	0.0436893203883495
YBR273C	0	0	0.0436187399030695
YPL246C	0	1	0.0436187399030695
YER005W	0	0	0.0435483870967742
YGL181W	0	0	0.0434782608695652
YGL047W	0	0	0.0434083601286174
YBR041W	0	0	0.043338683788122
YBR274W	0	0	0.0432692307692308
YIL105C	0	0	0.0432
YBL101C	0	0	0.0431309904153355
YCL001W	0	0	0.0430622009569378
YLR131C	0	0	0.0429936305732484
YBL006C	0	0	0.0429252782193959
YHR073W	0	0	0.0428571428571429
YDR372C	0	0	0.0427892234548336
YJR062C	0	0	0.0427215189873418
YBL103C	0	0	0.042654028436019
YLR144C	0	0	0.0425867507886435
YJL041W	0	0	0.0425196850393701
YIR037W	0	0	0.0424528301886792
YHR182W	0	1	0.0424528301886792
YBR210W	0	0	0.0423861852433281
YML091C	0	0	0.0423197492163009
YNL090W	0	0	0.0422535211267606
YDR519W	0	1	0.0422535211267606
YFR031C	0	0	0.0421875
YBR003W	0	0	0.0421216848673947
YJL165C	0	0	0.0420560747663551
YBR112C	0	0	0.0419906687402799
YBR179C	0	0	0.0419254658385093
YOL084W	0	1	0.0419254658385093
YLR274W	0	0	0.0418604651162791
YBL067C	0	1	0.0418604651162791
YBR042C	0	0	0.0417956656346749
YLR360W	0	0	0.0417310664605873
YNL157W	0	1	0.0417310664605873
YPL070W	0	0	0.0416666666666667
YIL108W	0	1	0.0416666666666667
YER021W	0	0	0.0416024653312789
YNL229C	0	0	0.0415384615384615
YGL054C	0	0	0.0414746543778802
YJR142W	0	1	0.0414746543778802
YPR108W	0	0	0.0414110429447853
YGR179C	0	0	0.0413476263399694
YAR018C	0	0	0.0412844036697248
YNL264C	0	0	0.0412213740458015
YBR211C	0	0	0.0411585365853659
YDR392W	0	0	0.0410958904109589
YJR033C	0	0	0.0410334346504559
YNL231C	0	0	0.0409711684370258
YDR477W	0	0	0.0409090909090909
YKL204W	0	0	0.0408472012102874
YBR016W	0	0	0.040785498489426
YPL055C	0	0	0.0407239819004525
YGL110C	0	1	0.0407239819004525
YBR129C	0	0	0.0406626506024096
YPR086W	0	0	0.0406015037593985
YDR227W	0	0	0.0405405405405405
YBR168W	0	0	0.04047976011994
YOL034W	0	0	0.0404191616766467
YLR182W	0	0	0.0403587443946188
YOR115C	0	0	0.0402985074626866
YBR293W	0	0	0.0402384500745156
YOR014W	0	0	0.0401785714285714
YBR008C	0	0	0.0401188707280832
YKL140W	0	0	0.0400593471810089
YMR116C	0	0	0.04
YER019C-A	0	0	0.0399408284023669
YJL139C	0	0	0.0398818316100443
YNL003C	0	0	0.0398230088495575
YGR135W	0	0	0.0397643593519882
YDR416W	0	0	0.0397058823529412
YOR244W	0	0	0.039647577092511
YAL032C	0	0	0.0395894428152493
YBR228W	0	0	0.0395314787701318
YER180C-A	0	0	0.0394736842105263
YBR253W	0	0	0.0394160583941606
YKL057C	0	0	0.0393586005830904
YJR090C	0	0	0.0393013100436681
YBR159W	0	0	0.0392441860465116
YNL076W	0	0	0.0391872278664731
YBR024W	0	0	0.0391304347826087
YBL056W	0	0	0.0390738060781476
YDR292C	0	0	0.0390173410404624
YHR186C	0	0	0.038961038961039
YJR040W	0	0	0.0389048991354467
YBR094W	0	1	0.0389048991354467
YBL088C	0	0	0.0388489208633093
YBR170C	0	0	0.0387931034482759
YGL019W	0	0	0.0387374461979914
YPL001W	0	0	0.0386819484240688
YBR015C	0	0	0.0386266094420601
YBR002C	0	0	0.0385714285714286
YLR033W	0	0	0.0385164051355207
YKL059C	0	0	0.0384615384615385
YHR004C	0	0	0.0384068278805121
YBR049C	0	0	0.0383522727272727
YMR149W	0	0	0.0382978723404255
YBR227C	0	1	0.0382978723404255
YFL036W	0	0	0.0382436260623229
YKL091C	0	1	0.0382436260623229
YPR110C	0	0	0.0381895332390382
YAL038W	0	0	0.038135593220339
YPL010W	0	0	0.0380818053596615
YML077W	0	0	0.0380281690140845
YBL080C	0	0	0.0379746835443038
YDR184C	0	0	0.0379213483146067
YBR289W	0	0	0.0378681626928471
YLR314C	0	0	0.0378151260504202
YBR140C	0	0	0.0377622377622378
YLR200W	0	0	0.0377094972067039
YPL101W	0	0	0.0376569037656904
YBL063W	0	0	0.0376044568245125
YHR146W	0	1	0.0376044568245125
YBR205W	0	0	0.0375521557719054
YPL076W	0	0	0.0375
YBR081C	0	0	0.0374479889042996
YKR019C	0	0	0.0373961218836565
YMR123W	0	0	0.037344398340249
YBL011W	0	0	0.037292817679558
YKL007W	0	0	0.0372413793103448
YBR063C	0	1	0.0372413793103448
YAR007C	0	0	0.0371900826446281
YPL213W	0	0	0.0371389270976616
YFL008W	0	0	0.0370879120879121
YFL025C	0	0	0.037037037037037
YBL046W	0	0	0.036986301369863
YPR028W	0	0	0.0369357045143639
YGL203C	0	0	0.0368852459016393
YBR192W	0	0	0.0368349249658936
YBL020W	0	0	0.0367847411444142
YDL007W	0	0	0.036734693877551
YMR273C	0	0	0.0366847826086957
YIR005W	0	0	0.0366350067842605
YBL009W	0	0	0.0365853658536585
YDR196C	0	0	0.0365358592692828
YGR130C	0	1	0.0365358592692828
YLR260W	0	0	0.0364864864864865
YOL030W	0	1	0.0364864864864865
YOR151C	0	0	0.0364372469635627
YDR334W	0	0	0.0363881401617251
YOR367W	0	0	0.0363391655450875
YHR188C	0	0	0.0362903225806452
YNR041C	0	0	0.036241610738255
YOR329C	0	0	0.0361930294906166
YBR235W	0	1	0.0361930294906166
YML012W	0	0	0.036144578313253
YBL089W	0	0	0.036096256684492
YBR029C	0	0	0.0360480640854473
YLR368W	0	0	0.036
YBR007C	0	1	0.036
YDR128W	0	1	0.036
YHR111W	0	0	0.0359520639147803
YJL008C	0	0	0.0359042553191489
YHR090C	0	0	0.0358565737051793
YBR097W	0	0	0.0358090185676393
YGL139W	0	0	0.0357615894039735
YKL006C-A	0	0	0.0357142857142857
YKL002W	0	0	0.035667107001321
YIL023C	0	0	0.0356200527704486
YKL119C	0	0	0.0355731225296443
YDR425W	0	0	0.0355263157894737
YDR335W	0	0	0.0354796320630749
YNL212W	0	1	0.0354796320630749
YOL122C	0	0	0.0354430379746835
YBR265W	0	0	0.0354430379746835
YDR294C	0	0	0.0354430379746835
YPR080W	0	0	0.0354430379746835
YNL047C	0	0	0.0354430379746835
YER125W	0	0	0.0354430379746835
YBR263W	0	0	0.0354430379746835
YBR221C	0	0	0.0354430379746835
YBR038W	0	0	0.0354430379746835
YBR193C	0	0	0.0354430379746835
YCL029C	0	0	0.0354430379746835
YLR389C	0	0	0.0354430379746835
YEL027W	0	0	0.0354430379746835
YPR133C	0	0	0.0354430379746835
YBR243C	0	0	0.0354430379746835
YBR162W-A	0	0	0.0354430379746835
YDR071C	0	0	0.0354430379746835
YBR225W	0	1	0.0354430379746835
YDR261C	0	0	0.0354430379746835
YBR136W	0	0	0.0354430379746835
YPR198W	0	0	0.0354430379746835
YGL212W	0	0	0.0354430379746835
YHR027C	0	0	0.0354430379746835
YGR105W	0	0	0.0354430379746835
YDL055C	0	0	0.0354430379746835
YGR089W	0	0	0.0354430379746835
YOR191W	0	0	0.0354430379746835
YBR219C	0	1	0.0354430379746835
YDL229W	0	0	0.0354430379746835
YAL017W	0	0	0.0354430379746835
YMR266W	1	0	0.0354430379746835
YEL002C	0	0	0.0353982300884956
YMR029C	0	0	0.0353535353535354
YBR233W	0	1	0.0353535353535354
YAL003W	0	0	0.0353089533417402
YHR114W	0	0	0.035264483627204
YOL009C	0	0	0.0352201257861635
YBR004C	0	0	0.0351758793969849
YPL235W	0	0	0.0351317440401506
YJL203W	0	0	0.0350877192982456
YBL026W	0	0	0.0350438047559449
YGL098W	0	0	0.035
YBL017C	0	0	0.034956304619226
YPL196W	0	0	0.0349127182044888
YIL147C	0	0	0.0348692403486924
YPR051W	0	0	0.0348258706467662
YHR016C	0	0	0.0347826086956522
YMR110C	0	0	0.0347394540942928
YBR036C	0	0	0.0346964064436183
YLR078C	0	0	0.0346534653465347
YDL033C	0	0	0.034610630407911
YDL076C	0	0	0.0345679012345679
YOR370C	0	0	0.0345252774352651
YER040W	0	0	0.0344827586206897
YBR204C	0	1	0.0344827586206897
YBR173C	0	0	0.034440344403444
YBR020W	0	0	0.0343980343980344
YDR378C	0	0	0.0343558282208589
YPL120W	0	0	0.0343137254901961
YAL051W	0	0	0.0342717258261934
YBL091C-A	0	1	0.0342717258261934
YKL196C	0	0	0.0342298288508557
YBR259W	0	1	0.0342298288508557
YGR116W	0	0	0.0341880341880342
YIL117C	0	0	0.0341463414634146
YDR349C	0	1	0.0341463414634146
YJL006C	0	0	0.0341047503045067
YPL088W	0	0	0.0340632603406326
YLR372W	0	0	0.0340218712029162
YHR057C	0	1	0.0340218712029162
YBR220C	0	1	0.0340218712029162
YBL093C	0	0	0.0339805825242718
YBR121C	0	0	0.0339393939393939
YML007W	0	0	0.0338983050847458
YGL013C	0	0	0.033857315598549
YDL155W	0	0	0.0338164251207729
YBL031W	0	1	0.0338164251207729
YGR199W	0	0	0.0337756332931242
YER100W	0	0	0.0337349397590361
YBR033W	0	1	0.0337349397590361
YJR088C	0	1	0.0337349397590361
YGL081W	0	1	0.0337349397590361
YDR167W	0	0	0.0336943441636582
YBR264C	0	0	0.0336538461538462
YBR207W	0	0	0.0336134453781513
YGL130W	0	0	0.0335731414868106
YBR119W	0	0	0.0335329341317365
YBR188C	0	0	0.0334928229665072
YGR274C	0	0	0.033452807646356
YHR209W	0	1	0.033452807646356
YGR163W	0	0	0.0334128878281623
YAR002W	0	0	0.033373063170441
YOR208W	0	0	0.0333333333333333
YPL132W	0	0	0.0332936979785969
YGL211W	0	0	0.0332541567695962
YHR079C	0	0	0.033214709371293
YKL104C	0	0	0.033175355450237
YKL028W	0	0	0.0331360946745562
YJR068W	0	0	0.033096926713948
YBR122C	0	0	0.0330578512396694
YFL034C-B	0	0	0.0330188679245283
YNR051C	0	0	0.032979976442874
YDR356W	0	0	0.0329411764705882
YKR062W	0	0	0.0329024676850764
YKL112W	0	0	0.0328638497652582
YNL227C	0	0	0.0328253223915592
YOL107W	0	1	0.0328253223915592
YBR246W	0	1	0.0328253223915592
YBR257W	0	0	0.0327868852459016
YEL051W	0	0	0.0327485380116959
YDR510W	0	0	0.0327102803738318
YBR290W	0	0	0.0326721120186698
YBR275C	0	0	0.0326340326340326
YMR304W	0	0	0.0325960419091967
YBL072C	0	0	0.0325581395348837
YBR086C	0	0	0.032520325203252
YNL087W	0	1	0.032520325203252
YIL030C	0	0	0.0324825986078886
YBL079W	0	0	0.0324449594438007
YDL207W	0	0	0.0324074074074074
YDR045C	0	0	0.0323699421965318
YOL049W	0	0	0.0323325635103926
YBL036C	0	0	0.0322952710495963
YBR281C	0	0	0.032258064516129
YNL294C	0	0	0.0322209436133487
YBL055C	0	0	0.032183908045977
YBR301W	0	1	0.032183908045977
YAR033W	0	0	0.0321469575200918
YDR393W	0	0	0.0321100917431193
YMR213W	0	0	0.0320733104238259
YGR026W	0	1	0.0320733104238259
YJR141W	0	0	0.0320366132723112
YBR270C	0	1	0.0320366132723112
YBL058W	0	0	0.032
YLL040C	0	0	0.0319634703196347
YBR062C	0	1	0.0319634703196347
YBL052C	0	0	0.031927023945268
YJR075W	0	0	0.0318906605922551
YBR125C	0	1	0.0318906605922551
YBL104C	0	1	0.0318906605922551
YPR034W	0	0	0.0318543799772469
YOL090W	0	0	0.0318181818181818
YPR024W	0	0	0.0317820658342792
YPR171W	0	0	0.0317460317460317
YLR373C	0	0	0.0317100792751982
YPL058C	0	0	0.0316742081447964
YPR159W	0	0	0.031638418079096
YDL116W	0	0	0.0316027088036117
YKR093W	0	0	0.0315670800450958
YBR073W	0	0	0.0315315315315315
YPL089C	0	0	0.031496062992126
YBR255W	0	1	0.031496062992126
YBR167C	0	0	0.0314606741573034
YDR207C	0	0	0.0314253647586981
YIR002C	0	0	0.031390134529148
YDR485C	0	0	0.0313549832026876
YGR200C	0	0	0.0313199105145414
YBR108W	0	1	0.0313199105145414
YBR212W	0	0	0.0312849162011173
YLR247C	0	1	0.0312849162011173
YBR055C	0	0	0.03125
YAL001C	0	0	0.0312151616499443
YBR082C	0	0	0.0311804008908686
YKR048C	0	0	0.0311457174638487
YGR002C	0	0	0.0311111111111111
YBR078W	0	0	0.0310765815760266
YOL133W	0	0	0.0310421286031042
YDL047W	0	0	0.0310077519379845
YBL025W	0	0	0.0309734513274336
YLR083C	0	1	0.0309734513274336
YBR087W	0	0	0.030939226519337
YBR283C	0	0	0.0309050772626932
YER044C	0	0	0.0308710033076075
YOR094W	0	0	0.0308370044052863
YBR172C	0	0	0.0308030803080308
YDR200C	0	0	0.0307692307692308
YBR074W	0	1	0.0307692307692308
YIL039W	0	0	0.0307354555433589
YIL156W	0	0	0.0307017543859649
YKL040C	0	0	0.0306681270536692
YNL153C	0	0	0.0306345733041575
YNL222W	0	0	0.0306010928961749
YML023C	0	0	0.0305676855895196
YBR165W	0	0	0.0305343511450382
YNL127W	0	0	0.0305010893246187
YPR097W	0	1	0.0305010893246187
YOL105C	0	0	0.0304678998911861
YOL089C	0	0	0.0304347826086957
YJL208C	0	0	0.0304017372421281
YPL227C	0	0	0.0303687635574837
YBL038W	0	0	0.0303358613217768
YAR003W	0	0	0.0303030303030303
YBR043C	0	0	0.0302702702702703
YJL030W	0	0	0.0302375809935205
YBL023C	0	0	0.0302049622437972
YBL084C	0	0	0.0301724137931034
YEL062W	0	0	0.0301399354144241
YIL121W	0	0	0.0301075268817204
YDR210W	0	1	0.0301075268817204
YDR389W	0	0	0.0300751879699248
YBR244W	0	0	0.0300429184549356
YBR155W	0	0	0.030010718113612
YAL056W	0	0	0.0299785867237687
YBR135W	0	0	0.0299465240641711
YBR030W	0	0	0.0299145299145299
YNL049C	0	0	0.0298826040554963
YBR106W	0	0	0.0298507462686567
YDR085C	0	0	0.0298189563365282
YML001W	0	0	0.0297872340425532
YBL001C	0	0	0.0297555791710946
YBR195C	0	0	0.029723991507431
YBR258C	0	0	0.0296924708377519
YDL100C	0	0	0.0296610169491525
YOR039W	0	0	0.0296296296296296
YHR072W	0	0	0.0295983086680761
YBL107C	0	1	0.0295983086680761
YLR219W	0	0	0.0295670538542767
YNL263C	0	0	0.029535864978903
YOL148C	0	0	0.029504741833509
YOR181W	0	0	0.0294736842105263
YLR383W	0	0	0.0294426919032597
YCR034W	0	0	0.0294117647058824
YHR129C	0	0	0.0293809024134313
YBR187W	0	1	0.0293809024134313
YBR268W	0	0	0.0293501048218029
YLL010C	0	0	0.0293193717277487
YJR099W	0	0	0.0292887029288703
YPR131C	0	0	0.0292580982236155
YBL032W	0	0	0.0292275574112735
YLL024C	0	0	0.0291970802919708
YJL090C	0	0	0.0291666666666667
YBR017C	0	0	0.0291363163371488
YDR103W	0	0	0.0291060291060291
YJL193W	0	1	0.0291060291060291
YBL014C	0	0	0.0290758047767394
YKR074W	0	1	0.0290758047767394
YDR379W	0	0	0.029045643153527
YMR119W	0	0	0.0290155440414508
YCR020C-A	0	0	0.0289855072463768
YER105C	0	0	0.0289555325749741
YKL032C	0	0	0.0289256198347107
YBL082C	0	0	0.0288957688338493
YLR277C	0	0	0.0288659793814433
YFR045W	0	0	0.0288362512873326
YIL149C	0	0	0.0288065843621399
YOR086C	0	1	0.0288065843621399
YLR207W	0	0	0.0287769784172662
YBL090W	0	0	0.0287474332648871
YAL007C	0	0	0.0287179487179487
YMR060C	0	0	0.0286885245901639
YML114C	0	0	0.0286591606960082
YDR202C	0	0	0.0286298568507157
YPR019W	0	0	0.0286006128702758
YAL002W	0	0	0.0285714285714286
YAL024C	0	0	0.0285423037716616
YDR107C	0	1	0.0285423037716616
YBR061C	0	0	0.0285132382892057
YER012W	0	0	0.0284842319430315
YIL095W	0	0	0.0284552845528455
YPR141C	0	0	0.0284263959390863
YGR078C	0	0	0.0283975659229209
YBR141C	0	1	0.0283975659229209
YJL174W	0	0	0.0283687943262411
YER176W	0	0	0.0283400809716599
YLR423C	0	0	0.0283114256825076
YBR011C	0	0	0.0282828282828283
YBL068W	0	0	0.0282542885973764
YHL011C	0	0	0.0282258064516129
YDR039C	0	0	0.0281973816717019
YDR028C	0	0	0.028169014084507
YDR299W	0	0	0.0281407035175879
YDR303C	0	0	0.0281124497991968
YKL203C	0	0	0.0280842527582748
YGR157W	0	0	0.0280561122244489
YDR081C	0	0	0.028028028028028
YIL038C	0	0	0.028
YKR046C	0	0	0.027972027972028
YBL008W	0	0	0.0279441117764471
YDR090C	0	1	0.0279441117764471
YML127W	0	0	0.0279162512462612
YMR224C	0	0	0.0278884462151394
YGL167C	0	0	0.0278606965174129
YDR117C	0	1	0.0278606965174129
YML117W	0	0	0.0278330019880716
YOR090C	0	0	0.0278053624627607
YDR235W	0	0	0.0277777777777778
YBR271W	0	0	0.0277502477700694
YHR015W	0	0	0.0277227722772277
YBL035C	0	0	0.0276953511374876
YMR109W	0	0	0.0276679841897233
YNL142W	0	0	0.0276406712734452
YMR171C	0	1	0.0276406712734452
YDR311W	0	0	0.0276134122287968
YGR047C	0	0	0.0275862068965517
YDR460W	0	0	0.0275590551181102
YLL003W	0	0	0.0275319567354966
YLR189C	0	0	0.0275049115913556
YAL013W	0	0	0.0274779195289499
YOR103C	0	0	0.0274509803921569
YML008C	0	0	0.0274240940254652
YJL061W	0	0	0.0273972602739726
YER077C	0	1	0.0273972602739726
YBR084W	0	0	0.0273704789833822
YJR121W	0	0	0.02734375
YBL029C-A	0	1	0.02734375
YGL108C	0	1	0.02734375
YBL057C	0	0	0.0273170731707317
YJL140W	0	0	0.0272904483430799
YNR006W	0	0	0.0272638753651412
YDL012C	0	1	0.0272638753651412
YML006C	0	0	0.0272373540856031
YBR143C	0	0	0.0272108843537415
YOL076W	0	0	0.0271844660194175
YBL005W	0	0	0.0271580989330747
YAL009W	0	0	0.0271317829457364
YLR447C	0	0	0.0271055179090029
YIR003W	0	1	0.0271055179090029
YBL024W	0	0	0.0270793036750484
YAL022C	0	0	0.0270531400966184
YLR427W	0	0	0.027027027027027
YNL008C	0	0	0.0270009643201543
YMR284W	0	0	0.0269749518304432
YKL210W	0	0	0.026948989412897
YCL052C	0	0	0.0269230769230769
YLR410W	0	0	0.0268972142170989
YHR063C	0	0	0.0268714011516315
YHL009C	0	0	0.0268456375838926
YGL011C	0	0	0.0268199233716475
YAL023C	0	0	0.0267942583732057
YML093W	0	0	0.0267686424474187
YKR091W	0	0	0.0267430754536772
YPR048W	0	1	0.0267430754536772
YNL071W	0	0	0.0267175572519084
YMR091C	0	0	0.0266920877025739
YCR067C	0	0	0.0266666666666667
YDL008W	0	0	0.0266412940057088
YOL091W	0	0	0.026615969581749
YEL043W	0	1	0.026615969581749
YJL124C	0	0	0.0265906932573599
YER168C	0	0	0.0265654648956357
YIL009W	0	0	0.0265402843601896
YBR060C	0	0	0.0265151515151515
YJL111W	0	0	0.0264900662251656
YMR274C	0	0	0.0264650283553875
YKR055W	0	0	0.0264400377714825
YGR020C	0	0	0.0264150943396226
YAL042W	0	0	0.0263901979264844
YBL074C	0	0	0.0263653483992467
YMR216C	0	0	0.026340545625588
YPR079W	0	0	0.0263157894736842
YGR170W	0	0	0.0262910798122066
YAL028W	0	0	0.026266416510319
YGL066W	0	0	0.0262417994376757
YDR040C	0	0	0.0262172284644195
YIR004W	0	0	0.0261927034611787
YBR261C	0	1	0.0261927034611787
YAL005C	0	0	0.0261682242990654
YOR085W	0	0	0.0261437908496732
YML111W	0	0	0.0261194029850746
YBR202W	0	0	0.0260950605778192
YOL019W	0	1	0.0260950605778192
YMR100W	0	0	0.0260707635009311
YKL096W	0	0	0.026046511627907
YER151C	0	0	0.0260223048327138
YAL021C	0	0	0.0259981429897864
YPL265W	0	0	0.025974025974026
YER014W	0	0	0.025949953660797
YJR126C	0	0	0.0259259259259259
YGL065C	0	0	0.0259019426456984
YLR195C	0	0	0.0258780036968577
YJR073C	0	0	0.025854108956602
YJL014W	0	0	0.025830258302583
YBR239C	0	1	0.025830258302583
YNR055C	0	0	0.0258064516129032
YDL049C	0	0	0.0257826887661142
YDR038C	0	0	0.0257589696412144
YAL010C	0	0	0.0257352941176471
YGL168W	0	0	0.0257116620752984
YLR413W	0	1	0.0257116620752984
YOR360C	0	0	0.0256880733944954
YJL039C	0	0	0.0256645279560037
YKL082C	0	0	0.0256410256410256
YOR250C	0	0	0.0256175663311985
YNR056C	0	0	0.0255941499085923
YBR151W	0	1	0.0255941499085923
YLR110C	0	0	0.0255707762557078
YML116W	0	0	0.0255474452554745
YNL119W	0	0	0.0255241567912489
YOL088C	0	0	0.0255009107468124
YBR197C	0	1	0.0255009107468124
YGL035C	0	0	0.0254777070063694
YIR033W	0	0	0.0254545454545455
YDL206W	0	1	0.0254545454545455
YOR026W	0	0	0.0254314259763851
YDR034W-B	0	1	0.0254314259763851
YMR153W	0	0	0.0254083484573503
YAL048C	0	0	0.0253853127833182
YHL030W	0	0	0.0253623188405797
YOR048C	0	0	0.0253393665158371
YCR024C-A	0	0	0.0253164556962025
YDL231C	0	0	0.025293586269196
YDR486C	0	0	0.0252707581227437
YBR001C	0	0	0.0252479711451758
YFL023W	0	0	0.0252252252252252
YDR011W	0	0	0.0252025202520252
YJL156C	0	0	0.0251798561151079
YJR042W	0	0	0.0251572327044025
YPR084W	0	1	0.0251572327044025
YPL065W	0	0	0.0251346499102334
YBR252W	0	0	0.0251121076233184
YOR027W	0	0	0.025089605734767
YAL011W	0	0	0.0250671441360788
YIL143C	0	0	0.0250447227191413
YDR055W	0	0	0.0250223413762288
YGR193C	0	0	0.025
YGL115W	0	0	0.0249776984834969
YML097C	0	0	0.0249554367201426
YGR282C	0	0	0.02493321460374
YER020W	0	0	0.0249110320284698
YGR113W	0	0	0.0248888888888889
YAL015C	0	0	0.024866785079929
YBR217W	0	0	0.0248447204968944
YCR088W	0	0	0.024822695035461
YHR201C	0	0	0.024800708591674
YAR014C	0	0	0.0247787610619469
YHR115C	0	0	0.0247568523430592
YDR302W	0	0	0.0247349823321555
YGL055W	0	0	0.0247131509267432
YBR154C	0	0	0.0246913580246914
YAL034W-A	0	0	0.0246696035242291
YDR168W	0	0	0.0246478873239437
YPR178W	0	0	0.0246262093227792
YNL194C	0	0	0.0246045694200351
YBL076C	0	0	0.0245829675153644
YER164W	0	0	0.0245614035087719
YGL045W	0	0	0.0245398773006135
YDL165W	0	0	0.0245183887915937
YOR195W	0	0	0.0244969378827647
YOR221C	0	0	0.0244755244755245
YLR106C	0	0	0.0244541484716157
YEL003W	0	0	0.0244328097731239
YAL019W	0	0	0.024411508282476
YAL012W	0	0	0.024390243902439
YOR171C	0	0	0.0243690165361184
YNL107W	0	0	0.0243478260869565
YBR066C	0	0	0.0243266724587315
YBL004W	0	0	0.0243055555555556
YNL121C	0	0	0.0242844752818734
YKL051W	0	0	0.024263431542461
YNL268W	0	0	0.0242424242424242
YLR237W	0	0	0.0242214532871972
YOR211C	0	0	0.0242005185825411
YBR101C	0	0	0.0241796200345423
YIR001C	0	0	0.0241587575496117
YBR242W	0	1	0.0241587575496117
YBL019W	0	0	0.0241379310344828
YGL107C	0	1	0.0241379310344828
YCL050C	0	0	0.0241171403962102
YHR106W	0	0	0.0240963855421687
YPL268W	0	0	0.0240756663800516
YAL044C	0	0	0.0240549828178694
YDR456W	0	0	0.0240343347639485
YHR005C	0	0	0.0240137221269297
YPR118W	0	0	0.0239931448157669
YHR074W	0	0	0.023972602739726
YBL033C	0	0	0.0239520958083832
YAL039C	0	0	0.0239316239316239
YJR077C	0	0	0.0239111870196413
YMR275C	0	0	0.0238907849829352
YJR007W	0	0	0.0238704177323103
YBR251W	0	0	0.0238500851788756
YLR378C	0	0	0.0238297872340426
YAL033W	0	0	0.0238095238095238
YAL020C	0	0	0.0237892948173322
YDR323C	0	0	0.0237691001697793
YPR112C	0	0	0.0237489397794741
YKL110C	0	0	0.023728813559322
YDR308C	0	0	0.0237087214225233
YBR079C	0	0	0.0236886632825719
YLL035W	0	0	0.0236686390532544
YMR298W	0	0	0.0236486486486486
YLR369W	0	0	0.0236286919831224
YER027C	0	0	0.0236087689713322
YNL058C	0	1	0.0236087689713322
YIL128W	0	0	0.0235888795282224
YPR036W	0	0	0.0235690235690236
YDR135C	0	0	0.0235492010092515
YAL035W	0	0	0.0235294117647059
YIL031W	0	0	0.0235096557514694
YOL116W	0	0	0.023489932885906
YLR320W	0	0	0.0234702430846605
YFL013C	0	0	0.0234505862646566
YGR281W	0	0	0.0234309623430962
YBR044C	0	0	0.0234113712374582
YEL031W	0	0	0.0233918128654971
YBR111C	0	1	0.0233918128654971
YOL004W	0	0	0.0233722871452421
YBR176W	0	0	0.0233527939949958
YIL046W	0	0	0.0233333333333333
YBR035C	0	0	0.0233139050791007
YDR420W	0	0	0.0232945091514143
YNL158W	0	0	0.0232751454696592
YPR138C	0	0	0.0232558139534884
YKR054C	0	0	0.0232365145228216
YOR217W	0	0	0.0232172470978441
YPL096W	0	0	0.0231980115990058
YMR113W	0	0	0.0231788079470199
YBL034C	0	0	0.0231596360628619
YPL031C	0	0	0.0231404958677686
YGL119W	0	0	0.023121387283237
YIL034C	0	0	0.0231023102310231
YML035C	0	0	0.023083264633141
YAL058W	0	0	0.0230642504118616
YAL043C	0	0	0.0230452674897119
YGR258C	0	0	0.0230263157894737
YAL055W	0	0	0.0230073952341824
YML011C	0	0	0.0229885057471264
YKR035W-A	0	0	0.0229696472518458
YCR026C	0	0	0.0229508196721311
YNR052C	0	0	0.0229320229320229
YAL060W	0	0	0.0229132569558101
YLR248W	0	0	0.0228945216680294
YHR039C-A	0	0	0.0228758169934641
YGR237C	0	1	0.0228758169934641
YKL161C	0	1	0.0228758169934641
YKL081W	0	0	0.0228571428571429
YDR267C	0	1	0.0228571428571429
YAR019C	0	0	0.0228384991843393
YCR036W	0	0	0.0228198859005705
YDR452W	0	0	0.0228013029315961
YLR085C	0	0	0.0227827502034174
YNL330C	0	0	0.0227642276422764
YPR134W	0	0	0.0227457351746548
YKL020C	0	0	0.0227272727272727
YAL027W	0	1	0.0227272727272727
YJR110W	0	0	0.0227088402270884
YNL190W	0	0	0.0226904376012966
YMR137C	0	0	0.0226720647773279
YGL257C	0	0	0.0226537216828479
YCL057W	0	0	0.0226354082457559
YJR060W	0	0	0.0226171243941842
YPR081C	0	0	0.0225988700564972
YDL044C	0	0	0.0225806451612903
YDR147W	0	0	0.0225624496373892
YAL025C	0	0	0.0225442834138486
YBL097W	0	0	0.0225261464199517
YDL160C	0	0	0.022508038585209
YER048C	0	1	0.022508038585209
YNL329C	0	0	0.0224899598393574
YNL026W	0	0	0.0224719101123595
YOR336W	0	0	0.0224538893344026
YEL042W	0	0	0.0224358974358974
YPL178W	0	0	0.022417934347478
YNL098C	0	0	0.0224
YER144C	0	0	0.0223820943245404
YDR069C	0	0	0.0223642172523962
YNR008W	0	0	0.0223463687150838
YBR022W	0	0	0.0223285486443381
YDL148C	0	0	0.0223107569721116
YGR033C	0	0	0.0222929936305732
YHR060W	0	0	0.0222752585521082
YJL046W	0	1	0.0222752585521082
YHL002W	0	0	0.0222575516693164
YOR153W	0	0	0.0222398729150119
YAL040C	0	0	0.0222222222222222
YDR359C	0	0	0.0222045995241872
YJL128C	0	0	0.0221870047543582
YFR004W	0	0	0.0221694378463975
YML057W	0	0	0.0221518987341772
YAL008W	0	1	0.0221518987341772
YBR282W	0	0	0.0221343873517787
YEL063C	0	0	0.0221169036334913
YMR154C	0	0	0.0220994475138122
YFL033C	0	0	0.0220820189274448
YBR142W	0	0	0.0220646178092987
YGR125W	0	1	0.0220646178092987
YDR424C	0	0	0.0220472440944882
YGR276C	0	0	0.022029897718332
YER162C	0	0	0.0220125786163522
YPL118W	0	0	0.0219952867242734
YLR337C	0	0	0.021978021978022
YKL206C	0	0	0.0219607843137255
YFR003C	0	0	0.0219435736677116
YBR194W	0	1	0.0219435736677116
YER025W	0	0	0.0219263899765074
YER171W	0	0	0.0219092331768388
YER013W	0	0	0.0218921032056294
YBL030C	0	0	0.021875
YGL190C	0	0	0.0218579234972678
YHR102W	0	0	0.0218408736349454
YLL049W	0	1	0.0218408736349454
YBR065C	0	0	0.0218238503507405
YKL074C	0	0	0.0218068535825545
YLR071C	0	0	0.0217898832684825
YGL136C	0	0	0.0217729393468118
YAL036C	0	0	0.0217560217560218
YOR161C	0	1	0.0217560217560218
YPL188W	0	0	0.0217391304347826
YER178W	0	0	0.021722265321955
YMR128W	0	0	0.0217054263565891
YAR050W	0	0	0.0216886134779241
YGR152C	0	0	0.021671826625387
YGR252W	0	0	0.0216550657385924
YAR015W	0	0	0.0216383307573416
YDL188C	0	0	0.0216216216216216
YBR163W	0	1	0.0216216216216216
YAL062W	0	0	0.0216049382716049
YNL086W	0	1	0.0216049382716049
YDR414C	0	0	0.0215882806476484
YAR035W	0	0	0.0215716486902928
YHR001W	0	0	0.0215550423402617
YIL021W	0	0	0.0215384615384615
YDR099W	0	0	0.02152190622598
YGR162W	0	0	0.021505376344086
YPR107C	0	0	0.0214888718342287
YDL103C	0	0	0.0214723926380368
YCR066W	0	0	0.021455938697318
YBL016W	0	0	0.0214395099540582
YKR087C	0	0	0.0214231063504208
YGL200C	0	0	0.0214067278287462
YDR017C	0	0	0.0213903743315508
YDR057W	0	0	0.0213740458015267
YBR126C	0	0	0.0213577421815408
YOR281C	0	0	0.0213414634146341
YEL017C-A	0	0	0.0213252094440213
YER167W	0	0	0.0213089802130898
YLR293C	0	0	0.0212927756653992
YBL086C	0	1	0.0212927756653992
YDR062W	0	0	0.0212765957446809
YPL234C	0	0	0.0212604403948367
YNL020C	0	0	0.0212443095599393
YAL063C	0	0	0.0212282031842305
YBR026C	0	0	0.0212121212121212
YOR007C	0	0	0.0211960635881908
YAR008W	0	0	0.0211800302571861
YJL148W	0	0	0.0211640211640212
YLR181C	0	0	0.0211480362537764
YLR242C	0	0	0.0211320754716981
YAL059W	0	0	0.0211161387631976
YJL071W	0	0	0.0211002260738508
YIL010W	0	0	0.0210843373493976
YMR086W	0	1	0.0210843373493976
YKL174C	0	0	0.0210684725357412
YLR384C	0	0	0.0210526315789474
YER063W	0	0	0.0210368144252442
YOR035C	0	0	0.021021021021021
YBL027W	0	0	0.0210052513128282
YGR271W	0	0	0.0209895052473763
YDR508C	0	0	0.0209737827715356
YBL003C	0	0	0.0209580838323353
YBL021C	0	0	0.0209424083769634
YCL031C	0	0	0.0209267563527653
YGR121C	0	0	0.0209111277072442
YGR240C	0	0	0.0208955223880597
YLR421C	0	0	0.0208799403430276
YMR220W	0	0	0.0208643815201192
YER165W	0	0	0.0208488458674609
YHL034C	0	0	0.0208333333333333
YLR256W	0	0	0.020817843866171
YER112W	0	0	0.0208023774145617
YFR008W	0	0	0.0207869339272457
YBL069W	0	0	0.0207715133531157
YBR096W	0	1	0.0207715133531157
YHR028C	0	0	0.0207561156412157
YJR066W	0	0	0.0207407407407407
YGR003W	0	0	0.0207253886010363
YBR068C	0	0	0.0207100591715976
YML088W	0	0	0.0206947524020695
YFR013W	0	0	0.0206794682422452
YJR006W	0	0	0.0206642066420664
YIL007C	0	0	0.0206489675516224
YMR125W	0	0	0.0206337509211496
YOL020W	0	0	0.0206185567010309
YDR052C	0	0	0.0206033848417954
YLR363C	0	0	0.0205882352941176
YNL169C	0	0	0.020573108008817
YPL129W	0	0	0.0205580029368576
YDL031W	0	0	0.020542920029347
YKL127W	0	0	0.0205278592375367
YOR354C	0	0	0.0205128205128205
YLR190W	0	0	0.020497803806735
YDR373W	0	0	0.0204828090709583
YAL054C	0	0	0.0204678362573099
YCR017C	0	0	0.0204528853177502
YCL034W	0	0	0.0204379562043796
YAR042W	0	0	0.0204230488694384
YDR488C	0	0	0.0204081632653061
YKL061W	0	1	0.0204081632653061
YJL168C	0	0	0.0203932993445011
YDR296W	0	0	0.0203784570596798
YGR264C	0	0	0.0203636363636364
YDR384C	0	0	0.0203488372093023
YEL013W	0	0	0.0203340595497458
YLR066W	0	0	0.0203193033381713
YPL037C	0	0	0.0203045685279188
YOL008W	0	0	0.0202898550724638
YLR454W	0	1	0.0202898550724638
YER145C	0	0	0.0202751629254164
YPL075W	0	0	0.020260492040521
YDR219C	0	0	0.0202458423716558
YAL049C	0	1	0.0202458423716558
YER051W	0	0	0.0202312138728324
YBL002W	0	0	0.0202166064981949
YKL139W	0	0	0.0202020202020202
YMR272C	0	0	0.0201874549387167
YBR098W	0	0	0.0201729106628242
YOR219C	0	0	0.0201583873290137
YNL265C	0	0	0.0201438848920863
YDL017W	0	0	0.0201294033069734
YOR232W	0	0	0.0201149425287356
YGL172W	0	0	0.0201005025125628
YBL075C	0	0	0.0200860832137733
YLR382C	0	0	0.0200716845878136
YBR175W	0	0	0.0200573065902579
YBL064C	0	0	0.0200429491768074
YDL178W	0	0	0.0200286123032904
YIL008W	0	0	0.0200142959256612
YJR044C	0	0	0.02
YLR188W	0	0	0.0199857244825125
YAL018C	0	1	0.0199857244825125
YJL112W	0	0	0.0199714693295292
YDR463W	0	0	0.0199572344975053
YDL134C	0	0	0.0199430199430199
YGL173C	0	0	0.0199288256227758
YOR233W	0	0	0.0199146514935989
YBR149W	0	0	0.0199004975124378
YKL064W	0	0	0.0198863636363636
YEL053C	0	0	0.0198722498225692
YPR156C	0	0	0.0198581560283688
YGR080W	0	0	0.0198440822111977
YMR313C	0	0	0.0198300283286119
YBL015W	0	0	0.0198159943382873
YKR101W	0	0	0.0198019801980198
YDL113C	0	0	0.0197879858657244
YOL068C	0	0	0.019774011299435
YCR093W	0	0	0.0197600564573042
YOL038W	0	0	0.0197461212976023
YBR128C	0	0	0.0197322057787174
YAR023C	0	1	0.0197322057787174
YBR034C	0	0	0.0197183098591549
YLR098C	0	0	0.0197044334975369
YDR498C	0	0	0.019690576652602
YDR221W	0	0	0.0196767392832045
YBL018C	0	0	0.0196629213483146
YIL135C	0	0	0.0196491228070175
YER030W	0	0	0.0196353436185133
YAR071W	0	0	0.0196215837421163
YGR138C	0	0	0.0196078431372549
YBR006W	0	0	0.019594121763471
YDR315C	0	0	0.0195804195804196
YGR206W	0	0	0.0195667365478686
YGR171C	0	0	0.0195530726256983
YJL091C	0	0	0.0195394277739009
YDR138W	0	0	0.0195258019525802
YMR211W	0	0	0.0195121951219512
YER117W	0	0	0.0194986072423398
YMR314W	0	0	0.0194850382741823
YBR278W	0	0	0.019471488178025
YOR174W	0	0	0.019457956914524
YBL045C	0	0	0.0194444444444444
YPL155C	0	0	0.0194309507286607
YHR196W	0	0	0.0194174757281553
YMR215W	0	1	0.0194174757281553
YCL017C	0	0	0.0194040194040194
YCL016C	0	0	0.0193905817174515
YDL107W	0	0	0.0193771626297578
YBR091C	0	0	0.0193637621023513
YBL013W	0	0	0.0193503800967519
YAL037W	0	1	0.0193503800967519
YMR281W	0	0	0.0193370165745856
YLR362W	0	0	0.0193236714975845
YOR130C	0	0	0.0193103448275862
YJR125C	0	0	0.0192970365265334
YCR019W	0	0	0.0192837465564738
YBR039W	0	0	0.0192704748795595
YNL283C	0	0	0.0192572214580468
YDR326C	0	0	0.0192439862542955
YBR177C	0	0	0.0192307692307692
YDR517W	0	0	0.0192175703500343
YOL045W	0	0	0.0192043895747599
YNL299W	0	0	0.0191912268677176
YBL028C	0	0	0.0191780821917808
YBL099W	0	0	0.0191649555099247
YML076C	0	0	0.0191518467852257
YBL098W	0	0	0.0191387559808612
YBR018C	0	0	0.0191256830601093
YGR255C	0	0	0.0191126279863481
YBR010W	0	0	0.0190995907230559
YGR056W	0	0	0.0190865712338105
YBL078C	0	0	0.0190735694822888
YDR036C	0	0	0.0190605854322668
YOR113W	0	0	0.019047619047619
YCL037C	0	0	0.0190346702923182
YBL054W	0	0	0.0190217391304348
YOR144C	0	0	0.0190088255261371
YGR119C	0	0	0.0189959294436906
YPL086C	0	0	0.0189830508474576
YBR107C	0	0	0.018970189701897
YFL037W	0	0	0.018957345971564
YBR156C	0	0	0.0189445196211096
YBR139W	0	0	0.0189317106152806
YNL147W	0	0	0.0189189189189189
YKR014C	0	0	0.0189061444969615
YAR027W	0	1	0.0189061444969615
YOL043C	0	0	0.0188933873144399
YIR015W	0	0	0.0188806473364801
YBR114W	0	0	0.0188679245283019
YDL135C	0	0	0.0188552188552189
YER078C	0	0	0.018842530282638
YDR419W	0	0	0.0188298587760592
YMR033W	0	0	0.0188172043010753
YFR048W	0	0	0.0188045668233714
YPL206C	0	0	0.0187919463087248
YDL126C	0	0	0.0187793427230047
YPR056W	0	0	0.0187667560321716
YLR034C	0	0	0.0187541862022773
YOL096C	0	0	0.0187416331994645
YMR028W	0	0	0.0187290969899666
YLR318W	0	0	0.018716577540107
YER139C	0	1	0.018716577540107
YNL177C	0	0	0.0187040748162993
YGL008C	0	0	0.0186915887850467
YDR086C	0	0	0.018679119412942
YLR088W	0	0	0.0186666666666667
YDR051C	0	1	0.0186666666666667
YAR028W	0	1	0.0186666666666667
YDR325W	0	0	0.0186542305129913
YJL222W	0	0	0.018641810918775
YMR072W	0	0	0.0186294078509647
YNR031C	0	0	0.0186170212765957
YCL032W	0	0	0.0186046511627907
YBL043W	0	0	0.0185922974767596
YER016W	0	0	0.0185799601857996
YOR290C	0	0	0.0185676392572944
YNL286W	0	0	0.0185553346587144
YGR244C	0	0	0.0185430463576159
YHR190W	0	0	0.0185307743216413
YBR201W	0	0	0.0185185185185185
YNL302C	0	0	0.0185062789160608
YDR324C	0	0	0.0184940554821664
YBR161W	0	0	0.0184818481848185
YOR164C	0	1	0.0184818481848185
YOR362C	0	0	0.0184696569920844
YBL039C	0	0	0.018457481872116
YKL208W	0	0	0.0184453227931489
YDR362C	0	0	0.0184331797235023
YIL014W	0	0	0.0184210526315789
YPR129W	0	0	0.0184089414858646
YOR207C	0	0	0.0183968462549277
YIL129C	0	0	0.0183847669074196
YLL058W	0	0	0.0183727034120735
YAR020C	0	1	0.0183727034120735
YOL111C	0	0	0.0183606557377049
YMR287C	0	0	0.018348623853211
YNL099C	0	0	0.0183366077275704
YBR009C	0	0	0.0183246073298429
YBR196C	0	0	0.0183126226291694
YOL139C	0	0	0.0183006535947712
YBR208C	0	0	0.0182887001959504
YHR037W	0	0	0.0182767624020888
YAR029W	0	1	0.0182767624020888
YBR115C	0	0	0.0182648401826484
YOR324C	0	0	0.0182529335071708
YBR037C	0	0	0.0182410423452769
YHR082C	0	0	0.0182291666666667
YHL020C	0	0	0.0182173064411191
YJR086W	0	0	0.0182054616384915
YNL199C	0	0	0.0181936322287199
YOL100W	0	0	0.0181818181818182
YAR068W	0	1	0.0181818181818182
YGR211W	0	0	0.018170019467878
YPL270W	0	0	0.0181582360570687
YLR436C	0	0	0.0181464679196371
YER007W	0	0	0.0181347150259067
YDR422C	0	0	0.0181229773462783
YDL108W	0	0	0.018111254851229
YOL023W	0	0	0.0180995475113122
YJL003W	0	0	0.0180878552971576
YBR025C	0	0	0.0180761781794706
YCR082W	0	0	0.0180645161290323
YMR089C	0	0	0.0180528691166989
YLR407W	0	1	0.0180528691166989
YLR100W	0	0	0.0180412371134021
YBR256C	0	0	0.0180296200901481
YOR278W	0	0	0.018018018018018
YER120W	0	0	0.0180064308681672
YDR394W	0	0	0.0179948586118252
YHR085W	0	0	0.0179833012202954
YPL105C	0	1	0.0179833012202954
YMR299C	0	0	0.0179717586649551
YDR497C	0	0	0.0179602309172547
YEL030W	0	0	0.0179487179487179
YAL061W	0	1	0.0179487179487179
YGL023C	0	0	0.0179372197309417
YJL167W	0	0	0.0179257362355954
YKL116C	0	0	0.017914267434421
YPR042C	0	0	0.0179028132992327
YOL130W	0	0	0.0178913738019169
YPR103W	0	0	0.0178799489144317
YAL067C	0	0	0.0178685386088066
YPL106C	0	0	0.0178571428571429
YAL064W	0	1	0.0178571428571429
YKL184W	0	0	0.0178457616316125
YOR067C	0	0	0.0178343949044586
YNL038W	0	0	0.0178230426479949
YCL035C	0	0	0.0178117048346056
YDR376W	0	0	0.0178003814367451
YBR045C	0	0	0.0177890724269377
YJL190C	0	0	0.0177777777777778
YML067C	0	0	0.0177664974619289
YBR014C	0	1	0.0177664974619289
YIL114C	0	0	0.0177552314521243
YMR073C	0	0	0.017743979721166
YGL094C	0	0	0.0177327422419253
YMR312W	0	0	0.0177215189873418
YLL029W	0	1	0.0177215189873418
YBR088C	0	0	0.0177103099304238
YNL189W	0	0	0.0176991150442478
YER177W	0	0	0.0176879343019583
YDR204W	0	0	0.0176767676767677
YCL039W	0	0	0.0176656151419558
YGL018C	0	0	0.0176544766708701
YPR095C	0	0	0.017643352236925
YNL323W	0	0	0.017632241813602
YCR014C	0	0	0.0176211453744493
YGL043W	0	0	0.0176100628930818
YBR104W	0	0	0.0175989943431804
YBR083W	0	0	0.0175879396984925
YBR019C	0	0	0.0175768989328311
YBR028C	0	1	0.0175768989328311
YPL059W	0	0	0.0175658720200753
YPL100W	0	0	0.0175548589341693
YKR089C	0	0	0.0175438596491228
YBL095W	0	1	0.0175438596491228
YGL195W	0	0	0.0175328741390106
YMR011W	0	0	0.0175219023779725
YMR302C	0	0	0.0175109443402126
YDL040C	0	0	0.0175
YDL150W	0	0	0.0174890693316677
YNL313C	0	0	0.017478152309613
YGL243W	0	0	0.0174672489082969
YKL006W	0	0	0.0174563591022444
YNL248C	0	0	0.0174454828660436
YGL144C	0	0	0.0174346201743462
YGR099W	0	0	0.0174237710018668
YDR343C	0	0	0.0174129353233831
YDR371W	0	1	0.0174129353233831
YER093C	0	0	0.0174021131137352
YBR218C	0	0	0.0173913043478261
YPL074W	0	1	0.0173913043478261
YLR010C	0	0	0.0173805090006207
YJR052W	0	0	0.0173697270471464
YOR265W	0	0	0.0173589584624923
YBR280C	0	0	0.0173482032218092
YLL034C	0	0	0.0173374613003096
YPR067W	0	0	0.0173267326732673
YDR047W	0	0	0.0173160173160173
YKL201C	0	0	0.0173053152039555
YAR064W	0	1	0.0173053152039555
YKL068W	0	0	0.0172946263125386
YOL158C	0	0	0.0172839506172839
YIR008C	0	0	0.0172732880937693
YPL057C	0	0	0.0172626387176326
YOR206W	0	0	0.0172520024645718
YML085C	0	0	0.0172413793103448
YDR301W	0	0	0.0172307692307692
YGL161C	0	0	0.017220172201722
YBR021W	0	0	0.0172095881991395
YGL219C	0	0	0.0171990171990172
YLR201C	0	0	0.0171884591774095
YCR028C	0	0	0.0171779141104294
YFR052W	0	0	0.0171673819742489
YBR076W	0	0	0.017156862745098
YBR231C	0	0	0.0171463563992652
YOR176W	0	0	0.0171358629130967
YGR134W	0	0	0.0171253822629969
YGR104C	0	0	0.0171149144254279
YBR048W	0	0	0.017104459376909
YER094C	0	0	0.0170940170940171
YOR209C	0	0	0.0170835875533862
YCL055W	0	0	0.0170731707317073
YPR111W	0	0	0.0170627666057282
YDR268W	0	0	0.0170523751522534
YCR052W	0	0	0.0170419963481436
YOL042W	0	1	0.0170419963481436
YBR291C	0	0	0.0170316301703163
YKL077W	0	1	0.0170316301703163
YJL187C	0	0	0.0170212765957447
YLR005W	0	0	0.0170109356014581
YGR122W	0	0	0.0170006071645416
YJL164C	0	0	0.0169902912621359
YOR284W	0	0	0.0169799878714372
YMR161W	0	0	0.016969696969697
YHR081W	0	0	0.0169594185342217
YBR132C	0	0	0.0169491525423729
YML068W	0	0	0.0169388989715668
YBR286W	0	0	0.0169286577992745
YDR328C	0	0	0.0169184290030211
YBL081W	0	1	0.0169184290030211
YBR152W	0	0	0.0169082125603865
YBR040W	0	0	0.0168980084490042
YLR006C	0	0	0.0168878166465621
YNR023W	0	0	0.0168776371308017
YDR190C	0	0	0.0168674698795181
YCL044C	0	0	0.0168573148705599
YFL009W	0	0	0.0168471720818291
YBL029W	0	1	0.0168471720818291
YPL023C	0	0	0.0168370414912808
YMR062C	0	0	0.0168269230769231
YBR145W	0	0	0.0168168168168168
YBL059W	0	1	0.0168168168168168
YCR033W	0	0	0.0168067226890756
YPL072W	0	0	0.0167966406718656
YGL044C	0	0	0.0167865707434053
YGL071W	0	0	0.0167765128819652
YER172C	0	0	0.0167664670658683
YNL317W	0	0	0.0167564332734889
YGR227W	0	0	0.0167464114832536
YCL011C	0	0	0.0167364016736402
YDL133W	0	1	0.0167364016736402
YMR202W	0	0	0.016726403823178
YIL111W	0	0	0.0167164179104478
YLL038C	0	0	0.0167064439140811
YHR020W	0	0	0.0166964818127609
YOR196C	0	0	0.0166865315852205
YIL077C	0	0	0.0166765932102442
YDR283C	0	0	0.0166666666666667
YLR408C	0	1	0.0166666666666667
YOR142W	0	0	0.016656751933373
YGL227W	0	0	0.0166468489892985
YBR295W	0	0	0.0166369578134284
YNL129W	0	0	0.0166270783847981
YPR139C	0	0	0.0166172106824926
YGL135W	0	0	0.0166073546856465
YKL019W	0	0	0.016597510373444
YIL085C	0	0	0.0165876777251185
YJL101C	0	0	0.0165778567199526
YGL003C	0	0	0.0165680473372781
YLL004W	0	0	0.0165582495564755
YDR233C	0	1	0.0165582495564755
YOR270C	0	0	0.016548463356974
YIL155C	0	0	0.0165386887182516
YKL150W	0	0	0.0165289256198347
YBL066C	0	1	0.0165289256198347
YCR089W	0	0	0.0165191740412979
YBR050C	0	0	0.0165094339622642
YBR214W	0	0	0.0164997053624042
YGR267C	0	0	0.016489988221437
YMR087W	0	0	0.0164802825191289
YDR228C	0	0	0.0164705882352941
YHR011W	0	0	0.0164609053497942
YHR091C	0	0	0.0164512338425382
YPL005W	0	0	0.0164415736934821
YHR132C	0	0	0.0164319248826291
YER129W	0	0	0.0164222873900293
YMR036C	0	0	0.0164126611957796
YPL138C	0	0	0.0164030462800234
YCR027C	0	0	0.0163934426229508
YLL031C	0	0	0.0163838502047981
YMR164C	0	0	0.016374269005848
YDR231C	0	0	0.016364699006429
YPR185W	0	0	0.0163551401869159
YBR085W	0	0	0.0163455925277291
YMR228W	0	0	0.0163360560093349
YER141W	0	0	0.0163265306122449
YNL149C	0	0	0.0163170163170163
YBR067C	0	0	0.0163075131042516
YBR223C	0	0	0.0162980209545984
YLR028C	0	0	0.0162885398487493
YJR004C	0	0	0.0162790697674419
YBR105C	0	0	0.0162696106914585
YDL056W	0	0	0.016260162601626
YLR209C	0	0	0.016250725478816
YER048W-A	0	0	0.0162412993039443
YCL004W	0	0	0.016231884057971
YER170W	0	0	0.0162224797219003
YCL043C	0	0	0.0162130862767805
YMR225C	0	0	0.0162037037037037
YCR032W	0	0	0.0161943319838057
YBL049W	0	1	0.0161943319838057
YBR213W	0	0	0.0161849710982659
YLR105C	0	0	0.0161756210283073
YOL123W	0	0	0.0161662817551963
YKL005C	0	0	0.0161569532602424
YDR177W	0	0	0.0161476355247982
YBR072W	0	0	0.0161383285302594
YIL103W	0	0	0.0161290322580645
YML105C	0	0	0.0161197466896949
YOL164W	0	0	0.0161104718066743
YBR169C	0	0	0.0161012075905693
YBR162C	0	0	0.0160919540229885
YCL067C	0	0	0.016082711085583
YJL102W	0	0	0.0160734787600459
YHL038C	0	0	0.0160642570281124
YCR081W	0	0	0.0160550458715596
YJR035W	0	0	0.0160458452722063
YDR345C	0	0	0.0160366552119129
YCR037C	0	0	0.0160274756725816
YDR022C	0	0	0.0160183066361556
YDR065W	0	0	0.0160091480846198
YGR007W	0	0	0.016
YDR466W	0	0	0.0159908623643632
YIL042C	0	0	0.0159817351598174
YBR158W	0	0	0.0159726183685111
YJL092W	0	0	0.015963511972634
YPL110C	0	0	0.015954415954416
YJR001W	0	0	0.0159453302961276
YNL065W	0	0	0.0159362549800797
YDL073W	0	1	0.0159362549800797
YOR307C	0	0	0.0159271899886234
YLR103C	0	0	0.0159181353041501
YJR057W	0	0	0.0159090909090909
YML059C	0	0	0.0159000567859171
YDR430C	0	0	0.0158910329171396
YPL011C	0	0	0.0158820192853091
YBR092C	0	0	0.0158730158730159
YOR046C	0	0	0.0158640226628895
YML041C	0	0	0.0158550396375991
YGL256W	0	0	0.0158460667798529
YBL044W	0	1	0.0158460667798529
YCL033C	0	0	0.0158371040723982
YJR100C	0	1	0.0158371040723982
YBR118W	0	0	0.0158281514980215
YPL040C	0	0	0.015819209039548
YBR185C	0	0	0.0158102766798419
YKL175W	0	0	0.0158013544018059
YNL183C	0	0	0.0157924421883813
YPL002C	0	0	0.0157835400225479
YEL056W	0	0	0.0157746478873239
YDL235C	0	0	0.0157657657657658
YPL269W	0	0	0.0157568936409679
YOR034C	0	0	0.015748031496063
YDR515W	0	0	0.0157391793142215
YOR162C	0	0	0.0157303370786517
YMR289W	0	1	0.0157303370786517
YGL251C	0	0	0.0157215047725997
YML086C	0	0	0.015712682379349
YKL011C	0	0	0.015703869882221
YCL051W	0	0	0.015695067264574
YNL316C	0	0	0.0156862745098039
YOR330C	0	0	0.0156774916013438
YCR075C	0	0	0.0156687185226637
YDR350C	0	0	0.0156599552572707
YBR053C	0	1	0.0156599552572707
YBR056W	0	1	0.0156599552572707
YIL113W	0	0	0.0156512017887088
YKL009W	0	0	0.0156424581005587
YJR022W	0	0	0.0156337241764377
YBL092W	0	0	0.015625
YOR110W	0	0	0.0156162855549359
YLR216C	0	0	0.0156075808249721
YNR032W	0	0	0.0155988857938719
YIL051C	0	0	0.0155902004454343
YBL087C	0	0	0.0155815247634947
YBR093C	0	0	0.0155728587319244
YJR051W	0	0	0.0155642023346304
YML121W	0	0	0.0155555555555556
YMR027W	0	1	0.0155555555555556
YOR054C	0	0	0.0155469183786785
YOL006C	0	0	0.0155382907880133
YIL062C	0	0	0.0155296727676095
YBR137W	0	1	0.0155296727676095
YJL002C	0	0	0.0155210643015521
YMR293C	0	0	0.0155124653739612
[truncated: 3,790 more rows]
