# Supplementary material for: Computationally Driven, Quantitative Experiments Discover Genes Required for Mitochondrial Biogenesis
Source: PLoS Genet. 2009 Mar 20;5(3):e1000407. doi: 10.1371/journal.pgen.1000407 (PMC2648979; doi:10.1371/journal.pgen.1000407)
Supplement: Dataset S2 — Top 100 novel ensemble predictions for additional yeast biological processes. A zip file containing 387 tab-delimited text files of the ensemble predictions for the indicated Gene Ontology Biological Process Term. (21.70 MB GZ) [file pgen.1000407.s013.gz › GO_0006897.txt]

ORF	AnnotatedToTerm?	Uncharacterized_04152007?	Precision
YDR129C	1	0	1.0
YCR088W	0	0	0.875
YNL243W	1	0	0.875
YBL007C	1	0	0.875
YIR006C	1	0	0.875
YDR388W	1	0	0.875
YGL206C	1	0	0.875
YOR181W	1	0	0.875
YLR330W	0	0	0.833333333333333
YOR109W	1	0	0.833333333333333
YOR329C	1	0	0.833333333333333
YKL129C	1	0	0.833333333333333
YOR132W	0	0	0.769230769230769
YNL138W	0	0	0.714285714285714
YMR092C	0	0	0.705882352941177
YBR059C	1	0	0.705882352941177
YCR009C	1	0	0.705882352941177
YDR251W	0	0	0.684210526315789
YER125W	1	0	0.684210526315789
YDL029W	0	0	0.68
YLR206W	1	0	0.68
YJL020C	0	0	0.68
YMR109W	1	0	0.68
YDL161W	1	0	0.68
YJR125C	1	0	0.68
YGL181W	0	0	0.653846153846154
YIL034C	0	0	0.645161290322581
YDL019C	1	0	0.645161290322581
YNR035C	0	0	0.645161290322581
YHR114W	1	0	0.645161290322581
YKL126W	1	0	0.645161290322581
YBR234C	0	0	0.636363636363636
YNL106C	1	0	0.636363636363636
YPL203W	0	0	0.617647058823529
YOR014W	0	0	0.605263157894737
YLR429W	0	0	0.605263157894737
YLR337C	1	0	0.605263157894737
YLR371W	1	0	0.605263157894737
YKL204W	0	0	0.595238095238095
YJR091C	0	0	0.595238095238095
YIL095W	1	0	0.595238095238095
YNL020C	1	0	0.595238095238095
YOR035C	0	0	0.58695652173913
YJR065C	0	0	0.58695652173913
YGR241C	1	0	0.58695652173913
YFL039C	1	0	0.58695652173913
YOR267C	0	0	0.583333333333333
YNL084C	1	0	0.583333333333333
YER136W	0	0	0.571428571428571
YDR293C	0	0	0.56140350877193
YPR171W	0	0	0.56140350877193
YGR167W	1	0	0.56140350877193
YKR001C	0	0	0.56140350877193
YBL047C	1	0	0.56140350877193
YKL007W	0	0	0.56140350877193
YHR135C	1	0	0.56140350877193
YHR016C	1	0	0.56140350877193
YDL195W	0	0	0.551724137931034
YBL105C	0	0	0.542372881355932
YDR477W	0	0	0.540983606557377
YDR490C	1	0	0.540983606557377
YGR080W	0	0	0.532258064516129
YLR370C	0	0	0.523809523809524
YMR237W	0	0	0.515625
YHR030C	0	0	0.507692307692308
YOR367W	0	0	0.5
YDR358W	0	0	0.5
YIL062C	0	0	0.5
YGR086C	1	0	0.5
YCR030C	0	1	0.5
YIR003W	0	1	0.5
YBL017C	0	0	0.5
YDR069C	1	0	0.5
YHR161C	1	0	0.5
YBR080C	0	0	0.493150684931507
YNL287W	0	0	0.486842105263158
YNL271C	0	0	0.486842105263158
YPL004C	1	0	0.486842105263158
YMR119W	0	0	0.480519480519481
YDR027C	0	0	0.474358974358974
YJL095W	0	0	0.468354430379747
YLR332W	0	0	0.4625
YOR326W	0	0	0.45679012345679
YJL164C	0	0	0.451219512195122
YER120W	0	0	0.44578313253012
YPL249C	0	0	0.441860465116279
YGL233W	0	0	0.441860465116279
YIL002C	1	0	0.441860465116279
YNL267W	0	0	0.436781609195402
YGR270W	0	0	0.431818181818182
YNL322C	0	0	0.426966292134831
YDR232W	0	0	0.422222222222222
YGR193C	0	0	0.417582417582418
YOR090C	0	0	0.41304347826087
YOL100W	0	0	0.408602150537634
YBR199W	0	0	0.404255319148936
YBR288C	0	0	0.4
YER008C	0	0	0.395833333333333
YJR059W	0	0	0.391752577319588
YBR127C	0	0	0.387755102040816
YNL094W	0	0	0.386138613861386
YBL050W	0	0	0.386138613861386
YKR003W	1	0	0.386138613861386
YGL095C	0	0	0.382352941176471
YBR286W	0	0	0.378640776699029
YKL013C	0	0	0.375
YML117W	0	0	0.371428571428571
YPR181C	0	0	0.367924528301887
YKR089C	0	0	0.367521367521368
YBR260C	0	0	0.367521367521368
YDL126C	0	0	0.367521367521368
YCR073W-A	0	0	0.367521367521368
YBR200W	0	0	0.367521367521368
YHR001W	1	0	0.367521367521368
YER166W	1	0	0.367521367521368
YLR039C	0	0	0.367521367521368
YLR133W	0	0	0.367521367521368
YOR008C	1	0	0.367521367521368
YLR342W	1	0	0.367521367521368
YJL154C	0	0	0.364406779661017
YGR178C	0	0	0.361344537815126
YBR078W	0	0	0.358333333333333
YHR082C	0	0	0.357723577235772
YMR054W	0	0	0.357723577235772
YNL297C	1	0	0.357723577235772
YNL190W	0	0	0.354838709677419
YER153C	0	0	0.352
YOR273C	0	0	0.349206349206349
YBL091C	0	0	0.346456692913386
YPL084W	0	0	0.34375
YNL298W	0	0	0.343511450381679
YFR024C-A	0	0	0.343511450381679
YAL026C	1	0	0.343511450381679
YKL103C	0	0	0.340909090909091
YNL045W	0	0	0.338345864661654
YAL053W	0	0	0.335820895522388
YPL031C	0	0	0.333333333333333
YBR139W	0	0	0.330882352941176
YCL057W	0	0	0.328467153284672
YNL233W	0	0	0.326086956521739
YDR335W	0	0	0.323943661971831
YKL145W	0	0	0.323943661971831
YBR108W	0	1	0.323943661971831
YER080W	0	1	0.323943661971831
YDR389W	0	0	0.323943661971831
YNL154C	1	0	0.323943661971831
YCR077C	0	0	0.321678321678322
YNR006W	0	0	0.319444444444444
YCR084C	0	0	0.317241379310345
YGL063W	0	0	0.315068493150685
YMR192W	0	0	0.313333333333333
YBR023C	0	0	0.313333333333333
YML057W	0	0	0.313333333333333
YPR165W	1	0	0.313333333333333
YDL226C	0	0	0.311258278145695
YLR166C	0	0	0.309210526315789
YPR029C	0	0	0.30718954248366
YMR296C	0	0	0.305194805194805
YNR031C	0	0	0.303225806451613
YJR033C	0	0	0.301282051282051
YLR028C	0	0	0.3
YDL141W	0	0	0.3
YOR042W	0	1	0.3
YJR005W	0	0	0.3
YOR089C	1	0	0.3
YDR122W	0	0	0.298136645962733
YCL040W	0	0	0.296296296296296
YBR229C	0	0	0.294478527607362
YPL259C	0	0	0.292682926829268
YDR141C	0	0	0.290909090909091
YER119C	0	0	0.289156626506024
YOR317W	0	0	0.287425149700599
YNR049C	0	0	0.285714285714286
YHR142W	0	0	0.284023668639053
YKL212W	0	0	0.282352941176471
YKL035W	0	0	0.280701754385965
YLR345W	0	0	0.27906976744186
YLR144C	0	0	0.277456647398844
YER155C	0	0	0.275862068965517
YLR240W	0	0	0.274285714285714
YBR112C	0	0	0.272727272727273
YOR036W	0	0	0.271186440677966
YBR212W	0	0	0.269662921348315
YGR244C	0	0	0.268156424581006
YMR031C	0	1	0.268156424581006
YAL016W	0	0	0.266666666666667
YGL150C	0	0	0.265193370165746
YPL221W	0	0	0.264550264550265
YGR279C	0	0	0.264550264550265
YFR051C	0	0	0.264550264550265
YKL135C	0	0	0.264550264550265
YBR041W	0	0	0.264550264550265
YMR273C	0	0	0.264550264550265
YDR093W	1	0	0.264550264550265
YDR264C	1	0	0.264550264550265
YCL044C	0	0	0.263157894736842
YHR205W	0	0	0.261780104712042
YLR403W	0	0	0.260416666666667
YHR108W	0	0	0.259067357512953
YPR032W	0	0	0.257731958762887
YDL240W	0	0	0.256410256410256
YMR197C	0	0	0.255102040816327
YLL040C	0	0	0.253807106598985
YPL252C	0	0	0.252525252525253
YIL154C	0	0	0.251256281407035
YNR001C	0	0	0.251231527093596
YPL240C	0	0	0.251231527093596
YIL068C	0	0	0.251231527093596
YPL145C	1	0	0.251231527093596
YPR055W	0	0	0.25
YDL160C	0	0	0.248780487804878
YJL099W	0	0	0.247572815533981
YDL185W	0	0	0.246376811594203
YIL125W	0	0	0.245192307692308
YBL061C	0	0	0.244019138755981
YPL232W	0	0	0.242857142857143
YCL008C	0	0	0.241706161137441
YGR268C	0	0	0.240566037735849
YKL034W	0	0	0.23943661971831
YGL084C	0	0	0.238317757009346
YJL042W	0	0	0.237209302325581
YHR023W	0	0	0.236111111111111
YLR241W	0	1	0.236111111111111
YJR075W	0	0	0.235023041474654
YKR090W	0	0	0.23394495412844
YNL071W	0	0	0.232876712328767
YMR216C	0	0	0.231818181818182
YPL057C	0	0	0.230769230769231
YBR140C	0	0	0.22972972972973
YGL137W	0	0	0.228699551569507
YOL060C	0	0	0.227678571428571
YDR099W	0	0	0.226666666666667
YNL192W	0	0	0.225663716814159
YDR164C	0	0	0.224669603524229
YDR208W	0	0	0.223684210526316
YBL056W	0	0	0.222707423580786
YGL167C	0	0	0.221739130434783
YNL278W	0	0	0.220779220779221
YPL048W	0	0	0.219827586206897
YMR027W	0	1	0.219827586206897
YAL060W	0	0	0.218884120171674
YIL105C	0	0	0.218487394957983
YHR158C	0	0	0.218487394957983
YLR248W	0	0	0.218487394957983
YNL272C	0	0	0.218487394957983
YHR073W	1	0	0.218487394957983
YAL017W	0	0	0.217573221757322
YJL041W	0	0	0.216666666666667
YJL053W	0	0	0.215767634854772
YCR093W	0	0	0.214876033057851
YIL153W	0	0	0.213991769547325
YGR229C	0	0	0.213114754098361
YDR156W	0	0	0.212244897959184
YKL190W	0	0	0.211382113821138
YLR398C	0	0	0.210526315789474
YEL013W	0	0	0.21031746031746
YER178W	0	0	0.21031746031746
YAL029C	0	0	0.21031746031746
YBR036C	0	0	0.21031746031746
YIL048W	1	0	0.21031746031746
YIL033C	0	0	0.209486166007905
YOR087W	0	0	0.208661417322835
YBL022C	0	0	0.207843137254902
YDL134C	0	0	0.20703125
YDR137W	0	0	0.206225680933852
YNR047W	0	0	0.205426356589147
YDR238C	0	0	0.204633204633205
YGL215W	0	0	0.203846153846154
YBR221C	0	0	0.203065134099617
YBR289W	0	0	0.202290076335878
YER089C	0	0	0.201520912547529
YGL006W	0	0	0.200757575757576
YBR177C	0	0	0.2
YGR261C	0	0	0.199248120300752
YDR170C	0	0	0.198501872659176
YDL192W	0	0	0.197761194029851
YPL085W	0	0	0.197026022304833
YOR142W	0	0	0.196296296296296
YOR113W	0	0	0.195571955719557
YLR116W	0	0	0.194852941176471
YCR059C	0	0	0.194139194139194
YER083C	0	0	0.193430656934307
YBL085W	0	0	0.192727272727273
YOR085W	0	0	0.192028985507246
YGR009C	0	0	0.191335740072202
YFR019W	0	0	0.190647482014388
YPL195W	0	0	0.189964157706093
YDR407C	0	0	0.189285714285714
YIL036W	0	0	0.188612099644128
YOL016C	0	0	0.187943262411348
YDR166C	0	0	0.187279151943463
YBL058W	0	0	0.186619718309859
YGR172C	0	0	0.185964912280702
YPL204W	0	0	0.185314685314685
YLR258W	0	0	0.184668989547038
YBR283C	0	0	0.184027777777778
YJL085W	0	0	0.183391003460208
YPR183W	0	0	0.182758620689655
YBR086C	0	0	0.18213058419244
YOR117W	0	0	0.181506849315068
YNL238W	0	0	0.180887372013652
YGL173C	0	0	0.180272108843537
YBR126C	0	0	0.179661016949153
YBL037W	0	0	0.179054054054054
YNL118C	0	0	0.178451178451178
YLR324W	0	0	0.177852348993289
YBR016W	0	0	0.177257525083612
YJR126C	0	0	0.176666666666667
YER019W	0	0	0.176079734219269
YMR297W	0	0	0.175496688741722
YLR353W	0	0	0.174917491749175
YNL098C	0	0	0.174342105263158
YDL225W	0	0	0.173770491803279
YNL079C	0	0	0.173202614379085
YLL006W	0	0	0.172638436482085
YLR219W	0	0	0.172077922077922
YOL081W	0	0	0.171521035598705
YBL051C	0	0	0.170967741935484
YPR103W	0	0	0.170418006430868
YMR124W	0	1	0.170418006430868
YBL101C	0	0	0.169871794871795
YJL141C	0	0	0.169329073482428
YLR433C	0	0	0.168789808917197
YER114C	0	0	0.168253968253968
YML072C	0	1	0.168253968253968
YOL110W	0	0	0.167721518987342
YHL030W	0	0	0.167192429022082
YKL157W	0	0	0.166666666666667
YDR153C	0	0	0.166144200626959
YCL024W	0	0	0.165625
YJL029C	0	0	0.165109034267913
YOL062C	0	0	0.164596273291925
YNR017W	0	0	0.164179104477612
YML035C	0	0	0.164179104477612
YDR466W	0	0	0.164179104477612
YDL145C	0	0	0.164179104477612
YPL049C	0	0	0.164179104477612
YOR084W	0	0	0.164179104477612
YER154W	0	0	0.164179104477612
YCR067C	0	0	0.164179104477612
YOR086C	0	1	0.164179104477612
YCR094W	1	0	0.164179104477612
YLR270W	0	0	0.164179104477612
YLL050C	0	0	0.164179104477612
YIL156W	0	0	0.164179104477612
YBR109C	1	0	0.164179104477612
YDR028C	0	0	0.163690476190476
YJR127C	0	0	0.163204747774481
YOR124C	0	0	0.162721893491124
YBL102W	0	0	0.162241887905605
YPL067C	0	1	0.162241887905605
YOR155C	0	0	0.161764705882353
YLR425W	0	0	0.161290322580645
YFR014C	0	0	0.160818713450292
YOR299W	0	0	0.160349854227405
YMR276W	0	0	0.159883720930233
YIL135C	0	0	0.159420289855072
YDL146W	0	1	0.159420289855072
YML048W	0	0	0.158959537572254
YBR082C	0	0	0.15850144092219
YKL193C	0	0	0.158045977011494
YCR051W	0	1	0.158045977011494
YOR347C	0	0	0.157593123209169
YOR070C	0	0	0.157142857142857
YNL183C	0	0	0.156695156695157
YOL006C	0	0	0.15625
YBR097W	0	0	0.155807365439093
YNL027W	0	0	0.155367231638418
YJL084C	0	1	0.155367231638418
YER177W	0	0	0.154929577464789
YOR332W	0	0	0.154696132596685
YKL213C	0	0	0.154696132596685
YJR090C	0	0	0.154696132596685
YKR088C	0	0	0.154696132596685
YDR074W	0	0	0.154696132596685
YNL197C	0	0	0.154696132596685
YPL032C	1	0	0.154696132596685
YIL140W	0	0	0.154269972451791
YBR162C	0	0	0.153846153846154
YBR004C	0	0	0.153424657534247
YMR218C	0	0	0.153005464480874
YFR044C	0	0	0.152588555858311
YBR058C	0	0	0.152173913043478
YNL091W	0	0	0.151761517615176
YHL019C	0	0	0.151351351351351
YEL031W	0	0	0.150943396226415
YOR069W	0	0	0.150537634408602
YHL034C	0	0	0.150134048257373
YDR054C	0	0	0.149732620320856
YER123W	0	0	0.149333333333333
YER133W	0	0	0.148936170212766
YOL112W	0	0	0.148541114058355
YOR275C	0	0	0.148148148148148
YLL043W	0	0	0.147757255936675
YBR102C	0	0	0.147368421052632
YNL159C	0	0	0.146981627296588
YHR028C	0	0	0.146596858638743
YLR262C	0	0	0.14621409921671
YDL137W	0	0	0.146153846153846
YOR176W	0	0	0.146153846153846
YLR203C	0	0	0.146153846153846
YMR205C	0	0	0.146153846153846
YBR015C	0	0	0.146153846153846
YGR194C	0	0	0.146153846153846
YCL034W	1	0	0.146153846153846
YMR222C	0	1	0.146153846153846
YMR110C	0	0	0.145780051150895
YDR479C	0	0	0.145408163265306
YLR259C	0	0	0.145038167938931
YDL188C	0	0	0.144670050761421
YDL078C	0	0	0.144303797468354
YHR132C	0	0	0.143939393939394
YBR151W	0	1	0.143939393939394
YMR275C	0	0	0.143576826196474
YHR190W	0	0	0.14321608040201
YMR105C	0	0	0.142857142857143
YBR290W	0	0	0.1425
YMR200W	0	0	0.14214463840399
YHR107C	0	0	0.141791044776119
YDL223C	0	0	0.141439205955335
YIL124W	0	0	0.141119221411192
YKL064W	0	0	0.141119221411192
YJR083C	0	0	0.141119221411192
YOR018W	0	0	0.141119221411192
YPR154W	0	0	0.141119221411192
YMR004W	0	0	0.141119221411192
YLR305C	0	0	0.141119221411192
YAL030W	1	0	0.141119221411192
YHL002W	0	0	0.140776699029126
YBR011C	0	0	0.14043583535109
YKL010C	0	0	0.140096618357488
YKL038W	0	0	0.139759036144578
YBR149W	0	0	0.139423076923077
YPR024W	0	0	0.139088729016787
YLR187W	0	1	0.139088729016787
YDL224C	0	0	0.138755980861244
YMR231W	0	0	0.138424821002387
YKR020W	0	0	0.138095238095238
YPR184W	0	0	0.137767220902613
YLR299W	0	0	0.137440758293839
YDR320C	0	0	0.137115839243499
YMR089C	0	0	0.136792452830189
YOL051W	0	0	0.136470588235294
YNL051W	0	0	0.136150234741784
YER122C	0	0	0.135831381733021
YMR043W	0	0	0.135514018691589
YMR261C	0	0	0.135198135198135
YNL047C	0	0	0.134883720930233
YBR170C	0	0	0.134570765661253
YJL165C	0	0	0.134259259259259
YOL004W	0	0	0.134090909090909
YBR110W	0	0	0.134090909090909
YBR164C	0	0	0.134090909090909
YPR036W	0	0	0.134090909090909
YOR127W	0	0	0.134090909090909
YPL242C	0	0	0.134090909090909
YGL190C	0	0	0.134090909090909
YBR207W	1	0	0.134090909090909
YOR023C	0	0	0.133786848072562
YJR066W	0	0	0.133484162895928
YPL116W	0	0	0.133182844243792
YER152C	0	1	0.133182844243792
YNL016W	0	0	0.132882882882883
YGL133W	0	0	0.132584269662921
YBR198C	0	0	0.132286995515695
YPR189W	0	0	0.131991051454139
YDL140C	0	0	0.131696428571429
YER143W	0	0	0.131403118040089
YPL270W	0	0	0.131111111111111
YFL018C	0	0	0.130820399113082
YFR053C	0	0	0.130530973451327
YNL283C	0	0	0.130242825607064
YGL071W	0	0	0.129955947136564
YJL128C	0	0	0.12967032967033
YBR135W	0	0	0.129385964912281
YOL018C	0	0	0.12910284463895
YML004C	0	0	0.12882096069869
YGR078C	0	0	0.128540305010893
YDR084C	0	0	0.128260869565217
YGL212W	0	0	0.127982646420824
YBR276C	0	0	0.127705627705628
YHR113W	0	0	0.127429805615551
YJR076C	0	0	0.127155172413793
YDR245W	0	0	0.126881720430108
YBR017C	0	0	0.126609442060086
YDL132W	0	0	0.126338329764454
YPR122W	0	0	0.126315789473684
YEL025C	0	1	0.126315789473684
YDR507C	0	0	0.126315789473684
YBL088C	0	0	0.126315789473684
YGL049C	0	0	0.126315789473684
YKL079W	0	0	0.126315789473684
YGL158W	0	0	0.126315789473684
YIL109C	0	0	0.126315789473684
YOR043W	1	0	0.126315789473684
YBR216C	0	0	0.126050420168067
YLR372W	0	0	0.125786163522013
YJR058C	0	0	0.125523012552301
YCR002C	0	0	0.125514403292181
YLL019C	0	0	0.125514403292181
YLL015W	0	0	0.125514403292181
YOR374W	0	0	0.125514403292181
YKL210W	0	0	0.125514403292181
YDL117W	0	0	0.125514403292181
YHR012W	0	0	0.125514403292181
YKL203C	1	0	0.125514403292181
YLL051C	0	1	0.125514403292181
YDR189W	0	0	0.125256673511294
YNL239W	0	0	0.125
YER105C	0	0	0.124744376278119
YGR092W	0	0	0.124489795918367
YLR313C	0	0	0.124236252545825
YOR316C	0	0	0.123983739837398
YMR304W	0	0	0.123732251521298
YGR238C	0	0	0.123481781376518
YBR160W	0	0	0.123232323232323
YBR131W	0	0	0.122983870967742
YDR246W	0	0	0.122736418511066
YML094W	0	0	0.122489959839357
YDR001C	0	0	0.122244488977956
YGL180W	0	0	0.122
YNR051C	0	0	0.121756487025948
YEL060C	0	0	0.121513944223108
YLL001W	0	0	0.121272365805169
YBR205W	0	0	0.121031746031746
YHR037W	0	0	0.120792079207921
YKL142W	0	0	0.120553359683794
YPL154C	0	0	0.120315581854043
YOR230W	0	0	0.12007874015748
YBR254C	0	0	0.119842829076621
YBL074C	0	0	0.119607843137255
YMR307W	0	0	0.119373776908023
YNL153C	0	0	0.119140625
YOR122C	0	0	0.118908382066277
YGL237C	0	0	0.118677042801556
YPR159W	0	0	0.118546845124283
YMR162C	0	0	0.118546845124283
YGL229C	0	0	0.118546845124283
YMR032W	0	0	0.118546845124283
YOR304C-A	0	1	0.118546845124283
YBR007C	0	1	0.118546845124283
YMR104C	0	0	0.118546845124283
YER111C	0	0	0.118546845124283
YFR010W	0	0	0.118546845124283
YNL161W	0	0	0.118546845124283
YBR214W	1	0	0.118546845124283
YER027C	0	0	0.118320610687023
YLR034C	0	0	0.118095238095238
YNL274C	0	0	0.11787072243346
YHR149C	0	1	0.11787072243346
YOR136W	0	0	0.117647058823529
YBR038W	0	0	0.117424242424242
YJL060W	0	0	0.117202268431002
YMR183C	0	0	0.116981132075472
YBR001C	0	0	0.116883116883117
YBR168W	0	0	0.116883116883117
YBR026C	0	0	0.116883116883117
YOL082W	0	0	0.116883116883117
YBR274W	0	0	0.116883116883117
YMR058W	0	0	0.116883116883117
YLR087C	0	0	0.116883116883117
YGR271W	0	0	0.116883116883117
YOR237W	1	0	0.116883116883117
YJL171C	0	1	0.116883116883117
YJL201W	0	0	0.116666666666667
YJR073C	0	0	0.11645101663586
YIL111W	0	0	0.116236162361624
YPL180W	0	0	0.116022099447514
YNL166C	0	0	0.115808823529412
YGR218W	0	0	0.115596330275229
YFR015C	0	0	0.115384615384615
YBR176W	0	0	0.115173674588665
YMR070W	0	0	0.114963503649635
YOR173W	0	0	0.114754098360656
YBR171W	0	0	0.114545454545455
YAL041W	0	0	0.114337568058076
YBR022W	0	0	0.114130434782609
YLL021W	0	0	0.113924050632911
YDR204W	0	0	0.113718411552347
YOR322C	0	0	0.113513513513514
YKR031C	0	0	0.113309352517986
YML126C	0	0	0.11310592459605
YOR157C	0	0	0.112903225806452
YOL078W	0	0	0.112701252236136
YLR148W	0	0	0.1125
YBR123C	0	0	0.112299465240642
YBR281C	0	0	0.112099644128114
YGR186W	0	0	0.11190053285968
YGR041W	0	0	0.111702127659574
YGL242C	0	1	0.111702127659574
YPR191W	0	0	0.111504424778761
YBR228W	0	0	0.1113074204947
YLR136C	0	0	0.111111111111111
YNL101W	0	0	0.110915492957746
YKL025C	0	0	0.110720562390158
YGR255C	0	0	0.110526315789474
YCL043C	0	0	0.110332749562172
YJL123C	0	1	0.110332749562172
YIL010W	0	0	0.11013986013986
YPL115C	0	0	0.109947643979058
YJL024C	0	0	0.109756097560976
YBL060W	0	1	0.109756097560976
YLR113W	0	0	0.109565217391304
YGL161C	0	0	0.109375
YER141W	0	0	0.109185441941075
YOR133W	0	0	0.108996539792388
YJR117W	0	0	0.10880829015544
YLR319C	0	0	0.108620689655172
YBL001C	0	0	0.108433734939759
YBL011W	0	0	0.108247422680412
YCR034W	0	0	0.108061749571184
YBL036C	0	0	0.107876712328767
YAL013W	0	0	0.107692307692308
YBR273C	0	0	0.107508532423208
YDR270W	0	0	0.10732538330494
YEL043W	0	1	0.10732538330494
YBR236C	0	0	0.107142857142857
YBR165W	0	0	0.106960950764007
YAL002W	0	0	0.106779661016949
YDL174C	0	0	0.106598984771574
YCR061W	0	0	0.106418918918919
YKR067W	0	0	0.106239460370995
YJL005W	0	0	0.106060606060606
YGL106W	0	0	0.105882352941176
YHL027W	0	0	0.105704697986577
YGR191W	0	0	0.105527638190955
YKL020C	0	0	0.105351170568562
YPR028W	0	0	0.105175292153589
YER059W	0	0	0.105
YFL041W	0	0	0.104825291181364
YCL052C	0	0	0.104651162790698
YDL022W	0	0	0.104477611940299
YLL039C	0	0	0.104304635761589
YML110C	0	0	0.104132231404959
YPL022W	0	0	0.103960396039604
YLR314C	0	0	0.103896103896104
YBR211C	0	0	0.103896103896104
YGL124C	0	0	0.103896103896104
YBR153W	0	0	0.103896103896104
YML132W	0	0	0.103896103896104
YJR044C	0	0	0.103896103896104
YIL155C	0	0	0.103896103896104
YDR148C	0	0	0.103896103896104
YDR077W	0	0	0.103896103896104
YKR014C	1	0	0.103896103896104
YBR095C	0	0	0.103727714748784
YDR484W	0	0	0.103559870550162
YPL155C	0	0	0.103392568659128
YOL087C	0	1	0.103392568659128
YMR087W	0	0	0.103225806451613
YKR027W	0	0	0.103059581320451
YML115C	0	0	0.102893890675241
YNL073W	0	0	0.102728731942215
YKR028W	0	0	0.102564102564103
YDR294C	0	0	0.1024
YBL008W	0	0	0.10223642172524
YBR255W	0	1	0.10223642172524
YPL161C	0	0	0.10207336523126
YPL089C	0	0	0.101910828025478
YPL179W	0	0	0.101748807631161
YLR268W	0	0	0.101587301587302
YMR219W	0	0	0.101426307448494
YGR019W	0	0	0.10126582278481
YNL074C	0	0	0.101105845181675
YCR091W	0	0	0.100946372239748
YKL054C	0	0	0.100787401574803
YPL246C	0	1	0.100787401574803
YLR360W	0	0	0.10062893081761
YGR070W	0	0	0.100470957613815
YLR189C	0	0	0.100313479623824
YPL190C	0	0	0.100156494522692
YER118C	0	0	0.1
YHR074W	0	0	0.0998439937597504
YDR330W	0	0	0.0996884735202492
YLR436C	0	0	0.0995334370139969
YGR184C	0	0	0.0993788819875776
YBR003W	0	0	0.0992248062015504
YMR164C	0	0	0.0990712074303406
YLL010C	0	0	0.0989180834621329
YLR047C	0	0	0.0987654320987654
YKL105C	0	1	0.0987654320987654
YOR185C	0	0	0.098613251155624
YLR200W	0	0	0.0984615384615385
YLR362W	0	0	0.098310291858679
YFL036W	0	0	0.098159509202454
YDR150W	0	0	0.0980091883614089
YBR173C	0	0	0.0978593272171254
YDL128W	0	0	0.0977099236641221
YEL003W	0	0	0.0975609756097561
YHR086W	0	0	0.0974124809741248
YPR160W	0	0	0.0972644376899696
YJR103W	0	0	0.0971168437025797
YDR368W	0	0	0.096969696969697
YLL028W	0	0	0.0968229954614221
YDR385W	0	0	0.0966767371601208
YOR204W	0	0	0.0965309200603318
YDR182W	0	0	0.0963855421686747
YOR291W	0	1	0.0963855421686747
YDL097C	0	0	0.0962406015037594
YBR055C	0	0	0.0960960960960961
YOL158C	0	0	0.095952023988006
YFL037W	0	0	0.0958083832335329
YLR250W	0	0	0.0956651718983558
YOL137W	0	1	0.0956651718983558
YPL023C	0	0	0.0955223880597015
YBR237W	0	0	0.0953800298062593
YOL129W	0	0	0.0952380952380952
YPL206C	0	0	0.0950965824665676
YBL045C	0	0	0.0949554896142433
YOL013C	0	0	0.0948148148148148
YOR382W	0	0	0.0946745562130177
YIR037W	0	0	0.0945347119645495
YOR383C	0	0	0.0943952802359882
YGL153W	0	0	0.0942562592047128
YBR081C	0	0	0.0941176470588235
YGL227W	0	0	0.0939794419970631
YGL245W	0	0	0.0939306358381503
YOR219C	0	0	0.0939306358381503
YDL006W	0	0	0.0939306358381503
YER149C	0	0	0.0939306358381503
YDR452W	0	0	0.0939306358381503
YLR019W	0	0	0.0939306358381503
YFL047W	0	0	0.0939306358381503
YDL159W	0	0	0.0939306358381503
YDR072C	0	0	0.0939306358381503
YGL207W	0	0	0.0939306358381503
YAR042W	1	0	0.0939306358381503
YBR077C	0	0	0.0938833570412518
YOL096C	0	0	0.0938833570412518
YBR074W	0	1	0.0938833570412518
YGR130C	0	1	0.0938833570412518
YNL127W	0	0	0.0938833570412518
YBL093C	0	0	0.0938833570412518
YJL159W	0	0	0.0938833570412518
YBR130C	0	0	0.0938833570412518
YBL084C	0	0	0.0938833570412518
YLR393W	0	0	0.0938833570412518
YLR207W	0	0	0.0938833570412518
YGR111W	0	0	0.0938833570412518
YOR327C	1	0	0.0938833570412518
YBR259W	0	1	0.0938833570412518
YDL077C	0	0	0.09375
YGL198W	0	0	0.0936170212765957
YBR063C	0	1	0.0936170212765957
YOL065C	0	0	0.0934844192634561
YKL195W	0	0	0.0933521923620934
YBR133C	0	0	0.0932203389830508
YBR195C	0	0	0.0930888575458392
YJL172W	0	0	0.0929577464788732
YCR038C	0	0	0.0928270042194093
YBR215W	0	0	0.0926966292134832
YCR068W	0	0	0.0925666199158485
YDR348C	0	1	0.0925666199158485
YMR302C	0	0	0.092436974789916
YBL107C	0	1	0.092436974789916
YOR138C	0	0	0.0923076923076923
YKL048C	0	0	0.0921787709497207
YBR239C	0	1	0.0921787709497207
YOR381W	0	0	0.0920502092050209
YOR216C	0	0	0.0919220055710306
YBL010C	0	1	0.0919220055710306
YML029W	0	0	0.0917941585535466
YIL005W	0	0	0.0916666666666667
YDR283C	0	0	0.0915395284327323
YAL021C	0	0	0.0914127423822715
YAR019C	0	0	0.0912863070539419
YHL047C	0	0	0.0911602209944751
YOR112W	0	0	0.0910344827586207
YLR110C	0	0	0.0909090909090909
YBR217W	0	0	0.0907840440165062
YMR086W	0	1	0.0907840440165062
YFR016C	0	1	0.0907840440165062
YKL140W	0	0	0.0906593406593407
YKL166C	0	0	0.0905349794238683
YKL092C	0	0	0.0904109589041096
YDR534C	0	0	0.0902872777017784
YCR011C	0	0	0.0901639344262295
YBR167C	0	0	0.0900409276944066
YKR100C	0	0	0.0899182561307902
YEL022W	0	0	0.0897959183673469
YHR175W	0	0	0.0896739130434783
YBR057C	0	0	0.0895522388059701
YGR052W	0	1	0.0895522388059701
YLR245C	0	0	0.0894308943089431
YBR035C	0	0	0.0893098782138024
YBL006C	0	0	0.0891891891891892
YML100W	0	0	0.0890688259109312
YBR272C	0	0	0.0889487870619946
YER053C	0	0	0.0888290713324361
YHR105W	0	1	0.0888290713324361
YPL070W	0	0	0.0887096774193548
YJR092W	0	0	0.0885906040268456
YBR270C	0	1	0.0885906040268456
YLR396C	0	0	0.0884718498659517
YDR443C	0	0	0.0883534136546185
YBR244W	0	0	0.0882352941176471
YJL036W	0	0	0.0881174899866489
YJL183W	0	0	0.088
YBR103W	0	0	0.0878828229027963
YBL099W	0	0	0.0877659574468085
YPL262W	0	0	0.0876494023904383
YJL100W	0	0	0.0875331564986737
YMR047C	0	0	0.0874172185430464
YDR436W	0	0	0.0873015873015873
YLR201C	0	0	0.0871862615587847
YPR081C	0	0	0.0870712401055409
YDR310C	0	0	0.0869565217391304
YBR197C	0	1	0.0869565217391304
YBR169C	0	0	0.0868421052631579
YMR250W	0	0	0.0867875647668394
YBR235W	0	1	0.0867875647668394
YMR313C	0	0	0.0867875647668394
YDR254W	0	0	0.0867875647668394
YNL008C	0	0	0.0867875647668394
YBR121C	0	0	0.0867875647668394
YGL013C	0	0	0.0867875647668394
YOR259C	0	0	0.0867875647668394
YGL203C	0	0	0.0867875647668394
YOR153W	0	0	0.0867875647668394
YMR139W	0	0	0.0867875647668394
YJR036C	0	0	0.0867875647668394
YNL032W	1	0	0.0867875647668394
YNL078W	0	0	0.0866752910737387
YLR417W	0	0	0.08656330749354
YPL006W	0	0	0.0864516129032258
YBR024W	0	0	0.086340206185567
YBR179C	0	0	0.0862290862290862
YIL076W	0	0	0.0861182519280206
YBL042C	0	0	0.086007702182285
YBR161W	0	0	0.0858974358974359
YFR040W	0	0	0.0857874519846351
YBR257W	0	0	0.0856777493606138
YMR170C	0	0	0.0855683269476373
YER129W	0	0	0.0854591836734694
YBL019W	0	0	0.0853503184713376
YMR071C	0	0	0.0852417302798982
YKL192C	0	0	0.085133418043202
YBR143C	0	0	0.0850253807106599
YGR100W	0	0	0.0849176172370089
YOR027W	0	0	0.0848101265822785
YGL065C	0	0	0.0847029077117573
YBR073W	0	0	0.0845959595959596
YOL070C	0	1	0.0845959595959596
YKR068C	0	0	0.0844892812105927
YOL111C	0	0	0.0843828715365239
YDR511W	0	0	0.0842767295597484
YKL039W	0	1	0.0842767295597484
YLR131C	0	0	0.0841708542713568
YDL113C	0	0	0.0840652446675031
YDL234C	0	0	0.0839598997493734
YPL120W	0	0	0.0838548185231539
YBL041W	0	0	0.08375
YBR218C	0	0	0.083645443196005
YNL158W	0	0	0.0835411471321696
YDL190C	0	0	0.0834371108343711
YLR386W	0	0	0.0833333333333333
YPR105C	0	0	0.0832298136645963
YGL252C	0	0	0.0831265508684863
YJR045C	0	0	0.0830235439900867
YBL025W	0	0	0.0829207920792079
YEL065W	0	0	0.0828182941903585
YDR468C	0	0	0.0827160493827161
YDR297W	0	0	0.0826140567200986
YFL038C	0	0	0.082512315270936
YNL321W	0	1	0.082512315270936
YLR084C	0	0	0.0824108241082411
YNL044W	0	0	0.0823095823095823
YBR163W	0	1	0.0823095823095823
YBR096W	0	1	0.0823095823095823
YKL032C	0	0	0.0822085889570552
YLR025W	0	0	0.0821078431372549
YOR296W	0	1	0.0821078431372549
YKR065C	0	0	0.0820073439412485
YEL011W	0	0	0.0819070904645477
YGL219C	0	0	0.0818070818070818
YER144C	0	0	0.0817073170731707
YIL159W	0	0	0.0816077953714982
YMR068W	0	0	0.0815085158150852
YBL106C	0	0	0.0814094775212637
YDL007W	0	0	0.0813106796116505
YBR280C	0	0	0.0812121212121212
YNL323W	0	0	0.0811138014527845
YBL076C	0	0	0.0810157194679565
YML070W	0	0	0.0809178743961353
YBL023C	0	0	0.0808202653799759
YLR418C	0	0	0.0807228915662651
YDL099W	0	0	0.0806257521058965
YBR159W	0	0	0.0805288461538462
YOL105C	0	0	0.0804321728691477
YGL037C	0	0	0.0803357314148681
YEL061C	0	0	0.0802395209580838
YOR209C	0	0	0.0801435406698565
YNL241C	0	0	0.0800477897252091
YOR245C	0	0	0.0799522673031026
YBL064C	0	0	0.0798569725864124
YER021W	0	0	0.0797619047619048
YCR069W	0	1	0.0797619047619048
YDR423C	0	0	0.0797186400937866
YOR357C	0	0	0.0797186400937866
YAL043C	0	0	0.0797186400937866
YLR382C	0	0	0.0797186400937866
YBL057C	0	0	0.0797186400937866
YHL035C	0	0	0.0797186400937866
YNR052C	0	0	0.0797186400937866
YBR202W	0	0	0.0797186400937866
YGR204W	0	0	0.0797186400937866
YNL167C	0	0	0.0797186400937866
YCR075C	0	0	0.0797186400937866
YOL063C	0	0	0.0797186400937866
YJL204C	1	0	0.0797186400937866
YOR188W	0	0	0.0796252927400468
YNL041C	0	0	0.0795321637426901
YMR169C	0	0	0.0794392523364486
YJR118C	0	0	0.0793465577596266
YEL039C	0	0	0.0792540792540792
YNL294C	0	0	0.0791618160651921
YDR168W	0	0	0.0790697674418605
YLR438W	0	0	0.0789779326364692
YAL031C	0	0	0.0788863109048724
YJL019W	0	0	0.0787949015063731
YPL045W	0	0	0.0787037037037037
YDR296W	0	0	0.0786127167630058
YCR033W	0	0	0.0785219399538106
YMR136W	0	0	0.0784313725490196
YGR281W	0	0	0.0783410138248848
YKR052C	0	0	0.0782508630609896
YBR204C	0	1	0.0782508630609896
YPR129W	0	0	0.0781609195402299
YGR136W	0	1	0.0781609195402299
YHR027C	0	0	0.0780711825487945
YOR081C	0	0	0.0779816513761468
YCR008W	0	0	0.0778923253150057
YPR124W	0	0	0.0778032036613272
YPR155C	0	0	0.0777142857142857
YMR140W	0	0	0.0776255707762557
YPL091W	0	0	0.0775370581527936
YOR256C	0	0	0.0774487471526196
YPR042C	0	0	0.0773606370875995
YBR210W	0	0	0.0772727272727273
YML038C	0	0	0.0771850170261067
YGR247W	0	0	0.0770975056689342
YBR166C	0	0	0.0770101925254813
YBR008C	0	0	0.0769230769230769
YER145C	0	0	0.0768361581920904
YBR227C	0	1	0.0768361581920904
YJL044C	0	0	0.0767494356659142
YBR269C	0	1	0.0767494356659142
YDR424C	0	0	0.076662908680947
YDR517W	0	0	0.0765765765765766
YOR083W	0	0	0.0764904386951631
YDR255C	0	0	0.0764044943820225
YKL179C	0	0	0.0763187429854097
YNL257C	0	0	0.0762331838565022
YJL004C	0	0	0.0761478163493841
YJR040W	0	0	0.0760626398210291
YBR175W	0	0	0.0759776536312849
YDL135C	0	0	0.0758928571428571
YBL080C	0	0	0.0758082497212932
YNL055C	0	0	0.0757238307349666
YGL197W	0	0	0.0756395995550612
YLR214W	0	0	0.0755750273822563
YMR210W	0	0	0.0755750273822563
YJL155C	0	0	0.0755750273822563
YPR185W	0	0	0.0755750273822563
YMR135C	0	0	0.0755750273822563
YML128C	0	0	0.0755750273822563
YFL005W	0	0	0.0755750273822563
YLR304C	0	0	0.0755750273822563
YBR264C	0	0	0.0755750273822563
YOR371C	0	0	0.0755750273822563
YHR042W	0	0	0.0755750273822563
YBR119W	0	0	0.0755750273822563
YPL219W	0	0	0.0755750273822563
YOR141C	0	1	0.0755750273822563
YMR253C	0	1	0.0755750273822563
YLR056W	1	0	0.0755750273822563
YGR198W	0	0	0.075492341356674
YDR272W	0	0	0.0754098360655738
YCR071C	0	0	0.0753275109170306
YBR125C	0	1	0.0753275109170306
YBR111C	0	1	0.0753275109170306
YML071C	0	0	0.0752453653217012
YOL067C	0	0	0.0751633986928105
YBR225W	0	1	0.0751633986928105
YLR178C	0	0	0.0750816104461371
YCL017C	0	0	0.075
YBR279W	0	0	0.0749185667752443
YDR425W	0	0	0.0748373101952278
YER014W	0	0	0.0747562296858072
YBL009W	0	0	0.0746753246753247
YIL044C	0	0	0.0745945945945946
YOL138C	0	0	0.0745140388768898
YBR258C	0	0	0.0744336569579288
YGR143W	0	0	0.0743534482758621
YNR013C	0	0	0.0742734122712594
YDR115W	0	0	0.0741935483870968
YDR100W	0	0	0.0741138560687433
YGR026W	0	1	0.0741138560687433
YMR152W	0	0	0.0740343347639485
YNR033W	0	0	0.0739549839228296
YKR019C	0	0	0.0738758029978587
YKL100C	0	1	0.0738758029978587
YDR079W	0	0	0.0737967914438503
YBR245C	0	0	0.0737179487179487
YPL087W	0	0	0.0736392742796158
YDL028C	0	0	0.0735607675906183
YPR173C	0	0	0.073482428115016
YBL063W	0	0	0.0734042553191489
YBL067C	0	1	0.0734042553191489
YLR095C	0	0	0.0733262486716259
YPR079W	0	0	0.0732484076433121
YBR042C	0	0	0.0731707317073171
YML127W	0	0	0.0730932203389831
YBR265W	0	0	0.073015873015873
YGR170W	0	0	0.072938689217759
YNL003C	0	0	0.0728616684266103
YBL046W	0	0	0.0727848101265823
YLR373C	0	0	0.0727081138040042
YIL137C	0	1	0.0727081138040042
YPL224C	0	0	0.0726315789473684
YOR058C	0	0	0.0725552050473186
YIR002C	0	0	0.0724789915966387
YGR141W	0	0	0.0724029380902413
YMR186W	0	0	0.0723270440251572
YDL095W	0	0	0.0722513089005236
YOR227W	0	1	0.0722513089005236
YKR048C	0	0	0.0721757322175732
YLL058W	0	0	0.0721003134796238
YKR054C	0	0	0.0720250521920668
YJL102W	0	0	0.0719499478623566
YPL176C	0	0	0.071875
YGR032W	0	0	0.0718002081165453
YNL156C	0	0	0.0717255717255717
YCR044C	0	0	0.0716510903426791
YER157W	0	0	0.0715767634854772
YHR106W	0	0	0.0715025906735751
YGR224W	0	0	0.0714285714285714
YDR495C	0	0	0.0713547052740434
YBR129C	0	0	0.0712809917355372
YNR008W	0	0	0.0712074303405573
YML016C	0	0	0.0711340206185567
YMR029C	0	0	0.0710607621009269
YML058W	0	0	0.0709876543209877
YER031C	0	0	0.0709146968139774
YOR197W	0	0	0.0708418891170431
YEL048C	0	1	0.0708418891170431
YGR088W	0	0	0.0707692307692308
YPR108W	0	0	0.0706967213114754
YBL020W	0	0	0.0706243602865916
YLR216C	0	0	0.0705521472392638
YBR193C	0	0	0.0704800817160368
YGR248W	0	0	0.0704081632653061
YHL007C	0	0	0.0703363914373089
YDL230W	0	0	0.0702647657841141
YLR096W	0	0	0.0701932858596134
YOR106W	0	0	0.0701219512195122
YIL042C	0	0	0.0700507614213198
YBR039W	0	0	0.0699797160243408
YOR054C	0	0	0.0699088145896656
YDR289C	0	0	0.069838056680162
YPR131C	0	0	0.0697674418604651
YKL085W	0	0	0.0696969696969697
YGL223C	0	0	0.0696266397578204
YDR456W	0	0	0.0695564516129032
YDR126W	0	0	0.0694864048338369
YIL084C	0	0	0.0694164989939638
YKR018C	0	1	0.0694164989939638
YJL101C	0	0	0.0693467336683417
YBL089W	0	0	0.0692771084337349
YJL052W	0	0	0.0692076228686058
YDR475C	0	1	0.0692076228686058
YBR020W	0	0	0.0691382765531062
YBR242W	0	1	0.0691382765531062
YOR307C	0	0	0.0690690690690691
YBR194W	0	1	0.0690690690690691
YLR163C	0	0	0.069
YNL169C	0	0	0.0689310689310689
YHR195W	0	0	0.0688622754491018
YLL018C	0	0	0.0687936191425723
YBL032W	0	0	0.0687250996015936
YKL151C	0	1	0.0687250996015936
YOR065W	0	0	0.0686567164179104
YBR293W	0	0	0.0685884691848907
YOR221C	0	0	0.0685203574975174
YNL026W	0	0	0.068452380952381
YER033C	0	1	0.068452380952381
YLR427W	0	0	0.068384539147671
YJR060W	0	0	0.0683168316831683
YPL075W	0	0	0.0682492581602374
YDR039C	0	0	0.0681818181818182
YHR098C	0	0	0.0681145113524186
YDR231C	0	0	0.0680473372781065
YGR065C	0	0	0.0679802955665025
YNR055C	0	0	0.0679133858267717
YMR010W	0	0	0.0678466076696165
YBR192W	0	0	0.0677799607072692
YMR295C	0	1	0.0677799607072692
YPR089W	0	1	0.0677799607072692
YLR120C	0	0	0.0677134445534838
YDR323C	0	0	0.0676470588235294
YDR379W	0	0	0.0675808031341822
YDL046W	0	0	0.0675146771037182
YAL051W	0	0	0.0674486803519062
YJL151C	0	1	0.0674486803519062
YJR062C	0	0	0.0673828125
YLR085C	0	0	0.0673170731707317
YIL106W	0	0	0.0672514619883041
YMR272C	0	0	0.0671859785783836
YPR072W	0	0	0.0671206225680934
YKL101W	0	0	0.0670553935860058
YIL115C	0	0	0.0669902912621359
YHR188C	0	0	0.066925315227934
YBL079W	0	0	0.0668604651162791
YPL150W	0	1	0.0668604651162791
YBR243C	0	0	0.0667957405614714
YMR017W	0	0	0.0667311411992263
YLR414C	0	1	0.0667311411992263
YJL083W	0	0	0.0666666666666667
YPR161C	0	0	0.0666023166023166
YLL029W	0	1	0.0666023166023166
YBR252W	0	0	0.0665380906460945
YIL107C	0	0	0.0664739884393064
YBR219C	0	1	0.0664739884393064
YKL121W	0	1	0.0664739884393064
YBR196C	0	0	0.0664100096246391
YER063W	0	0	0.0663461538461538
YML008C	0	0	0.0662824207492795
YPR180W	0	0	0.0662188099808061
YKL096W	0	0	0.0661553211888782
YCR073C	0	0	0.0660919540229885
YBR253W	0	0	0.0660287081339713
YBR263W	0	0	0.0659655831739962
YDR516C	0	0	0.0659025787965616
YGL104C	0	0	0.0658396946564885
YMR008C	0	0	0.0657769304099142
YER020W	0	0	0.0657142857142857
YOR187W	0	0	0.065651760228354
YML078W	0	0	0.0655893536121673
YCL037C	0	0	0.0655270655270655
YMR001C	0	0	0.0654648956356736
YOR151C	0	0	0.0654028436018957
YNL236W	0	0	0.0653409090909091
YER044C	0	0	0.065279091769158
YDR229W	0	0	0.0652173913043478
YGL045W	0	0	0.0651558073654391
YJL174W	0	0	0.0650943396226415
YPL123C	0	0	0.0650329877474081
YER032W	0	0	0.0649717514124294
YNL307C	0	0	0.0649106302916275
YCL014W	0	0	0.0648496240601504
YIR015W	0	0	0.0647887323943662
YBR220C	0	1	0.0647887323943662
YNL160W	0	0	0.0647279549718574
YKR066C	0	0	0.0646672914714152
YOR323C	0	0	0.0646067415730337
YOR284W	0	0	0.0645463049579046
YGL077C	0	0	0.0644859813084112
YFR029W	0	0	0.0644257703081232
YJL207C	0	0	0.0643656716417911
YHL040C	0	0	0.0643056849953402
YBR029C	0	0	0.0642458100558659
YHR102W	0	0	0.0641860465116279
YEL037C	0	0	0.0641263940520446
YOR362C	0	0	0.064066852367688
YBL091C-A	0	1	0.064066852367688
YMR306W	0	0	0.0640074211502783
YCR065W	0	0	0.0639481000926784
YBL026W	0	0	0.0638888888888889
YOL133W	0	0	0.0638297872340425
YBR233W	0	1	0.0638297872340425
YAL039C	0	0	0.0637707948243993
YAL048C	0	0	0.0637119113573407
YLR109W	0	0	0.0636531365313653
YHR194W	0	0	0.0635944700460829
YKL117W	0	0	0.0635359116022099
YKL062W	0	0	0.0634774609015639
YLR439W	0	0	0.0634191176470588
YKL189W	0	0	0.0633608815426997
YKR002W	0	0	0.063302752293578
YBR094W	0	1	0.063302752293578
YGR166W	0	0	0.0632447296058662
YML049C	0	0	0.0631868131868132
YLR114C	0	0	0.0631290027447392
YPL174C	0	0	0.0630712979890311
YNL037C	0	0	0.063013698630137
YKR072C	0	0	0.0629562043795621
YBR136W	0	0	0.0628988149498633
YMR163C	0	0	0.0628415300546448
YOL128C	0	0	0.0627843494085532
YPR140W	0	0	0.0627272727272727
YAL020C	0	0	0.0626702997275204
YGR217W	0	0	0.0626134301270417
YDL147W	0	0	0.0625566636446056
YJL062W	0	0	0.0625
YOL049W	0	0	0.0624434389140271
YEL015W	0	0	0.0623869801084991
YPL260W	0	1	0.0623869801084991
YOL003C	0	0	0.0623306233062331
YKL051W	0	0	0.0622743682310469
YGL027C	0	0	0.0622182146077547
YGL225W	0	0	0.0621621621621622
YER093C	0	0	0.0621062106210621
YLR389C	0	0	0.0620503597122302
YBR162W-A	0	0	0.0619946091644205
YPL051W	0	0	0.0619389587073609
YBR033W	0	1	0.0619389587073609
YFL013C	0	0	0.0618834080717489
YDL109C	0	0	0.0618279569892473
YGL151W	0	0	0.0617726051924799
YOR355W	0	0	0.0617173524150268
YAL023C	0	0	0.0616621983914209
YFL007W	0	0	0.0616071428571429
YER124C	0	0	0.0615521855486173
YJR121W	0	0	0.0614973262032086
YNL056W	0	1	0.0614973262032086
YLL018C-A	0	0	0.0614425645592164
YBR122C	0	0	0.0613879003558719
YLR026C	0	0	0.0613333333333333
YHR112C	0	0	0.0612788632326821
YPR030W	0	0	0.0612244897959184
YMR154C	0	0	0.0611702127659574
YBR246W	0	1	0.0611702127659574
YNL054W	0	0	0.0611160318866253
YOR370C	0	0	0.0610619469026549
YJL167W	0	0	0.0610079575596817
YDL058W	0	0	0.0609540636042403
YMR022W	0	0	0.0609002647837599
YDR472W	0	0	0.0608465608465608
YER017C	0	0	0.0607929515418502
YLR220W	0	0	0.0607394366197183
YAL038W	0	0	0.0606860158311346
YDR205W	0	0	0.0606326889279438
YNL006W	0	0	0.0605794556628622
YHR004C	0	0	0.0605263157894737
YDR096W	0	0	0.0604732690622261
YOR270C	0	0	0.0604203152364273
YNL189W	0	0	0.0603674540682415
YNL263C	0	0	0.0603146853146853
YBL104C	0	1	0.0603146853146853
YPL141C	0	1	0.0603146853146853
YGR231C	0	0	0.0602620087336245
YOR030W	0	0	0.0602094240837696
YBR275C	0	0	0.0601569311246731
YDR080W	0	0	0.0601045296167247
YDR160W	0	0	0.0600522193211488
YBR062C	0	1	0.0600522193211488
YGL196W	0	1	0.0600522193211488
YJL094C	0	0	0.06
YHR171W	0	0	0.0599478714161599
YGR240C	0	0	0.0598958333333333
YHL048W	0	0	0.0598438855160451
YKR042W	0	0	0.0597920277296361
YCL029C	0	0	0.0597402597402597
YLR001C	0	1	0.0597402597402597
YJR053W	0	0	0.0596885813148789
YBL031W	0	1	0.0596885813148789
YJL068C	0	0	0.0596369922212619
YBR030W	0	0	0.0595854922279793
YGL208W	0	0	0.0595340811044003
YBL038W	0	0	0.0594827586206897
YLR454W	0	1	0.0594827586206897
YOR110W	0	0	0.0594315245478036
YKL194C	0	0	0.0593803786574871
YCR004C	0	1	0.0593803786574871
YMR220W	0	0	0.05932932072227
YJL187C	0	0	0.0592783505154639
YDR196C	0	0	0.0592274678111588
YMR149W	0	0	0.0591766723842196
YBR002C	0	0	0.0591259640102828
YHR007C	0	0	0.0590753424657534
YAL062W	0	0	0.0590248075278015
YFL016C	0	0	0.058974358974359
YGR133W	0	0	0.0589239965841161
YOR057W	0	0	0.0588737201365188
YMR315W	0	1	0.0588737201365188
YNL258C	0	0	0.0588235294117647
YDR334W	0	0	0.0587734241908007
YDR202C	0	0	0.0587234042553191
YBR069C	0	0	0.0586734693877551
YCR092C	0	0	0.0586236193712829
YKR095W	0	0	0.0585738539898132
YGR192C	0	0	0.0585241730279898
YDR178W	0	0	0.0584745762711864
YHR200W	0	0	0.0584250635055038
YPR111W	0	0	0.0583756345177665
YDR003W	0	0	0.0583262890955199
YDR430C	0	0	0.058277027027027
YNL007C	0	0	0.0582278481012658
YGR157W	0	0	0.0581787521079258
YNL325C	0	0	0.0581297388374052
YMR263W	0	0	0.0580808080808081
YKR076W	0	0	0.0580319596299411
YKL150W	0	0	0.0579831932773109
YJR032W	0	0	0.0579345088161209
YGL008C	0	0	0.0578859060402685
YAL005C	0	0	0.057837384744342
YDR033W	0	1	0.057837384744342
YDR062W	0	0	0.0577889447236181
YDR329C	0	0	0.0577405857740586
YPL078C	0	0	0.0576923076923077
YMR060C	0	0	0.0576441102756892
YOL068C	0	0	0.0575959933222037
YMR165C	0	0	0.0575479566305254
YGL004C	0	0	0.0575
YKL046C	0	0	0.0574521232306411
YIL136W	0	1	0.0574521232306411
YBR060C	0	0	0.0574043261231281
YPR026W	0	0	0.057356608478803
YGL082W	0	1	0.057356608478803
YMR258C	0	1	0.057356608478803
YLR089C	0	1	0.057356608478803
YKL104C	0	0	0.0573089700996678
YPR019W	0	0	0.0572614107883817
YPL118W	0	0	0.0572139303482587
YBR261C	0	1	0.0572139303482587
YLR119W	0	0	0.0571665285832643
YML121W	0	0	0.0571192052980132
YBR188C	0	0	0.0570719602977667
YMR129W	0	0	0.0570247933884298
YIL173W	0	0	0.0569777043765483
YJL208C	0	0	0.0569306930693069
YER048C	0	1	0.0569306930693069
YDR011W	0	0	0.056883759274526
YOR231W	0	0	0.056836902800659
YDR070C	0	1	0.056836902800659
YML085C	0	0	0.0567901234567901
YGR006W	0	0	0.0567434210526316
YAL028W	0	0	0.056696795398521
YKL041W	0	0	0.0566502463054187
YHR104W	0	0	0.0566037735849057
YPL106C	0	0	0.0565573770491803
YJR096W	0	0	0.0565110565110565
YNL293W	0	0	0.0564648117839607
YGL228W	0	1	0.0564648117839607
YML037C	0	1	0.0564648117839607
YOR140W	0	0	0.0564186426819297
YBR037C	0	0	0.0563725490196078
YFL033C	0	0	0.0563265306122449
YEL034W	0	0	0.0562805872756933
YNL172W	0	0	0.0562347188264059
YDR394W	0	0	0.0561889250814332
YHR050W	0	0	0.0561432058584215
YKL067W	0	0	0.0560975609756098
YML013W	0	0	0.0560519902518278
YKL116C	0	0	0.0560064935064935
YPL003W	0	0	0.0559610705596107
YAL001C	0	0	0.0559157212317666
YOL109W	0	0	0.0558704453441296
YLR277C	0	0	0.0558252427184466
YGR044C	0	0	0.0557801131770412
YGL141W	0	0	0.055735056542811
YGL156W	0	0	0.0556900726392252
YER088C	0	0	0.0556451612903226
YMR009W	0	0	0.0556003223207091
YPL041C	0	0	0.0555555555555556
YMR099C	0	0	0.0555108608205953
YGL083W	0	1	0.0555108608205953
YPL100W	0	0	0.0554662379421222
YHR024C	0	0	0.0554216867469879
YER057C	0	1	0.0554216867469879
YLR309C	0	0	0.0553772070626003
YJL081C	0	0	0.0553327987169206
YKL146W	0	0	0.0552884615384615
YGL011C	0	0	0.055244195356285
YOR163W	0	0	0.0552
YDL237W	0	1	0.0552
YOL073C	0	1	0.0552
YMR037C	0	0	0.0551558752997602
YBL015W	0	0	0.055111821086262
YNL229C	0	0	0.0550678371907422
YBL016W	0	0	0.0550239234449761
YER026C	0	0	0.0549800796812749
YHL017W	0	1	0.0549800796812749
YLR006C	0	0	0.0549363057324841
YJR001W	0	0	0.0548926014319809
YGR284C	0	0	0.0548489666136725
YDL204W	0	1	0.0548489666136725
YGL248W	0	0	0.0548054011119936
YLR093C	0	0	0.0547619047619048
YPL209C	0	0	0.0547184773988898
YBR065C	0	0	0.054675118858954
YBL082C	0	0	0.0546318289786223
YPR067W	0	0	0.0545886075949367
YER150W	0	1	0.0545886075949367
YBR172C	0	0	0.0545454545454545
YPL015C	0	0	0.0545023696682464
YDR486C	0	0	0.0544593528018942
YGR135W	0	0	0.054416403785489
YDL238C	0	0	0.0543735224586288
YMR173W	0	0	0.0543307086614173
YLR078C	0	0	0.0542879622344611
YHL031C	0	0	0.0542452830188679
YDR457W	0	0	0.0542026708562451
YGL036W	0	1	0.0542026708562451
YCR017C	0	0	0.054160125588697
YML034W	0	0	0.0541176470588235
YGR120C	0	0	0.0540752351097179
YPL040C	0	0	0.0540328895849648
YJL222W	0	0	0.0539906103286385
YJR017C	0	0	0.053948397185301
YJL093C	0	0	0.05390625
YGL130W	0	0	0.053864168618267
YLR310C	0	0	0.0538221528861154
YOL113W	0	0	0.053780202650039
YFR050C	0	0	0.0537383177570093
YFL010W-A	0	0	0.0536964980544747
YCR026C	0	0	0.0536547433903577
YPL158C	0	1	0.0536547433903577
YOR160W	0	0	0.0536130536130536
YPL137C	0	0	0.0535714285714286
YOR002W	0	0	0.0535298681148177
YAL063C	0	0	0.0534883720930233
YKL002W	0	0	0.0534469403563129
YOR358W	0	0	0.053405572755418
YDL222C	0	0	0.0533642691415313
YBL013W	0	0	0.053323029366306
YGR232W	0	0	0.0532818532818533
YOR239W	0	0	0.0532407407407407
YER151C	0	0	0.0531996915959908
YNL076W	0	0	0.0531587057010786
YKR082W	0	0	0.0531177829099307
YHL032C	0	0	0.0530769230769231
YHR103W	0	0	0.0530361260568793
YDR328C	0	0	0.0529953917050691
YNL242W	0	0	0.0529547198772064
YML059C	0	0	0.0529141104294479
YER098W	0	0	0.0528735632183908
YPL059W	0	0	0.052833078101072
YPL229W	0	1	0.052833078101072
YKL122C	0	0	0.0527926549349656
YPR084W	0	1	0.0527926549349656
YHR178W	0	0	0.0527522935779817
YGL001C	0	0	0.0527119938884645
YDR155C	0	0	0.0526717557251908
YBL052C	0	0	0.0526315789473684
YOR372C	0	0	0.0525914634146341
YDR038C	0	0	0.0525514089870526
YBR054W	0	1	0.0525514089870526
YBR106W	0	0	0.0525114155251142
YDR127W	0	0	0.0524714828897338
YPR023C	0	0	0.0524316109422492
YFR008W	0	0	0.0523917995444191
YOR067C	0	0	0.0523520485584218
YMR202W	0	0	0.0523123578468537
YGR171C	0	0	0.0522727272727273
YOR265W	0	0	0.0522331566994701
YHR047C	0	0	0.0521936459909228
YKL175W	0	0	0.0521541950113379
YEL041W	0	0	0.0521148036253776
YNL251C	0	0	0.0520754716981132
YML069W	0	0	0.0520361990950226
YML028W	0	0	0.0519969856819894
YKL197C	0	0	0.0519578313253012
YOR363C	0	0	0.0519187358916479
YIL077C	0	0	0.0518796992481203
YLR361C	0	0	0.0518407212622089
YBR251W	0	0	0.0518018018018018
YLR138W	0	0	0.0517629407351838
YDR143C	0	0	0.0517241379310345
YLR450W	0	0	0.051685393258427
YNL135C	0	0	0.0516467065868263
YIL051C	0	0	0.0516080777860883
YHR189W	0	0	0.0515695067264574
YOL086C	0	0	0.0515309932785661
YJL030W	0	0	0.0514925373134328
YHR026W	0	0	0.0514541387024608
YKR035W-A	0	0	0.0514157973174367
YML075C	0	0	0.0513775130305287
YKL148C	0	0	0.0513392857142857
YGL119W	0	0	0.0513011152416357
YER005W	0	0	0.0512630014858841
YNL329C	0	0	0.0512249443207127
YDL106C	0	0	0.051186943620178
YDL045C	0	0	0.0511489992587102
YKL171W	0	0	0.0511111111111111
YDL033C	0	0	0.0510732790525537
YIL031W	0	0	0.0510355029585799
YIL094C	0	0	0.0509977827050998
YDR376W	0	0	0.05096011816839
YMR281W	0	0	0.0509225092250922
YKR069W	0	0	0.0508849557522124
YCL028W	0	1	0.0508849557522124
YML130C	0	0	0.0508474576271186
YPR008W	0	0	0.0508100147275405
YBL055C	0	0	0.0507726269315673
YJR049C	0	0	0.0507352941176471
YJR134C	0	1	0.0507352941176471
YBL004W	0	0	0.0506980161645849
YDR047W	0	0	0.0506607929515418
YBR049C	0	0	0.0506236243580337
YNL264C	0	0	0.0505865102639296
YHR165C	0	0	0.0505494505494506
YLR088W	0	0	0.0505124450951684
YLR170C	0	0	0.0504754937820044
YNR041C	0	0	0.0504385964912281
YJL047C	0	0	0.0504017531044558
YDR103W	0	0	0.0503649635036496
YPR095C	0	0	0.050328227571116
YGR094W	0	0	0.0502915451895044
YMR178W	0	1	0.0502915451895044
YFR004W	0	0	0.0502549162418063
YPL063W	0	0	0.0502183406113537
YDR353W	0	0	0.0501818181818182
YPL050C	0	0	0.0501453488372093
YBL035C	0	0	0.0501089324618736
YPL147W	0	0	0.0500725689404935
YFR003C	0	0	0.0500362581580856
YDR422C	0	0	0.05
YGR112W	0	0	0.0499637943519189
YHR186C	0	0	0.0499276410998553
YBR183W	0	0	0.0498915401301518
YPR086W	0	0	0.0498554913294798
YKR084C	0	0	0.0498194945848375
YDL142C	0	0	0.0497835497835498
YDL103C	0	0	0.049747656813266
YKL127W	0	0	0.0497118155619597
YLR357W	0	0	0.0496760259179266
YGR007W	0	0	0.0496402877697842
YDR356W	0	0	0.0496046010064702
YMR314W	0	0	0.0495689655172414
YHL024W	0	0	0.0495333811916727
YIL118W	0	0	0.0494978479196557
YML120C	0	0	0.0494623655913978
YHR018C	0	0	0.0494269340974212
YOR244W	0	0	0.0493915533285612
YIR038C	0	0	0.0493562231759657
YLR134W	0	0	0.0493209435310936
YDR258C	0	0	0.0492857142857143
YKL185W	0	0	0.0492505353319058
YCR012W	0	0	0.0492154065620542
YPR149W	0	0	0.0491803278688525
YCL011C	0	0	0.0491452991452991
YPL269W	0	0	0.0491103202846975
YCR079W	0	0	0.0490753911806543
YNL250W	0	0	0.0490405117270789
YML092C	0	0	0.0490056818181818
YDR292C	0	0	0.0489709013484741
YPL066W	0	1	0.0489709013484741
YML086C	0	0	0.048936170212766
YNR034W	0	0	0.0489014883061658
YDL197C	0	0	0.0488668555240793
YIL075C	0	0	0.0488322717622081
YGL021W	0	0	0.0487977369165488
YNL173C	0	0	0.0487632508833922
YGR163W	0	0	0.048728813559322
YPR021C	0	0	0.0486944248412138
YNL328C	0	0	0.0486600846262341
YPL098C	0	0	0.0486257928118393
YMR311C	0	0	0.0485915492957746
YGL066W	0	0	0.0485573539760732
YNL330C	0	0	0.0485232067510548
YEL056W	0	0	0.0484891075193254
YGR282C	0	0	0.0484764542936288
YFL049W	0	0	0.0484764542936288
YGL062W	0	0	0.0484764542936288
YDR359C	0	0	0.0484764542936288
YEL036C	0	0	0.0484764542936288
YKR010C	0	0	0.0484764542936288
YGL155W	0	0	0.0484764542936288
YML129C	0	0	0.0484764542936288
YFL048C	0	0	0.0484764542936288
YDR145W	0	0	0.0484764542936288
YMR238W	0	0	0.0484764542936288
YDL015C	0	0	0.0484764542936288
YBL034C	0	0	0.0484764542936288
YDR071C	0	0	0.0484764542936288
YBR187W	0	1	0.0484764542936288
YHR009C	0	1	0.0484764542936288
YMR208W	0	0	0.0484764542936288
YBR268W	0	0	0.0484764542936288
YPL069C	0	0	0.0484764542936288
YOR025W	0	0	0.0484764542936288
YNR039C	0	0	0.0484764542936288
YDR200C	0	0	0.0484764542936288
YOR034C	1	0	0.0484764542936288
YDR018C	0	0	0.0484429065743945
YOL122C	0	0	0.0484094052558783
YLR447C	0	0	0.0483759502418798
YGR132C	0	0	0.0483425414364641
YJR050W	0	0	0.0483091787439614
YGR028W	0	0	0.0482758620689655
YIL065C	0	0	0.0482425913163336
YLR256W	0	0	0.0482093663911846
YDR284C	0	0	0.0481761871988988
YDR219C	0	0	0.0481430536451169
YLR251W	0	0	0.0481099656357388
YGL073W	0	0	0.0480769230769231
YOR162C	0	0	0.0480439258750858
YDR513W	0	0	0.0480109739368999
YNR030W	0	0	0.047978067169294
YGR046W	0	0	0.0479452054794521
YDR483W	0	0	0.0479123887748118
YOR354C	0	0	0.0478796169630643
YER012W	0	0	0.0478468899521531
YMR063W	0	0	0.0478142076502732
YPL196W	0	0	0.0477815699658703
YGR048W	0	0	0.0477489768076398
YNL042W	0	0	0.0477164280845262
YDL193W	0	0	0.0476839237057221
YHR111W	0	0	0.0476514635806671
YKL004W	0	0	0.0476190476190476
YGR097W	0	0	0.0475866757307954
YFR052W	0	0	0.047556142668428
YLR205C	0	0	0.047556142668428
YGL025C	0	0	0.047556142668428
YBR132C	0	0	0.047556142668428
YGR023W	0	0	0.047556142668428
YLR190W	0	0	0.047556142668428
YER030W	0	0	0.047556142668428
YDL027C	0	1	0.047556142668428
YNL212W	0	1	0.047556142668428
YKL080W	0	0	0.047556142668428
YGL023C	0	0	0.047556142668428
YOR336W	0	0	0.047556142668428
YGR253C	0	0	0.047556142668428
YMR172W	0	0	0.047556142668428
YLR354C	0	0	0.047556142668428
YMR160W	0	1	0.047556142668428
YIL144W	0	0	0.047556142668428
YAR018C	0	0	0.047556142668428
YNR007C	0	0	0.047556142668428
YPR033C	0	0	0.047556142668428
YGL003C	0	0	0.047556142668428
YEL020C	0	1	0.047556142668428
YLR080W	0	0	0.047556142668428
YCR036W	0	0	0.047556142668428
YBR061C	0	0	0.047556142668428
YDL178W	0	0	0.047556142668428
YBR142W	0	0	0.047556142668428
YCR081W	0	0	0.047556142668428
YNL097C	0	0	0.047556142668428
YBR087W	0	0	0.047556142668428
YHR206W	0	0	0.047556142668428
YKL152C	0	0	0.047556142668428
YKL159C	0	0	0.047556142668428
YOL076W	0	0	0.047556142668428
YBL014C	0	0	0.047556142668428
YDR017C	0	0	0.047556142668428
YPL235W	0	0	0.047556142668428
YIR023W	0	0	0.047556142668428
YOR017W	0	0	0.047556142668428
YGR185C	0	0	0.047556142668428
YIR033W	0	0	0.047556142668428
YCR042C	0	0	0.047556142668428
YNR019W	0	0	0.047556142668428
YDR420W	0	0	0.047556142668428
YDR036C	1	0	0.047556142668428
YEL062W	0	0	0.047556142668428
YNL093W	1	0	0.047556142668428
YPL234C	0	0	0.0475247524752475
YIL113W	0	0	0.0474934036939314
YDR128W	0	1	0.0474934036939314
YCL051W	0	0	0.047462096242584
YDL100C	0	0	0.0474308300395257
YPR198W	0	0	0.0473996050032916
YLR090W	0	0	0.0473684210526316
YPL144W	0	0	0.0473372781065089
YNL048W	0	0	0.0473061760840999
YOR290C	0	0	0.0472751149047932
YFR009W	0	0	0.047244094488189
YDR301W	0	0	0.0472131147540984
YER167W	0	0	0.0471821756225426
YDR367W	0	1	0.0471821756225426
YOR353C	0	0	0.0471512770137525
YHR115C	0	0	0.0471204188481675
YOR351C	0	0	0.0470896010464356
YNR072W	0	0	0.0470588235294118
YGL240W	0	0	0.0470280862181581
YNL085W	0	0	0.0469973890339426
YLR390W	0	0	0.0469667318982387
YGL175C	0	0	0.0469361147327249
YHR008C	0	0	0.0469055374592834
YML097C	0	0	0.046875
YBR141C	0	1	0.046875
YER109C	0	0	0.0468549422336329
YMR090W	0	1	0.0468549422336329
YDL149W	0	0	0.0468549422336329
YGR199W	0	0	0.0468549422336329
YHR138C	0	0	0.0468549422336329
YLR320W	0	0	0.0468549422336329
YJL059W	0	0	0.0468549422336329
YHR174W	0	0	0.0468549422336329
YGL115W	0	0	0.0468549422336329
YDL181W	0	0	0.0468549422336329
YJR160C	0	0	0.0468549422336329
YCL039W	0	0	0.0468549422336329
YIL022W	0	0	0.0468549422336329
YDR350C	0	0	0.0468549422336329
YOR384W	0	1	0.0468549422336329
YOL123W	0	0	0.0468549422336329
YBR084W	0	0	0.0468549422336329
YBL068W	0	0	0.0468549422336329
YNL121C	0	0	0.0468549422336329
YOR115C	0	0	0.0468549422336329
YEL063C	0	0	0.0468549422336329
YPL268W	0	0	0.0468549422336329
YBR271W	0	0	0.0468549422336329
YML001W	1	0	0.0468549422336329
YOR212W	0	0	0.0468248877485568
YAL042W	0	0	0.0467948717948718
YER164W	0	0	0.0467648942985266
YPR188C	0	0	0.0467349551856594
YGL093W	0	0	0.0467050543825976
YDR489W	0	0	0.0466751918158568
YPL028W	0	0	0.0466453674121406
YLR410W	0	0	0.0466155810983397
YDR313C	0	0	0.0465858328015316
YKR030W	0	0	0.0465561224489796
YLL041C	0	0	0.0465264499681326
YOR128C	0	0	0.0464968152866242
YDL215C	0	0	0.0464672183322724
YDR463W	0	0	0.0464376590330789
YLR105C	0	0	0.0464081373172282
YGL195W	0	0	0.0463786531130877
YJL176C	0	0	0.0463492063492063
YNL268W	0	0	0.0463197969543147
YPR075C	0	0	0.046290424857324
YNL090W	0	0	0.0462610899873257
YER035W	0	0	0.0462317922735909
YDR040C	0	0	0.0462025316455696
YOR137C	0	0	0.0461733080328906
YFR021W	0	0	0.0461441213653603
YBR043C	0	0	0.0461149715729627
YIL007C	0	0	0.0460858585858586
YHR101C	0	0	0.0460567823343849
YGR254W	0	0	0.0460277427490542
YOR321W	0	0	0.0459987397605545
YOL020W	0	0	0.0459697732997481
YDR108W	0	0	0.0459408432976715
YJL124C	0	0	0.0459119496855346
YDR171W	0	0	0.0458830923947203
YNL288W	0	0	0.0458542713567839
YLR229C	0	0	0.0458254865034526
YEL053C	0	0	0.0457967377666248
YGR256W	0	0	0.0457680250783699
YGR124W	0	0	0.0457393483709273
YGR010W	0	0	0.0457107075767063
YOL011W	0	0	0.0456821026282854
YPR091C	0	1	0.0456821026282854
YOL009C	0	0	0.0456535334584115
YOL071W	0	0	0.045625
YLR437C	0	1	0.045625
YDR207C	0	0	0.0455965021861337
YKL168C	0	1	0.0455965021861337
YGR002C	0	0	0.0455680399500624
YFL054C	0	0	0.0455396132252027
YNL107W	0	0	0.0455112219451372
YDL079C	0	0	0.0454828660436137
YJR106W	0	0	0.0454545454545455
YMR079W	0	0	0.04542626011201
YMR232W	0	0	0.0453980099502488
YBL081W	0	1	0.0453980099502488
YJR086W	0	0	0.0453697949036669
YBL078C	0	0	0.0453416149068323
YGL160W	0	1	0.0453416149068323
YDR221W	0	0	0.0453134698944755
YBR068C	0	0	0.0452853598014888
YKL028W	0	0	0.0452572845629262
YDR485C	0	0	0.0452292441140025
YGL040C	0	0	0.0452012383900929
YDL214C	0	0	0.0451732673267327
YDR146C	0	0	0.0451453308596166
YJR148W	0	0	0.0451174289245983
YBL090W	0	0	0.0450895614576899
YMR189W	0	0	0.0450617283950617
YJR051W	0	0	0.0450339296730413
YOL098C	0	1	0.0450339296730413
YKR046C	0	0	0.0450061652281134
YER016W	0	0	0.0449784349969193
YGR062C	0	0	0.0449507389162562
YHR131C	0	1	0.0449507389162562
YMR145C	0	0	0.0449230769230769
YGR061C	0	0	0.0448954489544895
YGR174C	0	0	0.0448678549477566
YHR091C	0	0	0.0448402948402948
YJL156C	0	0	0.0448127685696746
YOL136C	0	0	0.0447852760736196
YGL048C	0	0	0.0447578172900061
YGL122C	0	0	0.0447303921568627
YNL202W	0	0	0.0447030006123699
YML025C	0	0	0.0446756425948592
YER068W	0	0	0.0446483180428135
YLR381W	0	0	0.0446210268948655
YGL202W	0	0	0.0445937690897984
YLR292C	0	0	0.0445665445665446
YGR040W	0	0	0.0445393532641855
YFL031W	0	0	0.0445121951219512
YPL053C	0	0	0.04448507007922
YKL134C	0	0	0.0444579780755177
YPL215W	0	0	0.0444309190505173
YEL012W	0	0	0.0444038929440389
YJL071W	0	0	0.0443768996960486
YOR134W	0	0	0.0443499392466586
YHR116W	0	0	0.0443230115361263
YGL022W	0	0	0.0442961165048544
YLL026W	0	0	0.0442692540933899
YNR032W	0	0	0.0442424242424242
YEL069C	0	0	0.0442156268927922
YGR209C	0	0	0.0441888619854722
YJL137C	0	0	0.044162129461585
YJR110W	0	0	0.0441354292623942
YGL178W	0	0	0.0441087613293051
YKL060C	0	0	0.0440821256038647
YML103C	0	0	0.044055522027761
YLR443W	0	0	0.0440289505428227
YPL214C	0	0	0.0440024110910187
YML053C	0	1	0.0440024110910187
YCL035C	0	0	0.0439759036144578
YML064C	0	0	0.0439494280553883
YDR287W	0	0	0.0439229843561974
YDL005C	0	0	0.0438965724594107
YOR261C	0	0	0.0438701923076923
YNL176C	0	1	0.0438701923076923
YML011C	0	0	0.0438438438438438
YMR115W	0	1	0.0438438438438438
YGL110C	0	1	0.0438438438438438
YGR222W	0	0	0.0438175270108043
YDR061W	0	1	0.0438175270108043
YIL129C	0	0	0.0437912417516497
YDR162C	0	0	0.0437649880095923
YJL210W	0	0	0.0437387657279808
YDL203C	0	1	0.0437387657279808
YML007W	0	0	0.0437125748502994
YPL152W	0	0	0.0436864153201676
YPR178W	0	0	0.0436602870813397
YNL310C	0	0	0.0436341900777047
YPR066W	0	0	0.0436081242532855
YDR409W	0	0	0.0435820895522388
YBL024W	0	0	0.0435560859188544
YJR139C	0	0	0.0435550323719835
YPR115W	0	1	0.0435550323719835
YDR435C	0	0	0.0435550323719835
YBR101C	0	0	0.0435550323719835
YFL029C	0	0	0.0435550323719835
YPL247C	0	1	0.0435550323719835
YHR051W	0	0	0.0435550323719835
YDR268W	0	0	0.0435550323719835
YPL096W	0	0	0.0435550323719835
YKL124W	0	0	0.0435550323719835
YGR105W	0	0	0.0435550323719835
YDR380W	0	0	0.0435550323719835
YPL135W	0	0	0.0435550323719835
YMR247C	0	0	0.0435550323719835
YNL115C	0	1	0.0435550323719835
YLR231C	0	0	0.0435550323719835
YER170W	0	0	0.0435550323719835
YPR088C	0	0	0.0435550323719835
YJR131W	0	0	0.0435550323719835
YPL018W	0	0	0.0435550323719835
YGR077C	0	0	0.0435550323719835
YLR177W	0	1	0.0435550323719835
YGL019W	0	0	0.0435550323719835
YDR085C	0	0	0.0435550323719835
YBL040C	0	0	0.0435550323719835
YKL173W	0	0	0.0435550323719835
YLL038C	1	0	0.0435550323719835
YGR014W	0	0	0.0435294117647059
YKR074W	0	1	0.0435294117647059
YGR101W	0	0	0.0435038212815991
YIL030C	0	0	0.0434782608695652
YLR132C	0	0	0.0434527304756312
YKL207W	0	1	0.0434527304756312
YDL130W-A	0	0	0.0434272300469484
YLR021W	0	1	0.0434272300469484
YKL012W	0	0	0.0434017595307918
YMR072W	0	0	0.0433763188745604
YBR050C	0	0	0.0433509080257762
YPL061W	0	0	0.0433255269320843
YGL129C	0	0	0.0433001755412522
YIL143C	0	0	0.0432748538011696
YGR125W	0	1	0.0432748538011696
YDR488C	0	0	0.043249561659848
YML111W	0	0	0.0432242990654206
YJL139C	0	0	0.0431990659661413
YNL200C	0	1	0.0431990659661413
YBL027W	0	0	0.0431738623103851
YEL024W	0	0	0.0431486880466472
YDR212W	0	0	0.0431235431235431
YHL028W	0	0	0.0430984274898078
YOR349W	0	0	0.0430733410942957
YHR129C	0	0	0.0430482838859802
YOL023W	0	0	0.0430232558139535
YDR005C	0	0	0.0429982568274259
YBR155W	0	0	0.0429732868757259
YBR117C	0	0	0.0429483459082995
YOR288C	0	0	0.04292343387471
YOR241W	0	0	0.0428985507246377
YDR032C	0	1	0.0428985507246377
YHR002W	0	0	0.0428736964078795
YDR307W	0	1	0.0428736964078795
YGL253W	0	0	0.0428488708743486
YAL032C	0	0	0.0428240740740741
YGL053W	0	0	0.0427993059572007
YHR179W	0	1	0.0427993059572007
YJL219W	0	0	0.0427745664739884
YOL038W	0	0	0.0427498555748122
YDR314C	0	0	0.0427251732101617
YOR172W	0	0	0.0427005193306405
YDL053C	0	1	0.0427005193306405
YML131W	0	0	0.0426758938869665
YFR013W	0	0	0.0426512968299712
YDR298C	0	0	0.0426267281105991
YGR258C	0	0	0.0426021876799079
YIL101C	0	0	0.0425776754890679
YDR508C	0	0	0.0425531914893617
YNL059C	0	0	0.0425287356321839
YDL067C	0	0	0.0425043078690408
YBR185C	0	0	0.0424799081515499
YMR053C	0	0	0.04245553643144
YDR276C	0	0	0.0424311926605505
YPL177C	0	0	0.0424068767908309
YER176W	0	0	0.0423825887743414
YMR198W	0	0	0.0423583285632513
YDR105C	0	1	0.0423583285632513
YLR079W	0	0	0.0423340961098398
YIL097W	0	0	0.0423098913664951
YLR072W	0	1	0.0423098913664951
YER054C	0	0	0.0422857142857143
YLR098C	0	0	0.0422615648201028
YHR137W	0	0	0.0422374429223744
YML054C	0	0	0.0422133485453508
YDR351W	0	0	0.0421892816419612
YER100W	0	0	0.0421652421652422
YKR096W	0	1	0.0421652421652422
YLR027C	0	0	0.0421412300683371
YER165W	0	0	0.0421172453044963
YDR529C	0	0	0.0420932878270762
YJR142W	0	1	0.0420932878270762
YJL166W	0	0	0.0420693575895395
YKL016C	0	0	0.0420454545454545
YOL032W	0	0	0.0420215786484952
YBR213W	0	0	0.0419977298524404
YBR006W	0	0	0.0419739081111741
YNL088W	0	0	0.0419501133786848
YPL166W	0	0	0.0419263456090652
YNL104C	0	0	0.0419026047565119
YOR330C	0	0	0.0418788907753254
YDR377W	0	0	0.0418552036199095
YGR237C	0	1	0.0418552036199095
YKL196C	0	0	0.0418315432447711
YMR303C	0	0	0.0418079096045198
YIL006W	0	0	0.0417843026538679
YML095C	0	0	0.0417607223476298
YNR023W	0	0	0.0417371686407219
YIR014W	0	1	0.0417371686407219
YIL063C	0	0	0.0417136414881623
YOR076C	0	0	0.0416901408450704
YOR264W	0	1	0.0416901408450704
YER079W	0	1	0.0416901408450704
YJR009C	0	0	0.0416666666666667
YDR192C	0	0	0.0416432189082724
YLR094C	0	0	0.0416197975253093
YBR208C	0	0	0.0415964024732996
YMR299C	0	0	0.0415730337078652
YPL065W	0	0	0.0415496911847277
YKL022C	0	0	0.0415263748597082
YER113C	0	1	0.0415263748597082
YDR427W	0	0	0.0415030846887269
YLR153C	0	0	0.0414798206278027
YOR249C	0	0	0.0414565826330532
YDR214W	0	0	0.0414333706606943
YNL116W	0	0	0.0414101846670397
YIL045W	0	0	0.0413870246085011
YKR098C	0	1	0.0413870246085011
YGR144W	0	0	0.0413638904415875
YMR083W	0	0	0.041340782122905
YPR148C	0	1	0.041340782122905
YIL170W	0	1	0.041340782122905
YHR043C	0	0	0.0413176996091569
YLR102C	0	0	0.0412946428571429
YFR025C	0	0	0.0412716118237591
YIR007W	0	1	0.0412716118237591
YLR369W	0	0	0.0412486064659978
YGL038C	0	0	0.0412256267409471
YNL168C	0	1	0.0412256267409471
YOL089C	0	0	0.0412026726057906
YML076C	0	0	0.0411797440178075
YGR212W	0	0	0.0411568409343715
YNL052W	0	0	0.0411339633129516
YNR045W	0	0	0.0411111111111111
YLR228C	0	0	0.0410882842865075
YIL138C	0	0	0.0410654827968923
YJR137C	0	0	0.0410427066001109
YGR246C	0	0	0.041019955654102
YCL009C	0	0	0.0409972299168975
YGL126W	0	0	0.0409745293466224
YDR244W	0	0	0.0409518539014942
YDR505C	0	1	0.0409518539014942
YNL305C	0	1	0.0409518539014942
YDR233C	0	1	0.0409518539014942
YDL040C	0	0	0.040929203539823
YMR061W	0	0	0.0409065782200111
YER132C	0	0	0.0408839779005525
YOR250C	0	0	0.0408614025400331
YLR071C	0	0	0.0408388520971302
YPL169C	0	0	0.0408163265306122
YLR209C	0	0	0.0407938257993385
YCL010C	0	0	0.040771349862259
YKL215C	0	1	0.040771349862259
[truncated: 3,790 more rows]
