# Supplementary material for: Computationally Driven, Quantitative Experiments Discover Genes Required for Mitochondrial Biogenesis
Source: PLoS Genet. 2009 Mar 20;5(3):e1000407. doi: 10.1371/journal.pgen.1000407 (PMC2648979; doi:10.1371/journal.pgen.1000407)
Supplement: Dataset S2 — Top 100 novel ensemble predictions for additional yeast biological processes. A zip file containing 387 tab-delimited text files of the ensemble predictions for the indicated Gene Ontology Biological Process Term. (21.70 MB GZ) [file pgen.1000407.s013.gz › GO_0006906.txt]

ORF	AnnotatedToTerm?	Uncharacterized_04152007?	Precision
YNR049C	0	0	0.842105263157895
YGR009C	1	0	0.842105263157895
YLR026C	1	0	0.842105263157895
YOR075W	1	0	0.842105263157895
YLR166C	1	0	0.842105263157895
YFL038C	0	0	0.842105263157895
YDR166C	1	0	0.842105263157895
YDR164C	1	0	0.842105263157895
YDR468C	1	0	0.842105263157895
YGL233W	1	0	0.842105263157895
YPR055W	1	0	0.842105263157895
YER008C	1	0	0.842105263157895
YPL232W	0	0	0.842105263157895
YFL005W	1	0	0.842105263157895
YKL196C	1	0	0.842105263157895
YMR197C	1	0	0.842105263157895
YIL068C	1	0	0.842105263157895
YOR327C	1	0	0.842105263157895
YLR268W	1	0	0.842105263157895
YOR036W	0	0	0.8
YNL272C	0	0	0.761904761904762
YBL050W	0	0	0.727272727272727
YDR189W	0	0	0.695652173913043
YGL098W	0	0	0.666666666666667
YGL095C	0	0	0.64
YOR326W	0	0	0.615384615384615
YLR025W	0	0	0.592592592592593
YNL267W	0	0	0.571428571428571
YLR262C	0	0	0.551724137931034
YER136W	0	0	0.548387096774194
YOL018C	1	0	0.548387096774194
YLR148W	0	0	0.536585365853659
YER157W	0	0	0.536585365853659
YPR032W	0	0	0.536585365853659
YLR078C	0	0	0.536585365853659
YMR183C	1	0	0.536585365853659
YAL030W	1	0	0.536585365853659
YOR106W	1	0	0.536585365853659
YNL258C	0	0	0.536585365853659
YJL085W	1	0	0.536585365853659
YLR093C	1	0	0.536585365853659
YGR005C	0	0	0.523809523809524
YBR102C	0	0	0.511627906976744
YGL145W	0	0	0.5
YOL112W	0	0	0.5
YHL031C	1	0	0.5
YKR068C	0	0	0.48936170212766
YIL004C	0	0	0.479166666666667
YLR229C	0	0	0.469387755102041
YPL195W	0	0	0.46
YKL006C-A	0	0	0.450980392156863
YHR161C	0	0	0.442307692307692
YDL225W	0	0	0.433962264150943
YKL179C	0	0	0.425925925925926
YGL223C	0	0	0.418181818181818
YDL099W	0	0	0.410714285714286
YMR077C	0	0	0.403508771929825
YDR088C	0	0	0.396551724137931
YOR194C	0	0	0.389830508474576
YLR170C	0	0	0.383333333333333
YER143W	0	0	0.377049180327869
YHR107C	0	0	0.370967741935484
YMR311C	0	0	0.365079365079365
YKR020W	0	0	0.359375
YBL085W	0	0	0.353846153846154
YLR039C	0	0	0.348484848484849
YHR158C	0	0	0.347826086956522
YPL249C	0	0	0.347826086956522
YDR068W	0	1	0.347826086956522
YDR498C	1	0	0.347826086956522
YNL293W	0	0	0.342857142857143
YGR241C	0	0	0.338028169014085
YDR473C	0	0	0.333333333333333
YIL140W	0	0	0.328767123287671
YDL113C	0	0	0.324324324324324
YER114C	0	0	0.32
YAL029C	0	0	0.315789473684211
YLR353W	0	0	0.3125
YPR017C	0	0	0.3125
YNL278W	0	0	0.3125
YGL212W	1	0	0.3125
YOR304C-A	0	1	0.3125
YDL146W	0	1	0.3125
YLR187W	0	1	0.3125
YDR162C	0	0	0.308641975308642
YAL053W	0	0	0.304878048780488
YOR123C	0	0	0.301204819277108
YGR072W	0	0	0.297619047619048
YNL271C	0	0	0.294117647058824
YBR080C	0	0	0.290697674418605
YPL228W	0	0	0.28735632183908
YML062C	0	0	0.284090909090909
YDR027C	0	0	0.280898876404494
YIL118W	0	0	0.277777777777778
YDL058W	0	0	0.274725274725275
YGR120C	0	0	0.271739130434783
YKL041W	0	0	0.268817204301075
YDR251W	0	0	0.265957446808511
YBR200W	0	0	0.263157894736842
YPR148C	0	1	0.263157894736842
YMR124W	0	1	0.263157894736842
YKR090W	0	0	0.260416666666667
YNL039W	0	0	0.257731958762887
YDR532C	0	0	0.255102040816327
YDR170C	0	0	0.252525252525253
YPL032C	0	0	0.25
YLR330W	0	0	0.247524752475248
YIL138C	0	0	0.245098039215686
YPR165W	0	0	0.242718446601942
YKL079W	0	0	0.240384615384615
YGR196C	0	1	0.240384615384615
YJL123C	0	1	0.240384615384615
YDR126W	0	0	0.238095238095238
YNL051W	0	0	0.235849056603774
YJR134C	0	1	0.235849056603774
YER087C-B	0	0	0.233644859813084
YOR261C	0	0	0.231481481481481
YLR319C	0	0	0.229357798165138
YOR089C	0	0	0.227272727272727
YJL049W	0	1	0.227272727272727
YGR261C	0	0	0.225225225225225
YIL063C	0	0	0.223214285714286
YDL002C	0	0	0.221238938053097
YPR025C	0	0	0.219298245614035
YCL024W	0	0	0.217391304347826
YMR039C	0	0	0.21551724137931
YNR026C	0	0	0.213675213675214
YLR396C	0	0	0.211864406779661
YNL287W	0	0	0.210084033613445
YPR173C	0	0	0.208333333333333
YPL204W	0	0	0.206611570247934
YGL153W	0	0	0.204918032786885
YHR142W	0	0	0.204724409448819
YDR049W	0	1	0.204724409448819
YDR289C	0	0	0.204724409448819
YKR001C	0	0	0.204724409448819
YPR181C	0	0	0.204724409448819
YGR172C	1	0	0.204724409448819
YJR005W	0	0	0.203125
YAL014C	0	0	0.201550387596899
YBR109C	0	0	0.2
YOR008C	0	0	0.198473282442748
YCR002C	0	0	0.196969696969697
YGL244W	0	0	0.195488721804511
YKR064W	0	1	0.195488721804511
YMR079W	0	0	0.194029850746269
YHR149C	0	1	0.194029850746269
YNL233W	0	0	0.192592592592593
YPR122W	0	0	0.191176470588235
YDR176W	0	0	0.18978102189781
YNL059C	0	0	0.188405797101449
YKR023W	0	1	0.188405797101449
YFL039C	0	0	0.18705035971223
YNL136W	0	0	0.185714285714286
YLR371W	0	0	0.184397163120567
YNL263C	0	0	0.183098591549296
YDR080W	0	0	0.181818181818182
YMR192W	0	0	0.180555555555556
YMR017W	0	0	0.179310344827586
YGL198W	0	0	0.178082191780822
YIL161W	0	1	0.178082191780822
YEL013W	0	0	0.17687074829932
YNL166C	0	0	0.175675675675676
YGL161C	0	0	0.174496644295302
YCR030C	0	1	0.174496644295302
YDR153C	0	0	0.173333333333333
YFR041C	0	0	0.172185430463576
YBL106C	0	0	0.171052631578947
YIL109C	0	0	0.169934640522876
YNL157W	0	1	0.169934640522876
YLR240W	0	0	0.168831168831169
YLR313C	0	0	0.167741935483871
YGR041W	0	0	0.166666666666667
YKL092C	0	0	0.165605095541401
YOR069W	0	0	0.164556962025316
YJL036W	0	0	0.163522012578616
YDR507C	0	0	0.1625
YNL041C	0	0	0.161490683229814
YIL002C	0	0	0.160493827160494
YOL062C	0	0	0.159509202453988
YGL086W	0	0	0.158536585365854
YPL051W	0	0	0.157575757575758
YJR076C	0	0	0.156626506024096
YFR024C-A	0	0	0.155688622754491
YOR256C	0	0	0.154761904761905
YJL168C	0	0	0.153846153846154
YML001W	0	0	0.152941176470588
YLR084C	0	0	0.152046783625731
YDR348C	0	1	0.152046783625731
YKR100C	0	0	0.151162790697674
YMR149W	0	0	0.15028901734104
YKR095W	0	0	0.149425287356322
YLR309C	0	0	0.148571428571429
YNL215W	0	1	0.148571428571429
YOR122C	0	0	0.147727272727273
YPL045W	0	0	0.146892655367232
YLR440C	0	0	0.146067415730337
YGL005C	0	0	0.145251396648045
YJL029C	0	0	0.144444444444444
YML077W	0	0	0.143646408839779
YDL240W	0	0	0.142857142857143
YOL070C	0	1	0.142857142857143
YFL047W	0	0	0.14207650273224
YLR390W	0	0	0.141304347826087
YML013W	0	0	0.140540540540541
YER149C	0	0	0.139784946236559
YJR058C	0	0	0.13903743315508
YPL259C	0	0	0.138297872340426
YLR361C	0	0	0.137566137566138
YPL098C	0	0	0.136842105263158
YBR260C	0	0	0.136125654450262
YNL297C	0	0	0.135416666666667
YKR014C	0	0	0.134715025906736
YDL192W	0	0	0.134020618556701
YPR028W	0	0	0.133333333333333
YCR038C	0	0	0.13265306122449
YDL176W	0	1	0.13265306122449
YNL298W	0	0	0.131979695431472
YML071C	0	0	0.131313131313131
YDR238C	0	0	0.130653266331658
YKL002W	0	0	0.13
YAL046C	0	1	0.13
YBR279W	0	0	0.129353233830846
YGR238C	0	0	0.128712871287129
YJL053W	0	0	0.12807881773399
YDR362C	0	0	0.127450980392157
YGL206C	0	0	0.126829268292683
YDR495C	0	0	0.12621359223301
YJL031C	0	0	0.1256038647343
YNL044W	0	0	0.125
YOR127W	0	0	0.124401913875598
YHR023W	0	0	0.123809523809524
YHR105W	0	1	0.123809523809524
YOR132W	0	0	0.123222748815166
YOR070C	0	0	0.122641509433962
YNL084C	0	0	0.122065727699531
YER118C	0	0	0.121495327102804
YGL108C	0	1	0.121495327102804
YER155C	0	0	0.12093023255814
YPR072W	0	0	0.12037037037037
YPL221W	0	0	0.119815668202765
YLR056W	0	0	0.119266055045872
YBL105C	0	0	0.118721461187215
YLL050C	0	0	0.118181818181818
YKL212W	0	0	0.117647058823529
YDR332W	0	1	0.117647058823529
YKR065C	0	0	0.117117117117117
YOR188W	0	0	0.116591928251121
YMR231W	0	0	0.116071428571429
YLR208W	0	0	0.115555555555556
YOR093C	0	1	0.115555555555556
YDR439W	0	0	0.115044247787611
YER122C	0	0	0.114537444933921
YLR360W	0	0	0.114035087719298
YLL015W	0	0	0.11353711790393
YDL106C	0	0	0.11304347826087
YKL192C	0	0	0.112554112554113
YGL044C	0	0	0.112068965517241
YKL048C	0	0	0.111587982832618
YBL078C	0	0	0.111111111111111
YOR273C	0	0	0.11063829787234
YPL246C	0	1	0.11063829787234
YMR215W	0	1	0.11063829787234
YDR208W	0	0	0.110169491525424
YMR004W	0	0	0.109704641350211
YBL037W	0	0	0.109243697478992
YDL028C	0	0	0.108786610878661
YKL011C	0	0	0.108333333333333
YGL085W	0	1	0.108333333333333
YGL077C	0	0	0.107883817427386
YBR130C	0	0	0.107438016528926
YIL076W	0	0	0.106995884773663
YHR036W	0	0	0.10655737704918
YJR089W	0	0	0.106122448979592
YJR083C	0	0	0.105691056910569
YIL144W	0	0	0.105263157894737
YER022W	0	0	0.104838709677419
YDL006W	0	0	0.104417670682731
YOR112W	0	0	0.104
YHR030C	0	0	0.103585657370518
YDL190C	0	0	0.103174603174603
YPR188C	0	0	0.102766798418972
YJL154C	0	0	0.102362204724409
YLL038C	0	0	0.101960784313725
YFL013C	0	0	0.1015625
YGR100W	0	0	0.101167315175097
YMR263W	0	0	0.10077519379845
YER133W	0	0	0.1003861003861
YNL283C	0	0	0.1
YOR353C	0	0	0.0996168582375479
YBR059C	0	0	0.099236641221374
YML078W	0	0	0.0988593155893536
YPR073C	0	0	0.0984848484848485
YDL195W	0	0	0.0981132075471698
YGR186W	0	0	0.0977443609022556
YKR084C	0	0	0.0973782771535581
YDR427W	0	0	0.0970149253731343
YBL042C	0	0	0.0966542750929368
YDR054C	0	0	0.0962962962962963
YIL036W	0	0	0.0959409594095941
YML115C	0	0	0.0955882352941176
YER021W	0	0	0.0952380952380952
YLL014W	0	1	0.0952380952380952
YDL045C	0	0	0.0948905109489051
YCR009C	0	0	0.0945454545454545
YPL218W	0	0	0.0942028985507246
YML052W	0	0	0.0938628158844765
YPR124W	0	0	0.0935251798561151
YLR181C	0	0	0.0931899641577061
YNL078W	0	0	0.0928571428571429
YLR418C	0	0	0.0925266903914591
YDR163W	0	0	0.0921985815602837
YDR093W	0	0	0.0918727915194346
YML103C	0	0	0.0915492957746479
YDR330W	0	0	0.0912280701754386
YCR075C	0	0	0.0909090909090909
YHR171W	0	0	0.0905923344947735
YIL159W	0	0	0.0902777777777778
YMR171C	0	1	0.0902777777777778
YGL210W	0	0	0.0899653979238754
YFL048C	0	0	0.0896551724137931
YGL106W	0	0	0.0893470790378007
YLR414C	0	1	0.0893470790378007
YNL158W	0	0	0.089041095890411
YDL005C	0	0	0.0887372013651877
YJL020C	0	0	0.0884353741496599
YAL041W	0	0	0.088135593220339
YNL086W	0	1	0.088135593220339
YNL238W	0	0	0.0878378378378378
YGR065C	0	0	0.0875420875420875
YJR044C	0	0	0.087248322147651
YMR001C	0	0	0.0869565217391304
YGL164C	0	1	0.0869565217391304
YDR137W	0	0	0.0866666666666667
YER031C	0	0	0.0863787375415282
YBR164C	0	0	0.0860927152317881
YMR295C	0	1	0.0860927152317881
YKL213C	0	0	0.0858085808580858
YER100W	0	0	0.0855263157894737
YIL173W	0	0	0.0852459016393443
YPL242C	0	0	0.0849673202614379
YGR117C	0	1	0.0849673202614379
YDR388W	0	0	0.0846905537459283
YBR095C	0	0	0.0844155844155844
YKR035W-A	0	0	0.0841423948220065
YDR122W	0	0	0.0838709677419355
YDR028C	0	0	0.0836012861736334
YDR279W	0	0	0.0833333333333333
YFR004W	0	0	0.0830670926517572
YOR357C	0	0	0.0828025477707006
YKL061W	0	1	0.0828025477707006
YLL028W	0	0	0.0825396825396825
YNL265C	0	0	0.0822784810126582
YMR058W	0	0	0.082018927444795
YGR279C	0	0	0.0817610062893082
YBR069C	0	0	0.0815047021943574
YMR240C	0	0	0.08125
YDL001W	0	1	0.08125
YLR408C	0	1	0.08125
YJL048C	0	0	0.0809968847352025
YKL012W	0	0	0.0807453416149068
YJR092W	0	0	0.0804953560371517
YJL203W	0	0	0.0802469135802469
YDR313C	0	0	0.08
YNL161W	0	0	0.0797546012269939
YGR013W	0	0	0.0795107033639144
YJL204C	0	0	0.0792682926829268
YKL206C	0	0	0.0790273556231003
YBL061C	0	0	0.0787878787878788
YML085C	0	0	0.0785498489425982
YGR006W	0	0	0.0783132530120482
YDR233C	0	1	0.0783132530120482
YDR033W	0	1	0.0783132530120482
YBR171W	0	0	0.0780780780780781
YER057C	0	1	0.0780780780780781
YNL322C	0	0	0.0778443113772455
YCR033W	0	0	0.0776119402985075
YGR206W	0	0	0.0773809523809524
YKR003W	0	0	0.0771513353115727
YGR048W	0	0	0.0769230769230769
YDR108W	0	0	0.0766961651917404
YDR484W	0	0	0.0764705882352941
YDR363W-A	0	0	0.0762463343108504
YPR179C	0	0	0.0760233918128655
YDR486C	0	0	0.075801749271137
YNL079C	0	0	0.0755813953488372
YIL005W	0	0	0.0753623188405797
YHL002W	0	0	0.0751445086705202
YDL100C	0	0	0.0749279538904899
YGL048C	0	0	0.0747126436781609
YMR044W	0	0	0.0744985673352436
YDL132W	0	0	0.0742857142857143
YDL147W	0	0	0.0740740740740741
YOR259C	0	0	0.0738636363636364
YGR191W	0	0	0.0736543909348442
YDR196C	0	0	0.0734463276836158
YOL130W	0	0	0.0732394366197183
YAL016W	0	0	0.0730337078651685
YFL044C	0	0	0.0728291316526611
YDL117W	0	0	0.0726256983240224
YDR177W	0	0	0.0724233983286908
YBR127C	0	0	0.0722222222222222
YKL207W	0	1	0.0722222222222222
YJL004C	0	0	0.07202216066482
YPR168W	0	0	0.0718232044198895
YLL006W	0	0	0.0716253443526171
YPL066W	0	1	0.0716253443526171
YDL076C	0	0	0.0714285714285714
YHL007C	0	0	0.0712328767123288
YDR181C	0	0	0.0710382513661202
YGL047W	0	0	0.0708446866485014
YBR054W	0	1	0.0708446866485014
YMR032W	0	0	0.0706521739130435
YAL013W	0	0	0.0704607046070461
YPR108W	0	0	0.0702702702702703
YPL116W	0	0	0.0700808625336927
YMR067C	0	0	0.0698924731182796
YCL014W	0	0	0.0697050938337802
YER159C	0	0	0.0695187165775401
YPL158C	0	1	0.0695187165775401
YGL079W	0	1	0.0695187165775401
YKL126W	0	0	0.0693333333333333
YIL105C	0	0	0.0691489361702128
YPL161C	0	0	0.0689655172413793
YGL252C	0	0	0.0687830687830688
YGR229C	0	0	0.0686015831134565
YMR022W	0	0	0.068421052631579
YER124C	0	0	0.068241469816273
YKR029C	0	0	0.0680628272251309
YPL069C	0	0	0.0678851174934726
YKR088C	0	0	0.0677083333333333
YKL007W	0	0	0.0675324675324675
YNR006W	0	0	0.0673575129533679
YPL100W	0	0	0.0671834625322997
YPR180W	0	0	0.0670103092783505
YGL228W	0	1	0.0670103092783505
YOR057W	0	0	0.0668380462724936
YOR117W	0	0	0.0666666666666667
YBR023C	0	0	0.0664961636828645
YGR092W	0	0	0.0663265306122449
YKL101W	0	0	0.0661577608142494
YPL115C	0	0	0.065989847715736
YDL109C	0	0	0.0658227848101266
YPR079W	0	0	0.0656565656565657
YDL007W	0	0	0.0654911838790932
YHR135C	0	0	0.0653266331658292
YBL013W	0	0	0.0651629072681704
YKL020C	0	0	0.065
YGR282C	0	0	0.0648379052369077
YIR014W	0	1	0.0648379052369077
YDR168W	0	0	0.0646766169154229
YML091C	0	0	0.0645161290322581
YJR125C	0	0	0.0643564356435644
YPL083C	0	0	0.0641975308641975
YBR160W	0	0	0.0640394088669951
YDR499W	0	0	0.0638820638820639
YHR090C	0	0	0.0637254901960784
YJR088C	0	1	0.0637254901960784
YOR244W	0	0	0.0635696821515892
YOR216C	0	0	0.0634146341463415
YLR120C	0	0	0.0632603406326034
YKL210W	0	0	0.0631067961165049
YMR063W	0	0	0.062953995157385
YNL093W	0	0	0.0628019323671498
YGR167W	0	0	0.0626506024096386
YDL161W	0	0	0.0625
YJL019W	0	0	0.0623501199040767
YNL046W	0	0	0.062200956937799
YKR086W	0	0	0.0620525059665871
YMR129W	0	0	0.0619047619047619
YOR087W	0	0	0.0617577197149644
YAL002W	0	0	0.0616113744075829
YER032W	0	0	0.0614657210401891
YPL138C	0	0	0.0613207547169811
YNL264C	0	0	0.0611764705882353
YGL006W	0	0	0.0610328638497653
YOR384W	0	1	0.0610328638497653
YMR075W	0	0	0.0608899297423888
YDR309C	0	0	0.0607476635514019
YPR113W	0	0	0.0606060606060606
YDR358W	0	0	0.0604651162790698
YKL204W	0	0	0.0603248259860789
YCL052C	0	0	0.0601851851851852
YGL137W	0	0	0.0600461893764434
YEL061C	0	0	0.0599078341013825
YPL225W	0	1	0.0599078341013825
YML049C	0	0	0.0597701149425287
YPL076W	0	0	0.0596330275229358
YDR483W	0	0	0.0594965675057208
YAL047C	0	0	0.0593607305936073
YML067C	0	0	0.0592255125284738
YMR255W	0	0	0.0590909090909091
YDL065C	0	0	0.0589569160997732
YDR456W	0	0	0.0588235294117647
YDR392W	0	0	0.0586907449209932
YIL035C	0	0	0.0585585585585586
YDR446W	0	0	0.0584269662921348
YHR189W	0	0	0.0582959641255605
YHR098C	0	0	0.058165548098434
YPL120W	0	0	0.0580357142857143
YGR002C	0	0	0.0579064587973274
YDL091C	0	1	0.0579064587973274
YPL196W	0	0	0.0577777777777778
YMR274C	0	0	0.057649667405765
YMR028W	0	0	0.0575221238938053
YDL074C	0	0	0.0573951434878587
YPL065W	0	0	0.0572687224669604
YBL049W	0	1	0.0572687224669604
YLR015W	0	0	0.0571428571428571
YFL025C	0	0	0.0570175438596491
YHR027C	0	0	0.0568927789934354
YFR016C	0	1	0.0568927789934354
YPL064C	0	1	0.0568927789934354
YPL084W	0	0	0.0567685589519651
YNL054W	0	0	0.0566448801742919
YIL115C	0	0	0.0565217391304348
YNL049C	0	0	0.0563991323210412
YKL046C	0	0	0.0562770562770563
YOL013C	0	0	0.0561555075593952
YBR170C	0	0	0.0560344827586207
YPR189W	0	0	0.0559139784946237
YOR076C	0	0	0.055793991416309
YGR179C	0	0	0.0556745182012848
YBL040C	0	0	0.0555555555555556
YLR096W	0	0	0.0554371002132196
YLR239C	0	0	0.0553191489361702
YPR105C	0	0	0.0552016985138004
YJR060W	0	0	0.0550847457627119
YKL059C	0	0	0.0549682875264271
YGL124C	0	0	0.0548523206751055
YDR150W	0	0	0.0547368421052632
YOR085W	0	0	0.0546218487394958
YNL325C	0	0	0.0545073375262055
YGL054C	0	0	0.0543933054393305
YOR034C	0	0	0.0542797494780793
YAL001C	0	0	0.0541666666666667
YMR029C	0	0	0.0540540540540541
YAL048C	0	0	0.0539419087136929
YDR425W	0	0	0.0538302277432712
YNL304W	0	0	0.0537190082644628
YKR031C	0	0	0.0536082474226804
YLR043C	0	0	0.0534979423868313
YPL074W	0	1	0.0534979423868313
YDR320C	0	0	0.053388090349076
YHR026W	0	0	0.0532786885245902
YER019C-A	0	0	0.0531697341513292
YFR003C	0	0	0.0530612244897959
YPL240C	0	0	0.0529531568228106
YMR163C	0	0	0.0528455284552846
YBL075C	0	0	0.0527383367139959
YDR294C	0	0	0.0526315789473684
YBL058W	0	0	0.0525252525252525
YOR264W	0	1	0.0525252525252525
YOR307C	0	0	0.0524193548387097
YDR460W	0	0	0.0523138832997988
YAL003W	0	0	0.0522088353413655
YIL075C	0	0	0.0521042084168337
YFR010W	0	0	0.052
YBL038W	0	0	0.0518962075848303
YKL004W	0	0	0.051792828685259
YER047C	0	1	0.051792828685259
YPR176C	0	0	0.0516898608349901
YLR310C	0	0	0.0515873015873016
YJR017C	0	0	0.0514851485148515
YOR043W	0	0	0.0513833992094862
YGL020C	0	0	0.0512820512820513
YHR012W	0	0	0.0511811023622047
YLR368W	0	0	0.0510805500982318
YEL036C	0	0	0.0509803921568627
YLR372W	0	0	0.050880626223092
YKL145W	0	0	0.05078125
YGR198W	0	0	0.050682261208577
YGL151W	0	0	0.0505836575875486
YLL040C	0	0	0.0504854368932039
YFR052W	0	0	0.0503875968992248
YAL032C	0	0	0.0502901353965184
YOR002W	0	0	0.0501930501930502
YFR019W	0	0	0.0500963391136802
YOL108C	0	0	0.05
YPL050C	0	0	0.0499040307101727
YPL010W	0	0	0.0498084291187739
YPR171W	0	0	0.0497131931166348
YER162C	0	0	0.049618320610687
YLR073C	0	1	0.049618320610687
YAL051W	0	0	0.0495238095238095
YHL040C	0	0	0.0494296577946768
YNL107W	0	0	0.0493358633776091
YDR071C	0	0	0.0492424242424242
YGL241W	0	0	0.0491493383742911
YIR037W	0	0	0.0490566037735849
YOR359W	0	0	0.0489642184557439
YOL111C	0	0	0.0488721804511278
YDR069C	0	0	0.0487804878048781
YIL015W	0	0	0.048689138576779
YCR042C	0	0	0.0485981308411215
YHL009C	0	0	0.0485074626865672
YIR021W	0	0	0.0484171322160149
YOR124C	0	0	0.0483271375464684
YAR007C	0	0	0.0482374768089054
YBR273C	0	0	0.0481481481481481
YER059W	0	0	0.0480591497227357
YGR163W	0	0	0.0479704797047971
YLL039C	0	0	0.0478821362799263
YGR130C	0	1	0.0478821362799263
YGL175C	0	0	0.0477941176470588
YCL001W	0	0	0.0477064220183486
YKL189W	0	0	0.0476190476190476
YIR015W	0	0	0.0475319926873857
YLR423C	0	0	0.0474452554744526
YDR372C	0	0	0.0473588342440801
YOR068C	0	0	0.0472727272727273
YML069W	0	0	0.0471869328493648
YNL155W	0	1	0.0471869328493648
YDR311W	0	0	0.0471014492753623
YMR123W	0	0	0.0470162748643761
YBR196C	0	0	0.0469314079422383
YLL043W	0	0	0.0468468468468468
YOR115C	0	0	0.0467625899280576
YBR290W	0	0	0.0466786355475763
YLR238W	0	0	0.046594982078853
YAL017W	0	0	0.0465116279069767
YOL133W	0	0	0.0464285714285714
YNL282W	0	0	0.0463458110516934
YBL041W	0	0	0.0462633451957295
YBR103W	0	0	0.0461811722912966
YGL110C	0	1	0.0461811722912966
YLR314C	0	0	0.0460992907801418
YOL017W	0	0	0.0460176991150442
YEL037C	0	0	0.0459363957597173
YBR065C	0	0	0.0458553791887125
YDR452W	0	0	0.0457746478873239
YKR008W	0	0	0.0456942003514939
YPR024W	0	0	0.0456140350877193
YNL076W	0	0	0.0455341506129597
YBL103C	0	0	0.0454545454545455
YJR040W	0	0	0.0453752181500873
YMR010W	0	0	0.0452961672473868
YLR095C	0	0	0.0452173913043478
YCR094W	0	0	0.0451388888888889
YDR293C	0	0	0.0450606585788562
YMR071C	0	0	0.0449826989619377
YMR110C	0	0	0.0449050086355786
YLR245C	0	0	0.0448275862068966
YAL028W	0	0	0.044750430292599
YJR057W	0	0	0.0446735395189003
YNL222W	0	0	0.0445969125214408
YLR357W	0	0	0.0445205479452055
YBL060W	0	1	0.0445205479452055
YDL047W	0	0	0.0444444444444444
YMR117C	0	0	0.0443686006825939
YML012W	0	0	0.0442930153321976
YBR133C	0	0	0.0442176870748299
YIL039W	0	0	0.0441426146010187
YCR020C-A	0	0	0.0440677966101695
YKR082W	0	0	0.0439932318104907
YOL141W	0	1	0.0439932318104907
YDR107C	0	1	0.0439932318104907
YDR004W	0	0	0.0439189189189189
YBR173C	0	0	0.0438448566610455
YMR304W	0	0	0.0437710437710438
YMR060C	0	0	0.0436974789915966
YAL009W	0	0	0.0436241610738255
YLL024C	0	0	0.0435510887772194
YGR222W	0	0	0.0434782608695652
YPL020C	0	0	0.0434056761268781
YOR311C	0	1	0.0434056761268781
YMR003W	0	1	0.0434056761268781
YDR356W	0	0	0.0433333333333333
YCR066W	0	0	0.043261231281198
YBL056W	0	0	0.0431893687707641
YAL007C	0	0	0.0431177446102819
YDR310C	0	0	0.043046357615894
YPL001W	0	0	0.0429752066115702
YJR141W	0	0	0.0429042904290429
YHR004C	0	0	0.042833607907743
YAL011W	0	0	0.0427631578947368
YJR121W	0	0	0.0426929392446634
YOR083W	0	0	0.0426229508196721
YDR200C	0	0	0.0425531914893617
YBR199W	0	0	0.042483660130719
YNL154C	0	0	0.0424143556280587
YLL018C-A	0	0	0.0423452768729642
YAL031C	0	0	0.0422764227642276
YAL010C	0	0	0.0422077922077922
YNL243W	0	0	0.0421393841166937
YML058W	0	0	0.0420711974110032
YOL088C	0	0	0.0420032310177706
YFL049W	0	0	0.0419354838709677
YDR202C	0	0	0.0418679549114332
YHL019C	0	0	0.0418006430868167
YDR219C	0	0	0.0417335473515249
YOL116W	0	0	0.0416666666666667
YDR045C	0	0	0.0416
YEL051W	0	0	0.0415335463258786
YPL070W	0	0	0.0414673046251994
YPL053C	0	0	0.0414012738853503
YGL167C	0	0	0.041335453100159
YGR224W	0	0	0.0412698412698413
YAL005C	0	0	0.0412044374009509
YLR182W	0	0	0.0411392405063291
YDR477W	0	0	0.0410742496050553
YNL098C	0	0	0.0410094637223975
YOR278W	0	0	0.0409448818897638
YLR033W	0	0	0.0408805031446541
YMR298W	0	0	0.0408163265306122
YLR247C	0	1	0.0408163265306122
YAL015C	0	0	0.0407523510971787
YDL008W	0	0	0.0406885758998435
YKR074W	0	1	0.0406885758998435
YAL056W	0	0	0.040625
YBR057C	0	0	0.0405616224648986
YOR370C	0	0	0.0404984423676012
YBR119W	0	0	0.0404354587869362
YDR394W	0	0	0.0403726708074534
YEL015W	0	0	0.0403100775193798
YGL246C	0	0	0.0402476780185759
YNL257C	0	0	0.0401854714064915
YGR111W	0	0	0.0401234567901235
YAL034W-A	0	0	0.0400616332819723
YDR057W	0	0	0.04
YBR131W	0	0	0.0399385560675883
YER161C	0	0	0.0398773006134969
YGR089W	0	0	0.0398162327718224
YBL019W	0	0	0.0397553516819572
YDR510W	0	0	0.0396946564885496
YNL106C	0	0	0.0396341463414634
YBL007C	0	0	0.0395738203957382
YDR515W	0	0	0.0395136778115502
YNL286W	0	0	0.039453717754173
YGR135W	0	0	0.0393939393939394
YLR234W	0	0	0.0393343419062027
YAL026C	0	0	0.0392749244712991
YLR110C	0	0	0.0392156862745098
YMR100W	0	0	0.0391566265060241
YPL256C	0	0	0.0390977443609023
YBL039C	0	0	0.039039039039039
YBL091C	0	0	0.0389805097451274
YMR319C	0	0	0.0389221556886228
YAR003W	0	0	0.038863976083707
YMR307W	0	0	0.0388059701492537
YPR162C	0	0	0.0387481371087928
YPR084W	0	1	0.0387481371087928
YER012W	0	0	0.0386904761904762
YBR097W	0	0	0.0386329866270431
YNL027W	0	0	0.0385756676557863
YNL328C	0	0	0.0385185185185185
YBR078W	0	0	0.0384615384615385
YDL033C	0	0	0.0384047267355982
YBR123C	0	0	0.0383480825958702
YBR236C	0	0	0.0382916053019146
YAL027W	0	1	0.0382916053019146
YDL077C	0	0	0.0382352941176471
YDL044C	0	0	0.0381791483113069
YAR031W	0	0	0.0381231671554252
YOL030W	0	1	0.0381231671554252
YIL046W	0	0	0.0380673499267936
YGR237C	0	1	0.0380673499267936
YKL040C	0	0	0.0380116959064327
YJR099W	0	0	0.037956204379562
YBL001C	0	0	0.0379008746355685
YBL090W	0	0	0.0378457059679767
YBL006C	0	0	0.0377906976744186
YBL025W	0	0	0.0377358490566038
YER040W	0	0	0.0376811594202899
YJR033C	0	0	0.0376266280752533
YJL099W	0	0	0.0375722543352601
YML097C	0	0	0.0375180375180375
YBR272C	0	0	0.037463976945245
YNL032W	0	0	0.037410071942446
YBR128C	0	0	0.0373563218390805
YHR079C	0	0	0.0373027259684362
YDR167W	0	0	0.0372492836676218
YDR131C	0	0	0.0371959942775393
YDR267C	0	1	0.0371959942775393
YDR434W	0	0	0.0371428571428571
YPR134W	0	0	0.0370898716119829
YDR182W	0	0	0.037037037037037
YLR450W	0	0	0.0369843527738265
YHR115C	0	0	0.0369318181818182
YDL107W	0	0	0.0368794326241135
YKL190W	0	0	0.0368271954674221
YMR284W	0	0	0.0367751060820368
YLR219W	0	0	0.0367231638418079
YLR363C	0	0	0.0366713681241185
YFR002W	0	0	0.0366197183098592
YBR058C	0	0	0.0365682137834037
YGL130W	0	0	0.0365168539325843
YGL220W	0	1	0.0365168539325843
YPL096W	0	0	0.0364656381486676
YGR218W	0	0	0.0364145658263305
YMR113W	0	0	0.0363636363636364
YDR296W	0	0	0.0363128491620112
YDR130C	0	0	0.0362622036262204
YPR029C	0	0	0.0362116991643454
YKR019C	0	0	0.0361613351877608
YAL008W	0	1	0.0361613351877608
YMR054W	0	0	0.0361111111111111
YAL055W	0	0	0.0360610263522885
YDR335W	0	0	0.03601108033241
YLR305C	0	0	0.0359612724757953
YLR138W	0	0	0.0359116022099447
YLR097C	0	0	0.0358620689655172
YJR086W	0	0	0.0358126721763085
YJR062C	0	0	0.0357634112792297
YAL012W	0	0	0.0357142857142857
YAL033W	0	0	0.0356652949245542
YHR007C	0	0	0.0356164383561644
YJL140W	0	0	0.0355677154582763
YAL020C	0	0	0.0355191256830601
YOL086C	0	0	0.0354706684856753
YAL021C	0	0	0.0354223433242507
YGL045W	0	0	0.0353741496598639
YAL024C	0	0	0.0353260869565217
YAL022C	0	0	0.0352781546811398
YAR002W	0	0	0.035230352303523
YAL023C	0	0	0.0351826792963464
YDR147W	0	0	0.0351351351351351
YBR082C	0	0	0.0350877192982456
YDL207W	0	0	0.0350404312668464
YAL043C	0	0	0.0349932705248991
YBR211C	0	0	0.0349462365591398
YAL019W	0	0	0.0348993288590604
YIL065C	0	0	0.0348525469168901
YDL097C	0	0	0.034805890227577
YNL250W	0	0	0.0347593582887701
YDR315C	0	0	0.0347129506008011
YER112W	0	0	0.0346666666666667
YHR039C-A	0	0	0.0346205059920107
YPR081C	0	0	0.0345744680851064
YOR275C	0	0	0.0345285524568393
YLR369W	0	0	0.0344827586206897
YNL118C	0	0	0.0344370860927152
YDL229W	0	0	0.0343915343915344
YKR062W	0	0	0.0343461030383091
YMR186W	0	0	0.0343007915567282
YPR036W	0	0	0.0342555994729908
YGL200C	0	0	0.0342105263157895
YNL097C	0	0	0.0341655716162943
YBL036C	0	0	0.0341207349081365
YDR295C	0	0	0.0340760157273919
YIR001C	0	0	0.0340314136125654
YBR278W	0	0	0.0339869281045752
YEL064C	0	0	0.0339425587467363
YBL051C	0	0	0.0338983050847458
YNL119W	0	0	0.0338541666666667
YLR298C	0	0	0.0338101430429129
YHR060W	0	0	0.0337662337662338
YBL093C	0	0	0.0337224383916991
YBR288C	0	0	0.0336787564766839
YJL046W	0	1	0.0336787564766839
YDL012C	0	1	0.0336787564766839
YGL084C	0	0	0.0336351875808538
YBL047C	0	0	0.0335917312661499
YNL177C	0	0	0.0335483870967742
YBL022C	0	0	0.0335051546391753
YHR182W	0	1	0.0335051546391753
YAL039C	0	0	0.0334620334620335
YDR390C	0	0	0.0334190231362468
YBL102W	0	0	0.0333761232349166
YER125W	0	0	0.0333333333333333
YER020W	0	0	0.0332906530089629
YHR063C	0	0	0.0332480818414322
YAL035W	0	0	0.033205619412516
YJL155C	0	0	0.0331632653061225
YLR386W	0	0	0.0331210191082803
YIL149C	0	0	0.0330788804071247
YAL025C	0	0	0.0330368487928844
YMR112C	0	0	0.032994923857868
YBL033C	0	0	0.0329531051964512
YFL028C	0	0	0.0329113924050633
YBL046W	0	0	0.0328697850821745
YBR110W	0	0	0.0328282828282828
YER123W	0	0	0.0327868852459016
YHR001W	0	0	0.0327455919395466
YIL084C	0	0	0.0327044025157233
YAR014C	0	0	0.0326633165829146
YAL062W	0	0	0.0326223337515684
YFR048W	0	0	0.0325814536340852
YAL042W	0	0	0.032540675844806
YPR048W	0	1	0.032540675844806
YDL206W	0	1	0.032540675844806
YGR007W	0	0	0.0325
YDR379W	0	0	0.0324594257178527
YGR170W	0	0	0.0324189526184539
YLR425W	0	0	0.0323785803237858
YHR111W	0	0	0.0323383084577114
YML127W	0	0	0.0322981366459627
YJL003W	0	0	0.032258064516129
YHR146W	0	1	0.032258064516129
YDR052C	0	0	0.0322180916976456
YAR033W	0	0	0.0321782178217822
YJR118C	0	0	0.0321384425216316
YPL007C	0	0	0.0320987654320988
YDL226C	0	0	0.032059186189889
YAL044C	0	0	0.0320197044334975
YOR174W	0	0	0.031980319803198
YJR142W	0	1	0.031980319803198
YIR011C	0	0	0.0319410319410319
YDR235W	0	0	0.0319018404907975
YEL062W	0	0	0.0318627450980392
YBR253W	0	0	0.0318237454100367
YDR466W	0	0	0.0317848410757946
YDR463W	0	0	0.0317460317460317
YBR167C	0	0	0.0317073170731707
YCR068W	0	0	0.0316686967113276
YBL005W	0	0	0.0316301703163017
YFR013W	0	0	0.031591737545565
YAL036C	0	0	0.0315533980582524
YBR043C	0	0	0.0315151515151515
YDR416W	0	0	0.0314769975786925
YGR020C	0	0	0.0314389359129383
YAL040C	0	0	0.0314009661835749
YAL038W	0	0	0.0313630880579011
YLR260W	0	0	0.0313253012048193
YOR014W	0	0	0.0312876052948255
YAR019C	0	0	0.03125
YDL103C	0	0	0.0312124849939976
YCR014C	0	0	0.0311750599520384
YPL243W	0	0	0.0311377245508982
YBL008W	0	0	0.0311004784688995
YAL058W	0	0	0.031063321385902
YOR109W	0	0	0.0310262529832936
YFR009W	0	0	0.0309892729439809
YDR090C	0	1	0.0309892729439809
YAL018C	0	1	0.0309892729439809
YDR285W	0	0	0.030952380952381
YAL060W	0	0	0.0309155766944114
YEL003W	0	0	0.0308788598574822
YEL019C	0	0	0.0308422301304864
YPL213W	0	0	0.0308056872037915
YLR242C	0	0	0.0307692307692308
YJL124C	0	0	0.0307328605200946
YGR193C	0	0	0.0306965761511216
YBL021C	0	0	0.0306603773584906
YDR334W	0	0	0.0306242638398115
YDL135C	0	0	0.0305882352941176
YMR281W	0	0	0.0305522914218566
YDR210W	0	1	0.0305522914218566
YAR042W	0	0	0.0305164319248826
YJL047C	0	0	0.0304806565064478
YOL063C	0	0	0.0304449648711944
YDR299W	0	0	0.0304093567251462
YCL067C	0	0	0.0303738317757009
YBR001C	0	0	0.0303383897316219
YBR215W	0	0	0.0303370786516854
YNL199C	0	0	0.0303370786516854
YOR179C	0	0	0.0303370786516854
YMR092C	0	0	0.0303370786516854
YDL134C	0	0	0.0303370786516854
YBL063W	0	0	0.0303370786516854
YOL148C	0	0	0.0303370786516854
YGR026W	0	1	0.0303370786516854
YER151C	0	0	0.0303370786516854
YDR414C	0	0	0.0303370786516854
YOL105C	0	0	0.0303370786516854
YBR126C	0	0	0.0303370786516854
YPL180W	0	0	0.0303370786516854
YBL011W	0	0	0.0303370786516854
YDR288W	0	0	0.0303370786516854
YBR193C	0	0	0.0303370786516854
YDR145W	0	0	0.0303370786516854
YOR060C	0	0	0.0303370786516854
YAL049C	0	1	0.0303370786516854
YGR246C	0	0	0.0303370786516854
YNL133C	0	0	0.0303370786516854
YPL058C	0	0	0.0303370786516854
YDR073W	0	0	0.0303370786516854
YBR129C	0	0	0.0303370786516854
YIL034C	0	0	0.0303370786516854
YHL020C	0	0	0.0303370786516854
YBR016W	0	0	0.0303370786516854
YAL054C	0	0	0.0303370786516854
YKR093W	0	0	0.0303370786516854
YBR035C	0	0	0.0303370786516854
YAL059W	0	0	0.0303370786516854
YPR107C	0	0	0.0303370786516854
YNL213C	0	0	0.0303370786516854
YGR166W	0	0	0.0303370786516854
YER139C	0	1	0.0303370786516854
YDR323C	1	0	0.0303370786516854
YGR105W	0	0	0.0303030303030303
YKL075C	0	0	0.0302690582959641
YAR008W	0	0	0.0302351623740202
YGL065C	0	0	0.0302013422818792
YHR072W	0	0	0.0301675977653631
YBL023C	0	0	0.0301339285714286
YGL004C	0	0	0.0301003344481605
YBR289W	0	0	0.0300668151447661
YAL063C	0	0	0.0300333704115684
YAR015W	0	0	0.03
YML041C	0	0	0.0299667036625971
YLR047C	0	0	0.0299334811529933
YAR035W	0	0	0.0299003322259136
YLR270W	0	0	0.0298672566371681
YBL017C	0	0	0.0298342541436464
YPL055C	0	0	0.0298013245033113
YKL017C	0	0	0.0297684674751929
YDR305C	0	0	0.0297356828193833
YLR393W	0	0	0.0297029702970297
YBR014C	0	1	0.0297029702970297
YDL029W	0	0	0.0296703296703297
YAL037W	0	1	0.0296703296703297
YNR056C	0	0	0.0296377607025247
YFR008W	0	0	0.0296052631578947
YBR216C	0	0	0.0295728368017525
YAR018C	0	0	0.0295404814004376
YBR024W	0	0	0.0295081967213115
YDR389W	0	0	0.0294759825327511
YBL057C	0	0	0.0294438386041439
YCR044C	0	0	0.0294117647058824
YER030W	0	0	0.029379760609358
YBL097W	0	0	0.0293478260869565
YER080W	0	1	0.0293478260869565
YPL031C	0	0	0.0293159609120521
YCL032W	0	0	0.0292841648590022
YPR057W	0	0	0.0292524377031419
YNL225C	0	0	0.0292207792207792
YOL043C	0	0	0.0291891891891892
YLR377C	0	0	0.0291576673866091
YDR037W	0	0	0.029126213592233
YGL013C	0	0	0.0290948275862069
YJL024C	0	0	0.0290635091496232
YCR019W	0	0	0.0290322580645161
YEL002C	0	0	0.0290010741138561
YBL003C	0	0	0.0289699570815451
YKL025C	0	0	0.0289389067524116
YLR293C	0	0	0.0289079229122056
YKL081W	0	0	0.0288770053475936
YOR164C	0	1	0.0288770053475936
YOR094W	0	0	0.0288461538461538
YOL032W	0	0	0.0288153681963714
YML072C	0	1	0.0288153681963714
YFR046C	0	0	0.0287846481876333
YOL067C	0	0	0.0287539936102236
YDR118W	0	0	0.0287234042553191
YDR228C	0	0	0.0286928799149841
YBL030C	0	0	0.0286624203821656
YER111C	0	0	0.0286320254506893
YDR117C	0	1	0.0286320254506893
YBL026W	0	0	0.0286016949152542
YBR066C	0	0	0.0285714285714286
YLR413W	0	1	0.0285714285714286
YDR292C	0	0	0.0285412262156448
YKL160W	0	0	0.0285110876451954
YGL018C	0	0	0.0284810126582278
YAR027W	0	1	0.0284810126582278
YOR113W	0	0	0.0284510010537408
YJR050W	0	0	0.0284210526315789
YNL194C	0	0	0.028391167192429
YGL139W	0	0	0.0283613445378151
YBR049C	0	0	0.0283315844700944
YOL023W	0	0	0.0283018867924528
YAR023C	0	1	0.0283018867924528
YLR274W	0	0	0.0282722513089005
YPL206C	0	0	0.0282426778242678
YML068W	0	0	0.0282131661442006
YOL049W	0	0	0.0281837160751566
YDL031W	0	0	0.0281543274244004
YBL009W	0	0	0.028125
YAR050W	0	0	0.0280957336108221
YAR028W	0	1	0.0280957336108221
YBR237W	0	0	0.0280665280665281
YJR034W	0	0	0.0280373831775701
YMR212C	0	0	0.0280082987551867
YGL115W	0	0	0.027979274611399
YBR245C	0	0	0.0279503105590062
YLR131C	0	0	0.0279214064115822
YCL035C	0	0	0.0278925619834711
YMR005W	0	0	0.0278637770897833
YKL203C	0	0	0.0278350515463918
YBL014C	0	0	0.0278063851699279
YBL084C	0	0	0.0277777777777778
YJL095W	0	0	0.0277492291880781
YCR082W	0	0	0.0277207392197125
YBR026C	0	0	0.0276923076923077
YML008C	0	0	0.0276639344262295
YIL128W	0	0	0.0276356192425793
YBL002W	0	0	0.0276073619631902
YCL010C	0	0	0.0275791624106231
YOR195W	0	0	0.0275510204081633
YOR181W	0	0	0.0275229357798165
YHR103W	0	0	0.0274949083503055
YBR229C	0	0	0.0274669379450661
YCL034W	0	0	0.0274390243902439
YMR266W	0	0	0.0274111675126904
YGL043W	0	0	0.0273833671399594
YPL085W	0	0	0.027355623100304
YBL010C	0	1	0.027355623100304
YLR165C	0	0	0.0273279352226721
YBL080C	0	0	0.0273003033367037
YMR218C	0	0	0.0272727272727273
YBL101C	0	0	0.0272452068617558
YOR039W	0	0	0.0272177419354839
YLR318W	0	0	0.027190332326284
YLR345W	0	0	0.0271629778672032
YOR086C	0	1	0.0271629778672032
YAR071W	0	0	0.0271356783919598
YGR281W	0	0	0.0271084337349398
YNL214W	0	0	0.0270812437311936
YBR022W	0	0	0.0270541082164329
YMR061W	0	0	0.027027027027027
YCR088W	0	0	0.027
YBL004W	0	0	0.026973026973027
YIL098C	0	0	0.0269461077844311
YMR302C	0	0	0.0269192422731805
YBR166C	0	0	0.0268924302788845
YLL010C	0	0	0.026865671641791
YJL146W	0	0	0.0268389662027833
YER063W	0	0	0.0268123138033764
YBL015W	0	0	0.0267857142857143
YJR006W	0	0	0.0267591674925669
YIR004W	0	0	0.0267326732673267
YKL051W	0	0	0.0267062314540059
YIR033W	0	0	0.0266798418972332
YPL118W	0	0	0.0266535044422507
YPL078C	0	0	0.0266272189349112
YAL061W	0	1	0.0266272189349112
YBL016W	0	0	0.0266009852216749
YLR117C	0	0	0.0265748031496063
YMR287C	0	0	0.0265486725663717
YCR024C-A	0	0	0.0265225933202358
YOL100W	0	0	0.0264965652600589
YFR051C	0	0	0.0264705882352941
YBL064C	0	0	0.0264446620959843
YBR044C	0	0	0.0264187866927593
YKL140W	0	0	0.0263929618768328
YBL034C	0	0	0.0263671875
YDR485C	0	0	0.0263414634146341
YIL031W	0	0	0.0263157894736842
YDR034W-B	0	1	0.0263157894736842
YOR148C	0	0	0.0262901655306719
YDL145C	0	0	0.0262645914396887
YLR266C	0	0	0.0262390670553936
YLR189C	0	0	0.0262135922330097
YJR084W	0	0	0.026188166828322
YHR005C	0	0	0.0261627906976744
YKR101W	0	0	0.0261374636979671
YER048C	0	1	0.0261374636979671
YAL067C	0	0	0.0261121856866538
YAL064W	0	1	0.0261121856866538
YBR098W	0	0	0.0260869565217391
YKL135C	0	0	0.0260617760617761
YLR284C	0	0	0.0260366441658631
YOR279C	0	0	0.0260115606936416
YDR268W	0	0	0.0259865255052935
YML116W	0	0	0.0259615384615385
YLR085C	0	0	0.0259365994236311
YOR362C	0	0	0.0259117082533589
YNL169C	0	0	0.0258868648130393
YML003W	0	1	0.0258868648130393
YOL145C	0	0	0.0258620689655172
YIL044C	0	0	0.0258373205741627
YFL033C	0	0	0.0258126195028681
YOL038W	0	0	0.0257879656160458
YAR029W	0	1	0.0257879656160458
YAR020C	0	1	0.0257879656160458
YJL030W	0	0	0.025763358778626
YGR276C	0	0	0.0257387988560534
YMR073C	0	0	0.0257142857142857
YBL052C	0	0	0.0256898192197907
YBR077C	0	0	0.0256653992395437
YBL020W	0	0	0.0256410256410256
YML005W	0	0	0.0256166982922201
YHR200W	0	0	0.0255924170616114
YNR055C	0	0	0.0255681818181818
YBL032W	0	0	0.0255439924314096
YER036C	0	0	0.0255198487712665
YJL081C	0	0	0.0254957507082153
YMR053C	0	0	0.0254716981132075
YOR193W	0	0	0.0254476908576814
YOR080W	0	0	0.0254237288135593
YBR179C	0	0	0.0253998118532455
YGL190C	0	0	0.0253759398496241
YAR068W	0	1	0.0253759398496241
YIL156W	0	0	0.0253521126760563
YBL018C	0	0	0.025328330206379
YGR078C	0	0	0.0253045923149016
YCR034W	0	0	0.0252808988764045
YKR030W	0	0	0.0252572497661366
YPL059W	0	0	0.0252336448598131
YLR102C	0	0	0.0252100840336134
YBL035C	0	0	0.0251865671641791
YLL021W	0	0	0.0251630941286114
YPR133C	0	0	0.0251396648044693
YIL121W	0	0	0.0251162790697674
YIL007C	0	0	0.025092936802974
YFL034C-B	0	0	0.0250696378830084
YDR328C	0	0	0.0250463821892393
YGL119W	0	0	0.0250231696014829
YBR201W	0	0	0.025
YGL093W	0	0	0.0249768732654949
YOR221C	0	0	0.0249537892791128
YDR017C	0	0	0.0249307479224377
YGL011C	0	0	0.0249077490774908
YDR011W	0	0	0.0248847926267281
YGL019W	0	0	0.0248618784530387
YEL042W	0	0	0.0248390064397424
YOR007C	0	0	0.0248161764705882
YPL178W	0	0	0.0247933884297521
YBL024W	0	0	0.0247706422018349
YNL142W	0	0	0.0247479376718607
YOL076W	0	0	0.0247252747252747
YOR249C	0	0	0.0247026532479414
YPL037C	0	0	0.0246800731261426
YOR257W	0	0	0.0246575342465753
YLR370C	0	0	0.0246350364963504
YOR163W	0	0	0.02461257976299
YCL031C	0	0	0.0245901639344262
YLR378C	0	0	0.0245677888989991
YPL101W	0	0	0.0245454545454545
YMR153W	0	0	0.0245231607629428
YML007W	0	0	0.0245009074410163
YPR138C	0	0	0.0244786944696283
YLR128W	0	0	0.0244565217391304
YNL167C	0	0	0.0244343891402715
YBR198C	0	0	0.0244122965641953
YGR171C	0	0	0.024390243902439
YAR064W	0	1	0.024390243902439
YLR250W	0	0	0.0243682310469314
YLR288C	0	0	0.024346257889991
YER083C	0	0	0.0243243243243243
YBL045C	0	0	0.0243024302430243
YPR100W	0	0	0.0242805755395683
YPR155C	0	0	0.0242587601078167
YDR337W	0	0	0.0242369838420108
YNR032W	0	0	0.0242152466367713
YBL086C	0	1	0.0242152466367713
YBR041W	0	0	0.0241935483870968
YDR469W	0	0	0.0241718889883617
YDR058C	0	0	0.0241502683363148
YBL088C	0	0	0.0241286863270777
YOR250C	0	0	0.0241071428571429
YLR237W	0	0	0.024085637823372
YML034W	0	0	0.0240641711229947
YDR183W	0	0	0.0240427426536064
YOR304W	0	0	0.0240213523131673
YDR359C	0	0	0.024
YDR475C	0	1	0.024
YKL149C	0	0	0.0239786856127886
YOR161C	0	1	0.0239786856127886
YLR005W	0	0	0.0239574090505768
YPR089W	0	1	0.0239574090505768
YBL028C	0	0	0.023936170212766
YML016C	0	0	0.0239149689991143
YKR027W	0	0	0.0238938053097345
YBR011C	0	0	0.0238726790450928
YHR114W	0	0	0.0238515901060071
YOR189W	0	1	0.0238515901060071
YFR040W	0	0	0.0238305383936452
YDR272W	0	0	0.0238095238095238
YDR092W	0	0	0.0237885462555066
YHL034C	0	0	0.0237676056338028
YBL043W	0	0	0.0237467018469657
YDR407C	0	0	0.023725834797891
YLR362W	0	0	0.0237050043898156
YER094C	0	0	0.0236842105263158
YML121W	0	0	0.0236634531113059
YJL112W	0	0	0.0236427320490368
YBR003W	0	0	0.0236220472440945
YGL141W	0	0	0.0236013986013986
YGL168W	0	0	0.0235807860262009
YGR129W	0	0	0.0235602094240838
YPL234C	0	0	0.023539668700959
YBR112C	0	0	0.0235191637630662
YBR231C	0	0	0.0234986945169713
YBL074C	0	0	0.0234782608695652
YDL115C	0	0	0.0234578627280626
YBL055C	0	0	0.0234375
YDR265W	0	0	0.023417172593235
YNL153C	0	0	0.0233968804159445
YDL137W	0	0	0.0233766233766234
YBR140C	0	0	0.023356401384083
YDL056W	0	0	0.0233362143474503
YBR036C	0	0	0.0233160621761658
YOR058C	0	0	0.0232959447799827
YER014W	0	0	0.0232758620689655
YLR452C	0	0	0.0232558139534884
YBL029W	0	1	0.0232558139534884
YGL227W	0	0	0.0232358003442341
YGL003C	0	0	0.0232158211521926
YEL031W	0	0	0.0231958762886598
YGR162W	0	0	0.0231759656652361
YMR086W	0	1	0.0231759656652361
YLR087C	0	0	0.023156089193825
YBR176W	0	0	0.0231362467866324
YBL059W	0	1	0.0231362467866324
YPR056W	0	0	0.0231164383561644
YDR424C	0	0	0.0230966638152267
YBR005W	0	0	0.0230769230769231
YBR006W	0	0	0.0230572160546541
YBR055C	0	0	0.023037542662116
YIL097W	0	0	0.0230179028132992
YBR149W	0	0	0.0229982964224872
YBR217W	0	0	0.0229787234042553
YKL170W	0	0	0.0229591836734694
YBR274W	0	0	0.0229396771452846
YML129C	0	0	0.0229202037351443
YPL091W	0	0	0.0229007633587786
YEL043W	0	1	0.0229007633587786
YIL147C	0	0	0.0228813559322034
YBR068C	0	0	0.0228619813717189
YOL068C	0	0	0.0228426395939086
YLL003W	0	0	0.0228233305156382
YBL069W	0	0	0.0228040540540541
YBL067C	0	1	0.0228040540540541
YJR022W	0	0	0.0227848101265823
YBR039W	0	0	0.0227655986509275
YDL004W	0	0	0.0227464195450716
YPL265W	0	0	0.0227272727272727
YCR039C	0	0	0.0227081581160639
YBL031W	0	1	0.0227081581160639
YLR421C	0	0	0.0226890756302521
YIL095W	0	0	0.0226700251889169
YMR180C	0	0	0.0226510067114094
YMR237W	0	0	0.0226320201173512
YPL123C	0	0	0.0226130653266332
YKR087C	0	0	0.0225941422594142
YBR107C	0	0	0.0225752508361204
YPR023C	0	0	0.0225563909774436
YGR121C	0	0	0.0225375626043406
YDR284C	0	0	0.0225187656380317
YKL129C	0	0	0.0225
YGR252W	0	0	0.02248126561199
YGR207C	0	1	0.02248126561199
YGR113W	0	0	0.0224625623960067
YBL054W	0	0	0.0224438902743142
YDR494W	0	0	0.0224252491694352
YEL017C-A	0	0	0.0224066390041494
YPL057C	0	0	0.0223880597014925
YPL174C	0	0	0.0223695111847556
YPL003W	0	0	0.0223509933774834
YJR090C	0	0	0.0223325062034739
YGL058W	0	0	0.0223140495867769
YOL089C	0	0	0.0222956234516928
YBR256C	0	0	0.0222772277227723
YBL068W	0	0	0.0222588623248145
YLR011W	0	0	0.0222405271828666
YMR272C	0	0	0.0222222222222222
YNL099C	0	0	0.0222039473684211
YPR178W	0	0	0.0221857025472473
YCL057W	0	0	0.0221674876847291
YOL096C	0	0	0.022149302707137
YGR042W	0	0	0.0221311475409836
YER027C	0	0	0.0221130221130221
YPR068C	0	0	0.0220949263502455
YOR219C	0	0	0.0220768601798855
YMR275C	0	0	0.0220588235294118
YNL159C	0	0	0.0220408163265306
YBR081C	0	0	0.0220228384991843
YJR035W	0	0	0.0220048899755501
YPR129W	0	0	0.0219869706840391
YBR060C	0	0	0.0219690805532954
YLR080W	0	0	0.0219512195121951
YEL053C	0	0	0.0219333874898457
YGR147C	0	0	0.0219155844155844
YJL176C	0	0	0.0218978102189781
YHR121W	0	0	0.0218800648298217
YBR002C	0	0	0.0218623481781377
YGL203C	0	0	0.0218446601941748
YCL050C	0	0	0.0218270008084074
YCR036W	0	0	0.0218093699515347
YBL079W	0	0	0.0217917675544794
YBR008C	0	0	0.0217741935483871
YIL010W	0	0	0.0217566478646253
YKR022C	0	0	0.0217391304347826
YBL027W	0	0	0.0217216411906677
YKL117W	0	0	0.0217041800643087
YDR384C	0	0	0.0216867469879518
YGL181W	0	0	0.021669341894061
YDR421W	0	0	0.0216519647153168
YIL078W	0	0	0.0216346153846154
YHL038C	0	0	0.0216172938350681
YMR314W	0	0	0.0216
YPR095C	0	0	0.0215827338129496
YNL190W	0	0	0.0215654952076677
YOR054C	0	0	0.0215482841181165
YBL099W	0	0	0.0215311004784689
YDR245W	0	0	0.0215139442231076
YNL008C	0	0	0.0214968152866242
YGR211W	0	0	0.0214797136038186
YJR130C	0	0	0.0214626391096979
YNL147W	0	0	0.0214455917394758
YDR063W	0	1	0.0214455917394758
YBR018C	0	0	0.0214285714285714
YBR168W	0	0	0.021411578112609
YCR027C	0	0	0.0213946117274168
YDR373W	0	0	0.0213776722090261
YMR204C	0	0	0.0213607594936709
YER145C	0	0	0.0213438735177866
YBR042C	0	0	0.0213270142180095
YOR035C	0	0	0.021310181531176
YCR097W	0	0	0.0212933753943218
YLR201C	0	0	0.0212765957446809
YBR017C	0	0	0.021259842519685
YKL034W	0	0	0.021243115656963
YCL051W	0	0	0.0212264150943396
YMR154C	0	0	0.021209740769835
YGL207W	0	0	0.0211930926216641
YBL082C	0	0	0.0211764705882353
YBR221C	0	0	0.0211598746081505
YBL098W	0	0	0.0211433046202036
YBR280C	0	0	0.0211267605633803
YCR077C	0	0	0.0211102423768569
YJL013C	0	0	0.02109375
YJR110W	0	0	0.0210772833723653
YNL253W	0	0	0.0210608424336973
YGR141W	0	0	0.0210444271239283
YLR190W	0	0	0.0210280373831776
YBR139W	0	0	0.021011673151751
YLR204W	0	0	0.02099533437014
YMR115W	0	1	0.02099533437014
YBR010W	0	0	0.020979020979021
YLR163C	0	0	0.0209627329192547
YBR114W	0	0	0.0209464701318852
YCL016C	0	0	0.0209302325581395
YGR258C	0	0	0.0209140201394268
YOL004W	0	0	0.0208978328173375
YPL060W	0	0	0.0208816705336427
YBR045C	0	0	0.0208655332302937
YIR008C	0	0	0.0208494208494209
YBL089W	0	0	0.0208333333333333
YMR294W	0	0	0.0208172706245181
YNR010W	0	0	0.0208012326656394
YJR053W	0	0	0.0207852193995381
YOL113W	0	0	0.0207692307692308
YPL139C	0	0	0.0207532667179093
YER170W	0	0	0.0207373271889401
YNL091W	0	0	0.0207214121258634
YDR036C	0	0	0.0207055214723926
YBL107C	0	1	0.0207055214723926
YGR152C	0	0	0.0206896551724138
YMR072W	0	0	0.0206738131699847
YER051W	0	0	0.0206579954093344
YJL139C	0	0	0.0206422018348624
YEL056W	0	0	0.0206264323911383
YLR207W	0	0	0.0206106870229008
YBR228W	0	0	0.0205949656750572
YGR278W	0	0	0.0205792682926829
YMR052W	0	0	0.0205635948210206
YKL019W	0	0	0.0205479452054795
YOR171C	0	0	0.020532319391635
YGL255W	0	0	0.020516717325228
YNR039C	0	0	0.020501138952164
YDR141C	0	0	0.0204855842185129
YBL095W	0	1	0.0204855842185129
YBR015C	0	0	0.020470053070508
YGL232W	0	0	0.0204545454545455
YBR281C	0	0	0.020439061317184
YKL037W	0	1	0.020439061317184
YNL294C	0	0	0.0204236006051437
YOR336W	0	0	0.0204081632653061
YMR068W	0	0	0.020392749244713
YKL197C	0	0	0.020377358490566
YIL038C	0	0	0.0203619909502262
YMR200W	0	0	0.0203466465712133
YOR147W	0	0	0.0203313253012048
YKR055W	0	0	0.0203160270880361
YBR009C	0	0	0.0203007518796992
YBL044W	0	1	0.0203007518796992
YOL081W	0	0	0.0202854996243426
YNL326C	0	0	0.0202702702702703
YKL104C	0	0	0.0202550637659415
YGR104C	0	0	0.02023988005997
YMR025W	0	0	0.0202247191011236
YNL031C	0	0	0.0202095808383234
YJR100C	0	1	0.0202095808383234
YDR371W	0	1	0.0202095808383234
YHR196W	0	0	0.0201944652206432
YBR087W	0	0	0.0201793721973094
YDR324C	0	0	0.0201643017176998
YEL016C	0	0	0.0201492537313433
YGL195W	0	0	0.0201342281879195
YMR299C	0	0	0.0201192250372578
YGR138C	0	0	0.0201042442293373
YBR004C	0	0	0.0200892857142857
YJR075W	0	0	0.0200743494423792
YNL268W	0	0	0.0200594353640416
YLR144C	0	0	0.0200445434298441
YBL104C	0	1	0.0200445434298441
YOL065C	0	0	0.0200296735905045
YOR110W	0	0	0.0200148257968866
YBR234C	0	0	0.02
YKR028W	0	0	0.0199851961509993
YIL107C	0	0	0.0199704142011834
YJL166W	0	0	0.0199556541019956
YDR061W	0	1	0.0199556541019956
YPL202C	0	0	0.0199409158050222
YLR103C	0	0	0.0199261992619926
YER120W	0	0	0.0199115044247788
YBL066C	0	1	0.0199115044247788
YLR200W	0	0	0.0198968312453943
YDL120W	0	0	0.0198821796759941
YLR283W	0	1	0.0198821796759941
YBR037C	0	0	0.0198675496688742
YKL088W	0	0	0.0198529411764706
YMR119W	0	0	0.0198383541513593
YBR073W	0	0	0.0198237885462555
YKR054C	0	0	0.0198092443140132
YCL039W	0	0	0.0197947214076246
YER153C	0	0	0.0197802197802198
YDR159W	0	0	0.0197657393850659
YPR185W	0	0	0.0197512801755669
YPR046W	0	0	0.0197368421052632
YOL012C	0	0	0.0197224251278305
YDR490C	0	0	0.0197080291970803
YDR479C	0	0	0.0196936542669584
YFL027C	0	0	0.0196793002915452
YPL072W	0	0	0.0196649672250546
YKL208W	0	0	0.0196506550218341
YGL251C	0	0	0.0196363636363636
YBR007C	0	1	0.0196363636363636
YBR070C	0	0	0.0196220930232558
YBR020W	0	0	0.0196078431372549
YDR326C	0	0	0.0195936139332366
YAR002C-A	0	0	0.0195794053662074
YBR094W	0	1	0.0195794053662074
YGR057C	0	0	0.0195652173913043
YPR067W	0	0	0.0195510499637944
YBR165W	0	0	0.0195369030390738
YDR051C	0	1	0.0195369030390738
YNL047C	0	0	0.0195227765726681
YDL078C	0	0	0.0195086705202312
YBR030W	0	0	0.0194945848375451
YBR029C	0	0	0.0194805194805195
YPL188W	0	0	0.0194664744051911
YGR125W	0	1	0.0194664744051911
YLR407W	0	1	0.0194664744051911
YBR254C	0	0	0.0194524495677233
YPL210C	0	0	0.019438444924406
YBR122C	0	0	0.0194244604316547
YBL081W	0	1	0.0194244604316547
YDL159W	0	0	0.0194104960460101
YBR210W	0	0	0.0193965517241379
YCR026C	0	0	0.0193826274228284
YDL101C	0	0	0.0193687230989957
YKL016C	0	0	0.0193548387096774
YDL133W	0	1	0.0193548387096774
YEL018W	0	0	0.0193409742120344
YIL048W	0	0	0.01932712956335
YLR427W	0	0	0.01931330472103
YLR455W	0	0	0.0192994996426019
YNL317W	0	0	0.0192857142857143
YKL063C	0	1	0.0192857142857143
YGR122W	0	0	0.019271948608137
YOR354C	0	0	0.0192582025677603
YJL001W	0	0	0.0192444761225944
YBL072C	0	0	0.0192307692307692
YBR038W	0	0	0.0192170818505338
YKR011C	0	1	0.0192170818505338
YHR067W	0	0	0.019203413940256
YMR188C	0	0	0.0191897654584222
YGL257C	0	0	0.0191761363636364
YPL181W	0	0	0.0191625266146203
YDR246W	0	0	0.0191489361702128
YHR201C	0	0	0.0191353649893692
YBL076C	0	0	0.0191218130311615
YPR103W	0	0	0.0191082802547771
YDR458C	0	1	0.0191082802547771
YJL183W	0	0	0.0190947666195191
YBR019C	0	0	0.0190812720848057
YOR157C	0	0	0.0190677966101695
YDR377W	0	0	0.0190543401552576
YGR099W	0	0	0.0190409026798307
YBR091C	0	0	0.0190274841437632
YPL132W	0	0	0.0190140845070423
YPL107W	0	1	0.0190140845070423
YGR010W	0	0	0.0190007037297678
YDR386W	0	0	0.0189873417721519
YBR136W	0	0	0.0189739985945186
YPL215W	0	0	0.0189606741573034
YJL164C	0	0	0.0189473684210526
YHR011W	0	0	0.0189340813464236
YDR423C	0	0	0.0189208128941836
YNR007C	0	0	0.0189075630252101
YJR052W	0	0	0.0188943317004899
YBR258C	0	0	0.0188811188811189
YNR051C	0	0	0.0188679245283019
YOR059C	0	1	0.0188679245283019
YLR395C	0	0	0.018854748603352
YJR066W	0	0	0.0188415910676902
YJR032W	0	0	0.0188284518828452
YGR033C	0	0	0.018815331010453
YLL049W	0	1	0.018815331010453
YGR012W	0	1	0.018815331010453
YDR022C	0	0	0.0188022284122563
YIR024C	0	1	0.0188022284122563
YHR037W	0	0	0.0187891440501044
YBR264C	0	0	0.0187760778859527
YBR025C	0	0	0.0187630298818624
YGL127C	0	0	0.01875
YPL224C	0	0	0.0187369882026371
YPR097W	0	1	0.0187369882026371
YBR034C	0	0	0.0187239944521498
YOL072W	0	0	0.0187110187110187
YIL111W	0	0	0.0186980609418283
YEL012W	0	0	0.0186851211072664
YJR073C	0	0	0.0186721991701245
YOR367W	0	0	0.0186592950932965
YCR032W	0	0	0.018646408839779
YOR289W	0	1	0.018646408839779
YBR137W	0	1	0.018646408839779
YGR277C	0	0	0.0186335403726708
YGL049C	0	0	0.0186206896551724
YMR023C	0	0	0.0186078566505858
YFR050C	0	0	0.0185950413223141
YDR201W	0	0	0.018582243633861
YOR153W	0	0	0.0185694635488308
YIL112W	0	0	0.0185567010309278
YGL191W	0	0	0.018543956043956
YBL087C	0	0	0.0185312285518188
YBR021W	0	0	0.0185185185185185
YDL080C	0	0	0.0185058259081563
YGR253C	0	0	0.0184931506849315
YBR188C	0	0	0.0184804928131417
YPL005W	0	0	0.0184678522571819
YGR047C	0	0	0.0184552289815448
YKL028W	0	0	0.0184426229508197
YOR233W	0	0	0.0184300341296928
YFL046W	0	1	0.0184300341296928
YJL102W	0	0	0.0184174624829468
YGL185C	0	0	0.0184049079754601
YCL033C	0	0	0.0183923705722071
YDR204W	0	0	0.0183798502382573
YPL095C	0	0	0.0183673469387755
YLR225C	0	1	0.0183673469387755
YOR151C	0	0	0.0183548606390211
YER013W	0	0	0.0183423913043478
YGR046W	0	0	0.0183299389002037
YHR191C	0	0	0.0183175033921303
YPR020W	0	0	0.0183050847457627
YDL178W	0	0	0.0182926829268293
YDR205W	0	0	0.018280297901151
YBR053C	0	1	0.018280297901151
YDR316W	0	1	0.018280297901151
YBR177C	0	0	0.0182679296346414
YGR270W	0	0	0.0182555780933063
YML070W	0	0	0.0182432432432432
YBR040W	0	0	0.0182309250506415
YCR067C	0	0	0.0182186234817814
YBR061C	0	0	0.0182063385030344
YDR142C	0	0	0.0181940700808625
YDL014W	0	0	0.0181818181818182
YBR056W	0	1	0.0181818181818182
YKL049C	0	0	0.0181695827725437
YBR028C	0	1	0.0181695827725437
YJR102C	0	0	0.0181573638197714
YNL087W	0	1	0.0181573638197714
YIL077C	0	0	0.0181451612903226
YER078C	0	0	0.0181329751511081
YOR245C	0	0	0.0181208053691275
YBL092W	0	0	0.0181086519114688
YOR104W	0	1	0.0181086519114688
YLR382C	0	0	0.0180965147453083
YNL183C	0	0	0.0180843938379102
YDR231C	0	0	0.0180722891566265
YNL323W	0	0	0.0180602006688963
YBR159W	0	0	0.018048128342246
YOR090C	0	0	0.0180360721442886
YHR076W	0	1	0.0180360721442886
YLR206W	0	0	0.0180240320427236
YGL219C	0	0	0.0180120080053369
YHL028W	0	0	0.018
YPR040W	0	0	0.0179880079946702
YHL030W	0	0	0.0179760319573901
YGL066W	0	0	0.0179640718562874
YMR020W	0	0	0.0179521276595745
YKL134C	0	0	0.0179401993355482
YGL134W	0	0	0.0179282868525896
YDR336W	0	1	0.0179282868525896
YGL104C	0	0	0.0179163901791639
YPL086C	0	0	0.0179045092838196
YDR229W	0	0	0.0178926441351889
YNR023W	0	0	0.0178807947019868
YPL168W	0	1	0.0178807947019868
YKR078W	0	0	0.0178689609530112
YMR097C	0	0	0.0178571428571429
YNL330C	0	0	0.0178453403833444
YGL038C	0	0	0.0178335535006605
YPR026W	0	0	0.0178217821782178
YOR103C	0	0	0.0178100263852243
YGL021W	0	0	0.017798286090969
YGL154C	0	0	0.0177865612648221
YGR255C	0	0	0.0177748518762344
YJL101C	0	0	0.0177631578947368
YOR133W	0	0	0.0177514792899408
YLR098C	0	0	0.0177398160315375
YNL038W	0	0	0.0177281680892974
YBR050C	0	0	0.0177165354330709
YDL174C	0	0	0.0177049180327869
YKL150W	0	0	0.0176933158584535
YDR504C	0	1	0.0176933158584535
YDR273W	0	0	0.0176817288801572
YOL020W	0	0	0.0176701570680628
YHR166C	0	0	0.0176586003924133
YGR080W	0	0	0.0176470588235294
YFL037W	0	0	0.0176355323318093
YMR216C	0	0	0.0176240208877285
YDR005C	0	0	0.0176125244618395
YPR139C	0	0	0.0176010430247718
YBR212W	0	0	0.0175895765472313
YMR128W	0	0	0.017578125
YNL129W	0	0	0.0175666883539362
YPR070W	0	0	0.017555266579974
YDR264C	0	0	0.0175438596491228
YOL084W	0	1	0.0175438596491228
YHR075C	0	0	0.0175324675324675
YPR075C	0	0	0.0175210902011681
YDL148C	0	0	0.0175097276264591
YOR329C	0	0	0.01749837977965
YLR295C	0	0	0.0174870466321244
YBR013C	0	1	0.0174870466321244
YDR497C	0	0	0.0174757281553398
YOR265W	0	0	0.0174644243208279
YBR048W	0	0	0.0174531351001939
YCL029C	0	0	0.0174418604651163
YNL310C	0	0	0.0174306003873467
YBR083W	0	0	0.0174193548387097
YBR063C	0	1	0.0174193548387097
YBR207W	0	0	0.0174081237911025
YNR028W	0	1	0.0174081237911025
YPL022W	0	0	0.0173969072164948
YMR225C	0	0	0.0173857050869285
YNL229C	0	0	0.0173745173745174
YBR072W	0	0	0.0173633440514469
YDR003W	0	0	0.0173521850899743
YEL063C	0	0	0.0173410404624277
YOL138C	0	0	0.0173299101412067
YBR105C	0	0	0.0173187940987813
YDR065W	0	0	0.0173076923076923
YIR009W	0	0	0.0172966047405509
YBR255W	0	1	0.0172966047405509
YKR083C	0	0	0.0172855313700384
YGL080W	0	1	0.0172855313700384
YLR436C	0	0	0.017274472168906
YBR169C	0	0	0.0172634271099744
YPR199C	0	0	0.0172523961661342
YLR387C	0	1	0.0172523961661342
YER068W	0	0	0.0172413793103448
YDR191W	0	0	0.017230376515635
YLR431C	0	0	0.017219387755102
YBR175W	0	0	0.017208413001912
YLR373C	0	0	0.0171974522292994
YLR133W	0	0	0.0171865054105665
YPR156C	0	0	0.017175572519084
YLR248W	0	0	0.0171646535282899
YBR062C	0	1	0.0171646535282899
YGR070W	0	0	0.01715374841169
YOR142W	0	0	0.0171428571428571
YLR306W	0	0	0.0171319796954315
YBR076W	0	0	0.0171211160431198
YOL146W	0	0	0.0171102661596958
YER173W	0	0	0.0170994300189994
YDL092W	0	0	0.0170886075949367
YBR079C	0	0	0.0170777988614801
YBR046C	0	1	0.0170777988614801
YGL144C	0	0	0.0170670037926675
YJL165C	0	0	0.0170562223626027
YBR153W	0	0	0.0170454545454545
YLR180W	0	0	0.0170347003154574
YBR086C	0	0	0.0170239596469105
YER074W-A	0	0	0.0170132325141777
YHR188C	0	0	0.0170025188916877
YNL329C	0	0	0.0169918187539333
YDL019C	0	0	0.0169811320754717
YPL268W	0	0	0.0169704588309239
YBR161W	0	0	0.0169597989949749
YDR376W	0	0	0.0169491525423729
YGR194C	0	0	0.0169385194479297
YDR099W	0	0	0.0169278996865204
YCL061C	0	0	0.0169172932330827
YBR096W	0	1	0.0169172932330827
YNL173C	0	0	0.0169067000626174
YDR508C	0	0	0.0168961201501877
YDR104C	0	0	0.0168855534709193
YMR011W	0	0	0.016875
YOR038C	0	0	0.0168644597126796
YLR392C	0	1	0.0168644597126796
YPR119W	0	0	0.0168539325842697
YBR257W	0	0	0.0168434185901435
YKL142W	0	0	0.0168329177057357
YGL211W	0	0	0.0168224299065421
YGR257C	0	0	0.0168119551681196
YNL193W	0	1	0.0168119551681196
YCL055W	0	0	0.0168014934660859
YBR120C	0	0	0.0167910447761194
YMR099C	0	0	0.016780609073959
YKL112W	0	0	0.0167701863354037
YGR244C	0	0	0.0167597765363128
YIL129C	0	0	0.0167493796526055
YDR081C	0	0	0.0167389956602604
YHR106W	0	0	0.016728624535316
YOL053W	0	1	0.016728624535316
YDR013W	0	0	0.01671826625387
YBR067C	0	0	0.0167079207920792
YLL058W	0	0	0.0166975881261596
YDR470C	0	0	0.0166872682323857
YLR119W	0	0	0.0166769610870908
YLR052W	0	0	0.0166666666666667
YHR147C	0	0	0.0166563849475632
YGR274C	0	0	0.0166461159062885
YJR091C	0	0	0.0166358595194085
YBR152W	0	0	0.0166256157635468
YBR033W	0	1	0.0166256157635468
YKL201C	0	0	0.0166153846153846
YDR217C	0	0	0.0166051660516605
YLR010C	0	0	0.0165949600491703
YBR085W	0	0	0.0165847665847666
YMR178W	0	1	0.0165847665847666
YJL174W	0	0	0.0165745856353591
YBR052C	0	1	0.0165745856353591
YJL131C	0	1	0.0165745856353591
YOR324C	0	0	0.0165644171779141
YDR016C	0	0	0.0165542611894543
YDR103W	0	0	0.0165441176470588
YKL014C	0	0	0.0165339865278628
YKL010C	0	0	0.0165238678090575
YDR034C	0	0	0.0165137614678899
YHR110W	0	0	0.0165036674816626
YPL011C	0	0	0.0164935858277337
YML054C	0	0	0.0164835164835165
YPR034W	0	0	0.0164734594264796
YBR088C	0	0	0.0164634146341463
YPR120C	0	0	0.0164533820840951
YPL041C	0	0	0.0164433617539586
YDR098C	0	0	0.0164333536214242
YBR194W	0	1	0.0164333536214242
YOR176W	0	0	0.0164233576642336
YDL108W	0	0	0.0164133738601824
YGR200C	0	0	0.0164034021871203
YPL009C	0	1	0.0164034021871203
YLR006C	0	0	0.0163934426229508
YBR276C	0	0	0.0163834951456311
YJL156C	0	0	0.0163735597331716
YOR288C	0	0	0.0163636363636364
YIL021W	0	0	0.0163537250151423
YOR241W	0	0	0.0163438256658596
YGR271W	0	0	0.0163339382940109
YCR052W	0	0	0.0163240628778718
YCL037C	0	0	0.0163141993957704
YKL077W	0	1	0.0163141993957704
YER093C	0	0	0.016304347826087
YNL070W	0	0	0.0162945081472541
YNL289W	0	0	0.0162846803377563
YHR028C	0	0	0.0162748643761302
YGR184C	0	0	0.0162650602409639
YHR006W	0	0	0.016255267910897
YBR156C	0	0	0.0162454873646209
YLR384C	0	0	0.0162357185808779
YER058W	0	0	0.0162259615384615
YJL209W	0	0	0.0162162162162162
YDR325W	0	0	0.0162064825930372
YGR223C	0	1	0.0162064825930372
YKL022C	0	0	0.0161967606478704
YLR024C	0	0	0.0161870503597122
YGL027C	0	0	0.0161773517076093
YLR342W	0	0	0.0161676646706587
YLR337C	0	0	0.0161579892280072
YDL149W	0	0	0.0161483253588517
YLR107W	0	0	0.0161386730424387
YMR184W	0	0	0.0161290322580645
YDL165W	0	0	0.0161194029850746
YGR181W	0	0	0.016109785202864
YMR026C	0	0	0.0161001788908766
YMR087W	0	0	0.0160905840286055
YBR192W	0	0	0.0160810005955926
YKR067W	0	0	0.0160714285714286
YML004C	0	0	0.0160618679357525
YOL009C	0	0	0.0160523186682521
YGL091C	0	0	0.0160427807486631
YGR112W	0	0	0.0160332541567696
YER142C	0	0	0.0160237388724036
YBR084W	0	0	0.0160142348754448
YDR480W	0	0	0.016004742145821
YBR104W	0	0	0.0159952606635071
YHR074W	0	0	0.0159857904085258
YJL126W	0	1	0.0159857904085258
YBR031W	0	0	0.0159763313609467
YNL003C	0	0	0.015966883500887
YOR017W	0	0	0.0159574468085106
YBR106W	0	0	0.0159480212640284
YJL071W	0	0	0.0159386068476978
YIL135C	0	0	0.015929203539823
YEL022W	0	0	0.0159198113207547
YPL099C	0	1	0.0159198113207547
YKL159C	0	0	0.0159104301708898
YBR047W	0	1	0.0159104301708898
YKL065C	0	1	0.0159104301708898
YLR216C	0	0	0.0159010600706714
YBR214W	0	0	0.0158917010005886
YBR135W	0	0	0.0158823529411765
YLR324W	0	0	0.0158730158730159
YMR098C	0	1	0.0158730158730159
YMR271C	0	0	0.0158636897767333
YBR185C	0	0	0.0158543746330006
YIL116W	0	0	0.0158450704225352
YER007W	0	0	0.0158357771260997
YFR039C	0	1	0.0158357771260997
YJR051W	0	0	0.0158264947245018
YOR143C	0	0	0.015817223198594
YBR227C	0	1	0.015817223198594
YKL089W	0	0	0.015807962529274
YBR118W	0	0	0.0157987126974839
YDR369C	0	0	0.0157894736842105
YKL073W	0	0	0.0157802454704851
YNR059W	0	0	0.0157710280373832
YDR067C	0	1	0.0157710280373832
YKL124W	0	0	0.0157618213660245
YPR051W	0	0	0.0157526254375729
YOR016C	0	0	0.0157434402332362
YOR165W	0	0	0.0157342657342657
YOL071W	0	0	0.0157251019219569
YBR115C	0	0	0.0157159487776484
YBR092C	0	0	0.0157068062827225
YGL150C	0	0	0.0156976744186047
YNL127W	0	0	0.0156885531667635
YCR086W	0	0	0.0156794425087108
YNL065W	0	0	0.0156703424260012
YEL058W	0	0	0.015661252900232
YBR071W	0	1	0.015661252900232
YOR281C	0	0	0.0156521739130435
YLR114C	0	0	0.0156431054461182
YGL216W	0	0	0.0156340474811812
YGR174C	0	0	0.015625
YLR167W	0	0	0.015615962984384
YMR152W	0	0	0.015606936416185
YGL248W	0	0	0.0155979202772964
YBR093C	0	0	0.0155889145496536
YER176W	0	0	0.0155799192152337
YPL214C	0	0	0.0155709342560554
YOR211C	0	0	0.0155619596541787
YBR111C	0	1	0.0155619596541787
YMR228W	0	0	0.0155529953917051
YJR013W	0	0	0.0155440414507772
YNL212W	0	1	0.0155440414507772
YNL094W	0	0	0.0155350978135788
YOR386W	0	0	0.0155261644623347
YOR155C	0	0	0.0155172413793103
YDL093W	0	0	0.0155083285468122
YMR312W	0	0	0.0154994259471871
YHR138C	0	0	0.0154905335628227
YOR138C	0	0	0.0154816513761468
YML011C	0	0	0.0154727793696275
YPL159C	0	0	0.0154639175257732
YDR488C	0	0	0.0154550658271322
YNR020C	0	0	0.0154462242562929
YJR082C	0	0	0.0154373927958834
YBR208C	0	0	0.0154285714285714
YMR285C	0	0	0.0154197601370645
YGR116W	0	0	0.0154109589041096
YLR195C	0	0	0.0154021677124929
YMR137C	0	0	0.0153933865450399
YDR529C	0	0	0.0153846153846154
YBR286W	0	0	0.015375854214123
YHR152W	0	0	0.0153671030165054
YBR195C	0	0	0.015358361774744
YCR017C	0	0	0.015349630471859
YBR117C	0	0	0.0153409090909091
YPL155C	0	0	0.0153321976149915
YOL008W	0	0	0.0153234960272418
YDL010W	0	1	0.0153234960272418
YGL107C	0	1	0.0153234960272418
YJR144W	0	0	0.0153148043108338
YCL044C	0	0	0.0153061224489796
YBR074W	0	1	0.0153061224489796
YNL248C	0	0	0.0152974504249292
YJL178C	0	0	0.0152887882219706
YML130C	0	0	0.0152801358234295
YGL256W	0	0	0.0152714932126697
YPL034W	0	1	0.0152714932126697
YBR138C	0	1	0.0152714932126697
YDR146C	0	0	0.0152628603730921
YBR121C	0	0	0.0152542372881356
YDL239C	0	0	0.0152456239412761
YNL020C	0	0	0.0152370203160271
YCL004W	0	0	0.0152284263959391
YML088W	0	0	0.0152198421645998
YGR275W	0	0	0.0152112676056338
YIL155C	0	0	0.0152027027027027
YER071C	0	1	0.0152027027027027
YMR066W	0	1	0.0152027027027027
YLR021W	0	1	0.0152027027027027
YMR210W	0	0	0.0151941474395048
YDR129C	0	0	0.015185601799775
YNL188W	0	0	0.015177065767285
YDL173W	0	1	0.015177065767285
YDR306C	0	0	0.0151685393258427
YPL189W	0	0	0.0151600224592925
YER167W	0	0	0.0151515151515152
YGL231C	0	1	0.0151515151515152
YBR142W	0	0	0.0151430173864274
YPL121C	0	0	0.0151345291479821
YLR398C	0	0	0.0151260504201681
YIL114C	0	0	0.0151175811870101
YDR207C	0	0	0.0151091214325686
YHR073W	0	0	0.0151006711409396
YGR212W	0	0	0.0150922302962549
YBR143C	0	0	0.0150837988826816
YGL243W	0	0	0.0150753768844221
YDR286C	0	1	0.0150753768844221
[truncated: 3,790 more rows]
