# Supplementary material for: Computationally Driven, Quantitative Experiments Discover Genes Required for Mitochondrial Biogenesis
Source: PLoS Genet. 2009 Mar 20;5(3):e1000407. doi: 10.1371/journal.pgen.1000407 (PMC2648979; doi:10.1371/journal.pgen.1000407)
Supplement: Dataset S2 — Top 100 novel ensemble predictions for additional yeast biological processes. A zip file containing 387 tab-delimited text files of the ensemble predictions for the indicated Gene Ontology Biological Process Term. (21.70 MB GZ) [file pgen.1000407.s013.gz › GO_0006913.txt]

ORF	AnnotatedToTerm?	Uncharacterized_04152007?	Precision
YGL092W	1	0	1.0
YML103C	1	0	1.0
YKL205W	1	0	1.0
YIL115C	1	0	1.0
YKL057C	1	0	1.0
YAR002W	1	0	1.0
YIL149C	1	0	1.0
YKR082W	1	0	1.0
YJL039C	0	0	0.96551724137931
YGL099W	1	0	0.96551724137931
YDL116W	1	0	0.96551724137931
YMR047C	1	0	0.96551724137931
YMR235C	1	0	0.96551724137931
YJR042W	1	0	0.96551724137931
YDL084W	1	0	0.96551724137931
YFR002W	1	0	0.96551724137931
YLR335W	1	0	0.96551724137931
YKR095W	1	0	0.96551724137931
YER105C	1	0	0.96551724137931
YNL189W	1	0	0.96551724137931
YPL093W	1	0	0.96551724137931
YBR034C	1	0	0.96551724137931
YBL079W	1	0	0.96551724137931
YJL041W	1	0	0.96551724137931
YGL122C	1	0	0.96551724137931
YBR017C	1	0	0.96551724137931
YOR046C	1	0	0.96551724137931
YGR119C	1	0	0.96551724137931
YGL238W	1	0	0.96551724137931
YLR106C	0	0	0.933333333333333
YPR189W	0	0	0.903225806451613
YPL126W	0	0	0.878787878787879
YJL050W	1	0	0.878787878787879
YMR125W	0	0	0.864864864864865
YOR098C	1	0	0.864864864864865
YJL061W	1	0	0.864864864864865
YMR129W	1	0	0.864864864864865
YOR001W	0	0	0.846153846153846
YLR293C	1	0	0.846153846153846
YGR103W	0	0	0.826086956521739
YPL012W	0	0	0.826086956521739
YGL016W	1	0	0.826086956521739
YPL146C	1	0	0.826086956521739
YLR347C	1	0	0.826086956521739
YKL068W	1	0	0.826086956521739
YMR308C	1	0	0.826086956521739
YLR129W	0	0	0.8125
YDR395W	1	0	0.8125
YLL008W	0	0	0.803921568627451
YOR160W	1	0	0.803921568627451
YCL011C	1	0	0.803921568627451
YMR080C	0	0	0.803571428571429
YPL169C	1	0	0.803571428571429
YER110C	1	0	0.803571428571429
YML031W	1	0	0.803571428571429
YLR018C	1	0	0.803571428571429
YML010W	0	0	0.789473684210526
YPR112C	0	0	0.775862068965517
YDR101C	0	0	0.766666666666667
YHR197W	1	0	0.766666666666667
YDL042C	0	0	0.754098360655738
YDR324C	0	0	0.746031746031746
YER107C	1	0	0.746031746031746
YLR197W	0	0	0.734375
YMR229C	0	0	0.723076923076923
YGL171W	0	0	0.712121212121212
YER006W	0	0	0.704225352112676
YLL011W	0	0	0.704225352112676
YKL143W	1	0	0.704225352112676
YMR153W	1	0	0.704225352112676
YGL172W	1	0	0.704225352112676
YHR052W	0	0	0.694444444444444
YLR336C	0	0	0.693333333333333
YNR053C	1	0	0.693333333333333
YGR218W	1	0	0.693333333333333
YMR290C	0	0	0.684210526315789
YER165W	0	0	0.675324675324675
YDR120C	0	0	0.670886075949367
YPL125W	1	0	0.670886075949367
YGR128C	0	0	0.662790697674419
YLR276C	0	0	0.662790697674419
YOL115W	0	0	0.662790697674419
YDL088C	1	0	0.662790697674419
YKR092C	1	0	0.662790697674419
YDR159W	1	0	0.662790697674419
YML062C	1	0	0.662790697674419
YOL123W	0	0	0.655172413793103
YIL038C	0	0	0.652173913043478
YHR167W	1	0	0.652173913043478
YKR024C	0	0	0.652173913043478
YGL097W	1	0	0.652173913043478
YKL186C	1	0	0.652173913043478
YNL061W	0	0	0.649484536082474
YMR049C	0	0	0.649484536082474
YDR381W	1	0	0.649484536082474
YGL086W	1	0	0.649484536082474
YNL139C	1	0	0.649484536082474
YDL060W	0	0	0.642857142857143
YGL173C	0	0	0.636363636363636
YPL043W	0	0	0.63
YCL054W	0	0	0.627450980392157
YOL072W	1	0	0.627450980392157
YKR081C	0	0	0.621359223300971
YMR223W	0	0	0.616822429906542
YPL020C	0	0	0.616822429906542
YDR138W	1	0	0.616822429906542
YDL207W	1	0	0.616822429906542
YDL229W	0	0	0.611111111111111
YKL014C	0	0	0.605504587155963
YOL010W	0	0	0.6
YKL009W	0	0	0.594594594594595
YHR196W	0	0	0.589285714285714
YER126C	0	0	0.584070796460177
YNL182C	0	0	0.582608695652174
YDR335W	1	0	0.582608695652174
YGL195W	0	0	0.581196581196581
YDR192C	1	0	0.581196581196581
YBL039C	0	0	0.576271186440678
YLR409C	0	0	0.571428571428571
YDR227W	0	0	0.566666666666667
YJL033W	0	0	0.56198347107438
YHR133C	0	0	0.557377049180328
YCL059C	0	0	0.552845528455285
YLR384C	0	0	0.548387096774194
YDR165W	0	0	0.544
YER171W	0	0	0.53968253968254
YMR012W	0	0	0.535433070866142
YLR305C	0	0	0.534883720930233
YLR022C	1	0	0.534883720930233
YNL075W	0	0	0.530769230769231
YMR131C	0	0	0.526717557251908
YNL132W	0	0	0.522727272727273
YER172C	0	0	0.518796992481203
YOL041C	0	0	0.514925373134328
YJR002W	0	0	0.511111111111111
YGR245C	0	0	0.507352941176471
YPL075W	0	0	0.507142857142857
YGR202C	0	0	0.507142857142857
YHR170W	1	0	0.507142857142857
YGL247W	1	0	0.507142857142857
YNL141W	0	0	0.50354609929078
YOR048C	0	0	0.5
YNL002C	0	0	0.5
YER036C	1	0	0.5
YNL110C	0	0	0.5
YOR206W	1	0	0.5
YKL078W	0	0	0.496598639455782
YGR090W	0	0	0.493333333333333
YGL078C	0	0	0.493333333333333
YGL100W	1	0	0.493333333333333
YGR280C	0	0	0.490322580645161
YHR085W	0	0	0.490322580645161
YNL004W	1	0	0.490322580645161
YOL145C	0	0	0.490322580645161
YDR432W	1	0	0.490322580645161
YOR004W	0	0	0.487179487179487
YJL148W	0	0	0.484076433121019
YER168C	0	0	0.481012658227848
YLL036C	0	0	0.477987421383648
YJL010C	0	0	0.475
YKL173W	0	0	0.472049689440994
YDR390C	0	0	0.469135802469136
YLR442C	0	0	0.466257668711656
YPR161C	0	0	0.463414634146341
YBR049C	0	0	0.460606060606061
YLR009W	0	0	0.457831325301205
YMR219W	0	0	0.455089820359281
YBR079C	0	0	0.452941176470588
YHR169W	0	0	0.452941176470588
YJR132W	1	0	0.452941176470588
YML080W	0	0	0.451428571428571
YDR496C	0	0	0.451428571428571
YLR222C	0	0	0.451428571428571
YAL059W	1	0	0.451428571428571
YIL063C	1	0	0.451428571428571
YGL246C	0	0	0.448863636363636
YLR196W	0	0	0.446327683615819
YOR151C	0	0	0.443820224719101
YGR264C	0	0	0.441340782122905
YDL031W	0	0	0.43956043956044
YGR145W	0	0	0.43956043956044
YDR002W	1	0	0.43956043956044
YML075C	0	0	0.437158469945355
YAL025C	0	0	0.434782608695652
YOR310C	0	0	0.432432432432432
YDL153C	0	0	0.43010752688172
YDL148C	0	0	0.427807486631016
YHL020C	0	0	0.426315789473684
YHR088W	0	0	0.426315789473684
YML107C	1	0	0.426315789473684
YPR174C	0	1	0.426315789473684
YNL163C	0	0	0.424083769633508
YBR247C	0	0	0.421875
YKL082C	0	0	0.419689119170984
YML034W	0	0	0.417525773195876
YFR009W	0	0	0.415384615384615
YDL112W	0	0	0.413265306122449
YBR142W	0	0	0.411167512690355
YOL021C	0	0	0.409090909090909
YOL077C	0	0	0.407035175879397
YDL122W	0	0	0.405
YDR083W	0	0	0.402985074626866
YCR072C	0	0	0.400990099009901
YNL008C	0	0	0.399014778325123
YDL063C	0	0	0.397058823529412
YHR065C	0	0	0.395121951219512
YEL017W	0	0	0.393203883495146
YLR450W	0	0	0.392344497607655
YDR081C	0	0	0.392344497607655
YDR361C	1	0	0.392344497607655
YOR145C	0	0	0.39047619047619
YLR096W	0	0	0.388625592417062
YOR361C	0	0	0.38785046728972
YER127W	0	0	0.38785046728972
YBR267W	1	0	0.38785046728972
YDL040C	0	0	0.386046511627907
YIL019W	0	0	0.384259259259259
YLR002C	0	0	0.382488479262673
YDR458C	0	1	0.382488479262673
YPL266W	0	0	0.380733944954128
YGR081C	0	0	0.378995433789954
YMR119W	0	0	0.377272727272727
YGL043W	0	0	0.376681614349776
YCL031C	0	0	0.376681614349776
YNL253W	1	0	0.376681614349776
YMR307W	0	0	0.375
YPL082C	0	0	0.373333333333333
YDR364C	0	0	0.371681415929204
YPL235W	0	0	0.370044052863436
YDL051W	0	0	0.368421052631579
YPR137W	0	0	0.366812227074236
YJL109C	0	0	0.365217391304348
YAL035W	0	0	0.363636363636364
YGL029W	0	0	0.362068965517241
YGR195W	0	0	0.360515021459227
YMR309C	0	0	0.358974358974359
YDL014W	0	0	0.357446808510638
YPR041W	0	0	0.355932203389831
YGR198W	0	0	0.354430379746835
YOR294W	0	0	0.352941176470588
YDL089W	0	1	0.352941176470588
YLR175W	0	0	0.351464435146443
YBR245C	0	0	0.35
YHR148W	0	0	0.348547717842324
YFL002C	0	0	0.347107438016529
YDL074C	0	0	0.345679012345679
YDR280W	0	0	0.345528455284553
YEL055C	0	0	0.345528455284553
YLL034C	1	0	0.345528455284553
YGR116W	0	0	0.34412955465587
YNL207W	0	0	0.342741935483871
YNR038W	0	0	0.34136546184739
YGL111W	0	0	0.34
YNL112W	0	0	0.338645418326693
YNL158W	0	0	0.337301587301587
YKR056W	0	0	0.33596837944664
YMR093W	0	0	0.334645669291339
YML093W	0	0	0.333333333333333
YOR123C	0	0	0.33203125
YPL239W	0	0	0.330769230769231
YBL028C	0	0	0.330769230769231
YIL133C	0	0	0.330769230769231
YPR016C	1	0	0.330769230769231
YPL178W	0	0	0.329501915708812
YOR335C	0	0	0.32824427480916
YPL211W	0	0	0.326996197718631
YGL120C	0	0	0.325842696629214
YHR069C	0	0	0.325842696629214
YJL111W	0	0	0.325842696629214
YIL079C	1	0	0.325842696629214
YPR169W	0	0	0.324626865671642
YDR172W	0	0	0.323420074349442
YNL062C	0	0	0.322222222222222
YLR418C	0	0	0.321033210332103
YKL172W	0	0	0.319852941176471
YGR159C	0	0	0.318681318681319
YJL076W	0	0	0.317518248175182
YCR035C	0	0	0.316363636363636
YPL086C	0	0	0.315217391304348
YOR287C	0	0	0.314079422382672
YCR057C	0	0	0.31294964028777
YER025W	0	0	0.311827956989247
YLL024C	0	0	0.310714285714286
YER082C	0	0	0.309608540925267
YLR074C	0	0	0.308510638297872
YJL048C	0	0	0.307420494699647
YGR200C	0	0	0.306620209059233
YDR449C	0	0	0.306620209059233
YNL308C	0	0	0.306620209059233
YDR091C	1	0	0.306620209059233
YKL139W	0	0	0.305555555555556
YDR184C	0	0	0.304498269896194
YOL144W	0	0	0.303448275862069
YOR204W	0	0	0.302405498281787
YMR061W	0	0	0.301369863013699
YIL030C	0	0	0.300341296928328
YJL122W	0	0	0.299319727891156
YLR249W	0	0	0.298305084745763
YNL248C	0	0	0.297297297297297
YDR365C	0	0	0.296296296296296
YGR162W	0	0	0.295302013422819
YDR021W	0	0	0.294701986754967
YDR339C	0	0	0.294701986754967
YGR285C	0	0	0.294701986754967
YGL105W	1	0	0.294701986754967
YOR168W	0	0	0.293729372937294
YMR239C	0	0	0.292763157894737
YMR285C	0	0	0.291803278688525
YOR078W	0	0	0.290849673202614
YGR083C	0	0	0.289902280130293
YLR310C	0	0	0.288961038961039
YMR277W	0	0	0.288025889967638
YDL036C	0	0	0.287096774193548
YLR150W	0	0	0.286173633440514
YPL226W	0	0	0.28525641025641
YKR060W	0	0	0.284345047923323
YNL232W	0	0	0.28343949044586
YPR110C	0	0	0.282539682539683
YDL056W	0	0	0.281645569620253
YNL001W	0	0	0.280757097791798
YHR119W	0	0	0.279874213836478
YNL154C	0	0	0.278996865203762
YMR288W	0	0	0.278125
YOR272W	0	0	0.277258566978193
YHR187W	0	0	0.276923076923077
YLR051C	0	0	0.276923076923077
YOL127W	0	0	0.276923076923077
YMR255W	1	0	0.276923076923077
YKL021C	0	0	0.276595744680851
YJR124C	0	1	0.276595744680851
YER002W	0	0	0.276595744680851
YPL193W	0	0	0.276595744680851
YAL005C	1	0	0.276595744680851
YDR299W	0	0	0.275757575757576
YFR037C	0	0	0.274924471299094
YLR208W	0	0	0.274626865671642
YJR064W	0	0	0.274626865671642
YOR243C	0	0	0.274626865671642
YER009W	1	0	0.274626865671642
YHR066W	0	0	0.274336283185841
YPR163C	0	0	0.274336283185841
YGR186W	0	0	0.274336283185841
YGL241W	1	0	0.274336283185841
YDL030W	0	0	0.273529411764706
YKL181W	0	0	0.272727272727273
YLR430W	0	0	0.271929824561404
YIL127C	0	0	0.271137026239067
YPR143W	0	0	0.270348837209302
YPL217C	0	0	0.269565217391304
YOR116C	0	0	0.26878612716763
YDR190C	0	0	0.268011527377522
YNL136W	0	0	0.267241379310345
YOR260W	0	0	0.26647564469914
YOR207C	0	0	0.265714285714286
YFR028C	0	0	0.264957264957265
YHR027C	0	0	0.264204545454545
YML049C	0	0	0.263456090651558
YPR187W	0	0	0.26271186440678
YGL244W	0	0	0.261971830985915
YKL056C	0	0	0.26123595505618
YKR059W	0	0	0.260504201680672
YPR144C	0	0	0.259776536312849
YJL014W	0	0	0.259052924791086
YGR123C	0	0	0.258333333333333
YPL212C	0	0	0.257617728531856
YLR435W	0	0	0.256906077348066
YNR051C	0	0	0.256198347107438
YOL080C	0	0	0.255494505494505
YDL150W	0	0	0.254794520547945
YJR041C	0	0	0.254098360655738
YLR340W	0	0	0.253405994550409
YGR173W	0	1	0.253405994550409
YOR308C	0	0	0.252717391304348
YGL112C	0	0	0.252032520325203
YOR340C	0	0	0.251351351351351
YIL035C	0	0	0.250673854447439
YKL125W	0	0	0.25
YBL054W	0	0	0.249329758713137
YLR432W	0	0	0.248663101604278
YMR128W	0	0	0.248
YML074C	0	0	0.247340425531915
YLR068W	0	0	0.246684350132626
YDR052C	0	0	0.246031746031746
YLR277C	0	0	0.245382585751979
YJL138C	0	0	0.244736842105263
YLR075W	0	0	0.244094488188976
YHR081W	0	0	0.243455497382199
YMR247C	0	0	0.242819843342037
YLR060W	0	0	0.2421875
YJL098W	0	0	0.241558441558442
YPR010C	0	0	0.240932642487047
YGR095C	0	0	0.24031007751938
YDR356W	0	0	0.239690721649485
YIR026C	0	0	0.239074550128535
YPL122C	0	0	0.238461538461538
YOL022C	0	1	0.238461538461538
YKL144C	0	0	0.237851662404092
YBR025C	0	0	0.237244897959184
YDR412W	0	0	0.236641221374046
YDR087C	0	0	0.236040609137056
YKL054C	0	0	0.235443037974684
YIL128W	0	0	0.234848484848485
YKR079C	0	0	0.234256926952141
YGR005C	0	0	0.233830845771144
YMR217W	0	0	0.233830845771144
YFL008W	0	0	0.233830845771144
YNL085W	0	0	0.233830845771144
YKL214C	1	0	0.233830845771144
YPL101W	0	0	0.233250620347395
YKL113C	0	0	0.232673267326733
YER159C	0	0	0.232098765432099
YHR064C	0	0	0.231527093596059
YNL088W	0	0	0.230958230958231
YIL110W	0	0	0.230392156862745
YDR110W	0	0	0.229828850855746
YDR292C	0	0	0.229268292682927
YHR165C	0	0	0.228710462287105
YDR385W	0	0	0.228155339805825
YOR056C	0	0	0.227602905569007
YDR068W	0	1	0.227602905569007
YBL004W	0	0	0.227053140096618
YLR449W	0	0	0.226506024096386
YDR206W	0	0	0.225961538461538
YBR009C	0	0	0.225419664268585
YDL099W	0	0	0.22488038277512
YOR133W	0	0	0.224343675417661
YMR033W	0	0	0.223809523809524
YBR154C	0	0	0.223277909738717
YNL313C	0	0	0.222748815165877
YOR341W	0	0	0.222222222222222
YLR015W	0	0	0.221698113207547
YDR465C	0	0	0.221176470588235
YKR026C	0	0	0.220657276995305
YPR104C	0	0	0.220140515222482
YHR077C	0	0	0.219626168224299
YPR190C	0	0	0.219114219114219
YDL213C	0	0	0.218604651162791
YPR119W	0	0	0.218097447795824
YOR119C	0	0	0.217592592592593
YFR031C	0	0	0.217090069284065
YNL247W	0	0	0.216589861751152
YDL167C	0	0	0.216091954022989
YNL123W	0	0	0.215596330275229
YGL245W	0	0	0.215102974828375
YIL142W	0	0	0.214611872146119
YBR081C	0	0	0.214123006833713
YNL022C	0	0	0.213636363636364
YEL026W	0	0	0.213151927437642
YIL126W	0	0	0.212669683257919
YDR062W	0	0	0.212189616252822
YLR085C	0	0	0.212053571428571
YLR086W	0	0	0.212053571428571
YPL131W	0	0	0.212053571428571
YKR025W	0	0	0.212053571428571
YBR118W	1	0	0.212053571428571
YOR194C	0	0	0.211581291759465
YIL018W	0	0	0.211111111111111
YDR161W	0	0	0.210643015521064
YJL069C	0	0	0.210176991150442
YDR240C	0	0	0.209713024282561
YJL080C	0	0	0.209251101321586
YIL104C	0	0	0.208791208791209
YPL106C	0	0	0.208333333333333
YHR089C	0	0	0.207877461706783
YDR346C	0	0	0.207423580786026
YPL050C	0	0	0.206971677559913
YIL016W	0	0	0.206521739130435
YGL008C	0	0	0.206073752711497
YJR043C	0	0	0.205627705627706
YNL297C	0	0	0.205183585313175
YLR397C	0	0	0.204741379310345
YOR061W	0	0	0.204301075268817
YGR192C	0	0	0.203862660944206
YGL139W	0	0	0.203426124197002
YMR146C	0	0	0.202991452991453
YDR416W	0	0	0.202558635394456
YIL096C	0	0	0.202127659574468
YJR145C	0	0	0.201698513800425
YLL015W	0	0	0.201271186440678
YLR044C	0	0	0.200845665961945
YOL130W	0	0	0.20042194092827
YNL151C	0	0	0.2
YGR158C	0	0	0.199579831932773
YKR048C	0	0	0.19916142557652
YIR012W	0	0	0.198744769874477
YNL030W	0	0	0.198329853862213
YJL125C	0	0	0.197916666666667
YLR166C	0	0	0.197505197505198
YGR211W	0	0	0.197125256673511
YNL199C	0	0	0.197125256673511
YOL051W	0	0	0.197125256673511
YFR001W	0	0	0.197125256673511
YDL201W	0	0	0.197125256673511
YDL175C	1	0	0.197125256673511
YJR007W	0	0	0.19672131147541
YDR176W	0	0	0.196319018404908
YMR212C	0	0	0.195918367346939
YGR272C	0	0	0.195519348268839
YER111C	0	0	0.195121951219512
YER049W	0	0	0.1947261663286
YDR464W	0	0	0.194331983805668
YAL033W	0	0	0.193939393939394
YDL111C	0	0	0.193548387096774
YOR359W	0	0	0.193158953722334
YMR044W	0	0	0.192771084337349
YML065W	0	0	0.192384769539078
YLR405W	0	0	0.192079207920792
YJL168C	0	0	0.192079207920792
YJR123W	0	0	0.192079207920792
YNL059C	0	0	0.192079207920792
YDR334W	0	0	0.192079207920792
YMR273C	1	0	0.192079207920792
YDR303C	0	0	0.191699604743083
YFL001W	0	0	0.191321499013807
YLR451W	0	0	0.190944881889764
YDR279W	0	0	0.19056974459725
YPL128C	0	0	0.190196078431373
YER151C	0	0	0.189823874755382
YNR012W	0	0	0.189555125725339
YDR289C	0	0	0.189555125725339
YGR251W	0	0	0.189555125725339
YOL097C	0	0	0.189555125725339
YML109W	0	0	0.189555125725339
YMR091C	1	0	0.189555125725339
YHR068W	0	0	0.189189189189189
YLR017W	0	0	0.188824662813102
YNL209W	0	0	0.188461538461538
YAL009W	0	0	0.18809980806142
YOR091W	0	0	0.187739463601533
YOR095C	0	0	0.187380497131931
YGR187C	0	0	0.187022900763359
YGL070C	0	0	0.186666666666667
YDR326C	0	0	0.186311787072243
YIL026C	0	0	0.18595825426945
YBL087C	0	0	0.185606060606061
YJL092W	0	0	0.185255198487713
YGR240C	0	0	0.184905660377358
YHR216W	0	0	0.184557438794727
YCL061C	0	0	0.184210526315789
YHL039W	0	0	0.183864915572233
YLR373C	0	0	0.183520599250936
YOL142W	0	0	0.183177570093458
YKL145W	0	0	0.182835820895522
YOR063W	0	0	0.182640144665461
YAL003W	0	0	0.182640144665461
YMR269W	0	0	0.182640144665461
YLR272C	0	0	0.182640144665461
YPL105C	0	1	0.182640144665461
YKL010C	0	0	0.182640144665461
YLR182W	0	0	0.182640144665461
YKR008W	0	0	0.182640144665461
YEL054C	0	0	0.182640144665461
YBR031W	0	0	0.182640144665461
YNL068C	0	0	0.182640144665461
YKR002W	1	0	0.182640144665461
YDR315C	0	0	0.182640144665461
YDL166C	1	0	0.182640144665461
YDR012W	0	0	0.182640144665461
YHR020W	0	0	0.182640144665461
YBR279W	0	0	0.182640144665461
YBR111W-A	1	0	0.182640144665461
YEL015W	0	0	0.182310469314079
YDR300C	0	0	0.181981981981982
YKL081W	0	0	0.181654676258993
YNL299W	0	0	0.181328545780969
YDL058W	0	0	0.181003584229391
YJR070C	0	0	0.180679785330948
YJR063W	0	0	0.180357142857143
YOL094C	0	0	0.180035650623886
YBR060C	0	0	0.179715302491103
YDL143W	0	0	0.179396092362345
YHR203C	0	0	0.179078014184397
YHR206W	0	0	0.178761061946903
YAL019W	0	0	0.178445229681979
YAL036C	0	0	0.178130511463845
YDR485C	0	0	0.177816901408451
YNR054C	0	0	0.177504393673111
YNL216W	0	0	0.17719298245614
YNL206C	0	0	0.176882661996497
YML006C	0	0	0.176573426573427
YGR098C	0	0	0.176265270506108
YDL208W	0	0	0.17595818815331
YNL186W	0	0	0.175652173913043
YLR244C	0	0	0.175347222222222
YPR118W	0	0	0.175043327556326
YLR401C	0	0	0.174740484429066
YIL148W	0	0	0.174438687392055
YPL183C	0	1	0.174438687392055
YDR180W	0	0	0.174137931034483
YJL008C	0	0	0.173838209982788
YNL256W	0	0	0.173539518900344
YML046W	0	0	0.173241852487136
YML059C	0	0	0.172945205479452
YDR121W	0	0	0.172649572649573
YDR245W	0	0	0.172354948805461
YOR323C	0	0	0.17206132879046
YPR086W	0	0	0.171768707482993
YOR355W	0	0	0.171477079796265
YDR023W	0	0	0.171186440677966
YDL189W	0	0	0.170896785109983
YMR014W	0	0	0.170608108108108
YGR009C	0	0	0.170320404721754
YOR304W	0	0	0.17003367003367
YLR186W	0	0	0.169747899159664
YOR185C	0	0	0.169463087248322
YLR033W	0	0	0.169179229480737
YNL021W	0	0	0.168896321070234
YNL236W	0	0	0.168614357262103
YPL160W	0	0	0.168333333333333
YOR047C	0	0	0.168053244592346
YPR025C	0	0	0.167774086378738
YLR148W	0	0	0.167495854063018
YOR217W	0	0	0.167218543046358
YMR260C	0	0	0.166942148760331
YNL250W	0	0	0.166666666666667
YOL012C	0	0	0.166392092257002
YNL016W	0	0	0.166118421052632
YPL243W	0	0	0.165845648604269
YGR061C	0	0	0.165573770491803
YNR015W	0	0	0.165302782324059
YDR429C	0	0	0.165032679738562
YDR049W	0	1	0.165032679738562
YOL061W	0	0	0.164763458401305
YNL091W	0	0	0.164495114006515
YOL093W	0	0	0.164227642276423
YDR473C	0	0	0.163961038961039
YGL155W	0	0	0.163695299837925
YLR328W	0	0	0.163430420711974
YJL198W	0	0	0.163166397415186
YDR152W	0	1	0.163166397415186
YHR127W	0	1	0.163166397415186
YOR257W	0	0	0.162903225806452
YKL114C	0	0	0.162640901771337
YHR158C	0	0	0.162379421221865
YPL207W	0	1	0.162379421221865
YKL166C	0	0	0.162118780096308
YLR398C	0	0	0.161858974358974
YOR117W	0	0	0.1616
YKR072C	0	0	0.161341853035144
YDR060W	0	0	0.161137440758294
YGR094W	0	0	0.161137440758294
YLR403W	0	0	0.161137440758294
YOR191W	0	0	0.161137440758294
YMR310C	0	0	0.161137440758294
YGL201C	0	0	0.161137440758294
YHR036W	1	0	0.161137440758294
YLR134W	0	0	0.160883280757098
YDR212W	0	0	0.160629921259843
YDR088C	0	0	0.160377358490566
YGL030W	0	0	0.160125588697017
YMR190C	0	0	0.15987460815047
YKL182W	0	0	0.15962441314554
YNL292W	0	0	0.159375
YMR186W	0	0	0.159126365054602
YJL074C	0	0	0.158878504672897
YNL262W	0	0	0.158631415241058
YCR077C	0	0	0.158385093167702
YLR291C	0	0	0.158139534883721
YDL065C	0	0	0.157894736842105
YNL271C	0	0	0.157650695517774
YDL141W	0	0	0.157407407407407
YJL176C	0	0	0.157164869029276
YLL021W	0	0	0.156923076923077
YHR013C	0	0	0.15668202764977
YAL038W	0	0	0.156441717791411
YIR023W	0	0	0.156202143950995
YPL263C	0	1	0.156202143950995
YNL221C	0	0	0.155963302752294
YBR155W	0	0	0.155725190839695
YDR207C	0	0	0.155487804878049
YPR033C	0	0	0.155251141552511
YGL153W	0	0	0.155015197568389
YOL125W	0	0	0.154779969650986
YHR019C	0	0	0.154545454545455
YGL203C	0	0	0.154311649016641
YJL087C	0	0	0.154078549848943
YBR196C	0	0	0.153846153846154
YGR155W	0	0	0.153614457831325
YOR241W	0	0	0.153383458646617
YDR195W	0	0	0.153153153153153
YKL112W	0	0	0.152923538230885
YGL232W	0	0	0.152694610778443
YBR189W	0	0	0.152466367713004
YNL238W	0	0	0.152238805970149
YDL043C	0	0	0.152141802067947
YDR312W	0	0	0.152141802067947
YLR441C	0	0	0.152141802067947
YMR142C	0	0	0.152141802067947
YPR060C	0	0	0.152141802067947
YBR249C	0	0	0.152141802067947
YPR080W	1	0	0.152141802067947
YDL082W	0	0	0.151917404129794
YHL011C	0	0	0.151693667157585
YLR321C	0	0	0.151470588235294
YML124C	0	0	0.151248164464024
YNR003C	0	0	0.151026392961877
YDR194C	0	0	0.150805270863836
YPR135W	0	0	0.150584795321637
YOR124C	0	0	0.15036496350365
YMR211W	0	0	0.150145772594752
YER161C	0	0	0.149927219796215
YLR357W	0	0	0.149709302325581
YDR398W	0	0	0.149492017416546
YIL085C	0	0	0.149275362318841
YDR150W	0	0	0.149059334298119
YLR071C	0	0	0.148843930635838
YEL034W	0	0	0.148629148629149
YHL007C	0	0	0.148414985590778
YLL045C	0	0	0.148201438848921
YER063W	0	0	0.147988505747126
YML035C	0	0	0.147776183644189
YBR198C	0	0	0.14756446991404
YIL021W	0	0	0.147353361945637
YMR205C	0	0	0.147142857142857
YER117W	0	0	0.146932952924394
YOR101W	0	0	0.146723646723647
YDL140C	0	0	0.14651493598862
YBL052C	0	0	0.146306818181818
YNL124W	0	0	0.146099290780142
YNL102W	0	0	0.145892351274788
YJR105W	0	0	0.145685997171146
YER029C	0	0	0.145480225988701
YNL255C	0	0	0.145275035260931
YKL074C	0	0	0.145070422535211
YDR017C	0	0	0.144866385372714
YJL191W	0	0	0.144662921348315
YML082W	0	0	0.144460028050491
YML007W	0	0	0.144257703081232
YOR370C	0	0	0.144055944055944
YDR163W	0	0	0.143854748603352
YBL003C	0	0	0.143654114365411
YNL175C	0	0	0.143454038997214
YPL228W	0	0	0.143254520166898
YLR146C	0	0	0.143055555555556
YLR223C	0	0	0.142857142857143
YMR039C	0	0	0.142659279778393
YMR001C	0	0	0.142461964038728
YLL035W	0	0	0.142265193370166
YLL004W	0	0	0.142068965517241
YOL124C	0	0	0.141873278236915
YLR055C	0	0	0.141678129298487
YLR014C	0	0	0.141483516483516
YBL024W	0	0	0.141289437585734
YBL072C	0	0	0.141095890410959
YIL147C	0	0	0.140902872777018
YML073C	0	0	0.140710382513661
YGR185C	0	0	0.140518417462483
YCR084C	0	0	0.140326975476839
YGR063C	0	0	0.140136054421769
YOR224C	0	0	0.139945652173913
YOR021C	0	0	0.139755766621438
YDR325W	0	0	0.139566395663957
YGR214W	0	0	0.139377537212449
YHL033C	0	0	0.139189189189189
YER148W	0	0	0.139001349527665
YPL210C	0	0	0.138814016172507
YJR140C	0	0	0.138627187079408
YIL020C	0	0	0.138440860215054
YNR067C	0	0	0.138255033557047
YER102W	0	0	0.138069705093834
YKL210W	0	0	0.137884872824632
YIL078W	0	0	0.137700534759358
YHR082C	0	0	0.137516688918558
YFR005C	0	0	0.137333333333333
YDR369C	0	0	0.137150466045273
YPL036W	0	0	0.136968085106383
YPR034W	0	0	0.136786188579017
YOR195W	0	0	0.136604774535809
YLR003C	0	0	0.136423841059603
YJL190C	0	0	0.136243386243386
YML063W	0	0	0.136063408190225
YNL178W	0	0	0.135883905013193
YGR274C	0	0	0.13570487483531
YCL050C	0	0	0.135526315789474
YKR010C	0	0	0.135348226018397
YGL044C	0	0	0.135170603674541
YHR062C	0	0	0.134993446920052
YDR228C	0	0	0.134816753926702
YIL091C	0	1	0.134816753926702
YER099C	0	0	0.134640522875817
YGL058W	0	0	0.134464751958225
YKL180W	0	0	0.134289439374185
YGL077C	0	0	0.134114583333333
YDR266C	0	1	0.134114583333333
YPR057W	0	0	0.133940182054616
YPL254W	0	0	0.133766233766234
YDR123C	0	0	0.133592736705577
YDR301W	0	0	0.133419689119171
YNR046W	0	0	0.133247089262613
YBR084W	0	0	0.133074935400517
YER124C	0	0	0.132903225806452
YOL052C	0	0	0.132731958762887
YHR201C	0	0	0.132561132561133
YGR140W	0	0	0.132390745501285
YJL123C	0	1	0.132390745501285
YDR198C	0	0	0.132220795892169
YBR143C	0	0	0.132051282051282
YOL086C	0	0	0.131882202304738
YLR433C	0	0	0.131713554987212
YGL207W	0	0	0.13154533844189
YML115C	0	0	0.131377551020408
YLR048W	0	0	0.131210191082803
YER164W	0	0	0.131043256997455
YLR309C	0	0	0.130876747141042
YGL076C	0	0	0.130710659898477
YHR193C	0	0	0.130544993662864
YDR448W	0	0	0.130379746835443
YDL064W	0	0	0.130214917825537
YPL237W	0	0	0.130050505050505
YDR404C	0	0	0.129886506935687
YPL231W	0	0	0.129722921914358
YHR004C	0	0	0.129559748427673
YNR013C	0	0	0.129396984924623
YDR331W	0	0	0.129234629861982
YDL102W	0	0	0.129072681704261
YGL135W	0	0	0.128911138923655
YKL018W	0	0	0.12875
YNL327W	0	0	0.128589263420724
YML041C	0	0	0.128428927680798
YBR061C	0	0	0.12826899128269
YDR418W	0	0	0.128109452736318
YDR225W	0	0	0.127950310559006
YML060W	0	0	0.127791563275434
YGL116W	0	0	0.127633209417596
YML024W	0	0	0.127475247524752
YDR341C	0	0	0.127317676143387
YNR011C	0	0	0.12716049382716
YGL113W	0	0	0.127003699136868
YHR084W	0	0	0.126847290640394
YIL161W	0	1	0.126847290640394
YCR053W	0	0	0.126691266912669
YJR076C	0	0	0.126535626535627
YPR141C	0	0	0.12638036809816
YGR262C	0	0	0.126225490196078
YDR397C	0	0	0.126070991432069
YLR274W	0	0	0.125916870415648
YJL025W	0	0	0.125763125763126
YKL191W	0	0	0.125609756097561
YLR389C	0	0	0.125456760048721
YJR068W	0	0	0.125304136253041
YKL060C	0	0	0.125151883353584
YGR085C	0	0	0.125
YIL103W	0	0	0.124848484848485
YMR076C	0	0	0.124697336561743
YPL117C	0	0	0.124546553808948
YDR144C	0	0	0.1243961352657
YOR281C	0	0	0.124246079613993
YCR016W	0	0	0.124096385542169
YJR069C	0	0	0.123947051744886
YLR287C	0	1	0.123947051744886
YNL227C	0	0	0.123798076923077
YGR204W	0	0	0.123649459783914
YJR032W	0	0	0.123501199040767
YJL084C	0	1	0.123501199040767
YDL083C	0	0	0.123353293413174
YGL148W	0	0	0.123205741626794
YOR051C	0	1	0.123205741626794
YLR052W	0	0	0.123058542413381
YDR188W	0	0	0.12291169451074
YNL273W	0	0	0.122765196662694
YJL011C	0	0	0.122619047619048
YDR389W	0	0	0.122473246135553
YJR143C	0	0	0.122327790973872
YIL009W	0	0	0.122182680901542
YOL120C	0	0	0.122037914691943
YDR075W	0	0	0.12189349112426
YMR240C	0	0	0.121749408983452
YBL014C	0	0	0.121605667060213
YPL198W	0	0	0.121462264150943
YKL216W	0	0	0.121319199057715
YJL130C	0	0	0.121176470588235
YDR224C	0	0	0.121034077555817
YDR399W	0	0	0.120892018779343
YPR133C	0	0	0.120750293083236
YDR050C	0	0	0.120608899297424
YKR063C	0	0	0.12046783625731
YLL048C	0	0	0.120327102803738
YNL261W	0	0	0.120186697782964
YLR195C	0	0	0.12004662004662
YML023C	0	0	0.119906868451688
YEL061C	0	0	0.119767441860465
YBR010W	0	0	0.119628339140534
YGR276C	0	0	0.119489559164733
YHR166C	0	0	0.119351100811124
YBR215W	0	0	0.119212962962963
YEL056W	0	0	0.119075144508671
YKR028W	0	0	0.118937644341801
YLR234W	0	0	0.118800461361015
YDR170C	0	0	0.118663594470046
YLR005W	0	0	0.118527042577675
YER043C	0	0	0.118390804597701
YDR143C	0	0	0.118254879448909
YDL236W	0	0	0.118119266055046
YGR089W	0	0	0.117983963344788
YFR031C-A	0	0	0.117848970251716
YPR131C	0	0	0.117714285714286
YOR026W	0	0	0.117579908675799
YER118C	0	0	0.117445838084379
YML111W	0	0	0.117312072892938
YKL154W	0	0	0.117178612059158
YLR103C	0	0	0.117045454545455
YOR312C	0	0	0.116912599318956
YPL129W	0	0	0.116780045351474
YMR311C	0	0	0.116647791619479
YFL023W	0	0	0.116515837104072
YKL099C	0	0	0.11638418079096
YPL273W	0	0	0.116252821670429
YIL090W	0	0	0.116121758737317
YOR233W	0	0	0.115990990990991
YOR096W	0	0	0.115860517435321
YHR186C	0	0	0.115730337078652
YIL075C	0	0	0.115600448933782
YDR440W	0	0	0.115470852017937
YJL183W	0	0	0.115341545352744
YBR030W	0	0	0.115212527964206
YLR448W	0	0	0.115083798882682
YOR188W	0	0	0.114955357142857
YOL149W	0	0	0.114827201783724
YLR020C	0	0	0.114699331848552
YGR118W	0	0	0.114571746384872
YOL139C	0	0	0.114444444444444
YMR301C	0	0	0.114317425083241
YML056C	0	1	0.114317425083241
YOR276W	0	0	0.114190687361419
YGR091W	0	0	0.1140642303433
YLR045C	0	0	0.113938053097345
YER129W	0	0	0.113812154696133
YJR003C	0	0	0.113686534216336
YNL197C	0	0	0.113561190738699
YLR115W	0	0	0.113436123348018
YDR211W	0	0	0.113311331133113
YGL019W	0	0	0.113186813186813
YML113W	0	0	0.113062568605928
YML021C	0	0	0.112938596491228
YGL103W	0	0	0.112814895947426
YPL208W	0	0	0.112691466083151
YOL006C	0	0	0.112568306010929
YDR037W	0	0	0.112445414847162
YNL119W	0	0	0.112322791712105
YKL110C	0	0	0.112200435729847
YGR087C	0	0	0.112078346028292
YFL022C	0	0	0.11195652173913
YKL152C	0	0	0.11194833153929
YLR180W	0	0	0.11194833153929
YPL227C	0	0	0.11194833153929
YMR077C	0	0	0.11194833153929
YDR153C	0	0	0.11194833153929
YHR107C	0	0	0.11194833153929
YDR004W	0	0	0.11194833153929
YHR070W	0	0	0.11194833153929
YDL001W	0	1	0.11194833153929
YNR016C	1	0	0.11194833153929
YBR202W	0	0	0.111827956989247
YDL195W	0	0	0.111821086261981
YJL145W	0	0	0.111821086261981
YLR192C	0	0	0.111821086261981
YHR129C	0	0	0.111821086261981
YGR054W	0	0	0.111821086261981
YJL187C	0	0	0.111821086261981
YEL018W	0	0	0.111821086261981
YML125C	0	0	0.111821086261981
YNL302C	1	0	0.111821086261981
YNL048W	0	0	0.111702127659574
YPR062W	0	0	0.111583421891605
YGR208W	0	0	0.111464968152866
YHR128W	0	0	0.111346765641569
YBR058C	0	0	0.111228813559322
YLR383W	0	0	0.111111111111111
YPL081W	0	0	0.110993657505285
YDR045C	0	0	0.110876451953537
YDR232W	0	0	0.110759493670886
YOR033C	0	0	0.110642781875659
YHR023W	0	0	0.110526315789474
YDL225W	0	0	0.110410094637224
YOR038C	0	0	0.110294117647059
YJR009C	0	0	0.110178384050367
YIL005W	0	0	0.110062893081761
YJL052W	0	0	0.109947643979058
YLR215C	0	0	0.109832635983264
YPR186C	0	0	0.109717868338558
YPR102C	0	0	0.109603340292276
YKL015W	0	0	0.109489051094891
YJL209W	0	0	0.109375
YBR112C	0	0	0.109261186264308
YLR285W	0	0	0.109147609147609
YDR527W	0	0	0.109034267912773
YPL220W	0	0	0.108921161825726
YBR172C	0	0	0.10880829015544
YCR047C	0	0	0.108695652173913
YGR254W	0	0	0.108583247156153
YOR143C	0	0	0.108471074380165
YHR174W	0	0	0.108359133126935
YPL190C	0	0	0.108247422680412
YIL052C	0	0	0.108135942327497
YLL018C	0	0	0.108024691358025
YNL107W	0	0	0.107913669064748
YJL129C	0	0	0.107802874743326
YLR420W	0	0	0.107692307692308
YNL317W	0	0	0.107581967213115
YBL026W	0	0	0.107471852610031
YOR210W	0	0	0.107361963190184
YLR088W	0	0	0.107252298263534
YNL153C	0	0	0.107142857142857
YEL042W	0	0	0.107033639143731
YIL061C	0	0	0.106924643584521
YCR012W	0	0	0.106815869786368
YPR069C	0	0	0.106707317073171
YLR109W	0	0	0.106598984771574
YHL030W	0	0	0.106490872210953
YML043C	0	0	0.106382978723404
YKL160W	0	0	0.106275303643725
YCR033W	0	0	0.106167846309403
YLR172C	0	0	0.106060606060606
YKR094C	0	0	0.105953582240161
YOR315W	0	0	0.105846774193548
YJR134C	0	1	0.105846774193548
YPL032C	0	0	0.105740181268882
YNR052C	0	0	0.105633802816901
YGL169W	0	0	0.105527638190955
YER114C	0	0	0.105421686746988
YFR013W	0	0	0.105315947843531
YHR047C	0	0	0.105210420841683
YPL011C	0	0	0.105105105105105
YJR090C	0	0	0.105
YGR003W	0	0	0.104895104895105
YML032C	0	0	0.104790419161677
YER155C	0	0	0.10468594217348
YOL034W	0	0	0.104581673306773
YER156C	0	1	0.104581673306773
YNL121C	0	0	0.104477611940299
YPR072W	0	0	0.104373757455268
YDL209C	0	0	0.104270109235353
YOL039W	0	0	0.104166666666667
YDL173W	0	1	0.104166666666667
YPR175W	0	0	0.10406342913776
YOR252W	0	1	0.10406342913776
YGR191W	0	0	0.103960396039604
YIL131C	0	0	0.103857566765579
YDR028C	0	0	0.103754940711462
YGL123W	0	0	0.10365251727542
YNL039W	0	0	0.103550295857988
YCL037C	0	0	0.103515625
YHR040W	0	0	0.103515625
YML112W	0	0	0.103515625
YBR055C	0	0	0.103515625
YFL039C	0	0	0.103515625
YNL291C	0	0	0.103515625
YBL036C	0	0	0.103515625
YBL068W	0	0	0.103515625
YMR224C	0	0	0.103515625
YOL121C	1	0	0.103515625
YOR326W	0	0	0.103414634146341
YNL113W	0	0	0.103313840155945
YNL064C	0	0	0.103213242453749
YDR167W	0	0	0.103112840466926
YDR321W	0	0	0.103012633624879
YMR016C	0	0	0.102912621359223
YOL103W	0	0	0.102812803103783
YPL139C	0	0	0.102713178294574
YFR034C	0	0	0.102613746369797
YDR097C	0	0	0.102588686481304
YJL203W	0	0	0.102588686481304
YHR103W	0	0	0.102588686481304
YML022W	0	0	0.102588686481304
YDR454C	0	0	0.102588686481304
YKL212W	0	0	0.102588686481304
YOL098C	0	1	0.102588686481304
YEL003W	0	0	0.102588686481304
YHR154W	0	0	0.102588686481304
YHR205W	0	0	0.102588686481304
YMR216C	1	0	0.102588686481304
YGR216C	0	0	0.102490421455939
YGR246C	0	0	0.102392344497608
YJR067C	0	1	0.102392344497608
YOR165W	0	0	0.102294455066922
YGR004W	0	0	0.102196752626552
YBR069C	0	0	0.102099236641221
YJR031C	0	0	0.102001906577693
YPL256C	0	0	0.101904761904762
YGR275W	0	0	0.101807802093245
YER116C	0	0	0.10171102661597
YNL215W	0	1	0.10171102661597
YLR319C	0	0	0.101614434947768
YCR052W	0	0	0.101518026565465
YJR092W	0	0	0.101421800947867
YNL166C	0	0	0.101325757575758
YDL155W	0	0	0.101229895931883
YJR144W	0	0	0.101134215500945
YOL136C	0	0	0.101038715769594
YOR234C	0	0	0.100943396226415
YCR051W	0	1	0.100943396226415
YGL253W	0	0	0.100848256361923
YLL043W	0	0	0.10075329566855
YPR088C	0	0	0.10065851364064
YER177W	0	0	0.100563909774436
YCR031C	0	0	0.100469483568075
YDR234W	0	0	0.100375234521576
YKL209C	0	0	0.100281162136832
YBL002W	0	0	0.100187265917603
YGR157W	0	0	0.100093545369504
YKL176C	0	0	0.1
YBR121C	0	0	0.099906629318394
YLR440C	0	0	0.0998134328358209
YLR083C	0	1	0.0998134328358209
YHR204W	0	0	0.0997204100652377
YBR048W	0	0	0.0996275605214153
YNL251C	0	0	0.0995348837209302
YOR039W	0	0	0.0994423791821561
YHR120W	0	0	0.0993500464252553
YKL058W	0	0	0.0992578849721707
YDR132C	0	1	0.0992578849721707
YOR144C	0	0	0.0991658943466172
YBR156C	0	0	0.0990740740740741
YDL235C	0	0	0.0989824236817761
YOR212W	0	0	0.0988909426987061
YKR038C	0	0	0.0987996306555863
YNL188W	0	0	0.0987084870848708
YMR246W	0	0	0.0986175115207373
YLR084C	0	0	0.0985267034990792
YOR253W	0	0	0.0984360625574977
YHR010W	0	0	0.0983455882352941
YDR392W	0	0	0.0982552800734619
YHR144C	0	0	0.0981651376146789
YMR303C	0	0	0.0980751604032997
YHR090C	0	0	0.097985347985348
YMR005W	0	0	0.0978956999085087
YDR499W	0	0	0.0978062157221207
YLR264W	0	0	0.097716894977169
YDR450W	0	0	0.0976277372262774
YDR025W	0	0	0.097538742023701
YBL018C	0	0	0.0974499089253188
YAL029C	0	0	0.097361237488626
YER149C	0	0	0.0972727272727273
YEL024W	0	0	0.0971843778383288
YGL151W	0	0	0.0970961887477314
YLR007W	0	0	0.0970081595648232
YFL045C	0	0	0.0969202898550725
YBR029C	0	0	0.0968325791855204
YGR104C	0	0	0.096745027124774
YAL047C	0	0	0.0966576332429991
YGR078C	0	0	0.0965703971119134
YKR023W	0	1	0.0965703971119134
YJL110C	0	0	0.0964833183047791
YIL039W	0	0	0.0963963963963964
YPR018W	0	0	0.0963096309630963
YOR213C	0	0	0.0962230215827338
YER022W	0	0	0.096136567834681
YOL076W	0	0	0.0960502692998205
YDL002C	0	0	0.096
YGR124W	0	0	0.096
YMR121C	0	0	0.096
YBL023C	0	0	0.096
YOR239W	0	0	0.096
YDR447C	0	0	0.096
YPR051W	0	0	0.096
YIR011C	0	0	0.096
YML069W	0	0	0.096
YOR209C	0	0	0.096
YGL174W	1	0	0.096
YGL213C	0	0	0.0959147424511545
YPL038W	0	0	0.095829636202307
YPR056W	0	0	0.0957446808510638
YPR019W	0	0	0.095659875996457
YJR133W	0	0	0.0955752212389381
YLR275W	0	0	0.0954907161803713
YMR108W	0	0	0.0954063604240283
YLR314C	0	0	0.0953221535745808
YML106W	0	0	0.0952380952380952
YNL069C	0	0	0.0951541850220264
YLR226W	0	0	0.0950704225352113
YML081W	0	1	0.0950704225352113
YJR072C	0	1	0.0950704225352113
YKL059C	0	0	0.0949868073878628
YGL130W	0	0	0.0949033391915641
YAR008W	0	0	0.0948200175592625
YBR015C	0	0	0.0947368421052632
YPL157W	0	0	0.0946538124452235
YLR372W	0	0	0.0945709281961471
YJL157C	0	0	0.094488188976378
YDR427W	0	0	0.0944055944055944
YIL053W	0	0	0.0943231441048035
YOR360C	0	0	0.0942408376963351
YBR248C	0	0	0.0941586748038361
YBR263W	0	0	0.0940766550522648
YIR006C	0	0	0.0939947780678851
YNL118C	0	0	0.0939130434782609
YLR143W	0	1	0.0939130434782609
YAL041W	0	0	0.0938314509122502
YBR158W	0	0	0.09375
YER013W	0	0	0.0936686903729401
YHR143W-A	0	0	0.0935875216637782
YOR229W	0	0	0.0935064935064935
YOR058C	0	0	0.0934256055363322
YGL257C	0	0	0.0933448573898012
YMR075W	0	0	0.0932642487046632
YJL006C	0	0	0.093183779119931
YML105C	0	0	0.0931034482758621
YEL053C	0	0	0.0930232558139535
YLR221C	0	0	0.0929432013769363
YLR025W	0	0	0.0928632846087704
YMR296C	0	0	0.0927835051546392
YPL083C	0	0	0.0927038626609442
YJL179W	0	0	0.0926243567753002
YGR072W	0	0	0.0925449871465296
YIL008W	0	0	0.0924657534246575
YCR042C	0	0	0.0923866552609068
YGL150C	0	0	0.0923076923076923
YLR113W	0	0	0.0922288642186166
YEL022W	0	0	0.0921501706484642
YJR046W	0	0	0.0920716112531969
YJR097W	0	0	0.0919931856899489
YKL028W	0	0	0.0919148936170213
YHR072W	0	0	0.0918367346938776
YKL006W	0	0	0.0917587085811385
YGL083W	0	1	0.0917587085811385
YBR231C	0	0	0.0916808149405773
YPR074C	0	0	0.0916030534351145
YCR020W-B	0	0	0.0915254237288136
YDR372C	0	0	0.0914479254868755
YNL164C	0	0	0.0913705583756345
YDL126C	0	0	0.0912933220625528
YOR249C	0	0	0.0912162162162162
YMR312W	0	0	0.0911392405063291
YGL022W	0	0	0.0910623946037099
YOR043W	0	0	0.0909856781802864
YML014W	0	0	0.0909090909090909
YNL149C	0	0	0.0908326324642557
YBR281C	0	0	0.0907563025210084
YML114C	0	0	0.0906801007556675
YNL031C	0	0	0.0906040268456376
YMR242C	0	0	0.0905280804694049
YHR118C	0	0	0.0904522613065327
YLR183C	0	0	0.0903765690376569
YGR229C	0	0	0.0903010033444816
YLR114C	0	0	0.0902255639097744
YPR132W	0	0	0.0901502504173623
YGR267C	0	0	0.0900750625521268
YDL055C	0	0	0.09
YDL121C	0	1	0.09
YBR087W	0	0	0.08992506244796
YKL130C	0	0	0.0898502495840266
YKL004W	0	0	0.0897755610972569
YCR028C-A	0	0	0.0897009966777409
YOL004W	0	0	0.0896265560165975
YLR110C	0	0	0.0895522388059701
YDR181C	0	0	0.0894780447390224
YDR468C	0	0	0.0894039735099338
YLR095C	0	0	0.0893300248138958
YDR382W	0	0	0.0892561983471074
YPL145C	0	0	0.0891824938067713
YKR057W	0	0	0.0891089108910891
YGR074W	0	0	0.089035449299258
YDR507C	0	0	0.0889621087314662
YNL201C	0	0	0.0888888888888889
YLR200W	0	0	0.0888157894736842
YLR427W	0	0	0.0887428101889893
YER016W	0	0	0.0886699507389163
YOL090W	0	0	0.088597210828548
YDR471W	0	0	0.0885245901639344
YLR243W	0	1	0.0885245901639344
YPL008W	0	0	0.0884520884520884
YPR048W	0	1	0.0884520884520884
YHR021C	0	0	0.088379705400982
YNL219C	0	0	0.0883074407195421
YGL028C	0	0	0.0882352941176471
YOR342C	0	1	0.0882352941176471
YOL068C	0	0	0.0881632653061225
YHL001W	0	0	0.0880913539967374
YKL120W	0	0	0.0880195599022005
YNL169C	0	0	0.0879478827361563
YDR076W	0	0	0.0878763222131815
YLR410W	0	0	0.0878048780487805
YDR469W	0	0	0.0877335499593826
YCL063W	0	0	0.0876623376623377
YGR024C	0	0	0.0875912408759124
YPL063W	0	0	0.0875202593192869
YML028W	0	0	0.0874493927125506
YPR097W	0	1	0.0874493927125506
YGL163C	0	0	0.087378640776699
YNL067W	0	0	0.0873080032336297
YKR099W	0	0	0.0872374798061389
YNL084C	0	0	0.0871670702179177
YML094W	0	0	0.0870967741935484
YDR478W	0	0	0.0870265914585012
YOL054W	0	0	0.0869565217391304
YDR054C	0	0	0.086886564762671
YOR153W	0	0	0.0868167202572347
YKR037C	0	0	0.0867469879518072
YMR179W	0	0	0.086677367576244
YPL245W	0	1	0.086677367576244
YLR132C	0	0	0.086607858861267
YIR002C	0	0	0.0865384615384615
YEL032W	0	0	0.0864691753402722
YHR041C	0	0	0.0864
YJL177W	0	0	0.0863309352517986
YDL136W	0	0	0.0862619808306709
YGL240W	0	0	0.0861931364724661
YPL253C	0	0	0.0861244019138756
YPL022W	0	0	0.0860557768924303
YJR005W	0	0	0.0859872611464968
YBR084C-A	0	0	0.0859188544152745
YDL164C	0	0	0.0858505564387917
YDR384C	0	0	0.0857823669579031
YER040W	0	0	0.0857142857142857
YJL186W	0	0	0.0856463124504362
YOR073W	0	0	0.0855784469096672
YLR455W	0	0	0.0855106888361045
YHR135C	0	0	0.0854430379746835
YLR029C	0	0	0.085423197492163
YLR117C	0	0	0.085423197492163
YER086W	0	0	0.085423197492163
YIL145C	0	0	0.085423197492163
YER132C	0	0	0.085423197492163
YKR036C	0	0	0.085423197492163
YEL040W	0	0	0.085423197492163
YBR181C	0	0	0.085423197492163
YMR123W	0	0	0.085423197492163
YMR213W	0	0	0.085423197492163
YBR127C	0	0	0.085423197492163
YOL040C	1	0	0.085423197492163
YDR145W	0	0	0.0853563038371182
YNL027W	0	0	0.0852895148669797
YBR130C	0	0	0.0852228303362002
YER122C	0	0	0.08515625
YEL029C	0	0	0.0850897736143638
YNL290W	0	0	0.0850234009360374
YLR191W	0	0	0.0849571317225253
YGR210C	0	1	0.0849571317225253
YOR330C	0	0	0.0848909657320872
YKL012W	0	0	0.0848249027237354
YLR170C	0	0	0.0847589424572317
YGL049C	0	0	0.0846930846930847
YBL092W	0	0	0.0846273291925466
YAL043C	0	0	0.0845616757176106
YGL190C	0	0	0.0844961240310078
YAL016W	0	0	0.0844306738962045
YMR037C	0	0	0.0843653250773994
YGR093W	0	1	0.0843653250773994
YDL103C	0	0	0.0843000773395205
YCL029C	0	0	0.0842349304482226
YDR514C	0	1	0.0842349304482226
YKL042W	0	0	0.0841698841698842
YJL124C	0	0	0.0841049382716049
YER056C-A	0	0	0.0840400925212028
YJL095W	0	0	0.0839753466872111
YGR283C	0	0	0.0839107005388761
YER173W	0	0	0.0838461538461538
YOR259C	0	0	0.0837817063797079
YIL144W	0	0	0.0837173579109063
YGL031C	0	0	0.0836531082118189
YML104C	0	0	0.0835889570552147
YNL287W	0	0	0.0835249042145594
YDL205C	0	0	0.0834609494640123
YER032W	0	0	0.0833970925784239
YMR138W	0	0	0.0833333333333333
YLR386W	0	0	0.0832696715049656
YMR198W	0	0	0.083206106870229
YDR119W	0	1	0.083206106870229
YCR093W	0	0	0.0831426392067124
YBR271W	0	0	0.0830792682926829
YBL035C	0	0	0.083015993907083
YPL090C	0	0	0.0829528158295282
YJL002C	0	0	0.0828897338403042
YML127W	0	0	0.0828267477203647
YER176W	0	0	0.0827638572513288
YDR174W	0	0	0.082701062215478
YDR295C	0	0	0.0826383623957544
YDR531W	0	0	0.0825757575757576
YER112W	0	0	0.0825132475397426
YBR275C	0	0	0.0824508320726172
YJL204C	0	0	0.0823885109599395
YPL042C	0	0	0.0823262839879154
YMR220W	0	0	0.0822641509433962
YIL094C	0	0	0.0822021116138763
YNL126W	0	0	0.0821401657874906
YDR243C	0	0	0.082078313253012
YKR064W	0	1	0.082078313253012
YEL037C	0	0	0.0820165537998495
YMR079W	0	0	0.0819548872180451
YKR043C	0	1	0.0819548872180451
YPR009W	0	0	0.081893313298272
YNR027W	0	0	0.0818318318318318
YMR194W	0	0	0.0817704426106527
YJR147W	0	0	0.0817091454272864
YOR254C	0	0	0.0816479400749064
YKL122C	0	0	0.0816023738872404
YGR152C	0	0	0.0816023738872404
YLR359W	0	0	0.0816023738872404
YPR145W	0	0	0.0816023738872404
YGR271W	0	0	0.0816023738872404
YOR293W	0	0	0.0816023738872404
YPL213W	0	0	0.0816023738872404
YJL136C	0	0	0.0816023738872404
YGR047C	0	0	0.0816023738872404
YJR052W	0	0	0.0816023738872404
YJR040W	0	0	0.0816023738872404
YKL024C	0	0	0.0816023738872404
YDR457W	1	0	0.0816023738872404
YGR030C	0	0	0.0815418828762046
YDR302W	0	0	0.0814814814814815
YMR208W	0	0	0.0814211695040711
YPL049C	0	0	0.0813609467455621
YDR217C	0	0	0.0813008130081301
YPR070W	0	0	0.0812407680945347
YGL014W	0	0	0.0812182741116751
YMR243C	0	0	0.0812182741116751
YDR235W	0	0	0.0812182741116751
YML126C	0	0	0.0812182741116751
YML026C	0	0	0.0812182741116751
YDR098C	0	0	0.0812182741116751
YER031C	0	0	0.0812182741116751
YLR371W	0	0	0.0812182741116751
YMR164C	0	0	0.0812182741116751
YOL028C	0	0	0.0812182741116751
YJR093C	0	0	0.0812182741116751
YBR011C	0	0	0.0812182741116751
YDL185W	0	0	0.0812182741116751
YMR314W	0	0	0.0812182741116751
YLR212C	0	0	0.0812182741116751
YOR112W	1	0	0.0812182741116751
YMR300C	0	0	0.0812182741116751
YIL118W	0	0	0.0812182741116751
YOR197W	0	0	0.0812182741116751
YJR075W	0	0	0.0812182741116751
YDR351W	0	0	0.0812182741116751
YFL037W	0	0	0.0812182741116751
YMR268C	0	0	0.0812182741116751
YML099C	0	0	0.0812182741116751
YIR005W	1	0	0.0812182741116751
YGR056W	0	0	0.0811594202898551
YOL038W	0	0	0.0811006517016655
YMR228W	0	0	0.0810419681620839
YGL167C	0	0	0.0809833694866233
YDL095W	0	0	0.0809248554913295
YOL005C	0	0	0.0808664259927798
YOR369C	0	0	0.0808080808080808
YLR381W	0	0	0.0807498197548666
YBR276C	0	0	0.0806916426512968
YMR199W	0	0	0.0806335493160547
YHR073W	0	0	0.0805755395683453
YGL073W	0	0	0.0805176132278936
YML092C	0	0	0.0804597701149425
YNR043W	0	0	0.0804020100502513
YDL081C	0	0	0.0803443328550933
YGL211W	0	0	0.0802867383512545
YJR006W	0	0	0.0802292263610315
YLR058C	0	0	0.0801717967072298
YNL087W	0	1	0.0801717967072298
YDR497C	0	0	0.0801144492131617
YNL010W	0	1	0.0801144492131617
YJL197W	0	1	0.0801144492131617
YER146W	0	0	0.0800571837026448
YDR311W	0	0	0.08
YCR065W	0	0	0.07994289793005
YIL064W	0	0	0.079885877318117
YGL093W	0	0	0.0798289379900214
YDL047W	0	0	0.0797720797720798
YNR023W	0	0	0.0797153024911032
YOR074C	0	0	0.0796586059743954
YER048C	0	1	0.0796586059743954
YOR129C	0	0	0.0796019900497512
YAR007C	0	0	0.0795454545454545
YMR116C	0	0	0.0794889992902768
YGL065C	0	0	0.0794326241134752
YDL188C	0	0	0.0793763288447909
YNL272C	0	0	0.0793201133144476
YPL037C	0	0	0.0792639773531493
YML015C	0	0	0.0792079207920792
YBR252W	0	0	0.0791519434628975
YER113C	0	1	0.0791519434628975
YGR252W	0	0	0.0790960451977401
YGL020C	0	0	0.0790402258292167
YOR127W	0	0	0.078984485190409
YGL234W	0	0	0.0789288231148696
YBR073W	0	0	0.0788732394366197
YHR063C	0	0	0.0788177339901478
YNL096C	0	0	0.0787623066104079
YLR320W	0	0	0.078706957132818
YGL197W	0	0	0.0786516853932584
YNL044W	0	0	0.0785964912280702
YKR096W	0	1	0.0785964912280702
YNR009W	0	0	0.0785413744740533
YDL130W	0	0	0.0784863349684653
YKR029C	0	0	0.0784313725490196
YMR234W	0	0	0.0783764870538838
YGL243W	0	0	0.0783216783216783
YCR059C	0	0	0.0782669461914745
YDR510W	0	0	0.0782122905027933
YJL081C	0	0	0.0781577110956036
YOR274W	0	0	0.0781032078103208
YKL203C	0	0	0.0780487804878049
YLR008C	0	0	0.0779944289693593
YJR094W-A	0	0	0.0779401530967293
YMR043W	0	0	0.0778859527121001
YOR075W	0	0	0.0778318276580959
YAL024C	0	0	0.0777777777777778
YKR054C	0	0	0.0777238029146426
YIR004W	0	0	0.0776699029126214
YKL092C	0	0	0.0776160776160776
YOR216C	0	0	0.0775623268698061
YLR429W	0	0	0.0775086505190311
YER021W	0	0	0.0774550484094053
YPL241C	0	0	0.0774015203870076
YNL035C	0	1	0.0774015203870076
YOR154W	0	1	0.0774015203870076
YMR259C	0	1	0.0774015203870076
YGL210W	0	0	0.0773480662983425
YKL029C	0	0	0.0772946859903382
YOR094W	0	0	0.0772413793103448
YGL011C	0	0	0.0771881461061337
YGR184C	0	0	0.0771349862258953
YKL106W	0	0	0.0770818995182381
YPL255W	0	0	0.0770288858321871
YOR198C	0	0	0.0769759450171821
YGL094C	0	0	0.0769230769230769
YNL066W	0	0	0.0768702814001373
YGL013C	0	0	0.0768175582990398
YER093C	0	0	0.0767649074708705
YDL131W	0	0	0.0767123287671233
YLR039C	0	0	0.0766598220396988
YLR325C	0	0	0.0766073871409029
YJL099W	0	0	0.076555023923445
YER026C	0	0	0.0765027322404372
YPR181C	0	0	0.0764505119453925
YER007C-A	0	0	0.0763983628922237
YML086C	0	0	0.076346284935242
YGR188C	0	0	0.0762942779291553
YOR236W	0	0	0.0762423417290674
YKL179C	0	0	0.0761904761904762
YBR070C	0	0	0.0761386811692726
YOR182C	0	0	0.0760869565217391
YOR080W	0	0	0.0760353021045485
YGR270W	0	0	0.0759837177747626
YPL009C	0	1	0.0759837177747626
YNL244C	0	0	0.0759322033898305
YLR133W	0	0	0.0758807588075881
YDR333C	0	1	0.0758807588075881
YPL029W	0	0	0.0758293838862559
YGL064C	0	0	0.0757780784844384
YLR355C	0	0	0.0757268424611224
YML097C	0	0	0.0756756756756757
YBR092C	0	0	0.0756245779878461
YML048W	0	0	0.0755735492577598
YER174C	0	0	0.0755225893459204
YKL077W	0	1	0.0755225893459204
YHR172W	0	0	0.0754716981132075
YPR055W	0	0	0.0754208754208754
YNL222W	0	0	0.0753701211305518
YNL023C	0	1	0.0753701211305518
YKL080W	0	0	0.0753194351042367
YOR079C	0	0	0.0752688172043011
YLR067C	0	0	0.0752182672934856
YPL016W	0	0	0.0751677852348993
YER030W	0	0	0.0751173708920188
YLL022C	0	0	0.0750670241286863
YNL225C	0	0	0.0750167448091092
YER008C	0	0	0.0749665327978581
YHL015W	0	0	0.0749163879598662
YLR452C	0	0	0.0748663101604278
YKL075C	0	0	0.0748162992651971
YPL143W	0	0	0.0747663551401869
YKL020C	0	0	0.0747164776517679
YER133W	0	0	0.0746666666666667
YPL079W	0	0	0.0746169220519654
YDR420W	0	0	0.0745672436750999
YIR033W	0	0	0.0745176314038589
YLR188W	0	0	0.074468085106383
YPL030W	0	1	0.074468085106383
YDR064W	0	0	0.0744186046511628
YOR067C	0	0	0.0743691899070385
YPR052C	0	0	0.0743198407431984
YKL117W	0	0	0.0742705570291777
YPL204W	0	0	0.0742213386348575
YER070W	0	0	0.0741721854304636
YOR138C	0	0	0.0741230972865652
YML019W	0	0	0.0740740740740741
YDR363W	0	0	0.0740251156642432
YPL001W	0	0	0.0739762219286658
YFL007W	0	0	0.0739273927392739
YHL029C	0	0	0.0738786279683377
YFL013C	0	0	0.0738299274884641
YIL143C	0	0	0.0737812911725955
YBR103W	0	0	0.0737327188940092
YLR207W	0	0	0.0736842105263158
YJL054W	0	0	0.0736357659434582
YGR134W	0	0	0.0735873850197109
YBR115C	0	0	0.0735390676296783
YOR108W	0	0	0.073490813648294
YNL157W	0	1	0.073490813648294
YBL061C	0	0	0.0734426229508197
YKL089W	0	0	0.073394495412844
YJL117W	0	0	0.0733464309102816
YOR322C	0	0	0.0732984293193717
YNL130C	0	0	0.0732504905166776
YBL076C	0	0	0.073202614379085
YNL301C	0	0	0.0731548007838014
YGL215W	0	0	0.0731391585760518
YBL020W	0	0	0.0731391585760518
YMR207C	0	0	0.0731391585760518
YLR419W	0	1	0.0731391585760518
YGL137W	0	0	0.0731391585760518
YDL145C	0	0	0.0731391585760518
YDR047W	0	0	0.0731391585760518
YGR156W	0	0	0.0731391585760518
YHR123W	0	0	0.0731391585760518
YBR162C	0	0	0.0731391585760518
YDL190C	0	0	0.0731391585760518
YIL112W	0	0	0.0731391585760518
YJL173C	0	0	0.0731391585760518
YNL307C	0	0	0.0731391585760518
YNL229C	1	0	0.0731391585760518
YPR129W	0	0	0.0730918499353169
YLR342W	0	0	0.0730446024563672
YPL176C	0	0	0.0729974160206718
YKL033W	0	1	0.0729974160206718
YEL046C	0	0	0.0729502905100065
YLR447C	0	0	0.0729032258064516
YGL145W	0	0	0.072856221792392
YHR108W	0	0	0.0728092783505155
YDL003W	0	0	0.072762395363812
YER100W	0	0	0.0727155727155727
YKL032C	0	0	0.0726688102893891
YJL208C	0	0	0.0726221079691517
YJL049W	0	1	0.0726221079691517
YNR010W	0	0	0.0725754656390495
YPL175W	0	0	0.0725288831835687
YNL282W	0	0	0.072482360487492
YHR058C	0	0	0.0724358974358974
YGL147C	0	0	0.0724181360201511
YNL076W	0	0	0.0724181360201511
YML096W	0	1	0.0724181360201511
YPL085W	0	0	0.0724181360201511
YPL069C	0	0	0.0724181360201511
YDR310C	0	0	0.0724181360201511
YBR153W	0	0	0.0724181360201511
YNR029C	0	1	0.0724181360201511
YFL049W	0	0	0.0724181360201511
YER090W	0	0	0.0724181360201511
YDR502C	0	0	0.0724181360201511
YPL048W	0	0	0.0724181360201511
YDL135C	0	0	0.0724181360201511
YPR179C	0	0	0.0724181360201511
YNL167C	0	0	0.0724181360201511
YPR094W	0	0	0.0724181360201511
YPL179W	0	0	0.0724181360201511
YPR031W	0	0	0.0724181360201511
YJL121C	0	0	0.0724181360201511
YKL101W	0	0	0.0724181360201511
YNL330C	0	0	0.0724181360201511
YBL034C	0	0	0.0724181360201511
YMR127C	0	0	0.0724181360201511
YNL082W	0	0	0.0724181360201511
YBR088C	0	0	0.0724181360201511
YDL117W	0	0	0.0724181360201511
YLR016C	1	0	0.0724181360201511
YJR055W	0	0	0.0724181360201511
YDR103W	0	0	0.0724181360201511
YJL140W	1	0	0.0724181360201511
YOR320C	0	0	0.0723725613593455
YLR145W	0	0	0.0723270440251572
YAL027W	0	1	0.0723270440251572
YML008C	0	0	0.0722815839094909
YOR232W	0	0	0.0722361809045226
YDL075W	0	0	0.0721908349026993
YLR399C	0	0	0.0721455457967378
YNL190W	0	0	0.0721003134796238
YPL047W	0	0	0.0720551378446115
YBL040C	0	0	0.0720100187852223
YLR154C	0	0	0.0719649561952441
YNL099C	0	0	0.0719199499687305
YLR105C	0	0	0.071875
YHL003C	0	0	0.0718301061836352
YLR167W	0	0	0.0717852684144819
YER115C	0	0	0.0717404865876482
YJL029C	0	0	0.0716957605985037
YDR257C	0	1	0.0716957605985037
YOR159C	0	0	0.0716510903426791
YPL112C	0	0	0.0716064757160648
YBR205W	0	0	0.0715619166148102
YDR156W	0	0	0.0715174129353234
YBL009W	0	0	0.0714729645742697
YIR008C	0	0	0.0714285714285714
YDR472W	0	0	0.0713842333954066
YDL171C	0	0	0.0713399503722084
YBL051C	0	0	0.0712957222566646
YLR228C	0	0	0.0712515489467162
YBR283C	0	0	0.0712074303405573
YKR080W	0	0	0.0711633663366337
YDR414C	0	0	0.0711193568336426
YMR030W	0	0	0.0710754017305315
YJR016C	0	0	0.0710315009264978
YER074W	0	0	0.0709876543209877
YGR178C	0	0	0.0709438618136952
YPL068C	0	1	0.0709438618136952
YIL130W	0	1	0.0709438618136952
YOR295W	0	0	0.0709001233045623
YBL046W	0	0	0.070856438693777
YDR407C	0	0	0.0708128078817734
YKR084C	0	0	0.0707692307692308
YGL225W	0	0	0.0707257072570726
YLR316C	0	0	0.0706822372464659
YBR238C	0	0	0.0706388206388206
YEL071W	0	0	0.0705954573357888
YDR051C	0	1	0.0705954573357888
YJL090C	0	0	0.0705521472392638
YER123W	0	0	0.0705088902513795
YGL071W	0	0	0.0704656862745098
YGL255W	0	0	0.0704225352112676
YDR495C	0	0	0.0703794369645043
YDL090C	0	0	0.0703363914373089
YML038C	0	0	0.0702933985330073
YHR087W	0	0	0.0702504581551619
YDR099W	0	0	0.0702075702075702
YGR071C	0	1	0.0702075702075702
YDL006W	0	0	0.0701647345942648
YOR242C	0	0	0.0701219512195122
YGL067W	0	0	0.0700792199878123
YHR031C	0	0	0.0700365408038977
YHL009C	0	0	0.0699939135727328
YNL312W	0	0	0.0699513381995134
YOL045W	0	0	0.0699088145896656
YML036W	0	0	0.0698663426488457
YMR078C	0	0	0.0698239222829387
YDR034C	0	0	0.0697815533980582
YGR013W	0	0	0.0697392359005458
YCR087C-A	0	1	0.0697392359005458
YPR017C	0	0	0.0696969696969697
YDL203C	0	1	0.0696969696969697
YGR014W	0	0	0.0696547546941248
YNL233W	0	0	0.0696125907990315
YDR477W	0	0	0.0695704779189353
YNL323W	0	0	0.0695284159613059
YEL036C	0	0	0.0694864048338369
YDR238C	0	0	0.0694444444444444
YKR083C	0	0	0.0694025347012674
YBR160W	0	0	0.0693606755126659
YCL014W	0	0	0.0693188667872212
YGR177C	0	0	0.0692771084337349
YKL184W	0	0	0.0692354003612282
YJR141W	0	0	0.069193742478941
YPL244C	0	0	0.0691521346963319
YML076C	0	0	0.0691105769230769
YDR162C	0	0	0.0690690690690691
YML064C	0	0	0.0690276110444178
YLR153C	0	0	0.0689862027594481
YPR148C	0	1	0.0689862027594481
YOR353C	0	0	0.0689448441247002
YCR034W	0	0	0.0689035350509287
YLR032W	0	0	0.0688622754491018
YHR121W	0	0	0.068821065230401
YOR371C	0	0	0.0687799043062201
YER180C	0	0	0.068738792588165
YNL090W	0	0	0.0686977299880526
YNL316C	0	0	0.0686567164179104
YOR349W	0	0	0.0686157517899761
YIL047C	0	0	0.0685748360166965
YGR261C	0	0	0.0685339690107271
YPR101W	0	0	0.0684931506849315
YPL018W	0	0	0.068452380952381
YAL032C	0	0	0.0684116597263534
YPR107C	0	0	0.0683709869203329
YLR138W	0	0	0.0683303624480095
YGR129W	0	0	0.0682897862232779
YMR006C	0	0	0.0682492581602374
YML071C	0	0	0.068208778173191
YJR022W	0	0	0.0681683461766449
YMR263W	0	0	0.0681279620853081
YAR014C	0	0	0.0680876258140912
YKL045W	0	0	0.0680473372781065
YNR021W	0	1	0.0680473372781065
YPL138C	0	0	0.0680070963926671
YDR155C	0	0	0.0679669030732861
YBL071W-A	0	0	0.0679267572356763
YOL135C	0	0	0.0678866587957497
YFL009W	0	0	0.0678466076696165
YHR114W	0	0	0.0678066037735849
YJL153C	0	0	0.0677666470241603
YMR266W	0	0	0.0677267373380448
YPL115C	0	0	0.0676868746321365
YLR380W	0	0	0.0676470588235294
YLR144C	0	0	0.0676072898295121
YDR226W	0	0	0.0675675675675676
YCR043C	0	1	0.0675675675675676
YGL060W	0	1	0.0675675675675676
YOR006C	0	1	0.0675675675675676
YMR241W	0	0	0.0675278919553729
YER089C	0	0	0.0674882629107981
YFL017C	0	0	0.0674486803519062
YGL066W	0	0	0.0674091441969519
YOR307C	0	0	0.067369654364382
YLR059C	0	0	0.0673302107728337
YGL039W	0	0	0.0672908133411352
YNR031C	0	0	0.0672514619883041
YLR367W	0	0	0.0672121566335476
YMR275C	0	0	0.0671728971962617
YMR038C	0	0	0.0671336835960303
YBR191W	0	0	0.0670945157526254
YIL014W	0	0	0.0670553935860058
YKL211C	0	0	0.067016317016317
YPL259C	0	0	0.0669772859638905
YEL030W	0	0	0.0669383003492433
YGR105W	0	0	0.0668993600930774
YER042W	0	0	0.0668604651162791
YLR173W	0	1	0.0668604651162791
YOR085W	0	0	0.0668216153399186
YPR164W	0	0	0.0667828106852497
YBR175W	0	0	0.0667440510737086
YOL049W	0	0	0.0667053364269141
YGR075C	0	0	0.0666666666666667
YHR042W	0	0	0.0666280417149478
YIL069C	0	0	0.0665894614939201
YPL153C	0	0	0.0665509259259259
YMR143W	0	0	0.0665124349334876
YDR308C	0	0	0.0664739884393064
YPR180W	0	0	0.0664355863662623
YHR046C	0	0	0.0663972286374134
YDL160C	0	0	0.0663589151759954
YNL080C	0	0	0.066320645905421
YMR283C	0	0	0.0662824207492795
YPL053C	0	0	0.0662442396313364
YDR354W	0	0	0.0662061024755325
YLR130C	0	0	0.0661680092059839
YOR261C	0	0	0.066129959746981
YDR127W	0	0	0.0660919540229885
YMR218C	0	0	0.0660539919586445
YCR060W	0	0	0.06601607347876
YKR001C	0	0	0.065978198508319
YJR014W	0	1	0.065978198508319
YMR270C	0	0	0.0659403669724771
YKL127W	0	0	0.0659025787965616
YDR353W	0	0	0.065864833906071
YMR177W	0	0	0.0658271322266743
YNL268W	0	0	0.0657894736842105
YNL172W	0	0	0.0657518582046884
YOR141C	0	1	0.0657518582046884
YHR067W	0	0	0.0657142857142857
YCL016C	0	0	0.0656767561393489
YLR438C-A	0	0	0.0656392694063927
YPR139C	0	0	0.0656018254420993
YNL191W	0	0	0.0655644241733181
YDR182W	0	0	0.0655270655270655
YAR015W	0	0	0.0654897494305239
YDL231C	0	0	0.0654524758110415
YHR003C	0	1	0.0654524758110415
YKR086W	0	0	0.065415244596132
YGL075C	0	0	0.0653780557134736
YJR089W	0	0	0.0653409090909091
YPL007C	0	0	0.0653038046564452
YDL052C	0	0	0.065266742338252
YOR297C	0	0	0.0652297220646625
YBR265W	0	0	0.0651927437641723
YDR200C	0	0	0.0651558073654391
YDL219W	0	0	0.065118912797282
YDR208W	0	0	0.0650820599886814
YDR177W	0	0	0.0650452488687783
YMR227C	0	0	0.0650084793668739
YPL252C	0	0	0.0649717514124294
YOL001W	0	0	0.0649350649350649
YOL002C	0	0	0.0648984198645598
YJL115W	0	0	0.0648618161308517
YER095W	0	0	0.0648252536640361
YOR231W	0	0	0.0647887323943662
YNL288W	0	0	0.0647522522522523
YDR267C	0	1	0.0647522522522523
YDL019C	0	0	0.0647158131682611
YHR086W	0	0	0.0646794150731159
YML085C	0	0	0.0646430578976953
YGR163W	0	0	0.0646239554317549
YGL133W	0	0	0.0646239554317549
YNL101W	0	0	0.0646239554317549
YDL087C	0	0	0.0646239554317549
YOR118W	0	1	0.0646239554317549
YCR092C	0	0	0.0646239554317549
YNL072W	0	0	0.0646239554317549
YKL022C	0	0	0.0646239554317549
YHR132C	0	0	0.0646239554317549
YKR078W	0	0	0.0646239554317549
YNL298W	0	0	0.0646239554317549
YDL132W	0	0	0.0646239554317549
YMR055C	0	0	0.0646239554317549
YLR035C	0	0	0.0646239554317549
YDL092W	0	0	0.0646239554317549
YBL069W	0	0	0.0646239554317549
YIL040W	1	0	0.0646239554317549
YOR027W	0	0	0.0645879732739421
YDR093W	0	0	0.0645520311630495
YJR050W	0	0	0.0645161290322581
YEL009C	0	0	0.0644802668148972
YNL231C	0	0	0.0644444444444444
YBR042C	0	0	0.0644086618545253
YOL027C	0	0	0.0643729189789123
YDL134C	0	0	0.0643372157515252
YKR090W	0	0	0.0643015521064302
YMR209C	0	1	0.0643015521064302
YDL098C	0	0	0.0642659279778393
YOR372C	0	0	0.0642303433001107
YBR106W	0	0	0.0641947980077476
YOL102C	0	0	0.0641592920353982
YIL095W	0	0	0.0641238253178552
YLR323C	0	1	0.0641238253178552
YGL027C	0	0	0.0640883977900552
YGL021W	0	0	0.064053009387079
YIL159W	0	0	0.0640176600441501
YMR318C	0	0	0.0639823496966354
YDR146C	0	0	0.0639470782800441
YOR319W	0	0	0.0639118457300275
YBR071W	0	1	0.0639118457300275
YPL133C	0	0	0.0638766519823789
YMR183C	0	0	0.0638414969730325
YDR524C	0	0	0.0638063806380638
YLL061W	0	0	0.0637713029136888
YOL081W	0	0	0.0637362637362637
YLL031C	0	0	0.0637012630422845
YDR164C	0	0	0.0636663007683864
YOR305W	0	0	0.0636313768513439
YLR210W	0	0	0.0635964912280702
YLR298C	0	0	0.0635616438356164
YIL150C	0	0	0.063526834611172
YLL002W	0	0	0.0634920634920635
YLR214W	0	0	0.0634573304157549
YBR188C	0	0	0.0634226353198469
YMR172W	0	0	0.0633879781420765
YGL050W	0	1	0.0633879781420765
YGL003C	0	0	0.0633533588203168
YDR439W	0	0	0.0633187772925764
YBR166C	0	0	0.0632842334969995
YER023W	0	0	0.0632497273718648
YLR385C	0	0	0.0632152588555858
YNR024W	0	1	0.0632152588555858
YLR256W	0	0	0.0631808278867102
YPR178W	0	0	0.0631464344039194
YHR152W	0	0	0.0631120783460283
YPL151C	0	0	0.0630777596519848
YGR109C	0	0	0.0630434782608696
YBR021W	0	0	0.0630092341118957
YBL042C	0	0	0.0629750271444083
YBR023C	0	0	0.0629408572978839
YBL085W	0	0	0.0629067245119306
YHR163W	0	0	0.0628726287262873
YGR048W	0	0	0.0628385698808234
YDR147W	0	0	0.0628045479155387
YOR270C	0	0	0.0627705627705628
YMR048W	0	0	0.0627366143861547
YJL042W	0	0	0.0627027027027027
YPL019C	0	0	0.0626688276607239
YIL043C	0	0	0.0626349892008639
YER055C	0	0	0.0626011872638964
YGR233C	0	0	0.0625674217907228
YIL083C	0	0	0.062533692722372
YLR406C	0	0	0.0625
YMR321C	0	1	0.0625
YJL035C	0	0	0.0624663435648896
YPR108W	0	0	0.0624327233584499
YDL005C	0	0	0.0623991393222162
YPR162C	0	0	0.0623655913978495
YNL161W	0	0	0.062332079527136
YBR195C	0	0	0.0622986036519871
YEL073C	0	1	0.0622986036519871
YBL091C	0	0	0.0622651637144391
YGL026C	0	0	0.0622317596566524
YHL013C	0	1	0.0622317596566524
YOR337W	0	0	0.0621983914209115
YDR118W	0	0	0.0621650589496249
YDR035W	0	0	0.062131762185324
YLR147C	0	0	0.0620985010706638
YOR093C	0	1	0.0620985010706638
YGL048C	0	0	0.0620652755484216
YCR090C	0	1	0.0620652755484216
YBR236C	0	0	0.0620320855614973
YJR084W	0	0	0.0619989310529129
YER007W	0	0	0.061965811965812
YMR233W	0	1	0.061965811965812
YJR060W	0	0	0.0619327282434597
YJL194W	0	0	0.0618996798292423
YNL281W	0	0	0.0618666666666667
YOL089C	0	0	0.0618336886993603
YOR179C	0	0	0.0618007458710709
YDL115C	0	0	0.0617678381256656
YDR500C	0	0	0.0617349654071315
YPL199C	0	1	0.0617349654071315
YEL031W	0	0	0.0617021276595745
YGR286C	0	0	0.0616693248272196
YBL032W	0	0	0.0616365568544102
YFL024C	0	0	0.0616038236856081
YMR185W	0	1	0.0616038236856081
YLR344W	0	0	0.0615711252653928
YAL011W	0	0	0.0615384615384615
YDR189W	0	0	0.0615058324496288
YAR003W	0	0	0.0614732379438262
YDR463W	0	0	0.0614406779661017
YPR084W	0	1	0.0614406779661017
YOL066C	0	0	0.0614081524616199
YFL028C	0	0	0.0613756613756614
YPR120C	0	0	0.0613432046536224
YNL029C	0	0	0.0613107822410148
YOR057W	0	0	0.0612783940834654
YEL021W	0	0	0.0612460401267159
YBL007C	0	0	0.0612137203166227
YDL097C	0	0	0.0611814345991561
[truncated: 3,790 more rows]
