# Supplementary material for: Computationally Driven, Quantitative Experiments Discover Genes Required for Mitochondrial Biogenesis
Source: PLoS Genet. 2009 Mar 20;5(3):e1000407. doi: 10.1371/journal.pgen.1000407 (PMC2648979; doi:10.1371/journal.pgen.1000407)
Supplement: Dataset S2 — Top 100 novel ensemble predictions for additional yeast biological processes. A zip file containing 387 tab-delimited text files of the ensemble predictions for the indicated Gene Ontology Biological Process Term. (21.70 MB GZ) [file pgen.1000407.s013.gz › GO_0006914.txt]

ORF	AnnotatedToTerm?	Uncharacterized_04152007?	Precision
YHR171W	1	0	1.0
YNR007C	1	0	1.0
YPR185W	1	0	1.0
YFR021W	1	0	1.0
YBL078C	1	0	1.0
YJL036W	0	0	0.9
YLR423C	1	0	0.9
YGL180W	1	0	0.9
YGR223C	0	1	0.9
YBR217W	1	0	0.9
YPR049C	1	0	0.9
YDR069C	0	0	0.818181818181818
YLR240W	0	0	0.769230769230769
YEL013W	1	0	0.769230769230769
YMR053C	0	0	0.733333333333333
YPL149W	1	0	0.733333333333333
YMR114C	0	1	0.733333333333333
YPL218W	0	0	0.722222222222222
YDL149W	1	0	0.722222222222222
YBR128C	1	0	0.722222222222222
YDR258C	0	0	0.684210526315789
YMR137C	0	0	0.666666666666667
YMR159C	1	0	0.666666666666667
YNL049C	0	0	0.666666666666667
YNL223W	1	0	0.666666666666667
YPL100W	1	0	0.666666666666667
YMR180C	0	0	0.64
YHR098C	0	0	0.62962962962963
YLR431C	1	0	0.62962962962963
YDR143C	0	0	0.620689655172414
YPL120W	1	0	0.620689655172414
YLR360W	0	0	0.6
YEL060C	0	0	0.580645161290323
YEL043W	0	1	0.580645161290323
YIL004C	0	0	0.5625
YML121W	0	0	0.545454545454545
YBL050W	0	0	0.529411764705882
YBR097W	0	0	0.514285714285714
YBR228W	0	0	0.5
YBL025W	0	0	0.487179487179487
YHR205W	0	0	0.487179487179487
YNL242W	1	0	0.487179487179487
YDR425W	0	0	0.475
YPR079W	0	0	0.463414634146341
YDR202C	0	0	0.452380952380952
YOL082W	0	0	0.441860465116279
YCR067C	0	0	0.431818181818182
YOR106W	0	0	0.425531914893617
YJL004C	0	0	0.425531914893617
YDL113C	1	0	0.425531914893617
YNL159C	0	0	0.416666666666667
YLR208W	0	0	0.408163265306122
YPL123C	0	0	0.4
YBR164C	0	0	0.392156862745098
YPL084W	0	0	0.384615384615385
YER173W	0	0	0.377358490566038
YHR079C	0	0	0.37037037037037
YJL154C	0	0	0.368421052631579
YDR299W	0	0	0.368421052631579
YBR077C	1	0	0.368421052631579
YBR108W	0	1	0.368421052631579
YKL179C	0	0	0.362068965517241
YGL006W	0	0	0.355932203389831
YFR040W	0	0	0.35
YBL017C	0	0	0.344262295081967
YNL011C	0	1	0.344262295081967
YJL132W	0	1	0.344262295081967
YPL236C	0	1	0.344262295081967
YDL195W	0	0	0.342857142857143
YDL234C	0	0	0.342857142857143
YMR160W	0	1	0.342857142857143
YJR036C	0	0	0.342857142857143
YOR132W	0	0	0.342857142857143
YIL099W	0	0	0.342857142857143
YBR131W	1	0	0.342857142857143
YKR007W	1	0	0.342857142857143
YDR204W	0	0	0.342857142857143
YPR181C	1	0	0.342857142857143
YFL048C	0	0	0.342465753424658
YMR110C	0	0	0.342465753424658
YIL109C	1	0	0.342465753424658
YBR216C	0	0	0.337837837837838
YBR254C	0	0	0.333333333333333
YML070W	0	0	0.328947368421053
YGL223C	0	0	0.324675324675325
YBR078W	0	0	0.320512820512821
YBR283C	0	0	0.316455696202532
YDR479C	0	0	0.3125
YDR358W	0	0	0.308641975308642
YBR005W	0	0	0.304878048780488
YDL077C	0	0	0.301204819277108
YLR116W	0	0	0.297619047619048
YMR183C	0	0	0.294117647058824
YML001W	0	0	0.290697674418605
YLR393W	0	0	0.28735632183908
YHR105W	0	1	0.28735632183908
YMR077C	0	0	0.284090909090909
YBR004C	0	0	0.280898876404494
YBL047C	0	0	0.277777777777778
YKL002W	0	0	0.274725274725275
YJL164C	0	0	0.271739130434783
YLR396C	0	0	0.268817204301075
YBR176W	0	0	0.265957446808511
YGL104C	0	0	0.263157894736842
YBR225W	0	1	0.263157894736842
YBR074W	0	1	0.263157894736842
YNL250W	0	0	0.260416666666667
YJL053W	0	0	0.257731958762887
YNR006W	0	0	0.255102040816327
YGR258C	0	0	0.252525252525253
YBR059C	0	0	0.25
YIR006C	0	0	0.25
YBR063C	0	1	0.25
YDR255C	0	0	0.25
YMR140W	0	0	0.25
YPL085W	1	0	0.25
YCR093W	0	0	0.247619047619048
YJR033C	0	0	0.245283018867925
YAR042W	0	0	0.242990654205607
YOL060C	0	0	0.240740740740741
YDR313C	0	0	0.238532110091743
YDR323C	0	0	0.236363636363636
YJL163C	0	1	0.236363636363636
YLR026C	0	0	0.234234234234234
YIR014W	0	1	0.234234234234234
YLR120C	0	0	0.232142857142857
YMR231W	0	0	0.230088495575221
YGL200C	0	0	0.228070175438596
YFR008W	0	0	0.226086956521739
YPR081C	0	0	0.224137931034483
YBR161W	0	0	0.222222222222222
YBR212W	0	0	0.220338983050847
YAL021C	0	0	0.218487394957983
YIL173W	0	0	0.216666666666667
YML012W	0	0	0.214876033057851
YGL227W	0	0	0.213114754098361
YLR408C	0	1	0.213114754098361
YKL061W	0	1	0.213114754098361
YNL086W	0	1	0.213114754098361
YBR272C	0	0	0.211382113821138
YHL002W	0	0	0.209677419354839
YMR171C	0	1	0.209677419354839
YBL105C	0	0	0.208
YMR004W	0	0	0.206349206349206
YGR142W	0	0	0.204724409448819
YBR153W	0	0	0.203125
YJR044C	0	0	0.201550387596899
YML068W	0	0	0.2
YGL212W	0	0	0.198473282442748
YBR207W	0	0	0.196969696969697
YBR288C	0	0	0.195488721804511
YOR005C	0	0	0.194029850746269
YKR088C	0	0	0.192592592592593
YNL265C	0	0	0.191176470588235
YBR273C	0	0	0.18978102189781
YBR022W	0	0	0.188405797101449
YBR165W	0	0	0.18705035971223
YBR110W	0	0	0.185714285714286
YBR001C	0	0	0.184397163120567
YLR148W	0	0	0.183098591549296
YOR069W	0	0	0.181818181818182
YBL074C	0	0	0.180555555555556
YBR274W	0	0	0.179310344827586
YBR024W	0	0	0.178082191780822
YGR206W	0	0	0.17687074829932
YPL087W	0	0	0.175675675675676
YJL165C	0	0	0.174496644295302
YBR276C	0	0	0.173333333333333
YBR199W	0	0	0.173076923076923
YKL103C	0	0	0.173076923076923
YPR026W	0	0	0.173076923076923
YDR122W	0	0	0.173076923076923
YIL002C	0	0	0.173076923076923
YGL124C	1	0	0.173076923076923
YDR285W	0	0	0.171974522292994
YBR163W	0	1	0.171974522292994
YMR197C	0	0	0.170886075949367
YLR025W	0	0	0.169811320754717
YBR096W	0	1	0.169811320754717
YAL048C	0	0	0.16875
YBR204C	0	1	0.16875
YKR035W-A	0	0	0.167701863354037
YOL129W	0	0	0.166666666666667
YBL088C	0	0	0.165644171779141
YBL037W	0	0	0.164634146341463
YBR168W	0	0	0.163636363636364
YNL115C	0	1	0.163636363636364
YBR241C	0	1	0.163636363636364
YLL006W	0	0	0.162650602409639
YER103W	0	0	0.161676646706587
YBL057C	0	0	0.160714285714286
YMR139W	0	0	0.159763313609467
YPL070W	0	0	0.158823529411765
YJL155C	0	0	0.157894736842105
YBL019W	0	0	0.156976744186047
YDL027C	0	1	0.156976744186047
YBR007C	0	1	0.156976744186047
YGR172C	0	0	0.156756756756757
YIL077C	0	0	0.156756756756757
YBL102W	0	0	0.156756756756757
YGL156W	0	0	0.156756756756757
YNL025C	0	0	0.156756756756757
YBR008C	0	0	0.156756756756757
YBR139W	0	0	0.156756756756757
YBR170C	0	0	0.156756756756757
YBL022C	0	0	0.156756756756757
YBL089W	0	0	0.156756756756757
YPL166W	1	0	0.156756756756757
YPL219W	0	0	0.156756756756757
YHR195W	1	0	0.156756756756757
YLL040C	0	0	0.155913978494624
YBR214W	0	0	0.155080213903743
YBR229C	0	0	0.154255319148936
YLR039C	0	0	0.153439153439153
YBR237W	0	0	0.152631578947368
YBR006W	0	0	0.151832460732984
YGL079W	0	1	0.151832460732984
YJL020C	0	0	0.151041666666667
YMR243C	0	0	0.150259067357513
YBR235W	0	1	0.150259067357513
YBR227C	0	1	0.150259067357513
YLR270W	0	0	0.149484536082474
YBL006C	0	0	0.149038461538462
YFR019W	0	0	0.149038461538462
YBR003W	0	0	0.149038461538462
YMR025W	0	0	0.149038461538462
YBR053C	0	1	0.149038461538462
YHL019C	0	0	0.149038461538462
YJR096W	0	0	0.149038461538462
YJR035W	0	0	0.149038461538462
YDR022C	1	0	0.149038461538462
YBL091C-A	0	1	0.149038461538462
YBL080C	0	0	0.149038461538462
YBR127C	0	0	0.149038461538462
YKL041W	0	0	0.149038461538462
YBR129C	0	0	0.149038461538462
YPL196W	0	0	0.149038461538462
YCR079W	1	0	0.149038461538462
YDR284C	0	0	0.148325358851675
YBR058C	0	0	0.147619047619048
YDR254W	0	0	0.146919431279621
YBR290W	0	0	0.14622641509434
YPR173C	0	0	0.145539906103286
YAL002W	0	0	0.144859813084112
YBR149W	0	0	0.144186046511628
YGL166W	0	0	0.143518518518519
YLR080W	0	0	0.142857142857143
YBR219C	0	1	0.142857142857143
YBL058W	0	0	0.142201834862385
YHR138C	0	0	0.141552511415525
YBR255W	0	1	0.141552511415525
YIL045W	0	0	0.140909090909091
YBR119W	0	0	0.14027149321267
YLR262C	0	0	0.13963963963964
YDR003W	0	0	0.139013452914798
YBR042C	0	0	0.138392857142857
YBR140C	0	0	0.137777777777778
YOR173W	0	0	0.13716814159292
YBR166C	0	0	0.136563876651982
YDR001C	0	0	0.135964912280702
YBL060W	0	1	0.135964912280702
YBR102C	0	0	0.135371179039301
YOR270C	0	0	0.134782608695652
YHL040C	0	0	0.134199134199134
YBR270C	0	1	0.134199134199134
YOR036W	0	0	0.133620689655172
YFL042C	0	1	0.133620689655172
YBR210W	0	0	0.133047210300429
YPL002C	0	0	0.132478632478632
YBR236C	0	0	0.131914893617021
YBR103W	0	0	0.13135593220339
YBL010C	0	1	0.13135593220339
YIL097W	0	0	0.130801687763713
YBR280C	0	0	0.130252100840336
YBR293W	0	0	0.129707112970711
YBR125C	0	1	0.129707112970711
YOL018C	0	0	0.129166666666667
YEL005C	0	1	0.129166666666667
YBR062C	0	1	0.129166666666667
YBR179C	0	0	0.128630705394191
YBR080C	0	0	0.128099173553719
YLR345W	0	0	0.127572016460905
YDR229W	0	0	0.127049180327869
YDR456W	0	0	0.126530612244898
YPL203W	0	0	0.126016260162602
YPL006W	0	0	0.125506072874494
YPL164C	0	0	0.125
YBR036C	0	0	0.124497991967871
YMR068W	0	0	0.124
YOL117W	0	0	0.123505976095618
YGR194C	0	0	0.123015873015873
YOR035C	0	0	0.122605363984674
YDR162C	0	0	0.122605363984674
YBR056W	0	1	0.122605363984674
YBR016W	0	0	0.122605363984674
YBL031W	0	1	0.122605363984674
YOR336W	0	0	0.122605363984674
YJR107W	0	1	0.122605363984674
YBL009W	0	0	0.122605363984674
YBR015C	0	0	0.122605363984674
YLR271W	0	1	0.122605363984674
YDR318W	0	0	0.122605363984674
YML057W	0	0	0.122605363984674
YPL154C	1	0	0.122605363984674
YGL237C	0	0	0.122137404580153
YKR001C	0	0	0.121673003802281
YBR265W	0	0	0.121212121212121
YBR220C	0	1	0.121212121212121
YMR178W	0	1	0.121212121212121
YGR255C	0	0	0.120754716981132
YER144C	0	0	0.120300751879699
YPL206C	0	0	0.119850187265918
YMR284W	0	0	0.119402985074627
YBL007C	0	0	0.118959107806691
YDR058C	0	0	0.118518518518519
YER162C	0	0	0.118279569892473
YBR173C	0	0	0.118279569892473
YOL016C	0	0	0.118279569892473
YGR111W	0	0	0.118279569892473
YBL084C	0	0	0.118279569892473
YIL107C	0	0	0.118279569892473
YLL019C	0	0	0.118279569892473
YBR289W	0	0	0.118279569892473
YGR163W	1	0	0.118279569892473
YBL067C	0	1	0.118279569892473
YIL113W	0	0	0.117857142857143
YKR067W	0	0	0.117437722419929
YBL038W	0	0	0.117021276595745
YBR246W	0	1	0.117021276595745
YBL020W	0	0	0.11660777385159
YBR233W	0	1	0.11660777385159
YJL068C	0	0	0.116197183098592
YBL036C	0	0	0.115789473684211
YBR260C	0	0	0.115384615384615
YBL046W	0	0	0.114982578397213
YJR138W	0	1	0.114982578397213
YDR436W	0	0	0.114583333333333
YBR160W	0	0	0.114186851211073
YGR141W	0	0	0.113793103448276
YDR319C	0	1	0.113793103448276
YPL138C	0	0	0.11340206185567
YLL026W	0	0	0.113013698630137
YJR039W	0	1	0.113013698630137
YCR036W	0	0	0.112627986348123
YBR151W	0	1	0.112627986348123
YBR020W	0	0	0.112244897959184
YJR091C	0	0	0.111864406779661
YDR525W-A	0	1	0.111864406779661
YPR151C	0	0	0.111486486486486
YKR058W	0	0	0.111111111111111
YBR026C	0	0	0.110738255033557
YBR106W	0	0	0.110367892976589
YOR357C	0	0	0.11
YBR033W	0	1	0.11
YCL052C	0	0	0.109634551495017
YDR486C	0	0	0.109271523178808
YKL193C	0	0	0.108910891089109
YMR111C	0	1	0.108910891089109
YBR194W	0	1	0.108910891089109
YBR055C	0	0	0.108552631578947
YDL106C	0	0	0.108196721311475
YLR324W	0	0	0.107843137254902
YBR211C	0	0	0.107491856677524
YLL015W	0	0	0.107142857142857
YBR122C	0	0	0.106796116504854
YER142C	0	0	0.106451612903226
YLR164W	0	1	0.106451612903226
YBR197C	0	1	0.106451612903226
YBR162W-A	0	0	0.106109324758842
YNL032W	0	0	0.105769230769231
YGL037C	0	0	0.105431309904153
YMR302C	0	0	0.105095541401274
YBR109C	0	0	0.104761904761905
YKR068C	0	0	0.104430379746835
YBR123C	0	0	0.10410094637224
YBR192W	0	0	0.10377358490566
YBR259W	0	1	0.10377358490566
YPL165C	0	1	0.10377358490566
YGL059W	0	1	0.10377358490566
YJL144W	0	0	0.103448275862069
YER119C	0	0	0.103125
YBL011W	0	0	0.102803738317757
YDR105C	0	1	0.102803738317757
YMR311C	0	0	0.102484472049689
YLR386W	0	0	0.102167182662539
YMR135C	0	0	0.101851851851852
YDL008W	0	0	0.101538461538462
YLR181C	0	0	0.101226993865031
YDR380W	0	0	0.100917431192661
YLR093C	0	0	0.100609756097561
YBL001C	0	0	0.100303951367781
YLR251W	0	0	0.100294985250737
YKL007W	0	0	0.100294985250737
YKL168C	0	1	0.100294985250737
YBR263W	0	0	0.100294985250737
YBL104C	0	1	0.100294985250737
YOL071W	0	0	0.100294985250737
YCR084C	0	0	0.100294985250737
YNL293W	0	0	0.100294985250737
YDL193W	0	0	0.100294985250737
YDR080W	0	0	0.100294985250737
YOR162C	0	0	0.100294985250737
YCL038C	1	0	0.100294985250737
YBR234C	0	0	0.1
YER053C	0	0	0.0997067448680352
YGL134W	0	0	0.0994152046783626
YOR245C	0	0	0.0991253644314869
YDR477W	0	0	0.0988372093023256
YBR052C	0	1	0.0988372093023256
YBR111C	0	1	0.0988372093023256
YMR173W	0	0	0.0985507246376812
YBR195C	0	0	0.0982658959537572
YOR070C	0	0	0.0979827089337176
YBR169C	0	0	0.0977011494252874
YBR193C	0	0	0.0974212034383954
YDR126W	0	0	0.0971428571428571
YGR008C	0	0	0.0968660968660969
YHR106W	0	0	0.0965909090909091
YDR085C	0	0	0.0963172804532578
YDL123W	0	1	0.0963172804532578
YBR061C	0	0	0.096045197740113
YMR174C	0	0	0.0957746478873239
YOR113W	0	0	0.0955056179775281
YGL248W	0	0	0.0952380952380952
YOR329C	0	0	0.0949720670391061
YLR268W	0	0	0.0947075208913649
YOR374W	0	0	0.0944444444444444
YBR155W	0	0	0.0941828254847645
YLR001C	0	1	0.0941828254847645
YBR268W	0	0	0.0939226519337017
YJL141C	0	0	0.09366391184573
YDR379W	0	0	0.0934065934065934
YLR417W	0	0	0.0931506849315069
YBR175W	0	0	0.092896174863388
YBR159W	0	0	0.0926430517711172
YKR076W	0	0	0.0923913043478261
YLR189C	0	0	0.0921409214092141
YBL064C	0	0	0.0918918918918919
YPR036W	0	0	0.091644204851752
YDL025C	0	1	0.091644204851752
YBR041W	0	0	0.0913978494623656
YBR205W	0	0	0.0911528150134048
YKL150W	0	0	0.0909090909090909
YPL186C	0	1	0.0909090909090909
YCL057W	0	0	0.0906666666666667
YBL055C	0	0	0.0904255319148936
YFL016C	0	0	0.0901856763925729
YGL208W	0	0	0.0899470899470899
YNL156C	0	0	0.0897097625329815
YBL063W	0	0	0.0894736842105263
YLR073C	0	1	0.0894736842105263
YIL042C	0	0	0.089238845144357
YBR167C	0	0	0.0890052356020942
YIL124W	0	0	0.0887728459530026
YBR057C	0	0	0.0885416666666667
YBR215W	0	0	0.0883116883116883
YMR092C	0	0	0.0880829015544041
YDR027C	0	0	0.0878552971576227
YBR141C	0	1	0.0878552971576227
YMR297W	0	0	0.0876288659793814
YJL066C	0	1	0.0876288659793814
YIL155C	0	0	0.0874035989717224
YDL185W	0	0	0.0871794871794872
YDR231C	0	0	0.0869565217391304
YNL127W	0	0	0.086734693877551
YGL167C	0	0	0.0865139949109415
YHL021C	0	1	0.0865139949109415
YHR082C	0	0	0.0862944162436548
YBR143C	0	0	0.0860759493670886
YBR200W	0	0	0.0858585858585859
YBL041W	0	0	0.0856423173803526
YBR002C	0	0	0.085427135678392
YCR083W	0	0	0.0852130325814536
YBR239C	0	1	0.0852130325814536
YBL056W	0	0	0.085
YGL095C	0	0	0.084788029925187
YJL161W	0	1	0.084788029925187
YDR178W	0	0	0.0845771144278607
YEL062W	0	0	0.0843672456575682
YOR155C	0	0	0.0841584158415842
YBL079W	0	0	0.0839506172839506
YLR219W	0	0	0.083743842364532
YPL174C	0	0	0.0835380835380835
YDR170C	0	0	0.0833333333333333
YBR264C	0	0	0.0831295843520782
YPL222W	0	1	0.0831295843520782
YER014W	0	0	0.0829268292682927
YBR072W	0	0	0.0827250608272506
YFL039C	0	0	0.0825242718446602
YPR155C	0	0	0.0823244552058111
YKL157W	0	0	0.0821256038647343
YOL083W	0	1	0.0821256038647343
YGR244C	0	0	0.0819277108433735
YOL096C	0	0	0.0817307692307692
YHR039C-A	0	0	0.0815347721822542
YBR171W	0	0	0.0813397129186603
YGR046W	0	0	0.081145584725537
YMR195W	0	1	0.081145584725537
YOR018W	0	0	0.080952380952381
YIL034C	0	0	0.0807600950118765
YKL034W	0	0	0.0805687203791469
YOR220W	0	1	0.0805687203791469
YLR165C	0	0	0.0803782505910166
YMR261C	0	0	0.080188679245283
YLR028C	0	0	0.08
YJR062C	0	0	0.07981220657277
YKR049C	0	1	0.07981220657277
YDR517W	0	0	0.0796252927400468
YDR368W	0	0	0.0794392523364486
YMR041C	0	0	0.0792540792540792
YDR330W	0	0	0.0790697674418605
YPL152W	0	0	0.0788863109048724
YBR068C	0	0	0.0787037037037037
YLR006C	0	0	0.0785219399538106
YIL111W	0	0	0.0783410138248848
YOR386W	0	0	0.0781609195402299
YKL011C	0	0	0.0779816513761468
YIL101C	0	0	0.0778032036613272
YBR269C	0	1	0.0778032036613272
YDR018C	0	0	0.0776255707762557
YLR142W	0	0	0.0774487471526196
YDL130W-A	0	0	0.0772727272727273
YBR243C	0	0	0.0770975056689342
YKL124W	0	0	0.0769230769230769
YBR038W	0	0	0.0767494356659142
YDL045C	0	0	0.0765765765765766
YBL035C	0	0	0.0764044943820225
YLR356W	0	1	0.0764044943820225
YBR095C	0	0	0.0762331838565022
YMR029C	0	0	0.0760626398210291
YMR210W	0	0	0.0758928571428571
YBR188C	0	0	0.0757238307349666
YBR230C	0	1	0.0757238307349666
YOL043C	0	0	0.0755555555555556
YPL109C	0	1	0.0755555555555556
YPR061C	0	1	0.0755555555555556
YER141W	0	0	0.0753880266075388
YBR202W	0	0	0.0752212389380531
YCL035C	0	0	0.0750551876379691
YDR293C	0	0	0.0748898678414097
YOR215C	0	1	0.0748898678414097
YBR221C	0	0	0.0747252747252747
YBR253W	0	0	0.0745614035087719
YBR187W	0	1	0.0745614035087719
YEL012W	0	0	0.074398249452954
YPR107C	0	0	0.074235807860262
YGR048W	0	0	0.0740740740740741
YNL200C	0	1	0.0740740740740741
YOR288C	0	0	0.0739130434782609
YHR113W	0	0	0.0737527114967462
YJR102C	0	0	0.0735930735930736
YBR172C	0	0	0.0734341252699784
YFL030W	0	0	0.0732758620689655
YKL140W	0	0	0.0731182795698925
YDR315C	0	0	0.0729613733905579
YLR201C	0	0	0.0728051391862955
YOR054C	0	0	0.0726495726495727
YOR208W	0	0	0.0724946695095949
YNL194C	0	0	0.0723404255319149
YDL238C	0	0	0.0721868365180467
YMR152W	0	0	0.0720338983050847
YCL040W	0	0	0.0718816067653277
YLR119W	0	0	0.0717299578059072
YHR016C	0	0	0.071578947368421
YDL126C	0	0	0.0714285714285714
YPL214C	0	0	0.0712788259958071
YBR271W	0	0	0.0711297071129707
YMR304W	0	0	0.0709812108559499
YJL071W	0	0	0.0708333333333333
YIL007C	0	0	0.0706860706860707
YMR252C	0	1	0.0706860706860707
YBR284W	0	0	0.0705394190871369
YKR066C	0	0	0.0703933747412008
YDR160W	0	0	0.0702479338842975
YOR228C	0	1	0.0702479338842975
YGR019W	0	0	0.0701030927835052
YML120C	0	0	0.0699588477366255
YIL087C	0	1	0.0699588477366255
YBR242W	0	1	0.0699588477366255
YBL015W	0	0	0.0698151950718686
YNL239W	0	0	0.069672131147541
YFR014C	0	0	0.0695296523517382
YBR081C	0	0	0.0693877551020408
YMR271C	0	0	0.0692464358452139
YJL060W	0	0	0.0691056910569106
YLR102C	0	0	0.0689655172413793
YBL068W	0	0	0.0688259109311741
YER136W	0	0	0.0686868686868687
YBR136W	0	0	0.0685483870967742
YGR042W	0	0	0.06841046277666
YNL305C	0	1	0.06841046277666
YAL055W	0	0	0.0682730923694779
YGR015C	0	1	0.0682730923694779
YBL014C	0	0	0.0681362725450902
YDL197C	0	0	0.068
YBL106C	0	0	0.0678642714570858
YBR279W	0	0	0.0677290836653386
YAL056W	0	0	0.0675944333996024
YNL158W	0	0	0.0674603174603175
YGR154C	0	0	0.0673267326732673
YPL240C	0	0	0.0671936758893281
YBL051C	0	0	0.0670611439842209
YDR219C	0	0	0.0669291338582677
YJL172W	0	0	0.0667976424361493
YKL133C	0	1	0.0667976424361493
YBR257W	0	0	0.0666666666666667
YOR347C	0	0	0.0665362035225049
YNR001C	0	0	0.06640625
YGL065C	0	0	0.0662768031189084
YBR132C	0	0	0.066147859922179
YCL032W	0	0	0.0660194174757282
YLR289W	0	1	0.0660194174757282
YCR024C	0	0	0.0658914728682171
YNL045W	0	0	0.0657640232108317
YBR094W	0	1	0.0657640232108317
YBR086C	0	0	0.0656370656370656
YLR290C	0	1	0.0656370656370656
YHR115C	0	0	0.0655105973025048
YBL008W	0	0	0.0653846153846154
YLL041C	0	0	0.0652591170825336
YML013W	0	0	0.0651340996168582
YEL020C	0	1	0.0651340996168582
YPL270W	0	0	0.0650095602294455
YGR009C	0	0	0.0648854961832061
YBR133C	0	0	0.0647619047619048
YGR143W	0	0	0.064638783269962
YGR013W	0	0	0.0645161290322581
YDR057W	0	0	0.0643939393939394
YKL208W	0	0	0.0642722117202268
YOR022C	0	1	0.0642722117202268
YOR363C	0	0	0.0641509433962264
YAL010C	0	0	0.064030131826742
YBL093C	0	0	0.0639097744360902
YDR350C	0	0	0.0637898686679174
YJL057C	0	1	0.0637898686679174
YAL031C	0	0	0.0636704119850187
YMR056C	0	0	0.0635514018691589
YDR453C	0	0	0.0634328358208955
YBR281C	0	0	0.0633147113594041
YFL009W	0	0	0.0631970260223048
YGL053W	0	0	0.0630797773654917
YOR275C	0	0	0.062962962962963
YNL173C	0	0	0.0628465804066543
YML131W	0	0	0.0627306273062731
YGR112W	0	0	0.0626151012891344
YBL032W	0	0	0.0625
YHR024C	0	0	0.0623853211009174
YGR237C	0	1	0.0623853211009174
YDL230W	0	0	0.0622710622710623
YHR008C	0	0	0.0621572212065814
YHR004C	0	0	0.062043795620438
YBR082C	0	0	0.0619307832422587
YDR421W	0	0	0.0618181818181818
YBR252W	0	0	0.0617059891107078
YDL024C	0	0	0.0615942028985507
YDR287W	0	0	0.0614828209764919
YNL092W	0	1	0.0614828209764919
YOR040W	0	0	0.0613718411552347
YLR260W	0	0	0.0612612612612613
YJR052W	0	0	0.0611510791366906
YBL107C	0	1	0.0611510791366906
YBR275C	0	0	0.0610412926391382
YJL094C	0	0	0.0609318996415771
YDL142C	0	0	0.0608228980322004
YMR219W	0	0	0.0607142857142857
YNL093W	0	0	0.0606585788561525
YKL098W	0	1	0.0606585788561525
YDR151C	0	0	0.0606585788561525
YOR172W	0	0	0.0606585788561525
YDL020C	0	0	0.0606585788561525
YGR268C	0	0	0.0606585788561525
YPL096W	0	0	0.0606585788561525
YNL264C	0	0	0.0606585788561525
YKR019C	0	0	0.0606585788561525
YFR029W	0	0	0.0606585788561525
YDR221W	0	0	0.0606585788561525
YLR241W	0	1	0.0606585788561525
YMR218C	0	0	0.0606585788561525
YBR023C	0	0	0.0606585788561525
YFR017C	0	1	0.0606585788561525
YGR070W	0	0	0.0606585788561525
YJR049C	0	0	0.0606585788561525
YBL082C	0	0	0.0606585788561525
YGL252C	0	0	0.0606585788561525
YLL042C	1	0	0.0606585788561525
YBL052C	0	0	0.0605536332179931
YHR112C	0	0	0.0604490500863558
YJL102W	0	0	0.0603448275862069
YDR475C	0	1	0.0603448275862069
YBR029C	0	0	0.0602409638554217
YCL033C	0	0	0.0601374570446735
YBL091C	0	0	0.0600343053173242
YER182W	0	1	0.0600343053173242
YBR030W	0	0	0.0599315068493151
YPL191C	0	1	0.0599315068493151
YKL151C	0	1	0.0599315068493151
YPL119C	0	0	0.0598290598290598
YMR251W-A	0	0	0.0597269624573379
YNL325C	0	0	0.0596252129471891
YER035W	0	0	0.0595238095238095
YMR250W	0	0	0.0594227504244482
YDR306C	0	0	0.0593220338983051
YGL045W	0	0	0.0592216582064298
YLR299W	0	0	0.0591216216216216
YBR073W	0	0	0.0590219224283305
YGR023W	0	0	0.0589225589225589
YLR121C	0	0	0.0588235294117647
YIL071C	0	0	0.0587248322147651
YOR060C	0	0	0.0586264656616415
YLR216C	0	0	0.0585284280936455
YPL168W	0	1	0.0585284280936455
YOR130C	0	0	0.0584307178631052
YDR460W	0	0	0.0583333333333333
YDL146W	0	1	0.0583333333333333
YGL051W	0	0	0.0582362728785358
YKL129C	0	0	0.0581395348837209
YER059W	0	0	0.0580431177446103
YLR047C	0	0	0.0579470198675497
YGL181W	0	0	0.0578512396694215
YGR243W	0	1	0.0578512396694215
YKL065C	0	1	0.0578512396694215
YNL294C	0	0	0.0577557755775578
YLR133W	0	0	0.057660626029654
YAR033W	0	0	0.0575657894736842
YCR061W	0	0	0.0574712643678161
YJL166W	0	0	0.0573770491803279
YJL031C	0	0	0.0572831423895254
YDL072C	0	1	0.0572831423895254
YLR176C	0	0	0.0571895424836601
YOR221C	0	0	0.0570962479608483
YPL188W	0	0	0.0570032573289902
YBR087W	0	0	0.0569105691056911
YBR244W	0	0	0.0568181818181818
YER143W	0	0	0.0567260940032415
YGR167W	0	0	0.0566343042071197
YDR032C	0	1	0.0566343042071197
YOL113W	0	0	0.0565428109854604
YIR037W	0	0	0.0564516129032258
YDR171W	0	0	0.0563607085346216
YGL229C	0	0	0.0562700964630225
YLR362W	0	0	0.0561797752808989
YHR030C	0	0	0.0560897435897436
YBR084W	0	0	0.056
YDL215C	0	0	0.0559105431309904
YPL230W	0	1	0.0559105431309904
YGL219C	0	0	0.0558213716108453
YOR147W	0	0	0.0557324840764331
YKR014C	0	0	0.0556438791732909
YDL174C	0	0	0.0555555555555556
YPL224C	0	0	0.0554675118858954
YGR028W	0	0	0.055379746835443
YPL258C	0	0	0.0552922590837283
YOL048C	0	1	0.0552922590837283
YPR067W	0	0	0.055205047318612
YOR137C	0	0	0.0551181102362205
YPR184W	0	0	0.0550314465408805
YKL038W	0	0	0.0549450549450549
YDR155C	0	0	0.054858934169279
YFR024C-A	0	0	0.054773082942097
YER175C	0	1	0.054773082942097
YDR131C	0	0	0.0546875
YPR098C	0	1	0.0546875
YPR134W	0	0	0.0546021840873635
YJL103C	0	0	0.0545171339563863
YOL044W	0	0	0.0544323483670296
YPL159C	0	0	0.0543478260869565
YML128C	0	0	0.0542635658914729
YKL126W	0	0	0.0541795665634675
YBR198C	0	0	0.0540958268933539
YLR054C	0	0	0.0540123456790123
YKL095W	0	0	0.0539291217257319
YJR085C	0	1	0.0539291217257319
YBL075C	0	0	0.0538461538461538
YFR049W	0	0	0.0537634408602151
YGR100W	0	0	0.053680981595092
YBL023C	0	0	0.0535987748851455
YNL054W	0	0	0.0535168195718654
YLR088W	0	0	0.0534351145038168
YPL004C	0	0	0.0533536585365854
YBR245C	0	0	0.0532724505327245
YHR198C	0	1	0.0532724505327245
YJR110W	0	0	0.0531914893617021
YKL093W	0	0	0.0531107738998483
YJR051W	0	0	0.053030303030303
YDL239C	0	0	0.0529500756429652
YGR006W	0	0	0.0528700906344411
YHR132C	0	0	0.052790346907994
YBR258C	0	0	0.052710843373494
YOL032W	0	0	0.0526315789473684
YML110C	0	0	0.0525525525525526
YBL076C	0	0	0.0524737631184408
YJR125C	0	0	0.0523952095808383
YMR105C	0	0	0.0523168908819133
YLR369W	0	0	0.0522388059701493
YBL101C	0	0	0.0521609538002981
YBR126C	0	0	0.0520833333333333
YGR003W	0	0	0.0520059435364042
YPR160W	0	0	0.0519287833827893
YOR138C	0	0	0.0518518518518519
YAR031W	0	0	0.0517751479289941
YDR516C	0	0	0.051698670605613
YNL274C	0	0	0.051622418879056
YGL091C	0	0	0.0515463917525773
YGR110W	0	1	0.0515463917525773
YBL090W	0	0	0.0514705882352941
YGL228W	0	1	0.0514705882352941
YLR078C	0	0	0.0513950073421439
YPL045W	0	0	0.0513196480938416
YCR030C	0	1	0.0513196480938416
YPL135W	0	0	0.0512445095168375
YIR038C	0	0	0.0511695906432749
YAL028W	0	0	0.0510948905109489
YBR011C	0	0	0.0510204081632653
YLL060C	0	0	0.0509461426491994
YDR423C	0	0	0.0508720930232558
YIL105C	0	0	0.0507982583454282
YLR245C	0	0	0.0507246376811594
YOR292C	0	1	0.0507246376811594
YDR005C	0	0	0.0506512301013025
YLR149C	0	1	0.0506512301013025
YGR127W	0	1	0.0506512301013025
YOR193W	0	0	0.0505780346820809
YDR246W	0	0	0.0505050505050505
YDR407C	0	0	0.0504322766570605
YKL161C	0	1	0.0504322766570605
YOL066C	0	0	0.0503597122302158
YDR452W	0	0	0.0502873563218391
YKR083C	0	0	0.0502152080344333
YLR144C	0	0	0.0501432664756447
YDR435C	0	0	0.050071530758226
YMR059W	0	0	0.05
YJL131C	0	1	0.05
YGL004C	0	0	0.0499286733238231
YHL036W	0	0	0.0498575498575499
YJR059W	0	0	0.0497866287339972
YNL012W	0	0	0.0497159090909091
YJR073C	0	0	0.049645390070922
YDL140C	0	0	0.0495750708215297
YOL025W	0	0	0.0495049504950495
YHR199C	0	1	0.0495049504950495
YGR224W	0	0	0.0494350282485876
YIR039C	0	1	0.0494350282485876
YOL013C	0	0	0.0493653032440056
YHR161C	0	0	0.0492957746478873
YMR258C	0	1	0.0492957746478873
YMR175W	0	0	0.0492264416315049
YHL032C	0	0	0.0491573033707865
YNR047W	0	0	0.0490883590462833
YBR121C	0	0	0.0490196078431373
YGL047W	0	0	0.048951048951049
YDR320C	0	0	0.0488826815642458
YFR053C	0	0	0.0488145048814505
YER039C	0	1	0.0488145048814505
YDL091C	0	1	0.0488145048814505
YGR238C	0	0	0.0487465181058496
YJR126C	0	0	0.0486787204450626
YMR181C	0	1	0.0486787204450626
YOR142W	0	0	0.0486111111111111
YDL169C	0	1	0.0486111111111111
YHR104W	0	0	0.0485436893203883
YBL024W	0	0	0.0484764542936288
YOR027W	0	0	0.0484094052558783
YBR071W	0	1	0.0484094052558783
YDL059C	0	0	0.0483425414364641
YGR166W	0	0	0.0482758620689655
YGL250W	0	1	0.0482758620689655
YJL106W	0	0	0.0482093663911846
YIL166C	0	0	0.0481430536451169
YBR261C	0	1	0.0481430536451169
YBL033C	0	0	0.0480769230769231
YOL065C	0	0	0.0480109739368999
YKL026C	0	0	0.0479452054794521
YMR064W	0	0	0.0478796169630643
YMR313C	0	0	0.0478142076502732
YIL036W	0	0	0.0477489768076398
YPL259C	0	0	0.0476839237057221
YEL056W	0	0	0.0476190476190476
YBR286W	0	0	0.047554347826087
YPL060W	0	0	0.0474898236092266
YLR258W	0	0	0.0474254742547425
YOL100W	0	0	0.047361299052774
YOR267C	0	0	0.0472972972972973
YLR283W	0	1	0.0472972972972973
YLL039C	0	0	0.0472334682860999
YDL199C	0	1	0.0472334682860999
YBR101C	0	0	0.0471698113207547
YHR037W	0	0	0.0471063257065949
YJR084W	0	0	0.0470430107526882
YBR251W	0	0	0.0469798657718121
YPL015C	0	0	0.046916890080429
YMR021C	0	0	0.0468540829986613
YPR005C	0	0	0.0467914438502674
YOR014W	0	0	0.0467289719626168
YPL088W	0	0	0.0466666666666667
YMR097C	0	0	0.0466045272969374
YOR219C	0	0	0.0465425531914894
YDR130C	0	0	0.0464807436918991
YLL046C	0	0	0.0464190981432361
YLR046C	0	1	0.0464190981432361
YHR155W	0	1	0.0464190981432361
YLR457C	0	0	0.0463576158940397
YER105C	0	0	0.0462962962962963
YGL098W	0	0	0.0462351387054161
YBR017C	0	0	0.0461741424802111
YCR038C	0	0	0.0461133069828722
YKL195W	0	0	0.0460526315789474
YPL223C	0	0	0.0459921156373193
YKR098C	0	1	0.0459921156373193
YBR060C	0	0	0.0459317585301837
YGL081W	0	1	0.0459317585301837
YBR135W	0	0	0.0458715596330275
YKL189W	0	0	0.0458115183246073
YGR149W	0	1	0.0458115183246073
YDR472W	0	0	0.0457516339869281
YOR115C	0	0	0.0456919060052219
YKL188C	0	0	0.045632333767927
YDL115C	0	0	0.0455729166666667
YDL212W	0	0	0.0455136540962289
YDR061W	0	1	0.0455136540962289
YGL073W	0	0	0.0454545454545455
YPL065W	0	0	0.0453955901426719
YCL034W	0	0	0.0453367875647668
YOL062C	0	0	0.0452781371280724
YBR223C	0	0	0.0452196382428941
YCL063W	0	0	0.0451612903225806
YBR282W	0	0	0.0451030927835052
YDR182W	0	0	0.045045045045045
YDR538W	0	0	0.044987146529563
YML117W	0	0	0.0449293966623877
YBR278W	0	0	0.0448717948717949
YNR002C	0	0	0.0448143405889885
YEL004W	0	0	0.0447570332480818
YGR010W	0	0	0.0446998722860792
YDR214W	0	0	0.0446428571428571
YNR026C	0	0	0.0445859872611465
YDR265W	0	0	0.044529262086514
YHR137W	0	0	0.0444726810673443
YHR176W	0	0	0.0444162436548223
YBR162C	0	0	0.0443599493029151
YPR179C	0	0	0.0443037974683544
YDL223C	0	0	0.0442477876106195
YGL084C	0	0	0.0441919191919192
YBL061C	0	0	0.0441361916771753
YBL026W	0	0	0.044080604534005
YML054C	0	0	0.0440251572327044
YHL027W	0	0	0.0439698492462312
YIL033C	0	0	0.0439146800501882
YML077W	0	0	0.043859649122807
YBR114W	0	0	0.0438047559449312
YDL216C	0	0	0.04375
YGR130C	0	1	0.04375
YHR178W	0	0	0.0436953807740325
YMR200W	0	0	0.043640897755611
YMR281W	0	0	0.0435865504358655
YBL004W	0	0	0.0435323383084577
YAL051W	0	0	0.0434782608695652
YOR134W	0	0	0.043424317617866
YHR018C	0	0	0.0433705080545229
YDR150W	0	0	0.0433168316831683
YER125W	0	0	0.0432632880098888
YPL150W	0	1	0.0432632880098888
YFR046C	0	0	0.0432098765432099
YOR320C	0	0	0.0431565967940814
YGR191W	0	0	0.0431034482758621
YGR122W	0	0	0.043050430504305
YKR046C	0	0	0.042997542997543
YIL050W	0	0	0.0429447852760736
YMR020W	0	0	0.0428921568627451
YDR273W	0	0	0.0428396572827417
YCR009C	0	0	0.0427872860635697
YNL195C	0	1	0.0427872860635697
YHR101C	0	0	0.0427350427350427
YEL019C	0	0	0.0426829268292683
YKL079W	0	0	0.0426309378806334
YLR273C	0	0	0.0425790754257908
YDR043C	0	0	0.0425273390036452
YDR411C	0	0	0.0424757281553398
YBL103C	0	0	0.0424242424242424
YOR358W	0	0	0.0423728813559322
YGR077C	0	0	0.0423216444981862
YIR007W	0	1	0.0423216444981862
YLR447C	0	0	0.0422705314009662
YIL146C	0	0	0.0422195416164053
YHR006W	0	0	0.0421686746987952
YMR058W	0	0	0.0421179302045728
YGL096W	0	0	0.0420673076923077
YGR193C	0	0	0.0420168067226891
YKR100C	0	0	0.0419664268585132
YOR273C	0	0	0.0419161676646707
YOL089C	0	0	0.041866028708134
YKR003W	0	0	0.041816009557945
YMR316W	0	0	0.0417661097852029
YHL009C	0	0	0.0417163289630513
YPR030W	0	0	0.0416666666666667
YJL108C	0	0	0.0416171224732461
YKL037W	0	1	0.0416171224732461
YPL249C	0	0	0.0415676959619952
YIL125W	0	0	0.0415183867141162
YNL094W	0	0	0.0414691943127962
YJR021C	0	0	0.0414201183431953
YCR015C	0	1	0.0414201183431953
YNR059W	0	0	0.041371158392435
YBL095W	0	1	0.041371158392435
YNL037C	0	0	0.0413223140495868
YJL047C	0	0	0.0412735849056604
YBR256C	0	0	0.0412249705535925
YKL146W	0	0	0.0411764705882353
YMR201C	0	0	0.0411280846063455
YBR203W	0	0	0.0410798122065728
YER098W	0	0	0.041031652989449
YOR319W	0	0	0.040983606557377
YMR052W	0	0	0.0409356725146199
YML091C	0	0	0.0408878504672897
YMR086W	0	1	0.0408878504672897
YBL049W	0	1	0.0408878504672897
YIR018W	0	0	0.0408401400233372
YKR089C	0	0	0.0407925407925408
YKR020W	0	0	0.0407450523864959
YGR186W	0	0	0.0406976744186047
YIL006W	0	0	0.040650406504065
YDR490C	0	0	0.0406032482598608
YNL183C	0	0	0.0405561993047509
YJL099W	0	0	0.0405092592592593
YPL180W	0	0	0.0404624277456647
YKL213C	0	0	0.0404157043879908
YGR263C	0	1	0.0404157043879908
YOR352W	0	1	0.0404157043879908
YGR231C	0	0	0.0403690888119954
YJL185C	0	1	0.0403690888119954
YFL049W	0	0	0.0403225806451613
YLR098C	0	0	0.0402761795166858
YEL059C-A	0	0	0.0402298850574713
YNR058W	0	0	0.0401836969001148
YGR053C	0	1	0.0401836969001148
YDR263C	0	0	0.0401376146788991
YOR008C-A	0	0	0.0400916380297824
YPR149W	0	0	0.040045766590389
YCR021C	0	0	0.04
YPR140W	0	0	0.0399543378995434
YNL230C	0	0	0.0399087799315849
YHR202W	0	1	0.0399087799315849
YKR016W	0	1	0.0399087799315849
YIL055C	0	1	0.0399087799315849
YDR236C	0	0	0.0398633257403189
YDL134C	0	0	0.0398179749715586
YOL133W	0	0	0.0397727272727273
YGR161C	0	0	0.039727582292849
YJL137C	0	0	0.0396825396825397
YOR090C	0	0	0.0396375990939977
YOR003W	0	0	0.0395927601809955
YKL016C	0	0	0.0395480225988701
YGL054C	0	0	0.0395033860045147
YDR208W	0	0	0.0394588500563698
YOR323C	0	0	0.0394144144144144
YML004C	0	0	0.0393700787401575
YMR040W	0	1	0.0393700787401575
YLR250W	0	0	0.0393258426966292
YHL043W	0	0	0.0392817059483726
YGR218W	0	0	0.039237668161435
YOR075W	0	0	0.0391937290033595
YDL232W	0	0	0.0391498881431767
YIL010W	0	0	0.0391061452513966
YMR278W	0	1	0.0391061452513966
YHR075C	0	0	0.0390625
YOR307C	0	0	0.0390189520624303
YMR170C	0	0	0.0389755011135857
YDR329C	0	0	0.0389321468298109
YPR058W	0	0	0.0388888888888889
YNL168C	0	1	0.0388888888888889
YBR154C	0	0	0.0388457269700333
YNL208W	0	1	0.0388457269700333
YKR074W	0	1	0.0388457269700333
YLR011W	0	0	0.0388026607538803
YAL015C	0	0	0.0387596899224806
YJR019C	0	0	0.038716814159292
YGL023C	0	0	0.0386740331491713
YMR165C	0	0	0.0386313465783664
YCR091W	0	0	0.0385887541345094
YML007W	0	0	0.0385462555066079
YDR272W	0	0	0.0385038503850385
YJR135C	0	0	0.0384615384615385
YPL147W	0	0	0.0384193194291987
YMR071C	0	0	0.0383771929824561
YGR256W	0	0	0.0383351588170865
YER051W	0	0	0.0382932166301969
YOR227W	0	1	0.0382932166301969
YLR350W	0	0	0.0382513661202186
YDR196C	0	0	0.0382096069868996
YNL297C	0	0	0.0381679389312977
YPR075C	0	0	0.0381263616557734
YJL146W	0	0	0.0380848748639826
YPL003W	0	0	0.0380434782608696
YER179W	0	0	0.0380021715526602
YKR017C	0	1	0.0380021715526602
YOL063C	0	0	0.0379609544468547
YAL062W	0	0	0.037919826652221
YJR050W	0	0	0.0378787878787879
YGL121C	0	0	0.0378378378378378
YKR011C	0	1	0.0378378378378378
YHR110W	0	0	0.0377969762419006
YJL065C	0	0	0.0377562028047465
YMR087W	0	0	0.0377155172413793
YGR279C	0	0	0.0376749192680301
YNL116W	0	0	0.0376344086021505
YOR285W	0	1	0.0376344086021505
YJR151C	0	1	0.0376344086021505
YLL018C-A	0	0	0.037593984962406
YML095C	0	0	0.0375536480686695
YBR285W	0	1	0.0375536480686695
YLR238W	0	0	0.037513397642015
YLR424W	0	0	0.0374732334047109
YNL328C	0	0	0.0374331550802139
YML041C	0	0	0.0373931623931624
YML100W-A	0	1	0.0373931623931624
YKL218C	0	0	0.0373532550693703
YHL048W	0	0	0.0373134328358209
YJR079W	0	1	0.0373134328358209
YCR075C	0	0	0.0372736954206603
YDR135C	0	0	0.0372340425531915
YNL074C	0	0	0.0371944739638682
YDL076C	0	0	0.0371549893842887
YLL003W	0	0	0.0371155885471898
YOR380W	0	0	0.0370762711864407
YCL008C	0	0	0.037037037037037
YAL001C	0	0	0.0369978858350951
YHR186C	0	0	0.0369588173178458
YBR065C	0	0	0.0369198312236287
YLR284C	0	0	0.0368809272918862
YLR211C	0	1	0.0368809272918862
YDR530C	0	0	0.0368421052631579
YNR014W	0	1	0.0368421052631579
YBR287W	0	1	0.0368421052631579
YGR178C	0	0	0.0368033648790747
YJL059W	0	0	0.0367647058823529
YMR237W	0	0	0.0367261280167891
YDR059C	0	0	0.0366876310272537
YNL317W	0	0	0.0366492146596859
YIL084C	0	0	0.0366108786610879
YJL128C	0	0	0.0365726227795193
YFL018C	0	0	0.0365344467640919
YER060W-A	0	1	0.0365344467640919
YHR139C	0	0	0.0364963503649635
YJL100W	0	0	0.0364583333333333
YPL018W	0	0	0.036420395421436
YHL016C	0	0	0.0363825363825364
YDR200C	0	0	0.0363447559709242
YDR107C	0	1	0.0363447559709242
YNL241C	0	0	0.0363070539419087
YBR045C	0	0	0.0362694300518135
YAL053W	0	0	0.036231884057971
YPL195W	0	0	0.0361944157187177
YLR352W	0	1	0.0361944157187177
YOR124C	0	0	0.0361570247933884
YBR142W	0	0	0.0361197110423117
YDR484W	0	0	0.0360824742268041
YAL008W	0	1	0.0360824742268041
YCR014C	0	0	0.0360453141091658
YJR086W	0	0	0.0360082304526749
YGL161C	0	0	0.0359712230215827
YHR017W	0	1	0.0359712230215827
YDL109C	0	0	0.0359342915811088
YCL042W	0	1	0.0359342915811088
YJR008W	0	1	0.0359342915811088
YOR087W	0	0	0.0358974358974359
YPR193C	0	0	0.0358606557377049
YOL053W	0	1	0.0358606557377049
YNL027W	0	0	0.0358239508700102
YLR246W	0	0	0.0357873210633947
YLR097C	0	0	0.0357507660878447
YLR248W	0	0	0.0357142857142857
YMR090W	0	1	0.0357142857142857
YGL128C	0	1	0.0357142857142857
YFR003C	0	0	0.035677879714577
YDL188C	0	0	0.0356415478615071
YNL084C	0	0	0.0356052899287894
YJL093C	0	0	0.0355691056910569
YER054C	0	0	0.0355329949238579
YKL135C	0	0	0.0354969574036511
YNL257C	0	0	0.0354609929078014
YLR151C	0	1	0.0354609929078014
YDR148C	0	0	0.0354251012145749
YFR016C	0	1	0.0354251012145749
YGR138C	0	0	0.0353892821031345
YHR159W	0	1	0.0353892821031345
YGL183C	0	0	0.0353535353535354
YGL010W	0	1	0.0353535353535354
YMR133W	0	0	0.0353178607467205
YGL136C	0	0	0.0352822580645161
YFL029C	0	0	0.0352467270896274
YML034W	0	0	0.0352112676056338
YDL085W	0	0	0.0351758793969849
YER040W	0	0	0.035140562248996
YEL030W	0	0	0.0351053159478435
YMR028W	0	0	0.0350701402805611
YMR196W	0	1	0.0350701402805611
YFR015C	0	0	0.035035035035035
YPR003C	0	1	0.035035035035035
YAL027W	0	1	0.035035035035035
YNL020C	0	0	0.035
YHR074W	0	0	0.034965034965035
YGR288W	0	0	0.0349301397205589
YLR281C	0	1	0.0349301397205589
YDR369C	0	0	0.0348953140578265
YGL141W	0	0	0.0348605577689243
YOR042W	0	1	0.0348605577689243
YOR299W	0	0	0.0348258706467662
YJR060W	0	0	0.0347912524850895
YIL072W	0	0	0.0347567030784508
YPR154W	0	0	0.0347222222222222
YGL185C	0	0	0.0346878097125867
YKL162C	0	1	0.0346878097125867
YFL033C	0	0	0.0346534653465347
YGL062W	0	0	0.0346191889218595
YKL100C	0	1	0.0346191889218595
YKL035W	0	0	0.0345849802371542
YDR244W	0	0	0.0345508390918065
YCR007C	0	1	0.0345508390918065
YDR251W	0	0	0.0345167652859961
YDR443C	0	0	0.0344827586206897
YCR069W	0	1	0.0344827586206897
YML042W	0	0	0.0344488188976378
YIL047C	0	0	0.0344149459193707
YBL013W	0	0	0.0343811394891945
YGL093W	0	0	0.0343473994111874
YPL171C	0	0	0.0343137254901961
YIL023C	0	0	0.0342801175318315
YBL027W	0	0	0.0342465753424658
YDL133W	0	1	0.0342465753424658
YKL171W	0	0	0.0342130987292278
YGL005C	0	0	0.0341796875
YCL044C	0	0	0.0341463414634146
YLL058W	0	0	0.0341130604288499
YHL024W	0	0	0.0340798442064265
YJR103W	0	0	0.0340466926070039
YAL016W	0	0	0.0340136054421769
YJL019W	0	0	0.0339805825242718
YML118W	0	1	0.0339805825242718
YDR205W	0	0	0.0339476236663434
YPL107W	0	1	0.0339476236663434
YLR288C	0	0	0.0339147286821705
YGL126W	0	0	0.0338818973862536
YAL032C	0	0	0.0338491295938104
YHR175W	0	0	0.0338164251207729
YHR071W	0	0	0.0337837837837838
YHR001W	0	0	0.0337512054001929
YMR207C	0	0	0.033718689788054
YCR100C	0	1	0.033718689788054
YCR011C	0	0	0.0336862367661213
YNL224C	0	1	0.0336862367661213
YPR131C	0	0	0.0336538461538462
YGL036W	0	1	0.0336538461538462
YNL331C	0	0	0.0336215177713737
YGL175C	0	0	0.0335892514395393
YKL025C	0	0	0.0335570469798658
YMR204C	0	0	0.0335249042145594
YLR128W	0	0	0.0334928229665072
YOL108C	0	0	0.0334608030592734
YOR160W	0	0	0.0334288443170965
YIR029W	0	0	0.0333969465648855
YLR094C	0	0	0.0333651096282174
YGR213C	0	0	0.0333333333333333
YDR055W	0	0	0.0333016175071361
YNL051W	0	0	0.0332699619771863
YOL055C	0	0	0.0332383665716999
YFR026C	0	1	0.0332383665716999
YLR174W	0	0	0.0332068311195446
YDL107W	0	0	0.033175355450237
YIL156W	0	0	0.0331439393939394
YFL058W	0	0	0.033112582781457
YAL060W	0	0	0.0330812854442344
YAL017W	0	0	0.0330500472143532
YMR251W	0	0	0.0330188679245283
YMR253C	0	1	0.0330188679245283
YGL085W	0	1	0.0330188679245283
YMR063W	0	0	0.0329877474081056
YOL073C	0	1	0.0329877474081056
YJR130C	0	0	0.0329566854990584
YAR003W	0	0	0.0329256820319849
YKL012W	0	0	0.0328947368421053
YBL040C	0	0	0.0328638497652582
YIL029C	0	0	0.0328330206378987
YDR366C	0	1	0.0328330206378987
YMR081C	0	0	0.0328022492970947
YKL010C	0	0	0.0327715355805243
YCR081W	0	0	0.0327408793264733
YOL138C	0	0	0.0327102803738318
YCL039W	0	0	0.0326797385620915
YDR513W	0	0	0.0326492537313433
YGL003C	0	0	0.032618825722274
YHR150W	0	0	0.0325884543761639
YLR239C	0	0	0.0325581395348837
YMR054W	0	0	0.0325278810408922
YLR177W	0	1	0.0325278810408922
YJR106W	0	0	0.0324976787372331
YPL116W	0	0	0.0324675324675325
YDL132W	0	0	0.0324374420759963
YDL022W	0	0	0.0324074074074074
YLR070C	0	0	0.032377428307123
YML002W	0	1	0.032377428307123
YGR066C	0	1	0.032377428307123
YER038C	0	0	0.0323475046210721
YDR082W	0	0	0.0323176361957525
YLR266C	0	0	0.0322878228782288
YDL139C	0	1	0.0322878228782288
YDL019C	0	0	0.032258064516129
YLR254C	0	0	0.0322283609576427
YCR020C	0	0	0.0321987120515179
YDR481C	0	0	0.0321691176470588
YNL267W	0	0	0.0321395775941231
YLR178C	0	0	0.0321100917431193
YLR147C	0	0	0.0320806599450046
YDR328C	0	0	0.032051282051282
YBR018C	0	0	0.0320219579139982
YNL167C	0	0	0.0319926873857404
YAL034C	0	1	0.0319926873857404
YCR088W	0	0	0.0319634703196347
YPR085C	0	1	0.0319634703196347
YBR035C	0	0	0.0319343065693431
YER167W	0	0	0.0319051959890611
YOR120W	0	0	0.0318761384335155
YFL062W	0	1	0.0318761384335155
YOR185C	0	0	0.0318471337579618
YLL038C	0	0	0.0318181818181818
YPL247C	0	1	0.0318181818181818
YOR126C	0	0	0.0317892824704814
YNL042W	0	0	0.0317604355716878
YPL269W	0	0	0.0317316409791478
YPL181W	0	0	0.0317028985507246
YBR147W	0	1	0.0317028985507246
YDR466W	0	0	0.0316742081447964
YIR016W	0	1	0.0316742081447964
YEL041W	0	0	0.0316455696202532
YER139C	0	1	0.0316455696202532
YER116C	0	0	0.031616982836495
YFL013C	0	0	0.0315884476534296
YAL041W	0	0	0.0315599639314698
YIR002C	0	0	0.0315315315315315
YPR054W	0	0	0.0315031503150315
YDR223W	0	0	0.0314748201438849
YHR209W	0	1	0.0314748201438849
YLR361C	0	0	0.0314465408805031
YOR316C	0	0	0.0314183123877917
YIL112W	0	0	0.031390134529148
YFL056C	0	0	0.0313620071684588
YER021W	0	0	0.0313339301700985
YLR091W	0	1	0.0313339301700985
YAL030W	0	0	0.0313059033989267
YOR216C	0	0	0.031277926720286
YHR111W	0	0	0.03125
YDR030C	0	0	0.0312221231043711
YLL027W	0	0	0.0311942959001783
YDR028C	0	0	0.031166518254675
YIR041W	0	0	0.0311387900355872
YGR170W	0	0	0.0311111111111111
YNL118C	0	0	0.0310834813499112
YEL011W	0	0	0.031055900621118
YBR107C	0	0	0.0310283687943262
YMR035W	0	0	0.0310008857395926
YPR168W	0	0	0.0309734513274336
YMR155W	0	1	0.0309734513274336
YCR019W	0	0	0.0309460654288241
YGL207W	0	0	0.0309187279151943
YMR107W	0	1	0.0309187279151943
YGL179C	0	0	0.030891438658429
YKR027W	0	0	0.0308641975308642
YIR015W	0	0	0.0308370044052863
YFL041W	0	0	0.0308098591549296
YNL237W	0	1	0.0308098591549296
YPL162C	0	1	0.0308098591549296
YBR070C	0	0	0.0307827616534741
YPL022W	0	0	0.0307557117750439
YOL087C	0	1	0.0307557117750439
YJR005W	0	0	0.0307287093942054
YHR102W	0	0	0.0307017543859649
YPR045C	0	1	0.0307017543859649
YIL024C	0	1	0.0307017543859649
YCL016C	0	0	0.0306748466257669
YDR128W	0	1	0.0306748466257669
YGR086C	0	0	0.0306479859894921
YPL145C	0	0	0.0306211723534558
YML071C	0	0	0.0305944055944056
YBR037C	0	0	0.0305676855895196
YDL233W	0	1	0.0305676855895196
YNR032W	0	0	0.0305410122164049
YBR201W	0	0	0.030514385353095
YMR176W	0	0	0.0304878048780488
YGR007W	0	0	0.030461270670148
YHR043C	0	0	0.0304347826086957
YGR179C	0	0	0.0304083405734144
YDL010W	0	1	0.0304083405734144
YGR253C	0	0	0.0303819444444444
YMR191W	0	1	0.0303819444444444
YDR070C	0	1	0.0303819444444444
YMR030W	0	0	0.0303555941023417
YPR068C	0	0	0.0303292894280763
YMR104C	0	0	0.0303030303030303
YGL258W	0	1	0.0303030303030303
YBL086C	0	1	0.0303030303030303
YDL206W	0	1	0.0303030303030303
YMR198W	0	0	0.0302768166089965
YNR034W	0	0	0.0302506482281763
YHR124W	0	0	0.0302245250431779
YJL001W	0	0	0.0301984469370147
YNL314W	0	0	0.0301724137931034
YAL009W	0	0	0.0301464254952627
YDL170W	0	0	0.0301204819277108
YMR262W	0	1	0.0301204819277108
YDL108W	0	0	0.0300945829750645
YHR002W	0	0	0.0300687285223368
YDR503C	0	0	0.0300429184549356
YML029W	0	0	0.0300171526586621
YER178W	0	0	0.0299914310197087
YCR008W	0	0	0.0299657534246575
YDL097C	0	0	0.029940119760479
YHR146W	0	1	0.029940119760479
YNL278W	0	0	0.0299145299145299
YDR420W	0	0	0.0298889837745517
YDL110C	0	1	0.0298889837745517
YNL160W	0	0	0.0298634812286689
YLR218C	0	1	0.0298634812286689
YER024W	0	0	0.0298380221653879
YNL003C	0	0	0.0298126064735945
YEL072W	0	1	0.0298126064735945
YOR384W	0	1	0.0298126064735945
YJR104C	0	0	0.0297872340425532
YPL190C	0	0	0.0297619047619048
YLR194C	0	0	0.0297366185216653
YPR115W	0	1	0.0297366185216653
YOR317W	0	0	0.0297113752122241
YOR302W	0	0	0.0296861747243427
YDR142C	0	0	0.0296610169491525
YKL020C	0	0	0.0296359017781541
YJL085W	0	0	0.0296108291032149
YIL088C	0	0	0.029585798816568
YJR066W	0	0	0.0295608108108108
YPR021C	0	0	0.029535864978903
YGR097W	0	0	0.0295109612141653
YBR044C	0	0	0.029486099410278
YNL243W	0	0	0.0294612794612795
YPR066W	0	0	0.0294365012615643
YDL192W	0	0	0.0294117647058824
YKR101W	0	0	0.0293870696893367
YKR009C	0	0	0.0293624161073825
YCR033W	0	0	0.0293378038558256
YDR289C	0	0	0.0293132328308208
YDR096W	0	0	0.0292887029288703
YBR156C	0	0	0.0292642140468227
YDR189W	0	0	0.0292397660818713
YLR438W	0	0	0.0292153589315526
YOR037W	0	0	0.0291909924937448
YDR270W	0	0	0.0291666666666667
YGR201C	0	1	0.0291666666666667
YDR392W	0	0	0.0291423813488759
YBR047W	0	1	0.0291423813488759
YAL054C	0	0	0.0291181364392679
YDR357C	0	1	0.0291181364392679
YPL272C	0	1	0.0291181364392679
YDR294C	0	0	0.029093931837074
YBR043C	0	0	0.0290697674418605
YDR438W	0	1	0.0290697674418605
YML003W	0	1	0.0290697674418605
YLL056C	0	0	0.029045643153527
YIL152W	0	1	0.029045643153527
YER046W	0	0	0.0290215588723051
YAR023C	0	1	0.0290215588723051
YKR087C	0	0	0.0289975144987572
YER079W	0	1	0.0289975144987572
YLR392C	0	1	0.0289975144987572
YNL193W	0	1	0.0289975144987572
YMR280C	0	0	0.0289735099337748
YOL047C	0	1	0.0289735099337748
YKL210W	0	0	0.0289495450785773
YJR032W	0	0	0.0289256198347107
YLL001W	0	0	0.0289017341040462
YDR387C	0	1	0.0289017341040462
YMR031C	0	1	0.0289017341040462
YNL249C	0	1	0.0289017341040462
YNL192W	0	0	0.0288778877887789
YGR098C	0	0	0.0288540807914262
YGL224C	0	0	0.028830313014827
YOR256C	0	0	0.0288065843621399
YOR028C	0	0	0.0287828947368421
YGL249W	0	0	0.028759244042728
YER066W	0	1	0.028759244042728
YNL041C	0	0	0.028735632183908
YHL010C	0	1	0.028735632183908
YER020W	0	0	0.0287120590648072
YDL222C	0	0	0.0286885245901639
YPR199C	0	0	0.0286650286650287
YDL138W	0	0	0.0286415711947627
YOR125C	0	0	0.0286181520850368
YLR229C	0	0	0.0285947712418301
YJL083W	0	0	0.0285714285714286
YJR011C	0	1	0.0285714285714286
YNL282W	0	0	0.0285481239804241
YBR231C	0	0	0.0285248573757131
YGR074W	0	0	0.0285016286644951
YCR076C	0	1	0.0285016286644951
YJL070C	0	1	0.0285016286644951
YKR021W	0	1	0.0285016286644951
YEL051W	0	0	0.0284784377542718
YBL005W	0	0	0.0284552845528455
YHR035W	0	1	0.0284552845528455
YOR350C	0	1	0.0284552845528455
YJL082W	0	1	0.0284552845528455
YGR287C	0	1	0.0284552845528455
YJR025C	0	0	0.0284321689683184
YAR007C	0	0	0.0284090909090909
YGL018C	0	0	0.0283860502838605
YIR011C	0	0	0.0283630470016207
YDL194W	0	0	0.0283400809716599
YCL010C	0	0	0.0283171521035599
YPR167C	0	0	0.0282942603071948
YEL025C	0	1	0.0282942603071948
YPL148C	0	0	0.0282714054927302
YDR376W	0	0	0.0282485875706215
YKL197C	0	0	0.0282258064516129
YFR022W	0	1	0.0282258064516129
YIL108W	0	1	0.0282258064516129
YAL013W	0	0	0.0282030620467365
YAR019C	0	0	0.0281803542673108
YNL128W	0	0	0.0281576830249397
YIL017C	0	0	0.0281350482315113
YKL134C	0	0	0.0281124497991968
YLR210W	0	0	0.0280898876404494
YJR155W	0	0	0.0280673616680032
YKL064W	0	0	0.0280448717948718
YFL054C	0	0	0.0280224179343475
YDR476C	0	1	0.0280224179343475
YJL016W	0	1	0.0280224179343475
YPR172W	0	1	0.0280224179343475
YIR025W	0	0	0.028
YER158C	0	1	0.028
YCR094W	0	0	0.0279776179056755
YDR074W	0	0	0.0279552715654952
YLR163C	0	0	0.0279329608938547
YNL101W	0	0	0.0279106858054226
YGR248W	0	0	0.0278884462151394
YJL171C	0	1	0.0278884462151394
YDR463W	0	0	0.0278662420382166
YOR204W	0	0	0.0278440731901352
YDR464W	0	0	0.0278219395866455
YJR127C	0	0	0.0277998411437649
YDR295C	0	0	0.0277777777777778
YOL111C	0	0	0.0277557494052339
YOL009C	0	0	0.0277337559429477
YGR250C	0	1	0.0277337559429477
YHR189W	0	0	0.0277117973079968
YOL067C	0	0	0.0276898734177215
YJR083C	0	0	0.0276679841897233
YKL015W	0	0	0.0276461295418641
YLR376C	0	0	0.0276243093922652
YER096W	0	0	0.027602523659306
YLL048C	0	0	0.0275807722616233
YHR114W	0	0	0.0275590551181102
YLR414C	0	1	0.0275590551181102
YNR049C	0	0	0.027537372147915
YNL125C	0	0	0.0275157232704403
YOR052C	0	1	0.0275157232704403
YJL048C	0	0	0.0274941084053417
YAL005C	0	0	0.0274725274725275
YLL055W	0	1	0.0274725274725275
YNL091W	0	0	0.0274509803921569
YOR176W	0	0	0.0274294670846395
YIL089W	0	1	0.0274294670846395
YNL225C	0	0	0.0274079874706343
YLR297W	0	1	0.0274079874706343
YGL146C	0	1	0.0274079874706343
YGR295C	0	1	0.0274079874706343
YCR066W	0	0	0.0273865414710485
YJR152W	0	0	0.0273651290070367
YGL142C	0	0	0.02734375
YKL023W	0	1	0.02734375
YNL036W	0	0	0.0273224043715847
YGR121C	0	0	0.0273010920436817
YNL133C	0	0	0.0272798129384256
YDR282C	0	1	0.0272798129384256
YDL054C	0	0	0.0272585669781931
YJL005W	0	0	0.0272373540856031
YLR257W	0	1	0.0272373540856031
YJL013C	0	0	0.0272161741835148
YNL214W	0	0	0.0271950271950272
YPL177C	0	0	0.0271739130434783
YKL142W	0	0	0.0271528316524438
YER169W	0	0	0.0271317829457364
YMR238W	0	0	0.0271107668474051
YLR095C	0	0	0.0270897832817337
YHR086W	0	0	0.0270688321732405
YNL172W	0	0	0.027047913446677
YKR061W	0	0	0.027027027027027
YOR250C	0	0	0.0270061728395062
YMR106C	0	0	0.0269853508095605
YAL043C	0	0	0.0269645608628659
YKR069W	0	0	0.0269438029253272
YGL206C	0	0	0.0269230769230769
YFL031W	0	0	0.026902382782475
YPR178W	0	0	0.0268817204301075
YCL004W	0	0	0.0268610897927859
YDR470C	0	0	0.026840490797546
YOR332W	0	0	0.0268199233716475
YER081W	0	0	0.0267993874425727
YOR109W	0	0	0.026778882938026
YPL110C	0	0	0.0267584097859327
YNL008C	0	0	0.0267379679144385
YGR014W	0	0	0.0267175572519084
YFR047C	0	0	0.026697177726926
YPR192W	0	0	0.0266768292682927
YHR135C	0	0	0.0266565118050267
YDL180W	0	1	0.0266565118050267
YOR076C	0	0	0.0266362252663623
YOR044W	0	1	0.0266362252663623
YDR099W	0	0	0.026615969581749
YGR120C	0	0	0.0265957446808511
YHR011W	0	0	0.0265755504935459
YOL165C	0	0	0.0265553869499241
YGL082W	0	1	0.0265553869499241
YAL020C	0	0	0.0265352539802881
YMR100W	0	0	0.0265151515151515
YJL041W	0	0	0.0264950794852385
YOR322C	0	0	0.0264750378214826
YCR073C	0	0	0.0264550264550265
YCR044C	0	0	0.0264350453172205
YDR153C	0	0	0.0264150943396226
YDL067C	0	0	0.026395173453997
YER041W	0	1	0.026395173453997
YPL140C	0	0	0.0263752825923135
YPL001W	0	0	0.026355421686747
YMR186W	0	0	0.0263355906696764
YGL192W	0	0	0.0263157894736842
YMR084W	0	1	0.0263157894736842
YGL197W	0	0	0.0262960180315552
YER184C	0	1	0.0262960180315552
YGR271W	0	0	0.0262762762762763
YDR391C	0	1	0.0262762762762763
YOR284W	0	0	0.0262565641410353
YBR117C	0	0	0.0262368815592204
YGR247W	0	0	0.0262172284644195
YOL086C	0	0	0.0261976047904192
YFR004W	0	0	0.0261780104712042
YMR322C	0	0	0.0261584454409567
YAL026C	0	0	0.0261389096340553
YPL280W	0	1	0.0261389096340553
YLR242C	0	0	0.0261194029850746
YOR289W	0	1	0.0261194029850746
YGR197C	0	0	0.0260999254287845
YGL151W	0	0	0.026080476900149
YHR160C	0	0	0.0260610573343261
YKL052C	0	0	0.0260416666666667
YBL021C	0	0	0.0260223048327138
YPL005W	0	0	0.0260029717682021
YNL097C	0	0	0.0259836674090572
YCL056C	0	1	0.0259836674090572
YLR106C	0	0	0.0259643916913947
YGL119W	0	0	0.0259451445515196
YDR228C	0	0	0.0259259259259259
YDR247W	0	0	0.0259067357512953
YDL243C	0	0	0.025887573964497
YGR284C	0	0	0.0258684405025868
YPL221W	0	0	0.0258493353028065
YDR268W	0	0	0.025830258302583
YFL038C	0	0	0.025811209439528
YGL259W	0	1	0.025811209439528
YER088C	0	0	0.025792188651437
YKL119C	0	0	0.0257731958762887
YAL039C	0	0	0.0257542310522443
YGR088W	0	0	0.0257352941176471
YBR295W	0	0	0.0257163850110213
YDR506C	0	1	0.0257163850110213
YMR036C	0	0	0.025697503671072
YER163C	0	1	0.025697503671072
YBR177C	0	0	0.0256786500366838
YDR137W	0	0	0.0256598240469208
YOR083W	0	0	0.0256410256410256
YAL011W	0	0	0.0256222547584187
YKL022C	0	0	0.0256035113386979
YMR305C	0	0	0.0255847953216374
YGL038C	0	0	0.0255661066471877
YMR154C	0	0	0.0255474452554745
YLR234W	0	0	0.025528811086798
YHL031C	0	0	0.0255102040816327
YDL015C	0	0	0.0254916241806264
YGR270W	0	0	0.0254730713245997
YKL107W	0	1	0.0254730713245997
YBL043W	0	0	0.0254545454545455
YLR247C	0	1	0.0254545454545455
YJR099W	0	0	0.0254360465116279
YBR150C	0	1	0.0254360465116279
YBL085W	0	0	0.0254175744371823
YKR018C	0	1	0.0254175744371823
YMR119W	0	0	0.0253991291727141
YPL277C	0	1	0.0253991291727141
YIR005W	0	0	0.0253807106598985
YDL035C	0	0	0.0253623188405797
YKL049C	0	0	0.0253439536567705
YOL004W	0	0	0.0253256150506512
YGR261C	0	0	0.0253073029645698
YHR158C	0	0	0.0252890173410405
YKL080W	0	0	0.0252707581227437
YER039C-A	0	1	0.0252707581227437
YHR194W	0	0	0.0252525252525253
YCL051W	0	0	0.0252343186733958
YDR288W	0	0	0.0252161383285303
YCR026C	0	0	0.0251979841612671
YER185W	0	1	0.0251979841612671
YLR346C	0	0	0.0251798561151079
YMR022W	0	0	0.0251617541337168
YJR022W	0	0	0.0251436781609195
YAL034W-A	0	0	0.0251256281407035
YGL158W	0	0	0.0251076040172166
YPR103W	0	0	0.025089605734767
YDL248W	0	1	0.025089605734767
YGL011C	0	0	0.0250716332378223
YIR017C	0	0	0.0250536864710093
YDR262W	0	1	0.0250536864710093
YOR023C	0	0	0.025035765379113
YKL159C	0	0	0.0250178699070765
YGR289C	0	0	0.025
YGR020C	0	0	0.0249821556031406
YDR119W	0	1	0.0249821556031406
YJL210W	0	0	0.0249643366619116
YJR089W	0	0	0.0249465431218817
YGL154C	0	0	0.0249287749287749
YIL135C	0	0	0.0249110320284698
YDR394W	0	0	0.0248933143669986
YJL101C	0	0	0.0248756218905473
YDR352W	0	1	0.0248756218905473
YJL003W	0	0	0.0248579545454545
YHR060W	0	0	0.0248403122782115
YAL022C	0	0	0.024822695035461
YER161C	0	0	0.0248051027639972
YPL176C	0	0	0.0247875354107649
YIL095W	0	0	0.0247699929228592
YML094W	0	0	0.0247524752475248
YER134C	0	1	0.0247524752475248
YHR131C	0	1	0.0247524752475248
YBR076W	0	0	0.0247349823321555
YEL023C	0	1	0.0247349823321555
YDR275W	0	1	0.0247349823321555
YGR196C	0	1	0.0247349823321555
YOR385W	0	1	0.0247349823321555
YDL183C	0	1	0.0247349823321555
YKL201C	0	0	0.0247175141242938
YLR357W	0	0	0.0247000705716302
YLR422W	0	1	0.0247000705716302
YHR157W	0	0	0.0246826516220028
YIL144W	0	0	0.0246652572233968
YLR314C	0	0	0.0246478873239437
YPL161C	0	0	0.0246305418719212
YIR036C	0	1	0.0246305418719212
YML132W	0	0	0.0246132208157525
YCR092C	0	0	0.0245959241040056
YAL058W	0	0	0.0245786516853933
YGR144W	0	0	0.0245614035087719
YFR010W	0	0	0.0245441795231417
YER034W	0	1	0.0245441795231417
YPR148C	0	1	0.0245441795231417
YLR368W	0	0	0.0245269796776454
YNL026W	0	0	0.0245098039215686
YBR148W	0	1	0.0245098039215686
YNL009W	0	0	0.0244926522043387
YKL070W	0	0	0.0244755244755245
YGL163C	0	0	0.0244584206848358
YDR104C	0	0	0.0244413407821229
YBR297W	0	0	0.0244242847173761
YDR505C	0	1	0.0244242847173761
YFL036W	0	0	0.0244072524407252
YNL073W	0	0	0.024390243902439
YOR032C	0	0	0.0243732590529248
YMR117C	0	0	0.0243562978427279
YNL098C	0	0	0.0243393602225313
YIR001C	0	0	0.024322446143155
YNL304W	0	0	0.0243055555555556
YPR093C	0	0	0.0242886884108258
YJL156C	0	0	0.0242718446601942
YOR181W	0	0	0.0242550242550243
YPL260W	0	1	0.0242550242550243
YHR009C	0	1	0.0242550242550243
YOR303W	0	0	0.0242382271468144
YOL141W	0	1	0.0242382271468144
YGR212W	0	0	0.0242214532871972
YPR095C	0	0	0.0242047026279391
YAL024C	0	0	0.0241879751209399
YLR267W	0	1	0.0241879751209399
YIL046W	0	0	0.024171270718232
YDL057W	0	1	0.024171270718232
YDR512C	0	0	0.0241545893719807
YDL154W	0	0	0.0241379310344828
YPR180W	0	0	0.0241212956581668
YDR532C	0	0	0.0241046831955923
YIR044C	0	1	0.0241046831955923
YML064C	0	0	0.0240880935994494
YGL115W	0	0	0.0240715268225585
YLR170C	0	0	0.0240549828178694
YDL100C	0	0	0.0240384615384615
YHR022C	0	1	0.0240384615384615
YDR403W	0	0	0.0240219629375429
YHR028C	0	0	0.0240054869684499
YOR328W	0	0	0.023989033584647
YLR436C	0	0	0.0239840106595603
YPL051W	0	0	0.0239840106595603
YOR140W	0	0	0.0239840106595603
YHR097C	0	1	0.0239840106595603
YIL031W	0	0	0.0239840106595603
YBR088C	0	0	0.0239840106595603
YOR057W	0	0	0.0239840106595603
YOR371C	0	0	0.0239840106595603
YMR027W	0	1	0.0239840106595603
YDR459C	0	0	0.0239840106595603
YFL057C	0	0	0.0239840106595603
YDR385W	0	0	0.0239840106595603
YBR046C	0	1	0.0239840106595603
YDR078C	0	0	0.0239840106595603
YMR023C	0	0	0.0239840106595603
YOL128C	0	0	0.0239840106595603
YER151C	0	0	0.0239840106595603
YCL001W	0	0	0.0239840106595603
YCL043C	0	0	0.0239840106595603
YOR133W	0	0	0.0239840106595603
YKL094W	0	1	0.0239840106595603
YPL124W	0	0	0.0239840106595603
YGR044C	0	0	0.0239840106595603
YLL024C	0	0	0.0239840106595603
YPR029C	0	0	0.0239840106595603
YDR523C	0	0	0.0239840106595603
YNL202W	0	0	0.0239840106595603
YML011C	0	0	0.0239840106595603
YPR121W	0	0	0.0239840106595603
YJL058C	0	0	0.0239840106595603
YIL154C	0	0	0.0239840106595603
YGR101W	0	0	0.0239840106595603
YML030W	0	1	0.0239840106595603
YGR168C	0	1	0.0239840106595603
YCR098C	0	0	0.0239840106595603
YIL048W	0	0	0.0239840106595603
YML076C	0	0	0.0239840106595603
YER062C	0	0	0.0239840106595603
YAL007C	0	0	0.0239840106595603
YEL064C	0	0	0.0239840106595603
YFR050C	0	0	0.0239840106595603
YPL235W	0	0	0.0239840106595603
YFL014W	0	0	0.0239840106595603
YNL161W	0	0	0.0239840106595603
YAR035W	0	0	0.0239840106595603
YMR293C	0	0	0.0239840106595603
YML018C	0	1	0.0239840106595603
YFR042W	0	1	0.0239840106595603
YHR034C	0	0	0.0239840106595603
YPR127W	0	1	0.0239840106595603
YHR207C	0	1	0.0239840106595603
YCR068W	1	0	0.0239840106595603
YGL251C	0	0	0.0239680426098535
YBR298C	0	0	0.0239520958083832
YFL005W	0	0	0.023936170212766
YMR184W	0	0	0.0239202657807309
YER022W	0	0	0.0239043824701195
YJL023C	0	1	0.0239043824701195
YAL029C	0	0	0.0238885202388852
YGL130W	0	0	0.0238726790450928
YLR456W	0	1	0.0238726790450928
YGL216W	0	0	0.0238568588469185
YGL153W	0	0	0.023841059602649
YPR089W	0	1	0.023841059602649
YPL095C	0	0	0.0238252812706817
YJR156C	0	0	0.0238095238095238
YDR252W	0	0	0.0237937871777925
YGR106C	0	1	0.0237937871777925
YGR246C	0	0	0.023778071334214
YLR332W	0	0	0.0237623762376238
YOR321W	0	0	0.0237467018469657
YDR422C	0	0	0.023731048121292
YAL023C	0	0	0.0237154150197628
YBR222C	0	1	0.0237154150197628
YBR158W	0	0	0.0236998025016458
YLR207W	0	0	0.0236842105263158
YER170W	0	0	0.0236686390532544
YNL212W	0	1	0.0236686390532544
YOR098C	0	0	0.0236530880420499
YKL204W	0	0	0.0236375574523966
YOL023W	0	0	0.0236220472440945
YMR034C	0	1	0.0236220472440945
YBL029W	0	1	0.0236220472440945
YHR103W	0	0	0.0236065573770492
YJR149W	0	1	0.0236065573770492
YBR098W	0	0	0.0235910878112713
YDL021W	0	1	0.0235910878112713
YJL222W	0	0	0.0235756385068762
YAL019W	0	0	0.0235602094240838
YDR168W	0	0	0.0235448005232178
YAL012W	0	0	0.0235294117647059
YML100W	0	0	0.023514043109079
YML098W	0	0	0.0234986945169713
YAR027W	0	1	0.0234986945169713
YKL222C	0	1	0.0234986945169713
YJR082C	0	0	0.0234833659491194
YGR203W	0	1	0.0234833659491194
YGL117W	0	1	0.0234833659491194
YOL017W	0	0	0.0234680573663625
YIL136W	0	1	0.0234680573663625
YOR031W	0	0	0.0234527687296417
YBR050C	0	0	0.0234375
YBL045C	0	0	0.0234222511385817
YGL002W	0	0	0.023407022106632
YGR057C	0	0	0.0233918128654971
YMR275C	0	0	0.0233766233766234
YPL155C	0	0	0.0233614536015574
YNR008W	0	0	0.0233463035019455
YJR061W	0	1	0.0233463035019455
YBR066C	0	0	0.0233311730395334
YLR152C	0	1	0.0233311730395334
YBL059W	0	1	0.0233311730395334
YPL167C	0	0	0.0233160621761658
YOR230W	0	0	0.0233009708737864
YIR010W	0	0	0.0232858990944373
YMR206W	0	1	0.0232858990944373
YDR051C	0	1	0.0232858990944373
YKL017C	0	0	0.0232708468002586
YAL042W	0	0	0.0232558139534884
YPR025C	0	0	0.0232408005164622
YPR162C	0	0	0.0232258064516129
YPL092W	0	0	0.02321083172147
YCL067C	0	0	0.0231958762886598
YOR157C	0	0	0.0231809401159047
YCR042C	0	0	0.0231660231660232
YDR092W	0	0	0.0231511254019293
YLR117C	0	0	0.0231362467866324
YGL190C	0	0	0.023121387283237
YHR129C	0	0	0.0231065468549422
YML079W	0	1	0.0231065468549422
YHR023W	0	0	0.0230917254650417
YOR180C	0	0	0.0230769230769231
YHR087W	0	0	0.0230621396540679
YDR109C	0	1	0.0230621396540679
YJL089W	0	0	0.0230473751600512
YAL003W	0	0	0.0230326295585413
YAL040C	0	0	0.0230179028132992
YER153C	0	0	0.0230031948881789
YIL056W	0	0	0.0229885057471264
YAL014C	0	0	0.02297383535418
YGL020C	0	0	0.0229591836734694
YLR034C	0	0	0.0229445506692161
YDR084C	0	0	0.0229299363057325
YJR053W	0	0	0.022915340547422
YDL144C	0	1	0.022915340547422
YDL046W	0	0	0.0229007633587786
YER004W	0	1	0.0229007633587786
YAL063C	0	0	0.0228862047043865
YGR232W	0	0	0.0228716645489199
YER092W	0	1	0.0228716645489199
YLR312C	0	1	0.0228716645489199
YER095W	0	0	0.0228571428571429
YLR306W	0	0	0.0228426395939086
YMR099C	0	0	0.0228281547241598
YDR356W	0	0	0.0228136882129278
YER129W	0	0	0.0227992400253325
YER047C	0	1	0.0227992400253325
YDR129C	0	0	0.0227848101265823
YMR156C	0	0	0.0227703984819734
YOR177C	0	0	0.02275600505689
YKL067W	0	0	0.0227416298168035
YAL033W	0	0	0.0227272727272727
YJR108W	0	0	0.0227129337539432
YML059C	0	0	0.0226986128625473
YIL075C	0	0	0.0226843100189036
YAL047C	0	0	0.0226700251889169
YLR090W	0	0	0.0226557583385777
YJL044C	0	0	0.0226415094339623
YER093C	0	0	0.0226272784412319
YGL233W	0	0	0.0226130653266332
YOR128C	0	0	0.0225988700564972
YLR425W	0	0	0.0225846925972397
YHR012W	0	0	0.0225705329153605
YPL089C	0	0	0.0225563909774436
YOR062C	0	1	0.0225563909774436
YDR065W	0	0	0.0225422667501565
YHL044W	0	1	0.0225422667501565
YOR068C	0	0	0.0225281602002503
YFL021W	0	0	0.0225140712945591
YAR002C-A	0	0	0.0225
YOL052C-A	0	0	0.0224859462835728
YLR335W	0	0	0.0224719101123595
YBR019C	0	0	0.0224578914535246
YGR229C	0	0	0.0224438902743142
YDL087C	0	0	0.0224299065420561
YKL196C	0	0	0.0224159402241594
YKL116C	0	0	0.0224019912881145
YDR106W	0	0	0.0223880597014925
YGR204W	0	0	0.0223741454319453
YFL020C	0	1	0.0223741454319453
YLL063C	0	0	0.022360248447205
YOL054W	0	0	0.0223463687150838
YMR169C	0	0	0.0223325062034739
YBR208C	0	0	0.0223186608803472
YEL031W	0	0	0.0223048327137546
YFR007W	0	1	0.0223048327137546
YCL049C	0	1	0.0223048327137546
YLR107W	0	0	0.0222910216718266
YDR169C	0	1	0.0222910216718266
YBR049C	0	0	0.0222772277227723
YEL047C	0	0	0.0222634508348794
[truncated: 3,790 more rows]
