# Supplementary material for: Computationally Driven, Quantitative Experiments Discover Genes Required for Mitochondrial Biogenesis
Source: PLoS Genet. 2009 Mar 20;5(3):e1000407. doi: 10.1371/journal.pgen.1000407 (PMC2648979; doi:10.1371/journal.pgen.1000407)
Supplement: Dataset S2 — Top 100 novel ensemble predictions for additional yeast biological processes. A zip file containing 387 tab-delimited text files of the ensemble predictions for the indicated Gene Ontology Biological Process Term. (21.70 MB GZ) [file pgen.1000407.s013.gz › GO_0006944.txt]

ORF	AnnotatedToTerm?	Uncharacterized_04152007?	Precision
YDR166C	1	0	1.0
YGR009C	1	0	1.0
YDR164C	1	0	1.0
YLR166C	1	0	1.0
YGL233W	1	0	1.0
YFL005W	1	0	1.0
YOR327C	1	0	1.0
YNR049C	0	0	0.916666666666667
YKL196C	1	0	0.916666666666667
YLR148W	1	0	0.916666666666667
YIL068C	1	0	0.916666666666667
YOR106W	1	0	0.916666666666667
YFL038C	0	0	0.866666666666667
YPL232W	1	0	0.866666666666667
YLR026C	1	0	0.866666666666667
YGL095C	0	0	0.842105263157895
YPR055W	1	0	0.842105263157895
YER008C	1	0	0.842105263157895
YMR197C	1	0	0.842105263157895
YOR036W	0	0	0.818181818181818
YBL050W	1	0	0.818181818181818
YDR468C	1	0	0.818181818181818
YDR189W	0	0	0.8
YDR080W	1	0	0.8
YPL195W	0	0	0.8
YLR396C	1	0	0.8
YLR268W	1	0	0.8
YMR231W	1	0	0.8
YPL045W	1	0	0.8
YAL030W	1	0	0.8
YER157W	0	0	0.787878787878788
YOL018C	1	0	0.787878787878788
YLR093C	1	0	0.787878787878788
YLR262C	0	0	0.764705882352941
YBR102C	0	0	0.763157894736842
YMR183C	1	0	0.763157894736842
YDL077C	1	0	0.763157894736842
YOR075W	1	0	0.763157894736842
YNL272C	0	0	0.743589743589744
YHR136C	0	0	0.731707317073171
YBR080C	1	0	0.731707317073171
YOR326W	0	0	0.714285714285714
YER136W	0	0	0.697674418604651
YKR068C	0	0	0.681818181818182
YLR039C	0	0	0.666666666666667
YLR078C	0	0	0.652173913043478
YGL098W	0	0	0.638297872340426
YNL267W	0	0	0.625
YPR032W	0	0	0.612244897959184
YAL002W	0	0	0.6
YPL249C	0	0	0.588235294117647
YGL145W	0	0	0.576923076923077
YGL223C	0	0	0.566037735849057
YMR077C	0	0	0.563636363636364
YJL085W	1	0	0.563636363636364
YNL258C	0	0	0.56140350877193
YHL031C	1	0	0.56140350877193
YOL112W	0	0	0.551724137931034
YKL179C	0	0	0.542372881355932
YLR229C	0	0	0.533333333333333
YGR005C	0	0	0.524590163934426
YLR025W	0	0	0.516129032258065
YHR161C	0	0	0.507936507936508
YIL004C	0	0	0.5
YOR089C	0	0	0.492537313432836
YGR233C	0	0	0.492537313432836
YML001W	1	0	0.492537313432836
YBR200W	0	0	0.485294117647059
YER143W	0	0	0.478260869565217
YGR241C	0	0	0.471428571428571
YBR093C	0	0	0.464788732394366
YDR027C	0	0	0.461538461538462
YDL225W	0	0	0.461538461538462
YGR209C	1	0	0.461538461538462
YML123C	0	0	0.461538461538462
YHR158C	1	0	0.461538461538462
YBR296C	0	0	0.461538461538462
YDR323C	1	0	0.461538461538462
YDR088C	0	0	0.45679012345679
YKL006C-A	0	0	0.45679012345679
YDL146W	0	1	0.45679012345679
YOR304C-A	0	1	0.45679012345679
YGL212W	1	0	0.45679012345679
YKR001C	0	0	0.451219512195122
YLR170C	0	0	0.44578313253012
YLR410W	0	0	0.44047619047619
YLR353W	0	0	0.435294117647059
YOR194C	0	0	0.430232558139535
YKR090W	0	0	0.425287356321839
YAL029C	0	0	0.420454545454545
YNL293W	0	0	0.417582417582418
YDL058W	0	0	0.417582417582418
YDR498C	1	0	0.417582417582418
YNL278W	0	0	0.41304347826087
YCL033C	0	0	0.408602150537634
YBL085W	0	0	0.404255319148936
YGR261C	0	0	0.4
YNR026C	0	0	0.395833333333333
YDR162C	0	0	0.391752577319588
YKL079W	0	0	0.387755102040816
YDR170C	0	0	0.383838383838384
YDR068W	0	1	0.383838383838384
YBR279W	0	0	0.38
YLR187W	0	1	0.38
YLR240W	0	0	0.376237623762376
YDL113C	0	0	0.372549019607843
YNL041C	0	0	0.368932038834951
YPL204W	0	0	0.365384615384615
YLL050C	0	0	0.364485981308411
YPR165W	0	0	0.364485981308411
YPL019C	1	0	0.364485981308411
YMR192W	0	0	0.361111111111111
YLR109W	0	0	0.357798165137615
YKR020W	0	0	0.354545454545455
YMR124W	0	1	0.354545454545455
YJL117W	0	0	0.351351351351351
YER114C	0	0	0.348214285714286
YIL140W	0	0	0.347457627118644
YDR251W	0	0	0.347457627118644
YPR017C	0	0	0.347457627118644
YJL154C	0	0	0.347457627118644
YGR172C	1	0	0.347457627118644
YDR126W	1	0	0.347457627118644
YER057C	0	1	0.347457627118644
YOR069W	0	0	0.34453781512605
YLR452C	0	0	0.341666666666667
YOR070C	0	0	0.338842975206612
YBR131W	0	0	0.336065573770492
YHR107C	0	0	0.333333333333333
YKR064W	0	1	0.333333333333333
YMR311C	0	0	0.330645161290323
YGL124C	0	0	0.328
YLR371W	0	0	0.325396825396825
YMR017W	0	0	0.322834645669291
YGL005C	0	0	0.3203125
YOR008C	0	0	0.317829457364341
YDR481C	0	0	0.315384615384615
YNL051W	0	0	0.312977099236641
YFL047W	0	0	0.310606060606061
YKL189W	0	0	0.308270676691729
YAL053W	0	0	0.305970149253731
YGR120C	0	0	0.303703703703704
YJR005W	0	0	0.301470588235294
YCR002C	0	0	0.299270072992701
YLR360W	0	0	0.297872340425532
YPL032C	0	0	0.297872340425532
YAR071W	0	0	0.297872340425532
YJL012C	1	0	0.297872340425532
YCL024W	0	0	0.295774647887324
YIL118W	0	0	0.293706293706294
YGL198W	0	0	0.291666666666667
YGR072W	0	0	0.289655172413793
YJL157C	0	0	0.287671232876712
YPL017C	0	1	0.287671232876712
YML028W	0	0	0.285714285714286
YNL297C	0	0	0.283783783783784
YER087C-B	0	0	0.283018867924528
YDR281C	0	0	0.283018867924528
YCR009C	0	0	0.283018867924528
YBR164C	0	0	0.283018867924528
YLR043C	1	0	0.283018867924528
YBR196C	0	0	0.283018867924528
YIR037W	0	0	0.283018867924528
YPL228W	0	0	0.283018867924528
YPR028W	0	0	0.283018867924528
YER072W	1	0	0.283018867924528
YFL004W	1	0	0.283018867924528
YCR098C	0	0	0.28125
YLR319C	0	0	0.279503105590062
YBL040C	0	0	0.278787878787879
YDR473C	0	0	0.278787878787879
YJR134C	0	1	0.278787878787879
YNL243W	0	0	0.278787878787879
YBR109C	1	0	0.278787878787879
YHR149C	0	1	0.278787878787879
YKL092C	0	0	0.27710843373494
YBR092C	0	0	0.275449101796407
YOR123C	0	0	0.273809523809524
YNL271C	0	0	0.272189349112426
YNL039W	0	0	0.271676300578035
YBL105C	0	0	0.271676300578035
YBL078C	0	0	0.271676300578035
YNL015W	1	0	0.271676300578035
YCL035C	0	0	0.270114942528736
YBR260C	0	0	0.268571428571429
YHR084W	0	0	0.267045454545455
YNL233W	0	0	0.265536723163842
YKR088C	0	0	0.264044943820225
YOL062C	0	0	0.262569832402235
YJL053W	0	0	0.261111111111111
YPL051W	0	0	0.259668508287293
YNL217W	0	1	0.259668508287293
YOL086C	0	0	0.258241758241758
YHR215W	0	1	0.258241758241758
YLR330W	0	0	0.256830601092896
YMR079W	0	0	0.255434782608696
YPR148C	0	1	0.255434782608696
YDL099W	0	0	0.254054054054054
YPR173C	0	0	0.252688172043011
YAL047C	0	0	0.251336898395722
YLL014W	0	1	0.251336898395722
YBL037W	0	0	0.25
YLL015W	0	0	0.248677248677249
YMR004W	0	0	0.247368421052632
YGL161C	0	0	0.246073298429319
YBR097W	0	0	0.244791666666667
YNL166C	0	0	0.243523316062176
YHR142W	0	0	0.242268041237113
YJL036W	0	0	0.241025641025641
YOR212W	0	0	0.24
YML071C	0	0	0.24
YCR083W	0	0	0.24
YKL041W	0	0	0.24
YEL013W	1	0	0.24
YGL044C	0	0	0.238805970149254
YNL079C	0	0	0.237623762376238
YDR507C	0	0	0.236453201970443
YGR196C	0	1	0.236453201970443
YFL027C	0	0	0.235294117647059
YIL015W	0	0	0.234146341463415
YJR058C	0	0	0.233009708737864
YML103C	0	0	0.231884057971014
YML062C	0	0	0.230769230769231
YFL026W	0	0	0.229665071770335
YJL123C	0	1	0.229665071770335
YDL240W	0	0	0.228571428571429
YGR238C	0	0	0.227488151658768
YER149C	0	0	0.226415094339623
YGR041W	0	0	0.225352112676056
YPR181C	0	0	0.224299065420561
YCR038C	0	0	0.223255813953488
YJL004C	0	0	0.222222222222222
YPR122W	0	0	0.221198156682028
YKL048C	0	0	0.220183486238532
YLR313C	0	0	0.219178082191781
YOL070C	0	1	0.219178082191781
YJR076C	0	0	0.218181818181818
YLR361C	0	0	0.217194570135747
YOR216C	0	0	0.216216216216216
YMR065W	0	0	0.2152466367713
YMR129W	0	0	0.214285714285714
YKL152C	0	0	0.213333333333333
YPL156C	0	0	0.212389380530973
YDR348C	0	1	0.212389380530973
YDR176W	0	0	0.211453744493392
YJL049W	0	1	0.211453744493392
YER155C	0	0	0.210526315789474
YDR532C	0	0	0.209606986899563
YML047C	0	0	0.208695652173913
YOR112W	0	0	0.207792207792208
YHR023W	0	0	0.206896551724138
YJL170C	0	0	0.206008583690987
YCR030C	0	1	0.206008583690987
YBL042C	0	0	0.205128205128205
YPR025C	0	0	0.204255319148936
YFL039C	0	0	0.203389830508475
YDL002C	0	0	0.20253164556962
YBR040W	0	0	0.201680672268908
YGL032C	0	0	0.200836820083682
YLL021W	0	0	0.2
YBL016W	0	0	0.199170124481328
YIL002C	0	0	0.198347107438017
YGR229C	0	0	0.197530864197531
YKR049C	0	1	0.197530864197531
YBR077C	0	0	0.19672131147541
YKL002W	0	0	0.195918367346939
YDL132W	0	0	0.195121951219512
YBL106C	0	0	0.194331983805668
YOR127W	0	0	0.193548387096774
YBR130C	0	0	0.192771084337349
YDR125C	0	0	0.192
YCR089W	0	0	0.191235059760956
YDR153C	0	0	0.19047619047619
YMR298W	0	0	0.189723320158103
YOR273C	0	0	0.188976377952756
YLR084C	0	0	0.188235294117647
YFL048C	0	0	0.1875
YMR071C	0	0	0.186770428015564
YGL121C	0	0	0.186046511627907
YKR014C	0	0	0.185328185328185
YOR132W	0	0	0.184615384615385
YIL063C	0	0	0.183908045977011
YFR024C-A	0	0	0.183206106870229
YMR303C	0	0	0.182509505703422
YBR059C	0	0	0.181818181818182
YPL221W	0	0	0.181132075471698
YNL145W	0	0	0.180451127819549
YMR039C	0	0	0.179775280898876
YMR149W	0	0	0.17910447761194
YDR410C	0	0	0.178438661710037
YGR192C	0	0	0.177777777777778
YGL106W	0	0	0.177121771217712
YLR042C	0	1	0.177121771217712
YPL259C	0	0	0.176470588235294
YNL287W	0	0	0.175824175824176
YKR100C	0	0	0.175182481751825
YPL091W	0	0	0.174545454545455
YOR261C	0	0	0.173913043478261
YPL242C	0	0	0.173285198555957
YBR272C	0	0	0.172661870503597
YNL298W	0	0	0.172043010752688
YAL038W	0	0	0.171428571428571
YER118C	0	0	0.170818505338078
YLR119W	0	0	0.170212765957447
YLR418C	0	0	0.169611307420495
YKL209C	0	0	0.169014084507042
YDR069C	0	0	0.168421052631579
YDR124W	0	1	0.168421052631579
YDR309C	0	0	0.167832167832168
YCL027W	0	0	0.167247386759582
YDL127W	0	0	0.166666666666667
YNL078W	0	0	0.166089965397924
YOR256C	0	0	0.16551724137931
YJL031C	0	0	0.164948453608247
YBL061C	0	0	0.164383561643836
YKL060C	0	0	0.16382252559727
YPL036W	0	0	0.163265306122449
YDR093W	0	0	0.16271186440678
YDL190C	0	0	0.162162162162162
YIR038C	0	0	0.161616161616162
YIL037C	0	0	0.161073825503356
YAL005C	0	0	0.160535117056856
YPR124W	0	0	0.16
YFR004W	0	0	0.159468438538206
YGL153W	0	0	0.158940397350993
YPL192C	0	0	0.158415841584158
YKR082W	0	0	0.157894736842105
YDR484W	0	0	0.157377049180328
YKL007W	0	0	0.156862745098039
YDR425W	0	0	0.156351791530945
YHR005C	0	0	0.155844155844156
YER122C	0	0	0.155339805825243
YBR160W	0	0	0.154838709677419
YMR110C	0	0	0.154340836012862
YBR170C	0	0	0.153846153846154
YPR188C	0	0	0.153354632587859
YDR356W	0	0	0.152866242038217
YAL008W	0	1	0.152866242038217
YDL161W	0	0	0.152380952380952
YPL084W	0	0	0.151898734177215
YML049C	0	0	0.151419558359621
YDR108W	0	0	0.150943396226415
YIL115C	0	0	0.150470219435737
YLL040C	0	0	0.15
YMR058W	0	0	0.149532710280374
YNL084C	0	0	0.149068322981366
YLR309C	0	0	0.148606811145511
YEL066W	0	0	0.148148148148148
YGR065C	0	0	0.147692307692308
YML077W	0	0	0.147239263803681
YGR163W	0	0	0.146788990825688
YOR188W	0	0	0.146341463414634
YBL102W	0	0	0.145896656534954
YIL076W	0	0	0.145454545454545
YDR155C	0	0	0.145015105740181
YDL028C	0	0	0.144578313253012
YDR049W	0	1	0.144578313253012
YNR044W	0	0	0.144144144144144
YIL159W	0	0	0.143712574850299
YBR127C	0	0	0.143283582089552
YNL136W	0	0	0.142857142857143
YMR295C	0	1	0.142857142857143
YML046W	0	0	0.142433234421365
YKR029C	0	0	0.142011834319527
YOR357C	0	0	0.141592920353982
YBR070C	0	0	0.141176470588235
YBR118W	0	0	0.140762463343109
YPR072W	0	0	0.140350877192982
YNL059C	0	0	0.139941690962099
YDR427W	0	0	0.13953488372093
YDR486C	0	0	0.139130434782609
YLR414C	0	1	0.139130434782609
YGL077C	0	0	0.138728323699422
YAL041W	0	0	0.138328530259366
YBR095C	0	0	0.137931034482759
YKL011C	0	0	0.137535816618911
YLR362W	0	0	0.137142857142857
YLR110C	0	0	0.136752136752137
YDL100C	0	0	0.136363636363636
YNL161W	0	0	0.135977337110482
YBR273C	0	0	0.135593220338983
YBL041W	0	0	0.135211267605634
YAL014C	0	0	0.134831460674157
YOR285W	0	1	0.134831460674157
YLL028W	0	0	0.134453781512605
YOR057W	0	0	0.134078212290503
YCL055W	0	0	0.133704735376045
YER022W	0	0	0.133333333333333
YGL244W	0	0	0.132963988919668
YBL017C	0	0	0.132596685082873
YPR080W	0	0	0.132231404958678
YKR003W	0	0	0.131868131868132
YBR211C	0	0	0.131506849315068
YKR095W	0	0	0.131147540983607
YBR290W	0	0	0.130790190735695
YBR171W	0	0	0.130434782608696
YPR189W	0	0	0.130081300813008
YGL206C	0	0	0.12972972972973
YKL213C	0	0	0.129380053908356
YPR073C	0	0	0.129032258064516
YDR033W	0	1	0.129032258064516
YLR310C	0	0	0.128686327077748
YPL161C	0	0	0.128342245989305
YDL106C	0	0	0.128
YJR092W	0	0	0.127659574468085
YBR168W	0	0	0.127320954907162
YGR013W	0	0	0.126984126984127
YBL058W	0	0	0.12664907651715
YPR079W	0	0	0.126315789473684
YAL016W	0	0	0.125984251968504
YBR069C	0	0	0.12565445026178
YKL212W	0	0	0.12532637075718
YDL192W	0	0	0.125
YMR001C	0	0	0.124675324675325
YBR216C	0	0	0.124352331606218
YER133W	0	0	0.124031007751938
YGR191W	0	0	0.123711340206186
YKL190W	0	0	0.123393316195373
YJL052W	0	0	0.123076923076923
YDR289C	0	0	0.122762148337596
YBR215W	0	0	0.122448979591837
YBL060W	0	1	0.122448979591837
YDR196C	0	0	0.122137404580153
YGL008C	0	0	0.121827411167513
YCR044C	0	0	0.121518987341772
YNR006W	0	0	0.121212121212121
YKR076W	0	0	0.120906801007557
YER021W	0	0	0.120603015075377
YNL263C	0	0	0.120300751879699
YBL047C	0	0	0.12
YNL044W	0	0	0.119700748129676
YJL029C	0	0	0.119402985074627
YIL138C	0	0	0.119106699751861
YBR236C	0	0	0.118811881188119
YHR030C	0	0	0.118518518518519
YBR173C	0	0	0.118226600985222
YDR238C	0	0	0.117936117936118
YBL007C	0	0	0.117647058823529
YGL137W	0	0	0.117359413202934
YPL180W	0	0	0.117073170731707
YDR050C	0	0	0.116788321167883
YBR006W	0	0	0.116504854368932
YER059W	0	0	0.116222760290557
YJR044C	0	0	0.115942028985507
YBR123C	0	0	0.11566265060241
YOR122C	0	0	0.115384615384615
YMR186W	0	0	0.115107913669065
YNL157W	0	1	0.115107913669065
YDR137W	0	0	0.114832535885167
YDL147W	0	0	0.114558472553699
YFR041C	0	0	0.114285714285714
YDL006W	0	0	0.114014251781473
YFR010W	0	0	0.113744075829384
YBL038W	0	0	0.113475177304965
YDR456W	0	0	0.113207547169811
YKR023W	0	1	0.113207547169811
YBR071W	0	1	0.113207547169811
YBR054W	0	1	0.113207547169811
YBR199W	0	0	0.112941176470588
YFR003C	0	0	0.112676056338028
YPL115C	0	0	0.112412177985948
YGR019W	0	0	0.11214953271028
YDR461W	0	0	0.111888111888112
YBR167C	0	0	0.111627906976744
YER124C	0	0	0.111368909512761
YDR208W	0	0	0.111111111111111
YBR210W	0	0	0.110854503464203
YGR087C	0	0	0.110599078341014
YBR237W	0	0	0.110344827586207
YMR263W	0	0	0.110091743119266
YBR234C	0	0	0.109839816933638
YLR056W	0	0	0.10958904109589
YBR078W	0	0	0.109339407744875
YKL126W	0	0	0.109090909090909
YDL117W	0	0	0.108843537414966
YER177W	0	0	0.108597285067873
YBR228W	0	0	0.108352144469526
YBR083W	0	0	0.108108108108108
YOR124C	0	0	0.107865168539326
YPL066W	0	1	0.107865168539326
YGR206W	0	0	0.10762331838565
YGL086W	0	0	0.10738255033557
YCR066W	0	0	0.107142857142857
YBR133C	0	0	0.106904231625835
YLR208W	0	0	0.106666666666667
YJR009C	0	0	0.106430155210643
YDL076C	0	0	0.106194690265487
YKR028W	0	0	0.105960264900662
YMR200W	0	0	0.105726872246696
YOR133W	0	0	0.105494505494505
YIL051C	0	0	0.105263157894737
YDL137W	0	0	0.105032822757112
YLR044C	0	0	0.104803493449782
YHL009C	0	0	0.104575163398693
YPL116W	0	0	0.104347826086957
YPR105C	0	0	0.10412147505423
YBR255W	0	1	0.10412147505423
YNL027W	0	0	0.103896103896104
YNL215W	0	1	0.103896103896104
YLR181C	0	0	0.103671706263499
YDR031W	0	1	0.103671706263499
YPL158C	0	1	0.103671706263499
YDL134C	0	0	0.103448275862069
YBR288C	0	0	0.103225806451613
YBR008C	0	0	0.103004291845494
YHR028C	0	0	0.102783725910064
YJR125C	0	0	0.102564102564103
YDR460W	0	0	0.102345415778252
YNL322C	0	0	0.102127659574468
YDR358W	0	0	0.101910828025478
YLR440C	0	0	0.101694915254237
YNL238W	0	0	0.101479915433404
YEL031W	0	0	0.10126582278481
YEL034W	0	0	0.101052631578947
YER032W	0	0	0.100840336134454
YBR229C	0	0	0.10062893081761
YOL003C	0	0	0.100418410041841
YGR092W	0	0	0.100208768267223
YGL006W	0	0	0.1
YIL144W	0	0	0.0997920997920998
YJL204C	0	0	0.0995850622406639
YDR079W	0	0	0.0993788819875776
YDL097C	0	0	0.0991735537190083
YGL253W	0	0	0.0989690721649484
YDR392W	0	0	0.0987654320987654
YBR276C	0	0	0.0985626283367557
YCL014W	0	0	0.0983606557377049
YHL007C	0	0	0.098159509202454
YIL161W	0	1	0.098159509202454
YDL045C	0	0	0.0979591836734694
YJR013W	0	0	0.0977596741344195
YDR495C	0	0	0.0975609756097561
YDR032C	0	1	0.0975609756097561
YJR089W	0	0	0.0973630831643002
YLR390W	0	0	0.097165991902834
YDR313C	0	0	0.096969696969697
YNL265C	0	0	0.0967741935483871
YMR032W	0	0	0.096579476861167
YOR270C	0	0	0.0963855421686747
YPL120W	0	0	0.0961923847695391
YCR012W	0	0	0.096
YLR134W	0	0	0.0958083832335329
YDR439W	0	0	0.0956175298804781
YJR060W	0	0	0.095427435387674
YIL109C	0	0	0.0952380952380952
YFL013C	0	0	0.0950495049504951
YDR394W	0	0	0.0948616600790514
YHL002W	0	0	0.0946745562130177
YOL013C	0	0	0.094488188976378
YBR119W	0	0	0.0943025540275049
YPL069C	0	0	0.0941176470588235
YBR253W	0	0	0.0939334637964775
YPR179C	0	0	0.09375
YJL095W	0	0	0.0935672514619883
YCL001W	0	0	0.0933852140077821
YHR105W	0	1	0.0933852140077821
YPL100W	0	0	0.0932038834951456
YBL025W	0	0	0.0930232558139535
YNL054W	0	0	0.0928433268858801
YDR407C	0	0	0.0926640926640927
YPL196W	0	0	0.092485549132948
YDR330W	0	0	0.0923076923076923
YLL038C	0	0	0.0921305182341651
YGL020C	0	0	0.0919540229885057
YDR293C	0	0	0.0917782026768642
YOR120W	0	0	0.0916030534351145
YFR016C	0	1	0.0916030534351145
YGR167W	0	0	0.0914285714285714
YPR167C	0	0	0.091254752851711
YML007W	0	0	0.0910815939278937
YOR076C	0	0	0.0909090909090909
YNR035C	0	0	0.0907372400756144
YLR408C	0	1	0.0907372400756144
YBR179C	0	0	0.0905660377358491
YOL026C	0	0	0.0903954802259887
YIL005W	0	0	0.0902255639097744
YGR253C	0	0	0.0900562851782364
YER111C	0	0	0.0898876404494382
YHL030W	0	0	0.0897196261682243
YBR110W	0	0	0.0895522388059701
YPL098C	0	0	0.0893854748603352
YHR012W	0	0	0.0892193308550186
YDR231C	0	0	0.0890538033395176
YLL043W	0	0	0.0888888888888889
YDR284C	0	0	0.088724584103512
YNL264C	0	0	0.0885608856088561
YEL051W	0	0	0.0883977900552486
YDR320C	0	0	0.0882352941176471
YNL127W	0	0	0.0880733944954128
YNL225C	0	0	0.0879120879120879
YDL047W	0	0	0.0877513711151737
YBL006C	0	0	0.0875912408759124
YOR103C	0	0	0.087431693989071
YDR054C	0	0	0.0872727272727273
YER063W	0	0	0.0871143375680581
YBR259W	0	1	0.0871143375680581
YPR108W	0	0	0.0869565217391304
YGR240C	0	0	0.0867992766726944
YBR140C	0	0	0.0866425992779783
YLR368W	0	0	0.0864864864864865
YDR483W	0	0	0.0863309352517986
YIL173W	0	0	0.0861759425493716
YMR284W	0	0	0.0860215053763441
YJR073C	0	0	0.0858676207513417
YDR168W	0	0	0.0857142857142857
YFL014W	0	0	0.0855614973262032
YBR244W	0	0	0.0854092526690391
YBL022C	0	0	0.0852575488454707
YDR202C	0	0	0.0851063829787234
YOL145C	0	0	0.0849557522123894
YBR082C	0	0	0.0848056537102474
YDR362C	0	0	0.0846560846560847
YPL010W	0	0	0.0845070422535211
YBR217W	0	0	0.0843585237258348
YCR094W	0	0	0.0842105263157895
YPL070W	0	0	0.0840630472854641
YOR307C	0	0	0.0839160839160839
YGL054C	0	0	0.0837696335078534
YBR103W	0	0	0.0836236933797909
YKL192C	0	0	0.0834782608695652
YBL091C	0	0	0.0833333333333333
YKL129C	0	0	0.0831889081455806
YGR048W	0	0	0.0830449826989619
YBR289W	0	0	0.0829015544041451
YJR033C	0	0	0.0827586206896552
YJR138W	0	1	0.0827586206896552
YFR014C	0	0	0.0826161790017212
YKL204W	0	0	0.0824742268041237
YGR186W	0	0	0.0823327615780446
YJL168C	0	0	0.0821917808219178
YML013W	0	0	0.0820512820512821
YPR119W	0	0	0.0819112627986348
YBR257W	0	0	0.0817717206132879
YBR063C	0	1	0.0817717206132879
YGL084C	0	0	0.0816326530612245
YPR185W	0	0	0.0814940577249576
YDL008W	0	0	0.0813559322033898
YMR171C	0	1	0.0813559322033898
YDR511W	0	0	0.0812182741116751
YGR135W	0	0	0.0810810810810811
YOL016C	0	0	0.0809443507588533
YCR071C	0	0	0.0808080808080808
YBR057C	0	0	0.0807754442649435
YBR166C	0	0	0.0807754442649435
YPL124W	0	0	0.0807754442649435
YEL005C	0	1	0.0807754442649435
YBR270C	0	1	0.0807754442649435
YKR035W-A	0	0	0.0807754442649435
YNL257C	0	0	0.0807754442649435
YOL049W	0	0	0.0807754442649435
YBR258C	0	0	0.0807754442649435
YDR229W	0	0	0.0807754442649435
YJR062C	0	0	0.0807754442649435
YDR115W	0	0	0.0807754442649435
YGL048C	0	0	0.0807754442649435
YDR453C	0	0	0.0807754442649435
YKL040C	0	0	0.0807754442649435
YOR115C	0	0	0.0807754442649435
YHR138C	1	0	0.0807754442649435
YHR195W	0	0	0.0807754442649435
YBR023C	0	0	0.0807754442649435
YBL088C	0	0	0.0807754442649435
YKR019C	0	0	0.0807754442649435
YBR153W	0	0	0.0807754442649435
YKL061W	0	1	0.0807754442649435
YLR260W	0	0	0.0807754442649435
YDL029W	0	0	0.0807754442649435
YBR058C	0	0	0.0807754442649435
YKL210W	0	0	0.0807754442649435
YDL126C	1	0	0.0807754442649435
YBR264C	0	0	0.0806451612903226
YMR274C	0	0	0.0805152979066023
YOR043W	0	0	0.0803858520900322
YOR362C	0	0	0.0802568218298555
YDR150W	0	0	0.0801282051282051
YFR040W	0	0	0.08
YGL229C	0	0	0.0798722044728434
YHL040C	0	0	0.0797448165869219
YOR353C	0	0	0.0796178343949045
YBR022W	0	0	0.0794912559618442
YDR264C	0	0	0.0793650793650794
YJL203W	0	0	0.0792393026941363
YLR274W	0	0	0.0791139240506329
YKR031C	0	0	0.0789889415481833
YOR264W	0	1	0.0789889415481833
YNL304W	0	0	0.0788643533123028
YBR129C	0	0	0.078740157480315
YAL046C	0	1	0.078740157480315
YER161C	0	0	0.0787037037037037
YJR083C	0	0	0.0787037037037037
YDR288W	0	0	0.0787037037037037
YJR099W	0	0	0.0787037037037037
YDR177W	0	0	0.0787037037037037
YBL056W	0	0	0.0787037037037037
YBL019W	0	0	0.0787037037037037
YIL036W	0	0	0.0787037037037037
YKL176C	0	0	0.0787037037037037
YDL074C	0	0	0.0787037037037037
YBR024W	0	0	0.0787037037037037
YML091C	0	0	0.0787037037037037
YOR068C	1	0	0.0787037037037037
YKL101W	0	0	0.0785824345146379
YGR222W	0	0	0.0784615384615385
YDR510W	0	0	0.0783410138248848
YHR007C	0	0	0.0782208588957055
YGR198W	0	0	0.0781010719754977
YNL086W	0	1	0.0781010719754977
YMR054W	0	0	0.0779816513761468
YML012W	0	0	0.0778625954198473
YJL101C	0	0	0.0777439024390244
YHR171W	0	0	0.0776255707762557
YBL001C	0	0	0.0775075987841945
YEL015W	0	0	0.0773899848254932
YBR221C	0	0	0.0772727272727273
YDR181C	0	0	0.0771558245083207
YDR512C	0	0	0.0770392749244713
YMR163C	0	0	0.0769230769230769
YDL176W	0	1	0.0769230769230769
YDR452W	0	0	0.0768072289156626
YOL133W	0	0	0.0766917293233083
YHL034C	0	0	0.0765765765765766
YGL079W	0	1	0.0765765765765766
YGL108C	0	1	0.0765765765765766
YDL044C	0	0	0.0764617691154423
YDR182W	0	0	0.0763473053892216
YCL064C	0	0	0.0762331838565022
YER019C-A	0	0	0.0761194029850746
YNL107W	0	0	0.0760059612518629
YBR016W	0	0	0.0758928571428571
YER012W	0	0	0.0757800891530461
YER168C	0	0	0.0756676557863502
YER167W	0	0	0.0755555555555556
YNL325C	0	0	0.0754437869822485
YLR433C	0	0	0.0753323485967504
YPR180W	0	0	0.0752212389380531
YER159C	0	0	0.0751104565537555
YOR149C	0	0	0.075
YLR073C	0	1	0.075
YBR245C	0	0	0.0748898678414097
YOR257W	0	0	0.0747800586510264
YBL036C	0	0	0.0746705710102489
YCR033W	0	0	0.0745614035087719
YDR315C	0	0	0.0744525547445255
YML057W	0	0	0.0743440233236152
YHR098C	0	0	0.074235807860262
YKL020C	0	0	0.0741279069767442
YKL206C	0	0	0.0740203193033382
YKR084C	0	0	0.0739130434782609
YGL252C	0	0	0.0738060781476122
YLL048C	0	0	0.0736994219653179
YPR029C	0	0	0.0735930735930736
YPR036W	0	0	0.0734870317002882
YOL088C	0	0	0.0733812949640288
YMR123W	0	0	0.0732758620689655
YGR216C	0	0	0.0731707317073171
YBR111C	0	1	0.0731707317073171
YCR075C	0	0	0.0730659025787966
YCL052C	0	0	0.0729613733905579
YPL001W	0	0	0.0728571428571429
YPL020C	0	0	0.072753209700428
YMR240C	0	0	0.0726495726495727
YFL025C	0	0	0.0725462304409673
YLR386W	0	0	0.0724431818181818
YDR129C	0	0	0.0723404255319149
YOR079C	0	0	0.0722379603399433
YOR109W	0	0	0.0721357850070721
YDR513W	0	0	0.0720338983050847
YDR499W	0	0	0.0719322990126939
YOR163W	0	0	0.071830985915493
YML069W	0	0	0.0717299578059072
YDR235W	0	0	0.0716292134831461
YPR134W	0	0	0.0715287517531557
YGL011C	0	0	0.0714285714285714
YPR176C	0	0	0.0713286713286713
YGR111W	0	0	0.0712290502793296
YDR028C	0	0	0.0711297071129707
YBR007C	0	1	0.0711297071129707
YGL047W	0	0	0.0710306406685237
YKR065C	0	0	0.0709318497913769
YKL046C	0	0	0.0708333333333333
YMR044W	0	0	0.0707350901525659
YGR105W	0	0	0.0706371191135734
YJL003W	0	0	0.0705394190871369
YOR093C	0	1	0.0705394190871369
YLR266C	0	0	0.0704419889502762
YDR130C	0	0	0.0703448275862069
YDR292C	0	0	0.0702479338842975
YPL246C	0	1	0.0702479338842975
YDL007W	0	0	0.0701513067400275
YOL108C	0	0	0.0700549450549451
YGR193C	0	0	0.0699588477366255
YOR259C	0	0	0.0698630136986301
YDR122W	0	0	0.0697674418604651
YFL028C	0	0	0.069672131147541
YBR293W	0	0	0.0695770804911323
YIL034C	0	0	0.0694822888283379
YBR135W	0	0	0.0693877551020408
YDR219C	0	0	0.0692934782608696
YGR100W	0	0	0.0691994572591588
YNL048W	0	0	0.0691056910569106
YIL053W	0	0	0.0690121786197564
YBL063W	0	0	0.0689189189189189
YBR227C	0	1	0.0689189189189189
YDR434W	0	0	0.0688259109311741
YBL080C	0	0	0.068733153638814
YOR117W	0	0	0.0686406460296097
YBL074C	0	0	0.0685483870967742
YPL240C	0	0	0.0684563758389262
YBL103C	0	0	0.0683646112600536
YBL089W	0	0	0.0682730923694779
YNL098C	0	0	0.0681818181818182
YNL049C	0	0	0.0680907877169559
YPL053C	0	0	0.068
YIL010W	0	0	0.0679094540612517
YPR155C	0	0	0.0678191489361702
YMR067C	0	0	0.0677290836653386
YNL169C	0	0	0.0676392572944297
YMR205C	0	0	0.0675496688741722
YLR095C	0	0	0.0674603174603175
YBL046W	0	0	0.0673712021136063
YKL203C	0	0	0.0672823218997362
YDR279W	0	0	0.0671936758893281
YLR096W	0	0	0.0671052631578947
YDR379W	0	0	0.0670170827858081
YDL005C	0	0	0.0669291338582677
YER083C	0	0	0.0668414154652687
YDR372C	0	0	0.0667539267015707
YLR363C	0	0	0.0666666666666667
YPR024W	0	0	0.066579634464752
YLR314C	0	0	0.0664928292046936
YKL145W	0	0	0.06640625
YKL089W	0	0	0.0663198959687906
YEL036C	0	0	0.0662337662337662
YML121W	0	0	0.066147859922179
YMR028W	0	0	0.0660621761658031
YBR041W	0	0	0.0659767141009056
YML115C	0	0	0.0658914728682171
YDR272W	0	0	0.0658064516129032
YBL049W	0	1	0.0658064516129032
YBR207W	0	0	0.0657216494845361
YLL024C	0	0	0.0656370656370656
YOR045W	0	0	0.0655526992287918
YMR109W	0	0	0.0654685494223363
YDR131C	0	0	0.0653846153846154
YKR062W	0	0	0.0653008962868118
YGL210W	0	0	0.0652173913043478
YNL222W	0	0	0.0651340996168582
YBR042C	0	0	0.0650510204081633
YER020W	0	0	0.064968152866242
YDL135C	0	0	0.0648854961832061
YJL099W	0	0	0.0648030495552732
YLR242C	0	0	0.0647208121827411
YDL091C	0	1	0.0647208121827411
YPL256C	0	0	0.064638783269962
YHR060W	0	0	0.0645569620253165
YMR237W	0	0	0.0644753476611884
YBR254C	0	0	0.0643939393939394
YDL145C	0	0	0.064312736443884
YHR079C	0	0	0.0642317380352645
YLR369W	0	0	0.0641509433962264
YDR310C	0	0	0.064070351758794
YFL044C	0	0	0.0639899623588457
YNL283C	0	0	0.0639097744360902
YJR040W	0	0	0.0638297872340425
YBR193C	0	0	0.06375
YNL106C	0	0	0.0636704119850187
YER100W	0	0	0.0635910224438903
YDR466W	0	0	0.0635118306351183
YDR141C	0	0	0.0634328358208955
YDR071C	0	0	0.0633540372670807
YML078W	0	0	0.0632754342431762
YAL051W	0	0	0.0631970260223048
YKL056C	0	0	0.0631188118811881
YGR130C	0	1	0.0631188118811881
YBR055C	0	0	0.0630407911001236
YDR311W	0	0	0.062962962962963
YEL062W	0	0	0.06288532675709
YKL025C	0	0	0.062807881773399
YBR159W	0	0	0.0627306273062731
YBL090W	0	0	0.0626535626535627
YDR163W	0	0	0.0625766871165644
YBR192W	0	0	0.0625
YGL190C	0	0	0.0625
YOL129W	0	0	0.0625
YNL118C	0	0	0.0625
YDR388W	0	0	0.0625
YBR188C	0	0	0.0625
YML127W	0	0	0.0625
YMR292W	0	0	0.0625
YMR307W	0	0	0.0625
YLR097C	0	0	0.0625
YBR003W	0	0	0.0625
YBR274W	0	0	0.0625
YML016C	0	0	0.0625
YKL012W	0	0	0.0625
YPL096W	0	0	0.0625
YOL017W	0	0	0.0625
YMR232W	1	0	0.0625
YGR020C	0	0	0.0624249699879952
YBR094W	0	1	0.0624249699879952
YNR051C	0	0	0.0623501199040767
YOL005C	0	0	0.0622754491017964
YPL218W	0	0	0.062200956937799
YPL065W	0	0	0.0621266427718041
YMR218C	0	0	0.0620525059665871
YBR235W	0	1	0.0620525059665871
YLR207W	0	0	0.0619785458879619
YBL009W	0	0	0.0619047619047619
YGL110C	0	1	0.0619047619047619
YKL135C	0	0	0.0618311533888228
YFR019W	0	0	0.0617577197149644
YDR533C	0	1	0.0617577197149644
YEL061C	0	0	0.0616844602609727
YLR447C	0	0	0.0616113744075829
YMR092C	0	0	0.0615384615384615
YNL167C	0	0	0.0614657210401891
YDR436W	0	0	0.0613931523022432
YHR039C-A	0	0	0.0613207547169811
YIL035C	0	0	0.0612485276796231
YHR004C	0	0	0.0611764705882353
YMR281W	0	0	0.0611045828437133
YBL011W	0	0	0.0610328638497653
YPR103W	0	0	0.0609613130128957
YBR275C	0	0	0.0608899297423888
YMR304W	0	0	0.0608187134502924
YBR198C	0	0	0.0607476635514019
YKL017C	0	0	0.0606767794632439
YBL051C	0	0	0.0606060606060606
YDR034C	0	0	0.0605355064027939
YKL042W	0	0	0.0604651162790698
YBR015C	0	0	0.0603948896631823
YGR271W	0	0	0.0603248259860789
YJL020C	0	0	0.0602549246813441
YLR318W	0	0	0.0601851851851852
YGL228W	0	1	0.0601851851851852
YDL159W	0	0	0.0601156069364162
YHR135C	0	0	0.0600461893764434
YAL026C	0	0	0.0599769319492503
YBR204C	0	1	0.0599769319492503
YBL067C	0	1	0.0599769319492503
YJR006W	0	0	0.0599078341013825
YBR281C	0	0	0.0598388952819333
YDR373W	0	0	0.0597701149425287
YER162C	0	0	0.0597014925373134
YDL243C	0	0	0.0596330275229358
YBR128C	0	0	0.0595647193585338
YDR057W	0	0	0.0594965675057208
YBL020W	0	0	0.0594285714285714
YBR081C	0	0	0.0593607305936073
YBL091C-A	0	1	0.0593607305936073
YBR219C	0	1	0.0593607305936073
YNR010W	0	0	0.0592930444697834
YHR111W	0	0	0.0592255125284738
YDR477W	0	0	0.0591581342434585
YMR100W	0	0	0.0590909090909091
YBR108W	0	1	0.0590909090909091
YNL147W	0	0	0.0590238365493757
YBR278W	0	0	0.0589569160997732
YCR082W	0	0	0.0588901472253681
YBR201W	0	0	0.0588235294117647
YOL038W	0	0	0.0587570621468927
YHL019C	0	0	0.0586907449209932
YDR332W	0	1	0.0586907449209932
YGR279C	0	0	0.0586245772266065
YGL167C	0	0	0.0585585585585586
YBR225W	0	1	0.0585585585585586
YIL048W	0	0	0.0584926884139483
YCR020C-A	0	0	0.0584269662921348
YGR117C	0	1	0.0584269662921348
YMR216C	0	0	0.058361391694725
YHR090C	0	0	0.0582959641255605
YLR065C	0	1	0.0582959641255605
YOR278W	0	0	0.0582306830907055
YHR103W	0	0	0.058165548098434
YLR305C	0	0	0.0581005586592179
YIL039W	0	0	0.0580357142857143
YBR020W	0	0	0.0579710144927536
YJR118C	0	0	0.0579064587973274
YDR012W	0	0	0.0578420467185762
YKR086W	0	0	0.0577777777777778
YDR233C	0	1	0.0577777777777778
YBR062C	0	1	0.0577777777777778
YNL076W	0	0	0.0577136514983352
YBL010C	0	1	0.0577136514983352
YER125W	0	0	0.057649667405765
YPL085W	0	0	0.0575858250276855
YPL206C	0	0	0.0575221238938053
YGL130W	0	0	0.0574585635359116
YGR166W	0	0	0.0573951434878587
YKR007W	0	0	0.0573318632855568
YLR131C	0	0	0.0572687224669604
YNL006W	0	0	0.0572057205720572
YHR027C	0	0	0.0571428571428571
YBR205W	0	0	0.0570801317233809
YFR051C	0	0	0.0570175438596491
YBR011C	0	0	0.0569550930996714
YBR265W	0	0	0.0568927789934354
YBR036C	0	0	0.0568306010928962
YPR107C	0	0	0.0567685589519651
YOR219C	0	0	0.0567066521264995
YGL115W	0	0	0.0566448801742919
YLR250W	0	0	0.0565832426550598
YPL064C	0	1	0.0565832426550598
YGL085W	0	1	0.0565832426550598
YNL154C	0	0	0.0565217391304348
YML085C	0	0	0.0564603691639522
YLR270W	0	0	0.0563991323210412
YLR425W	0	0	0.0563380281690141
YKL117W	0	0	0.0562770562770563
YMR010W	0	0	0.0562162162162162
YBR263W	0	0	0.0561555075593952
YMR184W	0	0	0.0560949298813377
YBR122C	0	0	0.0560344827586207
YOR275C	0	0	0.0560165975103734
YPR162C	0	0	0.0560165975103734
YLR370C	0	0	0.0560165975103734
YLR015W	0	0	0.0560165975103734
YGR007W	0	0	0.0560165975103734
YLR421C	0	0	0.0560165975103734
YDR389W	0	0	0.0560165975103734
YDR107C	0	1	0.0560165975103734
YEL042W	0	0	0.0560165975103734
YPL138C	0	0	0.0560165975103734
YCR042C	0	0	0.0560165975103734
YLR238W	0	0	0.0560165975103734
YOL109W	0	0	0.0560165975103734
YNL158W	0	0	0.0560165975103734
YBL031W	0	1	0.0560165975103734
YDR359C	0	0	0.0560165975103734
YMR060C	0	0	0.0560165975103734
YPR081C	0	0	0.0560165975103734
YKL140W	0	0	0.0560165975103734
YML011C	0	0	0.0560165975103734
YBR002C	0	0	0.0560165975103734
YBR233W	0	1	0.0560165975103734
YGL065C	0	0	0.0560165975103734
YBL008W	0	0	0.0560165975103734
YJR141W	0	0	0.0560165975103734
YGR254W	1	0	0.0560165975103734
YDR368W	0	0	0.0560165975103734
YJR086W	0	0	0.0560165975103734
YCR097W	0	0	0.0560165975103734
YDR118W	0	0	0.0560165975103734
YIL128W	0	0	0.0560165975103734
YOR354C	0	0	0.0560165975103734
YPR084W	0	1	0.0560165975103734
YHR143W	0	0	0.0560165975103734
YDR485C	0	0	0.0560165975103734
YML067C	0	0	0.0560165975103734
YDR363W-A	0	0	0.0560165975103734
YHR036W	0	0	0.0560165975103734
YGL013C	0	0	0.0560165975103734
YNL279W	1	0	0.0560165975103734
YDR099W	0	0	0.0559585492227979
YEL056W	0	0	0.0559006211180124
YER027C	0	0	0.0558428128231644
YER031C	0	0	0.0557851239669422
YPL265W	0	0	0.0557275541795666
YPL074W	0	1	0.0557275541795666
YGL151W	0	0	0.0556701030927835
YNL097C	0	0	0.0556127703398558
YBL093C	0	0	0.0555555555555556
YER123W	0	0	0.0554984583761562
YBR261C	0	1	0.0554984583761562
YBR162W-A	0	0	0.0554414784394251
YLR144C	0	0	0.0553846153846154
YBL084C	0	0	0.055327868852459
YGR170W	0	0	0.0552712384851586
YCL050C	0	0	0.0552147239263804
YML064C	0	0	0.0551583248212462
YAL024C	0	0	0.0551020408163265
YCL057W	0	0	0.055045871559633
YFR013W	0	0	0.054989816700611
YAR007C	0	0	0.0549338758901322
YKR027W	0	0	0.0548780487804878
YPL234C	0	0	0.0548223350253807
YNL291C	0	0	0.0547667342799189
YDL103C	0	0	0.0547112462006079
YOR249C	0	0	0.0546558704453441
YER112W	0	0	0.0546006066734075
YNL328C	0	0	0.0545454545454545
YMR112C	0	0	0.0544904137235116
YDL226C	0	0	0.0544354838709677
YBR220C	0	1	0.0544354838709677
YDR005C	0	0	0.054380664652568
YOR039W	0	0	0.0543259557344064
YDR195W	0	0	0.0542713567839196
YOL148C	0	0	0.0542168674698795
YBR033W	0	1	0.0542168674698795
YBR243C	0	0	0.0541624874623872
YLR087C	0	0	0.0541082164328657
YOR250C	0	0	0.0540540540540541
YMR152W	0	0	0.054
YER151C	0	0	0.0539460539460539
YGR246C	0	0	0.0538922155688623
YDR335W	0	0	0.0538384845463609
YLR182W	0	0	0.0537848605577689
YHR186C	0	0	0.0537313432835821
YOR085W	0	0	0.0536779324055666
YDL067C	0	0	0.0536246276067527
YBR165W	0	0	0.0535714285714286
YMR243C	0	0	0.0535183349851338
YOR087W	0	0	0.0534653465346535
YMR003W	0	1	0.0534653465346535
YMR075W	0	0	0.0534124629080119
YMR314W	0	0	0.0533596837944664
YHR063C	0	0	0.0533070088845015
YBR038W	0	0	0.0532544378698225
YGL164C	0	1	0.0532544378698225
YJR090C	0	0	0.0532019704433498
YMR168C	0	0	0.0531496062992126
YBR195C	0	0	0.0530973451327434
YEL043W	0	1	0.0530973451327434
YMR272C	0	0	0.0530451866404715
YNL250W	0	0	0.0529931305201178
YCR088W	0	0	0.0529411764705882
YOR367W	0	0	0.0528893241919687
YPL037C	0	0	0.0528375733855186
YDL195W	0	0	0.0527859237536657
YML038C	0	0	0.052734375
YDR295C	0	0	0.0526829268292683
YFL033C	0	0	0.0526315789473684
YJR088C	0	1	0.0526315789473684
YDR385W	0	0	0.0525803310613437
YGL027C	0	0	0.0525291828793774
YDL200C	0	0	0.0524781341107872
YEL002C	0	0	0.0524271844660194
YKL016C	0	0	0.052376333656644
YBR030W	0	0	0.0523255813953488
YPL083C	0	0	0.0522749273959342
YJL048C	0	0	0.0522243713733075
YPL078C	0	0	0.0521739130434783
YJL047C	0	0	0.0521235521235521
YOL076W	0	0	0.0520732883317261
YDR128W	0	1	0.0520732883317261
YMR022W	0	0	0.0520231213872832
YMR266W	0	0	0.0519730510105871
YML004C	0	0	0.0519230769230769
YCL032W	0	0	0.0518731988472622
YNL135C	0	0	0.0518234165067179
YBL079W	0	0	0.0517737296260786
YJL019W	0	0	0.0517241379310345
YLL006W	0	0	0.0516746411483254
YJL030W	0	0	0.0516252390057361
YPL050C	0	0	0.0515759312320917
YFR031C	0	0	0.0515267175572519
YFL049W	0	0	0.0514775977121068
YGR270W	0	0	0.0514285714285714
YEL012W	0	0	0.0513796384395813
YDL234C	0	0	0.0513307984790875
YBR163W	0	1	0.0513307984790875
YDL035C	0	0	0.0512820512820513
YCR036W	0	0	0.0512333965844402
YGL175C	0	0	0.0511848341232227
YLR239C	0	0	0.0511363636363636
YPL076W	0	0	0.0510879848628193
YDR135C	0	0	0.0510396975425331
YGL232W	0	0	0.0509915014164306
YPL057C	0	0	0.0509433962264151
YBL057C	0	0	0.0508953817153629
YOR155C	0	0	0.0508474576271186
YOR060C	0	0	0.0507996237064911
YOR080W	0	0	0.0507518796992481
YOR002W	0	0	0.0507042253521127
YIL031W	0	0	0.050656660412758
YLR459W	0	0	0.0506091846298032
YER040W	0	0	0.050561797752809
YPL118W	0	0	0.0505144995322732
YDR470C	0	0	0.0504672897196262
YBR096W	0	1	0.0504672897196262
YDR328C	0	0	0.0504201680672269
YAR002C-A	0	0	0.0503731343283582
YDR173C	0	0	0.0503261882572227
YER042W	0	0	0.0502793296089385
YJL024C	0	0	0.0502325581395349
YOL138C	0	0	0.050185873605948
YBR086C	0	0	0.0501392757660167
YEL053C	0	0	0.0500927643784787
YDR017C	0	0	0.0500463392029657
YOR336W	0	0	0.05
YER030W	0	0	0.0499537465309898
YLR102C	0	0	0.0499075785582255
YGR006W	0	0	0.0498614958448753
YER178W	0	0	0.0498154981549815
YHR001W	0	0	0.0497695852534562
YML041C	0	0	0.0497237569060773
YOL043C	0	0	0.0496780128794848
YMR099C	0	0	0.0496323529411765
YOR086C	0	1	0.0496323529411765
YGR237C	0	1	0.0496323529411765
YER051W	0	0	0.0495867768595041
YIL021W	0	0	0.0495412844036697
YJL098W	0	0	0.0494958753437214
YDR305C	0	0	0.0494505494505494
YGR002C	0	0	0.0494053064958829
YDR016C	0	0	0.0493601462522852
YBL023C	0	0	0.0493150684931507
YGL241W	0	0	0.0492700729927007
YGR232W	0	0	0.0492251595259799
YJL167W	0	0	0.0491803278688525
YPL007C	0	0	0.0491355777979982
YMR255W	0	0	0.0490909090909091
YBL064C	0	0	0.0490463215258856
YMR023C	0	0	0.0490018148820327
YDR245W	0	0	0.0489573889392566
YOR148C	0	0	0.0489130434782609
YGR109C	0	0	0.048868778280543
YBL104C	0	1	0.048868778280543
YGR224W	0	0	0.0488245931283906
YER023W	0	0	0.0487804878048781
YJR017C	0	0	0.0487364620938628
YNL177C	0	0	0.048692515779982
YHR026W	0	0	0.0486486486486487
YDR463W	0	0	0.0486048604860486
YBR136W	0	0	0.0485611510791367
YNL259C	0	0	0.0485175202156334
YBR004C	0	0	0.0484739676840215
YOR193W	0	0	0.0484304932735426
YDR228C	0	0	0.0483870967741935
YCR014C	0	0	0.0483437779767234
YNR037C	0	0	0.0483005366726297
YNL159C	0	0	0.0482573726541555
YER094C	0	0	0.0482142857142857
YBR246W	0	1	0.0482142857142857
YBR017C	0	0	0.048171275646744
YOR035C	0	0	0.0481283422459893
YBR161W	0	0	0.0480854853072128
YMR173W	0	0	0.0480427046263345
YOL032W	0	0	0.048
YNL329C	0	0	0.0479573712255773
YAL013W	0	0	0.0479148181011535
YHR074W	0	0	0.0478723404255319
YGL043W	0	0	0.0478299379982285
YLR189C	0	0	0.047787610619469
YDR515W	0	0	0.0477453580901857
YFL010W-A	0	0	0.0477031802120141
YBR029C	0	0	0.0476610767872904
YMR319C	0	0	0.0476190476190476
YBL052C	0	0	0.0475770925110132
YHR179W	0	1	0.0475770925110132
YDL001W	0	1	0.0475770925110132
YDR294C	0	0	0.0475352112676056
YOR014W	0	0	0.0474934036939314
YMR119W	0	0	0.0474516695957821
YMR029C	0	0	0.0474100087796313
YIL105C	0	0	0.0473684210526316
YNR036C	0	0	0.0473269062226117
YNL008C	0	0	0.0472854640980736
YIR001C	0	0	0.047244094488189
YOL130W	0	0	0.0472027972027972
YJR034W	0	0	0.0471615720524017
YDL065C	0	0	0.0471204188481675
YBR212W	0	0	0.047079337401918
YCL034W	0	0	0.0470383275261324
YFR008W	0	0	0.0469973890339426
YDR296W	0	0	0.0469565217391304
YBR035C	0	0	0.0469157254561251
YMR061W	0	0	0.046875
YHR013C	0	0	0.0468343451864701
YFL029C	0	0	0.0467937608318891
YCR019W	0	0	0.0467532467532468
YGL023C	0	0	0.0467128027681661
YML008C	0	0	0.0466724286949006
YFR048W	0	0	0.0466321243523316
YMR204C	0	0	0.0465918895599655
YNR032W	0	0	0.046551724137931
YOR244W	0	0	0.0465116279069767
YMR089C	0	0	0.0464716006884682
YGR026W	0	1	0.0464716006884682
YJL138C	0	0	0.0464316423043852
YJR057W	0	0	0.0463917525773196
YKL067W	0	0	0.0463519313304721
YBR087W	0	0	0.0463121783876501
YIL018W	0	0	0.0462724935732648
YJR104C	0	0	0.0462328767123288
YDR334W	0	0	0.0461933276304534
YPL225W	0	1	0.0461933276304534
YML068W	0	0	0.0461538461538462
YDL078C	0	0	0.0461144321093083
YKR101W	0	0	0.0460750853242321
YOR007C	0	0	0.0460358056265985
YJR110W	0	0	0.0459965928449744
YGR047C	0	0	0.0459574468085106
YKL104C	0	0	0.0459183673469388
YBR074W	0	1	0.0459183673469388
YDR246W	0	0	0.0458793542905692
YOL063C	0	0	0.0458404074702886
YGR113W	0	0	0.0458015267175573
YHR146W	0	1	0.0458015267175573
YAL017W	0	0	0.0457627118644068
YML072C	0	1	0.0457627118644068
YHR182W	0	1	0.0457627118644068
YIL095W	0	0	0.0457239627434378
YOL060C	0	0	0.0456852791878173
YER120W	0	0	0.0456466610312764
YPL139C	0	0	0.0456081081081081
YOR304W	0	0	0.0455696202531646
YEL004W	0	0	0.045531197301855
YBL107C	0	1	0.045531197301855
YLL060C	0	0	0.0454928390901432
YMR275C	0	0	0.0454545454545455
YMR113W	0	0	0.0454163162321278
YDL188C	0	0	0.0453781512605042
YHL048W	0	0	0.0453400503778338
YKR059W	0	0	0.0453020134228188
YIL075C	0	0	0.0452640402347024
YOR171C	0	0	0.0452261306532663
YNL219C	0	0	0.0451882845188285
YBR194W	0	1	0.0451882845188285
YDR100W	0	0	0.0451505016722408
YBR176W	0	0	0.0451127819548872
YGL136C	0	0	0.0450751252086811
YGR171C	0	0	0.0450375312760634
YIL156W	0	0	0.045
YPR068C	0	0	0.04496253122398
YGR042W	0	0	0.0449251247920133
YOR316C	0	0	0.0448877805486284
YML005W	0	0	0.0448504983388704
YOR090C	0	0	0.0448132780082988
YBR073W	0	0	0.0447761194029851
YEL064C	0	0	0.0447390223695112
YAL056W	0	0	0.0447019867549669
YPL171C	0	0	0.0446650124069479
YMR247C	0	0	0.0446280991735537
YFR050C	0	0	0.0445912469033856
YJR065C	0	0	0.0445544554455446
YDR001C	0	0	0.0445344129554656
YOR279C	0	0	0.0445344129554656
YBR125C	0	1	0.0445344129554656
YPR037C	0	0	0.0445344129554656
YIR008C	0	0	0.0445344129554656
YOR221C	0	0	0.0445344129554656
YNL183C	0	0	0.0445344129554656
YGL093W	0	0	0.0445344129554656
YHR114W	0	0	0.0445344129554656
YKR008W	0	0	0.0445344129554656
YKL010C	0	0	0.0445344129554656
YMR135C	0	0	0.0445344129554656
YNL133C	0	0	0.0445344129554656
YMR302C	0	0	0.0445344129554656
YJR117W	0	0	0.0445344129554656
YGR282C	0	0	0.0445344129554656
YLR298C	0	0	0.0445344129554656
YDR052C	0	0	0.0445344129554656
YNL286W	0	0	0.0445344129554656
YIL046W	0	0	0.0445344129554656
YGR089W	0	0	0.0445344129554656
YIL111W	0	0	0.0445344129554656
YCR106W	0	0	0.0445344129554656
YHR174W	1	0	0.0445344129554656
YDR037W	0	0	0.0444983818770227
YGL119W	0	0	0.0444624090541633
YLR047C	0	0	0.0444264943457189
YOL100W	0	0	0.0443906376109766
YKR066C	0	0	0.0443548387096774
YDR030C	0	0	0.0443190975020145
YIL044C	0	0	0.0442834138486312
YNL045W	0	0	0.0442477876106195
YML052W	0	0	0.0442122186495177
YOL165C	0	0	0.0441767068273092
YDR337W	0	0	0.0441412520064205
YBL055C	0	0	0.0441058540497193
YBR172C	0	0	0.0440705128205128
YBL013W	0	0	0.044035228182546
YLR248W	0	0	0.044
YIL062C	0	0	0.04396482813749
YLL039C	0	0	0.0439297124600639
YOL116W	0	0	0.0438946528332003
YER139C	0	1	0.0438946528332003
YDR022C	0	0	0.043859649122807
YDR092W	0	0	0.0438247011952191
YKL081W	0	0	0.0437898089171974
YMR087W	0	0	0.0437549721559268
YKL207W	0	1	0.0437549721559268
YLR398C	0	0	0.0437201907790143
YPL059W	0	0	0.0436854646544877
YOL089C	0	0	0.0436507936507936
YBR112C	0	0	0.0436161776367962
YNL197C	0	0	0.043581616481775
YML070W	0	0	0.0435471100554236
YJR045C	0	0	0.0435126582278481
YOR157C	0	0	0.0434782608695652
YIR015W	0	0	0.0434439178515008
YER044C	0	0	0.0434096290449882
YBR283C	0	0	0.0433753943217666
YFR052W	0	0	0.0433412135539795
YBR065C	0	0	0.0433070866141732
YLR393W	0	0	0.043273013375295
YBR106W	0	0	0.0432389937106918
YGL154C	0	0	0.0432050274941084
YCR102C	0	0	0.043171114599686
YDR424C	0	0	0.0431372549019608
YCR107W	0	0	0.0431034482758621
YKL059C	0	0	0.043069694596711
YLR079W	0	0	0.0430359937402191
YPL006W	0	0	0.0430023455824863
YPL101W	0	0	0.04296875
YGR199W	0	0	0.0429352068696331
YDL056W	0	0	0.0429017160686427
YGR179C	0	0	0.0428682774746687
YAL001C	0	0	0.0428348909657321
YDL087C	0	0	0.0428015564202335
YJL164C	0	0	0.0427682737169518
YDR183W	0	0	0.0427350427350427
YJR142W	0	1	0.0427350427350427
YPR161C	0	0	0.0427018633540373
YKL063C	0	1	0.0427018633540373
YGR157W	0	0	0.0426687354538402
YLR080W	0	0	0.0426356589147287
YDR084C	0	0	0.0426026336173509
YJL001W	0	0	0.0425696594427245
YMR256C	0	0	0.0425367362722351
YNR008W	0	0	0.0425038639876352
YEL022W	0	0	0.0424710424710425
YBR197C	0	1	0.0424710424710425
YOR151C	0	0	0.0424382716049383
YAR042W	0	0	0.0424055512721665
YOR113W	0	0	0.0423728813559322
YGL168W	0	0	0.0423402617397998
YOL135C	0	0	0.0423076923076923
YDR105C	0	1	0.0423076923076923
YGL004C	0	0	0.0422751729438893
YDL107W	0	0	0.0422427035330261
YBR001C	0	0	0.0422102839600921
YJR066W	0	0	0.0421779141104294
YMR199W	0	0	0.0421455938697318
YCL037C	0	0	0.0421133231240429
YGR212W	0	0	0.0420811017597552
YBR026C	0	0	0.0420489296636086
YIL038C	0	0	0.0420168067226891
YAL048C	0	0	0.0419847328244275
YPL002C	0	0	0.041952707856598
YKR087C	0	0	0.0419207317073171
YNL155W	0	1	0.0419207317073171
YER093C	0	0	0.0418888042650419
YOL096C	0	0	0.0418569254185693
YBL003C	0	0	0.0418250950570342
YOR110W	0	0	0.0417933130699088
YBR187W	0	1	0.0417933130699088
YOL117W	0	0	0.0417615793470008
YMR212C	0	0	0.0417298937784522
YLR138W	0	0	0.0416982562547384
YEL027W	0	0	0.0416666666666667
YGL203C	0	0	0.0416351249053747
YMR063W	0	0	0.0416036308623298
YOR288C	0	0	0.0415721844293273
YFL008W	0	0	0.0415407854984894
YFL034C-B	0	0	0.0415094339622641
YCR034W	0	0	0.0414781297134238
YBR256C	0	0	0.0414468726450641
YOR211C	0	0	0.0414156626506024
YMR072W	0	0	0.0413844996237773
YBR175W	0	0	0.0413533834586466
YCR077C	0	0	0.0413223140495868
YGR037C	0	0	0.0412912912912913
YCR068W	0	0	0.0412603150787697
YOR329C	0	0	0.0412293853073463
YKR072C	0	0	0.0411985018726592
YKL170W	0	0	0.0411676646706587
YMR287C	0	0	0.0411368735976066
YDR353W	0	0	0.0411061285500747
YAL032C	0	0	0.041075429424944
YKR030W	0	0	0.041044776119403
YDR145W	0	0	0.0410141685309471
YBR149W	0	0	0.040983606557377
YGR080W	0	0	0.0409530900967982
YBR014C	0	1	0.0409530900967982
YOL143C	0	0	0.040922619047619
YDR045C	0	0	0.0408921933085502
YPR057W	0	0	0.0408618127786033
YLR201C	0	0	0.0408314773570898
YJL146W	0	0	0.0408011869436202
YMR053C	0	0	0.0407709414381023
YKL065C	0	1	0.0407709414381023
YLL058W	0	0	0.0407407407407407
YDL230W	0	0	0.0407105847520355
YPR067W	0	0	0.0406804733727811
YBR239C	0	1	0.0406804733727811
YIL009C-A	0	0	0.040650406504065
YDR103W	0	0	0.0406203840472674
YLR128W	0	0	0.040590405904059
YFL057C	0	0	0.0405604719764012
YGR218W	0	0	0.0405305821665438
YDL168W	0	0	0.040500736377025
YKL075C	0	0	0.0404709345106696
YGR125W	0	1	0.0404709345106696
YGL191W	0	0	0.0404411764705882
YLR113W	0	0	0.0404114621601763
YNL031C	0	0	0.0403817914831131
YLR288C	0	0	0.0403521643433602
YML131W	0	0	0.0403225806451613
YIL124W	0	0	0.0402930402930403
YIR033W	0	0	0.0402635431918009
YBR268W	0	0	0.0402340892465252
YER068W	0	0	0.0402046783625731
YGL207W	0	0	0.0401753104455807
YOR280C	0	1	0.0401753104455807
YJL013C	0	0	0.0401459854014599
YNL331C	0	0	0.0401167031363968
YHL020C	0	0	0.0400874635568513
YKR089C	0	0	0.0400582665695557
YCR026C	0	0	0.0400291120815138
YFL018C	0	0	0.04
YIR021W	0	0	0.0399709302325581
YDL239C	0	0	0.0399419026870007
YDR458C	0	1	0.0399419026870007
YPL203W	0	0	0.0399129172714078
YBL026W	0	0	0.0398839738941262
YCL067C	0	0	0.0398550724637681
YKL197C	0	0	0.0398262128892107
YCR067C	0	0	0.0397973950795948
YDR390C	0	0	0.0397686189443239
YLR107W	0	0	0.0397398843930636
YIL097W	0	0	0.0397111913357401
YNL091W	0	0	0.0396825396825397
YOL023W	0	0	0.0396539293439077
YKL004W	0	0	0.0396253602305476
YIL007C	0	0	0.0395968322534197
YJR155W	0	0	0.039568345323741
YPL123C	0	0	0.0395398993529835
YBL035C	0	0	0.0395114942528736
YNL046W	0	0	0.0394831299353912
YOR215C	0	1	0.0394831299353912
YMR154C	0	0	0.039454806312769
YML110C	0	0	0.039426523297491
YDL115C	0	0	0.0393982808022923
YLR395C	0	0	0.0393700787401575
YHR121W	0	0	0.0393419170243205
YJL166W	0	0	0.039313795568263
YNL071W	0	0	0.0392857142857143
YGL003C	0	0	0.0392576730906495
YKL201C	0	0	0.0392296718972896
YDL133W	0	1	0.0392296718972896
YLR127C	0	0	0.0392017106200998
YBR031W	0	0	0.0391737891737892
YLR200W	0	0	0.0391459074733096
YPL003W	0	0	0.0391180654338549
YMR215W	0	1	0.0391180654338549
YGR044C	0	0	0.03909026297086
YPR129W	0	0	0.0390625
YJL156C	0	0	0.0390347764371895
YOR174W	0	0	0.0390070921985816
YMR153W	0	0	0.038979447200567
YDR058C	0	0	0.0389518413597734
YLR378C	0	0	0.0389242745930644
YKR054C	0	0	0.0388967468175389
YIL065C	0	0	0.03886925795053
YCL056C	0	1	0.03886925795053
YKL149C	0	0	0.0388418079096045
YBR151W	0	1	0.0388418079096045
YPR113W	0	0	0.0388143966125618
YLL063C	0	0	0.038787023977433
YLR011W	0	0	0.0387596899224806
YPL046C	0	0	0.0387323943661972
YKL159C	0	0	0.0387051372273047
YIL149C	0	0	0.0386779184247539
YDR503C	0	0	0.0386507378777231
YJR022W	0	0	0.038623595505618
YKL193C	0	0	0.0385964912280702
YAL028W	0	0	0.0385694249649369
YLR245C	0	0	0.0385423966362999
YLR204W	0	0	0.038515406162465
YGR231C	0	0	0.0384884534639608
YAL011W	0	0	0.0384615384615385
YKL019W	0	0	0.0384346610761705
YBR141C	0	1	0.0384346610761705
YMR299C	0	0	0.0384078212290503
YIL033C	0	0	0.0383810188415911
YIR011C	0	0	0.0383542538354254
YOL065C	0	0	0.0383275261324042
YBR066C	0	0	0.0383008356545961
YBR098W	0	0	0.0382741823242867
YLR306W	0	0	0.0382475660639777
YBL014C	0	0	0.0382209867963864
YMR228W	0	0	0.0381944444444444
YFL037W	0	0	0.0381679389312977
YGL248W	0	0	0.0381414701803051
YBR050C	0	0	0.0381150381150381
YLR382C	0	0	0.0380886426592798
YGL150C	0	0	0.0380622837370242
YLR165C	0	0	0.0380359612724758
YBL082C	0	0	0.0380096751900484
YGR122W	0	0	0.0379834254143646
YDR090C	0	1	0.0379834254143646
YGR144W	0	0	0.0379572118702554
YOL095C	0	0	0.0379310344827586
YER146W	0	0	0.0379048931771192
YGL081W	0	1	0.0379048931771192
YJL062W	0	0	0.0378787878787879
YLR219W	0	0	0.0378527185134205
YOR358W	0	0	0.0378266850068776
YDR377W	0	0	0.0378006872852234
YCL051W	0	0	0.0377747252747253
YMR117C	0	0	0.0377487989018531
YFR046C	0	0	0.0377229080932785
YML129C	0	0	0.0376970527758739
YDR416W	0	0	0.0376712328767123
YFL056C	0	0	0.0376454483230664
YBR061C	0	0	0.0376196990424077
YBL032W	0	0	0.037593984962406
YHR151C	0	1	0.037593984962406
YNR056C	0	0	0.037568306010929
YDL109C	0	0	0.037542662116041
YOR332W	0	0	0.0375170532060027
YGL142C	0	0	0.0374914792092706
YPR168W	0	0	0.0374659400544959
YOL033W	0	0	0.0374404356705242
YAL009W	0	0	0.0374149659863946
YBR084W	0	0	0.0373895309313392
YBR177C	0	0	0.0373641304347826
YGR255C	0	0	0.0373387644263408
YPL164C	0	0	0.0373134328358209
YER113C	0	1	0.0373134328358209
YDR191W	0	0	0.0372881355932203
YOL105C	0	0	0.0372628726287263
YNL214W	0	0	0.037237643872715
YGR140W	0	0	0.037212449255751
YOL081W	0	0	0.0371872887085869
YOR065W	0	0	0.0371621621621622
YOR094W	0	0	0.037137069547603
YEL037C	0	0	0.0371120107962213
YIL098C	0	0	0.0370869858395145
YER014W	0	0	0.0370619946091644
YBL068W	0	0	0.037037037037037
YDL098C	0	0	0.0370121130551817
YDR494W	0	0	0.0369872225958305
YNL229C	0	0	0.0369623655913979
YKR055W	0	0	0.0369375419744795
YPR100W	0	0	0.0369127516778524
YDR376W	0	0	0.0368879946344735
YOR299W	0	0	0.0368632707774799
YLL049W	0	1	0.0368632707774799
YDR285W	0	0	0.0368385800401875
YGL255W	0	0	0.036813922356091
YHR104W	0	0	0.0367892976588629
YPL072W	0	0	0.0367647058823529
YIR002C	0	0	0.0367401469605878
YIL049W	0	0	0.0367156208277704
YAR014C	0	0	0.0366911274182789
YDL120W	0	0	0.0366666666666667
YOR126C	0	0	0.0366422385076616
YDR350C	0	0	0.0366178428761651
YDR324C	0	0	0.0365934797072522
YBR043C	0	0	0.0365691489361702
YAL007C	0	0	0.0365448504983389
YPR095C	0	0	0.0365205843293493
YLL019C	0	0	0.0364963503649635
YJR059W	0	0	0.0364721485411141
YNL213C	0	0	0.0364479787939032
YNL202W	0	0	0.0364238410596026
YPL213W	0	0	0.0363997352746525
YNL317W	0	0	0.0363756613756614
YBR271W	0	0	0.0363516192994052
YAR031W	0	0	0.0363276089828269
YOL151W	0	0	0.0363036303630363
YGR258C	0	0	0.0362796833773087
YJR102C	0	0	0.036255767963085
YLR350W	0	0	0.036231884057971
YKL150W	0	0	0.0362080315997367
YGL211W	0	0	0.0361842105263158
YDR268W	0	0	0.0361604207758054
YJL183W	0	0	0.0361366622864652
YHR200W	0	0	0.036112934996717
YIL047C	0	0	0.0360892388451444
YFR002W	0	0	0.0360655737704918
YHR152W	0	0	0.0360419397116645
YDL235C	0	0	0.0360183366077276
YOL004W	0	0	0.0359947643979058
YNR052C	0	0	0.0359712230215827
YLR273C	0	0	0.0359477124183007
YGL181W	0	0	0.0359242325277596
YGR281W	0	0	0.0359007832898172
YML117W	0	0	0.0358773646444879
YLR216C	0	0	0.0358539765319426
YDL154W	0	0	0.0358306188925081
YPL190C	0	0	0.0358072916666667
YPL105C	0	1	0.0358072916666667
YDL207W	0	0	0.0357839947950553
YDR059C	0	0	0.0357607282184655
YER078C	0	0	0.0357374918778428
YMR026C	0	0	0.0357142857142857
YLR376C	0	0	0.0356911096690461
YDR236C	0	0	0.0356679636835279
YHR008C	0	0	0.0356448476992871
YGR202C	0	0	0.0356217616580311
YGL219C	0	0	0.0355987055016181
YGL224C	0	0	0.0355756791720569
YDR283C	0	0	0.0355526826115061
YGR024C	0	0	0.0355297157622739
YDR459C	0	0	0.0355067785668173
YBR060C	0	0	0.0354838709677419
YPL188W	0	0	0.0354609929078014
YER173W	0	0	0.0354381443298969
YOR359W	0	0	0.0354153251770766
YKL073W	0	0	0.0353925353925354
YPL202C	0	0	0.0353697749196141
YCL063W	0	0	0.0353470437017995
YOR245C	0	0	0.0353243416827232
YNL253W	0	0	0.0353016688061617
YOL008W	0	0	0.0352790250160359
YKR093W	0	0	0.0352564102564103
YNR023W	0	0	0.0352338244714926
YLR295C	0	0	0.0352112676056338
YGL200C	0	0	0.0351887396033269
YER013W	0	0	0.0351662404092072
YPL236C	0	1	0.0351662404092072
YLR460C	0	1	0.0351662404092072
YKL015W	0	0	0.0351437699680511
YKL175W	0	0	0.0351213282247765
YJL139C	0	0	0.0350989151244416
YJR074W	0	0	0.0350765306122449
YML035C	0	0	0.0350541746335245
YGL018C	0	0	0.035031847133758
YJR075W	0	0	0.0350095480585614
YBR143C	0	0	0.0349872773536896
YOR142W	0	0	0.034965034965035
YBR139W	0	0	0.0349428208386277
YBR202W	0	0	0.0349206349206349
YCR105W	0	0	0.0348984771573604
YLR457C	0	0	0.0348763474952441
YEL060C	0	0	0.0348542458808618
YPL058C	0	0	0.0348321722609246
YKL013C	0	0	0.0348101265822785
YGR267C	0	0	0.0347881087919039
YBL101C	0	0	0.0347661188369153
YHR190W	0	0	0.034744156664561
YJR130C	0	0	0.0347222222222222
YLR429W	0	0	0.0347003154574132
YPR051W	0	0	0.0346784363177806
YGL045W	0	0	0.0346565847511027
YCR027C	0	0	0.0346347607052897
YGL133W	0	0	0.0346129641283826
YCR024C-A	0	0	0.0345911949685535
YMR225C	0	0	0.0345694531741043
YJR084W	0	0	0.0345477386934673
YML112W	0	0	0.034526051475204
YCR093W	0	0	0.034504391468005
YGR116W	0	0	0.0344827586206897
YDR378C	0	0	0.0344611528822055
YJR025C	0	0	0.0344395742016281
YGL141W	0	0	0.0344180225281602
YKL208W	0	0	0.034396497811132
YNR059W	0	0	0.034375
YPL095C	0	0	0.0343535290443473
YNL189W	0	0	0.0343320848938826
YAL031C	0	0	0.0343106674984404
YBR049C	0	0	0.0342892768079801
YER026C	0	0	0.0342679127725857
YKL142W	0	0	0.0342465753424658
YML003W	0	1	0.0342465753424658
YJR052W	0	0	0.0342252644679527
YGR200C	0	0	0.0342039800995025
YPL031C	0	0	0.0341827221876942
YGR040W	0	0	0.0341614906832298
YNL323W	0	0	0.0341402855369336
YER145C	0	0	0.0341191066997519
YIL084C	0	0	0.0340979541227526
YOL012C	0	0	0.0340768277571252
YLR001C	0	1	0.0340768277571252
YLR324W	0	0	0.0340557275541796
YPR198W	0	0	0.0340346534653465
YGL174W	0	0	0.0340136054421769
YPL148C	0	0	0.0339925834363412
YPL110C	0	0	0.0339715873996294
YBR280C	0	0	0.0339506172839506
YAR003W	0	0	0.0339296730413325
YGR129W	0	0	0.0339087546239211
YDR331W	0	0	0.0338878619839803
YDR419W	0	0	0.0338669950738916
YJL155C	0	0	0.0338461538461538
YGR008C	0	0	0.0338253382533825
YEL018W	0	0	0.0338045482483098
YLR083C	0	1	0.0338045482483098
YDR531W	0	0	0.0337837837837838
YPR133C	0	0	0.0337630448127686
YOR241W	0	0	0.0337423312883436
YDL236W	0	0	0.0337216431637032
YMR219W	0	0	0.0337009803921569
YBL004W	0	0	0.033680342927128
YFL055W	0	0	0.0336597307221542
YGL094C	0	0	0.0336391437308868
YHR073W	0	0	0.0336185819070905
YJR050W	0	0	0.0335980452046426
YHR181W	0	0	0.0335775335775336
YFR009W	0	0	0.0335570469798658
YMR160W	0	1	0.0335570469798658
YGL066W	0	0	0.0335365853658537
YDR205W	0	0	0.0335161486898233
YOR179C	0	0	0.0334957369062119
YCR092C	0	0	0.0334753499695679
YJL124C	0	0	0.0334549878345499
YHR043C	0	0	0.033434650455927
YKL005C	0	0	0.0334143377885784
YDL040C	0	0	0.0333940497874924
YMR137C	0	0	0.033373786407767
YGR247W	0	0	0.0333535476046089
YGR277C	0	0	0.0333333333333333
YDR073W	0	0	0.033313143549364
YPR178W	0	0	0.0332929782082324
YNR007C	0	0	0.0332728372655777
YOL025W	0	0	0.0332527206771463
YOR058C	0	0	0.0332326283987915
YDR201W	0	0	0.0332125603864734
YLR345W	0	0	0.0331925165962583
YOR226C	0	0	0.0331724969843185
YDR200C	0	0	0.0331525015069319
YCR081W	0	0	0.0331325301204819
YMR250W	0	0	0.033112582781457
YMR180C	0	0	0.0330926594464501
YNL032W	0	0	0.0330727600721588
YER048C	0	1	0.0330727600721588
YLR384C	0	0	0.0330528846153846
YDR435C	0	0	0.033033033033033
YLR115W	0	0	0.0330132052821128
YOL111C	0	0	0.0329934013197361
YBR121C	0	0	0.0329736211031175
YGR278W	0	0	0.0329538645895746
YHR044C	0	0	0.0329341317365269
YDR529C	0	0	0.0329144225014961
YLL018C-A	0	0	0.0328947368421053
YKL160W	0	0	0.0328750747160789
YMR313C	0	0	0.0328554360812425
YML132W	0	0	0.0328358208955224
YML030W	0	1	0.0328358208955224
YCR011C	0	0	0.0328162291169451
YHR178W	0	0	0.0327966607036374
YPL154C	0	0	0.032777115613826
YHR110W	0	0	0.0327575938058368
YDL123W	0	1	0.0327575938058368
YCL016C	0	0	0.0327380952380952
YDR167W	0	0	0.0327186198691255
YGL227W	0	0	0.0326991676575505
YLR133W	0	0	0.0326797385620915
YLR404W	0	1	0.0326797385620915
YPL181W	0	0	0.0326603325415677
YLR180W	0	0	0.0326409495548961
YDL004W	0	0	0.0326215895610913
YOR265W	0	0	0.032602252519265
YJL112W	0	0	0.0325829383886256
YBR155W	0	0	0.0325636471284784
YPL075W	0	0	0.0325443786982249
YHR081W	0	0	0.0325251330573625
YPL162C	0	1	0.0325251330573625
YGR276C	0	0	0.0325059101654846
YDR475C	0	1	0.0325059101654846
YFL036W	0	0	0.03248670998228
YDR117C	0	1	0.03248670998228
YDR371W	0	1	0.03248670998228
YDR497C	0	0	0.0324675324675325
YGL049C	0	0	0.0324483775811209
YDR147W	0	0	0.0324292452830189
YBR037C	0	0	0.032410135533294
YLR117C	0	0	0.0323910482921084
YEL016C	0	0	0.0323719835197175
YNR074C	0	0	0.0323529411764706
YLR389C	0	0	0.0323339212228101
YDR326C	0	0	0.0323149236192714
YPR019W	0	0	0.0322959483264827
YDL125C	0	0	0.0322769953051643
YPR171W	0	0	0.0322766570605187
YLL003W	0	0	0.0322766570605187
YER080W	0	1	0.0322766570605187
YNL274C	0	0	0.0322766570605187
YKL103C	0	0	0.0322766570605187
YDR036C	0	0	0.0322766570605187
YKL080W	0	0	0.0322766570605187
YOR054C	0	0	0.0322766570605187
YMR261C	0	0	0.0322766570605187
YGR132C	0	0	0.0322766570605187
YOR150W	0	0	0.0322766570605187
YMR021C	0	0	0.0322766570605187
YLR085C	0	0	0.0322766570605187
YDR056C	0	1	0.0322766570605187
YLR163C	0	0	0.0322766570605187
YJL110C	0	0	0.0322766570605187
YLR190W	0	0	0.0322766570605187
YBR242W	0	1	0.0322766570605187
YAL034W-A	0	0	0.0322766570605187
YKL022C	0	0	0.0322766570605187
YBL024W	0	0	0.0322766570605187
YIL116W	0	0	0.0322766570605187
YPL005W	0	0	0.0322766570605187
YDR301W	0	0	0.0322766570605187
YNL093W	0	0	0.0322766570605187
YML092C	0	0	0.0322766570605187
YDR063W	0	1	0.0322766570605187
YBR056W	0	1	0.0322766570605187
YIR014W	0	1	0.0322766570605187
YNL047C	0	0	0.0322766570605187
YNL194C	0	0	0.0322766570605187
YMR052W	0	0	0.0322766570605187
YML116W	0	0	0.0322766570605187
YER142C	0	0	0.0322766570605187
YBR044C	0	0	0.0322766570605187
YAL055W	0	0	0.0322766570605187
YNL326C	1	0	0.0322766570605187
YDR303C	0	0	0.032258064516129
YAL063C	0	0	0.0322394933793897
YCR039C	0	0	0.0322209436133487
YLR178C	0	0	0.0322024151811386
YJR082C	0	0	0.032183908045977
YDL231C	0	0	0.032165422171166
YLR411W	0	0	0.0321469575200918
YLR357W	0	0	0.0321285140562249
YJL180C	0	0	0.0321100917431193
YPR111W	0	0	0.0320916905444126
YJR035W	0	0	0.0320733104238259
YKR004C	0	0	0.0320549513451631
YGR010W	0	0	0.0320366132723112
YDL178W	0	0	0.0320182961692396
YBR252W	0	0	0.032
YKL112W	0	0	0.0319817247287264
YLR450W	0	0	0.0319634703196347
YDR104C	0	0	0.0319452367370223
YDL101C	0	0	0.031927023945268
YOL068C	0	0	0.0319088319088319
YMR097C	0	0	0.0318906605922551
YNR020C	0	0	0.0318725099601594
YEL019C	0	0	0.0318543799772469
YPR005C	0	0	0.0318362706083002
YGL002W	0	0	0.0318181818181818
YHR011W	0	0	0.0318001135718342
YLR284C	0	0	0.0317820658342792
YLR337C	0	0	0.0317640385706183
YGR244C	0	0	0.0317460317460317
YGL038C	0	0	0.031728045325779
YDL054C	0	0	0.0317100792751982
YIR009W	0	0	0.0316921335597057
YPR089W	0	1	0.0316921335597057
YNR041C	0	0	0.0316742081447964
YBR114W	0	0	0.031656302996043
YGR184C	0	0	0.031638418079096
YNR048W	0	0	0.0316205533596838
YER171W	0	0	0.0316027088036117
YDR318W	0	0	0.0315848843767626
YGR033C	0	0	0.0315670800450958
YPL147W	0	0	0.0315492957746479
YGL139W	0	0	0.0315315315315315
YCR032W	0	0	0.0315137872819358
YDR204W	0	0	0.031496062992126
YPL271W	0	0	0.0314783586284429
YJL187C	0	0	0.0314606741573034
YJL090C	0	0	0.0314430095451993
YKL178C	0	0	0.0314253647586981
YGL251C	0	0	0.031407739764442
YDR078C	0	0	0.031390134529148
YCL009C	0	0	0.0313725490196078
YAR064W	0	1	0.0313725490196078
YHR002W	0	0	0.0313549832026876
YDR039C	0	0	0.0313374370453274
YDR386W	0	0	0.0313199105145414
YIL167W	0	0	0.0313024035774176
YPL227C	0	0	0.0312849162011173
YPR200C	0	0	0.0312674483528755
YPR020W	0	0	0.03125
YGL091C	0	0	0.0312325711098717
YCR017C	0	0	0.0312151616499443
YPR083W	0	0	0.0311977715877437
YDL012C	0	1	0.0311977715877437
YNL026W	0	0	0.0311804008908686
YFL041W	0	0	0.0311630495269894
YDR210W	0	1	0.0311630495269894
YPL152W	0	0	0.0311457174638487
YNL208W	0	1	0.0311457174638487
YGL257C	0	0	0.0311284046692607
YNR039C	0	0	0.0311111111111111
YLR046C	0	1	0.0311111111111111
YCR065W	0	0	0.031093836757357
YJR032W	0	0	0.0310765815760266
YOR292C	0	1	0.0310765815760266
YOR195W	0	0	0.0310593455352191
YKL034W	0	0	0.0310421286031042
YER046W	0	0	0.0310249307479224
YNL142W	0	0	0.0310077519379845
YOR384W	0	1	0.0310077519379845
YJL081C	0	0	0.0309905921416713
YHR006W	0	0	0.0309734513274336
YJL102W	0	0	0.0309563294637922
YKR022C	0	0	0.030939226519337
YBR101C	0	0	0.0309221424627278
YMR210W	0	0	0.0309050772626932
YMR101C	0	0	0.0308880308880309
YGL155W	0	0	0.0308710033076075
YDR367W	0	1	0.0308710033076075
YPL167C	0	0	0.0308539944903581
YLR028C	0	0	0.0308370044052863
YOR020C	0	0	0.030820033021464
YHR113W	0	0	0.0308030803080308
YOL082W	0	0	0.0307861462341946
YNL094W	0	0	0.0307692307692308
YPL137C	0	0	0.0307523338824822
YMR195W	0	1	0.0307523338824822
YDL185W	0	0	0.0307354555433589
YOR233W	0	0	0.0307185957213385
YLR092W	0	0	0.0307017543859649
YDR065W	0	0	0.0306849315068493
YOR180C	0	0	0.0306681270536692
YPL009C	0	1	0.0306681270536692
YBL097W	0	0	0.0306513409961686
[truncated: 3,790 more rows]
