# Supplementary material for: Computationally Driven, Quantitative Experiments Discover Genes Required for Mitochondrial Biogenesis
Source: PLoS Genet. 2009 Mar 20;5(3):e1000407. doi: 10.1371/journal.pgen.1000407 (PMC2648979; doi:10.1371/journal.pgen.1000407)
Supplement: Dataset S2 — Top 100 novel ensemble predictions for additional yeast biological processes. A zip file containing 387 tab-delimited text files of the ensemble predictions for the indicated Gene Ontology Biological Process Term. (21.70 MB GZ) [file pgen.1000407.s013.gz › GO_0006970.txt]

ORF	AnnotatedToTerm?	Uncharacterized_04152007?	Precision
YJL128C	1	0	1.0
YOR181W	1	0	1.0
YDR388W	1	0	1.0
YLR337C	1	0	1.0
YOR208W	1	0	1.0
YLR113W	1	0	1.0
YKL129C	1	0	1.0
YNR031C	1	0	1.0
YCR088W	0	0	0.888888888888889
YJL020C	0	0	0.8
YHR030C	0	0	0.785714285714286
YLR006C	1	0	0.785714285714286
YMR109W	1	0	0.785714285714286
YLR362W	1	0	0.785714285714286
YNL322C	0	0	0.736842105263158
YDL029W	0	0	0.736842105263158
YFL039C	1	0	0.736842105263158
YDL235C	1	0	0.736842105263158
YDR129C	1	0	0.736842105263158
YBL007C	0	0	0.727272727272727
YER118C	1	0	0.727272727272727
YIL147C	1	0	0.727272727272727
YNL298W	0	0	0.695652173913043
YIL034C	0	0	0.666666666666667
YNL138W	0	0	0.64
YLR330W	0	0	0.62962962962963
YCR009C	1	0	0.62962962962963
YIR006C	0	0	0.620689655172414
YNL271C	1	0	0.620689655172414
YGL063W	0	0	0.6
YOR035C	0	0	0.580645161290323
YCR077C	0	0	0.5625
YNL020C	0	0	0.545454545454545
YOR326W	0	0	0.529411764705882
YER119C	0	0	0.514285714285714
YCR084C	0	0	0.5
YJL095W	0	0	0.5
YDL006W	1	0	0.5
YPL252C	0	0	0.487179487179487
YCR073W-A	0	0	0.475
YLR370C	0	0	0.463414634146341
YNL233W	0	0	0.452380952380952
YJR065C	0	0	0.441860465116279
YBR234C	0	0	0.431818181818182
YIL095W	0	0	0.422222222222222
YKL007W	0	0	0.41304347826087
YNR035C	0	0	0.404255319148936
YDL195W	0	0	0.395833333333333
YBL105C	0	0	0.392156862745098
YIL062C	0	0	0.392156862745098
YDL022W	1	0	0.392156862745098
YHR142W	0	0	0.384615384615385
YGR229C	0	0	0.377358490566038
YDL141W	0	0	0.37037037037037
YLL043W	0	0	0.363636363636364
YJL108C	0	0	0.357142857142857
YOR014W	0	0	0.350877192982456
YHL007C	0	0	0.344827586206897
YLR116W	0	0	0.342857142857143
YHR082C	0	0	0.342857142857143
YLR206W	0	0	0.342857142857143
YMR037C	1	0	0.342857142857143
YBR059C	0	0	0.342857142857143
YPL067C	0	1	0.342857142857143
YOR267C	0	0	0.342857142857143
YLR429W	0	0	0.342857142857143
YNL106C	0	0	0.342857142857143
YIL154C	0	0	0.342857142857143
YER089C	1	0	0.342857142857143
YMR092C	1	0	0.342857142857143
YDR162C	1	0	0.342857142857143
YJL107C	0	1	0.342857142857143
YGR241C	0	0	0.338028169014085
YKL126W	0	0	0.333333333333333
YER155C	0	0	0.328767123287671
YBR200W	0	0	0.324324324324324
YPR183W	0	0	0.32
YCL044C	0	0	0.317073170731707
YCR059C	0	0	0.317073170731707
YPL048W	0	0	0.317073170731707
YCL008C	0	0	0.317073170731707
YLR342W	0	0	0.317073170731707
YHR114W	1	0	0.317073170731707
YER062C	1	0	0.317073170731707
YGR080W	0	0	0.313253012048193
YGL181W	0	0	0.30952380952381
YHR023W	0	0	0.305882352941176
YIR003W	0	1	0.305882352941176
YNR017W	0	0	0.302325581395349
YGL157W	0	1	0.302325581395349
YFR051C	0	0	0.298850574712644
YGR040W	0	0	0.295454545454545
YPR171W	0	0	0.292134831460674
YER153C	0	0	0.288888888888889
YDL161W	0	0	0.285714285714286
YNL243W	0	0	0.282608695652174
YCR051W	0	1	0.282608695652174
YKL013C	0	0	0.279569892473118
YOL110W	0	0	0.276595744680851
YMR296C	0	0	0.273684210526316
YOR367W	0	0	0.270833333333333
YOR329C	0	0	0.268041237113402
YDR477W	0	0	0.26530612244898
YKL161C	0	1	0.26530612244898
YDR103W	0	0	0.264150943396226
YMR032W	0	0	0.264150943396226
YGR092W	0	0	0.264150943396226
YAL020C	0	0	0.264150943396226
YLR248W	1	0	0.264150943396226
YMR273C	0	0	0.264150943396226
YPR184W	0	0	0.264150943396226
YOR122C	1	0	0.264150943396226
YDR232W	0	0	0.261682242990654
YOR084W	0	0	0.261261261261261
YAL053W	0	0	0.261261261261261
YNL094W	0	0	0.261261261261261
YPL240C	1	0	0.261261261261261
YKL096W	0	0	0.260162601626016
YLR371W	0	0	0.260162601626016
YPL089C	0	0	0.260162601626016
YJL099W	0	0	0.260162601626016
YMR192W	0	0	0.260162601626016
YIL153W	1	0	0.260162601626016
YOL016C	0	0	0.260162601626016
YGL233W	0	0	0.260162601626016
YER120W	0	0	0.260162601626016
YGL190C	0	0	0.260162601626016
YKL062W	1	0	0.260162601626016
YBR260C	1	0	0.260162601626016
YER125W	0	0	0.258064516129032
YER083C	0	0	0.256
YBR023C	0	0	0.255172413793103
YOR127W	0	0	0.255172413793103
YDR077W	0	0	0.255172413793103
YAL017W	0	0	0.255172413793103
YLR229C	0	0	0.255172413793103
YCR073C	1	0	0.255172413793103
YDL047W	0	0	0.255172413793103
YDL223C	0	0	0.255172413793103
YML016C	0	0	0.255172413793103
YPL221W	0	0	0.255172413793103
YOL060C	0	0	0.255172413793103
YBL061C	1	0	0.255172413793103
YPL249C	0	0	0.255172413793103
YJL165C	0	0	0.255172413793103
YIL159W	1	0	0.255172413793103
YDR122W	0	0	0.255172413793103
YBR160W	0	0	0.255172413793103
YMR222C	0	1	0.255172413793103
YER019W	1	0	0.255172413793103
YNL045W	0	0	0.255172413793103
YIL053W	1	0	0.255172413793103
YMR104C	0	0	0.253424657534247
YMR276W	0	0	0.251700680272109
YOR089C	0	0	0.251655629139073
YJR091C	0	0	0.251655629139073
YDR251W	0	0	0.251655629139073
YOR008C	1	0	0.251655629139073
YHR107C	0	0	0.251612903225806
YGL203C	0	0	0.251612903225806
YDR293C	0	0	0.251612903225806
YLR332W	1	0	0.251612903225806
YER008C	0	0	0.25
YBL047C	0	0	0.25
YKL064W	0	0	0.25
YPL176C	0	0	0.25
YMR315W	0	1	0.25
YNL079C	0	0	0.25
YDL117W	0	0	0.25
YMR172W	1	0	0.25
YNL098C	0	0	0.25
YLR319C	1	0	0.25
YJL005W	0	0	0.248484848484848
YER154W	0	0	0.246987951807229
YOR027W	0	0	0.245508982035928
YLR258W	0	0	0.244047619047619
YAL016W	0	0	0.242603550295858
YMR170C	0	0	0.241176470588235
YOR132W	0	0	0.239766081871345
YJL172W	0	0	0.238372093023256
YNL167C	0	0	0.236994219653179
YLR144C	0	0	0.235632183908046
YDR071C	0	0	0.234285714285714
YNL161W	0	0	0.232954545454545
YKL190W	0	0	0.231638418079096
YDL108W	0	0	0.230337078651685
YHR102W	0	0	0.229050279329609
YGL121C	0	0	0.227777777777778
YMR186W	0	0	0.226519337016575
YDL225W	0	0	0.225274725274725
YDL134C	0	0	0.224043715846995
YJL094C	0	0	0.222826086956522
YER129W	0	0	0.221621621621622
YER132C	0	0	0.220430107526882
YHR158C	0	0	0.219251336898396
YAL013W	0	0	0.218085106382979
YBR108W	0	1	0.218085106382979
YLR166C	0	0	0.216931216931217
YDR283C	0	0	0.215789473684211
YJL141C	0	0	0.214659685863874
YDR156W	0	0	0.213541666666667
YJL187C	0	0	0.212435233160622
YPL031C	0	0	0.211340206185567
YBR109C	0	0	0.21105527638191
YBL016W	0	0	0.21105527638191
YOR231W	0	0	0.21105527638191
YNL293W	0	0	0.21105527638191
YDR168W	1	0	0.21105527638191
YLR398C	0	0	0.21
YPL115C	0	0	0.208955223880597
YDL188C	0	0	0.207920792079208
YDL078C	0	0	0.206896551724138
YDR507C	0	0	0.205882352941176
YLL021W	0	0	0.204878048780488
YOR061W	0	0	0.203883495145631
YOR054C	0	0	0.202898550724638
YPR055W	0	0	0.201923076923077
YNR047W	0	0	0.200956937799043
YGR268C	0	0	0.2
YGR019W	0	0	0.199052132701422
YCL040W	0	0	0.19811320754717
YNL192W	0	0	0.197183098591549
YCL024W	0	0	0.196261682242991
YOR090C	0	0	0.195348837209302
YLR110C	0	0	0.194444444444444
YER152C	0	1	0.194444444444444
YJL106W	0	0	0.193548387096774
YJR096W	0	0	0.192825112107623
YKR089C	0	0	0.192825112107623
YMR164C	0	0	0.192825112107623
YOR330C	0	0	0.192825112107623
YML094W	0	0	0.192825112107623
YHR206W	1	0	0.192825112107623
YBR229C	0	0	0.191964285714286
YKL079W	0	0	0.191111111111111
YER111C	0	0	0.190265486725664
YBR015C	0	0	0.18942731277533
YNL272C	0	0	0.18859649122807
YFL033C	0	0	0.187772925764192
YDL230W	0	0	0.18695652173913
YLR403W	0	0	0.186147186147186
YDR039C	0	0	0.185344827586207
YHR016C	0	0	0.184549356223176
YOR289W	0	1	0.184549356223176
YAL008W	0	1	0.184549356223176
YKL101W	0	0	0.183760683760684
YBR112C	0	0	0.182978723404255
YOR317W	0	0	0.182203389830508
YKL103C	0	0	0.181434599156118
YFL008W	0	0	0.180672268907563
YFR024C-A	0	0	0.179916317991632
YNL059C	0	0	0.179166666666667
YJR005W	0	0	0.178423236514523
YPL179W	0	0	0.177685950413223
YPL204W	0	0	0.176954732510288
YDR085C	0	0	0.176229508196721
YJL159W	0	0	0.175510204081633
YPL057C	0	0	0.17479674796748
YDL240W	0	0	0.174089068825911
YPR165W	0	0	0.173387096774194
YBR296C	0	0	0.172690763052209
YJL164C	0	0	0.172
YGL179C	0	0	0.171314741035857
YOR285W	0	1	0.171314741035857
YDR166C	0	0	0.170634920634921
YOL100W	0	0	0.1699604743083
YJR075W	0	0	0.169291338582677
YEL031W	0	0	0.168627450980392
YOR306C	0	0	0.16796875
YKL104C	0	0	0.167315175097276
YLR270W	0	0	0.166666666666667
YKR076W	0	0	0.166023166023166
YKR096W	0	1	0.166023166023166
YDL028C	0	0	0.165384615384615
YMR307W	0	0	0.164750957854406
YNL297C	0	0	0.16412213740458
YKL163W	0	0	0.163498098859316
YBL091C	0	0	0.162878787878788
YBR006W	0	0	0.162264150943396
YMR139W	0	0	0.161654135338346
YDR436W	0	0	0.161048689138577
YGR078C	0	0	0.16044776119403
YOL045W	0	0	0.159851301115242
YAL029C	0	0	0.159259259259259
YBR117C	0	0	0.158671586715867
YNL278W	0	0	0.158088235294118
YOL112W	0	0	0.157509157509158
YLR087C	0	0	0.156934306569343
YLR220W	0	0	0.156363636363636
YOL105C	0	0	0.155797101449275
YEL003W	0	0	0.155234657039711
YLR200W	0	0	0.154676258992806
YDR038C	0	0	0.154121863799283
YOR239W	0	0	0.153571428571429
YGL206C	0	0	0.153024911032028
YLR425W	0	0	0.152482269503546
YHR050W	0	0	0.151943462897526
YHR161C	0	0	0.151408450704225
YDR164C	0	0	0.151006711409396
YNL176C	0	1	0.151006711409396
YOR070C	0	0	0.151006711409396
YBL051C	0	0	0.151006711409396
YNL183C	0	0	0.151006711409396
YLR133W	0	0	0.151006711409396
YDL234C	0	0	0.151006711409396
YFR019W	0	0	0.151006711409396
YPL269W	0	0	0.151006711409396
YEL061C	0	0	0.151006711409396
YGL158W	0	0	0.151006711409396
YER114C	0	0	0.151006711409396
YOL013C	0	0	0.151006711409396
YOR120W	1	0	0.151006711409396
YPL152W	1	0	0.151006711409396
YDR389W	0	0	0.150501672240803
YNL153C	0	0	0.15
YFL029C	0	0	0.149501661129568
YKL204W	0	0	0.149006622516556
YHL002W	0	0	0.148514851485149
YNR055C	0	0	0.148026315789474
YMR070W	0	0	0.147540983606557
YPL145C	0	0	0.147058823529412
YOR188W	0	0	0.146579804560261
YIL156W	0	0	0.146103896103896
YEL066W	0	0	0.145631067961165
YPR160W	0	0	0.145161290322581
YGR167W	0	0	0.144694533762058
YKL116C	0	0	0.144230769230769
YML115C	0	0	0.143769968051118
YOR212W	0	0	0.143312101910828
YGR023W	0	0	0.142857142857143
YLL019C	0	0	0.142405063291139
YOR273C	0	0	0.141975308641975
YGL084C	0	0	0.141975308641975
YJR076C	0	0	0.141975308641975
YLR353W	0	0	0.141975308641975
YIL068C	0	0	0.141975308641975
YKR090W	0	0	0.141975308641975
YKR054C	0	0	0.141975308641975
YGR203W	0	1	0.141975308641975
YDR040C	1	0	0.141975308641975
YDR264C	0	0	0.141538461538462
YNL015W	0	0	0.141104294478528
YMR124W	0	1	0.141104294478528
YOR322C	0	0	0.140672782874618
YGR087C	0	0	0.140243902439024
YGR166W	0	0	0.139817629179331
YJR126C	0	0	0.139393939393939
YGR192C	0	0	0.138972809667674
YJL052W	0	0	0.13855421686747
YBR164C	0	0	0.138138138138138
YDR208W	0	0	0.137724550898204
YBR199W	0	0	0.137313432835821
YMR291W	0	1	0.137313432835821
YLR439W	0	0	0.136904761904762
YBR004C	0	0	0.136498516320475
YDR453C	0	0	0.136094674556213
YPR091C	0	1	0.136094674556213
YNL084C	0	0	0.135693215339233
YHR006W	0	0	0.135294117647059
YPR159W	0	0	0.134897360703812
YNL294C	0	0	0.134831460674157
YOR347C	0	0	0.134831460674157
YJR090C	0	0	0.134831460674157
YML117W	0	0	0.134831460674157
YDL224C	0	0	0.134831460674157
YBL075C	0	0	0.134831460674157
YMR199W	0	0	0.134831460674157
YDR150W	0	0	0.134831460674157
YKL152C	0	0	0.134831460674157
YKL117W	0	0	0.134831460674157
YDR259C	0	0	0.134831460674157
YLR138W	1	0	0.134831460674157
YAR018C	0	0	0.134831460674157
YOL122C	0	0	0.134831460674157
YER075C	1	0	0.134831460674157
YLR433C	0	0	0.134453781512605
YIL033C	0	0	0.134078212290503
YCR030C	0	1	0.134078212290503
YDL159W	0	0	0.133704735376045
YLR313C	0	0	0.133333333333333
YDR351W	0	0	0.133333333333333
YCR002C	0	0	0.133333333333333
YNL090W	0	0	0.133333333333333
YOL062C	0	0	0.133333333333333
YLR120C	0	0	0.133333333333333
YMR169C	0	0	0.133333333333333
YLR443W	0	0	0.133333333333333
YAL040C	0	0	0.133333333333333
YKL088W	1	0	0.133333333333333
YNL139C	0	0	0.133333333333333
YFL034W	0	1	0.133333333333333
YIL108W	0	1	0.133333333333333
YPL155C	0	0	0.133333333333333
YNL274C	0	0	0.133333333333333
YBR038W	0	0	0.133333333333333
YDR310C	0	0	0.133333333333333
YCL032W	1	0	0.133333333333333
YBL037W	0	0	0.132978723404255
YBL085W	0	0	0.13262599469496
YLL050C	0	0	0.132275132275132
YJL085W	0	0	0.131926121372032
YBR196C	0	0	0.131578947368421
YDR424C	0	0	0.131443298969072
YMR089C	0	0	0.131443298969072
YKR048C	0	0	0.131443298969072
YOR275C	0	0	0.131443298969072
YBR102C	0	0	0.131443298969072
YMR001C	0	0	0.131443298969072
YBR155W	0	0	0.131443298969072
YBL056W	1	0	0.131443298969072
YER109C	0	0	0.131105398457584
YGR088W	0	0	0.130769230769231
YMR004W	0	0	0.130434782608696
YLR039C	0	0	0.130102040816327
YCR091W	0	0	0.129770992366412
YPL116W	0	0	0.129441624365482
YDL222C	0	0	0.129353233830846
YBR080C	0	0	0.129353233830846
YGR254W	0	0	0.129353233830846
YBR125C	0	1	0.129353233830846
YJL062W	0	0	0.129353233830846
YER018C	0	0	0.129353233830846
YDR196C	0	0	0.129353233830846
YIL140W	0	0	0.129353233830846
YKR072C	1	0	0.129353233830846
YCL027W	0	0	0.129032258064516
YKL038W	0	0	0.128712871287129
YBR212W	0	0	0.128395061728395
YPL085W	0	0	0.12807881773399
YIR038C	0	0	0.127764127764128
YIL118W	0	0	0.127450980392157
YLR134W	0	0	0.127139364303178
YPL174C	0	0	0.126829268292683
YER040W	0	0	0.126520681265207
YLR085C	0	0	0.12621359223301
YBR135W	0	0	0.12590799031477
YNR006W	0	0	0.1256038647343
YGL019W	0	0	0.125301204819277
YBR170C	0	0	0.125
YJR118C	0	0	0.124700239808153
YJR073C	0	0	0.124401913875598
YDR466W	0	0	0.124105011933174
YAL026C	0	0	0.123809523809524
YJR032W	0	0	0.123515439429929
YPL203W	0	0	0.123222748815166
YIR037W	0	0	0.122931442080378
YNL267W	0	0	0.122641509433962
YOR032C	0	0	0.122352941176471
YGL073W	0	0	0.122065727699531
YGR096W	0	0	0.121779859484778
YOR216C	0	0	0.121495327102804
YDL021W	0	1	0.121495327102804
YDR170C	0	0	0.121212121212121
YPR122W	0	0	0.12093023255814
YJR125C	0	0	0.120649651972158
YGR270W	0	0	0.12037037037037
YNL166C	0	0	0.120092378752887
YML057W	0	0	0.119815668202765
YGR043C	0	1	0.119815668202765
YOR058C	0	0	0.119540229885057
YMR105C	0	0	0.119266055045872
YMR294W	0	0	0.118993135011442
YAR019C	0	0	0.118721461187215
YNR049C	0	0	0.118451025056948
YLR187W	0	1	0.118451025056948
YPL084W	0	0	0.118181818181818
YGR189C	0	0	0.117913832199546
YOR137C	0	0	0.117777777777778
YDR031W	0	1	0.117777777777778
YGR193C	0	0	0.117777777777778
YMR316W	0	0	0.117777777777778
YBL019W	0	0	0.117777777777778
YCR083W	0	0	0.117777777777778
YDR261C	0	0	0.117777777777778
YIL105C	0	0	0.117777777777778
YFR014C	0	0	0.117777777777778
YPL180W	1	0	0.117777777777778
YBR058C	0	0	0.117516629711752
YDL146W	0	1	0.117516629711752
YOR039W	0	0	0.117256637168142
YPL206C	0	0	0.116997792494481
YPL016W	0	0	0.116740088105727
YBL101C	0	0	0.116483516483516
YJL077C	0	1	0.116483516483516
YHR135C	0	0	0.116228070175439
YLR190W	0	0	0.115973741794311
YOR304C-A	0	1	0.115973741794311
YBR274W	0	0	0.115720524017467
YDR309C	0	0	0.115468409586057
YPL032C	0	0	0.115217391304348
YBR273C	0	0	0.114967462039046
YBR110W	0	0	0.114893617021277
YKR050W	0	0	0.114893617021277
YLR084C	0	0	0.114893617021277
YGL008C	0	0	0.114893617021277
YML001W	0	0	0.114893617021277
YKL092C	0	0	0.114893617021277
YLR178C	0	0	0.114893617021277
YBR166C	0	0	0.114893617021277
YKL048C	1	0	0.114893617021277
YML007W	0	0	0.114649681528662
YOR023C	0	0	0.114406779661017
YER149C	0	0	0.114164904862579
YDR050C	0	0	0.113924050632911
YDR488C	0	0	0.113684210526316
YHR111W	0	0	0.113445378151261
YML128C	0	0	0.113207547169811
YBR171W	0	0	0.112970711297071
YNR001C	0	0	0.112734864300626
YDR245W	0	0	0.1125
YMR299C	0	0	0.112266112266112
YBR095C	0	0	0.112033195020747
YCR038C	0	0	0.111801242236025
YKL212W	0	0	0.111570247933884
YGL180W	0	0	0.111340206185567
YER176W	0	0	0.111111111111111
YDR032C	0	1	0.111111111111111
YJR009C	0	0	0.11088295687885
YNL250W	0	0	0.110655737704918
YOR191W	0	0	0.110429447852761
YGR240C	0	0	0.110204081632653
YJR059W	0	0	0.109979633401222
YOR269W	0	0	0.109756097560976
YOL048C	0	1	0.109756097560976
YPL049C	0	0	0.109533468559838
YBR290W	0	0	0.109311740890688
YKR020W	0	0	0.109090909090909
YHR174W	0	0	0.108870967741935
YDR297W	0	0	0.108651911468813
YFL047W	0	0	0.108433734939759
YLR372W	0	0	0.108216432865731
YGR209C	0	0	0.108
YMR119W	0	0	0.107784431137725
YKL035W	0	0	0.107569721115538
YOR141C	0	1	0.107569721115538
YGL006W	0	0	0.107355864811133
YDR422C	0	0	0.107142857142857
YER167W	0	0	0.106930693069307
YIL023C	0	0	0.106719367588933
YDR510W	0	0	0.106508875739645
YDR247W	0	0	0.106299212598425
YGL216W	0	0	0.106090373280943
YOL113W	0	0	0.105882352941176
YDR033W	0	1	0.105882352941176
YJL154C	0	0	0.105675146771037
YKL157W	0	0	0.10546875
YKR055W	0	0	0.105263157894737
YEL058W	0	0	0.105058365758755
YLR207W	0	0	0.104854368932039
YBR133C	0	0	0.104651162790698
YHR104W	0	0	0.104448742746615
YHR149C	0	1	0.104448742746615
YBR255W	0	1	0.104448742746615
YOL076W	0	0	0.104247104247104
YPL161C	0	0	0.104046242774566
YOL070C	0	1	0.104046242774566
YBR005W	0	0	0.103846153846154
YIL125W	0	0	0.103646833013436
YGR248W	0	0	0.103448275862069
YKL060C	0	0	0.103250478011472
YCR044C	0	0	0.103053435114504
YJR083C	0	0	0.102857142857143
YER177W	0	0	0.102661596958175
YLR262C	0	0	0.10246679316888
YDL185W	0	0	0.102272727272727
YBR139W	0	0	0.102079395085066
YPL036W	0	0	0.10188679245283
YFR018C	0	1	0.10188679245283
YER016W	0	0	0.101694915254237
YBR198C	0	0	0.101503759398496
YIR019C	0	0	0.101313320825516
YKL193C	0	0	0.101123595505618
YJR092W	0	0	0.100934579439252
YFR053C	0	0	0.100746268656716
YPR054W	0	0	0.100558659217877
YMR263W	0	0	0.100371747211896
YJR058C	0	0	0.100185528756957
YOL082W	0	0	0.1
YBR024W	0	0	0.099815157116451
YKL139W	0	0	0.0996309963099631
YLR216C	0	0	0.0994475138121547
YML101C	0	1	0.0994475138121547
YMR200W	0	0	0.0992647058823529
YBR022W	0	0	0.0990825688073395
YHR012W	0	0	0.0989010989010989
YGL253W	0	0	0.0987202925045704
YAL005C	0	0	0.0985401459854015
YER032W	0	0	0.0983606557377049
YMR232W	0	0	0.0981818181818182
YOR104W	0	1	0.0981818181818182
YBL036C	0	0	0.0980036297640653
YBR140C	0	0	0.0978260869565217
YNR059W	0	0	0.0976491862567812
YDL058W	0	0	0.0974729241877256
YER027C	0	0	0.0972972972972973
YML034W	0	0	0.0971223021582734
YKL189W	0	0	0.0970017636684303
YHL042W	0	1	0.0970017636684303
YBR149W	0	0	0.0970017636684303
YOR185C	0	0	0.0970017636684303
YBR057C	0	0	0.0970017636684303
YLL024C	0	0	0.0970017636684303
YBR136W	0	0	0.0970017636684303
YNL078W	0	0	0.0970017636684303
YBL060W	0	1	0.0970017636684303
YJR066W	0	0	0.0970017636684303
YLR219W	0	0	0.0970017636684303
YCR012W	0	0	0.0970017636684303
YPL242C	1	0	0.0970017636684303
YJR103W	0	0	0.096830985915493
YCL051W	0	0	0.0966608084358524
YBR103W	0	0	0.0964912280701754
YDR204W	0	0	0.0963222416812609
YBR202W	0	0	0.0961538461538462
YOL126C	0	0	0.0959860383944154
YBR228W	0	0	0.0958188153310105
YBL058W	0	0	0.0956521739130435
YNL054W	0	0	0.0954861111111111
YMR302C	0	0	0.0953206239168111
YBR041W	0	0	0.0951557093425606
YDR046C	0	0	0.0949913644214162
YCL033C	0	0	0.0948275862068965
YBR016W	0	0	0.0946643717728055
YLR299W	0	0	0.0945017182130584
YER151C	0	0	0.0943396226415094
YPL223C	0	0	0.0941780821917808
YDL143W	0	0	0.094017094017094
YKL075C	0	0	0.0938566552901024
YOR057W	0	0	0.0936967632027257
YOR215C	0	1	0.0936967632027257
YBR176W	0	0	0.0935374149659864
YDL226C	0	0	0.0933786078098472
YBR237W	0	0	0.0932203389830508
YBR131W	0	0	0.0930626057529611
YOL004W	0	0	0.0929054054054054
YPR154W	0	0	0.0927487352445194
YMR008C	0	0	0.0925925925925926
YDR148C	0	0	0.092436974789916
YBL063W	0	0	0.0922818791946309
YMR205C	0	0	0.0921273031825796
YHL027W	0	0	0.0919732441471572
YOL128C	0	0	0.0918196994991653
YBL084C	0	0	0.0916666666666667
YBR126C	0	0	0.0915141430948419
YPL075W	0	0	0.0913621262458472
YBR272C	0	0	0.0912106135986733
YBR281C	0	0	0.0910596026490066
YOR264W	0	1	0.0910596026490066
YLR096W	0	0	0.0909090909090909
YBR165W	0	0	0.0907590759075908
YNL283C	0	0	0.0906095551894563
YGL124C	0	0	0.0904605263157895
YGR256W	0	0	0.090311986863711
YPL066W	0	1	0.090311986863711
YBR036C	0	0	0.0901639344262295
YJR117W	0	0	0.0900163666121113
YPL246C	0	1	0.0900163666121113
YML102W	0	0	0.0898692810457516
YML013W	0	0	0.0897226753670473
YBR168W	0	0	0.0895765472312704
YGR142W	0	0	0.0894308943089431
YLR141W	0	0	0.0892857142857143
YOL138C	0	0	0.0891410048622366
YPR161C	0	0	0.0889967637540453
YJR074W	0	0	0.0888529886914378
YBR261C	0	1	0.0888529886914378
YBL041W	0	0	0.0887096774193548
YGL153W	0	0	0.0885668276972625
YBL050W	0	0	0.0884244372990354
YLR436C	0	0	0.0882825040128411
YBL005W	0	0	0.0881410256410256
YNL287W	0	0	0.088
YHR115C	0	0	0.0878594249201278
YJL129C	0	0	0.087719298245614
YBR073W	0	0	0.0875796178343949
YDR028C	0	0	0.0874403815580286
YNL076W	0	0	0.0873015873015873
YOR142W	0	0	0.0871632329635499
YMR042W	0	0	0.0870253164556962
YGR249W	0	0	0.0868878357030016
YPL026C	0	0	0.0867507886435331
YOR036W	0	0	0.0866141732283465
YHR084W	0	0	0.0864779874213836
YDR348C	0	1	0.0864779874213836
YJR053W	0	0	0.0863422291993721
YDR456W	0	0	0.0862068965517241
YMR237W	0	0	0.0860719874804382
YCL035C	0	0	0.0859375
YDL019C	0	0	0.0858034321372855
YIL036W	0	0	0.0856697819314642
YPL149W	0	0	0.0855365474339036
YBL093C	0	0	0.0854037267080745
YNL107W	0	0	0.0852713178294574
YDR334W	0	0	0.0851393188854489
YEL011W	0	0	0.0850077279752705
YBR195C	0	0	0.0848765432098765
YDR533C	0	1	0.0848765432098765
YMR303C	0	0	0.0847457627118644
YFL037W	0	0	0.0846153846153846
YNL058C	0	1	0.0846153846153846
YNL307C	0	0	0.0844854070660522
YGL211W	0	0	0.0843558282208589
YPL150W	0	1	0.0843558282208589
YMR197C	0	0	0.0842266462480858
YPL088W	0	0	0.0840978593272171
YIL002C	0	0	0.083969465648855
YBR172C	0	0	0.0838414634146342
YJL183W	0	0	0.0837138508371385
YDR072C	0	0	0.0835866261398176
YEL013W	0	0	0.0834597875569044
YER057C	0	1	0.0834597875569044
YLR194C	0	0	0.0833333333333333
YBR215W	0	0	0.0832072617246596
YOR360C	0	0	0.0830815709969789
YCL029C	0	0	0.0829562594268477
YBR236C	0	0	0.0828313253012048
YDR508C	0	0	0.0827067669172932
YMR297W	0	0	0.0825825825825826
YBR078W	0	0	0.0824587706146927
YPL110C	0	0	0.0823353293413174
YKR091W	0	0	0.0822122571001495
YPL140C	0	0	0.082089552238806
YHR129C	0	0	0.0819672131147541
YKL025C	0	0	0.0818452380952381
YMR238W	0	0	0.0817236255572065
YER133W	0	0	0.0816023738872404
YDR054C	0	0	0.0814814814814815
YBR163W	0	1	0.0814814814814815
YNL289W	0	0	0.0813609467455621
YOR220W	0	1	0.0813609467455621
YLR336C	0	0	0.0812407680945347
YLL028W	0	0	0.0811209439528024
YGR041W	0	0	0.0810014727540501
YFR040W	0	0	0.0808823529411765
YLL049W	0	1	0.0808823529411765
YMR216C	0	0	0.0807635829662261
YLR109W	0	0	0.0806451612903226
YBR167C	0	0	0.0805270863836018
YPL052W	0	0	0.0804093567251462
YLR189C	0	0	0.0802919708029197
YGR282C	0	0	0.0801749271137026
YLR251W	0	0	0.0800582241630277
YFL036W	0	0	0.0799418604651163
YDR155C	0	0	0.0798258345428157
YBL001C	0	0	0.0797101449275362
YLR131C	0	0	0.0795947901591896
YDR350C	0	0	0.0794797687861272
YJR033C	0	0	0.0793650793650794
YPL229W	0	1	0.0793650793650794
YGL035C	0	0	0.0792507204610951
YBR283C	0	0	0.079136690647482
YPL153C	0	0	0.0790229885057471
YOR274W	0	0	0.078909612625538
YPL256C	0	0	0.0787965616045845
YDR146C	0	0	0.0786838340486409
YNR008W	0	0	0.0785714285714286
YIL117C	0	0	0.0784593437945792
YLL001W	0	0	0.0783475783475783
YAL041W	0	0	0.0782361308677098
YDR017C	0	0	0.078125
YPL055C	0	0	0.0780141843971631
YPL070W	0	0	0.0779036827195467
YKL032C	0	0	0.0777934936350778
YBL023C	0	0	0.077683615819209
YNL053W	0	0	0.077574047954866
YER020W	0	0	0.0774647887323944
YNL027W	0	0	0.0773558368495077
YDL204W	0	1	0.0773558368495077
YPR080W	0	0	0.0772471910112359
YBR082C	0	0	0.0771388499298738
YBR118W	0	0	0.07703081232493
YDR358W	0	0	0.0769230769230769
YCL014W	0	0	0.0768156424581006
YML132W	0	0	0.0767085076708508
YLR121C	0	0	0.0766016713091922
YGL037C	0	0	0.0764951321279555
YDL017W	0	0	0.0763888888888889
YBR286W	0	0	0.0762829403606103
YML035C	0	0	0.0761772853185596
YJL030W	0	0	0.0760719225449516
YOR241W	0	0	0.0759668508287293
YBR161W	0	0	0.0758620689655172
YFL018C	0	0	0.0757575757575758
YKL051W	0	0	0.0756533700137552
YDR443C	0	0	0.0755494505494505
YLR310C	0	0	0.0754458161865569
YBL102W	0	0	0.0753424657534247
YLR410W	0	0	0.0752393980848153
YOL051W	0	0	0.0751366120218579
YBL020W	0	0	0.0750341064120055
YPL141C	0	1	0.0750341064120055
YLR345W	0	0	0.0749318801089918
YOL059W	0	0	0.0748299319727891
YIL035C	0	0	0.0747282608695652
YPL190C	0	0	0.0747051114023591
YKR031C	0	0	0.0747051114023591
YBR081C	0	0	0.0747051114023591
YLR324W	0	0	0.0747051114023591
YGR178C	0	0	0.0747051114023591
YBL017C	0	0	0.0747051114023591
YGR161C	0	0	0.0747051114023591
YGL237C	0	0	0.0747051114023591
YOL055C	0	0	0.0747051114023591
YAR014C	0	0	0.0747051114023591
YPR078C	0	0	0.0747051114023591
YBL074C	0	0	0.0747051114023591
YKR095W	0	0	0.0747051114023591
YOR043W	0	0	0.0747051114023591
YPR040W	0	0	0.0747051114023591
YIL135C	0	0	0.0747051114023591
YHR139C	0	0	0.0747051114023591
YKL197C	0	0	0.0747051114023591
YBL104C	0	1	0.0747051114023591
YBR094W	0	1	0.0747051114023591
YER035W	0	0	0.0747051114023591
YNL091W	1	0	0.0747051114023591
YML028W	0	0	0.0747051114023591
YLR256W	0	0	0.0747051114023591
YJL174W	0	0	0.0747051114023591
YBL011W	0	0	0.0747051114023591
YJL084C	0	1	0.0747051114023591
YDR254W	0	0	0.0747051114023591
YIL149C	0	0	0.0747051114023591
YGR014W	1	0	0.0747051114023591
YPL065W	0	0	0.0746073298429319
YML004C	0	0	0.0745098039215686
YPR081C	0	0	0.0744125326370757
YIL048W	0	0	0.0743155149934811
YJR127C	0	0	0.07421875
YMR305C	0	0	0.0741222366710013
YDL020C	0	0	0.074025974025974
YMR043W	0	0	0.0739299610894942
YBR101C	0	0	0.0738341968911917
YOL084W	0	1	0.0738341968911917
YLR305C	0	0	0.073738680465718
YMR028W	0	0	0.0736434108527132
YER136W	0	0	0.0735483870967742
YHR096C	0	0	0.0734536082474227
YPR188C	0	0	0.0733590733590734
YBR175W	0	0	0.0732647814910026
YPR140W	0	0	0.0731707317073171
YER144C	0	0	0.0730769230769231
YBR151W	0	1	0.0730769230769231
YEL037C	0	0	0.0729833546734955
YDL238C	0	0	0.0728900255754476
YKR001C	0	0	0.0727969348659004
YIL144W	0	0	0.0727040816326531
YBR017C	0	0	0.0726114649681529
YKR049C	0	1	0.0726114649681529
YMR275C	0	0	0.0725190839694656
YBL082C	0	0	0.0724269377382465
YNL330C	0	0	0.0723350253807107
YBR153W	0	0	0.0722433460076046
YER124C	0	0	0.0721518987341772
YKL168C	0	1	0.0721518987341772
YOR374W	0	0	0.0720606826801517
YPL105C	0	1	0.0720606826801517
YBR239C	0	1	0.0720606826801517
YHL030W	0	0	0.071969696969697
YHR087W	0	0	0.0718789407313997
YBR197C	0	1	0.0718789407313997
YDR277C	0	0	0.0717884130982368
YBR276C	0	0	0.0716981132075472
YDR335W	0	0	0.071608040201005
YDL079C	0	0	0.0715181932245922
YBR288C	0	0	0.0714285714285714
YBR264C	0	0	0.0713391739674593
YLR314C	0	0	0.07125
YBR271W	0	0	0.0711610486891386
YBR055C	0	0	0.071072319201995
YOR230W	0	0	0.0709838107098381
YGL240W	0	0	0.0708955223880597
YKL039W	0	1	0.0708955223880597
YLR237W	0	0	0.0708074534161491
YBR204C	0	1	0.0708074534161491
YPR079W	0	0	0.0707196029776675
YGL027C	0	0	0.0706319702602231
YPR141C	0	0	0.0705445544554455
YKL135C	0	0	0.0704573547589617
YCR061W	0	0	0.0703703703703704
YDL160C	0	0	0.0702836004932182
YNL194C	0	0	0.0701970443349754
YDR159W	0	0	0.0701107011070111
YOR069W	0	0	0.07002457002457
YGL106W	0	0	0.0699386503067485
YJL161W	0	1	0.0699386503067485
YBR289W	0	0	0.0698529411764706
YGR009C	0	0	0.0697674418604651
YGL104C	0	0	0.0696821515892421
YCR079W	0	0	0.0695970695970696
YJL093C	0	0	0.0695121951219512
YDL095W	0	0	0.0694275274056029
YCR008W	0	0	0.0693430656934307
YMR165C	0	0	0.0692588092345079
YFL013C	0	0	0.0691747572815534
YHR061C	0	0	0.0690909090909091
YBL067C	0	1	0.0690909090909091
YKL203C	0	0	0.0690072639225182
YLR240W	0	0	0.0689238210399033
YBR007C	0	1	0.0689238210399033
YDR043C	0	0	0.0688405797101449
YHL019C	0	0	0.0687575392038601
YLR438W	0	0	0.0686746987951807
YLR259C	0	0	0.0685920577617329
YBR173C	0	0	0.0685096153846154
YBL107C	0	1	0.0685096153846154
YBR077C	0	0	0.0684273709483793
YGL252C	0	0	0.0683453237410072
YMR117C	0	0	0.0682634730538922
YMR036C	0	0	0.0681818181818182
YJL060W	0	0	0.0681003584229391
YJL047C	0	0	0.0680190930787589
YKL010C	0	0	0.067938021454112
YLR095C	0	0	0.0678571428571429
YDR484W	0	0	0.0677764565992866
YMR304W	0	0	0.0676959619952494
YPL018W	0	0	0.0676156583629893
YBR123C	0	0	0.0675355450236967
YBR061C	0	0	0.0674556213017752
YBL014C	0	0	0.0673758865248227
YBR097W	0	0	0.0672963400236127
YHR007C	0	0	0.0672169811320755
YOL136C	0	0	0.0671378091872792
YNL064C	0	0	0.0670588235294118
YBR211C	0	0	0.0669800235017626
YBR127C	0	0	0.0669014084507042
YER028C	0	0	0.0668229777256741
YLR419W	0	1	0.0668229777256741
YCL034W	0	0	0.0667447306791569
YOL081W	0	0	0.0666666666666667
YPR185W	0	0	0.066588785046729
YBR002C	0	0	0.0665110851808635
YJL155C	0	0	0.0664335664335664
YBR003W	0	0	0.0663562281722934
YPR131C	0	0	0.0662790697674419
YNR032W	0	0	0.0662020905923345
YDR380W	0	0	0.0661252900232019
YOR109W	0	0	0.0660486674391657
YLL006W	0	0	0.0659722222222222
YLR079W	0	0	0.0658959537572254
YCR067C	0	0	0.0658198614318707
YBR243C	0	0	0.0657439446366782
YGL167C	0	0	0.065668202764977
YDR118W	0	0	0.0655926352128884
YBR142W	0	0	0.0655172413793104
YPR008W	0	0	0.0654420206659013
YBR245C	0	0	0.0653669724770642
YBR258C	0	0	0.0652920962199313
YCL057W	0	0	0.0652173913043478
YDR379W	0	0	0.0651428571428571
YDR189W	0	0	0.0650684931506849
YOR244W	0	0	0.0649942987457241
YGR170W	0	0	0.0649202733485194
YCR036W	0	0	0.0648464163822526
YJR049C	0	0	0.0647727272727273
YJL068C	0	0	0.0646992054483541
YOR351C	0	0	0.0646258503401361
YBR214W	0	0	0.0645526613816535
YMR078C	0	0	0.0644796380090498
YLR086W	0	0	0.0644067796610169
YNR034W	0	0	0.064334085778781
YNL047C	0	0	0.0642615558060879
YDR141C	0	0	0.0641891891891892
YLR418C	0	0	0.0641169853768279
YIL042C	0	0	0.0640449438202247
YJL144W	0	0	0.063973063973064
YJL148W	0	0	0.0639013452914798
YML109W	0	0	0.0638297872340425
YHR178W	0	0	0.063758389261745
YBL025W	0	0	0.0636871508379888
YDR490C	0	0	0.0636160714285714
YPL158C	0	1	0.0636160714285714
YLR386W	0	0	0.0635451505016722
YNL116W	0	0	0.0634743875278396
YBR270C	0	1	0.0634743875278396
YGR117C	0	1	0.0634743875278396
YOR042W	0	1	0.0634743875278396
YGL115W	0	0	0.0634037819799778
YDR287W	0	0	0.0633333333333333
YNL074C	0	0	0.0632630410654828
YJL042W	0	0	0.0632368703108253
YBR244W	0	0	0.0632368703108253
YHR194W	0	0	0.0632368703108253
YBL068W	0	0	0.0632368703108253
YBR063C	0	1	0.0632368703108253
YKR003W	0	0	0.0632368703108253
YDR096W	0	0	0.0632368703108253
YGR255C	0	0	0.0632368703108253
YMR110C	0	0	0.0632368703108253
YBR259W	0	1	0.0632368703108253
YMR055C	0	0	0.0632368703108253
YGR244C	0	0	0.0632368703108253
YMR317W	0	1	0.0632368703108253
YBR205W	0	0	0.0632368703108253
YDR485C	0	0	0.0632368703108253
YAL002W	0	0	0.0632368703108253
YBL088C	0	0	0.0632368703108253
YBR216C	0	0	0.0632368703108253
YBR217W	0	0	0.0632368703108253
YBR011C	0	0	0.0632368703108253
YPR191W	0	0	0.0632368703108253
YPL241C	0	0	0.0632368703108253
YPL224C	0	0	0.0632368703108253
YDL025C	0	1	0.0632368703108253
YGL066W	0	0	0.0632368703108253
YJL036W	0	0	0.0632368703108253
YFR016C	0	1	0.0632368703108253
YCL016C	0	0	0.0632368703108253
YPL243W	0	0	0.0632368703108253
YPL270W	0	0	0.0632368703108253
YOR299W	0	0	0.0632368703108253
YPR005C	1	0	0.0632368703108253
YAL060W	0	0	0.0632368703108253
YMR313C	0	0	0.0632368703108253
YMR174C	0	0	0.0632368703108253
YKR067W	0	0	0.0632368703108253
YOL089C	1	0	0.0632368703108253
YOR256C	0	0	0.063169164882227
YKL171W	0	0	0.0631016042780749
YLR268W	0	0	0.063034188034188
YLR114C	0	0	0.0629669156883671
YDR368W	0	0	0.0628997867803838
YMR086W	0	1	0.0628997867803838
YOL011W	0	0	0.0628328008519702
YPL259C	0	0	0.0627659574468085
YJL100W	0	0	0.0626992561105207
YDR425W	0	0	0.0626326963906582
YOR018W	0	0	0.0625662778366914
YKL194C	0	0	0.0625
YMR136W	0	0	0.0624338624338624
YLR309C	0	0	0.0623700623700624
YOR358W	0	0	0.0623700623700624
YHR005C	0	0	0.0623700623700624
YNL119W	0	0	0.0623700623700624
YKL056C	0	0	0.0623700623700624
YLL058W	0	0	0.0623700623700624
YKL054C	0	0	0.0623700623700624
YPL219W	0	0	0.0623700623700624
YIL084C	0	0	0.0623700623700624
YAL038W	0	0	0.0623700623700624
YDR067C	0	1	0.0623700623700624
YKL034W	0	0	0.0623700623700624
YBR287W	0	1	0.0623700623700624
YHR074W	0	0	0.0623700623700624
YLR071C	0	0	0.0623700623700624
YPR029C	0	0	0.0623700623700624
YIL005W	0	0	0.0623700623700624
YOR250C	0	0	0.0623700623700624
YBR132C	1	0	0.0623700623700624
YGR143W	0	0	0.0623052959501558
YGL095C	0	0	0.0622406639004149
YKL105C	0	1	0.0622406639004149
YER164W	0	0	0.0621761658031088
YBR193C	0	0	0.062111801242236
YDR330W	0	0	0.062047569803516
YOR136W	0	0	0.0619834710743802
YBR130C	0	0	0.0619195046439628
YPL228W	0	0	0.0618556701030928
YMR054W	0	0	0.0617919670442842
YCR052W	0	0	0.0617283950617284
YGR194C	0	0	0.0616649537512847
YPL193W	0	0	0.0616016427104723
YGL208W	0	0	0.0615384615384615
YBL057C	0	0	0.0614754098360656
YLR381W	0	0	0.0614124872057318
YGR052W	0	1	0.0614124872057318
YBL035C	0	0	0.0613496932515337
YNL118C	0	0	0.0612870275791624
YOR245C	0	0	0.0612244897959184
YGL178W	0	0	0.0611620795107034
YEL036C	0	0	0.0610997963340122
YGL248W	0	0	0.0610376398779247
YBR068C	0	0	0.0609756097560976
YHR094C	0	0	0.0609137055837563
YLR250W	0	0	0.0608519269776876
YKL173W	0	0	0.060790273556231
YBL006C	0	0	0.0607287449392713
YJR130C	0	0	0.0606673407482305
YGL137W	0	0	0.0606060606060606
YBR257W	0	0	0.0605449041372351
YMR020W	0	0	0.0604838709677419
YNL007C	0	0	0.0604229607250755
YKL140W	0	0	0.0603621730382294
YPR199C	0	0	0.0603015075376884
YLR028C	0	0	0.0602409638554217
YBR107C	0	0	0.0601805416248746
YBL022C	0	0	0.0601202404809619
YGL023C	0	0	0.0600600600600601
YNL055C	0	0	0.06
YHR112C	0	0	0.0599400599400599
YOR025W	0	0	0.0598802395209581
YDR377W	0	0	0.0598205383848455
YBR235W	0	1	0.0598205383848455
YMR198W	0	0	0.0597609561752988
YKL213C	0	0	0.0597014925373134
YPR156C	0	0	0.0596421471172962
YDR153C	0	0	0.0595829195630586
YLR427W	0	0	0.0595238095238095
YPR013C	0	1	0.0595238095238095
YNL288W	0	0	0.0594648166501487
YKL022C	0	0	0.0594059405940594
YBR194W	0	1	0.0594059405940594
YOR113W	0	0	0.0593471810089021
YNR051C	0	0	0.0592885375494071
YEL063C	0	0	0.0592300098716683
YIL031W	0	0	0.0591715976331361
YMR047C	0	0	0.0591133004926108
YHR205W	0	0	0.0590551181102362
YDR289C	0	0	0.0590513068731849
YOR160W	0	0	0.0590513068731849
YBR060C	0	0	0.0590513068731849
YPL262W	0	0	0.0590513068731849
YNL159C	0	0	0.0590513068731849
YDR517W	0	0	0.0590513068731849
YCR034W	0	0	0.0590513068731849
YBR020W	0	0	0.0590513068731849
YBR293W	0	0	0.0590513068731849
YBL046W	0	0	0.0590513068731849
YGL242C	0	1	0.0590513068731849
YIL107C	0	0	0.0590513068731849
YGR196C	0	1	0.0590513068731849
YBR169C	0	0	0.0590513068731849
YAL023C	0	0	0.0590513068731849
YPL166W	0	0	0.0590513068731849
YKL124W	0	0	0.0590513068731849
YER103W	0	0	0.0590513068731849
YOL116W	1	0	0.0590513068731849
YBR028C	0	1	0.0590513068731849
YER068W	0	0	0.0589941972920696
YOR233W	0	0	0.0589371980676328
YBR242W	0	1	0.0589371980676328
YBL080C	0	0	0.0588803088803089
YIL075C	0	0	0.0588235294117647
YNR007C	0	0	0.058766859344894
YPR086W	0	0	0.0587102983638114
YNR033W	0	0	0.0586538461538462
YDL126C	0	0	0.058597502401537
YGL156W	0	0	0.0585412667946257
YBR026C	0	0	0.0584851390220518
YDR244W	0	0	0.0584291187739464
YBR121C	0	0	0.0583732057416268
YNR019W	0	0	0.0583173996175908
YDR126W	0	0	0.058261700095511
YBR179C	0	0	0.058206106870229
YNL097C	0	0	0.0581506196377502
YNL236W	0	0	0.0580952380952381
YBL024W	0	0	0.0580399619410086
YKR069W	0	0	0.0579847908745247
YOR265W	0	0	0.0579297245963913
YER064C	0	0	0.0578747628083491
YOR133W	0	0	0.0578199052132701
YBL026W	0	0	0.0577651515151515
YKR061W	0	0	0.0577105014191107
YCR042C	0	0	0.05765595463138
YML029W	0	0	0.0576015108593012
YDL005C	0	0	0.0575471698113208
YBL015W	0	0	0.057492931196984
YLR452C	0	0	0.0574387947269303
YLL040C	0	0	0.0573847601128881
YBR143C	0	0	0.0573308270676692
YDL015C	0	0	0.0572769953051643
YHR018C	0	0	0.0572232645403377
YFL007W	0	0	0.0571696344892221
YBR096W	0	1	0.0571696344892221
YDL164C	0	0	0.0571161048689139
YNL071W	0	0	0.0570626753975678
YIL056W	0	0	0.0570093457943925
YDR385W	0	0	0.0569561157796452
YDR320C	0	0	0.0569029850746269
YER123W	0	0	0.0568499534016775
YDR416W	0	0	0.0567970204841713
YOR067C	0	0	0.0567441860465116
YDL048C	0	1	0.0567441860465116
YOR371C	0	0	0.0566914498141264
YGR013W	0	0	0.0566388115134633
YPL268W	0	0	0.0565862708719852
YOR065W	0	0	0.056533827618165
YOR081C	0	0	0.0564814814814815
YHR037W	0	0	0.0564292321924144
YDR003W	0	0	0.0563770794824399
YOR155C	0	0	0.0563250230840259
YEL034W	0	0	0.0562730627306273
YIL146C	0	0	0.056221198156682
YIL111W	0	0	0.0561694290976059
YGR200C	0	0	0.0561177552897884
YJL103C	0	0	0.0560661764705882
YHR028C	0	0	0.0560146923783287
YOL066C	0	0	0.0559633027522936
YDR356W	0	0	0.0559120073327223
YMR068W	0	0	0.0558608058608059
YPL120W	0	0	0.0558096980786825
YMR312W	0	0	0.0557586837294333
YNL281W	0	0	0.0557077625570776
YDR435C	0	0	0.0556569343065693
YBL008W	0	0	0.0556061987237922
YAL031C	0	0	0.0555555555555556
YBR227C	0	1	0.0555555555555556
YDR329C	0	0	0.0555050045495905
YJL053W	0	0	0.0554545454545455
YBR279W	0	0	0.0554041780199818
YOR290C	0	0	0.0553539019963702
YOR124C	0	0	0.0553037171350861
YNL257C	0	0	0.0552536231884058
YDR423C	0	0	0.0552036199095023
YOR219C	0	0	0.0551537070524412
YBR035C	0	0	0.0551111111111111
YHR113W	0	0	0.0551111111111111
YAL024C	0	0	0.0551111111111111
YPL106C	0	0	0.0551111111111111
YFL016C	0	0	0.0551111111111111
YJR046W	0	0	0.0551111111111111
YMR154C	0	0	0.0551111111111111
YEL043W	0	1	0.0551111111111111
YPR025C	0	0	0.0551111111111111
YPR119W	0	0	0.0551111111111111
YNL101W	0	0	0.0551111111111111
YPL046C	0	0	0.0551111111111111
YBR129C	0	0	0.0551111111111111
YMR048W	0	0	0.0551111111111111
YBR280C	0	0	0.0551111111111111
YDR027C	0	0	0.0551111111111111
YLR044C	0	0	0.0551111111111111
YGR108W	0	0	0.0551111111111111
YGR216C	0	0	0.0551111111111111
YFL014W	1	0	0.0551111111111111
YBR210W	0	0	0.0550621669626998
YDR214W	0	0	0.0550133096716948
YDR051C	0	1	0.0550133096716948
YLR203C	0	0	0.0549645390070922
YBL034C	0	0	0.0549158547387068
YPL040C	0	0	0.0548672566371681
YLR210W	0	0	0.0548187444739169
YDL088C	0	0	0.0547703180212014
YGR136W	0	1	0.0547703180212014
YPL169C	0	0	0.0547219770520741
YMR287C	0	0	0.054673721340388
YOR337W	0	0	0.054625550660793
YKL148C	0	0	0.0545774647887324
YBR225W	0	1	0.0545774647887324
YER054C	0	0	0.0545294635004398
YNR039C	0	0	0.054481546572935
YKL146W	0	0	0.0544337137840211
YGR100W	0	0	0.0543859649122807
YBR252W	0	0	0.0543382997370727
YGR141W	0	0	0.0542907180385289
YDL140C	0	0	0.0542432195975503
YPR030W	0	0	0.0541958041958042
YDR420W	0	0	0.0541484716157205
YDR229W	0	0	0.0541012216404887
YGR238C	0	0	0.0540540540540541
YGR231C	0	0	0.054006968641115
YPL181W	0	0	0.0539599651871192
YGL116W	0	0	0.0539130434782609
YBR119W	0	0	0.053866203301477
YBR111C	0	1	0.053866203301477
YBL071W-A	0	0	0.0538194444444444
YNL264C	0	0	0.0537727666955768
YIL106W	0	0	0.0537261698440208
YDL149W	0	0	0.0536796536796537
YBL045C	0	0	0.0536332179930796
YGR032W	0	0	0.0535868625756266
YER053C	0	0	0.0535405872193437
YOR007C	0	0	0.0534943917169974
YGL173C	0	0	0.053448275862069
YML099C	0	0	0.0534022394487511
YKR086W	0	0	0.0533562822719449
YNL049C	0	0	0.0533104041272571
YBR254C	0	0	0.0532646048109966
YGL062W	0	0	0.0532188841201717
YNL268W	0	0	0.0531732418524871
YDL132W	0	0	0.053127677806341
YML121W	0	0	0.0530821917808219
YGR132C	0	0	0.0530367835757057
YGL212W	0	0	0.052991452991453
YNL317W	0	0	0.0529461998292058
YBL106C	0	0	0.052901023890785
YDL002C	0	0	0.0528559249786871
YBR008C	0	0	0.0528109028960818
YPR181C	0	0	0.0527659574468085
YNL180C	0	0	0.0527210884353742
YBR105C	0	0	0.0526762956669499
YKR028W	0	0	0.0526315789473684
YER033C	0	1	0.0526315789473684
YGR218W	0	0	0.0525869380831213
YDL197C	0	0	0.0525423728813559
YNL172W	0	0	0.052497883149873
YHR004C	0	0	0.0524534686971235
YLR201C	0	0	0.0524091293322063
YLR382C	0	0	0.0523648648648649
YPR019W	0	0	0.0523206751054852
YPR178W	0	0	0.0522765598650927
YGR204W	0	0	0.0522325189553496
YJL204C	0	0	0.0521885521885522
YML076C	0	0	0.0521446593776283
YDR207C	0	0	0.0521008403361345
YPR135W	0	0	0.0520570948782536
YIR009W	0	0	0.0520134228187919
YBR083W	0	0	0.0519698239731769
YCR093W	0	0	0.0519262981574539
YLR414C	0	1	0.0519262981574539
YPL137C	0	0	0.0518828451882845
YPL008W	0	0	0.0518394648829431
YLR019W	0	0	0.051796157059315
YPR024W	0	0	0.0517529215358932
YLR260W	0	0	0.0517097581317765
YMR218C	0	0	0.0516666666666667
YDR479C	0	0	0.0516236469608659
YPL053C	0	0	0.0515806988352745
YNL006W	0	0	0.0515378221113882
YBR177C	0	0	0.0514950166112957
YOR327C	0	0	0.0514522821576763
YBR221C	0	0	0.0514096185737977
YOR173W	0	0	0.0513670256835128
YHR200W	0	0	0.0513245033112583
YAL062W	0	0	0.0512820512820513
YMR026C	0	0	0.0512396694214876
YBR295W	0	0	0.0511973575557391
YMR272C	0	0	0.0511551155115512
YDL045C	0	0	0.0511129431162407
YDR414C	0	0	0.0510708401976936
YIL155C	0	0	0.0510288065843621
YHR195W	0	0	0.0509868421052632
YGL151W	0	0	0.0509449465899754
YBL103C	0	0	0.0509031198686371
YJL013C	0	0	0.0508613617719442
YGL150C	0	0	0.0508196721311475
YGL038C	0	0	0.0507780507780508
YOR304W	0	0	0.0507364975450082
YOR363C	0	0	0.0506950122649223
YER143W	0	0	0.0506535947712418
YOR176W	0	0	0.0506122448979592
YFR044C	0	0	0.0505709624796085
YHR171W	0	0	0.0505297473512632
YLR056W	0	0	0.0504885993485342
YER007W	0	0	0.0504475183075671
YBL009W	0	0	0.0504065040650407
YOL067C	0	0	0.0503655564581641
YGR121C	0	0	0.0503246753246753
YGR271W	0	0	0.0502838605028386
YBR275C	0	0	0.0502431118314425
YMR311C	0	0	0.0502024291497976
YAL043C	0	0	0.0501618122977346
YNL003C	0	0	0.0501212611156023
YBL089W	0	0	0.0500807754442649
YOL020W	0	0	0.0500403551251009
YDR530C	0	0	0.05
YMR021C	0	0	0.0499597099113618
YOR026W	0	0	0.0499194847020934
YLR093C	0	0	0.0498793242156074
YGR111W	0	0	0.0498392282958199
YMR210W	0	0	0.0497991967871486
YBR192W	0	0	0.0497592295345104
YPR032W	0	0	0.04971932638332
YIL143C	0	0	0.0496794871794872
YML053C	0	1	0.0496794871794872
YEL041W	0	0	0.0496397117694155
YBR159W	0	0	0.0496
YDL024C	0	0	0.0495603517186251
YOR092W	0	0	0.0495207667731629
YOR259C	0	0	0.0494812450119713
YPL096W	0	0	0.0494417862838915
YPR042C	0	0	0.049402390438247
YDR081C	0	0	0.0493630573248408
YBL076C	0	0	0.0493237867939539
YNL093W	0	0	0.0492845786963434
YBR253W	0	0	0.0492454328832407
YPR155C	0	0	0.0492063492063492
YGL093W	0	0	0.049167327517843
YMR266W	0	0	0.0491283676703645
YPL086C	0	0	0.049089469517023
YPL023C	0	0	0.0490506329113924
YOR385W	0	1	0.0490506329113924
YHR190W	0	0	0.0490118577075099
YOR209C	0	0	0.0489731437598736
YJR036C	0	0	0.0489344909234412
YMR022W	0	0	0.0488958990536278
YER077C	0	1	0.0488958990536278
YHR137W	0	0	0.0488573680063042
YBR207W	0	0	0.0488188976377953
YBR162W-A	0	0	0.0487804878048781
YLR224W	0	0	0.0487421383647799
YKL043W	0	0	0.0487038491751767
YPL159C	0	0	0.0486656200941915
YNL207W	0	0	0.0486274509803922
YER088C	0	0	0.04858934169279
YKL166C	0	0	0.0485512920908379
YKL028W	0	0	0.0485133020344288
YCR032W	0	0	0.0484753713838937
YDL035C	0	0	0.0484375
YOR162C	0	0	0.04839968774395
YPL123C	0	0	0.0483619344773791
YGR086C	0	0	0.0483242400623539
YMR281W	0	0	0.0482866043613707
YDR452W	0	0	0.0482490272373541
YOR030W	0	0	0.0482115085536547
YPR180W	0	0	0.0481740481740482
YDR178W	0	0	0.0481366459627329
YHR186C	0	0	0.0480993017843289
YCR033W	0	0	0.048062015503876
YKL093W	0	0	0.0480247869868319
YJR121W	0	0	0.0479876160990712
YJL171C	0	1	0.0479876160990712
YBR263W	0	0	0.0479505027068832
YDR272W	0	0	0.0479134466769706
YDR058C	0	0	0.0478764478764479
YOR076C	0	0	0.0478395061728395
YML131W	0	0	0.0478026214340786
YGL004C	0	0	0.0477657935285054
YBR042C	0	0	0.0477290223248653
YDR523C	0	0	0.0476923076923077
YDR074W	0	0	0.0476556495003843
YDR276C	0	0	0.0476190476190476
YKL067W	0	0	0.0475825019186493
YOR349W	0	0	0.0475460122699387
YER141W	0	0	0.0475095785440613
YAL001C	0	0	0.0474732006125574
YIL109C	0	0	0.0474368783473604
YOR112W	0	0	0.0474006116207951
YBR033W	0	1	0.0474006116207951
YOL111C	0	0	0.0473644003055768
YNL239W	0	0	0.0473282442748092
YDR182W	0	0	0.0472921434019832
YOR172W	0	0	0.0472560975609756
YGL013C	0	0	0.0472201066260472
YBL032W	0	0	0.0471841704718417
YOL086C	0	0	0.047148288973384
YML041C	0	0	0.047112462006079
YBL069W	0	0	0.0470766894457099
YLR102C	0	0	0.047040971168437
YBL079W	0	0	0.0470053070507961
YCR094W	0	0	0.046969696969697
YOL018C	0	0	0.0469341408024224
YKR014C	0	0	0.0468986384266263
YML127W	0	0	0.0468631897203326
YDR407C	0	0	0.0468277945619335
YKL218C	0	0	0.0467924528301887
YBR188C	0	0	0.0467571644042232
YOR138C	0	0	0.0467219291635268
YKR066C	0	0	0.0466867469879518
YNL242W	0	0	0.0466516177577126
YDR183W	0	0	0.0466165413533835
YBR265W	0	0	0.0466132556445739
YHR027C	0	0	0.0466132556445739
YDR069C	0	0	0.0466132556445739
YER096W	0	0	0.0466132556445739
YGR198W	0	0	0.0466132556445739
YFL054C	0	0	0.0466132556445739
YFL021W	0	0	0.0466132556445739
YNL073W	0	0	0.0466132556445739
YDR228C	0	0	0.0466132556445739
YPR129W	0	0	0.0466132556445739
YLR363C	0	0	0.0466132556445739
YDL174C	0	0	0.0466132556445739
YGR097W	0	0	0.0466132556445739
YIL136W	0	1	0.0466132556445739
YML114C	0	0	0.0466132556445739
YHR042W	0	0	0.0466132556445739
YER169W	0	0	0.0466132556445739
YOR353C	0	0	0.0466132556445739
YJL222W	0	0	0.0466132556445739
YIR010W	0	0	0.0466132556445739
YLR098C	0	0	0.0466132556445739
YLR105C	0	0	0.0466132556445739
YDL170W	0	0	0.0466132556445739
YDL076C	0	0	0.0466132556445739
YFR003C	0	0	0.0466132556445739
YNL323W	0	0	0.0466132556445739
YDR018C	0	0	0.0466132556445739
YLR430W	0	0	0.0466132556445739
YKR059W	0	0	0.0466132556445739
YBL091C-A	0	1	0.0466132556445739
YBR086C	1	0	0.0466132556445739
YML124C	0	0	0.0466132556445739
YJR025C	0	0	0.0466132556445739
YER021W	0	0	0.0466132556445739
YOL072W	0	0	0.0466132556445739
YGR044C	0	0	0.0466132556445739
YLR225C	0	1	0.0466132556445739
YOL096C	0	0	0.0466132556445739
YNL041C	0	0	0.0466132556445739
YOR348C	0	0	0.0466132556445739
YGL045W	0	0	0.0466132556445739
YML054C	0	0	0.0466132556445739
YPL234C	0	0	0.0466132556445739
YER045C	0	0	0.0466132556445739
YBL055C	0	0	0.0466132556445739
YPL059W	1	0	0.0466132556445739
YDL215C	0	0	0.0465793304221252
YPR023C	0	0	0.0465454545454545
YBR219C	0	1	0.0465454545454545
YCR081W	0	0	0.0465282748747316
YJR106W	0	0	0.0465282748747316
YNL221C	0	0	0.0465282748747316
YMR135C	0	0	0.0465282748747316
YDR057W	0	0	0.0465282748747316
YPR111W	0	0	0.0465282748747316
YMR027W	0	1	0.0465282748747316
YKL095W	0	0	0.0465282748747316
YMR087W	0	0	0.0465282748747316
YBR220C	0	1	0.0465282748747316
YOR192C	0	0	0.0465282748747316
YBL078C	0	0	0.0465282748747316
YMR009W	0	0	0.0465282748747316
YAL030W	0	0	0.0465282748747316
YGL087C	0	0	0.0465282748747316
YBR246W	0	1	0.0465282748747316
YNL042W	0	0	0.0465282748747316
YLL039C	0	0	0.0465282748747316
YBR030W	0	0	0.0465282748747316
YOR056C	0	0	0.0465282748747316
YCR082W	0	0	0.0465282748747316
YGL207W	0	0	0.0465282748747316
YHR191C	0	0	0.0465282748747316
YOR197W	0	0	0.0465282748747316
YPR075C	1	0	0.0465282748747316
YOR372C	0	0	0.0464949928469242
YHR079C	0	0	0.0464617583988563
YBR069C	0	0	0.0464285714285714
YGL133W	0	0	0.046395431834404
YOR247W	0	0	0.0463623395149786
YOR336W	0	0	0.0463292943692088
YIL137C	0	1	0.0463292943692088
YNL325C	0	0	0.0462962962962963
YMR138W	0	0	0.0462633451957295
YHR098C	0	0	0.0462304409672831
YBL010C	0	1	0.0462304409672831
YDR363W	0	0	0.0461975835110163
YMR159C	0	0	0.0461647727272727
YBR087W	0	0	0.0461320085166785
YGR048W	0	0	0.0460992907801418
YDR202C	0	0	0.0460666194188519
YPL119C	0	0	0.0460339943342776
YNL329C	0	0	0.046001415428167
YDR070C	0	1	0.046001415428167
YDR216W	0	0	0.045968882602546
YDL056W	0	0	0.0459363957597173
YIL010W	0	0	0.0459039548022599
YOL130W	0	0	0.0458715596330275
YKL149C	0	0	0.0458392101551481
YDL124W	0	0	0.0458069062720226
YKL020C	0	0	0.0457746478873239
YPL004C	0	0	0.0457424349049965
YPL006W	0	0	0.0457102672292546
YML110C	0	0	0.0456781447645819
YOR087W	0	0	0.0456460674157303
YMR140W	0	0	0.0456140350877193
YIL122W	0	0	0.0455820476858345
YDL214C	0	0	0.0455501051156272
YPR108W	0	0	0.0455182072829132
YPL003W	0	0	0.0454863540937719
YFR015C	0	0	0.0454545454545455
YHR188C	0	0	0.0454227812718379
YLR246W	0	0	0.045391061452514
YER003C	0	0	0.0453593859036985
YJR040W	0	0	0.0453277545327755
YMR224C	0	0	0.0452961672473868
YGL142C	0	0	0.0452646239554318
YGR042W	0	0	0.0452331245650661
YKR062W	0	0	0.045201668984701
YBR240C	0	0	0.0451702571230021
YKL198C	0	0	0.0451388888888889
YOL065C	0	0	0.0451075641915337
YIL045W	0	0	0.0450762829403606
YOR071C	0	0	0.045045045045045
YNL229C	0	0	0.0450138504155125
YOL030W	0	1	0.0450138504155125
YCR026C	0	0	0.0449897750511247
YGR237C	0	1	0.0449897750511247
YDL246C	0	0	0.0449897750511247
YJR132W	0	0	0.0449897750511247
YIL007C	0	0	0.0449897750511247
YKL017C	0	0	0.0449897750511247
YPL015C	0	0	0.0449897750511247
YBR062C	0	1	0.0449897750511247
YPL177C	0	0	0.0449897750511247
YMR016C	0	0	0.0449897750511247
YJR078W	0	0	0.0449897750511247
YBL031W	0	1	0.0449897750511247
YBL052C	0	0	0.0449897750511247
YLR132C	0	0	0.0449897750511247
YLR080W	0	0	0.0449897750511247
YPL101W	0	0	0.0449897750511247
YFR047C	0	0	0.0449897750511247
YKL046C	0	0	0.0449897750511247
YEL039C	0	0	0.0449897750511247
YBR231C	0	0	0.0449897750511247
YKR029C	0	0	0.0449897750511247
YJR084W	0	0	0.0449897750511247
YDL145C	0	0	0.0449897750511247
YGL053W	0	0	0.0449897750511247
YHR103W	0	0	0.0449897750511247
YOR028C	1	0	0.0449897750511247
YLR459W	0	0	0.0449591280653951
YDL179W	0	0	0.044928522804629
YDR099W	0	0	0.0448979591836735
YNR002C	0	0	0.0448674371176071
YDL168W	0	0	0.0448369565217391
YML111W	0	0	0.044806517311609
YJL138C	0	0	0.0447761194029851
YJL139C	0	0	0.0447457627118644
YLL026W	0	0	0.0447154471544715
YOR281C	0	0	0.044685172647258
YKL086W	0	0	0.0446549391069012
YGR070W	0	0	0.0446247464503043
YCR086W	0	0	0.0445945945945946
YLR089C	0	1	0.0445945945945946
YLR284C	0	0	0.0445644834571236
YDL038C	0	0	0.0445344129554656
YCL017C	0	0	0.0445043830074174
YOL151W	0	0	0.0444743935309973
YIL138C	0	0	0.0444444444444444
YAR033W	0	0	0.044414535666218
YMR219W	0	0	0.0443846671149966
YGL049C	0	0	0.0443548387096774
YER098W	0	0	0.0443250503693754
YBR029C	0	0	0.0442953020134228
YBR268W	0	0	0.0442655935613682
YDL013W	0	0	0.0442359249329759
YGR217W	0	0	0.044206296048225
YDR528W	0	0	0.0441767068273092
YMR251W	0	0	0.0441471571906355
YPL232W	0	0	0.0441176470588235
YGL036W	0	1	0.0441176470588235
YKL052C	0	0	0.0440881763527054
YOR110W	0	0	0.0440587449933244
YGL228W	0	1	0.0440587449933244
YGL161C	0	0	0.0440293529019346
YMR107W	0	1	0.0440293529019346
YDR457W	0	0	0.044
YMR099C	0	0	0.0439706862091939
YMR029C	0	0	0.0439414114513981
YMR039C	0	0	0.0439121756487026
YCR048W	0	0	0.0438829787234043
YMR014W	0	0	0.0438538205980066
YDL178W	0	0	0.0438247011952191
YLR417W	0	0	0.0437956204379562
YLR094C	0	0	0.0437665782493369
YML072C	0	1	0.0437665782493369
YGR008C	0	0	0.0437375745526839
YBR106W	0	0	0.0437086092715232
YDR463W	0	0	0.0436796823295831
YJR152W	0	0	0.0436507936507936
YML011C	0	0	0.0436219431592862
YHL039W	0	0	0.0435931307793923
YIR002C	0	0	0.0435643564356436
YIL049W	0	0	0.0435356200527705
YDL101C	0	0	0.043506921555702
YMR041C	0	0	0.0434782608695652
YKR100C	0	0	0.043449637919684
YAL056W	0	0	0.043421052631579
YKR019C	0	0	0.0433925049309665
YPL214C	0	0	0.0433639947437582
YOR098C	0	0	0.0433355219960604
YFL009W	0	0	0.0433070866141732
YGR077C	0	0	0.0432786885245902
YDR231C	0	0	0.0432503276539974
YER024W	0	0	0.0432220039292731
YBR122C	0	0	0.0431937172774869
YDR288W	0	0	0.0431654676258993
YFL025C	0	0	0.0431372549019608
YGR134W	0	0	0.0431090790333116
YGR135W	0	0	0.0430809399477807
YJR086W	0	0	0.0430528375733855
YGR112W	0	0	0.0430247718383312
YPL258C	0	0	0.0429967426710098
YOL129W	0	0	0.04296875
YFR021W	0	0	0.0429407937540664
YKL210W	0	0	0.0429128738621586
YLR176C	0	0	0.0428849902534113
YPL215W	0	0	0.0428571428571429
YOR128C	0	0	0.0428293316028553
YER017C	0	0	0.0428015564202335
YLR241W	0	1	0.0428015564202335
YER014W	0	0	0.0427738172391445
YIL126W	0	0	0.0427461139896373
YML005W	0	0	0.0427184466019417
YBL099W	0	0	0.0426908150064683
YJR010W	0	0	0.0426632191338074
YDR093W	0	0	0.0426356589147287
YNL273W	0	0	0.0426081342801808
YLR369W	0	0	0.0425806451612903
YOR134W	0	0	0.0425531914893617
YPL042C	0	0	0.0425257731958763
YIL050W	0	0	0.042498390212492
YIL008W	0	0	0.0424710424710425
YML071C	0	0	0.042443729903537
YOR221C	0	0	0.0424164524421594
YDR137W	0	0	0.0423892100192678
YIR004W	0	0	0.0423620025673941
YDR160W	0	0	0.0423348300192431
YGR123C	0	0	0.0423076923076923
YGL154C	0	0	0.0422805893657912
YDL049C	0	0	0.0422535211267606
YDR055W	0	0	0.0422264875239923
YCL043C	0	0	0.0421994884910486
YPR072W	0	0	0.0421725239616613
YAR031W	0	0	0.0421455938697318
YNL253W	0	0	0.0421186981493299
YPL195W	0	0	0.0420918367346939
YDL245C	0	0	0.0420650095602294
YKL127W	0	0	0.0420382165605096
YOL148C	0	0	0.0420114576702737
YDL155W	0	0	0.0419847328244275
YML052W	0	0	0.041958041958042
YJL133W	0	0	0.0419313850063532
YHL011C	0	0	0.0419047619047619
YML113W	0	0	0.0418781725888325
YMR113W	0	0	0.041851616994293
YGL091C	0	0	0.0418250950570342
YIR015W	0	0	0.0417986067131096
YNL241C	0	0	0.0417721518987342
YDR394W	0	0	0.0417457305502846
YMR162C	0	0	0.0417193426042984
YCL039W	0	0	0.0416929879974732
YJL083W	0	0	0.0416666666666667
YHR001W	0	0	0.0416403785488959
YKL001C	0	0	0.0416141235813367
YOL063C	0	0	0.0415879017013233
YDR108W	0	0	0.0415617128463476
YGL094C	0	0	0.0415355569540592
YPR093C	0	0	0.0415094339622641
YPL188W	0	0	0.0414833438089252
YDR227W	0	0	0.0414572864321608
YLR163C	0	0	0.0414312617702448
YKR046C	0	0	0.041405269761606
YML049C	0	0	0.0413793103448276
YJL115W	0	0	0.0413533834586466
YLR396C	0	0	0.0413274890419537
YGR122W	0	0	0.0413016270337922
YOR140W	0	0	0.0412757973733583
YGR007W	0	0	0.04125
YNR013C	0	0	0.0412242348532167
YJR110W	0	0	0.0411985018726592
YDL059C	0	0	0.0411728009981285
YJR159W	0	0	0.0411471321695761
YER047C	0	1	0.0411471321695761
YDR238C	0	0	0.0411214953271028
YDR171W	0	0	0.0410958904109589
YKL174C	0	0	0.0410703173615432
YDR007W	0	0	0.041044776119403
YDL090C	0	0	0.0410192666252331
YER080W	0	1	0.0410192666252331
YMR182C	0	0	0.0409937888198758
YKL179C	0	0	0.0409683426443203
YHR086W	0	0	0.0409429280397022
YOL052C-A	0	0	0.0409175449473032
YOL117W	0	0	0.0408921933085502
YJL110C	0	0	0.0408668730650155
YBL004W	0	0	0.0408415841584158
YJR019C	0	0	0.0408163265306122
YER166W	0	0	0.0407911001236094
YNL156C	0	0	0.0407659048795553
YGR186W	0	0	0.0407407407407407
YNL065W	0	0	0.040715607649599
YLR231C	0	0	0.0406905055487053
YHR138C	0	0	0.0406654343807763
YIR008C	0	0	0.0406403940886699
YNL127W	0	0	0.0406153846153846
YLR196W	0	0	0.040590405904059
YGR138C	0	0	0.0405654578979717
YNL258C	0	0	0.0405405405405405
YJL149W	0	1	0.0405405405405405
YIL124W	0	0	0.0405156537753223
YGR211W	0	0	0.0404907975460123
YNL115C	0	1	0.0404907975460123
YNL223W	0	0	0.0404659717964439
YJR148W	0	0	0.0404411764705882
YOL025W	0	0	0.0404164115125536
YFR008W	0	0	0.0403916768665851
YIL046W	0	0	0.0403669724770642
YPL002C	0	0	0.0403422982885086
YLR078C	0	0	0.0403176542455712
YPR128C	0	0	0.0402930402930403
YBR183W	0	0	0.0402684563758389
YJL153C	0	0	0.0402439024390244
YLR072W	0	1	0.0402439024390244
YJL176C	0	0	0.0402193784277879
YOR266W	0	0	0.0401948842874543
YPR049C	0	0	0.0401704199634814
YDL046W	0	0	0.0401459854014599
YDR497C	0	0	0.0401215805471125
YJL162C	0	1	0.0401215805471125
YJL102W	0	0	0.040097205346294
YMR231W	0	0	0.0400728597449909
YKL201C	0	0	0.0400485436893204
YLL010C	0	0	0.0400242571255306
YMR053C	0	0	0.04
YEL024W	0	0	0.0399757722592368
YDR246W	0	0	0.0399515738498789
YMR250W	0	0	0.0399274047186933
YHL036W	0	0	0.0399032648125756
YDL147W	0	0	0.0398791540785498
YDR005C	0	0	0.0398550724637681
YFR052W	0	0	0.03983101991551
YGL026C	0	0	0.0398069963811821
YLR070C	0	0	0.0397830018083183
YDR318W	0	0	0.0397590361445783
YNL304W	0	0	0.0397350993377483
YDR151C	0	0	0.0397111913357401
YBR001C	0	0	0.0396873120865905
YKL085W	0	0	0.0396634615384615
YDL193W	0	0	0.0396396396396396
YJR045C	0	0	0.0396158463385354
YBR049C	0	0	0.0395920815836833
YER178W	0	0	0.039568345323741
YPR088C	0	0	0.0395446375074895
YJL029C	0	0	0.0395209580838323
YIL129C	0	0	0.0394973070017953
YDL138W	0	0	0.0394736842105263
YOL133W	0	0	0.0394500896592947
YNL121C	0	0	0.039426523297491
YAL021C	0	0	0.0394029850746269
YGL229C	0	0	0.0393794749403341
YOR085W	0	0	0.0393559928443649
YDR104C	0	0	0.0393325387365912
YPR149W	0	0	0.0393091125670042
YEL046C	0	0	0.0392857142857143
YML100W	0	0	0.0392623438429506
YIL121W	0	0	0.0392390011890606
YIL113W	0	0	0.0392156862745098
YOR144C	0	0	0.0391923990498812
YKL015W	0	0	0.0391691394658754
YLR103C	0	0	0.0391459074733096
YPR095C	0	0	0.039122703023118
YEL015W	0	0	0.0390995260663507
YHL009C	0	0	0.0390763765541741
YEL020C	0	1	0.0390763765541741
YGR002C	0	0	0.0390532544378698
YIL099W	0	0	0.039030159668835
YDR192C	0	0	0.0390070921985816
YJL101C	0	0	0.038984051978736
YML070W	0	0	0.038961038961039
YKR038C	0	0	0.0389380530973451
YBR154C	0	0	0.0389150943396226
YNL197C	0	0	0.0388921626399529
YLL029W	0	1	0.0388921626399529
YMR271C	0	0	0.03886925795053
YPR067W	0	0	0.038846380223661
YCL052C	0	0	0.0388235294117647
YNR072W	0	0	0.0388007054673721
YHR165C	0	0	0.0387779083431257
YNL135C	0	0	0.0387551379917792
YDR052C	0	0	0.0387323943661972
YGR133W	0	0	0.0387096774193548
YFR010W	0	0	0.0386869871043376
YFL049W	0	0	0.0386643233743409
YKL012W	0	0	0.0386416861826698
YGR125W	0	1	0.0386416861826698
YGR175C	0	0	0.0386190754827384
YOL022C	0	1	0.0386190754827384
YMR280C	0	0	0.0385964912280702
YNL068C	0	0	0.0385739333722969
YOL043C	0	0	0.0385514018691589
YBR071W	0	1	0.0385514018691589
YKL185W	0	0	0.0385288966725044
YGR184C	0	0	0.0385064177362894
YNL025C	0	0	0.0384839650145773
YJR044C	0	0	0.0384615384615385
YOL009C	0	0	0.0384391380314502
YBR233W	0	1	0.0384391380314502
YML112W	0	0	0.0384167636786962
YOR288C	0	0	0.0383944153577661
YLL022C	0	0	0.0383720930232558
YPR036W	0	0	0.0383497966298664
YIL006W	0	0	0.0383275261324042
YBR218C	0	0	0.0383052814857806
YOL017W	0	0	0.0382830626450116
YMR052W	0	0	0.0382608695652174
YPL253C	0	0	0.0382387022016222
YML088W	0	0	0.0382165605095541
YEL053C	0	0	0.0381944444444444
YLR277C	0	0	0.0381723539618276
YAL058W	0	0	0.038150289017341
YKL151C	0	1	0.038150289017341
YLR055C	0	0	0.0381282495667244
YPL154C	0	0	0.0381062355658199
YOR117W	0	0	0.0380842469705713
YDR200C	0	0	0.0380622837370242
YDR236C	0	0	0.0380403458213256
YLR115W	0	0	0.0380184331797235
YDR184C	0	0	0.0379965457685665
YPL082C	0	0	0.0379746835443038
YIL014W	0	0	0.0379528464634848
YJL117W	0	0	0.0379310344827586
YIL071C	0	0	0.0379092475588742
YCL037C	0	0	0.0378874856486797
YNL008C	0	0	0.0378657487091222
YMR277W	0	0	0.0378440366972477
YJL041W	0	0	0.0378223495702006
YDL039C	0	0	0.0378006872852234
YJL210W	0	0	0.0377790497996566
YPR066W	0	0	0.0377574370709382
YOR074C	0	0	0.0377358490566038
YNL158W	0	0	0.0377142857142857
YMR261C	0	0	0.0376927470017133
YGL017W	0	0	0.0376712328767123
YGL197W	0	0	0.0376497432972048
YOR151C	0	0	0.0376282782212087
YOR157C	0	0	0.0376068376068376
YGL086W	0	0	0.0375854214123007
YIL112W	0	0	0.0375640295959021
YDR391C	0	1	0.0375640295959021
YPL069C	0	0	0.037542662116041
YER100W	0	0	0.0375213189312109
YFR030W	0	0	0.0375
YOR003W	0	0	0.0374787052810903
YPL060W	0	0	0.0374574347332577
YHL034C	0	0	0.0374361883153715
YOR129C	0	0	0.0374149659863946
YDL113C	0	0	0.0373937677053824
YML104C	0	0	0.0373725934314836
YGR046W	0	0	0.0373514431239389
YDR080W	0	0	0.0373303167420814
YGL126W	0	0	0.0373092142453363
YDR301W	0	0	0.0372881355932203
YML059C	0	0	0.0372670807453416
YJR135C	0	0	0.0372460496613995
YOL032W	0	0	0.0372250423011844
YGL130W	0	0	0.0372040586245772
YDR205W	0	0	0.0371830985915493
YMR101C	0	0	0.0371621621621622
YCL038C	0	0	0.0371412492965673
YLR373C	0	0	0.0371203599550056
YDL033C	0	0	0.0370994940978078
YDR044W	0	0	0.0370786516853933
YJR062C	0	0	0.0370578326782706
YIL115C	0	0	0.037037037037037
YDR515W	0	0	0.037016264722378
YOR298C-A	0	0	0.0369955156950673
YMR106C	0	0	0.0369747899159664
YDR486C	0	0	0.0369540873460246
YGR197C	0	0	0.0369334079462787
YGL246C	0	0	0.0369127516778524
YFR025C	0	0	0.0368921185019564
YGR010W	0	0	0.0368715083798883
YDL125C	0	0	0.0368509212730318
YNL077W	0	1	0.0368509212730318
YKR077W	0	1	0.0368509212730318
YNR011C	0	0	0.0368303571428571
YOL078W	0	0	0.0368098159509202
YER044C	0	0	0.0367892976588629
YPL045W	0	0	0.0367688022284123
YDL007W	0	0	0.0367483296213808
YNL004W	0	0	0.0367278797996661
YDR524C	0	0	0.0367074527252503
YKR002W	0	0	0.0366870483602001
YIR023W	0	0	0.0366666666666667
YBR039W	0	0	0.0366463076068851
YGL096W	0	0	0.0366259711431743
YDR363W-A	0	0	0.0366056572379368
YLL060C	0	0	0.0365853658536585
YER150W	0	1	0.0365853658536585
YOR156C	0	0	0.0365650969529086
YGL134W	0	0	0.0365448504983389
YDL099W	0	0	0.036524626452684
YGL051W	0	0	0.0365044247787611
YDR332W	0	1	0.0365044247787611
YER171W	0	0	0.0364842454394693
YDL142C	0	0	0.0364640883977901
YJL076W	0	0	0.0364439536167863
YML042W	0	0	0.0364238410596026
YML120C	0	0	0.036403750689465
YNL051W	0	0	0.0363836824696803
YLR025W	0	0	0.0363636363636364
YNL154C	0	0	0.0363436123348018
YHR073W	0	0	0.0363236103467254
YOR086C	0	1	0.0363236103467254
YMR202W	0	0	0.0363036303630363
YFR031C	0	0	0.0362836723474437
YCR065W	0	0	0.0362637362637363
YKR102W	0	0	0.0362438220757825
YEL012W	0	0	0.0362239297475302
YDL120W	0	0	0.036204059243006
YGR201C	0	1	0.036204059243006
YOR332W	0	0	0.0361842105263158
YLR360W	0	0	0.0361643835616438
YNR041C	0	0	0.036144578313253
YIR041W	0	0	0.0361247947454844
YFL034C-B	0	0	0.0361050328227571
YLR107W	0	0	0.0360852925095681
YDR128W	0	1	0.0360852925095681
YLR393W	0	0	0.0360655737704918
YJL056C	0	0	0.0360458765701802
YGR047C	0	0	0.0360262008733624
YOL155C	0	0	0.0360065466448445
YLR361C	0	0	0.0359869138495093
YGL227W	0	0	0.0359673024523161
YHR209W	0	1	0.0359673024523161
YLR295C	0	0	0.0359477124183007
YBR141C	0	1	0.0359477124183007
YAL051W	0	0	0.0359281437125748
YGR233C	0	0	0.0359085963003264
YJR010C-A	0	0	0.0358890701468189
YJR120W	0	0	0.0358695652173913
YNL160W	0	0	0.0358500814774579
YIL120W	0	0	0.0358306188925081
YDL239C	0	0	0.0358111774281063
YHL024W	0	0	0.0357917570498915
YDL233W	0	1	0.0357917570498915
[truncated: 3,790 more rows]
