# Supplementary material for: Computationally Driven, Quantitative Experiments Discover Genes Required for Mitochondrial Biogenesis
Source: PLoS Genet. 2009 Mar 20;5(3):e1000407. doi: 10.1371/journal.pgen.1000407 (PMC2648979; doi:10.1371/journal.pgen.1000407)
Supplement: Dataset S2 — Top 100 novel ensemble predictions for additional yeast biological processes. A zip file containing 387 tab-delimited text files of the ensemble predictions for the indicated Gene Ontology Biological Process Term. (21.70 MB GZ) [file pgen.1000407.s013.gz › GO_0006974.txt]

ORF	AnnotatedToTerm?	Uncharacterized_04152007?	Precision
YFL008W	1	0	1.0
YNL082W	1	0	1.0
YOL090W	1	0	1.0
YER173W	1	0	1.0
YDR499W	1	0	1.0
YPL153C	1	0	1.0
YNL250W	1	0	1.0
YDL101C	1	0	1.0
YLR032W	1	0	1.0
YGL163C	1	0	1.0
YMR190C	1	0	1.0
YDR217C	1	0	1.0
YDR113C	1	0	1.0
YMR224C	1	0	1.0
YJL092W	1	0	1.0
YLR383W	1	0	1.0
YPR135W	1	0	1.0
YHR154W	1	0	1.0
YAR007C	1	0	1.0
YLR288C	1	0	1.0
YBR073W	1	0	1.0
YIL026C	0	0	0.962962962962963
YIR002C	1	0	0.962962962962963
YOR144C	1	0	0.962962962962963
YOR033C	1	0	0.962962962962963
YML032C	1	0	0.962962962962963
YOR368W	1	0	0.962962962962963
YCL061C	0	0	0.945945945945946
YDR386W	1	0	0.945945945945946
YOL034W	1	0	0.945945945945946
YJR006W	1	0	0.945945945945946
YPL022W	1	0	0.945945945945946
YNL102W	1	0	0.945945945945946
YCR066W	1	0	0.945945945945946
YDL102W	1	0	0.945945945945946
YPL194W	1	0	0.945945945945946
YDR097C	1	0	0.945945945945946
YMR078C	0	0	0.921052631578947
YPL124W	0	0	0.909090909090909
YBR278W	1	0	0.909090909090909
YLR442C	1	0	0.909090909090909
YJL090C	1	0	0.909090909090909
YIL132C	1	0	0.909090909090909
YKL045W	1	0	0.909090909090909
YJL074C	0	0	0.901960784313726
YFR027W	1	0	0.901960784313726
YCL016C	1	0	0.901960784313726
YCR092C	1	0	0.901960784313726
YLR376C	1	0	0.901960784313726
YDR227W	1	0	0.901960784313726
YJR043C	1	0	0.901960784313726
YNL233W	0	0	0.888888888888889
YDR419W	1	0	0.888888888888889
YLR135W	1	0	0.888888888888889
YMR179W	0	0	0.884615384615385
YHR090C	1	0	0.884615384615385
YML109W	0	0	0.884615384615385
YDR004W	1	0	0.884615384615385
YBR098W	1	0	0.884615384615385
YDR369C	1	0	0.884615384615385
YKL113C	1	0	0.884615384615385
YNL312W	1	0	0.884615384615385
YDL105W	1	0	0.884615384615385
YBR088C	1	0	0.884615384615385
YHR164C	1	0	0.884615384615385
YGR002C	1	0	0.884615384615385
YLR313C	0	0	0.884615384615385
YPR175W	1	0	0.884615384615385
YJR090C	1	0	0.884615384615385
YOR244W	1	0	0.884615384615385
YML102W	1	0	0.884615384615385
YJR052W	1	0	0.884615384615385
YLL002W	1	0	0.884615384615385
YDR180W	1	0	0.884615384615385
YFL024C	1	0	0.884615384615385
YPL167C	1	0	0.884615384615385
YCR014C	1	0	0.884615384615385
YDL164C	1	0	0.884615384615385
YDR014W	0	0	0.873417721518987
YDR285W	0	0	0.8625
YLR103C	0	0	0.853658536585366
YDL013W	1	0	0.853658536585366
YGR188C	0	0	0.843373493975904
YPL255W	0	0	0.839080459770115
YMR201C	1	0	0.839080459770115
YJR035W	1	0	0.839080459770115
YNL136W	1	0	0.839080459770115
YGL086W	0	0	0.829545454545455
YPL008W	0	0	0.822222222222222
YDR311W	1	0	0.822222222222222
YIL144W	0	0	0.813186813186813
YLR234W	0	0	0.808510638297872
YML060W	1	0	0.808510638297872
YMR137C	1	0	0.808510638297872
YJL115W	0	0	0.8
YOR026W	0	0	0.791666666666667
YMR048W	0	0	0.783505154639175
YNL273W	0	0	0.775510204081633
YBL046W	0	0	0.767676767676768
YBR070C	0	0	0.76
YNL309W	0	0	0.752475247524752
YEL061C	0	0	0.747572815533981
YNL262W	1	0	0.747572815533981
YPR141C	0	0	0.740384615384615
YHR153C	0	0	0.733333333333333
YOL006C	0	0	0.726415094339623
YGL174W	0	0	0.722222222222222
YIL126W	1	0	0.722222222222222
YPL208W	0	0	0.718181818181818
YEL018W	1	0	0.718181818181818
YNL304W	0	0	0.711711711711712
YGL093W	0	0	0.705357142857143
YPL209C	0	0	0.699115044247788
YAR008W	0	0	0.698275862068966
YKL112W	1	0	0.698275862068966
YOR217W	1	0	0.698275862068966
YER016W	0	0	0.694214876033058
YBL063W	0	0	0.694214876033058
YJL173C	1	0	0.694214876033058
YBR136W	1	0	0.694214876033058
YNL290W	1	0	0.694214876033058
YKL101W	0	0	0.693548387096774
YNL107W	1	0	0.693548387096774
YML095C	1	0	0.693548387096774
YNL088W	0	0	0.69047619047619
YLR399C	1	0	0.69047619047619
YOR195W	0	0	0.6875
YDR359C	1	0	0.6875
YLR318W	0	0	0.682170542635659
YKL049C	0	0	0.679389312977099
YDR078C	1	0	0.679389312977099
YJL187C	0	0	0.674242424242424
YMR076C	0	0	0.671641791044776
YML021C	1	0	0.671641791044776
YDR159W	0	0	0.671428571428571
YGR056W	1	0	0.671428571428571
YKL139W	0	0	0.671428571428571
YKL114C	1	0	0.671428571428571
YOR290C	1	0	0.671428571428571
YGL150C	1	0	0.671428571428571
YIR010W	0	0	0.666666666666667
YLR233C	0	0	0.664383561643836
YDL003W	0	0	0.664383561643836
YMR284W	1	0	0.664383561643836
YJR057W	1	0	0.664383561643836
YER171W	1	0	0.664383561643836
YMR294W	0	0	0.661016949152542
YAL024C	0	0	0.661016949152542
YDR076W	1	0	0.661016949152542
YGL241W	0	0	0.661016949152542
YBR123C	0	0	0.661016949152542
YDL059C	1	0	0.661016949152542
YER095W	1	0	0.661016949152542
YPR018W	0	0	0.661016949152542
YDR501W	0	0	0.661016949152542
YLR320W	1	0	0.661016949152542
YMR167W	1	0	0.661016949152542
YGL058W	1	0	0.661016949152542
YIL143C	1	0	0.661016949152542
YGR258C	1	0	0.661016949152542
YPR120C	0	0	0.661016949152542
YLR263W	0	0	0.661016949152542
YOL017W	0	0	0.661016949152542
YLR357W	1	0	0.661016949152542
YDR356W	0	0	0.661016949152542
YOL043C	1	0	0.661016949152542
YCL024W	0	0	0.661016949152542
YOR005C	1	0	0.661016949152542
YOL004W	1	0	0.661016949152542
YDR138W	1	0	0.661016949152542
YNL330C	1	0	0.661016949152542
YJR068W	1	0	0.661016949152542
YGL094C	1	0	0.661016949152542
YOL094C	1	0	0.661016949152542
YFR037C	1	0	0.661016949152542
YBR195C	1	0	0.661016949152542
YBL088C	1	0	0.661016949152542
YDL220C	0	0	0.659217877094972
YBR289W	1	0	0.659217877094972
YAL034W-A	0	0	0.657458563535912
YLR321C	1	0	0.657458563535912
YLR381W	0	0	0.653846153846154
YML061C	0	0	0.650537634408602
YHR031C	0	0	0.650537634408602
YHR191C	1	0	0.650537634408602
YPL122C	1	0	0.650537634408602
YGR140W	0	0	0.647058823529412
YJL030W	0	0	0.645502645502645
YDR288W	1	0	0.645502645502645
YGL207W	0	0	0.643979057591623
YBL019W	1	0	0.643979057591623
YDR473C	0	0	0.642487046632124
YJL081C	1	0	0.642487046632124
YDR163W	0	0	0.639175257731959
YKL089W	0	0	0.638190954773869
YER162C	1	0	0.638190954773869
YOL066C	0	0	0.638190954773869
YDR263C	1	0	0.638190954773869
YLR005W	1	0	0.638190954773869
YGR179C	0	0	0.635
YHR118C	0	0	0.634615384615385
YBR217W	0	0	0.634615384615385
YMR091C	1	0	0.634615384615385
YLR176C	1	0	0.634615384615385
YDL028C	0	0	0.634615384615385
YJR082C	1	0	0.634615384615385
YBR087W	1	0	0.634615384615385
YBR274W	1	0	0.634615384615385
YOR304W	0	0	0.631578947368421
YML069W	0	0	0.628571428571429
YER070W	0	0	0.625592417061611
YGR221C	0	0	0.625
YGL175C	1	0	0.625
YFR031C	0	0	0.625
YER116C	1	0	0.625
YDR030C	1	0	0.625
YDR207C	0	0	0.623853211009174
YMR106C	1	0	0.623853211009174
YOR075W	0	0	0.621004566210046
YGL075C	0	0	0.618181818181818
YBR060C	0	0	0.617117117117117
YDR460W	1	0	0.617117117117117
YOL045W	0	0	0.615044247787611
YBR237W	0	0	0.615044247787611
YEL037C	1	0	0.615044247787611
YBR114W	1	0	0.615044247787611
YOR017W	0	0	0.614035087719298
YDR440W	1	0	0.614035087719298
YKR086W	0	0	0.611353711790393
YLL003W	0	0	0.608695652173913
YPL020C	0	0	0.606060606060606
YJR053W	0	0	0.603448275862069
YMR199W	0	0	0.600858369098712
YDR407C	0	0	0.598290598290598
YKR008W	0	0	0.595744680851064
YGR152C	0	0	0.593220338983051
YLR182W	0	0	0.590717299578059
YJR089W	0	0	0.588235294117647
YLL022C	0	0	0.585774058577406
YBL035C	0	0	0.583333333333333
YOR349W	0	0	0.580912863070539
YLR024C	0	0	0.580246913580247
YNL201C	1	0	0.580246913580247
YGR109C	0	0	0.577868852459016
YIR009W	0	0	0.577235772357724
YPL024W	1	0	0.577235772357724
YGR047C	0	0	0.574898785425101
YJL194W	0	0	0.57258064516129
YNL225C	0	0	0.570281124497992
YDR334W	0	0	0.568
YDR507C	0	0	0.565737051792829
YBR245C	0	0	0.563492063492063
YDL017W	0	0	0.561264822134387
YLR457C	0	0	0.559055118110236
YDR532C	0	0	0.556862745098039
YIL140W	0	0	0.556420233463035
YNL216W	1	0	0.556420233463035
YBL034C	0	0	0.554263565891473
YBR281C	0	0	0.552123552123552
YKL042W	0	0	0.55
YCR065W	0	0	0.549618320610687
YMR156C	1	0	0.549618320610687
YDL058W	0	0	0.547528517110266
YJR135C	0	0	0.545454545454545
YHR119W	0	0	0.543396226415094
YGR246C	0	0	0.541353383458647
YDR052C	0	0	0.541044776119403
YER142C	1	0	0.541044776119403
YER013W	0	0	0.54014598540146
YDR303C	0	0	0.54014598540146
YHR134W	1	0	0.54014598540146
YDR363W	0	0	0.54014598540146
YDL116W	1	0	0.54014598540146
YDL042C	1	0	0.54014598540146
YJL013C	0	0	0.539568345323741
YDR488C	0	0	0.539568345323741
YBR228W	1	0	0.539568345323741
YPR023C	1	0	0.539568345323741
YMR055C	0	0	0.537634408602151
YPL267W	0	0	0.535714285714286
YDR082W	0	0	0.533807829181495
YML027W	0	0	0.53356890459364
YGL087C	1	0	0.53356890459364
YOR074C	0	0	0.53169014084507
YGR252W	0	0	0.529824561403509
YIR008C	0	0	0.527972027972028
YKR095W	0	0	0.527586206896552
YBR102C	0	0	0.527586206896552
YIL035C	1	0	0.527586206896552
YEL019C	1	0	0.527586206896552
YNL126W	0	0	0.525773195876289
YLR033W	0	0	0.523972602739726
YOL051W	0	0	0.522184300341297
YDR121W	0	0	0.520408163265306
YMR061W	0	0	0.51864406779661
YDR485C	0	0	0.518518518518518
YHR099W	1	0	0.518518518518518
YKR022C	0	0	0.516778523489933
YGL145W	0	0	0.51505016722408
YGR276C	0	0	0.513333333333333
YGL243W	0	0	0.511627906976744
YER164W	0	0	0.509933774834437
YLR424W	0	0	0.508250825082508
YPL256C	0	0	0.506578947368421
YDL103C	0	0	0.504918032786885
YPR034W	0	0	0.503267973856209
YPL138C	0	0	0.501628664495114
YML104C	0	0	0.5
YMR240C	0	0	0.498381877022654
YOR076C	0	0	0.496774193548387
YPR046W	0	0	0.495176848874598
YNR011C	0	0	0.493589743589744
YER111C	0	0	0.492063492063492
YLR386W	0	0	0.492063492063492
YML058W	1	0	0.492063492063492
YKL075C	0	0	0.490506329113924
YDL005C	0	0	0.488958990536278
YHR158C	0	0	0.487421383647799
YFR046C	0	0	0.4858934169279
YPR025C	0	0	0.484375
YOR010C	0	0	0.482866043613707
YMR075W	0	0	0.481481481481481
YLR373C	0	0	0.481481481481481
YIL139C	1	0	0.481481481481481
YDR173C	0	0	0.480122324159021
YOR284W	0	0	0.480122324159021
YPL164C	1	0	0.480122324159021
YLR309C	0	0	0.478658536585366
YML028W	0	0	0.477203647416413
YPL082C	0	0	0.475757575757576
YDL157C	0	1	0.475757575757576
YKR082W	0	0	0.474320241691843
YBR093C	0	0	0.47289156626506
YPR056W	0	0	0.471471471471471
YHR077C	0	0	0.470059880239521
YKL057C	0	0	0.46865671641791
YMR144W	0	1	0.46865671641791
YJL176C	0	0	0.467261904761905
YBR160W	0	0	0.465875370919881
YDL074C	0	0	0.464497041420118
YIL150C	0	0	0.463126843657817
YGR275W	0	0	0.461764705882353
YGR270W	0	0	0.460410557184751
YLR183C	0	0	0.45906432748538
YBR055C	0	0	0.457725947521866
YOR308C	0	0	0.456395348837209
YBR009C	0	0	0.455072463768116
YNL076W	0	0	0.453757225433526
YIL002C	0	0	0.452449567723343
YBL009W	0	0	0.451704545454545
YBL025W	0	0	0.451704545454545
YHL006C	1	0	0.451704545454545
YLR055C	0	0	0.451704545454545
YOR039W	1	0	0.451704545454545
YDR310C	0	0	0.45042492917847
YDR118W	0	0	0.449152542372881
YNL261W	0	0	0.447887323943662
YCR052W	0	0	0.446629213483146
YKR101W	0	0	0.445983379501385
YMR117C	0	0	0.445983379501385
YGL090W	1	0	0.445983379501385
YBR231C	0	0	0.445983379501385
YER147C	1	0	0.445983379501385
YDL108W	0	0	0.44475138121547
YML112W	0	0	0.443526170798898
YMR213W	0	0	0.442307692307692
YDL018C	0	0	0.441095890410959
YGL025C	0	0	0.439890710382514
YGR072W	0	0	0.438692098092643
YBR257W	0	0	0.4375
YBR049C	0	0	0.436314363143631
YNL030W	0	0	0.435135135135135
YNL298W	0	0	0.433962264150943
YJL204C	0	0	0.432795698924731
YOR038C	0	0	0.431635388739946
YDR495C	0	0	0.43048128342246
YAL019W	0	0	0.429333333333333
YMR038C	0	0	0.428191489361702
YDR195W	0	0	0.427055702917772
YBR215W	0	0	0.425925925925926
YGR274C	0	0	0.424802110817942
YDL065C	0	0	0.423684210526316
YDR409W	0	0	0.42257217847769
YKL108W	0	0	0.421465968586387
YER148W	0	0	0.420365535248042
YMR047C	0	0	0.419689119170984
YPL253C	0	0	0.419689119170984
YBL003C	1	0	0.419689119170984
YBR010W	0	0	0.418604651162791
YIL149C	0	0	0.417525773195876
YNL041C	0	0	0.416452442159383
YPL045W	0	0	0.415384615384615
YLR115W	0	0	0.414322250639386
YMR198W	0	0	0.413265306122449
YDR183W	0	0	0.412213740458015
YEL063C	0	0	0.411167512690355
YDL098C	0	0	0.410126582278481
YER022W	0	0	0.409547738693467
YBR103W	0	0	0.409547738693467
YBR223C	1	0	0.409547738693467
YHR014W	0	0	0.408521303258145
YJL047C	0	0	0.4075
YLR085C	0	0	0.406483790523691
YNL236W	0	0	0.40547263681592
YKL092C	0	0	0.404466501240695
YGL244W	0	0	0.403465346534653
YPL139C	0	0	0.402469135802469
YOL018C	0	0	0.401477832512315
YOL012C	0	0	0.400977995110024
YAL011W	0	0	0.400977995110024
YLR226W	1	0	0.400977995110024
YBL052C	0	0	0.4
YOR114W	0	1	0.4
YAR002W	0	0	0.399026763990268
YLR431C	0	0	0.398058252427184
YGR099W	0	0	0.397094430992736
YML071C	0	0	0.396135265700483
YPR070W	0	0	0.395180722891566
YML065W	0	0	0.394230769230769
YHR166C	0	0	0.393285371702638
YBR131W	0	0	0.392344497607655
YBL105C	0	0	0.391408114558473
YPL055C	0	0	0.39047619047619
YBL008W	0	0	0.389548693586698
YNL039W	0	0	0.388625592417062
YBR057C	0	0	0.387706855791962
YNL218W	0	0	0.386792452830189
YNL166C	0	0	0.385882352941176
YBL084C	0	0	0.384976525821596
YDR146C	0	0	0.384074941451991
YDR228C	0	0	0.383177570093458
YOR112W	0	0	0.382284382284382
YGR098C	0	0	0.381395348837209
YCR086W	0	0	0.380510440835267
YPL163C	0	0	0.37962962962963
YLR045C	0	0	0.378752886836028
YJL073W	0	0	0.377880184331797
YLR107W	0	0	0.377011494252874
YPR049C	0	0	0.376146788990826
YOR025W	0	0	0.375286041189931
YLR210W	0	0	0.374429223744292
YMR033W	0	0	0.373576309794989
YGR184C	0	0	0.372727272727273
YBR081C	0	0	0.3718820861678
YLR154C	0	0	0.3710407239819
YNL059C	0	0	0.37020316027088
YFR048W	0	0	0.369369369369369
YBL014C	0	0	0.368539325842697
YMR299C	0	0	0.367713004484305
YPL140C	0	0	0.366890380313199
YOR148C	0	0	0.366071428571429
YML127W	0	0	0.365256124721604
YGR116W	0	0	0.365044247787611
YJL203W	0	0	0.365044247787611
YBR272C	1	0	0.365044247787611
YGL216W	0	0	0.364238410596026
YPR057W	0	0	0.363436123348018
YOR141C	0	1	0.363436123348018
YDR273W	0	0	0.363238512035011
YER151C	0	0	0.363238512035011
YOR061W	1	0	0.363238512035011
YOR073W	0	0	0.362445414847162
YGL151W	0	0	0.361655773420479
YBR275C	0	0	0.360869565217391
YDR279W	0	0	0.360086767895879
YDR176W	0	0	0.359307359307359
YPL161C	0	0	0.3585313174946
YML049C	0	0	0.357758620689655
YHR172W	0	0	0.356989247311828
YLR455W	0	0	0.356223175965665
YPL174C	0	0	0.355460385438972
YOR151C	0	0	0.354700854700855
YOR216C	0	0	0.354564755838641
YKR037C	0	0	0.354564755838641
YIL128W	1	0	0.354564755838641
YOL054W	0	0	0.353813559322034
YPR119W	0	0	0.353065539112051
YFL013C	0	0	0.352320675105485
YIL063C	0	0	0.352201257861635
YMR218C	0	0	0.352201257861635
YML011C	1	0	0.352201257861635
YJR104C	0	0	0.351464435146443
YER007W	0	0	0.350730688935282
YDL001W	0	1	0.350730688935282
YDR463W	0	0	0.35
YML041C	0	0	0.349272349272349
YDL155W	0	0	0.348547717842324
YDR190C	0	0	0.347826086956522
YFR036W	0	0	0.347107438016529
YMR036C	0	0	0.34639175257732
YOL145C	0	0	0.345679012345679
YGL043W	0	0	0.344969199178645
YDL225W	0	0	0.344262295081967
YAL013W	0	0	0.344195519348269
YLR145W	0	0	0.344195519348269
YLR007W	1	0	0.344195519348269
YNL291C	0	0	0.34349593495935
YHR023W	0	0	0.342799188640974
YJL158C	0	0	0.342105263157895
YBR279W	0	0	0.341414141414141
YIL061C	0	0	0.340725806451613
YBL023C	0	0	0.340040241448692
YHL022C	0	0	0.339357429718876
YPR131C	0	0	0.338677354709419
YBR170C	0	0	0.338
YMR275C	0	0	0.337325349301397
YPR168W	0	0	0.336653386454183
YPL129W	0	0	0.336633663366337
YPL235W	0	0	0.336633663366337
YAL015C	1	0	0.336633663366337
YPR105C	0	0	0.33596837944664
YJL201W	0	0	0.335305719921105
YCL029C	0	0	0.334645669291339
YDL002C	0	0	0.333988212180747
YDR181C	0	0	0.333333333333333
YLR384C	0	0	0.332684824902724
YMR094W	0	0	0.332684824902724
YKL179C	0	0	0.332684824902724
YCR020W-B	1	0	0.332684824902724
YPR189W	0	0	0.332038834951456
YPL213W	0	0	0.331395348837209
YAL021C	0	0	0.330754352030948
YGR003W	0	0	0.33011583011583
YBR188C	0	0	0.329479768786127
YGL044C	0	0	0.328846153846154
YDR080W	0	0	0.328214971209213
YGR238C	0	0	0.327586206896552
YLR418C	0	0	0.326959847036329
YDR335W	0	0	0.326335877862595
YBR271W	0	0	0.325757575757576
YDR392W	0	0	0.325757575757576
YDR130C	0	0	0.325757575757576
YDR224C	1	0	0.325757575757576
YPL241C	0	0	0.325141776937618
YKR030W	0	0	0.324528301886792
YPR104C	0	0	0.32391713747646
YOL067C	0	0	0.323308270676692
YGR014W	0	0	0.322701688555347
YER062C	0	0	0.322160148975791
YBR094W	0	1	0.322160148975791
YAL047C	0	0	0.322160148975791
YOL093W	0	0	0.322160148975791
YDR092W	1	0	0.322160148975791
YER179W	0	0	0.321561338289963
YML007W	0	0	0.320964749536178
YHR149C	0	1	0.320964749536178
YPR052C	0	0	0.32037037037037
YGL173C	0	0	0.319778188539741
YLR079W	0	0	0.319266055045872
YIL123W	0	0	0.319266055045872
YML094W	0	0	0.319266055045872
YHR056C	1	0	0.319266055045872
YIL084C	0	0	0.318681318681319
YDR240C	0	0	0.318098720292505
YBR276C	0	0	0.317518248175182
YOR156C	0	0	0.316939890710383
YBL103C	0	0	0.316363636363636
YDR364C	0	0	0.315789473684211
YBL074C	0	0	0.315217391304348
YDL056W	0	0	0.314748201438849
YNL267W	0	0	0.314748201438849
YGR278W	0	0	0.314748201438849
YLR035C	1	0	0.314748201438849
YAR003W	0	0	0.314183123877917
YDR323C	0	0	0.313620071684588
YLR015W	0	0	0.313059033989267
YHL030W	0	0	0.312611012433393
YEL003W	0	0	0.312611012433393
YMR164C	0	0	0.312611012433393
YPL046C	1	0	0.312611012433393
YMR070W	0	0	0.312056737588652
YOL138C	0	0	0.311504424778761
YNR023W	0	0	0.31095406360424
YDL175C	0	0	0.310405643738977
YGR189C	0	0	0.309859154929577
YKR029C	0	0	0.309314586994728
YLL024C	0	0	0.308771929824561
YDR448W	0	0	0.308231173380035
YKR072C	0	0	0.307692307692308
YBR082C	0	0	0.307155322862129
YGL023C	0	0	0.306620209059233
YGR166W	0	0	0.306086956521739
YDR318W	0	0	0.305555555555556
YNL234W	0	0	0.305025996533795
YLR277C	0	0	0.304498269896194
YDL044C	0	0	0.303972366148532
YOR351C	0	0	0.303448275862069
YBR135W	0	0	0.302925989672978
YFR002W	0	0	0.302405498281787
YMR021C	0	0	0.30188679245283
YLR039C	0	0	0.301369863013699
YEL016C	0	0	0.300854700854701
YMR305C	0	0	0.300675675675676
YMR227C	0	0	0.300675675675676
YPL127C	0	0	0.300675675675676
YPR164W	1	0	0.300675675675676
YKL173W	0	0	0.300675675675676
YMR285C	0	0	0.300675675675676
YGL019W	1	0	0.300675675675676
YPL086C	0	0	0.300168634064081
YOR191W	0	0	0.2996632996633
YDR104C	0	0	0.299159663865546
YOR247W	0	0	0.298657718120805
YJL019W	0	0	0.298157453936348
YGL066W	0	0	0.297658862876254
YOL007C	0	1	0.297658862876254
YPL016W	0	0	0.297161936560935
YKL079W	0	0	0.296666666666667
YBR175W	0	0	0.296173044925125
YLR440C	0	0	0.295681063122924
YLR425W	0	0	0.295190713101161
YFR013W	0	0	0.294701986754967
YJR140C	0	0	0.294214876033058
YBR260C	0	0	0.293729372937294
YML062C	0	0	0.293245469522241
YPL228W	0	0	0.292763157894737
YBR107C	0	0	0.292282430213465
YNL258C	0	0	0.291803278688525
YNL299W	0	0	0.291325695581015
YDR243C	0	0	0.290849673202614
YOL096C	0	0	0.290375203915171
YDR208W	0	0	0.289902280130293
YKR078W	0	0	0.289430894308943
YKL005C	0	0	0.289176090468498
YHR036W	0	0	0.289176090468498
YGL144C	0	0	0.289176090468498
YDR225W	1	0	0.289176090468498
YPL120W	0	0	0.288709677419355
YBR288C	0	0	0.288244766505636
YMR028W	0	0	0.287781350482315
YGL122C	0	0	0.287539936102236
YMR263W	0	0	0.287539936102236
YMR172W	0	0	0.287539936102236
YBL051C	1	0	0.287539936102236
YML076C	0	0	0.287081339712919
YHR129C	0	0	0.286624203821656
YBR273C	0	0	0.286168521462639
YLR086W	0	0	0.285714285714286
YOL068C	0	0	0.285261489698891
YGL130W	0	0	0.284810126582278
YGR104C	0	0	0.28436018957346
YGR078C	0	0	0.28391167192429
YLR223C	0	0	0.283464566929134
YDR081C	0	0	0.283018867924528
YJL168C	0	0	0.282574568288854
YPL007C	0	0	0.282131661442006
YDR244W	0	0	0.28169014084507
YMR219W	0	0	0.28125
YDL077C	0	0	0.280811232449298
YFR010W	0	0	0.280373831775701
YLR368W	0	0	0.279937791601866
YDR528W	0	0	0.279503105590062
YCR084C	0	0	0.27906976744186
YBL056W	0	0	0.278637770897833
YFL001W	0	0	0.278207109737249
YOL078W	0	0	0.277777777777778
YBR097W	0	0	0.277349768875193
YGR005C	0	0	0.276923076923077
YOR058C	0	0	0.276497695852535
YJR141W	0	0	0.276176024279211
YJL006C	0	0	0.276176024279211
YER132C	0	0	0.276176024279211
YKL022C	0	0	0.276176024279211
YOL148C	0	0	0.276176024279211
YKL032C	1	0	0.276176024279211
YDR464W	0	0	0.276176024279211
YDL020C	1	0	0.276176024279211
YPL155C	0	0	0.275757575757576
YLR385C	0	0	0.275340393343419
YBR165W	0	0	0.274924471299094
YDR006C	0	0	0.274509803921569
YBR095C	0	0	0.274096385542169
YDR254W	0	0	0.273684210526316
YLR096W	0	0	0.273273273273273
YKR077W	0	1	0.273273273273273
YIL066C	0	0	0.273134328358209
YJL110C	0	0	0.273134328358209
YBL010C	0	1	0.273134328358209
YGL133W	0	0	0.273134328358209
YKL054C	1	0	0.273134328358209
YDR110W	0	0	0.272727272727273
YBL031W	0	1	0.272727272727273
YBR290W	0	0	0.272321428571429
YOR123C	0	0	0.271916790490342
YLR224W	0	0	0.27178729689808
YDR309C	0	0	0.27178729689808
YDR075W	0	0	0.27178729689808
YDR314C	1	0	0.27178729689808
YNL199C	0	0	0.271386430678466
YHR178W	0	0	0.270986745213549
YLL021W	0	0	0.270588235294118
YML010W	0	0	0.270190895741557
YBL004W	0	0	0.269794721407625
YDL207W	0	0	0.269399707174231
YBL058W	0	0	0.269005847953216
YBR058C	0	0	0.268895348837209
YMR125W	0	0	0.268895348837209
YBR129C	0	0	0.268895348837209
YGL127C	1	0	0.268895348837209
YLL036C	0	0	0.268505079825835
YPL151C	0	0	0.268115942028986
YDR137W	0	0	0.267727930535456
YOL100W	0	0	0.267341040462428
YNL031C	0	0	0.266955266955267
YOL115W	0	0	0.26657060518732
YGL212W	0	0	0.266187050359712
YDL006W	0	0	0.265804597701149
YNL097C	0	0	0.265423242467719
YBL037W	0	0	0.265042979942693
YFL049W	0	0	0.264663805436338
YDR325W	0	0	0.264285714285714
YNL072W	0	0	0.263908701854494
YJR031C	0	0	0.263829787234043
YFR019W	0	0	0.263829787234043
YKL028W	0	0	0.263829787234043
YOR346W	1	0	0.263829787234043
YKR002W	0	0	0.263456090651558
YMR223W	0	0	0.263083451202263
YMR111C	0	1	0.263083451202263
YBL079W	0	0	0.26271186440678
YPL100W	0	0	0.262341325811001
YBR036C	0	0	0.262272089761571
YGR063C	0	0	0.262272089761571
YIL038C	0	0	0.262272089761571
YLR265C	1	0	0.262272089761571
YHR058C	0	0	0.261904761904762
YGL172W	0	0	0.261538461538462
YDL099W	0	0	0.261173184357542
YKL012W	0	0	0.260808926080893
YLR200W	0	0	0.260445682451253
YDR253C	0	0	0.260083449235049
YBR179C	0	0	0.259722222222222
YLR298C	0	0	0.259361997226075
YDR362C	0	0	0.259002770083103
YJR084W	0	0	0.258644536652835
YBR193C	0	0	0.25828729281768
YMR077C	0	0	0.257931034482759
YKR010C	0	0	0.257575757575758
YPL195W	0	0	0.257221458046768
YML043C	0	0	0.256868131868132
YER093C	0	0	0.256515775034294
YER167W	0	0	0.256164383561644
YDR200C	0	0	0.255813953488372
YJR110W	0	0	0.255464480874317
YBR198C	0	0	0.255434782608696
YGL254W	0	0	0.255434782608696
YJR042W	0	0	0.255434782608696
YKL025C	1	0	0.255434782608696
YHR040W	0	0	0.255088195386703
YGL203C	0	0	0.254742547425474
YGR186W	0	0	0.254397834912043
YGL240W	0	0	0.254054054054054
YML005W	0	0	0.253711201079622
YGL013C	0	0	0.253369272237197
YHR103W	0	0	0.253028263795424
YDR480W	0	0	0.252688172043011
YKR001C	0	0	0.252348993288591
YKR099W	0	0	0.25201072386059
YER161C	0	0	0.252
YOL072W	0	0	0.252
YDR088C	0	0	0.252
YBR173C	1	0	0.252
YPL190C	0	0	0.251664447403462
YJL140W	0	0	0.251329787234043
YJL085W	0	0	0.251322751322751
YOL123W	0	0	0.251322751322751
YOL102C	0	0	0.251322751322751
YHR120W	1	0	0.251322751322751
YBR119W	0	0	0.250990752972259
YBR042C	0	0	0.25065963060686
YNL206C	0	0	0.250329380764163
YGL091C	0	0	0.25
YOR353C	0	0	0.249671484888305
YKL203C	0	0	0.249343832020997
YIL104C	0	0	0.249017038007864
YNL188W	0	0	0.24869109947644
YML006C	0	0	0.248366013071895
YEL022W	0	0	0.248041775456919
YPL181W	0	0	0.247718383311604
YPL018W	0	0	0.247395833333333
YPR178W	0	0	0.247074122236671
YBL002W	0	0	0.246753246753247
YKL015W	0	0	0.246433203631647
YJR050W	0	0	0.246113989637306
YJL010C	0	0	0.245795601552393
YLR067C	0	0	0.245478036175711
YDL141W	0	0	0.245161290322581
YKL074C	0	0	0.244845360824742
YHR200W	0	0	0.244530244530245
YCR021C	0	0	0.244303797468354
YMR231W	0	0	0.244303797468354
YMR277W	0	0	0.244303797468354
YOR338W	0	0	0.244303797468354
YPL146C	0	0	0.244303797468354
YMR288W	0	0	0.244303797468354
YHR206W	0	0	0.244303797468354
YOL063C	1	0	0.244303797468354
YLR155C	0	0	0.244303797468354
YOL019W	0	1	0.244303797468354
YDL154W	0	0	0.244303797468354
YLR272C	0	0	0.244303797468354
YLR427W	1	0	0.244303797468354
YJL127C	1	0	0.244303797468354
YBR252W	0	0	0.243994943109987
YMR100W	0	0	0.243686868686869
YOR257W	0	0	0.243379571248424
YPR040W	0	0	0.243073047858942
YER109C	0	0	0.242767295597484
YDR466W	0	0	0.242462311557789
YDR390C	0	0	0.242158092848181
YBR112C	0	0	0.241854636591479
YBR244W	0	0	0.241551939924906
YGR081C	0	0	0.24125
YGL210W	0	0	0.240948813982522
YBR065C	0	0	0.240648379052369
YER105C	0	0	0.240348692403487
YGL092W	0	0	0.240049751243781
YOR330C	0	0	0.239751552795031
YNR010W	0	0	0.239454094292804
YJL129C	0	0	0.239157372986369
YGR170W	0	0	0.238861386138614
YBR071W	0	1	0.238861386138614
YOR274W	0	0	0.238566131025958
YMR001C	0	0	0.238271604938272
YDR021W	0	0	0.237977805178792
YIL112W	0	0	0.237684729064039
YMR234W	0	0	0.237392373923739
YDR028C	0	0	0.237100737100737
YDR351W	0	0	0.23680981595092
YDL076C	0	0	0.236519607843137
YMR268C	0	0	0.236230110159119
YPL125W	0	0	0.235941320293399
YNL103W	0	0	0.235653235653236
YFL023W	0	0	0.235365853658537
YNL021W	0	0	0.235079171741778
YBR022W	0	0	0.234793187347932
YBR167C	0	0	0.234507897934386
YDR013W	0	0	0.234223300970874
YIR004W	0	0	0.233939393939394
YBR156C	0	0	0.23365617433414
YBR074W	0	1	0.23365617433414
YGR013W	0	0	0.233373639661427
YGR089W	0	0	0.233091787439614
YOR110W	0	0	0.232810615199035
YMR067C	0	0	0.232530120481928
YKL088W	0	0	0.232250300842359
YBR176W	0	0	0.231971153846154
YGR134W	0	0	0.231692677070828
YBL067C	0	1	0.231692677070828
YIL115C	0	0	0.231414868105516
YOR360C	0	0	0.231137724550898
YGL124C	0	0	0.230861244019139
YDL132W	0	0	0.230585424133811
YDR421W	0	0	0.230310262529833
YNR015W	0	0	0.230035756853397
YOR269W	0	0	0.229761904761905
YOR242C	0	0	0.2294887039239
YIL031W	0	0	0.229216152019002
YBR264C	0	0	0.228944246737841
YDR054C	0	0	0.228672985781991
YAL041W	0	0	0.228402366863905
YGR271W	0	0	0.228132387706856
YNL054W	0	0	0.227863046044864
YDR069C	0	0	0.227699530516432
YJL033W	0	0	0.227699530516432
YGR042W	0	0	0.227699530516432
YMR004W	0	0	0.227699530516432
YER169W	1	0	0.227699530516432
YDR510W	0	0	0.227432590855803
YDR219C	0	0	0.227166276346604
YFR028C	0	0	0.226900584795322
YAL020C	0	0	0.226635514018692
YBR155W	0	0	0.226371061843641
YNL153C	0	0	0.226107226107226
YBR161W	0	0	0.225844004656577
YBR211C	0	0	0.225581395348837
YOR160W	0	0	0.225319396051103
YDR170C	0	0	0.225058004640371
YNL286W	0	0	0.224797219003476
YHR167W	0	0	0.224537037037037
YDR469W	0	0	0.224277456647399
YHL038C	0	0	0.224018475750577
YGR113W	0	0	0.223760092272203
YKR063C	0	0	0.223502304147465
YNL221C	0	0	0.223245109321059
YIL095W	0	0	0.222988505747126
YER029C	0	0	0.222732491389208
YLR127C	0	0	0.222477064220183
YJL026W	0	0	0.222222222222222
YBR030W	0	0	0.221967963386728
YGL194C	0	0	0.221714285714286
YGR091W	0	0	0.221461187214612
YBR029C	0	0	0.221208665906499
YBR110W	0	0	0.220956719817768
YDR174W	0	0	0.22070534698521
YJL209W	0	0	0.220454545454545
YMR283C	0	0	0.220204313280363
YGL061C	0	0	0.219954648526077
YBR089C-A	0	0	0.219705549263873
YNR052C	0	0	0.219457013574661
YLR430W	0	0	0.219209039548023
YGL168W	0	0	0.218961625282167
YNL091W	0	0	0.218714768883878
YBR254C	0	0	0.218468468468468
YER172C	0	0	0.21822272215973
YJL162C	0	1	0.21822272215973
YLR329W	0	0	0.217977528089888
YBL080C	0	0	0.217732884399551
YNL300W	0	1	0.217732884399551
YBR171W	0	0	0.217488789237668
YKL041W	0	0	0.217245240761478
YKL149C	0	0	0.217002237136465
YPL169C	0	0	0.216759776536313
YMR306W	0	0	0.216517857142857
YJL061W	0	0	0.216276477146042
YBR227C	0	1	0.216276477146042
YDR312W	0	0	0.216035634743875
YKL205W	0	0	0.21579532814238
YER040W	0	0	0.215555555555556
YGL049C	0	0	0.215316315205327
YMR176W	0	0	0.215077605321508
YBL047C	0	0	0.21483942414175
YKR013W	0	1	0.21483942414175
YML114C	0	0	0.214601769911504
YCR033W	0	0	0.214364640883978
YFL003C	0	0	0.214128035320088
YKR031C	0	0	0.213891951488423
YOR092W	0	0	0.213656387665198
YGL167C	0	0	0.213421342134213
YER019W	0	0	0.213186813186813
YHL009C	0	0	0.212952799121844
YNL292W	0	0	0.212719298245614
YMR153W	0	0	0.212486308871851
YDR295C	0	0	0.212253829321663
YPL101W	0	0	0.212021857923497
YHR157W	0	0	0.2117903930131
YDR147W	0	0	0.211559432933479
YNR048W	0	0	0.211328976034858
YCR032W	0	0	0.211267605633803
YAL009W	0	0	0.211267605633803
YBR258C	0	0	0.211267605633803
YIR015W	0	0	0.211267605633803
YNL133C	1	0	0.211267605633803
YMR127C	0	0	0.211038961038961
YGL113W	0	0	0.210810810810811
YBR133C	0	0	0.210583153347732
YBR192W	0	0	0.210355987055016
YDR213W	0	0	0.210129310344828
YNR051C	0	0	0.209903121636168
YIR023W	0	0	0.209677419354839
YDR192C	0	0	0.209452201933405
YDL197C	0	0	0.209227467811159
YDR332W	0	1	0.209227467811159
YER176W	0	0	0.209003215434084
YDR189W	0	0	0.208779443254818
YBL093C	0	0	0.20855614973262
YBR059C	0	0	0.208333333333333
YOR261C	0	0	0.208110992529349
YLR181C	0	0	0.207889125799574
YMR180C	0	0	0.207667731629393
YPR017C	0	0	0.207446808510638
YBR141C	0	1	0.207446808510638
YML107C	0	0	0.207407407407407
YML059C	0	0	0.207407407407407
YJR055W	0	0	0.207407407407407
YLR310C	0	0	0.207407407407407
YDL047W	1	0	0.207407407407407
YKR090W	0	0	0.207188160676533
YER157W	0	0	0.206969376979937
YFR016C	0	1	0.206969376979937
YBR166C	0	0	0.206751054852321
YDR150W	0	0	0.206533192834563
YNL207W	0	0	0.206315789473684
YBR172C	0	0	0.206098843322818
YLR451W	0	0	0.205882352941176
YPL071C	0	1	0.205882352941176
YBR153W	0	0	0.205666316894019
YBR020W	0	0	0.205450733752621
YDL239C	0	0	0.205235602094241
YNL308C	0	0	0.205020920502092
YHR027C	0	0	0.204806687565308
YDL043C	0	0	0.204592901878914
YOR157C	0	0	0.204379562043796
YNL064C	0	0	0.204166666666667
YNL161W	0	0	0.203954214360042
YLR071C	0	0	0.203742203742204
YGL116W	0	0	0.203530633437176
YDR145W	0	0	0.203319502074689
YER032W	0	0	0.203108808290155
YDL064W	0	0	0.202898550724638
YMR270C	0	0	0.202688728024819
YDR057W	0	0	0.202479338842975
YBR152W	0	0	0.202270381836945
YKR079C	0	0	0.202061855670103
YDR289C	0	0	0.201853759011329
YDR363W-A	0	0	0.201646090534979
YLR114C	0	0	0.201438848920863
YNL297C	0	0	0.201232032854209
YML111W	0	0	0.201025641025641
YIL131C	0	0	0.200819672131148
YBR140C	0	0	0.200614124872057
YPR072W	0	0	0.20040899795501
YLR403W	0	0	0.200204290091931
YER112W	0	0	0.2
YOR336W	0	0	0.199796126401631
YOR373W	0	0	0.19959266802444
YOR069W	0	0	0.199389623601221
YHL026C	0	1	0.199389623601221
YAL001C	0	0	0.199186991869919
YPR179C	0	0	0.198984771573604
YMR043W	0	0	0.198782961460446
YLR314C	0	0	0.198581560283688
YBL061C	0	0	0.198380566801619
YDR179C	0	0	0.198198198198198
YOR259C	0	0	0.198198198198198
YBR243C	0	0	0.198198198198198
YGR180C	0	0	0.198198198198198
YJL039C	0	0	0.198198198198198
YBL011W	0	0	0.198198198198198
YKL010C	0	0	0.198198198198198
YML124C	0	0	0.198198198198198
YNL307C	1	0	0.198198198198198
YOR107W	0	0	0.198198198198198
YKR056W	1	0	0.198198198198198
YNL214W	0	0	0.198
YNL068C	0	0	0.197802197802198
YMR039C	0	0	0.197604790419162
YNL257C	0	0	0.19740777666999
YDR108W	0	0	0.197211155378486
YDR191W	0	0	0.197014925373134
YOR194C	0	0	0.196819085487078
YDR523C	0	0	0.196623634558093
YGL003C	0	0	0.196428571428571
YBR210W	0	0	0.196233894945491
YDR235W	0	0	0.196039603960396
YAL032C	0	0	0.195845697329377
YDL007W	0	0	0.195652173913043
YML113W	0	0	0.195459032576505
YPR055W	0	0	0.195266272189349
YDR027C	0	0	0.195073891625616
YPR180W	0	0	0.19488188976378
YLR095C	0	0	0.194690265486726
YBL001C	0	0	0.194499017681729
YHR041C	0	0	0.194308145240432
YBL024W	0	0	0.194117647058824
YGR009C	0	0	0.193927522037218
YBR259W	0	1	0.193927522037218
YBR293W	0	0	0.193737769080235
YER149C	0	0	0.193548387096774
YPR019W	0	0	0.193359375
YCR016W	0	0	0.193170731707317
YBL032W	0	0	0.192982456140351
YOR001W	0	0	0.192794547224927
YOR172W	0	0	0.192678227360308
YDL080C	0	0	0.192678227360308
YJL124C	0	0	0.192678227360308
YJR003C	0	0	0.192678227360308
YBL091C	0	0	0.192678227360308
YER177W	1	0	0.192678227360308
YFL007W	0	0	0.192678227360308
YBR265W	0	0	0.192678227360308
YGL237C	0	0	0.192678227360308
YER168C	0	0	0.192678227360308
YJR144W	1	0	0.192678227360308
YPL065W	0	0	0.192492781520693
YPL159C	0	0	0.192307692307692
YDL156W	0	1	0.192307692307692
YLR016C	0	0	0.192122958693564
YPR095C	0	0	0.191938579654511
YKR096W	0	1	0.191938579654511
YLR396C	0	0	0.191754554170662
YGR119C	0	0	0.191570881226054
YBL082C	0	0	0.191387559808612
YLR141W	0	0	0.191204588910134
YLR068W	0	0	0.191021967526266
YNL227C	0	0	0.190839694656489
YDR394W	0	0	0.190657769304099
YBR212W	0	0	0.19047619047619
YNL189W	0	0	0.190294957183635
YOR174W	0	0	0.190114068441065
YDR489W	0	0	0.189933523266857
YBR236C	0	0	0.189753320683112
YDR034C	0	0	0.189622641509434
YOR116C	0	0	0.189622641509434
YGL247W	0	0	0.189622641509434
YJR083C	0	0	0.189622641509434
YLR417W	0	0	0.189622641509434
YGL070C	1	0	0.189622641509434
YDR161W	0	0	0.189443920829406
YMR287C	0	0	0.189265536723164
YBR008C	0	0	0.189087488240828
YNL164C	0	0	0.18890977443609
YIR011C	0	0	0.188732394366197
YDL030W	0	0	0.188555347091932
YLR052W	0	0	0.188378631677601
YPL026C	0	0	0.188202247191011
YLR098C	0	0	0.188081936685289
YLR423C	0	0	0.188081936685289
YKR060W	0	0	0.188081936685289
YML053C	0	1	0.188081936685289
YDR416W	0	0	0.188081936685289
YFR038W	0	1	0.188081936685289
YML074C	0	0	0.188081936685289
YDR317W	1	0	0.188081936685289
YDR379W	0	0	0.187906976744186
YFL009W	0	0	0.187732342007435
YBR007C	0	1	0.187732342007435
YPL217C	0	0	0.187558031569174
YBR233W	0	1	0.187558031569174
YEL062W	0	0	0.187384044526902
YBL007C	0	0	0.187210379981464
YNL022C	0	0	0.187037037037037
YPR031W	0	0	0.186924493554328
YGR218W	0	0	0.186924493554328
YDL117W	0	0	0.186924493554328
YKL098W	0	1	0.186924493554328
YER106W	0	0	0.186924493554328
YPL269W	0	0	0.186924493554328
YER028C	1	0	0.186924493554328
YPL001W	0	0	0.186813186813187
YNL272C	0	0	0.186813186813187
YCL031C	0	0	0.186813186813187
YDR478W	0	0	0.186813186813187
YPL193W	0	0	0.186813186813187
YML088W	1	0	0.186813186813187
YJL041W	0	0	0.186642268984446
YBL020W	0	0	0.186471663619744
YBR077C	0	0	0.186301369863014
YDL115C	0	0	0.186131386861314
YOR279C	0	0	0.185961713764813
YPL075W	0	0	0.185792349726776
YKR028W	0	0	0.185623293903549
YNL215W	0	1	0.185623293903549
YMR128W	0	0	0.185454545454545
YBR197C	0	1	0.185454545454545
YBR199W	0	0	0.185286103542234
YDL140C	0	0	0.185117967332123
YOR249C	0	0	0.184950135992747
YNL282W	0	0	0.184782608695652
YJR021C	0	0	0.184615384615385
YDL160C	0	0	0.184448462929476
YPL254W	0	0	0.184281842818428
YGR129W	0	0	0.184115523465704
YGR224W	0	0	0.18394950405771
YDR301W	0	0	0.183783783783784
YPR161C	0	0	0.183618361836184
YGL232W	0	0	0.183453237410072
YIL068C	0	0	0.183288409703504
YNL251C	0	0	0.183123877917415
YML034W	0	0	0.182959641255605
YFL031W	0	0	0.182795698924731
YDL112W	0	0	0.182632050134288
YPR032W	0	0	0.182468694096601
YNL118C	0	0	0.18230563002681
YGL065C	0	0	0.182142857142857
YLR276C	0	0	0.181980374665477
YJL076W	0	0	0.181818181818182
YHR201C	0	0	0.181656277827248
YPR190C	0	0	0.181494661921708
YJL098W	0	0	0.181333333333333
YCR019W	0	0	0.181172291296625
YMR014W	0	0	0.181011535048802
YNL172W	0	0	0.180851063829787
YDL159W	0	0	0.180690876882197
YDR164C	0	0	0.180530973451327
YGR202C	0	0	0.180371352785146
YDL195W	0	0	0.180212014134276
YBL106C	0	0	0.180052956751986
YOR322C	0	0	0.17989417989418
YKL059C	0	0	0.179735682819383
YGL048C	0	0	0.179577464788732
YJL099W	0	0	0.179419525065963
YPL243W	0	0	0.179261862917399
YML093W	0	0	0.17910447761194
YBL089W	0	0	0.178947368421053
YGR251W	0	0	0.178790534618755
YBR202W	0	0	0.178633975481611
YLL034C	0	0	0.178477690288714
YHR102W	0	0	0.178321678321678
YBR253W	0	0	0.178165938864629
YLR082C	0	0	0.178010471204188
YKL125W	0	0	0.177855274629468
YPL128C	0	0	0.177700348432056
YER159C	0	0	0.177545691906005
YBR125C	0	1	0.177545691906005
YOR048C	0	0	0.177391304347826
YDR308C	0	0	0.177237185056473
YKL014C	0	0	0.177083333333333
YML099C	0	0	0.17692974848222
YDL231C	0	0	0.176776429809359
YLR022C	0	0	0.176623376623377
YCL032W	0	0	0.176470588235294
YBL006C	0	0	0.176318063958513
YLR398C	0	0	0.176165803108808
YER018C	0	0	0.176013805004314
YOL021C	0	0	0.175862068965517
YCL010C	0	0	0.175710594315245
YOR014W	0	0	0.175559380378657
YLR274W	0	0	0.175408426483233
YOR023C	0	0	0.175257731958763
YGR200C	0	0	0.175107296137339
YGL063W	0	0	0.174957118353345
YML080W	0	0	0.174807197943445
YJL029C	0	0	0.174657534246575
YBR041W	0	0	0.174508126603935
YBR002C	0	0	0.174358974358974
YJL125C	0	0	0.174210076857387
YBR239C	0	1	0.174210076857387
YCR059C	0	0	0.174061433447099
YER180C	0	0	0.173913043478261
YIL096C	0	0	0.173764906303237
YDR477W	0	0	0.173617021276596
YDR412W	0	0	0.173469387755102
YBR033W	0	1	0.173469387755102
YBR061C	0	0	0.173322005097706
YPL210C	0	0	0.173174872665535
YEL025C	0	1	0.173174872665535
YOR363C	0	0	0.173027989821883
YPL089C	0	0	0.172995780590717
YLR435W	0	0	0.172995780590717
YCR082W	0	0	0.172995780590717
YLR401C	0	0	0.172995780590717
YMR273C	0	0	0.172995780590717
YPL204W	1	0	0.172995780590717
YGL213C	0	0	0.172849915682968
YER044C-A	0	0	0.172704296545914
YBR105C	0	0	0.172558922558923
YHR069C	0	0	0.172413793103448
YBL036C	0	0	0.172268907563025
YNL027W	0	0	0.172124265323258
YML097C	0	0	0.171979865771812
YPR169W	0	0	0.171835708298407
YDR252W	0	0	0.171691792294807
YPR125W	0	0	0.171548117154812
YHR034C	0	0	0.171404682274247
YJR076C	0	0	0.171261487050961
YKL116C	0	0	0.171118530884808
YOR138C	0	0	0.170975813177648
YDR071C	0	0	0.170833333333333
YPL189W	0	0	0.170691090757702
YOR046C	0	0	0.170549084858569
YJR070C	0	0	0.170407315045719
YOR106W	0	0	0.170265780730897
YLR148W	0	0	0.170124481327801
YBL021C	0	0	0.169983416252073
YGL100W	0	0	0.169842584921292
YBL041W	0	0	0.169701986754967
YML098W	0	0	0.169561621174524
YBR242W	0	1	0.169561621174524
YBR235W	0	1	0.169561621174524
YEL036C	0	0	0.169421487603306
YBR142W	0	0	0.169281585466557
YMR113W	0	0	0.169141914191419
YER129W	0	0	0.169002473206925
YEL009C	0	0	0.168863261943987
YDR315C	0	0	0.168724279835391
YLR212C	0	0	0.168585526315789
YJR036C	0	0	0.168447000821693
YPL133C	0	0	0.168308702791461
YBL107C	0	1	0.168308702791461
YGR071C	0	1	0.168308702791461
YER068W	0	0	0.168170631665299
YLR131C	0	0	0.168032786885246
YOR207C	0	0	0.167895167895168
YBR164C	0	0	0.167757774140753
YLR238W	0	0	0.167620605069501
YGL115W	0	0	0.167483660130719
YOL064C	0	0	0.16734693877551
YHL023C	0	1	0.16734693877551
YJR022W	0	0	0.16721044045677
YLR228C	0	0	0.167207792207792
YOR171C	0	0	0.167207792207792
YMR042W	0	0	0.167207792207792
YDR103W	0	0	0.167207792207792
YKL166C	0	0	0.167207792207792
YDL200C	1	0	0.167207792207792
YBR162W-A	0	0	0.167072181670722
YPR186C	0	0	0.166936790923825
YNL163C	0	0	0.166801619433198
YMR276W	0	0	0.166666666666667
YBR015C	0	0	0.166531932093775
YNL167C	0	0	0.166397415185784
YLL004W	0	0	0.166263115415658
YGR217W	0	0	0.166129032258065
YMR166C	0	0	0.165995165189363
YKL134C	0	0	0.165861513687601
YIR005W	0	0	0.165728077232502
YBR004C	0	0	0.165594855305466
YDR216W	0	0	0.165461847389558
YBR225W	0	1	0.165461847389558
YMR207C	0	0	0.165329052969502
YDR515W	0	0	0.165196471531676
YER123W	0	0	0.165064102564103
YLR150W	0	0	0.164931945556445
YDL209C	0	0	0.1648
YML103C	0	0	0.16466826538769
YBR168W	0	0	0.164536741214058
YKR100C	0	0	0.164405426975259
YOL091W	0	0	0.164274322169059
YBL017C	0	0	0.164143426294821
YDR140W	0	0	0.164012738853503
YBR086C	0	0	0.163882259347653
YDR120C	0	0	0.163751987281399
YBL055C	0	0	0.163621922160445
YDL088C	0	0	0.163492063492063
YMR216C	0	0	0.163362410785091
YMR069W	0	0	0.163232963549921
YCR081W	0	0	0.163103721298496
YER014W	0	0	0.162974683544304
YML064C	0	0	0.162845849802372
YDR326C	0	0	0.162717219589258
YPL011C	0	0	0.162588792423047
YOL076W	0	0	0.162460567823344
YGL227W	0	0	0.162332545311269
YHR061C	0	0	0.162204724409449
YJR066W	0	0	0.162077104642014
YOR060C	0	0	0.161949685534591
YOL108C	0	0	0.161822466614297
YBR186W	0	0	0.161695447409733
YKL068W	0	0	0.16156862745098
YNR009W	0	0	0.161466458658346
YBR024W	0	0	0.161466458658346
YDR257C	0	1	0.161466458658346
YCR035C	0	0	0.161466458658346
YAR014C	0	0	0.161466458658346
YFR034C	0	0	0.161466458658346
YCR012W	0	0	0.161466458658346
YKL213C	1	0	0.161466458658346
YLR094C	0	0	0.161340607950117
YNL231C	0	0	0.161214953271028
YDR292C	0	0	0.161089494163424
YPR133C	0	0	0.160964230171073
YIL116W	0	0	0.160866202629544
YGR135W	0	0	0.160866202629544
YEL030W	0	0	0.160866202629544
YCL011C	0	0	0.160866202629544
YJR039W	0	1	0.160866202629544
YOL069W	0	0	0.160866202629544
YBR080C	0	0	0.160866202629544
YER038C	1	0	0.160866202629544
YGR090W	0	0	0.160741885625966
YBR108W	0	1	0.160741885625966
YKL021C	0	0	0.160617760617761
YNL106C	0	0	0.160493827160494
YOR267C	0	0	0.160370084811103
YOR358W	0	0	0.160246533127889
YDL240W	0	0	0.160123171670516
YOR083W	0	0	0.16
YAL048C	0	0	0.159877017678709
YJR112W	0	0	0.159754224270353
YDR280W	0	0	0.159631619339985
YHR115C	0	0	0.159509202453988
YOR275C	0	0	0.159386973180077
YLR453C	0	0	0.159264931087289
YGL141W	0	0	0.159177456207159
YKL048C	0	0	0.159177456207159
YOR372C	0	0	0.159177456207159
YNR026C	0	0	0.159177456207159
YDL170W	0	0	0.159177456207159
YDR484W	0	0	0.159177456207159
YML023C	1	0	0.159177456207159
YMR154C	0	0	0.159056316590563
YOR089C	0	0	0.15893536121673
YHR030C	0	0	0.158814589665653
YOL044W	0	0	0.158694001518603
YEL055C	0	0	0.158573596358118
YGL027C	0	0	0.158453373768006
YOR328W	0	0	0.158333333333333
YOR129C	0	0	0.158213474640424
YPL049C	0	0	0.158093797276853
YOL028C	0	0	0.157974300831444
YNL313C	0	0	0.15785498489426
YPL083C	0	0	0.157735849056604
YER002W	0	0	0.157616892911011
YPL047W	0	0	0.157498116051243
YHL025W	0	0	0.157379518072289
YDR305C	0	0	0.157261098570354
YBR017C	0	0	0.157142857142857
YDR260C	0	0	0.15702479338843
YDR328C	0	0	0.156906906906907
YBL026W	0	0	0.156789197299325
YPL060W	0	0	0.156671664167916
YLR102C	0	0	0.156554307116105
YBL091C-A	0	1	0.156554307116105
YPL115C	0	0	0.156437125748503
YBL022C	0	0	0.156320119670905
YJL056C	0	0	0.156203288490284
YKL160W	0	0	0.156086631814787
YOR064C	0	0	0.155970149253731
YKR054C	0	0	0.155853840417599
YNL325C	0	0	0.155737704918033
YHR165C	0	0	0.155621742367833
YBR200W	0	0	0.155505952380952
YBL085W	0	0	0.155390334572491
YPR103W	0	0	0.155274888558692
YLR078C	0	0	0.155159613956941
YMR005W	0	0	0.155044510385757
YBR194W	0	1	0.155044510385757
YKR083C	0	0	0.154929577464789
YOL080C	0	0	0.154867256637168
YGL153W	0	0	0.154867256637168
YNL210W	0	0	0.154867256637168
YGR040W	0	0	0.154867256637168
YPR173C	0	0	0.154867256637168
YGR229C	0	0	0.154867256637168
YOR386W	1	0	0.154867256637168
YGR198W	0	0	0.154753131908622
YHR101C	0	0	0.154639175257732
YDR131C	0	0	0.154525386313466
YEL056W	0	0	0.154411764705882
YGR048W	0	0	0.154298310066128
YOL130W	0	0	0.154185022026432
YPL064C	0	1	0.154185022026432
YPL096W	0	0	0.154071900220103
YPR065W	0	0	0.153958944281525
YBR270C	0	1	0.153958944281525
YLR371W	0	0	0.153902261123268
YDR427W	0	0	0.153902261123268
YER059W	0	0	0.153902261123268
YMR177W	0	0	0.153902261123268
YFR005C	0	0	0.153902261123268
YNL158W	0	0	0.153902261123268
YGR203W	0	1	0.153902261123268
YBR204C	0	1	0.153902261123268
YER089C	1	0	0.153902261123268
YEL015W	0	0	0.153790087463557
YLR003C	0	0	0.153678077203205
YER104W	0	0	0.153566229985444
YER011W	0	0	0.153454545454545
YGR192C	0	0	0.153343023255814
YJL059W	0	0	0.153231663035585
YDR389W	0	0	0.153120464441219
YBL104C	0	1	0.153120464441219
YDR449C	0	0	0.153009427121102
YPL051W	0	0	0.152898550724638
YBR216C	0	0	0.152787834902245
YKR025W	0	0	0.152677279305355
YML082W	0	0	0.152566883586406
YPL038W	0	0	0.152456647398844
YER092W	0	1	0.152456647398844
YJR130C	0	0	0.152346570397112
YBR205W	0	0	0.152236652236652
YCR093W	0	0	0.1521268925739
YOR084W	0	0	0.152017291066282
YBR003W	0	0	0.15190784737221
YGL095C	0	0	0.151798561151079
YOR326W	0	0	0.151689432063264
YNL278W	0	0	0.151580459770115
YHR150W	0	0	0.151471643933955
YBR219C	0	1	0.151471643933955
YNL253W	0	0	0.151362984218077
YLR336C	0	0	0.151254480286738
YBR078W	0	0	0.151146131805158
YLR407W	0	1	0.151146131805158
YNL123W	0	0	0.151037938439513
YDR221W	0	0	0.150929899856938
YNL036W	0	0	0.150822015725518
YOL023W	0	0	0.150714285714286
YBR151W	0	1	0.150714285714286
YOR179C	0	0	0.150606709493219
YER155C	0	0	0.150499286733238
YDR283C	0	0	0.150392017106201
YBR159W	0	0	0.1502849002849
YPL002C	0	0	0.150177935943061
YGL064C	0	0	0.150071123755334
YOR243C	0	0	0.149964463397299
YPR051W	0	0	0.149857954545455
YLR207W	0	0	0.149751596877218
YAL026C	0	0	0.149645390070922
YMR138W	0	0	0.149539333805811
YBR038W	0	0	0.14943342776204
YBR063C	0	1	0.14943342776204
YIL021W	0	0	0.149327671620665
YBR106W	0	0	0.149222065063649
YKR027W	0	0	0.149116607773852
YLR347C	0	0	0.149011299435028
YPL110C	0	0	0.148906139731828
YKL052C	0	0	0.148801128349788
YOR302W	0	0	0.148696264975335
YDR017C	0	0	0.148591549295775
YDR395W	0	0	0.148486980999296
YDR065W	0	0	0.148382559774965
YKL086W	0	0	0.14827828531272
YNL314W	0	0	0.148174157303371
YBR016W	0	0	0.148070175438596
YLL043W	0	0	0.14796633941094
YDL087C	0	0	0.147862648913805
YCR028C-A	0	0	0.147759103641457
YJL197W	0	1	0.147759103641457
YJR060W	0	0	0.147655703289013
YDL035C	0	0	0.147552447552448
YDR073W	0	0	0.147449336128581
YLR113W	0	0	0.147346368715084
YDL134C	0	0	0.147243545010468
YLR335W	0	0	0.147140864714086
YGR096W	0	0	0.147038327526132
YCL014W	0	0	0.146935933147632
YFL002C	0	0	0.146833681280445
YIL046W	0	0	0.14673157162726
YLR206W	0	0	0.146629603891591
YIL097W	0	0	0.146527777777778
YPL029W	0	0	0.146426092990978
YCR042C	0	0	0.146324549237171
YLR227C	0	0	0.146223146223146
YNL242W	0	0	0.14612188365651
YGL112C	0	0	0.146020761245675
YLR166C	0	0	0.145919778699862
YLL039C	0	0	0.145818935729095
YCL004W	0	0	0.145718232044199
YLR109W	0	0	0.145617667356798
YBR229C	0	0	0.14551724137931
YPL031C	0	0	0.145416953824948
YDL048C	0	1	0.145416953824948
YDL161W	0	0	0.145316804407713
YNL008C	0	0	0.145216792842395
YNL042W	0	0	0.145116918844567
YDR153C	0	0	0.145017182130584
YDL036C	0	0	0.144917582417582
YJL164C	0	0	0.144818119423473
YOR162C	0	0	0.144718792866941
YOL133W	0	0	0.144619602467443
YPL268W	0	0	0.144520547945205
YOR028C	0	0	0.144421629021218
YLR106C	0	0	0.144322845417237
YDR060W	0	0	0.144224196855776
YDR422C	0	0	0.144125683060109
YPL240C	0	0	0.144027303754266
YPR143W	0	0	0.143929058663029
YNL224C	0	1	0.143929058663029
YNL245C	0	0	0.143830947511929
YMR186W	0	0	0.143732970027248
YLR018C	0	0	0.143635125936011
YOR231W	0	0	0.143537414965986
YHR013C	0	0	0.143439836845683
YGR196C	0	1	0.143439836845683
YNR012W	0	0	0.143342391304348
YJR049C	0	0	0.143245078071962
YNL328C	0	0	0.14314789687924
YNL316C	0	0	0.143050847457627
YGR213C	0	0	0.142953929539295
YBR096W	0	1	0.142953929539295
YDR439W	0	0	0.142857142857143
YBR062C	0	1	0.142857142857143
YMR016C	0	0	0.14276048714479
YJR094C	0	0	0.142663962136579
YLR215C	0	0	0.142567567567568
YPR101W	0	0	0.142471303173531
YNL230C	0	0	0.142375168690958
YOR115C	0	0	0.142279163857047
YJR092W	0	0	0.142183288409704
YHL007C	0	0	0.142087542087542
YDR083W	0	0	0.141991924629879
YMR023C	0	0	0.141896435776732
YOR233W	0	0	0.141801075268817
YKL038W	0	0	0.141705842847549
YJL035C	0	0	0.141610738255034
YJR132W	0	0	0.141515761234071
YML016C	0	0	0.14142091152815
YGR272C	0	0	0.141326188881447
YDL033C	0	0	0.141231593038822
YBL060W	0	1	0.141231593038822
YGR004W	0	0	0.141137123745819
YAL027W	0	1	0.141137123745819
YGL016W	0	0	0.141042780748663
YBR154C	0	0	0.140948563794255
YBR246W	0	1	0.140948563794255
YCR047C	0	0	0.140854472630174
YIL008W	0	0	0.14076050700467
YDR329C	0	0	0.140666666666667
YER143W	0	0	0.140572951365756
YBR263W	0	0	0.140479360852197
YBL028C	0	0	0.140385894876913
YLR316C	0	0	0.140292553191489
YGR156W	0	0	0.140199335548173
YJR033C	0	0	0.140106241699867
YIL073C	0	0	0.140013271400133
YLR144C	0	0	0.139920424403183
YMR053C	0	0	0.139827700463883
YNR032W	0	0	0.139735099337748
YML038C	0	0	0.13964262078094
YMR204C	0	0	0.139550264550265
YOL001W	0	0	0.139458030403173
YOR030W	0	0	0.139365918097754
YHR127W	0	1	0.139365918097754
YNL223W	0	0	0.139273927392739
YDL190C	0	0	0.139182058047493
YMR163C	0	0	0.139090309822017
YDL201W	0	0	0.138998682476943
YOR124C	0	0	0.138907175773535
YLR160C	0	0	0.138815789473684
YOR357C	0	0	0.138724523339908
YBR255W	0	1	0.138724523339908
YBR084W	0	0	0.138633377135348
YJL207C	0	0	0.138542350623769
YOR078W	0	0	0.138451443569554
YBR122C	0	0	0.138360655737705
YML081W	0	1	0.138360655737705
YNR038W	0	0	0.13826998689384
YPR060C	0	0	0.138179436804191
YNL232W	0	0	0.138089005235602
YCR073C	0	0	0.137998691955526
YDR393W	0	0	0.137908496732026
YJL058C	0	0	0.137818419333769
YNL004W	0	0	0.137728459530026
YJL024C	0	0	0.137662337662338
YJR032W	0	0	0.137662337662338
YOR211C	0	0	0.137662337662338
YFR001W	0	0	0.137662337662338
YDR465C	0	0	0.137662337662338
YOL089C	0	0	0.137662337662338
YBR220C	0	1	0.137662337662338
YDR451C	0	0	0.137662337662338
YJR069C	1	0	0.137662337662338
YMR114C	0	1	0.137662337662338
YBR283C	0	0	0.137573004542505
YLR437C	0	1	0.137573004542505
YKR038C	0	0	0.137483787289235
YGL033W	0	0	0.137394685677252
YCL008C	0	0	0.137305699481865
YKL214C	0	0	0.137216828478964
YKR055W	0	0	0.137128072445019
YOR080W	0	0	0.137039431157078
YER083C	0	0	0.136950904392765
YPL249C	0	0	0.136862491930278
YER122C	0	0	0.136774193548387
YNL186W	0	0	0.136686009026435
YIL156W	0	0	0.13659793814433
YHR082C	0	0	0.13650998068255
YJR097W	0	0	0.136422136422136
YBR121C	0	0	0.136334405144695
YMR159C	0	0	0.136246786632391
YAL005C	0	0	0.136159280667951
YBR011C	0	0	0.13607188703466
YNL139C	0	0	0.135984605516357
YLR158C	0	0	0.135897435897436
YGR006W	0	0	0.135810377962844
YOR188W	0	0	0.135723431498079
YBR250W	0	0	0.135636596289187
YGL246C	0	0	0.135549872122762
YFL029C	0	0	0.135463258785942
YBR023C	0	0	0.135376756066411
YJR093C	0	0	0.135290363752393
YJR017C	0	0	0.135204081632653
YNL047C	0	0	0.135117909496495
YKL154W	0	0	0.135031847133758
YIL009C-A	0	0	0.134945894334819
YGR158C	0	0	0.134860050890585
YNR047W	0	0	0.134774316592498
YBL050W	0	0	0.134688691232529
YOR320C	0	0	0.134603174603175
YJL077C	0	1	0.134603174603175
YGL238W	0	0	0.134517766497462
YIL130W	0	1	0.134517766497462
YDR527W	0	0	0.134432466708941
YJR046W	0	0	0.134347275031686
YMR239C	0	0	0.134262191260291
YDR365C	0	0	0.134177215189873
YPR054W	0	0	0.134092346616066
YKR064W	0	1	0.134092346616066
YGL201C	0	0	0.134007585335019
YGR120C	0	0	0.133922931143399
YBR163W	0	1	0.133922931143399
YOR165W	0	0	0.133838383838384
YOR027W	0	0	0.133753943217666
YDR206W	0	0	0.133669609079445
YNL275W	0	0	0.133585381222432
YGL155W	0	0	0.133501259445844
YDL109C	0	0	0.133417243549402
YJR134C	0	1	0.133417243549402
YGL197W	0	0	0.133333333333333
YPL258C	0	0	0.133249528598366
YBL068W	0	0	0.133165829145729
YGR007W	0	0	0.13308223477715
YOL135C	0	0	0.132998745294856
YOL112W	0	0	0.132915360501567
YLR189C	0	0	0.132832080200501
YJL084C	0	1	0.132832080200501
YMR162C	0	0	0.132748904195366
YNL271C	0	0	0.132665832290363
YIL079C	0	0	0.132589838909542
YMR129W	0	0	0.132589838909542
YHL019C	0	0	0.132589838909542
YJL112W	0	0	0.132589838909542
YGL071W	0	0	0.132589838909542
YER008C	0	0	0.132589838909542
YIL110W	0	0	0.132589838909542
YDL097C	0	0	0.132589838909542
YPR029C	0	0	0.132589838909542
YIL154C	1	0	0.132589838909542
YHR121W	0	0	0.132589838909542
YPL112C	0	0	0.132589838909542
YLR306W	0	0	0.132589838909542
YBR143C	0	0	0.132589838909542
YBL097W	0	0	0.132589838909542
YIL153W	1	0	0.132589838909542
YPR171W	0	0	0.13250773993808
YOL103W	0	0	0.132425742574257
YDR346C	0	0	0.132343846629561
YGL017W	0	0	0.132262051915946
YOR287C	0	0	0.132180358245831
YLR343W	0	0	0.132098765432099
YGL166W	0	0	0.132017273288094
YPL233W	0	0	0.13193588162762
YMR059W	0	0	0.131854590264941
YDR156W	0	0	0.131773399014778
YLR163C	0	0	0.131692307692308
YOL110W	0	0	0.131611316113161
YIL127C	0	0	0.131530424093423
YIL005W	0	0	0.131449631449631
YFR040W	0	0	0.131368937998772
YHR085W	0	0	0.131288343558282
YDR443C	0	0	0.131207847946045
YGL029W	0	0	0.131127450980392
YMR093W	0	0	0.131047152480098
YPR024W	0	0	0.130966952264382
YDR299W	0	0	0.130886850152905
YNL222W	0	0	0.13080684596577
YBL102W	0	0	0.130726939523519
YCR038C	0	0	0.130647130647131
YDL090C	0	0	0.130567419158023
YIL007C	0	0	0.130487804878049
YGR079W	0	1	0.130487804878049
YJL146W	0	0	0.130408287629494
YMR269W	0	0	0.130328867235079
YJL025W	0	0	0.130249543517955
YLR002C	0	0	0.130170316301703
YDR166C	0	0	0.130091185410334
YIR030C	0	0	0.130012150668287
YDR496C	0	0	0.129933211900425
YDR388W	0	0	0.129854368932039
YNL317W	0	0	0.129775621588842
YNR054C	0	0	0.12969696969697
YDL106C	0	0	0.12961841308298
YNL289W	0	0	0.12953995157385
YMR165C	0	0	0.129461584996975
YDR162C	0	0	0.129383313180169
YNL090W	0	0	0.129362214199759
YLR362W	0	0	0.129362214199759
YKL186C	0	0	0.129362214199759
YPR111W	0	0	0.129362214199759
YMR312W	0	0	0.129362214199759
YPL175W	0	0	0.129362214199759
YOL125W	0	0	0.129362214199759
YMR032W	1	0	0.129362214199759
YLR275W	0	0	0.129284425736621
YPL053C	0	0	0.129206730769231
YDR043C	0	0	0.129129129129129
YKR036C	0	0	0.129051620648259
YIL053W	0	0	0.128974205158968
YNL204C	0	0	0.128896882494005
YIR025W	0	0	0.128819652486519
YLR429W	0	0	0.12874251497006
YAL017W	0	0	0.128665469778576
YGR057C	0	0	0.128588516746411
YPR045C	0	1	0.128588516746411
YKR048C	0	0	0.128511655708308
YIL020C	0	0	0.128434886499403
YHR006W	0	0	0.128358208955224
YOR140W	0	0	0.128281622911695
YJR119C	0	0	0.128205128205128
YDL235C	0	0	0.128128724672229
YLR116W	0	0	0.128052412150089
YER021W	0	0	0.12797619047619
YPR129W	0	0	0.1279000594884
YNR008W	0	0	0.12782401902497
YPL152W	0	0	0.12774806892454
YNL065W	0	0	0.127672209026128
YGL190C	0	0	0.127596439169139
YOR265W	0	0	0.127520759193357
YBR127C	0	0	0.127445168938945
YCR088W	0	0	0.127369668246445
YFR052W	0	0	0.127294256956779
YOR213C	0	0	0.127218934911243
YIL056W	0	0	0.127143701951508
YNR034W	0	0	0.127068557919622
YDR457W	0	0	0.126993502658004
YOR119C	0	0	0.126918536009445
YLR047C	0	0	0.126909518213866
YMR104C	0	0	0.126909518213866
YJR005W	0	0	0.126909518213866
YGL233W	0	0	0.126909518213866
YER001W	0	0	0.126909518213866
YGL131C	0	1	0.126909518213866
YGL097W	0	0	0.126909518213866
YGR095C	0	0	0.126909518213866
YPL121C	1	0	0.126909518213866
YDL188C	0	0	0.126834997064005
YDR514C	0	1	0.126834997064005
YLL063C	0	0	0.126760563380282
YML031W	0	0	0.126686217008798
YLR105C	0	0	0.126611957796014
YLR268W	0	0	0.126537785588752
YLR449W	0	0	0.126463700234192
YOR241W	0	0	0.126389701579871
YDL070W	0	1	0.126389701579871
YPL229W	0	1	0.126389701579871
YDL216C	0	0	0.126315789473684
YHL020C	0	0	0.126241963763881
YIL138C	0	0	0.126168224299065
YDL084W	0	0	0.126094570928196
YBR207W	0	0	0.126021003500583
YLR147C	0	0	0.125947521865889
YIL075C	0	0	0.125874125874126
YDR520C	0	1	0.125874125874126
YNL183C	0	0	0.125800815375655
YLR247C	0	1	0.125800815375655
YOR319W	0	0	0.125727590221187
YLR394W	0	0	0.12565445026178
YOR177C	0	0	0.125581395348837
YER127W	0	0	0.125578703703704
YGR212W	0	0	0.125578703703704
YDL122W	0	0	0.125578703703704
YOL142W	0	0	0.125578703703704
YML105C	0	0	0.125578703703704
YMR063W	0	0	0.125578703703704
YPL212C	0	0	0.125578703703704
YDR099W	1	0	0.125578703703704
YFL034W	0	1	0.125578703703704
YDL147W	0	0	0.125506072874494
YDR423C	0	0	0.125433526011561
YDR089W	0	0	0.125361062969382
YML068W	0	0	0.125288683602771
YBR045C	0	0	0.125216387766878
YGL111W	0	0	0.125144175317186
YOR127W	0	0	0.12507204610951
YDR155C	0	0	0.125
YIR018W	0	0	0.124928036845135
YLR305C	0	0	0.124856156501726
YGR262C	0	0	0.124784358826912
YKL197C	0	0	0.124712643678161
YGR058W	0	1	0.124712643678161
YMR307W	0	0	0.124641010913268
YOR057W	0	0	0.124569460390356
YGR126W	0	1	0.124569460390356
YDR403W	0	0	0.124497991967871
YBR221C	0	0	0.124426605504587
YNR031C	0	0	0.124355300859599
YFR008W	0	0	0.124284077892325
YJR041C	0	0	0.124212936462507
YIL036W	0	0	0.124145785876993
YLR165C	0	0	0.124145785876993
YHR065C	0	0	0.124145785876993
YDR123C	0	0	0.124145785876993
YJR056C	0	1	0.124145785876993
YDR087C	0	0	0.124145785876993
YJL179W	0	0	0.124145785876993
YDR026C	0	1	0.124145785876993
YDR372C	0	0	0.124145785876993
YDR143C	0	0	0.124145785876993
YFL039C	1	0	0.124145785876993
YKL095W	0	0	0.124075128059192
YNL329C	0	0	0.124004550625711
YPR022C	0	1	0.124004550625711
YBR109C	0	0	0.123934053439454
YLR240W	0	0	0.123863636363636
YLR129W	0	0	0.123793299261783
YOR091W	0	0	0.12372304199773
YMR052W	0	0	0.123652864435621
YDL166C	0	0	0.123582766439909
YLR330W	0	0	0.123512747875354
YCL055W	0	0	0.123442808607022
YAL010C	0	0	0.123372948500283
YAR042W	0	0	0.123303167420814
YEL012W	0	0	0.123233465234596
YMR044W	0	0	0.12316384180791
YKR024C	0	0	0.12309429700734
YDR330W	0	0	0.123024830699774
YPL005W	0	0	0.122955442752397
YMR025W	0	0	0.122886133032694
YNL246W	0	0	0.122816901408451
YPL084W	0	0	0.122747747747748
YKR020W	0	0	0.122678671918965
YOR193W	0	0	0.122609673790776
YHR135C	0	0	0.122540753232153
YCR018C	0	0	0.12247191011236
YGR083C	0	0	0.122403144300955
YOR296W	0	1	0.122403144300955
YJL031C	0	0	0.122334455667789
YJL122W	0	0	0.122265844083006
YGR233C	0	0	0.12219730941704
YOR189W	0	1	0.12219730941704
YBR187W	0	1	0.12219730941704
YKR045C	0	1	0.12219730941704
YDR198C	0	0	0.122128851540616
YLR254C	0	0	0.122060470324748
YDR005C	0	0	0.121992165640739
YOR003W	0	0	0.121923937360179
YOR355W	0	0	0.121855785354947
YOL031C	0	0	0.121787709497207
YDR177W	0	0	0.121719709659408
YCL063W	0	0	0.121651785714286
YDR468C	0	0	0.121583937534858
YLR393W	0	0	0.121516164994426
YAL056W	0	0	0.121448467966574
YDR201W	0	0	0.121380846325167
YJL148W	0	0	0.121313299944352
YDR167W	0	0	0.121245828698554
YPL041C	0	0	0.121178432462479
YLR011W	0	0	0.121111111111111
YPL176C	0	0	0.121043864519711
YNL248C	0	0	0.120976692563818
YHR204W	0	0	0.120909595119246
YCR051W	0	1	0.120909595119246
YKR050W	0	0	0.120842572062084
YER051W	0	0	0.120775623268698
YGL249W	0	0	0.120708748615725
YJL050W	0	0	0.120641947980077
YDR168W	0	0	0.120575221238938
YDR068W	0	1	0.120575221238938
YCL039W	0	0	0.120508568269762
YNL016W	0	0	0.120441988950276
YPR162C	0	0	0.120375483158476
YDR051C	0	1	0.120375483158476
YMR101C	0	0	0.120309050772627
YOR070C	0	0	0.120242691671263
YLL033W	0	0	0.120176405733186
YDL150W	0	0	0.120110192837466
YOR047C	0	0	0.120044052863436
YBR066C	0	0	0.119977985690699
YJL072C	0	0	0.11991199119912
YBL057C	0	0	0.119846069268829
YHR156C	0	1	0.119846069268829
YMR168C	0	0	0.11978021978022
YOR143C	0	0	0.119714442613948
YDR458C	0	1	0.119714442613948
YML015C	0	0	0.119648737650933
YHR073W	0	0	0.119583104772353
YDR399W	0	0	0.119517543859649
YCR039C	0	0	0.119452054794521
YLR128W	0	0	0.119386637458927
YGR108W	0	0	0.119321291735085
YLR059C	0	0	0.11925601750547
YPR185W	0	0	0.119190814652816
YLR262C	0	0	0.119125683060109
YKL145W	0	0	0.119060622610595
YJL095W	0	0	0.118995633187773
YPR008W	0	0	0.118930714675396
YDR291W	0	1	0.118930714675396
YIL016W	0	0	0.11886586695747
YDR276C	0	0	0.118801089918256
YPL202C	0	0	0.118736383442266
YFR041C	0	0	0.118671747414262
YLR456W	0	1	0.118671747414262
YLR363C	0	0	0.11860718171926
YCR077C	0	0	0.118542686242523
YJL011C	0	0	0.118478260869565
YJR075W	0	0	0.118413905486149
YOR266W	0	0	0.118349619978284
YLR410W	0	0	0.11828540423223
YDL060W	0	0	0.11822125813449
YKL122C	0	0	0.118157181571816
YNL119W	0	0	0.118093174431203
YGL211W	0	0	0.118029236599892
YMR072W	0	0	0.117965367965368
YPR107C	0	0	0.11790156841536
YOR181W	0	0	0.117837837837838
YKL082C	0	0	0.117774176121016
YOL128C	0	0	0.117710583153348
YGR010W	0	0	0.117647058823529
YOR056C	0	0	0.117583603020496
YPL072W	0	0	0.117520215633423
YDR165W	0	0	0.117456896551724
YOR256C	0	0	0.117393645665051
YBR111C	0	1	0.117393645665051
YBR101C	0	0	0.117330462863294
YMR029C	0	0	0.117267348036579
YMR247C	0	0	0.117204301075269
YNL128W	0	0	0.117141321869962
YEL029C	0	0	0.117078410311493
YDL073W	0	1	0.117078410311493
YLR117C	0	0	0.117015566290929
YDR218C	0	0	0.116952789699571
YDR007W	0	0	0.116890080428954
YGL250W	0	1	0.116890080428954
YKL058W	0	0	0.116827438370847
YLR020C	0	0	0.116764863417247
YLL008W	0	0	0.116702355460385
YJR127C	0	0	0.116639914392723
YOL149W	0	0	0.116577540106952
YLR026C	0	0	0.116515232495991
YBR091C	0	0	0.116452991452991
YPR083W	0	0	0.116390816871329
YLR157C	0	0	0.11632870864461
YMR073C	0	0	0.116266666666667
YPR073C	0	0	0.116204690831557
YLL046C	0	0	0.116142781033564
YPL043W	0	0	0.116080937167199
YML077W	0	0	0.116019159127195
YIL092W	0	1	0.116019159127195
YBR261C	0	1	0.116019159127195
YNL277W	0	0	0.115957446808511
YLR090W	0	0	0.115895800106326
YOR337W	0	0	0.115834218916047
YPL144W	0	0	0.115772703133298
YPR086W	0	0	0.115711252653928
YGR100W	0	0	0.115649867374005
YDR211W	0	0	0.11558854718982
YGR075C	0	0	0.11552729199788
YOR206W	0	0	0.115466101694915
[truncated: 3,790 more rows]
