# Supplementary material for: Computationally Driven, Quantitative Experiments Discover Genes Required for Mitochondrial Biogenesis
Source: PLoS Genet. 2009 Mar 20;5(3):e1000407. doi: 10.1371/journal.pgen.1000407 (PMC2648979; doi:10.1371/journal.pgen.1000407)
Supplement: Dataset S2 — Top 100 novel ensemble predictions for additional yeast biological processes. A zip file containing 387 tab-delimited text files of the ensemble predictions for the indicated Gene Ontology Biological Process Term. (21.70 MB GZ) [file pgen.1000407.s013.gz › GO_0006979.txt]

ORF	AnnotatedToTerm?	Uncharacterized_04152007?	Precision
YDR513W	1	0	1.0
YJR104C	1	0	1.0
YGR209C	1	0	1.0
YLR109W	1	0	1.0
YDR453C	1	0	1.0
YPL091W	1	0	1.0
YHR008C	1	0	1.0
YML028W	1	0	1.0
YKR066C	1	0	1.0
YML007W	1	0	1.0
YIR037W	1	0	1.0
YCL033C	1	0	1.0
YBL064C	1	0	1.0
YDR512C	0	0	0.944444444444444
YCL035C	1	0	0.944444444444444
YFL014W	1	0	0.944444444444444
YBR244W	1	0	0.944444444444444
YCR083W	1	0	0.944444444444444
YDL168W	0	0	0.894736842105263
YHR199C	0	1	0.894736842105263
YIR038C	0	0	0.85
YJR074W	0	0	0.814814814814815
YJR073C	0	0	0.814814814814815
YBR006W	1	0	0.814814814814815
YDR533C	0	1	0.814814814814815
YOR285W	0	1	0.814814814814815
YMR090W	0	1	0.814814814814815
YHR106W	1	0	0.814814814814815
YNL208W	0	1	0.814814814814815
YLR043C	1	0	0.814814814814815
YJL101C	1	0	0.814814814814815
YJL005W	1	0	0.814814814814815
YBR117C	0	0	0.785714285714286
YJL052W	0	0	0.758620689655172
YGR248W	0	0	0.733333333333333
YDR511W	0	0	0.71875
YGR088W	1	0	0.71875
YJL164C	0	0	0.696969696969697
YDL124W	0	0	0.694444444444444
YMR250W	1	0	0.694444444444444
YKL150W	1	0	0.694444444444444
YOR382W	0	0	0.684210526315789
YNL241C	1	0	0.684210526315789
YJL068C	0	0	0.666666666666667
YDR155C	0	0	0.65
YGL047W	0	0	0.634146341463415
YDR032C	0	1	0.634146341463415
YGR019W	0	0	0.619047619047619
YBL001C	0	0	0.604651162790698
YNL015W	0	0	0.590909090909091
YBR177C	0	0	0.577777777777778
YDL181W	0	0	0.565217391304348
YGL121C	0	0	0.5625
YDR353W	1	0	0.5625
YMR256C	0	0	0.557692307692308
YOL151W	0	0	0.557692307692308
YPL059W	1	0	0.557692307692308
YKR071C	0	1	0.557692307692308
YIL010W	1	0	0.557692307692308
YNL274C	0	0	0.547169811320755
YKR076W	0	0	0.537037037037037
YEL039C	0	0	0.527272727272727
YAL030W	0	0	0.517857142857143
YOR120W	0	0	0.517241379310345
YNL036W	1	0	0.517241379310345
YMR009W	0	0	0.508474576271186
YPL271W	0	0	0.5
YFR052W	0	0	0.491803278688525
YKR049C	0	1	0.491803278688525
YMR170C	0	0	0.483870967741935
YML131W	0	0	0.476190476190476
YER057C	0	1	0.476190476190476
YPR160W	0	0	0.46875
YDR368W	0	0	0.461538461538462
YIL051C	0	0	0.454545454545455
YKL087C	0	0	0.447761194029851
YMR297W	0	0	0.442857142857143
YAL008W	0	1	0.442857142857143
YAL061W	0	1	0.442857142857143
YMR173W	0	0	0.442857142857143
YKL026C	1	0	0.442857142857143
YOR020C	0	0	0.436619718309859
YGR256W	0	0	0.430555555555556
YLR438W	0	0	0.424657534246575
YDR031W	0	1	0.424657534246575
YIL033C	0	0	0.418918918918919
YKR052C	0	0	0.413333333333333
YFR053C	0	0	0.407894736842105
YEL066W	0	0	0.402597402597403
YDR377W	0	0	0.397435897435897
YOL129W	0	0	0.392405063291139
YNR001C	0	0	0.3875
YNL098C	0	0	0.382716049382716
YHR179W	0	1	0.382716049382716
YJR048W	0	0	0.378048780487805
YNL134C	0	1	0.378048780487805
YIL062C	0	0	0.373493975903614
YLR178C	0	0	0.369047619047619
YGR183C	0	0	0.364705882352941
YDL078C	0	0	0.36046511627907
YJR044C	0	0	0.35632183908046
YOR226C	0	0	0.352272727272727
YKL096W	0	0	0.348314606741573
YGR132C	0	0	0.344444444444444
YGL037C	0	0	0.340659340659341
YCR102C	0	0	0.33695652173913
YKL035W	0	0	0.333333333333333
YPL203W	0	0	0.329787234042553
YDL067C	0	0	0.326315789473684
YJR096W	0	0	0.322916666666667
YCL040W	0	0	0.319587628865979
YKL013C	0	0	0.316326530612245
YIL111W	0	0	0.313131313131313
YPL154C	0	0	0.31
YOR173W	0	0	0.306930693069307
YBR149W	0	0	0.303921568627451
YOR136W	0	0	0.300970873786408
YFR050C	0	0	0.298076923076923
YFL029C	0	0	0.295238095238095
YKL040C	0	0	0.292452830188679
YMR318C	0	0	0.289719626168224
YGL191W	0	0	0.287037037037037
YBR035C	0	0	0.284403669724771
YOR185C	0	0	0.281818181818182
YDL223C	0	0	0.279279279279279
YMR038C	0	0	0.276785714285714
YAL060W	0	0	0.274336283185841
YPL265W	0	0	0.271929824561404
YKL163W	0	0	0.269565217391304
YML110C	0	0	0.267241379310345
YAL039C	0	0	0.264957264957265
YBR008C	0	0	0.26271186440678
YML078W	0	0	0.260504201680672
YDR070C	0	1	0.260504201680672
YBL078C	0	0	0.258333333333333
YDL130W-A	0	0	0.256198347107438
YLR460C	0	1	0.256198347107438
YLR258W	0	0	0.254098360655738
YFR047C	0	0	0.252032520325203
YFL059W	0	0	0.25
YPL006W	0	0	0.248
YNL160W	0	0	0.246031746031746
YPL171C	0	0	0.244094488188976
YDR231C	0	0	0.2421875
YDL222C	0	0	0.24031007751938
YDR529C	0	0	0.238461538461538
YIL034C	0	0	0.236641221374046
YLR270W	0	0	0.234848484848485
YOL155C	0	0	0.233082706766917
YJR025C	0	0	0.23134328358209
YMR105C	0	0	0.22962962962963
YFL057C	0	0	0.227941176470588
YNL138W	0	0	0.226277372262774
YLR216C	0	0	0.22463768115942
YKL071W	0	1	0.22463768115942
YML128C	0	0	0.223021582733813
YJR085C	0	1	0.223021582733813
YGR254W	0	0	0.221428571428571
YNL007C	0	0	0.219858156028369
YDR100W	0	0	0.21830985915493
YIL124W	0	0	0.216783216783217
YLR108C	0	1	0.216783216783217
YHR143W	0	0	0.215277777777778
YKL103C	0	0	0.213793103448276
YKL085W	0	0	0.213333333333333
YMR184W	0	0	0.213333333333333
YPR028W	0	0	0.213333333333333
YBR214W	0	0	0.213333333333333
YKL062W	1	0	0.213333333333333
YKL193C	0	0	0.211920529801325
YOR065W	0	0	0.210526315789474
YJL141C	0	0	0.209150326797386
YOR374W	0	0	0.207792207792208
YOL165C	0	0	0.206451612903226
YBR109C	0	0	0.205128205128205
YBL041W	0	0	0.203821656050955
YFL056C	0	0	0.20253164556962
YBR256C	0	0	0.20125786163522
YCL064C	0	0	0.2
YPL004C	0	0	0.198757763975155
YBR026C	0	0	0.197530864197531
YMR169C	0	0	0.196319018404908
YFL055W	0	0	0.195121951219512
YCR107W	0	0	0.193939393939394
YER150W	0	1	0.193939393939394
YIL136W	0	1	0.193939393939394
YBL102W	0	0	0.192771084337349
YHR051W	0	0	0.191616766467066
YNL331C	0	0	0.19047619047619
YLL060C	0	0	0.189349112426035
YMR298W	0	0	0.188235294117647
YKL016C	0	0	0.187134502923977
YCR106W	0	0	0.186046511627907
YHL036W	0	0	0.184971098265896
YLL050C	0	0	0.183908045977011
YNL135C	0	0	0.182857142857143
YKL067W	0	0	0.181818181818182
YKL117W	0	0	0.180790960451977
YJL166W	0	0	0.17989417989418
YDR178W	0	0	0.17989417989418
YGR043C	0	1	0.17989417989418
YJR065C	0	0	0.17989417989418
YGL087C	0	0	0.17989417989418
YDR435C	0	0	0.17989417989418
YLR370C	0	0	0.17989417989418
YHR087W	0	0	0.17989417989418
YHR112C	0	0	0.17989417989418
YGR232W	0	0	0.17989417989418
YHR206W	1	0	0.17989417989418
YJR155W	0	0	0.17989417989418
YPL196W	1	0	0.17989417989418
YOR142W	0	0	0.178947368421053
YCR036W	0	0	0.178010471204188
YBR234C	0	0	0.177083333333333
YIL113W	0	0	0.176165803108808
YBR126C	0	0	0.175257731958763
YDR096W	0	0	0.174358974358974
YER054C	0	0	0.173469387755102
YDL046W	0	0	0.17258883248731
YKL192C	0	0	0.171717171717172
YDR074W	0	0	0.170854271356784
YJL060W	0	0	0.17
YOL084W	0	1	0.17
YDR204W	0	0	0.169154228855721
YCR105W	0	0	0.168316831683168
YGR231C	0	0	0.167487684729064
YKL152C	0	0	0.166666666666667
YER035W	0	0	0.166666666666667
YGR244C	0	0	0.166666666666667
YGR044C	0	0	0.166666666666667
YGL248W	0	0	0.166666666666667
YCR004C	0	1	0.166666666666667
YDL004W	0	0	0.166666666666667
YKL086W	1	0	0.166666666666667
YPR149W	0	0	0.165876777251185
YBL050W	0	0	0.165094339622642
YBR139W	0	0	0.164319248826291
YER178W	0	0	0.163551401869159
YER020W	0	0	0.162790697674419
YDR001C	0	0	0.162037037037037
YOL026C	0	0	0.161290322580645
YDL029W	0	0	0.160550458715596
YPL015C	0	0	0.159817351598174
YCR012W	0	0	0.159090909090909
YGR080W	0	0	0.158371040723982
YBR269C	0	1	0.158371040723982
YML100W	0	0	0.157657657657658
YDR342C	0	0	0.157205240174672
YGL011C	0	0	0.157205240174672
YKL151C	0	1	0.157205240174672
YDL243C	0	0	0.157205240174672
YGR008C	0	0	0.157205240174672
YDR050C	0	0	0.157205240174672
YKL060C	0	0	0.157205240174672
YMR037C	1	0	0.157205240174672
YHR104W	0	0	0.156521739130435
YDR148C	0	0	0.155844155844156
YBR199W	0	0	0.155172413793103
YBL015W	0	0	0.15450643776824
YER053C	0	0	0.153846153846154
YHL007C	0	0	0.153191489361702
YDL085W	0	0	0.152542372881356
YEL011W	0	0	0.151898734177215
YMR071C	0	0	0.151639344262295
YDR079W	0	0	0.151639344262295
YNL037C	0	0	0.151639344262295
YPR184W	0	0	0.151639344262295
YEL063C	0	0	0.151639344262295
YBL058W	0	0	0.151639344262295
YFL033C	1	0	0.151639344262295
YLR345W	0	0	0.151020408163265
YGR192C	0	0	0.150406504065041
YMR315W	0	1	0.150406504065041
YDL235C	0	0	0.149797570850202
YDL230W	0	0	0.149193548387097
YLR354C	0	0	0.14859437751004
YBR196C	0	0	0.148
YPL262W	0	0	0.147410358565737
YOL143C	0	0	0.146825396825397
YAL038W	0	0	0.146245059288538
YOR230W	0	0	0.145669291338583
YGL008C	0	0	0.145098039215686
YOR317W	0	0	0.14453125
YOR157C	0	0	0.143968871595331
YGL198W	0	0	0.143410852713178
YML092C	0	0	0.142857142857143
YLL009C	0	0	0.142307692307692
YCL034W	0	0	0.14176245210728
YHR174W	0	0	0.141221374045802
YKL141W	0	0	0.140684410646388
YOL082W	0	0	0.140151515151515
YER177W	0	0	0.139622641509434
YML004C	0	0	0.139097744360902
YGL073W	0	0	0.138576779026217
YJR009C	0	0	0.138059701492537
YLR229C	0	0	0.137546468401487
YPL206C	0	0	0.137037037037037
YDR391C	0	1	0.137037037037037
YNL071W	0	0	0.136531365313653
YOR163W	0	0	0.136029411764706
YDR076W	0	0	0.135531135531136
YKR014C	0	0	0.135036496350365
YBR053C	0	1	0.135036496350365
YOL071W	0	0	0.134545454545455
YHR016C	0	0	0.134057971014493
YJL137C	0	0	0.133574007220217
YLR251W	0	0	0.133093525179856
YIL053W	0	0	0.132616487455197
YPR154W	0	0	0.132142857142857
YLR250W	0	0	0.131672597864769
YOL081W	0	0	0.131205673758865
YOR208W	0	0	0.130742049469965
YIL155C	0	0	0.130281690140845
YMR099C	0	0	0.129824561403509
YPR103W	0	0	0.129370629370629
YDR003W	0	0	0.128919860627178
YGR052W	0	1	0.128919860627178
YDR457W	0	0	0.128472222222222
YBR169C	0	0	0.1280276816609
YHR113W	0	0	0.127586206896552
YLR201C	0	0	0.127147766323024
YOR362C	0	0	0.126712328767123
YPL087W	0	0	0.126279863481229
YMR224C	0	0	0.125850340136054
YOR057W	0	0	0.125423728813559
YDL110C	0	1	0.125423728813559
YOR052C	0	1	0.125423728813559
YKL142W	0	0	0.125
YIL087C	0	1	0.125
YMR303C	0	0	0.124579124579125
YEL012W	0	0	0.124161073825503
YGR087C	0	0	0.123745819397993
YDR171W	0	0	0.123333333333333
YAL054C	0	0	0.122923588039867
YNL045W	0	0	0.122516556291391
YDR077W	0	0	0.122112211221122
YKL007W	0	0	0.121710526315789
YJL210W	0	0	0.121311475409836
YHR138C	0	0	0.120915032679739
YDR004W	0	0	0.120521172638436
YGL253W	0	0	0.120253164556962
YGL091C	0	0	0.120253164556962
YGR048W	0	0	0.120253164556962
YOR347C	0	0	0.120253164556962
YPR193C	0	0	0.120253164556962
YBR151W	0	1	0.120253164556962
YPL036W	0	0	0.120253164556962
YDR298C	0	0	0.120253164556962
YMR072W	0	0	0.120253164556962
YFL039C	1	0	0.120253164556962
YJL159W	0	0	0.1198738170347
YBR052C	0	1	0.1198738170347
YOL005C	0	0	0.119496855345912
YCR082W	0	0	0.119122257053292
YKR065C	0	0	0.11875
YOR244W	0	0	0.118380062305296
YJL161W	0	1	0.118380062305296
YGL220W	0	1	0.118380062305296
YDL188C	0	0	0.118012422360248
YGR194C	0	0	0.117647058823529
YHR001W-A	0	0	0.117283950617284
YBR286W	0	0	0.116923076923077
YPR098C	0	1	0.116923076923077
YNL202W	0	0	0.116564417177914
YJR034W	0	0	0.116207951070336
YOR117W	0	0	0.115853658536585
YLR134W	0	0	0.115501519756839
YDR510W	0	0	0.115151515151515
YBR111C	0	1	0.115151515151515
YLR356W	0	1	0.115151515151515
YDR059C	0	0	0.114803625377644
YOL086C	0	0	0.114457831325301
YDR099W	0	0	0.114114114114114
YMR174C	0	0	0.11377245508982
YMR110C	0	0	0.113432835820896
YGR174C	0	0	0.113095238095238
YDR043C	0	0	0.112759643916914
YLR093C	0	0	0.112426035502959
YLR110C	0	0	0.112094395280236
YLR390W	0	0	0.111764705882353
YFR049W	0	0	0.111436950146628
YBR005W	0	0	0.111111111111111
YDL097C	0	0	0.110787172011662
YGL048C	0	0	0.11046511627907
YPR108W	0	0	0.110144927536232
YHR195W	0	0	0.109826589595376
YGR141W	0	0	0.109510086455331
YDL204W	0	1	0.109510086455331
YPL134C	0	0	0.109195402298851
YFR003C	0	0	0.108882521489971
YBR290W	0	0	0.108571428571429
YBR118W	0	0	0.108262108262108
YBR080C	0	0	0.107954545454545
YMR226C	0	0	0.107648725212465
YGL013C	0	0	0.107344632768362
YMR314W	0	0	0.107042253521127
YGR111W	0	0	0.106741573033708
YPR127W	0	1	0.106741573033708
YHR071W	0	0	0.106442577030812
YNL183C	0	0	0.106145251396648
YLR219W	0	0	0.105849582172702
YKL091C	0	1	0.105849582172702
YBR230C	0	1	0.105849582172702
YGR284C	0	0	0.105555555555556
YML060W	0	0	0.105263157894737
YML076C	0	0	0.104972375690608
YNL055C	0	0	0.104683195592287
YER141W	0	0	0.104395604395604
YPR140W	0	0	0.104109589041096
YLL041C	0	0	0.103825136612022
YMR020W	0	0	0.103542234332425
YLR044C	0	0	0.103260869565217
YDL174C	0	0	0.102981029810298
YLR395C	0	0	0.102702702702703
YDL134C	0	0	0.102425876010782
YIL132C	0	0	0.102150537634409
YGL157W	0	1	0.102150537634409
YHR137W	0	0	0.101876675603217
YLR246W	0	0	0.101604278074866
YGR240C	0	0	0.101333333333333
YAL062W	0	0	0.101063829787234
YHR037W	0	0	0.10079575596817
YDL125C	0	0	0.100529100529101
YGR253C	0	0	0.100263852242744
YMR167W	0	0	0.1
YML070W	0	0	0.0997375328083989
YLL028W	0	0	0.0994764397905759
YDL022W	0	0	0.0992167101827676
YDR330W	0	0	0.0989583333333333
YMR139W	0	0	0.0987012987012987
YPL003W	0	0	0.0984455958549223
YCL017C	0	0	0.0981912144702842
YMR027W	0	1	0.0981912144702842
YPL048W	0	0	0.0979381443298969
YNR036C	0	0	0.0976863753213368
YML079W	0	1	0.0976863753213368
YLL024C	0	0	0.0974358974358974
YDL020C	0	0	0.0972568578553616
YPL098C	0	0	0.0972568578553616
YFL030W	0	0	0.0972568578553616
YMR070W	0	0	0.0972568578553616
YJL128C	0	0	0.0972568578553616
YKL064W	0	0	0.0972568578553616
YOR245C	0	0	0.0972568578553616
YJL153C	0	0	0.0972568578553616
YJR010W	0	0	0.0972568578553616
YNR037C	0	0	0.0972568578553616
YER042W	1	0	0.0972568578553616
YDR236C	0	0	0.0970149253731343
YML120C	0	0	0.0967741935483871
YGR255C	0	0	0.0965346534653465
YDR129C	0	0	0.0962962962962963
YMR002W	0	1	0.0962962962962963
YLR118C	0	1	0.0962962962962963
YAL005C	0	0	0.0960591133004926
YML054C	0	0	0.0958230958230958
YBR221C	0	0	0.0955882352941176
YPL111W	0	0	0.0953545232273839
YIL125W	0	0	0.0951219512195122
YJL001W	0	0	0.0948905109489051
YBR056W	0	1	0.0948905109489051
YLR257W	0	1	0.0948905109489051
YIL107C	0	0	0.0946882217090069
YMR067C	0	0	0.0946882217090069
YOR176W	0	0	0.0946882217090069
YBR024W	0	0	0.0946882217090069
YIL074C	0	0	0.0946882217090069
YHR028C	0	0	0.0946882217090069
YOR360C	0	0	0.0946882217090069
YJL066C	0	1	0.0946882217090069
YFL044C	0	0	0.0946882217090069
YHL021C	0	1	0.0946882217090069
YDR284C	0	0	0.0946882217090069
YPL123C	0	0	0.0946882217090069
YLR259C	0	0	0.0946882217090069
YDR063W	0	1	0.0946882217090069
YNL277W	0	0	0.0946882217090069
YIL147C	1	0	0.0946882217090069
YGR268C	0	0	0.0946882217090069
YDR358W	0	0	0.0946882217090069
YMR197C	0	0	0.0946882217090069
YER062C	0	0	0.0946882217090069
YGR007W	0	0	0.0946882217090069
YNL156C	0	0	0.0946882217090069
YOR215C	0	1	0.0946882217090069
YHL034C	0	0	0.0946882217090069
YIL041W	0	1	0.0946882217090069
YPR191W	0	0	0.0946882217090069
YLR006C	1	0	0.0946882217090069
YMR205C	0	0	0.0944700460829493
YGL237C	0	0	0.0942528735632184
YBL099W	0	0	0.0940366972477064
YDL142C	0	0	0.0938215102974828
YMR275C	0	0	0.0936073059360731
YNL200C	0	1	0.0936073059360731
YDR343C	0	0	0.0933940774487472
YNL312W	0	0	0.0931818181818182
YMR186W	0	0	0.0929705215419501
YJR148W	0	0	0.0927601809954751
YGR262C	0	0	0.0925507900677201
YPL078C	0	0	0.0923423423423423
YHR190W	0	0	0.0921348314606742
YLL026W	0	0	0.0919282511210762
YBR039W	0	0	0.0917225950782998
YEL034W	0	0	0.0915178571428571
YJL155C	0	0	0.0913140311804009
YEL038W	0	1	0.0913140311804009
YOR267C	0	0	0.0911111111111111
YMR022W	0	0	0.0909090909090909
YCL038C	0	0	0.0907079646017699
YBR011C	0	0	0.0905077262693157
YLR154C	0	0	0.0903083700440529
YPL106C	0	0	0.0901098901098901
YGL156W	0	0	0.0899122807017544
YHR171W	0	0	0.0897155361050328
YER095W	0	0	0.0895196506550218
YOR023C	0	0	0.0893246187363834
YER063W	0	0	0.0891304347826087
YOR027W	0	0	0.0889370932754881
YER012W	0	0	0.0887445887445888
YOR133W	0	0	0.0886075949367089
YDL072C	0	1	0.0886075949367089
YGR055W	0	0	0.0886075949367089
YIL042C	0	0	0.0886075949367089
YPR080W	0	0	0.0886075949367089
YNR031C	0	0	0.0886075949367089
YGR037C	0	0	0.0886075949367089
YIL116W	0	0	0.0886075949367089
YEL024W	0	0	0.0886075949367089
YOL096C	0	0	0.0886075949367089
YGR161C	0	0	0.0886075949367089
YBL056W	0	0	0.0886075949367089
YKL065C	0	1	0.0886075949367089
YKL056C	1	0	0.0886075949367089
YER023W	0	0	0.0884210526315789
YGL184C	0	0	0.0882352941176471
YBR082C	0	0	0.0881147540983607
YDL120W	0	0	0.0881147540983607
YER094C	0	0	0.0881147540983607
YGR136W	0	1	0.0881147540983607
YNR035C	0	0	0.0881147540983607
YPR151C	0	0	0.0881147540983607
YKL051W	0	0	0.0881147540983607
YOR289W	0	1	0.0881147540983607
YJR121W	0	0	0.0881147540983607
YLR231C	0	0	0.0881147540983607
YCR073W-A	0	0	0.0881147540983607
YJL138C	0	0	0.0881147540983607
YER143W	0	0	0.0881147540983607
YIL008W	1	0	0.0881147540983607
YDR272W	0	0	0.0879345603271984
YKL157W	0	0	0.0877551020408163
YGR167W	0	0	0.0875763747454175
YLL039C	0	0	0.0873983739837398
YMR271C	0	0	0.0872210953346856
YGR135W	0	0	0.0870445344129555
YKR059W	0	0	0.0868686868686869
YFL018C	0	0	0.0866935483870968
YNL305C	0	1	0.0866935483870968
YPR167C	0	0	0.0865191146881288
YIR011C	0	0	0.0863453815261044
YKR009C	0	0	0.0861723446893788
YPL135W	0	0	0.086
YKL001C	0	0	0.0858283433133733
YBR212W	0	0	0.0856573705179283
YBR041W	0	0	0.0854870775347912
YDR530C	0	0	0.0853174603174603
YLR220W	0	0	0.0851485148514852
YBR003W	0	0	0.0849802371541502
YFR004W	0	0	0.0848126232741617
YKR069W	0	0	0.0846456692913386
YCR097W	0	0	0.0844793713163065
YLL062C	0	0	0.0843137254901961
YLR203C	0	0	0.0841487279843444
YGL219C	0	0	0.083984375
YEL060C	0	0	0.0838206627680312
YHR043C	0	0	0.0836575875486381
YNR034W	0	0	0.083495145631068
YOL038W	0	0	0.0833333333333333
YGL167C	0	0	0.0831721470019342
YLR107W	0	0	0.083011583011583
YGL161C	0	0	0.0828516377649326
YJR059W	0	0	0.0826923076923077
YER136W	0	0	0.0825335892514395
YGL227W	0	0	0.0823754789272031
YLR369W	0	0	0.0822179732313576
YKL145W	0	0	0.0820610687022901
YDR385W	0	0	0.0819047619047619
YPL031C	0	0	0.0817490494296578
YMR135C	0	0	0.0815939278937381
YLR028C	0	0	0.0814393939393939
YBR140C	0	0	0.0812854442344045
YJR103W	0	0	0.0811320754716981
YGR028W	0	0	0.0809792843691149
YOR261C	0	0	0.0808270676691729
YLR290C	0	1	0.0808270676691729
YJR125C	0	0	0.0806754221388368
YLR038C	0	0	0.0805243445692884
YBR059C	0	0	0.0803738317757009
YDR216W	0	0	0.0802238805970149
YBL033C	0	0	0.0800744878957169
YMR172W	0	0	0.0799256505576208
YKL093W	0	0	0.0797773654916512
YDR028C	0	0	0.0796296296296296
YIL056W	0	0	0.0794824399260629
YFR033C	0	0	0.0793357933579336
YOR155C	0	0	0.0791896869244936
YDL178W	0	0	0.0790441176470588
YBR105C	0	0	0.0788990825688073
YBL038W	0	0	0.0787545787545788
YOL122C	0	0	0.0786106032906764
YDL086W	0	1	0.0786106032906764
YDL126C	0	0	0.0784671532846715
YNR002C	0	0	0.0783242258652095
YLR174W	0	0	0.0781818181818182
YGR101W	0	0	0.0780399274047187
YJL212C	0	0	0.0778985507246377
YDR012W	0	0	0.0777576853526221
YOL032W	0	0	0.0776173285198556
YFR014C	0	0	0.0774774774774775
YJL026W	0	0	0.0773381294964029
YAL049C	0	1	0.0773381294964029
YPL061W	0	0	0.0771992818671454
YLR299W	0	0	0.0770609318996416
YDL021W	0	1	0.0770609318996416
YPL177C	0	0	0.0769230769230769
YML032C	0	0	0.0767857142857143
YNL056W	0	1	0.0767857142857143
YDR007W	0	0	0.0766488413547237
YBR170C	0	0	0.0765124555160142
YLR327C	0	1	0.0765124555160142
YFR030W	0	0	0.0763765541740675
YEL041W	0	0	0.076241134751773
YGR086C	0	0	0.0761061946902655
YMR251W-A	0	0	0.0759717314487632
YBR031W	0	0	0.0758377425044092
YBR213W	0	0	0.0757042253521127
YCR079W	0	0	0.0755711775043937
YJR017C	0	0	0.0754385964912281
YJL048C	0	0	0.0753064798598949
YBR280C	0	0	0.0751748251748252
YCL057W	0	0	0.075043630017452
YHR110W	0	0	0.0749128919860627
YGL187C	0	0	0.0747826086956522
YPR172W	0	1	0.0747826086956522
YLR113W	0	0	0.0746527777777778
YOR008C	0	0	0.0745233968804159
YER146W	0	0	0.0743944636678201
YMR302C	0	0	0.07426597582038
YOR045W	0	0	0.0741379310344828
YBR016W	0	0	0.0740103270223752
YLL023C	0	1	0.0740103270223752
YOR367W	0	0	0.0738831615120275
YDR253C	0	0	0.0737564322469983
YGR233C	0	0	0.0736301369863014
YOR274W	0	0	0.0735042735042735
YIR017C	0	0	0.0733788395904437
YLR310C	0	0	0.0732538330494037
YOR281C	0	0	0.0731292517006803
YGL163C	0	0	0.0730050933786078
YKR011C	0	1	0.0730050933786078
YAL012W	0	0	0.0728813559322034
YAL017W	0	0	0.0727580372250423
YMR195W	0	1	0.0727580372250423
YJL003W	0	0	0.0726351351351351
YDL056W	0	0	0.0725806451612903
YML021C	0	0	0.0725806451612903
YBR167C	0	0	0.0725806451612903
YNL076W	0	0	0.0725806451612903
YIL018W	0	0	0.0725806451612903
YKR003W	0	0	0.0725806451612903
YFR044C	0	0	0.0725806451612903
YDR423C	0	0	0.0725806451612903
YHR053C	0	0	0.0725806451612903
YLR303W	0	0	0.0725806451612903
YML129C	0	0	0.0725806451612903
YBR001C	0	0	0.0725806451612903
YBR096W	0	1	0.0725806451612903
YDR097C	0	0	0.0725806451612903
YML121W	0	0	0.0725806451612903
YLR032W	0	0	0.0725806451612903
YDR293C	0	0	0.0725806451612903
YDL215C	0	0	0.0725806451612903
YLR163C	0	0	0.0725806451612903
YJL174W	0	0	0.0725806451612903
YOL059W	0	0	0.0725806451612903
YJR008W	0	1	0.0725806451612903
YJR049C	0	0	0.0725806451612903
YOL090W	0	0	0.0725806451612903
YDL115C	0	0	0.0725806451612903
YMR092C	0	0	0.0725806451612903
YLR092W	0	0	0.0725806451612903
YHR205W	1	0	0.0725806451612903
YFR017C	0	1	0.0725806451612903
YBL101C	0	0	0.0725806451612903
YBR216C	1	0	0.0725806451612903
YNL032W	0	0	0.072463768115942
YHR135C	0	0	0.0723472668810289
YOR122C	0	0	0.07223113964687
YDR490C	0	0	0.0721153846153846
YDR092W	0	0	0.072
YIL050W	0	0	0.0718849840255591
YKL161C	0	1	0.0718849840255591
YDL059C	0	0	0.0717703349282297
YBR110W	0	0	0.071656050955414
YOR162C	0	0	0.0715421303656598
YJL053W	0	0	0.0714285714285714
YPR067W	0	0	0.0713153724247227
YDL006W	0	0	0.0712025316455696
YBL091C	0	0	0.0710900473933649
YOL049W	0	0	0.0709779179810726
YLR070C	0	0	0.0708661417322835
YNL250W	0	0	0.0707547169811321
YEL059C-A	0	0	0.0706436420722135
YNL009W	0	0	0.0705329153605016
YDL147W	0	0	0.0704225352112676
YPR181C	0	0	0.0703125
YGL062W	0	0	0.0702028081123245
YER142C	0	0	0.0701219512195122
YLL001W	0	0	0.0701219512195122
YGL240W	0	0	0.0701219512195122
YIL097W	0	0	0.0701219512195122
YPR134W	0	0	0.0701219512195122
YER079W	0	1	0.0701219512195122
YDL135C	0	0	0.0701219512195122
YPL229W	0	1	0.0701219512195122
YER118C	0	0	0.0701219512195122
YBR281C	0	0	0.0701219512195122
YDR287W	0	0	0.0701219512195122
YNL191W	0	0	0.0701219512195122
YER004W	0	1	0.0701219512195122
YMR178W	0	1	0.0701219512195122
YER091C	0	0	0.0701219512195122
YBR185C	0	0	0.0701219512195122
YGL019W	0	0	0.0701219512195122
YML112W	0	0	0.0701219512195122
YGR097W	1	0	0.0701219512195122
YDR516C	0	0	0.0700152207001522
YBR253W	0	0	0.0699088145896656
YIR006C	0	0	0.0698027314112291
YLR371W	0	0	0.0696969696969697
YPR107C	0	0	0.0695915279878971
YER163C	0	1	0.0695915279878971
YGL018C	0	0	0.0694864048338369
YOL163W	0	0	0.0693815987933635
YOR303W	0	0	0.0692771084337349
YOR100C	0	0	0.0691729323308271
YDL137W	0	0	0.0690690690690691
YPR131C	0	0	0.0689655172413793
YBR183W	0	0	0.0688622754491018
YJR127C	0	0	0.0687593423019432
YNL180C	0	0	0.0686567164179104
YGR155W	0	0	0.0685543964232489
YKL217W	0	0	0.068452380952381
YPR125W	0	0	0.0683506686478455
YBR135W	0	0	0.0682492581602374
YJL055W	0	1	0.0682492581602374
YLL019C	0	0	0.0681481481481482
YMR181C	0	1	0.0681481481481482
YLR142W	0	0	0.0680473372781065
YBL084C	0	0	0.0679468242245199
YNL167C	0	0	0.0678466076696165
YNL094W	0	0	0.0677466863033873
YBL045C	0	0	0.0676470588235294
YHR057C	0	1	0.0676470588235294
YLR131C	0	0	0.0675477239353891
YHR050W	0	0	0.0674486803519062
YDL149W	0	0	0.0673499267935578
YDR373W	0	0	0.0672514619883041
YLR102C	0	0	0.0671532846715329
YHR031C	0	0	0.0670553935860058
YPR155C	0	0	0.0669577874818049
YMR150C	0	0	0.0668604651162791
YLR346C	0	0	0.0667634252539913
YBR210W	0	0	0.0666666666666667
YML042W	0	0	0.0665701881331404
YLR180W	0	0	0.0664739884393064
YFL016C	0	0	0.0663780663780664
YER015W	0	0	0.0662824207492795
YDR270W	0	0	0.0661870503597122
YDR517W	0	0	0.0660919540229885
YKL054C	0	0	0.0659971305595409
YPL145C	0	0	0.0659025787965616
YOR328W	0	0	0.0658082975679542
YBR046C	0	1	0.0658082975679542
YBR294W	0	0	0.0657142857142857
YLR135W	0	0	0.0656205420827389
YMR304W	0	0	0.0655270655270655
YDR177W	0	0	0.0654338549075391
YOL044W	0	0	0.0653685674547983
YBR078W	0	0	0.0653685674547983
YBR062C	0	1	0.0653685674547983
YKL171W	0	0	0.0653685674547983
YKL058W	0	0	0.0653685674547983
YKR018C	0	1	0.0653685674547983
YPR074C	0	0	0.0653685674547983
YGR042W	0	0	0.0653685674547983
YPR182W	0	0	0.0653685674547983
YLR301W	0	0	0.0653685674547983
YLR295C	0	0	0.0653685674547983
YHR083W	0	0	0.0653685674547983
YDL045C	0	0	0.0653685674547983
YDR276C	0	0	0.0653685674547983
YKL188C	0	0	0.0653685674547983
YKR074W	0	1	0.0653685674547983
YIR036C	0	1	0.0653685674547983
YMR056C	0	0	0.0653685674547983
YFR024C-A	0	0	0.0653685674547983
YER174C	1	0	0.0653685674547983
YAL016W	0	0	0.0652777777777778
YDR115W	0	0	0.0651872399445215
YDR283C	0	0	0.0650969529085873
YDL027C	0	1	0.0650969529085873
YMR261C	0	0	0.0650069156293223
YNL159C	0	0	0.0649171270718232
YNR007C	0	0	0.0648275862068965
YBR236C	0	0	0.0647382920110193
YJR130C	0	0	0.0646492434662999
YMR190C	0	0	0.0645604395604396
YMR043W	0	0	0.0644718792866941
YDR477W	0	0	0.064388961892247
YIL105C	0	0	0.064388961892247
YAL046C	0	1	0.064388961892247
YOR049C	0	0	0.064388961892247
YGL071W	0	0	0.064388961892247
YIL138C	0	0	0.064388961892247
YNL052W	0	0	0.064388961892247
YIL013C	0	0	0.064388961892247
YOR138C	0	0	0.064388961892247
YDR487C	0	0	0.064388961892247
YNL207W	0	0	0.064388961892247
YDR335W	0	0	0.064388961892247
YGL026C	0	0	0.064388961892247
YGL205W	0	0	0.064388961892247
YER037W	0	1	0.064388961892247
YBL022C	0	0	0.064388961892247
YAL015C	0	0	0.064388961892247
YJL042W	0	0	0.064388961892247
YKL094W	0	1	0.064388961892247
YOL052C	0	0	0.064388961892247
YMR281W	0	0	0.064388961892247
YGL180W	0	0	0.064388961892247
YER026C	0	0	0.064388961892247
YNL084C	0	0	0.064388961892247
YJR137C	0	0	0.064388961892247
YMR104C	0	0	0.064388961892247
YHR194W	0	0	0.064388961892247
YPL222W	0	1	0.064388961892247
YHL024W	0	0	0.064388961892247
YBR261C	0	1	0.064388961892247
YHR018C	0	0	0.064388961892247
YLR364W	0	1	0.064388961892247
YPL058C	0	0	0.064388961892247
YOR131C	0	1	0.064388961892247
YDR078C	0	0	0.064388961892247
YOR103C	0	0	0.064388961892247
YBR022W	0	0	0.064388961892247
YGR058W	0	1	0.064388961892247
YHR111W	1	0	0.064388961892247
YBR037C	1	0	0.064388961892247
YIL045W	0	0	0.0643044619422572
YHR198C	0	1	0.0643044619422572
YIL036W	0	0	0.0642201834862385
YDR394W	0	0	0.0641361256544503
YOR056C	0	0	0.0640522875816993
YBR173C	0	0	0.0639686684073107
YDR421W	0	0	0.0638852672750978
YHL006C	0	0	0.0638020833333333
YGL221C	0	1	0.0638020833333333
YJR099W	0	0	0.0637191157347204
YBR137W	0	1	0.0637191157347204
YOL016C	0	0	0.0636363636363636
YKR046C	0	0	0.0635538261997406
YBR273C	0	0	0.0634715025906736
YER096W	0	0	0.0633893919793014
YLR204W	0	0	0.0633074935400517
YDR294C	0	0	0.0632258064516129
YMR291W	0	1	0.0632258064516129
YMR164C	0	0	0.0631443298969072
YNL079C	0	0	0.0630630630630631
YOR113W	0	0	0.0629820051413882
YBL007C	0	0	0.0629011553273428
YOR358W	0	0	0.0628205128205128
YBR112C	0	0	0.0627400768245839
YLR377C	0	0	0.0626598465473146
YIL020C	0	0	0.0625798212005109
YMR200W	0	0	0.0625
YNL025C	0	0	0.0624203821656051
YDR380W	0	0	0.0623409669211196
YOL110W	0	0	0.0622617534942821
YGR181W	0	0	0.0621827411167513
YPR115W	0	1	0.0621827411167513
YMR114C	0	1	0.0621827411167513
YPR079W	0	0	0.062111801242236
YCL052C	0	0	0.062111801242236
YNR032W	0	0	0.062111801242236
YDL236W	0	0	0.062111801242236
YOL126C	0	0	0.062111801242236
YLR375W	0	1	0.062111801242236
YMR059W	0	0	0.062111801242236
YLL061W	0	0	0.062111801242236
YFR015C	0	0	0.062111801242236
YKL034W	0	0	0.062111801242236
YMR152W	0	0	0.062111801242236
YCR009C	0	0	0.062111801242236
YDR214W	0	0	0.062111801242236
YMR252C	0	1	0.062111801242236
YDR022C	0	0	0.062111801242236
YGR024C	0	0	0.062111801242236
YGL104C	0	0	0.062111801242236
YKL126W	0	0	0.062111801242236
YBR094W	0	1	0.062111801242236
YDR098C	1	0	0.062111801242236
YBR153W	0	0	0.0620347394540943
YPL270W	0	0	0.0619578686493185
YLR144C	0	0	0.0618811881188119
YFL010C	0	1	0.0618811881188119
YGR023W	0	0	0.0618046971569839
YDL218W	0	1	0.0618046971569839
YIL157C	0	1	0.0618046971569839
YDR479C	0	0	0.0617283950617284
YPL010W	0	0	0.061652281134402
YKL170W	0	0	0.061576354679803
YMR182C	0	0	0.0615006150061501
YOR273C	0	0	0.0614250614250614
YNL103W	0	0	0.0613496932515337
YER044C	0	0	0.0612745098039216
YDR452W	0	0	0.0611995104039168
YER119C	0	0	0.0611246943765281
YPR072W	0	0	0.061050061050061
YHR009C	0	1	0.061050061050061
YNL281W	0	0	0.0609756097560976
YDR122W	0	0	0.0609013398294763
YKL162C	0	1	0.0609013398294763
YKL053C-A	0	0	0.0608272506082725
YOR275C	0	0	0.0607533414337789
YEL072W	0	1	0.0607533414337789
YGL096W	0	0	0.0606796116504854
YKL160W	0	0	0.0606060606060606
YPR199C	0	0	0.0605326876513317
YOR221C	0	0	0.060459492140266
YKL052C	0	0	0.0603864734299517
YDR338C	0	1	0.0603864734299517
YFL021W	0	0	0.060313630880579
YKR097W	0	0	0.0602409638554217
YPR100W	0	0	0.0601684717208183
YGR222W	0	0	0.0600961538461538
YER065C	0	0	0.0600240096038415
YHR006W	0	0	0.0599520383693046
YOR323C	0	0	0.0598802395209581
YGR026W	0	1	0.0598802395209581
YPL240C	0	0	0.0598086124401914
YBR264C	0	0	0.0597371565113501
YLR225C	0	1	0.0597371565113501
YDR321W	0	0	0.0596658711217184
YBR166C	0	0	0.0595947556615018
YDL140C	0	0	0.0595238095238095
YOL012C	0	0	0.0594530321046373
YPL060W	0	0	0.0593824228028504
YHR178W	0	0	0.0593119810201661
YGL254W	0	0	0.0592417061611374
YDR084C	0	0	0.0591715976331361
YBR161W	0	0	0.0591016548463357
YCR093W	0	0	0.0590318772136954
YBR072W	0	0	0.0589622641509434
YGL006W	0	0	0.0588928150765607
YLR120C	0	0	0.0588235294117647
YCR067C	0	0	0.0587544065804935
YDL144C	0	1	0.0587544065804935
YML132W	0	0	0.0586854460093897
YBR283C	0	0	0.0586166471277843
YNL117W	0	0	0.0585480093676815
YPR165W	0	0	0.0584795321637427
YLR291C	0	0	0.058411214953271
YPR008W	0	0	0.058343057176196
YCL016C	0	0	0.0582750582750583
YOL147C	0	0	0.0582072176949942
YPR081C	0	0	0.0581395348837209
YBR274W	0	0	0.0580720092915215
YBR207W	0	0	0.0580046403712297
YPL247C	0	1	0.0580046403712297
YDR247W	0	0	0.0579374275782155
YNL003C	0	0	0.0578703703703704
YBR123C	0	0	0.0578034682080925
YCR066W	0	0	0.0577367205542725
YBR188C	0	0	0.0576701268742791
YLR421C	0	0	0.0576036866359447
YPL204W	0	0	0.0575373993095512
YBL005W	0	0	0.0574712643678161
YEL047C	0	0	0.0574052812858783
YKL100C	0	1	0.0574052812858783
YNL310C	0	0	0.0573394495412844
YBL036C	0	0	0.0572737686139748
YGL122C	0	0	0.05720823798627
YPR023C	0	0	0.0571428571428571
YGL166W	0	0	0.0570776255707763
YCR073C	0	0	0.0570125427594071
YER182W	0	1	0.0570125427594071
YMR258C	0	1	0.0570125427594071
YNL115C	0	1	0.0570125427594071
YLR362W	0	0	0.0569476082004556
YIL077C	0	0	0.0568828213879408
YBR007C	0	1	0.0568828213879408
YJL047C	0	0	0.0568181818181818
YLR248W	0	0	0.0567536889897843
YBR168W	0	0	0.0566893424036281
YHR200W	0	0	0.0566251415628539
YHL025W	0	0	0.0565610859728507
YKL208W	0	0	0.0564971751412429
YGR092W	0	0	0.0564334085778781
YMR112C	0	0	0.056369785794814
YIL121W	0	0	0.0563063063063063
YDR212W	0	0	0.0562429696287964
YCR011C	0	0	0.0561797752808989
YBR293W	0	0	0.0561167227833895
YLR080W	0	0	0.0560538116591928
YBR176W	0	0	0.0559910414333707
YPR002W	0	0	0.0559284116331096
YLR254C	0	0	0.0558659217877095
YPL194W	0	0	0.0558035714285714
YGR267C	0	0	0.0557413600891862
YLL027W	0	0	0.0556792873051225
YML126C	0	0	0.0556173526140156
YMR264W	0	0	0.0556161395856052
YMR036C	0	0	0.0556161395856052
YIL017C	0	0	0.0556161395856052
YOR187W	0	0	0.0556161395856052
YLR193C	0	0	0.0556161395856052
YJL081C	0	0	0.0556161395856052
YIR034C	0	0	0.0556161395856052
YGL066W	0	0	0.0556161395856052
YLR116W	0	0	0.0556161395856052
YGR257C	0	0	0.0556161395856052
YDL007W	0	0	0.0556161395856052
YOR150W	0	0	0.0556161395856052
YDR262W	0	1	0.0556161395856052
YLR403W	0	0	0.0556161395856052
YAL021C	0	0	0.0556161395856052
YOR018W	0	0	0.0556161395856052
YJL107C	0	1	0.0556161395856052
YER017C	0	0	0.0556161395856052
YHR082C	0	0	0.0556161395856052
YDR011W	1	0	0.0556161395856052
YLR437C	0	1	0.0556161395856052
YLR227C	0	0	0.0555555555555556
YKL195W	0	0	0.0554951033732318
YDR427W	0	0	0.0554347826086957
YOL083W	0	1	0.0554347826086957
YDL234C	0	0	0.0553745928338762
YGL150C	0	0	0.0553145336225597
YPL190C	0	0	0.0552546045503792
YBL019W	0	0	0.0551948051948052
YPR185W	0	0	0.0551351351351351
YHL032C	0	0	0.0550755939524838
YOR028C	0	0	0.055026455026455
YGR010W	0	0	0.055026455026455
YDR005C	0	0	0.055026455026455
YLR119W	0	0	0.055026455026455
YLR218C	0	1	0.055026455026455
YBR252W	0	0	0.055026455026455
YML053C	0	1	0.055026455026455
YGL141W	0	0	0.055026455026455
YIL160C	0	0	0.055026455026455
YFL038C	0	0	0.055026455026455
YOR352W	0	1	0.055026455026455
YLR121C	0	0	0.055026455026455
YDR258C	0	0	0.055026455026455
YGL115W	0	0	0.055026455026455
YDR322C-A	0	0	0.055026455026455
YOR152C	0	1	0.055026455026455
YLR065C	0	1	0.055026455026455
YNL107W	0	0	0.055026455026455
YBL057C	0	0	0.055026455026455
YDL005C	0	0	0.055026455026455
YGL208W	0	0	0.055026455026455
YDR135C	0	0	0.055026455026455
YLR022C	0	0	0.055026455026455
YNR074C	1	0	0.055026455026455
YOR089C	0	0	0.0549682875264271
YBR258C	0	0	0.0549102428722281
YGR061C	0	0	0.0548523206751055
YMR196W	0	1	0.0548523206751055
YFL024C	0	0	0.0547945205479452
YGR070W	0	0	0.0547368421052632
YHR096C	0	0	0.0546792849631966
YIL101C	0	0	0.0546218487394958
YMR166C	0	0	0.0545645330535152
YKL146W	0	0	0.0545073375262055
YNL026W	0	0	0.0544502617801047
YOR035C	0	0	0.0543933054393305
YPR024W	0	0	0.0543364681295716
YGR258C	0	0	0.0542797494780793
YDR397C	0	0	0.0542231491136601
YLR206W	0	0	0.0541666666666667
YCR002C	0	0	0.0541103017689906
YMR311C	0	0	0.0540540540540541
YBR193C	0	0	0.0539979231568017
YGL040C	0	0	0.0539419087136929
YNL100W	0	1	0.0539419087136929
YMR280C	0	0	0.0538860103626943
YJL143W	0	0	0.0538302277432712
YDR541C	0	1	0.0538302277432712
YDL214C	0	0	0.0537745604963806
YDR404C	0	0	0.0537190082644628
YML117W	0	0	0.0536635706914345
YDL143W	0	0	0.0536082474226804
YGL004C	0	0	0.0535530381050463
YLR285W	0	0	0.0534979423868313
YER038C	0	0	0.0534429599177801
YOR327C	0	0	0.0534274193548387
YGL080W	0	1	0.0534274193548387
YPR061C	0	1	0.0534274193548387
YCR069W	0	1	0.0534274193548387
YDL035C	0	0	0.0534274193548387
YGR127W	0	1	0.0534274193548387
YER088C	0	0	0.0534274193548387
YDL170W	0	0	0.0534274193548387
YDR143C	0	0	0.0534274193548387
YOL108C	0	0	0.0534274193548387
YNL168C	0	1	0.0534274193548387
YBR200W	0	0	0.0534274193548387
YCR032W	0	0	0.0534274193548387
YPL219W	0	0	0.0534274193548387
YGR277C	0	0	0.0534274193548387
YLR189C	0	0	0.0534274193548387
YMR074C	0	1	0.0534274193548387
YGR035C	0	1	0.0534274193548387
YGR062C	0	0	0.0534274193548387
YLR266C	0	0	0.0534274193548387
YKL164C	0	0	0.0534274193548387
YMR262W	0	1	0.0534274193548387
YJR007W	0	0	0.0534274193548387
YDL182W	0	0	0.0534274193548387
YPL159C	0	0	0.0534274193548387
YKL198C	0	0	0.0534274193548387
YPL239W	1	0	0.0534274193548387
YNL239W	0	0	0.05337361530715
YJL102W	0	0	0.0533199195171026
YCR088W	0	0	0.0532663316582915
YHL048W	0	0	0.0532128514056225
YOL113W	0	0	0.0531594784353059
YOR228C	0	1	0.0531594784353059
YBL046W	0	0	0.0531062124248497
YMR119W	0	0	0.0530530530530531
YML113W	0	0	0.053
YIR009W	0	0	0.0529470529470529
YOL009C	0	0	0.0528942115768463
YBR020W	0	0	0.0528414755732802
YOR196C	0	0	0.0527888446215139
YNL027W	0	0	0.0527363184079602
YHR030C	0	0	0.0526838966202783
YGR046W	0	0	0.0526315789473684
YOR003W	0	0	0.0525793650793651
YBL093C	0	0	0.0525272547076313
YKL023W	0	1	0.0525272547076313
YNL231C	0	0	0.0524752475247525
YBR162C	0	0	0.0524233432245302
YBL082C	0	0	0.0523715415019763
YIL007C	0	0	0.052319842053307
YPL214C	0	0	0.0522682445759369
YOR132W	0	0	0.0522167487684729
YDR226W	0	0	0.0521653543307087
YFR010W	0	0	0.0521140609636185
YDL238C	0	0	0.0520628683693517
YDR539W	0	1	0.0520628683693517
YBL080C	0	0	0.0520117762512267
YBR179C	0	0	0.0519607843137255
YLR099C	0	1	0.0519607843137255
YNL047C	0	0	0.0519098922624878
YPR020W	0	0	0.0518590998043053
YIL158W	0	1	0.0518590998043053
YBR162W-A	0	0	0.0518084066471163
YOL058W	0	0	0.0517578125
YER109C	0	0	0.0517073170731707
YGR112W	0	0	0.0516569200779727
YBL026W	0	0	0.0516066212268744
YIR019C	0	0	0.051556420233463
YNL298W	0	0	0.0515063168124393
YNL322C	0	0	0.0514563106796116
YBR145W	0	0	0.0514064015518914
YER169W	0	0	0.0513565891472868
YFL054C	0	0	0.0513068731848984
YER167W	0	0	0.051257253384913
YOR383C	0	0	0.051207729468599
YML001W	0	0	0.0511583011583012
YBR204C	0	1	0.0511583011583012
YGR279C	0	0	0.0511089681774349
YKL038W	0	0	0.0510597302504817
YBR058C	0	0	0.0510105871029836
YER134C	0	1	0.0510105871029836
YGL179C	0	0	0.0509615384615385
YGR168C	0	1	0.0509615384615385
YJR144W	0	0	0.0509125840537944
YHR025W	0	0	0.0508637236084453
YNL070W	0	0	0.0508149568552253
YNL223W	0	0	0.0507662835249042
YMR236W	0	0	0.0507177033492823
YBR229C	0	0	0.0506692160611855
YKL213C	0	0	0.0506208213944604
YPR118W	0	0	0.0505725190839695
YOL076W	0	0	0.0505243088655863
YJL108C	0	0	0.0504761904761905
YLR079W	0	0	0.0504281636536632
YGL029W	0	0	0.0503802281368821
YNL306W	0	0	0.050332383665717
YPR073C	0	0	0.0502846299810247
YMR097C	0	0	0.0502369668246445
YKR067W	0	0	0.0501893939393939
YBR036C	0	0	0.0501419110690634
YOR332W	0	0	0.0500945179584121
YDR305C	0	0	0.0500472143531634
YIL120W	0	0	0.05
YJL116C	0	0	0.0499528746465598
YOR137C	0	0	0.0499058380414313
YPL230W	0	1	0.0499058380414313
YAR033W	0	0	0.0498588899341486
YBR289W	0	0	0.049812030075188
YBR129C	0	0	0.0497652582159624
YNL157W	0	1	0.0497652582159624
YML018C	0	1	0.0497652582159624
YOL048C	0	1	0.0497652582159624
YJR076C	0	0	0.049718574108818
YPL225W	0	1	0.049718574108818
YNL133C	0	0	0.0496719775070291
YPL089C	0	0	0.049625468164794
YDR196C	0	0	0.0495790458372311
YDR051C	0	1	0.0495790458372311
YBR164C	0	0	0.0495327102803738
YML125C	0	0	0.0494864612511671
YJL036W	0	0	0.0494402985074627
YJR117W	0	0	0.0493942218080149
YBL051C	0	0	0.0493482309124767
YPR026W	0	0	0.0493023255813953
YPL054W	0	1	0.0493023255813953
YML098W	0	0	0.0492565055762082
YKL168C	0	1	0.0492565055762082
YGR243W	0	1	0.0492565055762082
YER089C	0	0	0.0492107706592386
YDL237W	0	1	0.0492107706592386
YBR254C	0	0	0.049165120593692
YLR324W	0	0	0.0491195551436515
YER027C	0	0	0.0490740740740741
YBR195C	0	0	0.0490286771507863
YKL218C	0	0	0.0489833641404806
YGL002W	0	0	0.048938134810711
YFL062W	0	1	0.048938134810711
YMR021C	0	0	0.0488929889298893
YKL187C	0	1	0.0488929889298893
YMR278W	0	1	0.0488929889298893
YGR201C	0	1	0.0488929889298893
Q0250	0	0	0.0488479262672811
YKL024C	0	0	0.0488029465930018
YPL166W	0	0	0.0487580496780129
YPL070W	0	0	0.0487132352941176
YDR376W	0	0	0.0486685032139578
YBR095C	0	0	0.0486238532110092
YDL106C	0	0	0.0485792850595784
YGR204W	0	0	0.0485347985347985
YDR006C	0	0	0.0484903934126258
YAL044C	0	0	0.0484460694698355
YFL028C	0	0	0.0484018264840183
YJL056C	0	0	0.0483576642335766
YNR041C	0	0	0.0483135824977211
YKL069W	0	1	0.0483135824977211
YGR281W	0	0	0.0482695810564663
YGR100W	0	0	0.0482256596906278
YPL088W	0	0	0.0481818181818182
YBR077C	0	0	0.0481380563124432
YER021W	0	0	0.0480943738656987
YDR072C	0	0	0.0480507706255666
YHR004C	0	0	0.0480072463768116
YOR007C	0	0	0.0479638009049774
YEL052W	0	1	0.0479638009049774
YEL013W	0	0	0.0479204339963834
YML005W	0	0	0.047877145438121
YBR061C	0	0	0.0478339350180505
YDL048C	0	1	0.0478339350180505
YOR062C	0	1	0.0478339350180505
YPR159W	0	0	0.0477908025247971
YGL060W	0	1	0.0477908025247971
YKL081W	0	0	0.0477477477477477
YBR108W	0	1	0.0477477477477477
YGR138C	0	0	0.0477047704770477
YNL243W	0	0	0.0476618705035971
YOR348C	0	0	0.0476190476190476
YOR329C	0	0	0.0475763016157989
YMR102C	0	1	0.0475763016157989
YLL058W	0	0	0.0475336322869955
YMR292W	0	0	0.0474910394265233
YCR061W	0	0	0.0474485228290063
YBR217W	0	0	0.0474060822898032
YDR067C	0	1	0.0474060822898032
YBR194W	0	1	0.0474060822898032
YMR272C	0	0	0.0473637176050045
YLR149C	0	1	0.0473637176050045
YBR175W	0	0	0.0473214285714286
YKR038C	0	0	0.0472792149866191
YNL073W	0	0	0.0472370766488414
YBR122C	0	0	0.0471950133570792
YNL333W	0	0	0.047153024911032
YNL108C	0	0	0.0471111111111111
YKL113C	0	0	0.0470692717584369
YMR030W	0	0	0.0470275066548358
YDR486C	0	0	0.0469858156028369
YLR351C	0	1	0.0469858156028369
YDR531W	0	0	0.0469441984056687
YJR058C	0	0	0.0469026548672566
YDR213W	0	0	0.0468611847922193
YDR462W	0	0	0.0468197879858657
YBR237W	0	0	0.0467784642541924
YHR122W	0	0	0.0467372134038801
YAR029W	0	1	0.0467372134038801
YBR106W	0	0	0.0466960352422907
YPR062W	0	0	0.0466549295774648
YOR125C	0	0	0.0466138962181179
YML035C	0	0	0.046572934973638
YBL006C	0	0	0.0465320456540825
YNR055C	0	0	0.0464912280701754
YBR107C	0	0	0.0464504820333041
YGR102C	0	1	0.0464504820333041
YOR259C	0	0	0.0464098073555166
YER090W	0	0	0.0463692038495188
YAL037W	0	1	0.0463692038495188
YBL032W	0	0	0.0463286713286713
YAR035W	0	0	0.0462882096069869
YOL064C	0	0	0.0462478184991274
YMR041C	0	0	0.046207497820401
YDR132C	0	1	0.046207497820401
YKL003C	0	0	0.0461672473867596
YGL252C	0	0	0.0461270670147955
YLR025W	0	0	0.0460869565217391
YCL039W	0	0	0.0460469157254561
YOR298C-A	0	0	0.0460069444444444
YBL009W	0	0	0.0459670424978317
YOR227W	0	1	0.0459670424978317
YCL050C	0	0	0.0459272097053726
YDL159W	0	0	0.0458874458874459
YJL162C	0	1	0.0458874458874459
YAL033W	0	0	0.0458477508650519
YGR143W	0	0	0.0458081244598099
YIR016W	0	1	0.0458081244598099
YGL082W	0	1	0.0458081244598099
YBL025W	0	0	0.0457685664939551
YBL090W	0	0	0.0457290767903365
YCR059C	0	0	0.0456896551724138
YGL246C	0	0	0.045650301464255
YHL030W	0	0	0.0456110154905336
YMR016C	0	0	0.0455717970765262
YBL089W	0	0	0.04553264604811
YNR033W	0	0	0.0454935622317597
YPR001W	0	0	0.0454545454545455
YFL049W	0	0	0.0454155955441303
YNL104C	0	0	0.0453767123287671
YDR255C	0	0	0.0453378956372968
YPR065W	0	0	0.0452991452991453
YER101C	0	1	0.0452991452991453
YCL044C	0	0	0.0452604611443211
YGL038C	0	0	0.045221843003413
YNL004W	0	0	0.0451832907075874
YBL040C	0	0	0.045144804088586
YMR148W	0	1	0.045144804088586
YOL133W	0	0	0.0451063829787234
YOL075C	0	0	0.0450680272108844
YMR087W	0	0	0.0450297366185217
YPR060C	0	0	0.0449915110356537
YBR257W	0	0	0.0449533502968617
YBR288C	0	0	0.0449152542372881
YMR244C-A	0	1	0.0449152542372881
YCL028W	0	1	0.0449152542372881
YJR070C	0	0	0.0448772226926334
YDR018C	0	0	0.044839255499154
YBL008W	0	0	0.0448013524936602
YPL040C	0	0	0.0447635135135135
YDR483W	0	0	0.0447257383966245
YHL027W	0	0	0.0446880269814503
YGR121C	0	0	0.0446503791069924
YOR356W	0	0	0.0446127946127946
YCR008W	0	0	0.0445752733389403
YMR138W	0	0	0.0445378151260504
YBL003C	0	0	0.0445004198152813
YNL218W	0	0	0.0444630872483221
YGR002C	0	0	0.0444258172673931
YBL068W	0	0	0.0443886097152429
YJR133W	0	0	0.0443514644351464
YPR004C	0	1	0.0443514644351464
YCR046C	0	0	0.044314381270903
YER170W	0	0	0.0442773600668337
YDR443C	0	0	0.0442404006677796
YJL151C	0	1	0.0442404006677796
YJR077C	0	0	0.0442035029190992
YLR298C	0	0	0.0441666666666667
YKL166C	0	0	0.0441298917568693
YCR005C	0	0	0.0440931780366057
YMR177W	0	0	0.0440565253532835
YGR003W	0	0	0.0440199335548173
YDR363W-A	0	0	0.0439834024896266
YOR014W	0	0	0.0439469320066335
YML061C	0	0	0.043910521955261
YMR293C	0	0	0.0438741721854305
YKL015W	0	0	0.04383788254756
YKL194C	0	0	0.043801652892562
YCR100C	0	1	0.043801652892562
YBR142W	0	0	0.0437654830718415
YPL028W	0	0	0.0437293729372937
YFL009W	0	0	0.0436933223413026
YBR165W	0	0	0.0436573311367381
YCR071C	0	0	0.0436213991769547
YCR020W-B	0	0	0.0435855263157895
YNL271C	0	0	0.0435497124075596
YPL186C	0	1	0.0435497124075596
YOR161C	0	1	0.0435497124075596
YFR025C	0	0	0.0435139573070608
YDR058C	0	0	0.0434782608695652
YPR066W	0	0	0.0434426229508197
YBR271W	0	0	0.0434070434070434
YER098W	0	0	0.0433715220949263
YJR019C	0	0	0.0433360588716271
YMR145C	0	0	0.0433006535947712
YPL002C	0	0	0.043265306122449
YBR233W	0	1	0.043265306122449
YBR242W	0	1	0.043265306122449
YHR001W	0	0	0.0432300163132137
YBR197C	0	1	0.0432300163132137
YGL044C	0	0	0.0431947840260799
YOL128C	0	0	0.0431596091205212
YDR071C	0	0	0.0431244914564687
YIR004W	0	0	0.0430894308943089
YGL090W	0	0	0.0430544272948822
YGR193C	0	0	0.0430194805194805
YDR081C	0	0	0.0429845904298459
YNL155W	0	1	0.0429845904298459
YMR053C	0	0	0.0429497568881686
YGL202W	0	0	0.042914979757085
YGL094C	0	0	0.0428802588996764
YPR143W	0	0	0.0428455941794664
YDR306C	0	0	0.04281098546042
YNL307C	0	0	0.0427764326069411
YBR114W	0	0	0.042741935483871
YMR061W	0	0	0.0427074939564867
YAR015W	0	0	0.0426731078904992
YER064C	0	0	0.0426387771520515
YBR127C	0	0	0.042604501607717
YDR502C	0	0	0.042570281124498
YBL088C	0	0	0.0425361155698234
YMR008C	0	0	0.0425020048115477
YNL315C	0	0	0.0424679487179487
YCL059C	0	0	0.0424339471577262
YER031C	0	0	0.0424
YBR205W	0	0	0.0423661071143086
YHR074W	0	0	0.042332268370607
YBR239C	0	1	0.042332268370607
YCL032W	0	0	0.0422984836392658
YLR136C	0	0	0.0422647527910686
YBR243C	0	0	0.0422310756972112
YBR160W	0	0	0.0421974522292994
YDL107W	0	0	0.0421638822593477
YKL189W	0	0	0.0421303656597774
YBL091C-A	0	1	0.0421303656597774
YPL260W	0	1	0.0421303656597774
YBR119W	0	0	0.0420969023034154
YPR030W	0	0	0.0420634920634921
YHR201C	0	0	0.04203013481364
YKL148C	0	0	0.0419968304278922
YDR379W	0	0	0.0419635787806809
YLR097C	0	0	0.0419303797468354
YGR057C	0	0	0.041897233201581
YDR054C	0	0	0.0418641390205371
YBL047C	0	0	0.0418310970797159
YMR237W	0	0	0.0417981072555205
YOL052C-A	0	0	0.0417651694247439
YKL196C	0	0	0.0417322834645669
YLR363C	0	0	0.041699449252557
YGR220C	0	0	0.0416666666666667
YER034W	0	1	0.0416666666666667
YDL108W	0	0	0.0416339355852317
YPL085W	0	0	0.0416012558869702
YBL105C	0	0	0.0415686274509804
YGL154C	0	0	0.0415360501567398
YBR154C	0	0	0.0415035238841034
YMR322C	0	0	0.041471048513302
YGL039W	0	0	0.0414386239249414
YDL132W	0	0	0.04140625
YCL043C	0	0	0.0413739266198283
YGR175C	0	0	0.0413416536661466
YDR363W	0	0	0.0413094310210444
YBR227C	0	1	0.0413094310210444
YHR002W	0	0	0.0412772585669782
YJL016W	0	1	0.0412772585669782
YJL103C	0	0	0.0412451361867704
YKL206C	0	0	0.0412130637636081
YPR124W	0	0	0.0411810411810412
YNL082W	0	0	0.0411490683229814
YGL181W	0	0	0.0411171450737005
YDL066W	0	0	0.0410852713178295
YOR040W	0	0	0.0410534469403563
YBL014C	0	0	0.0410216718266254
YDR035W	0	0	0.0409899458623357
YPL242C	0	0	0.0409582689335394
YIL135C	0	0	0.0409266409266409
YMR003W	0	1	0.0409266409266409
YBL011W	0	0	0.0408950617283951
YAL055W	0	0	0.0408635312259059
YKR058W	0	0	0.0408320493066256
YDL131W	0	0	0.0408006158583526
YBL081W	0	1	0.0408006158583526
YMR269W	0	0	0.0407692307692308
YML029W	0	0	0.0407378939277479
YBR235W	0	1	0.0407378939277479
YDR406W	0	0	0.0407066052227343
YDR146C	0	0	0.0406753645433615
YLR027C	0	0	0.0406441717791411
YGR075C	0	0	0.0406130268199234
YML057W	0	0	0.0405819295558959
YDL008W	0	0	0.0405508798775822
YBR260C	0	0	0.040519877675841
YGR154C	0	0	0.040488922841864
YDR047W	0	0	0.0404580152671756
YNR014W	0	1	0.0404580152671756
YKR068C	0	0	0.0404271548436308
YLR239C	0	0	0.0403963414634146
YGR077C	0	0	0.0403655750190404
YBR268W	0	0	0.0403348554033486
YBR265W	0	0	0.0403041825095057
YML095C	0	0	0.040273556231003
YFL005W	0	0	0.0402429764616553
YEL043W	0	1	0.0402429764616553
YBR228W	0	0	0.0402124430955994
YER067W	0	1	0.0402124430955994
YDR328C	0	0	0.0401819560272934
YDR304C	0	1	0.0401819560272934
YDR425W	0	0	0.0401515151515152
YDR248C	0	1	0.0401515151515152
YOR189W	0	1	0.0401515151515152
YDR481C	0	0	0.0401211203633611
YHR116W	0	0	0.0400907715582451
YER003C	0	0	0.0400604686318972
YDR254W	0	0	0.0400302114803625
YGR067C	0	1	0.0400302114803625
YNL194C	0	0	0.04
YPL119C	0	0	0.0399698340874811
YBR155W	0	0	0.039939713639789
YOR265W	0	0	0.0399096385542169
YDL100C	0	0	0.0398796087283672
YCR091W	0	0	0.0398496240601504
YIL075C	0	0	0.0398196844477836
YML081C-A	0	0	0.0397897897897898
YBR272C	0	0	0.0397599399849963
YGL232W	0	0	0.0397301349325337
YBR263W	0	0	0.0397003745318352
YIR022W	0	0	0.0396706586826347
YOR134W	0	0	0.0396409872849663
YHR181W	0	0	0.0396184886280264
YBR004C	0	0	0.0396184886280264
YMR073C	0	0	0.0396184886280264
YPR037C	0	0	0.0396184886280264
YHR163W	0	0	0.0396184886280264
YBR033W	0	1	0.0396184886280264
YOR269W	0	0	0.0396184886280264
YDR436W	0	0	0.0396184886280264
YOL013C	0	0	0.0396184886280264
YHR024C	0	0	0.0396184886280264
YLR247C	0	1	0.0396184886280264
YBR060C	0	0	0.0396184886280264
YPL249C	0	0	0.0396184886280264
YBR042C	0	0	0.0396184886280264
YMR276W	0	0	0.0396184886280264
YBR055C	0	0	0.0396184886280264
YER040W	0	0	0.0396184886280264
YER081W	0	0	0.0396184886280264
YML030W	0	1	0.0396184886280264
YBR087W	0	0	0.0396184886280264
YDR069C	0	0	0.0396184886280264
YKL167C	0	0	0.0396184886280264
YER014W	0	0	0.0396184886280264
YPR052C	0	0	0.0396184886280264
YKL039W	0	1	0.0396184886280264
YOL060C	0	0	0.0396184886280264
YJL173C	0	0	0.0396184886280264
YOR079C	0	0	0.0396184886280264
YGL125W	0	0	0.0396184886280264
YNL259C	1	0	0.0396184886280264
YDR056C	0	1	0.0396184886280264
YKR048C	0	0	0.0395894428152493
YOR039W	0	0	0.0395604395604396
YGR180C	0	0	0.0395314787701318
YBR121C	0	0	0.0395025603511339
YLR429W	0	0	0.0394736842105263
YDR246W	0	0	0.0394448502556611
YBR159W	0	0	0.0394160583941606
YBR249C	0	0	0.0393873085339169
YJR057W	0	0	0.0393586005830904
YDR139C	0	0	0.0393299344501093
YNL090W	0	0	0.0393013100436681
YLL006W	0	0	0.0392727272727273
YMR083W	0	0	0.0392441860465116
YBL023C	0	0	0.0392156862745098
YBR220C	0	1	0.0392156862745098
YOL088C	0	0	0.0391872278664731
YIL019W	0	0	0.0391588107324148
YPL096W	0	0	0.0391304347826087
YDR388W	0	0	0.0391020999275887
YHR086W	0	0	0.0390738060781476
YBR143C	0	0	0.0390455531453362
YBR246W	0	1	0.0390455531453362
YHR161C	0	0	0.0390173410404624
YNL176C	0	1	0.0390173410404624
YBR089C-A	0	0	0.0389891696750903
YJL031C	0	0	0.038961038961039
YBR225W	0	1	0.038961038961039
YOR363C	0	0	0.0389329488103821
YDR407C	0	0	0.0389048991354467
YBR015C	0	0	0.0388768898488121
YHR166C	0	0	0.0388489208633093
YAL009W	0	0	0.0388209920920201
YLR133W	0	0	0.0387931034482759
YFL017C	0	0	0.0387652548456569
YJL100W	0	0	0.0387374461979914
YML016C	0	0	0.0387096774193548
YJR036C	0	0	0.0386819484240688
YBR241C	0	1	0.0386819484240688
YGL250W	0	1	0.0386819484240688
YDR454C	0	0	0.0386542591267001
YGL001C	0	0	0.0386266094420601
YOR179C	0	0	0.0385989992852037
YFR011C	0	1	0.0385989992852037
YNL147W	0	0	0.0385714285714286
YER092W	0	1	0.0385714285714286
YPR006C	0	0	0.0385438972162741
YKR062W	0	0	0.0385164051355207
YOR126C	0	0	0.0384889522451889
YOR036W	0	0	0.0384615384615385
YGL119W	0	0	0.0384341637010676
YLR436C	0	0	0.0384068278805121
YNL074C	0	0	0.0383795309168444
YLR433C	0	0	0.0383522727272727
YLR414C	0	1	0.0383522727272727
YOL065C	0	0	0.0383250532292406
YHR132C	0	0	0.0382978723404255
YMR260C	0	0	0.0382707299787385
YIL002C	0	0	0.0382436260623229
YMR140W	0	0	0.0382165605095541
YLR323C	0	1	0.0382165605095541
YMR096W	0	0	0.0381895332390382
YIL110W	0	0	0.0381625441696113
YLL014W	0	1	0.0381625441696113
YML101C	0	1	0.0381625441696113
YOL055C	0	0	0.038135593220339
YGL229C	0	0	0.0381086803105152
YLR209C	0	0	0.0380818053596615
YPL215W	0	0	0.0380549682875264
YDR350C	0	0	0.0380281690140845
YGL226W	0	1	0.0380281690140845
YCR075C	0	0	0.0380014074595355
YBR150C	0	1	0.0380014074595355
YBR038W	0	0	0.0379746835443038
YMR267W	0	0	0.0379479971890372
YOR153W	0	0	0.0379213483146067
YML051W	0	0	0.0378947368421053
YJL057C	0	1	0.0378947368421053
YBR219C	0	1	0.0378947368421053
YHR176W	0	0	0.0378681626928471
YGR285C	0	0	0.0378416257883672
YDL025C	0	1	0.0378416257883672
YPL118W	0	0	0.0378151260504202
YKR087C	0	0	0.0377886634009797
YDL073W	0	1	0.0377886634009797
YFL041W	0	0	0.0377622377622378
YDR061W	0	1	0.0377622377622378
YPR114W	0	1	0.0377622377622378
YBL049W	0	1	0.0377622377622378
YPL018W	0	0	0.0377358490566038
YDR116C	0	0	0.0377094972067039
YKL002W	0	0	0.0376831821353803
YPR183W	0	0	0.0376569037656904
YCR042C	0	0	0.0376306620209059
YDR161W	0	0	0.0376044568245125
YJL063C	0	0	0.0375782881002088
YER103W	0	0	0.0375521557719054
YBR222C	0	1	0.0375521557719054
YGL020C	0	0	0.0375260597637248
YHR127W	0	1	0.0375260597637248
YPL178W	0	0	0.0375
YBR259W	0	1	0.0375
YIL153W	0	0	0.0374739764052741
YFR021W	0	0	0.0374479889042996
YBR282W	0	0	0.0374220374220374
YLR177W	0	1	0.0374220374220374
YLL034C	0	0	0.0373961218836565
YPR180W	0	0	0.0373702422145329
YPL110C	0	0	0.037344398340249
YBR128C	0	0	0.0373185901865929
YBR202W	0	0	0.037292817679558
YML011C	0	0	0.0372670807453416
YJR039W	0	1	0.0372670807453416
YDR375C	0	0	0.0372413793103448
YLR186W	0	0	0.0372157133011716
YGL045W	0	0	0.0371900826446281
YKL008C	0	0	0.037164487267722
YCL025C	0	0	0.0371389270976616
YBL107C	0	1	0.0371389270976616
YER147C	0	0	0.0371134020618557
YJR062C	0	0	0.0370879120879121
YOR288C	0	0	0.0370624571036376
YEL036C	0	0	0.037037037037037
YNL131W	0	0	0.0370116518163125
YLR128W	0	0	0.036986301369863
YER175C	0	1	0.036986301369863
YJR066W	0	0	0.0369609856262834
YJL062W	0	0	0.0369357045143639
YOR306C	0	0	0.0369104579630895
YOR130C	0	0	0.0368852459016393
YDR313C	0	0	0.0368600682593857
YKR045C	0	1	0.0368600682593857
YOR231W	0	0	0.0368349249658936
YMR210W	0	0	0.0368098159509202
YJR080C	0	1	0.0368098159509202
YEL057C	0	0	0.0367847411444142
YIL146C	0	0	0.0367597004765146
YPR017C	0	0	0.036734693877551
YBR201W	0	0	0.0367097212780421
YJR091C	0	0	0.0366847826086957
YJL004C	0	0	0.0366598778004073
YMR301C	0	0	0.0366350067842605
YNL177C	0	0	0.0366101694915254
YLR318W	0	0	0.0365853658536585
YOR101W	0	0	0.036560595802302
YBR276C	0	0	0.0365358592692828
YLR126C	0	0	0.0365111561866126
YOL062C	0	0	0.0364864864864865
YER183C	0	0	0.0364618501012829
YJR102C	0	0	0.0364372469635627
YDL024C	0	0	0.0364126770060688
YCL026C-A	0	0	0.0363881401617251
YBL030C	0	0	0.0363636363636364
YBL106C	0	0	0.0363391655450875
YKL019W	0	0	0.0363147276395427
YBR218C	0	0	0.0362903225806452
YMR180C	0	0	0.0362659503022163
YGR230W	0	0	0.036241610738255
YHR175W	0	0	0.0362173038229376
YGR295C	0	1	0.0362173038229376
YBL021C	0	0	0.0361930294906166
YMR255W	0	0	0.0361687876758205
YDR130C	0	0	0.036144578313253
YKL159C	0	0	0.0361204013377926
YOR186W	0	1	0.0361204013377926
YER024W	0	0	0.036096256684492
YPL170W	0	0	0.0360721442885772
YOL111C	0	0	0.0360480640854473
YDR329C	0	0	0.0360240160106738
YOR054C	0	0	0.036
YOR286W	0	1	0.036
YKL025C	0	0	0.0359760159893404
YKR022C	0	0	0.0359520639147803
YBL037W	0	0	0.0359281437125748
YJL020C	0	0	0.0359042553191489
YPL097W	0	0	0.0358803986710963
YDL195W	0	0	0.0358565737051793
YNL246W	0	0	0.0358327803583278
YIL156W	0	0	0.0358090185676393
YML049C	0	0	0.0357852882703777
YLR075W	0	0	0.0357615894039735
YIL071C	0	0	0.0357379219060225
YER083C	0	0	0.0357142857142857
YPR129W	0	0	0.0356906807666887
YBL043W	0	0	0.035667107001321
YDL090C	0	0	0.0356435643564356
YJL094C	0	0	0.0356200527704486
YBR285W	0	1	0.0356200527704486
YDL076C	0	0	0.035596572181938
YER061C	0	0	0.0355731225296443
YOR326W	0	0	0.0355497037524687
YHR011W	0	0	0.0355263157894737
YGL068W	0	0	0.0355029585798817
YER059W	0	0	0.0354796320630749
YBR030W	0	0	0.0354563361785949
YMR062C	0	0	0.0354330708661417
YKL032C	0	0	0.0354098360655738
YBR081C	0	0	0.0353866317169069
YAL056W	0	0	0.0353634577603143
YMR251W	0	0	0.0353403141361257
YBR275C	0	0	0.0353172007848267
YFR006W	0	1	0.0353172007848267
YBR192W	0	0	0.0352941176470588
YLR435W	0	0	0.0352710646636185
YBR017C	0	0	0.0352480417754569
YPL082C	0	0	0.0352250489236791
YDR168W	0	0	0.0352020860495437
YOL053W	0	1	0.0352020860495437
YMR162C	0	0	0.0351791530944625
YBR103W	0	0	0.03515625
YDL019C	0	0	0.0351333767078725
YMR029C	0	0	0.035110533159948
YDL226C	0	0	0.0350877192982456
YML012W	0	0	0.0350649350649351
YJL006C	0	0	0.0350438047559449
YPL146C	0	0	0.0350438047559449
YNL097C	0	0	0.0350438047559449
YLR330W	0	0	0.0350438047559449
YJL089W	0	0	0.0350438047559449
YCR010C	0	0	0.0350438047559449
YLR284C	0	0	0.0350438047559449
YDR016C	0	0	0.0350438047559449
YGL206C	0	0	0.0350438047559449
YPL224C	0	0	0.0350438047559449
YKL116C	0	0	0.0350438047559449
YMR165C	0	0	0.0350438047559449
YFL010W-A	0	0	0.0350438047559449
YER058W	0	0	0.0350438047559449
YPR176C	0	0	0.0350438047559449
YDL053C	0	1	0.0350438047559449
YBL035C	0	0	0.0350438047559449
YJR105W	0	0	0.0350438047559449
YLR210W	0	0	0.0350438047559449
YEL006W	0	0	0.0350438047559449
YGL233W	0	0	0.0350438047559449
YBR163W	0	1	0.0350438047559449
YNL245C	0	0	0.0350438047559449
YJL088W	0	0	0.0350438047559449
YKL210W	0	0	0.0350438047559449
YGR149W	0	1	0.0350438047559449
YGL067W	0	0	0.0350438047559449
YBR172C	0	0	0.0350438047559449
YBR057C	0	0	0.0350438047559449
YLR420W	0	0	0.0350438047559449
YHR139C	0	0	0.0350438047559449
YDR503C	0	0	0.0350438047559449
YHR063C	0	0	0.0350438047559449
YGL136C	0	0	0.0350438047559449
YJR118C	0	0	0.0350438047559449
YOR144C	0	0	0.0350438047559449
YLR312C	0	1	0.0350438047559449
YBR298C	0	0	0.0350438047559449
YAL053W	0	0	0.0350438047559449
YLR090W	0	0	0.0350438047559449
YDR211W	0	0	0.0350438047559449
YBR171W	0	0	0.0350438047559449
YFL048C	0	0	0.0350438047559449
YJL093C	0	0	0.0350438047559449
YKR085C	0	0	0.0350438047559449
YBL074C	0	0	0.0350438047559449
YPL011C	0	0	0.0350438047559449
YJL147C	0	1	0.0350438047559449
YBR255W	0	1	0.0350438047559449
YDR073W	0	0	0.0350438047559449
YOR160W	0	0	0.0350438047559449
YOR124C	0	0	0.0350438047559449
YLR011W	1	0	0.0350438047559449
YJR052W	0	0	0.0350438047559449
YLR383W	0	0	0.0350438047559449
YHR012W	0	0	0.0350438047559449
YOR287C	0	0	0.0350438047559449
YLR417W	0	0	0.0350438047559449
YNL294C	0	0	0.0350438047559449
YPL221W	0	0	0.0350438047559449
YBR284W	0	0	0.0350438047559449
YDR345C	0	0	0.0350438047559449
YBL067C	0	1	0.0350438047559449
YKL082C	0	0	0.0350438047559449
YDR256C	1	0	0.0350438047559449
YNL093W	0	0	0.0350218886804253
YAL002W	0	0	0.035
YMR136W	0	0	0.0349781386633354
YBL061C	0	0	0.034956304619226
YHR075C	0	0	0.0349344978165939
YIL106W	0	0	0.0349127182044888
YJL165C	0	0	0.0348909657320872
YDR202C	0	0	0.0348692403486924
YLR051C	0	0	0.0348475420037337
YIL098C	0	0	0.0348258706467662
YDR314C	0	0	0.0348042262274705
YLL040C	0	0	0.0347826086956522
YBR208C	0	0	0.0347610180012415
YNL154C	0	0	0.0347394540942928
YJL172W	0	0	0.0347179169249845
YDR041W	0	0	0.0346964064436183
YMR220W	0	0	0.0346749226006192
YDL205C	0	0	0.0346534653465347
YAL031C	0	0	0.0346320346320346
YGR165W	0	0	0.034610630407911
YOR280C	0	1	0.034610630407911
YBL104C	0	1	0.034610630407911
YHR027C	0	0	0.0345892526250772
YKL124W	0	0	0.0345679012345679
YJR113C	0	0	0.0345465761875386
YPL127C	0	0	0.0345252774352651
YDR268W	0	0	0.0345040049291436
YDR251W	0	0	0.0344827586206897
YMR216C	0	0	0.0344827586206897
YLR288C	0	0	0.0344827586206897
YPR192W	0	0	0.0344827586206897
YOR197W	0	0	0.0344827586206897
YLR069C	0	0	0.0344827586206897
YLR273C	0	0	0.0344827586206897
YPR051W	0	0	0.0344827586206897
YHR121W	0	0	0.0344827586206897
YGL010W	0	1	0.0344827586206897
YML091C	0	0	0.0344827586206897
YIL038C	0	0	0.0344827586206897
YGR282C	0	0	0.0344827586206897
YKL043W	0	0	0.0344827586206897
YPL095C	0	0	0.0344827586206897
YIL152W	0	1	0.0344827586206897
YER030W	0	0	0.0344827586206897
YDL165W	0	0	0.0344827586206897
YGR082W	0	0	0.0344827586206897
YDR465C	0	0	0.0344827586206897
YOR278W	0	0	0.0344827586206897
YDL153C	0	0	0.0344827586206897
YPR075C	0	0	0.0344827586206897
YMR035W	0	0	0.0344827586206897
YDL018C	0	0	0.0344827586206897
YBR097W	0	0	0.0344827586206897
YIL006W	0	0	0.0344827586206897
YNL072W	0	0	0.0344827586206897
YPL172C	0	0	0.0344827586206897
YBL031W	0	1	0.0344827586206897
YKL190W	0	0	0.0344827586206897
YHR160C	0	0	0.0344827586206897
YGR029W	1	0	0.0344827586206897
YLR387C	0	1	0.0344827586206897
YLR074C	0	0	0.0344619105199516
YIL099W	0	0	0.0344410876132931
YJR139C	0	0	0.0344202898550725
YCL055W	0	0	0.0343995171997586
YDL017W	0	0	0.03437876960193
YIL122W	0	0	0.0343580470162749
YBR090C	0	1	0.0343580470162749
YDR175C	0	0	0.0343373493975904
YBR136W	0	0	0.0343195266272189
YOR011W	0	0	0.0343195266272189
YGR235C	0	1	0.0343195266272189
YCL018W	0	0	0.0343195266272189
YHL002W	0	0	0.0343195266272189
YLL029W	0	1	0.0343195266272189
YER158C	0	1	0.0343195266272189
YJL059W	0	0	0.0343195266272189
YIR007W	0	1	0.0343195266272189
YOR316C	0	0	0.0343195266272189
YNL336W	0	1	0.0343195266272189
YDR372C	0	0	0.0343195266272189
YER173W	0	0	0.0343195266272189
YPR147C	0	1	0.0343195266272189
YCR019W	0	0	0.0343195266272189
YPL046C	0	0	0.0343195266272189
YKR089C	0	0	0.0343195266272189
YJL071W	0	0	0.0343195266272189
YNL288W	0	0	0.0343195266272189
YJL070C	0	1	0.0343195266272189
YJL167W	0	0	0.0343195266272189
YBL020W	0	0	0.0343195266272189
YJL163C	0	1	0.0343195266272189
YMR113W	0	0	0.0343195266272189
YIL065C	0	0	0.0343195266272189
YIR008C	0	0	0.0343195266272189
YBR083W	0	0	0.0343195266272189
YDL079C	0	0	0.0343195266272189
YOR178C	0	0	0.0343195266272189
YOR141C	0	1	0.0343195266272189
YBL054W	0	0	0.0343195266272189
YNL242W	0	0	0.0343195266272189
YDR354W	0	0	0.0343195266272189
YLR241W	0	1	0.0343195266272189
YML041C	0	0	0.0343195266272189
YNL053W	0	0	0.0343195266272189
YPR042C	0	0	0.0343195266272189
YJL121C	0	0	0.0343195266272189
YNL141W	0	0	0.0343195266272189
YPL188W	1	0	0.0343195266272189
YLL015W	0	0	0.0342992312241277
YDL219W	0	0	0.0342789598108747
YLR350W	0	0	0.0342624854819977
YOR232W	0	0	0.0342624854819977
YDL216C	0	0	0.0342624854819977
YBR068C	0	0	0.0342624854819977
YDR361C	0	0	0.0342624854819977
YHR055C	0	0	0.0342624854819977
YOR106W	0	0	0.0342624854819977
YMR127C	0	0	0.0342624854819977
YOL008W	0	0	0.0342624854819977
YLR094C	0	0	0.0342624854819977
YHR021W-A	0	0	0.0342624854819977
YCL067C	0	0	0.0342624854819977
YNL316C	0	0	0.0342624854819977
YIR018W	0	0	0.0342624854819977
YPL107W	0	1	0.0342624854819977
YPL037C	0	0	0.0342624854819977
YIL083C	0	0	0.0342624854819977
YER154W	0	0	0.0342624854819977
YHR079C-A	0	0	0.0342624854819977
YGL017W	0	0	0.0342624854819977
YBR018C	0	0	0.0342624854819977
YDL193W	0	0	0.0342624854819977
YPL137C	0	0	0.0342624854819977
YDL063C	0	0	0.0342624854819977
YIL088C	0	0	0.0342624854819977
YLR066W	0	0	0.0342624854819977
YJL180C	0	0	0.0342624854819977
YNR070W	0	0	0.0342624854819977
[truncated: 3,790 more rows]
