# Supplementary material for: Computationally Driven, Quantitative Experiments Discover Genes Required for Mitochondrial Biogenesis
Source: PLoS Genet. 2009 Mar 20;5(3):e1000407. doi: 10.1371/journal.pgen.1000407 (PMC2648979; doi:10.1371/journal.pgen.1000407)
Supplement: Dataset S2 — Top 100 novel ensemble predictions for additional yeast biological processes. A zip file containing 387 tab-delimited text files of the ensemble predictions for the indicated Gene Ontology Biological Process Term. (21.70 MB GZ) [file pgen.1000407.s013.gz › GO_0006997.txt]

ORF	AnnotatedToTerm?	Uncharacterized_04152007?	Precision
YKL057C	1	0	1.0
YKR082W	1	0	1.0
YMR129W	1	0	1.0
YKL068W	1	0	1.0
YGL092W	1	0	1.0
YML103C	1	0	1.0
YIL115C	1	0	1.0
YBL079W	1	0	1.0
YLR335W	1	0	1.0
YJL041W	1	0	1.0
YKL205W	0	0	0.916666666666667
YER105C	1	0	0.916666666666667
YMR125W	0	0	0.866666666666667
YMR047C	1	0	0.866666666666667
YFR002W	1	0	0.866666666666667
YML046W	0	0	0.8125
YNL189W	0	0	0.8
YIL149C	0	0	0.8
YOR098C	1	0	0.8
YDL116W	1	0	0.8
YLR347C	1	0	0.8
YGR119C	1	0	0.8
YJL061W	1	0	0.8
YMR153W	1	0	0.8
YJR042W	1	0	0.8
YAR002W	0	0	0.777777777777778
YGL172W	1	0	0.777777777777778
YER110C	0	0	0.75
YGL086W	0	0	0.724137931034483
YMR080C	0	0	0.7
YDL112W	0	0	0.6875
YDR192C	1	0	0.6875
YGR218W	0	0	0.666666666666667
YPL169C	0	0	0.647058823529412
YGL016W	0	0	0.628571428571429
YMR235C	0	0	0.611111111111111
YMR308C	0	0	0.594594594594595
YPR189W	0	0	0.58974358974359
YGL100W	1	0	0.58974358974359
YMR049C	0	0	0.575
YHR119W	0	0	0.560975609756098
YPL075W	0	0	0.547619047619048
YNL297C	0	0	0.545454545454545
YJL039C	1	0	0.545454545454545
YLR018C	0	0	0.533333333333333
YOR046C	0	0	0.521739130434783
YBR017C	0	0	0.51063829787234
YML031W	0	0	0.5
YDL207W	0	0	0.5
YLR208W	1	0	0.5
YOR160W	0	0	0.5
YER107C	1	0	0.5
YDR356W	0	0	0.490909090909091
YNL247W	0	0	0.490909090909091
YDL088C	1	0	0.490909090909091
YDR159W	0	0	0.482142857142857
YLR045C	0	0	0.473684210526316
YML049C	0	0	0.46551724137931
YGL238W	0	0	0.457627118644068
YOL072W	0	0	0.45
YMR128W	0	0	0.444444444444444
YML081W	0	1	0.444444444444444
YDR227W	0	0	0.444444444444444
YPR141C	1	0	0.444444444444444
YNL123W	0	0	0.442857142857143
YER016W	0	0	0.442857142857143
YFL037W	1	0	0.442857142857143
YDR395W	0	0	0.442857142857143
YNL313C	1	0	0.442857142857143
YLR166C	0	0	0.442857142857143
YLR293C	1	0	0.442857142857143
YDR335W	0	0	0.436619718309859
YOR188W	0	0	0.430555555555556
YKL186C	0	0	0.424657534246575
YGR162W	0	0	0.418918918918919
YKR095W	0	0	0.413333333333333
YNL126W	0	0	0.407894736842105
YOR349W	0	0	0.402597402597403
YOL021C	0	0	0.397435897435897
YPL155C	0	0	0.395061728395062
YLR409C	0	0	0.395061728395062
YML085C	1	0	0.395061728395062
YBL034C	0	0	0.390243902439024
YOR026W	0	0	0.385542168674699
YLR212C	0	0	0.380952380952381
YDR120C	0	0	0.376470588235294
YEL061C	0	0	0.372093023255814
YER009W	0	0	0.367816091954023
YAL005C	0	0	0.363636363636364
YOR195W	0	0	0.359550561797753
YER168C	0	0	0.355555555555556
YPL020C	0	0	0.351648351648352
YLL015W	0	0	0.347826086956522
YDR144C	0	0	0.344086021505376
YJR132W	0	0	0.340425531914894
YDL042C	0	0	0.336842105263158
YML075C	0	0	0.336538461538462
YJL050W	0	0	0.336538461538462
YLR310C	0	0	0.336538461538462
YGR202C	0	0	0.336538461538462
YCL029C	1	0	0.336538461538462
YPL241C	0	0	0.336538461538462
YHR004C	1	0	0.336538461538462
YGR078C	0	0	0.336538461538462
YGL247W	1	0	0.336538461538462
YHR133C	0	0	0.333333333333333
YMR219W	0	0	0.330188679245283
YMR307W	0	0	0.327102803738318
YMR012W	0	0	0.324074074074074
YJL014W	0	0	0.321100917431193
YLR450W	0	0	0.318181818181818
YJL111W	0	0	0.315315315315315
YPR174C	0	1	0.315315315315315
YMR093W	0	0	0.3125
YGL097W	0	0	0.309734513274336
YHL020C	0	0	0.307017543859649
YLR442C	0	0	0.304347826086957
YJL013C	0	0	0.301724137931034
YLR373C	0	0	0.299145299145299
YJL074C	0	0	0.296610169491525
YEL003W	0	0	0.294117647058824
YKL176C	0	0	0.291666666666667
YER165W	0	0	0.289256198347107
YER007W	0	0	0.286885245901639
YHR129C	0	0	0.285714285714286
YOR265W	0	0	0.285714285714286
YHR172W	0	0	0.285714285714286
YGL173C	1	0	0.285714285714286
YLR398C	0	0	0.283464566929134
YCR089W	0	0	0.28125
YLL008W	0	0	0.27906976744186
YDR458C	0	1	0.27906976744186
YMR076C	0	0	0.278195488721804
YPR135W	0	0	0.278195488721804
YJL030W	0	0	0.278195488721804
YAL009W	1	0	0.278195488721804
YFR028C	0	0	0.276119402985075
YML034W	0	0	0.274074074074074
YJL157C	0	0	0.272058823529412
YER171W	0	0	0.27007299270073
YGL216W	0	0	0.268115942028986
YLR148W	0	0	0.266187050359712
YGR094W	0	0	0.264285714285714
YMR119W	0	0	0.26241134751773
YEL017W	0	0	0.26056338028169
YML107C	0	0	0.258741258741259
YCL061C	0	0	0.256944444444444
YDR211W	0	0	0.255172413793103
YNL008C	0	0	0.25503355704698
YGL032C	0	0	0.25503355704698
YOR260W	0	0	0.25503355704698
YML124C	1	0	0.25503355704698
YBR040W	0	0	0.253333333333333
YDL127W	0	0	0.251655629139073
YAL047C	0	0	0.251612903225806
YLL034C	0	0	0.251612903225806
YPL160W	0	0	0.251612903225806
YMR198W	1	0	0.251612903225806
YOR326W	0	0	0.25
YFL027C	0	0	0.248407643312102
YJR090C	0	0	0.246835443037975
YJL170C	0	0	0.245283018867925
YDR315C	0	0	0.24375
YNR044W	0	0	0.242236024844721
YBL063W	0	0	0.240740740740741
YDR150W	0	0	0.239263803680982
YLL021W	0	0	0.23780487804878
YML065W	0	0	0.236363636363636
YFR031C	0	0	0.234939759036145
YDL089W	0	1	0.234939759036145
YNL158W	0	0	0.233532934131737
YIL037C	0	0	0.232142857142857
YMR212C	0	0	0.230769230769231
YHR084W	0	0	0.229411764705882
YMR117C	0	0	0.228070175438596
YKL014C	0	0	0.226744186046512
YML047C	0	0	0.225433526011561
YNL279W	0	0	0.224137931034483
YML064C	0	0	0.222857142857143
YKR028W	0	0	0.221590909090909
YGR090W	0	0	0.220338983050847
YOR058C	0	0	0.219101123595506
YKR037C	0	0	0.217877094972067
YLR042C	0	1	0.217877094972067
YNL273W	0	0	0.216666666666667
YPL126W	0	0	0.215469613259669
YDR125C	0	0	0.214285714285714
YFL047W	0	0	0.213114754098361
YJR053W	0	0	0.21195652173913
YPL012W	0	0	0.210810810810811
YCL027W	0	0	0.209677419354839
YKL209C	0	0	0.20855614973262
YPL156C	0	0	0.207446808510638
YDL229W	0	0	0.206349206349206
YML094W	0	0	0.205263157894737
YDR449C	0	0	0.204188481675393
YJL109C	0	0	0.203125
YJL069C	0	0	0.202072538860104
YER155C	0	0	0.201030927835052
YEL015W	0	0	0.2
YIL015W	0	0	0.198979591836735
YJR041C	0	0	0.197969543147208
YOR212W	0	0	0.196969696969697
YGR128C	0	0	0.195979899497487
YDR410C	0	0	0.195
YDL040C	0	0	0.194029850746269
YML093W	0	0	0.193069306930693
YNL250W	0	0	0.192118226600985
YPL269W	0	0	0.191176470588235
YNL145W	0	0	0.190243902439024
YDR212W	0	0	0.189320388349515
YLR452C	0	0	0.188405797101449
YLR200W	0	0	0.1875
YJL033W	0	0	0.186602870813397
YMR138W	0	0	0.185714285714286
YLR386W	0	0	0.184834123222749
YMR078C	0	0	0.183962264150943
YOR002W	0	0	0.183098591549296
YPR118W	0	0	0.182242990654206
YKR054C	0	0	0.181395348837209
YFL026W	0	0	0.180555555555556
YDR461W	0	0	0.179723502304147
YLR222C	0	0	0.178899082568807
YBR083W	0	0	0.178082191780822
YDL074C	0	0	0.177272727272727
YOR217W	0	0	0.176470588235294
YJL048C	0	0	0.175675675675676
YNL216W	0	0	0.174887892376682
YIL038C	0	0	0.174107142857143
YDR254W	0	0	0.173333333333333
YEL055C	0	0	0.172566371681416
YHR107C	0	0	0.171806167400881
YIL128W	0	0	0.171052631578947
YPL226W	0	0	0.170305676855895
YMR232W	0	0	0.169565217391304
YDR124W	0	1	0.169565217391304
YNL256W	0	0	0.168831168831169
YJR089W	0	0	0.168103448275862
YCR057C	0	0	0.167381974248927
YGL207W	0	0	0.166666666666667
YOR001W	0	0	0.165957446808511
YDR309C	0	0	0.165254237288136
YHR005C	0	0	0.164556962025316
YOR361C	0	0	0.163865546218487
YDR346C	0	0	0.163179916317992
YGL200C	0	0	0.1625
YOR048C	0	0	0.161825726141079
YJL010C	0	0	0.161157024793388
YPR097W	0	1	0.161157024793388
YHR023W	0	0	0.160493827160494
YPL125W	0	0	0.159836065573771
YNL287W	0	0	0.159183673469388
YDR189W	0	0	0.158536585365854
YKL073W	0	0	0.157894736842105
YGL099W	0	0	0.157258064516129
YBL016W	0	0	0.156626506024096
YML130C	0	0	0.156
YGR145W	0	0	0.155378486055777
YBR245C	0	0	0.154761904761905
YPL085W	0	0	0.154150197628458
YGR188C	0	0	0.153543307086614
YJL095W	0	0	0.152941176470588
YLR384C	0	0	0.15234375
YPL217C	0	0	0.151750972762646
YOR254C	0	0	0.151162790697674
YDR292C	0	0	0.150579150579151
YKL042W	0	0	0.15
YMR246W	0	0	0.149425287356322
YLR277C	0	0	0.148854961832061
YHR079C	0	0	0.14828897338403
YBL009W	0	0	0.147727272727273
YBR156C	0	0	0.147169811320755
YPL253C	0	0	0.146616541353383
YNR015W	0	0	0.146067415730337
YJL092W	0	0	0.145522388059701
YMR006C	0	0	0.144981412639405
YLR114C	0	0	0.144444444444444
YGL075C	0	0	0.143911439114391
YDR207C	0	0	0.143382352941176
YDR318W	0	0	0.142857142857143
YLR381W	0	0	0.142857142857143
YNL163C	0	0	0.142857142857143
YLR106C	0	0	0.142857142857143
YLR234W	0	0	0.142857142857143
YLR103C	0	0	0.142857142857143
YNL153C	0	0	0.142857142857143
YER113C	0	1	0.142857142857143
YJL076W	1	0	0.142857142857143
YKL189W	0	0	0.142348754448399
YER118C	0	0	0.141843971631206
YCL016C	0	0	0.141342756183746
YMR229C	0	0	0.140845070422535
YMR247C	0	0	0.140350877192982
YLR397C	0	0	0.13986013986014
YJR074W	0	0	0.139372822299652
YJR112W	0	0	0.138888888888889
YBR060C	0	0	0.13840830449827
YKL113C	0	0	0.137931034482759
YOR257W	0	0	0.13745704467354
YLL024C	0	0	0.136986301369863
YBR079C	0	0	0.136518771331058
YDR325W	0	0	0.136054421768707
YGR140W	0	0	0.135593220338983
YOR168W	0	0	0.135313531353135
YNL225C	0	0	0.135313531353135
YOR207C	0	0	0.135313531353135
YKL165C	0	0	0.135313531353135
YML059C	0	0	0.135313531353135
YML082W	0	0	0.135313531353135
YPR119W	0	0	0.135313531353135
YMR065W	1	0	0.135313531353135
YER151C	0	0	0.134868421052632
YAL024C	0	0	0.134426229508197
YKL173W	0	0	0.133986928104575
YOR206W	0	0	0.133550488599349
YDR518W	0	0	0.133333333333333
YPL244C	0	0	0.133333333333333
YMR277W	0	0	0.133333333333333
YGL195W	0	0	0.133333333333333
YNL118C	0	0	0.133333333333333
YLR272C	0	0	0.133333333333333
YOR144C	0	0	0.133333333333333
YPL192C	1	0	0.133333333333333
YMR001C	0	0	0.132911392405063
YLR088W	0	0	0.132492113564669
YGR081C	0	0	0.132075471698113
YJR043C	0	0	0.13166144200627
YMR013C	0	0	0.13125
YJR075W	0	0	0.130841121495327
YOR151C	0	0	0.130434782608696
YPR190C	0	0	0.130030959752322
YPL207W	0	1	0.130030959752322
YJR064W	0	0	0.12962962962963
YNL132W	0	0	0.129230769230769
YGR155W	0	0	0.128834355828221
YCR093W	0	0	0.128440366972477
YHR069C	0	0	0.128048780487805
YHR020W	0	0	0.127659574468085
YMR131C	0	0	0.127272727272727
YGL061C	0	0	0.126888217522659
YOR321W	0	0	0.126506024096386
YDR240C	0	0	0.126126126126126
YDL095W	0	0	0.125748502994012
YJR031C	0	0	0.125373134328358
YKL112W	0	0	0.125
YOL031C	0	0	0.124629080118694
YMR309C	0	0	0.124260355029586
YLR096W	0	0	0.123893805309735
YHR158C	0	0	0.123529411764706
YDR190C	0	0	0.12316715542522
YIL063C	0	0	0.12280701754386
YLL031C	0	0	0.122448979591837
YPL018W	0	0	0.122093023255814
YBR049C	0	0	0.121739130434783
YPR105C	0	0	0.121387283236994
YJL091C	0	0	0.121037463976945
YOR198C	0	0	0.120689655172414
YDL155W	0	0	0.120343839541547
YLR342W	0	0	0.12
YPL231W	0	0	0.11965811965812
YPL106C	0	0	0.119318181818182
YOL101C	0	0	0.118980169971671
YKR079C	0	0	0.11864406779661
YML032C	0	0	0.11830985915493
YPL243W	0	0	0.117977528089888
YGR261C	0	0	0.117647058823529
YLR413W	0	1	0.117647058823529
YPL235W	0	0	0.11731843575419
YLR060W	0	0	0.116991643454039
YER172C	0	0	0.116666666666667
YJR032W	0	0	0.116343490304709
YGR200C	0	0	0.116022099447514
YLR357W	0	0	0.115702479338843
YJR140C	0	0	0.115384615384615
YDL003W	0	0	0.115068493150685
YMR055C	0	0	0.114754098360656
YLL003W	0	0	0.114441416893733
YOR073W	0	0	0.114130434782609
YDR310C	0	0	0.113821138211382
YJL176C	0	0	0.113513513513514
YGL039W	0	0	0.113207547169811
YDR279W	0	0	0.112903225806452
YFR041C	0	0	0.112600536193029
YFR009W	0	0	0.112299465240642
YNL262W	0	0	0.112
YMR214W	0	0	0.111702127659574
YLR039C	0	0	0.111405835543767
YDR016C	0	0	0.111111111111111
YDR002W	0	0	0.110817941952507
YDR503C	0	0	0.110526315789474
YBR058C	0	0	0.110236220472441
YGL137W	0	0	0.109947643979058
YHR191C	0	0	0.109660574412533
YGR089W	0	0	0.109375
YOR377W	0	0	0.109090909090909
YHR052W	0	0	0.10880829015544
YDR400W	0	0	0.108527131782946
YBR201W	0	0	0.108247422680412
YGL120C	0	0	0.107969151670951
YMR299C	0	0	0.107692307692308
YHR064C	0	0	0.107416879795396
YPL094C	0	0	0.107142857142857
YER003C	0	0	0.106965174129353
YDR528W	0	0	0.106965174129353
YDR369C	0	0	0.106965174129353
YOL057W	0	1	0.106965174129353
YNL148C	0	0	0.106965174129353
YLR315W	0	1	0.106965174129353
YDR320C	0	0	0.106965174129353
YGL065C	0	0	0.106965174129353
YER164W	0	0	0.106965174129353
YDL145C	0	0	0.106965174129353
YBR107C	0	0	0.106965174129353
YCL055W	1	0	0.106965174129353
YDR297W	0	0	0.106699751861042
YOR175C	0	1	0.106699751861042
YCL043C	0	0	0.106435643564356
YAR002C-A	0	0	0.106172839506173
YIR010W	0	0	0.105911330049261
YPL086C	0	0	0.105651105651106
YDR097C	0	0	0.105392156862745
YGL245W	0	0	0.105134474327628
YLR429W	0	0	0.104878048780488
YDR170C	0	0	0.104622871046229
YAL023C	0	0	0.104368932038835
YGL246C	0	0	0.104116222760291
YIL030C	0	0	0.103864734299517
YGR264C	0	0	0.103614457831325
YLR104W	0	1	0.103614457831325
YHL039W	0	0	0.103365384615385
YLR086W	0	0	0.103117505995204
YDR381W	0	0	0.102870813397129
YNL022C	0	0	0.102625298329356
YOR288C	0	0	0.102380952380952
YPR033C	0	0	0.102137767220903
YHL007C	0	0	0.101895734597156
YHR186C	0	0	0.101654846335697
YLR210W	0	0	0.101415094339623
YMR294W	0	0	0.101176470588235
YGR014W	0	0	0.10093896713615
YGR054W	0	0	0.100702576112412
YDR326C	0	0	0.100467289719626
YKL203C	0	0	0.1002331002331
YMR146C	0	0	0.1
YBR067C	0	0	0.0997679814385151
YOR335C	0	0	0.099537037037037
YKL008C	0	0	0.0993071593533487
YGR184C	0	0	0.0990783410138249
YLR435W	0	0	0.0988505747126437
YJL186W	0	0	0.0986238532110092
YLR084C	0	0	0.0983981693363844
YAR019C	0	0	0.0981735159817352
YOR241W	0	0	0.0979498861047836
YER114C	0	0	0.0977272727272727
YDL193W	0	0	0.0975056689342404
YDL014W	0	0	0.0972850678733032
YHR098C	0	0	0.0970654627539503
YDR411C	0	0	0.0968468468468468
YDR492W	0	0	0.0966292134831461
YDR101C	0	0	0.0964125560538117
YDR407C	0	0	0.0961968680089485
YJR135C	0	0	0.0959821428571429
YLR085C	0	0	0.0957683741648107
YFR037C	0	0	0.0955555555555556
YOR304W	0	0	0.0953436807095344
YKR008W	0	0	0.0951327433628319
YPL128C	0	0	0.0949227373068433
YAL007C	0	0	0.0947136563876652
YNL291C	0	0	0.0945054945054945
YMR211W	0	0	0.0942982456140351
YNL049C	0	0	0.0940919037199125
YLL043W	0	0	0.0938864628820961
YDR332W	0	1	0.0938864628820961
YGL078C	0	0	0.093681917211329
YNL068C	0	0	0.0934782608695652
YLR389C	0	0	0.0932754880694143
YNL102W	0	0	0.0930735930735931
YJL002C	0	0	0.0928725701943845
YGR083C	0	0	0.0926724137931035
YML043C	0	0	0.0924731182795699
YLR378C	0	0	0.092274678111588
YDL028C	0	0	0.0920770877944325
YFL002C	0	0	0.0918803418803419
YNL238W	0	0	0.0916844349680171
YDR303C	0	0	0.0914893617021277
YGL027C	0	0	0.0912951167728238
YAL019W	0	0	0.0911016949152542
YMR290C	0	0	0.0909090909090909
YGL122C	0	0	0.0907172995780591
YCR084C	0	0	0.0905263157894737
YPL255W	0	0	0.0903361344537815
YDL185W	0	0	0.090146750524109
YOL145C	0	0	0.0899581589958159
YKR010C	0	0	0.0897703549060543
YNL292W	0	0	0.0895833333333333
YDR060W	0	0	0.0893970893970894
YNL091W	0	0	0.0892116182572614
YBR029C	0	0	0.0890269151138716
YGL055W	0	0	0.0888429752066116
YNL006W	0	0	0.088659793814433
YPL174C	0	0	0.088477366255144
YDR364C	0	0	0.0883534136546185
YOR099W	0	0	0.0883534136546185
YLR143W	0	1	0.0883534136546185
YCL037C	0	0	0.0883534136546185
YBL007C	0	0	0.0883534136546185
YJR007W	0	0	0.0883534136546185
YMR186W	0	0	0.0883534136546185
YBR247C	0	0	0.0883534136546185
YOL123W	0	0	0.0883534136546185
YPR181C	0	0	0.0883534136546185
YLR182W	0	0	0.0883534136546185
YJL098W	0	0	0.0883534136546185
YHR073W	1	0	0.0883534136546185
YBR276C	0	0	0.0881763527054108
YGR271W	0	0	0.088
YMR061W	0	0	0.0878243512974052
YDR416W	0	0	0.0876494023904383
YDL111C	0	0	0.0874751491053678
YKL182W	0	0	0.0873015873015873
YDL047W	0	0	0.0871287128712871
YHR103W	0	0	0.0869565217391304
YIR033W	0	0	0.0867850098619329
YBL024W	0	0	0.0866141732283465
YHR065C	0	0	0.0864440078585462
YJL196C	0	0	0.0862745098039216
YHR165C	0	0	0.086105675146771
YGR285C	0	0	0.0859375
YER095W	0	0	0.0857699805068226
YGL163C	0	0	0.0856031128404669
YBR084W	0	0	0.0854368932038835
YNL085W	0	0	0.0852713178294574
YDR044W	0	0	0.0851063829787234
YGR103W	0	0	0.0849420849420849
YOR266W	0	0	0.0847784200385356
YDR485C	0	0	0.0846153846153846
YPL178W	0	0	0.0844529750479846
YDR420W	0	0	0.0842911877394636
YKL010C	0	0	0.0841300191204589
YNR038W	0	0	0.083969465648855
YPL093W	0	0	0.0838095238095238
YJL080C	0	0	0.0836501901140684
YMR190C	0	0	0.0834914611005693
YLR305C	0	0	0.0833333333333333
YDL148C	0	0	0.0831758034026465
YGL093W	0	0	0.0830188679245283
YDL058W	0	0	0.0828625235404896
YCR077C	0	0	0.0827067669172932
YDR049W	0	1	0.0827067669172932
YBR121C	0	0	0.0825515947467167
YMR207C	0	0	0.0823970037453183
YIL106W	0	0	0.0822429906542056
YLR276C	0	0	0.082089552238806
YNL154C	0	0	0.0819366852886406
YML035C	0	0	0.0817843866171004
YOR165W	0	0	0.0816326530612245
YLR371W	0	0	0.0814814814814815
YOL002C	0	0	0.0813308687615527
YEL056W	0	0	0.0811808118081181
YIR008C	0	0	0.0810313075506446
YFL001W	0	0	0.0808823529411765
YOR233W	0	0	0.0807339449541284
YJR116W	0	1	0.0807339449541284
YMR224C	0	0	0.0805860805860806
YGL241W	0	0	0.0804387568555759
YGL244W	0	0	0.0802919708029197
YGL127C	0	0	0.0801457194899818
YOR216C	0	0	0.08
YFL008W	0	0	0.0798548094373866
YNL172W	0	0	0.0797101449275362
YPL212C	0	0	0.0795660036166365
YDL195W	0	0	0.0794223826714801
YGL060W	0	1	0.0794223826714801
YOR204W	0	0	0.0792792792792793
YGR284C	0	0	0.079136690647482
YPR120C	0	0	0.0789946140035907
YNL139C	0	0	0.0788530465949821
YGR098C	0	0	0.0787119856887299
YJL008C	0	0	0.0785714285714286
YOR091W	0	0	0.0784313725490196
YML006C	0	0	0.0782918149466192
YOL090W	0	0	0.0781527531083481
YDL084W	0	0	0.0780141843971631
YLR410W	0	0	0.0778761061946903
YOL061W	0	0	0.0777385159010601
YIL147C	0	0	0.0776014109347443
YOL103W	0	0	0.0774647887323944
YLR015W	0	0	0.0773286467486819
YER126C	0	0	0.0771929824561404
YDR172W	0	0	0.0770577933450088
YJL187C	0	0	0.0769230769230769
YPR144C	0	0	0.0767888307155323
YPL124W	0	0	0.0766550522648084
YGL021W	0	0	0.0765217391304348
YGR286C	0	0	0.0763888888888889
YOL130W	0	0	0.0762564991334489
YJR040W	0	0	0.0761245674740484
YOR060C	0	0	0.075993091537133
YPL122C	0	0	0.0758620689655172
YDL122W	0	0	0.0757314974182444
YJL183W	0	0	0.0756013745704467
YFL022C	0	0	0.0754716981132075
YGR116W	0	0	0.0753424657534247
YDL019C	0	0	0.0752508361204013
YHR197W	0	0	0.0752508361204013
YNR051C	0	0	0.0752508361204013
YML041C	0	0	0.0752508361204013
YMR184W	0	0	0.0752508361204013
YLR150W	0	0	0.0752508361204013
YOL116W	0	0	0.0752508361204013
YHR170W	0	0	0.0752508361204013
YGL133W	0	0	0.0752508361204013
YJL087C	0	0	0.0752508361204013
YLR227C	0	0	0.0752508361204013
YPR137W	0	0	0.0752508361204013
YNL283C	0	0	0.0752508361204013
YIL016W	1	0	0.0752508361204013
YCL044C	0	0	0.0751252086811352
YPR019W	0	0	0.075
YGR057C	0	0	0.0748752079866889
YLL048C	0	0	0.0747508305647841
YBL105C	0	0	0.0746268656716418
YDR300C	0	0	0.0745033112582782
YGL077C	0	0	0.0743801652892562
YDR110W	0	0	0.074313408723748
YOR243C	0	0	0.074313408723748
YJL168C	0	0	0.074313408723748
YJR003C	0	0	0.074313408723748
YLR314C	0	0	0.074313408723748
YHR169W	0	0	0.074313408723748
YDR138W	0	0	0.074313408723748
YJL204C	0	0	0.074313408723748
YDL225W	0	0	0.074313408723748
YGL111W	0	0	0.074313408723748
YML074C	0	0	0.074313408723748
YBR025C	0	0	0.074313408723748
YOR145C	0	0	0.074313408723748
YNL188W	1	0	0.074313408723748
YGL151W	0	0	0.0741935483870968
YIL142W	0	0	0.0740740740740741
YGR113W	0	0	0.0739549839228296
YKR083C	0	0	0.0738362760834671
YDR200C	0	0	0.0737179487179487
YLR309C	0	0	0.0736
YKL021C	0	0	0.073482428115016
YOR370C	0	0	0.0733652312599681
YHR027C	0	0	0.0732484076433121
YCR065W	0	0	0.0731319554848967
YBL052C	0	0	0.073015873015873
YKL089W	0	0	0.0729001584786054
YLR228C	0	0	0.0727848101265823
YGL167C	0	0	0.0726698262243286
YCR072C	0	0	0.0725552050473186
YOL076W	0	0	0.0724409448818898
YER116C	0	0	0.0723270440251572
YGL213C	0	0	0.0722135007849294
YBL035C	0	0	0.0721003134796238
YPL008W	0	0	0.0719874804381847
YGR229C	0	0	0.0719754977029096
YKL048C	0	0	0.0719754977029096
YPR010C	0	0	0.0719754977029096
YMR168C	0	0	0.0719754977029096
YIR023W	0	0	0.0719754977029096
YDR076W	0	0	0.0719754977029096
YDL143W	0	0	0.0719754977029096
YOR341W	0	0	0.0719754977029096
YHR019C	0	0	0.0719754977029096
YLR287C	0	1	0.0719754977029096
YDR183W	0	0	0.0719754977029096
YHL011C	0	0	0.0719754977029096
YGL168W	0	0	0.0719754977029096
YOR373W	0	0	0.0719754977029096
YJL073W	1	0	0.0719754977029096
YLR449W	0	0	0.0718654434250764
YER111C	0	0	0.0717557251908397
YGR179C	0	0	0.0716463414634146
YGL014W	0	0	0.0715372907153729
YKR002W	0	0	0.0714285714285714
YDL031W	0	0	0.0713201820940819
YNL271C	0	0	0.0712121212121212
YML080W	0	0	0.0711043872919818
YPR041W	0	0	0.0709969788519638
YPL240C	0	0	0.0708898944193062
YER049W	0	0	0.0707831325301205
YOR116C	0	0	0.0706766917293233
YDR519W	0	1	0.0706766917293233
YHL029C	0	0	0.0705705705705706
YPL233W	0	0	0.0704647676161919
YML025C	0	0	0.0703592814371257
YGR224W	0	0	0.070254110612855
YNL064C	0	0	0.0701492537313433
YKR001C	0	0	0.0700447093889717
YGL022W	0	0	0.0699404761904762
YKL181W	0	0	0.0698365527488856
YJL147C	0	1	0.0698365527488856
YGR003W	0	0	0.0697329376854599
YMR273C	0	0	0.0696296296296296
YOL069W	0	0	0.0695266272189349
YBR015C	0	0	0.069423929098966
YOL093W	0	0	0.0693215339233038
YDR082W	0	0	0.069219440353461
YLR336C	0	0	0.0691176470588235
YPR112C	0	0	0.0690161527165932
YAL034W-A	0	0	0.0689149560117302
YDR004W	0	0	0.068814055636896
YNL298W	0	0	0.0687134502923977
YHR196W	0	0	0.0686131386861314
YLL026W	0	0	0.0685131195335277
YJL124C	0	0	0.0684133915574964
YDR312W	0	0	0.0683139534883721
YHR216W	0	0	0.0682148040638607
YCL063W	0	0	0.0681159420289855
YOR025W	0	0	0.0680173661360347
YIL096C	0	0	0.0679190751445087
YCR086W	0	0	0.0678210678210678
YOR310C	0	0	0.0677233429394813
YOL098C	0	1	0.0677233429394813
YCL054W	0	0	0.0676258992805755
YDR280W	0	0	0.0675287356321839
YOR330C	0	0	0.0674318507890961
YNL199C	0	0	0.0673352435530086
YIL090W	0	0	0.067238912732475
YKL025C	0	0	0.0671428571428571
YHR013C	0	0	0.0670470756062767
YBL051C	0	0	0.066951566951567
YPL146C	0	0	0.0668563300142248
YCR028C-A	0	0	0.0667613636363636
YMR048W	0	0	0.0666666666666667
YDR415C	0	1	0.0666666666666667
YKR024C	0	0	0.0665722379603399
YLR017W	0	0	0.0664780763790665
YJR004C	0	0	0.0663841807909605
YOL149W	0	0	0.0662905500705219
YIL110W	0	0	0.0661971830985915
YDR180W	0	0	0.0661040787623066
YML062C	0	0	0.0660112359550562
YDR389W	0	0	0.0659186535764376
YNL261W	0	0	0.0658263305322129
YIL020C	0	0	0.0657342657342657
YER025W	0	0	0.0656424581005587
YKL081W	0	0	0.0655509065550907
YOL012C	0	0	0.0654596100278552
YMR215W	0	1	0.0654596100278552
YNR011C	0	0	0.0653685674547983
YBR094W	0	1	0.0653685674547983
YDL121C	0	1	0.0653685674547983
YNL209W	0	0	0.0652777777777778
YMR317W	0	1	0.0652777777777778
YML115C	0	0	0.0651872399445215
YGL130W	0	0	0.0650969529085873
YKL172W	0	0	0.0650069156293223
YAL037W	0	1	0.0650069156293223
YDR472W	0	0	0.0649171270718232
YPL254W	0	0	0.0648275862068965
YDL102W	0	0	0.0647382920110193
YKL125W	0	0	0.0646492434662999
YMR165C	0	0	0.0645604395604396
YLR383W	0	0	0.0644718792866941
YML012W	0	0	0.0643835616438356
YIL131C	0	0	0.0642954856361149
YOL041C	0	0	0.064207650273224
YCR081W	0	0	0.0641200545702592
YDR324C	0	0	0.0640326975476839
YJR002W	0	0	0.0639455782312925
YOR038C	0	0	0.0638586956521739
YKL075C	0	0	0.0637720488466757
YIL094C	0	0	0.0636856368563686
YOR340C	0	0	0.0635994587280108
YBR112C	0	0	0.0635135135135135
YIL009W	0	0	0.0634278002699055
YIL095W	0	0	0.0633423180592992
YGL139W	0	0	0.063257065948856
YBR098W	0	0	0.0631720430107527
YDR245W	0	0	0.0630872483221477
YGR158C	0	0	0.0630026809651475
YLR430W	0	0	0.0629183400267738
YJR057W	0	0	0.0628342245989305
YBL031W	0	1	0.0628342245989305
YOL081W	0	0	0.0627503337783712
YOR320C	0	0	0.0626666666666667
YLR401C	0	0	0.0625832223701731
YLR418C	0	0	0.0625
YGL089C	0	0	0.0624169986719788
YLR020C	0	0	0.0623342175066313
YLR330W	0	0	0.0622516556291391
YOR269W	0	0	0.0621693121693122
YDR361C	0	0	0.0620871862615588
YML038C	0	0	0.0620052770448549
YDR081C	0	0	0.0619235836627141
YOL115W	0	0	0.0618421052631579
YDR165W	0	0	0.0617608409986859
YLR321C	0	0	0.0616797900262467
YDL150W	0	0	0.0615989515072084
YDR238C	0	0	0.0615183246073298
YKL054C	0	0	0.061437908496732
YEL022W	0	0	0.0613577023498695
YGL240W	0	0	0.061277705345502
YDR468C	0	0	0.0611979166666667
YBL067C	0	1	0.0611979166666667
YER032W	0	0	0.0611183355006502
YLR188W	0	0	0.061038961038961
YDR123C	0	0	0.0609597924773022
YKR063C	0	0	0.060880829015544
YER122C	0	0	0.0608020698576973
YDL090C	0	0	0.0607235142118863
YKL004W	0	0	0.0606451612903226
YLR002C	0	0	0.0605670103092784
YOR112W	0	0	0.0604890604890605
YLR457C	0	0	0.0604113110539846
YPL227C	0	0	0.0603337612323492
YOR274W	0	0	0.0602564102564103
YEL031W	0	0	0.060179257362356
YMR179W	0	0	0.0601023017902813
YNL121C	0	0	0.0600255427841635
YCR040W	0	0	0.0599489795918367
YNL257C	0	0	0.0598726114649682
YGR198W	0	0	0.0597964376590331
YLR129W	0	0	0.059720457433291
YPL210C	0	0	0.0596446700507614
YMR301C	0	0	0.0595690747782003
YPR169W	0	0	0.0594936708860759
YDR289C	0	0	0.0594184576485461
YBR057C	0	0	0.0593434343434343
YLR005W	0	0	0.0592686002522068
YBR078W	0	0	0.0591939546599496
YJR092W	0	0	0.0591194968553459
YJL130C	0	0	0.0590452261306533
YER179W	0	0	0.0589711417816813
YIL144W	0	0	0.0588972431077694
YCL066W	0	0	0.0588235294117647
YDR378C	0	0	0.05875
YNL166C	0	0	0.0586766541822722
YPL032C	0	0	0.0586034912718204
YGR216C	0	0	0.0585305105853051
YAL029C	0	0	0.0584577114427861
YBR087W	0	0	0.0583850931677019
YJL148W	0	0	0.0583126550868486
YIL085C	0	0	0.0582403965303594
YPL266W	0	0	0.0581683168316832
YLR071C	0	0	0.0580964153275649
YNR012W	0	0	0.0580246913580247
YML109W	0	0	0.0579531442663379
YOL139C	0	0	0.0578817733990148
YBR103W	0	0	0.0578313253012048
YJR143C	0	0	0.0578313253012048
YIL002C	0	0	0.0578313253012048
YGR163W	0	0	0.0578313253012048
YLR216C	0	0	0.0578313253012048
YGR196C	0	1	0.0578313253012048
YPR046W	0	0	0.0578313253012048
YMR172W	0	0	0.0578313253012048
YIR002C	0	0	0.0578313253012048
YMR218C	0	0	0.0578313253012048
YBR140C	0	0	0.0578313253012048
YPR131C	0	0	0.0578313253012048
YHR135C	0	0	0.0578313253012048
YPL187W	0	0	0.0578313253012048
YGR086C	0	0	0.0578313253012048
YGL090W	0	0	0.0578313253012048
YMR091C	0	0	0.0578313253012048
YNL207W	0	0	0.0578313253012048
YJL034W	1	0	0.0578313253012048
YBR023C	0	0	0.0577617328519856
YDR118W	0	0	0.0576923076923077
YKL052C	0	0	0.0576230492196879
YKL178C	0	0	0.0575539568345324
YBR229C	0	0	0.0574850299401198
YDR188W	0	0	0.0574162679425837
YDR161W	0	0	0.0573476702508961
YDR017C	0	0	0.0572792362768496
YDR275W	0	1	0.0572792362768496
YGR186W	0	0	0.0572109654350417
YHR127W	0	1	0.0572109654350417
YLR191W	0	0	0.0571428571428571
YOR109W	0	0	0.0570749108204518
YDL063C	0	0	0.0570071258907363
YNL048W	0	0	0.0569395017793594
YHR118C	0	0	0.0568720379146919
YPR089W	0	1	0.0568720379146919
YGR172C	0	0	0.0568047337278106
YIL091C	0	1	0.0568047337278106
YBR211C	0	0	0.0567375886524823
YDR266C	0	1	0.0567375886524823
YAR042W	0	0	0.0566706021251476
YML010W	0	0	0.0566037735849057
YBR142W	0	0	0.0565371024734982
YBL014C	0	0	0.0564705882352941
YIL019W	0	0	0.0564042303172738
YER082C	0	0	0.0563380281690141
YJL099W	0	0	0.0562719812426729
YLR274W	0	0	0.0562060889929742
YOL004W	0	0	0.056140350877193
YDR083W	0	0	0.0560747663551402
YJL127C	0	0	0.0560093348891482
YJR060W	0	0	0.0559440559440559
YMR240C	0	0	0.0558789289871944
YCL067C	0	0	0.0558139534883721
YLL011W	0	0	0.0557491289198606
YBR275C	0	0	0.0556844547563805
YAL011W	0	0	0.0556199304750869
YLL035W	0	0	0.0555555555555556
YPL115C	0	0	0.0554913294797688
YIL084C	0	0	0.0554272517321016
YGR056W	0	0	0.055363321799308
YDR334W	0	0	0.0552995391705069
YOL010W	0	0	0.0552359033371692
YMR216C	0	0	0.0551724137931034
YDL117W	0	0	0.0551090700344432
YDR488C	0	0	0.055045871559633
YLR040C	0	1	0.055045871559633
YDR464W	0	0	0.0549828178694158
YCR039C	0	0	0.0549199084668192
YBR061C	0	0	0.0548571428571429
YDL140C	0	0	0.0547945205479452
YOL144W	0	0	0.0547320410490308
YIL104C	0	0	0.0546697038724374
YIL109C	0	0	0.0546075085324232
YGL115W	0	0	0.0545454545454545
YNL062C	0	0	0.054483541430193
YGR157W	0	0	0.054421768707483
YLL049W	0	1	0.054421768707483
YLR047C	0	0	0.0543601359003398
YER070W	0	0	0.0542986425339367
YLR291C	0	0	0.0542372881355932
YDR225W	0	0	0.054176072234763
YMR086W	0	1	0.054176072234763
YCR052W	0	0	0.0541149943630214
YBR074W	0	1	0.0541149943630214
YMR223W	0	0	0.0540540540540541
YNL221C	0	0	0.0539932508436445
YCR075C	0	0	0.0539325842696629
YDR412W	0	0	0.0538720538720539
YBL047C	0	0	0.0538116591928251
YPL209C	0	0	0.0537513997760358
YGL171W	0	0	0.0536912751677852
YCR068W	0	0	0.0536312849162011
YGR168C	0	1	0.0536312849162011
YLR068W	0	0	0.0535714285714286
YIL103W	0	0	0.0535117056856187
YIL004C	0	0	0.0534521158129176
YBR143C	0	0	0.053392658509455
YHR123W	0	0	0.0533333333333333
YNL328C	0	0	0.0532741398446171
YGR004W	0	0	0.0532150776053215
YBR081C	0	0	0.053156146179402
YLL013C	0	0	0.0530973451327434
YML052W	0	0	0.0530386740331492
YOR360C	0	0	0.0529801324503311
YGR272C	0	0	0.0529217199558986
YGR123C	0	0	0.052863436123348
YCL045C	0	1	0.052863436123348
YAR014C	0	0	0.0528052805280528
YOR033C	0	0	0.0527472527472527
YMR033W	0	0	0.0526893523600439
YPL043W	0	0	0.0526315789473684
YGR270W	0	0	0.0525739320920044
YDL167C	0	0	0.0525164113785558
YLR438C-A	0	0	0.0524590163934426
YGL257C	0	0	0.0524017467248908
YLR393W	0	0	0.0523446019629226
YCR096C	0	1	0.0523446019629226
YDR113C	0	0	0.0522875816993464
YPL050C	0	0	0.0522306855277476
YNL044W	0	0	0.0521739130434783
YPR104C	0	0	0.0521172638436482
YFL009W	0	0	0.052060737527115
YDR359C	0	0	0.0520043336944745
YDR128W	0	1	0.0520043336944745
YDR465C	0	0	0.051948051948052
YIR012W	0	0	0.0518918918918919
YNR013C	0	0	0.0518358531317495
YPL082C	0	0	0.0517799352750809
YDR532C	0	0	0.0517241379310345
YNL299W	0	0	0.0516684607104413
YNL088W	0	0	0.0516129032258065
YER026C	0	0	0.0515574650912997
YLR419W	0	1	0.0515574650912997
YNL232W	0	0	0.0515021459227468
YNL206C	0	0	0.0514469453376206
YBR123C	0	0	0.0513918629550321
YBR108W	0	1	0.0513918629550321
YGL116W	0	0	0.0513368983957219
YBL061C	0	0	0.0512820512820513
YNL106C	0	0	0.0512273212379936
YGL175C	0	0	0.0511727078891258
YPL183C	0	1	0.0511727078891258
YNL047C	0	0	0.0511182108626198
YKL020C	0	0	0.051063829787234
YER008C	0	0	0.051009564293305
YNL272C	0	0	0.0509554140127389
YKL078W	0	0	0.0509013785790032
YDR130C	0	0	0.0508474576271186
YDR201W	0	0	0.0508298755186722
YNL021W	0	0	0.0508298755186722
YLL004W	0	0	0.0508298755186722
YGL233W	0	0	0.0508298755186722
YLR320W	0	0	0.0508298755186722
YDR299W	0	0	0.0508298755186722
YOL097C	0	0	0.0508298755186722
YOR133W	0	0	0.0508298755186722
YGL203C	0	0	0.0508298755186722
YJR076C	0	0	0.0508298755186722
YML069W	0	0	0.0508298755186722
YGR092W	0	0	0.0508298755186722
YCL031C	0	0	0.0508298755186722
YNL090W	0	0	0.0508298755186722
YGR208W	0	0	0.0508298755186722
YER146W	0	0	0.0508298755186722
YLR433C	0	0	0.0508298755186722
YMR259C	0	1	0.0508298755186722
YBR097W	0	0	0.0508298755186722
YNL061W	0	0	0.0508298755186722
YPL157W	1	0	0.0508298755186722
YDR012W	0	0	0.0507772020725389
YBR215W	0	0	0.0507246376811594
YNL294C	0	0	0.0506721820062048
YJL029C	0	0	0.0506198347107438
YLR207W	0	0	0.0505675954592363
YLR115W	0	0	0.0505154639175258
YML111W	0	0	0.0504634397528321
YLR353W	0	0	0.0504115226337449
YPR187W	0	0	0.0503597122302158
YLR196W	0	0	0.0503080082135524
YNL307C	0	0	0.0502564102564103
YHL030W	0	0	0.0502049180327869
YDR028C	0	0	0.0501535312180143
YOL086C	0	0	0.0501022494887526
YBL020W	0	0	0.0500510725229826
YDR051C	0	1	0.0500510725229826
YHR152W	0	0	0.05
YAL048C	0	0	0.0499490316004077
YPL007C	0	0	0.04989816700611
YGR099W	0	0	0.0498474059003052
YBL004W	0	0	0.0497967479674797
YNR026C	0	0	0.049746192893401
YGL232W	0	0	0.0496957403651116
YKL143W	0	0	0.049645390070922
YER006W	0	0	0.0495951417004049
YMR032W	0	0	0.0495449949443883
YBR198C	0	0	0.0494949494949495
YOR020C	0	0	0.0494450050454087
YLR454W	0	1	0.0494450050454087
YDR390C	0	0	0.0493951612903226
YBR127C	0	0	0.0493454179254783
YDR014W	0	0	0.0492957746478873
YHR195W	0	0	0.0492462311557789
YOL006C	0	0	0.0491967871485944
YNL288W	0	0	0.0491474423269809
YAL058W	0	0	0.0490981963927856
YBR281C	0	0	0.049049049049049
YHR204W	0	0	0.049
YDR217C	0	0	0.048951048951049
YBR073W	0	0	0.0489021956087824
YKL104C	0	0	0.0488534396809571
YER029C	0	0	0.048804780876494
YPR018W	0	0	0.0487562189054726
YFR013W	0	0	0.0487077534791252
YNR053C	0	0	0.0486593843098312
YKR092C	0	0	0.0486111111111111
YPL042C	0	0	0.0485629335976214
YOR322C	0	0	0.0485148514851485
YMR162C	0	0	0.0484668644906034
YAL032C	0	0	0.0484189723320158
YNL001W	0	0	0.0483711747285291
YML003W	0	1	0.0483711747285291
YKL101W	0	0	0.0483234714003945
YFR019W	0	0	0.0482758620689655
YPR070W	0	0	0.0482283464566929
YHR132C	0	0	0.048180924287119
YKL127W	0	0	0.0481335952848723
YOR272W	0	0	0.0480863591756624
YLR173W	0	1	0.0480863591756624
YNL169C	0	0	0.0480392156862745
YDR475C	0	1	0.0480392156862745
YMR079W	0	0	0.0479921645445642
YOL125W	0	0	0.0479452054794521
YKR056W	0	0	0.0478983382209189
YDR321W	0	0	0.0478515625
YER125W	0	0	0.0478048780487805
YIL137C	0	1	0.0478048780487805
YMR266W	0	0	0.0477582846003899
YMR014W	0	0	0.0477117818889971
YJR139C	0	0	0.0476653696498054
YER129W	0	0	0.0476190476190476
YNL201C	0	0	0.0475728155339806
YNL016W	0	0	0.0475266731328807
YLR319C	0	0	0.0474806201550388
YOR353C	0	0	0.047438330170778
YBL023C	0	0	0.047438330170778
YOL080C	0	0	0.047438330170778
YLR079W	0	0	0.047438330170778
YCR053W	0	0	0.047438330170778
YNL124W	0	0	0.047438330170778
YCR016W	0	0	0.047438330170778
YJL125C	0	0	0.047438330170778
YKL207W	0	1	0.047438330170778
YKL049C	0	0	0.047438330170778
YBR205W	0	0	0.047438330170778
YGR279C	0	0	0.047438330170778
YCL011C	0	0	0.047438330170778
YKL179C	0	0	0.047438330170778
YGL150C	0	0	0.047438330170778
YJR045C	0	0	0.047438330170778
YKL191W	0	0	0.047438330170778
YAL041W	0	0	0.047438330170778
YAL035W	0	0	0.047438330170778
YLR144C	0	0	0.047438330170778
YML072C	0	1	0.047438330170778
YMR288W	0	0	0.047438330170778
YHR189W	0	0	0.047438330170778
YNR016C	1	0	0.047438330170778
YLR440C	0	0	0.0473933649289099
YOR359W	0	0	0.0473484848484848
YER127W	0	0	0.0473036896877956
YEL002C	0	0	0.0472589792060491
YIL156W	0	0	0.0472143531633617
YGR170W	0	0	0.0471698113207547
YOR250C	0	0	0.0471253534401508
YER112W	0	0	0.0470809792843691
YLL036C	0	0	0.0470366886171214
YBR231C	0	0	0.0469924812030075
YGL197W	0	0	0.0469483568075117
YMR193W	0	0	0.0469043151969981
YIL014W	0	0	0.0468603561387067
YHL034C	0	0	0.0468164794007491
YNL186W	0	0	0.0467726847521048
YER157W	0	0	0.0467289719626168
YBR055C	0	0	0.0466853408029879
YPL208W	0	0	0.0466417910447761
YBR042C	0	0	0.0465983224603914
YLR051C	0	0	0.0465549348230912
YOL034W	0	0	0.0465116279069767
YBR288C	0	0	0.0464684014869888
YOR127W	0	0	0.0464252553389044
YHR205W	0	0	0.0463821892393321
YGR032W	0	0	0.046339202965709
YKR072C	0	0	0.0462962962962963
YNL248C	0	0	0.0462534690101758
YLR405W	0	0	0.0462107208872458
YJL198W	0	0	0.0461680517082179
YMR149W	0	0	0.0461254612546125
YBR233W-A	0	0	0.0460829493087558
YBR031W	0	0	0.0460405156537753
YBL040C	0	0	0.0459981600735971
YBR118W	0	0	0.0459558823529412
YDR087C	0	0	0.0459136822773186
YOR043W	0	0	0.0458715596330275
YLR249W	0	0	0.0458295142071494
YAR007C	0	0	0.0457875457875458
YHR128W	0	0	0.0457456541628545
YDL001W	0	1	0.0457456541628545
YIL035C	0	0	0.0457038391224863
YNL267W	0	0	0.045662100456621
YEL026W	0	0	0.0456204379562044
YGR245C	0	0	0.0455788514129444
YJL025W	0	0	0.0455373406193078
YHR154W	0	0	0.0454959053685168
YER167W	0	0	0.0454545454545455
YPR029C	0	0	0.0454132606721163
YDL164C	0	0	0.0453720508166969
YGR274C	0	0	0.0453309156844968
YDR021W	0	0	0.0452898550724638
YGR130C	0	1	0.0452898550724638
YGL164C	0	1	0.0452898550724638
YDL060W	0	0	0.0452488687782805
YOR007C	0	0	0.0452079566003617
YLL038C	0	0	0.04516711833785
YOR354C	0	0	0.0451263537906137
YIL126W	0	0	0.0450856627592426
YBR065C	0	0	0.045045045045045
YOR129C	0	0	0.045004500450045
YPL053C	0	0	0.0449640287769784
YGL058W	0	0	0.0449236298292902
YNL236W	0	0	0.0448833034111311
YCL059C	0	0	0.0448430493273543
YAL043C	0	0	0.0448028673835125
YDR301W	0	0	0.044762757385855
YKL110C	0	0	0.0447227191413238
YER156C	0	1	0.0447227191413238
YBR291C	0	0	0.0446827524575514
YEL024W	0	0	0.0446428571428571
YPR088C	0	0	0.0446030330062444
YCL050C	0	0	0.0445632798573975
YPR022C	0	1	0.0445632798573975
YBL026W	0	0	0.0445235975066785
YKL033W	0	1	0.0445235975066785
YJL209W	0	0	0.0444839857651246
YDR182W	0	0	0.0444444444444444
YBR263W	0	0	0.044404973357016
YOL062C	0	0	0.0443655723158829
YGL043W	0	0	0.0443262411347518
YNR009W	0	0	0.0442869796279894
YLR044C	0	0	0.0442477876106195
YDR398W	0	0	0.0442086648983201
YPL211W	0	0	0.0441696113074205
YKL032C	0	0	0.0441306266548985
YGL212W	0	0	0.0440917107583774
YLR403W	0	0	0.0440528634361234
YDR432W	0	0	0.0440414507772021
YJL054W	0	0	0.0440414507772021
YDR141C	0	0	0.0440414507772021
YNL107W	0	0	0.0440414507772021
YGL201C	0	0	0.0440414507772021
YDR093W	0	0	0.0440414507772021
YDR206W	0	0	0.0440414507772021
YDR208W	0	0	0.0440414507772021
YBL046W	0	0	0.0440414507772021
YBR088C	0	0	0.0440414507772021
YPR107C	0	0	0.0440414507772021
YDR181C	0	0	0.0440414507772021
YGR240C	0	0	0.0440414507772021
YER173W	0	0	0.0440414507772021
YML008C	0	0	0.0440414507772021
YDR331W	0	0	0.0440414507772021
YER166W	0	0	0.0440414507772021
YDR424C	0	0	0.0440414507772021
YER043C	0	0	0.0440414507772021
YBR102C	0	0	0.0440414507772021
YBR133C	0	0	0.0440414507772021
YDL029W	0	0	0.0440414507772021
YDR457W	1	0	0.0440414507772021
YOR051C	0	1	0.0440414507772021
YDR497C	0	0	0.0440034512510785
YBL074C	0	0	0.0439655172413793
YKR060W	0	0	0.0439276485788114
YGR071C	0	1	0.0439276485788114
YJR068W	0	0	0.0438898450946644
YGL003C	0	0	0.0438521066208083
YOR014W	0	0	0.0438144329896907
YJR069C	0	0	0.0437768240343348
YGR187C	0	0	0.0437392795883362
YLR131C	0	0	0.0437017994858612
YML016C	0	0	0.0436643835616438
YBL028C	0	0	0.0436270316509837
YLR451W	0	0	0.0435897435897436
YBR166C	0	0	0.0435525192143467
YML060W	0	0	0.0435153583617747
YFL050C	0	0	0.0434782608695652
YDL160C	0	0	0.0434412265758092
YOL067C	0	0	0.0434042553191489
YDR320C-A	0	0	0.0433673469387755
YNR054C	0	0	0.0433305012744265
YBR243C	0	0	0.0432937181663837
YBR194W	0	1	0.0432937181663837
YDR260C	0	0	0.0432569974554707
YDL006W	0	0	0.0432203389830508
YOR141C	0	1	0.0432203389830508
YFL031W	0	0	0.0431837425910246
YHR085W	0	0	0.0431472081218274
YLR175W	0	0	0.0431107354184277
YBR155W	0	0	0.0430743243243243
YOL001W	0	0	0.0430379746835443
YDR510W	0	0	0.0430016863406408
YBR171W	0	0	0.0429654591406908
YGR134W	0	0	0.0429292929292929
YNL282W	0	0	0.0428931875525652
YIL031W	0	0	0.0428571428571429
YNL147W	0	0	0.0428211586901763
YCL010C	0	0	0.0427852348993289
YCR008W	0	0	0.0427493713327745
YDR091C	0	0	0.042713567839196
YDR194C	0	0	0.0426778242677824
YIL061C	0	0	0.0426421404682274
YHR120W	0	0	0.0426065162907268
YNL110C	0	0	0.0425709515859766
YNL130C	0	0	0.042535446205171
YAL036C	0	0	0.0425
YIL026C	0	0	0.0424646128226478
YDR151C	0	0	0.0424292845257903
YBL039C	0	0	0.0423940149625935
YML114C	0	0	0.042358803986711
YDR233C	0	1	0.042358803986711
YPR161C	0	0	0.0423236514522822
YBR030W	0	0	0.0422885572139304
YEL042W	0	0	0.0422535211267606
YNL041C	0	0	0.0422185430463576
YGL049C	0	0	0.0421836228287841
YPL242C	0	0	0.0421487603305785
YOR017W	0	0	0.0421139554087531
YLR396C	0	0	0.0420792079207921
YKL023W	0	1	0.0420792079207921
YJL042W	0	0	0.0420445177246496
YJL179W	0	0	0.0420098846787479
YPL101W	0	0	0.0419753086419753
YER123W	0	0	0.0419407894736842
YBR164C	0	0	0.0419063270336894
YEL062W	0	0	0.041871921182266
YJR121W	0	0	0.0418375717801477
YCL030C	0	0	0.0418032786885246
YPR060C	0	0	0.0417690417690418
YNL182C	0	0	0.0417348608837971
YJL020C	0	0	0.0417007358953393
YGL013C	0	0	0.0416666666666667
YMR063W	0	0	0.0416326530612245
YGR059W	0	0	0.0415986949429038
YKR027W	0	0	0.0415647921760391
YPL180W	0	0	0.0415309446254072
YDL153C	0	0	0.0414971521562246
YPR164W	0	0	0.0414634146341463
YJR046W	0	0	0.041429731925264
YDR527W	0	0	0.0413961038961039
YKL114C	0	0	0.0413625304136253
YBR202W	0	0	0.0413290113452188
YDL212W	0	0	0.0412955465587045
YDR267C	0	1	0.0412955465587045
YBR271W	0	0	0.0412621359223301
YHR077C	0	0	0.0412287793047696
YPL029W	0	0	0.0411954765751212
YGL255W	0	0	0.0411622276029056
YLR197W	0	0	0.0411290322580645
YPR159W	0	0	0.0410958904109589
YLR245C	0	0	0.0410628019323672
YBR095C	0	0	0.0410297666934835
YDL073W	0	1	0.0410297666934835
YKL139W	0	0	0.0409967845659164
YPL063W	0	0	0.0409638554216867
YLR223C	0	0	0.0409309791332263
YGL112C	0	0	0.0408981555733761
YDR022C	0	0	0.0408653846153846
YBL036C	0	0	0.0408326661329063
YMR030W	0	0	0.0408
YDL103C	0	0	0.0407673860911271
YLR292C	0	0	0.0407348242811502
YLR133W	0	0	0.0407023144453312
YBR153W	0	0	0.0406698564593301
YJR104C	0	0	0.0406374501992032
YKL015W	0	0	0.0406050955414013
YBL011W	0	0	0.0405727923627685
YOR047C	0	0	0.0405405405405405
YPL009C	0	1	0.0405405405405405
YDR341C	0	0	0.0405083399523431
YOR143C	0	0	0.0404761904761905
YNL281W	0	0	0.0404440919904837
YHR082C	0	0	0.0404120443740095
YBL022C	0	0	0.0403800475059382
YEL019C	0	0	0.0403481012658228
YBR192W	0	0	0.0403162055335968
YDR052C	0	0	0.0402843601895735
YBR101C	0	0	0.0402525651144436
YOL051W	0	0	0.0402208201892744
YBR177C	0	0	0.0401891252955083
YLR014C	0	0	0.0401574803149606
YDL166C	0	0	0.040125885129819
YNR003C	0	0	0.0400943396226415
YBR234C	0	0	0.0400628436763551
YJR105W	0	0	0.0400313971742543
YGR211W	0	0	0.04
YDR186C	0	1	0.04
YML086C	0	0	0.0399686520376176
YBR131W	0	0	0.0399373531714957
YML105C	0	0	0.039906103286385
YOR085W	0	0	0.0398749022673964
YBR086C	0	0	0.03984375
YJR145C	0	0	0.0398126463700234
YDR184C	0	0	0.0397815912636505
YNL233W	0	0	0.0397505845674201
YPL256C	0	0	0.0397196261682243
YBL050W	0	0	0.0396887159533074
YEL037C	0	0	0.0396578538102644
YLR262C	0	0	0.0396270396270396
YFL016C	0	0	0.0395962732919255
YMR239C	0	0	0.0395655546935609
YIR015W	0	0	0.0395348837209302
YDR351W	0	0	0.0395042602633617
YDL141W	0	0	0.0394736842105263
YOR087W	0	0	0.0394431554524362
YGR199W	0	0	0.0394126738794436
YJL197W	0	1	0.0394126738794436
YJR133W	0	0	0.0393822393822394
YJR117W	0	0	0.0393518518518519
YFL023W	0	0	0.0393215111796453
YLR285W	0	0	0.039291217257319
YGR142W	0	0	0.0392609699769053
YHR144C	0	0	0.0392307692307692
YJL081C	0	0	0.0392006149116065
YPL083C	0	0	0.0391705069124424
YDR198C	0	0	0.0391404451266309
YDR214W	0	0	0.0391104294478528
YBL097W	0	0	0.0390804597701149
YHR200W	0	0	0.0390505359877489
YGR173W	0	1	0.0390505359877489
YGL211W	0	0	0.0390206579954093
YOR061W	0	0	0.0389908256880734
YCR024C-A	0	0	0.038961038961039
YJL154C	0	0	0.0389312977099237
YML112W	0	0	0.0389016018306636
YHR067W	0	0	0.0388719512195122
YBR172C	0	0	0.0388423457730388
YBL068W	0	0	0.0388127853881279
YBR041W	0	0	0.0387832699619772
YBL037W	0	0	0.0387537993920973
YEL053C	0	0	0.0387243735763098
YNL046W	0	0	0.0386949924127466
YMR199W	0	0	0.0386656557998484
YMR270C	0	0	0.0386363636363636
YGR072W	0	0	0.0386071158213475
YPR072W	0	0	0.0385779122541604
YOL124C	0	0	0.0385487528344671
YNR052C	0	0	0.0385196374622356
YLR087C	0	0	0.0384905660377358
YNL329C	0	0	0.0384615384615385
YLL040C	0	0	0.0384325546345139
YFR010W	0	0	0.0384036144578313
YBR289W	0	0	0.0383747178329571
YBR237W	0	0	0.0383458646616541
YGR061C	0	0	0.0383170548459805
YOL107W	0	1	0.0383170548459805
YDR507C	0	0	0.0382882882882883
YOL095C	0	0	0.0382595648912228
YOL077C	0	0	0.0382308845577211
YLR432W	0	0	0.0382022471910112
YHR206W	0	0	0.0381736526946108
YGR276C	0	0	0.0381451009723261
YPR168W	0	0	0.0381165919282511
YGR006W	0	0	0.0380881254667662
YKL120W	0	0	0.0380597014925373
YFL025C	0	0	0.0380313199105145
YBL013W	0	0	0.0380029806259314
YOR021C	0	0	0.0379746835443038
YEL016C	0	0	0.0379464285714286
YKL210W	0	0	0.0379182156133829
YIL040W	0	0	0.037890044576523
YDL189W	0	0	0.0378619153674833
YIL048W	0	0	0.0378338278931751
YDR473C	0	0	0.0378057820607858
YDR023W	0	0	0.0377777777777778
YMR208W	0	0	0.0377498149518875
YAL059W	0	0	0.0377218934911243
YHR108W	0	0	0.0376940133037694
YGL066W	0	0	0.0376661742983752
YNR008W	0	0	0.0376383763837638
YLR095C	0	0	0.0376106194690266
YBR034C	0	0	0.0375886524822695
YJL084C	0	1	0.0375886524822695
YOR358W	0	0	0.0375886524822695
YKR026C	0	0	0.0375886524822695
YML096W	0	1	0.0375886524822695
YDR117C	0	1	0.0375886524822695
YOR264W	0	1	0.0375886524822695
YGL105W	0	0	0.0375886524822695
YFR051C	0	0	0.0375886524822695
YKR036C	0	0	0.0375886524822695
YIL143C	0	0	0.0375886524822695
YDR146C	0	0	0.0375886524822695
YLL018C-A	0	0	0.0375886524822695
YFR016C	0	1	0.0375886524822695
YJL190C	0	0	0.0375886524822695
YBR264C	0	0	0.0375886524822695
YNL219C	0	0	0.0375886524822695
YPL145C	0	0	0.0375886524822695
YCR099C	0	1	0.0375886524822695
YBR159W	0	0	0.0375886524822695
YLL006W	0	0	0.0375886524822695
YKL009W	0	0	0.0375886524822695
YMR121C	0	0	0.0375886524822695
YDR088C	0	0	0.0375886524822695
YNL136W	0	0	0.0375886524822695
YHR105W	0	1	0.0375886524822695
YHR063C	0	0	0.0375886524822695
YHR201C	0	0	0.0375886524822695
YMR243C	0	0	0.0375886524822695
YMR109W	0	0	0.0375886524822695
YLL001W	0	0	0.0375886524822695
YLR113W	0	0	0.0375886524822695
YNR048W	0	0	0.0375886524822695
YOR117W	0	0	0.0375886524822695
YBR135W	0	0	0.0375886524822695
YDR258C	0	0	0.0375886524822695
YBR246W	0	1	0.0375886524822695
YNL002C	0	0	0.0375886524822695
YML007W	0	0	0.0375886524822695
YLR447C	0	0	0.0375886524822695
YBR283C	0	0	0.0375886524822695
YOR027W	0	0	0.0375886524822695
YDL093W	0	0	0.0375886524822695
YER149C	0	0	0.0375886524822695
YNL327W	0	0	0.0375886524822695
YBR200W	0	0	0.0375886524822695
YNL119W	0	0	0.0375886524822695
YHR036W	1	0	0.0375886524822695
YLR074C	0	0	0.0375886524822695
YDL109C	0	0	0.0375886524822695
YBR070C	0	0	0.0375886524822695
YNL087W	0	1	0.0375886524822695
YGR280C	0	0	0.0375886524822695
YDL231C	0	0	0.0375886524822695
YMR108W	0	0	0.0375886524822695
YPR158W	0	1	0.0375886524822695
YOR056C	0	0	0.0375886524822695
YER018C	0	0	0.0375886524822695
YDR496C	0	0	0.0375886524822695
YBL017C	0	0	0.0375886524822695
YEL073C	0	1	0.0375886524822695
YMR217W	0	0	0.0375886524822695
YBR173C	0	0	0.0375886524822695
YNL258C	0	0	0.0375886524822695
YJL019W	1	0	0.0375886524822695
YJL011C	0	0	0.03756201275691
YOR197W	0	0	0.0375354107648725
YLR139C	0	0	0.0375088464260439
YLR180W	0	0	0.0374823196605375
YIL078W	0	0	0.0374558303886926
YLR057W	0	1	0.0374558303886926
YNL330C	0	0	0.0374293785310734
YML014W	0	0	0.0374029640084686
YMR285C	0	0	0.03737658674189
YOR324C	0	0	0.0373502466525722
YPR113W	0	0	0.0373239436619718
YPR129W	0	0	0.0372976776917664
YKL154W	0	0	0.0372714486638537
YOR095C	0	0	0.0372452565003514
YOL091W	0	0	0.0372191011235955
YPL017C	0	1	0.0372191011235955
YPR110C	0	0	0.0371929824561404
YFR048W	0	0	0.0371669004207574
YOR083W	0	0	0.0371408549404345
YGL170C	0	0	0.0371148459383754
YGL155W	0	0	0.0370888733379986
YER176W	0	0	0.0370629370629371
YBR257W	0	0	0.037037037037037
YJR010W	0	0	0.0370111731843575
YLR138W	0	0	0.0369853454291696
YLR318W	0	0	0.0369595536959554
YJL208C	0	0	0.0369337979094077
YPR125W	0	0	0.036908077994429
YER093C	0	0	0.0368823938761308
YCR033W	0	0	0.0368567454798331
YBL076C	0	0	0.0368311327310632
YJL201W	0	0	0.0368055555555556
YML023C	0	0	0.0367800138792505
YOR308C	0	0	0.036754507628294
YCR087C-A	0	1	0.036754507628294
YEL036C	0	0	0.0367290367290367
YBR216C	0	0	0.0367036011080332
YGL094C	0	0	0.0366782006920415
YER115C	0	0	0.0366528354080221
YGL174W	0	0	0.0366275051831375
YLR195C	0	0	0.0366022099447514
YLR067C	0	0	0.0365769496204279
YIL127C	0	0	0.036551724137931
YLR146C	0	0	0.036526533425224
YDR224C	0	0	0.0365013774104683
YOR306C	0	0	0.0364762560220234
YGR185C	0	0	0.0364511691884457
YDL055C	0	0	0.036426116838488
YPR034W	0	0	0.0364010989010989
YNL076W	0	0	0.0363761153054221
YPL194W	0	0	0.0363511659807956
YDR484W	0	0	0.0363262508567512
YJR151C	0	1	0.0363262508567512
YBR163W	0	1	0.0363262508567512
YBR265W	0	0	0.0363013698630137
YHR066W	0	0	0.0362765229295003
YNL227C	0	0	0.0362517099863201
YML127W	0	0	0.0362269309637731
YDR502C	0	0	0.0362021857923497
YGL223C	0	0	0.0361774744027304
YJR024C	0	1	0.0361774744027304
YNL251C	0	0	0.0361527967257844
YLR259C	0	0	0.0361281526925699
YJL129C	0	0	0.0361035422343324
YNL039W	0	0	0.0360789652825051
YDL020C	0	0	0.0360544217687075
YNL308C	0	0	0.0360299116247451
YNL023C	0	1	0.0360299116247451
YDR037W	0	0	0.0360054347826087
YBR208C	0	0	0.0359809911744739
YNL007C	0	0	0.0359565807327001
YML076C	0	0	0.0359322033898305
YBR038W	0	0	0.0359078590785908
YBL075C	0	0	0.035883547731889
YKR084C	0	0	0.0358592692828146
YLR003C	0	0	0.0358350236646383
YNL164C	0	0	0.0358108108108108
YNR029C	0	1	0.0358108108108108
YLR183C	0	0	0.0357866306549629
YGR282C	0	0	0.0357624831309042
YDL201W	0	0	0.0357383681726231
YGR095C	0	0	0.0357142857142857
YMR231W	0	0	0.0356902356902357
YBR186W	0	0	0.0356662180349933
YHR068W	0	0	0.0356422326832549
YHR070W	0	0	0.0356182795698925
YPR162C	0	0	0.035594358629953
YBR110W	0	0	0.0355704697986577
YBR154C	0	0	0.0355466130114017
YDR176W	0	0	0.0355227882037534
YDR311W	0	0	0.0354989953114535
YIL079C	0	0	0.035475234270415
YFL017C	0	0	0.0354515050167224
YBL008W	0	0	0.035427807486631
YPR133C	0	0	0.0354041416165665
YIL021W	0	0	0.0353805073431242
YJL194W	0	0	0.0353569046030687
YCR026C	0	0	0.0353333333333333
YDR228C	0	0	0.0353097934710193
YJL153C	0	0	0.0352862849533955
YOR239W	0	0	0.0352628077178975
YJL115W	0	0	0.0352393617021277
YNL175C	0	0	0.0352159468438538
YLL002W	0	0	0.0351925630810093
YGR227W	0	0	0.0351692103516921
YNR067C	0	0	0.0351458885941645
YPR122W	0	0	0.0351225977468522
YBR080C	0	0	0.0350993377483444
YBR267W	0	0	0.0350761085373925
YHR072W	0	0	0.0350529100529101
YEL013W	0	0	0.0350297422339722
YJR070C	0	0	0.0350066050198151
YOR074C	0	0	0.034983498349835
YER132C	0	0	0.0349604221635884
YOR290C	0	0	0.034937376400791
YOR119C	0	0	0.0349143610013175
YDL059C	0	0	0.0348913759052008
YHR115C	0	0	0.0348684210526316
YOR242C	0	0	0.0348454963839579
YKR059W	0	0	0.0348226018396846
YBR129C	0	0	0.0347997373604728
YNL268W	0	0	0.0347769028871391
YOL138C	0	0	0.0347540983606557
YKR025W	0	0	0.0347313237221494
YKL144C	0	0	0.0347085789129011
YOR224C	0	0	0.0346858638743456
YOR080W	0	0	0.0346631785480706
YAR008W	0	0	0.034640522875817
YDR006C	0	0	0.0346178967994775
YDR333C	0	1	0.0346178967994775
YLR132C	0	0	0.0345953002610966
YBL032W	0	0	0.0345727332028702
YLR448W	0	0	0.0345501955671447
YJL156C	0	0	0.0345276872964169
YLR221C	0	0	0.0345052083333333
YBL042C	0	0	0.0344827586206897
YKL212W	0	0	0.0344603381014304
YNL077W	0	1	0.0344603381014304
YGL253W	0	0	0.0344379467186485
YPR175W	0	0	0.0344155844155844
YBR220C	0	1	0.0344155844155844
YNL080C	0	0	0.0343932511356262
YLR380W	0	0	0.0343709468223087
YJL144W	0	0	0.034348671419313
YNL075W	0	0	0.0343264248704663
YMR310C	0	0	0.0343042071197411
YOR153W	0	0	0.0342820181112548
YHR182W	0	1	0.0342820181112548
YMR016C	0	0	0.0342598577892696
YGR246C	0	0	0.0342377260981912
YDL017W	0	0	0.0342156229825694
YBR195C	0	0	0.0341935483870968
YBL003C	0	0	0.0341715022566086
YOL142W	0	0	0.0341494845360825
YNL197C	0	0	0.0341274951706375
YBL091C	0	0	0.0341055341055341
YBL106C	0	0	0.0340836012861736
YML056C	0	1	0.0340836012861736
YGR283C	0	0	0.0340616966580977
YPL045W	0	0	0.0340398201669878
YBL025W	0	0	0.034017971758665
YFL036W	0	0	0.0339961513790892
YJR013W	0	0	0.033974358974359
YOR123C	0	0	0.0339525944907111
YDR089W	0	0	0.0339308578745198
YCR028C	0	0	0.0339091490722969
YML125C	0	0	0.0338874680306905
YBR179C	0	0	0.0338658146964856
YER103W	0	0	0.0338441890166028
YGL145W	0	0	0.0338225909380983
YNL323W	0	0	0.0338010204081633
YIR014W	0	1	0.0338010204081633
YPL239W	0	0	0.0337794773741236
YGR047C	0	0	0.0337579617834395
YMR163C	0	0	0.0337364735837047
YMR260C	0	0	0.0337150127226463
YDR422C	0	0	0.0336935791481246
YJL062W	0	0	0.0336721728081321
YCR042C	0	0	0.0336507936507937
YBR168W	0	0	0.0336294416243655
YHR024C	0	0	0.0336081166772353
YNL027W	0	0	0.0335868187579214
YOR372C	0	0	0.0335655478150728
YJL207C	0	0	0.0335443037974684
YMR005W	0	0	0.0335230866540164
YGL064C	0	0	0.0335018963337547
YBR254C	0	0	0.0334807327858497
YOL054W	0	0	0.033459595959596
YJR022W	0	0	0.0334384858044164
YDL099W	0	0	0.0334174022698613
YHL003C	0	0	0.0333963453056081
YCR009C	0	0	0.033375314861461
YLR209C	0	0	0.0333543108873505
YCL014W	0	0	0.0333333333333333
YGR169C	0	0	0.0333123821495915
YBL088C	0	0	0.0332914572864322
YPL016W	0	0	0.0332705586942875
YML104C	0	0	0.0332496863237139
YML099C	0	0	0.0332288401253919
YJR005W	0	0	0.0332080200501253
YKL092C	0	0	0.0331872260488416
YMR228W	0	0	0.0331664580725907
YGR149W	0	1	0.0331664580725907
YBL019W	0	0	0.0331457160725453
YHR111W	0	0	0.033125
YGR204W	0	0	0.033104309806371
YOR301W	0	0	0.033083645443196
YMR296C	0	0	0.0330630068621335
YER177W	0	0	0.0330423940149626
YPL195W	0	0	0.0330218068535826
YJR059W	0	0	0.0330012453300125
YDR137W	0	0	0.0329807093963908
YLL045C	0	0	0.0329601990049751
YBR260C	0	0	0.0329397141081417
YBR235W	0	1	0.0329397141081417
YDR162C	0	0	0.0329192546583851
YKR090W	0	0	0.0328988206083178
YNL192W	0	0	0.03287841191067
YIL076W	0	0	0.0328580285182889
YPL152W	0	0	0.0328376703841388
YDR489W	0	0	0.0328173374613003
YHR062C	0	0	0.0327970297029703
YER099C	0	0	0.0327767470624614
YER064C	0	0	0.0327564894932015
YDR451C	0	0	0.0327362569487338
YBR290W	0	0	0.0327160493827161
YDR385W	0	0	0.0326958667489204
YKR081C	0	0	0.032675709001233
YGL135W	0	0	0.0326555760936537
YIL033C	0	0	0.0326354679802956
YDR135C	0	0	0.0326153846153846
YDL190C	0	0	0.0325953259532595
YPR095C	0	0	0.0325752919483712
YHR026W	0	0	0.0325552825552826
YMR209C	0	1	0.0325552825552826
YDR143C	0	0	0.0325352977286679
YML058W	0	0	0.0325153374233129
YIR026C	0	0	0.032495401594114
YER007C-A	0	0	0.0324754901960784
YKL005C	0	0	0.0324556031843233
YEL032W	0	0	0.0324357405140759
YML097C	0	0	0.0324159021406728
YLR105C	0	0	0.0323960880195599
YER023W	0	0	0.032376298106292
YOR384W	0	1	0.032376298106292
YML048W	0	0	0.0323565323565324
YBL093C	0	0	0.0323367907260525
YOR296W	0	1	0.0323367907260525
YMR287C	0	0	0.0323170731707317
YOL094C	0	0	0.032297379646557
YMR205C	0	0	0.0322777101096224
YPR051W	0	0	0.032258064516129
YCR037C	0	0	0.0322384428223844
YJL145W	0	0	0.0322188449848024
YMR100W	0	0	0.0321992709599028
YHR040W	0	0	0.0321797207043109
YOR368W	0	0	0.0321601941747573
YNL223W	0	0	0.0321406913280776
YMR177W	0	0	0.0321212121212121
YBR259W	0	1	0.0321212121212121
YBR002C	0	0	0.0321017565112053
YPL175W	0	0	0.0320823244552058
YER002W	0	0	0.0320629159104658
YBR255W	0	1	0.0320629159104658
YGL070C	0	0	0.032043530834341
YHR134W	0	0	0.03202416918429
YBR253W	0	0	0.0320048309178744
YOR191W	0	0	0.031985515992758
YML092C	0	0	0.0319662243667069
YIL047C	0	0	0.0319469559975889
YKL106W	0	0	0.0319277108433735
YML061C	0	0	0.0319084888621312
YJR063W	0	0	0.0318892900120337
YBR219C	0	1	0.0318892900120337
YLR427W	0	0	0.031870114251353
YGR108W	0	0	0.0318509615384615
YDR414C	0	0	0.0318318318318318
YGR091W	0	0	0.031812725090036
YGL169W	0	0	0.0317936412717457
YOR231W	0	0	0.0317745803357314
YDR372C	0	0	0.0317555422408628
YBR125C	0	1	0.0317555422408628
YDL051W	0	0	0.0317365269461078
YNL054W	0	0	0.0317175344105326
YBR069C	0	0	0.0316985645933014
YOR336W	0	0	0.031679617453676
YML073C	0	0	0.0316606929510155
YDR348C	0	1	0.0316606929510155
YCR035C	0	0	0.0316417910447761
YNL112W	0	0	0.0316229116945107
YMR089C	0	0	0.0316040548598688
YMR037C	0	0	0.031585220500596
YLR215C	0	0	0.0315664085765337
YDR164C	0	0	0.031547619047619
YOR108W	0	0	0.0315288518738846
YOR305W	0	0	0.0315101070154578
YGR251W	0	0	0.0314913844325609
YLR455W	0	0	0.0314726840855107
YIL039W	0	0	0.0314540059347181
YJL122W	0	0	0.031435349940688
YML019W	0	0	0.031416716064019
YHR188C	0	0	0.0313981042654028
YBR279W	0	0	0.0313795145056246
YOR039W	0	0	0.0313609467455621
YOL078W	0	0	0.0313424009461857
YIL129C	0	0	0.0313238770685579
YAL002W	0	0	0.0313053750738334
YGL113W	0	0	0.0312868949232586
YER086W	0	0	0.0312684365781711
YKL060C	0	0	0.03125
YKL028W	0	0	0.0312315851502652
YMR094W	0	0	0.0312131919905771
YDR062W	0	0	0.0311948204826368
YHR143W-A	0	0	0.0311764705882353
YDR393W	0	0	0.0311581422692534
YPL268W	0	0	0.0311398354876616
YLR238W	0	0	0.0311215502055197
YOL028C	0	0	0.0311032863849765
YAL033W	0	0	0.0310850439882698
YPR163C	0	0	0.0310668229777257
YPL153C	0	0	0.0310486233157586
YBL104C	0	1	0.0310486233157586
YOR171C	0	0	0.0310304449648712
YKL145W	0	0	0.0310122878876536
YAL025C	0	0	0.0309941520467836
YGR233C	0	0	0.0309760374050263
YKL082C	0	0	0.0309579439252336
YLR083C	0	1	0.0309579439252336
YKL018W	0	0	0.0309398715703444
YBL057C	0	0	0.0309218203033839
YIL008W	0	0	0.0309037900874636
YDR430C	0	0	0.0308857808857809
YDR036C	0	0	0.0308677926616191
YNR004W	0	1	0.0308677926616191
YPL049C	0	0	0.0308498253783469
YBR176W	0	0	0.0308318789994183
YIL034C	0	0	0.0308139534883721
YLR048W	0	0	0.0307960488088321
YOR076C	0	0	0.0307781649245064
YGL119W	0	0	0.0307603017991875
YDR427W	0	0	0.0307424593967517
YJL071W	0	0	0.0307246376811594
YOR295W	0	0	0.0307068366164542
YLR368W	0	0	0.0306890561667632
YLR019W	0	0	0.0306712962962963
YBR273C	0	0	0.0306535569693464
YNR046W	0	0	0.030635838150289
YER013W	0	0	0.0306181398035817
YML036W	0	0	0.0306004618937644
YIL159W	0	0	0.0305828043854587
YHR148W	0	0	0.0305651672433679
YMR142C	0	0	0.0305475504322767
YBR162W-A	0	0	0.0305299539170507
YBL082C	0	0	0.0305123776626367
YFL033C	0	0	0.0304948216340621
YGR192C	0	0	0.0304772857964347
YBL060W	0	1	0.0304772857964347
YPL001W	0	0	0.0304597701149425
YER019W	0	0	0.0304422745548535
YMR312W	0	0	0.0304247990815155
YCR094W	0	0	0.0304073436603557
YKL079W	0	0	0.0303899082568807
YEL054C	0	0	0.0303724928366762
YDR147W	0	0	0.0303550973654066
YBR119W	0	0	0.0303377218088151
YOR209C	0	0	0.0303203661327231
YMR075W	0	0	0.0303030303030303
YBL041W	0	0	0.0302857142857143
YNL316C	0	0	0.0302684180468304
YOL141W	0	1	0.0302684180468304
YPR111W	0	0	0.0302511415525114
YLR328W	0	0	0.0302338847689675
YGL107C	0	1	0.0302338847689675
YDL188C	0	0	0.0302166476624857
YCR021C	0	0	0.0301994301994302
YLR359W	0	0	0.0301822323462415
YDL223C	0	0	0.0301650540694365
YHR187W	0	0	0.0301478953356086
YAL021C	0	0	0.0301307561114269
YNL029C	0	0	0.0301136363636364
YHR194W	0	0	0.0300965360590574
YGR241C	0	0	0.0300794551645857
YNL229C	0	0	0.0300623936471923
YML071C	0	0	0.0300453514739229
YBR136W	0	0	0.030028328611898
YBR225W	0	1	0.030028328611898
YER036C	0	0	0.0300113250283126
YDL226C	0	0	0.0299943406904358
YER022W	0	0	0.0299773755656109
YPR016C	0	0	0.0299604296212549
YPR057W	0	0	0.0299435028248588
YCR044C	0	0	0.0299265951439864
YGR093W	0	1	0.0299265951439864
YDR034C	0	0	0.0299097065462754
YHR042W	0	0	0.029892836999436
YLR399C	0	0	0.0298759864712514
YDR174W	0	0	0.0298591549295775
YHL012W	0	0	0.0298423423423423
YER090W	0	0	0.0298255486775464
YNL038W	0	0	0.0298087739032621
YER153C	0	0	0.0297920179876335
YHR178W	0	0	0.0297752808988764
YDR175C	0	0	0.0297585626052779
YJL174W	0	0	0.0297418630751964
YAL020C	0	0	0.0297251822770611
YNL113W	0	0	0.0297085201793722
YER180C	0	0	0.0296918767507003
YFL049W	0	0	0.0296752519596865
YOR196C	0	0	0.029658645775042
YPR139C	0	0	0.0296420581655481
YLR049C	0	1	0.0296420581655481
YJL184W	0	0	0.0296254891000559
YOL052C	0	0	0.029608938547486
YJR066W	0	0	0.0295924064768286
YBR024W	0	0	0.0295758928571429
YOR237W	0	0	0.0295593976575572
YDR339C	0	0	0.0295429208472687
YBR175W	0	0	0.0295264623955432
YBR210W	0	0	0.0295100222717149
YBR115C	0	0	0.0294936004451864
YKR038C	0	0	0.0294771968854283
YLR009W	0	0	0.0294608115619789
YFL007W	0	0	0.0294444444444444
YMR123W	0	0	0.0294280955024986
YPL030W	0	1	0.0294280955024986
YBR218C	0	0	0.0294117647058824
YDL044C	0	0	0.0293954520244038
YGL067W	0	0	0.0293791574279379
YER011W	0	0	0.0293628808864266
YDR132C	0	1	0.0293628808864266
YHR047C	0	0	0.0293466223698782
YOL003C	0	0	0.0293303818483675
YMR237W	0	0	0.0293141592920354
YLR367W	0	0	0.029297954671089
YKL134C	0	0	0.0292817679558011
YGR152C	0	0	0.0292655991165102
YMR183C	0	0	0.0292494481236203
YPR179C	0	0	0.0292333149476007
YNL079C	0	0	0.0292171995589857
YDL033C	0	0	0.0292011019283747
YKL074C	0	0	0.0291850220264317
YGL028C	0	0	0.0291689598238855
YOR339C	0	0	0.0291529152915292
YOR313C	0	0	0.0291368884002199
YJR016C	0	0	0.0291208791208791
YCL024W	0	0	0.029104887424492
YLR372W	0	0	0.0290889132821076
YBR295W	0	0	0.0290729566648382
YDR121W	0	0	0.0290570175438596
YOR232W	0	0	0.029041095890411
YML011C	0	0	0.0290251916757941
YER140W	0	1	0.0290251916757941
YJL005W	0	0	0.0290093048713738
YOR334W	0	0	0.0289934354485777
YPL263C	0	1	0.0289934354485777
YKL211C	0	0	0.0289775833788956
YHR089C	0	0	0.0289617486338798
YDR463W	0	0	0.0289459311851447
YHR031C	0	0	0.0289301310043668
YCR031C	0	0	0.0289143480632842
YBR221C	0	0	0.0288985823336968
YNL218W	0	0	0.0288828337874659
YGL084C	0	0	0.0288671023965142
YGL194C	0	0	0.0288513881328253
YGR033C	0	0	0.028835690968444
YGL124C	0	0	0.0288200108754758
YLR033W	0	0	0.028804347826087
YDL217C	0	0	0.0287887017925041
YMR255W	0	0	0.0287730727470141
YNL222W	0	0	0.0287574606619642
YJR083C	0	0	0.0287418655097614
YGL236C	0	0	0.0287262872628726
YIL068C	0	0	0.0287107258938245
YBL056W	0	0	0.028695181375203
YNR043W	0	0	0.0286796536796537
YPL112C	0	0	0.028664142779881
YBL080C	0	0	0.0286486486486486
YIL139C	0	0	0.028633171258779
YGR171C	0	0	0.0286177105831533
YDR171W	0	0	0.0286022665947113
YIL118W	0	0	0.0285868392664509
YIL018W	0	0	0.0285714285714286
YPL041C	0	0	0.0285560344827586
YPL019C	0	0	0.0285406569736134
YBR270C	0	1	0.0285406569736134
YGL050W	0	1	0.0285406569736134
YPL023C	0	0	0.0285252960172228
YBL058W	0	0	0.0285099515868747
YJL110C	0	0	0.028494623655914
YIR004W	0	0	0.0284793121977431
YDR068W	0	1	0.0284793121977431
YER005W	0	0	0.0284640171858217
YMR154C	0	0	0.0284487385936661
YPL246C	0	1	0.0284487385936661
YER001W	0	0	0.0284334763948498
YMR069W	0	0	0.0284182305630027
YJR073C	0	0	0.0284030010718114
YLL010C	0	0	0.0283877878950187
YDR429C	0	0	0.028372591006424
YFR005C	0	0	0.0283574103798823
YCR002C	0	0	0.0283422459893048
YBR071W	0	1	0.0283422459893048
[truncated: 3,790 more rows]
