# Supplementary material for: Computationally Driven, Quantitative Experiments Discover Genes Required for Mitochondrial Biogenesis
Source: PLoS Genet. 2009 Mar 20;5(3):e1000407. doi: 10.1371/journal.pgen.1000407 (PMC2648979; doi:10.1371/journal.pgen.1000407)
Supplement: Dataset S2 — Top 100 novel ensemble predictions for additional yeast biological processes. A zip file containing 387 tab-delimited text files of the ensemble predictions for the indicated Gene Ontology Biological Process Term. (21.70 MB GZ) [file pgen.1000407.s013.gz › GO_0006999.txt]

ORF	AnnotatedToTerm?	Uncharacterized_04152007?	Precision
YKL057C	1	0	1.0
YKR082W	1	0	1.0
YMR129W	1	0	1.0
YGL092W	1	0	1.0
YBL079W	1	0	1.0
YIL115C	1	0	1.0
YML103C	1	0	1.0
YMR047C	1	0	1.0
YKL205W	0	0	0.933333333333333
YER105C	1	0	0.933333333333333
YJR042W	1	0	0.933333333333333
YDL116W	1	0	0.933333333333333
YKL068W	1	0	0.933333333333333
YFR002W	1	0	0.933333333333333
YLR335W	1	0	0.933333333333333
YMR125W	0	0	0.875
YNL189W	0	0	0.85
YJL041W	1	0	0.85
YJL039C	1	0	0.85
YJL061W	1	0	0.85
YIL149C	0	0	0.818181818181818
YLR347C	1	0	0.818181818181818
YOR160W	0	0	0.782608695652174
YPL125W	0	0	0.75
YPL169C	0	0	0.72
YAR002W	0	0	0.703703703703704
YGR119C	1	0	0.703703703703704
YGL238W	0	0	0.7
YGL172W	1	0	0.7
YOR098C	1	0	0.7
YBR017C	0	0	0.696969696969697
YMR153W	1	0	0.696969696969697
YDL088C	1	0	0.696969696969697
YER110C	0	0	0.676470588235294
YGL173C	0	0	0.657142857142857
YGL016W	0	0	0.648648648648649
YGL100W	1	0	0.648648648648649
YMR235C	0	0	0.641025641025641
YLR208W	1	0	0.641025641025641
YOR046C	0	0	0.625
YPR189W	0	0	0.609756097560976
YDR159W	0	0	0.604651162790698
YDR192C	1	0	0.604651162790698
YNL297C	0	0	0.590909090909091
YER155C	0	0	0.58695652173913
YER107C	1	0	0.58695652173913
YKR028W	0	0	0.574468085106383
YMR308C	0	0	0.5625
YDL207W	0	0	0.551020408163265
YMR080C	0	0	0.54
YPL075W	0	0	0.529411764705882
YDR395W	0	0	0.519230769230769
YGR218W	0	0	0.509433962264151
YLL015W	0	0	0.5
YLR018C	0	0	0.490909090909091
YML049C	0	0	0.482142857142857
YJR132W	0	0	0.473684210526316
YML031W	0	0	0.46551724137931
YOL072W	0	0	0.457627118644068
YML059C	0	0	0.45
YLR293C	0	0	0.442622950819672
YKL176C	0	0	0.435483870967742
YIL030C	0	0	0.428571428571429
YLR166C	0	0	0.421875
YHR119W	0	0	0.415384615384615
YLR148W	0	0	0.409090909090909
YIR023W	0	0	0.402985074626866
YJL050W	0	0	0.397058823529412
YKL186C	0	0	0.391304347826087
YDR227W	0	0	0.385714285714286
YDR120C	0	0	0.380281690140845
YDL122W	0	0	0.375
YML081W	0	1	0.375
YLR310C	0	0	0.36986301369863
YKR095W	0	0	0.364864864864865
YKR079C	0	0	0.36
YGL086W	0	0	0.355263157894737
YDR335W	0	0	0.350649350649351
YLR373C	0	0	0.346153846153846
YDR240C	0	0	0.341772151898734
YJL111W	0	0	0.3375
YOR001W	0	0	0.333333333333333
YPR161C	0	0	0.329268292682927
YOL021C	0	0	0.325301204819277
YLR088W	0	0	0.321428571428571
YPL020C	0	0	0.317647058823529
YGL247W	0	0	0.313953488372093
YNL163C	0	0	0.310344827586207
YJR090C	0	0	0.306818181818182
YDR390C	0	0	0.303370786516854
YNL123W	0	0	0.3
YIL128W	0	0	0.296703296703297
YDL112W	0	0	0.293478260869565
YGR202C	0	0	0.290322580645161
YHR004C	0	0	0.287234042553192
YER009W	0	0	0.284210526315789
YER171W	0	0	0.28125
YDL042C	0	0	0.278350515463918
YDR356W	0	0	0.275510204081633
YLR442C	0	0	0.272727272727273
YKL173W	0	0	0.27
YML075C	0	0	0.267326732673267
YAL009W	0	0	0.264705882352941
YHR133C	0	0	0.262135922330097
YMR212C	0	0	0.259615384615385
YLR398C	0	0	0.257142857142857
YPR174C	0	1	0.257142857142857
YMR219W	0	0	0.254716981132075
YDL229W	0	0	0.252336448598131
YMR307W	0	0	0.25
YPL085W	0	0	0.247706422018349
YPL146C	0	0	0.245454545454545
YML107C	0	0	0.243243243243243
YMR288W	0	0	0.241071428571429
YGL065C	0	0	0.238938053097345
YAL005C	0	0	0.236842105263158
YNL247W	0	0	0.234782608695652
YOL124C	0	0	0.232758620689655
YER168C	0	0	0.230769230769231
YGR264C	0	0	0.228813559322034
YOR260W	0	0	0.226890756302521
YMR146C	0	0	0.225
YNL008C	0	0	0.223140495867769
YKL014C	0	0	0.221311475409836
YLR450W	0	0	0.219512195121951
YDR211W	0	0	0.217741935483871
YER165W	0	0	0.216
YDR207C	0	0	0.214285714285714
YDR458C	0	1	0.214285714285714
YKL112W	0	0	0.21259842519685
YEL017W	0	0	0.2109375
YGR271W	0	0	0.209302325581395
YMR119W	0	0	0.207692307692308
YDR315C	0	0	0.206106870229008
YDR407C	0	0	0.204545454545455
YDL089W	0	1	0.204545454545455
YDR416W	0	0	0.203007518796992
YOR206W	0	0	0.201492537313433
YHR158C	0	0	0.2
YLR386W	0	0	0.198529411764706
YMR309C	0	0	0.197080291970803
YML034W	0	0	0.195652173913043
YOL145C	0	0	0.194244604316547
YHL020C	0	0	0.192857142857143
YJL092W	0	0	0.191489361702128
YML111W	0	0	0.190140845070423
YGR057C	0	0	0.188811188811189
YGR198W	0	0	0.1875
YLR305C	0	0	0.186206896551724
YOR370C	0	0	0.184931506849315
YGR081C	0	0	0.183673469387755
YGR200C	0	0	0.182432432432432
YMR247C	0	0	0.181208053691275
YGR003W	0	0	0.18
YEL056W	0	0	0.178807947019868
YHR079C	0	0	0.177631578947368
YGR103W	0	0	0.176470588235294
YNL250W	0	0	0.175324675324675
YGR090W	0	0	0.174193548387097
YKL113C	0	0	0.173076923076923
YGL207W	0	0	0.171974522292994
YJR041C	0	0	0.170886075949367
YGL137W	0	0	0.169811320754717
YBR049C	0	0	0.16875
YIL038C	0	0	0.167701863354037
YNL158W	0	0	0.166666666666667
YPL178W	0	0	0.165644171779141
YPR097W	0	1	0.165644171779141
YBL007C	0	0	0.164634146341463
YDR292C	0	0	0.163636363636364
YHR073W	0	0	0.162650602409639
YGR089W	0	0	0.161676646706587
YDR496C	0	0	0.160714285714286
YDL195W	0	0	0.159763313609467
YOR361C	0	0	0.158823529411765
YIR008C	0	0	0.157894736842105
YJL048C	0	0	0.156976744186047
YLR114C	0	0	0.15606936416185
YGR163W	0	0	0.155172413793103
YPL012W	0	0	0.154285714285714
YDR326C	0	0	0.153409090909091
YDR415C	0	1	0.153409090909091
YHR103W	0	0	0.152542372881356
YIL063C	0	0	0.151685393258427
YJL076W	0	0	0.150837988826816
YHR129C	0	0	0.15
YPL086C	0	0	0.149171270718232
YER049W	0	0	0.148351648351648
YJR043C	0	0	0.147540983606557
YGR162W	0	0	0.146739130434783
YMR190C	0	0	0.145945945945946
YPL093W	0	0	0.145161290322581
YHL039W	0	0	0.144385026737968
YMR049C	0	0	0.143617021276596
YBR215W	0	0	0.142857142857143
YDR472W	0	0	0.142105263157895
YLR277C	0	0	0.141361256544503
YDL084W	0	0	0.140625
YDR190C	0	0	0.139896373056995
YOR168W	0	0	0.139175257731959
YMR012W	0	0	0.138461538461538
YBR058C	0	0	0.137755102040816
YOR151C	0	0	0.137055837563452
YLR384C	0	0	0.136363636363636
YBR060C	0	0	0.135678391959799
YNL256W	0	0	0.135
YPR190C	0	0	0.134328358208955
YMR224C	0	0	0.133663366336634
YHR098C	0	0	0.133004926108374
YLR005W	0	0	0.132352941176471
YKL075C	0	0	0.131707317073171
YLR429W	0	0	0.131067961165049
YPL126W	0	0	0.130434782608696
YPR181C	0	0	0.129807692307692
YIL095W	0	0	0.129186602870813
YPL160W	0	0	0.128571428571429
YML046W	0	0	0.127962085308057
YPL226W	0	0	0.127358490566038
YGL122C	0	0	0.126760563380282
YDR325W	0	0	0.126168224299065
YBR098W	0	0	0.125581395348837
YPL217C	0	0	0.125
YNL118C	0	0	0.124423963133641
YDR420W	0	0	0.123853211009174
YJL087C	0	0	0.123287671232877
YGR128C	0	0	0.122727272727273
YMR093W	0	0	0.122171945701357
YJL204C	0	0	0.121621621621622
YDR300C	0	0	0.121076233183857
YCL061C	0	0	0.120535714285714
YER113C	0	1	0.120535714285714
YGR216C	0	0	0.12
YDL148C	0	0	0.119469026548673
YLR096W	0	0	0.118942731277533
YJL099W	0	0	0.118421052631579
YGL151W	0	0	0.117903930131004
YNL199C	0	0	0.117391304347826
YDL145C	0	0	0.116883116883117
YNL139C	0	0	0.116379310344828
YDL074C	0	0	0.11587982832618
YOR144C	0	0	0.115384615384615
YPR019W	0	0	0.114893617021277
YMR131C	0	0	0.114406779661017
YAL063C	0	0	0.113924050632911
YHR132C	0	0	0.113445378151261
YNR038W	0	0	0.112970711297071
YDR194C	0	0	0.1125
YNL126W	0	0	0.112033195020747
YPL212C	0	0	0.111570247933884
YDR324C	0	0	0.111111111111111
YKR002W	0	0	0.110655737704918
YLR071C	0	0	0.110204081632653
YNL121C	0	0	0.109756097560976
YML035C	0	0	0.109311740890688
YJL002C	0	0	0.108870967741935
YLR410W	0	0	0.108433734939759
YLR330W	0	0	0.108
YGL133W	0	0	0.107569721115538
YLR328W	0	0	0.107142857142857
YDL090C	0	0	0.106870229007634
YLR389C	0	0	0.106870229007634
YFR031C	0	0	0.106870229007634
YNL049C	0	0	0.106870229007634
YOR051C	0	1	0.106870229007634
YLR440C	0	0	0.106870229007634
YGL195W	0	0	0.106870229007634
YBR276C	0	0	0.106870229007634
YPL207W	0	1	0.106870229007634
YNL154C	0	0	0.106870229007634
YJR140C	0	0	0.106870229007634
YIL016W	1	0	0.106870229007634
YDR076W	0	0	0.106463878326996
YNL085W	0	0	0.106060606060606
YIL002C	0	0	0.105660377358491
YFR009W	0	0	0.105263157894737
YDL040C	0	0	0.104868913857678
YMR061W	0	0	0.104477611940299
YDL006W	0	0	0.104089219330855
YBR245C	0	0	0.103703703703704
YNL132W	0	0	0.103321033210332
YLR435W	0	0	0.102941176470588
YOR241W	0	0	0.102564102564103
YHL007C	0	0	0.102189781021898
YCR042C	0	0	0.101818181818182
YDR002W	0	0	0.101449275362319
YOR112W	0	0	0.101083032490975
YLR397C	0	0	0.100719424460432
YMR317W	0	1	0.100719424460432
YHR127W	0	1	0.100719424460432
YLL024C	0	0	0.100358422939068
YGL240W	0	0	0.1
YOR091W	0	0	0.099644128113879
YDR004W	0	0	0.099290780141844
YER008C	0	0	0.0989399293286219
YMR172W	0	0	0.0985915492957746
YGL097W	0	0	0.0982456140350877
YHR201C	0	0	0.0979020979020979
YJR151C	0	1	0.0979020979020979
YJL176C	0	0	0.0975609756097561
YLL021W	0	0	0.0972222222222222
YGR099W	0	0	0.0968858131487889
YLR129W	0	0	0.096551724137931
YGR071C	0	1	0.096551724137931
YER151C	0	0	0.0962199312714777
YDR372C	0	0	0.0958904109589041
YEL024W	0	0	0.0955631399317406
YGL099W	0	0	0.0952380952380952
YNL091W	0	0	0.0949152542372881
YDR299W	0	0	0.0945945945945946
YDR369C	0	0	0.0942760942760943
YER116C	0	0	0.0939597315436242
YGR014W	0	0	0.0936454849498328
YKR038C	0	0	0.0933333333333333
YER126C	0	0	0.0930232558139535
YFL009W	0	0	0.0927152317880795
YPR135W	0	0	0.0924092409240924
YPR144C	0	0	0.0921052631578947
YFR037C	0	0	0.0918032786885246
YOR145C	0	0	0.0915032679738562
YCR093W	0	0	0.0912052117263844
YDR266C	0	1	0.0912052117263844
YJL010C	0	0	0.0909090909090909
YNL022C	0	0	0.0906148867313916
YJL197W	0	1	0.0906148867313916
YHL029C	0	0	0.0903225806451613
YCR087C-A	0	1	0.0903225806451613
YDL167C	0	0	0.090032154340836
YDL212W	0	0	0.0897435897435897
YLR222C	0	0	0.0894568690095847
YFR013W	0	0	0.089171974522293
YDR138W	0	0	0.0888888888888889
YMR273C	0	0	0.0886075949367089
YKL154W	0	0	0.0883280757097792
YDL063C	0	0	0.0880503144654088
YNL273W	0	0	0.0877742946708464
YML025C	0	0	0.0875
YGL232W	0	0	0.0872274143302181
YGL241W	0	0	0.0869565217391304
YER032W	0	0	0.086687306501548
YLR234W	0	0	0.0864197530864197
YNL006W	0	0	0.0861538461538462
YDL019C	0	0	0.0858895705521472
YJR003C	0	0	0.0856269113149847
YKL020C	0	0	0.0853658536585366
YGL163C	0	0	0.0851063829787234
YGR186W	0	0	0.0848484848484849
YHR069C	0	0	0.0845921450151057
YMR290C	0	0	0.0843373493975904
YJR092W	0	0	0.0840840840840841
YOL093W	0	0	0.0838323353293413
YPL157W	0	0	0.0835820895522388
YOR304W	0	0	0.0833333333333333
YPL128C	0	0	0.0830860534124629
YOR243C	0	0	0.0828402366863905
YIR002C	0	0	0.0825958702064897
YDR006C	0	0	0.0823529411764706
YOL130W	0	0	0.0821114369501466
YLR228C	0	0	0.0818713450292398
YML006C	0	0	0.0816326530612245
YBR108W	0	1	0.0816326530612245
YGL113W	0	0	0.0813953488372093
YAL032C	0	0	0.0811594202898551
YLR272C	0	0	0.0809248554913295
YDR412W	0	0	0.0806916426512968
YHR107C	0	0	0.0804597701149425
YHR052W	0	0	0.0802292263610315
YHR186C	0	0	0.08
YPL183C	0	1	0.08
YOL051W	0	0	0.0797720797720798
YHR023W	0	0	0.0795454545454545
YLR274W	0	0	0.0793201133144476
YBL024W	0	0	0.0790960451977401
YLR106C	0	0	0.0788732394366197
YJR024C	0	1	0.0788732394366197
YMR086W	0	1	0.0788732394366197
YLL031C	0	0	0.0786516853932584
YEL055C	0	0	0.0784313725490196
YLR430W	0	0	0.0782122905027933
YDR381W	0	0	0.0779944289693593
YML082W	0	0	0.0777777777777778
YJL084C	0	1	0.0777777777777778
YJL042W	0	0	0.0775623268698061
YGR196C	0	1	0.0775623268698061
YDR389W	0	0	0.0773480662983425
YDR101C	0	0	0.0771349862258953
YJR075W	0	0	0.0769230769230769
YDR051C	0	1	0.0769230769230769
YDR189W	0	0	0.0767123287671233
YGL203C	0	0	0.0765027322404372
YMR216C	0	0	0.0762942779291553
YCR057C	0	0	0.0760869565217391
YNR015W	0	0	0.0758807588075881
YDR346C	0	0	0.0756756756756757
YJR064W	0	0	0.0754716981132075
YDR172W	0	0	0.0752688172043011
YER114C	0	0	0.0750670241286863
YLR409C	0	0	0.0748663101604278
YML032C	0	0	0.0746666666666667
YML080W	0	0	0.074468085106383
YDR239C	0	1	0.074468085106383
YIL147C	0	0	0.0742705570291777
YMR255W	0	0	0.0740740740740741
YDR208W	0	0	0.0738786279683377
YDR118W	0	0	0.0736842105263158
YDR267C	0	1	0.0736842105263158
YDL225W	0	0	0.073490813648294
YPL243W	0	0	0.0732984293193717
YBR118W	0	0	0.0731070496083551
YML012W	0	0	0.0729166666666667
YNL048W	0	0	0.0727272727272727
YER095W	0	0	0.0725388601036269
YMR211W	0	0	0.0723514211886305
YML093W	0	0	0.0721649484536082
YOL123W	0	0	0.0719794344473008
YLR143W	0	1	0.0719794344473008
YBL047C	0	0	0.0717948717948718
YEL015W	0	0	0.0716112531969309
YMR277W	0	0	0.0714285714285714
YPL210C	0	0	0.0712468193384224
YGL200C	0	0	0.0710659898477157
YDR212W	0	0	0.0708860759493671
YBR084W	0	0	0.0707070707070707
YNR053C	0	0	0.0705289672544081
YDR301W	0	0	0.0703517587939698
YML007W	0	0	0.0701754385964912
YHR082C	0	0	0.07
YJR040W	0	0	0.0698254364089776
YIL137C	0	1	0.0698254364089776
YER173W	0	0	0.0696517412935323
YBL014C	0	0	0.0694789081885856
YKL010C	0	0	0.0693069306930693
YNL238W	0	0	0.0691358024691358
YIL130W	0	1	0.0691358024691358
YGL245W	0	0	0.0689655172413793
YOR207C	0	0	0.0687960687960688
YNL287W	0	0	0.0686274509803922
YOR217W	0	0	0.0684596577017115
YGL022W	0	0	0.0682926829268293
YNL317W	0	0	0.0681265206812652
YFL031W	0	0	0.0679611650485437
YPL139C	0	0	0.0677966101694915
YER164W	0	0	0.0676328502415459
YBL040C	0	0	0.0674698795180723
YKL166C	0	0	0.0673076923076923
YLR371W	0	0	0.0671462829736211
YDL036C	0	0	0.0669856459330144
YBR094W	0	1	0.0669856459330144
YJL095W	0	0	0.0668257756563246
YGL150C	0	0	0.0666666666666667
YDR280W	0	0	0.0665083135391924
YCR089W	0	0	0.0663507109004739
YDL143W	0	0	0.066193853427896
YAR007C	0	0	0.0660377358490566
YJL080C	0	0	0.0658823529411765
YLR182W	0	0	0.0657276995305164
YJL014W	0	0	0.0655737704918033
YJL109C	0	0	0.0654205607476635
YBL004W	0	0	0.0652680652680653
YNR026C	0	0	0.0651162790697674
YCR081W	0	0	0.0649651972157773
YKR008W	0	0	0.0648148148148148
YDR449C	0	0	0.0646651270207852
YCL045C	0	1	0.0646651270207852
YIL109C	0	0	0.0645161290322581
YDL121C	0	1	0.0645161290322581
YCL059C	0	0	0.064367816091954
YLR276C	0	0	0.0642201834862385
YBR070C	0	0	0.0640732265446224
YBL068W	0	0	0.0639269406392694
YIL131C	0	0	0.0637813211845103
YLR403W	0	0	0.0636363636363636
YBR194W	0	1	0.0636363636363636
YJL033W	0	0	0.0634920634920635
YOL103W	0	0	0.0633484162895928
YNL313C	0	0	0.0632054176072235
YCR072C	0	0	0.0630630630630631
YMR091C	0	0	0.0629213483146067
YOR326W	0	0	0.062780269058296
YNL209W	0	0	0.0626398210290828
YBR042C	0	0	0.0625
YER006W	0	0	0.0623608017817372
YBR025C	0	0	0.0622222222222222
YOL004W	0	0	0.0620842572062084
YNL292W	0	0	0.0619469026548673
YGR261C	0	0	0.0618101545253863
YKR024C	0	0	0.0616740088105727
YBL008W	0	0	0.0615384615384615
YMR217W	0	0	0.0614035087719298
YFR028C	0	0	0.0612691466083151
YPR137W	0	0	0.0611353711790393
YDL111C	0	0	0.0610021786492375
YKR056W	0	0	0.0608695652173913
YCR035C	0	0	0.0607375271149675
YGL246C	0	0	0.0606060606060606
YLR084C	0	0	0.060475161987041
YPR131C	0	0	0.0603448275862069
YPL122C	0	0	0.0602150537634409
YPL153C	0	0	0.0600858369098712
YJR139C	0	0	0.0599571734475375
YNR013C	0	0	0.0598290598290598
YJR013W	0	0	0.0597014925373134
YDR028C	0	0	0.0595744680851064
YOR048C	0	0	0.059447983014862
YOR165W	0	0	0.0593220338983051
YBR172C	0	0	0.0591966173361522
YPL112C	0	0	0.0590717299578059
YBR153W	0	0	0.0589473684210526
YDR303C	0	0	0.0588235294117647
YGR130C	0	1	0.0588235294117647
YJR006W	0	0	0.0587002096436059
YLL048C	0	0	0.0585774058577406
YOR354C	0	0	0.058455114822547
YDL102W	0	0	0.0583333333333333
YLR451W	0	0	0.0582120582120582
YDR225W	0	0	0.0580912863070539
YJL074C	0	0	0.0579710144927536
YBL067C	0	1	0.0579710144927536
YBR081C	0	0	0.0578512396694215
YCR028C-A	0	0	0.0577319587628866
YGL060W	0	1	0.0577319587628866
YBR247C	0	0	0.0576131687242798
YBR080C	0	0	0.0574948665297741
YER129W	0	0	0.0573770491803279
YKL125W	0	0	0.0572597137014315
YBR015C	0	0	0.0571428571428571
YGL043W	0	0	0.0570264765784114
YDR364C	0	0	0.0569105691056911
YLR223C	0	0	0.0567951318458418
YMR075W	0	0	0.0566801619433198
YBL009W	0	0	0.0565656565656566
YML130C	0	0	0.0564516129032258
YLR020C	0	0	0.0563380281690141
YDR333C	0	1	0.0563380281690141
YPL009C	0	1	0.0563380281690141
YGR116W	0	0	0.0562248995983936
YMR285C	0	0	0.0561122244488978
YBR071W	0	1	0.0561122244488978
YBR211C	0	0	0.056
YHR065C	0	0	0.0558882235528942
YOL144W	0	0	0.0557768924302789
YBR142W	0	0	0.0556660039761431
YHR068W	0	0	0.0555555555555556
YBL022C	0	0	0.0554455445544554
YDR081C	0	0	0.0553359683794466
YLR188W	0	0	0.0552268244575937
YGL112C	0	0	0.0551181102362205
YNL207W	0	0	0.0550098231827112
YBR061C	0	0	0.0549019607843137
YBR103W	0	0	0.0547945205479452
YJR031C	0	0	0.0546875
YOR026W	0	0	0.0545808966861598
YCR084C	0	0	0.0544747081712062
YCL063W	0	0	0.054368932038835
YGR233C	0	0	0.0542635658914729
YEL026W	0	0	0.0541586073500967
YDR465C	0	0	0.0540540540540541
YFL001W	0	0	0.0539499036608863
YBR166C	0	0	0.0538461538461538
YBR023C	0	0	0.053742802303263
YPL029W	0	0	0.053639846743295
YMR259C	0	1	0.053639846743295
YBR202W	0	0	0.0535372848948375
YHR027C	0	0	0.0534351145038168
YNL221C	0	0	0.0533333333333333
YNL262W	0	0	0.0532319391634981
YBL037W	0	0	0.0531309297912713
YLL036C	0	0	0.053030303030303
YDR186C	0	1	0.053030303030303
YMR121C	0	0	0.052930056710775
YDL117W	0	0	0.0528301886792453
YOL098C	0	1	0.0528301886792453
YBL020W	0	0	0.0527306967984934
YLL011W	0	0	0.0526315789473684
YIL085C	0	0	0.0525328330206379
YGR032W	0	0	0.052434456928839
YIL156W	0	0	0.0523364485981308
YIL096C	0	0	0.0522388059701493
YOR233W	0	0	0.0521415270018622
YCR052W	0	0	0.0520446096654275
YJR002W	0	0	0.051948051948052
YML115C	0	0	0.0518518518518519
YDR206W	0	0	0.0517560073937153
YPR105C	0	0	0.0516605166051661
YOL010W	0	0	0.0515653775322284
YOR061W	0	0	0.0514705882352941
YLR060W	0	0	0.0513761467889908
YPL263C	0	1	0.0513761467889908
YBR167C	0	0	0.0512820512820513
YBR257W	0	0	0.0511882998171846
YPR187W	0	0	0.0510948905109489
YOR335C	0	0	0.0510018214936248
YBR237W	0	0	0.0509090909090909
YMR014W	0	0	0.0508166969147005
YER123W	0	0	0.0507246376811594
YLL043W	0	0	0.0506329113924051
YLR086W	0	0	0.0505415162454874
YDR463W	0	0	0.0504504504504504
YHR196W	0	0	0.0503597122302158
YLR244C	0	0	0.0502692998204668
YBR095C	0	0	0.0501792114695341
YPL262W	0	0	0.0500894454382826
YBR271W	0	0	0.05
YML062C	0	0	0.0499108734402852
YPR041W	0	0	0.0498220640569395
YPL083C	0	0	0.0497335701598579
YBR029C	0	0	0.049645390070922
YHR170W	0	0	0.0495575221238938
YJL054W	0	0	0.049469964664311
YER100W	0	0	0.0493827160493827
YOR038C	0	0	0.0492957746478873
YBR168W	0	0	0.0492091388400703
YDR257C	0	1	0.0492091388400703
YBR259W	0	1	0.0492091388400703
YLL034C	0	0	0.0491228070175439
YPL235W	0	0	0.0490367775831874
YHR167W	0	0	0.048951048951049
YDR012W	0	0	0.0488656195462478
YDR083W	0	0	0.0487804878048781
YGR009C	0	0	0.048695652173913
YDR161W	0	0	0.0486111111111111
YHR182W	0	1	0.0486111111111111
YDL031W	0	0	0.048526863084922
YIL148W	0	0	0.0484429065743945
YNL001W	0	0	0.0483592400690846
YDR091C	0	0	0.0482758620689655
YIL104C	0	0	0.0481927710843374
YCR053W	0	0	0.0481099656357388
YBR264C	0	0	0.0480274442538593
YNL216W	0	0	0.0479452054794521
YBR227C	0	1	0.0479452054794521
YPR018W	0	0	0.0478632478632479
YHR077C	0	0	0.0477815699658703
YGR123C	0	0	0.0477001703577513
YMR078C	0	0	0.0476190476190476
YBR087W	0	0	0.0475382003395586
YIL142W	0	0	0.0474576271186441
YBR217W	0	0	0.0473773265651438
YBL025W	0	0	0.0472972972972973
YNL068C	0	0	0.0472175379426644
YBR192W	0	0	0.0471380471380471
YBR255W	0	1	0.0471380471380471
YDR060W	0	0	0.0470588235294118
YGR274C	0	0	0.0469798657718121
YAL019W	0	0	0.0469011725293132
YLR002C	0	0	0.0468227424749164
YDR165W	0	0	0.0467445742904841
YBL054W	0	0	0.0466666666666667
YPR169W	0	0	0.0465890183028286
YFL025C	0	0	0.0465116279069767
YPR033C	0	0	0.0464344941956882
YBR031W	0	0	0.0463576158940397
YPL246C	0	1	0.0463576158940397
YBL088C	0	0	0.0462809917355372
YKL191W	0	0	0.0462046204620462
YKL021C	0	0	0.0461285008237232
YER025W	0	0	0.0460526315789474
YGR094W	0	0	0.0459770114942529
YLR115W	0	0	0.0459016393442623
YGR145W	0	0	0.0458265139116203
YDR334W	0	0	0.0457516339869281
YMR024W	0	0	0.0456769983686786
YBR270C	0	1	0.0456769983686786
YBR235W	0	1	0.0456769983686786
YDR116C	0	0	0.0456026058631922
YDL059C	0	0	0.0455284552845528
YNL047C	0	0	0.0454545454545455
YGL120C	0	0	0.0453808752025932
YDR331W	0	0	0.0453074433656958
YFL050C	0	0	0.0452342487883683
YGR059W	0	0	0.0451612903225806
YAL041W	0	0	0.0450885668276973
YPL256C	0	0	0.045016077170418
YBR171W	0	0	0.0449438202247191
YPL184C	0	1	0.0449438202247191
YPL063W	0	0	0.0448717948717949
YDR289C	0	0	0.0448
YBR079C	0	0	0.0447284345047923
YML125C	0	0	0.0446570972886762
YLR039C	0	0	0.0445859872611465
YCR024C-A	0	0	0.0445151033386327
YJR097W	0	0	0.0444444444444444
YKL144C	0	0	0.0443740095087163
YLR419W	0	1	0.0443740095087163
YBR143C	0	0	0.0443037974683544
YML008C	0	0	0.0442338072669826
YBR291C	0	0	0.0441640378548896
YKL120W	0	0	0.0440944881889764
YML072C	0	1	0.0440944881889764
YBR123C	0	0	0.0440251572327044
YDL133C-A	0	0	0.043956043956044
YBR055C	0	0	0.0438871473354232
YBL076C	0	0	0.0438184663536776
YHR197W	0	0	0.04375
YLR312W-A	0	0	0.0436817472698908
YCL031C	0	0	0.043613707165109
YPL068C	0	1	0.043613707165109
YLR197W	0	0	0.0435458786936236
YIL110W	0	0	0.0434782608695652
YHR216W	0	0	0.0434108527131783
YPR118W	0	0	0.043343653250774
YPR125W	0	0	0.0432766615146832
YIL091C	0	1	0.0432766615146832
YLR383W	0	0	0.0432098765432099
YHR070W	0	0	0.0431432973805855
YKL106W	0	0	0.0430769230769231
YBL102W	0	0	0.043010752688172
YNL227C	0	0	0.0429447852760736
YJL130C	0	0	0.0428790199081164
YIL004C	0	0	0.0428134556574924
YPL082C	0	0	0.0427480916030534
YPR141C	0	0	0.0426829268292683
YBR210W	0	0	0.0426179604261796
YBL006C	0	0	0.0425531914893617
YBR281C	0	0	0.0424886191198786
YBR297W	0	0	0.0424242424242424
YBR155W	0	0	0.0423600605143722
YOR116C	0	0	0.0422960725075529
YMR165C	0	0	0.0422322775263952
YBR008C	0	0	0.0421686746987952
YDR017C	0	0	0.0421052631578947
YBR229C	0	0	0.042042042042042
YDR182W	0	0	0.0419790104947526
YDR322W	0	0	0.0419161676646707
YBR102C	0	0	0.0418535127055306
YML114C	0	0	0.0417910447761194
YBL089W	0	0	0.0417287630402385
YGR208W	0	0	0.0416666666666667
YPR175W	0	0	0.0416047548291233
YDL223C	0	0	0.0415430267062315
YKR063C	0	0	0.0414814814814815
YDR128W	0	1	0.0414814814814815
YIL079C	0	0	0.0414201183431953
YBR263W	0	0	0.0413589364844904
YBR179C	0	0	0.0412979351032448
YJL063C	0	0	0.0412371134020619
YDR117C	0	1	0.0412371134020619
YOR310C	0	0	0.0411764705882353
YBL105C	0	0	0.0411160058737151
YGR195W	0	0	0.0410557184750733
YBR159W	0	0	0.04099560761347
YFL022C	0	0	0.0409356725146199
YOR272W	0	0	0.0408759124087591
YEL022W	0	0	0.0408163265306122
YBR220C	0	1	0.0408163265306122
YFL047W	0	0	0.0407569141193595
YBR265W	0	0	0.0406976744186047
YGL257C	0	0	0.0406386066763425
YBR219C	0	1	0.0406386066763425
YDR279W	0	0	0.0405797101449275
YOR359W	0	0	0.040520984081042
YHR154W	0	0	0.0404624277456647
YDL153C	0	0	0.0404040404040404
YMR231W	0	0	0.0403458213256484
YPL053C	0	0	0.0402877697841727
YCR054C	0	1	0.0402877697841727
YDR238C	0	0	0.0402298850574713
YBL023C	0	0	0.0401721664275466
YMR229C	0	0	0.0401146131805158
YBR133C	0	0	0.0400572246065808
YMR209C	0	1	0.0400572246065808
YBR007C	0	1	0.0400572246065808
YER011W	0	0	0.04
YMR033W	0	0	0.0399429386590585
YDL029W	0	0	0.0398860398860399
YJL209W	0	0	0.0398293029871977
YMR295C	0	1	0.0398293029871977
YBR258C	0	0	0.0397727272727273
YBR205W	0	0	0.0397163120567376
YLL026W	0	0	0.0396600566572238
YDL054C	0	0	0.0396039603960396
YJR059W	0	0	0.0395480225988701
YIL014W	0	0	0.0394922425952045
YLR022C	0	0	0.0394366197183099
YFR016C	0	1	0.0394366197183099
YCL054W	0	0	0.0393811533052039
YNR012W	0	0	0.0393258426966292
YDL150W	0	0	0.0392706872370266
YNL248C	0	0	0.0392156862745098
YPR029C	0	0	0.0391608391608392
YPL106C	0	0	0.0391061452513966
YMR079W	0	0	0.0390516039051604
YKR072C	0	0	0.0389972144846797
YGL014W	0	0	0.0389429763560501
YOL076W	0	0	0.0388888888888889
YBR003W	0	0	0.0388349514563107
YJR010W	0	0	0.038781163434903
YBL091C-A	0	1	0.038781163434903
YCR026C	0	0	0.0387275242047026
YHR024C	0	0	0.0386740331491713
YBR198C	0	0	0.0386206896551724
YBL080C	0	0	0.0385674931129477
YER132C	0	0	0.0385144429160935
YER016W	0	0	0.0384615384615385
YBR131W	0	0	0.0384087791495199
YML086C	0	0	0.0383561643835616
YNL136W	0	0	0.0383036935704514
YBR273C	0	0	0.0382513661202186
YDR339C	0	0	0.0381991814461119
YER115C	0	0	0.0381471389645777
YIL020C	0	0	0.0380952380952381
YBR164C	0	0	0.0380434782608696
YBL011W	0	0	0.0379918588873813
YBR163W	0	1	0.0379918588873813
YHR062C	0	0	0.037940379403794
YLR074C	0	0	0.0378890392422192
YBR246W	0	1	0.0378890392422192
YPR178W	0	0	0.0378378378378378
YLL004W	0	0	0.0377867746288799
YOR195W	0	0	0.0377358490566038
YBL051C	0	0	0.0376850605652759
YLR103C	0	0	0.0376344086021505
YKR001C	0	0	0.0375838926174497
YGR083C	0	0	0.0375335120643432
YOR330C	0	0	0.0374832663989291
YOL022C	0	1	0.0374832663989291
YGR155W	0	0	0.0374331550802139
YER122C	0	0	0.0373831775700935
YOR002W	0	0	0.0373333333333333
YER130C	0	1	0.0373333333333333
YFL002C	0	0	0.0372836218375499
YBR293W	0	0	0.0372340425531915
YNR052C	0	0	0.0371845949535193
YPR119W	0	0	0.0371352785145889
YGR093W	0	1	0.0371352785145889
YOL061W	0	0	0.0370860927152318
YLR405W	0	0	0.037037037037037
YGL233W	0	0	0.0369881109643329
YJL186W	0	0	0.0369393139841689
YHR066W	0	0	0.0368906455862978
YNL027W	0	0	0.0368421052631579
YNL186W	0	0	0.0367936925098555
YBR041W	0	0	0.036745406824147
YPR162C	0	0	0.036697247706422
YGR095C	0	0	0.0366492146596859
YJL071W	0	0	0.0366013071895425
YBR121C	0	0	0.0365535248041775
YBR225W	0	1	0.0365535248041775
YOR340C	0	0	0.0365058670143416
YPR133C	0	0	0.0364583333333333
YHR187W	0	0	0.0364109232769831
YDR245W	0	0	0.0363636363636364
YCR099C	0	1	0.0363636363636364
YDR119W	0	1	0.0363636363636364
YGR061C	0	0	0.0363164721141375
YBL031W	0	1	0.0363164721141375
YBL060W	0	1	0.0363164721141375
YDL155W	0	0	0.0362694300518135
YBL010C	0	1	0.0362694300518135
YML069W	0	0	0.036222509702458
YDL073W	0	1	0.036222509702458
YBR243C	0	0	0.0361757105943152
YJL098W	0	0	0.0361290322580645
YDR180W	0	0	0.0360824742268041
YJL198W	0	0	0.036036036036036
YDR312W	0	0	0.0359897172236504
YBL063W	0	0	0.0359435173299101
YER125W	0	0	0.0358974358974359
YDR150W	0	0	0.0358514724711908
YBR038W	0	0	0.0358056265984655
YBR165W	0	0	0.0357598978288633
YPL245W	0	1	0.0357598978288633
YBL035C	0	0	0.0357142857142857
YBR034C	0	0	0.0356687898089172
YDR485C	0	0	0.0356234096692112
YOL090W	0	0	0.0355781448538755
YGL119W	0	0	0.0355329949238579
YKL015W	0	0	0.0354879594423321
YLR033W	0	0	0.0354430379746835
YOL094C	0	0	0.0353982300884956
YOR254C	0	0	0.0353535353535354
YGL107C	0	1	0.0353535353535354
YBR074W	0	1	0.0353535353535354
YBR002C	0	0	0.0353089533417402
YPR112C	0	0	0.035264483627204
YMR223W	0	0	0.0352201257861635
YAL033W	0	0	0.0351758793969849
YGR004W	0	0	0.0351317440401506
YDR361C	0	0	0.0350877192982456
YKL054C	0	0	0.0350438047559449
YMR193W	0	0	0.035
YDR132C	0	1	0.035
YBL017C	0	0	0.034956304619226
YOR009W	0	1	0.034956304619226
YGR169C	0	0	0.0349127182044888
YBR204C	0	1	0.0349127182044888
YBR020W	0	0	0.0348692403486924
YGR147C	0	0	0.0348258706467662
YBR097W	0	0	0.0347826086956522
YDR087C	0	0	0.0347394540942928
YDL178W	0	0	0.0346964064436183
YOR129C	0	0	0.0346534653465347
YIL009W	0	0	0.034610630407911
YLR057W	0	1	0.034610630407911
YGL058W	0	0	0.0345679012345679
YBR086C	0	0	0.0345252774352651
YOR250C	0	0	0.0344827586206897
YML065W	0	0	0.034440344403444
YBR261C	0	1	0.034440344403444
YOR017W	0	0	0.0343980343980344
YBR275C	0	0	0.0343558282208589
YNL236W	0	0	0.0343137254901961
YBL046W	0	0	0.0342717258261934
YJL168C	0	0	0.0342298288508557
YLR314C	0	0	0.0341880341880342
YER172C	0	0	0.0341463414634146
YGL111W	0	0	0.0341047503045067
YGL139W	0	0	0.0340632603406326
YBR199W	0	0	0.0340218712029162
YBR033W	0	1	0.0340218712029162
YLR309C	0	0	0.0339805825242718
YHR007C	0	0	0.0339393939393939
YBR024W	0	0	0.0338983050847458
YJL125C	0	0	0.033857315598549
YHR003C	0	1	0.033857315598549
YJL069C	0	0	0.0338164251207729
YIL090W	0	0	0.0337756332931242
YDL060W	0	0	0.0337349397590361
YBL052C	0	0	0.0336943441636582
YDR507C	0	0	0.0336538461538462
YLR139C	0	0	0.0336134453781513
YBR140C	0	0	0.0335731414868106
YKL078W	0	0	0.0335329341317365
YML097C	0	0	0.0334928229665072
YOL080C	0	0	0.033452807646356
YGR262C	0	0	0.0334128878281623
YBR236C	0	0	0.033373063170441
YBR254C	0	0	0.0333333333333333
YHR142W	0	0	0.0332936979785969
YGR134W	0	0	0.0332541567695962
YDL055C	0	0	0.033214709371293
YJL148W	0	0	0.033175355450237
YIL126W	0	0	0.0331360946745562
YHR165C	0	0	0.033096926713948
YOR322C	0	0	0.0330578512396694
YER140W	0	1	0.0330578512396694
YBR057C	0	0	0.0330188679245283
YAL036C	0	0	0.032979976442874
YNL291C	0	0	0.0329411764705882
YHR189W	0	0	0.0329024676850764
YDL231C	0	0	0.0328638497652582
YER099C	0	0	0.0328253223915592
YML023C	0	0	0.0327868852459016
YBL055C	0	0	0.0327485380116959
YBR016W	0	0	0.0327102803738318
YPL043W	0	0	0.0326721120186698
YKL143W	0	0	0.0326340326340326
YIL143C	0	0	0.0325960419091967
YPL011C	0	0	0.0325581395348837
YBR298C	0	0	0.032520325203252
YGL094C	0	0	0.0324825986078886
YJL129C	0	0	0.0324449594438007
YMR005W	0	0	0.0324074074074074
YER118C	0	0	0.0323699421965318
YJL156C	0	0	0.0323325635103926
YBR030W	0	0	0.0322952710495963
YBR022W	0	0	0.032258064516129
YDR351W	0	0	0.0322209436133487
YKR084C	0	0	0.032183908045977
YBR221C	0	0	0.0321469575200918
YBR283C	0	0	0.0321100917431193
YLR401C	0	0	0.0320733104238259
YLL035W	0	0	0.0320366132723112
YJR104C	0	0	0.032
YLR307W	0	0	0.0319634703196347
YLR319C	0	0	0.031927023945268
YOR196C	0	0	0.0318906605922551
YJL008C	0	0	0.0318543799772469
YHR120W	0	0	0.0318181818181818
YBR295W	0	0	0.0317820658342792
YGR187C	0	0	0.0317460317460317
YOR147W	0	0	0.0317100792751982
YOL120C	0	0	0.0316742081447964
YNL232W	0	0	0.031638418079096
YCL011C	0	0	0.0316027088036117
YOR043W	0	0	0.0315670800450958
YLL003W	0	0	0.0315315315315315
YDR036C	0	0	0.031496062992126
YNL021W	0	0	0.0314606741573034
YDR198C	0	0	0.0314253647586981
YAL025C	0	0	0.031390134529148
YBL041W	0	0	0.0313549832026876
YBL104C	0	1	0.0313549832026876
YBR267W	0	0	0.0313199105145414
YHR020W	0	0	0.0312849162011173
YBR161W	0	0	0.03125
YCR016W	0	0	0.0312151616499443
YBR216C	0	0	0.0311804008908686
YGL027C	0	0	0.0311457174638487
YNL082W	0	0	0.0311111111111111
YLR287C	0	1	0.0311111111111111
YLR068W	0	0	0.0310765815760266
YER176W	0	0	0.0310421286031042
YLR195C	0	0	0.0310077519379845
YLR253W	0	1	0.0310077519379845
YHR118C	0	0	0.0309734513274336
YJL187C	0	0	0.030939226519337
YBR188C	0	0	0.0309050772626932
YDL189W	0	0	0.0308710033076075
YBR122C	0	0	0.0308370044052863
YER157W	0	0	0.0308030803080308
YPL101W	0	0	0.0307692307692308
YOR353C	0	0	0.0307354555433589
YDR430C	0	0	0.0307017543859649
YNL016W	0	0	0.0306681270536692
YLR144C	0	0	0.0306345733041575
YAL035W	0	0	0.0306010928961749
YDR519W	0	1	0.0306010928961749
YIL035C	0	0	0.0305676855895196
YBR154C	0	0	0.0305343511450382
YDR170C	0	0	0.0305010893246187
YAL016W	0	0	0.0304678998911861
YKL077W	0	1	0.0304678998911861
YML120C	0	0	0.0304347826086957
YBL106C	0	0	0.0304017372421281
YHL003C	0	0	0.0303687635574837
YER082C	0	0	0.0303358613217768
YPR129W	0	0	0.0303030303030303
YGL064C	0	0	0.0302702702702703
YPR088C	0	0	0.0302375809935205
YGL243W	0	0	0.0302049622437972
YDR457W	0	0	0.0301724137931034
YBR096W	0	1	0.0301724137931034
YML057W	0	0	0.0301399354144241
YLR396C	0	0	0.0301075268817204
YBR289W	0	0	0.0300751879699248
YKL033W	0	1	0.0300751879699248
YMR266W	0	0	0.0300429184549356
YDR065W	0	0	0.030010718113612
YBR162W-A	0	0	0.0299785867237687
YGR098C	0	0	0.0299465240641711
YBR193C	0	0	0.0299145299145299
YOR334W	0	0	0.0298826040554963
YOR154W	0	1	0.0298826040554963
YML096W	0	1	0.0298826040554963
YKR087C	0	0	0.0298507462686567
YBL061C	0	0	0.0298189563365282
YNL329C	0	0	0.0297872340425532
YNL257C	0	0	0.0297555791710946
YIR012W	0	0	0.029723991507431
YBR187W	0	1	0.029723991507431
YLR356W	0	1	0.029723991507431
YMR128W	0	0	0.0296924708377519
YNL062C	0	0	0.0296610169491525
YOR124C	0	0	0.0296296296296296
YPL050C	0	0	0.0295983086680761
YBL032W	0	0	0.0295670538542767
YNL054W	0	0	0.029535864978903
YER069W	0	0	0.029504741833509
YNR003C	0	0	0.0294736842105263
YPR010C	0	0	0.0294426919032597
YOR342C	0	1	0.0294426919032597
YMR228W	0	0	0.0294117647058824
YML105C	0	0	0.0293809024134313
YGL018C	0	0	0.0293501048218029
YLR336C	0	0	0.0293193717277487
YMR164C	0	0	0.0292887029288703
YFR048W	0	0	0.0292580982236155
YDL058W	0	0	0.0292275574112735
YPL175W	0	0	0.0291970802919708
YBR228W	0	0	0.0291666666666667
YAL029C	0	0	0.0291363163371488
YGR033C	0	0	0.0291060291060291
YLR014C	0	0	0.0290758047767394
YBR141C	0	1	0.0290758047767394
YGL171W	0	0	0.029045643153527
YNR040W	0	1	0.029045643153527
YGL256W	0	0	0.0290155440414508
YBR288C	0	0	0.0289855072463768
YLR320W	0	0	0.0289555325749741
YKL172W	0	0	0.0289256198347107
YCL017C	0	0	0.0288957688338493
YBR004C	0	0	0.0288659793814433
YML092C	0	0	0.0288362512873326
YBR078W	0	0	0.0288065843621399
YPR095C	0	0	0.0287769784172662
YGR199W	0	0	0.0287474332648871
YJR007W	0	0	0.0287179487179487
YGR245C	0	0	0.0286885245901639
YML076C	0	0	0.0286591606960082
YOR188W	0	0	0.0286298568507157
YPL023C	0	0	0.0286006128702758
YDR037W	0	0	0.0285714285714286
YBR207W	0	0	0.0285423037716616
YDL201W	0	0	0.0285132382892057
YJR063W	0	0	0.0284842319430315
YLL008W	0	0	0.0284552845528455
YDR021W	0	0	0.0284263959390863
YNL038W	0	0	0.0283975659229209
YBL091C	0	0	0.0283687943262411
YOL041C	0	0	0.0283400809716599
YNL323W	0	0	0.0283114256825076
YML104C	0	0	0.0282828282828283
YDL184C	0	0	0.0282542885973764
YJL183W	0	0	0.0282258064516129
YAL059W	0	0	0.0281973816717019
YMR207C	0	0	0.028169014084507
YER078C	0	0	0.0281407035175879
YKL092C	0	0	0.0281124497991968
YBR279W	0	0	0.0280842527582748
YMR115W	0	1	0.0280842527582748
YGR056W	0	0	0.0280561122244489
YNL261W	0	0	0.028028028028028
YOL095C	0	0	0.028
YDL140C	0	0	0.027972027972028
YPR072W	0	0	0.0279441117764471
YBR063C	0	1	0.0279441117764471
YBR233W	0	1	0.0279441117764471
YDL166C	0	0	0.0279162512462612
YNL083W	0	0	0.0278884462151394
YGL201C	0	0	0.0278606965174129
YPL040C	0	0	0.0278330019880716
YBR290W	0	0	0.0278053624627607
YOL042W	0	1	0.0278053624627607
YOR033C	0	0	0.0277777777777778
YOR093C	0	1	0.0277777777777778
YBR195C	0	0	0.0277502477700694
YML056C	0	1	0.0277502477700694
YMR239C	0	0	0.0277227722772277
YDR316W	0	1	0.0277227722772277
YKL027W	0	1	0.0277227722772277
YNL102W	0	0	0.0276953511374876
YKL081W	0	0	0.0276679841897233
YLR196W	0	0	0.0276406712734452
YJR124C	0	1	0.0276406712734452
YER156C	0	1	0.0276406712734452
YMR287C	0	0	0.0276134122287968
YOL126C	0	0	0.0275862068965517
YJR048W	0	0	0.0275590551181102
YJR032W	0	0	0.0275319567354966
YHR019C	0	0	0.0275049115913556
YGL021W	0	0	0.0274779195289499
YLR105C	0	0	0.0274509803921569
YIL051C	0	0	0.0274240940254652
YGR171C	0	0	0.0273972602739726
YBL107C	0	1	0.0273972602739726
YBR268W	0	0	0.0273704789833822
YOL125W	0	0	0.02734375
YBR036C	0	0	0.0273170731707317
YGL167C	0	0	0.0272904483430799
YIL039W	0	0	0.0272638753651412
YIL129C	0	0	0.0272373540856031
YGR272C	0	0	0.0272108843537415
YHR063C	0	0	0.0271844660194175
YOL056W	0	1	0.0271844660194175
YNR046W	0	0	0.0271580989330747
YHR135C	0	0	0.0271317829457364
YBL038W	0	0	0.0271055179090029
YBR272C	0	0	0.0270793036750484
YHR036W	0	0	0.0270531400966184
YML074C	0	0	0.027027027027027
YOR108W	0	0	0.0270009643201543
YDR489W	0	0	0.0269749518304432
YNL087W	0	1	0.0269749518304432
YLR321C	0	0	0.026948989412897
YIL114C	0	0	0.0269230769230769
YPL005W	0	0	0.0268972142170989
YHR078W	0	1	0.0268972142170989
YML014W	0	0	0.0268714011516315
YOR127W	0	0	0.0268456375838926
YNL197C	0	0	0.0268199233716475
YOR021C	0	0	0.0267942583732057
YER080W	0	1	0.0267942583732057
YMR301C	0	0	0.0267686424474187
YKR036C	0	0	0.0267430754536772
YBL082C	0	0	0.0267175572519084
YDR143C	0	0	0.0266920877025739
YJL140W	0	0	0.0266666666666667
YIL078W	0	0	0.0266412940057088
YBR119W	0	0	0.026615969581749
YJL104W	0	0	0.0265906932573599
YPR083W	0	0	0.0265654648956357
YPR104C	0	0	0.0265402843601896
YGL078C	0	0	0.0265151515151515
YKL117W	0	0	0.0264900662251656
YMR066W	0	1	0.0264900662251656
YGR125W	0	1	0.0264900662251656
YPL104W	0	0	0.0264650283553875
YFR031C-A	0	0	0.0264400377714825
YBL028C	0	0	0.0264150943396226
YIL031W	0	0	0.0263901979264844
YGR082W	0	0	0.0263653483992467
YGL029W	0	0	0.026340545625588
YER017C	0	0	0.0263157894736842
YIL103W	0	0	0.0262910798122066
YGR173W	0	1	0.0262910798122066
YBR059C	0	0	0.026266416510319
YLR077W	0	1	0.026266416510319
YGL145W	0	0	0.0262417994376757
YDL213C	0	0	0.0262172284644195
YJR143C	0	0	0.0261927034611787
YHR032W	0	1	0.0261927034611787
YER055C	0	0	0.0261682242990654
YOL142W	0	0	0.0261437908496732
YPL007C	0	0	0.0261194029850746
YOR232W	0	0	0.0260950605778192
YBR062C	0	1	0.0260950605778192
YOR176W	0	0	0.0260707635009311
YPL254W	0	0	0.026046511627907
YNL316C	0	0	0.0260223048327138
YOL077C	0	0	0.0259981429897864
YFL037W	0	0	0.025974025974026
YDL045W-A	0	0	0.025949953660797
YDR291W	0	1	0.025949953660797
YBL093C	0	0	0.0259259259259259
YBR176W	0	0	0.0259019426456984
YHR155W	0	1	0.0259019426456984
YDR026C	0	1	0.0259019426456984
YBL050W	0	0	0.0258780036968577
YFL023W	0	0	0.025854108956602
YDR341C	0	0	0.025830258302583
YGR240C	0	0	0.0258064516129032
YNL002C	0	0	0.0257826887661142
YBR274W	0	0	0.0257589696412144
YBR104W	0	0	0.0257352941176471
YCL018W	0	0	0.0257116620752984
YBR111W-A	0	0	0.0256880733944954
YNL258C	0	0	0.0256645279560037
YKR102W	0	0	0.0256410256410256
YBR106W	0	0	0.0256175663311985
YOR305W	0	0	0.0255941499085923
YNL026W	0	0	0.0255707762557078
YBL036C	0	0	0.0255474452554745
YDR147W	0	0	0.0255241567912489
YJR057W	0	0	0.0255009107468124
YAR014C	0	0	0.0254777070063694
YNL290W	0	0	0.0254545454545455
YOR180C	0	0	0.0254314259763851
YJL112W	0	0	0.0254083484573503
YNL275W	0	0	0.0253853127833182
YHR169W	0	0	0.0253623188405797
YJL025W	0	0	0.0253393665158371
YNR051C	0	0	0.0253164556962025
YMR177W	0	0	0.025293586269196
YGL013C	0	0	0.0252707581227437
YDL044C	0	0	0.0252479711451758
YGR276C	0	0	0.0252252252252252
YBR212W	0	0	0.0252025202520252
YJR141W	0	0	0.0251798561151079
YDR082W	0	0	0.0251572327044025
YGL140C	0	1	0.0251572327044025
YBR112C	0	0	0.0251346499102334
YNR048W	0	0	0.0251121076233184
YBR244W	0	0	0.025089605734767
YMR286W	0	0	0.0250671441360788
YDR296W	0	0	0.0250447227191413
YOR047C	0	0	0.0250223413762288
YJL102W	0	0	0.025
YNL204C	0	0	0.0249776984834969
YBR260C	0	0	0.0249554367201426
YDR062W	0	0	0.02493321460374
YOL023W	0	0	0.0249110320284698
YDR365C	0	0	0.0248888888888889
YGR101W	0	0	0.024866785079929
YMR161W	0	0	0.0248447204968944
YAL026C	0	0	0.024822695035461
YGR012W	0	1	0.024822695035461
YBR136W	0	0	0.024800708591674
YOL065C	0	0	0.0247787610619469
YOL078W	0	0	0.0247568523430592
YHL023C	0	1	0.0247568523430592
YML038C	0	0	0.0247349823321555
YMR076C	0	0	0.0247131509267432
YGR150C	0	1	0.0247131509267432
YDR268W	0	0	0.0246913580246914
YOL115W	0	0	0.0246696035242291
YIL019W	0	0	0.0246478873239437
YJL072C	0	0	0.0246262093227792
YIL169C	0	1	0.0246262093227792
YLR183C	0	0	0.0246045694200351
YOL097C	0	0	0.0245829675153644
YOR320C	0	0	0.0245614035087719
YGL263W	0	1	0.0245614035087719
YBR234C	0	0	0.0245398773006135
YNL310C	0	0	0.0245183887915937
YLL013C	0	0	0.0244969378827647
YDL064W	0	0	0.0244755244755245
YOL045W	0	0	0.0244541484716157
YHR204W	0	0	0.0244328097731239
YBL056W	0	0	0.024411508282476
YBR242W	0	1	0.024411508282476
YHR128W	0	0	0.024390243902439
YPR116W	0	1	0.024390243902439
YER005W	0	0	0.0243690165361184
YDR184C	0	0	0.0243478260869565
YML109W	0	0	0.0243266724587315
YOR159C	0	0	0.0243055555555556
YDR188W	0	0	0.0242844752818734
YER170W	0	0	0.024263431542461
YCL050C	0	0	0.0242424242424242
YNR067C	0	0	0.0242214532871972
YOR286W	0	1	0.0242214532871972
YCR077C	0	0	0.0242005185825411
YGL192W	0	0	0.0241796200345423
YHR144C	0	0	0.0241587575496117
YNL213C	0	0	0.0241379310344828
YLR007W	0	0	0.0241171403962102
YGR158C	0	0	0.0240963855421687
YNL267W	0	0	0.0240756663800516
YKL042W	0	0	0.0240549828178694
YBR077C	0	0	0.0240343347639485
YOL028C	0	0	0.0240137221269297
YBR252W	0	0	0.0239931448157669
YNL251C	0	0	0.023972602739726
YBR127C	0	0	0.0239520958083832
YHR072W	0	0	0.0239316239316239
YEL016C	0	0	0.0239111870196413
YOR119C	0	0	0.0238907849829352
YDL190C	0	0	0.0238704177323103
YDL120W	0	0	0.0238500851788756
YKL072W	0	1	0.0238500851788756
YKL139W	0	0	0.0238297872340426
YHR037W	0	0	0.0238095238095238
YMR116C	0	0	0.0237892948173322
YER022W	0	0	0.0237691001697793
YBR170C	0	0	0.0237489397794741
YKR092C	0	0	0.023728813559322
YDR332W	0	1	0.023728813559322
YNL061W	0	0	0.0237087214225233
YMR098C	0	1	0.0237087214225233
YJL110C	0	0	0.0236886632825719
YGL223C	0	0	0.0236686390532544
YBR110W	0	0	0.0236486486486486
YKL221W	0	0	0.0236286919831224
YPL200W	0	0	0.0236087689713322
YAL002W	0	0	0.0235888795282224
YIL151C	0	1	0.0235888795282224
YJL029C	0	0	0.0235690235690236
YBR200W	0	0	0.0235492010092515
YLR433C	0	0	0.0235294117647059
YNL023C	0	1	0.0235294117647059
YNL219C	0	0	0.0235096557514694
YER180C	0	0	0.023489932885906
YML019W	0	0	0.0234702430846605
YOL139C	0	0	0.0234505862646566
YBR239C	0	1	0.0234505862646566
YER127W	0	0	0.0234309623430962
YOL014W	0	1	0.0234309623430962
YBL001C	0	0	0.0234113712374582
YJR076C	0	0	0.0233918128654971
YNL029C	0	0	0.0233722871452421
YIR004W	0	0	0.0233527939949958
YHL030W	0	0	0.0233333333333333
YBL084C	0	0	0.0233139050791007
YGL049C	0	0	0.0232945091514143
YAL011W	0	0	0.0232751454696592
YKR027W	0	0	0.0232558139534884
YMR218C	0	0	0.0232365145228216
YDR097C	0	0	0.0232172470978441
YLR066W	0	0	0.0231980115990058
YDR362C	0	0	0.0231788079470199
YBR197C	0	1	0.0231788079470199
YLR017W	0	0	0.0231596360628619
YGR120C	0	0	0.0231404958677686
YNL182C	0	0	0.023121387283237
YHR076W	0	1	0.023121387283237
YLR359W	0	0	0.0231023102310231
YMR257C	0	0	0.023083264633141
YKR060W	0	0	0.0230642504118616
YHR083W	0	0	0.0230452674897119
YDR228C	0	0	0.0230263157894737
YGL050W	0	1	0.0230263157894737
YDR023W	0	0	0.0230073952341824
YHR038W	0	0	0.0229885057471264
YMR032W	0	0	0.0229696472518458
YGL169W	0	0	0.0229508196721311
YLR291C	0	0	0.0229320229320229
YJL133W	0	0	0.0229132569558101
YKL203C	0	0	0.0228945216680294
YOR212W	0	0	0.0228758169934641
YPL115C	0	0	0.0228571428571429
YOR242C	0	0	0.0228384991843393
YBL058W	0	0	0.0228198859005705
YNL088W	0	0	0.0228013029315961
YOL088C	0	0	0.0227827502034174
YGR185C	0	0	0.0227642276422764
YGR140W	0	0	0.0227457351746548
YGL067W	0	0	0.0227272727272727
YAR008W	0	0	0.0227088402270884
YMR100W	0	0	0.0226904376012966
YAL021C	0	0	0.0226720647773279
YLR051C	0	0	0.0226537216828479
YDL141W	0	0	0.0226354082457559
YDR121W	0	0	0.0226171243941842
YBR011C	0	0	0.0225988700564972
YKL195W	0	0	0.0225806451612903
YKL025C	0	0	0.0225624496373892
YAL022C	0	0	0.0225442834138486
YBR135W	0	0	0.0225261464199517
YJR069C	0	0	0.022508038585209
YOR143C	0	0	0.0224899598393574
YJL200C	0	1	0.0224899598393574
YER086W	0	0	0.0224719101123595
YOR324C	0	0	0.0224538893344026
YGR170W	0	0	0.0224358974358974
YAL023C	0	0	0.022417934347478
YBL090W	0	0	0.0224
YJR016C	0	0	0.0223820943245404
YLR357W	0	0	0.0223642172523962
YAL043C	0	0	0.0223463687150838
YOR211C	0	0	0.0223285486443381
YDR224C	0	0	0.0223107569721116
YBR251W	0	0	0.0222929936305732
YKL018W	0	0	0.0222752585521082
YFL048C	0	0	0.0222575516693164
YNR039C	0	0	0.0222398729150119
YOR178C	0	0	0.0222222222222222
YJR030C	0	1	0.0222222222222222
YLR238W	0	0	0.0222045995241872
YMR179W	0	0	0.0221870047543582
YML010W	0	0	0.0221694378463975
YNL330C	0	0	0.0221518987341772
YGL244W	0	0	0.0221343873517787
YDR089W	0	0	0.0221169036334913
YPR110C	0	0	0.0220994475138122
YCL037C	0	0	0.0220820189274448
YJR122W	0	1	0.0220820189274448
YPL180W	0	0	0.0220646178092987
YOL029C	0	1	0.0220646178092987
YDR164C	0	0	0.0220472440944882
YMR185W	0	1	0.0220472440944882
YPR082C	0	0	0.022029897718332
YBR082C	0	0	0.0220125786163522
YDL103C	0	0	0.0219952867242734
YAL001C	0	0	0.021978021978022
YKL114C	0	0	0.0219607843137255
YAL055W	0	0	0.0219435736677116
YKL179C	0	0	0.0219263899765074
YFR038W	0	1	0.0219263899765074
YDR311W	0	0	0.0219092331768388
YER166W	0	0	0.0218921032056294
YER149C	0	0	0.021875
YNL168C	0	1	0.021875
YER068W	0	0	0.0218579234972678
YOR118W	0	1	0.0218579234972678
YNL035C	0	1	0.0218579234972678
YOR256C	0	0	0.0218408736349454
YAL024C	0	0	0.0218238503507405
YAL007C	0	0	0.0218068535825545
YIL021W	0	0	0.0217898832684825
YLR448W	0	0	0.0217729393468118
YNR029C	0	1	0.0217729393468118
YER060W	0	1	0.0217729393468118
YKL210W	0	0	0.0217560217560218
YNR008W	0	0	0.0217391304347826
YLR418C	0	0	0.021722265321955
YLR215C	0	0	0.0217054263565891
YNL327W	0	0	0.0216886134779241
YBL074C	0	0	0.021671826625387
YBR115C	0	0	0.0216550657385924
YNL075W	0	0	0.0216383307573416
YLR289W	0	1	0.0216383307573416
YBL034C	0	0	0.0216216216216216
YLR008C	0	0	0.0216049382716049
YDR514C	0	1	0.0216049382716049
YDR405W	0	0	0.0215882806476484
YMR108W	0	0	0.0215716486902928
YHR206W	0	0	0.0215550423402617
YOR166C	0	1	0.0215550423402617
YJR011C	0	1	0.0215550423402617
YGR227W	0	0	0.0215384615384615
YBL057C	0	0	0.02152190622598
YBR253W	0	0	0.021505376344086
YHR047C	0	0	0.0214888718342287
YMR237W	0	0	0.0214723926380368
YLR067C	0	0	0.021455938697318
YPR048W	0	1	0.021455938697318
YLR300W	0	0	0.0214395099540582
YHR013C	0	0	0.0214231063504208
YCR048W	0	0	0.0214067278287462
YER031C	0	0	0.0213903743315508
YAL013W	0	0	0.0213740458015267
YBR151W	0	1	0.0213740458015267
YLR130C	0	0	0.0213577421815408
YKR059W	0	0	0.0213414634146341
YGL211W	0	0	0.0213252094440213
YKL181W	0	0	0.0213089802130898
YBR173C	0	0	0.0212927756653992
YHR085W	0	0	0.0212765957446809
YNL080C	0	0	0.0212604403948367
YFL036W	0	0	0.0212443095599393
YDR308C	0	0	0.0212282031842305
YOL070C	0	1	0.0212282031842305
YOR358W	0	0	0.0212121212121212
YPL176C	0	0	0.0211960635881908
YJL051W	0	1	0.0211960635881908
YBR073W	0	0	0.0211800302571861
YER073W	0	0	0.0211640211640212
YPR055W	0	0	0.0211480362537764
YFL049W	0	0	0.0211320754716981
YAL003W	0	0	0.0211161387631976
YOR080W	0	0	0.0211002260738508
YAL010C	0	0	0.0210843373493976
YEL037C	0	0	0.0210684725357412
YBL039C	0	0	0.0210526315789474
YGR280C	0	0	0.0210368144252442
YAL042W	0	0	0.021021021021021
YLR432W	0	0	0.0210052513128282
YNR074C	0	0	0.0209895052473763
YDR144C	0	0	0.0209737827715356
YCL051W	0	0	0.0209580838323353
YDR393W	0	0	0.0209424083769634
YBL019W	0	0	0.0209267563527653
YIL125W	0	0	0.0209111277072442
YKR026C	0	0	0.0208955223880597
YLR243W	0	1	0.0208955223880597
YML127W	0	0	0.0208799403430276
YPR022C	0	1	0.0208799403430276
YNL167C	0	0	0.0208643815201192
YAL012W	0	0	0.0208488458674609
YOR270C	0	0	0.0208333333333333
YDL098C	0	0	0.020817843866171
YPR139C	0	0	0.0208023774145617
YOR257W	0	0	0.0207869339272457
YGR177C	0	0	0.0207715133531157
YLR072W	0	1	0.0207715133531157
YDR428C	0	1	0.0207715133531157
YHL038C	0	0	0.0207561156412157
YKL212W	0	0	0.0207407407407407
YOR056C	0	0	0.0207253886010363
YIR010W	0	0	0.0207100591715976
YHL049C	0	1	0.0207100591715976
YMR089C	0	0	0.0206947524020695
YPR034W	0	0	0.0206794682422452
YGR184C	0	0	0.0206642066420664
YNL272C	0	0	0.0206489675516224
YDL185W	0	0	0.0206337509211496
YCR037C	0	0	0.0206185567010309
YLR045C	0	0	0.0206033848417954
YLL032C	0	1	0.0206033848417954
YOR341W	0	0	0.0205882352941176
YLR295C	0	0	0.020573108008817
YML036W	0	0	0.0205580029368576
YGL115W	0	0	0.020542920029347
YDL013W	0	0	0.0205278592375367
YBR286W	0	0	0.0205128205128205
YML067C	0	0	0.020497803806735
YIL048W	0	0	0.0204828090709583
YPL008W	0	0	0.0204678362573099
YAL051W	0	0	0.0204528853177502
YNR030W	0	0	0.0204379562043796
YGR283C	0	0	0.0204230488694384
YML061C	0	0	0.0204081632653061
YOL075C	0	0	0.0203932993445011
YIL133C	0	0	0.0203784570596798
YDR451C	0	0	0.0203636363636364
YBR129C	0	0	0.0203488372093023
YAR003W	0	0	0.0203340595497458
YDL105W	0	0	0.0203193033381713
YLR085C	0	0	0.0203045685279188
YOR109W	0	0	0.0202898550724638
YPL060W	0	0	0.0202751629254164
YHR115C	0	0	0.020260492040521
YLR138W	0	0	0.0202458423716558
YMR275C	0	0	0.0202312138728324
YGR157W	0	0	0.0202166064981949
YOR079C	0	0	0.0202020202020202
YHL008C	0	1	0.0202020202020202
YPR060C	0	0	0.0201874549387167
YGL028C	0	0	0.0201729106628242
YKL017C	0	0	0.0201583873290137
YDR398W	0	0	0.0201438848920863
YBL026W	0	0	0.0201294033069734
YLR352W	0	1	0.0201294033069734
YFR055W	0	0	0.0201149425287356
YNL240C	0	0	0.0201005025125628
YNL063W	0	1	0.0201005025125628
YMR130W	0	1	0.0201005025125628
YKR081C	0	0	0.0200860832137733
YDL066W	0	0	0.0200716845878136
YIL022W	0	0	0.0200573065902579
YEL040W	0	0	0.0200429491768074
YDL095W	0	0	0.0200286123032904
YNL110C	0	0	0.0200142959256612
YBL018C	0	0	0.02
YNR011C	0	0	0.0199857244825125
YAL020C	0	0	0.0199714693295292
YOL138C	0	0	0.0199572344975053
YBR125C	0	1	0.0199572344975053
YLR180W	0	0	0.0199430199430199
YIL068C	0	0	0.0199288256227758
YJL138C	0	0	0.0199146514935989
YLR010C	0	0	0.0199004975124378
YGL105W	0	0	0.0198863636363636
YAL031C	0	0	0.0198722498225692
YDL175C	0	0	0.0198581560283688
YMR269W	0	0	0.0198440822111977
YJL145W	0	0	0.0198300283286119
YOL063C	0	0	0.0198159943382873
YJL081C	0	0	0.0198019801980198
YLR024C	0	0	0.0197879858657244
YKR025W	0	0	0.019774011299435
YPL242C	0	0	0.0197600564573042
YJL057C	0	1	0.0197600564573042
YML099C	0	0	0.0197461212976023
YPR163C	0	0	0.0197322057787174
YNL119W	0	0	0.0197183098591549
YPR179C	0	0	0.0197044334975369
YGL197W	0	0	0.019690576652602
YDR310C	0	0	0.0196767392832045
YBL081W	0	1	0.0196767392832045
YBL045C	0	0	0.0196629213483146
YLR256W	0	0	0.0196491228070175
YJR068W	0	0	0.0196353436185133
YIL127C	0	0	0.0196215837421163
YOR329C	0	0	0.0196078431372549
YHL047C	0	0	0.019594121763471
YOL049W	0	0	0.0195804195804196
YDR527W	0	0	0.0195667365478686
YPL215W	0	0	0.0195530726256983
YEL032W	0	0	0.0195394277739009
YOR229W	0	0	0.0195258019525802
YOL146W	0	0	0.0195121951219512
YDR422C	0	0	0.0194986072423398
YBL085W	0	0	0.0194850382741823
YOR205C	0	1	0.0194850382741823
YLR260W	0	0	0.019471488178025
YKL082C	0	0	0.019457956914524
YKL032C	0	0	0.0194444444444444
YDL092W	0	0	0.0194309507286607
YJL184W	0	0	0.0194174757281553
YPR057W	0	0	0.0194040194040194
YDL217C	0	0	0.0193905817174515
YOL068C	0	0	0.0193771626297578
YOL140W	0	0	0.0193637621023513
YFL004W	0	0	0.0193503800967519
YKL211C	0	0	0.0193370165745856
YLR199C	0	1	0.0193370165745856
YOR216C	0	0	0.0193236714975845
YLR427W	0	0	0.0193103448275862
YPL192C	0	0	0.0192970365265334
YCR067C	0	0	0.0192837465564738
YGL093W	0	0	0.0192704748795595
YOR307C	0	0	0.0192572214580468
YAL034W-A	0	0	0.0192439862542955
YKL110C	0	0	0.0192307692307692
YER090W	0	0	0.0192175703500343
YGL216W	0	0	0.0192043895747599
YIL134W	0	0	0.0191912268677176
Q0070	0	0	0.0191780821917808
YGR246C	0	0	0.0191649555099247
YNL298W	0	0	0.0191518467852257
YLR009W	0	0	0.0191387559808612
YGL236C	0	0	0.0191256830601093
YDL194W	0	0	0.0191126279863481
YIL047C	0	0	0.0190995907230559
YAL015C	0	0	0.0190865712338105
YEL042W	0	0	0.0190735694822888
YKL182W	0	0	0.0190605854322668
YHR074W	0	0	0.019047619047619
YBR088C	0	0	0.0190346702923182
YAL017W	0	0	0.0190217391304348
YNL229C	0	0	0.0190088255261371
YPL195W	0	0	0.0189959294436906
YJL011C	0	0	0.0189830508474576
YAR015W	0	0	0.018970189701897
YDR052C	0	0	0.018957345971564
YJL201W	0	0	0.0189445196211096
YBR111C	0	1	0.0189445196211096
YAL047C	0	0	0.0189317106152806
YPL129W	0	0	0.0189189189189189
YBL042C	0	0	0.0189061444969615
YBR248C	0	0	0.0188933873144399
YAL048C	0	0	0.0188806473364801
YJL212C	0	0	0.0188679245283019
YOR390W	0	1	0.0188679245283019
YHR108W	0	0	0.0188552188552189
YLR285W	0	0	0.018842530282638
YHL043W	0	0	0.0188298587760592
YIL026C	0	0	0.0188172043010753
Q0050	0	0	0.0188045668233714
YBR109C	0	0	0.0187919463087248
YFL008W	0	0	0.0187793427230047
YJL174W	0	0	0.0187667560321716
YKL122C	0	0	0.0187541862022773
YKL048C	0	0	0.0187416331994645
YNL103W	0	0	0.0187290969899666
YOL157C	0	1	0.0187290969899666
YHL009C	0	0	0.018716577540107
YNL288W	0	0	0.0187040748162993
YBR175W	0	0	0.0186915887850467
YBR028C	0	1	0.0186915887850467
Q0065	0	0	0.018679119412942
YAL040C	0	0	0.0186666666666667
YER056C	0	0	0.0186542305129913
YNL301C	0	0	0.018641810918775
YDR110W	0	0	0.0186294078509647
YMR019W	0	1	0.0186294078509647
YLR363C	0	0	0.0186170212765957
YLR133W	0	0	0.0186046511627907
YOR301W	0	0	0.0185922974767596
YOR004W	0	0	0.0185799601857996
YBR101C	0	0	0.0185676392572944
YGR036C	0	0	0.0185553346587144
YGL012W	0	0	0.0185430463576159
YGR267C	0	0	0.0185307743216413
YNL079C	0	0	0.0185185185185185
YLR054C	0	0	0.0185062789160608
YGL174W	0	0	0.0184940554821664
YNR021W	0	1	0.0184940554821664
YOL131W	0	1	0.0184940554821664
YKL009W	0	0	0.0184818481848185
YMR159C	0	0	0.0184696569920844
YGL044C	0	0	0.018457481872116
YPL030W	0	1	0.018457481872116
YIL055C	0	1	0.018457481872116
YAL058W	0	0	0.0184453227931489
YOR236W	0	0	0.0184331797235023
YBL027W	0	0	0.0184210526315789
YDR141C	0	0	0.0184089414858646
YAL030W	0	0	0.0183968462549277
YOR204W	0	0	0.0183847669074196
YGR251W	0	0	0.0183727034120735
YDR034C	0	0	0.0183606557377049
YCL014W	0	0	0.018348623853211
YOR101W	0	0	0.0183366077275704
YML005W	0	0	0.0183246073298429
YPR164W	0	0	0.0183126226291694
YER093C	0	0	0.0183006535947712
YML091C	0	0	0.0182887001959504
YMR208W	0	0	0.0182767624020888
YHR205W	0	0	0.0182648401826484
YDL203C	0	1	0.0182648401826484
YFR039C	0	1	0.0182648401826484
YJL190C	0	0	0.0182529335071708
YBL005W	0	0	0.0182410423452769
YAL056W	0	0	0.0182291666666667
YLR003C	0	0	0.0182173064411191
Q0055	0	0	0.0182054616384915
YKL005C	0	0	0.0181936322287199
YDL240W	0	0	0.0181818181818182
YBL069W	0	0	0.018170019467878
YLR209C	0	0	0.0181582360570687
YOR141C	0	1	0.0181582360570687
YAL028W	0	0	0.0181464679196371
YML063W	0	0	0.0181347150259067
YCL066W	0	0	0.0181229773462783
YNL113W	0	0	0.018111254851229
YJL193W	0	1	0.018111254851229
YAL038W	0	0	0.0180995475113122
YLL033W	0	0	0.0180878552971576
YNL306W	0	0	0.0180761781794706
YML022W	0	0	0.0180645161290323
YHR088W	0	0	0.0180528691166989
YJL154C	0	0	0.0180412371134021
YCR032W	0	0	0.0180296200901481
YDR414C	0	0	0.018018018018018
YOL066C	0	0	0.0180064308681672
YDR321W	0	0	0.0179948586118252
YFR008W	0	0	0.0179833012202954
YJL208C	0	0	0.0179717586649551
YOR171C	0	0	0.0179602309172547
YDR217C	0	0	0.0179487179487179
YAL014C	0	0	0.0179372197309417
YPR015C	0	1	0.0179372197309417
YPL211W	0	0	0.0179257362355954
YNL233W	0	0	0.017914267434421
YNL149C	0	0	0.0179028132992327
YPR006C	0	0	0.0178913738019169
YOR201C	0	0	0.0178799489144317
YPL271W	0	0	0.0178685386088066
YAL008W	0	1	0.0178685386088066
YBR160W	0	0	0.0178571428571429
YBR301W	0	1	0.0178571428571429
YOR095C	0	0	0.0178457616316125
YKL073W	0	0	0.0178343949044586
YGL155W	0	0	0.0178230426479949
YKR089C	0	0	0.0178117048346056
YDR434W	0	0	0.0178003814367451
YDR376W	0	0	0.0177890724269377
YML018C	0	1	0.0177890724269377
YKL184W	0	0	0.0177777777777778
Q0120	0	0	0.0177664974619289
YDR086C	0	0	0.0177552314521243
YIL073C	0	0	0.017743979721166
YDL164C	0	0	0.0177327422419253
YHR064C	0	0	0.0177215189873418
YMR310C	0	0	0.0177103099304238
YER183C	0	0	0.0176991150442478
YJR054W	0	1	0.0176991150442478
YAR019C	0	0	0.0176879343019583
YGR005C	0	0	0.0176767676767677
YGR144W	0	0	0.0176656151419558
YCR008W	0	0	0.0176544766708701
YBR238C	0	0	0.017643352236925
YBL016W	0	0	0.017632241813602
YOL077W-A	0	0	0.0176211453744493
YDL001W	0	1	0.0176211453744493
YLR390W-A	0	0	0.0176100628930818
YAR018C	0	0	0.0175989943431804
YER013W	0	0	0.0175879396984925
YCL036W	0	1	0.0175879396984925
YPL105C	0	1	0.0175879396984925
YAL053W	0	0	0.0175768989328311
YCR017C	0	0	0.0175658720200753
YMR001C	0	0	0.0175548589341693
YLR048W	0	0	0.0175438596491228
YER048W-A	0	0	0.0175328741390106
YPR016C	0	0	0.0175219023779725
YFR001W	0	0	0.0175109443402126
YJL091C	0	0	0.0175
YAL039C	0	0	0.0174890693316677
YAR066W	0	1	0.0174890693316677
YKR010C	0	0	0.017478152309613
YLL045C	0	0	0.0174672489082969
YML029W	0	0	0.0174563591022444
YBL021C	0	0	0.0174454828660436
YOL062C	0	0	0.0174346201743462
YHR040W	0	0	0.0174237710018668
YDL081C	0	0	0.0174129353233831
YNL201C	0	0	0.0174021131137352
YDR135C	0	0	0.0173913043478261
YNL299W	0	0	0.0173805090006207
YLR083C	0	1	0.0173805090006207
YMR064W	0	0	0.0173697270471464
YAL027W	0	1	0.0173697270471464
YAL044C	0	0	0.0173589584624923
YOR278W	0	0	0.0173482032218092
YJR001W	0	0	0.0173374613003096
YCL029C	0	0	0.0173267326732673
YBL030C	0	0	0.0173160173160173
YER137C	0	1	0.0173160173160173
YOR187W	0	0	0.0173053152039555
YIL018W	0	0	0.0172946263125386
YGR172C	0	0	0.0172839506172839
YAL018C	0	1	0.0172839506172839
YOR287C	0	0	0.0172732880937693
YER001W	0	0	0.0172626387176326
YLR036C	0	1	0.0172626387176326
YJR070C	0	0	0.0172520024645718
YBL098W	0	0	0.0172413793103448
YLR436C	0	0	0.0172307692307692
YOR239W	0	0	0.017220172201722
YHR208W	0	0	0.0172095881991395
YCR033W	0	0	0.0171990171990172
YKL204W	0	0	0.0171884591774095
YLR146C	0	0	0.0171779141104294
YBL002W	0	0	0.0171673819742489
YBL103C	0	0	0.017156862745098
YOR094W	0	0	0.0171463563992652
YJL062W	0	0	0.0171358629130967
YLR027C	0	0	0.0171253822629969
YMR062C	0	0	0.0171149144254279
YHR005C-A	0	0	0.017104459376909
YOL149W	0	0	0.0170940170940171
YNL059C	0	0	0.0170835875533862
YHR011W	0	0	0.0170731707317073
YPR120C	0	0	0.0170627666057282
YPL279C	0	1	0.0170627666057282
YBR156C	0	0	0.0170523751522534
YOL025W	0	0	0.0170419963481436
YGR210C	0	1	0.0170419963481436
YLR212C	0	0	0.0170316301703163
YBR218C	0	0	0.0170212765957447
Q0115	0	0	0.0170109356014581
YOR058C	0	0	0.0170006071645416
YDR140W	0	0	0.0169902912621359
YDR179W-A	0	1	0.0169902912621359
YEL013W	0	0	0.0169799878714372
YGR038W	0	0	0.016969696969697
YPL072W	0	0	0.0169594185342217
YMR113W	0	0	0.0169491525423729
YAL054C	0	0	0.0169388989715668
YPR024W	0	0	0.0169286577992745
YDL154W	0	0	0.0169184290030211
YBR069C	0	0	0.0169082125603865
YKL134C	0	0	0.0168980084490042
YLR070C	0	0	0.0168878166465621
YDR047W	0	0	0.0168776371308017
YNL188W	0	0	0.0168674698795181
YAL062W	0	0	0.0168573148705599
YBR184W	0	1	0.0168573148705599
YOR336W	0	0	0.0168471720818291
YEL006W	0	0	0.0168370414912808
YOL006C	0	0	0.0168269230769231
YPL227C	0	0	0.0168168168168168
YER124C	0	0	0.0168067226890756
YOR290C	0	0	0.0167966406718656
YNR063W	0	1	0.0167966406718656
YKR070W	0	1	0.0167966406718656
YJL122W	0	0	0.0167865707434053
YDL171C	0	0	0.0167765128819652
YLR449W	0	0	0.0167664670658683
YAR042W	0	0	0.0167564332734889
YBR158W	0	0	0.0167464114832536
YNL308C	0	0	0.0167364016736402
YBL003C	0	0	0.016726403823178
YOL164W	0	0	0.0167164179104478
YAR035W	0	0	0.0167064439140811
YGL213C	0	0	0.0166964818127609
YFL007W	0	0	0.0166865315852205
YCR061W	0	0	0.0166765932102442
YGL077C	0	0	0.0166666666666667
YBL097W	0	0	0.016656751933373
YAR071W	0	0	0.0166468489892985
YGL176C	0	1	0.0166468489892985
YDR235W	0	0	0.0166369578134284
YIL139C	0	0	0.0166270783847981
YAL060W	0	0	0.0166172106824926
YIL074C	0	0	0.0166073546856465
YNL039W	0	0	0.016597510373444
YOR231W	0	0	0.0165876777251185
YDR464W	0	0	0.0165778567199526
YDL186W	0	1	0.0165778567199526
YDL051W	0	0	0.0165680473372781
YAR033W	0	0	0.0165582495564755
YLR369W	0	0	0.016548463356974
YOR076C	0	0	0.0165386887182516
YAL046C	0	1	0.0165386887182516
YLR324W	0	0	0.0165289256198347
YAR050W	0	0	0.0165191740412979
YHR048W	0	0	0.0165094339622642
YBR282W	0	0	0.0164997053624042
YLR001C	0	1	0.0164997053624042
YLR207W	0	0	0.016489988221437
YIL042C	0	0	0.0164802825191289
YGR031W	0	1	0.0164802825191289
YOR372C	0	0	0.0164705882352941
YPL231W	0	0	0.0164609053497942
YNL066W	0	0	0.0164512338425382
YDR219C	0	0	0.0164415736934821
YER184C	0	1	0.0164415736934821
YDR363W	0	0	0.0164319248826291
YMR138W	0	0	0.0164222873900293
YOR262W	0	1	0.0164222873900293
YPL147W	0	0	0.0164126611957796
YOR299W	0	0	0.0164030462800234
YIL067C	0	1	0.0164030462800234
YER021W	0	0	0.0163934426229508
YER002W	0	0	0.0163838502047981
YIL111W	0	0	0.016374269005848
YAL037W	0	1	0.016374269005848
YDR437W	0	0	0.016364699006429
YKL099C	0	0	0.0163551401869159
YNL166C	0	0	0.0163455925277291
YML085C	0	0	0.0163360560093349
YOR034C	0	0	0.0163265306122449
YAR031W	0	0	0.0163170163170163
YOR191W	0	0	0.0163075131042516
YOR067C	0	0	0.0162980209545984
YER111C	0	0	0.0162885398487493
YOR140W	0	0	0.0162790697674419
YIL064W	0	0	0.0162696106914585
YGL221C	0	1	0.0162696106914585
YCR015C	0	1	0.0162696106914585
YHR005C	0	0	0.016260162601626
YHR122W	0	0	0.016250725478816
YBL033C	0	0	0.0162412993039443
YKL055C	0	0	0.016231884057971
YEL062W	0	0	0.0162224797219003
YOR356W	0	0	0.0162130862767805
YPL010W	0	0	0.0162037037037037
YGR255C	0	0	0.0161943319838057
YLR163C	0	0	0.0161849710982659
YGR215W	0	0	0.0161756210283073
YNL101W	0	0	0.0161662817551963
YOR291W	0	1	0.0161662817551963
YNL181W	0	1	0.0161662817551963
YBR058C-A	0	0	0.0161569532602424
YJL090C	0	0	0.0161476355247982
YJR159W	0	0	0.0161383285302594
YLR351C	0	1	0.0161383285302594
YPL266W	0	0	0.0161290322580645
YJL126W	0	1	0.0161290322580645
YHR188C	0	0	0.0161197466896949
YLR340W	0	0	0.0161104718066743
YNR054C	0	0	0.0161012075905693
YGR030C	0	0	0.0160919540229885
YGR091W	0	0	0.016082711085583
YCR092C	0	0	0.0160734787600459
YFR011C	0	1	0.0160734787600459
YAL049C	0	1	0.0160734787600459
YCR044C	0	0	0.0160642570281124
YPL216W	0	1	0.0160642570281124
YBL013W	0	0	0.0160550458715596
YEL005C	0	1	0.0160550458715596
YBR048W	0	0	0.0160458452722063
YJR051W	0	0	0.0160366552119129
YNL295W	0	1	0.0160366552119129
YIR006C	0	0	0.0160274756725816
YBR043C	0	0	0.0160183066361556
YFL041W	0	0	0.0160091480846198
YLR382C	0	0	0.016
YMR006C	0	0	0.0159908623643632
YLR214W	0	0	0.0159817351598174
YOL155C	0	0	0.0159726183685111
YKL028W	0	0	0.015963511972634
YER036C	0	0	0.015954415954416
YDR234W	0	0	0.0159453302961276
YGR015C	0	1	0.0159453302961276
YLL061W	0	0	0.0159362549800797
YNL271C	0	0	0.0159271899886234
YOR323C	0	0	0.0159181353041501
YNL152W	0	1	0.0159181353041501
YCR002C	0	0	0.0159090909090909
YLR368W	0	0	0.0159000567859171
YCL024W	0	0	0.0158910329171396
YEL031W	0	0	0.0158820192853091
YDL104C	0	1	0.0158820192853091
YNL151C	0	0	0.0158730158730159
[truncated: 3,790 more rows]
