# Supplementary material for: Computationally Driven, Quantitative Experiments Discover Genes Required for Mitochondrial Biogenesis
Source: PLoS Genet. 2009 Mar 20;5(3):e1000407. doi: 10.1371/journal.pgen.1000407 (PMC2648979; doi:10.1371/journal.pgen.1000407)
Supplement: Dataset S2 — Top 100 novel ensemble predictions for additional yeast biological processes. A zip file containing 387 tab-delimited text files of the ensemble predictions for the indicated Gene Ontology Biological Process Term. (21.70 MB GZ) [file pgen.1000407.s013.gz › GO_0007005.txt]

ORF	AnnotatedToTerm?	Uncharacterized_04152007?	Precision
YGR231C	0	0	0.846153846153846
YLR370C	1	0	0.846153846153846
YLL001W	1	0	0.846153846153846
YGR132C	0	0	0.846153846153846
YJL112W	1	0	0.846153846153846
YPR024W	1	0	0.846153846153846
YBR185C	1	0	0.846153846153846
YNR035C	1	0	0.846153846153846
YDL029W	1	0	0.846153846153846
YIL062C	1	0	0.846153846153846
YKL013C	1	0	0.846153846153846
YJR065C	1	0	0.846153846153846
YJL054W	1	0	0.846153846153846
YOR367W	0	0	0.785714285714286
YKL007W	0	0	0.733333333333333
YMR089C	0	0	0.6875
YGR082W	0	0	0.666666666666667
YBR234C	1	0	0.666666666666667
YCR088W	0	0	0.631578947368421
YDR129C	0	0	0.619047619047619
YNL121C	1	0	0.619047619047619
YGR220C	0	0	0.590909090909091
YNR017W	0	0	0.565217391304348
YNL138W	0	0	0.56
YEL020W-A	1	0	0.56
YBL090W	0	0	0.538461538461538
YMR092C	0	0	0.535714285714286
YNL079C	1	0	0.535714285714286
YIL034C	0	0	0.533333333333333
YOR147W	1	0	0.533333333333333
YMR267W	0	0	0.53125
YBR179C	1	0	0.53125
YDR388W	0	0	0.529411764705882
YGR181W	1	0	0.529411764705882
YPL172C	0	0	0.514285714285714
YMR109W	0	0	0.5
YGR080W	0	0	0.5
YLL006W	1	0	0.5
YKL129C	0	0	0.487179487179487
YCR009C	0	0	0.475
YCR046C	0	0	0.463414634146341
YPL118W	0	0	0.452380952380952
YLR429W	0	0	0.441860465116279
YDR116C	0	0	0.431818181818182
YOR181W	0	0	0.422222222222222
YKL195W	0	0	0.41304347826087
YLR337C	0	0	0.404255319148936
YDR430C	0	0	0.395833333333333
YNL284C	0	0	0.387755102040816
YBL038W	0	0	0.380952380952381
YDR375C	0	0	0.380952380952381
YKL170W	0	0	0.380952380952381
YLR059C	0	0	0.380952380952381
YER017C	0	0	0.380952380952381
YOL009C	1	0	0.380952380952381
YDR337W	0	0	0.380952380952381
YGR165W	0	0	0.380952380952381
YHR005C-A	1	0	0.380952380952381
YBR091C	1	0	0.380952380952381
YHR059W	0	0	0.380952380952381
YMR302C	1	0	0.380952380952381
YLR069C	0	0	0.380952380952381
YMR060C	1	0	0.380952380952381
YNL131W	0	0	0.375
YMR203W	0	0	0.373134328358209
YLR330W	0	0	0.373134328358209
YAL010C	1	0	0.373134328358209
YOR150W	0	0	0.367647058823529
YNL315C	0	0	0.36231884057971
YDR194C	0	0	0.357142857142857
YOR297C	0	0	0.352112676056338
YJR080C	0	1	0.352112676056338
YKR065C	0	0	0.351351351351351
YNL322C	0	0	0.351351351351351
YOL076W	1	0	0.351351351351351
YOR035C	0	0	0.346666666666667
YNR001C	0	0	0.346153846153846
YGL129C	0	0	0.346153846153846
YPR125W	1	0	0.346153846153846
YLR239C	0	0	0.341772151898734
YIR006C	0	0	0.3375
YOR045W	0	0	0.333333333333333
YIL095W	0	0	0.329268292682927
YMR188C	0	0	0.325301204819277
YDL161W	0	0	0.321428571428571
YHR114W	0	0	0.317647058823529
YMR098C	0	1	0.317647058823529
YGL181W	0	0	0.313953488372093
YBL022C	0	0	0.310344827586207
YOR187W	0	0	0.306818181818182
YEL050C	0	0	0.303370786516854
YLR382C	0	0	0.3
YDR175C	0	0	0.296703296703297
YBL007C	0	0	0.293478260869565
YOR354C	0	0	0.290322580645161
YPL063W	0	0	0.287234042553192
YDL178W	0	0	0.284210526315789
YMR067C	0	0	0.28125
YLR206W	0	0	0.278350515463918
YKR016W	0	1	0.278350515463918
YNL177C	0	0	0.275510204081633
YNL073W	0	0	0.272727272727273
YKR006C	0	0	0.27
YKL194C	0	0	0.267326732673267
YGL143C	0	0	0.264957264957265
YML032C	0	0	0.264957264957265
YPR100W	0	0	0.264957264957265
YHL004W	0	0	0.264957264957265
YNL037C	0	0	0.264957264957265
YGL068W	0	0	0.264957264957265
YHR024C	0	0	0.264957264957265
YPL097W	0	0	0.264957264957265
YNL185C	0	0	0.264957264957265
YOR266W	1	0	0.264957264957265
YDR296W	1	0	0.264957264957265
YIR021W	0	0	0.264957264957265
YGR101W	1	0	0.264957264957265
YMR157C	0	1	0.264957264957265
YLR204W	0	0	0.264957264957265
YMR225C	0	0	0.264957264957265
YOR211C	1	0	0.264957264957265
YIL098C	0	0	0.263565891472868
YKL192C	0	0	0.263565891472868
YPR133W-A	0	0	0.263565891472868
YNL020C	0	0	0.263565891472868
YFL039C	1	0	0.263565891472868
YMR024W	0	0	0.263565891472868
YNL137C	0	0	0.263565891472868
YPL215W	0	0	0.263565891472868
YCR003W	0	0	0.263565891472868
YJR118C	1	0	0.263565891472868
YNL106C	0	0	0.263565891472868
YHR194W	1	0	0.263565891472868
YLR203C	0	0	0.261538461538462
YJL180C	0	0	0.259541984732824
YKL087C	0	0	0.257575757575758
YBR221C	0	0	0.257142857142857
YBR037C	0	0	0.257142857142857
YMR003W	0	1	0.257142857142857
YER083C	0	0	0.257142857142857
YGL084C	0	0	0.257142857142857
YHR030C	0	0	0.257142857142857
YIL065C	1	0	0.257142857142857
YOL023W	0	0	0.257142857142857
YKR085C	1	0	0.257142857142857
YML112W	0	0	0.25531914893617
YPL262W	0	0	0.253521126760563
YBL061C	0	0	0.252873563218391
YPR155C	0	0	0.252873563218391
YPR171W	0	0	0.252873563218391
YNL081C	0	0	0.252873563218391
YIL022W	0	0	0.252873563218391
YJR135W-A	1	0	0.252873563218391
YER155C	0	0	0.252873563218391
YBR109C	0	0	0.252873563218391
YOL033W	0	0	0.252873563218391
YPL104W	0	0	0.252873563218391
YJL096W	0	0	0.252873563218391
YMR072W	1	0	0.252873563218391
YIR003W	0	1	0.252873563218391
YBR023C	0	0	0.252873563218391
YLR390W	0	0	0.252873563218391
YOR216C	0	0	0.252873563218391
YML129C	0	0	0.252873563218391
YLR259C	0	0	0.252873563218391
YNL070W	1	0	0.252873563218391
YOR136W	0	0	0.252873563218391
YIL070C	0	0	0.252873563218391
YPR131C	1	0	0.252873563218391
YGL219C	1	0	0.252873563218391
YBR003W	0	0	0.252873563218391
YJL099W	0	0	0.252873563218391
YDR148C	0	0	0.252873563218391
YHR083W	1	0	0.252873563218391
YLR348C	0	0	0.252873563218391
YDR494W	0	0	0.252873563218391
YDR115W	0	0	0.252873563218391
YNL243W	0	0	0.252873563218391
YDL217C	1	0	0.252873563218391
YJL063C	1	0	0.252873563218391
YPL029W	0	0	0.251428571428571
YDR150W	0	0	0.25
YDR462W	0	0	0.248587570621469
YNL153C	0	0	0.247191011235955
YNL122C	0	1	0.247191011235955
YFL018C	0	0	0.245810055865922
YJR032W	0	0	0.244444444444444
YJR045C	0	0	0.243093922651934
YMR286W	0	0	0.241758241758242
YLL027W	0	0	0.240437158469945
YOR142W	0	0	0.239130434782609
YGR084C	0	0	0.237837837837838
YNL192W	0	0	0.236559139784946
YJR117W	0	0	0.235602094240838
YGR062C	0	0	0.235602094240838
YER044C	0	0	0.235602094240838
YCL037C	0	0	0.235602094240838
YPR140W	1	0	0.235602094240838
YDR268W	0	0	0.234375
YBR022W	0	0	0.233160621761658
YJR076C	0	0	0.231958762886598
YML078W	0	0	0.230769230769231
YNL005C	0	0	0.229591836734694
YML007W	0	0	0.228426395939086
YOL071W	0	0	0.227272727272727
YMR222C	0	1	0.227272727272727
YPL270W	0	0	0.226130653266332
YJL104W	0	0	0.225
YER141W	0	0	0.223880597014925
YDL120W	0	0	0.222772277227723
YLR163C	0	0	0.221674876847291
YDR322W	0	0	0.220588235294118
YBR122C	0	0	0.219512195121951
YOR158W	0	0	0.218446601941748
YGR147C	0	0	0.217391304347826
YCR071C	0	0	0.216346153846154
YMR152W	0	0	0.215311004784689
YJR122W	0	1	0.215311004784689
YGR076C	0	0	0.214285714285714
YDL202W	0	0	0.213270142180095
YKL148C	0	0	0.212264150943396
YPL040C	0	0	0.211711711711712
YMR228W	0	0	0.211711711711712
YBL005W	0	0	0.211711711711712
YJR075W	0	0	0.211711711711712
YPL078C	0	0	0.211711711711712
YKL212W	0	0	0.211711711711712
YPL061W	0	0	0.211711711711712
YOR281C	0	0	0.211711711711712
YNL026W	1	0	0.211711711711712
YMR275C	1	0	0.211711711711712
YPL059W	0	0	0.210762331838565
YGR171C	0	0	0.209821428571429
YPL026C	0	0	0.208888888888889
YBR039W	0	0	0.207964601769911
YOR375C	0	0	0.20704845814978
YNL252C	0	0	0.206140350877193
YBR251W	0	0	0.205240174672489
YKL138C	0	0	0.204347826086957
YKL167C	0	0	0.203463203463203
YNL306W	0	0	0.202586206896552
YDR036C	0	0	0.201716738197425
YEL031W	0	0	0.200854700854701
YKL016C	0	0	0.2
YPR067W	0	0	0.199170124481328
YPR021C	0	0	0.199170124481328
YGL252C	0	0	0.199170124481328
YML009C	0	0	0.199170124481328
YLR312W-A	0	0	0.199170124481328
YLR368W	1	0	0.199170124481328
YGR229C	0	0	0.198347107438017
YFR019W	0	0	0.197530864197531
YBL043W	0	0	0.19672131147541
YMR193W	0	0	0.195918367346939
YKL011C	0	0	0.195121951219512
YDL166C	0	0	0.194331983805668
YLR201C	0	0	0.193548387096774
YLR090W	0	0	0.192771084337349
YDL226C	0	0	0.192
YBR171W	0	0	0.191235059760956
YBL045C	0	0	0.19047619047619
YGL107C	0	1	0.19047619047619
YOR122C	0	0	0.189723320158103
YHR142W	0	0	0.188976377952756
YBR280C	0	0	0.188235294117647
YBL047C	0	0	0.1875
YLR027C	0	0	0.186770428015564
YER023W	0	0	0.186311787072243
YEL003W	0	0	0.186311787072243
YJR113C	0	0	0.186311787072243
YER125W	0	0	0.186311787072243
YPL265W	0	0	0.186311787072243
YKR042W	1	0	0.186311787072243
YJR121W	0	0	0.185606060606061
YGL115W	0	0	0.184905660377358
YLR193C	0	0	0.184210526315789
YJR101W	0	0	0.183520599250936
YIL157C	0	1	0.183520599250936
YKL150W	0	0	0.182835820895522
YLR439W	0	0	0.182795698924731
YDR347W	0	0	0.182795698924731
YLR253W	0	1	0.182795698924731
YOR201C	0	0	0.182795698924731
YEL052W	0	1	0.182795698924731
YDR376W	0	0	0.182795698924731
YNL233W	0	0	0.182795698924731
YFL036W	1	0	0.182795698924731
YGR028W	0	0	0.182795698924731
YJL183W	0	0	0.182795698924731
YOR356W	0	0	0.182795698924731
YDR316W	0	1	0.182795698924731
YGR174C	0	0	0.182795698924731
YHR198C	0	1	0.182795698924731
YML061C	1	0	0.182795698924731
YPR047W	0	0	0.182142857142857
YNL084C	0	0	0.181494661921708
YLR386W	0	0	0.180851063829787
YJL095W	0	0	0.180212014134276
YEL071W	0	0	0.179577464788732
YBR044C	0	0	0.178947368421053
YKL141W	0	0	0.178451178451178
YNR041C	0	0	0.178451178451178
YPR002W	0	0	0.178451178451178
YLR268W	0	0	0.178451178451178
YCR005C	0	0	0.178451178451178
YHR038W	0	0	0.178451178451178
YNL213C	1	0	0.178451178451178
YML110C	0	0	0.178451178451178
YOL096C	0	0	0.178451178451178
YBR176W	0	0	0.178451178451178
YLR418C	0	0	0.178451178451178
YNL310C	1	0	0.178451178451178
YHR011W	0	0	0.177852348993289
YML025C	0	0	0.177257525083612
YBL006C	0	0	0.176666666666667
YHR190W	0	0	0.176079734219269
YBL041W	0	0	0.175496688741722
YGR193C	0	0	0.174917491749175
YMR224C	0	0	0.174342105263158
YJL167W	0	0	0.173770491803279
YMR083W	0	0	0.173202614379085
YBL088C	0	0	0.172638436482085
YBL099W	0	0	0.172077922077922
YGR112W	0	0	0.171521035598705
YBR200W	0	0	0.171428571428571
YER149C	0	0	0.171428571428571
YIL158W	0	1	0.171428571428571
YJL102W	0	0	0.171428571428571
YGL062W	0	0	0.171428571428571
YDR298C	0	0	0.171428571428571
YDR470C	1	0	0.171428571428571
YER078C	0	0	0.170886075949367
YNL271C	0	0	0.170347003154574
YBR080C	0	0	0.169811320754717
YDR424C	0	0	0.169278996865204
YJL003W	0	0	0.16875
YOR017W	0	0	0.168224299065421
YMR055C	0	0	0.167701863354037
YBL058W	0	0	0.1671826625387
YLR100W	0	0	0.166666666666667
YPL269W	0	0	0.166153846153846
YJR077C	0	0	0.165644171779141
YDR512C	0	0	0.165165165165165
YDL004W	0	0	0.165165165165165
YJL048C	0	0	0.165165165165165
YER170W	0	0	0.165165165165165
YDL181W	0	0	0.165165165165165
YHR037W	0	0	0.165165165165165
YOR326W	1	0	0.165165165165165
YKL003C	0	0	0.164670658682635
YOL122C	0	0	0.164179104477612
YHR147C	0	0	0.163690476190476
YER152C	0	1	0.163690476190476
YBR282W	0	0	0.163204747774481
YLR295C	0	0	0.162721893491124
YPL072W	0	0	0.162241887905605
YJL143W	0	0	0.161849710982659
YDL141W	0	0	0.161849710982659
YGL040C	0	0	0.161849710982659
YPL135W	0	0	0.161849710982659
YMR208W	0	0	0.161849710982659
YMR150C	0	0	0.161849710982659
YLR304C	1	0	0.161849710982659
YPL132W	0	0	0.161383285302594
YGR279C	0	0	0.160919540229885
YGR257C	0	0	0.160458452722063
YPL091W	0	0	0.16
YPL024W	0	0	0.15954415954416
YGR183C	0	0	0.159090909090909
YOR087W	0	0	0.158640226628895
YEL024W	0	0	0.15819209039548
YNL267W	0	0	0.157746478873239
YPL050C	0	0	0.157303370786517
YNR020C	0	0	0.157216494845361
YMR293C	0	0	0.157216494845361
YBR038W	0	0	0.157216494845361
YKL085W	0	0	0.157216494845361
YPL271W	0	0	0.157216494845361
YOR286W	0	1	0.157216494845361
YDL174C	0	0	0.157216494845361
YHR091C	0	0	0.157216494845361
YMR220W	0	0	0.157216494845361
YNR022C	0	0	0.157216494845361
YNL156C	0	0	0.157216494845361
YDR231C	0	0	0.157216494845361
YBR260C	0	0	0.157216494845361
YKL126W	0	0	0.157216494845361
YCR028C-A	1	0	0.157216494845361
YJL131C	0	1	0.157216494845361
YER153C	0	0	0.157216494845361
YML120C	0	0	0.157216494845361
YOR065W	0	0	0.157216494845361
YBR210W	0	0	0.157216494845361
YML058W	1	0	0.157216494845361
YHR116W	0	0	0.157216494845361
YOR239W	0	0	0.157216494845361
YBR024W	0	0	0.157216494845361
YPR020W	0	0	0.157216494845361
YOL026C	0	0	0.157216494845361
YIL138C	1	0	0.157216494845361
YDR310C	0	0	0.157216494845361
YDR245W	0	0	0.157216494845361
YJR144W	1	0	0.157216494845361
YBR199W	0	0	0.157216494845361
YLL009C	0	0	0.157216494845361
YHR051W	0	0	0.157216494845361
YNR040W	0	1	0.157216494845361
YBL080C	1	0	0.157216494845361
YDR389W	0	0	0.15681233933162
YBR268W	0	0	0.156410256410256
YCR073W-A	0	0	0.156010230179028
YPR073C	0	0	0.155612244897959
YMR282C	0	0	0.155339805825243
YFR040W	0	0	0.155339805825243
YDR511W	0	0	0.155339805825243
YGL018C	0	0	0.155339805825243
YIL041W	0	1	0.155339805825243
YBR258C	0	0	0.155339805825243
YNL298W	0	0	0.155339805825243
YMR263W	0	0	0.155339805825243
YML091C	1	0	0.155339805825243
YLR200W	0	0	0.155339805825243
YIL125W	0	0	0.155339805825243
YCL052C	0	0	0.155339805825243
YDR017C	0	0	0.155339805825243
YDL107W	0	0	0.155339805825243
YGR243W	0	1	0.155339805825243
YAL039C	0	0	0.155339805825243
YLL041C	0	0	0.155339805825243
YCR044C	0	0	0.155339805825243
YPL098C	1	0	0.155339805825243
YMR166C	0	0	0.155339805825243
YDR405W	0	0	0.155339805825243
YER154W	1	0	0.155339805825243
YGR232W	0	0	0.154963680387409
YNL003C	0	0	0.154589371980676
YPR191W	0	0	0.15421686746988
YOR176W	0	0	0.153846153846154
YJR133W	0	0	0.15347721822542
YBL056W	0	0	0.15311004784689
YDR284C	0	0	0.152744630071599
YBR205W	0	0	0.152380952380952
YNL329C	0	0	0.152019002375297
YPL002C	0	0	0.151658767772512
YFL016C	0	0	0.151300236406619
YJR125C	0	0	0.150943396226415
YDR041W	0	0	0.150588235294118
YDR084C	0	0	0.150462962962963
YGR215W	0	0	0.150462962962963
YMR026C	0	0	0.150462962962963
YKL213C	0	0	0.150462962962963
YDR237W	0	0	0.150462962962963
YNL071W	0	0	0.150462962962963
YOR037W	1	0	0.150462962962963
YDR484W	0	0	0.150115473441109
YPL134C	0	0	0.149769585253456
YMR071C	0	0	0.149425287356322
YOR232W	0	0	0.149082568807339
YAL013W	0	0	0.148888888888889
YKL208W	0	0	0.148888888888889
YGL187C	0	0	0.148888888888889
YDL008W	0	0	0.148888888888889
YGR167W	0	0	0.148888888888889
YGR235C	0	1	0.148888888888889
YJR010C-A	0	0	0.148888888888889
YBR167C	0	0	0.148888888888889
YPL116W	0	0	0.148888888888889
YNL100W	0	1	0.148888888888889
YHR023W	0	0	0.148888888888889
YGL124C	0	0	0.148888888888889
YBR129C	0	0	0.148888888888889
YBR283C	0	0	0.148888888888889
YOL027C	1	0	0.148888888888889
YDR219C	1	0	0.148888888888889
YDR079W	0	0	0.148558758314856
YOL062C	0	0	0.148230088495575
YDR178W	0	0	0.147902869757174
YFR044C	0	0	0.147577092511013
YGR222W	0	0	0.147252747252747
YBR228W	0	0	0.146929824561404
YBR078W	0	0	0.146608315098468
YBR263W	0	0	0.146288209606987
YMR198W	0	0	0.145969498910675
YNL052W	0	0	0.145652173913043
YPR023C	0	0	0.145336225596529
YBR136W	0	0	0.145021645021645
YDR047W	0	0	0.144708423326134
YBR036C	0	0	0.144396551724138
YOR288C	0	0	0.144086021505376
YPL087W	0	0	0.143776824034335
YER058W	0	0	0.143468950749465
YJR100C	0	1	0.143468950749465
YGR111W	0	0	0.143162393162393
YDR377W	0	0	0.142857142857143
YLR056W	0	0	0.142553191489362
YPR134W	0	0	0.142250530785563
YJR034W	0	0	0.141949152542373
YOL049W	0	0	0.141649048625793
YOR020C	0	0	0.141350210970464
YLR395C	0	0	0.141052631578947
YLL043W	0	0	0.140756302521008
YBR146W	0	0	0.140461215932914
YKL067W	0	0	0.140167364016736
YLR250W	0	0	0.139874739039666
YMR023C	0	0	0.139583333333333
YGR163W	0	0	0.139293139293139
YNL046W	0	0	0.139004149377593
YDR018C	0	0	0.13871635610766
YPL028W	0	0	0.138429752066116
YLL050C	0	0	0.138144329896907
YBR026C	0	0	0.137860082304527
YIL010W	0	0	0.137577002053388
YPL176C	0	0	0.137295081967213
YBR110W	0	0	0.137014314928425
YDR061W	0	1	0.137014314928425
YBR166C	0	0	0.136734693877551
YBR120C	0	0	0.136456211812627
YML086C	0	0	0.136178861788618
YOR125C	0	0	0.135902636916836
YGL236C	0	0	0.135627530364372
YBR183W	0	0	0.135353535353535
YHR121W	0	0	0.13508064516129
YGR255C	0	0	0.134808853118712
YBL030C	0	0	0.134538152610442
YDL100C	0	0	0.134268537074148
YML111W	0	0	0.134
YPL031C	0	0	0.13373253493014
YPR129W	0	0	0.133466135458167
YJL121C	0	0	0.133200795228628
YDL018C	0	0	0.132936507936508
YGL191W	0	0	0.132673267326733
YBL107C	0	1	0.132673267326733
YDL044C	0	0	0.132411067193676
YJR062C	0	0	0.132149901380671
YOL067C	0	0	0.131889763779528
YBR163W	0	1	0.131889763779528
YOR058C	0	0	0.131630648330059
YKR001C	0	0	0.131372549019608
YOR329C	0	0	0.131115459882583
YOL143C	0	0	0.130859375
YCR075C	0	0	0.130604288499025
YJL020C	0	0	0.130350194552529
YKL134C	0	0	0.130097087378641
YKL137W	0	1	0.130097087378641
YBR211C	0	0	0.12984496124031
YOR357C	0	0	0.129593810444874
YNL257C	0	0	0.129343629343629
YAL062W	0	0	0.129094412331407
YMR210W	0	0	0.128846153846154
YPL252C	0	0	0.128598848368522
YMR145C	0	0	0.128352490421456
YOL088C	0	0	0.12810707456979
YMR029C	0	0	0.127862595419847
YOL008W	0	0	0.127619047619048
YBR273C	0	0	0.127376425855513
YBL102W	0	0	0.127134724857685
YNL307C	0	0	0.126893939393939
YER080W	0	1	0.126893939393939
YDL067C	0	0	0.126654064272212
YEL013W	0	0	0.126415094339623
YBR173C	0	0	0.126177024482109
YGR234W	0	0	0.12593984962406
YGL001C	0	0	0.125703564727955
YNL168C	0	1	0.125703564727955
YML030W	0	1	0.125703564727955
YLR393W	0	0	0.125468164794007
YDR322C-A	0	0	0.125233644859813
YLR205C	0	0	0.125
YNR033W	0	0	0.124767225325885
YMR158W	0	0	0.12453531598513
YER026C	0	0	0.12430426716141
YML052W	0	0	0.124074074074074
YBR082C	0	0	0.123844731977819
YPR183W	0	0	0.123616236162362
YBR229C	0	0	0.123388581952118
YGL226C-A	0	0	0.123161764705882
YBR253W	0	0	0.122935779816514
YNL032W	0	0	0.122710622710623
YER089C	0	0	0.122486288848263
YKR087C	0	0	0.122262773722628
YHR001W	0	0	0.122040072859745
YGR169C	0	0	0.121818181818182
YBR149W	0	0	0.121597096188748
YML121W	0	0	0.121376811594203
YKL207W	0	1	0.121376811594203
YNL239W	0	0	0.121157323688969
YHR007C	0	0	0.120938628158845
YGR078C	0	0	0.120720720720721
YLR038C	0	0	0.120503597122302
YFR033C	0	0	0.120287253141831
YEL039C	0	0	0.120071684587814
YFR052W	0	0	0.119856887298748
YIL050W	0	0	0.119642857142857
YLR153C	0	0	0.119429590017825
YKL190W	0	0	0.119217081850534
YLR023C	0	0	0.119005328596803
YOR278W	0	0	0.118794326241135
YBL057C	0	0	0.11858407079646
YDR529C	0	0	0.118374558303887
YML028W	0	0	0.118165784832451
YER136W	0	0	0.117957746478873
YLR394W	0	0	0.117750439367311
YGL047W	0	0	0.117543859649123
YJL209W	0	0	0.117338003502627
YDL045W-A	0	0	0.117132867132867
YCR024C	0	0	0.117039586919105
YOR196C	0	0	0.117039586919105
YLR139C	0	0	0.117039586919105
YDL078C	0	0	0.117039586919105
YMR276W	0	0	0.117039586919105
YKR003W	0	0	0.117039586919105
YOR259C	0	0	0.117039586919105
YAL048C	0	0	0.117039586919105
YNL055C	1	0	0.117039586919105
YLR110C	0	0	0.116838487972509
YHR117W	0	1	0.116838487972509
YML092C	0	0	0.11663807890223
YGR021W	0	1	0.11663807890223
YDR196C	0	0	0.116438356164384
YBR168W	0	0	0.116239316239316
YBR236C	0	0	0.116040955631399
YBL025W	0	0	0.115843270868825
YPR004C	0	1	0.115843270868825
YPR011C	0	0	0.115646258503401
YER063W	0	0	0.115449915110357
YGR166W	0	0	0.115254237288136
YDR488C	0	0	0.115059221658206
YMR256C	0	0	0.114864864864865
YGL019W	0	0	0.114671163575042
YJL081C	0	0	0.114566284779051
YKL058W	0	0	0.114566284779051
YBR016W	0	0	0.114566284779051
YDR493W	0	1	0.114566284779051
YNL169C	0	0	0.114566284779051
YKR046C	0	0	0.114566284779051
YPL183W-A	0	0	0.114566284779051
YPL240C	0	0	0.114566284779051
YJR091C	0	0	0.114566284779051
YBL001C	0	0	0.114566284779051
YNL045W	0	0	0.114566284779051
YDR177W	0	0	0.114566284779051
YNL183C	0	0	0.114566284779051
YJL066C	0	1	0.114566284779051
YML126C	0	0	0.114566284779051
YDR171W	0	0	0.114566284779051
YBR192W	1	0	0.114566284779051
YPL083C	0	0	0.114566284779051
YHL032C	0	0	0.114566284779051
YDL198C	1	0	0.114566284779051
YGR199W	0	0	0.11437908496732
YBR103W	0	0	0.114192495921697
YBL036C	0	0	0.11400651465798
YFR025C	0	0	0.113821138211382
YPR108W	0	0	0.113636363636364
YBR015C	0	0	0.113452188006483
YNL098C	0	0	0.113268608414239
YDR100W	0	0	0.113085621970921
YGR175C	0	0	0.112903225806452
YJR053W	0	0	0.112721417069243
YOR334W	0	0	0.112540192926045
YPL117C	0	0	0.112359550561798
YBR276C	0	0	0.112179487179487
YNL173C	0	0	0.112
YDL076C	0	0	0.111821086261981
YLR028C	0	0	0.111642743221691
YJL166W	0	0	0.111464968152866
YBR077C	0	0	0.111287758346582
YOR221C	0	0	0.111111111111111
YHR106W	0	0	0.110935023771791
YMR314W	0	0	0.110759493670886
YJR047C	0	0	0.110584518167457
YNL330C	0	0	0.110410094637224
YBR243C	0	0	0.110248447204969
YER095W	0	0	0.110248447204969
YOL126C	0	0	0.110248447204969
YDL066W	0	0	0.110248447204969
YPL158C	0	1	0.110248447204969
YML057W	0	0	0.110248447204969
YBR125C	0	1	0.110248447204969
YJR013W	0	0	0.110248447204969
YMR073C	0	0	0.110248447204969
YGR244C	0	0	0.110248447204969
YMR015C	0	0	0.110248447204969
YIL051C	1	0	0.110248447204969
YPL206C	0	0	0.110077519379845
YDL103C	0	0	0.109907120743034
YFL017W-A	0	0	0.109737248840804
YIL093C	0	0	0.109567901234568
YMR115W	0	1	0.109567901234568
YCL057W	0	0	0.10939907550077
YER178W	0	0	0.109230769230769
YJR048W	0	0	0.109062980030722
YBR159W	0	0	0.1089258698941
YGL106W	0	0	0.1089258698941
YHR001W-A	0	0	0.1089258698941
YGR194C	0	0	0.1089258698941
YJL046W	0	1	0.1089258698941
YCL064C	0	0	0.1089258698941
YOR084W	0	0	0.1089258698941
YBR139W	0	0	0.1089258698941
YPL096W	0	0	0.1089258698941
YGL198W	0	0	0.1089258698941
YDR393W	1	0	0.1089258698941
YBR217W	0	0	0.108761329305136
YER027C	0	0	0.108597285067873
YOR098C	0	0	0.108433734939759
YMR022W	0	0	0.108308605341246
YNL058C	0	1	0.108308605341246
YLR132C	0	0	0.108308605341246
YNL167C	0	0	0.108308605341246
YBR264C	0	0	0.108308605341246
YKL140W	0	0	0.108308605341246
YPR141C	0	0	0.108308605341246
YNL104C	0	0	0.108308605341246
YDR217C	0	0	0.108308605341246
YBR143C	0	0	0.108308605341246
YBR151W	0	1	0.108308605341246
YGL020C	1	0	0.108308605341246
YPL048W	0	0	0.108148148148148
YNL158W	0	0	0.107988165680473
YCR079W	0	0	0.107828655834564
YLR220W	0	0	0.107669616519174
YIL042C	0	0	0.107511045655376
YGL161C	0	0	0.107352941176471
YIL134W	0	0	0.1071953010279
YJR102C	0	0	0.107038123167155
YDL046W	0	0	0.106936416184971
YIL114C	0	0	0.106936416184971
YBL067C	0	1	0.106936416184971
YER048W-A	0	0	0.106936416184971
YPR124W	0	0	0.106936416184971
YBR177C	0	0	0.106936416184971
YBR094W	0	1	0.106936416184971
YLR050C	0	1	0.106936416184971
YBL021C	0	0	0.106936416184971
YPR008W	0	0	0.106936416184971
YDL097C	0	0	0.106936416184971
YBR170C	0	0	0.106936416184971
YGL226W	0	1	0.106936416184971
YDL142C	1	0	0.106936416184971
YBR096W	0	1	0.106936416184971
YJL124C	0	0	0.106782106782107
YMR099C	0	0	0.106628242074928
YBR074W	0	1	0.106628242074928
YMR287C	0	0	0.106474820143885
YBR126C	0	0	0.10632183908046
YLR369W	0	0	0.106169296987088
YPL242C	0	0	0.106017191977077
YML001W	0	0	0.105865522174535
YDR204W	0	0	0.105714285714286
YBL037W	0	0	0.105563480741797
YLL038C	0	0	0.105413105413105
YHR008C	0	0	0.105263157894737
YPL013C	0	0	0.105113636363636
YDL002C	0	0	0.104964539007092
YGL064C	0	0	0.104815864022663
YDL109C	0	0	0.104667609618105
YBR108W	0	1	0.104667609618105
YLR008C	0	0	0.104519774011299
YOR163W	0	0	0.104372355430183
YDL193W	0	0	0.104225352112676
YDR435C	0	0	0.10407876230661
YPR188C	0	0	0.103932584269663
YBL024W	0	0	0.103786816269285
YML008C	0	0	0.103641456582633
YBL059W	0	1	0.103641456582633
YBR274W	0	0	0.103496503496503
YNL091W	0	0	0.103351955307263
YER016W	0	0	0.103207810320781
YDL132W	0	0	0.103064066852368
YOR043W	0	0	0.102920723226704
YGR253C	0	0	0.102777777777778
YDR265W	0	0	0.102635228848821
YBL013W	0	0	0.102493074792244
YJR099W	0	0	0.102351313969571
YNL294C	0	0	0.102209944751381
YBR161W	0	0	0.102068965517241
YKL145W	0	0	0.101928374655647
YBR111C	0	1	0.101928374655647
YPL004C	0	0	0.101788170563961
YDL033C	0	0	0.101648351648352
YLR314C	0	0	0.101508916323731
YAL016W	0	0	0.101369863013699
YBR162W-A	0	0	0.101231190150479
YLR168C	0	1	0.101231190150479
YBL015W	0	0	0.101092896174863
YKL029C	0	0	0.100954979536153
YNR043W	0	0	0.100817438692098
YJL208C	0	0	0.100806451612903
YFL037W	0	0	0.100806451612903
YPR006C	0	0	0.100806451612903
YBR164C	0	0	0.100806451612903
YBL091C	0	0	0.100806451612903
YLR087C	0	0	0.100806451612903
YOR362C	0	0	0.100806451612903
YDR394W	0	0	0.100806451612903
YOL110W	0	0	0.100806451612903
YNL304W	1	0	0.100806451612903
YGR038W	0	0	0.100671140939597
YLR216C	0	0	0.100536193029491
YLR067C	0	0	0.100401606425703
YHR110W	0	0	0.100267379679144
YBR165W	0	0	0.100133511348465
YMR056C	0	0	0.1
YMR119W	0	0	0.099866844207723
YOR322C	0	0	0.0997340425531915
YDL147W	0	0	0.099601593625498
YBR227C	0	1	0.099601593625498
YMR303C	0	0	0.0994694960212202
YHL038C	0	0	0.0993377483443709
YGR282C	0	0	0.0992063492063492
YLR209C	0	0	0.0990752972258917
YBR153W	0	0	0.0989445910290237
YDR069C	0	0	0.0988142292490119
YNL083W	0	0	0.0986842105263158
YJL196C	0	0	0.0985545335085414
YBL050W	0	0	0.0984251968503937
YKL157W	0	0	0.0982961992136304
YGR049W	0	0	0.0981675392670157
YOR040W	0	0	0.0980392156862745
YBR193C	0	0	0.097911227154047
YDR294C	0	0	0.0977835723598435
YHR072W	0	0	0.09765625
YIL009C-A	0	0	0.0975292587776333
YKL079W	0	0	0.0974025974025974
YOR157C	0	0	0.0972762645914397
YGL160W	0	1	0.0972762645914397
YBR262C	0	1	0.0972762645914397
YHR113W	0	0	0.0971502590673575
YOL004W	0	0	0.0970245795601552
YBR123C	0	0	0.0968992248062016
YJL060W	0	0	0.0967741935483871
YBL011W	0	0	0.0966494845360825
YLR093C	0	0	0.0965250965250965
YHR107C	0	0	0.096401028277635
YDL007W	0	0	0.0962772785622593
YBR140C	0	0	0.0961538461538462
YNR045W	0	0	0.0960307298335467
YNL159C	0	0	0.0959079283887468
YMR149W	0	0	0.0957854406130268
YNR018W	0	1	0.0957854406130268
YPR028W	0	0	0.0956632653061224
YNL048W	0	0	0.0955414012738854
YGL119W	0	0	0.0954198473282443
YMR284W	0	0	0.0952986022871665
YNL229C	0	0	0.0951776649746193
YPL060W	0	0	0.0950570342205323
YDR276C	0	0	0.0949367088607595
YKR082W	0	0	0.0948166877370417
YDR016C	0	0	0.0946969696969697
YOR070C	0	0	0.094577553593947
YMR063W	0	0	0.0944584382871537
YKL155C	0	0	0.0943396226415094
YNR019W	0	0	0.0942211055276382
YBR058C	0	0	0.0941028858218319
YFL030W	0	0	0.093984962406015
YFL005W	0	0	0.0938673341677096
YLR342W	0	0	0.09375
YDL104C	0	1	0.09375
YOR083W	0	0	0.0936329588014981
YBR207W	0	0	0.0935162094763092
YGR207C	0	1	0.0935162094763092
YFR011C	0	1	0.0935162094763092
YBR272C	0	0	0.0933997509339975
YGR007W	0	0	0.0932835820895522
YIL153W	0	0	0.093167701863354
YBR194W	0	1	0.093167701863354
YBR254C	0	0	0.0930521091811414
YDR146C	0	0	0.0929368029739777
YNL006W	0	0	0.0928217821782178
YMR297W	0	0	0.0927070457354759
YMR064W	0	0	0.0925925925925926
YPR082C	0	0	0.092478421701603
YCL034W	0	0	0.0923645320197044
YNL051W	0	0	0.0922509225092251
YKL019W	0	0	0.0921375921375921
YOR023C	0	0	0.0920245398773006
YLR105C	0	0	0.0919117647058824
YOR374W	0	0	0.0917992656058751
YKL037W	0	1	0.0917992656058751
YGL013C	0	0	0.0916870415647922
YCR036W	0	0	0.0915750915750916
YIL154C	0	0	0.0914634146341463
YNR052C	0	0	0.0913520097442144
YDR214W	0	0	0.0912408759124088
YIR037W	0	0	0.0911300121506683
YDR221W	0	0	0.0910194174757282
YML085C	0	0	0.0909090909090909
YJL068C	0	0	0.0907990314769976
YGL011C	0	0	0.090689238210399
YKL117W	0	0	0.0905797101449275
YIR022W	0	0	0.0904704463208685
YDL027C	0	1	0.0904704463208685
YMR298W	0	0	0.0903614457831325
YDR415C	0	1	0.0903614457831325
YIL111W	0	0	0.0902527075812274
YMR294W	0	0	0.0901442307692308
YEL034W	0	0	0.0900360144057623
YLR039C	0	0	0.0899280575539568
YNL325C	0	0	0.0898203592814371
YLR245C	0	0	0.0897129186602871
YDL045C	0	0	0.0896057347670251
YGL221C	0	1	0.0896057347670251
YGL027C	0	0	0.0894988066825776
YIL124W	0	0	0.0893921334922527
YBL106C	0	0	0.0892857142857143
YKL206C	0	0	0.089179548156956
YOR165W	0	0	0.0890736342042755
YMR281W	0	0	0.0889679715302491
YDR452W	0	0	0.0888625592417062
YML069W	0	0	0.0887573964497041
YMR108W	0	0	0.0886524822695035
YHR039C	0	0	0.0885478158205431
YFL038C	0	0	0.0884433962264151
YGL168W	0	0	0.088339222614841
YGR241C	0	0	0.0882352941176471
YOR305W	0	0	0.0881316098707403
YIL155C	0	0	0.0880281690140845
YDR174W	0	0	0.0879249706916764
YPL196W	0	0	0.0878220140515222
YBR035C	0	0	0.087719298245614
YBR041W	0	0	0.0876168224299065
YAL023C	0	0	0.0875145857642941
YJR044C	0	0	0.0874125874125874
YDR510W	0	0	0.0873108265424913
YPR081C	0	0	0.0872093023255814
YLR133W	0	0	0.0871559633027523
YFR024C-A	0	0	0.0871559633027523
YOL053W	0	1	0.0871559633027523
YOL111C	0	0	0.0871559633027523
YBR127C	0	0	0.0871559633027523
YIR008C	0	0	0.0871559633027523
YHR143W	0	0	0.0871559633027523
YOR117W	0	0	0.0871559633027523
YPL173W	0	0	0.0871559633027523
YCL043C	0	0	0.0871559633027523
YGL002W	0	0	0.0871559633027523
YML076C	0	0	0.0871559633027523
YKL053C-A	1	0	0.0871559633027523
YCR002C	0	0	0.0870561282932417
YPR025C	0	0	0.0869565217391304
YBL020W	0	0	0.0868571428571429
YBR057C	0	0	0.0867579908675799
YOR090C	0	0	0.0866590649942987
YBR087W	0	0	0.0865603644646925
YOR250C	0	0	0.0864618885096701
YOR215C	0	1	0.0864618885096701
YDR201W	0	0	0.0863636363636364
YER120W	0	0	0.0862656072644722
YEL061C	0	0	0.0861678004535147
YML124C	0	0	0.0860702151755379
YDL125C	0	0	0.085972850678733
YMR139W	0	0	0.0858757062146893
YGR044C	0	0	0.0857787810383747
YMR264W	0	0	0.0856820744081172
YBR288C	0	0	0.0855855855855856
YBR001C	0	0	0.0854893138357705
YDR517W	0	0	0.0853932584269663
YML004C	0	0	0.085297418630752
YML054C	0	0	0.0852017937219731
YOR275C	0	0	0.0851063829787234
YMR154C	0	0	0.0850111856823266
YLR077W	0	1	0.0850111856823266
YNR051C	0	0	0.0849162011173184
YOR384W	0	1	0.0849162011173184
YGL048C	0	0	0.0848214285714286
YMR035W	0	0	0.084726867335563
YIL077C	0	0	0.0846325167037862
YMR178W	0	1	0.0846325167037862
YCL008C	0	0	0.0845383759733037
YLR289W	0	1	0.0845383759733037
YIR015W	0	0	0.0844444444444444
YNL317W	0	0	0.0843507214206437
YBL009W	0	0	0.0842572062084257
YPL224C	0	0	0.0841638981173865
YJL174W	0	0	0.084070796460177
YOR002W	0	0	0.0839779005524862
YAL022C	0	0	0.0838852097130243
YNR049C	0	0	0.0837927232635061
YJL034W	0	0	0.0837004405286344
YMR054W	0	0	0.0836083608360836
YHR074W	0	0	0.0835164835164835
YHR129C	0	0	0.0834248079034029
YDR071C	0	0	0.0834236186348862
YOR124C	0	0	0.0834236186348862
YNL214W	0	0	0.0834236186348862
YGR135W	0	0	0.0834236186348862
YKR020W	0	0	0.0834236186348862
YEL060C	0	0	0.0834236186348862
YKL025C	0	0	0.0834236186348862
YJL001W	0	0	0.0834236186348862
YOR244W	0	0	0.0834236186348862
YBR011C	0	0	0.0834236186348862
YJL091C	0	0	0.0834236186348862
YGR266W	0	1	0.0834236186348862
YLR190W	1	0	0.0834236186348862
YPL069C	0	0	0.0833333333333333
YLR262C	0	0	0.0832432432432432
YMR032W	0	0	0.0831533477321814
YOR155C	0	0	0.0830636461704423
YBR059C	0	0	0.0829741379310345
YOR008C	0	0	0.0828848223896663
YOR110W	0	0	0.0827956989247312
YNL280C	0	0	0.0827067669172932
YPL214C	0	0	0.082618025751073
YDR378C	0	0	0.082529474812433
YMR097C	0	0	0.082441113490364
YJL154C	0	0	0.0823529411764706
YDL195W	0	0	0.0822784810126582
YDR411C	0	0	0.0822784810126582
YMR237W	0	0	0.0822784810126582
YOL042W	0	1	0.0822784810126582
YPR107C	0	0	0.0822784810126582
YML094W	0	0	0.0822784810126582
YLR248W	0	0	0.0822784810126582
YJL178C	0	0	0.0822784810126582
YIL006W	0	0	0.0822784810126582
YHR109W	0	0	0.0822784810126582
YIL033C	0	0	0.0822784810126582
YNL225C	0	0	0.0822784810126582
YEL015W	0	0	0.0822784810126582
YMR241W	1	0	0.0822784810126582
YGL208W	0	0	0.0821917808219178
YLR421C	0	0	0.0821052631578947
YDR368W	0	0	0.082018927444795
YDR288W	0	0	0.0819327731092437
YDL135C	0	0	0.0818467995802728
YOR358W	0	0	0.0817610062893082
YJR051W	0	0	0.0816753926701571
YNL327W	0	0	0.0815899581589958
YOR198C	0	0	0.0815047021943574
YBR216C	0	0	0.081419624217119
YBR029C	0	0	0.0813347236704901
YDL052C	0	0	0.08125
YBR061C	0	0	0.081165452653486
YLL012W	0	0	0.0810810810810811
YCR077C	0	0	0.0809968847352025
YBR133C	0	0	0.0809128630705394
YML115C	0	0	0.0808290155440415
YOR320C	0	0	0.0807453416149068
YGL212W	0	0	0.0806618407445708
YOL012C	0	0	0.0805785123966942
YDL106C	0	0	0.0804953560371517
YBR195C	0	0	0.0804123711340206
YGR086C	0	0	0.0803295571575695
YBL023C	0	0	0.0802469135802469
YOR265W	0	0	0.0801644398766701
YKL064W	0	0	0.080082135523614
YDL230W	0	0	0.08
YFR041C	0	0	0.0799180327868853
YHR043C	0	0	0.0798362333674514
YER087W	0	1	0.0798362333674514
YJR019C	0	0	0.0797546012269939
YKR037C	0	0	0.0796731358529111
YIL031W	0	0	0.0795918367346939
YMR184W	0	0	0.0795568982880161
YOR007C	0	0	0.0795568982880161
YBL019W	0	0	0.0795568982880161
YPL155C	0	0	0.0795568982880161
YBR289W	0	0	0.0795568982880161
YLR116W	0	0	0.0795568982880161
YDR057W	0	0	0.0795568982880161
YPR103W	0	0	0.0795568982880161
YDL179W	0	0	0.0795568982880161
YDR508C	0	0	0.0795568982880161
YPL007C	0	0	0.0795568982880161
YBR257W	0	0	0.0795568982880161
YOL060C	1	0	0.0795568982880161
YPL154C	0	0	0.079476861167002
YER053C	0	0	0.0793969849246231
YML070W	0	0	0.0793172690763052
YDR503C	0	0	0.0792377131394183
YLR354C	0	0	0.0791583166332665
YCR027C	0	0	0.0790790790790791
YOR271C	0	1	0.0790790790790791
YBR255W	0	1	0.0790790790790791
YHR111W	0	0	0.079
YNL323W	0	0	0.0789210789210789
YJR104C	0	0	0.0788423153692615
YCR061W	0	0	0.0787637088733799
YGR178C	0	0	0.0786852589641434
YNL281W	0	0	0.0786069651741294
YBR220C	0	1	0.0786069651741294
YJL140W	0	0	0.0785288270377734
YOL013C	0	0	0.0784508440913605
YER182W	0	1	0.0784508440913605
YJL014W	0	0	0.0784313725490196
YGL206C	0	0	0.0784313725490196
YDR272W	0	0	0.0784313725490196
YER086W	0	0	0.0784313725490196
YGR029W	0	0	0.0784313725490196
YLR351C	0	1	0.0784313725490196
YOR222W	0	0	0.0784313725490196
YBR081C	0	0	0.0784313725490196
YGL200C	0	0	0.0784313725490196
YOL003C	0	0	0.0784313725490196
YOR327C	0	0	0.0784313725490196
YLR372W	0	0	0.0784313725490196
YCL033C	0	0	0.0784313725490196
YOR330C	1	0	0.0784313725490196
YKR066C	0	0	0.0783545543584721
YDL053C	0	1	0.0783545543584721
YGR277C	0	0	0.0782778864970646
YBR265W	0	0	0.0782013685239492
YKL048C	0	0	0.078125
YOR241W	0	0	0.0780487804878049
YGL203C	0	0	0.0779727095516569
YBL063W	0	0	0.0778967867575463
YJL019W	0	0	0.0778210116731518
YFR050C	0	0	0.0777453838678328
YKL035W	0	0	0.0776699029126214
YDR427W	0	0	0.0775945683802134
YPL204W	0	0	0.0775193798449612
YIR014W	0	1	0.0775193798449612
YOR321W	0	0	0.0774443368828654
YFR029W	0	0	0.0773694390715667
YDL088C	0	0	0.0772946859903382
YIL007C	0	0	0.0772200772200772
YBL079W	0	0	0.077145612343298
YHR200W	0	0	0.0770712909441233
YCL063W	0	0	0.0769971126082772
YOR099W	0	0	0.0769230769230769
YDR004W	0	0	0.0768491834774256
YDR334W	0	0	0.0767754318618042
YPL174C	0	0	0.0767018216682646
YGL250W	0	1	0.0767018216682646
YML034W	0	0	0.0766283524904215
YPL203W	0	0	0.076555023923445
YKL096W	0	0	0.0764818355640535
YDR236C	0	0	0.0764087870105062
YOL133W	0	0	0.0763358778625954
YPR176C	0	0	0.0762631077216397
YBR095C	0	0	0.0761904761904762
YLL049W	0	1	0.0761904761904762
YER143W	0	0	0.0761179828734539
YBL032W	0	0	0.0760456273764259
YGR046W	0	0	0.0759734093067426
YHL021C	0	1	0.0759734093067426
YNR032W	0	0	0.0759013282732448
YJL071W	0	0	0.0758293838862559
YKR067W	0	0	0.0757575757575758
YBR030W	0	0	0.075685903500473
YNL118C	0	0	0.0756143667296786
YMR272C	0	0	0.0755429650613787
YJL210W	0	0	0.0754716981132075
YJR148W	0	0	0.0754005655042413
YNL259C	0	0	0.0753295668549906
YML048W	0	0	0.0752587017873942
YGR037C	0	0	0.075187969924812
YPR199C	0	0	0.0751173708920188
YDL165W	0	0	0.075046904315197
YBR119W	0	0	0.0749765698219306
YDR164C	0	0	0.0749063670411985
YGL080W	0	1	0.0749063670411985
YBR259W	0	1	0.0749063670411985
YOL031C	0	0	0.0748362956033676
YDR099W	0	0	0.0747663551401869
YGL004C	0	0	0.0746965452847806
YDL130W-A	0	0	0.0746268656716418
YJL052W	0	0	0.0745573159366263
YDR197W	0	0	0.074487895716946
YHR003C	0	1	0.074487895716946
YER177W	0	0	0.0744186046511628
YML079W	0	1	0.0744186046511628
YLR262C-A	0	0	0.0743494423791822
YIL076W	0	0	0.074280408542247
YHL034C	0	0	0.0742115027829314
YMR251W-A	0	0	0.0741427247451344
YDR477W	0	0	0.0740740740740741
YMR304W	0	0	0.0740055504162812
YHR050W	0	0	0.0739371534195934
YOR256C	0	0	0.0738688827331487
YPR128C	0	0	0.0738007380073801
YBR084W	0	0	0.0737327188940092
YFL054C	0	0	0.0736648250460405
YBR290W	0	0	0.0735970561177553
YIR024C	0	1	0.0735970561177553
YDL134C	0	0	0.0735294117647059
YHR067W	0	0	0.0734618916437098
YML081C-A	0	0	0.073394495412844
YLR371W	0	0	0.073327222731439
YOR347C	0	0	0.0732600732600733
YGL057C	0	1	0.0732600732600733
YHR016C	0	0	0.0731930466605673
YMR059W	0	0	0.0731261425959781
YLL026W	0	0	0.0730593607305936
YLR356W	0	1	0.0730593607305936
YGR060W	0	0	0.072992700729927
YPR166C	0	0	0.072926162260711
YLR109W	0	0	0.0728597449908925
YKR089C	0	0	0.0727934485896269
YOR386W	0	0	0.0727272727272727
YDR515W	0	0	0.072661217075386
YJL159W	0	0	0.0725952813067151
YDL225W	0	0	0.0725294650951949
YGL006W	0	0	0.072463768115942
YDR007W	0	0	0.0723981900452489
YOR042W	0	1	0.0723981900452489
YNR031C	0	0	0.0723327305605787
YIL118W	0	0	0.0722673893405601
YER012W	0	0	0.0722021660649819
YNL111C	0	0	0.0721370604147881
YJR142W	0	1	0.0721370604147881
YDR130C	0	0	0.0720720720720721
YOR319W	0	0	0.072007200720072
YBL033C	0	0	0.0719424460431655
YCR068W	0	0	0.0718778077268643
YJR005W	0	0	0.0718132854578097
YJL059W	0	0	0.0717488789237668
YBR201W	0	0	0.0716845878136201
YPR105C	0	0	0.0716204118173679
YOR014W	0	0	0.0715563506261181
YDR351W	0	0	0.0714924039320822
YLR345W	0	0	0.0714285714285714
YJL172W	0	0	0.0713648528099911
YBR204C	0	1	0.0713648528099911
YMR214W	0	0	0.071301247771836
YBR055C	0	0	0.0712377560106857
YLR324W	0	0	0.0711743772241993
YCL028W	0	1	0.0711743772241993
YHR009C	0	1	0.0711743772241993
YJL100W	0	0	0.0711111111111111
YMR261C	0	0	0.0710479573712256
YLR091W	0	1	0.0710479573712256
YDR516C	0	0	0.0709849157054126
YKR088C	0	0	0.0709219858156028
YJR086W	0	0	0.070859167404783
YIL005W	0	0	0.0707964601769911
YJR084W	0	0	0.0707338638373121
YDR513W	0	0	0.0706713780918728
YHR028C	0	0	0.0706090026478376
YBR202W	0	0	0.0705467372134039
YLR361C	0	0	0.0704845814977974
YDL090C	0	0	0.0704225352112676
YPL109C	0	1	0.0704225352112676
YGR077C	0	0	0.0703605980650836
YHR189W	0	0	0.070298769771529
YJR088C	0	1	0.070298769771529
YMR153W	0	0	0.0702370500438982
YIR001C	0	0	0.0701754385964912
YBR172C	0	0	0.07011393514461
YAL046C	0	1	0.07011393514461
YLR072W	0	1	0.07011393514461
YLR231C	0	0	0.0700525394045534
YDR486C	0	0	0.0699912510936133
YLR066W	0	0	0.0699300699300699
YFR004W	0	0	0.0698689956331878
YOR316C	0	0	0.0698080279232112
YMR028W	0	0	0.0697674418604651
YJR017C	0	0	0.0697674418604651
YER059W	0	0	0.0697674418604651
YEL017W	0	0	0.0697674418604651
YDR182W	0	0	0.0697674418604651
YJL092W	0	0	0.0697674418604651
YDL086W	0	1	0.0697674418604651
YBR006W	0	0	0.0697674418604651
YPR072W	0	0	0.0697674418604651
YJR059W	0	0	0.0697674418604651
YJL146W	0	0	0.0697674418604651
YBR160W	0	0	0.0697674418604651
YPL107W	0	1	0.0697674418604651
YGR010W	0	0	0.0697674418604651
YDL019C	0	0	0.0697674418604651
YNL047C	0	0	0.0697674418604651
YMR066W	0	1	0.0697674418604651
YBL046W	0	0	0.0697674418604651
YOR132W	0	0	0.0697674418604651
YPL178W	0	0	0.0697674418604651
YDR306C	0	0	0.0697674418604651
YMR257C	0	0	0.0697674418604651
YPL168W	0	1	0.0697674418604651
YGR150C	0	1	0.0697674418604651
YER077C	0	1	0.0697674418604651
YER030W	0	0	0.0697674418604651
YPR182W	0	0	0.0697674418604651
YBR007C	0	1	0.0697674418604651
YCL017C	0	0	0.0697674418604651
YDR258C	1	0	0.0697674418604651
YAL030W	0	0	0.0697674418604651
YBR065C	0	0	0.0697674418604651
YER133W	0	0	0.0697674418604651
YLR350W	0	0	0.0697674418604651
YBR002C	0	0	0.0697674418604651
YOR280C	0	1	0.0697674418604651
YMR027W	0	1	0.0697674418604651
YER019W	0	0	0.0697674418604651
YPR165W	0	0	0.0697674418604651
YIR029W	0	0	0.0697674418604651
YLR089C	0	1	0.0697674418604651
YBR246W	0	1	0.0697674418604651
YKL185W	0	0	0.0697674418604651
YPR109W	0	1	0.0697674418604651
YLR092W	0	0	0.0697674418604651
YOR350C	0	1	0.0697674418604651
YDR373W	0	0	0.0697674418604651
YNL241C	0	0	0.0697674418604651
YFR014C	0	0	0.0697674418604651
YJR103W	0	0	0.0697674418604651
YMR110C	0	0	0.0697674418604651
YGR206W	0	0	0.0697674418604651
YKL027W	0	1	0.0697674418604651
YKR002W	0	0	0.0697674418604651
YPR029C	0	0	0.0697674418604651
YOL032W	0	0	0.0697674418604651
YBR279W	0	0	0.0697674418604651
YMR012W	1	0	0.0697674418604651
YMR202W	0	0	0.0697674418604651
YHR135C	0	0	0.0697674418604651
YOR171C	0	0	0.0697674418604651
YKL160W	0	0	0.0697674418604651
YJL137C	0	0	0.0697674418604651
YHL014C	0	1	0.0697674418604651
YOR179C	0	0	0.0697674418604651
YJL093C	0	0	0.0697674418604651
YGL127C	0	0	0.0697674418604651
YDR499W	0	0	0.0697674418604651
YBR175W	0	0	0.0697674418604651
YPR083W	1	0	0.0697674418604651
YML035C	0	0	0.0697674418604651
YDR330W	0	0	0.0697674418604651
YMR002W	0	1	0.0697674418604651
YKR036C	1	0	0.0697674418604651
YKL046C	0	0	0.0697095435684647
YNL008C	0	0	0.0696517412935323
YHR161C	0	0	0.0695940347970174
YLR283W	0	1	0.0695940347970174
YBR256C	0	0	0.0695364238410596
YDR514C	0	1	0.0695364238410596
YOL129W	0	0	0.0694789081885856
YMR283C	0	0	0.0694214876033058
YDR229W	0	0	0.069364161849711
YBR042C	0	0	0.0693069306930693
YKL093W	0	0	0.0692497938994229
YKL103C	0	0	0.0691927512355848
YPR181C	0	0	0.0691358024691358
YBR063C	0	1	0.0691358024691358
YDR072C	0	0	0.0690789473684211
YKL114C	0	0	0.0690221857025472
YLR270W	0	0	0.0689655172413793
YFR003C	0	0	0.0689089417555373
YKR054C	0	0	0.0688524590163934
YKL152C	0	0	0.0687960687960688
YMR008C	0	0	0.0687397708674304
YOR138C	0	0	0.0686835650040883
YAL060W	0	0	0.0686274509803922
YHR013C	0	0	0.0685714285714286
YBR291C	0	0	0.0685154975530179
YCR012W	0	0	0.0684596577017115
YER021W	0	0	0.0684039087947883
YGL233W	0	0	0.0683482506102522
YOR261C	0	0	0.0682926829268293
YHL048W	0	0	0.0682372055239643
YOR054C	0	0	0.0681818181818182
YBL101C	0	0	0.0681265206812652
YML013W	0	0	0.0680713128038898
YKL164C	0	0	0.0680161943319838
YKL204W	0	0	0.0679611650485437
YBR068C	0	0	0.0679062247372676
YLR420W	0	0	0.0678513731825525
YBR252W	0	0	0.0677966101694915
YBL035C	0	0	0.067741935483871
YDR350C	0	0	0.0676873489121676
YOR027W	0	0	0.0676328502415459
YPL127C	0	0	0.0675784392598552
YJL065C	0	0	0.067524115755627
YML132W	0	0	0.0674698795180723
YGL216W	0	0	0.0674157303370786
YBR270C	0	1	0.0674157303370786
YFR053C	0	0	0.0673616680032077
YEL066W	0	0	0.0673076923076923
YNR036C	0	0	0.0672538030424339
YLL058W	0	0	0.0672
YFL017C	0	0	0.0671462829736211
YPL057C	0	0	0.0670926517571885
YBR131W	0	0	0.0670391061452514
YLR144C	0	0	0.0669856459330144
YNL038W	0	0	0.0669322709163347
YLR299W	0	0	0.0668789808917197
YIL036W	0	0	0.0668257756563246
YNL333W	0	0	0.0667726550079491
YFR049W	0	0	0.0667196187450357
YNL181W	0	1	0.0667196187450357
YHR137W	0	0	0.0666666666666667
YBR188C	0	0	0.0666137985725615
YIL106W	0	0	0.0665610142630745
YDL188C	0	0	0.0665083135391924
YBL051C	0	0	0.0664556962025316
YOL081W	0	0	0.066403162055336
YGR254W	0	0	0.0663507109004739
YDR308C	0	0	0.0662983425414365
YOR184W	0	0	0.0662460567823344
YIL113W	0	0	0.066193853427896
YPR061C	0	1	0.066193853427896
YNL127W	0	0	0.0661417322834646
YDR019C	0	0	0.0660896931549961
YNR037C	0	0	0.0660377358490566
YJL147C	0	1	0.0660377358490566
YAL047C	0	0	0.0659858601728201
YPL188W	0	0	0.0659340659340659
YNL147W	0	0	0.0658823529411765
YHR017W	0	1	0.0658823529411765
YMR113W	0	0	0.0658307210031348
YBL008W	0	0	0.0657791699295223
YJL031C	0	0	0.0657276995305164
YLR440C	0	0	0.0656763096168882
YFR047C	0	0	0.065625
YBR017C	0	0	0.0655737704918033
YEL012W	0	0	0.0655226209048362
YKR027W	0	0	0.0654715510522214
YHR163W	0	0	0.0654205607476635
YDR305C	0	0	0.0653696498054475
YBL064C	0	0	0.0653188180404355
YJL187C	0	0	0.0652680652680653
YFL048C	0	0	0.0652340752110514
YBR053C	0	1	0.0652340752110514
YLR079W	0	0	0.0652340752110514
YMR020W	0	0	0.0652340752110514
YDR055W	0	0	0.0652340752110514
YNR028W	0	1	0.0652340752110514
YKR074W	0	1	0.0652340752110514
YBL026W	0	0	0.0652340752110514
YBR085W	0	0	0.0652340752110514
YGL037C	0	0	0.0652340752110514
YBR215W	0	0	0.0652340752110514
YKR070W	0	1	0.0652340752110514
YDR380W	0	0	0.0652340752110514
YLR455W	0	0	0.0652340752110514
YCR028C	0	0	0.0652340752110514
YLR286C	0	0	0.0652340752110514
YNL283C	0	0	0.0652340752110514
YER048C	0	1	0.0652340752110514
YGR192C	0	0	0.0652340752110514
YMR200W	0	0	0.0652340752110514
YOR060C	1	0	0.0652340752110514
YKL034W	0	0	0.0651840490797546
YPL022W	0	0	0.0651340996168582
YHR004C	0	0	0.0650842266462481
YMR009W	0	0	0.0650344299923489
YIL128W	0	0	0.0649847094801223
YER119C	0	0	0.0649350649350649
YKL210W	0	0	0.0648854961832061
YPL202C	0	0	0.064836003051106
YPL095C	0	0	0.0647865853658537
YDR251W	0	0	0.0647372429550647
YKR029C	0	0	0.0646879756468798
YPL260W	0	1	0.0646879756468798
YBR281C	0	0	0.064638783269962
YOR085W	0	0	0.0645896656534954
YNL016W	0	0	0.064540622627183
YPL010W	0	0	0.0644916540212443
YLR425W	0	0	0.064442759666414
YKL149C	0	0	0.0643939393939394
YPR036W	0	0	0.0643451930355791
YDR022C	0	0	0.0642965204236006
YPL041C	0	0	0.0642479213907785
YDL015C	0	0	0.0641993957703928
YKL216W	0	0	0.0641509433962264
YLR191W	0	0	0.0641025641025641
YER103W	0	0	0.0640542577241899
YNL074C	0	0	0.0640060240963855
YOR208W	0	0	0.0639578630549285
YDR518W	0	0	0.0639097744360902
YHR104W	0	0	0.0638617580766341
YDR451C	0	0	0.0638138138138138
YKR035W-A	0	0	0.0637659414853713
YER183C	0	0	0.0637181409295352
YGL211W	0	0	0.0636704119850187
YCR083W	0	0	0.063622754491018
YPL139C	0	0	0.0635751682872102
YBR086C	0	0	0.0635276532137519
YDR159W	0	0	0.0634802091112771
YOR249C	0	0	0.0634328358208955
YGR247W	0	0	0.0633855331841909
YJL073W	0	0	0.0633383010432191
YJR025C	0	0	0.0632911392405063
YOR159C	0	0	0.0632440476190476
YOR311C	0	1	0.0632440476190476
YLR147C	0	0	0.0631970260223048
YDR328C	0	0	0.063150074294205
YER094C	0	0	0.0631031922791388
YDR404C	0	0	0.0630563798219585
YMR301C	0	0	0.0630096367679763
YDR320C	0	0	0.062962962962963
YBR286W	0	0	0.0629163582531458
YNL274C	0	0	0.0628698224852071
YPL001W	0	0	0.0628233555062823
YOR064C	0	0	0.0627769571639586
YIL094C	0	0	0.0627306273062731
YPL103C	0	1	0.0627306273062731
YMR001C	0	0	0.0626843657817109
YOR332W	0	0	0.0626381724392041
YBR073W	0	0	0.0625920471281296
YNL263C	0	0	0.0625459896983076
YKL054C	0	0	0.0625
YGR157W	0	0	0.0624540778839089
YIL002C	0	0	0.0624082232011747
YNL059C	0	0	0.0623624358033749
YDR436W	0	0	0.062316715542522
YFL044C	0	0	0.0622710622710623
YKL092C	0	0	0.0622254758418741
YKR028W	0	0	0.0621799561082663
YER014W	0	0	0.0621345029239766
YNL154C	0	0	0.0620891161431702
YDR054C	0	0	0.062043795620438
YNL099C	0	0	0.0620043258832012
YPL015C	0	0	0.0620043258832012
YDR232W	0	0	0.0620043258832012
YLR352W	0	1	0.0620043258832012
YBL105C	0	0	0.0620043258832012
YBL098W	0	0	0.0620043258832012
YNL027W	0	0	0.0620043258832012
YNL097C	0	0	0.0620043258832012
YML064C	0	0	0.0620043258832012
YPL177C	0	0	0.0620043258832012
YKL146W	0	0	0.0620043258832012
YBR237W	0	0	0.0620043258832012
YOL138C	0	0	0.0620043258832012
YLR212C	0	0	0.0620043258832012
YJL005W	0	0	0.0620043258832012
YJR074W	0	0	0.0620043258832012
YDR342C	0	0	0.0620043258832012
YJR120W	1	0	0.0620043258832012
YPR075C	0	0	0.0619596541786743
YOL038W	0	0	0.0619150467962563
YKR052C	0	0	0.0618705035971223
YNL231C	0	0	0.0618260244428469
YNL312W	0	0	0.0617816091954023
YCL025C	0	0	0.0617372577171572
YNL135C	0	0	0.0616929698708752
YDL117W	0	0	0.0616487455197133
YDL077C	0	0	0.0616045845272206
YBR062C	0	1	0.0616045845272206
YDR423C	0	0	0.0615604867573371
YJR006W	0	0	0.061516452074392
YPR180W	0	0	0.0614724803431022
YGR170W	0	0	0.0614285714285714
YHR103W	0	0	0.0613847251962884
YBR233W	0	1	0.0613847251962884
YBR198C	0	0	0.0613409415121255
YMR087W	0	0	0.0612972202423379
YHR181W	0	0	0.0612535612535613
YIL023C	0	0	0.0612099644128114
YCL051W	0	0	0.0611664295874822
YML055W	0	0	0.0611229566453447
YDR329C	0	0	0.0610795454545455
YAL044C	0	0	0.0610361958836054
YER050C	0	0	0.0609929078014184
YAL007C	0	0	0.0609496810772502
YDL126C	0	0	0.0609065155807365
YPR147C	0	1	0.0609065155807365
YKL112W	0	0	0.0608634111818825
YBR121C	0	0	0.0608203677510608
YFR008W	0	0	0.0607773851590106
YLR443W	0	0	0.0607344632768362
YBR056W	0	1	0.0607344632768362
YPR093C	0	0	0.0606916019760056
YKL038W	0	0	0.0606488011283498
YDR156W	0	0	0.0606060606060606
YHR018C	0	0	0.0605633802816901
YML012W	0	0	0.0605207600281492
YPL094C	0	0	0.060478199718706
YGL009C	0	0	0.0604356992269852
YPL152W	0	0	0.0603932584269663
YDR162C	0	0	0.0603508771929825
YFR051C	0	0	0.0603085553997195
YNL076W	0	0	0.0602662929222144
YMR296C	0	0	0.0602240896358543
YMR112C	0	0	0.0601819454163751
YJR090C	0	0	0.0601398601398601
YIL066C	0	0	0.0600978336827393
YJR057W	0	0	0.0600558659217877
YOR130C	0	0	0.0600139567341242
YIL123W	0	0	0.0599721059972106
YPL088W	0	0	0.0599303135888502
YKL059C	0	0	0.0598885793871866
YBR106W	0	0	0.0598469032707029
YLR046C	0	1	0.0598469032707029
YML051W	0	0	0.0598052851182197
YDR260C	0	0	0.0597637248088951
YER163C	0	1	0.0597637248088951
YDR468C	0	0	0.0597222222222222
YNL065W	0	0	0.0596807772380291
YBR293W	0	0	0.0596393897364771
YLR006C	0	0	0.0595980595980596
YMR140W	0	0	0.0595567867036011
YGL003C	0	0	0.0595155709342561
YDR142C	0	0	0.0594744121715076
YHR073W	0	0	0.0594333102971666
YLR045C	0	0	0.0593922651933702
YJR073C	0	0	0.0593792172739541
YLR260W	0	0	0.0593792172739541
YJR112W	0	0	0.0593792172739541
YKR093W	0	0	0.0593792172739541
YGL028C	0	0	0.0593792172739541
YHR086W	0	0	0.0593792172739541
YLR332W	0	0	0.0593792172739541
YNL246W	0	0	0.0593792172739541
YBR214W	0	0	0.0593792172739541
YGL173C	0	0	0.0593792172739541
YOR236W	0	0	0.0593792172739541
YJR066W	0	0	0.0593792172739541
YML127W	0	0	0.0593792172739541
YDR067C	0	1	0.0593792172739541
YCR084C	0	0	0.0593792172739541
YDR487C	0	0	0.0593792172739541
YMR186W	0	0	0.0593792172739541
YKL069W	0	1	0.0593792172739541
YGR033C	0	0	0.0593792172739541
YOR173W	0	0	0.0593792172739541
YGR009C	0	0	0.0593792172739541
YKR007W	0	0	0.0593792172739541
YGR252W	0	0	0.0593792172739541
YDR216W	0	0	0.0593792172739541
YPL099C	0	1	0.0593792172739541
YNR067C	0	0	0.0593792172739541
YOR245C	0	0	0.0593792172739541
YPL046C	0	0	0.0593792172739541
YBR212W	1	0	0.0593792172739541
YJL156C	0	0	0.0593792172739541
YNL328C	0	0	0.0593792172739541
YKL104C	0	0	0.0593792172739541
YGL053W	0	0	0.0593792172739541
YBR052C	0	1	0.0593792172739541
YPL065W	0	0	0.0593792172739541
YJL155C	0	0	0.0593792172739541
YGL085W	0	1	0.0593792172739541
YDR255C	0	0	0.0593792172739541
YMR134W	1	0	0.0593792172739541
YOL091W	0	0	0.0593391773432232
YJL128C	0	0	0.0592991913746631
YGR006W	0	0	0.0592592592592593
YKL130C	0	0	0.059254327563249
YPL084W	0	0	0.059254327563249
YML075C	0	0	0.059254327563249
YNL264C	0	0	0.059254327563249
YDL022W	0	0	0.059254327563249
YEL062W	0	0	0.059254327563249
YNL126W	0	0	0.059254327563249
YOR174W	0	0	0.059254327563249
YGL172W	0	0	0.059254327563249
YHR002W	0	0	0.059254327563249
YBR102C	0	0	0.059254327563249
YDR297W	0	0	0.059254327563249
YFL041W	0	0	0.059254327563249
YKL040C	0	0	0.059254327563249
YJL042W	0	0	0.059254327563249
YCR067C	0	0	0.059254327563249
YCL044C	1	0	0.059254327563249
YIR033W	0	0	0.0592149035262808
YER008C	0	0	0.0591755319148936
YGR267C	0	0	0.0591362126245847
YGL136C	0	0	0.0590969455511288
YHR026W	0	0	0.0590577305905773
YLR011W	0	0	0.0590185676392573
YBR104W	0	0	0.0589794565937707
YGR048W	0	0	0.0589403973509934
YML029W	0	0	0.0589013898080741
YOR324C	0	0	0.0588624338624339
YAL024C	0	0	0.0588235294117647
YDR479C	0	0	0.0587846763540291
YER031C	0	0	0.0587458745874587
YGL025C	0	0	0.0587071240105541
YOR164C	0	1	0.0587071240105541
YBL060W	0	1	0.0587071240105541
YLR070C	0	0	0.0586684245220831
YLR113W	0	0	0.0586297760210804
YNL282W	0	0	0.0585911784068466
YHR171W	0	0	0.0585526315789474
YPL115C	0	0	0.0585141354372124
YDR056C	0	1	0.0585141354372124
YGL100W	0	0	0.0584756898817346
YKR055W	0	0	0.0584372948128693
YIL162W	0	0	0.0583989501312336
YDR254W	0	0	0.0583606557377049
YLR288C	0	0	0.0583224115334207
YDL237W	0	1	0.0583224115334207
YDR392W	0	0	0.0582842174197773
YDR456W	0	0	0.0582460732984293
YKL073W	0	0	0.0582079790712884
YML011C	0	0	0.0581699346405229
YDR001C	0	0	0.0581319399085565
YOR025W	0	0	0.0580939947780679
YKL057C	0	0	0.0580560991519896
YBR225W	0	1	0.0580560991519896
YGR270W	0	0	0.0580182529335072
YEL058W	0	0	0.0579804560260586
YPL023C	0	0	0.0579427083333333
YGL091C	0	0	0.0579050097592713
YDR006C	0	0	0.0578673602080624
YBR033W	0	1	0.0578673602080624
YOL018C	0	0	0.0578297595841455
YKL193C	0	0	0.0577922077922078
YNL316C	0	0	0.0577547047371836
YLR240W	0	0	0.0577172503242542
YOR144C	0	0	0.0576798444588464
YMR252C	0	1	0.0576798444588464
YLR047C	0	0	0.0576424870466321
YBR275C	0	0	0.0576051779935275
YHR075C	0	0	0.0575679172056921
YLR290C	0	1	0.0575679172056921
YDL101C	0	0	0.0575307045895281
YOL112W	0	0	0.0574935400516796
YDR092W	0	0	0.0574564234990316
YCL040W	0	0	0.0574193548387097
YDR074W	0	0	0.0573823339780787
YPL133C	0	0	0.0573453608247423
YDR050C	0	0	0.0573084352865422
YER088C	0	0	0.0572715572715573
YNL289W	0	0	0.0572347266881029
YGL253W	0	0	0.0571979434447301
YCR019W	0	0	0.0571612074502248
YBL082C	0	0	0.0571245186136072
YNL007C	0	0	0.0570878768441309
YGR238C	0	0	0.057051282051282
YPR164W	0	0	0.057014734144779
YLR241W	0	1	0.057014734144779
YER122C	0	0	0.0569782330345711
YLR170C	0	0	0.0569417786308381
YLR194C	0	0	0.0569053708439898
YOR197W	0	0	0.0568690095846645
YOR113W	0	0	0.0568326947637292
YPR079W	0	0	0.0567964262922782
YML130C	0	0	0.0567602040816327
YDR118W	0	0	0.0567240280433397
YOR039W	0	0	0.056687898089172
YPR026W	0	0	0.0566518141311267
YGL213C	0	0	0.0566157760814249
YCL009C	0	0	0.0565797838525111
YPL123C	0	0	0.0565438373570521
YNR023W	0	0	0.0565079365079365
YGL150C	0	0	0.0564720812182741
YDR034C	0	0	0.0564362714013951
YHR176W	0	0	0.0564005069708492
YBR261C	0	1	0.0564005069708492
YBL074C	0	0	0.0563647878404053
YAL063C	0	0	0.0563291139240506
YJR009C	0	0	0.0562934851359899
YPR057W	0	0	0.0562579013906448
YDR530C	0	0	0.0562223626026532
YPL003W	0	0	0.0561868686868687
YBR158W	0	0	0.0561514195583596
YGR260W	0	0	0.0561160151324086
YKL163W	0	0	0.0560806553245117
YNL015W	0	0	0.0560453400503778
YKL109W	0	0	0.0560100692259283
YGR092W	0	0	0.0559748427672956
YIR004W	0	0	0.0559396605908234
YPR019W	0	0	0.0559045226130653
YMR163C	0	0	0.0558694287507847
YLR266C	0	0	0.0558343789209536
YER003C	0	0	0.0557993730407524
YBR142W	0	0	0.0557644110275689
YOL065C	0	0	0.0557294927989981
YGL039W	0	0	0.055694618272841
YKL201C	0	0	0.0556597873671044
YJL179W	0	0	0.055625
YAR007C	0	0	0.0555902560899438
YKL197C	0	0	0.0555555555555556
YHL030W	0	0	0.0555208983156581
YOR205C	0	1	0.0555208983156581
YLR363C	0	0	0.0554862842892768
YGR143W	0	0	0.0554517133956386
YBR269C	0	1	0.0554517133956386
YDR122W	0	0	0.0554171855541719
YJR060W	0	0	0.0553827006845053
YPL120W	0	0	0.0553482587064677
YNL326C	0	0	0.055313859540087
YER144C	0	0	0.0552795031055901
YGL087C	0	0	0.0552451893234016
YGR019W	0	0	0.0552109181141439
YOR228C	0	1	0.0552109181141439
YLR010C	0	0	0.0551766893986361
YHR119W	0	0	0.0551425030978934
YGL067W	0	0	0.0551083591331269
YEL056W	0	0	0.0550742574257426
YLR242C	0	0	0.0550401978973408
YLR238W	0	0	0.0550061804697157
YPR037C	0	0	0.0549722050648548
YER169W	0	0	0.0549382716049383
YBR097W	0	0	0.0549043800123381
YBL010C	0	1	0.0549043800123381
YAL029C	0	0	0.0548705302096178
YHR112C	0	0	0.0548367221195317
YCR037C	0	0	0.0548029556650246
YBL040C	0	0	0.0547692307692308
YNL189W	0	0	0.0547355473554736
YIL084C	0	0	0.0547019053472649
YJR040W	0	0	0.0546683046683047
YDR264C	0	0	0.05463474524248
YGL086W	0	0	0.054601226993865
YDR369C	0	0	0.0545677498467198
YAL056W	0	0	0.0545343137254902
YPL112C	0	0	0.0545009185548071
YPR098C	0	1	0.0545009185548071
YCR082W	0	0	0.0544675642594859
YDL243C	0	0	0.054434250764526
YER124C	0	0	0.05440097799511
YER061C	0	0	0.0543677458766035
YHL002W	0	0	0.0543345543345543
YLL018C-A	0	0	0.0543014032946919
YLR155C	0	0	0.0542682926829268
YKL214C	0	0	0.0542352224253504
YBR020W	0	0	0.0542021924482339
Q0140	0	0	0.054169202678028
YML050W	0	1	0.054169202678028
YNL130C	0	0	0.0541362530413625
YOR284W	0	0	0.0541033434650456
YER132C	0	0	0.0540704738760632
YOR109W	0	0	0.0540376442015786
YPL234C	0	0	0.054004854368932
YMR168C	0	0	0.0539721043056398
YNL025C	0	0	0.0539393939393939
YLR182W	0	0	0.0539067231980618
YMR313C	0	0	0.0538740920096852
YOL005C	0	0	0.0538415003024803
YBR132C	0	0	0.0538089480048368
YPR149W	0	0	0.0537764350453172
YLR438W	0	0	0.053743961352657
YDR169C	0	1	0.053743961352657
YHR191C	0	0	0.0537115268557634
YHL009C	0	0	0.0536791314837153
YOR089C	0	0	0.0536467751657625
YJL026W	0	0	0.0536144578313253
YBR155W	0	0	0.053582179409994
YAR033W	0	0	0.0535499398315283
YAL005C	0	0	0.0535177390258569
YJL062W	0	0	0.0534855769230769
YER174C	0	0	0.0534534534534535
YHR188C	0	0	0.053421368547419
YBL055C	0	0	0.0533893221355729
YNR047W	0	0	0.0533573141486811
YOR372C	0	0	0.0533253445176753
YCR066W	0	0	0.0532934131736527
YGR230W	0	0	0.0532615200478755
YLR085C	0	0	0.0532296650717703
YGR209C	0	0	0.0531978481769277
YJR058C	0	0	0.0531660692951016
YLR396C	0	0	0.053134328358209
YOR038C	0	0	0.0531026252983294
YDR028C	0	0	0.0530709600477042
YGR172C	0	0	0.0530393325387366
YDL137W	0	0	0.0530077427039905
YOL043C	0	0	0.0529761904761905
YPR065W	0	0	0.0529446757882213
YMR204C	0	0	0.0529131985731272
YBL084C	0	0	0.0528817587641117
YDL095W	0	0	0.0528503562945368
YPR035W	0	0	0.0528189910979228
YJL164C	0	0	0.0527876631079478
YKR014C	0	0	0.0527563722584469
YOR209C	0	0	0.0527251184834123
YAL017W	0	0	0.0526939017169923
YMR167W	0	0	0.0526627218934911
YDL206W	0	1	0.0526627218934911
YDR358W	0	0	0.0526315789473684
YDL197C	0	0	0.0526004728132388
YFL010W-A	0	0	0.0525694034258712
YGL237C	0	0	0.0525383707201889
YEL016C	0	0	0.0525073746312684
YBR067C	0	0	0.0524764150943396
YBR141C	0	1	0.0524764150943396
YJR031C	0	0	0.0524454920447849
YGR284C	0	0	0.052414605418139
YOL020W	0	0	0.0523837551500883
YOR126C	0	0	0.0523529411764706
YNR008W	0	0	0.0523221634332745
YJL030W	0	0	0.0522914218566393
YBL089W	0	0	0.0522607163828538
YJL029C	0	0	0.0522300469483568
YKL002W	0	0	0.0521994134897361
YJL144W	0	0	0.052168815943728
YDR343C	0	0	0.0521382542472173
YIL039W	0	0	0.0521077283372365
YBL017C	0	0	0.0520772381509655
YOR317W	0	0	0.052046783625731
YOL116W	0	0	0.0520163646990064
YLL039C	0	0	0.0519859813084112
YDR155C	0	0	0.0519556333917104
YBR004C	0	0	0.0519253208868145
YNL094W	0	0	0.0518950437317784
YML071C	0	0	0.0518648018648019
YDL144C	0	1	0.0518648018648019
YHR034C	0	0	0.0518345952242283
YKL060C	0	0	0.0518044237485448
YCL056C	0	1	0.0518044237485448
YGL095C	0	0	0.0517742873763816
YDR497C	0	0	0.0517441860465116
YGL059W	0	1	0.0517441860465116
YHR164C	0	0	0.0517141196978501
YOL130W	0	0	0.0516840882694541
YBR219C	0	1	0.0516840882694541
YOL082W	0	0	0.0516540917005223
YLR436C	0	0	0.0516241299303944
YPL111W	0	0	0.0515942028985507
YHR132C	0	0	0.0515643105446118
YOR269W	0	0	0.0515344528083382
YNL160W	0	0	0.0515046296296296
YBR218C	0	0	0.0514748409485252
YDL236W	0	0	0.0514450867052023
YKL018W	0	0	0.0514153668399769
YCL061C	0	0	0.0513856812933025
YNL129W	0	0	0.0513560300057703
YLL005C	0	0	0.0513264129181084
YBR145W	0	0	0.0512968299711816
YFL028C	0	0	0.0512672811059908
YKR096W	0	1	0.0512672811059908
YMR236W	0	0	0.051237766263673
YIL004C	0	0	0.0512082853855006
YDR073W	0	0	0.051178838412881
YJL139C	0	0	0.0511494252873563
YOR172W	0	0	0.0511200459506031
YOR257W	0	0	0.0510907003444317
YOR349W	0	0	0.051061388410786
YGL197W	0	0	0.0510321100917431
YJL053W	0	0	0.0510028653295129
YLL021W	0	0	0.0509736540664376
YDR293C	0	0	0.0509444762449914
YPR159W	0	0	0.0509153318077803
YER022W	0	0	0.0508862206975415
YBR135W	0	0	0.0508571428571429
YBL075C	0	0	0.0508280982295831
YJR131W	0	0	0.0507990867579909
YML100W	0	0	0.0507701083856246
YLR234W	0	0	0.0507411630558723
YPL274W	0	0	0.0507122507122507
YBL052C	0	0	0.0506833712984055
YOL077W-A	0	0	0.0506545247581104
YFL034W	0	1	0.0506545247581104
YHR201C	0	0	0.0506257110352673
YIR038C	0	0	0.0505969300739056
YOL155C	0	0	0.0505681818181818
YLL003W	0	0	0.0505394662123793
YNL041C	0	0	0.0505107832009081
YBR235W	0	1	0.0505107832009081
YMR005W	0	0	0.050482132728304
YMR197C	0	0	0.050453514739229
YDR244W	0	0	0.0504249291784703
YJR049C	0	0	0.05039637599094
YOL002C	0	0	0.0503678551216752
YKL075C	0	0	0.0503393665158371
YLR188W	0	0	0.0503109101187111
YEL004W	0	0	0.0502824858757062
YLR411W	0	0	0.0502540937323546
YDR058C	0	0	0.0502257336343115
YNL275W	0	0	0.0501974055273548
YFR006W	0	1	0.0501974055273548
YNL180C	0	0	0.0501691093573844
YER100W	0	0	0.0501408450704225
YOL063C	0	0	0.0501126126126126
YML095C	0	0	0.0500844119302195
YLR218C	0	1	0.0500844119302195
YBR060C	0	0	0.0500562429696288
YLR207W	0	0	0.0500281056773468
YOR162C	0	0	0.05
YBR245C	0	0	0.0499719258843346
YGL065C	0	0	0.0499438832772166
YLR398C	0	0	0.049915872125631
YOR274W	0	0	0.0498878923766816
YBR244W	0	0	0.049859943977591
YDL190C	0	0	0.0498320268756999
YDR170C	0	0	0.0498041410184667
YDR125C	0	0	0.0497762863534676
YPL053C	0	0	0.0497484628283958
YDR287W	0	0	0.0497206703910615
YLR219W	0	0	0.0496929089893914
YMR189W	0	0	0.0496651785714286
YDR332W	0	1	0.0496651785714286
YGR117C	0	1	0.0496651785714286
YLR097C	0	0	0.0496374790853318
YDR051C	0	1	0.0496374790853318
YCL018W	0	0	0.0496098104793757
YCL039W	0	0	0.0495821727019499
YPL259C	0	0	0.049554565701559
YHR152W	0	0	0.0495269894268225
YFR010W	0	0	0.0494994438264739
YKR076W	0	0	0.0494719288493608
YDR480W	0	0	0.0494444444444444
YLR086W	0	0	0.0494169905607996
Q0105	0	0	0.0493895671476138
YMR173W	0	0	0.0493621741541875
YOR212W	0	0	0.0493348115299335
YAR042W	0	0	0.0493074792243767
YNL107W	0	0	0.0492801771871539
YCR008W	0	0	0.0492529053680133
YCL029C	0	0	0.0492256637168142
YKR010C	0	0	0.0491984521835268
YKL094W	0	1	0.0491984521835268
YGR099W	0	0	0.049171270718232
YPL218W	0	0	0.0491441192711209
YGR261C	0	0	0.0491169977924945
YNL078W	0	0	0.0490899062327634
YGL154C	0	0	0.0490628445424476
YNL222W	0	0	0.0490358126721763
YOR219C	0	0	0.0490088105726872
YOL151W	0	0	0.0489818381948266
YDR498C	0	0	0.048954895489549
YLR005W	0	0	0.0489279824079164
YKL096W-A	0	0	0.0489010989010989
YNL287W	0	0	0.0488742449203734
[truncated: 3,790 more rows]
