# Supplementary material for: Computationally Driven, Quantitative Experiments Discover Genes Required for Mitochondrial Biogenesis
Source: PLoS Genet. 2009 Mar 20;5(3):e1000407. doi: 10.1371/journal.pgen.1000407 (PMC2648979; doi:10.1371/journal.pgen.1000407)
Supplement: Dataset S2 — Top 100 novel ensemble predictions for additional yeast biological processes. A zip file containing 387 tab-delimited text files of the ensemble predictions for the indicated Gene Ontology Biological Process Term. (21.70 MB GZ) [file pgen.1000407.s013.gz › GO_0007006.txt]

ORF	AnnotatedToTerm?	Uncharacterized_04152007?	Precision
YBR091C	1	0	1.0
YHR005C-A	1	0	1.0
YEL020W-A	1	0	1.0
YDL217C	1	0	1.0
YJR135W-A	1	0	1.0
YGR181W	1	0	1.0
YJL054W	1	0	1.0
YOR297C	0	0	0.875
YNR017W	0	0	0.777777777777778
YNL131W	0	0	0.7
YGR082W	0	0	0.636363636363636
YPR133W-A	0	0	0.583333333333333
YOR045W	0	0	0.571428571428571
YNL121C	1	0	0.571428571428571
YPL063W	0	0	0.5625
YMR060C	1	0	0.5625
YKL195W	0	0	0.529411764705882
YMR089C	0	0	0.5
YMR203W	0	0	0.473684210526316
YPR024W	0	0	0.45
YER083C	0	0	0.428571428571429
YER017C	0	0	0.409090909090909
YPR183W	0	0	0.407407407407407
YER120W	0	0	0.407407407407407
YHR083W	1	0	0.407407407407407
YIL022W	0	0	0.407407407407407
YMR222C	0	1	0.407407407407407
YNL026W	1	0	0.407407407407407
YBL005W	0	0	0.392857142857143
YNL322C	0	0	0.379310344827586
YMR067C	0	0	0.375
Q0250	0	0	0.375
YNL070W	1	0	0.375
YOR198C	0	0	0.363636363636364
YCR028C-A	0	0	0.352941176470588
YPL215W	0	0	0.342857142857143
YCR046C	0	0	0.333333333333333
YMR263W	0	0	0.324324324324324
YJR113C	0	0	0.315789473684211
YPL118W	0	0	0.307692307692308
YGR062C	0	0	0.3
YML112W	0	0	0.292682926829268
YIL041W	0	1	0.292682926829268
YOR239W	0	0	0.288888888888889
YDR316W	0	1	0.288888888888889
YDR194C	0	0	0.288888888888889
YBR179C	0	0	0.288888888888889
YBR185C	1	0	0.288888888888889
YDR405W	0	0	0.282608695652174
YHR011W	0	0	0.276595744680851
YPL067C	0	1	0.276595744680851
YDL178W	0	0	0.270833333333333
YLR418C	0	0	0.26530612244898
YLR439W	0	0	0.26
YCR077C	0	0	0.254901960784314
YPL252C	0	0	0.25
YER170W	0	0	0.245283018867925
YMR275C	0	0	0.240740740740741
YDR116C	0	0	0.236363636363636
YLR337C	0	0	0.232142857142857
YNR051C	0	0	0.228070175438596
YOR334W	0	0	0.224137931034483
YGL063W	0	0	0.220338983050847
YDR430C	0	0	0.216666666666667
YML007W	0	0	0.213114754098361
YNR020C	0	0	0.209677419354839
YLL006W	0	0	0.206349206349206
YPL132W	0	0	0.203125
YML032C	0	0	0.2
YPL072W	0	0	0.196969696969697
YPL040C	0	0	0.194029850746269
YLR069C	0	0	0.191176470588235
YER119C	0	0	0.188405797101449
YDL044C	0	0	0.185714285714286
YKL053C-A	0	0	0.183098591549296
YDR310C	0	0	0.180555555555556
YER058W	0	0	0.178082191780822
YDR388W	0	0	0.175675675675676
YLR239C	0	0	0.173333333333333
YDL141W	0	0	0.171052631578947
YDR376W	0	0	0.168831168831169
YLR382C	0	0	0.166666666666667
YHL014C	0	1	0.166666666666667
YML025C	0	0	0.164556962025316
YJR034W	0	0	0.1625
YNL016W	0	0	0.160493827160494
YKL084W	0	0	0.158536585365854
YGR169C	0	0	0.156626506024096
YDR337W	0	0	0.154761904761905
YPL174C	0	0	0.152941176470588
YGR150C	0	1	0.152941176470588
YDR268W	0	0	0.151162790697674
YPL059W	0	0	0.149425287356322
YGR147C	0	0	0.147727272727273
YAL013W	0	0	0.146067415730337
YHL004W	0	0	0.144444444444444
YGR171C	0	0	0.142857142857143
YCR088W	0	0	0.141304347826087
YHR116W	0	0	0.139784946236559
Q0140	0	0	0.138297872340426
YAL020C	0	0	0.136842105263158
YCR073W-A	0	0	0.135416666666667
YKR085C	0	0	0.134020618556701
YMR228W	0	0	0.13265306122449
YHR024C	0	0	0.131313131313131
Q0085	0	0	0.13
YFR051C	0	0	0.128712871287129
YNR040W	0	1	0.128712871287129
YOR356W	0	0	0.127450980392157
YKR006C	0	0	0.12621359223301
YER023W	0	0	0.125
Q0105	0	0	0.125
YNL092W	0	1	0.125
YKR087C	0	0	0.125
YBR081C	0	0	0.125
YPR067W	0	0	0.125
YMR225C	0	0	0.125
YNL213C	0	0	0.125
YIR021W	0	0	0.125
YOR266W	1	0	0.125
YMR056C	0	0	0.123893805309735
Q0275	0	0	0.12280701754386
YGL236C	0	0	0.121739130434783
Q0045	0	0	0.120689655172414
YMR293C	0	0	0.11965811965812
YDR197W	0	0	0.11864406779661
YBR044C	0	0	0.117647058823529
YPL029W	0	0	0.116666666666667
YKL134C	0	0	0.115702479338843
YOR265W	0	0	0.114754098360656
YNL257C	0	0	0.113821138211382
YIL134W	0	0	0.112903225806452
YGL068W	0	0	0.112
YOR065W	0	0	0.111111111111111
YER048W-A	0	0	0.110236220472441
YGL013C	0	0	0.109375
YER078C	0	0	0.108527131782946
YOR201C	0	0	0.107692307692308
YNL177C	0	0	0.106870229007634
YMR024W	0	0	0.106060606060606
YFL036W	0	0	0.105263157894737
YOR354C	0	0	0.104477611940299
YNL315C	0	0	0.103703703703704
YLR204W	0	0	0.102941176470588
YIL098C	0	0	0.102189781021898
YNL169C	0	0	0.101449275362319
YOL110W	0	0	0.100719424460432
YDR494W	0	0	0.1
YNL310C	0	0	0.099290780141844
YER153C	0	0	0.0985915492957746
YHR091C	0	0	0.0979020979020979
YOL023W	0	0	0.0972222222222222
YOR017W	0	0	0.0967741935483871
YLR067C	0	0	0.0967741935483871
YOR147W	0	0	0.0967741935483871
YLL042C	0	0	0.0967741935483871
YKL109W	0	0	0.0967741935483871
YER093C-A	0	1	0.0967741935483871
YMR287C	0	0	0.0967741935483871
YCR051W	0	1	0.0967741935483871
YLR268W	0	0	0.0967741935483871
YGL219C	0	0	0.0967741935483871
YPR004C	0	1	0.0967741935483871
YLR390W	0	0	0.0967741935483871
YLR008C	0	0	0.0967741935483871
YOR037W	1	0	0.0967741935483871
YML074C	0	0	0.0961538461538462
YJL046W	0	1	0.0961538461538462
YIL070C	0	0	0.0955414012738854
YNR033W	0	0	0.0949367088607595
YKL201C	0	0	0.0943396226415094
YDL104C	0	1	0.0943396226415094
YNL137C	0	0	0.09375
YPL173W	0	0	0.093167701863354
YLR193C	0	0	0.0925925925925926
YGR220C	0	0	0.0920245398773006
YGR193C	0	0	0.0914634146341463
YDR296W	0	0	0.0909090909090909
YBR037C	0	0	0.0903614457831325
YNL073W	0	0	0.0898203592814371
YGL226C-A	0	0	0.0892857142857143
YCL037C	0	0	0.0887573964497041
YKL194C	0	0	0.0882352941176471
YDR061W	0	1	0.0882352941176471
YDL107W	0	0	0.087719298245614
YAL035W	0	0	0.0872093023255814
YML129C	0	0	0.0867052023121387
YBL059W	0	1	0.0867052023121387
YKR070W	0	1	0.0867052023121387
YKL138C	0	0	0.0862068965517241
YPR100W	0	0	0.0857142857142857
YDR512C	0	0	0.0852272727272727
YDL195W	0	0	0.0847457627118644
YJL104W	0	0	0.0842696629213483
YMR115W	0	1	0.0842696629213483
YJR144W	0	0	0.0837988826815642
YKL087C	0	0	0.0833333333333333
YPL103C	0	1	0.0833333333333333
YDR286C	0	1	0.0833333333333333
YGL161C	0	0	0.0828729281767956
YDR219C	0	0	0.0824175824175824
YDR036C	0	0	0.0819672131147541
YOL033W	0	0	0.0815217391304348
YMR296C	0	0	0.0810810810810811
YGR174C	0	0	0.0806451612903226
YDR322C-A	0	0	0.0802139037433155
YFL017W-A	0	0	0.0797872340425532
YJL112W	0	0	0.0793650793650794
YDR201W	0	0	0.0789473684210526
YHR059W	0	0	0.0785340314136126
YML050W	0	1	0.0785340314136126
YAL039C	0	0	0.078125
YKL094W	0	1	0.078125
YKR069W	0	0	0.077720207253886
YLR191W	0	0	0.077319587628866
YCR071C	0	0	0.0769230769230769
YDR511W	0	0	0.076530612244898
YKL208W	0	0	0.0761421319796954
YNL192W	0	0	0.0757575757575758
YDR378C	0	0	0.0753768844221105
YKL191W	0	0	0.0752212389380531
YGR257C	0	0	0.0752212389380531
YDR515W	0	0	0.0752212389380531
YNL225C	0	0	0.0752212389380531
YML009C	0	0	0.0752212389380531
YGR101W	0	0	0.0752212389380531
YOR291W	0	1	0.0752212389380531
YNR018W	0	1	0.0752212389380531
YJL121C	0	0	0.0752212389380531
YPR129W	0	0	0.0752212389380531
YDR232W	0	0	0.0752212389380531
YOL053W	0	1	0.0752212389380531
YOR187W	0	0	0.0752212389380531
YML097C	0	0	0.0752212389380531
YJR075W	0	0	0.0752212389380531
YDR079W	0	0	0.0752212389380531
YOL042W	0	1	0.0752212389380531
YNL122C	0	1	0.0752212389380531
YPL099C	0	1	0.0752212389380531
YDR115W	0	0	0.0752212389380531
YKR065C	0	0	0.0752212389380531
YMR123W	0	0	0.0752212389380531
YPL097W	0	0	0.0752212389380531
YJL209W	0	0	0.0752212389380531
YGR206W	0	0	0.0752212389380531
YOR020C	0	0	0.0752212389380531
YLR330W	0	0	0.0752212389380531
YER154W	1	0	0.0752212389380531
YOR159C	0	0	0.0752212389380531
YDL206W	0	1	0.0752212389380531
YIL065C	0	0	0.0752212389380531
YPL104W	0	0	0.0752212389380531
YDR248C	0	1	0.0752212389380531
YOR232W	0	0	0.0752212389380531
YDR393W	1	0	0.0752212389380531
YKL135C	0	0	0.0748898678414097
YLR203C	0	0	0.0745614035087719
YKR027W	0	0	0.074235807860262
YGR028W	0	0	0.0739130434782609
YLR262C-A	0	0	0.0737704918032787
YDL049C	0	0	0.0737704918032787
YGL115W	0	0	0.0737704918032787
YMR276W	0	0	0.0737704918032787
YIR006C	0	0	0.0737704918032787
YPL172C	0	0	0.0737704918032787
YCR059C	0	0	0.0737704918032787
YDL198C	0	0	0.0737704918032787
YER089C	0	0	0.0737704918032787
YDR420W	0	0	0.0737704918032787
YJL174W	0	0	0.0737704918032787
YCL056C	0	1	0.0737704918032787
YMR302C	0	0	0.0737704918032787
YJR100C	0	1	0.0737704918032787
YDR322W	0	0	0.0737704918032787
YPR125W	1	0	0.0737704918032787
YIR024C	0	1	0.0737704918032787
YOR094W	0	0	0.073469387755102
YPR047W	0	0	0.0731707317073171
YDR375C	0	0	0.0728744939271255
YML086C	0	0	0.0725806451612903
YGR165W	0	0	0.072289156626506
YLR253W	0	1	0.072289156626506
YDR347W	0	0	0.072
YOR084W	0	0	0.0717131474103586
YGL129C	0	0	0.0714285714285714
YKL192C	0	0	0.0711462450592885
YGR231C	0	0	0.0708661417322835
YMR267W	0	0	0.0705882352941176
YGR132C	0	0	0.0703125
YPL264C	0	1	0.0703125
YER007W	0	0	0.0700389105058366
YNL083W	0	0	0.0697674418604651
YGL143C	0	0	0.0694980694980695
YGL226W	0	1	0.0694980694980695
YPR155C	0	0	0.0692307692307692
YLR259C	0	0	0.0689655172413793
YOR115C	0	0	0.0687022900763359
YJL096W	0	0	0.0684410646387833
YGL081W	0	1	0.0684410646387833
YDL174C	0	0	0.0681818181818182
YDR175C	0	0	0.0679245283018868
YMR188C	0	0	0.0676691729323308
YJL063C	0	0	0.0674157303370786
YOR150W	0	0	0.0671641791044776
YKL170W	0	0	0.0669144981412639
YOR165W	0	0	0.0666666666666667
YNL288W	0	0	0.0664206642066421
YIL154C	0	0	0.0661764705882353
YJL102W	0	0	0.0659340659340659
YLR168C	0	1	0.0659340659340659
YGL064C	0	0	0.0656934306569343
YPL224C	0	0	0.0654545454545455
YJR118C	0	0	0.0652173913043478
YOL096C	0	0	0.0649819494584837
YER141W	0	0	0.0647482014388489
YML047C	0	0	0.0645161290322581
YDL120W	0	0	0.0642857142857143
YJR062C	0	0	0.0640569395017794
YMR066W	0	1	0.0640569395017794
YLR039C	0	0	0.0638297872340425
YPL078C	0	0	0.0636042402826855
YGL080W	0	1	0.0636042402826855
YLR116W	0	0	0.0633802816901408
YMR257C	0	0	0.0631578947368421
YJR133W	0	0	0.0629370629370629
YLR295C	0	0	0.0627177700348432
YFR045W	0	0	0.0625
YKR042W	0	0	0.0622837370242214
YMR064W	0	0	0.0620689655172414
YDR231C	0	0	0.0618556701030928
YCL008C	0	0	0.0616438356164384
YDR377W	0	0	0.0614334470989761
YMR282C	0	0	0.0612244897959184
YLR405W	0	0	0.0610169491525424
YPR020W	0	0	0.0608108108108108
YCL044C	0	0	0.0606060606060606
YPL083C	0	0	0.0604026845637584
YNL231C	0	0	0.0602006688963211
YOL012C	0	0	0.06
YGR078C	0	0	0.0598006644518272
YIL153W	0	0	0.0596026490066225
YOL071W	0	0	0.0594059405940594
YOR308C	0	0	0.0592105263157895
YPL048W	0	0	0.059016393442623
YHL038C	0	0	0.0588235294117647
YJR045C	0	0	0.0588235294117647
YPR166C	0	0	0.0588235294117647
YPL249C-A	0	0	0.0588235294117647
YER182W	0	1	0.0588235294117647
YOR286W	0	1	0.0588235294117647
YHR038W	0	0	0.0588235294117647
YBR120C	0	0	0.0588235294117647
YJL131C	0	1	0.0588235294117647
YBL022C	0	0	0.0588235294117647
YPR134W	0	0	0.0588235294117647
YAL024C	0	0	0.0588235294117647
YMR130W	0	1	0.0588235294117647
YJR117W	0	0	0.0588235294117647
YMR072W	0	0	0.0588235294117647
YNL252C	0	0	0.0588235294117647
YBL021C	0	0	0.0588235294117647
YPL183W-A	0	0	0.0588235294117647
YBL090W	0	0	0.0588235294117647
YGL084C	0	0	0.0588235294117647
YIL033C	0	0	0.0588235294117647
YOL027C	1	0	0.0588235294117647
YER152C	0	1	0.0588235294117647
YGR252W	0	0	0.058641975308642
YLR350W	0	0	0.0584615384615385
YEL021W	0	0	0.0582822085889571
YJL208C	0	0	0.0581039755351682
YJR101W	0	0	0.0579268292682927
YDR237W	0	0	0.0577507598784195
YGR270W	0	0	0.0575757575757576
YGR105W	0	0	0.0574018126888218
YDL045W-A	0	0	0.0572289156626506
YER050C	0	0	0.0570570570570571
YMR023C	0	0	0.0568862275449102
YJL180C	0	0	0.0567164179104478
YOR347C	0	0	0.056547619047619
YKR029C	0	0	0.0564971751412429
YPL168W	0	1	0.0564971751412429
YHR037W	0	0	0.0564971751412429
YMR152W	0	0	0.0564971751412429
YNL153C	0	0	0.0564971751412429
YGR222W	0	0	0.0564971751412429
YOR205C	0	1	0.0564971751412429
YJR122W	0	1	0.0564971751412429
YMR286W	0	0	0.0564971751412429
YNL081C	0	0	0.0564971751412429
YBR003W	0	0	0.0564971751412429
YNL255C	0	0	0.0564971751412429
YHR200W	0	0	0.0564971751412429
YGL107C	0	1	0.0564971751412429
YPL144W	0	0	0.0564971751412429
YLR370C	0	0	0.0564971751412429
YNL063W	0	1	0.0564971751412429
YDR276C	0	0	0.0564971751412429
YLL001W	0	0	0.0564971751412429
YKL016C	0	0	0.0564971751412429
YML078W	0	0	0.0564971751412429
YKL027W	0	1	0.0564971751412429
YGL020C	0	0	0.0564971751412429
YPR140W	1	0	0.0564971751412429
YDR298C	0	0	0.0563380281690141
YLR090W	0	0	0.0561797752808989
YEL050C	0	0	0.0560224089635854
YBL030C	0	0	0.0558659217877095
YMR003W	0	1	0.0558659217877095
YER139C	0	1	0.0558659217877095
YPL181W	0	0	0.0557103064066852
YMR166C	0	0	0.0555555555555556
YBR023C	0	0	0.0554016620498615
YER019W	0	0	0.0552486187845304
YCR044C	0	0	0.0550964187327824
YLR105C	0	0	0.0549450549450549
YLR200W	0	0	0.0547945205479452
YMR158W	0	0	0.0546448087431694
YPR147C	0	1	0.0546448087431694
YHR013C	0	0	0.0544959128065395
YDL100C	0	0	0.0543478260869565
YLR163C	0	0	0.0542005420054201
YAL015C	0	0	0.0540540540540541
YBR039W	0	0	0.0539083557951483
YPR006C	0	0	0.0537634408602151
YNR045W	0	0	0.0536193029490617
YJL124C	0	0	0.053475935828877
YHR060W	0	0	0.0533333333333333
YDR156W	0	0	0.0531914893617021
YDR294C	0	0	0.0530503978779841
YLR283W	0	1	0.0530503978779841
YGR112W	0	0	0.0529100529100529
YOR043W	0	0	0.0527704485488127
YML091C	0	0	0.0526315789473684
YGL040C	0	0	0.05249343832021
YMR012W	0	0	0.0523560209424084
YDR484W	0	0	0.0522193211488251
YNL284C	0	0	0.0520833333333333
YGL070C	0	0	0.051948051948052
YNL185C	0	0	0.0518134715025907
YDL002C	0	0	0.0516795865633075
YNL307C	0	0	0.0515463917525773
YPL031C	0	0	0.051413881748072
YBL024W	0	0	0.0512820512820513
YPR011C	0	0	0.051150895140665
YBR262C	0	1	0.051150895140665
YCR024C	0	0	0.0510204081632653
YNR041C	0	0	0.0508905852417303
YKL003C	0	0	0.050761421319797
YBL080C	0	0	0.0506329113924051
YAL022C	0	0	0.0505050505050505
YOR305W	0	0	0.0503778337531486
YPL210C	0	0	0.050251256281407
YML048W	0	0	0.050125313283208
YCR084C	0	0	0.05
YPL271W	0	0	0.0498753117206983
YOR142W	0	0	0.0497512437810945
YEL061C	0	0	0.0496277915632754
YPL107W	0	1	0.0496277915632754
YNL003C	0	0	0.0495049504950495
YDR334W	0	0	0.0493827160493827
YLR395C	0	0	0.0492610837438424
YOL129W	0	0	0.0491400491400491
YMR153W	0	0	0.0490196078431373
YDR177W	0	0	0.0488997555012225
YGR183C	0	0	0.0487804878048781
YOR176W	0	0	0.048661800486618
YER080W	0	1	0.048661800486618
YBL101C	0	0	0.0485436893203883
YEL003W	0	0	0.0484261501210654
YBR192W	0	0	0.0483091787439614
YLL007C	0	1	0.0483091787439614
YKL155C	0	0	0.0481927710843374
YPL109C	0	1	0.0481927710843374
YOL009C	0	0	0.0480769230769231
YGR170W	0	0	0.0479616306954436
YGL187C	0	0	0.0478468899521531
YOL111C	0	0	0.0477326968973747
YHR051W	0	0	0.0476190476190476
YOR040W	0	0	0.0475059382422803
YGR255C	0	0	0.0473933649289099
YAL001C	0	0	0.0472813238770686
YJR120W	0	0	0.0471698113207547
YAL005C	0	0	0.0470588235294118
YMR026C	0	0	0.0469483568075117
YDL029W	0	0	0.0468384074941452
YJR080C	0	1	0.0468384074941452
YGR054W	0	0	0.0467289719626168
YLR369W	0	0	0.0466200466200466
YOR311C	0	1	0.0466200466200466
YMR098C	0	1	0.0466200466200466
YBL058W	0	0	0.0465116279069767
YLL009C	0	0	0.0464037122969838
YNL052W	0	0	0.0462962962962963
YAL007C	0	0	0.046189376443418
YER016W	0	0	0.0460829493087558
YHR198C	0	1	0.0460829493087558
YGL018C	0	0	0.0459770114942529
YDR041W	0	0	0.0458715596330275
YBL056W	0	0	0.045766590389016
YER187W	0	1	0.045766590389016
YMR133W	0	0	0.045662100456621
YOR181W	0	0	0.0455580865603645
YAL002W	0	0	0.0454545454545455
YCR079W	0	0	0.0453514739229025
YBL045C	0	0	0.0452488687782805
YDL080C	0	0	0.0451467268623025
YBR022W	0	0	0.045045045045045
YNR022C	0	0	0.0449438202247191
YML094W	0	0	0.0448430493273543
YAL009W	0	0	0.0447427293064877
YPL101W	0	0	0.0446428571428571
YOR228C	0	1	0.0446428571428571
YMR256C	0	0	0.044543429844098
YAL016W	0	0	0.0444444444444444
YNL071W	0	0	0.0443458980044346
YNL329C	0	0	0.0442477876106195
YKR016W	0	1	0.0442477876106195
YDR462W	0	0	0.0441501103752759
YAL008W	0	1	0.0441501103752759
YIL107C	0	0	0.0440528634361234
YDR182W	0	0	0.043956043956044
YDR245W	0	0	0.043859649122807
YAL003W	0	0	0.0437636761487965
YIL168W	0	0	0.0436681222707424
YDR392W	0	0	0.0435729847494553
YIL034C	0	0	0.0434782608695652
YNR037C	0	0	0.0433839479392625
YGL194C	0	0	0.0432900432900433
YGL127C	0	0	0.0431965442764579
YBR026C	0	0	0.0431034482758621
YPR023C	0	0	0.043010752688172
YLR188W	0	0	0.0429184549356223
YJR011C	0	1	0.0429184549356223
YPL091W	0	0	0.0428265524625268
YML110C	0	0	0.0427350427350427
YKR020W	0	0	0.0426439232409382
YMR158C-A	0	1	0.0426439232409382
YER027C	0	0	0.0425531914893617
YKL167C	0	0	0.0424628450106157
YOR269W	0	0	0.0423728813559322
YHR001W-A	0	0	0.0422832980972516
YAL027W	0	1	0.0422832980972516
YNL107W	0	0	0.0421940928270042
YNR036C	0	0	0.0421052631578947
YKL137W	0	1	0.0421052631578947
YKL058W	0	0	0.0420168067226891
YLR087C	0	0	0.0419287211740042
YML081C-A	0	0	0.0418410041841004
YHR121W	0	0	0.0417536534446764
YPL013C	0	0	0.0416666666666667
YGR215W	0	0	0.0415800415800416
YFR024C-A	0	0	0.04149377593361
YCR028C	0	0	0.041407867494824
YLR132C	0	0	0.0413223140495868
YJR121W	0	0	0.0412371134020619
YJR088C	0	1	0.0412371134020619
YFL016C	0	0	0.0411522633744856
YKR095W	0	0	0.0410677618069815
YAL010C	0	0	0.040983606557377
YAL014C	0	0	0.0408997955010225
YHL032C	0	0	0.0408163265306122
YPL098C	0	0	0.0407331975560081
YPL037C	0	0	0.040650406504065
YML030W	0	1	0.040650406504065
YDR129C	0	0	0.0405679513184584
YJR077C	0	0	0.0404858299595142
YHR120W	0	0	0.0404040404040404
YNL076W	0	0	0.0403225806451613
YDR424C	0	0	0.0402414486921529
YAL033W	0	0	0.0401606425702811
YHR003C	0	1	0.0401606425702811
YAL011W	0	0	0.0400801603206413
YOL062C	0	0	0.04
YFR011C	0	1	0.04
YKR035W-A	0	0	0.0399201596806387
YDR047W	0	0	0.0398406374501992
YJL166W	0	0	0.0397614314115308
YPR191W	0	0	0.0396825396825397
YDL067C	0	0	0.0396039603960396
YKR028W	0	0	0.0395256916996047
YML124C	0	0	0.0394477317554241
YNL306W	0	0	0.0393700787401575
YNL100W	0	1	0.0393700787401575
YBL099W	0	0	0.0392927308447937
YOR027W	0	0	0.0392156862745098
YBL015W	0	0	0.0391389432485323
YGR038W	0	0	0.0390625
YPL260W	0	1	0.0390625
YAL012W	0	0	0.0389863547758285
YAL046C	0	1	0.0389863547758285
YGR232W	0	0	0.0389105058365759
YOR123C	0	0	0.0388349514563107
YMR150C	0	0	0.0387596899224806
YOR358W	0	0	0.0386847195357834
YJL003W	0	0	0.0386100386100386
YKL119C	0	0	0.0385356454720617
YGR029W	0	0	0.0384615384615385
YFL018C	0	0	0.0383877159309021
YDL202W	0	0	0.0383141762452107
YIL040W	0	0	0.0382409177820268
YPL050C	0	0	0.0381679389312977
YIL113W	0	0	0.0380952380952381
YIL157C	0	1	0.0380952380952381
YIL051C	0	0	0.0380228136882129
YBR024W	0	0	0.0379506641366224
YLR139C	0	0	0.0378787878787879
YKL041W	0	0	0.0378071833648393
YAL017W	0	0	0.0377358490566038
YLR290C	0	1	0.0377358490566038
YMR312W	0	0	0.0376647834274953
YLR312W-A	0	0	0.037593984962406
YOR327C	0	0	0.0375234521575985
YLR351C	0	1	0.0375234521575985
YJL143W	0	0	0.0374531835205993
YLR059C	0	0	0.0373831775700935
YEL024W	0	0	0.0373134328358209
YGR021W	0	1	0.0373134328358209
YPR124W	0	0	0.037243947858473
YMR301C	0	0	0.0371747211895911
YBL041W	0	0	0.0371057513914657
YDR084C	0	0	0.037037037037037
YPR098C	0	1	0.037037037037037
YAL030W	0	0	0.0369685767097967
YLR113W	0	0	0.03690036900369
YER044C	0	0	0.0368324125230203
YOR117W	0	0	0.0367647058823529
YHR109W	0	0	0.036697247706422
YML120C	0	0	0.0366300366300366
YIL093C	0	0	0.036563071297989
YLR190W	0	0	0.0364963503649635
YJR134C	0	1	0.0364963503649635
YMR154C	0	0	0.0364298724954463
YER063W	0	0	0.0363636363636364
YIL031W	0	0	0.0362976406533575
YAL029C	0	0	0.036231884057971
YDL181W	0	0	0.0361663652802893
YJL168C	0	0	0.036101083032491
YAL019W	0	0	0.036036036036036
YOL130W	0	0	0.0359712230215827
YGL033W	0	0	0.0359066427289048
YPL134C	0	0	0.03584229390681
YPL262W	0	0	0.035778175313059
YPL259C	0	0	0.0357142857142857
YDL018C	0	0	0.035650623885918
YEL052W	0	1	0.035650623885918
YCR003W	0	0	0.0355871886120996
YBR207W	0	0	0.0355239786856128
YGR163W	0	0	0.0354609929078014
YNL147W	0	0	0.0353982300884956
YLR386W	0	0	0.0353356890459364
YKL007W	0	0	0.0352733686067019
YAL021C	0	0	0.0352112676056338
YJL183W	0	0	0.0351493848857645
YAL032C	0	0	0.0350877192982456
YIL006W	0	0	0.0350262697022767
YLR085C	0	0	0.034965034965035
YOR211C	0	0	0.0349040139616056
YJL148W	0	0	0.0348432055749129
YIL128W	0	0	0.0347826086956522
YPR141C	0	0	0.0347222222222222
YBR176W	0	0	0.0346620450606586
YNL259C	0	0	0.0346020761245675
YER026C	0	0	0.0345423143350604
YAL047C	0	0	0.0344827586206897
YLR314C	0	0	0.0344234079173838
YAL026C	0	0	0.0343642611683849
YDR493W	0	1	0.0343642611683849
YBR221C	0	0	0.0343053173241852
YGL110C	0	1	0.0343053173241852
YLR091W	0	1	0.0343053173241852
YNL098C	0	0	0.0342465753424658
YJR032W	0	0	0.0341880341880342
YGL019W	0	0	0.0341296928327645
YFR010W	0	0	0.0340715502555366
YBR126C	0	0	0.0340136054421769
YJL140W	0	0	0.033955857385399
YER012W	0	0	0.0338983050847458
YBL006C	0	0	0.0338409475465313
YOR278W	0	0	0.0337837837837838
YIL076W	0	0	0.0337268128161889
YPL055C	0	0	0.0336700336700337
YFR052W	0	0	0.0336134453781513
YAL025C	0	0	0.0335570469798658
YAL023C	0	0	0.033500837520938
YPL270W	0	0	0.0334448160535117
YNL037C	0	0	0.0333889816360601
YJR102C	0	0	0.0333333333333333
YKL011C	0	0	0.0332778702163062
YNR052C	0	0	0.0332225913621262
YGR253C	0	0	0.033167495854063
YDR100W	0	0	0.033112582781457
YAL018C	0	1	0.033112582781457
YGR076C	0	0	0.0330578512396694
YPL161C	0	0	0.033003300330033
YIL062C	0	0	0.0329489291598023
YGR207C	0	1	0.0329489291598023
YAL040C	0	0	0.0328947368421053
YPL086C	0	0	0.0328407224958949
YGR084C	0	0	0.0327868852459016
YLR201C	0	0	0.0327332242225859
YLR055C	0	0	0.0326797385620915
YLR089C	0	1	0.0326797385620915
YBL026W	0	0	0.032626427406199
YDR137W	0	0	0.0325732899022801
YIL166C	0	0	0.032520325203252
YNL005C	0	0	0.0324675324675325
YAL028W	0	0	0.0324149108589951
YDR148C	0	0	0.0323624595469256
YGR135W	0	0	0.0323101777059774
YAL031C	0	0	0.032258064516129
YML115C	0	0	0.0322061191626409
YOR158W	0	0	0.0321543408360129
YMR157C	0	1	0.0321543408360129
YBL001C	0	0	0.0321027287319422
YPL189W	0	0	0.032051282051282
YBL011W	0	0	0.032
YPL115C	0	0	0.0319488817891374
YGR166W	0	0	0.0318979266347687
YNL168C	0	1	0.0318979266347687
YOR330C	0	0	0.0318471337579618
YLR292C	0	0	0.0317965023847377
YOR125C	0	0	0.0317460317460317
YPL201C	0	0	0.0316957210776545
YMR083W	0	0	0.0316455696202532
YDR016C	0	0	0.0315955766192733
YBR019C	0	0	0.0315457413249211
YLL041C	0	0	0.031496062992126
YJL066C	0	1	0.031496062992126
YIL155C	0	0	0.0314465408805031
YOL008W	0	0	0.0313971742543171
YMR214W	0	0	0.0313479623824451
YAL042W	0	0	0.0312989045383412
YPL165C	0	1	0.0312989045383412
YLR093C	0	0	0.03125
YBR280C	0	0	0.031201248049922
YGR200C	0	0	0.0311526479750779
YGL011C	0	0	0.031104199066874
YFR044C	0	0	0.031055900621118
YIL087C	0	1	0.031055900621118
YBR029C	0	0	0.0310077519379845
YBR231C	0	0	0.0309597523219814
YBL107C	0	1	0.0309597523219814
YOR038C	0	0	0.0309119010819165
YHR012W	0	0	0.0308641975308642
YDL008W	0	0	0.0308166409861325
YML041C	0	0	0.0307692307692308
YKL139W	0	0	0.0307219662058372
YNL325C	0	0	0.0306748466257669
YKL085W	0	0	0.0306278713629403
YAR007C	0	0	0.0305810397553517
YDR204W	0	0	0.0305343511450382
YHR117W	0	1	0.0305343511450382
YGR063C	0	0	0.0304878048780488
YPR073C	0	0	0.030441400304414
YDR183W	0	0	0.0303951367781155
YLR092W	0	0	0.0303490136570561
YCR009C	0	0	0.0303030303030303
YJR048W	0	0	0.0302571860816944
YKL035W	0	0	0.0302114803625378
YFR049W	0	0	0.0301659125188537
YOR350C	0	1	0.0301659125188537
YLR394W	0	0	0.0301204819277108
YPL253C	0	0	0.0300751879699248
YOR136W	0	0	0.03003003003003
YHR067W	0	0	0.0299850074962519
YJL014W	0	0	0.029940119760479
YKL150W	0	0	0.0298953662182362
YKL114C	0	0	0.0298507462686567
YLR262C	0	0	0.029806259314456
YNL214W	0	0	0.0297619047619048
YJL081C	0	0	0.0297176820208024
YNL330C	0	0	0.029673590504451
YKR052C	0	0	0.0296296296296296
YLR046C	0	1	0.0296296296296296
YER178W	0	0	0.029585798816568
YHR008C	0	0	0.0295420974889217
YBR171W	0	0	0.0294985250737463
YIL010W	0	0	0.0294550810014728
YAL034W-A	0	0	0.0294117647058824
YAL041W	0	0	0.0293685756240822
YLR429W	0	0	0.0293255131964809
YPL116W	0	0	0.0292825768667643
YKL176C	0	0	0.0292397660818713
YOR259C	0	0	0.0291970802919708
YIR022W	0	0	0.0291545189504373
YAL049C	0	1	0.0291545189504373
YBR146W	0	0	0.0291120815138282
YLR384C	0	0	0.0290697674418605
YPR082C	0	0	0.0290275761973875
YDR477W	0	0	0.0289855072463768
YPL202C	0	0	0.0289435600578871
YGL173C	0	0	0.0289017341040462
YBL091C	0	0	0.0288600288600289
YAR008W	0	0	0.0288184438040346
YAL043C	0	0	0.0287769784172662
YOR362C	0	0	0.028735632183908
YNL239W	0	0	0.0286944045911047
YAL055W	0	0	0.0286532951289398
YGL100W	0	0	0.0286123032904149
YAL038W	0	0	0.0285714285714286
YAL036C	0	0	0.0285306704707561
YCL017C	0	0	0.0284900284900285
YPR108W	0	0	0.0284495021337127
YPL041C	0	0	0.0284090909090909
YNL032W	0	0	0.0283687943262411
YGL119W	0	0	0.028328611898017
YPL069C	0	0	0.0282885431400283
YLR119W	0	0	0.0282485875706215
YOR157C	0	0	0.0282087447108604
YNL199C	0	0	0.028169014084507
YMR224C	0	0	0.0281293952180028
YDL074C	0	0	0.0280898876404494
YDL097C	0	0	0.0280504908835905
YAL051W	0	0	0.0280112044817927
YBR234C	0	0	0.027972027972028
YOL026C	0	0	0.0279329608938547
YHR110W	0	0	0.0278940027894003
YDL027C	0	1	0.0278940027894003
YBL038W	0	0	0.0278551532033426
YNR001C	0	0	0.0278164116828929
YIL158W	0	1	0.0278164116828929
YDR308C	0	0	0.0277777777777778
YAL044C	0	0	0.0277392510402219
YBL033C	0	0	0.0277008310249307
YBL007C	0	0	0.0276625172890733
YNL084C	0	0	0.0276243093922652
YMR314W	0	0	0.0275862068965517
YJL030W	0	0	0.0275482093663912
YNL048W	0	0	0.0275103163686382
YDR178W	0	0	0.0274725274725275
YOR236W	0	0	0.0274348422496571
YPL195W	0	0	0.0273972602739726
YGL200C	0	0	0.027359781121751
YPL001W	0	0	0.0273224043715847
YDR485C	0	0	0.0272851296043656
YPR103W	0	0	0.0272479564032698
YGL048C	0	0	0.0272108843537415
YGL057C	0	1	0.0272108843537415
YHR090C	0	0	0.0271739130434783
YOL138C	0	0	0.0271370420624152
YPR030W	0	0	0.02710027100271
YAR002W	0	0	0.027063599458728
YEL064C	0	0	0.027027027027027
YLR192C	0	0	0.0269905533063428
YAL060W	0	0	0.0269541778975741
YCR075C	0	0	0.0269179004037685
YEL053C	0	0	0.0268817204301075
YHL002W	0	0	0.0268456375838926
YNL079C	0	0	0.0268096514745308
YML092C	0	0	0.0267737617135207
YAL037W	0	1	0.0267737617135207
YNL200C	0	1	0.0267737617135207
YIR029W	0	0	0.0267379679144385
YAR003W	0	0	0.0267022696929239
YHR147C	0	0	0.0266666666666667
YDL033C	0	0	0.0266311584553928
YNL312W	0	0	0.0265957446808511
YOL088C	0	0	0.0265604249667995
YBR268W	0	0	0.026525198938992
YDL004W	0	0	0.0264900662251656
YCR086W	0	0	0.0264550264550265
YDR514C	0	1	0.0264550264550265
YNL138W	0	0	0.0264200792602378
YER149C	0	0	0.0263852242744063
YKL141W	0	0	0.0263504611330698
YFL054C	0	0	0.0263157894736842
YAL048C	0	0	0.026281208935611
YPL137C	0	0	0.026246719160105
YKL213C	0	0	0.0262123197903014
YEL048C	0	1	0.0262123197903014
YJL147C	0	1	0.0262123197903014
YBR129C	0	0	0.0261780104712042
YGL191W	0	0	0.0261437908496732
YOR163W	0	0	0.0261096605744125
YBR122C	0	0	0.0260756192959583
YDR236C	0	0	0.0260416666666667
YBL032W	0	0	0.0260078023407022
YJL176C	0	0	0.025974025974026
YLR242C	0	0	0.0259403372243839
YOR066W	0	1	0.0259403372243839
YER077C	0	1	0.0259403372243839
YDR510W	0	0	0.0259067357512953
YPR199C	0	0	0.0258732212160414
YBR282W	0	0	0.0258397932816537
YPR021C	0	0	0.0258064516129032
YOR069W	0	0	0.0257731958762887
YBL037W	0	0	0.0257400257400257
YBR251W	0	0	0.025706940874036
YCL052C	0	0	0.0256739409499358
YPR036W	0	0	0.0256410256410256
YAL059W	0	0	0.0256081946222791
YDR524C	0	0	0.0255754475703325
YBR164C	0	0	0.0255427841634738
YLR038C	0	0	0.0255102040816327
YAR033W	0	0	0.0254777070063694
YAL056W	0	0	0.0254452926208651
YER094C	0	0	0.0254129606099111
YDR174W	0	0	0.0253807106598985
YKL190W	0	0	0.0253485424588086
YER111C	0	0	0.0253164556962025
YHR026W	0	0	0.0252844500632111
YBR035C	0	0	0.0252525252525253
YAL058W	0	0	0.0252206809583859
YMR193W	0	0	0.0251889168765743
YGR249W	0	0	0.0251572327044025
YLR289W	0	1	0.0251572327044025
YMR145C	0	0	0.0251256281407035
YAL054C	0	0	0.0250941028858218
YAL053W	0	0	0.025062656641604
YDR315C	0	0	0.0250312891113892
YMR281W	0	0	0.025
YFR050C	0	0	0.0249687890137328
YFR019W	0	0	0.0249376558603491
YDL052C	0	0	0.024906600249066
YLL043W	0	0	0.0248756218905473
YER122C	0	0	0.0248447204968944
YDR529C	0	0	0.0248138957816377
YGR235C	0	1	0.0248138957816377
YDR289C	0	0	0.0247831474597274
YLR099C	0	1	0.0247831474597274
YDL007W	0	0	0.0247524752475248
YBR016W	0	0	0.0247218788627936
YEL065W	0	0	0.0246913580246914
YBR177C	0	0	0.0246609124537608
YNL055C	0	0	0.0246305418719212
YAL062W	0	0	0.02460024600246
YBL102W	0	0	0.0245700245700246
YDL165W	0	0	0.0245398773006135
YOR089C	0	0	0.0245098039215686
YHR039C-A	0	0	0.0244798041615667
YDL015C	0	0	0.0244498777506112
YBR057C	0	0	0.0244200244200244
YGL253W	0	0	0.024390243902439
YJL060W	0	0	0.0243605359317905
YEL066W	0	0	0.024330900243309
YBR200W	0	0	0.0243013365735115
YPL178W	0	0	0.0242718446601942
YBR173C	0	0	0.0242424242424242
YDR144C	0	0	0.0242130750605327
YIR004W	0	0	0.0241837968561064
YBL003C	0	0	0.0241545893719807
YIL021W	0	0	0.0241254523522316
YBR001C	0	0	0.0240963855421687
YEL056W	0	0	0.0240673886883273
YBL008W	0	0	0.0240384615384615
YBR205W	0	0	0.0240096038415366
YHL034C	0	0	0.0239808153477218
YMR283C	0	0	0.0239520958083832
YHR134W	0	0	0.0239234449760766
YJL172W	0	0	0.02389486260454
YAR031W	0	0	0.0238663484486874
YEL031W	0	0	0.0238379022646007
YBL057C	0	0	0.0238095238095238
YPR176C	0	0	0.0237812128418549
YMR298W	0	0	0.0237529691211401
YBL002W	0	0	0.0237247924080664
YDR305C	0	0	0.023696682464455
YGL244W	0	0	0.0236686390532544
YGL002W	0	0	0.0236406619385343
YOR216C	0	0	0.0236127508854782
YOL122C	0	0	0.0235849056603774
YLR398C	0	0	0.0235571260306243
YAL063C	0	0	0.0235294117647059
YMR241W	0	0	0.0235017626321974
YOR367W	0	0	0.0234741784037559
YNR035C	0	0	0.0234466588511137
YNL167C	0	0	0.0234192037470726
YJR076C	0	0	0.0233918128654971
YER151C	0	0	0.0233644859813084
YAR014C	0	0	0.0233372228704784
YHR178W	0	0	0.0233100233100233
YPR119W	0	0	0.0232828870779977
YBR082C	0	0	0.0232558139534884
YGL172W	0	0	0.0232288037166086
YOR035C	0	0	0.0232018561484919
YEL062W	0	0	0.0231749710312862
YER030W	0	0	0.0231481481481481
YAR019C	0	0	0.023121387283237
YJR140C	0	0	0.023094688221709
YAR018C	0	0	0.0230680507497117
YMR071C	0	0	0.0230414746543779
YIL170W	0	1	0.0230414746543779
YBR269C	0	1	0.0230414746543779
YBR159W	0	0	0.0230149597238205
YKL013C	0	0	0.0229885057471264
YAR015W	0	0	0.0229621125143513
YGL047W	0	0	0.0229357798165138
YNR032W	0	0	0.0229095074455899
YBR130C	0	0	0.022883295194508
YBR258C	0	0	0.0228571428571429
YJL095W	0	0	0.0228310502283105
YDR517W	0	0	0.0228050171037628
YNL051W	0	0	0.0227790432801822
YDR394W	0	0	0.0227531285551763
YNL094W	0	0	0.0227272727272727
YJL020C	0	0	0.0227014755959137
YDR353W	0	0	0.0226757369614512
YBR103W	0	0	0.0226500566251416
YML014W	0	0	0.0226244343891403
YDL135C	0	0	0.0225988700564972
YHR135C	0	0	0.0225733634311512
YFR025C	0	0	0.0225479143179256
YER174C	0	0	0.0225225225225225
YER183C	0	0	0.0224971878515186
YLR250W	0	0	0.0224719101123595
YBL036C	0	0	0.0224466891133558
YNL253W	0	0	0.0224215246636771
YDL184C	0	0	0.0223964165733483
YJR063W	0	0	0.0223713646532438
YAL061W	0	1	0.0223713646532438
YOL003C	0	0	0.0223463687150838
YEL037C	0	0	0.0223214285714286
YMR264W	0	0	0.0222965440356745
YCR002C	0	0	0.022271714922049
YDL045C	0	0	0.0222469410456062
YMR210W	0	0	0.0222222222222222
YHR107C	0	0	0.0221975582685905
YBL019W	0	0	0.0221729490022173
YOR023C	0	0	0.0221483942414175
YLR229C	0	0	0.0221238938053097
YGR037C	0	0	0.0220994475138122
YNL294C	0	0	0.022075055187638
YNR072W	0	0	0.0220507166482911
YJL065C	0	0	0.0220264317180617
YPL087W	0	0	0.022002200220022
YBL016W	0	0	0.021978021978022
YPL024W	0	0	0.021953896816685
YJR099W	0	0	0.0219298245614035
YDR513W	0	0	0.0219058050383352
YFR033C	0	0	0.0218818380743982
YJR057W	0	0	0.0218579234972678
YGR229C	0	0	0.0218340611353712
YDL065C	0	0	0.0218102508178844
YOR361C	0	0	0.0217864923747277
YIL125W	0	0	0.0217627856365615
YJL167W	0	0	0.0217391304347826
YAL064W	0	1	0.0217391304347826
YAL067C	0	0	0.0217155266015201
YBR227C	0	1	0.0217155266015201
YBL040C	0	0	0.0216919739696312
YHR043C	0	0	0.0216684723726977
YBL050W	0	0	0.0216450216450216
YGL086W	0	0	0.0216216216216216
YBL023C	0	0	0.0215982721382289
YMR059W	0	0	0.0215749730312837
YBR201W	0	0	0.021551724137931
YNL298W	0	0	0.0215285252960172
YIL077C	0	0	0.021505376344086
YDL092W	0	0	0.0214822771213749
YNL038W	0	0	0.0214592274678112
YGR230W	0	0	0.0214362272240086
YFR032C-A	0	0	0.0214132762312634
YPR182W	0	0	0.0213903743315508
YCR027C	0	0	0.0213675213675214
YOR261C	0	0	0.0213447171824973
YDR373W	0	0	0.0213219616204691
YOL005C	0	0	0.0212992545260916
YHR081W	0	0	0.0212765957446809
YAR042W	0	0	0.0212539851222104
YFR036W	0	0	0.0212314225053079
YOL072W	0	0	0.0212089077412513
YOL038W	0	0	0.0211864406779661
YBL020W	0	0	0.0211640211640212
YBL064C	0	0	0.0211416490486258
YLR216C	0	0	0.0211193241816262
YPL240C	0	0	0.0210970464135021
YAR050W	0	0	0.0210748155953635
YAR035W	0	0	0.0210526315789474
YDL223C	0	0	0.0210304942166141
YER107C	0	0	0.0210084033613445
YHR163W	0	0	0.0209863588667366
YMR272C	0	0	0.0209643605870021
YOR264W	0	1	0.0209643605870021
YER021W	0	0	0.0209424083769634
YOR039W	0	0	0.0209205020920502
YOR196C	0	0	0.0208986415882968
YOL052C	0	0	0.0208768267223382
YBL013W	0	0	0.0208550573514077
YGR284C	0	0	0.0208333333333333
YKR037C	0	0	0.0208116545265349
YPL127C	0	0	0.0207900207900208
YBL018C	0	0	0.0207684319833853
YNL328C	0	0	0.0207509881422925
YCL018W	0	0	0.0207509881422925
YEL017W	0	0	0.0207509881422925
YMR149W	0	0	0.0207509881422925
YNL271C	0	0	0.0207509881422925
YDL130W-A	0	0	0.0207509881422925
YAR020C	0	1	0.0207509881422925
YJL154C	0	0	0.0207509881422925
YGR244C	0	0	0.0207509881422925
YAR071W	0	0	0.0207509881422925
YHR002W	0	0	0.0207509881422925
YAR023C	0	1	0.0207509881422925
YML071C	0	0	0.0207509881422925
YJR074W	0	0	0.0207509881422925
YDR126W	0	0	0.0207509881422925
YCL057W	0	0	0.0207509881422925
YDR328C	0	0	0.0207509881422925
YBL004W	0	0	0.0207509881422925
YKR066C	0	0	0.0207509881422925
YMR029C	0	0	0.0207509881422925
YAR027W	0	1	0.0207509881422925
YKL067W	0	0	0.0207509881422925
YAR028W	0	1	0.0207509881422925
YBL047C	0	0	0.0207509881422925
YBL009W	0	0	0.0207509881422925
YOR194C	0	0	0.0207509881422925
YNL267W	0	0	0.0207509881422925
YOR128C	0	0	0.0207509881422925
YGR033C	0	0	0.0207509881422925
YBR119W	0	0	0.0207509881422925
YBR193C	0	0	0.0207509881422925
YMR095C	0	0	0.0207509881422925
YAR029W	0	1	0.0207509881422925
YDR258C	0	0	0.0207509881422925
YEL060C	0	0	0.0207509881422925
YPR052C	0	0	0.0207509881422925
YNL097C	0	0	0.0207509881422925
YHR199C	0	1	0.0207509881422925
YPL139C	0	0	0.0207509881422925
YBL014C	0	0	0.0207509881422925
YJR073C	0	0	0.0207509881422925
YOR322C	0	0	0.0207509881422925
YOR070C	0	0	0.0207509881422925
YDL077C	0	0	0.0207509881422925
YKL117W	0	0	0.0207509881422925
YDL103C	0	0	0.0207509881422925
YLR393W	0	0	0.0207509881422925
YBR230C	0	1	0.0207509881422925
YGR277C	0	0	0.0207509881422925
YML035C	0	0	0.0207509881422925
YOR271C	0	1	0.0207509881422925
YER146W	0	0	0.0207509881422925
YDR071C	0	0	0.0207509881422925
YDR017C	0	0	0.0207509881422925
YBL025W	0	0	0.0207509881422925
YBL017C	0	0	0.0207509881422925
YDL142C	1	0	0.0207509881422925
YAR068W	0	1	0.0207509881422925
YGL198W	0	0	0.0207305034550839
YJR003C	0	0	0.0207100591715976
YGL211W	0	0	0.0206896551724138
YHR113W	0	0	0.0206692913385827
YOR215C	0	1	0.0206692913385827
YKL126W	0	0	0.0206489675516224
YER112W	0	0	0.0206286836935167
YLR110C	0	0	0.0206084396467125
YNL229C	0	0	0.0205882352941176
YGR194C	0	0	0.0205680705190989
YKL154W	0	0	0.0205479452054795
YAR064W	0	1	0.0205479452054795
YLR304C	0	0	0.0205278592375367
YDR065W	0	0	0.0205078125
YKL025C	0	0	0.0204878048780488
YML079W	0	1	0.0204878048780488
YMR022W	0	0	0.0204678362573099
YBR077C	0	0	0.0204479065238559
YCL033C	0	0	0.0204280155642023
YKL145W	0	0	0.0204081632653061
YKL151C	0	1	0.0204081632653061
YBR153W	0	0	0.0203883495145631
YGR167W	0	0	0.020368574199806
YDR363W-A	0	0	0.0203488372093023
YKL157W	0	0	0.0203291384317522
YIL111W	0	0	0.0203094777562863
YBR110W	0	0	0.0202898550724638
YNL006W	0	0	0.0202702702702703
YER053C	0	0	0.0202507232401157
YBL098W	0	0	0.0202312138728324
YGR237C	0	1	0.0202312138728324
YGR199W	0	0	0.0202117420596728
YJR056C	0	1	0.0202117420596728
YDR463W	0	0	0.0201923076923077
YHR111W	0	0	0.0201729106628242
YCR053W	0	0	0.0201535508637236
YPR046W	0	0	0.0201342281879195
YNL215W	0	1	0.0201342281879195
YDL235C	0	0	0.0201149425287356
YBR272C	0	0	0.0200956937799043
YJR051W	0	0	0.0200764818355641
YFL041W	0	0	0.0200573065902579
YBR011C	0	0	0.0200381679389313
YNL289W	0	0	0.0200190657769304
YDL119C	0	0	0.02
YDR538W	0	0	0.0199809705042816
YCR083W	0	0	0.0199619771863118
YOR281C	0	0	0.0199430199430199
YLR360W	0	0	0.0199240986717268
YER100W	0	0	0.0199052132701422
YBL010C	0	1	0.0199052132701422
YKL040C	0	0	0.0198863636363636
YOL121C	0	0	0.0198675496688742
YHR108W	0	0	0.0198487712665406
YDL193W	0	0	0.0198300283286119
YBL051C	0	0	0.019811320754717
YDR440W	0	0	0.0197926484448633
YJL001W	0	0	0.019774011299435
YML001W	0	0	0.019755409219191
YDR234W	0	0	0.0197368421052632
YBL035C	0	0	0.0197183098591549
YBL028C	0	0	0.0196998123827392
YKL116C	0	0	0.0196813495782568
YHL020C	0	0	0.0196629213483146
YGL221C	0	1	0.0196629213483146
YMR097C	0	0	0.019644527595884
YGR012W	0	1	0.019644527595884
YEL015W	0	0	0.0196261682242991
YBR246W	0	1	0.0196261682242991
YBR015C	0	0	0.0196078431372549
YER177W	0	0	0.019589552238806
YER061C	0	0	0.0195712954333644
YCR090C	0	1	0.0195712954333644
YER031C	0	0	0.0195530726256983
YGR111W	0	0	0.0195348837209302
YDR150W	0	0	0.0195167286245353
YJR066W	0	0	0.0194986072423398
YBL034C	0	0	0.0194805194805195
YKL029C	0	0	0.0194624652455978
YBR010W	0	0	0.0194444444444444
YLR320W	0	0	0.0194264569842738
YBR210W	0	0	0.0194085027726433
YNL256W	0	0	0.0193905817174515
YGL255W	0	0	0.0193726937269373
YDL192W	0	0	0.0193548387096774
YDR332W	0	1	0.0193548387096774
YKR049C	0	1	0.0193548387096774
YER144C	0	0	0.0193370165745856
YNL135C	0	0	0.0193192272309108
YDR404C	0	0	0.0193014705882353
YER059W	0	0	0.0192837465564738
YKL148C	0	0	0.0192660550458716
YIL008W	0	0	0.0192483959670028
YBL069W	0	0	0.0192307692307692
YGL124C	0	0	0.0192131747483989
YPR107C	0	0	0.0191956124314442
YBR125C	0	1	0.0191956124314442
YOR360C	0	0	0.0191780821917808
YBL043W	0	0	0.0191605839416058
YOR132W	0	0	0.0191431175934366
YDL225W	0	0	0.0191256830601093
YDR435C	0	0	0.0191082802547771
YKL037W	0	1	0.0191082802547771
YNL264C	0	0	0.0190909090909091
YER133W	0	0	0.0190735694822888
YPL196W	0	0	0.0190562613430127
YML064C	0	0	0.0190389845874887
YLR218C	0	1	0.0190389845874887
YJL161W	0	1	0.0190389845874887
YER156C	0	1	0.0190389845874887
YMR299C	0	0	0.0190217391304348
YOL077W-A	0	0	0.0190045248868778
YBL031W	0	1	0.0190045248868778
YBR194W	0	1	0.0190045248868778
YOL004W	0	0	0.0189873417721519
YGL216W	0	0	0.018970189701897
YNL222W	0	0	0.0189530685920578
YHR152W	0	0	0.0189359783588819
YHR181W	0	0	0.0189189189189189
YGL237C	0	0	0.0189018901890189
YBL029W	0	1	0.0189018901890189
YNL304W	0	0	0.0188848920863309
YPL002C	0	0	0.0188679245283019
YBL055C	0	0	0.018850987432675
YGL168W	0	0	0.0188340807174888
YDL147W	0	0	0.0188172043010753
YPL096W	0	0	0.0188003581020591
YBL046W	0	0	0.018783542039356
YHR191C	0	0	0.0187667560321716
YBR047W	0	1	0.0187667560321716
YGR080W	0	0	0.01875
YGL085W	0	1	0.01875
YGL167C	0	0	0.0187332738626227
YDR358W	0	0	0.018716577540107
YPR139C	0	0	0.018699910952805
YPL129W	0	0	0.0186832740213523
YKL212W	0	0	0.0186666666666667
YBR031W	0	0	0.0186500888099467
YDL047W	0	0	0.0186335403726708
YOL143C	0	0	0.0186170212765957
YMR112C	0	0	0.0186005314437555
YML012W	0	0	0.0185840707964602
YDR470C	0	0	0.0185676392572944
YBL027W	0	0	0.0185512367491166
YBL063W	0	0	0.0185348631950574
YGL220W	0	1	0.0185348631950574
YBL039C	0	0	0.0185185185185185
YDR288W	0	0	0.0185022026431718
YBL042C	0	0	0.0184859154929577
YBL060W	0	1	0.0184859154929577
YER014W	0	0	0.0184696569920844
YLR354C	0	0	0.0184534270650264
YKL160W	0	0	0.0184372256365233
YKL162C	0	1	0.0184372256365233
YFL046W	0	1	0.0184372256365233
YDL157C	0	1	0.0184372256365233
YBL103C	0	0	0.0184210526315789
YDR427W	0	0	0.0184049079754601
YNL064C	0	0	0.0183887915936953
YNL041C	0	0	0.0183727034120735
YBL054W	0	0	0.0183566433566434
YBR008C	0	0	0.0183406113537118
YBL105C	0	0	0.0183246073298429
YBR080C	0	0	0.018308631211857
YJR058C	0	0	0.0182926829268293
YKL149C	0	0	0.0182767624020888
YMR294W	0	0	0.0182608695652174
YNL246W	0	0	0.0182450043440487
YBR055C	0	0	0.0182291666666667
YPR070W	0	0	0.018213356461405
YBL067C	0	1	0.018213356461405
YJL133W	0	0	0.0181975736568458
YKR014C	0	0	0.0181818181818182
YPL005W	0	0	0.0181660899653979
YOR004W	0	0	0.0181503889369058
YMR138W	0	0	0.0181347150259067
YBL052C	0	0	0.0181190681622088
YOR213C	0	0	0.0181034482758621
YMR035W	0	0	0.0180878552971576
YOR374W	0	0	0.0180722891566265
YBR109C	0	0	0.0180567497850387
YDL066W	0	0	0.0180412371134021
YPL057C	0	0	0.0180257510729614
YLR329W	0	0	0.0180102915951973
YML085C	0	0	0.0179948586118252
YBL078C	0	0	0.0179794520547945
YKR001C	0	0	0.0179640718562874
YHR106W	0	0	0.0179487179487179
YOR221C	0	0	0.017933390264731
YBL061C	0	0	0.0179180887372014
YBR151W	0	1	0.0179180887372014
YBR260C	0	0	0.0179028132992327
YBL068W	0	0	0.0178875638841567
YDR488C	0	0	0.0178723404255319
YDL078C	0	0	0.0178571428571429
YIL075C	0	0	0.0178419711129991
YBR097W	0	0	0.0178268251273345
YBR219C	0	1	0.0178268251273345
YDL155W	0	0	0.0178117048346056
YJL071W	0	0	0.0177966101694915
YKL048C	0	0	0.0177815410668925
YML105C	0	0	0.0177664974619289
YPR131C	0	0	0.0177514792899408
YOL031C	0	0	0.0177364864864865
YLL049W	0	1	0.0177364864864865
YKL079W	0	0	0.0177215189873418
YPL061W	0	0	0.0177065767284992
YNL087W	0	1	0.0177065767284992
YBR009C	0	0	0.0176916596461668
YOL043C	0	0	0.0176767676767677
YBR061C	0	0	0.0176619007569386
YGL227W	0	0	0.0176470588235294
YNL211C	0	1	0.0176470588235294
YMR139W	0	0	0.017632241813602
YPL003W	0	0	0.0176174496644295
YPL269W	0	0	0.0176026823134954
YNL154C	0	0	0.0175879396984925
YHR041C	0	0	0.0175732217573222
YCR089W	0	0	0.0175585284280936
YFR004W	0	0	0.0175438596491228
YOR130C	0	0	0.0175292153589316
YIR037W	0	0	0.0175145954962469
YDL179W	0	0	0.0175
YDL088C	0	0	0.0174854288093256
YCR036W	0	0	0.0174708818635607
YIR008C	0	0	0.0174563591022444
YCL034W	0	0	0.0174418604651163
YNL291C	0	0	0.0174273858921162
YBR058C	0	0	0.0174129353233831
YBR028C	0	1	0.0174129353233831
YHR129C	0	0	0.0173985086992543
YPL015C	0	0	0.0173841059602649
YNL317W	0	0	0.0173697270471464
YLR348C	0	0	0.0173553719008264
YIL114C	0	0	0.0173410404624277
YBR034C	0	0	0.0173267326732673
YGR046W	0	0	0.0173124484748557
YNL279W	0	0	0.0172981878088962
YCR082W	0	0	0.0172839506172839
YPR002W	0	0	0.0172697368421053
YBR278W	0	0	0.0172555464256368
YJR005W	0	0	0.0172413793103448
YNL238W	0	0	0.0172272354388843
YBL079W	0	0	0.0172131147540984
YBR149W	0	0	0.0171990171990172
YGR276C	0	0	0.0171849427168576
YOR290C	0	0	0.0171708912510221
YJL173C	0	0	0.017156862745098
YBR041W	0	0	0.0171428571428571
YCL005W	0	1	0.0171428571428571
YGR262C	0	0	0.0171288743882545
YDR007W	0	0	0.0171149144254279
YML121W	0	0	0.0171009771986971
YBR094W	0	1	0.0171009771986971
YDR162C	0	0	0.0170870626525631
YLR133W	0	0	0.0170731707317073
YBR288C	0	0	0.0170593013809911
YBL082C	0	0	0.0170454545454545
YLR170C	0	0	0.0170316301703163
YNL183C	0	0	0.0170178282009724
YGL043W	0	0	0.017004048582996
YBR160W	0	0	0.0169902912621359
YOR209C	0	0	0.0169765561843169
YMR004W	0	0	0.0169628432956381
YBR007C	0	1	0.0169628432956381
YOR174W	0	0	0.0169491525423729
YBR014C	0	1	0.0169491525423729
YGR074W	0	0	0.0169354838709677
YOR103C	0	0	0.0169218372280419
YPR041W	0	0	0.0169082125603865
YPR156C	0	0	0.0168946098149638
YBR085W	0	0	0.0168810289389068
YDR019C	0	0	0.0168674698795181
YMR099C	0	0	0.0168539325842697
YDR092W	0	0	0.0168404170008019
YDR261C	0	0	0.0168269230769231
YHR074W	0	0	0.0168134507606085
YBL044W	0	1	0.0168134507606085
YBL085W	0	0	0.0168
YBR083W	0	0	0.0167865707434053
YBR158W	0	0	0.0167731629392971
YCL064C	0	0	0.0167597765363128
YOR270C	0	0	0.0167464114832536
YOL068C	0	0	0.0167330677290837
YFL017C	0	0	0.0167197452229299
YCL051W	0	0	0.0167064439140811
YOL116W	0	0	0.0166931637519873
YGR202C	0	0	0.0166799046862589
YMR207C	0	0	0.0166666666666667
YFL027C	0	0	0.0166534496431404
YPL222W	0	1	0.0166534496431404
YBL084C	0	0	0.0166402535657686
YPR072W	0	0	0.0166270783847981
YDR208W	0	0	0.0166139240506329
YER087W	0	1	0.0166139240506329
YDR164C	0	0	0.016600790513834
YPL155C	0	0	0.0165876777251185
YDR284C	0	0	0.0165745856353591
YBL074C	0	0	0.0165615141955836
YER163C	0	1	0.0165615141955836
YDR004W	0	0	0.016548463356974
YGR286C	0	0	0.0165354330708661
YBL049W	0	1	0.0165354330708661
YBR087W	0	0	0.016522423288749
YIL136W	0	1	0.016522423288749
YBL104C	0	1	0.016522423288749
YOR195W	0	0	0.0165094339622642
YDL064W	0	0	0.016496465043205
YPR135W	0	0	0.0164835164835165
YDL243C	0	0	0.0164705882352941
YBL075C	0	0	0.0164576802507837
YBR166C	0	0	0.0164447924823806
YOR087W	0	0	0.0164319248826291
YBR002C	0	0	0.016419077404222
YHL030W	0	0	0.01640625
YDR423C	0	0	0.0163934426229508
YIL124W	0	0	0.016380655226209
YDL164C	0	0	0.0163678877630553
YGR238C	0	0	0.0163551401869159
YBL081W	0	1	0.0163551401869159
YER009W	0	0	0.0163424124513619
YFL037W	0	0	0.0163297045101089
YPL235W	0	0	0.0163170163170163
YBR183W	0	0	0.016304347826087
YBR133C	0	0	0.0162916989914663
YBR036C	0	0	0.0162790697674419
YDR260C	0	0	0.0162664601084431
YCL009C	0	0	0.0162538699690402
YBR112C	0	0	0.0162412993039443
YER071C	0	1	0.0162412993039443
YPL060W	0	0	0.0162287480680062
YBR167C	0	0	0.0162162162162162
YBL106C	0	0	0.0162037037037037
YMR307W	0	0	0.0161912104857363
YGL212W	0	0	0.0161787365177196
YCL035C	0	0	0.0161662817551963
YBR088C	0	0	0.0161538461538462
YDR329C	0	0	0.016141429669485
YLR346C	0	0	0.0161290322580645
YDR125C	0	0	0.0161166538756715
YBR229C	0	0	0.0161042944785276
YBL088C	0	0	0.0160919540229885
YBR017C	0	0	0.0160796324655436
YBR038W	0	0	0.0160673297628156
YLL002W	0	0	0.0160550458715596
YMR016C	0	0	0.0160427807486631
YBL093C	0	0	0.016030534351145
YEL006W	0	0	0.0160183066361556
YNR049C	0	0	0.0160060975609756
YPL065W	0	0	0.015993907083016
YLR072W	0	1	0.015993907083016
YER019C-A	0	0	0.0159817351598174
YHR076W	0	1	0.0159817351598174
YOR110W	0	0	0.0159695817490494
YIR032C	0	0	0.0159574468085106
YJR135C	0	0	0.0159453302961276
YIR001C	0	0	0.0159332321699545
YGL003C	0	0	0.0159211523881729
YJR084W	0	0	0.0159090909090909
YMR177W	0	0	0.0158970476911431
YIL094C	0	0	0.0158850226928896
YDR254W	0	0	0.0158730158730159
YPL106C	0	0	0.0158610271903323
YGL256W	0	0	0.0158490566037736
YBR273C	0	0	0.0158371040723982
YBL089W	0	0	0.0158251695553881
YJR069C	0	0	0.0158132530120482
YLR381W	0	0	0.0158013544018059
YBL097W	0	0	0.0157894736842105
YMR125W	0	0	0.0157776108189331
YHR114W	0	0	0.0157657657657658
YCR008W	0	0	0.0157539384846212
YOL135C	0	0	0.0157421289355322
YGL232W	0	0	0.0157303370786517
YMR186W	0	0	0.0157185628742515
YKR083C	0	0	0.0157068062827225
YBR004C	0	0	0.015695067264574
YGR096W	0	0	0.0156833457804332
YMR073C	0	0	0.0156716417910448
YBR006W	0	0	0.0156599552572707
YBL066C	0	1	0.0156599552572707
YKL019W	0	0	0.0156482861400894
YIL035C	0	0	0.0156366344005957
YMR109W	0	0	0.015625
YBR059C	0	0	0.0156133828996283
YOR058C	0	0	0.0156017830609212
YDR196C	0	0	0.0155902004454343
YIL036W	0	0	0.0155786350148368
YIL042C	0	0	0.0155670867309118
YPL007C	0	0	0.0155555555555556
YBL072C	0	0	0.0155440414507772
YBR168W	0	0	0.0155325443786982
YKL193C	0	0	0.0155210643015521
YBR084W	0	0	0.0155096011816839
YBR291C	0	0	0.0154981549815498
YIL159W	0	0	0.0154867256637168
YBR096W	0	1	0.0154867256637168
YOR241W	0	0	0.0154753131908622
YBR090C	0	1	0.0154753131908622
YOR021C	0	0	0.0154639175257732
YGL147C	0	0	0.0154525386313466
YFL048C	0	0	0.0154411764705882
YBR062C	0	1	0.0154411764705882
YJL006C	0	0	0.0154298310066128
YNL236W	0	0	0.0154185022026432
YHR167W	0	0	0.0154071900220103
YPL241C	0	0	0.0153958944281525
YLL062C	0	0	0.0153846153846154
YBR053C	0	1	0.0153846153846154
YBR252W	0	0	0.0153733528550512
YLR115W	0	0	0.0153621068032187
YBL076C	0	0	0.0153508771929825
YDR411C	0	0	0.0153396639883126
YBR121C	0	0	0.0153284671532847
YBR107C	0	0	0.0153172866520788
YKR007W	0	0	0.0153061224489796
YNL030W	0	0	0.0152949745083758
YBR297W	0	0	0.0152838427947598
YOR349W	0	0	0.0152727272727273
YOR092W	0	0	0.0152616279069767
YLR447C	0	0	0.0152505446623094
YBR042C	0	0	0.0152394775036284
YGR031W	0	1	0.0152394775036284
YOR068C	0	0	0.0152284263959391
YBL086C	0	1	0.0152284263959391
YMR311C	0	0	0.0152173913043478
YIL007C	0	0	0.0152063721940623
YHL048W	0	0	0.0151953690303907
YBR253W	0	0	0.0151843817787419
YNL326C	0	0	0.0151734104046243
YFL023W	0	0	0.0151624548736462
YKL106W	0	0	0.0151515151515152
YOR250C	0	0	0.0151405912040375
YMR091C	0	0	0.0151296829971182
YPL018W	0	0	0.0151187904967603
YOL094C	0	0	0.0151079136690647
YBR095C	0	0	0.01509705248023
YKL055C	0	0	0.0150862068965517
YKR036C	0	0	0.0150753768844221
YDR368W	0	0	0.01506456241033
YPR165W	0	0	0.0150537634408602
YCL016C	0	0	0.0150429799426934
YKR038C	0	0	0.0150322118826056
YBR049C	0	0	0.0150214592274678
YMR113W	0	0	0.0150107219442459
YLR142W	0	0	0.015
YDL232W	0	0	0.0149892933618844
YLR411W	0	0	0.0149786019971469
YDR185C	0	1	0.0149786019971469
YNL156C	0	0	0.014967925873129
YER048C	0	1	0.014967925873129
YIL095W	0	0	0.014957264957265
YDR167W	0	0	0.0149466192170819
YDR372C	0	0	0.0149359886201991
YLL027W	0	0	0.0149253731343284
YBR025C	0	0	0.0149147727272727
YBR070C	0	0	0.0149041873669269
YER092W	0	1	0.0149041873669269
YBL087C	0	0	0.0148936170212766
YMR189W	0	0	0.0148830616583983
YIL106W	0	0	0.0148725212464589
YPL112C	0	0	0.0148619957537155
YER142C	0	0	0.0148514851485149
YBR005W	0	0	0.0148409893992933
YBR030W	0	0	0.0148305084745763
YBR163W	0	1	0.0148305084745763
YIL103W	0	0	0.0148200423429781
YKR067W	0	0	0.0148095909732017
YGL136C	0	0	0.0147991543340381
YBR211C	0	0	0.0147887323943662
YNL333W	0	0	0.0147783251231527
YJL115W	0	0	0.0147679324894515
YOL140W	0	0	0.0147575544624034
YPL151C	0	0	0.014747191011236
YDR272W	0	0	0.0147368421052632
YPR128C	0	0	0.014726507713885
YKR002W	0	0	0.0147161878065872
YHR155W	0	1	0.0147161878065872
YGL005C	0	0	0.0147058823529412
YBL092W	0	0	0.0146955913226032
YGR049W	0	0	0.0146853146853147
YOL049W	0	0	0.0146750524109015
YBR111C	0	1	0.0146750524109015
YPL188W	0	0	0.0146648044692737
YFR007W	0	1	0.0146648044692737
YOR016C	0	0	0.0146545708304257
YOR312C	0	0	0.0146443514644351
YOR326W	0	0	0.0146341463414634
YDR498C	0	0	0.0146239554317549
YJR125C	0	0	0.0146137787056367
YGR267C	0	0	0.0146036161335188
YHR001W	0	0	0.014593467685893
YGR030C	0	0	0.0145833333333333
YKL120W	0	0	0.0145732130464955
YJL053W	0	0	0.0145631067961165
YBR128C	0	0	0.0145530145530146
YER010C	0	1	0.0145530145530146
YJL190C	0	0	0.0145429362880886
YBR050C	0	0	0.0145328719723183
YDL020C	0	0	0.0145228215767635
YDR318W	0	0	0.0145127850725639
YBR123C	0	0	0.0145027624309392
YBR043C	0	0	0.0144927536231884
YBR021W	0	0	0.0144827586206897
YDR265W	0	0	0.0144727773949001
YBR127C	0	0	0.0144628099173554
YHR063C	0	0	0.0144528561596696
YDL053C	0	1	0.0144528561596696
YOR226C	0	0	0.0144429160935351
YMR048W	0	0	0.0144329896907217
YBR276C	0	0	0.0144230769230769
YCR020C-A	0	0	0.0144131777625257
YCL031C	0	0	0.01440329218107
YPL149W	0	0	0.0143934201507882
YOR288C	0	0	0.0143835616438356
YPR061C	0	1	0.0143835616438356
YBR052C	0	1	0.0143835616438356
YDL219W	0	0	0.0143737166324435
YDR130C	0	0	0.0143638850889193
YDL090C	0	0	0.0143540669856459
YKR088C	0	0	0.014344262295082
YBR254C	0	0	0.0143344709897611
YMR092C	0	0	0.014324693042292
YLR210W	0	0	0.0143149284253579
YBL095W	0	1	0.0143149284253579
YBR238C	0	0	0.0143051771117166
YBR020W	0	0	0.0142954390742001
YHR194W	0	0	0.0142857142857143
YGL078C	0	0	0.0142760027192386
YLL050C	0	0	0.0142663043478261
YJR104C	0	0	0.0142566191446029
YCR033W	0	0	0.014246947082768
YOR025W	0	0	0.0142372881355932
YKL059C	0	0	0.0142276422764228
YJR013W	0	0	0.014218009478673
YBR079C	0	0	0.0142083897158322
YGL087C	0	0	0.0141987829614604
YPL135W	0	0	0.0141891891891892
YDR056C	0	1	0.0141891891891892
YGR157W	0	0	0.0141796083727211
YBR104W	0	0	0.01417004048583
YGR048W	0	0	0.0141604855023601
YHL006C	0	0	0.0141509433962264
YBR106W	0	0	0.0141414141414141
YKL046C	0	0	0.0141318977119785
YLR212C	0	0	0.0141223940820444
YPR001W	0	0	0.0141129032258065
YOR316C	0	0	0.0141034251175285
YEL018W	0	0	0.0140939597315436
YBR018C	0	0	0.0140845070422535
YDL143W	0	0	0.0140750670241287
YDR170C	0	0	0.014065639651708
YDR207C	0	0	0.0140562248995984
YPL010W	0	0	0.0140468227424749
YGR015C	0	1	0.0140468227424749
YOR007C	0	0	0.0140374331550802
YLR147C	0	0	0.0140280561122244
YDR279W	0	0	0.014018691588785
YOR022C	0	1	0.014018691588785
YGL213C	0	0	0.0140093395597065
YPL213W	0	0	0.014
YOR179C	0	0	0.0139906728847435
YML055W	0	0	0.0139813581890812
YLR342W	0	0	0.0139720558882236
YBR172C	0	0	0.0139627659574468
YLR121C	0	0	0.013953488372093
YHR050W	0	0	0.0139442231075697
YKL196C	0	0	0.0139349701393497
YOR249C	0	0	0.0139257294429708
YBR263W	0	0	0.0139165009940358
YBR033W	0	1	0.0139165009940358
YMR055C	0	0	0.0139072847682119
YJL062W-A	0	1	0.0139072847682119
YDR379C-A	0	1	0.0139072847682119
YML007C-A	0	1	0.0139072847682119
YBR274W	0	0	0.013898080741231
YER155C	0	0	0.0138888888888889
YNL104C	0	0	0.0138797091870456
YMR252C	0	1	0.0138797091870456
YOR304W	0	0	0.0138705416116248
YDL230W	0	0	0.0138613861386139
YGR108W	0	0	0.0138522427440633
YBR060C	0	0	0.013843111404087
YCR017C	0	0	0.0138339920948617
YPR116W	0	1	0.0138339920948617
YBR245C	0	0	0.0138248847926267
YCL047C	0	1	0.0138248847926267
YLR068W	0	0	0.0138157894736842
YKL054C	0	0	0.0138067061143984
YBR175W	0	0	0.0137976346911958
YMR062C	0	0	0.0137885751805647
YML080W	0	0	0.0137795275590551
YGL091C	0	0	0.0137704918032787
YMR215W	0	1	0.0137704918032787
YNL272C	0	0	0.0137614678899083
YDR487C	0	0	0.0137524557956778
YGL154C	0	0	0.0137434554973822
YLR180W	0	0	0.013734466971877
YHR044C	0	0	0.0137254901960784
YBR281C	0	0	0.0137165251469628
YNL173C	0	0	0.0137075718015666
YJR064W	0	0	0.0136986301369863
YBR048W	0	0	0.0136897001303781
YOL081W	0	0	0.0136807817589577
YGL004C	0	0	0.013671875
YGL252C	0	0	0.0136629798308393
YHR057C	0	1	0.0136629798308393
YGR102C	0	1	0.0136629798308393
YIL142W	0	0	0.0136540962288687
YHL018W	0	1	0.0136540962288687
YBR236C	0	0	0.01364522417154
YFL005W	0	0	0.0136363636363636
YMR078C	0	0	0.0136275146009085
YLR005W	0	0	0.0136186770428016
YDL017W	0	0	0.0136098509397278
YGL181W	0	0	0.0136010362694301
YOR319W	0	0	0.0135922330097087
YLL024C	0	0	0.0135834411384217
YHR015W	0	0	0.0135746606334842
YDL098C	0	0	0.0135658914728682
YLR281C	0	1	0.0135658914728682
YPR188C	0	0	0.013557133634603
YDR086C	0	0	0.0135483870967742
YPR180W	0	0	0.0135396518375242
YBR013C	0	1	0.0135396518375242
YEL004W	0	0	0.0135309278350515
YPR083W	0	0	0.0135222150676111
YHR162W	0	1	0.0135222150676111
YCL032W	0	0	0.0135135135135135
YBR135W	0	0	0.0135048231511254
YNR006W	0	0	0.0134961439588689
YER069W	0	0	0.0134874759152216
YDL040C	0	0	0.0134788189987163
YBR045C	0	0	0.013470173187941
YER086W	0	0	0.0134615384615385
YER073W	0	0	0.0134529147982063
YCL050C	0	0	0.0134443021766965
YJR065C	0	0	0.0134357005758157
YNL130C	0	0	0.0134271099744246
YBR072W	0	0	0.0134185303514377
YOR108W	0	0	0.0134099616858238
YKR054C	0	0	0.013401403956605
YMR108W	0	0	0.0133928571428571
YNL166C	0	0	0.0133843212237094
YDL099W	0	0	0.0133757961783439
YJL034W	0	0	0.0133672819859962
YIR005W	0	0	0.0133587786259542
YHR086W	0	0	0.0133502860775588
YNL281W	0	0	0.0133418043202033
YJL043W	0	1	0.0133418043202033
YPR056W	0	0	0.0133333333333333
YKR093W	0	0	0.0133248730964467
YML057W	0	0	0.0133164235890932
YKR068C	0	0	0.0133079847908745
YJR044C	0	0	0.013299556681444
YJR016C	0	0	0.0132911392405063
YOR257W	0	0	0.0132827324478178
YOR124C	0	0	0.0132743362831858
YER046W	0	0	0.0132659507264687
YMR216C	0	0	0.0132575757575758
YPR101W	0	0	0.0132492113564669
YPL008W	0	0	0.0132408575031526
YDL226C	0	0	0.0132325141776938
YLR077W	0	1	0.0132325141776938
YJL031C	0	0	0.0132241813602015
YNL072W	0	0	0.013215859030837
YBR155W	0	0	0.0132075471698113
YBR040W	0	0	0.0131992457573853
YNL058C	0	1	0.0131992457573853
YNL244C	0	0	0.0131909547738693
YNL323W	0	0	0.0131826741996234
YFR003C	0	0	0.0131744040150565
YPR175W	0	0	0.013166144200627
YBR198C	0	0	0.0131578947368421
YNL046W	0	0	0.013149655604258
YBR101C	0	0	0.0131414267834793
YDR302W	0	0	0.0131332082551595
YBR217W	0	0	0.013125
YNL025C	0	0	0.0131168019987508
YBR195C	0	0	0.0131086142322097
YHR190W	0	0	0.0131004366812227
YBR170C	0	0	0.0130922693266833
YBR065C	0	0	0.0130841121495327
YPR178W	0	0	0.0130759651307597
YBR188C	0	0	0.0130678282514001
YMR002W	0	1	0.0130678282514001
YGL059W	0	1	0.0130678282514001
YBR140C	0	0	0.0130597014925373
YGR007W	0	0	0.0130515848353014
YER042W	0	0	0.0130434782608696
YOL133W	0	0	0.0130353817504655
YPL094C	0	0	0.0130272952853598
YBR073W	0	0	0.0130192188468692
YCR067C	0	0	0.0130111524163569
YBR066C	0	0	0.0130030959752322
YLR011W	0	0	0.0129950495049505
YBR228W	0	0	0.012987012987013
YDL048C	0	1	0.012987012987013
YOR275C	0	0	0.0129789864029666
YFR041C	0	0	0.012970969734404
YDR063W	0	1	0.012970969734404
YLL039C	0	0	0.012962962962963
YOR357C	0	0	0.012954966070327
YFR047C	0	0	0.0129469790382244
YHR073W	0	0	0.0129390018484288
YDL137W	0	0	0.0129310344827586
YPL004C	0	0	0.0129230769230769
YDL126C	0	0	0.0129151291512915
YNL278W	0	0	0.0129071911493546
YOR061W	0	0	0.0128992628992629
YOR144C	0	0	0.0128913443830571
YNL059C	0	0	0.0128834355828221
YGL065C	0	0	0.0128755364806867
YBR199W	0	0	0.0128676470588235
YGL001C	0	0	0.0128597672994489
YBR102C	0	0	0.0128518971848225
YKR074W	0	1	0.0128518971848225
YBR067C	0	0	0.0128440366972477
YGR243W	0	1	0.0128440366972477
YBR086C	0	0	0.0128361858190709
YGL135W	0	0	0.0128283445326817
YOR131C	0	1	0.0128283445326817
YJR070C	0	0	0.0128205128205128
YGR241C	0	0	0.0128126906650397
YFR002W	0	0	0.0128048780487805
YBR216C	0	0	0.0127970749542962
YBR154C	0	0	0.01278928136419
YBR068C	0	0	0.0127814972611077
YHR189W	0	0	0.0127737226277372
YFL029C	0	0	0.0127659574468085
YBR139W	0	0	0.0127582017010936
YGL067W	0	0	0.0127504553734062
YCR060W	0	0	0.0127427184466019
YBR069C	0	0	0.0127349909035779
YDR031W	0	1	0.0127349909035779
YPR094W	0	0	0.0127272727272727
YPR109W	0	1	0.0127272727272727
YMR198W	0	0	0.0127195639006663
YDR503C	0	0	0.0127118644067797
YDR489W	0	0	0.0127041742286751
YJL123C	0	1	0.0127041742286751
YGR216C	0	0	0.0126964933494559
YJR053W	0	0	0.0126888217522659
YDL117W	0	0	0.0126811594202899
YLR340W	0	0	0.0126735063367532
YOR014W	0	0	0.0126658624849216
YOR074C	0	0	0.0126582278481013
YGR247W	0	0	0.0126506024096386
YBR165W	0	0	0.0126429861529199
YJL100W	0	0	0.0126353790613718
YNL091W	0	0	0.0126277811184606
YBR204C	0	1	0.0126277811184606
YBR137W	0	1	0.0126277811184606
YFL044C	0	0	0.0126201923076923
YDR428C	0	1	0.0126201923076923
YGL247W	0	0	0.0126126126126126
YKR062W	0	0	0.0126050420168067
YBR161W	0	0	0.0125974805038992
YPR062W	0	0	0.012589928057554
YDR516C	0	0	0.0125823846614739
YKL026C	0	0	0.0125748502994012
YBR063C	0	1	0.0125748502994012
YIL118W	0	0	0.0125673249551167
YCL001W	0	0	0.0125598086124402
YBR290W	0	0	0.0125523012552301
YJR111C	0	1	0.0125523012552301
YLR066W	0	0	0.0125448028673835
YDL237W	0	1	0.0125448028673835
YML036W	0	0	0.0125373134328358
YDL200C	0	0	0.0125298329355609
YLR227C	0	0	0.0125223613595707
YDR188W	0	0	0.0125148986889154
YJL200C	0	1	0.0125148986889154
YDR173C	0	0	0.0125074449076831
YHL021C	0	1	0.0125074449076831
YJL097W	0	0	0.0125
YBR256C	0	0	0.0124925639500297
YFL001W	0	0	0.0124851367419738
YBR145W	0	0	0.0124777183600713
YDR117C	0	1	0.0124777183600713
YBR076W	0	0	0.0124703087885986
YLR095C	0	0	0.0124629080118694
YBR264C	0	0	0.0124555160142349
YCL039W	0	0	0.012448132780083
YLR356W	0	1	0.012448132780083
YCL011C	0	0	0.0124407582938389
YGL155W	0	0	0.0124333925399645
YLR452C	0	0	0.0124260355029586
YDR070C	0	1	0.0124260355029586
YER029C	0	0	0.0124186871673566
YCL028W	0	1	0.0124186871673566
YFR042W	0	1	0.0124186871673566
YBR078W	0	0	0.0124113475177305
YNR010W	0	0	0.0124040165386887
YOL102C	0	0	0.012396694214876
YJL047C	0	0	0.0123893805309735
YBR218C	0	0	0.0123820754716981
YDR267C	0	1	0.0123820754716981
YDR486C	0	0	0.0123747790218032
YDR293C	0	0	0.0123674911660777
YPL243W	0	0	0.0123602118893467
YNL099C	0	0	0.0123529411764706
YGL051W	0	0	0.0123456790123457
YPL214C	0	0	0.0123384253819036
YJR086W	0	0	0.0123311802701116
YNL159C	0	0	0.0123239436619718
YBR098W	0	0	0.012316715542522
YJL111W	0	0	0.0123094958968347
YKR082W	0	0	0.0123022847100176
YDR229W	0	0	0.0122950819672131
YBR132C	0	0	0.0122878876535986
YOR253W	0	0	0.012280701754386
YOR090C	0	0	0.0122735242548217
YGL095C	0	0	0.0122663551401869
YGR100W	0	0	0.0122591943957968
YHR009C	0	1	0.0122591943957968
YDR146C	0	0	0.0122520420070012
YLR371W	0	0	0.0122448979591837
YNR048W	0	0	0.0122377622377622
YPR037C	0	0	0.0122306348281887
YBR215W	0	0	0.0122235157159488
YLR441C	0	0	0.012216404886562
YHR201C	0	0	0.0122093023255814
YBR046C	0	1	0.0122093023255814
YNL292W	0	0	0.0122022080185938
YBR056W	0	1	0.0122022080185938
YBR257W	0	0	0.0121951219512195
YOR324C	0	0	0.012188044109112
YDL102W	0	0	0.0121809744779582
YPL125W	0	0	0.0121739130434783
YBR279W	0	0	0.0121668597914253
YBR092C	0	0	0.0121598147075854
YJL024C	0	0	0.0121527777777778
YOL064C	0	0	0.0121457489878543
YHR122W	0	0	0.0121387283236994
YMR244C-A	0	1	0.0121387283236994
YGR227W	0	0	0.0121317157712305
YBR105C	0	0	0.0121247113163972
YCR019W	0	0	0.0121177149451818
YBR093C	0	0	0.0121107266435986
YBR156C	0	0	0.0121037463976945
YFR014C	0	0	0.0120967741935484
YDR181C	0	0	0.0120898100172712
YIL110W	0	0	0.0120828538550058
YKL057C	0	0	0.012075905692927
YOR171C	0	0	0.0120689655172414
YPR028W	0	0	0.0120620333141872
YNL286W	0	0	0.0120551090700344
YEL059C-A	0	0	0.0120481927710843
YBR114W	0	0	0.0120412844036697
YBR054W	0	1	0.0120412844036697
YNL290W	0	0	0.0120343839541547
YOL018C	0	0	0.0120274914089347
YOR064C	0	0	0.0120206067544362
YHR175W	0	0	0.0120137299771167
YHR027C	0	0	0.0120068610634648
YHL025W	0	0	0.012
YLR301W	0	0	0.0119931467732724
[truncated: 3,790 more rows]
