# Supplementary material for: Computationally Driven, Quantitative Experiments Discover Genes Required for Mitochondrial Biogenesis
Source: PLoS Genet. 2009 Mar 20;5(3):e1000407. doi: 10.1371/journal.pgen.1000407 (PMC2648979; doi:10.1371/journal.pgen.1000407)
Supplement: Dataset S2 — Top 100 novel ensemble predictions for additional yeast biological processes. A zip file containing 387 tab-delimited text files of the ensemble predictions for the indicated Gene Ontology Biological Process Term. (21.70 MB GZ) [file pgen.1000407.s013.gz › GO_0007010.txt]

ORF	AnnotatedToTerm?	Uncharacterized_04152007?	Precision
YPL155C	1	0	1.0
YEL061C	1	0	1.0
YNL271C	1	0	1.0
YLR045C	1	0	1.0
YGL216W	1	0	1.0
YER016W	1	0	1.0
YDR356W	1	0	1.0
YNL243W	1	0	1.0
YPL269W	1	0	1.0
YML109W	0	0	0.9375
YIL095W	1	0	0.9375
YGR113W	1	0	0.9375
YOR181W	1	0	0.9375
YKR054C	1	0	0.9375
YDL029W	1	0	0.9375
YMR198W	1	0	0.9375
YDR113C	0	0	0.888888888888889
YOR058C	1	0	0.888888888888889
YOR026W	0	0	0.842105263157895
YPR141C	0	0	0.8
YNL298W	0	0	0.78125
YPL242C	1	0	0.78125
YKL101W	0	0	0.78125
YLR210W	0	0	0.78125
YNL126W	1	0	0.78125
YOR326W	1	0	0.78125
YCR088W	1	0	0.78125
YDR150W	1	0	0.78125
YBL034C	1	0	0.78125
YOR249C	1	0	0.78125
YCL024W	1	0	0.78125
YKR037C	1	0	0.78125
YOR074C	0	0	0.757575757575758
YMR109W	0	0	0.756756756756757
YDR129C	1	0	0.756756756756757
YML124C	1	0	0.756756756756757
YPL124W	1	0	0.756756756756757
YFL008W	0	0	0.736842105263158
YDR388W	0	0	0.725
YLR429W	1	0	0.725
YJL187C	0	0	0.720930232558139
YIR006C	1	0	0.720930232558139
YNL225C	1	0	0.720930232558139
YIR010W	0	0	0.717391304347826
YPL209C	1	0	0.717391304347826
YKL022C	1	0	0.717391304347826
YDR146C	0	0	0.716981132075472
YHR166C	1	0	0.716981132075472
YGR188C	0	0	0.716981132075472
YKL042W	1	0	0.716981132075472
YPR171W	1	0	0.716981132075472
YLL021W	1	0	0.716981132075472
YDL028C	1	0	0.716981132075472
YPL116W	0	0	0.709090909090909
YLR371W	1	0	0.709090909090909
YMR001C	0	0	0.696428571428571
YNL233W	0	0	0.689189189189189
YKL129C	0	0	0.689189189189189
YGL093W	1	0	0.689189189189189
YER155C	1	0	0.689189189189189
YNR035C	1	0	0.689189189189189
YJL030W	0	0	0.689189189189189
YBL063W	1	0	0.689189189189189
YNL172W	1	0	0.689189189189189
YLR131C	0	0	0.689189189189189
YHR114W	1	0	0.689189189189189
YHR023W	1	0	0.689189189189189
YLR330W	0	0	0.689189189189189
YFL037W	1	0	0.689189189189189
YOR330C	0	0	0.689189189189189
YBL007C	1	0	0.689189189189189
YDL161W	1	0	0.689189189189189
YML085C	1	0	0.689189189189189
YKL203C	1	0	0.689189189189189
YOR025W	0	0	0.684210526315789
YJR065C	1	0	0.684210526315789
YNL273W	0	0	0.675324675324675
YJL013C	0	0	0.670886075949367
YGR140W	1	0	0.670886075949367
YKR095W	0	0	0.666666666666667
YJR053W	0	0	0.666666666666667
YOR195W	1	0	0.666666666666667
YDR488C	1	0	0.666666666666667
YNL138W	1	0	0.666666666666667
YOL017W	0	0	0.662790697674419
YIL144W	1	0	0.662790697674419
YER111C	0	0	0.659090909090909
YGL061C	1	0	0.659090909090909
YIL149C	0	0	0.651685393258427
YKR090W	0	0	0.644444444444444
YBR160W	0	0	0.641304347826087
YDR118W	1	0	0.641304347826087
YKL045W	0	0	0.634408602150538
YER032W	0	0	0.631578947368421
YFL039C	1	0	0.631578947368421
YOR073W	0	0	0.625
YGL086W	0	0	0.622448979591837
YLR212C	1	0	0.622448979591837
YGL181W	0	0	0.619047619047619
YNL106C	0	0	0.619047619047619
YHR172W	1	0	0.619047619047619
YPL174C	1	0	0.619047619047619
YCR009C	0	0	0.619047619047619
YPL255W	1	0	0.619047619047619
YNL020C	1	0	0.619047619047619
YGR109C	0	0	0.613207547169811
YDL240W	0	0	0.607476635514019
YGR179C	0	0	0.605839416058394
YDR130C	1	0	0.605839416058394
YLR103C	0	0	0.605839416058394
YIL062C	1	0	0.605839416058394
YLR381W	0	0	0.605839416058394
YDR507C	1	0	0.605839416058394
YMR092C	1	0	0.605839416058394
YKR010C	0	0	0.605839416058394
YHR158C	0	0	0.605839416058394
YOR367W	1	0	0.605839416058394
YKL049C	0	0	0.605839416058394
YBR234C	1	0	0.605839416058394
YNL272C	0	0	0.605839416058394
YJR089W	1	0	0.605839416058394
YLR319C	1	0	0.605839416058394
YPR120C	1	0	0.605839416058394
YJL095W	0	0	0.605839416058394
YDR016C	1	0	0.605839416058394
YAL047C	1	0	0.605839416058394
YAL034W-A	0	0	0.605839416058394
YMR078C	0	0	0.605839416058394
YJR092W	0	0	0.605839416058394
YDR201W	1	0	0.605839416058394
YGL116W	1	0	0.605839416058394
YKL089W	1	0	0.605839416058394
YDL225W	0	0	0.605839416058394
YGR080W	1	0	0.605839416058394
YKL013C	1	0	0.605839416058394
YIL034C	1	0	0.605839416058394
YCL029C	1	0	0.605839416058394
YLR086W	0	0	0.601449275362319
YPL267W	0	0	0.6
YKL007W	1	0	0.6
YCR065W	0	0	0.595744680851064
YJR076C	0	0	0.594594594594595
YLR337C	1	0	0.594594594594595
YMR032W	0	0	0.594594594594595
YKR083C	1	0	0.594594594594595
YAL024C	0	0	0.594594594594595
YDR389W	1	0	0.594594594594595
YOR373W	1	0	0.594594594594595
YGL021W	0	0	0.590604026845638
YPL115C	0	0	0.588607594936709
YMR294W	0	0	0.588607594936709
YNL084C	1	0	0.588607594936709
YIL026C	0	0	0.588607594936709
YMR299C	1	0	0.588607594936709
YMR273C	0	0	0.588607594936709
YPR165W	1	0	0.588607594936709
YLR127C	1	0	0.588607594936709
YLR370C	1	0	0.588607594936709
YBR123C	0	0	0.587878787878788
YOR349W	0	0	0.587878787878788
YMR076C	0	0	0.587878787878788
YNL079C	1	0	0.587878787878788
YLR206W	1	0	0.587878787878788
YJL019W	1	0	0.587878787878788
YPL253C	1	0	0.587878787878788
YOR014W	0	0	0.586826347305389
YDR208W	1	0	0.586826347305389
YKL108W	0	0	0.583333333333333
YDR052C	0	0	0.582352941176471
YLR102C	1	0	0.582352941176471
YDR254W	0	0	0.578947368421053
YHR107C	0	0	0.575581395348837
YMR048W	0	0	0.572254335260116
YIR025W	0	0	0.571428571428571
YBL105C	1	0	0.571428571428571
YIL106W	0	0	0.570621468926554
YOR035C	1	0	0.570621468926554
YDL003W	0	0	0.569832402234637
YPL161C	1	0	0.569832402234637
YER008C	0	0	0.566666666666667
YDL058W	0	0	0.56353591160221
YAR008W	0	0	0.561497326203209
YHR153C	0	0	0.561497326203209
YPR046W	0	0	0.561497326203209
YKL052C	1	0	0.561497326203209
YOR329C	1	0	0.561497326203209
YNL166C	1	0	0.561497326203209
YML064C	0	0	0.558510638297872
YGL075C	0	0	0.555555555555556
YMR179W	0	0	0.552631578947368
YDR501W	0	0	0.549738219895288
YKL092C	0	0	0.546875
YPL208W	0	0	0.544041450777202
YJR060W	0	0	0.543589743589744
YOL069W	1	0	0.543589743589744
YNL102W	0	0	0.543147208121827
YJL020C	1	0	0.543147208121827
YFR019W	0	0	0.54040404040404
YMR055C	0	0	0.537688442211055
YNL312W	0	0	0.535
YFR031C	0	0	0.532338308457711
YAL041W	0	0	0.532019704433498
YBL084C	1	0	0.532019704433498
YDL155W	0	0	0.531707317073171
YMR117C	1	0	0.531707317073171
YPR119W	0	0	0.529126213592233
YPR018W	0	0	0.527777777777778
YGR241C	0	0	0.527777777777778
YER093C	1	0	0.527777777777778
YLR200W	0	0	0.527777777777778
YLR314C	0	0	0.527777777777778
YNL188W	0	0	0.527777777777778
YLR313C	1	0	0.527777777777778
YGL106W	1	0	0.527777777777778
YDL134C	1	0	0.527777777777778
YHR129C	1	0	0.527777777777778
YJL074C	0	0	0.527522935779816
YLL003W	1	0	0.527522935779816
YPL031C	0	0	0.527272727272727
YOL076W	1	0	0.527272727272727
YDR318W	0	0	0.524886877828054
YLR309C	0	0	0.524663677130045
YPL152W	1	0	0.524663677130045
YEL003W	0	0	0.522321428571429
YLR373C	0	0	0.52212389380531
YIL159W	1	0	0.52212389380531
YML027W	0	0	0.519823788546256
YJR112W	0	0	0.517543859649123
YLR353W	0	0	0.516949152542373
YGL206C	0	0	0.516949152542373
YPL241C	1	0	0.516949152542373
YGR078C	0	0	0.516949152542373
YGR092W	0	0	0.516949152542373
YDL188C	1	0	0.516949152542373
YNL047C	1	0	0.516949152542373
YOR008C	1	0	0.516949152542373
YNL153C	0	0	0.514767932489452
YBR260C	0	0	0.514644351464435
YIL105C	1	0	0.514644351464435
YLR386W	0	0	0.5125
YCR002C	0	0	0.510373443983402
YLL022C	0	0	0.508264462809917
YPR055W	0	0	0.506172839506173
YNL278W	0	0	0.506122448979592
YIL142W	1	0	0.506122448979592
YBR200W	0	0	0.506072874493927
YFR024C-A	1	0	0.506072874493927
YDR260C	0	0	0.504032258064516
YML034W	0	0	0.502008032128514
YJR090C	0	0	0.5
YIL140W	0	0	0.498039215686275
YAL029C	0	0	0.498039215686275
YER133W	0	0	0.498039215686275
YGL240W	1	0	0.498039215686275
YFR036W	1	0	0.498039215686275
YLR166C	0	0	0.49609375
YJR135C	0	0	0.494339622641509
YJL115W	0	0	0.494339622641509
YLR183C	0	0	0.494339622641509
YBR107C	0	0	0.494339622641509
YHR016C	1	0	0.494339622641509
YDR162C	0	0	0.494339622641509
YJR083C	1	0	0.494339622641509
YNR031C	1	0	0.494339622641509
YGL190C	1	0	0.494339622641509
YAR007C	0	0	0.492537313432836
YNL161W	0	0	0.492537313432836
YJL128C	1	0	0.492537313432836
YER114C	0	0	0.490706319702602
YHR030C	0	0	0.488888888888889
YGR152C	0	0	0.487084870848708
YBL035C	0	0	0.485401459854015
YPL153C	0	0	0.485401459854015
YMR068W	1	0	0.485401459854015
YHR152W	0	0	0.483636363636364
YDL018C	0	0	0.481884057971014
YBR070C	0	0	0.48014440433213
YKR048C	0	0	0.478571428571429
YJL176C	0	0	0.478571428571429
YOL112W	1	0	0.478571428571429
YLR229C	0	0	0.477031802120141
YGL173C	0	0	0.477031802120141
YIL153W	1	0	0.477031802120141
YKL048C	0	0	0.475352112676056
YOR038C	0	0	0.473684210526316
YBL047C	0	0	0.473333333333333
YMR028W	0	0	0.473333333333333
YJR005W	0	0	0.473333333333333
YDL143W	1	0	0.473333333333333
YOR144C	0	0	0.473333333333333
YIR003W	0	1	0.473333333333333
YHR191C	0	0	0.473333333333333
YNL267W	0	0	0.473333333333333
YPL018W	1	0	0.473333333333333
YAL016W	1	0	0.473333333333333
YER149C	1	0	0.473333333333333
YIL154C	0	0	0.473333333333333
YPR131C	1	0	0.473333333333333
YOR127W	1	0	0.473333333333333
YBR103W	0	0	0.473333333333333
YOR265W	1	0	0.473333333333333
YCL061C	0	0	0.471760797342193
YKL179C	0	0	0.470198675496689
YGL233W	0	0	0.468646864686469
YKL126W	0	0	0.467105263157895
YPR135W	0	0	0.465798045602606
YBL009W	0	0	0.465798045602606
YJL008C	1	0	0.465798045602606
YBR156C	0	0	0.464968152866242
YNL098C	0	0	0.464968152866242
YAR019C	0	0	0.464968152866242
YBR109C	1	0	0.464968152866242
YDR532C	0	0	0.464968152866242
YOL078W	1	0	0.464968152866242
YOR122C	1	0	0.464968152866242
YGR270W	0	0	0.46417445482866
YBL085W	0	0	0.46417445482866
YOR216C	0	0	0.46417445482866
YGL003C	1	0	0.46417445482866
YLR085C	0	0	0.46417445482866
YKR001C	1	0	0.46417445482866
YNL094W	1	0	0.46417445482866
YOR084W	0	0	0.46319018404908
YDL164C	0	0	0.46319018404908
YDL008W	1	0	0.46319018404908
YBR288C	0	0	0.46319018404908
YDL047W	1	0	0.46319018404908
YNL322C	0	0	0.462006079027356
YGR238C	0	0	0.462006079027356
YDR188W	1	0	0.462006079027356
YOL090W	0	0	0.460606060606061
YNL309W	0	0	0.459214501510574
YNL091W	0	0	0.458083832335329
YLR457C	0	0	0.458083832335329
YJR031C	1	0	0.458083832335329
YLR190W	0	0	0.456716417910448
YGR167W	0	0	0.455357142857143
YDL101C	0	0	0.454277286135693
YFL009W	0	0	0.454277286135693
YJL014W	1	0	0.454277286135693
YIL068C	0	0	0.452941176470588
YMR199W	0	0	0.452449567723343
YPL008W	0	0	0.452449567723343
YDR166C	0	0	0.452449567723343
YIL126W	1	0	0.452449567723343
YBR038W	0	0	0.452449567723343
YDR212W	1	0	0.452449567723343
YBR059C	1	0	0.452449567723343
YLR342W	0	0	0.451149425287356
YNL059C	0	0	0.449856733524355
YER007W	0	0	0.448571428571429
YGL212W	0	0	0.447293447293447
YDL117W	0	0	0.446327683615819
YML094W	0	0	0.446327683615819
YDR159W	1	0	0.446327683615819
YBL008W	0	0	0.445070422535211
YPL256C	0	0	0.443820224719101
YOR188W	0	0	0.442577030812325
YDR097C	0	0	0.441340782122905
YGR229C	0	0	0.440111420612813
YKL079W	0	0	0.438888888888889
YGL063W	0	0	0.437673130193906
YDR251W	0	0	0.43646408839779
YCR077C	0	0	0.435261707988981
YPL233W	0	0	0.434065934065934
YLR362W	0	0	0.432876712328767
YNL250W	0	0	0.431693989071038
YLR272C	0	0	0.430894308943089
YBL106C	0	0	0.430894308943089
YOR269W	1	0	0.430894308943089
YPL163C	0	0	0.42972972972973
YML104C	0	0	0.428571428571429
YLR096W	0	0	0.42741935483871
YIL002C	0	0	0.42627345844504
YHR161C	0	0	0.425531914893617
YJL085W	0	0	0.425531914893617
YER018C	1	0	0.425531914893617
YKR028W	0	0	0.424403183023873
YHR178W	0	0	0.423280423280423
YDL195W	0	0	0.422163588390501
YLR383W	0	0	0.421052631578947
YHR142W	0	0	0.41994750656168
YBR215W	0	0	0.418848167539267
YBR081C	0	0	0.418181818181818
YPL249C	0	0	0.418181818181818
YJR064W	1	0	0.418181818181818
YBR102C	0	0	0.417098445595855
YLR084C	0	0	0.416020671834625
YDR285W	0	0	0.415384615384615
YFR051C	0	0	0.415384615384615
YLL050C	1	0	0.415384615384615
YNL118C	0	0	0.415
YKL204W	0	0	0.415
YBR211C	1	0	0.415
YDL239C	0	0	0.415
YNL158W	0	0	0.415
YPL032C	0	0	0.415
YKR055W	1	0	0.415
YDR170C	0	0	0.415
YKL138C-A	1	0	0.415
YOR284W	1	0	0.415
YER019W	0	0	0.413965087281795
YDR164C	0	0	0.413366336633663
YGL203C	0	0	0.413366336633663
YNL293W	1	0	0.413366336633663
YAR018C	0	0	0.412345679012346
YCL016C	0	0	0.411330049261084
YMR276W	0	0	0.41031941031941
YLL001W	0	0	0.409952606635071
YER125W	0	0	0.409952606635071
YBR289W	0	0	0.409952606635071
YOR083W	0	0	0.409952606635071
YAL011W	0	0	0.409952606635071
YML102W	0	0	0.409952606635071
YOR257W	1	0	0.409952606635071
YNL304W	0	0	0.409952606635071
YLR305C	1	0	0.409952606635071
YBR073W	0	0	0.409952606635071
YJL111W	1	0	0.409952606635071
YNL090W	1	0	0.409952606635071
YLR357W	0	0	0.409952606635071
YIL118W	1	0	0.409952606635071
YDL226C	1	0	0.409952606635071
YDR027C	0	0	0.408983451536643
YNL154C	0	0	0.408018867924528
YJL092W	0	0	0.407058823529412
YAL013W	0	0	0.406103286384977
YJR075W	0	0	0.405152224824356
YLR393W	0	0	0.404205607476636
YOL113W	0	0	0.403263403263403
YBL091C	0	0	0.402325581395349
YIL135C	0	0	0.401847575057737
YNL082W	0	0	0.401847575057737
YEL022W	1	0	0.401847575057737
YDR283C	0	0	0.400921658986175
YBR130C	0	0	0.4
YLR079W	0	0	0.399082568807339
YBR057C	0	0	0.398633257403189
YBL061C	0	0	0.398633257403189
YDR424C	1	0	0.398633257403189
YCL014W	0	0	0.397727272727273
YBR245C	0	0	0.396825396825397
YHR135C	0	0	0.395927601809955
YPL240C	0	0	0.395033860045147
YPR161C	0	0	0.394144144144144
YER083C	0	0	0.393258426966292
YJL201W	0	0	0.39237668161435
YAL026C	0	0	0.391498881431767
YER070W	0	0	0.390625
YDR289C	0	0	0.389755011135857
YHL007C	0	0	0.389380530973451
YML065W	0	0	0.389380530973451
YIL138C	1	0	0.389380530973451
YCR059C	0	0	0.388520971302428
YLR425W	0	0	0.387665198237885
YBL051C	0	0	0.386813186813187
YLR398C	0	0	0.385964912280702
YKR008W	0	0	0.385120350109409
YBR023C	0	0	0.384279475982533
YLR182W	0	0	0.383442265795207
YOR060C	0	0	0.382608695652174
YIL084C	0	0	0.38177874186551
YJR117W	0	0	0.380952380952381
YDR122W	0	0	0.380645161290323
YBR088C	0	0	0.380645161290323
YDR320C-A	1	0	0.380645161290323
YBL037W	0	0	0.379828326180258
YPL048W	0	0	0.379014989293362
YJR032W	0	0	0.378205128205128
YER129W	0	0	0.377398720682303
YDL103C	0	0	0.376595744680851
YPL007C	0	0	0.375796178343949
YDR310C	0	0	0.375
YER119C	0	0	0.374736842105263
YPL204W	0	0	0.374736842105263
YLR144C	1	0	0.374736842105263
YKL112W	0	0	0.373949579831933
YMR192W	0	0	0.373165618448637
YGR193C	0	0	0.372916666666667
YHR195W	0	0	0.372916666666667
YNL006W	1	0	0.372916666666667
YDR325W	0	0	0.372141372141372
YDR485C	0	0	0.371369294605809
YER153C	0	0	0.370600414078675
YLR248W	0	0	0.369834710743802
YKL025C	0	0	0.369072164948454
YBR041W	0	0	0.368312757201646
YHR111W	0	0	0.367556468172485
YDL141W	0	0	0.366803278688525
YOR087W	0	0	0.366598778004073
YCR086W	0	0	0.366598778004073
YBR233W-A	1	0	0.366598778004073
YJL154C	0	0	0.365853658536585
YBR231C	0	0	0.365111561866126
YPR034W	0	0	0.36491935483871
YHR119W	0	0	0.36491935483871
YNL032W	1	0	0.36491935483871
YJR006W	0	0	0.364185110663984
YJL173C	0	0	0.363453815261044
YOR132W	0	0	0.362725450901804
YOL012C	0	0	0.362
YMR296C	0	0	0.36127744510978
YMR277W	0	0	0.360557768924303
YLR315W	0	1	0.360557768924303
YLR332W	0	0	0.359840954274354
YMR168C	0	0	0.359126984126984
YER120W	0	0	0.358415841584158
YJR134C	0	1	0.358415841584158
YJL194W	0	0	0.357707509881423
YNR047W	0	0	0.357001972386588
YCL008C	0	0	0.356299212598425
YBL046W	0	0	0.356164383561644
YCR084C	0	0	0.356164383561644
YAL020C	1	0	0.356164383561644
YGR009C	0	0	0.35546875
YGL150C	0	0	0.355339805825243
YBR080C	0	0	0.355339805825243
YMR138W	1	0	0.355339805825243
YOR017W	0	0	0.354651162790698
YLR116W	0	0	0.353965183752418
YMR219W	0	0	0.353281853281853
YBR275C	0	0	0.352601156069364
YPR070W	0	0	0.351923076923077
YBR202W	0	0	0.351247600767754
YPR122W	0	0	0.350574712643678
YGR130C	0	1	0.350574712643678
YDL074C	0	0	0.349904397705545
YDR183W	0	0	0.349236641221374
YNR049C	0	0	0.348571428571429
YHR118C	0	0	0.347908745247148
YLL043W	0	0	0.347248576850095
YDR334W	0	0	0.346590909090909
YOL145C	0	0	0.34593572778828
YDL197C	0	0	0.345283018867925
YER118C	0	0	0.344632768361582
YML052W	0	0	0.343984962406015
YBR135W	0	0	0.343339587242026
YPR183W	0	0	0.342696629213483
YPL203W	0	0	0.342056074766355
YPR032W	0	0	0.341417910447761
YOR109W	0	0	0.340782122905028
YLR039C	0	0	0.340148698884758
YCR073W-A	0	0	0.339517625231911
YDL006W	0	0	0.338888888888889
YDR477W	0	0	0.33826247689464
YHR102W	0	0	0.337638376383764
YPR175W	0	0	0.337016574585635
YGR014W	0	0	0.336397058823529
YML069W	0	0	0.335779816513761
YDR309C	0	0	0.335164835164835
YEL031W	0	0	0.3345521023766
YOL110W	0	0	0.333941605839416
YPR040W	0	0	0.333333333333333
YFR040W	0	0	0.332727272727273
YOR372C	0	0	0.332123411978221
YAL053W	0	0	0.331521739130435
YJL029C	0	0	0.330922242314647
YGR099W	0	0	0.330324909747292
YOL034W	0	0	0.32972972972973
YNL107W	0	0	0.329136690647482
YBR112C	0	0	0.328571428571429
YDR293C	0	0	0.328571428571429
YBR276C	0	0	0.328571428571429
YHR149C	0	1	0.328571428571429
YDR484W	1	0	0.328571428571429
YOR304W	0	0	0.327985739750446
YBR281C	0	0	0.327464788732394
YLL049W	0	1	0.327464788732394
YOL067C	0	0	0.327464788732394
YHR061C	0	0	0.327464788732394
YNL116W	1	0	0.327464788732394
YNL328C	0	0	0.327464788732394
YKR020W	0	0	0.327464788732394
YHR115C	1	0	0.327464788732394
YLR113W	0	0	0.32688927943761
YOR231W	0	0	0.326315789473684
YFL005W	0	0	0.325744308231173
YOL006C	0	0	0.325174825174825
YLR095C	0	0	0.324607329842932
YHR012W	0	0	0.32404181184669
YML016C	0	0	0.323478260869565
YMR163C	0	0	0.322916666666667
YOL116W	0	0	0.322357019064125
YPR189W	0	0	0.321799307958477
YOR090C	0	0	0.321243523316062
YNL039W	0	0	0.320689655172414
YNL289W	0	0	0.32013769363167
YMR144W	0	1	0.32013769363167
YFR028C	0	0	0.319587628865979
YGR047C	0	0	0.319039451114923
YML127W	0	0	0.318568994889267
YHR082C	0	0	0.318568994889267
YOL062C	0	0	0.318568994889267
YER122C	1	0	0.318568994889267
YGL244W	0	0	0.318027210884354
YOR070C	0	0	0.31748726655348
YBR049C	0	0	0.316949152542373
YBR229C	0	0	0.316412859560068
YIR008C	0	0	0.315878378378378
YLL002W	0	0	0.315345699831366
YCL063W	0	0	0.314814814814815
YCL010C	0	0	0.314285714285714
YMR200W	0	0	0.313758389261745
YLR207W	0	0	0.313232830820771
YJL183W	0	0	0.312709030100334
YPL127C	0	0	0.312186978297162
YPR104C	0	0	0.311666666666667
YOL026C	0	0	0.311148086522463
YER089C	0	0	0.31063122923588
YKR077W	0	1	0.31063122923588
YBR198C	0	0	0.31023102310231
YOR267C	0	0	0.31023102310231
YOL081W	0	0	0.31023102310231
YGR108W	1	0	0.31023102310231
YPR029C	0	0	0.309719934102142
YIL129C	0	0	0.309210526315789
YDR054C	0	0	0.308702791461412
YGR098C	0	0	0.308196721311475
YPR105C	0	0	0.307692307692308
YCR038C	0	0	0.30718954248366
YOR112W	0	0	0.306688417618271
YKR029C	0	0	0.306188925081433
YER177W	0	0	0.305691056910569
YBR060C	0	0	0.305194805194805
YNL297C	0	0	0.304700162074554
YIL131C	0	0	0.3042071197411
YKL010C	0	0	0.303715670436187
YOR264W	0	1	0.303715670436187
YOL100W	0	0	0.303225806451613
YOR322C	0	0	0.302737520128824
YJL099W	0	0	0.302250803858521
YGR041W	0	0	0.301765650080257
YDR017C	0	0	0.301282051282051
YGR184C	0	0	0.3008
YDL159W	0	0	0.300319488817891
YPL268W	0	0	0.299840510366826
YLR047C	0	0	0.299363057324841
YNR023W	0	0	0.298887122416534
YDL145C	0	0	0.298412698412698
YHR103W	0	0	0.297939778129952
YJL124C	0	0	0.29746835443038
YPR188C	0	0	0.296998420221169
YLL006W	0	0	0.296529968454259
YBR133C	0	0	0.296062992125984
YML041C	0	0	0.29559748427673
YML032C	0	0	0.295133437990581
YLR006C	0	0	0.294670846394984
YDR359C	0	0	0.294209702660407
YNL068C	0	0	0.29375
YOR279C	0	0	0.293291731669267
YPR089W	0	1	0.293291731669267
YBR171W	0	0	0.292834890965732
YDR301W	0	0	0.292569659442724
YPL141C	0	1	0.292569659442724
YNL257C	0	0	0.292569659442724
YOL004W	0	0	0.292569659442724
YNL283C	1	0	0.292569659442724
YOL091W	0	0	0.292117465224111
YMR172W	0	0	0.291666666666667
YGL151W	0	0	0.291217257318952
YDR141C	0	0	0.290769230769231
YJR058C	0	0	0.290322580645161
YOL007C	0	1	0.290322580645161
YCR073C	0	0	0.289877300613497
YAL017W	0	0	0.289433384379786
YOR357C	0	0	0.288990825688073
YOR266W	0	0	0.288549618320611
YLR310C	0	0	0.288109756097561
YGL124C	0	0	0.287671232876712
YDR407C	0	0	0.287234042553192
YJR118C	0	0	0.286798179059181
YKL212W	0	0	0.286363636363636
YLR262C	0	0	0.285930408472012
YOR080W	0	0	0.285714285714286
YDR295C	0	0	0.285714285714286
YER164W	0	0	0.285714285714286
YJR125C	1	0	0.285714285714286
YDR451C	0	0	0.285285285285285
YAL048C	0	0	0.284857571214393
YIL031W	0	0	0.284431137724551
YPR072W	0	0	0.284005979073244
YMR298W	0	0	0.283582089552239
YLR423C	0	0	0.283159463487332
YMR094W	0	0	0.282738095238095
YKL113C	0	0	0.282317979197623
YJR066W	0	0	0.281899109792285
YLR106C	0	0	0.281481481481481
YGR198W	0	0	0.281065088757396
YMR154C	0	0	0.280649926144756
YOR114W	0	1	0.280649926144756
YOR075W	0	0	0.28023598820059
YCR068W	0	0	0.279823269513991
YJL051W	0	1	0.279823269513991
YDR189W	0	0	0.279411764705882
YFL047W	0	0	0.279001468428781
YLR187W	0	1	0.279001468428781
YGR224W	0	0	0.278592375366569
YDR168W	0	0	0.278184480234261
YMR222C	0	1	0.278184480234261
YPL069C	0	0	0.277777777777778
YBR140C	0	0	0.277372262773723
YML011C	0	0	0.276967930029155
YMR307W	0	0	0.276564774381368
YCR075C	0	0	0.276162790697674
YMR124W	0	1	0.276162790697674
YAR042W	0	0	0.275761973875181
YEL015W	0	0	0.27536231884058
YKR002W	0	0	0.274963820549928
YBL088C	0	0	0.274566473988439
YJL204C	0	0	0.274170274170274
YNL148C	0	0	0.273775216138329
YNL294C	0	0	0.273381294964029
YOR023C	0	0	0.272988505747126
YNL078W	0	0	0.272596843615495
YJR091C	0	0	0.272206303724928
YGL130W	0	0	0.271816881258941
YMR087W	0	0	0.271428571428571
YKR082W	0	0	0.271041369472183
YOR129C	0	0	0.270655270655271
YPL221W	0	0	0.27027027027027
YLR233C	0	0	0.269886363636364
YDR227W	0	0	0.269503546099291
YOR304C-A	0	1	0.269503546099291
YPL085W	0	0	0.269121813031161
YBR095C	0	0	0.268741159830269
YLR455W	0	0	0.268361581920904
YML021C	0	0	0.267983074753174
YDR156W	0	0	0.267605633802817
YBR098W	0	0	0.267229254571027
YDR147W	0	0	0.26685393258427
YOR332W	0	0	0.266759776536313
YER095W	0	0	0.266759776536313
YPL180W	0	0	0.266759776536313
YDR379W	1	0	0.266759776536313
YPR095C	0	0	0.266387726638773
YLR403W	0	0	0.266016713091922
YOL070C	0	1	0.266016713091922
YJL168C	0	0	0.265646731571627
YPL067C	0	1	0.265646731571627
YDR219C	0	0	0.265277777777778
YPL140C	0	0	0.264909847434119
YPL065W	0	0	0.264542936288089
YLR259C	0	0	0.26417704011065
YDR457W	0	0	0.263812154696133
YGR246C	0	0	0.263448275862069
YJR059W	0	0	0.263085399449036
YPL101W	0	0	0.263013698630137
YCR033W	0	0	0.263013698630137
YKR013W	0	1	0.263013698630137
YBR015C	0	0	0.263013698630137
YCL034W	1	0	0.263013698630137
YPR129W	0	0	0.26265389876881
YOL045W	0	0	0.262295081967213
YNL288W	0	0	0.262228260869565
YJL005W	0	0	0.262228260869565
YPL252C	0	0	0.262228260869565
YLL038C	1	0	0.262228260869565
YGR200C	0	0	0.261872455902307
YDR335W	0	0	0.261808367071525
YML119W	0	1	0.261808367071525
YPL228W	0	0	0.261808367071525
YDL017W	0	0	0.261808367071525
YCR030C	0	1	0.261808367071525
YOL105C	1	0	0.261808367071525
YOR191W	0	0	0.261455525606469
YBL022C	0	0	0.261103633916555
YER022W	0	0	0.260752688172043
YLR245C	0	0	0.260402684563758
YNL300W	0	1	0.260402684563758
YOL138C	0	0	0.260053619302949
YPL045W	0	0	0.259705488621151
YMR047C	0	0	0.259358288770053
YGL137W	0	0	0.259012016021362
YOR233W	0	0	0.258666666666667
YNR051C	0	0	0.25832223701731
YDR466W	0	0	0.257978723404255
YBL052C	0	0	0.257636122177955
YDL109C	0	0	0.257294429708223
YFR027W	0	0	0.256953642384106
YLR209C	0	0	0.256613756613757
YNL307C	0	0	0.256274768824306
YBL079W	0	0	0.255936675461741
YDR081C	0	0	0.255599472990777
YIR002C	0	0	0.255263157894737
YDR069C	0	0	0.254927726675427
YFL038C	0	0	0.254593175853018
YKL011C	0	0	0.254259501965924
YMR061W	0	0	0.253926701570681
YOL018C	0	0	0.25359477124183
YCR051W	0	1	0.25359477124183
YMR091C	0	0	0.253263707571802
YBR071W	0	1	0.253263707571802
YGL197W	0	0	0.252933507170795
YMR263W	0	0	0.252918287937743
YPL176C	0	0	0.252918287937743
YLR436C	0	0	0.252918287937743
YAR014C	1	0	0.252918287937743
YHR186C	0	0	0.25259067357513
YIR015W	0	0	0.252263906856404
YLR292C	0	0	0.251937984496124
YMR004W	0	0	0.251612903225806
YGL027C	0	0	0.251288659793814
YKL127W	0	0	0.250965250965251
YDR103W	0	0	0.250642673521851
YDR014W	0	0	0.250320924261874
YGR056W	0	0	0.250319284802043
YDL146W	0	1	0.250319284802043
YFR016C	0	1	0.250319284802043
YPL055C	0	0	0.250319284802043
YBL023C	0	0	0.250319284802043
YIL123W	1	0	0.250319284802043
YDL080C	0	0	0.25
YLR141W	0	0	0.24968152866242
YLR321C	0	0	0.249363867684478
YEL016C	0	0	0.249047013977128
YKR101W	0	0	0.248730964467005
YHR110W	0	0	0.248423707440101
YER014W	0	0	0.248423707440101
YDR200C	0	0	0.248423707440101
YDR326C	0	0	0.248423707440101
YDR245W	1	0	0.248423707440101
YNL003C	0	0	0.248110831234257
YLR087C	0	0	0.247798742138365
YDR089W	0	0	0.24748743718593
YHR200W	0	0	0.247176913425345
YBR078W	0	0	0.246867167919799
YLR216C	0	0	0.246558197747184
YBL097W	0	0	0.24625
YGR161C	0	0	0.245942571785268
YMR312W	0	0	0.245635910224439
YFR018C	0	1	0.245635910224439
YGL049C	0	0	0.2453300124533
YNL236W	0	0	0.245024875621891
YDR093W	0	0	0.24472049689441
YOR313C	0	0	0.244416873449132
YDR028C	0	0	0.244114002478315
YDL056W	0	0	0.243811881188119
YNL310C	0	0	0.243510506798517
YHR205W	0	0	0.243243243243243
YDR475C	0	1	0.243243243243243
YJR127C	0	0	0.243243243243243
YOR290C	0	0	0.243243243243243
YAL002W	0	0	0.243243243243243
YDR182W	1	0	0.243243243243243
YER152C	0	1	0.243243243243243
YNL287W	0	0	0.242944785276074
YGL133W	0	0	0.242647058823529
YDL132W	0	0	0.24235006119951
YNL206C	0	0	0.242053789731051
YOL130W	0	0	0.241758241758242
YBR138C	0	1	0.241758241758242
YLL010C	0	0	0.241463414634146
YEL037C	0	0	0.241169305724726
YHR154W	0	0	0.240875912408759
YNL282W	0	0	0.240583232077764
YPL017C	0	1	0.240583232077764
YOR275C	0	0	0.240291262135922
YPL053C	0	0	0.24
YLR418C	0	0	0.239709443099274
YGR274C	0	0	0.239419588875453
YBL017C	0	0	0.239130434782609
YBL074C	0	0	0.238841978287093
YCR044C	0	0	0.23855421686747
YHR105W	0	1	0.23855421686747
YBR136W	0	0	0.23826714801444
YCL044C	0	0	0.237980769230769
YLR115W	0	0	0.237695078031212
YGR163W	0	0	0.237410071942446
YNL071W	0	0	0.237125748502994
YNL264C	0	0	0.236842105263158
YDL088C	0	0	0.236559139784946
YNL222W	0	0	0.236276849642005
YFL034W	0	1	0.236276849642005
YGR271W	0	0	0.235995232419547
YNL097C	0	0	0.235714285714286
YJR043C	0	0	0.235434007134364
YOR327C	0	0	0.235154394299287
YDR480W	0	0	0.234875444839858
YDR351W	0	0	0.234597156398104
YDR332W	0	1	0.234597156398104
YOL095C	0	0	0.234319526627219
YDR495C	0	0	0.234042553191489
YKL116C	0	0	0.233766233766234
YML003W	0	1	0.233766233766234
YOR039W	0	0	0.233490566037736
YOR320C	0	0	0.23321554770318
YMR204C	0	0	0.232941176470588
YGL065C	0	0	0.232667450058754
YOR069W	0	0	0.232394366197183
YDR207C	0	0	0.232121922626026
YPL082C	0	0	0.231850117096019
YER154W	0	0	0.231578947368421
YJR140C	0	0	0.231308411214953
YOR089C	0	0	0.231038506417736
YML059C	0	0	0.230769230769231
YOR042W	0	1	0.230769230769231
YPL086C	0	0	0.230500582072177
YIR023W	0	0	0.230232558139535
YMR270C	0	0	0.229965156794425
YMR231W	0	0	0.22969837587007
YBR195C	0	0	0.229432213209733
YBR108W	0	1	0.229432213209733
YPR023C	0	0	0.229166666666667
YDL106C	0	0	0.228901734104046
YBR199W	0	0	0.228637413394919
YKL213C	0	0	0.228373702422145
YBR274W	0	0	0.228110599078341
YJL164C	0	0	0.227848101265823
YLR019W	0	0	0.227586206896552
YGL195W	0	0	0.227324913892078
YOR358W	0	0	0.227064220183486
YGL163C	0	0	0.22680412371134
YBR077C	0	0	0.226544622425629
YGL175C	0	0	0.226285714285714
YGR006W	0	0	0.226027397260274
YBR164C	0	0	0.225769669327252
YDL052C	0	0	0.225512528473804
YDR348C	0	1	0.225512528473804
YOR076C	0	0	0.225255972696246
YJL039C	0	0	0.225
YNL099C	0	0	0.224744608399546
YDR225W	0	0	0.224489795918367
YJL062W	0	0	0.224235560588901
YMR042W	0	0	0.223981900452489
YMR224C	0	0	0.223728813559322
YPL002C	0	0	0.223476297968397
YPR019W	0	0	0.223224351747463
YBR179C	0	0	0.222972972972973
YML061C	0	0	0.222722159730034
YDR232W	0	0	0.22247191011236
YML071C	0	0	0.222222222222222
YBL013W	0	0	0.221973094170404
YKR100C	0	0	0.221724524076148
YDR144C	0	0	0.221476510067114
YDL033C	0	0	0.22122905027933
YNL041C	0	0	0.220982142857143
YML095C	0	0	0.22075055187638
YBR175W	0	0	0.22075055187638
YPR155C	0	0	0.22075055187638
YOR110W	0	0	0.22075055187638
YLR234W	0	0	0.22075055187638
YDR362C	0	0	0.22075055187638
YJL058C	1	0	0.22075055187638
YGR096W	0	0	0.22075055187638
YIL036W	0	0	0.22075055187638
YGR070W	1	0	0.22075055187638
YMR314W	0	0	0.220507166482911
YBR127C	0	0	0.220264317180617
YJR046W	0	0	0.22002200220022
YMR240C	0	0	0.21978021978022
YJL006C	0	0	0.21953896816685
YOL072W	0	0	0.219298245614035
YLR368W	0	0	0.219058050383352
YPL158C	0	1	0.219058050383352
YER104W	0	0	0.218818380743982
YBR011C	0	0	0.218579234972678
YLR032W	0	0	0.218340611353712
YBR036C	0	0	0.218102508178844
YPL049C	0	0	0.217864923747277
YER151C	0	0	0.217627856365615
YLR427W	0	0	0.217391304347826
YCR093W	0	0	0.217155266015201
YER105C	0	0	0.216919739696312
YDR420W	0	0	0.216684723726977
YDR510W	0	0	0.216450216450216
YDR176W	0	0	0.216216216216216
YOR033C	0	0	0.215982721382289
YAL001C	0	0	0.215749730312837
YLR033W	0	0	0.21551724137931
YML117W	0	0	0.215285252960172
YLR433C	0	0	0.21505376344086
YDR490C	0	0	0.214822771213749
YDR489W	0	0	0.214592274678112
YBR253W	0	0	0.214362272240086
YBR165W	0	0	0.214132762312634
YPL084W	0	0	0.213903743315508
YLR424W	0	0	0.213829787234043
YNL076W	0	0	0.213829787234043
YBR065C	0	0	0.213829787234043
YDR499W	0	0	0.213829787234043
YOR043W	1	0	0.213829787234043
YLR376C	0	0	0.213602550478215
YJL060W	0	0	0.213375796178344
YLR240W	0	0	0.213149522799576
YDL007W	0	0	0.212923728813559
YHL002W	0	0	0.212698412698413
YBR161W	0	0	0.212473572938689
YLR268W	0	0	0.212249208025343
YEL056W	0	0	0.212025316455696
YBR097W	0	0	0.211801896733404
YGL167C	0	0	0.211740041928721
YHL030W	0	0	0.211740041928721
YML111W	0	0	0.211740041928721
YGL168W	0	0	0.211740041928721
YLR254C	1	0	0.211740041928721
YKL088W	0	0	0.21151832460733
YOL068C	0	0	0.211297071129707
YDR292C	0	0	0.211076280041797
YEL019C	0	0	0.210855949895616
YMR070W	0	0	0.210636079249218
YGR135W	0	0	0.210416666666667
YDL179W	0	0	0.210197710718002
YOR197W	0	0	0.20997920997921
YBL024W	0	0	0.209761163032191
YKL145W	0	0	0.20954356846473
YER048C	0	1	0.20954356846473
YMR063W	0	0	0.209326424870466
YJL081C	0	0	0.209109730848861
YER132C	0	0	0.208893485005171
YNL058C	0	1	0.208893485005171
YGR217W	0	0	0.208677685950413
YIL044C	0	0	0.208462332301342
YPR179C	0	0	0.208247422680412
YGL210W	0	0	0.208032955715757
YLR396C	0	0	0.207818930041152
YPL001W	0	0	0.207605344295992
YNL054W	0	0	0.207392197125257
YLR360W	0	0	0.207179487179487
YNL064C	0	0	0.206967213114754
YPR180W	0	0	0.20675537359263
YGR261C	0	0	0.206543967280164
YBR055C	0	0	0.206332992849847
YMR190C	0	0	0.206122448979592
YPR162C	0	0	0.205912334352701
YDR464W	0	0	0.205702647657841
YKL032C	0	0	0.205493387589013
YPR164W	0	0	0.205284552845528
YBL056W	0	0	0.20507614213198
YPL215W	0	0	0.204868154158215
YBR074W	0	1	0.204868154158215
YGL253W	0	0	0.204660587639311
YMR033W	0	0	0.204453441295547
YOL111C	0	0	0.204246713852376
YDR393W	0	0	0.204040404040404
YPL195W	0	0	0.203834510595358
YAL040C	0	0	0.203629032258065
YDL097C	0	0	0.203423967774421
YJL141C	0	0	0.203219315895372
YBL041W	0	0	0.203015075376884
YBR270C	0	1	0.203015075376884
YGL084C	0	0	0.203
YER167W	0	0	0.203
YGL211W	0	0	0.203
YDL102W	0	0	0.203
YDL135C	1	0	0.203
YCR052W	0	0	0.202797202797203
YGL207W	0	0	0.202594810379242
YPL083C	0	0	0.202392821535394
YBL025W	0	0	0.202191235059761
YEL053C	0	0	0.201990049751244
YNL167C	0	0	0.201789264413519
YGR116W	0	0	0.201588877855015
YNR008W	0	0	0.201388888888889
YHR134W	0	0	0.201189296333003
YNL027W	0	0	0.200990099009901
YMR313C	0	0	0.200791295746785
YJL098W	0	0	0.200592885375494
YBR255W	0	1	0.200592885375494
YGR089W	0	0	0.200394866732478
YIL158W	0	1	0.200394866732478
YGL066W	0	0	0.200197238658777
YJR110W	0	0	0.2
YHR031C	0	0	0.199803149606299
YOR353C	0	0	0.19960668633235
YMR089C	0	0	0.199410609037328
YBL014C	0	0	0.199214916584887
YOR113W	0	0	0.199019607843137
YBR216C	0	0	0.198824681684623
YOR360C	0	0	0.198630136986301
YML057W	0	0	0.198435972629521
YIL038C	0	0	0.1982421875
YHR090C	0	0	0.198048780487805
YNL329C	0	0	0.197855750487329
YGR054W	0	0	0.197663096397274
YLR138W	0	0	0.197470817120623
YDR238C	0	0	0.197278911564626
YBR264C	0	0	0.197087378640777
YOR156C	0	0	0.196896217264791
YGL023C	0	0	0.196705426356589
YOR362C	0	0	0.196515004840271
YKL064W	0	0	0.196324951644101
YER161C	0	0	0.196135265700483
YGR240C	0	0	0.195945945945946
YNL192W	0	0	0.195756991321119
YKL189W	0	0	0.195568400770713
YOR151C	0	0	0.195380173243503
YNL214W	0	0	0.195192307692308
YBL058W	0	0	0.195004803073967
YGR040W	0	0	0.194817658349328
YNL088W	0	0	0.194630872483221
YBR159W	0	0	0.194444444444444
YBL011W	0	0	0.194258373205742
YAL005C	0	0	0.194072657743786
YCR091W	0	0	0.193887297039159
YNL258C	0	0	0.193732193732194
YKR022C	0	0	0.193732193732194
YLR447C	0	0	0.193732193732194
YFL049W	0	0	0.193732193732194
YBR176W	0	0	0.193732193732194
YJL179W	1	0	0.193732193732194
YJR057W	0	0	0.193548387096774
YBL101C	0	0	0.193364928909953
YKL157W	0	0	0.193181818181818
YOR157C	0	0	0.192999053926206
YMR218C	0	0	0.192816635160681
YOL016C	0	0	0.192634560906516
YGL237C	0	0	0.192452830188679
YDL142C	0	0	0.192271442035815
YBR002C	0	0	0.192090395480226
YCR014C	0	0	0.191909689557855
YDL090C	0	0	0.191729323308271
YBR058C	0	0	0.191549295774648
YOR217W	0	0	0.191369606003752
YMR266W	0	0	0.191190253045923
YNR017W	0	0	0.191011235955056
YDR013W	0	0	0.190832553788587
YLR135W	0	0	0.190654205607477
YPR159W	0	0	0.190520446096654
YGR170W	0	0	0.190520446096654
YHR188C	0	0	0.190520446096654
YML049C	0	0	0.190520446096654
YEL036C	0	0	0.190520446096654
YGR268C	1	0	0.190520446096654
YDR206W	0	0	0.190343546889508
YBL032W	0	0	0.190166975881262
YER157W	0	0	0.189990732159407
YDR217C	0	0	0.189814814814815
YGL113W	0	0	0.189639222941721
YPL150W	0	1	0.189639222941721
YGL174W	0	0	0.189463955637708
YDR435C	0	0	0.189289012003693
YHL034C	0	0	0.189114391143911
YPL020C	0	0	0.188940092165899
YNL183C	0	0	0.188766114180479
YDR422C	0	0	0.188592456301748
YPR168W	0	0	0.188419117647059
YJL112W	0	0	0.188246097337006
YLR219W	0	0	0.188073394495413
YBR170C	0	0	0.187901008249313
YER124C	0	0	0.187728937728938
YNL262W	0	0	0.187557182067704
YFL036W	0	0	0.187385740402194
YIL008W	0	0	0.187214611872146
YDR463W	0	0	0.187043795620438
YLL018C-A	0	0	0.186873290793072
YLR384C	0	0	0.186703096539162
YDL126C	0	0	0.186533212010919
YBR243C	0	0	0.186363636363636
YOL063C	0	0	0.186194368755677
YER166W	0	0	0.186025408348457
YER112W	0	0	0.185856754306437
YOL133W	0	0	0.185688405797101
YKL140W	0	0	0.18552036199095
YDR137W	0	0	0.185352622061483
YER027C	0	0	0.185185185185185
YBR237W	0	0	0.185018050541516
YDR452W	0	0	0.184851217312895
YOR030W	0	0	0.184684684684685
YLR071C	0	0	0.184518451845185
YOR027W	0	0	0.184352517985612
YGR112W	0	0	0.18418688230009
YMR186W	0	0	0.184021543985637
YPL066W	0	1	0.184021543985637
YDR409W	0	0	0.183856502242152
YIL128W	0	0	0.183691756272401
YLR260W	0	0	0.183527305282005
YOR319W	0	0	0.183363148479428
YDR235W	0	0	0.183199285075961
YOR244W	0	0	0.183035714285714
YGL243W	0	0	0.182872435325602
YBR188C	0	0	0.18270944741533
YOL009C	0	0	0.182546749777382
YOL049W	0	0	0.182384341637011
YOR081C	0	0	0.182222222222222
YOR165W	0	0	0.182060390763766
YCL057W	0	0	0.18189884649512
YAL027W	0	1	0.18189884649512
YPR178W	0	0	0.181737588652482
YBL080C	0	0	0.181576616474756
YER176W	0	0	0.18141592920354
YDR264C	0	0	0.181255526083112
YKL190W	0	0	0.181095406360424
YFL013C	0	0	0.180935569285084
YMR207C	0	0	0.180776014109347
YDR180W	0	0	0.180616740088106
YCR094W	0	0	0.180457746478873
YGL194C	0	0	0.180299032541777
YIL033C	0	0	0.180140597539543
YLR215C	0	0	0.179982440737489
YER080W	0	1	0.179982440737489
YDR358W	0	0	0.179824561403509
YMR127C	0	0	0.179666958808063
YBL050W	0	0	0.179509632224168
YGR279C	0	0	0.179352580927384
YGL087C	0	0	0.179195804195804
YLR277C	0	0	0.179039301310044
YIL009C-A	0	0	0.178883071553229
YMR149W	0	0	0.178727114210985
YOR138C	0	0	0.178571428571429
YDL020C	0	0	0.178416013925152
YBL036C	0	0	0.178260869565217
YMR036C	0	0	0.178105994787142
YDR276C	0	0	0.177951388888889
YBR129C	0	0	0.177797051170859
YBL031W	0	1	0.177797051170859
YNL216W	0	0	0.177642980935875
YBL104C	0	1	0.177642980935875
YOR296W	0	1	0.177642980935875
YBR153W	0	0	0.177489177489178
YAL032C	0	0	0.177335640138408
YLR015W	0	0	0.177182368193604
YBR166C	0	0	0.177029360967185
YMR022W	0	0	0.176876617773943
YGR221C	0	0	0.176724137931034
YFR014C	0	0	0.176571920757967
YDR394W	0	0	0.176419965576592
YBL060W	0	1	0.176419965576592
YLR274W	0	0	0.176268271711092
YKL020C	0	0	0.176116838487973
YKR042W	0	0	0.175965665236052
YPR108W	0	0	0.175814751286449
YPL128C	0	0	0.175664095972579
YNL127W	0	0	0.175513698630137
YBR217W	0	0	0.175363558597092
YEL043W	0	1	0.175363558597092
YNL121C	0	0	0.175213675213675
YBR236C	0	0	0.175064047822374
YBR131W	0	0	0.174914675767918
YIL115C	0	0	0.174765558397272
YBL020W	0	0	0.174616695059625
YBR042C	0	0	0.174468085106383
YGR120C	0	0	0.174319727891156
YPL151C	0	0	0.174171622769754
YFR013W	0	0	0.17402376910017
YDL231C	0	0	0.173876166242578
YKL041W	0	0	0.173728813559322
YGR186W	0	0	0.173581710414903
YNL238W	0	0	0.173434856175973
YDL235C	0	0	0.173288250211327
YJL077C	0	1	0.173288250211327
YKL210W	0	0	0.173141891891892
YGL153W	0	0	0.172995780590717
YOR124C	0	0	0.172849915682968
YBR110W	0	0	0.172704296545914
YNL229C	0	0	0.172558922558923
YML013W	0	0	0.172413793103448
YGL011C	0	0	0.172268907563025
YLR335W	0	0	0.172124265323258
YLR450W	0	0	0.171979865771812
YKL005C	0	0	0.171835708298407
YGL158W	0	0	0.171691792294807
YLR089C	0	1	0.171691792294807
YJL178C	0	0	0.171548117154812
YLL039C	0	0	0.171404682274247
YNL136W	0	0	0.171261487050961
YLL004W	0	0	0.171118530884808
YMR072W	0	0	0.170975813177648
YBL006C	0	0	0.170833333333333
YDL192W	0	0	0.170691090757702
YDL224C	0	0	0.170549084858569
YBR265W	0	0	0.170407315045719
YML115C	0	0	0.170265780730897
YML048W	0	0	0.170124481327801
YDR263C	0	0	0.169983416252073
YGL094C	0	0	0.169842584921292
YOR261C	0	0	0.169701986754967
YDR436W	0	0	0.169561621174524
YMR162C	0	0	0.169421487603306
YLR372W	0	0	0.169281585466557
YMR086W	0	1	0.169281585466557
YJL076W	0	0	0.169141914191419
YDR303C	0	0	0.169002473206925
YJR086W	0	0	0.168863261943987
YBR017C	0	0	0.168724279835391
YPR031W	0	0	0.168585526315789
YKL166C	0	0	0.168447000821693
YBR082C	0	0	0.168308702791461
YIL046W	0	0	0.168170631665299
YOL146W	0	0	0.168032786885246
YOR281C	0	0	0.167895167895168
YBL021C	0	0	0.167757774140753
YKR089C	0	0	0.167620605069501
YBR205W	0	0	0.167483660130719
YOR198C	0	0	0.16734693877551
YFR002W	0	0	0.16721044045677
YOR098C	0	0	0.167074164629177
YNL218W	0	0	0.166938110749186
YOL115W	0	0	0.16680227827502
YKR003W	0	0	0.166666666666667
YKR086W	0	0	0.166531275385865
YDR099W	0	0	0.166396103896104
YPR024W	0	0	0.166261151662612
YIL156W	0	0	0.16612641815235
YGL095C	0	0	0.165991902834008
YMR075W	0	0	0.165857605177994
YPL194W	0	0	0.165723524656427
YMR139W	0	0	0.165589660743134
YJL061W	0	0	0.16545601291364
YML035C	0	0	0.165322580645161
YOL038W	0	0	0.1651893634166
YIR014W	0	1	0.1651893634166
YHR013C	0	0	0.165056360708535
YPL040C	0	0	0.164923572003218
YPL072W	0	0	0.164790996784566
YBR167C	0	0	0.164658634538153
YDR030C	0	0	0.164526484751204
YDL077C	0	0	0.16439454691259
YOR162C	0	0	0.164262820512821
YBR007C	0	1	0.164262820512821
YGR166W	0	0	0.164131305044035
YGL201C	0	0	0.164
YKL104C	0	0	0.163868904876099
YKL117W	0	0	0.163738019169329
YJL106W	0	0	0.163607342378292
YBL082C	0	0	0.16347687400319
YOR141C	0	1	0.16347687400319
YER123W	0	0	0.163346613545817
YJL209W	0	0	0.163216560509554
YNL119W	0	0	0.163086714399364
YKL015W	0	0	0.162957074721781
YKL017C	0	0	0.162827640984909
YBR168W	0	0	0.162698412698413
YGR007W	0	0	0.162569389373513
YGL115W	0	0	0.162440570522979
YBR228W	0	0	0.162311955661124
YGR218W	0	0	0.162183544303797
YLL007C	0	1	0.162183544303797
YLR220W	0	0	0.162055335968379
YIL112W	0	0	0.161927330173776
YFL023W	0	0	0.16179952644041
YBR111W-A	0	0	0.161671924290221
YER031C	0	0	0.161544523246651
YML001W	0	0	0.161417322834646
YOL060C	0	0	0.161290322580645
YOR384W	0	1	0.161290322580645
YFR010W	0	0	0.161163522012579
YBL019W	0	0	0.161036920659859
YCL037C	0	0	0.160910518053375
YLR098C	0	0	0.16078431372549
YHR108W	0	0	0.160658307210031
YFL025C	0	0	0.160532498042287
YER040W	0	0	0.160406885758998
YPR054W	0	0	0.160281469898358
YNL045W	0	0	0.16015625
YJL053W	0	0	0.160031225604996
YJL158C	0	0	0.15990639625585
YMR060C	0	0	0.159781761496493
YER109C	0	0	0.159657320872274
YBR119W	0	0	0.159533073929961
YFR004W	0	0	0.159409020217729
YDL185W	0	0	0.159285159285159
YDR196C	0	0	0.15916149068323
YPL224C	0	0	0.159038013964313
YMR043W	0	0	0.158914728682171
YGR196C	0	1	0.158914728682171
YOR336W	0	0	0.158791634391944
YLR067C	0	0	0.158668730650155
YCR092C	0	0	0.158546017014695
YDR181C	0	0	0.158423493044822
YBR272C	0	0	0.158301158301158
YLR056W	0	0	0.158179012345679
YNL030W	0	0	0.158096699923254
YLR148W	0	0	0.158096699923254
YBR094W	0	1	0.158096699923254
YOR273C	0	0	0.158096699923254
YBR290W	0	0	0.158096699923254
YLL028W	0	0	0.158096699923254
YOR259C	0	0	0.158096699923254
YML031W	1	0	0.158096699923254
YGL180W	0	0	0.157975460122699
YDL100C	0	0	0.157854406130268
YER030W	0	0	0.157733537519142
YPL075W	0	0	0.15761285386381
YLR228C	0	0	0.157492354740061
YBR273C	0	0	0.157372039724981
YEL041W	0	0	0.157251908396947
YDL190C	0	0	0.157131960335622
YLR094C	0	0	0.157012195121951
YLL040C	0	0	0.156892612338157
YDR297W	0	0	0.156773211567732
YDL112W	0	0	0.156653992395437
YNR052C	0	0	0.156534954407295
YHR034C	0	0	0.156416097190585
YAR002W	0	0	0.156297420333839
YDL116W	0	0	0.156178923426839
YNL026W	0	0	0.156060606060606
YOR140W	0	0	0.155942467827403
YNL085W	0	0	0.155824508320726
YML101C	0	1	0.155824508320726
YLR181C	0	0	0.155706727135299
YDR390C	0	0	0.155589123867069
YMR178W	0	1	0.155589123867069
YBR221C	0	0	0.155471698113208
YHR063C	0	0	0.155354449472097
YPR181C	0	0	0.155237377543331
YDL108W	0	0	0.155120481927711
YLR114C	0	0	0.155003762227239
YOR176W	0	0	0.154887218045113
YIL147C	0	0	0.154770848985725
YEL013W	0	0	0.154654654654655
YLR382C	0	0	0.154538634658665
YDR214W	0	0	0.154422788605697
YBR210W	0	0	0.154307116104869
YPR049C	0	0	0.154191616766467
YPL165C	0	1	0.154191616766467
YBR143C	0	0	0.154076290201945
YGR203W	0	1	0.154076290201945
YLL058W	0	0	0.153961136023916
YBR087W	0	0	0.153846153846154
YOR048C	0	0	0.153731343283582
YJL127C	0	0	0.153616703952274
YCR082W	0	0	0.153502235469449
YHR077C	0	0	0.153387937453462
YDL044C	0	0	0.15327380952381
YGL019W	0	0	0.153159851301115
YOL123W	0	0	0.153046062407132
YBR008C	0	0	0.152932442464736
YHR189W	0	0	0.152818991097923
YPL024W	0	0	0.152705707931801
YOR117W	0	0	0.152592592592593
YDR511W	0	0	0.152479644707624
YBR254C	0	0	0.152366863905325
YBR122C	0	0	0.152254249815225
YHL031C	0	0	0.152141802067947
YBR101C	0	0	0.152029520295203
YDL230W	0	0	0.151917404129794
YFL029C	0	0	0.151805453205601
YLR203C	0	0	0.151693667157585
YOL141W	0	1	0.151693667157585
YOR057W	0	0	0.151582045621781
YPL022W	0	0	0.151470588235294
YDR062W	0	0	0.151359294636297
YIL005W	0	0	0.151248164464024
YMR247C	0	0	0.151137197358767
YML060W	0	0	0.151026392961877
YPR088C	0	0	0.150915750915751
YML029W	0	0	0.150805270863836
YML038C	0	0	0.150694952450622
YOL089C	0	0	0.150584795321637
YAL031C	0	0	0.150474799123448
YBR022W	0	0	0.15036496350365
YNL212W	0	1	0.15036496350365
YMR164C	0	0	0.150255288110868
YMR037C	0	0	0.150145772594752
YBR186W	0	0	0.150036416605972
YDR128W	0	1	0.150036416605972
YNR033W	0	0	0.149927219796215
YDR323C	0	0	0.149818181818182
YPL106C	0	0	0.149709302325581
YIR001C	0	0	0.14960058097313
YMR071C	0	0	0.149492017416546
YPL023C	0	0	0.149383611312545
YPL181W	0	0	0.149275362318841
YFL048C	0	0	0.149167270094135
YNL031C	0	0	0.149059334298119
YJL031C	0	0	0.148951554591468
YMR113W	0	0	0.148843930635838
YDL019C	0	0	0.148736462093863
YMR237W	0	0	0.148629148629149
YFR048W	0	0	0.148521989906273
YLR442C	0	0	0.148414985590778
YJL174W	0	0	0.148308135349172
YOR208W	0	0	0.148201438848921
YOR242C	0	0	0.148094895758447
YFL007W	0	0	0.147988505747126
YLR263W	0	0	0.147882268485284
YOR241W	0	0	0.147776183644189
YDR252W	0	0	0.147670250896057
YBR258C	0	0	0.14756446991404
YOR350C	0	1	0.14756446991404
YKL046C	0	0	0.147458840372226
YER013W	0	0	0.147353361945637
YLR011W	0	0	0.147248034310222
YPL190C	0	0	0.147142857142857
YNL201C	0	0	0.147037830121342
YLR389C	0	0	0.146932952924394
YGL004C	0	0	0.146828225231646
YBR173C	0	0	0.146723646723647
YOL066C	0	0	0.146619217081851
YEL062W	0	0	0.14651493598862
YPL246C	0	1	0.14651493598862
YER063W	0	0	0.146410803127221
YOL065C	0	0	0.146306818181818
YCR026C	0	0	0.146202980837473
YIL010W	0	0	0.146099290780142
YPR073C	0	0	0.145995747696669
YPL210C	0	0	0.145892351274788
YJR099W	0	0	0.145789101203114
YJL047C	0	0	0.145685997171146
YDR195W	0	0	0.145583038869258
YOR321W	0	0	0.145480225988701
YMR021C	0	0	0.145377558221595
YCR067C	0	0	0.145275035260931
YBR003W	0	0	0.145172656800564
YLR324W	0	0	0.145070422535211
YGL241W	0	0	0.14496833216045
YPL070W	0	0	0.144866385372714
YJR003C	0	0	0.14476458186929
YGR134W	0	0	0.144662921348315
YER023W	0	0	0.144561403508772
YDR524C	0	0	0.144460028050491
YKR031C	0	0	0.144358794674142
YAR003W	0	0	0.144257703081232
YLR208W	0	0	0.144156752974108
YPL096W	0	0	0.144055944055944
YLR354C	0	0	0.143955276030748
YJR040W	0	0	0.143854748603352
YJL151C	0	1	0.143854748603352
YGL155W	0	0	0.143754361479414
YOR278W	0	0	0.143654114365411
YNR011C	0	0	0.143554006968641
YKL028W	0	0	0.143454038997214
YPL063W	0	0	0.143354210160056
YPR111W	0	0	0.143254520166898
YOR115C	0	0	0.143154968728284
YJR042W	0	0	0.143055555555556
YLR320W	0	0	0.142956280360861
YMR129W	0	0	0.142857142857143
YCR008W	0	0	0.142758142758143
YFL018C	0	0	0.142659279778393
YOR163W	0	0	0.142560553633218
YCR042C	0	0	0.142461964038728
YPL120W	0	0	0.142363510711818
YNL189W	0	0	0.142265193370166
YLL031C	0	0	0.142167011732229
YKL105C	0	1	0.142167011732229
YLR147C	0	0	0.142068965517241
YBR233W	0	1	0.142068965517241
YCR034W	0	0	0.14197105444521
YDR315C	0	0	0.141873278236915
YFL033C	0	0	0.141775636613902
YOL128C	0	0	0.141678129298487
YMR029C	0	0	0.141580756013746
YMR216C	0	0	0.141483516483516
YKL054C	0	0	0.141386410432395
YOL051W	0	0	0.141289437585734
YML043C	0	0	0.141192597669637
YBR207W	0	0	0.141095890410959
YLR394W	0	0	0.140999315537303
YJR073C	0	0	0.140902872777018
YPR042C	0	0	0.140816326530612
YGL022W	0	0	0.140816326530612
YKL186C	0	0	0.140816326530612
YGL229C	0	0	0.140816326530612
YOL008W	0	0	0.140816326530612
YPR124W	0	0	0.140816326530612
YKR096W	0	1	0.140816326530612
YNL129W	0	0	0.140816326530612
YOR239W	1	0	0.140816326530612
YER100W	0	0	0.140720598232495
YDL105W	0	0	0.140625
YBR244W	0	0	0.140529531568228
YOL019W	0	1	0.140529531568228
YKR014C	0	0	0.140434192672999
YGR178C	0	0	0.140338983050847
YNR009W	0	0	0.140243902439024
YDL154W	0	0	0.140148950575491
YAL023C	0	0	0.140054127198917
YDR228C	0	0	0.139973082099596
YKL062W	0	0	0.139973082099596
YMR197C	0	0	0.139973082099596
YMR059W	0	0	0.139973082099596
YDR517W	0	0	0.139973082099596
YDR034C	0	0	0.139973082099596
YOL135C	0	0	0.139973082099596
YLR410W	1	0	0.139973082099596
YLL013C	0	0	0.139878950907868
YDR224C	0	0	0.139784946236559
YHR150W	0	0	0.139691067830759
YMR156C	0	0	0.139597315436242
YKR036C	0	0	0.139503688799463
YER059W	0	0	0.13941018766756
YLR440C	0	0	0.139316811788346
YBR125C	0	1	0.139316811788346
YCL039W	0	0	0.139223560910308
YIL041W	0	1	0.139223560910308
YNL330C	0	0	0.139130434782609
YPR006C	0	0	0.13903743315508
YLR176C	0	0	0.138944555778223
YPL057C	0	0	0.138851802403204
YMR275C	0	0	0.138759172781855
YMR283C	0	0	0.138666666666667
YLR238W	0	0	0.138574283810793
YMR212C	0	0	0.138482023968043
YDR430C	0	0	0.138389886892881
YPL206C	0	0	0.138297872340426
YDR460W	0	0	0.138205980066445
YKL135C	0	0	0.138114209827357
YOR018W	0	0	0.138022561380226
YCL032W	0	0	0.137931034482759
YBR024W	0	0	0.137839628893307
YER068W	0	0	0.137748344370861
YLR454W	0	1	0.137748344370861
YGL025C	0	0	0.13765718067505
YFR008W	0	0	0.137566137566138
YDL093W	0	0	0.137475214805023
YBR158W	0	0	0.137384412153236
YBR028C	0	1	0.137384412153236
YOR007C	0	0	0.137293729372937
YDR330W	0	0	0.137203166226913
YNL290W	0	0	0.137112722478576
YLR439W	0	0	0.137022397891963
YPL270W	0	0	0.136932192231731
YBL030C	0	0	0.136842105263158
YPL138C	0	0	0.136752136752137
YDR079W	0	0	0.136662286465177
YBL067C	0	1	0.136662286465177
YIL007C	0	0	0.136572554169403
YLR369W	0	0	0.136482939632546
YJL024C	0	0	0.136393442622951
YKL012W	0	0	0.136304062909568
YGL179C	0	0	0.136214800261952
YBL001C	0	0	0.136125654450262
YDR240C	0	0	0.136036625245258
YNL016W	0	0	0.135947712418301
YJL059W	0	0	0.135858915741346
YER178W	0	0	0.135770234986945
YPL050C	0	0	0.135681669928245
YDL170W	0	0	0.135593220338983
YLR451W	0	0	0.135504885993485
YLR133W	0	0	0.135416666666667
YPL042C	0	0	0.135328562134027
YMR302C	0	0	0.135240572171652
YBR120C	0	0	0.135152696556205
YDR472W	0	0	0.135064935064935
YLR204W	0	0	0.134977287475665
YDR328C	0	0	0.134889753566796
YFR050C	0	0	0.134802333117304
YJL041W	0	0	0.134715025906736
YOL001W	0	0	0.13462783171521
YBR016W	0	0	0.134540750323415
YNR006W	0	0	0.134453781512605
YDR392W	0	0	0.134366925064599
YDR229W	0	0	0.134280180761782
YNL231C	0	0	0.134193548387097
YDR179C	0	0	0.134107027724049
YJL203W	0	0	0.134020618556701
YPR103W	0	0	0.133934320669672
YNL007C	0	0	0.133848133848134
YMR031C	0	1	0.133848133848134
YHR190W	0	0	0.133762057877814
YOR247W	0	0	0.133676092544987
YGR202C	0	0	0.13359023763648
YBR192W	0	0	0.133504492939666
YPL047W	0	0	0.133418858242463
YOR179C	0	0	0.133333333333333
YGL048C	0	0	0.133247918001281
YDL005C	0	0	0.133162612035851
YDL095W	0	0	0.133077415227127
YBL102W	0	0	0.132992327365729
YBR069C	0	0	0.132907348242812
YAL051W	0	0	0.132822477650064
YJR132W	0	0	0.132737715379706
YBL103C	0	0	0.13265306122449
YDR368W	0	0	0.132568514977693
YFR009W	0	0	0.132484076433121
YOR054C	0	0	0.132399745385105
YBL004W	0	0	0.132315521628499
YPL137C	0	0	0.132231404958678
YIL063C	0	0	0.132147395171537
YBL010C	0	1	0.132147395171537
YHR084W	0	0	0.132063492063492
YPL259C	0	0	0.131979695431472
YOR211C	0	0	0.131896005072923
YGR172C	0	0	0.131812420785805
YIR022W	0	0	0.131728942368588
YAL056W	0	0	0.131645569620253
YHR050W	0	0	0.131562302340291
YBL075C	0	0	0.131479140328698
YDR071C	0	0	0.131396083385976
YPR173C	0	0	0.131313131313131
YEL017W	0	0	0.131230283911672
YDR261C	0	0	0.131147540983607
YJL073W	0	0	0.131064902331443
YOR299W	0	0	0.130982367758186
YDR143C	0	0	0.130899937067338
YGL242C	0	1	0.130899937067338
YML128C	0	0	0.130817610062893
YDL147W	0	0	0.13073538654934
YIR033W	0	0	0.130653266331658
YDR104C	0	0	0.130571249215317
YJR138W	0	1	0.130571249215317
YLR417W	0	0	0.130489335006274
YLR343W	0	0	0.130407523510972
YDR001C	0	0	0.130325814536341
YOL102C	0	0	0.130244207889793
YMR304W	0	0	0.130162703379224
YOR106W	0	0	0.130081300813008
YDL076C	0	0	0.13
YER103W	0	0	0.129918800749532
YLR078C	0	0	0.129837702871411
YBL042C	0	0	0.12975670617592
YOR371C	0	0	0.129675810473815
YIL040W	0	0	0.129595015576324
YKL075C	0	0	0.129514321295143
YOL011W	0	0	0.129433727442439
YDL122W	0	0	0.129411764705882
YPL029W	0	0	0.129411764705882
YHR027C	0	0	0.129411764705882
YHR132C	0	0	0.129411764705882
YIL076W	0	0	0.129411764705882
YNL286W	0	0	0.129411764705882
YHR007C	0	0	0.129411764705882
YJL042W	1	0	0.129411764705882
YJR001W	0	0	0.129331683168317
YFL024C	0	0	0.129251700680272
YPR083W	0	0	0.129171817058096
YDL035C	0	0	0.129092032118592
YGL145W	0	0	0.129012345679012
YJR044C	0	0	0.128932757557064
YKL168C	0	1	0.128932757557064
YOR036W	0	0	0.1288532675709
YBL057C	0	0	0.128773875539125
YBR278W	0	0	0.128694581280788
YMR285C	0	0	0.128615384615385
YKL035W	0	0	0.128536285362854
YLR430W	0	0	0.128457283343577
YDR138W	0	0	0.128378378378378
YKL110C	0	0	0.128299570288521
YLR318W	0	0	0.128220858895706
YGR231C	0	0	0.128142244022072
YGL161C	0	0	0.128063725490196
YKL139W	0	0	0.127985303123086
YGL104C	0	0	0.127906976744186
YGR019W	0	0	0.12782874617737
YPL091W	0	0	0.127750611246944
YDR440W	0	0	0.127672571777642
YDR456W	0	0	0.127594627594628
YGL248W	0	0	0.12751677852349
YJL148W	0	0	0.127439024390244
YOR380W	0	0	0.127361365021328
YDL040C	0	0	0.127349909035779
YMR176W	0	0	0.127349909035779
YIL109C	0	0	0.127349909035779
YDR479C	0	0	0.127349909035779
YGR048W	0	0	0.127349909035779
YER021W	0	0	0.127349909035779
YMR016C	0	0	0.127349909035779
YOR094W	1	0	0.127349909035779
YMR183C	0	0	0.127272727272727
YGR252W	0	0	0.127195639006663
YGR189C	0	0	0.127118644067797
YCL052C	0	0	0.127041742286751
YLR304C	0	0	0.126964933494559
YDL069C	0	0	0.126888217522659
YGR253C	0	0	0.126811594202899
YOR067C	0	0	0.126735063367532
YGR065C	0	0	0.126658624849216
YER168C	0	0	0.126582278481013
YBR261C	0	1	0.126582278481013
YPL213W	0	0	0.126506024096386
YPR057W	0	0	0.126429861529199
YFR021W	0	0	0.126353790613718
YLR026C	0	0	0.126277811184606
YLL027W	0	0	0.126201923076923
YLR452C	0	0	0.126126126126126
YKR004C	0	0	0.126050420168067
YFL034C-B	0	0	0.125974805038992
YHR106W	0	0	0.12589928057554
YOR142W	0	0	0.125823846614739
YPR051W	0	0	0.125748502994012
YDR448W	0	0	0.125673249551167
YBR193C	0	0	0.125598086124402
YLR165C	0	0	0.125523012552301
YOR256C	0	0	0.125448028673835
YBR001C	0	0	0.125373134328358
YGL172W	0	0	0.125298329355609
YHL019C	0	0	0.125223613595707
YLL024C	0	0	0.125148986889154
YBR020W	0	0	0.125074449076831
YML103C	0	0	0.125
YGR132C	0	0	0.124925639500297
YBR086C	0	0	0.124851367419738
YCL051W	0	0	0.124777183600713
YMR291W	0	1	0.124777183600713
YJR033C	0	0	0.124703087885986
YPL169C	0	0	0.124629080118694
YLR189C	0	0	0.124555160142349
YDR080W	0	0	0.12448132780083
YOL027C	0	0	0.124407582938389
YLR201C	0	0	0.124333925399645
YDR296W	0	0	0.124260355029586
YGL122C	0	0	0.124186871673566
YBR204C	0	1	0.124186871673566
YPL167C	0	0	0.124113475177305
YEL060C	0	0	0.124040165386887
YNL197C	0	0	0.12396694214876
YML121W	0	0	0.123893805309735
YDR279W	0	0	0.123820754716981
YER098W	0	0	0.123747790218032
YMR054W	0	0	0.123674911660777
YOL088C	0	0	0.123602118893467
YMR044W	0	0	0.123529411764706
YPL125W	0	0	0.123456790123457
YKR072C	0	0	0.123384253819036
YBR030W	0	0	0.123311802701116
YDR427W	0	0	0.123247663551402
YNL291C	0	0	0.123247663551402
YNL103W	0	0	0.123247663551402
YKL034W	0	0	0.123247663551402
YML099C	0	0	0.123247663551402
YER172C	0	0	0.123247663551402
YML086C	0	0	0.123247663551402
YGR276C	0	0	0.123247663551402
YDR171W	1	0	0.123247663551402
YDL078C	0	0	0.123175715119673
YKR007W	0	0	0.123103850641774
YDL178W	0	0	0.123032069970845
YGR278W	0	0	0.122960372960373
YMR311C	0	0	0.122888759464182
YDL160C	0	0	0.122817229336438
YDR267C	0	1	0.122817229336438
YKL057C	0	0	0.122745782431646
YHR098C	0	0	0.122674418604651
YNL223W	0	0	0.122603137710633
YPL164C	0	0	0.12253193960511
YDL189W	0	0	0.122460824143935
YNL251C	0	0	0.122389791183295
YPR176C	0	0	0.12231884057971
YJL004C	0	0	0.122247972190035
YBR128C	0	0	0.122177185871453
YGR028W	0	0	0.122106481481481
YBR194W	0	1	0.122106481481481
YGR155W	0	0	0.122035858877964
YDR253C	0	0	0.121965317919075
YFR044C	0	0	0.121894858463316
YBR283C	0	0	0.121824480369515
YHR036W	0	0	0.121754183496826
YJL190C	0	0	0.121683967704729
YNL072W	0	0	0.121613832853026
YDR244W	0	0	0.121543778801843
YPL227C	0	0	0.121473805411629
YNL056W	0	1	0.121473805411629
YLR025W	0	0	0.121403912543153
YGL092W	0	0	0.12135088723526
YNL159C	0	0	0.12135088723526
YGL252C	0	0	0.12135088723526
YPR036W	0	0	0.12135088723526
YJR084W	0	0	0.12135088723526
YLR306W	0	0	0.12135088723526
YDR126W	0	0	0.12135088723526
YNR010W	0	0	0.12135088723526
YJL100W	1	0	0.12135088723526
YBR114W	0	0	0.121281464530892
YDL120W	0	0	0.121212121212121
YPL110C	0	0	0.121142857142857
YDR443C	0	0	0.121073672187322
YIL042C	0	0	0.121004566210046
YOL148C	0	0	0.12093553907587
YKL193C	0	0	0.120866590649943
YOR212W	0	0	0.120797720797721
YKL194C	0	0	0.120728929384966
YPL059W	0	0	0.120660216277746
YBR079C	0	0	0.120591581342435
YHR206W	0	0	0.120523024445708
YPL271W	0	0	0.120454545454545
YNR041C	0	0	0.120386144236229
YDL030W	0	0	0.120317820658343
YGL043W	0	0	0.120249574588769
YGL077C	0	0	0.120181405895692
YDR163W	0	0	0.120113314447592
YHR120W	0	0	0.12004530011325
YOL003C	0	0	0.119977362761743
YKR030W	0	0	0.119909502262443
YPL122C	0	0	0.11984171848502
YPL243W	0	0	0.119774011299435
YJL165C	0	0	0.11973018549747
YDR018C	0	0	0.11973018549747
YBR212W	0	0	0.11973018549747
YDR378C	0	0	0.11973018549747
YNL199C	0	0	0.11973018549747
YEL034W	0	0	0.11973018549747
YHR037W	0	0	0.11973018549747
YLR363C	0	0	0.11973018549747
YPR154W	1	0	0.11973018549747
YBR163W	0	1	0.11973018549747
YNL053W	0	0	0.119662921348315
YDL207W	0	0	0.119595732734419
YCR017C	0	0	0.11952861952862
YML068W	0	0	0.119461581604038
YDL137W	0	0	0.119394618834081
YEL032W	0	0	0.119327731092437
YKL197C	0	0	0.11926091825308
YOR155C	0	0	0.119194180190263
YJL146W	0	0	0.119127516778523
YBR029C	0	0	0.119060927892677
YMR100W	0	0	0.118994413407821
YGR233C	0	0	0.11892797319933
YDR515W	0	0	0.118861607142857
YDR072C	0	0	0.118795315114334
YER136W	0	0	0.118729096989967
YGR194C	0	0	0.11866295264624
YPR075C	0	0	0.118596881959911
YDL045C	0	0	0.118530884808013
YLR299W	0	0	0.118464961067853
YOR171C	0	0	0.118399110617009
YJR021C	0	0	0.118333333333333
YKR074W	0	1	0.118333333333333
YDR151C	0	0	0.118267629094947
YJR126C	0	0	0.118201997780244
YNL051W	0	0	0.118136439267887
YDR047W	0	0	0.118070953436807
YDL229W	0	0	0.118005540166205
YNL281W	0	0	0.117940199335548
YMR232W	0	0	0.117874930824571
YGR282C	0	0	0.117809734513274
YGR111W	0	0	0.117744610281924
YDL193W	0	0	0.11767955801105
YGR281W	0	0	0.117614577581447
YDR333C	0	1	0.117614577581447
YDR305C	0	0	0.117549668874172
YJL110C	0	0	0.117484831770546
YMR210W	0	0	0.11742006615215
YNL227C	0	0	0.117355371900826
YJL155C	0	0	0.117290748898678
YPL112C	0	0	0.117226197028068
YMR104C	0	0	0.117161716171617
YOL103W	0	0	0.117097306212205
YBR227C	0	1	0.117097306212205
YGL045W	0	0	0.117032967032967
YJR022W	0	0	0.116968698517298
YBL093C	0	0	0.116904500548847
YLR105C	0	0	0.116840373011519
YMR295C	0	1	0.116840373011519
YNL008C	0	0	0.116776315789474
YGL073W	0	0	0.116712328767123
YHR194W	0	0	0.116648411829135
YNL133C	0	0	0.116584564860427
YOL054W	0	0	0.116520787746171
YPL041C	0	0	0.116457080371788
YFR037C	0	0	0.116393442622951
YLR414C	0	1	0.116393442622951
YKL150W	0	0	0.116329874385582
YKR027W	0	0	0.116266375545852
YHL029C	0	0	0.11620294599018
YPL051W	0	0	0.116139585605234
YKL195W	0	0	0.116076294277929
YBL055C	0	0	0.116013071895425
YNL180C	0	0	0.115949918345128
YJL156C	0	0	0.11588683351469
YEL052W	0	1	0.11588683351469
YEL018W	0	0	0.115823817292007
YMR220W	0	0	0.115760869565217
YLL015W	0	0	0.115697990222705
YOR002W	0	0	0.115635179153094
YGR142W	0	0	0.115572436245252
YML062C	0	0	0.115509761388286
YKR062W	0	0	0.115447154471545
YBR279W	0	0	0.115384615384615
YBR121C	0	0	0.115322144017325
YIL075C	0	0	0.11525974025974
YDR468C	0	0	0.115197404002163
YMR202W	0	0	0.115135135135135
YCR036W	0	0	0.115072933549433
YPL214C	0	0	0.115010799136069
YDR153C	0	0	0.114948731786293
YNL221C	0	0	0.114886731391586
YIR004W	0	0	0.114824797843666
YFR034C	0	0	0.114762931034483
YBR293W	0	0	0.11470113085622
YLR227C	0	0	0.114639397201292
YDR520C	0	1	0.114639397201292
YGL213C	0	0	0.114577729962345
YOL149W	0	0	0.114516129032258
YNL135C	0	0	0.114454594304138
YAR050W	0	0	0.114393125671321
YMR272C	0	0	0.114331723027375
YER170W	0	0	0.114270386266094
YJR103W	0	0	0.114209115281501
YJL036W	0	0	0.114147909967846
YBR063C	0	1	0.114147909967846
YGL002W	0	0	0.114086770219604
YKL130C	0	0	0.114025695931478
YJR141W	0	0	0.113964686998395
YKL095W	0	0	0.113903743315508
YDR373W	0	0	0.113842864778193
YER144C	0	0	0.113782051282051
YDR469W	0	0	0.113721302722904
YJL207C	0	0	0.113660618996798
YGL219C	0	0	0.1136
YDR383C	0	1	0.1136
YOR172W	0	0	0.113539445628998
YMR058W	0	0	0.113478955780501
YPL129W	0	0	0.113418530351438
YOL109W	0	0	0.113358169238957
YBR197C	0	1	0.113358169238957
YPL006W	0	0	0.113297872340426
YAL019W	0	0	0.113237639553429
YBR037C	0	0	0.11317747077577
YMR152W	0	0	0.11311736590547
YIL090W	0	0	0.113057324840764
YAL038W	0	0	0.112997347480106
YGR119C	0	0	0.112937433722163
YNL073W	0	0	0.112877583465819
YFL010W-A	0	0	0.112817796610169
YER051W	0	0	0.112758073054526
YDL219W	0	0	0.112698412698413
YDL079C	0	0	0.112638815441565
YGL139W	0	0	0.112579281183932
[truncated: 3,790 more rows]
