# Supplementary material for: Computationally Driven, Quantitative Experiments Discover Genes Required for Mitochondrial Biogenesis
Source: PLoS Genet. 2009 Mar 20;5(3):e1000407. doi: 10.1371/journal.pgen.1000407 (PMC2648979; doi:10.1371/journal.pgen.1000407)
Supplement: Dataset S2 — Top 100 novel ensemble predictions for additional yeast biological processes. A zip file containing 387 tab-delimited text files of the ensemble predictions for the indicated Gene Ontology Biological Process Term. (21.70 MB GZ) [file pgen.1000407.s013.gz › GO_0007015.txt]

ORF	AnnotatedToTerm?	Uncharacterized_04152007?	Precision
YDL029W	1	0	1.0
YNL243W	1	0	1.0
YDR129C	1	0	1.0
YDR388W	0	0	0.75
YLR330W	0	0	0.666666666666667
YNL084C	1	0	0.666666666666667
YCR088W	0	0	0.625
YOR181W	1	0	0.625
YOR014W	0	0	0.555555555555556
YDR251W	0	0	0.526315789473684
YBR059C	0	0	0.526315789473684
YFL039C	1	0	0.526315789473684
YIR006C	0	0	0.526315789473684
YKL126W	0	0	0.526315789473684
YOR329C	1	0	0.526315789473684
YJR065C	1	0	0.526315789473684
YMR092C	0	0	0.526315789473684
YDL161W	1	0	0.526315789473684
YBL007C	1	0	0.526315789473684
YNR035C	0	0	0.5
YMR109W	0	0	0.48
YHR030C	0	0	0.48
YGL181W	0	0	0.48
YNL138W	0	0	0.48
YJR125C	1	0	0.48
YKL013C	0	0	0.48
YGL190C	1	0	0.48
YKL129C	0	0	0.48
YBR234C	1	0	0.48
YDL225W	0	0	0.48
YIL034C	0	0	0.48
YGR241C	0	0	0.48
YLR429W	1	0	0.48
YIL062C	0	0	0.48
YLR370C	1	0	0.48
YGR080W	0	0	0.48
YCR009C	0	0	0.48
YPR165W	1	0	0.48
YKL007W	0	0	0.48
YHR114W	1	0	0.48
YLR206W	1	0	0.48
YLR371W	1	0	0.48
YJL020C	0	0	0.48
YOR035C	0	0	0.48
YAL016W	1	0	0.48
YIL095W	1	0	0.48
YDL134C	1	0	0.48
YNL271C	1	0	0.48
YLR229C	0	0	0.48
YOR367W	1	0	0.48
YPL031C	0	0	0.470588235294118
YJR090C	0	0	0.461538461538462
YMR273C	0	0	0.452830188679245
YNL298W	0	0	0.444444444444444
YHR135C	0	0	0.43859649122807
YGL206C	0	0	0.43859649122807
YFR024C-A	1	0	0.43859649122807
YNL154C	0	0	0.431034482758621
YNL161W	0	0	0.423728813559322
YKR001C	0	0	0.416666666666667
YOR008C	0	0	0.412698412698413
YPR029C	0	0	0.412698412698413
YHR016C	1	0	0.412698412698413
YBR200W	0	0	0.40625
YLR362W	0	0	0.4
YNL098C	0	0	0.397058823529412
YOR122C	0	0	0.397058823529412
YBL105C	1	0	0.397058823529412
YER155C	0	0	0.391891891891892
YBR260C	0	0	0.391891891891892
YGR092W	0	0	0.391891891891892
YER008C	0	0	0.391891891891892
YDL188C	1	0	0.391891891891892
YIL105C	1	0	0.391891891891892
YBL047C	0	0	0.386666666666667
YLR248W	0	0	0.381578947368421
YNL094W	0	0	0.376623376623377
YOR267C	0	0	0.371794871794872
YGR167W	0	0	0.367088607594937
YHR161C	0	0	0.364705882352941
YNR031C	0	0	0.364705882352941
YBR080C	0	0	0.364705882352941
YKL203C	1	0	0.364705882352941
YER125W	0	0	0.364705882352941
YLR337C	1	0	0.364705882352941
YNL106C	0	0	0.363636363636364
YKL204W	0	0	0.363636363636364
YNL020C	1	0	0.363636363636364
YML109W	0	0	0.359550561797753
YJR005W	0	0	0.358695652173913
YPR171W	0	0	0.358695652173913
YNL293W	1	0	0.358695652173913
YOR132W	0	0	0.354838709677419
YGL233W	0	0	0.352941176470588
YPL152W	0	0	0.352941176470588
YNL322C	0	0	0.352941176470588
YHR082C	0	0	0.352941176470588
YJL128C	1	0	0.352941176470588
YNL091W	0	0	0.352941176470588
YNL047C	1	0	0.352941176470588
YIR003W	0	1	0.352941176470588
YNL192W	0	0	0.352941176470588
YNL079C	1	0	0.352941176470588
YPL203W	0	0	0.349514563106796
YDR293C	0	0	0.346153846153846
YOR326W	0	0	0.342857142857143
YMR027W	0	1	0.342857142857143
YMR068W	0	0	0.339622641509434
YML117W	0	0	0.336448598130841
YGR009C	0	0	0.333333333333333
YPL161C	0	0	0.330357142857143
YJL141C	0	0	0.330357142857143
YJL154C	0	0	0.330357142857143
YLL021W	1	0	0.330357142857143
YJR091C	0	0	0.327433628318584
YJL095W	0	0	0.324786324786325
YIL106W	0	0	0.324786324786325
YDR122W	0	0	0.324786324786325
YLR319C	1	0	0.324786324786325
YPR055W	0	0	0.322314049586777
YGL106W	0	0	0.322314049586777
YGR270W	0	0	0.322314049586777
YOL112W	1	0	0.322314049586777
YBL091C	0	0	0.319672131147541
YDR182W	0	0	0.317073170731707
YNL257C	0	0	0.314516129032258
YOR109W	0	0	0.312
YAL041W	0	0	0.30952380952381
YIL002C	0	0	0.307692307692308
YDR477W	0	0	0.307692307692308
YPL115C	0	0	0.307692307692308
YDR389W	1	0	0.307692307692308
YHR158C	0	0	0.305970149253731
YNL267W	0	0	0.305970149253731
YIL153W	0	0	0.305970149253731
YDR208W	1	0	0.305970149253731
YNL297C	0	0	0.303703703703704
YJL099W	0	0	0.301470588235294
YMR192W	0	0	0.299270072992701
YOL062C	0	0	0.297101449275362
YNL272C	0	0	0.294964028776978
YHR023W	0	0	0.292857142857143
YKL213C	0	0	0.290780141843972
YJR076C	0	0	0.288732394366197
YHL007C	0	0	0.286713286713287
YHR142W	0	0	0.284722222222222
YMR237W	0	0	0.282758620689655
YDL240W	0	0	0.280821917808219
YGL150C	0	0	0.27891156462585
YLR342W	0	0	0.277027027027027
YMR028W	0	0	0.275167785234899
YNL233W	0	0	0.273333333333333
YJL187C	0	0	0.271523178807947
YER133W	0	0	0.269736842105263
YBR160W	0	0	0.26797385620915
YBR288C	0	0	0.266233766233766
YGR193C	0	0	0.265822784810127
YDL195W	0	0	0.265822784810127
YER080W	0	1	0.265822784810127
YLR425W	0	0	0.265822784810127
YOR127W	1	0	0.265822784810127
YBL061C	0	0	0.264150943396226
YJR083C	0	0	0.2625
YOL081W	0	0	0.260869565217391
YMR200W	0	0	0.259259259259259
YCR002C	0	0	0.259036144578313
YPL176C	0	0	0.259036144578313
YIL068C	0	0	0.259036144578313
YER149C	1	0	0.259036144578313
YBR023C	0	0	0.25748502994012
YGL203C	0	0	0.255952380952381
YLR332W	0	0	0.254437869822485
YKR090W	0	0	0.252941176470588
YBR229C	0	0	0.251461988304094
YFR019W	0	0	0.25
YMR001C	0	0	0.248554913294798
YLR166C	0	0	0.247126436781609
YGR229C	0	0	0.245714285714286
YER083C	0	0	0.244318181818182
YER118C	0	0	0.242937853107345
YPL249C	0	0	0.241573033707865
YBR199W	0	0	0.240223463687151
YLR144C	0	0	0.238888888888889
YBR109C	0	0	0.237569060773481
YDR099W	0	0	0.236263736263736
YDR166C	0	0	0.234972677595628
YNL059C	0	0	0.233695652173913
YJR075W	0	0	0.232432432432432
YDL126C	0	0	0.231182795698925
YKL048C	0	0	0.229946524064171
YMR124W	0	1	0.229946524064171
YEL013W	0	0	0.228723404255319
YDL132W	0	0	0.227513227513228
YPL204W	0	0	0.226315789473684
YBR041W	0	0	0.225130890052356
YIL135C	0	0	0.223958333333333
YKL179C	0	0	0.22279792746114
YOL076W	0	0	0.221649484536082
YER114C	0	0	0.220512820512821
YJR059W	0	0	0.219387755102041
YBL085W	0	0	0.218274111675127
YOR231W	0	0	0.217171717171717
YBL037W	0	0	0.21608040201005
YDR028C	0	0	0.215
YNL118C	0	0	0.213930348258706
YIL154C	0	0	0.212871287128713
YBR140C	0	0	0.211822660098522
YDR069C	0	0	0.21078431372549
YKL010C	0	0	0.209756097560976
YCR030C	0	1	0.209756097560976
YOL026C	0	0	0.20873786407767
YBL101C	0	0	0.207729468599034
YOR090C	0	0	0.206730769230769
YCR077C	0	0	0.205741626794258
YFL005W	0	0	0.204761904761905
YNL045W	0	0	0.203791469194313
YBL050W	0	0	0.202830188679245
YDR368W	0	0	0.2018779342723
YDR452W	0	0	0.200934579439252
YNR006W	0	0	0.2
YAL053W	0	0	0.2
YKL079W	0	0	0.2
YER122C	0	0	0.2
YBR103W	0	0	0.2
YMR197C	0	0	0.2
YDR162C	0	0	0.2
YIL138C	1	0	0.2
YFR040W	0	0	0.2
YPL240C	0	0	0.2
YHR107C	0	0	0.2
YCL034W	1	0	0.2
YER111C	0	0	0.2
YDR054C	0	0	0.2
YLR133W	0	0	0.2
YKR055W	1	0	0.2
YEL003W	0	0	0.199134199134199
YDR507C	0	0	0.198275862068966
YKR089C	0	0	0.19758064516129
YMR032W	0	0	0.19758064516129
YPR131C	0	0	0.19758064516129
YDR351W	0	0	0.19758064516129
YBR123C	0	0	0.19758064516129
YOR141C	0	1	0.19758064516129
YDR457W	0	0	0.19758064516129
YLL050C	1	0	0.19758064516129
YJL164C	0	0	0.19758064516129
YLR240W	0	0	0.19758064516129
YCL057W	0	0	0.19758064516129
YGR161C	0	0	0.19758064516129
YIL118W	1	0	0.19758064516129
YJR032W	0	0	0.19758064516129
YDR283C	0	0	0.19758064516129
YJR126C	0	0	0.19758064516129
YIL159W	1	0	0.19758064516129
YBR270C	0	1	0.19758064516129
YNL183C	0	0	0.196787148594378
YJL085W	0	0	0.196
YBR127C	0	0	0.195219123505976
YOL078W	0	0	0.194444444444444
YER119C	0	0	0.193675889328063
YBR102C	0	0	0.192913385826772
YOR058C	0	0	0.192156862745098
YBR149W	0	0	0.19140625
YLR006C	0	0	0.190661478599222
YIL036W	0	0	0.189922480620155
YDR309C	0	0	0.189189189189189
YLR113W	0	0	0.188461538461538
YER153C	0	0	0.187739463601533
YOR155C	0	0	0.187022900763359
YDR164C	0	0	0.186311787072243
YER177W	0	0	0.185606060606061
YDR170C	0	0	0.184905660377358
YAL029C	0	0	0.184210526315789
YLR314C	0	0	0.183520599250936
YLR200W	0	0	0.182835820895522
YNL278W	0	0	0.182456140350877
YPL085W	0	0	0.182456140350877
YMR298W	0	0	0.182456140350877
YPR161C	0	0	0.182456140350877
YOR070C	0	0	0.182456140350877
YGR268C	0	0	0.182456140350877
YLR398C	0	0	0.182456140350877
YKL212W	0	0	0.182456140350877
YPL089C	0	0	0.182456140350877
YGR240C	0	0	0.182456140350877
YLR219W	0	0	0.182456140350877
YKR095W	0	0	0.182456140350877
YLL043W	0	0	0.182456140350877
YDL135C	1	0	0.182456140350877
YKL101W	0	0	0.182456140350877
YDL226C	1	0	0.182456140350877
YPL242C	1	0	0.182456140350877
YFR051C	0	0	0.181818181818182
YER136W	0	0	0.181184668989547
YGR078C	0	0	0.180555555555556
YDL007W	0	0	0.179930795847751
YBR164C	0	0	0.179310344827586
YDL117W	0	0	0.178694158075601
YGR178C	0	0	0.178082191780822
YNL153C	0	0	0.177474402730375
YGL063W	0	0	0.17687074829932
YOR216C	0	0	0.176271186440678
YPL032C	0	0	0.175675675675676
YPL084W	0	0	0.175084175084175
YBR108W	0	1	0.175084175084175
YLR353W	0	0	0.174496644295302
YDL028C	0	0	0.173913043478261
YLL001W	0	0	0.173333333333333
YOR042W	0	1	0.173333333333333
YDL047W	0	0	0.172757475083056
YBR289W	0	0	0.172185430463576
YBR171W	0	0	0.171617161716172
YNL071W	0	0	0.171052631578947
YGL095C	0	0	0.170491803278689
YBL056W	0	0	0.169934640522876
YBL058W	0	0	0.169381107491857
YLR403W	0	0	0.168831168831169
YDR150W	0	0	0.168284789644013
YNR049C	0	0	0.167741935483871
YBR112C	0	0	0.167721518987342
YBL051C	0	0	0.167721518987342
YJR117W	0	0	0.167721518987342
YKL157W	0	0	0.167721518987342
YOR273C	0	0	0.167721518987342
YNL090W	1	0	0.167721518987342
YBR170C	0	0	0.167192429022082
YCL008C	0	0	0.166666666666667
YJR118C	0	0	0.166144200626959
YPL221W	0	0	0.165625
YBR015C	0	0	0.165109034267913
YMR307W	0	0	0.164596273291925
YPR032W	0	0	0.164179104477612
YLL029W	0	1	0.164179104477612
YIL149C	0	0	0.164179104477612
YMR164C	0	0	0.164179104477612
YPL116W	0	0	0.164179104477612
YKR003W	0	0	0.164179104477612
YNR047W	0	0	0.164179104477612
YDR379W	1	0	0.164179104477612
YMR087W	0	0	0.164179104477612
YKR048C	0	0	0.164179104477612
YCR059C	0	0	0.164179104477612
YOR089C	0	0	0.164179104477612
YOR362C	0	0	0.164179104477612
YNL032W	1	0	0.164179104477612
YAL020C	0	0	0.163690476190476
YLR305C	0	0	0.163204747774481
YHL034C	0	0	0.162721893491124
YKL032C	0	0	0.162241887905605
YGL158W	0	0	0.161764705882353
YDR027C	0	0	0.161290322580645
YAR019C	0	0	0.160818713450292
YLR187W	0	1	0.160818713450292
YOR188W	0	0	0.160349854227405
YMR004W	0	0	0.159883720930233
YBR036C	0	0	0.159420289855072
YEL031W	0	0	0.158959537572254
YLR207W	0	0	0.15850144092219
YNL166C	0	0	0.158045977011494
YBR126C	0	0	0.157593123209169
YJL084C	0	1	0.157593123209169
YER120W	0	0	0.157142857142857
YGR254W	0	0	0.156695156695157
YKR020W	0	0	0.15625
YHL002W	0	0	0.155807365439093
YCR073W-A	0	0	0.155367231638418
YPR040W	0	0	0.154929577464789
YKL025C	0	0	0.154494382022472
YDR264C	0	0	0.15406162464986
YOR304C-A	0	1	0.15406162464986
YPL252C	0	0	0.153631284916201
YML004C	0	0	0.153203342618384
YPR119W	0	0	0.152777777777778
YLR116W	0	0	0.152354570637119
YBR276C	0	0	0.151933701657459
YDR310C	0	0	0.151515151515152
YFR016C	0	1	0.151515151515152
YKR054C	0	0	0.151098901098901
YJL183W	0	0	0.150684931506849
YBR098W	0	0	0.150273224043716
YPR159W	0	0	0.149863760217984
YBL079W	0	0	0.14945652173913
YLR095C	0	0	0.149051490514905
YER019W	0	0	0.148648648648649
YBR159W	0	0	0.148247978436658
YKL092C	0	0	0.147849462365591
YCL024W	0	0	0.14745308310992
YMR089C	0	0	0.147058823529412
YNL127W	0	0	0.146666666666667
YMR296C	0	0	0.146276595744681
YDL006W	0	0	0.145888594164456
YOL060C	0	0	0.145502645502645
YDR335W	0	0	0.145118733509235
YOL006C	0	0	0.144736842105263
YOL113W	0	0	0.144356955380577
YER027C	0	0	0.143979057591623
YGR238C	0	0	0.143603133159269
YLR019W	0	0	0.143229166666667
YOR018W	0	0	0.142857142857143
YDR077W	0	0	0.142487046632124
YDL141W	0	0	0.142118863049096
YBL022C	0	0	0.141752577319588
YGL155W	0	0	0.141388174807198
YPR122W	0	0	0.141025641025641
YNL167C	0	0	0.140664961636829
YMR070W	0	0	0.14030612244898
YJR092W	0	0	0.139949109414758
YOL110W	0	0	0.139593908629442
YJR066W	0	0	0.139240506329114
YIL140W	0	0	0.138888888888889
YHR190W	0	0	0.138539042821159
YAL017W	0	0	0.138190954773869
YMR043W	0	0	0.137844611528822
YBR016W	0	0	0.1375
YCL044C	0	0	0.13715710723192
YLR131C	0	0	0.13681592039801
YLR436C	0	0	0.136476426799007
YPL259C	0	0	0.136138613861386
YMR232W	0	0	0.135802469135802
YKL145W	0	0	0.135467980295567
YAL024C	0	0	0.135135135135135
YDR358W	0	0	0.134803921568627
YER129W	0	0	0.134474327628362
YBR143C	0	0	0.134146341463415
YKL117W	0	0	0.1338199513382
YGL161C	0	0	0.133495145631068
YHR074W	0	0	0.13317191283293
YFL047W	0	0	0.132850241545894
YML035C	0	0	0.132530120481928
YBL017C	0	0	0.132211538461538
YJL165C	0	0	0.13189448441247
YDL159W	0	0	0.131578947368421
YPL145C	0	0	0.13126491646778
YDR424C	0	0	0.130952380952381
YPR189W	0	0	0.130641330166271
YPR183W	0	0	0.130331753554502
YDR484W	0	0	0.130023640661939
YLR039C	0	0	0.129716981132075
YLR324W	0	0	0.129411764705882
YPL269W	0	0	0.129107981220657
YDR348C	0	1	0.129107981220657
YPL155C	0	0	0.128805620608899
YCL027W	0	0	0.128735632183908
YNL073W	0	0	0.128735632183908
YLR028C	0	0	0.128735632183908
YDR463W	0	0	0.128735632183908
YDR272W	0	0	0.128735632183908
YGR261C	0	0	0.128735632183908
YBR011C	0	0	0.128735632183908
YLR313C	1	0	0.128735632183908
YBR017C	0	0	0.128440366972477
YDR081C	0	0	0.128146453089245
YBR139W	0	0	0.127853881278539
YAL026C	0	0	0.127562642369021
YMR304W	0	0	0.12751677852349
YLR345W	0	0	0.12751677852349
YGL084C	0	0	0.12751677852349
YML070W	0	0	0.12751677852349
YGR041W	0	0	0.12751677852349
YFR014C	0	0	0.12751677852349
YJR058C	0	0	0.12751677852349
YDL146W	0	1	0.12751677852349
YOR043W	1	0	0.12751677852349
YGR086C	0	0	0.127232142857143
YER093C	0	0	0.126948775055679
YGR194C	0	0	0.126666666666667
YDR407C	0	0	0.126385809312639
YLR262C	0	0	0.126106194690265
YPL067C	0	1	0.126106194690265
YJR127C	0	0	0.125827814569536
YNR017W	0	0	0.125550660792952
YBR177C	0	0	0.125274725274725
YBR205W	0	0	0.125
YDR141C	0	0	0.12472647702407
YKL135C	0	0	0.124454148471616
YDR001C	0	0	0.124183006535948
YER014W	0	0	0.123913043478261
YBR198C	0	0	0.123644251626898
YPL004C	0	0	0.123376623376623
YML001W	0	0	0.123110151187905
YHR206W	0	0	0.122881355932203
YPL022W	0	0	0.122881355932203
YPR036W	0	0	0.122881355932203
YBR133C	0	0	0.122881355932203
YBL104C	0	1	0.122881355932203
YMR276W	0	0	0.122881355932203
YLR299W	0	0	0.122881355932203
YBR272C	0	0	0.122881355932203
YKR014C	0	0	0.122881355932203
YJL100W	1	0	0.122881355932203
YOR322C	0	0	0.12262156448203
YOR327C	0	0	0.122362869198312
YPL190C	0	0	0.122105263157895
YPL048W	0	0	0.121848739495798
YNL135C	0	0	0.121593291404612
YER016W	0	0	0.121338912133891
YHR149C	0	1	0.121338912133891
YOL070C	0	1	0.121338912133891
YPL174C	0	0	0.121149897330595
YFR044C	0	0	0.121149897330595
YCR038C	0	0	0.121149897330595
YEL061C	0	0	0.121149897330595
YBR176W	0	0	0.121149897330595
YOR112W	0	0	0.121149897330595
YML064C	0	0	0.121149897330595
YBL060W	0	1	0.121149897330595
YOL004W	0	0	0.121149897330595
YGR070W	1	0	0.121149897330595
YPL256C	0	0	0.120901639344262
YBR022W	0	0	0.120654396728016
YGL153W	0	0	0.120408163265306
YBR274W	0	0	0.120162932790224
YBR110W	0	0	0.119918699186992
YBR006W	0	0	0.119675456389452
YHR084W	0	0	0.119433198380567
YER048C	0	1	0.119433198380567
YBR236C	0	0	0.119191919191919
YLL006W	0	0	0.119047619047619
YLR270W	0	0	0.119047619047619
YBR077C	0	0	0.119047619047619
YBR097W	0	0	0.119047619047619
YDL234C	0	0	0.119047619047619
YBR038W	0	0	0.119047619047619
YOL138C	0	0	0.119047619047619
YNL229C	0	0	0.119047619047619
YDR245W	1	0	0.119047619047619
YPR120C	0	0	0.118811881188119
YLR427W	0	0	0.118577075098814
YFL036W	0	0	0.118343195266272
YMR294W	0	0	0.118110236220472
YDR495C	0	0	0.117878192534381
YHL030W	0	0	0.117647058823529
YML115C	0	0	0.117416829745597
YBR007C	0	1	0.117416829745597
YOR027W	0	0	0.1171875
YGR152C	0	0	0.116959064327485
YML069W	0	0	0.116731517509728
YNL241C	0	0	0.116504854368932
YFL038C	0	0	0.116279069767442
YJL060W	0	0	0.11605415860735
YJR033C	0	0	0.115830115830116
YER032W	0	0	0.115606936416185
YDR153C	0	0	0.115384615384615
YML016C	0	0	0.115163147792706
YGR111W	0	0	0.114942528735632
YLR056W	0	0	0.11472275334608
YOR332W	0	0	0.114503816793893
YBR165W	0	0	0.114285714285714
YML094W	0	0	0.114068441064639
YBR286W	0	0	0.113851992409867
YNL294C	0	0	0.113636363636364
YOR208W	0	0	0.113421550094518
YDR232W	0	0	0.113207547169811
YBR078W	0	0	0.112994350282486
YJR053W	0	0	0.112781954887218
YLR418C	0	0	0.112570356472795
YLL010C	0	0	0.112359550561798
YBR173C	0	0	0.11214953271028
YKL190W	0	0	0.111940298507463
YLR084C	0	0	0.111731843575419
YGR184C	0	0	0.111524163568773
YGR040W	0	0	0.111317254174397
YNL054W	0	0	0.111111111111111
YBR056W	0	1	0.111111111111111
YJL030W	0	0	0.11090573012939
YDR436W	0	0	0.11070110701107
YBR215W	0	0	0.110497237569061
YPL070W	0	0	0.110294117647059
YDL019C	0	0	0.110091743119266
YBR283C	0	0	0.10989010989011
YEL034W	0	0	0.109689213893967
YOR259C	0	0	0.109489051094891
YPL206C	0	0	0.109289617486339
YKR100C	0	0	0.109090909090909
YAL013W	0	0	0.108892921960073
YPL023C	0	0	0.108695652173913
YKL035W	0	0	0.108499095840868
YJL005W	0	0	0.108303249097473
YCL037C	0	0	0.108108108108108
YLR203C	0	0	0.107913669064748
YJL042W	0	0	0.107719928186715
YKL140W	0	0	0.10752688172043
YPL091W	0	0	0.107334525939177
YPL066W	0	1	0.107334525939177
YKL020C	0	0	0.107142857142857
YJL053W	0	0	0.106951871657754
YNL078W	0	0	0.106761565836299
YNL287W	0	0	0.106571936056838
YGL104C	0	0	0.106382978723404
YPL246C	0	1	0.106382978723404
YPL069C	0	0	0.106194690265487
YKL104C	0	0	0.106007067137809
YOR269W	0	0	0.105820105820106
YLR386W	0	0	0.105633802816901
YGL006W	0	0	0.105448154657293
YOL111C	0	0	0.105263157894737
YBR081C	0	0	0.10507880910683
YOR275C	0	0	0.104895104895105
YJL062W	0	0	0.104712041884817
YML057W	0	0	0.104529616724739
YLR373C	0	0	0.104347826086957
YIL033C	0	0	0.104166666666667
YOR084W	0	0	0.103986135181976
YBR168W	0	0	0.103806228373702
YDR156W	0	0	0.103626943005181
YOR330C	0	0	0.103448275862069
YMR198W	0	0	0.103270223752151
YOR142W	0	0	0.103092783505155
YHR129C	0	0	0.102915951972556
YDL097C	0	0	0.102739726027397
YOR284W	0	0	0.102564102564103
YMR299C	0	0	0.102389078498294
YBR255W	0	1	0.102389078498294
YOL082W	0	0	0.10221465076661
YER089C	0	0	0.102040816326531
YDL230W	0	0	0.101867572156197
YGR166W	0	0	0.101694915254237
YBR074W	0	1	0.101694915254237
YBL106C	0	0	0.101522842639594
YMR261C	0	0	0.101351351351351
YBR163W	0	1	0.101351351351351
YDR292C	0	0	0.101180438448567
YMR222C	0	1	0.101180438448567
YBR273C	0	0	0.101010101010101
YLR190W	0	0	0.100840336134454
YDR334W	0	0	0.100671140939597
YLR268W	0	0	0.100502512562814
YBR202W	0	0	0.100334448160535
YDL058W	0	0	0.10016694490818
YBR179C	0	0	0.1
YHR104W	0	0	0.0998336106489185
YDL178W	0	0	0.0996677740863787
YOR347C	0	0	0.0995024875621891
YOR157C	0	0	0.0993377483443709
YOR110W	0	0	0.0991735537190083
YOR264W	0	1	0.0991735537190083
YNL107W	0	0	0.099009900990099
YBR228W	0	0	0.0988467874794069
YLR043C	0	0	0.0986842105263158
YOR212W	0	0	0.0985221674876847
YDR523C	0	0	0.0983606557377049
YEL015W	0	0	0.0981996726677578
YDR394W	0	0	0.0980392156862745
YBR118W	0	0	0.0978792822185971
YBR216C	0	0	0.0977198697068404
YDR085C	0	0	0.0975609756097561
YJL058C	0	0	0.0974025974025974
YGL133W	0	0	0.0972447325769854
YKL193C	0	0	0.0970873786407767
YKR028W	0	0	0.0969305331179321
YMR186W	0	0	0.0967741935483871
YDR189W	0	0	0.0966183574879227
YJL151C	0	1	0.0966183574879227
YHR006W	0	0	0.0964630225080386
YIL126W	0	0	0.0963081861958267
YKL103C	0	0	0.0961538461538462
YER154W	0	0	0.096
YNL027W	0	0	0.0958466453674121
YHR012W	0	0	0.0956937799043062
YDR138W	0	0	0.0955414012738854
YPR080W	0	0	0.095389507154213
YPL270W	0	0	0.0952380952380952
YPR072W	0	0	0.0950871632329636
YCR084C	0	0	0.0949367088607595
YGL252C	0	0	0.0947867298578199
YPR188C	0	0	0.0946372239747634
YBR221C	0	0	0.094488188976378
YBR158W	0	0	0.0943396226415094
YHL027W	0	0	0.0941915227629513
YNL236W	0	0	0.0940438871473354
YGR198W	0	0	0.0938967136150235
YKL060C	0	0	0.09375
YEL060C	0	0	0.093603744149766
YJL176C	0	0	0.0934579439252336
YER123W	0	0	0.0933125972006221
YER124C	0	0	0.093167701863354
YMR216C	0	0	0.0930232558139535
YHR111W	0	0	0.0928792569659443
YHR113W	0	0	0.0927357032457496
YPL268W	0	0	0.0925925925925926
YBR239C	0	1	0.0925925925925926
YOL051W	0	0	0.0924499229583975
YBR211C	0	0	0.0923076923076923
YPL158C	0	1	0.0923076923076923
YJR009C	0	0	0.0921658986175115
YPR155C	0	0	0.0920245398773006
YMR047C	0	0	0.0918836140888208
YMR152W	0	0	0.0917431192660551
YJL004C	0	0	0.0916030534351145
YLR110C	0	0	0.0914634146341463
YNR052C	0	0	0.091324200913242
YBR095C	0	0	0.0911854103343465
YCL004W	0	0	0.0910470409711684
YBR035C	0	0	0.0909090909090909
YPL049C	0	0	0.0907715582450832
YCR093W	0	0	0.0906344410876133
YHR007C	0	0	0.0904977375565611
YNL289W	0	0	0.0903614457831325
YMR086W	0	1	0.0903614457831325
YCL014W	0	0	0.0902255639097744
YOR069W	0	0	0.0900900900900901
YOL018C	0	0	0.0899550224887556
YDR093W	0	0	0.0898203592814371
YGR244C	0	0	0.0896860986547085
YCR008W	0	0	0.0895522388059701
YJL155C	0	0	0.0894187779433681
YGL027C	0	0	0.0892857142857143
YPR154W	0	0	0.0891530460624071
YDR490C	0	0	0.0890207715133531
YLR250W	0	0	0.0888888888888889
YBR002C	0	0	0.0887573964497041
YBR125C	0	1	0.0887573964497041
YPR093C	0	0	0.0886262924667651
YBL026W	0	0	0.0884955752212389
YGL216W	0	0	0.0883652430044183
YPR024W	0	0	0.0882352941176471
YFR003C	0	0	0.0881057268722467
YGL195W	0	0	0.0879765395894428
YBR161W	0	0	0.0878477306002928
YJL029C	0	0	0.087719298245614
YOL100W	0	0	0.0875912408759124
YER105C	0	0	0.0874635568513119
YOR113W	0	0	0.0873362445414847
YBL102W	0	0	0.0872093023255814
YEL036C	0	0	0.0870827285921626
YNL239W	0	0	0.0869565217391304
YFL018C	0	0	0.0868306801736614
YDR229W	0	0	0.0867052023121387
YOR030W	0	0	0.0865800865800866
YDL022W	0	0	0.0864553314121038
YPL260W	0	1	0.0864553314121038
YPL045W	0	0	0.0863309352517986
YJL174W	0	0	0.0862068965517241
YBR003W	0	0	0.0860832137733142
YDL080C	0	0	0.0859598853868195
YDR353W	0	0	0.0858369098712446
YKL105C	0	1	0.0858369098712446
YKR042W	0	0	0.0857142857142857
YCR073C	0	0	0.0855920114122682
YDL101C	0	0	0.0854700854700855
YDR422C	0	0	0.085348506401138
YLR085C	0	0	0.0852272727272727
YNL189W	0	0	0.0851063829787234
YLL039C	0	0	0.084985835694051
YLR258W	0	0	0.0848656294200849
YMR173W	0	0	0.0847457627118644
YGL237C	0	0	0.0846262341325811
YGL151W	0	0	0.0845070422535211
YBR130C	0	0	0.0843881856540084
YCR091W	0	0	0.0842696629213483
YER178W	0	0	0.0841514726507714
YBR214W	0	0	0.0840336134453782
YGL049C	0	0	0.0839160839160839
YBL088C	0	0	0.0837988826815642
YCL052C	0	0	0.0836820083682008
YPR019W	0	0	0.0835654596100279
YJR036C	0	0	0.0834492350486787
YBL006C	0	0	0.0833333333333333
YNL058C	0	1	0.0833333333333333
YER030W	0	0	0.0832177531206657
YLR096W	0	0	0.0831024930747922
YML127W	0	0	0.0829875518672199
YGL167C	0	0	0.0828729281767956
YML034W	0	0	0.0827586206896552
YDR420W	0	0	0.0826446280991736
YMR313C	0	0	0.0825309491059147
YCL043C	0	0	0.0824175824175824
YLR078C	0	0	0.0823045267489712
YLL058W	0	0	0.0821917808219178
YOR076C	0	0	0.0820793433652531
YMR302C	0	0	0.0819672131147541
YCR051W	0	1	0.0819672131147541
YCR036W	0	0	0.0818553888130969
YNL238W	0	0	0.0817438692098093
YPL065W	0	0	0.0816326530612245
YFR010W	0	0	0.0815217391304348
YLL026W	0	0	0.0814111261872456
YHR115C	0	0	0.0813008130081301
YBR026C	0	0	0.081190798376184
YJL101C	0	0	0.0810810810810811
YDR074W	0	0	0.0809716599190283
YPL141C	0	1	0.0809716599190283
YKL012W	0	0	0.0808625336927224
YLR396C	0	0	0.0807537012113055
YBL074C	0	0	0.0806451612903226
YGR186W	0	0	0.0805369127516778
YBL011W	0	0	0.0804289544235925
YPR185W	0	0	0.0803212851405622
YMR119W	0	0	0.0802139037433155
YGR019W	0	0	0.0801068090787717
YKL038W	0	0	0.08
YHR102W	0	0	0.0798934753661784
YBR135W	0	0	0.0797872340425532
YLR454W	0	1	0.0797872340425532
YHR103W	0	0	0.0796812749003984
YFL013C	0	0	0.0795755968169761
YER152C	0	1	0.0795755968169761
YLL015W	0	0	0.0794701986754967
YDR330W	0	0	0.0793650793650794
YPL195W	0	0	0.0792602377807133
YBR096W	0	1	0.0792602377807133
YIL010W	0	0	0.079155672823219
YOR138C	0	0	0.0790513833992095
YJR073C	0	0	0.0789473684210526
YOL096C	0	0	0.0788436268068331
YIL005W	0	0	0.078740157480315
YPR091C	0	1	0.078740157480315
YPR028W	0	0	0.0786369593709043
YGL207W	0	0	0.0785340314136126
YBR153W	0	0	0.0784313725490196
YNL258C	0	0	0.0783289817232376
YLR182W	0	0	0.0782268578878748
YGL173C	0	0	0.078125
YMR297W	0	0	0.0780234070221066
YJL008C	0	0	0.0779220779220779
YBR057C	0	0	0.0778210116731518
YFL008W	0	0	0.077720207253886
YBR063C	0	1	0.077720207253886
YOR134W	0	0	0.0776196636481242
YNL003C	0	0	0.0775193798449612
YDL113C	0	0	0.0774193548387097
YGR271W	0	0	0.077319587628866
YBR237W	0	0	0.0772200772200772
YOR124C	0	0	0.077120822622108
YDR159W	0	0	0.0770218228498075
YOR036W	0	0	0.0769230769230769
YDR297W	0	0	0.0768245838668374
YMR163C	0	0	0.0767263427109974
YAL031C	0	0	0.0766283524904215
YDL045C	0	0	0.076530612244898
YAL032C	0	0	0.0764331210191083
YBR259W	0	1	0.0764331210191083
YMR250W	0	0	0.0763358778625954
YOR256C	0	0	0.0762388818297332
YBL057C	0	0	0.0761421319796954
YKL210W	0	0	0.0760456273764259
YDL224C	0	0	0.0759493670886076
YGL248W	0	0	0.0758533501896334
YBR204C	0	1	0.0758533501896334
YDR103W	0	0	0.0757575757575758
YPR023C	0	0	0.0756620428751576
YER021W	0	0	0.0755667506297229
YPR141C	0	0	0.0754716981132075
YJL014W	0	0	0.0753768844221105
YMR210W	0	0	0.0752823086574655
YDR381W	0	0	0.075187969924812
YPR129W	0	0	0.0750938673341677
YOR054C	0	0	0.075
YML110C	0	0	0.0749063670411985
YDR017C	0	0	0.0748129675810474
YIL084C	0	0	0.074719800747198
YFL034W	0	1	0.074719800747198
YOL109W	0	0	0.0746268656716418
YLR087C	0	0	0.0745341614906832
YDL103C	0	0	0.0744416873449131
YDR488C	0	0	0.0743494423791822
YOL049W	0	0	0.0742574257425743
YJL167W	0	0	0.0741656365883807
YMR099C	0	0	0.0740740740740741
YOR299W	0	0	0.0739827373612824
YPR124W	0	0	0.0738916256157636
YOR025W	0	0	0.0738007380073801
YDR206W	0	0	0.0737100737100737
YOR244W	0	0	0.0736196319018405
YDR126W	0	0	0.0735294117647059
YBL063W	0	0	0.0734394124847001
YCL040W	0	0	0.0733496332518337
YKL189W	0	0	0.0732600732600733
YER167W	0	0	0.0731707317073171
YHR108W	0	0	0.0730816077953715
YNL330C	0	0	0.072992700729927
YDR435C	0	0	0.0729040097205346
YOR074C	0	0	0.0728155339805825
YDR466W	0	0	0.0727272727272727
YGR130C	0	1	0.0727272727272727
YHR191C	0	0	0.0726392251815981
YJL201W	0	0	0.0725513905683192
YJR142W	0	1	0.0725513905683192
YBR024W	0	0	0.072463768115942
YML121W	0	0	0.0723763570566948
YOL122C	0	0	0.072289156626506
YBR001C	0	0	0.0722021660649819
YML028W	0	0	0.0721153846153846
YOL065C	0	0	0.0720288115246098
YGL093W	0	0	0.0719424460431655
YBL035C	0	0	0.0718562874251497
YMR162C	0	0	0.0717703349282297
YNL051W	0	0	0.0716845878136201
YDR479C	0	0	0.0715990453460621
YMR178W	0	1	0.0715990453460621
YBR073W	0	0	0.0715137067938021
YMR029C	0	0	0.0714285714285714
YNL026W	0	0	0.0713436385255648
YIL109C	0	0	0.0712589073634204
YHR133C	0	0	0.0711743772241993
YCR044C	0	0	0.0710900473933649
YAL040C	0	0	0.0710059171597633
YFR053C	0	0	0.0709219858156028
YMR291W	0	1	0.0709219858156028
YMR253C	0	1	0.0709219858156028
YPL059W	0	0	0.0708382526564345
YER059W	0	0	0.0707547169811321
YOL063C	0	0	0.0706713780918728
YBR167C	0	0	0.0705882352941176
YNL158W	0	0	0.0705052878965922
YJR138W	0	1	0.0705052878965922
YPL228W	0	0	0.0704225352112676
YGR175C	0	0	0.0703399765533411
YBR166C	0	0	0.0702576112412178
YHR001W	0	0	0.0701754385964912
YOR265W	0	0	0.0700934579439252
YBR129C	0	0	0.0700116686114352
YFL029C	0	0	0.0699300699300699
YJL123C	0	1	0.0699300699300699
YJL140W	0	0	0.069848661233993
YOL087C	0	1	0.069848661233993
YMR037C	0	0	0.0697674418604651
YOR117W	0	0	0.0696864111498258
YIL007C	0	0	0.0696055684454756
YBR058C	0	0	0.0695249130938586
YOR360C	0	0	0.0694444444444444
YNL250W	0	0	0.069364161849711
YDL078C	0	0	0.069284064665127
YMR295C	0	1	0.069284064665127
YMR154C	0	0	0.069204152249135
YBR217W	0	0	0.0691244239631336
YNL039W	0	0	0.0690448791714614
YER109C	0	0	0.0689655172413793
YGR218W	0	0	0.068886337543054
YKL064W	0	0	0.0688073394495413
YPL180W	0	0	0.0687285223367698
YBR004C	0	0	0.068649885583524
YOR023C	0	0	0.0685714285714286
YLR414C	0	1	0.0685714285714286
YKL034W	0	0	0.0684931506849315
YDL142C	0	0	0.0684150513112885
YBL066C	0	1	0.0684150513112885
YJL036W	0	0	0.0683371298405467
YBR279W	0	0	0.068259385665529
YIL124W	0	0	0.0681818181818182
YDR254W	0	0	0.0681044267877412
YKR067W	0	0	0.0680272108843537
YGR192C	0	0	0.0679501698754247
YBL019W	0	0	0.0678733031674208
YCR033W	0	0	0.0677966101694915
YBL025W	0	0	0.0677200902934537
YDL143W	0	0	0.0676437429537768
YIR002C	0	0	0.0675675675675676
YLL028W	0	0	0.0674915635545557
YKR030W	0	0	0.0674157303370786
YDL192W	0	0	0.0673400673400673
YGR231C	0	0	0.0672645739910314
YMR284W	0	0	0.0671892497200448
YBR055C	0	0	0.0671140939597315
YJL178C	0	0	0.0670391061452514
YPL224C	0	0	0.0669642857142857
YLR189C	0	0	0.0668896321070234
YBR086C	0	0	0.066815144766147
YMR275C	0	0	0.0667408231368187
YER040W	0	0	0.0666666666666667
YOR026W	0	0	0.0665926748057714
YKR051W	0	1	0.0665926748057714
YDL145C	0	0	0.0665188470066519
YOR349W	0	0	0.0664451827242525
YBL016W	0	0	0.0663716814159292
YLR382C	0	0	0.0662983425414365
YBL009W	0	0	0.0662251655629139
YGL250W	0	1	0.0662251655629139
YIL156W	0	0	0.0661521499448732
YIL063C	0	0	0.066079295154185
YOR245C	0	0	0.066006600660066
YMR058W	0	0	0.0659340659340659
YNL004W	0	0	0.0658616904500549
YBL041W	0	0	0.0657894736842105
YBL084C	0	0	0.0657174151150055
YGR065C	0	0	0.0656455142231947
YLR456W	0	1	0.0656455142231947
YBR290W	0	0	0.0655737704918033
YNL056W	0	1	0.0655737704918033
YDL223C	0	0	0.0655021834061135
YOL133W	0	0	0.0654307524536532
YPL234C	0	0	0.065359477124183
YMR072W	0	0	0.0652883569096844
YDR423C	0	0	0.0652173913043478
YGL212W	0	0	0.0651465798045603
YFR052W	0	0	0.0650759219088937
YBR094W	0	1	0.0650759219088937
YLL019C	0	0	0.0650054171180932
YDR289C	0	0	0.0649350649350649
YDR421W	0	0	0.0648648648648649
YGR281W	0	0	0.0647948164146868
YLR437C	0	1	0.0647948164146868
YKL161C	0	1	0.0647948164146868
YBL036C	0	0	0.0647249190938511
YBR151W	0	1	0.0647249190938511
YNL329C	0	0	0.0646551724137931
YLR093C	0	0	0.0645855758880517
YBR254C	0	0	0.0645161290322581
YCR075C	0	0	0.0644468313641246
YGR132C	0	0	0.0643776824034335
YOR057W	0	0	0.0643086816720257
YDR294C	0	0	0.0642398286937901
YGR136W	0	1	0.0642398286937901
YBR053C	0	1	0.0642398286937901
YOL016C	0	0	0.0641711229946524
YKR002W	0	0	0.0641025641025641
YBR265W	0	0	0.064034151547492
YDR301W	0	0	0.0639658848614073
YOR176W	0	0	0.0638977635782748
YBL046W	0	0	0.0638297872340425
YFL037W	0	0	0.0637619553666312
YJL081C	0	0	0.0636942675159236
YBR257W	0	0	0.063626723223754
YMR054W	0	0	0.0635593220338983
YOR151C	0	0	0.0634920634920635
YBR069C	0	0	0.0634249471458774
YDL185W	0	0	0.0633579725448786
YDL190C	0	0	0.0632911392405063
YMR135C	0	0	0.0632244467860906
YDR018C	0	0	0.0631578947368421
YBL042C	0	0	0.0630914826498423
YOR060C	0	0	0.0630252100840336
YOR162C	0	0	0.0629590766002099
YPL053C	0	0	0.0628930817610063
YBR264C	0	0	0.06282722513089
YGR007W	0	0	0.0627615062761506
YPL150W	0	1	0.0627615062761506
YOR104W	0	1	0.0627615062761506
YPL057C	0	0	0.0626959247648903
YKL054C	0	0	0.0626304801670146
YOL105C	0	0	0.0625651720542232
YDR517W	0	0	0.0625
YMR031C	0	1	0.0625
YBR235W	0	1	0.0625
YLR201C	0	0	0.0624349635796046
YPL208W	0	0	0.0623700623700624
YOL009C	0	0	0.0623052959501558
YGL124C	0	0	0.0622406639004149
YHR205W	0	0	0.0621761658031088
YBR194W	0	1	0.0621761658031088
YKL150W	0	0	0.062111801242236
YJR135C	0	0	0.062047569803516
YPL118W	0	0	0.0619834710743802
YGL178W	0	0	0.0619195046439628
YDR062W	0	0	0.0618556701030928
YLR372W	0	0	0.0617919670442842
YIL108W	0	1	0.0617919670442842
YCR067C	0	0	0.0617283950617284
YML072C	0	1	0.0617283950617284
YBR210W	0	0	0.0616649537512847
YMR314W	0	0	0.0616016427104723
YGL180W	0	0	0.0615384615384615
YML011C	0	0	0.0614754098360656
YHR037W	0	0	0.0614124872057318
YPL120W	0	0	0.0613496932515337
YDL033C	0	0	0.0612870275791624
YNL288W	0	0	0.0612244897959184
YBR227C	0	1	0.0612244897959184
YBL080C	0	0	0.0611620795107034
YML100W	0	0	0.0610997963340122
YPR054W	0	0	0.0610376398779247
YLR309C	0	0	0.0609756097560976
YGR135W	0	0	0.0609137055837563
YML007W	0	0	0.0608519269776876
YOR372C	0	0	0.060790273556231
YJR064W	0	0	0.0607287449392713
YDR329C	0	0	0.0606673407482305
YLR089C	0	1	0.0606673407482305
YFL048C	0	0	0.0606060606060606
YBR258C	0	0	0.0605449041372351
YMR059W	0	0	0.0604838709677419
YOL045W	0	0	0.0604229607250755
YLR120C	0	0	0.0603621730382294
YPR095C	0	0	0.0603015075376884
YDL147W	0	0	0.0602409638554217
YOR233W	0	0	0.0601805416248746
YOR319W	0	0	0.0601202404809619
YBR243C	0	0	0.0600600600600601
YHR027C	0	0	0.06
YMR061W	0	0	0.0599400599400599
YMR149W	0	0	0.0598802395209581
YHR188C	0	0	0.0598205383848455
YGL021W	0	0	0.0597609561752988
YOR098C	0	0	0.0597014925373134
YMR311C	0	0	0.0596421471172962
YBR082C	0	0	0.0595829195630586
YKR031C	0	0	0.0595238095238095
YPL140C	0	0	0.0594648166501487
YDR137W	0	0	0.0594059405940594
YNR007C	0	0	0.0593471810089021
YPL050C	0	0	0.0592885375494071
YMR176W	0	0	0.0592300098716683
YMR312W	0	0	0.0591715976331361
YMR104C	0	0	0.0591133004926108
YCL029C	0	0	0.0590551181102362
YBR008C	0	0	0.0589970501474926
YLR138W	0	0	0.0589390962671906
YMR110C	0	0	0.0588812561334642
YNL116W	0	0	0.0588235294117647
YHR132C	0	0	0.0587659157688541
YML071C	0	0	0.0587084148727984
YJL139C	0	0	0.0586510263929619
YOR140W	0	0	0.05859375
YMR060C	0	0	0.0585365853658537
YLR360W	0	0	0.0584795321637427
YNL099C	0	0	0.0584225900681597
YCR034W	0	0	0.0583657587548638
YJL041W	0	0	0.0583090379008746
YIL041W	0	1	0.0583090379008746
YGL253W	0	0	0.058252427184466
YBL010C	0	1	0.058252427184466
YBR207W	0	0	0.05819592628516
YPR103W	0	0	0.0581395348837209
YPL075W	0	0	0.0580832526621491
YHR028C	0	0	0.058027079303675
YLR047C	0	0	0.0579710144927536
YOR086C	0	1	0.0579710144927536
YPR081C	0	0	0.0579150579150579
YBL103C	0	0	0.0578592092574735
YMR218C	0	0	0.0578034682080925
YKR082W	0	0	0.0577478344562079
YJL052W	0	0	0.0576923076923077
YDL160C	0	0	0.0576368876080692
YOR266W	0	0	0.0575815738963532
YPL154C	0	0	0.0575263662511985
YLR109W	0	0	0.0574712643678161
YMR238W	0	0	0.0574162679425837
YNL159C	0	0	0.0573613766730402
YLR259C	0	0	0.0573065902578797
YDL005C	0	0	0.0572519083969466
YNR051C	0	0	0.0571973307912297
YMR055C	0	0	0.0571428571428571
YMR231W	0	0	0.0570884871550904
YPR075C	0	0	0.0570342205323194
YBR052C	0	1	0.0570342205323194
YBR212W	0	0	0.056980056980057
YBR162C	0	0	0.0569259962049336
YIL044C	0	0	0.0568720379146919
YBR233W	0	1	0.0568720379146919
YBR193C	0	0	0.0568181818181818
YAR042W	0	0	0.0567644276253548
YGR170W	0	0	0.056710775047259
YNR041C	0	0	0.056657223796034
YLL049W	0	1	0.056657223796034
YHR178W	0	0	0.0566037735849057
YBR293W	0	0	0.056550424128181
YPR173C	0	0	0.0564971751412429
YGL116W	0	0	0.0564440263405456
YJR011C	0	1	0.0564440263405456
YLR241W	0	1	0.0564440263405456
YOR320C	0	0	0.056390977443609
YBR060C	0	0	0.0563380281690141
YNL041C	0	0	0.0562851782363977
YKR096W	0	1	0.0562851782363977
YPR108W	0	0	0.056232427366448
YJL093C	0	0	0.0561797752808989
YBR263W	0	0	0.0561272217025257
YMR105C	0	0	0.0560747663551402
YNL283C	0	0	0.0560224089635854
YNL156C	0	0	0.0559701492537313
YNL076W	0	0	0.0559179869524697
YBL067C	0	1	0.0559179869524697
YFR050C	0	0	0.0558659217877095
YDL155W	0	0	0.0558139534883721
YPR105C	0	0	0.0557620817843866
YML092C	0	0	0.0557103064066852
YKL046C	0	0	0.0556586270871985
YDL193W	0	0	0.0556070435588508
YNL139C	0	0	0.0555555555555556
YLR310C	0	0	0.0555041628122109
YGL086W	0	0	0.055452865064695
YMR199W	0	0	0.0554016620498615
YJL159W	0	0	0.0553505535055351
YHL019C	0	0	0.0552995391705069
YML131W	0	0	0.0552486187845304
YPR181C	0	0	0.0551977920883165
YIL046W	0	0	0.0551470588235294
YGL003C	0	0	0.0550964187327824
YBL089W	0	0	0.055045871559633
YOR087W	0	0	0.0549954170485793
YKL039W	0	1	0.0549954170485793
YBR042C	0	0	0.0549450549450549
YDL008W	0	0	0.0548947849954254
YBR280C	0	0	0.0548446069469835
YKL116C	0	0	0.0547945205479452
YOR219C	0	0	0.0547445255474453
YLR292C	0	0	0.0546946216955333
YEL037C	0	0	0.0546448087431694
YMR202W	0	0	0.0545950864422202
YER063W	0	0	0.0545454545454545
YFL033C	0	0	0.0544959128065395
YCR043C	0	1	0.0544959128065395
YMR277W	0	0	0.0544464609800363
YOR281C	0	0	0.0543970988213962
YML013W	0	0	0.0543478260869565
YBL008W	0	0	0.0542986425339367
YDR003W	0	0	0.054249547920434
YNR023W	0	0	0.0542005420054201
YBR131W	0	0	0.0541516245487365
YDR168W	0	0	0.0541027953110911
YAL038W	0	0	0.0540540540540541
YCR042C	0	0	0.054005400540054
YHR067W	0	0	0.0539568345323741
YBL020W	0	0	0.0539083557951483
YML113W	0	0	0.0538599640933573
YDR145W	0	0	0.0538116591928251
YOR386W	0	0	0.0537634408602151
YCL035C	0	0	0.053715308863026
YBR192W	0	0	0.0536672629695885
YLR148W	0	0	0.0536193029490617
YJR103W	0	0	0.0535714285714286
YBR195C	0	0	0.0535236396074933
YDR146C	0	0	0.053475935828877
YDR204W	0	0	0.0534283170080142
YOL128C	0	0	0.0533807829181495
YLR105C	0	0	0.0533333333333333
YGR279C	0	0	0.0532859680284192
YBR253W	0	0	0.0532386867790594
YER031C	0	0	0.0531914893617021
YBR162W-A	0	0	0.0531443755535872
YER007W	0	0	0.0530973451327434
YHL020C	0	0	0.0530503978779841
YLR443W	0	0	0.0530035335689046
YHR063C	0	0	0.0529567519858782
YEL058W	0	0	0.0529100529100529
YOR197W	0	0	0.052863436123348
YMR219W	0	0	0.0528169014084507
YNL006W	0	0	0.0527704485488127
YOR261C	0	0	0.0527240773286467
YKL041W	0	0	0.0526777875329236
YLR393W	0	0	0.0526315789473684
YGL066W	0	0	0.0525854513584575
YGR200C	0	0	0.0525394045534151
YGL044C	0	0	0.05249343832021
YDR443C	0	0	0.0524475524475524
YCR068W	0	0	0.0524017467248908
YAL011W	0	0	0.0523560209424084
YGL240W	0	0	0.05231037489102
YGR141W	0	0	0.0522648083623693
YBR245C	0	0	0.0522193211488251
YBR033W	0	1	0.0522193211488251
YNL309W	0	0	0.0521739130434783
YJL204C	0	0	0.052128583840139
YFR008W	0	0	0.0520833333333333
YDL237W	0	1	0.0520833333333333
YMR036C	0	0	0.0520381613183001
YMR138W	0	0	0.0519930675909879
YBR020W	0	0	0.051948051948052
YDR155C	0	0	0.0519031141868512
YML003W	0	1	0.0519031141868512
YHR101C	0	0	0.0518582541054451
YEL025C	0	1	0.0518582541054451
YDR148C	0	0	0.0518134715025907
YDR128W	0	1	0.0518134715025907
YDR171W	0	0	0.0517687661777394
YGL019W	0	0	0.0517241379310345
YPL232W	0	0	0.0516795865633075
YIR015W	0	0	0.0516351118760757
YER151C	0	0	0.0515907136715391
YGL087C	0	0	0.0515463917525773
YNL188W	0	0	0.0515021459227468
YEL062W	0	0	0.0514579759862779
YNL212W	0	1	0.0514579759862779
YBL001C	0	0	0.051413881748072
YPL215W	0	0	0.0513698630136986
YPL106C	0	0	0.0513259195893926
YBR225W	0	1	0.0513259195893926
YOR185C	0	0	0.0512820512820513
YIL137C	0	1	0.0512820512820513
YDR096W	0	0	0.0512382578992314
YML124C	0	0	0.0511945392491468
YJR062C	0	0	0.051150895140665
YCL010C	0	0	0.0511073253833049
YCR092C	0	0	0.051063829787234
YGR232W	0	0	0.0510204081632653
YAL030W	0	0	0.0509770603228547
YJR130C	0	0	0.0509337860780985
YLR433C	0	0	0.0508905852417303
YLR079W	0	0	0.0508474576271186
YNL152W	0	1	0.0508474576271186
YNL307C	0	0	0.0508044030482642
YNL160W	0	0	0.050761421319797
YDL108W	0	0	0.0507185122569738
YBR281C	0	0	0.0506756756756757
YDL235C	0	0	0.0506329113924051
YGL008C	0	0	0.0505902192242833
YGL045W	0	0	0.050547598989048
YGL126W	0	0	0.0505050505050505
YLL022C	0	0	0.0504625735912532
YBL075C	0	0	0.0504201680672269
YBR119W	0	0	0.0503778337531486
YNL259C	0	0	0.0503355704697987
YOR160W	0	0	0.0502933780385583
YGR112W	0	0	0.050251256281407
YNL328C	0	0	0.0502092050209205
YOR191W	0	0	0.0501672240802676
YCL033C	0	0	0.050125313283208
YFR004W	0	0	0.0500834724540902
YJR086W	0	0	0.0500417014178482
YKL052C	0	0	0.05
YAL028W	0	0	0.0499583680266445
YJR060W	0	0	0.0499168053244592
YBR085W	0	0	0.0498753117206983
YPL086C	0	0	0.0498338870431894
YAR018C	0	0	0.0497925311203319
YBL091C-A	0	1	0.0497925311203319
YPR115W	0	1	0.0497925311203319
YJL074C	0	0	0.0497512437810945
YGR237C	0	1	0.0497512437810945
YMR139W	0	0	0.0497100248550124
YBR062C	0	1	0.0497100248550124
YBL023C	0	0	0.0496688741721854
YDR333C	0	1	0.0496688741721854
YFR025C	0	0	0.0496277915632754
YBR219C	0	1	0.0496277915632754
YHR171W	0	0	0.0495867768595041
YDL015C	0	0	0.0495458298926507
YMR272C	0	0	0.0495049504950495
YLR381W	0	0	0.0494641384995878
YAL005C	0	0	0.0494233937397035
YEL041W	0	0	0.0493827160493827
YOL129W	0	0	0.0493421052631579
YFR021W	0	0	0.0493015612161052
YOR317W	0	0	0.0492610837438424
YNL274C	0	0	0.0492206726825267
YPR089W	0	1	0.0492206726825267
YDR072C	0	0	0.0491803278688525
YDR475C	0	1	0.0491803278688525
YGL179C	0	0	0.0491400491400491
YML048W	0	0	0.0490998363338789
YJL047C	0	0	0.0490596892886345
YKL168C	0	1	0.0490596892886345
YOL032W	0	0	0.0490196078431373
YGR026W	0	1	0.0490196078431373
YLR103C	0	0	0.0489795918367347
YMR117C	0	0	0.0489396411092985
YPR025C	0	0	0.0488997555012225
YGL022W	0	0	0.0488599348534202
YBL031W	0	1	0.0488599348534202
YDL100C	0	0	0.048820179007323
YGR048W	0	0	0.0487804878048781
YGR125W	0	1	0.0487804878048781
YFL009W	0	0	0.0487408610885459
YDR261C	0	0	0.0487012987012987
YLL014W	0	1	0.0487012987012987
YNL074C	0	0	0.048661800486618
YER044C	0	0	0.0486223662884927
YOR296W	0	1	0.0486223662884927
YFL025C	0	0	0.048582995951417
YGR189C	0	0	0.0485436893203883
YDR186C	0	1	0.0485436893203883
YDR328C	0	0	0.0485044462409054
YER132C	0	0	0.0484652665589661
YDR212W	0	0	0.0484261501210654
YBR275C	0	0	0.0483870967741935
YPL235W	0	0	0.048348106365834
YLR216C	0	0	0.0483091787439614
YLR025W	0	0	0.0482703137570394
YNL119W	0	0	0.0482315112540193
YLL040C	0	0	0.0481927710843374
YBL099W	0	0	0.0481540930979133
YDR052C	0	0	0.0481154771451484
YDR033W	0	1	0.0481154771451484
YGR157W	0	0	0.0480769230769231
YGL229C	0	0	0.0480384307445957
YLR098C	0	0	0.048
YLR246W	0	0	0.0479616306954436
YER026C	0	0	0.0479233226837061
YIL121W	0	0	0.0478850758180367
YNR008W	0	0	0.0478468899521531
YCR024C	0	0	0.047808764940239
YDR296W	0	0	0.0477707006369427
YGL208W	0	0	0.0477326968973747
YDR227W	0	0	0.0476947535771065
YGR191W	0	0	0.0476568705321684
YGR100W	0	0	0.0476190476190476
YCR026C	0	0	0.0475812846946868
YBR188C	0	0	0.0475435816164818
YGL244W	0	0	0.0475059382422803
YPL096W	0	0	0.0474683544303797
YPL209C	0	0	0.0474308300395257
YOL038W	0	0	0.0473933649289099
YMR078C	0	0	0.0473559589581689
YNL053W	0	0	0.0473186119873817
YPR079W	0	0	0.0472813238770686
YDR372C	0	0	0.047244094488189
YNL264C	0	0	0.0472069236821401
YML053C	0	1	0.0472069236821401
YEL043W	0	1	0.0472069236821401
YDR393W	0	0	0.0471698113207547
YNL169C	0	0	0.0471327572663001
YPR148C	0	1	0.0471327572663001
YPL177C	0	0	0.0470957613814757
YIL076W	0	0	0.0470588235294118
YHR152W	0	0	0.0470219435736677
YJL148W	0	0	0.0469851213782302
YDR200C	0	0	0.0469483568075117
YGL077C	0	0	0.0469116497263487
YAR014C	0	0	0.046875
YML095C	0	0	0.0468384074941452
YDR485C	0	0	0.046801872074883
YER022W	0	0	0.0467653936087295
YLR147C	0	0	0.0467289719626168
YJL124C	0	0	0.0466926070038911
YBL034C	0	0	0.046656298600311
YEL022W	0	0	0.0466200466200466
YBL081W	0	1	0.0466200466200466
YIL075C	0	0	0.046583850931677
YDR411C	0	0	0.0465477114041893
YKL088W	0	0	0.0465116279069767
YJR025C	0	0	0.0464756003098373
YBR220C	0	1	0.0464756003098373
YDR323C	0	0	0.0464396284829721
YNL087W	0	1	0.0464396284829721
YNL085W	0	0	0.0464037122969838
YKL015W	0	0	0.0463678516228748
YMR140W	0	0	0.0463320463320463
YJL068C	0	0	0.0462962962962963
YGL011C	0	0	0.046260601387818
YDR235W	0	0	0.0462249614791988
YJL076W	0	0	0.046189376443418
YPR073C	0	0	0.0461538461538462
YOR358W	0	0	0.0461183704842429
YDR284C	0	0	0.0460829493087558
YHR200W	0	0	0.0460475825019186
YCR017C	0	0	0.0460122699386503
YOL068C	0	0	0.0459770114942529
YMR266W	0	0	0.0459418070444104
YLR163C	0	0	0.0459066564651875
YOR249C	0	0	0.0458715596330275
YLR194C	0	0	0.0458365164247517
YIL097W	0	0	0.0458015267175573
YIL023C	0	0	0.045766590389016
YDR196C	0	0	0.0457317073170732
YPR184W	0	0	0.0456968773800457
YAL008W	0	1	0.0456968773800457
YKL112W	0	0	0.045662100456621
YDR244W	0	0	0.0456273764258555
YOR195W	0	0	0.0455927051671733
YGR143W	0	0	0.0455580865603645
YJR044C	0	0	0.0455235204855842
YPR008W	0	0	0.045489006823351
YBL093C	0	0	0.0454545454545455
YNR037C	0	0	0.0454201362604088
YAR007C	0	0	0.0453857791225416
YJL051W	0	1	0.0453857791225416
YNL172W	0	0	0.0453514739229025
YNR033W	0	0	0.0453172205438066
YIL144W	0	0	0.0452830188679245
YKR074W	0	1	0.0452830188679245
YBL038W	0	0	0.0452488687782805
YOL013C	0	0	0.0452147701582517
YPL018W	0	0	0.0451807228915663
YGR278W	0	0	0.0451467268623025
YNL055C	0	0	0.0451127819548872
YOL005C	0	0	0.0450788880540947
YGR246C	0	0	0.045045045045045
YAL002W	0	0	0.0450112528132033
YER035W	0	0	0.0449775112443778
YOR353C	0	0	0.0449438202247191
YNR001C	0	0	0.0449101796407186
YER075C	0	0	0.0448765893792072
YDL109C	0	0	0.0448430493273543
YBR261C	0	1	0.0448430493273543
YPL003W	0	0	0.0448095593726662
YPR180W	0	0	0.0447761194029851
YER176W	0	0	0.0447427293064877
YDR377W	0	0	0.0447093889716841
YDR456W	0	0	0.0446760982874162
YKL127W	0	0	0.0446428571428571
YGL168W	0	0	0.0446096654275093
YIL128W	0	0	0.0445765230312036
YLR274W	0	0	0.044543429844098
YPL243W	0	0	0.0445103857566766
YMR008C	0	0	0.044477390659748
YER143W	0	0	0.0444444444444444
YPL123C	0	0	0.0444115470022206
YAL048C	0	0	0.0443786982248521
YBR172C	0	0	0.0443458980044346
YGL219C	0	0	0.0443131462333826
YBL107C	0	1	0.0443131462333826
YDR350C	0	0	0.044280442804428
YPL196W	0	0	0.0442477876106195
YLR447C	0	0	0.0442151805453206
YML091C	0	0	0.0441826215022091
YBR175W	0	0	0.0441501103752759
YLR423C	0	0	0.0441176470588235
YBR246W	0	1	0.0441176470588235
YOR165W	0	0	0.0440852314474651
YBR029C	0	0	0.0440528634361234
YIL065C	0	0	0.0440205429200293
YOR163W	0	0	0.0439882697947214
YDL206W	0	1	0.0439882697947214
YAL027W	0	1	0.0439882697947214
YIL147C	0	0	0.043956043956044
YBL032W	0	0	0.0439238653001464
YIL042C	0	0	0.0438917337234821
YDR183W	0	0	0.043859649122807
YML126C	0	0	0.043827611395179
YCR028C	0	0	0.0437956204379562
YLR389C	0	0	0.0437636761487965
YDR356W	0	0	0.043731778425656
YOR336W	0	0	0.0436999271667881
YLR417W	0	0	0.0436681222707424
YBR197C	0	1	0.0436681222707424
YDR238C	0	0	0.0436363636363636
YPR026W	0	0	0.0436046511627907
YKR011C	0	1	0.0436046511627907
YPL015C	0	0	0.0435729847494553
YGL082W	0	1	0.0435729847494553
YNL323W	0	0	0.0435413642960813
YBR106W	0	0	0.0435097897026831
YPL112C	0	0	0.0434782608695652
YBR136W	0	0	0.0434467776973208
YPL253C	0	0	0.0434153400868307
YDL149W	0	0	0.0433839479392625
YKL195W	0	0	0.0433526011560694
YJL112W	0	0	0.0433212996389892
YEL056W	0	0	0.0432900432900433
YGR282C	0	0	0.0432588320115357
YJL102W	0	0	0.0432276657060519
YFL024C	0	0	0.0431965442764579
YOR250C	0	0	0.0431654676258993
YAL023C	0	0	0.0431344356578001
YGR044C	0	0	0.0431034482758621
YKR010C	0	0	0.0430725053840632
YHL031C	0	0	0.0430416068866571
YGR046W	0	0	0.043010752688172
YPL241C	0	0	0.0429799426934097
YOR227W	0	1	0.0429799426934097
YPR140W	0	0	0.0429491768074445
YCR069W	0	1	0.0429491768074445
YBR043C	0	0	0.0429184549356223
YNR032C-A	0	0	0.0428877769835597
YKL028W	0	0	0.0428571428571429
YIL142W	0	0	0.0428265524625268
YKR045C	0	1	0.0428265524625268
YLL024C	0	0	0.0427960057061341
YAL043C	0	0	0.0427655024946543
YOL090W	0	0	0.0427350427350427
YJR134C	0	1	0.0427350427350427
YIL125W	0	0	0.0427046263345196
YGL200C	0	0	0.042674253200569
YDL077C	0	0	0.0426439232409382
YBR121C	0	0	0.0426136363636364
YDR486C	0	0	0.042583392476934
YBL055C	0	0	0.0425531914893617
YBR122C	0	0	0.0425230333097094
YIR037W	0	0	0.0424929178470255
YGR006W	0	0	0.0424628450106157
YKL096W	0	0	0.0424328147100424
YOL019W	0	1	0.0424328147100424
YOL123W	0	0	0.0424028268551237
YNR036C	0	0	0.0423728813559322
YDL197C	0	0	0.0423429781227946
YDR460W	0	0	0.0423131170662905
YAL015C	0	0	0.0422832980972516
YPL008W	0	0	0.0422535211267606
YDL018C	0	0	0.0422237860661506
YKL022C	0	0	0.0421940928270042
YNL121C	0	0	0.0421644413211525
YPR178W	0	0	0.0421348314606742
YPR042C	0	0	0.0421052631578947
YJL013C	0	0	0.0420757363253857
YDL095W	0	0	0.0420462508759636
YDR276C	0	0	0.0420168067226891
YDR258C	0	0	0.0419874037788663
YDR440W	0	0	0.041958041958042
YKL033W	0	1	0.041958041958042
YLR410W	0	0	0.0419287211740042
YCR011C	0	0	0.0418994413407821
YEL012W	0	0	0.0418702023726448
YOR241W	0	0	0.0418410041841004
YDR359C	0	0	0.0418118466898955
YBL014C	0	0	0.0417827298050139
YDR320C	0	0	0.0417536534446764
YLR225C	0	1	0.0417536534446764
YNL304W	0	0	0.0417246175243394
YDL214C	0	0	0.0416956219596942
YDR385W	0	0	0.0416666666666667
YPL042C	0	0	0.0416377515614157
YPL007C	0	0	0.0416088765603329
YKL194C	0	0	0.0415800415800416
YNL242W	0	0	0.0415512465373961
YNL194C	0	0	0.041522491349481
YML029W	0	0	0.04149377593361
YBR231C	0	0	0.0414651002073255
YJL039C	0	0	0.0414364640883978
YKL067W	0	0	0.041407867494824
YDR188W	0	0	0.0413793103448276
YNL223W	0	0	0.0413507925568573
YPR030W	0	0	0.0413223140495868
YOR239W	0	0	0.0412938747419133
YMR048W	0	0	0.0412654745529574
YOR221C	0	0	0.0412371134020619
YOR075W	0	0	0.0412087912087912
YAR050W	0	0	0.0411805078929307
YMR094W	0	0	0.0411522633744856
YBR169C	0	0	0.0411240575736806
YBR037C	0	0	0.0410958904109589
YFR015C	0	0	0.0410677618069815
YKR086W	0	0	0.0410396716826265
YOL130W	0	0	0.0410116199589884
YOL116W	0	0	0.040983606557377
YGL035C	0	0	0.0409556313993174
YDL231C	0	0	0.0409276944065484
YPL167C	0	0	0.0408997955010225
YER162C	0	0	0.0408719346049046
YLR277C	0	0	0.0408441116405718
YLR320W	0	0	0.0408163265306122
YCR012W	0	0	0.0407885791978246
YDR305C	0	0	0.0407608695652174
YKR072C	0	0	0.0407331975560081
YJR001W	0	0	0.0407055630936228
YBL052C	0	0	0.0406779661016949
YPL129W	0	0	0.040650406504065
YJR088C	0	1	0.040650406504065
YKL062W	0	0	0.04062288422478
YLR080W	0	0	0.040595399188092
YLR086W	0	0	0.0405679513184584
YDR376W	0	0	0.0405405405405405
YDR080W	0	0	0.0405131667792032
YHR106W	0	0	0.0404858299595142
YJL019W	0	0	0.0404585300067431
YGR113W	0	0	0.0404312668463612
YOR111W	0	1	0.0404312668463612
YMR039C	0	0	0.0404040404040404
YBR061C	0	0	0.0403768506056528
YGL137W	0	0	0.0403496973772697
YOL148C	0	0	0.0403225806451613
YNL088W	0	0	0.0402955003357958
YKL124W	0	0	0.0402684563758389
YCL051W	0	0	0.0402414486921529
YER053C	0	0	0.0402144772117962
YGL242C	0	1	0.0402144772117962
YBR030W	0	0	0.0401875418620228
YKL152C	0	0	0.0401606425702811
YML119W	0	1	0.0401606425702811
YBR054W	0	1	0.0401606425702811
YGL115W	0	0	0.040133779264214
YKL108W	0	0	0.0401069518716578
YNL312W	0	0	0.0400801603206413
YFL007W	0	0	0.0400534045393858
YMR224C	0	0	0.0400266844563042
YLR301W	0	0	0.04
YLR245C	0	0	0.0399733510992672
YDL079C	0	0	0.0399467376830892
YAL051W	0	0	0.0399201596806387
YDL088C	0	0	0.0398936170212766
YOR171C	0	0	0.0398671096345515
YBR142W	0	0	0.0398406374501992
YFL049W	0	0	0.039814200398142
YAL060W	0	0	0.0397877984084881
YDR190C	0	0	0.0397614314115308
YLR260W	0	0	0.0397350993377483
YML012W	0	0	0.0397088021178028
YLR263W	0	0	0.0396825396825397
YPL101W	0	0	0.0396563119629874
YLR220W	0	0	0.0396301188903567
YDR378C	0	0	0.0396039603960396
YCR061W	0	0	0.0395778364116095
YJL115W	0	0	0.03955174686882
YIL155C	0	0	0.0395256916996047
YJR031C	0	0	0.0394996708360764
YKL011C	0	0	0.0394736842105263
YDR247W	0	0	0.0394477317554241
YLR064W	0	1	0.0394477317554241
YMR016C	0	0	0.0394218134034166
YBR065C	0	0	0.0393959290873276
YBR223C	0	0	0.0393700787401575
YMR170C	0	0	0.039344262295082
YML128C	0	0	0.0393184796854522
YBL064C	0	0	0.0392927308447937
YLR369W	0	0	0.0392670157068063
YPL036W	0	0	0.039241334205363
YGL073W	0	0	0.0392156862745098
YDR371W	0	1	0.0392156862745098
YMR220W	0	0	0.0391900718484651
YPL229W	0	1	0.0391900718484651
YKL005C	0	0	0.0391644908616188
YLR212C	0	0	0.0391389432485323
YGL227W	0	0	0.0391134289439374
YEL011W	0	0	0.0390879478827362
YDL106C	0	0	0.0390625
YDR425W	0	0	0.0390370852309694
YJL127C	0	0	0.0390117035110533
YPL165C	0	1	0.0390117035110533
YHR075C	0	0	0.0389863547758285
YDR392W	0	0	0.038961038961039
YJR084W	0	0	0.0389357560025957
YIL117C	0	0	0.0389105058365759
YML085C	0	0	0.0388852883992223
YFR045W	0	0	0.038860103626943
YGR013W	0	0	0.0388349514563107
YGL013C	0	0	0.0388098318240621
YHL009C	0	0	0.0387847446670976
YGR108W	0	0	0.0387596899224806
YPL055C	0	0	0.0387346675274371
YKL163W	0	0	0.0387096774193548
YOR290C	0	0	0.0386847195357834
YBR049C	0	0	0.038659793814433
YDR047W	0	0	0.0386349001931745
YML038C	0	0	0.0386100386100386
YJR096W	0	0	0.0385852090032154
YHR189W	0	0	0.038560411311054
YJL106W	0	0	0.0385356454720617
YMR183C	0	0	0.0385109114249037
YLR209C	0	0	0.0384862091084028
YPL247C	0	1	0.0384862091084028
YLR044C	0	0	0.0384615384615385
YAL047C	0	0	0.0384368994234465
YBL082C	0	0	0.0384122919334187
YGL241W	0	0	0.0383877159309021
YGL081W	0	1	0.0383877159309021
YNL180C	0	0	0.0383631713554987
YLR071C	0	0	0.0383386581469649
YDL072C	0	1	0.0383386581469649
YLR231C	0	0	0.0383141762452107
YKL045W	0	0	0.0382897255902999
YCL039W	0	0	0.038265306122449
YMR026C	0	0	0.0382409177820268
YJL031C	0	0	0.0382165605095541
YGR255C	0	0	0.0381922342457034
YMR071C	0	0	0.0381679389312977
YKL218C	0	0	0.0381436745073109
YHL011C	0	0	0.0381194409148666
YDL017W	0	0	0.0380952380952381
YDR130C	0	0	0.0380710659898477
YDR513W	0	0	0.0380469245402663
YIL111W	0	0	0.0380228136882129
YCR004C	0	1	0.0380228136882129
YDL174C	0	0	0.0379987333755542
YLR026C	0	0	0.0379746835443038
YBR268W	0	0	0.0379506641366224
YGL211W	0	0	0.0379266750948167
YDR113C	0	0	0.0379027163613392
YML068W	0	0	0.0378787878787879
YLR121C	0	0	0.0378548895899054
YKL171W	0	0	0.0378310214375788
YPR078C	0	0	0.0378071833648393
YOR083W	0	0	0.0377833753148615
YPL132W	0	0	0.0377595972309629
YLR238W	0	0	0.0377358490566038
YCR086W	0	0	0.0377121307353865
YMR136W	0	0	0.0376884422110553
YBL040C	0	0	0.0376647834274953
YJR040W	0	0	0.0376411543287327
YDR510W	0	0	0.0376175548589342
YGL228W	0	1	0.0376175548589342
YDL025C	0	1	0.0376175548589342
YOL067C	0	0	0.037593984962406
YNL042W	0	0	0.0375704445835942
YDL120W	0	0	0.0375469336670839
YGR047C	0	0	0.0375234521575985
YPL052W	0	0	0.0375
YKR062W	0	0	0.0374765771392879
YPL020C	0	0	0.0374531835205993
YBR087W	0	0	0.0374298190892077
YGL020C	0	0	0.0374064837905237
YBR187W	0	1	0.0374064837905237
YIR023W	0	0	0.0373831775700935
YEL053C	0	0	0.037359900373599
YML132W	0	0	0.0373366521468575
YML111W	0	0	0.0373134328358209
YOR125C	0	0	0.0372902423865755
YCL011C	0	0	0.0372670807453416
YBR196C	0	0	0.037243947858473
YOR354C	0	0	0.0372208436724566
YKL122C	0	0	0.037197768133912
YIR022W	0	0	0.0371747211895911
YAL063C	0	0	0.0371517027863777
YDL046W	0	0	0.0371287128712871
YHR165C	0	0	0.0371057513914657
YIL077C	0	0	0.0370828182941904
YOR304W	0	0	0.0370599135268684
YER078C	0	0	0.037037037037037
YPL006W	0	0	0.0370141887723627
YJL173C	0	0	0.0369913686806412
YJL138C	0	0	0.0369685767097967
YOR363C	0	0	0.0369458128078818
YDR089W	0	0	0.0369230769230769
YMR263W	0	0	0.03690036900369
YOR081C	0	0	0.0368776889981561
YPR162C	0	0	0.0368550368550369
YJL222W	0	0	0.0368324125230203
YGL110C	0	1	0.0368324125230203
YMR021C	0	0	0.0368098159509202
YDR006C	0	0	0.0367872470876763
YDR489W	0	0	0.0367647058823529
YOR371C	0	0	0.0367421922841396
YCR053W	0	0	0.0367197062423501
YMR278W	0	1	0.0367197062423501
YIL026C	0	0	0.036697247706422
YER020W	0	0	0.0366748166259169
YBR028C	0	1	0.0366748166259169
YER166W	0	0	0.0366524129505192
YBR068C	0	0	0.0366300366300366
YHL048W	0	0	0.036607687614399
YDR287W	0	0	0.0365853658536585
YJL197W	0	1	0.0365853658536585
YGL048C	0	0	0.036563071297989
YNL064C	0	0	0.0365408038976857
YER161C	0	0	0.0365185636031649
YLR114C	0	0	0.0364963503649635
YNL048W	0	0	0.0364741641337386
YMR113W	0	0	0.0364520048602673
YMR063W	0	0	0.0364298724954463
YKR035W-A	0	0	0.0364077669902913
YDL020C	0	0	0.0363856882959369
YLR357W	0	0	0.0363636363636364
YDR207C	0	0	0.0363416111447607
YPR199C	0	0	0.036319612590799
YDR034C	0	0	0.0362976406533575
YHL029C	0	0	0.0362756952841596
YDL179W	0	0	0.0362537764350453
YAL022C	0	0	0.036231884057971
YNL177C	0	0	0.0362100181050091
YLR176C	0	0	0.0361881785283474
YKR061W	0	0	0.0361663652802893
YIL143C	0	0	0.036144578313253
YGL094C	0	0	0.0361228175797712
YAL056W	0	0	0.036101083032491
YIL115C	0	0	0.0360793746241732
YBL033C	0	0	0.0360576923076923
YBR039W	0	0	0.036036036036036
YCR052W	0	0	0.0360144057623049
YKR029C	0	0	0.0359928014397121
YOR094W	0	0	0.0359712230215827
YBR244W	0	0	0.0359496704613541
YER003C	0	0	0.0359281437125748
YGL172W	0	0	0.0359066427289048
YJL082W	0	1	0.0359066427289048
YML008C	0	0	0.0358851674641148
YNL310C	0	0	0.0358637178720861
YBR141C	0	1	0.0358637178720861
YIR008C	0	0	0.03584229390681
YCR082W	0	0	0.0358208955223881
YDR409W	0	0	0.035799522673031
YKL085W	0	0	0.035778175313059
YBR271W	0	0	0.0357568533969011
YMR023C	0	0	0.0357355568790947
YLR045C	0	0	0.0357142857142857
YLR178C	0	0	0.0356930398572278
YJL094C	0	0	0.0356718192627824
YPL051W	0	0	0.035650623885918
YHR061C	0	0	0.0356294536817102
YDR210W	0	1	0.0356294536817102
YFL016C	0	0	0.0356083086053412
YPL087W	0	0	0.0355871886120996
YOR351C	0	0	0.03556609365738
YGR233C	0	0	0.0355450236966825
YJR035W	0	0	0.0355239786856128
YJL059W	0	0	0.0355029585798817
YFR009W	0	0	0.0354819633353046
YPL124W	0	0	0.0354609929078014
YBL068W	0	0	0.0354400472533963
YHR073W	0	0	0.0354191263282172
YGL197W	0	0	0.0353982300884956
YPL078C	0	0	0.035377358490566
YNL097C	0	0	0.0353565114908662
YNL016W	0	0	0.0353356890459364
YLR440C	0	0	0.0353148911124191
YER141W	0	0	0.0352941176470588
YGL238W	0	0	0.0352733686067019
YCL016C	0	0	0.0352526439482961
YIL112W	0	0	0.0352319436288902
YGL198W	0	0	0.0352112676056338
YBR084W	0	0	0.0351906158357771
YDR228C	0	0	0.0351699882766706
YOR211C	0	0	0.0351493848857645
YJR049C	0	0	0.0351288056206089
YDR217C	0	0	0.0351082504388531
YDR427W	0	0	0.0350877192982456
YIL031W	0	0	0.0350672121566335
YIL038C	0	0	0.0350467289719626
YMR212C	0	0	0.0350262697022767
YDL076C	0	0	0.0350058343057176
YJL103C	0	0	0.0349854227405248
YOR270C	0	0	0.034965034965035
YHR091C	0	0	0.034944670937682
YDR055W	0	0	0.0349243306169965
YHR105W	0	1	0.0349243306169965
YML049C	0	0	0.0349040139616056
YNL317W	0	0	0.0348837209302326
YKL100C	0	1	0.0348837209302326
YBR101C	0	0	0.0348634514816967
YML032C	0	0	0.0348432055749129
YDR202C	0	0	0.0348229831688915
YNL222W	0	0	0.0348027842227378
YPL262W	0	0	0.0347826086956522
YNR055C	0	0	0.0347624565469293
YPL137C	0	0	0.0347423277359583
YOR316C	0	0	0.0347222222222222
YDR267C	0	1	0.0347222222222222
YML052W	0	0	0.0347021399652979
YKR066C	0	0	0.0346820809248555
YOR137C	0	0	0.0346620450606586
YBL045C	0	0	0.0346420323325635
YPL040C	0	0	0.0346220427005193
YJL168C	0	0	0.0346020761245675
YHR166C	0	0	0.0345821325648415
YPL267W	0	0	0.0345622119815668
YJR110W	0	0	0.0345423143350604
YOL089C	0	0	0.0345224395857307
YDL002C	0	0	0.0345025876940771
YGR204W	0	0	0.0344827586206897
YAL042W	0	0	0.0344629523262493
YKL059C	0	0	0.034443168771527
YJR099W	0	0	0.0344234079173838
YOL073C	0	1	0.0344234079173838
YJL162C	0	1	0.0344234079173838
YDR205W	0	0	0.0344036697247706
YIL107C	0	0	0.0343839541547278
YPL169C	0	0	0.0343642611683849
YHR042W	0	0	0.0343445907269605
YHR018C	0	0	0.034324942791762
YHR209W	0	1	0.034324942791762
YBR256C	0	0	0.0343053173241852
YOR384W	0	1	0.0343053173241852
YKL051W	0	0	0.0342857142857143
YIL035C	0	0	0.0342661336379212
YDR288W	0	0	0.0342465753424658
YAL021C	0	0	0.0342270393610953
YDL040C	0	0	0.0342075256556442
YGR212W	0	0	0.0341880341880342
YDR172W	0	0	0.0341685649202733
YPL110C	0	0	0.0341491178144565
YER001W	0	0	0.0341296928327645
YJL172W	0	0	0.0341102899374645
YDR061W	0	1	0.0341102899374645
YMR240C	0	0	0.0340909090909091
YKR084C	0	0	0.0340715502555366
YLR452C	0	0	0.0340522133938706
YLR239C	0	0	0.0340328984685196
YPL225W	0	1	0.0340328984685196
YLL018C-A	0	0	0.0340136054421769
YHR034C	0	0	0.0339943342776204
YGR284C	0	0	0.0339750849377123
YDL148C	0	0	0.033955857385399
YGL037C	0	0	0.0339366515837104
YMR079W	0	0	0.0339174674957603
YCR094W	0	0	0.0338983050847458
YBR252W	0	0	0.0338791643139469
YGR032W	0	0	0.0338600451467269
YGL196W	0	1	0.0338600451467269
YDL049C	0	0	0.0338409475465313
YER100W	0	0	0.0338218714768884
YHR077C	0	0	0.0338028169014084
YDR005C	0	0	0.0337837837837838
YBL013W	0	0	0.0337647720877884
YMR129W	0	0	0.0337457817772778
YKL197C	0	0	0.0337268128161889
YOR230W	0	0	0.0337078651685393
YPL094C	0	0	0.0336889387984278
YPR067W	0	0	0.0336700336700337
YLR273C	0	0	0.0336511497476164
YFR013W	0	0	0.0336322869955157
YHR153C	0	0	0.0336134453781513
YHR146W	0	1	0.0336134453781513
YGL122C	0	0	0.0335946248600224
YLR421C	0	0	0.0335758254057079
YPR086W	0	0	0.0335570469798658
YNR039C	0	0	0.0335382895472331
YLL007C	0	1	0.0335382895472331
YGR253C	0	0	0.0335195530726257
YDR470C	0	0	0.033500837520938
YOR173W	0	0	0.0334821428571429
YIL129C	0	0	0.0334634690462911
YKR019C	0	0	0.0334448160535117
YOR039W	0	0	0.0334261838440111
YMR165C	0	0	0.0334075723830735
YBR107C	0	0	0.0333889816360601
YBR058C-A	0	0	0.0333704115684093
YJR121W	0	0	0.0333518621456365
YCL056C	0	1	0.0333518621456365
YNL115C	0	1	0.0333518621456365
YGL071W	0	0	0.0333333333333333
YOR209C	0	0	0.0333148250971682
YGL004C	0	0	0.0332963374028857
YDR363W	0	0	0.0332778702163062
YOR324C	0	0	0.0332594235033259
YGL210W	0	0	0.0332409972299169
YJL156C	0	0	0.0332225913621262
YGL043W	0	0	0.0332042058660764
YCR081W	0	0	0.0331858407079646
YPL214C	0	0	0.033167495854063
YPR135W	0	0	0.0331491712707182
YGR097W	0	0	0.0331308669243512
YGL023C	0	0	0.033112582781457
YKR087C	0	0	0.0330943188086045
YLR208W	0	0	0.0330760749724366
YFL023W	0	0	0.0330578512396694
YBR218C	0	0	0.0330396475770925
YMR076C	0	0	0.0330214639515685
YJL110C	0	0	0.033003300330033
YNL321W	0	1	0.033003300330033
YDR373W	0	0	0.0329851566794942
YKL139W	0	0	0.032967032967033
YIL039W	0	0	0.0329489291598023
[truncated: 3,790 more rows]
