# Supplementary material for: Computationally Driven, Quantitative Experiments Discover Genes Required for Mitochondrial Biogenesis
Source: PLoS Genet. 2009 Mar 20;5(3):e1000407. doi: 10.1371/journal.pgen.1000407 (PMC2648979; doi:10.1371/journal.pgen.1000407)
Supplement: Dataset S2 — Top 100 novel ensemble predictions for additional yeast biological processes. A zip file containing 387 tab-delimited text files of the ensemble predictions for the indicated Gene Ontology Biological Process Term. (21.70 MB GZ) [file pgen.1000407.s013.gz › GO_0007017.txt]

ORF	AnnotatedToTerm?	Uncharacterized_04152007?	Precision
YEL061C	1	0	1.0
YPR141C	0	0	0.888888888888889
YPL269W	1	0	0.888888888888889
YLR045C	1	0	0.888888888888889
YPL155C	1	0	0.888888888888889
YER016W	1	0	0.888888888888889
YPL255W	1	0	0.888888888888889
YNL225C	1	0	0.888888888888889
YGL216W	1	0	0.888888888888889
YIR010W	0	0	0.818181818181818
YDR356W	1	0	0.818181818181818
YDR113C	0	0	0.769230769230769
YBL034C	1	0	0.769230769230769
YLR210W	0	0	0.75
YNL126W	1	0	0.75
YGR113W	1	0	0.75
YOR026W	0	0	0.75
YMR198W	1	0	0.75
YGR140W	1	0	0.75
YPL124W	1	0	0.75
YKL049C	0	0	0.727272727272727
YIL144W	1	0	0.727272727272727
YLR103C	0	0	0.71875
YOR073W	0	0	0.71875
YKL042W	1	0	0.71875
YGL061C	1	0	0.71875
YKR037C	1	0	0.71875
YGL093W	1	0	0.71875
YJR053W	0	0	0.71875
YBL063W	1	0	0.71875
YKR054C	1	0	0.71875
YHR172W	1	0	0.71875
YKL101W	0	0	0.7
YGR188C	0	0	0.7
YKR083C	1	0	0.7
YDR130C	1	0	0.7
YMR078C	0	0	0.7
YAL034W-A	0	0	0.7
YOR195W	1	0	0.7
YPL267W	0	0	0.7
YCL029C	1	0	0.7
YPL209C	1	0	0.7
YKL089W	1	0	0.7
YFL008W	0	0	0.7
YHR166C	1	0	0.7
YDR118W	1	0	0.7
YDR201W	1	0	0.7
YOR249C	1	0	0.7
YJR089W	1	0	0.7
YPR120C	1	0	0.7
YDL155W	0	0	0.686274509803922
YMR048W	0	0	0.673076923076923
YKL045W	0	0	0.660377358490566
YDL003W	0	0	0.654545454545455
YOR058C	1	0	0.654545454545455
YNL188W	0	0	0.642857142857143
YJL187C	0	0	0.631578947368421
YGL086W	0	0	0.620689655172414
YIL026C	0	0	0.610169491525424
YGR179C	0	0	0.609375
YDR488C	1	0	0.609375
YGR109C	0	0	0.609375
YDL028C	1	0	0.609375
YPL253C	1	0	0.609375
YGL075C	0	0	0.6
YPL242C	0	0	0.597014925373134
YKL022C	1	0	0.597014925373134
YAR008W	0	0	0.588235294117647
YHR023W	0	0	0.579710144927536
YHR153C	0	0	0.577464788732394
YMR299C	1	0	0.577464788732394
YPR046W	0	0	0.573170731707317
YJL013C	0	0	0.573170731707317
YNL273W	0	0	0.573170731707317
YOR074C	0	0	0.573170731707317
YFL037W	1	0	0.573170731707317
YJR112W	0	0	0.573170731707317
YDR016C	1	0	0.573170731707317
YML085C	1	0	0.573170731707317
YDR150W	1	0	0.573170731707317
YNL271C	1	0	0.573170731707317
YLR127C	1	0	0.573170731707317
YMR179W	0	0	0.568181818181818
YCL024W	0	0	0.568181818181818
YMR076C	0	0	0.568181818181818
YOR373W	1	0	0.568181818181818
YKL052C	1	0	0.568181818181818
YLR212C	1	0	0.568181818181818
YMR001C	0	0	0.561797752808989
YML109W	0	0	0.555555555555556
YOR349W	0	0	0.551020408163265
YPL116W	0	0	0.551020408163265
YDR318W	0	0	0.551020408163265
YAL047C	1	0	0.551020408163265
YHR129C	1	0	0.551020408163265
YJL030W	0	0	0.551020408163265
YNL172W	1	0	0.551020408163265
YPL241C	1	0	0.551020408163265
YDR146C	0	0	0.55
YML124C	1	0	0.55
YMR294W	0	0	0.544554455445545
YLR381W	0	0	0.53921568627451
YGL021W	0	0	0.533980582524272
YOR144C	0	0	0.528846153846154
YJL115W	0	0	0.523809523809524
YLR183C	0	0	0.523364485981308
YPL174C	1	0	0.523364485981308
YLR313C	0	0	0.518518518518518
YMR055C	0	0	0.513761467889908
YPR119W	0	0	0.509090909090909
YEL003W	0	0	0.504504504504504
YKR010C	0	0	0.504347826086956
YBR070C	0	0	0.504347826086956
YGL116W	1	0	0.504347826086956
YLR102C	1	0	0.504347826086956
YCR065W	0	0	0.5
YJL074C	0	0	0.5
YMR117C	1	0	0.5
YFR031C	0	0	0.495798319327731
YNL166C	0	0	0.491803278688525
YKL108W	0	0	0.491803278688525
YJL019W	1	0	0.491803278688525
YLL021W	0	0	0.48780487804878
YLL022C	0	0	0.483870967741935
YDR501W	0	0	0.48
YJR092W	0	0	0.476190476190476
YOL017W	0	0	0.47244094488189
YAL024C	0	0	0.469230769230769
YER032W	0	0	0.469230769230769
YFR036W	1	0	0.469230769230769
YLR131C	0	0	0.466165413533835
YIR025W	0	0	0.466165413533835
YLL003W	1	0	0.466165413533835
YPR135W	0	0	0.462686567164179
YLR086W	0	0	0.45985401459854
YNL233W	0	0	0.45985401459854
YGL240W	1	0	0.45985401459854
YNL102W	0	0	0.456521739130435
YMR032W	0	0	0.453237410071942
YDR260C	0	0	0.45
YLR200W	0	0	0.447552447552448
YPL208W	0	0	0.447552447552448
YOL069W	1	0	0.447552447552448
YKL048C	0	0	0.444444444444444
YCR086W	0	0	0.441379310344828
YPL008W	0	0	0.438356164383562
YPL153C	0	0	0.435374149659864
YDR254W	0	0	0.432432432432432
YJR135C	0	0	0.43046357615894
YLR457C	0	0	0.43046357615894
YOR326W	1	0	0.43046357615894
YML064C	0	0	0.427631578947368
YKR095W	0	0	0.42483660130719
YPR018W	0	0	0.422077922077922
YOR025W	0	0	0.419354838709677
YNL298W	0	0	0.416666666666667
YGR078C	0	0	0.414012738853503
YHR158C	0	0	0.411392405063291
YLR383W	0	0	0.408805031446541
YLL002W	0	0	0.40625
YDR507C	0	0	0.403726708074534
YCL061C	0	0	0.401234567901235
YCL016C	0	0	0.398773006134969
YJR060W	0	0	0.396341463414634
YIL149C	0	0	0.395209580838323
YDL239C	0	0	0.395209580838323
YLR315W	0	1	0.395209580838323
YBL084C	1	0	0.395209580838323
YKR090W	0	0	0.392857142857143
YJL092W	0	0	0.390532544378698
YBL009W	0	0	0.388235294117647
YPL233W	0	0	0.385964912280702
YIL131C	0	0	0.383720930232558
YBR160W	0	0	0.38150289017341
YDR532C	0	0	0.379310344827586
YBR156C	0	0	0.377142857142857
YLR085C	0	0	0.375
YNL312W	0	0	0.372881355932203
YDR097C	0	0	0.370786516853933
YOL012C	0	0	0.368715083798883
YHR191C	0	0	0.366666666666667
YIL106W	0	0	0.366120218579235
YML102W	0	0	0.366120218579235
YER018C	1	0	0.366120218579235
YFR019W	0	0	0.364130434782609
YDR285W	0	0	0.362162162162162
YLR319C	0	0	0.360215053763441
YNL153C	0	0	0.35978835978836
YDL058W	0	0	0.35978835978836
YDL008W	1	0	0.35978835978836
YLR386W	0	0	0.359375
YML027W	0	0	0.359375
YOR265W	1	0	0.359375
YDR325W	0	0	0.357512953367876
YGR099W	0	0	0.355670103092784
YBR107C	0	0	0.355329949238579
YLR373C	0	0	0.355329949238579
YOR269W	1	0	0.355329949238579
YKL179C	0	0	0.353535353535354
YML094W	0	0	0.351758793969849
YBR088C	0	0	0.35
YJR134C	0	1	0.35
YBL035C	0	0	0.348258706467662
YHR152W	0	0	0.346534653465347
YNL082W	0	0	0.344827586206897
YER111C	0	0	0.343137254901961
YLR309C	0	0	0.341463414634146
YER007W	0	0	0.341346153846154
YDR052C	0	0	0.341346153846154
YPL018W	1	0	0.341346153846154
YJL201W	0	0	0.339712918660287
YHR107C	0	0	0.338095238095238
YKL092C	0	0	0.336492890995261
YOL090W	0	0	0.334905660377358
YAR007C	0	0	0.333333333333333
YNL250W	0	0	0.331797235023041
YLR182W	0	0	0.331797235023041
YHR061C	0	0	0.331797235023041
YER155C	1	0	0.331797235023041
YDL074C	0	0	0.330275229357798
YNR009W	0	0	0.328828828828829
YKL113C	0	0	0.328828828828829
YDL101C	0	0	0.328828828828829
YKL138C-A	1	0	0.328828828828829
YML034W	0	0	0.327354260089686
YML104C	0	0	0.325892857142857
YDR499W	0	0	0.324561403508772
YDL164C	0	0	0.324561403508772
YAR019C	0	0	0.324561403508772
YMR138W	1	0	0.324561403508772
YOR216C	0	0	0.323275862068966
YFL009W	0	0	0.323275862068966
YJL095W	0	0	0.323275862068966
YBR211C	1	0	0.323275862068966
YBR103W	0	0	0.321888412017167
YOR330C	0	0	0.320675105485232
YOR038C	0	0	0.320675105485232
YER070W	0	0	0.320675105485232
YGL003C	1	0	0.320675105485232
YDR289C	0	0	0.319327731092437
YDR183W	0	0	0.317991631799163
YAL011W	0	0	0.316666666666667
YDR451C	0	0	0.315573770491803
YOR084W	0	0	0.315573770491803
YPL127C	0	0	0.315573770491803
YDR424C	1	0	0.315573770491803
YJR076C	0	0	0.314285714285714
YIL095W	0	0	0.313008130081301
YDL225W	0	0	0.311740890688259
YGR229C	0	0	0.310483870967742
YDR162C	0	0	0.309236947791165
YMR199W	0	0	0.308300395256917
YBR231C	0	0	0.308300395256917
YPL161C	0	0	0.308300395256917
YDR320C-A	1	0	0.308300395256917
YMR144W	0	1	0.308300395256917
YFR028C	0	0	0.307086614173228
YDR485C	0	0	0.305882352941176
YBR123C	0	0	0.3046875
YOL091W	0	0	0.303501945525292
YNL304W	0	0	0.302325581395349
YOR060C	0	0	0.301158301158301
YML041C	0	0	0.3
YER019W	0	0	0.298850574712644
YGL173C	0	0	0.29811320754717
YPL115C	0	0	0.29811320754717
YLR314C	0	0	0.29811320754717
YBR233W-A	1	0	0.29811320754717
YGL212W	0	0	0.296992481203008
YLR190W	0	0	0.295880149812734
YDL018C	0	0	0.294776119402985
YLR455W	0	0	0.29368029739777
YIL159W	0	0	0.292592592592593
YMR270C	0	0	0.291512915129151
YMR168C	0	0	0.290441176470588
YML065W	0	0	0.289377289377289
YLR272C	0	0	0.288321167883212
YLR337C	0	0	0.287272727272727
YDL240W	0	0	0.286231884057971
YLL049W	0	1	0.286231884057971
YOR188W	0	0	0.285198555956679
YJL176C	0	0	0.284172661870504
YJL173C	0	0	0.283154121863799
YLR233C	0	0	0.282142857142857
YGR130C	0	1	0.282142857142857
YML061C	0	0	0.281138790035587
YDR480W	0	0	0.280141843971631
YMR109W	0	0	0.279151943462898
YLR079W	0	0	0.278169014084507
YHR178W	0	0	0.27719298245614
YER149C	0	0	0.276223776223776
YGR098C	0	0	0.275261324041812
YPR104C	0	0	0.274305555555556
YOR114W	0	1	0.274305555555556
YIL126W	0	0	0.273356401384083
YER133W	0	0	0.272413793103448
YIL140W	0	0	0.271477663230241
YMR190C	0	0	0.270547945205479
YAL013W	0	0	0.26962457337884
YOR372C	0	0	0.268707482993197
YNL309W	0	0	0.267796610169492
YER114C	0	0	0.266891891891892
YHR111W	0	0	0.265993265993266
YGR238C	0	0	0.26510067114094
YBR073W	0	0	0.264900662251656
YOR279C	0	0	0.264900662251656
YNL272C	0	0	0.264900662251656
YOR257W	1	0	0.264900662251656
YHR195W	0	0	0.264026402640264
YPL163C	0	0	0.263157894736842
YDR013W	0	0	0.262295081967213
YMR094W	0	0	0.261437908496732
YJR031C	0	0	0.260586319218241
YPR175W	0	0	0.25974025974026
YHR118C	0	0	0.258899676375405
YLR357W	0	0	0.258064516129032
YOL034W	0	0	0.257234726688103
YJL194W	0	0	0.256410256410256
YCL063W	0	0	0.255591054313099
YOL145C	0	0	0.254777070063694
YNL106C	0	0	0.253968253968254
YOL116W	0	0	0.253164556962025
YDR159W	0	0	0.252365930599369
YGR152C	0	0	0.251572327044025
YJR032W	0	0	0.250783699059561
YBR109C	0	0	0.25077399380805
YBL008W	0	0	0.25077399380805
YGL244W	0	0	0.25077399380805
YGR108W	1	0	0.25077399380805
YOL076W	0	0	0.25
YBR038W	0	0	0.249230769230769
YLR423C	0	0	0.248466257668712
YOR017W	0	0	0.247706422018349
YDR014W	0	0	0.246951219512195
YIL034C	0	0	0.246200607902736
YBL046W	0	0	0.245454545454545
YLR141W	0	0	0.244712990936556
YOR083W	0	0	0.243975903614458
YML032C	0	0	0.243243243243243
YDR179C	0	0	0.24251497005988
YDR219C	0	0	0.241791044776119
YGR096W	0	0	0.241071428571429
YBL052C	0	0	0.240356083086053
YMR204C	0	0	0.239644970414201
YMR240C	0	0	0.238938053097345
YJR090C	0	0	0.238235294117647
YLR376C	0	0	0.237536656891496
YKL112W	0	0	0.236842105263158
YBL031W	0	1	0.236842105263158
YJR006W	0	0	0.236151603498542
YGL174W	0	0	0.23546511627907
YGL124C	0	0	0.234782608695652
YKR077W	0	1	0.234782608695652
YCR059C	0	0	0.234104046242775
YDR332W	0	1	0.234104046242775
YOR080W	0	0	0.23342939481268
YMR042W	0	0	0.232758620689655
YAL026C	0	0	0.232091690544413
YKL079W	0	0	0.231428571428571
YLR424W	0	0	0.230769230769231
YPR171W	0	0	0.230113636363636
YDR334W	0	0	0.229461756373938
YPL256C	0	0	0.228813559322034
YPR070W	0	0	0.228169014084507
YGR092W	0	0	0.22752808988764
YDR263C	0	0	0.226890756302521
YLR135W	0	0	0.226256983240223
YDR388W	0	0	0.225626740947075
YDL197C	0	0	0.225274725274725
YNL107W	0	0	0.225274725274725
YOR181W	0	0	0.225274725274725
YGR270W	0	0	0.225274725274725
YNL116W	1	0	0.225274725274725
YMR277W	0	0	0.224657534246575
YPL007C	0	0	0.224043715846995
YBR200W	0	0	0.223433242506812
YFR018C	0	1	0.223433242506812
YDR225W	0	0	0.222826086956522
YDR147W	0	0	0.222222222222222
YGL175C	0	0	0.221621621621622
YDR359C	0	0	0.221024258760108
YLL001W	0	0	0.220430107526882
YGR224W	0	0	0.219839142091153
YNL059C	0	0	0.219251336898396
YEL031W	0	0	0.218666666666667
YNL278W	0	0	0.218085106382979
YDL047W	0	0	0.217506631299735
YER095W	0	0	0.216931216931217
YLR343W	0	0	0.216358839050132
YNR023W	0	0	0.215789473684211
YLR095C	0	0	0.215223097112861
YGR246C	0	0	0.215025906735751
YCR009C	0	0	0.215025906735751
YMR312W	0	0	0.215025906735751
YGR196C	0	1	0.215025906735751
YNL068C	0	0	0.215025906735751
YGL106W	1	0	0.215025906735751
YOR244W	0	0	0.214470284237726
YNL158W	0	0	0.213917525773196
YHR154W	0	0	0.213367609254499
YNL300W	0	1	0.213367609254499
YIL084C	0	0	0.212820512820513
YBR275C	0	0	0.21227621483376
YJL020C	0	0	0.211734693877551
YOR264W	0	1	0.211734693877551
YKR013W	0	1	0.211734693877551
YBR278W	0	0	0.211195928753181
YNL091W	0	0	0.210659898477157
YHR119W	0	0	0.210126582278481
YOR313C	0	0	0.20959595959596
YHR114W	0	0	0.209068010075567
YJR083C	0	0	0.208542713567839
YHR149C	0	1	0.208542713567839
YDL226C	0	0	0.208020050125313
YBR057C	0	0	0.2075
YFR027W	0	0	0.206982543640898
YEL016C	0	0	0.206467661691542
YJR075W	0	0	0.205955334987593
YDR144C	0	0	0.205445544554455
YAL029C	0	0	0.204938271604938
YDR208W	0	0	0.204433497536946
YPR055W	0	0	0.203931203931204
YOR033C	0	0	0.20343137254902
YDL117W	0	0	0.202933985330073
YNL148C	0	0	0.202439024390244
YLR353W	0	0	0.201946472019465
YDL102W	0	0	0.201456310679612
YPL031C	0	0	0.200968523002421
YOR266W	0	0	0.20048309178744
YLR234W	0	0	0.2
YBR130C	0	0	0.199519230769231
YML052W	0	0	0.199040767386091
YCL014W	0	0	0.198564593301435
YDL029W	0	0	0.198090692124105
YBR098W	0	0	0.197619047619048
YCL010C	0	0	0.197149643705463
YMR154C	0	0	0.196682464454976
YOR127W	0	0	0.196217494089835
YDR448W	0	0	0.195754716981132
YBL097W	0	0	0.195294117647059
YDR227W	0	0	0.194835680751174
YHR031C	0	0	0.194379391100703
YLR015W	0	0	0.19392523364486
YPR031W	0	0	0.193473193473193
YGL163C	0	0	0.193023255813953
YMR172W	0	0	0.192575406032483
YER177W	0	0	0.19212962962963
YGR200C	0	0	0.191685912240185
YPL017C	0	1	0.191685912240185
YKL011C	0	0	0.191244239631336
YDR295C	0	0	0.190804597701149
YHR030C	0	0	0.19047619047619
YPL227C	0	0	0.19047619047619
YOR284W	0	0	0.19047619047619
YJL077C	0	1	0.19047619047619
YOR014W	0	0	0.19047619047619
YDR129C	0	0	0.19047619047619
YAL020C	1	0	0.19047619047619
YGR203W	0	1	0.19047619047619
YPL240C	0	0	0.190045248868778
YAR018C	0	0	0.18961625282167
YHR012W	0	0	0.189189189189189
YKR022C	0	0	0.18876404494382
YDR176W	0	0	0.18859649122807
YDR310C	0	0	0.18859649122807
YML011C	0	0	0.18859649122807
YKR101W	0	0	0.18859649122807
YBR060C	0	0	0.18859649122807
YJL183W	0	0	0.18859649122807
YHR115C	1	0	0.18859649122807
YPR034W	0	0	0.18859649122807
YMR127C	0	0	0.18859649122807
YNL039W	0	0	0.18859649122807
YPL152W	1	0	0.18859649122807
YER104W	0	0	0.188183807439825
YBR071W	0	1	0.188183807439825
YPL055C	0	0	0.187772925764192
YNR051C	0	0	0.187363834422658
YJR043C	0	0	0.18695652173913
YNL282W	0	0	0.186550976138829
YOR191W	0	0	0.186147186147186
YOR075W	0	0	0.185745140388769
YMR224C	0	0	0.185344827586207
YPL032C	0	0	0.18494623655914
YPL082C	0	0	0.184549356223176
YPR180W	0	0	0.184154175588865
YCR014C	0	0	0.183760683760684
YBR023C	0	0	0.183368869936034
YGR047C	0	0	0.182978723404255
YDR212W	0	0	0.182590233545648
YLR342W	0	0	0.182203389830508
YKR008W	0	0	0.181818181818182
YHR090C	0	0	0.181434599156118
YBR138C	0	1	0.181434599156118
YML101C	0	1	0.181434599156118
YBL051C	0	0	0.181052631578947
YPR105C	0	0	0.180672268907563
YDR207C	0	0	0.180293501048218
YIL132C	0	0	0.179916317991632
YIL008W	0	0	0.179540709812109
YNL267W	0	0	0.179166666666667
YPL268W	0	0	0.178794178794179
YBR234C	0	0	0.178423236514523
YLR032W	0	0	0.178053830227743
YIL158W	0	1	0.178053830227743
YDR017C	0	0	0.177685950413223
YNL206C	0	0	0.177319587628866
YNL289W	0	0	0.176954732510288
YBL007C	0	0	0.176591375770021
YML016C	0	0	0.176229508196721
YCR088W	0	0	0.175869120654397
YGL065C	0	0	0.175510204081633
YOL146W	0	0	0.175152749490835
YPL072W	0	0	0.17479674796748
YGL168W	0	0	0.174698795180723
YOL070C	0	1	0.174698795180723
YNL262W	0	0	0.174698795180723
YNL079C	0	0	0.174698795180723
YNL307C	0	0	0.174698795180723
YNL136W	0	0	0.174698795180723
YLR429W	1	0	0.174698795180723
YDR293C	0	0	0.17434869739479
YMR219W	0	0	0.174
YBR135W	0	0	0.173652694610778
YER164W	0	0	0.173306772908367
YHR134W	0	0	0.172962226640159
YJL168C	0	0	0.172619047619048
YML060W	0	0	0.172277227722772
YGL063W	0	0	0.171936758893281
YEL018W	0	0	0.171597633136095
YGR120C	0	0	0.171259842519685
YLR084C	0	0	0.170923379174853
YGL151W	0	0	0.170588235294118
YOR122C	0	0	0.170254403131115
YNL294C	0	0	0.169921875
YLL004W	0	0	0.169590643274854
YOR141C	0	1	0.169590643274854
YEL019C	0	0	0.169260700389105
YLR371W	0	0	0.168932038834951
YOR242C	0	0	0.168604651162791
YDR200C	0	0	0.168278529980658
YBR202W	0	0	0.167953667953668
YKR029C	0	0	0.167630057803468
YJR005W	0	0	0.167307692307692
YJR140C	0	0	0.166986564299424
YDR469W	0	0	0.166666666666667
YPL158C	0	1	0.166666666666667
YLR292C	0	0	0.166347992351816
YJL051W	0	1	0.166347992351816
YGR014W	0	0	0.166030534351145
YOR129C	0	0	0.165714285714286
YLR145W	0	0	0.165399239543726
YOR304W	0	0	0.165085388994307
YOL067C	0	0	0.164772727272727
YML062C	0	0	0.164461247637051
YDL093W	0	0	0.164150943396226
YNL216W	0	0	0.163841807909605
YAR014C	0	0	0.163533834586466
YIL142W	0	0	0.163227016885553
YDL105W	0	0	0.162921348314607
YLL038C	0	0	0.162616822429907
YIL154C	0	0	0.162313432835821
YKL025C	0	0	0.162011173184358
YLR245C	0	0	0.161710037174721
YBL106C	0	0	0.161524500907441
YJL124C	0	0	0.161524500907441
YDL017W	0	0	0.161524500907441
YJR065C	0	0	0.161524500907441
YOL130W	0	0	0.161524500907441
YIR015W	0	0	0.161524500907441
YDL179W	0	0	0.161524500907441
YLR254C	1	0	0.161524500907441
YBR049C	0	0	0.161524500907441
YPL141C	0	1	0.161524500907441
YML119W	0	1	0.161524500907441
YGL194C	0	0	0.161524500907441
YLL006W	0	0	0.161524500907441
YHR102W	0	0	0.161524500907441
YFL039C	1	0	0.161524500907441
YLR330W	0	0	0.161231884057971
YML043C	0	0	0.160940325497288
YDR301W	0	0	0.160649819494585
YPL101W	0	0	0.16036036036036
YCL008C	0	0	0.160071942446043
YDL090C	0	0	0.159784560143627
YNL030W	0	0	0.159574468085106
YGL253W	0	0	0.159574468085106
YOR367W	0	0	0.159574468085106
YOL006C	0	0	0.159574468085106
YER008C	0	0	0.159574468085106
YER157W	0	0	0.159574468085106
YIL153W	1	0	0.159574468085106
YNL288W	0	0	0.15929203539823
YDR464W	0	0	0.159010600706714
YMR276W	0	0	0.158730158730159
YDR089W	0	0	0.158450704225352
YNL283C	0	0	0.15817223198594
YBR215W	0	0	0.157894736842105
YER132C	0	0	0.157618213660245
YOR239W	0	0	0.157342657342657
YLR305C	0	0	0.157068062827225
YFL013C	0	0	0.156794425087108
YPL086C	0	0	0.156521739130435
YER170W	0	0	0.15625
YNL328C	0	0	0.155979202772964
YMR307W	0	0	0.155709342560554
YPL138C	0	0	0.155440414507772
YLR368W	0	0	0.155172413793103
YJR117W	0	0	0.154905335628227
YDR240C	0	0	0.154639175257732
YDR168W	0	0	0.154373927958834
YOL007C	0	1	0.154373927958834
YOL110W	0	0	0.154109589041096
YBR081C	0	0	0.153846153846154
YOR035C	0	0	0.15358361774744
YBR186W	0	0	0.153321976149915
YBR171W	0	0	0.153061224489796
YLR288C	0	0	0.152801358234295
YDR279W	0	0	0.152542372881356
YHR036W	0	0	0.152284263959391
YNL222W	0	0	0.152027027027027
YOR177C	0	0	0.15177065767285
YIL031W	0	0	0.151515151515152
YLR238W	0	0	0.151260504201681
YGR163W	0	0	0.151006711409396
YDL134C	0	0	0.150753768844221
YGR009C	0	0	0.150501672240803
YGR184C	0	0	0.15025041736227
YPL194W	0	0	0.15
YEL022W	0	0	0.149750415973378
YOR087W	0	0	0.149501661129568
YBL047C	0	0	0.149253731343284
YDR180W	0	0	0.149006622516556
YDR166C	0	0	0.148760330578512
YFL017C	0	0	0.148514851485149
YMR061W	0	0	0.14827018121911
YOL115W	0	0	0.148026315789474
YDR335W	0	0	0.147783251231527
YPL051W	0	0	0.147540983606557
YMR075W	0	0	0.147299509001637
YAL001C	0	0	0.147058823529412
YBL105C	0	0	0.146818923327896
YDR383C	0	1	0.146818923327896
YOL112W	0	0	0.146579804560261
YPR168W	0	0	0.146341463414634
YHR014W	0	0	0.146103896103896
YLR115W	0	0	0.145867098865478
YMR263W	0	0	0.145631067961165
YOR358W	0	0	0.145395799676898
YGR221C	0	0	0.145161290322581
YGL211W	0	0	0.144927536231884
YKR048C	0	0	0.144694533762058
YDL109C	0	0	0.14446227929374
YBL021C	0	0	0.144230769230769
YPR164W	0	0	0.144
YJR141W	0	0	0.143769968051118
YNL118C	0	0	0.143540669856459
YER173W	0	0	0.143312101910828
YPL128C	0	0	0.14308426073132
YJL209W	0	0	0.142857142857143
YNL161W	0	0	0.142630744849445
YAR003W	0	0	0.142405063291139
YKR004C	0	0	0.14218009478673
YJL006C	0	0	0.141955835962145
YLR393W	0	0	0.141732283464567
YEL017W	0	0	0.141509433962264
YJL081C	0	0	0.141287284144427
YJL203W	0	0	0.141065830721003
YFR051C	0	0	0.140845070422535
YPR032W	0	0	0.140625
YKL007W	0	0	0.140405616224649
YFL049W	0	0	0.14018691588785
YKR082W	0	0	0.139968895800933
YNL286W	0	0	0.139751552795031
YDR276C	0	0	0.13953488372093
YBL085W	0	0	0.139318885448916
YAL002W	0	0	0.139103554868624
YLR318W	0	0	0.138888888888889
YHR142W	0	0	0.138674884437596
YPL165C	0	1	0.138674884437596
YLR418C	0	0	0.138461538461538
YOR233W	0	0	0.138248847926267
YOR023C	0	0	0.138036809815951
YGR054W	0	0	0.137825421133231
YGR089W	0	0	0.137614678899083
YNR031C	0	0	0.137404580152672
YNR011C	0	0	0.13719512195122
YNL098C	0	0	0.136986301369863
YLR033W	0	0	0.13677811550152
YML021C	0	0	0.136570561456753
YLR166C	0	0	0.136363636363636
YER151C	0	0	0.136157337367625
YJR110W	0	0	0.13595166163142
YBR260C	0	0	0.135746606334842
YNL290W	0	0	0.135542168674699
YDL188C	0	0	0.135338345864662
YOR123C	0	0	0.135135135135135
YNL041C	0	0	0.134932533733133
YLR209C	0	0	0.134730538922156
YLR096W	0	0	0.134529147982063
YPR179C	0	0	0.134328358208955
YER161C	0	0	0.134128166915052
YDR389W	0	0	0.133928571428571
YNL218W	0	0	0.133729569093611
YER153C	0	0	0.13353115727003
YOR156C	0	0	0.133333333333333
YGL243W	0	0	0.133136094674556
YJL204C	0	0	0.132939438700148
YNL072W	0	0	0.132743362831858
YEL053C	0	0	0.132547864506627
YIR006C	0	0	0.132352941176471
YBR243C	0	0	0.13215859030837
YHR167W	0	0	0.131964809384164
YDR163W	0	0	0.131771595900439
YJL179W	0	0	0.131578947368421
YDR217C	0	0	0.131386861313869
YPR023C	0	0	0.131195335276968
YOR076C	0	0	0.131004366812227
YMR163C	0	0	0.130813953488372
YPR057W	0	0	0.130624092888244
YGL145W	0	0	0.130434782608696
YDL006W	0	0	0.130246020260492
YDR323C	0	0	0.130057803468208
YKL017C	0	0	0.12987012987013
YLR262C	0	0	0.129682997118156
YLR106C	0	0	0.129496402877698
YEL015W	0	0	0.129310344827586
YLR181C	0	0	0.129124820659971
YGL233W	0	0	0.128939828080229
YNL243W	0	0	0.128755364806867
YDR181C	0	0	0.128571428571429
YLR216C	0	0	0.128388017118402
YDR362C	0	0	0.128205128205128
YDR416W	0	0	0.128022759601707
YBR010W	0	0	0.127840909090909
YNL322C	0	0	0.127659574468085
YOR360C	0	0	0.127478753541076
YBL032W	0	0	0.127298444130127
YAR042W	0	0	0.127118644067797
YLR442C	0	0	0.126939351198872
YER180C	0	0	0.126760563380282
YLR321C	0	0	0.126582278481013
YGR072W	0	0	0.126404494382022
YDL001W	0	1	0.126404494382022
YGL087C	0	0	0.126227208976157
YDL056W	0	0	0.126050420168067
YLR215C	0	0	0.125874125874126
YAL032C	0	0	0.125698324022346
YPR095C	0	0	0.125523012552301
YDL069C	0	0	0.125348189415042
YFR013W	0	0	0.125173852573018
YAL016W	0	0	0.125
YLL031C	0	0	0.124826629680999
YOR322C	0	0	0.124653739612188
YLR384C	0	0	0.12448132780083
YDL033C	0	0	0.124309392265193
YPL069C	0	0	0.124137931034483
YKR019C	0	0	0.12396694214876
YPL228W	0	0	0.123796423658872
YDR489W	0	0	0.123626373626374
YNL047C	0	0	0.123456790123457
YPL045W	0	0	0.123287671232877
YJL005W	0	0	0.12311901504788
YLL007C	0	1	0.12311901504788
YML111W	0	0	0.122950819672131
YFR046C	0	0	0.122783083219645
YGR278W	0	0	0.122615803814714
YDR238C	0	0	0.122448979591837
YIL062C	0	0	0.122282608695652
YLR425W	0	0	0.122116689280868
YDR309C	0	0	0.121951219512195
YJR057W	0	0	0.121786197564276
YDR393W	0	0	0.121621621621622
YLR047C	0	0	0.121457489878543
YOL078W	0	0	0.121293800539084
YML059C	0	0	0.121130551816958
YDR156W	0	0	0.120967741935484
YPL020C	0	0	0.120805369127517
YDR440W	0	0	0.120643431635389
YER013W	0	0	0.120481927710843
YKL041W	0	0	0.120320855614973
YLR227C	0	0	0.120160213618158
YPL065W	0	0	0.12
YKL095W	0	0	0.119840213049268
YNL088W	0	0	0.11968085106383
YLL050C	0	0	0.119521912350598
YCR033W	0	0	0.119363395225464
YML095C	0	0	0.119205298013245
YBR289W	0	0	0.119047619047619
YDR213W	0	0	0.11889035667107
YNL257C	0	0	0.118733509234828
YGL023C	0	0	0.11864406779661
YBR136W	0	0	0.11864406779661
YIL129C	0	0	0.11864406779661
YBL024W	0	0	0.11864406779661
YKR002W	0	0	0.11864406779661
YPL053C	0	0	0.11864406779661
YER129W	0	0	0.11864406779661
YBL061C	0	0	0.11864406779661
YNL090W	1	0	0.11864406779661
YOR368W	0	0	0.118489583333333
YKL129C	0	0	0.118335500650195
YLR398C	0	0	0.118181818181818
YCR044C	0	0	0.118028534370947
YNL133C	0	0	0.117875647668394
YDL088C	0	0	0.117723156532988
YGL190C	0	0	0.117571059431525
YDL103C	0	0	0.11741935483871
YBR009C	0	0	0.117268041237113
YDR104C	0	0	0.117117117117117
YJR118C	0	0	0.116966580976864
YMR274C	0	0	0.116816431322208
YBL082C	0	0	0.116666666666667
YNL020C	0	0	0.11651728553137
YDR326C	0	0	0.116368286445013
YDL112W	0	0	0.116219667943806
YOR115C	0	0	0.116071428571429
YPR161C	0	0	0.115923566878981
YMR092C	0	0	0.115776081424936
YJL154C	0	0	0.115628970775095
YDR386W	0	0	0.115482233502538
YOL072W	0	0	0.115335868187579
YPR165W	0	0	0.115241635687732
YGL027C	0	0	0.115241635687732
YFR034C	0	0	0.115241635687732
YJR082C	0	0	0.115241635687732
YKL013C	0	0	0.115241635687732
YLR447C	0	0	0.115241635687732
YBL002W	0	0	0.115241635687732
YKL189W	0	0	0.115241635687732
YPL022W	0	0	0.115241635687732
YNR035C	1	0	0.115241635687732
YDR170C	0	0	0.115241635687732
YMR036C	0	0	0.115241635687732
YBR245C	0	0	0.115241635687732
YOR112W	0	0	0.115241635687732
YMR028W	0	0	0.115241635687732
YML071C	0	0	0.115241635687732
YOR039W	0	0	0.115241635687732
YDL064W	1	0	0.115241635687732
YLR229C	0	0	0.11509900990099
YBR065C	0	0	0.11495673671199
YNL119W	0	0	0.114814814814815
YNL031C	0	0	0.114673242909988
YGR217W	0	0	0.114532019704433
YIR008C	0	0	0.114391143911439
YGL155W	0	0	0.114250614250614
YGR274C	0	0	0.114110429447853
YPL122C	0	0	0.113970588235294
YHR120W	0	0	0.113831089351285
YHR013C	0	0	0.113691931540342
YKL127W	0	0	0.113553113553114
YDR409W	0	0	0.113414634146341
YLR087C	0	0	0.113276492082826
YGR006W	0	0	0.113138686131387
YFR040W	0	0	0.113001215066829
YPR122W	0	0	0.112864077669903
YDL195W	0	0	0.112727272727273
YDL044C	0	0	0.112590799031477
YFR048W	0	0	0.112454655380895
YDR369C	0	0	0.11231884057971
YBR162C	0	0	0.112183353437877
YBL074C	0	0	0.112048192771084
YIL138C	0	0	0.111913357400722
YNL201C	0	0	0.111778846153846
YFL005W	0	0	0.111644657863145
YPL215W	0	0	0.111510791366906
YGL150C	0	0	0.111377245508982
YNL097C	0	0	0.111244019138756
YCR077C	0	0	0.111111111111111
YFR002W	0	0	0.110978520286396
YGL210W	0	0	0.110846245530393
YLR089C	0	1	0.110846245530393
YPR178W	0	0	0.110714285714286
YLL018C-A	0	0	0.110582639714625
YER089C	0	0	0.110451306413302
YDR253C	0	0	0.110320284697509
YNL258C	0	0	0.110189573459716
YGL203C	0	0	0.110059171597633
YCR075C	0	0	0.109929078014184
YGL113W	0	0	0.109799291617473
YER093C	0	0	0.109669811320755
YLR011W	0	0	0.109540636042403
YMR091C	0	0	0.109411764705882
YDL127W	0	0	0.109283196239718
YHR105W	0	1	0.109283196239718
YMR218C	0	0	0.109154929577465
YBL013W	0	0	0.109026963657679
YMR063W	0	0	0.108899297423888
YDR252W	0	0	0.108771929824561
YBR195C	0	0	0.108644859813084
YBR007C	0	1	0.108644859813084
YHL007C	0	0	0.108518086347725
YPL048W	0	0	0.108391608391608
YCR038C	0	0	0.108265424912689
YDR027C	0	0	0.108139534883721
YER022W	0	0	0.10801393728223
YGL241W	0	0	0.107888631090487
YBR102C	0	0	0.107763615295481
YBR078W	0	0	0.107638888888889
YPL151C	0	0	0.107514450867052
YOR217W	0	0	0.107390300230947
YBR131W	0	0	0.107266435986159
YCR094W	0	0	0.107142857142857
YLR094C	0	0	0.107019562715765
YOL141W	0	1	0.107019562715765
YPL164C	0	0	0.106896551724138
YDR315C	0	0	0.106773823191734
YDR510W	0	0	0.106651376146789
YBR161W	0	0	0.106529209621993
YKL203C	0	0	0.106407322654462
YGR116W	0	0	0.106285714285714
YAR002W	0	0	0.106214689265537
YDL145C	0	0	0.106214689265537
YGR012W	0	1	0.106214689265537
YDL220C	0	0	0.106214689265537
YDR110W	0	0	0.106214689265537
YKL032C	0	0	0.106214689265537
YJL127C	0	0	0.106214689265537
YHR132C	0	0	0.106214689265537
YBL010C	0	1	0.106214689265537
YIR023W	0	0	0.106214689265537
YOR296W	0	1	0.106214689265537
YGR002C	0	0	0.106214689265537
YER122C	1	0	0.106214689265537
YGL133W	0	0	0.106094808126411
YNL003C	0	0	0.10597519729425
YOR350C	0	1	0.10597519729425
YOL095C	0	0	0.105855855855856
YPL083C	0	0	0.105736782902137
YDL141W	0	0	0.10561797752809
YJR132W	0	0	0.105499438832772
YKL005C	0	0	0.105381165919283
YDR478W	0	0	0.105263157894737
YOL135C	0	0	0.105145413870246
YDR390C	0	0	0.105027932960894
YOL102C	0	0	0.104910714285714
YNL076W	0	0	0.10479375696767
YMR266W	0	0	0.10467706013363
YGR080W	0	0	0.104560622914349
YLR451W	0	0	0.104444444444444
YMR301C	0	0	0.104328523862375
YDL154W	0	0	0.104212860310421
YPL133C	0	0	0.104097452934662
YLR039C	0	0	0.103982300884956
YDR283C	0	0	0.103867403314917
YER120W	0	0	0.103752759381898
YEL056W	0	0	0.103638368246968
YHR103W	0	0	0.10352422907489
YJL073W	0	0	0.103410341034103
YPR040W	0	0	0.103296703296703
YKR028W	0	0	0.103183315038419
YGR279C	0	0	0.103070175438596
YCR068W	0	0	0.102957283680175
YLR335W	0	0	0.102844638949672
YOL086C	0	0	0.102732240437158
YER112W	0	0	0.102620087336245
YOL001W	0	0	0.102508178844057
YER176W	0	0	0.10239651416122
YBR129C	0	0	0.102285092491839
YKL204W	0	0	0.102173913043478
YOL113W	0	0	0.102062975027144
YKL149C	0	0	0.101952277657267
YDR082W	0	0	0.101841820151679
YMR222C	0	1	0.101841820151679
YER118C	0	0	0.101731601731602
YGL066W	0	0	0.101621621621622
YJL039C	0	0	0.101511879049676
YBR095C	0	0	0.101402373247033
YDL122W	0	0	0.101293103448276
YAL005C	0	0	0.101184068891281
YPR051W	0	0	0.101075268817204
YGL094C	0	0	0.100966702470462
YFL025C	0	0	0.100858369098712
YDL065C	0	0	0.10075026795284
YJR022W	0	0	0.100642398286938
YGR252W	0	0	0.100534759358289
YPR072W	0	0	0.10042735042735
YDL020C	0	0	0.100320170757737
YPL064C	0	1	0.100320170757737
YOL018C	0	0	0.100213219616205
YER014W	0	0	0.10010649627263
YLR260W	0	0	0.1
YIL002C	0	0	0.099893730074389
YHR200W	0	0	0.0997876857749469
YDR460W	0	0	0.0996818663838812
YEL041W	0	0	0.0995762711864407
YLR298C	0	0	0.0994708994708995
YPR162C	0	0	0.0993657505285412
YLR370C	0	0	0.0992608236536431
YOR346W	0	0	0.0991561181434599
YDR189W	0	0	0.0990516332982086
YJR144W	0	0	0.0989473684210526
YDR261C	0	0	0.0988433228180862
YDR392W	0	0	0.0987394957983193
YJL061W	0	0	0.0986358866736621
YHR110W	0	0	0.0985324947589098
YGR112W	0	0	0.0984293193717277
YGR003W	0	0	0.098326359832636
YIL033C	0	0	0.0982236154649948
YGR134W	0	0	0.0981210855949896
YLR172C	0	0	0.0980187695516163
YNL029C	0	0	0.0979166666666667
YPR189W	0	0	0.0978147762747138
YOR098C	0	0	0.0977130977130977
YIL040W	0	0	0.0976116303219107
YCR002C	0	0	0.0975103734439834
YNL147W	0	0	0.0974093264248705
YLR114C	0	0	0.0973084886128364
YLR399C	0	0	0.0972078593588418
YDR303C	0	0	0.0971074380165289
YIL044C	0	0	0.0970072239422085
YPR129W	0	0	0.0969072164948454
YDR106W	0	0	0.0968074150360453
YGR240C	0	0	0.0967078189300412
YGL025C	0	0	0.0966084275436793
YMR306W	0	0	0.0965092402464066
YIL118W	0	0	0.0964102564102564
YER031C	0	0	0.0963114754098361
YPL213W	0	0	0.0962128966223132
YML112W	0	0	0.0961145194274029
YNL329C	0	0	0.0960163432073544
YDR224C	0	0	0.0959183673469388
YLR067C	0	0	0.0958205912334353
YLR430W	0	0	0.0957230142566191
YDR475C	0	1	0.0957230142566191
YKR020W	0	0	0.0956256358087487
YIL112W	0	0	0.0955284552845529
YDR196C	0	0	0.0954314720812183
YML015C	0	0	0.0953346855983773
YMR021C	0	0	0.0952380952380952
YFL034W	0	1	0.0952380952380952
YBR255W	0	1	0.0952380952380952
YLR263W	0	0	0.0951417004048583
YPL041C	0	0	0.0950455005055612
YJL025W	0	0	0.094949494949495
YGR004W	0	0	0.094853683148335
YNL227C	0	0	0.094758064516129
YIL139C	0	0	0.094662638469285
YLL043W	0	0	0.0945674044265594
YML003W	0	1	0.0945674044265594
YBR184W	0	1	0.0945674044265594
YPR111W	0	0	0.0944723618090452
YDL106C	0	0	0.0943775100401606
YNL215W	0	1	0.0943775100401606
YMR156C	0	0	0.0942828485456369
YLR306W	0	0	0.094188376753507
YPL180W	0	0	0.0940940940940941
YLR055C	0	0	0.094
YKL028W	0	0	0.0939060939060939
YAL041W	0	0	0.093812375249501
YOR165W	0	0	0.0937188434695912
YKL088W	0	0	0.0936254980079681
YCR092C	0	0	0.0935323383084577
YBR120C	0	0	0.0934393638170974
YBR108W	0	1	0.0934393638170974
YDR164C	0	0	0.0933465739821251
YIR002C	0	0	0.0932539682539683
YHL038C	0	0	0.0931615460852329
YNL038W	0	0	0.0930693069306931
YOR298W	0	0	0.0929772502472799
YDR435C	0	0	0.0928853754940712
YER172C	0	0	0.0927936821322804
YDR457W	0	0	0.0927021696252465
YBR175W	0	0	0.0926108374384236
YBR216C	0	0	0.0925196850393701
YIL038C	0	0	0.0924287118977384
YDR030C	0	0	0.0923379174852652
YCR051W	0	1	0.0923379174852652
YGL070C	0	0	0.0922473012757605
YMR283C	0	0	0.092156862745098
YOL004W	0	0	0.0920666013712047
YLR431C	0	0	0.0919765166340509
YPR089W	0	1	0.0919765166340509
YMR113W	0	0	0.0918866080156403
YMR047C	0	0	0.091796875
YIL016W	0	0	0.0917073170731707
YBL079W	0	0	0.0916179337231969
YGL137W	0	0	0.0915287244401169
YML069W	0	0	0.0914396887159533
YLR044C	0	0	0.0913508260447036
YNL099C	0	0	0.0912621359223301
YMR031C	0	1	0.0912621359223301
YJL098W	0	0	0.0911736178467507
YLR287C	0	1	0.0911736178467507
YNL238W	0	0	0.0910852713178295
YNL287W	0	0	0.0909970958373669
YNR008W	0	0	0.0909090909090909
YOR353C	0	0	0.0908212560386473
YDL013W	0	0	0.0907335907335907
YJL024C	0	0	0.0906460945033751
YDL116W	0	0	0.0905587668593449
YJR003C	0	0	0.0904716073147257
YGL195W	0	0	0.0903846153846154
YEL037C	0	0	0.090297790585975
YDL161W	0	0	0.09021113243762
YLR116W	0	0	0.0901246404602109
YIR013C	0	0	0.0900383141762452
YPR056W	0	0	0.0899521531100479
YLR396C	0	0	0.0898661567877629
YGR198W	0	0	0.0897803247373448
YMR268C	0	0	0.0896946564885496
YDR141C	0	0	0.0896091515729266
YEL062W	0	0	0.0895238095238095
YDL175C	0	0	0.0894386298763083
YJL062W	0	0	0.0893536121673004
YHR150W	0	0	0.0892687559354226
YJR099W	0	0	0.0891840607210626
YDL077C	0	0	0.0890995260663507
YKL075C	0	0	0.0890151515151515
YLR049C	0	1	0.0890151515151515
YMR137C	0	0	0.0889309366130558
YDR245W	0	0	0.0888468809073724
YOR106W	0	0	0.0887629839471199
YGR172C	0	0	0.0886792452830189
YGL232W	0	0	0.0885956644674835
YBL071W-A	0	0	0.0885122410546139
YBR041W	0	0	0.0884289746001881
YLR360W	0	0	0.0883458646616541
YGL004C	0	0	0.0882629107981221
YKL114C	0	0	0.0881801125703565
YJR042W	0	0	0.0880974695407685
YPL046C	0	0	0.0880149812734082
YAL048C	0	0	0.087932647333957
YNL138W	0	0	0.0878504672897196
YPL167C	0	0	0.0877684407096172
YPR131C	0	0	0.0876865671641791
YDR311W	0	0	0.0876048462255359
YKL145W	0	0	0.0875232774674116
YML049C	0	0	0.0874418604651163
YDR103W	0	0	0.087360594795539
YDR364C	0	0	0.0872794800371402
YJL014W	0	0	0.0871985157699443
YPL195W	0	0	0.0871177015755329
YMR069W	0	0	0.087037037037037
YBL023C	0	0	0.0869565217391304
YDL143W	0	0	0.0868761552680222
YNL291C	0	0	0.0867959372114497
YGR225W	0	0	0.0867158671586716
YBL025W	0	0	0.0866359447004608
YLR320W	0	0	0.0865561694290976
YIL046W	0	0	0.0864765409383625
YBR133C	0	0	0.0863970588235294
YPL176C	0	0	0.086317722681359
YOL149W	0	0	0.0862385321100917
YBR112C	0	0	0.0861594867094409
YOR159C	0	0	0.0860805860805861
YER100W	0	0	0.0860018298261665
YOL066C	0	0	0.0859232175502742
YDR068W	0	1	0.0859232175502742
YDR407C	0	0	0.0858447488584475
YOR064C	0	0	0.0857664233576642
YGL181W	0	0	0.0856882406563355
YPL042C	0	0	0.0856102003642987
YKL012W	0	0	0.0855323020928117
YBL080C	0	0	0.0854545454545454
YJL112W	0	0	0.0853769300635786
YNL058C	0	1	0.0853769300635786
YBR188C	0	0	0.0852994555353902
YLR439W	0	0	0.085222121486854
YPL120W	0	0	0.0851449275362319
YNR049C	0	0	0.0850678733031674
YDL108W	0	0	0.0849909584086799
YBR015C	0	0	0.0849141824751581
YCR066W	0	0	0.0848375451263538
YBR281C	0	0	0.084761045987376
YKL139W	0	0	0.0846846846846847
YMR227C	0	0	0.0846084608460846
YHR135C	0	0	0.0845323741007194
YBR119W	0	0	0.0844564240790656
YDR228C	0	0	0.0843806104129264
YFL023W	0	0	0.084304932735426
YLR154C	0	0	0.0842293906810036
YIL061C	0	0	0.0841539838854073
YBL003C	0	0	0.0840787119856887
YDL030W	0	0	0.0840035746201966
YNL199C	0	0	0.0839285714285714
YNL064C	0	0	0.0838537020517395
YJL190C	0	0	0.0837789661319073
YBL037W	0	0	0.0837043633125557
YOR008C	0	0	0.0836298932384342
YPL071C	0	1	0.0836298932384342
YDL170W	0	0	0.0835555555555555
YMR065W	0	0	0.0834813499111901
YBL014C	0	0	0.0834072759538598
YPL040C	0	0	0.0833333333333333
YBR059C	0	0	0.08325952170062
YLR440C	0	0	0.0831858407079646
YGL237C	0	0	0.0831122900088417
YOR194C	0	0	0.0830388692579505
YER159C	0	0	0.0829655781112092
YJR127C	0	0	0.0828924162257496
YMR285C	0	0	0.0828193832599119
YCR047C	0	0	0.0827464788732394
YPL047W	0	0	0.0826737027264732
YLL010C	0	0	0.0826010544815466
YDR195W	0	0	0.0825285338015803
YNR032W	0	0	0.0824561403508772
YMR234W	0	0	0.0823838737949167
YGR056W	0	0	0.0823117338003503
YOL081W	0	0	0.0822397200349956
YDR314C	0	0	0.0821678321678322
YDR363W-A	0	0	0.0820960698689956
YOR255W	0	0	0.0820244328097731
YKR031C	0	0	0.0819529206625981
YOL054W	0	0	0.0818815331010453
YNR010W	0	0	0.0818102697998259
YDR081C	0	0	0.0817391304347826
YGR271W	0	0	0.0816681146828844
YPL254W	0	0	0.0815972222222222
YPL121C	0	0	0.0815264527320035
YPR080W	0	0	0.0814558058925477
YPR025C	0	0	0.0813852813852814
YDR244W	0	0	0.0813148788927336
YPR029C	0	0	0.0812445980985307
YER152C	0	1	0.0812445980985307
YOR275C	0	0	0.0811744386873921
YGR104C	0	0	0.0811044003451251
YPL224C	0	0	0.0810344827586207
YDR484W	0	0	0.0809646856158484
YDL209C	0	0	0.080895008605852
YMR213W	0	0	0.0808254514187446
YPR181C	0	0	0.0807560137457045
YPL016W	0	0	0.08068669527897
YPR068C	0	0	0.0806174957118353
YNL128W	0	0	0.0805484147386461
YGR186W	0	0	0.0804794520547945
YLR385C	0	0	0.0804106073567151
YLR405W	0	0	0.0803418803418803
YML023C	0	0	0.0802732707087959
YMR052W	0	0	0.0802047781569966
YGR155W	0	0	0.0801364023870418
YIR004W	0	0	0.0800681431005111
YOL094C	0	0	0.08
YKL166C	0	0	0.07996632996633
YMR215W	0	1	0.07996632996633
YML103C	0	0	0.07996632996633
YOL089C	0	0	0.07996632996633
YIL020C	0	0	0.07996632996633
YOL138C	0	0	0.07996632996633
YOR113W	0	0	0.07996632996633
YEL064C	0	0	0.07996632996633
YDR137W	0	0	0.07996632996633
YGL097W	0	0	0.07996632996633
YGL201C	0	0	0.07996632996633
YER109C	0	0	0.07996632996633
YPL021W	0	0	0.07996632996633
YML031W	1	0	0.07996632996633
YGR210C	0	1	0.07996632996633
YPL189W	0	0	0.0798990748528175
YDR414C	0	0	0.0798319327731092
YML077W	0	0	0.0797649034424853
YNL164C	0	0	0.0796979865771812
YIR014W	0	1	0.0796979865771812
YER001W	0	0	0.0796311818943839
YMR023C	0	0	0.0795644891122278
YDR379W	0	0	0.0794979079497908
YNL139C	0	0	0.0794314381270903
YER083C	0	0	0.0793650793650794
YOR179C	0	0	0.0792988313856427
YNL180C	0	0	0.079232693911593
YGR202C	0	0	0.0791666666666667
YKL198C	0	0	0.0791007493755204
YPR049C	0	0	0.0790349417637271
YGL130W	0	0	0.0789692435577722
YPL001W	0	0	0.0789036544850498
YNL264C	0	0	0.0788381742738589
YJL085W	0	0	0.0787728026533997
YLR128W	0	0	0.0787075393537697
YKL110C	0	0	0.0786423841059603
YBR253W	0	0	0.0785773366418528
YNL197C	0	0	0.0785123966942149
YIL168W	0	0	0.0784475639966969
YIR009W	0	0	0.0784313725490196
YKR096W	0	1	0.0784313725490196
YPL038W	0	0	0.0784313725490196
YDL235C	0	0	0.0784313725490196
YKL059C	0	0	0.0784313725490196
YNR048W	0	0	0.0784313725490196
YDR473C	0	0	0.0784313725490196
YBR152W	0	0	0.0784313725490196
YOR081C	0	0	0.0784313725490196
YML036W	0	0	0.0784313725490196
YDR459C	0	0	0.0784313725490196
YIL063C	0	0	0.0784313725490196
YKR063C	0	0	0.0784313725490196
YDR022C	1	0	0.0784313725490196
YMR066W	0	1	0.0784313725490196
YPR183W	0	0	0.0783673469387755
YML127W	0	0	0.0783034257748776
YKL057C	0	0	0.078239608801956
YHR164C	0	0	0.0781758957654723
YDR054C	0	0	0.0781122864117168
YLR310C	0	0	0.0780487804878049
YJL207C	0	0	0.0779853777416734
YER040W	0	0	0.0779220779220779
YMR029C	0	0	0.0778588807785888
YJR138W	0	1	0.0778588807785888
YER003C	0	0	0.0777957860615883
YKL130C	0	0	0.0777327935222672
YLR228C	0	0	0.0776699029126214
YMR153W	0	0	0.0776071139854487
YLR207W	0	0	0.0775444264943457
YMR149W	0	0	0.0774818401937046
YIL128W	0	0	0.0774193548387097
YFR010W	0	0	0.0773569701853344
YMR296C	0	0	0.0772946859903382
YGR222W	0	0	0.0772325020112631
YER105C	0	0	0.0771704180064309
YMR129W	0	0	0.0771084337349398
YDR452W	0	0	0.0770465489566613
YDR108W	0	0	0.0769847634322374
YDR420W	0	0	0.0769230769230769
YPL145C	0	0	0.0768614891913531
YDL098C	0	0	0.0768
YER029C	0	0	0.0767386091127098
YGL017W	0	0	0.0766773162939297
YIL068C	0	0	0.0766161213088587
YOR089C	0	0	0.076555023923445
YCR082W	0	0	0.0764940239043825
YDR028C	0	0	0.0764331210191083
YER051W	0	0	0.0763723150357995
YDL099W	0	0	0.0763116057233704
YKR086W	0	0	0.0762509928514694
YGL213C	0	0	0.0761904761904762
YOR110W	0	0	0.0761300555114988
YNL261W	0	0	0.0760697305863708
YML066C	0	0	0.0760095011876485
YDL216C	0	0	0.0759493670886076
YGR156W	0	0	0.0758893280632411
YMR128W	0	0	0.0758293838862559
YDR051C	0	1	0.0758293838862559
YDR121W	0	0	0.0757695343330703
YLR071C	0	0	0.0757097791798107
YOL063C	0	0	0.0756501182033097
YKR036C	0	0	0.0755905511811024
YOL009C	0	0	0.0755310778914241
YNL310C	0	0	0.0754716981132075
YCR084C	0	0	0.0754124116260801
YBR122C	0	0	0.0753532182103611
YGR261C	0	0	0.0752941176470588
YBR114W	0	0	0.0752351097178683
YHL002W	0	0	0.0751761942051684
YLR380W	0	0	0.0751173708920188
YLR078C	0	0	0.0750586395621579
YNL080C	0	0	0.075
YMR288W	0	0	0.0749414519906323
YPL181W	0	0	0.0748829953198128
YPL203W	0	0	0.0748246297739673
YOR384W	0	1	0.0748246297739673
YJR084W	0	0	0.0747663551401869
YML038C	0	0	0.0747081712062257
YEL013W	0	0	0.0746500777604977
YGL019W	0	0	0.0746153846153846
YMR207C	0	0	0.0746153846153846
YDR191W	0	0	0.0746153846153846
YCR042C	0	0	0.0746153846153846
YBR179C	0	0	0.0746153846153846
YNL236W	0	0	0.0746153846153846
YJL128C	0	0	0.0746153846153846
YOR324C	0	0	0.0746153846153846
YGR087C	0	0	0.0746153846153846
YBR055C	0	0	0.0746153846153846
YOR211C	0	0	0.0746153846153846
YDL073W	0	1	0.0746153846153846
YJL058C	0	0	0.0746153846153846
YJR069C	0	0	0.0746153846153846
YIL123W	1	0	0.0746153846153846
YHR204W	0	0	0.0745580322828593
YOL045W	0	0	0.0745007680491551
YER147C	0	0	0.0744435917114352
YGL005C	0	0	0.0743865030674847
YNL207W	0	0	0.0743295019157088
YER166W	0	0	0.0742725880551302
YMR212C	0	0	0.0742157612853864
YDR071C	0	0	0.0741590214067278
YFL024C	0	0	0.0741023682200153
YLR433C	0	0	0.0740458015267176
YOR180C	0	0	0.0739893211289092
YOL003C	0	0	0.0739329268292683
YHR040W	0	0	0.0738766184310739
YKL134C	0	0	0.073820395738204
YDL142C	0	0	0.0737642585551331
YMR025W	0	0	0.0737082066869301
YBR087W	0	0	0.0736522399392559
YIR033W	0	0	0.0735963581183612
YJL106W	0	0	0.0735405610310842
YLR052W	0	0	0.0734848484848485
YPR188C	0	0	0.0734292202876609
YER110C	0	0	0.0733736762481089
YGL167C	0	0	0.073318216175359
YFR016C	0	1	0.073318216175359
YAL019W	0	0	0.0732628398791541
YML029W	0	0	0.0732075471698113
YDR267C	0	1	0.0732075471698113
YLR035C	0	0	0.0731523378582202
YHR034C	0	0	0.0730972117558402
YKR078W	0	0	0.0730421686746988
YJR066W	0	0	0.072987208427389
YFR005C	0	0	0.0729323308270677
YPR083W	0	0	0.072877535687453
YPL210C	0	0	0.0728228228228228
YMR147W	0	1	0.0728228228228228
YLR274W	0	0	0.072768192048012
YDR004W	0	0	0.0727136431784108
YMR231W	0	0	0.0726591760299626
YLR436C	0	0	0.0726047904191617
YDR305C	0	0	0.0725504861630516
YMR232W	0	0	0.0724962630792227
YER168C	0	0	0.0724421209858103
YKR055W	0	0	0.0723880597014925
YDL002C	0	0	0.0723340790454884
YDL192W	0	0	0.0722801788375559
YMR106C	0	0	0.0722263588979896
YAL038W	0	0	0.072172619047619
YDR128W	0	1	0.072172619047619
YOR290C	0	0	0.0721189591078067
YPL271W	0	0	0.0720653789004458
YIL105C	0	0	0.0720118782479584
YLR362W	0	0	0.0719584569732938
YOR327C	0	0	0.0719051148999259
YDR173C	0	0	0.0718518518518518
YCL037C	0	0	0.0717986676535899
YBR288C	0	0	0.0717455621301775
YML128C	0	0	0.0716925351071692
YBR045C	0	0	0.0716395864106352
YDR065W	0	0	0.0715867158671587
YLR026C	0	0	0.0715339233038348
YGL115W	0	0	0.0714812085482682
YOR068C	0	0	0.0714285714285714
YMR126C	0	1	0.0714285714285714
YMR287C	0	0	0.0713760117733628
YER171W	0	0	0.0713235294117647
YER030W	0	0	0.0712711241734019
YDL005C	0	0	0.0712187958883994
YGL257C	0	0	0.0711665443873808
YDR495C	0	0	0.0711143695014663
YOR278W	0	0	0.0710622710622711
YOR357C	0	0	0.0710102489019034
YLR265C	0	0	0.0709583028529627
YLR450W	0	0	0.070906432748538
YJR046W	0	0	0.070854638422206
YLR363C	0	0	0.0708029197080292
YDL107W	0	0	0.0707512764405543
YPL067C	0	1	0.0707512764405543
YNL204C	0	0	0.0706997084548105
YOR030W	0	0	0.0706482155863074
YDR419W	0	0	0.0705967976710335
YOL023W	0	0	0.0705454545454546
YGR041W	0	0	0.0704941860465116
YGR119C	0	0	0.0704429920116195
YAL009W	0	0	0.0703918722786647
YJR004C	0	0	0.0703408266860043
YLR204W	0	0	0.0702898550724638
YGL153W	0	0	0.0702389572773353
YJL186W	0	0	0.0701881331403763
YNL084C	0	0	0.0701373825018077
YJL129C	0	0	0.0700867052023121
YBR276C	0	0	0.0700361010830325
YIL090W	0	0	0.06998556998557
YCR073C	0	0	0.0699351117519827
YLR316C	0	0	0.0698847262247839
YDL219W	0	0	0.0698344132469402
YCR008W	0	0	0.0697841726618705
YGL242C	0	1	0.0697841726618705
YMR003W	0	1	0.0697841726618705
YLR268W	0	0	0.0697340043134436
YBR264C	0	0	0.069683908045977
YLL040C	0	0	0.0696338837042355
YHL029C	0	0	0.069583931133429
YKL126W	0	0	0.0695340501792115
YDR444W	0	1	0.0695340501792115
YAL055W	0	0	0.0694842406876791
YPR155C	0	0	0.0694345025053686
YDR273W	0	0	0.0693848354792561
YOR048C	0	0	0.0693352394567548
YPL006W	0	0	0.0692857142857143
YLR289W	0	1	0.0692857142857143
YLR020C	0	0	0.0692362598144183
YOR295W	0	0	0.0691868758915835
YOR094W	0	0	0.0691375623663578
YBR167C	0	0	0.0690883190883191
YDR155C	0	0	0.0690391459074733
YLR277C	0	0	0.0689900426742532
YIL066C	0	0	0.0689410092395167
YGL223C	0	0	0.0688920454545455
YDL178W	0	0	0.0688431511710433
YHR127W	0	1	0.0688431511710433
YMR044W	0	0	0.0687943262411348
YNL318C	0	0	0.0687455705173636
YOR069W	0	0	0.0686968838526912
YPR101W	0	0	0.0686482661004954
YPL005W	0	0	0.0685997171145686
YMR101C	0	0	0.0685512367491166
YJR129C	0	1	0.0685512367491166
YNL230C	0	0	0.0685028248587571
YGR192C	0	0	0.068454481298518
YNL297C	0	0	0.0684062059238364
YDR235W	0	0	0.0683579985905567
YAL031C	0	0	0.0683098591549296
YER125W	0	0	0.0682617874736101
YOR008C-A	0	0	0.0682137834036568
YHR076W	0	1	0.0682137834036568
YHR058C	0	0	0.0681658468025299
YCR037C	0	0	0.0681179775280899
YMR177W	0	0	0.0680701754385965
YDR378C	0	0	0.0680224403927069
YDL087C	0	0	0.0679747722494744
YBR233W	0	1	0.0679747722494744
YJR021C	0	0	0.0679271708683473
YBL088C	0	0	0.0678796361091673
YLR025W	0	0	0.0678321678321678
YER146W	0	0	0.0677847658979734
YLR139C	0	0	0.0677374301675978
YEL030W	0	0	0.0676901605024424
YGL060W	0	1	0.0676901605024424
YEL032W	0	0	0.0676429567642957
YLR394W	0	0	0.067595818815331
YOR140W	0	0	0.0675487465181058
YNL129W	0	0	0.0675017397355602
YOR174W	0	0	0.0674547983310153
YFR037C	0	0	0.0674079221681723
YLR329W	0	0	0.0673611111111111
YPL144W	0	0	0.0673143650242887
YHR011W	0	0	0.0672676837725381
YDL176W	0	1	0.0672676837725381
YJL099W	0	0	0.0672210672210672
YCR073W-A	0	0	0.0671745152354571
YOL060C	0	0	0.0671280276816609
YEL052W	0	1	0.0671280276816609
YLR117C	0	0	0.0670816044260028
YKL002W	0	0	0.0670352453351762
YLR024C	0	0	0.0669889502762431
YMR176W	0	0	0.0669427191166322
YIL004C	0	0	0.0668965517241379
YNL316C	0	0	0.0668504479669194
YPL049C	0	0	0.0668044077134986
YDL019C	0	0	0.0667584308327598
YLR427W	0	0	0.0667125171939477
YGR135W	0	0	0.0666666666666667
YOR198C	0	0	0.0666208791208791
YGL197W	0	0	0.0665751544269046
YOR308C	0	0	0.0665294924554184
YBL011W	0	0	0.0664838930774503
YER115C	0	0	0.0664383561643836
YDL139C	0	1	0.0664383561643836
YML048W	0	0	0.0663928815879535
YOR001W	0	0	0.0663474692202462
YDR446W	0	0	0.0663021189336979
YOR320C	0	0	0.0662568306010929
YKL024C	0	0	0.0662116040955631
YGR019W	0	0	0.0661664392905866
YDL231C	0	0	0.0661213360599864
YBR125C	0	1	0.0661213360599864
YGL207W	0	0	0.0660762942779292
YNL154C	0	0	0.0660313138189244
YBL020W	0	0	0.0659863945578231
YBR159W	0	0	0.0659415363698165
YOR237W	0	0	0.0658967391304348
YDR069C	0	0	0.0658520027155465
YML093W	0	0	0.0658073270013569
YOL051W	0	0	0.0657627118644068
YER123W	0	0	0.0657181571815718
YOR301W	0	0	0.0656736628300609
YDL207W	0	0	0.0656292286874154
YGL105W	0	0	0.0655848546315078
YBR128C	0	0	0.0655405405405405
YOR037W	0	0	0.0654962862930452
YBR176W	0	0	0.0654520917678812
YBL019W	0	0	0.0654079568442347
YMR308C	0	0	0.0653638814016173
YGL022W	0	0	0.0653198653198653
YBR217W	0	0	0.0652759084791386
YGR170W	0	0	0.0652320107599193
YKL086W	0	0	0.0651881720430108
YLR410W	0	0	0.0651443922095366
YML001W	0	0	0.0651006711409396
YLR180W	0	0	0.0650570087189806
YDR211W	0	0	0.0650134048257373
YKR007W	0	0	0.0649698593436035
YGR218W	0	0	0.0649263721552878
YIL076W	0	0	0.0648829431438127
YHR186C	0	0	0.0648395721925134
YGL139W	0	0	0.0647962591850367
YER116C	0	0	0.0647530040053405
YER154W	0	0	0.0647098065376918
YDL227C	0	0	0.0646666666666667
YGR166W	0	0	0.0646235842771486
YLR382C	0	0	0.0645805592543276
YLL032C	0	1	0.0645805592543276
YOL123W	0	0	0.0645375914836993
YPL010W	0	0	0.0644946808510638
YHR189W	0	0	0.0644518272425249
YNL073W	0	0	0.0644090305444887
YNL212W	0	1	0.0644090305444887
YIL085C	0	0	0.0643662906436629
YDR472W	0	0	0.0643236074270557
YLR126C	0	0	0.0642809807819748
YHL012W	0	0	0.0642384105960265
YBL057C	0	0	0.0641958967571145
YMR019W	0	1	0.0641958967571145
YDR034C	0	0	0.0641534391534392
YGL251C	0	0	0.0641110376734964
YGL092W	0	0	0.0640686922060766
YGL110C	0	1	0.0640686922060766
YPL060W	0	0	0.064026402640264
YIL021W	0	0	0.0639841688654354
YOR281C	0	0	0.0639419907712591
YOR172W	0	0	0.0638998682476943
YHR194W	0	0	0.0638578011849901
YPR093C	0	0	0.0638157894736842
YDL080C	0	0	0.0637738330046022
YFL001W	0	0	0.0637319316688568
YLR165C	0	0	0.0636900853578464
YOR305W	0	0	0.0636482939632546
YKL116C	0	0	0.0636065573770492
YDR122W	0	0	0.063564875491481
YCR072C	0	0	0.0635232481990832
YLR005W	0	0	0.0634816753926702
YML006C	0	0	0.0634401569653368
YOR034C	0	0	0.0633986928104575
YMR112C	0	0	0.0633572828216852
YDL043C	0	0	0.0633159268929504
YJR059W	0	0	0.0632746249184605
YJL047C	0	0	0.0632333767926988
YLL027W	0	0	0.0631921824104235
YAL040C	0	0	0.0631510416666667
YCR028C-A	0	0	0.0631099544567339
YAL056W	0	0	0.0630689206762029
YJL076W	0	0	0.0630279402209227
YJR093C	0	0	0.062987012987013
YOR043W	0	0	0.0629461388708631
YJL049W	0	1	0.0629461388708631
YBR111W-A	0	0	0.062905317769131
YMR223W	0	0	0.0628645495787427
YNL314W	0	0	0.0628238341968912
YAL043C	0	0	0.0627831715210356
YFL046W	0	1	0.0627831715210356
YJL087C	0	0	0.0627425614489004
YHR157W	0	0	0.0627020038784745
YLR206W	0	0	0.0626614987080103
YHR077C	0	0	0.0626210458360232
YCL032W	0	0	0.0625806451612903
YLL035W	0	0	0.0625402965828498
YJL148W	0	0	0.0625
YEL038W	0	1	0.0625
YIL039W	0	0	0.0624597553122988
YKR001C	0	0	0.0624195624195624
YLL063C	0	0	0.062379421221865
YGL172W	0	0	0.0623393316195373
YNL299W	0	0	0.0622992935131663
YDR076W	0	0	0.0622593068035944
YOR101W	0	0	0.0622193713919179
YJR152W	0	0	0.0621794871794872
YPR054W	0	0	0.0621396540679052
YGR071C	0	1	0.0621396540679052
YMR292W	0	0	0.0620998719590269
YEL043W	0	1	0.0620998719590269
YHR062C	0	0	0.0620601407549584
YNL275W	0	0	0.0620204603580563
YMR089C	0	0	0.0619808306709265
YNR013C	0	0	0.061941251596424
YKR042W	0	0	0.0619017230376516
YPL029W	0	0	0.0618622448979592
YPL011C	0	0	0.0618228170809433
YGL043W	0	0	0.0617834394904459
YMR071C	0	0	0.0617441120305538
YHR168W	0	0	0.061704834605598
YMR115W	0	1	0.061704834605598
YMR093W	0	0	0.0616656071201526
YGR049W	0	0	0.0616264294790343
YMR183C	0	0	0.0615873015873016
YMR077C	0	0	0.0615482233502538
YJL029C	0	0	0.0615091946734306
YJR054W	0	1	0.0615091946734306
YPL137C	0	0	0.0614702154626109
YLR151C	0	1	0.0614702154626109
YGR015C	0	1	0.0614702154626109
YFL017W-A	0	0	0.0614312856238125
YBR194W	0	1	0.0614312856238125
YEL039C	0	0	0.0613924050632911
YKL213C	0	0	0.0613535736875395
YLR056W	0	0	0.061314791403287
YAL027W	0	1	0.061314791403287
YMR072W	0	0	0.0612760581174984
YDR371W	0	1	0.0612760581174984
YPL235W	0	0	0.0612373737373737
YHR184W	0	0	0.061198738170347
YNL245C	0	0	0.0611601513240857
YGL045W	0	0	0.0611216131064902
YGR133W	0	0	0.0610831234256927
YMR273C	0	0	0.0610446821900566
YPR176C	0	0	0.0610062893081761
YNL032W	0	0	0.0609679446888749
YNL270C	0	0	0.060929648241206
YPR113W	0	0	0.0608913998744507
YDR138W	0	0	0.0608531994981179
YJL091C	0	0	0.0608150470219436
YBR094W	0	1	0.0608150470219436
YKL070W	0	0	0.0607769423558897
YOR315W	0	0	0.060738885410144
YER167W	0	0	0.0607008760951189
YLR417W	0	0	0.0606629143214509
YDR528W	0	0	0.060625
YMR060C	0	0	0.0605871330418488
YGR254W	0	0	0.0605493133583021
YOL033W	0	0	0.0605115408608858
YFR008W	0	0	0.0604738154613466
YBL103C	0	0	0.0604361370716511
YNL103W	0	0	0.0603985056039851
YBL060W	0	1	0.0603985056039851
YJL181W	0	1	0.0603985056039851
YGL044C	0	0	0.060360920970753
YDR243C	0	0	0.0603233830845771
YGR276C	0	0	0.0602858918582971
YIL147C	0	0	0.0602484472049689
YDR421W	0	0	0.0602110490378647
YNL292W	0	0	0.0601736972704715
YBR258C	0	0	0.060136391816491
YGR275W	0	0	0.0600991325898389
YDR515W	0	0	0.060061919504644
YPL085W	0	0	0.0600247524752475
YPR019W	0	0	0.0599876314162028
YOL068C	0	0	0.0599505562422744
YDR524C	0	0	0.0599135268684373
YML014W	0	0	0.0598765432098765
YMR070W	0	0	0.0598396051819864
YLR059C	0	0	0.0598027127003699
YHR117W	0	1	0.0598027127003699
YBR290W	0	0	0.059765865680838
YKL122C	0	0	0.0597290640394089
YGL008C	0	0	0.0596923076923077
YFL047W	0	0	0.0596555965559656
YBR148W	0	1	0.0596555965559656
YLR452C	0	0	0.0596189305470191
YPR017C	0	0	0.0595823095823096
YOL056W	0	1	0.0595823095823096
YPL130W	0	0	0.0595457335788828
YMR244W	0	1	0.0595457335788828
YHR151C	0	1	0.0595457335788828
YPL139C	0	0	0.0595092024539877
YJR098C	0	1	0.0595092024539877
YGR150C	0	1	0.0595092024539877
YKR038C	0	0	0.0594727161250766
YOR371C	0	0	0.0594362745098039
YGR122W	0	0	0.0593998775260257
YGL170C	0	0	0.0593635250917993
YOL008W	0	0	0.0593272171253823
YLR013W	0	0	0.0592909535452323
YLL062C	0	0	0.0592547342700061
YNL121C	0	0	0.0592185592185592
YER063W	0	0	0.0591824283099451
YOR339C	0	0	0.0591463414634146
YOL028C	0	0	0.0591102985984156
YDR177W	0	0	0.059074299634592
YCR026C	0	0	0.0590383444917833
YPL075W	0	0	0.0590024330900243
YLL046C	0	0	0.0589665653495441
YKL212W	0	0	0.0589307411907655
YPL140C	0	0	0.0588949605343048
YMR162C	0	0	0.0588592233009709
YIL073C	0	0	0.0588235294117647
YHR060W	0	0	0.0587878787878788
YGL112C	0	0	0.0587522713506965
YJL090C	0	0	0.0587167070217918
YGL179C	0	0	0.058681185722928
YGL071W	0	0	0.058645707376058
YOR231W	0	0	0.0586102719033233
YGR199W	0	0	0.0585748792270531
YOR241W	0	0	0.0585395292697646
YPR088C	0	0	0.0585042219541616
YOR189W	0	1	0.0585042219541616
YHL028W	0	0	0.0584689572031344
YML114C	0	0	0.058433734939759
YPL175W	0	0	0.0583985550872968
YBL004W	0	0	0.0583634175691937
YBR143C	0	0	0.05832832230908
YER106W	0	0	0.0582932692307692
YOR070C	0	0	0.0582582582582583
YBR237W	0	0	0.0582232893157263
YBR074W	0	1	0.0582232893157263
YPR085C	0	1	0.0582232893157263
YNL224C	0	1	0.0582232893157263
YDR080W	0	0	0.0581883623275345
YKL197C	0	0	0.0581534772182254
YDL059C	0	0	0.0581186339125225
YIL156W	0	0	0.0580838323353293
YOR321W	0	0	0.0580490724117295
YAL042W	0	0	0.0580143540669856
YNR041C	0	0	0.0579796772265391
YMR311C	0	0	0.0579450418160096
YCL064C	0	0	0.057910447761194
YER183C	0	0	0.0578758949880668
YCR052W	0	0	0.0578413834227788
YJL060W	0	0	0.0578069129916567
YDR229W	0	0	0.0577724836212031
YLR082C	0	0	0.0577380952380952
YOR204W	0	0	0.057703747769185
YKR053C	0	0	0.0576694411414982
YOR148C	0	0	0.0576351752822341
YMR202W	0	0	0.0576009501187648
YMR267W	0	0	0.057566765578635
YNL014W	0	0	0.0575326215895611
YDL040C	0	0	0.0574985180794309
YJL089W	0	0	0.0574644549763033
YNL021W	0	0	0.0574304322084073
YPL225W	0	1	0.0574304322084073
YMR214W	0	0	0.057396449704142
YNL259C	0	0	0.0573625073920757
YJL110C	0	0	0.0573286052009456
YGR028W	0	0	0.0572947430596574
YER028C	0	0	0.0572609208972845
YML012W	0	0	0.0572271386430678
YEL036C	0	0	0.0571933962264151
YGL016W	0	0	0.0571596935769004
YBR002C	0	0	0.0571260306242638
YOR005C	0	0	0.0570924072984108
YKL124W	0	0	0.0570588235294118
YGR105W	0	0	0.0570252792475015
YJR086W	0	0	0.0569917743830787
YER005W	0	0	0.0569583088667058
YJR058C	0	0	0.056924882629108
YNL269W	0	1	0.056924882629108
YOL093W	0	0	0.056891495601173
YGL119W	0	0	0.0568581477139508
YEL055C	0	0	0.0568248388986526
YNL027W	0	0	0.0567915690866511
YJR068W	0	0	0.0567583382094792
YOR119C	0	0	0.0567251461988304
YPL066W	0	1	0.0567251461988304
YHR041C	0	0	0.0566919929865576
YER119C	0	0	0.0566588785046729
YPR186C	0	0	0.0566258026853473
YEL034W	0	0	0.0565927654609102
YDL092W	0	0	0.0565597667638484
YBR196C	0	0	0.0565268065268065
YPR042C	0	0	0.0564938846825859
YMR313C	0	0	0.0564610011641444
YDR265W	0	0	0.0564281559045957
YJL118W	0	1	0.0564281559045957
YNL048W	0	0	0.0563953488372093
YOR351C	0	0	0.0563625798954096
YPL077C	0	1	0.0563625798954096
YML107C	0	0	0.0563298490127758
YBR091C	0	0	0.0562971561230412
YNL246W	0	0	0.0562645011600928
YBR274W	0	0	0.056231884057971
YDR468C	0	0	0.0561993047508691
YHL031C	0	0	0.0561667631731326
YBL018C	0	0	0.0561342592592593
YML099C	0	0	0.0561017929438982
YLR195C	0	0	0.0560693641618497
YLR098C	0	0	0.0560369728480647
YKL160W	0	0	0.0560046189376443
YNL189W	0	0	0.0559723023658396
YER059W	0	0	0.0559400230680508
YGR075C	0	0	0.0559077809798271
YDR175C	0	0	0.0558755760368664
YDR328C	0	0	0.0558434081750144
YLL039C	0	0	0.0558112773302647
YLL013C	0	0	0.0557791834387579
YML105C	0	0	0.0557471264367816
YHR206W	0	0	0.0557151062607697
YJL158C	0	0	0.055683122847302
YFL033C	0	0	0.0556511761331038
YJL184W	0	0	0.0556192660550459
YNL214W	0	0	0.0555873925501433
YOL132W	0	0	0.0555555555555556
YPL096W	0	0	0.0555237550085861
YJL164C	0	0	0.0554919908466819
YLR144C	0	0	0.0554602630074328
YKL210W	0	0	0.0554285714285714
YHL023C	0	1	0.0554285714285714
YLR341W	0	0	0.0553969160479726
YJL036W	0	0	0.055365296803653
YGR007W	0	0	0.0553337136337707
YAR050W	0	0	0.0553021664766249
YDL214C	0	0	0.0552706552706553
YBR118W	0	0	0.0552391799544419
YNL167C	0	0	0.0552077404667046
YML076C	0	0	0.0551763367463026
YHR201C	0	0	0.0551449687322342
YIR022W	0	0	0.0551136363636364
YGL127C	0	0	0.0550823395797842
YCL039W	0	0	0.0550510783200908
YIR019C	0	0	0.0550198525241066
YCR081W	0	0	0.0549886621315193
YOR109W	0	0	0.054957507082153
YER048C	0	1	0.054957507082153
YPR152C	0	1	0.054957507082153
YMR033W	0	0	0.0549263873159683
YBR008C	0	0	0.0548953027730617
YDR291W	0	1	0.0548953027730617
YBR085W	0	0	0.0548642533936652
YKL010C	0	0	0.0548332391181458
YLR454W	0	1	0.0548332391181458
YKR062W	0	0	0.0548022598870056
YOL148C	0	0	0.0547713156408809
YPR007C	0	0	0.0547404063205418
YKL004W	0	0	0.0547095318668923
YDR021W	0	0	0.0546786922209696
YOR176W	0	0	0.0546478873239437
YFL003C	0	0	0.0546171171171171
YDR466W	0	0	0.0545863815419246
YFL027C	0	0	0.0545556805399325
YDL211C	0	1	0.0545556805399325
YGL122C	0	0	0.0545250140528387
YDR286C	0	1	0.0545250140528387
YDR062W	0	0	0.0544943820224719
YNL330C	0	0	0.0544637843907917
YBR163W	0	1	0.0544637843907917
YPL129W	0	0	0.0544332210998878
YMR039C	0	0	0.0544026920919798
YNL247W	0	0	0.054372197309417
YGL208W	0	0	0.0543417366946779
YGL095C	0	0	0.0543113101903695
YLL036C	0	0	0.0542809177392278
YFL029C	0	0	0.0542505592841163
YBR079C	0	0	0.0542202347680268
YJL146W	0	0	0.0541899441340782
YBR042C	0	0	0.0541596873255165
YDL159W	0	0	0.0541294642857143
YGL049C	0	0	0.0540992749581707
YOR093C	0	1	0.0540992749581707
YLL033W	0	0	0.0540691192865106
YDR251W	0	0	0.0540389972144847
YBR030W	0	0	0.0540089086859688
YER064C	0	0	0.0539788536449638
YMR022W	0	0	0.0539488320355951
YDR233C	0	1	0.0539488320355951
YBR158W	0	0	0.0539188438021123
YDR099W	0	0	0.0538888888888889
YNL051W	0	0	0.053858967240422
YNL001W	0	0	0.0538290788013319
YHR050W	0	0	0.0537992235163616
YKR064W	0	1	0.0537992235163616
YHR188C	0	0	0.0537694013303769
YIL115C	0	0	0.0537396121883656
YIL143C	0	0	0.0537098560354374
YJR035W	0	0	0.0536801328168235
YCL048W	0	0	0.0536504424778761
YDR139C	0	0	0.0536207849640685
YMR016C	0	0	0.0535911602209945
YGL020C	0	0	0.0535615681943678
YNL221C	0	0	0.0535320088300221
YJL059W	0	0	0.0535024820739106
YNL323W	0	0	0.0534729878721058
YMR111C	0	1	0.0534729878721058
YGL033W	0	0	0.0534435261707989
YHR083W	0	0	0.0534140969162996
YOR334W	0	0	0.0533847000550358
YKL152C	0	0	0.0533553355335534
YDR363W	0	0	0.0533260032985157
YJR030C	0	1	0.0533260032985157
YMR247C	0	0	0.0532967032967033
YLR312C	0	1	0.0532967032967033
YDL230W	0	0	0.0532674354750137
YOR363C	0	0	0.053238199780461
YPL162C	0	1	0.053238199780461
YNL325C	0	0	0.0532089961601755
YNL229C	0	0	0.0531798245614035
YPR094W	0	0	0.0531506849315068
YBR084W	0	0	0.0531215772179628
YMR165C	0	0	0.0530925013683634
YPL157W	0	0	0.0530634573304158
YLL060C	0	0	0.053034445051941
YDR511W	0	0	0.0530054644808743
YGR005C	0	0	0.0529765155652649
YKL073W	0	0	0.0529475982532751
YML068W	0	0	0.0529187124931806
YJR040W	0	0	0.0528898582333697
YOR380W	0	0	0.0528610354223433
YOL108C	0	0	0.0528322440087146
YDL201W	0	0	0.0528034839412085
YBR229C	0	0	0.0527747551686616
YNL008C	0	0	0.0527460576400217
YOR143C	0	0	0.0527173913043478
YNL181W	0	1	0.0527173913043478
YOR061W	0	0	0.0526887561108093
YDR116C	0	0	0.0526601520086862
YDR167W	0	0	0.0526315789473684
YMR275C	0	0	0.0526030368763558
YNL293W	0	0	0.0525745257452574
YGL073W	0	0	0.052546045503792
YHL009C	0	0	0.0525175961017867
YDR498C	0	0	0.0524891774891775
YPL243W	0	0	0.0524607896160087
YBL036C	0	0	0.0524324324324324
YOR124C	0	0	0.0524041058887088
YDL137W	0	0	0.0523758099352052
YNL223W	0	0	0.0523475445223961
YML013W	0	0	0.052319309600863
YMR004W	0	0	0.0522911051212938
YDR439W	0	0	0.0522629310344828
YCR028C	0	0	0.0522347872913301
YDL115C	0	0	0.0522066738428418
YJR009C	0	0	0.0521785906401291
YHL025W	0	0	0.0521505376344086
YDR529C	0	0	0.0521225147770016
[truncated: 3,790 more rows]
