# Supplementary material for: Computationally Driven, Quantitative Experiments Discover Genes Required for Mitochondrial Biogenesis
Source: PLoS Genet. 2009 Mar 20;5(3):e1000407. doi: 10.1371/journal.pgen.1000407 (PMC2648979; doi:10.1371/journal.pgen.1000407)
Supplement: Dataset S2 — Top 100 novel ensemble predictions for additional yeast biological processes. A zip file containing 387 tab-delimited text files of the ensemble predictions for the indicated Gene Ontology Biological Process Term. (21.70 MB GZ) [file pgen.1000407.s013.gz › GO_0007020.txt]

ORF	AnnotatedToTerm?	Uncharacterized_04152007?	Precision
YNL126W	1	0	1.0
YNL225C	1	0	1.0
YLR045C	1	0	1.0
YDR356W	1	0	1.0
YPR141C	0	0	0.833333333333333
YAL047C	1	0	0.833333333333333
YEL061C	0	0	0.75
YPL124W	1	0	0.75
YOR195W	0	0	0.7
YKL042W	1	0	0.7
YAL034W-A	0	0	0.666666666666667
YIL144W	1	0	0.666666666666667
YNL188W	0	0	0.642857142857143
YKR037C	1	0	0.642857142857143
YOR073W	0	0	0.631578947368421
YHR172W	1	0	0.631578947368421
YGR113W	0	0	0.631578947368421
YOR373W	1	0	0.631578947368421
YMR117C	1	0	0.631578947368421
YGR140W	0	0	0.619047619047619
YOL069W	1	0	0.619047619047619
YPL155C	0	0	0.590909090909091
YPL269W	0	0	0.583333333333333
YBL034C	1	0	0.583333333333333
YGL075C	0	0	0.576923076923077
YLR212C	1	0	0.576923076923077
YIR010W	0	0	0.555555555555556
YGL061C	0	0	0.535714285714286
YML085C	0	0	0.533333333333333
YGL093W	1	0	0.533333333333333
YKL101W	0	0	0.516129032258065
YKR054C	0	0	0.5
YGL216W	0	0	0.485714285714286
YHR153C	0	0	0.485714285714286
YPL255W	1	0	0.485714285714286
YJR053W	0	0	0.472222222222222
YLR103C	0	0	0.459459459459459
YDR318W	0	0	0.447368421052632
YIL149C	0	0	0.435897435897436
YMR144W	0	1	0.435897435897436
YGR188C	0	0	0.425
YFL008W	0	0	0.414634146341463
YJL019W	0	0	0.404761904761905
YGL086W	0	0	0.395348837209302
YML109W	0	0	0.386363636363636
YCL029C	0	0	0.377777777777778
YKL052C	0	0	0.369565217391304
YMR055C	0	0	0.361702127659574
YPR120C	0	0	0.354166666666667
YDR016C	0	0	0.352941176470588
YKL089W	0	0	0.352941176470588
YER018C	1	0	0.352941176470588
YGR179C	0	0	0.346153846153846
YPL267W	0	0	0.339622641509434
YPL209C	0	0	0.333333333333333
YKL049C	0	0	0.327272727272727
YJL074C	0	0	0.321428571428571
YLR210W	0	0	0.315789473684211
YLR381W	0	0	0.310344827586207
YJR112W	0	0	0.305084745762712
YKL045W	0	0	0.3
YKR095W	0	0	0.295081967213115
YJL187C	0	0	0.290322580645161
YDR150W	0	0	0.285714285714286
YKR083C	0	0	0.28125
YBR070C	0	0	0.276923076923077
YKR010C	0	0	0.272727272727273
YDL003W	0	0	0.271428571428571
YLR183C	0	0	0.271428571428571
YKL108W	0	0	0.271428571428571
YDR201W	1	0	0.271428571428571
YAR008W	0	0	0.267605633802817
YPL018W	0	0	0.263888888888889
YDR285W	0	0	0.26027397260274
YDR130C	0	0	0.256756756756757
YMR179W	0	0	0.253333333333333
YLL003W	0	0	0.253164556962025
YJR135C	0	0	0.253164556962025
YJR089W	0	0	0.253164556962025
YER016W	1	0	0.253164556962025
YMR078C	0	0	0.25
YLR086W	0	0	0.246913580246914
YEL003W	0	0	0.24390243902439
YDR532C	0	0	0.240963855421687
YLR309C	0	0	0.238095238095238
YIL026C	0	0	0.235955056179775
YDR501W	0	0	0.235955056179775
YGR109C	0	0	0.235955056179775
YNL250W	0	0	0.235955056179775
YBL063W	1	0	0.235955056179775
YNL102W	0	0	0.233333333333333
YMR198W	0	0	0.230769230769231
YMR076C	0	0	0.228260869565217
YDL239C	0	0	0.225806451612903
YLR313C	0	0	0.223404255319149
YJL013C	0	0	0.221052631578947
YPL253C	0	0	0.21875
YBR109C	0	0	0.216494845360825
YDL028C	0	0	0.214285714285714
YFR031C	0	0	0.212121212121212
YBR107C	0	0	0.21
YNL312W	0	0	0.207920792079208
YPL116W	0	0	0.205882352941176
YML064C	0	0	0.203883495145631
YML124C	0	0	0.201923076923077
YDR507C	0	0	0.2
YML027W	0	0	0.19811320754717
YPL153C	0	0	0.196261682242991
YCL061C	0	0	0.194444444444444
YLR315W	0	1	0.194444444444444
YAR007C	0	0	0.192660550458716
YOL090W	0	0	0.190909090909091
YAL024C	0	0	0.189189189189189
YLR457C	0	0	0.1875
YOL017W	0	0	0.185840707964602
YPL233W	0	0	0.184210526315789
YPR135W	0	0	0.182608695652174
YIL140W	0	0	0.181034482758621
YLR383W	0	0	0.179487179487179
YGR130C	0	1	0.179487179487179
YJL173C	0	0	0.177966101694915
YDR451C	0	0	0.176470588235294
YDR488C	0	0	0.175
YFL037W	0	0	0.173553719008264
YDR320C-A	0	0	0.172131147540984
YJR134C	0	1	0.172131147540984
YLL022C	0	0	0.170731707317073
YDR113C	0	0	0.169354838709677
YNL273W	0	0	0.168
YMR048W	0	0	0.166666666666667
YLR200W	0	0	0.165354330708661
YJL176C	0	0	0.1640625
YCR065W	0	0	0.162790697674419
YPL208W	0	0	0.161538461538462
YOR074C	0	0	0.16030534351145
YDR499W	0	0	0.159090909090909
YNL172W	0	0	0.157894736842105
YBL035C	0	0	0.156716417910448
YAR019C	0	0	0.155555555555556
YJL030W	0	0	0.154411764705882
YDL101C	0	0	0.153284671532847
YHR023W	0	0	0.152173913043478
YDR254W	0	0	0.151079136690647
YMR299C	0	0	0.15
YNL082W	0	0	0.148936170212766
YJL115W	0	0	0.147887323943662
YBL052C	0	0	0.146853146853147
YBR233W-A	0	0	0.145833333333333
YLL002W	0	0	0.144827586206897
YPL163C	0	0	0.143835616438356
YPR046W	0	0	0.142857142857143
YOR144C	0	0	0.141891891891892
YJL092W	0	0	0.140939597315436
YBR211C	0	0	0.14
YIL106W	0	0	0.139072847682119
YOR026W	0	0	0.138157894736842
YHR158C	0	0	0.137254901960784
YOR075W	0	0	0.136363636363636
YDL058W	0	0	0.135483870967742
YNL166C	0	0	0.134615384615385
YLR455W	0	0	0.133757961783439
YBR098W	0	0	0.132911392405063
YML104C	0	0	0.132075471698113
YCL024W	0	0	0.13125
YDR159W	0	0	0.130434782608696
YKL092C	0	0	0.12962962962963
YOR060C	0	0	0.128834355828221
YDR325W	0	0	0.128048780487805
YKL113C	0	0	0.127272727272727
YDL074C	0	0	0.126506024096386
YBR088C	0	0	0.125748502994012
YJL201W	0	0	0.125
YPL174C	0	0	0.124260355029586
YDR097C	0	0	0.123529411764706
YDL155W	0	0	0.12280701754386
YKL041W	0	0	0.122093023255814
YLL021W	0	0	0.121387283236994
YLR373C	0	0	0.120689655172414
YOL012C	0	0	0.12
YMR199W	0	0	0.119565217391304
YBL046W	0	0	0.119565217391304
YDR163W	0	0	0.119565217391304
YHR195W	0	0	0.119565217391304
YKR077W	0	1	0.119565217391304
YPR018W	0	0	0.119565217391304
YDR289C	0	0	0.119565217391304
YMR294W	0	0	0.119565217391304
YHR191C	0	0	0.119565217391304
YOR257W	1	0	0.119565217391304
YOR025W	0	0	0.118918918918919
YOL007C	0	1	0.118918918918919
YNL206C	0	0	0.118279569892473
YKR090W	0	0	0.117647058823529
YGR152C	0	0	0.117021276595745
YOR083W	0	0	0.116402116402116
YLR272C	0	0	0.115789473684211
YLR182W	0	0	0.115183246073298
YDR013W	0	0	0.114583333333333
YOR084W	0	0	0.113989637305699
YGR238C	0	0	0.11340206185567
YOR114W	0	1	0.11340206185567
YOR058C	0	0	0.112820512820513
YBL010C	0	1	0.112820512820513
YNR009W	0	0	0.112244897959184
YDL164C	0	0	0.111675126903553
YNL233W	0	0	0.111111111111111
YGR078C	0	0	0.110552763819095
YHR129C	0	0	0.11
YML102W	0	0	0.109452736318408
YLR085C	0	0	0.108910891089109
YPL241C	0	0	0.108374384236453
YGL212W	0	0	0.107843137254902
YNL153C	0	0	0.107317073170732
YNL304W	0	0	0.106796116504854
YBR123C	0	0	0.106280193236715
YGR099W	0	0	0.105769230769231
YHR119W	0	0	0.105263157894737
YOR326W	0	0	0.104761904761905
YDL018C	0	0	0.104265402843602
YOR017W	0	0	0.10377358490566
YJR031C	0	0	0.103286384976526
YOR349W	0	0	0.102803738317757
YKL179C	0	0	0.102325581395349
YER070W	0	0	0.101851851851852
YOL091W	0	0	0.101382488479263
YDR179C	0	0	0.100917431192661
YLR386W	0	0	0.100456621004566
YGR221C	0	0	0.1
YKL112W	0	0	0.0995475113122172
YHR149C	0	1	0.0995475113122172
YDL197C	0	0	0.0990990990990991
YGR224W	0	0	0.0986547085201794
YMR270C	0	0	0.0982142857142857
YDR146C	0	0	0.0977777777777778
YKL048C	0	0	0.0973451327433628
YMR190C	0	0	0.0969162995594714
YGL244W	0	0	0.0964912280701754
YPL127C	0	0	0.0960698689956332
YCR086W	0	0	0.0956521739130435
YHR061C	0	0	0.0952380952380952
YLR141W	0	0	0.0948275862068965
YLR135W	0	0	0.0944206008583691
YPR175W	0	0	0.094017094017094
YDL225W	0	0	0.0936170212765957
YNR023W	0	0	0.0932203389830508
YBR073W	0	0	0.0928270042194093
YDR052C	0	0	0.092436974789916
YDR227W	0	0	0.0920502092050209
YBR156C	0	0	0.0916666666666667
YBL009W	0	0	0.0912863070539419
YPR180W	0	0	0.0909090909090909
YFR019W	0	0	0.0905349794238683
YML061C	0	0	0.0901639344262295
YBR275C	0	0	0.0897959183673469
YIL131C	0	0	0.0894308943089431
YOL034W	0	0	0.0890688259109312
YLR233C	0	0	0.0887096774193548
YJR060W	0	0	0.0883534136546185
YPL138C	0	0	0.088
YLR032W	0	0	0.0876494023904383
YPL227C	0	0	0.0873015873015873
YLR314C	0	0	0.0869565217391304
YBR161W	0	0	0.0866141732283465
YEL016C	0	0	0.0862745098039216
YMR001C	0	0	0.0859375
YHR154W	0	0	0.0856031128404669
YPL008W	0	0	0.0852713178294574
YML032C	0	0	0.0849420849420849
YJL006C	0	0	0.0846153846153846
YNL300W	0	1	0.0846153846153846
YPL256C	0	0	0.0842911877394636
YNL030W	0	0	0.083969465648855
YGL173C	0	0	0.0836501901140684
YDR014W	0	0	0.0833333333333333
YMR204C	0	0	0.0830188679245283
YJL095W	0	0	0.0827067669172932
YER019W	0	0	0.0823970037453183
YPL007C	0	0	0.082089552238806
YDL105W	0	0	0.0817843866171004
YDR176W	0	0	0.0814814814814815
YFR028C	0	0	0.0811808118081181
YPR104C	0	0	0.0808823529411765
YBL031W	0	1	0.0808823529411765
YKR029C	0	0	0.0805860805860806
YER032W	0	0	0.0802919708029197
YDR183W	0	0	0.08
YFR002W	0	0	0.0797101449275362
YFR027W	0	0	0.0794223826714801
YJL049W	0	1	0.0794223826714801
YEL017W	0	0	0.079136690647482
YBR160W	0	0	0.0788530465949821
YOR313C	0	0	0.0785714285714286
YDR295C	0	0	0.0782918149466192
YGL175C	0	0	0.0780141843971631
YKL138C-A	0	0	0.0777385159010601
YMR129W	0	0	0.0774647887323944
YGR096W	0	0	0.0771929824561404
YOR265W	0	0	0.0769230769230769
YOR284W	0	0	0.0766550522648084
YFL013C	0	0	0.0763888888888889
YAL020C	0	0	0.0761245674740484
YOL072W	0	0	0.0758620689655172
YBR111W-A	0	0	0.0756013745704467
YGL163C	0	0	0.0753424657534247
YHR127W	0	1	0.0753424657534247
YOR372C	0	0	0.0750853242320819
YPR119W	0	0	0.0748299319727891
YKR013W	0	1	0.0748299319727891
YDR279W	0	0	0.0745762711864407
YOR177C	0	0	0.0743243243243243
YGR014W	0	0	0.0740740740740741
YDR196C	0	0	0.0738255033557047
YNL088W	0	0	0.0735785953177258
YNL271C	0	0	0.0733333333333333
YLL038C	0	0	0.0730897009966777
YOR216C	0	0	0.0728476821192053
YGR229C	0	0	0.0726072607260726
YDR180W	0	0	0.0723684210526316
YNL272C	0	0	0.0721311475409836
YBR009C	0	0	0.0718954248366013
YNL136W	0	0	0.0716612377850163
YDR219C	0	0	0.0714285714285714
YJL077C	0	1	0.0714285714285714
YML094W	0	0	0.0711974110032362
YBR057C	0	0	0.0709677419354839
YNL133C	0	0	0.0707395498392283
YLR376C	0	0	0.0705128205128205
YJR042W	0	0	0.0702875399361022
YER022W	0	0	0.0700636942675159
YGR270W	0	0	0.0698412698412698
YML062C	0	0	0.069620253164557
YJR082C	0	0	0.0694006309148265
YLR357W	0	0	0.0691823899371069
YPL072W	0	0	0.0689655172413793
YKR008W	0	0	0.06875
YCL016C	0	0	0.0685358255451713
YDR144C	0	0	0.0683229813664596
YGL065C	0	0	0.0681114551083591
YML101C	0	1	0.0681114551083591
YBR103W	0	0	0.0679012345679012
YAR003W	0	0	0.0676923076923077
YNL309W	0	0	0.0674846625766871
YML069W	0	0	0.0672782874617737
YJR076C	0	0	0.0670731707317073
YMR263W	0	0	0.0668693009118541
YJL168C	0	0	0.0666666666666667
YML060W	0	0	0.0664652567975831
YBR071W	0	1	0.0664652567975831
YFR018C	0	1	0.0664652567975831
YBL097W	0	0	0.0662650602409639
YER170W	0	0	0.0660660660660661
YAL013W	0	0	0.0658682634730539
YGR006W	0	0	0.0656716417910448
YJL194W	0	0	0.0654761904761905
YAL001C	0	0	0.0652818991097923
YML016C	0	0	0.0650887573964497
YER007W	0	0	0.0648967551622419
YIL159W	0	0	0.0647058823529412
YBR278W	0	0	0.0645161290322581
YOL116W	0	0	0.064327485380117
YML043C	0	0	0.0641399416909621
YLL049W	0	1	0.0641399416909621
YDR147W	0	0	0.063953488372093
YOR033C	0	0	0.063768115942029
YMR042W	0	0	0.0635838150289017
YKR002W	0	0	0.0634005763688761
YBR081C	0	0	0.0632183908045977
YER095W	0	0	0.0630372492836676
YML065W	0	0	0.0628571428571429
YOR330C	0	0	0.0626780626780627
YOR244W	0	0	0.0625
YHR118C	0	0	0.0623229461756374
YAL005C	0	0	0.0621468926553672
YCL010C	0	0	0.0619718309859155
YMR077C	0	0	0.0617977528089888
YCL063W	0	0	0.061624649859944
YIL123W	0	0	0.0614525139664804
YLR234W	0	0	0.0612813370473538
YOR191W	0	0	0.0611111111111111
YLL004W	0	0	0.0609418282548476
YOR123C	0	0	0.0607734806629834
YIL084C	0	0	0.0606060606060606
YBR060C	0	0	0.0604395604395604
YDL109C	0	0	0.0602739726027397
YLR298C	0	0	0.0601092896174863
YBL013W	0	0	0.0599455040871935
YEL022W	0	0	0.0597826086956522
YOR249C	0	0	0.0596205962059621
YBR243C	0	0	0.0594594594594595
YKR022C	0	0	0.0592991913746631
YIL040W	0	0	0.0591397849462366
YIL132C	0	0	0.0589812332439678
YMR047C	0	0	0.0588235294117647
YIR014W	0	1	0.0588235294117647
YDR480W	0	0	0.0586666666666667
YJR092W	0	0	0.0585106382978723
YDL154W	0	0	0.0583554376657825
YOL095C	0	0	0.0582010582010582
YOR194C	0	0	0.0580474934036939
YDR448W	0	0	0.0578947368421053
YMR075W	0	0	0.057742782152231
YLR190W	0	0	0.0575916230366492
YMR219W	0	0	0.0574412532637076
YOR112W	0	0	0.0572916666666667
YOL110W	0	0	0.0571428571428571
YNL118C	0	0	0.0569948186528497
YBR245C	0	0	0.0568475452196382
YDL099W	0	0	0.0567010309278351
YBR215W	0	0	0.0565552699228792
YBL002W	0	0	0.0564102564102564
YIL063C	0	0	0.0562659846547315
YMR274C	0	0	0.0561224489795918
YPL045W	0	0	0.0559796437659033
YMR032W	0	0	0.0558375634517767
YNL215W	0	1	0.0558375634517767
YER111C	0	0	0.0556962025316456
YLR181C	0	0	0.0555555555555556
YBR289W	0	0	0.0554156171284635
YOR269W	0	0	0.0552763819095477
YCL008C	0	0	0.0551378446115288
YJR030C	0	1	0.0551378446115288
YOR038C	0	0	0.055
YAL011W	0	0	0.0548628428927681
YIL095W	0	0	0.054726368159204
YDR332W	0	1	0.054726368159204
YJR043C	0	0	0.054590570719603
YMR063W	0	0	0.0544554455445545
YNL158W	0	0	0.054320987654321
YDR162C	0	0	0.0541871921182266
YER104W	0	0	0.0540540540540541
YJR083C	0	0	0.053921568627451
YML127W	0	0	0.0537897310513447
YGL021W	0	0	0.0536585365853659
YML041C	0	0	0.0535279805352798
YBR148W	0	1	0.0535279805352798
YDR168W	0	0	0.0533980582524272
YDR485C	0	0	0.0532687651331719
YDR263C	0	0	0.0531400966183575
YGL174W	0	0	0.0530120481927711
YLR424W	0	0	0.0528846153846154
YMR091C	0	0	0.052757793764988
YMR168C	0	0	0.0526315789473684
YJR144W	0	0	0.0525059665871122
YDR464W	0	0	0.0523809523809524
YGR186W	0	0	0.0522565320665083
YDL001W	0	1	0.0522565320665083
YBR231C	0	0	0.0521327014218009
YOR384W	0	1	0.0521327014218009
YNL106C	0	0	0.0520094562647754
YLR131C	0	0	0.0518867924528302
YBR049C	0	0	0.0517647058823529
YDL093W	0	0	0.0516431924882629
YGR098C	0	0	0.0515222482435597
YOR242C	0	0	0.0514018691588785
YNL068C	0	0	0.0512820512820513
YHR111W	0	0	0.0511627906976744
YKL079W	0	0	0.0510440835266821
YDR089W	0	0	0.0509259259259259
YMR156C	0	0	0.0508083140877598
YER153C	0	0	0.0506912442396313
YGR072W	0	0	0.0505747126436782
YCR014C	0	0	0.0504587155963303
YPL017C	0	1	0.0504587155963303
YNL262W	0	0	0.0503432494279176
YOR087W	0	0	0.0502283105022831
YGL211W	0	0	0.0501138952164009
YGR108W	0	0	0.05
YNL197C	0	0	0.0498866213151927
YLR047C	0	0	0.0497737556561086
YBL032W	0	0	0.0496613995485327
YJR032W	0	0	0.0495495495495495
YDR181C	0	0	0.049438202247191
YIL126W	0	0	0.0493273542600897
YKR004C	0	0	0.0492170022371365
YMR065W	0	0	0.0491071428571429
YJL183W	0	0	0.0489977728285078
YMR224C	0	0	0.0488888888888889
YIL115C	0	0	0.0487804878048781
YBL051C	0	0	0.0486725663716814
YLL006W	0	0	0.0485651214128035
YPL064C	0	1	0.0485651214128035
YER151C	0	0	0.0484581497797357
YNL107W	0	0	0.0483516483516484
YDR489W	0	0	0.0482456140350877
YDR359C	0	0	0.0481400437636762
YMR066W	0	1	0.0481400437636762
YPR105C	0	0	0.0480349344978166
YBR087W	0	0	0.0479302832244009
YPR171W	0	0	0.0478260869565217
YBL080C	0	0	0.0477223427331887
YDR118W	0	0	0.0476190476190476
YBR007C	0	1	0.0476190476190476
YDL117W	0	0	0.0475161987041037
YDR068W	0	1	0.0475161987041037
YDR393W	0	0	0.0474137931034483
YAR042W	0	0	0.0473118279569892
YBR281C	0	0	0.0472103004291846
YDR071C	0	0	0.0471092077087794
YER159C	0	0	0.047008547008547
YDL065C	0	0	0.046908315565032
YLR393W	0	0	0.0468085106382979
YJR006W	0	0	0.0467091295116773
YDR407C	0	0	0.0466101694915254
YNL282W	0	0	0.0465116279069767
YJL158C	0	0	0.0464135021097046
YJL209W	0	0	0.0463157894736842
YPL071C	0	1	0.0463157894736842
YEL043W	0	1	0.0463157894736842
YOR080W	0	0	0.046218487394958
YOL018C	0	0	0.0461215932914046
YDR469W	0	0	0.0460251046025105
YPL128C	0	0	0.0459290187891441
YNL290W	0	0	0.0458333333333333
YOR165W	0	0	0.0457380457380457
YOL149W	0	0	0.045643153526971
YHR107C	0	0	0.0455486542443064
YPR089W	0	1	0.0455486542443064
YMR154C	0	0	0.0454545454545455
YBL024W	0	0	0.045360824742268
YOR129C	0	0	0.0452674897119342
YPL055C	0	0	0.0451745379876797
YLR292C	0	0	0.0450819672131148
YML034W	0	0	0.0449897750511247
YJL124C	0	0	0.0448979591836735
YJR117W	0	0	0.044806517311609
YER149C	0	0	0.0447154471544715
YBR095C	0	0	0.0446247464503043
YER155C	0	0	0.0445344129554656
YPR031W	0	0	0.0444444444444444
YBR041W	0	0	0.0443548387096774
YMR031C	0	1	0.0443548387096774
YNL148C	0	0	0.0442655935613682
YNL283C	0	0	0.0441767068273092
YDR200C	0	0	0.0440881763527054
YHR031C	0	0	0.044
YMR163C	0	0	0.0439121756487026
YCL014W	0	0	0.0438247011952191
YFR046C	0	0	0.0437375745526839
YOL113W	0	0	0.0436507936507936
YMR277W	0	0	0.0435643564356436
YBR186W	0	0	0.0434782608695652
YPL228W	0	0	0.0433925049309665
YDL017W	0	0	0.0433070866141732
YML003W	0	1	0.0433070866141732
YBR184W	0	1	0.0433070866141732
YMR138W	0	0	0.0432220039292731
YHR103W	0	0	0.0431372549019608
YDR207C	0	0	0.0430528375733855
YGR047C	0	0	0.04296875
YDL211C	0	1	0.04296875
YDR475C	0	1	0.04296875
YJR057W	0	0	0.0428849902534113
YOR115C	0	0	0.0428015564202335
YJL020C	0	0	0.0427184466019417
YNL278W	0	0	0.0426356589147287
YBR074W	0	1	0.0426356589147287
YPR164W	0	0	0.0425531914893617
YEL018W	0	0	0.0424710424710425
YLR442C	0	0	0.0423892100192678
YGR252W	0	0	0.0423076923076923
YOL001W	0	0	0.0422264875239923
YJL181W	0	1	0.0422264875239923
YOR279C	0	0	0.0421455938697318
YDR156W	0	0	0.0420650095602294
YDL102W	0	0	0.0419847328244275
YOR089C	0	0	0.0419047619047619
YLR033W	0	0	0.0418250950570342
YBL047C	0	0	0.0417457305502846
YNL298W	0	0	0.0416666666666667
YOL146W	0	0	0.0415879017013233
YDL157C	0	1	0.0415879017013233
YPR070W	0	0	0.0415094339622641
YBR010W	0	0	0.0414312617702448
YBL074C	0	0	0.0413533834586466
YEL031W	0	0	0.0412757973733583
YBL088C	0	0	0.0411985018726592
YBR264C	0	0	0.0411214953271028
YHR120W	0	0	0.041044776119403
YDR424C	0	0	0.0409683426443203
YNL328C	0	0	0.0408921933085502
YBL003C	0	0	0.0408163265306122
YBR276C	0	0	0.0407407407407407
YLR305C	0	0	0.0406654343807763
YAR002W	0	0	0.040590405904059
YNL294C	0	0	0.0405156537753223
YIL154C	0	0	0.0404411764705882
YBR130C	0	0	0.0403669724770642
YOR008C	0	0	0.0402930402930403
YBR233W	0	1	0.0402930402930403
YMR312W	0	0	0.0402193784277879
YNL031C	0	0	0.0401459854014599
YKL011C	0	0	0.0400728597449909
YMR109W	0	0	0.04
YBR129C	0	0	0.0399274047186933
YHR036W	0	0	0.0398550724637681
YNL029C	0	0	0.0397830018083183
YPL020C	0	0	0.0397111913357401
YGR200C	0	0	0.0396396396396396
YBL105C	0	0	0.039568345323741
YLL031C	0	0	0.0394973070017953
YOR247W	0	0	0.039426523297491
YCR068W	0	0	0.0393559928443649
YGR203W	0	1	0.0393559928443649
YPL101W	0	0	0.0392857142857143
YML111W	0	0	0.0392156862745098
YHR012W	0	0	0.0391459074733096
YBR200W	0	0	0.0390763765541741
YNR003C	0	0	0.0390070921985816
YPR072W	0	0	0.0389380530973451
YDR303C	0	0	0.03886925795053
YBR288C	0	0	0.0388007054673721
YLL032C	0	1	0.0388007054673721
YGL145W	0	0	0.0387323943661972
YLR067C	0	0	0.0386643233743409
YML021C	0	0	0.0385964912280702
YBR042C	0	0	0.0385288966725044
YHR090C	0	0	0.0384615384615385
YIR019C	0	0	0.0383944153577661
YDR383C	0	1	0.0383944153577661
YOR069W	0	0	0.0383275261324042
YJR141W	0	0	0.0382608695652174
YPR034W	0	0	0.0381944444444444
YLR245C	0	0	0.0381282495667244
YPR189W	0	0	0.0380622837370242
YOL141W	0	1	0.0380622837370242
YPL120W	0	0	0.0379965457685665
YPL086C	0	0	0.0379310344827586
YDL240W	0	0	0.0378657487091222
YPR174C	0	1	0.0378657487091222
YNL039W	0	0	0.0378006872852234
YLR384C	0	0	0.0377358490566038
YBR015C	0	0	0.0376712328767123
YDR017C	0	0	0.0376068376068376
YOR368W	0	0	0.037542662116041
YEL015W	0	0	0.0374787052810903
YOL004W	0	0	0.0374149659863946
YNL289W	0	0	0.0373514431239389
YBR133C	0	0	0.0372881355932203
YBL079W	0	0	0.0372250423011844
YNL216W	0	0	0.0371621621621622
YNL307C	0	0	0.0370994940978078
YOR264W	0	1	0.0370994940978078
YEL019C	0	0	0.037037037037037
YER003C	0	0	0.0369747899159664
YDL116W	0	0	0.0369127516778524
YDL103C	0	0	0.0368509212730318
YBR119W	0	0	0.0367892976588629
YLR262C	0	0	0.0367278797996661
YNL072W	0	0	0.0366666666666667
YHR166C	0	0	0.0366056572379368
YGR089W	0	0	0.0365448504983389
YMR305C	0	0	0.0364842454394693
YLR049C	0	1	0.0364842454394693
YLR405W	0	0	0.0364238410596026
YNR051C	0	0	0.0363636363636364
YBL025W	0	0	0.0363036303630363
YOL130W	0	0	0.0362438220757825
YAL002W	0	0	0.0361842105263158
YGL253W	0	0	0.0361247947454844
YDR208W	0	0	0.0360655737704918
YLR335W	0	0	0.0360065466448445
YDR315C	0	0	0.0359477124183007
YGL094C	0	0	0.0358890701468189
YBL085W	0	0	0.0358306188925081
YIL034C	0	0	0.0357723577235772
YJL203W	0	0	0.0357142857142857
YBR165W	0	0	0.0356564019448947
YBR008C	0	0	0.0355987055016181
YIL038C	0	0	0.0355411954765751
YBR097W	0	0	0.0354838709677419
YOR304W	0	0	0.035426731078905
YLR418C	0	0	0.0353697749196141
YMR003W	0	1	0.0353697749196141
YGR196C	0	1	0.0353697749196141
YOR076C	0	0	0.0353130016051364
YMR276W	0	0	0.0352564102564103
YIR015W	0	0	0.0352
YLR319C	0	0	0.0351437699680511
YDR334W	0	0	0.0350877192982456
YBR168W	0	0	0.035031847133758
YPL065W	0	0	0.0349761526232114
YNL181W	0	1	0.0349761526232114
YOR014W	0	0	0.0349206349206349
YKR082W	0	0	0.03486529318542
YPL053C	0	0	0.0348101265822785
YDL207W	0	0	0.0347551342812006
YHR152W	0	0	0.0347003154574132
YJR003C	0	0	0.0346456692913386
YCR059C	0	0	0.0345911949685535
YBR228W	0	0	0.0345368916797488
YPL022W	0	0	0.0344827586206897
YHR178W	0	0	0.0344287949921753
YDR110W	0	0	0.034375
YER177W	0	0	0.0343213728549142
YOL115W	0	0	0.0342679127725857
YBR217W	0	0	0.0342146189735614
YER100W	0	0	0.0341614906832298
YPL242C	0	0	0.0341085271317829
YLR095C	0	0	0.0340557275541796
YBR131W	0	0	0.0340030911901082
YBR164C	0	0	0.0339506172839506
YBL008W	0	0	0.0338983050847458
YBR102C	0	0	0.0338461538461538
YLR227C	0	0	0.0337941628264209
YGL243W	0	0	0.0337423312883436
YJR110W	0	0	0.0336906584992343
YDR189W	0	0	0.0336391437308868
YPL082C	0	0	0.033587786259542
YDL073W	0	1	0.033587786259542
YDR386W	0	0	0.0335365853658537
YLR343W	0	0	0.0334855403348554
YBR216C	0	0	0.033434650455927
YPR179C	0	0	0.0333839150227618
YBR163W	0	1	0.0333839150227618
YNL084C	0	0	0.0333333333333333
YBL020W	0	0	0.0332829046898638
YFL023W	0	0	0.0332326283987915
YLL018C-A	0	0	0.0331825037707391
YNL258C	0	0	0.0331325301204819
YOL067C	0	0	0.0330827067669173
YBR258C	0	0	0.033033033033033
YLR382C	0	0	0.0329835082458771
YHR050W	0	0	0.0329341317365269
YDR104C	0	0	0.0328849028400598
YCR075C	0	0	0.0328358208955224
YGR004W	0	0	0.0327868852459016
YGR119C	0	0	0.0327380952380952
YML059C	0	0	0.0326894502228826
YOR064C	0	0	0.0326409495548961
YML071C	0	0	0.0325925925925926
YOL102C	0	0	0.0325443786982249
YBL037W	0	0	0.0324963072378139
YPR023C	0	0	0.0324483775811209
YMR240C	0	0	0.03240058910162
YDL056W	0	0	0.0323529411764706
YBR254C	0	0	0.0323054331864905
YNL097C	0	0	0.032258064516129
YBR063C	0	1	0.032258064516129
YDL107W	0	0	0.0322108345534407
YKL127W	0	0	0.0321637426900585
YPL032C	0	0	0.0321167883211679
YJL061W	0	0	0.032069970845481
YIL016W	0	0	0.0320232896652111
YBR237W	0	0	0.0319767441860465
YLR015W	0	0	0.0319303338171263
YDR444W	0	1	0.0319303338171263
YNL047C	0	0	0.0318840579710145
YLR431C	0	0	0.0318379160636758
YER001W	0	0	0.0317919075144509
YBR065C	0	0	0.0317460317460317
YJR090C	0	0	0.031700288184438
YGL151W	0	0	0.0316546762589928
YLR423C	0	0	0.0316091954022989
YIL153W	0	0	0.0315638450502152
YBR176W	0	0	0.0315186246418338
YDR244W	0	0	0.0314735336194564
YPL115C	0	0	0.0314285714285714
YOR217W	0	0	0.0313837375178317
YJR075W	0	0	0.0313390313390313
YGR012W	0	1	0.0313390313390313
YLR318W	0	0	0.0312944523470839
YLR115W	0	0	0.03125
YBR175W	0	0	0.0312056737588652
YBR270C	0	1	0.0312056737588652
YGR246C	0	0	0.0311614730878187
YPL167C	0	0	0.0311173974540311
YKL154W	0	0	0.0310734463276836
YER180C	0	0	0.0310296191819464
YBR152W	0	0	0.0309859154929577
YAL048C	0	0	0.0309423347398031
YBR192W	0	0	0.0308988764044944
YDL033C	0	0	0.0308555399719495
YBL023C	0	0	0.030812324929972
YDR225W	0	0	0.0307692307692308
YOR301W	0	0	0.0307262569832402
YDR311W	0	0	0.0306834030683403
YBL011W	0	0	0.0306406685236769
YDR224C	0	0	0.0305980528511822
YMR039C	0	0	0.0305555555555556
YDR082W	0	0	0.0305131761442441
YPR168W	0	0	0.0304709141274238
YOR081C	0	0	0.0304287690179806
YGR202C	0	0	0.0303867403314917
YBR038W	0	0	0.0303448275862069
YOL006C	0	0	0.0303030303030303
YLR288C	0	0	0.0302613480055021
YML049C	0	0	0.0302197802197802
YER105C	0	0	0.0301783264746228
YBR020W	0	0	0.0301369863013699
YBR255W	0	1	0.0301369863013699
YDR326C	0	0	0.0300957592339261
YGL207W	0	0	0.0300546448087432
YHR014W	0	0	0.0300136425648022
YGL241W	0	0	0.0299727520435967
YBR257W	0	0	0.0299319727891156
YOL076W	0	0	0.0298913043478261
YDR137W	0	0	0.0298507462686567
YBR265W	0	0	0.029810298102981
YBL019W	0	0	0.0297699594046008
YBL014C	0	0	0.0297297297297297
YOL081W	0	0	0.0296896086369771
YER013W	0	0	0.0296495956873315
YPL268W	0	0	0.0296096904441454
YHR167W	0	0	0.0295698924731183
YAL032C	0	0	0.0295302013422819
YPL161C	0	0	0.0294906166219839
YNL218W	0	0	0.0294511378848728
YBR055C	0	0	0.0294117647058824
YER122C	0	0	0.0293724966622163
YGL027C	0	0	0.0293333333333333
YBR167C	0	0	0.0292942743009321
YBR094W	0	1	0.0292942743009321
YHR076W	0	1	0.0292942743009321
YBR136W	0	0	0.0292553191489362
YGL213C	0	0	0.0292164674634794
YLR238W	0	0	0.0291777188328912
YGL197W	0	0	0.0291390728476821
YNL121C	0	0	0.0291005291005291
YLR456W	0	1	0.0291005291005291
YBR170C	0	0	0.0290620871862616
YDR528W	0	0	0.029023746701847
YER166W	0	0	0.0289855072463768
YML038C	0	0	0.0289473684210526
YNL116W	0	0	0.0289093298291721
YIL147C	0	0	0.0288713910761155
YDR458C	0	1	0.0288713910761155
YPL210C	0	0	0.0288335517693316
YDR276C	0	0	0.0287958115183246
YDL044C	0	0	0.0287581699346405
YBL007C	0	0	0.0287206266318538
YCL032W	0	0	0.0286831812255541
YLR089C	0	1	0.0286831812255541
YML103C	0	0	0.0286458333333333
YIL112W	0	0	0.0286085825747724
YBR236C	0	0	0.0285714285714286
YNL212W	0	1	0.0285714285714286
YNL091W	0	0	0.0285343709468223
YBR210W	0	0	0.0284974093264249
YFR038W	0	1	0.0284974093264249
YLR096W	0	0	0.0284605433376455
YER109C	0	0	0.0284237726098191
YOL145C	0	0	0.0283870967741936
YBR022W	0	0	0.0283505154639175
YLR207W	0	0	0.0283140283140283
YDR388W	0	0	0.0282776349614396
YGL172W	0	0	0.0282413350449294
YOR350C	0	1	0.0282413350449294
YBL036C	0	0	0.0282051282051282
YBR077C	0	0	0.028169014084507
YGR189C	0	0	0.0281329923273657
YDR495C	0	0	0.0280970625798212
YGL097W	0	0	0.0280612244897959
YNL257C	0	0	0.0280254777070064
YBR188C	0	0	0.0279898218829517
YCR092C	0	0	0.0279542566709022
YBL060W	0	1	0.0279542566709022
YDR309C	0	0	0.0279187817258883
YLR055C	0	0	0.0278833967046895
YER164W	0	0	0.0278481012658228
YPL215W	0	0	0.0278128950695322
YER112W	0	0	0.0277777777777778
YGL194C	0	0	0.0277427490542245
YBR125C	0	1	0.0277427490542245
YHR115C	0	0	0.0277078085642317
YNL201C	0	0	0.0276729559748428
YLR247C	0	1	0.0276729559748428
YOR188W	0	0	0.0276381909547739
YBR259W	0	1	0.0276381909547739
YGL210W	0	0	0.027603513174404
YLR166C	0	0	0.0275689223057644
YBR219C	0	1	0.0275689223057644
YIL031W	0	0	0.0275344180225282
YBR290W	0	0	0.0275
YER129W	0	0	0.0274656679151061
YCR073C	0	0	0.027431421446384
YBR112C	0	0	0.0273972602739726
YPR055W	0	0	0.027363184079602
YJR140C	0	0	0.0273291925465838
YPR056W	0	0	0.0272952853598015
YDL005C	0	0	0.0272614622057001
YIL138C	0	0	0.0272277227722772
YDL013W	0	0	0.0271940667490729
YBR202W	0	0	0.0271604938271605
YBR179C	0	0	0.0271270036991369
YLR353W	0	0	0.0270935960591133
YMR218C	0	0	0.027060270602706
YDR389W	0	0	0.027027027027027
YOL054W	0	0	0.0269938650306748
YBR253W	0	0	0.0269607843137255
YOR357C	0	0	0.0269277845777234
YIR004W	0	0	0.0268948655256724
YIL139C	0	0	0.0268620268620269
YBR199W	0	0	0.0268292682926829
YLR452C	0	0	0.0267965895249695
YER114C	0	0	0.0267639902676399
YBL057C	0	0	0.0267314702308627
YJL179W	0	0	0.0266990291262136
YJR054W	0	1	0.0266990291262136
YBL082C	0	0	0.0266666666666667
YDL043C	0	0	0.026634382566586
YJL029C	0	0	0.026602176541717
YKL022C	0	0	0.0265700483091787
YLR263W	0	0	0.0265379975874548
YLR026C	0	0	0.0265060240963855
YBR153W	0	0	0.02647412755716
YBL006C	0	0	0.0264423076923077
YPL051W	0	0	0.0264105642256903
YCR037C	0	0	0.026378896882494
YDR177W	0	0	0.0263473053892216
YBR229C	0	0	0.0263157894736842
YBR110W	0	0	0.026284348864994
YHR114W	0	0	0.0262529832935561
YPR049C	0	0	0.0262216924910608
YKR007W	0	0	0.0261904761904762
YPL195W	0	0	0.0261593341260404
YGR150C	0	1	0.0261593341260404
YIR008C	0	0	0.0261282660332542
YOR233W	0	0	0.0260972716488731
YPR162C	0	0	0.0260663507109005
YBR108W	0	1	0.0260663507109005
YNL227C	0	0	0.0260355029585799
YJL129C	0	0	0.0260047281323877
YHR189W	0	0	0.025974025974026
YBL021C	0	0	0.0259433962264151
YJR022W	0	0	0.0259128386336867
YDL077C	0	0	0.0258823529411765
YHL038C	0	0	0.0258519388954172
YHR105W	0	1	0.0258519388954172
YJL207C	0	0	0.0258215962441315
YBL104C	0	1	0.0258215962441315
YOR176W	0	0	0.0257913247362251
YDL030W	0	0	0.0257611241217799
YOR198C	0	0	0.0257309941520468
YDL227C	0	0	0.0257009345794393
YKL025C	0	0	0.0256709451575263
YGR274C	0	0	0.0256410256410256
YGL167C	0	0	0.0256111757857974
YDR217C	0	0	0.0255813953488372
YBR227C	0	1	0.0255813953488372
YNL099C	0	0	0.0255516840882695
YFR013W	0	0	0.0255220417633411
YLR321C	0	0	0.0254924681344148
YNL199C	0	0	0.025462962962963
YBR260C	0	0	0.0254335260115607
YMR287C	0	0	0.0254041570438799
YLR145W	0	0	0.0253748558246828
YBR173C	0	0	0.0253456221198157
YOR266W	0	0	0.0253164556962025
YBR198C	0	0	0.0252873563218391
YML095C	0	0	0.0252583237657865
YDR027C	0	0	0.0252293577981651
YGR116W	0	0	0.0252004581901489
YDL069C	0	0	0.0251716247139588
YIL002C	0	0	0.0251428571428571
YMR029C	0	0	0.0251141552511416
YLR399C	0	0	0.0250855188141391
YMR127C	0	0	0.0250569476082005
YIL008W	0	0	0.025028441410694
YAL007C	0	0	0.025
YDL219W	0	0	0.0249716231555051
YOL003C	0	0	0.0249433106575964
YEL041W	0	0	0.0249150622876557
YBR279W	0	0	0.0248868778280543
YKR050W	0	0	0.0248587570621469
YML107C	0	0	0.0248306997742664
YBR194W	0	1	0.0248306997742664
YAL026C	0	0	0.0248027057497181
YOR106W	0	0	0.0247747747747748
YCR084C	0	0	0.0247469066366704
YGR276C	0	0	0.0247191011235955
YDL006W	0	0	0.0246913580246914
YNL231C	0	0	0.0246636771300448
YKR001C	0	0	0.0246360582306831
YMR153W	0	0	0.0246085011185682
YDL090C	0	0	0.0245810055865922
YKL139W	0	0	0.0245535714285714
YDR412W	0	0	0.0245261984392419
YGL005C	0	0	0.0244988864142539
YKR101W	0	0	0.0244716351501669
YPR025C	0	0	0.0244444444444444
YIR013C	0	0	0.0244173140954495
YBL067C	0	1	0.0244173140954495
YER118C	0	0	0.024390243902439
YNL310C	0	0	0.0243632336655592
YBR004C	0	0	0.0243362831858407
YDR331W	0	0	0.0243093922651934
YOL112W	0	0	0.0242825607064018
YPL175W	0	0	0.0242557883131202
YLR127C	0	0	0.0242290748898678
YDR229W	0	0	0.0242024202420242
YHR134W	0	0	0.0241758241758242
YDR515W	0	0	0.0241492864983535
YDR253C	0	0	0.0241228070175439
YHL020C	0	0	0.0240963855421687
YGL190C	0	0	0.0240700218818381
YJL186W	0	0	0.0240437158469945
YPR095C	0	0	0.0240174672489083
YLR450W	0	0	0.0239912758996728
YGL064C	0	0	0.0239651416122004
YBL050W	0	0	0.0239390642002176
YOR103C	0	0	0.0239130434782609
YDL170W	0	0	0.0238870792616721
YML011C	0	0	0.0238611713665944
YBR159W	0	0	0.0238353196099675
YBR059C	0	0	0.0238095238095238
YOR290C	0	0	0.0237837837837838
YDL029W	0	0	0.0237580993520518
YNL222W	0	0	0.0237324703344121
YNR028W	0	1	0.0237324703344121
YLR084C	0	0	0.0237068965517241
YML020W	0	1	0.0237068965517241
YER008C	0	0	0.0236813778256189
YPL144W	0	0	0.0236559139784946
YDR390C	0	0	0.0236305048335124
YDR362C	0	0	0.0236051502145923
YDL088C	0	0	0.0235798499464094
YMR183C	0	0	0.0235546038543897
YBR096W	0	1	0.0235546038543897
YLR020C	0	0	0.0235294117647059
YKL125W	0	0	0.0235042735042735
YDL112W	0	0	0.0234791889007471
YBR166C	0	0	0.023454157782516
YGL176C	0	1	0.023454157782516
YLR419W	0	1	0.023454157782516
YMR172W	0	0	0.0234291799787007
YER173W	0	0	0.0234042553191489
YGR104C	0	0	0.0233793836344315
YER029C	0	0	0.0233545647558386
YNL001W	0	0	0.0233297985153765
YCR009C	0	0	0.0233050847457627
YFL034W	0	1	0.0233050847457627
YLR337C	0	0	0.0232804232804233
YOR320C	0	0	0.0232558139534884
YNL267W	0	0	0.0232312565997888
YBR220C	0	1	0.0232312565997888
YFL017C	0	0	0.0232067510548523
YMR028W	0	0	0.0231822971548999
YJL090C	0	0	0.0231578947368421
YDR265W	0	0	0.0231335436382755
YGL038C	0	0	0.023109243697479
YER014W	0	0	0.0230849947534103
YML036W	0	0	0.0230607966457023
YNL243W	0	0	0.0230366492146597
YFR016C	0	1	0.0230366492146597
YJL039C	0	0	0.0230125523012552
YBR172C	0	0	0.0229885057471264
YGL133W	0	0	0.022964509394572
YDR195W	0	0	0.0229405630865485
YKL186C	0	0	0.0229166666666667
YDR440W	0	0	0.0228928199791883
YDR323C	0	0	0.0228690228690229
YGR112W	0	0	0.0228452751817238
YBR120C	0	0	0.0228215767634855
YGR013W	0	0	0.0227979274611399
YOR159C	0	0	0.0227743271221532
YBR204C	0	1	0.0227743271221532
YNL064C	0	0	0.0227507755946225
YCR066W	0	0	0.0227272727272727
YOR110W	0	0	0.022703818369453
YBL004W	0	0	0.022680412371134
YNL003C	0	0	0.0226570545829042
YER107C	0	0	0.0226337448559671
YML105C	0	0	0.0226104830421377
YDL122W	0	0	0.0225872689938398
YJL190C	0	0	0.0225641025641026
YLR102C	0	0	0.0225409836065574
YBR033W	0	1	0.0225409836065574
YNL288W	0	0	0.022517911975435
YBR135W	0	0	0.0224948875255624
YGL242C	0	1	0.0224948875255624
YNL291C	0	0	0.0224719101123595
YKL134C	0	0	0.0224489795918367
YJL204C	0	0	0.0224260958205912
YDL142C	0	0	0.0224032586558045
YFL025C	0	0	0.0223804679552391
YBR002C	0	0	0.0223577235772358
YIR002C	0	0	0.0223350253807107
YBR080C	0	0	0.0223123732251521
YPL243W	0	0	0.022289766970618
YBR003W	0	0	0.0222672064777328
YOR305W	0	0	0.0222446916076845
YAL009W	0	0	0.0222222222222222
YPL029W	0	0	0.0221997981836529
YBL102W	0	0	0.0221774193548387
YDR301W	0	0	0.0221550855991944
YPL152W	0	0	0.0221327967806841
YGL247W	0	0	0.0221105527638191
YHR083W	0	0	0.0220883534136546
YCR002C	0	0	0.0220661985957874
YAR018C	0	0	0.0220440881763527
YHR168W	0	0	0.022022022022022
YFR048W	0	0	0.022
YLL007C	0	1	0.022
YMR188C	0	0	0.021978021978022
YNL059C	0	0	0.0219560878243513
YDR484W	0	0	0.0219341974077767
YBL084C	0	0	0.0219123505976096
YJR068W	0	0	0.0218905472636816
YBR273C	0	0	0.0218687872763419
YER179W	0	0	0.0218470705064548
YDR080W	0	0	0.0218253968253968
YKR028W	0	0	0.0218037661050545
YBL017C	0	0	0.0217821782178218
YBL022C	0	0	0.0217606330365974
YOR021C	0	0	0.0217391304347826
YLR368W	0	0	0.0217176702862784
YBL089W	0	0	0.0216962524654832
YBR293W	0	0	0.0216748768472906
YBR235W	0	1	0.0216748768472906
YGL092W	0	0	0.0216535433070866
YDR436W	0	0	0.0216322517207473
YMR061W	0	0	0.0216110019646365
YPR145W	0	0	0.0215897939156035
YBR274W	0	0	0.0215686274509804
YMR044W	0	0	0.0215475024485798
YBR195C	0	0	0.0215264187866928
YNL038W	0	0	0.021505376344086
YNL147W	0	0	0.021484375
YBR030W	0	0	0.0214634146341463
YML097C	0	0	0.0214424951267057
YBR244W	0	0	0.0214216163583252
YNL213C	0	0	0.0214007782101167
YER140W	0	1	0.0214007782101167
YGR028W	0	0	0.021379980563654
YJL073W	0	0	0.0213592233009709
YFR041C	0	0	0.0213385063045587
YBR205W	0	0	0.0213178294573643
YOL068C	0	0	0.021297192642788
YGR036C	0	0	0.0212765957446809
YGL043W	0	0	0.021256038647343
YDR339C	0	0	0.0212355212355212
YBR271W	0	0	0.0212150433944069
YIL129C	0	0	0.0211946050096339
YBR252W	0	0	0.0211742059672762
YBR140C	0	0	0.0211538461538462
YLR139C	0	0	0.021133525456292
YER086W	0	0	0.0211132437619962
YKR092C	0	0	0.0210930009587728
YPL169C	0	0	0.0210727969348659
YNL248C	0	0	0.0210526315789474
YJL102W	0	0	0.0210325047801147
YNL164C	0	0	0.0210124164278892
YOR093C	0	1	0.0210124164278892
YML037C	0	1	0.0210124164278892
YDR170C	0	0	0.0209923664122137
YJL104W	0	0	0.0209723546234509
YPR139C	0	0	0.020952380952381
YLR087C	0	0	0.0209324452901998
YDR240C	0	0	0.0209125475285171
YHR133C	0	0	0.0208926875593542
YOL078W	0	0	0.0208728652751423
YMR301C	0	0	0.0208530805687204
YGL070C	0	0	0.0208333333333333
YBR272C	0	0	0.0208136234626301
YBR084W	0	0	0.0207939508506616
YBR024W	0	0	0.0207743153918791
YDR260C	0	0	0.0207547169811321
YOR241W	0	0	0.0207351555136664
YKL204W	0	0	0.0207156308851224
YCL051W	0	0	0.0206961429915334
YHR013C	0	0	0.0206766917293233
YGR217W	0	0	0.0206572769953052
YDL127W	0	0	0.0206378986866792
YBL091C-A	0	1	0.0206378986866792
YHL013C	0	1	0.0206378986866792
YJR143C	0	0	0.0206185567010309
YPL016W	0	0	0.0205992509363296
YDL177C	0	1	0.0205992509363296
YAL029C	0	0	0.0205799812909261
YBR225W	0	1	0.0205799812909261
YDR299W	0	0	0.0205607476635514
YDR108W	0	0	0.0205415499533147
YEL056W	0	0	0.0205223880597015
YPL271W	0	0	0.0205032618825722
YJL076W	0	0	0.0204841713221601
YBR263W	0	0	0.0204651162790698
YBR086C	0	0	0.0204460966542751
YLR209C	0	0	0.0204271123491179
YLR018C	0	0	0.0204081632653061
YJR118C	0	0	0.020389249304912
YKL082C	0	0	0.0203703703703704
YBR061C	0	0	0.0203515263644773
YMR215W	0	1	0.0203515263644773
YGL095C	0	0	0.0203327171903882
YGL248W	0	0	0.0203139427516159
YNL330C	0	0	0.0202952029520295
YKL144C	0	0	0.0202764976958525
YKL017C	0	0	0.0202578268876611
YDR141C	0	0	0.0202391904323827
YBR023C	0	0	0.0202205882352941
YNL264C	0	0	0.0202020202020202
YEL064C	0	0	0.0201834862385321
YHR102W	0	0	0.0201649862511457
YOR296W	0	1	0.0201649862511457
YER157W	0	0	0.0201465201465201
YBR171W	0	0	0.020128087831656
YDR473C	0	0	0.020109689213894
YAL019W	0	0	0.0200913242009132
YHR077C	0	0	0.0200729927007299
YBR078W	0	0	0.0200546946216955
YMR101C	0	0	0.0200364298724954
YKL205W	0	0	0.0200181983621474
YKL096W-A	0	0	0.02
YAR050W	0	0	0.0199818346957312
YLR114C	0	0	0.0199637023593466
YAL023C	0	0	0.0199456029011786
YDR369C	0	0	0.0199275362318841
YLR039C	0	0	0.0199095022624434
YMR004W	0	0	0.0198915009041591
YBR016W	0	0	0.019873532068654
YIL085C	0	0	0.01985559566787
YBL038W	0	0	0.0198376916140667
YDL002C	0	0	0.0198198198198198
YNL247W	0	0	0.0198019801980198
YDL153C	0	0	0.0197841726618705
YGL131C	0	1	0.0197841726618705
YNL041C	0	0	0.0197663971248877
YMR264W	0	0	0.0197486535008977
YLR398C	0	0	0.0197309417040359
YOL103W	0	0	0.0197132616487455
YKL002W	0	0	0.0196956132497762
YDR252W	0	0	0.0196779964221825
YER030W	0	0	0.0196604110813226
YHR164C	0	0	0.0196428571428571
YAL051W	0	0	0.0196253345227475
YDR117C	0	1	0.0196253345227475
YIR023W	0	0	0.0196078431372549
YDR049W	0	1	0.0196078431372549
YCR094W	0	0	0.0195903829029386
YBR261C	0	1	0.0195903829029386
YPL129W	0	0	0.0195729537366548
YPL122C	0	0	0.0195555555555556
YDL042C	0	0	0.019538188277087
YJL041W	0	0	0.0195208518189885
YDL089W	0	1	0.0195208518189885
YLR082C	0	0	0.0195035460992908
YMR234W	0	0	0.0194862710363153
YAL055W	0	0	0.0194690265486726
YER007C-A	0	0	0.0194518125552608
YCR028C-A	0	0	0.019434628975265
YDR335W	0	0	0.0194174757281553
YDR392W	0	0	0.0194003527336861
YJL005W	0	0	0.0193832599118943
YCL064C	0	0	0.0193661971830986
YOR143C	0	0	0.019349164467898
YNL032W	0	0	0.0193321616871705
YEL023C	0	1	0.0193321616871705
YMR239C	0	0	0.019315188762072
YNL080C	0	0	0.0192982456140351
YPL165C	0	1	0.0192982456140351
YBL106C	0	0	0.0192813321647677
YBL041W	0	0	0.0192644483362522
YLR151C	0	1	0.0192644483362522
YGR218W	0	0	0.0192475940507437
YHR108W	0	0	0.0192307692307692
YBR193C	0	0	0.0192139737991266
YAL021C	0	0	0.0191972076788831
YMR022W	0	0	0.019180470793374
YCL001W	0	0	0.0191637630662021
YBR122C	0	0	0.0191470844212359
YNL008C	0	0	0.0191304347826087
YML015C	0	0	0.0191138140747176
YPL001W	0	0	0.0190972222222222
YGL113W	0	0	0.0190806591500434
YLR277C	0	0	0.0190641247833622
YDL167C	0	0	0.019047619047619
YJL080C	0	0	0.0190311418685121
YHR086W	0	0	0.0190146931719965
YBR017C	0	0	0.0189982728842832
YBR155W	0	0	0.0189818809318378
YMR306W	0	0	0.0189655172413793
YBL086C	0	1	0.0189655172413793
YBR221C	0	0	0.0189491817398794
YKL057C	0	0	0.0189328743545611
YMR292W	0	0	0.0189165950128977
YDL106C	0	0	0.0189003436426117
YLR360W	0	0	0.0188841201716738
YOR094W	0	0	0.0188679245283019
YPL083C	0	0	0.0188517566409597
YPL133C	0	0	0.0188356164383562
YPL224C	0	0	0.018819503849444
YPR051W	0	0	0.0188034188034188
YHR150W	0	0	0.0187873612297182
YBR091C	0	0	0.0187713310580205
YIL118W	0	0	0.0187553282182438
YCL011C	0	0	0.0187393526405451
YIL090W	0	0	0.0187234042553192
YAL010C	0	0	0.0187074829931973
YNL207W	0	0	0.0186915887850467
YBR029C	0	0	0.0186757215619694
YBR246W	0	1	0.0186757215619694
YOR239W	0	0	0.0186598812553011
YIL098C	0	0	0.0186440677966102
YGR083C	0	0	0.0186282811176969
YAL043C	0	0	0.0186125211505922
YHR110W	0	0	0.0185967878275571
YJL036W	0	0	0.0185810810810811
YNL090W	0	0	0.0185654008438819
YER099C	0	0	0.0185497470489039
YGL130W	0	0	0.0185341196293176
YLR425W	0	0	0.0185185185185185
YKL105C	0	1	0.0185185185185185
YBR187W	0	1	0.0185185185185185
YHR060W	0	0	0.0185029436501262
YDR435C	0	0	0.0184873949579832
YDR040C	0	0	0.0184718723761545
YHR181W	0	0	0.0184563758389262
YBR036C	0	0	0.0184409052808047
YAL041W	0	0	0.0184254606365159
YBL001C	0	0	0.0184100418410042
YER048C	0	1	0.0184100418410042
YGR005C	0	0	0.0183946488294314
YBR207W	0	0	0.0183792815371763
YOL123W	0	0	0.0183639398998331
YDR213W	0	0	0.018348623853211
YER009W	0	0	0.0183333333333333
YBR283C	0	0	0.0183180682764363
YBR028C	0	1	0.0183180682764363
YPL239W	0	0	0.0183028286189684
YNL286W	0	0	0.0182876142975894
YBR234C	0	0	0.0182724252491694
YCR033W	0	0	0.0182572614107884
YKL005C	0	0	0.0182421227197347
YJL091C	0	0	0.0182270091135046
YDL171C	0	0	0.0182119205298013
YHL003C	0	0	0.0181968569065343
YOR039W	0	0	0.0181818181818182
YGL025C	0	0	0.0181668042939719
YGR120C	0	0	0.0181518151815182
YKL197C	0	0	0.0181368507831822
YJL112W	0	0	0.0181219110378913
YGL003C	0	0	0.0181069958847737
YKL160W	0	0	0.0180921052631579
YJR005W	0	0	0.0180772391125719
YNR035C	0	0	0.0180623973727422
YJR091C	0	0	0.0180475799835931
YML093W	0	0	0.0180327868852459
YJL085W	0	0	0.018018018018018
YDR292C	0	0	0.0180032733224223
YJL087C	0	0	0.017988552739166
YPL146C	0	0	0.0179738562091503
YDL226C	0	0	0.0179591836734694
YBL055C	0	0	0.0179445350734095
YPL194W	0	0	0.0179299103504482
YOL045W	0	0	0.0179153094462541
YMR231W	0	0	0.0179007323026851
YPL009C	0	1	0.0179007323026851
YOR246C	0	1	0.0179007323026851
YOR023C	0	0	0.0178861788617886
YKL149C	0	0	0.0178716490658002
YGR177C	0	0	0.0178571428571429
YPR131C	0	0	0.0178426601784266
YGR002C	0	0	0.0178282009724473
YBL026W	0	0	0.0178137651821862
YIL061C	0	0	0.0177993527508091
YAL033W	0	0	0.0177849636216653
YNR011C	0	0	0.0177705977382876
YPL260W	0	1	0.0177705977382876
YCR043C	0	1	0.0177705977382876
YJL059W	0	0	0.0177562550443906
YJL014W	0	0	0.017741935483871
YNL299W	0	0	0.0177276390008058
YBR141C	0	1	0.0177276390008058
YJL060W	0	0	0.0177133655394525
YOR295W	0	0	0.0176991150442478
YIL142W	0	0	0.0176848874598071
YAL003W	0	0	0.0176706827309237
YKL088W	0	0	0.0176565008025682
YBR058C	0	0	0.0176423416198877
YPR161C	0	0	0.0176282051282051
YBL107C	0	1	0.0176282051282051
YDR457W	0	0	0.0176140912730184
YBL090W	0	0	0.0176
YGL116W	0	0	0.017585931254996
YOR287C	0	0	0.0175718849840256
YBR268W	0	0	0.0175578611332801
YKL075C	0	0	0.0175438596491228
YKL191W	0	0	0.0175298804780877
YJL025W	0	0	0.017515923566879
YOR308C	0	0	0.0175019888623707
YDR446W	0	0	0.0174880763116057
YBL068W	0	0	0.0174741858617951
YDR307W	0	1	0.0174741858617951
YPL217C	0	0	0.0174603174603175
YOR068C	0	0	0.0174464710547185
YLR429W	0	0	0.01743264659271
YBR212W	0	0	0.0174188440221694
YHR085W	0	0	0.0174050632911392
YDR179W-A	0	1	0.0174050632911392
YAL031C	0	0	0.0173913043478261
YHR098C	0	0	0.0173775671406003
YPL263C	0	1	0.0173775671406003
YDR065W	0	0	0.0173638516179953
YDR261C	0	0	0.0173501577287066
YBL093C	0	0	0.0173364854215918
YBR162W-A	0	0	0.0173228346456693
YER093C	0	0	0.017309205350118
YBL058W	0	0	0.0172955974842767
YOR321W	0	0	0.0172820109976434
YBL056W	0	0	0.0172684458398744
YHR184W	0	0	0.0172549019607843
YLR148W	0	0	0.0172413793103448
YPL139C	0	0	0.0172278778386844
YJL051W	0	1	0.0172278778386844
YEL052W	0	1	0.0172278778386844
YPR133C	0	0	0.0172143974960876
YAL056W	0	0	0.0172009382329945
YDR228C	0	0	0.0171875
YDR175C	0	0	0.0171740827478532
YGR134W	0	0	0.0171606864274571
YMR100W	0	0	0.0171473109898675
YGR054W	0	0	0.0171339563862928
YMR033W	0	0	0.0171206225680934
YPL042C	0	0	0.0171073094867807
YDR414C	0	0	0.0170940170940171
YGL168W	0	0	0.0170807453416149
YGL112C	0	0	0.0170674941815361
YKR019C	0	0	0.0170542635658915
YMR137C	0	0	0.0170410534469404
YDR245W	0	0	0.0170278637770898
YBR062C	0	1	0.0170278637770898
YNL119W	0	0	0.017014694508894
YGL045W	0	0	0.0170015455950541
YER059W	0	0	0.016988416988417
YKR086W	0	0	0.0169753086419753
YDR310C	0	0	0.0169622205088666
YER031C	0	0	0.0169491525423729
YER113C	0	1	0.0169491525423729
YBR251W	0	0	0.0169361046959199
YNL163C	0	0	0.0169230769230769
YDR266C	0	1	0.0169230769230769
YMR119W	0	0	0.0169100691775557
YCL004W	0	0	0.0168970814132104
YLL001W	0	0	0.0168841135840368
YDR166C	0	0	0.0168711656441718
YBR197C	0	1	0.0168711656441718
YPL240C	0	0	0.0168582375478927
YAL015C	0	0	0.0168453292496172
YMR094W	0	0	0.0168324407039021
YKR055W	0	0	0.0168195718654434
YBL091C	0	0	0.0168067226890756
YOR353C	0	0	0.016793893129771
YMR021C	0	0	0.0167810831426392
YAL022C	0	0	0.0167682926829268
YOL114C	0	1	0.0167682926829268
YGL201C	0	0	0.0167555217060168
YLR117C	0	0	0.0167427701674277
YLL027W	0	0	0.0167300380228137
YNL214W	0	0	0.0167173252279635
YGL060W	0	1	0.0167173252279635
YML010W	0	0	0.0167046317388003
YDR305C	0	0	0.0166919575113809
YKL110C	0	0	0.0166793025018954
YDL148C	0	0	0.0166666666666667
YGR222W	0	0	0.0166540499621499
YBR121C	0	0	0.0166414523449319
YOL148C	0	0	0.0166288737717309
YMR211W	0	0	0.0166163141993958
YMR227C	0	0	0.0166037735849057
YMR285C	0	0	0.0165912518853695
YGL101W	0	1	0.0165912518853695
YCL067C	0	0	0.0165787490580256
YGR105W	0	0	0.016566265060241
YGR271W	0	0	0.0165537998495109
YGL232W	0	0	0.0165413533834586
YGL237C	0	0	0.0165289256198347
YGR056W	0	0	0.0165165165165165
YKL012W	0	0	0.0165041260315079
YGL164C	0	1	0.0165041260315079
YCL045C	0	1	0.0165041260315079
YBL061C	0	0	0.0164917541229385
YAL058W	0	0	0.0164794007490637
YOL014W	0	1	0.0164794007490637
YBR143C	0	0	0.0164670658682635
YHR117W	0	1	0.0164670658682635
YDL209C	0	0	0.0164547494390426
YPL189W	0	0	0.0164424514200299
YDL040C	0	0	0.0164301717699776
YMR130W	0	1	0.0164301717699776
YAR035W	0	0	0.0164179104477612
YJL098W	0	0	0.0164056674123788
YNR029C	0	1	0.0164056674123788
YIR033W	0	0	0.0163934426229508
YBR128C	0	0	0.0163812360387193
YPR045C	0	1	0.0163812360387193
YEL036C	0	0	0.0163690476190476
YLR430W	0	0	0.0163568773234201
YOL089C	0	0	0.0163447251114413
YPR101W	0	0	0.0163325909428359
YNR048W	0	0	0.0163204747774481
YLR052W	0	0	0.0163083765752409
YER172C	0	0	0.0162962962962963
YPL140C	0	0	0.0162842339008142
YJL058C	0	0	0.0162721893491124
YGR184C	0	0	0.016260162601626
YMR266W	0	0	0.0162481536189069
YOR113W	0	0	0.0162361623616236
YOL094C	0	0	0.0162241887905605
YIL004C	0	0	0.0162122328666175
YBL069W	0	0	0.01620029455081
YGR041W	0	0	0.0161883738042678
YNL245C	0	0	0.0161764705882353
YHR011W	0	0	0.0161645848640705
YDR468C	0	0	0.0161527165932452
YLR007W	0	0	0.0161408657373441
YBL103C	0	0	0.0161290322580645
YNL308C	0	0	0.0161172161172161
YIL009W	0	0	0.0161054172767204
YGL153W	0	0	0.0160936356986101
YER051W	0	0	0.0160818713450292
YNL154C	0	0	0.0160701241782323
YGL066W	0	0	0.0160583941605839
YMR069W	0	0	0.0160466812545587
YBR138C	0	1	0.0160466812545587
YGL198W	0	0	0.0160349854227405
YKR078W	0	0	0.0160233066278223
YLR320W	0	0	0.0160116448326055
YDR302W	0	0	0.016
YNL051W	0	0	0.0159883720930233
YJR004C	0	0	0.0159767610748003
YPL196W	0	0	0.0159651669085631
YGR261C	0	0	0.0159535895576505
YAL027W	0	1	0.0159535895576505
YOL023W	0	0	0.0159420289855072
YKL054C	0	0	0.0159304851556843
YDR365C	0	0	0.0159189580318379
YJR050W	0	0	0.0159074475777296
YPR057W	0	0	0.0158959537572254
YDR364C	0	0	0.015884476534296
YJR001W	0	0	0.0158730158730159
YPR111W	0	0	0.0158615717375631
YAL037W	0	1	0.0158615717375631
YLR083C	0	1	0.0158615717375631
YBR250W	0	0	0.015850144092219
YDL220C	0	0	0.0158387329013679
YHR091C	0	0	0.0158273381294964
YPR010C	0	0	0.0158159597411934
YFL049W	0	0	0.0158045977011494
YDR030C	0	0	0.0157932519741565
YBR239C	0	1	0.0157932519741565
YKL122C	0	0	0.0157819225251076
YMR209C	0	1	0.0157819225251076
YHL002W	0	0	0.0157706093189964
YEL053C	0	0	0.0157593123209169
YBR242W	0	1	0.0157593123209169
YMR025W	0	0	0.015748031496063
YML077W	0	0	0.0157367668097282
YDL156W	0	1	0.0157367668097282
YBR011C	0	0	0.0157255182273052
YDR120C	0	0	0.0157142857142857
YPR088C	0	0	0.0157030692362598
YDR416W	0	0	0.0156918687589158
YBR127C	0	0	0.0156806842480399
YMR053C	0	0	0.0156695156695157
YBR082C	0	0	0.0156583629893238
YGR071C	0	1	0.0156583629893238
YDL121C	0	1	0.0156583629893238
YIL021W	0	0	0.015647226173542
YPL254W	0	0	0.015636105188344
YPL164C	0	0	0.015625
YOL041C	0	0	0.0156139105748758
YBR154C	0	0	0.0156028368794326
YDR182W	0	0	0.0155917788802268
YEL042W	0	0	0.0155807365439093
YFL024C	0	0	0.0155697098372258
YEL051W	0	0	0.0155586987270156
YHL012W	0	0	0.015547703180212
YOL019W	0	1	0.015547703180212
YIR021W	0	0	0.0155367231638418
YAR014C	0	0	0.0155257586450247
YGR278W	0	0	0.0155148095909732
YAL017W	0	0	0.0155038759689922
YKL014C	0	0	0.0154929577464789
YAL025C	0	0	0.0154820548909219
YPR029C	0	0	0.0154711673699015
YKL059C	0	0	0.0154602951510892
YOR358W	0	0	0.0154494382022472
YMR128W	0	0	0.0154385964912281
YAR029W	0	1	0.0154385964912281
YPR032W	0	0	0.0154277699859748
YJL081C	0	0	0.01541695865452
YBR045C	0	0	0.015406162464986
YOR070C	0	0	0.0153953813855843
YHR019C	0	0	0.0153846153846154
YKL215C	0	1	0.0153846153846154
YCR093W	0	0	0.0153738644304682
YER028C	0	0	0.0153631284916201
YLR433C	0	0	0.0153524075366364
YPL132W	0	0	0.0153417015341702
YDL031W	0	0	0.0153310104529617
YER176W	0	0	0.0153203342618384
YDR091C	0	0	0.0153096729297147
YGR020C	0	0	0.0152990264255911
YPL038W	0	0	0.0152883947185546
YGL023C	0	0	0.0152777777777778
YML048W	0	0	0.0152671755725191
YLR436C	0	0	0.0152565880721221
YLR014C	0	0	0.0152460152460152
YHR159W	0	1	0.0152460152460152
YDR022C	0	0	0.0152354570637119
YOR046C	0	0	0.0152249134948097
YLR071C	0	0	0.0152143845089903
YER047C	0	1	0.0152143845089903
YDL007W	0	0	0.0152038700760194
YAL028W	0	0	0.0151933701657459
YDR106W	0	0	0.0151828847481021
YLR371W	0	0	0.0151724137931034
YBL018C	0	0	0.0151619572708477
YDR152W	0	1	0.0151619572708477
YOR341W	0	0	0.0151515151515152
YNR010W	0	0	0.0151410874053682
YMR102C	0	1	0.0151410874053682
YPL121C	0	0	0.015130674002751
YCR042C	0	0	0.0151202749140893
YAL016W	0	0	0.0151098901098901
YHL019C	0	0	0.0150995195607412
YCR023C	0	1	0.0150995195607412
YGL020C	0	0	0.0150891632373114
YDR498C	0	0	0.0150788211103496
YAL035W	0	0	0.0150684931506849
YAL042W	0	0	0.0150581793292266
YOR174W	0	0	0.0150478796169631
YFR037C	0	0	0.0150375939849624
YFL001W	0	0	0.0150273224043716
YDR002W	0	0	0.0150170648464164
YBR151W	0	1	0.0150170648464164
YDR459C	0	0	0.0150068212824011
YMR123W	0	0	0.0149965916837082
YGL016W	0	0	0.0149863760217984
YPR186C	0	0	0.0149761742682097
YCR048W	0	0	0.0149659863945578
YDL159W	0	0	0.0149558123725357
YPR097W	0	1	0.0149558123725357
YML013W	0	0	0.014945652173913
YHR204W	0	0	0.0149355057705363
YLR063W	0	1	0.0149355057705363
YDR202C	0	0	0.0149253731343284
YER146W	0	0	0.0149152542372881
YLR057W	0	1	0.0149152542372881
YPR129W	0	0	0.0149051490514905
YAL063C	0	0	0.014895057549086
YIL128W	0	0	0.0148849797023004
YAL062W	0	0	0.0148749154834348
YDL185W	0	0	0.0148648648648649
YPR017C	0	0	0.0148548278190412
YCR035C	0	0	0.0148448043184885
YNL128W	0	0	0.0148347943358058
YOR047C	0	0	0.0148247978436658
YIL068C	0	0	0.0148148148148148
YML081W	0	1	0.0148148148148148
YLR330W	0	0	0.0148048452220727
YDR283C	0	0	0.0147948890383322
YDR421W	0	0	0.0147849462365591
YBR019C	0	0	0.0147750167897918
YBL076C	0	0	0.0147651006711409
YHR003C	0	1	0.0147651006711409
YBR085W	0	0	0.0147551978537894
YER106W	0	0	0.014745308310992
YBR106W	0	0	0.014735432016075
YAL039C	0	0	0.0147255689424364
YKL130C	0	0	0.0147157190635452
YMR052W	0	0	0.0147058823529412
YBL054W	0	0	0.0146960587842351
YBR208C	0	0	0.0146862483311081
YDR288W	0	0	0.0146764509673115
YPL069C	0	0	0.0146666666666667
YBR037C	0	0	0.0146568954030646
YOL144W	0	0	0.014647137150466
YDR460W	0	0	0.0146373918829009
YGR092W	0	0	0.0146276595744681
YOR119C	0	0	0.0146179401993355
YMR286W	0	0	0.0146082337317397
YBL028C	0	0	0.0145985401459854
YJL072C	0	0	0.0145888594164456
YNR021W	0	1	0.0145888594164456
YEL030W	0	0	0.0145791915175613
YDL139C	0	1	0.0145791915175613
YAL012W	0	0	0.0145695364238411
YPR178W	0	0	0.014559894109861
YAL064W	0	1	0.014559894109861
YDR198C	0	0	0.0145502645502645
YBL040C	0	0	0.0145406477197621
YKL028W	0	0	0.0145310435931308
YKR038C	0	0	0.0145214521452145
YJR129C	0	1	0.0145214521452145
YCR038C	0	0	0.0145118733509235
YCR008W	0	0	0.014502307185234
YLR025W	0	0	0.0144927536231884
YFL033C	0	0	0.0144832126398947
YER190W	0	0	0.0144736842105263
YDR174W	0	0	0.0144641683103222
YCR077C	0	0	0.0144546649145861
YCR010C	0	0	0.0144451739986868
YAL018C	0	1	0.0144451739986868
YDR194C	0	0	0.0144356955380577
YJR021C	0	0	0.0144262295081967
YAL036C	0	0	0.0144167758846658
YBL059W	0	1	0.0144167758846658
YAL030W	0	0	0.014407334643091
YNR020C	0	0	0.0143979057591623
YDR026C	0	1	0.0143979057591623
YKL068W	0	0	0.0143884892086331
YMR307W	0	0	0.0143790849673203
YBR180W	0	0	0.0143696930111039
YGL139W	0	0	0.0143603133159269
YJL099W	0	0	0.0143509458577952
YAL040C	0	0	0.0143415906127771
YOR008C-A	0	0	0.0143322475570033
YML019W	0	0	0.0143229166666667
YAL059W	0	0	0.0143135979180221
YOL093W	0	0	0.0143042912873862
YCR052W	0	0	0.0142949967511371
YJL127C	0	0	0.0142857142857143
YMR160W	0	1	0.0142857142857143
YER133W	0	0	0.0142764438676184
YDL098C	0	0	0.0142671854734112
YDR192C	0	0	0.0142579390797148
YEL055C	0	0	0.0142487046632124
YOR154W	0	1	0.0142487046632124
YLR408C	0	1	0.0142487046632124
YCR026C	0	0	0.0142394822006473
YAL053W	0	0	0.0142302716688228
YLR440C	0	0	0.0142210730446025
YMR267W	0	0	0.0142118863049096
YEL040W	0	0	0.0142027114267269
YKL114C	0	0	0.0141935483870968
YAR033W	0	0	0.0141843971631206
YER039C	0	1	0.0141843971631206
YHR144C	0	0	0.0141752577319588
YCL039W	0	0	0.0141661300708307
YER004W	0	1	0.0141661300708307
YMR309C	0	0	0.0141570141570142
YHR146W	0	1	0.0141570141570142
YNL261W	0	0	0.0141479099678457
YDL166C	0	0	0.0141388174807198
YOL056W	0	1	0.0141388174807198
YER010C	0	1	0.0141388174807198
YNR022C	0	0	0.0141297366730893
YBR142W	0	0	0.0141206675224647
YCL054W	0	0	0.0141116100064144
YDR153C	0	0	0.0141025641025641
YDL189W	0	0	0.0140935297885971
YBR076W	0	0	0.0140845070422535
YLR306W	0	0	0.0140754958413308
YNL167C	0	0	0.0140664961636829
YBR111C	0	1	0.0140664961636829
YAR031W	0	0	0.0140575079872204
YLR289W	0	1	0.0140575079872204
YER019C-A	0	0	0.0140485312899106
YFR036W	0	0	0.0140395660497766
YNL076W	0	0	0.014030612244898
YML006C	0	0	0.0140216698534098
YBR079C	0	0	0.0140127388535032
YAL054C	0	0	0.0140038192234246
YER025W	0	0	0.0139949109414758
YLR260W	0	0	0.013986013986014
YER132C	0	0	0.0139771283354511
YNL242W	0	0	0.013968253968254
YPL041C	0	0	0.0139593908629442
YOR098C	0	0	0.0139505389980977
YML112W	0	0	0.0139416983523447
YBR115C	0	0	0.0139328689043699
YOL022C	0	1	0.0139328689043699
YBR013C	0	1	0.0139328689043699
YJL140W	0	0	0.0139240506329114
YDR121W	0	0	0.0139152435167615
YJR084W	0	0	0.0139064475347661
YAL014C	0	0	0.0138976626658244
YPR176C	0	0	0.0138888888888889
YMR126C	0	1	0.0138888888888889
YER046W	0	0	0.0138801261829653
YAR028W	0	1	0.0138801261829653
YOR037W	0	0	0.0138713745271122
YNR070W	0	0	0.0138626339004411
YDR173C	0	0	0.0138539042821159
YER161C	0	0	0.0138451856513531
YAL038W	0	0	0.0138364779874214
YHL023C	0	1	0.0138364779874214
YOL109W	0	0	0.0138277812696417
YCR045C	0	1	0.0138277812696417
YOR101W	0	0	0.0138190954773869
YMR185W	0	1	0.0138190954773869
YDR477W	0	0	0.0138104205900816
YGR125W	0	1	0.0138104205900816
YBR044C	0	0	0.013801756587202
YAR015W	0	0	0.0137931034482759
YLR021W	0	1	0.0137931034482759
YML030W	0	1	0.0137931034482759
YAL044C	0	0	0.0137844611528822
YMR284W	0	0	0.0137758296806512
YGR199W	0	0	0.0137672090112641
YDR238C	0	0	0.0137585991244528
YLL040C	0	0	0.01375
YGL050W	0	1	0.01375
YHR128W	0	0	0.0137414116177389
YBR018C	0	0	0.0137328339575531
YAR064W	0	1	0.0137328339575531
YBL016W	0	0	0.0137242669993762
YIL158W	0	1	0.0137242669993762
YER041W	0	1	0.0137242669993762
YBL027W	0	0	0.013715710723192
YER174C	0	0	0.0137071651090343
YJL111W	0	0	0.0136986301369863
YOR298W	0	0	0.0136901057871811
YBL098W	0	0	0.013681592039801
YAL008W	0	1	0.013681592039801
YBR040W	0	0	0.0136730888750777
YLR447C	0	0	0.0136645962732919
YNL224C	0	1	0.0136645962732919
YAR071W	0	0	0.0136561142147734
YJL154C	0	0	0.0136476426799007
YBL005W	0	0	0.0136391816491011
YLR287C	0	1	0.0136391816491011
YML128C	0	0	0.0136307311028501
YOR151C	0	0	0.0136222910216718
YHR099W	0	0	0.0136138613861386
YER063W	0	0	0.0136054421768707
YDR235W	0	0	0.0135970333745365
YCL034W	0	0	0.0135886349598518
YNL292W	0	0	0.0135802469135802
YMR283C	0	0	0.013571869216533
YOL009C	0	0	0.0135635018495684
YBR083W	0	0	0.0135551447935921
YER168C	0	0	0.0135467980295567
YAR020C	0	1	0.0135467980295567
YAL060W	0	0	0.0135384615384615
YDL147W	0	0	0.013530135301353
YLR106C	0	0	0.0135218192993239
YPL047W	0	0	0.0135135135135135
YGR168C	0	1	0.0135135135135135
YER183C	0	0	0.0135052179251074
YOR253W	0	0	0.0134969325153374
YJL105W	0	1	0.0134969325153374
YJL123C	0	1	0.0134969325153374
YDR107C	0	1	0.0134969325153374
YBL033C	0	0	0.0134886572654813
YDR138W	0	0	0.0134803921568627
YPL157W	0	0	0.0134721371708512
YKL193C	0	0	0.0134638922888617
YML125C	0	0	0.0134556574923547
YEL013W	0	0	0.0134474327628362
YKR064W	0	1	0.0134474327628362
YGL124C	0	0	0.0134392180818571
YJR007W	0	0	0.0134310134310134
YOR211C	0	0	0.0134228187919463
YPR159W	0	0	0.0134146341463415
YBL015W	0	0	0.0134064594759293
YHL022C	0	0	0.0133982947624848
YDR093W	0	0	0.0133901399878271
YNR031C	0	0	0.01338199513382
YFR034C	0	0	0.0133738601823708
YKL008C	0	0	0.0133657351154313
YHR207C	0	1	0.0133657351154313
YBL044W	0	1	0.0133657351154313
YER123W	0	0	0.013357619914997
YOR141C	0	1	0.013357619914997
YCR067C	0	0	0.0133495145631068
YOL135C	0	0	0.0133414190418435
YDR081C	0	0	0.0133333333333333
YGR009C	0	0	0.0133252574197456
YBR150C	0	1	0.0133252574197456
YLR336C	0	0	0.013317191283293
YKL203C	0	0	0.0133091349062311
YMR268C	0	0	0.0133010882708585
YBR101C	0	0	0.0132930513595166
YBR021W	0	0	0.0132850241545894
YGR258C	0	0	0.0132770066385033
YBR066C	0	0	0.0132689987937274
YKL165C	0	0	0.0132610006027728
YDR378C	0	0	0.0132530120481928
YOR207C	0	0	0.0132450331125828
YPL176C	0	0	0.01323706377858
YHL009C	0	0	0.0132291040288635
YNL256W	0	0	0.0132211538461538
YDR131C	0	0	0.0132132132132132
YCL036W	0	1	0.0132132132132132
YHR194W	0	0	0.0132052821128451
YBR201W	0	0	0.0131973605278944
YLR223C	0	0	0.013189448441247
YOL070C	0	1	0.013189448441247
YBL066C	0	1	0.013189448441247
YGL203C	0	0	0.0131815458358298
YBR240C	0	0	0.0131736526946108
YCR044C	0	0	0.0131657690005984
YDR321W	0	0	0.0131578947368421
YMR087W	0	0	0.0131500298864316
YPL046C	0	0	0.013142174432497
YMR036C	0	0	0.013134328358209
YBL039C	0	0	0.013126491646778
YJR041C	0	0	0.013118664281455
YOR307C	0	0	0.0131108462455304
YNL297C	0	0	0.0131030375223347
YBL042C	0	0	0.0130952380952381
YBL078C	0	0	0.0130874479476502
YCR016W	0	0	0.0130796670630202
YGL033W	0	0	0.0130718954248366
YGL110C	0	1	0.0130718954248366
YBL029W	0	1	0.0130718954248366
YAL046C	0	1	0.0130718954248366
YBR043C	0	0	0.0130641330166271
YCL055W	0	0	0.0130563798219585
YJR137C	0	0	0.0130486358244365
YDR379W	0	0	0.013040901007706
YJR040W	0	0	0.0130331753554502
YMR014W	0	0	0.0130254588513914
YGR240C	0	0	0.0130177514792899
YER040W	0	0	0.013010053222945
YBL075C	0	0	0.0130023640661939
YFL003C	0	0	0.012994683992912
YDR352W	0	1	0.012994683992912
YBR001C	0	0	0.012987012987013
YDL064W	0	0	0.0129793510324484
YMR223W	0	0	0.0129716981132075
YBL030C	0	0	0.0129640542133176
YER115C	0	0	0.0129564193168433
YJL134W	0	0	0.012948793407887
YDL213C	0	0	0.0129411764705882
YOR346W	0	0	0.012933568489124
YIL050W	0	0	0.0129259694477086
YDR351W	0	0	0.0129183793305931
YKL072W	0	1	0.0129183793305931
YMR216C	0	0	0.0129107981220657
YAL049C	0	1	0.0129107981220657
YIL039W	0	0	0.0129032258064516
YBL045C	0	0	0.0128956623681125
YDR116C	0	0	0.012888107791447
YHR157W	0	0	0.0128805620608899
YJL125C	0	0	0.0128730251609128
YBL043W	0	0	0.0128654970760234
YKL078W	0	0	0.0128579777907656
YDR420W	0	0	0.0128504672897196
YBR213W	0	0	0.0128429655575015
YGL161C	0	0	0.0128354725787631
YOR261C	0	0	0.0128279883381924
YIL076W	0	0	0.0128205128205128
YBL101C	0	0	0.0128130460104834
YKL116C	0	0	0.0128055878928987
YLR079W	0	0	0.0127981384525887
YLR459W	0	0	0.0127906976744186
YGR019W	0	0	0.0127832655432888
YJR064W	0	0	0.0127758420441347
YKR020W	0	0	0.0127684271619269
YOR061W	0	0	0.0127610208816705
YOR213C	0	0	0.0127536231884058
YFR050C	0	0	0.0127462340672074
YLR268W	0	0	0.0127388535031847
YOL051W	0	0	0.0127314814814815
YGL233W	0	0	0.0127241179872759
YMR125W	0	0	0.0127167630057803
YNL189W	0	0	0.0127094165222415
YDL175C	0	0	0.01270207852194
YLR154C	0	0	0.0126947489901904
YHR059W	0	0	0.0126874279123414
YBR282W	0	0	0.0126801152737752
YPL084W	0	0	0.0126728110599078
YDR088C	0	0	0.0126655152561888
YBL095W	0	1	0.0126655152561888
YBL064C	0	0	0.0126582278481013
YAR023C	0	1	0.0126582278481013
YBR069C	0	0	0.0126509488211616
YHR135C	0	0	0.0126436781609195
YIL127C	0	0	0.0126364158529581
YGL035C	0	0	0.0126291618828932
YBR025C	0	0	0.0126219162363741
YBR006W	0	0	0.0126146788990826
YJR059W	0	0	0.0126074498567335
YML017W	0	1	0.0126074498567335
YIR025W	0	0	0.0126002290950745
YLR367W	0	0	0.0125930165998855
YLR215C	0	0	0.0125858123569794
YGL170C	0	0	0.0125786163522013
YDL008W	0	0	0.0125714285714286
YDR191W	0	0	0.0125642490005711
YEL037C	0	0	0.0125570776255708
YER005W	0	0	0.0125499144324016
YMR124W	0	1	0.0125499144324016
YHR187W	0	0	0.0125427594070696
YAL061W	0	1	0.0125427594070696
YBR035C	0	0	0.0125356125356125
YLL043W	0	0	0.0125284738041002
YOL065C	0	0	0.012521343198634
YLL036C	0	0	0.012514220705347
YBR050C	0	0	0.0125071063104036
YOL108C	0	0	0.0125
YDL113C	0	0	0.0124929017603634
YBL081W	0	1	0.0124929017603634
YLR443W	0	0	0.0124858115777526
YDL161W	0	0	0.0124787294384572
YBL099W	0	0	0.0124716553287982
YLR310C	0	0	0.0124645892351275
YGL049C	0	0	0.0124575311438279
YLR243W	0	1	0.0124575311438279
YAR027W	0	1	0.0124575311438279
YCL037C	0	0	0.012450481041313
YAL067C	0	0	0.0124434389140271
YKL007W	0	0	0.0124364047484454
YBR005W	0	0	0.0124293785310734
YCR034W	0	0	0.0124223602484472
YLR347C	0	0	0.0124153498871332
[truncated: 3,790 more rows]
