# Supplementary material for: Computationally Driven, Quantitative Experiments Discover Genes Required for Mitochondrial Biogenesis
Source: PLoS Genet. 2009 Mar 20;5(3):e1000407. doi: 10.1371/journal.pgen.1000407 (PMC2648979; doi:10.1371/journal.pgen.1000407)
Supplement: Dataset S2 — Top 100 novel ensemble predictions for additional yeast biological processes. A zip file containing 387 tab-delimited text files of the ensemble predictions for the indicated Gene Ontology Biological Process Term. (21.70 MB GZ) [file pgen.1000407.s013.gz › GO_0007031.txt]

ORF	AnnotatedToTerm?	Uncharacterized_04152007?	Precision
YGL153W	1	0	1.0
YDR244W	1	0	1.0
YOL044W	1	0	1.0
YMR026C	1	0	1.0
YDR329C	1	0	1.0
YDR265W	1	0	1.0
YLR191W	1	0	1.0
YPR128C	1	0	1.0
YLR324W	1	0	1.0
YNL214W	1	0	1.0
YGL205W	0	0	0.956521739130435
YGR239C	1	0	0.956521739130435
YNL329C	1	0	0.956521739130435
YGR077C	1	0	0.956521739130435
YDR142C	1	0	0.956521739130435
YJL210W	1	0	0.956521739130435
YOL147C	1	0	0.956521739130435
YMR204C	1	0	0.956521739130435
YKL197C	1	0	0.956521739130435
YGR133W	1	0	0.956521739130435
YOR193W	1	0	0.956521739130435
YDL065C	1	0	0.956521739130435
YPL112C	1	0	0.956521739130435
YNL215W	0	1	0.956521739130435
YIL160C	0	0	0.92
YDR479C	1	0	0.92
YOL126C	0	0	0.884615384615385
YDR421W	0	0	0.857142857142857
YHR150W	1	0	0.857142857142857
YDL022W	0	0	0.827586206896552
YML042W	0	0	0.806451612903226
YHR160C	1	0	0.806451612903226
YGL037C	0	0	0.78125
YDL113C	0	0	0.757575757575758
YDR246W	0	0	0.735294117647059
YML071C	0	0	0.714285714285714
YGR009C	0	0	0.694444444444444
YMR114C	0	1	0.694444444444444
YDR256C	0	0	0.675675675675676
YLR309C	0	0	0.657894736842105
YNR050C	0	0	0.641025641025641
YER015W	0	0	0.625
YOR100C	0	0	0.609756097560976
YOR070C	0	0	0.595238095238095
YPL134C	0	0	0.581395348837209
YLR025W	0	0	0.568181818181818
YGL164C	0	1	0.568181818181818
YKR009C	0	0	0.555555555555556
YBR291C	0	0	0.543478260869565
YIL063C	0	0	0.531914893617021
YER065C	0	0	0.520833333333333
YDL131W	0	0	0.52
YAL055W	1	0	0.52
YDL182W	0	0	0.509803921568627
YJR134C	0	1	0.509803921568627
YPR025C	0	0	0.5
YDR229W	0	0	0.490566037735849
YBR115C	0	0	0.481481481481481
YDL099W	0	0	0.472727272727273
YDL091C	0	1	0.472727272727273
YAR035W	0	0	0.46551724137931
YMR077C	0	0	0.46551724137931
YOR363C	1	0	0.46551724137931
YJL200C	0	1	0.46551724137931
YLR377C	0	0	0.457627118644068
YBL086C	0	1	0.457627118644068
YGL244W	0	0	0.45
YKL187C	0	1	0.45
YKR097W	0	0	0.442622950819672
YNL009W	0	0	0.435483870967742
YMR255W	0	0	0.428571428571429
YIR034C	0	0	0.421875
YDR289C	0	0	0.415384615384615
YNL268W	0	0	0.409090909090909
YMR311C	0	0	0.402985074626866
YGR067C	0	1	0.402985074626866
YKL079W	0	0	0.397058823529412
YKL188C	0	0	0.391304347826087
YKL217W	0	0	0.385714285714286
YDR163W	0	0	0.380281690140845
YDR466W	0	0	0.375
YIL094C	0	0	0.36986301369863
YLR337C	0	0	0.364864864864865
YPL054W	0	1	0.364864864864865
YKR095W	0	0	0.36
YDL085W	0	0	0.358974358974359
YMR044W	0	0	0.358974358974359
YAL051W	1	0	0.358974358974359
YMR280C	0	0	0.354430379746835
YDR153C	0	0	0.35
YJL123C	0	1	0.35
YDR150W	0	0	0.345679012345679
YER096W	0	0	0.341463414634146
YJR035W	0	0	0.337349397590361
YOR035C	0	0	0.333333333333333
YNL136W	0	0	0.329411764705882
YDR477W	0	0	0.325581395348837
YDR422C	0	0	0.32183908045977
YGR186W	0	0	0.318181818181818
YDR234W	0	0	0.314606741573034
YOR194C	0	0	0.311111111111111
YDR027C	0	0	0.307692307692308
YGL208W	0	0	0.304347826086957
YLR423C	0	0	0.301075268817204
YDR088C	0	0	0.297872340425532
YGR072W	0	0	0.294736842105263
YOR069W	0	0	0.291666666666667
YLR330W	0	0	0.288659793814433
YDR473C	0	0	0.285714285714286
YER159C	0	0	0.282828282828283
YHL002W	0	0	0.28
YOR109W	0	0	0.277227722772277
YDL049C	0	0	0.274509803921569
YOR353C	0	0	0.271844660194175
YKR023W	0	1	0.271844660194175
YDL149W	0	0	0.269230769230769
YOR115C	0	0	0.266666666666667
YOR162C	0	0	0.264150943396226
YDR176W	0	0	0.261682242990654
YLR312C	0	1	0.261682242990654
YMR039C	0	0	0.259259259259259
YDR388W	0	0	0.256880733944954
YLR039C	0	0	0.254545454545455
YDR313C	0	0	0.252252252252252
YMR004W	0	0	0.25
YGR005C	0	0	0.247787610619469
YLR284C	0	0	0.245614035087719
YDR068W	0	1	0.245614035087719
YOR057W	0	0	0.243478260869565
YFR021W	0	0	0.241379310344828
YCR088W	0	0	0.239316239316239
YIL161W	0	1	0.239316239316239
YLR174W	0	0	0.23728813559322
YJR033C	0	0	0.235294117647059
YDR059C	0	0	0.233333333333333
YGL227W	0	0	0.231404958677686
YKL162C	0	1	0.231404958677686
YLR166C	0	0	0.229508196721311
YDR358W	0	0	0.227642276422764
YDR181C	0	0	0.225806451612903
YDL225W	0	0	0.224
YPR001W	0	0	0.222222222222222
YDR028C	0	0	0.220472440944882
YPR081C	0	0	0.21875
YDL078C	0	0	0.217054263565891
YKL182W	0	0	0.215384615384615
YHL020C	0	0	0.213740458015267
YDR394W	0	0	0.212121212121212
YDR069C	0	0	0.210526315789474
YNL272C	0	0	0.208955223880597
YJR036C	0	0	0.207407407407407
YOR181W	0	0	0.205882352941176
YML062C	0	0	0.204379562043796
YIR008C	0	0	0.202898550724638
YOR123C	0	0	0.201438848920863
YBR279W	0	0	0.2
YDR255C	0	0	0.198581560283688
YGL219C	0	0	0.197183098591549
YER119C	0	0	0.195804195804196
YGL077C	0	0	0.194444444444444
YOR336W	0	0	0.193103448275862
YJL059W	0	0	0.191780821917808
YBR045C	0	0	0.19047619047619
YPL120W	0	0	0.189189189189189
YOR023C	0	0	0.187919463087248
YDR022C	0	0	0.186666666666667
YJL154C	0	0	0.185430463576159
YOR138C	0	0	0.184210526315789
YDR288W	0	0	0.183006535947712
YPL042C	0	0	0.181818181818182
YNR006W	0	0	0.180645161290323
YNL117W	0	0	0.179487179487179
YBR164C	0	0	0.178343949044586
YNR056C	0	0	0.177215189873418
YMR021C	0	0	0.176100628930818
YGL180W	0	0	0.175
YBR126C	0	0	0.173913043478261
YIR006C	0	0	0.172839506172839
YOR003W	0	0	0.171779141104294
YPR176C	0	0	0.170731707317073
YER027C	0	0	0.16969696969697
YJL036W	0	0	0.168674698795181
YDR311W	0	0	0.167664670658683
YDR294C	0	0	0.166666666666667
YNR016C	0	0	0.165680473372781
YIL068C	0	0	0.164705882352941
YNL250W	0	0	0.16374269005848
YHR142W	0	0	0.162790697674419
YOL082W	0	0	0.161849710982659
YMR029C	0	0	0.160919540229885
YER018C	0	0	0.160220994475138
YOR284W	0	0	0.160220994475138
YPL202C	0	0	0.160220994475138
YOL138C	0	0	0.160220994475138
YOL100W	0	0	0.160220994475138
YDR318W	0	0	0.160220994475138
YGR004W	1	0	0.160220994475138
YHL032C	0	0	0.159340659340659
YPR178W	0	0	0.158469945355191
YCL063W	0	0	0.157608695652174
YPL119C	0	0	0.156756756756757
YCR002C	0	0	0.155913978494624
YOR076C	0	0	0.155080213903743
YIL154C	0	0	0.154255319148936
YMR155W	0	1	0.154255319148936
YOL018C	0	0	0.153439153439153
YMR030W	0	0	0.152631578947368
YPL214C	0	0	0.151832460732984
YLR240W	0	0	0.151041666666667
YHR006W	0	0	0.150259067357513
YCR084C	0	0	0.149484536082474
YJL185C	0	1	0.149484536082474
YHR137W	0	0	0.148717948717949
YDR036C	0	0	0.147959183673469
YDR252W	0	0	0.147208121827411
YGR166W	0	0	0.146464646464646
YKL041W	0	0	0.14572864321608
YLR360W	0	0	0.145
YER140W	0	1	0.145
YJL103C	0	0	0.144278606965174
YBL106C	0	0	0.143564356435644
YBL047C	0	0	0.142857142857143
YER114C	0	0	0.142156862745098
YCR094W	0	0	0.141463414634146
YER162C	0	0	0.140776699029126
YCR061W	0	0	0.140096618357488
YMR171C	0	1	0.140096618357488
YMR313C	0	0	0.139423076923077
YER118C	0	0	0.138755980861244
YPL046C	0	0	0.138095238095238
YHR171W	0	0	0.137440758293839
YAL022C	0	0	0.136792452830189
YJR095W	0	0	0.136150234741784
YPR021C	0	0	0.135514018691589
YNR058W	0	0	0.134883720930233
YPR026W	0	0	0.134259259259259
YOR292C	0	1	0.134259259259259
YJR039W	0	1	0.134259259259259
YLR173W	0	1	0.134259259259259
YPL084W	0	0	0.133640552995392
YDL027C	0	1	0.133640552995392
YDR319C	0	1	0.133640552995392
YPL206C	0	0	0.13302752293578
YHR023W	0	0	0.132420091324201
YJL077C	0	1	0.132420091324201
YLR181C	0	0	0.131818181818182
YDR166C	0	0	0.131221719457014
YGR096W	0	0	0.130630630630631
YGR238C	0	0	0.130044843049327
YLR107W	0	0	0.129464285714286
YKR068C	0	0	0.128888888888889
YMR137C	0	0	0.128318584070796
YPL100W	0	0	0.127753303964758
YCR075C	0	0	0.12719298245614
YPR032W	0	0	0.126637554585153
YMR110C	0	0	0.126086956521739
YGR036C	0	0	0.125541125541126
YER143W	0	0	0.125
YHR016C	0	0	0.124463519313305
YKL124W	0	0	0.123931623931624
YKR019C	0	0	0.123404255319149
YML057W	0	0	0.122881355932203
YGR149W	0	1	0.122881355932203
YKL045W	0	0	0.122362869198312
YBR103W	0	0	0.121848739495798
YNL317W	0	0	0.121338912133891
YGR258C	0	0	0.120833333333333
YPR079W	0	0	0.120331950207469
YDL089W	0	1	0.120331950207469
YGL156W	0	0	0.119834710743802
YPL269W	0	0	0.119341563786008
YPR029C	0	0	0.118852459016393
YIL006W	0	0	0.118367346938776
YKL140W	0	0	0.117886178861789
YML021C	0	0	0.117408906882591
YGR196C	0	1	0.117408906882591
YLR072W	0	1	0.117408906882591
YGR255C	0	0	0.116935483870968
YKL022C	0	0	0.116465863453815
YML058W	0	0	0.116
YGL095C	0	0	0.115537848605578
YGL063W	0	0	0.115079365079365
YOR132W	0	0	0.114624505928854
YGR057C	0	0	0.114173228346457
YFR018C	0	1	0.114173228346457
YJR057W	0	0	0.113725490196078
YHR178W	0	0	0.11328125
YDR532C	0	0	0.11284046692607
YNL322C	0	0	0.112403100775194
YLR144C	0	0	0.111969111969112
YAL020C	0	0	0.111940298507463
YDL018C	0	0	0.111940298507463
YMR231W	0	0	0.111940298507463
YMR089C	0	0	0.111940298507463
YNL094W	0	0	0.111940298507463
YGL106W	0	0	0.111940298507463
YNL267W	0	0	0.111940298507463
YOR329C	0	0	0.111940298507463
YBR168W	1	0	0.111940298507463
YLR141W	0	0	0.111524163568773
YLR371W	0	0	0.111111111111111
YMR035W	0	0	0.11070110701107
YDL115C	0	0	0.110294117647059
YBR043C	0	0	0.10989010989011
YLR133W	0	0	0.109489051094891
YOL117W	0	0	0.109090909090909
YOR216C	0	0	0.108695652173913
YOR047C	0	0	0.108303249097473
YER048C	0	1	0.108303249097473
YLR190W	0	0	0.107913669064748
YMR018W	0	1	0.107913669064748
YDR495C	0	0	0.10752688172043
YDR254W	0	0	0.107142857142857
YDR373W	0	0	0.106896551724138
YIL153W	0	0	0.106896551724138
YOR222W	0	0	0.106896551724138
YOR249C	0	0	0.106896551724138
YNL169C	0	0	0.106896551724138
YMR218C	0	0	0.106896551724138
YGL073W	0	0	0.106896551724138
YGR157W	0	0	0.106896551724138
YDR295C	0	0	0.106896551724138
YKR001C	1	0	0.106896551724138
YDL005C	0	0	0.106529209621993
YGR203W	0	1	0.106529209621993
YKL025C	0	0	0.106164383561644
YJR005W	0	0	0.10580204778157
YGL124C	0	0	0.105442176870748
YLR176C	0	0	0.105084745762712
YNL173C	0	0	0.10472972972973
YOL110W	0	0	0.104377104377104
YNL127W	0	0	0.104026845637584
YGL130W	0	0	0.103678929765886
YBR089C-A	0	0	0.103559870550162
YKL042W	0	0	0.103559870550162
YMR042W	0	0	0.103559870550162
YJR105W	0	0	0.103559870550162
YEL005C	0	1	0.103559870550162
YDR392W	0	0	0.103559870550162
YIL134W	0	0	0.103559870550162
YFL005W	0	0	0.103559870550162
YLR288C	0	0	0.103559870550162
YLL015W	0	0	0.103559870550162
YMR163C	1	0	0.103559870550162
YGR170W	0	0	0.103225806451613
YNL118C	0	0	0.102893890675241
YOR186W	0	1	0.102893890675241
YJR133W	0	0	0.102564102564103
YIL147C	0	0	0.10223642172524
YDR160W	0	0	0.101910828025478
YIL173W	0	0	0.101587301587302
YBR280C	0	0	0.10126582278481
YEL073C	0	1	0.10126582278481
YGR047C	0	0	0.100946372239748
YCR073W-A	0	0	0.10062893081761
YFR029W	0	0	0.100313479623824
YEL072W	0	1	0.100313479623824
YDL006W	0	0	0.1
YJL053W	0	0	0.0996884735202492
YBL101C	0	0	0.0993788819875776
YOL089C	0	0	0.0990712074303406
YDR162C	0	0	0.0987654320987654
YAL030W	0	0	0.0984615384615385
YNL079C	0	0	0.098159509202454
YPL252C	0	0	0.0978593272171254
YMR036C	0	0	0.0975609756097561
YGL134W	0	0	0.0972644376899696
YGL154C	0	0	0.096969696969697
YNL044W	0	0	0.0966767371601208
YKR014C	0	0	0.0963855421686747
YMR271C	0	0	0.0960960960960961
YNL130C	0	0	0.0958083832335329
YDL239C	0	0	0.0955223880597015
YKR046C	0	0	0.0952380952380952
YDL215C	0	0	0.0949554896142433
YMR304W	0	0	0.0946745562130177
YKL149C	0	0	0.0943952802359882
YOL076W	0	0	0.0941176470588235
YCL032W	0	0	0.093841642228739
YDR517W	0	0	0.0935672514619883
YBL007C	0	0	0.0932944606413994
YPR155C	0	0	0.0930232558139535
YER026C	0	0	0.0927536231884058
YLR102C	0	0	0.092485549132948
YBR049C	0	0	0.0922190201729107
YMR294W	0	0	0.0919540229885057
YLR117C	0	0	0.0916905444126074
YNL086W	0	1	0.0916905444126074
YGL233W	0	0	0.0914285714285714
YGL255W	0	0	0.0911680911680912
YDR425W	0	0	0.0909090909090909
YLR353W	0	0	0.0906515580736544
YKR035W-A	0	0	0.0903954802259887
YER101C	0	1	0.0903954802259887
YDR221W	0	0	0.0901408450704225
YER040W	0	0	0.0898876404494382
YIL130W	0	1	0.0898876404494382
YJR044C	0	0	0.0896358543417367
YDL141W	0	0	0.0893854748603352
YPR093C	0	0	0.0891364902506964
YAL002W	0	0	0.0888888888888889
YHR067W	0	0	0.0886426592797784
YGR065C	0	0	0.0883977900552486
YBL033C	0	0	0.0881542699724518
YKL061W	0	1	0.0881542699724518
YGL145W	0	0	0.0879120879120879
YPR066W	0	0	0.0876712328767123
YPL248C	0	0	0.087431693989071
YDR423C	0	0	0.0871934604904632
YDR407C	0	0	0.0869565217391304
YNL243W	0	0	0.0867208672086721
YKR055W	0	0	0.0864864864864865
YIL045W	0	0	0.0862533692722372
YER054C	0	0	0.0860215053763441
YDR497C	0	0	0.0857908847184987
YDR330W	0	0	0.0855614973262032
YLR383W	0	0	0.0853333333333333
YKL179C	0	0	0.0851063829787234
YGR206W	0	0	0.0848806366047745
YOL112W	0	0	0.0846560846560847
YPL253C	0	0	0.0844327176781003
YBR001C	0	0	0.0842105263157895
YML101C	0	1	0.0842105263157895
YIL007C	0	0	0.083989501312336
YKR100C	0	0	0.0837696335078534
YPR165W	0	0	0.0835509138381201
YJR050W	0	0	0.0833333333333333
YNL008C	0	0	0.0831168831168831
YIL118W	0	0	0.0829015544041451
YLR408C	0	1	0.0829015544041451
YER014W	0	0	0.082687338501292
YPR065W	0	0	0.0824742268041237
YLR127C	0	0	0.0822622107969152
YLR148W	0	0	0.0820512820512821
YPL166W	0	0	0.0818414322250639
YKL058W	0	0	0.0816326530612245
YAL013W	0	0	0.0814249363867685
YEL006W	0	0	0.0812182741116751
YOR221C	0	0	0.0810126582278481
YDR472W	0	0	0.0808080808080808
YAL029C	0	0	0.0806045340050378
YMR135C	0	0	0.0804020100502513
YKL126W	0	0	0.0802005012531328
YNL023C	0	1	0.0802005012531328
YPL067C	0	1	0.0802005012531328
YCL008C	0	0	0.08
YOR106W	0	0	0.0798004987531172
YEL062W	0	0	0.0796019900497512
YDR043C	0	0	0.0794044665012407
YNL223W	0	0	0.0792079207920792
YGR003W	0	0	0.0790123456790123
YPR024W	0	0	0.0788177339901478
YOR018W	0	0	0.0786240786240786
YJL139C	0	0	0.0784313725490196
YDR170C	0	0	0.078239608801956
YER017C	0	0	0.0780487804878049
YML102W	0	0	0.0778588807785888
YPR019W	0	0	0.0776699029126214
YJR049C	0	0	0.0774818401937046
YNL051W	0	0	0.0772946859903382
YDR323C	0	0	0.0771084337349398
YFR008W	0	0	0.0769230769230769
YDR126W	0	0	0.0767386091127098
YOR036W	0	0	0.076555023923445
YOR180C	0	0	0.0763723150357995
YML068W	0	0	0.0761904761904762
YJR073C	0	0	0.0760095011876485
YPL116W	0	0	0.0758293838862559
YMR097C	0	0	0.0756501182033097
YGR048W	0	0	0.0754716981132075
YBR059C	0	0	0.0752941176470588
YJR086W	0	0	0.0751173708920188
YIL002C	0	0	0.0749414519906323
YOR327C	0	0	0.0747663551401869
YDR023W	0	0	0.0745920745920746
YOR042W	0	1	0.0745920745920746
YBL037W	0	0	0.0744186046511628
YGR143W	0	0	0.074245939675174
YKL002W	0	0	0.0740740740740741
YPL259C	0	0	0.0739030023094688
YLR004C	0	0	0.0737327188940092
YOR388C	0	0	0.0735632183908046
YJL100W	0	0	0.073394495412844
YER120W	0	0	0.0732265446224256
YHR114W	0	0	0.0730593607305936
YEL060C	0	0	0.0728929384965831
YML077W	0	0	0.0727272727272727
YDR103W	0	0	0.072562358276644
YLR005W	0	0	0.0723981900452489
YBR085W	0	0	0.072234762979684
YPL188W	0	0	0.0720720720720721
YGR241C	0	0	0.0719101123595506
YDR017C	0	0	0.0717488789237668
YGL079W	0	1	0.0717488789237668
YPL180W	0	0	0.0715883668903803
YDR164C	0	0	0.0714285714285714
YMR060C	0	0	0.0712694877505568
YBR223C	0	0	0.0711111111111111
YOR275C	0	0	0.0709534368070953
YDR251W	0	0	0.0707964601769911
YPL065W	0	0	0.0706401766004415
YGL216W	0	0	0.0704845814977974
YIL042C	0	0	0.0703296703296703
YJL146W	0	0	0.0701754385964912
YNL304W	0	0	0.0700218818380744
YOL025W	0	0	0.0698689956331878
YGL252C	0	0	0.0697167755991285
YDR306C	0	0	0.069620253164557
YDR270W	0	0	0.069620253164557
YNL183C	0	0	0.069620253164557
YPR124W	0	0	0.069620253164557
YDR123C	0	0	0.069620253164557
YNR007C	0	0	0.069620253164557
YDR480W	0	0	0.069620253164557
YHR123W	0	0	0.069620253164557
YCR067C	0	0	0.069620253164557
YLR163C	0	0	0.069620253164557
YER083C	0	0	0.069620253164557
YLR085C	0	0	0.069620253164557
YLR098C	0	0	0.069620253164557
YJR019C	0	0	0.069620253164557
YDR216W	1	0	0.069620253164557
YER059W	0	0	0.0694736842105263
YOR245C	0	0	0.069327731092437
YOL062C	0	0	0.0691823899371069
YER019W	0	0	0.0690376569037657
YJR008W	0	1	0.0690376569037657
YDR130C	0	0	0.0688935281837161
YGR130C	0	1	0.0688935281837161
YPL196W	0	0	0.06875
YDR285W	0	0	0.0686070686070686
YJL071W	0	0	0.0684647302904564
YCL034W	0	0	0.0683229813664596
YJL062W	0	0	0.0681818181818182
YMR302C	0	0	0.0680412371134021
YPR173C	0	0	0.0679012345679012
YER008C	0	0	0.0677618069815195
YMR087W	0	0	0.0676229508196721
YLR087C	0	0	0.0674846625766871
YOR110W	0	0	0.0673469387755102
YER149C	0	0	0.0672097759674134
YHR101C	0	0	0.0670731707317073
YPL138C	0	0	0.0669371196754564
YKR020W	0	0	0.0668016194331984
YIR025W	0	0	0.0666666666666667
YKL145W	0	0	0.0665322580645161
YDL103C	0	0	0.0663983903420523
YGR100W	0	0	0.0662650602409639
YMR284W	0	0	0.0661322645290581
YJL047C	0	0	0.066
YBR177C	0	0	0.0658682634730539
YNL046W	0	0	0.0657640232108317
YMR109W	0	0	0.0657640232108317
YKL190W	0	0	0.0657640232108317
YHR161C	0	0	0.0657640232108317
YAL032C	0	0	0.0657640232108317
YBR179C	0	0	0.0657640232108317
YJR021C	0	0	0.0657640232108317
YLR417W	0	0	0.0657640232108317
YJL112W	0	0	0.0657640232108317
YDR156W	0	0	0.0657640232108317
YKL135C	0	0	0.0657640232108317
YJR076C	0	0	0.0657640232108317
YDR173C	0	0	0.0657640232108317
YPR055W	0	0	0.0657640232108317
YPR185W	0	0	0.0657640232108317
YOR084W	1	0	0.0657640232108317
YKR064W	0	1	0.0657640232108317
YBR229C	0	0	0.0656370656370656
YLR011W	0	0	0.0655105973025048
YMR062C	0	0	0.0653846153846154
YOR251C	0	1	0.0653846153846154
YMR296C	0	0	0.0652591170825336
YOR128C	0	0	0.0651340996168582
YDR287W	0	0	0.0650095602294455
YDR332W	0	1	0.0650095602294455
YKL129C	0	0	0.0648854961832061
YJL174W	0	0	0.0647619047619048
YMR031C	0	1	0.0647619047619048
YLR386W	0	0	0.064638783269962
YGR013W	0	0	0.0645161290322581
YDR137W	0	0	0.0643939393939394
YMR201C	0	0	0.0642722117202268
YNL265C	0	0	0.0641509433962264
YNL233W	0	0	0.064030131826742
YGR252W	0	0	0.0639097744360902
YHR158C	0	0	0.0637898686679174
YKL134C	0	0	0.0636704119850187
YHR030C	0	0	0.0635514018691589
YMR148W	0	1	0.0635514018691589
YNL192W	0	0	0.0634328358208955
YLR350W	0	0	0.0633147113594041
YLR262C	0	0	0.0631970260223048
YHR034C	0	0	0.0630797773654917
YFR051C	0	0	0.062962962962963
YNL003C	0	0	0.0628465804066543
YGL141W	0	0	0.0627306273062731
YMR056C	0	0	0.0626151012891344
YAL015C	0	0	0.0625
YNL229C	0	0	0.0623853211009174
YLR189C	0	0	0.0622710622710623
YBR237W	0	0	0.0621572212065814
YMR210W	0	0	0.062043795620438
YDR530C	0	0	0.0619307832422587
YDL106C	0	0	0.0618181818181818
YER155C	0	0	0.0617059891107078
YPL010W	0	0	0.0615942028985507
YGR218W	0	0	0.0614828209764919
YML005W	0	0	0.0613718411552347
YIL116W	0	0	0.0612612612612613
YBR207W	0	0	0.0611510791366906
YMR176W	0	0	0.0610412926391382
YDR202C	0	0	0.0609318996415771
YOR380W	0	0	0.0608228980322004
YDL170W	0	0	0.0607142857142857
YLR067C	0	0	0.0606060606060606
YNR049C	0	0	0.0604982206405694
YHL030W	0	0	0.0603907637655417
YMR096W	0	0	0.0602836879432624
YLR132C	0	0	0.0601769911504425
YJR131W	0	0	0.0600706713780919
YDR460W	0	0	0.0599647266313933
YBR097W	0	0	0.0598591549295775
YCR038C	0	0	0.0597539543057996
YKL005C	0	0	0.0596491228070175
YGL206C	0	0	0.0595446584938704
YPL028W	0	0	0.0594405594405594
YMR115W	0	1	0.0594405594405594
YOR273C	0	0	0.0593368237347295
YGL065C	0	0	0.0592334494773519
YDR531W	0	0	0.0591304347826087
YKL046C	0	0	0.0590277777777778
YCR081W	0	0	0.0589254766031196
YGL211W	0	0	0.0588235294117647
YPL151C	0	0	0.0587219343696028
YFR013W	0	0	0.0586206896551724
YPL082C	0	0	0.0585197934595525
YOR172W	0	0	0.0584192439862543
YDR140W	0	0	0.0583190394511149
YNL076W	0	0	0.0582191780821918
YLR193C	0	0	0.0581196581196581
YGR010W	0	0	0.0580204778156997
YBR123C	0	0	0.0579216354344123
YLR368W	0	0	0.0578231292517007
YIL077C	0	0	0.0577249575551783
YDL194W	0	0	0.0576271186440678
YBR044C	0	0	0.0575296108291032
YML099C	0	0	0.0574324324324324
YMR183C	0	0	0.0573355817875211
YDR034C	0	0	0.0572390572390572
YNL084C	0	0	0.0571428571428571
YCR051W	0	1	0.0571428571428571
YDL197C	0	0	0.0570469798657718
YCL001W	0	0	0.0569514237855946
YLR319C	0	0	0.0568561872909699
YLR266C	0	0	0.0567612687813022
YHR106W	0	0	0.0566666666666667
YCR077C	0	0	0.0565723793677205
YIL113W	0	0	0.0564784053156146
YPR133C	0	0	0.0563847429519071
YDR208W	0	0	0.0562913907284768
YGL005C	0	0	0.056198347107438
YLL054C	0	1	0.056198347107438
YJR022W	0	0	0.0561056105610561
YDR419W	0	0	0.0560131795716639
YOL063C	0	0	0.0559210526315789
YJL004C	0	0	0.0558292282430213
YLR361C	0	0	0.0557377049180328
YMR222C	0	1	0.0557377049180328
YJR132W	0	0	0.0556464811783961
YDR320C	0	0	0.0555555555555556
YMR216C	0	0	0.0554649265905383
YOR126C	0	0	0.0553745928338762
YGL091C	0	0	0.0552845528455285
YKL038W	0	0	0.0551948051948052
YJL153C	0	0	0.0551053484602917
YDR093W	0	0	0.0550161812297735
YDL117W	0	0	0.0549273021001615
YNR057C	0	0	0.0548387096774194
YOL065C	0	0	0.0547504025764895
YHL031C	0	0	0.0546623794212219
YPR083W	0	0	0.0545746388443018
YDR249C	0	1	0.0545746388443018
YIL046W	0	0	0.0544871794871795
YLL040C	0	0	0.0544
YDR197W	0	0	0.0543130990415335
YDL126C	0	0	0.0542264752791069
YPR179C	0	0	0.054140127388535
YBR029C	0	0	0.0540540540540541
YPR022C	0	1	0.0540540540540541
YDR315C	0	0	0.053968253968254
YKL010C	0	0	0.0538827258320127
YOR148C	0	0	0.0537974683544304
YGR246C	0	0	0.0537124802527646
YNR032W	0	0	0.0536277602523659
YBR273C	0	0	0.0535433070866142
YBL103C	0	0	0.0534591194968553
YPR107C	0	0	0.0533751962323391
YKL119C	0	0	0.0532915360501567
YML006C	0	0	0.05320813771518
YBR295W	0	0	0.053125
YPL092W	0	0	0.0530421216848674
YPR148C	0	1	0.0530421216848674
YMR028W	0	0	0.0529595015576324
YDR424C	0	0	0.0528771384136858
YIL155C	0	0	0.0527950310559006
YMR172W	0	0	0.0527131782945736
YER075C	0	0	0.0526315789473684
YHR024C	0	0	0.0525502318392581
YOR322C	0	0	0.0524691358024691
YLR438W	0	0	0.0523882896764253
YHR007C	0	0	0.0523076923076923
YCL044C	0	0	0.0522273425499232
YOR043W	0	0	0.0521472392638037
YIL146C	0	0	0.0520673813169985
YNL224C	0	1	0.0520673813169985
YBL002W	0	0	0.0519877675840979
YML098W	0	0	0.0519083969465649
YJR058C	0	0	0.0518292682926829
YDL142C	0	0	0.0517503805175038
YDL077C	0	0	0.0516717325227964
YKR054C	0	0	0.0515933232169954
YDR003W	0	0	0.0515151515151515
YHL040C	0	0	0.0514372163388805
YPL074W	0	1	0.0514372163388805
YPR140W	0	0	0.0513595166163142
YBL022C	0	0	0.0512820512820513
YER129W	0	0	0.0512048192771084
YLR342W	0	0	0.0511278195488722
YOR113W	0	0	0.0510510510510511
YBR130C	0	0	0.0509745127436282
YLR045C	0	0	0.0508982035928144
YJR040W	0	0	0.0508221225710015
YGL035C	0	0	0.0507462686567164
YJR090C	0	0	0.0506706408345753
YAL027W	0	1	0.0506706408345753
YDR058C	0	0	0.0505952380952381
YBL042C	0	0	0.050520059435364
YLL001W	0	0	0.0504451038575668
YBR212W	0	0	0.0503703703703704
YPR182W	0	0	0.0502958579881657
YDR204W	0	0	0.0502215657311669
YJL029C	0	0	0.0501474926253687
YER047C	0	1	0.0501474926253687
YMR139W	0	0	0.0500736377025037
YJL013C	0	0	0.05
YIR002C	0	0	0.0499265785609398
YDR456W	0	0	0.0498533724340176
YFR016C	0	1	0.0498533724340176
YJL088W	0	0	0.0497803806734993
YLR116W	0	0	0.0497076023391813
YFL036W	0	0	0.0496350364963504
YPR134W	0	0	0.0495626822157434
YDR268W	0	0	0.049490538573508
YGR193C	0	0	0.0494186046511628
YBR131W	0	0	0.0493468795355588
YPL164C	0	0	0.0492753623188406
YAL053W	0	0	0.0492040520984081
YBR052C	0	1	0.0492040520984081
YJR091C	0	0	0.0491329479768786
YPR031W	0	0	0.0490620490620491
YCR004C	0	1	0.0490620490620491
YOR274W	0	0	0.0489913544668588
YNL116W	0	0	0.0489208633093525
YBR109C	0	0	0.0488505747126437
YDR502C	0	0	0.0487804878048781
YOL107W	0	1	0.0487804878048781
YDL045C	0	0	0.0487106017191977
YDL002C	0	0	0.0486409155937053
YOR328W	0	0	0.0485714285714286
YNL270C	0	0	0.0485021398002853
YOL001W	0	0	0.0484330484330484
YDR293C	0	0	0.0483641536273115
YDR132C	0	1	0.0483641536273115
YNL167C	0	0	0.0482954545454545
YDR325W	0	0	0.0482269503546099
YGR261C	0	0	0.0481586402266289
YKR088C	0	0	0.0480905233380481
YJR074W	0	0	0.0480225988700565
YOL043C	0	0	0.0479548660084626
YLR254C	0	0	0.047887323943662
YDR436W	0	0	0.0478199718706048
YGL155W	0	0	0.047752808988764
YDR380W	0	0	0.0476858345021038
YIL050W	0	0	0.0476190476190476
YMR134W	0	0	0.0475524475524476
YPL177C	0	0	0.0474860335195531
YIL129C	0	0	0.0474198047419805
YOR324C	0	0	0.0473537604456825
YDL222C	0	0	0.0472878998609179
YNL087W	0	1	0.0472878998609179
YBR200W	0	0	0.0472222222222222
YBR066C	0	0	0.0471567267683773
YNR034W	0	0	0.0470914127423823
YPL096W	0	0	0.0470262793914246
YLR396C	0	0	0.0469613259668508
YHR074W	0	0	0.0468965517241379
YLR073C	0	1	0.0468965517241379
YML116W	0	0	0.046831955922865
YML035C	0	0	0.046767537826685
YBR058C	0	0	0.0467032967032967
YNL316C	0	0	0.046639231824417
YLR097C	0	0	0.0465753424657534
YLR345W	0	0	0.0465116279069767
YGL019W	0	0	0.046448087431694
YCR083W	0	0	0.0463847203274216
YGL054C	0	0	0.0463215258855586
YGR274C	0	0	0.0462585034013605
YFR045W	0	0	0.046195652173913
YPR057W	0	0	0.0461329715061058
YNL333W	0	0	0.046070460704607
YIL121W	0	0	0.0460081190798376
YIR009W	0	0	0.0459459459459459
YPL240C	0	0	0.0458839406207827
YGR178C	0	0	0.045822102425876
YPR002W	0	0	0.0457604306864065
YML112W	0	0	0.0456989247311828
YDL223C	0	0	0.0456375838926174
YGL003C	0	0	0.0455764075067024
YGR244C	0	0	0.0455153949129853
YLR346C	0	0	0.0454545454545455
YHR004C	0	0	0.0453938584779706
YER043C	0	0	0.0453333333333333
YIR018W	0	0	0.0452729693741678
YNL039W	0	0	0.0452127659574468
YDR004W	0	0	0.0451527224435591
YCR082W	0	0	0.0450928381962865
YDR443C	0	0	0.0450331125827815
YDR499W	0	0	0.044973544973545
YJR148W	0	0	0.0449141347424042
YKR066C	0	0	0.0448548812664908
YMR166C	0	0	0.0447957839262187
YFL039C	0	0	0.0447368421052632
YJL102W	0	0	0.0446780551905388
YMR064W	0	0	0.0446194225721785
YIR011C	0	0	0.0445609436435125
YNL041C	0	0	0.0445026178010471
YJR084W	0	0	0.0444444444444444
YML048W	0	0	0.0443864229765013
YHR012W	0	0	0.0443285528031291
YNL230C	0	0	0.0442708333333333
YGR033C	0	0	0.0442132639791938
YJR025C	0	0	0.0441558441558442
YER174C	0	0	0.0440985732814527
YBR128C	0	0	0.0440414507772021
YLR382C	0	0	0.0439844760672704
YDR356W	0	0	0.0439276485788114
YLR397C	0	0	0.0438709677419355
YLR220W	0	0	0.0438144329896907
YOR217W	0	0	0.0437580437580438
YBR102C	0	0	0.0437017994858612
YLR362W	0	0	0.0436456996148909
YBL058W	0	0	0.0435897435897436
YCR079W	0	0	0.0435339308578745
YLR016C	0	0	0.0434782608695652
YJR122W	0	1	0.0434782608695652
YNL286W	0	0	0.0434227330779055
YHR129C	0	0	0.0433673469387755
YPL147W	0	0	0.043312101910828
YJR053W	0	0	0.0432569974554707
YBL104C	0	1	0.0432569974554707
YKR087C	0	0	0.0432020330368488
YOR279C	0	0	0.0431472081218274
YER013W	0	0	0.0430925221799747
YJL156C	0	0	0.0430379746835443
YJR089W	0	0	0.0429835651074589
YDL107W	0	0	0.0429292929292929
YBR289W	0	0	0.042875157629256
YGL112C	0	0	0.0428211586901763
YIL061C	0	0	0.0427672955974843
YER038C	0	0	0.042713567839196
YOR141C	0	1	0.042713567839196
YDL159W	0	0	0.0426599749058971
YOL071W	0	0	0.0426065162907268
YJR006W	0	0	0.0425531914893617
YGL223C	0	0	0.0425
YPR011C	0	0	0.0424469413233458
YKL075C	0	0	0.0423940149625935
YNR017W	0	0	0.0423412204234122
YHR199C	0	1	0.0423412204234122
YPL139C	0	0	0.0422885572139304
YDR376W	0	0	0.0422360248447205
YFL013C	0	0	0.0421836228287841
YHR110W	0	0	0.0421313506815366
YLR260W	0	0	0.0420792079207921
YGR194C	0	0	0.0420271940667491
YML081W	0	1	0.0420271940667491
YBR095C	0	0	0.0419753086419753
YFL057C	0	0	0.0419235511713933
YIL003W	0	0	0.041871921182266
YLR027C	0	0	0.041820418204182
YDR122W	0	0	0.0417690417690418
YLR440C	0	0	0.0417177914110429
YER154W	0	0	0.0416666666666667
YJL005W	0	0	0.0416156670746634
YKL103C	0	0	0.0415647921760391
YGL151W	0	0	0.0415140415140415
YPL004C	0	0	0.0414634146341463
YER024W	0	0	0.0414129110840439
YDR235W	0	0	0.0413625304136253
YMR058W	0	0	0.0413122721749696
YGR071C	0	1	0.0413122721749696
YLR057W	0	1	0.0413122721749696
YJL085W	0	0	0.0412621359223301
YBR129C	0	0	0.0412121212121212
YDR232W	0	0	0.0411622276029056
YER051W	0	0	0.0411124546553809
YLR425W	0	0	0.0410628019323672
YHR002W	0	0	0.0410132689987937
YGR029W	0	0	0.0409638554216867
YPR040W	0	0	0.0409145607701564
YHR207C	0	1	0.0409145607701564
YDL097C	0	0	0.0408653846153846
YGR042W	0	0	0.0408163265306122
YIR005W	0	0	0.0407673860911271
YDR520C	0	1	0.0407673860911271
YMR314W	0	0	0.0407185628742515
YMR167W	0	0	0.0406698564593301
YLR086W	0	0	0.040621266427718
YAL014C	0	0	0.0405727923627685
YMR295C	0	1	0.0405727923627685
YBL060W	0	1	0.0405727923627685
YER022W	0	0	0.0405244338498212
YER089C	0	0	0.0404761904761905
YJR126C	0	0	0.0404280618311534
YFL029C	0	0	0.0403800475059382
YOL155C	0	0	0.0403321470937129
YBR167C	0	0	0.0402843601895735
YJR130C	0	0	0.0402366863905325
YPR183W	0	0	0.0401891252955083
YDL200C	0	0	0.0401416765053129
YDL193W	0	0	0.0400943396226415
YCL017C	0	0	0.0400471142520612
YKL213C	0	0	0.04
YDL133W	0	1	0.04
YNL310C	0	0	0.0399529964747356
YKL146W	0	0	0.039906103286385
YIL122W	0	0	0.0398593200468933
YDR484W	0	0	0.0398126463700234
YDR448W	0	0	0.039766081871345
YPR086W	0	0	0.0397196261682243
YPR184W	0	0	0.0396732788798133
YDR073W	0	0	0.0396270396270396
YNR039C	0	0	0.039580908032596
YDR141C	0	0	0.0395348837209302
YDL161W	0	0	0.0394889663182346
YMR053C	0	0	0.0394431554524362
YCR106W	0	0	0.0393974507531866
YAL010C	0	0	0.0393518518518519
YBR119W	0	0	0.0393063583815029
YPL072W	0	0	0.0392609699769053
YNL218W	0	0	0.0392156862745098
YKL032C	0	0	0.0391705069124424
YCR059C	0	0	0.0391254315304948
YDL013W	0	0	0.0390804597701149
YNL172W	0	0	0.0390355912743972
YDR178W	0	0	0.0389908256880734
YPL048W	0	0	0.0389461626575029
YOR213C	0	0	0.0389016018306636
YOR362C	0	0	0.0388571428571429
YPL219W	0	0	0.0388127853881279
YDR284C	0	0	0.0387685290763968
YLR094C	0	0	0.0387243735763098
YDL233W	0	1	0.0387243735763098
YDR167W	0	0	0.0386803185437998
YGR253C	0	0	0.0386363636363636
YLR207W	0	0	0.0385925085130533
YPL007C	0	0	0.0385487528344671
YKL150W	0	0	0.0385050962627407
YMR219W	0	0	0.0384615384615385
YER164W	0	0	0.0384180790960452
YNL131W	0	0	0.0383747178329571
YDR057W	0	0	0.0383314543404735
YIL017C	0	0	0.0382882882882883
YBR069C	0	0	0.0382452193475816
YFL049W	0	0	0.0382022471910112
YDL144C	0	1	0.0382022471910112
YDR258C	0	0	0.0381593714927048
YBR214W	0	0	0.0381165919282511
YAL056W	0	0	0.038073908174692
YOR374W	0	0	0.0380313199105145
YNL027W	0	0	0.0379888268156425
YBR080C	0	0	0.0379464285714286
YBR256C	0	0	0.0379041248606466
YBL084C	0	0	0.0378619153674833
YKR029C	0	0	0.0378197997775306
YBR255W	0	1	0.0378197997775306
YNL103W	0	0	0.0377777777777778
YLR115W	0	0	0.0377358490566038
YKR018C	0	1	0.0377358490566038
YBL005W	0	0	0.0376940133037694
YDR061W	0	1	0.0376940133037694
YOR068C	0	0	0.0376522702104097
YDL130W-A	0	0	0.0376106194690266
YKR007W	0	0	0.0375690607734807
YDL206W	0	1	0.0375690607734807
YDR219C	0	0	0.0375275938189845
YHR115C	0	0	0.0374862183020948
YBR112C	0	0	0.0374449339207048
YMR123W	0	0	0.0374037403740374
YDL033C	0	0	0.0373626373626374
YOL145C	0	0	0.0373216245883644
YPR072W	0	0	0.037280701754386
YDL100C	0	0	0.0372398685651698
YMR054W	0	0	0.037199124726477
YDR291W	0	1	0.037199124726477
YKR101W	0	0	0.0371584699453552
YGL084C	0	0	0.037117903930131
YML109W	0	0	0.0370774263904035
YHR122W	0	0	0.037037037037037
YNR019W	0	0	0.0369967355821545
YJL095W	0	0	0.0369565217391304
YNL297C	0	0	0.0369163952225842
YPL051W	0	0	0.0368763557483731
YJL127C	0	0	0.0368364030335861
YER034W	0	1	0.0368364030335861
YNL161W	0	0	0.0367965367965368
YLR418C	0	0	0.0367567567567568
YDR200C	0	0	0.0367170626349892
YLR439W	0	0	0.0366774541531823
YBL064C	0	0	0.0366379310344828
YLL043W	0	0	0.0365984930032293
YML120C	0	0	0.0365591397849462
YPR045C	0	1	0.0365591397849462
YNL006W	0	0	0.0365198711063373
YDL195W	0	0	0.036480686695279
YNL330C	0	0	0.0364415862808146
YHR009C	0	1	0.0364415862808146
YDR104C	0	0	0.0364025695931477
YGL027C	0	0	0.0363636363636364
YDL234C	0	0	0.0363247863247863
YBR192W	0	0	0.0362860192102455
YDR314C	0	0	0.0362473347547974
YBL017C	0	0	0.0362087326943557
YHL019C	0	0	0.0361702127659574
YPL204W	0	0	0.0361317747077577
YPL176C	0	0	0.0360934182590234
YGR232W	0	0	0.0360551431601273
YOR142W	0	0	0.0360169491525424
YER053C	0	0	0.035978835978836
YKL193C	0	0	0.0359408033826638
YBR230C	0	1	0.0359408033826638
YER028C	0	0	0.0359028511087645
YDR463W	0	0	0.0358649789029536
YLR131C	0	0	0.035827186512118
YOR124C	0	0	0.0357894736842105
YGR041W	0	0	0.035751840168244
YBR110W	0	0	0.0357142857142857
YOL060C	0	0	0.0356768100734523
YBR047W	0	1	0.0356768100734523
YHR008C	0	0	0.0356394129979036
YLR277C	0	0	0.0356020942408377
YMR303C	0	0	0.0355648535564854
YGR110W	0	1	0.0355648535564854
YNL194C	0	0	0.0355276907001045
YKR067W	0	0	0.0354906054279749
YOR179C	0	0	0.0354535974973931
YER069W	0	0	0.0354166666666667
YNL325C	0	0	0.0353798126951093
YPL161C	0	0	0.0353634577603143
YEL029C	0	0	0.0353634577603143
YKR038C	0	0	0.0353634577603143
YLR392C	0	1	0.0353634577603143
YLR093C	0	0	0.0353634577603143
YLR268W	0	0	0.0353634577603143
YJL161W	0	1	0.0353634577603143
YPL249C	0	0	0.0353634577603143
YER064C	0	0	0.0353634577603143
YPL070W	0	0	0.0353634577603143
YLR455W	0	0	0.0353634577603143
YPR154W	0	0	0.0353634577603143
YFL041W	0	0	0.0353634577603143
YPL222W	0	1	0.0353634577603143
YIL065C	0	0	0.0353634577603143
YER173W	0	0	0.0353634577603143
YBR254C	0	0	0.0353634577603143
YKR049C	0	1	0.0353634577603143
YPL152W	0	0	0.0353634577603143
YDL240W	0	0	0.0353634577603143
YKL171W	0	0	0.0353634577603143
YBR217W	0	0	0.0353634577603143
YDR263C	0	0	0.0353634577603143
YMR276W	0	0	0.0353634577603143
YFL016C	0	0	0.0353634577603143
YDR338C	0	1	0.0353634577603143
YDR030C	0	0	0.0353634577603143
YNL054W	0	0	0.0353634577603143
YHL025W	0	0	0.0353634577603143
YKR050W	0	0	0.0353634577603143
YMR189W	0	0	0.0353634577603143
YNL251C	0	0	0.0353634577603143
YML061C	0	0	0.0353634577603143
YKL211C	0	0	0.0353634577603143
YJR149W	0	1	0.0353634577603143
YBR114W	0	0	0.0353634577603143
YLR313C	0	0	0.0353634577603143
YIL159W	0	0	0.0353634577603143
YGR099W	0	0	0.0353634577603143
YKL117W	0	0	0.0353634577603143
YCR042C	0	0	0.0353634577603143
YHL021C	0	1	0.0353634577603143
YPR162C	0	0	0.0353634577603143
YOR098C	0	0	0.0353634577603143
YBL030C	0	0	0.0353634577603143
YPR049C	1	0	0.0353634577603143
YIL143C	0	0	0.0353634577603143
YPL270W	0	0	0.0353634577603143
YOR008C	0	0	0.0353634577603143
YDR076W	0	0	0.0353634577603143
YER153C	0	0	0.0353634577603143
YNL059C	0	0	0.0353634577603143
YNL155W	0	1	0.0353634577603143
YKL130C	0	0	0.0353634577603143
YNL237W	0	1	0.0353634577603143
YGR197C	0	0	0.0353634577603143
YDR005C	0	0	0.0353634577603143
YOR228C	0	1	0.0353634577603143
YNL278W	0	0	0.0353634577603143
YBR026C	0	0	0.0353634577603143
YKL070W	0	0	0.0353634577603143
YKR022C	0	0	0.0353634577603143
YGL081W	0	1	0.0353634577603143
YNL026W	0	0	0.0353634577603143
YFR019W	0	0	0.0353634577603143
YLR095C	0	0	0.0353634577603143
YBR077C	0	0	0.0353634577603143
YGL115W	1	0	0.0353634577603143
YKL015W	0	0	0.0353287536800785
YDR080W	0	0	0.0352941176470588
YOR040W	0	0	0.0352595494613124
YCR014C	0	0	0.0352250489236791
YER170W	0	0	0.0351906158357771
YPR193C	0	0	0.03515625
YOL140W	0	0	0.0351219512195122
YPL045W	0	0	0.0350877192982456
YLR356W	0	1	0.0350877192982456
YBR260C	0	0	0.0350535540408958
YIL087C	0	1	0.0350535540408958
YJL066C	0	1	0.0350535540408958
YGR134W	0	0	0.0350194552529183
YER141W	0	0	0.0349854227405248
YMR099C	0	0	0.0349514563106796
YLR431C	0	0	0.034917555771096
YNL258C	0	0	0.0348837209302326
YOR131C	0	1	0.0348837209302326
YML007W	0	0	0.0348499515972895
YDR393W	0	0	0.034816247582205
YOL053W	0	1	0.034816247582205
YBR269C	0	1	0.034816247582205
YKR076W	0	0	0.0347826086956522
YLL021W	0	0	0.0347490347490347
YKR002W	0	0	0.0347155255544841
YOR358W	0	0	0.0346820809248555
YNL052W	0	0	0.0346487006737247
YDL155W	0	0	0.0346153846153846
YKL218C	0	0	0.0345821325648415
YDR305C	0	0	0.0345489443378119
YJR052W	0	0	0.0345158197507191
YDL175C	0	0	0.0344827586206897
YBL043W	0	0	0.0344497607655502
YGL238W	0	0	0.0344168260038241
YCR030C	0	1	0.0344168260038241
YIL001W	0	1	0.0344168260038241
YLR290C	0	1	0.0344168260038241
YGR171C	0	0	0.0343839541547278
YBR057C	0	0	0.0343511450381679
YDL104C	0	1	0.0343511450381679
YJR059W	0	0	0.0343183984747378
YOR039W	0	0	0.0342857142857143
YHR091C	0	0	0.0342530922930542
YDL076C	0	0	0.0342205323193916
YDR459C	0	0	0.0341880341880342
YPL006W	0	0	0.0341555977229602
YML070W	0	0	0.0341232227488152
YNL331C	0	0	0.0340909090909091
YLL006W	0	0	0.0340586565752129
YEL050C	0	0	0.0340264650283554
YOR117W	0	0	0.0339943342776204
YOR089C	0	0	0.0339622641509434
YMR111C	0	1	0.0339622641509434
YHR037W	0	0	0.0339302544769086
YPL113C	0	0	0.0338983050847458
YGR154C	0	0	0.0338664158043274
YER116C	0	0	0.0338345864661654
YER148W	0	0	0.0338028169014084
YPL194W	0	0	0.0337711069418387
YFL024C	0	0	0.0337394564198688
YKL212W	0	0	0.0337078651685393
YLR348C	0	0	0.0336763330215154
YGL059W	0	1	0.0336763330215154
YBR199W	0	0	0.0336448598130841
YKL074C	0	0	0.0336134453781513
YKL034W	0	0	0.0335820895522388
YLR024C	0	0	0.0335507921714818
YHR194W	0	0	0.0335195530726257
YMR253C	0	1	0.0335195530726257
YMR192W	0	0	0.0334883720930233
YFR046C	0	0	0.033457249070632
YAL026C	0	0	0.0334261838440111
YOR278W	0	0	0.0333951762523191
YMR162C	0	0	0.0333642261353105
YGR046W	0	0	0.0333333333333333
YDL230W	0	0	0.0333024976873266
YGL128C	0	1	0.0333024976873266
YLR211C	0	1	0.0333024976873266
YGR147C	0	0	0.033271719038817
YGL082W	0	1	0.033271719038817
YGR141W	0	0	0.0332409972299169
YLR250W	0	0	0.033210332103321
YNR033W	0	0	0.0331797235023042
YPL231W	0	0	0.0331491712707182
YHR166C	0	0	0.0331186752529899
YGR195W	0	0	0.0330882352941176
YOR352W	0	1	0.0330882352941176
YPL127C	0	0	0.0330578512396694
YML029W	0	0	0.0330275229357798
YOR171C	0	0	0.0329972502291476
YAL016W	0	0	0.032967032967033
YOR354C	0	0	0.0329368709972553
YDR272W	0	0	0.0329067641681901
YDR001C	0	0	0.0328767123287671
YPL110C	0	0	0.0328467153284672
YOR064C	0	0	0.03281677301732
YER021W	0	0	0.0327868852459016
YDL146W	0	1	0.0327868852459016
YOR215C	0	1	0.0327868852459016
YKL088W	0	0	0.0327570518653321
YGL187C	0	0	0.0327272727272727
YAL043C	0	0	0.0326975476839237
YNL236W	0	0	0.0326678765880218
YER136W	0	0	0.0326382592928377
YKL023W	0	1	0.0326382592928377
YKR090W	0	0	0.0326086956521739
YNL239W	0	0	0.032579185520362
YDR362C	0	0	0.0325497287522604
YMR113W	0	0	0.032520325203252
YOL108C	0	0	0.0324909747292419
YCR107W	0	0	0.0324616771866546
YMR080C	0	0	0.0324324324324324
YML041C	0	0	0.0324032403240324
YDR063W	0	1	0.0324032403240324
YDR333C	0	1	0.0324032403240324
YMR003W	0	1	0.0324032403240324
YLL041C	0	0	0.0323741007194245
YBR063C	0	1	0.0323741007194245
YFR010W	0	0	0.032345013477089
YEL020C	0	1	0.032345013477089
YNR052C	0	0	0.0323159784560144
YML117W	0	0	0.0322869955156951
YPL040C	0	0	0.032258064516129
YPR030W	0	0	0.0322291853178156
YFR017C	0	1	0.0322291853178156
YGL011C	0	0	0.0322003577817531
YOL113W	0	0	0.032171581769437
YGL087C	0	0	0.0321428571428571
YBR216C	0	0	0.032114183764496
YBR165W	0	0	0.0320855614973262
YOR230W	0	0	0.0320569902048085
YDR231C	0	0	0.0320284697508897
YGL166W	0	0	0.032
YLL019C	0	0	0.0319715808170515
YLR248W	0	0	0.0319432120674357
YGL200C	0	0	0.0319148936170213
YKR096W	0	1	0.0319148936170213
YMR213W	0	0	0.0318866253321523
YDR182W	0	0	0.031858407079646
YDL181W	0	0	0.0318302387267905
YFL034W	0	1	0.0318302387267905
YPR122W	0	0	0.0318021201413428
YFR015C	0	0	0.0317740511915269
YEL011W	0	0	0.0317460317460317
YDR020C	0	1	0.0317460317460317
YFL030W	0	0	0.0317180616740088
YLR289W	0	1	0.0317180616740088
YMR023C	0	0	0.0316901408450704
YFR047C	0	0	0.0316622691292876
YNL036W	0	0	0.031634446397188
YOR191W	0	0	0.0316066725197542
YDL169C	0	1	0.0316066725197542
YOL034W	0	0	0.0315789473684211
YHR097C	0	1	0.0315789473684211
YAL017W	0	0	0.0315512708150745
YML076C	0	0	0.031523642732049
YOR155C	0	0	0.031496062992126
YDL090C	0	0	0.0314685314685315
YPL135W	0	0	0.0314410480349345
YCR019W	0	0	0.031413612565445
YKR089C	0	0	0.031386224934612
YMR160W	0	1	0.031386224934612
YDL017W	0	0	0.0313588850174216
YGR184C	0	0	0.031331592689295
YJL144W	0	0	0.031304347826087
YNL085W	0	0	0.0312771503040834
YNR048W	0	0	0.03125
YBR176W	0	0	0.0312228967909801
YHR201C	0	0	0.0311958405545927
YNL119W	0	0	0.0311688311688312
YPL213W	0	0	0.0311418685121107
YLL028W	0	0	0.0311149524632671
YLR170C	0	0	0.0310880829015544
YHR011W	0	0	0.0310612597066437
YLR084C	0	0	0.0310344827586207
YCR010C	0	0	0.0310077519379845
YHR107C	0	0	0.0309810671256454
YIL149C	0	0	0.0309544282029235
YKR052C	0	0	0.0309278350515464
YAL054C	0	0	0.0309012875536481
YGL161C	0	0	0.0308747855917667
YHR118C	0	0	0.0308483290488432
YML129C	0	0	0.0308219178082192
YDL035C	0	0	0.0307955517536356
YBR046C	0	1	0.0307955517536356
YHR038W	0	0	0.0307692307692308
YHR111W	0	0	0.0307429547395389
YKL159C	0	0	0.0307167235494881
YDL174C	0	0	0.030690537084399
YMR002W	0	1	0.030690537084399
YBL025W	0	0	0.0306799336650083
YDL087C	0	0	0.0306799336650083
YML088W	0	0	0.0306799336650083
YDR168W	0	0	0.0306799336650083
YBL085W	0	0	0.0306799336650083
YNL083W	0	0	0.0306799336650083
YGR015C	0	1	0.0306799336650083
YIL076W	0	0	0.0306799336650083
YDL029W	0	0	0.0306799336650083
YNL139C	0	0	0.0306799336650083
YNL025C	0	0	0.0306799336650083
YIR003W	0	1	0.0306799336650083
YIR023W	0	0	0.0306799336650083
YOR130C	0	0	0.0306799336650083
YDR014W	0	0	0.0306799336650083
YPR199C	0	0	0.0306799336650083
YER030W	0	0	0.0306799336650083
YDR135C	0	0	0.0306799336650083
YBL105C	0	0	0.0306799336650083
YDR097C	0	0	0.0306799336650083
YPL123C	0	0	0.0306799336650083
YBL015W	0	0	0.0306799336650083
YDR228C	0	0	0.0306799336650083
YOL068C	0	0	0.0306799336650083
YOR037W	0	0	0.0306799336650083
YLR352W	0	1	0.0306799336650083
YOR290C	0	0	0.0306799336650083
YOR122C	0	0	0.0306799336650083
YBR245C	0	0	0.0306799336650083
YFR004W	0	0	0.0306799336650083
YPR108W	0	0	0.0306799336650083
YGR223C	0	1	0.0306799336650083
YOR147W	0	0	0.0306799336650083
YDL178W	0	0	0.0306799336650083
YOL023W	0	0	0.0306799336650083
YIL010W	0	0	0.0306799336650083
YNL242W	1	0	0.0306799336650083
YOL070C	0	1	0.0306799336650083
YGL107C	0	1	0.0306799336650083
YOR054C	0	0	0.0306545153272577
YOR304C-A	0	1	0.0306545153272577
YOR265W	0	0	0.0306291390728477
YGR174C	0	0	0.0306038047973532
YPL174C	0	0	0.0305785123966942
YOR127W	0	0	0.0305532617671346
YPL181W	0	0	0.0305280528052805
YMR165C	0	0	0.0305028854080791
YPR111W	0	0	0.0304777594728171
YGR199W	0	0	0.0304526748971193
YBR272C	0	0	0.0304276315789474
YCL029C	0	0	0.0304026294165982
YER182W	0	1	0.0304026294165982
YOL017W	0	0	0.0303776683087028
YOL042W	0	1	0.0303776683087028
YPL047W	0	0	0.0303527481542248
YLR414C	0	1	0.0303527481542248
YPL064C	0	1	0.0303527481542248
YJL176C	0	0	0.030327868852459
YJR062C	0	0	0.0303030303030303
YPR159W	0	0	0.030278232405892
YER142C	0	0	0.0302534750613246
YPL066W	0	1	0.0302534750613246
YGR002C	0	0	0.0302287581699346
YDR148C	0	0	0.0302040816326531
YOR360C	0	0	0.0301794453507341
YGL184C	0	0	0.0301548492257539
YGL044C	0	0	0.0301302931596091
YOR381W	0	0	0.0301057770545159
YOR244W	0	0	0.0300813008130081
YGR105W	0	0	0.0300568643379366
YDR371W	0	1	0.0300568643379366
YML001W	0	0	0.0300324675324675
YOR140W	0	0	0.0300081103000811
YLR187W	0	1	0.0300081103000811
YJR098C	0	1	0.0300081103000811
YAL041W	0	0	0.0299837925445705
YDL058W	0	0	0.0299595141700405
YDR033W	0	1	0.0299595141700405
YJL192C	0	0	0.0299352750809061
YBR195C	0	0	0.0299110751818917
YMR283C	0	0	0.0298869143780291
YOR250C	0	0	0.029862792574657
YLR238W	0	0	0.0298387096774194
YBR231C	0	0	0.0298146655922643
YLR318W	0	0	0.0297906602254428
YDL243C	0	0	0.0297666934835076
YMR106C	0	0	0.0297427652733119
YKL012W	0	0	0.029718875502008
YAR014C	0	0	0.0296950240770466
YNL200C	0	1	0.0296950240770466
YLR113W	0	0	0.0296712109061748
YKL220C	0	0	0.0296474358974359
YOR157C	0	0	0.0296236989591673
YDR470C	0	0	0.0296
YOL003C	0	0	0.0295763389288569
YNL293W	0	0	0.0295527156549521
YOR005C	0	0	0.0295291300877893
YNL045W	0	0	0.0295055821371611
YLR180W	0	0	0.0294820717131474
YBL021C	0	0	0.0294585987261147
YIL107C	0	0	0.0294351630867144
YPL215W	0	0	0.0294117647058824
YDR177W	0	0	0.0293884034948372
YMR299C	0	0	0.0293650793650794
YLR070C	0	0	0.0293417922283902
YPL140C	0	0	0.0293185419968304
YFR024C-A	0	0	0.0292953285827395
YJL082W	0	1	0.0292953285827395
YBR198C	0	0	0.0292721518987342
YNL126W	0	0	0.0292490118577075
YOR031W	0	0	0.0292259083728278
YBR170C	0	0	0.0292028413575375
YBR234C	0	0	0.029179810725552
YGR135W	0	0	0.0291568163908589
YKL139W	0	0	0.0291338582677165
YBL019W	0	0	0.029110936270653
YDR118W	0	0	0.0290880503144654
YIL105C	0	0	0.0290652003142184
YGR231C	0	0	0.0290423861852433
YLR270W	0	0	0.0290196078431373
YER152C	0	1	0.0290196078431373
YJR138W	0	1	0.0290196078431373
YBL006C	0	0	0.0289968652037618
YKL007W	0	0	0.028974158183242
YMR240C	0	0	0.0289514866979656
YHR108W	0	0	0.0289288506645817
YBR024W	0	0	0.02890625
YDL132W	0	0	0.0288836846213895
YDR054C	0	0	0.0288611544461778
YIL098C	0	0	0.0288386593920499
YMR112C	0	0	0.028816199376947
YGR129W	0	0	0.0287937743190661
YOL052C-A	0	0	0.0287713841368585
YGL093W	0	0	0.0287490287490287
YNL305C	0	1	0.0287490287490287
YDR372C	0	0	0.0287267080745342
YMR068W	0	0	0.0287044220325834
YOR370C	0	0	0.0286821705426357
YJL208C	0	0	0.0286599535243997
YGL136C	0	0	0.0286377708978328
YKR031C	0	0	0.02861562258314
YGL195W	0	0	0.0285935085007728
YJR155W	0	0	0.0285714285714286
YBR072W	0	0	0.0285493827160494
YJL031C	0	0	0.0285273708558211
YGR229C	0	0	0.0285053929121726
YHR105W	0	1	0.0285053929121726
YPL001W	0	0	0.0284834488067744
YNL166C	0	0	0.0284615384615385
YNL012W	0	0	0.0284396617986164
YEL004W	0	0	0.0284178187403994
YCL040W	0	0	0.0283960092095165
YJR055W	0	0	0.0283742331288344
YMR233W	0	1	0.0283742331288344
YGR012W	0	1	0.0283742331288344
YBR068C	0	0	0.0283524904214559
YBL063W	0	0	0.0283307810107198
YLR424W	0	0	0.0283091048201989
YCR020C	0	0	0.0282874617737003
YOL164W	0	0	0.0282658517952636
YBR228W	0	0	0.0282442748091603
YER016W	0	0	0.0282227307398932
YGR183C	0	0	0.0282012195121951
YBL061C	0	0	0.0281797410510282
YHR051W	0	0	0.028158295281583
YNL271C	0	0	0.0281368821292776
YMR012W	0	0	0.0281155015197568
YDR131C	0	0	0.0280941533788914
YKL065C	0	1	0.0280941533788914
YOR267C	0	0	0.0280728376327769
YBL046W	0	0	0.0280515542077331
YCR066W	0	0	0.028030303030303
YAL031C	0	0	0.0280090840272521
YEL046C	0	0	0.0279878971255673
YGR257C	0	0	0.0279667422524565
YIL036W	0	0	0.0279456193353474
YLL005C	0	0	0.0279245283018868
YDL110C	0	1	0.0279245283018868
YGL133W	0	0	0.0279034690799397
YOR386W	0	0	0.0278824415975885
YBR211C	0	0	0.0278614457831325
YKL020C	0	0	0.0278404815650865
YGL020C	0	0	0.0278195488721805
YLR258W	0	0	0.0277986476333584
YNR047W	0	0	0.0277777777777778
YBL056W	0	0	0.0277569392348087
YKR048C	0	0	0.027736131934033
YJR096W	0	0	0.0277153558052434
YPL031C	0	0	0.0276946107784431
YOR026W	0	0	0.0276738967838444
YOR269W	0	0	0.0276532137518685
YOL049W	0	0	0.0276325616131441
YPR188C	0	0	0.0276119402985075
YIL125W	0	0	0.0275913497390007
YKL092C	0	0	0.0275707898658718
YOR112W	0	0	0.0275502606105733
YOR220W	0	1	0.0275502606105733
YOL032W	0	0	0.0275297619047619
YPR180W	0	0	0.0275092936802974
YPR172W	0	1	0.0275092936802974
YMR066W	0	1	0.0275092936802974
YBR290W	0	0	0.0274888558692422
YJR107W	0	1	0.0274888558692422
YIL035C	0	0	0.0274684484038604
YDR464W	0	0	0.0274480712166172
YBR006W	0	0	0.0274277242401779
YPL104W	0	0	0.0274074074074074
YBR023C	0	0	0.0273871206513694
YHR211W	0	0	0.0273668639053254
YEL031W	0	0	0.0273466371027347
YMR019W	0	1	0.0273466371027347
YBR016W	0	0	0.0273264401772526
YMR173W	0	0	0.0273062730627306
YML127W	0	0	0.0272861356932153
YOR195W	0	0	0.0272660280029477
YMR205C	0	0	0.0272459499263623
YLL058W	0	0	0.0272259013980868
YIL140W	0	0	0.0272058823529412
YIL099W	0	0	0.0271858927259368
YFR011C	0	1	0.0271858927259368
YFR005C	0	0	0.0271659324522761
YKL203C	0	0	0.0271460014673514
YKL049C	0	0	0.0271260997067449
YBL050W	0	0	0.0271062271062271
YCL033C	0	0	0.027086383601757
YEL012W	0	0	0.0270665691294806
YBL102W	0	0	0.027046783625731
YER093C	0	0	0.027027027027027
YLR142W	0	0	0.027007299270073
YDR298C	0	0	0.0269876002917578
YGR101W	0	0	0.0269679300291545
YLR394W	0	0	0.0269482884195193
YNR074C	0	0	0.0269286754002911
YJL187C	0	0	0.0269090909090909
YNL256W	0	0	0.0268895348837209
YGL173C	0	0	0.0268700072621641
YFL054C	0	0	0.0268505079825835
YPR067W	0	0	0.0268310369833212
YJR118C	0	0	0.0268115942028985
YDR489W	0	0	0.0268041237113402
YAL058W	0	0	0.0268041237113402
YBR139W	0	0	0.0268041237113402
YNL257C	0	0	0.0268041237113402
YJL090C	0	0	0.0268041237113402
YNR001C	0	0	0.0268041237113402
YBR276C	0	0	0.0268041237113402
YNL014W	0	0	0.0268041237113402
YBR227C	0	1	0.0268041237113402
YBL088C	0	0	0.0268041237113402
YNR023W	0	0	0.0268041237113402
YPL221W	0	0	0.0268041237113402
YDL047W	0	0	0.0268041237113402
YGL101W	0	1	0.0268041237113402
YER133W	0	0	0.0268041237113402
YER177W	0	0	0.0268041237113402
YNR051C	0	0	0.0268041237113402
YPR005C	0	0	0.0268041237113402
YGL119W	0	0	0.0268041237113402
YJL094C	0	0	0.0268041237113402
YBR288C	0	0	0.0268041237113402
YNL090W	0	0	0.0268041237113402
YML066C	0	0	0.0268041237113402
YHR086W	0	0	0.0268041237113402
YNL231C	0	0	0.0268041237113402
YNL153C	0	0	0.0268041237113402
YBL041W	0	0	0.0268041237113402
YEL063C	0	0	0.0268041237113402
YOR067C	0	0	0.0268041237113402
YER178W	0	0	0.0268041237113402
YMR010W	0	0	0.0268041237113402
YMR153W	0	0	0.0268041237113402
YFL033C	0	0	0.0268041237113402
YLR253W	0	1	0.0268041237113402
YMR001C	0	0	0.0268041237113402
YPL032C	0	0	0.0268041237113402
YMR052W	0	0	0.0268041237113402
YBR236C	0	0	0.0268041237113402
YNL212W	0	1	0.0268041237113402
YOL133W	0	0	0.0268041237113402
YGR038W	0	0	0.0268041237113402
YFL009W	0	0	0.0268041237113402
YNR002C	0	0	0.0268041237113402
YHR013C	0	0	0.0268041237113402
YOR326W	1	0	0.0268041237113402
YBR264C	0	0	0.0268041237113402
YML085C	0	0	0.0268041237113402
YML115C	0	0	0.0268041237113402
YML086C	0	0	0.0268041237113402
YDR316W	0	1	0.0268041237113402
YCL039W	0	0	0.0268041237113402
YNL314W	0	0	0.0268041237113402
YBR193C	0	0	0.0268041237113402
YBR125C	0	1	0.0268041237113402
YBL078C	0	0	0.0268041237113402
YPL223C	0	0	0.0268041237113402
YKL059C	0	0	0.0268041237113402
YDL074C	0	0	0.0268041237113402
YCR036W	0	0	0.0268041237113402
YNL035C	0	1	0.0268041237113402
YDR273W	0	0	0.0268041237113402
YBR215W	0	0	0.0268041237113402
YDL007W	0	0	0.0268041237113402
YHR021W-A	0	0	0.0268041237113402
YLR023C	0	0	0.0268041237113402
YLR145W	0	0	0.0268041237113402
YPL023C	0	0	0.0268041237113402
YLR210W	0	0	0.0268041237113402
YPL242C	0	0	0.0268041237113402
YNL311C	0	0	0.0268041237113402
YCR026C	0	0	0.0268041237113402
YOR014W	0	0	0.0268041237113402
YKL040C	0	0	0.0268041237113402
YJR099W	0	0	0.0268041237113402
YMR258C	0	1	0.0268041237113402
YIL167W	0	0	0.0268041237113402
YHL043W	0	0	0.0268041237113402
YBR274W	0	0	0.0268041237113402
YJL166W	0	0	0.0268041237113402
YDL183C	0	1	0.0268041237113402
YBR060C	0	0	0.0268041237113402
YLR411W	0	0	0.0268041237113402
YMR281W	0	0	0.0268041237113402
YDR108W	1	0	0.0268041237113402
YPR200C	0	0	0.0267857142857143
YDR138W	0	0	0.0267673301304049
YOR349W	0	0	0.0267489711934156
YPL200W	0	0	0.0267306374228924
YGR268C	0	0	0.0267123287671233
YOR298W	0	0	0.026694045174538
YFR050C	0	0	0.0266757865937072
YKL019W	0	0	0.0266575529733424
YBL098W	0	0	0.0266393442622951
YER095W	0	0	0.0266211604095563
YLR457C	0	0	0.0266030013642565
YNR064C	0	0	0.0265848670756646
YBR041W	0	0	0.026566757493188
YPL059W	0	0	0.0265486725663717
YLR271W	0	1	0.0265486725663717
YGL085W	0	1	0.0265486725663717
YKR069W	0	0	0.026530612244898
YDL072C	0	1	0.026530612244898
YHR176W	0	0	0.026512576478586
YPL159C	0	0	0.0264945652173913
YIL073C	0	0	0.0264765784114053
YIL071C	0	0	0.0264586160108548
YLR200W	0	0	0.0264406779661017
YGR179C	0	0	0.0264227642276423
YPR160W	0	0	0.026404874746107
YJL155C	0	0	0.0263870094722598
YPL021W	0	0	0.026369168356998
YOR144C	0	0	0.0263513513513514
YLR347C	0	0	0.0263335584064821
YKL142W	0	0	0.0263157894736842
YOR151C	0	0	0.026298044504383
YBR003W	0	0	0.0262803234501348
YMR100W	0	0	0.0262626262626263
YIL070C	0	0	0.0262449528936743
YAL062W	0	0	0.0262273032952253
YFR044C	0	0	0.0262096774193548
YGL229C	0	0	0.0261920752182673
YDR348C	0	1	0.0261920752182673
YER078C	0	0	0.0261744966442953
YJR125C	0	0	0.0261569416498994
YBR293W	0	0	0.0261394101876676
YHL007C	0	0	0.0261219022103148
YKL215C	0	1	0.0261219022103148
YNL093W	0	0	0.0261044176706827
YMR224C	0	0	0.0260869565217391
YHR139C	0	0	0.0260695187165775
YOL116W	0	0	0.0260521042084168
YHR083W	0	0	0.0260347129506008
YGR212W	0	0	0.0260173448965977
YFL010W-A	0	0	0.026
YLL063C	0	0	0.0259826782145237
YPR061C	0	1	0.0259826782145237
YKL028W	0	0	0.025965379494008
YOL054W	0	0	0.0259481037924152
YKR004C	0	0	0.0259308510638298
YPL005W	0	0	0.0259136212624585
YMR140W	0	0	0.0258964143426295
YPL167C	0	0	0.0258792302587923
YER111C	0	0	0.0258620689655172
YKL116C	0	0	0.025844930417495
YBL075C	0	0	0.0258278145695364
YOR075W	0	0	0.0258107213765718
YBR253W	0	0	0.0257936507936508
YFR025C	0	0	0.0257766027759418
YBR284W	0	0	0.0257595772787318
YGL045W	0	0	0.0257425742574257
YLR201C	0	0	0.0257255936675462
YPR129W	0	0	0.025708635464733
YNL097C	0	0	0.0256916996047431
YDR032C	0	1	0.0256916996047431
YOR190W	0	0	0.0256747860434496
YBR036C	0	0	0.0256578947368421
YGR234W	0	0	0.0256410256410256
YOL088C	0	0	0.0256241787122208
YBR278W	0	0	0.025607353906763
YDL216C	0	0	0.0255905511811024
YOR017W	0	0	0.0255737704918033
YOR001W	0	0	0.0255570117955439
YJR127C	0	0	0.0255402750491159
YPL195W	0	0	0.0255235602094241
YIL124W	0	0	0.0255068672334859
YNL074C	0	0	0.0254901960784314
YPL095C	0	0	0.0254735467015023
YLL056C	0	0	0.0254569190600522
YCL048W	0	0	0.025440313111546
YGR271W	0	0	0.0254237288135593
YKL048C	0	0	0.0254071661237785
YJR110W	0	0	0.025390625
YPL002C	0	0	0.0253741054001301
YNL298W	0	0	0.0253576072821847
YBR022W	0	0	0.0253411306042885
YPL130W	0	0	0.0253246753246753
YBR153W	0	0	0.0253082414016872
YAL039C	0	0	0.0252918287937743
YDR507C	0	0	0.0252754374594945
YKL195W	0	0	0.025259067357513
YBL008W	0	0	0.0252427184466019
YCL016C	0	0	0.0252263906856404
YLL027W	0	0	0.0252100840336134
YBL090W	0	0	0.0251937984496124
YPL109C	0	1	0.0251937984496124
YDR481C	0	0	0.0251775338928341
YGL160W	0	1	0.0251775338928341
YJL203W	0	0	0.0251612903225806
YLR426W	0	0	0.0251450676982592
YHR017W	0	1	0.0251450676982592
YKL208W	0	0	0.0251288659793814
YGL110C	0	1	0.0251288659793814
YHR165C	0	0	0.0251126851255634
YER081W	0	0	0.0250965250965251
YOR219C	0	0	0.02508038585209
YNL037C	0	0	0.0250642673521851
YGL192W	0	0	0.0250481695568401
YOR337W	0	0	0.0250320924261874
YLL034C	0	0	0.0250160359204618
YLL003W	0	0	0.025
YIL024C	0	1	0.025
YNL020C	0	0	0.0249839846252402
YBL080C	0	0	0.0249679897567221
YDR217C	0	0	0.0249520153550864
YBR160W	0	0	0.0249360613810742
YLR158C	0	0	0.0249201277955272
YJR108W	0	0	0.024904214559387
YLR251W	0	0	0.024888321633695
YDL111C	0	0	0.0248724489795918
YPL060W	0	0	0.0248565965583174
YHR175W	0	0	0.0248407643312102
YLL060C	0	0	0.0248249522597072
YLR320W	0	0	0.0248091603053435
YBL001C	0	0	0.0247933884297521
YNL238W	0	0	0.0247776365946633
YPL258C	0	0	0.0247619047619048
YHR132C	0	0	0.024746192893401
YFR049W	0	0	0.0247305009511731
YMR278W	0	1	0.0247305009511731
YGR191W	0	0	0.0247148288973384
YJL072C	0	0	0.0246991766941102
YGL002W	0	0	0.0246835443037975
YHR102W	0	0	0.0246679316888046
YDL020C	0	0	0.0246523388116308
YMR241W	0	0	0.0246367656348705
YBR008C	0	0	0.0246212121212121
YGL226W	0	1	0.0246212121212121
YPR036W-A	0	0	0.0246056782334385
YMR272C	0	0	0.0245901639344262
YAL042W	0	0	0.0245746691871456
YLR128W	0	0	0.0245591939546599
YKR095W-A	0	0	0.0245437382001259
YOR022C	0	1	0.0245437382001259
YJL030W	0	0	0.0245283018867925
YPL149W	0	0	0.0245128849780013
YML049C	0	0	0.0244974874371859
YKL064W	0	0	0.0244821092278719
YER061C	0	0	0.0244667503136763
YCR037C	0	0	0.0244514106583072
YLR155C	0	0	0.0244360902255639
YDR106W	0	0	0.0244207889793363
YHL027W	0	0	0.0244055068836045
YFR057W	0	1	0.0244055068836045
YAL001C	0	0	0.024390243902439
YBR294W	0	0	0.024375
YKL168C	0	1	0.024375
YNL029C	0	0	0.0243597751405372
YOR211C	0	0	0.0243445692883895
YMR263W	0	0	0.024329382407985
YPR191W	0	0	0.0243142144638404
YHR079C-A	0	0	0.0242990654205607
YAL028W	0	0	0.0242839352428394
YOR058C	0	0	0.0242688238954574
YJL128C	0	0	0.0242537313432836
YER180C-A	0	0	0.0242386575512741
YBR140C	0	0	0.024223602484472
YDL147W	0	0	0.0242085661080074
YPL078C	0	0	0.0241935483870968
YBR136W	0	0	0.0241785492870428
YOR256C	0	0	0.0241635687732342
YBR281C	0	0	0.0241486068111455
YGL250W	0	1	0.0241486068111455
YEL030W	0	0	0.0241336633663366
YER074W-A	0	0	0.0241187384044527
YLR450W	0	0	0.0241038318912237
YDR307W	0	1	0.0241038318912237
YPR023C	0	0	0.0240889437924645
YJL194W	0	0	0.0240740740740741
YJR083C	0	0	0.0240592227020358
YPR098C	0	1	0.0240592227020358
YDR435C	0	0	0.0240443896424168
YER020W	0	0	0.0240295748613678
YPR198W	0	0	0.0240147783251232
YGR270W	0	0	0.024
YNL275W	0	0	0.0239852398523985
YCL024W	0	0	0.0239704978488015
YPL087W	0	0	0.023955773955774
YLL029W	0	1	0.023955773955774
YGL197W	0	0	0.0239410681399632
YHR035W	0	1	0.0239410681399632
YNL082W	0	0	0.0239263803680982
YMR101C	0	0	0.0239117106069896
YHR075C	0	0	0.0238970588235294
YIR024C	0	1	0.0238970588235294
YDR350C	0	0	0.0238824249846908
YGL086W	0	0	0.0238678090575275
YOR316C	0	0	0.0238532110091743
YPR186C	0	0	0.023838630806846
YDR368W	0	0	0.0238240684178375
YDR089W	0	0	0.0238095238095238
YKL093W	0	0	0.0237949969493594
YHR138C	0	0	0.023780487804878
YOR319W	0	0	0.0237659963436929
YBR225W	0	1	0.0237659963436929
YKL026C	0	0	0.0237515225334957
YBR161W	0	0	0.0237370663420572
YOR339C	0	0	0.0237226277372263
YJL205C	0	0	0.0237082066869301
YNL202W	0	0	0.0236938031591738
YGL241W	0	0	0.0236794171220401
YCR097W	0	0	0.0236650485436893
YPL262W	0	0	0.023650697392359
YPL096C-A	0	0	0.0236363636363636
YGL071W	0	0	0.0236220472440945
YMR186W	0	0	0.0236077481840194
YEL057C	0	0	0.0235934664246824
YLR205C	0	0	0.0235792019347037
YGL181W	0	0	0.0235649546827795
YDR109C	0	1	0.0235649546827795
YDR051C	0	1	0.0235649546827795
YKR021W	0	1	0.0235649546827795
YML091C	0	0	0.0235507246376812
YOL111C	0	0	0.0235365117682559
YCL005W-A	0	0	0.0235223160434258
YDR379W	0	0	0.0235081374321881
YMR152W	0	0	0.0234939759036145
YGL203C	0	0	0.0234798314268513
YAR019C	0	0	0.0234657039711191
YJL099W	0	0	0.0234515935057126
YNL264C	0	0	0.0234375
YDR444W	0	1	0.0234375
YLL017W	0	0	0.0234234234234234
YOR174W	0	0	0.0234093637454982
YMR274C	0	0	0.0233953209358128
YBR020W	0	0	0.0233812949640288
YBR081C	0	0	0.0233672857998802
YGR204W	0	0	0.0233532934131737
YOL006C	0	0	0.0233393177737881
YGR023W	0	0	0.0233253588516746
YCL057W	0	0	0.0233114166168559
YOL081W	0	0	0.0232974910394265
YNR008W	0	0	0.0232835820895522
YGL212W	0	0	0.0232696897374702
YLR165C	0	0	0.0232558139534884
YBR221C	0	0	0.0232419547079857
YLR314C	0	0	0.0232281119714116
YKL194C	0	0	0.0232142857142857
YBR175W	0	0	0.0232004759071981
YHR198C	0	1	0.0232004759071981
YML013W	0	0	0.0231866825208086
YMR041C	0	0	0.0231729055258467
YKL121W	0	1	0.0231729055258467
YOR090C	0	0	0.0231591448931116
YNL204C	0	0	0.0231454005934718
YEL016C	0	0	0.0231316725978648
YML028W	0	0	0.023117960877297
YBR038W	0	0	0.0231042654028436
YOL165C	0	0	0.0230905861456483
YBR157C	0	1	0.0230905861456483
YIL097W	0	0	0.0230769230769231
YGR095C	0	0	0.023063276167948
YGL018C	0	0	0.0230496453900709
YPR047W	0	0	0.0230360307147076
YLR273C	0	0	0.0230224321133412
YKL127W	0	0	0.0230088495575221
YJR094C	0	0	0.0229952830188679
YLR054C	0	0	0.0229817324690631
YDL030W	0	0	0.0229681978798587
YBR166C	0	0	0.0229546792230724
YAL048C	0	0	0.0229411764705882
YIL072W	0	0	0.0229276895943563
YKR084C	0	0	0.0229142185663925
YDL238C	0	0	0.0229007633587786
YJR103W	0	0	0.022887323943662
YMR293C	0	0	0.0228739002932551
YKL175W	0	0	0.0228604923798359
YMR198W	0	0	0.0228471001757469
YDR065W	0	0	0.0228337236533958
YLR137W	0	1	0.0228337236533958
YMR098C	0	1	0.0228337236533958
YIL112W	0	0	0.0228203627852545
YMR027W	0	1	0.0228203627852545
YOR196C	0	0	0.0228070175438597
YJR066W	0	0	0.0227936879018118
YDL231C	0	0	0.0227803738317757
YOL008W	0	0	0.0227670753064799
YPL191C	0	1	0.0227670753064799
YGL253W	0	0	0.0227537922987165
YBL011W	0	0	0.0227405247813411
YPL003W	0	0	0.0227272727272727
YCR020W-B	0	0	0.0227140361094933
YNL128W	0	0	0.0227008149010477
YMR075W	0	0	0.0226876090750436
YGR163W	0	0	0.0226744186046512
YDL024C	0	0	0.0226612434631028
YBR035C	0	0	0.0226480836236934
YGR111W	0	0	0.0226349390597795
YPL148C	0	0	0.0226218097447796
YKL085W	0	0	0.0226086956521739
YDL192W	0	0	0.0225955967555041
YOL064C	0	0	0.0225825130283729
YPR201W	0	0	0.0225694444444444
YIL166C	0	0	0.0225563909774436
YJR152W	0	0	0.0225433526011561
YGR078C	0	0	0.0225303292894281
YKL016C	0	0	0.0225173210161663
YDL165W	0	0	0.0225043277553376
YOL013C	0	0	0.0224913494809689
YJR082C	0	0	0.022478386167147
YOR185C	0	0	0.0224654377880184
YDR478W	0	0	0.0224525043177893
YML002W	0	1	0.0224525043177893
YIL075C	0	0	0.022439585730725
YDR082W	0	0	0.0224266820011501
YHR149C	0	1	0.0224266820011501
YOR259C	0	0	0.0224137931034483
YIL049W	0	0	0.022400919012062
YNL055C	0	0	0.0223880597014925
YGR123C	0	0	0.0223752151462995
YMR252C	0	1	0.0223752151462995
YKL017C	0	0	0.0223623853211009
YNR059W	0	0	0.0223495702005731
YMR275C	0	0	0.0223367697594502
YOR382W	0	0	0.0223239839725243
YNL148C	0	0	0.0223112128146453
YBR015C	0	0	0.0222984562607204
YPL230W	0	1	0.0222984562607204
YIL005W	0	0	0.0222857142857143
YLR160C	0	0	0.0222729868646488
YER175C	0	1	0.0222729868646488
YBR262C	0	1	0.0222729868646488
YLR246W	0	0	0.0222602739726027
YDR247W	0	0	0.0222475755847119
YDL101C	0	0	0.0222348916761688
YPL076W	0	0	0.0222222222222222
YJL060W	0	0	0.0222095671981777
YMR168C	0	0	0.0221969265793967
YIL108W	0	1	0.0221969265793967
YBR050C	0	0	0.0221843003412969
YLR019W	0	0	0.0221716884593519
YPL029W	0	0	0.0221590909090909
YJR106W	0	0	0.0221465076660988
YOL132W	0	0	0.0221339387060159
YOR371C	0	0	0.0221213840045377
YOR356W	0	0	0.022108843537415
YNL091W	0	0	0.0220963172804533
YMR322C	0	0	0.022083805209513
YBR133C	0	0	0.0220713073005093
YCR024C	0	0	0.0220588235294118
YNL047C	0	0	0.0220463538722442
YDR377W	0	0	0.0220338983050847
YDR128W	0	1	0.0220338983050847
YHR159W	0	1	0.0220338983050847
[truncated: 3,790 more rows]
