# Supplementary material for: Computationally Driven, Quantitative Experiments Discover Genes Required for Mitochondrial Biogenesis
Source: PLoS Genet. 2009 Mar 20;5(3):e1000407. doi: 10.1371/journal.pgen.1000407 (PMC2648979; doi:10.1371/journal.pgen.1000407)
Supplement: Dataset S2 — Top 100 novel ensemble predictions for additional yeast biological processes. A zip file containing 387 tab-delimited text files of the ensemble predictions for the indicated Gene Ontology Biological Process Term. (21.70 MB GZ) [file pgen.1000407.s013.gz › GO_0007033.txt]

ORF	AnnotatedToTerm?	Uncharacterized_04152007?	Precision
YLR447C	1	0	1.0
YBR127C	1	0	1.0
YOR332W	1	0	1.0
YKL080W	1	0	1.0
YEL051W	1	0	1.0
YOR270C	1	0	1.0
YGR020C	1	0	1.0
YDL185W	1	0	1.0
YPR036W	1	0	1.0
YMR054W	1	0	1.0
YDR080W	1	0	1.0
YHR039C-A	1	0	1.0
YJR033C	1	0	1.0
YEL013W	1	0	1.0
YLR396C	1	0	1.0
YLR148W	1	0	1.0
YMR231W	1	0	1.0
YBR164C	0	0	0.956521739130435
YML001W	1	0	0.956521739130435
YDL077C	1	0	0.956521739130435
YPL045W	1	0	0.956521739130435
YDR202C	1	0	0.956521739130435
YEL027W	1	0	0.956521739130435
YKL190W	0	0	0.916666666666667
YJL154C	0	0	0.88
YOR106W	0	0	0.846153846153846
YKL152C	0	0	0.814814814814815
YAL002W	0	0	0.8
YNL079C	1	0	0.8
YMR197C	1	0	0.8
YDR481C	0	0	0.774193548387097
YML123C	0	0	0.75
YDR323C	0	0	0.735294117647059
YHR060W	1	0	0.735294117647059
YBR196C	0	0	0.722222222222222
YGL095C	1	0	0.722222222222222
YKL196C	0	0	0.702702702702703
YGR163W	0	0	0.684210526315789
YOR036W	0	0	0.666666666666667
YOL086C	0	0	0.658536585365854
YFL039C	1	0	0.658536585365854
YKL060C	0	0	0.642857142857143
YDR084C	0	0	0.636363636363636
YFR019W	1	0	0.636363636363636
YGR106C	0	1	0.636363636363636
YKR088C	0	0	0.622222222222222
YGR233C	0	0	0.608695652173913
YCR098C	0	0	0.595744680851064
YLR459W	0	0	0.583333333333333
YDR284C	0	0	0.571428571428571
YLR262C	0	0	0.568627450980392
YOR326W	1	0	0.568627450980392
YKR001C	0	0	0.557692307692308
YNL243W	0	0	0.547169811320755
YOL018C	0	0	0.537037037037037
YLR039C	0	0	0.527272727272727
YMR243C	0	0	0.517857142857143
YPL006W	0	0	0.508771929824561
YDR281C	0	0	0.5
YMR077C	0	0	0.491525423728814
YGR105W	0	0	0.483333333333333
YML121W	0	0	0.475409836065574
YAR071W	0	0	0.46875
YJR009C	0	0	0.46875
YOL092W	0	1	0.46875
YPL019C	1	0	0.46875
YHR136C	0	0	0.461538461538462
YLR109W	0	0	0.454545454545455
YKR059W	0	0	0.449275362318841
YLL048C	0	0	0.449275362318841
YBR080C	1	0	0.449275362318841
YLL015W	0	0	0.442857142857143
YDR119W	0	1	0.442857142857143
YOR070C	0	0	0.436619718309859
YJL138C	0	0	0.430555555555556
YGL006W	0	0	0.424657534246575
YHR215W	0	1	0.424657534246575
YCR012W	0	0	0.418918918918919
YCR044C	0	0	0.413333333333333
YOR089C	0	0	0.407894736842105
YBR092C	0	0	0.402597402597403
YDR468C	0	0	0.397435897435897
YJR138W	0	1	0.397435897435897
YDR352W	0	1	0.397435897435897
YNL217W	0	1	0.397435897435897
YNL297C	0	0	0.392405063291139
YDR229W	0	0	0.3875
YKL212W	0	0	0.382716049382716
YMR109W	0	0	0.380952380952381
YLL050C	0	0	0.380952380952381
YKR007W	1	0	0.380952380952381
YLR360W	0	0	0.376470588235294
YHR023W	0	0	0.372093023255814
YJL052W	0	0	0.367816091954023
YBR093C	0	0	0.363636363636364
YLR166C	0	0	0.362637362637363
YBR221C	0	0	0.362637362637363
YPL234C	1	0	0.362637362637363
YDR050C	0	0	0.358695652173913
YER177W	0	0	0.354838709677419
YPL195W	0	0	0.351063829787234
YDR135C	0	0	0.350515463917526
YDR105C	0	1	0.350515463917526
YBR077C	0	0	0.350515463917526
YBR109C	1	0	0.350515463917526
YML028W	0	0	0.346938775510204
YOL076W	0	0	0.343434343434343
YGR192C	0	0	0.34
YFL048C	0	0	0.339805825242718
YDR486C	0	0	0.339805825242718
YDL123W	0	1	0.339805825242718
YLR240W	1	0	0.339805825242718
YOL060C	0	0	0.336538461538462
YAL029C	0	0	0.333333333333333
YIL047C	0	0	0.330188679245283
YNL267W	0	0	0.327102803738318
YLR110C	0	0	0.324074074074074
YNL051W	0	0	0.321428571428571
YGL023C	0	0	0.321428571428571
YHR186C	0	0	0.321428571428571
YJL012C	1	0	0.321428571428571
YGL084C	0	0	0.31858407079646
YBR131W	0	0	0.315789473684211
YCL033C	0	0	0.31304347826087
YNL071W	0	0	0.310344827586207
YLR410W	0	0	0.307692307692308
YJL117W	0	0	0.305084745762712
YJL053W	0	0	0.302521008403361
YGL124C	0	0	0.3
YBR097W	0	0	0.297520661157025
YOR035C	0	0	0.295081967213115
YBL047C	0	0	0.293650793650794
YOR357C	0	0	0.293650793650794
YER155C	0	0	0.293650793650794
YKL119C	1	0	0.293650793650794
YBR296C	0	0	0.292307692307692
YGR240C	0	0	0.292307692307692
YAL038W	0	0	0.292307692307692
YLR001C	0	1	0.292307692307692
YFL004W	1	0	0.292307692307692
YAR002C-A	0	0	0.291044776119403
YOL129W	0	0	0.291044776119403
YPL036W	0	0	0.291044776119403
YMR160W	0	1	0.291044776119403
YBL050W	1	0	0.291044776119403
YPL180W	0	0	0.288888888888889
YBR283C	0	0	0.287769784172662
YGR009C	0	0	0.287769784172662
YBR036C	0	0	0.287769784172662
YLR093C	1	0	0.287769784172662
YGR261C	0	0	0.285714285714286
YJL036W	0	0	0.283687943262411
YDR189W	0	0	0.28169014084507
YDL046W	0	0	0.280821917808219
YPL236C	0	1	0.280821917808219
YGL223C	0	0	0.280821917808219
YGL106W	0	0	0.280821917808219
YDR328C	1	0	0.280821917808219
YNL041C	0	0	0.28
YBR078W	0	0	0.28
YGR229C	0	0	0.28
YER072W	1	0	0.28
YNL238W	0	0	0.278145695364238
YJL002C	0	0	0.276315789473684
YDR129C	0	0	0.274509803921569
YDL008W	0	0	0.272727272727273
YML018C	0	1	0.272727272727273
YJL004C	0	0	0.270967741935484
YLR337C	0	0	0.269230769230769
YPL017C	0	1	0.269230769230769
YBR023C	0	0	0.267515923566879
YDR525W-A	0	1	0.267515923566879
YCR009C	0	0	0.265822784810127
YDR155C	0	0	0.264150943396226
YER122C	0	0	0.263803680981595
YBR288C	0	0	0.263803680981595
YGL005C	0	0	0.263803680981595
YGR209C	1	0	0.263803680981595
YDR128W	0	1	0.263803680981595
YBL007C	0	0	0.263157894736842
YDL029W	0	0	0.263157894736842
YKR020W	0	0	0.263157894736842
YDR162C	0	0	0.263157894736842
YMR298W	0	0	0.263157894736842
YHR026W	1	0	0.263157894736842
YOR316C	0	0	0.263157894736842
YNL015W	1	0	0.263157894736842
YMR205C	0	0	0.261627906976744
YGL008C	0	0	0.260115606936416
YEL034W	0	0	0.258620689655172
YIL034C	0	0	0.257142857142857
YBR200W	0	0	0.255681818181818
YLR044C	0	0	0.254237288135593
YHL031C	0	0	0.252808988764045
YJR139C	0	0	0.251396648044693
YGL233W	0	0	0.25
YNL263C	0	0	0.25
YPR113W	0	0	0.25
YFL041W	0	0	0.25
YMR195W	0	1	0.25
YHR174W	1	0	0.25
YOR327C	0	0	0.248648648648649
YOR085W	0	0	0.247311827956989
YOR069W	0	0	0.245989304812834
YAL026C	0	0	0.244791666666667
YDR385W	0	0	0.244791666666667
YJR073C	0	0	0.244791666666667
YBR241C	0	1	0.244791666666667
YPL162C	0	1	0.244791666666667
YNL325C	0	0	0.244791666666667
YGR254W	1	0	0.244791666666667
YNL242W	0	0	0.243523316062176
YBR234C	0	0	0.242268041237113
YLR134W	0	0	0.241025641025641
YBR086C	0	0	0.239795918367347
YEL031W	0	0	0.238578680203046
YPL100W	0	0	0.237373737373737
YJR015W	0	1	0.237373737373737
YGL253W	0	0	0.236180904522613
YKL077W	0	1	0.236180904522613
YBL105C	0	0	0.235
YMR186W	0	0	0.233830845771144
YDR276C	0	0	0.232673267326733
YMR303C	0	0	0.231527093596059
YBR207W	0	0	0.230392156862745
YER136W	0	0	0.229665071770335
YGR087C	0	0	0.229665071770335
YDR166C	0	0	0.229665071770335
YJL196C	0	0	0.229665071770335
YLR043C	1	0	0.229665071770335
YPL242C	0	0	0.228571428571429
YDL015C	0	0	0.227488151658768
YLL040C	0	0	0.226415094339623
YPR028W	0	0	0.225352112676056
YGL142C	0	0	0.224299065420561
YDL100C	0	0	0.223255813953488
YDL084W	0	0	0.222222222222222
YNL271C	0	0	0.221198156682028
YNL287W	0	0	0.220183486238532
YDL192W	0	0	0.219178082191781
YIL051C	0	0	0.218181818181818
YPL240C	0	0	0.217194570135747
YBL102W	0	0	0.216216216216216
YLR330W	0	0	0.2152466367713
YBL017C	0	0	0.214285714285714
YAL005C	0	0	0.213333333333333
YGL137W	0	0	0.212389380530973
YPL051W	0	0	0.211453744493392
YOR067C	0	0	0.210526315789474
YGL206C	0	0	0.209606986899563
YPR149W	0	0	0.208695652173913
YKR068C	0	0	0.207792207792208
YMR004W	0	0	0.206896551724138
YNL010W	0	1	0.206896551724138
YBR199W	0	0	0.206008583690987
YOR133W	0	0	0.205128205128205
YBR243C	0	0	0.204255319148936
YJL095W	0	0	0.203389830508475
YHR132C	0	0	0.20253164556962
YBR118W	0	0	0.201680672268908
YDR484W	0	0	0.200836820083682
YDR150W	0	0	0.2
YIL076W	0	0	0.199170124481328
YKL203C	0	0	0.198347107438017
YBR159W	0	0	0.19758064516129
YDR388W	0	0	0.19758064516129
YLR026C	0	0	0.19758064516129
YGR282C	0	0	0.19758064516129
YOR132W	0	0	0.19758064516129
YIL138C	1	0	0.19758064516129
YOR161C	0	1	0.19758064516129
YMR071C	0	0	0.196850393700787
YML071C	0	0	0.196850393700787
YCL035C	0	0	0.196850393700787
YDL006W	0	0	0.196850393700787
YPR173C	0	0	0.196850393700787
YGL212W	1	0	0.196850393700787
YBL040C	0	0	0.196078431372549
YMR307W	0	0	0.1953125
YPR079W	0	0	0.194552529182879
YJR044C	0	0	0.193798449612403
YGR279C	0	0	0.193050193050193
YDL054C	0	0	0.192307692307692
YGL145W	0	0	0.191570881226054
YBR246W	0	1	0.191570881226054
YBL061C	0	0	0.190839694656489
YNL298W	0	0	0.190114068441065
YBL078C	0	0	0.189393939393939
YGR013W	0	0	0.188679245283019
YNL153C	0	0	0.18796992481203
YNL307C	0	0	0.187265917602996
YDR137W	0	0	0.186567164179104
YGR167W	0	0	0.185873605947955
YFL037W	0	0	0.185185185185185
YCR083W	0	0	0.18450184501845
YEL064C	0	0	0.183823529411765
YLR025W	0	0	0.183150183150183
YDL137W	0	0	0.182481751824818
YGR172C	0	0	0.181818181818182
YLL024C	0	0	0.181159420289855
YDL128W	0	0	0.180505415162455
YGR196C	0	1	0.180505415162455
YBR041W	0	0	0.179856115107914
YKL007W	0	0	0.179577464788732
YER016W	0	0	0.179577464788732
YDR012W	0	0	0.179577464788732
YNL322C	0	0	0.179577464788732
YDR027C	0	0	0.179577464788732
YDR126W	1	0	0.179577464788732
YDR099W	0	0	0.178947368421053
YER178W	0	0	0.178321678321678
YPL084W	0	0	0.177700348432056
YER057C	0	1	0.177700348432056
YOR317W	0	0	0.177083333333333
YBR059C	0	0	0.176470588235294
YLR361C	0	0	0.175862068965517
YNR035C	0	0	0.175257731958763
YKL041W	0	0	0.174657534246575
YNL138W	0	0	0.174061433447099
YPR080W	0	0	0.173469387755102
YBR011C	0	0	0.172881355932203
YFR040W	0	0	0.172297297297297
YBR229C	0	0	0.171717171717172
YKL002W	0	0	0.171140939597315
YEL066W	0	0	0.17056856187291
YDR069C	0	0	0.17
YLR087C	0	0	0.169934640522876
YEL003W	0	0	0.169934640522876
YML038C	0	0	0.169934640522876
YNL219C	0	0	0.169934640522876
YBR171W	0	0	0.169934640522876
YIL048W	1	0	0.169934640522876
YDR302W	0	0	0.169381107491857
YDR100W	0	0	0.168831168831169
YMR099C	0	0	0.168284789644013
YBL091C	0	0	0.167741935483871
YMR215W	0	1	0.167741935483871
YDR164C	0	0	0.167202572347267
YIL002C	0	0	0.166666666666667
YOR216C	0	0	0.166134185303514
YPL120W	0	0	0.165605095541401
YGR120C	0	0	0.165079365079365
YGR206W	0	0	0.164556962025316
YBR236C	0	0	0.16403785488959
YDR264C	0	0	0.163522012578616
YJR075W	0	0	0.163009404388715
YBR168W	0	0	0.1625
YOR164C	0	1	0.1625
YLR268W	0	0	0.161993769470405
YBL058W	0	0	0.161490683229814
YPL232W	0	0	0.160990712074303
YNL135C	0	0	0.160493827160494
YFL005W	0	0	0.16
YER157W	0	0	0.159509202453988
YPR029C	0	0	0.159021406727829
YLL023C	0	1	0.159021406727829
YKR028W	0	0	0.158536585365854
YLR229C	0	0	0.158054711246201
YER023W	0	0	0.157575757575758
YBR228W	0	0	0.157099697885196
YMR092C	0	0	0.156626506024096
YDL145C	0	0	0.156156156156156
YBR106W	0	0	0.155688622754491
YGL225W	0	0	0.155223880597015
YCR075C	0	0	0.154761904761905
YFL038C	0	0	0.154302670623145
YDL132W	0	0	0.153846153846154
YLR342W	0	0	0.153392330383481
YBR008C	0	0	0.152941176470588
YDR141C	0	0	0.152492668621701
YBR095C	0	0	0.152046783625731
YJL183W	0	0	0.151603498542274
YKL004W	0	0	0.151162790697674
YOR008C	0	0	0.150724637681159
YCR088W	0	0	0.15028901734104
YBL025W	0	0	0.14985590778098
YJL029C	0	0	0.149425287356322
YGL020C	0	0	0.148997134670487
YIL053W	0	0	0.148571428571429
YLR371W	0	0	0.148148148148148
YBL006C	0	0	0.147727272727273
YMR110C	0	0	0.147308781869688
YNL084C	0	0	0.146892655367232
YIL018W	0	0	0.146478873239437
YBR216C	0	0	0.146067415730337
YDL113C	0	0	0.145658263305322
YBR276C	0	0	0.145251396648045
YDR452W	0	0	0.144846796657382
YLR119W	0	0	0.144444444444444
YER125W	0	0	0.14404432132964
YHR012W	0	0	0.143646408839779
YKL056C	0	0	0.143250688705234
YGL252C	0	0	0.142857142857143
YBR167C	0	0	0.142465753424658
YGL245W	0	0	0.14207650273224
YHL002W	0	0	0.141689373297003
YBR260C	0	0	0.141304347826087
YKL079W	0	0	0.140921409214092
YDL225W	0	0	0.140540540540541
YNL291C	0	0	0.140161725067385
YBR280C	0	0	0.139784946236559
YHL034C	0	0	0.13941018766756
YBL082C	0	0	0.139107611548556
YDL212W	0	0	0.139107611548556
YGR155W	0	0	0.139107611548556
YCL029C	0	0	0.139107611548556
YPL037C	0	0	0.139107611548556
YGL115W	0	0	0.139107611548556
YBL056W	0	0	0.139107611548556
YCL063W	1	0	0.139107611548556
YBR173C	0	0	0.138743455497382
YAL016W	0	0	0.138381201044386
YER012W	0	0	0.138020833333333
YIR037W	0	0	0.137662337662338
YBR211C	0	0	0.137305699481865
YBR024W	0	0	0.136950904392765
YDR358W	0	0	0.13659793814433
YPR165W	0	0	0.136246786632391
YBL041W	0	0	0.135897435897436
YER005W	0	0	0.135549872122762
YER083C	0	0	0.135204081632653
YPL091W	0	0	0.134860050890585
YKR035W-A	0	0	0.134517766497462
YDR054C	0	0	0.134177215189873
YGL121C	0	0	0.133838383838384
YBL037W	0	0	0.133501259445844
YBR217W	0	0	0.133333333333333
YBR215W	0	0	0.133333333333333
YBR259W	0	1	0.133333333333333
YBR140C	0	0	0.133333333333333
YOR109W	0	0	0.133333333333333
YKL126W	0	0	0.133333333333333
YPR032W	0	0	0.133333333333333
YFR044C	0	0	0.133333333333333
YLR386W	1	0	0.133333333333333
YOR367W	0	0	0.133004926108374
YHR074W	0	0	0.132678132678133
YMR083W	0	0	0.132352941176471
YIR038C	0	0	0.132029339853301
YDR238C	0	0	0.131707317073171
YBR031W	0	0	0.131386861313869
YNL127W	0	0	0.131067961165049
YGL044C	0	0	0.130750605326877
YDL126C	0	0	0.130434782608696
YER031C	0	0	0.130120481927711
YIL043C	0	0	0.129807692307692
YKL129C	0	0	0.129716981132075
YPL069C	0	0	0.129716981132075
YLR088W	0	0	0.129716981132075
YBL022C	0	0	0.129716981132075
YDR425W	0	0	0.129716981132075
YFL018C	0	0	0.129716981132075
YKR049C	0	1	0.129716981132075
YDR072C	0	0	0.129716981132075
YDR456W	1	0	0.129716981132075
YOR181W	0	0	0.129411764705882
YCR094W	0	0	0.129107981220657
YBR253W	0	0	0.128805620608899
YKL157W	0	0	0.128504672897196
YKL135C	0	0	0.128205128205128
YBR255W	0	1	0.128205128205128
YBR210W	0	0	0.127906976744186
YBR270C	0	1	0.127906976744186
YKL048C	0	0	0.127610208816705
YPL269W	0	0	0.127314814814815
YMR149W	0	0	0.1270207852194
YBR082C	0	0	0.126728110599078
YDR153C	0	0	0.126436781609195
YCR002C	0	0	0.126146788990826
YIL173W	0	0	0.125858123569794
YDR182W	0	0	0.125570776255708
YBR022W	0	0	0.125284738041002
YBR015C	0	0	0.125
YOR336W	0	0	0.124716553287982
YBR153W	0	0	0.124434389140271
YJL167W	0	0	0.124153498871332
YKR019C	0	0	0.123873873873874
YKL035W	0	0	0.123595505617978
YDR170C	0	0	0.123318385650224
YJR118C	0	0	0.123042505592841
YPL246C	0	1	0.123042505592841
YPR073C	0	0	0.122767857142857
YBR016W	0	0	0.122494432071269
YER133W	0	0	0.122222222222222
YOR057W	0	0	0.121951219512195
YNL044W	0	0	0.121681415929204
YBR258C	0	0	0.121412803532009
YBL099W	0	0	0.121145374449339
YBR123C	0	0	0.120879120879121
YAL023C	0	0	0.120614035087719
YDR483W	0	0	0.12035010940919
YBR237W	0	0	0.120087336244541
YDL237W	0	1	0.120087336244541
YBL036C	0	0	0.119825708061002
YLR250W	0	0	0.119565217391304
YAL008W	0	1	0.119565217391304
YOL030W	0	1	0.119565217391304
YBR143C	0	0	0.119305856832972
YLR242C	0	0	0.119047619047619
YJR076C	0	0	0.118790496760259
YLR099C	0	1	0.118790496760259
YLR181C	0	0	0.118534482758621
YLL021W	0	0	0.118279569892473
YDR512C	0	0	0.118025751072961
YJL123C	0	1	0.118025751072961
YPL201C	0	0	0.117773019271949
YLR370C	0	0	0.117521367521368
YDR108W	0	0	0.11727078891258
YBR063C	0	1	0.11727078891258
YLL014W	0	1	0.11727078891258
YBR108W	0	1	0.11727078891258
YBR006W	0	0	0.117021276595745
YKL011C	0	0	0.116772823779193
YOL145C	0	0	0.116525423728814
YAL030W	0	0	0.116279069767442
YBR244W	0	0	0.116033755274262
YBR070C	0	0	0.115789473684211
YBR166C	0	0	0.115546218487395
YER008C	0	0	0.115303983228512
YMR216C	0	0	0.115062761506276
YGR157W	0	0	0.11482254697286
YBR102C	0	0	0.114583333333333
YHR030C	0	0	0.114345114345114
YBR110W	0	0	0.114107883817427
YEL002C	0	0	0.113871635610766
YMR010W	0	0	0.113636363636364
YKR064W	0	1	0.113636363636364
YOR122C	0	0	0.11340206185567
YBL088C	0	0	0.113168724279835
YLR354C	0	0	0.112936344969199
YMR148W	0	1	0.112936344969199
YJR013W	0	0	0.112704918032787
YOR155C	0	0	0.112474437627812
YJR060W	0	0	0.112244897959184
YOR285W	0	1	0.112244897959184
YPR181C	0	0	0.112016293279022
YBR272C	0	0	0.111788617886179
YHR161C	0	0	0.111561866125761
YPR131C	0	0	0.111336032388664
YBR205W	0	0	0.111111111111111
YBR273C	0	0	0.110887096774194
YGL228W	0	1	0.110887096774194
YNL272C	0	0	0.110663983903421
YML115C	0	0	0.110441767068273
YDR313C	0	0	0.110220440881764
YDL226C	0	0	0.11
YBR038W	0	0	0.109780439121756
YNR006W	0	0	0.109561752988048
YBR128C	0	0	0.10934393638171
YDL058W	0	0	0.109126984126984
YML078W	0	0	0.108910891089109
YGL161C	0	0	0.108695652173913
YER036C	0	0	0.108481262327416
YDL066W	0	0	0.108267716535433
YBR130C	0	0	0.108055009823183
YOR163W	0	0	0.107843137254902
YBR264C	0	0	0.107632093933464
YJL024C	0	0	0.107421875
YGR019W	0	0	0.107212475633528
YDL243C	0	0	0.107003891050584
YGR026W	0	1	0.107003891050584
YMR123W	0	0	0.106796116504854
YBR257W	0	0	0.106589147286822
YPL161C	0	0	0.106382978723404
YJR104C	0	0	0.106177606177606
YLL006W	0	0	0.10597302504817
YJR032W	0	0	0.105769230769231
YGR193C	0	0	0.105566218809981
YER120W	0	0	0.10536398467433
YDR315C	0	0	0.105162523900574
YMR237W	0	0	0.104961832061069
YMR272C	0	0	0.104761904761905
YBR017C	0	0	0.104562737642586
YGL065C	0	0	0.104364326375712
YBL107C	0	1	0.104364326375712
YJR005W	0	0	0.104166666666667
YPL196W	0	0	0.103969754253308
YBL019W	0	0	0.10377358490566
YMR168C	0	0	0.103578154425612
YPR155C	0	0	0.103383458646617
YEL022W	0	0	0.103189493433396
YBR003W	0	0	0.102996254681648
YJL062W	0	0	0.102803738317757
YBL001C	0	0	0.102611940298507
YIL068C	0	0	0.102420856610801
YDR251W	0	0	0.102230483271375
YBR254C	0	0	0.102189781021898
YBR007C	0	1	0.102189781021898
YBL051C	0	0	0.102189781021898
YPL004C	0	0	0.102189781021898
YBL074C	0	0	0.102189781021898
YJR040W	0	0	0.102189781021898
YMR171C	0	1	0.102189781021898
YDR208W	0	0	0.102189781021898
YPR105C	0	0	0.102189781021898
YDR079W	0	0	0.102189781021898
YNL265C	0	0	0.102189781021898
YDR017C	1	0	0.102189781021898
YKL117W	0	0	0.10200364298725
YOR002W	0	0	0.101818181818182
YML085C	0	0	0.101633393829401
YBR111C	0	1	0.101633393829401
YER146W	0	0	0.101449275362319
YIR006C	0	0	0.10126582278481
YDR016C	0	0	0.101083032490975
YBL106C	0	0	0.100900900900901
YDR356W	0	0	0.100719424460432
YHR028C	0	0	0.100538599640934
YDR373W	0	0	0.100358422939068
YKL061W	0	1	0.100358422939068
YOR127W	0	0	0.100178890876565
YOL133W	0	0	0.1
YPL010W	0	0	0.0998217468805704
YIL128W	0	0	0.099644128113879
YHR105W	0	1	0.099644128113879
YBR058C	0	0	0.0994671403197158
YBR286W	0	0	0.099290780141844
YOR014W	0	0	0.0991150442477876
YBR057C	0	0	0.0989399293286219
YOL012C	0	0	0.0987654320987654
YML094W	0	0	0.0985915492957746
YNL239W	0	0	0.0984182776801406
YBR055C	0	0	0.0982456140350877
YJR065C	0	0	0.0980735551663748
YJR001W	0	0	0.0979020979020979
YMR183C	0	0	0.0977312390924956
YLR180W	0	0	0.0975609756097561
YDR510W	0	0	0.0973913043478261
YLR408C	0	1	0.0973913043478261
YDR294C	0	0	0.0972222222222222
YBR176W	0	0	0.097053726169844
YLR028C	0	0	0.0968858131487889
YBR042C	0	0	0.0967184801381693
YOR124C	0	0	0.096551724137931
YNL086W	0	1	0.096551724137931
YBL089W	0	0	0.0963855421686747
YBR121C	0	0	0.0962199312714777
YDR368W	0	0	0.0960548885077187
YCR034W	0	0	0.0958904109589041
YLR201C	0	0	0.0957264957264957
YBR279W	0	0	0.0955631399317406
YGL079W	0	1	0.0955631399317406
YGR253C	0	0	0.0954003407155026
YBR179C	0	0	0.0952380952380952
YBR081C	0	0	0.0950764006791171
YHL040C	0	0	0.0949152542372881
YBR133C	0	0	0.0947546531302876
YPL225W	0	1	0.0947546531302876
YGL054C	0	0	0.0945945945945946
YBR129C	0	0	0.0944350758853288
YER044C	0	0	0.0942760942760943
YDL067C	0	0	0.0941176470588235
YER149C	0	0	0.0939597315436242
YDR233C	0	1	0.0939597315436242
YMR152W	0	0	0.0938023450586265
YLR073C	0	1	0.0938023450586265
YNL055C	0	0	0.0936454849498328
YHR129C	0	0	0.0934891485809683
YBL011W	0	0	0.0933333333333333
YNL098C	0	0	0.0931780366056572
YMR119W	0	0	0.0930232558139535
YBL042C	0	0	0.0928689883913764
YLR097C	0	0	0.0927152317880795
YDR424C	0	0	0.0925619834710744
YBR001C	0	0	0.0924092409240924
YLR393W	0	0	0.0922570016474465
YBR188C	0	0	0.0921052631578947
YMR202W	0	0	0.0919540229885057
YBL020W	0	0	0.0918032786885246
YGR241C	0	0	0.0916530278232406
YDL047W	0	0	0.0915032679738562
YBR290W	0	0	0.0913539967373573
YBL063W	0	0	0.0912052117263844
YBL080C	0	0	0.0910569105691057
YBR227C	0	1	0.0910569105691057
YBR030W	0	0	0.0909090909090909
YBR119W	0	0	0.0907617504051864
YCL037C	0	0	0.0906148867313916
YBR103W	0	0	0.0904684975767367
YBR235W	0	1	0.0904684975767367
YAL053W	0	0	0.0903225806451613
YBR293W	0	0	0.0901771336553945
YBR020W	0	0	0.090032154340836
YJL172W	0	0	0.0898876404494382
YKR076W	0	0	0.0897435897435897
YMR266W	0	0	0.0896
YBR071W	0	1	0.0896
YNL085W	0	0	0.0894568690095847
YIL004C	0	0	0.0893141945773525
YBR135W	0	0	0.089171974522293
YJR117W	0	0	0.0890302066772655
YIL010W	0	0	0.0888888888888889
YER105C	0	0	0.0887480190174326
YMR274C	0	0	0.0886075949367089
YGL198W	0	0	0.0884676145339652
YOL135C	0	0	0.0883280757097792
YBL091C-A	0	1	0.0883280757097792
YDL134C	0	0	0.0881889763779528
YFR009W	0	0	0.0880503144654088
YBR274W	0	0	0.0879120879120879
YCL057W	0	0	0.0877742946708464
YBR033W	0	1	0.0877742946708464
YDR427W	0	0	0.0876369327073552
YOL049W	0	0	0.0875
YBR062C	0	1	0.0875
YKL025C	0	0	0.0873634945397816
YEL053C	0	0	0.0872274143302181
YBR289W	0	0	0.0870917573872473
YBR160W	0	0	0.0869565217391304
YBL067C	0	1	0.0869565217391304
YER021W	0	0	0.0868217054263566
YPR025C	0	0	0.086687306501548
YDR293C	0	0	0.0865533230293663
YFL009W	0	0	0.0864197530864197
YNR049C	0	0	0.086286594761171
YER113C	0	1	0.086286594761171
YJR090C	0	0	0.0861538461538462
YBL009W	0	0	0.0860215053763441
YBR219C	0	1	0.0860215053763441
YDR032C	0	1	0.0860215053763441
YDL190C	0	0	0.0858895705521472
YJL044C	0	0	0.0857580398162328
YEL017C-A	0	0	0.0856269113149847
YAL042W	0	0	0.0854961832061069
YLR314C	0	0	0.0853658536585366
YHR103W	0	0	0.0852359208523592
YLR368W	0	0	0.0851063829787234
YBR193C	0	0	0.0849772382397572
YBR275C	0	0	0.0848484848484849
YEL056W	0	0	0.0847201210287443
YBL076C	0	0	0.0845921450151057
YFL025C	0	0	0.0844645550527904
YMR200W	0	0	0.0843373493975904
YBL010C	0	1	0.0843373493975904
YDL178W	0	0	0.0842105263157895
YBR192W	0	0	0.0840840840840841
YNL045W	0	0	0.0839580209895052
YJL020C	0	0	0.0838323353293413
YGR204W	0	0	0.0837070254110613
YLR429W	0	0	0.0835820895522388
YDR272W	0	0	0.0834575260804769
YHR108W	0	0	0.0833333333333333
YLR304C	0	0	0.0832095096582467
YBL027W	0	0	0.0830860534124629
YPR189W	0	0	0.082962962962963
YBR265W	0	0	0.0828402366863905
YMR304W	0	0	0.0827178729689808
YKR014C	0	0	0.0825958702064897
YBL031W	0	1	0.0825958702064897
YDL161W	0	0	0.0824742268041237
YJR036C	0	0	0.0823529411764706
YBR162W-A	0	0	0.0822320117474303
YBR204C	0	1	0.0822320117474303
YGR036C	0	0	0.0821114369501466
YOR058C	0	0	0.08199121522694
YPL059W	0	0	0.0818713450292398
YDR511W	0	0	0.0817518248175182
YCL001W	0	0	0.0816326530612245
YLR362W	0	0	0.0815138282387191
YPR024W	0	0	0.0813953488372093
YBR225W	0	1	0.0813953488372093
YBL046W	0	0	0.081277213352685
YDR516C	0	0	0.0811594202898551
YJR011C	0	1	0.0811594202898551
YIL124W	0	0	0.0810419681620839
YLR200W	0	0	0.0809248554913295
YDL078C	0	0	0.0808080808080808
YCL009C	0	0	0.0806916426512968
YDR367W	0	1	0.0806916426512968
YBR212W	0	0	0.0805755395683453
YMR292W	0	0	0.0804597701149425
YBR035C	0	0	0.0803443328550933
YMR253C	0	1	0.0803443328550933
YGL173C	0	0	0.0802292263610315
YPR055W	0	0	0.0801144492131617
YML110C	0	0	0.08
YOR261C	0	0	0.079885877318117
YBL060W	0	1	0.079885877318117
YOR103C	0	0	0.0797720797720798
YBR220C	0	1	0.0797720797720798
YGL207W	0	0	0.0796586059743954
YFR051C	0	0	0.0795454545454545
YGL229C	0	0	0.0794326241134752
YNL169C	0	0	0.0793201133144476
YLR192C	0	0	0.0792079207920792
YAL022C	0	0	0.0790960451977401
YDR212W	0	0	0.078984485190409
YGR086C	0	0	0.0788732394366197
YDR407C	0	0	0.0787623066104079
YMR154C	0	0	0.0786516853932584
YNL101W	0	0	0.0785413744740533
YBR122C	0	0	0.0784313725490196
YBR002C	0	0	0.0783216783216783
YKR054C	0	0	0.0782122905027933
YKL092C	0	0	0.0781032078103208
YBR233W	0	1	0.0781032078103208
YDR139C	0	0	0.0779944289693593
YJR121W	0	0	0.0778859527121001
YKL037W	0	1	0.0778859527121001
YBR162C	0	0	0.0777777777777778
YBR245C	0	0	0.0776699029126214
YPL259C	0	0	0.0775623268698061
YBL038W	0	0	0.0774550484094053
YOR080W	0	0	0.0773480662983425
YLR248W	0	0	0.0772413793103448
YBR139W	0	0	0.0771349862258953
YGR080W	0	0	0.0770288858321871
YEL062W	0	0	0.0769230769230769
YML070W	0	0	0.0768175582990398
YOL026C	0	0	0.0767123287671233
YJL003W	0	0	0.0766073871409029
YNL048W	0	0	0.0765027322404372
YKR003W	0	0	0.0763983628922237
YOR142W	0	0	0.0762942779291553
YJL005W	0	0	0.0761904761904762
YLR079W	0	0	0.0760869565217391
YKR027W	0	0	0.0759837177747626
YJL192C	0	0	0.0758807588075881
YBL008W	0	0	0.0757780784844384
YKL127W	0	0	0.0756756756756757
YPL048W	0	0	0.0755735492577598
YOL137W	0	1	0.0755735492577598
YJR062C	0	0	0.0754716981132075
YNR051C	0	0	0.0753968253968254
YPR103W	0	0	0.0753968253968254
YNL264C	0	0	0.0753968253968254
YBR195C	0	0	0.0753968253968254
YBL104C	0	1	0.0753968253968254
YNL168C	0	1	0.0753968253968254
YJR077C	0	0	0.0753968253968254
YLR450W	0	0	0.0753968253968254
YDR093W	0	0	0.0753968253968254
YDR404C	0	0	0.0753968253968254
YOL112W	0	0	0.0753968253968254
YLL038C	0	0	0.0753968253968254
YDR031W	0	1	0.0753968253968254
YGL001C	0	0	0.0753968253968254
YMR173W	0	0	0.0753968253968254
YHR142W	0	0	0.0753968253968254
YLR305C	1	0	0.0753968253968254
YBR125C	0	1	0.0753968253968254
YHL048W	0	0	0.0752972258916777
YGR232W	0	0	0.0751978891820581
YGL027C	0	0	0.075098814229249
YML004C	0	0	0.075
YGL195W	0	0	0.0749014454664915
YDL198C	0	0	0.0748031496062992
YDL022W	0	0	0.0747051114023591
YBR029C	0	0	0.0746073298429319
YJR088C	0	1	0.0746073298429319
YLR190W	0	0	0.0745098039215686
YBR177C	0	0	0.0744125326370757
YDR205W	0	0	0.0743155149934811
YER166W	0	0	0.07421875
YDR306C	0	0	0.0741222366710013
YOR320C	0	0	0.074025974025974
YBL026W	0	0	0.0739299610894942
YOR198C	0	0	0.0738341968911917
YML057W	0	0	0.073738680465718
YFR004W	0	0	0.0736434108527132
YDL143W	0	0	0.0735483870967742
YLR231C	0	0	0.0734536082474227
YBL093C	0	0	0.0733590733590734
YDL223C	0	0	0.0732647814910026
YBR261C	0	1	0.0732647814910026
YBL079W	0	0	0.0731707317073171
YLR113W	0	0	0.0730769230769231
YLR274W	0	0	0.0729833546734955
YBR094W	0	1	0.0729833546734955
YOL111C	0	0	0.0728900255754476
YBR004C	0	0	0.0727969348659004
YKL081W	0	0	0.0727040816326531
YGR231C	0	0	0.0726114649681529
YBL032W	0	0	0.0725190839694656
YOR120W	0	0	0.0724269377382465
YKL008C	0	0	0.0723350253807107
YBR136W	0	0	0.0722433460076046
YGL202W	0	0	0.0721518987341772
YPL221W	0	0	0.0720606826801517
YJR066W	0	0	0.071969696969697
YDR107C	0	1	0.071969696969697
YGR111W	0	0	0.0718789407313997
YOR265W	0	0	0.0717884130982368
YKL046C	0	0	0.0716981132075472
YDR513W	0	0	0.071608040201005
YLR138W	0	0	0.0715181932245922
YNL147W	0	0	0.0714285714285714
YOR117W	0	0	0.0713391739674593
YNL031C	0	0	0.07125
YBR149W	0	0	0.0711610486891386
YMR261C	0	0	0.071072319201995
YER063W	0	0	0.0709838107098381
YBR263W	0	0	0.0708955223880597
YJL094C	0	0	0.0708074534161491
YDR103W	0	0	0.0707196029776675
YDR131C	0	0	0.0706319702602231
YKL104C	0	0	0.0705445544554455
YGR186W	0	0	0.0704573547589617
YFR010W	0	0	0.0703703703703704
YDR231C	0	0	0.0702836004932182
YNR041C	0	0	0.0701970443349754
YBR170C	0	0	0.0701107011070111
YBR163W	0	1	0.0701107011070111
YFL036W	0	0	0.070048309178744
YLR319C	0	0	0.070048309178744
YHR158C	0	0	0.070048309178744
YPL028W	0	0	0.070048309178744
YOL107W	0	1	0.070048309178744
YOR323C	0	0	0.070048309178744
YPR069C	0	0	0.070048309178744
YMR029C	0	0	0.070048309178744
YDL135C	0	0	0.070048309178744
YER094C	0	0	0.070048309178744
YMR297W	0	0	0.070048309178744
YGL167C	0	0	0.070048309178744
YKL145W	0	0	0.070048309178744
YGR135W	0	0	0.070048309178744
YLR363C	0	0	0.070048309178744
YOR068C	1	0	0.070048309178744
YDR246W	0	0	0.0699638118214717
YIR021W	0	0	0.0698795180722892
YKL160W	0	0	0.0697954271961492
YJL030W	0	0	0.0697115384615385
YJR134C	0	1	0.0697115384615385
YOL004W	0	0	0.0696278511404562
YML067C	0	0	0.0695443645083933
YHR179W	0	1	0.0695443645083933
YGL019W	0	0	0.0694610778443114
YCR071C	0	0	0.069377990430622
YGR244C	0	0	0.0692951015531661
YML132W	0	0	0.0692124105011933
YEL060C	0	0	0.0691299165673421
YKL067W	0	0	0.0690476190476191
YHR113W	0	0	0.0689655172413793
YBL052C	0	0	0.0688836104513064
YBR172C	0	0	0.0688018979833926
YBR087W	0	0	0.0687203791469194
YLL028W	0	0	0.0686390532544379
YKL213C	0	0	0.0685579196217494
YPL249C	0	0	0.0685249709639954
YLR291C	0	0	0.0685249709639954
YBR151W	0	1	0.0685249709639954
YBR037C	0	0	0.0685249709639954
YJL204C	0	0	0.0685249709639954
YPL204W	0	0	0.0685249709639954
YHL030W	0	0	0.0685249709639954
YBR281C	0	0	0.0685249709639954
YOL003C	0	0	0.0685249709639954
YNR013C	0	0	0.0685249709639954
YDL147W	0	0	0.0685249709639954
YBL055C	0	0	0.0685249709639954
YNL080C	0	0	0.0685249709639954
YOR187W	0	0	0.0685249709639954
YJR125C	0	0	0.0685249709639954
YLR089C	0	1	0.0685249709639954
YNL054W	1	0	0.0685249709639954
YLR301W	0	0	0.068445475638051
YOR136W	0	0	0.0683661645422943
YOR299W	0	0	0.068287037037037
YDR245W	0	0	0.0682080924855491
YNL154C	0	0	0.0681293302540416
YBR198C	0	0	0.0680507497116494
YOR153W	0	0	0.0679723502304147
YGR198W	0	0	0.0678941311852704
YJL019W	0	0	0.067816091954023
YER162C	0	0	0.0677382319173364
YJL031C	0	0	0.0676605504587156
YNL008C	0	0	0.0675830469644903
YHR133C	0	0	0.0675057208237986
YHR190W	0	0	0.0674285714285714
YPL137C	0	0	0.067351598173516
YGR281W	0	0	0.0672748004561003
YBR268W	0	0	0.0671981776765376
YNR007C	0	0	0.0671217292377702
YGR078C	0	0	0.0670454545454545
YAR031W	0	0	0.0669693530079455
YNL317W	0	0	0.0668934240362812
YHR117W	0	1	0.0668934240362812
YBL057C	0	0	0.0668176670441676
YOR151C	0	0	0.0667420814479638
YOR362C	0	0	0.0666666666666667
YHR181W	0	0	0.0665914221218962
YBR161W	0	0	0.0665163472378805
YBL023C	0	0	0.0664414414414414
YOR329C	0	0	0.0663667041619797
YHL017W	0	1	0.0663667041619797
YKL179C	0	0	0.0662921348314607
YLR418C	0	0	0.0662177328843996
YDR071C	0	0	0.0661434977578475
YGL213C	0	0	0.0660694288913774
YJL060W	0	0	0.0659955257270693
YOL081W	0	0	0.0659217877094972
YJR058C	0	0	0.0658482142857143
YFR050C	0	0	0.0657748049052397
YBR187W	0	1	0.0657748049052397
YPL154C	0	0	0.0657015590200445
YDL099W	0	0	0.0656284760845384
YNL259C	0	0	0.0655555555555556
YBL084C	0	0	0.0654827968923418
YFR024C-A	0	0	0.065410199556541
YMR294W	0	0	0.0653377630121816
YFR014C	0	0	0.0652654867256637
YDR372C	0	0	0.0651933701657459
YLR208W	0	0	0.065121412803532
YGL026C	0	0	0.0650496141124587
YJR099W	0	0	0.0649779735682819
YFL010W-A	0	0	0.0649064906490649
YDR296W	0	0	0.0648351648351648
YHR195W	0	0	0.0647639956092206
YKL175W	0	0	0.0646929824561404
YLR090W	0	0	0.0646221248630887
YOR079C	0	0	0.0645514223194748
YMR319C	0	0	0.0644808743169399
YPL078C	0	0	0.064410480349345
YBR074W	0	1	0.064410480349345
YOL138C	0	0	0.064340239912759
YJL174W	0	0	0.0642701525054466
YMR060C	0	0	0.0642002176278564
YNR001C	0	0	0.0641304347826087
YBR141C	0	1	0.0641304347826087
YBL090W	0	0	0.0640608034744843
YHR063C	0	0	0.0639913232104121
YMR072W	0	0	0.0639219934994583
YAL024C	0	0	0.0638528138528139
YKL176C	0	0	0.0637837837837838
YDR115W	0	0	0.0637149028077754
YBR165W	0	0	0.0636461704422869
YDL045C	0	0	0.0635775862068965
YDR226W	0	0	0.0635091496232508
YKR066C	0	0	0.0634408602150538
YNL283C	0	0	0.0633727175080559
YJR025C	0	0	0.0633047210300429
YDL125C	0	0	0.0632368703108253
YGL244W	0	0	0.063169164882227
YIR022W	0	0	0.0631016042780749
YLR239C	0	0	0.063034188034188
YBR197C	0	1	0.063034188034188
YBL068W	0	0	0.0629669156883671
YGR246C	0	0	0.0628997867803838
YPR167C	0	0	0.0628328008519702
YDR378C	0	0	0.0627659574468085
YDR001C	0	0	0.0626992561105207
YJL081C	0	0	0.0626326963906582
YDL106C	0	0	0.0625662778366914
YLR353W	0	0	0.0625
YER026C	0	0	0.0624338624338624
YDR292C	0	0	0.0623678646934461
YBR061C	0	0	0.0623020063357973
YCL056C	0	1	0.0623020063357973
YML103C	0	0	0.0622362869198312
YIL041W	0	1	0.0622362869198312
YBR084W	0	0	0.0621707060063224
YNL107W	0	0	0.0621052631578947
YGL150C	0	0	0.0620399579390116
YPL206C	0	0	0.0619747899159664
YPL227C	0	0	0.061909758656873
YBR201W	0	0	0.0618448637316562
YMR089C	0	0	0.0617801047120419
YJR091C	0	0	0.0617154811715481
YOR157C	0	0	0.0616509926854754
YKL140W	0	0	0.0615866388308977
YLR421C	0	0	0.0615224191866528
YJL124C	0	0	0.0614754098360656
YBR073W	0	0	0.0614754098360656
YIL030C	0	0	0.0614754098360656
YCR077C	0	0	0.0614754098360656
YPL031C	0	0	0.0614754098360656
YIL118W	0	0	0.0614754098360656
YOR347C	0	0	0.0614754098360656
YOR049C	0	0	0.0614754098360656
YHR121W	0	0	0.0614754098360656
YHL019C	0	0	0.0614754098360656
YBR126C	0	0	0.0614754098360656
YDR462W	0	0	0.0614754098360656
YBR239C	0	1	0.0614754098360656
YDR196C	0	0	0.0614754098360656
YGL211W	0	0	0.0614754098360656
YER080W	0	1	0.0614754098360656
YGR247W	0	0	0.0614754098360656
YBR271W	0	0	0.0614754098360656
YHR138C	1	0	0.0614754098360656
YFR003C	0	0	0.0614124872057318
YIL159W	0	0	0.0613496932515337
YAL017W	0	0	0.0612870275791624
YER048C	0	1	0.0612870275791624
YOL117W	0	0	0.0612244897959184
YGR216C	0	0	0.0611620795107034
YBR096W	0	1	0.0611620795107034
YHR001W	0	0	0.0610997963340122
YDL206W	0	1	0.0610997963340122
YML117W	0	0	0.0610376398779247
YKL210W	0	0	0.0609756097560976
YIL005W	0	0	0.0609137055837563
YDL035C	0	0	0.0608519269776876
YGR194C	0	0	0.060790273556231
YGL012W	0	0	0.0607287449392713
YOR165W	0	0	0.0606673407482305
YDR320C	0	0	0.0606060606060606
YBL035C	0	0	0.0605449041372351
YOR099W	0	0	0.0604838709677419
YGL140C	0	1	0.0604838709677419
YGL151W	0	0	0.0604229607250755
YPL256C	0	0	0.0603621730382294
YLR433C	0	0	0.0603015075376884
YBR026C	0	0	0.0602526724975705
YGR262C	0	0	0.0602526724975705
YPR108W	0	0	0.0602526724975705
YPR114W	0	1	0.0602526724975705
YER111C	0	0	0.0602526724975705
YHR171W	0	0	0.0602526724975705
YPL145C	0	0	0.0602526724975705
YBL014C	0	0	0.0602526724975705
YOR149C	0	0	0.0602526724975705
YDR321W	0	0	0.0602526724975705
YPL235W	0	0	0.0602526724975705
YLR258W	0	0	0.0602526724975705
YML048W	0	0	0.0602526724975705
YDR453C	0	0	0.0602526724975705
YPL265W	0	0	0.0602526724975705
YDR477W	0	0	0.0602526724975705
YBL024W	0	0	0.0602526724975705
YMR281W	0	0	0.0602526724975705
YLR095C	0	0	0.0602526724975705
YCR038C	0	0	0.0602526724975705
YDR334W	0	0	0.0602526724975705
YBR155W	0	0	0.0602526724975705
YFL033C	0	0	0.0602526724975705
YLR270W	0	0	0.0602526724975705
YOL032W	0	0	0.0602526724975705
YDR298C	0	0	0.0602526724975705
YBR175W	0	0	0.0602526724975705
YCL050C	0	0	0.0602526724975705
YOR209C	0	0	0.0602526724975705
YMR139W	0	0	0.0602526724975705
YMR221C	0	1	0.0602526724975705
YFR021W	1	0	0.0602526724975705
YLR398C	0	0	0.0602526724975705
YOR353C	0	0	0.0602526724975705
YKL192C	0	0	0.0602526724975705
YDR495C	1	0	0.0602526724975705
YPL087W	0	0	0.0601941747572816
YEL012W	0	0	0.0601357904946654
YHR042W	0	0	0.060077519379845
YCR017C	0	0	0.0600193610842207
YAL013W	0	0	0.0599613152804642
YML041C	0	0	0.0599033816425121
YHR013C	0	0	0.0598455598455598
YLR346C	0	0	0.0597878495660559
YER040W	0	0	0.0597302504816956
YJL166W	0	0	0.0596727622714148
YKL150W	0	0	0.0596153846153846
YDL188C	0	0	0.0595581171950048
YER087C-B	0	0	0.0595009596928983
YJL001W	0	0	0.0594439117929051
YLR092W	0	0	0.0593869731800766
YER022W	0	0	0.0593301435406699
YPL123C	0	0	0.0592734225621415
YHL003C	0	0	0.0592168099331423
YPR185W	0	0	0.0591603053435115
YJL065C	0	0	0.0591039084842707
YKL189W	0	0	0.0590476190476191
YCR082W	0	0	0.0589914367269267
YBL085W	0	0	0.05893536121673
YOR090C	0	0	0.0588793922127255
YPL003W	0	0	0.0588235294117647
YPR100W	0	0	0.0587677725118483
YMR220W	0	0	0.0587121212121212
YGL190C	0	0	0.0586565752128666
YNL255C	0	0	0.0586011342155009
YER098W	0	0	0.0585457979225685
YKR030W	0	0	0.0584905660377358
YDR261C	0	0	0.058435438265787
YHR081W	0	0	0.0583804143126177
YMR219W	0	0	0.0583254938852305
YNL118C	0	0	0.0582706766917293
YBR039W	0	0	0.0582159624413146
YOL151W	0	0	0.0581613508442777
YMR159C	0	0	0.0581068416119963
YBR194W	0	1	0.0581068416119963
YML086C	0	0	0.0580524344569288
YDL117W	0	0	0.0579981290926099
YGR223C	0	1	0.0579981290926099
YEL005C	0	1	0.0579981290926099
YPR180W	0	0	0.0579439252336449
YJL149W	0	1	0.0579439252336449
YMR003W	0	1	0.0579439252336449
YGR255C	0	0	0.057889822595705
YBR202W	0	0	0.0578358208955224
YML012W	0	0	0.0577819198508854
YBR252W	0	0	0.0577281191806331
YGR270W	0	0	0.0576744186046512
YDR416W	0	0	0.0576208178438662
YMR026C	0	0	0.0575673166202414
YJL140W	0	0	0.0575139146567718
YBR072W	0	0	0.0574606116774791
YKL016C	0	0	0.0574074074074074
YJL014W	0	0	0.0573543015726179
YOL016C	0	0	0.0573012939001848
YMR260C	0	0	0.0572483841181902
YGR218W	0	0	0.0571955719557196
YDR369C	0	0	0.0571428571428571
YJL026W	0	0	0.0570902394106814
YAL041W	0	0	0.0570377184912604
YML127W	0	0	0.0569852941176471
YMR133W	0	0	0.0569329660238751
YNL231C	0	0	0.0568807339449541
YOL062C	0	0	0.0568285976168653
YCL064C	0	0	0.0567765567765568
YMR061W	0	0	0.0567246111619396
YPL124W	0	0	0.056672760511883
YLR170C	0	0	0.05662100456621
YBL101C	0	0	0.0565693430656934
YKL042W	0	0	0.056517775752051
YGR175C	0	0	0.0564663023679417
YOR112W	0	0	0.0564149226569609
YHR047C	0	0	0.0563636363636364
YDR207C	0	0	0.0563124432334242
YDR345C	0	0	0.0562613430127042
YNL257C	0	0	0.0562103354487761
YIL140W	0	0	0.0561594202898551
YCR020C-A	0	0	0.0561085972850679
YOL005C	0	0	0.0560578661844485
YLR100W	0	0	0.0560072267389341
YMR112C	0	0	0.055956678700361
YMR225C	0	0	0.0559062218214608
YJL100W	0	0	0.0558558558558559
YDR359C	0	0	0.0558055805580558
YER027C	0	0	0.0557553956834532
YGR284C	0	0	0.0557053009883199
YFL014W	0	0	0.0556552962298025
YPL116W	0	0	0.0556053811659193
YLR091W	0	1	0.0556053811659193
YJR120W	0	0	0.0555555555555556
YDR538W	0	0	0.0555058191584602
YDR310C	0	0	0.0554561717352415
YNL288W	0	0	0.0554066130473637
YLR352W	0	1	0.0554066130473637
YDL146W	0	1	0.0554066130473637
YNR052C	0	0	0.0553571428571429
YIL035C	0	0	0.0553077609277431
YGR199W	0	0	0.0552584670231729
YKL103C	0	0	0.0552092609082814
YLL001W	0	0	0.0551601423487545
YML008C	0	0	0.0551111111111111
YPR062W	0	0	0.0550621669626998
YCR099C	0	1	0.0550621669626998
YDR307W	0	1	0.0550621669626998
YLR209C	0	0	0.0550133096716948
YDL044C	0	0	0.0549645390070922
YHR114W	0	0	0.0549158547387068
YHR110W	0	0	0.0548672566371681
YIL039W	0	0	0.0548187444739169
YMR027W	0	1	0.0548187444739169
YOR045W	0	0	0.0547703180212014
YOR020C	0	0	0.0547219770520741
YGR238C	0	0	0.054673721340388
YIL065C	0	0	0.054625550660793
YKR031C	0	0	0.0545774647887324
YPR176C	0	0	0.0545294635004398
YOL096C	0	0	0.054481546572935
YEL059C-A	0	0	0.0544337137840211
YLL043W	0	0	0.0543859649122807
YOR311C	0	1	0.0543859649122807
YMR088C	0	0	0.0543382997370727
YLR309C	0	0	0.0542907180385289
YIL036W	0	0	0.0542432195975503
YNL087W	0	1	0.0542432195975503
YDL057W	0	1	0.0542432195975503
YDR047W	0	0	0.0541958041958042
YGL002W	0	0	0.0541484716157205
YHR004C	0	0	0.0541012216404887
YDR204W	0	0	0.0540540540540541
YHR025W	0	0	0.054006968641115
YLR065C	0	1	0.054006968641115
YDL020C	0	0	0.0539599651871192
YKR100C	0	0	0.0539130434782609
YKL040C	0	0	0.053866203301477
YFR052W	0	0	0.0538194444444444
YMR039C	0	0	0.0537727666955768
YOR288C	0	0	0.0537261698440208
YDL232W	0	0	0.0536796536796537
YER014C-A	0	0	0.0536332179930796
YBR101C	0	0	0.0535868625756266
YDL174C	0	0	0.0535405872193437
YHR188C	0	0	0.0534943917169974
YIL049W	0	0	0.053448275862069
YOR075W	0	0	0.0534022394487511
YDR177W	0	0	0.0533562822719449
YKR067W	0	0	0.0533104041272571
YPR072W	0	0	0.0532646048109966
YDL230W	0	0	0.0532188841201717
YEL043W	0	1	0.0532188841201717
YKR090W	0	0	0.0531732418524871
YHR016C	0	0	0.053127677806341
YPL053C	0	0	0.0530821917808219
YJR102C	0	0	0.0530367835757057
YLL031C	0	0	0.052991452991453
YJR053W	0	0	0.0529461998292058
YBR060C	0	0	0.052901023890785
YOR128C	0	0	0.0528559249786871
YDR326C	0	0	0.0528109028960818
YFL029C	0	0	0.0527659574468085
YHR027C	0	0	0.0527210884353742
YER030W	0	0	0.0526762956669499
YMR153W	0	0	0.0526315789473684
YJR089W	0	0	0.0525869380831213
YDR498C	0	0	0.0525423728813559
YGR037C	0	0	0.052497883149873
YDR011W	0	0	0.0524534686971235
YIL168W	0	0	0.0524091293322063
YLR207W	0	0	0.0523648648648649
YER003C	0	0	0.0523206751054852
YOR275C	0	0	0.0522765598650927
YGR124W	0	0	0.0522325189553496
YDR168W	0	0	0.0521885521885522
YIL111W	0	0	0.0521446593776283
YNL076W	0	0	0.0521008403361345
YBR242W	0	1	0.0521008403361345
YLR027C	0	0	0.0520570948782536
YGR178C	0	0	0.0520134228187919
YLR144C	0	0	0.0519698239731769
YOR008C-A	0	0	0.0519262981574539
YDL234C	0	0	0.0518828451882845
YOR256C	0	0	0.0518394648829431
YPL075W	0	0	0.051796157059315
YBR213W	0	0	0.0517529215358932
YIL074C	0	0	0.0517097581317765
YNR031C	0	0	0.0516666666666667
YDL149W	0	0	0.0516236469608659
YDL236W	0	0	0.0515806988352745
YPR188C	0	0	0.0515378221113882
YML126C	0	0	0.0514950166112957
YJL159W	0	0	0.0514522821576763
YJR007W	0	0	0.0514096185737977
YJL085W	0	0	0.0513670256835128
YDR171W	0	0	0.0513245033112583
YCR036W	0	0	0.0512820512820513
YDR331W	0	0	0.0512396694214876
YML007W	0	0	0.0511973575557391
YML088W	0	0	0.0511551155115512
YJL043W	0	1	0.0511551155115512
YDR335W	0	0	0.0511129431162407
YJR034W	0	0	0.0510708401976936
YJL047C	0	0	0.0510288065843621
YML052W	0	0	0.0509868421052632
YPL270W	0	0	0.0509449465899754
YER167W	0	0	0.0509031198686371
YGR220C	0	0	0.0508613617719442
YDR377W	0	0	0.0508196721311475
YCL043C	0	0	0.0507780507780508
YJL178C	0	0	0.0507364975450082
YNL003C	0	0	0.0506950122649223
YGL011C	0	0	0.0506535947712418
YNR032W	0	0	0.0506122448979592
YEL048C	0	1	0.0506122448979592
YMR210W	0	0	0.0505709624796085
YNL329C	0	0	0.0505297473512632
YDR517W	0	0	0.0504885993485342
YGL105W	0	0	0.0504475183075671
YKL034W	0	0	0.0504065040650407
YLR357W	0	0	0.0503655564581641
YOR278W	0	0	0.0503246753246753
YMR264W	0	0	0.0502838605028386
YFR048W	0	0	0.0502431118314425
YMR129W	0	0	0.0502024291497976
YDL160C	0	0	0.0501618122977346
YKR034W	0	0	0.0501212611156023
YKL116C	0	0	0.0500807754442649
YGL238W	0	0	0.0500403551251009
YNR026C	0	0	0.05
YEL001C	0	1	0.05
YNL189W	0	0	0.0499597099113618
YER112W	0	0	0.0499194847020934
YPR129W	0	0	0.0498793242156074
YJL147C	0	1	0.0498793242156074
YCL040W	0	0	0.0498392282958199
YDR389W	0	0	0.0497991967871486
YMR008C	0	0	0.0497592295345104
YKL162C	0	1	0.0497592295345104
YOR175C	0	1	0.0497592295345104
YFL054C	0	0	0.04971932638332
YHR019C	0	0	0.0496794871794872
YDR146C	0	0	0.0496397117694155
YML129C	0	0	0.0496
YDL184C	0	0	0.0495603517186251
YPL118W	0	0	0.0495207667731629
YGR132C	0	0	0.0494812450119713
YNL250W	0	0	0.0494417862838915
YDR058C	0	0	0.049402390438247
YDR077W	0	0	0.0493630573248408
YNL197C	0	0	0.0493237867939539
YLL046C	0	0	0.0492845786963434
YGL087C	0	0	0.0492454328832407
YHR199C	0	1	0.0492454328832407
YOR039W	0	0	0.0492063492063492
YKL013C	0	0	0.049167327517843
YGR144W	0	0	0.0491283676703645
YER019C-A	0	0	0.049089469517023
YJL097W	0	0	0.0490506329113924
YCL034W	0	0	0.0490118577075099
YIL033C	0	0	0.0489731437598736
YKL039W	0	1	0.0489731437598736
YDL142C	0	0	0.0489344909234412
YEL061C	0	0	0.0488958990536278
YPL096W	0	0	0.0488573680063042
YIL157C	0	1	0.0488573680063042
YCR105W	0	0	0.0488188976377953
YLR395C	0	0	0.0487804878048781
YML049C	0	0	0.0487421383647799
YEL004W	0	0	0.0487038491751767
YCR081W	0	0	0.0486656200941915
YCR004C	0	1	0.0486656200941915
YHR111W	0	0	0.0486274509803922
YKL064W	0	0	0.04858934169279
YKL105C	0	1	0.04858934169279
YLR084C	0	0	0.0485512920908379
YNL032W	0	0	0.0485133020344288
YER187W	0	1	0.0485133020344288
YBR050C	0	0	0.0484753713838937
YNL225C	0	0	0.0484375
YGL248W	0	0	0.04839968774395
YIL021W	0	0	0.0483619344773791
YER141W	0	0	0.0483242400623539
YBR256C	0	0	0.0482866043613707
YJR126C	0	0	0.0482490272373541
YCL017C	0	0	0.0482115085536547
YBL004W	0	0	0.0481740481740482
YDR254W	0	0	0.0481366459627329
YOR230W	0	0	0.0480993017843289
YLR187W	0	1	0.0480993017843289
YGR267C	0	0	0.048062015503876
YOR087W	0	0	0.0480247869868319
YOR307C	0	0	0.0479876160990712
YDL095W	0	0	0.0479505027068832
YEL015W	0	0	0.0479134466769706
YER059W	0	0	0.0478764478764479
YOR176W	0	0	0.0478395061728395
YPL041C	0	0	0.0478026214340786
YGL255W	0	0	0.0477657935285054
YLR336C	0	0	0.0477290223248653
YPR116W	0	1	0.0477290223248653
YER114C	0	0	0.0476923076923077
YGL081W	0	1	0.0476923076923077
YMR158C-A	0	1	0.0476923076923077
YPL262W	0	0	0.0476556495003843
YBR019C	0	0	0.0476190476190476
YHR107C	0	0	0.0475825019186493
YOL020W	0	0	0.0475460122699387
YAR064W	0	1	0.0475460122699387
YPR037C	0	0	0.0475095785440613
YCR066W	0	0	0.0474732006125574
YKR089C	0	0	0.0474368783473604
YKR074W	0	1	0.0474368783473604
YDR173C	0	0	0.0474006116207951
YGL033W	0	0	0.0473644003055768
YPL085W	0	0	0.0473282442748092
YMR102C	0	1	0.0473282442748092
YPL070W	0	0	0.0472921434019832
YLR372W	0	0	0.0472560975609756
YOR043W	0	0	0.0472201066260472
YDR342C	0	0	0.0471841704718417
YPL189W	0	0	0.047148288973384
YJR006W	0	0	0.047112462006079
YMR162C	0	0	0.0470766894457099
YPL179W	0	0	0.047040971168437
YGR237C	0	1	0.047040971168437
YHR143W	0	0	0.0470053070507961
YCR028C	0	0	0.046969696969697
YJR035W	0	0	0.0469341408024224
YHR079C	0	0	0.0468986384266263
YLR085C	0	0	0.0468631897203326
YDR422C	0	0	0.0468277945619335
YPL155C	0	0	0.0467924528301887
YPR184W	0	0	0.0467571644042232
YPL174C	0	0	0.0467219291635268
YPR101W	0	0	0.0466867469879518
YGR008C	0	0	0.0466516177577126
YNL202W	0	0	0.0466165413533835
YNL192W	0	0	0.0465815176558978
YBL030C	0	0	0.0465465465465465
YDR393W	0	0	0.0465116279069767
YMR214W	0	0	0.0464767616191904
YGR222W	0	0	0.0464419475655431
YDR028C	0	0	0.0464071856287425
YML058W	0	0	0.0463724756918474
YJR079W	0	1	0.0463724756918474
YOL088C	0	0	0.0463378176382661
YIL062C	0	0	0.046303211351755
YJR039W	0	1	0.046303211351755
YMR028W	0	0	0.0462686567164179
YPR074C	0	0	0.046234153616704
YDR394W	0	0	0.0461997019374069
YKL194C	0	0	0.0461653015636634
YGR065C	0	0	0.0461309523809524
YLR318W	0	0	0.0460966542750929
YFR053C	0	0	0.0460624071322437
YOL143C	0	0	0.0460282108389013
YPL152W	0	0	0.0459940652818991
YAL007C	0	0	0.0459599703484062
YMR218C	0	0	0.0459259259259259
YCL052C	0	0	0.0458919319022946
YKL019W	0	0	0.0458579881656805
YPL129W	0	0	0.0458240946045824
YAL047C	0	0	0.0457902511078287
YJR084W	0	0	0.0457564575645756
YML059C	0	0	0.0457227138643068
YPR122W	0	0	0.0456890198968312
YJL207C	0	0	0.0456553755522828
YGL168W	0	0	0.0456217807211185
YPR151C	0	0	0.0455882352941176
YOR374W	0	0	0.0455547391623806
YDR086C	0	0	0.0455212922173275
YOR065W	0	0	0.045487894350697
YLR320W	0	0	0.0454545454545455
YDR304C	0	1	0.0454545454545455
YDR074W	0	0	0.0454212454212454
YML069W	0	0	0.0453879941434846
YKL130C	0	0	0.0453547915142648
YNR020C	0	0	0.0453216374269006
YLR287C-A	0	0	0.0452885317750183
YMR314W	0	0	0.0452554744525547
YOR322C	0	0	0.0452224653537564
YCR024C-A	0	0	0.0451895043731778
YGR180C	0	0	0.045156591405681
YIL044C	0	0	0.0451237263464338
YNL311C	0	0	0.0450909090909091
YAL044C	0	0	0.0450581395348837
YNL304W	0	0	0.0450254175744372
YFL045C	0	0	0.0449927431059507
YGR035C	0	1	0.0449927431059507
YOR076C	0	0	0.0449601160261059
YNL027W	0	0	0.0449275362318841
YGL104C	0	0	0.0448950036205648
YGR092W	0	0	0.044862518089725
YMR302C	0	0	0.0448300795372379
YOR226C	0	0	0.0447976878612717
YIL115C	0	0	0.0447653429602888
YGL216W	0	0	0.0447330447330447
YDL007W	0	0	0.0447007930785869
YGR217W	0	0	0.0446685878962536
YMR228W	0	0	0.0446364290856731
YOR375C	0	0	0.0446043165467626
YLR443W	0	0	0.0445722501797268
YDR318W	0	0	0.0445402298850575
YDL108W	0	0	0.0445082555635319
YBL095W	0	1	0.0445082555635319
YMR196W	0	1	0.0445082555635319
YPR051W	0	0	0.0444763271162123
YNL023C	0	1	0.0444763271162123
YJL101C	0	0	0.0444444444444444
YOR257W	0	0	0.0444126074498567
YOR291W	0	1	0.0444126074498567
YKL184W	0	0	0.0443808160343593
YLR259C	0	0	0.0443490701001431
YER060W-A	0	1	0.0443490701001431
YKL204W	0	0	0.0443173695496783
YJL164C	0	0	0.0442857142857143
YIL007C	0	0	0.0442541042112777
YOR141C	0	1	0.0442541042112777
YGL098W	0	0	0.0442225392296719
YJL008C	0	0	0.0441910192444761
YMR041C	0	0	0.0441595441595442
YNL006W	0	0	0.0441281138790036
YNL328C	0	0	0.0440967283072546
YKR082W	0	0	0.0440653873489694
YOR241W	0	0	0.0440340909090909
Q0080	0	0	0.0440028388928318
YOR244W	0	0	0.0439716312056738
YMR212C	0	0	0.0439404677533664
YEL065W	0	0	0.0439093484419263
YBR251W	0	0	0.0438782731776362
YNL166C	0	0	0.0438472418670438
YLR389C	0	0	0.0438162544169611
YOR027W	0	0	0.0437853107344633
YLR064W	0	1	0.0437853107344633
YLL051C	0	1	0.0437853107344633
YNL159C	0	0	0.0437544107268878
YGL203C	0	0	0.0437235543018336
YDR195W	0	0	0.04369274136716
YER168C	0	0	0.0436619718309859
YIL121W	0	0	0.043631245601689
YPR067W	0	0	0.0436005625879044
YDL191W	0	0	0.0435699226985242
YHR084W	0	0	0.0435393258426966
YHR116W	0	0	0.0435087719298246
YBL003C	0	0	0.0434782608695652
YGR141W	0	0	0.043447792571829
YKL170W	0	0	0.0434173669467787
YML100W-A	0	1	0.0434173669467787
YDR489W	0	0	0.0433869839048285
YER053C	0	0	0.0433566433566434
YIL129C	0	0	0.0433263452131377
YCR030C	0	1	0.0433263452131377
YPL018W	0	0	0.0432960893854749
YLR203C	0	0	0.0432658757850663
YNL091W	0	0	0.0432357043235704
YMR251W	0	0	0.043205574912892
YDR392W	0	0	0.0431754874651811
YGL110C	0	1	0.0431754874651811
YHR002W	0	0	0.0431454418928323
YOL108C	0	0	0.043115438108484
YBR282W	0	0	0.0430854760250174
YDR003W	0	0	0.0430555555555556
YPR046W	0	0	0.0430256766134629
YLR256W	0	0	0.042995839112344
YGR074W	0	0	0.042966042966043
YPR198W	0	0	0.0429362880886427
YDL081C	0	0	0.0429065743944637
YGR125W	0	1	0.0429065743944637
YGL022W	0	0	0.0428769017980636
YOL001W	0	0	0.0428472702142364
YIL006W	0	0	0.0428176795580111
YPL202C	0	0	0.0427881297446515
YDR301W	0	0	0.0427586206896552
YNR061C	0	1	0.0427586206896552
YMR250W	0	0	0.0427291523087526
YER020W	0	0	0.0426997245179063
YIL107C	0	0	0.0426703372333104
YLR188W	0	0	0.0426409903713893
YLR045C	0	0	0.0426116838487973
YPR081C	0	0	0.0425824175824176
YML131W	0	0	0.0425531914893617
YMR037C	0	0	0.0425240054869684
YDR122W	0	0	0.0424948594928033
YMR282C	0	0	0.0424657534246575
YOR219C	0	0	0.0424366872005476
YDR062W	0	0	0.0424076607387141
YPL178W	0	0	0.0423786739576213
YLR452C	0	0	0.0423497267759563
YCR069W	0	1	0.0423497267759563
YLR094C	0	0	0.042320819112628
YGR109C	0	0	0.0422919508867667
YAL009W	0	0	0.0422631220177232
YIL098C	0	0	0.0422343324250681
YPR156C	0	0	0.0422055820285909
YDR479C	0	0	0.0421768707482993
YOR171C	0	0	0.0421481985044188
YPR140W	0	0	0.0421195652173913
YER172C	0	0	0.0420909708078751
YGR170W	0	0	0.0420624151967436
YNL241C	0	0	0.0420338983050847
YPR084W	0	1	0.0420338983050847
YBL103C	0	0	0.0420054200542005
YHR001W-A	0	0	0.041976980365606
YGR005C	0	0	0.0419485791610284
YBR010W	0	0	0.041920216362407
YLR351C	0	1	0.041920216362407
YPR171W	0	0	0.0418918918918919
YOR276W	0	0	0.0418636056718433
YPR159W	0	0	0.0418353576248313
YAL060W	0	0	0.0418071476736345
YPR095C	0	0	0.0417789757412399
YJR105W	0	0	0.0417508417508418
YOL064C	0	0	0.0417227456258412
YNL094W	0	0	0.0416946872898453
YDL107W	0	0	0.0416666666666667
YIL095W	0	0	0.0416386836803224
YDL074C	0	0	0.0416107382550336
YPL065W	0	0	0.0415828303152247
YKL211C	0	0	0.0415549597855228
YOL013C	0	0	0.0415271265907569
YLR046C	0	1	0.0415271265907569
YHR050W	0	0	0.0414993306559572
YBR068C	0	0	0.0414715719063545
YNR058W	0	0	0.0414438502673797
YBR047W	0	1	0.0414438502673797
YDR235W	0	0	0.0414161656646627
YDL159W	0	0	0.041388518024032
YFL024C	0	0	0.0413609072715143
YML077W	0	0	0.0413333333333333
YOR266W	0	0	0.0413057961359094
YNL106C	0	0	0.0412782956058589
YGR024C	0	0	0.0412508316699933
YMR135C	0	0	0.0412234042553191
YBR169C	0	0	0.0411960132890365
YMR087W	0	0	0.0411686586985392
YBL064C	0	0	0.0411413404114134
YIL114C	0	0	0.0411140583554377
YLR340W	0	0	0.0410868124585818
YJL187C	0	0	0.0410596026490066
YML072C	0	1	0.0410596026490066
YML011C	0	0	0.0410324288550629
YLR260W	0	0	0.041005291005291
YDL240W	0	0	0.0409781890284204
YGL094C	0	0	0.0409511228533686
YPR030W	0	0	0.0409240924092409
YPL203W	0	0	0.0408970976253298
YGR044C	0	0	0.040870138431114
YPL171C	0	0	0.0408432147562582
YDL072C	0	1	0.0408432147562582
YDR434W	0	0	0.0408163265306122
YAL014C	0	0	0.0407894736842105
YPR063C	0	1	0.0407894736842105
YDR236C	0	0	0.0407626561472715
YER042W	0	0	0.0407358738501971
YLR281C	0	1	0.0407358738501971
YFL047W	0	0	0.0407091267235719
YNL183C	0	0	0.0406824146981627
YPR075C	0	0	0.040655737704918
YDL224C	0	0	0.0406290956749672
YGR041W	0	0	0.0406024885396202
YOR358W	0	0	0.0405759162303665
YCL032W	0	0	0.0405493786788751
YOR273C	0	0	0.0405228758169935
YLL060C	0	0	0.0404964075767472
YLR403W	0	0	0.0404699738903394
YNR021W	0	1	0.0404699738903394
YLR224W	0	0	0.04044357469015
YOR246C	0	1	0.04044357469015
YGR191W	0	0	0.0404172099087353
YNR016C	0	0	0.0403908794788274
YKL182W	0	0	0.0403645833333333
YNL258C	0	0	0.0403383214053351
YIL094C	0	0	0.0403120936280884
YCR026C	0	0	0.0402858999350227
YHR051W	0	0	0.0402597402597403
YJL208C	0	0	0.0402336145360156
YNL090W	0	0	0.0402075226977951
YLR241W	0	1	0.0402075226977951
YOR245C	0	0	0.0401814646791964
YOR259C	0	0	0.0401554404145078
YKL085W	0	0	0.0401294498381877
YOR125C	0	0	0.0401034928848642
YAR033W	0	0	0.0400775694893342
YPL023C	0	0	0.0400516795865633
YGR029W	0	0	0.040025823111685
YDL120W	0	0	0.04
YNL066W	0	0	0.0399742101869761
YLR216C	0	0	0.0399484536082474
YJR130C	0	0	0.0399227301996136
YNL233W	0	0	0.0398970398970399
YDL097C	0	0	0.0398713826366559
YDL004W	0	0	0.0398457583547558
YGL043W	0	0	0.039820166987797
YAR014C	0	0	0.0397946084724005
YIL166C	0	0	0.0397690827453496
YOR092W	0	0	0.0397435897435897
YOR269W	0	0	0.0397181294042281
YCL028W	0	1	0.0397181294042281
YFL026W	0	0	0.0396927016645326
YJR045C	0	0	0.0396673064619322
YKL207W	0	1	0.0396673064619322
YLR098C	0	0	0.0396419437340153
YMR055C	0	0	0.0396166134185304
YJL111W	0	0	0.0395913154533844
YKR042W	0	0	0.0395660497766433
YKL089W	0	0	0.0395408163265306
YJR143C	0	0	0.0395156150414277
YGL241W	0	0	0.0394904458598726
YFR031C-A	0	0	0.0394653087205602
YIR008C	0	0	0.039440203562341
YNL037C	0	0	0.0394151303242212
YDR289C	0	0	0.0393900889453621
YNL177C	0	0	0.0393650793650794
YCR102C	0	0	0.0393401015228426
YLR083C	0	1	0.0393401015228426
YEL058W	0	0	0.0393151553582752
YER124C	0	0	0.0392902408111534
YGL219C	0	0	0.039265357821406
YER144C	0	0	0.0392405063291139
YGL048C	0	0	0.0392156862745098
YAL028W	0	0	0.0391908975979772
YDL087C	0	0	0.0391661402400505
YGR183C	0	0	0.0391414141414141
YDR406W	0	0	0.0391167192429022
YGL156W	0	0	0.0390920554854981
YAL003W	0	0	0.039067422810334
YOR221C	0	0	0.0390428211586902
YJR142W	0	1	0.0390428211586902
YHR104W	0	0	0.039018250471995
YPR020W	0	0	0.0389937106918239
YML100W	0	0	0.0389692017598994
YPR082C	0	0	0.0389447236180905
YIL162W	0	0	0.0389202762084118
YBR142W	0	0	0.0388958594730238
YEL017W	0	0	0.038871473354232
YDR443C	0	0	0.0388471177944862
YOR152C	0	1	0.0388471177944862
YOL063C	0	0	0.0388227927363807
YDR410C	0	0	0.0387984981226533
YLR204W	0	0	0.0387742338961851
YCR053W	0	0	0.03875
YDL168W	0	0	0.0387257963772642
YBR278W	0	0	0.0387016229712859
YPL188W	0	0	0.0386774797255147
YDL103C	0	0	0.0386533665835411
YJL099W	0	0	0.0386292834890966
YOL038W	0	0	0.0386052303860523
YJL039C	0	0	0.0385812072184194
YBR154C	0	0	0.0385572139303483
YDR454C	0	0	0.038533250466128
YJR069C	0	0	0.0385093167701863
YMR208W	0	0	0.0384854127870888
YKL178C	0	0	0.0384615384615385
YMR079W	0	0	0.0384376937383757
YOR188W	0	0	0.0384138785625774
YMR192W	0	0	0.038390092879257
YPL215W	0	0	0.0383663366336634
YDL019C	0	0	0.0383426097711812
YMR226C	0	0	0.03831891223733
YIR029W	0	0	0.038295243977764
YPL115C	0	0	0.0382716049382716
YLR310C	0	0	0.0382479950647748
YLR425W	0	0	0.0382244143033292
YGR185C	0	0	0.0382008626001232
YNL236W	0	0	0.0381773399014778
YKR093W	0	0	0.0381538461538462
YNL278W	0	0	0.038130381303813
YKL154W	0	0	0.0381069452980946
YOL109W	0	0	0.0380835380835381
YNL274C	0	0	0.0380601596071209
YLR133W	0	0	0.0380368098159509
YGR007W	0	0	0.0380134886572655
YML035C	0	0	0.0379901960784314
YJL034W	0	0	0.0379669320269443
YPL047W	0	0	0.0379436964504284
YDR381W	0	0	0.0379204892966361
YOR179C	0	0	0.0378973105134474
YML016C	0	0	0.0378741600488699
YJR086W	0	0	0.0378510378510378
YOR254C	0	0	0.0378279438682123
YMR271C	0	0	0.0378048780487805
YDR533C	0	1	0.0378048780487805
YGL153W	0	0	0.0377818403412553
YCR106W	0	0	0.0377588306942753
YGR249W	0	0	0.0377358490566038
YNL222W	0	0	0.037712895377129
YOR212W	0	0	0.0376899696048632
YJL042W	0	0	0.0376670716889429
YAR015W	0	0	0.0376442015786278
YLR189C	0	0	0.037621359223301
YPL110C	0	0	0.0375985445724682
YPR058W	0	0	0.0375757575757576
YNL046W	0	0	0.0375529981829194
YDR148C	0	0	0.0375302663438257
YHR090C	0	0	0.0375075620084694
YJL173C	0	0	0.0374848851269649
YLR006C	0	0	0.0374622356495468
YKL193C	0	0	0.03743961352657
YIL105C	0	0	0.0374170187085094
YMR052W	0	0	0.037394451145959
YNR037C	0	0	0.0373719107896323
YMR140W	0	0	0.0373493975903614
YOL008W	0	0	0.0373269114990969
YGL136C	0	0	0.0373044524669073
YJR059W	0	0	0.037282020444979
YMR105C	0	0	0.0372596153846154
YFR008W	0	0	0.0372372372372372
YBR145W	0	0	0.0372148859543818
YPR164W	0	0	0.0371925614877025
YLR369W	0	0	0.0371702637889688
YAR007C	0	0	0.0371479928100659
YLR381W	0	0	0.037125748502994
YDR435C	0	0	0.0371035308198683
YNL161W	0	0	0.0370813397129187
YER161C	0	0	0.0370591751344889
YDR211W	0	0	0.037037037037037
YDR353W	0	0	0.0370149253731343
YLR285W	0	0	0.0369928400954654
YJL068C	0	0	0.0369707811568277
YLR238W	0	0	0.0369487485101311
YMR311C	0	0	0.0369267421083979
YMR295C	0	1	0.0369267421083979
YDR488C	0	0	0.0369047619047619
YGR140W	0	0	0.0368828078524688
YKL065C	0	1	0.0368828078524688
YMR022W	0	0	0.0368608799048751
YDR057W	0	0	0.0368389780154486
YKR050W	0	0	0.0368171021377672
YGR118W	0	0	0.0367952522255193
YDL040C	0	0	0.036773428232503
YML031W	0	0	0.036751630112626
YNR030W	0	0	0.0367298578199052
YHR200W	0	0	0.0367081113084665
YJL157C	0	0	0.0366863905325444
YOR386W	0	0	0.0366646954464814
YDR529C	0	0	0.0366430260047281
YDL165W	0	0	0.0366213821618429
YDR366C	0	1	0.0366213821618429
YBR065C	0	0	0.0365997638724911
YIL097W	0	0	0.0365781710914454
YJR103W	0	0	0.0365566037735849
YDL076C	0	0	0.0365350618738951
YER086W	0	0	0.0365135453474676
YJR140C	0	0	0.0364920541494997
YOL165C	0	0	0.0364705882352941
YEL016C	0	0	0.0364491475602587
YIL116W	0	0	0.036427732079906
YHL011C	0	0	0.0364063417498532
YLR245C	0	0	0.0363849765258216
YCL038C	0	0	0.0363636363636364
YLR378C	0	0	0.0363423212192263
YBR067C	0	0	0.0363210310486233
YGR038W	0	0	0.0362997658079625
YDR188W	0	0	0.0362785254534816
YDR411C	0	0	0.0362573099415205
YER007C-A	0	0	0.0362361192285213
YDL215C	0	0	0.036214953271028
YNR036C	0	0	0.0361938120256859
YDL109C	0	0	0.0361726954492415
YPL032C	0	0	0.0361516034985423
YNL038W	0	0	0.0361305361305361
YGL200C	0	0	0.0361094933022714
YMR247C	0	0	0.0360884749708964
YOR150W	0	0	0.0360674810936591
YBR025C	0	0	0.036046511627907
YDL002C	0	0	0.0360255665310866
YLR382C	0	0	0.0360046457607433
YGR006W	0	0	0.0359837492745212
YNL315C	0	0	0.0359628770301624
YDR127W	0	0	0.0359420289855072
YDR470C	0	0	0.0359212050984936
YCR008W	0	0	0.0359004053271569
YGR138C	0	0	0.0358796296296296
YNR072W	0	0	0.0358588779641411
YDR172W	0	0	0.0358381502890173
YIL142W	0	0	0.0358174465626805
YDR039C	0	0	0.035796766743649
YPL050C	0	0	0.0357761107905366
YHR112C	0	0	0.0357554786620531
YHL009C	0	0	0.0357348703170029
YKL017C	0	0	0.0357142857142857
YDL052C	0	0	0.0356937248128958
YDR059C	0	0	0.0356731875719217
YOR302W	0	0	0.0356526739505463
YDR130C	0	0	0.035632183908046
YNR050C	0	0	0.0356133408705483
YAL032C	0	0	0.0356133408705483
YLL019C	0	0	0.0356133408705483
YDL033C	0	0	0.0356133408705483
YPR160W	0	0	0.0356133408705483
YJR074W	0	0	0.0356133408705483
YFR031C	0	0	0.0356133408705483
YER151C	0	0	0.0356133408705483
YJL176C	0	0	0.0356133408705483
YOR115C	0	0	0.0356133408705483
YPL132W	0	0	0.0356133408705483
YJL210W	0	0	0.0356133408705483
YGR143W	0	0	0.0356133408705483
YJL121C	0	0	0.0356133408705483
YKL141W	0	0	0.0356133408705483
YCL024W	0	0	0.0356133408705483
YOR046C	0	0	0.0356133408705483
YGL166W	0	0	0.0356133408705483
YCL030C	0	0	0.0356133408705483
YIL109C	0	0	0.0356133408705483
YOL082W	0	0	0.0356133408705483
YPR145W	0	0	0.0356133408705483
YBR044C	0	0	0.0356133408705483
YGR122W	0	0	0.0356133408705483
YMR100W	0	0	0.0356133408705483
YGL051W	0	0	0.0356133408705483
YBL034C	0	0	0.0356133408705483
YPR026W	0	0	0.0356133408705483
YPL268W	1	0	0.0356133408705483
YOR007C	0	0	0.0355932203389831
YEL036C	0	0	0.0355731225296443
YJR127C	0	0	0.0355530474040632
YGR188C	0	0	0.0355329949238579
YHR098C	0	0	0.0355129650507328
YGR224W	0	0	0.0354929577464789
YFR041C	0	0	0.035472972972973
YGL126W	0	0	0.0354530106921778
YMR251W-A	0	0	0.0354330708661417
YNL167C	0	0	0.0354131534569983
YJL155C	0	0	0.0353932584269663
YNR008W	0	0	0.0353733857383492
YFL057C	0	0	0.0353535353535354
YHR175W	0	0	0.0353337072349972
YLR163C	0	0	0.0353139013452915
YNL280C	0	0	0.0352941176470588
YJL013C	0	0	0.0352743561030235
YJL046W	0	1	0.0352743561030235
YGL077C	0	0	0.0352546166759933
YGL154C	0	0	0.0352348993288591
YMR236W	0	0	0.0352152040245947
YDR460W	0	0	0.035195530726257
YIR001C	0	0	0.0351758793969849
YLR350W	0	0	0.03515625
YPL241C	0	0	0.0351366424986057
YNL158W	0	0	0.0351170568561873
YKR095W	0	0	0.0350974930362117
YKR062W	0	0	0.0350779510022272
YGL093W	0	0	0.0350584307178631
YMR163C	0	0	0.0350389321468298
YPL002C	0	0	0.0350194552529183
YDR350C	0	0	0.035
YHR005C	0	0	0.0349805663520266
YMR174C	0	0	0.03496115427303
YKL124W	0	0	0.0349417637271215
YNL268W	0	0	0.0349223946784922
YGL040C	0	0	0.0349030470914127
YDR354W	0	0	0.0348837209302326
YJR155W	0	0	0.0348644161593802
YDR022C	0	0	0.0348451327433628
YPR017C	0	0	0.0348258706467662
YBR069C	0	0	0.0348066298342541
YDR174W	0	0	0.0347874102705687
YDR507C	0	0	0.0347682119205298
[truncated: 3,790 more rows]
