# Supplementary material for: Computationally Driven, Quantitative Experiments Discover Genes Required for Mitochondrial Biogenesis
Source: PLoS Genet. 2009 Mar 20;5(3):e1000407. doi: 10.1371/journal.pgen.1000407 (PMC2648979; doi:10.1371/journal.pgen.1000407)
Supplement: Dataset S2 — Top 100 novel ensemble predictions for additional yeast biological processes. A zip file containing 387 tab-delimited text files of the ensemble predictions for the indicated Gene Ontology Biological Process Term. (21.70 MB GZ) [file pgen.1000407.s013.gz › GO_0007034.txt]

ORF	AnnotatedToTerm?	Uncharacterized_04152007?	Precision
YGL095C	1	0	1.0
YPL084W	1	0	1.0
YPL100W	1	0	1.0
YDR358W	1	0	1.0
YHL002W	1	0	1.0
YJL036W	1	0	1.0
YHR171W	1	0	1.0
YBL078C	1	0	1.0
YNR007C	1	0	1.0
YMR077C	1	0	1.0
YOR036W	1	0	1.0
YLR025W	1	0	1.0
YLR119W	1	0	1.0
YLR240W	1	0	1.0
YBR290W	1	0	1.0
YMR110C	0	0	0.941176470588235
YPR079W	1	0	0.941176470588235
YMR311C	0	0	0.923076923076923
YKL041W	1	0	0.923076923076923
YJR102C	1	0	0.923076923076923
YMR197C	1	0	0.923076923076923
YPL002C	1	0	0.923076923076923
YDL113C	1	0	0.923076923076923
YHL019C	1	0	0.923076923076923
YPL120W	1	0	0.923076923076923
YOR089C	1	0	0.923076923076923
YDR069C	0	0	0.892857142857143
YLR148W	1	0	0.892857142857143
YCR009C	0	0	0.882352941176471
YMR004W	1	0	0.882352941176471
YMR231W	1	0	0.882352941176471
YLR417W	1	0	0.882352941176471
YPL065W	1	0	0.882352941176471
YKL002W	1	0	0.882352941176471
YPL070W	0	0	0.861111111111111
YKR001C	1	0	0.861111111111111
YJL053W	0	0	0.842105263157895
YPL259C	1	0	0.842105263157895
YOR035C	0	0	0.829268292682927
YLL040C	1	0	0.829268292682927
YBL017C	1	0	0.829268292682927
YNR006W	0	0	0.813953488372093
YLR170C	1	0	0.813953488372093
YDR202C	0	0	0.795454545454545
YNL084C	0	0	0.777777777777778
YJR033C	0	0	0.760869565217391
YOR070C	0	0	0.74468085106383
YFR008W	0	0	0.73469387755102
YKL135C	1	0	0.73469387755102
YIL097W	0	0	0.72
YLR093C	0	0	0.711538461538462
YLR360W	1	0	0.711538461538462
YOR069W	0	0	0.69811320754717
YOR075W	0	0	0.685185185185185
YMR029C	0	0	0.678571428571429
YKR020W	1	0	0.678571428571429
YJL155C	0	0	0.677966101694915
YPL045W	1	0	0.677966101694915
YLR396C	1	0	0.677966101694915
YJL154C	0	0	0.666666666666667
YBR128C	0	0	0.655737704918033
YPL196W	0	0	0.645161290322581
YOR132W	0	0	0.634920634920635
YNL051W	0	0	0.625
YLR039C	0	0	0.625
YBR216C	0	0	0.625
YDR323C	1	0	0.625
YPR185W	1	0	0.625
YOL018C	0	0	0.625
YAL002W	1	0	0.625
YPL195W	1	0	0.625
YDR027C	1	0	0.625
YJR005W	0	0	0.616438356164384
YDR468C	0	0	0.61038961038961
YLR262C	0	0	0.61038961038961
YPR029C	1	0	0.61038961038961
YPR173C	1	0	0.61038961038961
YLR423C	0	0	0.607594936708861
YLR181C	1	0	0.607594936708861
YKR088C	0	0	0.6
YDL077C	0	0	0.592592592592593
YER162C	0	0	0.585365853658537
YGL206C	0	0	0.583333333333333
YOR106W	1	0	0.583333333333333
YCL052C	0	0	0.576470588235294
YPL138C	0	0	0.569767441860465
YOR275C	0	0	0.568181818181818
YGR206W	1	0	0.568181818181818
YNL243W	0	0	0.564356435643564
YBR273C	0	0	0.564356435643564
YGL124C	1	0	0.564356435643564
YDR080W	0	0	0.564356435643564
YDR486C	1	0	0.564356435643564
YDR456W	0	0	0.564356435643564
YML041C	1	0	0.564356435643564
YBR272C	0	0	0.564356435643564
YNL223W	1	0	0.564356435643564
YIL173W	1	0	0.564356435643564
YNL159C	0	0	0.564356435643564
YNL297C	1	0	0.564356435643564
YGR261C	1	0	0.564356435643564
YKL007W	0	0	0.558823529411765
YPR025C	0	0	0.554545454545455
YDR425W	0	0	0.554545454545455
YDR289C	0	0	0.554545454545455
YDR313C	0	0	0.554545454545455
YJL029C	1	0	0.554545454545455
YBR288C	1	0	0.554545454545455
YOL082W	1	0	0.554545454545455
YDR484W	1	0	0.554545454545455
YLR408C	0	1	0.554545454545455
YBL050W	0	0	0.553571428571429
YKR035W-A	1	0	0.553571428571429
YOR109W	0	0	0.548672566371681
YPL240C	0	0	0.543859649122807
YPL123C	0	0	0.543103448275862
YJR044C	1	0	0.543103448275862
YNL265C	0	0	0.538461538461538
YGR163W	0	0	0.533898305084746
YDR255C	0	0	0.529411764705882
YLR166C	0	0	0.525
YBR279W	0	0	0.520661157024793
YMR284W	0	0	0.516393442622951
YNL136W	0	0	0.51219512195122
YDR162C	0	0	0.508064516129032
YOR194C	0	0	0.504
YLL039C	0	0	0.5
YLL026W	0	0	0.49618320610687
YMR183C	0	0	0.49618320610687
YER136W	0	0	0.49618320610687
YBR097W	1	0	0.49618320610687
YBR131W	1	0	0.49618320610687
YNL133C	0	0	0.492424242424242
YHR012W	0	0	0.488721804511278
YDR088C	0	0	0.485074626865672
YDR473C	0	0	0.481481481481481
YGR009C	0	0	0.477941176470588
YDR163W	0	0	0.474452554744526
YMR054W	0	0	0.471014492753623
YBR024W	0	0	0.467625899280576
YGR167W	0	0	0.464788732394366
YDL006W	0	0	0.464788732394366
YBR164C	1	0	0.464788732394366
YOL108C	0	0	0.461538461538462
YMR263W	0	0	0.458333333333333
YDR254W	0	0	0.455172413793103
YBR103W	0	0	0.452054794520548
YPR081C	0	0	0.449664429530201
YKL190W	0	0	0.449664429530201
YBR217W	1	0	0.449664429530201
YHL027W	0	0	0.446666666666667
YMR119W	0	0	0.443708609271523
YKL061W	0	1	0.443708609271523
YDR068W	0	1	0.443708609271523
YBR077C	0	0	0.440789473684211
YJR059W	0	0	0.437908496732026
YPL096W	0	0	0.435064935064935
YDR392W	0	0	0.432258064516129
YDR315C	0	0	0.429487179487179
YDR479C	0	0	0.427672955974843
YML062C	0	0	0.427672955974843
YML001W	1	0	0.427672955974843
YDL234C	0	0	0.425
YBR119W	0	0	0.422360248447205
YBR080C	0	0	0.419753086419753
YMR039C	0	0	0.417177914110429
YDR379W	0	0	0.414634146341463
YMR171C	0	1	0.414634146341463
YPL152W	0	0	0.412121212121212
YJL203W	0	0	0.409638554216867
YKR023W	0	1	0.409638554216867
YKL129C	0	0	0.407185628742515
YDR001C	0	0	0.404761904761905
YDL099W	0	0	0.403508771929825
YNL041C	0	0	0.403508771929825
YPR148C	0	1	0.403508771929825
YDR200C	1	0	0.403508771929825
YDR153C	0	0	0.401162790697674
YDR189W	0	0	0.398843930635838
YBL058W	0	0	0.396551724137931
YKL196C	0	0	0.394285714285714
YLR298C	0	0	0.392045454545455
YGL244W	0	0	0.389830508474576
YNL293W	0	0	0.387640449438202
YKL012W	0	0	0.385474860335196
YNL215W	0	1	0.385474860335196
YLR260W	0	0	0.383333333333333
YDL002C	0	0	0.382513661202186
YGR111W	0	0	0.382513661202186
YJR134C	0	1	0.382513661202186
YGL212W	1	0	0.382513661202186
YLR330W	0	0	0.380434782608696
YGR005C	0	0	0.378378378378378
YLR309C	0	0	0.376344086021505
YBL037W	0	0	0.374331550802139
YDR196C	0	0	0.372340425531915
YOL013C	0	0	0.37037037037037
YDR137W	0	0	0.368421052631579
YHL040C	0	0	0.366492146596859
YLR238W	0	0	0.364583333333333
YMR302C	0	0	0.362694300518135
YNL086W	0	1	0.362694300518135
YJR058C	0	0	0.360824742268041
YDR084C	0	0	0.358974358974359
YPL051W	0	0	0.357142857142857
YJR036C	0	0	0.35678391959799
YBR170C	0	0	0.35678391959799
YJL024C	1	0	0.35678391959799
YGL248W	0	0	0.355
YHR105W	0	1	0.355
YLR250W	0	0	0.353233830845771
YBR199W	0	0	0.351485148514851
YAL026C	0	0	0.349753694581281
YOR123C	0	0	0.348039215686274
YLR418C	0	0	0.346341463414634
YMR135C	0	0	0.344660194174757
YNL027W	0	0	0.342995169082126
YJL123C	0	1	0.342995169082126
YGL079W	0	1	0.342995169082126
YNL127W	0	0	0.341346153846154
YBR236C	0	0	0.339712918660287
YBR102C	0	0	0.338095238095238
YBR127C	0	0	0.336492890995261
YMR092C	0	0	0.334905660377358
YKR003W	0	0	0.333333333333333
YIL161W	0	1	0.333333333333333
YNL322C	0	0	0.331797235023041
YDL147W	0	0	0.331797235023041
YLR073C	0	1	0.331797235023041
YLR006C	0	0	0.331797235023041
YFR021W	1	0	0.331797235023041
YBR059C	0	0	0.330275229357798
YJL049W	0	1	0.330275229357798
YOR327C	0	0	0.328767123287671
YGL006W	0	0	0.327272727272727
YGL227W	0	0	0.32579185520362
YGL044C	0	0	0.324324324324324
YDR126W	0	0	0.322869955156951
YER157W	0	0	0.321428571428571
YJL099W	0	0	0.320175438596491
YDR284C	0	0	0.320175438596491
YGL005C	0	0	0.320175438596491
YKR014C	1	0	0.320175438596491
YMR139W	0	0	0.318777292576419
YJL004C	0	0	0.317391304347826
YGL223C	0	0	0.316017316017316
YKL079W	0	0	0.314655172413793
YDL192W	0	0	0.313304721030043
YGR223C	0	1	0.313304721030043
YDR171W	0	0	0.311965811965812
YKL140W	0	0	0.31063829787234
YOL032W	0	0	0.309322033898305
YOL096C	0	0	0.308016877637131
YML121W	0	0	0.30672268907563
YGR186W	0	0	0.305439330543933
YBL019W	0	0	0.304166666666667
YER125W	0	0	0.302904564315353
YDR141C	0	0	0.301652892561983
YBR023C	0	0	0.300813008130081
YDL137W	0	0	0.300813008130081
YNL238W	0	0	0.300813008130081
YGR141W	1	0	0.300813008130081
YBL007C	0	0	0.299595141700405
YER122C	0	0	0.298387096774194
YBR057C	0	0	0.29718875502008
YLL015W	0	0	0.296
YBL088C	0	0	0.294820717131474
YLR102C	0	0	0.293650793650794
YBR139W	0	0	0.293436293436293
YBL102W	0	0	0.293436293436293
YML071C	0	0	0.293436293436293
YAL030W	0	0	0.293436293436293
YEL013W	1	0	0.293436293436293
YLR165C	0	0	0.293436293436293
YER119C	1	0	0.293436293436293
YGR258C	0	0	0.29277566539924
YBL060W	0	1	0.29277566539924
YJR050W	0	0	0.29277566539924
YBR289W	0	0	0.29277566539924
YCL008C	1	0	0.29277566539924
YER142C	0	0	0.291666666666667
YOR189W	0	1	0.291666666666667
YBL047C	0	0	0.290566037735849
YBR204C	0	1	0.290566037735849
YPR134W	0	0	0.289473684210526
YGR120C	0	0	0.288389513108614
YKL213C	0	0	0.287313432835821
YBR229C	0	0	0.286245353159851
YML068W	0	0	0.285185185185185
YGL180W	0	0	0.284671532846715
YGR072W	0	0	0.284671532846715
YIL076W	0	0	0.284671532846715
YDL149W	1	0	0.284671532846715
YNL294C	0	0	0.283636363636364
YBR255W	0	1	0.283636363636364
YDR129C	0	0	0.282608695652174
YEL012W	0	0	0.28158844765343
YDR229W	0	0	0.280575539568345
YOL137W	0	1	0.280575539568345
YKL179C	0	0	0.279569892473118
YMR071C	0	0	0.278571428571429
YJL168C	0	0	0.277580071174377
YBR237W	0	0	0.276595744680851
YGL167C	0	0	0.275618374558304
YOR257W	0	0	0.274647887323944
YMR261C	0	0	0.273684210526316
YMR010W	0	0	0.272727272727273
YKL011C	0	0	0.271777003484321
YBR228W	0	0	0.270833333333333
YOR216C	0	0	0.269896193771626
YMR275C	0	0	0.268965517241379
YGL181W	0	0	0.268041237113402
YBR123C	0	0	0.267123287671233
YAL011W	0	0	0.266211604095563
YDR293C	0	0	0.26530612244898
YPR179C	0	0	0.264406779661017
YBR260C	0	0	0.263513513513513
YGR172C	0	0	0.262626262626263
YKR064W	0	1	0.262626262626263
YGL233W	0	0	0.261744966442953
YDL106C	0	0	0.260869565217391
YOR244W	0	0	0.26
YIL063C	0	0	0.259136212624585
YML094W	0	0	0.258278145695364
YBR005W	0	0	0.257425742574257
YGL137W	0	0	0.256578947368421
YHL031C	0	0	0.255737704918033
YNL107W	0	0	0.254901960784314
YML049C	0	0	0.254071661237785
YOR068C	0	0	0.253246753246753
YDR160W	0	0	0.252427184466019
YAL013W	0	0	0.251612903225806
YBR212W	0	0	0.2508038585209
YDL045C	0	0	0.25
YPL225W	0	1	0.25
YKR019C	0	0	0.249201277955272
YOR014W	0	0	0.248407643312102
YPL154C	0	0	0.247619047619048
YDR100W	0	0	0.246835443037975
YMR237W	0	0	0.246056782334385
YDL161W	0	0	0.245283018867925
YJL031C	0	0	0.244514106583072
YBR062C	0	1	0.244514106583072
YBR175W	0	0	0.24375
YJR125C	0	0	0.242990654205607
YHR195W	0	0	0.242236024844721
YCR094W	0	0	0.241486068111455
YNL271C	0	0	0.240740740740741
YBL025W	0	0	0.24
YNL153C	0	0	0.239263803680982
YGL161C	0	0	0.238532110091743
YBR225W	0	1	0.238532110091743
YIL007C	0	0	0.23780487804878
YDL027C	0	1	0.23780487804878
YBR063C	0	1	0.23780487804878
YGR105W	0	0	0.237082066869301
YML007W	0	0	0.236363636363636
YBL010C	0	1	0.236363636363636
YML038C	0	0	0.235649546827795
YDR122W	0	0	0.234939759036145
YOR299W	0	0	0.234234234234234
YNL008C	0	0	0.233532934131737
YFR029W	0	0	0.232835820895522
YMR253C	0	1	0.232835820895522
YBR140C	0	0	0.232142857142857
YHR004C	0	0	0.231454005934718
YIL048W	0	0	0.230769230769231
YPR091C	0	1	0.230769230769231
YPL087W	0	0	0.230088495575221
YPL006W	0	0	0.229411764705882
YBR108W	0	1	0.229411764705882
YBR036C	0	0	0.228739002932551
YOR124C	0	0	0.228070175438596
YBR173C	0	0	0.227405247813411
YPL071C	0	1	0.227405247813411
YBL089W	0	0	0.226744186046512
YPR105C	0	0	0.226086956521739
YBR207W	0	0	0.225433526011561
YBR058C	0	0	0.22478386167147
YML057W	0	0	0.224137931034483
YHR060W	0	0	0.223796033994334
YBR004C	0	0	0.223796033994334
YBR200W	0	0	0.223796033994334
YBR129C	0	0	0.223796033994334
YDR495C	1	0	0.223796033994334
YJR075W	0	0	0.22316384180791
YOR357C	0	0	0.222535211267606
YBR221C	0	0	0.221910112359551
YDR264C	0	0	0.221288515406162
YBR094W	0	1	0.221288515406162
YJR086W	0	0	0.220670391061453
YLR219W	0	0	0.220055710306407
YBR280C	0	0	0.219444444444444
YMR218C	0	0	0.218836565096953
YGR229C	0	0	0.218232044198895
YNL157W	0	1	0.218232044198895
YNL287W	0	0	0.21763085399449
YJR039W	0	1	0.21763085399449
YKL025C	0	0	0.217032967032967
YNR051C	0	0	0.216438356164384
YNL257C	0	0	0.215846994535519
YGL023C	0	0	0.215258855585831
YFR040W	0	0	0.214673913043478
YDR168W	0	0	0.214092140921409
YOR329C	0	0	0.213513513513514
YLR097C	0	0	0.212938005390836
YBR274W	0	0	0.212365591397849
YMR028W	0	0	0.211796246648794
YNL156C	0	0	0.211229946524064
YLR026C	0	0	0.210666666666667
YGL252C	0	0	0.210106382978723
YDR367W	0	1	0.210106382978723
YBL063W	0	0	0.209549071618037
YBR171W	0	0	0.208994708994709
YHR039C-A	0	0	0.20844327176781
YDL185W	0	0	0.207894736842105
YDR460W	0	0	0.207349081364829
YDR407C	0	0	0.206806282722513
YMR140W	0	0	0.206266318537859
YOR245C	0	0	0.205729166666667
YOL065C	0	0	0.205194805194805
YJL030W	0	0	0.204663212435233
YPL234C	0	0	0.204134366925065
YLR345W	0	0	0.20360824742268
YPR036W	0	0	0.203084832904884
YMR160W	0	1	0.203084832904884
YDR150W	0	0	0.202564102564103
YOL043C	0	0	0.202046035805627
YER159C	0	0	0.201530612244898
YCL032W	0	0	0.201017811704835
YPR072W	0	0	0.200507614213198
YPR155C	0	0	0.2
YDR108W	0	0	0.19949494949495
YOR386W	0	0	0.198992443324937
YBL022C	0	0	0.198492462311558
YBR231C	0	0	0.197994987468672
YOR112W	0	0	0.1975
YBR055C	0	0	0.197007481296758
YBR133C	0	0	0.196517412935323
YKL189W	0	0	0.196029776674938
YJR083C	0	0	0.195544554455446
YJL102W	0	0	0.195061728395062
YMR296C	0	0	0.194581280788177
YIL044C	0	0	0.194103194103194
YLR189C	0	0	0.193627450980392
YEL062W	0	0	0.193154034229829
YPR055W	0	0	0.192682926829268
YDR318W	0	0	0.192214111922141
YGL153W	0	0	0.191747572815534
YBL056W	0	0	0.191283292978208
YIL144W	0	0	0.190821256038647
YBR125C	0	1	0.190821256038647
YPR108W	0	0	0.190361445783133
YBL006C	0	0	0.190023752969121
YBR234C	0	0	0.190023752969121
YLR206W	0	0	0.190023752969121
YER083C	0	0	0.190023752969121
YBL051C	0	0	0.190023752969121
YHR108W	1	0	0.190023752969121
YBL036C	0	0	0.18957345971564
YKL126W	0	0	0.189125295508274
YLR324W	0	0	0.188679245283019
YBL107C	0	1	0.188679245283019
YDR320C	0	0	0.188235294117647
YDL132W	0	0	0.187793427230047
YBR233W	0	1	0.187793427230047
YDR058C	0	0	0.187353629976581
YBR001C	0	0	0.186915887850467
YBR254C	0	0	0.186480186480186
YNL044W	0	0	0.186046511627907
YDR054C	0	0	0.185614849187935
YBL041W	0	0	0.185185185185185
YBR026C	0	0	0.184757505773672
YFL013C	0	0	0.184331797235023
YDR238C	0	0	0.183908045977011
YGR048W	0	0	0.18348623853211
YER120W	0	0	0.183066361556064
YER005W	0	0	0.182648401826484
YKR067W	0	0	0.182232346241458
YBR168W	0	0	0.181818181818182
YOR270C	0	0	0.18140589569161
YBR172C	0	0	0.180995475113122
YJR138W	0	1	0.180995475113122
YBR081C	0	0	0.18058690744921
YFR051C	0	0	0.18018018018018
YDR003W	0	0	0.179775280898876
YBR153W	0	0	0.179372197309417
YBR211C	0	0	0.178970917225951
YBL055C	0	0	0.178571428571429
YNL267W	0	0	0.178173719376392
YPR189W	0	0	0.177777777777778
YOR265W	0	0	0.177383592017738
YGL225W	0	0	0.176991150442478
YFR010W	0	0	0.176600441501104
YGR013W	0	0	0.176211453744493
YEL022W	0	0	0.175824175824176
YDL007W	0	0	0.175438596491228
YEL051W	0	0	0.175054704595186
YBL001C	0	0	0.174672489082969
YOL060C	0	0	0.174291938997821
YDL058W	0	0	0.173913043478261
YCR044C	0	0	0.17353579175705
YBR235W	0	1	0.17353579175705
YJR082C	0	0	0.173160173160173
YOR076C	0	0	0.172786177105832
YBL084C	0	0	0.172413793103448
YBR276C	0	0	0.172043010752688
YKR027W	0	0	0.171673819742489
YMR152W	0	0	0.171306209850107
YLR386W	0	0	0.170940170940171
YMR299C	0	0	0.170575692963753
YHR161C	0	0	0.170212765957447
YMR159C	0	0	0.169851380042463
YBR030W	0	0	0.169491525423729
YBR003W	0	0	0.169133192389006
YJL044C	0	0	0.169102296450939
YBR256C	0	0	0.169102296450939
YBR095C	0	0	0.169102296450939
YOR113W	0	0	0.169102296450939
YPL180W	0	0	0.169102296450939
YJL222W	1	0	0.169102296450939
YGR247W	0	0	0.169072164948454
YBL104C	0	1	0.169072164948454
YMR137C	0	0	0.169072164948454
YIL077C	0	0	0.169072164948454
YLR268W	0	0	0.169072164948454
YBR109C	0	0	0.169072164948454
YFR019W	1	0	0.169072164948454
YBR245C	0	0	0.168724279835391
YBR227C	0	1	0.168724279835391
YKR068C	0	0	0.168377823408624
YBL080C	0	0	0.168032786885246
YMR053C	0	0	0.167689161554192
YPR180W	0	0	0.16734693877551
YKR051W	0	1	0.16734693877551
YMR060C	0	0	0.167006109979633
YBR082C	0	0	0.166666666666667
YPR107C	0	0	0.16632860040568
YDR532C	0	0	0.165991902834008
YOR162C	0	0	0.165656565656566
YLR087C	0	0	0.165338645418327
YDR388W	0	0	0.165338645418327
YJL164C	0	0	0.165338645418327
YPL246C	0	1	0.165338645418327
YLR028C	0	0	0.165338645418327
YOR332W	0	0	0.165338645418327
YCL001W	0	0	0.165338645418327
YJR126C	1	0	0.165338645418327
YBL038W	0	0	0.165009940357853
YEL003W	0	0	0.16468253968254
YDR251W	0	0	0.164356435643564
YER123W	0	0	0.16403162055336
YPR188C	0	0	0.16370808678501
YOR256C	0	0	0.163385826771654
YBL091C	0	0	0.163064833005894
YLR248W	0	0	0.162745098039216
YBR110W	0	0	0.162426614481409
YLR361C	0	0	0.162109375
YJR130C	0	0	0.161793372319688
YEL060C	0	0	0.16147859922179
YAL053W	0	0	0.161165048543689
YIL005W	0	0	0.160852713178295
YBR215W	0	0	0.160541586073501
YDL029W	0	0	0.16023166023166
YIL068C	0	0	0.159922928709056
YGL156W	0	0	0.159615384615385
YER113C	0	1	0.159615384615385
YBR122C	0	0	0.159309021113244
YMR216C	0	0	0.159003831417625
YKR007W	0	0	0.158699808795411
YDR288W	0	0	0.158396946564885
YBL052C	0	0	0.158095238095238
YOR090C	0	0	0.157894736842105
YBR136W	0	0	0.157894736842105
YDL142C	0	0	0.157894736842105
YDR330W	0	0	0.157894736842105
YJR062C	0	0	0.157894736842105
YBR176W	0	0	0.157894736842105
YPR049C	1	0	0.157894736842105
YCL035C	0	0	0.157598499061914
YBR281C	0	0	0.157303370786517
YMR087W	0	0	0.157009345794393
YBR195C	0	0	0.156716417910448
YLR270W	0	0	0.156424581005587
YDL065C	0	0	0.156133828996283
YDR334W	0	0	0.155844155844156
YDL100C	0	0	0.155555555555556
YOL004W	0	0	0.155268022181146
YBR016W	0	0	0.154981549815498
YDR219C	0	0	0.154696132596685
YDR272W	0	0	0.154411764705882
YJL047C	0	0	0.154128440366972
YNL091W	0	0	0.153846153846154
YPL181W	0	0	0.153564899451554
YBR197C	0	1	0.153564899451554
YLR200W	0	0	0.153284671532847
YPR140W	0	0	0.153005464480874
YBR159W	0	0	0.152727272727273
YAL028W	0	0	0.152450090744102
YKL080W	0	0	0.152173913043478
YER059W	0	0	0.151898734177215
YOR155C	0	0	0.151624548736462
YOL062C	0	0	0.151351351351351
YOR054C	0	0	0.151079136690647
YBR179C	0	0	0.1508078994614
YLR133W	0	0	0.150537634408602
YBR253W	0	0	0.150268336314848
YGL130W	0	0	0.15
YBL082C	0	0	0.149732620320856
YJL094C	0	0	0.149466192170818
YOL107W	0	1	0.149466192170818
YBL074C	0	0	0.149200710479574
YOR322C	0	0	0.148936170212766
YDR246W	0	0	0.148861646234676
YGL198W	0	0	0.148861646234676
YDL145C	0	0	0.148861646234676
YLR201C	0	0	0.148861646234676
YMR304W	0	0	0.148861646234676
YER166W	0	0	0.148861646234676
YNL242W	1	0	0.148861646234676
YIL107C	0	0	0.148601398601399
YBR151W	0	1	0.148601398601399
YOR005C	0	0	0.148342059336824
YBL105C	0	0	0.14808362369338
YOR115C	0	0	0.147826086956522
YOL117W	0	0	0.147569444444444
YGR020C	0	0	0.147313691507799
YBR239C	0	1	0.147313691507799
YGL004C	0	0	0.147058823529412
YPL055C	0	0	0.146804835924007
YGL228W	0	1	0.146804835924007
YJR052W	0	0	0.146551724137931
YMR210W	0	0	0.146299483648881
YBR193C	0	0	0.146048109965636
YJL207C	0	0	0.145797598627787
YOR353C	0	0	0.145547945205479
YCL034W	0	0	0.145299145299145
YKL212W	0	0	0.145051194539249
YPL228W	0	0	0.144804088586031
YKL168C	0	1	0.144804088586031
YER022W	0	0	0.144557823129252
YBR061C	0	0	0.144312393887946
YOL071W	0	0	0.144067796610169
YBR210W	0	0	0.143824027072758
YBR008C	0	0	0.143581081081081
YBR188C	0	0	0.143572621035058
YOR018W	0	0	0.143572621035058
YDL091C	0	1	0.143572621035058
YJR084W	0	0	0.143572621035058
YBR084W	0	0	0.143572621035058
YOR349W	0	0	0.143572621035058
YPL164C	0	0	0.143572621035058
YGL104C	1	0	0.143572621035058
YBR007C	0	1	0.143572621035058
YOL063C	0	0	0.143333333333333
YMR180C	0	0	0.143094841930116
YHR106W	0	0	0.142857142857143
YBR271W	0	0	0.142620232172471
YGL084C	0	0	0.142384105960265
YBL032W	0	0	0.142148760330579
YDR204W	0	0	0.141914191419142
YFL049W	0	0	0.14168039538715
YNL025C	0	0	0.141447368421053
YHL017W	0	1	0.141447368421053
YMR041C	0	0	0.141215106732348
YBL068W	0	0	0.140983606557377
YOL012C	0	0	0.140752864157119
YKR029C	0	0	0.140522875816993
YHR138C	0	0	0.140293637846656
YNL263C	0	0	0.140065146579805
YGR194C	0	0	0.139837398373984
YER016W	0	0	0.13961038961039
YMR044W	0	0	0.139384116693679
YGL020C	0	0	0.13915857605178
YBL046W	0	0	0.138933764135703
YGR231C	0	0	0.138709677419355
YPR178W	0	0	0.138486312399356
YLR362W	0	0	0.138263665594855
YLR284C	0	0	0.138041733547352
YBL014C	0	0	0.137820512820513
YBR015C	0	0	0.1376
YIL045W	0	0	0.137380191693291
YBR293W	0	0	0.137161084529506
YJR110W	0	0	0.136942675159236
YFL034W	0	1	0.136942675159236
YDR294C	0	0	0.136724960254372
YDL115C	0	0	0.136507936507936
YBR041W	0	0	0.136291600633914
YKR022C	0	0	0.136075949367089
YDL126C	0	0	0.135860979462875
YGL219C	0	0	0.135646687697161
YLR251W	0	0	0.135433070866142
YBR165W	0	0	0.135220125786164
YBR042C	0	0	0.135007849293564
YLR381W	0	0	0.134796238244514
YDR170C	0	0	0.134585289514867
YGR002C	0	0	0.134375
YNL076W	0	0	0.134165366614665
YAL051W	0	0	0.133956386292835
YBR244W	0	0	0.133748055987558
YPL188W	0	0	0.133540372670807
YDR472W	0	0	0.133333333333333
YKL034W	0	0	0.13312693498452
YJL165C	0	0	0.132921174652241
YNL272C	0	0	0.132716049382716
YNL325C	0	0	0.13251155624037
YER133W	0	0	0.132307692307692
YDR287W	0	0	0.1321044546851
YMR097C	0	0	0.131901840490798
YBR149W	0	0	0.131699846860643
YBL023C	0	0	0.131498470948012
YBR161W	0	0	0.131297709923664
YBR192W	0	0	0.131221719457014
YPL214C	0	0	0.131221719457014
YBR022W	0	0	0.131221719457014
YFR046C	0	0	0.131221719457014
YLR242C	0	0	0.131221719457014
YNL183C	0	0	0.131221719457014
YGL091C	0	0	0.131221719457014
YDR485C	1	0	0.131221719457014
YOR193W	0	0	0.131024096385542
YLR001C	0	1	0.131024096385542
YPL270W	0	0	0.130827067669173
YEL061C	0	0	0.130630630630631
YBL040C	0	0	0.130434782608696
YIL036W	0	0	0.130239520958084
YMR173W	0	0	0.130044843049327
YLR369W	0	0	0.129850746268657
YBR033W	0	1	0.129850746268657
YDL097C	0	0	0.129657228017884
YJL020C	0	0	0.129464285714286
YBR111C	0	1	0.129464285714286
YML037C	0	1	0.129464285714286
YHR002W	0	0	0.12927191679049
YNR065C	0	1	0.12927191679049
YOR067C	0	0	0.129080118694362
YGR078C	0	0	0.128888888888889
YLR144C	0	0	0.128698224852071
YBL067C	0	1	0.128698224852071
YPL235W	0	0	0.128508124076809
YGR193C	0	0	0.128318584070796
YBR106W	0	0	0.128129602356406
YIL010W	0	0	0.127941176470588
YMR068W	0	0	0.127753303964758
YBR017C	0	0	0.127565982404692
YEL048C	0	1	0.127565982404692
YKL124W	0	0	0.127379209370425
YDR452W	0	0	0.12719298245614
YDR319C	0	1	0.12719298245614
YBL093C	0	0	0.127007299270073
YBL061C	0	0	0.126822157434402
YGL086W	0	0	0.126637554585153
YDR258C	0	0	0.126453488372093
YPL003W	0	0	0.126269956458636
YNR023W	0	0	0.126086956521739
YHR006W	0	0	0.125904486251809
YOR336W	0	0	0.125722543352601
YBR270C	0	1	0.125722543352601
YBR194W	0	1	0.125722543352601
YBR020W	0	0	0.125541125541126
YBR167C	0	0	0.12536023054755
YER053C	0	0	0.125179856115108
YJL192C	0	0	0.125
YOR367W	0	0	0.124820659971306
YHR135C	0	0	0.124641833810888
YGR170W	0	0	0.124463519313305
YPL206C	0	0	0.124285714285714
YPL057C	0	0	0.124108416547789
YBR275C	0	0	0.123931623931624
YML070W	0	0	0.12375533428165
YKR101W	0	0	0.123579545454545
YBR198C	0	0	0.123404255319149
YGL142C	0	0	0.123229461756374
YBL091C-A	0	1	0.123229461756374
YCR088W	0	0	0.123055162659123
YBL008W	0	0	0.122881355932203
YBR162W-A	0	0	0.122708039492243
YBR264C	0	0	0.122535211267606
YMR243C	0	0	0.122362869198312
YJL081C	0	0	0.122191011235955
YBR259W	0	1	0.122191011235955
YER143W	0	0	0.122019635343619
YCR036W	0	0	0.121848739495798
YDL076C	0	0	0.121678321678322
YJR011C	0	1	0.121678321678322
YIL155C	0	0	0.121508379888268
YMR294W	0	0	0.121338912133891
YLR011W	0	0	0.12116991643454
YBL020W	0	0	0.121001390820584
YBR219C	0	1	0.121001390820584
YDR176W	0	0	0.120833333333333
YNL054W	0	0	0.120665742024965
YBR141C	0	1	0.120665742024965
YOR138C	0	0	0.120498614958449
YFL048C	0	0	0.120331950207469
YPL241C	0	0	0.120165745856354
YKL103C	0	0	0.12
YDL074C	0	0	0.119834710743802
YGL203C	0	0	0.119669876203576
YOR259C	0	0	0.119505494505495
YJR099W	0	0	0.119463087248322
YHL009C	0	0	0.119463087248322
YNL094W	0	0	0.119463087248322
YPL224C	0	0	0.119463087248322
YDR350C	0	0	0.119463087248322
YER021W	0	0	0.119463087248322
YGL083W	0	1	0.119463087248322
YLR454W	0	1	0.119463087248322
YDL225W	0	0	0.119463087248322
YIL095W	0	0	0.119463087248322
YBL031W	0	1	0.119463087248322
YER139C	0	1	0.119463087248322
YBR011C	0	0	0.119463087248322
YGR112W	0	0	0.119463087248322
YPR026W	0	0	0.119463087248322
YDR181C	0	0	0.119463087248322
YLR085C	1	0	0.119463087248322
YGR046W	0	0	0.119463087248322
YDR332W	0	1	0.119463087248322
YNL039W	0	0	0.119463087248322
YKL119C	0	0	0.119463087248322
YOL129W	1	0	0.119463087248322
YPR075C	0	0	0.119302949061662
YMR240C	0	0	0.119143239625167
YER051W	0	0	0.118983957219251
YDL238C	0	0	0.118954248366013
YKR037C	0	0	0.118954248366013
YKL188C	0	0	0.118954248366013
YFR003C	0	0	0.118954248366013
YOR261C	0	0	0.118954248366013
YNR049C	0	0	0.118954248366013
YNL161W	0	0	0.118954248366013
YMR020W	0	0	0.118954248366013
YAL031C	0	0	0.118954248366013
YKL010C	0	0	0.118954248366013
YML097C	1	0	0.118954248366013
YPL010W	0	0	0.118954248366013
YER173W	0	0	0.118954248366013
YNL097C	0	0	0.118954248366013
YBL057C	0	0	0.118954248366013
YCL029C	0	0	0.118954248366013
YLR431C	1	0	0.118954248366013
YKL004W	0	0	0.118798955613577
YBL101C	0	0	0.11864406779661
YBR166C	0	0	0.118489583333333
YDL033C	0	0	0.118335500650195
YBR205W	0	0	0.118181818181818
YOR249C	0	0	0.118028534370947
YKL194C	0	0	0.117875647668394
YOR171C	0	0	0.117723156532988
YIR006C	0	0	0.117571059431525
YKR089C	0	0	0.11741935483871
YMR200W	0	0	0.117268041237113
YBR265W	0	0	0.117117117117117
YDR022C	0	0	0.116966580976864
YJL144W	0	0	0.116816431322208
YBL011W	0	0	0.116666666666667
YLR128W	0	0	0.11651728553137
YGR270W	0	0	0.116368286445013
YPL168W	0	1	0.116368286445013
YKL017C	0	0	0.116219667943806
YLR337C	0	0	0.116071428571429
YOL072W	0	0	0.115923566878981
YOL133W	0	0	0.115776081424936
YBR002C	0	0	0.115628970775095
YDR394W	0	0	0.115482233502538
YLR080W	0	0	0.115335868187579
YDR525W-A	0	1	0.115335868187579
YGL115W	0	0	0.115189873417722
YMR271C	0	0	0.115044247787611
YBR220C	0	1	0.115044247787611
YJR035W	0	0	0.11489898989899
YFR004W	0	0	0.114754098360656
YMR123W	0	0	0.114609571788413
YPL166W	0	0	0.114465408805031
YOR037W	0	0	0.114321608040201
YER007W	0	0	0.114178168130489
YPR073C	0	0	0.114035087719298
YNL167C	0	0	0.113892365456821
YDL226C	0	0	0.11375
YGR253C	0	0	0.113607990012484
YGL053W	0	0	0.113466334164589
YGR042W	0	0	0.11332503113325
YMR129W	0	0	0.11318407960199
YEL064C	0	0	0.11304347826087
YBL106C	0	0	0.112903225806452
YLR239C	0	0	0.11276332094176
YJL060W	0	0	0.112623762376238
YBR263W	0	0	0.112484548825711
YML117W	0	0	0.112469437652812
YJL146W	0	0	0.112469437652812
YDR131C	0	0	0.112469437652812
YDL230W	0	0	0.112469437652812
YKL022C	0	0	0.112469437652812
YDL019C	0	0	0.112469437652812
YER040W	0	0	0.112469437652812
YKL157W	0	0	0.112469437652812
YLR447C	1	0	0.112469437652812
YBR258C	0	0	0.112332112332112
YPR023C	0	0	0.11219512195122
YJR090C	0	0	0.112058465286236
YIL124W	0	0	0.111922141119221
YDR436W	0	0	0.111786148238153
YGR196C	0	1	0.111786148238153
YLR266C	0	0	0.111650485436893
YHR186C	0	0	0.111515151515152
YIL002C	0	0	0.11138014527845
YKL208W	0	0	0.111245465538089
YBR096W	0	1	0.111245465538089
YGR070W	0	0	0.111111111111111
YLR452C	0	0	0.110977080820265
YPL161C	0	0	0.110843373493976
YOL130W	0	0	0.110709987966306
YMR100W	0	0	0.110576923076923
YBR121C	0	0	0.110444177671068
YIL034C	0	0	0.11031175059952
YPL022W	0	0	0.110179640718563
YMR052W	0	0	0.110047846889952
YPL069C	0	0	0.109916367980884
YDR182W	0	0	0.109785202863962
YGL145W	0	0	0.109654350417163
YCR066W	0	0	0.10952380952381
YDR306C	0	0	0.109393579072533
YBR169C	0	0	0.109263657957245
YBR242W	0	1	0.109263657957245
YNL258C	0	0	0.109134045077106
YNR010W	0	0	0.109004739336493
YLL043W	0	0	0.10887573964497
YBL009W	0	0	0.108747044917258
YLR310C	0	0	0.1086186540732
YCL057W	0	0	0.108490566037736
YPL159C	0	0	0.108362779740872
YKR058W	0	0	0.108235294117647
YPL249C	0	0	0.108108108108108
YGR237C	0	1	0.108108108108108
YLR299W	0	0	0.107981220657277
YGL008C	0	0	0.107854630715123
YBR241C	0	1	0.107854630715123
YKL195W	0	0	0.107728337236534
YBR268W	0	0	0.107602339181287
YBR155W	0	0	0.107476635514019
YLR207W	0	0	0.107351225204201
YHR112C	0	0	0.107226107226107
YBR251W	0	0	0.107101280558789
YBR038W	0	0	0.106976744186047
YDL190C	0	0	0.1068524970964
YPL203W	0	0	0.106728538283063
YDR481C	0	0	0.106604866743917
YML004C	0	0	0.106481481481481
YBR143C	0	0	0.10635838150289
YOL016C	0	0	0.106235565819861
YDL044C	0	0	0.106113033448674
YDR005C	0	0	0.105990783410138
YLL001W	0	0	0.105868814729574
YOL009C	0	0	0.105747126436782
YOR117W	0	0	0.105625717566016
YGL043W	0	0	0.105504587155963
YMR255W	0	0	0.105383734249714
YNL003C	0	0	0.105263157894737
YGL098W	0	0	0.105142857142857
YBR126C	0	0	0.105022831050228
YDR135C	0	0	0.104903078677309
YGL141W	0	0	0.104783599088838
YDR423C	0	0	0.104664391353811
YJR032W	0	0	0.104545454545455
YPR084W	0	1	0.104545454545455
YLL058W	0	0	0.104426787741203
YLR015W	0	0	0.104308390022676
YDR105C	0	1	0.104308390022676
YLL019C	0	0	0.104190260475651
YLL038C	0	0	0.104072398190045
YNR032W	0	0	0.103954802259887
YGL237C	0	0	0.103837471783296
YGR028W	0	0	0.103720405862458
YPL260W	0	1	0.103720405862458
YBR087W	0	0	0.103603603603604
YFR014C	0	0	0.103487064116985
YLR371W	0	0	0.103370786516854
YDR512C	0	0	0.103254769921437
YOL049W	0	0	0.103139013452915
YOL088C	0	0	0.103023516237402
YGR184C	0	0	0.102908277404922
YGR100W	0	0	0.102793296089385
YJL013C	0	0	0.102678571428571
YPL004C	0	0	0.102564102564103
YDR329C	0	0	0.102449888641425
YBL033C	0	0	0.102335928809789
YMR307W	0	0	0.102222222222222
YKR031C	0	0	0.102108768035516
YCL033C	0	0	0.1019955654102
YPL020C	0	0	0.10188261351052
YJR091C	0	0	0.101769911504425
YDR208W	0	0	0.101657458563536
YLL006W	0	0	0.101545253863135
YJR040W	0	0	0.101433296582139
YAL055W	0	0	0.101321585903084
YLR163C	0	0	0.101210121012101
YHR090C	0	0	0.101098901098901
YPL174C	0	0	0.100987925356751
YBR163W	0	1	0.100987925356751
YHR114W	0	0	0.100877192982456
YKL193C	0	0	0.100766703176342
YGL185C	0	0	0.100656455142232
YMR064W	0	0	0.100546448087432
YBR252W	0	0	0.100436681222707
YMR266W	0	0	0.100327153762268
YKR030W	0	0	0.100217864923747
YJL100W	0	0	0.100108813928183
YNL118C	0	0	0.1
YHR016C	0	0	0.0998914223669924
YOR176W	0	0	0.0997830802603037
YAL016W	0	0	0.0996749729144095
YGL150C	0	0	0.0995670995670996
YBR202W	0	0	0.0994594594594595
YJR107W	0	1	0.0994594594594595
YER014W	0	0	0.0993520518358531
YNR047W	0	0	0.0992529348986126
YOR215C	0	1	0.0992529348986126
YBR257W	0	0	0.0992529348986126
YDR057W	0	0	0.0992529348986126
YBL024W	0	0	0.0992529348986126
YMR021C	0	0	0.0992529348986126
YDL015C	0	0	0.0992529348986126
YKL064W	0	0	0.0992529348986126
YPR141C	0	0	0.0992529348986126
YGR019W	0	0	0.0992529348986126
YJL103C	0	0	0.0992529348986126
YNL101W	1	0	0.0992529348986126
YDR421W	0	0	0.0991471215351812
YPL007C	0	0	0.0990415335463259
YHR075C	0	0	0.098936170212766
YPL060W	0	0	0.0988310308182784
YPL135W	0	0	0.0987261146496815
YBL090W	0	0	0.0986214209968187
YCR014C	0	0	0.0985169491525424
YMR113W	0	0	0.0984126984126984
YLR176C	0	0	0.0983086680761099
YNL239W	0	0	0.0982048574445618
YBR056W	0	1	0.0982048574445618
YER161C	0	0	0.0981012658227848
YBR160W	0	0	0.0979978925184405
YBR214W	0	0	0.0978947368421053
YLR314C	0	0	0.0977917981072555
YML008C	0	0	0.0976890756302521
YOR137C	0	0	0.0975865687303253
YNR001C	0	0	0.0974842767295598
YGL119W	0	0	0.0973821989528796
YDR128W	0	1	0.0973821989528796
YPL155C	0	0	0.0973084886128364
YMR313C	0	0	0.0973084886128364
YGR222W	0	0	0.0973084886128364
YBR246W	0	1	0.0973084886128364
YDR061W	0	1	0.0973084886128364
YKL145W	0	0	0.0973084886128364
YDR265W	0	0	0.0973084886128364
YJL204C	0	0	0.0973084886128364
YLR247C	0	1	0.0973084886128364
YJL003W	0	0	0.0973084886128364
YNL250W	0	0	0.0973084886128364
YBR243C	0	0	0.0973084886128364
YDR359C	0	0	0.0973084886128364
YNL059C	1	0	0.0973084886128364
YJR088C	0	1	0.0973084886128364
YMR297W	0	0	0.0972078593588418
YDR498C	0	0	0.0971074380165289
YDL239C	0	0	0.0970377936670072
YDR183W	0	0	0.0970377936670072
YGL059W	0	1	0.0970377936670072
YBL026W	0	0	0.0970377936670072
YLR086W	0	0	0.0970377936670072
YDR424C	0	0	0.0970377936670072
YMR272C	0	0	0.0970377936670072
YCR032W	0	0	0.0970377936670072
YOL116W	0	0	0.0970377936670072
YKR049C	0	1	0.0970377936670072
YKR054C	0	0	0.0970377936670072
YOR022C	0	1	0.0970377936670072
YKR004C	0	0	0.0970377936670072
YNL093W	1	0	0.0970377936670072
YHR129C	0	0	0.0969387755102041
YGL073W	0	0	0.0968399592252803
YKR100C	0	0	0.0967413441955193
YLR095C	0	0	0.0966429298067141
YJL131C	0	1	0.0966429298067141
YJR089W	0	0	0.0965447154471545
YJR073C	0	0	0.0964467005076142
YKL197C	0	0	0.0963488843813387
YLR290C	0	1	0.0963488843813387
YMR098C	0	1	0.0963488843813387
YOR362C	0	0	0.0962512664640324
YOR181W	0	0	0.0961538461538462
YOR058C	0	0	0.096056622851365
YLR398C	0	0	0.095959595959596
YKL005C	0	0	0.0958627648839556
YOR173W	0	0	0.0957661290322581
YJR006W	0	0	0.0956696878147029
YDR499W	0	0	0.0955734406438632
YGR010W	0	0	0.0954773869346734
YGR008C	0	0	0.0953815261044177
YOL089C	0	0	0.0952858575727182
YMR314W	0	0	0.0952848722986248
YNL286W	0	0	0.0952848722986248
YNL011C	0	1	0.0952848722986248
YPR162C	0	0	0.0952848722986248
YLR363C	0	0	0.0952848722986248
YBR135W	0	0	0.0952848722986248
YNL214W	0	0	0.0952848722986248
YGL121C	0	0	0.0952848722986248
YDL057W	0	1	0.0952848722986248
YHR178W	0	0	0.0952848722986248
YJL066C	0	1	0.0952848722986248
YGL093W	0	0	0.0952848722986248
YJL161W	0	1	0.0952848722986248
YDR130C	0	0	0.0952848722986248
YDL008W	0	0	0.0952848722986248
YJL071W	0	0	0.0952848722986248
YJR001W	1	0	0.0952848722986248
YNL009W	0	0	0.0952848722986248
YHR113W	0	0	0.0952848722986248
YPL151C	0	0	0.0952848722986248
YLR258W	0	0	0.0952848722986248
YER101C	0	1	0.0952848722986248
YDL107W	0	0	0.0952848722986248
YGL037C	0	0	0.0952848722986248
YGR246C	0	0	0.0952848722986248
YKL146W	1	0	0.0952848722986248
YHR037W	0	0	0.0951913640824338
YBR060C	0	0	0.0950980392156863
YNR059W	0	0	0.0950048971596474
YOL066C	0	0	0.0949119373776908
YGL216W	0	0	0.0948191593352884
YBL079W	0	0	0.0947775628626693
YBR006W	0	0	0.0947775628626693
YLR283W	0	1	0.0947775628626693
YOR330C	0	0	0.0947775628626693
YJL005W	0	0	0.0947775628626693
YJR060W	0	0	0.0947775628626693
YDR469W	0	0	0.0947775628626693
YMR250W	0	0	0.0947775628626693
YBR086C	0	0	0.0947775628626693
YPR131C	0	0	0.0947775628626693
YFL033C	0	0	0.0947775628626693
YDR372C	1	0	0.0947775628626693
YPL176C	0	0	0.0946859903381643
YPL236C	0	1	0.0946859903381643
YPR067W	0	0	0.0945945945945946
YOR003W	0	0	0.09450337512054
YGR255C	0	0	0.0944123314065511
YIL047C	0	0	0.0943214629451396
YDR530C	0	0	0.0942307692307692
YKR009C	0	0	0.0941402497598463
YPR199C	0	0	0.0940499040307102
YHR074W	0	0	0.0939597315436242
YGL151W	0	0	0.0938697318007663
YOR110W	0	0	0.0937799043062201
YIL105C	0	0	0.0936902485659656
YNL173C	0	0	0.0936007640878701
YNL225C	0	0	0.0935114503816794
YMR293C	0	0	0.0934223069590086
YGL011C	0	0	0.0933333333333333
YLL041C	0	0	0.093244529019981
YOL138C	0	0	0.0931558935361217
YJL006C	0	0	0.0930674264007597
YOR316C	0	0	0.0929791271347249
YJR142W	0	1	0.0929791271347249
YGR241C	0	0	0.0928909952606635
YBR029C	0	0	0.0928030303030303
YEL031W	0	0	0.0927152317880795
YDR435C	0	0	0.0926275992438563
YGL047W	0	0	0.0925401322001889
YOR250C	0	0	0.0924528301886792
YCR038C	0	0	0.0923656927426956
YNL026W	0	0	0.0922787193973635
YHL048W	0	0	0.0921919096895579
YHR191C	0	0	0.0921052631578947
YDL059C	0	0	0.092018779342723
YGR142W	0	0	0.0919324577861163
YOL025W	0	0	0.091846298031865
YIL112W	0	0	0.0918273645546373
YMR025W	0	0	0.0918273645546373
YNL329C	0	0	0.0918273645546373
YDL103C	0	0	0.0918273645546373
YHR008C	0	0	0.0918273645546373
YDR373W	0	0	0.0918273645546373
YEL015W	0	0	0.0918273645546373
YLR105C	0	0	0.0918273645546373
YML069W	0	0	0.0918273645546373
YKR062W	0	0	0.0918273645546373
YBR283C	0	0	0.0918273645546373
YOR059C	0	1	0.0918273645546373
YKR011C	0	1	0.0918273645546373
YLR456W	0	1	0.0918273645546373
YKR096W	0	1	0.0918273645546373
YDL215C	0	0	0.0918273645546373
YKL020C	0	0	0.0918273645546373
YDL223C	0	0	0.0918273645546373
YBL076C	0	0	0.0918273645546373
YDR285W	0	0	0.0918273645546373
YDR018C	0	0	0.0918273645546373
YHR001W	1	0	0.0918273645546373
YGR132C	0	0	0.0918273645546373
YDR427W	0	0	0.0918273645546373
YIL156W	0	0	0.0918273645546373
YCL038C	1	0	0.0918273645546373
YPL064C	0	1	0.0918273645546373
YOR057W	0	0	0.0917431192660551
YJL068C	0	0	0.0916590284142988
YGL134W	0	0	0.0915750915750916
YIL098C	0	0	0.0914913083257091
YOR163W	0	0	0.0914076782449726
YBL004W	0	0	0.091324200913242
YKR082W	0	0	0.0912408759124088
YDR328C	0	0	0.0911577028258888
YDL123W	0	1	0.0911577028258888
YDR085C	0	0	0.0910746812386157
YLR216C	0	0	0.0909918107370337
YDR439W	0	0	0.0909090909090909
YMR154C	0	0	0.0908265213442325
YOR278W	0	0	0.0907441016333938
YIL084C	0	0	0.0906618313689937
YIL128W	0	0	0.0905797101449275
YDR205W	0	0	0.0904977375565611
YGL190C	0	0	0.0904159132007233
YHR104W	0	0	0.0903342366757001
YNL264C	0	0	0.0902527075812274
YPL269W	0	0	0.0901713255184851
YOR127W	0	0	0.0900900900900901
YBR073W	0	0	0.09000900090009
YGR154C	0	0	0.0899280575539568
YGL208W	0	0	0.0898472596585804
YHR201C	0	0	0.0897666068222621
YLR241W	0	1	0.0897666068222621
YDL078C	0	0	0.0896860986547085
YDR283C	0	0	0.0896057347670251
YMR114C	0	1	0.0896057347670251
YLR273C	0	0	0.0895255147717099
YGR130C	0	1	0.0895255147717099
YOL087C	0	1	0.0895255147717099
YLR368W	0	0	0.0894454382826476
YER144C	0	0	0.0893655049151028
YPL213W	0	0	0.0892857142857143
YCR026C	0	0	0.0892060660124888
YLR457C	0	0	0.089126559714795
YML011C	0	0	0.0890471950133571
YMR075W	0	0	0.0889679715302491
YKL133C	0	1	0.0889679715302491
YPR161C	0	0	0.0888888888888889
YHR028C	0	0	0.088809946714032
YPL219W	0	0	0.0887311446317657
YNL274C	0	0	0.0886524822695035
YKR016W	0	1	0.0886524822695035
YJL057C	0	1	0.0886524822695035
YPL222W	0	1	0.0886524822695035
YMR111C	0	1	0.0886524822695035
YHR073W	0	0	0.0885739592559787
YBL034C	0	0	0.0884955752212389
YMR281W	0	0	0.0884173297966401
YMR162C	0	0	0.088339222614841
YML054C	0	0	0.088261253309797
YDL020C	0	0	0.0881834215167548
YMR204C	0	0	0.0881057268722467
YNL154C	0	0	0.0880281690140845
YGR218W	0	0	0.0879507475813544
YJL132W	0	1	0.0879507475813544
YLR055C	0	0	0.0878734622144113
YKL206C	0	0	0.0877963125548727
YOR363C	0	0	0.087719298245614
YDR369C	0	0	0.0876424189307625
YBL064C	0	0	0.0875656742556918
YDR071C	0	0	0.0874890638670166
YOL100W	0	0	0.0874125874125874
YGL003C	0	0	0.0873362445414847
YEL053C	0	0	0.087260034904014
YFR024C-A	0	0	0.0871839581517001
YIL009C-A	0	0	0.0871080139372822
YLR225C	0	1	0.0871080139372822
YIL154C	0	0	0.0870322019147084
YBR053C	0	1	0.0870322019147084
YMR023C	0	0	0.0869565217391304
YGL164C	0	1	0.0869565217391304
YIL111W	0	0	0.0868809730668983
YBR078W	0	0	0.0868055555555556
YEL041W	0	0	0.0867302688638335
YDR434W	0	0	0.0866551126516465
YPR057W	0	0	0.0865800865800866
YLR120C	0	0	0.0865051903114187
YMR201C	0	0	0.0864304235090752
YDR028C	0	0	0.0863557858376511
YKL075C	0	0	0.0862812769628991
YGL002W	0	0	0.0862068965517241
YDR104C	0	0	0.0861326442721792
YLR274W	0	0	0.0860585197934595
YAL015C	0	0	0.0859845227858985
YLL048C	0	0	0.0859106529209622
YGL094C	0	0	0.0858369098712446
YNL330C	0	0	0.0857632933104631
YOR219C	0	0	0.0856898029134533
YIR038C	0	0	0.0856164383561644
YDR368W	0	0	0.0855431993156544
YLR246W	0	0	0.0854700854700855
YBR035C	0	0	0.085397096498719
YIL065C	0	0	0.0853242320819113
YKL150W	0	0	0.0852514919011083
YJL001W	0	0	0.0851788756388416
YLR306W	0	0	0.0851063829787234
YDL133W	0	1	0.0851063829787234
YPL147W	0	0	0.0850340136054422
YGR007W	0	0	0.0849617672047579
YPL001W	0	0	0.0848896434634974
YBL035C	0	0	0.0848176420695505
YGR023W	0	0	0.0847457627118644
YKL203C	0	0	0.0846740050804403
YLR387C	0	1	0.0846740050804403
YDR244W	0	0	0.0846023688663283
YHR103W	0	0	0.084530853761623
YIL153W	0	0	0.0844594594594595
YDL134C	0	0	0.0843881856540084
YKL013C	0	0	0.0843170320404722
YKR095W	0	0	0.08424599831508
YML064C	0	0	0.0841750841750842
YDR177W	0	0	0.0841042893187553
YBR187W	0	1	0.0841042893187553
YMR258C	0	1	0.0841042893187553
YDL237W	0	1	0.0841042893187553
YDR164C	0	0	0.0840336134453782
YML029W	0	0	0.0839630562552477
YDR107C	0	1	0.0839630562552477
YNL192W	0	0	0.0838926174496644
YOL148C	0	0	0.0838222967309304
YDR453C	0	0	0.0837520938023451
YOL081W	0	0	0.0836820083682008
YJR022W	0	0	0.0836120401337793
YJR065C	0	0	0.0835421888053467
YNL158W	0	0	0.0834724540901502
YEL005C	0	1	0.0834724540901502
YOR380W	0	0	0.0834028356964137
YNL045W	0	0	0.0833333333333333
YKR087C	0	0	0.0832639467110741
YOR023C	0	0	0.0831946755407654
YFR052W	0	0	0.0831255195344971
YLR082C	0	0	0.0830564784053156
YDR383C	0	1	0.0830564784053156
YNL115C	0	1	0.0830564784053156
YJL085W	0	0	0.0829875518672199
YIL149C	0	0	0.0829187396351575
YPR028W	0	0	0.0828500414250207
YGL136C	0	0	0.0827814569536424
YLR117C	0	0	0.0827129859387924
YPR024W	0	0	0.0826446280991736
YBR074W	0	1	0.0826446280991736
YOR191W	0	0	0.0825763831544178
YFL030W	0	0	0.0825082508250825
YIL042C	0	0	0.0824402308326463
YPR133C	0	0	0.0823723228995058
YCR042C	0	0	0.0823045267489712
YLR056W	0	0	0.0822368421052632
YKL094W	0	1	0.0822368421052632
YJR096W	0	0	0.0821692686935086
YKR046C	0	0	0.0821018062397373
YJL141C	0	0	0.0820344544708778
YMR316W	0	0	0.0819672131147541
YML132W	0	0	0.0819000819000819
YHL030W	0	0	0.0818330605564648
YOL113W	0	0	0.0817661488143908
YML115C	0	0	0.0816993464052288
YNL012W	0	0	0.0816326530612245
YKL210W	0	0	0.0815660685154976
YOR220W	0	1	0.0815660685154976
YBL103C	0	0	0.0814995925020375
YLR350W	0	0	0.0814332247557003
YJR021C	0	0	0.081366965012205
YDL193W	0	0	0.0813008130081301
YNR035C	0	0	0.0812347684809098
YIL125W	0	0	0.0811688311688312
YDR335W	0	0	0.08110300081103
YNL317W	0	0	0.0810372771474878
YGR135W	0	0	0.0809716599190283
YDR273W	0	0	0.0809061488673139
YMR168C	0	0	0.0808407437348424
YPL031C	0	0	0.0807754442649435
YGR127W	0	1	0.0807754442649435
YLR425W	0	0	0.0807102502017756
YLR421C	0	0	0.0806709265175719
YML110C	0	0	0.0806709265175719
YOR221C	0	0	0.0806709265175719
YBR071W	0	1	0.0806709265175719
YMR219W	0	0	0.0806709265175719
YGR179C	0	0	0.0806709265175719
YKR076W	0	0	0.0806709265175719
YLR392C	0	1	0.0806709265175719
YGR166W	0	0	0.0806709265175719
YJL172W	0	0	0.0806709265175719
YKL093W	0	0	0.0806709265175719
YHR137W	0	0	0.0806709265175719
YMR319C	0	0	0.0806709265175719
YDR030C	0	0	0.0806709265175719
YPL149W	1	0	0.0806709265175719
YOR080W	0	0	0.0806065442936951
YFL041W	0	0	0.0805422647527911
YDR043C	0	0	0.0804780876494024
YJR127C	0	0	0.0804140127388535
YFL026W	0	0	0.0803500397772474
YOR042W	0	1	0.0803500397772474
YMR036C	0	0	0.0802861685214626
YFL029C	0	0	0.0802223987291501
YHR111W	0	0	0.0801587301587302
YBR282W	0	0	0.0800951625693894
YMR026C	0	0	0.0800316957210777
YHR011W	0	0	0.0799683293745051
YOL044W	0	0	0.0799050632911392
YJR049C	0	0	0.0798418972332016
YEL020C	0	1	0.0798418972332016
YLR178C	0	0	0.0797788309636651
YKL023W	0	1	0.0797788309636651
YOR358W	0	0	0.079715864246251
YLL027W	0	0	0.0796529968454259
YPL109C	0	1	0.0796529968454259
YJR019C	0	0	0.0795902285263987
YNL074C	0	0	0.0795275590551181
YFL037W	0	0	0.0794649881982691
YGR238C	0	0	0.0794025157232704
YJR104C	0	0	0.0793401413982718
YPR103W	0	0	0.0792778649921507
YER100W	0	0	0.0792156862745098
YBR201W	0	0	0.079153605015674
YGL062W	0	0	0.0790916209866876
YNL193W	0	1	0.0790916209866876
YJR100C	0	1	0.0790916209866876
YPL162C	0	1	0.0790916209866876
YKR008W	0	0	0.0790297339593114
YPR005C	0	0	0.0789679437060203
YNL006W	0	0	0.07890625
YKL159C	0	0	0.0788446526151444
YMR022W	0	0	0.078783151326053
YGL036W	0	1	0.078783151326053
YCR011C	0	0	0.0787217459080281
YCL016C	0	0	0.0786604361370716
YPR051W	0	0	0.0785992217898833
YJR051W	0	0	0.0785381026438569
YMR089C	0	0	0.0784770784770785
YKR002W	0	0	0.078416149068323
YFL025C	0	0	0.078355314197052
YOL053W	0	1	0.078355314197052
YIL088C	0	0	0.0782945736434109
YML076C	0	0	0.0782339271882262
YPL018W	0	0	0.0781733746130031
YKL059C	0	0	0.0781129156999227
YDR221W	0	0	0.0780525502318393
YIR001C	0	0	0.077992277992278
YDR305C	0	0	0.0779320987654321
YMR195W	0	1	0.0779320987654321
YMR178W	0	1	0.0779320987654321
YPL107W	0	1	0.0779320987654321
YMR061W	0	0	0.0778720123361604
YJL059W	0	0	0.0778120184899846
YNL298W	0	0	0.077752117013087
YCL067C	0	0	0.0776923076923077
YFR013W	0	0	0.0776325903151422
YDL035C	0	0	0.0775729646697389
YOR087W	0	0	0.0775134305448964
YPR093C	0	0	0.0774539877300613
YCR061W	0	0	0.0773946360153257
YPR068C	0	0	0.0773353751914242
YAL032C	0	0	0.0772762050497322
YFR048W	0	0	0.077217125382263
YDL243C	0	0	0.0771581359816654
YML103C	0	0	0.0770992366412214
YOR284W	0	0	0.0770404271548436
YJR066W	0	0	0.0769817073170732
YNL224C	0	1	0.0769817073170732
YER020W	0	0	0.0769230769230769
YML129C	0	0	0.0768645357686454
YDR159W	0	0	0.0768060836501901
YHR198C	0	1	0.0768060836501901
YIL113W	0	0	0.0767477203647416
YGL082W	0	1	0.0767477203647416
YLL003W	0	0	0.0766894457099468
YIR007W	0	1	0.0766894457099468
YOL023W	0	0	0.0766312594840668
YDR235W	0	0	0.0765731614859742
YMR109W	0	0	0.0765151515151515
YDL001W	0	1	0.0765151515151515
YKL134C	0	0	0.0764572293716881
YOL033W	0	0	0.0763993948562784
YLR116W	0	0	0.0763416477702192
YPL124W	0	0	0.0762839879154079
YMR009W	0	0	0.0762264150943396
YJL042W	0	0	0.0761689291101056
YGR047C	0	0	0.0761115297663904
YDR268W	0	0	0.0760542168674699
YOR279C	0	0	0.0759969902182092
YJL093C	0	0	0.0759398496240602
YOR125C	0	0	0.0758827948910594
YCR019W	0	0	0.0758258258258258
YGL096W	0	0	0.0757689422355589
YML013W	0	0	0.075712143928036
YCR082W	0	0	0.0756554307116105
YKR028W	0	0	0.0755988023952096
YLR295C	0	0	0.0755422587883321
YPL118W	0	0	0.0754857997010463
YIL135C	0	0	0.075429424943988
YKR066C	0	0	0.0753731343283582
YLR067C	0	0	0.0753169276659209
YGL017W	0	0	0.0752608047690015
YGR080W	0	0	0.075204765450484
YOR266W	0	0	0.0751488095238095
YPR183W	0	0	0.075092936802974
YIL101C	0	0	0.075037147102526
YFR049W	0	0	0.074981440237565
YKR017C	0	1	0.074981440237565
YGR056W	0	0	0.0749258160237389
YOR296W	0	1	0.0749258160237389
YAL001C	0	0	0.0748702742772424
YGR086C	0	0	0.0748148148148148
YKL121W	0	1	0.0748148148148148
YGR143W	0	0	0.074759437453738
YAR014C	0	0	0.0747041420118343
YEL018W	0	0	0.0746489283074649
YHR155W	0	1	0.0746489283074649
YBR045C	0	0	0.0745937961595273
YOR174W	0	0	0.0745387453874539
YER132C	0	0	0.0744837758112094
YBR037C	0	0	0.0744288872512896
YML128C	0	0	0.0743740795287187
YDR074W	0	0	0.0743193524650478
YDR049W	0	1	0.0743193524650478
YLR453C	0	0	0.0742647058823529
YGL196W	0	1	0.0742647058823529
YMR170C	0	0	0.0742101396032329
YER155C	0	0	0.0741556534508076
YCR020C-A	0	0	0.0741012472487161
YPL202C	0	0	0.0740469208211144
YKL092C	0	0	0.073992673992674
YOR304W	0	0	0.0739385065885798
YDR352W	0	1	0.0739385065885798
YHR150W	0	0	0.0738844184345282
YDR279W	0	0	0.0738304093567251
YLR436C	0	0	0.0737764791818846
YLR107W	0	0	0.0737226277372263
YML034W	0	0	0.0736688548504741
YDR119W	0	1	0.0736688548504741
YER175C	0	1	0.0736688548504741
YGL045W	0	0	0.0736151603498542
YLR442C	0	0	0.0735615440640932
YGR125W	0	1	0.0735615440640932
YHR082C	0	0	0.0735080058224163
YDR118W	0	0	0.0734545454545455
YBR284W	0	0	0.0734011627906977
YDR228C	0	0	0.0733478576615832
YGR171C	0	0	0.0732946298984035
YDR380W	0	0	0.0732414793328499
YOR239W	0	0	0.0731884057971015
YDR017C	0	0	0.0731354091238233
YGL018C	0	0	0.073082489146165
YJL084C	0	1	0.073082489146165
YFL042C	0	1	0.073082489146165
YNL032W	0	0	0.0730296456977585
YDR311W	0	0	0.0729768786127168
YPL191C	0	1	0.0729768786127168
YGR244C	0	0	0.0729241877256318
YPL049C	0	0	0.0728715728715729
YPR006C	0	0	0.0728190338860851
YBR101C	0	0	0.0727665706051873
YJL210W	0	0	0.0727141828653708
YHL032C	0	0	0.0726618705035971
YPL258C	0	0	0.0726096333572969
YBR112C	0	0	0.0725574712643678
YDR099W	0	0	0.072505384063173
YJL139C	0	0	0.0724533715925395
YDL013W	0	0	0.0724014336917563
YAR002W	0	0	0.0723495702005731
YMR138W	0	0	0.0722977809591983
YLR115W	0	0	0.0722460658082976
YER012W	0	0	0.0721944245889921
YMR030W	0	0	0.0721428571428571
YJL163C	0	1	0.0721428571428571
YMR276W	0	0	0.0720913633119201
YKL088W	0	0	0.0720399429386591
YFL036W	0	0	0.0719885958660014
YDR362C	0	0	0.0719373219373219
YMR312W	0	0	0.0718861209964413
YPR021C	0	0	0.0718349928876245
YNL169C	0	0	0.0717839374555792
YLR288C	0	0	0.0717329545454545
YKL006C-A	0	0	0.0716820440028389
YKL098W	0	1	0.0716820440028389
YGL058W	0	0	0.0716312056737589
YJR034W	0	0	0.0715804394046775
YGL241W	0	0	0.0715297450424929
YGL127C	0	0	0.0714791224345364
YOR352W	0	1	0.0714791224345364
YOR374W	0	0	0.0714285714285714
YNR002C	0	0	0.0713780918727915
YMR274C	0	0	0.0713276836158192
YGL027C	0	0	0.0712773465067043
YNL212W	0	1	0.0712773465067043
YDR504C	0	1	0.0712773465067043
YML005W	0	0	0.0712270803949224
YGR097W	0	0	0.0711768851303735
YLR376C	0	0	0.0711267605633803
YMR228W	0	0	0.0710767065446868
YBR070C	0	0	0.0710267229254571
YLR429W	0	0	0.0709768095572734
YMR184W	0	0	0.0709269662921348
YHR059W	0	0	0.0708771929824561
YJL048C	0	0	0.0708274894810659
YOR160W	0	0	0.0707778556412053
YPL048W	0	0	0.0707282913165266
YCL039W	0	0	0.0706787963610917
YGR122W	0	0	0.0706293706293706
YOR292C	0	1	0.0706293706293706
YBR203W	0	0	0.0705800139762404
YML035C	0	0	0.0705307262569832
YIR037W	0	0	0.0704815073272854
YGL054C	0	0	0.0704323570432357
YCR092C	0	0	0.070383275261324
YER048C	0	1	0.070383275261324
YAL021C	0	0	0.0703342618384401
YKL201C	0	0	0.070285316631872
YLL060C	0	0	0.0702364394993046
YFL038C	0	0	0.0701876302988186
YCL056C	0	1	0.0701876302988186
YIL138C	0	0	0.0701388888888889
YDL138W	0	0	0.0700902151283831
YDL169C	0	1	0.0700902151283831
YER178W	0	0	0.0700416088765603
YAL041W	0	0	0.06999306999307
YDR145W	0	0	0.0699445983379501
YJL101C	0	0	0.0698961937716263
YLR151C	0	1	0.0698961937716263
YBR142W	0	0	0.0698478561549101
YGL013C	0	0	0.0697995853489979
YDL216C	0	0	0.0697513812154696
YDR411C	0	0	0.0697032436162871
YHR017W	0	1	0.0697032436162871
YKL040C	0	0	0.0696551724137931
YKL026C	0	0	0.0696071674707099
YLR389C	0	0	0.0695592286501377
YGL110C	0	1	0.0695592286501377
YGR129W	0	0	0.069511355815554
YLR090W	0	0	0.0694635488308116
YPL053C	0	0	0.0694158075601375
YDR515W	0	0	0.0693681318681319
YCR079W	0	0	0.0693205216197667
YGR174C	0	0	0.0692729766803841
YJL108C	0	0	0.0692254969156957
YLR191W	0	0	0.0691780821917808
YMR169C	0	0	0.0691307323750856
YOR026W	0	0	0.0690834473324213
YGR212W	0	0	0.0690362269309638
YLR114C	0	0	0.0689890710382514
YDR231C	0	0	0.0689419795221843
YPR032W	0	0	0.0688949522510232
YGL048C	0	0	0.0688479890933879
YDL197C	0	0	0.0688010899182561
YNL253W	0	0	0.0687542545949626
YCR091W	0	0	0.0687074829931973
YDR166C	0	0	0.0686607749830048
YOL017W	0	0	0.0686141304347826
YDR117C	0	1	0.0686141304347826
YLR005W	0	0	0.0685675492192804
YOR185C	0	0	0.0685210312075984
YMR067C	0	0	0.0684745762711864
YNL331C	0	0	0.0684281842818428
YML102W	0	0	0.0683818551117129
YPR165W	0	0	0.0683355886332882
YML067C	0	0	0.068289384719405
YHR101C	0	0	0.0682432432432432
YER027C	0	0	0.0681971640783255
YLR403W	0	0	0.0681511470985155
YPL179W	0	0	0.0681051921780175
YPL221W	0	0	0.0680592991913747
YER170W	0	0	0.068013468013468
YKL142W	0	0	0.0679676985195155
YJL023C	0	1	0.0679676985195155
YNL177C	0	0	0.0679219905850706
YLR346C	0	0	0.0678763440860215
YPL148C	0	0	0.0678307588985897
YKL218C	0	0	0.0677852348993289
YDL174C	0	0	0.0677397719651241
YNL229C	0	0	0.0676943699731904
YBR261C	0	1	0.0676943699731904
YHR116W	0	0	0.0676490288010717
YCR002C	0	0	0.0676037483266399
YPL091W	0	0	0.0675585284280937
YIL039W	0	0	0.0675133689839572
YMR115W	0	1	0.0675133689839572
YAL027W	0	1	0.0675133689839572
YDR488C	0	0	0.0674682698730795
YOL068C	0	0	0.0674232309746328
YBR223C	0	0	0.0673782521681121
YJL112W	0	0	0.0673333333333333
YDR376W	0	0	0.067288474350433
YJL070C	0	1	0.067288474350433
YGL154C	0	0	0.0672436750998668
YNL036W	0	0	0.0671989354624085
YER080W	0	1	0.0671989354624085
YMR198W	0	0	0.0671542553191489
YKL065C	0	1	0.0671542553191489
YMR298W	0	0	0.067109634551495
YMR283C	0	0	0.0670650730411687
YHR176W	0	0	0.0670205706702057
YGL197W	0	0	0.0669761273209549
YGL133W	0	0	0.0669317428760769
YLR427W	0	0	0.066887417218543
YGR224W	0	0	0.0668431502316347
YML042W	0	0	0.0667989417989418
YML100W	0	0	0.0667547918043622
YPR030W	0	0	0.0667107001321004
YLR149C	0	1	0.0667107001321004
YKL067W	0	0	0.0666666666666667
YER087C-B	0	0	0.066622691292876
YJL089W	0	0	0.0665787738958471
YDR517W	0	0	0.0665349143610013
YIL033C	0	0	0.0664911125740619
YMR035W	0	0	0.0664473684210526
YLR257W	0	1	0.0664473684210526
YIL071C	0	0	0.0664036817882972
YKL171W	0	0	0.0663600525624179
YGL166W	0	0	0.0663164806303349
YDL005C	0	0	0.0662729658792651
YGR106C	0	1	0.0662729658792651
YLR164W	0	1	0.0662729658792651
YGL065C	0	0	0.0662295081967213
YDR513W	0	0	0.0661861074705111
YOL083W	0	1	0.0661861074705111
YDL054C	0	0	0.0661427635887361
YKL016C	0	0	0.0660994764397906
YGR213C	0	0	0.066056245912361
YJR117W	0	0	0.0660130718954248
YOR179C	0	0	0.0659699542782495
YFR025C	0	0	0.0659268929503916
YPR122W	0	0	0.065883887801696
YPL110C	0	0	0.0658409387222947
YLR292C	0	0	0.0657980456026059
YNL042W	0	0	0.0657552083333333
YJL174W	0	0	0.0657124268054652
YPR149W	0	0	0.0656697009102731
YMR048W	0	0	0.0656270305393112
YOR208W	0	0	0.0655844155844156
YLR271W	0	1	0.0655844155844156
YER098W	0	0	0.0655526992287918
YFL044C	0	0	0.0655526992287918
YER167W	0	0	0.0655526992287918
YIR025W	0	0	0.0655526992287918
YLR070C	0	0	0.0655526992287918
YGR133W	0	0	0.0655526992287918
YMR112C	0	0	0.0655526992287918
YMR017W	0	0	0.0655526992287918
YHR181W	0	0	0.0655526992287918
YGR277C	0	0	0.0655526992287918
YBR278W	0	0	0.0655526992287918
YJR152W	0	0	0.0655526992287918
YHR034C	0	0	0.0655526992287918
YPR003C	0	1	0.0655526992287918
YJL171C	0	1	0.0655526992287918
YDR034C	0	0	0.0655526992287918
YLR459W	0	0	0.0655526992287918
YLL042C	1	0	0.0655526992287918
YPL078C	0	0	0.0655105973025048
YOR288C	0	0	0.0654685494223363
YPR066W	0	0	0.0654265554842848
YNL106C	0	0	0.0653846153846154
YDR304C	0	1	0.0653846153846154
YPL017C	0	1	0.0653846153846154
YMR027W	0	1	0.0653846153846154
YDR051C	0	1	0.0653846153846154
YDR004W	0	0	0.0653427290198591
YPL132W	0	0	0.0653008962868118
YMR165C	0	0	0.0652591170825336
YLR399C	0	0	0.0652173913043478
YMR196W	0	1	0.0652173913043478
YPR070W	0	0	0.0651757188498403
YGR003W	0	0	0.0651340996168582
YKL149C	0	0	0.0650925335035099
YDR236C	0	0	0.0650510204081633
YBR065C	0	0	0.0650095602294455
YCL051W	0	0	0.064968152866242
YOR084W	0	0	0.0649267982176957
YPR198W	0	0	0.0648854961832061
YGR088W	0	0	0.0648442466624285
YIL143C	0	0	0.0648030495552732
YIL146C	0	0	0.0647619047619048
YOL111C	0	0	0.0647208121827411
YNL208W	0	1	0.0647208121827411
YJL166W	0	0	0.0646797717184528
YDR191W	0	0	0.064638783269962
YKL100C	0	1	0.064638783269962
YLR385C	0	0	0.0645978467384421
YOR034C	0	0	0.0645569620253165
YJR103W	0	0	0.0645161290322581
YOR347C	0	0	0.0644753476611884
YER019W	0	0	0.0644346178142767
YOR172W	0	0	0.0643939393939394
YJR139C	0	0	0.0643533123028391
YEL039C	0	0	0.064312736443884
YBR120C	0	0	0.0642722117202268
YOR141C	0	1	0.0642722117202268
YIR004W	0	0	0.0642317380352645
YJL137C	0	0	0.0641913152926369
YGR252W	0	0	0.0641509433962264
YPL059W	0	0	0.0641106222501571
YJL046W	0	1	0.0641106222501571
YOR097C	0	1	0.0641106222501571
YNL236W	0	0	0.064070351758794
YER116C	0	0	0.064030131826742
YNL103W	0	0	0.0639899623588457
YNL092W	0	1	0.0639899623588457
YIR002C	0	0	0.0639498432601881
YDR282C	0	1	0.0639498432601881
YGR110W	0	1	0.0639498432601881
YIR011C	0	0	0.0639097744360902
YAL048C	0	0	0.0638697557921102
YDR371W	0	1	0.0638697557921102
YLR177W	0	1	0.0638697557921102
YDR310C	0	0	0.0638297872340425
YKL019W	0	0	0.0637898686679174
YMR056C	0	0	0.06375
YJL179W	0	0	0.0637101811367895
YDR316W	0	1	0.0637101811367895
YOR195W	0	0	0.0636704119850187
YLL056C	0	0	0.0636306924516531
YJR061W	0	1	0.0636306924516531
YLR209C	0	0	0.0635910224438903
YDR207C	0	0	0.0635514018691589
YDL067C	0	0	0.0635118306351183
YAL014C	0	0	0.0634723086496577
YJR085C	0	1	0.0634723086496577
YOR093C	0	1	0.0634723086496577
YDR503C	0	0	0.0634328358208955
YHR067W	0	0	0.0633934120571784
YFL009W	0	0	0.0633540372670807
YNL233W	0	0	0.0633147113594041
YPL008W	0	0	0.0632754342431762
YDR103W	0	0	0.0632362058276503
YDR470C	0	0	0.0631970260223048
YDR391C	0	1	0.0631970260223048
YER141W	0	0	0.0631578947368421
YPL119C	0	0	0.0631188118811881
YER054C	0	0	0.0630797773654917
YER046W	0	0	0.0630407911001236
YMR278W	0	1	0.0630407911001236
YDR480W	0	0	0.0630018529956763
YHR030C	0	0	0.062962962962963
YOR043W	0	0	0.0629241209130167
YER092W	0	1	0.0629241209130167
YDL141W	0	0	0.06288532675709
YGL194C	0	0	0.0628465804066543
YOR273C	0	0	0.062807881773399
YGL051W	0	0	0.0627692307692308
YNR041C	0	0	0.0627306273062731
YLR440C	0	0	0.0626920712968654
YOR031W	0	0	0.0626535626535627
YHR159W	0	1	0.0626535626535627
YLR204W	0	0	0.0626151012891344
YKL089W	0	0	0.0625766871165644
YNL130C	0	0	0.0625383200490497
YML131W	0	0	0.0625
YAR033W	0	0	0.0624617268830374
YPR154W	0	0	0.0624235006119951
YIL062C	0	0	0.0623853211009174
YHR043C	0	0	0.0623471882640587
YDR032C	0	1	0.0623471882640587
YLL029W	0	1	0.0623471882640587
YOR164C	0	1	0.0623471882640587
YGR116W	0	0	0.0623091020158827
YDR016C	0	0	0.0622710622710623
YOR142W	0	0	0.0622330689444783
YDL089W	0	1	0.0622330689444783
YBR154C	0	0	0.0621951219512195
YGR113W	0	0	0.0621572212065814
YBR114W	0	0	0.0621193666260658
YLR168C	0	1	0.0621193666260658
YPL232W	0	0	0.0620815581253804
YOR148C	0	0	0.062043795620438
YDR263C	0	0	0.0620060790273556
YJL095W	0	0	0.0619684082624544
YLR231C	0	0	0.0619307832422587
YKL151C	0	1	0.0619307832422587
YMR247C	0	0	0.0618932038834951
YIL017C	0	0	0.0618556701030928
YCR073W-A	0	0	0.0618181818181818
YJL185C	0	1	0.0618181818181818
YMR163C	0	0	0.0617807389460933
YGR099W	0	0	0.0617433414043584
YBL027W	0	0	0.0617059891107078
YGL128C	0	1	0.0617059891107078
YER079W	0	1	0.0617059891107078
YOL055C	0	0	0.0616686819830713
YLR174W	0	0	0.061631419939577
YGR271W	0	0	0.0615942028985507
YBR043C	0	0	0.0615570307785154
YML059C	0	0	0.0615199034981906
YPR184W	0	0	0.0614828209764919
YDR477W	0	0	0.0614457831325301
YLR289W	0	1	0.0614457831325301
YAR003W	0	0	0.0614087898856111
YCL040W	0	0	0.0613718411552347
YDR190C	0	0	0.0613349368610944
YOR241W	0	0	0.0612980769230769
YLR211C	0	1	0.0612980769230769
YDL170W	0	0	0.0612612612612613
YJL156C	0	0	0.0612244897959184
YML002W	0	1	0.0612244897959184
YPR046W	0	0	0.0611877624475105
YLR318W	0	0	0.0611510791366906
YGR006W	0	0	0.061114439784302
YPL215W	0	0	0.0610778443113772
YDL165W	0	0	0.0610412926391382
YDL135C	0	0	0.0610047846889952
YBR052C	0	1	0.0610047846889952
YPL039W	0	1	0.0610047846889952
YEL025C	0	1	0.0610047846889952
YDL080C	0	0	0.0609683203825463
YJR106W	0	0	0.0609318996415771
YNL098C	0	0	0.0608955223880597
YPL137C	0	0	0.0608591885441527
YMR176W	0	0	0.0608228980322004
YER089C	0	0	0.0607866507747318
YOR128C	0	0	0.060750446694461
YFL054C	0	0	0.0607142857142857
YGR248W	0	0	0.0606781677572873
YIL115C	0	0	0.0606420927467301
YOR269W	0	0	0.0606060606060606
YKR055W	0	0	0.0605700712589074
YDL200C	0	0	0.0605341246290801
YGL140C	0	1	0.0605341246290801
YIR008C	0	0	0.0604982206405694
YFR043C	0	1	0.0604982206405694
YNL079C	0	0	0.0604623592175459
YPL167C	0	0	0.0604265402843602
YIR018W	0	0	0.0603907637655417
YDL047W	0	0	0.0603550295857988
YNL100W	0	1	0.0603550295857988
YBR046C	0	1	0.0603550295857988
YDL110C	0	1	0.0603550295857988
YDR446W	0	0	0.0603193376700177
YGL087C	0	0	0.0602836879432624
YIR029W	0	0	0.0602480803307738
YJR149W	0	1	0.0602480803307738
YOR131C	0	1	0.0602480803307738
YPR168W	0	0	0.0602125147579693
YBR286W	0	0	0.0601769911504425
YNL314W	0	0	0.0601415094339623
YJR135C	0	0	0.0601060695344726
YAR002C-A	0	0	0.0600706713780919
YDR505C	0	1	0.0600706713780919
YLR332W	0	0	0.0600353148911124
YMR262W	0	1	0.0600353148911124
YDR295C	0	0	0.06
YOL036W	0	1	0.06
YMR031C	0	1	0.06
YBL049W	0	1	0.06
YKR086W	0	0	0.0599647266313933
YBR137W	0	1	0.0599647266313933
YDR173C	0	0	0.0599294947121034
YDR147W	0	0	0.0598943041691133
YDR466W	0	0	0.0598591549295775
YDR059C	0	0	0.0598240469208211
YIL050W	0	0	0.05978898007034
YPR171W	0	0	0.0597539543057996
YJL183W	0	0	0.0597189695550351
YHR036W	0	0	0.0596840257460503
YCR076C	0	1	0.0596840257460503
YPL145C	0	0	0.0596491228070175
YPL046C	0	0	0.059614260666277
YNL155W	0	1	0.059614260666277
YDL022W	0	0	0.0595794392523364
YER093C	0	0	0.0595446584938704
YJR076C	0	0	0.05950991831972
YDR393W	0	0	0.0594752186588921
YOR040W	0	0	0.0594405594405594
YDR178W	0	0	0.0594059405940594
YPL268W	0	0	0.0593713620488941
YLR046C	0	1	0.0593713620488941
YKL063C	0	1	0.0593713620488941
YGL159W	0	1	0.0593713620488941
YNL316C	0	0	0.0593368237347295
YJL149W	0	1	0.0593368237347295
YML020W	0	1	0.0593368237347295
YDR296W	0	0	0.0593023255813954
YMR150C	0	0	0.0592678675188844
YML030W	0	1	0.0592678675188844
YLR382C	0	0	0.0592334494773519
YNL073W	0	0	0.0591990713871155
YML127W	0	0	0.0591647331786543
YER010C	0	1	0.0591647331786543
YDR082W	0	0	0.0591304347826087
YGR288W	0	0	0.0590961761297798
YJR025C	0	0	0.0590619571511291
YLR072W	0	1	0.0590619571511291
YGR268C	0	0	0.0590277777777778
YER035W	0	0	0.0589936379410064
YPR094W	0	0	0.0589595375722543
YMR287C	0	0	0.0589254766031196
YDR175C	0	0	0.058891454965358
YBR147W	0	1	0.058891454965358
YBR072W	0	0	0.0588574725908829
YOR370C	0	0	0.0588235294117647
[truncated: 3,790 more rows]
