# Supplementary material for: Computationally Driven, Quantitative Experiments Discover Genes Required for Mitochondrial Biogenesis
Source: PLoS Genet. 2009 Mar 20;5(3):e1000407. doi: 10.1371/journal.pgen.1000407 (PMC2648979; doi:10.1371/journal.pgen.1000407)
Supplement: Dataset S2 — Top 100 novel ensemble predictions for additional yeast biological processes. A zip file containing 387 tab-delimited text files of the ensemble predictions for the indicated Gene Ontology Biological Process Term. (21.70 MB GZ) [file pgen.1000407.s013.gz › GO_0007047.txt]

ORF	AnnotatedToTerm?	Uncharacterized_04152007?	Precision
YMR238W	1	0	1.0
YPL221W	1	0	1.0
YNL192W	0	0	0.9375
YLR332W	1	0	0.9375
YLR121C	1	0	0.9375
YHR142W	1	0	0.9375
YJL159W	1	0	0.9375
YHR030C	1	0	0.9375
YDR261C	1	0	0.9375
YAL053W	1	0	0.9375
YDR077W	1	0	0.9375
YPL089C	1	0	0.9375
YBR023C	1	0	0.9375
YNL294C	1	0	0.9375
YGR189C	1	0	0.9375
YKR061W	1	0	0.9375
YGR166W	0	0	0.894736842105263
YDR293C	1	0	0.894736842105263
YGR282C	1	0	0.894736842105263
YPR078C	0	0	0.863636363636364
YLR443W	1	0	0.863636363636364
YKL163W	1	0	0.863636363636364
YEL058W	0	0	0.846153846153846
YKL104C	1	0	0.846153846153846
YGR032W	1	0	0.846153846153846
YGR059W	1	0	0.846153846153846
YPL088W	0	0	0.84375
YDR055W	1	0	0.84375
YLR194C	1	0	0.84375
YDR522C	1	0	0.84375
YJL099W	1	0	0.84375
YDR402C	1	0	0.84375
YBR250W	0	0	0.823529411764706
YDR523C	1	0	0.823529411764706
YIL023C	0	0	0.805555555555556
YBR180W	1	0	0.805555555555556
YHR015W	0	0	0.8
YPL027W	1	0	0.8
YLR307W	1	0	0.8
YPR159W	1	0	0.8
YPL176C	0	0	0.780487804878049
YER106W	0	0	0.772727272727273
YDR351W	1	0	0.772727272727273
YLR308W	1	0	0.772727272727273
YDR317W	0	0	0.770833333333333
YOR177C	1	0	0.770833333333333
YHR185C	1	0	0.770833333333333
YGR225W	1	0	0.770833333333333
YOR208W	0	0	0.755102040816326
YIL117C	0	0	0.74
YLL019C	0	0	0.725490196078431
YHR006W	0	0	0.711538461538462
YOL122C	0	0	0.703703703703704
YNL322C	1	0	0.703703703703704
YGR092W	0	0	0.690909090909091
YPR007C	0	0	0.689655172413793
YLR371W	1	0	0.689655172413793
YLR342W	1	0	0.689655172413793
YJL108C	0	0	0.682539682539683
YLR120C	0	0	0.682539682539683
YOL132W	1	0	0.682539682539683
YKL164C	1	0	0.682539682539683
YBR229C	1	0	0.682539682539683
YBR004C	0	0	0.671875
YFL011W	0	0	0.661538461538462
YKL185W	0	0	0.656716417910448
YJL174W	1	0	0.656716417910448
YMR192W	0	0	0.647058823529412
YPL057C	0	0	0.63768115942029
YDR085C	0	0	0.628571428571429
YMR017W	0	0	0.621621621621622
YMR008C	0	0	0.621621621621622
YHR184W	1	0	0.621621621621622
YKL096W	1	0	0.621621621621622
YIR013C	0	0	0.613333333333333
YIL140W	0	0	0.605263157894737
YBR059C	0	0	0.597402597402597
YLR144C	0	0	0.594936708860759
YOR255W	1	0	0.594936708860759
YJL094C	0	0	0.593406593406593
YBR076W	1	0	0.593406593406593
YPL110C	0	0	0.593406593406593
YIR027C	0	0	0.593406593406593
YOL091W	1	0	0.593406593406593
YIL002C	1	0	0.593406593406593
YML066C	1	0	0.593406593406593
YAL040C	0	0	0.593406593406593
YJL165C	0	0	0.593406593406593
YOL030W	0	1	0.593406593406593
YGL178W	1	0	0.593406593406593
YMR124W	0	1	0.593406593406593
YLR343W	1	0	0.593406593406593
YDR446W	1	0	0.593406593406593
YFL058W	0	0	0.589473684210526
YOR339C	0	0	0.589473684210526
YCL048W	1	0	0.589473684210526
YDR403W	1	0	0.589473684210526
YML057W	0	0	0.583333333333333
YFL003C	0	0	0.581632653061224
YLR213C	1	0	0.581632653061224
YJL045W	0	0	0.575757575757576
YER144C	0	0	0.57
YOR190W	0	0	0.564356435643564
YNL293W	0	0	0.558823529411765
YOR329C	0	0	0.556451612903226
YGR138C	0	0	0.556451612903226
YGL183C	0	0	0.556451612903226
YLR054C	1	0	0.556451612903226
YKL129C	1	0	0.556451612903226
YDR483W	1	0	0.556451612903226
YNL298W	0	0	0.556451612903226
YDR388W	0	0	0.556451612903226
YLR300W	1	0	0.556451612903226
YBL105C	1	0	0.556451612903226
YBR182C	0	0	0.556451612903226
YIL108W	0	1	0.556451612903226
YLR337C	0	0	0.556451612903226
YPL033C	0	0	0.556451612903226
YOR008C	1	0	0.556451612903226
YJR091C	0	0	0.556451612903226
YFL039C	1	0	0.556451612903226
YBR005W	1	0	0.556451612903226
YBL007C	1	0	0.556451612903226
YOR306C	0	0	0.556451612903226
YKR019C	1	0	0.556451612903226
YMR307W	1	0	0.556451612903226
YLR425W	1	0	0.556451612903226
YIR028W	0	0	0.552
YCL038C	0	0	0.547619047619048
YML047C	0	0	0.543307086614173
YHL022C	0	0	0.5390625
YDL247W	0	0	0.534883720930233
YJL106W	0	0	0.530769230769231
YJR160C	0	0	0.526717557251908
YLR361C	0	0	0.522727272727273
YKL161C	0	1	0.522727272727273
YBR295W	0	0	0.518796992481203
YMR316W	0	0	0.514925373134328
YGR097W	0	0	0.511111111111111
YLR241W	0	1	0.511111111111111
YJL062W	0	0	0.510948905109489
YMR200W	1	0	0.510948905109489
YBR036C	0	0	0.510791366906475
YPR165W	1	0	0.510791366906475
YGL158W	0	0	0.507142857142857
YFR019W	0	0	0.507042253521127
YOR299W	1	0	0.507042253521127
YOR351C	0	0	0.503496503496504
YNL271C	0	0	0.503401360544218
YPL179W	0	0	0.503401360544218
YLR330W	1	0	0.503401360544218
YER155C	1	0	0.503401360544218
YHR124W	0	0	0.5
YPL052W	0	0	0.496644295302013
YBR234C	0	0	0.493333333333333
YBR007C	0	1	0.493333333333333
YCR088W	0	0	0.490066225165563
YDR389W	0	0	0.486842105263158
YKR050W	0	0	0.483870967741935
YKL203C	0	0	0.483870967741935
YHR209W	0	1	0.483870967741935
YNL283C	1	0	0.483870967741935
YIL037C	0	0	0.480769230769231
YNL020C	0	0	0.477707006369427
YNL094W	0	0	0.474683544303797
YBL047C	0	0	0.471698113207547
YDL234C	0	0	0.46875
YDL223C	0	0	0.46583850931677
YIR006C	0	0	0.462962962962963
YGL170C	0	0	0.460122699386503
YML117W	0	0	0.457317073170732
YPL130W	0	0	0.454545454545455
YER077C	0	1	0.454545454545455
YMR232W	0	0	0.452941176470588
YOR035C	0	0	0.452941176470588
YJL158C	1	0	0.452941176470588
YPR001W	0	0	0.452941176470588
YOR336W	1	0	0.452941176470588
YIL099W	0	0	0.450292397660819
YPR005C	0	0	0.447674418604651
YNR059W	0	0	0.445086705202312
YOR321W	0	0	0.444444444444444
YBR019C	0	0	0.444444444444444
YBL101C	1	0	0.444444444444444
YKL212W	0	0	0.444444444444444
YNL204C	0	0	0.444444444444444
YNL243W	1	0	0.444444444444444
YBL061C	1	0	0.444444444444444
YIL153W	0	0	0.441988950276243
YML115C	0	0	0.440860215053763
YOR267C	0	0	0.440860215053763
YER125W	0	0	0.440860215053763
YNL128W	1	0	0.440860215053763
YGR229C	1	0	0.440860215053763
YLR013W	0	0	0.438502673796791
YER008C	0	0	0.436170212765957
YDR129C	0	0	0.433862433862434
YHR096C	0	0	0.431578947368421
YPR198W	0	0	0.429319371727749
YPR121W	0	0	0.427083333333333
YOR081C	0	0	0.425641025641026
YBR041W	0	0	0.425641025641026
YHL027W	1	0	0.425641025641026
YBR260C	0	0	0.424242424242424
YER166W	0	0	0.424242424242424
YDR218C	1	0	0.424242424242424
YDR205W	0	0	0.422110552763819
YJL095W	0	0	0.42
YDL029W	0	0	0.41871921182266
YDR519W	0	1	0.41871921182266
YKL022C	0	0	0.41871921182266
YGR023W	1	0	0.41871921182266
YNL318C	0	0	0.41747572815534
YOR326W	0	0	0.41747572815534
YKL046C	1	0	0.41747572815534
YGL206C	0	0	0.416267942583732
YNL278W	0	0	0.416267942583732
YGR143W	1	0	0.416267942583732
YOR134W	0	0	0.415094339622642
YIL048W	0	0	0.415094339622642
YGL027C	1	0	0.415094339622642
YER167W	0	0	0.413953488372093
YBR018C	0	0	0.413953488372093
YKL190W	1	0	0.413953488372093
YNL161W	0	0	0.412037037037037
YPL149W	0	0	0.410138248847926
YMR305C	0	0	0.409090909090909
YDR309C	0	0	0.409090909090909
YJR106W	1	0	0.409090909090909
YAL064W	0	1	0.409090909090909
YHR079C	0	0	0.407239819004525
YCR009C	0	0	0.405405405405405
YOR002W	0	0	0.403587443946188
YOR104W	0	1	0.403587443946188
YMR175W	0	0	0.401785714285714
YIL072W	0	0	0.4
YOR322C	0	0	0.398268398268398
YBR015C	0	0	0.398268398268398
YNL058C	0	1	0.398268398268398
YPL223C	0	0	0.398268398268398
YOR181W	0	0	0.398268398268398
YHR132C	1	0	0.398268398268398
YJR066W	1	0	0.398268398268398
YBR203W	0	0	0.397435897435897
YBR040W	0	0	0.397435897435897
YMR237W	1	0	0.397435897435897
YOR275C	0	0	0.395744680851064
YIL101C	0	0	0.394067796610169
YPL031C	0	0	0.392405063291139
YAR019C	0	0	0.391129032258065
YML059C	0	0	0.391129032258065
YGL065C	0	0	0.391129032258065
YHR102W	1	0	0.391129032258065
YER062C	0	0	0.391129032258065
YJR075W	1	0	0.391129032258065
YJL116C	0	0	0.391129032258065
YGR279C	0	0	0.391129032258065
YJL172W	0	0	0.391129032258065
YKR027W	1	0	0.391129032258065
YNL106C	1	0	0.391129032258065
YGR014W	0	0	0.389558232931727
YLR087C	0	0	0.388
YKR028W	0	0	0.386454183266932
YKR091W	0	0	0.384920634920635
YOL016C	0	0	0.383399209486166
YGL156W	0	0	0.381889763779528
YCR068W	0	0	0.380392156862745
YHR014W	0	0	0.37890625
YKL126W	0	0	0.377431906614786
YBR287W	0	1	0.377431906614786
YDR062W	0	0	0.375968992248062
YML016C	0	0	0.374517374517374
YLL043W	0	0	0.373076923076923
YKR102W	0	0	0.371647509578544
YBR289W	0	0	0.370229007633588
YJR090C	0	0	0.368821292775665
YIR041W	0	0	0.367424242424242
YLR039C	0	0	0.366037735849057
YER169W	0	0	0.364661654135338
YNL053W	0	0	0.363295880149813
YDR411C	0	0	0.361940298507463
YJR127C	0	0	0.361623616236162
YHR158C	0	0	0.361623616236162
YER093C	1	0	0.361623616236162
YKL079W	0	0	0.360294117647059
YMR149W	0	0	0.358974358974359
YOR231W	0	0	0.357664233576642
YNL172W	0	0	0.356363636363636
YLL021W	0	0	0.355072463768116
YBR110W	0	0	0.354838709677419
YKL101W	0	0	0.354838709677419
YHR101C	1	0	0.354838709677419
YJR078W	0	0	0.354609929078014
YNL138W	0	0	0.354609929078014
YMR068W	1	0	0.354609929078014
YER111C	0	0	0.353356890459364
YDL006W	0	0	0.352112676056338
YPL163C	0	0	0.350877192982456
YGR161C	0	0	0.34965034965035
YGL045W	0	0	0.348432055749129
YPR122W	0	0	0.347222222222222
YMR119W	0	0	0.346020761245675
YBR199W	0	0	0.344827586206897
YNL233W	0	0	0.343642611683849
YPL161C	0	0	0.342465753424658
YNL079C	0	0	0.341296928327645
YKL073W	0	0	0.340136054421769
YEL060C	0	0	0.338983050847458
YNL279W	0	0	0.338926174496644
YNL190W	0	0	0.338926174496644
YOR109W	1	0	0.338926174496644
YJL128C	0	0	0.337792642140468
YNL270C	0	0	0.336666666666667
YNL046W	0	0	0.336633663366337
YGL222C	0	0	0.336633663366337
YKL096W-A	1	0	0.336633663366337
YJL020C	0	0	0.335526315789474
YAL023C	0	0	0.334426229508197
YDL224C	0	0	0.334415584415584
YLR189C	0	0	0.334415584415584
YDR245W	1	0	0.334415584415584
YJR118C	0	0	0.333333333333333
YDR208W	0	0	0.332258064516129
YNL078W	0	0	0.331189710610932
YGR213C	0	0	0.330128205128205
YNR056C	0	0	0.329073482428115
YDL085W	0	0	0.328025477707006
YHR186C	0	0	0.326984126984127
YGL180W	0	0	0.325949367088608
YBR071W	0	1	0.325949367088608
YGL033W	0	0	0.324921135646688
YBR200W	0	0	0.323899371069182
YOR085W	0	0	0.322884012539185
YIR030C	0	0	0.321875
YGL249W	0	0	0.320872274143302
YKR090W	0	0	0.320121951219512
YGR041W	0	0	0.320121951219512
YAL068C	0	0	0.320121951219512
YDR251W	0	0	0.320121951219512
YLR110C	1	0	0.320121951219512
YCL044C	0	0	0.320121951219512
YMR306W	1	0	0.320121951219512
YAL026C	0	0	0.319148936170213
YMR013C	0	0	0.318181818181818
YBR109C	0	0	0.317220543806647
YDR069C	0	0	0.317142857142857
YGL167C	0	0	0.317142857142857
YIL029C	0	0	0.317142857142857
YOL100W	1	0	0.317142857142857
YER179W	0	0	0.317142857142857
YKL064W	0	0	0.317142857142857
YMR109W	1	0	0.317142857142857
YOL060C	0	0	0.317142857142857
YMR056C	0	0	0.317142857142857
YHR114W	0	0	0.317142857142857
YER088C	0	0	0.317142857142857
YLR314C	1	0	0.317142857142857
YKL157W	0	0	0.317142857142857
YDL239C	1	0	0.317142857142857
YLR245C	0	0	0.317142857142857
YER096W	0	0	0.317142857142857
YBR276C	0	0	0.317142857142857
YJR076C	1	0	0.317142857142857
YJL083W	1	0	0.317142857142857
YDR436W	0	0	0.316239316239316
YOL112W	0	0	0.315340909090909
YJR073C	0	0	0.314447592067989
YOR127W	0	0	0.313559322033898
YGL233W	0	0	0.312676056338028
YJL091C	0	0	0.311797752808989
YER045C	0	0	0.311111111111111
YIL105C	0	0	0.311111111111111
YIL095W	0	0	0.311111111111111
YCR002C	1	0	0.311111111111111
YGL215W	0	0	0.310249307479224
YJR065C	0	0	0.30939226519337
YOR030W	0	0	0.308539944903581
YML130C	0	0	0.307692307692308
YLR414C	0	1	0.307692307692308
YDR001C	0	0	0.306849315068493
YGL200C	0	0	0.306010928961749
YOR014W	0	0	0.305177111716621
YBR286W	0	0	0.304347826086957
YOL011W	0	0	0.303664921465969
YMR104C	0	0	0.303664921465969
YIL123W	0	0	0.303664921465969
YPL154C	0	0	0.303664921465969
YDR166C	0	0	0.303664921465969
YNR013C	0	0	0.303664921465969
YHR107C	1	0	0.303664921465969
YPR054W	1	0	0.303664921465969
YMR136W	0	0	0.303664921465969
YPR026W	0	0	0.303664921465969
YLR433C	1	0	0.303664921465969
YDR223W	0	0	0.303664921465969
YGR241C	0	0	0.303664921465969
YLR390W-A	1	0	0.303664921465969
YHL017W	0	1	0.303664921465969
YMR322C	0	0	0.302872062663185
YMR184W	0	0	0.302083333333333
YKR020W	0	0	0.301298701298701
YDR221W	0	0	0.300518134715026
YOR140W	0	0	0.299741602067183
YEL031W	0	0	0.298969072164948
YOR070C	0	0	0.298200514138817
YLR370C	0	0	0.297435897435897
YIL034C	0	0	0.296675191815857
YPL249C	0	0	0.295918367346939
YJL171C	0	1	0.295918367346939
YLR362W	0	0	0.295165394402036
YJL141C	0	0	0.294416243654822
YJL183W	0	0	0.293670886075949
YGL084C	0	0	0.292929292929293
YBR288C	0	0	0.2925
YMR272C	0	0	0.2925
YJL037W	0	1	0.2925
YGR224W	0	0	0.2925
YJL139C	1	0	0.2925
YPR105C	0	0	0.291770573566085
YPL115C	0	0	0.291044776119403
YLR098C	0	0	0.290322580645161
YMR054W	0	0	0.28960396039604
YKL189W	0	0	0.289537712895377
YOL081W	0	0	0.289537712895377
YGR256W	0	0	0.289537712895377
YGR070W	1	0	0.289537712895377
YNL047C	0	0	0.289537712895377
YFR023W	0	1	0.289537712895377
YOL062C	0	0	0.289537712895377
YIL146C	1	0	0.289537712895377
YLR138W	0	0	0.288834951456311
YKL165C	0	0	0.288135593220339
YDR162C	0	0	0.28743961352657
YNR047W	0	0	0.286746987951807
YFL025C	0	0	0.286057692307692
YMR154C	0	0	0.28537170263789
YLR220W	0	0	0.284688995215311
YCL043C	0	0	0.284009546539379
YDR443C	0	0	0.283333333333333
YIL125W	0	0	0.282660332541568
YDR358W	0	0	0.281990521327014
YER152C	0	1	0.281990521327014
YCR094W	0	0	0.281323877068558
YAL018C	0	1	0.281323877068558
YDL225W	0	0	0.280660377358491
YJR059W	0	0	0.28
YDR042C	0	1	0.28
YJL186W	0	0	0.279342723004695
YPL094C	0	0	0.278688524590164
YNR058W	0	0	0.278280542986425
YDL179W	0	0	0.278280542986425
YDL117W	0	0	0.278280542986425
YNR031C	0	0	0.278280542986425
YDR490C	1	0	0.278280542986425
YGR144W	0	0	0.278280542986425
YFL012W	0	1	0.278280542986425
YDL114W	0	1	0.278280542986425
YAL002W	0	0	0.278280542986425
YNL329C	0	0	0.278280542986425
YDR374C	0	1	0.278280542986425
YOR099W	1	0	0.278280542986425
YDR150W	0	0	0.278280542986425
YBL017C	0	0	0.278280542986425
YJL187C	0	0	0.278280542986425
YFR029W	0	0	0.278280542986425
YDL240W	1	0	0.278280542986425
YDR466W	1	0	0.278280542986425
YGR087C	0	0	0.27765237020316
YLR429W	0	0	0.277027027027027
YNL297C	0	0	0.276404494382022
YDL195W	0	0	0.275784753363229
YMR092C	0	0	0.275167785234899
YPR156C	0	0	0.274553571428571
YLR248W	0	0	0.274336283185841
YHR082C	0	0	0.274336283185841
YLR286C	0	0	0.274336283185841
YOL105C	1	0	0.274336283185841
YOL104C	0	0	0.273730684326711
YBR168W	0	0	0.273522975929978
YBR043C	0	0	0.273522975929978
YER132C	0	0	0.273522975929978
YDR273W	1	0	0.273522975929978
YJL047C	0	0	0.27292576419214
YGR268C	0	0	0.272727272727273
YBR283C	0	0	0.272727272727273
YOR328W	0	0	0.272727272727273
YOL078W	1	0	0.272727272727273
YJR036C	0	0	0.272138228941685
YHR074W	0	0	0.271551724137931
YMR069W	0	0	0.270967741935484
YHR016C	0	0	0.270386266094421
YBR117C	0	0	0.269807280513919
YBR140C	0	0	0.269230769230769
YNL238W	0	0	0.26865671641791
YBL088C	0	0	0.268085106382979
YOR365C	0	1	0.268085106382979
YKR015C	0	1	0.268085106382979
YGL230C	0	1	0.268085106382979
YLR353W	0	0	0.267515923566879
YHL048W	0	0	0.266949152542373
YJR005W	0	0	0.266384778012685
YJL027C	0	1	0.266384778012685
YJL043W	0	1	0.266384778012685
YFR032C	0	1	0.266384778012685
YML013W	0	0	0.265822784810127
YKR042W	0	0	0.265263157894737
YDR518W	0	0	0.264705882352941
YLR459W	0	0	0.264150943396226
YBR020W	0	0	0.263598326359833
YJL038C	0	1	0.263598326359833
YBR112C	0	0	0.263048016701461
YLR329W	0	0	0.2625
YJL222W	0	0	0.261954261954262
YIL173W	0	0	0.261410788381743
YPR184W	0	0	0.260869565217391
YKL176C	0	0	0.260330578512397
YDR350C	0	0	0.25979381443299
YJR119C	0	0	0.259259259259259
YGR134W	0	0	0.258726899383984
YPL041C	0	0	0.258196721311475
YKL207W	0	1	0.258196721311475
YKL062W	0	0	0.257668711656442
YBR228W	0	0	0.257142857142857
YAL067C	0	0	0.256619144602851
YLR012C	0	1	0.256619144602851
YLL031C	0	0	0.25609756097561
YLR378C	0	0	0.255578093306288
YIL042C	0	0	0.255533199195171
YNR055C	0	0	0.255533199195171
YBL037W	0	0	0.255533199195171
YPL180W	1	0	0.255533199195171
YLR256W	0	0	0.255020080321285
YGL197W	0	0	0.254509018036072
YCL024W	0	0	0.254
YKL038W	0	0	0.253493013972056
YNL267W	0	0	0.252988047808765
YDR246W	0	0	0.252485089463221
YBR072W	0	0	0.251984126984127
YOR137C	0	0	0.251485148514851
YJL034W	0	0	0.25098814229249
YBR077C	0	0	0.250493096646943
YNL101W	0	0	0.25
YFL036W	0	0	0.24950884086444
YGL251C	0	0	0.249019607843137
YGL179C	0	0	0.24853228962818
YGR044C	0	0	0.248046875
YNL116W	0	0	0.247563352826511
YLR403W	0	0	0.247081712062257
YBR001C	0	0	0.246601941747573
YOR307C	0	0	0.246124031007752
YNL091W	0	0	0.245647969052224
YKL048C	0	0	0.245173745173745
YLR004C	0	0	0.244701348747592
YOL113W	0	0	0.244230769230769
YBR086C	0	0	0.243761996161228
YOR067C	0	0	0.243295019157088
YDR507C	0	0	0.24282982791587
YLR299W	0	0	0.24236641221374
YPR154W	0	0	0.241904761904762
YPL240C	0	0	0.241444866920152
YBR161W	0	0	0.240986717267552
YNL327W	0	0	0.240530303030303
YBR274W	0	0	0.24007561436673
YNL027W	0	0	0.239622641509434
YCR079W	0	0	0.239171374764595
YKL135C	0	0	0.238721804511278
YOR192C	0	0	0.238361266294227
YPR055W	0	0	0.238361266294227
YIL102C	0	1	0.238361266294227
YLR088W	0	0	0.238361266294227
YPL159C	0	0	0.238361266294227
YDL049C	1	0	0.238361266294227
YBR102C	0	0	0.237918215613383
YIL109C	0	0	0.23747680890538
YER114C	0	0	0.237037037037037
YFL047W	0	0	0.236598890942699
YJR131W	0	0	0.236162361623616
YBR131W	0	0	0.23572744014733
YHR023W	0	0	0.235294117647059
YDL214C	0	0	0.234862385321101
YDR039C	0	0	0.234432234432234
YCR030C	0	1	0.234432234432234
YBR125C	0	1	0.234432234432234
YJL134W	0	0	0.23400365630713
YGR199W	0	0	0.233576642335766
YLR166C	0	0	0.233151183970856
YHR188C	0	0	0.232727272727273
YCL017C	0	0	0.232304900181488
YLR305C	0	0	0.231884057971014
YMR218C	0	0	0.231464737793852
YPL206C	0	0	0.231046931407942
YMR304W	0	0	0.230630630630631
YGL124C	0	0	0.23021582733813
YLR246W	0	0	0.229802513464991
YDL095W	0	0	0.229390681003584
YDR122W	0	0	0.228980322003578
YER119C	0	0	0.228571428571429
YAL029C	0	0	0.228163992869875
YBR212W	0	0	0.227758007117438
YOR220W	0	1	0.227758007117438
YLR116W	0	0	0.227353463587922
YNL289W	0	0	0.226950354609929
YOR317W	0	0	0.226548672566372
YFR012W	0	1	0.226548672566372
YKR097W	0	0	0.226148409893993
YBR163W	0	1	0.226148409893993
YHR108W	0	0	0.225749559082892
YHR161C	0	0	0.225352112676056
YNL272C	0	0	0.224956063268893
YHL003C	0	0	0.224561403508772
YMR251W	0	0	0.224168126094571
YPL135W	0	0	0.223776223776224
YKR089C	0	0	0.223385689354276
YLR206W	0	0	0.222996515679443
YLR079W	0	0	0.222608695652174
YNL008C	0	0	0.222410865874363
YOR113W	0	0	0.222410865874363
YMR297W	0	0	0.222410865874363
YNL071W	0	0	0.222410865874363
YLR377C	0	0	0.222410865874363
YLR094C	0	0	0.222410865874363
YKR046C	0	0	0.222410865874363
YFR040W	0	0	0.222410865874363
YMR273C	0	0	0.222410865874363
YBR078W	1	0	0.222410865874363
YPL259C	0	0	0.222410865874363
YAL007C	0	0	0.222410865874363
YOR385W	0	1	0.222410865874363
YPR030W	1	0	0.222410865874363
YDR126W	1	0	0.222410865874363
YGR244C	0	0	0.222033898305085
YLL057C	0	0	0.22165820642978
YNR064C	0	0	0.221283783783784
YBR221C	0	0	0.220910623946037
YGL181W	0	0	0.220538720538721
YNL223W	0	0	0.220168067226891
YBR016W	0	0	0.219798657718121
YDR264C	0	0	0.219430485762144
YMR313C	0	0	0.219063545150502
YJR033C	0	0	0.218697829716194
YGL028C	0	0	0.218333333333333
YIL031W	0	0	0.217970049916805
YJL082W	0	1	0.217970049916805
YLR417W	0	0	0.217607973421927
YBL075C	0	0	0.217247097844113
YJL073W	0	0	0.216887417218543
YNR067C	0	0	0.216528925619835
YMR055C	0	0	0.216171617161716
YPL158C	0	1	0.216171617161716
YER085C	0	1	0.216171617161716
YBR108W	0	1	0.216171617161716
YGL094C	0	0	0.215815485996705
YBR160W	0	0	0.215460526315789
YJR158W	0	0	0.215106732348112
YLR262C	0	0	0.214754098360656
YPL152W	0	0	0.214402618657938
YPR181C	0	0	0.214052287581699
YBR243C	0	0	0.213703099510604
YPL069C	0	0	0.213592233009709
YIL122W	0	0	0.213592233009709
YPR106W	0	1	0.213592233009709
YBR011C	0	0	0.213592233009709
YGR170W	0	0	0.213592233009709
YNL006W	1	0	0.213592233009709
YJR094C	0	0	0.213247172859451
YDL193W	0	0	0.212903225806452
YDR407C	0	0	0.21256038647343
YEL035C	0	1	0.21256038647343
YIL120W	0	0	0.212218649517685
YBR293W	0	0	0.211878009630819
YDR294C	0	0	0.211538461538462
YKL004W	0	0	0.2112
YCR075C	0	0	0.210862619808307
YGL138C	0	1	0.210862619808307
YIL068C	0	0	0.210526315789474
YLL010C	0	0	0.210191082802548
YCR073C	0	0	0.209856915739269
YBL084C	0	0	0.20952380952381
YCL027W	0	0	0.20919175911252
YKL146W	0	0	0.208860759493671
YDR497C	0	0	0.208530805687204
YCR105W	0	0	0.20820189274448
YGR284C	0	0	0.207874015748031
YBL019W	0	0	0.207547169811321
YDR283C	0	0	0.207221350078493
YLR219W	0	0	0.206896551724138
YGL192W	0	0	0.206572769953052
YML132W	0	0	0.20625
YDR170C	0	0	0.205928237129485
YPL174C	0	0	0.205607476635514
YNL066W	0	0	0.205287713841369
YNL307C	0	0	0.204968944099379
YBR294W	0	0	0.204651162790698
YBR165W	0	0	0.204334365325077
YNL042W	0	0	0.204018547140649
YLR320W	0	0	0.203703703703704
YPL145C	0	0	0.203389830508475
YER035W	0	0	0.203076923076923
YOR003W	0	0	0.202764976958525
YNL242W	0	0	0.202453987730061
YDL161W	0	0	0.202143950995406
YAL041W	0	0	0.201834862385321
YOR197W	0	0	0.201526717557252
YCR089W	0	0	0.201219512195122
YIL107C	0	0	0.200913242009132
YMR174C	0	0	0.200607902735562
YDL022W	0	0	0.200303490136571
YMR275C	0	0	0.2
YPL204W	0	0	0.199697428139183
YGR135W	0	0	0.199395770392749
YBR164C	0	0	0.199095022624434
YKL020C	0	0	0.198795180722892
YOL003C	0	0	0.198496240601504
YDL243C	0	0	0.198198198198198
YGR080W	0	0	0.197901049475262
YGR077C	0	0	0.197604790419162
YOR122C	0	0	0.197309417040359
YML052W	0	0	0.197014925373134
YGR255C	0	0	0.19672131147541
YOR264W	0	1	0.19672131147541
YCL014W	0	0	0.196428571428571
YDR409W	0	0	0.196136701337296
YDR128W	0	1	0.196136701337296
YDR028C	0	0	0.195845697329377
YJL093C	0	0	0.195555555555556
YER178W	0	0	0.195266272189349
YFR024C-A	0	0	0.194977843426883
YKL013C	0	0	0.194690265486726
YJL154C	0	0	0.19440353460972
YBR133C	0	0	0.194117647058824
YGR249W	0	0	0.193832599118943
YIR007W	0	1	0.193832599118943
YBL085W	0	0	0.193548387096774
YDR018C	0	0	0.193265007320644
YDR247W	0	0	0.192982456140351
YOL045W	0	0	0.192700729927007
YEL057C	0	0	0.192419825072886
YPL242C	0	0	0.192139737991266
YHL016C	0	0	0.191860465116279
YGL015C	0	1	0.191860465116279
YJL078C	0	1	0.191860465116279
YMR216C	0	0	0.19164265129683
YLR084C	0	0	0.19164265129683
YJR107W	0	1	0.19164265129683
YDL127W	0	0	0.19164265129683
YDR059C	0	0	0.19164265129683
YDR054C	0	0	0.19164265129683
YER101C	0	1	0.19164265129683
YDR420W	1	0	0.19164265129683
YGR157W	0	0	0.19136690647482
YML029W	0	0	0.191091954022989
YJL196C	0	0	0.190817790530846
YIR002C	0	0	0.19054441260745
YEL036C	0	0	0.190271816881259
YKR001C	0	0	0.19
YKL010C	0	0	0.189728958630528
YBR105C	0	0	0.189458689458689
YJL192C	0	0	0.189189189189189
YGL248W	0	0	0.188920454545455
YJR155W	0	0	0.188652482269504
YJR156C	0	0	0.188385269121813
YBR166C	0	0	0.188118811881188
YIL129C	0	0	0.187853107344633
YBR237W	0	0	0.187588152327221
YBR055C	0	0	0.187323943661972
YBR135W	0	0	0.187060478199719
YGL038C	0	0	0.186797752808989
YBR080C	0	0	0.186535764375877
YOR230W	0	0	0.186274509803922
YEL002C	0	0	0.186013986013986
YOR367W	0	0	0.185754189944134
YBL046W	0	0	0.185495118549512
YLR319C	0	0	0.185236768802228
YDR477W	0	0	0.184979137691238
YBR022W	0	0	0.184722222222222
YLR360W	0	0	0.184466019417476
YBR136W	0	0	0.184210526315789
YBR170C	0	0	0.183955739972337
YFL021W	0	0	0.183813443072702
YBR215W	0	0	0.183813443072702
YER038C	0	0	0.183813443072702
YLR386W	0	0	0.183813443072702
YNL153C	0	0	0.183813443072702
YKR076W	1	0	0.183813443072702
YDL245C	0	0	0.183561643835616
YGL073W	0	0	0.183310533515732
YHL019C	0	0	0.183060109289617
YOL063C	0	0	0.18281036834925
YDR106W	0	0	0.182561307901907
YLR113W	0	0	0.182312925170068
YBR216C	0	0	0.182065217391304
YOR209C	0	0	0.181818181818182
YGR288W	0	0	0.181571815718157
YBL102W	0	0	0.181326116373478
YOR198C	0	0	0.181081081081081
YLR024C	0	0	0.180836707152497
YGL168W	0	0	0.180592991913747
YDR141C	0	0	0.180349932705249
YMR215W	0	1	0.180349932705249
YPL048W	0	0	0.18010752688172
YOR172W	0	0	0.179865771812081
YNL166C	0	0	0.179624664879357
YBL051C	0	0	0.179384203480589
YOR338W	0	0	0.179144385026738
YBR223C	0	0	0.17890520694259
YGL006W	0	0	0.178807947019868
YDR164C	0	0	0.178807947019868
YNL003C	0	0	0.178807947019868
YGL036W	0	1	0.178807947019868
YNL074C	0	0	0.178807947019868
YCR067C	0	0	0.178807947019868
YHR139C	1	0	0.178807947019868
YIL160C	0	0	0.178712220762155
YNR051C	0	0	0.178712220762155
YIL005W	0	0	0.178712220762155
YFR021W	0	0	0.178712220762155
YER105C	0	0	0.178712220762155
YPL053C	1	0	0.178712220762155
YHR157W	0	0	0.178477690288714
YBL022C	0	0	0.17824377457405
YAR035W	0	0	0.178010471204188
YIL159W	0	0	0.177777777777778
YJL085W	0	0	0.177545691906005
YBL009W	0	0	0.177314211212516
YHR007C	0	0	0.177083333333333
YNR035C	0	0	0.176853055916775
YMR165C	0	0	0.176623376623377
YLR229C	0	0	0.176394293125811
YNR030W	0	0	0.176165803108808
YJR117W	0	0	0.175937904269082
YDR503C	0	0	0.175710594315245
YMR296C	0	0	0.175483870967742
YHR211W	0	0	0.175257731958763
YBR225W	0	1	0.175257731958763
YDL238C	0	0	0.175032175032175
YER118C	0	0	0.174807197943445
YBR254C	0	0	0.174582798459564
YOR363C	0	0	0.174358974358974
YLR114C	0	0	0.174135723431498
YOL031C	0	0	0.173913043478261
YFR044C	0	0	0.173690932311622
YBR038W	0	0	0.173469387755102
YNL045W	0	0	0.173248407643312
YBR153W	0	0	0.173027989821883
YPL018W	0	0	0.172808132147395
YGR238C	0	0	0.17258883248731
YKR068C	0	0	0.172370088719899
YML100W	0	0	0.172151898734177
YPL084W	0	0	0.171934260429836
YBR017C	0	0	0.171717171717172
YJL005W	0	0	0.171500630517024
YLR450W	0	0	0.171284634760705
YPR171W	0	0	0.171069182389937
YBR162C	0	0	0.170854271356784
YNL287W	0	0	0.170639899623588
YMR250W	0	0	0.170426065162907
YML085C	0	0	0.170212765957447
YKL103C	0	0	0.17
YPL049C	0	0	0.169787765293383
YLR240W	0	0	0.169576059850374
YBR284W	0	0	0.169364881693649
YLR187W	0	1	0.169364881693649
YBR073W	0	0	0.169154228855721
YPR185W	0	0	0.168944099378882
YMR053C	0	0	0.168734491315136
YDR137W	0	0	0.168525402726146
YOR180C	0	0	0.168316831683168
YFL031W	0	0	0.168108776266996
YKL092C	0	0	0.167901234567901
YOR313C	0	0	0.167694204685573
YNL127W	0	0	0.167487684729064
YIL013C	0	0	0.167281672816728
YGL095C	0	0	0.167076167076167
YBR214W	0	0	0.166871165644172
YAL058W	0	0	0.166666666666667
YBR082C	0	0	0.166462668298654
YDR263C	0	0	0.166259168704156
YKL124W	0	0	0.166056166056166
YBR127C	0	0	0.165853658536585
YCR026C	0	0	0.165651644336175
YBR095C	0	0	0.165450121654501
YNL325C	0	0	0.165249088699879
YGR270W	0	0	0.16504854368932
YLR174W	0	0	0.164848484848485
YOR360C	0	0	0.164648910411622
YCR038C	0	0	0.164449818621524
YBR290W	0	0	0.164251207729469
YGR217W	0	0	0.164053075995175
YPL032C	0	0	0.163855421686747
YBR057C	0	0	0.163658243080626
YKR072C	0	0	0.163461538461538
YJL044C	0	0	0.163265306122449
YLR200W	0	0	0.163069544364508
YBL060W	0	1	0.163069544364508
YNL159C	0	0	0.162901307966706
YHR106W	0	0	0.162901307966706
YBR171W	0	0	0.162901307966706
YAL063C	0	0	0.162901307966706
YDR229W	0	0	0.162901307966706
YBR235W	0	1	0.162901307966706
YPR183W	0	0	0.162901307966706
YJL042W	1	0	0.162901307966706
YHR098C	0	0	0.16270783847981
YER120W	0	0	0.162514827995255
YDR233C	0	1	0.162514827995255
YBL074C	0	0	0.162322274881517
YJL219W	0	0	0.162130177514793
YHR150W	0	0	0.16193853427896
YNR039C	0	0	0.161747343565525
YOL138C	0	0	0.161556603773585
YDL188C	0	0	0.161366313309776
YPL075W	0	0	0.161176470588235
YPL270W	0	0	0.160987074030552
YOL019W	0	1	0.160987074030552
YGR133W	0	0	0.160798122065728
YPL116W	0	0	0.160609613130129
YBR196C	0	0	0.160421545667447
YJR049C	0	0	0.160233918128655
YGR216C	0	0	0.160092807424594
YPL262W	0	0	0.160092807424594
YBR158W	0	0	0.160092807424594
YDR320C	0	0	0.160092807424594
YLL046C	0	0	0.160092807424594
YIL046W	0	0	0.160092807424594
YLL005C	1	0	0.160092807424594
YNL055C	0	0	0.159907300115875
YJR015W	0	1	0.159907300115875
YNR049C	0	0	0.159722222222222
YLR104W	0	1	0.159722222222222
YLR023C	0	0	0.159537572254335
YMR060C	0	0	0.159353348729792
YNL014W	0	0	0.15916955017301
YLL040C	0	0	0.158986175115207
YDL109C	0	0	0.158803222094361
YBR169C	0	0	0.158620689655172
YER133W	0	0	0.158438576349024
YKR101W	0	0	0.158256880733945
YBL104C	0	1	0.158256880733945
YOR380W	0	0	0.15807560137457
YJL148W	0	0	0.157894736842105
YML051W	0	0	0.157714285714286
YBR159W	0	0	0.157534246575342
YNL054W	0	0	0.157354618015964
YIL154C	0	0	0.157175398633257
YDR093W	0	0	0.156996587030717
YLR373C	0	0	0.15695067264574
YBL011W	0	0	0.15695067264574
YMR101C	0	0	0.15695067264574
YKL007W	0	0	0.15695067264574
YBL106C	0	0	0.15695067264574
YFL055W	0	0	0.15695067264574
YBR045C	1	0	0.15695067264574
YBL099W	0	0	0.15695067264574
YKL197C	0	0	0.15695067264574
YPL055C	0	0	0.15695067264574
YOR043W	0	0	0.15695067264574
YGL133W	0	0	0.15695067264574
YLR341W	1	0	0.15695067264574
YMR089C	0	0	0.156774916013438
YGR178C	0	0	0.156599552572707
YLR324W	0	0	0.156424581005587
YMR140W	0	0	0.15625
YBR096W	0	1	0.15625
YOR034C	0	0	0.156075808249721
YDR437W	0	0	0.155902004454343
YAL054C	0	0	0.155728587319244
YMR214W	0	0	0.155555555555556
YMR199W	0	0	0.155382907880133
YBR008C	0	0	0.155210643015521
YJR004C	0	0	0.155038759689922
YCR044C	0	0	0.154867256637168
YGL203C	0	0	0.154696132596685
YHR115C	0	0	0.154605263157895
YML058W	0	0	0.154605263157895
YBR176W	0	0	0.154605263157895
YGL240W	0	0	0.154605263157895
YBR029C	0	0	0.154605263157895
YIL121W	0	0	0.154605263157895
YOR298W	1	0	0.154605263157895
YIR003W	0	1	0.154605263157895
YBR063C	0	1	0.154605263157895
YFL054C	0	0	0.154435925520263
YOL004W	0	0	0.154266958424508
YOR347C	0	0	0.154098360655738
YHR149C	0	1	0.154098360655738
YNL009W	0	0	0.153930131004367
YDL146W	0	1	0.153930131004367
YOR188W	0	0	0.153762268266085
YBR240C	0	0	0.15359477124183
YBR207W	0	0	0.153513513513513
YAR002C-A	0	0	0.153513513513513
YDR153C	0	0	0.153513513513513
YMR198W	0	0	0.153513513513513
YHR026W	0	0	0.153513513513513
YBR265W	0	0	0.153513513513513
YHR143W	1	0	0.153513513513513
YBR236C	0	0	0.153347732181425
YML070W	0	0	0.153182308522114
YBR270C	0	1	0.153182308522114
YKL034W	0	0	0.15301724137931
YNL044W	0	0	0.152852529601722
YDR009W	0	0	0.152688172043011
YIR038C	0	0	0.152524167561762
YOR288C	0	0	0.152360515021459
YNR008W	0	0	0.152197213290461
YNL332W	0	0	0.15203426124197
YOL110W	0	0	0.151871657754011
YPR201W	0	0	0.151709401709402
YIL156W	0	0	0.151547491995731
YEL013W	0	0	0.151419558359621
YLR313C	0	0	0.151419558359621
YBR058C	0	0	0.151419558359621
YGR172C	0	0	0.151419558359621
YHR205W	0	0	0.151419558359621
YDR084C	0	0	0.151419558359621
YBR114W	0	0	0.151419558359621
YJL156C	0	0	0.151419558359621
YMR176W	1	0	0.151419558359621
YHL012W	0	0	0.151419558359621
YMR170C	0	0	0.151419558359621
YKL204W	0	0	0.151419558359621
YAL031C	0	0	0.151419558359621
YER124C	1	0	0.151419558359621
YIR037W	0	0	0.151260504201681
YGL081W	0	1	0.151260504201681
YIL062C	0	0	0.151101783840504
YGL110C	0	1	0.151101783840504
YNL117W	0	0	0.150943396226415
YMR169C	0	0	0.150785340314136
YMR280C	0	0	0.150627615062762
YGR086C	0	0	0.150470219435737
YBR167C	0	0	0.150313152400835
YLR426W	0	0	0.150156412930136
YMR087W	0	0	0.15
YBR162W-A	0	0	0.149843912591051
YDR379W	0	0	0.14968814968815
YLL015W	0	0	0.149532710280374
YNL012W	0	0	0.149377593360996
YBR033W	0	1	0.149377593360996
YBR123C	0	0	0.149222797927461
YKL032C	0	0	0.149068322981366
YGR192C	0	0	0.148936170212766
YNL093W	0	0	0.148936170212766
YNL219C	0	0	0.148936170212766
YNL049C	0	0	0.148936170212766
YJL155C	0	0	0.148936170212766
YJR126C	0	0	0.148936170212766
YPL002C	0	0	0.148936170212766
YMR205C	0	0	0.148936170212766
YLR436C	1	0	0.148936170212766
YPL004C	0	0	0.148936170212766
YDR421W	0	0	0.148936170212766
YBL067C	0	1	0.148936170212766
YBL080C	0	0	0.148936170212766
YMR172W	0	0	0.148936170212766
YMR020W	0	0	0.148936170212766
YJR040W	0	0	0.148936170212766
YCR017C	1	0	0.148936170212766
YMR070W	0	0	0.148936170212766
YPL137C	0	0	0.148936170212766
YDR422C	0	0	0.148936170212766
YER014W	0	0	0.148936170212766
YDL047W	1	0	0.148936170212766
YBR217W	0	0	0.148785425101215
YCR081W	0	0	0.148634984833165
YPR192W	0	0	0.148484848484848
YDL028C	0	0	0.148335015136226
YLR209C	0	0	0.148185483870968
YCR098C	0	0	0.148036253776435
YGL121C	0	0	0.147887323943662
YGR078C	0	0	0.147738693467337
YNL323W	0	0	0.147590361445783
YJR058C	0	0	0.147442326980943
YFL050C	0	0	0.147294589178357
YBR211C	0	0	0.147147147147147
YKL201C	0	0	0.147
YHR138C	0	0	0.146853146853147
YOR054C	0	0	0.146706586826347
YBL063W	0	0	0.146560319042871
YOR245C	0	0	0.146414342629482
YDR456W	0	0	0.146268656716418
YCR028C	0	0	0.146123260437376
YAL043C	0	0	0.145978152929494
YFR041C	0	0	0.145833333333333
YNR041C	0	0	0.145688800792864
YIL033C	0	0	0.145544554455446
YBL025W	0	0	0.14540059347181
YBR006W	0	0	0.145256916996047
YBR121C	0	0	0.145113524185587
YGR218W	0	0	0.144970414201183
YHR194W	0	0	0.144827586206897
YFL009W	0	0	0.144685039370079
YJL176C	0	0	0.144542772861357
YDR508C	0	0	0.144508670520231
YOR149C	0	0	0.144508670520231
YBL023C	0	0	0.144508670520231
YBR259W	0	1	0.144508670520231
YJR092W	0	0	0.144508670520231
YIL044C	0	0	0.144508670520231
YPR191W	0	0	0.144508670520231
YPL155C	0	0	0.144508670520231
YBR201W	0	0	0.144508670520231
YAR014C	0	0	0.144508670520231
YBR070C	0	0	0.144508670520231
YJR153W	0	0	0.144508670520231
YBL066C	0	1	0.144508670520231
YBR210W	0	0	0.144508670520231
YOR353C	0	0	0.144508670520231
YDR359C	0	0	0.144508670520231
YER011W	0	0	0.144508670520231
YEL040W	1	0	0.144508670520231
YDL019C	0	0	0.144508670520231
YDL222C	1	0	0.144508670520231
YIL007C	0	0	0.144508670520231
YPL015C	0	0	0.144508670520231
YHR103W	1	0	0.144508670520231
YLR035C	0	0	0.14436958614052
YHR171W	0	0	0.144230769230769
YNL103W	0	0	0.144092219020173
YMR032W	0	0	0.143953934740883
YBL078C	0	0	0.143815915627996
YAL062W	0	0	0.14367816091954
YBR227C	0	1	0.14367816091954
YOL055C	0	0	0.143540669856459
YJR019C	0	0	0.1434034416826
YMR088C	0	0	0.143399810066477
YAL028W	0	0	0.143399810066477
YBR233W	0	1	0.143399810066477
YPL166W	0	0	0.143399810066477
YKL057C	0	0	0.143399810066477
YER019W	0	0	0.143399810066477
YHR086W	0	0	0.143399810066477
YNL084C	1	0	0.143399810066477
YKL198C	0	0	0.14326375711575
YLL056C	0	0	0.143127962085308
YDL160C	0	0	0.142992424242424
YLR231C	0	0	0.142857142857143
YGL062W	0	0	0.142722117202268
YDR536W	0	0	0.142587346553352
YOL129W	0	0	0.142452830188679
YBR187W	0	1	0.142452830188679
YMR021C	0	0	0.142318567389255
YBR003W	0	0	0.142184557438795
YPR075C	0	0	0.142050799623706
YBL020W	0	0	0.141917293233083
YGL022W	0	0	0.141784037558685
YDL244W	0	0	0.141651031894934
YJR035W	0	0	0.141518275538894
YDR072C	0	0	0.141385767790262
YKR088C	0	0	0.141253507951356
YPL177C	0	0	0.141121495327103
YDR074W	0	0	0.140989729225023
YGR212W	0	0	0.140858208955224
YHR104W	0	0	0.140726933830382
YCR073W-A	0	0	0.140595903165736
YBR106W	0	0	0.14046511627907
YER053C	0	0	0.140334572490706
YER054C	0	0	0.140204271123491
YER136W	0	0	0.140074211502783
YOL051W	0	0	0.139944392956441
YDL138W	0	0	0.139814814814815
YPL234C	0	0	0.139685476410731
YDR335W	0	0	0.139556377079482
YPL070W	0	0	0.139427516158818
YGL212W	0	0	0.13929889298893
YLL058W	0	0	0.139170506912442
YOR273C	0	0	0.139042357274401
YPL050C	0	0	0.138914443422263
YOL006C	0	0	0.138786764705882
YBR094W	0	1	0.138786764705882
YFR008W	0	0	0.138659320477502
YCL004W	0	0	0.138532110091743
YOR142W	0	0	0.138405132905591
YPR140W	0	0	0.138278388278388
YLR270W	0	0	0.138151875571821
YJL060W	0	0	0.138056312443233
YPL065W	0	0	0.138056312443233
YJL121C	0	0	0.138056312443233
YBR273C	0	0	0.138056312443233
YEL062W	0	0	0.138056312443233
YJR077C	0	0	0.138056312443233
YFL049W	0	0	0.138056312443233
YIL113W	1	0	0.138056312443233
YKL174C	0	0	0.137962128043282
YJL068C	0	0	0.137962128043282
YGR254W	0	0	0.137962128043282
YOR018W	0	0	0.137962128043282
YOR373W	0	0	0.137962128043282
YOR071C	0	0	0.137962128043282
YBR258C	0	0	0.137962128043282
YER003C	1	0	0.137962128043282
YDR160W	0	0	0.137837837837838
YEL043W	0	1	0.137837837837838
YDL128W	0	0	0.137713771377138
YJR152W	0	0	0.137589928057554
YBL008W	0	0	0.137466307277628
YDR043C	0	0	0.137342908438061
YER151C	0	0	0.137219730941704
YHR160C	0	0	0.137096774193548
YKR066C	0	0	0.136974037600716
YBR275C	0	0	0.136851520572451
YLR127C	0	0	0.136804942630185
YLL027W	0	0	0.136804942630185
YBR255W	0	1	0.136804942630185
YKR034W	0	0	0.136804942630185
YNL331C	0	0	0.136804942630185
YBL035C	0	0	0.136804942630185
YML094W	0	0	0.136804942630185
YIL045W	0	0	0.136804942630185
YNL194C	0	0	0.136804942630185
YEL027W	0	0	0.136804942630185
YBR002C	0	0	0.136804942630185
YBR103W	0	0	0.136804942630185
YOR092W	1	0	0.136804942630185
YBR257W	0	0	0.136804942630185
YER033C	0	1	0.136804942630185
YBL089W	0	0	0.136804942630185
YBR205W	1	0	0.136804942630185
YDR103W	0	0	0.13668430335097
YDR400W	0	0	0.136563876651982
YLL006W	0	0	0.136443661971831
YDR510W	0	0	0.136323658751099
YGL194C	0	0	0.136203866432337
YMR133W	0	0	0.136084284460053
YDR182W	0	0	0.135964912280702
YLR268W	0	0	0.135845749342682
YLR350W	0	0	0.135726795096322
YHR135C	0	0	0.135608048993876
YIL106W	0	0	0.13548951048951
YJL107C	0	1	0.13548951048951
YHR165C	0	0	0.135371179039301
YEL041W	0	0	0.135253054101222
YJR095W	0	0	0.135135135135135
YML109W	0	0	0.135017421602787
YGR271W	0	0	0.134899912967798
YMR081C	0	0	0.134782608695652
YFL034C-B	0	0	0.134665508253692
YDL087C	0	0	0.134548611111111
YKR053C	0	0	0.134431916738942
YHR061C	0	0	0.134315424610052
YLR396C	0	0	0.134199134199134
YNL230C	0	0	0.134083044982699
YPR079W	0	0	0.133967156439067
YGR121C	0	0	0.133851468048359
YGL063W	0	0	0.133735979292494
YDL080C	0	0	0.133620689655172
YPL219W	0	0	0.133505598621878
YMR317W	0	1	0.133505598621878
YDR027C	0	0	0.133390705679862
YOR332W	0	0	0.133276010318143
YER129W	0	0	0.133161512027491
YFR030W	0	0	0.133047210300429
YDL185W	0	0	0.132933104631218
YPL214C	0	0	0.132819194515853
YKR054C	0	0	0.132705479452055
YKL171W	0	0	0.132591958939264
YOR132W	0	0	0.132478632478632
YDL134C	0	0	0.132365499573015
YMR037C	0	0	0.132252559726962
YJL160C	0	1	0.132252559726962
YGL023C	0	0	0.132139812446718
YDR479C	0	0	0.132027257240204
YDL033C	0	0	0.131914893617021
YBR244W	0	0	0.131802721088435
YMR036C	0	0	0.131690739167375
YLR096W	0	0	0.131578947368421
YAR050W	0	0	0.131467345207803
YNL210W	0	0	0.13135593220339
YML072C	0	1	0.13135593220339
YLR345W	0	0	0.131244707874682
YGL096W	0	0	0.131133671742809
YHR112C	0	0	0.13109243697479
YOR330C	0	0	0.13109243697479
YPR042C	0	0	0.13109243697479
YJL052W	0	0	0.13109243697479
YHL011C	0	0	0.13109243697479
YIR033W	0	0	0.13109243697479
YJR052W	0	0	0.13109243697479
YER083C	1	0	0.13109243697479
YPR032W	0	0	0.130982367758186
YJL207C	0	0	0.130872483221477
YLL039C	0	0	0.130762782900251
YJL103C	0	0	0.130653266331658
YOL126C	0	0	0.130543933054393
YJR096W	0	0	0.130434782608696
YOL009C	0	0	0.130325814536341
YAL017W	0	0	0.130217028380634
YEL069C	0	0	0.130108423686405
YDR155C	0	0	0.13
YPL036W	0	0	0.129891756869276
YLR304C	0	0	0.129783693843594
YBL045C	0	0	0.129675810473815
YBR264C	0	0	0.129568106312292
YOR304C-A	0	1	0.129568106312292
YHR129C	0	0	0.129460580912863
YCR091W	0	0	0.129353233830846
YKR031C	0	0	0.129246064623032
YDR440W	0	0	0.129139072847682
YFL053W	0	0	0.129032258064516
YIL112W	0	0	0.128925619834711
YCL057W	0	0	0.128819157720892
YHR176W	0	0	0.128712871287129
YAL048C	0	0	0.128606760098928
YHR174W	0	0	0.128500823723229
YNR044W	0	0	0.128395061728395
YBL040C	0	0	0.128289473684211
YER015W	0	0	0.128184059161873
YOR324C	0	0	0.12807881773399
YCL008C	0	0	0.127973748974569
YKR069W	0	0	0.127868852459016
YLR237W	0	0	0.127764127764128
YER089C	0	0	0.127659574468085
YLL052C	0	0	0.12755519215045
YAL013W	0	0	0.127450980392157
YDL237W	0	1	0.127450980392157
YDL024C	0	0	0.12734693877551
YGR197C	0	0	0.127243066884176
YFL030W	0	0	0.127139364303178
YHR050W	0	0	0.127035830618893
YGR036C	0	0	0.12693246541904
YGL126W	0	0	0.126829268292683
YPL244C	0	0	0.126726238830219
YMR173W	0	0	0.126623376623377
YKL127W	0	0	0.126520681265207
YDR017C	0	0	0.126418152350081
YPL192C	0	0	0.126315789473684
YKL093W	0	0	0.12621359223301
YPR164W	0	0	0.126111560226354
YBR126C	0	0	0.126009693053312
YLL028W	0	0	0.12590799031477
YDR058C	0	0	0.125806451612903
YEL003W	0	0	0.125705076551168
YPL256C	0	0	0.1256038647343
YNL326C	0	0	0.125502815768302
YPL258C	0	0	0.12540192926045
YJR103W	0	0	0.125301204819277
YCR065W	0	0	0.125200642054575
YPL006W	0	0	0.125100240577386
YML012W	0	0	0.125
YNR006W	0	0	0.124899919935949
YML054C	0	0	0.1248
YOR156C	0	0	0.124702144559174
YBR192W	0	0	0.124702144559174
YEL019C	0	0	0.124702144559174
YGR204W	0	0	0.124702144559174
YKL041W	0	0	0.124702144559174
YPL232W	0	0	0.124702144559174
YDL079C	0	0	0.124702144559174
YLR142W	0	0	0.124702144559174
YKR100C	1	0	0.124702144559174
YJL026W	0	0	0.124603174603175
YBR195C	0	0	0.124504361617764
YPR081C	0	0	0.124405705229794
YIL135C	0	0	0.1243072050673
YER017C	0	0	0.124208860759494
YNL115C	0	1	0.124208860759494
YMR135C	0	0	0.124110671936759
YLL041C	0	0	0.124012638230648
YCR036W	0	0	0.123914759273875
YER149C	0	0	0.123817034700315
YGR247W	0	0	0.123719464144996
YDR414C	0	0	0.123622047244094
YDL159W	0	0	0.123534010946052
YCR034W	0	0	0.123534010946052
YNL321W	0	1	0.123534010946052
YLR207W	0	0	0.123534010946052
YBR219C	0	1	0.123534010946052
YDR216W	0	0	0.123534010946052
YMR071C	0	0	0.123534010946052
YIR015W	0	0	0.123534010946052
YOR183W	0	1	0.123534010946052
YCR008W	0	0	0.123534010946052
YBR179C	0	0	0.123534010946052
YHL043W	1	0	0.123534010946052
YJL053W	0	0	0.1234375
YEL034W	0	0	0.123341139734582
YDR301W	0	0	0.123244929797192
YLR135W	0	0	0.123148869836321
YHR042W	0	0	0.123052959501558
YGL219C	0	0	0.12295719844358
YKL218C	0	0	0.122861586314152
YFL029C	0	0	0.122766122766123
YKL159C	0	0	0.122670807453416
YJL144W	0	0	0.122575640031032
YBL038W	0	0	0.122480620155039
YKR082W	0	0	0.122385747482572
YMR043W	0	0	0.122291021671827
YPL164C	0	0	0.122196442382057
YBR097W	0	0	0.12210200927357
YFR014C	0	0	0.122007722007722
YDR189W	0	0	0.121913580246914
YGR258C	0	0	0.121819583654588
YDR434W	0	0	0.121725731895223
YLR080W	0	0	0.121632024634334
YER123W	0	0	0.121538461538462
YMR182C	0	0	0.121445042275173
YML120C	0	0	0.121351766513057
YER040W	0	0	0.121258633921719
YOR031W	0	0	0.121165644171779
YOR254C	0	0	0.121072796934866
YJL098W	0	0	0.120980091883614
YNL263C	0	0	0.12088752869166
YIL010W	0	0	0.120795107033639
YHR028C	0	0	0.12070282658518
YGL150C	0	0	0.120610687022901
YCR037C	0	0	0.120518688024409
YLR438W	0	0	0.120426829268293
YDR472W	0	0	0.12033511043412
YMR294W	0	0	0.120243531202435
YPR049C	0	0	0.120152091254753
YGL227W	0	0	0.120060790273556
YEL061C	0	0	0.119969627942293
YLR224W	0	0	0.119909502262443
YIL084C	0	0	0.119909502262443
YDR459C	0	0	0.119909502262443
YAL030W	0	0	0.119909502262443
YMR163C	0	0	0.119909502262443
YMR110C	0	0	0.119909502262443
YDR191W	0	0	0.119909502262443
YPR141C	0	0	0.119909502262443
YDL055C	1	0	0.119909502262443
YPR113W	0	0	0.119819140919367
YLR155C	0	0	0.119728915662651
YOR068C	0	0	0.119638826185102
YKL140W	0	0	0.119548872180451
YIL056W	0	0	0.119459053343351
YDL137W	0	0	0.119369369369369
YGL139W	0	0	0.119279819954989
YPL085W	0	0	0.119190404797601
YEL059C-A	0	0	0.119101123595506
YPL203W	0	0	0.119011976047904
YOR005C	0	0	0.118922961854899
YLR047C	0	0	0.118834080717489
YPR155C	0	0	0.118745332337565
YHR075C	0	0	0.11865671641791
YER044C-A	0	0	0.118568232662192
YOR153W	0	0	0.118479880774963
YGL142C	0	0	0.118391660461653
YLR001C	0	1	0.118391660461653
YDL046W	0	0	0.118303571428571
YGL014W	0	0	0.1182156133829
YMR251W-A	0	0	0.118127786032689
YNR057C	0	0	0.11804008908686
YJR121W	0	0	0.117952522255193
YJR001W	0	0	0.117865085248332
YOR138C	0	0	0.117777777777778
YIL006W	0	0	0.117690599555885
YEL030W	0	0	0.117603550295858
YJR151C	0	1	0.117603550295858
YGL003C	0	0	0.117516629711752
YBL093C	0	0	0.117429837518464
YGR156W	0	0	0.117343173431734
YCR012W	0	0	0.117256637168142
YPL156C	0	0	0.117170228445099
YOL057W	0	1	0.117170228445099
YDR232W	0	0	0.117083946980854
YGR167W	0	0	0.116997792494481
YDR156W	0	0	0.116911764705882
YDR348C	0	1	0.116911764705882
YLR227C	0	0	0.116825863335783
YDR038C	0	0	0.116740088105727
YFL024C	0	0	0.116654438738078
YDR204W	0	0	0.116568914956012
YKL051W	0	0	0.116483516483516
YGL216W	0	0	0.116398243045388
YCR084C	0	0	0.116313094367228
YLR376C	0	0	0.116228070175439
YER095W	0	0	0.116143170197224
YBL091C-A	0	1	0.116143170197224
YLR028C	0	0	0.116058394160584
YFL018C	0	0	0.115973741794311
YLR160C	0	0	0.115889212827988
YPL140C	0	0	0.115804806991988
YEL066W	0	0	0.115720524017467
YNR060W	0	0	0.115636363636364
YKL035W	0	0	0.115552325581395
YGL051W	0	0	0.115468409586057
YOR374W	0	0	0.115384615384615
YNL183C	0	0	0.11530094271211
YKL039W	0	1	0.11530094271211
YHR004C	0	0	0.115217391304348
YLR134W	0	0	0.1151339608979
YDR423C	0	0	0.115050651230101
YER005W	0	0	0.114967462039046
YHR012W	0	0	0.114884393063584
YGR141W	0	0	0.114801444043321
YNR007C	0	0	0.114777618364419
YJL153C	0	0	0.114777618364419
YHR037W	0	0	0.114777618364419
YER023W	0	0	0.114777618364419
YBR024W	0	0	0.114777618364419
YDR142C	0	0	0.114777618364419
YGR237C	0	1	0.114777618364419
YJR120W	0	0	0.114777618364419
YOR256C	0	0	0.114777618364419
YEL004W	1	0	0.114777618364419
YJL059W	0	0	0.114695340501792
YML042W	0	0	0.114613180515759
YGL020C	0	0	0.114531138153185
YHR178W	0	0	0.11444921316166
YPL066W	0	1	0.11444921316166
YDR534C	0	0	0.114367405289492
YML037C	0	1	0.114367405289492
YOR107W	0	0	0.114285714285714
YMR302C	0	0	0.114204139900071
YNL188W	0	0	0.114122681883024
YBL079W	0	0	0.114041339985745
YPR029C	0	0	0.113960113960114
YAL039C	0	0	0.113879003558719
YPL200W	0	0	0.113798008534851
YDL015C	0	0	0.113717128642502
YPL265W	0	0	0.113636363636364
YBR188C	0	0	0.113555713271824
YLR006C	0	0	0.113475177304965
YDR006C	0	0	0.113394755492558
YLR019W	0	0	0.113314447592068
YLR176C	0	0	0.113234253361642
YOR269W	0	0	0.113154172560113
YBL055C	0	0	0.113074204946996
YIL073C	0	0	0.112994350282486
YBR263W	0	0	0.112914608327452
YLR251W	0	0	0.112834978843441
YGR248W	0	0	0.112755461592671
YML028W	0	0	0.112676056338028
YGL229C	0	0	0.112596762843068
YDL130W-A	0	0	0.112517580872011
YKR003W	0	0	0.11243851018974
YOL082W	0	0	0.112359550561798
YMR180C	0	0	0.112280701754386
YDL226C	0	0	0.112201963534362
YML035C	0	0	0.112123335669236
YBR220C	0	1	0.112123335669236
YIR029W	0	0	0.112044817927171
YOR124C	0	0	0.111966410076977
YDL230W	0	0	0.111888111888112
YKR021W	0	1	0.111888111888112
YDR244W	0	0	0.111809923130678
YLR310C	0	0	0.111731843575419
YGR163W	0	0	0.111653872993719
YPL119C	0	0	0.111576011157601
YBL036C	0	0	0.111498257839721
YOR358W	0	0	0.11142061281337
YBR222C	0	1	0.11142061281337
YKL213C	0	0	0.11134307585247
YGL136C	0	0	0.111265646731572
YIL049W	0	0	0.111188325225851
YGR281W	0	0	0.111111111111111
YNL037C	0	0	0.111034004163775
YJR062C	0	0	0.110957004160888
YHL031C	0	0	0.110880110880111
YBL082C	0	0	0.110803324099723
YJR039W	0	1	0.110803324099723
YGR040W	0	0	0.110726643598616
YBR301W	0	1	0.110726643598616
YCR033W	0	0	0.110650069156293
YBR193C	0	0	0.110573600552868
YLR273C	0	0	0.110497237569061
YIR025W	0	0	0.110420979986197
YBR101C	0	0	0.110344827586207
YKR086W	0	0	0.11026878015162
YPR093C	0	0	0.110192837465565
YLR095C	0	0	0.110116999311769
YOL076W	0	0	0.110041265474553
YDR451C	0	0	0.109965635738832
YKR038C	0	0	0.10989010989011
YLR440C	0	0	0.109814687714482
YHL028W	0	0	0.109739368998628
YBL056W	0	0	0.109664153529815
YIL126W	0	0	0.10958904109589
YMR041C	0	0	0.109514031485284
YAR003W	0	0	0.109439124487004
YOR023C	0	0	0.109364319890636
YEL016C	0	0	0.109289617486339
YOR178C	0	0	0.109215017064846
YLR442C	0	0	0.109140518417462
YCR014C	0	0	0.10906612133606
YHR206W	0	0	0.108991825613079
YOR086C	0	1	0.108991825613079
YJR017C	0	0	0.108917631041525
YFR022W	0	1	0.108917631041525
YBL031W	0	1	0.108917631041525
YIL155C	0	0	0.108843537414966
YDL220C	0	0	0.108769544527532
YGL237C	0	0	0.108695652173913
YAL051W	0	0	0.108621860149355
YDL231C	0	0	0.108548168249661
YGL205W	0	0	0.108474576271186
YKR067W	0	0	0.10840108401084
YDL215C	0	0	0.10832769126608
YFL033C	0	0	0.108254397834912
YBR132C	0	0	0.108181203515889
YPR008W	0	0	0.108108108108108
YLR430W	0	0	0.108035111411209
YPR111W	0	0	0.107962213225371
YBR202W	0	0	0.107889413351315
YMR261C	0	0	0.107816711590297
YLR128W	0	0	0.107744107744108
YGR046W	0	0	0.107671601615074
YBL010C	0	1	0.107671601615074
YBR081C	0	0	0.107599193006052
YBR280C	0	0	0.10752688172043
YGL127C	0	0	0.107454667562122
YFR036W	0	0	0.10738255033557
YGL083W	0	1	0.10738255033557
YDR349C	0	1	0.10738255033557
YKR048C	0	0	0.107310529845741
YPR095C	0	0	0.107238605898123
YJL129C	0	0	0.107166778298727
YER020W	0	0	0.107095046854083
YOR388C	0	0	0.107023411371237
YBL033C	0	0	0.106951871657754
YDR287W	0	0	0.10688042752171
YJL100W	0	0	0.106809078771696
YMR139W	0	0	0.106737825216811
YCR083W	0	0	0.106666666666667
YDL192W	0	0	0.106595602931379
YKR093W	0	0	0.106524633821571
YMR001C	0	0	0.10645375914837
YFR047C	0	0	0.106382978723404
YMR164C	0	0	0.106312292358804
YJL149W	0	1	0.106312292358804
YMR137C	0	0	0.106241699867198
YNL241C	0	0	0.106171201061712
YER024W	0	0	0.106100795755968
YGL066W	0	0	0.106030483764082
YJR108W	0	0	0.105960264900662
YOR219C	0	0	0.105890138980807
YDR081C	0	0	0.105820105820106
YDR285W	0	0	0.105750165234633
YBR198C	0	0	0.105680317040951
YDL141W	0	0	0.105610561056106
YOR185C	0	0	0.105540897097625
YDR524C	0	0	0.10547132498352
YPL201C	0	0	0.105401844532279
YGR089W	0	0	0.10533245556287
YLR431C	0	0	0.105263157894737
YPR188C	0	0	0.105193951347798
YJL117W	0	0	0.105124835742444
YOL117W	0	0	0.10505581089954
YBL069W	0	0	0.10498687664042
YLL003W	0	0	0.104918032786885
YIL119C	0	0	0.104849279161206
YDR148C	0	0	0.104780615586117
YPR021C	0	0	0.104712041884817
YOR162C	0	0	0.104643557880968
YBR281C	0	0	0.104575163398693
YDR003W	0	0	0.104506858262573
YLR070C	0	0	0.10443864229765
YGR260W	0	0	0.104370515329419
YER013W	0	0	0.104342190537913
YIL071C	0	0	0.104342190537913
YKL098W	0	1	0.104342190537913
YKR013W	0	1	0.104342190537913
YOR304W	0	0	0.104342190537913
YBR062C	0	1	0.104342190537913
YLR375W	0	1	0.104342190537913
YGR019W	0	0	0.104342190537913
YPL121C	0	0	0.104342190537913
YDR306C	0	0	0.104342190537913
YOR036W	0	0	0.104342190537913
YHR166C	0	0	0.104342190537913
YLR044C	0	0	0.104342190537913
YNL090W	1	0	0.104342190537913
YDR387C	0	1	0.104342190537913
YEL020C	0	1	0.104342190537913
YOR303W	0	0	0.104274611398964
YJL004C	0	0	0.1042071197411
YKL025C	0	0	0.104139715394567
YER176W	0	0	0.104072398190045
YDR255C	0	0	0.104005167958656
YLR368W	0	0	0.103938024531956
YGL053W	0	0	0.103870967741935
YDR206W	0	0	0.103803997421019
YNL202W	0	0	0.103737113402062
YPL026C	0	0	0.103670315518352
YOR216C	0	0	0.103603603603604
YBR074W	0	1	0.103603603603604
YKL175W	0	0	0.103536977491961
YLR398C	0	0	0.103470437017995
YNR001C	0	0	0.103403982016699
YOL013C	0	0	0.103337612323492
YBL041W	0	0	0.103271327774214
YLR233C	0	0	0.103205128205128
YJL002C	0	0	0.103139013452915
YDR207C	0	0	0.103072983354673
YER103W	0	0	0.103007037747921
YBR204C	0	1	0.103007037747921
YDL106C	0	0	0.102941176470588
YGL137W	0	0	0.102875399361022
YGL208W	0	0	0.102809706257982
YDL013W	0	0	0.102744097000638
YPR037C	0	0	0.102726696258719
YER184C	0	1	0.102726696258719
YJR110W	0	0	0.102726696258719
YNL160W	0	0	0.102726696258719
YOR141C	0	1	0.102726696258719
YDL203C	0	1	0.102726696258719
YML128C	0	0	0.102726696258719
YBL016W	0	0	0.102726696258719
YOL137W	0	1	0.102726696258719
YLL063C	0	0	0.102726696258719
YDL206W	0	1	0.102726696258719
YDR118W	0	0	0.102726696258719
YJL210W	0	0	0.102726696258719
YPL153C	0	0	0.102726696258719
YOL070C	0	1	0.102726696258719
YCR032W	1	0	0.102726696258719
YAR033W	0	0	0.102661596958175
YKL168C	0	1	0.102661596958175
YMR247C	0	0	0.102596580113996
YLR027C	0	0	0.10253164556962
YBL103C	0	0	0.10246679316888
YNL257C	0	0	0.102402022756005
YNL239W	0	0	0.102337334175616
YBL091C	0	0	0.102272727272727
YCL040W	0	0	0.102208201892744
YNL264C	0	0	0.102143757881463
YHR110W	0	0	0.102079395085066
YFL014W	0	0	0.102015113350126
YMR202W	0	0	0.1019509125236
YDL149W	0	0	0.10188679245283
YFR051C	0	0	0.101822752985544
YMR315W	0	1	0.101822752985544
YHR155W	0	1	0.101822752985544
YGR221C	0	0	0.101758793969849
YLR410W	0	0	0.101694915254237
YDR425W	0	0	0.101684341859014
YHL002W	0	0	0.101684341859014
YNL041C	0	0	0.101684341859014
YER098W	0	0	0.101684341859014
YLR037C	0	1	0.101684341859014
YNL250W	0	0	0.101684341859014
YLR107W	0	0	0.101684341859014
YOR221C	0	0	0.101684341859014
YMR023C	0	0	0.101684341859014
YPL132W	0	0	0.101684341859014
YDR125C	1	0	0.101684341859014
YLR178C	0	0	0.101620947630923
YMR231W	0	0	0.101557632398754
YDR186C	0	1	0.101557632398754
YIL015W	0	0	0.101547987616099
YNL328C	0	0	0.101547987616099
YNL125C	0	0	0.101547987616099
YKL019W	0	0	0.101547987616099
YJL208C	0	0	0.101547987616099
YBR272C	0	0	0.101547987616099
YKR039W	0	0	0.101547987616099
YDL145C	0	0	0.101547987616099
YGR261C	0	0	0.101547987616099
YJL201W	1	0	0.101547987616099
YBR172C	0	0	0.101485148514851
YGL008C	0	0	0.101422387136673
YGL190C	0	0	0.101359703337454
YNL176C	0	1	0.101359703337454
YIR022W	0	0	0.10129709697344
YPL095C	0	0	0.101234567901235
YBR130C	0	0	0.101172115977791
YLR092W	0	0	0.101109741060419
YDL017W	0	0	0.101047443006778
YGL175C	0	0	0.100985221674877
YNR002C	0	0	0.100923076923077
YCR077C	0	0	0.100861008610086
YOR247W	0	0	0.10079901659496
YNR011C	0	0	0.100737100737101
YCL029C	0	0	0.100675260896255
YER109C	0	0	0.100613496932515
YNL334C	0	0	0.100551808706315
YOR080W	0	0	0.100490196078431
YIL014W	0	0	0.100428658909982
YHL007C	0	0	0.100367197062424
YDR238C	0	0	0.100305810397554
YIL111W	0	0	0.100244498777506
YKL221W	0	0	0.100183262064753
YOR084W	0	0	0.1001221001221
YGR227W	0	0	0.100061012812691
YFL037W	0	0	0.1
YFL041W	0	0	0.0999390615478367
YDR501W	0	0	0.099878197320341
YMR145C	0	0	0.0998174071819842
YMR186W	0	0	0.0997566909975669
YLR157C	0	0	0.0996960486322188
YOR155C	0	0	0.0996354799513973
YLR260W	0	0	0.0995749848208865
YGR175C	0	0	0.0995145631067961
YKL173W	0	0	0.0994542146755609
YKR058W	0	0	0.0993939393939394
YPL147W	0	0	0.0993337371290127
YEL048C	0	1	0.0993337371290127
YDR310C	0	0	0.099273607748184
YBR060C	0	0	0.0992135511191772
YDR453C	0	0	0.0991535671100363
YML038C	0	0	0.0990936555891239
YOL002C	0	0	0.0990338164251208
YOR372C	0	0	0.0989740494870247
YKL210W	0	0	0.0989143546441496
YGR194C	0	0	0.0988547317661242
YDR057W	0	0	0.0987951807228916
YLR394W	0	0	0.098735701384708
YBR246W	0	1	0.098735701384708
YER016W	0	0	0.098676293622142
YDR178W	0	0	0.0986169573060734
YHL036W	0	0	0.0985576923076923
YBL068W	0	0	0.0984984984984985
YDR452W	0	0	0.0984393757503001
YMR096W	0	0	0.098380323935213
YBR139W	0	0	0.0983213429256595
YOR249C	0	0	0.0982624325943679
YPR120C	0	0	0.0982035928143713
YFL013C	0	0	0.0981448234590066
YCR024C-A	0	0	0.0980861244019139
YNR072W	0	0	0.0980274955170353
YHR123W	0	0	0.0979809976247031
YOR191W	0	0	0.0979809976247031
YEL056W	0	0	0.0979809976247031
YGL155W	0	0	0.0979809976247031
YDL197C	0	0	0.0979809976247031
YOR383C	0	0	0.0979809976247031
YOR133W	0	0	0.0979809976247031
YER032W	0	0	0.0979809976247031
YBR218C	0	0	0.0979809976247031
YDL058W	0	0	0.0979809976247031
YOL109W	1	0	0.0979809976247031
YIL077C	0	0	0.0979228486646884
YDR040C	0	0	0.097864768683274
YER018C	0	0	0.0978067575577949
YPR176C	0	0	0.0977488151658768
YBR143C	0	0	0.0976909413854352
YKL220C	0	0	0.0976331360946746
YKL050C	0	1	0.0976331360946746
YDR030C	0	0	0.0975753991720875
YKL105C	0	1	0.0975753991720875
YKL178C	0	0	0.0975177304964539
YBL057C	0	0	0.0974601299468399
YBR119W	0	0	0.0974025974025974
YLR354C	0	0	0.0973451327433628
YKL150W	0	0	0.0972877358490566
YBL058W	0	0	0.0972304065998821
YGR100W	0	0	0.0971731448763251
YBR039W	0	0	0.0971159505591524
YBL050W	0	0	0.0970588235294118
YLR384C	0	0	0.0970017636684303
YNL218W	0	0	0.0969447708578143
YBR173C	0	0	0.096887844979448
YLR411W	0	0	0.096830985915493
YGR289C	0	0	0.0967741935483871
YPL123C	0	0	0.0967174677608441
YGR278W	0	0	0.0966608084358524
YML071C	0	0	0.0966042154566745
YGL202W	0	0	0.0965476887068461
YPR193C	0	0	0.0964912280701754
YNL197C	0	0	0.0964348334307423
YBR261C	0	1	0.0964348334307423
YOL103W	0	0	0.0963785046728972
YGL184C	0	0	0.0963222416812609
YJL041W	0	0	0.0962660443407235
YIL017C	0	0	0.0962099125364431
YOR069W	0	0	0.0961538461538462
YCR046C	0	0	0.0960978450786255
YDR476C	0	1	0.0960978450786255
YCL052C	0	0	0.0960419091967404
YOR250C	0	0	0.0959860383944154
YMR207C	0	0	0.0959302325581395
YOR100C	0	0	0.0958744915746659
YGR088W	0	0	0.0958188153310105
YOR010C	0	0	0.0957632037144515
YMR299C	0	0	0.095707656612529
YPR066W	0	0	0.0956521739130435
YKL152C	0	0	0.0955967555040556
YOR176W	0	0	0.0955414012738854
YBR129C	0	0	0.0954861111111111
YML004C	0	0	0.0954308849045691
YMR197C	0	0	0.0953757225433526
YBR026C	0	0	0.0953206239168111
YIL039W	0	0	0.0952655889145497
YNL201C	0	0	0.0952106174264282
YDR265W	0	0	0.0951557093425606
YFL007W	0	0	0.0951008645533141
YPL023C	0	0	0.0950460829493088
YDR377W	0	0	0.0949913644214162
YJL223C	0	1	0.0949913644214162
YGL104C	0	0	0.0949367088607595
YAL022C	0	0	0.0948821161587119
YNL273W	0	0	0.0948275862068965
YKL070W	0	0	0.0947731188971855
YER070W	0	0	0.0947187141216992
YOR136W	0	0	0.0946643717728055
YJR031C	0	0	0.0946100917431193
YOR173W	0	0	0.0945558739255014
YGL157W	0	1	0.0945558739255014
YNL142W	0	0	0.0945017182130584
YEL047C	0	0	0.0944476244991414
YPR006C	0	0	0.0943935926773455
YDR517W	0	0	0.0943396226415094
YPR160W	0	0	0.0942857142857143
YLR158C	0	0	0.0942318675042833
YDR099W	0	0	0.0941780821917808
YDR393W	0	0	0.094124358243012
YLR102C	0	0	0.0940706955530217
YJR009C	0	0	0.094017094017094
YBR268W	0	0	0.0939635535307517
YDL194W	0	0	0.0939100739897553
YMR208W	0	0	0.0938566552901024
YML099C	0	0	0.0938032973280273
YOR370C	0	0	0.09375
YPL248C	0	0	0.0936967632027257
YLR466W	0	0	0.0936435868331442
YPR128C	0	0	0.0935904707884288
YIL053W	0	0	0.0935374149659864
YPL167C	0	0	0.0934844192634561
YDR378C	0	0	0.093431483578709
YAL038W	0	0	0.0933786078098472
YDR330W	0	0	0.0933257918552036
YOR120W	0	0	0.0932730356133409
YBR239C	0	1	0.0932730356133409
YGL151W	0	0	0.0932203389830508
YOR386W	0	0	0.093167701863354
YER162C	0	0	0.0931151241534989
YBR245C	0	0	0.0930626057529611
YPL188W	0	0	0.0930101465614431
YKL217W	0	0	0.0929577464788732
YER001W	0	0	0.0929054054054054
YIL057C	0	1	0.0929054054054054
YDR485C	0	0	0.0928531232414181
YBR030W	0	0	0.0928008998875141
YER004W	0	1	0.0928008998875141
YFL060C	0	0	0.0927487352445194
YPL229W	0	1	0.0927487352445194
YNL158W	0	0	0.0926966292134832
YAL016W	0	0	0.0926445816956766
YFR016C	0	1	0.0926445816956766
YBR122C	0	0	0.0926130099228225
YLR356W	0	1	0.0926130099228225
YIR017C	0	0	0.0926130099228225
YJR143C	0	0	0.0926130099228225
YPL028W	0	0	0.0926130099228225
YLR347C	0	0	0.0926130099228225
YDR297W	0	0	0.0926130099228225
YDL233W	0	1	0.0926130099228225
YEL025C	0	1	0.0926130099228225
YCR048W	0	0	0.0926130099228225
YBR299W	0	0	0.0926130099228225
YPL222W	0	1	0.0926130099228225
YPR173C	0	0	0.0926130099228225
YJR010W	0	0	0.0926130099228225
YNL167C	0	0	0.0926130099228225
YJL071W	0	0	0.0926130099228225
YGR154C	0	0	0.0926130099228225
YBR197C	0	1	0.0926130099228225
YER051W	0	0	0.0926130099228225
YOR087W	0	0	0.0926130099228225
YLR389C	0	0	0.0926130099228225
YOL089C	0	0	0.0926130099228225
YOL155C	1	0	0.0926130099228225
YBL005W	0	0	0.0926130099228225
YMR047C	0	0	0.0926130099228225
YCR052W	0	0	0.0926130099228225
YOR089C	0	0	0.0926130099228225
YMR264W	0	0	0.0926130099228225
YER014C-A	0	0	0.0926130099228225
YDR258C	0	0	0.0926130099228225
YDL035C	0	0	0.0926130099228225
YDL027C	0	1	0.0926130099228225
YER041W	0	1	0.0926130099228225
YMR212C	0	0	0.0926130099228225
YML076C	0	0	0.0926130099228225
YDR376W	0	0	0.0926130099228225
YCL051W	1	0	0.0926130099228225
YDL178W	0	0	0.0926130099228225
YAR018C	0	0	0.0926130099228225
YBL006C	1	0	0.0926130099228225
YCL045C	0	1	0.0926130099228225
YBR068C	0	0	0.0925619834710744
YER153C	0	0	0.092511013215859
YLR081W	0	0	0.0924600990643919
YKL037W	0	1	0.0924600990643919
YBR279W	0	0	0.0924092409240924
YHR039C-A	0	0	0.0923584387025838
YBR042C	0	0	0.0923076923076923
YBR058C-A	0	0	0.0922570016474465
YOL128C	0	0	0.0922063666300768
YML091C	0	0	0.0921557871640154
YNL139C	0	0	0.0921052631578947
YPR019W	0	0	0.0920547945205479
YHL006C	0	0	0.0920043811610077
YIR023W	0	0	0.0919540229885057
YER177W	0	0	0.0919037199124726
YDR307W	0	1	0.0919037199124726
YBR175W	0	0	0.0918534718425369
YPR161C	0	0	0.0918032786885246
YOR377W	0	0	0.0917531403604588
YNR075W	0	0	0.091703056768559
YJL056C	0	0	0.0916530278232406
YPL040C	0	0	0.0916030534351145
YCR042C	0	0	0.0915531335149864
YLR451W	0	0	0.0915032679738562
YPL077C	0	1	0.0915032679738562
YLL060C	0	0	0.0914534567229178
YNL098C	0	0	0.0914036996735582
YMR025W	0	0	0.0913539967373573
[truncated: 3,790 more rows]
