# Supplementary material for: Computationally Driven, Quantitative Experiments Discover Genes Required for Mitochondrial Biogenesis
Source: PLoS Genet. 2009 Mar 20;5(3):e1000407. doi: 10.1371/journal.pgen.1000407 (PMC2648979; doi:10.1371/journal.pgen.1000407)
Supplement: Dataset S2 — Top 100 novel ensemble predictions for additional yeast biological processes. A zip file containing 387 tab-delimited text files of the ensemble predictions for the indicated Gene Ontology Biological Process Term. (21.70 MB GZ) [file pgen.1000407.s013.gz › GO_0007051.txt]

ORF	AnnotatedToTerm?	Uncharacterized_04152007?	Precision
YGL061C	1	0	1.0
YEL061C	1	0	1.0
YPR141C	0	0	0.857142857142857
YKR037C	1	0	0.857142857142857
YGR140W	1	0	0.857142857142857
YDR118W	1	0	0.857142857142857
YHR166C	1	0	0.857142857142857
YOR026W	0	0	0.8
YGR113W	1	0	0.8
YLR045C	1	0	0.8
YGR188C	0	0	0.75
YNL225C	1	0	0.75
YLR210W	0	0	0.714285714285714
YOR249C	1	0	0.714285714285714
YDR113C	0	0	0.695652173913043
YGL216W	1	0	0.695652173913043
YPL155C	0	0	0.695652173913043
YMR198W	1	0	0.695652173913043
YDR356W	0	0	0.695652173913043
YKR083C	1	0	0.695652173913043
YKL022C	1	0	0.695652173913043
YPL209C	1	0	0.695652173913043
YLR127C	1	0	0.695652173913043
YKL049C	0	0	0.666666666666667
YER016W	0	0	0.655172413793103
YBL034C	0	0	0.655172413793103
YOR195W	1	0	0.655172413793103
YCL029C	1	0	0.655172413793103
YAL047C	1	0	0.655172413793103
YHR172W	0	0	0.642857142857143
YIL144W	0	0	0.642857142857143
YFR036W	1	0	0.642857142857143
YPL255W	0	0	0.642857142857143
YLR102C	1	0	0.642857142857143
YPL269W	0	0	0.642857142857143
YNL172W	1	0	0.642857142857143
YDR016C	1	0	0.642857142857143
YKL052C	1	0	0.642857142857143
YGL116W	1	0	0.642857142857143
YDL155W	0	0	0.642857142857143
YDL028C	1	0	0.642857142857143
YOR058C	1	0	0.642857142857143
YGR109C	0	0	0.636363636363636
YDR201W	1	0	0.636363636363636
YPR119W	0	0	0.622222222222222
YHR023W	0	0	0.608695652173913
YMR001C	0	0	0.595744680851064
YPL267W	0	0	0.591836734693878
YGL240W	1	0	0.591836734693878
YPL124W	0	0	0.588235294117647
YBL084C	1	0	0.588235294117647
YJL030W	0	0	0.576923076923077
YGL086W	0	0	0.574074074074074
YJR089W	1	0	0.574074074074074
YIR025W	0	0	0.563636363636364
YOR073W	0	0	0.559322033898305
YIR010W	0	0	0.559322033898305
YKR054C	1	0	0.559322033898305
YPR120C	1	0	0.559322033898305
YLR131C	0	0	0.55
YDR260C	0	0	0.540983606557377
YDR318W	0	0	0.532258064516129
YNL188W	0	0	0.53125
YDR130C	1	0	0.53125
YGR179C	0	0	0.53030303030303
YDL008W	1	0	0.53030303030303
YBR160W	0	0	0.522388059701492
YHR153C	0	0	0.514705882352941
YPL253C	0	0	0.507246376811594
YFL008W	0	0	0.507042253521127
YKL138C-A	1	0	0.507042253521127
YKL042W	0	0	0.5
YKR010C	0	0	0.493150684931507
YBL063W	0	0	0.486842105263158
YMR078C	0	0	0.486842105263158
YKL089W	1	0	0.486842105263158
YJL013C	0	0	0.480519480519481
YDR499W	0	0	0.474358974358974
YMR048W	0	0	0.468354430379747
YKL101W	0	0	0.4625
YDR150W	0	0	0.45679012345679
YJR135C	0	0	0.451219512195122
YDR146C	0	0	0.44578313253012
YKL045W	0	0	0.44047619047619
YLR381W	0	0	0.435294117647059
YPL116W	0	0	0.430232558139535
YPL242C	0	0	0.425287356321839
YPR046W	0	0	0.422222222222222
YJR053W	0	0	0.422222222222222
YNL126W	1	0	0.422222222222222
YLR103C	0	0	0.417582417582418
YDL003W	0	0	0.41304347826087
YJR092W	0	0	0.410526315789474
YMR055C	0	0	0.410526315789474
YGL003C	1	0	0.410526315789474
YDR488C	0	0	0.40625
YMR117C	0	0	0.402061855670103
YJL115W	0	0	0.397959183673469
YIL149C	0	0	0.393939393939394
YPR135W	0	0	0.39
YPR018W	0	0	0.386138613861386
YEL003W	0	0	0.382352941176471
YBR156C	0	0	0.378640776699029
YER032W	0	0	0.375
YPL018W	0	0	0.371428571428571
YLR079W	0	0	0.367924528301887
YAL034W-A	0	0	0.364485981308411
YML085C	0	0	0.361111111111111
YPL174C	0	0	0.357798165137615
YBR070C	0	0	0.354545454545455
YAL024C	0	0	0.351351351351351
YGL021W	0	0	0.348214285714286
YAR008W	0	0	0.345132743362832
YDR254W	0	0	0.342105263157895
YCL024W	0	0	0.339130434782609
YMR299C	0	0	0.336206896551724
YOR349W	0	0	0.333333333333333
YJL187C	0	0	0.330508474576271
YPL208W	0	0	0.327731092436975
YDR501W	0	0	0.325
YKL179C	0	0	0.322314049586777
YPL241C	0	0	0.319672131147541
YCR065W	0	0	0.317073170731707
YNL273W	0	0	0.314516129032258
YHR191C	0	0	0.312
YJR060W	0	0	0.30952380952381
YHR129C	0	0	0.307086614173228
YGL075C	0	0	0.3046875
YCL016C	0	0	0.302325581395349
YJR112W	0	0	0.3
YIL026C	0	0	0.297709923664122
YFL037W	0	0	0.295454545454545
YGL093W	0	0	0.293233082706767
YMR294W	0	0	0.291044776119403
YKL108W	0	0	0.288888888888889
YFR031C	0	0	0.286764705882353
YPL008W	0	0	0.284671532846715
YJL092W	0	0	0.282608695652174
YMR179W	0	0	0.280575539568345
YOL017W	0	0	0.27891156462585
YOR074C	0	0	0.27891156462585
YLR313C	0	0	0.27891156462585
YLR309C	0	0	0.27891156462585
YDR052C	0	0	0.27891156462585
YDR320C-A	1	0	0.27891156462585
YMR032W	0	0	0.27891156462585
YLL003W	1	0	0.27891156462585
YOR144C	0	0	0.277027027027027
YER133W	0	0	0.275167785234899
YOL069W	0	0	0.273333333333333
YHR152W	0	0	0.271523178807947
YML124C	0	0	0.269736842105263
YMR168C	0	0	0.26797385620915
YOR038C	0	0	0.266233766233766
YLR200W	0	0	0.264516129032258
YNL250W	0	0	0.262820512820513
YLR457C	0	0	0.261146496815287
YBR211C	0	0	0.259493670886076
YIL106W	0	0	0.259259259259259
YOR025W	0	0	0.259259259259259
YLR182W	0	0	0.259259259259259
YLR212C	1	0	0.259259259259259
YML064C	0	0	0.257668711656442
YDR325W	0	0	0.25609756097561
YDR532C	0	0	0.254545454545455
YMR076C	0	0	0.253012048192771
YFL009W	0	0	0.251497005988024
YNL300W	0	1	0.251497005988024
YKR013W	0	1	0.251497005988024
YOR373W	0	0	0.25
YML109W	0	0	0.248520710059172
YLR233C	0	0	0.247058823529412
YKL048C	0	0	0.245614035087719
YDR147W	0	0	0.244186046511628
YDL101C	0	0	0.242774566473988
YKR095W	0	0	0.241379310344828
YPL233W	0	0	0.24
YJL194W	0	0	0.238636363636364
YER007W	0	0	0.23728813559322
YBR107C	0	0	0.235955056179775
YNL102W	0	0	0.23463687150838
YGR078C	0	0	0.233333333333333
YDL058W	0	0	0.232044198895028
YNL233W	0	0	0.230769230769231
YML061C	0	0	0.229508196721311
YLR086W	0	0	0.228260869565217
YBR088C	0	0	0.227027027027027
YNL298W	0	0	0.225806451612903
YLR183C	0	0	0.224598930481283
YML065W	0	0	0.223404255319149
YDR480W	0	0	0.222222222222222
YER018C	0	0	0.221052631578947
YNL271C	0	0	0.219895287958115
YJR031C	0	0	0.21875
YFR028C	0	0	0.217616580310881
YKL112W	0	0	0.216494845360825
YAR019C	0	0	0.215384615384615
YJL074C	0	0	0.214285714285714
YCL061C	0	0	0.213197969543147
YDR451C	0	0	0.212121212121212
YGR099W	0	0	0.211822660098522
YHR158C	0	0	0.211822660098522
YKL092C	0	0	0.211822660098522
YLL002W	0	0	0.211822660098522
YGR108W	1	0	0.211822660098522
YML034W	0	0	0.21078431372549
YBR138C	0	1	0.21078431372549
YNL153C	0	0	0.209756097560976
YML104C	0	0	0.20873786407767
YML094W	0	0	0.207729468599034
YGR196C	0	1	0.207729468599034
YKR101W	0	0	0.206730769230769
YMR190C	0	0	0.205741626794258
YAR007C	0	0	0.204761904761905
YLR190W	0	0	0.203791469194313
YOR060C	0	0	0.202830188679245
YOR330C	0	0	0.2018779342723
YER111C	0	0	0.200934579439252
YLR455W	0	0	0.2
YNL312W	0	0	0.199074074074074
YHR118C	0	0	0.19815668202765
YCR086W	0	0	0.197247706422018
YLR424W	0	0	0.19634703196347
YMR094W	0	0	0.195454545454545
YJR134C	0	1	0.195454545454545
YDL018C	0	0	0.194570135746606
YJL019W	0	0	0.193693693693694
YDR285W	0	0	0.192825112107623
YOL070C	0	1	0.192825112107623
YDL239C	0	0	0.191964285714286
YPL141C	0	1	0.191964285714286
YNL309W	0	0	0.191111111111111
YDL074C	0	0	0.19047619047619
YGR098C	0	0	0.19047619047619
YPL153C	0	0	0.19047619047619
YIL126W	0	0	0.19047619047619
YNL166C	0	0	0.19047619047619
YBR233W-A	1	0	0.19047619047619
YJL201W	0	0	0.189655172413793
YGR246C	0	0	0.188841201716738
YBL035C	0	0	0.188034188034188
YKL113C	0	0	0.187234042553191
YGL174W	0	0	0.186440677966102
YJR083C	0	0	0.185654008438819
YHR195W	0	0	0.184873949579832
YLR315W	0	1	0.184873949579832
YNL082W	0	0	0.184100418410042
YLR085C	0	0	0.183333333333333
YOL090W	0	0	0.182572614107884
YLR314C	0	0	0.181818181818182
YAR018C	0	0	0.181069958847737
YOR269W	0	0	0.180327868852459
YMR270C	0	0	0.179591836734694
YNL304W	0	0	0.178861788617886
YOR360C	0	0	0.178137651821862
YLL021W	0	0	0.17741935483871
YGR092W	0	0	0.176706827309237
YDR179C	0	0	0.176
YHR036W	0	0	0.175298804780877
YOR279C	0	0	0.174603174603175
YLR319C	0	0	0.173913043478261
YBR278W	0	0	0.173228346456693
YDR507C	0	0	0.172549019607843
YOL116W	0	0	0.171875
YIL142W	0	0	0.171206225680934
YIL131C	0	0	0.170542635658915
YER095W	0	0	0.16988416988417
YDR014W	0	0	0.169230769230769
YLR383W	0	0	0.168582375478927
YDL197C	0	0	0.16793893129771
YPL127C	0	0	0.167300380228137
YLL022C	0	0	0.166666666666667
YLR238W	0	0	0.166037735849057
YDR013W	0	0	0.165413533834586
YMR204C	0	0	0.164794007490637
YOR114W	0	1	0.164794007490637
YLR272C	0	0	0.164179104477612
YFR027W	0	0	0.163568773234201
YGL212W	0	0	0.162962962962963
YDR225W	0	0	0.162361623616236
YOR080W	0	0	0.161764705882353
YDR485C	0	0	0.161172161172161
YMR138W	0	0	0.160583941605839
YDL179W	0	0	0.16
YPL072W	0	0	0.159420289855072
YER155C	0	0	0.15884476534296
YHR119W	0	0	0.158273381294964
YDR219C	0	0	0.157706093189964
YDR323C	0	0	0.157142857142857
YOR033C	0	0	0.156583629893238
YNL039W	0	0	0.156028368794326
YOR265W	0	0	0.15547703180212
YJL051W	0	1	0.15547703180212
YML027W	0	0	0.154929577464789
YKL166C	0	0	0.154385964912281
YOL034W	0	0	0.153846153846154
YBL008W	0	0	0.153310104529617
YBR123C	0	0	0.152777777777778
YER149C	0	0	0.152249134948097
YPL268W	0	0	0.151724137931034
YML119W	0	1	0.151724137931034
YKR077W	0	1	0.151724137931034
YMR219W	0	0	0.151202749140893
YER104W	0	0	0.150684931506849
YLR343W	0	0	0.150170648464164
YJR140C	0	0	0.149659863945578
YBR071W	0	1	0.149659863945578
YLR386W	0	0	0.149152542372881
YDR332W	0	1	0.149152542372881
YDL164C	0	0	0.148648648648649
YBR038W	0	0	0.148148148148148
YPL256C	0	0	0.147651006711409
YDR263C	0	0	0.147157190635452
YAL016W	0	0	0.146666666666667
YML041C	0	0	0.146179401993355
YBL031W	0	1	0.146179401993355
YPL007C	0	0	0.145695364238411
YDL134C	0	0	0.145214521452145
YJR076C	0	0	0.144736842105263
YOR017W	0	0	0.144262295081967
YML043C	0	0	0.143790849673203
YLR015W	0	0	0.143322475570033
YDR289C	0	0	0.142857142857143
YMR199W	0	0	0.142394822006472
YDR097C	0	0	0.141935483870968
YBR231C	0	0	0.141479099678457
YGR238C	0	0	0.141025641025641
YML052W	0	0	0.140575079872204
YDL102W	0	0	0.140127388535032
YIL159W	0	0	0.13968253968254
YIL140W	0	0	0.139240506329114
YER173W	0	0	0.138801261829653
YML102W	0	0	0.138364779874214
YBR275C	0	0	0.137931034482759
YBL009W	0	0	0.1375
YHR061C	0	0	0.13719512195122
YLR423C	0	0	0.13719512195122
YFR019W	0	0	0.13719512195122
YJR006W	0	0	0.13719512195122
YBL097W	0	0	0.13719512195122
YNR023W	0	0	0.13719512195122
YPL161C	0	0	0.13719512195122
YIL158W	0	1	0.13719512195122
YPL152W	1	0	0.13719512195122
YCR014C	0	0	0.13677811550152
YPL203W	0	0	0.136363636363636
YEL018W	0	0	0.13595166163142
YGL163C	0	0	0.135542168674699
YNR009W	0	0	0.135135135135135
YOL091W	0	0	0.134730538922156
YLR106C	0	0	0.134328358208955
YJL095W	0	0	0.133928571428571
YNL068C	0	0	0.13353115727003
YOR257W	0	0	0.133136094674556
YNL041C	0	0	0.132743362831858
YKR090W	0	0	0.132352941176471
YNL227C	0	0	0.131964809384164
YPL158C	0	1	0.131964809384164
YDR424C	0	0	0.131578947368421
YOL115W	0	0	0.131195335276968
YBR135W	0	0	0.130813953488372
YLR376C	0	0	0.130434782608696
YGR047C	0	0	0.130057803468208
YKL011C	0	0	0.129682997118156
YLL049W	0	1	0.129682997118156
YHR167W	0	0	0.129310344827586
YBR049C	0	0	0.128939828080229
YPR104C	0	0	0.128571428571429
YDL188C	0	0	0.128205128205128
YDL017W	0	0	0.127840909090909
YGR229C	0	0	0.127478753541076
YHR178W	0	0	0.127118644067797
YAL011W	0	0	0.126760563380282
YHR014W	0	0	0.126404494382022
YHR107C	0	0	0.126050420168067
YDR362C	0	0	0.125698324022346
YLL004W	0	0	0.125348189415042
YLR227C	0	0	0.125
YNL098C	0	0	0.124653739612188
YJR046W	0	0	0.124309392265193
YOL012C	0	0	0.12396694214876
YER070W	0	0	0.123626373626374
YPR175W	0	0	0.123287671232877
YMR028W	0	0	0.122950819672131
YER157W	0	0	0.122615803814714
YJR090C	0	0	0.122282608695652
YGR278W	0	0	0.121951219512195
YHR031C	0	0	0.121621621621622
YER164W	0	0	0.121293800539084
YBR060C	0	0	0.120967741935484
YDR200C	0	0	0.120643431635389
YBR215W	0	0	0.120320855614973
YIL095W	0	0	0.12
YDR180W	0	0	0.11968085106383
YEL016C	0	0	0.119363395225464
YKL079W	0	0	0.119047619047619
YKR008W	0	0	0.118733509234828
YOR372C	0	0	0.118421052631579
YJR043C	0	0	0.118110236220472
YPR179C	0	0	0.117801047120419
YOR326W	0	0	0.117493472584856
YNL058C	0	1	0.117493472584856
YIL033C	0	0	0.1171875
YNL148C	0	0	0.116883116883117
YGL173C	0	0	0.116580310880829
YMR036C	0	0	0.116279069767442
YDR478W	0	0	0.115979381443299
YLR141W	0	0	0.115681233933162
YKL017C	0	0	0.115384615384615
YOL145C	0	0	0.115089514066496
YMR127C	0	0	0.114795918367347
YDR207C	0	0	0.114503816793893
YER170W	0	0	0.114213197969543
YDR409W	0	0	0.113924050632911
YLR032W	0	0	0.113636363636364
YDR359C	0	0	0.113350125944584
YMR240C	0	0	0.113065326633166
YBL046W	0	0	0.112781954887218
YDR017C	0	0	0.1125
YGR120C	0	0	0.112219451371571
YPL163C	0	0	0.111940298507463
YAL001C	0	0	0.11166253101737
YPL194W	0	0	0.111386138613861
YMR144W	0	1	0.111386138613861
YIL044C	0	0	0.111111111111111
YBR073W	0	0	0.110837438423645
YDR217C	0	0	0.110565110565111
YHR154W	0	0	0.110294117647059
YNL218W	0	0	0.110024449877751
YDL088C	0	0	0.109756097560976
YFR048W	0	0	0.109489051094891
YDL176W	0	1	0.109489051094891
YLR442C	0	0	0.109223300970874
YGL124C	0	0	0.108958837772397
YMR075W	0	0	0.108695652173913
YDR240C	0	0	0.108433734939759
YGR012W	0	1	0.108433734939759
YJL203W	0	0	0.108173076923077
YLR288C	0	0	0.107913669064748
YGL244W	0	0	0.107655502392345
YOR084W	0	0	0.107398568019093
YKR019C	0	0	0.107142857142857
YBR202W	0	0	0.106888361045131
YBL052C	0	0	0.106635071090047
YGR152C	0	0	0.106382978723404
YBR136W	0	0	0.106132075471698
YCL014W	0	0	0.105882352941176
YML062C	0	0	0.105633802816901
YML032C	0	0	0.105386416861827
YDR393W	0	0	0.105140186915888
YOR216C	0	0	0.104895104895105
YDR283C	0	0	0.104651162790698
YNL116W	0	0	0.104408352668213
YIR008C	0	0	0.104166666666667
YDR252W	0	0	0.103926096997691
YLR135W	0	0	0.1036866359447
YJL176C	0	0	0.103448275862069
YNL059C	0	0	0.103211009174312
YDL056W	0	0	0.102974828375286
YLR115W	0	0	0.102739726027397
YLR321C	0	0	0.10250569476082
YMR224C	0	0	0.102272727272727
YDR390C	0	0	0.102040816326531
YNL307C	0	0	0.101809954751131
YDR334W	0	0	0.101580135440181
YKL145W	0	0	0.101351351351351
YML112W	0	0	0.101123595505618
YDR089W	0	0	0.100896860986547
YPR178W	0	0	0.100671140939597
YBR057C	0	0	0.100446428571429
YKR004C	0	0	0.10022271714922
YDR464W	0	0	0.1
YJL006C	0	0	0.0997782705099778
YDR253C	0	0	0.0995575221238938
YDR335W	0	0	0.0993377483443709
YDR386W	0	0	0.0991189427312775
YNL278W	0	0	0.0989010989010989
YLR353W	0	0	0.0986842105263158
YHR102W	0	0	0.0984682713347921
YOR014W	0	0	0.0982532751091703
YLR096W	0	0	0.0980392156862745
YDR416W	0	0	0.0978260869565217
YOR188W	0	0	0.0976138828633406
YGR274C	0	0	0.0974025974025974
YDL047W	0	0	0.0971922246220302
YJL204C	0	0	0.0969827586206897
YDR183W	0	0	0.0967741935483871
YDL090C	0	0	0.0965665236051502
YGR096W	0	0	0.0963597430406852
YDR181C	0	0	0.0961538461538462
YLR373C	0	0	0.0959488272921109
YOL007C	0	1	0.0959488272921109
YDR159W	0	0	0.0957446808510638
YEL022W	0	0	0.0955414012738854
YML111W	0	0	0.0953389830508475
YBR161W	0	0	0.0951374207188161
YBR195C	0	0	0.0949367088607595
YDL141W	0	0	0.0947368421052632
YKR002W	0	0	0.0945378151260504
YDR162C	0	0	0.0943396226415094
YJR005W	0	0	0.0941422594142259
YPR025C	0	0	0.0939457202505219
YNL272C	0	0	0.09375
YLR095C	0	0	0.0935550935550936
YLR451W	0	0	0.0933609958506224
YNR011C	0	0	0.093167701863354
YPR031W	0	0	0.0929752066115702
YOR129C	0	0	0.0927835051546392
YMR172W	0	0	0.0925925925925926
YDL106C	0	0	0.0924024640657084
YIL031W	0	0	0.0922131147540984
YHR114W	0	0	0.0920245398773006
YKL139W	0	0	0.0918367346938776
YDL240W	0	0	0.0916496945010183
YLR289W	0	1	0.0916496945010183
YMR147W	0	1	0.0916496945010183
YDR472W	0	0	0.0914634146341463
YGL168W	0	0	0.0912778904665314
YNL216W	0	0	0.0910931174089069
YPR057W	0	0	0.0909090909090909
YDL006W	0	0	0.0907258064516129
YBR103W	0	0	0.0905432595573441
YJR110W	0	0	0.0903614457831325
YAR014C	0	0	0.0901803607214429
YDL175C	0	0	0.09
YDR168W	0	0	0.0898203592814371
YPL020C	0	0	0.0896414342629482
YDR369C	0	0	0.0894632206759443
YJR032W	0	0	0.0892857142857143
YGL241W	0	0	0.0891089108910891
YHR115C	0	0	0.0889328063241107
YNL286W	0	0	0.0887573964497041
YER161C	0	0	0.0885826771653543
YOR156C	0	0	0.0884086444007859
YDR448W	0	0	0.0882352941176471
YER129W	0	0	0.0880626223091976
YJL179W	0	0	0.087890625
YJL209W	0	0	0.087719298245614
YHL018W	0	1	0.087719298245614
YGR184C	0	0	0.0875486381322957
YLR305C	0	0	0.087378640776699
YGL063W	0	0	0.0872093023255814
YOR313C	0	0	0.0870406189555126
YPL162C	0	1	0.0870406189555126
YGR016W	0	1	0.0870406189555126
YOL006C	0	0	0.0868725868725869
YPL213W	0	0	0.0867052023121387
YLR368W	0	0	0.0865384615384615
YPL051W	0	0	0.0863723608445297
YOL146W	0	0	0.0862068965517241
YDR310C	0	0	0.0860420650095602
YPL046C	0	0	0.0858778625954199
YOL045W	0	0	0.0857142857142857
YLR084C	0	0	0.0855513307984791
YOR304W	0	0	0.0853889943074004
YDR022C	0	0	0.0852272727272727
YGL151W	0	0	0.0850661625708885
YLR254C	0	0	0.0849056603773585
YHR030C	0	0	0.0847457627118644
YLR033W	0	0	0.0845864661654135
YDL001W	0	1	0.0845864661654135
YGR130C	0	1	0.0845864661654135
YER114C	0	0	0.0844277673545966
YPR153W	0	1	0.0844277673545966
YBR102C	0	0	0.0842696629213483
YLR145W	0	0	0.0841121495327103
YDR054C	0	0	0.0840950639853748
YAL020C	0	0	0.0840950639853748
YLR246W	0	0	0.0840950639853748
YDR051C	0	1	0.0840950639853748
YDL122W	0	0	0.0840950639853748
YBR217W	0	0	0.0840950639853748
YNL106C	0	0	0.0840950639853748
YER013W	0	0	0.0840950639853748
YNL118C	0	0	0.0840950639853748
YIL128W	0	0	0.0840950639853748
YPL115C	0	0	0.0840950639853748
YPR111W	0	0	0.0840950639853748
YDL064W	1	0	0.0840950639853748
YOR284W	0	0	0.0839416058394161
YGR089W	0	0	0.0837887067395264
YGR225W	0	0	0.0836363636363636
YLL039C	0	0	0.0834845735027223
YKL057C	0	0	0.0833333333333333
YJL168C	0	0	0.0831826401446655
YDR301W	0	0	0.0830324909747292
YDR311W	0	0	0.0828828828828829
YOR191W	0	0	0.0827338129496403
YPR070W	0	0	0.0825852782764812
YKL149C	0	0	0.0824372759856631
YMR268C	0	0	0.0822898032200358
YDR415C	0	1	0.0822898032200358
YJL061W	0	0	0.0821428571428571
YLR039C	0	0	0.0819964349376114
YJL164C	0	0	0.0818505338078292
YPL082C	0	0	0.0817051509769094
YBR152W	0	0	0.0815602836879433
YNL064C	0	0	0.0814159292035398
YKL203C	0	0	0.0812720848056537
YHR149C	0	1	0.0812720848056537
YDR176W	0	0	0.0811287477954145
YIL132C	0	0	0.0809859154929577
YJR099W	0	0	0.0808435852372583
YPL133C	0	0	0.0807017543859649
YCL063W	0	0	0.0805604203152364
YKR063C	0	0	0.0804195804195804
YBR184W	0	1	0.0804195804195804
YLL001W	0	0	0.0802792321116928
YOR298W	0	0	0.0801393728222996
YOL089C	0	0	0.08
YJL077C	0	1	0.08
YJR057W	0	0	0.0798611111111111
YML011C	0	0	0.0797227036395147
YJL173C	0	0	0.0795847750865052
YEL037C	0	0	0.079447322970639
YDR208W	0	0	0.0793103448275862
YPR105C	0	0	0.0791738382099828
YNL261W	0	0	0.0790378006872852
YFL017C	0	0	0.0789022298456261
YLR357W	0	0	0.0787671232876712
YGL210W	0	0	0.0786324786324786
YLR087C	0	0	0.0784982935153584
YFL023W	0	0	0.0783645655877342
YPR055W	0	0	0.0782312925170068
YHL007C	0	0	0.0780984719864177
YDL225W	0	0	0.0779661016949153
YDL013W	0	0	0.077834179357022
YDL116W	0	0	0.0777027027027027
YDL044C	0	0	0.0775716694772344
YGL023C	0	0	0.0774410774410774
YKL095W	0	0	0.0773109243697479
YER098W	0	0	0.0771812080536913
YJL047C	0	0	0.0770519262981574
YHR134W	0	0	0.0769230769230769
YGR198W	0	0	0.0767946577629382
YBR098W	0	0	0.0766666666666667
YNL329C	0	0	0.0765391014975042
YAL032C	0	0	0.0764119601328904
YIL154C	0	0	0.0762852404643449
YCR066W	0	0	0.076158940397351
YER040W	0	0	0.0760330578512397
YBR007C	0	1	0.0760330578512397
YDL105W	0	0	0.0759075907590759
YML101C	0	1	0.0759075907590759
YGL133W	0	0	0.0757825370675453
YER122C	0	0	0.0756578947368421
YKL114C	0	0	0.0755336617405583
YDR328C	0	0	0.0754098360655738
YBL085W	0	0	0.0752864157119476
YER112W	0	0	0.0751633986928105
YMR227C	0	0	0.0750407830342577
YPL017C	0	1	0.0750407830342577
YCR084C	0	0	0.0749185667752443
YER180C	0	0	0.0747967479674797
YDR212W	0	0	0.0746753246753247
YCR077C	0	0	0.0745542949756888
YPL021W	0	0	0.0744336569579288
YKL088W	0	0	0.074313408723748
YGL190C	0	0	0.0741935483870968
YER019W	0	0	0.0740740740740741
YJL110C	0	0	0.0739549839228296
YNL161W	0	0	0.0738362760834671
YIL129C	0	0	0.0737179487179487
YFR046C	0	0	0.0736
YJL089W	0	0	0.073482428115016
YBR119W	0	0	0.0733652312599681
YML095C	0	0	0.0732484076433121
YOL076W	0	0	0.0731319554848967
YML059C	0	0	0.073015873015873
YPR034W	0	0	0.0729001584786054
YFL049W	0	0	0.0727848101265823
YDL220C	0	0	0.0726698262243286
YPL045W	0	0	0.0725552050473186
YPL120W	0	0	0.0724409448818898
YPL055C	0	0	0.0723270440251572
YAL013W	0	0	0.0722135007849294
YHR120W	0	0	0.0721003134796238
YMR113W	0	0	0.0719874804381847
YNL031C	0	0	0.071875
YCR059C	0	0	0.0717628705148206
YNL206C	0	0	0.0716510903426791
YMR154C	0	0	0.0715396578538103
YDR027C	0	0	0.0714285714285714
YDL195W	0	0	0.0713178294573643
YMR213W	0	0	0.0712074303405573
YIL029C	0	0	0.071097372488408
YGR116W	0	0	0.0709876543209877
YER177W	0	0	0.0708782742681048
YKR007W	0	0	0.0707692307692308
YDR473C	0	0	0.0706605222734255
YDR191W	0	0	0.0705521472392638
YIL040W	0	0	0.0704441041347626
YNL076W	0	0	0.0703363914373089
YNL294C	0	0	0.0702290076335878
YBL021C	0	0	0.0701219512195122
YNL107W	0	0	0.0700152207001522
YMR077C	0	0	0.0699088145896656
YDR295C	0	0	0.0698027314112291
YMR065W	0	0	0.0696969696969697
YER119C	0	0	0.0695915279878971
YKR082W	0	0	0.0694864048338369
YNL222W	0	0	0.0693815987933635
YPL122C	0	0	0.0692771084337349
YLR371W	0	0	0.0691729323308271
YPL069C	0	0	0.0690690690690691
YMR283C	0	0	0.0689655172413793
YBR165W	0	0	0.0688622754491018
YKR055W	0	0	0.0687593423019432
YER176W	0	0	0.0686567164179104
YBR257W	0	0	0.0685543964232489
YHR164C	0	0	0.068452380952381
YER089C	0	0	0.0683506686478455
YJL058C	0	0	0.0682492581602374
YBR245C	0	0	0.0681481481481482
YBR010W	0	0	0.0680473372781065
YOR242C	0	0	0.0679468242245199
YNR051C	0	0	0.0678466076696165
YBR270C	0	1	0.0678466076696165
YMR042W	0	0	0.0677466863033873
YMR222C	0	1	0.0677466863033873
YLR114C	0	0	0.0676470588235294
YFR013W	0	0	0.0675477239353891
YMR276W	0	0	0.0674486803519062
YLR228C	0	0	0.0673499267935578
YGR072W	0	0	0.0672514619883041
YJL112W	0	0	0.0671532846715329
YLR234W	0	0	0.0670553935860058
YDR122W	0	0	0.0669577874818049
YBR045C	0	0	0.0668604651162791
YBL080C	0	0	0.0667634252539913
YPR049C	0	0	0.0666666666666667
YBR055C	0	0	0.0665701881331404
YDL103C	0	0	0.0664739884393064
YML023C	0	0	0.0663780663780664
YEL064C	0	0	0.0662824207492795
YPL252C	0	0	0.0661870503597122
YLR207W	0	0	0.0660919540229885
YCR092C	0	0	0.0659971305595409
YMR061W	0	0	0.0659025787965616
YHL038C	0	0	0.0658082975679542
YNL091W	0	0	0.0657142857142857
YOR110W	0	0	0.0656205420827389
YDR173C	0	0	0.0655270655270655
YKR029C	0	0	0.0654338549075391
YFR018C	0	1	0.0654338549075391
YBR167C	0	0	0.0653409090909091
YGL065C	0	0	0.0652482269503546
YDR469W	0	0	0.0651558073654391
YMR016C	0	0	0.0650636492220651
YNL158W	0	0	0.0649717514124294
YPL022W	0	0	0.0648801128349788
YOR083W	0	0	0.0647887323943662
YDR460W	0	0	0.0646976090014065
YDR510W	0	0	0.0646067415730337
YOR141C	0	1	0.0646067415730337
YDR227W	0	0	0.0645161290322581
YKL075C	0	0	0.0644257703081232
YMR263W	0	0	0.0643356643356643
YBL037W	0	0	0.0642458100558659
YIL061C	0	0	0.0641562064156206
YDR004W	0	0	0.064066852367688
YMR137C	0	0	0.0639777468706537
YHR111W	0	0	0.0638888888888889
YBR200W	0	0	0.0638002773925104
YGL113W	0	0	0.0637119113573407
YPL016W	0	0	0.0636237897648686
YCR051W	0	1	0.0636237897648686
YER105C	0	0	0.0635359116022099
YPR164W	0	0	0.063448275862069
YDL077C	0	0	0.0633608815426997
YGL066W	0	0	0.063273727647868
YFR034C	0	0	0.0631868131868132
YOR115C	0	0	0.0631001371742112
YNL136W	0	0	0.063013698630137
YMR019W	0	1	0.063013698630137
YDR243C	0	0	0.0629274965800274
YML016C	0	0	0.0628415300546448
YIR002C	0	0	0.0627557980900409
YGR009C	0	0	0.0626702997275204
YBL025W	0	0	0.0625850340136054
YBR289W	0	0	0.0625
YLR335W	0	0	0.062415196743555
YMR052W	0	0	0.0623306233062331
YDR279W	0	0	0.0622462787550744
YBL047C	0	0	0.0621621621621622
YML071C	0	0	0.0620782726045884
YGR002C	0	0	0.0619946091644205
YLR337C	0	0	0.0619111709286676
YMR106C	0	0	0.0618279569892473
YPL031C	0	0	0.061744966442953
YER152C	0	1	0.061744966442953
YKL198C	0	0	0.0616621983914209
YGR134W	0	0	0.0615796519410977
YDL139C	0	1	0.0615796519410977
YAL026C	0	0	0.0614973262032086
YDR326C	0	0	0.061415220293725
YBR023C	0	0	0.0613333333333333
YOR101W	0	0	0.0612516644474035
YJL128C	0	0	0.0611702127659574
YNL258C	0	0	0.0610889774236388
YML031W	0	0	0.0610079575596817
YER109C	0	0	0.0609271523178808
YBR243C	0	0	0.0608465608465608
YHR103W	0	0	0.0607661822985469
YJR084W	0	0	0.0606860158311346
YDR121W	0	0	0.0606060606060606
YER116C	0	0	0.0605263157894737
YIL138C	0	0	0.0604467805519054
YPL228W	0	0	0.0603674540682415
YOL054W	0	0	0.0602883355176933
YCL008C	0	0	0.0602094240837696
YOL078W	0	0	0.0601307189542484
YLR263W	0	0	0.0600522193211488
YLR396C	0	0	0.059973924380704
YKL005C	0	0	0.0598958333333333
YGR028W	0	0	0.0598179453836151
YBR158W	0	0	0.0597402597402597
YGR217W	0	0	0.059662775616083
YLR287C	0	1	0.059662775616083
YDR363W	0	0	0.0595854922279793
YER120W	0	0	0.0595084087968952
YBR288C	0	0	0.0594315245478036
YPL006W	0	0	0.0593548387096774
YKR036C	0	0	0.0592783505154639
YJL081C	0	0	0.0592020592020592
YDL108W	0	0	0.0591259640102828
YDL073W	0	1	0.0591259640102828
YOR266W	0	0	0.0590500641848524
YEL015W	0	0	0.058974358974359
YKR031C	0	0	0.058898847631242
YER022W	0	0	0.0588235294117647
YMR234W	0	0	0.0587484035759898
YBR188C	0	0	0.0586734693877551
YLR154C	0	0	0.0585987261146497
YDR419W	0	0	0.0585241730279898
YGR203W	0	1	0.0585241730279898
YGL025C	0	0	0.0584498094027954
YBR264C	0	0	0.0583756345177665
YNL267W	0	0	0.0583016476552598
YOL130W	0	0	0.0582278481012658
YIR013C	0	0	0.0581542351453856
YMR273C	0	0	0.0580808080808081
YOR112W	0	0	0.0580075662042875
YOR264W	0	1	0.0580075662042875
YJL127C	0	0	0.0579345088161209
YJL183W	0	0	0.0578616352201258
YDR076W	0	0	0.0577889447236181
YKR078W	0	0	0.0577164366373902
YML066C	0	0	0.0576441102756892
YDL059C	0	0	0.0575719649561952
YCR038C	0	0	0.0575
YOR363C	0	0	0.0574282147315855
YDR110W	0	0	0.057356608478803
YHR011W	0	0	0.0572851805728518
YJR098C	0	1	0.0572851805728518
YGL017W	0	0	0.0572139303482587
YLR429W	0	0	0.0571428571428571
YOR180C	0	0	0.0570719602977667
YJR059W	0	0	0.057001239157373
YLR011W	0	0	0.0569306930693069
YCR094W	0	0	0.0568603213844252
YLR260W	0	0	0.0567901234567901
YBR128C	0	0	0.0567200986436498
YBL002W	0	0	0.0566502463054187
YBR129C	0	0	0.0565805658056581
YPL240C	0	0	0.0565110565110565
YKR064W	0	1	0.0565110565110565
YIR023W	0	0	0.056441717791411
YDR228C	0	0	0.0563725490196078
YBR131W	0	0	0.0563035495716034
YJL124C	0	0	0.0562347188264059
YDR128W	0	1	0.0562347188264059
YLR067C	0	0	0.0561660561660562
YGR270W	0	0	0.0560975609756098
YDL087C	0	0	0.0560292326431181
YIL084C	0	0	0.0559610705596107
YLR166C	0	0	0.0558930741190765
YMR022W	0	0	0.0558252427184466
YLR318W	0	0	0.0557575757575758
YPL067C	0	1	0.0557575757575758
YGL201C	0	0	0.0556900726392252
YBL088C	0	0	0.0556227327690447
YMR285C	0	0	0.0555555555555556
YJR022W	0	0	0.0554885404101327
YDR138W	0	0	0.0554216867469879
YBL010C	0	1	0.0554216867469879
YDL019C	0	0	0.0553549939831528
YPL005W	0	0	0.0552884615384615
YML069W	0	0	0.0552220888355342
YDR244W	0	0	0.0551558752997602
YMR069W	0	0	0.0550898203592814
YBR008C	0	0	0.0550239234449761
YML060W	0	0	0.0549581839904421
YLR384C	0	0	0.0548926014319809
YMR156C	0	0	0.0548271752085816
YHR040W	0	0	0.0547619047619048
YOR233W	0	0	0.0546967895362663
YBL019W	0	0	0.0546318289786223
YNL236W	0	0	0.0545670225385528
YDR106W	0	0	0.0545023696682464
YMR021C	0	0	0.0544378698224852
YDR444W	0	1	0.0544378698224852
YDL214C	0	0	0.0543735224586288
YOL066C	0	0	0.0543093270365998
YGR040W	0	0	0.0542452830188679
YLR013W	0	0	0.0541813898704358
YHR090C	0	0	0.0541176470588235
YBL105C	0	0	0.0540540540540541
YER147C	0	0	0.0539906103286385
YOR275C	0	0	0.0539273153575615
YMR232W	0	0	0.053864168618267
YLR440C	0	0	0.0538011695906433
YOL095C	0	0	0.0537383177570093
YNR032W	0	0	0.0536756126021004
YOR075W	0	0	0.0536130536130536
YDL098C	0	0	0.0535506402793946
YNL164C	0	0	0.0534883720930233
YOL023W	0	0	0.0534262485481998
YIR009W	0	0	0.0533642691415313
YOR368W	0	0	0.0533024333719583
YOR231W	0	0	0.0532407407407407
YOR179C	0	0	0.0531791907514451
YGL130W	0	0	0.0531177829099307
YPR085C	0	1	0.0531177829099307
YLR363C	0	0	0.0530565167243368
YNL204C	0	0	0.0529953917050691
YMR311C	0	0	0.0529344073647871
YDR166C	0	0	0.0528735632183908
YBR148W	0	1	0.0528735632183908
YOR094W	0	0	0.052812858783008
YLR265C	0	0	0.0527522935779817
YER151C	0	0	0.0526918671248568
YKL130C	0	0	0.0526315789473684
YPL038W	0	0	0.0525714285714286
YPL180W	0	0	0.0525114155251142
YIL046W	0	0	0.0524515393386545
YDR030C	0	0	0.0523917995444191
YDR235W	0	0	0.0523321956769056
YOL135C	0	0	0.0522727272727273
YDR293C	0	0	0.0522133938706016
YDR371W	0	1	0.0522133938706016
YER014W	0	0	0.0521541950113379
YPL065W	0	0	0.0520951302378256
YDR108W	0	0	0.0520361990950226
YMR312W	0	0	0.0519774011299435
YBL023C	0	0	0.0519187358916479
YDR420W	0	0	0.0518602029312289
YDR081C	0	0	0.0518018018018018
YDL005C	0	0	0.0517435320584927
YPR161C	0	0	0.051685393258427
YIL008W	0	0	0.0516273849607183
YBL103C	0	0	0.0515695067264574
YIL130W	0	1	0.0515695067264574
YIL020C	0	0	0.051511758118701
YGR200C	0	0	0.0514541387024608
YLR082C	0	0	0.0513966480446927
YNL282W	0	0	0.0513392857142857
YMR212C	0	0	0.0512820512820513
YDR435C	0	0	0.0512249443207127
YKL189W	0	0	0.0511679644048943
YJL090C	0	0	0.0511111111111111
YBR237W	0	0	0.051054384017758
YLR418C	0	0	0.0509977827050998
YNL084C	0	0	0.0509413067552602
YKL086W	0	0	0.0508849557522124
YOL110W	0	0	0.050828729281768
YMR031C	0	1	0.050828729281768
YNL128W	0	0	0.0507726269315673
YDR305C	0	0	0.0507166482910695
YGL110C	0	1	0.0507166482910695
YOL113W	0	0	0.0506607929515418
YBR130C	0	0	0.0506050605060506
YGL153W	0	0	0.0505494505494506
YBR168W	0	0	0.0504939626783754
YAL019W	0	0	0.0504385964912281
YML093W	0	0	0.0503833515881709
YJR141W	0	0	0.050328227571116
YNL316C	0	0	0.0502732240437158
YDL154W	0	0	0.0502183406113537
YLR316C	0	0	0.0501635768811341
YDL020C	0	0	0.0501089324618736
YOR177C	0	0	0.0500544069640914
YDR034C	0	0	0.05
YML099C	0	0	0.0499457111834962
YBR176W	0	0	0.0498915401301518
YHR150W	0	0	0.0498374864572048
YNL072W	0	0	0.0497835497835498
YCR088W	0	0	0.0497297297297297
YAR003W	0	0	0.0496760259179266
YDR315C	0	0	0.0496224379719525
YGR252W	0	0	0.0495689655172414
YDL069C	0	0	0.0495156081808396
YNL290W	0	0	0.0494623655913978
YDR082W	0	0	0.0494092373791622
YER008C	0	0	0.0493562231759657
YPL151C	0	0	0.0493033226152197
YKR086W	0	0	0.0492505353319058
YPL064C	0	1	0.0492505353319058
YDR189W	0	0	0.0491978609625668
YNL325C	0	0	0.0491452991452991
YER167W	0	0	0.0490928495197439
YNL308C	0	0	0.0490405117270789
YOL067C	0	0	0.0489882854100106
YNL262W	0	0	0.048936170212766
YJR003C	0	0	0.048884165781084
YBR179C	0	0	0.0488322717622081
YDR515W	0	0	0.0487804878048781
YER083C	0	0	0.048728813559322
YDR440W	0	0	0.0486772486772487
YPL042C	0	0	0.0486257928118393
YJR075W	0	0	0.0485744456177402
YLR126C	0	0	0.0485232067510548
YER168C	0	0	0.0484720758693361
YBR186W	0	0	0.0484210526315789
YFL025C	0	0	0.0483701366982124
YBR216C	0	0	0.0483193277310924
YGL145W	0	0	0.0482686253934942
YMR162C	0	0	0.0482180293501048
YLR310C	0	0	0.0481675392670157
YMR288W	0	0	0.0481171548117155
YDR363W-A	0	0	0.0480668756530825
YHR013C	0	0	0.0480167014613779
YPL227C	0	0	0.0479666319082377
YDR383C	0	1	0.0479666319082377
YCR073W-A	0	0	0.0479166666666667
YPR180W	0	0	0.0478668054110302
YDR421W	0	0	0.0478170478170478
YIL034C	0	0	0.0477673935617861
YER179W	0	0	0.0477178423236514
YGL073W	0	0	0.0476683937823834
YDR489W	0	0	0.0476190476190476
YBR258C	0	0	0.047569803516029
YNR017W	0	0	0.0475206611570248
YMR176W	0	0	0.0474716202270382
YKL025C	0	0	0.0474226804123711
YBR170C	0	0	0.0473738414006179
YGR013W	0	0	0.0473251028806584
YBR009C	0	0	0.0472764645426516
YHR127W	0	1	0.0472764645426516
YBL014C	0	0	0.0472279260780287
YNL180C	0	0	0.0471794871794872
YGL115W	0	0	0.0471311475409836
YGR202C	0	0	0.0470829068577277
YLR035C	0	0	0.0470347648261759
YJR004C	0	0	0.0469867211440245
YPR183W	0	0	0.0469387755102041
YOR066W	0	1	0.0469387755102041
YGL056C	0	1	0.0469387755102041
YDR195W	0	0	0.0468909276248726
YNR007C	0	0	0.0468431771894094
YIL112W	0	0	0.046795523906409
YMR023C	0	0	0.0467479674796748
YJL106W	0	0	0.0467005076142132
YDR144C	0	0	0.0466531440162272
YBL003C	0	0	0.0466058763931104
YHR012W	0	0	0.0465587044534413
YBL079W	0	0	0.0465116279069767
YBR081C	0	0	0.0464646464646465
YPR171W	0	0	0.0464177598385469
YBR274W	0	0	0.0463709677419355
YKL160W	0	0	0.0463242698892246
YKL012W	0	0	0.0462776659959759
YGL170C	0	0	0.0462311557788945
YCR073C	0	0	0.0461847389558233
YOR061W	0	0	0.0461384152457372
YER153C	0	0	0.0460921843687375
YOL132W	0	0	0.046046046046046
YBL020W	0	0	0.046
YBR281C	0	0	0.045954045954046
YOR106W	0	0	0.0459081836327345
YDR213W	0	0	0.0458624127617149
YOR339C	0	0	0.0458167330677291
YIR004W	0	0	0.045771144278607
YLR117C	0	0	0.0457256461232604
YNL199C	0	0	0.0456802383316783
YDR291W	0	1	0.0456802383316783
YOL102C	0	0	0.0456349206349206
YOR023C	0	0	0.045589692765114
YBR095C	0	0	0.0455445544554455
YDL107W	0	0	0.0454995054401583
YGL208W	0	0	0.0454545454545455
YMR025W	0	0	0.0454096742349457
YLR362W	0	0	0.0453648915187377
YAL056W	0	0	0.045320197044335
YOL033W	0	0	0.0452755905511811
YPL140C	0	0	0.0452310717797443
YMR296C	0	0	0.0451866404715128
YDR276C	0	0	0.0451422963689892
YPR095C	0	0	0.0450980392156863
YPL164C	0	0	0.0450538687561214
YPL215W	0	0	0.0450097847358121
YPL189W	0	0	0.0449657869012708
YAL055W	0	0	0.044921875
YKL105C	0	1	0.044921875
YOR113W	0	0	0.0448780487804878
YNL310C	0	0	0.0448343079922027
YLR329W	0	0	0.0447906523855891
YMR163C	0	0	0.0447470817120623
YGR003W	0	0	0.0447035957240039
YCR008W	0	0	0.0446601941747573
YIR006C	0	0	0.0446168768186227
YHR034C	0	0	0.0445736434108527
YKL134C	0	0	0.0445304937076476
YCR018C	0	0	0.0444874274661509
YDL065C	0	0	0.0444444444444444
YDL093W	0	0	0.0444015444015444
YDR232W	0	0	0.0443587270973963
YFL029C	0	0	0.0443159922928709
YFR016C	0	1	0.0443159922928709
YOR027W	0	0	0.0442733397497594
YMR091C	0	0	0.0442307692307692
YDR317W	0	0	0.0441882804995197
YDR273W	0	0	0.0441458733205374
YMR185W	0	1	0.0441458733205374
YLR181C	0	0	0.0441035474592522
YDL115C	0	0	0.0440613026819923
YGR122W	0	0	0.0440191387559809
YHR135C	0	0	0.0439770554493308
YBL032W	0	0	0.0439350525310411
YER106W	0	0	0.0438931297709924
YOR346W	0	0	0.0438512869399428
YOR172W	0	0	0.0438095238095238
YNR010W	0	0	0.043767840152236
YER051W	0	0	0.0437262357414449
YJL146W	0	0	0.043684710351377
YJL024C	0	0	0.0436432637571157
YMR029C	0	0	0.0436018957345972
YER100W	0	0	0.0435606060606061
YAR002W	0	0	0.043519394512772
YPR019W	0	0	0.0434782608695652
YBR233W	0	1	0.0434782608695652
YOR308C	0	0	0.0434372049102927
YMR139W	0	0	0.0433962264150943
YNL201C	0	0	0.0433553251649387
YIL002C	0	0	0.0433145009416196
YOR064C	0	0	0.0432737535277516
YDR407C	0	0	0.0432330827067669
YOL149W	0	0	0.0431924882629108
YLR098C	0	0	0.0431519699812383
YDL209C	0	0	0.0431115276476101
YPL101W	0	0	0.0430711610486891
YLR005W	0	0	0.0430308699719364
YER162C	0	0	0.0429906542056075
YGL064C	0	0	0.0429505135387488
YCR042C	0	0	0.042910447761194
YMR231W	0	0	0.0428704566635601
YER174C	0	0	0.042830540037244
YBR253W	0	0	0.0427906976744186
YBR276C	0	0	0.0427509293680297
YLR292C	0	0	0.042711234911792
YPR162C	0	0	0.0426716141001855
YDL030W	0	0	0.0426320667284523
YNL014W	0	0	0.0425925925925926
YNL230C	0	0	0.0425531914893617
YIL007C	0	0	0.0425138632162662
YNL264C	0	0	0.0424746075715605
YPL254W	0	0	0.0424354243542435
YMR284W	0	0	0.0423963133640553
YDL170W	0	0	0.0423572744014733
YDR021W	0	0	0.0423183072677093
YPL096W	0	0	0.0422794117647059
YFR005C	0	0	0.0422405876951331
YDR314C	0	0	0.0422018348623853
YKR038C	0	0	0.0421631530705774
YOL009C	0	0	0.0421245421245421
YBR112C	0	0	0.0420860018298262
YCL044C	0	0	0.0420475319926874
YPR072W	0	0	0.0420091324200913
YEL056W	0	0	0.041970802919708
YBR228W	0	0	0.0419325432999088
YIL063C	0	0	0.0418943533697632
YER172C	0	0	0.0418562329390355
YKL041W	0	0	0.0418181818181818
YER093C	0	0	0.041780199818347
YLR049C	0	1	0.041780199818347
YOR350C	0	1	0.041780199818347
YMR207C	0	0	0.0417422867513612
YBR236C	0	0	0.0417044424297371
YER075C	0	0	0.0416666666666667
YBR041W	0	0	0.0416289592760181
YFL024C	0	0	0.0415913200723327
YOR048C	0	0	0.041553748870822
YDR324C	0	0	0.0415162454873646
YOR008C-A	0	0	0.0414788097385032
YER028C	0	0	0.0414414414414414
YML007W	0	0	0.0414041404140414
YMR037C	0	0	0.0413669064748201
YOR353C	0	0	0.041329739442947
YEL041W	0	0	0.0412926391382406
YDR132C	0	1	0.0412926391382406
YML076C	0	0	0.0412556053811659
YHL019C	0	0	0.0412186379928315
YJL085W	0	0	0.0411817367949866
YHR194W	0	0	0.0411449016100179
YGL232W	0	0	0.0411081322609473
YGR056W	0	0	0.0410714285714286
YLL027W	0	0	0.0410347903657449
YOR358W	0	0	0.0409982174688057
YDR161W	0	0	0.0409617097061443
YDL002C	0	0	0.0409252669039146
YLR417W	0	0	0.0408888888888889
YDR523C	0	0	0.0408525754884547
YNL099C	0	0	0.0408163265306122
YFL013C	0	0	0.0407801418439716
YKR022C	0	0	0.0407440212577502
YLR385C	0	0	0.0407079646017699
YLR399C	0	0	0.0406719717064545
YOL138C	0	0	0.0406360424028269
YNL275W	0	0	0.0406001765225066
YNL167C	0	0	0.0405643738977072
YPR042C	0	0	0.0405286343612335
YMR275C	0	0	0.0404929577464789
YPR040W	0	0	0.040457343887423
YOR181W	0	0	0.0404217926186292
YER029C	0	0	0.0403863037752414
YDL216C	0	0	0.0403508771929825
YHL009C	0	0	0.0403155127081507
YLR431C	0	0	0.0402802101576182
YBR175W	0	0	0.0402449693788276
YKL028W	0	0	0.0402097902097902
YGL087C	0	0	0.040174672489083
YOR076C	0	0	0.0401396160558464
YDR364C	0	0	0.040104620749782
YDL166C	0	0	0.0400696864111498
YDL120W	0	0	0.0400348128807659
YOL001W	0	0	0.04
YEL030W	0	0	0.0399652476107732
YHR206W	0	0	0.0399305555555556
YBR059C	0	0	0.0398959236773634
YBR227C	0	1	0.0398959236773634
YGR221C	0	0	0.0398613518197574
YNL292W	0	0	0.0398268398268398
YOR351C	0	0	0.0397923875432526
YJL039C	0	0	0.0397579948141746
YCL039W	0	0	0.0397236614853195
YDR389W	0	0	0.0396893874029336
YJR052W	0	0	0.0396551724137931
YNR048W	0	0	0.0396210163652024
YGL094C	0	0	0.0395869191049914
YER132C	0	0	0.0395528804815133
YKL015W	0	0	0.0395189003436426
YDR490C	0	0	0.0394849785407725
YBR133C	0	0	0.039451114922813
YMR064W	0	0	0.0394173093401885
YNL299W	0	0	0.0393835616438356
YDR379W	0	0	0.039349871685201
YBL074C	0	0	0.0393162393162393
YLR394W	0	0	0.0392826643894108
YDR156W	0	0	0.0392491467576792
YPR068C	0	0	0.0392156862745098
YGL119W	0	0	0.0391822827938671
YCL026C-A	0	0	0.0391489361702128
YIL139C	0	0	0.0391156462585034
YDR145W	0	0	0.0390824129141886
YAL041W	0	0	0.0390492359932088
YNL224C	0	1	0.0390492359932088
YHR091C	0	0	0.0390161153519932
YGL211W	0	0	0.0389830508474576
YGR156W	0	0	0.0389500423370025
YNL097C	0	0	0.038917089678511
YPR054W	0	0	0.0388841927303466
YPL048W	0	0	0.0388513513513514
YKL210W	0	0	0.0388185654008439
YGR071C	0	1	0.0388185654008439
YHR058C	0	0	0.0387858347386172
YDR028C	0	0	0.0387531592249368
YLL063C	0	0	0.0387205387205387
YOR148C	0	0	0.0386879730866274
YOL065C	0	0	0.038655462184874
YJL087C	0	0	0.0386230058774139
YHR207C	0	1	0.0386230058774139
YDR075W	0	0	0.0385906040268456
YLR306W	0	0	0.038558256496228
YLL032C	0	1	0.038558256496228
YDL205C	0	0	0.0385259631490787
YAL031C	0	0	0.0384937238493724
YOR255W	0	0	0.0384615384615385
YBR164C	0	0	0.0384294068504595
YDR529C	0	0	0.0383973288814691
YNL257C	0	0	0.0383653044203503
YJR035W	0	0	0.0383333333333333
YMR112C	0	0	0.0383014154870941
YLR405W	0	0	0.0382695507487521
YJL005W	0	0	0.0382377389858687
YPL138C	0	0	0.0382059800664452
YPR052C	0	0	0.0381742738589212
YGL070C	0	0	0.0381426202321725
YDR099W	0	0	0.0381110190555095
YGR277C	0	0	0.0380794701986755
YBL024W	0	0	0.0380479735318445
YOR315W	0	0	0.0380165289256198
YIL021W	0	0	0.0379851362510322
YDR303C	0	0	0.037953795379538
YGL162W	0	0	0.0379225061830173
YLR144C	0	0	0.0378912685337726
YNR008W	0	0	0.0378600823045267
YLR204W	0	0	0.0378289473684211
YJR152W	0	0	0.037797863599014
YDL033C	0	0	0.0377668308702791
YJR138W	0	1	0.0377668308702791
YDL112W	0	0	0.0377358490566038
YLR116W	0	0	0.0377049180327869
YBR163W	0	1	0.0377049180327869
YDR484W	0	0	0.0376740376740377
YMR044W	0	0	0.0376432078559738
YBR087W	0	0	0.0376124284546198
YMR017W	0	0	0.0375816993464052
YBL060W	0	1	0.0375816993464052
YPR007C	0	0	0.0375510204081633
YMR277W	0	0	0.0375203915171289
YGL035C	0	0	0.0374898125509372
YOL108C	0	0	0.0374592833876222
YGR054W	0	0	0.0374288039056143
YOL128C	0	0	0.0373983739837398
YML127W	0	0	0.0373679935012185
YBR260C	0	0	0.0373376623376623
YNL090W	0	0	0.0373073803730738
YNR031C	0	0	0.0372771474878444
YGL251C	0	0	0.037246963562753
YMR306W	0	0	0.0372168284789644
YML006C	0	0	0.0371867421180275
YHR182W	0	1	0.0371867421180275
YNL288W	0	0	0.037156704361874
YGL005C	0	0	0.0371267150928168
YPL001W	0	0	0.0370967741935484
YDL080C	0	0	0.0370668815471394
YLR071C	0	0	0.037037037037037
YIL038C	0	0	0.0370072405470636
YHR101C	0	0	0.0369774919614148
YIL156W	0	0	0.0369477911646586
YDL149W	0	0	0.0369181380417336
YLR341W	0	0	0.0368885324779471
YOL133W	0	0	0.0368589743589744
YCR033W	0	0	0.0368294635708567
YGR271W	0	0	0.0368
YPL150W	0	1	0.0368
YNR035C	0	0	0.0367705835331735
YGR218W	0	0	0.036741214057508
YER166W	0	0	0.0367118914604948
YJL035C	0	0	0.0366826156299841
YEL019C	0	0	0.0366533864541833
YDR069C	0	0	0.036624203821656
YGR112W	0	0	0.0365950676213206
YPL047W	0	0	0.0365659777424483
YOR217W	0	0	0.0365369340746624
YJR136C	0	0	0.0365079365079365
YPL110C	0	0	0.0364789849325932
YOR070C	0	0	0.0364500792393027
YNL318C	0	0	0.0364212193190816
YJR036C	0	0	0.0363924050632911
YKL032C	0	0	0.0363636363636364
YLL007C	0	1	0.0363636363636364
YLR430W	0	0	0.0363349131121643
YDR412W	0	0	0.0363062352012628
YBR254C	0	0	0.0362776025236593
YPR081C	0	0	0.0362490149724192
YDR104C	0	0	0.0362204724409449
YBL006C	0	0	0.036191974822974
YKL127W	0	0	0.0361635220125786
YGR004W	0	0	0.0361351139041634
YOR357C	0	0	0.0361067503924647
YDL117W	0	0	0.036078431372549
YNL232W	0	0	0.0360501567398119
YHL012W	0	0	0.0360219263899765
YBR290W	0	0	0.0359937402190923
YGR049W	0	0	0.035965598123534
YPR129W	0	0	0.0359375
YKL193C	0	0	0.0359094457455113
YPR152C	0	1	0.0359094457455113
YJR082C	0	0	0.0358814352574103
YKL214C	0	0	0.0358534684333593
YDL029W	0	0	0.0358255451713396
YAL043C	0	0	0.0357976653696498
YJR021C	0	0	0.0357698289269051
YAL029C	0	0	0.0357420357420357
YPL271W	0	0	0.0357142857142857
YBR091C	0	0	0.0356865787432118
YOR290C	0	0	0.0356589147286822
YOL051W	0	0	0.0356312935708753
YLR016C	0	0	0.0356037151702786
YFR051C	0	0	0.0355761794276876
YOL068C	0	0	0.035548686244204
YLR312C	0	1	0.035548686244204
YOL093W	0	0	0.0355212355212355
YLR044C	0	0	0.0354938271604938
YNL223W	0	0	0.0354664610639938
YBR192W	0	0	0.0354391371340524
YER059W	0	0	0.0354118552732871
YCL010C	0	0	0.0353846153846154
YJL099W	0	0	0.0353574173712529
YMR274C	0	0	0.0353302611367127
YCR016W	0	0	0.0353031465848043
YDR459C	0	0	0.0352760736196319
YNL245C	0	0	0.0352490421455939
YJL010C	0	0	0.0352220520673813
YPR176C	0	0	0.0352059925093633
YAL040C	0	0	0.0352059925093633
YLR094C	0	0	0.0352059925093633
YDR414C	0	0	0.0352059925093633
YDL226C	0	0	0.0352059925093633
YPR189W	0	0	0.0352059925093633
YBR120C	0	0	0.0352059925093633
YDL079C	0	0	0.0352059925093633
YKL059C	0	0	0.0352059925093633
YBR180W	0	0	0.0352059925093633
YPL167C	0	0	0.0352059925093633
YDL230W	0	0	0.0352059925093633
YLR410W	0	0	0.0352059925093633
YLR025W	0	0	0.0352059925093633
YPL247C	0	1	0.0352059925093633
YML049C	0	0	0.0352059925093633
YJL073W	0	0	0.0352059925093633
YMR026C	0	0	0.0352059925093633
YDR388W	0	0	0.0352059925093633
YGR100W	0	0	0.0352059925093633
YGR135W	0	0	0.0352059925093633
YKL183W	0	1	0.0352059925093633
YBR022W	0	0	0.0352059925093633
YFR010W	0	0	0.0352059925093633
YGL194C	0	0	0.0352059925093633
YJR127C	0	0	0.0352059925093633
YOR237W	0	0	0.0352059925093633
YBR166C	0	0	0.0352059925093633
YJL154C	0	0	0.0352059925093633
YOR174W	0	0	0.0352059925093633
YIL153W	1	0	0.0352059925093633
YLR454W	0	1	0.0352059925093633
YLR165C	0	0	0.0351796407185629
YGR007W	0	0	0.0351533283470456
YDR288W	0	0	0.0351270553064275
YEL017W	0	0	0.0351008215085885
YBL016W	0	0	0.0350746268656716
YDR224C	0	0	0.035048471290082
YLR216C	0	0	0.0350223546944858
YMR308C	0	0	0.0349962769918094
YPR131C	0	0	0.0349702380952381
YHR105W	0	1	0.0349702380952381
YBL061C	0	0	0.0349442379182156
YDL142C	0	0	0.0349182763744428
YAL051W	0	0	0.0348923533778768
YGL237C	0	0	0.03486646884273
YPL130W	0	0	0.0348406226834692
YBR250W	0	0	0.0348148148148148
YNL259C	0	0	0.0347890451517395
YJR050W	0	0	0.0347633136094675
YIL096C	0	0	0.0347376201034738
YCL048W	0	0	0.034711964549483
YJR117W	0	0	0.0346863468634686
YDL109C	0	0	0.0346607669616519
YPR051W	0	0	0.0346352247605011
YPL060W	0	0	0.0346097201767305
YOR068C	0	0	0.0345842531272995
YGL045W	0	0	0.0345588235294118
YPR045C	0	1	0.0345588235294118
YPL083C	0	0	0.0345334313005143
YGR240C	0	0	0.0345080763582966
YMR111C	0	1	0.0345080763582966
YDR005C	0	0	0.0344827586206897
YNL003C	0	0	0.0344574780058651
YML068W	0	0	0.0344322344322344
YMR153W	0	0	0.034407027818448
YBR097W	0	0	0.0343818580833943
YPL128C	0	0	0.0343567251461988
YOR211C	0	0	0.0343316289262235
YNL270C	0	0	0.0343065693430657
YGL155W	0	0	0.0342815463165573
YNL021W	0	0	0.0342565597667638
YNL078W	0	0	0.034231609613984
YPL040C	0	0	0.0342066957787482
YJR042W	0	0	0.0341818181818182
YLR436C	0	0	0.034156976744186
YKL074C	0	0	0.0341321713870733
YHR200W	0	0	0.0341074020319303
YDR482C	0	1	0.0341074020319303
YBR279W	0	0	0.0340826686004351
YBR272C	0	0	0.0340579710144928
YER110C	0	0	0.0340333091962346
YMR089C	0	0	0.0340086830680174
YIL066C	0	0	0.0339840925524223
YLR323C	0	1	0.0339840925524223
YBR153W	0	0	0.0339595375722543
YGL033W	0	0	0.0339350180505415
YDR065W	0	0	0.0339105339105339
YPR032W	0	0	0.033886085075703
YFL001W	0	0	0.0338616714697406
YER171W	0	0	0.0338372930165587
YFL034C-B	0	0	0.0338129496402878
YDR457W	0	0	0.0337886412652768
YOR127W	0	0	0.033764367816092
YIL147C	0	0	0.0337401292175162
YMR109W	0	0	0.0337159253945481
YDR495C	0	0	0.0336917562724014
YHR157W	0	0	0.0336676217765043
YNL088W	0	0	0.0336435218324982
YOR123C	0	0	0.0336194563662375
YGR104C	0	0	0.0335954253037884
YML021C	0	0	0.0335714285714286
YBR229C	0	0	0.033547466095646
YOL100W	0	0	0.0335235378031384
YMR223W	0	0	0.0334996436208125
YHR015W	0	0	0.0334757834757835
YDR229W	0	0	0.0334519572953737
YDR140W	0	0	0.0334281650071124
YLL024C	0	0	0.0334044065387349
YGR224W	0	0	0.0333806818181818
YMR038C	0	0	0.0333569907735983
YNL080C	0	0	0.0333333333333333
YBR042C	0	0	0.033309709425939
YOL014W	0	1	0.033309709425939
YHR184W	0	0	0.03328611898017
YDL207W	0	0	0.0332625619249823
YDR160W	0	0	0.0332390381895332
YLR024C	0	0	0.0332155477031802
YPR165W	0	0	0.0331920903954802
YMR047C	0	0	0.0331686661961891
YGL067W	0	0	0.0331452750352609
YBR210W	0	0	0.0331219168428471
YFL046W	0	1	0.0331219168428471
YLR262C	0	0	0.0330985915492958
YKL070W	0	0	0.0330752990851513
YER140W	0	1	0.0330752990851513
YML114C	0	0	0.0330520393811533
YGL060W	0	1	0.0330520393811533
YGL243W	0	0	0.0330288123682361
YGL071W	0	0	0.0330056179775281
YOR278W	0	0	0.0329824561403509
YER024W	0	0	0.0329593267882188
YLR189C	0	0	0.0329362298528381
YLL005C	0	0	0.0329131652661064
YPR060C	0	0	0.032890132960112
YKR102W	0	0	0.0328671328671329
YDL045C	0	0	0.0328441649196366
YNL322C	0	0	0.0328212290502793
YHR116W	0	0	0.0327983251919051
YOR095C	0	0	0.0327754532775453
YLR425W	0	0	0.0327526132404181
YER030W	0	0	0.0327298050139276
YLR215C	0	0	0.0327070285316632
YJL130C	0	0	0.0326842837273992
YNL152W	0	1	0.0326842837273992
YML088W	0	0	0.0326615705350938
YKL006C-A	0	0	0.0326388888888889
YPL121C	0	0	0.032616238723109
YJR010W	0	0	0.0325936199722607
YLR068W	0	0	0.0325710325710326
YGL134W	0	0	0.0325484764542936
YBR015C	0	0	0.0325259515570934
YDR498C	0	0	0.0325034578146611
YER115C	0	0	0.032480995162405
YEL053C	0	0	0.0324585635359116
YGL167C	0	0	0.0324361628709455
YHR121W	0	0	0.0324137931034483
YDL156W	0	1	0.0324137931034483
YCL032W	0	0	0.0323914541695383
YLR148W	0	0	0.0323691460055096
YOL111C	0	0	0.0323468685478321
YEL062W	0	0	0.0323246217331499
YMR033W	0	0	0.0323024054982818
YPL181W	0	0	0.0322802197802198
YPR073C	0	0	0.032258064516129
YGL254W	0	0	0.032235939643347
YBR020W	0	0	0.0322138450993831
YPL041C	0	0	0.0321917808219178
YBR077C	0	0	0.0321697467488022
YHR055C	0	0	0.0321477428180575
YPL086C	0	0	0.0321257689678742
YDL146W	0	1	0.0321257689678742
YER146W	0	0	0.032103825136612
YMR267W	0	0	0.0320819112627986
YDR522C	0	0	0.0320600272851296
YAL002W	0	0	0.0320381731424676
YHR159W	0	1	0.0320381731424676
YEL043W	0	1	0.0320381731424676
YDR380W	0	0	0.032016348773842
YGR091W	0	0	0.0319945541184479
YPR083W	0	0	0.0319727891156463
YLR342W	0	0	0.0319510537049626
YPL125W	0	0	0.031929347826087
YPR200C	0	0	0.031907671418873
YDR137W	0	0	0.0318860244233379
YDR466W	0	0	0.031864406779661
YDL132W	0	0	0.0318428184281843
YOL018C	0	0	0.031821259309411
YLL046C	0	0	0.0317997293640054
YOL063C	0	0	0.0317782285327924
YCL004W	0	0	0.0317567567567568
YBL011W	0	0	0.0317353139770425
YMR126C	0	1	0.0317353139770425
YMR165C	0	0	0.0317139001349528
YOR322C	0	0	0.0316925151719488
YLR427W	0	0	0.0316711590296496
YOR189W	0	1	0.0316711590296496
YKR048C	0	0	0.0316498316498317
YJL060W	0	0	0.031628532974428
YLR435W	0	0	0.0316072629455279
YOR258W	0	1	0.0316072629455279
YJL162C	0	1	0.0316072629455279
YNL215W	0	1	0.0316072629455279
YAR050W	0	0	0.0315860215053763
YKL020C	0	0	0.0315648085963734
YBR255W	0	1	0.0315648085963734
YMR266W	0	0	0.0315436241610738
YJL207C	0	0	0.0315224681421865
YPL049C	0	0	0.0315013404825737
YAL010C	0	0	0.0314802411252512
YGL248W	0	0	0.0314591700133869
YLR003C	0	0	0.031438127090301
YOR077W	0	1	0.031438127090301
YIL019W	0	0	0.0314171122994652
YFL003C	0	0	0.0313961255845023
YBR198C	0	0	0.0313751668891856
YBR028C	0	1	0.0313751668891856
YLR422W	0	1	0.0313751668891856
YPL132W	0	0	0.0313542361574383
YBR201W	0	0	0.0313333333333333
YLR320W	0	0	0.0313124583610926
YCR027C	0	0	0.0312916111850866
YDL135C	0	0	0.0312707917498337
YGR005C	0	0	0.03125
YLR411W	0	0	0.0312292358803987
YGL238W	0	0	0.0312084993359894
YOL052C-A	0	0	0.0311877903118779
YGL158W	0	0	0.0311671087533156
YKL040C	0	0	0.0311464546056991
YIL083C	0	0	0.0311258278145695
YMR070W	0	0	0.0311052283256122
YOR190W	0	0	0.0310846560846561
YBR082C	0	0	0.0310641110376735
YDR265W	0	0	0.0310435931307794
YDR443C	0	0	0.031023102310231
YBR110W	0	0	0.0310026385224274
YJR070C	0	0	0.030982201713909
YKL125W	0	0	0.030961791831357
YBL029W	0	1	0.030961791831357
YLR195C	0	0	0.0309414088215932
YJL011C	0	0	0.0309210526315789
YKL090W	0	1	0.0309210526315789
YMR093W	0	0	0.0309007232084155
YLR453C	0	0	0.030880420499343
YEL031W	0	0	0.03086014445174
YBR140C	0	0	0.0308398950131234
YPL011C	0	0	0.0308196721311475
YOR324C	0	0	0.0307994757536042
YCL051W	0	0	0.0307793058284217
YKL215C	0	1	0.0307793058284217
YPL066W	0	1	0.0307793058284217
YLR226W	0	0	0.0307591623036649
YBR063C	0	1	0.0307591623036649
YBR234C	0	0	0.0307390451275343
YLL006W	0	0	0.030718954248366
YDR312W	0	0	0.030698889614631
YOR304C-A	0	1	0.030698889614631
YML035C	0	0	0.0306788511749347
YEL055C	0	0	0.030658838878017
YDR177W	0	0	0.030638852672751
YML015C	0	0	0.0306188925081433
YGR170W	0	0	0.0305989583333333
YFL039C	0	0	0.0305790500975927
YER101C	0	1	0.0305790500975927
YDL190C	0	0	0.0305591677503251
YML103C	0	0	0.0305393112410656
YBR244W	0	0	0.0305194805194805
YJL197W	0	1	0.0305194805194805
YDR123C	0	0	0.0304996755353666
YIL073C	0	0	0.0304798962386511
YIR005W	0	0	0.0304601425793908
YBR273C	0	0	0.030440414507772
YLR138W	0	0	0.03042071197411
YLR308W	0	0	0.0304010349288486
YBR199W	0	0	0.0303813833225598
YMR218C	0	0	0.0303617571059432
YCR082W	0	0	0.0303421562298257
YLR245C	0	0	0.0303225806451613
YMR239C	0	0	0.0303030303030303
YLR403W	0	0	0.0302835051546392
YGL242C	0	1	0.0302835051546392
YCR028C	0	0	0.03026400515132
YBR030W	0	0	0.0302445302445302
YOR334W	0	0	0.0302250803858521
YPR169W	0	0	0.0302056555269923
YCR010C	0	0	0.0301862556197816
YCR032W	0	0	0.0301668806161746
YNL047C	0	0	0.0301475304682489
YIR033W	0	0	0.0301282051282051
YBR265W	0	0	0.0301089045483664
YAL009W	0	0	0.030089628681178
YIL092W	0	1	0.030089628681178
YER002W	0	0	0.0300703774792067
YNL020C	0	0	0.0300511508951407
YHR077C	0	0	0.0300319488817891
YNL221C	0	0	0.0300127713920817
YJR086W	0	0	0.0299936183790683
YBR193C	0	0	0.0299744897959184
YOL112W	0	0	0.029955385595921
YJL025W	0	0	0.0299363057324841
YDR423C	0	0	0.0299172501591343
YLR266C	0	0	0.0298982188295165
YHR046C	0	0	0.0298792116973935
YMR164C	0	0	0.0298602287166455
YML014W	0	0	0.0298412698412698
YOR239W	0	0	0.0298223350253807
YPL027W	0	0	0.0298034242232086
YBL036C	0	0	0.0297845373891001
YBR293W	0	0	0.0297656744775174
YDR446W	0	0	0.029746835443038
YHR186C	0	0	0.0297280202403542
YCR019W	0	0	0.0297092288242731
YJL036W	0	0	0.0296904611497157
YGR158C	0	0	0.0296717171717172
YDR049W	0	1	0.0296717171717172
YNL133C	0	0	0.0296529968454259
YLR026C	0	0	0.0296343001261034
YHR002W	0	0	0.0296156269691241
YFR001W	0	0	0.0295969773299748
YDR299W	0	0	0.0295783511642542
YDR111C	0	1	0.0295783511642542
YER009W	0	0	0.029559748427673
YFL007W	0	0	0.0295411690760528
YBR090C	0	1	0.0295411690760528
YPL029W	0	0	0.0295226130653266
YLR223C	0	0	0.029504080351538
YGL197W	0	0	0.0294855708908407
YJR068W	0	0	0.0294670846394984
YMR060C	0	0	0.0294486215538847
YCR026C	0	0	0.0294301815904822
YNL027W	0	0	0.0294117647058824
YGR037C	0	0	0.0293933708567855
YPR186C	0	0	0.029375
YPR056W	0	0	0.0293566520924422
YOL094C	0	0	0.0293383270911361
YKL182W	0	0	0.0293200249532127
YNR049C	0	0	0.0293017456359102
YJR055W	0	0	0.0292834890965732
YPR122W	0	0	0.0292652552926526
YPL139C	0	0	0.029247044181705
YLR393W	0	0	0.029228855721393
YDL043C	0	0	0.0292106898694842
YFR041C	0	0	0.0291925465838509
YJL125C	0	0	0.0291744258224705
YGL128C	0	1	0.0291744258224705
YJR130C	0	0	0.0291563275434243
YLR119W	0	0	0.0291382517048977
YMR101C	0	0	0.0291201982651797
YPR155C	0	0	0.0291021671826625
YMR115W	0	1	0.0291021671826625
YDL229W	0	0	0.0290841584158416
YDL231C	0	0	0.0290661719233148
YNL119W	0	0	0.0290482076637824
YLR392C	0	1	0.0290482076637824
YHR168W	0	0	0.0290302655960469
YDR514C	0	1	0.0290302655960469
YLR151C	0	1	0.0290302655960469
YPL075W	0	0	0.0290123456790123
YDL076C	0	0	0.0289944478716841
YCR075C	0	0	0.0289765721331689
YDR370C	0	1	0.0289765721331689
YEL038W	0	1	0.0289765721331689
YGL233W	0	0	0.0289587184226741
YBR003W	0	0	0.0289408866995074
YBL026W	0	0	0.0289230769230769
YHR187W	0	0	0.0289052890528905
YLR361C	0	0	0.0288875230485556
YFL027C	0	0	0.0288697788697789
YDR098C	0	0	0.0288520564763659
YGL250W	0	1	0.0288520564763659
YDR163W	0	0	0.0288343558282209
YGR275W	0	0	0.0288166768853464
YPR080W	0	0	0.0287990196078431
YDR540C	0	1	0.0287990196078431
YBL067C	0	1	0.0287990196078431
YBR004C	0	0	0.0287813839559094
YIL150C	0	0	0.0287637698898409
YLR239C	0	0	0.0287461773700306
YHR132W-A	0	1	0.0287461773700306
YDL085C-A	0	1	0.0287461773700306
YBR085C-A	0	1	0.0287461773700306
YJL105W	0	1	0.0287461773700306
YBL050W	0	0	0.0287286063569682
YBL059C-A	0	1	0.0287286063569682
YCL026C-B	0	1	0.0287286063569682
YEL025C	0	1	0.0287286063569682
YNL162W-A	0	1	0.0287286063569682
YML077W	0	0	0.0287110568112401
YGL213C	0	0	0.0286935286935287
YDR167W	0	0	0.0286760219646126
YBR271W	0	0	0.0286585365853659
YML058W-A	0	0	0.0286410725167581
YLR452C	0	0	0.0286236297198538
YAR042W	0	0	0.0286062081558125
YCR054C	0	1	0.0286062081558125
YDR197W	0	0	0.0285888077858881
YML080W	0	0	0.0285714285714286
YMR183C	0	0	0.0285540704738761
YBL057C	0	0	0.0285367334547662
YLR209C	0	0	0.0285194174757282
YDR520C	0	1	0.0285194174757282
YBL051C	0	0	0.0285021224984839
YBR114W	0	0	0.0284848484848485
YKR060W	0	0	0.0284675953967293
YCR009C	0	0	0.0284503631961259
YOR037W	0	0	0.0284331518451301
YDL070W	0	1	0.0284331518451301
YBL089W	0	0	0.028415961305925
YKL116C	0	0	0.0283987915407855
YGL013C	0	0	0.0283816425120773
YJR093C	0	0	0.0283645141822571
YGR132C	0	0	0.0283474065138721
YJR132W	0	0	0.02833031946956
YBL106C	0	0	0.0283132530120482
YHR110W	0	0	0.0282962071041541
YNL229C	0	0	0.0282791817087846
YPL100W	0	0	0.0282621767889357
YJL098W	0	0	0.0282451923076923
YEL007W	0	1	0.0282451923076923
YJR119C	0	0	0.0282282282282282
YBL022C	0	0	0.0282112845138055
YNL214W	0	0	0.0281943611277744
YKR027W	0	0	0.0281774580335731
YDR308C	0	0	0.0281605751947274
YJL181W	0	1	0.0281605751947274
YBR125C	0	1	0.0281605751947274
YNL053W	0	0	0.0281437125748503
YGR052W	0	1	0.0281437125748503
YCL011C	0	0	0.0281268701376421
YML005W	0	0	0.02811004784689
YGR231C	0	0	0.0280932456664674
YNL029C	0	0	0.0280764635603345
YPL165C	0	1	0.0280764635603345
YJL031C	0	0	0.0280597014925373
YBR259W	0	1	0.0280597014925373
YLR360W	0	0	0.0280429594272076
YDR068W	0	1	0.0280429594272076
YNL291C	0	0	0.0280262373285629
YKR020W	0	0	0.0280095351609058
YKL168C	0	1	0.0280095351609058
YJL003W	0	0	0.0279928528886242
YDR080W	0	0	0.0279761904761905
YAL033W	0	0	0.0279595478881618
YIR001C	0	0	0.0279429250891795
YIL016W	0	0	0.0279263220439691
YFR006W	0	1	0.0279263220439691
YJL014W	0	0	0.0279097387173397
YBL082C	0	0	0.027893175074184
YFL033C	0	0	0.0278766310794781
YOR140W	0	0	0.027860106698281
YNL094W	0	0	0.0278436018957346
YDR141C	0	0	0.0278271166370634
YBL004W	0	0	0.027810650887574
YMR291W	0	1	0.027810650887574
YLL008W	0	0	0.0277942046126552
YAL048C	0	0	0.0277777777777778
YHR185C	0	0	0.0277613703484938
YPL191C	0	1	0.0277613703484938
YPR185W	0	0	0.0277449822904368
YKR084C	0	0	0.0277286135693215
YDR486C	0	0	0.0277122641509434
YOL028C	0	0	0.0276959340011785
YMR128W	0	0	0.0276796230859835
YEL013W	0	0	0.0276633313713949
YNL212W	0	1	0.0276633313713949
YCL067C	0	0	0.0276470588235294
YCL027W	0	0	0.0276308054085832
YLR139C	0	0	0.027614571092832
YBR159W	0	0	0.0275983558426307
YPR022C	0	1	0.0275983558426307
YBR122C	0	0	0.0275821596244131
YGL043W	0	0	0.0275659824046921
YBR058C	0	0	0.0275498241500586
YDL189W	0	0	0.0275336848271822
YGL179C	0	0	0.0275175644028103
YCL034W	0	0	0.0275014628437683
YJR108W	0	0	0.0274853801169591
YKL069W	0	1	0.0274853801169591
YGL257C	0	0	0.0274693161893629
YBR207W	0	0	0.0274532710280374
YGR166W	0	0	0.0274372446001168
YMR068W	0	0	0.0274212368728121
YBR024W	0	0	0.0274052478134111
YGR247W	0	0	0.0273892773892774
YOR138C	0	0	0.0273733255678509
YNL042W	0	0	0.0273573923166473
YER068W	0	0	0.0273414776032577
YCR044C	0	0	0.0273255813953488
YJR049C	0	0	0.0273097036606624
YDR267C	0	1	0.0273097036606624
YNL030W	0	0	0.0272938443670151
YKR096W	0	1	0.0272938443670151
YER047C	0	1	0.0272938443670151
YDL053C	0	1	0.0272938443670151
YHR117W	0	1	0.0272938443670151
YLR447C	0	0	0.0272780034822983
YGR276C	0	0	0.027262180974478
YGR251W	0	0	0.0272463768115942
YAL022C	0	0	0.0272305909617613
YBR033W	0	1	0.0272305909617613
YBR194W	0	1	0.0272305909617613
YPL084W	0	0	0.0272148233931673
YGL039W	0	0	0.0271990740740741
YFR008W	0	0	0.0271833429728167
YBR080C	0	0	0.0271676300578035
YJL056C	0	0	0.0271519352975159
YLL013C	0	0	0.0271362586605081
YCR093W	0	0	0.0271206001154068
YGL185C	0	0	0.0271049596309112
YAL063C	0	0	0.0270893371757925
YGL097W	0	0	0.027073732718894
YOR337W	0	0	0.0270581462291307
YBL069W	0	0	0.0270425776754891
YMR167W	0	0	0.027027027027027
YGL150C	0	0	0.0270114942528736
YPL144W	0	0	0.0269959793222286
YGL253W	0	0	0.0269804822043628
YLR231C	0	0	0.0269650028686173
YML097C	0	0	0.0269495412844037
YBR002C	0	0	0.0269340974212034
YDR422C	0	0	0.0269186712485682
YKL010C	0	0	0.0269032627361191
YIL045W	0	0	0.0268878718535469
YAL007C	0	0	0.0268724985706118
YOR005C	0	0	0.0268571428571429
YGL141W	0	0	0.0268418046830383
YOR371C	0	0	0.0268264840182648
YBL017C	0	0	0.026811180832858
YLR055C	0	0	0.0267958950969213
YBR094W	0	1	0.0267958950969213
YKL110C	0	0	0.0267806267806268
YJR149W	0	1	0.0267806267806268
YOL081W	0	0	0.0267653758542141
YLR330W	0	0	0.0267501422879909
YBR065C	0	0	0.0267349260523322
YBR155W	0	0	0.0267197271176805
YPL200W	0	0	0.0267045454545455
YER001W	0	0	0.0266893810335037
YGL175C	0	0	0.0266742338251986
YIL072W	0	0	0.0266591038003403
YHR192W	0	1	0.0266591038003403
YDR047W	0	0	0.0266439909297052
YBL102W	0	0	0.026628895184136
YFR002W	0	0	0.0266138165345413
YHR043C	0	0	0.0265987549518959
YGR033C	0	0	0.0265837104072398
YLL031C	0	0	0.0265686828716789
YFL044C	0	0	0.0265536723163842
YJL140W	0	0	0.0265386787125918
YGR010W	0	0	0.0265237020316027
YMR301C	0	0	0.0265087422447829
YGR273C	0	1	0.0265087422447829
YCL064C	0	0	0.0264937993235626
YCL055W	0	0	0.0264788732394366
YDR378C	0	0	0.026463963963964
YIL004C	0	0	0.0264490714687676
YBR205W	0	0	0.0264341957255343
YBR172C	0	0	0.0264193367060146
YGR163W	0	0	0.0264044943820225
YDR007W	0	0	0.0263896687254351
YLL054C	0	1	0.0263896687254351
YBR040W	0	0	0.026374859708193
YBL058W	0	0	0.0263600673022995
YLR398C	0	0	0.0263452914798206
YOR296W	0	1	0.0263452914798206
YBL093C	0	0	0.0263305322128852
YDL227C	0	0	0.0263157894736842
YML001W	0	0	0.0263010632344712
YEL006W	0	0	0.0262863534675615
YOL123W	0	0	0.0262716601453326
YER044C-A	0	0	0.0262569832402235
YKR099W	0	0	0.0262423227247348
YER038C	0	0	0.0262276785714286
YOR030W	0	0	0.0262130507529281
YLR089C	0	1	0.0262130507529281
YMR003W	0	1	0.0262130507529281
YBR076W	0	0	0.0261984392419175
YMR177W	0	0	0.0261838440111421
YCR063W	0	0	0.0261692650334076
YDR463W	0	0	0.0261547022815804
YDR477W	0	0	0.0261401557285873
YDL129W	0	1	0.0261401557285873
YGL227W	0	0	0.0261256253474152
YGR015C	0	1	0.0261256253474152
YDR439W	0	0	0.0261111111111111
YDR012W	0	0	0.0260966129927818
YKR016W	0	1	0.0260966129927818
YIR018W	0	0	0.0260821309655938
YAL038W	0	0	0.0260676650027732
YHR163W	0	0	0.0260532150776053
YGL192W	0	0	0.0260387811634349
YOR028C	0	0	0.0260243632336656
YER154W	0	0	0.0260099612617598
YLR077W	0	1	0.0260099612617598
YHR063C	0	0	0.0259955752212389
YIL017C	0	0	0.0259812050856827
YDR066C	0	1	0.0259812050856827
YBR173C	0	0	0.0259668508287293
YBL013W	0	0	0.0259525124240751
YBL104C	0	1	0.0259525124240751
YDR470C	0	0	0.0259381898454746
YAL027W	0	1	0.0259381898454746
YHR201C	0	0	0.0259238830667402
YOR298C-A	0	0	0.025909592061742
[truncated: 3,790 more rows]
