# Supplementary material for: Computationally Driven, Quantitative Experiments Discover Genes Required for Mitochondrial Biogenesis
Source: PLoS Genet. 2009 Mar 20;5(3):e1000407. doi: 10.1371/journal.pgen.1000407 (PMC2648979; doi:10.1371/journal.pgen.1000407)
Supplement: Dataset S2 — Top 100 novel ensemble predictions for additional yeast biological processes. A zip file containing 387 tab-delimited text files of the ensemble predictions for the indicated Gene Ontology Biological Process Term. (21.70 MB GZ) [file pgen.1000407.s013.gz › GO_0007052.txt]

ORF	AnnotatedToTerm?	Uncharacterized_04152007?	Precision
YGL061C	1	0	1.0
YEL061C	1	0	1.0
YGR140W	1	0	1.0
YPR141C	0	0	0.857142857142857
YHR166C	1	0	0.857142857142857
YDR118W	1	0	0.857142857142857
YGR113W	1	0	0.857142857142857
YDR113C	0	0	0.777777777777778
YNL225C	1	0	0.777777777777778
YLR210W	0	0	0.75
YOR249C	1	0	0.75
YOR195W	1	0	0.75
YOR026W	0	0	0.75
YMR198W	1	0	0.75
YLR045C	1	0	0.75
YGL216W	1	0	0.75
YPL155C	0	0	0.727272727272727
YER016W	0	0	0.727272727272727
YKL022C	1	0	0.727272727272727
YLR127C	1	0	0.727272727272727
YKR083C	1	0	0.727272727272727
YKR037C	1	0	0.727272727272727
YDR356W	0	0	0.708333333333333
YNL172W	1	0	0.708333333333333
YGR188C	0	0	0.7
YHR172W	0	0	0.7
YOR058C	1	0	0.7
YFR036W	1	0	0.7
YKL052C	1	0	0.7
YLR102C	1	0	0.7
YKL049C	0	0	0.6875
YDR016C	1	0	0.6875
YBL034C	0	0	0.685714285714286
YBL084C	1	0	0.685714285714286
YDR201W	1	0	0.685714285714286
YPL269W	0	0	0.666666666666667
YDL155W	0	0	0.657894736842105
YPL209C	1	0	0.657894736842105
YJL030W	0	0	0.651162790697674
YGL116W	1	0	0.651162790697674
YPL255W	0	0	0.651162790697674
YGL240W	1	0	0.651162790697674
YDL028C	1	0	0.651162790697674
YPR119W	0	0	0.636363636363636
YIR025W	0	0	0.630434782608696
YJR089W	1	0	0.630434782608696
YIL144W	0	0	0.625
YKR054C	1	0	0.625
YMR001C	0	0	0.612244897959184
YGL086W	0	0	0.6
YDR260C	0	0	0.588235294117647
YPR120C	0	0	0.584905660377358
YKL138C-A	1	0	0.584905660377358
YNL188W	0	0	0.574074074074074
YIR010W	0	0	0.563636363636364
YHR023W	0	0	0.553571428571429
YOR073W	0	0	0.551724137931034
YAL047C	1	0	0.551724137931034
YGR109C	0	0	0.55
YDL008W	1	0	0.55
YPL124W	0	0	0.540983606557377
YLR131C	0	0	0.532258064516129
YPL116W	0	0	0.53125
YCL029C	1	0	0.53125
YGR179C	0	0	0.523076923076923
YPL267W	0	0	0.515151515151515
YJR135C	0	0	0.507462686567164
YBR160W	0	0	0.5
YJL013C	0	0	0.492957746478873
YMR078C	0	0	0.492957746478873
YDR130C	1	0	0.492957746478873
YDR499W	0	0	0.486111111111111
YBL063W	0	0	0.479452054794521
YJR092W	0	0	0.472972972972973
YPL253C	0	0	0.466666666666667
YFL008W	0	0	0.460526315789474
YPR046W	0	0	0.454545454545455
YLR381W	0	0	0.448717948717949
YMR048W	0	0	0.443037974683544
YIL149C	0	0	0.44047619047619
YKR010C	0	0	0.44047619047619
YDR150W	0	0	0.44047619047619
YNL126W	1	0	0.44047619047619
YKL089W	1	0	0.44047619047619
YDR146C	0	0	0.435294117647059
YMR117C	0	0	0.430232558139535
YML085C	0	0	0.425287356321839
YPL018W	0	0	0.420454545454545
YKL042W	0	0	0.417582417582418
YEL003W	0	0	0.417582417582418
YGL003C	1	0	0.417582417582418
YER032W	0	0	0.41304347826087
YKL101W	0	0	0.408602150537634
YDR318W	0	0	0.404255319148936
YJR053W	0	0	0.4
YGL021W	0	0	0.395833333333333
YMR055C	0	0	0.391752577319588
YMR299C	0	0	0.387755102040816
YAL024C	0	0	0.383838383838384
YDR254W	0	0	0.38
YPR135W	0	0	0.376237623762376
YJR060W	0	0	0.372549019607843
YPL174C	0	0	0.371428571428571
YOR349W	0	0	0.371428571428571
YDR320C-A	1	0	0.371428571428571
YKL179C	0	0	0.367924528301887
YHR153C	0	0	0.364485981308411
YAL034W-A	0	0	0.361111111111111
YHR191C	0	0	0.357798165137615
YPL241C	0	0	0.354545454545455
YJR112W	0	0	0.351351351351351
YLR079W	0	0	0.348214285714286
YBR156C	0	0	0.345132743362832
YDR488C	0	0	0.342105263157895
YKL045W	0	0	0.339130434782609
YLR103C	0	0	0.336206896551724
YHR129C	0	0	0.333333333333333
YFL037W	0	0	0.330508474576271
YCL016C	0	0	0.327731092436975
YMR294W	0	0	0.325
YMR168C	0	0	0.322314049586777
YGL075C	0	0	0.319672131147541
YDL003W	0	0	0.317073170731707
YHR152W	0	0	0.314516129032258
YJL115W	0	0	0.312
YGL093W	0	0	0.30952380952381
YAR008W	0	0	0.307086614173228
YML124C	0	0	0.3046875
YLR309C	0	0	0.302325581395349
YPR018W	0	0	0.3
YER133W	0	0	0.297709923664122
YPL242C	0	0	0.295454545454545
YBR211C	0	0	0.293233082706767
YJL187C	0	0	0.291044776119403
YIL106W	0	0	0.288888888888889
YOR038C	0	0	0.286764705882353
YJL092W	0	0	0.284671532846715
YDR052C	0	0	0.283687943262411
YOL069W	0	0	0.283687943262411
YLR200W	0	0	0.283687943262411
YLL003W	1	0	0.283687943262411
YPL008W	0	0	0.28169014084507
YMR032W	0	0	0.27972027972028
YLR457C	0	0	0.277777777777778
YDR501W	0	0	0.275862068965517
YFR031C	0	0	0.273972602739726
YOR025W	0	0	0.272108843537415
YKL048C	0	0	0.27027027027027
YNL273W	0	0	0.268456375838926
YBR070C	0	0	0.266666666666667
YMR179W	0	0	0.264900662251656
YDR147W	0	0	0.263157894736842
YML064C	0	0	0.261437908496732
YOR373W	0	0	0.25974025974026
YNL298W	0	0	0.258064516129032
YNL250W	0	0	0.256410256410256
YER007W	0	0	0.254777070063694
YOR144C	0	0	0.253164556962025
YDR532C	0	0	0.251572327044025
YPL233W	0	0	0.251533742331288
YBR107C	0	0	0.251533742331288
YDR325W	0	0	0.251533742331288
YLR212C	1	0	0.251533742331288
YKL108W	0	0	0.25
YDL058W	0	0	0.248484848484848
YFR028C	0	0	0.246987951807229
YGR196C	0	1	0.246987951807229
YER018C	0	0	0.245508982035928
YML094W	0	0	0.244047619047619
YAR019C	0	0	0.242603550295858
YCR065W	0	0	0.241176470588235
YIL026C	0	0	0.239766081871345
YCL024W	0	0	0.238372093023256
YJR083C	0	0	0.236994219653179
YBR088C	0	0	0.235632183908046
YJR031C	0	0	0.234285714285714
YLR086W	0	0	0.232954545454545
YNL271C	0	0	0.231638418079096
YBR138C	0	1	0.231638418079096
YCR086W	0	0	0.230769230769231
YPL208W	0	0	0.230769230769231
YOR074C	0	0	0.230769230769231
YKR095W	0	0	0.230769230769231
YBR233W-A	1	0	0.230769230769231
YOL017W	0	0	0.229508196721311
YGR078C	0	0	0.228260869565217
YJR134C	0	1	0.228260869565217
YOR060C	0	0	0.227027027027027
YMR094W	0	0	0.225806451612903
YML034W	0	0	0.224598930481283
YOL070C	0	1	0.224598930481283
YHR158C	0	0	0.223404255319149
YPL141C	0	1	0.223404255319149
YLR183C	0	0	0.222222222222222
YLR182W	0	0	0.221052631578947
YJL074C	0	0	0.219895287958115
YMR190C	0	0	0.21875
YLR313C	0	0	0.217616580310881
YLR190W	0	0	0.216494845360825
YDR285W	0	0	0.215384615384615
YDL239C	0	0	0.214285714285714
YGL174W	0	0	0.213197969543147
YKL092C	0	0	0.212121212121212
YDR480W	0	0	0.21105527638191
YOR360C	0	0	0.21
YLR233C	0	0	0.208955223880597
YDR451C	0	0	0.207920792079208
YOR269W	0	0	0.206896551724138
YNL166C	0	0	0.205882352941176
YML104C	0	0	0.204878048780488
YJL019W	0	0	0.203883495145631
YML109W	0	0	0.202898550724638
YLR085C	0	0	0.201923076923077
YIL126W	0	0	0.200956937799043
YLL002W	0	0	0.2
YHR195W	0	0	0.199052132701422
YNL153C	0	0	0.19811320754717
YKR101W	0	0	0.197183098591549
YLR315W	0	1	0.197183098591549
YCL061C	0	0	0.196261682242991
YLR424W	0	0	0.195348837209302
YIL142W	0	0	0.194444444444444
YAR018C	0	0	0.193548387096774
YLR455W	0	0	0.192660550458716
YGR098C	0	0	0.191780821917808
YDR179C	0	0	0.190909090909091
YDL101C	0	0	0.190045248868778
YOR330C	0	0	0.189189189189189
YKL112W	0	0	0.188340807174888
YHR036W	0	0	0.1875
YOR080W	0	0	0.186666666666667
YNL102W	0	0	0.185840707964602
YOL116W	0	0	0.185022026431718
YDR225W	0	0	0.184210526315789
YDL074C	0	0	0.183406113537118
YJL194W	0	0	0.182608695652174
YMR138W	0	0	0.181818181818182
YOR279C	0	0	0.181034482758621
YOR265W	0	0	0.180257510729614
YLR383W	0	0	0.179487179487179
YMR076C	0	0	0.178723404255319
YDR013W	0	0	0.177966101694915
YJL201W	0	0	0.177215189873418
YGR246C	0	0	0.176470588235294
YLL021W	0	0	0.175732217573222
YMR204C	0	0	0.175
YLR319C	0	0	0.174273858921162
YDL197C	0	0	0.173553719008264
YLR015W	0	0	0.172839506172839
YER149C	0	0	0.172131147540984
YBL035C	0	0	0.171428571428571
YER104W	0	0	0.170731707317073
YMR270C	0	0	0.17004048582996
YBL008W	0	0	0.169354838709677
YHR118C	0	0	0.168674698795181
YJL051W	0	1	0.168674698795181
YDR219C	0	0	0.168
YDR485C	0	0	0.167330677290837
YOL034W	0	0	0.166666666666667
YER173W	0	0	0.16600790513834
YKL166C	0	0	0.165354330708661
YOR033C	0	0	0.164705882352941
YPL268W	0	0	0.1640625
YIL131C	0	0	0.163424124513619
YBR278W	0	0	0.162790697674419
YNL233W	0	0	0.162162162162162
YML065W	0	0	0.161538461538462
YBL031W	0	1	0.161538461538462
YNL304W	0	0	0.160919540229885
YML119W	0	1	0.160919540229885
YAL016W	0	0	0.16030534351145
YDL179W	0	0	0.159695817490494
YDR323C	0	0	0.159090909090909
YER155C	0	0	0.158490566037736
YGR092W	0	0	0.157894736842105
YAR007C	0	0	0.157303370786517
YML061C	0	0	0.156716417910448
YGL212W	0	0	0.156133828996283
YNL312W	0	0	0.155555555555556
YML043C	0	0	0.154981549815498
YNR009W	0	0	0.154411764705882
YDL134C	0	0	0.154385964912281
YNL082W	0	0	0.154385964912281
YBL097W	0	0	0.154385964912281
YDR014W	0	0	0.154385964912281
YPL072W	0	0	0.154385964912281
YML041C	0	0	0.154385964912281
YLR272C	0	0	0.154385964912281
YFR027W	0	0	0.154385964912281
YDR263C	0	0	0.154385964912281
YFL009W	0	0	0.154385964912281
YJR076C	0	0	0.154385964912281
YPL152W	1	0	0.154385964912281
YGR108W	1	0	0.154385964912281
YMR219W	0	0	0.153846153846154
YBR038W	0	0	0.153310104529617
YLR343W	0	0	0.152777777777778
YKL113C	0	0	0.152249134948097
YDR332W	0	1	0.152249134948097
YPL161C	0	0	0.151724137931034
YHR107C	0	0	0.151202749140893
YFR019W	0	0	0.150684931506849
YLR314C	0	0	0.150170648464164
YDL102W	0	0	0.149659863945578
YBR123C	0	0	0.149152542372881
YBL009W	0	0	0.148648648648649
YOR257W	0	0	0.148148148148148
YGL163C	0	0	0.147651006711409
YLR386W	0	0	0.147157190635452
YER095W	0	0	0.146666666666667
YBR231C	0	0	0.146179401993355
YNL039W	0	0	0.145695364238411
YER111C	0	0	0.145214521452145
YPL203W	0	0	0.144736842105263
YLR423C	0	0	0.144262295081967
YOL115W	0	0	0.143790849673203
YDR289C	0	0	0.143322475570033
YOL090W	0	0	0.142857142857143
YER157W	0	0	0.142394822006472
YML102W	0	0	0.141935483870968
YDR424C	0	0	0.141479099678457
YPL127C	0	0	0.141025641025641
YNL098C	0	0	0.140575079872204
YNR023W	0	0	0.140127388535032
YML052W	0	0	0.13968253968254
YHR167W	0	0	0.139240506329114
YDL088C	0	0	0.138801261829653
YJL095W	0	0	0.138364779874214
YGR229C	0	0	0.137931034482759
YNL227C	0	0	0.1375
YDL017W	0	0	0.137071651090343
YDL018C	0	0	0.136645962732919
YDL188C	0	0	0.136222910216718
YOL091W	0	0	0.135802469135802
YNL041C	0	0	0.135384615384615
YLL049W	0	1	0.135384615384615
YMR028W	0	0	0.134969325153374
YPL007C	0	0	0.134556574923547
YOR017W	0	0	0.134146341463415
YPL256C	0	0	0.133738601823708
YKL017C	0	0	0.133333333333333
YIL033C	0	0	0.132930513595166
YIL158W	0	1	0.132930513595166
YLR376C	0	0	0.132530120481928
YHR178W	0	0	0.132132132132132
YDR507C	0	0	0.131736526946108
YER170W	0	0	0.13134328358209
YDR362C	0	0	0.130952380952381
YJR006W	0	0	0.130563798219585
YAL011W	0	0	0.130177514792899
YML112W	0	0	0.129793510324484
YHR061C	0	0	0.129411764705882
YNL148C	0	0	0.129032258064516
YNL309W	0	0	0.128654970760234
YCR014C	0	0	0.128279883381924
YLR141W	0	0	0.127906976744186
YGR238C	0	0	0.127536231884058
YKR019C	0	0	0.127167630057803
YJR043C	0	0	0.126801152737752
YBR049C	0	0	0.126436781609195
YHR014W	0	0	0.126074498567335
YLR106C	0	0	0.125714285714286
YER164W	0	0	0.125356125356125
YPR104C	0	0	0.125
YIL095W	0	0	0.124645892351275
YMR240C	0	0	0.124293785310734
YKL011C	0	0	0.123943661971831
YMR127C	0	0	0.123595505617978
YKR090W	0	0	0.123249299719888
YBR275C	0	0	0.122905027932961
YPL158C	0	1	0.122905027932961
YOL012C	0	0	0.122562674094708
YNL059C	0	0	0.122222222222222
YGL173C	0	0	0.121883656509695
YBR135W	0	0	0.121546961325967
YNL278W	0	0	0.121212121212121
YOR084W	0	0	0.120879120879121
YGR099W	0	0	0.120547945205479
YDR207C	0	0	0.120218579234973
YIL044C	0	0	0.119891008174387
YDR200C	0	0	0.119565217391304
YDR478W	0	0	0.119241192411924
YGR278W	0	0	0.118918918918919
YDR252W	0	0	0.118598382749326
YFR048W	0	0	0.118279569892473
YDR359C	0	0	0.117962466487936
YOR014W	0	0	0.117647058823529
YLR227C	0	0	0.117333333333333
YIL159W	0	0	0.117021276595745
YIR008C	0	0	0.116710875331565
YGR120C	0	0	0.116402116402116
YPR179C	0	0	0.116094986807388
YHR119W	0	0	0.115789473684211
YGR047C	0	0	0.115485564304462
YDR409W	0	0	0.115183246073298
YGL124C	0	0	0.114882506527415
YGR012W	0	1	0.114882506527415
YPL194W	0	0	0.114583333333333
YBR202W	0	0	0.114285714285714
YBR215W	0	0	0.113989637305699
YKR008W	0	0	0.113695090439276
YDL176W	0	1	0.113695090439276
YNL218W	0	0	0.11340206185567
YPL153C	0	0	0.113110539845758
YKR077W	0	1	0.113110539845758
YEL016C	0	0	0.112820512820513
YNL058C	0	1	0.112820512820513
YMR036C	0	0	0.112531969309463
YPR178W	0	0	0.112244897959184
YDR240C	0	0	0.111959287531807
YJL006C	0	0	0.111675126903553
YLL022C	0	0	0.111392405063291
YLR238W	0	0	0.111111111111111
YKL145W	0	0	0.110831234256927
YNL116W	0	0	0.110552763819095
YOR326W	0	0	0.110275689223058
YDR390C	0	0	0.11
YJR090C	0	0	0.109725685785536
YDR181C	0	0	0.109452736318408
YMR199W	0	0	0.109181141439206
YMR075W	0	0	0.108910891089109
YDR335W	0	0	0.108641975308642
YOR216C	0	0	0.108374384236453
YDR393W	0	0	0.108108108108108
YLL004W	0	0	0.107843137254902
YEL018W	0	0	0.107579462102689
YDR180W	0	0	0.107317073170732
YNL286W	0	0	0.10705596107056
YLR321C	0	0	0.106796116504854
YHR102W	0	0	0.106537530266344
YGL244W	0	0	0.106280193236715
YBL046W	0	0	0.106024096385542
YJL203W	0	0	0.105769230769231
YDL001W	0	1	0.105769230769231
YHR115C	0	0	0.105515587529976
YCL014W	0	0	0.105263157894737
YLR442C	0	0	0.105011933174224
YPL051W	0	0	0.104761904761905
YDR472W	0	0	0.104513064133017
YDR283C	0	0	0.104265402843602
YBR057C	0	0	0.104018912529551
YDL047W	0	0	0.10377358490566
YGR096W	0	0	0.103529411764706
YDR183W	0	0	0.103286384976526
YJL176C	0	0	0.103044496487119
YKR004C	0	0	0.102803738317757
YBR060C	0	0	0.102564102564103
YLL039C	0	0	0.102325581395349
YJR140C	0	0	0.102088167053364
YPR025C	0	0	0.101851851851852
YLR115W	0	0	0.10161662817552
YBL052C	0	0	0.101382488479263
YML062C	0	0	0.101149425287356
YOR372C	0	0	0.100917431192661
YDR162C	0	0	0.100686498855835
YBR195C	0	0	0.100456621004566
YKL139W	0	0	0.100227790432802
YDL090C	0	0	0.1
YGL168W	0	0	0.0997732426303855
YHR154W	0	0	0.0995475113122172
YDR386W	0	0	0.0993227990970655
YNL307C	0	0	0.0990990990990991
YDL141W	0	0	0.098876404494382
YNL068C	0	0	0.0986547085201794
YLR373C	0	0	0.0984340044742729
YDR464W	0	0	0.0982142857142857
YPL046C	0	0	0.0979955456570156
YPR057W	0	0	0.0977777777777778
YER161C	0	0	0.0975609756097561
YLR135W	0	0	0.0973451327433628
YAL020C	0	0	0.0971302428256071
YLR095C	0	0	0.0969162995594714
YMR172W	0	0	0.0967032967032967
YBR217W	0	0	0.0964912280701754
YJL204C	0	0	0.0962800875273523
YDL006W	0	0	0.0960698689956332
YAL001C	0	0	0.0958605664488017
YBR103W	0	0	0.0956521739130435
YJL179W	0	0	0.0954446854663774
YDR328C	0	0	0.0952380952380952
YPR111W	0	0	0.0950323974082073
YMR147W	0	1	0.0950323974082073
YDR253C	0	0	0.0948275862068965
YLR289W	0	1	0.0948275862068965
YDL240W	0	0	0.0946236559139785
YDR416W	0	0	0.0944206008583691
YJR032W	0	0	0.0942184154175589
YDR159W	0	0	0.094017094017094
YOR114W	0	1	0.094017094017094
YDR168W	0	0	0.093816631130064
YLR451W	0	0	0.0936170212765957
YGR016W	0	1	0.0936170212765957
YHL018W	0	1	0.0936170212765957
YLR254C	0	0	0.0934182590233546
YKR013W	0	1	0.0934182590233546
YNL300W	0	1	0.0934182590233546
YGR184C	0	0	0.0932203389830508
YPL213W	0	0	0.0930232558139535
YPL162C	0	1	0.0930232558139535
YOL145C	0	0	0.0928270042194093
YBR161W	0	0	0.0926315789473684
YGL151W	0	0	0.092436974789916
YLR288C	0	0	0.0922431865828092
YBR102C	0	0	0.0920502092050209
YHR114W	0	0	0.0918580375782881
YOR188W	0	0	0.0916666666666667
YDL106C	0	0	0.0914760914760915
YMR224C	0	0	0.0912863070539419
YDR334W	0	0	0.0910973084886128
YGL063W	0	0	0.0909090909090909
YGR225W	0	0	0.0907216494845361
YPR153W	0	1	0.0907216494845361
YNL106C	0	0	0.0905349794238683
YIL128W	0	0	0.0903490759753593
YML111W	0	0	0.0901639344262295
YDR212W	0	0	0.0899795501022495
YGR274C	0	0	0.0897959183673469
YOR313C	0	0	0.0896130346232179
YNR011C	0	0	0.0894308943089431
YNL118C	0	0	0.0892494929006085
YKL079W	0	0	0.0890688259109312
YPL020C	0	0	0.0888888888888889
YDL056W	0	0	0.0887096774193548
YNL272C	0	0	0.0885311871227364
YOR129C	0	0	0.0883534136546185
YDL122W	0	0	0.0881763527054108
YLR084C	0	0	0.088
YNL064C	0	0	0.0878243512974052
YDL164C	0	0	0.0876494023904383
YLR096W	0	0	0.0874751491053678
YDR051C	0	1	0.0874751491053678
YJR005W	0	0	0.0873015873015873
YOL006C	0	0	0.0871287128712871
YGR130C	0	1	0.0871287128712871
YLR353W	0	0	0.0869565217391304
YDR415C	0	1	0.0869565217391304
YDL175C	0	0	0.0867850098619329
YOR156C	0	0	0.0866141732283465
YJR110W	0	0	0.0864440078585462
YHL007C	0	0	0.0862745098039216
YLR033W	0	0	0.086105675146771
YML032C	0	0	0.0859375
YER177W	0	0	0.0857699805068226
YJR099W	0	0	0.0856031128404669
YDR022C	0	0	0.0854368932038835
YJL164C	0	0	0.0852713178294574
YEL064C	0	0	0.0851063829787234
YDR311W	0	0	0.0849420849420849
YOR298W	0	0	0.0847784200385356
YEL022W	0	0	0.0846153846153846
YFL017C	0	0	0.0844529750479846
YGR089W	0	0	0.0842911877394636
YJL061W	0	0	0.0841300191204589
YKL149C	0	0	0.083969465648855
YBR152W	0	0	0.0838095238095238
YLR305C	0	0	0.0836501901140684
YPR070W	0	0	0.0834914611005693
YJL077C	0	1	0.0834914611005693
YDR089W	0	0	0.0833333333333333
YJL173C	0	0	0.0831758034026465
YDR448W	0	0	0.0830188679245283
YKL057C	0	0	0.0828625235404896
YPL021W	0	0	0.0827067669172932
YER019W	0	0	0.0825515947467167
YER129W	0	0	0.0823970037453183
YER098W	0	0	0.0822429906542056
YOL045W	0	0	0.082089552238806
YPR031W	0	0	0.0819366852886406
YDR369C	0	0	0.0817843866171004
YMR052W	0	0	0.0816326530612245
YJR057W	0	0	0.0814814814814815
YOR191W	0	0	0.0813308687615527
YDR054C	0	0	0.0811808118081181
YLR114C	0	0	0.0810313075506446
YNL261W	0	0	0.0808823529411765
YER114C	0	0	0.0807339449541284
YNR007C	0	0	0.0805860805860806
YPR105C	0	0	0.0804387568555759
YMR016C	0	0	0.0802919708029197
YML027W	0	0	0.0801457194899818
YLR145W	0	0	0.08
YKR002W	0	0	0.0798548094373866
YLR368W	0	0	0.0797101449275362
YAL032C	0	0	0.0795660036166365
YNL107W	0	0	0.0794223826714801
YIL132C	0	0	0.0792792792792793
YDR017C	0	0	0.079136690647482
YML101C	0	1	0.079136690647482
YPL069C	0	0	0.0789946140035907
YER119C	0	0	0.0788530465949821
YJL047C	0	0	0.0787119856887299
YCR084C	0	0	0.0785714285714286
YKR063C	0	0	0.0784313725490196
YIL040W	0	0	0.0782918149466192
YOR304W	0	0	0.0781527531083481
YLR032W	0	0	0.0780141843971631
YGR198W	0	0	0.0778761061946903
YNL294C	0	0	0.0777385159010601
YAL013W	0	0	0.0776014109347443
YDR208W	0	0	0.0774647887323944
YMR113W	0	0	0.0773286467486819
YMR042W	0	0	0.0771929824561404
YCR077C	0	0	0.0770577933450088
YDR097C	0	0	0.0769230769230769
YER122C	0	0	0.0767888307155323
YJL089W	0	0	0.0766550522648084
YCR066W	0	0	0.0765217391304348
YKR007W	0	0	0.0763888888888889
YHR134W	0	0	0.0762564991334489
YER013W	0	0	0.0761245674740484
YOL146W	0	0	0.075993091537133
YLR234W	0	0	0.0758620689655172
YBR136W	0	0	0.0757314974182444
YFL023W	0	0	0.0756013745704467
YPL115C	0	0	0.0754716981132075
YCR059C	0	0	0.0753424657534247
YML011C	0	0	0.0752136752136752
YDL195W	0	0	0.0750853242320819
YKL095W	0	0	0.0749574105621806
YPL082C	0	0	0.0748299319727891
YOL089C	0	0	0.0747028862478778
YGL241W	0	0	0.0745762711864407
YFR046C	0	0	0.0744500846023689
YNL329C	0	0	0.0743243243243243
YAR014C	0	0	0.0741989881956155
YJL168C	0	0	0.0740740740740741
YLR087C	0	0	0.0739495798319328
YBR007C	0	1	0.0739495798319328
YBL085W	0	0	0.0738255033557047
YGR152C	0	0	0.0737018425460637
YOR284W	0	0	0.0735785953177258
YDL044C	0	0	0.0734557595993322
YPR034W	0	0	0.0733333333333333
YIL140W	0	0	0.0732113144758735
YPL133C	0	0	0.0730897009966777
YIL029C	0	0	0.0729684908789386
YGR116W	0	0	0.0728476821192053
YFR013W	0	0	0.0727272727272727
YMR154C	0	0	0.0726072607260726
YER040W	0	0	0.0724876441515651
YHR031C	0	0	0.0723684210526316
YPL017C	0	1	0.0723684210526316
YFL049W	0	0	0.0722495894909688
YIL031W	0	0	0.0721311475409836
YIL129C	0	0	0.072013093289689
YDR176W	0	0	0.0718954248366013
YHR111W	0	0	0.0717781402936378
YHR030C	0	0	0.0716612377850163
YGL133W	0	0	0.0715447154471545
YLR039C	0	0	0.0714285714285714
YLR337C	0	0	0.0713128038897893
YML059C	0	0	0.0711974110032362
YOR141C	0	1	0.0711974110032362
YDR301W	0	0	0.0710823909531502
YLR207W	0	0	0.0709677419354839
YNL222W	0	0	0.07085346215781
YML016C	0	0	0.0707395498392283
YMR227C	0	0	0.0706260032102729
YBL021C	0	0	0.0705128205128205
YML060W	0	0	0.0704
YDL225W	0	0	0.0702875399361022
YPL252C	0	0	0.0701754385964912
YMR263W	0	0	0.0700636942675159
YJL209W	0	0	0.0699523052464229
YML031W	0	0	0.0698412698412698
YLR011W	0	0	0.0697305863708399
YJL058C	0	0	0.069620253164557
YNL206C	0	0	0.0695102685624013
YNL161W	0	0	0.0694006309148265
YPL120W	0	0	0.0692913385826772
YPL045W	0	0	0.0691823899371069
YBR200W	0	0	0.0690737833594976
YLR357W	0	0	0.0689655172413793
YFR018C	0	1	0.0689655172413793
YCL063W	0	0	0.0688575899843505
YOR101W	0	0	0.06875
YCR051W	0	1	0.06875
YKL088W	0	0	0.0686427457098284
YBR098W	0	0	0.0685358255451713
YML023C	0	0	0.0684292379471229
YBR023C	0	0	0.0683229813664596
YPL022W	0	0	0.0682170542635659
YDR310C	0	0	0.0681114551083591
YBL080C	0	0	0.0680061823802164
YPR164W	0	0	0.0679012345679012
YOR266W	0	0	0.0677966101694915
YBR158W	0	0	0.0676923076923077
YOL130W	0	0	0.0675883256528418
YDR510W	0	0	0.0674846625766871
YJL112W	0	0	0.0673813169984686
YHR164C	0	0	0.0672782874617737
YMR213W	0	0	0.067175572519084
YLL001W	0	0	0.0670731707317073
YNL158W	0	0	0.0669710806697108
YNL076W	0	0	0.0668693009118541
YKR055W	0	0	0.0667678300455235
YDL220C	0	0	0.0666666666666667
YGL066W	0	0	0.0665658093797277
YGL065C	0	0	0.0664652567975831
YJR084W	0	0	0.0663650075414781
YBR119W	0	0	0.0662650602409639
YCL008C	0	0	0.0661654135338346
YKR082W	0	0	0.0660660660660661
YPR049C	0	0	0.0659670164917541
YER176W	0	0	0.0658682634730539
YGL110C	0	1	0.0658682634730539
YLR371W	0	0	0.0657698056801196
YGL210W	0	0	0.0656716417910448
YMR077C	0	0	0.0655737704918033
YMR019W	0	1	0.0655737704918033
YNR051C	0	0	0.0654761904761905
YER112W	0	0	0.0653789004457652
YPL031C	0	0	0.0652818991097923
YBR055C	0	0	0.0651851851851852
YMR065W	0	0	0.0650887573964497
YOR242C	0	0	0.0649926144756278
YPL240C	0	0	0.0648967551622419
YBR045C	0	0	0.0648011782032401
YDR027C	0	0	0.0647058823529412
YDL103C	0	0	0.0646108663729809
YKL198C	0	0	0.0645161290322581
YGR270W	0	0	0.0644216691068814
YOR110W	0	0	0.064327485380117
YHL038C	0	0	0.0642335766423358
YOR180C	0	0	0.0641399416909621
YGR200C	0	0	0.0640465793304221
YGL017W	0	0	0.063953488372093
YBR010W	0	0	0.0638606676342525
YHR120W	0	0	0.063768115942029
YOR083W	0	0	0.0636758321273517
YBR071W	0	1	0.0636758321273517
YML066C	0	0	0.0635838150289017
YBR073W	0	0	0.0634920634920635
YDR004W	0	0	0.0634005763688761
YDR191W	0	0	0.0633093525179856
YML071C	0	0	0.0632183908045977
YLR228C	0	0	0.0631276901004304
YDL087C	0	0	0.0630372492836676
YDR419W	0	0	0.0629470672389127
YMR137C	0	0	0.0628571428571429
YPL006W	0	0	0.0627674750356633
YMR156C	0	0	0.0626780626780627
YDR469W	0	0	0.0625889046941678
YHR011W	0	0	0.0625
YDL069C	0	0	0.0624113475177305
YMR268C	0	0	0.0623229461756374
YPR175W	0	0	0.0622347949080622
YNL136W	0	0	0.0621468926553672
YMR106C	0	0	0.0620592383638928
YDL139C	0	1	0.0620592383638928
YDR173C	0	0	0.0619718309859155
YMR311C	0	0	0.0618846694796062
YBL025W	0	0	0.0617977528089888
YER109C	0	0	0.061711079943899
YER120W	0	0	0.061624649859944
YIL061C	0	0	0.0615384615384615
YNL164C	0	0	0.0614525139664804
YDR293C	0	0	0.0613668061366806
YPL016W	0	0	0.0612813370473538
YBR257W	0	0	0.0611961057023644
YEL037C	0	0	0.0611111111111111
YIR002C	0	0	0.0610263522884882
YGL025C	0	0	0.0609418282548476
YDR217C	0	0	0.0608575380359613
YDL214C	0	0	0.0607734806629834
YNL216W	0	0	0.0606896551724138
YGR134W	0	0	0.0606060606060606
YDR435C	0	0	0.0605226960110041
YER070W	0	0	0.0604395604395604
YBR167C	0	0	0.0603566529492455
YGR217W	0	0	0.0602739726027397
YBR165W	0	0	0.0601915184678523
YBR264C	0	0	0.0601092896174863
YDL105W	0	0	0.0600272851296044
YMR234W	0	0	0.0599455040871935
YGR009C	0	0	0.0598639455782313
YGR203W	0	1	0.0598639455782313
YDR305C	0	0	0.0597826086956522
YPR055W	0	0	0.0597014925373134
YLR287C	0	1	0.0597014925373134
YMR273C	0	0	0.0596205962059621
YDR279W	0	0	0.0595399188092016
YNL031C	0	0	0.0594594594594595
YIR013C	0	0	0.0593792172739541
YER180C	0	0	0.0592991913746631
YBR270C	0	1	0.0592991913746631
YOL076W	0	0	0.0592193808882907
YKR029C	0	0	0.0591397849462366
YGR002C	0	0	0.0590604026845638
YNL236W	0	0	0.0589812332439678
YDR121W	0	0	0.0589022757697456
YOL078W	0	0	0.0588235294117647
YDR106W	0	0	0.0587449933244326
YDL073W	0	1	0.0587449933244326
YIL008W	0	0	0.0586666666666667
YMR283C	0	0	0.0585885486018642
YDR473C	0	0	0.0585106382978723
YIL084C	0	0	0.0584329349269588
YJL128C	0	0	0.0583554376657825
YPL067C	0	1	0.0583554376657825
YKL075C	0	0	0.0582781456953642
YDR363W	0	0	0.0582010582010582
YGL130W	0	0	0.0581241743725231
YHR040W	0	0	0.0580474934036939
YEL015W	0	0	0.0579710144927536
YGL113W	0	0	0.0578947368421053
YOL110W	0	0	0.0578186596583443
YJL081C	0	0	0.057742782152231
YBL037W	0	0	0.0576671035386632
YDR460W	0	0	0.0575916230366492
YBR245C	0	0	0.057516339869281
YGR028W	0	0	0.0574412532637076
YJR059W	0	0	0.0573663624511082
YDL019C	0	0	0.0572916666666667
YBR129C	0	0	0.0572171651495449
YOR094W	0	0	0.0571428571428571
YOR363C	0	0	0.0570687418936446
YCR092C	0	0	0.0569948186528497
YDR128W	0	1	0.0569948186528497
YHR103W	0	0	0.0569210866752911
YGR040W	0	0	0.0568475452196382
YLR384C	0	0	0.0567741935483871
YLR363C	0	0	0.0567010309278351
YLR265C	0	0	0.0566280566280566
YOR264W	0	1	0.0566280566280566
YCR094W	0	0	0.0565552699228792
YJL124C	0	0	0.0564826700898588
YLR154C	0	0	0.0564102564102564
YJL127C	0	0	0.0563380281690141
YBR128C	0	0	0.0562659846547315
YER147C	0	0	0.0561941251596424
YDL020C	0	0	0.0561224489795918
YDR243C	0	0	0.0560509554140127
YJR098C	0	1	0.0560509554140127
YMR061W	0	0	0.0559796437659033
YHR090C	0	0	0.0559085133418043
YDR444W	0	1	0.0559085133418043
YLR316C	0	0	0.0558375634517767
YFR034C	0	0	0.055766793409379
YPL228W	0	0	0.0556962025316456
YLR013W	0	0	0.0556257901390645
YLR263W	0	0	0.0555555555555556
YKR036C	0	0	0.0554854981084489
YMR022W	0	0	0.0554156171284635
YBR289W	0	0	0.0553459119496855
YNL258C	0	0	0.0552763819095477
YPL180W	0	0	0.055207026348808
YNL084C	0	0	0.0551378446115288
YJR022W	0	0	0.0550688360450563
YPL005W	0	0	0.055
YDR371W	0	1	0.055
YKR078W	0	0	0.0549313358302122
YPL038W	0	0	0.0548628428927681
YBL002W	0	0	0.0547945205479452
YDR363W-A	0	0	0.054726368159204
YNR032W	0	0	0.0546583850931677
YBR148W	0	1	0.0546583850931677
YMR021C	0	0	0.054590570719603
YKR031C	0	0	0.0545229244114002
YIL130W	0	1	0.0545229244114002
YKL086W	0	0	0.0544554455445545
YMR069W	0	0	0.0543881334981459
YBL010C	0	1	0.0543881334981459
YMR285C	0	0	0.054320987654321
YMR212C	0	0	0.0542540073982737
YPR085C	0	1	0.0542540073982737
YDR515W	0	0	0.0541871921182266
YER083C	0	0	0.0541205412054121
YKL005C	0	0	0.0540540540540541
YDL108W	0	0	0.0539877300613497
YKR064W	0	1	0.0539877300613497
YDR326C	0	0	0.053921568627451
YDL116W	0	0	0.0538555691554468
YLR117C	0	0	0.0537897310513447
YMR144W	0	1	0.0537897310513447
YBR243C	0	0	0.0537240537240537
YLR260W	0	0	0.0536585365853659
YER022W	0	0	0.0535931790499391
YIL046W	0	0	0.0535279805352798
YIL154C	0	0	0.0534629404617254
YAL026C	0	0	0.0533980582524272
YDR295C	0	0	0.0533333333333333
YNL128W	0	0	0.0532687651331719
YIL034C	0	0	0.0532043530834341
YNL091W	0	0	0.0531400966183575
YOR231W	0	0	0.0530759951749095
YBR131W	0	0	0.0530120481927711
YNR017W	0	0	0.0529482551143201
YOR275C	0	0	0.0528846153846154
YPL064C	0	1	0.0528846153846154
YHR013C	0	0	0.0528211284513806
YDR144C	0	0	0.052757793764988
YKL130C	0	0	0.0526946107784431
YBR288C	0	0	0.0526315789473684
YIL020C	0	0	0.0525686977299881
YBR008C	0	0	0.0525059665871122
YOL066C	0	0	0.0524433849821216
YAL019W	0	0	0.0523809523809524
YPL055C	0	0	0.0523186682520809
YOR179C	0	0	0.0522565320665083
YNL282W	0	0	0.0521945432977461
YBR130C	0	0	0.0521327014218009
YIR009W	0	0	0.0520710059171598
YMR232W	0	0	0.0520094562647754
YCR038C	0	0	0.051948051948052
YGL073W	0	0	0.0518867924528302
YJL090C	0	0	0.0518256772673734
YJL106W	0	0	0.0517647058823529
YPR180W	0	0	0.0517038777908343
YDR166C	0	0	0.0516431924882629
YER179W	0	0	0.0515826494724502
YBR186W	0	0	0.0515222482435597
YML069W	0	0	0.0514619883040936
YDR383C	0	1	0.0514619883040936
YJL110C	0	0	0.0514018691588785
YMR029C	0	0	0.0513418903150525
YOL135C	0	0	0.0512820512820513
YNL290W	0	0	0.0512223515715949
YOR339C	0	0	0.0511627906976744
YFL029C	0	0	0.0511033681765389
YOL054W	0	0	0.0510440835266821
YNL204C	0	0	0.0509849362688297
YER168C	0	0	0.0509259259259259
YDR228C	0	0	0.0508670520231214
YDR235W	0	0	0.0508083140877598
YJR075W	0	0	0.0507497116493656
YOR023C	0	0	0.0506912442396313
YOL067C	0	0	0.0506329113924051
YPL065W	0	0	0.0505747126436782
YLR329W	0	0	0.0505166475315729
YMR031C	0	1	0.0505166475315729
YOL132W	0	0	0.0504587155963303
YNL180C	0	0	0.0504009163802978
YDR030C	0	0	0.0503432494279176
YNL072W	0	0	0.0502857142857143
YJR004C	0	0	0.0502283105022831
YKR086W	0	0	0.0501710376282782
YBL020W	0	0	0.0501138952164009
YLR292C	0	0	0.0500568828213879
YLR126C	0	0	0.05
YKL114C	0	0	0.0499432463110102
YDR108W	0	0	0.0498866213151927
YKL189W	0	0	0.0498301245753114
YJL183W	0	0	0.0497737556561086
YDL098C	0	0	0.0497175141242938
YPR183W	0	0	0.0496613995485327
YBR188C	0	0	0.0496054114994363
YCR088W	0	0	0.0495495495495495
YDL005C	0	0	0.0494938132733408
YOL095C	0	0	0.049438202247191
YPL163C	0	0	0.0493827160493827
YDR110W	0	0	0.0493273542600897
YOR027W	0	0	0.0492721164613662
YJR003C	0	0	0.0492170022371365
YOR177C	0	0	0.0491620111731844
YIR006C	0	0	0.0491071428571429
YCR073W-A	0	0	0.0490523968784838
YBL103C	0	0	0.0489977728285078
YDR081C	0	0	0.0489432703003337
YER151C	0	0	0.0488888888888889
YPR161C	0	0	0.048834628190899
YGR202C	0	0	0.0487804878048781
YGL208W	0	0	0.0487264673311185
YOR112W	0	0	0.0486725663716814
YNL267W	0	0	0.0486187845303867
YGL115W	0	0	0.0485651214128035
YDR315C	0	0	0.0485115766262404
YPL042C	0	0	0.0484581497797357
YGL190C	0	0	0.0484048404840484
YKL025C	0	0	0.0483516483516484
YIR023W	0	0	0.0482985729967069
YKL160W	0	0	0.0482456140350877
YAR002W	0	0	0.0481927710843374
YGL056C	0	1	0.0481927710843374
YBL019W	0	0	0.0481400437636762
YAR003W	0	0	0.0480874316939891
YBR176W	0	0	0.0480349344978166
YER153C	0	0	0.0479825517993457
YHR034C	0	0	0.0479302832244009
YJL024C	0	0	0.0478781284004353
YPL151C	0	0	0.0478260869565217
YHR127W	0	1	0.0478260869565217
YJL146W	0	0	0.0477741585233442
YML099C	0	0	0.0477223427331887
YOL065C	0	0	0.047670639219935
YBR170C	0	0	0.0476190476190476
YML093W	0	0	0.0475675675675676
YCR008W	0	0	0.0475161987041037
YMR296C	0	0	0.0474649406688242
YLR246W	0	0	0.0474137931034483
YLR035C	0	0	0.0473627556512379
YIL007C	0	0	0.0473118279569892
YKL012W	0	0	0.0472610096670247
YOR350C	0	1	0.0472610096670247
YDL154W	0	0	0.0472103004291846
YDR489W	0	0	0.0471596998928189
YPL164C	0	0	0.0471092077087794
YDR421W	0	0	0.0470588235294118
YGR072W	0	0	0.047008547008547
YEL041W	0	0	0.0469583778014941
YLR362W	0	0	0.046908315565032
YDR420W	0	0	0.0468583599574015
YGL005C	0	0	0.0468085106382979
YMR222C	0	1	0.0468085106382979
YLR310C	0	0	0.0467587672688629
YLR429W	0	0	0.0467091295116773
YML095C	0	0	0.0466595970307529
YBL088C	0	0	0.0466101694915254
YCR073C	0	0	0.0465608465608466
YNL014W	0	0	0.0465116279069767
YLR166C	0	0	0.0464625131995776
YLR181C	0	0	0.0464135021097046
YKL041W	0	0	0.0463645943097998
YKL105C	0	1	0.0463645943097998
YBR253W	0	0	0.0463157894736842
YER008C	0	0	0.046267087276551
YNR010W	0	0	0.046218487394958
YOR346W	0	0	0.0461699895068206
YNL325C	0	0	0.0461215932914046
YBR009C	0	0	0.0460732984293194
YPR171W	0	0	0.0460251046025105
YIL112W	0	0	0.0459770114942529
YDR232W	0	0	0.0459290187891441
YDR276C	0	0	0.045881126173097
YMR185W	0	1	0.045881126173097
YOR061W	0	0	0.0458333333333333
YGR013W	0	0	0.0457856399583767
YMR312W	0	0	0.0457380457380457
YGL087C	0	0	0.0456905503634476
YGL153W	0	0	0.045643153526971
YLR067C	0	0	0.0455958549222798
YPL096W	0	0	0.0455486542443064
YNL264C	0	0	0.0455015511892451
YBR168W	0	0	0.0454545454545455
YOR233W	0	0	0.0454076367389061
YHR194W	0	0	0.045360824742268
YDR440W	0	0	0.0453141091658084
YDR273W	0	0	0.0452674897119342
YBL014C	0	0	0.0452209660842754
YCR018C	0	0	0.0451745379876797
YGR054W	0	0	0.0451282051282051
YNL230C	0	0	0.0450819672131148
YPL189W	0	0	0.04503582395087
YJR046W	0	0	0.0449897750511247
YER174C	0	0	0.0449438202247191
YER106W	0	0	0.0448979591836735
YPL101W	0	0	0.0448521916411825
YDR227W	0	0	0.044806517311609
YOR075W	0	0	0.0447609359104781
YOL102C	0	0	0.0447154471544715
YMR017W	0	0	0.0446700507614213
YOR064C	0	0	0.0446247464503043
YHR091C	0	0	0.0445795339412361
YHR135C	0	0	0.0445344129554656
YHL012W	0	0	0.0444893832153691
YDL059C	0	0	0.0444444444444444
YEL056W	0	0	0.0443995963673058
YER100W	0	0	0.0443548387096774
YOL009C	0	0	0.0443101711983887
YHR150W	0	0	0.0442655935613682
YBR258C	0	0	0.0442211055276382
YBR216C	0	0	0.0441767068273092
YNL201C	0	0	0.0441323971915747
YDL115C	0	0	0.0440881763527054
YNL310C	0	0	0.044044044044044
YMR023C	0	0	0.044
YNL099C	0	0	0.043956043956044
YDR034C	0	0	0.0439121756487026
YDR132C	0	1	0.0439121756487026
YJR141W	0	0	0.0438683948155533
YAL056W	0	0	0.0438247011952191
YOR351C	0	0	0.0437810945273632
YDR195W	0	0	0.0437375745526839
YLR431C	0	0	0.0436941410129096
YFL046W	0	1	0.0436941410129096
YLR312C	0	1	0.0436941410129096
YMR176W	0	0	0.0436507936507936
YOL113W	0	0	0.043607532210109
YFL025C	0	0	0.0435643564356436
YDR138W	0	0	0.0435212660731949
YNL262W	0	0	0.0434782608695652
YOR368W	0	0	0.0434353405725568
YLR318W	0	0	0.0433925049309665
YER162C	0	0	0.0433497536945813
YBL032W	0	0	0.0433070866141732
YOL001W	0	0	0.0432645034414946
YOR008C-A	0	0	0.0432220039292731
YDL013W	0	0	0.0431795878312071
YMR139W	0	0	0.0431372549019608
YOR106W	0	0	0.0430950048971596
YDR529C	0	0	0.0430528375733855
YCL039W	0	0	0.043010752688172
YOR113W	0	0	0.04296875
YGL162W	0	0	0.0429268292682927
YFR016C	0	1	0.0429268292682927
YPR007C	0	0	0.0428849902534113
YLR394W	0	0	0.0428432327166504
YGR056W	0	0	0.0428015564202335
YNL288W	0	0	0.0427599611273081
YCL026C-A	0	0	0.0427184466019417
YFR005C	0	0	0.0426770126091174
YBR095C	0	0	0.0426356589147287
YFL013C	0	0	0.042594385285576
YCL044C	0	0	0.0425531914893617
YML127W	0	0	0.042512077294686
YMR025W	0	0	0.0424710424710425
YLR440C	0	0	0.0424300867888139
YDR145W	0	0	0.0423892100192678
YDR028C	0	0	0.0423484119345525
YLL032C	0	1	0.0423484119345525
YDL107W	0	0	0.0423076923076923
YDR490C	0	0	0.0422670509125841
YKR038C	0	0	0.0422264875239923
YGL211W	0	0	0.0421860019175455
YIL138C	0	0	0.0421455938697318
YDL205C	0	0	0.0421052631578947
YHL019C	0	0	0.0420650095602294
YGL170C	0	0	0.0420248328557784
YBR237W	0	0	0.0419847328244275
YER014W	0	0	0.0419447092469018
YPL047W	0	0	0.0419047619047619
YPR040W	0	0	0.0418648905803996
YDR324C	0	0	0.0418250950570342
YBL023C	0	0	0.0417853751187085
YDR156W	0	0	0.0417457305502846
YHR206W	0	0	0.0417061611374408
YDR317W	0	0	0.0416666666666667
YGL232W	0	0	0.0416272469252602
YPR054W	0	0	0.0415879017013233
YDR213W	0	0	0.0415486307837583
YAL055W	0	0	0.0415094339622641
YLR385C	0	0	0.0414703110273327
YLR399C	0	0	0.0414312617702448
YLL027W	0	0	0.0413922859830668
YLL007C	0	1	0.0413922859830668
YOL149W	0	0	0.0413533834586466
YGL119W	0	0	0.0413145539906103
YMR275C	0	0	0.0412757973733583
YLR049C	0	1	0.0412757973733583
YBL003C	0	0	0.0412371134020619
YOL007C	0	1	0.0412371134020619
YDL112W	0	0	0.0411985018726592
YOR148C	0	0	0.0411599625818522
YOR048C	0	0	0.0411214953271028
YIL139C	0	0	0.0410830999066293
YGR277C	0	0	0.041044776119403
YOR181W	0	0	0.0410065237651445
YPL227C	0	0	0.0409683426443203
YPR072W	0	0	0.0409302325581395
YER172C	0	0	0.0408921933085502
YPR019W	0	0	0.0408542246982358
YNL275W	0	0	0.0408163265306122
YLR417W	0	0	0.0407784986098239
YBR179C	0	0	0.0407407407407407
YHL009C	0	0	0.0407030527289547
YBL079W	0	0	0.0406654343807763
YML007W	0	0	0.0406278855032318
YMR037C	0	0	0.040590405904059
YJR117W	0	0	0.0405529953917051
YOR357C	0	0	0.0405156537753223
YDL065C	0	0	0.0404783808647654
YDL033C	0	0	0.0404411764705882
YGL145W	0	0	0.0404040404040404
YDL209C	0	0	0.0403669724770642
YLR405W	0	0	0.0403299725022915
YOR358W	0	0	0.0402930402930403
YGL023C	0	0	0.040256175663312
YKR022C	0	0	0.0402193784277879
YOL033W	0	0	0.0401826484018265
YGR007W	0	0	0.0401459854014599
YBR233W	0	1	0.0401459854014599
YNL232W	0	0	0.0401093892433911
YGR003W	0	0	0.0400728597449909
YBL024W	0	0	0.0400363967242948
YGR112W	0	0	0.04
YNR035C	0	0	0.0399636693914623
YBR175W	0	0	0.0399274047186933
YIL002C	0	0	0.0398912058023572
YPL271W	0	0	0.0398550724637681
YPL048W	0	0	0.0398190045248869
YLR430W	0	0	0.0397830018083183
YLR098C	0	0	0.039747064137308
YDR388W	0	0	0.0397111913357401
YGR135W	0	0	0.0396753832281335
YJL035C	0	0	0.0396396396396396
YBR228W	0	0	0.0396039603960396
YAL031C	0	0	0.039568345323741
YMR284W	0	0	0.0395327942497754
YAL041W	0	0	0.0394973070017953
YPL150W	0	1	0.0394973070017953
YDL216C	0	0	0.0394618834080717
YKL210W	0	0	0.039426523297491
YDR082W	0	0	0.0393912264995524
YDR523C	0	0	0.0393559928443649
YNR008W	0	0	0.0393208221626452
YHR058C	0	0	0.0392857142857143
YKL134C	0	0	0.0392506690454951
YKL193C	0	0	0.0392156862745098
YNR048W	0	0	0.0391807658058771
YDR291W	0	1	0.0391807658058771
YPR095C	0	0	0.0391459074733096
YBR120C	0	0	0.0391111111111111
YHR182W	0	1	0.0391111111111111
YDR021W	0	0	0.0390763765541741
YMR112C	0	0	0.0390417036379769
YIL156W	0	0	0.0390070921985816
YNL199C	0	0	0.0389725420726306
YBR041W	0	0	0.0389380530973451
YDL002C	0	0	0.0389036251105217
YMR207C	0	0	0.03886925795053
YNR031C	0	0	0.0388349514563107
YMR044W	0	0	0.0388007054673721
YBR236C	0	0	0.0387665198237885
YKL127W	0	0	0.0387323943661972
YJR136C	0	0	0.038698328935796
YOR189W	0	1	0.038698328935796
YER116C	0	0	0.0386643233743409
YOR255W	0	0	0.038630377524144
YPR081C	0	0	0.0385964912280702
YGL070C	0	0	0.0385626643295355
YNL097C	0	0	0.0385288966725044
YML076C	0	0	0.0384951881014873
YNL003C	0	0	0.0384615384615385
YIR004W	0	0	0.0384279475982533
YPR045C	0	1	0.0384279475982533
YBR087W	0	0	0.0383944153577661
YNL259C	0	0	0.038360941586748
YDL077C	0	0	0.0383275261324042
YDR069C	0	0	0.0382941688424717
YPL254W	0	0	0.0382608695652174
YER028C	0	0	0.0382276281494353
YLR418C	0	0	0.0381944444444444
YOL023W	0	0	0.0381613183000867
YHR184W	0	0	0.0381282495667244
YMR288W	0	0	0.0380952380952381
YDL142C	0	0	0.0380622837370242
YJL087C	0	0	0.0380293863439931
YJR035W	0	0	0.0379965457685665
YGR156W	0	0	0.0379637618636756
YOL128C	0	0	0.0379310344827586
YDR099W	0	0	0.0378983634797588
YLR454W	0	1	0.0378983634797588
YJL039C	0	0	0.0378657487091222
YBR059C	0	0	0.0378331900257954
YIL021W	0	0	0.0378006872852234
YLR044C	0	0	0.0377682403433476
YBR276C	0	0	0.0377358490566038
YHR101C	0	0	0.0377035132819195
YDR303C	0	0	0.0376712328767123
YJR052W	0	0	0.0376390076988879
YPR176C	0	0	0.0376068376068376
YGR071C	0	1	0.0376068376068376
YER029C	0	0	0.0375747224594364
YGL035C	0	0	0.037542662116041
YOL133W	0	0	0.0375106564364876
YLR116W	0	0	0.0374787052810903
YJR138W	0	1	0.0374787052810903
YBL061C	0	0	0.0374468085106383
YER132C	0	0	0.0374149659863946
YFR051C	0	0	0.0373831775700935
YDR076W	0	0	0.0373514431239389
YLR341W	0	0	0.0373197625106022
YLL063C	0	0	0.0372881355932203
YBR281C	0	0	0.0372565622353937
YNL223W	0	0	0.0372250423011844
YOL068C	0	0	0.0371935756551141
YER059W	0	0	0.0371621621621622
YNL090W	0	0	0.0371308016877637
YDL117W	0	0	0.0370994940978078
YKL015W	0	0	0.0370682392586352
YGR218W	0	0	0.037037037037037
YCR042C	0	0	0.0370058873002523
YPL110C	0	0	0.0369747899159664
YPL060W	0	0	0.036943744752309
YPL247C	0	1	0.036943744752309
YLR306W	0	0	0.0369127516778524
YER051W	0	0	0.0368818105616094
YBR133C	0	0	0.0368509212730318
YDL080C	0	0	0.0368200836820084
YPL130W	0	0	0.0367892976588629
YNL224C	0	1	0.0367892976588629
YKL183W	0	1	0.0367892976588629
YMR231W	0	0	0.0367585630743525
YDL230W	0	0	0.0367278797996661
YMR306W	0	0	0.036697247706422
YOL051W	0	0	0.0366666666666667
YGR271W	0	0	0.0366361365528726
YGL060W	0	1	0.0366361365528726
YBR164C	0	0	0.0366056572379368
YGL094C	0	0	0.0365752285951787
YOL014W	0	1	0.0365752285951787
YBR081C	0	0	0.0365448504983389
YCR033W	0	0	0.0365145228215768
YBR290W	0	0	0.0364842454394693
YBR091C	0	0	0.0364540182270091
YNL270C	0	0	0.0364238410596026
YFL034C-B	0	0	0.0363937138130687
YLR094C	0	0	0.0363636363636364
YPR052C	0	0	0.0363336085879438
YDR075W	0	0	0.0363036303630363
YDR412W	0	0	0.0362737015663644
YFR010W	0	0	0.0362438220757825
YKL214C	0	0	0.0362139917695473
YOR353C	0	0	0.0361842105263158
YDR244W	0	0	0.0361544782251438
YDL120W	0	0	0.0361247947454844
YMR089C	0	0	0.0360951599671862
YMR223W	0	0	0.0360655737704918
YNL078W	0	0	0.036036036036036
YLR016C	0	0	0.0360065466448445
YDR379W	0	0	0.035977105478332
YDR224C	0	0	0.0359477124183007
YBR180W	0	0	0.0359183673469388
YBR227C	0	1	0.0359183673469388
YDR407C	0	0	0.0358890701468189
YJL085W	0	0	0.0358598207008965
YCR016W	0	0	0.0358306188925081
YPR131C	0	0	0.0358014646053702
YDL166C	0	0	0.0357723577235772
YBL105C	0	0	0.0357432981316003
YBR254C	0	0	0.0357142857142857
YAL043C	0	0	0.0356853203568532
YDR522C	0	0	0.0356564019448947
YJR021C	0	0	0.0356275303643725
YGL067W	0	0	0.0355987055016181
YGR252W	0	0	0.0355699272433306
YGL201C	0	0	0.0355411954765751
YCL048W	0	0	0.0355125100887813
YOR172W	0	0	0.0354838709677419
YER089C	0	0	0.0354552780016116
YOL093W	0	0	0.035426731078905
YGL167C	0	0	0.0353982300884956
YMR266W	0	0	0.0353697749196141
YDL149W	0	0	0.0353413654618474
YLR144C	0	0	0.0353130016051364
YOL138C	0	0	0.0352846832397755
YKL032C	0	0	0.0352564102564103
YGL194C	0	0	0.0352281825460368
YER093C	0	0	0.0352
YOR237W	0	0	0.035171862509992
YDR482C	0	1	0.035171862509992
YDR364C	0	0	0.0351437699680511
YJR082C	0	0	0.0351157222665603
YPL083C	0	0	0.0350877192982456
YOR076C	0	0	0.0350597609561753
YLR216C	0	0	0.035031847133758
YOL111C	0	0	0.0350039777247414
YJR010W	0	0	0.0349761526232114
YPR068C	0	0	0.0349483717235902
YLR082C	0	0	0.0349206349206349
YLL024C	0	0	0.034892942109437
YHR012W	0	0	0.03486529318542
YGL064C	0	0	0.0348376880443389
YKL028W	0	0	0.0348101265822785
YHR116W	0	0	0.0347826086956522
YDL079C	0	0	0.0347551342812006
YKL059C	0	0	0.0347277032359905
YER110C	0	0	0.0347003154574132
YNL080C	0	0	0.0346729708431836
YGL251C	0	0	0.0346456692913386
YJR050W	0	0	0.034618410700236
YHR105W	0	1	0.034618410700236
YKR048C	0	0	0.0345911949685535
YHR200W	0	0	0.0345640219952867
YPL128C	0	0	0.0345368916797488
YOR070C	0	0	0.0345098039215686
YGR049W	0	0	0.0344827586206897
YML021C	0	0	0.0344557556773688
YHR055C	0	0	0.0344287949921753
YBL006C	0	0	0.0344018764659891
YPR152C	0	1	0.0344018764659891
YJL010C	0	0	0.034375
YMR162C	0	0	0.0343481654957065
YHR015W	0	0	0.0343213728549142
YGL155W	0	0	0.034294621979735
YNL152W	0	1	0.034294621979735
YPL041C	0	0	0.0342679127725857
YEL030W	0	0	0.0342412451361868
YDL146W	0	1	0.0342412451361868
YMR308C	0	0	0.0342146189735614
YNL318C	0	0	0.0341880341880342
YOR127W	0	0	0.0341614906832298
YDL045C	0	0	0.0341349883630721
YPR200C	0	0	0.0341085271317829
YPL122C	0	0	0.0340821068938807
YOR174W	0	0	0.0340557275541796
YPR129W	0	0	0.0340293890177881
YJL060W	0	0	0.0340030911901082
YMR064W	0	0	0.033976833976834
YDR389W	0	0	0.0339506172839506
YBL074C	0	0	0.0339244410177332
YGL248W	0	0	0.0338983050847458
YMR109W	0	0	0.0338722093918399
YLL046C	0	0	0.0338461538461538
YML088W	0	0	0.0338345864661654
YBR163W	0	1	0.0338345864661654
YBL016W	0	0	0.0338345864661654
YJR152W	0	0	0.0338345864661654
YBR260C	0	0	0.0338345864661654
YDR288W	0	0	0.0338345864661654
YGL254W	0	0	0.0338345864661654
YBR250W	0	0	0.0338345864661654
YER146W	0	0	0.0338345864661654
YGL237C	0	0	0.0338345864661654
YEL053C	0	0	0.0338345864661654
YGL158W	0	0	0.0338345864661654
YMR163C	0	0	0.0338345864661654
YJL099W	0	0	0.0338345864661654
YOR278W	0	0	0.0338345864661654
YLR342W	0	0	0.0338345864661654
YML006C	0	0	0.0338345864661654
YPL132W	0	0	0.0338345864661654
YBR022W	0	0	0.0338345864661654
YLR071C	0	0	0.0338345864661654
YBR166C	0	0	0.0338345864661654
YLL006W	0	0	0.0338345864661654
YDL109C	0	0	0.0338345864661654
YIL083C	0	0	0.0338345864661654
YPR060C	0	0	0.0338345864661654
YPR162C	0	0	0.0338345864661654
YJR086W	0	0	0.0338345864661654
YMR165C	0	0	0.0338345864661654
YHR157W	0	0	0.0338345864661654
YOR217W	0	0	0.0338345864661654
YIL153W	1	0	0.0338345864661654
YGL134W	0	0	0.033809166040571
YKL074C	0	0	0.0337837837837838
YDR140W	0	0	0.0337584396099025
YGR240C	0	0	0.0337331334332834
YHR207C	0	1	0.0337331334332834
YEL062W	0	0	0.0337078651685393
YLL005C	0	0	0.0336826347305389
YIL038C	0	0	0.0336574420344054
YIL063C	0	0	0.0336322869955157
YER166W	0	0	0.0336071695294996
YDR104C	0	0	0.0335820895522388
YBL029W	0	1	0.0335820895522388
YEL017W	0	0	0.0335570469798658
YDL030W	0	0	0.033532041728763
YKL215C	0	1	0.033532041728763
YAL002W	0	0	0.0335070737155622
YGL242C	0	1	0.0335070737155622
YIR005W	0	0	0.0334821428571429
YOR095C	0	0	0.033457249070632
YPL181W	0	0	0.0334323922734027
YJR127C	0	0	0.0334075723830735
YPL066W	0	1	0.0334075723830735
YKL070W	0	0	0.0333827893175074
YMR091C	0	0	0.033358042994811
YGR104C	0	0	0.0333333333333333
YOR258W	0	1	0.0333333333333333
YMR276W	0	0	0.0333086602516654
YJL031C	0	0	0.0332840236686391
YLR005W	0	0	0.0332594235033259
YCR082W	0	0	0.0332348596750369
YBR192W	0	0	0.033210332103321
YBR028C	0	1	0.033210332103321
YKL020C	0	0	0.0331858407079646
YLR025W	0	0	0.0331613854089904
YMR026C	0	0	0.0331369661266568
YNL322C	0	0	0.033112582781457
YDR177W	0	0	0.0330882352941176
YBL060W	0	1	0.0330882352941176
YOL108C	0	0	0.0330639235855988
YDL093W	0	0	0.0330396475770925
YHR121W	0	0	0.033015407190022
YLR068W	0	0	0.0329912023460411
YOR304C-A	0	1	0.0329912023460411
YJL154C	0	0	0.032967032967033
YLR245C	0	0	0.0329428989751098
YDL170W	0	0	0.0329188002926116
YEL019C	0	0	0.0328947368421053
YOR068C	0	0	0.0328707085463842
YIL066C	0	0	0.0328467153284672
YDR459C	0	0	0.0328227571115974
YPL138C	0	0	0.032798833819242
YFL001W	0	0	0.032774945375091
YDR065W	0	0	0.0327510917030568
YLR024C	0	0	0.0327272727272727
YPL121C	0	0	0.032703488372093
YER030W	0	0	0.0326797385620915
YDR111C	0	1	0.0326797385620915
YLR436C	0	0	0.032656023222061
YLR189C	0	0	0.0326323422770123
YER009W	0	0	0.0326086956521739
YPR051W	0	0	0.0325850832729906
YMR153W	0	0	0.032561505065123
YLR335W	0	0	0.0325379609544469
YHR046C	0	0	0.032514450867052
YEL038W	0	1	0.032514450867052
YDR005C	0	0	0.0324909747292419
YOR190W	0	0	0.0324675324675325
YPR032W	0	0	0.0324441240086518
YBR112C	0	0	0.0324207492795389
YML114C	0	0	0.0323974082073434
YMR126C	0	1	0.0323974082073434
YDR314C	0	0	0.0323741007194245
YLR410W	0	0	0.0323508267433501
YCR027C	0	0	0.0323275862068966
YBR090C	0	1	0.0323275862068966
YPL215W	0	0	0.0323043790380474
YJL036W	0	0	0.0322812051649928
YGR037C	0	0	0.032258064516129
YEL043W	0	1	0.032258064516129
YGR224W	0	0	0.0322349570200573
YGL128C	0	1	0.0322349570200573
YJR093C	0	0	0.0322118826055834
YER167W	0	0	0.0321888412017167
YOR211C	0	0	0.0321658327376698
YHR149C	0	1	0.0321658327376698
YMR111C	0	1	0.0321658327376698
YBR153W	0	0	0.0321428571428571
YFL003C	0	0	0.0321199143468951
YKL006C-A	0	0	0.0320970042796006
YLR165C	0	0	0.0320741268709907
YGR004W	0	0	0.032051282051282
YOR123C	0	0	0.0320284697508897
YDR443C	0	0	0.0320056899004267
YLR323C	0	1	0.0320056899004267
YKR102W	0	0	0.0319829424307036
YLR453C	0	0	0.0319602272727273
YLR262C	0	0	0.0319375443577005
YBR201W	0	0	0.0319148936170213
YCL010C	0	0	0.0318922749822821
YNR049C	0	0	0.0318696883852691
YCR054C	0	1	0.0318696883852691
YDR160W	0	0	0.0318471337579618
YCR009C	0	0	0.0318246110325318
YJL130C	0	0	0.0318021201413428
YNL133C	0	0	0.0317796610169492
YDR484W	0	0	0.031757233592096
YJR068W	0	0	0.0317348377997179
YOR077W	0	1	0.0317348377997179
YHR168W	0	0	0.0317124735729387
YDR540C	0	1	0.0317124735729387
YFL007W	0	0	0.0316901408450704
YDL085C-A	0	1	0.0316901408450704
YHR132W-A	0	1	0.0316901408450704
YBR085C-A	0	1	0.0316901408450704
YCR010C	0	0	0.0316678395496129
YDR423C	0	0	0.0316455696202532
YML049C	0	0	0.0316233309908644
YBL059C-A	0	1	0.0316233309908644
YMR060C	0	0	0.0316011235955056
YCL026C-B	0	1	0.0316011235955056
YGR091W	0	0	0.0315789473684211
YLR361C	0	0	0.0315568022440393
YNL162W-A	0	1	0.0315568022440393
YBR122C	0	0	0.0315346881569727
YDL190C	0	0	0.0315126050420168
YLR223C	0	0	0.0314905528341498
YER101C	0	1	0.0314905528341498
YLR396C	0	0	0.0314685314685315
YAL051W	0	0	0.0314465408805031
YMR047C	0	0	0.0314245810055866
YLR427W	0	0	0.0314026517794836
YPL049C	0	0	0.0313807531380753
YGR122W	0	0	0.0313588850174216
YDL156W	0	1	0.0313588850174216
YJR042W	0	0	0.0313370473537604
YBR272C	0	0	0.0313152400835073
YOR290C	0	0	0.0312934631432545
YNL088W	0	0	0.0312717164697707
YDL132W	0	0	0.03125
YGL071W	0	0	0.0312283136710618
YJL011C	0	0	0.0312066574202497
YCR028C	0	0	0.0311850311850312
YNL221C	0	0	0.0311634349030471
YBR229C	0	0	0.0311418685121107
YNL020C	0	0	0.0311203319502075
YHR187W	0	0	0.0310988251554941
YJL073W	0	0	0.0310773480662983
YKL040C	0	0	0.031055900621118
YOR322C	0	0	0.0310344827586207
YGR132C	0	0	0.031013094417643
YDR370C	0	1	0.031013094417643
YLR393W	0	0	0.0309917355371901
YDR498C	0	0	0.030970406056435
YER171W	0	0	0.030949105914718
YML014W	0	0	0.0309278350515464
YPL125W	0	0	0.0309065934065934
YEL007W	0	1	0.0309065934065934
YLR266C	0	0	0.030885380919698
YBR077C	0	0	0.0308641975308642
YML068W	0	0	0.0308430431802605
YCL032W	0	0	0.0308219178082192
YDL070W	0	1	0.0308219178082192
YGR231C	0	0	0.0308008213552361
YLR308W	0	0	0.0307797537619699
YBR274W	0	0	0.0307587149692413
YIL045W	0	0	0.0307377049180328
YDR161W	0	0	0.0307167235494881
YIL019W	0	0	0.0306957708049113
YGL243W	0	0	0.0306748466257669
YNL119W	0	0	0.0306539509536785
YNL021W	0	0	0.0306330837304289
YFR006W	0	1	0.0306330837304289
YBR210W	0	0	0.0306122448979592
YLR392C	0	1	0.0306122448979592
YNL229C	0	0	0.0305914343983685
YNL257C	0	0	0.030570652173913
YGR158C	0	0	0.0305498981670061
YGL250W	0	1	0.0305498981670061
YBR279W	0	0	0.0305291723202171
YPL027W	0	0	0.0305084745762712
YJR036C	0	0	0.0304878048780488
YBL011W	0	0	0.030467163168585
YEL055C	0	0	0.030446549391069
YBR042C	0	0	0.0304259634888438
YPR189W	0	0	0.0304054054054054
YLR403W	0	0	0.0303848750844024
YLR411W	0	0	0.0303643724696356
YBL047C	0	0	0.0303438975050573
YLR148W	0	0	0.0303234501347709
YBR015C	0	0	0.0303030303030303
YDR122W	0	0	0.0302826379542396
YPL040C	0	0	0.0302622730329523
YBR244W	0	0	0.030241935483871
YGL197W	0	0	0.0302216252518469
YBR082C	0	0	0.0302013422818792
YDL207W	0	0	0.0301810865191147
YNL316C	0	0	0.0301608579088472
YBR097W	0	0	0.0301406563965171
YML035C	0	0	0.0301204819277108
YJL014W	0	0	0.0301003344481605
YAL029C	0	0	0.0300802139037433
YMR277W	0	0	0.030060120240481
YLR089C	0	1	0.030060120240481
YIL073C	0	0	0.0300400534045394
YLR003C	0	0	0.0300200133422282
YKL125W	0	0	0.03
YMR093W	0	0	0.0299800133244504
YGR005C	0	0	0.0299600532623169
YCL004W	0	0	0.029940119760479
YDR514C	0	1	0.029940119760479
YEL031W	0	0	0.0299202127659574
YCR019W	0	0	0.0299003322259136
YFL024C	0	0	0.0298804780876494
YPL011C	0	0	0.0298606502986065
YJL162C	0	1	0.0298606502986065
YDR446W	0	0	0.029840848806366
YJL207C	0	0	0.0298210735586481
YNL053W	0	0	0.0298013245033113
YPL165C	0	1	0.0298013245033113
YOL063C	0	0	0.0297816015883521
YGR221C	0	0	0.0297619047619048
YJR070C	0	0	0.0297422339722406
YGL097W	0	0	0.0297225891677675
YPL167C	0	0	0.0297029702970297
YGR247W	0	0	0.0296833773087071
YIR001C	0	0	0.029663810151615
YPR155C	0	0	0.0296442687747036
YBR020W	0	0	0.0296247531270573
YKR020W	0	0	0.0296052631578947
YBR114W	0	0	0.029585798816568
YOL094C	0	0	0.0295663600525624
YLR239C	0	0	0.0295469468154957
YMR164C	0	0	0.0295275590551181
YOR239W	0	0	0.0295081967213115
YBR198C	0	0	0.0294888597640891
YIL150C	0	0	0.0294695481335953
YOR334W	0	0	0.0294502617801047
YFL039C	0	0	0.0294310006540222
YGL213C	0	0	0.0294117647058824
YNL214W	0	0	0.0293925538863488
YDL053C	0	1	0.0293925538863488
YPL139C	0	0	0.0293733681462141
YOL028C	0	0	0.0293542074363992
YDR123C	0	0	0.0293350717079531
YNL215W	0	1	0.0293350717079531
YKL090W	0	1	0.0293350717079531
YFR001W	0	0	0.0293159609120521
YOL100W	0	0	0.029296875
YHR117W	0	1	0.029296875
YBR234C	0	0	0.0292778139232271
YBR110W	0	0	0.02925877763329
YDR068W	0	1	0.02925877763329
YPR042C	0	0	0.0292397660818713
YBR255W	0	1	0.0292397660818713
YJL125C	0	0	0.0292207792207792
YJR130C	0	0	0.0292018170019468
YNL094W	0	0	0.0291828793774319
YDR098C	0	0	0.0291639662994167
YFL027C	0	0	0.0291450777202073
YEL013W	0	0	0.029126213592233
YMR274C	0	0	0.0291073738680466
YHR192W	0	1	0.0291073738680466
YJR049C	0	0	0.0290885585003232
YJR149W	0	1	0.0290885585003232
YDL043C	0	0	0.0290697674418605
YMR101C	0	0	0.0290510006455778
YHR110W	0	0	0.0290322580645161
YIL092W	0	1	0.0290322580645161
YOR315W	0	0	0.0290135396518375
YFL044C	0	0	0.0289948453608247
YER075C	0	0	0.0289761751448809
YML005W	0	0	0.028957528957529
YER115C	0	0	0.0289389067524116
YGR251W	0	0	0.0289203084832905
YMR070W	0	0	0.0289017341040462
YER152C	0	1	0.0289017341040462
YDR466W	0	0	0.0288831835686778
YIR033W	0	0	0.0288646568313021
YML058W-A	0	0	0.0288461538461538
YER038C	0	0	0.0288276745675849
YKL110C	0	0	0.028809218950064
YLR231C	0	0	0.0287907869481766
YCR026C	0	0	0.028772378516624
YBR199W	0	0	0.0287539936102236
YBR265W	0	0	0.028735632183908
YER105C	0	0	0.028717294192725
YPR022C	0	1	0.028717294192725
YDR378C	0	0	0.0286989795918367
YPL075W	0	0	0.0286806883365201
YDR308C	0	0	0.0286624203821656
YAL010C	0	0	0.0286441756842775
YLL054C	0	1	0.0286441756842775
YNL042W	0	0	0.0286259541984733
YOR028C	0	0	0.0286077558804832
YGR163W	0	0	0.0285895806861499
YHR201C	0	0	0.0285714285714286
YOR005C	0	0	0.0285532994923858
YMR267W	0	0	0.0285351934051997
YBR030W	0	0	0.0285171102661597
YPR083W	0	0	0.0284990500316656
YGR273C	0	1	0.0284990500316656
YGL141W	0	0	0.0284810126582278
YDR007W	0	0	0.0284629981024668
YNL245C	0	0	0.0284450063211125
YDR457W	0	0	0.0284270372710044
YKR027W	0	0	0.0284090909090909
YBR273C	0	0	0.028391167192429
YGL179C	0	0	0.0283732660781841
YBR063C	0	1	0.0283732660781841
YDR047W	0	0	0.0283553875236295
YJL003W	0	0	0.0283375314861461
YLR452C	0	0	0.0283196979232222
YGR010W	0	0	0.0283018867924528
YGL039W	0	0	0.0282840980515399
YHR163W	0	0	0.0282663316582915
YIL147C	0	0	0.0282485875706215
YGL257C	0	0	0.0282308657465496
YBR140C	0	0	0.0282131661442006
YOR296W	0	1	0.0282131661442006
YNL212W	0	1	0.0282131661442006
YDR267C	0	1	0.0282131661442006
YLR055C	0	0	0.0281954887218045
YAL009W	0	0	0.0281778334376957
YJR119C	0	0	0.0281602002503129
YBR193C	0	0	0.0281425891181989
YKL182W	0	0	0.028125
YDL129W	0	1	0.028125
YLR320W	0	0	0.028107432854466
YBR293W	0	0	0.0280898876404494
YPL086C	0	0	0.0280723643169058
YDR137W	0	0	0.0280548628428928
YLR215C	0	0	0.0280373831775701
YLR330W	0	0	0.0280199252801993
YJR108W	0	0	0.0280024891101431
YBL036C	0	0	0.0279850746268657
YDR229W	0	0	0.0279676817899316
YKR060W	0	0	0.0279503105590062
YPL144W	0	0	0.0279329608938547
YLR138W	0	0	0.0279156327543424
YGR275W	0	0	0.027898326100434
YDL189W	0	0	0.0278810408921933
YCR063W	0	0	0.0278637770897833
YIR018W	0	0	0.0278465346534653
YKL069W	0	1	0.0278465346534653
YKR016W	0	1	0.0278465346534653
YLL008W	0	0	0.0278293135435993
YMR167W	0	0	0.0278121137206428
YLR425W	0	0	0.0277949351451513
YDR495C	0	0	0.0277777777777778
YDL229W	0	0	0.0277606415792721
YPR186C	0	0	0.0277435265104809
YJL141C	0	0	0.0277264325323475
YJL088W	0	0	0.0277093596059113
YAR042W	0	0	0.0276923076923077
YAR050W	0	0	0.0276752767527675
YGL185C	0	0	0.0276582667486171
YBR184W	0	1	0.0276582667486171
YHR124W	0	0	0.0276412776412776
YBL058W	0	0	0.0276243093922652
YCL034W	0	0	0.0276073619631902
YOR324C	0	0	0.0275904353157572
YDL231C	0	0	0.0275735294117647
YPL033C	0	0	0.0275566442131047
YDL181W	0	0	0.0275397796817625
YMR102C	0	1	0.0275397796817625
YHR002W	0	0	0.0275229357798165
YOR140W	0	0	0.0275061124694377
YFR041C	0	0	0.0274893097128894
YHR063C	0	0	0.0274725274725275
YLL013C	0	0	0.0274557657107993
YCR072C	0	0	0.0274390243902439
YNL047C	0	0	0.0274223034734918
YJR132W	0	0	0.0274056029232643
YPR080W	0	0	0.0273889227023737
YDL076C	0	0	0.0273722627737226
YDR197W	0	0	0.027355623100304
YHL025W	0	0	0.0273390036452005
YLR058C	0	0	0.0273224043715847
YML001W	0	0	0.0273058252427184
YGL033W	0	0	0.0272892662219527
YIL091C	0	1	0.0272892662219527
YBR003W	0	0	0.0272727272727273
YBL050W	0	0	0.0272562083585706
YNL029C	0	0	0.0272397094430993
YHR185C	0	0	0.0272232304900181
YGR052W	0	1	0.0272232304900181
YBR004C	0	0	0.0272067714631197
YML080W	0	0	0.027190332326284
YNL299W	0	0	0.0271739130434783
YNL027W	0	0	0.0271575135787568
YCR075C	0	0	0.0271411338962606
YLR026C	0	0	0.027124773960217
YLR209C	0	0	0.0271084337349398
YDL125C	0	0	0.0270921131848284
YGL227W	0	0	0.0270758122743682
YCL011C	0	0	0.0270595309681299
YDL226C	0	0	0.0270432692307692
YDR080W	0	0	0.027027027027027
YIL017C	0	0	0.0270108043217287
YAL017W	0	0	0.026994601079784
YKL203C	0	0	0.026978417266187
YOR124C	0	0	0.0269622528460156
YNL269W	0	1	0.0269622528460156
YLR151C	0	1	0.0269622528460156
YGL043W	0	0	0.0269461077844311
YBR271W	0	0	0.0269299820466786
YGL192W	0	0	0.0269138755980861
YPR056W	0	0	0.0268977884040646
YBR173C	0	0	0.0268817204301075
YDR163W	0	0	0.026865671641791
YBL057C	0	0	0.0268496420047733
YGR205W	0	1	0.0268496420047733
YOL081W	0	0	0.0268336314847943
YGL253W	0	0	0.0268176400476758
YLR447C	0	0	0.026801667659321
YBR125C	0	1	0.026801667659321
YCL067C	0	0	0.0267857142857143
YPL200W	0	0	0.0267697798929209
YPL146C	0	0	0.0267538644470868
YDL029W	0	0	0.0267379679144385
YNL291C	0	0	0.0267220902612827
YMR161W	0	0	0.0267062314540059
YGL233W	0	0	0.0266903914590747
YDR096W	0	0	0.026674570243035
YML097C	0	0	0.0266587677725118
YPL214C	0	0	0.0266429840142096
YML013W	0	0	0.0266272189349112
YJL105W	0	1	0.0266272189349112
YCR032W	0	0	0.0266114725014784
YMR092C	0	0	0.0265957446808511
YBL026W	0	0	0.0265800354400473
YCR091W	0	0	0.0265643447461629
YKR096W	0	1	0.0265643447461629
YBL067C	0	1	0.0265643447461629
YCL027W	0	0	0.0265486725663717
YCL055W	0	0	0.0265330188679245
YEL044W	0	0	0.0265173836181497
YBR207W	0	0	0.0265017667844523
YMR301C	0	0	0.0264861683343143
YBL089W	0	0	0.0264705882352941
YDR141C	0	0	0.0264550264550265
YHR082C	0	0	0.0264394829612221
YKL116C	0	0	0.0264239577216676
YJL055W	0	1	0.0264239577216676
YMR218C	0	0	0.0264084507042254
YOR337W	0	0	0.0263929618768328
YCL051W	0	0	0.0263774912075029
YNL167C	0	0	0.0263620386643234
YJL005W	0	0	0.0263466042154567
YBL022C	0	0	0.0263311878291398
YIL090W	0	0	0.0263157894736842
YHR077C	0	0	0.0263004091174752
YBR259W	0	1	0.0263004091174752
YDR299W	0	0	0.026285046728972
YOR298C-A	0	0	0.0262697022767075
YAL048C	0	0	0.0262543757292882
YHR186C	0	0	0.0262390670553936
YML015C	0	0	0.0262237762237762
YKL010C	0	0	0.0262085032032615
YJL140W	0	0	0.0261932479627474
YBL051C	0	0	0.0261780104712042
YKR099W	0	0	0.0261627906976744
YNL247W	0	0	0.0261475886112725
YDR422C	0	0	0.0261324041811847
YOR371C	0	0	0.0261172373766686
YBR171W	0	0	0.0261020881670534
YKL220C	0	0	0.0260869565217391
YER140W	0	1	0.0260869565217391
YGL139W	0	0	0.026071842410197
YBR076W	0	0	0.0260567458019687
YNL030W	0	0	0.0260416666666667
YER154W	0	0	0.0260266049739734
YGL222C	0	0	0.0260115606936416
YPR107C	0	0	0.0259965337954939
YOL112W	0	0	0.0259815242494226
YBR033W	0	1	0.0259815242494226
YJL056C	0	0	0.0259665320253895
YJR131W	0	0	0.0259515570934256
YBL106C	0	0	0.0259365994236311
YOR001W	0	0	0.0259216589861751
YFL033C	0	0	0.0259067357512953
YFR040W	0	0	0.025891829689298
YJR129C	0	1	0.025891829689298
YNL183C	0	0	0.0258769407705578
YIL143C	0	0	0.0258620689655172
YBR159W	0	0	0.025847214244687
YCR044C	0	0	0.0258323765786452
YBR024W	0	0	0.0258175559380379
YKL206C	0	0	0.025802752293578
YGR015C	0	1	0.025802752293578
YDL227C	0	0	0.0257879656160458
YGL045W	0	0	0.0257731958762887
YGR129W	0	0	0.0257584430452204
YIL119C	0	0	0.0257437070938215
YIL167W	0	0	0.0257289879931389
YOR115C	0	0	0.0257142857142857
YHR072W-A	0	0	0.0256996002284409
YBL004W	0	0	0.0256849315068493
YHR021W-A	0	0	0.0256702795208214
YBL082C	0	0	0.0256556442417332
YBL069W	0	0	0.0256410256410256
YEL050C	0	0	0.025626423690205
YBR065C	0	0	0.0256118383608423
YIL101C	0	0	0.0255972696245734
YIL072W	0	0	0.0255827174530984
YGR081C	0	0	0.0255681818181818
YOR030W	0	0	0.0255536626916525
YAL058W	0	0	0.025539160045403
YFL010C	0	1	0.025539160045403
YGL238W	0	0	0.0255246738513897
YLR213C	0	0	0.0255102040816327
YDR236C	0	0	0.0254957507082153
YGR170W	0	0	0.0254813137032843
YNL103W	0	0	0.0254668930390492
YBR040W	0	0	0.0254524886877828
YDR477W	0	0	0.0254381006218202
YKL168C	0	1	0.0254381006218202
YBL018C	0	0	0.0254237288135593
YBR094W	0	1	0.0254237288135593
YNL155W	0	1	0.0254237288135593
YGL150C	0	0	0.0254093732354602
YPL249C	0	0	0.0253950338600451
YMR068W	0	0	0.0253807106598985
YGL004C	0	0	0.0253664036076663
YDR437W	0	0	0.0253521126760563
YFL050C	0	0	0.0253378378378378
YGR276C	0	0	0.0253235790658413
YCR095C	0	1	0.0253235790658413
YOL117W	0	0	0.0253093363329584
YGL101W	0	1	0.0253093363329584
YBR058C	0	0	0.0252951096121417
YBR080C	0	0	0.0252808988764045
YLR204W	0	0	0.0252667040988209
YOR274W	0	0	0.0252525252525253
YKR062W	0	0	0.0252383623107123
YGR199W	0	0	0.0252242152466368
YJL025W	0	0	0.0252100840336134
YMR003W	0	1	0.0252100840336134
YDR239C	0	1	0.0252100840336134
YBR194W	0	1	0.0252100840336134
YAL027W	0	1	0.0252100840336134
YOR352W	0	1	0.0252100840336134
YLL042C	0	0	0.0251959686450168
YLR059C	0	0	0.0251818690542809
YOL101C	0	0	0.0251677852348993
YGR017W	0	1	0.0251677852348993
YBR002C	0	0	0.0251537171604248
YBL102W	0	0	0.0251396648044693
YDL233W	0	1	0.0251396648044693
YPL024W	0	0	0.0251256281407035
YOR142W	0	0	0.0251116071428571
YDR449C	0	0	0.0250976017847183
YGL091C	0	0	0.0250836120401338
YGR042W	0	0	0.0250696378830084
YDL042C	0	0	0.0250556792873051
YER068W	0	0	0.0250417362270451
YML077W	0	0	0.025027808676307
YPL210C	0	0	0.0250138966092273
YJL072C	0	0	0.025
YBR205W	0	0	0.0249861188228762
YML103C	0	0	0.0249722530521643
YJR160C	0	0	0.0249584026622296
YPR066W	0	0	0.0249445676274945
YER118C	0	0	0.0249307479224377
YBR172C	0	0	0.0249169435215947
YFR029W	0	0	0.0249031543995573
YMR122W-A	0	1	0.0249031543995573
YML036W	0	0	0.0248893805309735
YDR463W	0	0	0.0248756218905473
YOL018C	0	0	0.0248618784530387
YIL122W	0	0	0.0248481501932634
YAL063C	0	0	0.0248344370860927
YAL022C	0	0	0.0248207391064534
YIL001W	0	1	0.0248207391064534
[truncated: 3,790 more rows]
