# Supplementary material for: Computationally Driven, Quantitative Experiments Discover Genes Required for Mitochondrial Biogenesis
Source: PLoS Genet. 2009 Mar 20;5(3):e1000407. doi: 10.1371/journal.pgen.1000407 (PMC2648979; doi:10.1371/journal.pgen.1000407)
Supplement: Dataset S2 — Top 100 novel ensemble predictions for additional yeast biological processes. A zip file containing 387 tab-delimited text files of the ensemble predictions for the indicated Gene Ontology Biological Process Term. (21.70 MB GZ) [file pgen.1000407.s013.gz › GO_0007059.txt]

ORF	AnnotatedToTerm?	Uncharacterized_04152007?	Precision
YDR113C	1	0	1.0
YPL209C	1	0	1.0
YAL034W-A	1	0	1.0
YIL144W	1	0	1.0
YEL061C	1	0	1.0
YPR141C	1	0	1.0
YGR140W	1	0	1.0
YIR010W	1	0	1.0
YDL003W	1	0	1.0
YMR190C	1	0	1.0
YFL008W	1	0	1.0
YGR188C	0	0	0.916666666666667
YPL124W	0	0	0.888888888888889
YMR048W	1	0	0.888888888888889
YGR179C	1	0	0.888888888888889
YPR135W	1	0	0.888888888888889
YER016W	1	0	0.888888888888889
YKL049C	1	0	0.888888888888889
YLR045C	0	0	0.857142857142857
YLR381W	1	0	0.857142857142857
YFR031C	1	0	0.857142857142857
YDR356W	0	0	0.818181818181818
YPL255W	0	0	0.782608695652174
YJR053W	0	0	0.76
YMR117C	1	0	0.76
YOR195W	0	0	0.730769230769231
YPL155C	0	0	0.703703703703704
YOR026W	0	0	0.678571428571429
YBL034C	0	0	0.67741935483871
YMR078C	1	0	0.67741935483871
YMR198W	1	0	0.67741935483871
YKL101W	0	0	0.676470588235294
YLR086W	1	0	0.676470588235294
YPR046W	1	0	0.676470588235294
YPL269W	0	0	0.657142857142857
YGL086W	0	0	0.648648648648649
YJR135C	1	0	0.648648648648649
YGR113W	0	0	0.642857142857143
YPR120C	0	0	0.642857142857143
YOR073W	1	0	0.642857142857143
YKL089W	1	0	0.642857142857143
YDR325W	1	0	0.642857142857143
YJL092W	0	0	0.627906976744186
YLR210W	0	0	0.622222222222222
YJL074C	1	0	0.622222222222222
YBL063W	0	0	0.617021276595745
YFR027W	1	0	0.617021276595745
YLR103C	0	0	0.607843137254902
YGL075C	0	0	0.607843137254902
YPL253C	1	0	0.607843137254902
YJR089W	1	0	0.607843137254902
YDR501W	0	0	0.60377358490566
YNL273W	1	0	0.60377358490566
YJL013C	0	0	0.592592592592593
YKR037C	0	0	0.581818181818182
YPL267W	0	0	0.571428571428571
YGL061C	0	0	0.56140350877193
YKL042W	0	0	0.559322033898305
YIL026C	1	0	0.559322033898305
YPL153C	0	0	0.55
YGL216W	0	0	0.540983606557377
YKR010C	0	0	0.532258064516129
YNL225C	0	0	0.53125
YPL008W	1	0	0.53125
YOR058C	0	0	0.523076923076923
YML109W	0	0	0.52112676056338
YCL061C	0	0	0.52112676056338
YNL309W	0	0	0.52112676056338
YDR318W	1	0	0.52112676056338
YMR076C	1	0	0.52112676056338
YDR118W	1	0	0.52112676056338
YLR135W	0	0	0.515789473684211
YHR153C	0	0	0.515789473684211
YNL126W	0	0	0.515789473684211
YHR172W	0	0	0.515789473684211
YHR191C	1	0	0.515789473684211
YOL069W	1	0	0.515789473684211
YOR249C	1	0	0.515789473684211
YNL250W	0	0	0.515789473684211
YOR144C	0	0	0.515789473684211
YER173W	0	0	0.515789473684211
YDR254W	1	0	0.515789473684211
YLR234W	0	0	0.515789473684211
YDR488C	0	0	0.515789473684211
YHR166C	1	0	0.515789473684211
YBR107C	1	0	0.515789473684211
YCR086W	1	0	0.515789473684211
YML027W	0	0	0.515789473684211
YDR180W	1	0	0.515789473684211
YDL028C	0	0	0.515789473684211
YLR357W	1	0	0.515789473684211
YCR065W	0	0	0.515789473684211
YIL126W	1	0	0.515789473684211
YKL022C	1	0	0.515789473684211
YBL097W	1	0	0.515789473684211
YAL024C	0	0	0.510416666666667
YJL115W	0	0	0.510204081632653
YLR272C	1	0	0.510204081632653
YOR349W	0	0	0.505050505050505
YLR313C	0	0	0.5
YDL105W	0	0	0.495049504950495
YCL029C	0	0	0.490196078431373
YJL030W	0	0	0.485981308411215
YNL082W	0	0	0.485981308411215
YIR025W	1	0	0.485981308411215
YLR383W	0	0	0.485981308411215
YNL172W	1	0	0.485981308411215
YDR285W	0	0	0.481818181818182
YGR109C	0	0	0.481818181818182
YGL116W	1	0	0.481818181818182
YGL163C	0	0	0.477477477477477
YGL093W	0	0	0.473684210526316
YPL241C	0	0	0.473684210526316
YLR127C	1	0	0.473684210526316
YMR294W	0	0	0.472
YPR018W	0	0	0.472
YKL045W	0	0	0.472
YCL016C	1	0	0.472
YPL208W	0	0	0.472
YDR130C	1	0	0.472
YBR073W	1	0	0.472
YBR098W	0	0	0.472
YPL174C	0	0	0.472
YFR036W	1	0	0.472
YIL132C	1	0	0.472
YJL187C	0	0	0.468253968253968
YHR023W	0	0	0.464566929133858
YHR154W	0	0	0.4609375
YMR055C	0	0	0.458015267175573
YLR032W	0	0	0.458015267175573
YJR060W	1	0	0.458015267175573
YOL090W	0	0	0.454545454545455
YGL175C	0	0	0.451127819548872
YEL003W	0	0	0.447761194029851
YDR146C	0	0	0.444444444444444
YKL113C	0	0	0.441176470588235
YPR119W	0	0	0.437956204379562
YJL173C	0	0	0.434782608695652
YER032W	0	0	0.431654676258993
YDR014W	0	0	0.431506849315068
YKR095W	0	0	0.431506849315068
YHR158C	0	0	0.431506849315068
YNL102W	0	0	0.431506849315068
YJR112W	1	0	0.431506849315068
YGL240W	1	0	0.431506849315068
YAL047C	1	0	0.431506849315068
YDR150W	0	0	0.429530201342282
YDL155W	0	0	0.429530201342282
YBR156C	1	0	0.429530201342282
YMR299C	0	0	0.427631578947368
YLR376C	0	0	0.427631578947368
YPL018W	1	0	0.427631578947368
YNL233W	0	0	0.42483660130719
YGL212W	0	0	0.422077922077922
YNL304W	0	0	0.419354838709677
YDR260C	0	0	0.416666666666667
YMR179W	0	0	0.415094339622642
YLR131C	0	0	0.415094339622642
YLR102C	1	0	0.415094339622642
YER111C	0	0	0.41358024691358
YML060W	0	0	0.41358024691358
YBL084C	1	0	0.41358024691358
YBR070C	0	0	0.411042944785276
YGL244W	0	0	0.408536585365854
YLR263W	0	0	0.406060606060606
YDR052C	0	0	0.403614457831325
YIL149C	0	0	0.401197604790419
YAR008W	0	0	0.398843930635838
YOR330C	0	0	0.398843930635838
YDR097C	0	0	0.398843930635838
YML124C	1	0	0.398843930635838
YKL108W	0	0	0.398843930635838
YOL006C	1	0	0.398843930635838
YNL262W	0	0	0.396551724137931
YLL003W	0	0	0.394285714285714
YDL102W	0	0	0.393258426966292
YOR074C	0	0	0.393258426966292
YOL115W	1	0	0.393258426966292
YJR043C	0	0	0.391061452513966
YOL034W	0	0	0.388888888888889
YBL046W	0	0	0.387978142076503
YEL019C	0	0	0.387978142076503
YPL233W	1	0	0.387978142076503
YDR386W	0	0	0.385869565217391
YCL024W	0	0	0.383783783783784
YMR094W	0	0	0.381720430107527
YBR123C	0	0	0.379679144385027
YJL194W	0	0	0.378947368421053
YER007W	0	0	0.378947368421053
YKR054C	1	0	0.378947368421053
YKR029C	0	0	0.37696335078534
YLR457C	0	0	0.375
YBR088C	0	0	0.373056994818653
YIL140W	0	0	0.371134020618557
YMR224C	0	0	0.369230769230769
YDR451C	0	0	0.36734693877551
YOR368W	0	0	0.365482233502538
YHR129C	0	0	0.363636363636364
YMR144W	0	1	0.363636363636364
YGR056W	0	0	0.361809045226131
YDR159W	0	0	0.36
YML032C	0	0	0.358208955223881
YDR207C	0	0	0.357843137254902
YLR182W	0	0	0.357843137254902
YGR098C	1	0	0.357843137254902
YMR032W	0	0	0.35609756097561
YPL116W	0	0	0.354368932038835
YOR217W	0	0	0.352941176470588
YLR212C	0	0	0.352941176470588
YOL017W	0	0	0.352941176470588
YNL088W	0	0	0.352941176470588
YDL058W	0	0	0.352941176470588
YKR008W	0	0	0.352941176470588
YML085C	1	0	0.352941176470588
YML104C	0	0	0.352941176470588
YLR200W	0	0	0.352941176470588
YHR118C	0	0	0.352941176470588
YHR014W	1	0	0.352941176470588
YLR321C	1	0	0.352941176470588
YGL174W	0	0	0.352941176470588
YOL094C	1	0	0.352941176470588
YNL290W	1	0	0.352941176470588
YML094W	0	0	0.351351351351351
YLL002W	0	0	0.349775784753363
YLL022C	0	0	0.348214285714286
YJL201W	0	0	0.346666666666667
YOR373W	0	0	0.345132743362832
YKR083C	0	0	0.343612334801762
YPL163C	0	0	0.342105263157895
YDR532C	0	0	0.34061135371179
YDR507C	0	0	0.339130434782609
YDR179C	0	0	0.339055793991416
YLR183C	0	0	0.339055793991416
YJL019W	1	0	0.339055793991416
YBR160W	0	0	0.337606837606838
YDR485C	0	0	0.336170212765957
YGR152C	0	0	0.334745762711864
YDL101C	0	0	0.333333333333333
YLR373C	0	0	0.331932773109244
YBR215W	0	0	0.330543933054393
YPL022W	0	0	0.329166666666667
YDL074C	0	0	0.327800829875519
YAL011W	0	0	0.326612903225806
YGR078C	0	0	0.326612903225806
YGL021W	0	0	0.326612903225806
YPL256C	0	0	0.326612903225806
YBR211C	1	0	0.326612903225806
YPR034W	0	0	0.326612903225806
YJR068W	1	0	0.326612903225806
YBR060C	0	0	0.325301204819277
YOL007C	0	1	0.325301204819277
YMR001C	0	0	0.324
YOR083W	0	0	0.322709163346614
YBR103W	0	0	0.321428571428571
YDR383C	0	1	0.321428571428571
YNL153C	0	0	0.3203125
YBR049C	0	0	0.3203125
YOR216C	0	0	0.3203125
YDL008W	1	0	0.3203125
YLR309C	0	0	0.319066147859922
YOR313C	0	0	0.317829457364341
YMR091C	0	0	0.316602316602317
YDL164C	0	0	0.315384615384615
YNL188W	0	0	0.314176245210728
YDL154W	0	0	0.312977099236641
YAR007C	0	0	0.311787072243346
YML064C	0	0	0.310606060606061
YGR072W	0	0	0.309433962264151
YPR175W	0	0	0.308270676691729
YMR199W	0	0	0.307116104868914
YLR085C	0	0	0.305970149253731
YOR025W	0	0	0.304832713754647
YMR168C	0	0	0.303703703703704
YNL298W	0	0	0.302583025830258
YJR092W	0	0	0.301470588235294
YDR217C	0	0	0.3003663003663
YBL035C	0	0	0.299270072992701
YJL176C	0	0	0.298181818181818
YPR168W	0	0	0.297101449275362
YPR104C	0	0	0.296028880866426
YGL207W	0	0	0.294964028776978
YIL084C	0	0	0.293906810035842
YLR386W	0	0	0.292857142857143
YBL009W	0	0	0.291814946619217
YLR033W	0	0	0.290780141843972
YLR315W	0	1	0.290780141843972
YLR424W	0	0	0.289752650176678
YDR201W	0	0	0.288732394366197
YPL194W	0	0	0.287719298245614
YKL092C	0	0	0.286713286713287
YNL166C	0	0	0.286206896551724
YKL052C	0	0	0.286206896551724
YKL048C	0	0	0.286206896551724
YGL003C	1	0	0.286206896551724
YDL157C	0	1	0.286206896551724
YDR303C	0	0	0.285223367697594
YOR075W	0	0	0.284246575342466
YBR231C	0	0	0.283276450511945
YDL240W	0	0	0.282312925170068
YML065W	0	0	0.28135593220339
YML041C	0	0	0.280405405405405
YPL242C	0	0	0.279461279461279
YFR028C	0	0	0.278523489932886
YGR047C	0	0	0.277591973244147
YHR149C	0	1	0.277591973244147
YIL031W	0	0	0.276666666666667
YGR116W	0	0	0.275747508305648
YFR037C	0	0	0.274834437086093
YDR289C	0	0	0.273927392739274
YDR499W	0	0	0.273026315789474
YCR014C	0	0	0.272131147540984
YKL179C	0	0	0.271241830065359
YGR238C	0	0	0.270358306188925
YGR014W	0	0	0.269480519480519
YJL203W	0	0	0.268608414239482
YLR079W	0	0	0.267741935483871
YLR314C	0	0	0.266881028938907
YML061C	0	0	0.266666666666667
YEL022W	0	0	0.266666666666667
YPL082C	0	0	0.266666666666667
YER106W	1	0	0.266666666666667
YOL012C	0	0	0.265822784810127
YNL312W	0	0	0.264984227129338
YNL282W	0	0	0.264150943396226
YBR275C	0	0	0.263322884012539
YOR290C	0	0	0.2625
YDR464W	0	0	0.261682242990654
YBR278W	0	0	0.260869565217391
YBL052C	0	0	0.260736196319018
YNL039W	0	0	0.260736196319018
YOR265W	0	0	0.260736196319018
YFL037W	1	0	0.260736196319018
YOR033C	0	0	0.259938837920489
YMR277W	0	0	0.259146341463415
YGR099W	0	0	0.258358662613982
YNL218W	0	0	0.257575757575758
YOL067C	0	0	0.256797583081571
YEL016C	0	0	0.256024096385542
YLR145W	0	0	0.255255255255255
YDR334W	0	0	0.254491017964072
YJR134C	0	1	0.254491017964072
YIL131C	0	0	0.253731343283582
YJR031C	0	0	0.25297619047619
YLR393W	0	0	0.252941176470588
YPL007C	0	0	0.252941176470588
YHR031C	0	0	0.252941176470588
YBR087W	1	0	0.252941176470588
YDR016C	0	0	0.252199413489736
YHR164C	0	0	0.251461988304094
YOL091W	0	0	0.250728862973761
YDR369C	0	0	0.25
YOR038C	0	0	0.249275362318841
YOR060C	0	0	0.248554913294798
YOR123C	0	0	0.247838616714697
YCR052W	0	0	0.247126436781609
YDR225W	0	0	0.246458923512748
YDL225W	0	0	0.246458923512748
YML069W	0	0	0.246458923512748
YMR204C	0	0	0.246458923512748
YOL145C	1	0	0.246458923512748
YHR061C	0	0	0.245762711864407
YOR242C	0	0	0.245070422535211
YOR114W	0	1	0.245070422535211
YDR219C	0	0	0.24438202247191
YLL021W	0	0	0.243697478991597
YLR329W	0	0	0.243016759776536
YDR473C	0	0	0.242339832869081
YDL017W	0	0	0.241666666666667
YJR140C	0	0	0.240997229916898
YIL123W	0	0	0.240331491712707
YML102W	0	0	0.239669421487603
YCL010C	0	0	0.239010989010989
YBR038W	0	0	0.238356164383562
YMR063W	0	0	0.237704918032787
YNL271C	0	0	0.237057220708447
YML062C	0	0	0.236702127659574
YBR245C	0	0	0.236702127659574
YDR176W	0	0	0.236702127659574
YIR013C	0	0	0.236702127659574
YER018C	1	0	0.236702127659574
YDR446W	0	0	0.236702127659574
YPL055C	0	0	0.236702127659574
YDR004W	0	0	0.236702127659574
YER147C	1	0	0.236702127659574
YJR006W	0	0	0.236074270557029
YLR318W	0	0	0.235449735449735
YDL239C	0	0	0.234828496042216
YNL068C	0	0	0.234210526315789
YNL328C	0	0	0.233595800524934
YDR183W	0	0	0.232984293193717
YJL158C	0	0	0.232375979112272
YAR019C	0	0	0.231770833333333
YDR310C	0	0	0.231168831168831
YDR440W	0	0	0.230569948186528
YGL173C	0	0	0.229974160206718
YNR009W	0	0	0.229381443298969
YDR332W	0	1	0.229381443298969
YJL168C	0	0	0.22879177377892
YBL008W	0	0	0.228205128205128
YBR057C	0	0	0.227621483375959
YDR138W	0	0	0.227040816326531
YCR092C	0	0	0.2264631043257
YDR013W	0	0	0.225888324873096
YDR263C	0	0	0.225316455696203
YNR011C	0	0	0.224747474747475
YER132C	0	0	0.224181360201511
YKR090W	0	0	0.223618090452261
YMR075W	0	0	0.223057644110276
YLR115W	0	0	0.2225
YNL278W	0	0	0.221945137157107
YHL022C	0	0	0.221393034825871
YLR455W	0	0	0.220843672456576
YDL109C	0	0	0.22029702970297
YPR070W	0	0	0.219753086419753
YDL056W	0	0	0.219211822660099
YMR033W	0	0	0.218673218673219
YNL206C	0	0	0.218137254901961
YDR181C	0	0	0.21760391198044
YNL158W	0	0	0.217073170731707
YNL261W	0	0	0.21654501216545
YMR156C	0	0	0.216019417475728
YOR017W	0	0	0.215496368038741
YNL059C	0	0	0.214975845410628
YKL139W	0	0	0.214457831325301
YOR080W	0	0	0.213942307692308
YML016C	0	0	0.213429256594724
YIR015W	0	0	0.212918660287081
YOR326W	0	0	0.212410501193317
YER022W	0	0	0.211904761904762
YOR247W	0	0	0.211401425178147
YGR229C	0	0	0.210900473933649
YDR359C	0	0	0.210401891252955
YMR305C	0	0	0.209905660377358
YML071C	0	0	0.209411764705882
YOR129C	0	0	0.208920187793427
YML095C	0	0	0.208430913348946
YGR189C	0	0	0.207943925233645
YOR372C	0	0	0.207459207459207
YER164W	0	0	0.206976744186047
YMR240C	0	0	0.206496519721578
YCR020W-B	0	0	0.206018518518519
YIL106W	0	0	0.20554272517321
YMR138W	0	0	0.205069124423963
YBR081C	0	0	0.204597701149425
YNL136W	0	0	0.204128440366972
YLL038C	0	0	0.203661327231121
YLR343W	0	0	0.203196347031963
YLR288C	0	0	0.202733485193622
YGR274C	0	0	0.202272727272727
YDR147W	0	0	0.201814058956916
YKL112W	0	0	0.201357466063348
YDL018C	0	0	0.200902934537246
YJR090C	0	0	0.20045045045045
YLR245C	0	0	0.2
YKL057C	0	0	0.199551569506726
YDR252W	0	0	0.19910514541387
YER095W	0	0	0.198660714285714
YER013W	0	0	0.198218262806236
YBL074C	0	0	0.197777777777778
YOR304W	0	0	0.197339246119734
YLR233C	0	0	0.196902654867257
YJL090C	0	0	0.196467991169978
YLR015W	0	0	0.196035242290749
YML127W	0	0	0.195604395604396
YIL095W	0	0	0.195175438596491
YHR134W	0	0	0.194748358862144
YKR082W	0	0	0.194323144104804
YHR178W	0	0	0.193899782135076
YOR269W	0	0	0.193478260869565
YGL151W	0	0	0.193058568329718
YDL175C	0	0	0.192640692640693
YFR019W	0	0	0.192224622030238
YAR042W	0	0	0.191810344827586
YML111W	0	0	0.191397849462366
YDR195W	0	0	0.190987124463519
YFL034W	0	1	0.190987124463519
YIL159W	0	0	0.190578158458244
YAR002W	0	0	0.19017094017094
YPR161C	0	0	0.189765458422175
YNL107W	0	0	0.18936170212766
YBR009C	0	0	0.18895966029724
YLR430W	0	0	0.188559322033898
YDR480W	0	0	0.18816067653277
YPL268W	0	0	0.187763713080169
YKR013W	0	1	0.187763713080169
YER070W	0	0	0.187368421052632
YOR177C	0	0	0.186974789915966
YIL038C	0	0	0.186582809224319
YAR014C	0	0	0.186192468619247
YGL145W	0	0	0.18580375782881
YAR003W	0	0	0.185416666666667
YDR200C	0	0	0.185031185031185
YOR087W	0	0	0.184804928131417
YER116C	0	0	0.184804928131417
YLR095C	0	0	0.184804928131417
YBR202W	0	0	0.184804928131417
YGL203C	0	0	0.184804928131417
YER133W	1	0	0.184804928131417
YDR279W	0	0	0.184426229508197
YGR184C	0	0	0.184049079754601
YKL114C	0	0	0.183673469387755
YBR289W	0	0	0.183299389002037
YMR270C	0	0	0.182926829268293
YCR066W	0	0	0.182555780933063
YGR221C	0	0	0.182186234817814
YDR208W	0	0	0.181818181818182
YDL197C	0	0	0.181451612903226
YMR227C	0	0	0.181086519114688
YDR027C	0	0	0.180722891566265
YER149C	0	0	0.180360721442886
YDR227W	0	0	0.18
YGL094C	0	0	0.179640718562874
YGL194C	0	0	0.179487179487179
YPR164W	0	0	0.179487179487179
YJL049W	0	1	0.179487179487179
YHR152W	0	0	0.179487179487179
YHR195W	0	0	0.179487179487179
YGR270W	0	0	0.179487179487179
YBR071W	0	1	0.179487179487179
YML034W	1	0	0.179487179487179
YPL045W	0	0	0.179133858267717
YGR006W	0	0	0.178781925343811
YDR301W	0	0	0.17843137254902
YLR055C	0	0	0.178082191780822
YIL063C	0	0	0.177734375
YHR090C	0	0	0.177606177606178
YNL091W	0	0	0.177606177606178
YCL014W	0	0	0.177606177606178
YDR243C	0	0	0.177606177606178
YDL005C	0	0	0.177606177606178
YGR275W	1	0	0.177606177606178
YOR076C	0	0	0.177263969171484
YHR119W	0	0	0.176923076923077
YPL161C	0	0	0.17658349328215
YJL127C	0	0	0.176245210727969
YPL228W	0	0	0.175908221797323
YLR399C	0	0	0.175572519083969
YAL001C	0	0	0.175238095238095
YNL300W	0	1	0.175238095238095
YBR131W	0	0	0.174904942965779
YMR172W	0	0	0.174573055028463
YOL054W	0	0	0.174242424242424
YDR240C	0	0	0.173913043478261
YKR077W	0	1	0.173913043478261
YMR283C	0	0	0.173584905660377
YNL227C	0	0	0.173258003766478
YER019W	0	0	0.172932330827068
YOR279C	0	0	0.172607879924953
YMR263W	0	0	0.172284644194757
YJL095W	0	0	0.17196261682243
YLR418C	0	0	0.171641791044776
YBL023C	0	0	0.171586715867159
YLR047C	0	0	0.171586715867159
YGL066W	0	0	0.171586715867159
YDR469W	0	0	0.171586715867159
YHR036W	0	0	0.171586715867159
YDR439W	1	0	0.171586715867159
YNL118C	0	0	0.171270718232044
YGR224W	0	0	0.170955882352941
YOR191W	0	0	0.170642201834862
YBR233W-A	0	0	0.17032967032967
YER151C	0	0	0.170018281535649
YDR320C-A	0	0	0.16970802919708
YNL272C	0	0	0.169398907103825
YNR023W	0	0	0.169090909090909
YFL003C	0	0	0.168784029038113
YOR351C	0	0	0.168478260869565
YHR185C	0	0	0.168173598553345
YBL014C	0	0	0.167870036101083
YBR195C	0	0	0.167567567567568
YPL138C	0	0	0.16726618705036
YBL031W	0	1	0.16726618705036
YPL024W	0	0	0.166965888689408
YLL018C-A	0	0	0.166666666666667
YCL063W	0	0	0.166368515205725
YEL018W	0	0	0.166071428571429
YOR239W	0	0	0.165775401069519
YBR186W	0	0	0.165480427046263
YFR048W	0	0	0.165186500888099
YGL241W	0	0	0.164893617021277
YLL006W	0	0	0.164601769911504
YDR335W	0	0	0.164310954063604
YGL168W	0	0	0.164021164021164
YDR076W	0	0	0.163732394366197
YBR152W	0	0	0.163444639718805
YPL072W	0	0	0.163157894736842
YBR065C	0	0	0.16295025728988
YAL019W	0	0	0.16295025728988
YMR127C	0	0	0.16295025728988
YMR306W	0	0	0.16295025728988
YOL001W	0	0	0.16295025728988
YDL065C	0	0	0.16295025728988
YKR086W	0	0	0.16295025728988
YKL075C	0	0	0.16295025728988
YNL201C	0	0	0.16295025728988
YER153C	0	0	0.16295025728988
YGR089W	1	0	0.16295025728988
YOL135C	0	0	0.16295025728988
YOR156C	1	0	0.16295025728988
YER172C	0	0	0.162671232876712
YJL006C	0	0	0.162393162393162
YDL013W	0	0	0.162116040955631
YHR184W	0	0	0.161839863713799
YPL020C	0	0	0.16156462585034
YBR281C	0	0	0.161290322580645
YJR083C	0	0	0.161073825503356
YHR157W	0	0	0.161073825503356
YGL133W	0	0	0.161073825503356
YCR033W	0	0	0.161073825503356
YJL204C	0	0	0.161073825503356
YIL112W	0	0	0.161073825503356
YNL299W	1	0	0.161073825503356
YPR089W	0	1	0.161073825503356
YLR277C	0	0	0.160804020100503
YOL078W	0	0	0.160535117056856
YJL020C	0	0	0.160267111853088
YDR390C	0	0	0.16
YMR213W	0	0	0.15973377703827
YGL043W	0	0	0.159468438538206
YMR163C	0	0	0.159203980099502
YGR108W	0	0	0.158940397350993
YNR051C	0	0	0.158677685950413
YLL043W	0	0	0.158415841584158
YJR110W	0	0	0.158154859967051
YLR067C	0	0	0.157980456026059
YMR077C	0	0	0.157980456026059
YLR181C	0	0	0.157980456026059
YKL166C	0	0	0.157980456026059
YAL048C	0	0	0.157980456026059
YJR035W	0	0	0.157980456026059
YOR014W	1	0	0.157980456026059
YPL086C	0	0	0.157723577235772
YDR213W	0	0	0.157467532467532
YMR268C	0	0	0.157212317666126
YLR190W	0	0	0.156957928802589
YBL010C	0	1	0.156957928802589
YDR253C	0	0	0.15670436187399
YPR189W	0	0	0.156451612903226
YER171W	0	0	0.156199677938808
YPL016W	0	0	0.155948553054662
YER155C	0	0	0.15569823434992
YOR112W	0	0	0.155448717948718
YPL141C	0	1	0.155448717948718
YPR031W	0	0	0.1552
YFL013C	0	0	0.154952076677316
YML010W	0	0	0.154704944178628
YJR032W	0	0	0.154458598726115
YLR096W	0	0	0.154213036565978
YDR295C	0	0	0.153968253968254
YCR068W	0	0	0.153724247226624
YNL076W	0	0	0.153481012658228
YBR136W	0	0	0.153238546603476
YPR055W	0	0	0.152996845425868
YBL013W	0	0	0.152755905511811
YDL099W	0	0	0.15251572327044
YPR057W	0	0	0.152276295133438
YMR106C	0	0	0.152037617554859
YMR288W	0	0	0.151799687010955
YIR002C	0	0	0.1515625
YIR023W	0	0	0.151326053042122
YBR102C	0	0	0.151090342679128
YOR308C	0	0	0.150855365474339
YNL291C	0	0	0.150621118012422
YMR284W	0	0	0.150387596899225
YPR105C	0	0	0.15015479876161
YML003W	0	1	0.15015479876161
YER129W	0	0	0.149922720247295
YOL018C	0	0	0.149691358024691
YIL040W	0	0	0.149460708782743
YDR326C	0	0	0.149230769230769
YGL058W	0	0	0.14900153609831
YPL031C	0	0	0.148773006134969
YDR311W	0	0	0.14854517611026
YDR478W	0	0	0.148425787106447
YNL216W	0	0	0.148425787106447
YGR246C	0	0	0.148425787106447
YOR255W	0	0	0.148425787106447
YMR039C	0	0	0.148425787106447
YPL122C	0	0	0.148425787106447
YFL009W	0	0	0.148425787106447
YDR409W	1	0	0.148425787106447
YLR398C	0	0	0.148425787106447
YBR095C	0	0	0.148425787106447
YDR448W	0	0	0.148425787106447
YKR101W	0	0	0.148425787106447
YOR360C	0	0	0.148425787106447
YNL307C	1	0	0.148425787106447
YOL076W	0	0	0.148203592814371
YLR442C	0	0	0.147982062780269
YDR309C	0	0	0.147761194029851
YHR105W	0	1	0.147761194029851
YLR176C	0	0	0.147540983606557
YER104W	0	0	0.147321428571429
YEL037C	0	0	0.147102526002972
YDR069C	0	0	0.146884272997033
YJL039C	0	0	0.146666666666667
YLR039C	0	0	0.146449704142012
YDL020C	0	0	0.146233382570162
YFR013W	0	0	0.146017699115044
YBR175W	0	0	0.14580265095729
YPR095C	0	0	0.145588235294118
YNL222W	0	0	0.145374449339207
YDR412W	0	0	0.145161290322581
YBR237W	0	0	0.144948755490483
YKR002W	0	0	0.144736842105263
YDR228C	0	0	0.144525547445255
YAL026C	0	0	0.144314868804665
YGL210W	0	0	0.14410480349345
YGR071C	0	1	0.14410480349345
YDR475C	0	1	0.14410480349345
YJR076C	0	0	0.143895348837209
YOR084W	0	0	0.143686502177068
YOL116W	0	0	0.143478260869565
YHR040W	0	0	0.143270622286541
YMR061W	0	0	0.143063583815029
YFL049W	0	0	0.142857142857143
YHR107C	0	0	0.142651296829971
YBL024W	0	0	0.142446043165468
YGR186W	0	0	0.142241379310345
YDL093W	0	0	0.142037302725968
YDL001W	0	1	0.142037302725968
YBL105C	0	0	0.141833810888252
YDR392W	0	0	0.141630901287554
YGR130C	0	1	0.141630901287554
YKL059C	0	0	0.141428571428571
YDL140C	0	0	0.141226818830243
YOL095C	0	0	0.141025641025641
YML043C	0	0	0.140825035561878
YOL141W	0	1	0.140825035561878
YGR156W	0	0	0.140625
YML059C	0	0	0.140425531914894
YMR137C	0	0	0.140226628895184
YJR022W	0	0	0.14002828854314
YDR528W	0	0	0.139830508474576
YGR278W	0	0	0.139633286318759
YNL267W	0	0	0.13943661971831
YJR057W	0	0	0.139240506329114
YER093C	0	0	0.139044943820225
YJL051W	0	1	0.139044943820225
YDR363W	0	0	0.138849929873773
YGL113W	0	0	0.138655462184874
YDL113C	0	0	0.138461538461538
YNL330C	0	0	0.138268156424581
YGL201C	0	0	0.138075313807531
YDR163W	0	0	0.137883008356546
YLR335W	0	0	0.13769123783032
YGR200C	0	0	0.1375
YGL025C	0	0	0.137309292649098
YLR308W	0	0	0.137119113573407
YKR078W	0	0	0.136929460580913
YDL112W	0	0	0.136740331491713
YDL179W	0	0	0.136551724137931
YNL257C	0	0	0.136363636363636
YKL079W	0	0	0.136176066024759
YMR038C	0	0	0.135989010989011
YGL127C	0	0	0.135802469135802
YPL017C	0	1	0.135802469135802
YKR022C	0	0	0.135616438356164
YMR047C	0	0	0.135430916552668
YIL150C	0	0	0.135245901639344
YGL130W	0	0	0.13506139154161
YNL103W	0	0	0.134877384196185
YDL220C	0	0	0.13469387755102
YBR180W	0	0	0.134510869565217
YDL059C	0	0	0.134328358208955
YMR219W	0	0	0.134146341463415
YNL106C	0	0	0.133964817320704
YLR071C	0	0	0.133783783783784
YOR179C	0	0	0.133603238866397
YLR384C	0	0	0.133423180592992
YBR094W	0	1	0.133423180592992
YDL103C	0	0	0.133243606998654
YJL073W	0	0	0.133069828722003
YML052W	0	0	0.133069828722003
YOR188W	0	0	0.133069828722003
YHL023C	0	1	0.133069828722003
YIR014W	0	1	0.133069828722003
YER161C	0	0	0.133069828722003
YOR151C	0	0	0.133069828722003
YNL041C	0	0	0.133069828722003
YBR010W	0	0	0.133069828722003
YBR114W	0	0	0.133069828722003
YDR108W	0	0	0.133069828722003
YMR218C	0	0	0.133069828722003
YPR007C	1	0	0.133069828722003
YDR407C	0	0	0.133069828722003
YML119W	0	1	0.133069828722003
YGR104C	0	0	0.133069828722003
YLR320W	0	0	0.133069828722003
YPL115C	0	0	0.133069828722003
YNR010W	1	0	0.133069828722003
YLR238W	0	0	0.132894736842105
YLR013W	0	0	0.132720105124836
YER179W	0	0	0.13254593175853
YOR353C	0	0	0.132372214941022
YDR017C	0	0	0.132198952879581
YGR252W	0	0	0.13202614379085
YPR179C	0	0	0.131853785900783
YPL021W	0	0	0.131681877444589
YFL023W	0	0	0.131510416666667
YPL121C	0	0	0.131339401820546
YDR081C	0	0	0.131168831168831
YFR010W	0	0	0.130998702983139
YGL087C	0	0	0.130829015544041
YDR089W	0	0	0.130659767141009
YNL236W	0	0	0.130490956072351
YPR180W	0	0	0.130322580645161
YBR279W	0	0	0.130154639175258
YFR016C	0	1	0.130154639175258
YNL097C	0	0	0.12998712998713
YAL013W	0	0	0.129820051413882
YPR171W	0	0	0.129653401797176
YER112W	0	0	0.129487179487179
YBR257W	0	0	0.12932138284251
YBR188C	0	0	0.129156010230179
YOR384W	0	1	0.129156010230179
YOL070C	0	1	0.129156010230179
YDR021W	0	0	0.128991060025543
YOL093W	0	0	0.128826530612245
YOR266W	0	0	0.128662420382166
YPL139C	0	0	0.128498727735369
YMR153W	0	0	0.128335451080051
YHR167W	0	0	0.128172588832487
YGR092W	0	0	0.128010139416984
YDR068W	0	1	0.128010139416984
YDR283C	0	0	0.127848101265823
YNL215W	0	1	0.127848101265823
YMR285C	0	0	0.127686472819216
YKR004C	0	0	0.127525252525253
YIR004W	0	0	0.127364438839849
YMR154C	0	0	0.1272040302267
YPR023C	0	0	0.127044025157233
YCR035C	0	0	0.126884422110553
YHR200W	0	0	0.1267252195734
YDL088C	0	0	0.1265664160401
YAL032C	0	0	0.126408010012516
YLR440C	0	0	0.12625
YDR049W	0	1	0.12625
YOR194C	0	0	0.126092384519351
YGL251C	0	0	0.125935162094763
YJL061W	0	0	0.125778331257783
YDR030C	0	0	0.125621890547264
YLR353W	0	0	0.125465838509317
YIR008C	0	0	0.12531017369727
YLL031C	0	0	0.125154894671623
YDR212W	0	0	0.125151883353584
YIL128W	0	0	0.125151883353584
YKL041W	0	0	0.125151883353584
YBR276C	0	0	0.125151883353584
YOL123W	0	0	0.125151883353584
YDR162C	0	0	0.125151883353584
YBR055C	0	0	0.125151883353584
YMR036C	0	0	0.125151883353584
YHR058C	0	0	0.125151883353584
YPL101W	0	0	0.125151883353584
YBR217W	0	0	0.125151883353584
YFR046C	1	0	0.125151883353584
YLL049W	0	1	0.125151883353584
YDL116W	0	0	0.125151883353584
YIL008W	0	0	0.125151883353584
YFL001W	0	0	0.125151883353584
YLR226W	1	0	0.125151883353584
YLR024C	0	0	0.125
YLR106C	0	0	0.124848484848485
YLR141W	0	0	0.124697336561743
YPR025C	0	0	0.124546553808948
YER105C	0	0	0.1243961352657
YBR135W	0	0	0.124246079613993
YOR284W	0	0	0.124096385542169
YGL227W	0	0	0.123947051744886
YKL088W	0	0	0.123798076923077
YNL148C	0	0	0.123649459783914
YJL047C	0	0	0.123501199040767
YDR323C	0	0	0.123353293413174
YML021C	0	0	0.123205741626794
YGR134W	0	0	0.123058542413381
YMR207C	0	0	0.12291169451074
YIL035C	0	0	0.122765196662694
YKR096W	0	1	0.122765196662694
YBR045C	0	0	0.122619047619048
YHR015W	0	0	0.122473246135553
YNL072W	0	0	0.122327790973872
YDR419W	0	0	0.122182680901542
YOL081W	0	0	0.122037914691943
YMR069W	0	0	0.12189349112426
YNL164C	0	0	0.121749408983452
YBL019W	0	0	0.121605667060213
YLR310C	0	0	0.121462264150943
YOR001W	0	0	0.121319199057715
YDL064W	0	0	0.121176470588235
YBL021C	0	0	0.121071012805588
YBR243C	0	0	0.121071012805588
YGR196C	0	1	0.121071012805588
YLL004W	0	0	0.121071012805588
YIL061C	0	0	0.121071012805588
YDR082W	0	0	0.121071012805588
YOL089C	0	0	0.121071012805588
YBR253W	0	0	0.121071012805588
YNL258C	0	0	0.121071012805588
YGR063C	1	0	0.121071012805588
YBR119W	0	0	0.12093023255814
YBR179C	0	0	0.120789779326365
YBL051C	0	0	0.120649651972158
YPL127C	0	0	0.120509849362688
YCR073C	0	0	0.12037037037037
YGL064C	0	0	0.120231213872832
YBL025W	0	0	0.120092378752887
YNL207W	0	0	0.119953863898501
YDR121W	0	0	0.119815668202765
YJL025W	0	0	0.119677790563867
YDR224C	0	0	0.119540229885057
YGR009C	0	0	0.119402985074627
YDR028C	0	0	0.119266055045872
YGL070C	0	0	0.119129438717068
YBL085W	0	0	0.118993135011442
YBR271W	0	0	0.118857142857143
YPL167C	0	0	0.118721461187215
YDR416W	0	0	0.118586088939567
YBL047C	0	0	0.118451025056948
YBL002W	0	0	0.118316268486917
YPR019W	0	0	0.118181818181818
YAL041W	0	0	0.118047673098751
YDL002C	0	0	0.117913832199546
YBR161W	0	0	0.117780294450736
YMR125W	0	0	0.117647058823529
YBR086C	0	0	0.117514124293785
YDL044C	0	0	0.117381489841986
YJL209W	0	0	0.117249154453213
YNL199C	0	0	0.117117117117117
YJR084W	0	0	0.116985376827897
YPL042C	0	0	0.11685393258427
YDR495C	0	0	0.11672278338945
YJL140W	0	0	0.116591928251121
YBR074W	0	1	0.116591928251121
YBR288C	0	0	0.116461366181411
YOL100W	0	0	0.116331096196868
YGR218W	0	0	0.116201117318436
YBR250W	0	0	0.116071428571429
YGL170C	0	0	0.115942028985507
YML049C	0	0	0.115812917594655
YBL011W	0	0	0.115684093437152
YDL207W	0	0	0.115555555555556
YMR128W	0	0	0.11542730299667
YDR364C	0	0	0.11529933481153
YDL117W	0	0	0.115171650055371
YKR019C	0	0	0.115044247787611
YPR131C	0	0	0.114917127071823
YDR510W	0	0	0.114790286975717
YPL001W	0	0	0.114663726571114
YLR084C	0	0	0.114537444933921
YBR138C	0	1	0.114537444933921
YPR178W	0	0	0.114411441144114
YDR424C	0	0	0.114285714285714
YKL028W	0	0	0.114160263446762
YIL021W	0	0	0.114035087719298
YER180C	0	0	0.113910186199343
YNL116W	0	0	0.113785557986871
YHR115C	0	0	0.113759479956663
YGR002C	0	0	0.113759479956663
YLR274W	0	0	0.113759479956663
YER109C	0	0	0.113759479956663
YBR030W	0	0	0.113759479956663
YER176W	0	0	0.113759479956663
YOR023C	0	0	0.113759479956663
YJL124C	0	0	0.113759479956663
YPL200W	1	0	0.113759479956663
YMR167W	0	0	0.113636363636364
YOL066C	0	0	0.113513513513514
YKL149C	0	0	0.113390928725702
YHR103W	0	0	0.113268608414239
YHR189W	0	0	0.113146551724138
YER114C	0	0	0.11302475780409
YML103C	0	0	0.112903225806452
YLR451W	0	0	0.112781954887218
YBL007C	0	0	0.112660944206009
YML015C	0	0	0.112540192926045
YGR120C	0	0	0.112419700214133
YOL028C	0	0	0.112299465240642
YGL254W	0	0	0.112179487179487
YOL019W	0	1	0.112179487179487
YDR156W	0	0	0.112059765208111
YOL138C	0	0	0.111940298507463
YER157W	0	0	0.111821086261981
YGR170W	0	0	0.111702127659574
YGL044C	0	0	0.111583421891605
YOR048C	0	0	0.111464968152866
YCR042C	0	0	0.111346765641569
YLR305C	0	0	0.111228813559322
YLR368W	0	0	0.111111111111111
YMR231W	0	0	0.110993657505285
YOL102C	0	0	0.110876451953537
YPL201C	0	0	0.110759493670886
YBR200W	0	0	0.110642781875659
YPL027W	0	0	0.110526315789474
YGL211W	0	0	0.110410094637224
YDR402C	0	0	0.110294117647059
YBR015C	0	0	0.110178384050367
YGR225W	0	0	0.110062893081761
YBL080C	0	0	0.109947643979058
YOR346W	0	0	0.109832635983264
YJR104C	0	0	0.109717868338558
YCR016W	0	0	0.109603340292276
YJL050W	0	0	0.109489051094891
YOR141C	0	1	0.109489051094891
YBR198C	0	0	0.109375
YJR003C	0	0	0.109261186264308
YMR274C	0	0	0.109147609147609
YPL083C	0	0	0.109034267912773
YDR315C	0	0	0.108921161825726
YKL134C	0	0	0.10880829015544
YNL030W	0	0	0.108695652173913
YJR093C	0	0	0.108583247156153
YJR141W	0	0	0.108471074380165
YDR255C	0	0	0.108359133126935
YGL155W	0	0	0.108247422680412
YOL045W	0	0	0.108135942327497
YOR358W	0	0	0.108024691358025
YNR048W	0	0	0.107942973523422
YNR031C	0	0	0.107942973523422
YDR468C	0	0	0.107942973523422
YLR223C	0	0	0.107942973523422
YHR030C	0	0	0.107942973523422
YDR363W-A	0	0	0.107942973523422
YIL139C	0	0	0.107942973523422
YKR099W	0	0	0.107942973523422
YPL128C	0	0	0.107942973523422
YAR018C	1	0	0.107942973523422
YFR003C	0	0	0.107833163784334
YOL130W	0	0	0.107723577235772
YOL051W	0	0	0.10761421319797
YDR460W	0	0	0.107505070993915
YLR052W	0	0	0.107396149949341
YMR129W	0	0	0.107287449392713
YFR034C	0	0	0.107178968655207
YBR165W	0	0	0.107070707070707
YHR111W	0	0	0.106962663975782
YOL146W	0	0	0.106854838709677
YPL189W	0	0	0.1067472306143
YPL158C	0	1	0.1067472306143
YDR088C	0	0	0.106639839034205
YPL152W	0	0	0.106532663316583
YNL286W	0	0	0.106425702811245
YER177W	0	0	0.106318956870612
YML112W	0	0	0.106212424849699
YDR479C	0	0	0.106106106106106
YDR308C	0	0	0.106
YOR174W	0	0	0.105894105894106
YPR186C	0	0	0.105788423153693
YBL026W	0	0	0.10568295114656
YGR202C	0	0	0.105577689243028
YDR189W	0	0	0.10547263681592
YLR371W	0	0	0.105367793240557
YHL006C	0	0	0.105263157894737
YML006C	0	0	0.10515873015873
YGL150C	0	0	0.105054509415263
YLR306W	0	0	0.104950495049505
YKR031C	0	0	0.10484668644906
YGR004W	0	0	0.104743083003953
YBR023C	0	0	0.104639684106614
YNL294C	0	0	0.104536489151874
YLR319C	0	0	0.104433497536946
YBR153W	0	0	0.104330708661417
YJL110C	0	0	0.104228121927237
YPL202C	0	0	0.104125736738703
YDL047W	0	0	0.104023552502453
YGR081C	0	0	0.103921568627451
YDR489W	0	0	0.103819784524976
YHR013C	0	0	0.103718199608611
YPR052C	0	0	0.103616813294233
YBL088C	0	0	0.103515625
YBR264C	0	0	0.103414634146341
YBR171W	0	0	0.103313840155945
YPR190C	0	0	0.103213242453749
YJL179W	0	0	0.103112840466926
YGR058W	0	1	0.103112840466926
YKL032C	0	0	0.103012633624879
YNL064C	0	0	0.102912621359223
YBL093C	0	0	0.102812803103783
YBL032W	0	0	0.102713178294574
YNL032W	0	0	0.102613746369797
YAL043C	0	0	0.102514506769826
YPL133C	0	0	0.102415458937198
YOL004W	0	0	0.102316602316602
YIL073C	0	0	0.10221793635487
YNL047C	0	0	0.102119460500963
YHR120W	0	0	0.102021174205967
YHR056C	0	0	0.101923076923077
YBR167C	0	0	0.101825168107589
YGL243W	0	0	0.101727447216891
YGR217W	0	0	0.101629913710451
YOR106W	0	0	0.101532567049808
YCL048W	0	0	0.101435406698565
YDR078C	0	0	0.101338432122371
YNL139C	0	0	0.101241642788921
YDR218C	0	0	0.101145038167939
YJL125C	0	0	0.101048617731173
YJL081C	0	0	0.100952380952381
YDR523C	0	0	0.100856327307326
YPL164C	0	0	0.100760456273764
YPL193W	0	0	0.100664767331434
YPL181W	0	0	0.100569259962049
YOL149W	0	0	0.100473933649289
YDR161W	0	0	0.100378787878788
YER040W	0	0	0.100283822138127
YFR005C	0	0	0.100189035916824
YFR038W	0	1	0.100189035916824
YKL068W	0	0	0.100094428706327
YPR051W	0	0	0.1
YDR174W	0	0	0.0999057492931197
YIL142W	0	0	0.0998116760828625
YBR129C	0	0	0.0997177798682973
YBR172C	0	0	0.0996240601503759
YBR112C	0	0	0.0995305164319249
YNL031C	0	0	0.099437148217636
YGL023C	0	0	0.0993439550140581
YML031W	0	0	0.099250936329588
YBL056W	0	0	0.0991580916744621
YGR119C	0	0	0.0990654205607477
YDL033C	0	0	0.0989729225023343
YER029C	0	0	0.0988805970149254
YIL158W	0	1	0.0988805970149254
YDR522C	0	0	0.0987884436160298
YLR117C	0	0	0.0986964618249535
YOR264W	0	1	0.0986964618249535
YBR089C-A	0	0	0.0986046511627907
YBR216C	0	0	0.0985130111524164
YJL029C	0	0	0.0984215413184772
YJL085W	0	0	0.098330241187384
YML099C	0	0	0.0982391102873031
YPR129W	0	0	0.0981481481481482
YHR041C	0	0	0.0980573543015726
YNL161W	0	0	0.0979667282809612
YDR317W	0	0	0.097876269621422
YBR228W	0	0	0.0977859778597786
YGR057C	0	0	0.0976958525345622
YDR191W	0	0	0.0976058931860037
YPL129W	0	0	0.0975160993560258
YGR005C	0	0	0.0974264705882353
YDR104C	0	0	0.0973370064279155
YBR270C	0	1	0.0973370064279155
YJL087C	0	0	0.0972477064220184
YMR234W	0	0	0.0971585701191567
YML114C	0	0	0.0970695970695971
YMR044W	0	0	0.0969807868252516
YBR017C	0	0	0.0968921389396709
YKR063C	0	0	0.0968036529680365
YBR058C	0	0	0.0967153284671533
YMR223W	0	0	0.0966271649954421
YBL106C	0	0	0.0965391621129326
YPR056W	0	0	0.0964513193812557
YOR068C	0	0	0.0963636363636364
YFR002W	0	0	0.0962761126248865
YDL077C	0	0	0.0961887477313975
YLR154C	0	0	0.0961015412511333
YNL090W	0	0	0.0960144927536232
YOR127W	0	0	0.0959276018099548
YDR060W	0	0	0.0958408679927667
YIL002C	0	0	0.0957542908762421
YDR484W	0	0	0.0956678700361011
YKL160W	0	0	0.0955816050495942
YGL144C	0	0	0.0954954954954955
YNR008W	0	0	0.0954095409540954
YDR457W	0	0	0.0953237410071942
YBR122C	0	0	0.0952380952380952
YPL120W	0	0	0.0951526032315978
YGL016W	0	0	0.095067264573991
YEL032W	0	0	0.0949820788530466
YLL032C	0	1	0.0949820788530466
YGR135W	0	0	0.0948970456580125
YLR114C	0	0	0.0948121645796064
YFL029C	0	0	0.0947274352100089
YDR444W	0	1	0.0947274352100089
YER162C	0	0	0.0946428571428571
YDR449C	0	0	0.0945584299732382
YBR042C	0	0	0.0944741532976827
YLR431C	0	0	0.0943900267141585
YDL170W	0	0	0.0943060498220641
YMR215W	0	1	0.0943060498220641
YGL153W	0	0	0.0942222222222222
YMR059W	0	0	0.0941385435168739
YBR290W	0	0	0.0940550133096717
YNL224C	0	1	0.0940550133096717
YKL005C	0	0	0.0939716312056738
YDR312W	0	0	0.0938883968113375
YNL204C	0	0	0.0938053097345133
YER166W	0	0	0.0937223695844386
YGL232W	0	0	0.0936395759717314
YCR082W	0	0	0.0935569285083848
YLR341W	0	0	0.0934744268077601
YKL203C	0	0	0.0933920704845815
YOL023W	0	0	0.0933098591549296
YJL197W	0	1	0.0933098591549296
YBR258C	0	0	0.0932277924362357
YPR111W	0	0	0.0931458699472759
YBR192W	0	0	0.093124456048738
YCR094W	0	0	0.093124456048738
YLR385C	0	0	0.093124456048738
YDL043C	0	0	0.093124456048738
YGR271W	0	0	0.093124456048738
YDR137W	0	0	0.093124456048738
YOL072W	0	0	0.093124456048738
YKL095W	0	0	0.093124456048738
YDR170C	0	0	0.093124456048738
YDR362C	0	0	0.093124456048738
YIR011C	1	0	0.093124456048738
YLR068W	0	0	0.0930434782608696
YOR113W	0	0	0.0929626411815812
YOR110W	0	0	0.0928819444444444
YKL014C	0	0	0.0928013876843018
YOL068C	0	0	0.0927209705372617
YOR061W	0	0	0.0926406926406926
YGR083C	0	0	0.092560553633218
YDR273W	0	0	0.0924805531547105
YDR328C	0	0	0.0924006908462867
YMR312W	0	0	0.092320966350302
YJL183W	0	0	0.0922413793103448
YBL037W	0	0	0.0921619293712317
YJL207C	0	0	0.0920826161790017
YGL249W	0	0	0.0920034393809114
YER110C	0	0	0.0919243986254296
YJR042W	0	0	0.0918454935622318
YDR173C	0	0	0.0917667238421955
YJR075W	0	0	0.091688089117395
YOR339C	0	0	0.0916095890410959
YER122C	0	0	0.0915312232677502
YPL227C	0	0	0.0914529914529914
YDL042C	0	0	0.0913748932536294
YHL007C	0	0	0.091296928327645
YGL237C	0	0	0.0912190963341858
YPL011C	0	0	0.0911413969335605
YLR287C	0	1	0.0911413969335605
YKL025C	0	0	0.091063829787234
YBR274W	0	0	0.0909863945578231
YBL040C	0	0	0.0909090909090909
YBR020W	0	0	0.0908319185059423
YLR396C	0	0	0.090754877014419
YJL190C	0	0	0.0906779661016949
YOR140W	0	0	0.0906011854360711
YBR233W	0	1	0.0906011854360711
YDR054C	0	0	0.0905245346869712
YML011C	0	0	0.0904480135249366
YKR079C	0	0	0.0903716216216216
YBR254C	0	0	0.090295358649789
YOR070C	0	0	0.0902192242833052
YCR032W	0	0	0.0901432181971356
YOL148C	0	0	0.0900673400673401
YBL020W	0	0	0.0899915895710681
YHR114W	0	0	0.0899159663865546
YBR041W	0	0	0.089840470193115
YGL167C	0	0	0.0897651006711409
YLR262C	0	0	0.0896898575020956
YPL032C	0	0	0.0896147403685092
YOR064C	0	0	0.0895397489539749
YMR021C	0	0	0.0894648829431438
YPR072W	0	0	0.089390142021721
YLL034C	0	0	0.0893155258764608
YPL243W	0	0	0.0892410341951626
YDL030W	0	0	0.0891666666666667
YBL058W	0	0	0.0890924229808493
YDR515W	0	0	0.089018302828619
YER068W	0	0	0.0889443059019119
YHR135C	0	0	0.0888704318936877
YIR009W	0	0	0.0887966804979253
YER059W	0	0	0.0887230514096186
YDL159W	0	0	0.0886495443247722
YBL036C	0	0	0.088597210828548
YGR251W	0	0	0.088597210828548
YLR107W	0	0	0.088597210828548
YKL090W	0	1	0.088597210828548
YEL055C	0	0	0.088597210828548
YGL033W	0	0	0.088597210828548
YGL124C	0	0	0.088597210828548
YDL090C	0	0	0.088597210828548
YML093W	0	0	0.088597210828548
YBR255W	0	1	0.088597210828548
YOR227W	0	1	0.088597210828548
YDR153C	0	0	0.088597210828548
YPL140C	0	0	0.088597210828548
YBR097W	0	0	0.088597210828548
YMR311C	1	0	0.088597210828548
YPL064C	0	1	0.088597210828548
YBR210W	0	0	0.0885245901639344
YDR145W	0	0	0.0884520884520884
YGL049C	0	0	0.0884022708840227
YPR068C	0	0	0.0884022708840227
YEL053C	0	0	0.0884022708840227
YDL006W	0	0	0.0884022708840227
YKL011C	0	0	0.0884022708840227
YIL115C	0	0	0.0884022708840227
YHR194W	0	0	0.0884022708840227
YGR059W	0	0	0.0884022708840227
YOR298W	0	0	0.0884022708840227
YJL010C	0	0	0.0884022708840227
YMR176W	0	0	0.0884022708840227
YBL079W	1	0	0.0884022708840227
YPL254W	0	0	0.0883306320907618
YHR012W	0	0	0.0882591093117409
YNR015W	0	0	0.0881877022653722
YLR260W	0	0	0.0881164106709782
YMR275C	0	0	0.0880452342487884
YOR329C	0	0	0.0879741727199354
YGL065C	0	0	0.0879032258064516
YDL160C	0	0	0.0878323932312651
YDR319C	0	1	0.0878323932312651
YNL027W	0	0	0.0877616747181965
YPL146C	0	0	0.0876910699919549
YBR173C	0	0	0.087620578778135
YLR228C	0	0	0.0875502008032129
YBR155W	0	0	0.0874799357945425
YEL062W	0	0	0.0874097834803528
YGR155W	0	0	0.0873397435897436
YHR127W	0	1	0.0873397435897436
YDL108W	0	0	0.0872698158526821
YMR177W	0	0	0.0872
YJL058C	0	0	0.0871302957633893
YBR227C	0	1	0.0871302957633893
YDL087C	0	0	0.0870607028753994
YPL047W	0	0	0.0869912210694334
YAL021C	0	0	0.0869218500797448
YMR031C	0	1	0.0869218500797448
YDL209C	0	0	0.0868525896414343
YDR075W	0	0	0.0867834394904459
YBL103C	0	0	0.086714399363564
YFL024C	0	0	0.0866454689984102
YPR022C	0	1	0.0866454689984102
YDL106C	0	0	0.0865766481334392
YIL020C	0	0	0.0865079365079365
YPL051W	0	0	0.0864393338620143
YLL001W	0	0	0.0863708399366086
YBR260C	0	0	0.0863024544734759
YNL128W	0	0	0.0862341772151899
YNL292W	0	0	0.0861660079051383
YKR060W	0	0	0.0860979462875198
YBR244W	0	0	0.0860299921073402
YBR223C	0	0	0.0859621451104101
YIL153W	0	0	0.0858944050433412
YMR112C	0	0	0.0858267716535433
YDR123C	0	0	0.0857592446892211
YML080W	0	0	0.0856918238993711
YLR435W	0	0	0.0856245090337785
YEL031W	0	0	0.0855572998430141
YNL232W	0	0	0.0854901960784314
YMR109W	0	0	0.085423197492163
YIL154C	0	0	0.0853563038371182
YMR276W	0	0	0.0852895148669797
YBR059C	0	0	0.0852228303362002
YLR307W	0	0	0.08515625
YDR458C	0	1	0.08515625
YJL098W	0	0	0.0850897736143638
YDR472W	0	0	0.0850234009360374
YIR017C	0	0	0.0849571317225253
YBL003C	0	0	0.0848909657320872
YLR147C	0	0	0.0848249027237354
YIL046W	0	0	0.0847589424572317
YPL130W	0	0	0.0846930846930847
YFL017C	0	0	0.0846273291925466
YJL148W	0	0	0.0845616757176106
YDR167W	0	0	0.0844961240310078
YIL104C	0	0	0.0844306738962045
YGL092W	0	0	0.0843653250773994
YBL004W	0	0	0.0843000773395205
YPL038W	0	0	0.0842349304482226
YNL313C	0	0	0.0841698841698842
YLR292C	0	0	0.0841049382716049
YJL076W	0	0	0.0840400925212028
YOL112W	0	0	0.0839753466872111
YMR065W	0	0	0.0839107005388761
YHL038C	0	0	0.0838461538461538
YGR276C	0	0	0.0837817063797079
YHR206W	0	0	0.0837173579109063
YLL033W	0	0	0.0836531082118189
YMR247C	0	0	0.0835889570552147
YBR133C	0	0	0.0835249042145594
YNL221C	0	0	0.0834609494640123
YGL097W	0	0	0.0833970925784239
YGL197W	0	0	0.0833333333333333
YBL061C	0	0	0.0832696715049656
YDR288W	0	0	0.083206106870229
YKL116C	0	0	0.0831426392067124
YIL138C	0	0	0.0830792682926829
YLR401C	0	0	0.083015993907083
YNL167C	0	0	0.0829528158295282
YPL210C	0	0	0.0828897338403042
YIL079C	0	0	0.0828267477203647
YLR098C	0	0	0.0827638572513288
YLR087C	0	0	0.082701062215478
YOR143C	0	0	0.0826383623957544
YBR078W	0	0	0.0825757575757576
YKL145W	0	0	0.0825132475397426
YJR126C	0	0	0.0824508320726172
YER031C	0	0	0.0823885109599395
YMR070W	0	0	0.0823262839879154
YER044C-A	0	0	0.0822641509433962
YJL164C	0	0	0.0822021116138763
YGL250W	0	1	0.0822021116138763
YHR121W	0	0	0.0821401657874906
YLR026C	0	0	0.082078313253012
YKR064W	0	1	0.082078313253012
YGL027C	0	0	0.0820165537998495
YER167W	0	0	0.0819548872180451
YPL075W	0	0	0.081893313298272
YMR287C	0	0	0.0818318318318318
YBR061C	0	0	0.0817704426106527
YDL098C	0	0	0.0817091454272864
YER168C	0	0	0.0816479400749064
YAL020C	0	0	0.0815868263473054
YKL074C	0	0	0.081525804038893
YPR083W	0	0	0.0814648729446936
YOR320C	0	0	0.0814040328603435
YKL017C	0	0	0.0813432835820895
YBR193C	0	0	0.081282624906786
YCL031C	0	0	0.0812220566318927
YML076C	0	0	0.0811615785554728
YNL297C	0	0	0.0811011904761905
YOR180C	0	0	0.0810408921933086
YOR319W	0	0	0.0809806835066865
YBL067C	0	1	0.0809806835066865
YPR162C	0	0	0.0809628008752735
YOR101W	0	0	0.0809628008752735
YLL007C	0	1	0.0809628008752735
YDR379W	0	0	0.0809628008752735
YNL283C	0	0	0.0809628008752735
YGR013W	0	0	0.0809628008752735
YOR257W	0	0	0.0809628008752735
YGR158C	0	0	0.0809628008752735
YKR072C	0	0	0.0809628008752735
YLL013C	0	0	0.0809628008752735
YDR477W	0	0	0.0809628008752735
YLL024C	0	0	0.0809628008752735
YJL043W	0	1	0.0809628008752735
YDR034C	0	0	0.0809628008752735
YPL213W	0	0	0.0809628008752735
YNL021W	0	0	0.0809628008752735
YFL033C	0	0	0.0809628008752735
YNL275W	0	0	0.0809628008752735
YJR144W	0	0	0.0809628008752735
YBR170C	0	0	0.0809628008752735
YOL108C	0	0	0.0809628008752735
YDR389W	0	0	0.0809628008752735
YDR110W	0	0	0.0809628008752735
YOL064C	0	0	0.0809628008752735
YKR055W	0	0	0.0809628008752735
YKL193C	1	0	0.0809628008752735
YPL137C	1	0	0.0809628008752735
YMR119W	0	0	0.0809037900874636
YLR410W	0	0	0.0808448652585579
YLR425W	0	0	0.0807860262008734
YCL032W	0	0	0.0807272727272727
YGL060W	0	1	0.0807272727272727
YKL015W	0	0	0.0806686046511628
YDR144C	0	0	0.0806100217864924
YCR081W	0	0	0.0805515239477504
YOR244W	0	0	0.0804931109499637
YLR438C-A	0	0	0.0804347826086956
YMR028W	0	0	0.0803765387400434
YLR316C	0	0	0.0803183791606368
YLR227C	0	0	0.0802603036876356
YOR178C	0	0	0.0802023121387283
YPR169W	0	0	0.08014440433213
YNR012W	0	0	0.0800865800865801
YPL203W	0	0	0.080028839221341
YGL013C	0	0	0.079971181556196
YER001W	0	0	0.0799136069114471
YDR106W	0	0	0.0798561151079137
YNL058C	0	1	0.0798561151079137
YPL195W	0	0	0.0797987059669303
YPL046C	0	0	0.0797413793103448
YJR046W	0	0	0.0796841349605169
YPL180W	0	0	0.0796269727403156
YLR268W	0	0	0.0795698924731183
YGR016W	0	1	0.0795698924731183
YDR276C	0	0	0.079512893982808
YHR077C	0	0	0.0794559770937724
YCL008C	0	0	0.0793991416309013
YOR275C	0	0	0.0793423874195854
YBR194W	0	1	0.0793423874195854
YKL010C	0	0	0.0792857142857143
YJR091C	0	0	0.0792291220556745
YPL175W	0	0	0.0791726105563481
YOR190W	0	0	0.0791161796151105
YLR082C	0	0	0.0790598290598291
YAL064W	0	1	0.0790598290598291
YLR429W	0	0	0.0790035587188612
YPR045C	0	1	0.0790035587188612
YOR039W	0	0	0.0789473684210526
YLR403W	0	0	0.0788912579957356
YFL002C	0	0	0.0788352272727273
YOL113W	0	0	0.0787792760823279
YDR393W	0	0	0.0787234042553192
YKR024C	0	0	0.0786676116229624
YOL021C	0	0	0.0786118980169972
YGR096W	0	0	0.0785562632696391
YOR274W	0	0	0.0785007072135785
YLR170C	0	0	0.0784452296819788
YDL122W	0	0	0.0783898305084746
YLR166C	0	0	0.0783345095271701
YDL027C	0	1	0.0783345095271701
YBR050C	0	0	0.0782792665726375
YPR054W	0	0	0.0782241014799154
YJR005W	0	0	0.078169014084507
YBR164C	0	0	0.0781140042223786
YDR421W	0	0	0.0780590717299578
YOR211C	0	0	0.0780042164441321
YOR281C	0	0	0.0779494382022472
YOR092W	0	0	0.0778947368421053
YOL132W	0	0	0.0778401122019635
YBR008C	0	0	0.0777855641205326
YML074C	0	0	0.0777310924369748
YER123W	0	0	0.0776766969909027
YGR003W	0	0	0.0776223776223776
YJR097W	0	0	0.0775681341719078
YOR069W	0	0	0.0775139664804469
YHL025W	0	0	0.0774598743893929
YOR148C	0	0	0.0774058577405858
YLR003C	0	0	0.0773519163763066
YNL098C	0	0	0.0772980501392758
YMR101C	0	0	0.0772442588726514
YKL012W	0	0	0.0771905424200278
YER148W	0	0	0.0771369006254343
YML081W	0	1	0.0771369006254343
YML066C	0	0	0.0770833333333333
YFL012W	0	1	0.0770833333333333
YNL022C	0	0	0.077029840388619
YDR257C	0	1	0.077029840388619
YER051W	0	0	0.0769764216366158
YPL029W	0	0	0.0769230769230769
YIL130W	0	1	0.0769230769230769
YJR009C	0	0	0.0768698060941828
YBR036C	0	0	0.0768166089965398
YBL104C	0	1	0.0768166089965398
YLL046C	0	0	0.0767634854771784
YBR082C	0	0	0.0767104353835522
YML058W	0	0	0.0766574585635359
YGR272C	0	0	0.0766045548654244
YMR111C	0	1	0.0766045548654244
YMR014W	0	0	0.076551724137931
YDR435C	0	0	0.0764989662301861
YIL005W	0	0	0.0764462809917355
YKL018W	0	0	0.0763936682725396
YOR005C	0	0	0.0763411279229711
YPL065W	0	0	0.0762886597938144
YBR236C	0	0	0.0762362637362637
YGR129W	0	0	0.0761839396019218
YGL073W	0	0	0.0761316872427984
YNL123W	0	0	0.0760795065113091
YOR172W	0	0	0.076027397260274
YGL083W	0	1	0.076027397260274
YLR011W	0	0	0.0759753593429158
YEL017W	0	0	0.0759233926128591
YCR026C	0	0	0.0758714969241285
YBR168W	0	0	0.0758196721311475
YDR168W	0	0	0.0757679180887372
YJL027C	0	1	0.0757679180887372
YER030W	0	0	0.0757162346521146
YOR296W	0	1	0.0757162346521146
YOR207C	0	0	0.0756646216768916
YDR080W	0	0	0.0756130790190736
YGR166W	0	0	0.0755616065350579
YCR093W	0	0	0.0755102040816327
YIL068C	0	0	0.0754588715159755
YLL008W	0	0	0.0754076086956522
YLR337C	0	0	0.0753564154786151
YPL240C	0	0	0.0753052917232022
YLR094C	0	0	0.0752542372881356
YJR052W	0	0	0.0752032520325203
YDL069C	0	0	0.0751523358158429
YHL012W	0	0	0.0751014884979702
YNL314W	0	0	0.0750507099391481
YOR233W	0	0	0.075
YLR148W	0	0	0.074949358541526
YNL009W	0	0	0.0748987854251012
YPR032W	0	0	0.0748482805124747
YKL086W	0	0	0.0747978436657682
YML020W	0	1	0.0747978436657682
YPR122W	0	0	0.0747474747474747
YOR165W	0	0	0.0746971736204576
YKR036C	0	0	0.0746469401479489
YER028C	0	0	0.0745967741935484
YOL063C	0	0	0.0745466756212223
YGL190C	0	0	0.074496644295302
YBR140C	0	0	0.0744466800804829
YDR120C	0	0	0.0743967828418231
YBL060W	0	1	0.0743967828418231
YHR165C	0	0	0.0743469524447421
YDR395W	0	0	0.0742971887550201
YPL144W	0	0	0.074247491638796
YBR002C	0	0	0.0741978609625669
YDR466W	0	0	0.0741482965931864
YPR113W	0	0	0.0740987983978638
YHL009C	0	0	0.0740493662441628
YOR268C	0	1	0.0740493662441628
YJR145C	0	0	0.074
YAL002W	0	0	0.0739506995336442
YBR110W	0	0	0.073901464713715
YLR035C	0	0	0.0738522954091816
YDR299W	0	0	0.0738031914893617
YPL049C	0	0	0.0737541528239203
YDL231C	0	0	0.0737051792828685
YHR066W	0	0	0.0736562707365627
YMR178W	0	1	0.0736562707365627
YHR034C	0	0	0.0736074270557029
YPR153W	0	1	0.0736074270557029
YGR198W	0	0	0.073558648111332
YBR272C	0	0	0.0735099337748344
YER170W	0	0	0.0734612839179351
YGL183C	0	0	0.0734126984126984
YOR338W	0	0	0.0733641771315268
YDR465C	0	0	0.0733157199471598
YOR287C	0	0	0.0732673267326733
YOR363C	0	0	0.0732189973614776
YJL154C	0	0	0.0731707317073171
YNL147W	0	0	0.0731225296442688
YBR162W-A	0	0	0.0730743910467413
YFL011W	0	0	0.0730263157894737
YLR014C	0	0	0.0729783037475345
YCR044C	0	0	0.0729303547963206
YHR150W	0	0	0.0728824688115561
YBR163W	0	1	0.0728824688115561
YOL013C	0	0	0.0728346456692913
YEL050C	0	0	0.0727868852459016
YNL223W	0	0	0.0727391874180865
YBR166C	0	0	0.0726915520628684
YBR225W	0	1	0.0726915520628684
YKL125W	0	0	0.0726439790575916
YNL212W	0	1	0.0726439790575916
YNL269W	0	1	0.0726439790575916
YPL151C	0	0	0.0725964682799215
YER089C	0	0	0.0725490196078431
YDR051C	0	1	0.0725490196078431
YNL316C	0	0	0.0725016329196604
YER085C	0	1	0.0725016329196604
YLR150W	0	0	0.0724543080939948
YPL106C	0	0	0.0724070450097847
YMR147W	0	1	0.0724070450097847
YGL159W	0	1	0.0724070450097847
YDR404C	0	0	0.0723598435462842
YHR201C	0	0	0.0723127035830619
YNL247W	0	0	0.072265625
YDL036C	0	0	0.0722186076772934
YDR291W	0	1	0.0722186076772934
YBR080C	0	0	0.0721716514954486
YLR449W	0	0	0.0721247563352826
YOR237W	0	0	0.0720779220779221
YNL163C	0	0	0.0720311486048021
YKR028W	0	0	0.0719844357976654
YNL325C	0	0	0.0719377835385612
YKL205W	0	0	0.0718911917098446
YLR323C	0	1	0.0718911917098446
YJR041C	0	0	0.0718446601941748
YGL122C	0	0	0.0717981888745149
YPR185W	0	0	0.0717517776341306
YBL017C	0	0	0.0717054263565891
YIL127C	0	0	0.0716591349257586
YPR049C	0	0	0.0716129032258064
YGR040W	0	0	0.0715667311411992
YBR142W	0	0	0.071520618556701
YDR459C	0	0	0.0714745653573728
YOR008C-A	0	0	0.0714285714285714
YEL015W	0	0	0.0713826366559486
YNL317W	0	0	0.0713367609254499
YKL154W	0	0	0.0712909441233141
YGL238W	0	0	0.0712451861360719
YOR301W	0	0	0.0711994868505452
YDR293C	0	0	0.0711538461538462
YHL013C	0	1	0.0711538461538462
YCR038C	0	0	0.071108263933376
YLR405W	0	0	0.0710627400768246
YPR133C	0	0	0.0710172744721689
YJL014W	0	0	0.0709718670076726
YML082W	0	0	0.070926517571885
YMR093W	0	0	0.0708812260536398
YJL162C	0	1	0.0708812260536398
YGL071W	0	0	0.0708359923420549
YOR030W	0	0	0.0707908163265306
YML097C	0	0	0.0707456978967495
YBR007C	0	1	0.0707456978967495
YOR078W	0	0	0.0707006369426752
YBR205W	0	0	0.0706556333545512
YNL196C	0	1	0.0706556333545512
YOL128C	0	0	0.0706106870229008
YMR018W	0	1	0.0706106870229008
YML098W	0	0	0.0705657978385251
YAL009W	0	0	0.0705209656925032
YOR231W	0	0	0.0704761904761905
YPR107C	0	0	0.0704314720812183
YJL178C	0	0	0.0703868103994927
YFR001W	0	0	0.0703422053231939
YAL016W	0	0	0.0702976567447752
YBR197C	0	1	0.0702976567447752
YDL139C	0	1	0.0702976567447752
YDR415C	0	1	0.0702976567447752
YJL089W	0	0	0.070253164556962
YIL019W	0	0	0.0702087286527514
YJR117W	0	0	0.0701643489254109
YBL001C	0	0	0.0701200252684776
YOR295W	0	0	0.0700757575757576
YLR265C	0	0	0.0700315457413249
YBR239C	0	1	0.0700315457413249
YJR127C	0	0	0.0699873896595208
YAL055W	0	0	0.0699432892249527
YER008C	0	0	0.0698992443324937
YER100W	0	0	0.0698552548772813
YJL181W	0	1	0.0698552548772813
YDR314C	0	0	0.069811320754717
YBL006C	0	0	0.0697674418604651
YBR199W	0	0	0.0697236180904523
YJR050W	0	0	0.0696798493408663
YBR154C	0	0	0.0696361355081556
YJR119C	0	0	0.0695924764890282
YNL288W	0	0	0.0695488721804511
YMR216C	0	0	0.0695053224796493
YOL144W	0	0	0.0694618272841051
YPL041C	0	0	0.0694183864915572
YNL154C	0	0	0.069375
YDL134C	0	0	0.0693316677076827
YOR198C	0	0	0.0692883895131086
YJR132W	0	0	0.0692451653150343
YGL111W	0	0	0.0692019950124688
YMR201C	0	0	0.0691588785046729
YIL090W	0	0	0.0691158156911582
YMR273C	0	0	0.0690728064716864
YJL042W	0	0	0.0690298507462687
YGL172W	0	0	0.0689869484151647
YER159C	0	0	0.068944099378882
YLR165C	0	0	0.068901303538175
YJR094C	0	0	0.0688585607940447
YMR100W	0	0	0.0688158710477371
YLR394W	0	0	0.0687732342007435
YGR012W	0	1	0.0687732342007435
YDL115C	0	0	0.0687306501547988
YBL091C	0	0	0.0686881188118812
YDR211W	0	0	0.0686456400742115
YHR073W	0	0	0.0686032138442522
YMR016C	0	0	0.0685608400247066
YDR244W	0	0	0.0685185185185185
YBR265W	0	0	0.0684762492288711
YDR514C	0	1	0.0684762492288711
YGL213C	0	0	0.0684340320591862
YNL016W	0	0	0.0683918669131238
YMR025W	0	0	0.0683497536945813
YIL129C	0	0	0.0683076923076923
YLR139C	0	0	0.0682656826568266
YCR008W	0	0	0.0682237246465888
YMR266W	0	0	0.0681818181818182
YBR176W	0	0	0.0681399631675875
YOR183W	0	1	0.0681399631675875
YHR186C	0	0	0.0680981595092024
YBR234C	0	0	0.0680564071122011
YIL034C	0	0	0.0680147058823529
YFR032C	0	1	0.0680147058823529
YFR008W	0	0	0.0679730557256583
YNL029C	0	0	0.0679314565483476
YNL099C	0	0	0.0678899082568807
YKR023W	0	1	0.0678899082568807
YOR116C	0	0	0.0678484107579462
YLR058C	0	0	0.0678069639584606
YPL069C	0	0	0.0677655677655678
YBL050W	0	0	0.0677242220866382
YOR350C	0	1	0.0677242220866382
YER009W	0	0	0.0676829268292683
YJR070C	0	0	0.0676416819012797
YLR360W	0	0	0.0676004872107186
YPL217C	0	0	0.0675593426658551
YHL019C	0	0	0.0675182481751825
YML046W	0	0	0.0674772036474164
YEL043W	0	1	0.0674772036474164
YLR022C	0	0	0.0674362089914945
YDL195W	0	0	0.0673952641165756
YOL041C	0	0	0.0673543689320388
YDR164C	0	0	0.0673135233474833
YOR315W	0	0	0.0672727272727273
YNL080C	0	0	0.0672319806178074
YKL173W	0	0	0.0671912832929782
YDR420W	0	0	0.0671506352087114
YDR196C	0	0	0.0671100362756953
YJR030C	0	1	0.0671100362756953
YLL005C	0	0	0.0670694864048338
YBR108W	0	1	0.0670694864048338
YML028W	0	0	0.0670289855072464
YGL247W	0	0	0.0669885334942667
YBR184W	0	1	0.0669885334942667
YER146W	0	0	0.0669481302774427
YDL132W	0	0	0.0669077757685353
YJR021C	0	0	0.0668674698795181
YMR104C	0	0	0.0668272125225768
YEL056W	0	0	0.0667870036101083
YDR305C	0	0	0.0667468430547204
YDR490C	0	0	0.0667067307692308
YMR042W	0	0	0.0666666666666667
YBL055C	0	0	0.0666266506602641
YLR254C	0	0	0.0665866826634673
YOR056C	0	0	0.0665467625899281
YJL129C	0	0	0.0665068903535051
YJL041W	0	0	0.0664670658682635
YPL125W	0	0	0.066427289048474
YNR070W	0	0	0.0663875598086124
YBL082C	0	0	0.0663478780633592
YMR113W	0	0	0.0663082437275986
YGR054W	0	0	0.0662686567164179
YOR243C	0	0	0.0662291169451074
YBR077C	0	0	0.0661896243291592
YDR103W	0	0	0.066150178784267
YBL041W	0	0	0.0661107802263252
YHL030W	0	0	0.0660714285714286
YGL098W	0	0	0.0660321237358715
YJR055W	0	0	0.0659928656361474
YLL036C	0	0	0.0659536541889483
YNL129W	0	0	0.0659144893111639
YOR089C	0	0	0.0658753709198813
YOL125W	0	0	0.0658362989323843
YHR204W	0	0	0.0657972732661529
YPL009C	0	1	0.0657972732661529
YIL096C	0	0	0.0657582938388626
YJL146W	0	0	0.0657193605683837
YJR056C	0	1	0.0657193605683837
YKR027W	0	0	0.0656804733727811
YJR004C	0	0	0.0656416321703134
YFL007W	0	0	0.0656028368794326
YKR102W	0	0	0.0655640874187832
YBR252W	0	0	0.0655253837072019
YHR065C	0	0	0.0654867256637168
YJR138W	0	1	0.0654867256637168
YOR334W	0	0	0.0654481132075472
YGR208W	0	0	0.0654095462581025
YDL141W	0	0	0.0653710247349823
YGR042W	0	0	0.0653325485579753
YPL053C	0	0	0.0652941176470588
YER118C	0	0	0.0652557319223986
YBR273C	0	0	0.0652173913043478
YJL112W	0	0	0.0651790957134469
YJL008C	0	0	0.0651408450704225
YGL222C	0	0	0.0651026392961877
YNL251C	0	0	0.0650644783118406
YGR233C	0	0	0.0650263620386643
YLR361C	0	0	0.0649882903981265
YDR443C	0	0	0.0649502633118783
YNL229C	0	0	0.0649122807017544
YBL057C	0	0	0.0648743424897721
YIL029C	0	0	0.0648364485981308
YOR124C	0	0	0.0647985989492119
YML113W	0	0	0.0647607934655776
YHR069C	0	0	0.0647230320699708
YOR160W	0	0	0.0646853146853147
YDL205C	0	0	0.0646476412347117
YDR378C	0	0	0.0646100116414435
YIL072W	0	0	0.0645724258289703
YHR156C	0	1	0.0645724258289703
YCR028C-A	0	0	0.0645348837209302
YGR091W	0	0	0.0644973852411389
YMR005W	0	0	0.0644599303135888
YMR132C	0	1	0.0644599303135888
YOR081C	0	0	0.0644225188624492
YCR075C	0	0	0.064385150812065
YEL038W	0	1	0.064385150812065
YML036W	0	0	0.0643478260869565
YBR242W	0	1	0.0643478260869565
YGL019W	0	0	0.0643105446118192
YHR207C	0	1	0.0643105446118192
YMR233W	0	1	0.0643105446118192
YBR220C	0	1	0.0643105446118192
YDR131C	0	0	0.0642733063115229
YOR337W	0	0	0.0642361111111111
YNR026C	0	0	0.064198958935801
YDR006C	0	0	0.0641618497109827
YBR246W	0	1	0.0641618497109827
YHR124W	0	0	0.0641247833622184
YDL089W	0	1	0.0641247833622184
YGL164C	0	1	0.0641247833622184
YNL230C	0	0	0.0640877598152425
YNL243W	0	0	0.0640507789959608
YLR453C	0	0	0.0640138408304498
YOR119C	0	0	0.0639769452449568
YDL188C	0	0	0.0639400921658986
YGR258C	0	0	0.0639032815198618
YDR374C	0	1	0.0639032815198618
YPL084W	0	0	0.0638665132336018
YBR063C	0	1	0.0638665132336018
YLR078C	0	0	0.0638297872340425
YPR017C	0	0	0.0637931034482759
YMR310C	0	0	0.0637564618035612
YKR050W	0	0	0.0637198622273249
YER014W	0	0	0.0636833046471601
YDR087C	0	0	0.0636467889908257
YBR084W	0	0	0.0636103151862464
YLR018C	0	0	0.063573883161512
YGR195W	0	0	0.0635374928448769
YDR083W	0	0	0.0635011441647597
YDL114W	0	1	0.0635011441647597
YML014W	0	0	0.0634648370497427
YDL156W	0	1	0.0634648370497427
YPR101W	0	0	0.0634285714285714
YLR433C	0	0	0.0633923472301542
YMR017W	0	0	0.0633561643835616
YOR138C	0	0	0.0633200228180262
YOR162C	0	0	0.0632839224629418
YNR020C	0	0	0.0632478632478632
YDL189W	0	0	0.0632118451025057
YCR018C	0	0	0.0631758679567444
YPL215W	0	0	0.0631399317406143
YNL210W	0	0	0.0631040363843093
YCR009C	0	0	0.0630681818181818
YIR030C	0	0	0.0630323679727428
YLR447C	0	0	0.0629965947786606
YER092W	0	1	0.0629965947786606
YDR527W	0	0	0.0629608621667612
YDR057W	0	0	0.0629251700680272
YBR022W	0	0	0.0628895184135977
YIL147C	0	0	0.0628539071347678
YLR452C	0	0	0.0628183361629881
YOL080C	0	0	0.0627828054298643
YER186C	0	1	0.0627828054298643
YKL110C	0	0	0.0627473148671566
YNL038W	0	0	0.0627118644067797
YKL004W	0	0	0.0626764539808018
YML091C	0	0	0.0626410835214447
YML107C	0	0	0.0626057529610829
YDR324C	0	0	0.0625704622322435
YJL024C	0	0	0.0625352112676056
YJL035C	0	0	0.0625
YIL091C	0	1	0.0625
YPR174C	0	1	0.0625
YNL054W	0	0	0.0624648283624086
YDR470C	0	0	0.062429696287964
YGL253W	0	0	0.0623946037099494
YLR151C	0	1	0.0623946037099494
YHR196W	0	0	0.0623595505617978
YOR171C	0	0	0.0623245367770915
YDL177C	0	1	0.0623245367770915
YLR016C	0	0	0.0622895622895623
YOR115C	0	0	0.0622546270330903
YNL197C	0	0	0.062219730941704
YJR129C	0	1	0.062219730941704
YER002W	0	0	0.0621848739495798
YPL105C	0	1	0.0621848739495798
YER115C	0	0	0.0621500559910414
YDL084W	0	0	0.0621152770005596
YBR143C	0	0	0.0620805369127517
YDL150W	0	0	0.0620458356623812
YLR242C	0	0	0.0620111731843575
YPR060C	0	0	0.0619765494137353
YDR388W	0	0	0.0619419642857143
YDR155C	0	0	0.0619074177356386
YDL224C	0	0	0.0618729096989967
YDR135C	0	0	0.0618384401114206
YKR100C	0	0	0.061804008908686
YPL157W	0	0	0.0617696160267112
YMR162C	0	0	0.0617352614015573
YLR363C	0	0	0.0617009449694275
YER169W	0	0	0.0616666666666667
YDR229W	0	0	0.0616324264297612
YGR112W	0	0	0.0615982241953385
YGL095C	0	0	0.0615640599001664
YGL162W	0	0	0.061529933481153
YGL142C	0	0	0.0614958448753463
YIL092W	0	1	0.0614958448753463
YFL025C	0	0	0.0614617940199336
YBR028C	0	1	0.0614617940199336
YPL165C	0	1	0.0614617940199336
YBR229C	0	0	0.0614277808522413
YGL005C	0	0	0.0613938053097345
YOL009C	0	0	0.0613598673300166
YLR005W	0	0	0.0613259668508287
YGL246C	0	0	0.0612921038100497
YNL219C	0	0	0.0612582781456954
YDL035C	0	0	0.0612244897959184
YKL070W	0	0	0.0611907386990077
YMR301C	0	0	0.0611570247933884
YLR090W	0	0	0.0611233480176211
YNL318C	0	0	0.0610897083104018
YDR065W	0	0	0.0610561056105611
YOR324C	0	0	0.0610225398570643
YML068W	0	0	0.060989010989011
YJR082C	0	0	0.0609555189456343
YDL107W	0	0	0.0609220636663008
YML038C	0	0	0.0608886450905101
YNL310C	0	0	0.0608552631578947
YMR192W	0	0	0.0608219178082192
YAL051W	0	0	0.0607886089813801
YOR278W	0	0	0.0607553366174056
YJR069C	0	0	0.0607221006564551
YGL017W	0	0	0.060688901038819
YDL166C	0	0	0.060655737704918
YMR066W	0	1	0.060655737704918
YGL084C	0	0	0.0606226105953031
YDL216C	0	0	0.060589519650655
YGL134W	0	0	0.060556464811784
YNL008C	0	0	0.0605234460196292
YEL030W	0	0	0.0604904632152589
YOR305W	0	0	0.0604575163398693
YLR010C	0	0	0.060424605334785
YNL329C	0	0	0.0603917301414581
YLR049C	0	1	0.0603917301414581
YOL043C	0	0	0.0603588907014682
YKL210W	0	0	0.0603260869565217
YDR346C	0	0	0.0602933188484519
YNL133C	0	0	0.0602605863192182
YIL085C	0	0	0.0602278893109061
YMR067C	0	0	0.0601952277657267
YMR023C	0	0	0.0601626016260163
[truncated: 3,790 more rows]
