# Supplementary material for: Computationally Driven, Quantitative Experiments Discover Genes Required for Mitochondrial Biogenesis
Source: PLoS Genet. 2009 Mar 20;5(3):e1000407. doi: 10.1371/journal.pgen.1000407 (PMC2648979; doi:10.1371/journal.pgen.1000407)
Supplement: Dataset S2 — Top 100 novel ensemble predictions for additional yeast biological processes. A zip file containing 387 tab-delimited text files of the ensemble predictions for the indicated Gene Ontology Biological Process Term. (21.70 MB GZ) [file pgen.1000407.s013.gz › GO_0007062.txt]

ORF	AnnotatedToTerm?	Uncharacterized_04152007?	Precision
YDL003W	1	0	1.0
YMR078C	1	0	1.0
YJL074C	1	0	1.0
YPR141C	1	0	1.0
YPL209C	0	0	0.857142857142857
YMR048W	1	0	0.857142857142857
YHR191C	1	0	0.857142857142857
YOR144C	0	0	0.777777777777778
YFR027W	1	0	0.777777777777778
YCL061C	0	0	0.7
YEL061C	0	0	0.636363636363636
YGL163C	0	0	0.583333333333333
YLR103C	0	0	0.538461538461538
YPR120C	0	0	0.5
YOR026W	0	0	0.5
YKL113C	0	0	0.5
YNL273W	1	0	0.5
YFL008W	1	0	0.5
YER173W	0	0	0.5
YER016W	1	0	0.5
YPL255W	0	0	0.5
YPR135W	1	0	0.5
YJL115W	0	0	0.48
YBR088C	0	0	0.48
YPL008W	1	0	0.48
YOR195W	0	0	0.461538461538462
YDR113C	0	0	0.444444444444444
YJL173C	0	0	0.428571428571429
YPL153C	0	0	0.413793103448276
YCR065W	0	0	0.4
YNL309W	0	0	0.388888888888889
YPL208W	0	0	0.388888888888889
YPL124W	0	0	0.388888888888889
YIL026C	1	0	0.388888888888889
YNL262W	0	0	0.388888888888889
YNL290W	1	0	0.388888888888889
YDR501W	0	0	0.384615384615385
YML109W	0	0	0.384615384615385
YCL016C	1	0	0.384615384615385
YIL140W	0	0	0.380952380952381
YNL102W	0	0	0.380952380952381
YDR180W	1	0	0.380952380952381
YLR032W	0	0	0.377777777777778
YML027W	0	0	0.377777777777778
YMR076C	1	0	0.377777777777778
YOR074C	0	0	0.369565217391304
YPL163C	0	0	0.361702127659574
YGL086W	0	0	0.354166666666667
YGR140W	0	0	0.346938775510204
YJR043C	0	0	0.34
YPR175W	0	0	0.333333333333333
YGR109C	0	0	0.326923076923077
YKL045W	0	0	0.320754716981132
YPL267W	0	0	0.314814814814815
YNL250W	0	0	0.309090909090909
YFR031C	0	0	0.303571428571429
YKL101W	0	0	0.298245614035088
YMR179W	0	0	0.293103448275862
YML060W	0	0	0.290322580645161
YOL090W	0	0	0.290322580645161
YDL102W	0	0	0.290322580645161
YOL094C	1	0	0.290322580645161
YBR073W	0	0	0.285714285714286
YOR217W	0	0	0.28125
YGR188C	0	0	0.276923076923077
YJL092W	0	0	0.272727272727273
YJL030W	0	0	0.26865671641791
YLR234W	0	0	0.267605633802817
YOL007C	0	1	0.267605633802817
YNL298W	0	0	0.267605633802817
YNL082W	0	0	0.267605633802817
YJR068W	1	0	0.267605633802817
YJL194W	0	0	0.263888888888889
YLR381W	0	0	0.26027397260274
YNL312W	0	0	0.256756756756757
YLR313C	0	0	0.253333333333333
YHR153C	0	0	0.253164556962025
YLR086W	0	0	0.253164556962025
YDR097C	0	0	0.253164556962025
YBR087W	1	0	0.253164556962025
YLL022C	0	0	0.25
YBL035C	0	0	0.246913580246914
YDL164C	0	0	0.24390243902439
YDR507C	0	0	0.240963855421687
YLR183C	0	0	0.238095238095238
YPL241C	0	0	0.235294117647059
YMR117C	0	0	0.232558139534884
YBR070C	0	0	0.231578947368421
YJL187C	0	0	0.231578947368421
YMR198W	0	0	0.231578947368421
YDL157C	0	1	0.231578947368421
YLR373C	0	0	0.231578947368421
YBR060C	0	0	0.231578947368421
YAR008W	0	0	0.231578947368421
YIL126W	0	0	0.231578947368421
YLR357W	1	0	0.231578947368421
YER147C	1	0	0.231578947368421
YML094W	0	0	0.229166666666667
YDR052C	0	0	0.22680412371134
YJR053W	0	0	0.224489795918367
YHR129C	0	0	0.222222222222222
YOR368W	0	0	0.22
YLR383W	0	0	0.217821782178218
YMR190C	0	0	0.215686274509804
YKL108W	0	0	0.213592233009709
YNL153C	0	0	0.211538461538462
YGR152C	0	0	0.20952380952381
YEL003W	0	0	0.207547169811321
YML032C	0	0	0.205607476635514
YLR210W	0	0	0.203703703703704
YNL126W	0	0	0.201834862385321
YJL013C	0	0	0.2
YLR386W	0	0	0.198198198198198
YPR018W	0	0	0.196428571428571
YNL233W	0	0	0.194690265486726
YGR078C	0	0	0.192982456140351
YLR045C	0	0	0.191304347826087
YPL194W	0	0	0.189655172413793
YCL024W	0	0	0.188034188034188
YJR135C	0	0	0.186440677966102
YNL206C	0	0	0.185483870967742
YDR356W	0	0	0.185483870967742
YEL019C	0	0	0.185483870967742
YOL006C	0	0	0.185483870967742
YGL207W	0	0	0.185483870967742
YHR149C	0	1	0.185483870967742
YPL253C	1	0	0.185483870967742
YLR085C	0	0	0.184
YHR118C	0	0	0.182539682539683
YMR144W	0	1	0.182539682539683
YPR119W	0	0	0.181102362204724
YPR046W	0	0	0.1796875
YER095W	0	0	0.178294573643411
YPL155C	0	0	0.176923076923077
YPL256C	0	0	0.175572519083969
YAR007C	0	0	0.174242424242424
YDR325W	0	0	0.172932330827068
YDL101C	0	0	0.171641791044776
YNL225C	0	0	0.17037037037037
YMR001C	0	0	0.169117647058824
YDR488C	0	0	0.167883211678832
YOL017W	0	0	0.166666666666667
YDR279W	0	0	0.165467625899281
YNL188W	0	0	0.164285714285714
YNL088W	0	0	0.163120567375887
YOR349W	0	0	0.161971830985915
YNL166C	0	0	0.160839160839161
YLR200W	0	0	0.159722222222222
YLL002W	0	0	0.158620689655172
YMR199W	0	0	0.157534246575342
YGL174W	0	0	0.156462585034014
YGR014W	0	0	0.155405405405405
YGL216W	0	0	0.154362416107383
YHR154W	0	0	0.153333333333333
YOL012C	0	0	0.152317880794702
YDL074C	0	0	0.151315789473684
YNL261W	0	0	0.150326797385621
YDL017W	0	0	0.149350649350649
YGL244W	0	0	0.148387096774194
YGR113W	0	0	0.147435897435897
YKL042W	0	0	0.146496815286624
YOR073W	0	0	0.145569620253165
YGL061C	0	0	0.144654088050314
YDL155W	0	0	0.14375
YDR217C	0	0	0.142857142857143
YOR216C	0	0	0.141975308641975
YMR305C	0	0	0.141104294478528
YLR212C	0	0	0.140243902439024
YMR294W	0	0	0.139393939393939
YGR221C	0	0	0.13855421686747
YDR318W	0	0	0.137724550898204
YMR055C	0	0	0.136904761904762
YOL034W	0	0	0.136094674556213
YKL089W	0	0	0.135294117647059
YOR033C	0	0	0.134502923976608
YDL105W	0	0	0.133720930232558
YIR013C	0	0	0.132947976878613
YJL158C	0	0	0.132183908045977
YER106W	0	0	0.131428571428571
YIL132C	0	0	0.130681818181818
YPL174C	0	0	0.129943502824859
YIL123W	0	0	0.129213483146067
YER070W	0	0	0.128491620111732
YMR299C	0	0	0.127777777777778
YER149C	0	0	0.12707182320442
YOR058C	0	0	0.126373626373626
YKR037C	0	0	0.12568306010929
YOR114W	0	1	0.12568306010929
YJR060W	0	0	0.125
YDR014W	0	0	0.124324324324324
YCR086W	0	0	0.123655913978495
YML065W	0	0	0.122994652406417
YPL018W	0	0	0.122340425531915
YBR098W	0	0	0.121827411167513
YHR185C	0	0	0.121827411167513
YML041C	0	0	0.121827411167513
YER111C	0	0	0.121827411167513
YGR189C	0	0	0.121827411167513
YJL027C	0	1	0.121827411167513
YFL012W	0	1	0.121827411167513
YOR351C	0	0	0.121827411167513
YKL049C	0	0	0.121827411167513
YGL173C	0	0	0.121827411167513
YOL115W	1	0	0.121827411167513
YDR528W	0	0	0.121212121212121
YDR150W	0	0	0.120603015075377
YDR013W	0	0	0.12
YIL144W	0	0	0.119402985074627
YOR247W	0	0	0.118811881188119
YNL304W	0	0	0.118226600985222
YJL043W	0	1	0.118226600985222
YNL218W	0	0	0.117647058823529
YDL058W	0	0	0.117073170731707
YGL175C	0	0	0.116504854368932
YDL114W	0	1	0.116504854368932
YPL055C	0	0	0.115942028985507
YNL328C	0	0	0.115384615384615
YHR023W	0	0	0.114832535885167
YGR056W	0	0	0.114285714285714
YBL063W	0	0	0.113744075829384
YLR135W	0	0	0.113207547169811
YIR010W	0	0	0.112676056338028
YCL029C	0	0	0.11214953271028
YGL075C	0	0	0.111627906976744
YDL018C	0	0	0.111111111111111
YGR229C	0	0	0.110599078341014
YHR164C	0	0	0.110091743119266
YAL024C	0	0	0.10958904109589
YDR004W	0	0	0.109090909090909
YBL034C	0	0	0.108597285067873
YLR047C	0	0	0.108108108108108
YKR013W	0	1	0.108108108108108
YMR224C	0	0	0.10762331838565
YPL269W	0	0	0.107142857142857
YOR326W	0	0	0.106666666666667
YLR393W	0	0	0.106382978723404
YER007W	0	0	0.106382978723404
YAR042W	0	0	0.106382978723404
YML124C	0	0	0.106382978723404
YNL300W	0	1	0.106382978723404
YBL046W	0	0	0.106382978723404
YBR071W	0	1	0.106382978723404
YML003W	0	1	0.106382978723404
YHR172W	0	0	0.106382978723404
YKR054C	0	0	0.106382978723404
YDR440W	0	0	0.106382978723404
YLR272C	0	0	0.106382978723404
YNL299W	1	0	0.106382978723404
YJR006W	0	0	0.105932203389831
YDL109C	0	0	0.105485232067511
YKL048C	0	0	0.105042016806723
YOR330C	0	0	0.104602510460251
YBR180W	0	0	0.104166666666667
YDR475C	0	1	0.104166666666667
YJL073W	0	0	0.103734439834025
YGL212W	0	0	0.103305785123967
YPR104C	0	0	0.102880658436214
YOR313C	0	0	0.102459016393443
YGR099W	0	0	0.102040816326531
YKR010C	0	0	0.101626016260163
YCR068W	0	0	0.101214574898785
YBL009W	0	0	0.100806451612903
YMR270C	0	0	0.100401606425703
YKR077W	0	1	0.100401606425703
YML069W	0	0	0.1
YNL258C	0	0	0.099601593625498
YIL149C	0	0	0.0992063492063492
YJL176C	0	0	0.0988142292490119
YDR334W	0	0	0.0984251968503937
YNR009W	0	0	0.0980392156862745
YPR089W	0	1	0.0980392156862745
YJL201W	0	0	0.09765625
YBR231C	0	0	0.0972762645914397
YIL131C	0	0	0.0968992248062016
YAL047C	0	0	0.0965250965250965
YGL116W	0	0	0.0961538461538462
YOR242C	0	0	0.0957854406130268
YDR254W	0	0	0.0954198473282443
YHR031C	0	0	0.0950570342205323
YAL011W	0	0	0.0946969696969697
YLR182W	0	0	0.0943396226415094
YML085C	0	0	0.093984962406015
YBR156C	0	0	0.0936329588014981
YHR158C	0	0	0.0932835820895522
YOR038C	0	0	0.0931899641577061
YMR094W	0	0	0.0931899641577061
YDR499W	0	0	0.0931899641577061
YGR184C	0	0	0.0931899641577061
YKR090W	0	0	0.0931899641577061
YOR123C	0	0	0.0931899641577061
YDR359C	0	0	0.0931899641577061
YFR028C	0	0	0.0931899641577061
YBL013W	0	0	0.0931899641577061
YLR181C	0	0	0.0931899641577061
YJL019W	1	0	0.0931899641577061
YML016C	0	0	0.0928571428571429
YLR233C	0	0	0.0925266903914591
YLL038C	0	0	0.0921985815602837
YMR063W	0	0	0.0918727915194346
YJL090C	0	0	0.0915492957746479
YDR332W	0	1	0.0915492957746479
YGL094C	0	0	0.0912280701754386
YOR060C	0	0	0.0909090909090909
YNL282W	0	0	0.0905923344947735
YOR083W	0	0	0.0902777777777778
YDR285W	0	0	0.0899653979238754
YBR123C	0	0	0.0896551724137931
YAL034W-A	0	0	0.0893470790378007
YML061C	0	0	0.089041095890411
YGL168W	0	0	0.0887372013651877
YML104C	0	0	0.0884353741496599
YJR057W	0	0	0.088135593220339
YLR457C	0	0	0.0878378378378378
YNL072W	0	0	0.0875420875420875
YGR179C	0	0	0.087248322147651
YOL145C	0	0	0.0869565217391304
YDR207C	0	0	0.0866666666666667
YBL023C	0	0	0.0863787375415282
YCL010C	0	0	0.0860927152317881
YML102W	0	0	0.0858085808580858
YGR006W	0	0	0.0855263157894737
YIR008C	0	0	0.0852459016393443
YOR075W	0	0	0.0849673202614379
YBR215W	0	0	0.0846905537459283
YNL068C	0	0	0.0844155844155844
YKL057C	0	0	0.0841423948220065
YKR082W	0	0	0.0838709677419355
YBR278W	0	0	0.0836012861736334
YDR386W	0	0	0.0833333333333333
YLR288C	0	0	0.0830670926517572
YLR263W	0	0	0.0828025477707006
YAR002W	0	0	0.0825396825396825
YJR112W	0	0	0.0822784810126582
YMR038C	0	0	0.082018927444795
YLR376C	0	0	0.0817610062893082
YDR159W	0	0	0.0815047021943574
YFR036W	0	0	0.08125
YBR107C	0	0	0.0809968847352025
YOL054W	0	0	0.0807453416149068
YDR310C	0	0	0.0804953560371517
YAL048C	0	0	0.0802469135802469
YKR095W	0	0	0.08
YOR087W	0	0	0.0797546012269939
YHR189W	0	0	0.0795107033639144
YER116C	0	0	0.0792682926829268
YER153C	0	0	0.0790273556231003
YOR384W	0	1	0.0790273556231003
YNR051C	0	0	0.0787878787878788
YPL086C	0	0	0.0785498489425982
YLL006W	0	0	0.0783132530120482
YPR105C	0	0	0.0780780780780781
YGR047C	0	0	0.0778443113772455
YPL082C	0	0	0.0776119402985075
YFL037W	0	0	0.0773809523809524
YPL007C	0	0	0.0771513353115727
YIL084C	0	0	0.0769230769230769
YIR014W	0	1	0.0769230769230769
YOR269W	0	0	0.0766961651917404
YDR446W	0	0	0.0764705882352941
YNL272C	0	0	0.0762463343108504
YOL067C	0	0	0.0760233918128655
YFL034W	0	1	0.0760233918128655
YDL028C	0	0	0.075801749271137
YNL039W	0	0	0.0755813953488372
YKL112W	0	0	0.0753623188405797
YPR168W	0	0	0.0751445086705202
YPR070W	0	0	0.0749279538904899
YMR177W	0	0	0.0747126436781609
YIR015W	0	0	0.0744985673352436
YBR245C	0	0	0.0742857142857143
YDR181C	0	0	0.0740740740740741
YJR140C	0	0	0.0738636363636364
YDR309C	0	0	0.0736543909348442
YBL010C	0	1	0.0736543909348442
YGL203C	0	0	0.0734463276836158
YBR049C	0	0	0.0732394366197183
YBL052C	0	0	0.0730337078651685
YDR369C	0	0	0.0728291316526611
YNL158W	0	0	0.0726256983240224
YNL330C	0	0	0.0724233983286908
YER164W	0	0	0.0722222222222222
YJL050W	0	0	0.07202216066482
YPL122C	0	0	0.0718232044198895
YLR309C	0	0	0.0716253443526171
YJL168C	0	0	0.0714285714285714
YDL175C	0	0	0.0712328767123288
YNL291C	0	0	0.0710382513661202
YHL022C	0	0	0.0708446866485014
YHR184W	0	0	0.0706521739130435
YOL001W	0	0	0.0704607046070461
YEL016C	0	0	0.0702702702702703
YDL225W	0	0	0.0700808625336927
YML021C	0	0	0.0698924731182796
YMR285C	0	0	0.0697050938337802
YJL020C	0	0	0.0695187165775401
YDR485C	0	0	0.0693333333333333
YOR239W	0	0	0.0691489361702128
YDR225W	0	0	0.0689655172413793
YLR455W	0	0	0.0687830687830688
YPL045W	0	0	0.0686015831134565
YBR160W	0	0	0.068421052631579
YOL102C	0	0	0.068241469816273
YMR277W	0	0	0.0680628272251309
YKR083C	0	0	0.0678851174934726
YLR321C	0	0	0.0677083333333333
YKL092C	0	0	0.0675324675324675
YHR134W	0	0	0.0673575129533679
YHR061C	0	0	0.0671834625322997
YOL093W	0	0	0.0670103092783505
YLR055C	0	0	0.0668380462724936
YBR186W	0	0	0.0666666666666667
YBR136W	0	0	0.0664961636828645
YAL019W	0	0	0.0663265306122449
YDR076W	0	0	0.0661577608142494
YHR105W	0	1	0.0661577608142494
YBR065C	0	0	0.065989847715736
YOR284W	0	0	0.0658227848101266
YMR156C	0	0	0.0656565656565657
YBL014C	0	0	0.0654911838790932
YGL093W	0	0	0.0653266331658292
YBR103W	0	0	0.0651629072681704
YER171W	0	0	0.065
YPL024W	0	0	0.0648379052369077
YOL069W	0	0	0.0646766169154229
YIL040W	0	0	0.0645161290322581
YOL091W	0	0	0.0643564356435644
YDR183W	0	0	0.0641975308641975
YHL023C	0	1	0.0641975308641975
YGL066W	0	0	0.0640394088669951
YNL059C	0	0	0.0638820638820639
YEL022W	0	0	0.0637254901960784
YDR179C	0	0	0.0635696821515892
YDL001W	0	1	0.0635696821515892
YIL038C	0	0	0.0634146341463415
YJR089W	0	0	0.0632603406326034
YNL267W	0	0	0.0631067961165049
YOR025W	0	0	0.062953995157385
YDR213W	0	0	0.0628019323671498
YHR157W	0	0	0.0626506024096386
YAR003W	0	0	0.0625
YLR015W	0	0	0.0623501199040767
YER001W	0	0	0.062200956937799
YDL197C	0	0	0.0620525059665871
YDR195W	0	0	0.0619047619047619
YOL081W	0	0	0.0617577197149644
YLR245C	0	0	0.0616113744075829
YPL022W	0	0	0.0614657210401891
YBR057C	0	0	0.0613207547169811
YMR091C	0	0	0.0611764705882353
YDR448W	0	0	0.0610328638497653
YCR052W	0	0	0.0608899297423888
YNL278W	0	0	0.0607476635514019
YOL141W	0	1	0.0607476635514019
YGR270W	0	0	0.0606060606060606
YBR276C	0	0	0.0604651162790698
YLL018C-A	0	0	0.0603248259860789
YNL222W	0	0	0.0601851851851852
YOR165W	0	0	0.0600461893764434
YJR032W	0	0	0.0599078341013825
YCR092C	0	0	0.0597701149425287
YBL024W	0	0	0.0596330275229358
YKR029C	0	0	0.0594965675057208
YLR274W	0	0	0.0593607305936073
YNL107W	0	0	0.0592255125284738
YGL170C	0	0	0.0590909090909091
YJR031C	0	0	0.0589569160997732
YLL021W	0	0	0.0588235294117647
YBR281C	0	0	0.0586907449209932
YML015C	0	0	0.0585585585585586
YPL121C	0	0	0.0584269662921348
YNL201C	0	0	0.0582959641255605
YDL103C	0	0	0.058165548098434
YNL307C	0	0	0.0580357142857143
YJL006C	0	0	0.0579064587973274
YNL164C	0	0	0.0577777777777778
YGR246C	0	0	0.057649667405765
YMR306W	0	0	0.0575221238938053
YEL037C	0	0	0.0573951434878587
YHR127W	0	1	0.0573951434878587
YOR373W	0	0	0.0572687224669604
YOR076C	0	0	0.0571428571428571
YGL243W	0	0	0.0570175438596491
YLR013W	0	0	0.0568927789934354
YFR019W	0	0	0.0567685589519651
YPL017C	0	1	0.0567685589519651
YGL210W	0	0	0.0566448801742919
YPL227C	0	0	0.0565217391304348
YOL041C	0	0	0.0563991323210412
YLR384C	0	0	0.0562770562770563
YLR154C	0	0	0.0561555075593952
YPR034W	0	0	0.0560344827586207
YDR390C	0	0	0.0559139784946237
YNL091W	0	0	0.055793991416309
YBL074C	0	0	0.0556745182012848
YGR089W	0	0	0.0555555555555556
YGR098C	0	0	0.0554371002132196
YJR030C	0	1	0.0554371002132196
YGR224W	0	0	0.0553191489361702
YGL201C	0	0	0.0552016985138004
YLL049W	0	1	0.0552016985138004
YPR056W	0	0	0.0550847457627119
YLR024C	0	0	0.0549682875264271
YDR451C	0	0	0.0548523206751055
YLR079W	0	0	0.0547368421052632
YGL127C	0	0	0.0546218487394958
YNL030W	0	0	0.0545073375262055
YER132C	0	0	0.0543933054393305
YDR227W	0	0	0.0542797494780793
YHR120W	0	0	0.0541666666666667
YGL211W	0	0	0.0540540540540541
YHR166C	0	0	0.0539419087136929
YBL008W	0	0	0.0538302277432712
YMR227C	0	0	0.0537190082644628
YMR240C	0	0	0.0536082474226804
YML064C	0	0	0.0534979423868313
YOR255W	0	0	0.053388090349076
YDR464W	0	0	0.0532786885245902
YPL138C	0	0	0.0531697341513292
YPL161C	0	0	0.0530612244897959
YHR036W	0	0	0.0529531568228106
YKL114C	0	0	0.0528455284552846
YLR314C	0	0	0.0527383367139959
YPL243W	0	0	0.0526315789473684
YLR433C	0	0	0.0525252525252525
YOR080W	0	0	0.0524193548387097
YDR162C	0	0	0.0523138832997988
YNL163C	0	0	0.0522088353413655
YBR042C	0	0	0.0521042084168337
YPL200W	0	0	0.052
YDR289C	0	0	0.0518962075848303
YER019W	0	0	0.051792828685259
YJR141W	0	0	0.0516898608349901
YOL019W	0	1	0.0516898608349901
YNL227C	0	0	0.0515873015873016
YLR131C	0	0	0.0514851485148515
YPL027W	0	0	0.0513833992094862
YPL031C	0	0	0.0512820512820513
YDL154W	0	0	0.0511811023622047
YER157W	0	0	0.0510805500982318
YHR056C	0	0	0.0509803921568627
YER032W	0	0	0.050880626223092
YBR074W	0	1	0.050880626223092
YFL001W	0	0	0.05078125
YDR363W	0	0	0.050682261208577
YLR308W	0	0	0.0505836575875486
YPR189W	0	0	0.0504854368932039
YHR040W	0	0	0.0503875968992248
YNL271C	0	0	0.0502901353965184
YLL003W	0	0	0.0501930501930502
YGR200C	0	0	0.0500963391136802
YBR250W	0	0	0.05
YOR115C	0	0	0.0499040307101727
YNL106C	0	0	0.0498084291187739
YDR263C	0	0	0.0497131931166348
YJL072C	0	0	0.049618320610687
YML095C	0	0	0.0495238095238095
YPL029W	0	0	0.0494296577946768
YKL090W	0	1	0.0494296577946768
YJR134C	0	1	0.0494296577946768
YOL123W	0	0	0.0493358633776091
YGL241W	0	0	0.0492424242424242
YPL146C	0	0	0.0491493383742911
YPR190C	0	0	0.0490566037735849
YOR017W	0	0	0.0489642184557439
YLR145W	0	0	0.0488721804511278
YLR033W	0	0	0.0487804878048781
YDR189W	0	0	0.048689138576779
YGL058W	0	0	0.0485981308411215
YOL066C	0	0	0.0485074626865672
YOL146W	0	0	0.0484171322160149
YEL055C	0	0	0.0483271375464684
YLR049C	0	1	0.0483271375464684
YMR075W	0	0	0.0482374768089054
YNL136W	0	0	0.0481481481481481
YDR201W	0	0	0.0480591497227357
YNL041C	0	0	0.0479704797047971
YNL257C	0	0	0.0478821362799263
YDL013W	0	0	0.0477941176470588
YGL194C	0	0	0.0477064220183486
YCR066W	0	0	0.0476190476190476
YHR200W	0	0	0.0475319926873857
YPL201C	0	0	0.0474452554744526
YDR021W	0	0	0.0473588342440801
YPR019W	0	0	0.0472727272727273
YOR320C	0	0	0.0471869328493648
YDL056W	0	0	0.0471014492753623
YBL079W	0	0	0.0470162748643761
YPR057W	0	0	0.0469314079422383
YLR415C	0	1	0.0469314079422383
YNL216W	0	0	0.0468468468468468
YHR058C	0	0	0.0467625899280576
YOL076W	0	0	0.0466786355475763
YDL112W	0	0	0.046594982078853
YDR121W	0	0	0.0465116279069767
YLL043W	0	0	0.0464285714285714
YPR031W	0	0	0.0463458110516934
YGL151W	0	0	0.0462633451957295
YFR037C	0	0	0.0461811722912966
YLR318W	0	0	0.0460992907801418
YER013W	0	0	0.0460176991150442
YMR061W	0	0	0.0459363957597173
YLR329W	0	0	0.0458553791887125
YPL020C	0	0	0.0457746478873239
YHR178W	0	0	0.0456942003514939
YNR048W	0	0	0.0456140350877193
YDR161W	0	0	0.0455341506129597
YGR275W	0	0	0.0454545454545455
YDL020C	0	0	0.0453752181500873
YMR284W	0	0	0.0452961672473868
YGL249W	0	0	0.0452173913043478
YAR014C	0	0	0.0451388888888889
YMR263W	0	0	0.0450606585788562
YDR523C	0	0	0.0449826989619377
YOR372C	0	0	0.0449050086355786
YLR307W	0	0	0.0448275862068966
YGR072W	0	0	0.044750430292599
YMR127C	0	0	0.0446735395189003
YBR081C	0	0	0.0445969125214408
YDR469W	0	0	0.0445205479452055
YLR343W	0	0	0.0444444444444444
YBR055C	0	0	0.0443686006825939
YNL313C	0	0	0.0442930153321976
YJL008C	0	0	0.0442176870748299
YOR249C	0	0	0.0441426146010187
YDR146C	0	0	0.0440677966101695
YER044C-A	0	0	0.0439932318104907
YGL087C	0	0	0.0439189189189189
YPR023C	0	0	0.0438448566610455
YFL003C	0	0	0.0437710437710438
YEL018W	0	0	0.0436974789915966
YDR449C	0	0	0.0436241610738255
YGR238C	0	0	0.0435510887772194
YLR424W	0	0	0.0434782608695652
YKL075C	0	0	0.0434056761268781
YJR104C	0	0	0.0433333333333333
YMR033W	0	0	0.043261231281198
YER118C	0	0	0.0431893687707641
YFR032C	0	1	0.0431893687707641
YMR018W	0	1	0.0431893687707641
YER155C	0	0	0.0431177446102819
YGL064C	0	0	0.043046357615894
YNL232W	0	0	0.0429752066115702
YOR188W	0	0	0.0429042904290429
YMR234W	0	0	0.042833607907743
YIL079C	0	0	0.0427631578947368
YOR268C	0	1	0.0427631578947368
YFL011W	0	0	0.0426929392446634
YDR117C	0	1	0.0426929392446634
YPL115C	0	0	0.0426229508196721
YJR126C	0	0	0.0425531914893617
YBR271W	0	0	0.0425196850393701
YDR176W	0	0	0.0425196850393701
YDR335W	0	0	0.0425196850393701
YOR112W	0	0	0.0425196850393701
YDR130C	0	0	0.0425196850393701
YGR083C	0	0	0.0425196850393701
YIL063C	0	0	0.0425196850393701
YDR218C	0	0	0.0425196850393701
YNR070W	0	0	0.0425196850393701
YIL150C	0	0	0.0425196850393701
YGR004W	0	0	0.0425196850393701
YMR218C	0	0	0.0425196850393701
YGR276C	0	0	0.0425196850393701
YNL009W	0	0	0.0425196850393701
YGL113W	0	0	0.0425196850393701
YHR015W	0	0	0.0425196850393701
YCL063W	0	0	0.0425196850393701
YJR076C	0	0	0.0425196850393701
YNL215W	0	1	0.0425196850393701
YDR407C	0	0	0.0425196850393701
YGR059W	0	0	0.0425196850393701
YJL010C	0	0	0.0425196850393701
YPR133C	0	0	0.0425196850393701
YMR163C	0	0	0.0425196850393701
YOR014W	1	0	0.0425196850393701
YFR010W	0	0	0.0424528301886792
YGR116W	0	0	0.0423861852433281
YER122C	0	0	0.0423197492163009
YPL072W	0	0	0.0422535211267606
YER168C	0	0	0.0421875
YKR008W	0	0	0.0421216848673947
YJL209W	0	0	0.0420560747663551
YPL083C	0	0	0.0419906687402799
YNL196C	0	1	0.0419906687402799
YDL093W	0	0	0.0419254658385093
YKL028W	0	0	0.0418604651162791
YNL294C	0	0	0.0417956656346749
YDR315C	0	0	0.0417310664605873
YPR164W	0	0	0.0416666666666667
YGR274C	0	0	0.0416024653312789
YIR025W	0	0	0.0415384615384615
YDR060W	0	0	0.0414746543778802
YGL167C	0	0	0.0414110429447853
YJR091C	0	0	0.0413476263399694
YHR069C	0	0	0.0412844036697248
YOR039W	0	0	0.0412213740458015
YJR041C	0	0	0.0411585365853659
YJL124C	0	0	0.0410958904109589
YGL060W	0	1	0.0410958904109589
YKL014C	0	0	0.0410334346504559
YLR012C	0	1	0.0410334346504559
YOR308C	0	0	0.0409711684370258
YKR079C	0	0	0.0409090909090909
YER172C	0	0	0.0408472012102874
YAL013W	0	0	0.040785498489426
YHR107C	0	0	0.0407239819004525
YER029C	0	0	0.0406626506024096
YBR200W	0	0	0.0406015037593985
YJL127C	0	0	0.0405405405405405
YOL013C	0	0	0.04047976011994
YJR144W	0	0	0.0404191616766467
YLR176C	0	0	0.0403587443946188
YNL181W	0	1	0.0403587443946188
YOR257W	0	0	0.0402985074626866
YOL149W	0	0	0.0402384500745156
YIL008W	0	0	0.0401785714285714
YDR303C	0	0	0.0401188707280832
YDL219W	0	0	0.0400593471810089
YKR051W	0	1	0.0400593471810089
YBR175W	0	0	0.04
YMR138W	0	0	0.0399408284023669
YBR275C	0	0	0.0398818316100443
YMR128W	0	0	0.0398230088495575
YLR084C	0	0	0.0397643593519882
YER151C	0	0	0.0397058823529412
YPR091C	0	1	0.0397058823529412
YLR418C	0	0	0.039647577092511
YBR095C	0	0	0.0395894428152493
YDL005C	0	0	0.0395314787701318
YOL078W	0	0	0.0394736842105263
YMR119W	0	0	0.0394160583941606
YIL128W	0	0	0.0393586005830904
YNL292W	0	0	0.0393013100436681
YKL039W	0	1	0.0393013100436681
YIL085C	0	0	0.0392441860465116
YDR295C	0	0	0.0391872278664731
YOR129C	0	0	0.0391304347826087
YML093W	0	0	0.0390738060781476
YBR195C	0	0	0.0390173410404624
YMR172W	0	0	0.038961038961039
YDR522C	0	0	0.0389048991354467
YCR035C	0	0	0.0388489208633093
YOR177C	0	0	0.0387931034482759
YDL042C	0	0	0.0387374461979914
YBL097W	0	0	0.0386819484240688
YDR240C	0	0	0.0386266094420601
YDR402C	0	0	0.0385714285714286
YBR202W	0	0	0.0385164051355207
YER112W	0	0	0.0384615384615385
YGL027C	0	0	0.0384068278805121
YOR290C	0	0	0.0383522727272727
YJR054W	0	1	0.0383522727272727
YNL022C	0	0	0.0382978723404255
YLR277C	0	0	0.0382436260623229
YNL269W	0	1	0.0382436260623229
YOR183W	0	1	0.0382436260623229
YOR279C	0	0	0.0381895332390382
YML111W	0	0	0.038135593220339
YNR015W	0	0	0.0380818053596615
YPR169W	0	0	0.0380281690140845
YDR374C	0	1	0.0380281690140845
YDR228C	0	0	0.0379746835443038
YNL199C	0	0	0.0379213483146067
YDR392W	0	0	0.0378681626928471
YLR020C	0	0	0.0378151260504202
YDR364C	0	0	0.0377622377622378
YOL130W	0	0	0.0377094972067039
YGR134W	0	0	0.0376569037656904
YDR144C	0	0	0.0376044568245125
YJR145C	0	0	0.0375521557719054
YML097C	0	0	0.0375
YFR023W	0	1	0.0375
YLR287C	0	1	0.0375
YMR039C	0	0	0.0374479889042996
YJR003C	0	0	0.0373961218836565
YLR398C	0	0	0.037344398340249
YLL032C	0	1	0.037344398340249
YAL018C	0	1	0.037344398340249
YNL207W	0	0	0.037292817679558
YGR158C	0	0	0.0372413793103448
YDR363W-A	0	0	0.0371900826446281
YGR130C	0	1	0.0371900826446281
YFR002W	0	0	0.0371389270976616
YDR110W	0	0	0.0370879120879121
YOR001W	0	0	0.037037037037037
YNL116W	0	0	0.036986301369863
YGR252W	0	0	0.0369357045143639
YIL031W	0	0	0.0368852459016393
YBR094W	0	1	0.0368852459016393
YML080W	0	0	0.0368349249658936
YMR213W	0	0	0.0367847411444142
YPL032C	0	0	0.036734693877551
YIR002C	0	0	0.0366847826086957
YOR048C	0	0	0.0366350067842605
YGR218W	0	0	0.0365853658536585
YPL189W	0	0	0.0365358592692828
YDR480W	0	0	0.0364864864864865
YOL116W	0	0	0.0364372469635627
YEL032W	0	0	0.0363881401617251
YJR042W	0	0	0.0363391655450875
YNL236W	0	0	0.0362903225806452
YBL031W	0	1	0.0362903225806452
YJL081C	0	0	0.036241610738255
YDR138W	0	0	0.0361930294906166
YDR312W	0	0	0.036144578313253
YKL074C	0	0	0.036096256684492
YBL019W	0	0	0.0360480640854473
YBR288C	0	0	0.036
YOR265W	0	0	0.0359520639147803
YBR131W	0	0	0.0359042553191489
YOL045W	0	0	0.0358565737051793
YHR115C	0	0	0.0358090185676393
YPL127C	0	0	0.0357615894039735
YGL065C	0	0	0.0357142857142857
YGL145W	0	0	0.035667107001321
YMR268C	0	0	0.0356200527704486
YNL308C	0	0	0.0355731225296443
YOR106W	0	0	0.0355263157894737
YNL097C	0	0	0.0354796320630749
YCR016W	0	0	0.0354330708661417
YEL015W	0	0	0.0353866317169069
YER110C	0	0	0.0353403141361257
YOR110W	0	0	0.0352941176470588
YDR299W	0	0	0.0352480417754569
YHR065C	0	0	0.0352020860495437
YML043C	0	0	0.03515625
YLR039C	0	0	0.035110533159948
YLR320W	0	0	0.0350649350649351
YHR066W	0	0	0.0350194552529183
YMR167W	0	0	0.0349740932642487
YKL166C	0	0	0.0349288486416559
YDR208W	0	0	0.0348837209302326
YDL211C	0	1	0.0348837209302326
YDL240W	0	0	0.0348387096774194
YBR152W	0	0	0.0347938144329897
YKL129C	0	0	0.0347490347490347
YCR020W-B	0	0	0.0347043701799486
YOR232W	0	0	0.0346598202824134
YPL126W	0	0	0.0346153846153846
YKL165C	0	0	0.0345710627400768
YNL064C	0	0	0.0345268542199488
YAL001C	0	0	0.0344827586206897
YDR170C	0	0	0.0344387755102041
YIL095W	0	0	0.0343949044585987
YNR011C	0	0	0.0343511450381679
YJR075W	0	0	0.0343074968233799
YNR010W	0	0	0.0342639593908629
YPR051W	0	0	0.0342205323193916
YGR012W	0	1	0.0342205323193916
YOR360C	0	0	0.0341772151898734
YJR090C	0	0	0.034134007585335
YJL061W	0	0	0.0340909090909091
YGL070C	0	0	0.0340479192938209
YAL064W	0	1	0.0340479192938209
YCR014C	0	0	0.0340050377833753
YFR013W	0	0	0.0339622641509434
YPL210C	0	0	0.0339195979899497
YLR067C	0	0	0.0338770388958595
YDR016C	0	0	0.0338345864661654
YDR081C	0	0	0.0337922403003755
YOR266W	0	0	0.03375
YBR161W	0	0	0.0337078651685393
YKL179C	0	0	0.0336658354114713
YLR430W	0	0	0.0336239103362391
YBL036C	0	0	0.0335820895522388
YIR027C	0	0	0.0335403726708075
YBR129C	0	0	0.0334987593052109
YNR071C	0	1	0.0334987593052109
YBR030W	0	0	0.033457249070632
YML127W	0	0	0.0334158415841584
YML071C	0	0	0.0333745364647713
YOL135C	0	0	0.0333333333333333
YOR091W	0	0	0.0332922318125771
YGR104C	0	0	0.0332512315270936
YML038C	0	0	0.033210332103321
YDR200C	0	0	0.0331695331695332
YCL014W	0	0	0.0331288343558282
YOR353C	0	0	0.0330882352941176
YKR060W	0	0	0.0330477356181151
YDL239C	0	0	0.0330073349633252
YDR419W	0	0	0.032967032967033
YCR033W	0	0	0.0329268292682927
YNR003C	0	0	0.0328867235079172
YPL195W	0	0	0.0328467153284672
YGR108W	0	0	0.0328068043742406
YNR054C	0	0	0.0327669902912621
YOR023C	0	0	0.0327272727272727
YLR115W	0	0	0.0326876513317191
YJL095W	0	0	0.0326481257557437
YDR243C	0	0	0.0326086956521739
YLL034C	0	0	0.0325693606755127
YJL091C	0	0	0.0325301204819277
YOR141C	0	1	0.0325301204819277
YGL043W	0	0	0.0324909747292419
YIL073C	0	0	0.0324519230769231
YBL104C	0	1	0.0324519230769231
YKR086W	0	0	0.0324129651860744
YDR017C	0	0	0.0323741007194245
YDR435C	0	0	0.0323353293413174
YGL213C	0	0	0.0322966507177034
YDR489W	0	0	0.032258064516129
YDR075W	0	0	0.0322195704057279
YOL103W	0	0	0.032181168057211
YPL011C	0	0	0.0321428571428571
YJL041W	0	0	0.0321046373365042
YPR045C	0	1	0.0321046373365042
YNL247W	0	0	0.0320665083135392
YGR217W	0	0	0.0320284697508897
YFL002C	0	0	0.0319905213270142
YDL116W	0	0	0.0319526627218935
YPL268W	0	0	0.0319148936170213
YDR108W	0	0	0.0318772136953955
YER177W	0	0	0.0318396226415094
YBR188C	0	0	0.0318021201413428
YBR237W	0	0	0.0317647058823529
YHR013C	0	0	0.0317273795534665
YDR087C	0	0	0.0316901408450704
YDR424C	0	0	0.0316529894490035
YPL101W	0	0	0.031615925058548
YKL125W	0	0	0.0315789473684211
YJL183W	0	0	0.0315420560747664
YMR223W	0	0	0.0315052508751459
YLR335W	0	0	0.0314685314685315
YIR004W	0	0	0.0314318975552969
YDL047W	0	0	0.0313953488372093
YGL133W	0	0	0.0313588850174216
YAL016W	0	0	0.031322505800464
YOR127W	0	0	0.0312862108922364
YIL139C	0	0	0.03125
YLR096W	0	0	0.0312138728323699
YDL134C	0	0	0.0311778290993072
YOR151C	0	0	0.0311418685121107
YMR307W	0	0	0.0311059907834101
YOR304W	0	0	0.0310701956271577
YPR186C	0	0	0.0310344827586207
YPR139C	0	0	0.0309988518943743
YMR283C	0	0	0.0309633027522936
YHL007C	0	0	0.0309278350515464
YJL203W	0	0	0.0308924485125858
YOR346W	0	0	0.0308571428571429
YHR030C	0	0	0.0308219178082192
YFL051C	0	1	0.0308219178082192
YIL127C	0	0	0.0307867730900798
YBR135W	0	0	0.030751708428246
YDR473C	0	0	0.0307167235494881
YPL001W	0	0	0.0306818181818182
YPL240C	0	0	0.0306469920544835
YJL197W	0	1	0.0306469920544835
YHR156C	0	1	0.0306469920544835
YFL023W	0	0	0.0306122448979592
YBR041W	0	0	0.0305775764439411
YER170W	0	0	0.0305429864253394
YGR135W	0	0	0.0305084745762712
YBR289W	0	0	0.0304740406320542
YOR233W	0	0	0.0304396843291995
YDR326C	0	0	0.0304054054054054
YKR096W	0	1	0.0304054054054054
YGL097W	0	0	0.0303712035995501
YLL004W	0	0	0.0303370786516854
YPR143W	0	0	0.0303030303030303
YML112W	0	0	0.0302690582959641
YER002W	0	0	0.0302351623740202
YMR231W	0	0	0.0302013422818792
YMR273C	0	0	0.0301675977653631
YBR102C	0	0	0.0301339285714286
YGL003C	0	0	0.0301003344481605
YOR005C	0	0	0.0300668151447661
YPL043W	0	0	0.0300333704115684
YGR272C	0	0	0.03
YER022W	0	0	0.0299667036625971
YMR005W	0	0	0.0299334811529933
YIL159W	0	0	0.0299003322259136
YER148W	0	0	0.0298672566371681
YLR440C	0	0	0.0298342541436464
YIL037C	0	0	0.0298013245033113
YHR090C	0	0	0.0297684674751929
YBR257W	0	0	0.0297356828193833
YOL095C	0	0	0.0297029702970297
YEL053C	0	0	0.0296703296703297
YOR016C	0	0	0.0296377607025247
YDR147W	0	0	0.0296052631578947
YPL050C	0	0	0.0295728368017525
YHR121W	0	0	0.0295404814004376
YDR292C	0	0	0.0295081967213115
YBR171W	0	0	0.0294759825327511
YBL060W	0	1	0.0294759825327511
YOR186W	0	1	0.0294759825327511
YER179W	0	0	0.0294438386041439
YPR072W	0	0	0.0294117647058824
YDR137W	0	0	0.029379760609358
YHR169W	0	0	0.0293478260869565
YPR054W	0	0	0.0293159609120521
YBR173C	0	0	0.0292841648590022
YMR288W	0	0	0.0292524377031419
YHR111W	0	0	0.0292207792207792
YDR260C	0	0	0.0291891891891892
YNR023W	0	0	0.0291576673866091
YGR234W	0	0	0.029126213592233
YBL061C	0	0	0.0290948275862069
YBL037W	0	0	0.0290635091496232
YPR001W	0	0	0.0290322580645161
YML010W	0	0	0.0290010741138561
YMR204C	0	0	0.0289699570815451
YFR038W	0	1	0.0289699570815451
YDR089W	0	0	0.0289389067524116
YBL021C	0	0	0.0289079229122056
YER114C	0	0	0.0288770053475936
YOR143C	0	0	0.0288461538461538
YML034W	0	0	0.0288153681963714
YBR233W	0	1	0.0288153681963714
YHR119W	0	0	0.0287846481876333
YHR204W	0	0	0.0287539936102236
YNL029C	0	0	0.0287234042553191
YMR312W	0	0	0.0286928799149841
YDR283C	0	0	0.0286624203821656
YKL139W	0	0	0.0286320254506893
YDR439W	0	0	0.0286016949152542
YLL008W	0	0	0.0285714285714286
YPL084W	0	0	0.0285412262156448
YKL022C	0	0	0.0285110876451954
YDR412W	0	0	0.0284810126582278
YGR251W	0	0	0.0284510010537408
YJL098W	0	0	0.0284210526315789
YIL104C	0	0	0.028391167192429
YER180C	0	0	0.0283613445378151
YPL235W	0	0	0.0283315844700944
YPL254W	0	0	0.0283018867924528
YCR082W	0	0	0.0282722513089005
YGR071C	0	1	0.0282722513089005
YKL079W	0	0	0.0282426778242678
YLR215C	0	0	0.0282131661442006
YBR155W	0	0	0.0281837160751566
YER161C	0	0	0.0281543274244004
YDR478W	0	0	0.028125
YDL117W	0	0	0.0280957336108221
YBL080C	0	0	0.0280665280665281
YLR068W	0	0	0.0280373831775701
YJL025W	0	0	0.0280082987551867
YPR097W	0	1	0.0280082987551867
YOR174W	0	0	0.028
YOR358W	0	0	0.028
YLR451W	0	0	0.028
YGL021W	0	0	0.028
YLR248W	0	0	0.028
YIL016W	0	0	0.028
YLR071C	0	0	0.028
YAL041W	0	0	0.028
YMR229C	0	0	0.028
YJL179W	0	0	0.028
YGR081C	0	0	0.028
YPL077C	0	1	0.028
YLL040C	0	0	0.028
YBL051C	0	0	0.028
YIL019W	0	0	0.028
YKL021C	0	0	0.028
YFR016C	0	1	0.028
YNL231C	0	0	0.028
YJL069C	0	0	0.028
YML046W	0	0	0.028
YPL175W	0	0	0.028
YPR118W	0	0	0.028
YJL190C	0	0	0.028
YOR340C	0	0	0.028
YDL090C	0	0	0.028
YOR305W	0	0	0.028
YJL039C	0	0	0.028
YDR174W	0	0	0.028
YML059C	0	0	0.028
YOL028C	0	0	0.028
YLR014C	0	0	0.028
YOR194C	0	0	0.028
YDR219C	0	0	0.028
YJR035W	0	0	0.028
YOR207C	0	0	0.028
YML081W	0	1	0.028
YMR301C	0	0	0.028
YLR410W	0	0	0.028
YHR014W	1	0	0.028
YGL183C	0	0	0.027972027972028
YKR024C	0	0	0.0279441117764471
YML062C	0	0	0.0279162512462612
YKL078W	0	0	0.0278884462151394
YPL125W	0	0	0.0278606965174129
YPL152W	0	0	0.0278330019880716
YLR143W	0	1	0.0278330019880716
YHR152W	0	0	0.0278053624627607
YLR002C	0	0	0.0277777777777778
YNL076W	0	0	0.0277502477700694
YBL020W	0	0	0.0277227722772277
YNL001W	0	0	0.0276953511374876
YCL054W	0	0	0.0276679841897233
YDR527W	0	0	0.0276406712734452
YKL149C	0	0	0.0276134122287968
YOL138C	0	0	0.0275862068965517
YKL205W	0	0	0.0275590551181102
YKL068W	0	0	0.0275319567354966
YDR211W	0	0	0.0275049115913556
YOR334W	0	0	0.0274779195289499
YHR114W	0	0	0.0274509803921569
YPR174C	0	1	0.0274509803921569
YDR400W	0	0	0.0274240940254652
YCR094W	0	0	0.0273972602739726
YPL133C	0	0	0.0273704789833822
YKR028W	0	0	0.0273584905660377
YKL025C	0	0	0.0273584905660377
YKR036C	0	0	0.0273584905660377
YMR029C	0	0	0.0273584905660377
YDL059C	0	0	0.0273584905660377
YDR383C	0	1	0.0273584905660377
YBR133C	0	0	0.0273584905660377
YDL166C	0	0	0.0273584905660377
YHR041C	0	0	0.0273584905660377
YMR014W	0	0	0.0273584905660377
YMR106C	0	0	0.0273584905660377
YIR023W	0	0	0.0273584905660377
YNL132W	0	0	0.0273584905660377
YDR395W	0	0	0.0273584905660377
YBR264C	0	0	0.0273584905660377
YJL037W	0	1	0.0273584905660377
YNL161W	0	0	0.0273584905660377
YGL023C	0	0	0.0273584905660377
YJR070C	0	0	0.0273584905660377
YLR018C	0	0	0.0273584905660377
YNL224C	0	1	0.0273584905660377
YBR015C	0	0	0.0273584905660377
YIL112W	0	0	0.0273584905660377
YHR062C	0	0	0.0273584905660377
YLR435W	0	0	0.0273584905660377
YPR161C	0	0	0.0273584905660377
YJL148W	0	0	0.0273584905660377
YDR245W	0	0	0.0273584905660377
YPL181W	0	0	0.0273584905660377
YMR125W	0	0	0.0273584905660377
YNR038W	0	0	0.0273584905660377
YMR211W	0	0	0.0273584905660377
YGL240W	0	0	0.0273584905660377
YPL217C	0	0	0.0273584905660377
YPL051W	0	0	0.0273584905660377
YBL105C	0	0	0.0273584905660377
YDR365C	0	0	0.0273584905660377
YBR007C	0	1	0.0273584905660377
YIL035C	0	0	0.0273584905660377
YJR069C	0	0	0.0273584905660377
YPR007C	1	0	0.0273584905660377
YDL040C	0	0	0.0273327049952875
YPL144W	0	0	0.0273069679849341
YKR063C	0	0	0.0272812793979304
YOR287C	0	0	0.0272556390977444
YPL228W	0	0	0.0272300469483568
YML013W	0	0	0.0272045028142589
YNL123W	0	0	0.0271790065604499
YMR168C	0	0	0.0271535580524345
YJR084W	0	0	0.0271281571562208
YOR119C	0	0	0.0271028037383178
YCL031C	0	0	0.027077497665733
YDL044C	0	0	0.0270522388059701
YLR310C	0	0	0.027027027027027
YOL068C	0	0	0.0270018621973929
YNL288W	0	0	0.0269767441860465
YGL099W	0	0	0.0269516728624535
YIL115C	0	0	0.0269266480965645
YPL128C	0	0	0.0269016697588126
YBR192W	0	0	0.0268767377201112
YGR145W	0	0	0.0268518518518519
YLR008C	0	0	0.0268270120259019
YAL026C	0	0	0.0268022181146026
YOR241W	0	0	0.0267774699907664
YBR227C	0	1	0.0267774699907664
YGR002C	0	0	0.0267527675276753
YGL190C	0	0	0.0267281105990783
YDR280W	0	0	0.0267034990791897
YPL193W	0	0	0.0266789328426863
YHR187W	0	0	0.0266544117647059
YLR405W	0	0	0.0266299357208448
YDR362C	0	0	0.026605504587156
YLR399C	0	0	0.0265811182401467
YNL221C	0	0	0.0265567765567766
YOR034C	0	0	0.0265324794144556
YCR042C	0	0	0.026508226691042
YML028W	0	0	0.0264840182648402
YLR315W	0	1	0.0264840182648402
YOL018C	0	0	0.0264598540145985
YPR122W	0	0	0.0264357338195077
YDR414C	0	0	0.0264116575591985
YLR222C	0	0	0.0263876251137398
YPR017C	0	0	0.0263636363636364
YJR092W	0	0	0.0263396911898274
YLR095C	0	0	0.0263157894736842
YKR056W	0	0	0.0262919310970082
YLR452C	0	0	0.026268115942029
YDL002C	0	0	0.0262443438914027
YPL129W	0	0	0.0262206148282098
YDR324C	0	0	0.026196928635953
YGR278W	0	0	0.026173285198556
YMR292W	0	0	0.0261496844003607
YOR254C	0	0	0.0261261261261261
YHR088W	0	0	0.0261026102610261
YIL147C	0	0	0.0260791366906475
YPR055W	0	0	0.0260557053009883
YDL159W	0	0	0.026032315978456
YDR118W	0	0	0.0260089686098655
YDL043C	0	0	0.0259856630824373
YLR126C	0	0	0.0259623992837959
YLR397C	0	0	0.0259391771019678
YPL130W	0	0	0.0259159964253798
YNL119W	0	0	0.0258928571428571
YPR137W	0	0	0.0258697591436218
YPR131C	0	0	0.0258467023172906
YOL023W	0	0	0.0258236865538736
YMR021C	0	0	0.0258007117437722
YNR012W	0	0	0.0257777777777778
YBR258C	0	0	0.0257548845470693
YML099C	0	0	0.0257320319432121
YKR072C	0	0	0.025709219858156
YLR195C	0	0	0.0256864481842338
YMR036C	0	0	0.0256637168141593
YPR088C	0	0	0.0256410256410256
YLR139C	0	0	0.0256183745583039
YBL003C	0	0	0.0255957634598411
YDR301W	0	0	0.0255731922398589
YBR176W	0	0	0.0255506607929515
YLR401C	0	0	0.0255281690140845
YHR194W	0	0	0.0255057167985928
YPR015C	0	1	0.0255057167985928
YOL004W	0	0	0.0254833040421793
YAL021C	0	0	0.0254609306409131
YOL080C	0	0	0.0254385964912281
YPR162C	0	0	0.0254163014899211
YKL154W	0	0	0.0253940455341506
YJL125C	0	0	0.0253718285214348
YPR022C	0	1	0.0253718285214348
YIL066C	0	0	0.0253496503496503
YMR239C	0	0	0.0253275109170306
YDR266C	0	1	0.0253275109170306
YDL156W	0	1	0.0253275109170306
YDR532C	0	0	0.0253054101221641
YIL004C	0	0	0.025283347863993
YBR058C	0	0	0.0252613240418118
YKL054C	0	0	0.0252393385552654
YER129W	0	0	0.0252173913043478
YHL013C	0	1	0.0252173913043478
YNL047C	0	0	0.0251954821894005
YDR049W	0	1	0.0251954821894005
YLL035W	0	0	0.0251736111111111
YDR276C	0	0	0.0251517779705117
YOR101W	0	0	0.0251299826689775
YPR052C	0	0	0.0251082251082251
YOR171C	0	0	0.0250865051903114
YBL007C	0	0	0.0250648228176318
YDL167C	0	0	0.0250431778929188
YML105C	0	0	0.0250215703192407
YLR371W	0	0	0.025
YML114C	0	0	0.024978466838932
YGL092W	0	0	0.0249569707401033
YJL087C	0	0	0.0249355116079106
YOL089C	0	0	0.024914089347079
YLR336C	0	0	0.0248927038626609
YER093C	0	0	0.0248713550600343
YOR301W	0	0	0.0248500428449015
YGL250W	0	1	0.0248500428449015
YOL021C	0	0	0.0248287671232877
YLR319C	0	0	0.0248075278015398
YOL056W	0	1	0.0248075278015398
YPL233W	0	0	0.0247863247863248
YKL134C	0	0	0.0247651579846285
YML020W	0	1	0.0247651579846285
YIL020C	0	0	0.0247440273037543
YBR084W	0	0	0.0247229326513214
YDL226C	0	0	0.0247018739352641
YOR274W	0	0	0.0246808510638298
YIR017C	0	0	0.0246598639455782
YMR185W	0	1	0.0246598639455782
YBR198C	0	0	0.0246389124893798
YFL013C	0	0	0.0246179966044143
YKL110C	0	0	0.0245971162001696
YJL181W	0	1	0.0245971162001696
YPR179C	0	0	0.0245762711864407
YER014W	0	0	0.0245554614733277
YOL014W	0	1	0.0245554614733277
YDR311W	0	0	0.0245346869712352
YGR054W	0	0	0.0245139475908707
YDR082W	0	0	0.0244932432432432
YDL063C	0	0	0.0244725738396624
YOR078W	0	0	0.0244519392917369
YGR170W	0	0	0.0244313395113732
YGR123C	0	0	0.0244107744107744
YBR142W	0	0	0.024390243902439
YIL110W	0	0	0.0243697478991597
YML031W	0	0	0.0243492863140218
YLL024C	0	0	0.0243288590604027
YLR262C	0	0	0.0243084660519698
YPL157W	0	0	0.0242881072026801
YLL007C	0	1	0.0242881072026801
YNL021W	0	0	0.0242677824267782
YGR041W	0	0	0.024247491638796
YBL088C	0	0	0.0242272347535505
YJR022W	0	0	0.0242070116861436
YGL245W	0	0	0.02418682235196
YPR095C	0	0	0.0241666666666667
YLR292C	0	0	0.0241465445462115
YGR063C	0	0	0.024126455906822
YDL150W	0	0	0.0241064006650042
YER105C	0	0	0.0240863787375415
YLR226W	0	0	0.0240663900414938
YGR005C	0	0	0.0240464344941957
YML049C	0	0	0.024026512013256
YGR119C	0	0	0.0240066225165563
YLR196W	0	0	0.0239867659222498
YGR095C	0	0	0.0239669421487603
YGR162W	0	0	0.0239471511147812
YPR060C	0	0	0.0239273927392739
YOR081C	0	0	0.0239076669414674
YLR419W	0	1	0.0239076669414674
YLL031C	0	0	0.0238879736408567
YBL025W	0	0	0.0238683127572016
YLR238W	0	0	0.0238486842105263
YGL195W	0	0	0.0238290879211175
YNL148C	0	0	0.0238095238095238
YOL125W	0	0	0.0237899917965546
YER162C	0	0	0.0237704918032787
YBR119W	0	0	0.0237510237510237
YML011C	0	0	0.0237315875613748
YOR321W	0	0	0.0237121831561733
YBR153W	0	0	0.0236928104575163
YBR061C	0	0	0.0236734693877551
YKL144C	0	0	0.0236541598694943
YGR090W	0	0	0.0236348818255909
YMR031C	0	1	0.0236348818255909
YLR323C	0	1	0.0236348818255909
YNR029C	0	1	0.0236348818255909
YDR190C	0	0	0.0236156351791531
YPL047W	0	0	0.0235964198535395
YDL188C	0	0	0.0235772357723577
YBR216C	0	0	0.0235580828594639
YLR114C	0	0	0.023538961038961
YLR382C	0	0	0.0235198702351987
YLR188W	0	0	0.0235008103727715
YBL084C	0	0	0.0234817813765182
YPL038W	0	0	0.023462783171521
YJL047C	0	0	0.0234438156831043
YMR047C	0	0	0.0234248788368336
YMR308C	0	0	0.0234059725585149
YDL111C	0	0	0.0233870967741935
YJL054W	0	0	0.0233682514101531
YLR403W	0	0	0.0233494363929147
YOR056C	0	0	0.0233306516492357
YLR268W	0	0	0.0233118971061093
YHR196W	0	0	0.0232931726907631
YBR002C	0	0	0.0232744783306581
YBR009C	0	0	0.0232558139534884
YDL170W	0	0	0.0232371794871795
YFR005C	0	0	0.0232185748598879
YCR073C	0	0	0.0232
YGR225W	0	0	0.0231814548361311
YBR254C	0	0	0.0231629392971246
YJL029C	0	0	0.0231444533120511
YPR068C	0	0	0.0231259968102073
YCR057C	0	0	0.0231075697211155
YCL059C	0	0	0.0230891719745223
YOL142W	0	0	0.0230708035003978
YFR001W	0	0	0.0230524642289348
YOR281C	0	0	0.0230341540905481
YBR059C	0	0	0.023015873015873
YLR078C	0	0	0.0229976209357653
YML006C	0	0	0.0229793977812995
YJR083C	0	0	0.0229612034837688
YJL204C	0	0	0.0229430379746835
YBR063C	0	1	0.0229430379746835
YGL232W	0	0	0.0229249011857708
YER127W	0	0	0.0229067930489731
YEL036C	0	0	0.0228887134964483
YGL155W	0	0	0.0228706624605678
YMR012W	0	0	0.0228526398739165
YDL185W	0	0	0.0228346456692913
YPL139C	0	0	0.022816679779701
YPL053C	0	0	0.0227987421383648
YNL165W	0	1	0.0227987421383648
YEL056W	0	0	0.0227808326787117
YLR368W	0	0	0.0227629513343799
YBR179C	0	0	0.0227450980392157
YMR207C	0	0	0.0227272727272727
YGR186W	0	0	0.0227094753328113
YHR167W	0	0	0.0226917057902973
YHR103W	0	0	0.0226739640344019
YBR172C	0	0	0.02265625
YOR295W	0	0	0.0226385636221702
YER176W	0	0	0.0226209048361934
YOR244W	0	0	0.0226032735775526
YLL036C	0	0	0.0225856697819315
YJL011C	0	0	0.022568093385214
YKR022C	0	0	0.0225505443234837
YBR167C	0	0	0.0225330225330225
YMR044W	0	0	0.0225155279503106
YPL023C	0	0	0.0224980605120248
YDR381W	0	0	0.0224806201550388
YBR217W	0	0	0.0224632068164214
YGL100W	0	0	0.0224458204334365
YJR097W	0	0	0.0224284609435422
YBR243C	0	0	0.0224111282843895
YDL007W	0	0	0.0223938223938224
YBR272C	0	0	0.0223765432098765
YBR228W	0	0	0.0223592906707787
YMR115W	0	1	0.0223592906707787
YEL050C	0	0	0.0223420647149461
YKR078W	0	0	0.0223248652809854
YMR137C	0	0	0.0223076923076923
YJL110C	0	0	0.0222905457340507
YNL275W	0	0	0.022273425499232
YOL072W	0	0	0.022256331542594
YNL256W	0	0	0.022239263803681
YOR243C	0	0	0.0222222222222222
YIL009W	0	0	0.0222052067381317
YGL111W	0	0	0.0221882172915073
YBR097W	0	0	0.02217125382263
YHR155W	0	1	0.02217125382263
YKL122C	0	0	0.0221543162719633
YDR495C	0	0	0.0221374045801527
YAL035W	0	0	0.0221205186880244
YGL120C	0	0	0.0221036585365854
YBR166C	0	0	0.0220868240670221
YGL237C	0	0	0.0220700152207002
YHL029C	0	0	0.0220532319391635
YBL085W	0	0	0.0220364741641337
YHR085W	0	0	0.0220197418375095
YDR198C	0	0	0.0220030349013657
YBR017C	0	0	0.021986353297953
YAL007C	0	0	0.021969696969697
YBR236C	0	0	0.0219530658591976
YER104W	0	0	0.0219364599092284
YLR058C	0	0	0.0219198790627362
YMR066W	0	1	0.0219198790627362
YLL033W	0	0	0.0219033232628399
YBR229C	0	0	0.0218867924528302
YCR093W	0	0	0.0218702865761689
YJR129C	0	1	0.0218702865761689
YJR055W	0	0	0.0218538055764883
YHL014C	0	1	0.0218538055764883
YJL080C	0	0	0.0218373493975904
YMR069W	0	0	0.0218209179834462
YDR165W	0	0	0.0218045112781955
YBR219C	0	1	0.0218045112781955
YEL038W	0	1	0.0218045112781955
YIL096C	0	0	0.0217881292261458
YFR046C	0	0	0.0217717717717718
YIL076W	0	0	0.0217554388597149
YMR093W	0	0	0.0217391304347826
YOR168W	0	0	0.0217228464419476
YNL204C	0	0	0.0217065868263473
YBL018C	0	0	0.0216903515332835
YGR091W	0	0	0.0216741405082212
YMR064W	0	0	0.0216579536967886
YBR279W	0	0	0.0216417910447761
YMR247C	0	0	0.0216256524981357
YBR163W	0	1	0.0216256524981357
YGL016W	0	0	0.0216095380029806
YBL047C	0	0	0.0215934475055845
YJR005W	0	0	0.021577380952381
YNL286W	0	0	0.0215613382899628
YOR094W	0	0	0.0215453194650817
YOL144W	0	0	0.0215293244246474
YGR258C	0	0	0.021513353115727
YHR197W	0	0	0.0214974054855448
YBR211C	0	0	0.0214814814814815
YPL120W	0	0	0.0214655810510733
YEL043W	0	1	0.0214655810510733
YNL062C	0	0	0.0214497041420118
YBL067C	0	1	0.0214497041420118
YBR164C	0	0	0.0214338507021434
YPL169C	0	0	0.0214180206794682
YOR264W	0	1	0.0214180206794682
YOR182C	0	0	0.0214022140221402
YHR012W	0	0	0.0213864306784661
YMR154C	0	0	0.0213706705969049
YDL065C	0	0	0.0213549337260677
YBR252W	0	0	0.0213392200147167
YBR008C	0	0	0.0213235294117647
YLR306W	0	0	0.0213078618662748
YPL049C	0	0	0.0212922173274596
YNL118C	0	0	0.0212765957446809
YBR274W	0	0	0.0212609970674487
YLR022C	0	0	0.0212454212454212
YLR223C	0	0	0.0212298682284041
YDR514C	0	1	0.0212298682284041
YKR001C	0	0	0.0212143379663497
YLR052W	0	0	0.0211988304093567
YJL129C	0	0	0.0211833455076698
YBR255W	0	1	0.0211833455076698
YOR191W	0	0	0.0211678832116788
YGR128C	0	0	0.0211524434719183
YKL203C	0	0	0.0211370262390671
YLR190W	0	0	0.0211216314639476
YOR156C	0	0	0.0211062590975255
YOL064C	0	0	0.0210909090909091
YGL139W	0	0	0.0210755813953488
YBR168W	0	0	0.0210602759622367
YNL297C	0	0	0.021044992743106
YJR009C	0	0	0.0210297316896302
YDL177C	0	1	0.0210297316896302
YNR008W	0	0	0.0210144927536232
YDR496C	0	0	0.0209992758870384
YMR111C	0	1	0.0209992758870384
YOR206W	0	0	0.0209840810419682
YEL062W	0	0	0.0209689081706435
YDR172W	0	0	0.0209537572254335
YMR164C	0	0	0.0209386281588448
YEL031W	0	0	0.0209235209235209
YBL032W	0	0	0.0209084354722422
YFL049W	0	0	0.0208933717579251
YOR253W	0	0	0.0208783297336213
YMR101C	0	0	0.020863309352518
YPR112C	0	0	0.0208483105679367
YPL242C	0	0	0.0208333333333333
YMR259C	0	1	0.0208333333333333
YDR104C	0	0	0.0208183776022972
YBR259W	0	1	0.0208183776022972
YFR034C	0	0	0.0208034433285509
YMR209C	0	1	0.0208034433285509
YPL116W	0	0	0.0207885304659498
YBL004W	0	0	0.0207736389684814
YOR043W	0	0	0.0207587687902649
YBR112C	0	0	0.0207439198855508
YIL002C	0	0	0.0207290922087205
YMR153W	0	0	0.0207142857142857
YDR421W	0	0	0.0206995003568879
YBR165W	0	0	0.0206847360912981
YGL095C	0	0	0.0206699928724163
YGR003W	0	0	0.0206552706552707
YLL001W	0	0	0.0206405693950178
YBR210W	0	0	0.0206258890469417
YKL027W	0	1	0.0206258890469417
YNL254C	0	1	0.0206258890469417
YLR057W	0	1	0.0206258890469417
YOL148C	0	0	0.0206112295664534
YDR120C	0	0	0.0205965909090909
YBR247C	0	0	0.0205819730305181
YIL033C	0	0	0.0205673758865248
YBR253W	0	0	0.0205527994330262
YMR129W	0	0	0.0205382436260623
YBR082C	0	0	0.0205237084217976
YBL054W	0	0	0.0205091937765205
YNL129W	0	0	0.0204946996466431
YBL106C	0	0	0.0204802259887006
YDL148C	0	0	0.0204657727593507
YDL036C	0	0	0.0204513399153738
YDR416W	0	0	0.0204369274136716
YIL021W	0	0	0.0204225352112676
YHR201C	0	0	0.0204081632653061
YCR047C	0	0	0.020393811533052
YLR442C	0	0	0.0203794799718904
YKR038C	0	0	0.0203651685393258
YDR257C	0	1	0.0203651685393258
YIL090W	0	0	0.0203508771929825
YBR110W	0	0	0.0203366058906031
YOR069W	0	0	0.0203223545900491
YPR025C	0	0	0.0203081232492997
YBR162W-A	0	0	0.0202939118264521
YPL040C	0	0	0.0202797202797203
YBR260C	0	0	0.0202655485674354
YNL112W	0	0	0.0202513966480447
YHL038C	0	0	0.0202372644801117
YLR276C	0	0	0.0202231520223152
YOL029C	0	1	0.0202231520223152
YMR176W	0	0	0.0202090592334495
YOR064C	0	0	0.0201949860724234
YOR210W	0	0	0.0201809324982603
YLR003C	0	0	0.0201668984700974
YGL171W	0	0	0.0201528839471855
YKL082C	0	0	0.0201388888888889
YOR113W	0	0	0.0201249132546842
YMR032W	0	0	0.0201109570041609
YBR020W	0	0	0.0200970200970201
YBL093C	0	0	0.0200831024930748
YDR083W	0	0	0.0200692041522491
YBR023C	0	0	0.0200553250345781
YBR122C	0	0	0.0200414651002073
YBR159W	0	0	0.0200276243093923
YDR465C	0	0	0.0200138026224983
YDL031W	0	0	0.02
YLR017W	0	0	0.019986216402481
YLR305C	0	0	0.0199724517906336
YBL068W	0	0	0.0199587061252581
YOR047C	0	0	0.0199449793672627
YJL033W	0	0	0.0199312714776632
YGL144C	0	0	0.0199175824175824
YLR011W	0	0	0.0199039121482498
YPR117W	0	1	0.0199039121482498
YBL011W	0	0	0.0198902606310014
YDR123C	0	0	0.019876627827279
YJL035C	0	0	0.0198630136986301
YLR150W	0	0	0.0198494182067077
YDR510W	0	0	0.0198358413132695
YDR444W	0	1	0.0198358413132695
YPL041C	0	0	0.0198222829801777
YBR022W	0	0	0.0198087431693989
YPL260W	0	1	0.0198087431693989
YGR208W	0	0	0.0197952218430034
YCL055W	0	0	0.0197817189631651
YDR328C	0	0	0.0197682344921609
YML098W	0	0	0.0197547683923706
YER146W	0	0	0.0197413206262764
YPL075W	0	0	0.0197278911564626
YGR150C	0	1	0.0197278911564626
YDL073W	0	1	0.0197278911564626
YCL037C	0	0	0.0197144799456152
YDL127W	0	0	0.0197010869565217
YJL126W	0	1	0.0197010869565217
YIL092W	0	1	0.0197010869565217
YDL231C	0	0	0.0196877121520706
YLR449W	0	0	0.019674355495251
YHR077C	0	0	0.0196610169491525
YLR385C	0	0	0.0196476964769648
YBR184W	0	1	0.0196476964769648
YJR117W	0	0	0.019634394041977
YFL025C	0	0	0.0196211096075778
YNL149C	0	0	0.0196078431372549
YBR108W	0	1	0.0196078431372549
YAL005C	0	0	0.0195945945945946
YBL082C	0	0	0.0195813639432816
YHR207C	0	1	0.0195813639432816
YLR214W	0	0	0.0195681511470985
YCL064C	0	0	0.0195549561699258
YKL032C	0	0	0.0195417789757412
YBL028C	0	0	0.0195286195286195
YNL316C	0	0	0.0195154777927322
YMR109W	0	0	0.019502353732347
YNL310C	0	0	0.019489247311828
YPL105C	0	1	0.019489247311828
YBR140C	0	0	0.0194761584956347
YBR114W	0	0	0.0194630872483221
YBR125C	0	1	0.0194630872483221
YGR103W	0	0	0.0194500335345406
YMR183C	0	0	0.0194369973190349
YAL033W	0	0	0.0194239785666443
YML103C	0	0	0.0194109772423025
YGR195W	0	0	0.0193979933110368
YPL263C	0	1	0.0193979933110368
YPL151C	0	0	0.0193850267379679
YDR140W	0	0	0.01937207748831
YKR025W	0	0	0.0193591455273698
YNL182C	0	0	0.019346230820547
YGR271W	0	0	0.0193333333333333
YER109C	0	0	0.0193204530313125
YIR009W	0	0	0.0193075898801598
YHR076W	0	1	0.0193075898801598
YDL106C	0	0	0.019294743845642
YNL248C	0	0	0.019281914893617
YGR042W	0	0	0.0192691029900332
YDR323C	0	0	0.0192563081009296
YPR129W	0	0	0.0192435301924353
YDR389W	0	0	0.0192307692307692
YGL124C	0	0	0.0192180251822399
YKR002W	0	0	0.019205298013245
YBR270C	0	1	0.019205298013245
YIL061C	0	0	0.0191925876902713
YGR192C	0	0	0.0191798941798942
YPR173C	0	0	0.0191672174487773
YBR220C	0	1	0.0191672174487773
YOL003C	0	0	0.0191545574636724
YER183C	0	0	0.0191419141914191
YJL207C	0	0	0.0191292875989446
YMR131C	0	0	0.019116677653263
YOL008W	0	0	0.0191040843214756
YML036W	0	0	0.0190915075707702
YPR048W	0	1	0.0190915075707702
YGR233C	0	0	0.0190789473684211
YAL025C	0	0	0.0190664036817883
YDR457W	0	0	0.019053876478318
YIL034C	0	0	0.0190413657255417
YDR184C	0	0	0.0190288713910761
YBR038W	0	0	0.019016393442623
YJL112W	0	0	0.0190039318479685
YLR106C	0	0	0.0189914865749836
YBR080C	0	0	0.018979057591623
YPL030W	0	1	0.018979057591623
YDL201W	0	0	0.0189666448659254
YGL253W	0	0	0.0189542483660131
YGR280C	0	0	0.0189418680600914
YPL167C	0	0	0.0189295039164491
YGL044C	0	0	0.0189171559034573
YCR009C	0	0	0.0189048239895698
YGR199W	0	0	0.0188925081433225
YLR427W	0	0	0.0188802083333333
YAL023C	0	0	0.0188679245283019
YBL058W	0	0	0.0188556566970091
YKR064W	0	1	0.0188556566970091
YDL213C	0	0	0.0188434048083171
YDR135C	0	0	0.0188311688311688
YHR035W	0	1	0.0188311688311688
YDL033C	0	0	0.0188189487345879
YBR235W	0	1	0.0188189487345879
YLR467W	0	0	0.0188067444876783
YAL002W	0	0	0.0187945560596241
YGR198W	0	0	0.0187823834196891
YLR051C	0	0	0.0187702265372168
YKR101W	0	0	0.01875808538163
YOR138C	0	0	0.0187459599224305
YMR266W	0	0	0.018733850129199
YMR113W	0	0	0.0187217559715946
YOR312C	0	0	0.0187096774193548
YNL189W	0	0	0.0186976144422953
YOR198C	0	0	0.0186855670103093
YDR145W	0	0	0.0186735350933677
YER092W	0	1	0.0186735350933677
YNL230C	0	0	0.0186615186615187
YML077W	0	0	0.0186495176848875
YNL167C	0	0	0.0186375321336761
YGR156W	0	0	0.0186255619781631
YOR296W	0	1	0.0186255619781631
YML113W	0	0	0.0186136071887035
YAL020C	0	0	0.018601667735728
YOR140W	0	0	0.0185897435897436
YBR077C	0	0	0.0185778347213325
YBR199W	0	0	0.0185659411011524
YDR155C	0	0	0.018554062699936
YDR370C	0	1	0.018554062699936
YKR055W	0	0	0.018542199488491
YOR159C	0	0	0.0185303514376997
YBL006C	0	0	0.0185185185185185
YAL009W	0	0	0.0185067007019783
YFL007W	0	0	0.0184948979591837
YOR315W	0	0	0.0184831102613129
YER042W	0	0	0.0184713375796178
YHL012W	0	0	0.0184595798854233
YDR361C	0	0	0.0184478371501272
YLL011W	0	0	0.0184361093452003
YLR216C	0	0	0.0184243964421855
YJR050W	0	0	0.0184126984126984
YNR027W	0	0	0.0184010152284264
YJL085W	0	0	0.0183893468611287
YMR287C	0	0	0.0183776932826362
YLR447C	0	0	0.0183660544648512
YJR046W	0	0	0.0183544303797468
YDL077C	0	0	0.0183428209993675
YOR336W	0	0	0.0183312262958281
YJL186W	0	0	0.018319646241314
YDL084W	0	0	0.0183080808080808
YAL010C	0	0	0.0182965299684543
YOR275C	0	0	0.0182849936948298
YAL043C	0	0	0.0182734719596723
YAL029C	0	0	0.0182619647355164
YOR006C	0	1	0.0182619647355164
YDR409W	0	0	0.0182504719949654
YMR010W	0	0	0.0182389937106918
YKL059C	0	0	0.0182275298554368
YFR048W	0	0	0.01821608040201
YNL090W	0	0	0.0182046453232894
YBR265W	0	0	0.0181932245922208
YBL022C	0	0	0.0181818181818182
YKR030W	0	0	0.0181704260651629
YBL056W	0	0	0.0181590482154039
YLR146C	0	0	0.0181476846057572
YBL055C	0	0	0.0181363352095059
YBL027W	0	0	0.018125
YLR337C	0	0	0.0181136789506558
YDL108W	0	0	0.0181023720349563
YPL213W	0	0	0.0180910792264504
YLR197W	0	0	0.0180798004987531
YJR118C	0	0	0.0180685358255452
YLR353W	0	0	0.0180572851805729
YLR063W	0	1	0.0180572851805729
YJR110W	0	0	0.0180460485376478
YNL023C	0	1	0.0180460485376478
YBR143C	0	0	0.0180348258706468
YLR105C	0	0	0.0180236171535115
YER040W	0	0	0.0180124223602484
YLR007W	0	0	0.0180012414649286
YAL032C	0	0	0.0179900744416873
YKL072W	0	1	0.0179900744416873
YMR065W	0	0	0.0179789212647241
YHR144C	0	0	0.0179677819083024
YNL213C	0	0	0.0179566563467492
YLR265C	0	0	0.0179455445544554
YMR212C	0	0	0.0179344465058751
YHR050W	0	0	0.0179233621755253
YBR293W	0	0	0.0179122915379864
YFR041C	0	0	0.0179012345679012
YIL044C	0	0	0.0178901912399753
YHL039W	0	0	0.0178791615289766
YBR004C	0	0	0.0178681454097351
YBL050W	0	0	0.0178571428571429
YAL036C	0	0	0.0178461538461538
YKL173W	0	0	0.0178351783517835
YIL091C	0	1	0.0178351783517835
YMR228W	0	0	0.0178242163491088
YLR396C	0	0	0.0178132678132678
YER008C	0	0	0.0178023327194598
YPL266W	0	0	0.0177914110429448
YPR125W	0	0	0.0177805027590435
YPL106C	0	0	0.0177696078431373
YBR242W	0	1	0.0177696078431373
YGL033W	0	0	0.0177587262706675
YIR012W	0	0	0.0177478580171359
YKL160W	0	0	0.017737003058104
YPL112C	0	0	0.0177261613691932
YDL135C	0	0	0.0177153329260843
YDL143W	0	0	0.0177045177045177
YDR443C	0	0	0.0176937156802929
YML082W	0	0	0.0176829268292683
YBL057C	0	0	0.0176721511273614
YLR098C	0	0	0.0176613885505481
YGL115W	0	0	0.0176506390748631
YJR056C	0	1	0.0176506390748631
YBR130C	0	0	0.017639902676399
YOR172W	0	0	0.017629179331307
YDR393W	0	0	0.0176184690157959
YOL104C	0	0	0.0176077717061324
YOR093C	0	1	0.0176077717061324
YBR261C	0	1	0.0176077717061324
YLR117C	0	0	0.0175970873786408
YBR263W	0	0	0.0175864160097029
YDR244W	0	0	0.0175757575757576
YDR080W	0	0	0.017565112053301
YLR228C	0	0	0.0175544794188862
YNL038W	0	0	0.0175438596491228
YCR026C	0	0	0.0175332527206771
YER113C	0	1	0.0175332527206771
YGL025C	0	0	0.0175226586102719
YPL009C	0	1	0.0175226586102719
YGR171C	0	0	0.017512077294686
YKL099C	0	0	0.0175015087507544
YAL056W	0	0	0.0174909529553679
YCR044C	0	0	0.0174804098854732
YBR273C	0	0	0.0174698795180723
YJR132W	0	0	0.0174593618302228
YOR272W	0	0	0.0174488567990373
YGR092W	0	0	0.0174383644016837
YHR168W	0	0	0.0174278846153846
YLR088W	0	0	0.0174174174174174
YBR029C	0	0	0.017406962785114
YDR253C	0	0	0.0173965206958608
YLR141W	0	0	0.0173860911270983
YGL246C	0	0	0.0173756740563211
YBR205W	0	0	0.0173652694610778
YDR463W	0	0	0.0173548773189707
YGR169C	0	0	0.0173444976076555
YPR180W	0	0	0.0173341303048416
YER174C	0	0	0.0173237753882915
YDR388W	0	0	0.0173134328358209
YHR005C	0	0	0.0173031026252983
YHR011W	0	0	0.0172927847346452
YLR089C	0	1	0.0172927847346452
YML115C	0	0	0.0172824791418355
YLR341W	0	0	0.0172721858248958
YNL191W	0	0	0.0172619047619048
YBR003W	0	0	0.0172516359309935
YOL088C	0	0	0.0172413793103448
YNL289W	0	0	0.0172311348781937
YAR018C	0	0	0.0172209026128266
YLL026W	0	0	0.0172106824925816
YOR057W	0	0	0.0172004744958482
YBR225W	0	1	0.0172004744958482
YLR361C	0	0	0.017190278601067
YBL102W	0	0	0.0171800947867299
YOR046C	0	0	0.0171699230313795
YGL050W	0	1	0.0171699230313795
YCR081W	0	0	0.0171597633136095
YMR089C	0	0	0.0171496156120639
YGL251C	0	0	0.0171394799054374
YBR170C	0	0	0.0171293561724749
YGL078C	0	0	0.0171192443919717
YBL026W	0	0	0.0171091445427729
YGL257C	0	0	0.0170990566037736
YGL029W	0	0	0.0170889805539187
YDR173C	0	0	0.0170789163722026
YML063W	0	0	0.0170688640376692
YNL103W	0	0	0.0170588235294118
YBL001C	0	0	0.0170487948265726
YNL099C	0	0	0.0170387779083431
YKL088W	0	0	0.0170287727539636
YNL121C	0	0	0.017018779342723
YGL130W	0	0	0.0170087976539589
YBR028C	0	1	0.0170087976539589
YGL019W	0	0	0.0169988276670574
YER123W	0	0	0.0169888693614528
YER047C	0	1	0.0169888693614528
YDL069C	0	0	0.0169789227166276
YFL017C	0	0	0.0169689877121123
YDR339C	0	0	0.0169590643274854
YCR032W	0	0	0.0169491525423729
YJR002W	0	0	0.0169392523364486
YOR154W	0	1	0.0169392523364486
YML014W	0	0	0.0169293636894337
YLR035C	0	0	0.0169194865810968
YBR033W	0	1	0.0169194865810968
YBR010W	0	0	0.0169096209912536
YKL116C	0	0	0.0168997668997669
YHR159W	0	1	0.0168997668997669
YBL091C	0	0	0.0168899242865463
YBR154C	0	0	0.0168800931315483
YDR300C	0	0	0.016870273414776
YFL027C	0	0	0.0168604651162791
YEL006W	0	0	0.0168506682161534
YHR110W	0	0	0.0168408826945412
YBR086C	0	0	0.0168311085316309
YBR194W	0	1	0.0168311085316309
YOL124C	0	0	0.0168213457076566
YIR033W	0	0	0.0168115942028986
YBR239C	0	1	0.0168115942028986
YBL017C	0	0	0.0168018539976825
YJR143C	0	0	0.0167921250723799
YML125C	0	0	0.0167824074074074
YPL042C	0	0	0.0167727009832273
YJL058C	0	0	0.0167630057803468
YBR040W	0	0	0.0167533217793183
YPL211W	0	0	0.016743648960739
YKL015W	0	0	0.016733987305251
YLL045C	0	0	0.0167243367935409
YLR432W	0	0	0.0167146974063401
YKR092C	0	0	0.016705069124424
YKL017C	0	0	0.0166954519286126
YPR110C	0	0	0.0166858457997698
YML074C	0	0	0.0166762507188039
YLR129W	0	0	0.0166666666666667
YML056C	0	1	0.0166666666666667
YHR060W	0	0	0.0166570936243538
YPR111W	0	0	0.0166475315729047
YDL132W	0	0	0.0166379804934022
YGL141W	0	0	0.0166284403669725
YAL022C	0	0	0.0166189111747851
YDL209C	0	0	0.0166093928980527
YGR222W	0	0	0.0165998855180309
YNL061W	0	0	0.0165903890160183
YNL229C	0	0	0.0165809033733562
YAL051W	0	0	0.0165714285714286
YCR072C	0	0	0.0165619645916619
YDR098C	0	0	0.0165525114155251
YLR082C	0	0	0.0165430690245294
YBL089W	0	0	0.016533637400228
YPR185W	0	0	0.0165242165242165
YGR245C	0	0	0.0165148063781321
YLR425W	0	0	0.016505406943654
YBR212W	0	0	0.0164960182025028
YBR115C	0	0	0.0164866401364412
YJR147W	0	0	0.0164772727272727
YPR121W	0	0	0.0164679159568427
YLR026C	0	0	0.0164585698070375
YDL139C	0	1	0.0164585698070375
YCR060W	0	0	0.0164492342597845
YOR030W	0	0	0.0164399092970522
YER140W	0	1	0.0164399092970522
YPL046C	0	0	0.0164305949008499
YCR015C	0	1	0.0164305949008499
YJL154C	0	0	0.0164212910532276
YDR267C	0	1	0.0164212910532276
YHR165C	0	0	0.0164119977362762
YPR171W	0	0	0.0164027149321267
YOR260W	0	0	0.0163934426229508
YDR206W	0	0	0.0163841807909605
YOR068C	0	0	0.0163749294184077
YNL270C	0	0	0.0163656884875846
YPR083W	0	0	0.0163564579808235
YLR409C	0	0	0.0163472378804961
YBR024W	0	0	0.0163380281690141
YBR246W	0	1	0.0163380281690141
YBR121C	0	0	0.0163288288288288
YNL151C	0	0	0.0163196398424311
YHL002W	0	0	0.016310461192351
YOR098C	0	0	0.016301292861158
YBR244W	0	0	0.0162921348314607
YAL058W	0	0	0.0162829870859068
YKL005C	0	0	0.0162738496071829
YBR248C	0	0	0.0162647223780146
YKL213C	0	0	0.0162556053811659
YAR019C	0	0	0.0162464985994398
YJL071W	0	0	0.0162374020156775
YBR016W	0	0	0.0162283156127588
YBL069W	0	0	0.0162192393736018
YOR322C	0	0	0.0162101732811627
YBR290W	0	0	0.0162011173184358
YPR080W	0	0	0.0161920714684534
YLR247C	0	1	0.0161920714684534
YKL191W	0	0	0.0161830357142857
YAL059W	0	0	0.0161740100390407
YLR429W	0	0	0.016164994425864
YBR096W	0	1	0.016164994425864
YOL121C	0	0	0.0161559888579387
YDR346C	0	0	0.0161469933184855
YER049W	0	0	0.0161380077907624
YGR196C	0	1	0.0161380077907624
YOL009C	0	0	0.0161290322580645
YGL150C	0	0	0.0161200667037243
YOR350C	0	1	0.0161200667037243
YLR285W	0	0	0.0161111111111111
YBR193C	0	0	0.0161021654636313
YLR221C	0	0	0.0160932297447281
YBR267W	0	0	0.0160843039378813
YBR197C	0	1	0.0160843039378813
YCR095C	0	1	0.0160843039378813
YAR050W	0	0	0.0160753880266075
YIL064W	0	0	0.0160664819944598
YDR399W	0	0	0.0160575858250277
YDL010W	0	1	0.0160575858250277
YIL167W	0	0	0.0160486995019369
YDL064W	0	0	0.0160398230088496
YOL010W	0	0	0.0160309563294638
YDR027C	0	0	0.0160220994475138
YBR079C	0	0	0.0160132523467697
YEL064C	0	0	0.0160044150110375
YNL325C	0	0	0.0159955874241589
[truncated: 3,790 more rows]
