# Supplementary material for: Computationally Driven, Quantitative Experiments Discover Genes Required for Mitochondrial Biogenesis
Source: PLoS Genet. 2009 Mar 20;5(3):e1000407. doi: 10.1371/journal.pgen.1000407 (PMC2648979; doi:10.1371/journal.pgen.1000407)
Supplement: Dataset S2 — Top 100 novel ensemble predictions for additional yeast biological processes. A zip file containing 387 tab-delimited text files of the ensemble predictions for the indicated Gene Ontology Biological Process Term. (21.70 MB GZ) [file pgen.1000407.s013.gz › GO_0007067.txt]

ORF	AnnotatedToTerm?	Uncharacterized_04152007?	Precision
YPR141C	1	0	1.0
YAL024C	1	0	1.0
YDR113C	1	0	1.0
YOR026W	1	0	1.0
YEL061C	1	0	1.0
YMR198W	1	0	1.0
YER016W	1	0	1.0
YLR045C	0	0	0.933333333333333
YDL003W	1	0	0.933333333333333
YFR031C	1	0	0.933333333333333
YPL155C	1	0	0.933333333333333
YFL008W	1	0	0.933333333333333
YGR188C	1	0	0.933333333333333
YPR135W	1	0	0.933333333333333
YMR078C	1	0	0.933333333333333
YOR195W	0	0	0.882352941176471
YJR053W	1	0	0.882352941176471
YGR140W	0	0	0.85
YGL116W	1	0	0.85
YDR325W	1	0	0.85
YGL216W	0	0	0.818181818181818
YGL086W	1	0	0.818181818181818
YPL255W	0	0	0.791666666666667
YLR086W	1	0	0.791666666666667
YKL101W	0	0	0.769230769230769
YNL273W	1	0	0.769230769230769
YDR356W	0	0	0.766666666666667
YHR158C	1	0	0.766666666666667
YHR166C	1	0	0.766666666666667
YMR048W	1	0	0.766666666666667
YLR131C	0	0	0.741935483870968
YMR001C	0	0	0.735294117647059
YOR058C	1	0	0.735294117647059
YKL022C	1	0	0.735294117647059
YJL092W	0	0	0.722222222222222
YOR249C	1	0	0.722222222222222
YPL209C	0	0	0.710526315789474
YMR190C	1	0	0.710526315789474
YPR119W	0	0	0.707317073170732
YPL253C	1	0	0.707317073170732
YDL028C	1	0	0.707317073170732
YML109W	0	0	0.69047619047619
YCR065W	0	0	0.674418604651163
YDR146C	0	0	0.666666666666667
YCL016C	1	0	0.666666666666667
YER032W	0	0	0.652173913043478
YBL034C	0	0	0.647058823529412
YLR210W	0	0	0.647058823529412
YMR055C	1	0	0.647058823529412
YNL298W	1	0	0.647058823529412
YPL008W	1	0	0.647058823529412
YPR120C	0	0	0.641509433962264
YJL013C	1	0	0.641509433962264
YIR010W	0	0	0.62962962962963
YLR103C	0	0	0.625
YDR118W	1	0	0.625
YPL124W	0	0	0.614035087719298
YDR501W	0	0	0.603448275862069
YPL269W	0	0	0.593220338983051
YDL155W	0	0	0.590163934426229
YJL030W	1	0	0.590163934426229
YJL187C	0	0	0.587301587301587
YNL172W	1	0	0.587301587301587
YLR381W	0	0	0.578125
YGR113W	0	0	0.569230769230769
YHR023W	0	0	0.567164179104478
YHR191C	1	0	0.567164179104478
YKR010C	0	0	0.563380281690141
YOR349W	0	0	0.563380281690141
YMR076C	1	0	0.563380281690141
YFR028C	1	0	0.563380281690141
YPL153C	0	0	0.555555555555556
YIL149C	0	0	0.547945205479452
YNL309W	0	0	0.542553191489362
YML027W	0	0	0.542553191489362
YDR052C	0	0	0.542553191489362
YCL029C	1	0	0.542553191489362
YKR037C	0	0	0.542553191489362
YNL250W	0	0	0.542553191489362
YJL074C	1	0	0.542553191489362
YDR150W	0	0	0.542553191489362
YOR073W	1	0	0.542553191489362
YER111C	0	0	0.542553191489362
YPL174C	0	0	0.542553191489362
YML124C	1	0	0.542553191489362
YJL194W	0	0	0.542553191489362
YML064C	1	0	0.542553191489362
YHR061C	1	0	0.542553191489362
YLR272C	1	0	0.542553191489362
YER173W	0	0	0.542553191489362
YIL026C	1	0	0.542553191489362
YBL084C	1	0	0.542553191489362
YGR098C	1	0	0.542553191489362
YIR025W	1	0	0.542553191489362
YGR109C	0	0	0.541666666666667
YBL063W	1	0	0.541666666666667
YLR079W	0	0	0.536082474226804
YDR488C	0	0	0.535353535353535
YLR127C	1	0	0.535353535353535
YPL242C	0	0	0.534653465346535
YGL021W	1	0	0.534653465346535
YLR383W	0	0	0.529411764705882
YMR032W	0	0	0.524271844660194
YNL271C	0	0	0.519230769230769
YHR172W	0	0	0.514285714285714
YHR129C	0	0	0.509433962264151
YNL233W	0	0	0.504672897196262
YIL144W	0	0	0.504587155963303
YER171W	1	0	0.504587155963303
YBR160W	0	0	0.504504504504504
YKR054C	1	0	0.504504504504504
YNL126W	0	0	0.5
YLR032W	0	0	0.495575221238938
YGL163C	0	0	0.491228070175439
YLR234W	0	0	0.48695652173913
YOL090W	0	0	0.482758620689655
YLR357W	0	0	0.478632478632479
YMR294W	0	0	0.474576271186441
YHR153C	0	0	0.47244094488189
YLL021W	0	0	0.47244094488189
YJR135C	0	0	0.47244094488189
YBR073W	0	0	0.47244094488189
YNL102W	0	0	0.47244094488189
YFR027W	1	0	0.47244094488189
YFR036W	1	0	0.47244094488189
YDR180W	1	0	0.47244094488189
YDR311W	1	0	0.47244094488189
YOR326W	0	0	0.469230769230769
YPL241C	0	0	0.469230769230769
YDR260C	1	0	0.469230769230769
YLR373C	0	0	0.466666666666667
YGR078C	0	0	0.466666666666667
YBR156C	0	0	0.466666666666667
YGL240W	1	0	0.466666666666667
YLR102C	1	0	0.466666666666667
YML094W	0	0	0.465277777777778
YDR318W	0	0	0.465277777777778
YCR086W	0	0	0.465277777777778
YJR092W	0	0	0.465277777777778
YBL097W	1	0	0.465277777777778
YML060W	0	0	0.465277777777778
YAR019C	1	0	0.465277777777778
YIL031W	1	0	0.465277777777778
YHL007C	1	0	0.465277777777778
YCL061C	0	0	0.462068965517241
YIL126W	0	0	0.458904109589041
YOR330C	0	0	0.456375838926175
YLR263W	0	0	0.456375838926175
YPR056W	1	0	0.456375838926175
YPR046W	0	0	0.453333333333333
YPL267W	0	0	0.450331125827815
YKR095W	0	0	0.447368421052632
YLR182W	0	0	0.444444444444444
YJL173C	0	0	0.443037974683544
YEL003W	0	0	0.443037974683544
YKL049C	1	0	0.443037974683544
YKL089W	0	0	0.443037974683544
YOL006C	1	0	0.443037974683544
YDL058W	0	0	0.440251572327044
YER155C	0	0	0.4375
YDR507C	0	0	0.434782608695652
YNL082W	0	0	0.432098765432099
YJR089W	0	0	0.43030303030303
YOR074C	0	0	0.43030303030303
YDR207C	1	0	0.43030303030303
YKL045W	0	0	0.427710843373494
YER007W	0	0	0.426900584795322
YDR217C	0	0	0.426900584795322
YOR372C	0	0	0.426900584795322
YFL037W	1	0	0.426900584795322
YGL190C	1	0	0.426900584795322
YOR144C	0	0	0.424418604651163
YHR118C	0	0	0.421965317919075
YJR090C	0	0	0.419540229885057
YDR097C	0	0	0.417142857142857
YBR060C	0	0	0.414772727272727
YDL102W	0	0	0.412429378531073
YJR140C	0	0	0.411111111111111
YHR154W	0	0	0.411111111111111
YGL003C	1	0	0.411111111111111
YLR135W	0	0	0.408839779005525
YNL225C	0	0	0.407608695652174
YGL244W	0	0	0.407608695652174
YHR152W	1	0	0.407608695652174
YJL115W	0	0	0.406417112299465
YPL116W	0	0	0.406417112299465
YDL008W	1	0	0.406417112299465
YKL042W	0	0	0.405263157894737
YBR107C	0	0	0.405263157894737
YOL115W	1	0	0.405263157894737
YKR090W	0	0	0.403141361256544
YAL034W-A	0	0	0.401041666666667
YOL034W	0	0	0.398963730569948
YGR179C	0	0	0.396907216494845
YPL018W	0	0	0.394871794871795
YDL240W	0	0	0.393939393939394
YGR092W	0	0	0.393939393939394
YDR130C	1	0	0.393939393939394
YOR188W	0	0	0.391959798994975
YPL208W	0	0	0.39
YLR200W	0	0	0.388059701492537
YPL256C	0	0	0.387254901960784
YMR094W	0	0	0.387254901960784
YPL122C	1	0	0.387254901960784
YGR014W	0	0	0.385714285714286
YGL175C	0	0	0.385714285714286
YLR313C	0	0	0.385714285714286
YDR159W	1	0	0.385714285714286
YOR127W	0	0	0.385714285714286
YGR238C	1	0	0.385714285714286
YNL153C	0	0	0.383886255924171
YOR233W	0	0	0.382075471698113
YMR273C	0	0	0.380281690140845
YMR299C	0	0	0.378504672897196
YGR152C	0	0	0.377880184331797
YML065W	0	0	0.377880184331797
YGL075C	1	0	0.377880184331797
YMR179W	0	0	0.376681614349776
YPL022W	0	0	0.376681614349776
YIL131C	0	0	0.376681614349776
YAL041W	1	0	0.376681614349776
YNL098C	0	0	0.376681614349776
YJL076W	1	0	0.376681614349776
YJR060W	0	0	0.375545851528384
YKL048C	0	0	0.375545851528384
YPR018W	0	0	0.375545851528384
YBR158W	1	0	0.375545851528384
YKL113C	0	0	0.375545851528384
YDR460W	1	0	0.375545851528384
YPR104C	0	0	0.373913043478261
YMR224C	0	0	0.372294372294372
YLR183C	0	0	0.370689655172414
YIL140W	0	0	0.369098712446352
YCL024W	0	0	0.367521367521368
YBR123C	0	0	0.365957446808511
YMR117C	0	0	0.364406779661017
YHR107C	0	0	0.362869198312236
YJR043C	0	0	0.361344537815126
YOR025W	0	0	0.360655737704918
YGL093W	0	0	0.360655737704918
YNL068C	0	0	0.360655737704918
YIL106W	1	0	0.360655737704918
YML104C	0	0	0.360655737704918
YBL009W	1	0	0.360655737704918
YJR031C	0	0	0.359183673469388
YDL056W	0	0	0.357723577235772
YLR085C	0	0	0.356275303643725
YNL039W	0	0	0.355731225296443
YGL061C	0	0	0.355731225296443
YBR215W	0	0	0.355731225296443
YPL115C	0	0	0.355731225296443
YAL047C	1	0	0.355731225296443
YML085C	1	0	0.355731225296443
YOL017W	0	0	0.354330708661417
YMR199W	0	0	0.352941176470588
YDL157C	0	1	0.352941176470588
YDL074C	0	0	0.3515625
YAL011W	0	0	0.350194552529183
YPL163C	0	0	0.348837209302326
YDR254W	0	0	0.347490347490348
YDL101C	0	0	0.346153846153846
YAR007C	0	0	0.344827586206897
YBR098W	0	0	0.343511450381679
YLR386W	0	0	0.342205323193916
YPL161C	0	0	0.340909090909091
YOR038C	0	0	0.339622641509434
YOR368W	0	0	0.338345864661654
YNL262W	0	0	0.337078651685393
YAR008W	0	0	0.335820895522388
YPL194W	0	0	0.33457249070632
YML032C	0	0	0.333333333333333
YOL145C	0	0	0.33210332103321
YNL166C	0	0	0.330882352941176
YDR499W	0	0	0.32967032967033
YHR031C	0	0	0.328467153284672
YNL278W	0	0	0.327272727272727
YBR103W	0	0	0.326086956521739
YLR212C	0	0	0.324909747292419
YER114C	0	0	0.323741007194245
YDL164C	0	0	0.32258064516129
YNL272C	0	0	0.321428571428571
YDR285W	0	0	0.320284697508897
YBR200W	0	0	0.319148936170213
YDL225W	0	0	0.318021201413428
YKL092C	0	0	0.316901408450704
YKL108W	0	0	0.315789473684211
YKR029C	0	0	0.314685314685315
YCR092C	0	0	0.313588850174216
YDR359C	0	0	0.312925170068027
YLR353W	0	0	0.312925170068027
YLL003W	0	0	0.312925170068027
YNL088W	0	0	0.312925170068027
YLR319C	0	0	0.312925170068027
YNL161W	1	0	0.312925170068027
YLR229C	1	0	0.312925170068027
YFL009W	0	0	0.312080536912752
YBL046W	0	0	0.312080536912752
YOR014W	0	0	0.312080536912752
YML034W	1	0	0.312080536912752
YNL188W	0	0	0.311258278145695
YLL022C	0	0	0.311258278145695
YAR018C	0	0	0.311258278145695
YDR310C	1	0	0.311258278145695
YER149C	0	0	0.31023102310231
YPR055W	0	0	0.309210526315789
YDL108W	0	0	0.308196721311475
YOR083W	0	0	0.30718954248366
YPR175W	0	0	0.306188925081433
YLR309C	0	0	0.305194805194805
YNL304W	0	0	0.3042071197411
YGR274C	0	0	0.303514376996805
YDR485C	0	0	0.303514376996805
YJL095W	0	0	0.303514376996805
YJL019W	1	0	0.303514376996805
YIL132C	0	0	0.302547770700637
YNL261W	0	0	0.302180685358255
YDR014W	0	0	0.302180685358255
YDR334W	0	0	0.302180685358255
YGR099W	0	0	0.302180685358255
YPR025C	1	0	0.302180685358255
YBL035C	0	0	0.302180685358255
YDR309C	1	0	0.302180685358255
YGL173C	0	0	0.301242236024845
YGR047C	0	0	0.30030959752322
YER132C	0	0	0.299382716049383
YNL206C	0	0	0.298461538461538
YDR386W	0	0	0.297546012269939
YPL055C	0	0	0.296636085626911
YNL218W	0	0	0.295731707317073
YOR373W	0	0	0.29483282674772
YOR217W	0	0	0.293939393939394
YDL179W	0	0	0.293413173652695
YOR313C	0	0	0.293413173652695
YPL228W	0	0	0.293413173652695
YLR005W	1	0	0.293413173652695
YOR239W	0	0	0.292537313432836
YBR070C	0	0	0.291666666666667
YJL090C	0	0	0.29080118694362
YPR070W	0	0	0.289940828402367
YOR216C	0	0	0.289085545722714
YJL201W	0	0	0.288235294117647
YDL017W	0	0	0.287390029325513
YOR033C	0	0	0.28695652173913
YIL159W	0	0	0.28695652173913
YBL085W	0	0	0.28695652173913
YDL188C	1	0	0.28695652173913
YOL012C	0	0	0.286127167630058
YFR019W	0	0	0.285302593659942
YNL059C	0	0	0.28448275862069
YOR017W	0	0	0.283667621776504
YDR227W	0	0	0.282857142857143
YJL204C	0	0	0.282051282051282
YBR231C	0	0	0.28125
YDL005C	0	0	0.280453257790368
YER147C	0	0	0.279661016949153
YMR138W	0	0	0.27887323943662
YPR105C	0	0	0.278089887640449
YGR221C	0	0	0.277310924369748
YDR054C	0	0	0.276536312849162
YKL179C	0	0	0.275766016713092
YDR451C	0	0	0.275
YOL069W	0	0	0.274238227146814
YOL007C	0	1	0.274238227146814
YDR289C	0	0	0.273480662983425
YDR369C	0	0	0.272727272727273
YGR229C	0	0	0.271978021978022
YKL114C	0	0	0.271232876712329
YDL154W	0	0	0.270491803278689
YPL032C	0	0	0.269754768392371
YER129W	0	0	0.269021739130435
YMR277W	0	0	0.268292682926829
YGR258C	0	0	0.267567567567568
YDR208W	0	0	0.266846361185984
YBL105C	0	0	0.266129032258065
YOR129C	0	0	0.265415549597855
YLR314C	0	0	0.264705882352941
YJR006W	0	0	0.264
YJR112W	0	0	0.263297872340426
YKR083C	0	0	0.262599469496021
YGL151W	0	0	0.261904761904762
YIL123W	0	0	0.261213720316623
YLR096W	0	0	0.260526315789474
YLR084C	0	0	0.259842519685039
YBR049C	0	0	0.259162303664921
YJR134C	0	1	0.259162303664921
YDR195W	0	0	0.258485639686684
YLR455W	0	0	0.2578125
YNL216W	0	0	0.257142857142857
YJL176C	0	0	0.256476683937824
YKR082W	0	0	0.255813953488372
YGR108W	0	0	0.255154639175258
YER164W	0	0	0.254498714652956
YML041C	0	0	0.253846153846154
YJR076C	0	0	0.253196930946292
YBR088C	0	0	0.252551020408163
YLR457C	0	0	0.251908396946565
YBR038W	0	0	0.251269035532995
YLR190W	0	0	0.250632911392405
YER022W	0	0	0.25
YDL047W	0	0	0.249370277078086
YER008C	0	0	0.248743718592965
YBR275C	0	0	0.24812030075188
YAR014C	0	0	0.2475
YOR080W	0	0	0.246882793017456
YHR164C	0	0	0.246268656716418
YMR144W	0	1	0.246268656716418
YJL051W	0	1	0.246268656716418
YHR119W	0	0	0.245657568238213
YMR109W	0	0	0.245049504950495
YGL094C	0	0	0.244444444444444
YJL168C	0	0	0.24384236453202
YML095C	0	0	0.243243243243243
YLR115W	0	0	0.242647058823529
YDR464W	0	0	0.242053789731051
YDR301W	0	0	0.241545893719807
YNL290W	0	0	0.241545893719807
YCR066W	0	0	0.241545893719807
YOL070C	0	1	0.241545893719807
YOR123C	0	0	0.241545893719807
YNL116W	1	0	0.241545893719807
YOR269W	0	0	0.240963855421687
YDR332W	0	1	0.240963855421687
YJL158C	0	0	0.240384615384615
YDR478W	0	0	0.239808153477218
YOR242C	0	0	0.23943661971831
YBR202W	0	0	0.23943661971831
YPR040W	0	0	0.23943661971831
YKL057C	0	0	0.23943661971831
YLR424W	0	0	0.23943661971831
YDL134C	1	0	0.23943661971831
YIL095W	0	0	0.23943661971831
YGL203C	0	0	0.23943661971831
YAL016W	1	0	0.23943661971831
YGL174W	0	0	0.238875878220141
YDL042C	0	0	0.238317757009346
YDL105W	0	0	0.237762237762238
YPL007C	0	0	0.237209302325581
YHR036W	0	0	0.236781609195402
YIR023W	0	0	0.236781609195402
YDR110W	0	0	0.236781609195402
YGR056W	0	0	0.236781609195402
YMR168C	1	0	0.236781609195402
YOR171C	0	0	0.236238532110092
YCR033W	0	0	0.235697940503432
YIL115C	0	0	0.235159817351598
YHR149C	0	1	0.235159817351598
YAR002W	0	0	0.234624145785877
YGR246C	0	0	0.234090909090909
YNL091W	0	0	0.233560090702948
YKR002W	0	0	0.233031674208145
YPL158C	0	1	0.233031674208145
YNL330C	0	0	0.232505643340858
YOR265W	0	0	0.231981981981982
YNL158W	0	0	0.231460674157303
YDR326C	0	0	0.230941704035874
YDR181C	0	0	0.230425055928412
YDR440W	0	0	0.229910714285714
YDR138W	0	0	0.229398663697105
YNL312W	0	0	0.228888888888889
YDR147W	0	0	0.228381374722838
YIL112W	0	0	0.22787610619469
YOR247W	0	0	0.227373068432671
YLR288C	0	0	0.226872246696035
YPL031C	0	0	0.226373626373626
YMR163C	0	0	0.225877192982456
YDR379W	0	0	0.225382932166302
YKL079W	0	0	0.224890829694323
YML074C	0	0	0.224400871459695
YPL233W	0	0	0.223913043478261
YLR399C	0	0	0.223427331887202
YPL141C	0	1	0.223427331887202
YJL085W	0	0	0.222943722943723
YDR166C	0	0	0.222462203023758
YBL008W	0	0	0.22198275862069
YDR201W	0	0	0.221505376344086
YOL113W	0	0	0.221030042918455
YOL094C	0	0	0.220556745182013
YOR112W	0	0	0.22008547008547
YPL152W	0	0	0.219616204690832
YLR430W	0	0	0.219148936170213
YKL028W	0	0	0.218683651804671
YLR310C	0	0	0.218220338983051
YML102W	0	0	0.217758985200846
YGR270W	0	0	0.217299578059072
YPL082C	0	0	0.216842105263158
YDR335W	0	0	0.216386554621849
YLR376C	0	0	0.215932914046122
YMR227C	0	0	0.215481171548117
YDR016C	0	0	0.215031315240084
YPR161C	0	0	0.214583333333333
YML111W	0	0	0.214137214137214
YBL052C	0	0	0.213692946058091
YMR156C	0	0	0.213250517598344
YPL268W	0	0	0.212809917355372
YDR528W	0	0	0.212371134020619
YNR009W	0	0	0.211934156378601
YFL033C	0	0	0.211498973305955
YLR166C	0	0	0.211065573770492
YOL076W	0	0	0.210633946830266
YGL241W	0	0	0.210204081632653
YER151C	0	0	0.209775967413442
YMR028W	0	0	0.209349593495935
YLR318W	0	0	0.208924949290061
YKL112W	0	0	0.208502024291498
YDL239C	0	0	0.208080808080808
YHR014W	0	0	0.207661290322581
YML016C	0	0	0.207243460764588
YKL166C	0	0	0.206827309236948
YLR055C	0	0	0.206412825651303
YBR245C	0	0	0.206
YIL068C	0	0	0.205588822355289
YDR532C	0	0	0.205179282868526
YGL066W	0	0	0.204771371769384
YOL112W	0	0	0.204365079365079
YIL084C	0	0	0.203960396039604
YER070W	0	0	0.203557312252964
YDR263C	0	0	0.203155818540434
YGL233W	0	0	0.202755905511811
YDR004W	0	0	0.202357563850688
YOR360C	0	0	0.201960784313725
YLL002W	0	0	0.201565557729941
YOL091W	0	0	0.201171875
YGL168W	0	0	0.200779727095517
YBR289W	0	0	0.200389105058366
YLR371W	0	0	0.2
YHR102W	0	0	0.199612403100775
YML052W	0	0	0.199226305609284
YBL023C	0	0	0.198841698841699
YEL037C	0	0	0.198458574181118
YJL039C	0	0	0.198076923076923
YPR111W	0	0	0.197696737044146
YMR172W	0	0	0.197318007662835
YIR002C	0	0	0.196940726577438
YCL014W	0	0	0.196564885496183
YJR068W	0	0	0.196190476190476
YHR135C	0	0	0.195817490494297
YHR178W	0	0	0.195445920303605
YDR200C	0	0	0.195075757575758
YJL203W	0	0	0.194706994328922
YLR442C	0	0	0.194339622641509
YLR015W	0	0	0.193973634651601
YGL207W	0	0	0.19366852886406
YDR017C	0	0	0.19366852886406
YDL059C	0	0	0.19366852886406
YDL018C	0	0	0.19366852886406
YDL175C	0	0	0.19366852886406
YJL047C	1	0	0.19366852886406
YBR081C	0	0	0.193308550185874
YDR225W	0	0	0.192949907235622
YOL045W	0	0	0.192592592592593
YGL194C	0	0	0.192236598890943
YPL020C	0	0	0.191881918819188
YDR079C-A	0	0	0.191528545119705
YCR014C	0	0	0.191176470588235
YFL034W	0	1	0.191176470588235
YBR057C	0	0	0.190825688073395
YGL043W	0	0	0.19047619047619
YLR321C	0	0	0.190127970749543
YGR163W	0	0	0.18978102189781
YJL073W	0	0	0.189435336976321
YIL128W	0	0	0.189090909090909
YLL043W	0	0	0.188747731397459
YDR228C	0	0	0.188405797101449
YLR233C	0	0	0.188065099457505
YEL022W	0	0	0.187725631768953
YML061C	0	0	0.187387387387387
YER172C	0	0	0.18705035971223
YDL117W	0	0	0.186714542190305
YNR011C	0	0	0.186379928315412
YKL052C	0	0	0.186046511627907
YDR279W	0	0	0.185714285714286
YEL016C	0	0	0.185383244206774
YKL139W	0	0	0.185053380782918
YHR103W	0	0	0.184724689165187
YHR111W	0	0	0.184397163120567
YLR368W	0	0	0.184070796460177
YGL201C	0	0	0.183745583038869
YKR086W	0	0	0.18342151675485
YLR277C	0	0	0.183098591549296
YML119W	0	1	0.183098591549296
YDR162C	0	0	0.182776801405975
YGR089W	0	0	0.182456140350877
YNR051C	0	0	0.182136602451839
YMR036C	0	0	0.181818181818182
YOR141C	0	1	0.181818181818182
YMR263W	0	0	0.181500872600349
YDR081C	0	0	0.181347150259067
YOR114W	0	1	0.181347150259067
YGR184C	0	0	0.181347150259067
YAL019W	0	0	0.181347150259067
YHR058C	0	0	0.181347150259067
YER116C	0	0	0.181347150259067
YER133W	1	0	0.181347150259067
YER105C	0	0	0.181034482758621
YGR005C	0	0	0.180722891566265
YDR103W	0	0	0.180412371134021
YPR164W	0	0	0.180102915951973
YOR304W	0	0	0.179794520547945
YMR305C	0	0	0.179487179487179
YOR231W	0	0	0.179180887372014
YDL116W	0	0	0.178875638841567
YNL107W	0	0	0.178571428571429
YBR138C	0	1	0.178571428571429
YLR039C	0	0	0.178268251273345
YGL145W	0	0	0.177966101694915
YMR047C	0	0	0.177664974619289
YDL220C	0	0	0.177364864864865
YDR164C	0	0	0.177065767284992
YAR003W	0	0	0.176767676767677
YPR032W	0	0	0.176470588235294
YNL282W	0	0	0.176174496644295
YGL133W	0	0	0.175879396984925
YGR189C	0	0	0.175585284280936
YER013W	0	0	0.175292153589316
YHR134W	0	0	0.175
YBR102C	0	0	0.174708818635607
YPL127C	0	0	0.174418604651163
YML069W	0	0	0.174129353233831
YLR320W	0	0	0.173841059602649
YLR095C	0	0	0.173553719008264
YAL029C	0	0	0.173267326732673
YKL203C	0	0	0.172981878088962
YGR041W	0	0	0.172697368421053
YLR071C	0	0	0.172413793103448
YMR153W	0	0	0.172131147540984
YOR279C	0	0	0.171849427168576
YDR416W	0	0	0.17156862745098
YMR061W	0	0	0.171288743882545
YOR212W	0	0	0.171009771986971
YDR480W	0	0	0.170731707317073
YJL127C	0	0	0.170454545454545
YOR191W	0	0	0.170418006430868
YGL211W	0	0	0.170418006430868
YCL063W	0	0	0.170418006430868
YIL038C	0	0	0.170418006430868
YEL018W	0	0	0.170418006430868
YNL299W	1	0	0.170418006430868
YGL113W	0	0	0.170382165605096
YGL212W	0	0	0.170382165605096
YBR130C	0	0	0.170382165605096
YJR005W	0	0	0.170382165605096
YDR089W	0	0	0.170382165605096
YIL143C	1	0	0.170382165605096
YMR218C	0	0	0.170111287758347
YOL027C	0	0	0.16984126984127
YDL197C	0	0	0.169572107765452
YKR048C	0	0	0.169303797468354
YOL068C	0	0	0.169036334913112
YOR075W	0	0	0.168769716088328
YDR183W	0	0	0.16875
YAL026C	0	0	0.16875
YPL140C	0	0	0.16875
YNL236W	0	0	0.16875
YER095W	0	0	0.16875
YHR115C	1	0	0.16875
YNL106C	0	0	0.168486739469579
YHR205W	0	0	0.168224299065421
YNL136W	0	0	0.16796267496112
YGR217W	0	0	0.167701863354037
YMR219W	0	0	0.167441860465116
YDL065C	0	0	0.1671826625387
YPL024W	0	0	0.166924265842349
YNR023W	0	0	0.166666666666667
YML062C	0	0	0.166409861325116
YKL135C	0	0	0.166153846153846
YNL076W	0	0	0.165898617511521
YAL001C	0	0	0.165644171779141
YDR240C	0	0	0.165390505359877
YGL092W	0	0	0.165137614678899
YDR013W	0	0	0.164885496183206
YGR186W	0	0	0.164634146341463
YOL001W	0	0	0.164383561643836
YNL201C	0	0	0.164133738601824
YLR067C	0	0	0.163884673748103
YDR108W	0	0	0.163636363636364
YPR113W	0	0	0.16338880484115
YOR076C	0	0	0.163141993957704
YLR418C	0	0	0.16289592760181
YIL129C	0	0	0.162650602409639
YDL159W	0	0	0.162406015037594
YPL045W	0	0	0.162162162162162
YML103C	0	0	0.16191904047976
YKR008W	0	0	0.161676646706587
YDL013W	0	0	0.161434977578475
YLR451W	0	0	0.161194029850746
YOL036W	0	1	0.161194029850746
YDR469W	0	0	0.160953800298063
YCR002C	0	0	0.160714285714286
YJL006C	0	0	0.160475482912333
YOR060C	0	0	0.160237388724036
YGR200C	0	0	0.16
YDL132W	0	0	0.159763313609467
YKL075C	0	0	0.159527326440177
YHR200W	0	0	0.15929203539823
YOR290C	0	0	0.159057437407953
YER018C	0	0	0.158823529411765
YJL061W	0	0	0.158590308370044
YDR176W	0	0	0.158357771260997
YDR363W	0	0	0.158125915080527
YFR048W	0	0	0.157894736842105
YOR308C	0	0	0.157664233576642
YDR473C	0	0	0.157434402332362
YGR241C	0	0	0.157205240174672
YCR042C	0	0	0.156976744186047
YMR270C	0	0	0.156748911465893
YLL031C	0	0	0.156521739130435
YOR353C	0	0	0.15629522431259
YLR384C	0	0	0.15606936416185
YDR407C	0	0	0.155844155844156
YNL267W	0	0	0.155619596541787
YKR101W	0	0	0.155395683453237
YFR016C	0	1	0.155395683453237
YMR127C	0	0	0.155172413793103
YDR219C	0	0	0.154949784791966
YGR130C	0	1	0.154949784791966
YOL051W	0	0	0.154727793696275
YHR030C	0	0	0.15450643776824
YDR093W	0	0	0.154285714285714
YOL100W	0	0	0.154065620542083
YLR335W	0	0	0.153846153846154
YGR224W	0	0	0.153627311522048
YDR213W	0	0	0.153409090909091
YOL054W	0	0	0.153191489361702
YFR002W	0	0	0.152974504249292
YDR362C	0	0	0.152758132956153
YDR424C	0	0	0.152542372881356
YDR439W	0	0	0.152327221438646
YKR077W	0	1	0.152327221438646
YPR189W	0	0	0.152112676056338
YDL112W	0	0	0.152022315202232
YDR243C	0	0	0.152022315202232
YOL135C	0	0	0.152022315202232
YML059C	0	0	0.152022315202232
YJR057W	0	0	0.152022315202232
YGL167C	0	0	0.152022315202232
YDR328C	1	0	0.152022315202232
YDL207W	0	0	0.151810584958217
YGL025C	0	0	0.151724137931034
YOL067C	0	0	0.151724137931034
YBR112C	0	0	0.151724137931034
YNL291C	0	0	0.151724137931034
YPL138C	0	0	0.151724137931034
YGL058W	0	0	0.151724137931034
YNL164C	1	0	0.151724137931034
YGR104C	0	0	0.151515151515152
YDL109C	0	0	0.15130674002751
YLR315W	0	1	0.15130674002751
YCL032W	0	0	0.151098901098901
YJR110W	0	0	0.150891632373114
YKL032C	0	0	0.150684931506849
YOR101W	0	0	0.150478796169631
YPR122W	0	0	0.150273224043716
YGR156W	0	0	0.150068212824011
YIL158W	0	1	0.150068212824011
YDL093W	0	0	0.149863760217984
YNR047W	0	0	0.149659863945578
YNL118C	0	0	0.14945652173913
YML071C	0	0	0.149253731343284
YPL086C	0	0	0.149051490514905
YOL116W	0	0	0.148993288590604
YLR433C	0	0	0.148993288590604
YBR195C	0	0	0.148993288590604
YNL016W	0	0	0.148993288590604
YJL209W	0	0	0.148993288590604
YPL063W	0	0	0.148993288590604
YNL307C	1	0	0.148993288590604
YBR136W	0	0	0.148793565683646
YDR170C	0	0	0.14859437751004
YDR323C	0	0	0.148395721925134
YMR240C	0	0	0.148197596795728
YMR285C	0	0	0.148
YBR095C	0	0	0.14780292942743
YHR084W	0	0	0.147606382978723
YPR019W	0	0	0.147410358565737
YMR204C	0	0	0.147214854111406
YLR024C	0	0	0.147019867549669
YPR031W	0	0	0.146825396825397
YBL061C	0	0	0.14663143989432
YBL024W	0	0	0.146437994722955
YBL047C	0	0	0.146245059288538
YKL059C	0	0	0.146052631578947
YBR087W	0	0	0.145860709592641
YDR076W	0	0	0.145669291338583
YIL046W	0	0	0.145478374836173
YGR116W	0	0	0.145287958115183
YBL051C	0	0	0.145098039215686
YIL153W	0	0	0.14490861618799
YBR133C	0	0	0.144719687092568
YBR071W	0	1	0.144719687092568
YNL041C	0	0	0.14453125
YLR398C	0	0	0.144343302990897
YML058W	0	0	0.144155844155844
YOL004W	0	0	0.143968871595331
YGR119C	0	0	0.143782383419689
YNL148C	0	0	0.14359637774903
YOR165W	0	0	0.143410852713178
YLR305C	0	0	0.143225806451613
YFR013W	0	0	0.143041237113402
YJR032W	0	0	0.142857142857143
YLL004W	0	0	0.1426735218509
YGL127C	0	0	0.142490372272144
YLR228C	0	0	0.142307692307692
YLR343W	0	0	0.142125480153649
YPL101W	0	0	0.141943734015345
YER118C	0	0	0.14176245210728
YDR251W	0	0	0.141581632653061
YDL088C	0	0	0.14140127388535
YIL150C	0	0	0.141221374045802
YOR046C	0	0	0.141041931385006
YGR003W	0	0	0.140862944162437
YBR278W	0	0	0.140684410646388
YOL130W	0	0	0.140506329113924
YMR065W	0	0	0.140328697850822
YDL020C	0	0	0.140151515151515
YDR419W	0	0	0.139974779319042
YNR031C	0	0	0.139798488664987
YMR124W	0	1	0.139798488664987
YMR075W	0	0	0.139622641509434
YFL023W	0	0	0.139447236180905
YPL249C	0	0	0.139303482587065
YDR179C	0	0	0.139303482587065
YDL103C	0	0	0.139303482587065
YBR175W	0	0	0.139303482587065
YDR466W	0	0	0.139303482587065
YBR211C	0	0	0.139303482587065
YHR195W	0	0	0.139303482587065
YDR457W	1	0	0.139303482587065
YOL072W	0	0	0.139130434782609
YMR213W	0	0	0.138957816377171
YOR048C	0	0	0.138785625774473
YFR034C	0	0	0.138613861386139
YOL081W	0	0	0.138442521631644
YMR091C	0	0	0.138271604938272
YGR218W	0	0	0.13810110974106
YKR096W	0	1	0.13810110974106
YER093C	0	0	0.137931034482759
YNL300W	0	1	0.137931034482759
YOL123W	0	0	0.137761377613776
YBR276C	0	0	0.137592137592138
YMR223W	0	0	0.137423312883436
YNL227C	0	0	0.137254901960784
YHR090C	0	0	0.137086903304774
YIL063C	0	0	0.136919315403423
YDR392W	0	0	0.136752136752137
YDR390C	0	0	0.136585365853659
YMR284W	0	0	0.136419001218027
YNL215W	0	1	0.136419001218027
YBR055C	0	0	0.13625304136253
YNL079C	0	0	0.136087484811665
YNL058C	0	1	0.136087484811665
YNL222W	0	0	0.135922330097087
YKR028W	0	0	0.135757575757576
YOL078W	0	0	0.135593220338983
YKL088W	0	0	0.135429262394196
YER161C	0	0	0.135265700483092
YNL207W	0	0	0.135102533172497
YPR057W	0	0	0.134939759036145
YNL243W	0	0	0.134777376654633
YBR045C	0	0	0.134615384615385
YOR264W	0	1	0.134615384615385
YNL257C	0	0	0.134453781512605
YDL006W	0	0	0.134292565947242
YFL047W	0	0	0.134131736526946
YLR187W	0	1	0.134131736526946
YKR013W	0	1	0.134131736526946
YML112W	0	0	0.133971291866029
YKR100C	0	0	0.133811230585424
YBR281C	0	0	0.133651551312649
YGR134W	0	0	0.133492252681764
YMR038C	0	0	0.133333333333333
YJR035W	0	0	0.133174791914388
YIR008C	0	0	0.133016627078385
YMR154C	0	0	0.132858837485172
YHL030W	0	0	0.132701421800948
YLR274W	0	0	0.132544378698225
YLR403W	0	0	0.132387706855792
YNR067C	0	0	0.132231404958678
YLL038C	0	0	0.132075471698113
YBR279W	0	0	0.131919905771496
YOR257W	0	0	0.131855309218203
YML099C	0	0	0.131855309218203
YBR114W	0	0	0.131855309218203
YNL027W	0	0	0.131855309218203
YMR306W	0	0	0.131855309218203
YNL097C	0	0	0.131855309218203
YPR168W	0	0	0.131855309218203
YNR010W	1	0	0.131855309218203
YIL002C	0	0	0.131701631701632
YOR160W	0	0	0.131548311990687
YNL090W	0	0	0.131395348837209
YDR495C	0	0	0.131242740998839
YDR363W-A	0	0	0.131090487238979
YPR023C	0	0	0.130938586326767
YGR170W	0	0	0.130787037037037
YHR132C	0	0	0.130635838150289
YGR135W	0	0	0.130484988452656
YGR161C	0	0	0.130334486735871
YDR389W	0	0	0.130184331797235
YBR237W	0	0	0.130034522439586
YCR035C	0	0	0.129885057471264
YFL001W	0	0	0.129735935706085
YLR215C	0	0	0.129587155963303
YOL066C	0	0	0.129438717067583
YCL037C	0	0	0.12929061784897
YIL008W	0	0	0.129142857142857
YGR278W	0	0	0.128995433789954
YMR128W	0	0	0.12884834663626
YGL049C	0	0	0.12870159453303
YML114C	0	0	0.128555176336746
YMR201C	0	0	0.128409090909091
YJR009C	0	0	0.128263337116913
YER019W	0	0	0.1281179138322
YHR161C	0	0	0.12797281993205
YPL017C	0	1	0.12797281993205
YAL013W	0	0	0.127828054298643
YER106W	0	0	0.127683615819209
YCR008W	0	0	0.127539503386005
YLR362W	0	0	0.12739571589628
YER122C	0	0	0.127252252252252
YBR009C	0	0	0.12710911136108
YDR364C	0	0	0.126966292134831
YPL181W	0	0	0.12682379349046
YMR125W	0	0	0.126681614349776
YBR152W	0	0	0.126539753639418
YMR231W	0	0	0.126398210290828
YBR059C	0	0	0.126256983240223
YPR034W	0	0	0.126116071428571
YIL147C	0	0	0.125975473801561
YLR114C	0	0	0.125835189309577
YJL099W	0	0	0.125695216907675
YMR312W	0	0	0.125555555555556
YER176W	0	0	0.125416204217536
YOR098C	0	0	0.125277161862528
YER168C	0	0	0.125138427464009
YLR262C	0	0	0.125
YBR135W	0	0	0.124861878453039
YMR167W	0	0	0.124724061810155
YER124C	0	0	0.124586549062845
YHL023C	0	1	0.124586549062845
YIL142W	0	0	0.124449339207048
YOR001W	0	0	0.124312431243124
YER104W	0	0	0.124175824175824
YML043C	0	0	0.12403951701427
YPL139C	0	0	0.12390350877193
YPR095C	0	0	0.123767798466594
YJL029C	0	0	0.12363238512035
YJL157C	0	0	0.123497267759563
YNL054W	0	0	0.123362445414847
YKL189W	0	0	0.123227917121047
YKR031C	0	0	0.123093681917211
YBL014C	0	0	0.122959738846572
YIR033W	0	0	0.122826086956522
YGR271W	0	0	0.122692725298588
YDR351W	0	0	0.122559652928416
YOR008C	0	0	0.122426868905742
YAR042W	0	0	0.122294372294372
YER040W	0	0	0.122162162162162
YOR057W	0	0	0.122030237580994
YHR114W	0	0	0.121898597626753
YDR315C	0	0	0.12176724137931
YPL180W	0	0	0.121636167922497
YMR063W	0	0	0.121505376344086
YMR039C	0	0	0.121374865735768
YMR288W	0	0	0.121244635193133
YJL025W	0	0	0.121114683815648
YBR223C	0	0	0.120985010706638
YOL089C	0	0	0.120855614973262
YDR283C	0	0	0.120726495726496
YBL079W	0	0	0.12059765208111
YGR072W	0	0	0.12046908315565
YMR070W	0	0	0.120340788072417
YDL135C	0	0	0.120212765957447
YFL049W	0	0	0.120085015940489
YER068W	0	0	0.119957537154989
YDR068W	0	1	0.119957537154989
YGL130W	0	0	0.11983032873807
YDR212W	0	0	0.119703389830508
YEL015W	0	0	0.11957671957672
YOR110W	0	0	0.119450317124736
YNL064C	0	0	0.119324181626188
YKL205W	0	0	0.119198312236287
YIR004W	0	0	0.119072708113804
YJL041W	0	0	0.118947368421053
YGR009C	0	0	0.11882229232387
YKL068W	0	0	0.118697478991597
YOR177C	0	0	0.118572927597062
YJR042W	0	0	0.118448637316562
YGR004W	0	0	0.118324607329843
YDL231C	0	0	0.118200836820084
YLL049W	0	1	0.118200836820084
YGR198W	0	0	0.118077324973877
YJR093C	0	0	0.117954070981211
YJR083C	0	0	0.117831074035454
YOL021C	0	0	0.117708333333333
YLR245C	0	0	0.117585848074922
YFR010W	0	0	0.117463617463617
YKL010C	0	0	0.117341640706127
YHR040W	0	0	0.117219917012448
YGR202C	0	0	0.117098445595855
YNL297C	0	0	0.116977225672878
YMR268C	0	0	0.116856256463289
YBR023C	0	0	0.116735537190083
YGR002C	0	0	0.116615067079463
YLR033W	0	0	0.116564417177914
YER157W	0	0	0.116564417177914
YPL195W	0	0	0.116564417177914
YLR106C	0	0	0.116564417177914
YEL032W	0	0	0.116564417177914
YOR023C	0	0	0.116564417177914
YEL019C	0	0	0.116564417177914
YBR228W	0	0	0.116564417177914
YPL204W	1	0	0.116564417177914
YPR179C	0	0	0.116445352400409
YDL029W	0	0	0.116326530612245
YML049C	0	0	0.116207951070336
YNL135C	0	0	0.116089613034623
YKL129C	0	0	0.115971515768057
YDR288W	0	0	0.115853658536585
YHR206W	0	0	0.115736040609137
YNL072W	0	0	0.115618661257606
YBL019W	0	0	0.115501519756839
YDR028C	0	0	0.115384615384615
YAL043C	0	0	0.115267947421638
YMR147W	0	1	0.115267947421638
YDR448W	0	0	0.115151515151515
YAL032C	0	0	0.115035317860747
YMR283C	0	0	0.11491935483871
YLR330W	0	0	0.114803625377644
YDR174W	0	0	0.114688128772636
YPL240C	0	0	0.114572864321608
YKR078W	0	0	0.114457831325301
YDL076C	0	0	0.114343029087262
YMR044W	0	0	0.114228456913828
YJL050W	0	0	0.114114114114114
YDR189W	0	0	0.114
YOR322C	0	0	0.113886113886114
YML006C	0	0	0.11377245508982
YGL065C	0	0	0.113659022931206
YIL040W	0	0	0.113545816733068
YJR084W	0	0	0.113432835820896
YOL095C	0	0	0.113320079522863
YIL079C	0	0	0.113207547169811
YMR266W	0	0	0.113095238095238
YOR304C-A	0	1	0.113095238095238
YEL062W	0	0	0.112983151635282
YKL025C	0	0	0.112871287128713
YGR006W	0	0	0.112759643916914
YDR293C	0	0	0.112648221343874
YOL138C	0	0	0.11253701875617
YGL155W	0	0	0.112426035502959
YKL164C	0	0	0.112315270935961
YJL081C	0	0	0.112204724409449
YDL106C	0	0	0.112094395280236
YOR140W	0	0	0.111984282907662
YNL204C	0	0	0.111874386653582
YDR490C	0	0	0.111764705882353
YER177W	0	0	0.111655239960823
YPL072W	0	0	0.111545988258317
YOR275C	0	0	0.111436950146628
YOR194C	0	0	0.111328125
YPL125W	0	0	0.111219512195122
YPL128C	0	0	0.111111111111111
YHR165C	0	0	0.111002921129503
YNL327W	0	0	0.110894941634241
YLR440C	0	0	0.110787172011662
YCR077C	0	0	0.110679611650485
YKL125W	0	0	0.110572259941804
YOR174W	0	0	0.11046511627907
YPR072W	0	0	0.110358180058083
YNL317W	0	0	0.110251450676983
YDR381W	0	0	0.110144927536232
YNL258C	0	0	0.11003861003861
YNL221C	0	0	0.1099324975892
YDL033C	0	0	0.109826589595376
YPL075W	0	0	0.109720885466795
YNL311C	0	0	0.109615384615385
YBR030W	0	0	0.109510086455331
YMR232W	0	0	0.109404990403071
YBL103C	0	0	0.109300095877277
YGL028C	0	0	0.109195402298851
YJL124C	0	0	0.109090909090909
YDR021W	0	0	0.108986615678776
YBR186W	0	0	0.108882521489971
YBL016W	0	0	0.108778625954198
YDR145W	0	0	0.108674928503337
YER014W	0	0	0.108571428571429
YMR192W	0	0	0.108468125594672
YLR425W	0	0	0.108365019011407
YLL010C	0	0	0.108262108262108
YJL110C	0	0	0.108159392789374
YPL042C	0	0	0.108056872037915
YBL037W	0	0	0.107954545454545
YBR171W	0	0	0.107852412488174
YOL128C	0	0	0.107750472589792
YGL139W	0	0	0.107648725212465
YGR063C	0	0	0.107547169811321
YOR151C	0	0	0.107445805843544
YDR295C	0	0	0.107344632768362
YHR142W	0	0	0.107276119402985
YIR009W	0	0	0.107276119402985
YGR071C	0	1	0.107276119402985
YGL254W	0	0	0.107276119402985
YJL128C	0	0	0.107276119402985
YDR253C	0	0	0.107276119402985
YHR186C	0	0	0.107276119402985
YPR106W	0	1	0.107276119402985
YLR094C	0	0	0.107276119402985
YBL013W	0	0	0.107276119402985
YJL141C	0	0	0.107276119402985
YDR320C-A	1	0	0.107276119402985
YDR034C	0	0	0.1071761416589
YER162C	0	0	0.10707635009311
YPR171W	0	0	0.106976744186047
YNL047C	0	0	0.106877323420074
YGL087C	0	0	0.10677808727948
YJR075W	0	0	0.106679035250464
YBR094W	0	1	0.106679035250464
YHR120W	0	0	0.106580166821131
YIR015W	0	0	0.106481481481481
YOR266W	0	0	0.106382978723404
YKL082C	0	0	0.106284658040665
YKL149C	0	0	0.106186518928901
YLR145W	0	0	0.106088560885609
YLR260W	0	0	0.105990783410138
YPR178W	0	0	0.105893186003683
YLR286C	0	0	0.105795768169273
YMR137C	0	0	0.105698529411765
YEL055C	0	0	0.105601469237833
YJR141W	0	0	0.105504587155963
YNL199C	0	0	0.105407882676444
YKR072C	0	0	0.105311355311355
YDR163W	0	0	0.105215004574565
YDR168W	0	0	0.105118829981718
YKR055W	0	0	0.105022831050228
YJL058C	0	0	0.10492700729927
YOR043W	0	0	0.104831358249772
YOR162C	0	0	0.104735883424408
YER110C	0	0	0.104640582347589
YDR229W	0	0	0.104545454545455
YJR050W	0	0	0.104450499545867
YKL165C	0	0	0.104355716878403
YLR087C	0	0	0.104261106074343
YPR129W	0	0	0.104166666666667
YPL047W	0	0	0.104072398190045
YDR273W	0	0	0.103978300180832
YPL049C	0	0	0.103884372177055
YDL099W	0	0	0.103790613718412
YGL016W	0	0	0.103756708407871
YGR083C	0	0	0.103756708407871
YML088W	0	0	0.103756708407871
YKL073W	0	0	0.103756708407871
YCR094W	0	0	0.103756708407871
YLR223C	0	0	0.103756708407871
YNL154C	0	0	0.103756708407871
YGL124C	0	0	0.103756708407871
YPL016W	0	0	0.103756708407871
YBR233W-A	1	0	0.103756708407871
YBL106C	0	0	0.103663985701519
YNR048W	0	0	0.103571428571429
YPL167C	0	0	0.103479036574487
YOR179C	0	0	0.103386809269162
YGL023C	0	0	0.103294746215494
YCR038C	0	0	0.103202846975089
YMR207C	0	0	0.103111111111111
YPR190C	0	0	0.103019538188277
YML031W	0	0	0.102928127772848
YNL167C	0	0	0.102836879432624
YLR287C	0	1	0.102836879432624
YOR358W	0	0	0.102745792736935
YOL019W	0	1	0.102745792736935
YDR122W	0	0	0.102654867256637
YIL005W	0	0	0.102564102564103
YGL141W	0	0	0.102473498233216
YER166W	0	0	0.102383053839365
YOR329C	0	0	0.102292768959436
YDR088C	0	0	0.102202643171806
YOL133W	0	0	0.102112676056338
YPL189W	0	0	0.102022867194371
YKL185W	0	0	0.101933216168717
YKR019C	0	0	0.101843722563652
YLR052W	0	0	0.101754385964912
YKR020W	0	0	0.101665205959684
YOR321W	0	0	0.101576182136602
YOR039W	0	0	0.101487314085739
YDR027C	0	0	0.101398601398601
YDR435C	0	0	0.101310043668122
YPL164C	0	0	0.101221640488656
YDR121W	0	0	0.101133391455972
YKL015W	0	0	0.101045296167247
YJR046W	0	0	0.100957354221062
YDR303C	0	0	0.100869565217391
YGR166W	0	0	0.100781928757602
YOL018C	0	0	0.100694444444444
YEL053C	0	0	0.100607111882047
YMR106C	0	0	0.10051993067591
YJL179W	0	0	0.1004329004329
YOR156C	0	0	0.100346020761246
YJL087C	0	0	0.100259291270527
YPR022C	0	1	0.100259291270527
YJL125C	0	0	0.100172711571675
YPL011C	0	0	0.100086281276963
YNL289W	0	0	0.1
YDR057W	0	0	0.0999138673557278
YBR274W	0	0	0.0998278829604131
YJL140W	0	0	0.0997420464316423
YLR410W	0	0	0.0996563573883162
YOR284W	0	0	0.0995708154506438
YGL251C	0	0	0.0994854202401372
YMR176W	0	0	0.0994001713796058
YNL313C	0	0	0.0993150684931507
YIL061C	0	0	0.0992301112061591
YJR003C	0	0	0.0991452991452991
YPL150W	0	1	0.0991452991452991
YDR523C	0	0	0.0990606319385141
YMR139W	0	0	0.0989761092150171
YJR104C	0	0	0.0988917306052856
YGL060W	0	1	0.0988917306052856
YER167W	0	0	0.0988074957410562
YGR276C	0	0	0.0987234042553192
YML076C	0	0	0.0986394557823129
YLR098C	0	0	0.0985556499575191
YLR006C	0	0	0.098471986417657
YMR021C	0	0	0.0983884648006785
YPL254W	0	0	0.0983050847457627
YOR027W	0	0	0.0982218458933107
YNL030W	0	0	0.0981387478849408
YNR008W	0	0	0.0980557903634827
YHL022C	0	0	0.097972972972973
YPL169C	0	0	0.0978902953586498
YFL025C	0	0	0.0978077571669477
YML021C	0	0	0.0977253580454928
YNL103W	0	0	0.0976430976430976
YFR046C	0	0	0.0975609756097561
YHR167W	0	0	0.0974789915966387
YBL021C	0	0	0.0973971452560873
YLR013W	0	0	0.0973154362416107
YER094C	0	0	0.0972338642078793
YDL040C	0	0	0.0971524288107203
YLR047C	0	0	0.097071129707113
YPL133C	0	0	0.096989966555184
YHR077C	0	0	0.0969089390142022
YBR131W	0	0	0.0968280467445743
YBR260C	0	0	0.0967472894078399
YBL007C	0	0	0.0966666666666667
YDL146W	0	1	0.0966666666666667
YDR104C	0	0	0.096586178184846
YDR144C	0	0	0.0965058236272879
YLR273C	0	0	0.0964256026600166
YHR013C	0	0	0.0963455149501661
YNL066W	0	0	0.0962962962962963
YGR196C	0	1	0.0962962962962963
YKL074C	0	0	0.0962962962962963
YMR215W	0	1	0.0962962962962963
YJL183W	0	0	0.0962962962962963
YFL027C	0	0	0.0962962962962963
YML010W	0	0	0.0962962962962963
YIL118W	0	0	0.0962962962962963
YNL163C	0	0	0.0962962962962963
YOL093W	0	0	0.0962962962962963
YGL210W	0	0	0.0962962962962963
YGL172W	0	0	0.0962962962962963
YOR198C	1	0	0.0962962962962963
YDL055C	0	0	0.0962171052631579
YHR105W	0	1	0.0962171052631579
YHR157W	0	0	0.0961380443714051
YOR341W	0	0	0.0960591133004926
YBL031W	0	1	0.0960591133004926
YER003C	0	0	0.095980311730927
YDR458C	0	1	0.095980311730927
YJL091C	0	0	0.0959016393442623
YOR346W	0	0	0.0958230958230958
YNL294C	0	0	0.0957446808510638
YER107C	0	0	0.0956663941128373
YFL029C	0	0	0.0955882352941176
YDR261C	0	0	0.0955102040816326
YER109C	0	0	0.0954323001631321
YJL197W	0	1	0.0954323001631321
YLR181C	0	0	0.0953545232273839
YHR082C	0	0	0.0952768729641694
YCR009C	0	0	0.0951993490642799
YMR129W	0	0	0.0951219512195122
YHL038C	0	0	0.0950446791226645
YDL090C	0	0	0.0949675324675325
YCL010C	0	0	0.0948905109489051
YHR041C	0	0	0.0948136142625608
YLL001W	0	0	0.0947368421052632
YEL031W	0	0	0.0946601941747573
YDR082W	0	0	0.0945836701697656
YOR113W	0	0	0.0945072697899838
YOR106W	0	0	0.0944309927360775
YDR161W	0	0	0.0943548387096774
YER123W	0	0	0.0942788074133763
YGL153W	0	0	0.0942028985507246
YPL001W	0	0	0.0941271118262269
YOR061W	0	0	0.0940514469453376
YDR173C	0	0	0.0939759036144578
YDR420W	0	0	0.093900481540931
YAL035W	0	0	0.0938251804330393
YMR162C	0	0	0.09375
YAL048C	0	0	0.0936749399519616
YJL078C	0	1	0.0936749399519616
YNL123W	0	0	0.0936
YIL021W	0	0	0.0935251798561151
YNL046W	0	0	0.0934504792332268
YJL020C	0	0	0.0933758978451716
YDR069C	0	0	0.0933014354066986
YOR087W	0	0	0.0932270916334661
YGL070C	0	0	0.0931528662420382
YFR005C	0	0	0.0930787589498807
YNL283C	0	0	0.0930047694753577
YOR092W	0	0	0.0929308975377284
YDL185W	0	0	0.0928571428571429
YGR058W	0	1	0.0928571428571429
YGR013W	0	0	0.0927835051546392
YNL189W	0	0	0.0927099841521395
YPL083C	0	0	0.0926365795724466
YML046W	0	0	0.0925632911392405
YKL173W	0	0	0.0924901185770751
YGL073W	0	0	0.0924170616113744
YDR123C	0	0	0.0923441199684294
YDR312W	0	0	0.0922712933753943
YDR489W	0	0	0.0922480620155039
YBR065C	0	0	0.0922480620155039
YIL156W	0	0	0.0922480620155039
YJL190C	0	0	0.0922480620155039
YDR409W	0	0	0.0922480620155039
YKL005C	0	0	0.0922480620155039
YLR329W	0	0	0.0922480620155039
YCR073C	0	0	0.0922480620155039
YOR211C	0	0	0.0922480620155039
YBR179C	0	0	0.0922480620155039
YCR093W	0	0	0.0922480620155039
YOR241W	0	0	0.0922480620155039
YKL116C	0	0	0.0922480620155039
YDL084W	0	0	0.0922480620155039
YBR173C	0	0	0.0922480620155039
YLR226W	1	0	0.0922480620155039
YPL202C	0	0	0.0922480620155039
YJL129C	0	0	0.0922480620155039
YLR224W	0	0	0.0922480620155039
YML091C	0	0	0.0922480620155039
YDR292C	0	0	0.0922480620155039
YFL034C-B	1	0	0.0922480620155039
YDR520C	0	1	0.0922480620155039
YMR037C	0	0	0.0921766072811774
YOR030W	0	0	0.0921052631578947
YLR097C	0	0	0.0920340293890178
YDL077C	0	0	0.0919629057187017
YLL034C	0	0	0.0918918918918919
YDR244W	0	0	0.091820987654321
YGR251W	0	0	0.0917501927525058
YNL229C	0	0	0.0916795069337442
YFR040W	0	0	0.0916089299461124
YDR484W	0	0	0.0915384615384615
YCR016W	0	0	0.0914681014604151
YAL053W	0	0	0.0913978494623656
YGR252W	0	0	0.091327705295472
YEL056W	0	0	0.0912576687116564
YDL170W	0	0	0.0911877394636015
YDL044C	0	0	0.0911179173047473
YNL183C	0	0	0.0910482019892885
YNL051W	0	0	0.0909785932721713
YML015C	0	0	0.0909090909090909
YIL034C	0	0	0.0908396946564885
YJR041C	0	0	0.0907704042715484
YER059W	0	0	0.0907012195121951
YMR234W	0	0	0.0906321401370906
YIR013C	0	0	0.0905631659056317
YLL008W	0	0	0.0904942965779468
YNL328C	0	0	0.0904255319148936
YDL209C	0	0	0.0903568716780562
YJR033C	0	0	0.090288315629742
YMR089C	0	0	0.0902198635329795
YIR011C	0	0	0.0901515151515151
YLR016C	0	0	0.0900832702498107
YPL021W	0	0	0.0900151285930409
YGR044C	0	0	0.0899470899470899
YNR049C	0	0	0.0898791540785498
YFL013C	0	0	0.089811320754717
YDR324C	0	0	0.0897435897435897
YLL018C-A	0	0	0.0896759608138659
YBL088C	0	0	0.0896084337349398
YDL127W	0	0	0.0895410082768999
YGL238W	0	0	0.0894736842105263
YDR444W	0	1	0.0894736842105263
YPL193W	0	0	0.0894064613072878
YBR198C	0	0	0.0893393393393393
YML066C	0	0	0.0892723180795199
YLR393W	0	0	0.0892053973013493
YPR131C	0	0	0.0891385767790262
YMR031C	0	1	0.0891385767790262
YHR194W	0	0	0.0890718562874251
YNL292W	0	0	0.0890052356020942
YBR253W	0	0	0.0889387144992526
YJL010C	0	0	0.0888722927557879
YLL039C	0	0	0.0888059701492537
YJL148W	0	0	0.0887397464578673
YOR351C	0	0	0.0886736214605067
YAL023C	0	0	0.0886075949367089
YJL098W	0	0	0.0885416666666667
YLL015W	0	0	0.0884758364312268
YJL130C	0	0	0.0884101040118871
YJL154C	0	0	0.0883444691907944
YCR082W	0	0	0.0882789317507418
YNL021W	0	0	0.0882134914751668
YLR144C	0	0	0.0881481481481481
YOR213C	0	0	0.0880829015544041
YDR099W	0	0	0.0880177514792899
YDR252W	0	0	0.0879526977087953
YLR396C	0	0	0.0878877400295421
YGL237C	0	0	0.0878228782287823
YGL013C	0	0	0.0877581120943953
YKR099W	0	0	0.0876934414148858
YPL120W	0	0	0.0876288659793814
YDR137W	0	0	0.0875643855776306
YGR028W	0	0	0.0875
YER180C	0	0	0.0874357090374724
YLR238W	0	0	0.0873715124816446
YBR257W	0	0	0.0873074101247249
YGR081C	0	0	0.0872434017595308
YDR422C	0	0	0.0871794871794872
YMR069W	0	0	0.0871156661786237
YPR162C	0	0	0.0870519385515728
YGL213C	0	0	0.0869883040935673
YDR030C	0	0	0.0869247626004383
YPR188C	0	0	0.0868613138686131
YKR079C	0	0	0.0867979576951131
YCR091W	0	0	0.086734693877551
YMR247C	0	0	0.0866715222141296
YMR275C	0	0	0.086608442503639
YLL006W	0	0	0.0865454545454546
YLR407W	0	1	0.0865454545454546
YGL197W	0	0	0.0864825581395349
YDR421W	0	0	0.0864197530864197
YPR029C	0	0	0.0863570391872279
YGL115W	0	0	0.0862944162436548
YAL002W	0	0	0.086231884057971
YMR233W	0	1	0.086231884057971
YMR014W	0	0	0.0861694424330195
YGL097W	0	0	0.0861070911722142
YIL035C	0	0	0.0860448300795372
YPR051W	0	0	0.0859826589595376
YAL021C	0	0	0.0859205776173285
YPL046C	0	0	0.0858585858585859
YJR138W	0	1	0.0858585858585859
YKL017C	0	0	0.0857966834895458
YKL186C	0	0	0.0857348703170029
YDR191W	0	0	0.0856731461483081
YBR050C	0	0	0.0856115107913669
YOR337W	0	0	0.085549964054637
YGR120C	0	0	0.0854885057471264
YLR427W	0	0	0.085427135678392
YOR324C	0	0	0.0853658536585366
YPR007C	0	0	0.0853046594982079
YHR012W	0	0	0.085243553008596
YDL176W	0	1	0.085243553008596
YKL014C	0	0	0.0851825340014316
YMR216C	0	0	0.0851216022889843
YKL020C	0	0	0.08506075768406
YOR370C	0	0	0.085
YDR423C	0	0	0.0849393290506781
YML081W	0	1	0.0849393290506781
YML011C	0	0	0.0848787446504993
YBR165W	0	0	0.0848182466143977
YER152C	0	1	0.0848182466143977
YIL138C	0	0	0.0847578347578348
YLR342W	0	0	0.0846975088967972
YLR292C	0	0	0.0846372688477952
YMR307W	0	0	0.0845771144278607
YOL146W	0	0	0.0845170454545455
YGR225W	0	0	0.0844570617459191
YDR131C	0	0	0.0843971631205674
YDR518W	0	0	0.0843373493975904
YCR044C	0	0	0.0842776203966006
YFL003C	0	0	0.0842179759377212
YPR169W	0	0	0.0841584158415842
YCR026C	0	0	0.0840989399293286
YDR443C	0	0	0.0840395480225989
YMR287C	0	0	0.0839802399435427
YDR153C	0	0	0.0839210155148096
YJR094C	0	0	0.083861874559549
YLR429W	0	0	0.0838028169014085
YJL014W	0	0	0.083743842364532
YOR093C	0	1	0.083743842364532
YLR268W	0	0	0.0836849507735584
YLR452C	0	0	0.0836261419536191
YER112W	0	0	0.0835674157303371
YCL055W	0	0	0.0835087719298246
YDR412W	0	0	0.0834502103786816
YKR063C	0	0	0.0833917309039944
YDL002C	0	0	0.0833333333333333
YGL195W	0	0	0.0832750174947516
YBR216C	0	0	0.0832167832167832
YDL073W	0	1	0.0832167832167832
YOR070C	0	0	0.0831586303284416
YLR176C	0	0	0.0831005586592179
YDR477W	0	0	0.0830425680390789
YLR401C	0	0	0.0829846582984658
YDR515W	0	0	0.0829268292682927
YDR472W	0	0	0.0828690807799443
YOR069W	0	0	0.0828114126652749
YMR301C	0	0	0.0827538247566064
YJR127C	0	0	0.0826963168867269
YMR212C	0	0	0.0826388888888889
YPL137C	0	0	0.0825815405968078
YLR068W	0	0	0.0825242718446602
YNR015W	0	0	0.0824670824670825
YLL013C	0	0	0.082409972299169
YNL224C	0	1	0.082409972299169
YOL063C	0	0	0.0823529411764706
YGL017W	0	0	0.0822959889349931
YMR177W	0	0	0.0822391154111956
YGL071W	0	0	0.0821823204419889
YKL145W	0	0	0.0821256038647343
YDR395W	0	0	0.0820689655172414
YMR016C	0	0	0.0820124052377671
YIL104C	0	0	0.0819559228650138
YNL223W	0	0	0.081899518238128
YGR040W	0	0	0.0818431911966988
YHR073W	0	0	0.081786941580756
YJR066W	0	0	0.0817307692307692
YCR032W	0	0	0.0816746739876458
YJR132W	0	0	0.0816186556927298
YDL141W	0	0	0.0815771583956492
YKL095W	0	0	0.0815771583956492
YLR025W	0	0	0.0815771583956492
YHL009C	0	0	0.0815771583956492
YDR446W	0	0	0.0815771583956492
YPR185W	0	0	0.0815771583956492
YOL102C	0	0	0.0815771583956492
YCL031C	0	0	0.0815771583956492
YHR143W	0	0	0.0815771583956492
YPR173C	0	0	0.0815771583956492
YBL032W	0	0	0.0815771583956492
YHL006C	0	0	0.0815771583956492
YOR178C	1	0	0.0815771583956492
YBR028C	0	1	0.0815771583956492
YNL119W	0	0	0.0815217391304348
YMR274C	0	0	0.0814663951120163
YNL029C	0	0	0.0814111261872456
YKL046C	0	0	0.0813559322033898
YKR060W	0	0	0.0813008130081301
YLR018C	0	0	0.0812457684495599
YJL164C	0	0	0.081190798376184
YNL232W	0	0	0.0811359026369168
YOR081C	0	0	0.0810810810810811
YDR372C	0	0	0.0810263335584065
YLL040C	0	0	0.0809716599190283
YDR075W	0	0	0.0809170600134862
YLR138W	0	0	0.0808625336927224
YGR049W	0	0	0.0808080808080808
YPL176C	0	0	0.0807537012113055
YDL122W	0	0	0.0806993947545393
YIL033C	0	0	0.0806451612903226
YNL286W	0	0	0.0805910006715917
YGL150C	0	0	0.0805369127516778
YOL108C	0	0	0.0804828973843058
YPL227C	0	0	0.0804289544235925
YLR139C	0	0	0.0803750837240455
YHR204W	0	0	0.0803212851405622
YBR255W	0	1	0.0803212851405622
YGL180W	0	0	0.0802675585284281
YMR012W	0	0	0.0802139037433155
YIL090W	0	0	0.0801603206412826
YKR004C	0	0	0.0801068090787717
YMR164C	0	0	0.0800533689126084
YPL190C	0	0	0.08
YGL064C	0	0	0.0799467021985343
YBR082C	0	0	0.0798934753661784
YDR060W	0	0	0.0798403193612774
YBL003C	0	0	0.0797872340425532
YKL138C-A	0	0	0.079734219269103
YBR234C	0	0	0.0796812749003984
YDR463W	0	0	0.079628400796284
YJL146W	0	0	0.0795755968169761
YDL087C	0	0	0.0795228628230616
YFL024C	0	0	0.0794701986754967
YLR150W	0	0	0.0794176042356056
YOL062C	0	0	0.0793650793650794
YJL080C	0	0	0.0793126239259749
YNL293W	0	0	0.0792602377807133
YDR348C	0	1	0.0792602377807133
YOL064C	0	0	0.0792079207920792
YPL110C	0	0	0.079155672823219
YNL128W	0	0	0.0791034937376401
YLR449W	0	0	0.0790513833992095
YDL211C	0	1	0.0790513833992095
YJL005W	0	0	0.0789993416721527
YOR363C	0	0	0.0789473684210526
YIL020C	0	0	0.0788954635108481
YOR008C-A	0	0	0.0788436268068331
YBL074C	0	0	0.0787918581746553
YDL189W	0	0	0.078740157480315
YBR017C	0	0	0.0786885245901639
YGR155W	0	0	0.0786369593709043
YDR120C	0	0	0.0785854616895874
YPL210C	0	0	0.0785340314136126
YBR243C	0	0	0.078482668410726
YNL022C	0	0	0.0784313725490196
YDR393W	0	0	0.0783801436969301
YLR154C	0	0	0.0783289817232376
YER099C	0	0	0.0782778864970646
YLR141W	0	0	0.0782268578878748
YHR079C	0	0	0.0781758957654723
YNL288W	0	0	0.078125
YCR068W	0	0	0.0780741704619388
YPL029W	0	0	0.0780234070221066
YNL197C	0	0	0.0779727095516569
YLR435W	0	0	0.0779220779220779
YOL031C	0	0	0.0778715120051914
YBR161W	0	0	0.0778210116731518
YFR003C	0	0	0.0777705767984446
YGR158C	0	0	0.077720207253886
YDR291W	0	1	0.077720207253886
YPL192C	0	0	0.0776699029126214
YDR235W	0	0	0.0776196636481242
YLL046C	0	0	0.0775694893341952
YOR005C	0	0	0.0775193798449612
YMR093W	0	0	0.0774693350548741
YOR386W	0	0	0.0774193548387097
YLR385C	0	0	0.0773694390715667
YKR036C	0	0	0.077319587628866
YBR058C	0	0	0.077269800386349
YLR035C	0	0	0.0772200772200772
YDL064W	0	0	0.0771704180064309
YMR113W	0	0	0.077120822622108
YNL264C	0	0	0.0770712909441233
YDL043C	0	0	0.0770218228498075
YGR272C	0	0	0.0769724182168056
YKR064W	0	1	0.0769724182168056
YBR168W	0	0	0.0769230769230769
YEL017W	0	0	0.076873798846893
YGL027C	0	0	0.0768245838668374
YGL111W	0	0	0.0767754318618042
YLR417W	0	0	0.0767263427109974
YLR423C	0	0	0.0766773162939297
YML093W	0	0	0.0766283524904215
YNL139C	0	0	0.0765794511805999
YLR107W	0	0	0.076530612244898
YPL203W	0	0	0.0764818355640535
YBR040W	0	0	0.0764331210191083
YGR230W	0	0	0.0763844684914067
YBR170C	0	0	0.0763358778625954
YDL150W	0	0	0.0762873490146217
YKL011C	0	0	0.0762388818297332
YPL106C	0	0	0.0761904761904762
YFL028C	0	0	0.0761421319796954
YKR024C	0	0	0.0760938490805327
YBR167C	0	0	0.0760456273764259
YNL329C	0	0	0.0759974667511083
YKR014C	0	0	0.0759493670886076
YGL232W	0	0	0.0759013282732448
YJR052W	0	0	0.0758533501896334
YKR038C	0	0	0.0758054327226785
YPR152C	0	1	0.0758054327226785
YPL243W	0	0	0.0757575757575758
YDR308C	0	0	0.0757097791798107
YAL009W	0	0	0.0756620428751576
YOR115C	0	0	0.0756143667296786
YHR127W	0	1	0.0756143667296786
YBR264C	0	0	0.0755667506297229
YNL316C	0	0	0.0755191944619257
YBL002W	0	0	0.0754716981132075
YPL217C	0	0	0.0754242614707731
YCR081W	0	0	0.0753768844221105
YGL253W	0	0	0.0753295668549906
YKR022C	0	0	0.0752823086574655
YOR315W	0	0	0.0752351097178683
YAL031C	0	0	0.075187969924812
YDR538W	0	0	0.0751408891671885
YDR276C	0	0	0.0750938673341677
YLL007C	0	1	0.0750938673341677
YGL122C	0	0	0.075046904315197
YNL080C	0	0	0.075
YDL030W	0	0	0.0749531542785759
YKL012W	0	0	0.0749063670411985
YLL005C	0	0	0.0748596381784155
YGR199W	0	0	0.0748129675810474
YIR014W	0	1	0.0748129675810474
YOR172W	0	0	0.0747663551401869
YOL096C	0	0	0.074719800747198
YFR037C	0	0	0.074673304293715
YNL275W	0	0	0.0746268656716418
YOL023W	0	0	0.074580484773151
YDR465C	0	0	0.0745341614906832
YPR045C	0	1	0.0745341614906832
YJL207C	0	0	0.074487895716946
YMR100W	0	0	0.0744416873449131
YOR243C	0	0	0.0743955362678239
YBL080C	0	0	0.0743494423791822
YOR384W	0	1	0.0743494423791822
YHR201C	0	0	0.0743034055727554
YDR126W	0	0	0.0742574257425743
YNR035C	0	0	0.0742115027829314
YBL058W	0	0	0.0741656365883807
YLR189C	0	0	0.0741198270537369
YDR141C	0	0	0.0740740740740741
YKL134C	0	0	0.0740283775447255
YLR436C	0	0	0.0739827373612824
YJR070C	0	0	0.0739371534195934
YML003W	0	1	0.0739371534195934
YHR005C	0	0	0.0738916256157636
YLL024C	0	0	0.0738461538461539
YOR138C	0	0	0.0738007380073801
YDR080W	0	0	0.0737553779963122
YLR020C	0	0	0.0737100737100737
YHR150W	0	0	0.0736648250460405
YPR124W	0	0	0.0736196319018405
YBL025W	0	0	0.0735744941753525
YJR117W	0	0	0.0735294117647059
YBR083W	0	0	0.0734843845682792
YLL035W	0	0	0.0734394124847001
YDR202C	0	0	0.073394495412844
YER153C	0	0	0.0733496332518337
YML047C	0	0	0.0733048259010385
YPR010C	0	0	0.0732600732600733
YOR034C	0	0	0.073215375228798
YOR068C	0	0	0.0731707317073171
YKR102W	0	0	0.0731261425959781
YCR071C	0	0	0.0730816077953715
YBL036C	0	0	0.0730371272063299
YOR047C	0	0	0.072992700729927
YJL162C	0	1	0.072992700729927
YLR337C	0	0	0.0729483282674772
YGR054W	0	0	0.0729040097205346
YNL099C	0	0	0.0728597449908925
YJL149W	0	1	0.0728597449908925
YBR015C	0	0	0.0728155339805825
YDR155C	0	0	0.0727713765918739
YHR069C	0	0	0.0727272727272727
YBR140C	0	0	0.0726832222895215
YOR296W	0	1	0.0726832222895215
YNR038W	0	0	0.0726392251815981
YGL250W	0	1	0.0726392251815981
YLR454W	0	1	0.0726392251815981
YLR394W	0	0	0.0725952813067151
YMR311C	0	0	0.0725513905683192
YHR187W	0	0	0.0725075528700906
YDL145C	0	0	0.072463768115942
YDL001W	0	1	0.072463768115942
YLR026C	0	0	0.0724200362100181
YBR271W	0	0	0.0723763570566948
YEL050C	0	0	0.0723327305605787
YAL063C	0	0	0.072289156626506
YOR143C	0	0	0.0722456351595425
YLR341W	0	0	0.0722021660649819
YIL073C	0	0	0.0721587492483464
YCR089W	0	0	0.0721153846153846
YML080W	0	0	0.0720720720720721
YJL112W	0	0	0.0720288115246098
YLR011W	0	0	0.0719856028794241
YDR221W	0	0	0.0719424460431655
YIL130W	0	1	0.0719424460431655
YKR023W	0	1	0.0719424460431655
YDR388W	0	0	0.0718993409227082
YAL051W	0	0	0.0718562874251497
YGL095C	0	0	0.0718132854578097
YBR010W	0	0	0.0717703349282297
YFR001W	0	0	0.0717274357441721
YBL011W	0	0	0.0716845878136201
YBR188C	0	0	0.0716417910447761
YJL106W	0	0	0.0715990453460621
YDL167C	0	0	0.0715563506261181
YKL018W	0	0	0.0715137067938021
YHR085W	0	0	0.0714711137581894
YJR148W	0	0	0.0714285714285714
YNL020C	0	0	0.0713860797144557
YLR254C	0	0	0.0713436385255648
YLR382C	0	0	0.071301247771836
YGL170C	0	0	0.0712589073634204
YOL148C	0	0	0.0712166172106825
YPL129W	0	0	0.0711743772241993
YPL213W	0	0	0.0711321873147599
YOR064C	0	0	0.0710900473933649
YMR214W	0	0	0.0710479573712256
YBR007C	0	1	0.0710479573712256
YBL042C	0	0	0.0710059171597633
YDR346C	0	0	0.0709639266706091
YPR089W	0	1	0.0709639266706091
YIL009W	0	0	0.0709219858156028
YPR176C	0	0	0.0708800945067927
YDL214C	0	0	0.0708382526564345
YNL084C	0	0	0.0707964601769911
YMR112C	0	0	0.0707547169811321
YNL325C	0	0	0.0707130229817325
YLR195C	0	0	0.0706713780918728
YMR111C	0	1	0.0706713780918728
YDL036C	0	0	0.0706297822248381
YFL002C	0	0	0.0705882352941176
YAL040C	0	0	0.0705467372134039
YLR247C	0	1	0.0705467372134039
YJL008C	0	0	0.0705052878965922
YMR183C	0	0	0.0704638872577804
YPL146C	0	0	0.070430733410943
YPR133C	0	0	0.070430733410943
YBR119W	0	0	0.070430733410943
YJL170C	0	0	0.070430733410943
YBL060W	0	1	0.070430733410943
YGL106W	0	0	0.070430733410943
YNL314W	0	0	0.070430733410943
YGL044C	0	0	0.070430733410943
YHR182W	0	1	0.070430733410943
YDR167W	0	0	0.070430733410943
YPL040C	0	0	0.070430733410943
YNL121C	0	0	0.070430733410943
YDL205C	0	0	0.070430733410943
YPL215W	0	0	0.070430733410943
YDR211W	0	0	0.070430733410943
YLR316C	0	0	0.070430733410943
YOR119C	1	0	0.070430733410943
YKL110C	0	0	0.0703897614892379
YDR510W	0	0	0.0703488372093023
YDL193W	0	0	0.0703079604880883
YOR336W	0	0	0.070267131242741
YDL070W	0	1	0.070267131242741
YER001W	0	0	0.0702263493905978
YFL007W	0	0	0.0701856148491879
YOR302W	0	0	0.0701449275362319
YML013W	0	0	0.0701042873696408
YGL144C	0	0	0.0700636942675159
YGR007W	0	0	0.0700231481481482
YJL065C	0	0	0.0699826489300173
YDR524C	0	0	0.0699421965317919
YMR221C	0	1	0.0699421965317919
YPR083W	0	0	0.0699017908723281
YBR111W-A	0	0	0.0698614318706697
YDR006C	0	0	0.0698211194460473
YEL041W	0	0	0.0697808535178777
YOR340C	0	0	0.0697406340057637
YJR004C	0	0	0.0697004608294931
YDL226C	0	0	0.0696603339090386
YNL212W	0	1	0.0696603339090386
YLR002C	0	0	0.069620253164557
YIL135C	0	0	0.0695802185163887
YGL243W	0	0	0.0695402298850575
YLR352W	0	1	0.0695402298850575
YLL027W	0	0	0.0695002871912694
YKL209C	0	0	0.0694603903559127
YHR101C	0	0	0.0694205393000574
YAL017W	0	0	0.0693807339449541
YLR227C	0	0	0.0693409742120344
YML113W	0	0	0.0693012600229095
YNL279W	0	0	0.0692615912993703
YML007W	0	0	0.0692219679633867
YDR257C	0	1	0.0692219679633867
YER031C	0	0	0.0691823899371069
YML028W	0	0	0.0691428571428571
YER148W	0	0	0.0691033695031411
YOL028C	0	0	0.0690639269406393
YLR265C	0	0	0.0690245293782088
YOR274W	0	0	0.0689851767388825
YPL130W	0	0	0.0689458689458689
YDR182W	0	0	0.0689066059225513
YGR191W	0	0	0.0688673875924872
YBR217W	0	0	0.0688282138794084
YGR195W	0	0	0.06878908470722
YDR245W	0	0	0.06875
YGL110C	0	1	0.06875
YNL238W	0	0	0.0687109596819989
YKR084C	0	0	0.068671963677639
YFR041C	0	0	0.0686330119115145
YLL032C	0	1	0.0686330119115145
YDR160W	0	0	0.06859410430839
YIR017C	0	0	0.0685552407932011
YCL048W	0	0	0.0685164212910532
YPR186C	0	0	0.0684776457272213
YLR431C	0	0	0.0684389140271493
YNR039C	0	0	0.06840022611645
YPL038W	0	0	0.068361581920904
YAL020C	0	0	0.0683229813664596
YNR012W	0	0	0.0682844243792325
YOL080C	0	0	0.0682459108855048
YLR361C	0	0	0.0682074408117249
YDR051C	0	1	0.0682074408117249
YGL031C	0	0	0.068169014084507
YLR117C	0	0	0.0681306306306306
YKL197C	0	0	0.06809229037704
YPR054W	0	0	0.0680539932508436
YLR240W	0	0	0.0680157391793142
YMR308C	0	0	0.0679775280898876
YOL103W	0	0	0.0679393599101628
YDL190C	0	0	0.0679012345679012
YMR258C	0	1	0.0679012345679012
YJR145C	0	0	0.0678631519910264
YOR232W	0	0	0.0678251121076233
YCR047C	0	0	0.0677871148459384
YPR101W	0	0	0.0677491601343785
YKL193C	0	0	0.0677112479015109
YOR273C	0	0	0.0676733780760626
YDR527W	0	0	0.0676355505869201
YGR180C	0	0	0.0675977653631285
YPL065W	0	0	0.0675600223338917
YCR084C	0	0	0.0675223214285714
YBL056W	0	0	0.0674846625766871
YOR377W	0	0	0.0674470457079153
YGR090W	0	0	0.0674094707520891
YDR135C	0	0	0.0673719376391982
YIL096C	0	0	0.0673344462993879
YOL141W	0	1	0.0673344462993879
YNL308C	0	0	0.0672969966629588
YPR180W	0	0	0.0672595886603669
YGR065C	0	0	0.0672222222222222
YLL052C	0	0	0.0671848972792893
YPL121C	0	0	0.0671476137624861
YGL119W	0	0	0.0671103716028841
YDL166C	0	0	0.0670731707317073
YPR153W	0	1	0.0670731707317073
YLR170C	0	0	0.0670360110803324
YLR220W	0	0	0.0669988925802879
YEL038W	0	1	0.0669988925802879
YER092W	0	1	0.0669988925802879
YKL127W	0	0	0.066961815163254
YIL127C	0	0	0.066924778761062
YIL139C	0	0	0.0668877833056938
YKL054C	0	0	0.0668508287292818
YMR004W	0	0	0.0668139149641082
YDL089W	0	1	0.0668139149641082
YGL131C	0	1	0.0668139149641082
YEL030W	0	0	0.0667770419426049
YLR209C	0	0	0.0667402095973525
YDR049W	0	1	0.0667402095973525
YGL045W	0	0	0.0667034178610805
YGR162W	0	0	0.0666666666666667
YJR058C	0	0	0.0666299559471366
YKL207W	0	1	0.0666299559471366
YGR145W	0	0	0.0665932856356632
YDL080C	0	0	0.0665566556655666
YKL021C	0	0	0.0665200659703134
YOL117W	0	0	0.0664835164835165
YKL007W	0	0	0.0664470071389347
YOR334W	0	0	0.066410537870472
YGR261C	0	0	0.0663741086121777
YBR069C	0	0	0.0663377192982456
YDL057W	0	1	0.0663377192982456
YJL035C	0	0	0.0663013698630137
YLR306W	0	0	0.0662650602409639
YOR148C	0	0	0.0662287903667214
YPL162C	0	1	0.0662287903667214
YMR186W	0	0	0.0661925601750547
YNL053W	0	0	0.0661563696008748
YPR028W	0	0	0.066120218579235
YFR008W	0	0	0.0660841070453304
YPL151C	0	0	0.0660480349344978
YAL007C	0	0	0.066012002182215
YLR447C	0	0	0.0659760087241003
YJL056C	0	0	0.0659400544959128
YBR288C	0	0	0.0659041394335512
YJR130C	0	0	0.0658682634730539
YOR056C	0	0	0.0658324265505985
YDR400W	0	0	0.0657966286025014
YDR514C	0	1	0.0657966286025014
YNL008C	0	0	0.0657608695652174
YGR233C	0	0	0.0657251493753395
YAL014C	0	0	0.0656894679695983
YHR156C	0	1	0.0656894679695983
YNL287W	0	0	0.0656538252848616
YOR350C	0	1	0.0656538252848616
YJL042W	0	0	0.0656182212581345
YCL004W	0	0	0.0655826558265583
YAR050W	0	0	0.0655471289274106
YMR101C	0	0	0.065511640498105
YGL159W	0	1	0.065511640498105
YKL004W	0	0	0.0654761904761905
YGL019W	0	0	0.065440778799351
YPL219W	0	0	0.0654054054054054
YLR113W	0	0	0.0653700702323069
YPL175W	0	0	0.0653347732181425
YOR298W	0	0	0.0652995143011333
YOL016C	0	0	0.0652642934196332
YDR065W	0	0	0.0652291105121294
YDR383C	0	1	0.0652291105121294
YCR099C	0	1	0.0652291105121294
YGR253C	0	0	0.0651939655172414
YJR049C	0	0	0.0651588583737211
YCR052W	0	0	0.0651237890204521
YOR281C	0	0	0.0650887573964497
YER062C	0	0	0.0650537634408602
YER159C	0	0	0.0650188070929608
YJR097W	0	0	0.064983888292159
YGR042W	0	0	0.0649490069779925
YHR027C	0	0	0.0649141630901287
YDL161W	0	0	0.0648793565683646
YDR415C	0	1	0.0648793565683646
YMR239C	0	0	0.0648445873526259
YDR140W	0	0	0.0648098553829673
YHR034C	0	0	0.0647751605995717
YOR244W	0	0	0.0647405029427501
YHR066W	0	0	0.0647058823529412
YGR016W	0	1	0.0647058823529412
YOR207C	0	0	0.0646712987707108
YER049W	0	0	0.0646367521367521
YPR017C	0	0	0.0646022423918847
YMR013C	0	0	0.0645677694770544
YEL036C	0	0	0.0645333333333333
YCR075C	0	0	0.064498933901919
YHR011W	0	0	0.0644645711241343
YOR307C	0	0	0.064430244941427
YIL013C	0	0	0.0643959552953699
YML097C	0	0	0.0643617021276596
[truncated: 3,790 more rows]
