# Supplementary material for: Computationally Driven, Quantitative Experiments Discover Genes Required for Mitochondrial Biogenesis
Source: PLoS Genet. 2009 Mar 20;5(3):e1000407. doi: 10.1371/journal.pgen.1000407 (PMC2648979; doi:10.1371/journal.pgen.1000407)
Supplement: Dataset S2 — Top 100 novel ensemble predictions for additional yeast biological processes. A zip file containing 387 tab-delimited text files of the ensemble predictions for the indicated Gene Ontology Biological Process Term. (21.70 MB GZ) [file pgen.1000407.s013.gz › GO_0007088.txt]

ORF	AnnotatedToTerm?	Uncharacterized_04152007?	Precision
YAL024C	1	0	1.0
YMR055C	1	0	1.0
YML064C	1	0	1.0
YNL298W	1	0	1.0
YMR001C	0	0	0.833333333333333
YPR119W	0	0	0.833333333333333
YGL116W	1	0	0.833333333333333
YHR061C	1	0	0.833333333333333
YHR152W	1	0	0.833333333333333
YGR188C	1	0	0.833333333333333
YFR028C	1	0	0.833333333333333
YGL086W	1	0	0.833333333333333
YEL061C	0	0	0.785714285714286
YOR026W	1	0	0.785714285714286
YOR195W	0	0	0.764705882352941
YER016W	1	0	0.764705882352941
YJL030W	1	0	0.764705882352941
YJL187C	0	0	0.736842105263158
YGL190C	1	0	0.736842105263158
YOR233W	0	0	0.714285714285714
YHL007C	1	0	0.714285714285714
YLR079W	0	0	0.695652173913043
YJL013C	1	0	0.695652173913043
YML109W	0	0	0.68
YAR019C	1	0	0.68
YGR092W	0	0	0.653846153846154
YBR200W	0	0	0.62962962962963
YHR191C	0	0	0.620689655172414
YBR158W	1	0	0.620689655172414
YMR078C	0	0	0.612903225806452
YLR229C	1	0	0.612903225806452
YNL098C	0	0	0.59375
YOR349W	0	0	0.575757575757576
YBR160W	0	0	0.558823529411765
YPR141C	0	0	0.555555555555556
YIL106W	1	0	0.555555555555556
YER155C	0	0	0.540540540540541
YPR135W	0	0	0.526315789473684
YEL003W	0	0	0.523809523809524
YGR113W	0	0	0.523809523809524
YHR158C	1	0	0.523809523809524
YJR053W	1	0	0.523809523809524
YML094W	0	0	0.511627906976744
YKL101W	0	0	0.5
YOR058C	0	0	0.488888888888889
YKL022C	0	0	0.478260869565217
YMR273C	0	0	0.468085106382979
YDR113C	0	0	0.458333333333333
YGR078C	0	0	0.448979591836735
YPL256C	0	0	0.44
YCL029C	0	0	0.431372549019608
YJL194W	0	0	0.423076923076923
YPL018W	0	0	0.415094339622642
YMR094W	0	0	0.407407407407407
YPL155C	0	0	0.403508771929825
YDR507C	0	0	0.403508771929825
YJL076W	1	0	0.403508771929825
YDR318W	0	0	0.396551724137931
YMR048W	0	0	0.389830508474576
YPL241C	0	0	0.383561643835616
YLL021W	0	0	0.383561643835616
YNL271C	0	0	0.383561643835616
YPL008W	0	0	0.383561643835616
YDR146C	0	0	0.383561643835616
YNL153C	0	0	0.383561643835616
YFL009W	0	0	0.383561643835616
YDL188C	1	0	0.383561643835616
YLR381W	0	0	0.383561643835616
YDL134C	1	0	0.383561643835616
YAL016W	1	0	0.383561643835616
YDR309C	1	0	0.383561643835616
YPL242C	0	0	0.383561643835616
YGL003C	1	0	0.383561643835616
YPL161C	0	0	0.381578947368421
YHR107C	0	0	0.381578947368421
YDL028C	1	0	0.381578947368421
YGL216W	0	0	0.376623376623377
YHR166C	0	0	0.371794871794872
YOR188W	0	0	0.367088607594937
YDR254W	0	0	0.3625
YKL048C	0	0	0.358024691358025
YOR127W	0	0	0.353658536585366
YLR103C	0	0	0.349397590361446
YML124C	0	0	0.345238095238095
YPL269W	0	0	0.341176470588235
YDL003W	0	0	0.337209302325581
YAR018C	0	0	0.333333333333333
YHR023W	0	0	0.329545454545455
YMR294W	0	0	0.325842696629214
YOR326W	0	0	0.32258064516129
YPL115C	0	0	0.32258064516129
YCL024W	0	0	0.32258064516129
YNL116W	1	0	0.32258064516129
YMR198W	0	0	0.319148936170213
YDL155W	0	0	0.315789473684211
YCL016C	0	0	0.3125
YJR135C	0	0	0.309278350515464
YPL116W	0	0	0.306930693069307
YOL113W	0	0	0.306930693069307
YGR014W	0	0	0.306930693069307
YGR238C	1	0	0.306930693069307
YKR037C	0	0	0.303921568627451
YGR140W	0	0	0.30188679245283
YLR200W	0	0	0.30188679245283
YER032W	0	0	0.30188679245283
YNL161W	1	0	0.30188679245283
YMR199W	0	0	0.299065420560748
YDR217C	0	0	0.296296296296296
YER114C	0	0	0.294642857142857
YLR045C	0	0	0.294642857142857
YDR054C	0	0	0.294642857142857
YAL041W	1	0	0.294642857142857
YER111C	0	0	0.292035398230089
YPL152W	0	0	0.289473684210526
YLR131C	0	0	0.28695652173913
YJL095W	0	0	0.285714285714286
YPL158C	0	1	0.285714285714286
YHR129C	0	0	0.285714285714286
YOR014W	0	0	0.285714285714286
YGR098C	1	0	0.285714285714286
YER007W	0	0	0.283333333333333
YMR032W	0	0	0.28099173553719
YNL273W	0	0	0.278688524590164
YJR092W	0	0	0.276422764227642
YGR152C	0	0	0.274193548387097
YPR046W	0	0	0.272
YBL034C	0	0	0.26984126984127
YDL047W	0	0	0.267716535433071
YOR212W	0	0	0.265625
YDR150W	0	0	0.263565891472868
YPL174C	0	0	0.261538461538462
YPR055W	0	0	0.259541984732824
YBR107C	0	0	0.257575757575758
YML034W	0	0	0.255639097744361
YER008C	0	0	0.253731343283582
YER149C	0	0	0.251851851851852
YKR090W	0	0	0.25
YDL179W	0	0	0.248175182481752
YDR103W	0	0	0.246376811594203
YLR210W	0	0	0.244604316546763
YDR379W	0	0	0.242857142857143
YNL272C	0	0	0.241379310344828
YOR025W	0	0	0.241379310344828
YAL011W	0	0	0.241379310344828
YNR047W	0	0	0.241379310344828
YDR310C	1	0	0.241379310344828
YDL042C	0	0	0.23972602739726
YGL021W	0	0	0.238095238095238
YNL233W	0	0	0.236486486486486
YJL157C	0	0	0.23489932885906
YDL225W	0	0	0.233333333333333
YLR127C	0	0	0.231788079470199
YGR108W	0	0	0.230263157894737
YCL061C	0	0	0.228758169934641
YPL253C	0	0	0.227272727272727
YML085C	0	0	0.225806451612903
YHR102W	0	0	0.224358974358974
YPL209C	0	0	0.222929936305732
YOL070C	0	1	0.222929936305732
YNL250W	0	0	0.221518987341772
YPR040W	0	0	0.220125786163522
YOR101W	0	0	0.21875
YDL056W	0	0	0.217391304347826
YGR163W	0	0	0.216049382716049
YDR356W	0	0	0.214723926380368
YKR054C	0	0	0.213414634146341
YLR085C	0	0	0.212121212121212
YPR120C	0	0	0.210843373493976
YOR171C	0	0	0.209580838323353
YOL012C	0	0	0.208333333333333
YDR359C	0	0	0.207100591715976
YCR065W	0	0	0.205882352941176
YER129W	0	0	0.204678362573099
YHR118C	0	0	0.203488372093023
YJR060W	0	0	0.202312138728324
YJL092W	0	0	0.201149425287356
YHR132C	0	0	0.201117318435754
YDR332W	0	1	0.201117318435754
YKR048C	0	0	0.201117318435754
YHR205W	0	0	0.201117318435754
YPL031C	0	0	0.201117318435754
YDR328C	1	0	0.201117318435754
YJR090C	0	0	0.2
YGL061C	0	0	0.198895027624309
YJR089W	0	0	0.197802197802198
YPL141C	0	1	0.197802197802198
YKL089W	0	0	0.19672131147541
YGR161C	0	0	0.195652173913043
YMR109W	0	0	0.194594594594595
YGL173C	0	0	0.193548387096774
YLR212C	0	0	0.192513368983957
YMR028W	0	0	0.191489361702128
YNR051C	0	0	0.19047619047619
YFR019W	0	0	0.189473684210526
YGR229C	0	0	0.18848167539267
YLR357W	0	0	0.1875
YGL240W	0	0	0.186528497409326
YJL019W	0	0	0.185567010309278
YDR052C	0	0	0.184615384615385
YNL126W	0	0	0.18407960199005
YOL036W	0	1	0.18407960199005
YMR117C	0	0	0.18407960199005
YHR084W	0	0	0.18407960199005
YMR299C	0	0	0.18407960199005
YPL032C	0	0	0.18407960199005
YMR168C	1	0	0.18407960199005
YBR156C	0	0	0.183168316831683
YFR031C	0	0	0.182266009852217
YLR353W	0	0	0.181372549019608
YPR105C	0	0	0.180487804878049
YOL027C	0	0	0.179611650485437
YHR030C	0	0	0.178743961352657
YLR319C	0	0	0.177884615384615
YGL244W	0	0	0.177033492822967
YOR249C	0	0	0.176744186046512
YIL149C	0	0	0.176744186046512
YBL084C	0	0	0.176744186046512
YDR334W	0	0	0.176744186046512
YHR172W	0	0	0.176744186046512
YJL051W	0	1	0.176744186046512
YOR073W	1	0	0.176744186046512
YLR166C	0	0	0.175925925925926
YLR362W	0	0	0.175115207373272
YGR179C	0	0	0.174311926605505
YKR095W	0	0	0.17351598173516
YDR485C	0	0	0.172727272727273
YKL049C	0	0	0.171945701357466
YCR086W	0	0	0.171171171171171
YLR190W	0	0	0.170403587443946
YDR225W	0	0	0.169642857142857
YBL085W	0	0	0.168888888888889
YDR166C	0	0	0.168141592920354
YML016C	0	0	0.167400881057269
YLR102C	0	0	0.166666666666667
YGR044C	0	0	0.165938864628821
YBR060C	0	0	0.165217391304348
YFL037W	0	0	0.164502164502165
YDR293C	0	0	0.163793103448276
YIL153W	0	0	0.163090128755365
YBR231C	0	0	0.162393162393162
YDL101C	0	0	0.161702127659574
YNL172W	0	0	0.161016949152542
YJR043C	0	0	0.160337552742616
YHR111W	0	0	0.159663865546218
YAL047C	0	0	0.158995815899582
YDR499W	0	0	0.158333333333333
YOR373W	0	0	0.157676348547718
YLR386W	0	0	0.15702479338843
YMR156C	0	0	0.156378600823045
YPL063W	0	0	0.155737704918033
YER173W	0	0	0.155102040816327
YHR135C	0	0	0.154471544715447
YGR041W	0	0	0.153846153846154
YKL135C	0	0	0.153225806451613
YCR002C	0	0	0.152610441767068
YHR154W	0	0	0.152
YGR221C	0	0	0.151394422310757
YFL008W	0	0	0.150793650793651
YIR010W	0	0	0.150197628458498
YIL144W	0	0	0.149606299212598
YPR111W	0	0	0.149019607843137
YJR076C	0	0	0.1484375
YPL255W	0	0	0.147859922178988
YPL268W	0	0	0.147286821705426
YGL168W	0	0	0.146718146718147
YKR010C	0	0	0.146153846153846
YDR118W	0	0	0.145593869731801
YOR239W	0	0	0.145038167938931
YDR200C	0	0	0.144486692015209
YNL039W	0	0	0.143939393939394
YCL032W	0	0	0.143396226415094
YNL278W	0	0	0.142857142857143
YMR190C	0	0	0.142322097378277
YJL128C	0	0	0.141791044776119
YPL055C	0	0	0.141263940520446
YLR373C	0	0	0.140740740740741
YML041C	0	0	0.140221402214022
YIL158W	0	1	0.140221402214022
YNL068C	0	0	0.139705882352941
YKL189W	0	0	0.139194139194139
YKL185W	0	0	0.138686131386861
YJR031C	0	0	0.138297872340426
YJL168C	0	0	0.138297872340426
YLR272C	0	0	0.138297872340426
YOL045W	0	0	0.138297872340426
YGR200C	0	0	0.138297872340426
YDR227W	0	0	0.138297872340426
YBR138C	0	1	0.138297872340426
YNL166C	0	0	0.138297872340426
YER133W	1	0	0.138297872340426
YPL124W	0	0	0.137809187279152
YFR036W	0	0	0.137323943661972
YLR309C	0	0	0.136842105263158
YBL105C	0	0	0.136363636363636
YOL112W	0	0	0.13588850174216
YIL142W	0	0	0.135416666666667
YGL175C	0	0	0.134948096885813
YGL233W	0	0	0.13448275862069
YDL058W	0	0	0.134020618556701
YMR179W	0	0	0.133561643835616
YLR314C	0	0	0.133105802047782
YOL068C	0	0	0.13265306122449
YJL115W	0	0	0.132203389830508
YDR478W	0	0	0.131756756756757
YDR159W	0	0	0.131313131313131
YML074C	0	0	0.130872483221477
YLR084C	0	0	0.130434782608696
YPL017C	0	1	0.130434782608696
YBR073W	0	0	0.13
YER124C	0	0	0.12987012987013
YLR215C	0	0	0.12987012987013
YGL028C	0	0	0.12987012987013
YGR028W	0	0	0.12987012987013
YNL206C	0	0	0.12987012987013
YCR033W	0	0	0.12987012987013
YER094C	0	0	0.12987012987013
YNL164C	1	0	0.12987012987013
YNL058C	0	1	0.12987012987013
YKL042W	0	0	0.129449838187702
YBL016W	0	0	0.129032258064516
YDR168W	0	0	0.128617363344051
YDR016C	0	0	0.128205128205128
YOR144C	0	0	0.12779552715655
YLR263W	0	0	0.127388535031847
YPR161C	0	0	0.126984126984127
YLR330W	0	0	0.126582278481013
YIL159W	0	0	0.126182965299685
YPR070W	0	0	0.125786163522013
YIL140W	0	0	0.125391849529781
YHR031C	0	0	0.125
YIL095W	0	0	0.124610591900312
YLR086W	0	0	0.124223602484472
YAL034W-A	0	0	0.123839009287926
YGL075C	0	0	0.123456790123457
YLR234W	0	0	0.123076923076923
YLR094C	0	0	0.122699386503067
YNL102W	0	0	0.122324159021407
YIL112W	0	0	0.121951219512195
YIL129C	0	0	0.121580547112462
YDR130C	0	0	0.121212121212121
YML095C	0	0	0.120845921450151
YKL092C	0	0	0.120481927710843
YDR488C	0	0	0.120234604105572
YNR067C	0	0	0.120234604105572
YFL047W	0	0	0.120234604105572
YML119W	0	1	0.120234604105572
YOR083W	0	0	0.120234604105572
YGL093W	0	0	0.120234604105572
YDL132W	0	0	0.120234604105572
YIL126W	0	0	0.120234604105572
YOR269W	0	0	0.120234604105572
YIL031W	1	0	0.120234604105572
YGL211W	0	0	0.119883040935673
YNL317W	0	0	0.119533527696793
YOR008C	0	0	0.119186046511628
YPL194W	0	0	0.118840579710145
YDR162C	0	0	0.11849710982659
YPL153C	0	0	0.118155619596542
YML032C	0	0	0.117816091954023
YNL261W	0	0	0.117478510028653
YDR285W	0	0	0.117142857142857
YDR110W	0	0	0.116809116809117
YOL133W	0	0	0.116477272727273
YLR286C	0	0	0.11614730878187
YDL135C	0	0	0.115819209039548
YMR138W	0	0	0.115492957746479
YML104C	0	0	0.115168539325843
YPR106W	0	1	0.115168539325843
YMR263W	0	0	0.11484593837535
YNL327W	0	0	0.114525139664804
YNL046W	0	0	0.114206128133705
YLR187W	0	1	0.114206128133705
YNL225C	0	0	0.113888888888889
YLR371W	0	0	0.113573407202216
YBR103W	0	0	0.113259668508287
YOL001W	0	0	0.112947658402204
YLR182W	0	0	0.112637362637363
YHR149C	0	1	0.112637362637363
YKR002W	0	0	0.112328767123288
YDR207C	0	0	0.112021857923497
YDL029W	0	0	0.111716621253406
YBL063W	0	0	0.111413043478261
YNL016W	0	0	0.111111111111111
YJL204C	0	0	0.110810810810811
YIL068C	0	0	0.110512129380054
YAR014C	0	0	0.110215053763441
YPR032W	0	0	0.109919571045576
YOR080W	0	0	0.109625668449198
YKL079W	0	0	0.109333333333333
YLR096W	0	0	0.109042553191489
YAL040C	0	0	0.108753315649867
YOL017W	0	0	0.108465608465608
YPR018W	0	0	0.108179419525066
YML052W	0	0	0.107894736842105
YNL059C	0	0	0.107692307692308
YMR076C	0	0	0.107692307692308
YMR312W	0	0	0.107692307692308
YOR279C	0	0	0.107692307692308
YDR301W	0	0	0.107692307692308
YPL022W	0	0	0.107692307692308
YMR224C	0	0	0.107692307692308
YIL115C	0	0	0.107692307692308
YDL017W	0	0	0.107692307692308
YHR115C	1	0	0.107692307692308
YAL029C	0	0	0.107416879795396
YDL240W	0	0	0.107142857142857
YLL003W	0	0	0.106870229007634
YGR109C	0	0	0.106598984771574
YCR008W	0	0	0.106329113924051
YGL163C	0	0	0.106060606060606
YJL078C	0	1	0.106060606060606
YKL114C	0	0	0.105793450881612
YOR038C	0	0	0.105527638190955
YOR264W	0	1	0.105527638190955
YNL066W	0	0	0.105263157894737
YKL113C	0	0	0.105
YJL085W	0	0	0.104738154613466
YGL066W	0	0	0.104622871046229
YOL145C	0	0	0.104622871046229
YLR403W	0	0	0.104622871046229
YLR115W	0	0	0.104622871046229
YIL046W	0	0	0.104622871046229
YOR372C	0	0	0.104622871046229
YER118C	0	0	0.104622871046229
YOR074C	0	0	0.104622871046229
YDR424C	0	0	0.104622871046229
YJL047C	1	0	0.104622871046229
YBR245C	0	0	0.104368932038835
YHR143W	0	0	0.104116222760291
YIL026C	0	0	0.103864734299517
YLR277C	0	0	0.103614457831325
YOR123C	0	0	0.103365384615385
YCR091W	0	0	0.103117505995204
YHR119W	0	0	0.102870813397129
YDL159W	0	0	0.102625298329356
YGR270W	0	0	0.102380952380952
YIL131C	0	0	0.102137767220903
YHR142W	0	0	0.101895734597156
YMR163C	0	0	0.101654846335697
YDL117W	0	0	0.101415094339623
YDL127W	0	0	0.101176470588235
YER003C	0	0	0.10093896713615
YJR140C	0	0	0.100702576112412
YGL167C	0	0	0.100467289719626
YOL006C	0	0	0.1002331002331
YDL074C	0	0	0.1
YML027W	0	0	0.0997679814385151
YMR219W	0	0	0.099537037037037
YGR241C	0	0	0.0993071593533487
YDR335W	0	0	0.0990783410138249
YCL037C	0	0	0.0988505747126437
YNL236W	0	0	0.0986238532110092
YDR451C	0	0	0.0983981693363844
YDR251W	0	0	0.0981735159817352
YJL090C	0	0	0.0979498861047836
YDR325W	0	0	0.0977272727272727
YLR452C	0	0	0.0975056689342404
YDR180W	0	0	0.0972850678733032
YLL010C	0	0	0.0970654627539503
YIL008W	0	0	0.0968468468468468
YDR464W	0	0	0.0966292134831461
YPL180W	0	0	0.0964125560538117
YBL024W	0	0	0.0961968680089485
YFL033C	0	0	0.0959821428571429
YDR477W	0	0	0.0957683741648107
YDR028C	0	0	0.0955555555555556
YOL076W	0	0	0.0953436807095344
YDL059C	0	0	0.0951327433628319
YDR528W	0	0	0.0949227373068433
YDR017C	0	0	0.0947136563876652
YDR014W	0	0	0.0945054945054945
YOR017W	0	0	0.0942982456140351
YOR023C	0	0	0.0940919037199125
YHR103W	0	0	0.0938864628820961
YGL092W	0	0	0.093681917211329
YJL141C	0	0	0.0934782608695652
YIR023W	0	0	0.0932754880694143
YBL009W	0	0	0.0930735930735931
YDL106C	0	0	0.0928725701943845
YDR326C	0	0	0.0926724137931035
YML065W	0	0	0.0924731182795699
YDL055C	0	0	0.092274678111588
YPL204W	0	0	0.0920770877944325
YKR029C	0	0	0.0918803418803419
YDR093W	0	0	0.0916844349680171
YDR122W	0	0	0.0914893617021277
YNL107W	0	0	0.0912951167728238
YLR262C	0	0	0.0911016949152542
YCL014W	0	0	0.0909090909090909
YOL069W	0	0	0.0907172995780591
YLR457C	0	0	0.0905263157894737
YGL194C	0	0	0.0903361344537815
YOR057W	0	0	0.090146750524109
YAL043C	0	0	0.0899581589958159
YJL201W	0	0	0.0897703549060543
YKL139W	0	0	0.0895833333333333
YJL203W	0	0	0.0893970893970894
YJL176C	0	0	0.0892116182572614
YMR232W	0	0	0.0890688259109312
YNL307C	0	0	0.0890688259109312
YGR099W	0	0	0.0890688259109312
YKL164C	0	0	0.0890688259109312
YKR082W	0	0	0.0890688259109312
YPR122W	0	0	0.0890688259109312
YDR164C	0	0	0.0890688259109312
YCR092C	0	0	0.0890688259109312
YLR032W	0	0	0.0890688259109312
YPL249C	0	0	0.0890688259109312
YKL052C	0	0	0.0890688259109312
YIR025W	1	0	0.0890688259109312
YBR112C	0	0	0.0888888888888889
YLR320W	0	0	0.0887096774193548
YOR330C	0	0	0.0885311871227364
YGR274C	0	0	0.0883534136546185
YMR070W	0	0	0.0881763527054108
YLR368W	0	0	0.088
YDR201W	0	0	0.0878243512974052
YOR033C	0	0	0.0876494023904383
YEL018W	0	0	0.0874751491053678
YDR195W	0	0	0.0873015873015873
YHL022C	0	0	0.0871287128712871
YLR383W	0	0	0.0869565217391304
YOR160W	0	0	0.0867850098619329
YMR277W	0	0	0.0866141732283465
YLR315W	0	1	0.0866141732283465
YLR313C	0	0	0.0864440078585462
YGL200C	0	0	0.0862745098039216
YBR083W	0	0	0.086105675146771
YKR083C	0	0	0.0859375
YBR038W	0	0	0.0857699805068226
YHR161C	0	0	0.0856031128404669
YNL216W	0	0	0.0854368932038835
YDL102W	0	0	0.0852713178294574
YDR490C	0	0	0.0851063829787234
YBR088C	0	0	0.0849420849420849
YMR124W	0	1	0.0849420849420849
YBR202W	0	0	0.0847784200385356
YOR216C	0	0	0.0846153846153846
YPR164W	0	0	0.0844529750479846
YOR368W	0	0	0.0842911877394636
YPR104C	0	0	0.0841300191204589
YLR424W	0	0	0.083969465648855
YIL084C	0	0	0.0838095238095238
YBR275C	0	0	0.0836501901140684
YLR399C	0	0	0.0834914611005693
YCR093W	0	0	0.0833333333333333
YGL201C	0	0	0.0831758034026465
YLR273C	0	0	0.0830188679245283
YLR248W	0	0	0.0828625235404896
YLR418C	0	0	0.0827067669172932
YJL127C	0	0	0.0825515947467167
YOR112W	0	0	0.0823970037453183
YFL027C	0	0	0.0822429906542056
YFR050C	0	0	0.082089552238806
YKL032C	0	0	0.0819366852886406
YOR304C-A	0	1	0.0819366852886406
YDR435C	0	0	0.0817843866171004
YDL146W	0	1	0.0817843866171004
YNL091W	0	0	0.0816326530612245
YDR208W	0	0	0.0814814814814815
YER177W	0	0	0.0813308687615527
YBL097W	0	0	0.0811808118081181
YPL228W	0	0	0.0810810810810811
YGL133W	0	0	0.0810810810810811
YNL106C	0	0	0.0810810810810811
YLR288C	0	0	0.0810810810810811
YLR135W	0	0	0.0810810810810811
YIR033W	0	0	0.0810810810810811
YGR009C	0	0	0.0810810810810811
YHR206W	0	0	0.0810810810810811
YEL037C	0	0	0.0810810810810811
YPR023C	0	0	0.0810810810810811
YAL035W	0	0	0.0810810810810811
YBR133C	0	0	0.0810810810810811
YDR260C	1	0	0.0810810810810811
YHR178W	0	0	0.0809352517985611
YNL088W	0	0	0.0807899461400359
YBR045C	0	0	0.0806451612903226
YAL019W	0	0	0.0805008944543828
YDR303C	0	0	0.0803571428571429
YOR362C	0	0	0.0802139037433155
YBR123C	0	0	0.0800711743772242
YBL008W	0	0	0.0799289520426288
YBL035C	0	0	0.0797872340425532
YER152C	0	1	0.0797872340425532
YOR231W	0	0	0.079646017699115
YHR200W	0	0	0.0795053003533569
YDR323C	0	0	0.0793650793650794
YKL082C	0	0	0.0792253521126761
YCR077C	0	0	0.0790861159929701
YGR004W	0	0	0.0789473684210526
YOL090W	0	0	0.0788091068301226
YKR100C	0	0	0.0786713286713287
YDR289C	0	0	0.0785340314136126
YOR290C	0	0	0.078397212543554
YMR139W	0	0	0.0782608695652174
YJR093C	0	0	0.078125
YNL188W	0	0	0.0779896013864818
YPL140C	0	0	0.0778546712802768
YAR003W	0	0	0.077720207253886
YIL118W	0	0	0.0775862068965517
YIL132C	0	0	0.0774526678141136
YOR353C	0	0	0.077319587628866
YER018C	0	0	0.0771869639794168
YOL034W	0	0	0.0770547945205479
YJL073W	0	0	0.0769230769230769
YLR183C	0	0	0.0767918088737201
YDL164C	0	0	0.0766609880749574
YDR362C	0	0	0.076530612244898
YCR009C	0	0	0.0764006791171477
YJR112W	0	0	0.076271186440678
YER164W	0	0	0.0761421319796954
YBR278W	0	0	0.0760135135135135
YCL055W	0	0	0.075885328836425
YJL039C	0	0	0.0757575757575758
YKL075C	0	0	0.0756302521008403
YEL032W	0	0	0.075503355704698
YER132C	0	0	0.0753768844221105
YLR245C	0	0	0.0752508361204013
YDR466W	0	0	0.0751252086811352
YNL289W	0	0	0.075
YDR131C	0	0	0.0748752079866889
YOR329C	0	0	0.0747508305647841
YLR015W	0	0	0.0746268656716418
YDR229W	0	0	0.0745033112582782
YJR005W	0	0	0.0743801652892562
YBR130C	0	0	0.0742574257425743
YBR289W	0	0	0.0741350906095552
YGL127C	0	0	0.0740131578947368
YPR054W	0	0	0.0738916256157636
YDR363W-A	0	0	0.0737704918032787
YGR047C	0	0	0.0736497545008183
YJR033C	0	0	0.0735294117647059
YCR038C	0	0	0.0734094616639478
YBL051C	0	0	0.0732899022801303
YBL052C	0	0	0.0731707317073171
YPL128C	0	0	0.073051948051948
YGL212W	0	0	0.0729335494327391
YIL147C	0	0	0.0728155339805825
YLR430W	0	0	0.0726978998384491
YLR176C	0	0	0.0725806451612903
YJR006W	0	0	0.072463768115942
YPL240C	0	0	0.0723472668810289
YDR097C	0	0	0.07223113964687
YOR008C-A	0	0	0.0721153846153846
YOL130W	0	0	0.072
YNL082W	0	0	0.0718849840255591
YAL013W	0	0	0.0717703349282297
YKL057C	0	0	0.071656050955414
YJL106W	0	0	0.0715421303656598
YAL053W	0	0	0.0714285714285714
YGR156W	0	0	0.0713153724247227
YLR455W	0	0	0.0712025316455696
YNL020C	0	0	0.0710900473933649
YNL097C	0	0	0.0709779179810726
YHR082C	0	0	0.0708661417322835
YGR135W	0	0	0.0707547169811321
YKL193C	0	0	0.0706436420722135
YFR027W	0	0	0.0705329153605016
YPL020C	0	0	0.0704225352112676
YER093C	0	0	0.0703125
YOR322C	0	0	0.0702028081123245
YPL042C	0	0	0.0700934579439252
YJL029C	0	0	0.0699844479004666
YLR055C	0	0	0.0698757763975155
YPL233W	0	0	0.0697674418604651
YJR009C	0	0	0.0696594427244582
YDR481C	0	0	0.0695517774343122
YIL079C	0	0	0.0694444444444444
YOL115W	0	0	0.0693815987933635
YLR310C	0	0	0.0693815987933635
YLR097C	0	0	0.0693815987933635
YPL101W	0	0	0.0693815987933635
YPR060C	0	0	0.0693815987933635
YNL215W	0	1	0.0693815987933635
YFR040W	0	0	0.0693815987933635
YDR263C	0	0	0.0693815987933635
YDR315C	0	0	0.0693815987933635
YMR153W	0	0	0.0693815987933635
YBR050C	0	0	0.0693815987933635
YMR311C	0	0	0.0693815987933635
YDR400W	0	0	0.0693815987933635
YJL074C	0	0	0.0693815987933635
YNL218W	0	0	0.0693815987933635
YOR178C	1	0	0.0693815987933635
YOR060C	0	0	0.0692771084337349
YER172C	0	0	0.069219440353461
YNR010W	0	0	0.069219440353461
YMR258C	0	1	0.069219440353461
YBL061C	0	0	0.069219440353461
YER105C	0	0	0.069219440353461
YEL015W	0	0	0.069219440353461
YDL176W	0	1	0.069219440353461
YML088W	0	0	0.069219440353461
YKL179C	0	0	0.069219440353461
YDR081C	0	0	0.069219440353461
YGL058W	0	0	0.069219440353461
YDR439W	0	0	0.069219440353461
YNR023W	0	0	0.069219440353461
YNL262W	0	0	0.069219440353461
YJL149W	0	1	0.069219440353461
YGL241W	0	0	0.069219440353461
YDR369C	0	0	0.069219440353461
YFL034C-B	1	0	0.069219440353461
YIL005W	0	0	0.0691176470588235
YPL267W	0	0	0.0690647482014388
YLR228C	0	0	0.0690647482014388
YNL158W	0	0	0.0690647482014388
YDR440W	0	0	0.0690647482014388
YDR261C	0	0	0.0690647482014388
YHR079C	0	0	0.0690647482014388
YGL151W	0	0	0.0690647482014388
YOL004W	0	0	0.0690647482014388
YOR360C	0	0	0.0690647482014388
YER068W	0	0	0.0690647482014388
YLL004W	0	0	0.0690647482014388
YMR223W	0	0	0.0690647482014388
YLR095C	0	0	0.0690647482014388
YMR036C	0	0	0.0690647482014388
YNL078W	1	0	0.0690647482014388
YNL189W	0	0	0.0689655172413793
YIL038C	0	0	0.0688665710186514
YPL127C	0	0	0.0687679083094556
YOL128C	0	0	0.0686695278969957
YJL025W	0	0	0.0685714285714286
YDR179C	0	0	0.0684736091298146
YPL137C	0	0	0.0683760683760684
YFR003C	0	0	0.0682788051209104
YDL008W	0	0	0.0681818181818182
YBR009C	0	0	0.0680851063829787
YDR147W	0	0	0.0679886685552408
YLR006C	0	0	0.0678925035360679
YLL043W	0	0	0.0677966101694915
YHR195W	0	0	0.0677009873060649
YPL122C	0	0	0.0676056338028169
YKL112W	0	0	0.0675105485232067
YKR008W	0	0	0.0674157303370786
YLR352W	0	1	0.0674157303370786
YOR265W	0	0	0.0673211781206171
YDR228C	0	0	0.0672268907563025
YKR086W	0	0	0.0671328671328671
YJL006C	0	0	0.0670391061452514
YBR098W	0	0	0.0669456066945607
YLR442C	0	0	0.0668523676880223
YMR238W	0	0	0.066759388038943
YPL086C	0	0	0.0666666666666667
YDR306C	0	0	0.0665742024965326
YHR005C	0	0	0.0664819944598338
YNR009W	0	0	0.0663900414937759
YJR032W	0	0	0.0662983425414365
YLR335W	0	0	0.0662068965517241
YLR384C	0	0	0.0661157024793388
YDR013W	0	0	0.0660247592847318
YAR002W	0	0	0.0659340659340659
YOR129C	0	0	0.065843621399177
YLR376C	0	0	0.0657534246575342
YLR429W	0	0	0.0656634746922025
YBR171W	0	0	0.0655737704918033
YBR175W	0	0	0.0654843110504775
YIR002C	0	0	0.0653950953678474
YOR043W	0	0	0.0653061224489796
YDR461W	0	0	0.0652173913043478
YPR188C	0	0	0.0651289009497965
YOR304W	0	0	0.0650406504065041
YCR099C	0	1	0.0650406504065041
YIL034C	0	0	0.0649526387009472
YLR043C	0	0	0.0648648648648649
YDL020C	0	0	0.0647773279352227
YFR013W	0	0	0.0646900269541779
YDL116W	0	0	0.0646029609690444
YGL077C	0	0	0.0645161290322581
YMR291W	0	1	0.0645161290322581
YDR202C	0	0	0.0644295302013423
YGL073W	0	0	0.064343163538874
YLR305C	0	0	0.0642570281124498
YGR196C	0	1	0.0642570281124498
YLR321C	0	0	0.0641711229946524
YJR138W	0	1	0.0641711229946524
YNL118C	0	0	0.0640854472630174
YDR538W	0	0	0.064
YGR230W	0	0	0.0639147802929427
YPL150W	0	1	0.0639147802929427
YJL020C	0	0	0.0638297872340425
YBR215W	0	0	0.0637450199203187
YMR127C	0	0	0.0636604774535809
YJL041W	0	0	0.0635761589403974
YNL136W	0	0	0.0634920634920635
YOL116W	0	0	0.0634081902245707
YDL197C	0	0	0.0633245382585752
YBL046W	0	0	0.0632411067193676
YMR307W	0	0	0.0631578947368421
YNL229C	0	0	0.0630749014454665
YJL061W	0	0	0.062992125984252
YOR179C	0	0	0.0629095674967235
YNL222W	0	0	0.06282722513089
YOL051W	0	0	0.0627450980392157
YPR028W	0	0	0.0626631853785901
YOR140W	0	0	0.0625814863102999
YDR532C	0	0	0.0625
YGL060W	0	1	0.0625
YIL123W	0	0	0.0624187256176853
YMR270C	0	0	0.0623376623376623
YNL304W	0	0	0.0622568093385214
YOR341W	0	0	0.0621761658031088
YLR206W	0	0	0.0620957309184994
YGL174W	0	0	0.062015503875969
YGL113W	0	0	0.0619354838709677
YDR320C-A	0	0	0.0618556701030928
YNL154C	0	0	0.0617760617760618
YIL015W	0	0	0.0616966580976864
YMR172W	0	0	0.061617458279846
YOR275C	0	0	0.0615384615384615
YNL007C	0	0	0.0614596670934699
YDL057W	0	1	0.0614596670934699
YAL026C	0	0	0.061381074168798
YEL022W	0	0	0.0613026819923372
YJL058C	0	0	0.0612244897959184
YPL049C	0	0	0.0611464968152866
YKL108W	0	0	0.0610687022900763
YPL016W	0	0	0.0609911054637865
YHR153C	0	0	0.0609137055837563
YAR007C	0	0	0.0608365019011407
YJL099W	0	0	0.0607594936708861
YIL138C	0	0	0.0606826801517067
YBL011W	0	0	0.0606060606060606
YGR119C	0	0	0.0605296343001261
YML061C	0	0	0.0604534005037783
YKR055W	0	0	0.060377358490566
YLL018C-A	0	0	0.0603015075376884
YGL025C	0	0	0.0602258469259724
YPR124W	0	0	0.0601503759398496
YOR098C	0	0	0.0600750938673342
YMR266W	0	0	0.06
YDR469W	0	0	0.0599250936329588
YCL063W	0	0	0.0598503740648379
YDR170C	0	0	0.0597758405977584
YNL243W	0	0	0.0597014925373134
YDR004W	0	0	0.0596273291925466
YBR059C	0	0	0.0595533498759305
YDR283C	0	0	0.0594795539033457
YDR181C	0	0	0.0594059405940594
YLL049W	0	1	0.0594059405940594
YGR246C	0	0	0.0593325092707046
YJL130C	0	0	0.0592592592592593
YKL007W	0	0	0.0591861898890259
YOL081W	0	0	0.0591133004926108
YLR258W	0	0	0.0590405904059041
YBR095C	0	0	0.058968058968059
YML058W	0	0	0.0588957055214724
YAL001C	0	0	0.0588235294117647
YER151C	0	0	0.0587515299877601
YBL014C	0	0	0.058679706601467
YOR313C	0	0	0.0586080586080586
YLL046C	0	0	0.0585365853658537
YAR008W	0	0	0.0584652862362972
YBL042C	0	0	0.0583941605839416
YBR233W-A	0	0	0.0583232077764277
YER099C	0	0	0.058252427184466
YKL088W	0	0	0.0581818181818182
YHR014W	0	0	0.0581113801452785
YJL042W	0	0	0.0580411124546554
YPL125W	0	0	0.0579710144927536
YMR154C	0	0	0.0579010856453559
YIL128W	0	0	0.0578313253012048
YNL064C	0	0	0.0577617328519856
YLR240W	0	0	0.0576923076923077
YNL293W	0	0	0.0576230492196879
YDR238C	0	0	0.0575539568345324
YNL010W	0	1	0.0575539568345324
YKL204W	0	0	0.0574850299401198
YER104W	0	0	0.0574162679425837
YER116C	0	0	0.0573476702508961
YKL209C	0	0	0.0572792362768496
YER013W	0	0	0.0572109654350417
YDR392W	0	0	0.0571428571428571
YKR020W	0	0	0.0570749108204518
YPL082C	0	0	0.0570071258907363
YNL054W	0	0	0.0569395017793594
YBL079W	0	0	0.0568720379146919
YOR273C	0	0	0.0568047337278106
YGL094C	0	0	0.0567375886524823
YOR308C	0	0	0.0566706021251476
YGL158W	0	0	0.0566037735849057
YJL164C	0	0	0.0565371024734982
YKL203C	0	0	0.0564705882352941
YDR388W	0	0	0.0564042303172738
YBR040W	0	0	0.0563380281690141
YDR089W	0	0	0.0562719812426729
YGL155W	0	0	0.0562060889929742
YJL146W	0	0	0.056140350877193
YLR233C	0	0	0.0560747663551402
YPR031W	0	0	0.0560093348891482
YJR134C	0	1	0.0560093348891482
YMR192W	0	0	0.0559440559440559
YMR065W	0	0	0.0558789289871944
YMR125W	0	0	0.0558139534883721
YPR029C	0	0	0.0557491289198606
YJL091C	0	0	0.0556844547563805
YJL129C	0	0	0.0556199304750869
YKL129C	0	0	0.0555555555555556
YER070W	0	0	0.0554913294797688
YNL294C	0	0	0.0554272517321016
YGL145W	0	0	0.055363321799308
YIL135C	0	0	0.0552995391705069
YPL007C	0	0	0.0552359033371692
YDL154W	0	0	0.0551724137931034
YPR171W	0	0	0.0551090700344432
YPL047W	0	0	0.055045871559633
YEL016C	0	0	0.0549828178694158
YMR073C	0	0	0.0549199084668192
YKL059C	0	0	0.0548571428571429
YOL054W	0	0	0.0547945205479452
YFL026W	0	0	0.0547320410490308
YHR186C	0	0	0.0546697038724374
YGL179C	0	0	0.0546075085324232
YDR176W	0	0	0.0545454545454545
YFR005C	0	0	0.054483541430193
YNL311C	0	0	0.054421768707483
YDR389W	0	0	0.0543601359003398
YGR065C	0	0	0.0542986425339367
YCR084C	0	0	0.0542372881355932
YHR040W	0	0	0.054176072234763
YKL018W	0	0	0.0541149943630214
YOR241W	0	0	0.0540540540540541
YGL139W	0	0	0.0539932508436445
YLR098C	0	0	0.0539325842696629
YKL045W	0	0	0.0538720538720539
YLR220W	0	0	0.0538116591928251
YML103C	0	0	0.0537513997760358
YIR003W	0	1	0.0537513997760358
YMR159C	0	0	0.0536912751677852
YIR015W	0	0	0.0536312849162011
YDL105W	0	0	0.0535714285714286
YOL078W	0	0	0.0535117056856187
YBL023C	0	0	0.0534521158129176
YDL232W	0	0	0.053392658509455
YGR278W	0	0	0.0533333333333333
YGR170W	0	0	0.0532741398446171
YOR110W	0	0	0.0532150776053215
YML021C	0	0	0.053156146179402
YLR425W	0	0	0.0530973451327434
YOR346W	0	0	0.0530386740331492
YOR045W	0	0	0.0529801324503311
YER022W	0	0	0.0529217199558986
YDR189W	0	0	0.052863436123348
YOR109W	0	0	0.0528052805280528
YCR042C	0	0	0.0527472527472527
YOR156C	0	0	0.0526893523600439
YDR183W	0	0	0.0526315789473684
YJR075W	0	0	0.0525739320920044
YNR008W	0	0	0.0525164113785558
YML046W	0	0	0.0524590163934426
YJL080C	0	0	0.0524017467248908
YML071C	0	0	0.0523446019629226
YBR102C	0	0	0.0522875816993464
YPR176C	0	0	0.0522306855277476
YLR071C	0	0	0.0521739130434783
YNL199C	0	0	0.0521172638436482
YOR351C	0	0	0.052060737527115
YMR218C	0	0	0.0520043336944745
YGR224W	0	0	0.051948051948052
YPR019W	0	0	0.0518918918918919
YOL096C	0	0	0.0518358531317495
YKL028W	0	0	0.0517799352750809
YNL094W	0	0	0.0517241379310345
YOL100W	0	0	0.0516684607104413
YDL103C	0	0	0.0516129032258065
YGL049C	0	0	0.0515574650912997
YDR141C	0	0	0.0515021459227468
YGR281W	0	0	0.0514469453376206
YPL181W	0	0	0.0513918629550321
YLL014W	0	1	0.0513918629550321
YJL124C	0	0	0.0513368983957219
YDR294C	0	0	0.0512820512820513
YOL117W	0	0	0.0512273212379936
YDR139C	0	0	0.0511727078891258
YNL283C	0	0	0.0511182108626198
YMR075W	0	0	0.051063829787234
YGR271W	0	0	0.051009564293305
YDR264C	0	0	0.0509554140127389
YJL110C	0	0	0.0509013785790032
YIL150C	0	0	0.0508474576271186
YGR166W	0	0	0.0507936507936508
YDR212W	0	0	0.0507399577167019
YER167W	0	0	0.0506863780359029
YMR227C	0	0	0.0506329113924051
YGR217W	0	0	0.0505795574288725
YPL138C	0	0	0.0505263157894737
YLR028C	0	0	0.0504731861198738
YER054C	0	0	0.0504201680672269
YDL109C	0	0	0.0503672612801679
YJR050W	0	0	0.050314465408805
YNL330C	0	0	0.050261780104712
YER122C	0	0	0.0502092050209205
YBR223C	0	0	0.0501567398119122
YNR031C	0	0	0.0501043841336117
YMR204C	0	0	0.0500521376433785
YNL127W	0	0	0.05
YDR348C	0	1	0.05
YKR028W	0	0	0.0499479708636837
YHR007C	0	0	0.0498960498960499
YLR287C	0	1	0.0498960498960499
YDL195W	0	0	0.0498442367601246
YDR518W	0	0	0.0497925311203319
YLL006W	0	0	0.049740932642487
YER166W	0	0	0.0496894409937888
YCR066W	0	0	0.0496380558428128
YLL002W	0	0	0.0495867768595041
YBR057C	0	0	0.0495356037151703
YDR480W	0	0	0.0494845360824742
YGR218W	0	0	0.0494335736354274
YJL170C	0	0	0.0493827160493827
YPR178W	0	0	0.0493319630010277
YDR363W	0	0	0.0492813141683778
YJR127C	0	0	0.0492307692307692
YFR002W	0	0	0.0491803278688525
YAR050W	0	0	0.0491299897645855
YKL073W	0	0	0.049079754601227
YHR114W	0	0	0.0490296220633299
YDR153C	0	0	0.0489795918367347
YDR246W	0	0	0.0489296636085627
YFR016C	0	1	0.0489296636085627
YMR140W	0	0	0.0488798370672098
YBL032W	0	0	0.0488301119023398
YCL027W	0	0	0.0487804878048781
YKR084C	0	0	0.0487309644670051
YJL179W	0	0	0.0486815415821501
YMR214W	0	0	0.0486322188449848
YML047C	0	0	0.048582995951417
YKR038C	0	0	0.0485338725985844
YER059W	0	0	0.0484848484848485
YDL040C	0	0	0.0484359233097881
YGR040W	0	0	0.0483870967741935
YDR393W	0	0	0.0483383685800604
YGR089W	0	0	0.0482897384305835
YBL047C	0	0	0.0482412060301508
YDR501W	0	0	0.0481927710843374
YBL106C	0	0	0.0481444332998997
YER095W	0	0	0.0480961923847695
YDR144C	0	0	0.048048048048048
YDR523C	0	0	0.048
YNL267W	0	0	0.047952047952048
YDL145C	0	0	0.0479041916167665
YHR036W	0	0	0.0478564307078764
YFL023W	0	0	0.047808764940239
YCL010C	0	0	0.0477611940298507
YER040W	0	0	0.047713717693837
YKL025C	0	0	0.0476663356504469
YNL297C	0	0	0.0476190476190476
YLR039C	0	0	0.0475718533201189
YGR130C	0	1	0.0475718533201189
YPL011C	0	0	0.0475247524752475
YFR041C	0	0	0.0474777448071217
YPL075W	0	0	0.0474308300395257
YDR457W	0	0	0.0473840078973346
YLR414C	0	1	0.0473840078973346
YLR436C	0	0	0.0473372781065089
YNL197C	0	0	0.0472906403940887
YOR162C	0	0	0.047244094488189
YFR034C	0	0	0.0471976401179941
YER033C	0	1	0.0471976401179941
YJL209W	0	0	0.0471512770137525
YHL028W	0	0	0.0471050049067713
YNL183C	0	0	0.0470588235294118
YBR069C	0	0	0.0470127326150832
YDR213W	0	0	0.0469667318982387
YBL007C	0	0	0.0469208211143695
YDL239C	0	0	0.046875
YBR049C	0	0	0.0468292682926829
YMR308C	0	0	0.0467836257309941
YLR144C	0	0	0.0467380720545277
YDR253C	0	0	0.0466926070038911
YNR052C	0	0	0.0466472303206997
YKL125W	0	0	0.0466019417475728
YIL037C	0	0	0.046556741028128
YNR011C	0	0	0.0465116279069767
YHL009C	0	0	0.0464666021297193
YML059C	0	0	0.04642166344294
YNR049C	0	0	0.0463768115942029
YOL067C	0	0	0.0463320463320463
YDR460W	0	0	0.0462873674059788
YMR047C	0	0	0.046242774566474
YDR386W	0	0	0.0461982675649663
YOR321W	0	0	0.0461538461538462
YPL133C	0	0	0.0461095100864553
YMR295C	0	1	0.0461095100864553
YDL033C	0	0	0.0460652591170825
YCR089W	0	0	0.0460210930009588
YMR016C	0	0	0.0459770114942529
YNL309W	0	0	0.045933014354067
YLL028W	0	0	0.0458891013384321
YGL229C	0	0	0.0458452722063037
YNL279W	0	0	0.0458015267175573
YKL165C	0	0	0.0457578646329838
YER019W	0	0	0.0457142857142857
YNL167C	0	0	0.0456707897240723
YOR027W	0	0	0.0456273764258555
YGL043W	0	0	0.0455840455840456
YGR063C	0	0	0.0455407969639469
YNL079C	0	0	0.0454976303317536
YDR416W	0	0	0.0454545454545455
YOR165W	0	0	0.0454115421002838
YJL005W	0	0	0.0453686200378072
YNL080C	0	0	0.0453257790368272
YJL192C	0	0	0.0452830188679245
YCR094W	0	0	0.0452403393025448
YDR304C	0	1	0.0452403393025448
YNL180C	0	0	0.0451977401129944
YGR261C	0	0	0.0451552210724365
YPL195W	0	0	0.0451127819548872
YOL031C	0	0	0.0450704225352113
YLR268W	0	0	0.0450281425891182
YBR198C	0	0	0.0449859418931584
YFL029C	0	0	0.0449438202247191
YLR138W	0	0	0.0449017773620206
YDL226C	0	0	0.0448598130841121
YFL049W	0	0	0.0448179271708683
YIL143C	0	0	0.0447761194029851
YLL038C	0	0	0.0447343895619758
YGR056W	0	0	0.0446927374301676
YNL047C	0	0	0.0446511627906977
YPR151C	0	0	0.0446096654275093
YAR042W	0	0	0.0445682451253482
YJR042W	0	0	0.0445269016697588
YOL135C	0	0	0.0444856348470806
YGL032C	0	0	0.0444444444444444
YPL192C	0	0	0.0444033302497687
YPR010C	0	0	0.044362292051756
YAL017W	0	0	0.0443213296398892
YJR110W	0	0	0.044280442804428
YNL090W	0	0	0.0442396313364055
YPR175W	0	0	0.0441988950276243
YPL208W	0	0	0.0441582336706532
YJL014W	0	0	0.0441176470588235
YIR009W	0	0	0.0440771349862259
YNL288W	0	0	0.0440366972477064
YGR184C	0	0	0.0439963336388634
YDR420W	0	0	0.043956043956044
YBL003C	0	0	0.0439158279963403
YAL063C	0	0	0.0438756855575868
YDR206W	0	0	0.0438356164383562
YML114C	0	0	0.0437956204379562
YNL201C	0	0	0.0437556973564266
YKL046C	0	0	0.0437158469945355
YLR025W	0	0	0.0436760691537762
YDR279W	0	0	0.0436363636363636
YOR087W	0	0	0.0435967302452316
YER168C	0	0	0.043557168784029
YDR390C	0	0	0.043517679057117
YPL085W	0	0	0.0434782608695652
YBL095W	0	1	0.0434782608695652
YIL002C	0	0	0.0434389140271493
YOR070C	0	0	0.0433996383363472
YMR147W	0	1	0.0433996383363472
YLR396C	0	0	0.043360433604336
YDR423C	0	0	0.0433212996389892
YML126C	0	0	0.0432822362488729
YJR046W	0	0	0.0432432432432432
YJR084W	0	0	0.0432043204320432
YGL016W	0	0	0.0431654676258993
YDR407C	0	0	0.0431266846361186
YML063W	0	0	0.0430879712746858
YEL056W	0	0	0.0430493273542601
YKL149C	0	0	0.043010752688172
YGL180W	0	0	0.0429722470904208
YGR198W	0	0	0.0429338103756708
YLR065C	0	1	0.0429338103756708
YDL207W	0	0	0.0428954423592493
YDR108W	0	0	0.0428571428571429
YOR217W	0	0	0.0428189116859946
YHR041C	0	0	0.0427807486631016
YGR006W	0	0	0.0427426536064114
YDL220C	0	0	0.0427046263345196
YJL183W	0	0	0.0426666666666667
YCL051W	0	0	0.0426287744227353
YPL190C	0	0	0.0425909494232476
YLR265C	0	0	0.0425531914893617
YBL013W	0	0	0.0425155004428698
YMR058W	0	0	0.0424778761061947
YDR034C	0	0	0.0424403183023873
YIL033C	0	0	0.0424028268551237
YDR422C	0	0	0.0423654015887026
YNL251C	0	0	0.0423280423280423
YIL085C	0	0	0.0422907488986784
YPR058W	0	0	0.0422535211267606
YIL122W	0	0	0.0422163588390501
YOL072W	0	0	0.0421792618629174
YBR028C	0	1	0.0421792618629174
YBR081C	0	0	0.0421422300263389
YGR191W	0	0	0.0421052631578947
YCR014C	0	0	0.042068361086766
YER060W-A	0	1	0.042068361086766
YIL035C	0	0	0.042031523642732
YMR231W	0	0	0.041994750656168
YOR030W	0	0	0.041958041958042
YPR042C	0	0	0.0419213973799127
YDR372C	0	0	0.0418848167539267
YPR107C	0	0	0.041848299912816
YLR052W	0	0	0.0418118466898955
YOR081C	0	0	0.0417754569190601
YLR104W	0	1	0.0417754569190601
YDL108W	0	0	0.0417391304347826
YLR224W	0	0	0.0417028670721112
YJR003C	0	0	0.0416666666666667
YML111W	0	0	0.0416305290546401
YJR059W	0	0	0.0415944540727903
YER143W	0	0	0.0415584415584416
YER031C	0	0	0.041522491349481
YIL021W	0	0	0.0414866032843561
YMR155W	0	1	0.0414866032843561
YJL060W	0	0	0.0414507772020725
YPR034W	0	0	0.0414150129421915
YLR260W	0	0	0.0413793103448276
YNR044W	0	0	0.041343669250646
YER171W	0	0	0.0413080895008606
YNL287W	0	0	0.0412725709372313
YNL221C	0	0	0.0412371134020619
YOL138C	0	0	0.0412017167381974
YJL084C	0	1	0.0412017167381974
YNL207W	0	0	0.0411663807890223
YHR134W	0	0	0.0411311053984576
YOL091W	0	0	0.0410958904109589
YLR219W	0	0	0.0410607356715141
YIR018W	0	0	0.041025641025641
YNL021W	0	0	0.0409906063193851
YPL203W	0	0	0.0409556313993174
YOL095C	0	0	0.040920716112532
YLR393W	0	0	0.0408858603066439
YML100W-A	0	1	0.0408858603066439
YOR227W	0	1	0.0408858603066439
YMR292W	0	0	0.0408510638297872
YHR201C	0	0	0.0408163265306122
YLR433C	0	0	0.0407816482582838
YIL009W	0	0	0.0407470288624788
YEL031W	0	0	0.0407124681933842
YGR007W	0	0	0.0406779661016949
YDR412W	0	0	0.0406435224386113
YER107C	0	0	0.0406091370558376
YPL120W	0	0	0.040574809805579
YBR135W	0	0	0.0405405405405405
YPL083C	0	0	0.0405063291139241
YIL083C	0	0	0.0404721753794266
YGL238W	0	0	0.0404380791912384
YJR079W	0	1	0.0404380791912384
YOR302W	0	0	0.0404040404040404
YHR150W	0	0	0.0403700588730025
YMR038C	0	0	0.0403361344537815
YMR212C	0	0	0.0403022670025189
YDL005C	0	0	0.0402684563758389
YMR191W	0	1	0.0402684563758389
YJR021C	0	0	0.0402347024308466
YHR194W	0	0	0.0402010050251256
YNL282W	0	0	0.0401673640167364
YPR179C	0	0	0.040133779264214
YHR073W	0	0	0.0401002506265664
YHR012W	0	0	0.0400667779632721
YPL175W	0	0	0.0400333611342786
YHR090C	0	0	0.04
YLR114C	0	0	0.0399666944213156
YLR451W	0	0	0.0399334442595674
YPR129W	0	0	0.0399002493765586
YBR065C	0	0	0.0398671096345515
YDL231C	0	0	0.0398340248962656
YFR037C	0	0	0.0398009950248756
YKL015W	0	0	0.0397680198840099
YKR101W	0	0	0.0397350993377483
YJL081C	0	0	0.0397022332506203
YDR524C	0	0	0.0396694214876033
YLR342W	0	0	0.0396366639141206
YGL124C	0	0	0.0396039603960396
YGL070C	0	0	0.0395713107996702
YMR063W	0	0	0.0395387149917628
YOL062C	0	0	0.0395061728395062
YDR125C	0	0	0.0394736842105263
YLL001W	0	0	0.0394412489728841
YGL210W	0	0	0.0394088669950739
YGL237C	0	0	0.0393765381460213
YLR067C	0	0	0.039344262295082
YAL023C	0	0	0.0393120393120393
YMR301C	0	0	0.0392798690671031
YOR194C	0	0	0.0392477514309076
YOL089C	0	0	0.0392156862745098
YDR452W	0	0	0.0391836734693878
YDL013W	0	0	0.0391517128874388
YDL170W	0	0	0.039119804400978
YCR030C	0	1	0.039119804400978
YDR143C	0	0	0.0390879478827362
YBR260C	0	0	0.0390561432058584
YOL103W	0	0	0.0390243902439024
YKL178C	0	0	0.0389926888708367
YGR013W	0	0	0.038961038961039
YLL022C	0	0	0.0389294403892944
YMR091C	0	0	0.0388978930307942
YML031W	0	0	0.0388663967611336
YKL166C	0	0	0.0388349514563107
YOL060C	0	0	0.0388035569927243
YIL044C	0	0	0.0387722132471729
YOR247W	0	0	0.0387409200968523
YDR027C	0	0	0.0387096774193548
YFR010W	0	0	0.0386784850926672
YLL034C	0	0	0.0386473429951691
YER176W	0	0	0.0386162510056315
YNL291C	0	0	0.0385852090032154
YAL007C	0	0	0.0385542168674699
YNL119W	0	0	0.0385232744783307
YKL037W	0	1	0.0385232744783307
YPR133C	0	0	0.0384923817161187
YIL063C	0	0	0.0384615384615385
YPL045W	0	0	0.0384307445956765
YOR358W	0	0	0.0384
YDR351W	0	0	0.0383693045563549
YGR049W	0	0	0.0383386581469649
YJL065C	0	0	0.0383080606544294
YMR167W	0	0	0.0382775119617225
YOR299W	0	0	0.0382470119521912
YOR061W	0	0	0.0382165605095541
YBR281C	0	0	0.0381861575178998
YOR254C	0	0	0.0381558028616852
YNL145W	0	0	0.0381254964257347
YLR238W	0	0	0.0380952380952381
YJR049C	0	0	0.0380650277557494
YGL207W	0	0	0.0380348652931854
YJR141W	0	0	0.0380047505938242
YBR276C	0	0	0.0379746835443038
YDR088C	0	0	0.0379446640316206
YOR113W	0	0	0.037914691943128
YJL125C	0	0	0.0378847671665351
YIR006C	0	0	0.0378548895899054
YOR066W	0	1	0.0378548895899054
YLR440C	0	0	0.0378250591016548
YEL059C-A	0	0	0.0377952755905512
YAL002W	0	0	0.037765538945712
YLR274W	0	0	0.0377358490566038
YLL045C	0	0	0.0377062058130401
YKL116C	0	0	0.0376766091051805
YPL156C	0	0	0.0376470588235294
YGR003W	0	0	0.0376175548589342
YML099C	0	0	0.0375880971025842
YLR329W	0	0	0.0375586854460094
YBL103C	0	0	0.037529319781079
YER123W	0	0	0.0375
YNL072W	0	0	0.0374707259953162
YDR364C	0	0	0.0374414976599064
YIL090W	0	0	0.0374123148869836
YPL106C	0	0	0.0373831775700935
YLR337C	0	0	0.0373540856031128
YPL189W	0	0	0.0373250388802488
YBR030W	0	0	0.0372960372960373
YMR129W	0	0	0.0372670807453416
YMR021C	0	0	0.0372381691233514
YMR288W	0	0	0.0372093023255814
YPL219W	0	0	0.0371804802478699
YOR039W	0	0	0.0371517027863777
YAR031W	0	0	0.037122969837587
YML112W	0	0	0.0370942812982998
YNL238W	0	0	0.0370656370656371
YOL021C	0	0	0.037037037037037
YMR216C	0	0	0.0370090634441088
YHR013C	0	0	0.0370090634441088
YPL003W	0	0	0.0370090634441088
YDR099W	0	0	0.0370090634441088
YDR320C	0	0	0.0370090634441088
YMR106C	0	0	0.0370090634441088
YER109C	0	0	0.0370090634441088
YGL130W	0	0	0.0370090634441088
YGR202C	0	0	0.0370090634441088
YHR069C	0	0	0.0370090634441088
YOL066C	0	0	0.0370090634441088
YMR268C	0	0	0.0370090634441088
YER147C	0	0	0.0370090634441088
YGL172W	0	0	0.0370090634441088
YJR035W	0	0	0.0370090634441088
YDR047W	0	0	0.0370090634441088
YMR176W	0	0	0.0370090634441088
YDR411C	0	0	0.0370090634441088
YKL105C	0	1	0.0370090634441088
YGR054W	0	0	0.0370090634441088
YNL084C	0	0	0.0370090634441088
YMR285C	0	0	0.0370090634441088
YOR340C	0	0	0.0370090634441088
YOR172W	0	0	0.0370090634441088
YDL095W	0	0	0.0370090634441088
YNL123W	0	0	0.0370090634441088
YDL112W	0	0	0.0370090634441088
YER157W	0	0	0.0370090634441088
YOR198C	1	0	0.0370090634441088
YLR016C	0	0	0.0369811320754717
YGR116W	0	0	0.0369532428355958
YGL087C	0	0	0.0369253956292389
YNL312W	0	0	0.0368975903614458
YDR138W	0	0	0.036869826937547
YJR040W	0	0	0.0368421052631579
YGL159W	0	1	0.0368421052631579
YFL017C	0	0	0.0368144252441773
YDR219C	0	0	0.0367867867867868
YDR410C	0	0	0.0367591897974494
YMR306W	0	0	0.0367316341829085
YPR190C	0	0	0.0367041198501873
YMR013C	0	0	0.0366766467065868
YDL193W	0	0	0.0366492146596859
YDR126W	0	0	0.0366218236173393
YAL021C	0	0	0.0365944734876774
YDR366C	0	1	0.0365944734876774
YER014W	0	0	0.0365671641791045
YKL130C	0	0	0.0365398956002983
YBR109C	0	0	0.0365126676602086
YMR177W	0	0	0.0364854802680566
YIL048W	0	0	0.0364583333333333
YJR119C	0	0	0.0364312267657993
YML127W	0	0	0.0364041604754829
YLR389C	0	0	0.03637713437268
YLR410W	0	0	0.0363501483679525
YOR324C	0	0	0.0363232023721275
YLL008W	0	0	0.0362962962962963
YDL227C	0	0	0.0362694300518135
YDL209C	0	0	0.0362426035502959
YOR267C	0	0	0.0362158167036216
YLL007C	0	1	0.0362158167036216
YGL166W	0	0	0.0361890694239291
YOR048C	0	0	0.0361623616236162
YKR031C	0	0	0.0361356932153392
YDR436W	0	0	0.0361090641120118
YOR189W	0	1	0.0361090641120118
YDR419W	0	0	0.0360824742268041
YMR186W	0	0	0.036055923473142
YGR072W	0	0	0.0360294117647059
YJL035C	0	0	0.0360029390154298
YPR113W	0	0	0.0359765051395007
YDR311W	0	0	0.0359501100513573
YOR076C	0	0	0.0359237536656892
YER162C	0	0	0.0358974358974359
YBL088C	0	0	0.0358711566617862
YLR011W	0	0	0.035844915874177
YGL162W	0	0	0.0358187134502924
YOR151C	0	0	0.0357925493060628
YPL040C	0	0	0.0357664233576642
YGR225W	0	0	0.0357403355215171
YGL027C	0	0	0.0357142857142857
YOR242C	0	0	0.0356882738528769
YBR054W	0	1	0.0356882738528769
YLR042C	0	1	0.0356882738528769
YNL257C	0	0	0.0356622998544396
YLR407W	0	1	0.0356622998544396
YML069W	0	0	0.0356363636363636
YGL257C	0	0	0.0356104651162791
YDR076W	0	0	0.0355846042120552
YLR019W	0	0	0.0355587808417997
YHR128W	0	0	0.0355329949238579
YHR108W	0	0	0.0355072463768116
YDR432W	0	0	0.0354815351194786
YJL190C	0	0	0.0354558610709117
YHL038C	0	0	0.0354302241503977
YGL213C	0	0	0.0354046242774567
YFL025C	0	0	0.0353790613718412
YDR324C	0	0	0.0353535353535354
YJL154C	0	0	0.0353280461427541
YIR013C	0	0	0.0353025936599424
YLR431C	0	0	0.0352771778257739
YMR093W	0	0	0.0352517985611511
YLR281C	0	1	0.0352517985611511
YGR186W	0	0	0.0352264557872035
YDR224C	0	0	0.0352011494252874
YLR466W	0	0	0.0351758793969849
YLR385C	0	0	0.0351506456241033
YMR287C	0	0	0.0351254480286738
YOR213C	0	0	0.0351002865329513
YPR007C	0	0	0.035075161059413
YGL097W	0	0	0.0350500715307582
YMR234W	0	0	0.0350250178699071
YMR164C	0	0	0.035
YDR145W	0	0	0.0349750178443969
YDR503C	0	0	0.0349500713266762
YJR132W	0	0	0.0349251603706344
YLR047C	0	0	0.0349002849002849
YDR473C	0	0	0.0348754448398577
YEL062W	0	0	0.034850640113798
YAL014C	0	0	0.0348258706467662
YOR191W	0	0	0.0348011363636364
YNL076W	0	0	0.0347764371894961
YGL023C	0	0	0.0347517730496454
YJL056C	0	0	0.034727143869596
YKL171W	0	0	0.0347025495750708
YJL186W	0	0	0.0346779900920028
YCR082W	0	0	0.0346534653465347
YLR343W	0	0	0.0346289752650177
YBR234C	0	0	0.0346045197740113
YPR173C	0	0	0.0345800988002823
YBR010W	0	0	0.034555712270804
YDR140W	0	0	0.0345313601127555
YDL077C	0	0	0.0345070422535211
YNL121C	0	0	0.0344827586206897
YKL198C	0	0	0.0344585091420534
YFL005W	0	0	0.0344342937456079
YGR233C	0	0	0.0344101123595506
YJL034W	0	0	0.0343859649122807
YPL163C	0	0	0.0343618513323983
YDR295C	0	0	0.0343377715487036
YKL038W	0	0	0.0343137254901961
YPR159W	0	0	0.0342897130860742
YPR181C	0	0	0.0342657342657343
YBR279W	0	0	0.0342417889587701
YML023C	0	0	0.0342178770949721
YBL058W	0	0	0.0341939986043266
YNL232W	0	0	0.0341701534170153
YDL205C	0	0	0.0341463414634146
YML130C	0	0	0.0341225626740947
YLR318W	0	0	0.0340988169798191
YEL017W	0	0	0.0340751043115438
YOR370C	0	0	0.034051424600417
YKL010C	0	0	0.0340277777777778
YKL197C	0	0	0.0340041637751561
YJL098W	0	0	0.0339805825242718
YMR207C	0	0	0.033957033957034
YGL067W	0	0	0.0339335180055402
YLR145W	0	0	0.0339100346020761
YMR100W	0	0	0.0338865836791148
YDR330W	0	0	0.0338631651693158
YMR304W	0	0	0.0338397790055249
YFL028C	0	0	0.0338164251207729
YFR029W	0	0	0.0337931034482759
YPR095C	0	0	0.0337698139214335
YJR117W	0	0	0.0337465564738292
YBL021C	0	0	0.0337233310392292
YBR280C	0	0	0.0337001375515818
YGL019W	0	0	0.0336769759450172
YBR152W	0	0	0.0336538461538462
YGL122C	0	0	0.0336307481125601
YMR104C	0	0	0.0336076817558299
YBR023C	0	0	0.0335846470185058
YKL095W	0	0	0.0335616438356164
YKR072C	0	0	0.0335386721423682
YJL174W	0	0	0.033515731874145
YDR448W	0	0	0.0334928229665072
YMR314W	0	0	0.0334699453551913
YJR004C	0	0	0.0334470989761092
YDR033W	0	1	0.0334470989761092
YCR026C	0	0	0.0334242837653479
YHR034C	0	0	0.0334014996591684
YOL108C	0	0	0.0333787465940054
YOR266W	0	0	0.033356024506467
YDL185W	0	0	0.0333333333333333
YCL039W	0	0	0.0333106730115568
YGL141W	0	0	0.0332880434782609
YOR315W	0	0	0.03326544467074
YBR201W	0	0	0.0332428765264586
YGL082W	0	1	0.0332428765264586
YDR409W	0	0	0.0332203389830508
YLR005W	0	0	0.0331978319783198
YER028C	0	0	0.033175355450237
YHR120W	0	0	0.0331529093369418
YBR179C	0	0	0.033130493576741
YOL028C	0	0	0.0331081081081081
YFL007W	0	0	0.0330857528696826
YCR018C	0	0	0.0330634278002699
YBR186W	0	0	0.0330411328388402
YHR077C	0	0	0.0330188679245283
YLR382C	0	0	0.032996632996633
YLR139C	0	0	0.0329744279946164
YHR058C	0	0	0.0329522528581036
YHR011W	0	0	0.0329301075268817
YDR463W	0	0	0.0329079919408999
YGR134W	0	0	0.0328859060402685
YFL024C	0	0	0.0328638497652582
YJL010C	0	0	0.0328418230563003
YPL024W	0	0	0.0328198258539853
YGL250W	0	1	0.0328198258539853
YKL068W	0	0	0.0327978580990629
YPL263C	0	1	0.0327978580990629
YDR443C	0	0	0.0327759197324415
YKL127W	0	0	0.0327540106951872
YKL110C	0	0	0.0327321309285237
YEL053C	0	0	0.0327102803738318
YCR052W	0	0	0.0326884589726484
YHR099W	0	0	0.0326666666666667
YPR165W	0	0	0.0326449033977348
YLR316C	0	0	0.0326231691078562
YOR284W	0	0	0.0326014637391883
YOR177C	0	0	0.0325797872340426
YCR088W	0	0	0.0325581395348837
YJR056C	0	1	0.0325581395348837
YHR124W	0	0	0.0325365205843293
YPR186C	0	0	0.0325149303251493
YKR062W	0	0	0.0324933687002653
YFL001W	0	0	0.0324718356527502
YBL017C	0	0	0.0324503311258278
YLR249W	0	0	0.0324288550628723
YNL041C	0	0	0.0324074074074074
YML082W	0	0	0.0323859881031064
YEL019C	0	0	0.0323645970937913
YKL205W	0	0	0.0323432343234323
YNL248C	0	0	0.0323218997361478
YNL014W	0	0	0.032300593276203
YDL099W	0	0	0.0322793148880105
YDL175C	0	0	0.032258064516129
YFR046C	0	0	0.0322368421052632
YLL013C	0	0	0.032215647600263
YGL178W	0	0	0.0321944809461235
YGL115W	0	0	0.0321733420879842
YAL048C	0	0	0.0321522309711286
YPL046C	0	0	0.0321311475409836
YOL123W	0	0	0.0321100917431193
YBR173C	0	0	0.0320890635232482
YGR252W	0	0	0.0320680628272251
YBR211C	0	0	0.0320470896010464
YDR177W	0	0	0.0320261437908497
YPR162C	0	0	0.0320052253429131
YGL013C	0	0	0.0319843342036554
YDR245W	0	0	0.0319634703196347
YJL033W	0	0	0.0319426336375489
YDR128W	0	1	0.0319426336375489
YDR191W	0	0	0.0319218241042345
YGL038C	0	0	0.0319010416666667
YGR178C	0	0	0.0318802862719584
YPL193W	0	0	0.0318595578673602
YDL030W	0	0	0.0318388564002599
YKL005C	0	0	0.0318181818181818
YJR144W	0	0	0.0317975340687865
YDR243C	0	0	0.0317769130998703
YEL041W	0	0	0.0317563188593649
YPR051W	0	0	0.0317357512953368
YLL039C	0	0	0.0317152103559871
YAL031C	0	0	0.0316946959896507
YFR014C	0	0	0.0316742081447964
YDR346C	0	0	0.0316537467700258
YOL064C	0	0	0.0316333118140736
YPR049C	0	0	0.0316129032258065
YML007W	0	0	0.0315925209542231
YLR087C	0	0	0.0315721649484536
YNL328C	0	0	0.0315518351577592
YML035C	0	0	0.0315315315315315
YLR116W	0	0	0.0315112540192926
YPL151C	0	0	0.0314910025706941
YHR167W	0	0	0.031470777135517
YJR058C	0	0	0.0314505776636714
YPR103W	0	0	0.0314304041051956
YOR122C	0	0	0.0314102564102564
YJR122W	0	1	0.0314102564102564
YBL037W	0	0	0.031390134529148
YKR063C	0	0	0.0313700384122919
YPR056W	0	0	0.0313499680102367
YOR229W	0	0	0.0313299232736573
YDR267C	0	1	0.0313299232736573
YGL071W	0	0	0.0313099041533546
YGR005C	0	0	0.0312899106002554
YMR284W	0	0	0.0312699425654116
YPL139C	0	0	0.03125
YMR128W	0	0	0.0312300828553219
YJR041C	0	0	0.0312101910828025
YLL011W	0	0	0.0311903246339911
YER030W	0	0	0.0311704834605598
YKL020C	0	0	0.0311506675143039
YNR015W	0	0	0.031130876747141
YKL207W	0	1	0.031130876747141
YNL224C	0	1	0.031130876747141
YHR204W	0	0	0.0311111111111111
YKL186C	0	0	0.0310913705583756
YGL254W	0	0	0.0310716550412175
YML043C	0	0	0.0310519645120406
YNL299W	0	0	0.0310322989233692
YHL024W	0	0	0.0310126582278481
YNL258C	0	0	0.0309930423782416
YLR089C	0	1	0.0309930423782416
YLR360W	0	0	0.0309734513274336
YLR026C	0	0	0.030953885028427
YOR288C	0	0	0.0309343434343434
YER186C	0	1	0.0309343434343434
YLR035C	0	0	0.0309148264984227
YLL027W	0	0	0.0308953341740227
YER110C	0	0	0.0308758664146188
YLR020C	0	0	0.0308564231738035
YMR137C	0	0	0.0308370044052863
YLR113W	0	0	0.0308176100628931
YJR148W	0	0	0.0307982401005657
YDR068W	0	1	0.0307982401005657
YOR001W	0	0	0.0307788944723618
YJR068W	0	0	0.0307595731324545
YML115C	0	0	0.0307402760351317
YKL086W	0	0	0.0307210031347962
YML011C	0	0	0.0307017543859649
YNR034W	0	0	0.0306825297432686
YEL013W	0	0	0.0306633291614518
YGL095C	0	0	0.0306441525953721
YDR458C	0	1	0.0306441525953721
YDR482C	0	1	0.0306441525953721
YPL244C	0	0	0.030625
YMR211W	0	0	0.0306058713304185
YER012W	0	0	0.0305867665418227
YFR024C-A	0	0	0.0305676855895196
YLR033W	0	0	0.0305486284289277
YOR355W	0	0	0.0305295950155763
YGR245C	0	0	0.0305105853051059
YOR337W	0	0	0.030491599253267
YDR305C	0	0	0.0304726368159204
YDR124W	0	1	0.0304726368159204
YOR257W	0	0	0.0304536979490367
YGL137W	0	0	0.0304347826086957
YER174C	0	0	0.0304158907510863
YPR017C	0	0	0.0303970223325062
YLR254C	0	0	0.0303781773093614
YIR016W	0	1	0.0303781773093614
YGR104C	0	0	0.030359355638166
YPR057W	0	0	0.0303405572755418
YPL094C	0	0	0.0303217821782178
YNL042W	0	0	0.0303030303030303
YOR197W	0	0	0.0302843016069221
YLR049C	0	1	0.0302843016069221
YEL038W	0	1	0.0302843016069221
YNL099C	0	0	0.0302655960469426
YOL063C	0	0	0.0302469135802469
YMR174C	0	0	0.0302282541640962
YOL010W	0	0	0.030209617755857
YBR208C	0	0	0.0301910043130006
YMR183C	0	0	0.0301724137931034
YDR312W	0	0	0.0301538461538462
YER075C	0	0	0.0301353013530135
YDR198C	0	0	0.0301167793484942
YLR300W	0	0	0.0300982800982801
YCL043C	0	0	0.0300798035604665
YER083C	0	0	0.0300613496932515
YIR004W	0	0	0.0300429184549356
YDR244W	0	0	0.0300245098039216
YNL264C	0	0	0.030006123698714
YAL022C	0	0	0.0299877600979192
YJR083C	0	0	0.0299694189602446
YLR292C	0	0	0.0299511002444988
YGR268C	0	0	0.0299328039095907
YGR042W	0	0	0.0299145299145299
YAL051W	0	0	0.0298962782184259
YNL223W	0	0	0.0298780487804878
YJR147W	0	0	0.0298598415600244
YNL103W	0	0	0.0298416565164434
YDR265W	0	0	0.0298234936092514
YDR252W	0	0	0.0298053527980535
YJL197W	0	1	0.0298053527980535
YML102W	0	0	0.0297872340425532
YAL032C	0	0	0.0297691373025516
YBR055C	0	0	0.0297510625379478
YMR080C	0	0	0.0297330097087379
YOR099W	0	0	0.0297149787750152
YHL023C	0	1	0.0297149787750152
YLR328W	0	0	0.0296969696969697
YIL145C	0	0	0.0296789824348879
YGR138C	0	0	0.0296610169491525
YOR305W	0	0	0.029643073200242
YGL253W	0	0	0.0296251511487303
YMR184W	0	0	0.029607250755287
YGR010W	0	0	0.0295893719806763
YMR069W	0	0	0.0295715147857574
YHR091C	0	0	0.0295536791314837
YLR312C	0	1	0.0295536791314837
YJL112W	0	0	0.029535864978903
YDL190C	0	0	0.0295180722891566
YMR037C	0	0	0.0295003010234798
YGR276C	0	0	0.029482551143201
YFL036W	0	0	0.0294648226097414
YGR145W	0	0	0.0294471153846154
YNL290W	0	0	0.0294294294294294
YOR363C	0	0	0.0294117647058824
YDR137W	0	0	0.0293941211757648
YCR072C	0	0	0.0293764988009592
YLR246W	0	0	0.0293588975434392
YLR018C	0	0	0.0293413173652695
YMR148W	0	1	0.0293413173652695
YPL165C	0	1	0.0293413173652695
YER161C	0	0	0.0293237582286056
YGR262C	0	0	0.0293062200956938
YHR064C	0	0	0.0292887029288703
YAL056W	0	0	0.0292712066905615
YAL028W	0	0	0.0292537313432836
YOR002W	0	0	0.029236276849642
YNL316C	0	0	0.0292188431723315
YNL139C	0	0	0.0292014302741359
YIL040W	0	0	0.0291840381179273
YNL124W	0	0	0.0291666666666667
YML049C	0	0	0.0291493158834027
YLL031C	0	0	0.0291319857312723
YMR202W	0	0	0.0291146761734997
YIL109C	0	0	0.0290973871733967
YDR484W	0	0	0.029080118694362
YDR190C	0	0	0.0290628706998814
YLL052C	0	0	0.029045643153527
YOR106W	0	0	0.0290284360189573
YKR078W	0	0	0.0290112492599171
YIR021W	0	0	0.0289940828402367
YEL051W	0	0	0.0289769367238321
YKL212W	0	0	0.0289598108747045
YBR161W	0	0	0.0289427052569403
YML006C	0	0	0.0289256198347107
YLR106C	0	0	0.0289085545722714
YBR136W	0	0	0.0288915094339623
YNL053W	0	0	0.0288744843842074
YBR274W	0	0	0.0288574793875147
YJR091C	0	0	0.0288404944084756
YGR071C	0	1	0.0288404944084756
YNL227C	0	0	0.0288235294117647
YPL225W	0	1	0.0288235294117647
YER112W	0	0	0.0288065843621399
YHR046C	0	0	0.0287896592244418
YIL104C	0	0	0.0287727539635937
YCL064C	0	0	0.0287558685446009
YBL002W	0	0	0.0287390029325513
YOL105C	0	0	0.0287221570926143
YCL026C-A	0	0	0.028705330990041
YPL210C	0	0	0.0286885245901639
YBR140C	0	0	0.0286717378583967
YNL191W	0	0	0.0286549707602339
YPR155C	0	0	0.0286382232612507
YNR041C	0	0	0.0286214953271028
YHL030W	0	0	0.028604786923526
YML060W	0	0	0.0285880980163361
YLR197W	0	0	0.0285714285714286
YFR048W	0	0	0.0285547785547786
YPR174C	0	1	0.0285547785547786
YIL006W	0	0	0.0285381479324403
YOR028C	0	0	0.0285215366705471
YPR005C	0	0	0.0285049447353112
YBL025W	0	0	0.0284883720930233
YGR122W	0	0	0.0284718187100523
YKL012W	0	0	0.0284552845528455
YFL013C	0	0	0.028438769587928
YOR377W	0	0	0.0284222737819026
YIL119C	0	0	0.0284057971014493
YPR022C	0	1	0.0284057971014493
YLR401C	0	0	0.0283893395133256
YMR213W	0	0	0.028372900984366
YOR148C	0	0	0.0283564814814815
YLR447C	0	0	0.0283400809716599
YJL148W	0	0	0.0283236994219653
YOR344C	0	0	0.0283073367995378
YDL236W	0	0	0.0282909930715935
YGL100W	0	0	0.0282746682054241
YDR520C	0	1	0.0282746682054241
YLR082C	0	0	0.0282583621683968
YAL010C	0	0	0.0282420749279539
YLR450W	0	0	0.0282258064516129
YHR165C	0	0	0.028209556706966
YDL093W	0	0	0.0281933256616801
YDR354W	0	0	0.0281771132834963
YGL065C	0	0	0.0281609195402299
YDL006W	0	0	0.0281447443997702
YAR002C-A	0	0	0.0281285878300804
YEL050C	0	0	0.0281124497991968
YGR103W	0	0	0.0280963302752294
YPR088C	0	0	0.028080229226361
YBL019W	0	0	0.0280641466208477
YHR055C	0	0	0.0280480824270177
YOL011W	0	0	0.0280320366132723
YGL054C	0	0	0.0280160091480846
YOL148C	0	0	0.028
YGR158C	0	0	0.0279840091376356
YNL186W	0	0	0.0279680365296804
YHR164C	0	0	0.0279520821448945
YLR231C	0	0	0.0279361459521095
YPL069C	0	0	0.0279202279202279
YMR165C	0	0	0.0279043280182232
YGR251W	0	0	0.0278884462151394
YKL214C	0	0	0.027872582480091
YLR154C	0	0	0.0278567367822627
YDR487C	0	0	0.0278409090909091
YDL150W	0	0	0.0278250993753549
YER042W	0	0	0.0278093076049943
YDL060W	0	0	0.027793533749291
YLR378C	0	0	0.0277777777777778
YIR001C	0	0	0.0277620396600567
YJL044C	0	0	0.0277463193657984
YDL064W	0	0	0.0277306168647425
YOR047C	0	0	0.0277149321266968
YNL027W	0	0	0.0276992651215376
YMR089C	0	0	0.027683615819209
YGL045W	0	0	0.0276679841897233
YML001W	0	0	0.0276523702031603
YJL087C	0	0	0.0276367738296672
YOR371C	0	0	0.0276211950394589
YCR073C	0	0	0.0276056338028169
YDR021W	0	0	0.0275900900900901
YLR196W	0	0	0.0275745638716939
YDR235W	0	0	0.0275590551181102
YDL080C	0	0	0.0275435637998876
YIL061C	0	0	0.0275280898876404
YMR061W	0	0	0.0275126333520494
YNL204C	0	0	0.0274971941638608
YLR132C	0	0	0.0274817722938867
YBR015C	0	0	0.0274663677130045
YOL023W	0	0	0.0274509803921569
YHR075C	0	0	0.0274356103023516
YLR398C	0	0	0.0274202574146614
YNR028W	0	1	0.0274202574146614
YDL044C	0	0	0.0274049217002237
YDL233W	0	1	0.0274049217002237
YGL232W	0	0	0.0273896031302404
YGR272C	0	0	0.0273743016759777
YFL038C	0	0	0.0273590173087661
YNR035C	0	0	0.02734375
YLR427W	0	0	0.0273284997211378
YHR074W	0	0	0.0273132664437012
YDR489W	0	0	0.0272980501392758
YCR063W	0	0	0.02728285077951
YNL246W	0	0	0.0272676683361157
YJL008C	0	0	0.0272525027808676
YIR014W	0	1	0.0272525027808676
YKL017C	0	0	0.0272373540856031
YCL044C	0	0	0.0272222222222222
YPR097W	0	1	0.0272222222222222
YDL246C	0	0	0.0272071071626874
YKL011C	0	0	0.0271920088790233
YHR157W	0	0	0.0271769273433167
YLL035W	0	0	0.0271618625277162
YDL070W	0	1	0.0271618625277162
YIL156W	0	0	0.0271468144044321
YGL017W	0	0	0.0271317829457364
YLR347C	0	0	0.0271167681239624
YKR057W	0	0	0.0271017699115044
YDR121W	0	0	0.0270867882808181
YDL141W	0	0	0.0270718232044199
YKL014C	0	0	0.0270568746548868
YOR211C	0	0	0.0270419426048565
YDR069C	0	0	0.027027027027027
YFR021W	0	0	0.0270121278941566
YJR055W	0	0	0.0269972451790634
YAL009W	0	0	0.0269823788546256
YKL074C	0	0	0.026967528893781
YGL044C	0	0	0.026952695269527
YPL254W	0	0	0.0269378779549203
YCR044C	0	0	0.0269230769230769
YHR062C	0	0	0.0269082921471719
YOL094C	0	0	0.0268935236004391
YDR155C	0	0	0.0268787712561711
YHR207C	0	1	0.0268787712561711
YNR048W	0	0	0.0268640350877193
YMR043W	0	0	0.0268493150684932
YGL125W	0	0	0.0268346111719606
YGL112C	0	0	0.0268199233716475
YGL171W	0	0	0.0268052516411379
YOR064C	0	0	0.0267905959540733
YLR266C	0	0	0.026775956284153
YKR014C	0	0	0.0267613326051338
YOR301W	0	0	0.0267467248908297
YLR284C	0	0	0.0267321331151118
YFR038W	0	1	0.0267321331151118
YIR008C	0	0	0.0267175572519084
YMR039C	0	0	0.0267029972752044
YJR028W	0	0	0.0266884531590414
YNR039C	0	0	0.0266739248775177
YBR066C	0	0	0.0266594124047878
YCL034W	0	0	0.0266449157150625
YGR129W	0	0	0.0266304347826087
YNL329C	0	0	0.026615969581749
YJL136C	0	0	0.0266015200868621
YGR111W	0	0	0.026587086272382
YDR123C	0	0	0.0265726681127983
YDL122W	0	0	0.0265582655826558
YHR163W	0	0	0.0265438786565547
YDL088C	0	0	0.02652950730915
YOR138C	0	0	0.0265151515151515
YJR054W	0	1	0.0265151515151515
YDR495C	0	0	0.026500811249324
YGR074W	0	0	0.0264864864864865
YNL322C	0	0	0.0264721772015127
YMR240C	0	0	0.0264578833693305
YER180C	0	0	0.0264436049649217
YDL211C	0	1	0.0264436049649217
YPR152C	0	1	0.0264436049649217
YNL313C	0	0	0.0264293419633225
YBL033C	0	0	0.0264150943396226
YML051W	0	0	0.0264008620689655
YKL173W	0	0	0.0263866451265482
YBL029W	0	1	0.0263866451265482
YBL056W	0	0	0.0263724434876211
YJR104C	0	0	0.0263582571274879
YKR041W	0	1	0.0263582571274879
YER113C	0	1	0.0263582571274879
YPR065W	0	0	0.0263440860215054
YDR205W	0	0	0.0263299301450833
YHL025W	0	0	0.0263157894736842
YHR085W	0	0	0.0263016639828234
YFL034W	0	1	0.0263016639828234
YAL042W	0	0	0.0262875536480687
YDL115C	0	0	0.0262734584450402
YJL207C	0	0	0.0262593783494105
YAL020C	0	0	0.0262453133369041
YML013W	0	0	0.0262312633832976
YGR037C	0	0	0.0262172284644195
YDR273W	0	0	0.0262054507337526
YPL215W	0	0	0.0262054507337526
YCR032W	0	0	0.0262054507337526
YGL064C	0	0	0.0262054507337526
YBL087C	0	0	0.0262054507337526
YBR084C-A	0	0	0.0262054507337526
YKR042W	0	0	0.0262054507337526
YDR173C	0	0	0.0262054507337526
YBR086C	0	0	0.0262054507337526
YOR386W	0	0	0.0262054507337526
YGL150C	0	0	0.0262054507337526
YDR515W	0	0	0.0262054507337526
YMR144W	0	1	0.0262054507337526
YPR110C	0	0	0.0262054507337526
YDL065C	0	0	0.0262054507337526
YDL045C	0	0	0.0262054507337526
YHR070W	0	0	0.0262054507337526
[truncated: 3,790 more rows]
