# Supplementary material for: Computationally Driven, Quantitative Experiments Discover Genes Required for Mitochondrial Biogenesis
Source: PLoS Genet. 2009 Mar 20;5(3):e1000407. doi: 10.1371/journal.pgen.1000407 (PMC2648979; doi:10.1371/journal.pgen.1000407)
Supplement: Dataset S2 — Top 100 novel ensemble predictions for additional yeast biological processes. A zip file containing 387 tab-delimited text files of the ensemble predictions for the indicated Gene Ontology Biological Process Term. (21.70 MB GZ) [file pgen.1000407.s013.gz › GO_0007093.txt]

ORF	AnnotatedToTerm?	Uncharacterized_04152007?	Precision
YGR188C	1	0	1.0
YJL030W	1	0	1.0
YJL013C	1	0	1.0
YEL061C	0	0	0.75
YMR055C	0	0	0.666666666666667
YPR141C	0	0	0.666666666666667
YOR026W	1	0	0.666666666666667
YER016W	1	0	0.666666666666667
YGL086W	1	0	0.666666666666667
YPL018W	0	0	0.6
YGL116W	0	0	0.545454545454545
YEL003W	0	0	0.5
YOR349W	0	0	0.461538461538462
YGL216W	0	0	0.428571428571429
YDR254W	0	0	0.4
YCL029C	0	0	0.375
YMR078C	0	0	0.352941176470588
YPL008W	0	0	0.333333333333333
YGR113W	0	0	0.315789473684211
YCL061C	0	0	0.3
YPR135W	0	0	0.285714285714286
YMR273C	0	0	0.285714285714286
YMR001C	0	0	0.285714285714286
YHR191C	0	0	0.285714285714286
YDL134C	1	0	0.285714285714286
YOR014W	0	0	0.285714285714286
YLR381W	0	0	0.285714285714286
YDL188C	1	0	0.285714285714286
YNL153C	0	0	0.275862068965517
YDR200C	0	0	0.27027027027027
YDR318W	0	0	0.27027027027027
YPL155C	0	0	0.27027027027027
YPL152W	0	0	0.27027027027027
YPL241C	0	0	0.27027027027027
YHR158C	0	0	0.27027027027027
YGL190C	1	0	0.27027027027027
YOR073W	1	0	0.27027027027027
YGR078C	0	0	0.263157894736842
YLR045C	0	0	0.256410256410256
YJR053W	0	0	0.25
YDR113C	0	0	0.24390243902439
YML124C	0	0	0.238095238095238
YMR299C	0	0	0.232558139534884
YKR037C	0	0	0.227272727272727
YML109W	0	0	0.222222222222222
YIL106W	0	0	0.217391304347826
YMR198W	0	0	0.212765957446809
YMR048W	0	0	0.208333333333333
YJR135C	0	0	0.204081632653061
YOR058C	0	0	0.2
YOR195W	0	0	0.196078431372549
YDL101C	0	0	0.192307692307692
YDL003W	0	0	0.188679245283019
YLR085C	0	0	0.185185185185185
YMR294W	0	0	0.183333333333333
YDL047W	0	0	0.183333333333333
YFL009W	0	0	0.183333333333333
YLR103C	0	0	0.183333333333333
YLR200W	0	0	0.183333333333333
YAL016W	1	0	0.183333333333333
YGR140W	0	0	0.180327868852459
YAL024C	0	0	0.17741935483871
YCL024W	0	0	0.174603174603175
YDR332W	0	1	0.174603174603175
YLR079W	0	0	0.171875
YBL009W	0	0	0.169230769230769
YPR046W	0	0	0.166666666666667
YPR040W	0	0	0.164179104477612
YMR028W	0	0	0.161764705882353
YPL269W	0	0	0.159420289855072
YCL016C	0	0	0.157142857142857
YKL048C	0	0	0.154929577464789
YHR129C	0	0	0.152777777777778
YMR094W	0	0	0.150684931506849
YJL092W	0	0	0.148648648648649
YDR150W	0	0	0.146666666666667
YER007W	0	0	0.144736842105263
YGL244W	0	0	0.142857142857143
YPR119W	0	0	0.141025641025641
YPL209C	0	0	0.139240506329114
YDR130C	0	0	0.1375
YOL012C	0	0	0.135802469135802
YAL011W	0	0	0.134146341463415
YBR160W	0	0	0.132530120481928
YML094W	0	0	0.130952380952381
YBR107C	0	0	0.129411764705882
YER032W	0	0	0.127906976744186
YMR076C	0	0	0.126436781609195
YDR328C	0	0	0.125
YDR052C	0	0	0.125
YNL298W	0	0	0.125
YIL131C	0	0	0.125
YLR373C	0	0	0.125
YPL124W	0	0	0.125
YMR190C	0	0	0.125
YKR010C	0	0	0.125
YNL116W	1	0	0.125
YPL253C	0	0	0.123711340206186
YJL187C	0	0	0.122448979591837
YNL271C	0	0	0.121212121212121
YDR359C	0	0	0.12
YML085C	0	0	0.118811881188119
YNL273W	0	0	0.117647058823529
YCR065W	0	0	0.116504854368932
YLR210W	0	0	0.115384615384615
YPL174C	0	0	0.114285714285714
YBL034C	0	0	0.113207547169811
YBR231C	0	0	0.11214953271028
YDR356W	0	0	0.111111111111111
YDL056W	0	0	0.110091743119266
YPR105C	0	0	0.109090909090909
YGR221C	0	0	0.108108108108108
YAR019C	0	0	0.107692307692308
YFR019W	0	0	0.107692307692308
YDR334W	0	0	0.107692307692308
YJR060W	0	0	0.107692307692308
YGL173C	0	0	0.107692307692308
YJR090C	0	0	0.107692307692308
YPL055C	0	0	0.107692307692308
YKL089W	0	0	0.107692307692308
YGR179C	0	0	0.107692307692308
YGR163W	0	0	0.107692307692308
YFL037W	0	0	0.107692307692308
YDL028C	1	0	0.107692307692308
YER111C	0	0	0.107692307692308
YKR054C	0	0	0.107692307692308
YDR207C	0	0	0.107692307692308
YML027W	0	0	0.107692307692308
YDR485C	0	0	0.107692307692308
YGR161C	0	0	0.107692307692308
YBR158W	1	0	0.107692307692308
YIL153W	0	0	0.106870229007634
YOR326W	0	0	0.106060606060606
YBR103W	0	0	0.105263157894737
YNL233W	0	0	0.104477611940299
YNL126W	0	0	0.103703703703704
YHR132C	0	0	0.102941176470588
YDR159W	0	0	0.102189781021898
YLR215C	0	0	0.101449275362319
YNL188W	0	0	0.100719424460432
YMR199W	0	0	0.1
YKL049C	0	0	0.099290780141844
YLR258W	0	0	0.0986842105263158
YHR154W	0	0	0.0986842105263158
YDR289C	0	0	0.0986842105263158
YML041C	0	0	0.0986842105263158
YAL034W-A	0	0	0.0986842105263158
YDL106C	0	0	0.0986842105263158
YKL042W	0	0	0.0986842105263158
YMR117C	0	0	0.0986842105263158
YDR488C	0	0	0.0986842105263158
YJL194W	0	0	0.0986842105263158
YOR178C	1	0	0.0986842105263158
YPL031C	0	0	0.0980392156862745
YER155C	0	0	0.0974025974025974
YFR031C	0	0	0.0971428571428571
YBR045C	0	0	0.0971428571428571
YNL102W	0	0	0.0971428571428571
YBR156C	0	0	0.0971428571428571
YGR009C	0	0	0.0971428571428571
YNL039W	0	0	0.0971428571428571
YGL093W	0	0	0.0971428571428571
YPL268W	0	0	0.0971428571428571
YFL008W	0	0	0.0971428571428571
YGL028C	0	0	0.0971428571428571
YLL010C	0	0	0.0971428571428571
YOR329C	0	0	0.0971428571428571
YLR212C	0	0	0.0971428571428571
YHR115C	1	0	0.0971428571428571
YGL061C	0	0	0.0971428571428571
YJR089W	0	0	0.0971428571428571
YKL101W	0	0	0.0971428571428571
YBR050C	0	0	0.0971428571428571
YDR323C	0	0	0.0971428571428571
YIL144W	0	0	0.0971428571428571
YMR168C	1	0	0.0971428571428571
YLR263W	0	0	0.0965909090909091
YDL176W	0	1	0.0965909090909091
YLR273C	0	0	0.096045197740113
YBL063W	0	0	0.0955056179775281
YFR003C	0	0	0.0949720670391061
YER173W	0	0	0.0944444444444444
YPL153C	0	0	0.0939226519337017
YGR109C	0	0	0.0934065934065934
YML064C	0	0	0.092896174863388
YIR010W	0	0	0.0923913043478261
YKR095W	0	0	0.0918918918918919
YPR188C	0	0	0.0913978494623656
YJR093C	0	0	0.0909090909090909
YOR074C	0	0	0.0904255319148936
YLR182W	0	0	0.0899470899470899
YOR179C	0	0	0.0894736842105263
YHR103W	0	0	0.0890052356020942
YPR120C	0	0	0.0885416666666667
YOR372C	0	0	0.0880829015544041
YHR135C	0	0	0.0876288659793814
YDR146C	0	0	0.0871794871794872
YOR330C	0	0	0.086734693877551
YDL155W	0	0	0.0862944162436548
YMR156C	0	0	0.0858585858585859
YML034W	0	0	0.085427135678392
YJR138W	0	1	0.085427135678392
YER124C	0	0	0.085
YOL076W	0	0	0.0845771144278607
YGR229C	0	0	0.0841584158415842
YKR020W	0	0	0.083743842364532
YMR109W	0	0	0.0833333333333333
YGL003C	0	0	0.0829268292682927
YPL137C	0	0	0.0825242718446602
YOL113W	0	0	0.0821256038647343
YGL075C	0	0	0.0817307692307692
YIL149C	0	0	0.0813397129186603
YER099C	0	0	0.080952380952381
YDR362C	0	0	0.0805687203791469
YPL255W	0	0	0.080188679245283
YDL179W	0	0	0.07981220657277
YJR043C	0	0	0.0794392523364486
YNR067C	0	0	0.0790697674418605
YGR099W	0	0	0.0787037037037037
YBL046W	0	0	0.0783410138248848
YKR029C	0	0	0.0779816513761468
YMR153W	0	0	0.0776255707762557
YJL042W	0	0	0.0772727272727273
YPL242C	0	0	0.0769230769230769
YNL222W	0	0	0.0765765765765766
YGR041W	0	0	0.0762331838565022
YNL107W	0	0	0.0758928571428571
YJL095W	0	0	0.0755555555555556
YNL250W	0	0	0.0752212389380531
YOR033C	0	0	0.0748898678414097
YER054C	0	0	0.0745614035087719
YOR144C	0	0	0.074235807860262
YHR031C	0	0	0.0739130434782609
YLR430W	0	0	0.0735930735930736
YLR286C	0	0	0.0732758620689655
YPL127C	0	0	0.0729613733905579
YPR055W	0	0	0.0726495726495727
YDR301W	0	0	0.0723404255319149
YDR217C	0	0	0.0720338983050847
YDR499W	0	0	0.0717299578059072
YJL019W	0	0	0.0714285714285714
YLR386W	0	0	0.0711297071129707
YNL327W	0	0	0.0708333333333333
YPL228W	0	0	0.0705394190871369
YKL018W	0	0	0.0702479338842975
YPL017C	0	1	0.0702479338842975
YBR289W	0	0	0.0699588477366255
YDR017C	0	0	0.069672131147541
YKL059C	0	0	0.0693877551020408
YNL078W	0	0	0.0691056910569106
YDL197C	0	0	0.0688259109311741
YLR277C	0	0	0.0685483870967742
YPL042C	0	0	0.0682730923694779
YGR281W	0	0	0.068
YPR106W	0	1	0.068
YJL078C	0	1	0.068
YMR277W	0	0	0.0677290836653386
YML032C	0	0	0.0674603174603175
YMR032W	0	0	0.0671936758893281
YMR138W	0	0	0.0669291338582677
YPL020C	0	0	0.0666666666666667
YPR107C	0	0	0.06640625
YML016C	0	0	0.066147859922179
YHR172W	0	0	0.0658914728682171
YKL092C	0	0	0.0656370656370656
YLR028C	0	0	0.0653846153846154
YOL017W	0	0	0.0651340996168582
YLR115W	0	0	0.0648854961832061
YNL304W	0	0	0.064638783269962
YNL225C	0	0	0.0643939393939394
YPL256C	0	0	0.0641509433962264
YGR156W	0	0	0.0639097744360902
YNL097C	0	0	0.0636704119850187
YCR033W	0	0	0.0634328358208955
YIL112W	0	0	0.0633802816901408
YOR112W	0	0	0.0633802816901408
YGR270W	0	0	0.0633802816901408
YOR162C	0	0	0.0633802816901408
YNL066W	0	0	0.0633802816901408
YNL166C	0	0	0.0633802816901408
YKL022C	0	0	0.0633802816901408
YKL204W	0	0	0.0633802816901408
YBR073W	0	0	0.0633802816901408
YNR010W	0	0	0.0633802816901408
YDR014W	0	0	0.0633802816901408
YHR152W	0	0	0.0633802816901408
YDR016C	0	0	0.0633802816901408
YHR143W	0	0	0.0633802816901408
YKR002W	0	0	0.0633802816901408
YIL031W	1	0	0.0633802816901408
YDR180W	0	0	0.0631578947368421
YJR006W	0	0	0.0631229235880399
YDR195W	0	0	0.0631229235880399
YPL158C	0	1	0.0631229235880399
YJL179W	0	0	0.0631229235880399
YJL168C	0	0	0.0631229235880399
YOR227W	0	1	0.0631229235880399
YLR314C	0	0	0.0631229235880399
YGR238C	0	0	0.0631229235880399
YLR288C	0	0	0.0631229235880399
YPR176C	0	0	0.0631229235880399
YDL074C	0	0	0.0631229235880399
YLR131C	0	0	0.0631229235880399
YLR424W	0	0	0.0631229235880399
YMR179W	0	0	0.0631229235880399
YOL091W	0	0	0.0631229235880399
YJL029C	0	0	0.0631229235880399
YER129W	0	0	0.0631229235880399
YNL164C	1	0	0.0631229235880399
YKL185W	0	0	0.0629139072847682
YOR264W	0	1	0.0629139072847682
YOR189W	0	1	0.0629139072847682
YOR123C	0	0	0.0627062706270627
YKR090W	0	0	0.0625
YAL001C	0	0	0.0622950819672131
YNL317W	0	0	0.0620915032679739
YNL046W	0	0	0.0618892508143322
YGL155W	0	0	0.0616883116883117
YIL115C	0	0	0.0614886731391586
YOL100W	0	0	0.0612903225806452
YDR168W	0	0	0.0610932475884244
YOR038C	0	0	0.0608974358974359
YFL033C	0	0	0.060702875399361
YJR031C	0	0	0.0605095541401274
YLR418C	0	0	0.0603174603174603
YLR407W	0	1	0.0603174603174603
YKL113C	0	0	0.060126582278481
YCR086W	0	0	0.0599369085173502
YMR036C	0	0	0.059748427672956
YDL017W	0	0	0.0595611285266458
YLR383W	0	0	0.059375
YKL193C	0	0	0.059190031152648
YDL058W	0	0	0.0590062111801242
YAL043C	0	0	0.0588235294117647
YDR507C	0	0	0.058641975308642
YGR098C	0	0	0.0584615384615385
YJL203W	0	0	0.0582822085889571
YOR269W	0	0	0.0581039755351682
YHR082C	0	0	0.0579268292682927
YPR070W	0	0	0.0577507598784195
YJL201W	0	0	0.0575757575757576
YFR028C	0	0	0.0574018126888218
YNL088W	0	0	0.0572289156626506
YJR134C	0	1	0.0572289156626506
YJR092W	0	0	0.0570570570570571
YNL161W	0	0	0.0568862275449102
YGL212W	0	0	0.0567164179104478
YNL206C	0	0	0.056547619047619
YBR200W	0	0	0.056379821958457
YDR162C	0	0	0.0562130177514793
YIL132C	0	0	0.056047197640118
YOR080W	0	0	0.0558823529411765
YDR028C	0	0	0.0557184750733138
YPL267W	0	0	0.0555555555555556
YAR007C	0	0	0.0553935860058309
YDL225W	0	0	0.0552325581395349
YLR234W	0	0	0.0550724637681159
YDR451C	0	0	0.0549132947976879
YDR501W	0	0	0.0547550432276657
YCR093W	0	0	0.0545977011494253
YGL163C	0	0	0.0544412607449857
YLR094C	0	0	0.0542857142857143
YNL307C	0	0	0.0541310541310541
YGL194C	0	0	0.0539772727272727
YLR262C	0	0	0.0538243626062323
YJL176C	0	0	0.0536723163841808
YHR178W	0	0	0.0535211267605634
YBR098W	0	0	0.0533707865168539
YGL060W	0	1	0.0533707865168539
YDR523C	0	0	0.0532212885154062
YIL135C	0	0	0.053072625698324
YDR176W	0	0	0.052924791086351
YOR373W	0	0	0.0527777777777778
YBR245C	0	0	0.0526315789473684
YFR005C	0	0	0.0524861878453039
YKL114C	0	0	0.0523415977961433
YNL106C	0	0	0.0521978021978022
YDR325W	0	0	0.0520547945205479
YOL116W	0	0	0.0519125683060109
YPR023C	0	0	0.0517711171662125
YJL006C	0	0	0.0516304347826087
YBL002W	0	0	0.0514905149051491
YJL115W	0	0	0.0513513513513514
YMR263W	0	0	0.0512129380053908
YDR422C	0	0	0.0510752688172043
YMR154C	0	0	0.0509383378016086
YGR092W	0	0	0.0508021390374332
YOR194C	0	0	0.0506666666666667
YPL194W	0	0	0.050531914893617
YDR424C	0	0	0.0503978779840849
YBR060C	0	0	0.0502645502645503
YDL116W	0	0	0.050131926121372
YOL001W	0	0	0.05
YBR161W	0	0	0.0498687664041995
YDR004W	0	0	0.049738219895288
YOL115W	0	0	0.0496083550913838
YLR287C	0	1	0.0496083550913838
YNL059C	0	0	0.0494791666666667
YJR076C	0	0	0.0493506493506494
YLR135W	0	0	0.0492227979274611
YGL094C	0	0	0.0490956072351421
YLR015W	0	0	0.0489690721649485
YHR111W	0	0	0.0488431876606684
YNL090W	0	0	0.0487179487179487
YDR293C	0	0	0.0485933503836317
YPL140C	0	0	0.048469387755102
YPL122C	0	0	0.0483460559796438
YEL032W	0	0	0.0482233502538071
YDL132W	0	0	0.0481012658227848
YIR023W	0	0	0.047979797979798
YJL127C	0	0	0.0478589420654912
YGR047C	0	0	0.0477386934673367
YPL225W	0	1	0.0477386934673367
YDL020C	0	0	0.0476190476190476
YAR014C	0	0	0.0475
YDR435C	0	0	0.0473815461346633
YDR251W	0	0	0.0472636815920398
YGR004W	0	0	0.0471464019851117
YLR376C	0	0	0.047029702970297
YGL168W	0	0	0.0469135802469136
YOL145C	0	0	0.0467980295566502
YDR225W	0	0	0.0466830466830467
YOL090W	0	0	0.0465686274509804
YHR102W	0	0	0.0464547677261614
YHR061C	0	0	0.0463414634146341
YOR386W	0	0	0.0462287104622871
YBL011W	0	0	0.0461165048543689
YKL057C	0	0	0.0460048426150121
YLR272C	0	0	0.0458937198067633
YOR025W	0	0	0.0457831325301205
YGL159W	0	1	0.0457831325301205
YNL030W	0	0	0.0456730769230769
YCR091W	0	0	0.0455635491606715
YIL126W	0	0	0.0454545454545455
YDR369C	0	0	0.045346062052506
YOL006C	0	0	0.0452380952380952
YLR086W	0	0	0.0451306413301663
YOR313C	0	0	0.0450236966824645
YHR205W	0	0	0.0449172576832151
YML104C	0	0	0.044811320754717
YJR050W	0	0	0.0447058823529412
YMR224C	0	0	0.0446009389671361
YPR104C	0	0	0.0444964871194379
YLR032W	0	0	0.044392523364486
YOL034W	0	0	0.0442890442890443
YER095W	0	0	0.0441860465116279
YOR290C	0	0	0.0440835266821346
YEL017W	0	0	0.0439814814814815
YNR009W	0	0	0.0438799076212471
YER149C	0	0	0.043778801843318
YLR305C	0	0	0.0436781609195402
YNL098C	0	0	0.0435779816513761
YKL179C	0	0	0.0434782608695652
YAR003W	0	0	0.04337899543379
YBR275C	0	0	0.0432801822323462
YKL045W	0	0	0.0431818181818182
YOL045W	0	0	0.0430839002267574
YGR044C	0	0	0.0429864253393665
YOL054W	0	0	0.0428893905191874
YGR028W	0	0	0.0427927927927928
YDR315C	0	0	0.0426966292134831
YGL211W	0	0	0.0426008968609865
YMR163C	0	0	0.0425055928411633
YBL014C	0	0	0.0424107142857143
YGL175C	0	0	0.0423162583518931
YML095C	0	0	0.0422222222222222
YGL115W	0	0	0.0421286031042129
YLR025W	0	0	0.0420353982300885
YDR089W	0	0	0.0419426048565121
YFR027W	0	0	0.0418502202643172
YAL040C	0	0	0.0417582417582418
YPL133C	0	0	0.0416666666666667
YMR266W	0	0	0.0415754923413567
YER186C	0	1	0.0415754923413567
YDL105W	0	0	0.0414847161572052
YDR335W	0	0	0.0413943355119826
YDL117W	0	0	0.041304347826087
YDR469W	0	0	0.0412147505422994
YGL240W	0	0	0.0411255411255411
YPL138C	0	0	0.041036717062635
YOR008C	0	0	0.040948275862069
YER068W	0	0	0.0408602150537634
YPL219W	0	0	0.0407725321888412
YPL022W	0	0	0.0406852248394004
YOL130W	0	0	0.0405982905982906
YNL068C	0	0	0.0405117270788913
YML021C	0	0	0.0404255319148936
YKR082W	0	0	0.0403397027600849
YNL236W	0	0	0.0402542372881356
YLR436C	0	0	0.040169133192389
YPL115C	0	0	0.040084388185654
YEL018W	0	0	0.04
YLR183C	0	0	0.0399159663865546
YCR014C	0	0	0.039832285115304
YNR051C	0	0	0.0397489539748954
YPL009C	0	1	0.0397489539748954
YPR018W	0	0	0.0396659707724426
YOL081W	0	0	0.0395833333333333
YGR285C	0	0	0.0395256916996047
YKL164C	0	0	0.0395256916996047
YGR071C	0	1	0.0395256916996047
YDR392W	0	0	0.0395256916996047
YDL006W	0	0	0.0395256916996047
YOR265W	0	0	0.0395256916996047
YBL035C	0	0	0.0395256916996047
YDR097C	0	0	0.0395256916996047
YLR312C	0	1	0.0395256916996047
YBL023C	0	0	0.0395256916996047
YGL021W	0	0	0.0395256916996047
YDL154W	0	0	0.0395256916996047
YMR127C	0	0	0.0395256916996047
YBL097W	0	0	0.0395256916996047
YNL136W	0	0	0.0395256916996047
YLL049W	0	1	0.0395256916996047
YML061C	0	0	0.0395256916996047
YDR208W	0	0	0.0395256916996047
YOR023C	0	0	0.0395256916996047
YLL003W	0	0	0.0395256916996047
YDL108W	0	0	0.0395256916996047
YGL066W	0	0	0.0395256916996047
YDR477W	0	0	0.0395256916996047
YBL008W	0	0	0.0395256916996047
YLR315W	0	1	0.0395256916996047
YLR455W	0	0	0.0395256916996047
YNL172W	0	0	0.0395256916996047
YHR118C	0	0	0.0395256916996047
YHR064C	0	0	0.0395256916996047
YER133W	1	0	0.0395256916996047
YHR023W	0	0	0.0394477317554241
YER151C	0	0	0.0393700787401575
YDR088C	0	0	0.0392927308447937
YIL084C	0	0	0.0392156862745098
YGL058W	0	0	0.0391389432485323
YGR119C	0	0	0.0390625
YFR036W	0	0	0.0389863547758285
YGR086C	0	0	0.0389105058365759
YER107C	0	0	0.0388349514563107
YLR450W	0	0	0.0387596899224806
YIL008W	0	0	0.0386847195357834
YDL226C	0	0	0.0386100386100386
YER105C	0	0	0.0385356454720617
YJL124C	0	0	0.0384615384615385
YMR311C	0	0	0.0383877159309021
YAR002W	0	0	0.0383141762452107
YKL081W	0	0	0.0382409177820268
YJL074C	0	0	0.0381679389312977
YBR010W	0	0	0.0380952380952381
YGL151W	0	0	0.0380228136882129
YGL174W	0	0	0.0379506641366224
YBL032W	0	0	0.0378787878787879
YAR008W	0	0	0.0378071833648393
YBR009C	0	0	0.0377358490566038
YDR386W	0	0	0.0376647834274953
YMR039C	0	0	0.037593984962406
YPL161C	0	0	0.0375234521575985
YDL230W	0	0	0.0374531835205993
YGR108W	0	0	0.0373831775700935
YBR223C	0	0	0.0373134328358209
YNL080C	0	0	0.037243947858473
YGR253C	0	0	0.0371747211895911
YML102W	0	0	0.0371057513914657
YLL002W	0	0	0.037037037037037
YHR012W	0	0	0.0369685767097967
YPR185W	0	0	0.03690036900369
YLR313C	0	0	0.0368324125230203
YAL041W	0	0	0.0367647058823529
YIL033C	0	0	0.036697247706422
YER022W	0	0	0.0366300366300366
YCR008W	0	0	0.036563071297989
YOL038W	0	0	0.0364963503649635
YLR335W	0	0	0.0364298724954463
YBL105C	0	0	0.0363636363636364
YNL291C	0	0	0.0362976406533575
YNL262W	0	0	0.036231884057971
YPR164W	0	0	0.0361663652802893
YJR009C	0	0	0.036101083032491
YOR216C	0	0	0.036036036036036
YDR310C	0	0	0.0359712230215827
YLR113W	0	0	0.0359066427289048
YMR314W	0	0	0.03584229390681
YGL045W	0	0	0.035778175313059
YCL014W	0	0	0.0357142857142857
YKL079W	0	0	0.035650623885918
YDR363W-A	0	0	0.0355871886120996
YLR055C	0	0	0.0355239786856128
YIL026C	0	0	0.0354609929078014
YOR362C	0	0	0.0353982300884956
YBR088C	0	0	0.0353356890459364
YDR283C	0	0	0.0352733686067019
YGL134W	0	0	0.0352112676056338
YAL007C	0	0	0.0351493848857645
YEL037C	0	0	0.0350877192982456
YNR047W	0	0	0.0350262697022767
YER114C	0	0	0.034965034965035
YFR050C	0	0	0.0349040139616056
YMR204C	0	0	0.0348432055749129
YNL215W	0	1	0.0348432055749129
YOR188W	0	0	0.0347826086956522
YIL045W	0	0	0.0347222222222222
YAL029C	0	0	0.0346620450606586
YAL017W	0	0	0.0346020761245675
YBL084C	0	0	0.0345423143350604
YBR123C	0	0	0.0344827586206897
YAL026C	0	0	0.0344234079173838
YIL040W	0	0	0.0343642611683849
YOL072W	0	0	0.0343053173241852
YJR059W	0	0	0.0342465753424658
YOR017W	0	0	0.0341880341880342
YDR263C	0	0	0.0341296928327645
YHR166C	0	0	0.0340715502555366
YMR312W	0	0	0.0340136054421769
YOR027W	0	0	0.033955857385399
YGR200C	0	0	0.0338983050847458
YMR139W	0	0	0.0338409475465313
YDL055C	0	0	0.0337837837837838
YNL127W	0	0	0.0337268128161889
YOR257W	0	0	0.0336700336700337
YIL035C	0	0	0.0336134453781513
YAL013W	0	0	0.0335570469798658
YAL019W	0	0	0.033500837520938
YMR129W	0	0	0.0334448160535117
YJL090C	0	0	0.0333889816360601
YLR260W	0	0	0.0333333333333333
YPL181W	0	0	0.0332778702163062
YDR068W	0	1	0.0332778702163062
YHR030C	0	0	0.0332225913621262
YHR157W	0	0	0.033167495854063
YLR190W	0	0	0.033112582781457
YER177W	0	0	0.0330578512396694
YGR240C	0	0	0.033003300330033
YGR063C	0	0	0.0329489291598023
YLR362W	0	0	0.0328947368421053
YOR157C	0	0	0.0328407224958949
YAL002W	0	0	0.0327868852459016
YOR360C	0	0	0.0327332242225859
YIR002C	0	0	0.0326797385620915
YLR384C	0	0	0.032626427406199
YPL032C	0	0	0.0325732899022801
YGL011C	0	0	0.032520325203252
YAL010C	0	0	0.0324675324675325
YMR202W	0	0	0.0324149108589951
YER070W	0	0	0.0323624595469256
YBL007C	0	0	0.0323101777059774
YFR008W	0	0	0.032258064516129
YDR244W	0	0	0.0322061191626409
YLR096W	0	0	0.0321543408360129
YLR309C	0	0	0.0321027287319422
YIL075C	0	0	0.032051282051282
YFL023W	0	0	0.032
YML103C	0	0	0.0319488817891374
YPR103W	0	0	0.0318979266347687
YOR233W	0	0	0.0318471337579618
YLR371W	0	0	0.0317965023847377
YHR200W	0	0	0.0317460317460317
YHR153C	0	0	0.0316957210776545
YNL197C	0	0	0.0316455696202532
YJR042W	0	0	0.0315955766192733
YPL240C	0	0	0.0315457413249211
YKL139W	0	0	0.031496062992126
YOR368W	0	0	0.0314465408805031
YLR219W	0	0	0.0313971742543171
YGR135W	0	0	0.0313479623824451
YLR197W	0	0	0.0312989045383412
YLR052W	0	0	0.03125
YJL141C	0	0	0.031201248049922
YJL130C	0	0	0.0311526479750779
YNL064C	0	0	0.031104199066874
YER164W	0	0	0.031055900621118
YBR298C	0	0	0.0310077519379845
YOL051W	0	0	0.0309597523219814
YNL294C	0	0	0.0309119010819165
YCR092C	0	0	0.0308641975308642
YAL021C	0	0	0.0308166409861325
YDR228C	0	0	0.0307692307692308
YBL079W	0	0	0.0307219662058372
YAL047C	0	0	0.0306748466257669
YBR274W	0	0	0.0306278713629403
YLL021W	0	0	0.0305810397553517
YAL009W	0	0	0.0305343511450382
YER014W	0	0	0.0304878048780488
YGL237C	0	0	0.030441400304414
YDR260C	0	0	0.0303951367781155
YNL330C	0	0	0.0303490136570561
YEL013W	0	0	0.0303030303030303
YLR249W	0	0	0.0302571860816944
YDL102W	0	0	0.0302114803625378
YGL127C	0	0	0.0301659125188537
YAL022C	0	0	0.0301204819277108
YJL204C	0	0	0.0300751879699248
YBR279W	0	0	0.03003003003003
YDL029W	0	0	0.0299850074962519
YCR066W	0	0	0.029940119760479
YOR304W	0	0	0.0298953662182362
YDR054C	0	0	0.0298507462686567
YAL031C	0	0	0.029806259314456
YAL032C	0	0	0.0297619047619048
YJL190C	0	0	0.0297176820208024
YOR249C	0	0	0.029673590504451
YGL043W	0	0	0.0296296296296296
YKR101W	0	0	0.029585798816568
YPL086C	0	0	0.0295420974889217
YJR032W	0	0	0.0294985250737463
YHL007C	0	0	0.0294550810014728
YLR342W	0	0	0.0294117647058824
YDR381W	0	0	0.0293685756240822
YML065W	0	0	0.0293255131964809
YJR112W	0	0	0.0292825768667643
YHR090C	0	0	0.0292397660818713
YPL075W	0	0	0.0291970802919708
YBR175W	0	0	0.0291545189504373
YER152C	0	1	0.0291545189504373
YAL023C	0	0	0.0291120815138282
YER118C	0	0	0.0290697674418605
YML043C	0	0	0.0290275761973875
YNL020C	0	0	0.0289855072463768
YNL288W	0	0	0.0289435600578871
YNL201C	0	0	0.0289017341040462
YEL022W	0	0	0.0288600288600289
YDR295C	0	0	0.0288184438040346
YNL261W	0	0	0.0287769784172662
YPL011C	0	0	0.028735632183908
YPL189W	0	0	0.0286944045911047
YPL224C	0	0	0.0286532951289398
YLL001W	0	0	0.0286123032904149
YLL024C	0	0	0.0285714285714286
YBL051C	0	0	0.0285306704707561
YGL167C	0	0	0.0284900284900285
YAL005C	0	0	0.0284495021337127
YER018C	0	0	0.0284090909090909
YAL028W	0	0	0.0283687943262411
YBL058W	0	0	0.028328611898017
YDR265W	0	0	0.0282885431400283
YKR083C	0	0	0.0282485875706215
YKL075C	0	0	0.0282087447108604
YGL073W	0	0	0.028169014084507
YDR108W	0	0	0.0281293952180028
YLR268W	0	0	0.0280898876404494
YKL052C	0	0	0.0280504908835905
YLR228C	0	0	0.0280112044817927
YMR021C	0	0	0.027972027972028
YOR358W	0	0	0.0279329608938547
YBR216C	0	0	0.0278940027894003
YCR009C	0	0	0.0278551532033426
YBR281C	0	0	0.0278164116828929
YPL016W	0	0	0.0277777777777778
YDR144C	0	0	0.0277392510402219
YGL208W	0	0	0.0277008310249307
YIL095W	0	0	0.0276625172890733
YPL164C	0	0	0.0276243093922652
YAL033W	0	0	0.0275862068965517
YAL055W	0	0	0.0275482093663912
YOR063W	0	0	0.0275103163686382
YGR186W	0	0	0.0274725274725275
YHR107C	0	0	0.0274348422496571
YDR464W	0	0	0.0273972602739726
YGL087C	0	0	0.027359781121751
YDR261C	0	0	0.0273224043715847
YNL091W	0	0	0.0272851296043656
YDR183W	0	0	0.0272479564032698
YOR160W	0	0	0.0272108843537415
YJL061W	0	0	0.0271739130434783
YOL009C	0	0	0.0271370420624152
YGL145W	0	0	0.02710027100271
YGR005C	0	0	0.027063599458728
YBR173C	0	0	0.027027027027027
YOL010W	0	0	0.0269905533063428
YIL005W	0	0	0.0269541778975741
YPL163C	0	0	0.0269179004037685
YKR055W	0	0	0.0268817204301075
YPR031W	0	0	0.0268456375838926
YBL017C	0	0	0.0268096514745308
YLR447C	0	0	0.0267737617135207
YPR051W	0	0	0.0267379679144385
YDR118W	0	0	0.0267022696929239
YAL020C	0	0	0.0266666666666667
YAL056W	0	0	0.0266311584553928
YOR312C	0	0	0.0265957446808511
YNL148C	0	0	0.0265604249667995
YEL041W	0	0	0.026525198938992
YAR042W	0	0	0.0264900662251656
YER059W	0	0	0.0264550264550265
YBR095C	0	0	0.0264200792602378
YBR208C	0	0	0.0263852242744063
YLR039C	0	0	0.0263504611330698
YNR023W	0	0	0.0263157894736842
YAL015C	0	0	0.026281208935611
YGL229C	0	0	0.026246719160105
YDR495C	0	0	0.0262123197903014
YPR060C	0	0	0.0261780104712042
YNL199C	0	0	0.0261437908496732
YKL025C	0	0	0.0261096605744125
YFL029C	0	0	0.0260756192959583
YBR276C	0	0	0.0260416666666667
YGR274C	0	0	0.0260078023407022
YFR010W	0	0	0.025974025974026
YDR423C	0	0	0.0259403372243839
YPL215W	0	0	0.0259067357512953
YBR059C	0	0	0.0258732212160414
YJR004C	0	0	0.0258397932816537
YOR101W	0	0	0.0258064516129032
YJR005W	0	0	0.0257731958762887
YAL051W	0	0	0.0257400257400257
YDR201W	0	0	0.025706940874036
YJR007W	0	0	0.0256739409499358
YGR056W	0	0	0.0256410256410256
YBR070C	0	0	0.0256081946222791
YOR083W	0	0	0.0255754475703325
YER116C	0	0	0.0255427841634738
YER104W	0	0	0.0255102040816327
YIL140W	0	0	0.0254777070063694
YPR181C	0	0	0.0254452926208651
YEL015W	0	0	0.0254129606099111
YNL216W	0	0	0.0253807106598985
YLR176C	0	0	0.0253485424588086
YPR122W	0	0	0.0253164556962025
YHR041C	0	0	0.0252844500632111
YDR460W	0	0	0.0252525252525253
YOR266W	0	0	0.0252206809583859
YAR033W	0	0	0.0251889168765743
YBL024W	0	0	0.0251572327044025
YBR215W	0	0	0.0251256281407035
YNL180C	0	0	0.0250941028858218
YAL048C	0	0	0.025062656641604
YPL128C	0	0	0.0250312891113892
YPL116W	0	0	0.025
YMR038C	0	0	0.0249687890137328
YDL013W	0	0	0.0249376558603491
YAL003W	0	0	0.024906600249066
YDR013W	0	0	0.0248756218905473
YLR370C	0	0	0.0248447204968944
YBL056W	0	0	0.0248138957816377
YJR075W	0	0	0.0247831474597274
YHR069C	0	0	0.0247524752475248
YDR412W	0	0	0.0247218788627936
YMR100W	0	0	0.0246913580246914
YJL058C	0	0	0.0246609124537608
YAR050W	0	0	0.0246305418719212
YJR140C	0	0	0.02460024600246
YER122C	0	0	0.0245700245700246
YIL002C	0	0	0.0245398773006135
YEL016C	0	0	0.0245098039215686
YLR098C	0	0	0.0244798041615667
YKL108W	0	0	0.0244498777506112
YDR182W	0	0	0.0244200244200244
YAR018C	0	0	0.024390243902439
YBL104C	0	1	0.024390243902439
YLR233C	0	0	0.0243605359317905
YHR194W	0	0	0.024330900243309
YHR195W	0	0	0.0243013365735115
YLR254C	0	0	0.0242718446601942
YGR184C	0	0	0.0242424242424242
YHL033C	0	0	0.0242130750605327
YAL012W	0	0	0.0241837968561064
YDL005C	0	0	0.0241545893719807
YBL088C	0	0	0.0241254523522316
YOR156C	0	0	0.0240963855421687
YMR242C	0	0	0.0240673886883273
YNL309W	0	0	0.0240384615384615
YLR189C	0	0	0.0240096038415366
YBR038W	0	0	0.0239808153477218
YPL101W	0	0	0.0239520958083832
YGR289C	0	0	0.0239234449760766
YAL053W	0	0	0.02389486260454
YML063W	0	0	0.0238663484486874
YAL042W	0	0	0.0238379022646007
YBR133C	0	0	0.0238095238095238
YOR039W	0	0	0.0237812128418549
YBL025W	0	0	0.0237529691211401
YDR076W	0	0	0.0237247924080664
YER019W	0	0	0.023696682464455
YDR238C	0	0	0.0236686390532544
YNL264C	0	0	0.0236406619385343
YDL088C	0	0	0.0236127508854782
YNL118C	0	0	0.0235849056603774
YHR010W	0	0	0.0235571260306243
YGR202C	0	0	0.0235294117647059
YMR140W	0	0	0.0235017626321974
YMR307W	0	0	0.0234741784037559
YAL025C	0	0	0.0234466588511137
YAL035W	0	0	0.0234192037470726
YBL013W	0	0	0.0233918128654971
YOR030W	0	0	0.0233644859813084
YER110C	0	0	0.0233372228704784
YLL045C	0	0	0.0233100233100233
YFR040W	0	0	0.0232828870779977
YDR189W	0	0	0.0232558139534884
YJL154C	0	0	0.0232288037166086
YDR082W	0	0	0.0232018561484919
YBL052C	0	0	0.0231749710312862
YLR353W	0	0	0.0231481481481481
YIL053W	0	0	0.023121387283237
YPL082C	0	0	0.023094688221709
YJL148W	0	0	0.0230680507497117
YBL006C	0	0	0.0230414746543779
YOR284W	0	0	0.0230149597238205
YAL030W	0	0	0.0229885057471264
YBL003C	0	0	0.0229621125143513
YBR112C	0	0	0.0229357798165138
YPL024W	0	0	0.0229095074455899
YLR441C	0	0	0.022883295194508
YHR091C	0	0	0.0228571428571429
YAR035W	0	0	0.0228310502283105
YIL003W	0	0	0.0228050171037628
YER172C	0	0	0.0227790432801822
YBL061C	0	0	0.0227531285551763
YOL096C	0	0	0.0227272727272727
YGL250W	0	1	0.0227272727272727
YER027C	0	0	0.0227014755959137
YAL060W	0	0	0.0226757369614512
YLR425W	0	0	0.0226500566251416
YNL003C	0	0	0.0226244343891403
YLR206W	0	0	0.0225988700564972
YGL070C	0	0	0.0225733634311512
YPL271W	0	0	0.0225479143179256
YLR340W	0	0	0.0225225225225225
YDR326C	0	0	0.0224971878515186
YAL063C	0	0	0.0224719101123595
YOL064C	0	0	0.0224466891133558
YGR152C	0	0	0.0224215246636771
YBR186W	0	0	0.0223964165733483
YLR292C	0	0	0.0223713646532438
YER092W	0	1	0.0223713646532438
YBR126C	0	0	0.0223463687150838
YKL068W	0	0	0.0223214285714286
YOR008C-A	0	0	0.0222965440356745
YBL085W	0	0	0.022271714922049
YJR117W	0	0	0.0222469410456062
YDR069C	0	0	0.0222222222222222
YNL218W	0	0	0.0221975582685905
YDL240W	0	0	0.0221729490022173
YGR112W	0	0	0.0221483942414175
YAL038W	0	0	0.0221238938053097
YOR279C	0	0	0.0220994475138122
YNL154C	0	0	0.022075055187638
YLR067C	0	0	0.0220507166482911
YAL014C	0	0	0.0220264317180617
YDR147W	0	0	0.022002200220022
YKR086W	0	0	0.021978021978022
YBL033C	0	0	0.021953896816685
YNL267W	0	0	0.0219298245614035
YOR043W	0	0	0.0219058050383352
YJL039C	0	0	0.0218818380743982
YDR457W	0	0	0.0218579234972678
YLR457C	0	0	0.0218340611353712
YAL039C	0	0	0.0218102508178844
YLL027W	0	0	0.0217864923747277
YAL036C	0	0	0.0217627856365615
YOL068C	0	0	0.0217391304347826
YOL004W	0	0	0.0217155266015201
YIL159W	0	0	0.0216919739696312
YPL007C	0	0	0.0216684723726977
YEL056W	0	0	0.0216450216450216
YBR015C	0	0	0.0216216216216216
YAR031W	0	0	0.0215982721382289
YMR219W	0	0	0.0215749730312837
YAL008W	0	1	0.0215749730312837
YDR303C	0	0	0.021551724137931
YDL170W	0	0	0.0215285252960172
YLR102C	0	0	0.021505376344086
YGL092W	0	0	0.0214822771213749
YLR318W	0	0	0.0214592274678112
YMR172W	0	0	0.0214362272240086
YOR151C	0	0	0.0214132762312634
YLL035W	0	0	0.0213903743315508
YBL037W	0	0	0.0213675213675214
YGL033W	0	0	0.0213447171824973
YBL021C	0	0	0.0213219616204691
YBL004W	0	0	0.0212992545260916
YLR330W	0	0	0.0212765957446809
YAL044C	0	0	0.0212539851222104
YBR081C	0	0	0.0212314225053079
YKL110C	0	0	0.0212089077412513
YBR041W	0	0	0.0211864406779661
YKL203C	0	0	0.0211640211640212
YOR165W	0	0	0.0211416490486258
YPR042C	0	0	0.0211193241816262
YER157W	0	0	0.0210970464135021
YAL027W	0	1	0.0210970464135021
YDL064W	0	0	0.0210748155953635
YAL054C	0	0	0.0210526315789474
YPR178W	0	0	0.0210304942166141
YBR049C	0	0	0.0210084033613445
YDR155C	0	0	0.0209863588667366
YDR416W	0	0	0.0209643605870021
YNL312W	0	0	0.0209424083769634
YAL062W	0	0	0.0209205020920502
YBL020W	0	0	0.0208986415882968
YOR127W	0	0	0.0208768267223382
YJR144W	0	0	0.0208550573514077
YAL058W	0	0	0.0208333333333333
YEL011W	0	0	0.0208116545265349
YMR125W	0	0	0.0207900207900208
YBL015W	0	0	0.0207684319833853
YBR087W	0	0	0.020746887966805
YAL059W	0	0	0.0207253886010363
YDR458C	0	1	0.0207253886010363
YML107C	0	0	0.020703933747412
YBL005W	0	0	0.0206825232678387
YPL166W	0	0	0.0206611570247934
YIL034C	0	0	0.0206398348813209
YBL050W	0	0	0.0206185567010309
YDR440W	0	0	0.0205973223480947
YEL062W	0	0	0.0205761316872428
YJR104C	0	0	0.0205549845837616
YDR364C	0	0	0.0205338809034908
YBL036C	0	0	0.0205128205128205
YOR081C	0	0	0.0204918032786885
YOR350C	0	1	0.0204918032786885
YDL069C	0	0	0.0204708290685773
YPR045C	0	1	0.0204708290685773
YBR042C	0	0	0.0204498977505112
YGR072W	0	0	0.0204290091930541
YGL233W	0	0	0.0204081632653061
YAL018C	0	1	0.0204081632653061
YJR003C	0	0	0.0203873598369011
YDR373W	0	0	0.0203665987780041
YLR442C	0	0	0.0203458799593082
YDR409W	0	0	0.0203252032520325
YJL047C	0	0	0.0203045685279188
YGR218W	0	0	0.0202839756592292
YER123W	0	0	0.0202634245187437
YBL040C	0	0	0.0202429149797571
YDL019C	0	0	0.0202224469160768
YOR351C	0	0	0.0202020202020202
YER003C	0	0	0.0201816347124117
YDR022C	0	0	0.0201612903225806
YAR015W	0	0	0.0201409869083585
YOL014W	0	1	0.0201409869083585
YKL112W	0	0	0.0201207243460765
YHR134W	0	0	0.0201005025125628
YBR136W	0	0	0.0200803212851406
YBL103C	0	0	0.0200601805416249
YJL125C	0	0	0.0200400801603206
YBL022C	0	0	0.02002002002002
YCR077C	0	0	0.02
YNL257C	0	0	0.01998001998002
YPL120W	0	0	0.0199600798403194
YDR388W	0	0	0.0199401794616152
YML127W	0	0	0.0199203187250996
YBL016W	0	0	0.0199004975124378
YOL067C	0	0	0.0198807157057654
YDR383C	0	1	0.0198807157057654
YBL001C	0	0	0.0198609731876862
YBR028C	0	1	0.0198609731876862
YDR393W	0	0	0.0198412698412698
YER013W	0	0	0.0198216055500496
YGR252W	0	0	0.0198019801980198
YBL019W	0	0	0.019782393669634
YBL099W	0	0	0.0197628458498024
YLR360W	0	0	0.0197433366238894
YGL124C	0	0	0.019723865877712
YOR370C	0	0	0.0197044334975369
YDL194W	0	0	0.0196850393700787
YDR463W	0	0	0.0196656833824975
YHR164C	0	0	0.0196463654223969
YEL053C	0	0	0.0196270853778214
YJL025W	0	0	0.0196078431372549
YPR015C	0	1	0.0196078431372549
YDL033C	0	0	0.019588638589618
YLR166C	0	0	0.0195694716242661
YOL146W	0	0	0.0195503421309873
YNL229C	0	0	0.01953125
YGR142W	0	0	0.0195121951219512
YDR122W	0	0	0.0194931773879142
YJR110W	0	0	0.0194741966893866
YAR071W	0	0	0.0194552529182879
YJL020C	0	0	0.0194363459669582
YCL063W	0	0	0.0194174757281553
YBL074C	0	0	0.0193986420950533
YAL037W	0	1	0.0193986420950533
YFL001W	0	0	0.0193798449612403
YOR315W	0	0	0.0193610842207164
YMR267W	0	0	0.0193423597678917
YOL108C	0	0	0.0193236714975845
YJL060W	0	0	0.0193050193050193
YNL243W	0	0	0.0192864030858245
YCR038C	0	0	0.0192678227360308
YIR033W	0	0	0.0192492781520693
YDR473C	0	0	0.0192307692307692
YEL052W	0	1	0.0192307692307692
YBR128C	0	0	0.0192122958693564
YKL127W	0	0	0.0191938579654511
YBR057C	0	0	0.0191754554170662
YDL070W	0	1	0.0191754554170662
YBL047C	0	0	0.0191570881226054
YEL030W	0	0	0.0191387559808612
YBL042C	0	0	0.0191204588910134
YLR345W	0	0	0.0191021967526266
YJL081C	0	0	0.0190839694656489
YNL283C	0	0	0.0190657769304099
YOR141C	0	1	0.0190657769304099
YPR161C	0	0	0.019047619047619
YBL106C	0	0	0.0190294957183635
YNL311C	0	0	0.0190114068441065
YBR120C	0	0	0.0189933523266857
YLR238W	0	0	0.0189753320683112
YHR104W	0	0	0.018957345971564
YGR261C	0	0	0.0189393939393939
YGL172W	0	0	0.0189214758751183
YDR027C	0	0	0.0189035916824197
YGL242C	0	1	0.0189035916824197
YBR001C	0	0	0.0188857412653447
YAL046C	0	1	0.0188857412653447
YMR313C	0	0	0.0188679245283019
YBL093C	0	0	0.0188501413760603
YBL018C	0	0	0.0188323917137476
YER008C	0	0	0.0188146754468485
YJR021C	0	0	0.018796992481203
YBR036C	0	0	0.0187793427230047
YBL026W	0	0	0.0187617260787993
YBR030W	0	0	0.0187441424554827
YMR070W	0	0	0.0187265917602996
YGR083C	0	0	0.0187090739008419
YER094C	0	0	0.0186915887850467
YAL049C	0	1	0.0186915887850467
YJR046W	0	0	0.0186741363211951
YDR490C	0	0	0.0186567164179104
YOL078W	0	0	0.0186393289841566
YBR229C	0	0	0.0186219739292365
YPL129W	0	0	0.0186046511627907
YBL091C	0	0	0.0185873605947955
YER009W	0	0	0.0185701021355617
YPL074W	0	1	0.0185701021355617
YDR227W	0	0	0.0185528756957328
YDL103C	0	0	0.0185356811862836
YGL241W	0	0	0.0185185185185185
YAR028W	0	1	0.0185185185185185
YOR060C	0	0	0.0185013876040703
YNL082W	0	0	0.0184842883548983
YBL069W	0	0	0.0184672206832872
YGL213C	0	0	0.018450184501845
YOR308C	0	0	0.0184331797235023
YMR029C	0	0	0.0184162062615101
YMR284W	0	0	0.0183992640294388
YFR002W	0	0	0.0183823529411765
YJL128C	0	0	0.0183654729109275
YBL080C	0	0	0.018348623853211
YAR027W	0	1	0.018348623853211
YPR034W	0	0	0.0183318056828598
YDR448W	0	0	0.0183150183150183
YCL051W	0	0	0.0182982616651418
YDR390C	0	0	0.0182815356489945
YBR165W	0	0	0.0182648401826484
YBL101C	0	0	0.0182481751824818
YIL143C	0	0	0.0182315405651778
YDR528W	0	0	0.0182149362477231
YBL028C	0	0	0.0181983621474067
YDL076C	0	0	0.0181818181818182
YBL082C	0	0	0.0181653042688465
YNL272C	0	0	0.0181488203266788
YGL106W	0	0	0.0181323662737987
YNL041C	0	0	0.0181159420289855
YKL197C	0	0	0.0180995475113122
YER166W	0	0	0.0180831826401447
YJR083C	0	0	0.01806684733514
YLL031C	0	0	0.0180505415162455
YDL207W	0	0	0.018034265103697
YBR006W	0	0	0.018018018018018
YAL061W	0	1	0.018018018018018
YLR127C	0	0	0.018001800180018
YDR484W	0	0	0.0179856115107914
YLR319C	0	0	0.0179694519317161
YBR097W	0	0	0.0179533213644524
YLL007C	0	1	0.0179533213644524
YLR417W	0	0	0.0179372197309417
YOL069W	0	0	0.017921146953405
YBL064C	0	0	0.017905102954342
YBL045C	0	0	0.0178890876565295
YLL006W	0	0	0.0178731009830206
YDR181C	0	0	0.0178571428571429
YOR070C	0	0	0.0178412132024978
YBL041W	0	0	0.017825311942959
YBL030C	0	0	0.0178094390026714
YCR082W	0	0	0.0177935943060498
YBL055C	0	0	0.0177777777777778
YDR171W	0	0	0.0177619893428064
YAL064W	0	1	0.0177619893428064
YIR009W	0	0	0.0177462289263531
YOR242C	0	0	0.0177304964539007
YDR466W	0	0	0.0177147918511957
YDR175C	0	0	0.0176991150442478
YIL105C	0	0	0.017683465959328
YCR026C	0	0	0.0176678445229682
YAL067C	0	0	0.0176522506619594
YAR029W	0	1	0.0176522506619594
YGL016W	0	0	0.017636684303351
YLR248W	0	0	0.0176211453744493
YOR076C	0	0	0.0176056338028169
YBR102C	0	0	0.0175901495162709
YHR036W	0	0	0.0175746924428823
YOR353C	0	0	0.0175592625109745
YBL010C	0	1	0.0175592625109745
YOR213C	0	0	0.0175438596491228
YPR129W	0	0	0.0175284837861525
YBR140C	0	0	0.0175131348511384
YAR023C	0	1	0.0175131348511384
YAR068W	0	1	0.0175131348511384
YDL164C	0	0	0.0174978127734033
YDL018C	0	0	0.0174825174825175
YNL031C	0	0	0.0174672489082969
YGR111W	0	0	0.0174520069808028
YPL208W	0	0	0.01743679163034
YAR020C	0	1	0.01743679163034
YBL039C	0	0	0.0174216027874564
YLL019C	0	0	0.0174064403829417
YCR084C	0	0	0.0173913043478261
YJL183W	0	0	0.0173761946133797
YGL247W	0	0	0.0173611111111111
YGR170W	0	0	0.0173460537727667
YLR429W	0	0	0.0173310225303293
YMR031C	0	1	0.0173310225303293
YBR039W	0	0	0.0173160173160173
YKL186C	0	0	0.0173010380622837
YGL253W	0	0	0.017286084701815
YJR084W	0	0	0.0172711571675302
YNL158W	0	0	0.0172562553925798
YDL133W	0	1	0.0172562553925798
YPR066W	0	0	0.0172413793103448
YCR042C	0	0	0.0172265288544358
YPL195W	0	0	0.0172117039586919
YBL054W	0	0	0.0171969045571797
YJL036W	0	0	0.0171821305841924
YBR016W	0	0	0.0171673819742489
YAR064W	0	1	0.0171673819742489
YBR029C	0	0	0.0171526586620926
YKR008W	0	0	0.0171379605826907
YCR044C	0	0	0.0171232876712329
YOR129C	0	0	0.0171086398631309
YBL043W	0	0	0.0170940170940171
YBR077C	0	0	0.0170794192997438
YKL005C	0	0	0.0170648464163823
YJR057W	0	0	0.0170502983802217
YCR028C-A	0	0	0.0170357751277683
YGR013W	0	0	0.0170212765957447
YPR025C	0	0	0.0170068027210884
YNL299W	0	0	0.0169923534409516
YHR077C	0	0	0.0169779286926995
YBL075C	0	0	0.0169635284139101
YHR014W	0	0	0.0169491525423729
YBR040W	0	0	0.0169348010160881
YGR103W	0	0	0.0169204737732657
YGL207W	0	0	0.0169061707523246
YML069W	0	0	0.0168918918918919
YML004C	0	0	0.0168776371308017
YER062C	0	0	0.0168634064080944
YBR179C	0	0	0.016849199663016
YBR020W	0	0	0.0168350168350168
YBR080C	0	0	0.0168208578637511
YBR018C	0	0	0.0168067226890756
YOR113W	0	0	0.0167926112510495
YBR017C	0	0	0.0167785234899329
YBR068C	0	0	0.0167644593461861
YOL011W	0	0	0.016750418760469
YGL187C	0	0	0.0167364016736402
YPL214C	0	0	0.0167224080267559
YDR285W	0	0	0.0167084377610693
YBR003W	0	0	0.01669449081803
YBR008C	0	0	0.0166805671392827
YBR065C	0	0	0.0166666666666667
YBR119W	0	0	0.0166527893422148
YGR166W	0	0	0.0166389351081531
YML092C	0	0	0.0166251039068994
YPL001W	0	0	0.0166112956810631
YNL278W	0	0	0.016597510373444
YGL180W	0	0	0.0165837479270315
YOR115C	0	0	0.0165700082850041
YBR058C	0	0	0.0165562913907285
YBR135W	0	0	0.0165425971877585
YDR253C	0	0	0.0165289256198347
YOR132W	0	0	0.0165152766308836
YPL165C	0	1	0.0165152766308836
YPR174C	0	1	0.0165152766308836
YFL036W	0	0	0.0165016501650165
YDR276C	0	0	0.0164880461665293
YCR002C	0	0	0.0164744645799012
YIL118W	0	0	0.0164609053497942
YBL029W	0	1	0.0164609053497942
YOL148C	0	0	0.0164473684210526
YBL031W	0	1	0.0164473684210526
YDR003W	0	0	0.0164338537387017
YDR379W	0	0	0.0164203612479475
YLR329W	0	0	0.0164068908941756
YBR278W	0	0	0.0163934426229508
YLR310C	0	0	0.0163800163800164
YBR044C	0	0	0.016366612111293
YNL084C	0	0	0.0163532297628782
YBL068W	0	0	0.0163398692810458
YER031C	0	0	0.0163265306122449
YOL032W	0	0	0.0163132137030995
YBR055C	0	0	0.0162999185004075
YIL066C	0	0	0.0162866449511401
YPL045W	0	0	0.016273393002441
YBR127C	0	0	0.016260162601626
YBR168W	0	0	0.016246953696182
YNL251C	0	0	0.0162337662337662
YNL008C	0	0	0.016220600162206
YBL078C	0	0	0.0162074554294976
YER030W	0	0	0.0161943319838057
YOR106W	0	0	0.0161812297734628
YOR110W	0	0	0.0161681487469685
YKL160W	0	0	0.0161550888529887
YOR241W	0	0	0.0161420500403551
YBR019C	0	0	0.0161290322580645
YLR005W	0	0	0.016116035455278
YLR299W	0	0	0.0161030595813204
YDR363W	0	0	0.0160901045856798
YDR420W	0	0	0.0160771704180064
YGR010W	0	0	0.0160642570281124
YBL102W	0	0	0.0160513643659711
YCL004W	0	0	0.0160384923817161
YPL141C	0	1	0.0160384923817161
YJR035W	0	0	0.016025641025641
YBR076W	0	0	0.0160128102481986
YMR075W	0	0	0.016
YDR479C	0	0	0.0159872102318145
YOR109W	0	0	0.0159744408945687
YKL015W	0	0	0.0159616919393456
YEL038W	0	1	0.0159616919393456
YBR002C	0	0	0.0159489633173844
YBL090W	0	0	0.0159362549800797
YEL031W	0	0	0.0159235668789809
YMR102C	0	1	0.0159235668789809
YBL098W	0	0	0.0159108989657916
YOR244W	0	0	0.0158982511923688
YDL189W	0	0	0.0158856235107228
YDR432W	0	0	0.0158730158730159
YLR337C	0	0	0.0158604282315623
YKL126W	0	0	0.0158478605388273
YPL065W	0	0	0.0158353127474268
YBR023C	0	0	0.0158227848101266
YJL014W	0	0	0.0158102766798419
YCL050C	0	0	0.0157977883096366
YGR262C	0	0	0.015785319652723
YGR246C	0	0	0.0157728706624606
YPR054W	0	0	0.0157604412923562
YOR346W	0	0	0.015748031496063
YNR031C	0	0	0.01573564122738
YML013W	0	0	0.0157232704402516
YDL007W	0	0	0.0157109190887667
YBR083W	0	0	0.0156985871271586
YDR190C	0	0	0.0156862745098039
YHL031C	0	0	0.0156739811912226
YBR130C	0	0	0.0156617071260767
YBR211C	0	0	0.0156494522691706
YPL227C	0	0	0.0156372165754496
YDR123C	0	0	0.015625
YDR192C	0	0	0.0156128024980484
YMR004W	0	0	0.015600624024961
YBR082C	0	0	0.0155884645362432
YGR049W	0	0	0.0155763239875389
YDL089W	0	1	0.0155763239875389
YLL034C	0	0	0.0155642023346304
YER028C	0	0	0.015552099533437
YBL060W	0	1	0.015552099533437
YMR012W	0	0	0.0155400155400155
YPL010W	0	0	0.015527950310559
YGR116W	0	0	0.0155159038013964
YNL047C	0	0	0.0155038759689922
YGR089W	0	0	0.0154918667699458
YBR177C	0	0	0.0154798761609907
YBR066C	0	0	0.0154679040989946
YBR024W	0	0	0.0154559505409583
YCL064C	0	0	0.0154440154440154
YBR004C	0	0	0.0154320987654321
YML112W	0	0	0.015420200462606
YBR159W	0	0	0.0154083204930663
YOR231W	0	0	0.0153964588144727
YFR013W	0	0	0.0153846153846154
YDR213W	0	0	0.0153727901614143
YBL027W	0	0	0.0153609831029186
YMR119W	0	0	0.0153491941673062
YDL239C	0	0	0.0153374233128834
YBR202W	0	0	0.0153256704980843
YBL057C	0	0	0.0153139356814701
YBR043C	0	0	0.0153022188217292
YOR018W	0	0	0.0152905198776758
YBR025C	0	0	0.0152788388082506
YBR085W	0	0	0.0152671755725191
YFL034C-B	0	0	0.015255530129672
YPR057W	0	0	0.0152439024390244
YJL146W	0	0	0.0152322924600152
YDR480W	0	0	0.015220700152207
YGR014W	0	0	0.0152091254752852
YBR011C	0	0	0.0151975683890578
YBR037C	0	0	0.0151860288534548
YBR079C	0	0	0.0151745068285281
YBR021W	0	0	0.0151630022744503
YDR206W	0	0	0.0151515151515152
YDL220C	0	0	0.0151400454201363
YFR048W	0	0	0.0151285930408472
YBR005W	0	0	0.0151171579743008
YGR007W	0	0	0.0151057401812689
YOL018C	0	0	0.0150943396226415
YBL038W	0	0	0.0150829562594268
YBL067C	0	1	0.0150829562594268
YBL066C	0	1	0.0150829562594268
YBR203W	0	0	0.0150715900527506
YKL020C	0	0	0.0150602409638554
YJR086W	0	0	0.0150489089541008
YGL019W	0	0	0.0150375939849624
YMR223W	0	0	0.0150262960180316
YBR022W	0	0	0.015015015015015
YLR058C	0	0	0.0150037509377344
YIR004W	0	0	0.0149925037481259
YER162C	0	0	0.0149812734082397
YIL021W	0	0	0.0149700598802395
YBR026C	0	0	0.0149588631264024
YPR131C	0	0	0.0149476831091181
YJL099W	0	0	0.0149365197908887
YPL139C	0	0	0.0149253731343284
YBR139W	0	0	0.0149142431021626
YGL025C	0	0	0.014903129657228
YOR069W	0	0	0.0148920327624721
YJR127C	0	0	0.0148809523809524
YHR108W	0	0	0.0148698884758364
YBR035C	0	0	0.0148588410104012
YDL065C	0	0	0.0148478099480327
YNR011C	0	0	0.0148367952522255
YML031W	0	0	0.0148257968865827
YKL038W	0	0	0.0148148148148148
YIR008C	0	0	0.0148038490007402
YNL007C	0	0	0.014792899408284
YBR131W	0	0	0.0147819660014782
YPL144W	0	0	0.0147710487444609
YPR155C	0	0	0.014760147601476
YIL142W	0	0	0.0147492625368732
YBL059W	0	1	0.0147492625368732
YGR241C	0	0	0.0147383935151069
YIR018W	0	0	0.0147275405007364
YHL020C	0	0	0.0147167034584253
YGR157W	0	0	0.0147058823529412
YBR125C	0	1	0.0147058823529412
YBR061C	0	0	0.014695077149155
YPL169C	0	0	0.0146842878120411
YKL028W	0	0	0.0146735143066764
YKR024C	0	0	0.0146627565982405
YJL164C	0	0	0.0146520146520147
YBL044W	0	1	0.0146520146520147
YLR089C	0	1	0.0146520146520147
YHR114W	0	0	0.0146412884333821
YNL051W	0	0	0.0146305779078274
YBL049W	0	1	0.0146305779078274
YHL009C	0	0	0.0146198830409357
YNL221C	0	0	0.014609203798393
YLR018C	0	0	0.0145985401459854
YML011C	0	0	0.0145878920495988
YOR001W	0	0	0.0145772594752187
YOR344C	0	0	0.0145666423889294
YHR186C	0	0	0.0145560407569141
YDR273W	0	0	0.0145454545454545
YBL081W	0	1	0.0145454545454545
YDR121W	0	0	0.0145348837209302
YBR132C	0	0	0.0145243282498184
YDR170C	0	0	0.0145137880986938
YKL205W	0	0	0.0145032632342277
YBR169C	0	0	0.0144927536231884
YBR086C	0	0	0.0144822592324403
YBR084W	0	0	0.0144717800289436
YBL086C	0	1	0.0144717800289436
YDR346C	0	0	0.0144613159797542
YHL003C	0	0	0.0144508670520231
YBR034C	0	0	0.0144404332129964
YNL232W	0	0	0.0144300144300144
YKR028W	0	0	0.0144196106705119
YEL019C	0	0	0.0144092219020173
YDL185W	0	0	0.0143988480921526
YFL013C	0	0	0.0143884892086331
YBR192W	0	0	0.0143781452192667
YNL085W	0	0	0.014367816091954
YLR393W	0	0	0.0143575017946877
YBR250W	0	0	0.0143472022955524
YBL089W	0	0	0.014336917562724
YNL021W	0	0	0.0143266475644699
YBR243C	0	0	0.0143163922691482
YDR179C	0	0	0.0143061516452074
YBL076C	0	0	0.0142959256611866
YBR180W	0	0	0.0142857142857143
YIL063C	0	0	0.0142755174875089
YPR029C	0	0	0.014265335235378
YIL150C	0	0	0.0142551674982181
YIL156W	0	0	0.0142450142450142
YDL214C	0	0	0.0142348754448399
YDR515W	0	0	0.0142247510668563
YBR109C	0	0	0.0142146410803127
YMR216C	0	0	0.0142045454545455
YBR129C	0	0	0.014194464158978
YBR198C	0	0	0.0141843971631206
YIL129C	0	0	0.0141743444365698
YDR478W	0	0	0.0141643059490085
YLR321C	0	0	0.0141542816702052
YLR229C	0	0	0.0141442715700141
YPL254W	0	0	0.0141342756183746
YGR217W	0	0	0.0141242937853107
YHR133C	0	0	0.0141143260409315
YGR271W	0	0	0.0141043723554302
YNL121C	0	0	0.0140944326990839
YDR145W	0	0	0.0140845070422535
YCL052C	0	0	0.0140745953553835
YER040W	0	0	0.0140646976090014
YLR084C	0	0	0.0140548137737175
YGR090W	0	0	0.0140449438202247
YBR260C	0	0	0.0140350877192982
YBR115C	0	0	0.0140252454417952
YDR034C	0	0	0.0140154169586545
YEL050C	0	0	0.0140056022408964
YDR489W	0	0	0.0139958012596221
YBR163W	0	1	0.0139958012596221
YFR029W	0	0	0.013986013986014
YIL128W	0	0	0.0139762403913347
YBR152W	0	0	0.0139664804469274
YPL210C	0	0	0.0139567341242149
YGL238W	0	0	0.0139470013947001
YHR079C	0	0	0.0139372822299652
YDR120C	0	0	0.0139275766016713
YER132C	0	0	0.0139178844815588
YBL095W	0	1	0.0139178844815588
YDR214W	0	0	0.0139082058414465
YBR264C	0	0	0.0138985406532314
YGR054W	0	0	0.0138888888888889
YPR036W	0	0	0.0138792505204719
YLL008W	0	0	0.013869625520111
YMR135C	0	0	0.0138600138600139
YLR320W	0	0	0.0138504155124654
YKL011C	0	0	0.013840830449827
YFR014C	0	0	0.0138312586445367
YPL125W	0	0	0.0138217000691085
YCL034W	0	0	0.0138121546961326
YBR069C	0	0	0.0138026224982747
YBR199W	0	0	0.0137931034482759
YIR013C	0	0	0.0137835975189524
YNL227C	0	0	0.0137741046831956
YPR189W	0	0	0.0137646249139711
YPL003W	0	0	0.0137551581843191
YBL072C	0	0	0.013745704467354
YHR116W	0	0	0.0137362637362637
YPL004C	0	0	0.0137268359643102
YJL041W	0	0	0.0137174211248285
YOR075W	0	0	0.0137080191912269
YBR110W	0	0	0.0136986301369863
YBR272C	0	0	0.0136892539356605
YBR167C	0	0	0.0136798905608755
YBR048W	0	0	0.0136705399863295
YLR350W	0	0	0.0136612021857923
YGL049C	0	0	0.0136518771331058
YPL243W	0	0	0.0136425648021828
YNL297C	0	0	0.0136332651670075
YCL011C	0	0	0.0136239782016349
YPL106C	0	0	0.0136147038801906
YOL149W	0	0	0.0136054421768707
YOR341W	0	0	0.0135961930659415
YBR007C	0	1	0.0135961930659415
YBR072W	0	0	0.0135869565217391
YKL189W	0	0	0.0135777325186694
YPR179C	0	0	0.0135685210312076
YBR166C	0	0	0.0135593220338983
YCL039W	0	0	0.013550135501355
YMR177W	0	0	0.01354096140826
YCR073C	0	0	0.013531799729364
YGL130W	0	0	0.0135226504394861
YBR067C	0	0	0.0135135135135135
YBR117C	0	0	0.0135043889264011
YBR014C	0	1	0.0135043889264011
YER109C	0	0	0.0134952766531714
YJL106W	0	0	0.0134861766689144
YBR164C	0	0	0.0134770889487871
YBR214W	0	0	0.0134680134680135
YHR002W	0	0	0.0134589502018843
YBR195C	0	0	0.0134498991257566
YOL049W	0	0	0.0134408602150538
YPL047W	0	0	0.0134318334452653
YBR078W	0	0	0.0134228187919463
YLR431C	0	0	0.0134138162307176
YDL231C	0	0	0.0134048257372654
YDR532C	0	0	0.0133958472873409
YER044C-A	0	0	0.0133868808567604
YIL038C	0	0	0.0133779264214047
YDR247W	0	0	0.0133689839572193
YOR296W	0	1	0.0133689839572193
YBL087C	0	0	0.0133600534402138
YJR129C	0	1	0.0133600534402138
YDL002C	0	0	0.0133511348464619
YMR044W	0	0	0.0133422281521014
YBR091C	0	0	0.0133333333333333
YBR257W	0	0	0.0133244503664224
YGL252C	0	0	0.0133155792276964
YHR119W	0	0	0.0133067198935462
YMR176W	0	0	0.0132978723404255
YLR435W	0	0	0.0132890365448505
YBR253W	0	0	0.0132802124833997
YBR237W	0	0	0.013271400132714
YKL149C	0	0	0.013262599469496
YER096W	0	0	0.0132538104705103
YDR279W	0	0	0.0132450331125828
YJL165C	0	0	0.0132362673726009
YDR518W	0	0	0.0132275132275132
YKL198C	0	0	0.0132187706543291
YLR347C	0	0	0.0132100396301189
YLR399C	0	0	0.0132013201320132
YCL010C	0	0	0.0131926121372032
YGL158W	0	0	0.01318391562294
YIL119C	0	0	0.0131752305665349
YML006C	0	0	0.0131665569453588
YDL112W	0	0	0.0131578947368421
YHL022C	0	0	0.0131492439184747
YBL107C	0	1	0.0131492439184747
YBL092W	0	0	0.0131406044678055
YGR192C	0	0	0.0131319763624425
YDL077C	0	0	0.0131233595800525
YHR120W	0	0	0.0131147540983607
YPR056W	0	0	0.0131061598951507
YML059C	0	0	0.0130975769482646
YGR104C	0	0	0.0130890052356021
YBR114W	0	0	0.013080444735121
YER093C	0	0	0.0130718954248366
YDR047W	0	0	0.0130633572828217
YDR151C	0	0	0.0130548302872063
YDR272W	0	0	0.0130463144161774
YOR275C	0	0	0.0130378096479791
YMR080C	0	0	0.0130293159609121
YCR075C	0	0	0.0130208333333333
YHL002W	0	0	0.0130123617436565
YHR004C	0	0	0.0130039011703511
YER112W	0	0	0.0129954515919428
YBR153W	0	0	0.012987012987013
YER115C	0	0	0.0129785853341986
YOR078W	0	0	0.012970168612192
YOR267C	0	0	0.0129617627997408
YBR105C	0	0	0.0129533678756477
YBR188C	0	0	0.0129449838187702
YMR093W	0	0	0.0129366106080207
YBR118W	0	0	0.0129282482223659
YDR311W	0	0	0.0129198966408269
YCR019W	0	0	0.012911555842479
YLR181C	0	0	0.0129032258064516
YBR233W-A	0	0	0.0128949065119278
YOL112W	0	0	0.0128865979381443
YNL290W	0	0	0.0128783000643915
YFR037C	0	0	0.0128700128700129
YMR170C	0	0	0.0128617363344051
YKR001C	0	0	0.012853470437018
YDR202C	0	0	0.0128452151573539
YHR187W	0	0	0.0128369704749679
YDL042C	0	0	0.0128287363694676
YBR092C	0	0	0.0128205128205128
YLR398C	0	0	0.0128122998078155
YHR001W	0	0	0.0128040973111396
YOR176W	0	0	0.0127959053103007
YDR081C	0	0	0.0127877237851662
YBR217W	0	0	0.012779552715655
YBR093C	0	0	0.0127713920817369
YMR167W	0	0	0.0127632418634333
YBR228W	0	0	0.0127551020408163
YBR176W	0	0	0.0127469725940089
YHR142W	0	0	0.0127388535031847
YBR104W	0	0	0.0127307447485678
YBR171W	0	0	0.0127226463104326
YKL190W	0	0	0.0127145581691036
YCL040W	0	0	0.0127064803049555
YBR013C	0	1	0.0127064803049555
YLR026C	0	0	0.0126984126984127
YBR172C	0	0	0.0126903553299492
YCL032W	0	0	0.0126823081800888
YCR032W	0	0	0.0126742712294043
YLR410W	0	0	0.0126662444585181
YDR252W	0	0	0.0126582278481013
YHL023C	0	1	0.0126582278481013
YER167W	0	0	0.0126502213788741
YMR079W	0	0	0.0126422250316056
YOL060C	0	0	0.0126342387871131
YML010W	0	0	0.0126262626262626
YDL145C	0	0	0.0126182965299685
YER001W	0	0	0.0126103404791929
YDR329C	0	0	0.0126023944549464
YDL140C	0	0	0.0125944584382872
YKL148C	0	0	0.012586532410321
YIL085C	0	0	0.0125786163522013
YHR113W	0	0	0.0125707102451289
YDR414C	0	0	0.0125628140703518
YLL022C	0	0	0.0125549278091651
YLL013C	0	0	0.0125470514429109
YIR022W	0	0	0.0125391849529781
YDL159W	0	0	0.012531328320802
YBR234C	0	0	0.0125234815278647
YGL054C	0	0	0.0125156445556946
YBR142W	0	0	0.0125078173858662
YFL017W-A	0	0	0.0125
YBR185C	0	0	0.0124921923797626
YJL083W	0	0	0.0124843945068664
YLR367W	0	0	0.0124766063630692
YLR033W	0	0	0.0124688279301746
YGL139W	0	0	0.0124610591900312
YPR111W	0	0	0.012453300124533
YHL038C	0	0	0.0124455507156192
YBR236C	0	0	0.0124378109452736
YBR106W	0	0	0.0124300807955252
YKL012W	0	0	0.0124223602484472
YFR046C	0	0	0.0124146492861577
YHL030W	0	0	0.0124069478908189
YIL147C	0	0	0.0123992560446373
YML048W	0	0	0.0123915737298637
YPL233W	0	0	0.0123839009287926
YBR033W	0	1	0.0123839009287926
YBR170C	0	0	0.0123762376237624
YDR305C	0	0	0.0123685837971552
YCL067C	0	0	0.0123609394313968
YML060W	0	0	0.0123533045089561
YBR121C	0	0	0.0123456790123457
YCL017C	0	0	0.0123380629241209
YDL080C	0	0	0.0123304562268804
YBR221C	0	0	0.0123228589032656
YML001W	0	0	0.0123152709359606
YOL016C	0	0	0.0123076923076923
YOR034C	0	0	0.01230012300123
YDR080W	0	0	0.0122925629993854
YBR063C	0	1	0.0122925629993854
YLR144C	0	0	0.0122850122850123
YGL201C	0	0	0.0122774708410068
YOL128C	0	0	0.0122699386503067
YOR177C	0	0	0.0122624156958921
YKR079C	0	0	0.0122549019607843
YER148W	0	0	0.0122473974280465
YMR218C	0	0	0.0122399020807834
YNL079C	0	0	0.0122324159021407
YFR009W	0	0	0.0122249388753056
YHL025W	0	0	0.0122174709835064
YGR002C	0	0	0.0122100122100122
YCR010C	0	0	0.012202562538133
YBR149W	0	0	0.0121951219512195
YER125W	0	0	0.012187690432663
YER176W	0	0	0.0121802679658952
YBR297W	0	0	0.0121728545343883
YBR288C	0	0	0.0121654501216545
YFL049W	0	0	0.0121580547112462
YCL038C	0	0	0.0121506682867558
YNL099C	0	0	0.0121432908318154
YIL090W	0	0	0.0121359223300971
YCL055W	0	0	0.0121285627653123
YJL053W	0	0	0.0121212121212121
YKL088W	0	0	0.0121138703815869
YBR213W	0	0	0.0121065375302663
YPL041C	0	0	0.0120992135511192
YPR032W	0	0	0.0120918984280532
YGL181W	0	0	0.0120845921450151
YJR103W	0	0	0.0120772946859903
YLR372W	0	0	0.012070006035003
YPR199C	0	0	0.0120627261761158
YJR070C	0	0	0.0120554550934298
YHR204W	0	0	0.0120481927710843
YGL078C	0	0	0.0120409391932571
YEL006W	0	0	0.0120336943441637
YDR436W	0	0	0.0120264582080577
YMR110C	0	0	0.0120192307692308
YPR075C	0	0	0.012012012012012
YBR205W	0	0	0.0120048019207683
YBR143C	0	0	0.011997600479904
YML117W	0	0	0.0119904076738609
YOL077C	0	0	0.011983223487118
YBR074W	0	1	0.011983223487118
YHR006W	0	0	0.0119760479041916
YGR130C	0	1	0.0119760479041916
YLR095C	0	0	0.0119688809096349
YKR078W	0	0	0.0119617224880383
YBR201W	0	0	0.0119545726240287
YBR145W	0	0	0.01194743130227
YBR071W	0	1	0.01194743130227
YNL246W	0	0	0.0119402985074627
YNL076W	0	0	0.0119331742243437
YBR031W	0	0	0.0119260584376863
YBR162C	0	0	0.0119189511323004
YGL223C	0	0	0.0119118522930316
YOR089C	0	0	0.0119047619047619
YMR047C	0	0	0.0118976799524093
YCR035C	0	0	0.0118906064209275
YBR053C	0	1	0.0118906064209275
YBR056W	0	1	0.0118906064209275
YCR020C	0	0	0.011883541295306
YIL097W	0	0	0.0118764845605701
YDR443C	0	0	0.0118694362017804
YER161C	0	0	0.0118623962040332
YDR320C-A	0	0	0.01185536455246
YCL057W	0	0	0.0118483412322275
YDR096W	0	0	0.0118413262285376
YBR193C	0	0	0.0118343195266272
YBR155W	0	0	0.0118273211117682
YJL112W	0	0	0.0118203309692671
YBR154C	0	0	0.0118133490844654
YNL119W	0	0	0.0118063754427391
YIL046W	0	0	0.0117994100294985
YHR050W	0	0	0.0117924528301887
YJL098W	0	0	0.0117855038302887
YML007W	0	0	0.0117785630153121
YDL073W	0	1	0.0117785630153121
YBR094W	0	1	0.0117785630153121
YJR145C	0	0	0.0117716303708064
YMR182C	0	0	0.0117647058823529
YKL032C	0	0	0.0117577895355673
YLR423C	0	0	0.0117508813160987
YOR245C	0	0	0.0117439812096301
YCR027C	0	0	0.0117370892018779
YPL204W	0	0	0.0117302052785924
YCR079W	0	0	0.0117233294255569
YEL009C	0	0	0.0117164616285882
YHR084W	0	0	0.0117096018735363
YPL176C	0	0	0.0117027501462844
YKL116C	0	0	0.0116959064327485
YPL070W	0	0	0.0116890707188778
YBR054W	0	1	0.0116890707188778
YBR212W	0	0	0.0116822429906542
YDR421W	0	0	0.0116754232340922
YDR005C	0	0	0.0116686114352392
YBR046C	0	1	0.0116686114352392
YHR092C	0	0	0.0116618075801749
YJL155C	0	0	0.0116550116550117
YHR190W	0	0	0.011648223645894
YGL098W	0	0	0.0116414435389988
YPL046C	0	0	0.0116346713205352
YBR183W	0	0	0.0116279069767442
YPR065W	0	0	0.0116211504938989
YMR061W	0	0	0.0116144018583043
YCL031C	0	0	0.0116076610562972
YBR062C	0	1	0.0116076610562972
YER168C	0	0	0.0116009280742459
YFL038C	0	0	0.0115942028985507
YBR284W	0	0	0.0115874855156431
YHR075C	0	0	0.0115807759119861
YBR047W	0	1	0.0115807759119861
YCL037C	0	0	0.0115740740740741
YHR086W	0	0	0.0115673799884326
YBR210W	0	0	0.0115606936416185
YPR019W	0	0	0.0115540150202195
YBR052C	0	1	0.0115540150202195
YBR271W	0	0	0.0115473441108545
YOR371C	0	0	0.0115406809001731
YLR059C	0	0	0.0115340253748558
YCL008C	0	0	0.0115273775216138
YIL068C	0	0	0.0115207373271889
YDR309C	0	0	0.0115141047783535
YOR067C	0	0	0.0115074798619102
YML070W	0	0	0.0115008625646924
YLR270W	0	0	0.0114942528735632
YIL020C	0	0	0.0114876507754164
YBR207W	0	0	0.0114810562571757
YDR372C	0	0	0.0114744693057946
YLR071C	0	0	0.0114678899082569
YKR062W	0	0	0.0114613180515759
YBR299W	0	0	0.011454753722795
YHR063C	0	0	0.0114481969089868
YLR385C	0	0	0.011441647597254
YCR067C	0	0	0.0114351057747284
YCL025C	0	0	0.0114285714285714
YOR217W	0	0	0.0114220445459737
YMR164C	0	0	0.0114155251141553
YOR046C	0	0	0.0114090131203651
YJR049C	0	0	0.0114025085518814
YFL007W	0	0	0.0113960113960114
YGL179C	0	0	0.0113895216400911
YCL001W	0	0	0.0113830392714855
YHR013C	0	0	0.0113765642775882
YBR254C	0	0	0.0113700966458215
YOL062C	0	0	0.0113636363636364
YER075C	0	0	0.0113571834185122
YBR108W	0	1	0.0113571834185122
YCR081W	0	0	0.0113507377979569
YCR097W	0	0	0.0113442994895065
YER024W	0	0	0.0113378684807256
YML126C	0	0	0.0113314447592068
YKL168C	0	1	0.0113314447592068
YNL045W	0	0	0.0113250283125708
YDR166C	0	0	0.0113186191284663
YJR069C	0	0	0.0113122171945701
YBR265W	0	0	0.0113058224985868
YPL203W	0	0	0.0112994350282486
YHL019C	0	0	0.0112930547713156
YMR030W	0	0	0.0112866817155756
YER029C	0	0	0.0112803158488438
YFR015C	0	0	0.0112739571589628
YCL054W	0	0	0.0112676056338028
YGR046W	0	0	0.0112612612612613
YOR230W	0	0	0.0112549240292628
YJR126C	0	0	0.0112485939257593
YBR182C	0	0	0.0112422709387296
YKL095W	0	0	0.0112359550561798
YDL099W	0	0	0.0112296462661426
YMR152W	0	0	0.0112233445566779
YGL195W	0	0	0.0112170499158721
YMR237W	0	0	0.0112107623318386
YMR105C	0	0	0.0112044817927171
YML071C	0	0	0.0111982082866741
YER051W	0	0	0.0111919418019026
YPL110C	0	0	0.0111856823266219
YOL111C	0	0	0.0111794298490777
YCR011C	0	0	0.0111731843575419
YCL048W	0	0	0.0111669458403127
YGL125W	0	0	0.0111607142857143
YIL107C	0	0	0.011154489682097
YDL175C	0	0	0.0111482720178372
YBR258C	0	0	0.011142061281337
YKR072C	0	0	0.0111358574610245
YER106W	0	0	0.0111296605453534
YGR023W	0	0	0.0111234705228031
YML128C	0	0	0.0111172873818788
YDR378C	0	0	0.0111111111111111
YOR337W	0	0	0.0111049416990561
YOR120W	0	0	0.0110987791342952
YIL050W	0	0	0.0110926234054354
YCL044C	0	0	0.0110864745011086
YOR253W	0	0	0.0110803324099723
YGL036W	0	1	0.0110803324099723
YLL039C	0	0	0.0110741971207087
YEL004W	0	0	0.0110680686220255
YGL044C	0	0	0.0110619469026549
YBR196C	0	0	0.0110558319513543
YLR056W	0	0	0.0110497237569061
YOR068C	0	0	0.0110436223081171
YNL167C	0	0	0.011037527593819
YER078C	0	0	0.0110314396028682
YDL142C	0	0	0.0110253583241455
YGL210W	0	0	0.0110192837465565
YDR245W	0	0	0.0110132158590308
YDR482C	0	1	0.0110132158590308
YGR003W	0	0	0.0110071546505228
YCR052W	0	0	0.011001100110011
YEL024W	0	0	0.0109950522264981
YMR104C	0	0	0.010989010989011
YNL189W	0	0	0.0109829763866008
YNR016C	0	0	0.0109769484083425
YHL028W	0	0	0.0109709270433352
YBR101C	0	0	0.0109649122807018
YMR091C	0	0	0.010958904109589
YBR218C	0	0	0.0109529025191676
YJR066W	0	0	0.0109469074986316
YOR098C	0	0	0.0109409190371991
YPL190C	0	0	0.0109349371241115
YJL004C	0	0	0.0109289617486339
YDL113C	0	0	0.0109229929000546
YDR407C	0	0	0.0109170305676856
YBR273C	0	0	0.010911074740862
YMR133W	0	0	0.0109051254089422
YFR041C	0	0	0.0108991825613079
YOR322C	0	0	0.0108932461873638
YHL043W	0	0	0.0108873162765378
YCR036W	0	0	0.0108813928182807
YER136W	0	0	0.0108754758020663
YCL018W	0	0	0.0108695652173913
YGR278W	0	0	0.0108636610537751
YDR164C	0	0	0.01085776330076
YBR090C	0	1	0.01085776330076
YIL104C	0	0	0.010851871947911
YCR017C	0	0	0.0108459869848156
YOR065W	0	0	0.010840108401084
YDR103W	0	0	0.0108342361863489
YGL082W	0	1	0.0108342361863489
YBR240C	0	0	0.0108283703302653
YBR286W	0	0	0.0108225108225108
YMR270C	0	0	0.0108166576527853
YJR119C	0	0	0.0108108108108108
YOL095C	0	0	0.0108049702863317
YBR189W	0	0	0.0107991360691145
YML049C	0	0	0.0107933081489477
YIL155C	0	0	0.0107874865156419
YGL198W	0	0	0.0107816711590297
YJR130C	0	0	0.0107758620689655
YGL133W	0	0	0.0107700592353258
YBR244W	0	0	0.0107642626480086
YPR154W	0	0	0.0107584722969338
YCL069W	0	0	0.010752688172043
YNL210W	0	0	0.0107469102632993
YER180C	0	0	0.0107411385606874
YDR161W	0	0	0.0107353730542136
YBR096W	0	1	0.0107353730542136
YLR265C	0	0	0.0107296137339056
YLR274W	0	0	0.0107238605898123
YKR027W	0	0	0.0107181136120043
YER141W	0	0	0.0107123727905731
YIL122W	0	0	0.0107066381156317
YBR280C	0	0	0.0107009095773141
YNL286W	0	0	0.0106951871657754
YBR194W	0	1	0.0106951871657754
YLR020C	0	0	0.0106894708711919
YBR138C	0	1	0.0106894708711919
YKL140W	0	0	0.0106837606837607
YOR028C	0	0	0.0106780565936999
YHR074W	0	0	0.0106723585912487
YPR159W	0	0	0.0106666666666667
YER143W	0	0	0.0106609808102345
YBR225W	0	1	0.0106609808102345
YER012W	0	0	0.0106553010122536
YCR094W	0	0	0.0106496272630458
YKL103C	0	0	0.0106439595529537
YCR005C	0	0	0.0106382978723404
YGL065C	0	0	0.0106326422115896
YPL049C	0	0	0.0106269925611052
YBR263W	0	0	0.0106213489113117
YFL021W	0	0	0.0106157112526539
YLR451W	0	0	0.0106100795755968
YCR089W	0	0	0.0106044538706257
YKR063C	0	0	0.0105988341282459
YOR064C	0	0	0.0105932203389831
YML076C	0	0	0.0105876124933827
[truncated: 3,790 more rows]
