# Supplementary material for: Computationally Driven, Quantitative Experiments Discover Genes Required for Mitochondrial Biogenesis
Source: PLoS Genet. 2009 Mar 20;5(3):e1000407. doi: 10.1371/journal.pgen.1000407 (PMC2648979; doi:10.1371/journal.pgen.1000407)
Supplement: Dataset S2 — Top 100 novel ensemble predictions for additional yeast biological processes. A zip file containing 387 tab-delimited text files of the ensemble predictions for the indicated Gene Ontology Biological Process Term. (21.70 MB GZ) [file pgen.1000407.s013.gz › GO_0007096.txt]

ORF	AnnotatedToTerm?	Uncharacterized_04152007?	Precision
YAL024C	1	0	1.0
YML064C	1	0	1.0
YAR019C	1	0	1.0
YNL298W	1	0	1.0
YMR001C	0	0	0.9
YMR055C	1	0	0.9
YHR061C	1	0	0.9
YFR028C	1	0	0.9
YHL007C	1	0	0.9
YHR152W	1	0	0.9
YPR119W	0	0	0.818181818181818
YLR079W	0	0	0.769230769230769
YLR229C	1	0	0.769230769230769
YGR092W	0	0	0.714285714285714
YJL187C	0	0	0.666666666666667
YNL098C	0	0	0.631578947368421
YBR200W	0	0	0.631578947368421
YDR309C	1	0	0.631578947368421
YJL076W	1	0	0.631578947368421
YOR233W	0	0	0.6
YOR195W	0	0	0.571428571428571
YGR152C	0	0	0.545454545454545
YER155C	0	0	0.521739130434783
YOR127W	0	0	0.5
YDR507C	0	0	0.5
YPL161C	0	0	0.5
YBR158W	1	0	0.5
YIL106W	1	0	0.5
YPL242C	0	0	0.482758620689655
YLL021W	0	0	0.466666666666667
YBR160W	0	0	0.451612903225806
YLR131C	0	0	0.4375
YGL116W	0	0	0.424242424242424
YAR018C	0	0	0.411764705882353
YNL272C	0	0	0.4
YML109W	0	0	0.388888888888889
YOR326W	0	0	0.378378378378378
YOR212W	0	0	0.368421052631579
YER114C	0	0	0.365384615384615
YJL194W	0	0	0.365384615384615
YPL256C	0	0	0.365384615384615
YOR188W	0	0	0.365384615384615
YHR107C	0	0	0.365384615384615
YJR053W	1	0	0.365384615384615
YDR113C	0	0	0.365384615384615
YAL041W	1	0	0.365384615384615
YER149C	0	0	0.365384615384615
YPL116W	0	0	0.365384615384615
YKL101W	0	0	0.365384615384615
YGL190C	1	0	0.365384615384615
YHR158C	1	0	0.365384615384615
YGR238C	1	0	0.365384615384615
YGL086W	0	0	0.358490566037736
YDL188C	0	0	0.351851851851852
YNL271C	0	0	0.345454545454545
YOR171C	0	0	0.339285714285714
YPR055W	0	0	0.333333333333333
YOL036W	0	1	0.333333333333333
YAL016W	0	0	0.327586206896552
YOL113W	0	0	0.322033898305085
YLR319C	0	0	0.316666666666667
YMR032W	0	0	0.311475409836066
YKL189W	0	0	0.306451612903226
YGR014W	0	0	0.301587301587302
YAL047C	0	0	0.296875
YKL048C	0	0	0.292307692307692
YOR373W	0	0	0.287878787878788
YER032W	0	0	0.283582089552239
YJR092W	0	0	0.279411764705882
YEL061C	0	0	0.27536231884058
YOR101W	0	0	0.271428571428571
YCL024W	0	0	0.267605633802817
YKR090W	0	0	0.263888888888889
YER008C	0	0	0.26027397260274
YDR146C	0	0	0.256756756756757
YKL135C	0	0	0.253333333333333
YDR166C	0	0	0.25
YDR293C	0	0	0.246753246753247
YPR141C	0	0	0.243589743589744
YDL028C	0	0	0.240506329113924
YER094C	0	0	0.2375
YDR110W	0	0	0.234567901234568
YER016W	0	0	0.231707317073171
YDL042C	0	0	0.228915662650602
YPR111W	0	0	0.226190476190476
YGR078C	0	0	0.223529411764706
YJL051W	0	1	0.223529411764706
YHR111W	0	0	0.22093023255814
YGL233W	0	0	0.218390804597701
YMR273C	0	0	0.215909090909091
YPL155C	0	0	0.213483146067416
YPL115C	0	0	0.211111111111111
YDR379W	0	0	0.208791208791209
YBL085W	0	0	0.207920792079208
YJL157C	0	0	0.207920792079208
YJL030W	0	0	0.207920792079208
YLR166C	0	0	0.207920792079208
YJR090C	0	0	0.207920792079208
YPL158C	0	1	0.207920792079208
YLR045C	0	0	0.207920792079208
YNL161W	1	0	0.207920792079208
YCL032W	0	0	0.207920792079208
YNR047W	0	0	0.207920792079208
YGR098C	1	0	0.207920792079208
YIL140W	0	0	0.205882352941176
YMR078C	0	0	0.203883495145631
YDL179W	0	0	0.201923076923077
YLR353W	0	0	0.2
YMR199W	0	0	0.19811320754717
YMR294W	0	0	0.196261682242991
YML034W	0	0	0.194444444444444
YOR058C	0	0	0.192660550458716
YHR084W	0	0	0.190909090909091
YHR023W	0	0	0.189189189189189
YOL112W	0	0	0.1875
YHR102W	0	0	0.185840707964602
YML094W	0	0	0.184210526315789
YHR030C	0	0	0.182608695652174
YLR362W	0	0	0.181034482758621
YHR142W	0	0	0.179487179487179
YPR135W	0	0	0.177966101694915
YDR103W	0	0	0.176470588235294
YGR188C	0	0	0.175
YBL105C	0	0	0.173553719008264
YBR138C	0	1	0.173553719008264
YLR103C	0	0	0.172131147540984
YCR086W	0	0	0.170731707317073
YJL095W	0	0	0.169354838709677
YMR094W	0	0	0.168
YPL141C	0	1	0.168
YGL021W	0	0	0.166666666666667
YKR048C	0	0	0.165354330708661
YBL016W	0	0	0.1640625
YDL135C	0	0	0.162790697674419
YOR025W	0	0	0.161538461538462
YLR187W	0	1	0.161538461538462
YLR357W	0	0	0.16030534351145
YER111C	0	0	0.159090909090909
YDR054C	0	0	0.157894736842105
YHR149C	0	1	0.157894736842105
YNL164C	0	0	0.156716417910448
YPL269W	0	0	0.155555555555556
YDL134C	0	0	0.154411764705882
YPL032C	0	0	0.153284671532847
YDR310C	0	0	0.152173913043478
YLR190W	0	0	0.151079136690647
YIL129C	0	0	0.15
YHR118C	0	0	0.148936170212766
YCL029C	0	0	0.147887323943662
YDR217C	0	0	0.146853146853147
YAL040C	0	0	0.145833333333333
YNL278W	0	0	0.144827586206897
YDR478W	0	0	0.143835616438356
YPL124W	0	0	0.142857142857143
YOL070C	0	1	0.142857142857143
YNL233W	0	0	0.141891891891892
YLR210W	0	0	0.140939597315436
YOR080W	0	0	0.14
YHR191C	0	0	0.139072847682119
YJL204C	0	0	0.138157894736842
YNL126W	0	0	0.137254901960784
YIL118W	0	0	0.136363636363636
YNL116W	0	0	0.135483870967742
YFR019W	0	0	0.134615384615385
YAL029C	0	0	0.133757961783439
YOR008C	0	0	0.132911392405063
YDR150W	0	0	0.132075471698113
YGR108W	0	0	0.13125
YPL174C	0	0	0.130434782608696
YFL009W	0	0	0.12962962962963
YDR318W	0	0	0.128834355828221
YML104C	0	0	0.128048780487805
YBL034C	0	0	0.127272727272727
YPL031C	0	0	0.126506024096386
YKR054C	0	0	0.125748502994012
YLR006C	0	0	0.125
YER129W	0	0	0.124260355029586
YDL003W	0	0	0.123529411764706
YHR172W	0	0	0.12280701754386
YLR371W	0	0	0.122093023255814
YLR097C	0	0	0.121387283236994
YFR031C	0	0	0.120689655172414
YDL127W	0	0	0.12
YGL003C	0	0	0.119318181818182
YDR356W	0	0	0.11864406779661
YJL149W	0	1	0.11864406779661
YLR368W	0	0	0.117977528089888
YNL250W	0	0	0.11731843575419
YOR073W	0	0	0.116666666666667
YMR117C	0	0	0.116022099447514
YJR033C	0	0	0.115789473684211
YHR205W	0	0	0.115789473684211
YBR073W	0	0	0.115789473684211
YML119W	0	1	0.115789473684211
YOR340C	0	0	0.115789473684211
YDR229W	0	0	0.115789473684211
YCR091W	0	0	0.115789473684211
YKR010C	0	0	0.115789473684211
YMR168C	0	0	0.115789473684211
YFL034C-B	1	0	0.115789473684211
YNL068C	0	0	0.115183246073298
YGL211W	0	0	0.114583333333333
YIL068C	0	0	0.113989637305699
YJR031C	0	0	0.11340206185567
YLR352W	0	1	0.11340206185567
YDR225W	0	0	0.112820512820513
YDL056W	0	0	0.112244897959184
YMR124W	0	1	0.112244897959184
YDR131C	0	0	0.111675126903553
YDR389W	0	0	0.111111111111111
YML088W	0	0	0.110552763819095
YOR057W	0	0	0.11
YDR093W	0	0	0.109452736318408
YHR129C	0	0	0.108910891089109
YPR028W	0	0	0.108374384236453
YKL007W	0	0	0.107843137254902
YOL045W	0	0	0.107317073170732
YEL003W	0	0	0.106796116504854
YNL078W	0	0	0.106280193236715
YDR306C	0	0	0.105769230769231
YGR163W	0	0	0.105263157894737
YLL014W	0	1	0.105263157894737
YLR212C	0	0	0.104761904761905
YDR538W	0	0	0.104265402843602
YMR109W	0	0	0.10377358490566
YOR045W	0	0	0.103286384976526
YML052W	0	0	0.102803738317757
YLR403W	0	0	0.102325581395349
YCR002C	0	0	0.101851851851852
YDR424C	0	0	0.101382488479263
YLR386W	0	0	0.100917431192661
YOR008C-A	0	0	0.100456621004566
YKR037C	0	0	0.1
YKR100C	0	0	0.0995475113122172
YDL159W	0	0	0.0990990990990991
YOR349W	0	0	0.0986547085201794
YJL092W	0	0	0.0982142857142857
YIR003W	0	1	0.0982142857142857
YDL047W	0	0	0.0977777777777778
YPR032W	0	0	0.0973451327433628
YDR304C	0	1	0.0973451327433628
YNL311C	0	0	0.0969162995594714
YJL141C	0	0	0.0964912280701754
YFL047W	0	0	0.0960698689956332
YDL232W	0	0	0.0956521739130435
YCL016C	0	0	0.0952380952380952
YLL046C	0	0	0.0948275862068965
YLR200W	0	0	0.0944206008583691
YLR065C	0	1	0.0944206008583691
YNL261W	0	0	0.094017094017094
YIR010W	0	0	0.0936170212765957
YMR307W	0	0	0.0932203389830508
YNL166C	0	0	0.0928270042194093
YER118C	0	0	0.092436974789916
YDR164C	0	0	0.0920502092050209
YIL159W	0	0	0.0916666666666667
YBR156C	0	0	0.0912863070539419
YNL153C	0	0	0.0909090909090909
YDR294C	0	0	0.0905349794238683
YMR191W	0	1	0.0905349794238683
YPR124W	0	0	0.0901639344262295
YBL095W	0	1	0.0901639344262295
YMR232W	0	0	0.0897959183673469
YBL042C	0	0	0.0894308943089431
YMR147W	0	1	0.0894308943089431
YMR312W	0	0	0.0890688259109312
YER060W-A	0	1	0.0890688259109312
YLR220W	0	0	0.0887096774193548
YJL128C	0	0	0.0883534136546185
YBR171W	0	0	0.088
YGR229C	0	0	0.0876494023904383
YJR076C	0	0	0.0873015873015873
YBR130C	0	0	0.0869565217391304
YIL158W	0	1	0.0869565217391304
YKR084C	0	0	0.0866141732283465
YML100W-A	0	1	0.0866141732283465
YDR139C	0	0	0.0862745098039216
YNL172W	0	0	0.0859375
YPR105C	0	0	0.0856031128404669
YKL079W	0	0	0.0852713178294574
YFL027C	0	0	0.0849420849420849
YNL189W	0	0	0.0846153846153846
YIL031W	0	0	0.0842911877394636
YJL085W	0	0	0.083969465648855
YJR079W	0	1	0.083969465648855
YNR067C	0	0	0.0836501901140684
YKL139W	0	0	0.0833333333333333
YFR016C	0	1	0.0833333333333333
YMR155W	0	1	0.0833333333333333
YJL115W	0	0	0.0830188679245283
YGR041W	0	0	0.0827067669172932
YJL019W	0	0	0.0823970037453183
YDR122W	0	0	0.082089552238806
YJR089W	0	0	0.0817843866171004
YDL155W	0	0	0.0814814814814815
YMR156C	0	0	0.0811808118081181
YPR106W	0	1	0.0811808118081181
YPL153C	0	0	0.0808823529411765
YHR132C	0	0	0.0805860805860806
YDL225W	0	0	0.0802919708029197
YKL049C	0	0	0.08
YDR464W	0	0	0.0797101449275362
YDR246W	0	0	0.0794223826714801
YPL204W	0	0	0.079136690647482
YBR040W	0	0	0.0788530465949821
YPL249C	0	0	0.0785714285714286
YJL192C	0	0	0.0782918149466192
YGR028W	0	0	0.0780141843971631
YMR159C	0	0	0.0777385159010601
YKL129C	0	0	0.0774647887323944
YLR452C	0	0	0.0771929824561404
YPR151C	0	0	0.0769230769230769
YLR084C	0	0	0.0766550522648084
YHR206W	0	0	0.0763888888888889
YMR179W	0	0	0.0761245674740484
YGR221C	0	0	0.0758620689655172
YLR309C	0	0	0.0756013745704467
YNL183C	0	0	0.0753424657534247
YGR140W	0	0	0.0750853242320819
YCR065W	0	0	0.0748299319727891
YLR206W	0	0	0.0745762711864407
YKL178C	0	0	0.0743243243243243
YLR286C	0	0	0.0740740740740741
YBR069C	0	0	0.0738255033557047
YGL028C	0	0	0.0735785953177258
YNL327W	0	0	0.0733333333333333
YLR248W	0	0	0.0730897009966777
YLR381W	0	0	0.0728476821192053
YGR200C	0	0	0.0726072607260726
YIL095W	0	0	0.0723684210526316
YIL015W	0	0	0.0721311475409836
YIL008W	0	0	0.0718954248366013
YNL058C	0	1	0.0718954248366013
YPR058W	0	0	0.0716612377850163
YKL185W	0	0	0.0714285714285714
YER124C	0	0	0.0711974110032362
YDR435C	0	0	0.0709677419354839
YGR065C	0	0	0.0707395498392283
YDR264C	0	0	0.0705128205128205
YGR241C	0	0	0.0702875399361022
YJL078C	0	1	0.0702875399361022
YIL144W	0	0	0.0700636942675159
YOR304C-A	0	1	0.0700636942675159
YBR083W	0	0	0.0698412698412698
YPL255W	0	0	0.069620253164557
YGL032C	0	0	0.0694006309148265
YKL037W	0	1	0.0694006309148265
YIL123W	0	0	0.0691823899371069
YOR026W	0	0	0.0689655172413793
YNL094W	0	0	0.06875
YBR060C	0	0	0.0685358255451713
YOR273C	0	0	0.0683229813664596
YML085C	0	0	0.0681114551083591
YGL133W	0	0	0.0679012345679012
YGL168W	0	0	0.0676923076923077
YOR322C	0	0	0.0674846625766871
YBR133C	0	0	0.0672782874617737
YOR241W	0	0	0.0670731707317073
YIL112W	0	0	0.0668693009118541
YJR135C	0	0	0.0666666666666667
YNL066W	0	0	0.0664652567975831
YLR313C	0	0	0.0662650602409639
YGL175C	0	0	0.0660660660660661
YNL243W	0	0	0.0658682634730539
YDL146W	0	1	0.0658682634730539
YGL077C	0	0	0.0656716417910448
YPL253C	0	0	0.0654761904761905
YMR065W	0	0	0.0652818991097923
YKL082C	0	0	0.0650887573964497
YKL209C	0	0	0.0648967551622419
YBR202W	0	0	0.0647058823529412
YHR161C	0	0	0.0645161290322581
YOL069W	0	0	0.064327485380117
YBR038W	0	0	0.0641399416909621
YNL293W	0	0	0.063953488372093
YPL180W	0	0	0.063768115942029
YJL170C	0	0	0.0635838150289017
YDL101C	0	0	0.0634005763688761
YNL279W	0	0	0.0632183908045977
YDL029W	0	0	0.0630372492836676
YMR139W	0	0	0.0628571428571429
YMR295C	0	1	0.0628571428571429
YKL042W	0	0	0.0626780626780627
YDR153C	0	0	0.0625
YFL026W	0	0	0.0623229461756374
YML124C	0	0	0.0621468926553672
YOR160W	0	0	0.0619718309859155
YLR314C	0	0	0.0617977528089888
YGL216W	0	0	0.061624649859944
YPR018W	0	0	0.0614525139664804
YPR120C	0	0	0.0612813370473538
YMR291W	0	1	0.0612813370473538
YCR077C	0	0	0.0611111111111111
YML047C	0	0	0.0609418282548476
YOR060C	0	0	0.0607734806629834
YKL032C	0	0	0.0606060606060606
YDR366C	0	1	0.0606060606060606
YGR179C	0	0	0.0604395604395604
YNL225C	0	0	0.0602739726027397
YNL289W	0	0	0.0601092896174863
YBL013W	0	0	0.0599455040871935
YLR042C	0	1	0.0599455040871935
YNL273W	0	0	0.0597826086956522
YNL145W	0	0	0.0596205962059621
YCR008W	0	0	0.0594594594594595
YCR089W	0	0	0.0592991913746631
YGL093W	0	0	0.0591397849462366
YNL206C	0	0	0.0589812332439678
YBR102C	0	0	0.0588235294117647
YKL171W	0	0	0.0586666666666667
YML027W	0	0	0.0585106382978723
YGL075C	0	0	0.0583554376657825
YAL063C	0	0	0.0582010582010582
YAL034W-A	0	0	0.0580474934036939
YPL233W	0	0	0.0578947368421053
YDL132W	0	0	0.057742782152231
YMR263W	0	0	0.0575916230366492
YOR066W	0	1	0.0575916230366492
YLR281C	0	1	0.0575916230366492
YGR230W	0	0	0.0574412532637076
YHR115C	0	0	0.0572916666666667
YJL099W	0	0	0.0571428571428571
YDR125C	0	0	0.0569948186528497
YDL240W	0	0	0.0568475452196382
YJL065C	0	0	0.0567010309278351
YOR083W	0	0	0.0565552699228792
YKL089W	0	0	0.0564102564102564
YGR191W	0	0	0.0562659846547315
YHR119W	0	0	0.0561224489795918
YLR224W	0	0	0.0559796437659033
YLR330W	0	0	0.0558375634517767
YJR043C	0	0	0.0556962025316456
YLR272C	0	0	0.0555555555555556
YJL013C	0	0	0.0554156171284635
YJL047C	0	0	0.0552763819095477
YOR264W	0	1	0.0552763819095477
YJL168C	0	0	0.0551378446115288
YBR107C	0	0	0.055
YKR083C	0	0	0.0548628428927681
YLL038C	0	0	0.054726368159204
YLL028W	0	0	0.054590570719603
YOL117W	0	0	0.0544554455445545
YMR073C	0	0	0.054320987654321
YMR292W	0	0	0.0541871921182266
YLL003W	0	0	0.0540540540540541
YCL027W	0	0	0.053921568627451
YPL192C	0	0	0.0537897310513447
YPL156C	0	0	0.0536585365853659
YMR192W	0	0	0.0535279805352798
YPR049C	0	0	0.0533980582524272
YKL052C	0	0	0.0532687651331719
YHR143W	0	0	0.0531400966183575
YDR201W	0	0	0.0530120481927711
YMR058W	0	0	0.0528846153846154
YAR031W	0	0	0.052757793764988
YPL018W	0	0	0.0526315789473684
YLR457C	0	0	0.0525059665871122
YAL053W	0	0	0.0523809523809524
YLR414C	0	1	0.0523809523809524
YIL026C	0	0	0.0522565320665083
YDL109C	0	0	0.0521327014218009
YNL229C	0	0	0.0520094562647754
YEL059C-A	0	0	0.0518867924528302
YOL133W	0	0	0.0517647058823529
YMR076C	0	0	0.0516431924882629
YBR054W	0	1	0.0516431924882629
YMR219W	0	0	0.0515222482435597
YDR033W	0	1	0.0515222482435597
YAL011W	0	0	0.0514018691588785
YNL054W	0	0	0.0512820512820513
YGL244W	0	0	0.0511627906976744
YDR227W	0	0	0.0510440835266821
YIL037C	0	0	0.0509259259259259
YPL101W	0	0	0.0508083140877598
YDR124W	0	1	0.0508083140877598
YGR006W	0	0	0.0506912442396313
YBL009W	0	0	0.0505747126436782
YMR048W	0	0	0.0504587155963303
YLR182W	0	0	0.0503432494279176
YIR033W	0	0	0.0502283105022831
YMR063W	0	0	0.0501138952164009
YHR135C	0	0	0.05
YDR451C	0	0	0.0498866213151927
YMR163C	0	0	0.0497737556561086
YML095C	0	0	0.0496613995485327
YDR320C-A	0	0	0.0495495495495495
YDR410C	0	0	0.049438202247191
YFL008W	0	0	0.0493273542600897
YGL061C	0	0	0.0492170022371365
YLR183C	0	0	0.0491071428571429
YCL014W	0	0	0.0489977728285078
YBR233W-A	0	0	0.0488888888888889
YHR005C	0	0	0.0487804878048781
YOR269W	0	0	0.0486725663716814
YMR198W	0	0	0.0485651214128035
YIL034C	0	0	0.0484581497797357
YJR112W	0	0	0.0483516483516484
YMR190C	0	0	0.0482456140350877
YNR044W	0	0	0.0481400437636762
YBL052C	0	0	0.0480349344978166
YIL138C	0	0	0.0479302832244009
YIL149C	0	0	0.0478260869565217
YNL317W	0	0	0.0477223427331887
YIR015W	0	0	0.0476190476190476
YLR086W	0	0	0.0475161987041037
YOR231W	0	0	0.0474137931034483
YGL173C	0	0	0.0473118279569892
YHR154W	0	0	0.0472103004291846
YPL194W	0	0	0.0471092077087794
YHR166C	0	0	0.047008547008547
YOR247W	0	0	0.046908315565032
YLR315W	0	1	0.046908315565032
YER018C	0	0	0.0468085106382979
YJL005W	0	0	0.0467091295116773
YOR372C	0	0	0.0466101694915254
YBR023C	0	0	0.0465116279069767
YBL063W	0	0	0.0464135021097046
YMR223W	0	0	0.0463157894736842
YNL283C	0	0	0.046218487394958
YNL046W	0	0	0.0461215932914046
YGR138C	0	0	0.0460251046025105
YDR016C	0	0	0.0459290187891441
YMR258C	0	1	0.0459290187891441
YLR102C	0	0	0.0458333333333333
YKL092C	0	0	0.0457380457380457
YOR087W	0	0	0.045643153526971
YPR054W	0	0	0.0455486542443064
YPR113W	0	0	0.0454545454545455
YKL207W	0	1	0.0454545454545455
YOR014W	0	0	0.045360824742268
YOR275C	0	0	0.0452674897119342
YLL006W	0	0	0.0451745379876797
YGL167C	0	0	0.0450819672131148
YKL113C	0	0	0.0449897750511247
YJR060W	0	0	0.0448979591836735
YPR161C	0	0	0.044806517311609
YLL043W	0	0	0.0447154471544715
YLR384C	0	0	0.0446247464503043
YBL097W	0	0	0.0445344129554656
YBL061C	0	0	0.0444444444444444
YNL248C	0	0	0.0443548387096774
YKR002W	0	0	0.0442655935613682
YAL048C	0	0	0.0441767068273092
YER177W	0	0	0.0440881763527054
YKL022C	0	0	0.044
YNL079C	0	0	0.0439121756487026
YBR088C	0	0	0.0438247011952191
YJL020C	0	0	0.0437375745526839
YPL268W	0	0	0.0436507936507936
YLR096W	0	0	0.0435643564356436
YHR189W	0	0	0.0434782608695652
YHR103W	0	0	0.0433925049309665
YJL106W	0	0	0.0433070866141732
YCL061C	0	0	0.0432220039292731
YGR109C	0	0	0.0431372549019608
YLR373C	0	0	0.0430528375733855
YDR052C	0	0	0.04296875
YMR148W	0	1	0.04296875
YHR073W	0	0	0.0428849902534113
YDR490C	0	0	0.0428015564202335
YIL046W	0	0	0.0427184466019417
YLR245C	0	0	0.0426356589147287
YBR112C	0	0	0.0425531914893617
YDR162C	0	0	0.0424710424710425
YPL240C	0	0	0.0423892100192678
YPL047W	0	0	0.0423076923076923
YLR234W	0	0	0.0422264875239923
YIL115C	0	0	0.0421455938697318
YNL102W	0	0	0.0420650095602294
YBL047C	0	0	0.0419847328244275
YPL086C	0	0	0.0419047619047619
YLR127C	0	0	0.0418250950570342
YOR384W	0	1	0.0418250950570342
YKR095W	0	0	0.0417457305502846
YNL158W	0	0	0.0416666666666667
YDL055C	0	0	0.0415879017013233
YJL176C	0	0	0.0415094339622641
YIL126W	0	0	0.0414312617702448
YDR130C	0	0	0.0413533834586466
YNL119W	0	0	0.0412757973733583
YPL241C	0	0	0.0411985018726592
YDR466W	0	0	0.0411214953271028
YIR014W	0	1	0.0411214953271028
YJR005W	0	0	0.041044776119403
YPR122W	0	0	0.0409683426443203
YOL128C	0	0	0.0408921933085502
YOL012C	0	0	0.0408163265306122
YCR009C	0	0	0.0407407407407407
YGR196C	0	1	0.0407407407407407
YDR532C	0	0	0.0406654343807763
YOR038C	0	0	0.040590405904059
YBR275C	0	0	0.0405156537753223
YAR008W	0	0	0.0404411764705882
YKL108W	0	0	0.0403669724770642
YER007W	0	0	0.0402930402930403
YOR330C	0	0	0.0402193784277879
YBR059C	0	0	0.0401459854014599
YER173W	0	0	0.0400728597449909
YDR416W	0	0	0.04
YDR251W	0	0	0.0399274047186933
YDL117W	0	0	0.0398550724637681
YDR363W-A	0	0	0.0397830018083183
YGL066W	0	0	0.0397111913357401
YBR280C	0	0	0.0396396396396396
YKL179C	0	0	0.039568345323741
YBR278W	0	0	0.0394973070017953
YER153C	0	0	0.039426523297491
YML046W	0	0	0.0393559928443649
YGL212W	0	0	0.0392857142857143
YKL164C	0	0	0.0392156862745098
YHR079C	0	0	0.0391459074733096
YDR099W	0	0	0.0390763765541741
YNL082W	0	0	0.0390070921985816
YKR014C	0	0	0.0389380530973451
YLL034C	0	0	0.03886925795053
YBL035C	0	0	0.0388007054673721
YJL010C	0	0	0.0387323943661972
YFL025C	0	0	0.0386643233743409
YER132C	0	0	0.0385964912280702
YDR126W	0	0	0.0385288966725044
YGL166W	0	0	0.0384615384615385
YIL131C	0	0	0.0383944153577661
YCR084C	0	0	0.0383275261324042
YMR174C	0	0	0.0382608695652174
YPL008W	0	0	0.0381944444444444
YPL150W	0	1	0.0381944444444444
YOR112W	0	0	0.0381282495667244
YOR074C	0	0	0.0380622837370242
YBR065C	0	0	0.0379965457685665
YOR302W	0	0	0.0379310344827586
YCL055W	0	0	0.0378657487091222
YFR036W	0	0	0.0378006872852234
YIL079C	0	0	0.0377358490566038
YBL106C	0	0	0.0376712328767123
YNR049C	0	0	0.0376068376068376
YDR461W	0	0	0.037542662116041
YNL267W	0	0	0.0374787052810903
YDR174W	0	0	0.0374149659863946
YDR359C	0	0	0.0373514431239389
YBR123C	0	0	0.0372881355932203
YER070W	0	0	0.0372250423011844
YNL282W	0	0	0.0371621621621622
YLR393W	0	0	0.0370994940978078
YFL033C	0	0	0.037037037037037
YCR033W	0	0	0.0369747899159664
YPL049C	0	0	0.0369127516778524
YAL013W	0	0	0.0368509212730318
YGR090W	0	0	0.0367892976588629
YHR082C	0	0	0.0367278797996661
YDR499W	0	0	0.0366666666666667
YKL046C	0	0	0.0366056572379368
YMR221C	0	1	0.0366056572379368
YDR422C	0	0	0.0365448504983389
YIR023W	0	0	0.0364842454394693
YDR254W	0	0	0.0364238410596026
YCR093W	0	0	0.0363636363636364
YDR477W	0	0	0.0363036303630363
YMR089C	0	0	0.0362438220757825
YAR014C	0	0	0.0361842105263158
YOR043W	0	0	0.0361247947454844
YDL164C	0	0	0.0360655737704918
YDR200C	0	0	0.0360065466448445
YDL017W	0	0	0.0359477124183007
YDR097C	0	0	0.0358890701468189
YER047C	0	1	0.0358890701468189
YDR168W	0	0	0.0358306188925081
YPR104C	0	0	0.0357723577235772
YBL014C	0	0	0.0357142857142857
YKL114C	0	0	0.0356564019448947
YPR164W	0	0	0.0355987055016181
YPR165W	0	0	0.0355411954765751
YHL022C	0	0	0.0354838709677419
YOR216C	0	0	0.035426731078905
YBR260C	0	0	0.0353697749196141
YDR285W	0	0	0.0353130016051364
YCL063W	0	0	0.0352564102564103
YPL022W	0	0	0.0352
YCR038C	0	0	0.0351437699680511
YMR070W	0	0	0.0350877192982456
YIL038C	0	0	0.035031847133758
YNL020C	0	0	0.0349761526232114
YHR195W	0	0	0.0349206349206349
YPR175W	0	0	0.03486529318542
YBR234C	0	0	0.0348101265822785
YDR325W	0	0	0.0347551342812006
YFL005W	0	0	0.0347003154574132
YGL155W	0	0	0.0346456692913386
YLR310C	0	0	0.0345911949685535
YGR074W	0	0	0.0345368916797488
YIL153W	0	0	0.0344827586206897
YJL130C	0	0	0.0344287949921753
YGL158W	0	0	0.034375
YKL125W	0	0	0.0343213728549142
YMR299C	0	0	0.0342679127725857
YER003C	0	0	0.0342146189735614
YDL111C	0	0	0.0341614906832298
YDR180W	0	0	0.0341085271317829
YEL019C	0	0	0.0340557275541796
YFL002C	0	0	0.0340030911901082
YBL011W	0	0	0.0339506172839506
YOR017W	0	0	0.0338983050847458
YGL200C	0	0	0.0338461538461538
YER033C	0	1	0.0338461538461538
YCR057C	0	0	0.0337941628264209
YEL055C	0	0	0.0337423312883436
YOL041C	0	0	0.0336906584992343
YOL090W	0	0	0.0336391437308868
YML074C	0	0	0.033587786259542
YOR341W	0	0	0.0335365853658537
YOL021C	0	0	0.0334855403348554
YLR342W	0	0	0.033434650455927
YBR009C	0	0	0.0333839150227618
YGL179C	0	0	0.0333333333333333
YIL084C	0	0	0.0332829046898638
YBL002W	0	0	0.0332326283987915
YOL017W	0	0	0.0331825037707391
YIL122W	0	0	0.0331325301204819
YDL058W	0	0	0.0330827067669173
YNR038W	0	0	0.033033033033033
YGR274C	0	0	0.0329835082458771
YOL144W	0	0	0.0329341317365269
YLL018C-A	0	0	0.0328849028400598
YAL021C	0	0	0.0328358208955224
YKR082W	0	0	0.0327868852459016
YLR055C	0	0	0.0327380952380952
YJR140C	0	0	0.0326894502228826
YGR044C	0	0	0.0326409495548961
YLR043C	0	0	0.0325925925925926
YHR105W	0	1	0.0325925925925926
YJL109C	0	0	0.0325443786982249
YOL034W	0	0	0.0324963072378139
YDR388W	0	0	0.0324483775811209
YER133W	0	0	0.03240058910162
YGR240C	0	0	0.0323529411764706
YBL003C	0	0	0.0323054331864905
YAR007C	0	0	0.032258064516129
YEL015W	0	0	0.0322108345534407
YDR170C	0	0	0.0321637426900585
YKR024C	0	0	0.0321167883211679
YNL027W	0	0	0.032069970845481
YBL032W	0	0	0.0320232896652111
YBL051C	0	0	0.0319767441860465
YOL141W	0	1	0.0319767441860465
YML016C	0	0	0.0319303338171263
YGR224W	0	0	0.0318840579710145
YBL037W	0	0	0.0318379160636758
YOR098C	0	0	0.0317919075144509
YAL019W	0	0	0.0317460317460317
YAL043C	0	0	0.031700288184438
YLR288C	0	0	0.0316546762589928
YAL001C	0	0	0.0316091954022989
YLL022C	0	0	0.0315638450502152
YNL030W	0	0	0.0315186246418338
YNL312W	0	0	0.0314735336194564
YMR183C	0	0	0.0314285714285714
YER152C	0	1	0.0314285714285714
YOR140W	0	0	0.0313837375178317
YAL026C	0	0	0.0313390313390313
YMR308C	0	0	0.0312944523470839
YNL007C	0	0	0.03125
YBR198C	0	0	0.0312056737588652
YDR488C	0	0	0.0311614730878187
YNR031C	0	0	0.0311173974540311
YMR144W	0	1	0.0311173974540311
YMR138W	0	0	0.0310734463276836
YNL059C	0	0	0.0310296191819464
YNL010W	0	1	0.0310296191819464
YFR040W	0	0	0.0309859154929577
YIL002C	0	0	0.0309423347398031
YHR153C	0	0	0.0308988764044944
YJL090C	0	0	0.0308555399719495
YNL238W	0	0	0.030812324929972
YGR009C	0	0	0.0307692307692308
YBL023C	0	0	0.0307262569832402
YBL046W	0	0	0.0306834030683403
YJL074C	0	0	0.0306406685236769
YGR135W	0	0	0.0305980528511822
YGR285C	0	0	0.0305555555555556
YBR084C-A	0	0	0.0305131761442441
YGL163C	0	0	0.0304709141274238
YBR135W	0	0	0.0304287690179806
YNL262W	0	0	0.0303867403314917
YKL112W	0	0	0.0303448275862069
YDR224C	0	0	0.0303030303030303
YAR042W	0	0	0.0302613480055021
YOL067C	0	0	0.0302197802197802
YDR303C	0	0	0.0301783264746228
YDR485C	0	0	0.0301369863013699
YGR280C	0	0	0.0300957592339261
YDR501W	0	0	0.0300546448087432
YHR200W	0	0	0.0300136425648022
YMR093W	0	0	0.0299727520435967
YDR363W	0	0	0.0299319727891156
YIL009W	0	0	0.0298913043478261
YBL008W	0	0	0.0298507462686567
YER164W	0	0	0.029810298102981
YKR077W	0	1	0.029810298102981
YGL038C	0	0	0.0297699594046008
YKL081W	0	0	0.0297542043984476
YBR057C	0	0	0.0297542043984476
YMR238W	0	0	0.0297542043984476
YBL079W	0	0	0.0297542043984476
YGR173W	0	1	0.0297542043984476
YDR208W	0	0	0.0297542043984476
YJL050W	0	0	0.0297542043984476
YOL076W	0	0	0.0297542043984476
YHR064C	0	0	0.0297542043984476
YLR399C	0	0	0.0297542043984476
YPL140C	0	0	0.0297542043984476
YHR128W	0	0	0.0297542043984476
YNL215W	0	1	0.0297542043984476
YAL032C	0	0	0.0297542043984476
YOL078W	0	0	0.0297542043984476
YBR049C	0	0	0.0297542043984476
YPR010C	0	0	0.0297542043984476
YER151C	0	0	0.0297542043984476
YBL104C	0	1	0.0297542043984476
YHR031C	0	0	0.0297542043984476
YPL263C	0	1	0.0297542043984476
YNR054C	0	0	0.0297542043984476
YBR081C	0	0	0.0297542043984476
YJR063W	0	0	0.0297542043984476
YLR095C	0	0	0.0297542043984476
YJR122W	0	1	0.0297542043984476
YLR274W	0	0	0.0297542043984476
YLR114C	0	0	0.0297542043984476
YNL304W	0	0	0.0297542043984476
YOR001W	0	0	0.0297542043984476
YER040W	0	0	0.0297542043984476
YBL007C	0	0	0.0297542043984476
YJL033W	0	0	0.0297542043984476
YDR381W	0	0	0.0297542043984476
YER068W	0	0	0.0297542043984476
YIL128W	0	0	0.0297542043984476
YGL139W	0	0	0.0297542043984476
YDR190C	0	0	0.0297542043984476
YDR328C	1	0	0.0297542043984476
YAL002W	0	0	0.0297157622739018
YPL267W	0	0	0.0296774193548387
YLR032W	0	0	0.029639175257732
YHR014W	0	0	0.0296010296010296
YLL011W	0	0	0.0295629820051414
YGL092W	0	0	0.0295250320924262
YDR348C	0	1	0.0295250320924262
YDR312W	0	0	0.0294871794871795
YDR351W	0	0	0.029449423815621
YLR002C	0	0	0.0294117647058824
YGR130C	0	1	0.0294117647058824
YMR224C	0	0	0.0293742017879949
YBR109C	0	0	0.0293367346938776
YGR113W	0	0	0.0292993630573248
YDR334W	0	0	0.0292620865139949
YMR036C	0	0	0.0292249047013977
YLR263W	0	0	0.0291878172588832
YBR103W	0	0	0.0291508238276299
YNL308C	0	0	0.0291139240506329
YOL019W	0	1	0.0291139240506329
YPL126W	0	0	0.0290771175726928
YJL084C	0	1	0.0290771175726928
YCL010C	0	0	0.029040404040404
YAL031C	0	0	0.0290037831021438
YAL023C	0	0	0.0289672544080605
YLR305C	0	0	0.0289308176100629
YKR028W	0	0	0.028894472361809
YAR002W	0	0	0.0288582183186951
YLR262C	0	0	0.0288220551378446
YDR028C	0	0	0.0287859824780976
YAL022C	0	0	0.02875
YNL053W	0	0	0.0287141073657928
YCL051W	0	0	0.0286783042394015
YBL080C	0	0	0.0286425902864259
YBR247C	0	0	0.0286069651741294
YER172C	0	0	0.0285714285714286
YDL229W	0	0	0.0285359801488834
YAR003W	0	0	0.0285006195786865
YOL096C	0	0	0.0284653465346535
YKR055W	0	0	0.0284301606922126
YLR138W	0	0	0.0283950617283951
YOR210W	0	0	0.0283600493218249
YAR050W	0	0	0.0283251231527094
YOR177C	0	0	0.028290282902829
YBL004W	0	0	0.0282555282555283
YLR436C	0	0	0.0282208588957055
YMR016C	0	0	0.0281862745098039
YGL151W	0	0	0.0281517747858017
YOR144C	0	0	0.0281173594132029
YAL010C	0	0	0.0280830280830281
YAL007C	0	0	0.0280487804878049
YDR083W	0	0	0.0280146163215591
YLL010C	0	0	0.0279805352798054
YAL056W	0	0	0.0279465370595383
YHR089C	0	0	0.0279126213592233
YHR196W	0	0	0.0278787878787879
YOL004W	0	0	0.0278450363196126
YAL035W	0	0	0.0278113663845224
YGL194C	0	0	0.0277777777777778
YGR217W	0	0	0.0277442702050663
YKL021C	0	0	0.027710843373494
YBR015C	0	0	0.0276774969915764
YLR249W	0	0	0.0276442307692308
YJL127C	0	0	0.0276110444177671
YLR222C	0	0	0.0275779376498801
YBL017C	0	0	0.0275449101796407
YNL061W	0	0	0.027511961722488
YGL111W	0	0	0.027479091995221
YOL081W	0	0	0.0274463007159905
YML058W	0	0	0.0274135876042908
YIR016W	0	1	0.0274135876042908
YNL022C	0	0	0.0273809523809524
YBL088C	0	0	0.0273483947681332
YGR278W	0	0	0.0273159144893112
YOR351C	0	0	0.0272835112692764
YNR009W	0	0	0.0272511848341232
YAL009W	0	0	0.0272189349112426
YPL043W	0	0	0.0271867612293144
YNL232W	0	0	0.0271546635182999
YBL082C	0	0	0.027122641509434
YER166W	0	0	0.0270906949352179
YLR135W	0	0	0.0270588235294118
YBR017C	0	0	0.027027027027027
YOR360C	0	0	0.0269953051643192
YOR129C	0	0	0.0269636576787808
YIL005W	0	0	0.0269320843091335
YNL132W	0	0	0.0269005847953216
YHL024W	0	0	0.0268691588785047
YGR099W	0	0	0.0268378063010502
YDR439W	0	0	0.0268065268065268
YMR172W	0	0	0.0267753201396973
YOR310C	0	0	0.0267441860465116
YMR229C	0	0	0.0267131242740999
YLR449W	0	0	0.0266821345707657
YBR245C	0	0	0.0266512166859791
YNL322C	0	0	0.0266203703703704
YGL257C	0	0	0.0265895953757225
YAL017W	0	0	0.0265588914549654
YLR332W	0	0	0.0265282583621684
YKR057W	0	0	0.0264976958525346
YMR049C	0	0	0.0264672036823936
YGL241W	0	0	0.0264367816091954
YMR028W	0	0	0.026406429391504
YJL201W	0	0	0.0263761467889908
YMR186W	0	0	0.0263459335624284
YKL045W	0	0	0.0263157894736842
YGL120C	0	0	0.0262857142857143
YHR186C	0	0	0.0262557077625571
YPL075W	0	0	0.0262257696693273
YDR159W	0	0	0.0261958997722096
YBR028C	0	1	0.0261958997722096
YDR179C	0	0	0.0261660978384528
YHR169W	0	0	0.0261363636363636
YML065W	0	0	0.0261066969353008
YLR085C	0	0	0.0260770975056689
YDR017C	0	0	0.0260475651189128
YDR144C	0	0	0.0260180995475113
YLR197W	0	0	0.0259887005649717
YDR420W	0	0	0.0259593679458239
YMR277W	0	0	0.0259301014656144
YLL008W	0	0	0.0259009009009009
YPL105C	0	1	0.0259009009009009
YLR139C	0	0	0.0258717660292463
YPR168W	0	0	0.0258426966292135
YDR523C	0	0	0.0258136924803591
YIL147C	0	0	0.0257847533632287
YAL020C	0	0	0.0257558790593505
YPL189W	0	0	0.0257270693512304
YMR125W	0	0	0.0256983240223464
YNL307C	0	0	0.0256696428571429
YAL025C	0	0	0.0256410256410256
YGL049C	0	0	0.0256124721603563
YOR272W	0	0	0.0255839822024472
YER105C	0	0	0.0255555555555556
YBL084C	0	0	0.025527192008879
YEL060C	0	0	0.0254988913525499
YPL055C	0	0	0.0254706533776301
YJR041C	0	0	0.0254424778761062
YMR131C	0	0	0.025414364640884
YPR042C	0	0	0.0253863134657837
YPL128C	0	0	0.0253583241455347
YCR092C	0	0	0.0253303964757709
YGR103W	0	0	0.0253025302530253
YLR209C	0	0	0.0252747252747253
YOL062C	0	0	0.0252469813391877
YNL188W	0	0	0.025219298245614
YJR138W	0	1	0.025219298245614
YOR165W	0	0	0.0251916757940854
YDL025C	0	1	0.0251916757940854
YGL180W	0	0	0.025164113785558
YGR270W	0	0	0.0251366120218579
YKR086W	0	0	0.0251091703056769
YKR072C	0	0	0.0250817884405671
YOR229W	0	0	0.0250544662309368
YNL197C	0	0	0.0250272034820457
YCR042C	0	0	0.025
YBR029C	0	0	0.0249728555917481
YBL069W	0	0	0.0249457700650759
YER168C	0	0	0.0249187432286024
YMR216C	0	0	0.0248917748917749
YBR127C	0	0	0.0248648648648649
YKR063C	0	0	0.0248380129589633
YBR289W	0	0	0.0248112189859763
YPL003W	0	0	0.0247844827586207
YAR035W	0	0	0.0247578040904198
YOL100W	0	0	0.0247311827956989
YBR095C	0	0	0.0247046186895811
YDR143C	0	0	0.0246781115879828
YGL113W	0	0	0.0246516613076099
YPR019W	0	0	0.0246252676659529
YJR056C	0	1	0.0246252676659529
YGL027C	0	0	0.0245989304812834
YBL025W	0	0	0.0245726495726496
YJL209W	0	0	0.0245464247598719
YNL180C	0	0	0.0245202558635394
YCR088W	0	0	0.0244941427050053
YER027C	0	0	0.024468085106383
YML071C	0	0	0.024442082890542
YOR206W	0	0	0.024416135881104
YDL191W	0	0	0.024390243902439
YFL037W	0	0	0.024364406779661
YJL148W	0	0	0.0243386243386243
YLL002W	0	0	0.0243128964059197
YEL016C	0	0	0.0242872228088701
YKL025C	0	0	0.0242616033755274
YIR021W	0	0	0.0242360379346681
YDR261C	0	0	0.0242105263157895
YAL015C	0	0	0.0241850683491062
YLR047C	0	0	0.0241596638655462
YJL164C	0	0	0.0241343126967471
YBR175W	0	0	0.0241090146750524
YKL166C	0	0	0.0240837696335079
YOL006C	0	0	0.0240585774058577
YGR040W	0	0	0.0240334378265413
YKL080W	0	0	0.0240083507306889
YJR032W	0	0	0.0239833159541189
YBR055C	0	0	0.0239583333333333
YLR175W	0	0	0.0239334027055151
YIL135C	0	0	0.0239085239085239
YMR212C	0	0	0.023883696780893
YNL118C	0	0	0.0238589211618257
YLR196W	0	0	0.0238341968911917
YNR041C	0	0	0.0238095238095238
YDR436W	0	0	0.0237849017580145
YOL145C	0	0	0.0237603305785124
YGR054W	0	0	0.0237358101135191
YNL207W	0	0	0.0237113402061856
YER106W	0	0	0.023686920700309
YBR172C	0	0	0.0236625514403292
YLR425W	0	0	0.0236382322713258
YNL154C	0	0	0.0236139630390144
YLR071C	0	0	0.0235897435897436
YFR027W	0	0	0.0235655737704918
YNL121C	0	0	0.0235414534288639
YPL163C	0	0	0.0235173824130879
YGL078C	0	0	0.0234933605720123
YBR041W	0	0	0.023469387755102
YDR238C	0	0	0.0234454638124363
YGL178W	0	0	0.0234215885947047
YOR033C	0	0	0.0233977619532045
YJL203W	0	0	0.0233739837398374
YHR052W	0	0	0.0233502538071066
YBL010C	0	1	0.0233502538071066
YGL201C	0	0	0.0233265720081136
YLR110C	0	0	0.0233029381965552
YLR382C	0	0	0.0232793522267206
YPL082C	0	0	0.0232558139534884
YLL004W	0	0	0.0232323232323232
YPL125W	0	0	0.0232088799192735
YAL051W	0	0	0.0231854838709677
YOR332W	0	0	0.0231621349446123
YGR004W	0	0	0.0231388329979879
YGL023C	0	0	0.0231155778894472
YOR027W	0	0	0.0230923694779116
YBR215W	0	0	0.0230692076228686
YML032C	0	0	0.0230460921843687
YGL094C	0	0	0.023023023023023
YDL120W	0	0	0.023
YKR081C	0	0	0.022977022977023
YBR142W	0	0	0.0229540918163673
YNL047C	0	0	0.0229312063808574
YMR154C	0	0	0.0229083665338645
YER006W	0	0	0.0228855721393035
YJR058C	0	0	0.0228628230616302
YDR207C	0	0	0.0228401191658391
YBR086C	0	0	0.0228174603174603
YKL168C	0	1	0.0228174603174603
YJL136C	0	0	0.022794846382557
YNR035C	0	0	0.0227722772277228
YDR283C	0	0	0.0227497527200791
YOR353C	0	0	0.0227272727272727
YJL039C	0	0	0.0227048371174729
YBR098W	0	0	0.0226824457593688
YKL212W	0	0	0.0226600985221675
YBR074W	0	1	0.0226600985221675
YLR306W	0	0	0.0226377952755906
YBR211C	0	0	0.0226155358898722
YBL087C	0	0	0.0225933202357564
YBR070C	0	0	0.0225711481844946
YLR321C	0	0	0.0225490196078431
YAL028W	0	0	0.0225269343780607
YEL051W	0	0	0.0225048923679061
YDR326C	0	0	0.0224828934506354
YDR260C	0	0	0.0224609375
YOR266W	0	0	0.0224390243902439
YCR014C	0	0	0.0224171539961014
YPR110C	0	0	0.0223953261927945
YKR031C	0	0	0.0223735408560311
YPR046W	0	0	0.0223517978620019
YBR030W	0	0	0.0223300970873786
YOR334W	0	0	0.0223084384093113
YPR070W	0	0	0.0222868217054264
YAL014C	0	0	0.0222652468538238
YGR170W	0	0	0.0222437137330754
YOL077C	0	0	0.0222222222222222
YGR271W	0	0	0.0222007722007722
YJL041W	0	0	0.0221793635486982
YBL020W	0	0	0.0221579961464355
YDR444W	0	1	0.0221579961464355
YBR276C	0	0	0.0221366698748797
YOL051W	0	0	0.0221153846153846
YAL042W	0	0	0.0220941402497598
YAL003W	0	0	0.0220729366602687
YJL029C	0	0	0.0220517737296261
YAL058W	0	0	0.0220306513409962
YBL022C	0	0	0.0220095693779904
YNL218W	0	0	0.0219885277246654
YPL198W	0	0	0.0219675262655205
YNR052C	0	0	0.0219465648854962
YNL328C	0	0	0.0219256434699714
YLL001W	0	0	0.0219047619047619
YOL105C	0	0	0.021883920076118
YER093C	0	0	0.0218631178707224
YPL122C	0	0	0.0218423551756885
YNL106C	0	0	0.0218216318785579
YOL138C	0	0	0.0218009478672986
YNR023W	0	0	0.021780303030303
YPL040C	0	0	0.021759697256386
YER083C	0	0	0.0217391304347826
YAR015W	0	0	0.0217186024551464
YNL091W	0	0	0.0216981132075472
YBR179C	0	0	0.0216776625824694
YKR078W	0	0	0.0216572504708098
YER095W	0	0	0.0216368767638758
YFR013W	0	0	0.0216165413533835
YDR181C	0	0	0.0215962441314554
YGR047C	0	0	0.0215759849906191
YAL033W	0	0	0.0215557638238051
YPL152W	0	0	0.0215355805243446
YOR061W	0	0	0.0215154349859682
YHR178W	0	0	0.0214953271028037
YHL023C	0	1	0.0214953271028037
YLL024C	0	0	0.0214752567693744
YDR183W	0	0	0.021455223880597
YAL012W	0	0	0.0214352283317801
YJR054W	0	1	0.0214352283317801
YNL167C	0	0	0.021415270018622
YBL036C	0	0	0.0213953488372093
YMR270C	0	0	0.0213754646840149
YEL031W	0	0	0.021355617455896
YDL239C	0	0	0.0213358070500928
YBR140C	0	0	0.0213160333642261
YEL022W	0	0	0.0212962962962963
YAL036C	0	0	0.0212765957446809
YAL027W	0	1	0.0212765957446809
YGL145W	0	0	0.0212569316081331
YDL145C	0	0	0.0212373037857802
YDR452W	0	0	0.0212177121771218
YGR218W	0	0	0.0211981566820276
YBL024W	0	0	0.0211786372007366
YLR228C	0	0	0.0211591536338546
YJR059W	0	0	0.0211397058823529
YGL240W	0	0	0.0211202938475666
YBR131W	0	0	0.0211009174311927
YMR266W	0	0	0.0210815765352887
YEL032W	0	0	0.0210622710622711
YER019W	0	0	0.0210430009149131
YNL313C	0	0	0.0210237659963437
YAL005C	0	0	0.0210045662100457
YLR383W	0	0	0.020985401459854
YDL013W	0	0	0.0209662716499544
YER123W	0	0	0.0209471766848816
YCR026C	0	0	0.0209281164695177
YLR268W	0	0	0.0209090909090909
YBR231C	0	0	0.0208900999091735
YHR041C	0	0	0.0208711433756806
YBL081W	0	1	0.0208711433756806
YHR077C	0	0	0.0208522212148685
YKL020C	0	0	0.0208333333333333
YBL054W	0	0	0.020814479638009
YMR306W	0	0	0.0207956600361664
YDL074C	0	0	0.020776874435411
YOR030W	0	0	0.0207581227436823
YGR166W	0	0	0.0207394048692516
YPL221W	0	0	0.0207207207207207
YLR455W	0	0	0.0207020702070207
YDR263C	0	0	0.0206834532374101
YHR151C	0	1	0.0206834532374101
YOR284W	0	0	0.0206648697214735
YBR115C	0	0	0.0206463195691203
YKL203C	0	0	0.020627802690583
YNL084C	0	0	0.0206093189964158
YNL236W	0	0	0.0205908683974933
YPL083C	0	0	0.0205724508050089
YDR081C	0	0	0.0205540661304736
YBL056W	0	0	0.0205357142857143
YDR443C	0	0	0.0205173951828724
YNL216W	0	0	0.0204991087344029
YNL297C	0	0	0.0204808548530721
YKL088W	0	0	0.0204626334519573
YBL074C	0	0	0.0204444444444444
YIR002C	0	0	0.0204262877442274
YAL039C	0	0	0.0204081632653061
YER167W	0	0	0.0203900709219858
YPL016W	0	0	0.0203720106288751
YDR393W	0	0	0.020353982300885
YDR407C	0	0	0.0203359858532272
YJR075W	0	0	0.0203180212014134
YDR202C	0	0	0.0203000882612533
YLR233C	0	0	0.0202821869488536
YBR077C	0	0	0.0202643171806167
YOR122C	0	0	0.0202464788732394
YEL036C	0	0	0.0202286719437115
YDL189W	0	0	0.0202108963093146
YLL035W	0	0	0.0201931518876207
YLR429W	0	0	0.0201754385964912
YJR131W	0	0	0.0201577563540754
YKL028W	0	0	0.0201401050788091
YBL005W	0	0	0.0201224846894138
YGR184C	0	0	0.0201048951048951
YOR324C	0	0	0.0200873362445415
YPL110C	0	0	0.0200698080279232
YBR243C	0	0	0.020052310374891
YCR052W	0	0	0.0200348432055749
YJL147C	0	1	0.0200348432055749
YBR281C	0	0	0.0200174064403829
YDR495C	0	0	0.02
YDR528W	0	0	0.0199826238053866
YDL185W	0	0	0.0199652777777778
YML115C	0	0	0.0199479618386817
YGL174W	0	0	0.0199306759098787
YHR165C	0	0	0.0199134199134199
YJL056C	0	0	0.0198961937716263
YGR129W	0	0	0.0198789974070873
YBR007C	0	1	0.0198789974070873
YLR277C	0	0	0.0198618307426598
YMR086W	0	1	0.0198618307426598
YDR289C	0	0	0.0198446937014668
YJL183W	0	0	0.0198275862068966
YMR204C	0	0	0.0198105081826012
YML006C	0	0	0.0197934595524957
YML114C	0	0	0.0197764402407567
YGR058W	0	1	0.0197764402407567
YAL055W	0	0	0.0197594501718213
YIL020C	0	0	0.0197424892703863
YAL059W	0	0	0.0197255574614065
YPL215W	0	0	0.0197086546700943
YER157W	0	0	0.0196917808219178
YHR036W	0	0	0.0196749358426005
YAL030W	0	0	0.0196581196581197
YIL150C	0	0	0.0196413321947054
YFR048W	0	0	0.0196245733788396
YLL032C	0	1	0.0196245733788396
YEL018W	0	0	0.0196078431372549
YOL110W	0	0	0.0195911413969336
YHR038W	0	0	0.0195744680851064
YKL161C	0	1	0.0195744680851064
YBR079C	0	0	0.0195578231292517
YNR008W	0	0	0.0195412064570943
YHR114W	0	0	0.0195246179966044
YOR290C	0	0	0.0195080576759966
YDR301W	0	0	0.0194915254237288
YGL031C	0	0	0.0194750211685013
YAL062W	0	0	0.0194585448392555
YEL017W	0	0	0.0194420963651733
YMR218C	0	0	0.0194256756756757
YMR207C	0	0	0.0194092827004219
YER022W	0	0	0.0193929173693086
YPL045W	0	0	0.0193765796124684
YBR061C	0	0	0.0193602693602694
YER109C	0	0	0.0193439865433137
YHR120W	0	0	0.019327731092437
YDR279W	0	0	0.019311502938707
YAL038W	0	0	0.0192953020134228
YNL333W	0	0	0.019279128248114
YBR152W	0	0	0.0192629815745394
YBL006C	0	0	0.0192468619246862
YKL105C	0	1	0.0192468619246862
YCR081W	0	0	0.0192307692307692
YMR136W	0	0	0.0192147034252297
YOL130W	0	0	0.0191986644407346
YMR047C	0	0	0.0191826522101751
YCL064C	0	0	0.0191666666666667
YKL057C	0	0	0.019150707743547
YDR147W	0	0	0.019134775374376
YML091C	0	0	0.0191188694929343
YML059C	0	0	0.0191029900332226
YJR134C	0	1	0.0191029900332226
YBR208C	0	0	0.0190871369294606
YDL079C	0	0	0.0190713101160862
YJL207C	0	0	0.0190555095277548
YMR075W	0	0	0.0190397350993377
YLR284C	0	0	0.0190239867659222
YPR152C	0	1	0.0190239867659222
YDR245W	0	0	0.0190082644628099
YDR228C	0	0	0.0189925681255161
YAR033W	0	0	0.018976897689769
YOR081C	0	0	0.0189612530915087
YLR440C	0	0	0.0189456342668863
YHL028W	0	0	0.0189300411522634
YGR056W	0	0	0.0189144736842105
YGL025C	0	0	0.018898931799507
YLR115W	0	0	0.0188834154351396
YLR067C	0	0	0.0188679245283019
YBR237W	0	0	0.0188524590163934
YJR003C	0	0	0.0188370188370188
YBR042C	0	0	0.0188216039279869
YLR376C	0	0	0.0188062142273099
YML111W	0	0	0.0187908496732026
YBR020W	0	0	0.0187755102040816
YBR186W	0	0	0.0187601957585644
YML031W	0	0	0.0187449062754686
YJR117W	0	0	0.0187296416938111
YBL018C	0	0	0.0187144019528072
YAL044C	0	0	0.0186991869918699
YGR089W	0	0	0.0186839967506093
YGL073W	0	0	0.0186688311688312
YGL208W	0	0	0.0186536901865369
YKR029C	0	0	0.0186385737439222
YJL058C	0	0	0.0186234817813765
YBR058C	0	0	0.0186084142394822
YPR057W	0	0	0.0185933710590137
YLR246W	0	0	0.018578352180937
YMR080C	0	0	0.0185633575464084
YAL054C	0	0	0.0185483870967742
YGR233C	0	0	0.0185334407735697
YJL110C	0	0	0.0185185185185185
YAR071W	0	0	0.0185036202735318
YOR151C	0	0	0.0184887459807074
YLR335W	0	0	0.0184738955823293
YER122C	0	0	0.0184590690208668
YNR051C	0	0	0.0184442662389735
YJR159W	0	0	0.0184294871794872
YER013W	0	0	0.0184147317854283
YAL008W	0	1	0.0184147317854283
YHR090C	0	0	0.0184
YJR001W	0	0	0.0183852917665867
YJL008C	0	0	0.018370607028754
YGL097W	0	0	0.0183559457302474
YMR104C	0	0	0.018341307814992
YBL093C	0	0	0.0183266932270916
YBL026W	0	0	0.018312101910828
YNL221C	0	0	0.0182975338106603
YOR093C	0	1	0.0182975338106603
YDR014W	0	0	0.0182829888712242
YBL067C	0	1	0.0182829888712242
YOR307C	0	0	0.0182684670373312
YLR328W	0	0	0.0182539682539683
YFR024C-A	0	0	0.0182394924662966
YBL055C	0	0	0.0182250396196513
YOL115W	0	0	0.0182106096595408
YMR177W	0	0	0.0181962025316456
YBL031W	0	1	0.0181962025316456
YAL018C	0	1	0.0181962025316456
YCR094W	0	0	0.0181818181818182
YJR066W	0	0	0.0181674565560821
YJL186W	0	0	0.0181531176006314
YGR216C	0	0	0.0181388012618297
YBL019W	0	0	0.0181245074862096
YDL031W	0	0	0.0181102362204724
YLR410W	0	0	0.018095987411487
YDL224C	0	0	0.0180817610062893
YPL254W	0	0	0.0180675569520817
YLR292C	0	0	0.0180533751962323
YAL060W	0	0	0.0180392156862745
YER116C	0	0	0.018025078369906
YMR287C	0	0	0.0180109631949883
YDR141C	0	0	0.0179968701095462
YBR010W	0	0	0.017982799061767
YKR093W	0	0	0.01796875
YPL266W	0	0	0.0179547228727557
YPL041C	0	0	0.0179407176287051
YER012W	0	0	0.0179267342166797
YDL154W	0	0	0.0179127725856698
YPL085W	0	0	0.0178988326848249
YOR217W	0	0	0.0178849144634526
YMR106C	0	0	0.0178710178710179
YCR068W	0	0	0.0178571428571429
YBR271W	0	0	0.0178432893716059
YPL058C	0	0	0.0178294573643411
YOR267C	0	0	0.0178156467854376
YCL037C	0	0	0.0178018575851393
YNL257C	0	0	0.0177880897138438
YHR164C	0	0	0.017774343122102
YLR265C	0	0	0.0177606177606178
YKL054C	0	0	0.0177469135802469
YNL039W	0	0	0.0177332305319969
YKL149C	0	0	0.0177195685670262
YDR324C	0	0	0.0177059276366436
YPL190C	0	0	0.0176923076923077
YOR313C	0	0	0.0176787086856264
YJL129C	0	0	0.0176651305683564
YDL175C	0	0	0.0176515732924021
YGL058W	0	0	0.0176380368098159
YOL054W	0	0	0.0176245210727969
YBR097W	0	0	0.0176110260336907
YDR335W	0	0	0.0175975516449885
YIL006W	0	0	0.0175840978593272
YBL021C	0	0	0.0175706646294882
YEL056W	0	0	0.0175572519083969
YLL052C	0	0	0.0175438596491228
YLR016C	0	0	0.0175304878048781
YDR369C	0	0	0.0175171363290175
YDL033C	0	0	0.0175038051750381
YER171W	0	0	0.0174904942965779
YLR176C	0	0	0.0174772036474164
YHR108W	0	0	0.017463933181473
YHR194W	0	0	0.0174506828528073
YAL046C	0	1	0.0174506828528073
YCR073C	0	0	0.0174374526156179
YHL031C	0	0	0.0174242424242424
YPL009C	0	1	0.0174242424242424
YCR030C	0	1	0.0174242424242424
YBR161W	0	0	0.0174110522331567
YDL122W	0	0	0.0173978819969743
YIL132C	0	0	0.017384731670446
YNL123W	0	0	0.0173716012084592
YGR246C	0	0	0.0173584905660377
YBL001C	0	0	0.0173453996983409
YMR153W	0	0	0.0173323285606631
YDL014W	0	0	0.0173192771084337
YIR009W	0	0	0.017306245297216
YGR245C	0	0	0.0172932330827068
YPL209C	0	0	0.0172802404207363
YDL112W	0	0	0.0172672672672673
YOR249C	0	0	0.0172543135783946
YDL216C	0	0	0.0172413793103448
YER144C	0	0	0.0172284644194757
YHR188C	0	0	0.0172155688622754
YAL037W	0	1	0.0172155688622754
YBL033C	0	0	0.0172026925953628
YHL009C	0	0	0.0171898355754858
YBR279W	0	0	0.017176997759522
YNL291C	0	0	0.0171641791044776
YOR361C	0	0	0.017151379567487
YBR019C	0	0	0.0171385991058122
YHR150W	0	0	0.0171258376768429
YBL103C	0	0	0.0171130952380952
YLL039C	0	0	0.0171003717472119
YBR021W	0	0	0.0170876671619614
YBL060W	0	1	0.0170876671619614
YML041C	0	0	0.0170749814402376
YJL025W	0	0	0.0170623145400593
YGL071W	0	0	0.0170496664195701
YKL011C	0	0	0.017037037037037
YOR047C	0	0	0.0170244263508512
YFL038C	0	0	0.0170118343195266
YBL015W	0	0	0.0169992609016999
YDR253C	0	0	0.01698670605613
YBL028C	0	0	0.0169741697416974
YPR171W	0	0	0.0169616519174041
YBR136W	0	0	0.0169491525423729
YAL049C	0	1	0.0169491525423729
YPR112C	0	0	0.0169366715758468
YDL067C	0	0	0.0169242089771891
YJR127C	0	0	0.0169117647058824
YKR092C	0	0	0.0168993387215283
YDR111C	0	1	0.0168993387215283
YLR116W	0	0	0.0168869309838473
YLR015W	0	0	0.0168745414526779
YOR315W	0	0	0.0168621700879765
YPL069C	0	0	0.0168498168498168
YOL068C	0	0	0.0168374816983895
YAR028W	0	1	0.0168374816983895
YKR038C	0	0	0.0168251645940015
YJL062W	0	0	0.016812865497076
YOR301W	0	0	0.0168005843681519
YBL057C	0	0	0.0167883211678832
YDL059C	0	0	0.0167760758570387
YBR267W	0	0	0.0167638483965015
YER176W	0	0	0.0167516387472688
YBR188C	0	0	0.0167394468704512
YPR040W	0	0	0.0167272727272727
YJL035C	0	0	0.0167151162790698
YKL198C	0	0	0.0167029774872912
YIL090W	0	0	0.0166908563134978
YGR153W	0	1	0.0166908563134978
YIL083C	0	0	0.0166787527193619
YDR189W	0	0	0.0166666666666667
YGR112W	0	0	0.0166545981173063
YLR181C	0	0	0.0166425470332851
YOR359W	0	0	0.0166305133767173
YBR008C	0	0	0.0166184971098266
YMR215W	0	1	0.0166184971098266
YNR056C	0	0	0.0166064981949458
YNR020C	0	0	0.0165945165945166
YHR134W	0	0	0.0165825522710887
YMR079W	0	0	0.0165706051873199
YFL028C	0	0	0.0165586753059755
YPL133C	0	0	0.0165467625899281
YGL019W	0	0	0.0165348670021567
YMR301C	0	0	0.0165229885057471
YDR219C	0	0	0.0165111270638909
YBR087W	0	0	0.0164992826398852
YNL300W	0	1	0.0164992826398852
YGR145W	0	0	0.0164874551971326
YDR034C	0	0	0.0164756446991404
YBR080C	0	0	0.0164638511095204
YBL058W	0	0	0.0164520743919886
YNL219C	0	0	0.0164403145103645
YEL042W	0	0	0.0164285714285714
YDL141W	0	0	0.0164168451106353
YDR206W	0	0	0.0164051355206847
YIL169C	0	1	0.0164051355206847
YIL033C	0	0	0.0163934426229508
YNL212W	0	1	0.0163934426229508
YBL040C	0	0	0.0163817663817664
YLR337C	0	0	0.0163701067615658
YMR305C	0	0	0.0163584637268848
YDR247W	0	0	0.0163468372423596
YDL170W	0	0	0.0163352272727273
YLR237W	0	0	0.0163236337828247
YOL116W	0	0	0.0163120567375887
YDL077C	0	0	0.0163004961020553
YDR392W	0	0	0.0162889518413598
YNL163C	0	0	0.016277423920736
YDL012C	0	1	0.016277423920736
YDL105W	0	0	0.0162659123055163
YBL091C	0	0	0.0162544169611307
YGL229C	0	0	0.0162429378531073
YIL143C	0	0	0.0162314749470713
YGL253W	0	0	0.0162200282087447
YJL124C	0	0	0.0162085976039464
YPR162C	0	0	0.0161971830985915
YGR026W	0	1	0.0161971830985915
YNL335W	0	1	0.0161971830985915
YCR066W	0	0	0.0161857846586911
YBL030C	0	0	0.0161744022503516
YEL013W	0	0	0.0161630358397751
YBR001C	0	0	0.0161516853932584
YGR119C	0	0	0.016140350877193
YMR319C	0	0	0.0161290322580645
YBL050W	0	0	0.0161177295024527
YOR350C	0	1	0.0161177295024527
YKL130C	0	0	0.0161064425770308
YBR125C	0	1	0.0161064425770308
YAR023C	0	1	0.0161064425770308
YDL197C	0	0	0.0160951714485654
YHR056C	0	0	0.0160839160839161
YHR198C	0	1	0.0160839160839161
YGL203C	0	0	0.0160726764500349
YAL064W	0	1	0.0160726764500349
YML010W	0	0	0.0160614525139665
YML036W	0	0	0.0160502442428472
YGR083C	0	0	0.0160390516039052
YOL139C	0	0	0.0160278745644599
YHL038C	0	0	0.016016713091922
YHR204W	0	0	0.0160055671537926
YBR045C	0	0	0.0159944367176634
YBR228W	0	0	0.0159833217512161
YDL018C	0	0	0.0159722222222222
YOL135C	0	0	0.0159611380985427
YBL066C	0	1	0.0159611380985427
YJL059W	0	0	0.0159500693481276
YBL045C	0	0	0.0159390159390159
YPL183W-A	0	0	0.0159279778393352
YIR004W	0	0	0.015916955017301
YPL020C	0	0	0.0159059474412171
YDR013W	0	0	0.0158949550794748
YNL076W	0	0	0.0158839779005525
YCR067C	0	0	0.0158730158730159
YLR385C	0	0	0.0158620689655172
YPR031W	0	0	0.0158511371467953
YLR024C	0	0	0.0158402203856749
YLR098C	0	0	0.0158293186510668
YKL005C	0	0	0.015818431911967
YAL061W	0	1	0.015818431911967
YHL020C	0	0	0.015807560137457
YNL264C	0	0	0.0157967032967033
YFR034C	0	0	0.0157858613589568
YCL031C	0	0	0.0157750342935528
YBL039C	0	0	0.0157642220699109
YBL068W	0	0	0.0157534246575342
YGR189C	0	0	0.0157426420260096
YLL049W	0	1	0.0157426420260096
YLR039C	0	0	0.0157318741450068
YGL130W	0	0	0.0157211209842789
YLL031C	0	0	0.0157103825136612
YGL124C	0	0	0.0156996587030717
YDL093W	0	0	0.0156889495225102
YGL207W	0	0	0.0156782549420586
YLR396C	0	0	0.0156675749318801
YGL064C	0	0	0.0156569094622192
YDR440W	0	0	0.0156462585034014
YHR201C	0	0	0.0156356220258328
YAL067C	0	0	0.015625
YGR072W	0	0	0.0156143923964698
YNL088W	0	0	0.0156037991858887
YGR134W	0	0	0.0155932203389831
YPR129W	0	0	0.0155826558265583
YAR020C	0	1	0.0155826558265583
YGR198W	0	0	0.015572105619499
YGL221C	0	1	0.015572105619499
YNL258C	0	0	0.0155615696887686
YBL029C-A	0	1	0.0155615696887686
YBR094W	0	1	0.0155615696887686
YCR024C-A	0	0	0.0155510480054091
YBR085W	0	0	0.0155405405405405
YML082W	0	0	0.0155300472653612
YAR029W	0	1	0.0155300472653612
YBR076W	0	0	0.0155195681511471
YLR219W	0	0	0.0155091031692515
YJL146W	0	0	0.0154986522911051
YDR480W	0	0	0.0154882154882155
YBR011C	0	0	0.0154777927321669
YBL041W	0	0	0.01546738399462
YAR027W	0	1	0.01546738399462
YGR193C	0	0	0.0154569892473118
YPR118W	0	0	0.0154466084620551
YDR213W	0	0	0.0154362416107383
YBL101C	0	0	0.0154258886653253
YIL048W	0	0	0.0154155495978552
YEL062W	0	0	0.0154052243804421
YOR355W	0	0	0.0153949129852744
YBR037C	0	0	0.0153846153846154
YBL043W	0	0	0.0153743315508021
YLR424W	0	0	0.0153640614562458
YBL075C	0	0	0.0153538050734312
YCL069W	0	0	0.0153435623749166
YBR195C	0	0	0.0153333333333333
YAR064W	0	1	0.0153333333333333
YKL176C	0	0	0.0153231179213857
YDL227C	0	0	0.0153129161118509
YJR093C	0	0	0.0153027278775782
YJR118C	0	0	0.0152925531914894
YNL087W	0	1	0.0152925531914894
YAR068W	0	1	0.0152925531914894
YBL090W	0	0	0.0152823920265781
YLL013C	0	0	0.0152722443559097
YOR279C	0	0	0.0152621101526211
YJL044C	0	0	0.0152519893899204
YBL098W	0	0	0.0152418820410868
YBR002C	0	0	0.0152317880794702
YOR354C	0	0	0.0152217074784911
YDL231C	0	0	0.0152116402116402
YPL021W	0	0	0.0152015862524785
YGL162W	0	0	0.0151915455746367
YGL108C	0	1	0.0151915455746367
YDR469W	0	0	0.0151815181518152
YFL010C	0	1	0.0151815181518152
YML007W	0	0	0.0151715039577836
YPL137C	0	0	0.015161502966381
YBR003W	0	0	0.0151515151515152
YJL061W	0	0	0.0151415404871626
YBR153W	0	0	0.0151315789473684
YDR385W	0	0	0.0151216305062459
YNL003C	0	0	0.0151116951379763
YDL195W	0	0	0.0151017728168089
YOR091W	0	0	0.0150918635170604
YCL004W	0	0	0.0150819672131148
YNL227C	0	0	0.0150720838794233
YDL207W	0	0	0.0150622134905043
YOR337W	0	0	0.0150523560209424
YOR370C	0	0	0.0150425114453891
YJR046W	0	0	0.0150326797385621
YOL023W	0	0	0.0150228608752449
YNL223W	0	0	0.0150130548302872
YER014W	0	0	0.015003261578604
YLR113W	0	0	0.014993481095176
YBR016W	0	0	0.0149837133550489
YBL029W	0	1	0.0149837133550489
YDR460W	0	0	0.0149739583333333
YOR299W	0	0	0.0149642160052049
YPR095C	0	0	0.0149544863459038
YPR183W	0	0	0.0149447693307342
YBR192W	0	0	0.0149350649350649
YHR033W	0	1	0.0149350649350649
YIL119C	0	0	0.0149253731343284
YBR180W	0	0	0.0149156939040208
YLR238W	0	0	0.0149060272197019
YCR028C	0	0	0.0148963730569948
YPR008W	0	0	0.0148867313915858
YNL294C	0	0	0.0148771021992238
YBL064C	0	0	0.0148674854557207
YOR346W	0	0	0.0148578811369509
YBL044W	0	1	0.0148578811369509
YIR018W	0	0	0.0148482892188509
YBR176W	0	0	0.0148387096774194
YMR246W	0	0	0.014829142488717
YIL071C	0	0	0.014819587628866
YDR191W	0	0	0.0148100450740502
YMR165C	0	0	0.0148005148005148
YJL003W	0	0	0.0147909967845659
YHR013C	0	0	0.0147814910025707
YPR138C	0	0	0.014771997430957
YBR043C	0	0	0.0147625160462131
YOR304W	0	0	0.0147530468248877
YJR132W	0	0	0.0147435897435897
YJL197W	0	1	0.0147435897435897
YPL065W	0	0	0.0147341447789878
YKL010C	0	0	0.0147247119078105
YBR044C	0	0	0.0147152911068458
YBR168W	0	0	0.0147058823529412
YGL045W	0	0	0.0146964856230032
YDR034W-B	0	1	0.0146964856230032
YPR155C	0	0	0.0146871008939974
YDR457W	0	0	0.0146777281429483
YNL151C	0	0	0.0146683673469388
YBR084W	0	0	0.0146590184831103
YHR086W	0	0	0.0146496815286624
YOR356W	0	0	0.014640356460853
YKR008W	0	0	0.0146310432569975
YBL078C	0	0	0.0146217418944692
YJL080C	0	0	0.0146124523506989
YBR264C	0	0	0.0146031746031746
YJR057W	0	0	0.0145939086294416
YOL089C	0	0	0.0145846544071021
YGL242C	0	1	0.0145846544071021
YMR240C	0	0	0.014575411913815
YHR099W	0	0	0.0145661811272958
YGL171W	0	0	0.0145569620253165
YBR265W	0	0	0.0145477545857052
YBR120C	0	0	0.0145385587863464
YBR004C	0	0	0.01452937460518
YLR189C	0	0	0.014520202020202
YGR171C	0	0	0.0145110410094637
YFL013C	0	0	0.0145018915510719
YBR274W	0	0	0.0144927536231884
YGL127C	0	0	0.0144836272040302
YBL059W	0	1	0.0144836272040302
YBR162C	0	0	0.0144745122718691
YPL106C	0	0	0.0144654088050314
YJL073W	0	0	0.0144563167818982
YBR166C	0	0	0.0144472361809045
YBR025C	0	0	0.0144381669805399
YGL043W	0	0	0.0144291091593476
YBL038W	0	0	0.0144200626959248
YHR040W	0	0	0.0144110275689223
YPR159W	0	0	0.0144020037570445
YJR148W	0	0	0.0143929912390488
YBR018C	0	0	0.0143839899937461
YDR004W	0	0	0.014375
YGL256W	0	0	0.014366021236727
YDR090C	0	1	0.014366021236727
YHR034C	0	0	0.0143570536828964
YOR162C	0	0	0.0143480973175296
YIR008C	0	0	0.0143391521197007
YBL102W	0	0	0.0143302180685358
YDL205C	0	0	0.014321295143213
YHR167W	0	0	0.014312383322962
YBR034C	0	0	0.0143034825870647
YOR253W	0	0	0.0142945929148539
YIR019C	0	0	0.0142857142857143
YBR024W	0	0	0.0142768466790813
YGR116W	0	0	0.0142679900744417
YHR098C	0	0	0.0142591444513329
YFL007W	0	0	0.0142503097893432
YER147C	0	0	0.0142414860681115
YLR014C	0	0	0.0142326732673267
YBL099W	0	0	0.0142238713667285
YEL052W	0	1	0.0142238713667285
YCL054W	0	0	0.0142150803461063
YML072C	0	1	0.0142150803461063
YBR022W	0	0	0.0142063001852996
YLR401C	0	0	0.0141975308641975
YPR089W	0	1	0.0141975308641975
YBR229C	0	0	0.014188772362739
YMR227C	0	0	0.0141800246609125
YLR019W	0	0	0.0141712877387554
YOR308C	0	0	0.0141625615763547
YNL014W	0	0	0.0141538461538462
YHR058C	0	0	0.0141451414514145
YPL210C	0	0	0.0141364474492932
YBR005W	0	0	0.0141277641277641
YBL089W	0	0	0.0141190914671578
YER104W	0	0	0.0141104294478528
YBR288C	0	0	0.0141017780502759
YOR110W	0	0	0.014093137254902
YER031C	0	0	0.0140845070422535
YOL007C	0	1	0.0140845070422535
YDR123C	0	0	0.0140758873929009
YNL021W	0	0	0.0140672782874618
YCR018C	0	0	0.0140586797066015
YBL027W	0	0	0.0140500916310324
YDR210W	0	1	0.0140500916310324
YNL309W	0	0	0.014041514041514
YBR071W	0	1	0.014041514041514
YBR129C	0	0	0.014032946918853
YLR405W	0	0	0.0140243902439024
YGR158C	0	0	0.0140158439975625
YHR011W	0	0	0.0140073081607795
YKL038W	0	0	0.0139987827145466
YER075C	0	0	0.0139902676399027
YPL227C	0	0	0.0139817629179331
YJL091C	0	0	0.0139732685297691
YGR122W	0	0	0.0139647844565877
YER059W	0	0	0.0139563106796117
YDR475C	0	1	0.0139563106796117
YBR092C	0	0	0.0139478471801092
YBR238C	0	0	0.0139393939393939
YGL014W	0	0	0.013930950938825
YDR414C	0	0	0.0139225181598063
YJR084W	0	0	0.0139140955837871
YDR470C	0	0	0.0139056831922612
YGL195W	0	0	0.0138972809667674
YPR190C	0	0	0.0138888888888889
YDR039C	0	0	0.0138805069402535
YEL030W	0	0	0.0138721351025332
YMR069W	0	0	0.0138637733574442
YNL256W	0	0	0.013855421686747
YER107C	0	0	0.0138470800722456
YJR068W	0	0	0.0138387484957882
YCR035C	0	0	0.0138304269392664
YML003W	0	1	0.0138304269392664
YLR089C	0	1	0.0138304269392664
YBR006W	0	0	0.0138221153846154
YBL086C	0	1	0.0138221153846154
YGR007W	0	0	0.0138138138138138
YKL127W	0	0	0.0138055222088836
YDL106C	0	0	0.0137972405518896
YMR091C	0	0	0.01378896882494
YOL011W	0	0	0.0137807070101857
YML035C	0	0	0.0137724550898204
YER089C	0	0	0.0137642130460802
YLR141W	0	0	0.013755980861244
YBR203W	0	0	0.013747758517633
YJL181W	0	1	0.013747758517633
YIR013C	0	0	0.0137395459976105
YCR044C	0	0	0.0137313432835821
YDL035C	0	0	0.0137231503579952
YDL102W	0	0	0.0137149672033393
YDR076W	0	0	0.0137067938021454
YDR386W	0	0	0.0136986301369863
YKR079C	0	0	0.0136904761904762
YNL239W	0	0	0.0136823319452707
YKL116C	0	0	0.0136741973840666
YNL192W	0	0	0.0136660724896019
YPR179C	0	0	0.0136579572446556
YMR288W	0	0	0.0136498516320475
YIL145C	0	0	0.0136417556346382
YGR002C	0	0	0.013633669235329
YMR176W	0	0	0.0136255924170616
YGR156W	0	0	0.0136175251628182
YBR078W	0	0	0.0136094674556213
YGL254W	0	0	0.0136014192785334
YPR187W	0	0	0.0135933806146572
YGL213C	0	0	0.0135853514471353
YBL076C	0	0	0.0135773317591499
YBR036C	0	0	0.0135693215339233
YNL323W	0	0	0.013561320754717
YPL007C	0	0	0.0135533294048321
YFL036W	0	0	0.013545347467609
YCR075C	0	0	0.0135373749264273
YFL049W	0	0	0.0135294117647059
YNR028W	0	1	0.0135294117647059
YKL180W	0	0	0.0135214579659024
YOL104C	0	0	0.0135135135135135
YDL045C	0	0	0.0135055783910746
YJL125C	0	0	0.0134976525821596
YGR104C	0	0	0.0134897360703812
YPL167C	0	0	0.0134818288393904
YEL040W	0	0	0.0134739308728764
YIL014W	0	0	0.0134660421545667
YLR372W	0	0	0.013458162668227
YLR320W	0	0	0.0134502923976608
YJR030C	0	1	0.0134502923976608
YBR210W	0	0	0.0134424313267095
YFR010W	0	0	0.0134345794392523
YLR059C	0	0	0.0134267367192061
YMR231W	0	0	0.0134189031505251
YCL045C	0	1	0.0134189031505251
YBR250W	0	0	0.0134110787172012
YGL099W	0	0	0.0134032634032634
YDL214C	0	0	0.0133954571927781
YOR196C	0	0	0.0133876600698487
YBR066C	0	0	0.0133798720186155
YNL292W	0	0	0.0133720930232558
YBR091C	0	0	0.0133643230679837
YOR172W	0	0	0.0133565621370499
YKL134C	0	0	0.0133488102147417
YGL137W	0	0	0.0133410672853828
YLR132C	0	0	0.0133333333333333
YBR155W	0	0	0.0133256083429896
YKL015W	0	0	0.013317892298784
YPL017C	0	1	0.013317892298784
YBR013C	0	1	0.013317892298784
YER001W	0	0	0.0133101851851852
YDR448W	0	0	0.0133024869866975
YBR182C	0	0	0.0132947976878613
YOR023C	0	0	0.0132871172732525
YMR129W	0	0	0.0132794457274827
YIL063C	0	0	0.0132717830351991
YDR463W	0	0	0.0132641291810842
YIL085C	0	0	0.0132564841498559
YBL049W	0	1	0.0132564841498559
YLR223C	0	0	0.0132488479262673
YOR342C	0	1	0.0132488479262673
YHR117W	0	1	0.0132488479262673
YLR389C	0	0	0.0132412204951065
YGR013W	0	0	0.0132336018411968
YJR010W	0	0	0.0132259919493962
YBR039W	0	0	0.0132183908045977
YPL202C	0	0	0.0132107983917289
YHR146W	0	1	0.0132107983917289
YNR011C	0	0	0.013203214695752
YNL329C	0	0	0.0131956397016638
YBR063C	0	1	0.0131956397016638
YKL173W	0	0	0.0131880733944954
YCL050C	0	0	0.0131805157593123
YMR268C	0	0	0.0131729667812142
YNL169C	0	0	0.0131654264453349
YPR056W	0	0	0.0131578947368421
YDL087C	0	0	0.0131503716409377
YNR048W	0	0	0.0131428571428571
YMR127C	0	0	0.0131353512278698
YMR037C	0	0	0.0131278538812785
YOR156C	0	0	0.0131203650884199
YGR177C	0	0	0.0131128848346636
YGL060W	0	1	0.0131128848346636
YOR114W	0	1	0.0131128848346636
YDR118W	0	0	0.0131054131054131
YBR110W	0	0	0.0130979498861048
YBR026C	0	0	0.0130904951622083
YCR037C	0	0	0.0130830489192264
YGR120C	0	0	0.0130756111426947
YDR266C	0	1	0.0130756111426947
YIL121W	0	0	0.0130681818181818
YBR093C	0	0	0.013060760931289
YLR447C	0	0	0.0130533484676504
YJL098W	0	0	0.0130459444129325
YNR055C	0	0	0.0130385487528345
YJR083C	0	0	0.0130311614730878
YER082C	0	0	0.0130237825594564
YJL006C	0	0	0.0130164119977363
YBR121C	0	0	0.0130090497737557
YKR036C	0	0	0.0130016958733748
YDR038C	0	0	0.0129943502824859
YBR050C	0	0	0.012987012987013
YOR242C	0	0	0.012979683972912
YER180C	0	0	0.0129723632261703
YKL197C	0	0	0.0129650507328072
YBR067C	0	0	0.0129577464788732
YPL070W	0	0	0.0129504504504505
YJR040W	0	0	0.0129431626336522
YEL037C	0	0	0.0129358830146232
YMR167W	0	0	0.0129286115795391
YBR035C	0	0	0.0129213483146067
YDL103C	0	0	0.012914093206064
YLR370C	0	0	0.0129068462401796
YBR082C	0	0	0.0128996074032529
YJR049C	0	0	0.0128923766816144
YOL063C	0	0	0.0128851540616246
YGR186W	0	0	0.0128779395296753
YDR117C	0	1	0.0128779395296753
YDL005C	0	0	0.012870733072188
YBR272C	0	0	0.0128635346756152
YLL048C	0	0	0.0128563443264394
YML093W	0	0	0.0128491620111732
YML112W	0	0	0.0128419877163596
YKR062W	0	0	0.0128348214285714
YLR451W	0	0	0.0128276631344116
YOL060C	0	0	0.0128205128205128
YDR346C	0	0	0.0128133704735376
YLR433C	0	0	0.0128062360801782
YDR383C	0	1	0.0128062360801782
YBR216C	0	0	0.0127991096271564
YCL008C	0	0	0.0127919911012236
YNL056W	0	1	0.0127919911012236
YBL107C	0	1	0.0127919911012236
YCR032W	0	0	0.0127848804891606
YHR081W	0	0	0.0127777777777778
YOR205C	0	1	0.0127777777777778
YDL030W	0	0	0.0127706829539145
YFL034W	0	1	0.0127706829539145
YLR094C	0	0	0.0127635960044395
YML099C	0	0	0.0127565169162507
YOR265W	0	0	0.0127494456762749
YCR017C	0	0	0.0127423822714681
YBR048W	0	0	0.0127353266888151
YJR151C	0	1	0.0127353266888151
YBL072C	0	0	0.0127282789153293
YGR132C	0	0	0.0127212389380531
YBR240C	0	0	0.0127142067440575
YCL044C	0	0	0.012707182320442
YHR059W	0	0	0.0127001656543346
YBR254C	0	0	0.0126931567328918
YBR119W	0	0	0.0126861555432984
YHR002W	0	0	0.0126791620727674
YDL167C	0	0	0.0126721763085399
YPR133C	0	0	0.0126651982378855
YHR060W	0	0	0.0126582278481013
YGR052W	0	1	0.0126582278481013
YIL044C	0	0	0.0126512651265127
YFR037C	0	0	0.0126443100604728
YPL001W	0	0	0.0126373626373626
YDL064W	0	0	0.0126304228445909
YMR162C	0	0	0.0126234906695939
YHR042W	0	0	0.0126165660998354
YJR141W	0	0	0.012609649122807
YJL133W	0	0	0.0126027397260274
YMR052W	0	0	0.0125958378970427
YBR223C	0	0	0.0125889436234264
[truncated: 3,790 more rows]
