# Supplementary material for: Computationally Driven, Quantitative Experiments Discover Genes Required for Mitochondrial Biogenesis
Source: PLoS Genet. 2009 Mar 20;5(3):e1000407. doi: 10.1371/journal.pgen.1000407 (PMC2648979; doi:10.1371/journal.pgen.1000407)
Supplement: Dataset S2 — Top 100 novel ensemble predictions for additional yeast biological processes. A zip file containing 387 tab-delimited text files of the ensemble predictions for the indicated Gene Ontology Biological Process Term. (21.70 MB GZ) [file pgen.1000407.s013.gz › GO_0007105.txt]

ORF	AnnotatedToTerm?	Uncharacterized_04152007?	Precision
YOR326W	0	0	0.8
YNL271C	1	0	0.8
YCR002C	1	0	0.8
YHR107C	1	0	0.8
YDR507C	1	0	0.8
YNL298W	0	0	0.714285714285714
YLR319C	1	0	0.714285714285714
YHR158C	0	0	0.7
YIL140W	1	0	0.7
YPR055W	1	0	0.7
YNL233W	0	0	0.692307692307692
YDR166C	1	0	0.692307692307692
YLL021W	1	0	0.692307692307692
YML109W	0	0	0.666666666666667
YLR166C	1	0	0.666666666666667
YBR200W	0	0	0.625
YKL101W	0	0	0.611111111111111
YLR314C	1	0	0.611111111111111
YGR241C	0	0	0.578947368421053
YHR023W	0	0	0.565217391304348
YNL272C	0	0	0.565217391304348
YER008C	1	0	0.565217391304348
YCL024W	1	0	0.565217391304348
YJL187C	0	0	0.56
YLR330W	1	0	0.56
YDR164C	0	0	0.55
YKR090W	0	0	0.55
YNL267W	0	0	0.55
YMR109W	1	0	0.55
YOR181W	1	0	0.55
YLR353W	1	0	0.55
YDL225W	0	0	0.55
YOL112W	0	0	0.55
YIL068C	1	0	0.55
YCR065W	0	0	0.55
YGL233W	1	0	0.55
YJL095W	0	0	0.55
YIR006C	1	0	0.55
YNL243W	1	0	0.55
YJR092W	1	0	0.55
YGR009C	0	0	0.536585365853659
YER114C	0	0	0.530612244897959
YCR088W	0	0	0.530612244897959
YOR074C	0	0	0.530612244897959
YDR388W	1	0	0.530612244897959
YLR337C	1	0	0.530612244897959
YER155C	0	0	0.530612244897959
YJR076C	1	0	0.530612244897959
YKL092C	1	0	0.530612244897959
YGR014W	0	0	0.52
YIL095W	0	0	0.509803921568627
YMR179W	0	0	0.5
YNL278W	0	0	0.5
YCL014W	1	0	0.5
YHR142W	0	0	0.5
YBL007C	1	0	0.5
YDL161W	0	0	0.5
YFL005W	1	0	0.5
YHR114W	0	0	0.5
YDL029W	0	0	0.5
YKL129C	1	0	0.5
YIL159W	1	0	0.5
YPL161C	0	0	0.492063492063492
YLR229C	0	0	0.484375
YPL242C	0	0	0.477611940298507
YMR199W	0	0	0.477611940298507
YCR009C	1	0	0.477611940298507
YNL138W	0	0	0.471428571428571
YER032W	0	0	0.471428571428571
YJL085W	1	0	0.471428571428571
YFL039C	0	0	0.464788732394366
YNL293W	0	0	0.458333333333333
YBL085W	0	0	0.452054794520548
YOR188W	0	0	0.445945945945946
YOR127W	0	0	0.44
YNL166C	0	0	0.434210526315789
YLR429W	0	0	0.430379746835443
YER111C	0	0	0.430379746835443
YDR129C	1	0	0.430379746835443
YLR187W	0	1	0.430379746835443
YMR076C	0	0	0.425
YPL255W	0	0	0.419753086419753
YNL020C	0	0	0.414634146341463
YNR049C	0	0	0.409638554216867
YER125W	0	0	0.404761904761905
YIL034C	0	0	0.4
YKL007W	0	0	0.397727272727273
YBR234C	0	0	0.397727272727273
YDR309C	1	0	0.397727272727273
YPL249C	0	0	0.393258426966292
YPL256C	0	0	0.388888888888889
YDL240W	0	0	0.384615384615385
YPL115C	0	0	0.380434782608696
YOR329C	0	0	0.378947368421053
YPL032C	0	0	0.378947368421053
YNL084C	1	0	0.378947368421053
YMR001C	0	0	0.375
YJL020C	0	0	0.371134020618557
YLR371W	0	0	0.36734693877551
YBR102C	0	0	0.363636363636364
YCR077C	0	0	0.36
YDL164C	0	0	0.356435643564356
YOR035C	0	0	0.352941176470588
YKL045W	0	0	0.349514563106796
YPL267W	0	0	0.346153846153846
YBR023C	0	0	0.345794392523364
YNL106C	0	0	0.345794392523364
YKL048C	1	0	0.345794392523364
YNR035C	0	0	0.342592592592593
YNL309W	0	0	0.342342342342342
YGR109C	0	0	0.342342342342342
YLR084C	1	0	0.342342342342342
YBL061C	0	0	0.339285714285714
YDR170C	0	0	0.336283185840708
YDL028C	0	0	0.333333333333333
YMR124W	0	1	0.333333333333333
YFL038C	0	0	0.330434782608696
YKL108W	0	0	0.327586206896552
YCR059C	0	0	0.324786324786325
YLR370C	0	0	0.32258064516129
YMR032W	0	0	0.32258064516129
YGL206C	0	0	0.32258064516129
YHR161C	0	0	0.32258064516129
YER149C	1	0	0.32258064516129
YJR005W	0	0	0.32258064516129
YLR313C	1	0	0.32258064516129
YDL195W	0	0	0.32
YHR149C	0	1	0.32
YDL146W	0	1	0.32
YCR051W	0	1	0.32
YAL029C	0	0	0.317460317460317
YGL181W	0	0	0.31496062992126
YFL008W	0	0	0.3125
YNL102W	0	0	0.310077519379845
YMR092C	0	0	0.307692307692308
YGL063W	0	0	0.305343511450382
YML027W	0	0	0.303030303030303
YNL312W	0	0	0.300751879699248
YPR171W	0	0	0.298507462686567
YNL161W	0	0	0.296296296296296
YBL037W	0	0	0.294117647058824
YPL124W	0	0	0.292857142857143
YFL047W	0	0	0.292857142857143
YPL252C	0	0	0.292857142857143
YHL007C	1	0	0.292857142857143
YMR192W	0	0	0.290780141843972
YAL053W	0	0	0.288732394366197
YPR032W	0	0	0.286713286713287
YAR007C	0	0	0.284722222222222
YOR233W	0	0	0.282758620689655
YBL105C	0	0	0.280821917808219
YPL116W	0	0	0.27891156462585
YHR153C	0	0	0.277027027027027
YHR030C	0	0	0.275167785234899
YDL117W	0	0	0.273333333333333
YJL074C	0	0	0.271523178807947
YGR229C	0	0	0.269736842105263
YOL017W	0	0	0.26797385620915
YER118C	0	0	0.266233766233766
YLR103C	0	0	0.264516129032258
YCL061C	0	0	0.262820512820513
YIL123W	0	0	0.261146496815287
YGR092W	0	0	0.259493670886076
YDR356W	0	0	0.257861635220126
YAR008W	0	0	0.25625
YOR304C-A	0	1	0.25625
YBR059C	0	0	0.25609756097561
YER119C	0	0	0.25609756097561
YPL209C	0	0	0.25609756097561
YPR122W	1	0	0.25609756097561
YMR232W	0	0	0.254545454545455
YGL021W	0	0	0.253012048192771
YIL062C	0	0	0.251497005988024
YLL022C	0	0	0.25
YDR251W	0	0	0.248520710059172
YPR183W	0	0	0.247058823529412
YLR131C	0	0	0.245614035087719
YKR010C	0	0	0.244186046511628
YBR133C	0	0	0.242774566473988
YDR093W	0	0	0.241379310344828
YBR260C	0	0	0.24
YPR119W	0	0	0.238636363636364
YNL078W	0	0	0.23728813559322
YDL058W	0	0	0.235955056179775
YLR342W	0	0	0.23463687150838
YPL153C	0	0	0.233333333333333
YIL026C	0	0	0.232044198895028
YMR296C	0	0	0.230769230769231
YDR146C	0	0	0.229508196721311
YPL163C	0	0	0.228260869565217
YHR084W	0	0	0.227027027027027
YPR018W	0	0	0.225806451612903
YLR206W	0	0	0.224598930481283
YNR017W	0	0	0.223404255319149
YAL041W	0	0	0.222222222222222
YKL079W	0	0	0.221052631578947
YPL067C	0	1	0.221052631578947
YPL204W	0	0	0.220512820512821
YDR097C	0	0	0.220512820512821
YCL027W	0	0	0.220512820512821
YML064C	0	0	0.220512820512821
YGR041W	1	0	0.220512820512821
YBR109C	0	0	0.219387755102041
YOR330C	0	0	0.218274111675127
YCR084C	0	0	0.217171717171717
YOR114W	0	1	0.217171717171717
YER136W	0	0	0.21608040201005
YLR183C	0	0	0.215
YDR501W	0	0	0.213930348258706
YPR120C	0	0	0.212871287128713
YDL141W	0	0	0.211822660098522
YLR362W	0	0	0.21078431372549
YER070W	0	0	0.209756097560976
YCR030C	0	1	0.209756097560976
YBL035C	0	0	0.20873786407767
YOL090W	0	0	0.207729468599034
YCR093W	0	0	0.206730769230769
YNL322C	0	0	0.205741626794258
YER124C	0	0	0.204761904761905
YOL062C	0	0	0.203791469194313
YPL221W	0	0	0.202830188679245
YER153C	0	0	0.2018779342723
YDR113C	0	0	0.200934579439252
YOR008C	0	0	0.2
YKL013C	0	0	0.199074074074074
YEL061C	0	0	0.198198198198198
YOL070C	0	1	0.198198198198198
YFR024C-A	0	0	0.198198198198198
YKR095W	0	0	0.198198198198198
YER129W	0	0	0.198198198198198
YIL118W	0	0	0.198198198198198
YCR038C	1	0	0.198198198198198
YDL101C	0	0	0.197309417040359
YNL082W	0	0	0.196428571428571
YKR082W	0	0	0.195555555555556
YPL195W	0	0	0.194690265486726
YKR048C	0	0	0.193832599118943
YDR348C	0	1	0.193832599118943
YJL076W	0	0	0.192982456140351
YBR130C	0	0	0.192307692307692
YFR051C	0	0	0.192307692307692
YGR238C	0	0	0.192307692307692
YKR100C	0	0	0.192307692307692
YER157W	0	0	0.192307692307692
YGR080W	1	0	0.192307692307692
YIL149C	0	0	0.191489361702128
YNL098C	0	0	0.190677966101695
YHR205W	0	0	0.189873417721519
YIR003W	0	1	0.189873417721519
YKR054C	0	0	0.189075630252101
YJR058C	0	0	0.188284518828452
YBL047C	0	0	0.1875
YPL158C	0	1	0.1875
YBR160W	0	0	0.186721991701245
YBR070C	0	0	0.18595041322314
YJL176C	0	0	0.185185185185185
YKR077W	0	1	0.185185185185185
YPR175W	0	0	0.184426229508197
YGR078C	0	0	0.183673469387755
YOR264W	0	1	0.183673469387755
YOR367W	0	0	0.182926829268293
YCR073W-A	0	0	0.182186234817814
YDR488C	0	0	0.181451612903226
YGL049C	0	0	0.181102362204724
YOR273C	0	0	0.181102362204724
YMR144W	0	1	0.181102362204724
YMR305C	0	0	0.181102362204724
YMR055C	0	0	0.181102362204724
YDR310C	0	0	0.181102362204724
YGR152C	1	0	0.181102362204724
YNL297C	0	0	0.180392156862745
YMR078C	0	0	0.1796875
YPR188C	0	0	0.178988326848249
YNL273W	0	0	0.178294573643411
YLR200W	0	0	0.177606177606178
YDR303C	0	0	0.176923076923077
YLL043W	0	0	0.176245210727969
YOR247W	0	0	0.175572519083969
YAL026C	0	0	0.174904942965779
YJL115W	0	0	0.174242424242424
YLR116W	0	0	0.173584905660377
YGL077C	0	0	0.172932330827068
YER019W	0	0	0.172284644194757
YBR069C	0	0	0.171641791044776
YPL085W	0	0	0.171003717472119
YJL158C	0	0	0.17037037037037
YJR065C	0	0	0.169741697416974
YOR144C	0	0	0.169117647058824
YNL153C	0	0	0.168498168498169
YDL003W	0	0	0.167883211678832
YDL018C	0	0	0.167272727272727
YJR075W	0	0	0.166666666666667
YBL060W	0	1	0.166666666666667
YKR027W	0	0	0.166064981949458
YPL208W	0	0	0.165467625899281
YHR016C	0	0	0.164874551971326
YLR045C	0	0	0.164285714285714
YPL066W	0	1	0.164285714285714
YIL156W	0	0	0.163701067615658
YNL094W	0	0	0.163120567375887
YDR232W	0	0	0.162544169611307
YER152C	0	1	0.162544169611307
YER083C	0	0	0.161971830985915
YCL044C	0	0	0.16140350877193
YLL028W	0	0	0.160839160839161
YLR373C	0	0	0.160278745644599
YGR191W	0	0	0.159722222222222
YDR150W	0	0	0.15916955017301
YMR276W	0	0	0.158620689655172
YPL155C	0	0	0.15807560137457
YDR389W	0	0	0.157718120805369
YPR124W	0	0	0.157718120805369
YDR379W	0	0	0.157718120805369
YOR216C	0	0	0.157718120805369
YBR088C	0	0	0.157718120805369
YOL019W	0	1	0.157718120805369
YER089C	0	0	0.157718120805369
YOR122C	1	0	0.157718120805369
YKL082C	0	0	0.157190635451505
YLR182W	0	0	0.156666666666667
YLR310C	0	0	0.156146179401993
YNL283C	0	0	0.155629139072848
YHR103W	0	0	0.155115511551155
YLR039C	0	0	0.154605263157895
YBL042C	0	0	0.154098360655738
YJR140C	0	0	0.15359477124183
YIL154C	0	0	0.153094462540717
YDR245W	0	0	0.152597402597403
YPL259C	0	0	0.15210355987055
YOL113W	0	0	0.151612903225806
YGR065C	0	0	0.15112540192926
YDR156W	0	0	0.150641025641026
YAL024C	0	0	0.150159744408946
YMR058W	0	0	0.14968152866242
YCL008C	0	0	0.149206349206349
YGL116W	0	0	0.14873417721519
YMR273C	0	0	0.148264984227129
YLR414C	0	1	0.148264984227129
YPL269W	0	0	0.147798742138365
YIL015W	0	0	0.147335423197492
YDL159W	0	0	0.146875
YHR111W	0	0	0.146417445482866
YBR288C	0	0	0.145962732919255
YIL002C	0	0	0.145510835913313
YOR089C	0	0	0.145061728395062
YJL099W	0	0	0.144615384615385
YOL007C	0	1	0.144615384615385
YMR295C	0	1	0.144615384615385
YEL003W	0	0	0.144171779141104
YOR058C	0	0	0.143730886850153
YGL203C	0	0	0.143292682926829
YNL289W	0	0	0.142857142857143
YLR144C	0	0	0.142424242424242
YOR038C	0	0	0.141993957703928
YFR019W	0	0	0.141566265060241
YLR095C	0	0	0.141141141141141
YFR016C	0	1	0.141141141141141
YML060W	0	0	0.140718562874251
YIL153W	0	0	0.140298507462687
YER164W	0	0	0.139880952380952
YOL110W	0	0	0.13946587537092
YGL145W	0	0	0.13905325443787
YOR014W	0	0	0.138643067846608
YGR167W	0	0	0.138235294117647
YLR386W	0	0	0.13782991202346
YPR189W	0	0	0.137426900584795
YNL059C	0	0	0.137026239067055
YNL079C	0	0	0.136871508379888
YLR425W	0	0	0.136871508379888
YBR054W	0	1	0.136871508379888
YJL204C	0	0	0.136871508379888
YOR025W	0	0	0.136871508379888
YIL115C	0	0	0.136871508379888
YLR272C	0	0	0.136871508379888
YLR309C	0	0	0.136871508379888
YCR052W	0	0	0.136871508379888
YDR033W	0	1	0.136871508379888
YDR238C	0	0	0.136871508379888
YGR189C	0	0	0.136871508379888
YOR301W	1	0	0.136871508379888
YHR186C	0	0	0.136871508379888
YIR010W	0	0	0.136871508379888
YEL031W	0	0	0.136871508379888
YHR061C	1	0	0.136871508379888
YAR019C	0	0	0.136490250696379
YLR398C	0	0	0.136111111111111
YGL190C	0	0	0.135734072022161
YPR165W	0	0	0.135359116022099
YIL131C	0	0	0.134986225895317
YDR325W	0	0	0.134615384615385
YGL095C	0	0	0.134246575342466
YOL006C	0	0	0.133879781420765
YER151C	0	0	0.133514986376022
YGR200C	0	0	0.133152173913043
YOR098C	0	0	0.132791327913279
YMR163C	0	0	0.132432432432432
YLR277C	0	0	0.132075471698113
YNL287W	0	0	0.131720430107527
YML094W	0	0	0.131367292225201
YIL128W	0	0	0.131016042780749
YLR087C	0	0	0.130666666666667
YPL048W	0	0	0.13031914893617
YIL038C	0	0	0.129973474801061
YHR152W	0	0	0.12962962962963
YKR001C	0	0	0.129287598944591
YDR159W	0	0	0.128947368421053
YNL300W	0	1	0.128947368421053
YDR052C	0	0	0.128608923884514
YPR105C	0	0	0.128272251308901
YBR245C	0	0	0.127937336814621
YGL151W	0	0	0.127604166666667
YLR418C	0	0	0.127272727272727
YOL076W	0	0	0.126943005181347
YKL204W	0	0	0.126614987080103
YLR148W	0	0	0.126288659793814
YER022W	0	0	0.125964010282776
YOR084W	0	0	0.125641025641026
YKR020W	0	0	0.125319693094629
YAL013W	0	0	0.125
YKL113C	0	0	0.124681933842239
YMR129W	0	0	0.124365482233503
YDR141C	0	0	0.124050632911392
YCR094W	0	0	0.123737373737374
YFL037W	0	0	0.123425692695214
YLR086W	0	0	0.123115577889447
YHR098C	0	0	0.12280701754386
YDR528W	0	0	0.1225
YJR083C	0	0	0.122194513715711
YOR195W	0	0	0.121890547263682
YMR237W	0	0	0.121588089330025
YNL088W	0	0	0.121287128712871
YDR326C	0	0	0.120987654320988
YBR108W	0	1	0.120987654320988
YNL091W	0	0	0.120689655172414
YMR216C	0	0	0.12039312039312
YOR043W	0	0	0.120098039215686
YKL032C	0	0	0.119804400977995
YMR277W	0	0	0.119512195121951
YNL039W	0	0	0.119221411192214
YCL032W	0	0	0.118932038834951
YLR032W	0	0	0.11864406779661
YIR023W	0	0	0.118357487922705
YMR222C	0	1	0.118357487922705
YLR071C	0	0	0.118072289156627
YLR190W	0	0	0.117788461538462
YIR019C	0	0	0.117505995203837
YPL193W	0	0	0.117224880382775
YPR104C	0	0	0.116945107398568
YHR108W	0	0	0.116666666666667
YKR013W	0	1	0.116666666666667
YMR183C	0	0	0.116389548693587
YNL192W	0	0	0.116113744075829
YPL101W	0	0	0.115839243498818
YBR049C	0	0	0.115566037735849
YKL126W	0	0	0.115294117647059
YJR090C	0	0	0.115023474178404
YER154W	0	0	0.114754098360656
YDL127W	0	0	0.114485981308411
YDL056W	0	0	0.114219114219114
YBR112C	0	0	0.113953488372093
YLR138W	0	0	0.11368909512761
YBR038W	0	0	0.113425925925926
YMR218C	0	0	0.113163972286374
YER016W	0	0	0.112903225806452
YGL223C	0	0	0.11264367816092
YMR047C	0	0	0.112385321100917
YKL042W	0	0	0.112128146453089
YIL147C	0	0	0.111872146118721
YBR073W	0	0	0.111617312072893
YGL027C	0	0	0.111363636363636
YDR054C	0	0	0.111111111111111
YBR156C	0	0	0.110859728506787
YBL051C	0	0	0.110609480812641
YBR080C	0	0	0.11036036036036
YDR409W	0	0	0.110112359550562
YOR057W	0	0	0.109865470852018
YPL174C	0	0	0.109619686800895
YDL145C	0	0	0.109375
YLR268W	0	0	0.10913140311804
YAL020C	0	0	0.108888888888889
YKR028W	0	0	0.108647450110865
YOR048C	0	0	0.108407079646018
YJL201W	0	0	0.108167770419426
YDR103W	0	0	0.107929515418502
YDR176W	0	0	0.107692307692308
YDR189W	0	0	0.107456140350877
YGR166W	0	0	0.107221006564551
YDR069C	0	0	0.106986899563319
YCR033W	0	0	0.106753812636166
YGL241W	0	0	0.106521739130435
YAR018C	0	0	0.106382978723404
YER120W	0	0	0.106382978723404
YDR424C	0	0	0.106382978723404
YGL084C	0	0	0.106382978723404
YPR017C	0	0	0.106382978723404
YOR281C	0	0	0.106382978723404
YBL009W	0	0	0.106382978723404
YKL046C	0	0	0.106382978723404
YMR231W	0	0	0.106382978723404
YOR299W	1	0	0.106382978723404
YOR231W	0	0	0.106157112526539
YOR026W	0	0	0.105932203389831
YCR086W	0	0	0.105708245243129
YLR336C	0	0	0.105485232067511
YMR086W	0	1	0.105485232067511
YHR133C	0	0	0.105263157894737
YGL207W	0	0	0.105042016806723
YBR071W	0	1	0.105042016806723
YDR461W	0	0	0.10482180293501
YAL027W	0	1	0.10482180293501
YPL228W	0	0	0.104602510460251
YLR096W	0	0	0.104384133611691
YBR015C	0	0	0.104166666666667
YKL212W	0	0	0.103950103950104
YML115C	0	0	0.103734439834025
YER087C-B	0	0	0.10351966873706
YJR053W	0	0	0.103305785123967
YDR301W	0	0	0.103092783505155
YPR159W	0	0	0.102880658436214
YBR198C	0	0	0.102669404517454
YMR212C	0	0	0.102459016393443
YLR056W	0	0	0.102249488752556
YGR198W	0	0	0.102040816326531
YDL155W	0	0	0.10183299389002
YLL008W	0	0	0.101626016260163
YGL094C	0	0	0.101419878296146
YNL327W	0	0	0.101214574898785
YJL039C	0	0	0.101010101010101
YEL022W	0	0	0.100806451612903
YDR477W	0	0	0.100603621730382
YLR210W	0	0	0.100401606425703
YPL086C	0	0	0.100200400801603
YJR134C	0	1	0.100200400801603
YER132C	0	0	0.1
YPL031C	0	0	0.0998003992015968
YKL010C	0	0	0.099601593625498
YHR088W	0	0	0.099403578528827
YDR324C	0	0	0.0992063492063492
YBL097W	0	0	0.099009900990099
YER095W	0	0	0.0988142292490119
YML059C	0	0	0.0986193293885602
YNR031C	0	0	0.0984251968503937
YPR019W	0	0	0.0982318271119843
YDR351W	0	0	0.0980392156862745
YOR090C	0	0	0.0978473581213307
YGL086W	0	0	0.09765625
YKL078W	0	0	0.0974658869395711
YJL033W	0	0	0.0972762645914397
YPR034W	0	0	0.0970873786407767
YLR410W	0	0	0.0968992248062016
YJL183W	0	0	0.0967117988394584
YDL209C	0	0	0.0965250965250965
YDR410C	0	0	0.0963391136801541
YDL226C	0	0	0.0961538461538462
YLR332W	0	0	0.0959692898272553
YPR161C	0	0	0.0957854406130268
YNL218W	0	0	0.0956022944550669
YKR064W	0	1	0.0956022944550669
YMR213W	0	0	0.0954198473282443
YMR079W	0	0	0.0952380952380952
YNL257C	0	0	0.0950570342205323
YOR198C	0	0	0.094876660341556
YGL139W	0	0	0.0946969696969697
YBR275C	0	0	0.0945179584120983
YCL054W	0	0	0.0943396226415094
YPR181C	0	0	0.0941619585687382
YNL041C	0	0	0.093984962406015
YDR407C	0	0	0.0938086303939962
YNL250W	0	0	0.0936329588014981
YER127W	0	0	0.0934579439252336
YJL157C	0	0	0.0932835820895522
YLR335W	0	0	0.0931098696461825
YDR027C	0	0	0.0929368029739777
YKL028W	0	0	0.0927643784786642
YOR123C	0	0	0.0925925925925926
YKR008W	0	0	0.0924214417744917
YHR005C	0	0	0.0922509225092251
YMR307W	0	0	0.0920810313075506
YIL126W	0	0	0.0919117647058824
YDR162C	0	0	0.0917431192660551
YJR091C	0	0	0.0915750915750916
YKL127W	0	0	0.0914076782449726
YIL129C	0	0	0.0912408759124088
YDR464W	0	0	0.0910746812386157
YNL016W	0	0	0.0909090909090909
YGR268C	0	0	0.0907441016333938
YOL034W	0	0	0.0905797101449275
YMR312W	0	0	0.0904159132007233
YGL163C	0	0	0.0902527075812274
YDR466W	0	0	0.0900900900900901
YLR033W	0	0	0.0899280575539568
YOL004W	0	0	0.0897666068222621
YPL180W	0	0	0.0896057347670251
YKL209C	0	0	0.0894454382826476
YOR284W	0	0	0.0892857142857143
YDR208W	0	0	0.089126559714795
YLR079W	0	0	0.0889679715302491
YCL034W	0	0	0.088809946714032
YGR098C	0	0	0.0886524822695035
YHR206W	0	0	0.0884955752212389
YCL063W	0	0	0.088339222614841
YMR294W	0	0	0.0881834215167548
YNL172W	0	0	0.0880281690140845
YEL015W	0	0	0.0878734622144113
YNL238W	0	0	0.087719298245614
YIL031W	0	0	0.0875656742556918
YGR170W	0	0	0.0874125874125874
YAL025C	0	0	0.087260034904014
YPL055C	0	0	0.0871080139372822
YNL262W	0	0	0.0869565217391304
YNL258C	0	0	0.0868055555555556
YBL054W	0	0	0.0866551126516465
YLR433C	0	0	0.0865051903114187
YGR116W	0	0	0.0863557858376511
YPR029C	0	0	0.0862068965517241
YFR031C	0	0	0.0860585197934595
YGR274C	0	0	0.0859106529209622
YDR122W	0	0	0.0857632933104631
YBR123C	0	0	0.0856164383561644
YIL009W	0	0	0.0854700854700855
YML016C	0	0	0.0853242320819113
YKR029C	0	0	0.0851788756388416
YNL308C	0	0	0.0850340136054422
YGR270W	0	0	0.0848896434634974
YBR267W	0	0	0.0847457627118644
YJR118C	0	0	0.0846023688663283
YDL179W	0	0	0.0844594594594595
YOR212W	0	0	0.0843170320404722
YML065W	0	0	0.0841750841750842
YNL068C	0	0	0.0840336134453782
YJL128C	0	0	0.0838926174496644
YFL026W	0	0	0.0837520938023451
YBR095C	0	0	0.0836120401337793
YJR032W	0	0	0.0834724540901502
YJL029C	0	0	0.0833333333333333
YDR440W	0	0	0.0831946755407654
YKR068C	0	0	0.0830564784053156
YNL119W	0	0	0.0829187396351575
YNL197C	0	0	0.0827814569536424
YDL095W	0	0	0.0826446280991736
YJL173C	0	0	0.0825082508250825
YDR283C	0	0	0.0823723228995058
YNL154C	0	0	0.0822368421052632
YOR256C	0	0	0.0821018062397373
YML034W	0	0	0.0819672131147541
YKR038C	0	0	0.0818330605564648
YNR067C	0	0	0.0816993464052288
YGL216W	0	0	0.0815660685154976
YJL092W	0	0	0.0814332247557003
YKL185W	0	0	0.0813008130081301
YHR129C	0	0	0.0811688311688312
YOR083W	0	0	0.0810372771474878
YBL023C	0	0	0.0809061488673139
YLR372W	0	0	0.0807754442649435
YJR125C	0	0	0.0806451612903226
YML010W	0	0	0.0805152979066023
YOR269W	0	0	0.0803858520900322
YHR196W	0	0	0.0802568218298555
YER168C	0	0	0.0801282051282051
YKL112W	0	0	0.08
YBR229C	0	0	0.0798722044728434
YGR099W	0	0	0.0797448165869219
YPL140C	0	0	0.0796178343949045
YNL090W	0	0	0.0794912559618442
YPR112C	0	0	0.0793650793650794
YDR451C	0	0	0.0792393026941363
YOR217W	0	0	0.0791139240506329
YOR073W	0	0	0.0789889415481833
YCL029C	0	0	0.0788643533123028
YFR028C	0	0	0.078740157480315
YPL050C	0	0	0.0786163522012579
YBR276C	0	0	0.0784929356357928
YPL126W	0	0	0.0783699059561129
YKL089W	0	0	0.0782472613458529
YAR002W	0	0	0.078125
YPR141C	0	0	0.078003120124805
YNL236W	0	0	0.0778816199376947
YLR389C	0	0	0.0777604976671851
YLR110C	0	0	0.077639751552795
YIL109C	0	0	0.0775193798449612
YMR288W	0	0	0.0773993808049536
YOL145C	0	0	0.0772797527047913
YLR361C	0	0	0.0771604938271605
YNL054W	0	0	0.0770416024653313
YBR041W	0	0	0.0769230769230769
YMR266W	0	0	0.0768049155145929
YML031W	0	0	0.0766871165644172
YOR153W	0	0	0.0765696784073507
YJR144W	0	0	0.0764525993883792
YLR274W	0	0	0.0763358778625954
YGR245C	0	0	0.0762195121951219
YOR353C	0	0	0.076103500761035
YGL179C	0	0	0.0759878419452888
YOR322C	0	0	0.0758725341426404
YMR128W	0	0	0.0757575757575758
YLL004W	0	0	0.075642965204236
YJL207C	0	0	0.0755287009063444
YKR024C	0	0	0.0754147812971342
YGR280C	0	0	0.0753012048192771
YNR026C	0	0	0.075187969924812
YKL203C	0	0	0.0750750750750751
YOR080W	0	0	0.0749625187406297
YGR218W	0	0	0.0748502994011976
YLR305C	0	0	0.0747384155455904
YER122C	0	0	0.0746268656716418
YER176W	0	0	0.0745156482861401
YDR510W	0	0	0.0744047619047619
YLR129W	0	0	0.0742942050520059
YHR154W	0	0	0.0741839762611276
YGR047C	0	0	0.0740740740740741
YPL082C	0	0	0.0739644970414201
YHR172W	0	0	0.0738552437223043
YLR321C	0	0	0.0737463126843658
YJR031C	0	0	0.0736377025036819
YGL022W	0	0	0.0735294117647059
YPL075W	0	0	0.0734214390602056
YFL001W	0	0	0.0733137829912024
YIL144W	0	0	0.0732064421669107
YLR396C	0	0	0.0730994152046784
YIL005W	0	0	0.072992700729927
YGR246C	0	0	0.0728862973760933
YNL216W	0	0	0.0727802037845706
YGL065C	0	0	0.0726744186046512
YOL138C	0	0	0.0725689404934688
YMR070W	0	0	0.072463768115942
YER172C	0	0	0.0723589001447178
YGL244W	0	0	0.0722543352601156
YML103C	0	0	0.0721500721500721
YDL019C	0	0	0.0720461095100865
YML001W	0	0	0.0719424460431655
YDL102W	0	0	0.0718390804597701
YGL153W	0	0	0.0717360114777618
YGL171W	0	0	0.0716332378223496
YOR094W	0	0	0.0715307582260372
YOR004W	0	0	0.0714285714285714
YML080W	0	0	0.0713266761768902
YOR191W	0	0	0.0712250712250712
YPL240C	0	0	0.0711237553342817
YPR176C	0	0	0.0710227272727273
YKR003W	0	0	0.0709219858156028
YCR089W	0	0	0.0708215297450425
YJL203W	0	0	0.0707213578500707
YLR262C	0	0	0.0706214689265537
YNL268W	0	0	0.0705218617771509
YOR275C	0	0	0.0704225352112676
YJL122W	0	0	0.070323488045007
YLR436C	0	0	0.0702247191011236
YLR452C	0	0	0.0701262272089762
YOR372C	0	0	0.0700280112044818
YBR140C	0	0	0.0699300699300699
YHR082C	0	0	0.0698324022346369
YDL040C	0	0	0.0697350069735007
YOR112W	0	0	0.0696378830083565
YDR496C	0	0	0.0695410292072323
YLR383W	0	0	0.0694444444444444
YER013W	0	0	0.0693481276005548
YDR422C	0	0	0.0692520775623269
YLR439W	0	0	0.0691562932226833
YLL010C	0	0	0.069060773480663
YJR043C	0	0	0.0689655172413793
YML072C	0	1	0.0689655172413793
YLR451W	0	0	0.068870523415978
YNL118C	0	0	0.0687757909215956
YBL016W	0	0	0.0686813186813187
YOR239W	0	0	0.0685871056241427
YJL148W	0	0	0.0684931506849315
YDL103C	0	0	0.0683994528043776
YCR072C	0	0	0.0683060109289618
YDR485C	0	0	0.0682128240109141
YBL063W	0	0	0.0681198910081744
YBR055C	0	0	0.0680272108843537
YDL074C	0	0	0.0679347826086956
YDR081C	0	0	0.067842605156038
YNR008W	0	0	0.0677506775067751
YGR193C	0	0	0.06765899864682
YBR127C	0	0	0.0675675675675676
YLR357W	0	0	0.0674763832658569
YGL137W	0	0	0.0673854447439353
YNL126W	0	0	0.0672947510094213
YNL085W	0	0	0.0672043010752688
YDR495C	0	0	0.0671140939597315
YHR042W	0	0	0.0670241286863271
YGR113W	0	0	0.0669344042838019
YMR075W	0	0	0.0668449197860963
YLR384C	0	0	0.0667556742323097
YMR172W	0	0	0.0666666666666667
YBR202W	0	0	0.066577896138482
YKR072C	0	0	0.0664893617021277
YKL179C	0	0	0.0664010624169987
YGR179C	0	0	0.0663129973474801
YEL043W	0	1	0.0663129973474801
YLR401C	0	0	0.0662251655629139
YML114C	0	0	0.0661375661375661
YBL040C	0	0	0.0660501981505945
YNL188W	0	0	0.0659630606860158
YER133W	0	0	0.0658761528326746
YFR009W	0	0	0.0657894736842105
YLR114C	0	0	0.0657030223390276
YAL040C	0	0	0.0656167979002625
YJR002W	0	0	0.0655307994757536
YPL012W	0	0	0.0654450261780105
YKL068W	0	0	0.065359477124183
YOR086C	0	1	0.065359477124183
YDR217C	0	0	0.0652741514360313
YGR145W	0	0	0.0651890482398957
YMR036C	0	0	0.0651041666666667
YHR031C	0	0	0.0650195058517555
YPL007C	0	0	0.0649350649350649
YLL015W	0	0	0.0648508430609598
YHR135C	0	0	0.0647668393782383
YNR051C	0	0	0.0646830530401035
YNR053C	0	0	0.0645994832041344
YML046W	0	0	0.0645161290322581
YBR281C	0	0	0.0644329896907216
YGL106W	0	0	0.0643500643500644
YER166W	0	0	0.06426735218509
YML036W	0	0	0.0641848523748395
YHR115C	0	0	0.0641025641025641
YHR007C	0	0	0.0640204865556978
YDL112W	0	0	0.0639386189258312
YOR151C	0	0	0.0638569604086845
YPL045W	0	0	0.0637755102040816
YBR215W	0	0	0.0636942675159236
YNL047C	0	0	0.0636132315521628
YDR077W	0	0	0.0635324015247776
YBR017C	0	0	0.0634517766497462
YGL016W	0	0	0.0633713561470216
YDR508C	0	0	0.0632911392405063
YDL185W	0	0	0.0632111251580278
YFR013W	0	0	0.0631313131313131
YJR040W	0	0	0.0630517023959647
YPR128C	0	0	0.0629722921914358
YIR033W	0	0	0.0628930817610063
YDR143C	0	0	0.0628140703517588
YKL143W	0	0	0.0627352572145546
YIL127C	0	0	0.06265664160401
YGR221C	0	0	0.0625782227784731
YOR076C	0	0	0.0625
YNL002C	0	0	0.0624219725343321
YGR261C	0	0	0.0623441396508728
YOL078W	0	0	0.062266500622665
YHR102W	0	0	0.0621890547263682
YDR293C	0	0	0.062111801242236
YNL132W	0	0	0.0620347394540943
YNL110C	0	0	0.0619578686493185
YBL014C	0	0	0.0618811881188119
YJL154C	0	0	0.0618046971569839
YHR146W	0	1	0.0618046971569839
YDR499W	0	0	0.0617283950617284
YPL083C	0	0	0.061652281134402
YGL092W	0	0	0.061576354679803
YKR093W	0	0	0.0615006150061501
YMR299C	0	0	0.0614250614250614
YGL028C	0	0	0.0613496932515337
YFL025C	0	0	0.0612745098039216
YMR125W	0	0	0.0611995104039168
YCR042C	0	0	0.0611246943765281
YPL141C	0	1	0.0611246943765281
YBL039C	0	0	0.061050061050061
YBR171W	0	0	0.0609756097560976
YKR086W	0	0	0.0609013398294763
YKL135C	0	0	0.0608272506082725
YML071C	0	0	0.0607533414337789
YFL027C	0	0	0.0606796116504854
YLR381W	0	0	0.0606060606060606
YKL057C	0	0	0.0605326876513317
YLR212C	0	0	0.060459492140266
YDR297W	0	0	0.0603864734299517
YJL129C	0	0	0.060313630880579
YLR139C	0	0	0.0602409638554217
YIL019W	0	0	0.0601684717208183
YML069W	0	0	0.0600961538461538
YJR117W	0	0	0.0600240096038415
YER027C	0	0	0.0599520383693046
YBR083W	0	0	0.0598802395209581
YFL034C-B	0	0	0.0598086124401914
YKL015W	0	0	0.0597371565113501
YDR484W	0	0	0.0596658711217184
YHR079C	0	0	0.0595947556615018
YOR332W	0	0	0.0595238095238095
YBL106C	0	0	0.0594530321046373
YJL100W	0	0	0.0593824228028504
YBL034C	0	0	0.0593119810201661
YGL210W	0	0	0.0592417061611374
YMR208W	0	0	0.0591715976331361
YBR103W	0	0	0.0591016548463357
YDR080W	0	0	0.0590318772136954
YMR287C	0	0	0.0589622641509434
YMR089C	0	0	0.0588928150765607
YOL105C	0	0	0.0588235294117647
YKL104C	0	0	0.0587544065804935
YIL158W	0	1	0.0587544065804935
YPR070W	0	0	0.0586854460093897
YKR056W	0	0	0.0586166471277843
YMR263W	0	0	0.0585480093676815
YJL060W	0	0	0.0584795321637427
YFL034W	0	1	0.0584795321637427
YGR178C	0	0	0.058411214953271
YNL182C	0	0	0.058343057176196
YCR067C	0	0	0.0582750582750583
YDL060W	0	0	0.0582072176949942
YOL123W	0	0	0.0581395348837209
YMR016C	0	0	0.0580720092915215
YBR158W	0	0	0.0580046403712297
YKL139W	0	0	0.0579374275782155
YPL210C	0	0	0.0578703703703704
YLL036C	0	0	0.0578034682080925
YLR219W	0	0	0.0577367205542725
YKL189W	0	0	0.0576701268742791
YJR066W	0	0	0.0576036866359447
YPL241C	0	0	0.0575373993095512
YIL044C	0	0	0.0574712643678161
YKL025C	0	0	0.0574052812858783
YBL079W	0	0	0.0573394495412844
YOR109W	0	0	0.0572737686139748
YNR054C	0	0	0.05720823798627
YNR011C	0	0	0.0571428571428571
YNL049C	0	0	0.0570776255707763
YLR106C	0	0	0.0570125427594071
YLR286C	0	0	0.0569476082004556
YDR515W	0	0	0.0568828213879408
YGR217W	0	0	0.0568181818181818
YGR072W	0	0	0.0567536889897843
YEL037C	0	0	0.0566893424036281
YPR072W	0	0	0.0566251415628539
YGR083C	0	0	0.0565610859728507
YGR271W	0	0	0.0564971751412429
YNL290W	0	0	0.0564334085778781
YNL116W	0	0	0.056369785794814
YLR055C	0	0	0.0563063063063063
YGR054W	0	0	0.0562429696287964
YDR261C	0	0	0.0561797752808989
YML049C	0	0	0.0561167227833895
YOR093C	0	1	0.0561167227833895
YER105C	0	0	0.0560538116591928
YLR098C	0	0	0.0559910414333707
YBR271W	0	0	0.0559284116331096
YGR172C	0	0	0.0558659217877095
YKR096W	0	1	0.0558659217877095
YER080W	0	1	0.0558659217877095
YLR196W	0	0	0.0558035714285714
YER048C	0	1	0.0558035714285714
YOR241W	0	0	0.0557413600891862
YOR308C	0	0	0.0556792873051225
YBR164C	0	0	0.0556173526140156
YDR227W	0	0	0.0555555555555556
YOR017W	0	0	0.0554938956714761
YMR224C	0	0	0.0554323725055432
YDR393W	0	0	0.0553709856035437
YDR279W	0	0	0.0553097345132743
YHL002W	0	0	0.0552486187845304
YBR154C	0	0	0.0551876379690949
YOL021C	0	0	0.0551267916207277
YNL248C	0	0	0.0550660792951542
YLR403W	0	0	0.055005500550055
YPR138C	0	0	0.0549450549450549
YNR013C	0	0	0.0548847420417124
YPL049C	0	0	0.0548245614035088
YPL069C	0	0	0.0547645125958379
YGR140W	0	0	0.0547045951859956
YDL063C	0	0	0.0546448087431694
YGL113W	0	0	0.0545851528384279
YDR416W	0	0	0.054525627044711
YOR132W	0	0	0.0544662309368192
YLL039C	0	0	0.0544069640914037
YBR279W	0	0	0.0543478260869565
YDL201W	0	0	0.0542888165038002
YER030W	0	0	0.0542299349240781
YDL055C	0	0	0.0541711809317443
YIL008W	0	0	0.0541125541125541
YDR028C	0	0	0.0540540540540541
YLR009W	0	0	0.0539956803455724
YMR238W	0	0	0.0539374325782093
YPR173C	0	0	0.0538793103448276
YHR182W	0	1	0.0538793103448276
YLL012W	0	0	0.0538213132400431
YLR085C	0	0	0.0537634408602151
YKL054C	0	0	0.0537056928034372
YGL124C	0	0	0.0536480686695279
YOR370C	0	0	0.0535905680600214
YGR135W	0	0	0.0535331905781585
YNL141W	0	0	0.053475935828877
YMR164C	0	0	0.0534188034188034
YPL058C	0	0	0.0533617929562433
YGL122C	0	0	0.0533049040511727
YIR022W	0	0	0.053248136315229
YPL146C	0	0	0.0531914893617021
YJL194W	0	0	0.053134962805526
YFR034C	0	0	0.0530785562632696
YHR036W	0	0	0.0530222693531283
YDR099W	0	0	0.0529661016949153
YGL201C	0	0	0.0529100529100529
YBR060C	0	0	0.0528541226215645
YGL133W	0	0	0.0527983104540655
YNL329C	0	0	0.0527426160337553
YLR276C	0	0	0.0526870389884089
YJL006C	0	0	0.0526315789473684
YMR301C	0	0	0.0525762355415352
YNL304W	0	0	0.0525210084033613
YNL076W	0	0	0.0524658971668416
YOL045W	0	0	0.0524109014675052
YGL020C	0	0	0.0523560209424084
YLR320W	0	0	0.0523012552301255
YDL157C	0	1	0.0523012552301255
YKL116C	0	0	0.0522466039707419
YOR042W	0	1	0.0522466039707419
YDR062W	0	0	0.0521920668058455
YBR043C	0	0	0.0521376433785193
YPL020C	0	0	0.0520833333333333
YER171W	0	0	0.0520291363163371
YFL049W	0	0	0.051975051975052
YML038C	0	0	0.0519210799584631
YKL088W	0	0	0.0518672199170125
YDR449C	0	0	0.0518134715025907
YGL211W	0	0	0.05175983436853
YIR005W	0	0	0.0517063081695967
YDR168W	0	0	0.0516528925619835
YDR448W	0	0	0.0515995872033024
YHL030W	0	0	0.0515463917525773
YBR236C	0	0	0.0514933058702369
YOR197W	0	0	0.051440329218107
YML008C	0	0	0.0513874614594039
YOL133W	0	0	0.0513347022587269
YGR199W	0	0	0.0512820512820513
YOR033C	0	0	0.0512295081967213
YOR290C	0	0	0.0511770726714432
YOR373W	0	0	0.0511247443762781
YGR004W	0	0	0.0510725229826353
YER094C	0	0	0.0510204081632653
YKL205W	0	0	0.0509683995922528
YGL070C	0	0	0.0509164969450102
YJL090C	0	0	0.0508646998982706
YER174C	0	0	0.0508130081300813
YGL023C	0	0	0.050761421319797
YGL208W	0	0	0.050709939148073
YLR228C	0	0	0.0506585612968592
YBL091C	0	0	0.0506072874493927
YGR005C	0	0	0.0505561172901921
YJL127C	0	0	0.0505050505050505
YGR278W	0	0	0.0504540867810293
YOR360C	0	0	0.0504032258064516
YNR041C	0	0	0.0503524672708963
YNL222W	0	0	0.0503018108651912
YPL057C	0	0	0.050251256281407
YPL232W	0	0	0.0502008032128514
YDL153C	0	0	0.0501504513540622
YKR055W	0	0	0.0501002004008016
YML011C	0	0	0.0500500500500501
YLR026C	0	0	0.05
YNL123W	0	0	0.04995004995005
YIL063C	0	0	0.0499001996007984
YKL122C	0	0	0.0498504486540379
YLL050C	0	0	0.049800796812749
YHR027C	0	0	0.0497512437810945
YGR089W	0	0	0.0497017892644135
YOL077C	0	0	0.0496524329692155
YKL014C	0	0	0.0496031746031746
YNL087W	0	1	0.0496031746031746
YDL166C	0	0	0.0495540138751239
YPL065W	0	0	0.0495049504950495
YOL128C	0	0	0.0494559841740851
YNR046W	0	0	0.0494071146245059
YJL041W	0	0	0.0493583415597236
YDR527W	0	0	0.0493096646942801
YGL195W	0	0	0.0492610837438424
YJR033C	0	0	0.0492125984251969
YJL062W	0	0	0.0491642084562439
YGR108W	0	0	0.0491159135559921
YMR033W	0	0	0.0490677134445535
YPL253C	0	0	0.0490196078431373
YOR304W	0	0	0.0489715964740451
YGR281W	0	0	0.0489236790606654
YGL071W	0	0	0.0488758553274682
YAL032C	0	0	0.048828125
YLL035W	0	0	0.0487804878048781
YLR006C	0	0	0.0487329434697856
YMR048W	0	0	0.0486854917234664
YGR103W	0	0	0.0486381322957198
YBL101C	0	0	0.0485908649173955
YLR409C	0	0	0.0485436893203883
YGL078C	0	0	0.0484966052376334
YLR380W	0	0	0.0484496124031008
YGL242C	0	1	0.0484496124031008
YJL005W	0	0	0.0484027105517909
YOL089C	0	0	0.0483558994197292
YIL135C	0	0	0.0483091787439614
YDR243C	0	0	0.0482625482625483
YOL081W	0	0	0.0482160077145612
YHR191C	0	0	0.0481695568400771
YMR219W	0	0	0.0481231953801732
YPL128C	0	0	0.0480769230769231
YNL071W	0	0	0.048030739673391
YDL236W	0	0	0.0480225988700565
YGL167C	0	0	0.0480225988700565
YLR067C	0	0	0.0480225988700565
YHR188C	0	0	0.0480225988700565
YPL266W	0	0	0.0480225988700565
YDL033C	0	0	0.0480225988700565
YML097C	0	0	0.0480225988700565
YER126C	0	0	0.0480225988700565
YGR272C	0	0	0.0480225988700565
YDL047W	0	0	0.0480225988700565
YDR463W	0	0	0.0480225988700565
YBL028C	0	0	0.0480225988700565
YGL198W	0	0	0.0480225988700565
YKR081C	0	0	0.0480225988700565
YLR014C	0	0	0.0480225988700565
YMR319C	0	0	0.0480225988700565
YPR129W	0	0	0.0480225988700565
YNL072W	0	0	0.0480225988700565
YIR002C	0	0	0.0480225988700565
YEL063C	0	0	0.0480225988700565
YGL174W	1	0	0.0480225988700565
YGR204W	0	0	0.0479774223894638
YCR034W	0	0	0.0479323308270677
YMR247C	0	0	0.047887323943662
YBL052C	0	0	0.0478424015009381
YGL032C	0	0	0.0477975632614808
YMR167W	0	0	0.047752808988764
YHR063C	0	0	0.0477081384471469
YDL167C	0	0	0.0476635514018692
YKL039W	0	1	0.0476635514018692
YOL023W	0	0	0.0476190476190476
YBR255W	0	1	0.0476190476190476
YNL247W	0	0	0.0475746268656716
YGR186W	0	0	0.0475302889095993
YDR145W	0	0	0.0474860335195531
YIL106W	0	0	0.0474418604651163
YNL142W	0	0	0.0473977695167286
YDL132W	0	0	0.0473537604456825
YPL206C	0	0	0.0473098330241187
YGL060W	0	1	0.0473098330241187
YHR143W	0	0	0.0472659870250232
YER145C	0	0	0.0472222222222222
YDR363W-A	0	0	0.0471785383903793
YOL011W	0	0	0.0471349353049908
YDR165W	0	0	0.0470914127423823
YBL008W	0	0	0.0470479704797048
YNL221C	0	0	0.0470046082949309
YOR140W	0	0	0.0469613259668508
YLR237W	0	0	0.046918123275069
YDR126W	0	0	0.046875
YDR039C	0	0	0.046831955922865
YKR063C	0	0	0.0467889908256881
YML052W	0	0	0.0467461044912924
YNL121C	0	0	0.0467032967032967
YOR124C	0	0	0.0466605672461116
YGR196C	0	1	0.0466605672461116
YBR135W	0	0	0.046617915904936
YML085C	0	0	0.0465753424657534
YBR057C	0	0	0.0465328467153285
YDR443C	0	0	0.0464904284412033
YBR034C	0	0	0.046448087431694
YPR106W	0	1	0.046448087431694
YLR424W	0	0	0.0464058234758872
YGR233C	0	0	0.0463636363636364
YLL049W	0	1	0.0463636363636364
YML111W	0	0	0.0463215258855586
YPR095C	0	0	0.0462794918330309
YDR454C	0	0	0.0462375339981868
YHR165C	0	0	0.046195652173913
YFR040W	0	0	0.0461538461538462
YKL190W	0	0	0.0461121157323689
YBL036C	0	0	0.046070460704607
YOR101W	0	0	0.046028880866426
YNL139C	0	0	0.0459873760144274
YGR188C	0	0	0.0459459459459459
YDR235W	0	0	0.0459045904590459
YGL029W	0	0	0.0458793542905692
YIL084C	0	0	0.0458793542905692
YPL169C	0	0	0.0458793542905692
YNL189W	0	0	0.0458793542905692
YLR430W	0	0	0.0458793542905692
YJL110C	0	0	0.0458793542905692
YIL046W	0	0	0.0458793542905692
YOL130W	0	0	0.0458793542905692
YHR012W	0	0	0.0458793542905692
YNL167C	0	0	0.0458793542905692
YMR054W	0	0	0.0458793542905692
YOL100W	0	0	0.0458793542905692
YJL123C	0	1	0.0458793542905692
YIL121W	0	0	0.0458793542905692
YGR044C	0	0	0.0458793542905692
YCL037C	0	0	0.0458793542905692
YDR098C	0	0	0.0458793542905692
YOR257W	0	0	0.0458793542905692
YHR170W	0	0	0.0458793542905692
YDR084C	0	0	0.0458793542905692
YBR040W	0	0	0.0458793542905692
YHR120W	0	0	0.0458793542905692
YJL130C	0	0	0.0458793542905692
YKR084C	0	0	0.0458793542905692
YIL105C	0	0	0.0458793542905692
YBR077C	0	0	0.0458793542905692
YNL124W	0	0	0.0458793542905692
YGL141W	0	0	0.0458793542905692
YBR058C	0	0	0.0458793542905692
YER040W	0	0	0.0458793542905692
YHR070W	0	0	0.0458793542905692
YOR219C	0	0	0.0458793542905692
YOL020W	0	0	0.0458793542905692
YML015C	0	0	0.0458793542905692
YDR011W	0	0	0.0458793542905692
YIL085C	0	0	0.0458793542905692
YDR153C	0	0	0.0458793542905692
YKL051W	0	0	0.0458793542905692
YHR081W	0	0	0.0458793542905692
YDL140C	0	0	0.0458793542905692
YOR160W	0	0	0.0458793542905692
YDR144C	0	0	0.0458793542905692
YDR017C	0	0	0.0458793542905692
YHR201C	0	0	0.0458793542905692
YML117W	0	0	0.0458793542905692
YOR327C	0	0	0.0458793542905692
YOR349W	0	0	0.0458793542905692
YNR056C	0	0	0.0458793542905692
YLR382C	0	0	0.0458793542905692
YNL279W	0	0	0.0458793542905692
YOL095C	0	0	0.0458793542905692
YHR066W	0	0	0.0458793542905692
YDL008W	0	0	0.0458793542905692
YDR335W	0	0	0.0458793542905692
YDR034C	0	0	0.0458793542905692
YMR065W	0	0	0.0458793542905692
YFL023W	1	0	0.0458793542905692
YPL190C	0	0	0.0458793542905692
YIL061C	0	0	0.0458793542905692
YFL013C	0	0	0.0458793542905692
YJL025W	0	0	0.0458793542905692
YGR100W	0	0	0.0458793542905692
YDR038C	0	0	0.0458793542905692
YPR040W	0	0	0.0458793542905692
YAL021C	0	0	0.0458793542905692
YDR184C	1	0	0.0458793542905692
YNR027W	1	0	0.0458793542905692
YMR154C	0	0	0.0458404074702886
YOR110W	0	0	0.0458015267175573
YMR291W	0	1	0.0458015267175573
YJL209W	0	0	0.0457627118644068
YMR012W	0	0	0.0457239627434378
YNL190W	0	0	0.0456852791878173
YJL051W	0	1	0.0456852791878173
YKL213C	0	0	0.0456466610312764
YLL003W	0	0	0.0456081081081081
YPL246C	0	1	0.0456081081081081
YGR026W	0	1	0.0456081081081081
YNL027W	0	0	0.0455696202531646
YLL011W	0	0	0.045531197301855
YMR061W	0	0	0.0454928390901432
YOL103W	0	0	0.0454545454545455
YAL017W	0	0	0.0454163162321278
YPL156C	0	0	0.0453781512605042
YMR080C	0	0	0.0453400503778338
YNL003C	0	0	0.0453020134228188
YFL007W	0	0	0.0452640402347024
YDL189W	0	0	0.0452261306532663
YDR218C	0	0	0.0451882845188285
YGL225W	0	0	0.0451505016722408
YFR027W	0	0	0.0451127819548872
YFR002W	0	0	0.0450751252086811
YDR075W	0	0	0.0450375312760634
YJL170C	0	0	0.045
YLR018C	0	0	0.04496253122398
YAL016W	0	0	0.0449251247920133
YML047C	0	0	0.0448877805486284
YCR008W	0	0	0.0448504983388704
YML099C	0	0	0.0448132780082988
YFL036W	0	0	0.0447761194029851
YEL013W	0	0	0.0447390223695112
YOR070C	0	0	0.0447019867549669
YBR218C	0	0	0.0446650124069479
YGL093W	0	0	0.0446280991735537
YER059W	0	0	0.0445912469033856
YJL168C	0	0	0.0445544554455446
YJL019W	0	0	0.044517724649629
YBR002C	0	0	0.0444810543657331
YBL056W	0	0	0.0444444444444444
YER020W	0	0	0.0444078947368421
YML021C	0	0	0.0443714050944947
YDR182W	0	0	0.0443349753694581
YPL212C	0	0	0.044298605414274
YNL145W	0	0	0.0442622950819672
YJL030W	0	0	0.0442260442260442
YPR042C	0	0	0.044189852700491
YNL291C	0	0	0.0441537203597711
YGR159C	0	0	0.0441176470588235
YDR457W	0	0	0.0440816326530612
YIL030C	0	0	0.0440456769983687
YNL163C	0	0	0.0440097799511002
YHR040W	0	0	0.0439739413680782
YIL096C	0	0	0.0439381611065907
YPL265W	0	0	0.0439024390243902
YCR024C-A	0	0	0.0438667749796913
YAL019W	0	0	0.0438311688311688
YPR031W	0	0	0.0438247011952191
YDR211W	0	0	0.0438247011952191
YDR295C	0	0	0.0438247011952191
YKL020C	0	0	0.0438247011952191
YNL194C	0	0	0.0438247011952191
YER167W	0	0	0.0438247011952191
YAR014C	0	0	0.0438247011952191
YIL130W	0	1	0.0438247011952191
YML116W	0	0	0.0438247011952191
YIL150C	0	0	0.0438247011952191
YPL176C	0	0	0.0438247011952191
YNL066W	0	0	0.0438247011952191
YNL097C	0	0	0.0438247011952191
YJR141W	0	0	0.0438247011952191
YLR223C	0	0	0.0438247011952191
YMR149W	0	0	0.0438247011952191
YNL227C	0	0	0.0438247011952191
YJL098W	0	0	0.0438247011952191
YPL213W	0	0	0.0438247011952191
YGL099W	0	0	0.0438247011952191
YJR089W	0	0	0.0438247011952191
YLR117C	0	0	0.0438247011952191
YER173W	0	0	0.0438247011952191
YPL150W	0	1	0.0438247011952191
YEL029C	1	0	0.0438247011952191
YLR238W	0	0	0.0437898089171974
YEL016C	0	0	0.0437549721559268
YER003C	0	0	0.0437201907790143
YDL030W	0	0	0.0436854646544877
YGR040W	0	0	0.0436507936507936
YNR023W	0	0	0.0436161776367962
YMR131C	0	0	0.043581616481775
YLL054C	0	1	0.043581616481775
YHR073W	0	0	0.0435471100554236
YOR165W	0	0	0.0435126582278481
YGL150C	0	0	0.0434782608695652
YKL165C	0	0	0.0434439178515008
YDR183W	0	0	0.0434096290449882
YER001W	0	0	0.0433753943217666
YLR115W	0	0	0.0433412135539795
YDR497C	0	0	0.0433070866141732
YDR334W	0	0	0.043273013375295
YGL105W	0	0	0.0432389937106918
YFR036W	0	0	0.0432050274941084
YDL160C	0	0	0.043171114599686
YNR039C	0	0	0.0431372549019608
YHR197W	0	0	0.0431034482758621
YJL151C	0	1	0.0431034482758621
YML091C	0	0	0.043069694596711
YOR359W	0	0	0.0430359937402191
YNR055C	0	0	0.0430023455824863
YMR116C	0	0	0.04296875
YJL047C	0	0	0.0429352068696331
YLR397C	0	0	0.0429017160686427
YLR263W	0	0	0.0428682774746687
YDR395W	0	0	0.0428348909657321
YOR075W	0	0	0.0428015564202335
YER019C-A	0	0	0.0427682737169518
YDR302W	0	0	0.0427350427350427
YGL108C	0	1	0.0427350427350427
YOR267C	0	0	0.0427018633540373
YDL224C	0	0	0.0426687354538402
YJR042W	0	0	0.0426356589147287
YHR119W	0	0	0.0426026336173509
YGL238W	0	0	0.0425696594427245
YBR081C	0	0	0.0425367362722351
YDL148C	0	0	0.0425038639876352
YLR368W	0	0	0.0424710424710425
YJR068W	0	0	0.0424382716049383
YBR121C	0	0	0.0424055512721665
YGL155W	0	0	0.0423728813559322
YDR137W	0	0	0.0423402617397998
YNL158W	0	0	0.0423076923076923
YNL062C	0	0	0.0422751729438893
YKL173W	0	0	0.0422427035330261
YPL243W	0	0	0.0422102839600921
YBL103C	0	0	0.0421779141104294
YMR304W	0	0	0.0421455938697318
YJL139C	0	0	0.0421133231240429
YGR128C	0	0	0.0420811017597552
YJR059W	0	0	0.0420489296636086
YHL027W	0	0	0.0420168067226891
YJL013C	0	0	0.0419847328244275
YBR079C	0	0	0.041952707856598
YDR147W	0	0	0.0419207317073171
YOR091W	0	0	0.0418888042650419
YNL225C	0	0	0.0418569254185693
YHR074W	0	0	0.0418250950570342
YCR026C	0	0	0.0417933130699088
YGR162W	0	0	0.0417615793470008
YMR093W	0	0	0.0417298937784522
YDL031W	0	0	0.0416982562547384
YDR312W	0	0	0.0416666666666667
YDR130C	0	0	0.0416351249053747
YNL251C	0	0	0.0416036308623298
YJL061W	0	0	0.0415721844293273
YDR090C	0	1	0.0415721844293273
YDR311W	0	0	0.0415407854984894
YLR413W	0	1	0.0415407854984894
YLR113W	0	0	0.0415094339622641
YDR489W	0	0	0.0414781297134238
YML061C	0	0	0.0414468726450641
YLR222C	0	0	0.0414156626506024
YKR079C	0	0	0.0413844996237773
YMR177W	0	0	0.0413533834586466
YNL183C	0	0	0.0413223140495868
YGR121C	0	0	0.0412912912912913
YOR265W	0	0	0.0412603150787697
YDR161W	0	0	0.0412293853073463
YMR220W	0	0	0.0411985018726592
YDL190C	0	0	0.0411676646706587
YJL091C	0	0	0.0411368735976066
YBL071W-A	0	0	0.0411061285500747
YMR003W	0	1	0.0411061285500747
YPL254W	0	0	0.041075429424944
YHR118C	0	0	0.041044776119403
YDR264C	0	0	0.0410141685309471
YMR240C	0	0	0.040983606557377
YNL065W	0	0	0.0409530900967982
YDR172W	0	0	0.040922619047619
YGL175C	0	0	0.0408921933085502
YDR292C	0	0	0.0408618127786033
YOR113W	0	0	0.0408314773570898
YDR392W	0	0	0.0408011869436202
YMR308C	0	0	0.0407709414381023
YGL158W	0	0	0.0407407407407407
YJR006W	0	0	0.0407105847520355
YDL150W	0	0	0.0406804733727811
YBL086C	0	1	0.0406804733727811
YPR190C	0	0	0.040650406504065
YBR008C	0	0	0.0406203840472674
YGL085W	0	1	0.0406203840472674
YPR156C	0	0	0.040590405904059
YDR088C	0	0	0.0405604719764012
YBL046W	0	0	0.0405305821665438
YGR013W	0	0	0.040500736377025
YOL115W	0	0	0.0404709345106696
YOR145C	0	0	0.0404411764705882
YOR194C	0	0	0.0404114621601763
YMR227C	0	0	0.0403817914831131
YGR138C	0	0	0.0403521643433602
YMR270C	0	0	0.0403225806451613
YEL017C-A	0	0	0.0402930402930403
YBR274W	0	0	0.0402635431918009
YPL016W	0	0	0.0402340892465252
YMR153W	0	0	0.0402046783625731
YKL164C	0	0	0.0401753104455807
YMR043W	0	0	0.0401459854014599
YJL141C	0	0	0.0401167031363968
YOL125W	0	0	0.0400874635568513
YDR040C	0	0	0.0400582665695557
YFR030W	0	0	0.0400291120815138
YMR198W	0	0	0.04
YKL038W	0	0	0.0399709302325581
YDR384C	0	0	0.0399419026870007
YER093C	0	0	0.0399129172714078
YLR207W	0	0	0.0398839738941262
YNL164C	0	0	0.0398550724637681
YHR079C-A	0	0	0.0398262128892107
YHL019C	0	0	0.0397973950795948
YHR148W	0	0	0.0397686189443239
YNL292W	0	0	0.0397398843930636
YOR357C	0	0	0.0397111913357401
YNL288W	0	0	0.0396825396825397
YOR115C	0	0	0.0396539293439077
YML127W	0	0	0.0396253602305476
YOL063C	0	0	0.0395968322534197
YOR266W	0	0	0.039568345323741
YLR145W	0	0	0.0395398993529835
YLL040C	0	0	0.0395114942528736
YER006W	0	0	0.0394831299353912
YBR087W	0	0	0.039454806312769
YER068W	0	0	0.039426523297491
YDR314C	0	0	0.0393982808022923
YDR210W	0	1	0.0393982808022923
YOR294W	0	0	0.0393700787401575
YMR119W	0	0	0.0393419170243205
YLR455W	0	0	0.039313795568263
YMR202W	0	0	0.0392857142857143
YHR069C	0	0	0.0392576730906495
YFR010W	0	0	0.0392296718972896
YBR016W	0	0	0.0392017106200998
YAL001C	0	0	0.0391737891737892
YJL165C	0	0	0.0391459074733096
YGL025C	0	0	0.0391180654338549
YDR206W	0	0	0.03909026297086
YPL001W	0	0	0.0390625
YKL035W	0	0	0.0390347764371895
YFR037C	0	0	0.0390070921985816
YGR119C	0	0	0.038979447200567
YML056C	0	1	0.038979447200567
YBR086C	0	0	0.0389518413597734
YIR008C	0	0	0.0389242745930644
YDL005C	0	0	0.0388967468175389
YJR132W	0	0	0.03886925795053
YNL107W	0	0	0.0388418079096045
YLL001W	0	0	0.0388143966125618
YJL125C	0	0	0.038787023977433
YPL218W	0	0	0.0387596899224806
YKL073W	0	0	0.0387323943661972
YGR056W	0	0	0.0387051372273047
YNR032C-A	0	0	0.0386779184247539
YNR009W	0	0	0.0386507378777231
YKR042W	0	0	0.038623595505618
YKL166C	0	0	0.0385964912280702
YJL081C	0	0	0.0385694249649369
YPL227C	0	0	0.0385423966362999
YBR163W	0	1	0.0385423966362999
YDR285W	0	0	0.038515406162465
YHR178W	0	0	0.0384884534639608
YGL173C	0	0	0.0384615384615385
YDR419W	0	0	0.0384346610761705
YGL232W	0	0	0.0384078212290503
YOR252W	0	1	0.0384078212290503
YLR459W	0	0	0.0383810188415911
YJR060W	0	0	0.0383542538354254
YOR371C	0	0	0.0383275261324042
YDR404C	0	0	0.0383008356545961
YPL203W	0	0	0.0382741823242867
YPL093W	0	0	0.0382475660639777
YOR156C	0	0	0.0382209867963864
YDR108W	0	0	0.0381944444444444
YCR091W	0	0	0.0381679389312977
YGR276C	0	0	0.0381414701803051
YDR180W	0	0	0.0381150381150381
YFL009W	0	0	0.0380886426592798
YBR237W	0	0	0.0380622837370242
YLR248W	0	0	0.0380359612724758
YGL168W	0	0	0.0380096751900484
YOR061W	0	0	0.0379834254143646
YNR044W	0	0	0.0379572118702554
YMR223W	0	0	0.0379310344827586
YDL039C	0	0	0.0379048931771192
YBR142W	0	0	0.0378787878787879
YBR289W	0	0	0.0378527185134205
YLR240W	0	0	0.0378266850068776
YER123W	0	0	0.0378006872852234
YNL075W	0	0	0.0377747252747253
YNR052C	0	0	0.0377487989018531
YLR197W	0	0	0.0377229080932785
YDR228C	0	0	0.0376970527758739
YBR068C	0	0	0.0376712328767123
YOR279C	0	0	0.0376454483230664
YNL206C	0	0	0.0376196990424077
YDR089W	0	0	0.037593984962406
YLR209C	0	0	0.037568306010929
YGL240W	0	0	0.037542662116041
YHR169W	0	0	0.0375170532060027
YCR044C	0	0	0.0374914792092706
YFL002C	0	0	0.0374659400544959
YHR072W	0	0	0.0374404356705242
YGL043W	0	0	0.0374149659863946
YBR166C	0	0	0.0373895309313392
YLR385C	0	0	0.0373641304347826
YDR299W	0	0	0.0373387644263408
YPL122C	0	0	0.0373134328358209
YGR134W	0	0	0.0372881355932203
YCL016C	0	0	0.0372628726287263
YOR039W	0	0	0.037237643872715
YKL041W	0	0	0.037212449255751
YGR216C	0	0	0.0371872887085869
YFR005C	0	0	0.0371621621621622
YGL097W	0	0	0.037137069547603
YDR085C	0	0	0.0371120107962213
YOR172W	0	0	0.0370869858395145
YDR213W	0	0	0.0370619946091644
YBR254C	0	0	0.037037037037037
YNL086W	0	1	0.037037037037037
YNL229C	0	0	0.0370121130551817
YER049W	0	0	0.0369872225958305
YOR363C	0	0	0.0369623655913979
YJL014W	0	0	0.0369375419744795
YPR088C	0	0	0.0369127516778524
YMR314W	0	0	0.0368879946344735
YJL186W	0	0	0.0368632707774799
YKR069W	0	0	0.0368385800401875
YBR247C	0	0	0.036813922356091
YGL038C	0	0	0.0367892976588629
YGR252W	0	0	0.0367647058823529
YML075C	0	0	0.0367401469605878
YKL210W	0	0	0.0367156208277704
YMR044W	0	0	0.0366911274182789
YMR049C	0	0	0.0366666666666667
YLR011W	0	0	0.0366422385076616
YKL176C	0	0	0.0366178428761651
YHR085W	0	0	0.0365934797072522
YNR047W	0	0	0.0365691489361702
YOR087W	0	0	0.0365448504983389
YNL152W	0	1	0.0365448504983389
YDR007W	0	0	0.0365205843293493
YOR211C	0	0	0.0364963503649635
YGR003W	0	0	0.0364721485411141
YLL006W	0	0	0.0364479787939032
YDR181C	0	0	0.0364238410596026
YJL133W	0	0	0.0363997352746525
YGL008C	0	0	0.0363756613756614
YGL110C	0	1	0.0363756613756614
YDL207W	0	0	0.0363516192994052
YLR100W	0	0	0.0363276089828269
YDR435C	0	0	0.0363036303630363
YER014W	0	0	0.0362796833773087
YPL029W	0	0	0.036255767963085
YLR133W	0	0	0.036231884057971
YDR219C	0	0	0.0362080315997367
YBR176W	0	0	0.0361842105263158
YOR213C	0	0	0.0361604207758054
YCL055W	0	0	0.0361366622864652
YMR176W	0	0	0.036112934996717
YGL252C	0	0	0.0360892388451444
YOR336W	0	0	0.0360655737704918
YKR102W	0	0	0.0360419397116645
YDR021W	0	0	0.0360183366077276
YOR161C	0	1	0.0360183366077276
YLR328W	0	0	0.0359947643979058
YPL022W	0	0	0.0359712230215827
YIL039W	0	0	0.0359477124183007
YOR069W	0	0	0.0359242325277596
YEL058W	0	0	0.0359007832898172
YBR155W	0	0	0.0358773646444879
YBL020W	0	0	0.0358539765319426
YMR182C	0	0	0.0358306188925081
YLR239C	0	0	0.0358072916666667
YGL112C	0	0	0.0357839947950553
YKL105C	0	1	0.0357839947950553
YLR341W	0	0	0.0357607282184655
YLR260W	0	0	0.0357374918778428
YDL231C	0	0	0.0357142857142857
YPL192C	0	0	0.0356911096690461
YDR452W	0	0	0.0356679636835279
YDR378C	0	0	0.0356448476992871
YDR289C	0	0	0.0356217616580311
YPR024W	0	0	0.0355987055016181
YOR085W	0	0	0.0355756791720569
YDR263C	0	0	0.0355526826115061
YPR162C	0	0	0.0355297157622739
YOR315W	0	0	0.0355067785668173
YKR037C	0	0	0.0354838709677419
YGR090W	0	0	0.0354609929078014
YDR343C	0	0	0.0354381443298969
YER177W	0	0	0.0354153251770766
YLR060W	0	0	0.0353925353925354
YDR414C	0	0	0.0353697749196141
YBR216C	0	0	0.0353470437017995
YLR407W	0	1	0.0353470437017995
YEL036C	0	0	0.0353243416827232
YPL137C	0	0	0.0353016688061617
YDL223C	0	0	0.0352790250160359
YLL034C	0	0	0.0352564102564103
YLL038C	0	0	0.0352338244714926
YJL124C	0	0	0.0352112676056338
YPL028W	0	0	0.0351887396033269
YKL005C	0	0	0.0351662404092072
YLR378C	0	0	0.0351437699680511
YMR145C	0	0	0.0351213282247765
YDR358W	0	0	0.0350989151244416
YMR285C	0	0	0.0350765306122449
YDL126C	0	0	0.0350541746335245
YBR199W	0	0	0.035031847133758
YDR473C	0	0	0.0350095480585614
YOR138C	0	0	0.0349872773536896
YDL043C	0	0	0.034965034965035
YDL227C	0	0	0.0349428208386277
YGR117C	0	1	0.0349428208386277
YOR141C	0	1	0.0349428208386277
YPL040C	0	0	0.0349206349206349
YNL259C	0	0	0.0348984771573604
YPL084W	0	0	0.0348763474952441
YDL116W	0	0	0.0348542458808618
YJR127C	0	0	0.0348321722609246
YER007W	0	0	0.0348101265822785
YBL005W	0	0	0.0347881087919039
YJR041C	0	0	0.0347661188369153
YOR104W	0	1	0.0347661188369153
YLL048C	0	0	0.034744156664561
YCR016W	0	0	0.0347222222222222
YKL009W	0	0	0.0347003154574132
YIL020C	0	0	0.0346784363177806
YIL037C	0	0	0.0346565847511027
YBR115C	0	0	0.0346347607052897
YJR143C	0	0	0.0346129641283826
YMR138W	0	0	0.0345911949685535
YIL090W	0	0	0.0345694531741043
YPR179C	0	0	0.0345477386934673
YDL045C	0	0	0.034526051475204
YNL148C	0	0	0.034504391468005
YDR354W	0	0	0.0344827586206897
YJR147W	0	0	0.0344611528822055
YGL081W	0	1	0.0344611528822055
YLR450W	0	0	0.0344395742016281
YEL017W	0	0	0.0344180225281602
YNL256W	0	0	0.034396497811132
YDR118W	0	0	0.034375
YPL053C	0	0	0.0343535290443473
YML104C	0	0	0.0343320848938826
YBL004W	0	0	0.0343106674984404
YNL202W	0	0	0.0342892768079801
YEL056W	0	0	0.0342679127725857
YPL023C	0	0	0.0342465753424658
YGL035C	0	0	0.0342252644679527
YDR523C	0	0	0.0342039800995025
YDR191W	0	0	0.0341827221876942
YJR003C	0	0	0.0341614906832298
YDR201W	0	0	0.0341402855369336
YGL130W	0	0	0.0341191066997519
YCR057C	0	0	0.0340979541227526
YHR167W	0	0	0.0340768277571252
YFL048C	0	0	0.0340557275541796
YGR130C	0	1	0.0340557275541796
YNL199C	0	0	0.0340346534653465
YIL003W	0	0	0.0340136054421769
YIL035C	0	0	0.0339925834363412
YLL002W	0	0	0.0339715873996294
YER109C	0	0	0.0339506172839506
YGL257C	0	0	0.0339296730413325
YEL055C	0	0	0.0339087546239211
YML093W	0	0	0.0338878619839803
YOL009C	0	0	0.0338669950738916
YPR111W	0	0	0.0338461538461538
YPL132W	0	0	0.0338253382533825
YPL160W	0	0	0.0338045482483098
YDR138W	0	0	0.0337837837837838
YLR088W	0	0	0.0337630448127686
YGL212W	0	0	0.0337423312883436
YJL010C	0	0	0.0337216431637032
YOR355W	0	0	0.0337009803921569
YLR172C	0	0	0.033680342927128
YGL180W	0	0	0.0336597307221542
YGR157W	0	0	0.0336391437308868
YJR036C	0	0	0.0336185819070905
YHL020C	0	0	0.0335980452046426
YKL194C	0	0	0.0335775335775336
YGR202C	0	0	0.0335570469798658
YHR065C	0	0	0.0335365853658537
YOR337W	0	0	0.0335161486898233
YMR091C	0	0	0.0334957369062119
YGL245W	0	0	0.0334753499695679
YPL127C	0	0	0.0334549878345499
YJL080C	0	0	0.033434650455927
YIL083C	0	0	0.0334143377885784
YOL093W	0	0	0.0333940497874924
YML119W	0	1	0.0333940497874924
YKR031C	0	0	0.033373786407767
YMR211W	0	0	0.0333535476046089
YNL313C	0	0	0.0333333333333333
YDL006W	0	0	0.033313143549364
YBR231C	0	0	0.0332929782082324
YLR188W	0	0	0.0332728372655777
YJL208C	0	0	0.0332527206771463
YML012W	0	0	0.0332326283987915
YHR090C	0	0	0.0332125603864734
YLR015W	0	0	0.0331925165962583
YPL167C	0	0	0.0331724969843185
YDL188C	0	0	0.0331525015069319
YGR120C	0	0	0.0331325301204819
YPL151C	0	0	0.033112582781457
YBR175W	0	0	0.0330926594464501
YML112W	0	0	0.0330727600721588
YDR323C	0	0	0.0330528846153846
YDL077C	0	0	0.033033033033033
YMR234W	0	0	0.0330132052821128
YCL059C	0	0	0.0329934013197361
YOR260W	0	0	0.0329736211031175
YAR050W	0	0	0.0329538645895746
YEL032W	0	0	0.0329341317365269
YNR012W	0	0	0.0329144225014961
YBR261C	0	1	0.0329144225014961
YJL156C	0	0	0.0328947368421053
YEL062W	0	0	0.0328750747160789
YMR186W	0	0	0.0328554360812425
YML006C	0	0	0.0328358208955224
YPR186C	0	0	0.0328162291169451
YER005W	0	0	0.0327966607036374
YLR181C	0	0	0.032777115613826
YIR004W	0	0	0.0327575938058368
YBL067C	0	1	0.0327575938058368
YER161C	0	0	0.0327380952380952
YPR131C	0	0	0.0327186198691255
YGR143W	0	0	0.0326991676575505
YPR056W	0	0	0.0326797385620915
YGL144C	0	0	0.0326603325415677
YOL048C	0	1	0.0326603325415677
YGR267C	0	0	0.0326409495548961
YGL121C	0	0	0.0326215895610913
YNL323W	0	0	0.032602252519265
YBL050W	0	0	0.0325829383886256
YEL053C	0	0	0.0325636471284784
YKL197C	0	0	0.0325443786982249
YCR073C	0	0	0.0325251330573625
YLR301W	0	0	0.0325059101654846
YDL135C	0	0	0.03248670998228
YKL178C	0	0	0.0324675324675325
YIL132C	0	0	0.0324483775811209
YKR089C	0	0	0.0324292452830189
YMR060C	0	0	0.032410135533294
YPL194W	0	0	0.0323910482921084
YHL039W	0	0	0.0323719835197175
YOR081C	0	0	0.0323529411764706
YKL074C	0	0	0.0323339212228101
YDR517W	0	0	0.0323149236192714
YNL310C	0	0	0.0322959483264827
YPR028W	0	0	0.0322769953051643
YER033C	0	1	0.0322769953051643
YOL148C	0	0	0.032258064516129
YAL011W	0	0	0.0322391559202814
YDR229W	0	0	0.0322202694786175
YGL125W	0	0	0.0322014051522248
YOR351C	0	0	0.032182562902282
YHL013C	0	1	0.032182562902282
YDL064W	0	0	0.0321637426900585
YML077W	0	0	0.0321449444769141
YBR110W	0	0	0.0321261682242991
YDR390C	0	0	0.0321074138937536
YOL016C	0	0	0.0320886814469078
YBR205W	0	0	0.032069970845481
YDR006C	0	0	0.032051282051282
YPL217C	0	0	0.0320326150262085
YPL235W	0	0	0.0320139697322468
YCR014C	0	0	0.0319953461314718
YPL110C	0	0	0.0319767441860465
YGL066W	0	0	0.031958163858222
YIL076W	0	0	0.0319396051103368
YDR101C	0	0	0.0319210679048172
YDR233C	0	1	0.0319210679048172
YNR015W	0	0	0.0319025522041763
YOR129C	0	0	0.0318840579710145
YDR345C	0	0	0.0318655851680185
YBR228W	0	0	0.0318471337579618
YBR082C	0	0	0.0318287037037037
YNL046W	0	0	0.0318102949681897
YOL084W	0	1	0.0318102949681897
YHR077C	0	0	0.0317919075144509
YGR007W	0	0	0.0317735413056037
YOL041C	0	0	0.0317551963048499
YEL018W	0	0	0.0317368724754761
YLR427W	0	0	0.0317185697808535
YJL008C	0	0	0.031700288184438
YER107C	0	0	0.0316820276497696
YKR083C	0	0	0.0316637881404721
YOL018C	0	0	0.0316455696202532
YLR020C	0	0	0.031627372052904
YKL059C	0	0	0.0316091954022989
YMR313C	0	0	0.0315910396323952
YDL192W	0	0	0.0315729047072331
YPR135W	0	0	0.0315547905909352
YCR081W	0	0	0.0315366972477064
YKL018W	0	0	0.0315186246418338
YBR179C	0	0	0.0315005727376861
YJL053W	0	0	0.0314825414997138
YDL017W	0	0	0.0314645308924485
YDR480W	0	0	0.0314606741573034
YLL031C	0	0	0.0314606741573034
YNL051W	0	0	0.0314606741573034
YBR072W	0	0	0.0314606741573034
YOL068C	0	0	0.0314606741573034
YGR136W	0	1	0.0314606741573034
YDL093W	0	0	0.0314606741573034
YDR490C	0	0	0.0314606741573034
YPR097W	0	1	0.0314606741573034
YOR023C	0	0	0.0314606741573034
YLR292C	0	0	0.0314606741573034
YDR423C	0	0	0.0314606741573034
YBL002W	0	0	0.0314606741573034
YJL078C	0	1	0.0314606741573034
YDL013W	0	0	0.0314606741573034
YIL145C	0	0	0.0314606741573034
YLR354C	0	0	0.0314606741573034
YLR057W	0	1	0.0314606741573034
YNL207W	0	0	0.0314606741573034
YBR111W-A	0	0	0.0314606741573034
YDL049C	0	0	0.0314606741573034
YBL088C	0	0	0.0314606741573034
YMR309C	0	0	0.0314606741573034
YGR158C	0	0	0.0314606741573034
YNL045W	0	0	0.0314606741573034
YJR093C	0	0	0.0314606741573034
YPR073C	0	0	0.0314606741573034
YOR287C	0	0	0.0314606741573034
YER063W	0	0	0.0314606741573034
YOR249C	0	0	0.0314606741573034
YBL024W	0	0	0.0314606741573034
YBR022W	0	0	0.0314606741573034
YBR036C	0	0	0.0314606741573034
YGL243W	0	0	0.0314606741573034
YBR131W	0	0	0.0314606741573034
YDR420W	1	0	0.0314606741573034
YPR083W	0	0	0.0314430095451993
YIL048W	0	0	0.0314253647586981
YPR023C	0	0	0.031407739764442
YNL180C	0	0	0.031390134529148
YIR015W	0	0	0.0313725490196078
YLR035C	0	0	0.0313549832026876
YBR007C	0	1	0.0313549832026876
YKR058W	0	0	0.0313374370453274
YOR066W	0	1	0.0313374370453274
YOR321W	0	0	0.0313199105145414
YLR094C	0	0	0.0313024035774176
YOR171C	0	0	0.0312849162011173
YAL043C	0	0	0.0312674483528755
YPL181W	0	0	0.03125
YMR268C	0	0	0.0312325711098717
YCL050C	0	0	0.0312151616499443
YJL112W	0	0	0.0311977715877437
YKR088C	0	0	0.0311804008908686
YPR110C	0	0	0.0311630495269894
YKL022C	0	0	0.0311457174638487
YGL045W	0	0	0.0311284046692607
YDR400W	0	0	0.0311111111111111
YDR035W	0	0	0.031093836757357
YGL213C	0	0	0.0310765815760266
YNL061W	0	0	0.0310626702997275
YBR172C	0	0	0.0310626702997275
YJR073C	0	0	0.0310626702997275
YDR013W	0	0	0.0310626702997275
YBR170C	0	0	0.0310626702997275
YKR019C	0	0	0.0310626702997275
YML082W	0	0	0.0310626702997275
YBR153W	0	0	0.0310626702997275
YPR178W	0	0	0.0310626702997275
YNL022C	0	0	0.0310626702997275
YLR426W	0	0	0.0310626702997275
YBR085W	0	0	0.0310626702997275
YAR003W	0	0	0.0310626702997275
YGL013C	0	0	0.0310626702997275
YOL012C	0	0	0.0310626702997275
YJL084C	0	1	0.0310626702997275
YGL169W	0	0	0.0310626702997275
YFL028C	0	0	0.0310626702997275
YML124C	0	0	0.0310626702997275
YBL011W	0	0	0.0310626702997275
YDR124W	0	1	0.0310626702997275
YGR211W	0	0	0.0310626702997275
YHR046C	0	0	0.0310626702997275
YIL014W	0	0	0.0310626702997275
YGR264C	0	0	0.0310626702997275
YDL212W	0	0	0.0310626702997275
YGL047W	0	0	0.0310626702997275
YNL316C	0	0	0.0310626702997275
YBR161W	0	0	0.0310626702997275
YOL124C	0	0	0.0310626702997275
YLR068W	0	0	0.0310626702997275
YGR187C	0	0	0.0310626702997275
YHR147C	0	0	0.0310626702997275
YLR215C	0	0	0.0310626702997275
YMR014W	1	0	0.0310626702997275
YOR334W	0	0	0.0310457516339869
YHR121W	0	0	0.0310288513881328
YOR163W	0	0	0.0310119695321001
YJL197W	0	1	0.0310119695321001
YKL043W	0	0	0.0309951060358891
YGR184C	0	0	0.0309782608695652
YJR052W	0	0	0.0309614340032591
YDL025C	0	1	0.0309614340032591
YDR267C	0	1	0.0309614340032591
YMR275C	0	0	0.0309446254071661
YBR211C	0	0	0.0309278350515464
YOR313C	0	0	0.0309110629067245
YGL019W	0	0	0.0308943089430894
YJL174W	0	0	0.0308775731310943
YLR447C	0	0	0.0308608554412561
YGR247W	0	0	0.0308441558441558
YER031C	0	0	0.0308274743104381
YLR135W	0	0	0.0308108108108108
YBR243C	0	0	0.0307941653160454
YFR038W	0	1	0.0307941653160454
YDL012C	0	1	0.0307941653160454
YIL138C	0	0	0.0307775377969762
YPR086W	0	0	0.0307609282245008
YFR048W	0	0	0.0307443365695793
YML043C	0	0	0.0307277628032345
YOL132W	0	0	0.0307112068965517
YMR269W	0	0	0.0306946688206785
YOR215C	0	1	0.0306946688206785
YHR013C	0	0	0.0306781485468245
YJL004C	0	0	0.0306616460462614
YDR207C	0	0	0.0306451612903226
YMR004W	0	0	0.030628694250403
YIL021W	0	0	0.0306122448979592
YOR307C	0	0	0.0305958132045089
YGL200C	0	0	0.0305793991416309
YER090W	0	0	0.0305630026809651
YOR030W	0	0	0.0305466237942122
YDR459C	0	0	0.0305302624531334
YJL222W	0	0	0.0305139186295503
YJL087C	0	0	0.0304975922953451
YOL149W	0	0	0.0304812834224599
YBL029C-A	0	1	0.0304812834224599
YOR067C	0	0	0.0304649919828968
YLR442C	0	0	0.0304487179487179
YPL268W	0	0	0.0304324612920448
YOL066C	0	0	0.0304162219850587
YDR125C	0	0	0.0304
YBR061C	0	0	0.0303837953091684
YDR372C	0	0	0.0303676078849227
YGL161C	0	0	0.0303664921465969
YLR208W	0	0	0.0303664921465969
YLR002C	0	0	0.0303664921465969
YDL134C	0	0	0.0303664921465969
YMR317W	0	1	0.0303664921465969
YLR017W	0	0	0.0303664921465969
YAL002W	0	0	0.0303664921465969
YLR457C	0	0	0.0303664921465969
YIL112W	0	0	0.0303664921465969
YML113W	0	0	0.0303664921465969
YPL076W	0	0	0.0303664921465969
YHR058C	0	0	0.0303664921465969
[truncated: 3,790 more rows]
