# Supplementary material for: Computationally Driven, Quantitative Experiments Discover Genes Required for Mitochondrial Biogenesis
Source: PLoS Genet. 2009 Mar 20;5(3):e1000407. doi: 10.1371/journal.pgen.1000407 (PMC2648979; doi:10.1371/journal.pgen.1000407)
Supplement: Dataset S2 — Top 100 novel ensemble predictions for additional yeast biological processes. A zip file containing 387 tab-delimited text files of the ensemble predictions for the indicated Gene Ontology Biological Process Term. (21.70 MB GZ) [file pgen.1000407.s013.gz › GO_0007114.txt]

ORF	AnnotatedToTerm?	Uncharacterized_04152007?	Precision
YOR326W	1	0	1.0
YNL271C	1	0	1.0
YNL298W	1	0	1.0
YLR330W	0	0	0.888888888888889
YER155C	1	0	0.888888888888889
YGL233W	1	0	0.888888888888889
YPR055W	1	0	0.888888888888889
YER008C	1	0	0.888888888888889
YMR109W	1	0	0.888888888888889
YDL029W	0	0	0.8
YNL267W	0	0	0.727272727272727
YML109W	0	0	0.692307692307692
YLR229C	1	0	0.692307692307692
YKL101W	0	0	0.6875
YNL243W	1	0	0.6875
YBL007C	1	0	0.6875
YBR200W	0	0	0.684210526315789
YLR166C	1	0	0.684210526315789
YDR507C	1	0	0.684210526315789
YKR090W	0	0	0.65
YNL272C	0	0	0.630434782608696
YHR158C	0	0	0.630434782608696
YDR166C	1	0	0.630434782608696
YGR009C	0	0	0.630434782608696
YCR088W	0	0	0.630434782608696
YLR314C	1	0	0.630434782608696
YHR107C	1	0	0.630434782608696
YNL233W	0	0	0.630434782608696
YIL140W	1	0	0.630434782608696
YIR006C	1	0	0.630434782608696
YOR014W	0	0	0.630434782608696
YIL068C	1	0	0.630434782608696
YFL005W	1	0	0.630434782608696
YOR181W	1	0	0.630434782608696
YLR319C	1	0	0.630434782608696
YDR164C	0	0	0.630434782608696
YDL225W	0	0	0.630434782608696
YPR165W	1	0	0.630434782608696
YAL041W	1	0	0.630434782608696
YCR002C	1	0	0.630434782608696
YJL187C	0	0	0.630434782608696
YDR388W	1	0	0.630434782608696
YCR009C	1	0	0.630434782608696
YGR241C	0	0	0.630434782608696
YLL021W	1	0	0.630434782608696
YLR337C	1	0	0.630434782608696
YER111C	0	0	0.625
YOR127W	1	0	0.625
YHR030C	0	0	0.612244897959184
YBR023C	0	0	0.611111111111111
YPL161C	0	0	0.611111111111111
YKL129C	1	0	0.611111111111111
YFL039C	1	0	0.611111111111111
YCL024W	1	0	0.611111111111111
YMR273C	0	0	0.6
YOR329C	0	0	0.589285714285714
YHR023W	0	0	0.586206896551724
YPL115C	1	0	0.586206896551724
YOL112W	0	0	0.576271186440678
YGL206C	0	0	0.573770491803279
YLR371W	1	0	0.573770491803279
YNL138W	0	0	0.571428571428571
YJL085W	1	0	0.571428571428571
YIL095W	0	0	0.569230769230769
YKL048C	1	0	0.569230769230769
YHR142W	0	0	0.560606060606061
YJL095W	0	0	0.552238805970149
YLR353W	0	0	0.550724637681159
YDR129C	1	0	0.550724637681159
YMR199W	0	0	0.542857142857143
YHR114W	0	0	0.535211267605634
YHL007C	0	0	0.527777777777778
YLR429W	0	0	0.520547945205479
YBR234C	0	0	0.52
YDR309C	1	0	0.52
YBL085W	0	0	0.513157894736842
YBR160W	0	0	0.512820512820513
YJR076C	1	0	0.512820512820513
YKL007W	0	0	0.506329113924051
YOR035C	0	0	0.5
YAL029C	0	0	0.493827160493827
YIL034C	0	0	0.48780487804878
YNL293W	0	0	0.481927710843373
YNL098C	0	0	0.476744186046512
YER125W	0	0	0.476744186046512
YGL190C	1	0	0.476744186046512
YBL105C	0	0	0.471264367816092
YGR014W	0	0	0.465909090909091
YDL161W	0	0	0.462365591397849
YCR065W	0	0	0.462365591397849
YDR379W	1	0	0.462365591397849
YBR059C	0	0	0.462365591397849
YOR122C	1	0	0.462365591397849
YPL249C	0	0	0.457446808510638
YPL242C	0	0	0.452631578947368
YNL278W	0	0	0.447916666666667
YJR005W	0	0	0.443298969072165
YNR035C	0	0	0.438775510204082
YJL020C	0	0	0.434343434343434
YKL126W	0	0	0.43
YDR389W	0	0	0.427184466019417
YMR092C	0	0	0.427184466019417
YKL092C	1	0	0.427184466019417
YBL061C	0	0	0.423076923076923
YFL038C	0	0	0.419047619047619
YDR251W	0	0	0.415094339622642
YDR170C	0	0	0.414414414414414
YMR192W	0	0	0.414414414414414
YDL240W	0	0	0.414414414414414
YNL084C	1	0	0.414414414414414
YLR187W	0	1	0.414414414414414
YNL079C	1	0	0.414414414414414
YNL166C	0	0	0.410714285714286
YER114C	0	0	0.407079646017699
YAL024C	0	0	0.403508771929825
YNL297C	0	0	0.4
YJR065C	0	0	0.396551724137931
YMR001C	0	0	0.394957983193277
YPR032W	0	0	0.394957983193277
YJR092W	1	0	0.394957983193277
YKR001C	0	0	0.391666666666667
YER136W	0	0	0.388429752066116
YCR077C	0	0	0.385245901639344
YBR102C	0	0	0.382113821138211
YGR092W	0	0	0.379032258064516
YNR049C	0	0	0.376
YNL161W	0	0	0.374045801526718
YFR019W	0	0	0.374045801526718
YHR149C	0	1	0.374045801526718
YOR188W	0	0	0.374045801526718
YBL047C	0	0	0.374045801526718
YKR048C	1	0	0.374045801526718
YIL159W	1	0	0.374045801526718
YDL195W	0	0	0.371212121212121
YLR342W	0	0	0.368421052631579
YOR058C	0	0	0.367647058823529
YNL322C	0	0	0.367647058823529
YAL016W	1	0	0.367647058823529
YNL106C	0	0	0.366906474820144
YNL287W	0	0	0.366906474820144
YDL188C	1	0	0.366906474820144
YBL037W	0	0	0.364285714285714
YGL106W	0	0	0.361702127659574
YPL032C	0	0	0.361111111111111
YPL195W	0	0	0.361111111111111
YDL134C	1	0	0.361111111111111
YIL153W	0	0	0.358620689655172
YGR229C	0	0	0.356164383561644
YLR206W	0	0	0.353741496598639
YOR008C	0	0	0.351351351351351
YLR039C	0	0	0.348993288590604
YPL031C	0	0	0.346666666666667
YPL256C	0	0	0.34640522875817
YNL020C	0	0	0.34640522875817
YGR152C	1	0	0.34640522875817
YMR124W	0	1	0.34640522875817
YPL255W	0	0	0.344155844155844
YGL207W	0	0	0.341935483870968
YGL063W	0	0	0.33974358974359
YER129W	0	0	0.339622641509434
YHR161C	0	0	0.339622641509434
YHR111W	1	0	0.339622641509434
YIL118W	0	0	0.3375
YBR260C	0	0	0.335403726708075
YGL181W	0	0	0.333333333333333
YAL053W	0	0	0.331288343558282
YAR007C	0	0	0.329268292682927
YMR078C	0	0	0.327272727272727
YLR370C	0	0	0.325301204819277
YFL047W	0	0	0.323353293413174
YER032W	0	0	0.321637426900585
YMR179W	0	0	0.321637426900585
YPL221W	0	0	0.321637426900585
YBR109C	1	0	0.321637426900585
YFR051C	0	0	0.319767441860465
YOL062C	0	0	0.317919075144509
YNL091W	0	0	0.316091954022989
YDL141W	0	0	0.314917127071823
YNL309W	0	0	0.314917127071823
YNL094W	0	0	0.314917127071823
YCL014W	1	0	0.314917127071823
YDL028C	0	0	0.314917127071823
YEL061C	0	0	0.314917127071823
YPR122W	1	0	0.314917127071823
YDR150W	0	0	0.313513513513514
YLR084C	0	0	0.313513513513514
YPL124W	0	0	0.313513513513514
YER149C	1	0	0.313513513513514
YFL008W	0	0	0.311827956989247
YDL117W	0	0	0.310160427807487
YKL079W	0	0	0.308510638297872
YGR109C	0	0	0.306878306878307
YDR238C	0	0	0.305263157894737
YLR398C	0	0	0.303664921465969
YOL113W	0	0	0.302083333333333
YCR059C	0	0	0.300518134715026
YDL058W	0	0	0.298969072164948
YPL204W	0	0	0.297435897435897
YDR356W	0	0	0.295918367346939
YPL116W	0	0	0.294416243654822
YPL155C	0	0	0.292929292929293
YPR119W	0	0	0.292682926829268
YOL076W	0	0	0.292682926829268
YER118C	0	0	0.292682926829268
YOR304C-A	0	1	0.292682926829268
YNL236W	0	0	0.292682926829268
YGR080W	1	0	0.292682926829268
YLR386W	0	0	0.292682926829268
YLR313C	1	0	0.292682926829268
YMR032W	0	0	0.29126213592233
YPL152W	0	0	0.289855072463768
YJL099W	0	0	0.288461538461538
YPR029C	0	0	0.287081339712919
YFR024C-A	0	0	0.285714285714286
YNL289W	0	0	0.28436018957346
YPL259C	0	0	0.283018867924528
YGR270W	0	0	0.28169014084507
YIL062C	0	0	0.280373831775701
YKL104C	0	0	0.27906976744186
YPL048W	0	0	0.277777777777778
YIR003W	0	1	0.277777777777778
YER119C	0	0	0.276497695852535
YKR054C	0	0	0.275555555555556
YBR133C	0	0	0.275555555555556
YLR425W	0	0	0.275555555555556
YNL078W	0	0	0.275555555555556
YBR070C	0	0	0.275555555555556
YKL045W	0	0	0.275555555555556
YDL146W	0	1	0.275555555555556
YCR038C	1	0	0.275555555555556
YHR061C	1	0	0.275555555555556
YML064C	0	0	0.274336283185841
YOL070C	0	1	0.274336283185841
YKL179C	0	0	0.273127753303965
YER157W	0	0	0.271929824561404
YNL258C	0	0	0.270742358078603
YKL212W	0	0	0.269565217391304
YDL101C	0	0	0.268398268398268
YLR103C	0	0	0.267241379310345
YIL154C	0	0	0.266094420600858
YHR082C	0	0	0.264957264957265
YOL017W	0	0	0.263829787234043
YBR080C	0	0	0.26271186440678
YBR041W	0	0	0.261603375527426
YPL252C	0	0	0.260504201680672
YKL013C	0	0	0.259414225941423
YMR305C	0	0	0.258333333333333
YDR348C	0	1	0.258333333333333
YDL047W	0	0	0.257261410788382
YKL108W	0	0	0.256198347107438
YPR171W	0	0	0.255144032921811
YOR074C	0	0	0.254098360655738
YJR058C	0	0	0.253061224489796
YLR362W	0	0	0.252032520325203
YNR031C	0	0	0.251012145748988
YNL257C	0	0	0.25
YLR310C	0	0	0.248995983935743
YIL002C	0	0	0.248
YCR030C	0	1	0.248
YPL209C	0	0	0.247011952191235
YNL059C	0	0	0.246031746031746
YPR189W	0	0	0.245059288537549
YPR183W	0	0	0.244094488188976
YMR076C	0	0	0.243137254901961
YOR367W	0	0	0.2421875
YLR200W	0	0	0.24124513618677
YLR183C	0	0	0.24031007751938
YGR167W	0	0	0.239382239382239
YGR078C	0	0	0.238461538461538
YLR131C	0	0	0.237547892720307
YER016W	0	0	0.236641221374046
YML027W	0	0	0.23574144486692
YKR028W	0	0	0.234848484848485
YJR075W	0	0	0.233962264150943
YDR293C	0	0	0.233082706766917
YGR041W	0	0	0.232209737827715
YMR216C	0	0	0.23134328358209
YDR027C	0	0	0.230483271375465
YMR055C	0	0	0.22962962962963
YDL135C	0	0	0.228782287822878
YPR175W	0	0	0.227941176470588
YPR181C	0	0	0.227106227106227
YPL067C	0	1	0.227106227106227
YMR218C	0	0	0.226277372262774
YER019W	0	0	0.225454545454545
YPL269W	0	0	0.22463768115942
YEL003W	0	0	0.223826714801444
YPL153C	0	0	0.223021582733813
YDR093W	0	0	0.222222222222222
YJL154C	0	0	0.221428571428571
YPR120C	0	0	0.220640569395018
YLR116W	0	0	0.219858156028369
YCL027W	0	0	0.219081272084806
YHR016C	0	0	0.21830985915493
YIL123W	0	0	0.217543859649123
YOR112W	0	0	0.216783216783217
YCR084C	0	0	0.21602787456446
YPL174C	0	0	0.215277777777778
YAL026C	0	0	0.214532871972318
YDR310C	0	0	0.213793103448276
YDR054C	0	0	0.213058419243986
YHR103W	0	0	0.212328767123288
YPL267W	0	0	0.21160409556314
YNL082W	0	0	0.210884353741497
YPL163C	0	0	0.210169491525424
YDR141C	0	0	0.209459459459459
YCL008C	0	0	0.208754208754209
YJL176C	0	0	0.208053691275168
YPR028W	0	0	0.207357859531773
YNL312W	0	0	0.206666666666667
YPR018W	0	0	0.205980066445183
YNL090W	0	0	0.205298013245033
YNL153C	0	0	0.204620462046205
YDR162C	0	0	0.203947368421053
YCR073W-A	0	0	0.20327868852459
YCR051W	0	1	0.20327868852459
YBR288C	0	0	0.202614379084967
YNL118C	0	0	0.201954397394137
YNL273W	0	0	0.201298701298701
YEL031W	0	0	0.200647249190939
YDL164C	0	0	0.2
YNR017W	0	0	0.19935691318328
YOL110W	0	0	0.198717948717949
YDR028C	0	0	0.198083067092652
YLR332W	0	0	0.197452229299363
YGR238C	0	0	0.196825396825397
YPR188C	0	0	0.19620253164557
YLR410W	0	0	0.195583596214511
YJL074C	0	0	0.19496855345912
YOR212W	0	0	0.19435736677116
YML094W	0	0	0.19375
YBL040C	0	0	0.193146417445483
YKR010C	0	0	0.192660550458716
YDR301W	0	0	0.192660550458716
YGL021W	0	0	0.192660550458716
YHR153C	0	0	0.192660550458716
YDR351W	0	0	0.192660550458716
YIL138C	1	0	0.192660550458716
YAR019C	0	0	0.192073170731707
YDR424C	0	0	0.191489361702128
YER083C	0	0	0.190909090909091
YDR407C	0	0	0.190332326283988
YGR200C	0	0	0.189759036144578
YLR403W	0	0	0.189189189189189
YMR232W	0	0	0.188622754491018
YPR159W	0	0	0.188059701492537
YLR144C	0	0	0.1875
YCL044C	0	0	0.186943620178042
YKR100C	0	0	0.186390532544379
YDR232W	0	0	0.185840707964602
YLL022C	0	0	0.185294117647059
YJL115W	0	0	0.18475073313783
YBR130C	0	0	0.184210526315789
YAR008W	0	0	0.183673469387755
YNL041C	0	0	0.183139534883721
YLR277C	0	0	0.182608695652174
YER153C	0	0	0.182080924855491
YNL102W	0	0	0.181556195965418
YKR095W	0	0	0.181034482758621
YHR152W	0	0	0.180515759312321
YAL013W	0	0	0.18
YLR309C	0	0	0.179487179487179
YDL018C	0	0	0.178977272727273
YFL037W	0	0	0.178470254957507
YIL106W	0	0	0.177966101694915
YPL208W	0	0	0.177464788732394
YGR189C	0	0	0.176966292134831
YGL151W	0	0	0.176470588235294
YMR307W	0	0	0.175977653631285
YIL026C	0	0	0.175487465181058
YCR093W	0	0	0.175
YMR296C	0	0	0.174515235457064
YBR276C	0	0	0.174033149171271
YNL039W	0	0	0.17379679144385
YDR501W	0	0	0.17379679144385
YGL095C	0	0	0.17379679144385
YKL135C	0	0	0.17379679144385
YPL158C	0	1	0.17379679144385
YKL204W	0	0	0.17379679144385
YGR166W	0	0	0.17379679144385
YMR294W	0	0	0.17379679144385
YGL150C	0	0	0.17379679144385
YKL046C	1	0	0.17379679144385
YPL066W	0	1	0.17379679144385
YPL085W	0	0	0.17379679144385
YOR275C	0	0	0.17379679144385
YNL192W	1	0	0.17379679144385
YJL029C	0	0	0.173333333333333
YGR218W	0	0	0.172872340425532
YDR477W	0	0	0.172413793103448
YDR103W	0	0	0.171957671957672
YJR090C	0	0	0.171503957783641
YMR276W	0	0	0.171052631578947
YDR189W	0	0	0.170603674540682
YIR033W	0	0	0.170157068062827
YIL156W	0	0	0.169712793733681
YGL027C	0	0	0.169270833333333
YGL084C	0	0	0.168831168831169
YER070W	0	0	0.168797953964194
YOR264W	0	1	0.168797953964194
YOR273C	0	0	0.168797953964194
YGR170W	0	0	0.168797953964194
YOR109W	0	0	0.168797953964194
YDL145C	0	0	0.168797953964194
YER133W	1	0	0.168797953964194
YGL241W	0	0	0.168367346938776
YDL132W	0	0	0.16793893129771
YHR135C	0	0	0.16751269035533
YER122C	0	0	0.167088607594937
YIL149C	0	0	0.166666666666667
YOL004W	0	0	0.16624685138539
YLL043W	0	0	0.165829145728643
YOR084W	0	0	0.165413533834586
YPR040W	0	0	0.165
YOL090W	0	0	0.164588528678304
YFR040W	0	0	0.164179104477612
YDR245W	0	0	0.163771712158809
YLR373C	0	0	0.163366336633663
YJL158C	0	0	0.162962962962963
YER022W	0	0	0.16256157635468
YOR114W	0	1	0.16256157635468
YDL003W	0	0	0.162162162162162
YDR484W	0	0	0.161764705882353
YER089C	0	0	0.16144578313253
YJL204C	0	0	0.16144578313253
YLR086W	0	0	0.16144578313253
YJL042W	0	0	0.16144578313253
YMR312W	0	0	0.16144578313253
YGL077C	0	0	0.16144578313253
YAL020C	1	0	0.16144578313253
YDR146C	0	0	0.161057692307692
YOR132W	0	0	0.160671462829736
YAR014C	0	0	0.160287081339713
YDR113C	0	0	0.159904534606205
YIL031W	0	0	0.15952380952381
YPR124W	0	0	0.159144893111639
YEL013W	0	0	0.158767772511848
YJL030W	0	0	0.15839243498818
YOR025W	0	0	0.158018867924528
YBL060W	0	1	0.158018867924528
YBR069C	0	0	0.157647058823529
YMR231W	0	0	0.157276995305164
YER124C	0	0	0.156908665105386
YOL145C	0	0	0.156542056074766
YKL189W	0	0	0.156177156177156
YER154W	0	0	0.155813953488372
YCL061C	0	0	0.155452436194896
YOR330C	0	0	0.155092592592593
YPL180W	0	0	0.15473441108545
YLR190W	0	0	0.154377880184332
YJR091C	0	0	0.154022988505747
YML085C	0	0	0.153669724770642
YJR053W	0	0	0.153318077803204
YOR247W	0	0	0.15296803652968
YDL103C	0	0	0.152619589977221
YHR205W	0	0	0.152272727272727
YBR171W	0	0	0.151927437641723
YMR295C	0	1	0.151927437641723
YLL028W	0	0	0.15158371040724
YKR077W	0	1	0.15158371040724
YNL283C	0	0	0.151241534988713
YHR098C	0	0	0.150900900900901
YDR097C	0	0	0.150561797752809
YKL010C	0	0	0.150224215246637
YMR222C	0	1	0.150224215246637
YPL137C	0	0	0.149888143176734
YGL216W	0	0	0.149553571428571
YKR064W	0	1	0.149553571428571
YBR103W	0	0	0.149220489977728
YBL042C	0	0	0.148888888888889
YLR414C	0	1	0.148888888888889
YGR065C	0	0	0.148558758314856
YGL137W	0	0	0.148230088495575
YHR102W	0	0	0.147902869757174
YBL035C	0	0	0.147577092511013
YLR182W	0	0	0.147252747252747
YMR028W	0	0	0.146929824561404
YOR090C	0	0	0.146608315098468
YDR156W	0	0	0.146288209606987
YPR072W	0	0	0.145969498910675
YIR019C	0	0	0.145652173913043
YOR216C	0	0	0.145336225596529
YLR045C	0	0	0.145021645021645
YBL051C	0	0	0.144708423326134
YLR262C	0	0	0.144396551724138
YDR122W	0	0	0.144086021505376
YMR058W	0	0	0.143776824034335
YER027C	0	0	0.143468950749465
YOR089C	0	0	0.143162393162393
YDL127W	0	0	0.142857142857143
YBR123C	0	0	0.142553191489362
YDL185W	0	0	0.142250530785563
YBR108W	0	1	0.142250530785563
YMR144W	0	1	0.142250530785563
YDR052C	0	0	0.141949152542373
YMR163C	0	0	0.141649048625793
YGL086W	0	0	0.141350210970464
YDR077W	0	0	0.141052631578947
YMR237W	0	0	0.140756302521008
YGR191W	0	0	0.140461215932914
YOR151C	0	0	0.140167364016736
YEL058W	0	0	0.139874739039666
YAL040C	0	0	0.139583333333333
YGL223C	0	0	0.139293139293139
YGL145W	0	0	0.139004149377593
YLR274W	0	0	0.13871635610766
YPL086C	0	0	0.138429752066116
YJL165C	0	0	0.138144329896907
YOR043W	0	0	0.137860082304527
YBR127C	0	0	0.137577002053388
YIL135C	0	0	0.137295081967213
YHL030W	0	0	0.137014314928425
YGR161C	0	0	0.136734693877551
YGR246C	0	0	0.136456211812627
YGL116W	0	0	0.136178861788618
YBL034C	0	0	0.135902636916836
YLL050C	0	0	0.135627530364372
YIL115C	0	0	0.135353535353535
YML115C	0	0	0.13508064516129
YGL242C	0	1	0.13508064516129
YPR019W	0	0	0.134808853118712
YPR017C	0	0	0.134538152610442
YPR105C	0	0	0.134268537074148
YDR208W	0	0	0.134
YPL240C	0	0	0.13373253493014
YKL203C	0	0	0.133466135458167
YNL172W	0	0	0.133200795228628
YGR271W	0	0	0.132936507936508
YNR047W	0	0	0.132673267326733
YHR129C	0	0	0.132411067193676
YKR003W	0	0	0.132149901380671
YLR138W	0	0	0.131889763779528
YIL005W	0	0	0.131630648330059
YLR114C	0	0	0.131372549019608
YOR231W	0	0	0.131115459882583
YER095W	0	0	0.130859375
YGL167C	0	0	0.130604288499025
YMR139W	0	0	0.130350194552529
YGL093W	0	0	0.130097087378641
YOR353C	0	0	0.12984496124031
YBR229C	0	0	0.129593810444874
YJR083C	0	0	0.129343629343629
YFR016C	0	1	0.129343629343629
YGR047C	0	0	0.129094412331407
YML049C	0	0	0.128846153846154
YJL128C	0	0	0.128598848368522
YHR084W	0	0	0.128352490421456
YER152C	0	1	0.128352490421456
YLR148W	0	0	0.12810707456979
YDR283C	0	0	0.127862595419847
YDR033W	0	1	0.127862595419847
YMR061W	0	0	0.127619047619048
YLR396C	0	0	0.127376425855513
YDR069C	0	0	0.127134724857685
YDR488C	0	0	0.126893939393939
YHR007C	0	0	0.126654064272212
YBR073W	0	0	0.126415094339623
YGR157W	0	0	0.126177024482109
YGL049C	0	0	0.12593984962406
YJL157C	0	0	0.125703564727955
YBR088C	0	0	0.125468164794007
YLR056W	0	0	0.125233644859813
YLR436C	0	0	0.125
YNL167C	0	0	0.124767225325885
YJR033C	0	0	0.12453531598513
YBR095C	0	0	0.12430426716141
YLR433C	0	0	0.124074074074074
YCL032W	0	0	0.123844731977819
YJL130C	0	0	0.123616236162362
YPR042C	0	0	0.123388581952118
YBR071W	0	1	0.123388581952118
YOR322C	0	0	0.123161764705882
YHR191C	0	0	0.122994652406417
YBR054W	0	1	0.122994652406417
YOL019W	0	1	0.122994652406417
YIL109C	0	0	0.122994652406417
YGL203C	0	0	0.122994652406417
YLR372W	0	0	0.122994652406417
YJL047C	0	0	0.122994652406417
YIL128W	0	0	0.122994652406417
YGR178C	0	0	0.122994652406417
YPL228W	0	0	0.122994652406417
YOL007C	0	1	0.122994652406417
YFR013W	0	0	0.122994652406417
YBR245C	0	0	0.122994652406417
YDR326C	0	0	0.122994652406417
YKR020W	1	0	0.122994652406417
YDR303C	0	0	0.122994652406417
YEL022W	0	0	0.122994652406417
YOL012C	0	0	0.122994652406417
YBR198C	0	0	0.122994652406417
YIL129C	1	0	0.122994652406417
YBL017C	0	0	0.122775800711744
YBR015C	0	0	0.122557726465364
YDR466W	0	0	0.122340425531915
YFL049W	0	0	0.12212389380531
YOR026W	0	0	0.121908127208481
YJR125C	0	0	0.121693121693122
YGL195W	0	0	0.121478873239437
YNL222W	0	0	0.121265377855888
YOR233W	0	0	0.121052631578947
YPR141C	0	0	0.120840630472855
YOR372C	0	0	0.120629370629371
YOR153W	0	0	0.120418848167539
YOR195W	0	0	0.120209059233449
YBR140C	0	0	0.12
YGL094C	0	0	0.119791666666667
YDR168W	0	0	0.119584055459272
YDR261C	0	0	0.119377162629758
YML059C	0	0	0.119170984455959
YFL013C	0	0	0.118965517241379
YKL028W	0	0	0.118760757314974
YMR299C	0	0	0.118556701030928
YHR012W	0	0	0.118353344768439
YPL007C	0	0	0.118150684931507
YOR269W	0	0	0.117948717948718
YCR086W	0	0	0.117747440273038
YJL201W	0	0	0.117546848381601
YOR256C	0	0	0.11734693877551
YCR067C	0	0	0.117147707979626
YML016C	0	0	0.116949152542373
YOR057W	0	0	0.116751269035533
YPL045W	0	0	0.116554054054054
YPL057C	0	0	0.116357504215852
YGR261C	0	0	0.116161616161616
YER177W	0	0	0.115966386554622
YCR033W	0	0	0.115771812080537
YDL019C	0	0	0.115577889447236
YPL101W	0	0	0.115384615384615
YML069W	0	0	0.115191986644407
YBL091C	0	0	0.115
YMR079W	0	0	0.114808652246256
YLR248W	0	0	0.114617940199336
YFR031C	0	0	0.114427860696517
YLR115W	0	0	0.114238410596026
YDL056W	0	0	0.11404958677686
YGR113W	0	0	0.113861386138614
YIL108W	0	1	0.113861386138614
YCL029C	0	0	0.113673805601318
YJR059W	0	0	0.113486842105263
YOR144C	0	0	0.113300492610837
YGL155W	0	0	0.113114754098361
YKL190W	0	0	0.112929623567921
YKL025C	0	0	0.112745098039216
YDR443C	0	0	0.112561174551387
YDR159W	0	0	0.112377850162866
YDR325W	0	0	0.11219512195122
YBR057C	0	0	0.112012987012987
YIL038C	0	0	0.111831442463533
YBR038W	0	0	0.111650485436893
YDR176W	0	0	0.111470113085622
YCR042C	0	0	0.111290322580645
YBR289W	0	0	0.111111111111111
YHR108W	0	0	0.110932475884244
YNL250W	0	0	0.110754414125201
YDR099W	0	0	0.110576923076923
YLR087C	0	0	0.1104
YLR439W	0	0	0.110223642172524
YJR118C	0	0	0.110047846889952
YLR443W	0	0	0.109872611464968
YHR132C	0	0	0.109697933227345
YKL113C	0	0	0.10952380952381
YGR198W	0	0	0.109350237717908
YDR264C	0	0	0.109177215189873
YNR023W	0	0	0.109004739336493
YJL203W	0	0	0.108832807570978
YHR118C	0	0	0.108661417322835
YJL167W	0	0	0.108490566037736
YLL001W	0	0	0.108320251177394
YBR077C	0	0	0.108150470219436
YEL043W	0	1	0.108150470219436
YML126C	0	0	0.107981220657277
YML012W	0	0	0.1078125
YOR296W	0	1	0.1078125
YMR086W	0	1	0.1078125
YOR076C	0	0	0.107644305772231
YOR299W	0	0	0.107476635514019
YHR186C	0	0	0.107309486780715
YKR029C	0	0	0.107142857142857
YGL211W	0	0	0.106976744186047
YLR071C	0	0	0.106811145510836
YBR017C	0	0	0.106646058732612
YNL116W	0	0	0.106481481481481
YIL105C	0	0	0.106317411402157
YOR039W	0	0	0.106153846153846
YMR183C	0	0	0.105990783410138
YMR047C	0	0	0.105828220858896
YFL048C	0	0	0.105666156202144
YMR212C	0	0	0.105504587155963
YDR085C	0	0	0.105343511450382
YJL174W	0	0	0.105182926829268
YKR089C	0	0	0.105022831050228
YBL056W	0	0	0.104863221884498
YJL053W	0	0	0.104704097116844
YMR304W	0	0	0.104545454545455
YNL119W	0	0	0.104387291981846
YKL018W	0	0	0.104229607250755
YOR069W	0	0	0.104072398190045
YPR176C	0	0	0.103915662650602
YOL006C	0	0	0.103759398496241
YLR006C	0	0	0.103603603603604
YDL226C	0	0	0.103448275862069
YGL133W	0	0	0.103293413173653
YJR031C	0	0	0.103139013452915
YLR096W	0	0	0.102985074626866
YFL034C-B	0	0	0.102831594634873
YDL140C	0	0	0.102678571428571
YDR289C	0	0	0.102526002971768
YDR130C	0	0	0.102489019033675
YPL050C	0	0	0.102489019033675
YKR013W	0	1	0.102489019033675
YHR074W	0	0	0.102489019033675
YLR095C	0	0	0.102489019033675
YGR193C	0	0	0.102489019033675
YIL144W	0	0	0.102489019033675
YGR240C	0	0	0.102489019033675
YDR495C	0	0	0.102489019033675
YIR023W	0	0	0.102489019033675
YGR221C	1	0	0.102489019033675
YDR062W	0	0	0.10233918128655
YCL057W	0	0	0.102189781021898
YLR389C	0	0	0.102040816326531
YPL049C	0	0	0.101892285298399
YDL190C	0	0	0.101744186046512
YJR009C	0	0	0.101596516690856
YMR070W	0	0	0.101449275362319
YOL016C	0	0	0.101302460202605
YKL210W	0	0	0.101156069364162
YGR116W	0	0	0.101010101010101
YJL004C	0	0	0.100864553314121
YDR081C	0	0	0.100719424460432
YOR075W	0	0	0.100574712643678
YOR038C	0	0	0.100430416068867
YNL225C	0	0	0.100286532951289
YDR510W	0	0	0.100143061516452
YBR086C	0	0	0.1
YBR049C	0	0	0.0998573466476462
YHR006W	0	0	0.0997150997150997
YML057W	0	0	0.0995732574679943
YDR137W	0	0	0.0994318181818182
YDR422C	0	0	0.099290780141844
YPL020C	0	0	0.0991501416430595
YER166W	0	0	0.099009900990099
YNL300W	0	1	0.099009900990099
YBR281C	0	0	0.0988700564971751
YOR239W	0	0	0.0987306064880113
YBL063W	0	0	0.0985915492957746
YAL017W	0	0	0.0984528832630098
YOR349W	0	0	0.098314606741573
YML111W	0	0	0.0981767180925666
YHR115C	0	0	0.0980392156862745
YBL106C	0	0	0.0979020979020979
YLR268W	0	0	0.0977653631284916
YER087C-B	0	0	0.097629009762901
YOL138C	0	0	0.0974930362116992
YAL043C	0	0	0.0973574408901252
YBL003C	0	0	0.0972222222222222
YOR160W	0	0	0.0970873786407767
YOR227W	0	1	0.0970873786407767
YLR110C	0	0	0.0969529085872576
YGL168W	0	0	0.0968188105117566
YIL015W	0	0	0.0966850828729282
YDR409W	0	0	0.096551724137931
YOR281C	0	0	0.0964187327823691
YBR279W	0	0	0.0962861072902338
YJR117W	0	0	0.0961538461538462
YHL034C	0	0	0.0960219478737997
YNL229C	0	0	0.0958904109589041
YMR277W	0	0	0.0957592339261286
YNL085W	0	0	0.0956284153005464
YNL154C	0	0	0.0954979536152797
YGR100W	0	0	0.0953678474114441
YOL081W	0	0	0.0952380952380952
YOR124C	0	0	0.0951086956521739
YKL127W	0	0	0.0949796472184532
YKR055W	0	0	0.0948509485094851
YDR452W	0	0	0.094722598105548
YER172C	0	0	0.0945945945945946
YML117W	0	0	0.0944669365721997
YER176W	0	0	0.0943396226415094
YGL163C	0	0	0.0942126514131898
YLL040C	0	0	0.0940860215053763
YPL055C	0	0	0.0939597315436242
YKL042W	0	0	0.0938337801608579
YER120W	0	0	0.0937912813738441
YDR461W	0	0	0.0937912813738441
YOR332W	0	0	0.0937912813738441
YMR266W	0	0	0.0937912813738441
YNL045W	0	0	0.0937912813738441
YOR070C	0	0	0.0937912813738441
YOR104W	0	1	0.0937912813738441
YJL013C	0	0	0.0937912813738441
YML071C	0	0	0.0937912813738441
YFL007W	0	0	0.0937912813738441
YAL027W	0	1	0.0937912813738441
YPR131C	0	0	0.0937912813738441
YIL008W	1	0	0.0937912813738441
YHR001W	0	0	0.0936675461741425
YOL122C	0	0	0.0935441370223979
YFR028C	0	0	0.0934210526315789
YMR220W	0	0	0.0932982917214192
YPL075W	0	0	0.0931758530183727
YLR028C	0	0	0.0930537352555701
YMR089C	0	0	0.0929319371727749
YOR113W	0	0	0.0929032258064516
YFL036W	0	0	0.0929032258064516
YKL173W	0	0	0.0929032258064516
YBR215W	0	0	0.0929032258064516
YMR054W	0	0	0.0929032258064516
YLR113W	0	0	0.0929032258064516
YPL206C	0	0	0.0929032258064516
YHL002W	0	0	0.0929032258064516
YBR112C	0	0	0.0929032258064516
YLR219W	0	0	0.0929032258064516
YMR238W	1	0	0.0929032258064516
YMR164C	0	0	0.0927835051546392
YIL048W	0	0	0.0926640926640927
YFL026W	0	0	0.0925449871465296
YKL112W	0	0	0.0924261874197689
YLR272C	0	0	0.0923076923076923
YJL173C	0	0	0.0921895006402049
YLR032W	0	0	0.0920716112531969
YBR216C	0	0	0.0919540229885057
YLR418C	0	0	0.0918367346938776
YDR195W	0	0	0.0917197452229299
YLL010C	0	0	0.0916030534351145
YBL050W	0	0	0.0914866581956798
YJR134C	0	1	0.0914866581956798
YER059W	0	0	0.0913705583756345
YMR200W	0	0	0.091254752851711
YIL112W	0	0	0.0911392405063291
YFL018C	0	0	0.0910240202275601
YHR063C	0	0	0.0910224438902743
YJL081C	0	0	0.0910224438902743
YKR068C	0	0	0.0910224438902743
YBR011C	0	0	0.0910224438902743
YJL092W	0	0	0.0910224438902743
YMR129W	0	0	0.0910224438902743
YNL047C	0	0	0.0910224438902743
YJR040W	0	0	0.0910224438902743
YPL065W	0	0	0.0910224438902743
YGR135W	0	0	0.0910224438902743
YGR070W	1	0	0.0910224438902743
YDR182W	0	0	0.0909090909090909
YNL304W	0	0	0.0907960199004975
YJL192C	0	0	0.0906832298136646
YDL006W	0	0	0.0905707196029777
YDL126C	0	0	0.090458488228005
YNL294C	0	0	0.0903465346534653
YOR284W	0	0	0.0902348578491965
YLR263W	0	0	0.0901234567901235
YKR082W	0	0	0.0900123304562269
YDR126W	0	0	0.0899014778325123
YGR245C	0	0	0.0897908979089791
YDR435C	0	0	0.0896805896805897
YGL200C	0	0	0.0895705521472393
YHR005C	0	0	0.0894607843137255
YPR129W	0	0	0.0893512851897185
YOR094W	0	0	0.089242053789731
YPR108W	0	0	0.0891330891330891
YKL020C	0	0	0.0890243902439024
YOR197W	0	0	0.0889159561510353
YJL194W	0	0	0.0888077858880779
YPR161C	0	0	0.0886998784933171
YDL095W	0	0	0.0885922330097087
YKL038W	0	0	0.0884848484848485
YOR304W	0	0	0.0883777239709443
YJL060W	0	0	0.0882708585247884
YOR265W	0	0	0.0881642512077295
YKR002W	0	0	0.0880579010856454
YOR171C	0	0	0.0879518072289157
YGR186W	0	0	0.0878459687123947
YKL059C	0	0	0.0877403846153846
YOL089C	0	0	0.0876350540216086
YMR099C	0	0	0.0875739644970414
YPR024W	0	0	0.0875739644970414
YKL157W	0	0	0.0875739644970414
YKL088W	0	0	0.0875739644970414
YJL039C	0	0	0.0875739644970414
YFL009W	0	0	0.0875739644970414
YCR094W	0	0	0.0875739644970414
YGR268C	0	0	0.0875739644970414
YOL105C	0	0	0.0875739644970414
YBL016W	0	0	0.0875739644970414
YBR083W	0	0	0.0875739644970414
YBR267W	1	0	0.0875739644970414
YNR059W	0	0	0.0874704491725768
YJL094C	0	0	0.0873671782762692
YGL173C	0	0	0.0872641509433962
YCL034W	0	0	0.0871613663133098
YOR362C	0	0	0.0870588235294118
YLL049W	0	1	0.0870588235294118
YOR110W	0	0	0.0869565217391304
YML038C	0	0	0.0868544600938967
YFL027C	0	0	0.0867526377491207
YKL032C	0	0	0.0866510538641686
YBR199W	0	0	0.0865497076023392
YOL078W	0	0	0.0864485981308411
YLR085C	0	0	0.0863477246207701
YOR219C	0	0	0.0862470862470862
YGL244W	0	0	0.0861466821885914
YBR164C	0	0	0.086046511627907
YOR249C	0	0	0.0859465737514518
YLR133W	0	0	0.08584686774942
YLR381W	0	0	0.085747392815759
YDL155W	0	0	0.0856481481481482
YOL011W	0	0	0.0855491329479769
YBR166C	0	0	0.0854503464203233
YCR044C	0	0	0.0853517877739331
YBR179C	0	0	0.0852534562211982
YJL183W	0	0	0.0851553509781358
YOR198C	0	0	0.0850574712643678
YLR361C	0	0	0.0849598163030999
YBR202W	0	0	0.0848623853211009
YNL027W	0	0	0.0847651775486827
YNL058C	0	1	0.0847651775486827
YJR032W	0	0	0.0846681922196796
YAL021C	0	0	0.0845714285714286
YOR357C	0	0	0.0844748858447489
YHR090C	0	0	0.0843785632839225
YOL049W	0	0	0.0842824601366743
YGL130W	0	0	0.0841865756541524
YBL023C	0	0	0.0840909090909091
YJR127C	0	0	0.0839954597048808
YJR089W	0	0	0.0839002267573696
YPL176C	0	0	0.0838052095130238
YOL133W	0	0	0.083710407239819
YER132C	0	0	0.0836158192090395
YNL262W	0	0	0.0835214446952596
YNL238W	0	0	0.0834272829763247
YBL101C	0	0	0.0833333333333333
YDL159W	0	0	0.0832395950506187
YKR084C	0	0	0.0831460674157303
YIL126W	0	0	0.0830527497194164
YHR027C	0	0	0.0829596412556054
YBR058C	0	0	0.0828667413213886
YIL023C	0	0	0.0827740492170022
YFR009W	0	0	0.0826815642458101
YOR141C	0	1	0.0826815642458101
YER151C	0	0	0.0825892857142857
YMR198W	0	0	0.0824972129319955
YOL100W	0	0	0.0824053452115813
YPR173C	0	0	0.082313681868743
YNL087W	0	1	0.082313681868743
YIL063C	0	0	0.0822222222222222
YDR297W	0	0	0.0821309655937847
YER105C	0	0	0.082039911308204
YGL066W	0	0	0.0819490586932447
YJL159W	0	0	0.081858407079646
YIL147C	0	0	0.081767955801105
YPL232W	0	0	0.0816777041942605
YPR104C	0	0	0.081587651598677
YKR086W	0	0	0.0814977973568282
YNL068C	0	0	0.0814081408140814
YGR026W	0	1	0.0814081408140814
YKL064W	0	0	0.0813186813186813
YIR008C	0	0	0.0812294182217344
YNL051W	0	0	0.081140350877193
YCR092C	0	0	0.0810514786418401
YDR227W	0	0	0.0809628008752735
YOR336W	0	0	0.0808743169398907
YDR295C	0	0	0.0807860262008734
YDR363W-A	0	0	0.0806979280261723
YHR188C	0	0	0.0806100217864924
YDR080W	0	0	0.0805223068552775
YML001W	0	0	0.0804347826086956
YPL141C	0	1	0.0804347826086956
YPL070W	0	0	0.0803474484256243
YLL004W	0	0	0.0802603036876356
YCL063W	0	0	0.0801733477789816
YHR028C	0	0	0.0800865800865801
YDR183W	0	0	0.08
YBR272C	0	0	0.0799136069114471
YDR145W	0	0	0.0798274002157497
YDR381W	0	0	0.0797413793103448
YKR008W	0	0	0.0796555435952637
YPL253C	0	0	0.0795698924731183
YNL016W	0	0	0.079484425349087
YBR275C	0	0	0.0793991416309013
YNL054W	0	0	0.0793140407288317
YKL193C	0	0	0.0792291220556745
YDR485C	0	0	0.079144385026738
YPL145C	0	0	0.0790598290598291
YGR281W	0	0	0.0789754535752401
YBR236C	0	0	0.0788912579957356
YHR073W	0	0	0.0788072417465389
YGR179C	0	0	0.0787234042553192
YLR447C	0	0	0.0786397449521785
YBR274W	0	0	0.0785562632696391
YDR335W	0	0	0.0784729586426299
YGR098C	0	0	0.0783898305084746
YKL209C	0	0	0.0783068783068783
YFR003C	0	0	0.0782241014799154
YFR010W	0	0	0.0781414994720169
YIL121W	0	0	0.0780590717299578
YPL126W	0	0	0.0779768177028451
YGR204W	0	0	0.0778947368421053
YER014W	0	0	0.0778128286014721
YBR043C	0	0	0.0777310924369748
YGR099W	0	0	0.0776495278069255
YNL088W	0	0	0.0775681341719078
YBR158W	0	0	0.0774869109947644
YDR324C	0	0	0.0774058577405858
YJL041W	0	0	0.077324973876698
YMR263W	0	0	0.0772442588726514
YLR212C	0	0	0.0771637122002086
YGR192C	0	0	0.0770833333333333
YDR489W	0	0	0.077003121748179
YLR207W	0	0	0.0769230769230769
YMR197C	0	0	0.0768431983385254
YMR036C	0	0	0.0767634854771784
YDR451C	0	0	0.0766839378238342
YDR334W	0	0	0.0766045548654244
YJL112W	0	0	0.0765253360910031
YJL108C	0	0	0.0764462809917355
YML034W	0	0	0.0763673890608875
YPR025C	0	0	0.0762886597938144
YJL076W	0	0	0.0762100926879506
YDL005C	0	0	0.0761316872427984
YBL038W	0	0	0.0760534429599178
YOR371C	0	0	0.0759753593429158
YER003C	0	0	0.0758974358974359
YPL047W	0	0	0.0758196721311475
YPL149W	0	0	0.0757420675537359
YBR221C	0	0	0.0756646216768916
YPR073C	0	0	0.0755873340143003
YER023W	0	0	0.0755102040816327
YPL089C	0	0	0.0754332313965341
YDR420W	0	0	0.0753564154786151
YBL071W-A	0	0	0.0752797558494405
YML035C	0	0	0.0752032520325203
YNL218W	0	0	0.0751269035532995
YJR066W	0	0	0.0750507099391481
YPL150W	0	1	0.0750507099391481
YLR354C	0	0	0.0749746707193516
YIL076W	0	0	0.0748987854251012
YJL084C	0	1	0.0748987854251012
YOL018C	0	0	0.0748230535894843
YIL117C	0	0	0.0747474747474747
YNL183C	0	0	0.0746720484359233
YLL015W	0	0	0.0745967741935484
YMR247C	0	0	0.0745216515609265
YMR316W	0	0	0.0744466800804829
YNL049C	0	0	0.0743718592964824
YPL083C	0	0	0.0742971887550201
YML072C	0	1	0.0742971887550201
YHR196W	0	0	0.074222668004012
YLR189C	0	0	0.0741482965931864
YAL001C	0	0	0.0740740740740741
YLR305C	0	0	0.074
YKL012W	0	0	0.0739260739260739
YIL094C	0	0	0.0738522954091816
YGL174W	0	0	0.0737786640079761
YHR190W	0	0	0.0737051792828685
YER144C	0	0	0.0736318407960199
YMR071C	0	0	0.073558648111332
YKR093W	0	0	0.0734856007944389
YER093C	0	0	0.0734126984126984
YOR093C	0	1	0.0734126984126984
YPR103W	0	0	0.0733399405351833
YJR140C	0	0	0.0732673267326733
YNR026C	0	0	0.0731948565776459
YMR138W	0	0	0.0731225296442688
YMR314W	0	0	0.0730503455083909
YGL153W	0	0	0.0729783037475345
YGL139W	0	0	0.0729064039408867
YOR360C	0	0	0.0728346456692913
YGL065C	0	0	0.0727630285152409
YHR037W	0	0	0.0726915520628684
YPL193W	0	0	0.0726202158979392
YPR070W	0	0	0.0725490196078431
YGL179C	0	0	0.0724779627815867
YFL023W	0	0	0.0724070450097847
YDR285W	0	0	0.072336265884653
YKR096W	0	1	0.072336265884653
YLR025W	0	0	0.072265625
YEL015W	0	0	0.0721951219512195
YBR050C	0	0	0.0721247563352826
YJL062W	0	0	0.0720545277507303
YMR311C	0	0	0.0719844357976654
YDL234C	0	0	0.0719144800777454
YDR320C	0	0	0.0718446601941748
YNL202W	0	0	0.0717749757516974
YBR283C	0	0	0.0717054263565891
YDR225W	0	0	0.0716360116166505
YGL141W	0	0	0.0715667311411992
YPL058C	0	0	0.0714975845410628
YBR255W	0	1	0.0714975845410628
YKL152C	0	0	0.0714285714285714
YPL069C	0	0	0.0713596914175506
YCL055W	0	0	0.0712909441233141
YBR118W	0	0	0.0712223291626564
YLR455W	0	0	0.0711538461538462
YDL097C	0	0	0.0710854947166186
YBR036C	0	0	0.0710172744721689
YNL139C	0	0	0.0709491850431448
YBR055C	0	0	0.0708812260536398
YAL032C	0	0	0.0708133971291866
YDR017C	0	0	0.0707456978967495
YGR117C	0	1	0.0707456978967495
YLR324W	0	0	0.0706781279847182
YPR080W	0	0	0.0706106870229008
YBL036C	0	0	0.0705433746425167
YMR119W	0	0	0.0704761904761905
YDR468C	0	0	0.0704091341579448
YOR290C	0	0	0.0703422053231939
YML103C	0	0	0.0702754036087369
YER164W	0	0	0.0702087286527514
YBR121C	0	0	0.0701421800947867
YBL041W	0	0	0.0700757575757576
YLR382C	0	0	0.0700094607379376
YEL025C	0	1	0.0700094607379376
YJR093C	0	0	0.0699432892249527
YKR042W	0	0	0.0698772426817753
YLL006W	0	0	0.069811320754717
YER123W	0	0	0.0697455230914232
YOR157C	0	0	0.0696798493408663
YLR384C	0	0	0.0696142991533396
YBL011W	0	0	0.0695488721804511
YDL160C	0	0	0.0694835680751174
YBR135W	0	0	0.0694183864915572
YGL229C	0	0	0.0693533270852859
YJL123C	0	1	0.0693533270852859
YGL013C	0	0	0.0692883895131086
YFR014C	0	0	0.0692235734331151
YGR040W	0	0	0.0691588785046729
YER178W	0	0	0.069094304388422
YOR327C	0	0	0.0690298507462687
YNL268W	0	0	0.0689655172413793
YPR135W	0	0	0.068901303538175
YPL084W	0	0	0.0688372093023256
YLR292C	0	0	0.0687732342007435
YPR128C	0	0	0.0687093779015785
YPL192C	0	0	0.0686456400742115
YGR280C	0	0	0.0685820203892493
YNL288W	0	0	0.0685185185185185
YDR153C	0	0	0.0684551341350601
YNL201C	0	0	0.0683918669131238
YNL194C	0	0	0.0683287165281625
YOL020W	0	0	0.0682656826568266
YGL208W	0	0	0.0682027649769585
YNL121C	0	0	0.0681399631675875
YOR191W	0	0	0.0680772769089236
YMR186W	0	0	0.0680147058823529
YDR254W	0	0	0.0679522497704316
YJL098W	0	0	0.0678899082568807
YCR034W	0	0	0.0678276810265811
YKL015W	0	0	0.0677655677655678
YIR022W	0	0	0.0677035681610247
YDL007W	0	0	0.0676416819012797
YOR086C	0	1	0.0676416819012797
YPL053C	0	0	0.0675799086757991
YOR085W	0	0	0.0675182481751825
YKL213C	0	0	0.0674567000911577
YKR031C	0	0	0.0673952641165756
YJL148W	0	0	0.0673339399454049
YGL110C	0	1	0.0673339399454049
YGL198W	0	0	0.0672727272727273
YDR392W	0	0	0.0672116257947321
YBL088C	0	0	0.0671506352087114
YLL008W	0	0	0.0670897552130553
YPL225W	0	1	0.0670897552130553
YBR110W	0	0	0.0670289855072464
YNL071W	0	0	0.0669683257918552
YKL057C	0	0	0.0669077757685353
YER080W	0	1	0.0669077757685353
YGR130C	0	1	0.0669077757685353
YGL238W	0	0	0.0668473351400181
YER021W	0	0	0.0667870036101083
YGR217W	0	0	0.066726780883679
YAR018C	0	0	0.0666666666666667
YBR196C	0	0	0.0666066606660666
YML124C	0	0	0.0665467625899281
YHR182W	0	1	0.0665467625899281
YOR162C	0	0	0.0664869721473495
YML060W	0	0	0.066427289048474
YPL052W	0	0	0.0663677130044843
YNL206C	0	0	0.0663082437275986
YBR002C	0	0	0.0662488809310654
YNR008W	0	0	0.0661896243291592
YBR060C	0	0	0.066130473637176
YER167W	0	0	0.0660714285714286
YER168C	0	0	0.0660124888492418
YCL016C	0	0	0.0659536541889483
YDR457W	0	0	0.0658949243098842
YLR383W	0	0	0.0658362989323843
YBR237W	0	0	0.0657777777777778
YGR103W	0	0	0.0657193605683837
YKR014C	0	0	0.0656610470275066
YPR180W	0	0	0.0656028368794326
YPR095C	0	0	0.0655447298494243
YNL158W	0	0	0.0654867256637168
YDL045C	0	0	0.0654288240495137
YPR138C	0	0	0.0653710247349823
YJL033W	0	0	0.0653133274492498
YJL005W	0	0	0.0652557319223986
YGL020C	0	0	0.0651982378854626
YDR368W	0	0	0.0651408450704225
YBL008W	0	0	0.0650835532102023
YLR452C	0	0	0.0650263620386643
YNL329C	0	0	0.0649692712906058
YIL033C	0	0	0.0649122807017544
YKL163W	0	0	0.0648553900087642
YBL020W	0	0	0.0647985989492119
YNL107W	0	0	0.0647419072615923
YMR154C	0	0	0.0646853146853147
YGR282C	0	0	0.0646288209606987
YOR165W	0	0	0.0645724258289703
YPL210C	0	0	0.0645161290322581
YLR368W	0	0	0.0644599303135888
YOR129C	0	0	0.0644038294168842
YOR087W	0	0	0.0643478260869565
YBR078W	0	0	0.0642919200695048
YML127W	0	0	0.0642361111111111
YBL046W	0	0	0.0641803989592368
YFL025C	0	0	0.0641247833622184
YNL180C	0	0	0.0640692640692641
YNR055C	0	0	0.0640138408304498
YIL044C	0	0	0.0639585133967156
YDL178W	0	0	0.0639032815198618
YLR430W	0	0	0.0638481449525453
YDR211W	0	0	0.0637931034482759
YPR088C	0	0	0.0637381567614126
YBR016W	0	0	0.0636833046471601
YKR069W	0	0	0.0636285468615649
YOR017W	0	0	0.063573883161512
YMR113W	0	0	0.063519313304721
YDR034C	0	0	0.0634648370497427
YOR176W	0	0	0.0634104541559554
YOR142W	0	0	0.0633561643835616
YIL009W	0	0	0.0633019674935843
YLR208W	0	0	0.0632478632478632
YHR178W	0	0	0.0631938514090521
YLR120C	0	0	0.0631399317406143
YGL253W	0	0	0.0630861040068201
YKL140W	0	0	0.0630323679727428
YPR078C	0	0	0.0629787234042553
YCL037C	0	0	0.0629251700680272
YOR117W	0	0	0.0628717077315208
YJL014W	0	0	0.0628183361629881
YPL140C	0	0	0.0627650551314674
YPL023C	0	0	0.0627118644067797
YKL145W	0	0	0.0626587637595258
YHR146W	0	1	0.0626587637595258
YGL061C	0	0	0.0626057529610829
YDR127W	0	0	0.062552831783601
YDR463W	0	0	0.0625
YJL129C	0	0	0.0624472573839662
YGR233C	0	0	0.0623946037099494
YPL156C	0	0	0.0623420387531592
YNL076W	0	0	0.0622895622895623
YGR274C	0	0	0.0622371740958789
YBR172C	0	0	0.0621848739495798
YOR081C	0	0	0.0621326616288833
YDL113C	0	0	0.0620805369127517
YCR071C	0	0	0.0620284995808885
YPR034W	0	0	0.0619765494137353
YBR286W	0	0	0.0619246861924686
YER030W	0	0	0.0618729096989967
YPL008W	0	0	0.0618212197159566
YLR210W	0	0	0.0617696160267112
YGR134W	0	0	0.0617180984153461
YJL140W	0	0	0.0616666666666667
YDR497C	0	0	0.0616153205661948
YDR210W	0	1	0.0616153205661948
YOR155C	0	0	0.0615640599001664
YKL161C	0	1	0.0615640599001664
YNL190W	0	0	0.0615128844555278
YPR162C	0	0	0.0614617940199336
YMR149W	0	0	0.0614107883817427
YBR004C	0	0	0.0613598673300166
YER094C	0	0	0.0613090306545153
YER048C	0	1	0.0613090306545153
YKL089W	0	0	0.0612582781456954
YDL224C	0	0	0.0612076095947064
YGL006W	0	0	0.0611570247933884
YOR306C	0	0	0.0611065235342692
YDR517W	0	0	0.0610561056105611
YOR123C	0	0	0.0610057708161583
YGR184C	0	0	0.0609555189456343
YBR253W	0	0	0.0609053497942387
YIL037C	0	0	0.0608552631578947
YDR201W	0	0	0.0608052588331964
YOR023C	0	0	0.0607553366174056
YJL091C	0	0	0.0607054963084495
YJR110W	0	0	0.060655737704918
YHL009C	0	0	0.0606060606060606
YJL139C	0	0	0.060556464811784
YER018C	0	0	0.0605069501226492
YNR051C	0	0	0.0604575163398693
YHL019C	0	0	0.0604081632653061
YAL056W	0	0	0.0603588907014682
YJL100W	0	0	0.0603096984515077
YPL018W	0	0	0.0602605863192182
YMR048W	0	0	0.0602115541090317
YJR050W	0	0	0.0601626016260163
YDR235W	0	0	0.0601137286758733
YOR259C	0	0	0.0600649350649351
YGL008C	0	0	0.0600162206001622
YER013W	0	0	0.059967585089141
YLR033W	0	0	0.059919028340081
YLR043C	0	0	0.0598705501618123
YIR002C	0	0	0.0598221503637833
YPR036W	0	0	0.0597738287560582
YBR005W	0	0	0.059725585149314
YMR219W	0	0	0.0596774193548387
YCR024C-A	0	0	0.0596293311845286
YOR241W	0	0	0.0595813204508857
YFR004W	0	0	0.0595333869670153
YPR081C	0	0	0.0594855305466238
YMR313C	0	0	0.0594377510040161
YLR301W	0	0	0.0593900481540931
YOL034W	0	0	0.0593424218123496
YJR062C	0	0	0.0592948717948718
YER007W	0	0	0.0592473979183347
YML011C	0	0	0.0592
YOR261C	0	0	0.0591526778577138
YMR319C	0	0	0.0591054313099042
YPL040C	0	0	0.0590582601755786
YPL110C	0	0	0.0590111642743222
YNL003C	0	0	0.0589641434262948
YOR321W	0	0	0.0589171974522293
YPL022W	0	0	0.0588703261734288
YER077C	0	1	0.0588703261734288
YNR013C	0	0	0.0588235294117647
YAL038W	0	0	0.0587768069896743
YLR102C	0	0	0.0587301587301587
YDR155C	0	0	0.0586835844567803
YHR042W	0	0	0.0586370839936609
YLR427W	0	0	0.058590657165479
YHR201C	0	0	0.0585443037974684
YLR240W	0	0	0.058498023715415
YEL036C	0	0	0.0584518167456556
YDL223C	0	0	0.058405682715075
YDR292C	0	0	0.0583596214511041
YGL161C	0	0	0.0583136327817179
YBL009W	0	0	0.0582677165354331
YDR011W	0	0	0.0582218725413061
YKR027W	0	0	0.0581761006289308
YLR336C	0	0	0.0581304006284368
YML047C	0	0	0.0580847723704867
YDR372C	0	0	0.0580392156862745
YOR208W	0	0	0.0579937304075235
YLR228C	0	0	0.0579483163664839
YLR194C	0	0	0.0579029733959311
YBR136W	0	0	0.0578577013291634
YNL126W	0	0	0.0578125
YDR115W	0	0	0.0577673692427791
YFL034W	0	1	0.0577673692427791
YFR044C	0	0	0.0577223088923557
YLR256W	0	0	0.0576773187840998
YOR067C	0	0	0.0576323987538941
YGR220C	0	0	0.0575875486381323
YJR132W	0	0	0.057542768273717
YLR079W	0	0	0.0574980574980575
YOR279C	0	0	0.0574534161490683
YDL008W	0	0	0.0574088440651668
YNL207W	0	0	0.0573643410852713
YBR243C	0	0	0.0573199070487994
YDR217C	0	0	0.0572755417956656
YIL046W	0	0	0.05723124516628
YGL044C	0	0	0.0571870170015456
YGL113W	0	0	0.0571428571428571
YBL104C	0	1	0.0571428571428571
YAL031C	0	0	0.0570987654320988
YOR101W	0	0	0.0570547417116423
YNR052C	0	0	0.0570107858243451
YNL145W	0	0	0.0569668976135489
YAL005C	0	0	0.0569230769230769
YLL024C	0	0	0.0568793235972329
YLR209C	0	0	0.0568356374807988
YNL323W	0	0	0.056792018419033
YNR039C	0	0	0.0567484662576687
YEL034W	0	0	0.0567049808429119
YCL017C	0	0	0.0566615620214395
YCR089W	0	0	0.0566182096403979
YML008C	0	0	0.0565749235474006
YDR219C	0	0	0.0565317035905271
YGL023C	0	0	0.0564885496183206
YKR091W	0	0	0.0564454614797864
YPL190C	0	0	0.0564024390243902
YOR266W	0	0	0.0563594821020564
YGL124C	0	0	0.0563165905631659
YMR224C	0	0	0.0562737642585551
YLR098C	0	0	0.0562310030395137
YDR515W	0	0	0.0561883067577828
YMR004W	0	0	0.0561456752655539
YEL063C	0	0	0.0561031084154663
YHL027W	0	0	0.0560606060606061
YBR143C	0	0	0.0560181680545042
YNL142W	0	0	0.0559757942511346
YBR264C	0	0	0.0559334845049131
YER031C	0	0	0.0558912386706949
YOR140W	0	0	0.0558490566037736
YGR253C	0	0	0.0558069381598793
YIL084C	0	0	0.0557648831951771
YKL139W	0	0	0.0557228915662651
YMR075W	0	0	0.0556809631301731
YGL245W	0	0	0.0556390977443609
YBL022C	0	0	0.0555972952667168
YJR006W	0	0	0.0555555555555556
YNL127W	0	0	0.0555138784696174
YKL122C	0	0	0.055472263868066
YPL194W	0	0	0.0554307116104869
YLR363C	0	0	0.0553892215568862
YNL002C	0	0	0.0553477935676889
YDL206W	0	1	0.0553477935676889
YJL036W	0	0	0.0553064275037369
YBL019W	0	0	0.0552651232262883
YGR122W	0	0	0.0552238805970149
YOR363C	0	0	0.0551826994780015
YDL099W	0	0	0.0551415797317437
YLR067C	0	0	0.0551005212211467
YMR172W	0	0	0.0550595238095238
YMR202W	0	0	0.0550185873605948
YDR205W	0	0	0.0549777117384844
YKL182W	0	0	0.0549368968077209
YPR179C	0	0	0.0548961424332344
YML095C	0	0	0.0548554484803558
YFR041C	0	0	0.0548148148148148
YDR460W	0	0	0.0547742413027387
YDR421W	0	0	0.0547337278106509
YOL148C	0	0	0.0546932742054693
YNR056C	0	0	0.0546528803545052
YBL058W	0	0	0.0546125461254613
YBR081C	0	0	0.0545722713864307
YBR287W	0	1	0.0545722713864307
YMR065W	0	0	0.0545320560058954
YMR275C	0	0	0.0544918998527246
YBL097W	0	0	0.0544518027961737
YCR026C	0	0	0.0544117647058824
YJL052W	0	0	0.0543717854518736
YPL241C	0	0	0.0543318649045521
YML046W	0	0	0.054308472121651
YGR172C	0	0	0.054308472121651
YOL051W	0	0	0.054308472121651
YLR421C	0	0	0.054308472121651
YNR044W	0	0	0.054308472121651
YJL141C	0	0	0.054308472121651
YBR022W	0	0	0.054308472121651
YAL011W	0	0	0.054308472121651
YJL222W	0	0	0.054308472121651
YCR081W	0	0	0.054308472121651
YBR094W	0	1	0.054308472121651
YGL201C	0	0	0.054308472121651
YHR110W	0	0	0.054308472121651
YNL209W	0	0	0.054308472121651
YKR056W	0	0	0.054308472121651
YKL168C	0	1	0.054308472121651
YGR254W	0	0	0.054308472121651
YLR459W	0	0	0.054308472121651
YEL062W	0	0	0.054308472121651
YGR284C	0	0	0.054308472121651
YLR387C	1	1	0.054308472121651
YIL030C	0	0	0.0542691751085383
YOR115C	0	0	0.0542299349240781
YKL117W	0	0	0.0541907514450867
YOR080W	0	0	0.0541516245487365
YMR298W	0	0	0.0541125541125541
YJR073C	0	0	0.0540735400144196
YBR045C	0	0	0.0540345821325648
YER020W	0	0	0.0539956803455724
YKL073W	0	0	0.0539568345323741
YBL054W	0	0	0.0539180445722502
YHR165C	0	0	0.0538793103448276
YOR194C	0	0	0.053840631730079
YGR013W	0	0	0.0538020086083214
YJR007W	0	0	0.0537634408602151
YOR083W	0	0	0.0537249283667622
YOR244W	0	0	0.0536864710093057
YBL039C	0	0	0.0536480686695279
YDR228C	0	0	0.0536097212294496
YDR196C	0	0	0.0535714285714286
YPR155C	0	0	0.0535331905781585
YLR360W	0	0	0.0534950071326676
YDL231C	0	0	0.0534568781183179
YMR125W	0	0	0.0534188034188034
YKL060C	0	0	0.0533807829181495
YJR144W	0	0	0.0533428165007112
YOL063C	0	0	0.0533049040511727
YBR168W	0	0	0.0532670454545455
YDR499W	0	0	0.0532292405961675
YDR005C	0	0	0.0531914893617021
YBR176W	0	0	0.0531537916371368
YHL003C	0	0	0.0531161473087819
YHR088W	0	0	0.0530785562632696
YKL075C	0	0	0.053041018387553
YAL025C	0	0	0.0530035335689046
YLR134W	0	0	0.0529661016949153
YLR089C	0	1	0.0529661016949153
YDL143W	0	0	0.0529287226534933
YDR276C	0	0	0.0528913963328632
YCR008W	0	0	0.0528541226215645
YOL123W	0	0	0.0528169014084507
YMR060C	0	0	0.0527797325826882
YDR393W	0	0	0.0527426160337553
YLR320W	0	0	0.0527055516514406
YNL062C	0	0	0.0526685393258427
YLR424W	0	0	0.0526315789473684
YER040W	0	0	0.0525946704067321
YPL235W	0	0	0.0525578135949544
YGL019W	0	0	0.0525210084033613
YGL022W	0	0	0.0524842547235829
YNL307C	0	0	0.0524475524475524
YJR043C	0	0	0.0524109014675052
YDR425W	0	0	0.0523743016759777
YOR217W	0	0	0.052337752965806
YMR223W	0	0	0.0523012552301255
YLR237W	0	0	0.0522648083623693
YHR079C	0	0	0.0522284122562674
YLL039C	0	0	0.0521920668058455
YGR054W	0	0	0.0521557719054242
YIR001C	0	0	0.0521195274496178
YGL099W	0	0	0.0520833333333333
YNL197C	0	0	0.0520471894517696
YGL122C	0	0	0.0520110957004161
YHR174W	0	0	0.051975051975052
YJL186W	0	0	0.0519390581717451
YKL175W	0	0	0.0519031141868512
YGR111W	0	0	0.0518672199170125
YFL029C	0	0	0.0518313752591569
YML091C	0	0	0.0517955801104972
YBR068C	0	0	0.05175983436853
YBL084C	0	0	0.0517241379310345
YMR043W	0	0	0.0516884906960717
YKL035W	0	0	0.0516528925619835
YMR094W	0	0	0.0516173434273916
YGL240W	0	0	0.0515818431911967
YML028W	0	0	0.0515463917525773
YKL051W	0	0	0.051510989010989
YLR260W	0	0	0.0514756348661633
YHR200W	0	0	0.051440329218107
YDR434W	0	0	0.0514050719671008
YKL166C	0	0	0.0513698630136986
YDR108W	0	0	0.0513347022587269
YKL116C	0	0	0.0512995896032832
YKL143W	0	0	0.0512645249487355
YKL017C	0	0	0.0512295081967213
YIL010W	0	0	0.0511945392491468
YBL014C	0	0	0.0511596180081855
YFL010W-A	0	0	0.0511247443762781
YBR039W	0	0	0.0510899182561308
YBL086C	0	1	0.0510899182561308
YGL045W	0	0	0.0510551395507148
YOR042W	0	1	0.0510551395507148
YBR159W	0	0	0.0510204081632653
YBL079W	0	0	0.0509857239972808
YHR197W	0	0	0.0509510869565217
YDR039C	0	0	0.0509164969450102
YNR006W	0	0	0.0508819538670285
YDR147W	0	0	0.0508474576271186
YOR172W	0	0	0.0508130081300813
YEL037C	0	0	0.0507786052809749
YDR200C	0	0	0.050744248985115
YLR417W	0	0	0.050709939148073
YHR206W	0	0	0.0506756756756757
YKR061W	0	0	0.0506414584740041
YDL157C	0	1	0.0506414584740041
YNR011C	0	0	0.0506072874493927
YIL125W	0	0	0.0505731625084289
YBR097W	0	0	0.0505390835579515
YDR464W	0	0	0.0505050505050505
YBR087W	0	0	0.0504710632570659
YNL110C	0	0	0.0504371217215871
YDR328C	0	0	0.0504032258064516
YOL095C	0	0	0.0503693754197448
YPR154W	0	0	0.0503355704697987
YDR165W	0	0	0.0503018108651912
YGR005C	0	0	0.0502680965147453
YPL096W	0	0	0.0502344273275285
YKL082C	0	0	0.0502008032128514
YKL009W	0	0	0.0501672240802676
YGR002C	0	0	0.0501336898395722
YDR490C	0	0	0.0501002004008016
YBR131W	0	0	0.0500667556742323
YGR089W	0	0	0.0500333555703803
YDR523C	0	0	0.05
YKL080W	0	0	0.0499666888740839
YML076C	0	0	0.0499334221038615
YDR427W	0	0	0.0499001996007984
YDR072C	0	0	0.0498670212765957
YHR086W	0	0	0.0498338870431894
YOR045W	0	0	0.049800796812749
YPR164W	0	0	0.0497677504976775
YGL092W	0	0	0.0497347480106101
YML006C	0	0	0.0497017892644135
YPL125W	0	0	0.0496688741721854
YPL082C	0	0	0.0496360026472535
YKR022C	0	0	0.0496031746031746
YPL012W	0	0	0.0495703899537343
YML007W	0	0	0.0495376486129458
YGR121C	0	0	0.0495049504950495
YOR267C	0	0	0.0494722955145119
YIL079C	0	0	0.049439683586025
YOL036W	0	1	0.049439683586025
YLR357W	0	0	0.0494071146245059
YDR212W	0	0	0.0493745885450955
YKL039W	0	1	0.0493745885450955
YGR199W	0	0	0.0493421052631579
YKL054C	0	0	0.0493096646942801
YGR203W	0	1	0.0493096646942801
YER127W	0	0	0.0492772667542707
YGR175C	0	0	0.0492449113591596
YBR082C	0	0	0.0492125984251969
YDR180W	0	0	0.0491803278688525
YDR314C	0	0	0.0491480996068152
YDR007W	0	0	0.0491159135559921
YLL013C	0	0	0.0490837696335079
YFL033C	0	0	0.0490516677567037
YBR228W	0	0	0.0490196078431373
YPL091W	0	0	0.0489875898105813
YAL030W	0	0	0.0489556135770235
YCR052W	0	0	0.0489236790606654
YBR213W	0	0	0.0488917861799218
YOR354C	0	0	0.0488599348534202
YKL176C	0	0	0.048828125
YOL045W	0	0	0.0487963565387118
YIL131C	0	0	0.0487646293888166
YAR003W	0	0	0.0487329434697856
YGR108W	0	0	0.0487012987012987
YGR216C	0	0	0.0486696950032446
YML013W	0	0	0.0486381322957198
YKR024C	0	0	0.0486066104990279
YNL279W	0	0	0.0485751295336788
YML114C	0	0	0.0485436893203883
YFL024C	0	0	0.0485122897800776
YJR126C	0	0	0.048480930833872
YOL111C	0	0	0.0484496124031008
YDR508C	0	0	0.0484183344092963
YIL075C	0	0	0.0483870967741935
YDR296W	0	0	0.0483558994197292
YDL189W	0	0	0.0483247422680412
YBR170C	0	0	0.0482936252414681
YMR208W	0	0	0.0482625482625483
YMR072W	0	0	0.0482315112540193
YGR007W	0	0	0.0482005141388175
YDR224C	0	0	0.0481695568400771
YPL051W	0	0	0.0481386392811297
YOR018W	0	0	0.0481077613855035
YER161C	0	0	0.0480769230769231
YOR209C	0	0	0.0480461242793081
YML099C	0	0	0.0480153649167734
YGL005C	0	0	0.0479846449136276
YJL171C	0	1	0.0479846449136276
YBR007C	0	1	0.0479846449136276
YDL100C	0	0	0.0479539641943734
YKL197C	0	0	0.0479233226837061
YJR036C	0	0	0.0478927203065134
YJL061W	0	0	0.0478621569878749
YOR156C	0	0	0.0478316326530612
YNL182C	0	0	0.0478011472275335
YMR087W	0	0	0.0477707006369427
YLR074C	0	0	0.0477402928071292
YNL169C	0	0	0.0477099236641221
YJL164C	0	0	0.0476795931341386
YGL212W	0	0	0.0476493011435832
YDL106C	0	0	0.0476190476190476
YLR088W	0	0	0.0475888324873096
YJR138W	0	1	0.0475888324873096
YOL023W	0	0	0.0475586556753329
YBL067C	0	1	0.0475586556753329
YLR121C	0	0	0.0475285171102662
YMR261C	0	0	0.0474984167194427
YKL078W	0	0	0.0474683544303797
YGR222W	0	0	0.047438330170778
YBL032W	0	0	0.0474083438685209
YJL146W	0	0	0.047378395451674
YPR185W	0	0	0.0473484848484848
YGR090W	0	0	0.0473186119873817
YNL189W	0	0	0.0472887767969735
YDR038C	0	0	0.0472589792060491
YPL127C	0	0	0.0472292191435768
YGL071W	0	0	0.0471994965387036
YGR087C	0	0	0.0471698113207547
YDL017W	0	0	0.0471401634192332
YPL215W	0	0	0.0471105527638191
YER100W	0	0	0.0470809792843691
YJL208C	0	0	0.0470514429109159
YDR143C	0	0	0.0470219435736677
YOR098C	0	0	0.0469924812030075
YDL236W	0	0	0.0469630557294928
YKL178C	0	0	0.0469336670838548
YMR165C	0	0	0.0469043151969981
YPL270W	0	0	0.046875
YBR290W	0	0	0.0468457214241099
YOR048C	0	0	0.0468164794007491
YPR111W	0	0	0.0467872738615097
YOL060C	0	0	0.0467581047381546
YDR423C	0	0	0.0467289719626168
YFR002W	0	0	0.0466998754669988
YGR279C	0	0	0.0466708151835719
YNL212W	0	1	0.0466708151835719
YMR110C	0	0	0.0466417910447761
YKR079C	0	0	0.0466128029832194
YJL051W	0	1	0.0466128029832194
YBL103C	0	0	0.046583850931677
YDL230W	0	0	0.0465549348230912
YPL010W	0	0	0.0465260545905707
YNL264C	0	0	0.04649721016739
YGR278W	0	0	0.0464684014869888
YLR369W	0	0	0.0464396284829721
YBR173C	0	0	0.0464108910891089
YHL020C	0	0	0.0463821892393321
YBR040W	0	0	0.0463535228677379
YER145C	0	0	0.0463248919085855
YLR135W	0	0	0.0462962962962963
YGR156W	0	0	0.0462677359654534
YCL043C	0	0	0.0462392108508015
YKL184W	0	0	0.0462107208872458
YLR026C	0	0	0.0461822660098522
YHR077C	0	0	0.0461538461538462
YNL026W	0	0	0.0461254612546125
YMR205C	0	0	0.0460971112476951
YML110C	0	0	0.0460687960687961
YLR196W	0	0	0.0460405156537753
YLL035W	0	0	0.0460122699386503
YGL197W	0	0	0.0459840588595953
YIL158W	0	1	0.0459840588595953
YKL096W	0	0	0.0459558823529412
YGL246C	0	0	0.0459277403551745
YPL203W	0	0	0.0458996328029376
YLL031C	0	0	0.0458715596330275
YCR027C	0	0	0.0458435207823961
YDR483W	0	0	0.0458155161881491
YLR119W	0	0	0.0457875457875458
YOL103W	0	0	0.0457596095179988
YIL035C	0	0	0.0457317073170732
YOR204W	0	0	0.0457038391224863
YDR362C	0	0	0.0456760048721072
YGR138C	0	0	0.0456482045039562
YLR222C	0	0	0.0456204379562044
YDL040C	0	0	0.0455927051671733
YLR451W	0	0	0.0455650060753341
YDL074C	0	0	0.0455373406193078
YNL188W	0	0	0.0455097087378641
YGL213C	0	0	0.0454821103699212
YIL039W	0	0	0.0454545454545455
YBL052C	0	0	0.0454270139309509
YNL316C	0	0	0.0453995157384988
YHR072W	0	0	0.0453720508166969
YEL053C	0	0	0.0453446191051995
YLR457C	0	0	0.0453172205438066
YIL036W	0	0	0.0452898550724638
YJL101C	0	0	0.0452625226312613
YPL218W	0	0	0.0452352231604343
YMR003W	0	1	0.0452352231604343
YBR161W	0	0	0.0452079566003617
YOR178C	0	0	0.0451807228915663
YPL088W	0	0	0.045153521974714
YOR036W	0	0	0.0451263537906137
YBL005W	0	0	0.0450992182802165
YCR082W	0	0	0.0450721153846154
YBR195C	0	0	0.045045045045045
YDL033C	0	0	0.0450180072028812
YNR030W	0	0	0.0449910017996401
YER068W	0	0	0.0449640287769784
YAL062W	0	0	0.0449370880766926
YBR153W	0	0	0.0449101796407186
YKL105C	0	1	0.0449101796407186
YLR181C	0	0	0.0448833034111311
YNR032W	0	0	0.0448564593301435
YDR349C	0	1	0.0448564593301435
YHR184W	0	0	0.0448296473401076
YLR450W	0	0	0.0448028673835125
YBR008C	0	0	0.0447761194029851
YAL055W	0	0	0.0447494033412888
YHL031C	0	0	0.0447227191413238
YPL118W	0	0	0.0446960667461263
YJL172W	0	0	0.0446694460988684
YMR091C	0	0	0.0446428571428571
YLL003W	0	0	0.0446162998215348
YPR086W	0	0	0.044589774078478
YHR121W	0	0	0.0445632798573975
YDR456W	0	0	0.0445368171021378
YAL002W	0	0	0.0445103857566766
YDL137W	0	0	0.0444839857651246
YKL194C	0	0	0.044457617071725
YHR113W	0	0	0.0444312796208531
YMR029C	0	0	0.044404973357016
YDL077C	0	0	0.0443786982248521
YOR174W	0	0	0.0443524541691307
YPL026C	0	0	0.0443262411347518
YBR139W	0	0	0.0443000590667454
YBR010W	0	0	0.0442739079102715
YGL001C	0	0	0.0442477876106195
YDR047W	0	0	0.0442216981132075
YDR167W	0	0	0.0441956393635828
YBL055C	0	0	0.0441696113074205
YIL137C	0	1	0.0441696113074205
YIL021W	0	0	0.0441436138905238
YGR056W	0	0	0.0441176470588235
YNL074C	0	0	0.0440917107583774
YJR001W	0	0	0.0440658049353701
YPR178W	0	0	0.0440399295361127
YPL265W	0	0	0.0440140845070423
YDL147W	0	0	0.0439882697947214
YLR288C	0	0	0.0439624853458382
YGL011C	0	0	0.0439367311072056
YDR181C	0	0	0.0439110070257611
YMR292W	0	0	0.0438853130485664
YPL078C	0	0	0.043859649122807
YDR414C	0	0	0.0438340151957919
YKR072C	0	0	0.0438084112149533
YMR073C	0	0	0.0437828371278459
YNR041C	0	0	0.043757292882147
YMR162C	0	0	0.043731778425656
YOR103C	0	0	0.0437062937062937
YDR416W	0	0	0.0436808386721025
YLR407W	0	1	0.0436808386721025
YML010W	0	0	0.0436554132712456
YBR162C	0	0	0.043630017452007
YGL237C	0	0	0.0436046511627907
YIL078W	0	0	0.0435793143521209
YCL050C	0	0	0.0435540069686411
YOL130W	0	0	0.0435287289611143
YOL077C	0	0	0.0435034802784223
YJR057W	0	0	0.0434782608695652
YMR176W	0	0	0.0434530706836616
YBR156C	0	0	0.0434279096699479
YDR050C	0	0	0.0434027777777778
YOR138C	0	0	0.0433776749566223
YPL246C	0	1	0.0433776749566223
YNL239W	0	0	0.0433526011560694
YDL021W	0	1	0.0433526011560694
YOL069W	0	0	0.0433275563258232
YGR086C	0	0	0.0433025404157044
YBR233W	0	1	0.0433025404157044
YKL011C	0	0	0.0432775533756492
YDR231C	0	0	0.0432525951557093
YPR156C	0	0	0.0432276657060519
YMR044W	0	0	0.0432027649769585
YMR012W	0	0	0.0431778929188256
YDR272W	0	0	0.0431530494821634
YKL022C	0	0	0.0431282346175963
YDR343C	0	0	0.0431034482758621
YLR454W	0	1	0.0431034482758621
YIL142W	0	0	0.0430786904078116
YIL007C	0	0	0.0430539609644087
YBR066C	0	0	0.0430292598967298
YLL045C	0	0	0.0430045871559633
YBL093C	0	0	0.0429799426934097
YOR163W	0	0	0.0429553264604811
YCR036W	0	0	0.0429307384087006
YMR287C	0	0	0.0429061784897025
YGR244C	0	0	0.0428816466552316
YOR385W	0	1	0.0428816466552316
YOR301W	0	0	0.0428571428571429
YIR010W	0	0	0.0428326670474015
YOR370C	0	0	0.0428082191780822
YPR198W	0	0	0.0427837992013691
YGR032W	0	0	0.0427594070695553
YML061C	0	0	0.0427350427350427
YFR027W	0	0	0.0427107061503417
YDL076C	0	0	0.0426863972680706
YKR062W	0	0	0.0426621160409556
YLR343W	0	0	0.0426378624218306
YGR046W	0	0	0.0426136363636364
YDR384C	0	0	0.0425894378194208
YLR019W	0	0	0.0425652667423383
YPL262W	0	0	0.0425411230856495
YDR358W	0	0	0.0425170068027211
YBR126C	0	0	0.0424929178470255
YDR390C	0	0	0.0424688561721404
YEL017C-A	0	0	0.0424448217317487
YBR192W	0	0	0.042420814479638
YJL156C	0	0	0.0423968343697004
YDR545W	0	0	0.0423728813559322
YOR211C	0	0	0.0423489553924337
YGR144W	0	0	0.0423250564334086
YOR134W	0	0	0.0423011844331641
YNL010W	0	1	0.0423011844331641
YKL081W	0	0	0.0422773393461105
YML065W	0	0	0.0422535211267606
YOL109W	0	0	0.0422297297297297
YBR211C	0	0	0.0422059651097355
YPL213W	0	0	0.0421822272215973
YNL317W	0	0	0.0421585160202361
YDR068W	0	1	0.0421585160202361
YKL049C	0	0	0.0421348314606742
YEL016C	0	0	0.0421111734980348
YDL166C	0	0	0.0420875420875421
YGR196C	0	1	0.0420875420875421
YIL014W	0	0	0.0420639371845205
YOR179C	0	0	0.0420403587443946
YOR033C	0	0	0.0420168067226891
YPR112C	0	0	0.041993281075028
YJL031C	0	0	0.0419697817571349
YBR218C	0	0	0.0419463087248322
YLR100W	0	0	0.0419228619340414
YDR144C	0	0	0.0418994413407821
YOR145C	0	0	0.0418760469011725
YCR091W	0	0	0.0418526785714286
YJL090C	0	0	0.0418293363078639
YNL259C	0	0	0.0418060200668896
YPL028W	0	0	0.0417827298050139
YPL003W	0	0	0.0417594654788419
YLL058W	0	0	0.0417362270450751
YKL196C	0	0	0.0417130144605117
YLR170C	0	0	0.0416898276820456
YNL310C	0	0	0.0416666666666667
YBR212W	0	0	0.0416435313714603
YOR189W	0	1	0.0416435313714603
YER126C	0	0	0.0416204217536071
YJR121W	0	0	0.0415973377703827
YMR080C	0	0	0.0415742793791574
YKL198C	0	0	0.0415512465373961
YML031W	0	0	0.0415282392026578
YJL170C	0	0	0.0415052573325955
YOR245C	0	0	0.0414823008849558
YPL179W	0	0	0.0414593698175788
YNL290W	0	0	0.0414364640883978
YJL207C	0	0	0.041413583655439
YGR267C	0	0	0.0413907284768212
YLR139C	0	0	0.0413678985107557
YBR261C	0	1	0.0413678985107557
YLR163C	0	0	0.0413450937155458
YPR031W	0	0	0.0413223140495868
YDL122W	0	0	0.0412995594713656
YIL003W	0	0	0.0412768299394606
YHR133C	0	0	0.0412541254125413
YOR373W	0	0	0.0412314458493678
YGL003C	0	0	0.0412087912087912
YKL165C	0	0	0.0411861614497529
YML048W	0	0	0.0411635565312843
YMR288W	0	0	0.0411409764125069
YMR021C	0	0	0.0411184210526316
YNL061W	0	0	0.0410958904109589
YGR171C	0	0	0.0410733844468784
YPL009C	0	1	0.0410733844468784
YNL141W	0	0	0.0410509031198686
YDL207W	0	0	0.0410284463894967
YLR345W	0	0	0.0410060142154183
YDR394W	0	0	0.040983606557377
YDL102W	0	0	0.0409612233752048
YML132W	0	0	0.040938864628821
YGL047W	0	0	0.0409165302782324
YOL027C	0	0	0.0408942202835333
YPR066W	0	0	0.0408719346049046
YJL209W	0	0	0.0408496732026144
YJL197W	0	1	0.0408496732026144
YLR180W	0	0	0.0408274360370169
YCR073C	0	0	0.0408052230685528
YGL210W	0	0	0.0407830342577488
YPR022C	0	1	0.0407830342577488
YOL087C	0	1	0.0407830342577488
YGL060W	0	1	0.0407830342577488
YNL099C	0	0	0.0407608695652174
YBL006C	0	0	0.0407387289516567
YDR229W	0	0	0.0407166123778502
YML088W	0	0	0.0406945198046663
YJL124C	0	0	0.0406724511930586
YBR231C	0	0	0.040650406504065
YGR188C	0	0	0.0406283856988082
YNL048W	0	0	0.0406063887384949
YJR060W	0	0	0.0405844155844156
YOL066C	0	0	0.0405624661979448
YJR142W	0	1	0.0405624661979448
YDL148C	0	0	0.0405405405405405
YML029W	0	0	0.0405186385737439
YNR053C	0	0	0.0404967602591793
YNL325C	0	0	0.0404749055585537
YFR045W	0	0	0.040453074433657
YPL243W	0	0	0.0404312668463612
YLR259C	0	0	0.0404094827586207
YJR103W	0	0	0.0403877221324717
YAL051W	0	0	0.0403659849300323
YNL065W	0	0	0.0403442711135019
YKR088C	0	0	0.0403225806451613
YNR033W	0	0	0.0403009134873724
YFR006W	0	1	0.0403009134873724
YGL175C	0	0	0.0402792696025779
YPR046W	0	0	0.0402576489533011
YGR277C	0	0	0.0402360515021459
YDR071C	0	0	0.0402144772117962
YBL099W	0	0	0.0401929260450161
YGL078C	0	0	0.0401713979646492
YLR176C	0	0	0.0401498929336188
YHR154W	0	0	0.0401284109149278
YPL169C	0	0	0.0401069518716578
YLR129W	0	0	0.0400855157669695
YML092C	0	0	0.0400641025641026
YKR019C	0	0	0.0400427122263748
YJL110C	0	0	0.0400213447171825
YKR038C	0	0	0.04
YLR335W	0	0	0.0399786780383795
YLR024C	0	0	0.039957378795951
YHR134W	0	0	0.0399361022364217
YGL252C	0	0	0.0399148483235764
YJR131W	0	0	0.0398936170212766
YBR154C	0	0	0.0398724082934609
YER006W	0	0	0.0398512221041445
YDR315C	0	0	0.039830058417419
YDR236C	0	0	0.0398089171974522
YMR049C	0	0	0.0397877984084881
YPL011C	0	0	0.0397667020148462
YNL152W	0	1	0.0397667020148462
YOL003C	0	0	0.0397456279809221
YDL012C	0	1	0.0397456279809221
YPL128C	0	0	0.0397245762711864
[truncated: 3,790 more rows]
