# Supplementary material for: Computationally Driven, Quantitative Experiments Discover Genes Required for Mitochondrial Biogenesis
Source: PLoS Genet. 2009 Mar 20;5(3):e1000407. doi: 10.1371/journal.pgen.1000407 (PMC2648979; doi:10.1371/journal.pgen.1000407)
Supplement: Dataset S2 — Top 100 novel ensemble predictions for additional yeast biological processes. A zip file containing 387 tab-delimited text files of the ensemble predictions for the indicated Gene Ontology Biological Process Term. (21.70 MB GZ) [file pgen.1000407.s013.gz › GO_0007117.txt]

ORF	AnnotatedToTerm?	Uncharacterized_04152007?	Precision
YNL298W	1	0	1.0
YER155C	1	0	1.0
YOR326W	1	0	1.0
YNL271C	1	0	1.0
YOR127W	1	0	1.0
YLR229C	1	0	1.0
YBR023C	0	0	0.857142857142857
YER008C	0	0	0.75
YML109W	0	0	0.666666666666667
YLR330W	0	0	0.6
YPR055W	0	0	0.545454545454545
YHR107C	0	0	0.538461538461538
YDR507C	1	0	0.538461538461538
YJL187C	0	0	0.533333333333333
YKR048C	1	0	0.533333333333333
YHL007C	0	0	0.529411764705882
YPL115C	1	0	0.529411764705882
YHR142W	0	0	0.5
YMR273C	0	0	0.5
YKL048C	1	0	0.5
YBR200W	0	0	0.476190476190476
YGL233W	0	0	0.454545454545455
YPL161C	0	0	0.44
YHR158C	0	0	0.44
YNL079C	1	0	0.44
YHR030C	0	0	0.423076923076923
YBR160W	0	0	0.411764705882353
YLL021W	0	0	0.411764705882353
YOR014W	0	0	0.411764705882353
YMR109W	0	0	0.411764705882353
YGL190C	1	0	0.411764705882353
YLR319C	0	0	0.411764705882353
YDR379W	1	0	0.411764705882353
YPR165W	1	0	0.411764705882353
YER129W	0	0	0.4
YCR002C	0	0	0.388888888888889
YLR342W	0	0	0.378378378378378
YAL024C	0	0	0.368421052631579
YDL240W	0	0	0.358974358974359
YOR188W	0	0	0.35
YLR166C	0	0	0.348837209302326
YPL256C	0	0	0.348837209302326
YLR371W	1	0	0.348837209302326
YGR152C	0	0	0.340909090909091
YDR166C	0	0	0.333333333333333
YNL272C	0	0	0.333333333333333
YDR389W	0	0	0.333333333333333
YDL188C	1	0	0.333333333333333
YKL101W	0	0	0.326530612244898
YKR090W	0	0	0.321428571428571
YMR001C	0	0	0.321428571428571
YDL225W	0	0	0.321428571428571
YDL047W	0	0	0.321428571428571
YJL095W	0	0	0.321428571428571
YAL041W	1	0	0.321428571428571
YFL039C	1	0	0.321428571428571
YDR309C	0	0	0.316666666666667
YNL098C	0	0	0.316666666666667
YNL233W	0	0	0.316666666666667
YDL134C	1	0	0.316666666666667
YGR014W	0	0	0.311475409836066
YMR199W	0	0	0.306451612903226
YPL152W	0	0	0.301587301587302
YGR229C	0	0	0.296875
YPL031C	0	0	0.292307692307692
YDR164C	0	0	0.287878787878788
YHR061C	0	0	0.283582089552239
YKR001C	0	0	0.279411764705882
YOL112W	0	0	0.27536231884058
YER111C	0	0	0.271428571428571
YNL161W	0	0	0.267605633802817
YDR129C	0	0	0.263888888888889
YOR122C	0	0	0.263157894736842
YER114C	0	0	0.263157894736842
YOL076W	0	0	0.263157894736842
YAL016W	1	0	0.263157894736842
YBL105C	0	0	0.25974025974026
YPL242C	0	0	0.256410256410256
YLR362W	0	0	0.253164556962025
YNL322C	0	0	0.25
YJR076C	0	0	0.246913580246914
YLR337C	0	0	0.24390243902439
YNL293W	0	0	0.240963855421687
YNL297C	0	0	0.238095238095238
YHR023W	0	0	0.235294117647059
YDL029W	0	0	0.232558139534884
YOR212W	0	0	0.229885057471264
YLR353W	0	0	0.227272727272727
YFR019W	0	0	0.224719101123595
YLR200W	0	0	0.222222222222222
YJL085W	0	0	0.21978021978022
YGR161C	0	0	0.217391304347826
YIL153W	0	0	0.21505376344086
YNL289W	0	0	0.212765957446809
YNL278W	0	0	0.210526315789474
YKL212W	0	0	0.208333333333333
YMR305C	0	0	0.206185567010309
YNL166C	0	0	0.204081632653061
YOR058C	0	0	0.203883495145631
YJL030W	0	0	0.203883495145631
YOR008C	0	0	0.203883495145631
YLR425W	0	0	0.203883495145631
YCL024W	1	0	0.203883495145631
YBL007C	0	0	0.201923076923077
YCR009C	0	0	0.2
YIL118W	0	0	0.19811320754717
YIL140W	0	0	0.196261682242991
YMR028W	0	0	0.194444444444444
YBL061C	0	0	0.192660550458716
YGR200C	0	0	0.190909090909091
YDR162C	0	0	0.189189189189189
YEL061C	0	0	0.1875
YOL113W	0	0	0.185840707964602
YOR181W	0	0	0.184210526315789
YER016W	0	0	0.182608695652174
YMR124W	0	1	0.182608695652174
YNL243W	0	0	0.181034482758621
YLR332W	0	0	0.179487179487179
YPL204W	0	0	0.177966101694915
YAL053W	0	0	0.176470588235294
YAL029C	0	0	0.175
YJR005W	0	0	0.173553719008264
YPL269W	0	0	0.172131147540984
YKL129C	0	0	0.170731707317073
YDL135C	0	0	0.169354838709677
YBL085W	0	0	0.168
YIL159W	0	0	0.166666666666667
YLR274W	0	0	0.165354330708661
YGR241C	0	0	0.1640625
YPL174C	0	0	0.162962962962963
YHR111W	0	0	0.162962962962963
YDR293C	0	0	0.162962962962963
YFL005W	0	0	0.162962962962963
YJL204C	0	0	0.162962962962963
YLR403W	0	0	0.162962962962963
YIL138C	1	0	0.162962962962963
YIL068C	0	0	0.161764705882353
YIL149C	0	0	0.160583941605839
YER149C	0	0	0.159420289855072
YMR179W	0	0	0.158273381294964
YDR351W	0	0	0.157142857142857
YMR055C	0	0	0.156028368794326
YJL029C	0	0	0.154929577464789
YBL047C	0	0	0.153846153846154
YLR386W	0	0	0.152777777777778
YGR092W	0	0	0.151724137931034
YPL032C	0	0	0.150684931506849
YPR032W	0	0	0.149659863945578
YIL106W	0	0	0.148648648648649
YDR251W	0	0	0.147651006711409
YDR150W	0	0	0.146666666666667
YNL267W	0	0	0.145695364238411
YMR192W	0	0	0.144736842105263
YDL117W	0	0	0.143790849673203
YOR035C	0	0	0.142857142857143
YLR187W	0	1	0.142857142857143
YHR149C	0	1	0.142857142857143
YJR090C	0	0	0.141935483870968
YLR314C	0	0	0.141025641025641
YIL095W	0	0	0.140127388535032
YGL150C	0	0	0.139240506329114
YCR065W	0	0	0.138364779874214
YGR009C	0	0	0.1375
YNL078W	0	0	0.136645962732919
YJL192C	0	0	0.135802469135802
YLR103C	0	0	0.134969325153374
YIL034C	0	0	0.134502923976608
YKL079W	0	0	0.134502923976608
YPR119W	0	0	0.134502923976608
YGR078C	0	0	0.134502923976608
YOL012C	0	0	0.134502923976608
YKL092C	0	0	0.134502923976608
YMR139W	0	0	0.134502923976608
YBR267W	1	0	0.134502923976608
YMR307W	0	0	0.133720930232558
YKL104C	0	0	0.132947976878613
YOR330C	0	0	0.132183908045977
YNL153C	0	0	0.131428571428571
YMR032W	0	0	0.130681818181818
YKL126W	0	0	0.129943502824859
YLR398C	0	0	0.129213483146067
YAR014C	0	0	0.128491620111732
YDR170C	0	0	0.127777777777778
YEL003W	0	0	0.12707182320442
YGL106W	0	0	0.126373626373626
YGR270W	0	0	0.12568306010929
YHR161C	0	0	0.125
YDL028C	0	0	0.124324324324324
YKL135C	0	0	0.123655913978495
YBR059C	0	0	0.122994652406417
YHR152W	0	0	0.122340425531915
YPL153C	0	0	0.121693121693122
YJR092W	0	0	0.121052631578947
YJL115W	0	0	0.120418848167539
YJL020C	0	0	0.119791666666667
YLR410W	0	0	0.119170984455959
YDR225W	0	0	0.118556701030928
YDR388W	0	0	0.118226600985222
YDR103W	0	0	0.118226600985222
YPL249C	0	0	0.118226600985222
YMR294W	0	0	0.118226600985222
YBR260C	0	0	0.118226600985222
YML094W	0	0	0.118226600985222
YIL123W	0	0	0.118226600985222
YGL195W	0	0	0.118226600985222
YKL046C	1	0	0.118226600985222
YMR078C	0	0	0.117647058823529
YDR477W	0	0	0.117073170731707
YPL163C	0	0	0.116504854368932
YPR040W	0	0	0.115942028985507
YJL158C	0	0	0.115384615384615
YAL026C	0	0	0.114832535885167
YHR082C	0	0	0.114285714285714
YKR028W	0	0	0.113744075829384
YBR109C	0	0	0.113207547169811
YER032W	0	0	0.112676056338028
YBR234C	0	0	0.11214953271028
YPR028W	0	0	0.111627906976744
YJL194W	0	0	0.111111111111111
YPL255W	0	0	0.110599078341014
YGR238C	0	0	0.110091743119266
YDL003W	0	0	0.10958904109589
YFL037W	0	0	0.109090909090909
YLR310C	0	0	0.108597285067873
YMR216C	0	0	0.108108108108108
YJL005W	0	0	0.10762331838565
YNL192W	0	0	0.107142857142857
YNR049C	0	0	0.106666666666667
YDR424C	0	0	0.106194690265487
YGL151W	0	0	0.105726872246696
YPR080W	0	0	0.105263157894737
YBR118W	0	0	0.104803493449782
YNL091W	0	0	0.104347826086957
YKL203C	0	0	0.103896103896104
YGR240C	0	0	0.103448275862069
YBR158W	0	0	0.103004291845494
YNL020C	0	0	0.102564102564103
YDL146W	0	1	0.102564102564103
YOR304C-A	0	1	0.102564102564103
YEL013W	0	0	0.102127659574468
YJR053W	0	0	0.101694915254237
YHR118C	0	0	0.10126582278481
YPL180W	0	0	0.100840336134454
YPL155C	0	0	0.100418410041841
YFL008W	0	0	0.1
YLR084C	0	0	0.1
YPL150W	0	1	0.1
YNR031C	0	0	0.1
YGL116W	0	0	0.1
YJR009C	0	0	0.1
YOL062C	0	0	0.1
YGL207W	0	0	0.1
YBL003C	0	0	0.1
YGL216W	0	0	0.1
YPL221W	0	0	0.1
YPR122W	0	0	0.1
YBL034C	0	0	0.1
YPR141C	0	0	0.1
YML027W	0	0	0.1
YMR036C	0	0	0.1
YAR019C	0	0	0.1
YDR159W	0	0	0.1
YHR103W	0	0	0.1
YER027C	0	0	0.1
YGR070W	1	0	0.1
YKR020W	1	0	0.1
YCL063W	0	0	0.0996168582375479
YLR262C	0	0	0.099236641221374
YFR040W	0	0	0.0988593155893536
YBR102C	0	0	0.0984848484848485
YNL273W	0	0	0.0981132075471698
YDR356W	0	0	0.0977443609022556
YAL040C	0	0	0.0973782771535581
YOR367W	0	0	0.0970149253731343
YDR484W	0	0	0.0966542750929368
YGL086W	0	0	0.0962962962962963
YHR084W	0	0	0.0959409594095941
YPL086C	0	0	0.0955882352941176
YGL241W	0	0	0.0952380952380952
YGL179C	0	0	0.0948905109489051
YMR312W	0	0	0.0945454545454545
YJL099W	0	0	0.0942028985507246
YGL155W	0	0	0.0938628158844765
YOL007C	0	1	0.0938628158844765
YGL206C	0	0	0.0935251798561151
YKL007W	0	0	0.0931899641577061
YPL208W	0	0	0.0928571428571429
YDL058W	0	0	0.0925266903914591
YDR381W	0	0	0.0921985815602837
YNL127W	0	0	0.0918727915194346
YLR006C	0	0	0.0915492957746479
YJR075W	0	0	0.0912280701754386
YKR054C	0	0	0.0909090909090909
YNL309W	0	0	0.0905923344947735
YLR190W	0	0	0.0902777777777778
YGR192C	0	0	0.0899653979238754
YPL209C	0	0	0.0896551724137931
YER177W	0	0	0.0893470790378007
YDR422C	0	0	0.089041095890411
YOL070C	0	1	0.089041095890411
YLR313C	0	0	0.0887372013651877
YDR027C	0	0	0.0884353741496599
YOR171C	0	0	0.088135593220339
YOR112W	0	0	0.0878378378378378
YGR189C	0	0	0.0875420875420875
YDR501W	0	0	0.087248322147651
YGR166W	0	0	0.0869565217391304
YGL203C	0	0	0.0866666666666667
YJL176C	0	0	0.0863787375415282
YDL178W	0	0	0.0860927152317881
YPR120C	0	0	0.0858085808580858
YCR038C	0	0	0.0855263157894737
YHR191C	0	0	0.0852459016393443
YFL047W	0	0	0.0849673202614379
YDR054C	0	0	0.0846905537459283
YGL163C	0	0	0.0844155844155844
YPR088C	0	0	0.0841423948220065
YAR007C	0	0	0.0838709677419355
YGR041W	0	0	0.0836012861736334
YLR373C	0	0	0.0833333333333333
YPR188C	0	0	0.0830670926517572
YGR218W	0	0	0.0828025477707006
YMR198W	0	0	0.0825396825396825
YNL257C	0	0	0.0822784810126582
YLR309C	0	0	0.082018927444795
YAL038W	0	0	0.0817610062893082
YML035C	0	0	0.0815047021943574
YLR039C	0	0	0.08125
YGL168W	0	0	0.0809968847352025
YHR205W	0	0	0.0807453416149068
YOR026W	0	0	0.0804953560371517
YCR091W	0	0	0.0802469135802469
YNL287W	0	0	0.08
YKL045W	0	0	0.0797546012269939
YER136W	0	0	0.0795107033639144
YMR299C	0	0	0.0792682926829268
YOR322C	0	0	0.0790273556231003
YLL050C	0	0	0.0787878787878788
YPL240C	0	0	0.0785498489425982
YPR159W	0	0	0.0783132530120482
YOR269W	0	0	0.0780780780780781
YNL209W	0	0	0.0778443113772455
YOR349W	0	0	0.0776119402985075
YPL195W	0	0	0.0773809523809524
YER133W	0	0	0.0771513353115727
YML064C	0	0	0.0769230769230769
YCL014W	0	0	0.0766961651917404
YOR134W	0	0	0.0764705882352941
YOL036W	0	1	0.0764705882352941
YPL158C	0	1	0.0764705882352941
YJL165C	0	0	0.0762463343108504
YFL034W	0	1	0.0762463343108504
YLL024C	0	0	0.0760233918128655
YKL108W	0	0	0.075801749271137
YGL211W	0	0	0.0755813953488372
YCR030C	0	1	0.0755813953488372
YAL013W	0	0	0.0753623188405797
YLL043W	0	0	0.0751445086705202
YOR247W	0	0	0.0749279538904899
YER118C	0	0	0.0747126436781609
YHL003C	0	0	0.0744985673352436
YJL074C	0	0	0.0742857142857143
YBR133C	0	0	0.0741758241758242
YGR135W	0	0	0.0741758241758242
YDR141C	0	0	0.0741758241758242
YLR206W	0	0	0.0741758241758242
YBR009C	0	0	0.0741758241758242
YOR264W	0	1	0.0741758241758242
YLL022C	0	0	0.0741758241758242
YBL037W	0	0	0.0741758241758242
YDL127W	0	0	0.0741758241758242
YJL186W	0	0	0.0741758241758242
YER018C	0	0	0.0741758241758242
YPR161C	0	0	0.0741758241758242
YJL157C	0	0	0.0741758241758242
YPL116W	0	0	0.0741758241758242
YGR221C	1	0	0.0741758241758242
YGR170W	0	0	0.073972602739726
YFL036W	0	0	0.0737704918032787
YNL118C	0	0	0.0735694822888283
YGR245C	0	0	0.0733695652173913
YKL179C	0	0	0.0731707317073171
YDL056W	0	0	0.072972972972973
YMR092C	0	0	0.0727762803234501
YLL014W	0	1	0.0727762803234501
YHR129C	0	0	0.0725806451612903
YDL159W	0	0	0.0723860589812333
YGL167C	0	0	0.072192513368984
YNL258C	0	0	0.072
YNL119W	0	0	0.0718085106382979
YJR031C	0	0	0.0716180371352785
YJL128C	0	0	0.0714285714285714
YGR047C	0	0	0.0712401055408971
YCR088W	0	0	0.0710526315789474
YDR310C	0	0	0.0708661417322835
YLR429W	0	0	0.0706806282722513
YDL145C	0	0	0.0704960835509138
YIL031W	0	0	0.0703125
YDR028C	0	0	0.0701298701298701
YMR218C	0	0	0.0699481865284974
YOR195W	0	0	0.0697674418604651
YGR279C	0	0	0.0695876288659794
YGR032W	0	0	0.0694087403598972
YDR407C	0	0	0.0692307692307692
YJR138W	0	1	0.0692307692307692
YPR042C	0	0	0.0690537084398977
YGL208W	0	0	0.0688775510204082
YOR239W	0	0	0.0687022900763359
YCR093W	0	0	0.0685279187817259
YML115C	0	0	0.0683544303797468
YNL236W	0	0	0.0681818181818182
YML038C	0	0	0.0680100755667506
YPR018W	0	0	0.0678391959798995
YIL128W	0	0	0.0676691729323308
YFR024C-A	0	0	0.0675
YJL134W	0	0	0.0673316708229426
YPL101W	0	0	0.0671641791044776
YOR045W	0	0	0.0669975186104218
YMR144W	0	1	0.0669975186104218
YDR093W	0	0	0.0668316831683168
YBR041W	0	0	0.0666666666666667
YJR059W	0	0	0.0665024630541872
YJL129C	0	0	0.0663390663390663
YKL032C	0	0	0.0661764705882353
YOR216C	0	0	0.0660146699266504
YNL041C	0	0	0.0658536585365854
YGR096W	0	0	0.0656934306569343
YHR102W	0	0	0.0655339805825243
YIR033W	0	0	0.0653753026634383
YKR100C	0	0	0.0652173913043478
YHR132C	0	0	0.0650602409638554
YBR162C	0	0	0.0649038461538462
YDR122W	0	0	0.0647482014388489
YJR058C	0	0	0.0645933014354067
YDR488C	0	0	0.0644391408114559
YPL140C	0	0	0.0642857142857143
YHR197W	0	0	0.0641330166270784
YDR468C	0	0	0.0639810426540284
YER122C	0	0	0.0638297872340425
YGR281W	0	0	0.0636792452830189
YKL189W	0	0	0.0635294117647059
YJL077C	0	1	0.0635294117647059
YLR210W	0	0	0.0633802816901408
YIR006C	0	0	0.063231850117096
YOL018C	0	0	0.0630841121495327
YDR304C	0	1	0.0630841121495327
YAR008W	0	0	0.0629370629370629
YKR014C	0	0	0.0627906976744186
YBR130C	0	0	0.0626450116009281
YGL044C	0	0	0.0625
YAL005C	0	0	0.0623556581986143
YLR131C	0	0	0.0622119815668203
YDR189W	0	0	0.0620689655172414
YDR264C	0	0	0.0619266055045872
YNL023C	0	1	0.0619266055045872
YNL138W	0	0	0.0617848970251716
YNL090W	0	0	0.0616438356164384
YGL173C	0	0	0.061503416856492
YLR065C	0	1	0.061503416856492
YDR017C	0	0	0.0613636363636364
YOR296W	0	1	0.0613636363636364
YAL056W	0	0	0.0612244897959184
YLR087C	0	0	0.0610859728506787
YGR040W	0	0	0.0609480812641084
YDR283C	0	0	0.0608108108108108
YNL154C	0	0	0.0606741573033708
YGL063W	0	0	0.0605381165919283
YDR126W	0	0	0.0604026845637584
YAL043C	0	0	0.0602678571428571
YJL098W	0	0	0.0601336302895323
YJL013C	0	0	0.06
YBR171W	0	0	0.0598669623059867
YPL124W	0	0	0.0597345132743363
YHR153C	0	0	0.0596026490066225
YDR113C	0	0	0.0594713656387665
YNL094W	0	0	0.0593406593406593
YOL145C	0	0	0.0592105263157895
YML126C	0	0	0.0590809628008753
YOL100W	0	0	0.0589519650655022
YKL166C	0	0	0.0588235294117647
YNR047W	0	0	0.058695652173913
YDR348C	0	1	0.058695652173913
YGL095C	0	0	0.0585683297180043
YPL267W	0	0	0.0584415584415584
YNL312W	0	0	0.0583153347732181
YCL027W	0	0	0.0581896551724138
YDR208W	0	0	0.0580645161290323
YJL047C	0	0	0.0579399141630901
YOR160W	0	0	0.0578158458244111
YBR080C	0	0	0.0576923076923077
YNL262W	0	0	0.0575692963752665
YPL066W	0	1	0.0575692963752665
YKL168C	0	1	0.0575692963752665
YPR029C	0	0	0.0574468085106383
YPR019W	0	0	0.0573248407643312
YFR013W	0	0	0.0572033898305085
YLR248W	0	0	0.0570824524312896
YPL259C	0	0	0.0569620253164557
YML059C	0	0	0.0568421052631579
YFR018C	0	1	0.0568421052631579
YPL085W	0	0	0.0567226890756303
YGR109C	0	0	0.0566037735849057
YHR115C	0	0	0.0564853556485356
YDL019C	0	0	0.0563674321503132
YHR186C	0	0	0.05625
YNL102W	0	0	0.0561330561330561
YDR326C	0	0	0.0560165975103734
YKR095W	0	0	0.0559006211180124
YHR135C	0	0	0.0557851239669422
YMR076C	0	0	0.0556701030927835
YOL110W	0	0	0.0555555555555556
YOR275C	0	0	0.0554414784394251
YDL101C	0	0	0.055327868852459
YHR098C	0	0	0.0552147239263804
YPR131C	0	0	0.0551020408163265
YOL017W	0	0	0.054989816700611
YOR233W	0	0	0.0548780487804878
YBL051C	0	0	0.0547667342799189
YDL164C	0	0	0.0546558704453441
YLL004W	0	0	0.0545454545454545
YDR435C	0	0	0.0544354838709677
YPL045W	0	0	0.0543259557344064
YPL020C	0	0	0.0542168674698795
YDR081C	0	0	0.0541082164328657
YDR062W	0	0	0.054
YPR124W	0	0	0.0538922155688623
YKR010C	0	0	0.0537848605577689
YNL116W	0	0	0.0536779324055666
YMR295C	0	1	0.0536779324055666
YIL026C	0	0	0.0535714285714286
YCL016C	0	0	0.0534653465346535
YML101C	0	1	0.0534653465346535
YKR062W	0	0	0.0533596837944664
YBL106C	0	0	0.0532544378698225
YLR277C	0	0	0.0531496062992126
YFL013C	0	0	0.0530451866404715
YLR071C	0	0	0.0529411764705882
YMR070W	0	0	0.0528375733855186
YDR457W	0	0	0.052734375
YOR151C	0	0	0.0526315789473684
YIL112W	0	0	0.0525291828793774
YIL105C	0	0	0.0524271844660194
YLR466W	0	0	0.0523255813953488
YAL027W	0	1	0.0523255813953488
YDR012W	0	0	0.0522243713733075
YNL283C	0	0	0.0521235521235521
YOR114W	0	1	0.0521235521235521
YGL137W	0	0	0.0520231213872832
YIL048W	0	0	0.0519230769230769
YDR523C	0	0	0.0518234165067179
YPL049C	0	0	0.0517241379310345
YMR061W	0	0	0.0516252390057361
YLR086W	0	0	0.0515267175572519
YNL172W	0	0	0.0514285714285714
YGR246C	0	0	0.0513307984790875
YOL090W	0	0	0.0512333965844402
YJR118C	0	0	0.0511363636363636
YOR144C	0	0	0.0510396975425331
YNL139C	0	0	0.0509433962264151
YNL229C	0	0	0.0508474576271186
YJR065C	0	0	0.0507518796992481
YKL010C	0	0	0.050656660412758
YGR271W	0	0	0.050561797752809
YCR059C	0	0	0.0504672897196262
YKL139W	0	0	0.0503731343283582
YPR189W	0	0	0.0502793296089385
YDL132W	0	0	0.050185873605948
YFR051C	0	0	0.0501730103806228
YPL194W	0	0	0.0501730103806228
YGL084C	0	0	0.0501730103806228
YDL006W	0	0	0.0501730103806228
YOL004W	0	0	0.0501730103806228
YGL133W	0	0	0.0501730103806228
YOR273C	0	0	0.0501730103806228
YIL002C	0	0	0.0501730103806228
YML085C	0	0	0.0501730103806228
YPL055C	0	0	0.0501730103806228
YKR022C	0	0	0.0501730103806228
YJL004C	0	0	0.0501730103806228
YNL183C	0	0	0.0501730103806228
YBL042C	0	0	0.0501730103806228
YFL024C	0	0	0.0501730103806228
YPR104C	0	0	0.0501730103806228
YOL011W	0	0	0.0501730103806228
YDR420W	0	0	0.0501730103806228
YNL167C	0	0	0.0501730103806228
YJL164C	0	0	0.0501730103806228
YER132C	0	0	0.0501730103806228
YGR065C	0	0	0.0501730103806228
YEL015W	0	0	0.0501730103806228
YJL203W	0	0	0.0501730103806228
YPR173C	0	0	0.0501730103806228
YMR231W	0	0	0.0501730103806228
YBR070C	0	0	0.0501730103806228
YLR443W	0	0	0.0501730103806228
YLR414C	0	1	0.0501730103806228
YBR179C	0	0	0.0501730103806228
YDL018C	0	0	0.0501730103806228
YDR289C	0	0	0.0501730103806228
YDR334W	0	0	0.0501730103806228
YGL244W	0	0	0.0501730103806228
YNL047C	0	0	0.0501730103806228
YAL020C	1	0	0.0501730103806228
YIL129C	0	0	0.0501730103806228
YDL140C	0	0	0.0501730103806228
YCR077C	0	0	0.0501730103806228
YER022W	0	0	0.0501730103806228
YLR387C	1	1	0.0501730103806228
YNL294C	0	0	0.0500863557858377
YOR329C	0	0	0.05
YLR056W	0	0	0.0499139414802065
YDR301W	0	0	0.0498281786941581
YGL027C	0	0	0.0497427101200686
YOR344C	0	0	0.0496575342465753
YDL143W	0	0	0.0495726495726496
YML016C	0	0	0.0494880546075085
YOL081W	0	0	0.0494037478705281
YER154W	0	0	0.0493197278911565
YIL126W	0	0	0.0492359932088285
YJL167W	0	0	0.0491525423728814
YBR071W	0	1	0.0491525423728814
YKL173W	0	0	0.0490693739424704
YGR217W	0	0	0.0489864864864865
YOR191W	0	0	0.0489038785834739
YKL112W	0	0	0.0488215488215488
YOR327C	0	0	0.0487394957983193
YLR045C	0	0	0.0486577181208054
YLR141W	0	0	0.0485762144053601
YGL094C	0	0	0.048494983277592
YLL054C	0	1	0.048494983277592
YNL059C	0	0	0.0484140233722871
YHL017W	0	1	0.0484140233722871
YML124C	0	0	0.0483333333333333
YOR353C	0	0	0.0482529118136439
YER166W	0	0	0.0481727574750831
YMR163C	0	0	0.0480928689883914
YDR466W	0	0	0.0480132450331126
YMR164C	0	0	0.0479338842975207
YDL226C	0	0	0.0478547854785479
YOR084W	0	0	0.0477759472817133
YPL253C	0	0	0.0476973684210526
YJL108C	0	0	0.0476190476190476
YOL138C	0	0	0.0475409836065574
YBR031W	0	0	0.0474631751227496
YJL039C	0	0	0.0473856209150327
YLR383W	0	0	0.0473083197389886
YPL235W	0	0	0.0472312703583062
YGL077C	0	0	0.0471544715447154
YKR086W	0	0	0.0470779220779221
YDR097C	0	0	0.0470219435736677
YLR096W	0	0	0.0470219435736677
YOR074C	0	0	0.0470219435736677
YOL105C	0	0	0.0470219435736677
YNL061W	0	0	0.0470219435736677
YLL028W	0	0	0.0470219435736677
YML069W	0	0	0.0470219435736677
YNL250W	0	0	0.0470219435736677
YBL060W	0	1	0.0470219435736677
YGL145W	0	0	0.0470219435736677
YEL058W	0	0	0.0470219435736677
YCL061C	0	0	0.0470219435736677
YKR077W	0	1	0.0470219435736677
YMR263W	0	0	0.0470219435736677
YKL020C	0	0	0.0470219435736677
YMR232W	0	0	0.0470219435736677
YER070W	0	0	0.0470219435736677
YOR304W	0	0	0.0470219435736677
YBR083W	0	0	0.0470219435736677
YPL048W	0	0	0.0470219435736677
YER172C	0	0	0.0470219435736677
YPR181C	0	0	0.0470219435736677
YGL200C	0	0	0.0470219435736677
YMR238W	1	0	0.0470219435736677
YBR069C	0	0	0.0469483568075117
YDR303C	0	0	0.046875
YHR206W	0	0	0.046801872074883
YDR335W	0	0	0.0467289719626168
YPL141C	0	1	0.0467289719626168
YHR012W	0	0	0.046656298600311
YOR039W	0	0	0.046583850931677
YLR305C	0	0	0.0465116279069767
YCL037C	0	0	0.0464396284829721
YLR439W	0	0	0.0463678516228748
YJL136C	0	0	0.0462962962962963
YFL033C	0	0	0.0462249614791988
YML102W	0	0	0.0461538461538462
YJR083C	0	0	0.0460829493087558
YOR081C	0	0	0.0460122699386503
YBL016W	0	0	0.0459418070444104
YDR137W	0	0	0.0458715596330275
YLR384C	0	0	0.0458015267175573
YER105C	0	0	0.0457317073170732
YBR078W	0	0	0.045662100456621
YDR145W	0	0	0.0455927051671733
YOR256C	0	0	0.0455235204855842
YDR443C	0	0	0.0454545454545455
YNL084C	0	0	0.0453857791225416
YJL076W	0	0	0.0453172205438066
YKL025C	0	0	0.0452488687782805
YBL011W	0	0	0.0451807228915663
YOR080W	0	0	0.0451127819548872
YBR276C	0	0	0.045045045045045
YNL054W	0	0	0.0449775112443778
YMR058W	0	0	0.0449101796407186
YNL206C	0	0	0.0448430493273543
YNR059W	0	0	0.0447761194029851
YOL066C	0	0	0.0447093889716841
YMR129W	0	0	0.0446428571428571
YOL078W	0	0	0.0445765230312036
YGL021W	0	0	0.0445103857566766
YNL082W	0	0	0.0444444444444444
YPR135W	0	0	0.0443786982248521
YLR381W	0	0	0.0443131462333826
YER124C	0	0	0.0442477876106195
YOR299W	0	0	0.0441826215022091
YOL019W	0	1	0.0441826215022091
YCL029C	0	0	0.0441176470588235
YOR208W	0	0	0.0440528634361234
YGR191W	0	0	0.0439882697947214
YKR013W	0	1	0.0439882697947214
YDR261C	0	0	0.0439238653001464
YIL008W	0	0	0.043859649122807
YLR182W	0	0	0.0437956204379562
YEL031W	0	0	0.043731778425656
YDR245W	0	0	0.0436681222707424
YLR418C	0	0	0.0436046511627907
YOR189W	0	1	0.0436046511627907
YER125W	0	0	0.0435413642960813
YLR183C	0	0	0.0434782608695652
YER019W	0	0	0.0434153400868307
YIL135C	0	0	0.0433526011560694
YKL190W	0	0	0.0432900432900433
YPR175W	0	0	0.0432276657060519
YGL093W	0	0	0.0431654676258993
YIL094C	0	0	0.0431034482758621
YPL026C	0	0	0.0430416068866571
YHR090C	0	0	0.0429799426934097
YOR043W	0	0	0.0429184549356223
YDR033W	0	1	0.0429184549356223
YLR110C	0	0	0.0428571428571429
YMR042W	0	0	0.0427960057061341
YDR007W	0	0	0.0427350427350427
YJR050W	0	0	0.042674253200569
YKL042W	0	0	0.0426136363636364
YBL071W-A	0	0	0.0425531914893617
YKR089C	0	0	0.0424929178470255
YAR018C	0	0	0.0424328147100424
YOR162C	0	0	0.0423728813559322
YNL300W	0	1	0.0423728813559322
YNL068C	0	0	0.0423131170662905
YCR092C	0	0	0.0422535211267606
YML117W	0	0	0.0421940928270042
YJR091C	0	0	0.0421348314606742
YGR080W	0	0	0.0420757363253857
YOL016C	0	0	0.0420168067226891
YER095W	0	0	0.041958041958042
YLR119W	0	0	0.0418994413407821
YLR102C	0	0	0.0418410041841004
YFL025C	0	0	0.0417827298050139
YPL145C	0	0	0.0417246175243394
YGR261C	0	0	0.0416666666666667
YER164W	0	0	0.0416088765603329
YKR096W	0	1	0.0416088765603329
YCR067C	0	0	0.0415512465373961
YCL008C	0	0	0.04149377593361
YKR055W	0	0	0.0414364640883978
YDR238C	0	0	0.0413793103448276
YJL174W	0	0	0.0413223140495868
YFR016C	0	1	0.0413223140495868
YLL038C	0	0	0.0412654745529574
YMR237W	0	0	0.0412087912087912
YMR292W	0	0	0.0411522633744856
YJL183W	0	0	0.0410958904109589
YLR085C	0	0	0.0410396716826265
YGL124C	0	0	0.040983606557377
YLL049W	0	1	0.040983606557377
YLR189C	0	0	0.0409276944065484
YMR222C	0	1	0.0409276944065484
YBR088C	0	0	0.0408719346049046
YFR028C	0	0	0.0408163265306122
YIL154C	0	0	0.0407608695652174
YJR066W	0	0	0.0407055630936228
YMR200W	0	0	0.040650406504065
YJL094C	0	0	0.040595399188092
YKL049C	0	0	0.0405405405405405
YOR104W	0	1	0.0405405405405405
YDR212W	0	0	0.0404858299595142
YMR186W	0	0	0.0404312668463612
YMR266W	0	0	0.0403768506056528
YBL017C	0	0	0.0403225806451613
YMR212C	0	0	0.0402684563758389
YKL207W	0	1	0.0402684563758389
YDR077W	0	0	0.0402144772117962
YMR138W	0	0	0.0401606425702811
YFL029C	0	0	0.0401069518716578
YPL036W	0	0	0.0400534045393858
YGR178C	0	0	0.04
YGR003W	0	0	0.0399467376830892
YLR396C	0	0	0.0398936170212766
YLL008W	0	0	0.0398406374501992
YDR182W	0	0	0.0397877984084881
YLR138W	0	0	0.0397350993377483
YLR196W	0	0	0.0396825396825397
YGR087C	0	0	0.0396301188903567
YDR461W	0	0	0.0395778364116095
YPL176C	0	0	0.0395256916996047
YKL038W	0	0	0.0394736842105263
YPL082C	0	0	0.0394218134034166
YLR116W	0	0	0.0393700787401575
YOR360C	0	0	0.0393184796854522
YNR023W	0	0	0.0392670157068063
YOR109W	0	0	0.0392156862745098
YKR072C	0	0	0.0391644908616188
YPR105C	0	0	0.0391134289439374
YKR061W	0	0	0.0390625
YGR103W	0	0	0.0390117035110533
YLR208W	0	0	0.038961038961039
YDL077C	0	0	0.0389105058365759
YBR095C	0	0	0.038860103626943
YNL307C	0	0	0.0388098318240621
YIL147C	0	0	0.0387596899224806
YBL088C	0	0	0.0387096774193548
YMR048W	0	0	0.038659793814433
YMR291W	0	1	0.038659793814433
YDL161W	0	0	0.0386100386100386
YPR072W	0	0	0.038560411311054
YMR223W	0	0	0.0385109114249037
YBR054W	0	1	0.0385109114249037
YPR164W	0	0	0.0384615384615385
YNL238W	0	0	0.0384122919334187
YAL025C	0	0	0.0383631713554987
YKL161C	0	1	0.0383631713554987
YEL025C	0	1	0.0383631713554987
YMR094W	0	0	0.0383141762452107
YJL081C	0	0	0.038265306122449
YNL201C	0	0	0.0382165605095541
YPL052W	0	0	0.0381679389312977
YNL107W	0	0	0.0381194409148666
YOR265W	0	0	0.0380710659898477
YKL113C	0	0	0.0380228136882129
YMR277W	0	0	0.0379746835443038
YJL084C	0	1	0.0379746835443038
YDR485C	0	0	0.0379266750948167
YLR114C	0	0	0.0378787878787879
YHL034C	0	0	0.0378310214375788
YGR184C	0	0	0.0377833753148615
YOR099W	0	0	0.0377358490566038
YER023W	0	0	0.0376884422110553
YGL178W	0	0	0.0376411543287327
YKL116C	0	0	0.037593984962406
YLR363C	0	0	0.0375469336670839
YAL011W	0	0	0.0375
YLR368W	0	0	0.0374531835205993
YML061C	0	0	0.0374064837905237
YKR019C	0	0	0.037359900373599
YPL008W	0	0	0.0373134328358209
YPL083C	0	0	0.0372670807453416
YGL253W	0	0	0.0372208436724566
YBR196C	0	0	0.0371747211895911
YNR051C	0	0	0.0371287128712871
YBL084C	0	0	0.0370828182941904
YER094C	0	0	0.037037037037037
YPL065W	0	0	0.0369913686806412
YDR183W	0	0	0.0369458128078818
YNL304W	0	0	0.03690036900369
YDR463W	0	0	0.0368550368550369
YGR089W	0	0	0.0368098159509202
YBL101C	0	0	0.0367647058823529
YBL009W	0	0	0.0367197062423501
YCR042C	0	0	0.0366748166259169
YOR140W	0	0	0.0366300366300366
YPL047W	0	0	0.0365853658536585
YNL323W	0	0	0.0365408038976857
YMR202W	0	0	0.0364963503649635
YBL040C	0	0	0.0364520048602673
YOR372C	0	0	0.0364077669902913
YOR141C	0	1	0.0364077669902913
YER167W	0	0	0.0363636363636364
YLR055C	0	0	0.036319612590799
YPR162C	0	0	0.0362756952841596
YOR332W	0	0	0.036231884057971
YPL075W	0	0	0.0361881785283474
YMR314W	0	0	0.036144578313253
YOR386W	0	0	0.036101083032491
YOR030W	0	0	0.0360576923076923
YNL053W	0	0	0.0360144057623049
YPR078C	0	0	0.0359712230215827
YPL225W	0	1	0.0359712230215827
YBL002W	0	0	0.0359281437125748
YPL203W	0	0	0.0358851674641148
YPL137C	0	0	0.03584229390681
YBR073W	0	0	0.035799522673031
YJL159W	0	0	0.0357568533969011
YPR113W	0	0	0.0357142857142857
YGL158W	0	0	0.0356718192627824
YDL224C	0	0	0.0356294536817102
YKL198C	0	0	0.0355871886120996
YKL028W	0	0	0.0355450236966825
YMR054W	0	0	0.0355029585798817
YBR057C	0	0	0.0354609929078014
YPR070W	0	0	0.0354191263282172
YOR231W	0	0	0.035377358490566
YOR057W	0	0	0.0353356890459364
YDR207C	0	0	0.0352941176470588
YER007W	0	0	0.0352526439482961
YHL009C	0	0	0.0352112676056338
YLR025W	0	0	0.0351699882766706
YJL139C	0	0	0.0351288056206089
YGR157W	0	0	0.0350877192982456
YGL073W	0	0	0.0350467289719626
YBR283C	0	0	0.0350058343057176
YJR045C	0	0	0.034965034965035
YGL130W	0	0	0.0349243306169965
YHR007C	0	0	0.0348837209302326
YPL126W	0	0	0.0348432055749129
YFR027W	0	0	0.0348027842227378
YJL154C	0	0	0.0347624565469293
YDR324C	0	0	0.0347222222222222
YMR176W	0	0	0.0346820809248555
YIL023C	0	0	0.0346420323325635
YDL160C	0	0	0.0346020761245675
YNL004W	0	0	0.0345622119815668
YMR204C	0	0	0.0345224395857307
YFL038C	0	0	0.0344827586206897
YML095C	0	0	0.034443168771527
YBR077C	0	0	0.0344036697247706
YIL062C	0	0	0.0343642611683849
YBR288C	0	0	0.034324942791762
YLR357W	0	0	0.0342857142857143
YOR075W	0	0	0.0342465753424658
YJL140W	0	0	0.0342075256556442
YER003C	0	0	0.0341685649202733
YGR198W	0	0	0.0341296928327645
YNR035C	0	0	0.0340909090909091
YJL101C	0	0	0.0340522133938706
YBR287W	0	1	0.0340522133938706
YBR274W	0	0	0.0340136054421769
YNL097C	0	0	0.0339750849377123
YER006W	0	0	0.0339366515837104
YHR196W	0	0	0.0338983050847458
YIL115C	0	0	0.0338600451467269
YBR011C	0	0	0.0338218714768884
YDR254W	0	0	0.0337837837837838
YJR032W	0	0	0.0337457817772778
YOR070C	0	0	0.0337078651685393
YIL144W	0	0	0.0336700336700337
YKL163W	0	0	0.0336322869955157
YML071C	0	0	0.0335946248600224
YGL008C	0	0	0.0335570469798658
YAR002W	0	0	0.0335195530726257
YKL105C	0	1	0.0335195530726257
YPR054W	0	0	0.0334821428571429
YKL057C	0	0	0.0334448160535117
YER157W	0	0	0.0334075723830735
YDL185W	0	0	0.0333704115684093
YDR052C	0	0	0.0333333333333333
YGR203W	0	1	0.0333333333333333
YBR112C	0	0	0.0332963374028857
YBL035C	0	0	0.0332594235033259
YDL005C	0	0	0.0332225913621262
YOR306C	0	0	0.0331858407079646
YMR089C	0	0	0.0331491712707182
YFL007W	0	0	0.033112582781457
YHR001W	0	0	0.0330760749724366
YDR085C	0	0	0.0330396475770925
YHR184W	0	0	0.033003300330033
YDR495C	0	0	0.032967032967033
YNL180C	0	0	0.0329308452250274
YLL001W	0	0	0.0328947368421053
YPL129W	0	0	0.0328587075575027
YPL040C	0	0	0.0328227571115974
YPL069C	0	0	0.0327868852459016
YEL034W	0	0	0.0327510917030568
YHR005C	0	0	0.0327153762268266
YLL040C	0	0	0.0326797385620915
YPR025C	0	0	0.0326441784548422
YCR012W	0	0	0.0326086956521739
YBR103W	0	0	0.0325732899022801
YOR204W	0	0	0.0325379609544469
YDL137W	0	0	0.0325027085590466
YPR034W	0	0	0.0324675324675325
YMR276W	0	0	0.0324324324324324
YMR306W	0	0	0.0323974082073434
YGL049C	0	0	0.0323624595469256
YBR086C	0	0	0.0323275862068966
YER014W	0	0	0.0322927879440258
YDR224C	0	0	0.032258064516129
YBR231C	0	0	0.0322234156820623
YPR111W	0	0	0.0321888412017167
YKR037C	0	0	0.0321543408360129
YAL032C	0	0	0.0321199143468951
YHR006W	0	0	0.0320855614973262
YMR298W	0	0	0.032051282051282
YML127W	0	0	0.032017075773746
YNL207W	0	0	0.0319829424307036
YGR028W	0	0	0.0319488817891374
YNL222W	0	0	0.0319148936170213
YBR140C	0	0	0.0318809776833156
YER176W	0	0	0.0318471337579618
YBR123C	0	0	0.031813361611877
YPR095C	0	0	0.0317796610169492
YGL113W	0	0	0.0317460317460317
YDR190C	0	0	0.0317124735729387
YMR220W	0	0	0.0316789862724393
YER089C	0	0	0.0316455696202532
YNL085W	0	0	0.0316122233930453
YOR301W	0	0	0.0315789473684211
YLR100W	0	0	0.0315457413249211
YNR067C	0	0	0.0315126050420168
YKL064W	0	0	0.0314795383001049
YDR181C	0	0	0.0314465408805031
YPL018W	0	0	0.031413612565445
YKL176C	0	0	0.0313807531380753
YKR101W	0	0	0.0313479623824451
YLR457C	0	0	0.0313152400835073
YOR089C	0	0	0.0312825860271116
YJR126C	0	0	0.03125
YNL268W	0	0	0.0312174817898023
YPL007C	0	0	0.0311850311850312
YIL033C	0	0	0.0311526479750779
YOL045W	0	0	0.0311203319502075
YJL014W	0	0	0.0310880829015544
YLR032W	0	0	0.031055900621118
YJL106W	0	0	0.031023784901758
YNL044W	0	0	0.0309917355371901
YDL108W	0	0	0.0309597523219814
YMR247C	0	0	0.0309278350515464
YMR316W	0	0	0.0308959835221421
YGL066W	0	0	0.0308641975308642
YIL117C	0	0	0.0308324768756423
YIR022W	0	0	0.0308008213552361
YMR168C	0	0	0.0307692307692308
YMR205C	0	0	0.0307377049180328
YCR073C	0	0	0.0307062436028659
YGL201C	0	0	0.0306748466257669
YOL130W	0	0	0.0306435137895812
YLR256W	0	0	0.0306122448979592
YPL058C	0	0	0.0305810397553517
YOL122C	0	0	0.0305498981670061
YGL240W	0	0	0.0305188199389624
YPL023C	0	0	0.0304878048780488
YAL021C	0	0	0.0304568527918782
YPL149W	0	0	0.0304259634888438
YJL052W	0	0	0.0303951367781155
YOL063C	0	0	0.0303643724696356
YDL234C	0	0	0.0303336703741153
YML041C	0	0	0.0303030303030303
YER144C	0	0	0.0302724520686176
YCR081W	0	0	0.030241935483871
YDR452W	0	0	0.0302114803625378
YPL125W	0	0	0.0301810865191147
YNL106C	0	0	0.0301507537688442
YJR132W	0	0	0.0301204819277108
YOL069W	0	0	0.0300902708124373
YBR275C	0	0	0.030060120240481
YJL141C	0	0	0.03003003003003
YIL005W	0	0	0.03
YOR038C	0	0	0.02997002997003
YDR490C	0	0	0.029940119760479
YFR036W	0	0	0.0299102691924227
YKR057W	0	0	0.0298804780876494
YGL229C	0	0	0.0298507462686567
YHR077C	0	0	0.0298210735586481
YJR015W	0	1	0.0298210735586481
YJR112W	0	0	0.0297914597815293
YGR188C	0	0	0.0297619047619048
YJL110C	0	0	0.0297324083250743
YDR146C	0	0	0.0297029702970297
YBR202W	0	0	0.029673590504451
YOR336W	0	0	0.0296442687747036
YDL112W	0	0	0.0296150049358342
YPL106C	0	0	0.029585798816568
YJL062W	0	0	0.0295566502463054
YOR244W	0	0	0.0295275590551181
YDR211W	0	0	0.0294985250737463
YKR042W	0	0	0.0294695481335953
YGR254W	0	0	0.0294406280667321
YPL089C	0	0	0.0294117647058824
YDL126C	0	0	0.029382957884427
YGR233C	0	0	0.0293542074363992
YFR009W	0	0	0.0293255131964809
YDR545W	0	0	0.029296875
YJL008C	0	0	0.0292682926829268
YNL218W	0	0	0.0292397660818713
YDR285W	0	0	0.0292112950340798
YGR274C	0	0	0.0291828793774319
YOR153W	0	0	0.0291545189504373
YGL061C	0	0	0.029126213592233
YBL056W	0	0	0.02909796314258
YJR089W	0	0	0.0290697674418605
YOR290C	0	0	0.0290416263310745
YJR121W	0	0	0.0290135396518375
YML028W	0	0	0.0289855072463768
YDR363W-A	0	0	0.028957528957529
YIR019C	0	0	0.0289296046287367
YPL022W	0	0	0.0289017341040462
YLR067C	0	0	0.0288739172281039
YFL009W	0	0	0.0288461538461538
YGR134W	0	0	0.0288184438040346
YDR089W	0	0	0.0287907869481766
YDR421W	0	0	0.0287631831255992
YOR165W	0	0	0.028735632183908
YBR286W	0	0	0.0287081339712919
YKL213C	0	0	0.0286806883365201
YOR217W	0	0	0.0286532951289398
YLR033W	0	0	0.0286259541984733
YGL005C	0	0	0.0285986653956149
YKL152C	0	0	0.0285714285714286
YFL048C	0	0	0.0285442435775452
YJR125C	0	0	0.0285171102661597
YDL155W	0	0	0.0284900284900285
YOR362C	0	0	0.0284629981024668
YPR155C	0	0	0.028436018957346
YIL084C	0	0	0.0284090909090909
YCR008W	0	0	0.0283822138126774
YLR139C	0	0	0.0283553875236295
YOR076C	0	0	0.028328611898017
YOL128C	0	0	0.0283018867924528
YAL017W	0	0	0.0282752120640905
YHL031C	0	0	0.0282485875706215
YJL053W	0	0	0.0282220131702728
YEL022W	0	0	0.0281954887218045
YNL051W	0	0	0.028169014084507
YBL023C	0	0	0.0281425891181989
YMR125W	0	0	0.028116213683224
YPL057C	0	0	0.0280898876404494
YJL061W	0	0	0.0280636108512629
YNL062C	0	0	0.0280373831775701
YCL032W	0	0	0.0280112044817927
YMR154C	0	0	0.0279850746268657
YJL173C	0	0	0.0279589934762349
YMR167W	0	0	0.0279329608938547
YDR034C	0	0	0.027906976744186
YKR082W	0	0	0.0278810408921933
YLR370C	0	0	0.0278551532033426
YIL079C	0	0	0.0278293135435993
YMR264W	0	0	0.0278035217794254
YKL157W	0	0	0.0277777777777778
YER093C	0	0	0.0277520814061055
YOL038W	0	0	0.0277264325323475
YLR436C	0	0	0.0277008310249307
YNL158W	0	0	0.0276752767527675
YGR090W	0	0	0.0276497695852535
YFL034C-B	0	0	0.0276243093922652
YML007W	0	0	0.0275988960441582
YOR157C	0	0	0.0275735294117647
YLR292C	0	0	0.0275482093663912
YKL149C	0	0	0.0275229357798165
YBL050W	0	0	0.0274977085242896
YDR156W	0	0	0.0274725274725275
YLL039C	0	0	0.0274473924977127
YGL180W	0	0	0.0274223034734918
YDL113C	0	0	0.0273972602739726
YAL031C	0	0	0.0273722627737226
YLR134W	0	0	0.0273473108477666
YIL036W	0	0	0.0273224043715847
YOR132W	0	0	0.0272975432211101
YAR003W	0	0	0.0272727272727273
YGL099W	0	0	0.0272479564032698
YGR220C	0	0	0.0272232304900181
YOR281C	0	0	0.0271985494106981
YOR267C	0	0	0.0271739130434783
YLR113W	0	0	0.0271493212669683
YKR027W	0	0	0.027124773960217
YMR086W	0	1	0.027124773960217
YLR219W	0	0	0.02710027100271
YLR043C	0	0	0.0270758122743682
YPL283C	0	0	0.0270513976555455
YHR200W	0	0	0.027027027027027
YGR026W	0	1	0.027027027027027
YBR229C	0	0	0.027002700270027
YGL031C	0	0	0.026978417266187
YKL012W	0	0	0.0269541778975741
YHR073W	0	0	0.0269299820466786
YOL051W	0	0	0.0269058295964126
YDL035C	0	0	0.0268817204301075
YCR072C	0	0	0.026857654431513
YGR098C	0	0	0.0268336314847943
YKR003W	0	0	0.0268096514745308
YGR253C	0	0	0.0267857142857143
YKR079C	0	0	0.0267618198037467
YKL096W	0	0	0.0267379679144385
YDL002C	0	0	0.0267141585040071
YGL194C	0	0	0.0266903914590747
YMR145C	0	0	0.0266666666666667
YMR110C	0	0	0.0266429840142096
YNL330C	0	0	0.0266193433895297
YKL209C	0	0	0.0265957446808511
YDR483W	0	0	0.0265721877767936
YJR033C	0	0	0.0265486725663717
YDR205W	0	0	0.026525198938992
YNL221C	0	0	0.0265017667844523
YLR120C	0	0	0.0264783759929391
YOR017W	0	0	0.0264550264550265
YER077C	0	1	0.0264550264550265
YML072C	0	1	0.0264550264550265
YGL045W	0	0	0.026431718061674
YER151C	0	0	0.0264084507042254
YGL246C	0	0	0.0263852242744063
YCL052C	0	0	0.0263620386643234
YJR054W	0	1	0.0263620386643234
YPR086W	0	0	0.0263388937664618
YMR080C	0	0	0.0263157894736842
YBR005W	0	0	0.0262927256792287
YHR174W	0	0	0.0262697022767075
YDR217C	0	0	0.026246719160105
YNL039W	0	0	0.0262237762237762
YKL060C	0	0	0.0262008733624454
YDL033C	0	0	0.0261780104712042
YOR155C	0	0	0.02615518744551
YLR268W	0	0	0.0261324041811847
YGL003C	0	0	0.0261096605744125
YER001W	0	0	0.0260869565217391
YGR282C	0	0	0.0260642919200695
YBR010W	0	0	0.0260416666666667
YBR084C-A	0	0	0.02601908065915
YPL228W	0	0	0.0259965337954939
YPL241C	0	0	0.025974025974026
YMR004W	0	0	0.0259515570934256
YGR046W	0	0	0.0259291270527226
YJL112W	0	0	0.0259067357512953
YLR451W	0	0	0.0258843830888697
YPR023C	0	0	0.0258620689655172
YFR050C	0	0	0.0258397932816537
YPL193W	0	0	0.0258175559380379
YML065W	0	0	0.0257953568357696
YBL063W	0	0	0.0257731958762887
YDR473C	0	0	0.0257510729613734
YMR012W	0	0	0.0257289879931389
YOR279C	0	0	0.025706940874036
YNL087W	0	1	0.025706940874036
YDR050C	0	0	0.0256849315068493
YMR303C	0	0	0.0256629597946963
YLR389C	0	0	0.0256410256410256
YKL052C	0	0	0.0256191289496157
YLR194C	0	0	0.0255972696245734
YBR127C	0	0	0.0255754475703325
YPR036W	0	0	0.0255536626916525
YKL182W	0	0	0.025531914893617
YDR072C	0	0	0.0255102040816327
YIL078W	0	0	0.0254885301614274
YPL210C	0	0	0.0254668930390492
YOR023C	0	0	0.0254452926208651
YOL034W	0	0	0.0254237288135593
YHL002W	0	0	0.0254022015241321
YAL022C	0	0	0.0253807106598985
YDL157C	0	1	0.0253807106598985
YIL075C	0	0	0.0253592561284869
YOL133W	0	0	0.0253378378378378
YKL013C	0	0	0.0253164556962025
YNL003C	0	0	0.0252951096121417
YDR196C	0	0	0.025273799494524
YGR033C	0	0	0.0252525252525253
YKR002W	0	0	0.0252312867956266
YNL329C	0	0	0.0252100840336134
YLL015W	0	0	0.0251889168765743
YNL261W	0	0	0.0251677852348993
YBR272C	0	0	0.0251466890192791
YDR392W	0	0	0.0251256281407035
YKL088W	0	0	0.0251046025104603
YCR036W	0	0	0.0250836120401338
YCR044C	0	0	0.025062656641604
YER040W	0	0	0.0250417362270451
YNL121C	0	0	0.0250208507089241
YOL003C	0	0	0.025
YCR033W	0	0	0.0249791840133222
YPL254W	0	0	0.0249584026622296
YBR168W	0	0	0.0249376558603491
YER123W	0	0	0.0249169435215947
YHR165C	0	0	0.024896265560166
YBL008W	0	0	0.0248756218905473
YDL231C	0	0	0.0248550124275062
YAL001C	0	0	0.0248344370860927
YDL191W	0	0	0.0248138957816377
YDL039C	0	0	0.0247933884297521
YDR318W	0	0	0.0247729149463254
YBR198C	0	0	0.0247524752475248
YIL121W	0	0	0.0247320692497939
YHR086W	0	0	0.0247116968698517
YHR172W	0	0	0.0246913580246914
YNR041C	0	0	0.0246710526315789
YBR049C	0	0	0.0246507806080526
YLR212C	0	0	0.0246305418719212
YIL037C	0	0	0.0246103363412633
YDR325W	0	0	0.0245901639344262
YIL108W	0	1	0.0245901639344262
YLR424W	0	0	0.0245700245700246
YBL014C	0	0	0.0245499181669394
YNL288W	0	0	0.0245298446443173
YDR292C	0	0	0.0245098039215686
YLR079W	0	0	0.0244897959183673
YDR456W	0	0	0.0244698205546493
YDR393W	0	0	0.0244498777506112
YGR013W	0	0	0.0244299674267101
YER173W	0	0	0.0244100895036615
YKL124W	0	0	0.024390243902439
YMR183C	0	0	0.0243704305442729
YOL009C	0	0	0.0243506493506494
YBR245C	0	0	0.024330900243309
YDL074C	0	0	0.0243111831442464
YMR197C	0	0	0.0242914979757085
YLL035W	0	0	0.0242718446601942
YPR046W	0	0	0.0242522231204527
YJR142W	0	1	0.0242522231204527
YOR103C	0	0	0.024232633279483
YPR103W	0	0	0.0242130750605327
YBR081C	0	0	0.0241935483870968
YKR091W	0	0	0.024174053182917
YLR372W	0	0	0.0241545893719807
YOL123W	0	0	0.0241351568785197
YLR237W	0	0	0.0241157556270096
YDR372C	0	0	0.0240963855421687
YBR215W	0	0	0.0240770465489567
YOL077C	0	0	0.0240577385725742
YIL070C	0	0	0.0240384615384615
YAL009W	0	0	0.0240192153722978
YGR004W	0	0	0.024
YLR433C	0	0	0.0239808153477218
YOR066W	0	1	0.0239808153477218
YPR112C	0	0	0.023961661341853
YBR289W	0	0	0.0239425379090184
YLR288C	0	0	0.0239234449760766
YDR227W	0	0	0.0239043824701195
YNL071W	0	0	0.0238853503184713
YNL007C	0	0	0.0238663484486874
YLR452C	0	0	0.0238473767885533
YGL011C	0	0	0.0238284352660842
YAL039C	0	0	0.0238095238095238
YCR028C	0	0	0.0237906423473434
YIL131C	0	0	0.0237717908082409
YDR486C	0	0	0.0237529691211401
YDR489W	0	0	0.0237341772151899
YGR099W	0	0	0.0237154150197628
YHR114W	0	0	0.023696682464455
YJL130C	0	0	0.0236779794790845
YDR176W	0	0	0.0236593059936909
YPL051W	0	0	0.0236406619385343
YDR005C	0	0	0.0236220472440945
YMR149W	0	0	0.02360346184107
YMR037C	0	0	0.0235849056603774
YLR106C	0	0	0.02356637863315
YMR207C	0	0	0.0235478806907378
YIL007C	0	0	0.0235294117647059
YNL227C	0	0	0.0235109717868339
YDR519W	0	1	0.0235109717868339
YMR072W	0	0	0.0234925606891151
YKL178C	0	0	0.0234741784037559
YGR195W	0	0	0.0234558248631744
YPL053C	0	0	0.0234375
YMR060C	0	0	0.0234192037470726
YMR116C	0	0	0.0234009360374415
YMR214W	0	0	0.0233826968043648
YMR224C	0	0	0.0233644859813084
YJL092W	0	0	0.0233463035019455
YEL036C	0	0	0.0233281493001555
YDR108W	0	0	0.0233100233100233
YHR058C	0	0	0.0232919254658385
YLR226W	0	0	0.0232738557020946
YBR016W	0	0	0.0232558139534884
YDR099W	0	0	0.0232378001549187
YNR013C	0	0	0.0232198142414861
YIL109C	0	0	0.0232018561484919
YGR212W	0	0	0.0231839258114374
YGR167W	0	0	0.0231660231660232
YNR044W	0	0	0.0231481481481481
YGL019W	0	0	0.023130300693909
YKL196C	0	0	0.0231124807395994
YBR107C	0	0	0.023094688221709
YMR162C	0	0	0.0230769230769231
YNR055C	0	0	0.0230591852421214
YDR320C	0	0	0.0230414746543779
YLR320W	0	0	0.0230237912509593
YGR130C	0	1	0.0230237912509593
YGL006W	0	0	0.0230061349693252
YBL024W	0	0	0.0229885057471264
YMR128W	0	0	0.0229709035222052
YNL275W	0	0	0.0229533282325937
YOR241W	0	0	0.0229357798165138
YKL009W	0	0	0.0229182582123759
YER152C	0	1	0.0229182582123759
YGR216C	0	0	0.0229007633587786
YNL010W	0	1	0.0229007633587786
YBR110W	0	0	0.022883295194508
YPR183W	0	0	0.0228658536585366
YAR050W	0	0	0.0228484386900229
YIL142W	0	0	0.0228310502283105
YBR072W	0	0	0.0228136882129278
YBR055C	0	0	0.0227963525835866
YBL074C	0	0	0.0227790432801822
YNL141W	0	0	0.0227617602427921
YCR034W	0	0	0.0227445034116755
YGL025C	0	0	0.0227272727272727
YAR015W	0	0	0.0227100681302044
YML012W	0	0	0.0226928895612708
YEL043W	0	1	0.0226928895612708
YBR043C	0	0	0.0226757369614512
YJR060W	0	0	0.0226586102719033
YBL091C	0	0	0.0226415094339623
YCR084C	0	0	0.0226244343891403
YKR068C	0	0	0.0226073850791258
YBR279W	0	0	0.0225903614457831
YML060W	0	0	0.0225733634311512
YML067C	0	0	0.0225563909774436
YNL027W	0	0	0.0225394440270473
YOR093C	0	1	0.0225394440270473
YPL084W	0	0	0.0225225225225225
YHR188C	0	0	0.0225056264066016
YPR017C	0	0	0.0224887556221889
YNL058C	0	1	0.0224887556221889
YIL021W	0	0	0.0224719101123595
YIR023W	0	0	0.0224550898203593
YBR180W	0	0	0.0224382946896036
YBR199W	0	0	0.0224215246636771
YLR019W	0	0	0.0224047796863331
YLR324W	0	0	0.0223880597014925
YER068W	0	0	0.0223713646532438
YKL056C	0	0	0.022354694485842
YBR131W	0	0	0.0223380491437081
YOR371C	0	0	0.0223214285714286
YGL242C	0	1	0.0223214285714286
YBR172C	0	0	0.0223048327137546
YPR024W	0	0	0.0222882615156018
YLR427W	0	0	0.022271714922049
YHR146W	0	1	0.022271714922049
YKL081W	0	0	0.0222551928783383
YOR385W	0	1	0.0222551928783383
YDR065W	0	0	0.022238695329874
YOR209C	0	0	0.0222222222222222
YGR132C	0	0	0.0222057735011103
YML111W	0	0	0.022189349112426
YNL232W	0	0	0.0221729490022173
YCL054W	0	0	0.0221565731166913
YDR328C	0	0	0.022140221402214
YDR080W	0	0	0.0221238938053097
YDR201W	0	0	0.0221075902726603
YPL078C	0	0	0.0220913107511046
YJR088C	0	1	0.0220913107511046
YBL054W	0	0	0.022075055187638
YKL197C	0	0	0.0220588235294118
YDL190C	0	0	0.0220426157237326
YBR034C	0	0	0.0220264317180617
YOR266W	0	0	0.0220102714600147
YGL098W	0	0	0.0219941348973607
YOR270C	0	0	0.021978021978022
YDR165W	0	0	0.0219619326500732
YDL103C	0	0	0.021945866861741
YDL100C	0	0	0.0219298245614035
YJL209W	0	0	0.0219138056975895
YNL202W	0	0	0.0218978102189781
YCL011C	0	0	0.0218818380743982
YGR231C	0	0	0.021865889212828
YNR039C	0	0	0.021849963583394
YGL092W	0	0	0.0218340611353712
YDR210W	0	1	0.0218340611353712
YKL073W	0	0	0.0218181818181818
YGL212W	0	0	0.0218023255813953
YJL146W	0	0	0.0217864923747277
YHL030W	0	0	0.0217706821480406
YDR235W	0	0	0.0217548948513416
YKR102W	0	0	0.0217391304347826
YBL036C	0	0	0.0217233888486604
YPL016W	0	0	0.0217076700434153
YNL045W	0	0	0.0216919739696312
YBL005W	0	0	0.0216763005780347
YKL184W	0	0	0.0216606498194946
YNL164C	0	0	0.0216450216450216
YDL017W	0	0	0.0216294160057678
YGR122W	0	0	0.0216138328530259
YBL022C	0	0	0.0215982721382289
YHR190W	0	0	0.0215827338129496
YCL055W	0	0	0.0215672178289001
YLR095C	0	0	0.021551724137931
YOR312C	0	0	0.0215362526920316
YOR350C	0	1	0.0215362526920316
YKL015W	0	0	0.0215208034433286
YJR117W	0	0	0.021505376344086
YEL041W	0	0	0.0214899713467049
YBR022W	0	0	0.0214745884037223
YDR206W	0	0	0.0214592274678112
YIL091C	0	1	0.0214592274678112
YDR153C	0	0	0.0214438884917798
YBR060C	0	0	0.0214285714285714
YLR129W	0	0	0.0214132762312634
YOL021C	0	0	0.021398002853067
YAL003W	0	0	0.0213827512473272
YER059W	0	0	0.0213675213675214
YOR220W	0	1	0.0213675213675214
YBL052C	0	0	0.0213523131672598
YOL116W	0	0	0.0213371266002845
YLR447C	0	0	0.0213219616204691
YLR044C	0	0	0.0213068181818182
YMR260C	0	0	0.021291696238467
YHR079C	0	0	0.0212765957446809
YNL123W	0	0	0.0212615166548547
YDR184C	0	0	0.0212464589235127
YDR323C	0	0	0.0212314225053079
YGL001C	0	0	0.0212164073550212
YOR307C	0	0	0.0212014134275618
YOR069W	0	0	0.0211864406779661
YDR359C	0	0	0.0211714890613973
YMR047C	0	0	0.0211565585331453
YJL171C	0	1	0.0211565585331453
YFR031C	0	0	0.0211416490486258
YAR033W	0	0	0.0211267605633803
YOR245C	0	0	0.0211118930330753
YBL046W	0	0	0.0210970464135021
YKL174C	0	0	0.0210822206605762
YBL099W	0	0	0.0210674157303371
YOR313C	0	0	0.0210526315789474
YDR349C	0	1	0.0210526315789474
YDL072C	0	1	0.0210526315789474
YKR056W	0	0	0.0210378681626928
YJL010C	0	0	0.0210231254379818
YDL063C	0	0	0.0210084033613445
YAL007C	0	0	0.0209937018894332
YIL019W	0	0	0.020979020979021
YNL026W	0	0	0.0209643605870021
YKL080W	0	0	0.0209497206703911
YOR133W	0	0	0.0209351011863224
YMR304W	0	0	0.0209205020920502
YCL009C	0	0	0.0209059233449477
YNL049C	0	0	0.020891364902507
YOL049W	0	0	0.0208768267223382
YOR086C	0	1	0.0208768267223382
YBR068C	0	0	0.0208623087621697
YML049C	0	0	0.0208478109798471
YBR036C	0	0	0.0208333333333333
YGR019W	0	0	0.0208188757807078
YDR297W	0	0	0.0208044382801664
YDR350C	0	0	0.0207900207900208
YOR106W	0	0	0.0207756232686981
YHR041C	0	0	0.0207612456747405
YDR021W	0	0	0.020746887966805
YGL181W	0	0	0.0207325501036628
YJL117W	0	0	0.0207182320441989
YGL058W	0	0	0.020703933747412
YLR026C	0	0	0.0206896551724138
YHR108W	0	0	0.0206753962784287
YOL086C	0	0	0.0206611570247934
YLR180W	0	0	0.0206469373709566
YCL057W	0	0	0.0206327372764787
YHR166C	0	0	0.0206185567010309
YML001W	0	0	0.0206043956043956
YLR109W	0	0	0.0205902539464653
YDR528W	0	0	0.0205761316872428
YPR110C	0	0	0.0205620287868403
YMR099C	0	0	0.0205479452054795
YFL018C	0	0	0.0205338809034908
YGL248W	0	0	0.0205198358413133
YOR351C	0	0	0.0205058099794942
YKL075C	0	0	0.0204918032786885
YBR216C	0	0	0.0204778156996587
YBR159W	0	0	0.0204638472032742
YLR228C	0	0	0.0204498977505112
YKL089W	0	0	0.0204359673024523
YGR116W	0	0	0.0204220558202859
YCL017C	0	0	0.0204081632653061
YLR181C	0	0	0.0203942895989123
YHR178W	0	0	0.0203804347826087
YDR202C	0	0	0.0203665987780041
YGR175C	0	0	0.0203527815468114
YAL042W	0	0	0.0203389830508475
YDL025C	0	1	0.0203389830508475
YNL199C	0	0	0.0203252032520325
YIL015W	0	0	0.02031144211239
YDL195W	0	0	0.020297699594046
YAL019W	0	0	0.0202839756592292
YML005W	0	0	0.0202702702702703
YLR209C	0	0	0.0202565833896016
YOR249C	0	0	0.0202429149797571
YLR002C	0	0	0.0202292650033715
YBL079W	0	0	0.0202156334231806
YDR147W	0	0	0.0202020202020202
YEL053C	0	0	0.0201884253028264
YBR281C	0	0	0.0201748486886348
YBR038W	0	0	0.0201612903225806
YEL062W	0	0	0.0201477501678979
YML080W	0	0	0.0201342281879195
YNL030W	0	0	0.0201207243460765
YDR414C	0	0	0.0201072386058981
YDR144C	0	0	0.0200937709310114
YNL339C	0	0	0.0200803212851406
YBR135W	0	0	0.020066889632107
YDR155C	0	0	0.0200534759358289
YGL245W	0	0	0.0200400801603206
YBR166C	0	0	0.0200267022696929
YLR360W	0	0	0.0200133422281521
YGR280C	0	0	0.02
YPL088W	0	0	0.0199866755496336
YKL165C	0	0	0.0199733688415446
YAL023C	0	0	0.0199600798403194
YNL110C	0	0	0.0199468085106383
YLR176C	0	0	0.0199335548172757
YLR246W	0	0	0.0199203187250996
YDR200C	0	0	0.019907100199071
YDR460W	0	0	0.019893899204244
YMR153W	0	0	0.0198807157057654
YMR039C	0	0	0.0198675496688742
YLR467W	0	0	0.0198544010589014
YNL088W	0	0	0.0198412698412698
YER096W	0	0	0.0198281559814937
YAL055W	0	0	0.0198150594451783
YBR164C	0	0	0.0198019801980198
YLR239C	0	0	0.0197889182058048
YGR054W	0	0	0.01977587343441
YKR065C	0	0	0.0197628458498024
YNL291C	0	0	0.0197498354180382
YML093W	0	0	0.0197368421052632
YER031C	0	0	0.019723865877712
YPL112C	0	0	0.0197109067017083
YDL116W	0	0	0.0196979645436638
YOR098C	0	0	0.0196850393700787
YMR172W	0	0	0.019672131147541
YDR288W	0	0	0.0196592398427261
YIR008C	0	0	0.0196463654223969
YPR180W	0	0	0.0196335078534031
YAL047C	0	0	0.0196206671026815
YJL036W	0	0	0.0196078431372549
YBR175W	0	0	0.0195950359242325
YIL003W	0	0	0.0195822454308094
YML057W	0	0	0.0195694716242661
YLL048C	0	0	0.0195567144719687
YBL028C	0	0	0.0195439739413681
YMR073C	0	0	0.01953125
YBR028C	0	1	0.01953125
YGR119C	0	0	0.0195185426154847
YDL235C	0	0	0.0195058517555267
YLR121C	0	0	0.0194931773879142
YPL206C	0	0	0.0194805194805195
YDL073W	0	1	0.0194805194805195
YCR046C	0	0	0.0194678780012979
YBL104C	0	1	0.0194678780012979
YAL015C	0	0	0.0194552529182879
YBR017C	0	0	0.0194426441996111
YDR510W	0	0	0.0194300518134715
YBL006C	0	0	0.0194174757281553
YJL090C	0	0	0.019404915912031
YKL142W	0	0	0.0193923723335488
YDL111C	0	0	0.0193798449612403
YJL208C	0	0	0.0193673337637185
YGR162W	0	0	0.0193548387096774
YBL058W	0	0	0.0193423597678917
YNR009W	0	0	0.0193298969072165
YML017W	0	1	0.0193298969072165
YMR287C	0	0	0.0193174500965873
YML132W	0	0	0.0193050193050193
YLR216C	0	0	0.0192926045016077
YEL006W	0	0	0.019280205655527
YHR063C	0	0	0.0192678227360308
YLR336C	0	0	0.0192554557124519
YHL011C	0	0	0.0192431045542014
YPL266W	0	0	0.0192307692307692
YGR100W	0	0	0.0192184497117233
YER083C	0	0	0.0192061459667093
YBR065C	0	0	0.0191938579654511
YOR004W	0	0	0.0191815856777494
YEL032W	0	0	0.0191693290734824
YHR074W	0	0	0.0191570881226054
YBR115C	0	0	0.01914486279515
YPR178W	0	0	0.0191326530612245
YAL034W-A	0	0	0.0191204588910134
YJR134C	0	1	0.0191204588910134
YLR354C	0	0	0.0191082802547771
YGL071W	0	0	0.0190961171228517
YCR026C	0	0	0.0190839694656489
YJR135C	0	0	0.0190718372536554
YBR015C	0	0	0.0190597204574333
YOR083W	0	0	0.019047619047619
YAL012W	0	0	0.0190355329949239
YOL095C	0	0	0.0190234622701332
YGL223C	0	0	0.0190114068441065
YKL185W	0	0	0.0189993666877771
YBR079C	0	0	0.0189873417721519
YKL017C	0	0	0.0189753320683112
YCL050C	0	0	0.0189633375474083
YDR385W	0	0	0.0189513581806696
YCL051W	0	0	0.0189393939393939
YLR083C	0	1	0.0189393939393939
YER165W	0	0	0.0189274447949527
YPL077C	0	1	0.0189274447949527
YJR068W	0	0	0.0189155107187894
YKR024C	0	0	0.0189035916824197
YNL189W	0	0	0.0188916876574307
YGR133W	0	0	0.0188797986154814
YBR066C	0	0	0.0188679245283019
YOL006C	0	0	0.0188560653676933
YOR145C	0	0	0.0188442211055276
YBL038W	0	0	0.0188323917137476
YAL002W	0	0	0.0188205771643664
YDR055W	0	0	0.0188087774294671
YIL127C	0	0	0.018796992481203
YMR313C	0	0	0.0187852222917971
YJL138C	0	0	0.0187734668335419
YIL076W	0	0	0.0187617260787993
YAL030W	0	0	0.01875
YOL129W	0	0	0.018738288569644
YLR144C	0	0	0.0187265917602996
YJR043C	0	0	0.0187149095446039
YGR072W	0	0	0.0187032418952618
YBR221C	0	0	0.0186915887850467
YHR201C	0	0	0.0186799501867995
YMR049C	0	0	0.0186683260734287
YHR169W	0	0	0.0186567164179104
YDR311W	0	0	0.0186451211932878
YIL053W	0	0	0.0186335403726708
YBL055C	0	0	0.0186219739292365
YGR037C	0	0	0.0186104218362283
YPL012W	0	0	0.018598884066956
YLR060W	0	0	0.0185873605947955
YFR010W	0	0	0.0185758513931889
YER162C	0	0	0.0185643564356436
YBR156C	0	0	0.0185528756957328
YOL109W	0	0	0.0185414091470952
YBR136W	0	0	0.0185299567634342
YER020W	0	0	0.0185185185185185
YOR033C	0	0	0.0185070943861814
YLR249W	0	0	0.0184956843403206
YMR113W	0	0	0.0184842883548983
YLR250W	0	0	0.0184729064039409
YGL251C	0	0	0.0184615384615385
YPL041C	0	0	0.018450184501845
YOR294W	0	0	0.0184388444990781
YMR239C	0	0	0.0184275184275184
YHR150W	0	0	0.0184162062615101
YKL143W	0	0	0.0184049079754601
YPL042C	0	0	0.0183936235438381
YER127W	0	0	0.0183823529411765
YPR008W	0	0	0.0183710961420698
YGR143W	0	0	0.018359853121175
YBL102W	0	0	0.018348623853211
YHR088W	0	0	0.0183374083129584
YDL099W	0	0	0.0183262064752596
YIL010W	0	0	0.0183150183150183
YMR288W	0	0	0.0183038438071995
YKL059C	0	0	0.0182926829268293
YOR067C	0	0	0.0182815356489945
YOR129C	0	0	0.0182704019488429
YBR210W	0	0	0.0182592818015825
YDR496C	0	0	0.0182481751824818
YMR290C	0	0	0.0182370820668693
YJR002W	0	0	0.0182260024301337
YIL046W	0	0	0.0182149362477231
YGR145W	0	0	0.0182038834951456
YOR125C	0	0	0.0181928441479685
YLR098C	0	0	0.0181818181818182
YJL190C	0	0	0.0181708055723804
YCL039W	0	0	0.0181598062953995
YIL125W	0	0	0.0181488203266788
YGL139W	0	0	0.0181378476420798
YMR317W	0	1	0.0181378476420798
YHR134W	0	0	0.0181268882175227
YPL028W	0	0	0.0181159420289855
YGR199W	0	0	0.0181050090525045
YDL040C	0	0	0.0180940892641737
YDR047W	0	0	0.0180831826401447
YLR197W	0	0	0.0180722891566265
YBR097W	0	0	0.0180614087898856
YKL140W	0	0	0.0180505415162455
YMR311C	0	0	0.0180396873120866
YLR020C	0	0	0.0180288461538462
YMR131C	0	0	0.018018018018018
YHL020C	0	0	0.0180072028811525
YLR088W	0	0	0.017996400719856
YDL060W	0	0	0.0179856115107914
YLR222C	0	0	0.0179748352306771
YDR358W	0	0	0.0179640718562874
YBR301W	0	1	0.0179640718562874
YNL075W	0	0	0.0179533213644524
YKL205W	0	0	0.0179425837320574
YIL065C	0	0	0.017931858936043
YKR059W	0	0	0.017921146953405
YKL122C	0	0	0.017910447761194
YDL230W	0	0	0.0178997613365155
YDR451C	0	0	0.0178890876565295
YCR089W	0	0	0.0178784266984505
YLR074C	0	0	0.0178677784395474
YGL020C	0	0	0.0178571428571429
YOR355W	0	0	0.0178465199286139
YHR143W-A	0	0	0.0178359096313912
YOR068C	0	0	0.017825311942959
YLR409C	0	0	0.0178147268408551
YMR016C	0	0	0.0178041543026706
YHR148W	0	0	0.0177935943060498
YJR153W	0	0	0.01778304682869
YPL091W	0	0	0.0177725118483412
YJL041W	0	0	0.0177619893428064
YBR280C	0	0	0.0177514792899408
YAL035W	0	0	0.0177409816676523
YBR126C	0	0	0.0177304964539007
YKR029C	0	0	0.0177200236266982
YJR040W	0	0	0.0177095631641086
YBL039C	0	0	0.0176991150442478
YHR067W	0	0	0.017688679245283
YBR205W	0	0	0.0176782557454331
YNR053C	0	0	0.0176678445229682
YNL016W	0	0	0.0176574455562095
YKL022C	0	0	0.0176470588235294
YGR095C	0	0	0.017636684303351
YDL223C	0	0	0.0176263219741481
YDR332W	0	1	0.0176263219741481
YBL103C	0	0	0.0176159718144451
YBR058C	0	0	0.0176056338028169
YAR042W	0	0	0.0175953079178886
YKR038C	0	0	0.0175849941383353
YER126C	0	0	0.0175746924428823
YOR363C	0	0	0.0175644028103044
YAL010C	0	0	0.0175541252194266
YHR099W	0	0	0.0175438596491228
YER178W	0	0	0.0175336060783168
YDL079C	0	0	0.0175233644859813
YDR363W	0	0	0.0175131348511384
YER086W	0	0	0.0175029171528588
YNL002C	0	0	0.0174927113702624
YBR035C	0	0	0.0174825174825175
YOL030W	0	1	0.0174825174825175
YPR030W	0	0	0.017472335468841
YFR002W	0	0	0.0174621653084983
YPL050C	0	0	0.0174520069808028
YOR137C	0	0	0.0174418604651163
YLL006W	0	0	0.0174317257408483
YLR276C	0	0	0.0174216027874564
YKL074C	0	0	0.0174114915844457
YKL078W	0	0	0.0174013921113689
YBL041W	0	0	0.0173913043478261
YDL209C	0	0	0.0173812282734647
YDL055C	0	0	0.0173711638679792
YER013W	0	0	0.0173611111111111
YJL122W	0	0	0.0173510699826489
YCR014C	0	0	0.0173410404624277
YGL171W	0	0	0.0173310225303293
YDR315C	0	0	0.0173210161662818
YMR003W	0	1	0.0173210161662818
YNL031C	0	0	0.0173110213502597
YOL139C	0	0	0.0173010380622837
YLR233C	0	0	0.0172910662824208
YDR512C	0	0	0.0172811059907834
YPL093W	0	0	0.0172711571675302
YPL232W	0	0	0.0172612197928654
YIL018W	0	0	0.0172512938470385
YAR035W	0	0	0.0172413793103448
YPL268W	0	0	0.0172314761631246
YAL033W	0	0	0.0172215843857635
YPR168W	0	0	0.0172117039586919
YBL025W	0	0	0.0172018348623853
YNL148C	0	0	0.0171919770773639
YGL238W	0	0	0.0171821305841924
YGR278W	0	0	0.0171722953634803
YHL027W	0	0	0.017162471395881
YAL063C	0	0	0.0171526586620926
YJL033W	0	0	0.0171428571428571
YLR343W	0	0	0.0171330668189606
YBR237W	0	0	0.0171232876712329
YPL021W	0	0	0.0171135196805476
YBR004C	0	0	0.0171037628278221
YDR127W	0	0	0.0170940170940171
YER183C	0	0	0.0170842824601367
YLL058W	0	0	0.0170745589072282
YLR009W	0	0	0.0170648464163823
YOL132W	0	0	0.0170551449687322
YDR434W	0	0	0.0170454545454545
YGR007W	0	0	0.0170357751277683
YOR211C	0	0	0.0170261066969353
YNL182C	0	0	0.0170164492342598
YDL049C	0	0	0.0170068027210884
YER078C	0	0	0.0169971671388102
YGR186W	0	0	0.0169875424688562
YER021W	0	0	0.0169779286926995
YHR154W	0	0	0.0169683257918552
YCL034W	0	0	0.0169587337478802
YIL150C	0	0	0.0169491525423729
YDR101C	0	0	0.0169395821569735
YGR083C	0	0	0.0169300225733634
YAL051W	0	0	0.0169204737732657
YLR423C	0	0	0.0169109357384442
YOR110W	0	0	0.0169014084507042
YBR236C	0	0	0.0168918918918919
YAL028W	0	0	0.0168823860438942
YOR337W	0	0	0.0168728908886389
YKL002W	0	0	0.0168634064080944
YFR045W	0	0	0.0168539325842697
YOR207C	0	0	0.0168444693992139
YKL201C	0	0	0.0168350168350168
YDR045C	0	0	0.0168255748738082
YGL196W	0	1	0.0168255748738082
YDL167C	0	0	0.0168161434977578
YLL003W	0	0	0.0168067226890756
YGL078C	0	0	0.0167973124300112
YOR142W	0	0	0.0167879127028539
YGL237C	0	0	0.0167785234899329
YML088W	0	0	0.0167691447736165
YBL020W	0	0	0.0167597765363128
YOR001W	0	0	0.016750418760469
YER148W	0	0	0.0167410714285714
YPR097W	0	1	0.0167410714285714
YBL019W	0	0	0.0167317345231456
YBL080C	0	0	0.0167224080267559
YLR115W	0	0	0.0167130919220056
YBL067C	0	1	0.0167130919220056
YOR048C	0	0	0.0167037861915367
YJL124C	0	0	0.01669449081803
YBR024W	0	0	0.0166852057842047
YBL033C	0	0	0.0166759310728182
YCR094W	0	0	0.0166666666666667
YNR026C	0	0	0.0166574125485841
YER030W	0	0	0.0166481687014428
YBR165W	0	0	0.0166389351081531
YBR139W	0	0	0.016629711751663
YLR089C	0	1	0.016629711751663
YBL072C	0	0	0.0166204986149584
YLR335W	0	0	0.0166112956810631
YNL188W	0	0	0.0166021029330382
YDL097C	0	0	0.0165929203539823
YLR260W	0	0	0.0165837479270315
YNL310C	0	0	0.0165745856353591
YNL132W	0	0	0.0165654334621756
YMR068W	0	0	0.0165562913907285
YNL126W	0	0	0.0165471594043023
YLL011W	0	0	0.0165380374862183
YGR159C	0	0	0.0165289256198347
YJR042W	0	0	0.0165198237885463
YFL023W	0	0	0.0165107319757843
YNL316C	0	0	0.0165016501650165
YJR004C	0	0	0.0164925783397471
YHR170W	0	0	0.0164835164835165
YJR077C	0	0	0.0164744645799012
YBL097W	0	0	0.0164654226125137
YOR356W	0	0	0.0164563905650027
YBR039W	0	0	0.0164473684210526
YBR045C	0	0	0.0164383561643836
YER012W	0	0	0.0164293537787514
YDL206W	0	1	0.0164293537787514
YNR020C	0	0	0.0164203612479475
YLR240W	0	0	0.0164113785557987
YBL004W	0	0	0.0164024056861673
YDR298C	0	0	0.0163934426229508
YBL093C	0	0	0.0163844893500819
YJR041C	0	0	0.0163755458515284
YJL201W	0	0	0.016366612111293
YBR173C	0	0	0.0163576881134133
YNL076W	0	0	0.0163487738419619
YHR117W	0	1	0.0163487738419619
YMR079W	0	0	0.0163398692810458
YPL096W	0	0	0.0163309744148067
YBR161W	0	0	0.0163220892274211
YKR081C	0	0	0.0163132137030995
YEL063C	0	0	0.016304347826087
YJL170C	0	0	0.0162954915806627
YOL068C	0	0	0.0162866449511401
YFR008W	0	0	0.0162778079218665
YDL008W	0	0	0.0162689804772234
YLR241W	0	1	0.0162689804772234
YCR032W	0	0	0.016260162601626
YBR153W	0	0	0.0162513542795233
YKL180W	0	0	0.0162425554953979
YBR003W	0	0	0.0162337662337662
YJR001W	0	0	0.0162249864791779
YML047C	0	0	0.0162162162162162
YDR376W	0	0	0.0162074554294976
YER161C	0	0	0.0161987041036717
YPR010C	0	0	0.0161899622234215
YEL016C	0	0	0.0161812297734628
YGL257C	0	0	0.0161725067385445
YAR031W	0	0	0.0161637931034483
YBR007C	0	1	0.0161637931034483
YOR197W	0	0	0.0161550888529887
YOL103W	0	0	0.0161463939720129
YLR361C	0	0	0.0161377084454008
YML063W	0	0	0.0161290322580645
YOL119C	0	0	0.016120365394949
YDR302W	0	0	0.0161117078410312
YDR104C	0	0	0.0161030595813204
YCL059C	0	0	0.0160944206008584
YBR154C	0	0	0.0160857908847185
YCR019W	0	0	0.0160771704180064
YKL145W	0	0	0.0160685591858597
YPL144W	0	0	0.0160599571734475
YHR187W	0	0	0.0160513643659711
YKL220C	0	0	0.0160427807486631
YGR111W	0	0	0.0160342063067878
YGL144C	0	0	0.016025641025641
YNL128W	0	0	0.0160170848905499
YKL021C	0	0	0.016008537886873
YLR432W	0	0	0.016
YDL229W	0	0	0.0159914712153518
YDR295C	0	0	0.0159829515183804
YDR395W	0	0	0.0159744408945687
YGR214W	0	0	0.0159659393294305
YDR378C	0	0	0.0159574468085106
YER110C	0	0	0.0159489633173844
YHR113W	0	0	0.0159404888416578
YNL248C	0	0	0.0159320233669676
YNL008C	0	0	0.0159235668789809
YMR033W	0	0	0.0159151193633952
YGR113W	0	0	0.0159066808059385
YML104C	0	0	0.0158982511923688
YLR430W	0	0	0.0158898305084746
YDR069C	0	0	0.0158814187400741
YAL058W	0	0	0.0158730158730159
YKR031C	0	0	0.0158646218931782
[truncated: 3,790 more rows]
