# Supplementary material for: Computationally Driven, Quantitative Experiments Discover Genes Required for Mitochondrial Biogenesis
Source: PLoS Genet. 2009 Mar 20;5(3):e1000407. doi: 10.1371/journal.pgen.1000407 (PMC2648979; doi:10.1371/journal.pgen.1000407)
Supplement: Dataset S2 — Top 100 novel ensemble predictions for additional yeast biological processes. A zip file containing 387 tab-delimited text files of the ensemble predictions for the indicated Gene Ontology Biological Process Term. (21.70 MB GZ) [file pgen.1000407.s013.gz › GO_0007126.txt]

ORF	AnnotatedToTerm?	Uncharacterized_04152007?	Precision
YHR014W	1	0	1.0
YHL022C	1	0	1.0
YOR351C	1	0	1.0
YLR329W	1	0	1.0
YDR285W	1	0	1.0
YER179W	1	0	1.0
YFL003C	1	0	1.0
YMR190C	1	0	1.0
YBR098W	1	0	1.0
YLR263W	1	0	1.0
YGL249W	1	0	1.0
YPR007C	1	0	1.0
YGL183C	1	0	1.0
YNL250W	1	0	1.0
YGR225W	1	0	1.0
YBR250W	1	0	1.0
YHR157W	1	0	1.0
YER106W	1	0	1.0
YGL033W	1	0	1.0
YIR013C	0	0	0.958333333333333
YLR234W	1	0	0.958333333333333
YMR224C	1	0	0.958333333333333
YDR446W	1	0	0.958333333333333
YIL072W	1	0	0.958333333333333
YGL163C	0	0	0.925925925925926
YPL121C	1	0	0.925925925925926
YER044C-A	1	0	0.925925925925926
YGR059W	0	0	0.896551724137931
YML032C	1	0	0.896551724137931
YBR180W	0	0	0.875
YER095W	1	0	0.875
YDR386W	1	0	0.875
YPL153C	0	0	0.852941176470588
YPL022W	1	0	0.852941176470588
YDR113C	0	0	0.842105263157895
YDR076W	1	0	0.842105263157895
YER173W	1	0	0.842105263157895
YDR369C	1	0	0.842105263157895
YJL092W	0	0	0.82051282051282
YHR015W	0	0	0.8
YOR177C	0	0	0.780487804878049
YHR185C	0	0	0.761904761904762
YDR522C	0	0	0.744186046511628
YIL037C	0	0	0.727272727272727
YPR135W	0	0	0.711111111111111
YPL027W	0	0	0.695652173913043
YEL061C	0	0	0.680851063829787
YLL046C	0	0	0.666666666666667
YMR101C	0	0	0.66
YOR368W	1	0	0.66
YDR218C	0	0	0.647058823529412
YCL061C	0	0	0.641509433962264
YIL132C	1	0	0.641509433962264
YLR307W	0	0	0.62962962962963
YEL019C	0	0	0.625
YJL106W	1	0	0.625
YOR255W	0	0	0.614035087719298
YDR402C	0	0	0.603448275862069
YMR078C	0	0	0.6
YNL082W	1	0	0.6
YKL113C	0	0	0.590163934426229
YLR032W	0	0	0.583333333333333
YOR144C	0	0	0.583333333333333
YPR141C	1	0	0.583333333333333
YGL075C	0	0	0.583333333333333
YPL164C	1	0	0.583333333333333
YOL132W	0	0	0.583333333333333
YMR198W	1	0	0.583333333333333
YGL170C	0	0	0.583333333333333
YGL175C	1	0	0.583333333333333
YGL251C	1	0	0.583333333333333
YOL090W	1	0	0.583333333333333
YDL101C	0	0	0.575342465753425
YOR033C	0	0	0.569620253164557
YGR188C	0	0	0.569620253164557
YMR048W	1	0	0.569620253164557
YPL124W	0	0	0.569620253164557
YDL154W	1	0	0.569620253164557
YGL194C	1	0	0.569620253164557
YMR117C	0	0	0.5625
YDR317W	0	0	0.55952380952381
YJL030W	0	0	0.55952380952381
YDR004W	1	0	0.55952380952381
YNL210W	1	0	0.55952380952381
YHR184W	0	0	0.552941176470588
YDR488C	0	0	0.546511627906977
YDL220C	0	0	0.545454545454545
YCR092C	1	0	0.545454545454545
YDR523C	0	0	0.539325842696629
YNL273W	0	0	0.533333333333333
YDR217C	0	0	0.532608695652174
YMR167W	1	0	0.532608695652174
YLR308W	0	0	0.526881720430108
YAR007C	0	0	0.521276595744681
YMR284W	0	0	0.515789473684211
YJR043C	0	0	0.510416666666667
YIL026C	0	0	0.505154639175258
YLR376C	0	0	0.504950495049505
YFL008W	0	0	0.504950495049505
YHR124W	1	0	0.504950495049505
YBR186W	1	0	0.504950495049505
YDL239C	0	0	0.5
YDL059C	0	0	0.495145631067961
YPL253C	0	0	0.490384615384615
YIL031W	0	0	0.485714285714286
YGL205W	0	0	0.481132075471698
YBL063W	0	0	0.476635514018692
YHR153C	0	0	0.472727272727273
YJR053W	0	0	0.472727272727273
YDR097C	1	0	0.472727272727273
YFL011W	0	0	0.469026548672566
YJL194W	0	0	0.469026548672566
YDR207C	1	0	0.469026548672566
YPR120C	0	0	0.467741935483871
YLR341W	0	0	0.467741935483871
YIL112W	1	0	0.467741935483871
YLR135W	0	0	0.467741935483871
YPL200W	1	0	0.467741935483871
YNL128W	0	0	0.467741935483871
YML061C	0	0	0.467741935483871
YPL194W	1	0	0.467741935483871
YLR013W	0	0	0.467741935483871
YJR021C	1	0	0.467741935483871
YIL073C	1	0	0.467741935483871
YJL115W	0	0	0.464
YGL240W	0	0	0.46031746031746
YCL016C	0	0	0.456692913385827
YPL255W	0	0	0.453125
YLR383W	0	0	0.449612403100775
YER016W	0	0	0.446153846153846
YMR106C	0	0	0.442748091603053
YDR130C	0	0	0.439393939393939
YOR349W	0	0	0.43609022556391
YPL201C	0	0	0.432835820895522
YDL102W	0	0	0.42962962962963
YPR018W	0	0	0.429530201342282
YCR066W	0	0	0.429530201342282
YDR273W	1	0	0.429530201342282
YLR233C	0	0	0.429530201342282
YJL187C	1	0	0.429530201342282
YIR028W	0	0	0.429530201342282
YIR027C	0	0	0.429530201342282
YOR026W	0	0	0.429530201342282
YJR094C	1	0	0.429530201342282
YBL034C	0	0	0.429530201342282
YCR086W	1	0	0.429530201342282
YJL013C	0	0	0.429530201342282
YOR195W	1	0	0.429530201342282
YPL130W	1	0	0.429530201342282
YPL209C	0	0	0.426666666666667
YDR014W	0	0	0.423841059602649
YPL018W	0	0	0.421052631578947
YLR213C	0	0	0.418300653594771
YBR019C	0	0	0.415584415584416
YDR403W	0	0	0.412903225806452
YOL006C	0	0	0.41025641025641
YLR318W	0	0	0.407643312101911
YGL212W	0	0	0.405063291139241
YIL144W	0	0	0.40251572327044
YLR103C	0	0	0.4
YMR137C	0	0	0.4
YIL029C	0	0	0.4
YGL158W	1	0	0.4
YHR191C	0	0	0.4
YOL091W	1	0	0.4
YPL024W	0	0	0.397727272727273
YDR499W	0	0	0.397727272727273
YOR339C	0	0	0.397727272727273
YPL155C	0	0	0.397727272727273
YGR109C	0	0	0.397727272727273
YMR179W	0	0	0.397727272727273
YIR025W	1	0	0.397727272727273
YHR031C	0	0	0.397727272727273
YNL012W	1	0	0.397727272727273
YOR313C	1	0	0.397727272727273
YBR160W	1	0	0.397727272727273
YJL168C	0	0	0.395480225988701
YAL024C	0	0	0.393258426966292
YDR118W	0	0	0.392265193370166
YMR017W	0	0	0.392265193370166
YMR133W	1	0	0.392265193370166
YNL196C	0	1	0.392265193370166
YML060W	0	0	0.39010989010989
YKL090W	0	1	0.39010989010989
YPL008W	0	0	0.387978142076503
YHR118C	0	0	0.385869565217391
YPL269W	0	0	0.383783783783784
YBR076W	0	0	0.381720430107527
YDR356W	0	0	0.380952380952381
YDL087C	0	0	0.380952380952381
YBR073W	1	0	0.380952380952381
YGL222C	0	0	0.378947368421053
YDL003W	0	0	0.37696335078534
YLR381W	0	0	0.375
YBL097W	0	0	0.375
YBL088C	0	0	0.375
YNL309W	0	0	0.375
YPR001W	0	0	0.375
YPL033C	1	0	0.375
YBR136W	1	0	0.375
YBR231C	0	0	0.375
YKR029C	1	0	0.375
YJL045W	0	0	0.373134328358209
YPL021W	0	0	0.371287128712871
YMR076C	0	0	0.369458128078818
YLR273C	0	0	0.367647058823529
YCL048W	0	0	0.365853658536585
YFR031C	0	0	0.364077669902913
YDR106W	0	0	0.363207547169811
YML109W	0	0	0.363207547169811
YGL086W	0	0	0.363207547169811
YLR394W	1	0	0.363207547169811
YIL084C	0	0	0.363207547169811
YML095C	1	0	0.363207547169811
YBR045C	0	0	0.36150234741784
YCL024W	0	0	0.35981308411215
YOR058C	0	0	0.358139534883721
YPL248C	0	0	0.356481481481481
YLL022C	0	0	0.354838709677419
YGR224W	0	0	0.353211009174312
YMR273C	0	0	0.351598173515982
YFR027W	0	0	0.35
YGL003C	0	0	0.34841628959276
YER007W	0	0	0.346846846846847
YJL173C	0	0	0.346666666666667
YML066C	0	0	0.346666666666667
YJL074C	1	0	0.346666666666667
YMR154C	0	0	0.345132743362832
YLR288C	0	0	0.343612334801762
YPR054W	0	0	0.342105263157895
YAL034W-A	0	0	0.34061135371179
YPL167C	0	0	0.339130434782609
YLR313C	0	0	0.337662337662338
YNL204C	0	0	0.336206896551724
YDR501W	0	0	0.334763948497854
YLR343W	0	0	0.333333333333333
YLR431C	0	0	0.331914893617021
YFL058W	0	0	0.330508474576271
YDR323C	0	0	0.329113924050633
YPR119W	0	0	0.327731092436975
YOR237W	0	0	0.326446280991736
YLR054C	0	0	0.326446280991736
YDR507C	0	0	0.326446280991736
YPR078C	1	0	0.326446280991736
YIL013C	0	0	0.325102880658436
YAR019C	0	0	0.323770491803279
YLR086W	0	0	0.322448979591837
YBR040W	0	0	0.321138211382114
YHR154W	0	0	0.32
YML047C	0	0	0.32
YGR238C	0	0	0.32
YDR439W	1	0	0.32
YOR190W	0	0	0.318725099601594
YFL051C	0	1	0.318725099601594
YGR098C	0	0	0.317647058823529
YNL270C	0	0	0.317647058823529
YMR232W	0	0	0.317647058823529
YCR033W	1	0	0.317647058823529
YLR393W	0	0	0.31640625
YMR294W	0	0	0.315175097276265
YOL017W	0	0	0.313953488372093
YDR485C	0	0	0.312977099236641
YLR424W	0	0	0.312977099236641
YOL068C	0	0	0.312977099236641
YHL024W	1	0	0.312977099236641
YCR105W	0	0	0.311787072243346
YDR437W	0	0	0.310606060606061
YMR204C	0	0	0.309433962264151
YJR135C	0	0	0.308270676691729
YCR014C	0	0	0.307116104868914
YNL328C	0	0	0.305970149253731
YBR223C	0	0	0.304832713754647
YHL043W	0	0	0.304029304029304
YBR018C	0	0	0.304029304029304
YPL256C	0	0	0.304029304029304
YLR182W	1	0	0.304029304029304
YNL318C	0	0	0.302919708029197
YMR055C	0	0	0.301818181818182
YDR254W	0	0	0.300724637681159
YKR010C	0	0	0.299638989169675
YDL164C	0	0	0.298561151079137
YDL109C	0	0	0.297491039426523
YJR036C	0	0	0.297202797202797
YDR150W	0	0	0.297202797202797
YKR102W	0	0	0.297202797202797
YOL104C	1	0	0.297202797202797
YGR049W	0	0	0.297202797202797
YEL030W	0	0	0.297202797202797
YOR073W	1	0	0.297202797202797
YPR046W	0	0	0.29616724738676
YER116C	0	0	0.295138888888889
YIR010W	0	0	0.294117647058824
YCR065W	0	0	0.293103448275862
YIR015W	0	0	0.292517006802721
YDL017W	0	0	0.292517006802721
YDR180W	0	0	0.292517006802721
YFL033C	1	0	0.292517006802721
YKL101W	0	0	0.291525423728814
YFR036W	0	0	0.290540540540541
YAR042W	0	0	0.28956228956229
YEL063C	0	0	0.288590604026846
YCL004W	0	0	0.287625418060201
YNL312W	0	0	0.286666666666667
YGL093W	0	0	0.285714285714286
YOR180C	0	0	0.28476821192053
YIL099W	0	0	0.283828382838284
YNL298W	0	0	0.282894736842105
YGL058W	0	0	0.281967213114754
YJR108W	0	0	0.281045751633987
YCL029C	0	0	0.280130293159609
YPL119C	0	0	0.279220779220779
YER070W	0	0	0.27831715210356
YDL214C	0	0	0.27741935483871
YIR002C	0	0	0.276527331189711
YLR127C	0	0	0.275641025641026
YNL269W	0	1	0.275641025641026
YDR363W	0	0	0.274760383386581
YLR045C	0	0	0.273885350318471
YKL022C	0	0	0.273015873015873
YDR318W	0	0	0.272151898734177
YOL034W	0	0	0.271293375394322
YNL233W	0	0	0.270440251572327
YGR006W	0	0	0.269592476489028
YDL157C	0	1	0.269592476489028
YPL174C	0	0	0.26875
YGL116W	0	0	0.26791277258567
YLR085C	0	0	0.267080745341615
YHR134W	0	0	0.26625386996904
YDL028C	0	0	0.265432098765432
YOR025W	0	0	0.264615384615385
YIR030C	0	0	0.263803680981595
YDR334W	0	0	0.262996941896024
YHR164C	0	0	0.26219512195122
YKR054C	0	0	0.261398176291793
YEL003W	0	0	0.260606060606061
YLR081W	0	0	0.260479041916168
YDL105W	0	0	0.260479041916168
YLL002W	0	0	0.260479041916168
YHR079C-A	1	0	0.260479041916168
YMR165C	0	0	0.259701492537313
YER085C	0	1	0.259701492537313
YNL304W	0	0	0.258928571428571
YAL047C	0	0	0.258160237388724
YDR009W	0	0	0.257396449704142
YNL014W	0	0	0.256637168141593
YPL189W	0	0	0.255882352941176
YFR019W	0	0	0.255813953488372
YLL057C	0	0	0.255813953488372
YMR306W	0	0	0.255813953488372
YCR010C	1	0	0.255813953488372
YOR114W	0	1	0.255813953488372
YLR423C	0	0	0.255072463768116
YBL013W	0	0	0.254335260115607
YJL043W	0	1	0.254335260115607
YHR023W	0	0	0.253602305475504
YKL057C	0	0	0.252873563218391
YHR178W	0	0	0.25214899713467
YOL004W	0	0	0.251428571428571
YML034W	0	0	0.250712250712251
YML028W	0	0	0.25
YHL006C	0	0	0.24929178470255
YDL024C	0	0	0.248587570621469
YPR070W	0	0	0.247887323943662
YLR055C	0	0	0.247191011235955
YKL114C	0	0	0.246498599439776
YNR060W	0	0	0.245810055865922
YER111C	0	0	0.245125348189415
YPR164W	0	0	0.244444444444444
YML058W	0	0	0.243767313019391
YCR081W	0	0	0.243093922651934
YDR223W	0	0	0.242424242424242
YPL241C	0	0	0.241758241758242
YDL074C	0	0	0.241095890410959
YDR138W	0	0	0.240437158469945
YHR172W	0	0	0.239782016348774
YNL102W	0	0	0.239130434782609
YNL218W	0	0	0.238482384823848
YMR156C	0	0	0.237837837837838
YNL172W	0	0	0.237196765498652
YDR253C	0	0	0.236559139784946
YPL208W	0	0	0.235924932975871
YDR325W	0	0	0.235294117647059
YOL012C	0	0	0.234666666666667
YMR144W	0	1	0.234666666666667
YLR457C	0	0	0.234042553191489
YOR068C	0	0	0.23342175066313
YJR104C	0	0	0.232804232804233
YML041C	0	0	0.232189973614776
YLR210W	0	0	0.231578947368421
YOL069W	0	0	0.230971128608924
YLR079W	0	0	0.230366492146597
YDR042C	0	1	0.230366492146597
YGL174W	0	0	0.22976501305483
YLR015W	0	0	0.229166666666667
YHL012W	0	0	0.228571428571429
YBR156C	0	0	0.227979274611399
YGL087C	0	0	0.227390180878553
YMR094W	0	0	0.22680412371134
YKR095W	0	0	0.226221079691517
YMR199W	0	0	0.225641025641026
YPR121W	0	0	0.225063938618926
YJL047C	0	0	0.224489795918367
YDR443C	0	0	0.223918575063613
YGR179C	0	0	0.223350253807107
YMR069W	0	0	0.222784810126582
YMR001C	0	0	0.222222222222222
YEL057C	0	0	0.221662468513854
YHR160C	0	0	0.221105527638191
YBR294W	0	0	0.220551378446115
YLR200W	0	0	0.22
YML027W	0	0	0.219451371571072
YMR299C	0	0	0.218905472636816
YLR373C	0	0	0.218362282878412
YBL019W	0	0	0.217821782178218
YFR023W	0	1	0.217821782178218
YIL002C	0	0	0.217283950617284
YFL012W	0	1	0.217283950617284
YGR078C	0	0	0.216867469879518
YKR082W	0	0	0.216867469879518
YGR099W	0	0	0.216867469879518
YMR038C	0	0	0.216867469879518
YCR073C	0	0	0.216867469879518
YMR032W	0	0	0.216867469879518
YBR103W	1	0	0.216867469879518
YKL049C	0	0	0.216867469879518
YMR030W	0	0	0.216867469879518
YPL055C	1	0	0.216867469879518
YJL027C	0	1	0.216867469879518
YKL042W	0	0	0.216346153846154
YHR166C	0	0	0.215827338129496
YER164W	0	0	0.215311004784689
YDR078C	0	0	0.214797136038186
YDL013W	0	0	0.214285714285714
YJL019W	0	0	0.213776722090261
YAR003W	0	0	0.213270142180095
YBR070C	0	0	0.212765957446809
YOR290C	0	0	0.212264150943396
YIL150C	0	0	0.212121212121212
YOR373W	0	0	0.212121212121212
YGL244W	0	0	0.212121212121212
YPL147W	0	0	0.212121212121212
YFL029C	1	0	0.212121212121212
YOR242C	0	0	0.211627906976744
YPL120W	0	0	0.211136890951276
YDR018C	0	0	0.210648148148148
YPL138C	0	0	0.210161662817552
YOR123C	0	0	0.209677419354839
YDL197C	0	0	0.209195402298851
YOR156C	0	0	0.208715596330275
YIL149C	0	0	0.208237986270023
YMR025W	0	0	0.207762557077626
YNL223W	0	0	0.207289293849658
YGR152C	0	0	0.206818181818182
YOR005C	0	0	0.206349206349206
YOL100W	0	0	0.205882352941176
YOR183W	0	1	0.205882352941176
YLR047C	0	0	0.205417607223476
YLR115W	0	0	0.205357142857143
YBR284W	0	0	0.205357142857143
YKL139W	0	0	0.205357142857143
YAR008W	0	0	0.205357142857143
YIL126W	1	0	0.205357142857143
YOL067C	0	0	0.204899777282851
YJR090C	0	0	0.204444444444444
YDR310C	0	0	0.203991130820399
YOR217W	0	0	0.20353982300885
YGR056W	0	0	0.203501094091904
YKL048C	0	0	0.203501094091904
YNL262W	0	0	0.203501094091904
YDR052C	0	0	0.203501094091904
YBR107C	1	0	0.203501094091904
YBR114W	0	0	0.203056768558952
YDR179C	0	0	0.202614379084967
YGR140W	0	0	0.202173913043478
YOR074C	0	0	0.20173535791757
YEL041W	0	0	0.201298701298701
YKL045W	0	0	0.200863930885529
YPR168W	0	0	0.200431034482759
YDL114W	0	1	0.200431034482759
YDR409W	0	0	0.2
YLR035C	0	0	0.199570815450644
YBR060C	0	0	0.199143468950749
YBL074C	0	0	0.198717948717949
YDL058W	0	0	0.198294243070362
YPL127C	0	0	0.197872340425532
YKR034W	0	0	0.197452229299363
YDR125C	0	0	0.197033898305085
YBR020W	0	0	0.19661733615222
YBR065C	0	0	0.19620253164557
YDR295C	0	0	0.195789473684211
YHR158C	0	0	0.195378151260504
YJR035W	0	0	0.19496855345912
YGR270W	0	0	0.194560669456067
YLR272C	0	0	0.194154488517745
YIL140W	0	0	0.19375
YGR072W	0	0	0.193347193347193
YMR213W	0	0	0.192946058091286
YGL216W	0	0	0.192546583850932
YOR191W	0	0	0.192148760330579
YJL090C	0	0	0.191752577319588
YML021C	0	0	0.191446028513238
YDR213W	0	0	0.191446028513238
YOR083W	0	0	0.191446028513238
YPR161C	0	0	0.191446028513238
YIL160C	0	0	0.191446028513238
YOR365C	0	1	0.191446028513238
YGL192W	1	0	0.191446028513238
YOR032C	0	0	0.191056910569106
YER104W	0	0	0.190669371196755
YGR104C	0	0	0.190283400809717
YGL025C	0	0	0.18989898989899
YBR152W	0	0	0.189620758483034
YJL089W	0	0	0.189620758483034
YDR392W	0	0	0.189620758483034
YBL084C	0	0	0.189620758483034
YDR263C	0	0	0.189620758483034
YNL088W	1	0	0.189620758483034
YPL192C	0	0	0.189243027888446
YJL037W	0	1	0.189243027888446
YBR088C	0	0	0.188866799204771
YNR064C	0	0	0.188492063492063
YMR075W	0	0	0.188118811881188
YAL011W	0	0	0.187747035573123
YGR166W	0	0	0.187376725838264
YJR153W	0	0	0.187007874015748
YER014W	0	0	0.18664047151277
YBR168W	0	0	0.186407766990291
YAL064W	0	1	0.186407766990291
YJR150C	0	0	0.186407766990291
YJL127C	0	0	0.186407766990291
YNL216W	0	0	0.186407766990291
YMR322C	0	0	0.186407766990291
YDR440W	1	0	0.186407766990291
YGL145W	0	0	0.186046511627907
YDL042C	0	0	0.18568665377176
YOR304W	0	0	0.185328185328185
YML102W	0	0	0.184971098265896
YPR175W	0	0	0.184615384615385
YOR017W	0	0	0.18426103646833
YKR015C	0	1	0.18426103646833
YDR359C	0	0	0.183908045977011
YLR398C	0	0	0.183556405353728
YNL225C	0	0	0.183206106870229
YOR129C	0	0	0.182857142857143
YBR057C	0	0	0.182509505703422
YGR213C	0	0	0.182163187855787
YNL279W	0	0	0.181818181818182
YLR368W	0	0	0.181474480151229
YNL242W	0	0	0.181132075471698
YKL092C	0	0	0.180790960451977
YGL090W	0	0	0.180451127819549
YGL133W	0	0	0.180112570356473
YDR027C	0	0	0.179775280898876
YDR464W	0	0	0.179439252336449
YLR442C	0	0	0.17910447761194
YGR221C	0	0	0.17877094972067
YLR067C	0	0	0.178438661710037
YPL163C	0	0	0.178107606679035
YNL330C	0	0	0.177777777777778
YOL138C	0	0	0.177449168207024
YHR030C	0	0	0.177121771217712
YDL106C	0	0	0.177007299270073
YER038C	0	0	0.177007299270073
YDR181C	0	0	0.177007299270073
YDR252W	0	0	0.177007299270073
YHR129C	0	0	0.177007299270073
YPL042C	1	0	0.177007299270073
YPL116W	0	0	0.176684881602914
YDL149W	0	0	0.176363636363636
YLL005C	0	0	0.176043557168784
YDL108W	0	0	0.175724637681159
YJR160C	0	0	0.175406871609403
YHR061C	0	0	0.175090252707581
YER142C	0	0	0.174774774774775
YDR311W	0	0	0.174460431654676
YML094W	0	0	0.174147217235189
YER171W	0	0	0.173835125448029
YHR176W	0	0	0.173524150268336
YNL148C	0	0	0.173214285714286
YKL108W	0	0	0.172905525846702
YDR243C	0	0	0.172839506172839
YDR069C	0	0	0.172839506172839
YDR301W	0	0	0.172839506172839
YDL155W	0	0	0.172839506172839
YDR146C	0	0	0.172839506172839
YGL045W	1	0	0.172839506172839
YGL173C	0	0	0.172535211267606
YNL107W	0	0	0.172231985940246
YER096W	0	0	0.171929824561404
YER032W	0	0	0.171628721541156
YNL278W	0	0	0.171328671328671
YIL146C	0	0	0.171029668411867
YBR274W	0	0	0.170731707317073
YGL190C	0	0	0.170434782608696
YAL013W	0	0	0.170138888888889
YHR119W	0	0	0.169844020797227
YGL151W	0	0	0.169550173010381
YGR278W	0	0	0.169257340241796
YIL006W	0	0	0.168965517241379
YER028C	0	0	0.168674698795181
YOR265W	0	0	0.168384879725086
YOR249C	0	0	0.168096054888508
YGL021W	0	0	0.167808219178082
YER162C	0	0	0.167521367521368
YHL016C	0	0	0.167235494880546
YKL179C	0	0	0.166950596252129
YMR275C	0	0	0.166666666666667
YLR154C	0	0	0.166383701188455
YBL046W	0	0	0.166101694915254
YHR090C	0	0	0.165820642978003
YPL267W	0	0	0.165540540540541
YKL171W	0	0	0.165261382799325
YLR418C	0	0	0.164983164983165
YDL210W	0	0	0.164705882352941
YMR104C	0	0	0.164429530201342
YDR289C	0	0	0.164179104477612
YDR155C	0	0	0.164179104477612
YDR314C	0	0	0.164179104477612
YDL216C	0	0	0.164179104477612
YBR275C	0	0	0.164179104477612
YPL084W	0	0	0.164179104477612
YML124C	1	0	0.164179104477612
YDR448W	0	0	0.163907284768212
YML104C	0	0	0.163636363636364
YPR179C	0	0	0.163366336633663
YPL082C	0	0	0.163097199341021
YJR126C	0	0	0.162828947368421
YML112W	0	0	0.16256157635468
YJR089W	0	0	0.162295081967213
YDL018C	0	0	0.1620294599018
YMR163C	0	0	0.161764705882353
YOR268C	0	1	0.161764705882353
YDR480W	0	0	0.161500815660685
YBL105C	0	0	0.161237785016287
YPL072W	0	0	0.160975609756098
YGR092W	0	0	0.160714285714286
YDR159W	0	0	0.160453808752026
YNL097C	0	0	0.16025641025641
YGL180W	0	0	0.16025641025641
YDR477W	0	0	0.16025641025641
YNL106C	0	0	0.16025641025641
YMR263W	0	0	0.16025641025641
YPL031C	0	0	0.16025641025641
YJL105W	0	1	0.16025641025641
YGL213C	1	0	0.16025641025641
YPL161C	0	0	0.16
YDR183W	0	0	0.159744408945687
YGL127C	0	0	0.159489633173844
YDR173C	0	0	0.159235668789809
YNL230C	0	0	0.158982511923688
YER147C	0	0	0.158730158730159
YLR386W	0	0	0.158478605388273
YER054C	0	0	0.158227848101266
YEL016C	0	0	0.157977883096367
YER015W	0	0	0.157728706624606
YLR357W	0	0	0.15748031496063
YOL115W	0	0	0.157232704402516
YNR058W	0	0	0.156985871271586
YPR049C	0	0	0.156739811912226
YDR407C	0	0	0.156494522691706
YMR218C	0	0	0.15625
YLL063C	0	0	0.15600624024961
YLR430W	0	0	0.155763239875389
YBR215W	0	0	0.15552099533437
YJL176C	0	0	0.15527950310559
YDR082W	0	0	0.155038759689922
YLR039C	0	0	0.154798761609907
YAL021C	0	0	0.154559505409583
YDR030C	0	0	0.154320987654321
YLL010C	0	0	0.154083204930663
YLR183C	0	0	0.153846153846154
YLL021W	0	0	0.153609831029186
YLR087C	0	0	0.153374233128834
YDR374C	0	1	0.153374233128834
YMR065W	0	0	0.153139356814701
YKL086W	0	0	0.152905198776758
YDL080C	0	0	0.152671755725191
YNL153C	0	0	0.152439024390244
YDR419W	0	0	0.15220700152207
YJL099W	0	0	0.151975683890578
YDR309C	0	0	0.151745068285281
YBR081C	0	0	0.151515151515152
YJL038C	0	1	0.151515151515152
YCL010C	0	0	0.151285930408472
YHR021W-A	0	0	0.151057401812689
YGR047C	0	0	0.150829562594268
YDR191W	0	0	0.150602409638554
YPL181W	0	0	0.150375939849624
YJR057W	0	0	0.15015015015015
YDR279W	0	0	0.149925037481259
YOR151C	0	0	0.149851632047478
YMR053C	0	0	0.149851632047478
YJL201W	0	0	0.149851632047478
YLR024C	0	0	0.149851632047478
YHL007C	0	0	0.149851632047478
YNL021W	0	0	0.149851632047478
YOR178C	1	0	0.149851632047478
YOR030W	0	0	0.14962962962963
YER018C	0	0	0.149408284023669
YBR278W	0	0	0.149187592319055
YMR139W	0	0	0.148967551622419
YFR012W	0	1	0.148967551622419
YMR172W	0	0	0.148748159057437
YDR469W	0	0	0.148529411764706
YMR251W	0	0	0.148311306901615
YPR189W	0	0	0.148093841642229
YIL095W	0	0	0.14787701317716
YBR237W	0	0	0.14766081871345
YBL080C	0	0	0.147445255474453
YDR227W	0	0	0.147230320699708
YHR004C	0	0	0.147016011644833
YAL018C	0	1	0.147016011644833
YFR046C	0	0	0.146802325581395
YOR112W	0	0	0.146589259796807
YKL070W	0	0	0.146376811594203
YGR113W	0	0	0.14616497829233
YGL230C	0	1	0.14616497829233
YBL035C	0	0	0.145953757225434
YOL007C	0	1	0.145953757225434
YGL124C	0	0	0.145743145743146
YNL009W	0	0	0.145533141210375
YDL033C	0	0	0.145323741007194
YOR298W	0	0	0.145114942528736
YNL091W	0	0	0.144906743185079
YKL112W	0	0	0.144699140401146
YOR011W	0	0	0.144492131616595
YPL141C	0	1	0.144492131616595
YPL005W	0	0	0.144285714285714
YMR063W	0	0	0.144079885877318
YGR271W	0	0	0.143874643874644
YIL139C	0	0	0.143669985775249
YBR050C	0	0	0.143465909090909
YGR144W	0	0	0.143262411347518
YDR495C	0	0	0.143059490084986
YJL128C	0	0	0.142857142857143
YFR032C	0	1	0.142857142857143
YGR002C	0	0	0.142655367231638
YFL055W	0	0	0.142461964038728
YJR119C	0	0	0.142461964038728
YDR195W	0	0	0.142461964038728
YMR277W	0	0	0.142461964038728
YHR149C	0	1	0.142461964038728
YGL150C	0	0	0.142461964038728
YKR008W	0	0	0.142461964038728
YPR066W	0	0	0.142461964038728
YBL009W	1	0	0.142461964038728
YPL133C	0	0	0.142461964038728
YCL026C-A	0	0	0.142461964038728
YOR216C	0	0	0.142461964038728
YNR047W	0	0	0.142461964038728
YJL214W	0	0	0.142461964038728
YGL066W	0	0	0.142461964038728
YLR399C	1	0	0.142461964038728
YAR002W	0	0	0.142265193370166
YCR038C	0	0	0.142068965517241
YNL116W	0	0	0.141873278236915
YDR219C	0	0	0.141678129298487
YKR077W	0	1	0.141678129298487
YER123W	0	0	0.141483516483516
YLR371W	0	0	0.141289437585734
YAL048C	0	0	0.141095890410959
YNR051C	0	0	0.140902872777018
YKR004C	0	0	0.140710382513661
YKR030W	0	0	0.140518417462483
YOL043C	0	0	0.140350877192982
YLR415C	0	1	0.140350877192982
YLR004C	0	0	0.140350877192982
YIR019C	0	0	0.140350877192982
YNL136W	0	0	0.140350877192982
YDR484W	0	0	0.140350877192982
YDR260C	0	0	0.140350877192982
YER129W	0	0	0.140350877192982
YHR152W	1	0	0.140350877192982
YBL008W	0	0	0.140161725067385
YPR178W	0	0	0.139973082099596
YNL271C	0	0	0.139784946236559
YMR240C	0	0	0.139597315436242
YER022W	0	0	0.13941018766756
YOR140W	0	0	0.139223560910308
YNR011C	0	0	0.13903743315508
YBR175W	0	0	0.138851802403204
YML065W	0	0	0.138666666666667
YNL161W	0	0	0.138482023968043
YKR086W	0	0	0.138297872340426
YNL236W	0	0	0.138114209827357
YIL123W	0	0	0.137931034482759
YJR140C	0	0	0.137748344370861
YCR018C	0	0	0.137566137566138
YIL035C	0	0	0.137384412153236
YCR068W	0	0	0.137203166226913
YLR417W	0	0	0.137022397891963
YIL045W	0	0	0.136842105263158
YOR038C	0	0	0.136662286465177
YBR195C	0	0	0.136482939632546
YIR009W	0	0	0.136304062909568
YLR226W	0	0	0.136125654450262
YDR255C	0	0	0.135947712418301
YIL159W	0	0	0.135770234986945
YOL023W	0	0	0.135593220338983
YKR002W	0	0	0.135416666666667
YLR227C	0	0	0.135240572171652
YJL095W	0	0	0.135064935064935
YDR421W	0	0	0.134889753566796
YDR466W	0	0	0.134715025906736
YLR190W	0	0	0.134540750323415
YPL020C	0	0	0.134366925064599
YDR490C	0	0	0.134193548387097
YOL066C	0	0	0.134020618556701
YDR335W	0	0	0.133848133848134
YDR022C	0	0	0.133676092544987
YGR116W	0	0	0.133504492939666
YJL158C	0	0	0.133333333333333
YDR208W	0	0	0.133162612035851
YDL156W	0	1	0.133162612035851
YMR068W	0	0	0.132992327365729
YDR532C	0	0	0.132822477650064
YML062C	0	0	0.13265306122449
YLR309C	0	0	0.132484076433121
YML064C	0	0	0.132315521628499
YOR076C	0	0	0.132147395171537
YDL020C	0	0	0.131979695431472
YLR453C	0	0	0.131812420785805
YBR131W	0	0	0.131645569620253
YER046W	0	0	0.131479140328698
YGL015C	0	1	0.131479140328698
YAL041W	0	0	0.131313131313131
YFR028C	0	0	0.131147540983607
YAL001C	0	0	0.130982367758186
YKR037C	0	0	0.130922693266833
YNL020C	0	0	0.130922693266833
YOL117W	0	0	0.130922693266833
YJR092W	0	0	0.130922693266833
YLR321C	0	0	0.130922693266833
YGR014W	0	0	0.130922693266833
YOR172W	0	0	0.130922693266833
YHR120W	1	0	0.130922693266833
YDR058C	0	0	0.130759651307597
YBR184W	0	1	0.130759651307597
YNL201C	0	0	0.130597014925373
YLR102C	0	0	0.130434782608696
YDR247W	0	0	0.130272952853598
YJL203W	0	0	0.130111524163569
YPR068C	0	0	0.129950495049505
YMR023C	0	0	0.129789864029666
YKL116C	0	0	0.12962962962963
YDL194W	0	0	0.129469790382244
YDR104C	0	0	0.129310344827586
YHR075C	0	0	0.129151291512915
YPL219W	0	0	0.128992628992629
YER013W	0	0	0.128834355828221
YBR258C	0	0	0.128676470588235
YDL159W	0	0	0.128518971848225
YKR009C	0	0	0.128361858190709
YKL124W	0	0	0.128329297820823
YKR019C	0	0	0.128329297820823
YJR112W	0	0	0.128329297820823
YGL061C	0	0	0.128329297820823
YMR201C	0	0	0.128329297820823
YBR228W	0	0	0.128329297820823
YDR028C	0	0	0.128329297820823
YFL037W	1	0	0.128329297820823
YGL168W	0	0	0.128297362110312
YDR422C	0	0	0.128297362110312
YOL051W	0	0	0.128297362110312
YDL044C	0	0	0.128297362110312
YCR091W	0	0	0.128297362110312
YOR008C-A	0	0	0.128297362110312
YOR060C	0	0	0.128297362110312
YNL025C	1	0	0.128297362110312
YLR277C	0	0	0.12814371257485
YOR003W	0	0	0.128113879003559
YDR216W	0	0	0.128113879003559
YNL117W	0	0	0.128113879003559
YAR018C	0	0	0.128113879003559
YMR280C	0	0	0.128113879003559
YIL061C	0	0	0.128113879003559
YBL052C	0	0	0.128113879003559
YJR066W	1	0	0.128113879003559
YMR207C	0	0	0.128055878928987
YFR010W	0	0	0.128055878928987
YCL014W	0	0	0.128055878928987
YMR219W	0	0	0.128055878928987
YBR055C	0	0	0.128055878928987
YOR308C	0	0	0.128055878928987
YGR040W	0	0	0.128055878928987
YOR061W	0	0	0.128055878928987
YPR105C	0	0	0.128055878928987
YAL019W	0	0	0.128055878928987
YNL307C	1	0	0.128055878928987
YPR201W	0	0	0.128055878928987
YLR306W	0	0	0.128055878928987
YMR268C	0	0	0.128055878928987
YLR377C	0	0	0.128055878928987
YML085C	1	0	0.128055878928987
YML111W	0	0	0.127906976744186
YHR171W	0	0	0.127758420441347
YJR033C	0	0	0.127610208816705
YEL062W	0	0	0.127462340672074
YNL076W	0	0	0.12743972445465
YNL126W	0	0	0.12743972445465
YDL077C	0	0	0.12743972445465
YLR455W	0	0	0.12743972445465
YPR104C	0	0	0.12743972445465
YLR096W	0	0	0.12743972445465
YPL100W	0	0	0.12743972445465
YOR014W	1	0	0.12743972445465
YGL227W	0	0	0.127293577981651
YLL019C	0	0	0.127147766323024
YKL079W	0	0	0.127002288329519
YOL081W	0	0	0.126857142857143
YOR071C	0	0	0.126712328767123
YOR113W	0	0	0.126567844925884
YGR096W	0	0	0.126423690205011
YPL268W	0	0	0.126279863481229
YMR231W	0	0	0.126136363636364
YPR111W	0	0	0.125993189557321
YDR457W	0	0	0.125850340136054
YML071C	0	0	0.125707814269536
YPL166W	0	0	0.125565610859729
YGR063C	0	0	0.125423728813559
YGR154C	0	0	0.125282167042889
YGR217W	0	0	0.125140924464487
YNL257C	0	0	0.125
YMR180C	0	0	0.124859392575928
YOR380W	0	0	0.124719101123596
YMR119W	0	0	0.124579124579125
YBR038W	0	0	0.124439461883408
YHR036W	0	0	0.124300111982083
YOR084W	0	0	0.124161073825503
YJR031C	0	0	0.124022346368715
YHR077C	0	0	0.123883928571429
YPL007C	0	0	0.123745819397993
YDR460W	0	0	0.123608017817372
YOR330C	0	0	0.123470522803115
YOR388C	0	0	0.123333333333333
YJL170C	0	0	0.123196448390677
YNL042W	0	0	0.123059866962306
YLR113W	0	0	0.122923588039867
YOR269W	0	0	0.122787610619469
YFR037C	0	0	0.122672508214677
YFR016C	0	1	0.122672508214677
YDL247W	0	0	0.122672508214677
YGL162W	0	0	0.122672508214677
YPR200C	0	0	0.122672508214677
YDR332W	0	1	0.122672508214677
YGL179C	0	0	0.122672508214677
YKL166C	0	0	0.122672508214677
YBR123C	0	0	0.122672508214677
YOR338W	0	0	0.122672508214677
YPL139C	1	0	0.122672508214677
YLR425W	0	0	0.12253829321663
YPL242C	0	0	0.122404371584699
YNL300W	0	1	0.122404371584699
YDL056W	0	0	0.122270742358079
YOL027C	0	0	0.122186495176849
YGL144C	0	0	0.122186495176849
YMR283C	0	0	0.122186495176849
YBR211C	0	0	0.122186495176849
YDR224C	0	0	0.122186495176849
YKL188C	0	0	0.122186495176849
YOR336W	0	0	0.122186495176849
YJR110W	0	0	0.122186495176849
YER132C	0	0	0.122186495176849
YNL261W	0	0	0.122186495176849
YDR065W	0	0	0.122186495176849
YGL089C	0	0	0.122186495176849
YOR198C	1	0	0.122186495176849
YDL140C	0	0	0.122186495176849
YHR082C	0	0	0.122186495176849
YLL013C	0	0	0.122186495176849
YGL043W	1	0	0.122186495176849
YDR170C	0	0	0.122055674518201
YGR097W	0	0	0.12192513368984
YJL083W	0	0	0.121794871794872
YDR283C	0	0	0.121693121693122
YIL106W	0	0	0.121693121693122
YOL072W	0	0	0.121693121693122
YBR289W	0	0	0.121693121693122
YGR212W	0	0	0.121693121693122
YJL058C	0	0	0.121693121693122
YHR101C	0	0	0.121693121693122
YPL060W	0	0	0.121693121693122
YFL009W	1	0	0.121693121693122
YPL045W	0	0	0.121564482029598
YPR192W	0	0	0.121436114044351
YLR440C	0	0	0.121308016877637
YBR245C	0	0	0.12118018967334
YER093C	0	0	0.121052631578947
YAR050W	0	0	0.120925341745531
YER167W	0	0	0.120798319327731
YKL134C	0	0	0.120707596253902
YOR134W	0	0	0.120707596253902
YDR221W	0	0	0.120707596253902
YMR111C	0	1	0.120707596253902
YDL160C	0	0	0.120707596253902
YMR176W	0	0	0.120707596253902
YDR160W	0	0	0.120707596253902
YDL005C	0	0	0.120707596253902
YOL089C	0	0	0.120707596253902
YDR451C	1	0	0.120707596253902
YFL050C	0	0	0.120582120582121
YJL073W	0	0	0.120456905503634
YBR094W	0	1	0.120456905503634
YBR161W	0	0	0.120331950207469
YOR040W	0	0	0.12020725388601
YHL019C	0	0	0.12008281573499
YDL093W	0	0	0.119958634953464
YOR110W	0	0	0.119834710743802
YDR089W	0	0	0.119711042311662
YLR228C	0	0	0.119587628865979
YOR279C	0	0	0.11946446961895
YJL219W	0	0	0.119341563786008
YER040W	0	0	0.119218910585817
YMR227C	0	0	0.119096509240246
YLR131C	0	0	0.118974358974359
YKL178C	0	0	0.118852459016393
YMR162C	0	0	0.118730808597748
YAL026C	0	0	0.118609406952965
YML016C	0	0	0.118488253319714
YJR006W	0	0	0.118367346938776
YLR094C	0	0	0.118246687054027
YDR174W	0	0	0.118126272912424
YLR330W	0	0	0.118006103763988
YNL016W	0	0	0.117886178861789
YLR238W	0	0	0.117766497461929
YLR012C	0	1	0.117766497461929
YGR170W	0	0	0.117647058823529
YOR360C	0	0	0.117588932806324
YLR141W	0	0	0.117588932806324
YKL050C	0	1	0.117588932806324
YNL188W	0	0	0.117588932806324
YHR200W	0	0	0.117588932806324
YJR095W	0	0	0.117588932806324
YAL040C	0	0	0.117588932806324
YAL010C	0	0	0.117588932806324
YGR246C	0	0	0.117588932806324
YLL003W	0	0	0.117588932806324
YKR101W	0	0	0.117588932806324
YNL339C	0	0	0.117588932806324
YHR109W	0	0	0.117588932806324
YOR239W	0	0	0.117588932806324
YNR010W	0	0	0.117588932806324
YLR212C	0	0	0.117588932806324
YLR248W	1	0	0.117588932806324
YDR473C	0	0	0.117588932806324
YOR372C	0	0	0.117588932806324
YGR108W	1	0	0.117588932806324
YNL206C	0	0	0.117588932806324
YBR097W	0	0	0.117588932806324
YNR070W	0	0	0.117588932806324
YML068W	0	0	0.117588932806324
YOR328W	0	0	0.117588932806324
YLR360W	0	0	0.117588932806324
YJL146W	1	0	0.117588932806324
YBR264C	0	0	0.117472852912142
YDL240W	0	0	0.117357001972387
YNR031C	0	0	0.117241379310345
YNR056C	0	0	0.117125984251969
YJL160C	0	1	0.117125984251969
YLR284C	0	0	0.11701081612586
YIL128W	0	0	0.116895874263261
YMR036C	0	0	0.116781157998037
YGR189C	0	0	0.116666666666667
YBR119W	0	0	0.116552399608227
YML007W	0	0	0.116438356164384
YIL101C	0	0	0.116324535679374
YMR305C	0	0	0.1162109375
YKL095W	0	0	0.11609756097561
YDR121W	0	0	0.11598440545809
YKR090W	0	0	0.11587147030185
YER172C	0	0	0.115758754863813
YOR233W	0	0	0.115646258503401
YDL076C	0	0	0.115533980582524
YHR040W	0	0	0.115421920465567
YER109C	0	0	0.11531007751938
YDL079C	0	0	0.115198451113262
YNL041C	0	0	0.115087040618956
YIL113W	0	0	0.114975845410628
YFL023W	0	0	0.114864864864865
YPL140C	0	0	0.114754098360656
YBR279W	0	0	0.114643545279383
YNL267W	0	0	0.114533205004812
YLR176C	0	0	0.114423076923077
YOL013C	0	0	0.114313160422671
YMR168C	0	0	0.114203454894434
YML069W	0	0	0.114093959731544
YNL227C	0	0	0.113984674329502
YEL037C	0	0	0.113875598086124
YCR040W	0	0	0.11376673040153
YNL093W	0	0	0.113658070678128
YBR202W	0	0	0.113549618320611
YBR240C	0	0	0.113441372735939
YER151C	0	0	0.113333333333333
YDR498C	0	0	0.113225499524263
YDR423C	0	0	0.113117870722433
YML091C	0	0	0.11301044634378
YBL014C	0	0	0.112903225806452
YBR167C	0	0	0.112796208530806
YGR156W	0	0	0.112689393939394
YHR206W	0	0	0.112582781456954
YDR126W	0	0	0.112476370510397
YLR151C	0	1	0.112476370510397
YGR218W	0	0	0.112370160528801
YMR091C	0	0	0.112264150943396
YPR095C	0	0	0.112158341187559
YGL130W	0	0	0.112052730696798
YOR186W	0	1	0.112052730696798
YAL027W	0	1	0.112052730696798
YGR089W	0	0	0.111947318908749
YBR216C	0	0	0.111842105263158
YJR134C	0	1	0.111842105263158
YMR087W	0	0	0.111737089201878
YKR013W	0	1	0.111737089201878
YBR179C	0	0	0.111632270168856
YLR070C	0	0	0.111527647610122
YIR041W	0	0	0.111423220973783
YFL053W	0	0	0.111318989710009
YNL054W	0	0	0.111214953271028
YBR112C	0	0	0.111111111111111
YDR478W	0	0	0.111007462686567
YER155C	0	0	0.110904007455732
YER008C	0	0	0.110800744878957
YOR329C	0	0	0.110697674418605
YBR182C	0	0	0.110594795539033
YNR072W	0	0	0.110492107706592
YDL138W	0	0	0.11038961038961
YDR147W	0	0	0.110287303058387
YDR176W	0	0	0.110185185185185
YER059W	0	0	0.110083256244218
YBR217W	0	0	0.109981515711645
YML099C	0	0	0.109879963065559
YNL098C	0	0	0.109778597785978
YOR231W	0	0	0.109677419354839
YDR123C	0	0	0.109576427255985
YNL224C	0	1	0.109576427255985
YOR363C	0	0	0.109475620975161
YLL056C	0	0	0.109375
YBL037W	0	0	0.109274563820018
YHR105W	0	1	0.109274563820018
YLR245C	0	0	0.109174311926606
YLR446W	0	1	0.109174311926606
YCL066W	0	0	0.109074243813016
YHR150W	0	0	0.108974358974359
YOR080W	0	0	0.108874656907594
YBR272C	0	0	0.108775137111517
YKL062W	0	0	0.108675799086758
YHR086W	0	0	0.108576642335766
YOR162C	0	0	0.108477666362808
YOL045W	0	0	0.108378870673953
YGL073W	0	0	0.10828025477707
YDR110W	0	0	0.108181818181818
YLR305C	0	0	0.108083560399637
YCR098C	0	0	0.107985480943739
YHR139C	0	0	0.107887579329102
YPL122C	0	0	0.107789855072464
YMR159C	0	0	0.107692307692308
YDL238C	0	0	0.107594936708861
YNL291C	0	0	0.107497741644083
YMR192W	0	0	0.107400722021661
YCR079W	0	0	0.107303877366997
YKL075C	0	0	0.107207207207207
YIL046W	0	0	0.107110711071107
YPL249C	0	0	0.107014388489209
YBR005W	0	0	0.106918238993711
YJR052W	0	0	0.106822262118492
YML042W	0	0	0.106726457399103
YLL052C	0	0	0.10663082437276
YLL036C	0	0	0.106535362578335
YIL131C	0	0	0.106440071556351
YGL134W	0	0	0.106344950848972
YIL066C	0	0	0.10625
YHR011W	0	0	0.106155218554862
YMR270C	0	0	0.106060606060606
YOR208W	0	0	0.106007067137809
YGR070W	0	0	0.106007067137809
YPL016W	0	0	0.106007067137809
YJL204C	0	0	0.106007067137809
YOL128C	0	0	0.106007067137809
YCR052W	0	0	0.106007067137809
YPR091C	0	1	0.106007067137809
YDR315C	0	0	0.106007067137809
YPR040W	0	0	0.106007067137809
YDR145W	0	0	0.106007067137809
YGR044C	1	0	0.106007067137809
YOR100C	0	0	0.105913503971756
YOR386W	0	0	0.105820105820106
YLR098C	0	0	0.105726872246696
YOR039W	0	0	0.105633802816901
YJR083C	0	0	0.105540897097625
YDR363W-A	0	0	0.105448154657293
YLR080W	0	0	0.105355575065847
YDL179W	0	0	0.105263157894737
YKR051W	0	1	0.105263157894737
YOR358W	0	0	0.105170902716915
YPL063W	0	0	0.10507880910683
YNL290W	0	0	0.10498687664042
YPR030W	0	0	0.104895104895105
YEL018W	0	0	0.104803493449782
YFL024C	0	0	0.104712041884817
YPR023C	0	0	0.10462074978204
YGR184C	0	0	0.104529616724739
YDL225W	0	0	0.10443864229765
YIL102C	0	1	0.10443864229765
YIL033C	0	0	0.104347826086957
YGR233C	0	0	0.104257167680278
YLR095C	0	0	0.104166666666667
YNR009W	0	0	0.1040763226366
YGL207W	0	0	0.103986135181976
YGR288W	0	0	0.103896103896104
YOL019W	0	1	0.103896103896104
YAR035W	0	0	0.103806228373702
YPR034W	0	0	0.10371650821089
YDL134C	0	0	0.103626943005181
YDR244W	0	0	0.103537532355479
YDL175C	0	0	0.103448275862069
YLR132C	0	0	0.103359173126615
YJR158W	0	0	0.103270223752151
YKL059C	0	0	0.103181427343078
YNL039W	0	0	0.103092783505155
YOL145C	0	0	0.103004291845494
YMR138W	0	0	0.102915951972556
YER161C	0	0	0.102827763496144
YHL038C	0	0	0.102739726027397
YER011W	0	0	0.102651839178785
YKL220C	0	0	0.102564102564103
YDR225W	0	0	0.102476515798463
YPL158C	0	1	0.102476515798463
YER019W	0	0	0.102389078498294
YPL150W	0	1	0.102389078498294
YPR042C	0	0	0.10230179028133
YJL153C	0	0	0.10221465076661
YPL065W	0	0	0.102127659574468
YBR071W	0	1	0.102127659574468
YAL055W	0	0	0.102040816326531
YER105C	0	0	0.101954120645709
YDL209C	0	0	0.101867572156197
YPL193W	0	0	0.101781170483461
YCL037C	0	0	0.101694915254237
YBR089C-A	0	0	0.101608806096528
YDR489W	0	0	0.101522842639594
YLR411W	0	0	0.101437024513948
YPL137C	0	0	0.101351351351351
YML043C	0	0	0.10126582278481
YBL103C	0	0	0.101180438448567
YFR005C	0	0	0.101095197978096
YOL113W	0	0	0.101010101010101
YDR229W	0	0	0.100925147182506
YFL049W	0	0	0.100840336134454
YGR013W	0	0	0.100755667506297
YMR274C	0	0	0.100671140939597
YBL106C	0	0	0.100586756077117
YJL164C	0	0	0.100502512562814
YCL039W	0	0	0.100418410041841
YGL153W	0	0	0.100334448160535
YNR007C	0	0	0.100250626566416
YMR182C	0	0	0.10016694490818
YOR211C	0	0	0.100083402835696
YOR247W	0	0	0.1
YPR032W	0	0	0.0999167360532889
YNR057C	0	0	0.0998336106489185
YHR116W	0	0	0.0997506234413965
YNR008W	0	0	0.0996677740863787
YOR322C	0	0	0.0995850622406639
YHR107C	0	0	0.0995024875621891
YNR048W	0	0	0.0994200497100249
YIL117C	0	0	0.0993377483443709
YOL054W	0	0	0.0992555831265509
YPL187W	0	0	0.0991735537190083
YHR048W	0	0	0.0990916597853014
YPR083W	0	0	0.099009900990099
YHR194W	0	0	0.0989282769991756
YDL116W	0	0	0.0988467874794069
YLR451W	0	0	0.0987654320987654
YHR167W	0	0	0.0986842105263158
YDR200C	0	0	0.0986031224322104
YLR033W	0	0	0.0985221674876847
YER068W	0	0	0.0984413453650533
YLR382C	0	0	0.0983606557377049
YBR270C	0	1	0.0983606557377049
YJL209W	0	0	0.0982800982800983
YGR258C	0	0	0.0981996726677578
YJR084W	0	0	0.098119378577269
YER101C	0	1	0.098119378577269
YDR088C	0	0	0.0980392156862745
YOR377W	0	0	0.0979591836734694
YAR014C	0	0	0.0978792822185971
YPL233W	0	0	0.097799511002445
YEL004W	0	0	0.0977198697068404
YER176W	0	0	0.0976403580146461
YMR175W	0	0	0.0975609756097561
YNL072W	0	0	0.0974817221770918
YJR127C	0	0	0.0974025974025974
YGR004W	0	0	0.097323600973236
YBR257W	0	0	0.0972447325769854
YOR018W	0	0	0.097165991902834
YPL110C	0	0	0.0970873786407767
YHR034C	0	0	0.0970088924818108
YHR079C	0	0	0.0969305331179321
YOL130W	0	0	0.0968523002421307
YBR128C	0	0	0.0967741935483871
YPL040C	0	0	0.096696212731668
YLR385C	0	0	0.0966183574879227
YIL143C	0	0	0.0965406275140788
YNL167C	0	0	0.0964630225080386
YKL089W	0	0	0.0963855421686747
YJR106W	0	0	0.0963081861958267
YER169W	0	0	0.0962309542902967
YGR296W	0	0	0.0961538461538462
YBR095C	0	0	0.0960768614891914
YIR017C	0	0	0.096
YBR130C	0	0	0.0959232613908873
YJL103C	0	0	0.0958466453674121
YDR518W	0	0	0.0957701516360734
YMR140W	0	0	0.0956937799043062
YLR384C	0	0	0.0956175298804781
YDR081C	0	0	0.0955414012738854
YJR060W	0	0	0.0954653937947494
YGR180C	0	0	0.095389507154213
YML003W	0	1	0.095389507154213
YHL028W	0	0	0.0953137410643368
YBR030W	0	0	0.0953125
YBR049C	0	0	0.0953125
YKL149C	0	0	0.0953125
YAL031C	0	0	0.0953125
YLR254C	0	0	0.0953125
YHR159W	0	1	0.0953125
YOL096C	0	0	0.0953125
YMR070W	0	0	0.0953125
YEL043W	0	1	0.0953125
YDL193W	0	0	0.0953125
YJR091C	0	0	0.0953125
YER149C	0	0	0.0953125
YCR008W	0	0	0.0953125
YIL097W	0	0	0.0953125
YLR310C	0	0	0.0953125
YAL009W	1	0	0.0953125
YGR003W	0	0	0.0953125
YKR078W	0	0	0.0953125
YGL113W	0	0	0.0953125
YBL007C	0	0	0.0953125
YNL317W	0	0	0.0953125
YER180C	0	0	0.0953125
YDR108W	1	0	0.0953125
YPR031W	0	0	0.0952380952380952
YOR264W	0	1	0.0952380952380952
YHR115C	0	0	0.0951638065522621
YOR179C	0	0	0.0951276102088167
YJR141W	0	0	0.0951276102088167
YOL078W	0	0	0.0951276102088167
YHR099W	0	0	0.0951276102088167
YNL234W	0	0	0.0951276102088167
YCR089W	0	0	0.0951276102088167
YCR032W	0	0	0.0951276102088167
YMR114C	0	1	0.0951276102088167
YDL047W	0	0	0.0951276102088167
YPL049C	0	0	0.0951276102088167
YMR166C	0	0	0.0951276102088167
YDL115C	1	0	0.0951276102088167
YGL063W	0	0	0.0950540958268934
YCL027W	0	0	0.094980694980695
YJL124C	0	0	0.0949074074074074
YDL132W	0	0	0.094834232845027
YLR320W	0	0	0.0947611710323575
YNL297C	0	0	0.0946882217090069
YMR128W	0	0	0.0946153846153846
YHL023C	0	1	0.0946153846153846
YCL063W	0	0	0.0945426594926979
YNR019W	0	0	0.0944700460829493
YBL016W	0	0	0.0943975441289332
YDR475C	0	1	0.0943975441289332
YBL023C	0	0	0.0943251533742331
YBR281C	0	0	0.0942528735632184
YOR275C	0	0	0.0941807044410413
YGL241W	0	0	0.0941086457536343
YOR344C	0	0	0.0940819423368741
YFR048W	0	0	0.0940819423368741
YPL228W	0	0	0.0940819423368741
YKL032C	0	0	0.0940819423368741
YAL015C	0	0	0.0940819423368741
YNL024C	0	1	0.0940819423368741
YPL151C	0	0	0.0940819423368741
YOR010C	0	0	0.0940819423368741
YAL043C	0	0	0.0940819423368741
YGR202C	0	0	0.0940819423368741
YBR203W	0	0	0.0940819423368741
YBL060W	0	1	0.0940819423368741
YGR230W	1	0	0.0940819423368741
YBL024W	0	0	0.0940106141015921
YOR081C	0	0	0.0939393939393939
YOR023C	0	0	0.0938682816048448
YBR138C	0	1	0.0938682816048448
YBR083W	0	0	0.0937972768532526
YJR093C	0	0	0.0937263794406652
YNL183C	0	0	0.0936555891238671
YDR528W	0	0	0.0935849056603774
YLR174W	0	0	0.0935143288084465
YNL286W	0	0	0.0934438583270535
YOL094C	0	0	0.0933734939759036
YJR004C	0	0	0.0933532486930545
YHR205W	0	0	0.0933532486930545
YHR103W	0	0	0.0933532486930545
YNL293W	0	0	0.0933532486930545
YIR029W	0	0	0.0933532486930545
YKL126W	0	0	0.0933532486930545
YNL332W	0	0	0.0933532486930545
YOL064C	0	0	0.0933532486930545
YAL067C	0	0	0.0933532486930545
YIL122W	0	0	0.0933532486930545
YGR071C	0	1	0.0933532486930545
YLR219W	1	0	0.0933532486930545
YKL197C	0	0	0.0932835820895522
YLR071C	0	0	0.093214019388516
YIR023W	0	0	0.0931445603576751
YMR018W	0	1	0.0931445603576751
YDR122W	0	0	0.0930752047654505
YAL051W	0	0	0.0930059523809524
YJL061W	0	0	0.0929368029739777
YDR303C	0	0	0.0928677563150074
YJL056C	0	0	0.0927988121752042
YDL113C	0	0	0.0927299703264095
YLL060C	0	0	0.0926612305411416
YOL063C	0	0	0.0925925925925926
YOR192C	0	0	0.0925789860396767
YJL036W	0	0	0.0925789860396767
YML114C	0	0	0.0925789860396767
YGR081C	0	0	0.0925789860396767
YLR438W	0	0	0.0925789860396767
YLL031C	0	0	0.0925789860396767
YFL007W	0	0	0.0925789860396767
YKR041W	0	1	0.0925789860396767
YPL046C	0	0	0.0925789860396767
YFR013W	0	0	0.0925789860396767
YIL063C	0	0	0.0925789860396767
YJL005W	1	0	0.0925789860396767
YMR127C	0	0	0.092511013215859
YDR054C	0	0	0.0924431401320616
YBR008C	0	0	0.092375366568915
YGR134W	0	0	0.0923076923076923
YBL031W	0	1	0.0923076923076923
YDR013W	0	0	0.0922401171303075
YBL025W	0	0	0.0921726408193124
YOL018C	0	0	0.0921052631578947
YFL013C	0	0	0.0920379839298758
YER075C	0	0	0.091970802919708
YKR072C	0	0	0.0919037199124726
YNL275W	0	0	0.0918367346938776
YJL157C	0	0	0.0917698470502549
YDL188C	0	0	0.091703056768559
YGR122W	0	0	0.0916363636363636
YPR057W	0	0	0.0915697674418605
YBR087W	0	0	0.0915032679738562
YPR089W	0	1	0.0915032679738562
YPL148C	0	0	0.0914368650217707
YGR252W	0	0	0.0913705583756345
YOR266W	0	0	0.0913669064748201
YEL022W	0	0	0.0913669064748201
YJR068W	0	0	0.0913669064748201
YPR171W	0	0	0.0913669064748201
YJL116C	0	0	0.0913669064748201
YPR025C	0	0	0.0913669064748201
YOL093W	0	0	0.0913669064748201
YEL069C	0	0	0.0913669064748201
YOL148C	0	0	0.0913669064748201
YOL001W	0	0	0.0913669064748201
YER133W	1	0	0.0913669064748201
YMR288W	0	0	0.0913012221423436
YNL064C	0	0	0.0912356321839081
YMR100W	0	0	0.091170136396267
YKL093W	0	0	0.0911047345767575
YBR102C	0	0	0.0910394265232975
YFL034W	0	1	0.0910394265232975
YMR037C	0	0	0.090974212034384
YAL020C	0	0	0.0909090909090909
YDR240C	0	0	0.0908440629470672
YMR125W	0	0	0.0907791279485347
YPL152W	0	0	0.0907142857142857
YML013W	0	0	0.0906495360456817
YML127W	0	0	0.0905848787446505
YLR396C	0	0	0.090520313613685
YGL197W	0	0	0.0904558404558405
YNL222W	0	0	0.0903914590747331
YOR321W	0	0	0.0903271692745377
YDL065C	0	0	0.0902629708599858
YNL325C	0	0	0.0901988636363636
YNL294C	0	0	0.0901348474095103
YML010W	0	0	0.0900709219858156
YLR223C	0	0	0.0900070871722183
YDR017C	0	0	0.089943342776204
YPL075W	0	0	0.0898796886058033
YLR005W	0	0	0.0898161244695898
YLR274W	0	0	0.0897526501766784
YBL085W	0	0	0.0896892655367232
YOL116W	0	0	0.0896259703599153
YLR315W	0	1	0.0896259703599153
YFR003C	0	0	0.0895627644569817
YPR152C	0	1	0.0895627644569817
YNR071C	0	1	0.0895627644569817
YFL027C	0	0	0.0894996476391825
YOR141C	0	1	0.0894996476391825
YDR034C	0	0	0.0894366197183099
YDR228C	0	0	0.0893736805066854
YBR165W	0	0	0.0893108298171589
YOR092W	0	0	0.0892480674631061
YDR515W	0	0	0.089185393258427
YPR122W	0	0	0.0891228070175439
YDR536W	0	0	0.0890603085553997
YCR106W	0	0	0.0889978976874562
YMR153W	0	0	0.0889355742296919
YOR334W	0	0	0.0888733379986004
YCL008C	0	0	0.0888111888111888
YBL056W	0	0	0.0887491264849755
YDR021W	0	0	0.0886871508379888
YAL002W	0	0	0.0886252616887648
YOR070C	0	0	0.0885634588563459
YDR261C	0	0	0.0885017421602787
YKL088W	0	0	0.0884401114206128
YPR024W	0	0	0.0883785664578984
YLR114C	0	0	0.088317107093185
YIL120W	0	0	0.0882557331480195
YAL032C	0	0	0.0881944444444445
YBL036C	0	0	0.0881332408049965
YGL081W	0	1	0.0881332408049965
YDL103C	0	0	0.0880721220527046
YDR362C	0	0	0.088011088011088
YHR073W	0	0	0.0879501385041551
YBR129C	0	0	0.0878892733564014
YGR171C	0	0	0.0878284923928077
YGR186W	0	0	0.087767795438839
YJL102W	0	0	0.087707182320442
YGL237C	0	0	0.0876466528640442
YNR052C	0	0	0.0875862068965517
YHR135C	0	0	0.087525844245348
YDL139C	0	1	0.087525844245348
YMR312W	0	0	0.087465564738292
YMR021C	0	0	0.0874053682037164
YDL112W	0	0	0.0873452544704264
YJR098C	0	1	0.0873452544704264
YDR212W	0	0	0.0872852233676976
YPL115C	0	0	0.0872252747252747
YMR034C	0	1	0.0872252747252747
YGL155W	0	0	0.0871654083733699
YPL003W	0	0	0.0871056241426612
YML052W	0	0	0.0870459218642906
YGL070C	0	0	0.086986301369863
YEL025C	0	1	0.086986301369863
YOL135C	0	0	0.0869267624914442
YLL038C	0	0	0.0868673050615595
YAL017W	0	0	0.0868079289131921
YKL025C	0	0	0.0867486338797814
YPL235W	0	0	0.0866894197952218
YKL193C	0	0	0.0866302864938608
YIL042C	0	0	0.0865712338104976
YGR229C	0	0	0.0865122615803815
YIL105C	0	0	0.0864533696392104
YMR039C	0	0	0.0863945578231293
YGL141W	0	0	0.0863358259687288
YHR041C	0	0	0.0862771739130435
YPR021C	0	0	0.0862186014935506
YCL069W	0	0	0.0861601085481682
YPL180W	0	0	0.0861016949152542
YHL030W	0	0	0.0860433604336043
YBL051C	0	0	0.0859851049424509
YEL059C-A	0	0	0.0859269282814614
YOL108C	0	0	0.085868830290737
YJL006C	0	0	0.0858108108108108
YJR120W	0	0	0.0857528696826469
YJL076W	0	0	0.0856950067476383
YBL011W	0	0	0.0856372218476062
YKR031C	0	0	0.0855795148247979
YOR284W	0	0	0.0855218855218855
YGR042W	0	0	0.085464333781965
YDR305C	0	0	0.0854068594485541
YBR288C	0	0	0.0853494623655914
YOR346W	0	0	0.0852921423774345
YNL299W	0	0	0.0852348993288591
YJL029C	0	0	0.085177733065057
YML029W	0	0	0.0851206434316354
YHR189W	0	0	0.0850636302746149
YDR137W	0	0	0.0850066934404284
YBL010C	0	1	0.0850066934404284
YDR085C	0	0	0.0849498327759197
YLR145W	0	0	0.0848930481283423
YDR080W	0	0	0.0848363393453574
YBR117C	0	0	0.0847797062750334
YIL038C	0	0	0.0847231487658439
YJL039C	0	0	0.0846666666666667
YJL141C	0	0	0.0846102598267821
YDL227C	0	0	0.0845539280958722
YML083C	0	1	0.0845539280958722
YMR004W	0	0	0.0844976713240186
YMR056C	0	0	0.0844414893617021
YJR152W	0	0	0.0843853820598007
YAL035W	0	0	0.0843293492695883
YFL047W	0	0	0.0842733908427339
YBL047C	0	0	0.0842175066312997
YBR253W	0	0	0.0841616964877402
YDR257C	0	1	0.0841616964877402
YLR139C	0	0	0.0841059602649007
YPL041C	0	0	0.0840502978160159
YLL035W	0	0	0.083994708994709
YDR308C	0	0	0.0839391936549901
YER157W	0	0	0.083883751651255
YPR093C	0	0	0.0838283828382838
YBR059C	0	0	0.0837730870712401
YLL043W	0	0	0.0837178642056691
YIR005W	0	0	0.0836627140974967
YOR057W	0	0	0.0836076366030283
YJR032W	0	0	0.0835526315789474
YDL117W	0	0	0.0834976988823143
YJL132W	0	1	0.0834976988823143
YML059C	0	0	0.083442838370565
YNL068C	0	0	0.0833880499015102
YKL198C	0	0	0.0833333333333333
YNL314W	0	0	0.0832786885245902
YOR157C	0	0	0.0832241153342071
YOR087W	0	0	0.08316961362148
YLR403W	0	0	0.0831151832460733
YOR077W	0	1	0.0831151832460733
YNL215W	0	1	0.0831151832460733
YOL028C	0	0	0.0830608240680183
YDR168W	0	0	0.0830065359477124
YOR037W	0	0	0.0829523187459177
YNL030W	0	0	0.0828981723237598
YDR444W	0	1	0.0828981723237598
YNL258C	0	0	0.0828440965427267
YJL051W	0	1	0.0828440965427267
YDL223C	0	0	0.0827900912646675
YJL042W	0	0	0.0827361563517915
YOR326W	0	0	0.0826822916666667
YPL203W	0	0	0.0826284970722186
YAL028W	0	0	0.0825747724317295
YFR014C	0	0	0.0825211176088369
YGR130C	0	1	0.0825211176088369
YBR255W	0	1	0.0825211176088369
YMR287C	0	0	0.0824675324675325
YPR026W	0	0	0.0824140168721609
YJL129C	0	0	0.0823605706874189
YOR075W	0	0	0.0823071937783539
YML119W	0	1	0.0823071937783539
YMR067C	0	0	0.0822538860103627
YML005W	0	0	0.0822006472491909
YDR170W-A	0	0	0.0821474773609314
YPR052C	0	0	0.0820943762120233
YDR256C	0	0	0.0820413436692506
YDR049W	0	1	0.0820413436692506
YDL207W	0	0	0.0819883795997418
YBR229C	0	0	0.0819354838709677
YFL054C	0	0	0.0818826563507415
YDR364C	0	0	0.0818298969072165
YGL178W	0	0	0.081777205408886
YDR128W	0	1	0.081777205408886
YGL017W	0	0	0.0817245817245817
YPL128C	0	0	0.0816720257234727
YKL201C	0	0	0.0816195372750643
YGL236C	0	0	0.0815671162491972
YER166W	0	0	0.0815147625160462
YPR125W	0	0	0.0814624759461193
YDL035C	0	0	0.0814102564102564
YDR043C	0	0	0.0813581037796284
YDR510W	0	0	0.0813060179257362
YDR381W	0	0	0.0812539987204095
YIL119C	0	0	0.0812020460358056
YLR314C	0	0	0.081150159744409
YDR016C	0	0	0.0810983397190294
YGL018C	0	0	0.0810465858328015
YOR106W	0	0	0.0809948979591837
YHL026C	0	1	0.0809948979591837
YBR148W	0	1	0.0809948979591837
YBL040C	0	0	0.0809432759719567
YMR223W	0	0	0.0808917197452229
YER041W	0	1	0.0808917197452229
YNL127W	0	0	0.0808402291534055
YJL059W	0	0	0.0807888040712468
YIL156W	0	0	0.080737444373808
YJR078W	0	0	0.0806861499364676
YJL140W	0	0	0.0806349206349206
YNL090W	0	0	0.0805837563451777
YLR362W	0	0	0.0805326569435637
YBR176W	0	0	0.0804816223067174
YPR079W	0	0	0.0804306523115896
YIR001C	0	0	0.080379746835443
YLR342W	0	0	0.0803289057558507
YNL103W	0	0	0.0802781289506953
YDL233W	0	1	0.0802781289506953
YIR014W	0	1	0.0802781289506953
YDR470C	0	0	0.080227416298168
YLR148W	0	0	0.0801767676767677
YBR200W	0	0	0.0801261829652997
YIL116W	0	0	0.0800756620428752
YLR052W	0	0	0.0800252047889099
YOR107W	0	0	0.0799748110831234
YGL195W	0	0	0.0799244808055381
YER148W	0	0	0.079874213836478
YDR351W	0	0	0.0798240100565682
YPR185W	0	0	0.0797738693467337
YLR436C	0	0	0.0797237915881984
YGL048C	0	0	0.0796737766624843
YDL049C	0	0	0.0796238244514107
YDL089W	0	1	0.0796238244514107
YHL009C	0	0	0.0795739348370927
YKR050W	0	0	0.0795241077019411
YOL095C	0	0	0.0794743429286608
YJR049C	0	0	0.0794246404002502
YJR005W	0	0	0.079375
YPR081C	0	0	0.0793254216114928
YBL082C	0	0	0.0792759051186017
YPR019W	0	0	0.0792264504054897
YDR383C	0	1	0.0792264504054897
YNL118C	0	0	0.0791770573566085
YDL205C	0	0	0.0791277258566978
YHR102W	0	0	0.0790784557907846
YML076C	0	0	0.0790611488573193
YDL170W	0	0	0.0790611488573193
YKL204W	0	0	0.0790611488573193
YIL008W	0	0	0.0790611488573193
YBR243C	0	0	0.0790611488573193
YMR061W	0	0	0.0790611488573193
YBR133C	0	0	0.0790611488573193
YNR023W	0	0	0.0790611488573193
YHR006W	0	0	0.0790611488573193
YKL011C	0	0	0.0790611488573193
YOR093C	0	1	0.0790611488573193
YIR008C	0	0	0.0790611488573193
YNR016C	0	0	0.0790611488573193
YOR229W	1	0	0.0790611488573193
YGR100W	0	0	0.0790123456790123
YAL063C	0	0	0.0789636027143738
YPR193C	0	0	0.0789149198520345
YJR022W	0	0	0.0788662969808996
YKR089C	0	0	0.0788177339901478
YLR031W	0	1	0.0788177339901478
YLR084C	0	0	0.0787692307692308
YPL178W	0	0	0.0787207872078721
YGR200C	0	0	0.0786724031960664
YDR006C	0	0	0.0786240786240786
YDL085W	0	0	0.0785758133824432
YGL094C	0	0	0.0785276073619632
YPL223C	0	0	0.0784794604537094
YOL076W	0	0	0.0784313725490196
YPL195W	0	0	0.0783833435394979
YLR324W	0	0	0.0783353733170135
YDR096W	0	0	0.0782874617737003
YBR280C	0	0	0.078239608801956
YNL192W	0	0	0.0781918142944411
YJR028W	0	0	0.0781440781440781
YNL202W	0	0	0.0780964002440512
YER051W	0	0	0.0780487804878049
YDL006W	0	0	0.0780012187690433
YGR196C	0	1	0.0780012187690433
YKL165C	0	0	0.0779537149817296
YKL015W	0	0	0.0779062690200852
YGL156W	0	0	0.0778588807785888
YDR166C	0	0	0.0778115501519757
YOR124C	0	0	0.0777642770352369
YDR057W	0	0	0.0777170613236187
YBL093C	0	0	0.0776699029126214
YKR058W	0	0	0.0776228016979988
YGL005C	0	0	0.0775757575757576
YDL002C	0	0	0.0775287704421563
YER012W	0	0	0.0774818401937046
YLR082C	0	0	0.0774349667271627
YCR063W	0	0	0.0773881499395405
YBL005W	0	0	0.0773413897280967
YGR112W	0	0	0.0772946859903382
YLR268W	0	0	0.0772480386240193
YDR379W	0	0	0.0772014475271411
YGR133W	0	0	0.0771549125979506
YLR128W	0	0	0.0771084337349398
YBL021C	0	0	0.0770620108368453
YMR124W	0	1	0.0770620108368453
YLR165C	0	0	0.0770156438026474
YKL104C	0	0	0.0769693325315695
YKL005C	0	0	0.0769230769230769
YML049C	0	0	0.0768768768768769
YHR111W	0	0	0.0768307322929172
YGL023C	0	0	0.0767846430713857
YEL053C	0	0	0.0767386091127098
YLL001W	0	0	0.0766926303175554
YBL075C	0	0	0.0766467065868263
YHR058C	0	0	0.0766008378216637
YFR018C	0	1	0.0766008378216637
YDR326C	0	0	0.076555023923445
YBR058C	0	0	0.0765092647937836
YBL032W	0	0	0.0764635603345281
YNL094W	0	0	0.0764179104477612
YBR010W	0	0	0.0763723150357995
YDL230W	0	0	0.0763267740011926
YGR046W	0	0	0.0762812872467223
YDR192C	0	0	0.076235854675402
YGL096W	0	0	0.0761904761904762
YDL222C	0	0	0.0761451516954194
YLR035C-A	0	0	0.0760998810939358
YOR296W	0	1	0.0760998810939358
YER098W	0	0	0.0760546642899584
YPL086C	0	0	0.0760095011876485
YMR052W	0	0	0.0759643916913947
YIL077C	0	0	0.0759193357058126
YBR254C	0	0	0.0758743331357439
YPR131C	0	0	0.0758293838862559
YDR425W	0	0	0.0757844878626406
YKR036C	0	0	0.0757396449704142
YJR050W	0	0	0.0756948551153164
YIR004W	0	0	0.0756501182033097
YLR144C	0	0	0.0756054341405789
YJR156C	0	0	0.0755608028335301
YGL167C	0	0	0.0755162241887906
YLR014C	0	0	0.0754716981132075
YPR005C	0	0	0.075427224513848
YNL264C	0	0	0.0753828032979976
YEL013W	0	0	0.0753384343731607
YHR186C	0	0	0.0752941176470588
YOL123W	0	0	0.0752498530276308
YOR069W	0	0	0.0752056404230317
YMR033W	0	0	0.0751614797416324
YNR002C	0	0	0.0751173708920188
YKL098W	0	1	0.0751173708920188
YGR234W	0	0	0.0750733137829912
YER014C-A	0	0	0.0750293083235639
YIL115C	0	0	0.0749853544229643
YGL243W	0	0	0.0749414519906323
YCR044C	0	0	0.07489760093622
YGL254W	0	0	0.0748538011695906
YNL166C	0	0	0.0748100526008182
YEL056W	0	0	0.0747663551401869
YOR244W	0	0	0.0747227086981903
YOR147W	0	0	0.0746791131855309
YPL101W	0	0	0.0746355685131195
YOR115C	0	0	0.0745920745920746
YGR135W	0	0	0.0745486313337216
YOR356W	0	0	0.0745052386495925
YKL213C	0	0	0.0744618964514252
YGL229C	0	0	0.0744373918061166
YDR390C	0	0	0.0744373918061166
YDL025C	0	1	0.0744373918061166
YDR320C	0	0	0.0744373918061166
YDR416W	0	0	0.0744373918061166
YLR346C	0	0	0.0744373918061166
YGR155W	0	0	0.0744373918061166
YFL001W	0	0	0.0744373918061166
YLR133W	0	0	0.0744373918061166
YHR195W	0	0	0.0744373918061166
YNL214W	0	0	0.0744373918061166
YGL013C	0	0	0.0744373918061166
YJR070C	0	0	0.0744373918061166
YEL035C	0	1	0.0744373918061166
YLR049C	0	1	0.0744373918061166
YBR041W	0	0	0.0744373918061166
YGR247W	1	0	0.0744373918061166
YMR170C	0	0	0.0743944636678201
YKL072W	0	1	0.0743944636678201
YLL032C	0	1	0.0743944636678201
YBR132C	0	0	0.0743515850144092
YLR316C	0	0	0.0743087557603687
YKL168C	0	1	0.0743087557603687
YDL107W	0	0	0.07426597582038
YHR165C	0	0	0.0742232451093211
YNR015W	0	0	0.0741805635422657
YCR075C	0	0	0.0741379310344828
YBR260C	0	0	0.074095347501436
YOR315W	0	0	0.074052812858783
YDR205W	0	0	0.0740103270223752
YKL194C	0	0	0.0739678899082569
YOL044W	0	0	0.0739255014326648
YGR274C	0	0	0.0738831615120275
YDR117C	0	1	0.0738831615120275
YBR022W	0	0	0.0738408700629651
YKL203C	0	0	0.0737986270022883
YGL071W	0	0	0.0737564322469983
YDR259C	0	0	0.0737142857142857
YER065C	0	0	0.0736721873215306
YLR237W	0	0	0.0736301369863014
YGR273C	0	1	0.0736301369863014
YOL005C	0	0	0.0735881346263548
YLR363C	0	0	0.0735461801596351
YER170W	0	0	0.0735042735042735
YLR072W	0	1	0.0735042735042735
YLR119W	0	0	0.0734624145785877
YLR107W	0	0	0.0734206033010814
YPR065W	0	0	0.0733788395904437
YMR279C	0	1	0.0733788395904437
YBR074W	0	1	0.0733788395904437
YIL007C	0	0	0.0733371233655486
YOR278W	0	0	0.0732954545454545
YGL065C	0	0	0.0732538330494037
YCR042C	0	0	0.0732122587968218
YNL282W	0	0	0.0731707317073171
YGR068C	0	1	0.0731707317073171
YGL019W	0	0	0.0731292517006803
YMR044W	0	0	0.0730878186968839
YGL248W	0	0	0.0730464326160815
YBR063C	0	1	0.0730464326160815
YAL056W	0	0	0.0730050933786078
YBR236C	0	0	0.0729638009049774
YGR041W	0	0	0.0729225551158847
YGR275W	0	0	0.0728813559322034
YFR008W	0	0	0.0728402032749859
YOR001W	0	0	0.0727990970654628
YML077W	0	0	0.0727580372250423
YNL139C	0	0	0.07271702367531
YLR011W	0	0	0.0726760563380282
YIL107C	0	0	0.0726351351351351
YHR002W	0	0	0.0725942599887451
YPL076W	0	0	0.0725534308211474
YMR113W	0	0	0.0725126475548061
YNL046W	0	0	0.0724719101123596
YHR056C	0	0	0.0724312184166199
YDR293C	0	0	0.0723905723905724
YEL015W	0	0	0.0723499719573752
YHR022C	0	1	0.0723499719573752
YKR083C	0	0	0.0723094170403587
YLR256W	0	0	0.0722689075630252
YOR378W	0	1	0.0722689075630252
YLL040C	0	0	0.0722284434490481
YEL017W	0	0	0.072188024622272
YKL052C	0	0	0.0721476510067114
YPR155C	0	0	0.0721073225265512
YMR247C	0	0	0.0720670391061452
YDR468C	0	0	0.0720268006700168
YKL038W	0	0	0.0719866071428571
YPL002C	0	0	0.0719464584495259
YNL085W	0	0	0.0719063545150502
YMR059W	0	0	0.071866295264624
YJR159W	0	0	0.071826280623608
YLR240W	0	0	0.0717863105175292
YMR215W	0	1	0.0717863105175292
YPR055W	0	0	0.0717463848720801
YLL062C	0	0	0.0717065036131184
YPL085W	0	0	0.0716666666666667
YKL159C	0	0	0.0716268739589117
YNL277W	0	0	0.0715871254162042
YHR012W	0	0	0.0715474209650582
YOR028C	0	0	0.0715077605321508
YDL246C	0	0	0.0714681440443213
YNL207W	0	0	0.0714285714285714
YBL101C	0	0	0.0713890426120642
YBR208C	0	0	0.0713495575221239
YBR188C	0	0	0.0713101160862355
YKL028W	0	0	0.0712707182320442
YPR022C	0	1	0.0712707182320442
YMR164C	0	0	0.0712313638873551
YOR337W	0	0	0.0711920529801325
YDR479C	0	0	0.0711527854384997
YDR164C	0	0	0.0711135611907387
YNR039C	0	0	0.0710743801652893
YMR216C	0	0	0.0710352422907489
YPR113W	0	0	0.0709961474958723
YJL025W	0	0	0.070957095709571
YNR033W	0	0	0.0709180868609126
YKL129C	0	0	0.0708791208791209
YGL064C	0	0	0.070840197693575
YDR201W	0	0	0.070801317233809
YGR282C	0	0	0.0707624794295118
YNL059C	0	0	0.0707236842105263
YAL068C	0	0	0.0706849315068493
YLR443W	0	0	0.0706462212486309
YLR189C	0	0	0.0706075533661741
YJL137C	0	0	0.0705689277899344
YHR005C	0	0	0.0705303444505194
YDL090C	0	0	0.0704918032786885
YGL014W	0	0	0.0704533042053523
YFR030W	0	0	0.0704148471615721
YDR265W	0	0	0.0703764320785597
YOL031C	0	0	0.0703380588876772
YPL047W	0	0	0.070299727520436
YBR028C	0	1	0.070299727520436
YER077C	0	1	0.070299727520436
YDR435C	0	0	0.0702614379084967
YPR194C	0	0	0.070223189983669
YDR538W	0	0	0.0701849836779108
YOL164W	0	0	0.0701468189233279
YLR106C	0	0	0.0701086956521739
YNL272C	0	0	0.0700706137968495
YML046W	0	0	0.0700325732899023
YBL067C	0	1	0.0700325732899023
YJL112W	0	0	0.069994574064026
YDR202C	0	0	0.0699566160520607
YNL329C	0	0	0.0699186991869919
YNR034W	0	0	0.0698808234019502
YIL071C	0	0	0.0698429886302112
YKL010C	0	0	0.0698051948051948
YLR345W	0	0	0.0697674418604651
YOR165W	0	0	0.0697297297297297
YJR054W	0	1	0.0697297297297297
YMR234W	0	0	0.0696920583468395
YGL138C	0	1	0.0696920583468395
YDR459C	0	0	0.0696544276457883
YML020W	0	1	0.0696544276457883
YGR153W	0	1	0.0696544276457883
YDL030W	0	0	0.0696168375607124
YKL026C	0	0	0.06957928802589
YDL244W	0	0	0.0695417789757412
YOR171C	0	0	0.0695043103448276
YPL083C	0	0	0.0694668820678514
YKR001C	0	0	0.0694294940796555
YJR017C	0	0	0.0693921463152232
YOR034C	0	0	0.0693548387096774
YER024W	0	0	0.0693175711982805
YEL006W	0	0	0.0692803437164339
YIL076W	0	0	0.0692431561996779
[truncated: 3,790 more rows]
