# Supplementary material for: Computationally Driven, Quantitative Experiments Discover Genes Required for Mitochondrial Biogenesis
Source: PLoS Genet. 2009 Mar 20;5(3):e1000407. doi: 10.1371/journal.pgen.1000407 (PMC2648979; doi:10.1371/journal.pgen.1000407)
Supplement: Dataset S2 — Top 100 novel ensemble predictions for additional yeast biological processes. A zip file containing 387 tab-delimited text files of the ensemble predictions for the indicated Gene Ontology Biological Process Term. (21.70 MB GZ) [file pgen.1000407.s013.gz › GO_0007127.txt]

ORF	AnnotatedToTerm?	Uncharacterized_04152007?	Precision
YDR285W	1	0	1.0
YHR014W	1	0	1.0
YHL022C	1	0	1.0
YOR351C	0	0	0.882352941176471
YFL003C	1	0	0.882352941176471
YER179W	1	0	0.882352941176471
YGL183C	1	0	0.882352941176471
YMR190C	0	0	0.882352941176471
YNL250W	1	0	0.882352941176471
YGL033W	1	0	0.882352941176471
YLR329W	1	0	0.882352941176471
YPL121C	1	0	0.882352941176471
YHR157W	1	0	0.882352941176471
YGL249W	1	0	0.882352941176471
YGR225W	1	0	0.882352941176471
YIL072W	1	0	0.882352941176471
YLR234W	1	0	0.882352941176471
YBR250W	0	0	0.88
YDR446W	1	0	0.88
YBR098W	1	0	0.88
YDR076W	1	0	0.88
YLR263W	1	0	0.88
YER095W	1	0	0.88
YDL154W	1	0	0.88
YML032C	1	0	0.88
YGL163C	0	0	0.846153846153846
YPR007C	0	0	0.814814814814815
YER106W	0	0	0.806451612903226
YER044C-A	1	0	0.806451612903226
YDR386W	1	0	0.806451612903226
YIL073C	1	0	0.806451612903226
YIL132C	0	0	0.787878787878788
YMR224C	1	0	0.787878787878788
YMR101C	0	0	0.764705882352941
YIR013C	0	0	0.742857142857143
YBR180W	0	0	0.722222222222222
YGR059W	0	0	0.710526315789474
YGL251C	1	0	0.710526315789474
YBR186W	0	0	0.692307692307692
YPL153C	0	0	0.69047619047619
YPL022W	1	0	0.69047619047619
YDR369C	1	0	0.69047619047619
YCL061C	0	0	0.681818181818182
YER173W	1	0	0.681818181818182
YMR078C	0	0	0.666666666666667
YDR113C	0	0	0.659574468085106
YNL082W	1	0	0.659574468085106
YDR218C	0	0	0.645833333333333
YOR177C	0	0	0.63265306122449
YHR015W	0	0	0.62
YJL092W	0	0	0.607843137254902
YGL240W	0	0	0.596153846153846
YDR499W	0	0	0.584905660377358
YEL019C	0	0	0.574074074074074
YJL106W	0	0	0.563636363636364
YOR144C	0	0	0.553571428571429
YDR522C	0	0	0.551724137931034
YOR368W	1	0	0.551724137931034
YIL026C	0	0	0.55
YPL164C	1	0	0.55
YDL101C	0	0	0.540983606557377
YOR033C	0	0	0.532258064516129
YML061C	0	0	0.53125
YMR133W	1	0	0.53125
YLL046C	0	0	0.523076923076923
YPL124W	0	0	0.515151515151515
YGL205W	0	0	0.514705882352941
YCR092C	1	0	0.514705882352941
YKL113C	0	0	0.507246376811594
YNL210W	0	0	0.507042253521127
YOL090W	1	0	0.507042253521127
YHR153C	0	0	0.5
YAR007C	0	0	0.493150684931507
YEL061C	0	0	0.486486486486487
YCR066W	0	0	0.48
YNL273W	0	0	0.473684210526316
YDR217C	0	0	0.467532467532468
YPL255W	0	0	0.461538461538462
YLR032W	0	0	0.45679012345679
YDR106W	0	0	0.45679012345679
YMR167W	1	0	0.45679012345679
YDL059C	0	0	0.451219512195122
YJR043C	0	0	0.44578313253012
YDL102W	0	0	0.44047619047619
YLR103C	0	0	0.435294117647059
YDR488C	0	0	0.430232558139535
YPR135W	0	0	0.428571428571429
YMR137C	0	0	0.428571428571429
YMR284W	0	0	0.428571428571429
YGL175C	1	0	0.428571428571429
YDR004W	1	0	0.428571428571429
YHR185C	0	0	0.423913043478261
YHR031C	0	0	0.419354838709677
YMR048W	0	0	0.414893617021277
YDL220C	0	0	0.410526315789474
YMR117C	0	0	0.40625
YDR273W	0	0	0.404040404040404
YJL115W	0	0	0.404040404040404
YDR097C	1	0	0.404040404040404
YOL006C	0	0	0.4
YLR013W	0	0	0.396039603960396
YLR307W	0	0	0.392156862745098
YFL011W	0	0	0.39047619047619
YPR141C	0	0	0.39047619047619
YML095C	1	0	0.39047619047619
YPL024W	0	0	0.386792452830189
YGL075C	0	0	0.383177570093458
YPR018W	0	0	0.37962962962963
YML109W	0	0	0.376146788990826
YGR188C	0	0	0.372727272727273
YML060W	0	0	0.369369369369369
YMR198W	0	0	0.366071428571429
YPL194W	0	0	0.36283185840708
YMR179W	0	0	0.362068965517241
YMR106C	0	0	0.362068965517241
YOL104C	1	0	0.362068965517241
YJL030W	0	0	0.361344537815126
YLR383W	0	0	0.361344537815126
YBR136W	1	0	0.361344537815126
YDR402C	0	0	0.358333333333333
YPR120C	0	0	0.357723577235772
YBL063W	0	0	0.357723577235772
YCR086W	1	0	0.357723577235772
YOR195W	0	0	0.354838709677419
YIL031W	0	0	0.354330708661417
YIL037C	0	0	0.354330708661417
YDR207C	1	0	0.354330708661417
YPL200W	0	0	0.3515625
YMR076C	0	0	0.351145038167939
YDL239C	0	0	0.351145038167939
YLR394W	1	0	0.351145038167939
YFL008W	0	0	0.348484848484849
YLR233C	0	0	0.345864661654135
YMR017W	0	0	0.343283582089552
YOR255W	0	0	0.340740740740741
YCL016C	0	0	0.338235294117647
YOL132W	0	0	0.335766423357664
YNL196C	0	1	0.335766423357664
YKL090W	0	1	0.335766423357664
YOR349W	0	0	0.333333333333333
YLR318W	0	0	0.330985915492958
YJR053W	0	0	0.330985915492958
YNL309W	0	0	0.330985915492958
YJR021C	1	0	0.330985915492958
YLR376C	0	0	0.328671328671329
YDR501W	0	0	0.326530612244898
YNL012W	0	0	0.326530612244898
YLR313C	0	0	0.326530612244898
YJL074C	1	0	0.326530612244898
YLL022C	0	0	0.324503311258278
YDR014W	0	0	0.324503311258278
YLR431C	0	0	0.324503311258278
YBR073W	1	0	0.324503311258278
YGR224W	0	0	0.322368421052632
YPL209C	0	0	0.320261437908497
YLR308W	0	0	0.318181818181818
YLR135W	0	0	0.316129032258064
YEL063C	0	0	0.314102564102564
YJL173C	0	0	0.312101910828025
YIR027C	0	0	0.310126582278481
YDR118W	0	0	0.308176100628931
YJR094C	0	0	0.30625
YJL187C	0	0	0.304347826086957
YDR403W	0	0	0.302469135802469
YMR144W	0	1	0.302469135802469
YGR109C	0	0	0.300613496932515
YHR118C	0	0	0.298780487804878
YCR105W	0	0	0.296969696969697
YDR130C	0	0	0.295180722891566
YHR184W	0	0	0.293413173652695
YDR523C	0	0	0.291666666666667
YNL312W	0	0	0.289940828402367
YLR288C	0	0	0.288235294117647
YDR317W	0	0	0.286549707602339
YBR294W	0	0	0.284883720930233
YPL253C	0	0	0.283236994219653
YPL167C	0	0	0.281609195402299
YFL051C	0	1	0.281609195402299
YGL212W	0	0	0.28
YDL157C	0	1	0.28
YER007W	0	0	0.278409090909091
YJL013C	0	0	0.27683615819209
YOR114W	0	1	0.27683615819209
YFR031C	0	0	0.275280898876405
YIL144W	0	0	0.273743016759777
YCR010C	0	0	0.272222222222222
YNL269W	0	1	0.272222222222222
YER016W	0	0	0.270718232044199
YDL087C	0	0	0.269230769230769
YML028W	0	0	0.268817204301075
YHR134W	0	0	0.268817204301075
YFR027W	0	0	0.268817204301075
YIR025W	1	0	0.268817204301075
YIR028W	0	0	0.267379679144385
YPL208W	0	0	0.267015706806283
YLR341W	0	0	0.267015706806283
YLR393W	0	0	0.267015706806283
YDR439W	1	0	0.267015706806283
YCR065W	0	0	0.265625
YIL029C	0	0	0.264248704663212
YKL057C	0	0	0.262886597938144
YEL030W	0	0	0.261538461538462
YOR237W	0	0	0.260204081632653
YJL194W	0	0	0.258883248730964
YIL013C	0	0	0.257575757575758
YCL024W	0	0	0.256281407035176
YER070W	0	0	0.255
YDL164C	0	0	0.253731343283582
YOL017W	0	0	0.252475247524752
YGL170C	0	0	0.251231527093596
YML058W	0	0	0.25
YOR217W	0	0	0.248780487804878
YOR313C	0	0	0.247572815533981
YER142C	0	0	0.246376811594203
YML027W	0	0	0.245192307692308
YNL102W	0	0	0.244019138755981
YPR078C	0	0	0.242857142857143
YGL058W	0	0	0.241706161137441
YKR082W	0	0	0.240566037735849
YPL008W	0	0	0.23943661971831
YER116C	0	0	0.238317757009346
YGL093W	0	0	0.237209302325581
YDL003W	0	0	0.236111111111111
YDR356W	0	0	0.235023041474654
YBR160W	0	0	0.23394495412844
YPL027W	0	0	0.232876712328767
YDR180W	0	0	0.231818181818182
YOR026W	0	0	0.230769230769231
YOR058C	0	0	0.22972972972973
YGL087C	0	0	0.228699551569507
YIR002C	0	0	0.227678571428571
YBR223C	0	0	0.226666666666667
YMR199W	0	0	0.225663716814159
YGL174W	0	0	0.224669603524229
YLR273C	0	0	0.223684210526316
YIL140W	0	0	0.222707423580786
YBR088C	0	0	0.221739130434783
YDR253C	0	0	0.220779220779221
YPL163C	0	0	0.219827586206897
YOL069W	0	0	0.218884120171674
YKL101W	0	0	0.217948717948718
YDR437W	0	0	0.217021276595745
YCL048W	0	0	0.216101694915254
YNL270C	0	0	0.215189873417722
YGR152C	0	0	0.214285714285714
YOL034W	0	0	0.213389121338912
YHR191C	0	0	0.2125
YBR019C	0	0	0.211618257261411
YPR001W	0	0	0.210743801652893
YNL262W	0	0	0.209876543209877
YGL086W	0	0	0.209016393442623
YBL034C	0	0	0.208163265306122
YHR124W	0	0	0.207317073170732
YBL088C	0	0	0.206477732793522
YNL328C	0	0	0.205645161290323
YGL222C	0	0	0.204819277108434
YGL194C	0	0	0.204
YPR119W	0	0	0.203187250996016
YPL119C	0	0	0.202380952380952
YPL018W	0	0	0.201581027667984
YKL022C	0	0	0.200787401574803
YER085C	0	1	0.200787401574803
YCL029C	0	0	0.2
YMR156C	0	0	0.19921875
YNL218W	0	0	0.198443579766537
YMR294W	0	0	0.197674418604651
YBR114W	0	0	0.196911196911197
YLR381W	0	0	0.196153846153846
YFL012W	0	1	0.196153846153846
YPL155C	0	0	0.195402298850575
YHR023W	0	0	0.194656488549618
YDR363W	0	0	0.193916349809886
YHR154W	0	0	0.193181818181818
YPL201C	0	0	0.192452830188679
YNL223W	0	0	0.191729323308271
YGR098C	0	0	0.191011235955056
YOL007C	0	1	0.191011235955056
YJR035W	0	0	0.190298507462687
YDR409W	0	0	0.189591078066914
YLR424W	0	0	0.188888888888889
YBR045C	0	0	0.188191881918819
YDR138W	0	0	0.1875
YNL233W	0	0	0.186813186813187
YAL024C	0	0	0.186131386861314
YKL114C	0	0	0.185454545454545
YPL256C	0	0	0.184782608695652
YBL019W	0	0	0.184115523465704
YDR052C	0	0	0.183453237410072
YLR127C	0	0	0.182795698924731
YMR201C	0	0	0.182142857142857
YDR507C	0	0	0.181494661921708
YGR006W	0	0	0.180851063829787
YER171W	0	0	0.180212014134276
YJR036C	0	0	0.179577464788732
YLR423C	0	0	0.179310344827586
YKR010C	0	0	0.179310344827586
YPL127C	0	0	0.179310344827586
YCL004W	0	0	0.179310344827586
YLR398C	0	0	0.179310344827586
YNL088W	1	0	0.179310344827586
YOR073W	0	0	0.179054054054054
YGR238C	0	0	0.179054054054054
YOL067C	0	0	0.179054054054054
YDL017W	0	0	0.179054054054054
YIL084C	0	0	0.179054054054054
YHR079C-A	1	0	0.179054054054054
YAR008W	0	0	0.178451178451178
YIR030C	0	0	0.177852348993289
YHR164C	0	0	0.177257525083612
YMR038C	0	0	0.176666666666667
YOL091W	0	0	0.176079734219269
YBR076W	0	0	0.175496688741722
YDR150W	0	0	0.174917491749175
YIR015W	0	0	0.174342105263158
YLR457C	0	0	0.173770491803279
YLL002W	0	0	0.173202614379085
YPL174C	0	0	0.172638436482085
YBR065C	0	0	0.172077922077922
YBR070C	0	0	0.171521035598705
YGR072W	0	0	0.170967741935484
YHL006C	0	0	0.170418006430868
YOR005C	0	0	0.169871794871795
YIL149C	0	0	0.169329073482428
YPL248C	0	0	0.168789808917197
YDR323C	0	0	0.168253968253968
YDL114W	0	1	0.168253968253968
YDL109C	0	0	0.167721518987342
YFR023W	0	1	0.167721518987342
YPR168W	0	0	0.167192429022082
YLR045C	0	0	0.166666666666667
YDR325W	0	0	0.166144200626959
YBL097W	0	0	0.165625
YAL034W-A	0	0	0.165109034267913
YPL130W	0	0	0.164596273291925
YAR042W	0	0	0.164086687306502
YPL269W	0	0	0.16358024691358
YAL047C	0	0	0.163076923076923
YMR204C	0	0	0.162576687116564
YLR373C	0	0	0.162079510703364
YGL158W	0	0	0.161585365853659
YLR154C	0	0	0.161094224924012
YDL018C	0	0	0.160606060606061
YDR018C	0	0	0.16012084592145
YOR074C	0	0	0.159638554216867
YKL045W	0	0	0.159159159159159
YAR019C	0	0	0.158682634730539
YKL108W	0	0	0.158208955223881
YLR086W	0	0	0.157738095238095
YPL147W	0	0	0.15727002967359
YOR025W	0	0	0.156804733727811
YPL020C	0	0	0.156342182890855
YBL074C	0	0	0.155882352941176
YPL021W	0	0	0.155425219941349
YDR069C	0	0	0.154970760233918
YJL019W	0	0	0.154518950437318
YOR190W	0	0	0.15406976744186
YOR183W	0	1	0.15406976744186
YLR115W	0	0	0.153623188405797
YLR183C	0	0	0.153179190751445
YLR343W	0	0	0.152737752161383
YIL002C	0	0	0.152298850574713
YJL043W	0	1	0.152298850574713
YPL120W	0	0	0.151862464183381
YML066C	0	0	0.151428571428571
YMR306W	0	0	0.150997150997151
YML021C	0	0	0.150568181818182
YDL105W	0	0	0.15014164305949
YKR102W	0	0	0.149717514124294
YIL126W	0	0	0.149295774647887
YDR223W	0	0	0.148876404494382
YPL033C	0	0	0.148459383753501
YPR164W	0	0	0.14804469273743
YJL037W	0	1	0.14804469273743
YJL047C	0	0	0.147632311977716
YJL158C	0	0	0.147222222222222
YBR231C	0	0	0.146814404432133
YDR179C	0	0	0.146408839779006
YJR104C	0	0	0.146005509641873
YIL123W	0	0	0.145604395604396
YBR184W	0	1	0.145604395604396
YMR069W	0	0	0.145205479452055
YNL172W	0	0	0.144808743169399
YDR078C	0	0	0.14441416893733
YFR019W	0	0	0.144021739130435
YDR485C	0	0	0.143631436314363
YGL173C	0	0	0.143243243243243
YGL015C	0	1	0.143243243243243
YPR189W	0	0	0.142857142857143
YBR274W	0	0	0.14247311827957
YLR047C	0	0	0.142091152815013
YGR099W	0	0	0.141711229946524
YBR156C	0	0	0.141333333333333
YJR135C	0	0	0.140957446808511
YLR213C	0	0	0.140583554376658
YBL013W	0	0	0.14021164021164
YML094W	0	0	0.139841688654354
YGL025C	0	0	0.139473684210526
YDR310C	0	0	0.139107611548556
YOL043C	0	0	0.138743455497382
YCR014C	0	0	0.138381201044386
YMR053C	0	0	0.138020833333333
YKR030W	0	0	0.137662337662338
YDR227W	0	0	0.137305699481865
YOR180C	0	0	0.136950904392765
YML034W	0	0	0.13659793814433
YMR055C	0	0	0.136246786632391
YNL014W	0	0	0.135897435897436
YDR173C	0	0	0.135549872122762
YNL128W	0	0	0.135338345864662
YPR175W	0	0	0.135338345864662
YKL042W	0	0	0.135338345864662
YGL192W	0	0	0.135338345864662
YDL013W	0	0	0.135338345864662
YFL058W	0	0	0.135338345864662
YOR265W	0	0	0.135338345864662
YGL213C	1	0	0.135338345864662
YIL112W	0	0	0.135
YPL267W	0	0	0.134663341645885
YHR178W	0	0	0.134328358208955
YOR339C	0	0	0.133995037220844
YKR013W	0	1	0.133995037220844
YLR024C	0	0	0.133663366336634
YDL197C	0	0	0.133333333333333
YPL116W	0	0	0.133004926108374
YLR415C	0	1	0.133004926108374
YDR443C	0	0	0.132678132678133
YNL091W	0	0	0.132352941176471
YEL003W	0	0	0.132029339853301
YDR419W	0	0	0.131707317073171
YHR149C	0	1	0.131707317073171
YGR014W	0	0	0.131386861313869
YNL148C	0	0	0.131067961165049
YMR025W	0	0	0.130952380952381
YKL049C	0	0	0.130952380952381
YJL038C	0	1	0.130952380952381
YDR295C	0	0	0.130952380952381
YLR210W	0	0	0.130952380952381
YDL149W	0	0	0.130952380952381
YDR279W	0	0	0.130952380952381
YER096W	0	0	0.130952380952381
YHL024W	1	0	0.130952380952381
YLR054C	0	0	0.130641330166271
YML112W	0	0	0.130331753554502
YOR268C	0	1	0.130331753554502
YMR299C	0	0	0.130023640661939
YFR012W	0	1	0.130023640661939
YER093C	0	0	0.129716981132075
YIR010W	0	0	0.129411764705882
YDR146C	0	0	0.129107981220657
YPL241C	0	0	0.128805620608899
YEL057C	0	0	0.128504672897196
YPR046W	0	0	0.128205128205128
YLR035C	0	0	0.127906976744186
YDR042C	0	1	0.127906976744186
YML102W	0	0	0.127610208816705
YML062C	0	0	0.127314814814815
YEL037C	0	0	0.1270207852194
YMR154C	0	0	0.126728110599078
YKR054C	0	0	0.126436781609195
YMR213W	0	0	0.126146788990826
YLR200W	0	0	0.125858123569794
YCL010C	0	0	0.125570776255708
YDR318W	0	0	0.125284738041002
YGR179C	0	0	0.125
YGL116W	0	0	0.124716553287982
YDR440W	0	0	0.124434389140271
YLR386W	0	0	0.124153498871332
YER104W	0	0	0.123873873873874
YGR271W	0	0	0.123595505617978
YHR172W	0	0	0.123318385650224
YJR092W	0	0	0.123042505592841
YGR078C	0	0	0.122767857142857
YJR090C	0	0	0.122494432071269
YNL300W	0	1	0.122494432071269
YOR151C	0	0	0.122222222222222
YLL057C	0	0	0.121951219512195
YHL012W	0	0	0.121681415929204
YER015W	0	0	0.121412803532009
YHL043W	0	0	0.121145374449339
YBR107C	0	0	0.120879120879121
YBR060C	0	0	0.120614035087719
YML069W	0	0	0.12035010940919
YDR174W	0	0	0.120087336244541
YFR036W	0	0	0.119825708061002
YJL090C	0	0	0.119565217391304
YOR068C	0	0	0.119305856832972
YDL058W	0	0	0.119047619047619
YMR305C	0	0	0.118790496760259
YGL003C	0	0	0.118534482758621
YJR108W	0	0	0.118279569892473
YDR254W	0	0	0.118025751072961
YBR040W	0	0	0.117773019271949
YHR090C	0	0	0.117521367521368
YBR152W	0	0	0.11727078891258
YDR213W	0	0	0.117021276595745
YHR061C	0	0	0.116772823779193
YDR495C	0	0	0.116525423728814
YBR215W	0	0	0.116279069767442
YNL242W	0	0	0.116033755274262
YKR095W	0	0	0.115789473684211
YER032W	0	0	0.115546218487395
YDR381W	0	0	0.115303983228512
YNL304W	0	0	0.115062761506276
YLR015W	0	0	0.114989733059548
YER164W	0	0	0.114989733059548
YJL027C	0	1	0.114989733059548
YDR314C	0	0	0.114989733059548
YGR049W	0	0	0.114989733059548
YGR270W	0	0	0.114989733059548
YBR284W	0	0	0.114989733059548
YOL019W	0	1	0.114989733059548
YLR131C	0	0	0.114989733059548
YPR049C	0	0	0.114989733059548
YHR120W	1	0	0.114989733059548
YMR240C	0	0	0.114754098360656
YDR374C	0	1	0.114754098360656
YJL168C	0	0	0.114519427402863
YNL224C	0	1	0.114519427402863
YLR087C	0	0	0.114285714285714
YOL138C	0	0	0.114052953156823
YDL216C	0	0	0.113821138211382
YER162C	0	0	0.113590263691684
YDL074C	0	0	0.11336032388664
YGL090W	0	0	0.113131313131313
YGL145W	0	0	0.112903225806452
YJL089W	0	0	0.112676056338028
YBR278W	0	0	0.112449799196787
YOR247W	0	0	0.112224448897796
YLR306W	0	0	0.112
YPL055C	0	0	0.111776447105788
YAL011W	0	0	0.111553784860558
YDL028C	0	0	0.111332007952286
YDR082W	0	0	0.111111111111111
YBR071W	0	1	0.111111111111111
YDL156W	0	1	0.111111111111111
YAL021C	0	0	0.110891089108911
YMR094W	0	0	0.110671936758893
YOR191W	0	0	0.110453648915187
YGR213C	0	0	0.110236220472441
YDR219C	0	0	0.110019646365422
YJL160C	0	1	0.110019646365422
YKL188C	0	0	0.109803921568627
YGL081W	0	1	0.109803921568627
YLR371W	0	0	0.10958904109589
YIL099W	0	0	0.109375
YNL225C	0	0	0.10916179337232
YFR016C	0	1	0.10916179337232
YMR277W	0	0	0.108949416342412
YEL041W	0	0	0.10873786407767
YBR094W	0	1	0.10873786407767
YJR057W	0	0	0.108527131782946
YOR242C	0	0	0.108317214700193
YBL046W	0	0	0.108108108108108
YDR183W	0	0	0.107899807321773
YGL021W	0	0	0.107692307692308
YDR030C	0	0	0.107485604606526
YPL189W	0	0	0.10727969348659
YDR181C	0	0	0.107074569789675
YDR309C	0	0	0.106870229007634
YJR089W	0	0	0.106666666666667
YLR102C	0	0	0.106463878326996
YGR063C	0	0	0.106261859582543
YMR032W	0	0	0.106060606060606
YGL230C	0	1	0.106060606060606
YML064C	0	0	0.10586011342155
YIL102C	0	1	0.10586011342155
YHL016C	0	0	0.105660377358491
YGR047C	0	0	0.105461393596987
YAL027W	0	1	0.105461393596987
YIL095W	0	0	0.105263157894737
YGR278W	0	0	0.105065666041276
YBL084C	0	0	0.104868913857678
YLR081W	0	0	0.104672897196262
YDL042C	0	0	0.104477611940299
YHR166C	0	0	0.104283054003724
YGR189C	0	0	0.104089219330855
YCR068W	0	0	0.103896103896104
YML003W	0	1	0.103896103896104
YPL141C	0	1	0.103896103896104
YGL133W	0	0	0.103703703703704
YFR037C	0	0	0.103512014787431
YLR442C	0	0	0.103321033210332
YDR289C	0	0	0.103130755064457
YBL035C	0	0	0.102941176470588
YLR067C	0	0	0.102752293577982
YNL126W	0	0	0.102564102564103
YGL216W	0	0	0.102376599634369
YKL134C	0	0	0.102189781021898
YML065W	0	0	0.10200364298725
YML007W	0	0	0.101818181818182
YPL100W	0	0	0.101633393829401
YIR009W	0	0	0.101449275362319
YOR060C	0	0	0.10126582278481
YJL127C	0	0	0.101083032490975
YER014W	0	0	0.100900900900901
YHR176W	0	0	0.100719424460432
YOR365C	0	1	0.100719424460432
YKR077W	0	1	0.100719424460432
YDR464W	0	0	0.100538599640934
YBL009W	0	0	0.100358422939068
YDL077C	0	0	0.100178890876565
YDR027C	0	0	0.1
YIL106W	0	0	0.0998217468805704
YOR373W	0	0	0.099644128113879
YFL055W	0	0	0.0994671403197158
YKR009C	0	0	0.099290780141844
YBR138C	0	1	0.099290780141844
YHR206W	0	0	0.0991150442477876
YOR290C	0	0	0.0989399293286219
YHR160C	0	0	0.0987654320987654
YNL298W	0	0	0.0985915492957746
YDR480W	0	0	0.0984182776801406
YLR357W	0	0	0.0982456140350877
YNL216W	0	0	0.0980735551663748
YHR158C	0	0	0.0979020979020979
YJL045W	0	0	0.0977312390924956
YBR057C	0	0	0.0975609756097561
YPL235W	0	0	0.0973913043478261
YBR081C	0	0	0.0972222222222222
YMR231W	0	0	0.097053726169844
YFL029C	0	0	0.0968858131487889
YFL033C	0	0	0.0967184801381693
YAR018C	0	0	0.096551724137931
YMR001C	0	0	0.0964467005076142
YNL201C	0	0	0.0964467005076142
YNR064C	0	0	0.0964467005076142
YML052W	0	0	0.0964467005076142
YLR226W	0	0	0.0964467005076142
YPR070W	0	0	0.0964467005076142
YGL227W	0	0	0.0964467005076142
YDR475C	0	1	0.0964467005076142
YNR011C	0	0	0.0964467005076142
YOL004W	0	0	0.0964467005076142
YGR140W	0	0	0.0964467005076142
YFL037W	1	0	0.0964467005076142
YMR218C	0	0	0.0962837837837838
YPR121W	0	0	0.0961214165261383
YMR068W	0	0	0.095959595959596
YMR163C	0	0	0.0957983193277311
YOR156C	0	0	0.0956375838926175
YHR129C	0	0	0.0954773869346734
YMR114C	0	1	0.0954773869346734
YDR243C	0	0	0.0953177257525084
YBR018C	0	0	0.0951585976627713
YHR119W	0	0	0.095
YOL115W	0	0	0.0948419301164725
YJL099W	0	0	0.0946843853820598
YJL105W	0	1	0.0946843853820598
YJR006W	0	0	0.0945273631840796
YIL150C	0	0	0.0943708609271523
YLR004C	0	0	0.0942148760330579
YOR083W	0	0	0.0940594059405941
YNL318C	0	0	0.0939044481054366
YOR304W	0	0	0.09375
YLR079W	0	0	0.0935960591133005
YDR252W	0	0	0.0934426229508197
YER028C	0	0	0.0932896890343699
YLR272C	0	0	0.0931372549019608
YMR138W	0	0	0.0929853181076672
YHR086W	0	0	0.0928338762214984
YLR446W	0	1	0.0928338762214984
YHR159W	0	1	0.0928338762214984
YLR151C	0	1	0.0928338762214984
YDR049W	0	1	0.0928338762214984
YDR263C	0	0	0.0926829268292683
YGR212W	0	0	0.0925324675324675
YDR212W	0	0	0.0923824959481361
YDR473C	0	0	0.0922330097087379
YDL160C	0	0	0.0920840064620355
YAL048C	0	0	0.0919354838709677
YDR407C	0	0	0.0917874396135266
YJR134C	0	1	0.0917874396135266
YER147C	0	0	0.0916398713826367
YMR165C	0	0	0.0914927768860353
YJR052W	0	0	0.0913461538461538
YOR003W	0	0	0.0912
YDR216W	0	0	0.0910543130990415
YMR111C	0	1	0.0910543130990415
YKR015C	0	1	0.0910543130990415
YDR510W	0	0	0.0909090909090909
YLL005C	0	0	0.0907643312101911
YHR105W	0	1	0.0907643312101911
YHR109W	0	0	0.0906200317965024
YDR121W	0	0	0.0904761904761905
YNL230C	0	0	0.0903328050713154
YLR085C	0	0	0.0901898734177215
YDR009W	0	0	0.0900473933649289
YCL014W	0	0	0.0899053627760252
YDR311W	0	0	0.0897637795275591
YMR172W	0	0	0.089622641509434
YPL084W	0	0	0.0894819466248038
YPL007C	0	0	0.0893416927899686
YJR066W	0	0	0.0892018779342723
YGL124C	0	0	0.0890625
YJR091C	0	0	0.0889235569422777
YKL179C	0	0	0.088785046728972
YKL070W	0	0	0.088646967340591
YJR153W	0	0	0.0885093167701863
YMR166C	0	0	0.0883720930232558
YDR422C	0	0	0.0882352941176471
YLL036C	0	0	0.0880989180834621
YGR246C	0	0	0.087962962962963
YLR455W	0	0	0.0878274268104777
YIR014W	0	1	0.0878274268104777
YDR110W	0	0	0.0876923076923077
YOR030W	0	0	0.0875576036866359
YEL062W	0	0	0.0874233128834356
YMR176W	0	0	0.0872894333843798
YDR315C	0	0	0.087218045112782
YMR127C	0	0	0.087218045112782
YCR018C	0	0	0.087218045112782
YOR077W	0	1	0.087218045112782
YPR089W	0	1	0.087218045112782
YER151C	0	0	0.087218045112782
YPL072W	0	0	0.087218045112782
YGL150C	0	0	0.087218045112782
YKL048C	0	0	0.087218045112782
YGL244W	0	0	0.087218045112782
YLR182W	0	0	0.087218045112782
YOL012C	0	0	0.087218045112782
YGL151W	0	0	0.087218045112782
YML085C	1	0	0.087218045112782
YMR268C	0	0	0.0870870870870871
YCR081W	0	0	0.0869565217391304
YNL307C	0	0	0.0868263473053892
YNL290W	0	0	0.0866965620328849
YJR033C	0	0	0.0865671641791045
YGL094C	0	0	0.0864381520119225
YGR234W	0	0	0.0863095238095238
YNL204C	0	0	0.0861812778603269
YIL139C	0	0	0.086053412462908
YDR255C	0	0	0.0859259259259259
YIL061C	0	0	0.0857988165680473
YOR076C	0	0	0.085672082717873
YPL082C	0	0	0.0855457227138643
YDR364C	0	0	0.085419734904271
YDR478W	0	0	0.0852941176470588
YLR212C	0	0	0.0851688693098385
YKL086W	0	0	0.0850439882697947
YEL025C	0	1	0.0850439882697947
YGR258C	0	0	0.0849194729136164
YBR103W	0	0	0.0847953216374269
YBR195C	0	0	0.0846715328467153
YDR224C	0	0	0.0845481049562682
YHR156C	0	1	0.0845481049562682
YEL016C	0	0	0.0844250363901019
YDR484W	0	0	0.0843023255813953
YOL023W	0	0	0.0841799709724238
YML099C	0	0	0.0840579710144927
YBR020W	0	0	0.0839363241678727
YPL242C	0	0	0.0838150289017341
YDR089W	0	0	0.0836940836940837
YMR159C	0	0	0.0835734870317003
YNL076W	0	0	0.0834532374100719
YNL106C	0	0	0.0833333333333333
YHR171W	0	0	0.0832137733142037
YJR068W	0	0	0.0830945558739255
YNL278W	0	0	0.0829756795422032
YMR030W	0	0	0.0828571428571429
YDL099W	0	0	0.0827389443651926
YDR334W	0	0	0.0826210826210826
YFR046C	0	0	0.0825035561877667
YGL245W	0	0	0.0823863636363636
YKL050C	0	1	0.0823863636363636
YDL225W	0	0	0.0822695035460993
YDL080C	0	0	0.0821529745042493
YKR034W	0	0	0.082036775106082
YIL006W	0	0	0.0819209039548023
YCR038C	0	0	0.0818053596614951
YOL096C	0	0	0.0816901408450704
YMR065W	0	0	0.0815752461322082
YMR207C	0	0	0.0814606741573034
YDR457W	0	0	0.0813464235624123
YGR116W	0	0	0.0812324929971989
YDL089W	0	1	0.0812324929971989
YPR178W	0	0	0.0811188811188811
YER013W	0	0	0.0810055865921788
YER101C	0	1	0.0810055865921788
YML119W	0	1	0.0810055865921788
YIL160C	0	0	0.0808926080892608
YDR532C	0	0	0.0807799442896936
YGR002C	0	0	0.0806675938803894
YLR190W	0	0	0.0805555555555556
YOR039W	0	0	0.0804438280166436
YHR021W-A	0	0	0.0803324099722992
YJL051W	0	1	0.0803324099722992
YDR191W	0	0	0.0802213001383126
YOL094C	0	0	0.0801104972375691
YDR104C	0	0	0.08
YLR096W	0	0	0.0798898071625344
YDR058C	0	0	0.0797799174690509
YDR421W	0	0	0.0796703296703297
YDR022C	0	0	0.0795610425240055
YGL061C	0	0	0.0794520547945206
YBR123C	0	0	0.079343365253078
YOR338W	0	0	0.0792349726775956
YLR284C	0	0	0.0791268758526603
YBR275C	0	0	0.0790190735694823
YDR260C	0	0	0.0789115646258503
YLR411W	0	0	0.078804347826087
YGR154C	0	0	0.0786974219810041
YOL066C	0	0	0.0785907859078591
YER105C	0	0	0.0784844384303112
YMR067C	0	0	0.0783783783783784
YML042W	0	0	0.0782726045883941
YLR141W	0	0	0.078167115902965
YDR221W	0	0	0.0780619111709287
YMR275C	0	0	0.0779569892473118
YPL193W	0	0	0.0778523489932886
YML041C	0	0	0.0777479892761394
YPR179C	0	0	0.0776439089692102
YIL166C	0	0	0.0775401069518717
YDR359C	0	0	0.0774365821094793
YDR170C	0	0	0.0773333333333333
YKR029C	0	0	0.0772303595206391
YLR248W	0	0	0.0771276595744681
YGR218W	0	0	0.0770252324037185
YBR228W	0	0	0.0769230769230769
YCR073C	0	0	0.0768211920529801
YPR066W	0	0	0.0767195767195767
YAR003W	0	0	0.0766182298546896
YGL127C	0	0	0.0765171503957784
YDR460W	0	0	0.0764163372859025
YDR159W	0	0	0.0763157894736842
YLR440C	0	0	0.0762273901808786
YMR023C	0	0	0.0762273901808786
YLR055C	0	0	0.0762273901808786
YGR221C	0	0	0.0762273901808786
YIL143C	0	0	0.0762273901808786
YDR208W	0	0	0.0762273901808786
YHL023C	0	1	0.0762273901808786
YNR019W	0	0	0.0762273901808786
YJL214W	0	0	0.0762273901808786
YJL176C	0	0	0.0762273901808786
YNR051C	0	0	0.0762273901808786
YMR075W	0	0	0.0762273901808786
YHR040W	0	0	0.0762273901808786
YBR168W	0	0	0.0762273901808786
YML124C	1	0	0.0762273901808786
YGL113W	0	0	0.0761290322580645
YDR160W	0	0	0.0760309278350515
YMR180C	0	0	0.0759330759330759
YHR075C	0	0	0.0758354755784062
YOR129C	0	0	0.0757381258023107
YPR192W	0	0	0.0756410256410256
YLR245C	0	0	0.0755441741357234
YLL063C	0	0	0.0754475703324808
YOR336W	0	0	0.0753512132822478
YOR100C	0	0	0.0752551020408163
YPR152C	0	1	0.0752551020408163
YGL066W	0	0	0.0751592356687898
YNL153C	0	0	0.0750636132315522
YKL075C	0	0	0.0749682337992376
YOR038C	0	0	0.0748730964467005
YDR301W	0	0	0.0747782002534854
YDL210W	0	0	0.0746835443037975
YHR077C	0	0	0.0745891276864728
YLR176C	0	0	0.0744949494949495
YKR019C	0	0	0.0744010088272383
YPR131C	0	0	0.0743073047858942
YDL155W	0	0	0.0742138364779874
YMR063W	0	0	0.0741206030150754
YER038C	0	0	0.0740276035131744
YOR198C	0	0	0.0739348370927318
YNL021W	0	0	0.0738423028785982
YJR095W	0	0	0.07375
YDR125C	0	0	0.0736579275905119
YER111C	0	0	0.0735660847880299
YDR448W	0	0	0.0734744707347447
YLR453C	0	0	0.0733830845771144
YHR189W	0	0	0.0732919254658385
YKR037C	0	0	0.0732009925558313
YGR184C	0	0	0.0731102850061958
YHL030W	0	0	0.073019801980198
YJR160C	0	0	0.072929542645241
YKL112W	0	0	0.0728395061728395
YBL008W	0	0	0.0727496917385943
YOR032C	0	0	0.0726600985221675
YGR081C	0	0	0.0725707257072571
YPL161C	0	0	0.0724815724815725
YNL339C	0	0	0.0723926380368098
YDL020C	0	0	0.0723039215686275
YFR010W	0	0	0.0722154222766218
YJL103C	0	0	0.0721271393643032
YLL013C	0	0	0.072039072039072
YJL201W	0	0	0.0719512195121951
YPR111W	0	0	0.071863580998782
YBL005W	0	0	0.0717761557177616
YJR140C	0	0	0.0716889428918591
YGR230W	0	0	0.0716019417475728
YGR096W	0	0	0.0715151515151515
YDL024C	0	0	0.0714285714285714
YCR098C	0	0	0.0713422007255139
YGR170W	0	0	0.071256038647343
YBR202W	0	0	0.0711700844390832
YNL297C	0	0	0.0710843373493976
YBL103C	0	0	0.0709987966305656
YMR232W	0	0	0.0709134615384615
YOL100W	0	0	0.070828331332533
YPL005W	0	0	0.0707434052757794
YKL139W	0	0	0.0706586826347305
YNL261W	0	0	0.0705741626794258
YER040W	0	0	0.0704898446833931
YDR192C	0	0	0.0704057279236277
YNR060W	0	0	0.0703218116805721
YER109C	0	0	0.0702380952380952
YBR087W	0	0	0.0701545778834721
YDL044C	0	0	0.0700712589073634
YLL060C	0	0	0.069988137603796
YNR052C	0	0	0.0699052132701422
YOR140W	0	0	0.0698224852071006
YBL080C	0	0	0.0697399527186761
YKR004C	0	0	0.0696576151121606
YGR044C	0	0	0.0695754716981132
YNL054W	0	0	0.0694935217903416
YER153C	0	0	0.0694117647058824
YBL031W	0	1	0.0694117647058824
YBR119W	0	0	0.0693301997649824
YIL066C	0	0	0.0692488262910798
YBR131W	0	0	0.0691676436107855
YOR216C	0	0	0.0690866510538642
YLL003W	0	0	0.0690058479532164
YDR335W	0	0	0.0689252336448598
YLL052C	0	0	0.0688448074679113
YDL179W	0	0	0.0687645687645688
YOR328W	0	0	0.0686845168800931
YPL045W	0	0	0.0686046511627907
YDL106C	0	0	0.0685249709639954
YOL072W	0	0	0.068445475638051
YIL146C	0	0	0.0683661645422943
YHR034C	0	0	0.068287037037037
YGL131C	0	1	0.068287037037037
YNL117W	0	0	0.0682080924855491
YOR172W	0	0	0.0681293302540416
YNL072W	0	0	0.0680507497116494
YLL056C	0	0	0.0679723502304147
YER132C	0	0	0.0678941311852704
YFL009W	0	0	0.067816091954023
YDR451C	0	0	0.0677382319173364
YLR117C	0	0	0.0676605504587156
YPL148C	0	0	0.0675830469644903
YPR095C	0	0	0.0675057208237986
YNR056C	0	0	0.0674285714285714
YIL159W	0	0	0.067351598173516
YKR101W	0	0	0.0672748004561003
YLR098C	0	0	0.0671981776765376
YKL092C	0	0	0.0671217292377702
YMR288W	0	0	0.0670454545454545
YLR430W	0	0	0.0669693530079455
YGL195W	0	0	0.0668934240362812
YFR038W	0	1	0.0668934240362812
YGR155W	0	0	0.0668176670441676
YER008C	0	0	0.0667420814479638
YKL089W	0	0	0.0666666666666667
YDL139C	0	1	0.0666666666666667
YFL034W	0	1	0.0666666666666667
YLR377C	0	0	0.0665914221218962
YDR257C	0	1	0.0665914221218962
YDR065W	0	0	0.0665163472378805
YDR394W	0	0	0.0664414414414414
YNL009W	0	0	0.0663667041619797
YNL188W	0	0	0.0662921348314607
YLR277C	0	0	0.0662177328843996
YCL037C	0	0	0.0661434977578475
YLR320W	0	0	0.0660694288913774
YHR036W	0	0	0.0659955257270693
YDR205W	0	0	0.0659217877094972
YNL330C	0	0	0.0658482142857143
YFL049W	0	0	0.0657748049052397
YNL136W	0	0	0.0657015590200445
YPL249C	0	0	0.0656284760845384
YDR195W	0	0	0.0655555555555556
YCR106W	0	0	0.0654827968923418
YNL085W	0	0	0.065410199556541
YAR002W	0	0	0.0653377630121816
YPL122C	0	0	0.0652654867256637
YCL039W	0	0	0.0651933701657459
YLR082C	0	0	0.065121412803532
YOR249C	0	0	0.0650496141124587
YHL038C	0	0	0.0649779735682819
YDL214C	0	0	0.0649064906490649
YGR004W	0	0	0.0648351648351648
YMR270C	0	0	0.0647639956092206
YNL248C	0	0	0.0646929824561404
YLR324W	0	0	0.0646221248630887
YBL014C	0	0	0.0645514223194748
YML104C	0	0	0.0644808743169399
YNL286W	0	0	0.064410480349345
YDL138W	0	0	0.064340239912759
YMR283C	0	0	0.0642701525054466
YHL019C	0	0	0.0642002176278564
YDL233W	0	1	0.0642002176278564
YJL036W	0	0	0.0641304347826087
YLR396C	0	0	0.0640608034744843
YGL141W	0	0	0.0639913232104121
YOR380W	0	0	0.0639219934994583
YGL065C	0	0	0.0638528138528139
YMR004W	0	0	0.0637837837837838
YLR107W	0	0	0.0637149028077754
YDR425W	0	0	0.0636461704422869
YJR060W	0	0	0.0635775862068965
YNL282W	0	0	0.0635091496232508
YGL168W	0	0	0.0634408602150538
YGL144C	0	0	0.0633727175080559
YER172C	0	0	0.0633047210300429
YNL236W	0	0	0.0632368703108253
YDL103C	0	0	0.063169164882227
YGR166W	0	0	0.0631016042780749
YLR223C	0	0	0.063034188034188
YDL223C	0	0	0.0629669156883671
YLR305C	0	0	0.0628997867803838
YEL035C	0	1	0.0628997867803838
YPL133C	0	0	0.0628328008519702
YLR382C	0	0	0.0627659574468085
YEL022W	0	0	0.0626992561105207
YPL178W	0	0	0.0626326963906582
YOR107W	0	0	0.0625662778366914
YML071C	0	0	0.0625
YDL093W	0	0	0.0624349635796046
YPR104C	0	0	0.0624349635796046
YGR196C	0	1	0.0624349635796046
YOR017W	0	0	0.0624349635796046
YOR113W	0	0	0.0624349635796046
YPL031C	0	0	0.0624349635796046
YDR244W	0	0	0.0624349635796046
YBR038W	0	0	0.0624349635796046
YJL203W	0	0	0.0624349635796046
YNL039W	0	0	0.0624349635796046
YLR451W	0	0	0.0624349635796046
YGL130W	0	0	0.0624349635796046
YBR240C	0	0	0.0624349635796046
YAL019W	0	0	0.0624349635796046
YER018C	0	0	0.0624349635796046
YKL072W	0	1	0.0624349635796046
YGR104C	0	0	0.0624349635796046
YGR171C	0	0	0.0624349635796046
YOR014W	1	0	0.0624349635796046
YBR128C	0	0	0.0623700623700624
YLR399C	0	0	0.0623052959501558
YNL127W	0	0	0.0622406639004149
YIR008C	0	0	0.0621761658031088
YJR039W	0	1	0.0621761658031088
YIL060W	0	1	0.0621761658031088
YDL193W	0	0	0.062111801242236
YDL175C	0	0	0.062047569803516
YOR308C	0	0	0.0619834710743802
YOR040W	0	0	0.0619195046439628
YGR097W	0	0	0.0618556701030928
YPL040C	0	0	0.0617919670442842
YGR133W	0	0	0.0617283950617284
YDL194W	0	0	0.0616649537512847
YHR048W	0	0	0.0616016427104723
YGR056W	0	0	0.0615384615384615
YLL038C	0	0	0.0614754098360656
YIL128W	0	0	0.0614124872057318
YBR117C	0	0	0.0613496932515337
YBL106C	0	0	0.0612870275791624
YHR101C	0	0	0.0612244897959184
YMR104C	0	0	0.0611620795107034
YMR234W	0	0	0.0610997963340122
YDL073W	0	1	0.0610997963340122
YCL026C-A	0	0	0.0610376398779247
YDR392W	0	0	0.0609756097560976
YDL033C	0	0	0.0609137055837563
YBL023C	0	0	0.0608519269776876
YBL052C	0	0	0.060790273556231
YLR030W	0	1	0.060790273556231
YPR201W	0	0	0.0607287449392713
YNL272C	0	0	0.0606673407482305
YDR332W	0	1	0.0606673407482305
YHR167W	0	0	0.0606060606060606
YIL097W	0	0	0.0605449041372351
YEL043W	0	1	0.0605449041372351
YGL045W	0	0	0.0604838709677419
YNL206C	0	0	0.0604229607250755
YNL107W	0	0	0.0603621730382294
YIL116W	0	0	0.0603015075376884
YCL069W	0	0	0.0602409638554217
YDL112W	0	0	0.0601805416248746
YFL050C	0	0	0.0601202404809619
YPR193C	0	0	0.0600600600600601
YAR050W	0	0	0.06
YPL158C	0	1	0.06
YGR252W	0	0	0.0599400599400599
YER155C	0	0	0.0598802395209581
YJR032W	0	0	0.0598205383848455
YOR298W	0	0	0.0597609561752988
YHR004C	0	0	0.0597014925373134
YAL064W	0	1	0.0597014925373134
YJL020C	0	0	0.0596421471172962
YDL056W	0	0	0.0595829195630586
YMR178W	0	1	0.0595829195630586
YNL064C	0	0	0.0595238095238095
YPR054W	0	0	0.0594648166501487
YBR237W	0	0	0.0594059405940594
YOR075W	0	0	0.0593471810089021
YBR188C	0	0	0.0592885375494071
YEL069C	0	0	0.0592300098716683
YLL021W	0	0	0.0591715976331361
YOL070C	0	1	0.0591715976331361
YMR280C	0	0	0.0591133004926108
YFR008W	0	0	0.0590551181102362
YPR116W	0	1	0.0590551181102362
YNL227C	0	0	0.0589970501474926
YOR084W	0	0	0.0589390962671906
YHR035W	0	1	0.0589390962671906
YDR126W	0	0	0.0588812561334642
YJR126C	0	0	0.0588235294117647
YAR035W	0	0	0.0587659157688541
YHR200W	0	0	0.0587084148727984
YOR162C	0	0	0.0586510263929619
YOL089C	0	0	0.05859375
YNL215W	0	1	0.05859375
YDR459C	0	0	0.0585365853658537
YLR095C	0	0	0.0584795321637427
YCR052W	0	0	0.0584225900681597
YBR270C	0	1	0.0584225900681597
YDR229W	0	0	0.0583657587548638
YIL038C	0	0	0.0583090379008746
YKR001C	0	0	0.058252427184466
YGR296W	0	0	0.05819592628516
YPL151C	0	0	0.0581395348837209
YMR322C	0	0	0.0580832526621491
YBR008C	0	0	0.058027079303675
YKR023W	0	1	0.058027079303675
YGL162W	0	0	0.0579710144927536
YGR071C	0	1	0.0579710144927536
YLR368W	0	0	0.0579150579150579
YFL023W	0	0	0.0578592092574735
YLR039C	0	0	0.0578034682080925
YOR330C	0	0	0.0577478344562079
YLR070C	0	0	0.0576923076923077
YAL010C	0	0	0.0576368876080692
YDR520C	0	1	0.0576368876080692
YHR139C	0	0	0.0575815738963532
YPL138C	0	0	0.0575263662511985
YDR080W	0	0	0.0574712643678161
YLR145W	0	0	0.0574162679425837
YPR200C	0	0	0.0573613766730402
YDR021W	0	0	0.0573065902578797
YLR321C	0	0	0.0572519083969466
YBR272C	0	0	0.0571973307912297
YBR217W	0	0	0.0571428571428571
YNL234W	0	0	0.0570884871550904
YOL130W	0	0	0.0570342205323194
YOR110W	0	0	0.056980056980057
YLR274W	0	0	0.0569259962049336
YLR049C	0	1	0.0569259962049336
YJR028W	0	0	0.0568720379146919
YOR350C	0	1	0.0568720379146919
YMR186W	0	0	0.0568181818181818
YOR269W	0	0	0.0567644276253548
YLL006W	0	0	0.056710775047259
YKL025C	0	0	0.056657223796034
YNL271C	0	0	0.0566037735849057
YKR041W	0	1	0.0566037735849057
YJL005W	0	0	0.056550424128181
YDR170W-A	0	0	0.0564971751412429
YMR012W	0	0	0.0564440263405456
YLR148W	0	0	0.056390977443609
YNL068C	0	0	0.0563380281690141
YKR086W	0	0	0.0562851782363977
YOL095C	0	0	0.056232427366448
YLR035C-A	0	0	0.0561797752808989
YLR314C	0	0	0.0561272217025257
YGL138C	0	1	0.0561272217025257
YJL102W	0	0	0.0560747663551402
YNL291C	0	0	0.0560224089635854
YML049C	0	0	0.0559701492537313
YPL192C	0	0	0.0559179869524697
YBR097W	0	0	0.0558659217877095
YOR157C	0	0	0.0558139534883721
YLR360W	0	0	0.0557620817843866
YNL041C	0	0	0.0557103064066852
YMR036C	0	0	0.0556586270871985
YOR239W	0	0	0.0556070435588508
YML047C	0	0	0.0555555555555556
YMR153W	0	0	0.0555041628122109
YBR130C	0	0	0.055452865064695
YEL053C	0	0	0.0554016620498615
YLR227C	0	0	0.0553505535055351
YHR150W	0	0	0.0552995391705069
YLR316C	0	0	0.0552486187845304
YGR144W	0	0	0.0551977920883165
YLL043W	0	0	0.0551470588235294
YOR211C	0	0	0.0550964187327824
YER041W	0	1	0.0550964187327824
YAL020C	0	0	0.055045871559633
YLR425W	0	0	0.0549954170485793
YGR003W	0	0	0.0549450549450549
YAL001C	0	0	0.0548947849954254
YOR386W	0	0	0.0548446069469835
YDL132W	0	0	0.0547945205479452
YPR022C	0	1	0.0547945205479452
YJL083W	0	0	0.0547445255474453
YLR005W	0	0	0.0546946216955333
YKL098W	0	1	0.0546946216955333
YGR134W	0	0	0.0546448087431694
YBR102C	0	0	0.0545950864422202
YBL010C	0	1	0.0545950864422202
YMR192W	0	0	0.0545454545454545
YER149C	0	0	0.0544959128065395
YDR109C	0	1	0.0544959128065395
YLR094C	0	0	0.0544464609800363
YOR378W	0	1	0.0544464609800363
YGL207W	0	0	0.0543970988213962
YFR032C	0	1	0.0543970988213962
YJL026W	0	0	0.0543478260869565
YGL241W	0	0	0.0542986425339367
YML010W	0	0	0.054249547920434
YOR141C	0	1	0.054249547920434
YHR116W	0	0	0.0542005420054201
YNR048W	0	0	0.0541516245487365
YKL032C	0	0	0.0541027953110911
YDL247W	0	0	0.0540540540540541
YLL062C	0	0	0.054005400540054
YAL016W	0	0	0.0539568345323741
YDL227C	0	0	0.0539083557951483
YAL009W	0	0	0.0538599640933573
YJL146W	0	0	0.0538116591928251
YML043C	0	0	0.0537634408602151
YGR180C	0	0	0.053715308863026
YOL068C	0	0	0.0536672629695885
YAL018C	0	1	0.0536672629695885
YOR360C	0	0	0.0536193029490617
YJL023C	0	1	0.0536193029490617
YNL275W	0	0	0.0535714285714286
YDR490C	0	0	0.0535236396074933
YGL110C	0	1	0.0535236396074933
YPR083W	0	0	0.053475935828877
YOL051W	0	0	0.0534283170080142
YDR088C	0	0	0.0533807829181495
YKL220C	0	0	0.0533333333333333
YGL063W	0	0	0.0532859680284192
YIR041W	0	0	0.0532386867790594
YGR126W	0	1	0.0532386867790594
YIR017C	0	0	0.0531914893617021
YLR418C	0	0	0.0531443755535872
YFR009W	0	0	0.0530973451327434
YJL059W	0	0	0.0530503978779841
YER065C	0	0	0.0530035335689046
YGL070C	0	0	0.0529567519858782
YGL153W	0	0	0.0529100529100529
YMR100W	0	0	0.052863436123348
YDL134C	0	0	0.0528169014084507
YDR489W	0	0	0.0527704485488127
YPL046C	0	0	0.0527240773286467
YER169W	0	0	0.0526777875329236
YOL084W	0	1	0.0526777875329236
YAL055W	0	0	0.0526315789473684
YLR403W	0	0	0.0525854513584575
YBR281C	0	0	0.0525394045534151
YOL018C	0	0	0.05249343832021
YLL018C-A	0	0	0.0524475524475524
YGR153W	0	1	0.0524475524475524
YOR329C	0	0	0.0524017467248908
YHR073W	0	0	0.0523560209424084
YBL060W	0	1	0.0523560209424084
YMR215W	0	1	0.0523560209424084
YOL117W	0	0	0.05231037489102
YCR033W	0	0	0.0522648083623693
YFL053W	0	0	0.0522193211488251
YNL167C	0	0	0.0521739130434783
YNL116W	0	0	0.052128583840139
YAL002W	0	0	0.0520833333333333
YOL093W	0	0	0.0520381613183001
YBR288C	0	0	0.0519930675909879
YJR132W	0	0	0.051948051948052
YJL124C	0	0	0.0519031141868512
YAL015C	0	0	0.0518582541054451
YNR072W	0	0	0.0518134715025907
YDR283C	0	0	0.0517687661777394
YKL079W	0	0	0.0517241379310345
YOR322C	0	0	0.0516795865633075
YDL115C	0	0	0.0516351118760757
YMR263W	0	0	0.0515907136715391
YLR256W	0	0	0.0515463917525773
YKR090W	0	0	0.0515021459227468
YOR266W	0	0	0.0514579759862779
YNL313C	0	0	0.051413881748072
YBR074W	0	1	0.051413881748072
YDL188C	0	0	0.0513698630136986
YOR319W	0	0	0.0513259195893926
YBL024W	0	0	0.0512820512820513
YNL299W	0	0	0.0512382578992314
YJL039C	0	0	0.0511945392491468
YMR119W	0	0	0.051150895140665
YPL115C	0	0	0.0511073253833049
YIR004W	0	0	0.051063829787234
YIL158W	0	1	0.051063829787234
YPL195W	0	0	0.0510204081632653
YPR030W	0	0	0.0509770603228547
YLR323C	0	1	0.0509770603228547
YCR075C	0	0	0.0509337860780985
YJR106W	0	0	0.0508905852417303
YDR108W	0	0	0.0508474576271186
YPR196W	0	1	0.0508474576271186
YBR257W	0	0	0.0508044030482642
YGR042W	0	0	0.050761421319797
YBR030W	0	0	0.0507185122569738
YKR005C	0	1	0.0507185122569738
YPL075W	0	0	0.0506756756756757
YOL063C	0	0	0.0506329113924051
YGL190C	0	0	0.0505902192242833
YNL058C	0	1	0.0505902192242833
YBR161W	0	0	0.050547598989048
YDR383C	0	1	0.050547598989048
YPR057W	0	0	0.0505050505050505
YLR080W	0	0	0.0504625735912532
YGR217W	0	0	0.0504201680672269
YFR013W	0	0	0.0503778337531486
YNL214W	0	0	0.0503355704697987
YKL093W	0	0	0.0502933780385583
YBR049C	0	0	0.050251256281407
YNL097C	0	0	0.0502092050209205
YFR048W	0	0	0.0501672240802676
YOR123C	0	0	0.050125313283208
YHR011W	0	0	0.0500834724540902
YJR031C	0	0	0.0500417014178482
YKL171W	0	0	0.05
YBR289W	0	0	0.0499583680266445
YNR016C	0	0	0.0499168053244592
YDR393W	0	0	0.0498753117206983
YIL131C	0	0	0.0498338870431894
YOR346W	0	0	0.0497925311203319
YKL201C	0	0	0.0497512437810945
YNL283C	0	0	0.0497100248550124
YLR238W	0	0	0.0496688741721854
YDL209C	0	0	0.0496277915632754
YKL011C	0	0	0.0495867768595041
YOR087W	0	0	0.0495458298926507
YMR170C	0	0	0.0495049504950495
YDL108W	0	0	0.0494641384995878
YKR008W	0	0	0.0494233937397035
YPL181W	0	0	0.0493827160493827
YOR358W	0	0	0.0493421052631579
YPL060W	0	0	0.0493015612161052
YPL009C	0	1	0.0493015612161052
YMR052W	0	0	0.0492610837438424
YGR013W	0	0	0.0492206726825267
YFL007W	0	0	0.0491803278688525
YDR468C	0	0	0.0491400491400491
YJL049W	0	1	0.0491400491400491
YNL267W	0	0	0.0490998363338789
YJL076W	0	0	0.0490596892886345
YMR168C	0	0	0.0490196078431373
YGL201C	0	0	0.0489795918367347
YKL149C	0	0	0.0489396411092985
YNL166C	0	0	0.0488997555012225
YDL098C	0	0	0.0488599348534202
YKL197C	0	0	0.048820179007323
YDR034C	0	0	0.0487804878048781
YAL026C	0	0	0.0487408610885459
YDL064W	0	0	0.0487012987012987
YGL019W	0	0	0.048661800486618
YNR063W	0	1	0.048661800486618
YPL180W	0	0	0.0486223662884927
YKR002W	0	0	0.048582995951417
YHL009C	0	0	0.0485436893203883
YBL037W	0	0	0.0485044462409054
YPL113C	0	0	0.0484652665589661
YDR498C	0	0	0.0484261501210654
YDL205C	0	0	0.0483870967741935
YGL013C	0	0	0.048348106365834
YPR024W	0	0	0.0483091787439614
YPR032W	0	0	0.0482703137570394
YMR227C	0	0	0.0482315112540193
YOL044W	0	0	0.0481927710843374
YDR305C	0	0	0.0481540930979133
YBR105C	0	0	0.0481154771451484
YKR051W	0	1	0.0481154771451484
YOR296W	0	1	0.0481154771451484
YKR105C	0	1	0.0481154771451484
YFR026C	0	1	0.0481154771451484
YNL098C	0	0	0.0480769230769231
YOL054W	0	0	0.0480384307445957
YPR161C	0	0	0.048
YOR008C-A	0	0	0.0479616306954436
YJL219W	0	0	0.0479233226837061
YIL115C	0	0	0.0478850758180367
YDR240C	0	0	0.0478468899521531
YOR275C	0	0	0.047808764940239
YGR092W	0	0	0.0477707006369427
YER180C	0	0	0.0477326968973747
YDL084W	0	0	0.0476947535771065
YER046W	0	0	0.0476568705321684
YNL187W	0	0	0.0476190476190476
YDL238C	0	0	0.0475812846946868
YNR008W	0	0	0.0475435816164818
YPL165C	0	1	0.0475435816164818
YCR032W	0	0	0.0475059382422803
YGR113W	0	0	0.0474683544303797
YJL056C	0	0	0.0474308300395257
YDL116W	0	0	0.0473933649289099
YOR363C	0	0	0.0473559589581689
YBR055C	0	0	0.0473186119873817
YKL010C	0	0	0.0472813238770686
YKR050W	0	0	0.047244094488189
YBR007C	0	1	0.047244094488189
YPR125W	0	0	0.0472069236821401
YOR323C	0	0	0.0471698113207547
YJL058C	0	0	0.0471327572663001
YDR458C	0	1	0.0471327572663001
YDL005C	0	0	0.0470957613814757
YDR228C	0	0	0.0470588235294118
YDR013W	0	0	0.0470219435736677
YOR344C	0	0	0.0469851213782302
YOR279C	0	0	0.0469483568075117
YIL113W	0	0	0.0469116497263487
YBR255W	0	1	0.0469116497263487
YBL056W	0	0	0.046875
YCL008C	0	0	0.0468384074941452
YPR122W	0	0	0.046801872074883
YPR019W	0	0	0.0467653936087295
YLR417W	0	0	0.0467289719626168
YDR435C	0	0	0.0466926070038911
YMR219W	0	0	0.046656298600311
YDR388W	0	0	0.0466200466200466
YPL065W	0	0	0.046583850931677
YDL065C	0	0	0.0465477114041893
YOR011W	0	0	0.0465116279069767
YPL041C	0	0	0.0464756003098373
YBL025W	0	0	0.0464396284829721
YOR388C	0	0	0.0464037122969838
YJL178C	0	0	0.0463878326996198
YFR021W	0	0	0.0463878326996198
YER138W-A	0	1	0.0463878326996198
YDR034C-A	0	1	0.0463878326996198
YJL073W	0	0	0.0463878326996198
YML103C	0	0	0.0463878326996198
YJR148W	0	0	0.0463878326996198
YER022W	0	0	0.0463878326996198
YHR207C	0	1	0.0463878326996198
YNL093W	0	0	0.0463878326996198
YBR179C	0	0	0.0463878326996198
YBR095C	0	0	0.0463878326996198
YLR445W	0	1	0.0463878326996198
YDR153C	0	0	0.0463878326996198
YDR128W	0	1	0.0463878326996198
YGL091C	0	0	0.0463878326996198
YLR119W	0	0	0.0463878326996198
YBL047C	0	0	0.0463878326996198
YBR245C	0	0	0.0463878326996198
YFR004W	0	0	0.0463878326996198
YDR390C	0	0	0.0463878326996198
YDR147W	0	0	0.0463878326996198
YNL279W	0	0	0.0463878326996198
YJR141W	0	0	0.0463878326996198
YML016C	0	0	0.0463878326996198
YJR119C	0	0	0.0463878326996198
YHR152W	1	0	0.0463878326996198
YDR444W	0	1	0.0463878326996198
YER176W	0	0	0.0463525835866261
YDR515W	0	0	0.0463173880030372
YEL032W	0	0	0.0462822458270106
YOL064C	0	0	0.0462471569370735
YIL009C-A	0	0	0.0462121212121212
YLR361C	0	0	0.0461771385314156
YLR247C	0	1	0.0461771385314156
YCR099C	0	1	0.0461771385314156
YDL211C	0	1	0.0461771385314156
YNL164C	0	0	0.046142208774584
YGL095C	0	0	0.0461073318216175
YHR037W	0	0	0.0460725075528701
YCR091W	0	0	0.0460377358490566
YCL063W	0	0	0.0460030165912519
YFL024C	0	0	0.0459683496608892
YBR260C	0	0	0.045933734939759
YBR213W	0	0	0.0458991723100075
YPL042C	0	0	0.0458646616541353
YIR005W	0	0	0.0458302028549962
YPR055W	0	0	0.0457957957957958
YLR128W	0	0	0.04576144036009
YGR288W	0	0	0.0457271364317841
YML076C	0	0	0.0456928838951311
YFR002W	0	0	0.0456586826347305
YDR006C	0	0	0.0456245325355273
YDR538W	0	0	0.0455904334828102
YNL020C	0	0	0.0455563853622106
YMR070W	0	0	0.0455223880597015
YJR070C	0	0	0.0454884414615958
YJR110W	0	0	0.0454545454545455
YER110C	0	0	0.0454206999255398
YMR087W	0	0	0.0453869047619048
YMR018W	0	1	0.0453869047619048
YDR189W	0	0	0.0453531598513011
YOR337W	0	0	0.0453194650817236
YJL062W	0	0	0.0452858203414996
YLL032C	0	1	0.0452858203414996
YJR050W	0	0	0.0452522255192878
YNL092W	0	1	0.0452522255192878
YKR064W	0	1	0.0452522255192878
YER034W	0	1	0.0452522255192878
YKR078W	0	0	0.0452186805040771
YKL221W	0	0	0.0451851851851852
YJL197W	0	1	0.0451851851851852
YLR352W	0	1	0.0451851851851852
YBR216C	0	0	0.0451517394522576
YHR059W	0	0	0.0451183431952663
YJR011C	0	1	0.0451183431952663
YPL166W	0	0	0.0450849963045085
YLR072W	0	1	0.0450849963045085
YPL109C	0	1	0.0450849963045085
YDL047W	0	0	0.0450516986706056
YJL129C	0	0	0.0450184501845018
YBL105C	0	0	0.0449852507374631
YKR074W	0	1	0.0449852507374631
YDR416W	0	0	0.0449521002210759
YOR320C	0	0	0.0449189985272459
YKL133C	0	1	0.0449189985272459
YPL233W	0	0	0.0448950036205648
YJL006C	0	0	0.0448950036205648
YOL027C	0	0	0.0448950036205648
YOL145C	0	0	0.0448950036205648
YMR009W	0	0	0.0448950036205648
YBL067C	0	1	0.0448950036205648
YPL216W	0	1	0.0448950036205648
YGL156W	0	0	0.0448950036205648
YMR208W	0	0	0.0448950036205648
YOR264W	0	1	0.0448950036205648
YEL064C	0	0	0.0448950036205648
YPL097W	0	0	0.0448950036205648
YBR203W	0	0	0.0448950036205648
YOR384W	0	1	0.0448950036205648
YLR276C	0	0	0.0448950036205648
YPR021C	0	0	0.0448950036205648
YIL035C	0	0	0.0448950036205648
YGL250W	0	1	0.0448950036205648
YOR233W	0	0	0.0448950036205648
YOR124C	0	0	0.0448950036205648
YBL021C	0	0	0.0448950036205648
YJR098C	0	1	0.0448950036205648
YPL228W	0	0	0.0448950036205648
YOR188W	0	0	0.0448950036205648
YAL031C	0	0	0.0448950036205648
YHR099W	0	0	0.0448950036205648
YGL180W	0	0	0.0448950036205648
YDR436W	0	0	0.0448950036205648
YPL272C	0	1	0.0448950036205648
YLR219W	1	0	0.0448950036205648
YIL076W	0	0	0.044862518089725
YOR112W	0	0	0.0448300795372379
YGL023C	0	0	0.0447976878612717
YOL114C	0	1	0.0447976878612717
YKL124W	0	0	0.0447653429602888
YHR107C	0	0	0.0447330447330447
YLL001W	0	0	0.0447007930785869
YHL028W	0	0	0.0446685878962536
YBL051C	0	0	0.0446364290856731
YKR104W	0	0	0.0446043165467626
YKR103W	0	0	0.0445722501797268
YJR150C	0	0	0.0445402298850575
YMR059W	0	0	0.0445082555635319
YKL129C	0	0	0.0444763271162123
YLR014C	0	0	0.0444444444444444
YML068W	0	0	0.0444126074498567
YNL325C	0	0	0.0443808160343593
YAL063C	0	0	0.0443490701001431
YOL081W	0	0	0.0443173695496783
YLR139C	0	0	0.0442857142857143
YER051W	0	0	0.0442541042112777
YNL158W	0	0	0.0442225392296719
YJR117W	0	0	0.0441910192444761
YLR165C	0	0	0.0441595441595442
YDR469W	0	0	0.0441281138790036
YML111W	0	0	0.0440967283072546
YDL043C	0	0	0.0440653873489694
YOR034C	0	0	0.0440340909090909
YJR127C	0	0	0.0440028388928318
YGL262W	0	1	0.0440028388928318
YPL139C	0	0	0.0439716312056738
YLR031W	0	1	0.0439716312056738
YPR068C	0	0	0.0439404677533664
YMR128W	0	0	0.0439093484419263
YJR120W	0	0	0.0438782731776362
YBR135W	0	0	0.0438472418670438
YEL015W	0	0	0.0438162544169611
YMR220W	0	0	0.0437853107344633
YHL026C	0	1	0.0437853107344633
YIL156W	0	0	0.0437544107268878
YFR028C	0	0	0.0437235543018336
YGL073W	0	0	0.04369274136716
YIL007C	0	0	0.0436619718309859
YGR156W	0	0	0.043631245601689
YIL063C	0	0	0.0436005625879044
YER059W	0	0	0.0435699226985242
YDL207W	0	0	0.0435393258426966
YER161C	0	0	0.0435087719298246
YDR363W-A	0	0	0.0434782608695652
YOR284W	0	0	0.043447792571829
YDR470C	0	0	0.0434173669467787
YBR173C	0	0	0.0433869839048285
YDR326C	0	0	0.0433566433566434
YOL078W	0	0	0.0433263452131377
YOL112W	0	0	0.0432960893854749
YJR112W	0	0	0.0432658757850663
YJR009C	0	0	0.0432357043235704
YAL032C	0	0	0.043205574912892
YLR449W	0	0	0.0431754874651811
YNL103W	0	0	0.0431454418928323
YNR009W	0	0	0.043115438108484
YER014C-A	0	0	0.0430854760250174
YDR164C	0	0	0.0430555555555556
YDL170W	0	0	0.0430256766134629
YNL288W	0	0	0.042995839112344
YDR379W	0	0	0.042966042966043
YGL254W	0	0	0.0429362880886427
YDR291W	0	1	0.0429362880886427
YER019W	0	0	0.0429065743944637
YLR254C	0	0	0.0428769017980636
YBL007C	0	0	0.0428472702142364
YHL010C	0	1	0.0428472702142364
YGL154C	0	0	0.0428176795580111
YOL001W	0	0	0.0427881297446515
YGL064C	0	0	0.0427586206896552
YDL113C	0	0	0.0427291523087526
YGL167C	0	0	0.0426997245179063
YJR084W	0	0	0.0426703372333104
YLR016C	0	0	0.0426409903713893
YDR536W	0	0	0.0426116838487973
YMR162C	0	0	0.0425824175824176
YDL183C	0	1	0.0425824175824176
YPL152W	0	0	0.0425531914893617
YEL055C	0	0	0.0425240054869684
YOR048C	0	0	0.0424948594928033
YNL059C	0	0	0.0424657534246575
YDL231C	0	0	0.0424366872005476
YMR287C	0	0	0.0424076607387141
YGR279C	0	0	0.0423786739576213
YOL013C	0	0	0.0423497267759563
YJL008C	0	0	0.042320819112628
YMR091C	0	0	0.0422919508867667
YHR071W	0	0	0.0422631220177232
YLR228C	0	0	0.0422343324250681
YJL095W	0	0	0.0422055820285909
YDL200C	0	0	0.0421768707482993
YML002W	0	1	0.0421768707482993
YCR101C	0	1	0.0421768707482993
YDR540C	0	1	0.0421768707482993
YDR506C	0	1	0.0421768707482993
YDR057W	0	0	0.0421686746987952
YDR060W	0	0	0.0421686746987952
YLR026C	0	0	0.0421686746987952
YMR039C	0	0	0.0421686746987952
YNL257C	0	0	0.0421686746987952
YOR061W	0	0	0.0421686746987952
YKL039W	0	1	0.0421686746987952
YGL018C	0	0	0.0421686746987952
YGR276C	0	0	0.0421686746987952
YDR362C	0	0	0.0421686746987952
YML015C	0	0	0.0421686746987952
YPR034W	0	0	0.0421686746987952
YDR176W	0	0	0.0421686746987952
YMR031C	0	1	0.0421686746987952
YFL013C	0	0	0.0421686746987952
YHR127W	0	1	0.0421686746987952
YGR273C	0	1	0.0421686746987952
YOR377W	0	0	0.0421686746987952
YPL175W	0	0	0.0421686746987952
YEL020C	0	1	0.0421686746987952
YAL013W	0	0	0.0421686746987952
YCR063W	0	0	0.0421686746987952
YBR112C	0	0	0.0421686746987952
YIL055C	0	1	0.0421686746987952
YCR094W	0	0	0.0421686746987952
YJR144W	0	0	0.0421686746987952
YCR079W	0	0	0.0421686746987952
YDL076C	0	0	0.0421686746987952
YMR251W	0	0	0.0421686746987952
YGR108W	1	0	0.0421686746987952
YOR023C	0	0	0.0421404682274247
YBL082C	0	0	0.0421122994652406
YMR182C	0	0	0.0420841683366733
YLR011W	0	0	0.0420560747663551
YFR018C	0	1	0.0420560747663551
YMR125W	0	0	0.0420280186791194
YNR002C	0	0	0.042
YNL025C	0	0	0.0419720186542305
YEL031W	0	0	0.0419440745672437
YPL125W	0	0	0.0419161676646707
YEL004W	0	0	0.0418882978723404
YHR013C	0	0	0.0418604651162791
YLR454W	0	1	0.0418604651162791
YLR281C	0	1	0.0418604651162791
YNL024C	0	1	0.0418604651162791
YJL204C	0	0	0.0418326693227092
YPR031W	0	0	0.0418049104180491
YNL329C	0	0	0.0417771883289125
YCL027W	0	0	0.0417495029821074
YKL095W	0	0	0.0417218543046358
YBR279W	0	0	0.0416942422236929
YGL184C	0	0	0.0416666666666667
YBR295W	0	0	0.0416391275611368
YCR028C	0	0	0.0416116248348745
YLR027C	0	0	0.0415841584158416
YMR134W	0	0	0.04155672823219
YLR147C	0	0	0.041529334212261
YPL219W	0	0	0.041501976284585
YDR366C	0	1	0.041501976284585
YDR137W	0	0	0.0414746543778802
YMR115W	0	1	0.0414746543778802
YMR016C	0	0	0.0414473684210526
YGR202C	0	0	0.0414201183431953
YDR303C	0	0	0.0413929040735874
YDR117C	0	1	0.0413929040735874
YIR023W	0	0	0.041365725541694
YNR057C	0	0	0.0413385826771654
YDL222C	0	0	0.0413114754098361
YPL110C	0	0	0.0412844036697248
YDR308C	0	0	0.0412573673870334
YJR138W	0	1	0.0412573673870334
YNL332W	0	0	0.0412303664921466
YPR026W	0	0	0.0412034009156311
YLL016W	0	0	0.0411764705882353
YER166W	0	0	0.0411495754408883
YNL139C	0	0	0.0411227154046997
YCR028C-A	0	0	0.0410958904109589
YEL017W	0	0	0.0410691003911343
YHR058C	0	0	0.041042345276873
YOR153W	0	0	0.041015625
YPL077C	0	1	0.041015625
YIL008W	0	0	0.0409889394925179
YIL101C	0	0	0.040962288686606
YHR128W	0	0	0.0409356725146199
YHR165C	0	0	0.0409090909090909
YFL001W	0	0	0.0408825438027255
YDR320C	0	0	0.0408560311284047
YKL005C	0	0	0.0408295528191834
YLR090W	0	0	0.0408031088082902
YLR315W	0	1	0.0408031088082902
YPL146C	0	0	0.0407766990291262
YLR132C	0	0	0.0407503234152652
YLR265C	0	0	0.0407239819004525
YLR211C	0	1	0.0407239819004525
YJR096W	0	0	0.0406976744186047
YOR001W	0	0	0.0406714009038089
YDR054C	0	0	0.0406451612903226
YML093W	0	0	0.0406189555125725
YGL085W	0	1	0.0406189555125725
YPL117C	0	0	0.0405927835051546
YJL181W	0	1	0.0405927835051546
YDR123C	0	0	0.0405666452028332
YDR259C	0	0	0.0405405405405405
YGL071W	0	0	0.0405144694533762
YIR029W	0	0	0.0404884318766067
YLR309C	0	0	0.0404624277456647
YNR015W	0	0	0.0404551201011378
YDL159W	0	0	0.0404551201011378
YBR280C	0	0	0.0404551201011378
YBR005W	0	0	0.0404551201011378
YLR059C	0	0	0.0404551201011378
YLR144C	0	0	0.0404551201011378
YOR037W	0	0	0.0404551201011378
YAL051W	0	0	0.0404551201011378
YPL083C	0	0	0.0404551201011378
YDR092W	0	0	0.0404551201011378
YHR041C	0	0	0.0404551201011378
YPL017C	0	1	0.0404551201011378
YNL232W	0	0	0.0404551201011378
YLR224W	0	0	0.0404551201011378
YMR223W	0	0	0.0404551201011378
YLR114C	0	0	0.0404551201011378
YLR181C	0	0	0.0404551201011378
YIL045W	0	0	0.0404551201011378
YNL032W	0	0	0.0404551201011378
YBR165W	0	0	0.0404551201011378
YJR042W	0	0	0.0404551201011378
YHR155W	0	1	0.0404551201011378
YKR069W	0	0	0.0404551201011378
YPL191C	0	1	0.0404551201011378
YMR129W	0	0	0.0404551201011378
YPL268W	0	0	0.0404551201011378
YDR200C	0	0	0.0404551201011378
YGL043W	1	0	0.0404551201011378
YCR042C	0	0	0.0404295641187618
YKL198C	0	0	0.0404040404040404
YCR093W	0	0	0.0403785488958991
YGR172C	0	0	0.0403530895334174
YPR091C	0	1	0.0403530895334174
YOR134W	0	0	0.0403276622558286
YPL001W	0	0	0.0403022670025189
YPL159C	0	0	0.0402769037130271
YJR152W	0	0	0.040251572327044
YML114C	0	0	0.0402262727844123
YPL063W	0	0	0.0402010050251256
YNR004W	0	1	0.0402010050251256
YJR083C	0	0	0.0401757689893283
YNL202W	0	0	0.0401505646173149
YLR189C	0	0	0.0401253918495298
YJR005W	0	0	0.0401002506265664
YJL029C	0	0	0.0400751408891672
YAL054C	0	0	0.0400500625782228
YHR194W	0	0	0.0400250156347717
YLR435W	0	0	0.04
YJR097W	0	0	0.0399750156152405
YER170W	0	0	0.0399500624219725
YML059C	0	0	0.0399251403618216
YPR118W	0	0	0.0399002493765586
YLR335W	0	0	0.0398753894080997
YBR175W	0	0	0.0398505603985056
YER054C	0	0	0.0398257622899813
YPR023C	0	0	0.0398009950248756
YNR007C	0	0	0.0397762585456805
YJL132W	0	1	0.0397762585456805
YCR077C	0	0	0.0397515527950311
YGR248W	0	0	0.0397268777157045
YPL016W	0	0	0.0397022332506203
YDL007W	0	0	0.0396776193428394
YOR372C	0	0	0.0396530359355638
YDR081C	0	0	0.0396284829721362
YGL179C	0	0	0.0396039603960396
YLR068W	0	0	0.0395794681508967
YJL209W	0	0	0.0395550061804697
YLR268W	0	0	0.0395305744286597
YKR031C	0	0	0.0395061728395062
YOR080W	0	0	0.0394818013571869
YOR353C	0	0	0.0394574599260173
YJL084C	0	1	0.0394574599260173
YIL120W	0	0	0.0394331484904498
YJR046W	0	0	0.0394088669950739
YNR058W	0	0	0.0393846153846154
YDR161W	0	0	0.039360393603936
YDR096W	0	0	0.0393362015980332
YIR019C	0	0	0.0393120393120393
YLR205C	0	0	0.0392879066912216
YLR310C	0	0	0.0392638036809816
YAR014C	0	0	0.0392397302268547
YDL002C	0	0	0.0392156862745098
YOL123W	0	0	0.0391916717697489
YFL014W	0	0	0.0391676866585067
YJL025W	0	0	0.0391437308868502
YNL277W	0	0	0.039119804400978
YCR047C	0	0	0.0390959071472205
YBR167C	0	0	0.0390720390720391
YDR466W	0	0	0.0390482001220256
YLL007C	0	1	0.0390482001220256
YER115C	0	0	0.0390243902439024
YGL017W	0	0	0.0390006093845216
YKR072C	0	0	0.0389768574908648
YDR276C	0	0	0.0389531345100426
YGR048W	0	0	0.0389294403892944
YML048W	0	0	0.0389057750759878
YPR171W	0	0	0.0388821385176185
YOR278W	0	0	0.0388585306618094
YMR124W	0	1	0.0388585306618094
YJR049C	0	0	0.0388349514563107
YER098W	0	0	0.0388114008489994
YKL037W	0	1	0.0388114008489994
YKL159C	0	0	0.0387878787878788
YPL069C	0	0	0.0387643852210781
YGL122C	0	0	0.0387409200968523
YDL141W	0	0	0.0387174833635814
YGR251W	0	0	0.0386940749697703
YMR029C	0	0	0.0386706948640483
YEL018W	0	0	0.0386473429951691
YLR362W	0	0	0.0386240193120097
YPR052C	0	0	0.0386007237635706
YOL164W	0	0	0.0385774562989753
YNL254C	0	1	0.0385774562989753
YOR321W	0	0	0.0385542168674699
YDL107W	0	0	0.0385310054184226
YLR438W	0	0	0.0385078219013237
YDR261C	0	0	0.0384846662657847
YMR056C	0	0	0.0384615384615385
YLL024C	0	0	0.0384384384384384
YOR374W	0	0	0.0384153661464586
YER052C	0	0	0.0383923215356929
YDL014W	0	0	0.0383693045563549
YGR130C	0	1	0.0383693045563549
YJL035C	0	0	0.0383463151587777
YCR061W	0	0	0.0383233532934132
YDL176W	0	1	0.0383233532934132
YOR081C	0	0	0.0383004189108318
YOR092W	0	0	0.0382775119617225
YOR274W	0	0	0.0382546323968918
YKL213C	0	0	0.038231780167264
YER157W	0	0	0.0382089552238806
YMR061W	0	0	0.0381861575178998
YPL128C	0	0	0.0381633870005963
YPR084W	0	1	0.0381633870005963
YEL056W	0	0	0.0381406436233611
YDR330W	0	0	0.038117927337701
YJL085W	0	0	0.0380952380952381
YGR237C	0	1	0.0380952380952381
YKL014C	0	0	0.0380725758477097
YHR027C	0	0	0.0380499405469679
YNR010W	0	0	0.0380273321449792
YOL131W	0	1	0.0380273321449792
YLL012W	0	0	0.0380047505938242
YOL136C	0	0	0.0379821958456973
YKL054C	0	0	0.0379596678529063
YDR256C	0	0	0.037937166567872
YBR194W	0	1	0.037937166567872
YER148W	0	0	0.037914691943128
YIL110W	0	0	0.0378922439313203
YLR242C	0	0	0.0378698224852071
YLR106C	0	0	0.0378474275576582
YGL237C	0	0	0.0378250591016548
YIL117C	0	0	0.0378027170702894
YKL023W	0	1	0.0378027170702894
YER133W	0	0	0.0377804014167651
YDL240W	0	0	0.0377581120943953
YCR040W	0	0	0.0377358490566038
YBL078C	0	0	0.037713612256924
YJR022W	0	0	0.0376914016489988
YGR052W	0	1	0.0376914016489988
YOR281C	0	0	0.0376692171865803
YGR272C	0	0	0.0376470588235294
YBL061C	0	0	0.0376249265138154
YLR178C	0	0	0.0376028202115159
YHR012W	0	0	0.0375807398708162
YNL042W	0	0	0.0375586854460094
YOR193W	0	0	0.0375366568914956
YGR281W	0	0	0.0375146541617819
YFL046W	0	1	0.0375146541617819
YKR079C	0	0	0.0374926772114821
YGR247W	0	0	0.0374707259953162
YDR075W	0	0	0.03744880046811
YFR005C	0	0	0.0374269005847953
YJL153C	0	0	0.0374050263004091
YLR071C	0	0	0.0373831775700935
YEL023C	0	1	0.0373831775700935
YGR229C	0	0	0.0373613543490952
YLL015W	0	0	0.0373395565927655
YKR053C	0	0	0.0373177842565598
YMR308C	0	0	0.0372960372960373
YBR162W-A	0	0	0.0372743156668608
YKL205W	0	0	0.0372526193247963
YGL100W	0	0	0.0372309482257126
YDL069C	0	0	0.0372093023255814
YER039C	0	1	0.0372093023255814
YLR346C	0	0	0.0371876815804765
YDR412W	0	0	0.0371660859465738
YGR058W	0	1	0.0371660859465738
YDR479C	0	0	0.0371445153801509
YJR109C	0	0	0.037122969837587
YDR140W	0	0	0.0371014492753623
YPR040W	0	0	0.0370799536500579
YKR055W	0	0	0.0370584829183555
YHR047C	0	0	0.037037037037037
YMR077C	0	0	0.0370156159629844
YDL090C	0	0	0.0369942196531792
YGR123C	0	0	0.0369728480647025
YDR132C	0	1	0.0369728480647025
YCR020C	0	0	0.0369515011547344
YNL123W	0	0	0.036930178880554
YKR028W	0	0	0.0369088811995386
YBR062C	0	1	0.0369088811995386
YNL194C	0	0	0.0368876080691643
YER086W	0	0	0.0368663594470046
YDR016C	0	0	0.0368451352907311
YDL001W	0	1	0.0368451352907311
YOR138C	0	0	0.0368239355581128
YOR324C	0	0	0.0368027602070155
YPR025C	0	0	0.0367816091954023
YDR127W	0	0	0.0367604824813326
YKR022C	0	0	0.0367393800229621
YJR130C	0	0	0.0367183017785427
YMR021C	0	0	0.036697247706422
YDL246C	0	0	0.036676217765043
YOL053W	0	1	0.036676217765043
YBR264C	0	0	0.0366552119129439
YNL292W	0	0	0.0366342301087579
YML053C	0	1	0.0366342301087579
YER075C	0	0	0.0366132723112128
YOL028C	0	0	0.0365923384791309
YJR017C	0	0	0.0365714285714286
YLR407W	0	1	0.0365714285714286
YPR045C	0	1	0.0365714285714286
YDR438W	0	1	0.0365714285714286
YPR180W	0	0	0.0365505425471159
YML011C	0	0	0.0365296803652968
YPL049C	0	0	0.0365088419851683
YGL211W	0	0	0.0364880273660205
YBL029W	0	1	0.0364880273660205
YBR258C	0	0	0.0364672364672365
YMR278W	0	1	0.0364672364672365
YPR155C	0	0	0.0364464692482916
YGL197W	0	0	0.0364257256687536
YJR158W	0	0	0.0364050056882821
YOL041C	0	0	0.0363843092666288
YER123W	0	0	0.0363636363636364
YAL041W	0	0	0.0363429869392391
YAL028W	0	0	0.036322360953462
YLL049W	0	1	0.036322360953462
YMR169C	0	0	0.0363017583664209
YHR103W	0	0	0.036281179138322
YIL017C	0	0	0.0362606232294618
YOR179C	0	0	0.0362400906002265
YOL149W	0	0	0.0362195812110922
YLR207W	0	0	0.0361990950226244
YOL148C	0	0	0.0361786319954777
YPL202C	0	0	0.0361581920903955
YPR072W	0	0	0.03613777526821
YKR063C	0	0	0.036117381489842
YBL085W	0	0	0.0360970107163001
YHR137W	0	0	0.0360766629086809
YOL033W	0	0	0.036056338028169
YHL007C	0	0	0.036036036036036
[truncated: 3,790 more rows]
