# Supplementary material for: Computationally Driven, Quantitative Experiments Discover Genes Required for Mitochondrial Biogenesis
Source: PLoS Genet. 2009 Mar 20;5(3):e1000407. doi: 10.1371/journal.pgen.1000407 (PMC2648979; doi:10.1371/journal.pgen.1000407)
Supplement: Dataset S2 — Top 100 novel ensemble predictions for additional yeast biological processes. A zip file containing 387 tab-delimited text files of the ensemble predictions for the indicated Gene Ontology Biological Process Term. (21.70 MB GZ) [file pgen.1000407.s013.gz › GO_0007131.txt]

ORF	AnnotatedToTerm?	Uncharacterized_04152007?	Precision
YHL022C	1	0	1.0
YHR014W	0	0	0.777777777777778
YNL250W	1	0	0.777777777777778
YMR190C	0	0	0.777777777777778
YER095W	1	0	0.777777777777778
YER179W	1	0	0.777777777777778
YOR351C	0	0	0.777777777777778
YFL003C	1	0	0.777777777777778
YML032C	1	0	0.777777777777778
YBR098W	1	0	0.777777777777778
YLR234W	1	0	0.777777777777778
YGL183C	1	0	0.777777777777778
YGL163C	0	0	0.777777777777778
YLR329W	1	0	0.777777777777778
YDR076W	1	0	0.777777777777778
YHR157W	1	0	0.777777777777778
YMR224C	1	0	0.777777777777778
YER044C-A	1	0	0.777777777777778
YGL249W	0	0	0.761904761904762
YGL033W	1	0	0.761904761904762
YDR386W	1	0	0.761904761904762
YGR225W	0	0	0.727272727272727
YDR285W	0	0	0.708333333333333
YDL154W	1	0	0.708333333333333
YPR007C	0	0	0.689655172413793
YIL132C	0	0	0.689655172413793
YPL022W	1	0	0.689655172413793
YPL121C	1	0	0.689655172413793
YDR369C	1	0	0.689655172413793
YBR250W	0	0	0.666666666666667
YER106W	0	0	0.645161290322581
YLR263W	0	0	0.636363636363636
YER173W	1	0	0.636363636363636
YGR059W	0	0	0.617647058823529
YPL153C	0	0	0.6
YIR013C	0	0	0.594594594594595
YCR092C	1	0	0.594594594594595
YIL072W	0	0	0.578947368421053
YIL073C	0	0	0.564102564102564
YJL092W	0	0	0.560975609756098
YOR368W	1	0	0.560975609756098
YDR113C	0	0	0.547619047619048
YLR032W	0	0	0.534883720930233
YOR144C	0	0	0.522727272727273
YDR217C	0	0	0.517857142857143
YOR033C	0	0	0.517857142857143
YNL082W	1	0	0.517857142857143
YDL101C	0	0	0.517857142857143
YML061C	0	0	0.517857142857143
YMR101C	0	0	0.517857142857143
YOL090W	1	0	0.517857142857143
YKL113C	0	0	0.517857142857143
YMR133W	1	0	0.517857142857143
YMR167W	1	0	0.517857142857143
YDR004W	1	0	0.517857142857143
YDR446W	1	0	0.517857142857143
YDR218C	0	0	0.508771929824561
YDL102W	0	0	0.5
YDL059C	0	0	0.491803278688525
YCL061C	0	0	0.491803278688525
YPL164C	1	0	0.491803278688525
YGL240W	0	0	0.483870967741935
YMR284W	0	0	0.476190476190476
YDL220C	0	0	0.46875
YJL106W	0	0	0.461538461538462
YMR078C	0	0	0.454545454545455
YAR007C	0	0	0.447761194029851
YPR135W	0	0	0.441176470588235
YCR066W	0	0	0.434782608695652
YJR043C	0	0	0.428571428571429
YJL115W	0	0	0.422535211267606
YNL273W	0	0	0.416666666666667
YEL019C	0	0	0.410958904109589
YGL205W	0	0	0.405405405405405
YOL006C	0	0	0.4
YPL024W	0	0	0.397435897435897
YNL210W	0	0	0.397435897435897
YBR136W	1	0	0.397435897435897
YLR103C	0	0	0.392405063291139
YMR117C	0	0	0.3875
YMR106C	0	0	0.382716049382716
YHR031C	0	0	0.380952380952381
YBR180W	0	0	0.380952380952381
YGL175C	1	0	0.380952380952381
YDR106W	0	0	0.376470588235294
YML060W	0	0	0.375
YPL194W	0	0	0.375
YDR097C	1	0	0.375
YDR522C	0	0	0.373626373626374
YOR177C	0	0	0.373626373626374
YML095C	1	0	0.373626373626374
YHR015W	0	0	0.369565217391304
YMR048W	0	0	0.365591397849462
YPL255W	0	0	0.361702127659574
YPR018W	0	0	0.357894736842105
YLR307W	0	0	0.354166666666667
YLR383W	0	0	0.350515463917526
YGL251C	0	0	0.346938775510204
YPL124W	0	0	0.343434343434343
YLL046C	0	0	0.34
YML109W	0	0	0.336633663366337
YJR053W	0	0	0.336538461538462
YLR013W	0	0	0.336538461538462
YBR073W	1	0	0.336538461538462
YFL008W	0	0	0.333333333333333
YLL022C	0	0	0.330188679245283
YDR014W	0	0	0.327102803738318
YJL074C	0	0	0.324074074074074
YMR137C	0	0	0.321100917431193
YLR318W	0	0	0.318181818181818
YDR402C	0	0	0.315315315315315
YBR186W	0	0	0.3125
YGR224W	0	0	0.309734513274336
YHR153C	0	0	0.307017543859649
YML028W	0	0	0.304347826086957
YIL026C	0	0	0.301724137931034
YEL063C	0	0	0.299145299145299
YIL031W	0	0	0.296610169491525
YIL013C	0	0	0.294117647058824
YLR288C	0	0	0.291666666666667
YJL173C	0	0	0.289256198347107
YNL309W	0	0	0.286885245901639
YLR233C	0	0	0.284552845528455
YPL200W	0	0	0.282258064516129
YDR499W	0	0	0.28
YJL030W	0	0	0.277777777777778
YIL037C	0	0	0.275590551181102
YDR501W	0	0	0.2734375
YDL157C	0	1	0.2734375
YGR188C	0	0	0.271317829457364
YDR273W	0	0	0.269230769230769
YGL212W	0	0	0.267175572519084
YCL016C	0	0	0.266666666666667
YDR403W	0	0	0.266666666666667
YMR179W	0	0	0.266666666666667
YJR021C	1	0	0.266666666666667
YFR027W	0	0	0.264705882352941
YKR082W	0	0	0.262773722627737
YKL057C	0	0	0.260869565217391
YJR094C	0	0	0.258992805755396
YPL167C	0	0	0.257142857142857
YBL063W	0	0	0.25531914893617
YBL088C	0	0	0.253521126760563
YLR394W	0	0	0.251748251748252
YOL017W	0	0	0.25
YEL061C	0	0	0.248275862068966
YDL164C	0	0	0.246575342465753
YER116C	0	0	0.244897959183673
YGL087C	0	0	0.243243243243243
YLR393W	0	0	0.241610738255034
YHR118C	0	0	0.24
YIR002C	0	0	0.23841059602649
YFL011W	0	0	0.236842105263158
YBR223C	0	0	0.235294117647059
YMR144W	0	1	0.235294117647059
YIR027C	0	0	0.233766233766234
YPR120C	0	0	0.232258064516129
YGL075C	0	0	0.230769230769231
YFL051C	0	1	0.230769230769231
YCR010C	0	0	0.229299363057325
YDR138W	0	0	0.227848101265823
YBL019W	0	0	0.226415094339623
YHR185C	0	0	0.225
YDR118W	0	0	0.22360248447205
YLR313C	0	0	0.222222222222222
YKL114C	0	0	0.220858895705521
YEL030W	0	0	0.219512195121951
YGL058W	0	0	0.218934911242604
YPR141C	0	0	0.218934911242604
YPR078C	0	0	0.218934911242604
YML058W	0	0	0.218934911242604
YDR207C	1	0	0.218934911242604
YOR217W	0	0	0.217647058823529
YDR488C	0	0	0.216374269005848
YOR255W	0	0	0.215116279069767
YCL004W	0	0	0.214689265536723
YNL270C	0	0	0.214689265536723
YMR076C	0	0	0.214689265536723
YNL328C	0	0	0.214689265536723
YOL104C	1	0	0.214689265536723
YNL312W	0	0	0.213483146067416
YOL132W	0	0	0.212290502793296
YNL102W	0	0	0.21195652173913
YCR086W	0	0	0.21195652173913
YLR376C	0	0	0.21195652173913
YHL006C	0	0	0.21195652173913
YHR079C-A	1	0	0.21195652173913
YPL209C	0	0	0.210810810810811
YGL158W	0	0	0.209677419354839
YPL008W	0	0	0.20855614973262
YOR195W	0	0	0.207446808510638
YLR431C	0	0	0.206349206349206
YIL029C	0	0	0.205263157894737
YDR363W	0	0	0.204188481675393
YHR134W	0	0	0.203125
YHR124W	0	0	0.202072538860104
YKL090W	0	1	0.202072538860104
YDR523C	0	0	0.201030927835052
YJR036C	0	0	0.2
YER142C	0	0	0.198979591836735
YML027W	0	0	0.197969543147208
YLR308W	0	0	0.196969696969697
YJL194W	0	0	0.195979899497487
YBR088C	0	0	0.195
YMR198W	0	0	0.194029850746269
YHR154W	0	0	0.193069306930693
YJL187C	0	0	0.192118226600985
YMR201C	0	0	0.191176470588235
YHR164C	0	0	0.190243902439024
YPL130W	0	0	0.189320388349515
YCR065W	0	0	0.188405797101449
YPL027W	0	0	0.1875
YJL019W	0	0	0.186602870813397
YIR015W	0	0	0.185714285714286
YBR294W	0	0	0.184834123222749
YLR135W	0	0	0.183962264150943
YAL034W-A	0	0	0.183098591549296
YHR184W	0	0	0.182242990654206
YPL256C	0	0	0.181395348837209
YER070W	0	0	0.180555555555556
YDR439W	0	0	0.179723502304147
YCL024W	0	0	0.178899082568807
YIL084C	0	0	0.178571428571429
YJR035W	0	0	0.178571428571429
YLR154C	0	0	0.178571428571429
YJR104C	0	0	0.178571428571429
YDR078C	0	0	0.178571428571429
YIR025W	1	0	0.178571428571429
YOR114W	0	1	0.178571428571429
YPL208W	0	0	0.177777777777778
YNL196C	0	1	0.177777777777778
YDR130C	0	0	0.176991150442478
YIR028W	0	0	0.176211453744493
YBR114W	0	0	0.175438596491228
YDL087C	0	0	0.174672489082969
YKL101W	0	0	0.173913043478261
YOR237W	0	0	0.173160173160173
YPR189W	0	0	0.172413793103448
YGR006W	0	0	0.171673819742489
YMR017W	0	0	0.170940170940171
YDR437W	0	0	0.170212765957447
YIL140W	0	0	0.169491525423729
YJL158C	0	0	0.168776371308017
YGL015C	0	1	0.168776371308017
YMR038C	0	0	0.168067226890756
YDL003W	0	0	0.167364016736402
YBL074C	0	0	0.166666666666667
YHR191C	0	0	0.16597510373444
YNL269W	0	1	0.16597510373444
YNL233W	0	0	0.165289256198347
YDR317W	0	0	0.164609053497942
YIL144W	0	0	0.163934426229508
YPL033C	0	0	0.163265306122449
YMR156C	0	0	0.16260162601626
YER016W	0	0	0.161943319838057
YNL262W	0	0	0.161290322580645
YDR507C	0	0	0.160642570281124
YPR175W	0	0	0.16
YGR271W	0	0	0.159362549800797
YBR274W	0	0	0.158730158730159
YGL222C	0	0	0.158102766798419
YDL239C	0	0	0.15748031496063
YIL123W	0	0	0.156862745098039
YML112W	0	0	0.15625
YOR074C	0	0	0.155642023346304
YAR042W	0	0	0.155038759689922
YLR127C	0	0	0.154440154440154
YPL127C	0	0	0.153846153846154
YGR152C	0	0	0.153256704980843
YMR199W	0	0	0.152671755725191
YIL002C	0	0	0.152091254752852
YCR105W	0	0	0.151515151515152
YGR014W	0	0	0.150943396226415
YPL163C	0	0	0.150375939849624
YER085C	0	1	0.150375939849624
YOL091W	0	0	0.149812734082397
YKR030W	0	0	0.149253731343284
YDL109C	0	0	0.148698884758364
YGL025C	0	0	0.148148148148148
YKL022C	0	0	0.14760147601476
YMR055C	0	0	0.147058823529412
YFL012W	0	1	0.147058823529412
YPR168W	0	0	0.146520146520147
YOL034W	0	0	0.145985401459854
YPL020C	0	0	0.145454545454545
YGL170C	0	0	0.144927536231884
YOL007C	0	1	0.144927536231884
YDR419W	0	0	0.144404332129964
YJL090C	0	0	0.143884892086331
YLR047C	0	0	0.14336917562724
YML021C	0	0	0.142857142857143
YLR341W	0	0	0.142857142857143
YBR065C	0	0	0.142857142857143
YCL048W	0	0	0.142857142857143
YIR030C	0	0	0.142857142857143
YNL012W	0	0	0.142857142857143
YJL037W	0	1	0.142857142857143
YFR031C	0	0	0.142857142857143
YNL088W	1	0	0.142857142857143
YML069W	0	0	0.142361111111111
YDR253C	0	0	0.141868512110727
YLR423C	0	0	0.141379310344828
YOL043C	0	0	0.140893470790378
YDR409W	0	0	0.140575079872204
YER171W	0	0	0.140575079872204
YOL067C	0	0	0.140575079872204
YPL018W	0	0	0.140575079872204
YNL242W	0	0	0.140575079872204
YDR323C	0	0	0.140575079872204
YDL013W	0	0	0.140575079872204
YOR151C	0	0	0.140575079872204
YER104W	0	0	0.140575079872204
YBL013W	0	0	0.140575079872204
YDL017W	0	0	0.140575079872204
YBR160W	0	0	0.140575079872204
YHR149C	0	1	0.140575079872204
YPR164W	0	0	0.140575079872204
YOR349W	0	0	0.140575079872204
YFR023W	0	1	0.140575079872204
YNL218W	0	0	0.140575079872204
YGL213C	1	0	0.140575079872204
YAR008W	0	0	0.140575079872204
YPL021W	0	0	0.140575079872204
YHR120W	1	0	0.140575079872204
YMR305C	0	0	0.140575079872204
YBR070C	0	0	0.140575079872204
YHL024W	1	0	0.140575079872204
YHR090C	0	0	0.140127388535032
YLR183C	0	0	0.13968253968254
YJL160C	0	1	0.13968253968254
YOR005C	0	0	0.139240506329114
YPR119W	0	0	0.138801261829653
YML007W	0	0	0.138364779874214
YGR109C	0	0	0.137931034482759
YGL194C	0	0	0.1375
YPR001W	0	0	0.137071651090343
YOR247W	0	0	0.136645962732919
YDR279W	0	0	0.136222910216718
YML102W	0	0	0.135802469135802
YJL047C	0	0	0.135384615384615
YFR037C	0	0	0.134969325153374
YJR135C	0	0	0.134556574923547
YDR052C	0	0	0.134146341463415
YGL173C	0	0	0.133738601823708
YLR381W	0	0	0.133333333333333
YMR069W	0	0	0.132930513595166
YDL114W	0	1	0.132930513595166
YGR238C	0	0	0.132530120481928
YDR018C	0	0	0.132132132132132
YJR057W	0	0	0.131736526946108
YKL108W	0	0	0.13134328358209
YGR049W	0	0	0.130952380952381
YDR374C	0	1	0.130952380952381
YLL057C	0	0	0.130563798219585
YLR373C	0	0	0.130177514792899
YLL002W	0	0	0.129793510324484
YLR035C	0	0	0.129411764705882
YDL156W	0	1	0.129411764705882
YOL019W	0	1	0.129411764705882
YCR068W	0	0	0.129032258064516
YOR026W	0	0	0.128654970760234
YKL045W	0	0	0.128279883381924
YDL018C	0	0	0.127906976744186
YOR060C	0	0	0.127536231884058
YDR295C	0	0	0.127167630057803
YPL055C	0	0	0.126801152737752
YAL048C	0	0	0.126436781609195
YKR013W	0	1	0.126436781609195
YBR019C	0	0	0.126074498567335
YAL024C	0	0	0.125714285714286
YPL119C	0	0	0.125356125356125
YBL097W	0	0	0.125
YJL043W	0	1	0.125
YGL150C	0	0	0.124645892351275
YBR231C	0	0	0.124293785310734
YBR284W	0	0	0.123943661971831
YDL216C	0	0	0.123595505617978
YGL090W	0	0	0.123249299719888
YAL027W	0	1	0.123249299719888
YGL093W	0	0	0.122905027932961
YML003W	0	1	0.122905027932961
YDR069C	0	0	0.122562674094708
YBR060C	0	0	0.122222222222222
YLR273C	0	0	0.121883656509695
YOL066C	0	0	0.121546961325967
YBR076W	0	0	0.121212121212121
YEL037C	0	0	0.120879120879121
YAL021C	0	0	0.120547945205479
YKR102W	0	0	0.120218579234973
YGR270W	0	0	0.119891008174387
YMR275C	0	0	0.119565217391304
YOR073W	0	0	0.119241192411924
YOR338W	0	0	0.118918918918919
YDR179C	0	0	0.118598382749326
YOR339C	0	0	0.118279569892473
YDR325W	0	0	0.117962466487936
YNL223W	0	0	0.117647058823529
YPL253C	0	0	0.117333333333333
YHR105W	0	1	0.117333333333333
YLR457C	0	0	0.117021276595745
YDR042C	0	1	0.117021276595745
YDR082W	0	0	0.116710875331565
YJL013C	0	0	0.116402116402116
YHR119W	0	0	0.116094986807388
YDR180W	0	0	0.115789473684211
YDR440W	0	0	0.115485564304462
YDR356W	0	0	0.115183246073298
YBR215W	0	0	0.114882506527415
YPL147W	0	0	0.114583333333333
YGR098C	0	0	0.114285714285714
YPR049C	0	0	0.113989637305699
YBR152W	0	0	0.113695090439276
YIL112W	0	0	0.11340206185567
YFR019W	0	0	0.113110539845758
YOR025W	0	0	0.112820512820513
YDR475C	0	1	0.112820512820513
YOR313C	0	0	0.112531969309463
YGR189C	0	0	0.112244897959184
YJL038C	0	1	0.112244897959184
YLR398C	0	0	0.111959287531807
YMR166C	0	0	0.111675126903553
YCL010C	0	0	0.111392405063291
YPL267W	0	0	0.111111111111111
YLR343W	0	0	0.110831234256927
YBR278W	0	0	0.110552763819095
YPL120W	0	0	0.110275689223058
YPL201C	0	0	0.11
YNL300W	0	1	0.11
YDR173C	0	0	0.109725685785536
YDR174W	0	0	0.109452736318408
YJL089W	0	0	0.109181141439206
YJR068W	0	0	0.108910891089109
YNL128W	0	0	0.108641975308642
YGR116W	0	0	0.108374384236453
YNL014W	0	0	0.108108108108108
YLR226W	0	0	0.107843137254902
YDR485C	0	0	0.107579462102689
YBL031W	0	1	0.107579462102689
YOR268C	0	1	0.107579462102689
YFR012W	0	1	0.107579462102689
YDR495C	0	0	0.107317073170732
YJR153W	0	0	0.10705596107056
YOR068C	0	0	0.106796116504854
YPR192W	0	0	0.106537530266344
YFR036W	0	0	0.106280193236715
YLL052C	0	0	0.106024096385542
YBR040W	0	0	0.105769230769231
YDL105W	0	0	0.105515587529976
YLR067C	0	0	0.105263157894737
YLR424W	0	0	0.105011933174224
YPL189W	0	0	0.104761904761905
YMR294W	0	0	0.104513064133017
YPR046W	0	0	0.104265402843602
YOR183W	0	1	0.104265402843602
YHR178W	0	0	0.104018912529551
YHR206W	0	0	0.10377358490566
YER007W	0	0	0.103529411764706
YPR089W	0	1	0.103529411764706
YNL201C	0	0	0.103286384976526
YJL027C	0	1	0.103286384976526
YMR180C	0	0	0.103044496487119
YDR381W	0	0	0.102803738317757
YHR166C	0	0	0.102564102564103
YHL043W	0	0	0.102325581395349
YDR422C	0	0	0.102088167053364
YBR045C	0	0	0.101851851851852
YOR336W	0	0	0.10161662817552
YDR243C	0	0	0.101382488479263
YOL004W	0	0	0.101149425287356
YER162C	0	0	0.100917431192661
YDR223W	0	0	0.100686498855835
YNL172W	0	0	0.100456621004566
YMR231W	0	0	0.100227790432802
YDL077C	0	0	0.1
YGL174W	0	0	0.0997732426303855
YDL106C	0	0	0.0995475113122172
YLL036C	0	0	0.0993227990970655
YLR024C	0	0	0.0990990990990991
YJL105W	0	1	0.0990990990990991
YBR094W	0	1	0.0990990990990991
YPL100W	0	0	0.098876404494382
YMR111C	0	1	0.098876404494382
YBL009W	0	0	0.0986547085201794
YDL223C	0	0	0.0984340044742729
YIL126W	0	0	0.0982142857142857
YPL174C	0	0	0.0979955456570156
YBL103C	0	0	0.0977777777777778
YNR064C	0	0	0.0975609756097561
YKR077W	0	1	0.0975609756097561
YNL304W	0	0	0.0973451327433628
YOR030W	0	0	0.0971302428256071
YER028C	0	0	0.0969162995594714
YFL033C	0	0	0.0967032967032967
YMR025W	0	0	0.0964912280701754
YJR033C	0	0	0.0962800875273523
YGR097W	0	0	0.0960698689956332
YBL046W	0	0	0.0958605664488017
YMR306W	0	0	0.0956521739130435
YDR170C	0	0	0.0954446854663774
YJR006W	0	0	0.0952380952380952
YOR190W	0	0	0.0950323974082073
YJL045W	0	0	0.0948275862068965
YNL261W	0	0	0.0946236559139785
YOR076C	0	0	0.0944206008583691
YHR160C	0	0	0.0942184154175589
YDR407C	0	0	0.094017094017094
YDR309C	0	0	0.093816631130064
YNL234W	0	0	0.0936170212765957
YLR418C	0	0	0.0934182590233546
YGL086W	0	0	0.0932203389830508
YOL069W	0	0	0.0930232558139535
YBR275C	0	0	0.0928270042194093
YHR086W	0	0	0.0926315789473684
YDL149W	0	0	0.092436974789916
YER096W	0	0	0.0922431865828092
YDR334W	0	0	0.0920502092050209
YDR216W	0	0	0.0918580375782881
YDR260C	0	0	0.0916666666666667
YGR218W	0	0	0.0914760914760915
YAL047C	0	0	0.0912863070539419
YPR121W	0	0	0.0910973084886128
YBR081C	0	0	0.0909090909090909
YER164W	0	0	0.0907216494845361
YBR071W	0	1	0.0907216494845361
YNR019W	0	0	0.0905349794238683
YDR314C	0	0	0.0903490759753593
YER169W	0	0	0.0901639344262295
YPL269W	0	0	0.0899795501022495
YMR114C	0	1	0.0899795501022495
YJR052W	0	0	0.0897959183673469
YOR290C	0	0	0.0896130346232179
YIL149C	0	0	0.0894308943089431
YDR213W	0	0	0.0892494929006085
YOR156C	0	0	0.0890688259109312
YBR074W	0	1	0.0890688259109312
YBR087W	0	0	0.0888888888888889
YOL072W	0	0	0.0887096774193548
YHL016C	0	0	0.0885311871227364
YCL029C	0	0	0.0883534136546185
YDR443C	0	0	0.0881763527054108
YBR156C	0	0	0.088
YMR204C	0	0	0.0878243512974052
YHR189W	0	0	0.0876494023904383
YLR415C	0	1	0.0876494023904383
YIL150C	0	0	0.0874751491053678
YMR094W	0	0	0.0873015873015873
YBR272C	0	0	0.0871287128712871
YDR009W	0	0	0.0869565217391304
YJR095W	0	0	0.0867850098619329
YKL134C	0	0	0.0866141732283465
YLR357W	0	0	0.0864440078585462
YLR055C	0	0	0.0862745098039216
YMR053C	0	0	0.086105675146771
YIL116W	0	0	0.0859375
YOR180C	0	0	0.0857699805068226
YER013W	0	0	0.0856031128404669
YOL115W	0	0	0.0854368932038835
YJR090C	0	0	0.0852713178294574
YOR296W	0	1	0.0852713178294574
YBL084C	0	0	0.0851063829787234
YML066C	0	0	0.0849420849420849
YBR107C	0	0	0.0847784200385356
YGL003C	0	0	0.0846153846153846
YPL155C	0	0	0.0844529750479846
YBL067C	0	1	0.0844529750479846
YKL139W	0	0	0.0842911877394636
YDL042C	0	0	0.0841300191204589
YDR318W	0	0	0.083969465648855
YHL012W	0	0	0.0838095238095238
YCR081W	0	0	0.0836501901140684
YOR378W	0	1	0.0836501901140684
YLR213C	0	0	0.0834914611005693
YMR277W	0	0	0.0833333333333333
YKR010C	0	0	0.0831758034026465
YDR310C	0	0	0.0830188679245283
YDL080C	0	0	0.0828625235404896
YIL143C	0	0	0.0827067669172932
YDR030C	0	0	0.0825515947467167
YGL127C	0	0	0.0823970037453183
YLR371W	0	0	0.0822429906542056
YBR195C	0	0	0.082089552238806
YDR227W	0	0	0.0819366852886406
YMR154C	0	0	0.0817843866171004
YKL049C	0	0	0.0816326530612245
YBL035C	0	0	0.0814814814814815
YDR027C	0	0	0.0813308687615527
YDR480W	0	0	0.0811808118081181
YGR278W	0	0	0.0810313075506446
YGL145W	0	0	0.0808823529411765
YMR213W	0	0	0.0807339449541284
YIL060W	0	1	0.0807339449541284
YBL034C	0	0	0.0805860805860806
YIL061C	0	0	0.0804387568555759
YEL062W	0	0	0.0802919708029197
YBL082C	0	0	0.0801457194899818
YLL060C	0	0	0.08
YNL216W	0	0	0.0798548094373866
YFL055W	0	0	0.0797101449275362
YNL339C	0	0	0.0795660036166365
YGL133W	0	0	0.0794223826714801
YKL042W	0	0	0.0792792792792793
YLR081W	0	0	0.079136690647482
YIL099W	0	0	0.0789946140035907
YLR087C	0	0	0.0788530465949821
YJR108W	0	0	0.0787119856887299
YLR306W	0	0	0.0785714285714286
YBR020W	0	0	0.0784313725490196
YOL094C	0	0	0.0782918149466192
YMR218C	0	0	0.0781527531083481
YIL095W	0	0	0.0780141843971631
YGR221C	0	0	0.0778761061946903
YPR193C	0	0	0.0777385159010601
YCR018C	0	0	0.0776014109347443
YLR086W	0	0	0.0774647887323944
YLR115W	0	0	0.0773286467486819
YFR010W	0	0	0.0771929824561404
YCR014C	0	0	0.0770577933450088
YFL009W	0	0	0.0769230769230769
YJR028W	0	0	0.0767888307155323
YIR009W	0	0	0.0766550522648084
YAR019C	0	0	0.0765217391304348
YLR035C-A	0	0	0.0763888888888889
YOR360C	0	0	0.0762564991334489
YBL008W	0	0	0.0761245674740484
YMR165C	0	0	0.075993091537133
YHR077C	0	0	0.0758620689655172
YDR170W-A	0	0	0.0757314974182444
YEL057C	0	0	0.0756013745704467
YER147C	0	0	0.0754716981132075
YDR311W	0	0	0.0753424657534247
YOR191W	0	0	0.0752136752136752
YKL098W	0	1	0.0752136752136752
YER093C	0	0	0.0750853242320819
YNL290W	0	0	0.0749574105621806
YJL214W	0	0	0.0748299319727891
YGR179C	0	0	0.0747028862478778
YNL126W	0	0	0.0745762711864407
YNL148C	0	0	0.0744500846023689
YDR254W	0	0	0.0743243243243243
YMR176W	0	0	0.0741989881956155
YJL099W	0	0	0.0740740740740741
YDL028C	0	0	0.0739495798319328
YLR054C	0	0	0.0738255033557047
YGR063C	0	0	0.0737018425460637
YOR328W	0	0	0.0735785953177258
YDR121W	0	0	0.0734557595993322
YPR066W	0	0	0.0733333333333333
YGR258C	0	0	0.0732113144758735
YAL064W	0	1	0.0732113144758735
YOR304W	0	0	0.0730897009966777
YGL192W	0	0	0.0729684908789386
YJR140C	0	0	0.0728476821192053
YER111C	0	0	0.0727272727272727
YKL075C	0	0	0.0726072607260726
YAL015C	0	0	0.0724876441515651
YOR058C	0	0	0.0723684210526316
YDR219C	0	0	0.0722495894909688
YGL207W	0	0	0.0721311475409836
YBR131W	0	0	0.072013093289689
YGR213C	0	0	0.0718954248366013
YPR196W	0	1	0.0718954248366013
YDR520C	0	1	0.0718954248366013
YLR442C	0	0	0.0717781402936378
YAR002W	0	0	0.0716612377850163
YLR015W	0	0	0.0715447154471545
YGL151W	0	0	0.0714285714285714
YHR101C	0	0	0.0713128038897893
YHR021W-A	0	0	0.0711974110032362
YHR176W	0	0	0.0710823909531502
YHR023W	0	0	0.0709677419354839
YLR320W	0	0	0.07085346215781
YDR315C	0	0	0.0707395498392283
YGR180C	0	0	0.0706260032102729
YJL127C	0	0	0.0705128205128205
YBR018C	0	0	0.0704
YER138W-A	0	1	0.0704
YBR184W	0	1	0.0704
YBR237W	0	0	0.0702875399361022
YDR460W	0	0	0.0701754385964912
YDL020C	0	0	0.0700636942675159
YFL029C	0	0	0.0699523052464229
YMR063W	0	0	0.0698412698412698
YGL244W	0	0	0.0697305863708399
YLR284C	0	0	0.069620253164557
YNL307C	0	0	0.0695102685624013
YDR364C	0	0	0.0694006309148265
YDL074C	0	0	0.0692913385826772
YNL054W	0	0	0.0691823899371069
YNL248C	0	0	0.0690737833594976
YGR044C	0	0	0.0689655172413793
YLR256W	0	0	0.0688575899843505
YBR057C	0	0	0.06875
YEL003W	0	0	0.0686427457098284
YDR192C	0	0	0.0685358255451713
YCR098C	0	0	0.0684292379471229
YLR085C	0	0	0.0683229813664596
YNL298W	0	0	0.0682170542635659
YOR242C	0	0	0.0681114551083591
YDL197C	0	0	0.0680061823802164
YGR212W	0	0	0.0679012345679012
YMR067C	0	0	0.0677966101694915
YKL179C	0	0	0.0676923076923077
YDR034C-A	0	1	0.0676923076923077
YBL060W	0	1	0.0676923076923077
YBR117C	0	0	0.0675883256528418
YMR001C	0	0	0.0674846625766871
YBR279W	0	0	0.0673813169984686
YKL188C	0	0	0.0672782874617737
YGR056W	0	0	0.067175572519084
YNL330C	0	0	0.0670731707317073
YEL025C	0	1	0.0670731707317073
YDR252W	0	0	0.0669710806697108
YBL080C	0	0	0.0668693009118541
YFL058W	0	0	0.0667678300455235
YPR070W	0	0	0.0666666666666667
YOL096C	0	0	0.0665658093797277
YOR087W	0	0	0.0664652567975831
YBR175W	0	0	0.0663650075414781
YML062C	0	0	0.0662650602409639
YNR052C	0	0	0.0661654135338346
YNL072W	0	0	0.0660660660660661
YER014W	0	0	0.0659670164917541
YOL012C	0	0	0.0658682634730539
YGR184C	0	0	0.0657698056801196
YKR095W	0	0	0.0656716417910448
YCL026C-A	0	0	0.0655737704918033
YGR072W	0	0	0.0654761904761905
YKR037C	0	0	0.0653789004457652
YDR489W	0	0	0.0652818991097923
YAL011W	0	0	0.0651851851851852
YOR249C	0	0	0.0650887573964497
YPR024W	0	0	0.0649926144756278
YNL032W	0	0	0.0648967551622419
YML065W	0	0	0.0648011782032401
YJR039W	0	1	0.0648011782032401
YOR157C	0	0	0.0647058823529412
YBR103W	0	0	0.0646108663729809
YNL224C	0	1	0.0646108663729809
YGL227W	0	0	0.0645161290322581
YBR102C	0	0	0.0644216691068814
YER015W	0	0	0.064327485380117
YDL160C	0	0	0.0642335766423358
YNR011C	0	0	0.0641399416909621
YJL084C	0	1	0.0641399416909621
YPR131C	0	0	0.0640465793304221
YOL138C	0	0	0.063953488372093
YIL160C	0	0	0.0638606676342525
YMR075W	0	0	0.063768115942029
YMR127C	0	0	0.0636758321273517
YKR105C	0	1	0.0636758321273517
YMR172W	0	0	0.0635838150289017
YDR183W	0	0	0.0634920634920635
YOR373W	0	0	0.0634005763688761
YER040W	0	0	0.0633093525179856
YNL076W	0	0	0.0632183908045977
YPL248C	0	0	0.0631276901004304
YPL178W	0	0	0.0630372492836676
YFR046C	0	0	0.0629470672389127
YBR119W	0	0	0.0628571428571429
YEL035C	0	1	0.0628571428571429
YBR270C	0	1	0.0628571428571429
YJR066W	0	0	0.0627674750356633
YGR081C	0	0	0.0626780626780627
YGL141W	0	0	0.0625889046941678
YOR032C	0	0	0.0625
YML099C	0	0	0.0624113475177305
YLR368W	0	0	0.0623229461756374
YEL041W	0	0	0.0622347949080622
YDR022C	0	0	0.0621468926553672
YOR124C	0	0	0.0620592383638928
YGR047C	0	0	0.0619718309859155
YML094W	0	0	0.0618846694796062
YDR484W	0	0	0.0617977528089888
YAR003W	0	0	0.061711079943899
YDR181C	0	0	0.061624649859944
YDL210W	0	0	0.0615384615384615
YBR097W	0	0	0.0614525139664804
YDL044C	0	0	0.0613668061366806
YMR288W	0	0	0.0612813370473538
YIL146C	0	0	0.0611961057023644
YBL105C	0	0	0.0611111111111111
YOR083W	0	0	0.0610263522884882
YLR107W	0	0	0.0609418282548476
YLL038C	0	0	0.0608575380359613
YKR001C	0	0	0.0607734806629834
YLR079W	0	0	0.0606896551724138
YOR107W	0	0	0.0606060606060606
YDR263C	0	0	0.0605226960110041
YHR109W	0	0	0.0604395604395604
YDR244W	0	0	0.0603566529492455
YNL278W	0	0	0.0602739726027397
YPL138C	0	0	0.0601915184678523
YLR004C	0	0	0.0601092896174863
YGL066W	0	0	0.0600272851296044
YPL161C	0	0	0.0599455040871935
YDR104C	0	0	0.0598639455782313
YGL124C	0	0	0.0597826086956522
YOR039W	0	0	0.0597014925373134
YGR099W	0	0	0.0596205962059621
YLL056C	0	0	0.0595399188092016
YER038C	0	0	0.0594594594594595
YHR156C	0	1	0.0594594594594595
YLR440C	0	0	0.0593792172739541
YER105C	0	0	0.0592991913746631
YCR073C	0	0	0.0592193808882907
YDL214C	0	0	0.0591397849462366
YNL236W	0	0	0.0590604026845638
YBR168W	0	0	0.0589812332439678
YOR337W	0	0	0.0589022757697456
YNL204C	0	0	0.0588235294117647
YDR421W	0	0	0.0587449933244326
YLR176C	0	0	0.0586666666666667
YLR045C	0	0	0.0585885486018642
YMR023C	0	0	0.0585106382978723
YBL010C	0	1	0.0585106382978723
YLR210W	0	0	0.0584329349269588
YGR246C	0	0	0.0583554376657825
YAR035W	0	0	0.0582781456953642
YGL081W	0	1	0.0582781456953642
YGL113W	0	0	0.0582010582010582
YHR139C	0	0	0.0581241743725231
YDR125C	0	0	0.0580474934036939
YJL168C	0	0	0.0579710144927536
YBL005W	0	0	0.0578947368421053
YNL297C	0	0	0.0578186596583443
YLR276C	0	0	0.057742782152231
YDR257C	0	1	0.057742782152231
YDL115C	0	0	0.0576671035386632
YMR159C	0	0	0.0575916230366492
YJR089W	0	0	0.057516339869281
YBL023C	0	0	0.0574412532637076
YCR038C	0	0	0.0573663624511082
YDL103C	0	0	0.0572916666666667
YDR366C	0	1	0.0572916666666667
YBR217W	0	0	0.0572171651495449
YOL023W	0	0	0.0571428571428571
YGL138C	0	1	0.0571428571428571
YPL007C	0	0	0.0570687418936446
YMR207C	0	0	0.0569948186528497
YLR377C	0	0	0.0569210866752911
YOR386W	0	0	0.0568475452196382
YBR161W	0	0	0.0567741935483871
YOL068C	0	0	0.0567010309278351
YKL086W	0	0	0.0566280566280566
YDR289C	0	0	0.0565552699228792
YBL056W	0	0	0.0564826700898588
YBL025W	0	0	0.0564102564102564
YOR162C	0	0	0.0563380281690141
YHR172W	0	0	0.0562659846547315
YHR129C	0	0	0.0561941251596424
YKL112W	0	0	0.0561224489795918
YNL230C	0	0	0.0560509554140127
YBR228W	0	0	0.0559796437659033
YPR125W	0	0	0.0559085133418043
YOR110W	0	0	0.0558375634517767
YDL116W	0	0	0.055766793409379
YNL318C	0	0	0.0556962025316456
YMR030W	0	0	0.0556257901390645
YNL021W	0	0	0.0555555555555556
YBR005W	0	0	0.0554854981084489
YKR034W	0	0	0.0554156171284635
YPR178W	0	0	0.0553459119496855
YIL102C	0	1	0.0553459119496855
YLR455W	0	0	0.0552763819095477
YLR005W	0	0	0.055207026348808
YBR240C	0	0	0.0551378446115288
YNL282W	0	0	0.0550688360450563
YPL082C	0	0	0.055
YBR260C	0	0	0.0549313358302122
YLR182W	0	0	0.0548628428927681
YDR110W	0	0	0.0547945205479452
YGR140W	0	0	0.054726368159204
YBL014C	0	0	0.0546583850931677
YMR299C	0	0	0.054590570719603
YNL225C	0	0	0.0545229244114002
YKL070W	0	0	0.0544554455445545
YJL103C	0	0	0.0543881334981459
YPR095C	0	0	0.054320987654321
YMR153W	0	0	0.0542540073982737
YCR106W	0	0	0.0541871921182266
YOR040W	0	0	0.0541205412054121
YGL216W	0	0	0.0540540540540541
YDL108W	0	0	0.0539877300613497
YLR039C	0	0	0.053921568627451
YIR010W	0	0	0.0538555691554468
YGL230C	0	1	0.0538555691554468
YJR132W	0	0	0.0537897310513447
YJR160C	0	0	0.0537240537240537
YPL249C	0	0	0.0536585365853659
YPL072W	0	0	0.0535931790499391
YMR059W	0	0	0.0535279805352798
YPR179C	0	0	0.0534629404617254
YMR232W	0	0	0.0533980582524272
YML041C	0	0	0.0533333333333333
YIL128W	0	0	0.0532687651331719
YNR051C	0	0	0.0532043530834341
YHR075C	0	0	0.0531400966183575
YNR060W	0	0	0.0530759951749095
YLR245C	0	0	0.0530120481927711
YBR173C	0	0	0.0529482551143201
YKR086W	0	0	0.0528846153846154
YMR268C	0	0	0.0528211284513806
YIL038C	0	0	0.052757793764988
YMR163C	0	0	0.0526946107784431
YPL097W	0	0	0.0526315789473684
YGR234W	0	0	0.0525686977299881
YPL117C	0	0	0.0525059665871122
YDL139C	0	1	0.0525059665871122
YPL148C	0	0	0.0524433849821216
YGR104C	0	0	0.0523809523809524
YLR403W	0	0	0.0523186682520809
YNL206C	0	0	0.0522565320665083
YLL005C	0	0	0.0521945432977461
YHR034C	0	0	0.0521327014218009
YKR101W	0	0	0.0520710059171598
YEL016C	0	0	0.0520094562647754
YIL006W	0	0	0.051948051948052
YDR332W	0	1	0.051948051948052
YDR359C	0	0	0.0518867924528302
YPR200C	0	0	0.0518256772673734
YMR170C	0	0	0.0517647058823529
YGL168W	0	0	0.0517038777908343
YBR264C	0	0	0.0516431924882629
YNL117W	0	0	0.0515826494724502
YOR038C	0	0	0.0515222482435597
YMR178W	0	1	0.0515222482435597
YDL233W	0	1	0.0515222482435597
YMR104C	0	0	0.0514619883040936
YLR098C	0	0	0.0514018691588785
YDR221W	0	0	0.0513418903150525
YDR160W	0	0	0.0512820512820513
YER151C	0	0	0.0512223515715949
YHL023C	0	1	0.0512223515715949
YBR257W	0	0	0.0511627906976744
YLR223C	0	0	0.0511033681765389
YAL009W	0	0	0.0510440835266821
YNL064C	0	0	0.0509849362688297
YLL063C	0	0	0.0509259259259259
YNL024C	0	1	0.0509259259259259
YFL049W	0	0	0.0508670520231214
YCL014W	0	0	0.0508083140877598
YDR490C	0	0	0.0507497116493656
YMR087W	0	0	0.0506912442396313
YIL159W	0	0	0.0506329113924051
YOR017W	0	0	0.0505747126436782
YOR172W	0	0	0.0505166475315729
YFR016C	0	1	0.0505166475315729
YDL238C	0	0	0.0504587155963303
YHR116W	0	0	0.0504009163802978
YNL009W	0	0	0.0503432494279176
YGR217W	0	0	0.0502857142857143
YDL138W	0	0	0.0502283105022831
YGL045W	0	0	0.0501710376282782
YLR425W	0	0	0.0501138952164009
YDL209C	0	0	0.0500568828213879
YLR102C	0	0	0.05
YJL201W	0	0	0.0499432463110102
YBR008C	0	0	0.0498866213151927
YHR159W	0	1	0.0498866213151927
YKR029C	0	0	0.0498301245753114
YBR216C	0	0	0.0497737556561086
YOR308C	0	0	0.0497175141242938
YOL100W	0	0	0.0496613995485327
YPL005W	0	0	0.0496054114994363
YMR227C	0	0	0.0495495495495495
YDR335W	0	0	0.0494938132733408
YDR392W	0	0	0.049438202247191
YOR100C	0	0	0.0493827160493827
YOR344C	0	0	0.0493273542600897
YOR008C-A	0	0	0.0492721164613662
YJL178C	0	0	0.0492170022371365
YML049C	0	0	0.0491620111731844
YJL036W	0	0	0.0491071428571429
YCL039W	0	0	0.0490523968784838
YGR002C	0	0	0.0489977728285078
YMR134W	0	0	0.0489432703003337
YLR386W	0	0	0.0488888888888889
YBR055C	0	0	0.048834628190899
YHR158C	0	0	0.0487804878048781
YDR255C	0	0	0.0487264673311185
YOL089C	0	0	0.0486725663716814
YDR146C	0	0	0.0486187845303867
YDR108W	0	0	0.0485651214128035
YBR188C	0	0	0.0485115766262404
YGL144C	0	0	0.0484581497797357
YKR009C	0	0	0.0484048404840484
YOL064C	0	0	0.0483516483516484
YER018C	0	0	0.0482985729967069
YPL192C	0	0	0.0482456140350877
YER153C	0	0	0.0481927710843374
YLR272C	0	0	0.0481400437636762
YDL225W	0	0	0.0480874316939891
YDR089W	0	0	0.0480349344978166
YIL097W	0	0	0.0479825517993457
YMR322C	0	0	0.0479302832244009
YLL003W	0	0	0.0478781284004353
YLR145W	0	0	0.0478260869565217
YOR365C	0	1	0.0478260869565217
YGL195W	0	0	0.0477741585233442
YJR098C	0	1	0.0477741585233442
YDR150W	0	0	0.0477223427331887
YGR126W	0	1	0.0477223427331887
YGR096W	0	0	0.047670639219935
YPL084W	0	0	0.0476190476190476
YPR054W	0	0	0.0475675675675676
YOR077W	0	1	0.0475675675675676
YLR200W	0	0	0.0475161987041037
YLR207W	0	0	0.0474649406688242
YGR296W	0	0	0.0474137931034483
YBL052C	0	0	0.0473627556512379
YAR050W	0	0	0.0473118279569892
YKL079W	0	0	0.0472610096670247
YHR040W	0	0	0.0472103004291846
YNL291C	0	0	0.0471596998928189
YPL042C	0	0	0.0471092077087794
YFL023W	0	0	0.0470588235294118
YOR384W	0	1	0.0470588235294118
YOR319W	0	0	0.047008547008547
YOR129C	0	0	0.0469583778014941
YNL107W	0	0	0.046908315565032
YPL060W	0	0	0.0468583599574015
YML043C	0	0	0.0468085106382979
YIL139C	0	0	0.0467587672688629
YFR018C	0	1	0.0467587672688629
YDR498C	0	0	0.0467091295116773
YDR058C	0	0	0.0466595970307529
YHR167W	0	0	0.0466101694915254
YBL007C	0	0	0.0465608465608466
YBR030W	0	0	0.0465116279069767
YDR510W	0	0	0.0464625131995776
YDR006C	0	0	0.0464135021097046
YPL041C	0	0	0.0463645943097998
YPL193W	0	0	0.0463157894736842
YHR171W	0	0	0.046267087276551
YBR049C	0	0	0.046218487394958
YOR092W	0	0	0.0461699895068206
YKL011C	0	0	0.0461215932914046
YDL098C	0	0	0.0460732984293194
YCR028C	0	0	0.0460251046025105
YLR438W	0	0	0.0459770114942529
YOL093W	0	0	0.0459290187891441
YFL050C	0	0	0.045881126173097
YBL106C	0	0	0.0458333333333333
YEL064C	0	0	0.0457856399583767
YDL113C	0	0	0.0457380457380457
YNR072W	0	0	0.0456905503634476
YGL094C	0	0	0.045643153526971
YBR281C	0	0	0.0455958549222798
YOR113W	0	0	0.0455486542443064
YAL019W	0	0	0.0455015511892451
YIR014W	0	1	0.0455015511892451
YLR248W	0	0	0.0454545454545455
YGL130W	0	0	0.0454076367389061
YLL006W	0	0	0.045360824742268
YJR144W	0	0	0.0453141091658084
YNL286W	0	0	0.0452674897119342
YDR159W	0	0	0.0452209660842754
YDR301W	0	0	0.0451745379876797
YKL171W	0	0	0.0451282051282051
YGL091C	0	0	0.0450819672131148
YNL279W	0	0	0.04503582395087
YHL030W	0	0	0.0449897750511247
YCL069W	0	0	0.0449438202247191
YKR074W	0	1	0.0449438202247191
YAL010C	0	0	0.0448979591836735
YDR065W	0	0	0.0448521916411825
YMR283C	0	0	0.044806517311609
YGR133W	0	0	0.0447609359104781
YIL113W	0	0	0.0447154471544715
YLR382C	0	0	0.0446700507614213
YBR123C	0	0	0.0446247464503043
YCR028C-A	0	0	0.0445795339412361
YDR240C	0	0	0.0445344129554656
YMR068W	0	0	0.0444893832153691
YOR014W	0	0	0.0444444444444444
YBR179C	0	0	0.0443995963673058
YNL041C	0	0	0.0443548387096774
YML010W	0	0	0.0443101711983887
YOL117W	0	0	0.0442655935613682
YPR116W	0	1	0.0442655935613682
YOL054W	0	0	0.0442211055276382
YNL106C	0	0	0.0441767068273092
YDR362C	0	0	0.0441323971915747
YNR056C	0	0	0.0440881763527054
YPR201W	0	0	0.044044044044044
YHR048W	0	0	0.044
YMR169C	0	0	0.043956043956044
YPL241C	0	0	0.0439121756487026
YDL227C	0	0	0.0438683948155533
YHR035W	0	1	0.0438683948155533
YML047C	0	0	0.0438247011952191
YHL038C	0	0	0.0437810945273632
YER022W	0	0	0.0437375745526839
YER132C	0	0	0.0436941410129096
YKL095W	0	0	0.0436507936507936
YLR305C	0	0	0.043607532210109
YOR140W	0	0	0.0435643564356436
YOR380W	0	0	0.0435212660731949
YBR128C	0	0	0.0434782608695652
YDL222C	0	0	0.0434353405725568
YPL045W	0	0	0.0433925049309665
YNR063W	0	1	0.0433925049309665
YDL024C	0	0	0.0433497536945813
YLR430W	0	0	0.0433070866141732
YHL019C	0	0	0.0432645034414946
YER052C	0	0	0.0432220039292731
YOL051W	0	0	0.0431795878312071
YMR280C	0	0	0.0431372549019608
YLR224W	0	0	0.0430950048971596
YLL021W	0	0	0.0430528375733855
YNL136W	0	0	0.043010752688172
YIL166C	0	0	0.04296875
YNL167C	0	0	0.0429268292682927
YPR031W	0	0	0.0428849902534113
YDR049W	0	1	0.0428849902534113
YBL040C	0	0	0.0428432327166504
YPL046C	0	0	0.0428015564202335
YLR281C	0	1	0.0428015564202335
YIL117C	0	0	0.0427599611273081
YML042W	0	0	0.0427184466019417
YLR411W	0	0	0.0426770126091174
YHR150W	0	0	0.0426356589147287
YOR358W	0	0	0.042594385285576
YDR464W	0	0	0.0425531914893617
YDR457W	0	0	0.042512077294686
YMR240C	0	0	0.0424710424710425
YBR095C	0	0	0.0424300867888139
YBR288C	0	0	0.0423892100192678
YOR363C	0	0	0.0423484119345525
YBL037W	0	0	0.0423076923076923
YBR245C	0	0	0.0422670509125841
YKL220C	0	0	0.0422264875239923
YJR060W	0	0	0.0421860019175455
YDR473C	0	0	0.0421455938697318
YMR223W	0	0	0.0421052631578947
YOR329C	0	0	0.0420650095602294
YJL176C	0	0	0.0420248328557784
YJR084W	0	0	0.0419847328244275
YHL026C	0	1	0.0419847328244275
YKL010C	0	0	0.0419447092469018
YLL062C	0	0	0.0419047619047619
YBR167C	0	0	0.0418648905803996
YJL124C	0	0	0.0418250950570342
YGL061C	0	0	0.0417853751187085
YPL122C	0	0	0.0417457305502846
YHR099W	0	0	0.0417061611374408
YPR057W	0	0	0.0416666666666667
YDR478W	0	0	0.0416272469252602
YOR330C	0	0	0.0415879017013233
YGR154C	0	0	0.0415486307837583
YLR205C	0	0	0.0415094339622641
YKR015C	0	1	0.0415094339622641
YGL013C	0	0	0.0414703110273327
YGR166W	0	0	0.0414312617702448
YMR234W	0	0	0.0413922859830668
YGR252W	0	0	0.0413533834586466
YFR032C	0	1	0.0413533834586466
YMR015C	0	0	0.0413145539906103
YJL056C	0	0	0.0412757973733583
YDL058W	0	0	0.0412371134020619
YDR394W	0	0	0.0411985018726592
YDL033C	0	0	0.0411599625818522
YOR320C	0	0	0.0411214953271028
YGL131C	0	1	0.0411214953271028
YGR171C	0	0	0.0410830999066293
YDR080W	0	0	0.041044776119403
YJR110W	0	0	0.0410065237651445
YPR083W	0	0	0.0409683426443203
YOR275C	0	0	0.0409302325581395
YLR451W	0	0	0.0408921933085502
YGL065C	0	0	0.0408542246982358
YLL018C-A	0	0	0.0408163265306122
YOR003W	0	0	0.0407784986098239
YMR162C	0	0	0.0407407407407407
YNL271C	0	0	0.0407030527289547
YJL026W	0	0	0.0406654343807763
YGR042W	0	0	0.0406278855032318
YDL073W	0	1	0.0406278855032318
YBL061C	0	0	0.040590405904059
YGL241W	0	0	0.0405529953917051
YGR013W	0	0	0.0405156537753223
YNL158W	0	0	0.0404783808647654
YMR263W	0	0	0.0404411764705882
YHR036W	0	0	0.0404040404040404
YDR081C	0	0	0.0403669724770642
YBR165W	0	0	0.0403299725022915
YOR346W	0	0	0.0402930402930403
YJL102W	0	0	0.040256175663312
YGR003W	0	0	0.0402193784277879
YPL133C	0	0	0.0401826484018265
YMR052W	0	0	0.0401459854014599
YDR147W	0	0	0.0401093892433911
YDR416W	0	0	0.0400728597449909
YFL014W	0	0	0.0400363967242948
YML104C	0	0	0.04
YIL092W	0	1	0.04
YGR060W	0	0	0.0399636693914623
YDL112W	0	0	0.0399274047186933
YOR211C	0	0	0.0398912058023572
YOR123C	0	0	0.0398550724637681
YPL166W	0	0	0.0398190045248869
YBR129C	0	0	0.0397830018083183
YGR078C	0	0	0.039747064137308
YOR141C	0	1	0.039747064137308
YDL175C	0	0	0.0397111913357401
YDL056W	0	0	0.0396753832281335
YPL110C	0	0	0.0396396396396396
YKL092C	0	0	0.0396039603960396
YKR072C	0	0	0.039568345323741
YGR088W	0	0	0.0395327942497754
YDR109C	0	1	0.0395327942497754
YIR005W	0	0	0.0394973070017953
YJR120W	0	0	0.0394618834080717
YGL184C	0	0	0.039426523297491
YBL104C	0	1	0.039426523297491
YGR005C	0	0	0.0393912264995524
YLR128W	0	0	0.0393559928443649
YGL167C	0	0	0.0393208221626452
YHR061C	0	0	0.0392857142857143
YEL069C	0	0	0.0392506690454951
YAL001C	0	0	0.0392156862745098
YBR211C	0	0	0.0391807658058771
YHR059W	0	0	0.0391459074733096
YFL007W	0	0	0.0391111111111111
YGR170W	0	0	0.0390763765541741
YKL089W	0	0	0.0390417036379769
YER046W	0	0	0.0390070921985816
YKL160W	0	0	0.0389725420726306
YJL058C	0	0	0.0389380530973451
YBR082C	0	0	0.0389036251105217
YLR247C	0	1	0.0389036251105217
YLR321C	0	0	0.03886925795053
YDR532C	0	0	0.0388349514563107
YCL008C	0	0	0.0388007054673721
YJL083W	0	0	0.0387665198237885
YGL055W	0	0	0.0387323943661972
YDR515W	0	0	0.038698328935796
YDL076C	0	0	0.0386643233743409
YPL075W	0	0	0.038630377524144
YHR200W	0	0	0.0385964912280702
YNL093W	0	0	0.0385626643295355
YDL155W	0	0	0.0385288966725044
YOL001W	0	0	0.0384951881014873
YCR099C	0	1	0.0384951881014873
YBR162W-A	0	0	0.0384615384615385
YLR324W	0	0	0.0384279475982533
YGL019W	0	0	0.0383944153577661
YLL012W	0	0	0.038360941586748
YPR019W	0	0	0.0383275261324042
YLR148W	0	0	0.0382941688424717
YAL063C	0	0	0.0382608695652174
YDR172W	0	0	0.0382276281494353
YJR109C	0	0	0.0381944444444444
YML034W	0	0	0.0381613183000867
YIL115C	0	0	0.0381282495667244
YKL048C	0	0	0.0380952380952381
YBR058C	0	0	0.0380622837370242
YPL139C	0	0	0.0380293863439931
YBR170C	0	0	0.0379965457685665
YOL063C	0	0	0.0379637618636756
YGL180W	0	0	0.0379310344827586
YNL214W	0	0	0.0378983634797588
YDR425W	0	0	0.0378657487091222
YJL059W	0	0	0.0378331900257954
YML059C	0	0	0.0378006872852234
YAL032C	0	0	0.0377682403433476
YDR057W	0	0	0.0377358490566038
YNR007C	0	0	0.0377035132819195
YJL219W	0	0	0.0376712328767123
YDR126W	0	0	0.0376390076988879
YDL093W	0	0	0.0376068376068376
YCR061W	0	0	0.0375747224594364
YBR029C	0	0	0.037542662116041
YKL032C	0	0	0.0375106564364876
YBR062C	0	1	0.0375106564364876
YGR048W	0	0	0.0374787052810903
YLR453C	0	0	0.0374468085106383
YBL058W	0	0	0.0374149659863946
YLR147C	0	0	0.0373831775700935
YPR111W	0	0	0.0373514431239389
YBR202W	0	0	0.0373197625106022
YLR429W	0	0	0.0372881355932203
YJR112W	0	0	0.0372565622353937
YGL254W	0	0	0.0372250423011844
YAL026C	0	0	0.0371935756551141
YHL009C	0	0	0.0371621621621622
YLR277C	0	0	0.0371308016877637
YNR058W	0	0	0.0370994940978078
YDR075W	0	0	0.0370682392586352
YOR153W	0	0	0.037037037037037
YIL007C	0	0	0.0370058873002523
YFL024C	0	0	0.0369747899159664
YIL156W	0	0	0.036943744752309
YKR078W	0	0	0.0369127516778524
YGR266W	0	1	0.0369127516778524
YER065C	0	0	0.0368818105616094
YOL141W	0	1	0.0368818105616094
YOL044W	0	0	0.0368509212730318
YDL132W	0	0	0.0368200836820084
YOR298W	0	0	0.0367892976588629
YOL081W	0	0	0.0367585630743525
YGR288W	0	0	0.0367278797996661
YER086W	0	0	0.036697247706422
YOR388C	0	0	0.0366666666666667
YBL079W	0	0	0.0366361365528726
YLR396C	0	0	0.0366056572379368
YLR316C	0	0	0.0365752285951787
YLR141W	0	0	0.0365448504983389
YER161C	0	0	0.0365145228215768
YDR393W	0	0	0.0364842454394693
YDL247W	0	0	0.0364540182270091
YBR163W	0	1	0.0364540182270091
YNL299W	0	0	0.0364238410596026
YHR071W	0	0	0.0363937138130687
YKL054C	0	0	0.0363636363636364
YNL039W	0	0	0.0363336085879438
YLR211C	0	1	0.0363336085879438
YMR251W	0	0	0.0363036303630363
YBR203W	0	0	0.0362737015663644
YDR191W	0	0	0.0362438220757825
YJR032W	0	0	0.0362139917695473
YMR208W	0	0	0.0361842105263158
YNL156C	0	0	0.0361544782251438
YNL153C	0	0	0.0361247947454844
YDR205W	0	0	0.0360951599671862
YLR050C	0	1	0.0360951599671862
YLR407W	0	1	0.0360951599671862
YOR138C	0	0	0.0360655737704918
YLR417W	0	0	0.036036036036036
YDR448W	0	0	0.0360065466448445
YBR105C	0	0	0.035977105478332
YPL159C	0	0	0.0359477124183007
YDR195W	0	0	0.0359183673469388
YFR008W	0	0	0.0358890701468189
YKL015W	0	0	0.0358598207008965
YCR093W	0	0	0.0358306188925081
YHR011W	0	0	0.0358014646053702
YAL013W	0	0	0.0357723577235772
YGL070C	0	0	0.0357432981316003
YNL025C	0	0	0.0357142857142857
YBL036C	0	0	0.0356853203568532
YEL039C	0	0	0.0356564019448947
YIR017C	0	0	0.0356275303643725
YBR229C	0	0	0.0355987055016181
YML075C	0	0	0.0355699272433306
YLR082C	0	0	0.0355411954765751
YBR176W	0	0	0.0355125100887813
YNL097C	0	0	0.0354838709677419
YER044C	0	0	0.0354552780016116
YJL204C	0	0	0.035426731078905
YBR106W	0	0	0.0353982300884956
YAL018C	0	1	0.0353982300884956
YPL040C	0	0	0.0353697749196141
YKL213C	0	0	0.0353413654618474
YOR112W	0	0	0.0353130016051364
YOR274W	0	0	0.0352846832397755
YJL146W	0	0	0.0352564102564103
YNL188W	0	0	0.0352281825460368
YER150W	0	1	0.0352281825460368
YGL001C	0	0	0.0352
YHR056C	0	0	0.035171862509992
YDR228C	0	0	0.0351437699680511
YAL020C	0	0	0.0351157222665603
YNL325C	0	0	0.0350877192982456
YCR032W	0	0	0.0350597609561753
YPR030W	0	0	0.035031847133758
YBR233W	0	1	0.035031847133758
YFL034W	0	1	0.035031847133758
YER075C	0	0	0.0350039777247414
YDR071C	0	0	0.0349761526232114
YJL006C	0	0	0.0349483717235902
YMR125W	0	0	0.0349206349206349
YBR059C	0	0	0.034892942109437
YER041W	0	1	0.034892942109437
YLR092W	0	0	0.03486529318542
YOR353C	0	0	0.0348376880443389
YMR220W	0	0	0.0348101265822785
YDR164C	0	0	0.0347826086956522
YLR100W	0	0	0.0347551342812006
YML103C	0	0	0.0347277032359905
YPR022C	0	1	0.0347277032359905
YLR178C	0	0	0.0347003154574132
YJR106W	0	0	0.0346729708431836
YDR127W	0	0	0.0346456692913386
YOR037W	0	0	0.034618410700236
YJL020C	0	0	0.0345911949685535
YNL275W	0	0	0.0345640219952867
YKR064W	0	1	0.0345640219952867
YDR390C	0	0	0.0345368916797488
YGR052W	0	1	0.0345368916797488
YLL032C	0	1	0.0345368916797488
YKR056W	0	0	0.0345098039215686
YLR094C	0	0	0.0344827586206897
YLL015W	0	0	0.0344557556773688
YKL093W	0	0	0.0344287949921753
YCL032W	0	0	0.0344018764659891
YPL125W	0	0	0.034375
YJR017C	0	0	0.0343481654957065
YJR096W	0	0	0.0343213728549142
YBR041W	0	0	0.034294621979735
YHR190W	0	0	0.0342679127725857
YJL197W	0	1	0.0342679127725857
YMR192W	0	0	0.0342412451361868
YDR536W	0	0	0.0342146189735614
YJL023C	0	1	0.0342146189735614
YLR119W	0	0	0.0341880341880342
YDR137W	0	0	0.0341614906832298
YBR125C	0	1	0.0341614906832298
YDL002C	0	0	0.0341349883630721
YKR019C	0	0	0.0341085271317829
YPR065W	0	0	0.0340821068938807
YMR186W	0	0	0.0340557275541796
YER054C	0	0	0.0340293890177881
YDL194W	0	0	0.0340030911901082
YDR034C	0	0	0.033976833976834
YBR280C	0	0	0.0339506172839506
YLR352W	0	1	0.0339506172839506
YJR070C	0	0	0.0339244410177332
YMR095C	0	0	0.0338983050847458
YJR050W	0	0	0.0338722093918399
YBR140C	0	0	0.0338461538461538
YDR224C	0	0	0.0338201383551115
YFL013C	0	0	0.0337941628264209
YPL151C	0	0	0.0337682271680737
YLR151C	0	1	0.0337682271680737
YMR250W	0	0	0.0337423312883436
YDL064W	0	0	0.0337164750957854
YDR103W	0	0	0.0336906584992343
YGR004W	0	0	0.0336648814078041
YKR008W	0	0	0.0336391437308868
YGL038C	0	0	0.0336134453781513
YDR459C	0	0	0.033587786259542
YIL045W	0	0	0.0335621662852784
YFR002W	0	0	0.0335365853658537
YBL004W	0	0	0.0335110434120335
YGR079W	0	1	0.0335110434120335
YMR065W	0	0	0.0334855403348554
YKL124W	0	0	0.0334600760456274
YOR377W	0	0	0.033434650455927
YBR007C	0	1	0.033434650455927
YGR071C	0	1	0.033434650455927
YAL002W	0	0	0.0334092634776006
YMR039C	0	0	0.0333839150227618
YER157W	0	0	0.0333586050037908
YML111W	0	0	0.0333333333333333
YMR036C	0	0	0.0333080999242998
YCR033W	0	0	0.0332829046898638
YIR029W	0	0	0.0332577475434618
YNL116W	0	0	0.0332326283987915
YCR079W	0	0	0.0332075471698113
YIL035C	0	0	0.0331825037707391
YLL013C	0	0	0.0331574981160512
YNR048W	0	0	0.0331325301204819
YOL130W	0	0	0.0331075996990218
YNL020C	0	0	0.0330827067669173
YOR269W	0	0	0.0330578512396694
YMR042W	0	0	0.033033033033033
YGR175C	0	0	0.0330082520630158
YDL204W	0	1	0.0330082520630158
YGR241C	0	0	0.0329835082458771
YIL066C	0	0	0.0329588014981273
YMR279C	0	1	0.0329588014981273
YJL167W	0	0	0.0329341317365269
YGL262W	0	1	0.0329341317365269
YDR013W	0	0	0.0329094988780853
YBR166C	0	0	0.0328849028400598
YLR095C	0	0	0.0328603435399552
YMR100W	0	0	0.0328358208955224
YBL021C	0	0	0.0328113348247576
YKR090W	0	0	0.0327868852459016
YDR303C	0	0	0.0327624720774386
YGL201C	0	0	0.0327380952380952
YDR436W	0	0	0.0327137546468401
YLR323C	0	1	0.0327137546468401
YJL140W	0	0	0.0326894502228826
YPL026C	0	0	0.0326651818856719
YBR289W	0	0	0.0326409495548961
YBL047C	0	0	0.0326167531504818
YPL181W	0	0	0.0325925925925926
YOR001W	0	0	0.0325684678016284
YJR047C	0	0	0.0325443786982249
YMR287C	0	0	0.032520325203252
YKL074C	0	0	0.0324963072378139
YBR213W	0	0	0.0324723247232472
YGR248W	0	0	0.0324483775811209
YPR032W	0	0	0.0324244657332351
YBR036C	0	0	0.03240058910162
YFL053W	0	0	0.0323767476085357
YGL037C	0	0	0.0323529411764706
YFR013W	0	0	0.0323291697281411
YOR080W	0	0	0.0323054331864905
YNR043W	0	0	0.0322817314746882
YGL224C	0	0	0.032258064516129
YBR252W	0	0	0.0322344322344322
YER109C	0	0	0.0322108345534407
YGL153W	0	0	0.0321872713972202
YBR273C	0	0	0.0321637426900585
YLR399C	0	0	0.0321402483564646
YHR194W	0	0	0.0321167883211679
YJL203W	0	0	0.0320933625091174
YKR079C	0	0	0.032069970845481
YBR072W	0	0	0.0320466132556446
YDR363W-A	0	0	0.0320232896652111
YKR041W	0	1	0.0320232896652111
YBR295W	0	0	0.032
YER176W	0	0	0.0319767441860465
YNL068C	0	0	0.0319535221496006
YJR152W	0	0	0.0319303338171263
YOR084W	0	0	0.0319071791153009
YDR128W	0	1	0.0319071791153009
YBR063C	0	1	0.0319071791153009
YIL168W	0	0	0.0318840579710145
YDR305C	0	0	0.0318609703113686
YER149C	0	0	0.0318379160636758
YKR069W	0	0	0.0318148951554591
YEL022W	0	0	0.0317919075144509
YDR283C	0	0	0.0317689530685921
YDR235W	0	0	0.0317460317460317
YGL160W	0	1	0.0317460317460317
YML071C	0	0	0.0317231434751262
YPR152C	0	1	0.0317231434751262
YGR043C	0	1	0.0317231434751262
YOL145C	0	0	0.031700288184438
YPR052C	0	0	0.0316774658027358
YOR279C	0	0	0.0316546762589928
YGL162W	0	0	0.0316319194823868
YLR435W	0	0	0.0316091954022989
YBR197C	0	1	0.0316091954022989
YBR271W	0	0	0.031586503948313
YPR161C	0	0	0.0315638450502152
YGL017W	0	0	0.0315412186379928
YOR093C	0	1	0.0315412186379928
YKL072W	0	1	0.0315412186379928
YKR054C	0	0	0.0315186246418338
YBR126C	0	0	0.031496062992126
YNL227C	0	0	0.0314735336194564
YPL083C	0	0	0.0314510364546104
YIL101C	0	0	0.0314285714285714
YOR061W	0	0	0.0314061384725196
YFR038W	0	1	0.0314061384725196
YAL061W	0	1	0.0314061384725196
YGL250W	0	1	0.0314061384725196
YNL257C	0	0	0.0313837375178317
YJR130C	0	0	0.0313613684960798
YML093W	0	0	0.0313390313390313
YMR219W	0	0	0.0313167259786477
YBR192W	0	0	0.0312944523470839
YAL031C	0	0	0.031272210376688
YDL090C	0	0	0.03125
YBL011W	0	0	0.0312278211497516
YLR096W	0	0	0.0312056737588652
YMR168C	0	0	0.0311835577604536
YML016C	0	0	0.0311614730878187
YPL051W	0	0	0.0311394196744515
YDR458C	0	1	0.0311394196744515
YOL149W	0	0	0.0311173974540311
YMR021C	0	0	0.031095406360424
YJR031C	0	0	0.0310734463276836
YDR132C	0	1	0.0310734463276836
YIR008C	0	0	0.0310515172900494
YNL245C	0	0	0.0310296191819464
YER172C	0	0	0.0310077519379845
YNL215W	0	1	0.0310077519379845
YDR074W	0	0	0.0309859154929577
YDR444W	0	1	0.0309859154929577
YBR112C	0	0	0.0309641097818438
YDL170W	0	0	0.0309423347398031
YML124C	0	0	0.0309205903021785
YNR033W	0	0	0.0308988764044944
YBR109C	0	0	0.0308771929824561
YBR033W	0	1	0.0308771929824561
YDL065C	0	0	0.0308555399719495
YDR166C	0	0	0.0308339173090399
YNR039C	0	0	0.030812324929972
YER187W	0	1	0.030812324929972
YDR466W	0	0	0.0307907627711686
YDR229W	0	0	0.0307692307692308
YMR086W	0	1	0.0307692307692308
YMR105C	0	0	0.0307477288609364
YIL120W	0	0	0.0307262569832402
YML068W	0	0	0.0307048150732729
YNL272C	0	0	0.0306834030683403
YPR055W	0	0	0.0306620209059233
YIL136W	0	1	0.0306620209059233
YNL280C	0	0	0.0306406685236769
YLR227C	0	0	0.0306193458594294
YLR091W	0	1	0.0306193458594294
YDR469W	0	0	0.0305980528511822
YPR185W	0	0	0.0305767894371091
YER180C	0	0	0.0305555555555556
YPR104C	0	0	0.0305343511450382
YDL043C	0	0	0.0305131761442441
YOR075W	0	0	0.0304920304920305
YBR148W	0	1	0.0304920304920305
YDR161W	0	0	0.0304709141274238
YBR293W	0	0	0.0304498269896194
YBR093C	0	0	0.0304287690179806
YIL042C	0	0	0.0304077401520387
YDL117W	0	0	0.0303867403314917
YGR089W	0	0	0.0303657694962043
YBR172C	0	0	0.0303448275862069
YMR009W	0	0	0.0303239145416954
YDR330W	0	0	0.0303030303030303
YKR046C	0	0	0.0302821748107364
YER144C	0	0	0.0302613480055021
YOR034C	0	0	0.0302405498281787
YCR077C	0	0	0.0302197802197802
YDL053C	0	1	0.0302197802197802
YJR127C	0	0	0.0301990391214825
YDR451C	0	0	0.0301783264746228
YDR005C	0	0	0.0301576422206991
YBR235W	0	1	0.0301576422206991
YOR134W	0	0	0.0301369863013699
YNL065W	0	0	0.0301163586584531
YGR276C	0	0	0.0300957592339261
YER014C-A	0	0	0.0300751879699248
YGL197W	0	0	0.0300546448087432
YGL064C	0	0	0.0300341296928328
YKL059C	0	0	0.0300136425648022
YDL193W	0	0	0.0299931833674165
YNL277W	0	0	0.0299727520435967
YFL054C	0	0	0.0299523485364193
YER088C	0	0	0.0299319727891156
YNL160W	0	0	0.0299116247450714
YKR103W	0	0	0.0298913043478261
YER047C	0	1	0.0298913043478261
YBR258C	0	0	0.0298710115410726
YMR066W	0	1	0.0298710115410726
YKR050W	0	0	0.0298507462686567
YER034W	0	1	0.0298507462686567
YJR158W	0	0	0.0298305084745763
YLR268W	0	0	0.029810298102981
YDR021W	0	0	0.029790115098172
YNR015W	0	0	0.0297699594046008
YMR113W	0	0	0.0297498309668695
YJR042W	0	0	0.0297297297297297
YNL022C	0	0	0.0297096556380824
YFR026C	0	1	0.0297096556380824
YJR046W	0	0	0.0296896086369771
YPL180W	0	0	0.0296695886716116
YML058W-A	0	0	0.0296495956873315
YLR011W	0	0	0.0296296296296296
YJL209W	0	0	0.0296096904441454
YOL045W	0	0	0.0295897780766644
YDR054C	0	0	0.0295698924731183
YPR015C	0	1	0.0295698924731183
YBR236C	0	0	0.0295500335795836
YBR153W	0	0	0.0295302013422819
YDR070C	0	1	0.0295302013422819
YJR097W	0	0	0.0295103957075788
YPL272C	0	1	0.0295103957075788
YBR193C	0	0	0.0294906166219839
YDR308C	0	0	0.02947086403215
YER008C	0	0	0.0294511378848728
YAL054C	0	0	0.0294502617801047
YKR002W	0	0	0.0294502617801047
YNL254C	0	1	0.0294502617801047
YBL055C	0	0	0.0294502617801047
YLR363C	0	0	0.0294502617801047
YBR210W	0	0	0.0294502617801047
YDL231C	0	0	0.0294502617801047
YHR058C	0	0	0.0294502617801047
YBR022W	0	0	0.0294502617801047
YPL219W	0	0	0.0294502617801047
YLR360W	0	0	0.0294502617801047
YPR042C	0	0	0.0294502617801047
YGR144W	0	0	0.0294502617801047
YIL063C	0	0	0.0294502617801047
YGR091W	0	0	0.0294502617801047
YBR025C	0	0	0.0294502617801047
YBR133C	0	0	0.0294502617801047
YNL232W	0	0	0.0294502617801047
YKL151C	0	1	0.0294502617801047
YJL162C	0	1	0.0294502617801047
YIL055C	0	1	0.0294502617801047
YML100W	0	0	0.0294502617801047
YKL197C	0	0	0.0294502617801047
YLR427W	0	0	0.0294502617801047
YNL332W	0	0	0.0294502617801047
YGL119W	0	0	0.0294502617801047
YBL051C	0	0	0.0294502617801047
YEL055C	0	0	0.0294502617801047
YML005W	0	0	0.0294502617801047
YDR208W	0	0	0.0294502617801047
YER143W	0	0	0.0294502617801047
YGR134W	0	0	0.0294502617801047
YIL009C-A	0	0	0.0294502617801047
YPL065W	0	0	0.0294502617801047
YHR072W	0	0	0.0294502617801047
YJL129C	0	0	0.0294502617801047
YGL179C	0	0	0.0294502617801047
YLR219W	1	0	0.0294502617801047
YBR017C	0	0	0.0294310006540222
YOL018C	0	0	0.0294117647058824
YHR004C	0	0	0.0293925538863488
YER098W	0	0	0.0293733681462141
YNL111C	0	0	0.0293542074363992
YER170W	0	0	0.0293350717079531
YOL136C	0	0	0.0293159609120521
YBR212W	0	0	0.029296875
YOL114C	0	1	0.029296875
YDL107W	0	0	0.0292778139232271
YDR291W	0	1	0.0292778139232271
YOR350C	0	1	0.0292778139232271
YHR016C	0	0	0.02925877763329
YFR048W	0	0	0.0292397660818713
YPR026W	0	0	0.0292207792207792
YBR239C	0	1	0.0292207792207792
YPR081C	0	0	0.0292018170019468
YOL005C	0	0	0.0291828793774319
YIL105C	0	0	0.0291639662994167
YJL005W	0	0	0.0291450777202073
YBR132C	0	0	0.029126213592233
YBR254C	0	0	0.0291073738680466
YDR434W	0	0	0.0290885585003232
YMR129W	0	0	0.0290697674418605
YNL085W	0	0	0.0290510006455778
YPR040W	0	0	0.0290322580645161
YDL205C	0	0	0.0290135396518375
YIL071C	0	0	0.0289948453608247
YPL175W	0	0	0.0289761751448809
YDL200C	0	0	0.028957528957529
YDL176W	0	1	0.028957528957529
YPL191C	0	1	0.028957528957529
YOR011W	0	0	0.0289389067524116
YDR176W	0	0	0.0289203084832905
YLR385C	0	0	0.0289017341040462
YAL051W	0	0	0.0288831835686778
YBR225W	0	1	0.0288831835686778
YPR155C	0	0	0.0288646568313021
YBR290W	0	0	0.0288461538461538
YDR540C	0	1	0.0288461538461538
YGL071W	0	0	0.0288276745675849
YDR479C	0	0	0.028809218950064
YOR147W	0	0	0.0287907869481766
YBR183W	0	0	0.028772378516624
YBL032W	0	0	0.0287539936102236
YBR243C	0	0	0.028735632183908
YKL133C	0	1	0.028735632183908
YOR179C	0	0	0.028717294192725
YIL046W	0	0	0.0286989795918367
YPL195W	0	0	0.0286806883365201
YDR470C	0	0	0.0286624203821656
YNL199C	0	0	0.0286441756842775
YBR024W	0	0	0.0286259541984733
YDR452W	0	0	0.0286077558804832
YBR037C	0	0	0.0285895806861499
YKL221W	0	0	0.0285714285714286
YGL134W	0	0	0.0285532994923858
YBR253W	0	0	0.0285351934051997
YBR155W	0	0	0.0285171102661597
YLR014C	0	0	0.0284990500316656
YDR379W	0	0	0.0284810126582278
YML064C	0	0	0.0284629981024668
YAL055W	0	0	0.0284450063211125
YKL194C	0	0	0.0284270372710044
YPR045C	0	1	0.0284270372710044
YMR004W	0	0	0.0284090909090909
YGL154C	0	0	0.028391167192429
YML080W	0	0	0.0283732660781841
YDL169C	0	1	0.0283732660781841
YBL017C	0	0	0.0283553875236295
YPL223C	0	0	0.0283375314861461
YLR271W	0	1	0.0283375314861461
YOL123W	0	0	0.0283196979232222
YBR255W	0	1	0.0283196979232222
YCR101C	0	1	0.0283196979232222
YOL084W	0	1	0.0283196979232222
YJL048C	0	0	0.0283018867924528
YNR002C	0	0	0.0282840980515399
YER101C	0	1	0.0282840980515399
YML037C	0	1	0.0282840980515399
YDL240W	0	0	0.0282663316582915
YER123W	0	0	0.0282485875706215
YPL076W	0	0	0.0282308657465496
YPL038W	0	0	0.0282131661442006
YLR254C	0	0	0.0281954887218045
YPL047W	0	0	0.0281862745098039
YBR259W	0	1	0.0281862745098039
YNL221C	0	0	0.0281862745098039
YLR031W	0	1	0.0281862745098039
YNL267W	0	0	0.0281862745098039
YNL103W	0	0	0.0281862745098039
YNR034W	0	0	0.0281862745098039
YLR090W	0	0	0.0281862745098039
YKL205W	0	0	0.0281862745098039
YIL017C	0	0	0.0281862745098039
YOR216C	0	0	0.0281862745098039
YML097C	0	0	0.0281862745098039
YBR015C	0	0	0.0281862745098039
YOR023C	0	0	0.0281862745098039
YLR242C	0	0	0.0281862745098039
YMR128W	0	0	0.0281862745098039
YJL147C	0	1	0.0281862745098039
YBR110W	0	0	0.0281862745098039
YMR182C	0	0	0.0281862745098039
YDR306C	0	0	0.0281862745098039
YLR446W	0	1	0.0281862745098039
YPL029W	0	0	0.0281862745098039
YCR063W	0	0	0.0281862745098039
YCR019W	0	0	0.0281862745098039
YCR089W	0	0	0.0281862745098039
YJR159W	0	0	0.0281862745098039
YPL004C	0	0	0.0281862745098039
YBL001C	0	0	0.0281862745098039
YHR041C	0	0	0.0281862745098039
YBR108W	0	1	0.0281862745098039
YDL030W	0	0	0.0281862745098039
YKR104W	0	0	0.0281862745098039
YPR021C	0	0	0.0281862745098039
YBR159W	0	0	0.0281862745098039
YKR022C	0	0	0.0281862745098039
YGR247W	0	0	0.0281862745098039
YDR189W	0	0	0.0281862745098039
YNL258C	0	0	0.0281862745098039
YDR092W	0	0	0.0281862745098039
YDR200C	0	0	0.0281862745098039
YKR005C	0	1	0.0281862745098039
YKR099W	1	0	0.0281862745098039
YBL085W	0	0	0.028169014084507
YLR189C	0	0	0.0281517747858017
YML008C	0	0	0.0281345565749235
YCR040W	0	0	0.0281173594132029
YDR383C	0	1	0.0281173594132029
YCR042C	0	0	0.0281001832620648
YFR005C	0	0	0.0280830280830281
YKL050C	0	1	0.0280830280830281
YKL025C	0	0	0.0280658938377059
YGL237C	0	0	0.0280487804878049
YNL164C	0	0	0.0280429594272076
YHR013C	0	0	0.0280429594272076
YKR004C	0	0	0.0280429594272076
YOR043W	0	0	0.0280429594272076
YPL235W	0	0	0.0280429594272076
YBR194W	0	1	0.0280429594272076
YGL063W	0	0	0.0280429594272076
YDL181W	0	0	0.0280429594272076
YBR142W	0	0	0.0280429594272076
YOR372C	0	0	0.0280429594272076
YPR010C	0	0	0.0280429594272076
YFL001W	0	0	0.0280429594272076
YHR082C	0	0	0.0280429594272076
YPR023C	0	0	0.0280429594272076
YOR381W	0	0	0.0280429594272076
YGL095C	0	0	0.0280429594272076
YIR041W	0	0	0.0280429594272076
YLR436C	0	0	0.0280429594272076
YBL091C	0	0	0.0280429594272076
YPL268W	0	0	0.0280429594272076
YDL049C	0	0	0.0280429594272076
YLR165C	0	0	0.0280429594272076
YPL016W	0	0	0.0280429594272076
YHR121W	0	0	0.0280429594272076
YPR025C	0	0	0.0280429594272076
YDR198C	0	0	0.0280429594272076
YJL073W	0	0	0.0280429594272076
YDL159W	0	0	0.0280429594272076
YMR029C	0	0	0.0280429594272076
YBR096W	0	1	0.0280429594272076
YPR105C	0	0	0.0280429594272076
YMR202W	0	0	0.0280429594272076
YBR077C	0	0	0.0280429594272076
YBR199W	0	0	0.0280429594272076
YLR369W	0	0	0.0280429594272076
YGL129C	0	0	0.0280429594272076
YCL027W	0	0	0.0280429594272076
YGL043W	1	0	0.0280429594272076
YLR346C	0	0	0.0280262373285629
YKL026C	0	0	0.0280095351609058
YDR423C	0	0	0.0279928528886242
YJL035C	0	0	0.0279761904761905
YBR265W	0	0	0.0279595478881618
YDR259C	0	0	0.0279429250891795
YHR007C	0	0	0.0279263220439691
YKL149C	0	0	0.0279097387173397
YPL165C	0	1	0.0279097387173397
YPL001W	0	0	0.027893175074184
YER167W	0	0	0.0278766310794781
YOR284W	0	0	0.027860106698281
YKL104C	0	0	0.0278436018957346
YNL091W	0	0	0.0278271166370634
YLR144C	0	0	0.027810650887574
YBR261C	0	1	0.027810650887574
YEL032W	0	0	0.0277942046126552
YBL075C	0	0	0.0277777777777778
YDR088C	0	0	0.0277613703484938
YPL168W	0	1	0.0277613703484938
YKL198C	0	0	0.0277449822904368
YER110C	0	0	0.0277286135693215
YGR281W	0	0	0.0277122641509434
YJR119C	0	0	0.0276959340011785
YDL207W	0	0	0.0276796230859835
YBL006C	0	0	0.0276633313713949
YML076C	0	0	0.0276470588235294
YER059W	0	0	0.0276308054085832
YDR268W	0	0	0.027614571092832
YGR233C	0	0	0.0275983558426307
YKL005C	0	0	0.0275821596244131
YPL116W	0	0	0.0275659824046921
YDR463W	0	0	0.0275498241500586
YLR056W	0	0	0.0275336848271822
YJL039C	0	0	0.0275175644028103
YFR021W	0	0	0.0275014628437683
YLR139C	0	0	0.0274853801169591
YER068W	0	0	0.0274693161893629
YOL139C	0	0	0.0274532710280374
YBR111C	0	1	0.0274532710280374
YMR089C	0	0	0.0274372446001168
YGR274C	0	0	0.0274212368728121
YHR137W	0	0	0.0274052478134111
YBR221C	0	0	0.0273892773892774
YPR086W	0	0	0.0273733255678509
YBR044C	0	0	0.0273573923166473
YDR249C	0	1	0.0273573923166473
YLR445W	0	1	0.0273573923166473
YBR171W	0	0	0.0273414776032577
YLR238W	0	0	0.0273255813953488
YGR058W	0	1	0.0273255813953488
YNL155W	0	1	0.0273255813953488
YDR430C	0	0	0.0273097036606624
YBR122C	0	0	0.0272938443670151
YGL208W	0	0	0.0272780034822983
YLR027C	0	0	0.027262180974478
YLR265C	0	0	0.0272463768115942
YGL060W	0	1	0.0272463768115942
YEL043W	0	1	0.0272463768115942
YER032W	0	0	0.0272305909617613
YDL243C	0	0	0.0272148233931673
YGL229C	0	0	0.0271990740740741
YJL222W	0	0	0.0271833429728167
YGR235C	0	1	0.0271833429728167
YKL023W	0	1	0.0271833429728167
YNL146W	0	1	0.0271833429728167
YNL260C	0	1	0.0271833429728167
YGR251W	0	0	0.0271676300578035
YBL078C	0	0	0.0271519352975159
YIR023W	0	0	0.0271362586605081
YGL122C	0	0	0.0271206001154068
YOL028C	0	0	0.0271049596309112
YHL010C	0	1	0.0271049596309112
YJR055W	0	0	0.0270893371757925
YCL063W	0	0	0.027073732718894
YNL042W	0	0	0.0270581462291307
YBL029W	0	1	0.0270581462291307
YOR323C	0	0	0.0270425776754891
YHR103W	0	0	0.027027027027027
YDR372C	0	0	0.0270114942528736
YBR054W	0	1	0.0270114942528736
YDR096W	0	0	0.0269959793222286
YBR135W	0	0	0.0269804822043628
YGR046W	0	0	0.0269650028686173
YDR326C	0	0	0.0269495412844037
YOL078W	0	0	0.0269340974212034
YNL329C	0	0	0.0269186712485682
YEL015W	0	0	0.0269032627361191
YPL009C	0	1	0.0269032627361191
YGL210W	0	0	0.0268878718535469
YAL029C	0	0	0.0268724985706118
YOR070C	0	0	0.0268571428571429
YBL107C	0	1	0.0268571428571429
YMR090W	0	1	0.0268571428571429
YML114C	0	0	0.0268418046830383
YBR004C	0	0	0.0268264840182648
YBR242W	0	1	0.0268264840182648
YGR150C	0	1	0.0268264840182648
YDL048C	0	1	0.0268264840182648
YNL194C	0	0	0.026811180832858
YGR122W	0	0	0.0267958950969213
YOL095C	0	0	0.0267806267806268
YBR227C	0	1	0.0267806267806268
YHR165C	0	0	0.0267653758542141
YDR320C	0	0	0.0267501422879909
YLR330W	0	0	0.0267349260523322
YDL085W	0	0	0.0267197271176805
YCR067C	0	0	0.0267045454545455
YBR182C	0	0	0.0266893810335037
YLR071C	0	0	0.0266742338251986
YMR185W	0	1	0.0266742338251986
YIR001C	0	0	0.0266591038003403
YGL018C	0	0	0.0266439909297052
YLR059C	0	0	0.026628895184136
YPL202C	0	0	0.0266138165345413
YOR071C	0	0	0.0265987549518959
YKL033W	0	1	0.0265987549518959
YCL068C	0	1	0.0265987549518959
YJR075W	0	0	0.0265837104072398
YLR270W	0	0	0.0265686828716789
YMR161W	0	0	0.0265536723163842
YLR228C	0	0	0.0265386787125918
YPR068C	0	0	0.0265237020316027
YEL012W	0	0	0.0265087422447829
YNR008W	0	0	0.0264937993235626
YMR175W	0	0	0.0264788732394366
YJR092W	0	0	0.026463963963964
YML091C	0	0	0.0264490714687676
YKR097W	0	0	0.0264341957255343
YFL036W	0	0	0.0264193367060146
YDL008W	0	0	0.0264044943820225
YBR154C	0	0	0.0263896687254351
[truncated: 3,790 more rows]
