# Supplementary material for: Computationally Driven, Quantitative Experiments Discover Genes Required for Mitochondrial Biogenesis
Source: PLoS Genet. 2009 Mar 20;5(3):e1000407. doi: 10.1371/journal.pgen.1000407 (PMC2648979; doi:10.1371/journal.pgen.1000407)
Supplement: Dataset S2 — Top 100 novel ensemble predictions for additional yeast biological processes. A zip file containing 387 tab-delimited text files of the ensemble predictions for the indicated Gene Ontology Biological Process Term. (21.70 MB GZ) [file pgen.1000407.s013.gz › GO_0007163.txt]

ORF	AnnotatedToTerm?	Uncharacterized_04152007?	Precision
YNL298W	1	0	1.0
YNL271C	1	0	1.0
YOR326W	0	0	0.8
YLL021W	1	0	0.8
YKL101W	0	0	0.8
YER155C	1	0	0.8
YDR507C	1	0	0.8
YJL095W	1	0	0.8
YHR158C	0	0	0.8
YML109W	1	0	0.8
YDL225W	1	0	0.8
YJL187C	0	0	0.8
YMR109W	1	0	0.8
YER114C	1	0	0.8
YPL115C	1	0	0.8
YNL233W	0	0	0.8
YIL140W	1	0	0.8
YER008C	1	0	0.8
YJR092W	1	0	0.8
YER111C	0	0	0.8
YLR330W	1	0	0.8
YGL233W	1	0	0.8
YNL272C	0	0	0.8
YKR090W	1	0	0.8
YHR107C	1	0	0.8
YPR055W	1	0	0.8
YBR200W	1	0	0.8
YLR314C	1	0	0.8
YOR127W	1	0	0.8
YIR006C	1	0	0.8
YDR166C	1	0	0.8
YBL085W	1	0	0.8
YCL024W	1	0	0.8
YAL041W	1	0	0.8
YHR023W	0	0	0.8
YGR014W	1	0	0.8
YLR353W	1	0	0.8
YOR188W	1	0	0.8
YNL267W	0	0	0.8
YJR076C	1	0	0.8
YHL007C	1	0	0.8
YER149C	1	0	0.8
YDR309C	1	0	0.8
YNL243W	1	0	0.8
YLR166C	1	0	0.8
YDR164C	0	0	0.791666666666667
YLR319C	1	0	0.791666666666667
YOR181W	1	0	0.791666666666667
YPL242C	0	0	0.775510204081633
YGR009C	0	0	0.764705882352941
YMR124W	0	1	0.764705882352941
YLR229C	1	0	0.764705882352941
YDL195W	0	0	0.763636363636364
YCR088W	1	0	0.763636363636364
YKL092C	1	0	0.763636363636364
YLR187W	0	1	0.763636363636364
YIL068C	1	0	0.763636363636364
YAL024C	0	0	0.758620689655172
YPL161C	1	0	0.758620689655172
YLR371W	1	0	0.758620689655172
YIL095W	0	0	0.75
YIL118W	1	0	0.75
YDL029W	0	0	0.737704918032787
YBR023C	0	0	0.73015873015873
YJL085W	1	0	0.73015873015873
YHR030C	0	0	0.726027397260274
YDR389W	0	0	0.726027397260274
YLR337C	1	0	0.726027397260274
YDR129C	1	0	0.726027397260274
YDR388W	1	0	0.726027397260274
YGR229C	0	0	0.726027397260274
YCR009C	1	0	0.726027397260274
YPR165W	1	0	0.726027397260274
YHR061C	1	0	0.726027397260274
YCR002C	1	0	0.726027397260274
YBR102C	0	0	0.72
YFL005W	1	0	0.72
YCR084C	0	0	0.710526315789474
YOL112W	0	0	0.708860759493671
YFL039C	1	0	0.708860759493671
YLR084C	1	0	0.708860759493671
YMR199W	0	0	0.703703703703704
YBL007C	1	0	0.703703703703704
YNL138W	0	0	0.695121951219512
YER125W	0	0	0.686746987951807
YDL240W	0	0	0.678571428571429
YJL020C	0	0	0.670588235294118
YFL047W	0	0	0.662790697674419
YPL256C	0	0	0.655172413793103
YIL034C	0	0	0.647727272727273
YGR241C	0	0	0.644444444444444
YGR152C	1	0	0.644444444444444
YNL278W	0	0	0.641304347826087
YCL014W	1	0	0.641304347826087
YNL098C	0	0	0.634408602150538
YER164W	0	0	0.627659574468085
YNL166C	0	0	0.621052631578947
YCR065W	0	0	0.614583333333333
YHR142W	0	0	0.608247422680412
YOR329C	0	0	0.602040816326531
YHR114W	0	0	0.595959595959596
YER032W	0	0	0.594059405940594
YIL159W	1	0	0.594059405940594
YER118C	0	0	0.592233009708738
YKL129C	1	0	0.592233009708738
YLR342W	0	0	0.59047619047619
YDR379W	1	0	0.59047619047619
YPL032C	0	0	0.584905660377358
YNL293W	0	0	0.579439252336449
YLR429W	0	0	0.574074074074074
YFL008W	0	0	0.568807339449541
YER129W	0	0	0.563636363636364
YPL195W	0	0	0.558558558558559
YCR077C	0	0	0.553571428571429
YPL031C	0	0	0.552631578947368
YKL048C	1	0	0.552631578947368
YPL249C	0	0	0.547826086956522
YMR192W	0	0	0.546218487394958
YJR005W	0	0	0.546218487394958
YNL161W	1	0	0.546218487394958
YHR149C	0	1	0.546218487394958
YMR273C	1	0	0.546218487394958
YAL029C	0	0	0.541666666666667
YGL207W	0	0	0.537190082644628
YMR001C	0	0	0.532786885245902
YDR170C	0	0	0.532258064516129
YLR313C	1	0	0.532258064516129
YDL161W	0	0	0.528
YDL101C	0	0	0.523809523809524
YNL106C	0	0	0.519685039370079
YBL061C	0	0	0.51937984496124
YDR093W	1	0	0.51937984496124
YGL206C	0	0	0.515384615384615
YNL020C	0	0	0.511450381679389
YBR260C	0	0	0.507575757575758
YPL116W	0	0	0.507462686567164
YPR032W	1	0	0.507462686567164
YMR076C	0	0	0.507352941176471
YOR008C	1	0	0.507352941176471
YBR059C	0	0	0.503649635036496
YBL105C	0	0	0.5
YDL117W	0	0	0.5
YOR122C	1	0	0.5
YNR049C	0	0	0.49645390070922
YLR045C	0	0	0.492957746478873
YKL007W	0	0	0.48951048951049
YOL145C	0	0	0.486111111111111
YPL153C	0	0	0.482758620689655
YDR251W	0	0	0.479452054794521
YBR234C	0	0	0.476510067114094
YOL004W	0	0	0.476510067114094
YKR055W	1	0	0.476510067114094
YNL322C	0	0	0.473333333333333
YMR078C	0	0	0.470198675496689
YOR035C	0	0	0.467105263157895
YNL078W	0	0	0.464052287581699
YDL146W	0	1	0.464052287581699
YGR092W	0	0	0.461038961038961
YJR065C	0	0	0.458064516129032
YJL176C	0	0	0.455128205128205
YLR131C	0	0	0.452229299363057
YAL053W	0	0	0.449367088607595
YJL076W	0	0	0.446540880503145
YBL037W	0	0	0.44375
YNL297C	0	0	0.440993788819876
YGL021W	0	0	0.438271604938272
YKR010C	0	0	0.43558282208589
YGL190C	0	0	0.432926829268293
YNL309W	0	0	0.43030303030303
YDR348C	0	1	0.43030303030303
YMR179W	0	0	0.427710843373494
YMR032W	0	0	0.425149700598802
YBR133C	0	0	0.422619047619048
YGR270W	0	0	0.420118343195266
YPL255W	0	0	0.417647058823529
YBR109C	0	0	0.415204678362573
YLR332W	0	0	0.412790697674419
YGL203C	0	0	0.410404624277457
YBR160W	0	0	0.408045977011494
YNL094W	0	0	0.405714285714286
YKR048C	0	0	0.403409090909091
YLR103C	0	0	0.401129943502825
YKL088W	0	0	0.398876404494382
YDL028C	0	0	0.396648044692737
YEL061C	0	0	0.394444444444444
YKR028W	0	0	0.392265193370166
YJL115W	0	0	0.39010989010989
YOR074C	0	0	0.387978142076503
YDL058W	0	0	0.385869565217391
YOR233W	0	0	0.383783783783784
YDL164C	0	0	0.381720430107527
YPL267W	0	0	0.379679144385027
YAR007C	0	0	0.377659574468085
YPL204W	0	0	0.375661375661376
YKL108W	0	0	0.373684210526316
YNL273W	0	0	0.371727748691099
YGL181W	0	0	0.369791666666667
YKL045W	0	0	0.367875647668394
YMR092C	0	0	0.365979381443299
YCR073W-A	0	0	0.364102564102564
YNR035C	0	0	0.363636363636364
YDR103W	0	0	0.363636363636364
YPR122W	1	0	0.363636363636364
YCR059C	0	0	0.361809045226131
YMR216C	0	0	0.36
YLR403W	0	0	0.358208955223881
YHR161C	0	0	0.356435643564356
YAR008W	0	0	0.354679802955665
YLR183C	0	0	0.352941176470588
YOL062C	0	0	0.351219512195122
YKL079W	0	0	0.350710900473934
YMR296C	0	0	0.350710900473934
YMR307W	0	0	0.350710900473934
YNL079C	1	0	0.350710900473934
YCR051W	0	1	0.350710900473934
YPL221W	0	0	0.350710900473934
YGR041W	1	0	0.350710900473934
YLR206W	0	0	0.349056603773585
YPR171W	0	0	0.347417840375587
YNL082W	0	0	0.345794392523364
YPR018W	0	0	0.344186046511628
YBL047C	0	0	0.342592592592593
YKR100C	0	0	0.341013824884793
YGR078C	0	0	0.339449541284404
YIL129C	0	0	0.337899543378995
YHR205W	0	0	0.336363636363636
YDR232W	0	0	0.334841628959276
YGR238C	0	0	0.333333333333333
YFR019W	0	0	0.331838565022422
YGR109C	0	0	0.330357142857143
YKR095W	0	0	0.328888888888889
YOR330C	0	0	0.327433628318584
YOR212W	0	0	0.325991189427313
YLR370C	0	0	0.324561403508772
YOR304C-A	0	1	0.324561403508772
YPR119W	0	0	0.323144104803493
YIL026C	0	0	0.321739130434783
YLR425W	0	0	0.32034632034632
YNL102W	0	0	0.319327731092437
YHR103W	0	0	0.319327731092437
YIR003W	0	1	0.319327731092437
YOR367W	0	0	0.319327731092437
YML064C	0	0	0.319327731092437
YML027W	0	0	0.319327731092437
YNL084C	1	0	0.319327731092437
YCR038C	1	0	0.319327731092437
YOR058C	0	0	0.317991631799163
YNL312W	0	0	0.316666666666667
YCR030C	0	1	0.316666666666667
YNL088W	0	0	0.315352697095436
YFR024C-A	0	0	0.31404958677686
YCL061C	0	0	0.312757201646091
YDR113C	0	0	0.311475409836066
YBR130C	0	0	0.310204081632653
YER157W	0	0	0.308943089430894
YHR153C	0	0	0.307692307692308
YJR075W	0	0	0.306451612903226
YLR200W	0	0	0.305220883534137
YML069W	0	0	0.304
YCR093W	0	0	0.302788844621514
YER070W	0	0	0.301587301587302
YIL149C	0	0	0.300395256916996
YFL038C	0	0	0.299212598425197
YOL070C	0	1	0.299212598425197
YGL049C	0	0	0.298039215686275
YIL062C	0	0	0.296875
YDR501W	0	0	0.295719844357977
YER136W	0	0	0.294573643410853
YNL287W	0	0	0.293436293436293
YJR058C	0	0	0.292307692307692
YMR172W	0	0	0.291187739463602
YLR362W	0	0	0.290076335877863
YDR310C	0	0	0.288973384030418
YER124C	0	0	0.287878787878788
YDR356W	0	0	0.287272727272727
YLL022C	0	0	0.287272727272727
YLR373C	0	0	0.287272727272727
YPL209C	0	0	0.287272727272727
YPL067C	0	1	0.287272727272727
YMR232W	0	0	0.287272727272727
YGR116W	0	0	0.287272727272727
YDL141W	0	0	0.287272727272727
YMR144W	0	1	0.287272727272727
YER166W	1	0	0.287272727272727
YDL019C	1	0	0.287272727272727
YIL002C	0	0	0.287272727272727
YGR080W	1	0	0.287272727272727
YPR124W	0	0	0.286231884057971
YKR054C	0	0	0.285198555956679
YDR303C	0	0	0.284172661870504
YDR097C	0	0	0.283154121863799
YMR218C	0	0	0.282142857142857
YBR069C	0	0	0.281138790035587
YNL283C	0	0	0.280141843971631
YPR181C	0	0	0.279151943462898
YDL145C	0	0	0.278169014084507
YHR084W	0	0	0.27719298245614
YAL026C	0	0	0.276223776223776
YIL123W	0	0	0.275261324041812
YLR039C	0	0	0.274305555555556
YOL017W	0	0	0.273356401384083
YOR273C	0	0	0.272413793103448
YBL042C	0	0	0.271477663230241
YNL153C	0	0	0.270547945205479
YDR150W	0	0	0.26962457337884
YOL090W	0	0	0.268707482993197
YHR111W	0	0	0.267796610169492
YJL074C	0	0	0.266891891891892
YNR017W	0	0	0.265993265993266
YOR144C	0	0	0.26510067114094
YGL027C	0	0	0.264214046822742
YLR114C	0	0	0.263333333333333
YGR065C	0	0	0.262458471760797
YKR082W	0	0	0.26158940397351
YPR183W	0	0	0.260726072607261
YPL155C	0	0	0.259868421052632
YKL013C	0	0	0.259016393442623
YPL158C	0	1	0.259016393442623
YFR051C	0	0	0.258169934640523
YPL163C	0	0	0.257328990228013
YNL289W	0	0	0.256493506493506
YPL085W	0	0	0.255663430420712
YLL043W	0	0	0.254838709677419
YPL174C	0	0	0.254019292604502
YCL027W	0	0	0.253205128205128
YOR014W	0	0	0.252396166134185
YHR102W	0	0	0.251592356687898
YGL077C	0	0	0.250793650793651
YHR098C	0	0	0.25
YHR152W	0	0	0.249211356466877
YMR055C	0	0	0.248427672955975
YIL128W	0	0	0.247648902821317
YGR191W	0	0	0.246913580246914
YOL076W	0	0	0.246913580246914
YDR407C	0	0	0.246913580246914
YOL113W	0	0	0.246913580246914
YOR039W	1	0	0.246913580246914
YOR264W	0	1	0.246913580246914
YPR120C	0	0	0.246153846153846
YDR293C	0	0	0.245398773006135
YLR386W	0	0	0.244648318042813
YIL115C	0	0	0.24390243902439
YNR031C	0	0	0.243161094224924
YHR186C	0	0	0.242424242424242
YER016W	0	0	0.241691842900302
YLR116W	0	0	0.240963855421687
YPR188C	0	0	0.240356083086053
YKL179C	0	0	0.240356083086053
YDR477W	0	0	0.240356083086053
YKL135C	0	0	0.240356083086053
YOR061W	1	0	0.240356083086053
YMR277W	0	0	0.239766081871345
YLL028W	0	0	0.239766081871345
YLR182W	0	0	0.239766081871345
YDR162C	0	0	0.239766081871345
YPL066W	0	1	0.239766081871345
YHR073W	1	0	0.239766081871345
YGR200C	0	0	0.239067055393586
YPR105C	0	0	0.238372093023256
YDL003W	0	0	0.23768115942029
YOR216C	0	0	0.236994219653179
YLR309C	0	0	0.236311239193084
YMR058W	0	0	0.235632183908046
YMR295C	0	1	0.235632183908046
YDR146C	0	0	0.234957020057307
YPL049C	0	0	0.234285714285714
YNL091W	0	0	0.233618233618234
YNR047W	0	0	0.232954545454545
YJL099W	0	0	0.232294617563739
YHR016C	0	0	0.231638418079096
YEL003W	0	0	0.230985915492958
YDR208W	0	0	0.230337078651685
YER019W	0	0	0.2296918767507
YBR070C	0	0	0.229050279329609
YGL063W	0	0	0.228412256267409
YDL135C	0	0	0.227777777777778
YDR245W	0	0	0.227146814404432
YKL112W	0	0	0.226519337016575
YBL060W	0	1	0.226519337016575
YDR325W	0	0	0.225895316804408
YDR054C	0	0	0.225274725274725
YHR082C	0	0	0.224657534246575
YKR077W	0	1	0.224657534246575
YDR488C	0	0	0.224043715846995
YPR019W	0	0	0.223433242506812
YDL159W	0	0	0.222826086956522
YDR351W	0	0	0.222222222222222
YBR198C	0	0	0.221621621621622
YDR189W	0	0	0.221024258760108
YAL040C	0	0	0.220430107526882
YPL124W	0	0	0.220159151193634
YBR088C	0	0	0.220159151193634
YFR016C	0	1	0.220159151193634
YNL197C	0	0	0.220159151193634
YLR414C	0	1	0.220159151193634
YGR193C	0	0	0.220159151193634
YDR033W	0	1	0.220159151193634
YGL019W	1	0	0.220159151193634
YOR231W	0	0	0.21957671957672
YLR086W	0	0	0.218997361477573
YIL153W	0	0	0.218421052631579
YHR135C	0	0	0.217847769028871
YFR013W	0	0	0.217277486910995
YDL018C	0	0	0.216710182767624
YBL035C	0	0	0.216145833333333
YML094W	0	0	0.215584415584416
YNL154C	0	0	0.215025906735751
YEL031W	0	0	0.214470284237726
YNL258C	0	0	0.213917525773196
YGL145W	0	0	0.213367609254499
YKR001C	0	0	0.212820512820513
YGL150C	0	0	0.21227621483376
YKL212W	0	0	0.211734693877551
YER120W	0	0	0.211195928753181
YPR175W	0	0	0.210659898477157
YDR168W	0	0	0.210126582278481
YML115C	0	0	0.20959595959596
YOL006C	0	0	0.209068010075567
YER083C	0	0	0.208542713567839
YER089C	0	0	0.208020050125313
YOR114W	0	1	0.208020050125313
YDL134C	0	0	0.2075
YGR090W	0	0	0.206982543640898
YNL068C	0	0	0.206467661691542
YOR109W	0	0	0.205955334987593
YPL252C	0	0	0.205445544554455
YOR284W	0	0	0.204938271604938
YNL118C	0	0	0.204433497536946
YNL059C	0	0	0.203931203931204
YML016C	0	0	0.20343137254902
YGR246C	0	0	0.202933985330073
YBR054W	0	1	0.202933985330073
YDR052C	0	0	0.202439024390244
YDL127W	0	0	0.201946472019465
YHR108W	0	0	0.201456310679612
YDR122W	0	0	0.200968523002421
YMR163C	0	0	0.20048309178744
YCL044C	0	0	0.2
YER152C	0	1	0.2
YER119C	0	0	0.199519230769231
YGL095C	0	0	0.199040767386091
YBL034C	0	0	0.198564593301435
YDR141C	0	0	0.198090692124105
YJR125C	0	0	0.197619047619048
YOR195W	0	0	0.197149643705463
YOR089C	0	0	0.196682464454976
YNL039W	0	0	0.196217494089835
YER122C	0	0	0.195754716981132
YPR161C	0	0	0.195294117647059
YIL038C	0	0	0.194835680751174
YJL128C	0	0	0.194379391100703
YOR057W	0	0	0.19392523364486
YKL126W	0	0	0.193473193473193
YER133W	0	0	0.193023255813953
YLR272C	0	0	0.192575406032483
YJL129C	0	0	0.19212962962963
YPR159W	0	0	0.191685912240185
YDR424C	0	0	0.191244239631336
YHR129C	0	0	0.190804597701149
YOR038C	0	0	0.190366972477064
YCR094W	0	0	0.189931350114416
YIL031W	0	0	0.189497716894977
YOL036W	0	1	0.189497716894977
YNL192W	0	0	0.189066059225513
YKL010C	0	0	0.188636363636364
YOR322C	0	0	0.188208616780045
YIL126W	0	0	0.187782805429864
YKR072C	0	0	0.187358916478555
YLR310C	0	0	0.186936936936937
YKL113C	0	0	0.186516853932584
YER080W	0	1	0.186516853932584
YJL204C	0	0	0.18609865470852
YOR043W	0	0	0.185682326621924
YDR301W	0	0	0.185267857142857
YLR398C	0	0	0.184855233853007
YGR167W	0	0	0.184444444444444
YKL204W	0	0	0.184035476718404
YKL046C	0	0	0.183628318584071
YOL019W	0	1	0.183628318584071
YLR095C	0	0	0.183222958057395
YMR129W	0	0	0.182819383259912
YMR212C	0	0	0.182417582417582
YIR023W	0	0	0.182017543859649
YKL203C	0	0	0.181619256017505
YDR326C	0	0	0.181222707423581
YBR015C	0	0	0.18082788671024
YFR040W	0	0	0.180434782608696
YJR140C	0	0	0.180043383947939
YGL086W	0	0	0.17965367965368
YCR033W	0	0	0.1792656587473
YKL032C	0	0	0.178947368421053
YDR238C	0	0	0.178947368421053
YIL147C	0	0	0.178947368421053
YIL154C	0	0	0.178947368421053
YJR090C	0	0	0.178947368421053
YKL028W	0	0	0.178947368421053
YMR086W	0	1	0.178947368421053
YML059C	0	0	0.178947368421053
YKR003W	1	0	0.178947368421053
YAR019C	0	0	0.178947368421053
YLR144C	0	0	0.178947368421053
YBR017C	0	0	0.178947368421053
YIL035C	1	0	0.178947368421053
YLR087C	0	0	0.178571428571429
YLR410W	0	0	0.178197064989518
YPR141C	0	0	0.177824267782427
YGR145W	0	0	0.177453027139875
YBL106C	0	0	0.177083333333333
YMR047C	0	0	0.176715176715177
YIL131C	0	0	0.176348547717842
YLR096W	0	0	0.175983436853002
YOR269W	0	0	0.175619834710744
YPL208W	0	0	0.175257731958763
YNL236W	0	0	0.174897119341564
YGL116W	0	0	0.174537987679671
YDR466W	0	0	0.174180327868852
YJR031C	0	0	0.173824130879346
YMR276W	0	0	0.173469387755102
YGL137W	0	0	0.173116089613035
YNL257C	0	0	0.172764227642276
YGL167C	0	0	0.172413793103448
YER151C	0	0	0.172064777327935
YDL188C	0	0	0.172
YPL259C	0	0	0.172
YDR227W	0	0	0.172
YOR084W	0	0	0.172
YPL048W	0	0	0.172
YNL090W	1	0	0.172
YKL189W	0	0	0.171656686626747
YOR307C	0	0	0.171314741035857
YLR335W	0	0	0.170974155069582
YLR110C	0	0	0.170634920634921
YPL269W	0	0	0.17029702970297
YOR372C	0	0	0.1699604743083
YFR031C	0	0	0.169625246548323
YOR025W	0	0	0.169291338582677
YOR275C	0	0	0.168958742632613
YKR084C	0	0	0.168627450980392
YBR080C	0	0	0.168297455968689
YOR256C	0	0	0.16796875
YFL037W	0	0	0.167641325536062
YDR081C	0	0	0.167315175097276
YMR294W	0	0	0.166990291262136
YLR277C	0	0	0.166666666666667
YOL007C	0	1	0.166666666666667
YJR083C	0	0	0.166344294003868
YBR049C	0	0	0.166023166023166
YOR042W	0	1	0.166023166023166
YHR206W	0	0	0.165703275529865
YBR171W	0	0	0.165384615384615
YLR190W	0	0	0.165067178502879
YMR237W	0	0	0.164794007490637
YLL050C	0	0	0.164794007490637
YOR026W	0	0	0.164794007490637
YOR112W	0	0	0.164794007490637
YDL056W	0	0	0.164794007490637
YNL172W	0	0	0.164794007490637
YLR262C	0	0	0.164794007490637
YPL145C	1	0	0.164794007490637
YJL157C	0	0	0.164794007490637
YDR156W	0	0	0.164794007490637
YBL003C	0	0	0.164794007490637
YJL201W	0	0	0.164794007490637
YOR301W	1	0	0.164794007490637
YBR245C	0	0	0.164533820840951
YOL105C	0	0	0.164533820840951
YPR017C	0	0	0.164533820840951
YFL025C	0	0	0.164533820840951
YPL101W	0	0	0.164533820840951
YGR170W	0	0	0.164533820840951
YCL008C	0	0	0.164533820840951
YPR189W	0	0	0.164533820840951
YOR241W	0	0	0.164533820840951
YLR079W	0	0	0.164533820840951
YGL094C	0	0	0.164533820840951
YKL082C	1	0	0.164533820840951
YIL138C	1	0	0.164533820840951
YOR247W	0	0	0.164233576642336
YGL084C	0	0	0.163934426229508
YGR218W	0	0	0.163636363636364
YJL183W	0	0	0.163339382940109
YLR071C	0	0	0.16304347826087
YGR098C	0	0	0.162748643761302
YDL155W	0	0	0.162454873646209
YDR159W	0	0	0.162162162162162
YOR090C	0	0	0.161870503597122
YAL013W	0	0	0.161579892280072
YOL045W	0	0	0.161290322580645
YBR073W	0	0	0.161001788908766
YJR091C	0	0	0.160714285714286
YMR183C	0	0	0.160427807486631
YPL075W	0	0	0.160142348754448
YGL241W	0	0	0.159857904085258
YLL004W	0	0	0.159649122807018
YKL057C	0	0	0.159649122807018
YER154W	0	0	0.159649122807018
YPL140C	0	0	0.159649122807018
YLR006C	0	0	0.159649122807018
YLR138W	0	0	0.159649122807018
YMR222C	0	1	0.159649122807018
YGL155W	1	0	0.159649122807018
YLR148W	0	0	0.159369527145359
YER153C	0	0	0.159090909090909
YPL007C	0	0	0.158813263525305
YBR041W	0	0	0.158536585365854
YBL016W	0	0	0.158260869565217
YHR005C	0	0	0.157986111111111
YBR276C	0	0	0.157712305025997
YKR027W	0	0	0.157439446366782
YLR418C	0	0	0.157167530224525
YMR231W	0	0	0.156896551724138
YEL043W	0	1	0.156896551724138
YNL087W	0	1	0.156896551724138
YMR036C	0	0	0.156626506024096
YGL151W	0	0	0.156357388316151
YOR171C	0	0	0.156089193825043
YGR261C	0	0	0.155821917808219
YGL244W	0	0	0.155555555555556
YPL228W	0	0	0.155290102389079
YOR153W	0	0	0.155025553662692
YPR104C	0	0	0.154761904761905
YDL047W	0	0	0.154499151103565
YDL226C	0	0	0.154237288135593
YNL238W	0	0	0.153976311336717
YOR370C	0	0	0.153716216216216
YKR020W	0	0	0.153456998313659
YBR112C	0	0	0.153198653198653
YOR353C	0	0	0.152941176470588
YOR217W	0	0	0.152684563758389
YMR312W	0	0	0.15257048092869
YCL032W	0	0	0.15257048092869
YLR219W	0	0	0.15257048092869
YIR019C	0	0	0.15257048092869
YLR399C	0	0	0.15257048092869
YIL105C	0	0	0.15257048092869
YOR299W	1	0	0.15257048092869
YGL223C	0	0	0.152317880794702
YGL139W	0	0	0.152066115702479
YPL141C	0	1	0.152066115702479
YAR014C	0	0	0.151815181518152
YBR038W	0	0	0.151565074135091
YIL144W	0	0	0.151315789473684
YPL086C	0	0	0.151067323481117
YPL240C	0	0	0.150974025974026
YAL016W	0	0	0.150974025974026
YKL139W	0	0	0.150974025974026
YLR357W	0	0	0.150974025974026
YLR305C	0	0	0.150974025974026
YPL180W	0	0	0.150974025974026
YHR001W	1	0	0.150974025974026
YMR266W	0	0	0.150729335494327
YPR029C	0	0	0.150485436893204
YER176W	0	0	0.150242326332795
YML010W	0	0	0.15
YLR248W	0	0	0.14975845410628
YJL158C	0	0	0.14951768488746
YBL051C	0	0	0.149277688603531
YGR040W	0	0	0.149038461538462
YGL211W	0	0	0.1488
YER132C	0	0	0.148562300319489
YGR047C	0	0	0.148325358851675
YML035C	0	0	0.148089171974522
YDR464W	0	0	0.14785373608903
YDR495C	0	0	0.147619047619048
YJL047C	0	0	0.147385103011094
YOR132W	0	0	0.147151898734177
YER095W	0	0	0.146919431279621
YIL156W	0	0	0.146687697160883
YPR072W	0	0	0.146456692913386
YEL022W	0	0	0.14622641509434
YGR221C	0	0	0.145996860282575
YOL081W	0	0	0.14576802507837
YKL190W	0	0	0.145539906103286
YGL171W	0	0	0.1453125
YPL055C	0	0	0.145085803432137
YBR288C	0	0	0.144859813084112
YKL064W	0	0	0.144634525660964
YGL133W	0	0	0.144409937888199
YIL005W	0	0	0.144186046511628
YPR088C	0	0	0.143962848297214
YGR134W	0	0	0.143740340030912
YPL012W	0	0	0.143518518518519
YNL041C	0	0	0.143297380585516
YDR283C	0	0	0.143076923076923
YFR028C	0	0	0.142857142857143
YCL029C	0	0	0.142638036809816
YJL039C	0	0	0.142419601837672
YMR305C	0	0	0.142201834862385
YGL130W	0	0	0.141984732824427
YOR281C	0	0	0.141768292682927
YPR042C	0	0	0.141552511415525
YPL235W	0	0	0.141337386018237
YOL110W	0	0	0.141122913505311
YDR324C	0	0	0.140909090909091
YNL330C	0	0	0.140695915279879
YBR095C	0	0	0.140483383685801
YJL092W	0	0	0.14027149321267
YOR098C	0	0	0.140060240963855
YNL250W	0	0	0.13984962406015
YOR165W	0	0	0.13963963963964
YLR268W	0	0	0.139430284857571
YPR176C	0	0	0.139221556886228
YPR112C	0	0	0.139013452914798
YNL119W	0	0	0.138805970149254
YAL020C	0	0	0.138599105812221
YLR439W	0	0	0.138392857142857
YDR069C	0	0	0.138187221396731
YCL054W	0	0	0.137982195845697
YCR008W	0	0	0.137777777777778
YCR086W	0	0	0.137573964497041
YNL262W	0	0	0.137370753323486
YAR018C	0	0	0.13716814159292
YER022W	0	0	0.136966126656848
YPL045W	0	0	0.136887608069164
YGR198W	0	0	0.136887608069164
YLL010C	0	0	0.136887608069164
YDL103C	0	0	0.136887608069164
YMR128W	0	0	0.136887608069164
YGL216W	0	0	0.136887608069164
YMR061W	0	0	0.136887608069164
YLR451W	0	0	0.136887608069164
YGR186W	0	0	0.136887608069164
YOR237W	1	0	0.136887608069164
YDR028C	0	0	0.136887608069164
YJL030W	0	0	0.136887608069164
YKR031C	0	0	0.136887608069164
YOR371C	0	0	0.136887608069164
YFL034C-B	1	0	0.136887608069164
YPL253C	0	0	0.136690647482014
YHR115C	0	0	0.136494252873563
YFL049W	0	0	0.136298421807747
YHR191C	0	0	0.136103151862464
YGR189C	0	0	0.135908440629471
YLR129W	0	0	0.135714285714286
YNL047C	0	0	0.135520684736091
YAL025C	0	0	0.135327635327635
YDR181C	0	0	0.135135135135135
YGR166W	0	0	0.134943181818182
YOR017W	0	0	0.134751773049645
YLR436C	0	0	0.134560906515581
YJR118C	0	0	0.134370579915134
YOR140W	0	0	0.134180790960452
YJL098W	0	0	0.133991537376587
YMR299C	0	0	0.133802816901408
YJL081C	0	0	0.133614627285513
YKR029C	0	0	0.133426966292135
YOR194C	0	0	0.133239831697055
YMR079W	0	0	0.133053221288515
YOL100W	0	0	0.132867132867133
YDR264C	0	0	0.13268156424581
YNL127W	0	0	0.132496513249651
YIL109C	0	0	0.132311977715877
YOR151C	0	0	0.132231404958678
YER168C	0	0	0.132231404958678
YIL121W	0	0	0.132231404958678
YBL040C	0	0	0.132231404958678
YKL205W	0	0	0.132231404958678
YER167W	0	0	0.132231404958678
YOL138C	0	0	0.132231404958678
YFL023W	1	0	0.132231404958678
YCR067C	0	0	0.132049518569464
YER087C-B	0	0	0.131868131868132
YHR007C	0	0	0.131687242798354
YJL033W	0	0	0.131506849315068
YDL074C	0	0	0.131326949384405
YOR094W	0	0	0.131147540983607
YNL188W	0	0	0.130968622100955
YOL020W	0	0	0.130790190735695
YIL044C	0	0	0.130612244897959
YCL063W	0	0	0.130434782608696
YGR135W	0	0	0.130257801899593
YDR217C	0	0	0.130081300813008
YBR279W	0	0	0.129905277401894
YNL061W	0	0	0.12972972972973
YNL182C	0	0	0.129554655870445
YBR229C	0	0	0.129380053908356
YPL057C	0	0	0.129205921938089
YLR372W	0	0	0.129032258064516
YBR275C	0	0	0.128859060402685
YML038C	0	0	0.128818061088977
YNR013C	0	0	0.128818061088977
YOR304W	0	0	0.128818061088977
YER105C	0	0	0.128818061088977
YHL030W	0	0	0.128818061088977
YJL041W	0	0	0.128818061088977
YDR143C	0	0	0.128818061088977
YGR070W	1	0	0.128818061088977
YLL008W	0	0	0.128647214854111
YBR123C	0	0	0.128476821192053
YGL092W	0	0	0.128306878306878
YBL009W	0	0	0.128137384412153
YKL099C	0	0	0.127968337730871
YNL167C	0	0	0.127799736495389
YNL016W	0	0	0.127631578947368
YGR268C	0	0	0.127463863337714
YEL015W	0	0	0.127296587926509
YKL173W	0	0	0.127129750982962
YLR113W	0	0	0.12696335078534
YKL105C	0	1	0.12696335078534
YPL083C	0	0	0.126797385620915
YLR396C	0	0	0.126631853785901
YGR271W	0	0	0.126466753585398
YBR156C	0	0	0.126302083333333
YNR067C	0	0	0.126137841352406
YKL127W	0	0	0.125974025974026
YNL300W	0	1	0.125974025974026
YDR443C	0	0	0.125810635538262
YOR239W	0	0	0.125647668393782
YMR263W	0	0	0.125485122897801
YPL190C	0	0	0.125322997416021
YKR013W	0	1	0.125322997416021
YNL183C	0	0	0.125161290322581
YPL210C	0	0	0.125
YJR053W	0	0	0.124839124839125
YLR032W	0	0	0.124678663239075
YEL013W	0	0	0.124518613607189
YJL154C	0	0	0.124358974358974
YOR360C	0	0	0.124199743918054
YML103C	0	0	0.124040920716113
YKR064W	0	1	0.124040920716113
YPR034W	0	0	0.123882503192848
YHR088W	0	0	0.123724489795918
YDR393W	0	0	0.123566878980892
YML072C	0	1	0.123566878980892
YJL061W	0	0	0.123409669211196
YNL116W	0	0	0.123252858958069
YKR038C	0	0	0.123096446700508
YGL173C	0	0	0.122940430925222
YPR129W	0	0	0.122784810126582
YER127W	0	0	0.122629582806574
YLR115W	0	0	0.122474747474747
YNR023W	0	0	0.122320302648171
YNR008W	0	0	0.122166246851385
YOR093C	0	1	0.122166246851385
YDR508C	0	0	0.122012578616352
YDL209C	0	0	0.121859296482412
YHR196W	0	0	0.121706398996236
YMR198W	0	0	0.121553884711779
YNL304W	0	0	0.121401752190238
YPL193W	0	0	0.12125
YJR144W	0	0	0.121098626716604
YJL164C	0	0	0.120947630922693
YDR485C	0	0	0.12079701120797
YGR113W	0	0	0.120646766169154
YHR079C	0	0	0.120496894409938
YIR033W	0	0	0.120347394540943
YOR160W	0	0	0.120198265179678
YGR005C	0	0	0.120049504950495
YOR355W	0	0	0.119901112484549
YGL106W	0	0	0.119753086419753
YKL143W	0	0	0.11960542540074
YKR093W	0	0	0.119458128078818
YML111W	0	0	0.119311193111931
YJR032W	0	0	0.119164619164619
YLR220W	0	0	0.119018404907975
YDR027C	0	0	0.118872549019608
YLR212C	0	0	0.118727050183599
YGL179C	0	0	0.118581907090465
YBR202W	0	0	0.118437118437118
YGL115W	0	0	0.118292682926829
YJR043C	0	0	0.118148599269184
YKL025C	0	0	0.118004866180049
YKL054C	0	0	0.117861482381531
YPL058C	0	0	0.117718446601942
YOL123W	0	0	0.117575757575758
YNL126W	0	0	0.117433414043584
YDR440W	0	0	0.117291414752116
YDR040C	0	0	0.117149758454106
YDR228C	0	0	0.117008443908323
YMR089C	0	0	0.116867469879518
YDL185W	0	0	0.116726835138387
YOL078W	0	0	0.116586538461538
YOL077C	0	0	0.116446578631453
YDR145W	0	0	0.116306954436451
YDR311W	0	0	0.116167664670659
YBR162C	0	0	0.116028708133971
YGR279C	0	0	0.115890083632019
YDR126W	0	0	0.115751789976134
YFL013C	0	0	0.115613825983313
YDR176W	0	0	0.11547619047619
YPR028W	0	0	0.115338882282996
YNL268W	0	0	0.11520190023753
YJL029C	0	0	0.115065243179122
YOR086C	0	1	0.115065243179122
YGR274C	0	0	0.114928909952607
YJR134C	0	1	0.114928909952607
YMR004W	0	0	0.114792899408284
YDR422C	0	0	0.114657210401891
YDR451C	0	0	0.114521841794569
YBR083W	0	0	0.11438679245283
YPL139C	0	0	0.114252061248528
YNL054W	0	0	0.114117647058824
YOR004W	0	0	0.113983548766157
YBR057C	0	0	0.113849765258216
YIR002C	0	0	0.113716295427902
YOR123C	0	0	0.113583138173302
YDR496C	0	0	0.113450292397661
YML065W	0	0	0.113317757009346
YJR089W	0	0	0.11318553092182
YNL085W	0	0	0.113053613053613
YDR017C	0	0	0.112922002328289
YJL207C	0	0	0.112790697674419
YDR457W	0	0	0.112659698025552
YNR055C	0	0	0.112529002320186
YML071C	0	0	0.112398609501738
YPL069C	0	0	0.112268518518519
YGL065C	0	0	0.112138728323699
YMR288W	0	0	0.112009237875289
YOR073W	0	0	0.112
YER027C	0	0	0.112
YJL194W	0	0	0.112
YPL169C	0	0	0.112
YCR042C	0	0	0.112
YBR086C	0	0	0.112
YLR389C	0	0	0.112
YMR070W	0	0	0.112
YDR420W	1	0	0.112
YNL229C	0	0	0.111872146118721
YDR409W	0	0	0.111744583808438
YJL005W	0	0	0.111617312072893
YMR091C	0	0	0.111490329920364
YML034W	0	0	0.111363636363636
YPR180W	0	0	0.111237230419977
YAR002W	0	0	0.111111111111111
YDR499W	0	0	0.110985277463194
YIL112W	0	0	0.110859728506787
YDL132W	0	0	0.110734463276836
YGR178C	0	0	0.110609480812641
YLR055C	0	0	0.110484780157835
YLR098C	0	0	0.11036036036036
YIL009W	0	0	0.110236220472441
YLR361C	0	0	0.110112359550562
YIL015W	0	0	0.109988776655443
YDR211W	0	0	0.109865470852018
YGL195W	0	0	0.109742441209406
YJL060W	0	0	0.109619686800895
YGL201C	0	0	0.109497206703911
YBR103W	0	0	0.109375
YOR083W	0	0	0.109253065774805
YGL153W	0	0	0.10913140311804
YBR127C	0	0	0.109010011123471
YFL027C	0	0	0.108888888888889
YGL093W	0	0	0.108768035516093
YNR051C	0	0	0.108647450110865
YKL116C	0	0	0.108527131782946
YBR028C	0	1	0.108527131782946
YMR164C	0	0	0.108407079646018
YNL049C	0	0	0.10828729281768
YML085C	0	0	0.108167770419426
YLR210W	0	0	0.108048511576626
YHL031C	0	0	0.107929515418502
YHR182W	0	1	0.107929515418502
YIL048W	0	0	0.107810781078108
YKL209C	0	0	0.107692307692308
YDR510W	0	0	0.107574094401756
YFL034W	0	1	0.107574094401756
YMR016C	0	0	0.107456140350877
YKL089W	0	0	0.107338444687842
YNL190W	0	0	0.107221006564551
YGR026W	0	1	0.107221006564551
YNR026C	0	0	0.107103825136612
YIL135C	0	0	0.106986899563319
YNL308C	0	0	0.106870229007634
YGL242C	0	1	0.106870229007634
YML097C	0	0	0.106753812636166
YKL104C	0	0	0.106637649619151
YNL218W	0	0	0.106521739130435
YJR066W	0	0	0.106406080347448
YBR079C	0	0	0.106290672451193
YAL017W	0	0	0.106175514626219
YGR072W	0	0	0.106060606060606
YGR280C	0	0	0.105945945945946
YBR055C	0	0	0.105831533477322
YHR063C	0	0	0.10571736785329
YIR010W	0	0	0.105603448275862
YER172C	0	0	0.105489773950484
YBR108W	0	1	0.105489773950484
YGR119C	0	0	0.105376344086022
YOL115W	0	0	0.105263157894737
YKL039W	0	1	0.105263157894737
YOL034W	0	0	0.105150214592275
YOR198C	0	0	0.105037513397642
YHR066W	0	0	0.104925053533191
YNL327W	0	0	0.104812834224599
YGR054W	0	0	0.104700854700855
YPL050C	0	0	0.104589114194237
YGL066W	0	0	0.104477611940299
YKR008W	0	0	0.104366347177849
YKL078W	0	0	0.104255319148936
YLR452C	0	0	0.104144527098831
YFL036W	0	0	0.104033970276008
YPL128C	0	0	0.103923647932131
YDL108W	0	0	0.103813559322034
YML049C	0	0	0.103703703703704
YGR099W	0	0	0.103594080338266
YDR218C	0	0	0.103484688489968
YOR087W	0	0	0.10337552742616
YLR033W	0	0	0.103266596417281
YOL128C	0	0	0.103157894736842
YNL132W	0	0	0.103049421661409
YLR336C	0	0	0.102941176470588
YLR383W	0	0	0.102833158447009
YCR034W	0	0	0.10272536687631
YMR125W	0	0	0.10261780104712
YCL037C	0	0	0.102510460251046
YNL207W	0	0	0.102403343782654
YOR080W	0	0	0.102296450939457
YFL007W	0	0	0.102189781021898
YPL126W	0	0	0.102083333333333
YDL224C	0	0	0.101977107180021
YHR201C	0	0	0.101871101871102
YCR052W	0	0	0.101765316718588
YPL232W	0	0	0.101659751037344
YOR129C	0	0	0.101554404145078
YJR117W	0	0	0.101449275362319
YBL097W	0	0	0.10134436401241
YML001W	0	0	0.101239669421488
YOR124C	0	0	0.101135190918473
YML117W	0	0	0.101030927835052
YGL163C	0	0	0.100926879505664
YLL038C	0	0	0.10082304526749
YCR092C	0	0	0.100719424460432
YGR188C	0	0	0.100616016427105
YDR062W	0	0	0.100512820512821
YKL020C	0	0	0.100409836065574
YDR137W	0	0	0.100307062436029
YMR139W	0	0	0.100204498977505
YJL203W	0	0	0.100102145045965
YLR433C	0	0	0.1
YNL180C	0	0	0.0998980632008155
YJR040W	0	0	0.09979633401222
YJL019W	0	0	0.0996948118006104
YOR332W	0	0	0.0995934959349594
YHR050W	0	0	0.099492385786802
YPL206C	0	0	0.0993914807302231
YDR075W	0	0	0.099290780141844
YJL148W	0	0	0.0991902834008097
YNL101W	0	0	0.0990899898887765
YDL095W	0	0	0.098989898989899
YAL019W	0	0	0.0988900100908174
YJL062W	0	0	0.0987903225806452
YDR077W	0	0	0.0986908358509567
YNR011C	0	0	0.0985915492957746
YPR054W	0	0	0.0984924623115578
YMR223W	0	0	0.0983935742971888
YGL020C	0	0	0.0982948846539619
YLR207W	0	0	0.0981963927855711
YPL084W	0	0	0.0980980980980981
YKL019W	0	0	0.098
YBL023C	0	0	0.0979020979020979
YHR165C	0	0	0.0978043912175649
YPL047W	0	0	0.0977068793619143
YEL037C	0	0	0.097609561752988
YHR118C	0	0	0.0975124378109453
YJR127C	0	0	0.0974155069582505
YNL189W	0	0	0.0973187686196624
YKL068W	0	0	0.0972222222222222
YGL168W	0	0	0.0971258671952428
YKR086W	0	0	0.097029702970297
YLR003C	0	0	0.0969337289812067
YDR484W	0	0	0.0968379446640316
YMR213W	0	0	0.0967423494570582
YPL082C	0	0	0.0966469428007889
YPR156C	0	0	0.096551724137931
YBR215W	0	0	0.0964566929133858
YDL140C	0	0	0.0963618485742379
YLR056W	0	0	0.0962671905697446
YDL179W	0	0	0.0961727183513248
YOL021C	0	0	0.096078431372549
YMR224C	0	0	0.0959843290891283
YNR041C	0	0	0.0958904109589041
YDL102W	0	0	0.0957966764418377
YIL106W	0	0	0.095703125
YOR141C	0	1	0.095703125
YGL238W	0	0	0.095609756097561
YJR059W	0	0	0.0955165692007797
YJR002W	0	0	0.0954235637779942
YML060W	0	0	0.0953307392996109
YOR296W	0	1	0.0953307392996109
YHR146W	0	1	0.0953307392996109
YEL016C	0	0	0.0952380952380952
YDR473C	0	0	0.0951456310679612
YLR139C	0	0	0.0950533462657614
YOL089C	0	0	0.0949612403100775
YNL206C	0	0	0.0948693126815102
YER177W	0	0	0.0947775628626693
YGL113W	0	0	0.0946859903381643
YIR008C	0	0	0.0945945945945946
YLR085C	0	0	0.09450337512054
YPR138C	0	0	0.0944123314065511
YJR060W	0	0	0.0943214629451396
YGL215W	0	0	0.0942307692307692
YKL185W	0	0	0.0941402497598463
YDR334W	0	0	0.0940499040307102
YPR095C	0	0	0.0939597315436242
YGR100W	0	0	0.0938697318007663
YJL141C	0	0	0.0937799043062201
YDR153C	0	0	0.0936902485659656
YDL112W	0	0	0.0936007640878701
YFL026W	0	0	0.0935114503816794
YPL217C	0	0	0.0934223069590086
YMR247C	0	0	0.0933333333333333
YGR281W	0	0	0.093244529019981
YPL243W	0	0	0.0931558935361217
YDL005C	0	0	0.0930674264007597
YJL122W	0	0	0.0929791271347249
YFL033C	0	0	0.0928909952606635
YGR272C	0	0	0.0928030303030303
YDR468C	0	0	0.0927152317880795
YPR131C	0	0	0.0926275992438563
YDR335W	0	0	0.0925401322001889
YLR276C	0	0	0.0924528301886792
YBR043C	0	0	0.0923656927426956
YOR076C	0	0	0.0922787193973635
YCR026C	0	0	0.0921919096895579
YGL023C	0	0	0.0921052631578947
YFR009W	0	0	0.092018779342723
YLL015W	0	0	0.0919324577861163
YHR188C	0	0	0.091846298031865
YER161C	0	0	0.0917602996254682
YML048W	0	0	0.0916744621141253
YNL031C	0	0	0.091588785046729
YPL150W	0	1	0.091588785046729
YML031W	0	0	0.0915032679738562
YCL031C	0	0	0.0914179104477612
YIL008W	0	0	0.0913327120223672
YGR199W	0	0	0.0912476722532588
YER093C	0	0	0.0911627906976744
YKL038W	0	0	0.0910780669144981
YGR217W	0	0	0.0909935004642526
YOR191W	0	0	0.0909090909090909
YNL329C	0	0	0.0908248378127896
YDR461W	0	0	0.0907407407407407
YNL139C	0	0	0.0906567992599445
YLR009W	0	0	0.0905730129390018
YEL063C	0	0	0.0904893813481071
YDR299W	0	0	0.0904059040590406
YGL175C	0	0	0.0903225806451613
YJL173C	0	0	0.0902394106813996
YHR012W	0	0	0.0901563937442502
YPL137C	0	0	0.0900735294117647
YKR068C	0	0	0.0899908172635445
YDR289C	0	0	0.0899082568807339
YLR237W	0	0	0.0898258478460128
YNL076W	0	0	0.0897435897435897
YDR180W	0	0	0.0896614821591949
YFR034C	0	0	0.0895795246800731
YFR005C	0	0	0.0894977168949772
YPL053C	0	0	0.0894160583941606
YDL143W	0	0	0.089334548769371
YMR291W	0	1	0.089334548769371
YLR341W	0	0	0.0892531876138433
YNL163C	0	0	0.089171974522293
YMR319C	0	0	0.0890909090909091
YML099C	0	0	0.0890099909173479
YLR381W	0	0	0.088929219600726
YML114C	0	0	0.0888485947416138
YDR183W	0	0	0.088768115942029
YGR192C	0	0	0.0886877828054299
YCR089W	0	0	0.0886075949367089
YNL121C	0	0	0.0885275519421861
YPL028W	0	0	0.0884476534296029
YMR317W	0	1	0.0884476534296029
YKR096W	0	1	0.0884476534296029
YNL221C	0	0	0.0883678990081154
YGR128C	0	0	0.0882882882882883
YML036W	0	0	0.0882088208820882
YIL084C	0	0	0.0881294964028777
YOR373W	0	0	0.0880503144654088
YIL079C	0	0	0.0879712746858169
YLR274W	0	0	0.0878923766816144
YML006C	0	0	0.0878136200716846
YOR287C	0	0	0.0877350044762757
YBL101C	0	0	0.0876565295169946
YDR210W	0	1	0.0876565295169946
YPL266W	0	0	0.0875781948168007
YHL019C	0	0	0.0875
YNL002C	0	0	0.0874219446922391
YML074C	0	0	0.0873440285204991
YLR384C	0	0	0.0872662511130899
YBR060C	0	0	0.0871886120996441
YAL021C	0	0	0.0871111111111111
YKL062W	0	0	0.0870337477797513
YMR154C	0	0	0.0869565217391304
YDL189W	0	0	0.0868794326241135
YOR067C	0	0	0.0868024800708592
YER174C	0	0	0.0867256637168142
YKL166C	0	0	0.0866489832007073
YBL091C	0	0	0.0865724381625442
YPL203W	0	0	0.0864960282436011
YDL190C	0	0	0.0864197530864197
YKL042W	0	0	0.0863436123348018
YOL012C	0	0	0.0862676056338028
YBR164C	0	0	0.0861917326297273
YNL216W	0	0	0.086115992970123
YPR128C	0	0	0.0860403863037752
YMR003W	0	1	0.0860403863037752
YKL018W	0	0	0.0859649122807018
YHR081W	0	0	0.0858895705521472
YLR321C	0	0	0.0858143607705779
YER013W	0	0	0.0857392825896763
YGR233C	0	0	0.0856643356643357
YCR024C-A	0	0	0.085589519650655
YIL046W	0	0	0.0855148342059337
YHR172W	0	0	0.0854402789886661
YER123W	0	0	0.0853658536585366
YNL290W	0	0	0.0852915578764143
YER030W	0	0	0.0852173913043478
YCL016C	0	0	0.0851433536055604
YJL013C	0	0	0.0850694444444444
YGR089W	0	0	0.0849956634865568
YCR072C	0	0	0.0849220103986135
YGL158W	0	0	0.0848484848484849
YKR102W	0	0	0.0847750865051903
YJL006C	0	0	0.0847018150388937
YBR140C	0	0	0.0846286701208981
YCR091W	0	0	0.0845556514236411
YLR430W	0	0	0.0844827586206897
YKR024C	0	0	0.0844099913867356
YGL124C	0	0	0.0843373493975904
YDL040C	0	0	0.0842648323301806
YJL110C	0	0	0.084192439862543
YMR043W	0	0	0.0841201716738197
YER048C	0	1	0.0841201716738197
YGL008C	0	0	0.0840480274442539
YPL020C	0	0	0.0839760068551842
YNL158W	0	0	0.0839041095890411
YHR077C	0	0	0.0838323353293413
YMR048W	0	0	0.0837606837606838
YNL288W	0	0	0.0836891545687447
YGR196C	0	1	0.0836891545687447
YBL014C	0	0	0.083617747440273
YMR162C	0	0	0.0835464620630861
YPR173C	0	0	0.0834752981260647
YPL241C	0	0	0.0834042553191489
YNL307C	0	0	0.0833333333333333
YGR004W	0	0	0.0832625318606627
YLR209C	0	0	0.0831918505942275
YDR235W	0	0	0.0831212892281595
YNL136W	0	0	0.0830508474576271
YNL199C	0	0	0.0829805249788315
YOL133W	0	0	0.0829103214890017
YDL148C	0	0	0.0828402366863905
YBR081C	0	0	0.0827702702702703
YJR006W	0	0	0.0827004219409283
YKL015W	0	0	0.0826306913996627
YOR070C	0	0	0.0825610783487784
YGR224W	0	0	0.0824915824915825
YGL194C	0	0	0.0824222035323802
YMR075W	0	0	0.0823529411764706
YBL052C	0	0	0.0822837951301427
YGL097W	0	0	0.0822147651006711
YNL291C	0	0	0.0821458507963118
YNL222W	0	0	0.0820770519262982
YJL087C	0	0	0.0820083682008368
YLR067C	0	0	0.0819397993311037
YCL034W	0	0	0.0818713450292398
YPL065W	0	0	0.0818030050083473
YHL002W	0	0	0.0817347789824854
YKL176C	0	0	0.0816666666666667
YDL033C	0	0	0.0815986677768526
YBR267W	0	0	0.0815307820299501
YLL003W	0	0	0.0814630091438071
YDR515W	0	0	0.0813953488372093
YDR463W	0	0	0.0813278008298755
YDR039C	0	0	0.0812603648424544
YBR071W	0	1	0.0812603648424544
YBR289W	0	0	0.0811930405965203
YJL197W	0	1	0.0811930405965203
YDR011W	0	0	0.0811258278145695
YML124C	0	0	0.0810587262200165
YOR075W	0	0	0.0809917355371901
YLR223C	0	0	0.0809248554913295
YJL090C	0	0	0.0808580858085809
YKR081C	0	0	0.0807914262159934
YJL192C	0	0	0.0807248764415156
YOR033C	0	0	0.0806584362139918
YLR407W	0	1	0.0806584362139918
YJL080C	0	0	0.0805921052631579
YLL014W	0	1	0.0805921052631579
YOR327C	0	0	0.0805258833196385
YER003C	0	0	0.0804597701149425
YDL213C	0	0	0.0803937653814602
YML093W	0	0	0.080327868852459
YLR263W	0	0	0.0802620802620803
YEL036C	0	0	0.0801963993453355
YPL152W	0	0	0.080130825838103
YCR081W	0	0	0.0800653594771242
YLR189C	0	0	0.08
YDR038C	0	0	0.0799347471451876
YOR252W	0	1	0.0799347471451876
YOR085W	0	0	0.0798696006519967
YDR395W	0	0	0.0798045602605863
YOR349W	0	0	0.0797396257119609
YCL055W	0	0	0.0796747967479675
YLL006W	0	0	0.0796100731112916
YPR086W	0	0	0.0795454545454545
YAL011W	0	0	0.0794809407948094
YMR304W	0	0	0.0794165316045381
YLR222C	0	0	0.0793522267206478
YNL027W	0	0	0.0792880258899676
YPL022W	0	0	0.0792239288601455
YDL055C	0	0	0.0791599353796446
YGL240W	0	0	0.0790960451977401
YKL075C	0	0	0.0790322580645161
YNL030W	0	0	0.0789685737308622
YDR261C	0	0	0.0789049919484702
YNL123W	0	0	0.0788415124698311
YLR320W	0	0	0.0787781350482315
YDL150W	0	0	0.078714859437751
YDL006W	0	0	0.0786516853932584
YGR204W	0	0	0.078588612670409
YDR080W	0	0	0.078525641025641
YJL130C	0	0	0.0784627702161729
YER145C	0	0	0.0784
YGL105W	0	0	0.0783373301358913
YJR033C	0	0	0.0782747603833866
YLL049W	0	1	0.0782747603833866
YHR178W	0	0	0.0782122905027933
YBR077C	0	0	0.0781499202551834
YOL095C	0	0	0.0780876494023904
YGR083C	0	0	0.0780254777070064
YMR219W	0	0	0.0779634049323787
YBL046W	0	0	0.0779014308426073
YDR182W	0	0	0.0778395552025417
YNR056C	0	0	0.0777777777777778
YFL009W	0	0	0.077716098334655
YOR336W	0	0	0.0776545166402536
YGL022W	0	0	0.0775930324623911
YNL075W	0	0	0.0775316455696203
YMR093W	0	0	0.0774703557312253
YNL227C	0	0	0.0774091627172196
YDR034C	0	0	0.0773480662983425
YLR186W	0	0	0.0772870662460568
YDL231C	0	0	0.0772261623325453
YOR069W	0	0	0.0771653543307087
YMR301C	0	0	0.0771046420141621
YBR281C	0	0	0.0770440251572327
YBR131W	0	0	0.0769835035349568
YCR073C	0	0	0.0769230769230769
YFL048C	0	0	0.0768627450980392
YOR257W	0	0	0.0768025078369906
YLR409C	0	0	0.076742364917776
YMR049C	0	0	0.0766823161189358
YGR103W	0	0	0.0766223612197029
YKL051W	0	0	0.0765625
YLL039C	0	0	0.0765027322404372
YBL011W	0	0	0.0764430577223089
YHR148W	0	0	0.0763834762275916
YNL164C	0	0	0.0763239875389408
YLR088W	0	0	0.0762645914396887
YGR056W	0	0	0.0762052877138414
YOL103W	0	0	0.0761460761460761
YJL014W	0	0	0.0760869565217391
YBL028C	0	0	0.0760279286268425
YBL063W	0	0	0.075968992248062
YDR302W	0	0	0.0759101471727343
YOR290C	0	0	0.0758513931888545
YER014W	0	0	0.0757927300850735
YNR054C	0	0	0.0757341576506955
YPL016W	0	0	0.0756756756756757
YNL247W	0	0	0.0756172839506173
YDL236W	0	0	0.0755589822667695
YGL197W	0	0	0.0755007704160247
YPR162C	0	0	0.0754426481909161
YJL209W	0	0	0.0753846153846154
YNL021W	0	0	0.0753266717909301
YMR149W	0	0	0.0752688172043011
YDR372C	0	0	0.0752110514198005
YGL200C	0	0	0.0751533742331288
YIL137C	0	1	0.0751533742331288
YDR449C	0	0	0.075095785440613
YGL180W	0	0	0.0750382848392037
YDR390C	0	0	0.0749808722264728
YDR071C	0	0	0.0749432248296745
YBR135W	0	0	0.0749432248296745
YDR489W	0	0	0.0749432248296745
YLL001W	0	0	0.0749432248296745
YMR270C	0	0	0.0749432248296745
YLR106C	0	0	0.0749432248296745
YDR410C	0	0	0.0749432248296745
YLL031C	0	0	0.0749432248296745
YMR186W	0	0	0.0749432248296745
YNL142W	0	0	0.0749432248296745
YDR099W	0	0	0.0749432248296745
YNL225C	0	0	0.0749432248296745
YKR002W	0	0	0.0749432248296745
YGL174W	1	0	0.0749432248296745
YMR285C	0	0	0.0748865355521936
YML104C	0	0	0.0748299319727891
YDL160C	0	0	0.074773413897281
YMR220W	0	0	0.0747169811320755
YFL001W	0	0	0.0746606334841629
YGR240C	0	0	0.0746043707611153
YOR204W	0	0	0.0745481927710843
YLL040C	0	0	0.0744920993227991
YDL122W	0	0	0.0744360902255639
YNL053W	0	0	0.0743801652892562
YJL042W	0	0	0.0743243243243243
YMR238W	0	0	0.0742685671417855
YOL130W	0	0	0.0742128935532234
YOR078W	0	0	0.0741573033707865
YLR455W	0	0	0.0741017964071856
YML011C	0	0	0.0740463724756918
YDL178W	0	0	0.0739910313901345
YNL212W	0	1	0.0739910313901345
YGR108W	0	0	0.0739357729648992
YLR397C	0	0	0.0738805970149254
YLL048C	0	0	0.0738255033557047
YDL099W	0	0	0.0737704918032787
YIL158W	0	1	0.0737704918032787
YDR416W	0	0	0.0737155621742368
YBR218C	0	0	0.0736607142857143
YOR207C	0	0	0.0736059479553903
YPL181W	0	0	0.0735512630014859
YOL063C	0	0	0.0734966592427617
YBL004W	0	0	0.0734421364985163
YNL072W	0	0	0.0733876945885841
YMR227C	0	0	0.0733333333333333
YOR265W	0	0	0.073279052553664
YPR040W	0	0	0.0732248520710059
YPL194W	0	0	0.0731707317073171
YKL197C	0	0	0.0731166912850812
YKL014C	0	0	0.0730627306273063
YKL073W	0	0	0.0730088495575221
YGL028C	0	0	0.0729550478997789
YER033C	0	1	0.0729550478997789
YNR043W	0	0	0.0729013254786451
YML057W	0	0	0.0728476821192053
YKR042W	0	0	0.0727941176470588
YGL225W	0	0	0.0727406318883174
YMR054W	0	0	0.0726872246696035
YJL168C	0	0	0.0726338958180484
YER171W	0	0	0.0725806451612903
YPL023C	0	0	0.0725274725274725
YIL063C	0	0	0.0724743777452416
YPL146C	0	0	0.0724213606437454
YPR135W	0	0	0.0723684210526316
YGL213C	0	0	0.0723155588020453
YAL031C	0	0	0.0722627737226277
YOR197W	0	0	0.0722100656455142
YLR026C	0	0	0.0721574344023324
YOR266W	0	0	0.0721048798252003
YOR219C	0	0	0.0720524017467249
YPR108W	0	0	0.072
YOL011W	0	0	0.0719476744186047
YCR044C	0	0	0.0718954248366013
YPL008W	0	0	0.0718432510885341
YMR012W	0	0	0.0717911530094271
YOR259C	0	0	0.0717391304347826
YPR111W	0	0	0.0716871832005793
YOL023W	0	0	0.0716353111432706
YAL023C	0	0	0.0715835140997831
YIL007C	0	0	0.0715317919075144
YOR351C	0	0	0.0714801444043321
YHR042W	0	0	0.0714285714285714
YHR027C	0	0	0.0713770728190339
YMR044W	0	0	0.0713256484149856
YNR044W	0	0	0.0712742980561555
YGR157W	0	0	0.0712230215827338
YML061C	0	0	0.0711718188353702
YPR056W	0	0	0.0711206896551724
YPL125W	0	0	0.0710696338837042
YKL168C	0	1	0.0710696338837042
YKL022C	0	0	0.0710186513629842
YKL012W	0	0	0.0709677419354839
YJL112W	0	0	0.0709169054441261
YIL085C	0	0	0.0708661417322835
YMR313C	0	0	0.0708154506437768
YER020W	0	0	0.0707648320228735
YDR532C	0	0	0.0707142857142857
YNL194C	0	0	0.0706638115631692
YDR497C	0	0	0.0706134094151213
YDR068W	0	1	0.0706134094151213
YOL051W	0	0	0.0705630791161796
YDL045C	0	0	0.0705128205128205
YLR024C	0	0	0.0704626334519573
YFR002W	0	0	0.0704125177809388
YGL253W	0	0	0.070362473347548
YPR164W	0	0	0.0703125
YNL264C	0	0	0.0702625975869411
YHR040W	0	0	0.0702127659574468
YPR031W	0	0	0.0701754385964912
YDL087C	0	0	0.0701754385964912
YGR162W	0	0	0.0701754385964912
YKR056W	0	0	0.0701754385964912
YIL030C	0	0	0.0701754385964912
YDR200C	0	0	0.0701754385964912
YNL201C	0	0	0.0701754385964912
YER082C	0	0	0.0701754385964912
YPR024W	0	0	0.0701754385964912
YMR205C	0	0	0.0701754385964912
YOR359W	0	0	0.0701754385964912
YDR206W	0	0	0.0701754385964912
YJL127C	0	0	0.0701754385964912
YML127W	0	0	0.0701754385964912
YAR042W	1	0	0.0701754385964912
YJL156C	0	0	0.0701262272089762
YBR007C	0	1	0.0701262272089762
YLR208W	0	0	0.0700770847932726
YKL213C	0	0	0.0700280112044818
YBR078W	0	0	0.0699790062981106
YNL176C	0	1	0.0699790062981106
YML116W	0	0	0.0699300699300699
YDL012C	0	1	0.0699300699300699
YGR216C	0	0	0.0698812019566737
YGL212W	0	0	0.0698324022346369
YHR169W	0	0	0.0697836706210747
YNR024W	0	1	0.0697836706210747
YMR287C	0	0	0.0697350069735007
YOR081C	0	0	0.0696864111498258
YDR292C	0	0	0.0696378830083565
YOR115C	0	0	0.069589422407794
YMR138W	0	0	0.0695410292072323
YPR125W	0	0	0.0694927032661571
YJL140W	0	0	0.0694444444444444
YMR119W	0	0	0.0693962526023595
YLR427W	0	0	0.0693481276005548
YOR156C	0	0	0.0693000693000693
YLL035W	0	0	0.0692520775623269
YDR297W	0	0	0.069204152249135
YJL091C	0	0	0.0691562932226833
YPL009C	0	1	0.0691562932226833
YGL060W	0	1	0.0691562932226833
YDL008W	0	0	0.0691085003455425
YLR401C	0	0	0.069060773480663
YGL210W	0	0	0.0690131124913734
YOR048C	0	0	0.0689655172413793
YGL122C	0	0	0.0689179875947622
YML098W	0	0	0.068870523415978
YNL256W	0	0	0.0688231245698555
YPL011C	0	0	0.0687757909215956
YPL043W	0	0	0.0687285223367698
YDL157C	0	1	0.0687285223367698
YEL034W	0	0	0.0686813186813187
YLR065C	0	1	0.0686813186813187
YDR363W-A	0	0	0.0686341798215511
YJL123C	0	1	0.0686341798215511
YDR452W	0	0	0.0685871056241427
YLR181C	0	0	0.0685400959561343
YNL003C	0	0	0.0684931506849315
YLL034C	0	0	0.0684462696783025
YDR085C	0	0	0.0683994528043776
YPL179W	0	0	0.0683526999316473
YDR295C	0	0	0.0683060109289618
YDR090C	0	1	0.0683060109289618
YKL160W	0	0	0.068259385665529
YDL025C	0	1	0.068259385665529
YCL057W	0	0	0.0682128240109141
YHL027W	0	0	0.0681663258350375
YDR147W	0	0	0.0681198910081744
YGL108C	0	1	0.0681198910081744
YJL139C	0	0	0.068073519400953
YGR184C	0	0	0.0680272108843537
YML014W	0	0	0.0679809653297077
YBL029C-A	0	1	0.0679809653297077
YPL029W	0	0	0.0679347826086956
YMR177W	0	0	0.0678886625933469
YGL232W	0	0	0.067842605156038
YNL323W	0	0	0.0677966101694915
YPR022C	0	1	0.0677966101694915
YBR121C	0	0	0.0677506775067751
YDL065C	0	0	0.0677048070412999
YDR196C	0	0	0.06765899864682
YAR003W	0	0	0.0676132521974307
YDL077C	0	0	0.0675675675675676
YGL099W	0	0	0.0675219446320054
YMR309C	0	0	0.0674763832658569
YLR413W	0	1	0.0674763832658569
YKL122C	0	0	0.0674308833445718
YIR004W	0	0	0.0673854447439353
YNL107W	0	0	0.0673400673400673
YGL110C	0	1	0.0673400673400673
YDR098C	0	0	0.0672947510094213
YPR073C	0	0	0.0672494956287828
YML046W	0	0	0.0672043010752688
YMR153W	0	0	0.0671591672263264
YDL090C	0	0	0.0671140939597315
YDL167C	0	0	0.0670690811535882
YGL014W	0	0	0.0670241286863271
YGL208W	0	0	0.0669792364367046
YMR207C	0	0	0.0669344042838019
YPL063W	0	0	0.0668896321070234
YIL076W	0	0	0.0668449197860963
YDR472W	0	0	0.0668002672010688
YKL152C	0	0	0.0667556742323097
YMR065W	0	0	0.066711140760507
YPR155C	0	0	0.0666666666666667
YDR490C	0	0	0.0666222518321119
YGR278W	0	0	0.066577896138482
YMR080C	0	0	0.0665335994677312
YKL178C	0	0	0.0664893617021277
YDR084C	0	0	0.0664451827242525
YMR145C	0	0	0.0664010624169987
YML091C	0	0	0.06635700066357
YAL032C	0	0	0.0663129973474801
YNR052C	0	0	0.0662690523525514
YHR133C	0	0	0.0662251655629139
YKR089C	0	0	0.0661813368630046
YKL210W	0	0	0.0661375661375661
YGR210C	0	1	0.0661375661375661
YJR042W	0	0	0.0660938532716457
YDR144C	0	0	0.0660501981505945
YOR091W	0	0	0.066006600660066
YBL054W	0	0	0.0659630606860158
YGL025C	0	0	0.0659195781147001
YGL071W	0	0	0.0658761528326746
YGL073W	0	0	0.0658327847267939
YJL167W	0	0	0.0657894736842105
YDR384C	0	0	0.0657462195923734
YOR267C	0	0	0.0657030223390276
YBR158W	0	0	0.0656598818122127
YML113W	0	0	0.0656167979002625
YOR211C	0	0	0.0655737704918033
YDR128W	0	1	0.0655737704918033
YGR121C	0	0	0.0655307994757536
YLR196W	0	0	0.0654878847413229
YHR036W	0	0	0.0654450261780105
YLL011W	0	0	0.065402223675605
YIL033C	0	0	0.065359477124183
YGR179C	0	0	0.0653167864141084
YMR202W	0	0	0.0652741514360313
YML012W	0	0	0.0652315720808871
YBR283C	0	0	0.0651890482398957
YLL002W	0	0	0.0651465798045603
YLR301W	0	0	0.0651041666666667
YOR249C	0	0	0.0650618087182824
YOR138C	0	0	0.0650195058517555
YPL265W	0	0	0.0649772579597141
YHR090C	0	0	0.0649350649350649
YGR172C	0	0	0.0648929266709929
YHR154W	0	0	0.0648508430609598
YOR113W	0	0	0.0648088139987038
YDR034W-B	0	1	0.0648088139987038
YBL079W	0	0	0.0647668393782383
YBL005W	0	0	0.0647249190938511
YNL279W	0	0	0.0646830530401035
YDR243C	0	0	0.0646412411118294
YPL110C	0	0	0.0645994832041344
YDL212W	0	0	0.0645577792123951
YOR176W	0	0	0.0645161290322581
YOL069W	0	0	0.0644745325596389
YDR108W	0	0	0.0644329896907216
YLR019W	0	0	0.0643915003219575
YPL122C	0	0	0.0643500643500644
YGR013W	0	0	0.0643086816720257
YDR072C	0	0	0.06426735218509
YMR165C	0	0	0.0642260757867694
YHR120W	0	0	0.0641848523748395
YLR172C	0	0	0.064143681847338
YDR359C	0	0	0.0641025641025641
YPR070W	0	0	0.0640614990390775
YAL038W	0	0	0.0640204865556978
YLR380W	0	0	0.0639795265515035
YML008C	0	0	0.0639386189258312
YCL059C	0	0	0.0638977635782748
YOR317W	0	0	0.0638569604086845
YBR002C	0	0	0.0638162093171666
YGL032C	0	0	0.0637755102040816
YHR216W	0	0	0.0637348629700446
YAL027W	0	1	0.0637348629700446
YMR269W	0	0	0.0636942675159236
YKL035W	0	0	0.063653723742839
YLR382C	0	0	0.0636132315521628
YDR191W	0	0	0.0635727908455181
YOR337W	0	0	0.0635324015247776
YEL017C-A	0	0	0.0634920634920635
YBR142W	0	0	0.0634517766497462
YLL019C	0	0	0.0634115409004439
YDR527W	0	0	0.0633713561470216
YHR031C	0	0	0.0633312222925903
YGL070C	0	0	0.0632911392405063
YDR528W	0	0	0.0632511068943706
YLL036C	0	0	0.0632111251580278
YCL052C	0	0	0.0631711939355654
YKL149C	0	0	0.0631313131313131
YIL014W	0	0	0.0630914826498423
YER113C	0	1	0.0630914826498423
YDR138W	0	0	0.0630517023959647
YML029W	0	0	0.0630119722747322
YGR117C	0	1	0.0630119722747322
YOR244W	0	0	0.0629722921914358
YDL060W	0	0	0.0629326620516048
YLR328W	0	0	0.0628930817610063
YDR392W	0	0	0.0628535512256442
YKR036C	0	0	0.0628140703517588
YLR240W	0	0	0.0627746390458255
YMR208W	0	0	0.0627352572145546
YLR286C	0	0	0.0626959247648903
YAL001C	0	0	0.06265664160401
YMR104C	0	0	0.0626174076393237
YEL025C	0	1	0.0626174076393237
YML080W	0	0	0.0625782227784731
YPL132W	0	0	0.0625390869293308
YMR306W	0	0	0.0625386996904025
YFR027W	0	0	0.0625386996904025
YNL048W	0	0	0.0625386996904025
YDL064W	0	0	0.0625386996904025
YLR424W	0	0	0.0625386996904025
YLR197W	0	0	0.0625386996904025
YML047C	0	0	0.0625386996904025
YOR357C	0	0	0.0625386996904025
YJR151C	0	1	0.0625386996904025
YPL176C	0	0	0.0625386996904025
YGL035C	0	0	0.0625386996904025
YLR368W	0	0	0.0625386996904025
YOL054W	0	0	0.0625386996904025
YLR120C	0	0	0.0625386996904025
YJR003C	0	0	0.0625386996904025
YIR015W	0	0	0.0625386996904025
YDR184C	1	0	0.0625386996904025
YGL159W	0	1	0.0625386996904025
YKL074C	0	0	0.0625
YPR106W	0	1	0.0625
YOR213C	0	0	0.0624613481756339
YMR117C	0	0	0.0624227441285538
YDL079C	0	0	0.0623841877702285
YOL132W	0	0	0.0623456790123457
YGR245C	0	0	0.0623072177668106
YBL086C	0	1	0.0623072177668106
YDR219C	0	0	0.062268803945746
YDL017W	0	0	0.0622304374614911
YLR102C	0	0	0.062192118226601
YKL161C	0	1	0.062192118226601
YBR058C	0	0	0.0621538461538462
YDR358W	0	0	0.0621156211562116
YOR283W	0	1	0.0621156211562116
YHR072W	0	0	0.0620774431468961
YLR260W	0	0	0.062039312039312
YER094C	0	0	0.0620012277470841
YLR133W	0	0	0.0619631901840491
YIR005W	0	0	0.0619251992642551
YJR132W	0	0	0.0618872549019608
YCL050C	0	0	0.061849357011635
YMR176W	0	0	0.0618115055079559
YLR256W	0	0	0.0617737003058104
YER002W	0	0	0.0617359413202934
YNL251C	0	0	0.0616982284667074
YDR207C	0	0	0.0616605616605617
YEL032W	0	0	0.0616229408175717
YLR292C	0	0	0.0615853658536585
YPL001W	0	0	0.0615478366849482
YNL145W	0	0	0.061510353227771
YGL016W	0	0	0.061472915398661
YJR143C	0	0	0.0614355231143552
YCL051W	0	0	0.0613981762917933
YPR186C	0	0	0.0613608748481166
YJL222W	0	0	0.0613236187006679
YMR240C	0	0	0.0612864077669903
YOR030W	0	0	0.0612492419648272
YDR363W	0	0	0.0612121212121212
YER005W	0	0	0.0611750454270139
YDR089W	0	0	0.061138014527845
YLR363C	0	0	0.0611010284331518
YDL192W	0	0	0.0610640870616687
YER068W	0	0	0.0610271903323263
YNL152W	0	1	0.0610271903323263
YDR279W	0	0	0.0609903381642512
YNL313C	0	0	0.0609535304767652
YNL103W	0	0	0.0609167671893848
YLR393W	0	0	0.0608800482218204
YPL093W	0	0	0.0608433734939759
YNL169C	0	0	0.0608067429259482
YOR361C	0	0	0.0607701564380265
YGR003W	0	0	0.0607336139506915
YLL054C	0	1	0.0607336139506915
YIR022W	0	0	0.0606971153846154
YCR014C	0	0	0.0606606606606607
YNL316C	0	0	0.06062424969988
YDL207W	0	0	0.0605878824235153
YOL018C	0	0	0.0605515587529976
YFR010W	0	0	0.0605152786099461
YGR138C	0	0	0.0604790419161677
YOR313C	0	0	0.0604428485936565
YLR043C	0	0	0.0604066985645933
YJR131W	0	0	0.0603705917513449
YMR234W	0	0	0.0603345280764636
YBR255W	0	1	0.0603345280764636
YPR025C	0	0	0.0602985074626866
YJL208C	0	0	0.0602625298329356
YNL065W	0	0	0.060226595110316
YBR068C	0	0	0.0601907032181168
YKL140W	0	0	0.0601548540798094
YGR140W	0	0	0.0601190476190476
YGR267C	0	0	0.0600832837596669
YAL002W	0	0	0.0600475624256837
YBR172C	0	0	0.0600118835412953
YHR204W	0	0	0.0599762470308789
YER059W	0	0	0.0599406528189911
YPR190C	0	0	0.0599051008303677
YLR440C	0	0	0.0598695909899229
YKL165C	0	0	0.0598341232227488
YDR088C	0	0	0.0597986974541149
YKL103C	0	0	0.0597633136094675
YHR167W	0	0	0.0597279716144293
YNL204C	0	0	0.0596926713947991
YBL103C	0	0	0.0596574128765505
YLR145W	0	0	0.0596221959858323
YBL008W	0	0	0.0595870206489676
YDR047W	0	0	0.0595518867924528
YHR070W	0	0	0.0595167943429582
YIL145C	0	0	0.0594817432273263
YPL254W	0	0	0.0594467333725721
YDR385W	0	0	0.0594117647058824
YJL069C	0	0	0.0593768371546149
YHL028W	0	0	0.0593419506462985
YHR069C	0	0	0.0593071051086318
YML082W	0	0	0.0592723004694836
YPL213W	0	0	0.0592375366568915
YPL129W	0	0	0.0592028135990621
YOR362C	0	0	0.0591681312243702
YBR166C	0	0	0.0591334894613583
YJL111W	0	0	0.0590988882387361
YFL018C	0	0	0.0590643274853801
YNL062C	0	0	0.0590298071303331
YHL020C	0	0	0.0589953271028037
YER100W	0	0	0.0589608873321658
YJL051W	0	1	0.0589608873321658
YDL214C	0	0	0.058926487747958
YNL004W	0	0	0.0588921282798834
YCR028C	0	0	0.0588578088578089
YIL150C	0	0	0.0588235294117647
YMR167W	0	0	0.0587892898719441
YBR231C	0	0	0.0587550901687027
YIL096C	0	0	0.0587209302325581
YGL083W	0	1	0.0587209302325581
YDR205W	0	0	0.0586868099941894
YOR023C	0	0	0.0586527293844367
YDL031W	0	0	0.0586186883343006
YOL009C	0	0	0.058584686774942
YGR276C	0	0	0.0585507246376812
YOR110W	0	0	0.0585168018539977
YOR161C	0	1	0.0585168018539977
YDR436W	0	0	0.0584829183555298
YDR172W	0	0	0.0584490740740741
YNR012W	0	0	0.0584152689415847
YGL252C	0	0	0.0583815028901734
YGL029W	0	0	0.0583477758521086
YPL268W	0	0	0.0583140877598152
YMR275C	0	0	0.0582804385458742
YOR261C	0	0	0.0582468281430219
YHR200W	0	0	0.0582132564841499
YDR127W	0	0	0.0581797235023041
YJL125C	0	0	0.0581462291306851
YBR016W	0	0	0.0581127733026467
YJR041C	0	0	0.0580793559516964
YDL223C	0	0	0.0580459770114943
YNL282W	0	0	0.058012636415853
YBR066C	0	0	0.0579793340987371
YOR133W	0	0	0.0579460699942628
YIL169C	0	1	0.0579460699942628
YJL010C	0	0	0.0579128440366972
YBR118W	0	0	0.0578796561604585
YPL156C	0	0	0.0578465063001146
YMR060C	0	0	0.0578133943903835
YNR015W	0	0	0.0577803203661327
YLR228C	0	0	0.0577472841623785
YDL014W	0	0	0.0577142857142857
YNL202W	0	0	0.0576813249571673
YLR094C	0	0	0.057648401826484
YPR179C	0	0	0.0576155162578437
YOL049W	0	0	0.0575826681870011
YKL049C	0	0	0.0575498575498576
YOL148C	0	0	0.0575170842824601
YKL005C	0	0	0.0574843483210017
YMR113W	0	0	0.0574516496018202
YGL044C	0	0	0.0574189880613985
YER007W	0	0	0.0573863636363636
YGL141W	0	0	0.0573537762634867
YJR093C	0	0	0.0573212258796822
YNL071W	0	0	0.0572887124220079
YBR274W	0	0	0.0572562358276644
YJL170C	0	0	0.0572237960339943
YER040W	0	0	0.0571913929784824
YHR028C	0	0	0.057159026598755
YGR252W	0	0	0.0571266968325792
YLL012W	0	0	0.0570944036178632
YPL041C	0	0	0.0570621468926554
YPL175W	0	0	0.057029926595144
YDL165W	0	0	0.0569977426636569
YEL053C	0	0	0.056965595036661
YOR243C	0	0	0.0569334836527621
YMR033W	0	0	0.0569014084507042
YDL100C	0	0	0.0568693693693694
YGR175C	0	0	0.0568561872909699
YMR290C	0	0	0.0568561872909699
YHR079C-A	0	0	0.0568561872909699
YGL026C	0	0	0.0568561872909699
YIL061C	0	0	0.0568561872909699
YCL011C	0	0	0.0568561872909699
YML021C	0	0	0.0568561872909699
YHL034C	0	0	0.0568561872909699
YEL018W	0	0	0.0568561872909699
YCR035C	0	0	0.0568561872909699
YDR365C	0	0	0.0568561872909699
YJL008C	0	0	0.0568561872909699
YNR046W	0	0	0.0568561872909699
YGR044C	0	0	0.0568561872909699
YDL227C	0	0	0.0568561872909699
YLR265C	0	0	0.0568561872909699
YDR419W	0	0	0.0568561872909699
YMR014W	1	0	0.0568561872909699
YPL233W	0	0	0.0568245125348189
YNL008C	0	0	0.0567928730512249
YMR190C	0	0	0.0567612687813022
YGL257C	0	0	0.0567296996662959
YPR178W	0	0	0.056698165647582
YNL045W	0	0	0.0566666666666667
YGL085W	0	1	0.0566666666666667
YKL017C	0	0	0.056635202665186
YOR308C	0	0	0.0566037735849057
YPL215W	0	0	0.0565723793677205
YDL166C	0	0	0.0565410199556541
YIL142W	0	0	0.0565096952908587
YMR300C	0	0	0.0564784053156146
YKR062W	0	0	0.0564471499723298
YPR021C	0	0	0.0564159292035398
YER107C	0	0	0.0563991323210412
YLR018C	0	0	0.0563991323210412
YLR117C	0	0	0.0563991323210412
YMR314W	0	0	0.0563991323210412
YPL160W	0	0	0.0563991323210412
YPL192C	0	0	0.0563991323210412
YLR435W	0	0	0.0563991323210412
YLR369W	0	0	0.0563991323210412
YOR274W	0	0	0.0563991323210412
YNL124W	0	0	0.0563991323210412
YJL186W	0	0	0.0563991323210412
YMR011W	0	0	0.0563991323210412
YNL099C	0	0	0.0563991323210412
YDR165W	0	0	0.0563991323210412
YOL010W	0	0	0.0563991323210412
YGR002C	0	0	0.0563991323210412
YDR343C	0	0	0.0563991323210412
YLR238W	0	0	0.0563991323210412
YLR135W	0	0	0.0563991323210412
YDR483W	0	0	0.0563991323210412
YLR014C	0	0	0.0563991323210412
YJR141W	0	0	0.0563991323210412
YDR130C	0	0	0.0563991323210412
YHR121W	0	0	0.0563991323210412
YEL029C	1	0	0.0563991323210412
YDR517W	0	0	0.0563991323210412
YDR221W	0	0	0.0563991323210412
YKR092C	0	0	0.0563991323210412
YLR188W	0	0	0.0563991323210412
YDR263C	0	0	0.0563991323210412
YOR143C	0	0	0.0563991323210412
YOR209C	0	0	0.0563991323210412
YNL148C	0	0	0.0563991323210412
YDR524C	0	0	0.0563991323210412
YNL292W	0	0	0.0563991323210412
YNR027W	1	0	0.0563991323210412
YBR179C	0	0	0.0563685636856369
YGL245W	0	0	0.0563380281690141
YIL039W	0	0	0.0563075257173795
YOR066W	0	1	0.0563075257173795
YBR238C	0	0	0.0562770562770563
YOR270C	0	0	0.0562466197944835
YOR358W	0	0	0.0562162162162162
YPL036W	0	0	0.0561858454889249
YBR247C	0	0	0.0561555075593952
YHR143W	0	0	0.0561252023745278
YAL043C	0	0	0.0560949298813377
YNR032W	0	0	0.0560646900269542
YKL011C	0	0	0.0560344827586207
YER075C	0	0	0.0560043080236941
YOR101W	0	0	0.0559741657696448
YKR014C	0	0	0.0559440559440559
YKR060W	0	0	0.0559139784946237
YFL031W	0	0	0.0558839333691564
YML013W	0	0	0.0558539205155747
YHR011W	0	0	0.0558239398819109
YGL045W	0	0	0.055793991416309
YLR015W	0	0	0.0557640750670241
YHR002W	0	0	0.0557341907824223
YBL056W	0	0	0.0557043385109802
YOR104W	0	1	0.0557043385109802
YOR172W	0	0	0.0556745182012848
YLR051C	0	0	0.0556447298020332
YGL172W	0	0	0.0556149732620321
YNR039C	0	0	0.0555852485301978
YOR168W	0	0	0.0555555555555556
YOR215C	0	1	0.0555555555555556
YDL013W	0	0	0.0555258942872397
YBR248C	0	0	0.0554962646744931
YDL153C	0	0	0.0554666666666667
YJL133W	0	0	0.0554371002132196
YDL044C	0	0	0.0554075652637187
YGL064C	0	0	0.0553780617678381
YGL112C	0	0	0.0553485896753592
YER115C	0	0	0.0553191489361702
YER049W	0	0	0.0552897395002658
YLR347C	0	0	0.0552603613177471
YKL125W	0	0	0.055231014338821
YPR110C	0	0	0.0552016985138004
YNL141W	0	0	0.0551724137931034
YGL178W	0	0	0.0551431601272534
YBR175W	0	0	0.0551139374668786
[truncated: 3,790 more rows]
