# Supplementary material for: Computationally Driven, Quantitative Experiments Discover Genes Required for Mitochondrial Biogenesis
Source: PLoS Genet. 2009 Mar 20;5(3):e1000407. doi: 10.1371/journal.pgen.1000407 (PMC2648979; doi:10.1371/journal.pgen.1000407)
Supplement: Dataset S2 — Top 100 novel ensemble predictions for additional yeast biological processes. A zip file containing 387 tab-delimited text files of the ensemble predictions for the indicated Gene Ontology Biological Process Term. (21.70 MB GZ) [file pgen.1000407.s013.gz › GO_0007166.txt]

ORF	AnnotatedToTerm?	Uncharacterized_04152007?	Precision
YOR212W	1	0	1.0
YLR006C	1	0	1.0
YHR005C	1	0	1.0
YJL128C	1	0	1.0
YLR362W	1	0	1.0
YBL016W	1	0	1.0
YDR103W	1	0	1.0
YHR084W	0	0	0.875
YCL027W	0	0	0.777777777777778
YFL026W	0	0	0.727272727272727
YLR113W	1	0	0.727272727272727
YDR309C	0	0	0.666666666666667
YLR452C	0	0	0.625
YNR044W	0	0	0.625
YJL157C	1	0	0.625
YHL007C	1	0	0.625
YFL027C	0	0	0.588235294117647
YMR232W	0	0	0.555555555555556
YGL032C	0	0	0.526315789473684
YNL279W	0	0	0.5
YIL015W	0	0	0.5
YOR208W	1	0	0.5
YGR092W	0	0	0.478260869565217
YJL170C	0	0	0.458333333333333
YBR083W	0	0	0.456521739130435
YNL298W	0	0	0.456521739130435
YCL055W	0	0	0.456521739130435
YDL006W	1	0	0.456521739130435
YKL189W	0	0	0.456521739130435
YKL209C	0	0	0.456521739130435
YNR031C	1	0	0.456521739130435
YHR030C	0	0	0.456521739130435
YIL037C	0	0	0.456521739130435
YDR264C	1	0	0.456521739130435
YML047C	0	0	0.456521739130435
YBR040W	0	0	0.456521739130435
YIL147C	1	0	0.456521739130435
YBR200W	0	0	0.456521739130435
YDL159W	1	0	0.456521739130435
YNL145W	1	0	0.456521739130435
YGR040W	0	0	0.456521739130435
YAL041W	1	0	0.456521739130435
YMR065W	0	0	0.456521739130435
YLR248W	1	0	0.456521739130435
YJL005W	1	0	0.456521739130435
YDR461W	1	0	0.456521739130435
YCR089W	0	0	0.446808510638298
YDR410C	0	0	0.440677966101695
YPL156C	0	0	0.440677966101695
YDR477W	0	0	0.440677966101695
YER118C	1	0	0.440677966101695
YAL040C	0	0	0.440677966101695
YDL235C	1	0	0.440677966101695
YHR082C	0	0	0.440677966101695
YDR162C	0	0	0.440677966101695
YNL271C	1	0	0.440677966101695
YPR161C	0	0	0.440677966101695
YLR229C	1	0	0.440677966101695
YOR127W	1	0	0.440677966101695
YJL141C	0	0	0.4375
YJR004C	0	0	0.4375
YCL032W	1	0	0.4375
YHR152W	0	0	0.4375
YNL098C	1	0	0.4375
YDR125C	0	0	0.430769230769231
YBR160W	0	0	0.426470588235294
YFL047W	0	0	0.426470588235294
YDR379W	1	0	0.426470588235294
YJL095W	0	0	0.420289855072464
YKL126W	0	0	0.414285714285714
YLR042C	0	1	0.414285714285714
YDL127W	0	0	0.408450704225352
YAR019C	0	0	0.402777777777778
YER129W	0	0	0.397260273972603
YNL293W	0	0	0.391891891891892
YKL104C	0	0	0.386666666666667
YDR251W	0	0	0.381578947368421
YLR403W	0	0	0.376623376623377
YDR335W	0	0	0.371794871794872
YDR122W	0	0	0.37037037037037
YNL020C	0	0	0.37037037037037
YBR140C	1	0	0.37037037037037
YBL105C	0	0	0.369047619047619
YPL256C	0	0	0.369047619047619
YKL178C	1	0	0.369047619047619
YNL183C	0	0	0.364705882352941
YGL233W	0	0	0.36046511627907
YPL203W	0	0	0.35632183908046
YML046W	0	0	0.352272727272727
YBL061C	0	0	0.348314606741573
YDL230W	0	0	0.344444444444444
YPR122W	0	0	0.340659340659341
YIL095W	0	0	0.33695652173913
YJL164C	0	0	0.333333333333333
YHR205W	0	0	0.329787234042553
YNL161W	0	0	0.326315789473684
YLR330W	0	0	0.322916666666667
YDR283C	0	0	0.319587628865979
YDR507C	0	0	0.316326530612245
YER020W	0	0	0.313131313131313
YMR139W	0	0	0.31
YDR124W	0	1	0.31
YDR351W	0	0	0.306930693069307
YAL017W	0	0	0.303921568627451
YEL058W	0	0	0.300970873786408
YGR014W	0	0	0.298076923076923
YER136W	0	0	0.295238095238095
YHR006W	0	0	0.292452830188679
YPL192C	0	0	0.289719626168224
YOR089C	0	0	0.288288288288288
YPL240C	0	0	0.288288288288288
YLL021W	0	0	0.288288288288288
YPL187W	1	0	0.288288288288288
YMR273C	0	0	0.285714285714286
YNL053W	0	0	0.284552845528455
YHR107C	0	0	0.284552845528455
YOL081W	0	0	0.284552845528455
YER089C	1	0	0.284552845528455
YOR014W	0	0	0.284552845528455
YPL115C	0	0	0.284552845528455
YCL066W	0	0	0.284552845528455
YJR086W	1	0	0.284552845528455
YER053C	0	0	0.284552845528455
YCL067C	0	0	0.284552845528455
YGL089C	1	0	0.284552845528455
YLR310C	0	0	0.282258064516129
YGL090W	0	0	0.28
YBL047C	0	0	0.277777777777778
YNL167C	0	0	0.275590551181102
YNL094W	0	0	0.2734375
YCR040W	0	0	0.271317829457364
YNL236W	0	0	0.269230769230769
YCR039C	0	0	0.268115942028986
YJL020C	0	0	0.268115942028986
YOL045W	0	0	0.268115942028986
YOR267C	0	0	0.268115942028986
YCR073C	1	0	0.268115942028986
YLR040C	0	1	0.268115942028986
YER155C	0	0	0.268115942028986
YHR053C	0	0	0.268115942028986
YBL056W	1	0	0.268115942028986
YBR059C	0	0	0.266187050359712
YBR112C	0	0	0.264285714285714
YDR196C	0	0	0.26241134751773
YAL024C	0	0	0.26056338028169
YDR071C	0	0	0.258741258741259
YHR142W	0	0	0.256944444444444
YBL017C	0	0	0.256756756756757
YOL113W	0	0	0.256756756756757
YOR188W	0	0	0.256756756756757
YER075C	1	0	0.256756756756757
YPL161C	0	0	0.25503355704698
YKL101W	0	0	0.253333333333333
YOR326W	0	0	0.253246753246753
YIL033C	0	0	0.253246753246753
YCR093W	0	0	0.253246753246753
YDL035C	1	0	0.253246753246753
YGR152C	0	0	0.251612903225806
YHR102W	0	0	0.25
YNL272C	0	0	0.248407643312102
YMR001C	0	0	0.246835443037975
YCR084C	0	0	0.245283018867925
YGL178W	0	0	0.24375
YJL106W	0	0	0.242236024844721
YCR096C	0	1	0.242236024844721
YPL031C	0	0	0.240740740740741
YBR133C	0	0	0.239263803680982
YER114C	0	0	0.238095238095238
YJR005W	0	0	0.238095238095238
YHR206W	0	0	0.238095238095238
YOR233W	0	0	0.238095238095238
YBR260C	1	0	0.238095238095238
YJL187C	0	0	0.236686390532544
YOR360C	0	0	0.235294117647059
YDR389W	0	0	0.233918128654971
YDL028C	0	0	0.232558139534884
YNL294C	0	0	0.23121387283237
YJR126C	0	0	0.229885057471264
YGL190C	0	0	0.228571428571429
YGL106W	0	0	0.227272727272727
YBR139W	0	0	0.225988700564972
YGR255C	0	0	0.224719101123595
YML064C	0	0	0.223463687150838
YPR165W	0	0	0.222222222222222
YCR002C	0	0	0.220994475138122
YDR141C	0	0	0.21978021978022
YAL026C	0	0	0.218579234972678
YGR241C	0	0	0.217391304347826
YOL112W	0	0	0.216216216216216
YPL176C	0	0	0.21505376344086
YBR229C	0	0	0.213903743315508
YKL139W	0	0	0.212765957446809
YER008C	0	0	0.211640211640212
YMR172W	0	0	0.210526315789474
YHR061C	0	0	0.209424083769634
YDL225W	0	0	0.208333333333333
YGL158W	0	0	0.207253886010363
YJL094C	0	0	0.206185567010309
YNR047W	0	0	0.205128205128205
YLR353W	0	0	0.204081632653061
YOR181W	0	0	0.203045685279188
YPL016W	0	0	0.202020202020202
YMR291W	0	1	0.202020202020202
YPR055W	0	0	0.201005025125628
YHR111W	0	0	0.2
YKL064W	0	0	0.199004975124378
YGR270W	0	0	0.198019801980198
YKL116C	0	0	0.197044334975369
YKL161C	0	1	0.197044334975369
YDL029W	0	0	0.196078431372549
YPL242C	0	0	0.195121951219512
YBL085W	0	0	0.194174757281553
YKR048C	0	0	0.193236714975845
YMR037C	0	0	0.192307692307692
YBL007C	0	0	0.191387559808612
YML117W	0	0	0.19047619047619
YLR319C	0	0	0.18957345971564
YFL033C	0	0	0.188679245283019
YLR371W	0	0	0.187793427230047
YDR028C	0	0	0.186915887850467
YDL108W	0	0	0.186046511627907
YGL206C	0	0	0.185185185185185
YCR091W	0	0	0.184331797235023
YLR138W	0	0	0.18348623853211
YAR014C	0	0	0.182648401826484
YKL079W	0	0	0.181818181818182
YKL190W	0	0	0.180995475113122
YCR009C	0	0	0.18018018018018
YKL166C	0	0	0.179372197309417
YDR166C	0	0	0.178571428571429
YDL090C	0	0	0.177777777777778
YOR322C	0	0	0.176991150442478
YHR161C	0	0	0.176211453744493
YPR091C	0	1	0.176211453744493
YJL165C	0	0	0.175438596491228
YPR119W	0	0	0.174672489082969
YER111C	0	0	0.173913043478261
YPL106C	0	0	0.173160173160173
YPL204W	0	0	0.172413793103448
YGL248W	0	0	0.171673819742489
YHR103W	0	0	0.170940170940171
YAL053W	0	0	0.170212765957447
YBR097W	0	0	0.169491525423729
YJL062W	0	0	0.168776371308017
YER149C	0	0	0.168067226890756
YNL059C	0	0	0.167364016736402
YLR299W	0	0	0.166666666666667
YDL165W	0	0	0.16597510373444
YMR238W	0	0	0.165289256198347
YLL043W	0	0	0.164609053497942
YOR306C	0	0	0.163934426229508
YMR032W	0	0	0.163265306122449
YFL029C	0	0	0.16260162601626
YLR166C	0	0	0.161943319838057
YKL163W	0	0	0.161290322580645
YNL138W	0	0	0.160642570281124
YMR192W	0	0	0.16
YDL038C	0	0	0.159362549800797
YBR274W	0	0	0.158730158730159
YGL151W	0	0	0.158102766798419
YJL099W	0	0	0.15748031496063
YNL139C	0	0	0.156862745098039
YOR231W	0	0	0.156488549618321
YBR023C	0	0	0.156488549618321
YIL023C	0	0	0.156488549618321
YOL016C	0	0	0.156488549618321
YCL024W	0	0	0.156488549618321
YIL117C	0	0	0.156488549618321
YDR168W	1	0	0.156488549618321
YLR332W	0	0	0.155893536121673
YPL049C	0	0	0.15530303030303
YBR125C	0	1	0.15530303030303
YPL096W	0	0	0.154716981132075
YLR369W	0	0	0.154135338345865
YKR090W	0	0	0.153558052434457
YER132C	0	0	0.152985074626866
YBL051C	0	0	0.152416356877323
YIL140W	0	0	0.151851851851852
YMR124W	0	1	0.151851851851852
YGR019W	0	0	0.151291512915129
YDL234C	0	0	0.150735294117647
YDL117W	0	0	0.15018315018315
YBR207W	0	0	0.14963503649635
YDR480W	0	0	0.149090909090909
YBR171W	0	0	0.148550724637681
YER068W	0	0	0.148014440433213
YGR277C	0	0	0.147482014388489
YDR530C	0	0	0.146953405017921
YNL322C	0	0	0.146428571428571
YPL052W	0	0	0.145907473309609
YDR164C	0	0	0.145390070921986
YLR443W	0	0	0.144876325088339
YLR079W	0	0	0.144366197183099
YBR041W	0	0	0.143859649122807
YDR277C	0	0	0.143356643356643
YPL153C	0	0	0.142857142857143
YNL289W	0	0	0.142361111111111
YKR001C	0	0	0.141868512110727
YDR033W	0	1	0.141868512110727
YDR129C	0	0	0.141379310344828
YFR014C	0	0	0.140893470790378
YDR261C	0	0	0.14041095890411
YKL062W	0	0	0.139931740614334
YKL095W	0	0	0.139455782312925
YKR089C	0	0	0.138983050847458
YKL017C	0	0	0.138513513513514
YPR078C	0	0	0.138047138047138
YML049C	0	0	0.13758389261745
YPL070W	0	0	0.137123745819398
YDR368W	0	0	0.136666666666667
YIL118W	0	0	0.136212624584718
YGL179C	0	0	0.135761589403974
YDL079C	0	0	0.135313531353135
YBR167C	0	0	0.134868421052632
YIL068C	0	0	0.134426229508197
YBR237W	0	0	0.134185303514377
YKR055W	0	0	0.134185303514377
YDL135C	0	0	0.134185303514377
YNL079C	0	0	0.134185303514377
YLR096W	0	0	0.134185303514377
YNL278W	0	0	0.134185303514377
YJR127C	0	0	0.134185303514377
YDR085C	1	0	0.134185303514377
YHR158C	0	0	0.133757961783439
YLR084C	0	0	0.133333333333333
YMR299C	0	0	0.132911392405063
YDR293C	0	0	0.132716049382716
YLR206W	0	0	0.132716049382716
YGL180W	0	0	0.132716049382716
YBL058W	0	0	0.132716049382716
YJL159W	0	0	0.132716049382716
YOR137C	0	0	0.132716049382716
YHL009C	0	0	0.132716049382716
YPR075C	1	0	0.132716049382716
YBR057C	0	0	0.132307692307692
YHR023W	0	0	0.131901840490798
YOR061W	0	0	0.131498470948012
YBR102C	0	0	0.13109756097561
YCL051W	0	0	0.130699088145897
YER040W	0	0	0.13030303030303
YIL048W	0	0	0.129909365558912
YGR194C	0	0	0.129518072289157
YHR037W	0	0	0.129129129129129
YOR299W	0	0	0.12874251497006
YPL141C	0	1	0.12874251497006
YPR054W	0	0	0.128358208955224
YLR071C	0	0	0.12797619047619
YAR018C	0	0	0.127596439169139
YKL149C	0	0	0.127218934911243
YDL142C	0	0	0.126843657817109
YIL036W	0	0	0.126470588235294
YDL022W	0	0	0.126099706744868
YOR008C	0	0	0.125730994152047
YBR272C	0	0	0.12536443148688
YAL020C	0	0	0.125
YOL122C	0	0	0.12463768115942
YLR187W	0	1	0.12463768115942
YLR133W	0	0	0.124277456647399
YFR003C	0	0	0.123919308357349
YKL140W	0	0	0.123563218390805
YBR228W	0	0	0.123209169054441
YMR307W	0	0	0.122857142857143
YOL128C	0	0	0.122507122507123
YPR183W	0	0	0.122159090909091
YJL085W	0	0	0.121813031161473
YOL110W	0	0	0.121468926553672
YBR264C	0	0	0.12112676056338
YMR170C	0	0	0.120786516853933
YER022W	0	0	0.120448179271709
YDL240W	0	0	0.120111731843575
YAL001C	0	0	0.119777158774373
YNL307C	0	0	0.119444444444444
YDR096W	0	0	0.119113573407202
YEL013W	0	0	0.11878453038674
YGR166W	0	0	0.118457300275482
YLR250W	0	0	0.118131868131868
YGL240W	0	0	0.117808219178082
YBR202W	0	0	0.117486338797814
YBL038W	0	0	0.11716621253406
YLR028C	0	0	0.116847826086957
YJL093C	0	0	0.116531165311653
YER167W	0	0	0.116216216216216
YBR176W	0	0	0.115902964959569
YBR236C	0	0	0.115591397849462
YNL233W	0	0	0.115281501340483
YPL249C	0	0	0.114973262032086
YLR098C	0	0	0.114666666666667
YPL206C	0	0	0.11436170212766
YNL201C	0	0	0.114058355437666
YDR466W	0	0	0.113756613756614
YDR077W	0	0	0.113456464379947
YCR077C	0	0	0.113157894736842
YPR178W	0	0	0.112860892388451
YPL150W	0	1	0.112860892388451
YBR110W	0	0	0.112565445026178
YBR216C	0	0	0.112271540469974
YGR143W	0	0	0.111979166666667
YPL180W	0	0	0.111688311688312
YKL157W	0	0	0.11139896373057
YBL037W	0	0	0.111111111111111
YNL192W	0	0	0.110824742268041
YBR195C	0	0	0.110539845758355
YKL048C	0	0	0.11025641025641
YLR337C	0	0	0.10997442455243
YLL019C	0	0	0.10969387755102
YGL157W	0	1	0.10969387755102
YMR199W	0	0	0.10941475826972
YDL126C	0	0	0.109137055837563
YBR081C	0	0	0.108860759493671
YPL032C	0	0	0.108585858585859
YBL050W	0	0	0.10831234256927
YBR179C	0	0	0.108040201005025
YIL122W	0	0	0.107769423558897
YOR104W	0	1	0.107769423558897
YGL071W	0	0	0.1075
YBR199W	0	0	0.107231920199501
YPL089C	0	0	0.106965174129353
YAL031C	0	0	0.106699751861042
YJL155C	0	0	0.106435643564356
YPL140C	0	0	0.106172839506173
YPR019W	0	0	0.105911330049261
YBR153W	0	0	0.105651105651106
YLR043C	0	0	0.105392156862745
YAL029C	0	0	0.105134474327628
YAL016W	0	0	0.104878048780488
YPR042C	0	0	0.104622871046229
YBR165W	0	0	0.104368932038835
YBL006C	0	0	0.104116222760291
YBL026W	0	0	0.103864734299517
YBR022W	0	0	0.103614457831325
YDR055W	0	0	0.103365384615385
YDR457W	0	0	0.103286384976526
YFR024C-A	0	0	0.103286384976526
YJR058C	0	0	0.103286384976526
YIL108W	0	1	0.103286384976526
YBL025W	0	0	0.103286384976526
YBR080C	0	0	0.103286384976526
YKL129C	0	0	0.103286384976526
YJR076C	0	0	0.103286384976526
YOR351C	0	0	0.103286384976526
YML127W	0	0	0.103286384976526
YOR101W	1	0	0.103286384976526
YLR425W	0	0	0.103044496487119
YGR117C	0	1	0.103044496487119
YMR104C	0	0	0.102803738317757
YLR343W	0	0	0.102564102564103
YBR215W	0	0	0.102325581395349
YBR028C	0	1	0.102325581395349
YIL075C	0	0	0.102088167053364
YMR313C	0	0	0.101851851851852
YNL054W	0	0	0.10161662817552
YKL193C	0	0	0.101382488479263
YOL062C	0	0	0.101149425287356
YBR293W	0	0	0.100917431192661
YDR200C	0	0	0.100686498855835
YBR275C	0	0	0.100456621004566
YGL053W	0	0	0.100227790432802
YGL216W	0	0	0.1
YGL006W	0	0	0.0997732426303855
YDL025C	0	1	0.0997732426303855
YGR229C	0	0	0.0995475113122172
YBR258C	0	0	0.0993227990970655
YGR221C	0	0	0.0990990990990991
YGR200C	0	0	0.098876404494382
YOL100W	0	0	0.0986547085201794
YBR166C	0	0	0.0984340044742729
YPL221W	0	0	0.0982142857142857
YDL005C	0	0	0.0979955456570156
YOL105C	0	0	0.0977777777777778
YHR195W	0	0	0.0975609756097561
YIL049W	0	0	0.0973451327433628
YDL019C	0	0	0.0971302428256071
YBR211C	0	0	0.0969162995594714
YBR161W	0	0	0.0967032967032967
YBL063W	0	0	0.0964912280701754
YCR038C	0	0	0.0962800875273523
YDR519W	0	1	0.0962800875273523
YDR054C	0	0	0.0960698689956332
YDR388W	0	0	0.0958605664488017
YBR114W	0	0	0.0956521739130435
YBR024W	0	0	0.0954446854663774
YER003C	0	0	0.0952380952380952
YBR015C	0	0	0.0950323974082073
YDR492W	0	0	0.0948275862068965
YBR170C	0	0	0.0946236559139785
YBR168W	0	0	0.0944206008583691
YBR127C	0	0	0.0942184154175589
YDR485C	0	0	0.094017094017094
YBR060C	0	0	0.093816631130064
YJL204C	0	0	0.0936170212765957
YHR112C	0	0	0.0934182590233546
YKL168C	0	1	0.0934182590233546
YDL056W	0	0	0.0932203389830508
YNR035C	0	0	0.0930232558139535
YHR113W	0	0	0.0928270042194093
YBR095C	0	0	0.0926315789473684
YDR228C	0	0	0.092436974789916
YPL086C	0	0	0.0922431865828092
YOL138C	0	0	0.0920502092050209
YNR049C	0	0	0.0918580375782881
YKR061W	0	0	0.0916666666666667
YNL118C	0	0	0.0914760914760915
YBL057C	0	0	0.0912863070539419
YKL012W	0	0	0.0910973084886128
YBR003W	0	0	0.0909090909090909
YNL078W	0	0	0.0907216494845361
YER123W	0	0	0.0905349794238683
YML109W	0	0	0.0903490759753593
YDR320C	0	0	0.0901639344262295
YMR186W	0	0	0.0899795501022495
YBR055C	0	0	0.0897959183673469
YBR163W	0	1	0.0897959183673469
YBL019W	0	0	0.0896130346232179
YJL222W	0	0	0.0894308943089431
YLR313C	0	0	0.0892494929006085
YIL159W	0	0	0.0890688259109312
YDR310C	0	0	0.0888888888888889
YML007W	0	0	0.0887096774193548
YBL102W	0	0	0.0885311871227364
YBR016W	0	0	0.0883534136546185
YKR091W	0	0	0.0881763527054108
YDR358W	0	0	0.088
YCR008W	0	0	0.0878243512974052
YDR329C	0	0	0.0876494023904383
YDL047W	0	0	0.0874751491053678
YBR096W	0	1	0.0874751491053678
YBR164C	0	0	0.0873015873015873
YDL101C	0	0	0.0871287128712871
YPL268W	0	0	0.0869565217391304
YDR523C	0	0	0.0867850098619329
YBL080C	0	0	0.0866141732283465
YBL060W	0	1	0.0866141732283465
YNL330C	0	0	0.0864440078585462
YDL146W	0	1	0.0864440078585462
YKR096W	0	1	0.0864440078585462
YPR072W	0	0	0.0862745098039216
YKL092C	0	0	0.086105675146771
YHR165C	0	0	0.0859375
YBR129C	0	0	0.0857699805068226
YER133W	0	0	0.0856031128404669
YBR135W	0	0	0.0854368932038835
YJL194W	0	0	0.0852713178294574
YAL028W	0	0	0.0851063829787234
YJL053W	0	0	0.0849420849420849
YMR054W	0	0	0.0847784200385356
YDR039C	0	0	0.0846153846153846
YBR008C	0	0	0.0844529750479846
YDR247W	0	0	0.0842911877394636
YBR159W	0	0	0.0841300191204589
YGR189C	0	0	0.083969465648855
YBR276C	0	0	0.0838095238095238
YHL002W	0	0	0.0836501901140684
YIL129C	0	0	0.0834914611005693
YBR296C	0	0	0.0833333333333333
YDR407C	0	0	0.0831758034026465
YBR017C	0	0	0.0830188679245283
YBR217W	0	0	0.0828625235404896
YBR273C	0	0	0.0827067669172932
YGR009C	0	0	0.0825515947467167
YLR200W	0	0	0.0823970037453183
YIL144W	0	0	0.0822429906542056
YBR119W	0	0	0.082089552238806
YBR077C	0	0	0.0819366852886406
YDR229W	0	0	0.0817843866171004
YBR210W	0	0	0.0816326530612245
YBL011W	0	0	0.0814814814814815
YNL267W	0	0	0.0813308687615527
YGR108W	0	0	0.0811808118081181
YPL179W	0	0	0.0810313075506446
YDL120W	0	0	0.0808823529411765
YER059W	0	0	0.0807339449541284
YPL026C	0	0	0.0805860805860806
YJR084W	0	0	0.0804387568555759
YBR227C	0	1	0.0804387568555759
YBR259W	0	1	0.0804387568555759
YIL005W	0	0	0.0802919708029197
YHR194W	0	0	0.0801457194899818
YBL089W	0	0	0.08
YMR055C	0	0	0.0798548094373866
YEL063C	0	0	0.0797101449275362
YGR282C	0	0	0.0795660036166365
YJL154C	0	0	0.0794223826714801
YDL113C	0	0	0.0792792792792793
YDR150W	0	0	0.079136690647482
YBR235W	0	1	0.079136690647482
YML059C	0	0	0.0789946140035907
YDR420W	0	0	0.0788530465949821
YBR288C	0	0	0.0787119856887299
YHL030W	0	0	0.0785714285714286
YBR192W	0	0	0.0784313725490196
YBL014C	0	0	0.0782918149466192
YBR131W	0	0	0.0781527531083481
YDR288W	0	0	0.0780141843971631
YLL039C	0	0	0.0778761061946903
YDR001C	0	0	0.0777385159010601
YBR281C	0	0	0.0776014109347443
YMR219W	0	0	0.0774647887323944
YBL067C	0	1	0.0774647887323944
YOR122C	0	0	0.0773286467486819
YOR304C-A	0	1	0.0773286467486819
YOR070C	0	0	0.0771929824561404
YGL124C	0	0	0.0770577933450088
YBR136W	0	0	0.0769230769230769
YGR271W	0	0	0.0767888307155323
YLR144C	0	0	0.0766550522648084
YIL146C	0	0	0.0765217391304348
YMR312W	0	0	0.0763888888888889
YBR234C	0	0	0.0762564991334489
YER077C	0	1	0.0762564991334489
YOR030W	0	0	0.0761245674740484
YBL079W	0	0	0.075993091537133
YBR004C	0	0	0.0758620689655172
YJL076W	0	0	0.0757314974182444
YBR123C	0	0	0.0756013745704467
YGR233C	0	0	0.0754716981132075
YNL264C	0	0	0.0753424657534247
YPL088W	0	0	0.0752136752136752
YPL065W	0	0	0.0750853242320819
YBL088C	0	0	0.0749574105621806
YBR063C	0	1	0.0749574105621806
YMR089C	0	0	0.0748299319727891
YBR033W	0	1	0.0748299319727891
YDR027C	0	0	0.0747028862478778
YBL010C	0	1	0.0747028862478778
YLR427W	0	0	0.0745762711864407
YNL058C	0	1	0.0745762711864407
YBL036C	0	0	0.0744500846023689
YMR052W	0	0	0.0743243243243243
YBR254C	0	0	0.0741989881956155
YDR099W	0	0	0.0740740740740741
YOL070C	0	1	0.0740740740740741
YBR162W-A	0	0	0.0739495798319328
YDR490C	0	0	0.0738255033557047
YBR042C	0	0	0.0737018425460637
YLR454W	0	1	0.0737018425460637
YGR216C	0	0	0.0735785953177258
YBR188C	0	0	0.0734557595993322
YGL136C	0	0	0.0733333333333333
YDL017W	0	0	0.0732113144758735
YNL065W	0	0	0.0730897009966777
YBL091C-A	0	1	0.0730897009966777
YGL038C	0	0	0.0729684908789386
YBR158W	0	0	0.0728476821192053
YBR219C	0	1	0.0728476821192053
YNL166C	0	0	0.0727272727272727
YBR265W	0	0	0.0726072607260726
YBR255W	0	1	0.0726072607260726
YKR003W	0	0	0.0724876441515651
YBL031W	0	1	0.0724876441515651
YBR020W	0	0	0.0723684210526316
YBR109C	0	0	0.0722495894909688
YNL091W	0	0	0.0721311475409836
YHR135C	0	0	0.072013093289689
YML016C	0	0	0.0718954248366013
YBL020W	0	0	0.0717781402936378
YLR342W	0	0	0.0716612377850163
YLR246W	0	0	0.0715447154471545
YCR030C	0	1	0.0715447154471545
YPL224C	0	0	0.0714285714285714
YJL146W	0	0	0.0713128038897893
YBR270C	0	1	0.0713128038897893
YNL010W	0	1	0.0713128038897893
YBL055C	0	0	0.0711974110032362
YFL039C	0	0	0.0710823909531502
YBR094W	0	1	0.0710823909531502
YBR257W	0	0	0.0709677419354839
YBR038W	0	0	0.07085346215781
YBR225W	0	1	0.07085346215781
YBR220C	0	1	0.07085346215781
YMR162C	0	0	0.0707395498392283
YPL258C	0	0	0.0706260032102729
YDL214C	0	0	0.0705128205128205
YGR231C	0	0	0.0704
YGR132C	0	0	0.0702875399361022
YPL159C	0	0	0.0701754385964912
YJL060W	0	0	0.0700636942675159
YJR010W	0	0	0.0699523052464229
YBR062C	0	1	0.0699523052464229
YBR212W	0	0	0.0698412698412698
YLR258W	0	0	0.0697305863708399
YBR261C	0	1	0.0697305863708399
YIL056W	0	0	0.069620253164557
YNL133C	0	0	0.0695102685624013
YHR115C	0	0	0.0694006309148265
YER141W	0	0	0.0692913385826772
YGR098C	0	0	0.0691823899371069
YBR253W	0	0	0.0690737833594976
YDR126W	0	0	0.0689655172413793
YBR194W	0	1	0.0689655172413793
YDL076C	0	0	0.0688575899843505
YDR153C	0	0	0.06875
YDR479C	0	0	0.0686427457098284
YIL135C	0	0	0.0685358255451713
YLR336C	0	0	0.0684292379471229
YDL020C	0	0	0.0683229813664596
YGL095C	0	0	0.0682170542635659
YBR204C	0	1	0.0682170542635659
YGL049C	0	0	0.0681114551083591
YBR002C	0	0	0.0680061823802164
YDR057W	0	0	0.0679012345679012
YDR183W	0	0	0.0677966101694915
YLR194C	0	0	0.0676923076923077
YCR094W	0	0	0.0675883256528418
YCR032W	0	0	0.0674846625766871
YMR022W	0	0	0.0673813169984686
YLR207W	0	0	0.0672782874617737
YNL287W	0	0	0.067175572519084
YGR258C	0	0	0.0670731707317073
YHR191C	0	0	0.0669710806697108
YGR186W	0	0	0.0668693009118541
YDR452W	0	0	0.0667678300455235
YGR052W	0	1	0.0667678300455235
YNL156C	0	0	0.0666666666666667
YOR344C	0	0	0.0665658093797277
YBR205W	0	0	0.0664652567975831
YOR273C	0	0	0.0663650075414781
YBR151W	0	1	0.0663650075414781
YER094C	0	0	0.0662650602409639
YDL161W	0	0	0.0661654135338346
YBR290W	0	0	0.0660660660660661
YBL091C	0	0	0.0659670164917541
YOR330C	0	0	0.0658682634730539
YJR091C	0	0	0.0657698056801196
YBL022C	0	0	0.0656716417910448
YKL052C	0	0	0.0655737704918033
YMR109W	0	0	0.0654761904761905
YBL001C	0	0	0.0653789004457652
YIL109C	0	0	0.0652818991097923
YOR329C	0	0	0.0651851851851852
YIL107C	0	0	0.0650887573964497
YOR045W	0	0	0.0649926144756278
YPL066W	0	1	0.0649926144756278
YMR305C	0	0	0.0648967551622419
YNL325C	0	0	0.0648011782032401
YIL034C	0	0	0.0647058823529412
YLR286C	0	0	0.0646108663729809
YJL044C	0	0	0.0645161290322581
YFL036W	0	0	0.0644216691068814
YNL234W	0	0	0.064327485380117
YLR256W	0	0	0.0642335766423358
YOR109W	0	0	0.0641399416909621
YDL224C	0	0	0.0640465793304221
YFR051C	0	0	0.063953488372093
YDL058W	0	0	0.0638606676342525
YLR398C	0	0	0.063768115942029
YAL010C	0	0	0.0636758321273517
YDR362C	0	0	0.0635838150289017
YGL156W	0	0	0.0634920634920635
YLR410W	0	0	0.0634005763688761
YGR007W	0	0	0.0633093525179856
YPR028W	0	0	0.0632183908045977
YNL180C	0	0	0.0631276901004304
YNL084C	0	0	0.0630372492836676
YDR334W	0	0	0.0630252100840336
YMR218C	0	0	0.0630252100840336
YDR104C	0	0	0.0630252100840336
YOR185C	0	0	0.0630252100840336
YCR036W	0	0	0.0630252100840336
YBL023C	0	0	0.0630252100840336
YLR039C	0	0	0.0630252100840336
YBL041W	0	0	0.0630252100840336
YBR193C	0	0	0.0630252100840336
YBR086C	0	0	0.0630252100840336
YLR107W	0	0	0.0630252100840336
YGR261C	0	0	0.0630252100840336
YDR528W	0	0	0.0630252100840336
YMR292W	0	0	0.0630252100840336
YFL034C-B	0	0	0.0630252100840336
YJL080C	1	0	0.0630252100840336
YLR363C	0	0	0.0629370629370629
YBR172C	0	0	0.0628491620111732
YIL050W	0	0	0.0627615062761506
YBR058C	0	0	0.0626740947075209
YLR270W	0	0	0.062586926286509
YBR221C	0	0	0.0625
YLL015W	0	0	0.0624133148404993
YLR034C	0	0	0.0623268698060942
YKL007W	0	0	0.0622406639004149
YBR233W	0	1	0.0622406639004149
YOR132W	0	0	0.0621546961325967
YGL063W	0	0	0.0620689655172414
YPR111W	0	0	0.0619834710743802
YDR182W	0	0	0.061898211829436
YDL195W	0	0	0.0618131868131868
YDR350C	0	0	0.0617283950617284
YLR274W	0	0	0.0616438356164384
YDR006C	0	0	0.0615595075239398
YBR197C	0	1	0.0615595075239398
YDR463W	0	0	0.0614754098360656
YDR017C	0	0	0.0613915416098226
YBL009W	0	0	0.061307901907357
YDR081C	0	0	0.0612244897959184
YBR246W	0	1	0.0612244897959184
YGR023W	0	0	0.0611413043478261
YCL057W	0	0	0.0610583446404342
YER119C	0	0	0.0609756097560976
YDL140C	0	0	0.060893098782138
YOR035C	0	0	0.0608108108108108
YIR006C	0	0	0.0607287449392713
YMR315W	0	1	0.0607287449392713
YCR088W	0	0	0.0606469002695418
YBR108W	0	1	0.0606469002695418
YBR030W	0	0	0.0605652759084791
YKR054C	0	0	0.0604838709677419
YNL090W	0	0	0.0604026845637584
YOR069W	0	0	0.0603217158176944
YBR268W	0	0	0.0602409638554217
YDR118W	0	0	0.0601604278074866
YKR027W	0	0	0.0600801068090788
YIR023W	0	0	0.06
YBL084C	0	0	0.0599201065246338
YBR007C	0	1	0.0599201065246338
YLL058W	0	0	0.0598404255319149
YOR221C	0	0	0.0597609561752988
YBL106C	0	0	0.0596816976127321
YMR311C	0	0	0.0596026490066225
YBR106W	0	0	0.0595238095238095
YJR090C	0	0	0.059445178335535
YHR079C	0	0	0.0593667546174142
YGR041W	0	0	0.0592885375494071
YDR038C	0	0	0.0592105263157895
YPL259C	0	0	0.0591327201051248
YBR245C	0	0	0.0590551181102362
YMR058W	0	0	0.0589777195281782
YGL094C	0	0	0.0589005235602094
YLR121C	0	0	0.0588235294117647
YNL277W	0	0	0.0587467362924282
YBL004W	0	0	0.0586701434159061
YMR119W	0	0	0.05859375
YKL184W	0	0	0.05851755526658
YNL297C	0	0	0.0584415584415584
YDR235W	0	0	0.0583657587548638
YAR029W	0	1	0.0583657587548638
YGR100W	0	0	0.0582901554404145
YER062C	0	0	0.0582147477360931
YKR031C	0	0	0.0581395348837209
YBR122C	0	0	0.0580645161290323
YBL074C	0	0	0.0579896907216495
YPL174C	0	0	0.0579150579150579
YGR285C	0	0	0.057840616966581
YOR092W	0	0	0.0577663671373556
YML069W	0	0	0.0576923076923077
YOR381W	0	0	0.057618437900128
YMR176W	0	0	0.0575447570332481
YLR305C	0	0	0.0574712643678161
YBR289W	0	0	0.0573979591836735
YBL107C	0	1	0.0573979591836735
YNL116W	0	0	0.0573248407643312
YPR032W	0	0	0.0572519083969466
YBL104C	0	1	0.0572519083969466
YIR019C	0	0	0.0571791613722999
YBR082C	0	0	0.0571065989847716
YBR175W	0	0	0.0570342205323194
YAR033W	0	0	0.0569620253164557
YPL006W	0	0	0.056890012642225
YPR129W	0	0	0.0568181818181818
YBR279W	0	0	0.0567465321563682
YER035W	0	0	0.0566750629722922
YOR058C	0	0	0.0566037735849057
YBR243C	0	0	0.0565326633165829
YLR120C	0	0	0.0564617314930991
YOL055C	0	0	0.056390977443609
YEL041W	0	0	0.0563204005006258
YDL088C	0	0	0.05625
YBR239C	0	1	0.05625
YOL082W	0	0	0.0561797752808989
YGL203C	0	0	0.0561097256857855
YHR149C	0	1	0.0561097256857855
YDR348C	0	1	0.0561097256857855
YMR294W	0	0	0.0560398505603985
YLR158C	0	0	0.0559701492537313
YGL211W	0	0	0.0559006211180124
YNL119W	0	0	0.0558312655086849
YGR113W	0	0	0.0557620817843866
YPL219W	0	0	0.0556930693069307
YBL032W	0	0	0.0556242274412855
YJR134C	0	1	0.0556242274412855
YER047C	0	1	0.0556242274412855
YDL188C	0	0	0.0555555555555556
YBL008W	0	0	0.0554870530209618
YOR060C	0	0	0.0554187192118227
YIL097W	0	0	0.0553505535055351
YBR173C	0	0	0.0552825552825553
YDR443C	0	0	0.0552147239263804
YOR239W	0	0	0.0551470588235294
YLL014W	0	1	0.0551470588235294
YLR436C	0	0	0.0550795593635251
YIL020C	0	0	0.0550122249388753
YER176W	0	0	0.0549450549450549
YPR081C	0	0	0.0548780487804878
YOL011W	0	0	0.0548112058465286
YML035C	0	0	0.0547445255474453
YJL172W	0	0	0.054678007290401
YOL013C	0	0	0.0546116504854369
YFR008W	0	0	0.0545454545454545
YFL041W	0	0	0.0544794188861985
YKL179C	0	0	0.0544135429262394
YPL101W	0	0	0.0543478260869565
YOL158C	0	0	0.0542822677925211
YJR040W	0	0	0.0542168674698795
YOL108C	0	0	0.0541516245487365
YDL147W	0	0	0.0540865384615385
YDR034C	0	0	0.0540216086434574
YLR219W	0	0	0.0539568345323741
YDR211W	0	0	0.0538922155688623
YNL197C	0	0	0.0538277511961723
YML132W	0	0	0.0537634408602151
YLR090W	0	0	0.0536992840095465
YBL093C	0	0	0.0536352800953516
YGR184C	0	0	0.0535714285714286
YDR208W	0	0	0.0535077288941736
YOR327C	0	0	0.0534441805225653
YFL013C	0	0	0.0533807829181495
YGR046W	0	0	0.0533175355450237
YPR180W	0	0	0.0532544378698225
YBR263W	0	0	0.0531914893617021
YLR223C	0	0	0.0531286894923259
YBR061C	0	0	0.0530660377358491
YBR121C	0	0	0.0530035335689046
YMR004W	0	0	0.0529411764705882
YBL082C	0	0	0.0528789659224442
YGR042W	0	0	0.0528169014084507
YIL119C	0	0	0.0527549824150059
YBR130C	0	0	0.0526932084309134
YPR171W	0	0	0.0526315789473684
YBL046W	0	0	0.0525700934579439
YDR040C	0	0	0.0525087514585764
YDR304C	0	1	0.0525087514585764
YLR136C	0	0	0.0524475524475524
YOR057W	0	0	0.0523864959254948
YKL117W	0	0	0.0523255813953488
YGR024C	0	0	0.0522648083623693
YOR034C	0	0	0.0522041763341067
YNR052C	0	0	0.052143684820394
YDR067C	0	1	0.052143684820394
YLR116W	0	0	0.0520833333333333
YBL052C	0	0	0.0520231213872832
YBR103W	0	0	0.0519630484988453
YIR008C	0	0	0.0519031141868512
YML104C	0	0	0.0518433179723502
YBL024W	0	0	0.0517836593785961
YDL238C	0	0	0.0517241379310345
YFL034W	0	1	0.0517241379310345
YNR007C	0	0	0.0516647531572905
YDR336W	0	1	0.0516647531572905
YJL107C	0	1	0.0516647531572905
YLR155C	0	0	0.051605504587156
YKR051W	0	1	0.051605504587156
YAL015C	0	0	0.0515463917525773
YLR189C	0	0	0.051487414187643
YDR093W	0	0	0.0514285714285714
YLR266C	0	0	0.0513698630136986
YBR036C	0	0	0.0513112884834664
YJR065C	0	0	0.05125284738041
YDR238C	0	0	0.0511945392491468
YOR347C	0	0	0.0511363636363636
YCR067C	0	0	0.0510783200908059
YDR146C	0	0	0.0510204081632653
YDL141W	0	0	0.0509626274065685
YIR035C	0	1	0.0509626274065685
YGR170W	0	0	0.0509049773755656
YBR141C	0	1	0.0509049773755656
YAL056W	0	0	0.0508474576271186
YGR111W	0	0	0.0507900677200903
YOR275C	0	0	0.0507328072153326
YGR141W	0	0	0.0506756756756757
YDR392W	0	0	0.0506186726659168
YPL125W	0	0	0.050561797752809
YKL203C	0	0	0.0505050505050505
YIL154C	0	0	0.0504484304932735
YLR065C	0	1	0.0504484304932735
YOR371C	0	0	0.0503919372900336
YJL192C	0	0	0.0503355704697987
YHR074W	0	0	0.0502793296089385
YGL238W	0	0	0.0502232142857143
YER122C	0	0	0.0501672240802676
YBL068W	0	0	0.0501113585746102
YIL149C	0	0	0.050055617352614
YDL145C	0	0	0.05
YMR092C	0	0	0.0499445061043285
YCR079W	0	0	0.0498891352549889
YBR143C	0	0	0.0498338870431894
YHR004C	0	0	0.0497787610619469
YOR316C	0	0	0.0497237569060773
YDR372C	0	0	0.0496688741721854
YCL034W	0	0	0.0496141124586549
YEL006W	0	0	0.0495594713656388
YLR224W	0	0	0.0495049504950495
YJR132W	0	0	0.0494505494505494
YPR025C	0	0	0.0493962678375412
YBR271W	0	0	0.0493421052631579
YDR270W	0	0	0.0492880613362541
YOR027W	0	0	0.0492341356673961
YCL014W	0	0	0.0491803278688525
YIL035C	0	0	0.0491266375545851
YER169W	0	0	0.0490730643402399
YER014W	0	0	0.0490196078431373
YPL075W	0	0	0.0489662676822633
YGR238C	0	0	0.0489130434782609
YGL093W	0	0	0.0488599348534202
YMR220W	0	0	0.0488069414316703
YLR055C	0	0	0.0487540628385699
YDL073W	0	1	0.0487540628385699
YJL030W	0	0	0.0487012987012987
YOR338W	0	0	0.0486486486486487
YFR019W	0	0	0.0485961123110151
YHL047C	0	0	0.0485436893203883
YOR176W	0	0	0.0484913793103448
YNL039W	0	0	0.0484391819160387
YDL239C	0	0	0.0483870967741935
YNL158W	0	0	0.0483351235230935
YOL139C	0	0	0.0482832618025751
YJL036W	0	0	0.0482315112540193
YOR151C	0	0	0.0481798715203426
YBR073W	0	0	0.0481283422459893
YBR078W	0	0	0.0480769230769231
YBR001C	0	0	0.048025613660619
YFL050C	0	0	0.0479744136460554
YJL029C	0	0	0.0479233226837061
YJL108C	0	0	0.0478723404255319
YBR011C	0	0	0.0478214665249734
YNL250W	0	0	0.0477707006369427
YMR216C	0	0	0.0477200424178155
YOR090C	0	0	0.0476694915254237
YML057W	0	0	0.0476190476190476
YNL076W	0	0	0.047568710359408
YHR190W	0	0	0.0475184794086589
YDL002C	0	0	0.0474683544303797
YGR196C	0	1	0.0474683544303797
YGR193C	0	0	0.047418335089568
YOR160W	0	0	0.0473684210526316
YKL135C	0	0	0.0473186119873817
YPL042C	0	0	0.0472689075630252
YJL153C	0	0	0.0472193074501574
YPL110C	0	0	0.0471698113207547
YBR244W	0	0	0.0471204188481675
YGR157W	0	0	0.047071129707113
YJR049C	0	0	0.0470219435736677
YBR252W	0	0	0.046972860125261
YLR407W	0	1	0.046972860125261
YER124C	0	0	0.0469238790406674
YCR073W-A	0	0	0.046875
YLL006W	0	0	0.0468262226847034
YER109C	0	0	0.0467775467775468
YOR264W	0	1	0.0467775467775468
YCR042C	0	0	0.0467289719626168
YLR414C	0	1	0.0467289719626168
YBR029C	0	0	0.0466804979253112
YEL065W	0	0	0.0466321243523316
YBR101C	0	0	0.046583850931677
YDR289C	0	0	0.046535677352637
YIL113W	0	0	0.0464876033057851
YPR029C	0	0	0.0464396284829721
YHR175W	0	0	0.0463917525773196
YDR472W	0	0	0.0463439752832132
YPL116W	0	0	0.0462962962962963
YER054C	0	0	0.0462487153134635
YFL021W	0	0	0.0462012320328542
YBL069W	0	0	0.0461538461538462
YOL076W	0	0	0.0461065573770492
YPL269W	0	0	0.0460593654042989
YBR242W	0	1	0.0460593654042989
YPR095C	0	0	0.0460122699386503
YDR159W	0	0	0.0459652706843718
YGL027C	0	0	0.0459183673469388
YDL099W	0	0	0.0458715596330275
YMR020W	0	0	0.0458248472505092
YDR416W	0	0	0.0457782299084435
YBR142W	0	0	0.0457317073170732
YPR157W	0	1	0.0457317073170732
YNL051W	0	0	0.0456852791878173
YGL168W	0	0	0.0456389452332657
YMR302C	0	0	0.0455927051671733
YPL085W	0	0	0.0455465587044534
YGL005C	0	0	0.0455005055611729
YBR283C	0	0	0.0454545454545455
YDR051C	0	1	0.0454545454545455
YIL042C	0	0	0.0454086781029263
YEL003W	0	0	0.0453629032258065
YOR028C	0	0	0.0453172205438066
YJR074W	0	0	0.045271629778672
YDR415C	0	1	0.045271629778672
YDR240C	0	0	0.0452261306532663
YNL274C	0	0	0.0451807228915663
YDR189W	0	0	0.045135406218656
YLR382C	0	0	0.0450901803607214
YKL080W	0	0	0.045045045045045
YKL061W	0	1	0.045045045045045
YOR018W	0	0	0.045
YMR297W	0	0	0.044955044955045
YDL132W	0	0	0.0449101796407186
YLR085C	0	0	0.0448654037886341
YDR301W	0	0	0.0448207171314741
YDR191W	0	0	0.0447761194029851
YGR248W	0	0	0.0447316103379722
YGL036W	0	1	0.0447316103379722
YIL105C	0	0	0.0446871896722939
YPL084W	0	0	0.0446428571428571
YIL079C	0	0	0.0445986124876115
YDR003W	0	0	0.0445544554455446
YGR178C	0	0	0.0445103857566766
YKR086W	0	0	0.0444664031620553
YOL051W	0	0	0.0444225074037512
YIR010W	0	0	0.0443786982248521
YKL212W	0	0	0.0443349753694581
YFR013W	0	0	0.0442913385826772
YML038C	0	0	0.0442477876106195
YER148W	0	0	0.0442043222003929
YDR524C	0	0	0.0441609421000981
YDL045C	0	0	0.0441176470588235
YOR382W	0	0	0.0440744368266405
YIL031W	0	0	0.0440313111545988
YMR029C	0	0	0.0439882697947214
YDR534C	0	0	0.0439453125
YBL042C	0	0	0.0439024390243902
YER027C	0	0	0.043859649122807
YHR201C	0	0	0.0438169425511198
YJR039W	0	1	0.0438169425511198
YIL008W	0	0	0.0437743190661479
YOR216C	0	0	0.043731778425656
YJL174W	0	0	0.0436893203883495
YBR074W	0	1	0.0436893203883495
YDR414C	0	0	0.04364694471387
YGL167C	0	0	0.0436046511627907
YNL154C	0	0	0.0435624394966118
YBR155W	0	0	0.0435203094777563
YFL025C	0	0	0.0434782608695652
YJR046W	0	0	0.0434362934362934
YGL119W	0	0	0.0433944069431051
YNL045W	0	0	0.0433526011560694
YGR138C	0	0	0.0433108758421559
YLR309C	0	0	0.0432692307692308
YBR187W	0	1	0.0432692307692308
YGL115W	0	0	0.0432276657060519
YPR185W	0	0	0.0431861804222649
YJL084C	0	1	0.0431861804222649
YHL031C	0	0	0.0431447746883988
YDR305C	0	0	0.0431034482758621
YLR087C	0	0	0.0430622009569378
YML070W	0	0	0.0430210325047801
YEL017C-A	0	0	0.0429799426934097
YCR021C	0	0	0.0429505135387488
YOR155C	0	0	0.0429505135387488
YLR095C	0	0	0.0429505135387488
YOR383C	0	0	0.0429505135387488
YDR425W	0	0	0.0429505135387488
YBR087W	0	0	0.0429505135387488
YDL080C	0	0	0.0429505135387488
YBR128C	0	0	0.0429505135387488
YDR376W	0	0	0.0429505135387488
YHR055C	0	0	0.0429505135387488
YMR164C	0	0	0.0429505135387488
YGL116W	0	0	0.0429505135387488
YMR047C	0	0	0.0429505135387488
YKR052C	0	0	0.0429505135387488
YMR036C	0	0	0.0429505135387488
YMR237W	0	0	0.0429505135387488
YNL041C	0	0	0.0429505135387488
YOL116W	0	0	0.0429505135387488
YER162C	0	0	0.0429505135387488
YLR214W	0	0	0.0429505135387488
YPL123C	0	0	0.0429505135387488
YAL002W	0	0	0.0429505135387488
YPL195W	0	0	0.0429505135387488
YNL323W	1	0	0.0429505135387488
YCR081W	0	0	0.042910447761194
YGR268C	0	0	0.0428704566635601
YOR209C	0	0	0.042830540037244
YLR226W	0	0	0.0427906976744186
YGR218W	0	0	0.0427509293680297
YJL042W	0	0	0.042711234911792
YGL181W	0	0	0.0426716141001855
YPL155C	0	0	0.0426320667284523
YGR134W	0	0	0.0425925925925926
YDL160C	0	0	0.0425531914893617
YBR208C	0	0	0.0425138632162662
YLR386W	0	0	0.0424746075715605
YGR013W	0	0	0.0424354243542435
YGR047C	0	0	0.0423963133640553
YBR084W	0	0	0.0423572744014733
YOL117W	0	0	0.0423183072677093
YOR083W	0	0	0.0422794117647059
YGR078C	0	0	0.0422405876951331
YOR269W	0	0	0.0422018348623853
YKL103C	0	0	0.0421631530705774
YLR429W	0	0	0.0421245421245421
YNR008W	0	0	0.0420860018298262
YDR202C	0	0	0.0420475319926874
YOR191W	0	0	0.0420091324200913
YML043C	0	0	0.041970802919708
YHR073W	0	0	0.0419325432999088
YLR324W	0	0	0.0418943533697632
YPL076W	0	0	0.0418562329390355
YGL091C	0	0	0.0418181818181818
YDR473C	0	0	0.041780199818347
YNR032W	0	0	0.0417422867513612
YJR092W	0	0	0.0417044424297371
YGL084C	0	0	0.0416666666666667
YMR266W	0	0	0.0416289592760181
YDR170C	0	0	0.0415913200723327
YDR205W	0	0	0.041553748870822
YPR113W	0	0	0.0415162454873646
YPL067C	0	1	0.0415162454873646
YIR002C	0	0	0.0414788097385032
YKR095W	0	0	0.0414414414414414
YNL221C	0	0	0.0414041404140414
YGR079W	0	1	0.0414041404140414
YOL001W	0	0	0.0413669064748201
YDR315C	0	0	0.041329739442947
YPR008W	0	0	0.0412926391382406
YBR111C	0	1	0.0412926391382406
YFL005W	0	0	0.0412556053811659
YBL101C	0	0	0.0412186379928315
YKL013C	0	0	0.0411817367949866
YER145C	0	0	0.0411449016100179
YHR016C	0	0	0.0411081322609473
YBL027W	0	0	0.0410714285714286
YLR451W	0	0	0.0410347903657449
YIR029W	0	0	0.0409982174688057
YMR135C	0	0	0.0409617097061443
YJL124C	0	0	0.0409252669039146
YGR061C	0	0	0.0408888888888889
YKL010C	0	0	0.0408525754884547
YHL040C	0	0	0.0408163265306122
YOL089C	0	0	0.0407801418439716
YNL127W	0	0	0.0407440212577502
YOR279C	0	0	0.0407079646017699
YGR179C	0	0	0.0406719717064545
YIL062C	0	0	0.0406360424028269
YHR129C	0	0	0.0406001765225066
YIR004W	0	0	0.0405643738977072
YFL009W	0	0	0.0405286343612335
YFL031W	0	0	0.0404929577464789
YCL044C	0	0	0.040457343887423
YJR125C	0	0	0.0404217926186292
YMR099C	0	0	0.0403863037752414
YBR105C	0	0	0.0403508771929825
YLR431C	0	0	0.0403155127081507
YPL177C	0	0	0.0402802101576182
YIL047C	0	0	0.0402449693788276
YDR204W	0	0	0.0402097902097902
YCL050C	0	0	0.040174672489083
YJL003W	0	0	0.0401396160558464
YKL096W	0	0	0.040104620749782
YJL112W	0	0	0.0400696864111498
YJL047C	0	0	0.0400348128807659
YKR020W	0	0	0.04
YER005W	0	0	0.0399652476107732
YHR012W	0	0	0.0399305555555556
YDL103C	0	0	0.0398959236773634
YEL011W	0	0	0.0398613518197574
YBR149W	0	0	0.0398268398268398
YBR198C	0	0	0.0397923875432526
YGL223C	0	0	0.0397579948141746
YFL007W	0	0	0.0397236614853195
YNR026C	0	0	0.0396893874029336
YDR222W	0	1	0.0396893874029336
YMR168C	0	0	0.0396551724137931
YOR219C	0	0	0.0396210163652024
YKL220C	0	0	0.0395869191049914
YJR075W	0	0	0.0395528804815133
YFR040W	0	0	0.0395189003436426
YNL223W	0	0	0.0394849785407725
YPR141C	0	0	0.039451114922813
YJR050W	0	0	0.0394173093401885
YKL171W	0	0	0.0393835616438356
YDL231C	0	0	0.039349871685201
YDR488C	0	0	0.0393162393162393
YMR296C	0	0	0.0392826643894108
YPR184W	0	0	0.0392491467576792
YLR314C	0	0	0.0392156862745098
YBL076C	0	0	0.0391822827938671
YFR016C	0	1	0.0391822827938671
YDR424C	0	0	0.0391489361702128
YHR104W	0	0	0.0391156462585034
YMR274C	0	0	0.0390824129141886
YGL150C	0	0	0.0390492359932088
YBR156C	0	0	0.0390161153519932
YOL096C	0	0	0.0389830508474576
YBL103C	0	0	0.0389500423370025
YHL019C	0	0	0.038917089678511
YDR267C	0	1	0.038917089678511
YDR163W	0	0	0.0388841927303466
YLR086W	0	0	0.0388513513513514
YDR047W	0	0	0.0388185654008439
YER144C	0	0	0.0387858347386172
YDL078C	0	0	0.0387531592249368
YOR370C	0	0	0.0387205387205387
YOR372C	0	0	0.0386879730866274
YER130C	0	1	0.0386879730866274
YFR028C	0	0	0.038655462184874
YGR222W	0	0	0.0386230058774139
YAL047C	0	0	0.0385906040268456
YKL197C	0	0	0.038558256496228
YJR062C	0	0	0.0385259631490787
YML103C	0	0	0.0384937238493724
YML068W	0	0	0.0384615384615385
YGR010W	0	0	0.0384294068504595
YIL045W	0	0	0.0383973288814691
YEL043W	0	1	0.0383973288814691
YGL173C	0	0	0.0383653044203503
YHL025W	0	0	0.0383333333333333
YPR005C	0	0	0.0383014154870941
YOR249C	0	0	0.0382695507487521
YGL227W	0	0	0.0382377389858687
YLR190W	0	0	0.0382059800664452
YPR159W	0	0	0.0381742738589212
YER151C	0	0	0.0381426202321725
YER081W	0	0	0.0381110190555095
YDL134C	0	0	0.0380794701986755
YOR281C	0	0	0.0380479735318445
YPR188C	0	0	0.0380165289256198
YGR204W	0	0	0.0379851362510322
YHR063C	0	0	0.037953795379538
YPR036W	0	0	0.0379225061830173
YOL072W	0	0	0.0378912685337726
YPL254W	0	0	0.0378600823045267
YDR123C	0	0	0.0378289473684211
YPL137C	0	0	0.037797863599014
YDR232W	0	0	0.0377668308702791
YFR044C	0	0	0.0377358490566038
YJL167W	0	0	0.0377049180327869
YER161C	0	0	0.0376740376740377
YMR198W	0	0	0.0376432078559738
YDL197C	0	0	0.0376124284546198
YGL045W	0	0	0.0375816993464052
YER083C	0	0	0.0375510204081633
YHL035C	0	0	0.0375203915171289
YGL067W	0	0	0.0374898125509372
YKR099W	0	0	0.0374592833876222
YKL196C	0	0	0.0374288039056143
YLR114C	0	0	0.0373983739837398
YFL008W	0	0	0.0373679935012185
YJL127C	0	0	0.0373376623376623
YPL166W	0	0	0.0373073803730738
YGL133W	0	0	0.0372771474878444
YGR274C	0	0	0.037246963562753
YGR116W	0	0	0.0372168284789644
YIL053W	0	0	0.0371867421180275
YNL329C	0	0	0.037156704361874
YAR007C	0	0	0.0371267150928168
YMR043W	0	0	0.0370967741935484
YPL083C	0	0	0.0370668815471394
YBR065C	0	0	0.037037037037037
YKR062W	0	0	0.0370072405470636
YPR156C	0	0	0.0369774919614148
YNR059W	0	0	0.0369477911646586
YMR200W	0	0	0.0369181380417336
YPL014W	0	1	0.0369181380417336
YOR198C	0	0	0.0368885324779471
YDL226C	0	0	0.0368589743589744
YDR265W	0	0	0.0368294635708567
YDL170W	0	0	0.0368
YFR025C	0	0	0.0367705835331735
YNL007C	0	0	0.036741214057508
YOR386W	0	0	0.0367118914604948
YJL110C	0	0	0.0366826156299841
YLR373C	0	0	0.0366533864541833
YKR002W	0	0	0.036624203821656
YFR009W	0	0	0.0365950676213206
YPL252C	0	0	0.0365659777424483
YJL059W	0	0	0.0365369340746624
YLR345W	0	0	0.0365079365079365
YIL153W	0	0	0.0364789849325932
YLR240W	0	0	0.0364500792393027
YMR113W	0	0	0.0364212193190816
YKR100C	0	0	0.0363924050632911
YNL160W	0	0	0.0363636363636364
YER153C	0	0	0.0363349131121643
YGL141W	0	0	0.0363062352012628
YPR088C	0	0	0.0362776025236593
YOR197W	0	0	0.0362490149724192
YBR049C	0	0	0.0362204724409449
YOR385W	0	1	0.0362204724409449
YIL155C	0	0	0.036191974822974
YKL086W	0	0	0.0361635220125786
YOR110W	0	0	0.0361351139041634
YDL115C	0	0	0.0361067503924647
YNL238W	0	0	0.036078431372549
YER078C	0	0	0.0360501567398119
YDR363W	0	0	0.0360219263899765
YKL194C	0	0	0.0359937402190923
YOL030W	0	1	0.0359937402190923
YLR131C	0	0	0.035965598123534
YLL051C	0	1	0.035965598123534
YGR104C	0	0	0.0359375
YBL035C	0	0	0.0359094457455113
YNL025C	0	0	0.0358814352574103
YAR002W	0	0	0.0358534684333593
YKL173W	0	0	0.0358255451713396
YKL028W	0	0	0.0357976653696498
YPL214C	0	0	0.0357698289269051
YER168C	0	0	0.0357420357420357
YML071C	0	0	0.0357142857142857
YNL258C	0	0	0.0356865787432118
YOR026W	0	0	0.0356589147286822
YJR103W	0	0	0.0356312935708753
YBR026C	0	0	0.0356037151702786
YLR157C	0	0	0.0355761794276876
YKL088W	0	0	0.035548686244204
YGL137W	0	0	0.0355212355212355
YML097C	0	0	0.0354938271604938
YDL223C	0	0	0.0354664610639938
YGL207W	0	0	0.0354391371340524
YGL195W	0	0	0.0354118552732871
YHL011C	0	0	0.0353846153846154
YCR059C	0	0	0.0353574173712529
YIR033W	0	0	0.0353302611367127
YLR254C	0	0	0.0353031465848043
YMR165C	0	0	0.0352760736196319
YDR080W	0	0	0.0352490421455939
YJR152W	0	0	0.0352220520673813
YHL039W	0	0	0.035195103289977
YMR287C	0	0	0.0351681957186544
YGR089W	0	0	0.0351413292589763
YOR363C	0	0	0.0351145038167939
YDR419W	0	0	0.0350877192982456
YDR325W	0	0	0.0350609756097561
YDL236W	0	0	0.035034272658035
YER019W	0	0	0.0350076103500761
YGL086W	0	0	0.0349809885931559
YBR287W	0	1	0.0349809885931559
YKL032C	0	0	0.0349544072948328
YDR216W	0	0	0.0349278663629461
YDR073W	0	0	0.0349013657056146
YPL225W	0	1	0.0349013657056146
YIL101C	0	0	0.0348749052312358
YGL155W	0	0	0.0348484848484849
YPL120W	0	0	0.0348221044663134
YKL001C	0	0	0.0347957639939486
YGL153W	0	0	0.0347694633408919
YGR161C	0	0	0.0347432024169184
YOR245C	0	0	0.0347169811320755
YNR033W	0	0	0.0346907993966818
YHR118C	0	0	0.0346646571213263
YOR054C	0	0	0.0346385542168675
YLL049W	0	1	0.0346385542168675
YDL246C	0	0	0.0346124905944319
YER063W	0	0	0.0345864661654135
YOL136C	0	0	0.0345604808414726
YKL145W	0	0	0.0345345345345345
YNL257C	0	0	0.0345086271567892
YDR130C	0	0	0.0344827586206897
YIL143C	0	0	0.0344569288389513
YAL019W	0	0	0.0344311377245509
YKL038W	0	0	0.0344053851907255
YER032W	0	0	0.0343796711509716
YDR138W	0	0	0.0343539955190441
YHR209W	0	1	0.0343539955190441
YDR456W	0	0	0.0343283582089552
YDR436W	0	0	0.0343027591349739
YGR044C	0	0	0.0342771982116244
YKL207W	0	1	0.0342771982116244
YHL026C	0	1	0.0342771982116244
YJL197W	0	1	0.0342771982116244
YNR006W	0	0	0.0342516753536858
YER120W	0	0	0.0342261904761905
YBR284W	0	0	0.0342007434944238
YLR297W	0	1	0.0342007434944238
YBL090W	0	0	0.0341753343239227
YPL023C	0	0	0.0341499628804751
YPL048W	0	0	0.0341246290801187
YOR163W	0	0	0.0340993328391401
YDR532C	0	0	0.0340740740740741
YOR211C	0	0	0.0340488527017024
YDR330W	0	0	0.0340236686390533
YLR265C	0	0	0.0339985218033999
YOR358W	0	0	0.03397341211226
YER142C	0	0	0.0339483394833948
YKR014C	0	0	0.0339233038348083
YBR177C	0	0	0.0338983050847458
YML005W	0	0	0.0338733431516937
YPR121W	0	0	0.0338484179543782
YLR176C	0	0	0.0338235294117647
YMR261C	0	0	0.0337986774430566
YER166W	0	0	0.0337738619676946
YNL106C	0	0	0.0337490829053558
YML115C	0	0	0.0337243401759531
YKL213C	0	0	0.0336996336996337
YHL016C	0	0	0.0336749633967789
YPL058C	0	0	0.0336503291880029
YAL009W	0	0	0.033625730994152
YGR028W	0	0	0.0336011687363039
YMR087W	0	0	0.0335766423357664
YIL111W	0	0	0.0335521517140773
YER172C	0	0	0.0335276967930029
YMR277W	0	0	0.0335032774945375
YGR246C	0	0	0.0334788937409025
YEL009C	0	0	0.0334545454545455
YDR173C	0	0	0.0334302325581395
YNL255C	0	0	0.0334059549745824
YLR262C	0	0	0.0333817126269956
YNL172W	0	0	0.0333575054387237
YDR022C	0	0	0.0333333333333333
YER105C	0	0	0.0333091962346126
YPR179C	0	0	0.0332850940665702
YOL068C	0	0	0.0332610267534346
YER157W	0	0	0.0332369942196532
YDR497C	0	0	0.0332129963898917
YCL038C	0	0	0.0331890331890332
YHR163W	0	0	0.0331651045421774
YGL073W	0	0	0.0331412103746398
YNL316C	0	0	0.033117350611951
YCL008C	0	0	0.0330935251798561
YHR101C	0	0	0.0330697340043134
YCR051W	0	1	0.0330697340043134
YLR316C	0	0	0.0330459770114943
YLR417W	0	0	0.0330222541277818
YAL055W	0	0	0.0329985652797704
YJR031C	0	0	0.0329749103942652
YJL129C	0	0	0.0329512893982808
YML112W	0	0	0.0329277022190408
YGR048W	0	0	0.0329041487839771
YJR066W	0	0	0.0328806290207291
YDR495C	0	0	0.0328571428571429
YJR130C	0	0	0.0328336902212705
YGR033C	0	0	0.0328102710413695
YKR028W	0	0	0.0327868852459016
YEL015W	0	0	0.0327635327635328
YOL032W	0	0	0.0327402135231317
YGL025C	0	0	0.0327169274537696
YLR201C	0	0	0.0326936744847193
YDR268W	0	0	0.0326704545454545
YDR072C	0	0	0.0326472675656494
YNL251C	0	0	0.0326241134751773
YOR112W	0	0	0.0326009922041106
YDR058C	0	0	0.0325779036827195
YLR423C	0	0	0.032554847841472
YML099C	0	0	0.0325318246110325
YNL169C	0	0	0.0325088339222615
YOL043C	0	0	0.0324858757062147
YMR222C	0	1	0.0324858757062147
YBR295W	0	0	0.0324629498941426
YDR303C	0	0	0.0324400564174894
YGL040C	0	0	0.0324171952078929
YKR102W	0	0	0.0323943661971831
YLR430W	0	0	0.0323715693173821
YDR460W	0	0	0.0323488045007032
YMR197C	0	0	0.0323260716795502
YNL189W	0	0	0.0323033707865169
YDR326C	0	0	0.032280701754386
YLR361C	0	0	0.032258064516129
YPL095C	0	0	0.0322354590049054
YPR154W	0	0	0.0322128851540616
YNL064C	0	0	0.0321903428971309
YDR439W	0	0	0.0321678321678322
YKR087C	0	0	0.0321453529000699
YOR220W	0	1	0.0321453529000699
YJL008C	0	0	0.032122905027933
YBL075C	0	0	0.0321004884856943
YNL121C	0	0	0.0320781032078103
YAL048C	0	0	0.0320557491289199
YBR169C	0	0	0.032033426183844
YPR017C	0	0	0.0320111343075852
YDL178W	0	0	0.0319888734353268
YEL061C	0	0	0.0319666435024322
YLR160C	0	0	0.0319444444444444
YOR142W	0	0	0.0319222761970854
YIL156W	0	0	0.0319001386962552
YMR272C	0	0	0.0318780318780319
YLR228C	0	0	0.0318559556786704
YGR288W	0	0	0.0318339100346021
YDL154W	0	0	0.0318118948824343
YLR170C	0	0	0.0317899101589496
YIR001C	0	0	0.031767955801105
YMR276W	0	0	0.0317460317460317
YLL040C	0	0	0.0317241379310345
YLR251W	0	0	0.0317022742935906
YNR011C	0	0	0.0316804407713499
YOR153W	0	0	0.0316586373021335
YHL034C	0	0	0.031636863823934
YBR154C	0	0	0.0316151202749141
YER026C	0	0	0.0315934065934066
YER164W	0	0	0.0315717227179135
YER038C	0	0	0.0315500685871056
YDL175C	0	0	0.0315284441398218
YDL097C	0	0	0.0315068493150685
YCR066W	0	0	0.0314852840520192
YNL123W	0	0	0.0314637482900137
YDR353W	0	0	0.0314422419685578
YKR038C	0	0	0.0314207650273224
YMR125W	0	0	0.0313993174061433
YIL083C	0	0	0.0313778990450205
YPR140W	0	0	0.0313565098841172
YML011C	0	0	0.0313351498637602
YOL064C	0	0	0.0313138189244384
YGR032W	0	0	0.0312925170068027
YJL014W	0	0	0.0312712440516655
YJL183W	0	0	0.03125
YJR001W	0	0	0.0312287847929396
YJR032W	0	0	0.0312075983717775
YEL031W	0	0	0.0311864406779661
YNR023W	0	0	0.0311653116531165
YBR282W	0	0	0.031144211238998
YLR301W	0	0	0.0311231393775372
YOL060C	0	0	0.0311020960108181
YDR296W	0	0	0.0310810810810811
YBR045C	0	0	0.0310600945307225
YPL053C	0	0	0.0310391363022942
YNL042W	0	0	0.031018206338503
YMR070W	0	0	0.0309973045822102
YOR023C	0	0	0.030976430976431
YBL078C	0	0	0.0309555854643338
YGL035C	0	0	0.0309347679892401
YEL030W	0	0	0.0309139784946237
YFL016C	0	0	0.0308932169241101
YOL049W	0	0	0.0308724832214765
YDL149W	0	0	0.0308517773306506
YMR284W	0	0	0.0308310991957105
YFR031C	0	0	0.0308104487608841
YML081W	0	1	0.0308104487608841
YKL218C	0	0	0.0307898259705489
YDL013W	0	0	0.0307692307692308
YLL017W	0	0	0.0307486631016043
YGL125W	0	0	0.0307281229124916
YGR278W	0	0	0.0307076101468625
YJL058C	0	0	0.0306871247498332
YER036C	0	0	0.0306666666666667
YPL209C	0	0	0.0306462358427715
YDR213W	0	0	0.0306258322237017
YLR109W	0	0	0.0306054557551564
YPL270W	0	0	0.0305851063829787
YGR267C	0	0	0.0305647840531561
YDL190C	0	0	0.0305444887118194
YLR277C	0	0	0.0305242203052422
YNL159C	0	0	0.0305039787798408
YNL047C	0	0	0.0304837640821736
YER045C	0	0	0.0304635761589404
YCL035C	0	0	0.0304434149569821
YBL033C	0	0	0.0304232804232804
YJR052W	0	0	0.030403172504957
YBR066C	0	0	0.0303830911492734
YMR316W	0	0	0.0303630363036304
YNR051C	0	0	0.0303430079155673
YGL077C	0	0	0.030323005932762
YGL134W	0	0	0.0303030303030303
YER173W	0	0	0.0302830809743252
YMR288W	0	0	0.0302631578947368
YDL155W	0	0	0.0302432610124918
YEL051W	0	0	0.0302233902759527
YDR244W	0	0	0.0302035456336179
YLR440C	0	0	0.0301837270341207
YCR082W	0	0	0.0301639344262295
YOR356W	0	0	0.0301441677588467
YPL096C-A	0	0	0.0301244269810085
YBR054W	0	1	0.0301244269810085
YGL241W	0	0	0.0301047120418848
YCR075C	0	0	0.0300850228907783
YER013W	0	0	0.0300653594771242
YIL046W	0	0	0.0300457217504899
YAL051W	0	0	0.0300261096605744
YJL071W	0	0	0.0300065231572081
YLR102C	0	0	0.029986962190352
YOR172W	0	0	0.0299674267100977
YBR223C	0	0	0.0299479166666667
YAL043C	0	0	0.0299284320104099
YPR073C	0	0	0.0299089726918075
YPL007C	0	0	0.0298895386614685
YOR304W	0	0	0.0298701298701299
YIL123W	0	0	0.0298507462686567
YCL048W	0	0	0.0298313878080415
YGL003C	0	0	0.0298120544394038
YFR046C	0	0	0.0297927461139896
YHR011W	0	0	0.0297734627831715
YLR292C	0	0	0.0297542043984476
YDR354W	0	0	0.0297349709114415
YDR076W	0	0	0.0297157622739018
YCL026C-A	0	0	0.0296965784377017
YML110C	0	0	0.0296774193548387
YDR137W	0	0	0.0296582849774339
YDR314C	0	0	0.029639175257732
YER093C	0	0	0.0296200901481005
YGR209C	0	0	0.0296010296010296
YAL022C	0	0	0.0295819935691318
YDR156W	0	0	0.0295629820051414
YBR118W	0	0	0.0295439948619139
YER021W	0	0	0.0295250320924262
YHR077C	0	0	0.0295060936497755
YNR017W	0	0	0.0294871794871795
YPL190C	0	0	0.0294682895579757
YLR457C	0	0	0.029449423815621
YER016W	0	0	0.0294305822136916
YOR066W	0	1	0.0294305822136916
YGL201C	0	0	0.0294117647058824
YML004C	0	0	0.0293929712460064
YPR057W	0	0	0.0293742017879949
YKL015W	0	0	0.0293554562858966
YMR280C	0	0	0.0293367346938776
YDL059C	0	0	0.0293180369662205
YKR067W	0	0	0.0292993630573248
YIR018W	0	0	0.0292807129217059
YGL008C	0	0	0.0292620865139949
YDR005C	0	0	0.0292434837889383
YDR306C	0	0	0.0292249047013977
YLR209C	0	0	0.0292063492063492
YGL104C	0	0	0.0291878172588832
YIL126W	0	0	0.0291693088142042
YMR136W	0	0	0.0291508238276299
YGR253C	0	0	0.0291323622545915
YDL227C	0	0	0.0291139240506329
YDR147W	0	0	0.0290955091714105
YGL219C	0	0	0.0290771175726928
YJL092W	0	0	0.0290587492103601
YOR373W	0	0	0.029040404040404
YLR433C	0	0	0.0290220820189274
YHR098C	0	0	0.0290037831021438
YER147C	0	0	0.0289855072463768
YMR173W	0	0	0.0289672544080605
YOR334W	0	0	0.0289490245437382
YJL176C	0	0	0.0289308176100629
YBR251W	0	0	0.0289126335637964
YPR160W	0	0	0.028894472361809
YHR027C	0	0	0.0288763339610797
YJL039C	0	0	0.0288582183186951
YPL119C	0	0	0.0288401253918495
YDL205C	0	0	0.0288220551378446
YOR048C	0	0	0.0288040075140889
YNL026W	0	0	0.0287859824780976
YJR025C	0	0	0.0287679799874922
YGR211W	0	0	0.02875
YDL098C	0	0	0.0287320424734541
YJL203W	0	0	0.0287141073657928
YGL166W	0	0	0.0286961946350593
YGR171C	0	0	0.0286783042394015
YKL124W	0	0	0.0286604361370717
YGL023C	0	0	0.0286425902864259
YMR202W	0	0	0.0286247666459241
YGL256W	0	0	0.0286069651741294
YNL304W	0	0	0.0285891858297079
YDL215C	0	0	0.0285714285714286
YML121W	0	0	0.0285536933581626
YPR080W	0	0	0.0285359801488834
YMR275C	0	0	0.0285182889026658
YMR041C	0	0	0.0285006195786865
YJL004C	0	0	0.0284829721362229
YOR003W	0	0	0.0284653465346535
YDR158W	0	0	0.028447742733457
YOR193W	0	0	0.0284301606922126
YDR224C	0	0	0.0284126003705991
YLL001W	0	0	0.0283950617283951
YMR027W	0	1	0.0283950617283951
YFL048C	0	0	0.0283775447254781
YER042W	0	0	0.0283600493218249
YMR163C	0	0	0.0283425754775108
YGR205W	0	1	0.0283425754775108
YNL218W	0	0	0.0283251231527094
YLR188W	0	0	0.0283076923076923
YER152C	0	1	0.0283076923076923
YGL200C	0	0	0.028290282902829
YJR059W	0	0	0.0282728948985864
YHR024C	0	0	0.0282555282555283
YFL049W	0	0	0.0282381829343155
YJL056C	0	0	0.0282208588957055
YBR071W	0	1	0.0282208588957055
YHR114W	0	0	0.0282035561005518
YML013W	0	0	0.0281862745098039
YBR286W	0	0	0.028169014084507
YDR386W	0	0	0.0281517747858017
YML010W	0	0	0.0281345565749235
YGR122W	0	0	0.0281173594132029
YHL024W	0	0	0.0281001832620648
YBL034C	0	0	0.0280830280830281
YLL028W	0	0	0.0280658938377059
YGL212W	0	0	0.0280487804878049
YLR178C	0	0	0.0280316879951249
YJR140C	0	0	0.0280146163215591
YOR195W	0	0	0.0279975654290931
YNL246W	0	0	0.0279805352798054
YLR231C	0	0	0.0279635258358663
YJL130C	0	0	0.0279465370595383
YML093W	0	0	0.0279295689131755
YDR470C	0	0	0.0279126213592233
YGR135W	0	0	0.0278956943602183
YHR091C	0	0	0.0278787878787879
YLR005W	0	0	0.0278619018776499
YGR125W	0	1	0.0278619018776499
YLR241W	0	1	0.0278619018776499
YHR166C	0	0	0.0278450363196126
YDR423C	0	0	0.0278281911675741
YLR142W	0	0	0.0278113663845224
YDR515W	0	0	0.0277945619335347
YCL052C	0	0	0.0277777777777778
YKL059C	0	0	0.0277610138805069
YIL076W	0	0	0.0277442702050663
YMR105C	0	0	0.0277275467148885
YPL158C	0	1	0.0277275467148885
YHL032C	0	0	0.027710843373494
YJL090C	0	0	0.0276941601444913
YNL286W	0	0	0.0276774969915764
YDR517W	0	0	0.0276608538785328
YDL220C	0	0	0.0276442307692308
YDL125C	0	0	0.0276276276276276
YKL043W	0	0	0.0276110444177671
YDR195W	0	0	0.0275944811037792
YGR244C	0	0	0.0275779376498801
YIL128W	0	0	0.0275614140203715
YPL232W	0	0	0.0275449101796407
YGL126W	0	0	0.0275284260921604
YBL097W	0	0	0.027511961722488
YPR051W	0	0	0.027495517035266
YFR010W	0	0	0.027479091995221
YGL113W	0	0	0.0274626865671642
YHR086W	0	0	0.0274463007159905
YKL074C	0	0	0.0274299344066786
YJR131W	0	0	0.0274135876042908
YMR263W	0	0	0.0273972602739726
YIL121W	0	0	0.0273809523809524
YKR078W	0	0	0.0273646638905413
YDR167W	0	0	0.0273483947681332
YPR193C	0	0	0.0273321449792038
YGL249W	0	0	0.0273159144893112
YBR278W	0	0	0.027299703264095
YPL260W	0	1	0.027299703264095
YCL040W	0	0	0.0272835112692764
YKL108W	0	0	0.027267338470658
YKL127W	0	0	0.0272511848341232
YGL098W	0	0	0.0272350503256365
YPR024W	0	0	0.0272189349112426
YLR182W	0	0	0.0272028385570668
YLR421C	0	0	0.0271867612293144
YOR354C	0	0	0.0271707028942705
YLR396C	0	0	0.0271546635182999
YIR015W	0	0	0.0271386430678466
YMR207C	0	0	0.027122641509434
YJR118C	0	0	0.0271066588096641
YKR019C	0	0	0.0270906949352179
YCR102C	0	0	0.0270747498528546
YOL063C	0	0	0.0270588235294118
YNR019W	0	0	0.0270429159318048
YFR005C	0	0	0.027027027027027
YAR015W	0	0	0.0270111567821491
YCR026C	0	0	0.0269953051643192
YLR210W	0	0	0.0269794721407625
YPR065W	0	0	0.0269636576787808
YOL149W	0	0	0.0269478617457528
YLR082C	0	0	0.0269320843091335
YDR468C	0	0	0.0269163253364541
YJR147W	0	0	0.0269005847953216
YHL036W	0	0	0.0268848626534191
YPL005W	0	0	0.0268691588785047
YDR082W	0	0	0.0268534734384121
YPL040C	0	0	0.0268378063010502
YGR214W	0	0	0.0268221574344023
YOR162C	0	0	0.0268065268065268
YJL100W	0	0	0.0267909143855562
YMR182C	0	0	0.0267753201396973
YKR034W	0	0	0.0267597440372309
YBL099W	0	0	0.0267441860465116
YER125W	0	0	0.0267286461359675
YOL004W	0	0	0.0267131242740999
YER007W	0	0	0.0266976204294835
YDL066W	0	0	0.0266821345707657
YFR034C	0	0	0.0266666666666667
YOR298W	0	0	0.0266512166859791
YGR240C	0	0	0.026635784597568
YOR140W	0	0	0.0266203703703704
YGL097W	0	0	0.026604973973395
YGL244W	0	0	0.0265895953757225
YDR148C	0	0	0.0265742345465049
YOR084W	0	0	0.0265588914549654
YOR353C	0	0	0.0265435660703982
YGR008C	0	0	0.0265282583621684
YDR089W	0	0	0.0265129682997118
YPR026W	0	0	0.0264976958525346
YOR120W	0	0	0.026482440990213
YNL073W	0	0	0.0264672036823936
YJR060W	0	0	0.0264519838987924
YGL161C	0	0	0.0264367816091954
YOL054W	0	0	0.0264215967834578
YLL005C	0	0	0.026406429391504
YPL265W	0	0	0.0263912794033276
YPR168W	0	0	0.0263761467889908
YDR236C	0	0	0.0263610315186246
YDL060W	0	0	0.0263459335624284
YPL194W	0	0	0.0263308528906697
YGR167W	0	0	0.0263157894736842
YIL099W	0	0	0.0263007432818754
YAL039C	0	0	0.0262857142857143
YER088C	0	0	0.0262707024557396
YPL151C	0	0	0.0262557077625571
YHL020C	0	0	0.0262407301768397
YDR065W	0	0	0.0262257696693273
YOR336W	0	0	0.0262108262108262
YJL144W	0	0	0.0261958997722096
YMR086W	0	1	0.0261958997722096
YJR096W	0	0	0.0261809903244166
YIL138C	0	0	0.0261660978384528
YFL044C	0	0	0.0261512222853894
YKL022C	0	0	0.0261363636363636
YLR024C	0	0	0.0261215218625781
YCL017C	0	0	0.0261066969353008
YKL020C	0	0	0.026091888825865
YDR059C	0	0	0.0260770975056689
YDR287W	0	0	0.0260623229461756
YLR245C	0	0	0.0260475651189128
YBR152W	0	0	0.0260328239954726
YOL031C	0	0	0.0260180995475113
YPL069C	0	0	0.0260033917467496
YCR018C	0	0	0.0259887005649717
YNL107W	0	0	0.025974025974026
YBR231C	0	0	0.0259593679458239
YCL039W	0	0	0.0259447264523407
YLR370C	0	0	0.0259301014656144
YFL018C	0	0	0.0259154929577465
YPL129W	0	0	0.0259009009009009
YDR272W	0	0	0.0258863252673044
YDR176W	0	0	0.0258717660292463
YPR105C	0	0	0.0258572231590781
YJL168C	0	0	0.0258426966292135
YMR012W	0	0	0.025828186412128
YPL060W	0	0	0.0258136924803591
YDR160W	0	0	0.0257992148065059
YHR097C	0	1	0.0257992148065059
YCR027C	0	0	0.0257847533632287
YJR094C	0	0	0.0257703081232493
YPL091W	0	0	0.0257558790593505
YNR027W	0	0	0.0257414661443761
YDL044C	0	0	0.0257270693512304
YDL053C	0	1	0.0257270693512304
YJL201W	0	0	0.0257126886528787
YMR116C	0	0	0.0256983240223464
YOL052C	0	0	0.0256839754327191
YLL063C	0	0	0.0256696428571429
YBR093C	0	0	0.0256553262688232
YMR078C	0	0	0.0256410256410256
YER113C	0	1	0.0256410256410256
YLR384C	0	0	0.0256267409470752
YPR115W	0	1	0.0256267409470752
YDR531W	0	0	0.0256124721603563
YDR434W	0	0	0.0255982192543127
YMR072W	0	0	0.0255839822024472
YLR165C	0	0	0.0255697609783213
YDR520C	0	1	0.0255697609783213
YJL013C	0	0	0.0255555555555556
YEL012W	0	0	0.025541365907829
YDR364C	0	0	0.025527192008879
YOR036W	0	0	0.0255130338325014
YDR132C	0	1	0.0255130338325014
YPR031W	0	0	0.0254988913525499
YOR362C	0	0	0.0254847645429363
YDL233W	0	1	0.0254847645429363
YAR003W	0	0	0.0254706533776301
YHR008C	0	0	0.0254565578306586
YOR374W	0	0	0.0254424778761062
YJR010C-A	0	0	0.025428413488115
YJR083C	0	0	0.025414364640884
YBL064C	0	0	0.0254003313086692
YNL288W	0	0	0.0253863134657837
YJR121W	0	0	0.0253723110865968
YOR179C	0	0	0.0253583241455347
YEL029C	0	0	0.0253443526170799
YDR035W	0	0	0.0253303964757709
YER104W	0	0	0.0253164556962025
YOR043W	0	0	0.0253025302530253
YDL036C	0	0	0.0252886201209456
YGL229C	0	0	0.0252747252747253
YHR178W	0	0	0.0252608456891818
YHR009C	0	1	0.0252608456891818
YKL214C	0	0	0.0252469813391877
YGR070W	0	0	0.0252331321996709
YFL024C	0	0	0.025219298245614
YLR078C	0	0	0.0252054794520548
YIR011C	0	0	0.0251916757940854
YDR346C	0	0	0.0251778872468528
YIR031C	0	0	0.025164113785558
YOR080W	0	0	0.0251503553854565
YHR007C	0	0	0.0251366120218579
YLR128W	0	0	0.0251228836701256
YLR273C	0	0	0.0251091703056769
YBR256C	0	0	0.0250954719039825
YGL019W	0	0	0.0250817884405671
YIR017C	0	0	0.0250681198910082
YDR252W	0	0	0.0250544662309368
YOL009C	0	0	0.025040827436037
YMR117C	0	0	0.0250272034820457
YML082W	0	0	0.0250135943447526
YAL021C	0	0	0.025
YMR023C	0	0	0.0249864204236828
YIL106W	0	0	0.0249728555917481
YGL232W	0	0	0.0249593054801953
YER134C	0	1	0.0249593054801953
YPR104C	0	0	0.0249457700650759
YIL002C	0	0	0.0249322493224932
YLR080W	0	0	0.0249187432286024
YIL017C	0	0	0.0249052517596102
YEL004W	0	0	0.0248917748917749
YDR079C-A	0	0	0.0248783126014062
YNL243W	0	0	0.0248648648648649
YMR079W	0	0	0.0248514316585629
YER165W	0	0	0.0248380129589633
YKR088C	0	0	0.0248246087425796
YLR293C	0	0	0.0248112189859763
YDR292C	0	0	0.0247978436657682
YJL024C	0	0	0.0247844827586207
YDR359C	0	0	0.0247711362412493
YHR176W	0	0	0.0247578040904198
YKL025C	0	0	0.0247444862829478
YFL017C	0	0	0.0247311827956989
YIL125W	0	0	0.0247178936055884
[truncated: 3,790 more rows]
