# Supplementary material for: Computationally Driven, Quantitative Experiments Discover Genes Required for Mitochondrial Biogenesis
Source: PLoS Genet. 2009 Mar 20;5(3):e1000407. doi: 10.1371/journal.pgen.1000407 (PMC2648979; doi:10.1371/journal.pgen.1000407)
Supplement: Dataset S2 — Top 100 novel ensemble predictions for additional yeast biological processes. A zip file containing 387 tab-delimited text files of the ensemble predictions for the indicated Gene Ontology Biological Process Term. (21.70 MB GZ) [file pgen.1000407.s013.gz › GO_0007186.txt]

ORF	AnnotatedToTerm?	Uncharacterized_04152007?	Precision
YHR005C	1	0	1.0
YOR212W	1	0	1.0
YHR084W	0	0	0.75
YBL016W	1	0	0.75
YNR044W	0	0	0.6
YFL026W	0	0	0.5
YCL027W	0	0	0.5
YDR103W	1	0	0.5
YCL055W	0	0	0.5
YLR452C	0	0	0.5
YLR362W	1	0	0.5
YDR309C	0	0	0.5
YJL157C	1	0	0.5
YHL007C	1	0	0.5
YBR083W	0	0	0.466666666666667
YJL170C	0	0	0.4375
YGL032C	0	0	0.411764705882353
YMR232W	0	0	0.388888888888889
YBR200W	0	0	0.368421052631579
YNL298W	0	0	0.35
YKL209C	0	0	0.346153846153846
YIL015W	0	0	0.346153846153846
YFL027C	0	0	0.346153846153846
YBR040W	0	0	0.346153846153846
YNL145W	1	0	0.346153846153846
YDL159W	1	0	0.346153846153846
YNL279W	0	0	0.333333333333333
YMR065W	0	0	0.333333333333333
YKL189W	0	0	0.333333333333333
YDR461W	1	0	0.333333333333333
YDR410C	0	0	0.327586206896552
YML047C	0	0	0.327586206896552
YPL156C	0	0	0.327586206896552
YCR089W	0	0	0.327586206896552
YLR006C	0	0	0.327586206896552
YAL041W	1	0	0.327586206896552
YDR264C	1	0	0.327586206896552
YAL040C	0	0	0.327586206896552
YGR040W	0	0	0.327586206896552
YGR092W	0	0	0.327586206896552
YIL037C	0	0	0.327586206896552
YFL047W	0	0	0.327586206896552
YJR004C	0	0	0.327586206896552
YHR030C	0	0	0.327586206896552
YDR125C	0	0	0.327586206896552
YKL178C	1	0	0.327586206896552
YJL005W	1	0	0.327586206896552
YML046W	0	0	0.327586206896552
YHR152W	0	0	0.327586206896552
YGL089C	1	0	0.327586206896552
YPL187W	1	0	0.327586206896552
YJL128C	0	0	0.327586206896552
YDL127W	0	0	0.327586206896552
YNL271C	1	0	0.327586206896552
YLR403W	0	0	0.327586206896552
YDR379W	1	0	0.327586206896552
YDR351W	0	0	0.327586206896552
YOR127W	1	0	0.327586206896552
YNR031C	0	0	0.322033898305085
YPR122W	0	0	0.316666666666667
YER020W	0	0	0.313432835820896
YPR161C	0	0	0.313432835820896
YLR042C	0	1	0.313432835820896
YDR477W	0	0	0.313432835820896
YAR019C	0	0	0.313432835820896
YHR205W	0	0	0.313432835820896
YOR208W	1	0	0.313432835820896
YNL098C	1	0	0.313432835820896
YHR006W	0	0	0.308823529411765
YPL256C	0	0	0.304347826086957
YBR133C	0	0	0.301369863013699
YBR160W	0	0	0.301369863013699
YER155C	0	0	0.301369863013699
YLR229C	1	0	0.301369863013699
YDL006W	0	0	0.297297297297297
YKL104C	0	0	0.293333333333333
YPL192C	0	0	0.289473684210526
YIL095W	0	0	0.285714285714286
YNL293W	0	0	0.282051282051282
YJL164C	0	0	0.278481012658228
YPL203W	0	0	0.275
YJL020C	0	0	0.271604938271605
YJL141C	0	0	0.268292682926829
YHR082C	0	0	0.265060240963855
YCL066W	0	0	0.264367816091954
YDR162C	0	0	0.264367816091954
YLR330W	0	0	0.264367816091954
YCL032W	1	0	0.264367816091954
YGL233W	0	0	0.261363636363636
YNL053W	0	0	0.258426966292135
YDR028C	0	0	0.255555555555556
YOR188W	0	0	0.252747252747253
YGL090W	0	0	0.25
YNL094W	0	0	0.247422680412371
YLL021W	0	0	0.247422680412371
YNL161W	0	0	0.247422680412371
YCR040W	0	0	0.247422680412371
YBR140C	1	0	0.247422680412371
YDR335W	0	0	0.244897959183673
YAR014C	0	0	0.242424242424242
YPL115C	0	0	0.24
YOL081W	0	0	0.237623762376238
YLR113W	0	0	0.235294117647059
YHR142W	0	0	0.233009708737864
YDR124W	0	1	0.233009708737864
YGR014W	0	0	0.230769230769231
YDR251W	0	0	0.228571428571429
YJL099W	0	0	0.226415094339623
YBR023C	0	0	0.224299065420561
YLR040C	0	1	0.224299065420561
YNL272C	0	0	0.222222222222222
YIL117C	0	0	0.220183486238532
YLR319C	0	0	0.218181818181818
YMR192W	0	0	0.216216216216216
YCL067C	0	0	0.214285714285714
YAL024C	0	0	0.212389380530973
YCR093W	0	0	0.210526315789474
YPL161C	0	0	0.208695652173913
YCR039C	0	0	0.206896551724138
YLR310C	0	0	0.205128205128205
YIL122W	0	0	0.203389830508475
YML064C	0	0	0.201680672268908
YJR090C	0	0	0.2
YGL178W	0	0	0.198347107438017
YOR137C	0	0	0.19672131147541
YGR152C	0	0	0.195121951219512
YOR360C	0	0	0.193798449612403
YJL095W	0	0	0.193798449612403
YHR103W	0	0	0.193798449612403
YBR059C	0	0	0.193798449612403
YNL183C	0	0	0.193798449612403
YCR096C	0	1	0.193798449612403
YER075C	1	0	0.193798449612403
YIL033C	0	0	0.192857142857143
YIL147C	0	0	0.192857142857143
YBL061C	0	0	0.192857142857143
YHR107C	0	0	0.192857142857143
YDR389W	0	0	0.192857142857143
YOR267C	0	0	0.192857142857143
YJR086W	1	0	0.192857142857143
YGL106W	0	0	0.192857142857143
YMR273C	0	0	0.192857142857143
YDR507C	0	0	0.192857142857143
YDL035C	1	0	0.192857142857143
YER118C	0	0	0.191489361702128
YPR165W	0	0	0.190140845070423
YOR322C	0	0	0.188811188811189
YBR260C	0	0	0.1875
YNL294C	0	0	0.186206896551724
YBR081C	0	0	0.184931506849315
YJL094C	0	0	0.183673469387755
YPL049C	0	0	0.182432432432432
YHR061C	0	0	0.181208053691275
YHR111W	0	0	0.18
YKL048C	0	0	0.178807947019868
YLR332W	0	0	0.177631578947368
YNL138W	0	0	0.176470588235294
YDR200C	0	0	0.175324675324675
YGR270W	0	0	0.175
YKR048C	0	0	0.175
YOL113W	0	0	0.175
YBL017C	0	0	0.175
YMR124W	0	1	0.175
YER129W	0	0	0.175
YDR085C	1	0	0.175
YGR143W	0	0	0.173913043478261
YJL187C	0	0	0.172839506172839
YMR037C	0	0	0.171779141104294
YNL192W	0	0	0.170731707317073
YOL112W	0	0	0.16969696969697
YER114C	0	0	0.168674698795181
YML117W	0	0	0.167664670658683
YPR078C	0	0	0.166666666666667
YDL090C	0	0	0.165680473372781
YGL190C	0	0	0.164705882352941
YGR241C	0	0	0.16374269005848
YJL159W	0	0	0.162790697674419
YKL161C	0	1	0.162790697674419
YFL033C	0	0	0.161849710982659
YLR248W	0	0	0.160919540229885
YLR166C	0	0	0.16
YKL163W	0	0	0.159090909090909
YCR009C	0	0	0.15819209039548
YOR326W	0	0	0.157303370786517
YDL135C	0	0	0.156424581005587
YPL180W	0	0	0.155555555555556
YMR058W	0	0	0.154696132596685
YBL085W	0	0	0.153846153846154
YPR119W	0	0	0.153005464480874
YDR099W	0	0	0.152173913043478
YPL176C	0	0	0.151351351351351
YLR371W	0	0	0.150537634408602
YER132C	0	0	0.149732620320856
YJL165C	0	0	0.148936170212766
YDL230W	0	0	0.148148148148148
YDL234C	0	0	0.147368421052632
YDL117W	0	0	0.146596858638743
YKL139W	0	0	0.145833333333333
YOR030W	0	0	0.145077720207254
YNL020C	0	0	0.144329896907216
YOR233W	0	0	0.143589743589744
YNL289W	0	0	0.142857142857143
YBR158W	0	0	0.142131979695431
YMR139W	0	0	0.141414141414141
YPL242C	0	0	0.14070351758794
YPL052W	0	0	0.14
YEL058W	0	0	0.139303482587065
YER068W	0	0	0.138613861386139
YOR306C	0	0	0.137931034482759
YHR053C	0	0	0.137254901960784
YKL101W	0	0	0.136585365853659
YER111C	0	0	0.135922330097087
YDR168W	0	0	0.135265700483092
YER008C	0	0	0.134615384615385
YMR001C	0	0	0.133971291866029
YDR096W	0	0	0.133333333333333
YDR166C	0	0	0.132701421800948
YMR238W	0	0	0.132075471698113
YAL053W	0	0	0.131455399061033
YDL038C	0	0	0.130841121495327
YER149C	0	0	0.130232558139535
YBR112C	0	0	0.12962962962963
YDL240W	0	0	0.129032258064516
YBL047C	0	0	0.128440366972477
YPR072W	0	0	0.127853881278539
YDL113C	0	0	0.127272727272727
YPR055W	0	0	0.126696832579186
YPL088W	0	0	0.126126126126126
YDR150W	0	0	0.125560538116592
YNL078W	0	0	0.125
YKR061W	0	0	0.124444444444444
YNL079C	0	0	0.123893805309735
YPR178W	0	0	0.123348017621145
YJL108C	0	0	0.12280701754386
YER167W	0	0	0.122270742358079
YMR162C	0	0	0.121739130434783
YGL045W	0	0	0.121212121212121
YDR480W	0	0	0.120689655172414
YDL235C	0	0	0.120171673819742
YGL206C	0	0	0.11965811965812
YGL248W	0	0	0.119148936170213
YAL028W	0	0	0.11864406779661
YDR077W	0	0	0.118143459915612
YPR042C	0	0	0.117647058823529
YGL095C	0	0	0.117154811715481
YER136W	0	0	0.116666666666667
YNL201C	0	0	0.116182572614108
YDR293C	0	0	0.115702479338843
YNL167C	0	0	0.11522633744856
YDL165W	0	0	0.114754098360656
YDR141C	0	0	0.114285714285714
YKL062W	0	0	0.113821138211382
YKL179C	0	0	0.11336032388664
YPL204W	0	0	0.112903225806452
YPL070W	0	0	0.112449799196787
YGL116W	0	0	0.112
YLR443W	0	0	0.111553784860558
YNL236W	0	0	0.111111111111111
YLL043W	0	0	0.110671936758893
YIL159W	0	0	0.110236220472441
YPL240C	0	0	0.109803921568627
YGL179C	0	0	0.109375
YJR126C	0	0	0.108949416342412
YBL051C	0	0	0.108527131782946
YMR055C	0	0	0.108108108108108
YDR261C	0	0	0.107692307692308
YDR104C	0	0	0.10727969348659
YIL023C	0	0	0.106870229007634
YCR038C	0	0	0.106463878326996
YLR353W	0	0	0.106060606060606
YNL118C	0	0	0.105660377358491
YPL106C	0	0	0.105263157894737
YBR057C	0	0	0.104868913857678
YGL006W	0	0	0.104693140794224
YKL166C	0	0	0.104693140794224
YDR006C	0	0	0.104693140794224
YPL259C	0	0	0.104693140794224
YCR002C	0	0	0.104693140794224
YHR102W	0	0	0.104693140794224
YMR198W	0	0	0.104693140794224
YHL009C	0	0	0.104693140794224
YGL240W	0	0	0.104693140794224
YOR101W	1	0	0.104693140794224
YLL015W	0	0	0.10431654676259
YOL122C	0	0	0.103942652329749
YGL203C	0	0	0.103571428571429
YOR330C	0	0	0.103202846975089
YPL031C	0	0	0.102836879432624
YJR005W	0	0	0.102473498233216
YIL118W	0	0	0.102112676056338
YDR492W	0	0	0.101754385964912
YGL038C	0	0	0.101398601398601
YOR275C	0	0	0.101045296167247
YPL159C	0	0	0.100694444444444
YNL297C	0	0	0.100346020761246
YDR027C	0	0	0.1
YLR138W	0	0	0.0996563573883162
YLR256W	0	0	0.0993150684931507
YGL157W	0	1	0.0993150684931507
YMR307W	0	0	0.0989761092150171
YLR206W	0	0	0.0986394557823129
YDL020C	0	0	0.0983050847457627
YGL249W	0	0	0.097972972972973
YIL108W	0	1	0.097972972972973
YNL267W	0	0	0.0976430976430976
YLR343W	0	0	0.0973154362416107
YFL036W	0	0	0.096989966555184
YOL138C	0	0	0.0966666666666667
YDR034C	0	0	0.0963455149501661
YMR199W	0	0	0.0960264900662252
YOL117W	0	0	0.0957095709570957
YDR519W	0	1	0.0957095709570957
YJL106W	0	0	0.0953947368421053
YLR223C	0	0	0.0950819672131148
YIL048W	0	0	0.0947712418300654
YJL197W	0	1	0.0947712418300654
YBL105C	0	0	0.0944625407166124
YOR066W	0	1	0.0944625407166124
YNL059C	0	0	0.0941558441558442
YDL225W	0	0	0.0938511326860841
YDR122W	0	0	0.0935483870967742
YGR184C	0	0	0.0932475884244373
YER040W	0	0	0.092948717948718
YOR344C	0	0	0.0926517571884984
YDR055W	0	0	0.0923566878980892
YBR272C	0	0	0.0920634920634921
YDR054C	0	0	0.0917721518987342
YGR166W	0	0	0.0914826498422713
YAL031C	0	0	0.0911949685534591
YEL065W	0	0	0.0909090909090909
YMR109W	0	0	0.090625
YJL076W	0	0	0.0903426791277259
YDR164C	0	0	0.0900621118012422
YOR104W	0	1	0.0900621118012422
YAL026C	0	0	0.0897832817337461
YHL047C	0	0	0.0895061728395062
YPR028W	0	0	0.0892307692307692
YER148W	0	0	0.0889570552147239
YER077C	0	1	0.0889570552147239
YOR338W	0	0	0.0886850152905199
YOL030W	0	1	0.0886850152905199
YDR420W	0	0	0.0884146341463415
YKL116C	0	0	0.088145896656535
YOR060C	0	0	0.0878787878787879
YPL268W	0	0	0.0876132930513595
YGL071W	0	0	0.0873493975903614
YGL151W	0	0	0.0870870870870871
YDR183W	0	0	0.0868263473053892
YOR381W	0	0	0.0865671641791045
YIL075C	0	0	0.0863095238095238
YBR237W	0	0	0.086053412462908
YKR091W	0	0	0.0857988165680473
YIR019C	0	0	0.0855457227138643
YPR115W	0	1	0.0855457227138643
YER094C	0	0	0.0852941176470588
YGR009C	0	0	0.0850439882697947
YDL056W	0	0	0.0847953216374269
YLR098C	0	0	0.0845481049562682
YGR108W	0	0	0.0843023255813953
YNL058C	0	1	0.0843023255813953
YJL107C	0	1	0.0843023255813953
YFL041W	0	0	0.0840579710144927
YLR079W	0	0	0.0838150289017341
YDL161W	0	0	0.0835734870317003
YLR454W	0	1	0.0835734870317003
YLR158C	0	0	0.0833333333333333
YFL034W	0	1	0.0833333333333333
YKL007W	0	0	0.0830945558739255
YDR457W	0	0	0.0828571428571429
YLR034C	0	0	0.0826210826210826
YNL091W	0	0	0.0823863636363636
YOR058C	0	0	0.0821529745042493
YLR187W	0	1	0.0821529745042493
YLL014W	0	1	0.0821529745042493
YGR282C	0	0	0.0819209039548023
YJL053W	0	0	0.0816901408450704
YGL053W	0	0	0.0814606741573034
YHR158C	0	0	0.0812324929971989
YOL158C	0	0	0.0810055865921788
YOR045W	0	0	0.0807799442896936
YPL089C	0	0	0.0805555555555556
YCR077C	0	0	0.0803324099722992
YOR382W	0	0	0.0801104972375691
YOR014W	0	0	0.0798898071625344
YDR350C	0	0	0.0796703296703297
YNL065W	0	0	0.0794520547945206
YKL064W	0	0	0.0792349726775956
YKL061W	0	1	0.0792349726775956
YPL206C	0	0	0.0790190735694823
YJL154C	0	0	0.078804347826087
YLR274W	0	0	0.0785907859078591
YCL051W	0	0	0.0783783783783784
YOR316C	0	0	0.078167115902965
YER123W	0	0	0.0779569892473118
YNL133C	0	0	0.0777479892761394
YDL126C	0	0	0.0775401069518717
YBR114W	0	0	0.0773333333333333
YIL068C	0	0	0.0771276595744681
YKL203C	0	0	0.0769230769230769
YIR033W	0	0	0.0767195767195767
YLR194C	0	0	0.0765171503957784
YJL146W	0	0	0.0763157894736842
YKL079W	0	0	0.0761154855643045
YLR250W	0	0	0.0759162303664921
YDR270W	0	0	0.0757180156657963
YDL022W	0	0	0.0755208333333333
YDR534C	0	0	0.0753246753246753
YIL119C	0	0	0.0751295336787565
YDR304C	0	1	0.0751295336787565
YOL104C	0	0	0.0749354005167959
YNL278W	0	0	0.0747422680412371
YGR200C	0	0	0.0745501285347044
YGL223C	0	0	0.0743589743589744
YIL097W	0	0	0.0741687979539642
YKL129C	0	0	0.0739795918367347
YHR206W	0	0	0.0737913486005089
YIL049W	0	0	0.0736040609137056
YLR219W	0	0	0.0734177215189873
YMR305C	0	0	0.0732323232323232
YJL192C	0	0	0.0730478589420655
YLR084C	0	0	0.0728643216080402
YBR228W	0	0	0.0726817042606516
YGR255C	0	0	0.0725
YNL139C	0	0	0.0723192019950125
YJL194W	0	0	0.0721393034825871
YPL086C	0	0	0.0719602977667494
YAR018C	0	0	0.0717821782178218
YKR089C	0	0	0.0717703349282297
YER053C	0	0	0.0717703349282297
YER022W	0	0	0.0717703349282297
YHR175W	0	0	0.0717703349282297
YDR320C	0	0	0.0717703349282297
YKL149C	0	0	0.0717703349282297
YFR008W	0	0	0.0717703349282297
YER003C	0	0	0.0717703349282297
YJL029C	0	0	0.0717703349282297
YAL020C	0	0	0.0717703349282297
YLR107W	0	0	0.0717703349282297
YOR383C	0	0	0.0717703349282297
YOL110W	0	0	0.0717703349282297
YJL080C	1	0	0.0717703349282297
YGR221C	0	0	0.0715990453460621
YPR157W	0	1	0.0715990453460621
YIL034C	0	0	0.0714285714285714
YDR222W	0	1	0.0714285714285714
YGL156W	0	0	0.0712589073634204
YOR299W	0	0	0.0710900473933649
YBR229C	0	0	0.0709219858156028
YPL249C	0	0	0.0707547169811321
YLR065C	0	1	0.0707547169811321
YER133W	0	0	0.0705882352941176
YNL127W	0	0	0.0704225352112676
YGL216W	0	0	0.0702576112412178
YLR136C	0	0	0.0700934579439252
YCR008W	0	0	0.0699300699300699
YNR059W	0	0	0.0697674418604651
YLR407W	0	1	0.0697674418604651
YGR258C	0	0	0.0696055684454756
YDR392W	0	0	0.0694444444444444
YOR191W	0	0	0.069284064665127
YBR276C	0	0	0.0691244239631336
YKL193C	0	0	0.0689655172413793
YOR089C	0	0	0.0688073394495413
YLR224W	0	0	0.068649885583524
YNL054W	0	0	0.0684931506849315
YMR054W	0	0	0.0683371298405467
YPR075C	0	0	0.0681818181818182
YGR233C	0	0	0.0680272108843537
YOL105C	0	0	0.0678733031674208
YIL149C	0	0	0.0677200902934537
YKL095W	0	0	0.0675675675675676
YER145C	0	0	0.0674157303370786
YEL017C-A	0	0	0.0672645739910314
YLR214W	0	0	0.0671140939597315
YKL096W	0	0	0.0669642857142857
YPL016W	0	0	0.066815144766147
YGR100W	0	0	0.0666666666666667
YKR090W	0	0	0.0665188470066519
YIL050W	0	0	0.0663716814159292
YGR079W	0	1	0.0663716814159292
YNL234W	0	0	0.0662251655629139
YLR286C	0	0	0.066079295154185
YHR161C	0	0	0.0659340659340659
YMR052W	0	0	0.0657894736842105
YNR047W	0	0	0.0656455142231947
YDL028C	0	0	0.0655021834061135
YDR310C	0	0	0.065359477124183
YLR121C	0	0	0.0652173913043478
YER169W	0	0	0.0650759219088937
YCR042C	0	0	0.0649350649350649
YOR269W	0	0	0.0647948164146868
YJL168C	0	0	0.0646551724137931
YDL079C	0	0	0.0645161290322581
YHL040C	0	0	0.0643776824034335
YIL146C	0	0	0.0642398286937901
YDR208W	0	0	0.0641025641025641
YOR327C	0	0	0.0639658848614073
YOR008C	0	0	0.0638297872340425
YNL238W	0	0	0.0636942675159236
YFL025C	0	0	0.0635593220338983
YMR218C	0	0	0.0634249471458774
YGR023W	0	0	0.0632911392405063
YDR460W	0	0	0.0631578947368421
YBR202W	0	0	0.0630252100840336
YGR113W	0	0	0.0628930817610063
YPR183W	0	0	0.0627615062761506
YBR054W	0	1	0.0627615062761506
YOR329C	0	0	0.0626304801670146
YPL141C	0	1	0.0626304801670146
YMR312W	0	0	0.0625
YDR229W	0	0	0.0623700623700624
YER130C	0	1	0.0623700623700624
YIL107C	0	0	0.0622406639004149
YER062C	0	0	0.062111801242236
YKR052C	0	0	0.0619834710743802
YPR113W	0	0	0.0618556701030928
YML109W	0	0	0.0617283950617284
YGL180W	0	0	0.0616016427104723
YEL013W	0	0	0.0614754098360656
YDL224C	0	0	0.0613496932515337
YHR055C	0	0	0.0612244897959184
YBL050W	0	0	0.0610997963340122
YHR115C	0	0	0.0609756097560976
YGL150C	0	0	0.0608519269776876
YOR034C	0	0	0.0607287449392713
YIL129C	0	0	0.0606060606060606
YFL039C	0	0	0.0604838709677419
YJL030W	0	0	0.0603621730382294
YIL031W	0	0	0.0602409638554217
YAL056W	0	0	0.0601202404809619
YLL051C	0	1	0.0601202404809619
YHL035C	0	0	0.06
YMR216C	0	0	0.0598802395209581
YLR309C	0	0	0.0597609561752988
YOR061W	0	0	0.0596421471172962
YDR238C	0	0	0.0595238095238095
YPL101W	0	0	0.0594059405940594
YLR297W	0	1	0.0594059405940594
YKR055W	0	0	0.0592885375494071
YJR089W	0	0	0.0591715976331361
YML007W	0	0	0.0590551181102362
YPR032W	0	0	0.0589390962671906
YPL221W	0	0	0.0588235294117647
YDR033W	0	1	0.0588235294117647
YDR283C	0	0	0.0587084148727984
YAL032C	0	0	0.05859375
YPL195W	0	0	0.0584795321637427
YOL016C	0	0	0.0583657587548638
YPL065W	0	0	0.058252427184466
YFR019W	0	0	0.0581395348837209
YOL139C	0	0	0.058027079303675
YGL167C	0	0	0.0579150579150579
YNL180C	0	0	0.0578034682080925
YOR092W	0	0	0.0576923076923077
YDR425W	0	0	0.0575815738963532
YGR285C	0	0	0.0574712643678161
YLR200W	0	0	0.0573613766730402
YGR189C	0	0	0.0572519083969466
YGL155W	0	0	0.0571428571428571
YMR219W	0	0	0.0570342205323194
YKR096W	0	1	0.0570342205323194
YIL047C	0	0	0.0569259962049336
YMR164C	0	0	0.0568181818181818
YLR155C	0	0	0.056710775047259
YEL063C	0	0	0.0566037735849057
YPL269W	0	0	0.0564971751412429
YDR466W	0	0	0.056390977443609
YPL032C	0	0	0.0562851782363977
YGL098W	0	0	0.0561797752808989
YDL132W	0	0	0.0560747663551402
YKL124W	0	0	0.0559701492537313
YGL025C	0	0	0.0558659217877095
YHR191C	0	0	0.0557620817843866
YKR054C	0	0	0.0556586270871985
YGR261C	0	0	0.0555555555555556
YKL190W	0	0	0.055452865064695
YCR073C	0	0	0.0553505535055351
YPR156C	0	0	0.0552486187845304
YOR005C	0	0	0.0551470588235294
YGL211W	0	0	0.055045871559633
YHR023W	0	0	0.0549450549450549
YIL008W	0	0	0.0548446069469835
YKL092C	0	0	0.0547445255474453
YBL007C	0	0	0.0546448087431694
YDR202C	0	0	0.0545454545454545
YER005W	0	0	0.0544464609800363
YBR102C	0	0	0.0543478260869565
YOR256C	0	0	0.054249547920434
YKR001C	0	0	0.0541516245487365
YDL108W	0	0	0.0540540540540541
YBL069W	0	0	0.0539568345323741
YGR229C	0	0	0.0538599640933573
YOL045W	0	0	0.0537634408602151
YMR092C	0	0	0.0536672629695885
YHR209W	0	1	0.0536672629695885
YDR463W	0	0	0.0535714285714286
YAL001C	0	0	0.053475935828877
YLR433C	0	0	0.0533807829181495
YMR291W	0	1	0.0533807829181495
YOL128C	0	0	0.0532859680284192
YBL088C	0	0	0.0531914893617021
YDR081C	0	0	0.0530973451327434
YDL029W	0	0	0.0530035335689046
YGL005C	0	0	0.0529100529100529
YDR153C	0	0	0.0528169014084507
YNR049C	0	0	0.0527240773286467
YLR055C	0	0	0.0526315789473684
YFL034C-B	0	0	0.0525394045534151
YBR198C	0	0	0.0524475524475524
YAL010C	0	0	0.0523560209424084
YLL019C	0	0	0.0522648083623693
YNL287W	0	0	0.0521739130434783
YIR035C	0	1	0.0521739130434783
YLR425W	0	0	0.0520833333333333
YDL223C	0	0	0.0519930675909879
YGR098C	0	0	0.0519031141868512
YMR316W	0	0	0.0518134715025907
YKL010C	0	0	0.0517241379310345
YCR067C	0	0	0.0516351118760757
YKR031C	0	0	0.0515463917525773
YJR091C	0	0	0.0514579759862779
YLR240W	0	0	0.0513698630136986
YOL100W	0	0	0.0512820512820513
YMR292W	0	0	0.0511945392491468
YNL197C	0	0	0.0511073253833049
YHR079C	0	0	0.0510204081632653
YGL168W	0	0	0.0509337860780985
YLR369W	0	0	0.0508474576271186
YOR070C	0	0	0.050761421319797
YPL096C-A	0	0	0.0506756756756757
YJR066W	0	0	0.0505902192242833
YDR159W	0	0	0.0505050505050505
YCR084C	0	0	0.0504201680672269
YER014W	0	0	0.0503355704697987
YDL047W	0	0	0.050251256281407
YGR078C	0	0	0.0501672240802676
YKL012W	0	0	0.0500834724540902
YML016C	0	0	0.05
YLR398C	0	0	0.0499168053244592
YOR069W	0	0	0.0498338870431894
YBL060W	0	1	0.0498338870431894
YER162C	0	0	0.0497512437810945
YOL108C	0	0	0.0496688741721854
YOR054C	0	0	0.0495867768595041
YKL017C	0	0	0.0495049504950495
YNL119W	0	0	0.0494233937397035
YNL325C	0	0	0.0493421052631579
YCR021C	0	0	0.0492610837438424
YDL170W	0	0	0.0491803278688525
YMR173W	0	0	0.0490998363338789
YNL233W	0	0	0.0490196078431373
YGL133W	0	0	0.0489396411092985
YLR039C	0	0	0.0488599348534202
YGL036W	0	1	0.0488599348534202
YBR095C	0	0	0.0487804878048781
YMR294W	0	0	0.0487012987012987
YDR443C	0	0	0.0486223662884927
YJR010W	0	0	0.0485436893203883
YMR299C	0	0	0.0484652665589661
YLR226W	0	0	0.0483870967741935
YOR231W	0	0	0.0483091787439614
YOR281C	0	0	0.0482315112540193
YGR132C	0	0	0.0481540930979133
YOR195W	0	0	0.0480769230769231
YOR057W	0	0	0.048
YOR249C	0	0	0.0479233226837061
YHR165C	0	0	0.0478468899521531
YNL076W	0	0	0.0477707006369427
YKL207W	0	1	0.0477707006369427
YPL085W	0	0	0.0476947535771065
YLR246W	0	0	0.0476190476190476
YFR040W	0	0	0.0475435816164818
YLR299W	0	0	0.0474683544303797
YHR129C	0	0	0.0473933649289099
YDR001C	0	0	0.0473186119873817
YPL076W	0	0	0.047244094488189
YGR170W	0	0	0.0471698113207547
YDR407C	0	0	0.0470957613814757
YGR138C	0	0	0.0470219435736677
YBR105C	0	0	0.0469483568075117
YBL037W	0	0	0.046875
YPL225W	0	1	0.046875
YDR424C	0	0	0.046801872074883
YPL174C	0	0	0.0467289719626168
YEL003W	0	0	0.046656298600311
YLL039C	0	0	0.046583850931677
YOL076W	0	0	0.0465116279069767
YHR037W	0	0	0.0464396284829721
YER089C	0	0	0.0463678516228748
YOR122C	0	0	0.0462962962962963
YBR293W	0	0	0.0462249614791988
YBR005W	0	0	0.0461538461538462
YCR030C	0	1	0.0461538461538462
YBR055C	0	0	0.0460829493087558
YIL020C	0	0	0.0460122699386503
YPL014W	0	1	0.0460122699386503
YGR125W	0	1	0.0460122699386503
YDL019C	0	0	0.0459418070444104
YKL171W	0	0	0.0458715596330275
YLR086W	0	0	0.0458015267175573
YMR070W	0	0	0.0457317073170732
YKL052C	0	0	0.045662100456621
YBR199W	0	0	0.0455927051671733
YDR358W	0	0	0.0455235204855842
YGL181W	0	0	0.0454545454545455
YGL158W	0	0	0.0453857791225416
YBR077C	0	0	0.0453172205438066
YDR126W	0	0	0.0452488687782805
YPR054W	0	0	0.0451807228915663
YBR287W	0	1	0.0451807228915663
YJR094C	0	0	0.0451127819548872
YFL021W	0	0	0.045045045045045
YAL029C	0	0	0.0449775112443778
YBL063W	0	0	0.0449101796407186
YLR144C	0	0	0.0448430493273543
YJL085W	0	0	0.0447761194029851
YJL062W	0	0	0.0447093889716841
YAL011W	0	0	0.0446428571428571
YGR231C	0	0	0.0445765230312036
YPR095C	0	0	0.0445103857566766
YPL179W	0	0	0.0444444444444444
YOR216C	0	0	0.0443786982248521
YBL056W	0	0	0.0443131462333826
YEL032W	0	0	0.0442477876106195
YNL277W	0	0	0.0441826215022091
YPL096W	0	0	0.0441176470588235
YOL051W	0	0	0.0440528634361234
YGR271W	0	0	0.0439882697947214
YDL214C	0	0	0.0439238653001464
YAL019W	0	0	0.043859649122807
YIL140W	0	0	0.0437956204379562
YBR284W	0	0	0.043731778425656
YBR236C	0	0	0.0436681222707424
YOR239W	0	0	0.0436046511627907
YML038C	0	0	0.0435413642960813
YDR196C	0	0	0.0434782608695652
YNL007C	0	0	0.0434153400868307
YGL136C	0	0	0.0433526011560694
YMR125W	0	0	0.0432900432900433
YMR032W	0	0	0.0432276657060519
YIL135C	0	0	0.0431654676258993
YER158C	0	1	0.0431654676258993
YLR071C	0	0	0.0431034482758621
YLR313C	0	0	0.0430416068866571
YMR086W	0	1	0.0430416068866571
YDL025C	0	1	0.0430416068866571
YER176W	0	0	0.0429799426934097
YOR198C	0	0	0.0429184549356223
YFL029C	0	0	0.0428571428571429
YBR131W	0	0	0.0427960057061341
YHL026C	0	1	0.0427960057061341
YJL003W	0	0	0.0427350427350427
YDR488C	0	0	0.042674253200569
YKR099W	0	0	0.0426136363636364
YIL056W	0	0	0.0425531914893617
YER157W	0	0	0.0424929178470255
YFL008W	0	0	0.0424328147100424
YIL079C	0	0	0.0423728813559322
YJR084W	0	0	0.0423131170662905
YLR270W	0	0	0.0422535211267606
YBR207W	0	0	0.0421940928270042
YBR216C	0	0	0.0421348314606742
YNL045W	0	0	0.0420757363253857
YDR189W	0	0	0.0420168067226891
YMR172W	0	0	0.041958041958042
YNL258C	0	0	0.0418994413407821
YBR215W	0	0	0.0418410041841004
YBL058W	0	0	0.0417827298050139
YPL149W	0	0	0.0417246175243394
YBR086C	0	0	0.0416666666666667
YJL084C	0	1	0.0416666666666667
YHL019C	0	0	0.0416088765603329
YDR130C	0	0	0.0415512465373961
YDL049C	0	0	0.04149377593361
YPL186C	0	1	0.04149377593361
YNL160W	0	0	0.0414364640883978
YML049C	0	0	0.0413793103448276
YHL002W	0	0	0.0413223140495868
YMR311C	0	0	0.0412654745529574
YIL045W	0	0	0.0412087912087912
YGL227W	0	0	0.0411522633744856
YER144C	0	0	0.0410958904109589
YOR353C	0	0	0.0410396716826265
YHL031C	0	0	0.040983606557377
YJL155C	0	0	0.0409276944065484
YLR277C	0	0	0.0408719346049046
YMR104C	0	0	0.0408163265306122
YDL238C	0	0	0.0407608695652174
YLR096W	0	0	0.0407055630936228
YBR156C	0	0	0.040650406504065
YBL103C	0	0	0.040595399188092
YLR363C	0	0	0.0405405405405405
YMR168C	0	0	0.0404858299595142
YPL006W	0	0	0.0404312668463612
YHR135C	0	0	0.0403768506056528
YDR211W	0	0	0.0403225806451613
YCR091W	0	0	0.0402684563758389
YPL075W	0	0	0.0402144772117962
YGL124C	0	0	0.0401606425702811
YDL005C	0	0	0.0401069518716578
YBR171W	0	0	0.0400534045393858
YKL126W	0	0	0.04
YLR190W	0	0	0.0399467376830892
YBR123C	0	0	0.0398936170212766
YPL254W	0	0	0.0398406374501992
YJL176C	0	0	0.0397877984084881
YPL150W	0	1	0.0397877984084881
YEL041W	0	0	0.0397350993377483
YMR036C	0	0	0.0396825396825397
YNL039W	0	0	0.0396301188903567
YPR141C	0	0	0.0395778364116095
YHR118C	0	0	0.0395256916996047
YMR182C	0	0	0.0394736842105263
YNL116W	0	0	0.0394218134034166
YJL042W	0	0	0.0393700787401575
YDR485C	0	0	0.0393184796854522
YLR165C	0	0	0.0392670157068063
YIL036W	0	0	0.0392156862745098
YOL072W	0	0	0.0391644908616188
YDR301W	0	0	0.0391134289439374
YBL101C	0	0	0.0390625
YMR315W	0	1	0.0390625
YMR197C	0	0	0.0390117035110533
YDR490C	0	0	0.038961038961039
YBR290W	0	0	0.0389105058365759
YOL136C	0	0	0.038860103626943
YER059W	0	0	0.0388098318240621
YBR179C	0	0	0.0387596899224806
YER035W	0	0	0.0387096774193548
YFL005W	0	0	0.038659793814433
YBR211C	0	0	0.0386100386100386
YNL322C	0	0	0.038560411311054
YGR141W	0	0	0.0385109114249037
YLR043C	0	0	0.0384615384615385
YKR014C	0	0	0.0384122919334187
YPL026C	0	0	0.0383631713554987
YDL145C	0	0	0.0383141762452107
YMR043W	0	0	0.038265306122449
YGR179C	0	0	0.0382165605095541
YNL051W	0	0	0.0381679389312977
YDL099W	0	0	0.0381194409148666
YOL011W	0	0	0.0380710659898477
YLR342W	0	0	0.0380228136882129
YHR008C	0	0	0.0379746835443038
YLR414C	0	1	0.0379746835443038
YBR168W	0	0	0.0379266750948167
YLR431C	0	0	0.0378787878787879
YOL062C	0	0	0.0378310214375788
YAR015W	0	0	0.0377833753148615
YKL168C	0	1	0.0377833753148615
YBL025W	0	0	0.0377358490566038
YNR052C	0	0	0.0376884422110553
YDR182W	0	0	0.0376411543287327
YJL047C	0	0	0.037593984962406
YOR083W	0	0	0.0375469336670839
YKL220C	0	0	0.0375
YJL130C	0	0	0.0374531835205993
YDL146W	0	1	0.0374531835205993
YPL066W	0	1	0.0374531835205993
YJL222W	0	0	0.0374064837905237
YNL250W	0	0	0.037359900373599
YLR182W	0	0	0.0373134328358209
YOL043C	0	0	0.0372670807453416
YIL005W	0	0	0.0372208436724566
YDL120W	0	0	0.0371747211895911
YJR058C	0	0	0.0371287128712871
YML043C	0	0	0.0370828182941904
YLL049W	0	1	0.0370828182941904
YDR129C	0	0	0.037037037037037
YGR028W	0	0	0.0369913686806412
YNL166C	0	0	0.0369458128078818
YOR109W	0	0	0.03690036900369
YDR329C	0	0	0.0368550368550369
YIL053W	0	0	0.0368098159509202
YCR066W	0	0	0.0367647058823529
YER113C	0	1	0.0367647058823529
YDR367W	0	1	0.0367647058823529
YKR097W	0	0	0.0367197062423501
YOR304C-A	0	1	0.0367197062423501
YDR003W	0	0	0.0366748166259169
YBL075C	0	0	0.0366300366300366
YGL097W	0	0	0.0365853658536585
YNL323W	0	0	0.0365408038976857
YDR388W	0	0	0.0364963503649635
YNL307C	0	0	0.0364520048602673
YNL172W	0	0	0.0364077669902913
YGL137W	0	0	0.0363636363636364
YAL055W	0	0	0.036319612590799
YDR123C	0	0	0.0362756952841596
YDL125C	0	0	0.036231884057971
YDR021W	0	0	0.0361881785283474
YOR211C	0	0	0.036144578313253
YJL036W	0	0	0.036101083032491
YDR146C	0	0	0.0360576923076923
YOR219C	0	0	0.0360144057623049
YGL049C	0	0	0.0359712230215827
YPR019W	0	0	0.0359281437125748
YGR238C	0	0	0.0358851674641148
YOR279C	0	0	0.03584229390681
YDR473C	0	0	0.035799522673031
YPL140C	0	0	0.0357568533969011
YJL127C	0	0	0.0357142857142857
YNL158W	0	0	0.0356718192627824
YGR198W	0	0	0.0356294536817102
YOR026W	0	0	0.0355871886120996
YPL246C	0	1	0.0355871886120996
YIL128W	0	0	0.0355450236966825
YBR015C	0	0	0.0355029585798817
YDR285W	0	0	0.0354609929078014
YBL038W	0	0	0.0354191263282172
YKR027W	0	0	0.035377358490566
YLR305C	0	0	0.0353356890459364
YDR372C	0	0	0.0352941176470588
YGR268C	0	0	0.0352526439482961
YPL258C	0	0	0.0352112676056338
YHR004C	0	0	0.0351699882766706
YNL041C	0	0	0.0351288056206089
YOL012C	0	0	0.0350877192982456
YJL112W	0	0	0.0350467289719626
YGL200C	0	0	0.0350058343057176
YOR363C	0	0	0.034965034965035
YER122C	0	0	0.0349243306169965
YBR165W	0	0	0.0348837209302326
YKR086W	0	0	0.0348432055749129
YBR066C	0	0	0.0348027842227378
YHR066W	0	0	0.0347624565469293
YMR089C	0	0	0.0347222222222222
YCR036W	0	0	0.0346820809248555
YBR080C	0	0	0.0346420323325635
YBR286W	0	0	0.0346020761245675
YPR104C	0	0	0.0345622119815668
YGL086W	0	0	0.0345224395857307
YLR157C	0	0	0.0344827586206897
YIL046W	0	0	0.034443168771527
YJL039C	0	0	0.0344036697247706
YGL225W	0	0	0.0343642611683849
YFR013W	0	0	0.034324942791762
YER109C	0	0	0.0342857142857143
YBL022C	0	0	0.0342465753424658
YJL004C	0	0	0.0342075256556442
YOL070C	0	1	0.0342075256556442
YNL025C	0	0	0.0341685649202733
YAR033W	0	0	0.0341296928327645
YPL177C	0	0	0.0340909090909091
YDR072C	0	0	0.0340522133938706
YDR330W	0	0	0.0340136054421769
YML035C	0	0	0.0339750849377123
YOR132W	0	0	0.0339366515837104
YGR046W	0	0	0.0338983050847458
YER177W	0	0	0.0338600451467269
YCL024W	0	0	0.0338218714768884
YLR160C	0	0	0.0337837837837838
YLR357W	0	0	0.0337457817772778
YLR241W	0	1	0.0337457817772778
YER036C	0	0	0.0337078651685393
YLR120C	0	0	0.0336700336700337
YBL003C	0	0	0.0336322869955157
YDL058W	0	0	0.0335946248600224
YNL142W	0	0	0.0335570469798658
YER150W	0	1	0.0335570469798658
YOR209C	0	0	0.0335195530726257
YBL019W	0	0	0.0334821428571429
YNL232W	0	0	0.0334448160535117
YLR429W	0	0	0.0334075723830735
YJR134C	0	1	0.0334075723830735
YKR066C	0	0	0.0333704115684093
YPL164C	0	0	0.0333333333333333
YMR029C	0	0	0.0332963374028857
YJL124C	0	0	0.0332594235033259
YDR363W	0	0	0.0332225913621262
YMR053C	0	0	0.0331858407079646
YDR524C	0	0	0.0331491712707182
YER047C	0	1	0.0331491712707182
YCL038C	0	0	0.033112582781457
YLR337C	0	0	0.0330760749724366
YAL015C	0	0	0.0330396475770925
YBL067C	0	1	0.0330396475770925
YIL035C	0	0	0.033003300330033
YNL189W	0	0	0.032967032967033
YGR194C	0	0	0.0329308452250274
YLR026C	0	0	0.0328947368421053
YLL017W	0	0	0.0328587075575027
YBR176W	0	0	0.0328227571115974
YBL002W	0	0	0.0327868852459016
YCR082W	0	0	0.0327510917030568
YPR179C	0	0	0.0327153762268266
YDL080C	0	0	0.0326797385620915
YBR110W	0	0	0.0326441784548422
YDR348C	0	1	0.0326441784548422
YPR155C	0	0	0.0326086956521739
YBR217W	0	0	0.0325732899022801
YPL047W	0	0	0.0325379609544469
YBL014C	0	0	0.0325027085590466
YKR100C	0	0	0.0324675324675325
YGR047C	0	0	0.0324324324324324
YAL017W	0	0	0.0323974082073434
YBR128C	0	0	0.0323624595469256
YDR403W	0	0	0.0323275862068966
YBR045C	0	0	0.0322927879440258
YBR195C	0	0	0.032258064516129
YOL145C	0	0	0.0322234156820623
YBR227C	0	1	0.0322234156820623
YJL123C	0	1	0.0322234156820623
YGR248W	0	0	0.0321888412017167
YBR278W	0	0	0.0321543408360129
YMR176W	0	0	0.0321199143468951
YBR041W	0	0	0.0320855614973262
YBR073W	0	0	0.032051282051282
YEL043W	0	1	0.032051282051282
YBR153W	0	0	0.032017075773746
YCR026C	0	0	0.0319829424307036
YLR345W	0	0	0.0319488817891374
YMR224C	0	0	0.0319148936170213
YPL219W	0	0	0.0318809776833156
YOR385W	0	1	0.0318809776833156
YGR162W	0	0	0.0318471337579618
YOR349W	0	0	0.031813361611877
YNL010W	0	1	0.031813361611877
YDL239C	0	0	0.0317796610169492
YKL081W	0	0	0.0317460317460317
YFR014C	0	0	0.0317124735729387
YGR288W	0	0	0.0316789862724393
YMR016C	0	0	0.0316455696202532
YKL049C	0	0	0.0316122233930453
YOL063C	0	0	0.0315789473684211
YER151C	0	0	0.0315457413249211
YOR220W	0	1	0.0315457413249211
YFL031W	0	0	0.0315126050420168
YKL080W	0	0	0.0314795383001049
YDL140C	0	0	0.0314465408805031
YOR043W	0	0	0.031413612565445
YMR138W	0	0	0.0313807531380753
YMR313C	0	0	0.0313479623824451
YDR289C	0	0	0.0313152400835073
YOR370C	0	0	0.0312825860271116
YHR112C	0	0	0.03125
YLR373C	0	0	0.0312174817898023
YFR002W	0	0	0.0311850311850312
YGR277C	0	0	0.0311526479750779
YDL160C	0	0	0.0311203319502075
YBR161W	0	0	0.0310880829015544
YKL140W	0	0	0.031055900621118
YMR041C	0	0	0.031023784901758
YBR281C	0	0	0.0309917355371901
YKL121W	0	1	0.0309917355371901
YLR238W	0	0	0.0309597523219814
YKR095W	0	0	0.0309278350515464
YBR279W	0	0	0.0308959835221421
YGL153W	0	0	0.0308641975308642
YDR137W	0	0	0.0308324768756423
YOR160W	0	0	0.0308008213552361
YDL149W	0	0	0.0307692307692308
YKL032C	0	0	0.0307377049180328
YOR103C	0	0	0.0307062436028659
YGR032W	0	0	0.0306748466257669
YPL003W	0	0	0.0306435137895812
YMR207C	0	0	0.0306122448979592
YBR139W	0	0	0.0305810397553517
YDL154W	0	0	0.0305498981670061
YPR017C	0	0	0.0305188199389624
YBR288C	0	0	0.0304878048780488
YMR304W	0	0	0.0304568527918782
YGR104C	0	0	0.0304259634888438
YBR119W	0	0	0.0303951367781155
YNL229C	0	0	0.0303643724696356
YKR002W	0	0	0.0303336703741153
YBR022W	0	0	0.0303030303030303
YOL013C	0	0	0.0302724520686176
YAL030W	0	0	0.030241935483871
YAL016W	0	0	0.0302114803625378
YBL006C	0	0	0.0301810865191147
YJR062C	0	0	0.0301507537688442
YJL153C	0	0	0.0301204819277108
YDR224C	0	0	0.0300902708124373
YFR028C	0	0	0.030060120240481
YDL017W	0	0	0.03003003003003
YMR004W	0	0	0.03
YDL216C	0	0	0.02997002997003
YNL221C	0	0	0.029940119760479
YDR334W	0	0	0.0299102691924227
YBR159W	0	0	0.0298804780876494
YIR002C	0	0	0.0298507462686567
YGR120C	0	0	0.0298210735586481
YBR003W	0	0	0.0297914597815293
YPR081C	0	0	0.0297619047619048
YLR451W	0	0	0.0297324083250743
YBR264C	0	0	0.0297029702970297
YDL138W	0	0	0.029673590504451
YJL129C	0	0	0.0296442687747036
YPR008W	0	0	0.0296150049358342
YHR186C	0	0	0.029585798816568
YDR207C	0	0	0.0295566502463054
YGL252C	0	0	0.0295275590551181
YBR016W	0	0	0.0294985250737463
YPR025C	0	0	0.0294695481335953
YPL209C	0	0	0.0294406280667321
YBL009W	0	0	0.0294117647058824
YIL076W	0	0	0.029382957884427
YIL105C	0	0	0.0293542074363992
YOR264W	0	1	0.0293542074363992
YDR364C	0	0	0.0293255131964809
YBR017C	0	0	0.029296875
YPR185W	0	0	0.0292682926829268
YLR128W	0	0	0.0292397660818713
YEL061C	0	0	0.0292112950340798
YEL022W	0	0	0.0291828793774319
YML095C	0	0	0.0291545189504373
YHR073W	0	0	0.029126213592233
YBR289W	0	0	0.02909796314258
YHR074W	0	0	0.0290697674418605
YMR031C	0	1	0.0290697674418605
YGL244W	0	0	0.0290416263310745
YBR024W	0	0	0.0290135396518375
YBR038W	0	0	0.0289855072463768
YLR001C	0	1	0.0289855072463768
YGR249W	0	0	0.028957528957529
YOR354C	0	0	0.0289296046287367
YBR245C	0	0	0.0289017341040462
YMR059W	0	0	0.0288739172281039
YJR049C	0	0	0.0288461538461538
YLR115W	0	0	0.0288184438040346
YOR371C	0	0	0.0287907869481766
YBL011W	0	0	0.0287631831255992
YBL099W	0	0	0.028735632183908
YPR171W	0	0	0.0287081339712919
YNL243W	0	0	0.0286806883365201
YNL264C	0	0	0.0286532951289398
YBR273C	0	0	0.0286259541984733
YBR129C	0	0	0.0285986653956149
YGR274C	0	0	0.0285714285714286
YLR254C	0	0	0.0285442435775452
YOR095C	0	0	0.0285171102661597
YLR423C	0	0	0.0284900284900285
YIL099W	0	0	0.0284629981024668
YDL048C	0	1	0.0284629981024668
YKR028W	0	0	0.028436018957346
YHR195W	0	0	0.0284090909090909
YMR302C	0	0	0.0283822138126774
YBR166C	0	0	0.0283553875236295
YBR004C	0	0	0.028328611898017
YEL006W	0	0	0.0283018867924528
YPR079W	0	0	0.0282752120640905
YPL151C	0	0	0.0282485875706215
YBR094W	0	1	0.0282485875706215
YML091C	0	0	0.0282220131702728
YJL056C	0	0	0.0281954887218045
YGR116W	0	0	0.028169014084507
YDR325W	0	0	0.0281425891181989
YDR205W	0	0	0.028116213683224
YBL093C	0	0	0.0280898876404494
YGR052W	0	1	0.0280898876404494
YEL012W	0	0	0.0280636108512629
YBR007C	0	1	0.0280636108512629
YDR419W	0	0	0.0280373831775701
YDR273W	0	0	0.0280112044817927
YBR097W	0	0	0.0279850746268657
YLR262C	0	0	0.0279589934762349
YJL204C	0	0	0.0279329608938547
YLL063C	0	0	0.027906976744186
YBR275C	0	0	0.0278810408921933
YJR076C	0	0	0.0278551532033426
YIL042C	0	0	0.0278293135435993
YOR193W	0	0	0.0278035217794254
YLR386W	0	0	0.0277777777777778
YCL016C	0	0	0.0277520814061055
YOL107W	0	1	0.0277520814061055
YNL257C	0	0	0.0277264325323475
YMR277W	0	0	0.0277008310249307
YDR171W	0	0	0.0276752767527675
YDL229W	0	0	0.0276497695852535
YIL055C	0	1	0.0276497695852535
YLR417W	0	0	0.0276243093922652
YPL153C	0	0	0.0275988960441582
YMR266W	0	0	0.0275735294117647
YBR118W	0	0	0.0275482093663912
YAL043C	0	0	0.0275229357798165
YPL060W	0	0	0.0274977085242896
YGL238W	0	0	0.0274725274725275
YBL079W	0	0	0.0274473924977127
YMR263W	0	0	0.0274223034734918
YHL027W	0	0	0.0273972602739726
YNL063W	0	1	0.0273972602739726
YOR356W	0	0	0.0273722627737226
YNL044W	0	0	0.0273473108477666
YDR043C	0	0	0.0273224043715847
YOR023C	0	0	0.0272975432211101
YLR189C	0	0	0.0272727272727273
YER165W	0	0	0.0272479564032698
YGR061C	0	0	0.0272232304900181
YJL171C	0	1	0.0272232304900181
YNL123W	0	0	0.0271985494106981
YIL002C	0	0	0.0271739130434783
YBR142W	0	0	0.0271493212669683
YDL226C	0	0	0.027124773960217
YGR130C	0	1	0.027124773960217
YBR192W	0	0	0.02710027100271
YLR432W	0	0	0.0270758122743682
YKR036C	0	0	0.0270513976555455
YLR024C	0	0	0.027027027027027
YMR135C	0	0	0.027002700270027
YBR164C	0	0	0.026978417266187
YDR386W	0	0	0.0269541778975741
YBL080C	0	0	0.0269299820466786
YDR170C	0	0	0.0269058295964126
YBL102W	0	0	0.0268817204301075
YPR051W	0	0	0.026857654431513
YBR136W	0	0	0.0268336314847943
YLL058W	0	0	0.0268096514745308
YLR361C	0	0	0.0267857142857143
YHR028C	0	0	0.0267618198037467
YER124C	0	0	0.0267379679144385
YBR125C	0	1	0.0267379679144385
YPR080W	0	0	0.0267141585040071
YDR228C	0	0	0.0266903914590747
YLR087C	0	0	0.0266666666666667
YMR274C	0	0	0.0266429840142096
YNL159C	0	0	0.0266193433895297
YBR001C	0	0	0.0265957446808511
YDR080W	0	0	0.0265721877767936
YHR104W	0	0	0.0265486725663717
YGL173C	0	0	0.026525198938992
YOR273C	0	0	0.0265017667844523
YOR098C	0	0	0.0264783759929391
YDR244W	0	0	0.0264550264550265
YBR103W	0	0	0.026431718061674
YBR210W	0	0	0.0264084507042254
YKL135C	0	0	0.0263852242744063
YBL104C	0	1	0.0263852242744063
YOL095C	0	0	0.0263620386643234
YLR265C	0	0	0.0263388937664618
YMR287C	0	0	0.0263157894736842
YBR274W	0	0	0.0262927256792287
YCL014W	0	0	0.0262697022767075
YCR005C	0	0	0.026246719160105
YBR225W	0	1	0.026246719160105
YDR191W	0	0	0.0262237762237762
YJR033C	0	0	0.0262008733624454
YEL031W	0	0	0.0261780104712042
YDL195W	0	0	0.02615518744551
YOR155C	0	0	0.0261324041811847
YBL074C	0	0	0.0261096605744125
YML068W	0	0	0.0260869565217391
YKR020W	0	0	0.0260642919200695
YNR007C	0	0	0.0260416666666667
YMR275C	0	0	0.02601908065915
YBR167C	0	0	0.0259965337954939
YFR048W	0	0	0.025974025974026
YBR255W	0	1	0.025974025974026
YBL084C	0	0	0.0259515570934256
YMR116C	0	0	0.0259291270527226
YLR273C	0	0	0.0259067357512953
YOR304W	0	0	0.0258843830888697
YJL103C	0	0	0.0258620689655172
YMR025W	0	0	0.0258397932816537
YFR024C-A	0	0	0.0258175559380379
YDR069C	0	0	0.0257953568357696
YFL013C	0	0	0.0257731958762887
YBR257W	0	0	0.0257510729613734
YDR530C	0	0	0.0257289879931389
YGR041W	0	0	0.025706940874036
YAR007C	0	0	0.0256849315068493
YER038C	0	0	0.0256629597946963
YOL065C	0	0	0.0256410256410256
YMR280C	0	0	0.0256191289496157
YMR010W	0	0	0.0255972696245734
YML115C	0	0	0.0255754475703325
YBR109C	0	0	0.0255536626916525
YFL009W	0	0	0.025531914893617
YAR002W	0	0	0.0255102040816327
YJR125C	0	0	0.0254885301614274
YDR421W	0	0	0.0254668930390492
YFR051C	0	0	0.0254452926208651
YPL270W	0	0	0.0254237288135593
YBR058C	0	0	0.0254022015241321
YDR306C	0	0	0.0253807106598985
YLR090W	0	0	0.0253592561284869
YBR020W	0	0	0.0253378378378378
YKL197C	0	0	0.0253164556962025
YPL125W	0	0	0.0252951096121417
YBL057C	0	0	0.025273799494524
YKR034W	0	0	0.0252525252525253
YPL005W	0	0	0.0252312867956266
YBL041W	0	0	0.0252100840336134
YIL038C	0	0	0.0251889168765743
YGR135W	0	0	0.0251677852348993
YBL046W	0	0	0.0251466890192791
YGL119W	0	0	0.0251256281407035
YBR280C	0	0	0.0251046025104603
YMR253C	0	1	0.0251046025104603
YGL084C	0	0	0.0250836120401338
YNL154C	0	0	0.025062656641604
YBR002C	0	0	0.0250417362270451
YBR096W	0	1	0.0250417362270451
YDL227C	0	0	0.0250208507089241
YBL106C	0	0	0.025
YER172C	0	0	0.0249791840133222
YKL020C	0	0	0.0249584026622296
YBR042C	0	0	0.0249376558603491
YBR065C	0	0	0.0249169435215947
YFL042C	0	1	0.0249169435215947
YKL145W	0	0	0.024896265560166
YIR023W	0	0	0.0248756218905473
YBR212W	0	0	0.0248550124275062
YBR265W	0	0	0.0248344370860927
YMR102C	0	1	0.0248344370860927
YGR013W	0	0	0.0248138957816377
YPL166W	0	0	0.0247933884297521
YIL101C	0	0	0.0247729149463254
YGL212W	0	0	0.0247524752475248
YBR163W	0	1	0.0247524752475248
YGL195W	0	0	0.0247320692497939
YMR020W	0	0	0.0247116968698517
YMR223W	0	0	0.0246913580246914
YOR245C	0	0	0.0246710526315789
YNR032W	0	0	0.0246507806080526
YOR153W	0	0	0.0246305418719212
YBR235W	0	1	0.0246305418719212
YAL051W	0	0	0.0246103363412633
YNL274C	0	0	0.0245901639344262
YLR288C	0	0	0.0245700245700246
YNL085W	0	0	0.0245499181669394
YOR351C	0	0	0.0245298446443173
YHR024C	0	0	0.0245098039215686
YNL092W	0	1	0.0245098039215686
YBR008C	0	0	0.0244897959183673
YOR035C	0	0	0.0244698205546493
YLR396C	0	0	0.0244498777506112
YJL093C	0	0	0.0244299674267101
YBR162W-A	0	0	0.0244100895036615
YPL058C	0	0	0.024390243902439
YPR026W	0	0	0.0243704305442729
YDR305C	0	0	0.0243506493506494
YBR221C	0	0	0.024330900243309
YDL231C	0	0	0.0243111831442464
YOR140W	0	0	0.0242914979757085
YDR247W	0	0	0.0242718446601942
YDR089W	0	0	0.0242522231204527
YDR326C	0	0	0.024232633279483
YBR254C	0	0	0.0242130750605327
YPR188C	0	0	0.0241935483870968
YLR436C	0	0	0.024174053182917
YNL106C	0	0	0.0241545893719807
YHL024W	0	0	0.0241351568785197
YOR003W	0	0	0.0241157556270096
YJR132W	0	0	0.0240963855421687
YFL049W	0	0	0.0240770465489567
YOR065W	0	0	0.0240577385725742
YBR043C	0	0	0.0240384615384615
YNL283C	0	0	0.0240192153722978
YBR259W	0	1	0.0240192153722978
YER171W	0	0	0.024
YER166W	0	0	0.0239808153477218
YLR453C	0	0	0.023961661341853
YFR003C	0	0	0.0239425379090184
YBL020W	0	0	0.0239234449760766
YOR350C	0	1	0.0239234449760766
YBR188C	0	0	0.0239043824701195
YPL120W	0	0	0.0238853503184713
YGR044C	0	0	0.0238663484486874
YMR186W	0	0	0.0238473767885533
YBR253W	0	0	0.0238284352660842
YPL042C	0	0	0.0238095238095238
YDR436W	0	0	0.0237906423473434
YBR028C	0	1	0.0237906423473434
YBL010C	0	1	0.0237906423473434
YAL021C	0	0	0.0237717908082409
YKL204W	0	0	0.0237529691211401
YDR235W	0	0	0.0237341772151899
YBR233W	0	1	0.0237341772151899
YLL028W	0	0	0.0237154150197628
YNL004W	0	0	0.023696682464455
YDR180W	0	0	0.0236779794790845
YMR091C	0	0	0.0236593059936909
YMR212C	0	0	0.0236406619385343
YKL173W	0	0	0.0236220472440945
YLR129W	0	0	0.02360346184107
YBL089W	0	0	0.0235849056603774
YOL082W	0	0	0.02356637863315
YGR278W	0	0	0.0235478806907378
YDL190C	0	0	0.0235294117647059
YLR303W	0	0	0.0235109717868339
YPL137C	0	0	0.0234925606891151
YNR039C	0	0	0.0234741784037559
YBR033W	0	1	0.0234741784037559
YOR080W	0	0	0.0234558248631744
YBR172C	0	0	0.0234375
YML071C	0	0	0.0234192037470726
YMR231W	0	0	0.0234009360374415
YPL057C	0	0	0.0233826968043648
YGR111W	0	0	0.0233644859813084
YBR205W	0	0	0.0233463035019455
YLR114C	0	0	0.0233281493001555
YLR067C	0	0	0.0233100233100233
YOR036W	0	0	0.0232919254658385
YBR208C	0	0	0.0232738557020946
YGR033C	0	0	0.0232558139534884
YBL035C	0	0	0.0232378001549187
YPL123C	0	0	0.0232198142414861
YEL009C	0	0	0.0232018561484919
YPL116W	0	0	0.0231839258114374
YNL223W	0	0	0.0231660231660232
YDL115C	0	0	0.0231481481481481
YDR470C	0	0	0.023130300693909
YBL042C	0	0	0.0231124807395994
YJR035W	0	0	0.023094688221709
YCR081W	0	0	0.0230769230769231
YJL090C	0	0	0.0230591852421214
YNL090W	0	0	0.0230414746543779
YNL107W	0	0	0.0230237912509593
YDR452W	0	0	0.0230061349693252
YER045C	0	0	0.0229885057471264
YBL036C	0	0	0.0229709035222052
YKL112W	0	0	0.0229533282325937
YBR063C	0	1	0.0229533282325937
YJL117W	0	0	0.0229357798165138
YIL113W	0	0	0.0229182582123759
YPL023C	0	0	0.0229007633587786
YDR292C	0	0	0.022883295194508
YOL032W	0	0	0.0228658536585366
YBR220C	0	1	0.0228658536585366
YMR297W	0	0	0.0228484386900229
YGL093W	0	0	0.0228310502283105
YIL112W	0	0	0.0228136882129278
YBR219C	0	1	0.0228136882129278
YPR105C	0	0	0.0227963525835866
YML004C	0	0	0.0227790432801822
YBL008W	0	0	0.0227617602427921
YKR088C	0	0	0.0227445034116755
YBL031W	0	1	0.0227445034116755
YNL329C	0	0	0.0227272727272727
YPR005C	0	0	0.0227100681302044
YCL029C	0	0	0.0226928895612708
YHR154W	0	0	0.0226757369614512
YMR117C	0	0	0.0226586102719033
YBR060C	0	0	0.0226415094339623
YOR270C	0	0	0.0226244343891403
YBR193C	0	0	0.0226073850791258
YGR214W	0	0	0.0225903614457831
YLR266C	0	0	0.0225733634311512
YBL023C	0	0	0.0225563909774436
YNR056C	0	0	0.0225394440270473
YJR001W	0	0	0.0225225225225225
YEL004W	0	0	0.0225056264066016
YEL060C	0	0	0.0224887556221889
YPR121W	0	0	0.0224719101123595
YPL011C	0	0	0.0224550898203593
YDL044C	0	0	0.0224382946896036
YBR270C	0	1	0.0224382946896036
YGR232W	0	0	0.0224215246636771
YCR018C	0	0	0.0224047796863331
YOR386W	0	0	0.0223880597014925
YDL060W	0	0	0.0223713646532438
YJL219W	0	0	0.022354694485842
YDR100W	0	0	0.0223380491437081
YLR389C	0	0	0.0223214285714286
YJR060W	0	0	0.0223048327137546
YER007W	0	0	0.0222882615156018
YPL232W	0	0	0.022271714922049
YDR498C	0	0	0.0222551928783383
YBL055C	0	0	0.022238695329874
YMR220W	0	0	0.0222222222222222
YHR097C	0	1	0.0222222222222222
YNR006W	0	0	0.0222057735011103
YMR237W	0	0	0.022189349112426
YDR158W	0	0	0.0221729490022173
YLR019W	0	0	0.0221565731166913
YNL169C	0	0	0.022140221402214
YPR030W	0	0	0.0221238938053097
YHR149C	0	1	0.0221238938053097
YAL048C	0	0	0.0221075902726603
YFL050C	0	0	0.0220913107511046
YPL051W	0	0	0.022075055187638
YBL091C-A	0	1	0.022075055187638
YLR257W	0	1	0.022075055187638
YBR258C	0	0	0.0220588235294118
YJL203W	0	0	0.0220426157237326
YHR098C	0	0	0.0220264317180617
YJR019C	0	0	0.0220102714600147
YDR523C	0	0	0.0219941348973607
YLR440C	0	0	0.021978021978022
YBL001C	0	0	0.0219619326500732
YJL172W	0	0	0.021945866861741
YBR243C	0	0	0.0219298245614035
YDR277C	0	0	0.0219138056975895
YHR194W	0	0	0.0218978102189781
YML029W	0	0	0.0218818380743982
YDL142C	0	0	0.021865889212828
YDR062W	0	0	0.021849963583394
YLR095C	0	0	0.0218340611353712
YHR043C	0	0	0.0218181818181818
YNL164C	0	0	0.0218023255813953
YBR234C	0	0	0.0217864923747277
YLR291C	0	0	0.0217706821480406
YHR016C	0	0	0.0217548948513416
YMR170C	0	0	0.0217391304347826
YLR293C	0	0	0.0217233888486604
YBR062C	0	1	0.0217233888486604
YER037W	0	1	0.0217233888486604
YBR194W	0	1	0.0217233888486604
YPR040W	0	0	0.0217076700434153
YOL109W	0	0	0.0216919739696312
YLR314C	0	0	0.0216763005780347
YBR298C	0	0	0.0216606498194946
YBL091C	0	0	0.0216450216450216
YPL155C	0	0	0.0216294160057678
YKL028W	0	0	0.0216138328530259
YAL009W	0	0	0.0215982721382289
YOR290C	0	0	0.0215827338129496
YCL026C-A	0	0	0.0215672178289001
YPL181W	0	0	0.021551724137931
YNL093W	0	0	0.0215362526920316
YEL011W	0	0	0.0215208034433286
YOL021C	0	0	0.021505376344086
YMR012W	0	0	0.0214899713467049
YML059C	0	0	0.0214745884037223
YOL137W	0	1	0.0214745884037223
YGL008C	0	0	0.0214592274678112
YML034W	0	0	0.0214438884917798
YDR314C	0	0	0.0214285714285714
YBR127C	0	0	0.0214132762312634
YBR238C	0	0	0.021398002853067
YBR106W	0	0	0.0213827512473272
YLR384C	0	0	0.0213675213675214
YPL082C	0	0	0.0213523131672598
YPL119C	0	0	0.0213371266002845
YKL218C	0	0	0.0213219616204691
YNL153C	0	0	0.0213068181818182
YDR303C	0	0	0.021291696238467
YPL040C	0	0	0.0212765957446809
YER021W	0	0	0.0212615166548547
YKL157W	0	0	0.0212464589235127
YBR204C	0	1	0.0212464589235127
YPR140W	0	0	0.0212314225053079
YBR244W	0	0	0.0212164073550212
YGL073W	0	0	0.0212014134275618
YJL060W	0	0	0.0211864406779661
YER125W	0	0	0.0211714890613973
YIL155C	0	0	0.0211565585331453
YMR060C	0	0	0.0211416490486258
YMR152W	0	0	0.0211267605633803
YGR042W	0	0	0.0211118930330753
YDR065W	0	0	0.0210970464135021
YBL078C	0	0	0.0210822206605762
YIL126W	0	0	0.0210674157303371
YJL013C	0	0	0.0210526315789474
YDR456W	0	0	0.0210378681626928
YBR246W	0	1	0.0210378681626928
YJR127C	0	0	0.0210231254379818
YDR267C	0	1	0.0210231254379818
YDR315C	0	0	0.0210084033613445
YJR153W	0	0	0.0209937018894332
YDL215C	0	0	0.020979020979021
YBL004W	0	0	0.0209643605870021
YKR082W	0	0	0.0209497206703911
YLR427W	0	0	0.0209351011863224
YBR029C	0	0	0.0209205020920502
YOR078W	0	0	0.0209059233449477
YLL001W	0	0	0.020891364902507
YBL052C	0	0	0.0208768267223382
YBR030W	0	0	0.0208623087621697
YPR189W	0	0	0.0208478109798471
YPR009W	0	0	0.0208333333333333
YGR284C	0	0	0.0208188757807078
YPL247C	0	1	0.0208188757807078
YLR028C	0	0	0.0208044382801664
YBL082C	0	0	0.0207900207900208
YJL100W	0	0	0.0207756232686981
YOR250C	0	0	0.0207612456747405
YAR031W	0	0	0.020746887966805
YDR039C	0	0	0.0207325501036628
YER013W	0	0	0.0207182320441989
YBR263W	0	0	0.020703933747412
YER016W	0	0	0.0206896551724138
YOR110W	0	0	0.0206753962784287
YFR016C	0	1	0.0206753962784287
YKL201C	0	0	0.0206611570247934
YHR080C	0	1	0.0206611570247934
YCR014C	0	0	0.0206469373709566
YEL040W	0	0	0.0206327372764787
YOR334W	0	0	0.0206185567010309
YAL047C	0	0	0.0206043956043956
YHL020C	0	0	0.0205902539464653
YFL007W	0	0	0.0205761316872428
YDL141W	0	0	0.0205620287868403
YDR495C	0	0	0.0205479452054795
YBR061C	0	0	0.0205338809034908
YLL005C	0	0	0.0205198358413133
YIL083C	0	0	0.0205058099794942
YGR003W	0	0	0.0204918032786885
YDR176W	0	0	0.0204778156996587
YGR070W	0	0	0.0204638472032742
YML069W	0	0	0.0204498977505112
YAL039C	0	0	0.0204359673024523
YBL040C	0	0	0.0204220558202859
YOL133W	0	0	0.0204081632653061
YDL033C	0	0	0.0203942895989123
YGR142W	0	0	0.0203804347826087
YDL045C	0	0	0.0203665987780041
YGL141W	0	0	0.0203527815468114
YKL025C	0	0	0.0203389830508475
YER079W	0	1	0.0203389830508475
YNL280C	0	0	0.0203252032520325
YCR044C	0	0	0.02031144211239
YNL194C	0	0	0.020297699594046
YBR108W	0	1	0.020297699594046
YOL093W	0	0	0.0202839756592292
YBR173C	0	0	0.0202702702702703
YGR010W	0	0	0.0202565833896016
YLR209C	0	0	0.0202429149797571
YBR049C	0	0	0.0202292650033715
YML041C	0	0	0.0202156334231806
YGR007W	0	0	0.0202020202020202
YJR092W	0	0	0.0201884253028264
YLR110C	0	0	0.0201748486886348
YBR078W	0	0	0.0201612903225806
YPL095C	0	0	0.0201477501678979
YCR065W	0	0	0.0201342281879195
YDL167C	0	0	0.0201207243460765
YBR170C	0	0	0.0201072386058981
YBR036C	0	0	0.0200937709310114
YBR175W	0	0	0.0200803212851406
YHR021W-A	0	0	0.020066889632107
YIR015W	0	0	0.0200534759358289
YDR311W	0	0	0.0200400801603206
YKR019C	0	0	0.0200267022696929
YGR122W	0	0	0.0200133422281521
YEL025C	0	1	0.0200133422281521
YBL026W	0	0	0.02
YOR185C	0	0	0.0199866755496336
YDR376W	0	0	0.0199733688415446
YLL011W	0	0	0.0199600798403194
YGR244C	0	0	0.0199468085106383
YGL104C	0	0	0.0199335548172757
YDR074W	0	0	0.0199203187250996
YPL022W	0	0	0.019907100199071
YBR006W	0	0	0.019893899204244
YGR218W	0	0	0.0198807157057654
YLR258W	0	0	0.0198675496688742
YDR368W	0	0	0.0198544010589014
YLR382C	0	0	0.0198412698412698
YGR086C	0	0	0.0198281559814937
YCR072C	0	0	0.0198150594451783
YBR122C	0	0	0.0198019801980198
YLR102C	0	0	0.0197889182058048
YGL066W	0	0	0.01977587343441
YGL075C	0	0	0.0197628458498024
YLR228C	0	0	0.0197498354180382
YBR092C	0	0	0.0197368421052632
YOR151C	0	0	0.019723865877712
YBR214W	0	0	0.0197109067017083
YOL089C	0	0	0.0196979645436638
YML093W	0	0	0.0196850393700787
YNL097C	0	0	0.019672131147541
YJL110C	0	0	0.0196592398427261
YER032W	0	0	0.0196463654223969
YBL032W	0	0	0.0196335078534031
YBR093C	0	0	0.0196206671026815
YPR159W	0	0	0.0196078431372549
YBR135W	0	0	0.0195950359242325
YPL196W	0	0	0.0195822454308094
YMR183C	0	0	0.0195694716242661
YOR358W	0	0	0.0195567144719687
YBR223C	0	0	0.0195439739413681
YAL002W	0	0	0.01953125
YOL125W	0	0	0.0195185426154847
YNR051C	0	0	0.0195058517555267
YDR346C	0	0	0.0194931773879142
YGR216C	0	0	0.0194805194805195
YCL039W	0	0	0.0194678780012979
YBL034C	0	0	0.0194552529182879
YFR029W	0	0	0.0194426441996111
YBR283C	0	0	0.0194300518134715
YGL251C	0	0	0.0194174757281553
YJR130C	0	0	0.019404915912031
YGL027C	0	0	0.0193923723335488
YOR165W	0	0	0.0193798449612403
YBR130C	0	0	0.0193673337637185
YMR261C	0	0	0.0193548387096774
YHL043W	0	0	0.0193423597678917
YKR062W	0	0	0.0193298969072165
YNL330C	0	0	0.0193174500965873
YDL137W	0	0	0.0193050193050193
YBL068W	0	0	0.0192926045016077
YCL004W	0	0	0.019280205655527
YOR348C	0	0	0.0192678227360308
YBR271W	0	0	0.0192554557124519
YEL051W	0	0	0.0192431045542014
YDL175C	0	0	0.0192307692307692
YLR127C	0	0	0.0192184497117233
YBR149W	0	0	0.0192061459667093
YBR299W	0	0	0.0191938579654511
YBR143C	0	0	0.0191815856777494
YLR284C	0	0	0.0191693290734824
YBR296C	0	0	0.0191570881226054
YBL107C	0	1	0.0191570881226054
YFR010W	0	0	0.01914486279515
YPL165C	0	1	0.01914486279515
YCL034W	0	0	0.0191326530612245
YAL022C	0	0	0.0191204588910134
YOL053W	0	1	0.0191204588910134
YCR033W	0	0	0.0191082802547771
YAR003W	0	0	0.0190961171228517
YOL025W	0	0	0.0190839694656489
YML103C	0	0	0.0190718372536554
YKL038W	0	0	0.0190597204574333
YGL229C	0	0	0.019047619047619
YIR018W	0	0	0.0190355329949239
YDR217C	0	0	0.0190234622701332
YDR075W	0	0	0.0190114068441065
YDL199C	0	1	0.0190114068441065
YGR127W	0	1	0.0190114068441065
YPR029C	0	0	0.0189993666877771
YIL111W	0	0	0.0189873417721519
YHR079C-A	0	0	0.0189753320683112
YER142C	0	0	0.0189633375474083
YMR202W	0	0	0.0189513581806696
YBR295W	0	0	0.0189393939393939
YKL134C	0	0	0.0189274447949527
YAL035W	0	0	0.0189155107187894
YOR342C	0	1	0.0189155107187894
YDR416W	0	0	0.0189035916824197
YDL194W	0	0	0.0188916876574307
YBL097W	0	0	0.0188797986154814
YBR018C	0	0	0.0188679245283019
YMR295C	0	1	0.0188679245283019
YGR211W	0	0	0.0188560653676933
YHR012W	0	0	0.0188442211055276
YOR126C	0	0	0.0188323917137476
YHR114W	0	0	0.0188205771643664
YGL125W	0	0	0.0188087774294671
YIL017C	0	0	0.018796992481203
YOL096C	0	0	0.0187852222917971
YDL076C	0	0	0.0187734668335419
YHR048W	0	0	0.0187617260787993
YBR256C	0	0	0.01875
YOR339C	0	0	0.018738288569644
YBR082C	0	0	0.0187265917602996
YGR178C	0	0	0.0187149095446039
YDR195W	0	0	0.0187032418952618
YBR087W	0	0	0.0186915887850467
YKR102W	0	0	0.0186799501867995
YNL064C	0	0	0.0186683260734287
YBR268W	0	0	0.0186567164179104
YOR106W	0	0	0.0186451211932878
YDR093W	0	0	0.0186335403726708
YCL052C	0	0	0.0186219739292365
YEL034W	0	0	0.0186104218362283
YDR528W	0	0	0.018598884066956
YGL228W	0	1	0.018598884066956
YMR179W	0	0	0.0185873605947955
YMR062C	0	0	0.0185758513931889
YER093C	0	0	0.0185643564356436
YDR391C	0	1	0.0185643564356436
YGL162W	0	0	0.0185528756957328
YNR034W	0	0	0.0185414091470952
YPL021W	0	0	0.0185299567634342
YMR309C	0	0	0.0185185185185185
YPL194W	0	0	0.0185070943861814
YDL246C	0	0	0.0184956843403206
YLR251W	0	0	0.0184842883548983
YJL057C	0	1	0.0184842883548983
YHL030W	0	0	0.0184729064039409
YHR077C	0	0	0.0184615384615385
YLR247C	0	1	0.0184615384615385
YLR080W	0	0	0.018450184501845
YLR106C	0	0	0.0184388444990781
YKR087C	0	0	0.0184275184275184
YBR203W	0	0	0.0184162062615101
YBR155W	0	0	0.0184049079754601
YGR008C	0	0	0.0183936235438381
YDR160W	0	0	0.0183823529411765
YBR261C	0	1	0.0183823529411765
YAL012W	0	0	0.0183710961420698
YOL018C	0	0	0.018359853121175
YDR359C	0	0	0.018348623853211
YGL067W	0	0	0.0183374083129584
YBR115C	0	0	0.0183262064752596
YMR069W	0	0	0.0183150183150183
YCL057W	0	0	0.0183038438071995
YJR055W	0	0	0.0182926829268293
YIL084C	0	0	0.0182815356489945
YLR176C	0	0	0.0182704019488429
YDR268W	0	0	0.0182592818015825
YJL061W	0	0	0.0182481751824818
YLR457C	0	0	0.0182370820668693
YOL001W	0	0	0.0182260024301337
YGR063C	0	0	0.0182149362477231
YLR057W	0	1	0.0182149362477231
YHR216W	0	0	0.0182038834951456
YDL110C	0	1	0.0182038834951456
YLR411W	0	0	0.0181928441479685
YDR142C	0	0	0.0181818181818182
YDR017C	0	0	0.0181708055723804
YHR011W	0	0	0.0181598062953995
YBL090W	0	0	0.0181488203266788
YHR200W	0	0	0.0181378476420798
YNR035C	0	0	0.0181268882175227
YML121W	0	0	0.0181159420289855
YHR047C	0	0	0.0181050090525045
YDR030C	0	0	0.0180940892641737
YJL082W	0	1	0.0180940892641737
YCR020C	0	0	0.0180831826401447
YBR183W	0	0	0.0180722891566265
YLR013W	0	0	0.0180614087898856
YHR044C	0	0	0.0180505415162455
YIL009W	0	0	0.0180396873120866
YIL013C	0	0	0.0180288461538462
YML005W	0	0	0.018018018018018
YNR033W	0	0	0.0180072028811525
YMR101C	0	0	0.017996400719856
YJL181W	0	1	0.017996400719856
YGR281W	0	0	0.0179856115107914
YBR218C	0	0	0.0179748352306771
YNL042W	0	0	0.0179640718562874
YOR229W	0	0	0.0179533213644524
YMR079W	0	0	0.0179425837320574
YER164W	0	0	0.017931858936043
YDR287W	0	0	0.017921146953405
YBR050C	0	0	0.017910447761194
YBR011C	0	0	0.0178997613365155
YHR201C	0	0	0.0178890876565295
YEL015W	0	0	0.0178784266984505
YLR056W	0	0	0.0178677784395474
YDR018C	0	0	0.0178571428571429
YNL313C	0	0	0.0178465199286139
YML128C	0	0	0.0178359096313912
YGL115W	0	0	0.017825311942959
YIL010W	0	0	0.0178147268408551
YNL262W	0	0	0.0178041543026706
YIL144W	0	0	0.0177935943060498
YOL077W-A	0	0	0.01778304682869
YKL184W	0	0	0.0177725118483412
YBL024W	0	0	0.0177619893428064
YJL209W	0	0	0.0177514792899408
YBR084W	0	0	0.0177409816676523
YNL318C	0	0	0.0177304964539007
YBR026C	0	0	0.0177200236266982
YOR355W	0	0	0.0177095631641086
YBR252W	0	0	0.0176991150442478
YJL071W	0	0	0.017688679245283
YJL144W	0	0	0.0176782557454331
YAL034W-A	0	0	0.0176678445229682
YLR139C	0	0	0.0176574455562095
YJL044C	0	0	0.0176470588235294
YHR041C	0	0	0.017636684303351
YPL055C	0	0	0.0176263219741481
YER173W	0	0	0.0176159718144451
YJL069C	0	0	0.0176056338028169
YDL101C	0	0	0.0175953079178886
YER140W	0	1	0.0175953079178886
YOR237W	0	0	0.0175849941383353
YER081W	0	0	0.0175746924428823
YDR479C	0	0	0.0175644028103044
YOR221C	0	0	0.0175541252194266
YPL105C	0	1	0.0175541252194266
YDL091C	0	1	0.0175541252194266
YHR087W	0	0	0.0175438596491228
YNL314W	0	0	0.0175336060783168
YLR231C	0	0	0.0175233644859813
YPL008W	0	0	0.0175131348511384
YHR166C	0	0	0.0175029171528588
YLR410W	0	0	0.0174927113702624
YJR043C	0	0	0.0174825174825175
YDL206W	0	1	0.0174825174825175
YBR121C	0	0	0.017472335468841
YAL013W	0	0	0.0174621653084983
YOR048C	0	0	0.0174520069808028
YJR143C	0	0	0.0174418604651163
YJL205C	0	0	0.0174317257408483
YGL144C	0	0	0.0174216027874564
YCL048W	0	0	0.0174114915844457
YLL040C	0	0	0.0174013921113689
YBR067C	0	0	0.0173913043478261
YAL007C	0	0	0.0173812282734647
YPR168W	0	0	0.0173711638679792
YGL003C	0	0	0.0173611111111111
YPR036W-A	0	0	0.0173510699826489
YCL005W-A	0	0	0.0173410404624277
YPL110C	0	0	0.0173310225303293
YDR219C	0	0	0.0173210161662818
YBR169C	0	0	0.0173110213502597
YGL018C	0	0	0.0173010380622837
YJR108W	0	0	0.0172910662824208
YLR401C	0	0	0.0172811059907834
YLR060W	0	0	0.0172711571675302
YOR063W	0	0	0.0172612197928654
YOR163W	0	0	0.0172512938470385
YDL088C	0	0	0.0172413793103448
YNL128W	0	0	0.0172314761631246
YGL201C	0	0	0.0172215843857635
YDL192W	0	0	0.0172117039586919
YJR025C	0	0	0.0172018348623853
YJR106W	0	0	0.0171919770773639
YMR019W	0	1	0.0171919770773639
YNL157W	0	1	0.0171919770773639
YOR180C	0	0	0.0171821305841924
YBR154C	0	0	0.0171722953634803
YBR197C	0	1	0.0171722953634803
YBR101C	0	0	0.017162471395881
YOR335C	0	0	0.0171526586620926
YFL010W-A	0	0	0.0171428571428571
YAR042W	0	0	0.0171330668189606
YHR113W	0	0	0.0171232876712329
YOR011W	0	0	0.0171135196805476
YOL068C	0	0	0.0171037628278221
YMR250W	0	0	0.0170940170940171
YGL099W	0	0	0.0170842824601367
YKR078W	0	0	0.0170745589072282
YHR137W	0	0	0.0170648464163823
YBL005W	0	0	0.0170551449687322
YKL022C	0	0	0.0170454545454545
YNR032C-A	0	0	0.0170357751277683
YER078C	0	0	0.0170261066969353
YGL113W	0	0	0.0170164492342598
YBR068C	0	0	0.0170068027210884
YHL025W	0	0	0.0169971671388102
YKL142W	0	0	0.0169875424688562
YHL016C	0	0	0.0169779286926995
YOR337W	0	0	0.0169683257918552
YIL167W	0	0	0.0169587337478802
YMR119W	0	0	0.0169491525423729
YMR087W	0	0	0.0169395821569735
YKR072C	0	0	0.0169300225733634
YBR074W	0	1	0.0169300225733634
YHR064C	0	0	0.0169204737732657
YKR050W	0	0	0.0169109357384442
YBR180W	0	0	0.0169014084507042
YNL212W	0	1	0.0169014084507042
YFR031C	0	0	0.0168918918918919
YDR047W	0	0	0.0168823860438942
YAR035W	0	0	0.0168728908886389
YER104W	0	0	0.0168634064080944
YPR137W	0	0	0.0168539325842697
YDR059C	0	0	0.0168444693992139
YDR057W	0	0	0.0168350168350168
YOL044W	0	0	0.0168255748738082
YMR288W	0	0	0.0168161434977578
YLL024C	0	0	0.0168067226890756
YPL147W	0	0	0.0167973124300112
YKL086W	0	0	0.0167879127028539
YBL098W	0	0	0.0167785234899329
YNR008W	0	0	0.0167691447736165
YER180C-A	0	0	0.0167597765363128
YER048W-A	0	0	0.016750418760469
YPL226W	0	0	0.0167410714285714
YDL106C	0	0	0.0167317345231456
YJR059W	0	0	0.0167224080267559
YKL088W	0	0	0.0167130919220056
YKL091C	0	1	0.0167130919220056
YDL188C	0	0	0.0167037861915367
YDR318W	0	0	0.01669449081803
YCR083W	0	0	0.0166852057842047
YDL024C	0	0	0.0166759310728182
YLR131C	0	0	0.0166666666666667
YNR023W	0	0	0.0166574125485841
YML022W	0	0	0.0166481687014428
YIR001C	0	0	0.0166389351081531
YAL054C	0	0	0.016629711751663
YOR255W	0	0	0.0166204986149584
YER161C	0	0	0.0166112956810631
YAL023C	0	0	0.0166021029330382
YBR240C	0	0	0.0165929203539823
YNL275W	0	0	0.0165837479270315
YBR239C	0	1	0.0165837479270315
YNL247W	0	0	0.0165745856353591
YJL014W	0	0	0.0165654334621756
YOR260W	0	0	0.0165562913907285
YDL100C	0	0	0.0165471594043023
YJL046W	0	1	0.0165471594043023
YDR128W	0	1	0.0165471594043023
YDL111C	0	0	0.0165380374862183
YDL193W	0	0	0.0165289256198347
YIL062C	0	0	0.0165198237885463
YDL021W	0	1	0.0165198237885463
YOR346W	0	0	0.0165107319757843
YGL040C	0	0	0.0165016501650165
YPR022C	0	1	0.0165016501650165
YGR048W	0	0	0.0164925783397471
YDR395W	0	0	0.0164835164835165
YMR047C	0	0	0.0164744645799012
YMR165C	0	0	0.0164654226125137
YGR186W	0	0	0.0164563905650027
YKL005C	0	0	0.0164473684210526
YOR028C	0	0	0.0164383561643836
YHR150W	0	0	0.0164293537787514
YIL007C	0	0	0.0164203612479475
YPR154W	0	0	0.0164113785557987
YJR050W	0	0	0.0164024056861673
YAL042W	0	0	0.0163934426229508
YDR253C	0	0	0.0163844893500819
YEL030W	0	0	0.0163755458515284
YBR019C	0	0	0.016366612111293
YBR242W	0	1	0.016366612111293
YOL006C	0	0	0.0163576881134133
YHR075C	0	0	0.0163487738419619
YBR098W	0	0	0.0163398692810458
YOR296W	0	1	0.0163398692810458
YER116C	0	0	0.0163309744148067
YKL015W	0	0	0.0163220892274211
[truncated: 3,790 more rows]
