# Supplementary material for: Computationally Driven, Quantitative Experiments Discover Genes Required for Mitochondrial Biogenesis
Source: PLoS Genet. 2009 Mar 20;5(3):e1000407. doi: 10.1371/journal.pgen.1000407 (PMC2648979; doi:10.1371/journal.pgen.1000407)
Supplement: Dataset S2 — Top 100 novel ensemble predictions for additional yeast biological processes. A zip file containing 387 tab-delimited text files of the ensemble predictions for the indicated Gene Ontology Biological Process Term. (21.70 MB GZ) [file pgen.1000407.s013.gz › GO_0007243.txt]

ORF	AnnotatedToTerm?	Uncharacterized_04152007?	Precision
YJL128C	1	0	1.0
YNR031C	1	0	1.0
YLR362W	1	0	1.0
YHR030C	0	0	0.75
YLR006C	0	0	0.666666666666667
YLR113W	0	0	0.666666666666667
YOR208W	1	0	0.666666666666667
YDL006W	1	0	0.666666666666667
YLR248W	0	0	0.666666666666667
YJL095W	1	0	0.666666666666667
YDR490C	1	0	0.666666666666667
YBL105C	1	0	0.666666666666667
YOR231W	0	0	0.642857142857143
YCR073C	1	0	0.642857142857143
YDR162C	0	0	0.6
YAL040C	0	0	0.5625
YDL159W	0	0	0.555555555555556
YOL100W	1	0	0.555555555555556
YDR071C	0	0	0.526315789473684
YDL028C	0	0	0.5
YIL147C	0	0	0.476190476190476
YBR160W	0	0	0.454545454545455
YJL141C	0	0	0.434782608695652
YKL126W	0	0	0.416666666666667
YLL021W	0	0	0.4
YER129W	0	0	0.384615384615385
YNL020C	0	0	0.37037037037037
YGR092W	0	0	0.357142857142857
YHL007C	0	0	0.344827586206897
YDR196C	0	0	0.333333333333333
YDL235C	0	0	0.323529411764706
YOL045W	0	0	0.323529411764706
YNL161W	0	0	0.323529411764706
YDR466W	1	0	0.323529411764706
YMR139W	0	0	0.314285714285714
YDR293C	0	0	0.305555555555556
YDR103W	0	0	0.297297297297297
YER167W	0	0	0.289473684210526
YOR008C	0	0	0.282051282051282
YDR477W	0	0	0.275
YBL016W	0	0	0.268292682926829
YIL095W	0	0	0.261904761904762
YGR040W	0	0	0.255813953488372
YBR059C	0	0	0.25
YPL140C	0	0	0.244444444444444
YGL180W	0	0	0.24
YLR342W	0	0	0.24
YHR102W	0	0	0.24
YNL298W	0	0	0.24
YER089C	1	0	0.24
YHR142W	0	0	0.235294117647059
YDL022W	0	0	0.230769230769231
YDR017C	0	0	0.226415094339623
YKL203C	0	0	0.222222222222222
YAL017W	0	0	0.218181818181818
YGL158W	0	0	0.214285714285714
YKL101W	0	0	0.210526315789474
YPR161C	0	0	0.206896551724138
YPL204W	0	0	0.206349206349206
YDL230W	0	0	0.206349206349206
YPL240C	0	0	0.206349206349206
YER118C	0	0	0.206349206349206
YKL116C	1	0	0.206349206349206
YGR229C	0	0	0.203125
YKL161C	0	1	0.203125
YPL176C	0	0	0.2
YOR030W	0	0	0.2
YFL029C	0	0	0.2
YOR212W	0	0	0.2
YHR082C	0	0	0.2
YCL032W	1	0	0.2
YIL153W	0	0	0.197183098591549
YER111C	0	0	0.194444444444444
YNL271C	0	0	0.191780821917808
YBR274W	0	0	0.189189189189189
YPL153C	0	0	0.186666666666667
YKL139W	0	0	0.184210526315789
YJR075W	0	0	0.181818181818182
YGR086C	0	0	0.179487179487179
YJL106W	0	0	0.177215189873418
YBR015C	0	0	0.175
YDR436W	0	0	0.172839506172839
YOR351C	0	0	0.170731707317073
YMR307W	0	0	0.168674698795181
YOL105C	0	0	0.166666666666667
YCL024W	0	0	0.166666666666667
YDR122W	0	0	0.166666666666667
YOL016C	0	0	0.166666666666667
YNL307C	0	0	0.166666666666667
YGL179C	0	0	0.166666666666667
YDL214C	1	0	0.166666666666667
YOL113W	0	0	0.164835164835165
YBR023C	0	0	0.16304347826087
YKR028W	0	0	0.161290322580645
YPL256C	0	0	0.159574468085106
YDR229W	0	0	0.157894736842105
YER155C	0	0	0.15625
YLL019C	0	0	0.154639175257732
YFR014C	0	0	0.153061224489796
YCL004W	0	0	0.151515151515152
YBL037W	0	0	0.15
YNR047W	0	0	0.148514851485149
YHR135C	0	0	0.147058823529412
YCR091W	0	0	0.145631067961165
YOL128C	0	0	0.144230769230769
YPL031C	0	0	0.142857142857143
YPL150W	0	1	0.142857142857143
YDR265W	0	0	0.141509433962264
YAR018C	0	0	0.14018691588785
YDR283C	0	0	0.138888888888889
YDL025C	0	1	0.138888888888889
YBR229C	0	0	0.137614678899083
YMR291W	0	1	0.137614678899083
YJL164C	0	0	0.136363636363636
YBR296C	0	0	0.135135135135135
YJL099W	0	0	0.133928571428571
YBR028C	0	1	0.133928571428571
YPR165W	0	0	0.132743362831858
YDR039C	0	0	0.131578947368421
YMR186W	0	0	0.130434782608696
YDR264C	0	0	0.129310344827586
YGL197W	0	0	0.128205128205128
YHR079C	0	0	0.127118644067797
YLR207W	0	0	0.126050420168067
YBL101C	0	0	0.125
YBR097W	0	0	0.12396694214876
YER123W	0	0	0.122950819672131
YDR208W	0	0	0.121951219512195
YFR040W	0	0	0.120967741935484
YML109W	0	0	0.12
YJL062W	0	0	0.119047619047619
YDR351W	0	0	0.118110236220472
YBR080C	0	0	0.1171875
YDL079C	0	0	0.116883116883117
YBL061C	0	0	0.116883116883117
YDR507C	0	0	0.116883116883117
YDL101C	0	0	0.116883116883117
YDR422C	0	0	0.116883116883117
YDR244W	0	0	0.116883116883117
YGL035C	0	0	0.116883116883117
YDR057W	0	0	0.116883116883117
YBL066C	0	1	0.116883116883117
YPL004C	0	0	0.116883116883117
YBL022C	0	0	0.116883116883117
YBR176W	0	0	0.116883116883117
YFL033C	0	0	0.116883116883117
YMR109W	0	0	0.116883116883117
YNL322C	0	0	0.116883116883117
YPR091C	0	1	0.116883116883117
YKL129C	0	0	0.116883116883117
YER075C	1	0	0.116883116883117
YHR205W	0	0	0.116883116883117
YMR028W	0	0	0.116883116883117
YBR288C	0	0	0.116883116883117
YBL056W	1	0	0.116883116883117
YAR019C	0	0	0.116883116883117
YDR523C	0	0	0.116883116883117
YBR234C	0	0	0.116883116883117
YIR006C	0	0	0.116883116883117
YOR326W	0	0	0.116883116883117
YLR305C	1	0	0.116883116883117
YCL051W	0	0	0.116129032258065
YMR001C	0	0	0.115384615384615
YLR240W	0	0	0.114649681528662
YBR110W	0	0	0.113924050632911
YDR415C	0	1	0.113924050632911
YDL091C	0	1	0.113924050632911
YJL107C	0	1	0.113924050632911
YDR336W	0	1	0.113924050632911
YDL080C	0	0	0.113207547169811
YBR022W	0	0	0.1125
YFR019W	0	0	0.111801242236025
YDR038C	0	0	0.111111111111111
YNL188W	0	0	0.110429447852761
YBR276C	0	0	0.109756097560976
YLR371W	0	0	0.109090909090909
YDR247W	0	0	0.108433734939759
YBR007C	0	1	0.108433734939759
YBR057C	0	0	0.107784431137725
YLR427W	0	0	0.107142857142857
YBL009W	0	0	0.106508875739645
YLR425W	0	0	0.105882352941176
YBR281C	0	0	0.105263157894737
YBL086C	0	1	0.105263157894737
YNL183C	0	0	0.104651162790698
YLR096W	0	0	0.104046242774566
YOR070C	0	0	0.103448275862069
YLL043W	0	0	0.102857142857143
YBR163W	0	1	0.102857142857143
YBR112C	0	0	0.102272727272727
YJL187C	0	0	0.101694915254237
YGR282C	0	0	0.101123595505618
YBR041W	0	0	0.100558659217877
YBR165W	0	0	0.1
YBR123C	0	0	0.0994475138121547
YOR035C	0	0	0.0989010989010989
YPR054W	0	0	0.0984455958549223
YML016C	0	0	0.0984455958549223
YDL108W	0	0	0.0984455958549223
YJR059W	0	0	0.0984455958549223
YDR040C	0	0	0.0984455958549223
YPL141C	0	1	0.0984455958549223
YBL047C	0	0	0.0984455958549223
YDL234C	0	0	0.0984455958549223
YBL007C	0	0	0.0984455958549223
YGR052W	0	1	0.0984455958549223
YPR111W	0	0	0.0984455958549223
YBR136W	0	0	0.0984455958549223
YDR168W	1	0	0.0984455958549223
YBL088C	0	0	0.0980392156862745
YBL057C	0	0	0.0980392156862745
YBR200W	0	0	0.0980392156862745
YBR237W	0	0	0.0980392156862745
YKL168C	0	1	0.0980392156862745
YBR272C	0	0	0.0980392156862745
YGR238C	0	0	0.0980392156862745
YIR008C	0	0	0.0980392156862745
YBR228W	0	0	0.0980392156862745
YBR153W	0	0	0.0980392156862745
YBR102C	0	0	0.0980392156862745
YGR198W	1	0	0.0980392156862745
YBR161W	0	0	0.0975609756097561
YCR093W	0	0	0.0970873786407767
YDL225W	0	0	0.0966183574879227
YBL051C	0	0	0.0961538461538462
YBR199W	0	0	0.0956937799043062
YDR388W	0	0	0.0952380952380952
YBR125C	0	1	0.0952380952380952
YDR164C	0	0	0.0947867298578199
YGL233W	0	0	0.0943396226415094
YNL154C	0	0	0.0938967136150235
YBR260C	0	0	0.0934579439252336
YIL122W	0	0	0.0930232558139535
YDL090C	0	0	0.0925925925925926
YBR063C	0	1	0.0925925925925926
YOR054C	0	0	0.0921658986175115
YPR183W	0	0	0.0917431192660551
YOR233W	0	0	0.091324200913242
YBR096W	0	1	0.091324200913242
YCR084C	0	0	0.0909090909090909
YGR166W	0	0	0.0904977375565611
YLR330W	0	0	0.0900900900900901
YBR168W	0	0	0.0896860986547085
YBL017C	0	0	0.0892857142857143
YBR255W	0	1	0.0892857142857143
YKR031C	0	0	0.0888888888888889
YOR267C	0	0	0.0884955752212389
YBL019W	0	0	0.0881057268722467
YJL165C	0	0	0.087719298245614
YGR009C	0	0	0.0873362445414847
YBR236C	0	0	0.0869565217391304
YDR472W	0	0	0.0865800865800866
YBL041W	0	0	0.0862068965517241
YPL152W	0	0	0.0858369098712446
YBL008W	0	0	0.0854700854700855
YNL267W	0	0	0.0851063829787234
YMR104C	0	0	0.0847457627118644
YER120W	0	0	0.0843881856540084
YBR215W	0	0	0.0840336134453782
YDR251W	0	0	0.0836820083682008
YMR232W	0	0	0.0833333333333333
YBR004C	0	0	0.0829875518672199
YBL060W	0	1	0.0829875518672199
YKL104C	0	0	0.0826446280991736
YCR008W	0	0	0.0823045267489712
YKL190W	0	0	0.0819672131147541
YGL063W	0	0	0.0816326530612245
YGL157W	0	1	0.0816326530612245
YHR194W	0	0	0.0813008130081301
YKL189W	0	0	0.0809716599190283
YLR332W	0	0	0.0806451612903226
YMR124W	0	1	0.0806451612903226
YBR167C	0	0	0.0803212851405622
YDL088C	0	0	0.08
YBR264C	0	0	0.0796812749003984
YGL190C	0	0	0.0793650793650794
YDR246W	0	0	0.0790513833992095
YGL178W	0	0	0.078740157480315
YBR179C	0	0	0.0784313725490196
YBL084C	0	0	0.078125
YKL198C	0	0	0.0778210116731518
YER119C	0	0	0.0775193798449612
YBR055C	0	0	0.0772200772200772
YBR164C	0	0	0.0769230769230769
YBL011W	0	0	0.0766283524904215
YIL144W	0	0	0.0763358778625954
YBR233W	0	1	0.0763358778625954
YLR039C	0	0	0.0760456273764259
YHR206W	0	0	0.0757575757575758
YBR259W	0	1	0.0757575757575758
YMR117C	0	0	0.0754716981132075
YHR061C	0	0	0.075187969924812
YNL098C	0	0	0.0749063670411985
YBL089W	0	0	0.0746268656716418
YBR033W	0	1	0.0746268656716418
YNL192W	0	0	0.0743494423791822
YBL046W	0	0	0.0740740740740741
YDL160C	0	0	0.0738007380073801
YBR273C	0	0	0.0735294117647059
YBR258C	0	0	0.0732600732600733
YDR334W	0	0	0.072992700729927
YBL080C	0	0	0.0727272727272727
YBR211C	0	0	0.072463768115942
YDL029W	0	0	0.0722021660649819
YCR088W	0	0	0.0719424460431655
YBL079W	0	0	0.0716845878136201
YOR089C	0	0	0.0714285714285714
YNL053W	0	0	0.0711743772241993
YFL036W	0	0	0.0709219858156028
YML117W	0	0	0.0706713780918728
YBR095C	0	0	0.0704225352112676
YBL091C-A	0	1	0.0704225352112676
YBR195C	0	0	0.0701754385964912
YDR033W	0	1	0.0701754385964912
YBR225W	0	1	0.0701754385964912
YBR289W	0	0	0.0699300699300699
YPR019W	0	0	0.0696864111498258
YNL278W	0	0	0.0694444444444444
YJL100W	0	0	0.069204152249135
YIR002C	0	0	0.0689655172413793
YKL166C	0	0	0.0687285223367698
YBR016W	0	0	0.0684931506849315
YBR121C	0	0	0.068259385665529
YPL268W	0	0	0.0680272108843537
YGL206C	0	0	0.0677966101694915
YMR037C	0	0	0.0675675675675676
YHR107C	0	0	0.0673400673400673
YBL104C	0	1	0.0673400673400673
YBL036C	0	0	0.0671140939597315
YPL084W	0	0	0.0668896321070234
YBR170C	0	0	0.0666666666666667
YBR245C	0	0	0.0664451827242525
YGL027C	0	0	0.0662251655629139
YBR270C	0	1	0.0662251655629139
YBR227C	0	1	0.0662251655629139
YBR235W	0	1	0.0662251655629139
YAL031C	0	0	0.066006600660066
YBR216C	0	0	0.0657894736842105
YDR188W	0	0	0.0655737704918033
YOR090C	0	0	0.065359477124183
YBL102W	0	0	0.0651465798045603
YCL027W	0	0	0.0649350649350649
YBR166C	0	0	0.0647249190938511
YDR118W	0	0	0.0645161290322581
YLR131C	0	0	0.0643086816720257
YBL006C	0	0	0.0641025641025641
YJR033C	0	0	0.0638977635782748
YDR141C	0	0	0.0636942675159236
YNL233W	0	0	0.0634920634920635
YBR003W	0	0	0.0632911392405063
YMR199W	0	0	0.0630914826498423
YCR042C	0	0	0.0628930817610063
YKR054C	0	0	0.0626959247648903
YHR158C	0	0	0.0625
YNL250W	0	0	0.0623052959501558
YKL079W	0	0	0.062111801242236
YBL075C	0	0	0.0619195046439628
YDR528W	0	0	0.0617283950617284
YBL025W	0	0	0.0615384615384615
YBR293W	0	0	0.0613496932515337
YBR219C	0	1	0.0613496932515337
YAL002W	0	0	0.0611620795107034
YDR420W	0	0	0.0609756097560976
YBR214W	0	0	0.060790273556231
YDR335W	0	0	0.0606060606060606
YKR072C	0	0	0.0604229607250755
YKL171W	0	0	0.0602409638554217
YJL042W	0	0	0.0600600600600601
YPL252C	0	0	0.0598802395209581
YDR104C	0	0	0.0597014925373134
YBR210W	0	0	0.0595238095238095
YOR061W	0	0	0.0593471810089021
YLR443W	0	0	0.0591715976331361
YBR140C	0	0	0.0589970501474926
YEL013W	0	0	0.0588235294117647
YDL134C	0	0	0.0586510263929619
YBR098W	0	0	0.0584795321637427
YDR028C	0	0	0.0583090379008746
YBR197C	0	1	0.0583090379008746
YER133W	0	0	0.0581395348837209
YKR067W	0	0	0.0579710144927536
YBL031W	0	1	0.0579710144927536
YBR017C	0	0	0.0578034682080925
YER008C	0	0	0.0576368876080692
YGR241C	0	0	0.0574712643678161
YLR098C	0	0	0.0573065902578797
YGL156W	0	0	0.0571428571428571
YDL017W	0	0	0.056980056980057
YBL010C	0	1	0.056980056980057
YMR238W	0	0	0.0568181818181818
YBR239C	0	1	0.0568181818181818
YBR127C	0	0	0.056657223796034
YAL024C	0	0	0.0564971751412429
YPR184W	0	0	0.0563380281690141
YMR192W	0	0	0.0561797752808989
YMR302C	0	0	0.0560224089635854
YBL023C	0	0	0.0558659217877095
YJL155C	0	0	0.0557103064066852
YBR217W	0	0	0.0555555555555556
YIL154C	0	0	0.0554016620498615
YBR077C	0	0	0.0552486187845304
YHR006W	0	0	0.0550964187327824
YBR171W	0	0	0.0549450549450549
YDR148C	0	0	0.0547945205479452
YPR119W	0	0	0.0546448087431694
YBR139W	0	0	0.0544959128065395
YDR301W	0	0	0.0543478260869565
YBL106C	0	0	0.0542005420054201
YBR058C	0	0	0.0540540540540541
YMR165C	0	0	0.0539083557951483
YOR329C	0	0	0.0537634408602151
YPL259C	0	0	0.0536193029490617
YDR200C	0	0	0.053475935828877
YDR001C	0	0	0.0533333333333333
YBL014C	0	0	0.0531914893617021
YKL117W	0	0	0.0530503978779841
YNL094W	0	0	0.0529100529100529
YGL115W	0	0	0.0527704485488127
YBR020W	0	0	0.0526315789473684
YBR162W-A	0	0	0.05249343832021
YIL155C	0	0	0.0523560209424084
YHL030W	0	0	0.0522193211488251
YER144C	0	0	0.0520833333333333
YBR073W	0	0	0.051948051948052
YBL063W	0	0	0.0518134715025907
YBR114W	0	0	0.0516795865633075
YBR042C	0	0	0.0515463917525773
YBR062C	0	1	0.0515463917525773
YOR358W	0	0	0.051413881748072
YBR275C	0	0	0.0512820512820513
YDL215C	0	0	0.051150895140665
YBR129C	0	0	0.0510204081632653
YPL137C	0	0	0.0508905852417303
YGL049C	0	0	0.050761421319797
YER162C	0	0	0.0506329113924051
YHR084W	0	0	0.0505050505050505
YNL101W	0	0	0.0503778337531486
YLR353W	0	0	0.050251256281407
YBR094W	0	1	0.050251256281407
YJL159W	0	0	0.050125313283208
YNL091W	0	0	0.05
YNL325C	0	0	0.0498753117206983
YDR204W	0	0	0.0497512437810945
YDR416W	0	0	0.0496277915632754
YBR108W	0	1	0.0496277915632754
YAL053W	0	0	0.0495049504950495
YPL180W	0	0	0.0493827160493827
YKL103C	0	0	0.0492610837438424
YBR024W	0	0	0.0491400491400491
YJL204C	0	0	0.0490196078431373
YBR172C	0	0	0.0488997555012225
YOR360C	0	0	0.0487804878048781
YIL036W	0	0	0.048661800486618
YPL203W	0	0	0.0485436893203883
YCR077C	0	0	0.0484261501210654
YBR257W	0	0	0.0483091787439614
YBL050W	0	0	0.0481927710843374
YBR254C	0	0	0.0480769230769231
YER062C	0	0	0.0479616306954436
YBR038W	0	0	0.0478468899521531
YCR026C	0	0	0.0477326968973747
YIL126W	0	0	0.0476190476190476
YMR277W	0	0	0.0475059382422803
YBL001C	0	0	0.0473933649289099
YDL188C	0	0	0.0472813238770686
YMR276W	0	0	0.0471698113207547
YBR011C	0	0	0.0470588235294118
YOR027W	0	0	0.0469483568075117
YBL067C	0	1	0.0469483568075117
YDR067C	0	1	0.0469483568075117
YNL197C	0	0	0.0468384074941452
YBR131W	0	0	0.0467289719626168
YBL058W	0	0	0.0466200466200466
YBL091C	0	0	0.0465116279069767
YER164W	0	0	0.0464037122969838
YKL212W	0	0	0.0462962962962963
YNL294C	0	0	0.046189376443418
YBL093C	0	0	0.0460829493087558
YDR166C	0	0	0.0459770114942529
YDR425W	0	0	0.0458715596330275
YCR073W-A	0	0	0.045766590389016
YBR192W	0	0	0.045662100456621
YBR243C	0	0	0.0455580865603645
YOR036W	0	0	0.0454545454545455
YDL219W	0	0	0.0453514739229025
YML054C	0	0	0.0452488687782805
YNL039W	0	0	0.0451467268623025
YLR310C	0	0	0.045045045045045
YDR153C	0	0	0.0449438202247191
YDR421W	0	0	0.0448430493273543
YPL221W	0	0	0.0447427293064877
YBR082C	0	0	0.0446428571428571
YOL110W	0	0	0.044543429844098
YBR220C	0	1	0.044543429844098
YBR265W	0	0	0.0444444444444444
YBR194W	0	1	0.0444444444444444
YIR033W	0	0	0.0443458980044346
YER078C	0	0	0.0442477876106195
YGR019W	0	0	0.0441501103752759
YPR159W	0	0	0.0440528634361234
YLR166C	0	0	0.043956043956044
YDL223C	0	0	0.043859649122807
YBL020W	0	0	0.0437636761487965
YBL107C	0	1	0.0437636761487965
YKL195W	0	0	0.0436681222707424
YDR051C	0	1	0.0436681222707424
YBR261C	0	1	0.0436681222707424
YJR127C	0	0	0.0435729847494553
YBR008C	0	0	0.0434782608695652
YDL238C	0	0	0.0433839479392625
YLL001W	0	0	0.0432900432900433
YDR358W	0	0	0.0431965442764579
YBL004W	0	0	0.0431034482758621
YDL141W	0	0	0.043010752688172
YPL016W	0	0	0.0429184549356223
YHR016C	0	0	0.0428265524625268
YMR092C	0	0	0.0427350427350427
YMR273C	0	0	0.0426439232409382
YBL082C	0	0	0.0425531914893617
YBR002C	0	0	0.0424628450106157
YIL142W	0	0	0.0423728813559322
YLR071C	0	0	0.0422832980972516
YGL181W	0	0	0.0421940928270042
YMR284W	0	0	0.0421052631578947
YLR133W	0	0	0.0420168067226891
YAL020C	0	0	0.0419287211740042
YBR212W	0	0	0.0418410041841004
YKL037W	0	1	0.0418410041841004
YHR164C	0	0	0.0417536534446764
YDR362C	0	0	0.0416666666666667
YPL089C	0	0	0.0415800415800416
YBR204C	0	1	0.0415800415800416
YAL010C	0	0	0.04149377593361
YHR005C	0	0	0.041407867494824
YDL076C	0	0	0.0413223140495868
YNL293W	0	0	0.0412371134020619
YDR156W	0	0	0.0411522633744856
YBR078W	0	0	0.0410677618069815
YIL149C	0	0	0.040983606557377
YLR436C	0	0	0.0408997955010225
YBR159W	0	0	0.0408163265306122
YOR109W	0	0	0.0407331975560081
YDR171W	0	0	0.040650406504065
YKL064W	0	0	0.0405679513184584
YEL058W	0	0	0.0404858299595142
YMR176W	0	0	0.0404040404040404
YHR190W	0	0	0.0403225806451613
YPL161C	0	0	0.0402414486921529
YOR014W	0	0	0.0401606425702811
YBR001C	0	0	0.0400801603206413
YNL272C	0	0	0.04
YKR001C	0	0	0.0399201596806387
YPR160W	0	0	0.0398406374501992
YJL098W	0	0	0.0397614314115308
YGR117C	0	1	0.0397614314115308
YAL051W	0	0	0.0396825396825397
YOR127W	0	0	0.0396039603960396
YCR017C	0	0	0.0395256916996047
YNR052C	0	0	0.0394477317554241
YGL219C	0	0	0.0393700787401575
YCR079W	0	0	0.0392927308447937
YNL064C	0	0	0.0392156862745098
YKR089C	0	0	0.0391389432485323
YKL124W	0	0	0.0390625
YER068W	0	0	0.0389863547758285
YBR188C	0	0	0.0389105058365759
YIL107C	0	0	0.0388349514563107
YBL085W	0	0	0.0387596899224806
YER093C	0	0	0.0386847195357834
YKL020C	0	0	0.0386100386100386
YGL216W	0	0	0.0385356454720617
YBR060C	0	0	0.0384615384615385
YBR149W	0	0	0.0383877159309021
YLR319C	0	0	0.0383141762452107
YBL099W	0	0	0.0382409177820268
YNL054W	0	0	0.0381679389312977
YBR244W	0	0	0.0380952380952381
YML057W	0	0	0.0380228136882129
YAL023C	0	0	0.0379506641366224
YBR202W	0	0	0.0378787878787879
YBR036C	0	0	0.0378071833648393
YBR252W	0	0	0.0377358490566038
YDR261C	0	0	0.0376647834274953
YNL047C	0	0	0.037593984962406
YBR135W	0	0	0.0375234521575985
YLL015W	0	0	0.0374531835205993
YLR262C	0	0	0.0373831775700935
YOR275C	0	0	0.0373134328358209
YBR151W	0	1	0.0373134328358209
YLL041C	0	0	0.037243947858473
YLR116W	0	0	0.0371747211895911
YDR303C	0	0	0.0371057513914657
YKL157W	0	0	0.037037037037037
YBL035C	0	0	0.0369685767097967
YDR027C	0	0	0.03690036900369
YGR194C	0	0	0.0368324125230203
YOR299W	0	0	0.0367647058823529
YER053C	0	0	0.036697247706422
YBR119W	0	0	0.0366300366300366
YNL289W	0	0	0.036563071297989
YJL094C	0	0	0.0364963503649635
YOR220W	0	1	0.0364963503649635
YKL038W	0	0	0.0364298724954463
YGL038C	0	0	0.0363636363636364
YGL248W	0	0	0.0362976406533575
YGL208W	0	0	0.036231884057971
YGR023W	0	0	0.0361663652802893
YNR023W	0	0	0.036101083032491
YBL103C	0	0	0.036036036036036
YBL024W	0	0	0.0359712230215827
YBL055C	0	0	0.0359066427289048
YGR281W	0	0	0.03584229390681
YML070W	0	0	0.035778175313059
YJL102W	0	0	0.0357142857142857
YDR379W	0	0	0.035650623885918
YDL056W	0	0	0.0355871886120996
YBR271W	0	0	0.0355239786856128
YLR414C	0	1	0.0355239786856128
YGR097W	0	0	0.0354609929078014
YER166W	0	0	0.0353982300884956
YMR315W	0	1	0.0353982300884956
YJR066W	0	0	0.0353356890459364
YER083C	0	0	0.0352733686067019
YPL042C	0	0	0.0352112676056338
YLR324W	0	0	0.0351493848857645
YOL063C	0	0	0.0350877192982456
YCR032W	0	0	0.0350262697022767
YHR165C	0	0	0.034965034965035
YLR450W	0	0	0.0349040139616056
YJR126C	0	0	0.0348432055749129
YBR081C	0	0	0.0347826086956522
YOL081W	0	0	0.0347222222222222
YGR249W	0	0	0.0346620450606586
YKR090W	0	0	0.0346020761245675
YOR181W	0	0	0.0345423143350604
YOR290C	0	0	0.0344827586206897
YCL044C	0	0	0.0344234079173838
YLR200W	0	0	0.0343642611683849
YER054C	0	0	0.0343053173241852
YNL277W	0	0	0.0342465753424658
YBR173C	0	0	0.0341880341880342
YPL075W	0	0	0.0341296928327645
YLR386W	0	0	0.0340715502555366
YOR371C	0	0	0.0340136054421769
YBR175W	0	0	0.033955857385399
YPL110C	0	0	0.0338983050847458
YBR061C	0	0	0.0338409475465313
YMR136W	0	0	0.0337837837837838
YDL020C	0	0	0.0337268128161889
YLR189C	0	0	0.0336700336700337
YDL132W	0	0	0.0336134453781513
YNL153C	0	0	0.0335570469798658
YJR076C	0	0	0.033500837520938
YPL123C	0	0	0.0334448160535117
YOR185C	0	0	0.0333889816360601
YPR180W	0	0	0.0333333333333333
YOL018C	0	0	0.0332778702163062
YOR155C	0	0	0.0332225913621262
YOR327C	0	0	0.033167495854063
YNL287W	0	0	0.033112582781457
YNL127W	0	0	0.0330578512396694
YBR205W	0	0	0.033003300330033
YBL074C	0	0	0.0329489291598023
YPR055W	0	0	0.0328947368421053
YIL033C	0	0	0.0328407224958949
YER003C	0	0	0.0327868852459016
YAL030W	0	0	0.0327332242225859
YOL051W	0	0	0.0326797385620915
YBR133C	0	0	0.032626427406199
YNL187W	0	0	0.0325732899022801
YIL023C	0	0	0.032520325203252
YBL068W	0	0	0.0324675324675325
YBR253W	0	0	0.0324149108589951
YER149C	0	0	0.0323624595469256
YOR132W	0	0	0.0323101777059774
YIL108W	0	1	0.0323101777059774
YGR032W	0	0	0.032258064516129
YOR153W	0	0	0.0322061191626409
YBL026W	0	0	0.0321543408360129
YNR049C	0	0	0.0321027287319422
YBL032W	0	0	0.032051282051282
YBR207W	0	0	0.032
YLR176C	0	0	0.0319488817891374
YDR359C	0	0	0.0318979266347687
YBR246W	0	1	0.0318979266347687
YNL059C	0	0	0.0318471337579618
YPR191W	0	0	0.0317965023847377
YGL124C	0	0	0.0317460317460317
YLR433C	0	0	0.0316957210776545
YBR030W	0	0	0.0316455696202532
YAR031W	0	0	0.0315955766192733
YKR050W	0	0	0.0315457413249211
YDR096W	0	0	0.031496062992126
YBR193C	0	0	0.0314465408805031
YBR143C	0	0	0.0313971742543171
YLR337C	0	0	0.0313479623824451
YIL146C	0	0	0.0312989045383412
YML076C	0	0	0.03125
YAL026C	0	0	0.031201248049922
YEL041W	0	0	0.0311526479750779
YAL028W	0	0	0.031104199066874
YDR288W	0	0	0.031055900621118
YDR054C	0	0	0.0310077519379845
YOR172W	0	0	0.0309597523219814
YNL138W	0	0	0.0309119010819165
YGR270W	0	0	0.0308641975308642
YLR138W	0	0	0.0308166409861325
YBR106W	0	0	0.0307692307692308
YNL236W	0	0	0.0307219662058372
YMR205C	0	0	0.0306748466257669
YDR216W	0	0	0.0306278713629403
YKL188C	0	0	0.0305810397553517
YBR198C	0	0	0.0305343511450382
YOR257W	0	0	0.0304878048780488
YDR240C	0	0	0.030441400304414
YLR028C	0	0	0.0303951367781155
YGL173C	0	0	0.0303490136570561
YEL011W	0	0	0.0303030303030303
YDL240W	0	0	0.0302571860816944
YGL073W	0	0	0.0302114803625378
YBR279W	0	0	0.0301659125188537
YIL106W	0	0	0.0301204819277108
YDL019C	0	0	0.0300751879699248
YGR170W	0	0	0.03003003003003
YAL048C	0	0	0.0299850074962519
YIL068C	0	0	0.029940119760479
YHR023W	0	0	0.0298953662182362
YDR217C	0	0	0.0298507462686567
YGR070W	0	0	0.029806259314456
YHR103W	0	0	0.0297619047619048
YBR169C	0	0	0.0297176820208024
YBR263W	0	0	0.029673590504451
YBR086C	0	0	0.0296296296296296
YGR254W	0	0	0.029585798816568
YML127W	0	0	0.0295420974889217
YGL229C	0	0	0.0294985250737463
YJL005W	0	0	0.0294550810014728
YKL110C	0	0	0.0294117647058824
YJL084C	0	1	0.0294117647058824
YDR479C	0	0	0.0293685756240822
YER114C	0	0	0.0293255131964809
YKR097W	0	0	0.0292825768667643
YJL103C	0	0	0.0292397660818713
YBR122C	0	0	0.0291970802919708
YKL163W	0	0	0.0291545189504373
YPL224C	0	0	0.0291120815138282
YIL005W	0	0	0.0290697674418605
YPR106W	0	1	0.0290697674418605
YKL173W	0	0	0.0290275761973875
YOR209C	0	0	0.0289855072463768
YGL095C	0	0	0.0289435600578871
YBR111C	0	1	0.0289435600578871
YGL240W	0	0	0.0289017341040462
YBR242W	0	1	0.0289017341040462
YGR240C	0	0	0.0288600288600289
YNL242W	0	0	0.0288184438040346
YDR150W	0	0	0.0287769784172662
YNL167C	0	0	0.028735632183908
YPL067C	0	1	0.028735632183908
YBR087W	0	0	0.0286944045911047
YDR309C	0	0	0.0286532951289398
YDL239C	0	0	0.0286123032904149
YER061C	0	0	0.0285714285714286
YPR154W	0	0	0.0285306704707561
YMR313C	0	0	0.0284900284900285
YDR258C	0	0	0.0284495021337127
YNR017W	0	0	0.0284090909090909
YMR149W	0	0	0.0283687943262411
YIL050W	0	0	0.028328611898017
YML091C	0	0	0.0282885431400283
YPL190C	0	0	0.0282485875706215
YHR037W	0	0	0.0282087447108604
YHR161C	0	0	0.028169014084507
YJL020C	0	0	0.0281293952180028
YDR330W	0	0	0.0280898876404494
YJL092W	0	0	0.0280504908835905
YLR270W	0	0	0.0280112044817927
YDR329C	0	0	0.027972027972028
YLR384C	0	0	0.0279329608938547
YNL309W	0	0	0.0278940027894003
YMR304W	0	0	0.0278551532033426
YBR141C	0	1	0.0278551532033426
YPL270W	0	0	0.0278164116828929
YPR135W	0	0	0.0277777777777778
YDL045C	0	0	0.0277392510402219
YLR423C	0	0	0.0277008310249307
YER088C	0	0	0.0276625172890733
YBR026C	0	0	0.0276243093922652
YDR077W	0	0	0.0275862068965517
YFL039C	0	0	0.0275482093663912
YER040W	0	0	0.0275103163686382
YGR157W	0	0	0.0274725274725275
YCR009C	0	0	0.0274348422496571
YGR274C	0	0	0.0273972602739726
YGL150C	0	0	0.027359781121751
YBR290W	0	0	0.0273224043715847
YJL002C	0	0	0.0272851296043656
YDR530C	0	0	0.0272479564032698
YBR208C	0	0	0.0272108843537415
YGR186W	0	0	0.0271739130434783
YLR452C	0	0	0.0271370420624152
YPL057C	0	0	0.02710027100271
YBR221C	0	0	0.027063599458728
YJL174W	0	0	0.027027027027027
YCR051W	0	1	0.027027027027027
YKL012W	0	0	0.0269905533063428
YGL003C	0	0	0.0269541778975741
YKL135C	0	0	0.0269179004037685
YDL035C	0	0	0.0268817204301075
YJR032W	0	0	0.0268456375838926
YBR142W	0	0	0.0268096514745308
YJL047C	0	0	0.0267737617135207
YOR140W	0	0	0.0267379679144385
YIL143C	0	0	0.0267022696929239
YBR109C	0	0	0.0266666666666667
YDR074W	0	0	0.0266311584553928
YKL048C	0	0	0.0265957446808511
YPL070W	0	0	0.0265604249667995
YOR230W	0	0	0.026525198938992
YGL151W	0	0	0.0264900662251656
YKL148C	0	0	0.0264550264550265
YDL195W	0	0	0.0264200792602378
YIR023W	0	0	0.0263852242744063
YCR059C	0	0	0.0263504611330698
YMR311C	0	0	0.0263157894736842
YBL052C	0	0	0.026281208935611
YKL197C	0	0	0.026246719160105
YBR029C	0	0	0.0262123197903014
YAL056W	0	0	0.0261780104712042
YGL006W	0	0	0.0261437908496732
YGR088W	0	0	0.0261096605744125
YIL031W	0	0	0.0260756192959583
YBR103W	0	0	0.0260416666666667
YPR081C	0	0	0.0260078023407022
YDR320C	0	0	0.025974025974026
YBR128C	0	0	0.0259403372243839
YBR156C	0	0	0.0259067357512953
YDL147W	0	0	0.0258732212160414
YOR018W	0	0	0.0258397932816537
YLL040C	0	0	0.0258064516129032
YBR084W	0	0	0.0257731958762887
YCR061W	0	0	0.0257400257400257
YJL108C	0	0	0.025706940874036
YMR296C	0	0	0.0256739409499358
YCR075C	0	0	0.0256410256410256
YPR178W	0	0	0.0256081946222791
YGL094C	0	0	0.0255754475703325
YEL030W	0	0	0.0255427841634738
YDL224C	0	0	0.0255102040816327
YMR172W	0	0	0.0254777070063694
YNL251C	0	0	0.0254452926208651
YOR069W	0	0	0.0254129606099111
YDL161W	0	0	0.0253807106598985
YOL122C	0	0	0.0253485424588086
YMR213W	0	0	0.0253164556962025
YBR283C	0	0	0.0252844500632111
YDL102W	0	0	0.0252525252525253
YDR003W	0	0	0.0252206809583859
YDR463W	0	0	0.0251889168765743
YLR099C	0	1	0.0251889168765743
YDL005C	0	0	0.0251572327044025
YBR132C	0	0	0.0251256281407035
YDR238C	0	0	0.0250941028858218
YOR372C	0	0	0.025062656641604
YIL137C	0	1	0.025062656641604
YDL099W	0	0	0.0250312891113892
YDR052C	0	0	0.025
YBR074W	0	1	0.025
YBR268W	0	0	0.0249687890137328
YLR410W	0	0	0.0249376558603491
YNR016C	0	0	0.024906600249066
YJL176C	0	0	0.0248756218905473
YNL297C	0	0	0.0248447204968944
YBR187W	0	1	0.0248447204968944
YLR403W	0	0	0.0248138957816377
YBR155W	0	0	0.0247831474597274
YML100W	0	0	0.0247524752475248
YER081W	0	0	0.0247218788627936
YDR232W	0	0	0.0246913580246914
YOR306C	0	0	0.0246609124537608
YDR085C	0	0	0.0246305418719212
YHR150W	0	0	0.02460024600246
YCR066W	0	0	0.0245700245700246
YJR073C	0	0	0.0245398773006135
YCL038C	0	0	0.0245098039215686
YPL052W	0	0	0.0244798041615667
YHR074W	0	0	0.0244498777506112
YDR043C	0	0	0.0244200244200244
YIL105C	0	0	0.024390243902439
YBR223C	0	0	0.0243605359317905
YLR216C	0	0	0.024330900243309
YOR349W	0	0	0.0243013365735115
YJR005W	0	0	0.0242718446601942
YML114C	0	0	0.0242424242424242
YIL035C	0	0	0.0242130750605327
YEL039C	0	0	0.0241837968561064
YPR024W	0	0	0.0241545893719807
YER103W	0	0	0.0241254523522316
YGR100W	0	0	0.0240963855421687
YBR083W	0	0	0.0240673886883273
YBR295W	0	0	0.0240384615384615
YJL154C	0	0	0.0240096038415366
YCL057W	0	0	0.0239808153477218
YOL096C	0	0	0.0239520958083832
YPL085W	0	0	0.0239234449760766
YAR007C	0	0	0.02389486260454
YIL117C	0	0	0.0238663484486874
YLL029W	0	1	0.0238663484486874
YMR145C	0	0	0.0238379022646007
YBL038W	0	0	0.0238095238095238
YFL049W	0	0	0.0237812128418549
YLR174W	0	0	0.0237529691211401
YIL053W	0	0	0.0237247924080664
YDR460W	0	0	0.023696682464455
YDR170C	0	0	0.0236686390532544
YPR078C	0	0	0.0236406619385343
YLR299W	0	0	0.0236127508854782
YER153C	0	0	0.0235849056603774
YOR160W	0	0	0.0235571260306243
YER013W	0	0	0.0235294117647059
YBR101C	0	0	0.0235017626321974
YPR025C	0	0	0.0234741784037559
YJR118C	0	0	0.0234466588511137
YCR036W	0	0	0.0234192037470726
YOL138C	0	0	0.0233918128654971
YDL117W	0	0	0.0233644859813084
YGL238W	0	0	0.0233372228704784
YPL177C	0	0	0.0233100233100233
YMR306W	0	0	0.0232828870779977
YLR313C	0	0	0.0232558139534884
YNL058C	0	1	0.0232558139534884
YMR100W	0	0	0.0232288037166086
YPL049C	0	0	0.0232018561484919
YMR287C	0	0	0.0231749710312862
YMR294W	0	0	0.0231481481481481
YGL062W	0	0	0.023121387283237
YLR182W	0	0	0.023094688221709
YNL079C	0	0	0.0230680507497117
YOR048C	0	0	0.0230414746543779
YBR231C	0	0	0.0230149597238205
YHR129C	0	0	0.0229885057471264
YDR163W	0	0	0.0229621125143513
YCR014C	0	0	0.0229357798165138
YJL013C	0	0	0.0229095074455899
YDR228C	0	0	0.022883295194508
YDL113C	0	0	0.0228571428571429
YNL180C	0	0	0.0228310502283105
YHL032C	0	0	0.0228050171037628
YBR287W	0	1	0.0228050171037628
YDL140C	0	0	0.0227790432801822
YKR048C	0	0	0.0227531285551763
YJL058C	0	0	0.0227272727272727
YER152C	0	1	0.0227272727272727
YDR485C	0	0	0.0227014755959137
YDL013W	0	0	0.0226757369614512
YNL045W	0	0	0.0226500566251416
YML099C	0	0	0.0226244343891403
YCR081W	0	0	0.0225988700564972
YDR289C	0	0	0.0225733634311512
YKL032C	0	0	0.0225479143179256
YDR484W	0	0	0.0225225225225225
YAL043C	0	0	0.0224971878515186
YER027C	0	0	0.0224719101123595
YPL006W	0	0	0.0224466891133558
YLR247C	0	1	0.0224466891133558
YML115C	0	0	0.0224215246636771
YDR128W	0	1	0.0224215246636771
YMR054W	0	0	0.0223964165733483
YLR466W	0	0	0.0223713646532438
YLR396C	0	0	0.0223463687150838
YOR322C	0	0	0.0223214285714286
YDL077C	0	0	0.0222965440356745
YER169W	0	0	0.022271714922049
YPR042C	0	0	0.0222469410456062
YNL274C	0	0	0.0222222222222222
YOR270C	0	0	0.0221975582685905
YCL064C	0	0	0.0221729490022173
YMR135C	0	0	0.0221483942414175
YDR138W	0	0	0.0221238938053097
YKL088W	0	0	0.0220994475138122
YAL041W	0	0	0.022075055187638
YIL135C	0	0	0.0220507166482911
YLR201C	0	0	0.0220264317180617
YOR058C	0	0	0.022002200220022
YOL068C	0	0	0.021978021978022
YKR086W	0	0	0.021953896816685
YKR020W	0	0	0.0219298245614035
YMR105C	0	0	0.0219058050383352
YJR090C	0	0	0.0218818380743982
YDR443C	0	0	0.0218579234972678
YJR091C	0	0	0.0218340611353712
YMR197C	0	0	0.0218102508178844
YOR110W	0	0	0.0217864923747277
YEL031W	0	0	0.0217627856365615
YMR218C	0	0	0.0217391304347826
YBR006W	0	0	0.0217155266015201
YER136W	0	0	0.0216919739696312
YDL002C	0	0	0.0216684723726977
YPL133C	0	0	0.0216450216450216
YLR087C	0	0	0.0216216216216216
YDR126W	0	0	0.0215982721382289
YOR151C	0	0	0.0215749730312837
YKL093W	0	0	0.021551724137931
YPR030W	0	0	0.0215285252960172
YAL021C	0	0	0.021505376344086
YDL220C	0	0	0.0214822771213749
YIL129C	0	0	0.0214592274678112
YPR026W	0	0	0.0214362272240086
YPL018W	0	0	0.0214132762312634
YHR004C	0	0	0.0213903743315508
YOR211C	0	0	0.0213675213675214
YDR182W	0	0	0.0213447171824973
YDL154W	0	0	0.0213219616204691
YMR316W	0	0	0.0212992545260916
YOR374W	0	0	0.0212765957446809
YOR084W	0	0	0.0212539851222104
YIL042C	0	0	0.0212314225053079
YGR078C	0	0	0.0212089077412513
YHR112C	0	0	0.0211864406779661
YGL056C	0	1	0.0211864406779661
YNL329C	0	0	0.0211640211640212
YMR113W	0	0	0.0211416490486258
YLR320W	0	0	0.0211193241816262
YGL036W	0	1	0.0211193241816262
YNR035C	0	0	0.0210970464135021
YAL016W	0	0	0.0210748155953635
YPL088W	0	0	0.0210526315789474
YML120C	0	0	0.0210304942166141
YDL149W	0	0	0.0210084033613445
YBL030C	0	0	0.0209863588667366
YAL029C	0	0	0.0209643605870021
YKL149C	0	0	0.0209424083769634
YGR188C	0	0	0.0209205020920502
YLR085C	0	0	0.0208986415882968
YPR097W	0	1	0.0208986415882968
YDR034C	0	0	0.0208768267223382
YER105C	0	0	0.0208550573514077
YPL174C	0	0	0.0208333333333333
YIL049W	0	0	0.0208116545265349
YJR084W	0	0	0.0207900207900208
YEL024W	0	0	0.0207684319833853
YAL001C	0	0	0.020746887966805
YIL101C	0	0	0.0207253886010363
YBR218C	0	0	0.020703933747412
YER024W	0	0	0.0206825232678387
YOR067C	0	0	0.0206611570247934
YCR082W	0	0	0.0206398348813209
YDL055C	0	0	0.0206185567010309
YAR033W	0	0	0.0205973223480947
YBR084C-A	0	0	0.0205761316872428
YDR488C	0	0	0.0205549845837616
YLR092W	0	0	0.0205338809034908
YKL204W	0	0	0.0205128205128205
YBR286W	0	0	0.0204918032786885
YKL017C	0	0	0.0204708290685773
YMR024W	0	0	0.0204498977505112
YMR231W	0	0	0.0204290091930541
YML112W	0	0	0.0204081632653061
YDL193W	0	0	0.0203873598369011
YNR059W	0	0	0.0203665987780041
YOR112W	0	0	0.0203458799593082
YFL050C	0	0	0.0203252032520325
YPR120C	0	0	0.0203045685279188
YHR073W	0	0	0.0202839756592292
YNL317W	0	0	0.0202634245187437
YOL043C	0	0	0.0202429149797571
YCR052W	0	0	0.0202224469160768
YDR389W	0	0	0.0202020202020202
YDR167W	0	0	0.0201816347124117
YPL155C	0	0	0.0201612903225806
YDR173C	0	0	0.0201409869083585
YJR049C	0	0	0.0201207243460765
YER151C	0	0	0.0201005025125628
YJR065C	0	0	0.0200803212851406
YPR029C	0	0	0.0200601805416249
YGL237C	0	0	0.0200400801603206
YPL115C	0	0	0.02002002002002
YBR154C	0	0	0.02
YOR083W	0	0	0.01998001998002
YLR178C	0	0	0.0199600798403194
YMR162C	0	0	0.0199401794616152
YJL129C	0	0	0.0199203187250996
YDR205W	0	0	0.0199004975124378
YNL304W	0	0	0.0198807157057654
YOR245C	0	0	0.0198609731876862
YAL005C	0	0	0.0198412698412698
YER116C	0	0	0.0198216055500496
YPL242C	0	0	0.0198019801980198
YDR169C	0	1	0.0198019801980198
YGL211W	0	0	0.019782393669634
YDR532C	0	0	0.0197628458498024
YOL112W	0	0	0.019755409219191
YGL104C	0	0	0.019755409219191
YDR018C	0	0	0.019755409219191
YGR217W	0	0	0.019755409219191
YKR091W	0	0	0.019755409219191
YBL090W	0	0	0.019755409219191
YHR096C	0	0	0.019755409219191
YBR298C	0	0	0.019755409219191
YDL115C	0	0	0.019755409219191
YBL076C	0	0	0.019755409219191
YLL026W	0	0	0.019755409219191
YPR185W	0	0	0.019755409219191
YDR142C	0	0	0.019755409219191
YCL008C	0	0	0.019755409219191
YGL092W	0	0	0.019755409219191
YDR456W	0	0	0.019755409219191
YMR094W	0	0	0.019755409219191
YGR193C	0	0	0.019755409219191
YLR079W	0	0	0.019755409219191
YDL190C	0	0	0.019755409219191
YGL023C	0	0	0.019755409219191
YPL258C	0	0	0.019755409219191
YJL183W	0	0	0.019755409219191
YLR345W	0	0	0.019755409219191
YDR129C	0	0	0.019755409219191
YHR091C	0	0	0.019755409219191
YBR177C	0	0	0.019755409219191
YGR271W	0	0	0.019755409219191
YNL103W	0	0	0.019755409219191
YHR098C	0	0	0.019755409219191
YHR195W	0	0	0.019755409219191
YPL026C	0	0	0.019755409219191
YDR212W	0	0	0.019755409219191
YDL170W	0	0	0.019755409219191
YJR093C	0	0	0.019755409219191
YML059C	0	0	0.019755409219191
YOL078W	0	0	0.019755409219191
YMR163C	0	0	0.019755409219191
YPL048W	0	0	0.019755409219191
YHL019C	0	0	0.019755409219191
YMR261C	0	0	0.019755409219191
YLR194C	0	0	0.019755409219191
YAR035W	0	0	0.019755409219191
YPL195W	0	0	0.019755409219191
YPL149W	0	0	0.019755409219191
YDR473C	0	0	0.019755409219191
YAL060W	0	0	0.019755409219191
YLR389C	0	0	0.019755409219191
YAL011W	0	0	0.019755409219191
YOL071W	0	0	0.019755409219191
YIL113W	1	0	0.019755409219191
YBR043C	0	0	0.0197368421052632
YDR081C	0	0	0.0197183098591549
YLR360W	0	0	0.0196998123827392
YHR092C	0	0	0.0196813495782568
YIR019C	0	0	0.0196629213483146
YNL084C	0	0	0.019644527595884
YPL209C	0	0	0.0196261682242991
YFL013C	0	0	0.0196078431372549
YDR287W	0	0	0.019589552238806
YKR009C	0	0	0.0195712954333644
YDR296W	0	0	0.0195530726256983
YIR029W	0	0	0.0195348837209302
YBR005W	0	0	0.0195167286245353
YAL022C	0	0	0.0194986072423398
YMR068W	0	0	0.0194805194805195
YGR013W	0	0	0.0194624652455978
YBL097W	0	0	0.0194444444444444
YPL120W	0	0	0.0194264569842738
YEL061C	0	0	0.0194085027726433
YJR006W	0	0	0.0193905817174515
YER077C	0	1	0.0193905817174515
YGR111W	0	0	0.0193726937269373
YML042W	0	0	0.0193548387096774
YJL170C	0	0	0.0193370165745856
YNL027W	0	0	0.0193192272309108
YOL006C	0	0	0.0193014705882353
YPL041C	0	0	0.0192837465564738
YGR046W	0	0	0.0192660550458716
YBL034C	0	0	0.0192483959670028
YGR258C	0	0	0.0192307692307692
YJL139C	0	0	0.0192131747483989
YMR305C	0	0	0.0191956124314442
YJL029C	0	0	0.0191780821917808
YER059W	0	0	0.0191605839416058
YFL018C	0	0	0.0191431175934366
YDR058C	0	0	0.0191256830601093
YFR013W	0	0	0.0191082802547771
YNL241C	0	0	0.0190909090909091
YBL027W	0	0	0.0190735694822888
YMR164C	0	0	0.0190562613430127
YAL015C	0	0	0.0190389845874887
YNL007C	0	0	0.0190217391304348
YML094W	0	0	0.0190045248868778
YIR015W	0	0	0.0189873417721519
YER176W	0	0	0.018970189701897
YOL033W	0	0	0.0189530685920578
YMR106C	0	0	0.0189359783588819
YNL229C	0	0	0.0189189189189189
YOL004W	0	0	0.0189018901890189
YPL194W	0	0	0.0188848920863309
YDR235W	0	0	0.0188679245283019
YOR353C	0	0	0.018850987432675
YKL096W	0	0	0.0188340807174888
YML104C	0	0	0.0188172043010753
YPL151C	0	0	0.0188003581020591
YOL064C	0	0	0.018783542039356
YLR229C	0	0	0.0187667560321716
YOR104W	0	1	0.0187667560321716
YER125W	0	0	0.01875
YDR159W	0	0	0.0187332738626227
YJR086W	0	0	0.018716577540107
YML128C	0	0	0.018699910952805
YNR033W	0	0	0.0186832740213523
YFR051C	0	0	0.0186666666666667
YGR212W	0	0	0.0186500888099467
YAL032C	0	0	0.0186335403726708
YJR110W	0	0	0.0186170212765957
YKL025C	0	0	0.0186005314437555
YEL020C	0	1	0.0186005314437555
YHR138C	0	0	0.0185840707964602
YPL060W	0	0	0.0185676392572944
YNL243W	0	0	0.0185512367491166
YBR049C	0	0	0.0185348631950574
YLR382C	0	0	0.0185185185185185
YBR282W	0	0	0.0185022026431718
YPL106C	0	0	0.0184859154929577
YPL096W	0	0	0.0184696569920844
YKR027W	0	0	0.0184534270650264
YMR047C	0	0	0.0184372256365233
YDR314C	0	0	0.0184210526315789
YDR214W	0	0	0.0184049079754601
YLR368W	0	0	0.0183887915936953
YDR453C	0	0	0.0183727034120735
YOR359W	0	0	0.0183566433566434
YPL265W	0	0	0.0183406113537118
YHL024W	0	0	0.0183246073298429
YMR222C	0	1	0.0183246073298429
YDR093W	0	0	0.018308631211857
YOL089C	0	0	0.0182926829268293
YDR254W	0	0	0.0182767624020888
YGR098C	0	0	0.0182608695652174
YIL056W	0	0	0.0182450043440487
YGL130W	0	0	0.0182291666666667
YER019W	0	0	0.018213356461405
YLR205C	0	0	0.0181975736568458
YOR113W	0	0	0.0181818181818182
YGL014W	0	0	0.0181660899653979
YGR277C	0	0	0.0181503889369058
YLR256W	0	0	0.0181347150259067
YNR051C	0	0	0.0181190681622088
YPR155C	0	0	0.0181034482758621
YOL027C	0	0	0.0180878552971576
YIL045W	0	0	0.0180722891566265
YJL124C	0	0	0.0180567497850387
YML034W	0	0	0.0180412371134021
YJR130C	0	0	0.0180257510729614
YDR380W	0	0	0.0180102915951973
YNR074C	0	0	0.0179948586118252
YML004C	0	0	0.0179794520547945
YIL156W	0	0	0.0179640718562874
YGR161C	0	0	0.0179487179487179
YDL049C	0	0	0.017933390264731
YMR009W	0	0	0.0179180887372014
YFL021W	0	0	0.0179028132992327
YAL013W	0	0	0.0178875638841567
YGL025C	0	0	0.0178723404255319
YAL047C	0	0	0.0178571428571429
YOR026W	0	0	0.0178419711129991
YOL117W	0	0	0.0178268251273345
YJR092W	0	0	0.0178117048346056
YER141W	0	0	0.0177966101694915
YAL009W	0	0	0.0177815410668925
YJR010C-A	0	0	0.0177664974619289
YDR480W	0	0	0.0177514792899408
YKR082W	0	0	0.0177364864864865
YLR258W	0	0	0.0177215189873418
YLL039C	0	0	0.0177065767284992
YGR221C	0	0	0.0176916596461668
YKL105C	0	1	0.0176916596461668
YPR193C	0	0	0.0176767676767677
YAR014C	0	0	0.0176619007569386
YAL012W	0	0	0.0176470588235294
YEL062W	0	0	0.017632241813602
YIL006W	0	0	0.0176174496644295
YHR086W	0	0	0.0176026823134954
YMR004W	0	0	0.0175879396984925
YJR103W	0	0	0.0175732217573222
YKR066C	0	0	0.0175585284280936
YBR072W	0	0	0.0175438596491228
YGL040C	0	0	0.0175292153589316
YER124C	0	0	0.0175145954962469
YNR019W	0	0	0.0175
YGR256W	0	0	0.0174854288093256
YMR247C	0	0	0.0174708818635607
YNR032W	0	0	0.0174563591022444
YIL128W	0	0	0.0174418604651163
YDR180W	0	0	0.0174273858921162
YMR036C	0	0	0.0174129353233831
YBR183W	0	0	0.0173985086992543
YIL111W	0	0	0.0173841059602649
YBR044C	0	0	0.0173697270471464
YKL179C	0	0	0.0173553719008264
YFL034C-B	0	0	0.0173410404624277
YDL059C	0	0	0.0173267326732673
YDR202C	0	0	0.0173124484748557
YBR117C	0	0	0.0172981878088962
YAR002W	0	0	0.0172839506172839
YFL016C	0	0	0.0172697368421053
YBR068C	0	0	0.0172555464256368
YLR398C	0	0	0.0172413793103448
YMR043W	0	0	0.0172272354388843
YJR140C	0	0	0.0172131147540984
YML058W-A	0	0	0.0171990171990172
YBR284W	0	0	0.0171849427168576
YOR173W	0	0	0.0171708912510221
YAL063C	0	0	0.017156862745098
YNL116W	0	0	0.0171428571428571
YBL045C	0	0	0.0171288743882545
YDR524C	0	0	0.0171149144254279
YDR386W	0	0	0.0171009771986971
YGL045W	0	0	0.0170870626525631
YPR049C	0	0	0.0170731707317073
YGR133W	0	0	0.0170593013809911
YAL019W	0	0	0.0170454545454545
YER016W	0	0	0.0170316301703163
YNL025C	0	0	0.0170178282009724
YCR089W	0	0	0.017004048582996
YGR087C	0	0	0.0169902912621359
YLR144C	0	0	0.0169765561843169
YLR005W	0	0	0.0169628432956381
YGR134W	0	0	0.0169491525423729
YKR069W	0	0	0.0169354838709677
YLR095C	0	0	0.0169218372280419
YDR130C	0	0	0.0169082125603865
YLR102C	0	0	0.0168946098149638
YIL002C	0	0	0.0168810289389068
YDL155W	0	0	0.0168674698795181
YKR019C	0	0	0.0168539325842697
YDR464W	0	0	0.0168404170008019
YGR010W	0	0	0.0168269230769231
YHR007C	0	0	0.0168134507606085
YKL022C	0	0	0.0168
YMR052W	0	0	0.0167865707434053
YGL134W	0	0	0.0167731629392971
YJL039C	0	0	0.0167597765363128
YGR047C	0	0	0.0167464114832536
YLR170C	0	0	0.0167330677290837
YBR066C	0	0	0.0167197452229299
YGL133W	0	0	0.0167064439140811
YMR190C	0	0	0.0166931637519873
YFR030W	0	0	0.0166799046862589
YLR263W	0	0	0.0166666666666667
YAL062W	0	0	0.0166534496431404
YBR251W	0	0	0.0166402535657686
YDR363W	0	0	0.0166270783847981
YGL207W	0	0	0.0166139240506329
YCL050C	0	0	0.016600790513834
YBR019C	0	0	0.0165876777251185
YER142C	0	0	0.0165745856353591
YJL030W	0	0	0.0165615141955836
YER022W	0	0	0.016548463356974
YMR023C	0	0	0.0165354330708661
YHR113W	0	0	0.016522423288749
YGR218W	0	0	0.0165094339622642
YHR119W	0	0	0.016496465043205
YNL139C	0	0	0.0164835164835165
YKL095W	0	0	0.0164705882352941
YER143W	0	0	0.0164576802507837
YMR207C	0	0	0.0164447924823806
YMR200W	0	0	0.0164319248826291
YDR291W	0	1	0.0164319248826291
YAL055W	0	0	0.016419077404222
YGL246C	0	0	0.01640625
YHR188C	0	0	0.0163934426229508
YIL112W	0	0	0.016380655226209
YLR266C	0	0	0.0163678877630553
YLR350W	0	0	0.0163551401869159
YJR053W	0	0	0.0163424124513619
YDR468C	0	0	0.0163297045101089
YKR002W	0	0	0.0163170163170163
YHR178W	0	0	0.016304347826087
YBR039W	0	0	0.0162916989914663
YCL017C	0	0	0.0162790697674419
YLR094C	0	0	0.0162664601084431
YHR166C	0	0	0.0162538699690402
YGR261C	0	0	0.0162412993039443
YDR364C	0	0	0.0162287480680062
YMR056C	0	0	0.0162162162162162
YOL009C	0	0	0.0162037037037037
YGR244C	0	0	0.0161912104857363
YGL167C	0	0	0.0161787365177196
YHR155W	0	1	0.0161787365177196
YDR176W	0	0	0.0161662817551963
YGR204W	0	0	0.0161538461538462
YOL066C	0	0	0.016141429669485
YDR353W	0	0	0.0161290322580645
YER028C	0	0	0.0161166538756715
YNL215W	0	1	0.0161166538756715
YLR304C	0	0	0.0161042944785276
YOL091W	0	0	0.0160919540229885
YMR089C	0	0	0.0160796324655436
YDR213W	0	0	0.0160673297628156
YBL005W	0	0	0.0160550458715596
YKL185W	0	0	0.0160427807486631
YHL027W	0	0	0.016030534351145
YLR121C	0	0	0.0160183066361556
YBL015W	0	0	0.0160060975609756
YLR399C	0	0	0.015993907083016
YBR185C	0	0	0.0159817351598174
YKL052C	0	0	0.0159695817490494
YLR417W	0	0	0.0159574468085106
YLR187W	0	1	0.0159574468085106
YPL214C	0	0	0.0159453302961276
YMR110C	0	0	0.0159332321699545
YMR224C	0	0	0.0159211523881729
YAL035W	0	0	0.0159090909090909
YKL193C	0	0	0.0158970476911431
YCR037C	0	0	0.0158850226928896
YHR042W	0	0	0.0158730158730159
YEL032W	0	0	0.0158610271903323
YER172C	0	0	0.0158490566037736
YJL153C	0	0	0.0158371040723982
YDR315C	0	0	0.0158251695553881
YJR035W	0	0	0.0158132530120482
YFR003C	0	0	0.0158013544018059
YDR350C	0	0	0.0157894736842105
YPL061W	0	0	0.0157776108189331
YKR061W	0	0	0.0157657657657658
YJR096W	0	0	0.0157539384846212
YGR233C	0	0	0.0157421289355322
YMR271C	0	0	0.0157303370786517
YML005W	0	0	0.0157185628742515
YER047C	0	1	0.0157185628742515
YOR347C	0	0	0.0157068062827225
YOL021C	0	0	0.015695067264574
YAR003W	0	0	0.0156833457804332
YJL101C	0	0	0.0156716417910448
YPR107C	0	0	0.0156599552572707
YPL022W	0	0	0.0156482861400894
YIL048W	0	0	0.0156366344005957
YGL091C	0	0	0.015625
YPR008W	0	0	0.0156133828996283
YKR014C	0	0	0.0156017830609212
YNL281W	0	0	0.0155902004454343
YDL087C	0	0	0.0155786350148368
YOR273C	0	0	0.0155670867309118
YAL034W-A	0	0	0.0155555555555556
YIL062C	0	0	0.0155440414507772
YLL024C	0	0	0.0155325443786982
YCL040W	0	0	0.0155210643015521
YGL093W	0	0	0.0155096011816839
YBL021C	0	0	0.0154981549815498
YCR019W	0	0	0.0154867256637168
YPL069C	0	0	0.0154753131908622
YHR152W	0	0	0.0154639175257732
YGR171C	0	0	0.0154525386313466
YGR178C	0	0	0.0154411764705882
YNL172W	0	0	0.0154298310066128
YAL038W	0	0	0.0154185022026432
YCL039W	0	0	0.0154071900220103
YCL014W	0	0	0.0153958944281525
YDL189W	0	0	0.0153846153846154
YIL162W	0	0	0.0153733528550512
YML049C	0	0	0.0153621068032187
YJL036W	0	0	0.0153508771929825
YDL058W	0	0	0.0153396639883126
YDR082W	0	0	0.0153284671532847
YNL074C	0	0	0.0153172866520788
YMR026C	0	0	0.0153061224489796
YEL006W	0	0	0.0152949745083758
YNL201C	0	0	0.0152838427947598
YHR115C	0	0	0.0152727272727273
YGR231C	0	0	0.0152616279069767
YGR132C	0	0	0.0152505446623094
YHR186C	0	0	0.0152394775036284
YOR197W	0	0	0.0152284263959391
YDR146C	0	0	0.0152173913043478
YDL120W	0	0	0.0152063721940623
YKL209C	0	0	0.0151953690303907
YPL219W	0	0	0.0151843817787419
YGR007W	0	0	0.0151734104046243
YER032W	0	0	0.0151624548736462
YML013W	0	0	0.0151515151515152
YNL049C	0	0	0.0151405912040375
YOR337W	0	0	0.0151296829971182
YGL043W	0	0	0.0151187904967603
YNL076W	0	0	0.0151079136690647
YGR008C	0	0	0.01509705248023
YLR084C	0	0	0.0150862068965517
YMR029C	0	0	0.0150753768844221
YML017W	0	1	0.0150753768844221
YIL077C	0	0	0.01506456241033
YNL041C	0	0	0.0150537634408602
YGR189C	0	0	0.0150429799426934
YOR023C	0	0	0.0150322118826056
YLR268W	0	0	0.0150214592274678
YPL166W	0	0	0.0150107219442459
YMR030W	0	0	0.015
YBR065C	0	0	0.0149892933618844
YJL056C	0	0	0.0149786019971469
YDR147W	0	0	0.014967925873129
YJL127C	0	0	0.014957264957265
YBR247C	0	0	0.0149466192170819
YOL049W	0	0	0.0149359886201991
YNL123W	0	0	0.0149253731343284
YPL189W	0	0	0.0149147727272727
YDL060W	0	0	0.0149041873669269
YDL233W	0	1	0.0149041873669269
YJR039W	0	1	0.0149041873669269
YCR067C	0	0	0.0148936170212766
YGL227W	0	0	0.0148830616583983
YKL015W	0	0	0.0148725212464589
YDR132C	0	1	0.0148725212464589
YLR055C	0	0	0.0148619957537155
YKL051W	0	0	0.0148514851485149
YNL218W	0	0	0.0148409893992933
YJR010W	0	0	0.0148305084745763
YDL106C	0	0	0.0148200423429781
YBR180W	0	0	0.0148095909732017
YCL025C	0	0	0.0147991543340381
YKR024C	0	0	0.0147887323943662
YBR126C	0	0	0.0147783251231527
YAR042W	0	0	0.0147679324894515
YLR204W	0	0	0.0147575544624034
YPL167C	0	0	0.014747191011236
YEL022W	0	0	0.0147368421052632
YER014W	0	0	0.014726507713885
YDR356W	0	0	0.0147161878065872
YMR280C	0	0	0.0147058823529412
YBL043W	0	0	0.0146955913226032
YOR249C	0	0	0.0146853146853147
YPL196W	0	0	0.0146750524109015
YDL150W	0	0	0.0146648044692737
YOR162C	0	0	0.0146545708304257
YML035C	0	0	0.0146443514644351
YDR519W	0	1	0.0146443514644351
YER035W	0	0	0.0146341463414634
YER109C	0	0	0.0146239554317549
YMR140W	0	0	0.0146137787056367
YML069W	0	0	0.0146036161335188
YOR363C	0	0	0.014593467685893
YOR047C	0	0	0.0145833333333333
YJR143C	0	0	0.0145732130464955
YDR252W	0	0	0.0145631067961165
YGR048W	0	0	0.0145530145530146
YER154W	0	0	0.0145429362880886
YBL064C	0	0	0.0145328719723183
YDR495C	0	0	0.0145228215767635
YDL127W	0	0	0.0145127850725639
YNL239W	0	0	0.0145027624309392
YKR095W	0	0	0.0144927536231884
YJL172W	0	0	0.0144827586206897
YHR002W	0	0	0.0144727773949001
YAL033W	0	0	0.0144628099173554
YAL039C	0	0	0.0144528561596696
YCR020W-B	0	0	0.0144429160935351
YOR128C	0	0	0.0144329896907217
YMR285C	0	0	0.0144230769230769
YML048W	0	0	0.0144131777625257
YGL086W	0	0	0.01440329218107
YNL042W	0	0	0.0143934201507882
YDL125C	0	0	0.0143835616438356
YHR176W	0	0	0.0143737166324435
YLR120C	0	0	0.0143638850889193
YBL033C	0	0	0.0143540669856459
YBR105C	0	0	0.014344262295082
YKL005C	0	0	0.0143344709897611
YPL119C	0	0	0.014324693042292
YLR246W	0	0	0.0143149284253579
YJL194W	0	0	0.0143051771117166
YIL173W	0	0	0.0142954390742001
YAL007C	0	0	0.0142857142857143
YLL058W	0	0	0.0142760027192386
YAL058W	0	0	0.0142663043478261
YGL195W	0	0	0.0142566191446029
YJL046W	0	1	0.0142566191446029
YGR135W	0	0	0.014246947082768
YAL054C	0	0	0.0142372881355932
YJL144W	0	0	0.0142276422764228
YGL184C	0	0	0.014218009478673
YBL054W	0	0	0.0142083897158322
YDR439W	0	0	0.0141987829614604
YCR002C	0	0	0.0141891891891892
YGL084C	0	0	0.0141796083727211
YOR120W	0	0	0.01417004048583
YHL028W	0	0	0.0141604855023601
YNL085W	0	0	0.0141509433962264
YOR122C	0	0	0.0141414141414141
YMR073C	0	0	0.0141318977119785
YOR386W	0	0	0.0141223940820444
YLL060C	0	0	0.0141129032258065
YIL065C	0	0	0.0141034251175285
YIL061C	0	0	0.0140939597315436
YML131W	0	0	0.0140845070422535
YNL055C	0	0	0.0140750670241287
YGL122C	0	0	0.014065639651708
YDR452W	0	0	0.0140562248995984
YDR392W	0	0	0.0140468227424749
YJL089W	0	0	0.0140374331550802
YHR200W	0	0	0.0140280561122244
YPR040W	0	0	0.014018691588785
YPL213W	0	0	0.0140093395597065
YGL022W	0	0	0.014
YJR040W	0	0	0.0139906728847435
YCL034W	0	0	0.0139813581890812
YKR046C	0	0	0.0139720558882236
YHR070W	0	0	0.0139627659574468
YAL003W	0	0	0.013953488372093
YDR489W	0	0	0.0139442231075697
YOR043W	0	0	0.0139349701393497
YBR278W	0	0	0.0139257294429708
YDR145W	0	0	0.0139165009940358
YBR115C	0	0	0.0139072847682119
YAR050W	0	0	0.013898080741231
YGR216C	0	0	0.0138888888888889
YKL010C	0	0	0.0138797091870456
YDR310C	0	0	0.0138705416116248
YGR042W	0	0	0.0138613861386139
YDR227W	0	0	0.0138522427440633
YMR154C	0	0	0.013843111404087
YBR076W	0	0	0.0138339920948617
YIL104C	0	0	0.0138248847926267
YAR008W	0	0	0.0138157894736842
YPL076W	0	0	0.0138067061143984
YDR527W	0	0	0.0137976346911958
YAL042W	0	0	0.0137885751805647
YPL253C	0	0	0.0137795275590551
YMR283C	0	0	0.0137704918032787
YDL164C	0	0	0.0137614678899083
YCL067C	0	0	0.0137524557956778
YPL269W	0	0	0.0137434554973822
YGR108W	0	0	0.013734466971877
YBR294W	0	0	0.0137254901960784
YCL035C	0	0	0.0137165251469628
YER045C	0	0	0.0137075718015666
YER064C	0	0	0.0136986301369863
YOL052C-A	0	0	0.0136897001303781
YOR296W	0	1	0.0136897001303781
YCL030C	0	0	0.0136807817589577
YLR430W	0	0	0.013671875
YBR050C	0	0	0.0136629798308393
YBR162C	0	0	0.0136540962288687
YIR001C	0	0	0.01364522417154
YOR385W	0	1	0.01364522417154
YGR122W	0	0	0.0136363636363636
YAL014C	0	0	0.0136275146009085
YGL060W	0	1	0.0136275146009085
YBR037C	0	0	0.0136186770428016
YPR140W	0	0	0.0136098509397278
YHR099W	0	0	0.0136010362694301
YAL025C	0	0	0.0135922330097087
YDL103C	0	0	0.0135834411384217
YKR076W	0	0	0.0135746606334842
YPR115W	0	1	0.0135746606334842
YFR053C	0	0	0.0135658914728682
YOR141C	0	1	0.0135658914728682
YLR234W	0	0	0.013557133634603
YOR250C	0	0	0.0135483870967742
YIL159W	0	0	0.0135396518375242
YBR045C	0	0	0.0135309278350515
YDR099W	0	0	0.0135222150676111
YJR004C	0	0	0.0135135135135135
YJL197W	0	1	0.0135135135135135
YBR280C	0	0	0.0135048231511254
YHR207C	0	1	0.0135048231511254
YEL050C	0	0	0.0134961439588689
YKL184W	0	0	0.0134874759152216
YIL020C	0	0	0.0134788189987163
YAL036C	0	0	0.013470173187941
YLR314C	0	0	0.0134615384615385
YBR152W	0	0	0.0134529147982063
YNR058W	0	0	0.0134443021766965
YPR021C	0	0	0.0134357005758157
YMR270C	0	0	0.0134271099744246
YDL033C	0	0	0.0134185303514377
YMR169C	0	0	0.0134099616858238
YBR079C	0	0	0.013401403956605
YMR318C	0	0	0.0133928571428571
YGL058W	0	0	0.0133843212237094
YIL121W	0	0	0.0133757961783439
YDR372C	0	0	0.0133672819859962
YPL210C	0	0	0.0133587786259542
YMR129W	0	0	0.0133502860775588
YKL127W	0	0	0.0133418043202033
YMR070W	0	0	0.0133333333333333
YBR256C	0	0	0.0133248730964467
YFR009W	0	0	0.0133164235890932
YIL003W	0	0	0.0133079847908745
YGL153W	0	0	0.013299556681444
YHR034C	0	0	0.0132911392405063
YGR116W	0	0	0.0132827324478178
YOL111C	0	0	0.0132743362831858
YLR363C	0	0	0.0132659507264687
YFL037W	0	0	0.0132575757575758
YDR465C	0	0	0.0132492113564669
YMR053C	0	0	0.0132408575031526
YKL150W	0	0	0.0132325141776938
YNL068C	0	0	0.0132241813602015
YOL030W	0	1	0.0132241813602015
YAL027W	0	1	0.0132241813602015
YCL016C	0	0	0.013215859030837
YER090W	0	0	0.0132075471698113
YER065C	0	0	0.0131992457573853
YPR070W	0	0	0.0131909547738693
YPR034W	0	0	0.0131826741996234
YCL043C	0	0	0.0131744040150565
YCR106W	0	0	0.013166144200627
YDR515W	0	0	0.0131578947368421
YMR278W	0	1	0.0131578947368421
YGL168W	0	0	0.013149655604258
YJL201W	0	0	0.0131414267834793
YPL206C	0	0	0.0131332082551595
YLR082C	0	0	0.013125
YCL069W	0	0	0.0131168019987508
YNL257C	0	0	0.0131086142322097
YBR130C	0	0	0.0131004366812227
YJL222W	0	0	0.0130922693266833
YMR038C	0	0	0.0130841121495327
YOL003C	0	0	0.0130759651307597
YOL060C	0	0	0.0130678282514001
YOL001W	0	0	0.0130597014925373
YHR108W	0	0	0.0130515848353014
YNR007C	0	0	0.0130434782608696
YDR076W	0	0	0.0130353817504655
YPR149W	0	0	0.0130272952853598
YGL081W	0	1	0.0130272952853598
YLR306W	0	0	0.0130192188468692
YHR087W	0	0	0.0130111524163569
YAL008W	0	1	0.0130111524163569
YJL053W	0	0	0.0130030959752322
YIL160C	0	0	0.0129950495049505
YOR076C	0	0	0.012987012987013
YBR067C	0	0	0.0129789864029666
YBR035C	0	0	0.012970969734404
YHL031C	0	0	0.012962962962963
YMR133W	0	0	0.012954966070327
YOR065W	0	0	0.0129469790382244
YNR001C	0	0	0.0129390018484288
YJR055W	0	0	0.0129310344827586
YJL026W	0	0	0.0129230769230769
YBR250W	0	0	0.0129151291512915
YOR370C	0	0	0.0129071911493546
YLR114C	0	0	0.0128992628992629
YBR021W	0	0	0.0128913443830571
YDL112W	0	0	0.0128834355828221
YEL002C	0	0	0.0128755364806867
YER157W	0	0	0.0128676470588235
YCL055W	0	0	0.0128597672994489
YKL164C	0	0	0.0128518971848225
YFL025C	0	0	0.0128440366972477
YKL146W	0	0	0.0128361858190709
YNL156C	0	0	0.0128283445326817
YBR018C	0	0	0.0128205128205128
YMR196W	0	1	0.0128205128205128
YCR098C	0	0	0.0128126906650397
YHR067W	0	0	0.0128048780487805
YAR015W	0	0	0.0127970749542962
YDR306C	0	0	0.01278928136419
YJR057W	0	0	0.0127814972611077
YOR003W	0	0	0.0127737226277372
YGR205W	0	1	0.0127737226277372
YPL135W	0	0	0.0127659574468085
YPR086W	0	0	0.0127582017010936
YDL243C	0	0	0.0127504553734062
YPR066W	0	0	0.0127427184466019
YMR060C	0	0	0.0127349909035779
YHL016C	0	0	0.0127272727272727
YOR377W	0	0	0.0127195639006663
YKL062W	0	0	0.0127118644067797
YPL065W	0	0	0.0127041742286751
YMR288W	0	0	0.0126964933494559
YJL171C	0	1	0.0126964933494559
YDR047W	0	0	0.0126888217522659
YMR173W	0	0	0.0126811594202899
YAL044C	0	0	0.0126735063367532
YLR135W	0	0	0.0126658624849216
YDR423C	0	0	0.0126582278481013
YPL003W	0	0	0.0126506024096386
YOL126C	0	0	0.0126429861529199
YIR009W	0	0	0.0126353790613718
YDR349C	0	1	0.0126353790613718
YKR011C	0	1	0.0126353790613718
YFL026W	0	0	0.0126277811184606
YEL051W	0	0	0.0126201923076923
YKL140W	0	0	0.0126126126126126
YNL255C	0	0	0.0126050420168067
YCR005C	0	0	0.0125974805038992
YCR048W	0	0	0.012589928057554
YML111W	0	0	0.0125823846614739
YHR114W	0	0	0.0125748502994012
YHL047C	0	0	0.0125673249551167
YBL069W	0	0	0.0125598086124402
YAL059W	0	0	0.0125523012552301
YGL250W	0	1	0.0125523012552301
YMR272C	0	0	0.0125448028673835
YLR381W	0	0	0.0125373134328358
YNL273W	0	0	0.0125298329355609
YOR191W	0	0	0.0125223613595707
YOR355W	0	0	0.0125148986889154
YDL171C	0	0	0.0125074449076831
YDL222C	0	0	0.0125
YBR107C	0	0	0.0124925639500297
YCL010C	0	0	0.0124851367419738
YMR032W	0	0	0.0124777183600713
YKR063C	0	0	0.0124703087885986
YER179W	0	0	0.0124629080118694
YML097C	0	0	0.0124555160142349
YFL005W	0	0	0.012448132780083
YMR048W	0	0	0.0124407582938389
YLL006W	0	0	0.0124333925399645
YMR201C	0	0	0.0124260355029586
YHR116W	0	0	0.0124186871673566
YPL066W	0	1	0.0124186871673566
YGL019W	0	0	0.0124113475177305
YOL044W	0	0	0.0124040165386887
YOR068C	0	0	0.012396694214876
YLR203C	0	0	0.0123893805309735
YOR100C	0	0	0.0123820754716981
YDR088C	0	0	0.0123747790218032
YHR201C	0	0	0.0123674911660777
YDL216C	0	0	0.0123602118893467
YJR017C	0	0	0.0123529411764706
YHR050W	0	0	0.0123456790123457
YIR007W	0	1	0.0123456790123457
YNL051W	0	0	0.0123384253819036
YNL158W	0	0	0.0123311802701116
YPL160W	0	0	0.0123239436619718
YIR026C	0	0	0.012316715542522
YLR097C	0	0	0.0123094958968347
YDR137W	0	0	0.0123022847100176
YER033C	0	1	0.0123022847100176
YLR272C	0	0	0.0122950819672131
YDR239C	0	1	0.0122950819672131
YER038C	0	0	0.0122878876535986
YNR034W	0	0	0.012280701754386
YER052C	0	0	0.0122735242548217
YER175C	0	1	0.0122735242548217
YHR191C	0	0	0.0122663551401869
YHR018C	0	0	0.0122591943957968
YER091C	0	0	0.0122520420070012
YBL040C	0	0	0.0122448979591837
YOL115W	0	0	0.0122377622377622
YGR061C	0	0	0.0122306348281887
YEL053C	0	0	0.0122235157159488
YMR072W	0	0	0.012216404886562
YHR111W	0	0	0.0122093023255814
YAL061W	0	1	0.0122093023255814
YBR182C	0	0	0.0122022080185938
YGL212W	0	0	0.0121951219512195
YLR086W	0	0	0.012188044109112
YOR260W	0	0	0.0121809744779582
YDL145C	0	0	0.0121739130434783
YPL230W	0	1	0.0121739130434783
YDL207W	0	0	0.0121668597914253
YPL260W	0	1	0.0121668597914253
YCR092C	0	0	0.0121598147075854
YOR129C	0	0	0.0121527777777778
YBL013W	0	0	0.0121457489878543
YGL196W	0	1	0.0121457489878543
YNR011C	0	0	0.0121387283236994
YHL002W	0	0	0.0121317157712305
YGL161C	0	0	0.0121247113163972
YDL078C	0	0	0.0121177149451818
YLR309C	0	0	0.0121107266435986
YNL107W	0	0	0.0121037463976945
YOR259C	0	0	0.0120967741935484
YBL078C	0	0	0.0120898100172712
YLR035C	0	0	0.0120828538550058
YMR310C	0	0	0.012075905692927
YJR058C	0	0	0.0120689655172414
YLR373C	0	0	0.0120620333141872
YPR189W	0	0	0.0120551090700344
YJR046W	0	0	0.0120481927710843
YDL008W	0	0	0.0120412844036697
YIL125W	0	0	0.0120343839541547
YBL098W	0	0	0.0120274914089347
YGR268C	0	0	0.0120206067544362
YPL047W	0	0	0.0120137299771167
YJL068C	0	0	0.0120068610634648
YFR025C	0	0	0.012
YOR032C	0	0	0.0119931467732724
YIR044C	0	1	0.0119931467732724
YER147C	0	0	0.011986301369863
YMR016C	0	0	0.0119794637763833
YKL011C	0	0	0.0119726339794755
YCL029C	0	0	0.011965811965812
YKL029C	0	0	0.0119589977220957
YOL108C	0	0	0.0119521912350598
YAR071W	0	0	0.0119453924914676
YLR134W	0	0	0.0119386014781126
YIL007C	0	0	0.0119318181818182
YIL017C	0	0	0.0119250425894378
YCR083W	0	0	0.0119182746878547
YMR275C	0	0	0.0119115144639818
YDR272W	0	0	0.0119047619047619
YPL082C	0	0	0.0118980169971671
YMR086W	0	1	0.0118980169971671
YPL015C	0	0	0.0118912797281993
YDL133W	0	1	0.0118912797281993
YJL057C	0	1	0.0118912797281993
YAR027W	0	1	0.0118912797281993
YDR059C	0	0	0.0118845500848896
YGR041W	0	0	0.0118778280542986
YLL063C	0	0	0.0118711136235161
YAL018C	0	1	0.0118711136235161
YHR031C	0	0	0.011864406779661
YPR072W	0	0	0.0118577075098814
YKR096W	0	1	0.0118577075098814
YDR207C	0	0	0.0118510158013544
YDR438W	0	1	0.0118510158013544
YKR003W	0	0	0.011844331641286
YBR093C	0	0	0.0118376550169109
YDR127W	0	0	0.011830985915493
YPL179W	0	0	0.0118243243243243
YIL055C	0	1	0.0118243243243243
YAR023C	0	1	0.0118243243243243
YML020W	0	1	0.0118243243243243
YBL018C	0	0	0.0118176702307259
YEL015W	0	0	0.0118110236220472
YIL151C	0	1	0.0118110236220472
YDR270W	0	0	0.0118043844856661
YOR188W	0	0	0.0117977528089888
YGR237C	0	1	0.0117977528089888
YDR191W	0	0	0.0117911285794497
YNL104C	0	0	0.0117845117845118
YKR055W	0	0	0.0117779024116657
YJL132W	0	1	0.0117779024116657
YHR013C	0	0	0.0117713004484305
YPL020C	0	0	0.0117647058823529
YFL007W	0	0	0.0117581187010078
YNL031C	0	0	0.0117515388919978
YAL037W	0	1	0.0117515388919978
YML095C	0	0	0.011744966442953
YHR124W	0	0	0.0117384013415316
YHR160C	0	0	0.011731843575419
YKR100C	0	0	0.0117252931323283
YML007W	0	0	0.01171875
YJR031C	0	0	0.0117122141662019
YBL002W	0	0	0.0117056856187291
YMR152W	0	0	0.0116991643454039
YNL232W	0	0	0.0116926503340757
YLR242C	0	0	0.011686143572621
YGL110C	0	1	0.011686143572621
YML088W	0	0	0.0116796440489433
YHL029C	0	0	0.0116731517509728
YNL199C	0	0	0.0116666666666667
YOR207C	0	0	0.0116601887840089
YAL049C	0	1	0.0116601887840089
YLR273C	0	0	0.01165371809101
YDL116W	0	0	0.0116472545757072
YIL109C	0	0	0.0116407982261641
YPL202C	0	0	0.0116343490304709
YPL134C	0	0	0.0116279069767442
YDL168W	0	0	0.0116214720531267
YMR319C	0	0	0.0116150442477876
YIL046W	0	0	0.0116086235489221
YJL208C	0	0	0.0116022099447514
YJR052W	0	0	0.0115958034235229
YMR250W	0	0	0.0115894039735099
YER173W	0	0	0.0115830115830116
YCR011C	0	0	0.0115766262403528
YNL247W	0	0	0.0115702479338843
YFL044C	0	0	0.0115638766519824
YIL071C	0	0	0.011557512383049
YNR010W	0	0	0.0115511551155116
YLR455W	0	0	0.011544804837823
YGL202W	0	0	0.0115384615384615
YKL035W	0	0	0.0115321252059308
YBL003C	0	0	0.0115257958287596
YLL049W	0	1	0.0115257958287596
YKL206C	0	0	0.0115194733955019
YBR240C	0	0	0.0115131578947368
YKR021W	0	1	0.0115131578947368
YKL046C	0	0	0.0115068493150685
YBL042C	0	0	0.011500547645126
YNR072W	0	0	0.0114942528735632
YBR092C	0	0	0.0114879649890591
YER012W	0	0	0.0114816839803171
YBR299W	0	0	0.0114754098360656
YJR137C	0	0	0.0114691425450573
YIL022W	0	0	0.0114628820960699
YPL077C	0	1	0.0114628820960699
YGR005C	0	0	0.0114566284779051
YHR117W	0	1	0.0114566284779051
YOR217W	0	0	0.0114503816793893
YBR071W	0	1	0.0114503816793893
YBL028C	0	0	0.0114441416893733
YPR173C	0	0	0.011437908496732
YDL199C	0	1	0.011437908496732
YLR361C	0	0	0.0114316820903647
YFR052W	0	0	0.0114254624591948
YBL029W	0	1	0.0114254624591948
YNL129W	0	0	0.0114192495921697
YEL065W	0	0	0.0114130434782609
YKL098W	0	1	0.0114130434782609
YFR021W	0	0	0.0114068441064639
YFR034C	0	0	0.011400651465798
YGR163W	0	0	0.0113944655453066
YIL026C	0	0	0.0113882863340564
YNL221C	0	0	0.0113821138211382
YNL264C	0	0	0.0113759479956663
YKL114C	0	0	0.0113697888467786
YFL030W	0	0	0.0113636363636364
YCR033W	0	0	0.0113574905354246
YNL115C	0	1	0.0113574905354246
YCR065W	0	0	0.0113513513513514
YDR160W	0	0	0.0113452188006483
[truncated: 3,790 more rows]
