# Supplementary material for: Computationally Driven, Quantitative Experiments Discover Genes Required for Mitochondrial Biogenesis
Source: PLoS Genet. 2009 Mar 20;5(3):e1000407. doi: 10.1371/journal.pgen.1000407 (PMC2648979; doi:10.1371/journal.pgen.1000407)
Supplement: Dataset S2 — Top 100 novel ensemble predictions for additional yeast biological processes. A zip file containing 387 tab-delimited text files of the ensemble predictions for the indicated Gene Ontology Biological Process Term. (21.70 MB GZ) [file pgen.1000407.s013.gz › GO_0007264.txt]

ORF	AnnotatedToTerm?	Uncharacterized_04152007?	Precision
YER155C	1	0	1.0
YNL298W	1	0	1.0
YOL081W	1	0	1.0
YNL271C	1	0	1.0
YPL115C	1	0	1.0
YER111C	0	0	0.909090909090909
YLR371W	1	0	0.909090909090909
YLR310C	1	0	0.909090909090909
YDR389W	1	0	0.909090909090909
YAL041W	1	0	0.909090909090909
YJL005W	1	0	0.909090909090909
YBR200W	0	0	0.833333333333333
YOR326W	0	0	0.826086956521739
YDL240W	1	0	0.826086956521739
YER008C	0	0	0.826086956521739
YKL203C	1	0	0.826086956521739
YDR309C	1	0	0.826086956521739
YOR127W	1	0	0.826086956521739
YNL098C	1	0	0.826086956521739
YBR140C	1	0	0.826086956521739
YPR165W	1	0	0.826086956521739
YPL161C	1	0	0.826086956521739
YLR229C	1	0	0.826086956521739
YHL007C	0	0	0.807692307692308
YJL164C	1	0	0.807692307692308
YLL021W	1	0	0.807692307692308
YLR403W	0	0	0.777777777777778
YDR028C	0	0	0.75
YAL024C	0	0	0.733333333333333
YBL085W	1	0	0.733333333333333
YJL095W	0	0	0.709677419354839
YHR084W	0	0	0.696969696969697
YER114C	1	0	0.696969696969697
YJL187C	0	0	0.676470588235294
YPL242C	0	0	0.657142857142857
YLR342W	0	0	0.648648648648649
YOR101W	1	0	0.648648648648649
YML109W	0	0	0.631578947368421
YNL293W	0	0	0.615384615384615
YOR188W	0	0	0.6
YMR307W	0	0	0.595238095238095
YIL118W	1	0	0.595238095238095
YPR055W	0	0	0.590909090909091
YGR152C	1	0	0.590909090909091
YHR082C	0	0	0.58695652173913
YDR379W	1	0	0.58695652173913
YGR014W	0	0	0.574468085106383
YLR330W	0	0	0.5625
YGR092W	0	0	0.551020408163265
YNL172W	0	0	0.54
YIL033C	0	0	0.529411764705882
YPL256C	0	0	0.519230769230769
YHR030C	0	0	0.509433962264151
YKR054C	0	0	0.5
YMR232W	0	0	0.490909090909091
YAR019C	0	0	0.482142857142857
YDR150W	0	0	0.473684210526316
YLR166C	0	0	0.46551724137931
YDR166C	0	0	0.457627118644068
YOR360C	0	0	0.45
YPL031C	0	0	0.442622950819672
YLR353W	0	0	0.4375
YBL105C	0	0	0.4375
YKR055W	1	0	0.4375
YKR090W	0	0	0.430769230769231
YNL272C	0	0	0.424242424242424
YHR107C	0	0	0.417910447761194
YCR065W	0	0	0.414285714285714
YPR122W	0	0	0.414285714285714
YLR319C	1	0	0.414285714285714
YGL233W	0	0	0.408450704225352
YHR158C	0	0	0.402777777777778
YOL112W	0	0	0.397260273972603
YPL075W	0	0	0.394736842105263
YER129W	0	0	0.394736842105263
YHR061C	1	0	0.394736842105263
YNL297C	0	0	0.38961038961039
YDR457W	0	0	0.384615384615385
YHR205W	0	0	0.379746835443038
YDR283C	0	0	0.375
YIL129C	0	0	0.37037037037037
YDR507C	0	0	0.365853658536585
YNL233W	0	0	0.36144578313253
YML064C	0	0	0.357142857142857
YKL101W	0	0	0.352941176470588
YLR362W	0	0	0.348837209302326
YNL161W	0	0	0.344827586206897
YMR216C	0	0	0.34375
YFR019W	0	0	0.34375
YPL174C	0	0	0.34375
YOR122C	0	0	0.34375
YIL140W	0	0	0.34375
YOR008C	1	0	0.34375
YER149C	1	0	0.34375
YOR212W	0	0	0.34375
YOR371C	1	0	0.34375
YJL085W	0	0	0.34020618556701
YGL190C	0	0	0.336734693877551
YLR084C	0	0	0.333333333333333
YKL189W	0	0	0.333333333333333
YGR229C	0	0	0.333333333333333
YPL203W	1	0	0.333333333333333
YCL024W	0	0	0.330097087378641
YHR152W	0	0	0.326923076923077
YMR273C	0	0	0.323809523809524
YMR162C	0	0	0.320754716981132
YIL068C	0	0	0.317757009345794
YKL209C	0	0	0.314814814814815
YPR042C	0	0	0.311926605504587
YJR005W	0	0	0.309090909090909
YPL155C	0	0	0.306306306306306
YHR023W	0	0	0.303571428571429
YCL027W	0	0	0.300884955752212
YBR083W	0	0	0.298245614035088
YIL159W	0	0	0.295652173913043
YIL031W	0	0	0.293103448275862
YBR059C	0	0	0.290598290598291
YDR208W	0	0	0.288135593220339
YGR241C	0	0	0.285714285714286
YLR425W	0	0	0.283333333333333
YBL016W	0	0	0.28125
YLL015W	0	0	0.28125
YBR260C	0	0	0.28125
YPR095C	0	0	0.28125
YAL056W	1	0	0.28125
YDL127W	0	0	0.28125
YNL278W	0	0	0.28125
YKL092C	1	0	0.28125
YGL216W	0	0	0.27906976744186
YKL048C	0	0	0.276923076923077
YBR102C	0	0	0.274809160305344
YAL053W	0	0	0.272727272727273
YDL225W	0	0	0.272058823529412
YBR023C	0	0	0.272058823529412
YKL166C	0	0	0.272058823529412
YDL135C	1	0	0.272058823529412
YGL206C	0	0	0.27007299270073
YER020W	0	0	0.268115942028986
YJL157C	0	0	0.266187050359712
YGR270W	0	0	0.264285714285714
YFL039C	0	0	0.26241134751773
YHR149C	0	1	0.26241134751773
YKL062W	0	0	0.26056338028169
YLR131C	0	0	0.26027397260274
YPL249C	0	0	0.26027397260274
YMR001C	0	0	0.26027397260274
YFL047W	1	0	0.26027397260274
YMR124W	0	1	0.26027397260274
YDL029W	0	0	0.258503401360544
YNL289W	0	0	0.256756756756757
YGR009C	0	0	0.25503355704698
YCR002C	0	0	0.253333333333333
YPL032C	0	0	0.251655629139073
YFL033C	0	0	0.25
YBR133C	0	0	0.248366013071895
YBL084C	0	0	0.246753246753247
YLR332W	0	0	0.245161290322581
YPR141C	0	0	0.243589743589744
YKL010C	0	0	0.24203821656051
YLR187W	0	1	0.24203821656051
YML059C	0	0	0.240506329113924
YDR251W	0	0	0.238993710691824
YHR103W	0	0	0.2375
YDR477W	0	0	0.236363636363636
YJL141C	0	0	0.236363636363636
YHR161C	0	0	0.236363636363636
YDR293C	0	0	0.236363636363636
YPR032W	1	0	0.236363636363636
YDR103W	0	0	0.234939759036145
YGL116W	0	0	0.233532934131737
YAL040C	0	0	0.232142857142857
YAL029C	0	0	0.231638418079096
YML035C	0	0	0.231638418079096
YKL064W	0	0	0.231638418079096
YMR109W	0	0	0.231638418079096
YNL090W	1	0	0.231638418079096
YER093C	0	0	0.231638418079096
YGL167C	0	0	0.231638418079096
YHR142W	0	0	0.231638418079096
YCR038C	1	0	0.231638418079096
YJR076C	0	0	0.230337078651685
YDR164C	0	0	0.229050279329609
YEL061C	0	0	0.227777777777778
YNL322C	0	0	0.226519337016575
YOR330C	0	0	0.225274725274725
YLR398C	0	0	0.224043715846995
YOR058C	0	0	0.222826086956522
YEL003W	0	0	0.222222222222222
YNL267W	0	0	0.222222222222222
YJL129C	0	0	0.222222222222222
YBL007C	0	0	0.222222222222222
YLR313C	1	0	0.222222222222222
YMR199W	0	0	0.221052631578947
YOR304C-A	0	1	0.221052631578947
YDL146W	0	1	0.221052631578947
YOR372C	0	0	0.219895287958115
YBL034C	0	0	0.21875
YNL047C	0	0	0.217616580310881
YBL061C	0	0	0.216494845360825
YDL117W	0	0	0.215384615384615
YMR198W	0	0	0.214285714285714
YFL025C	0	0	0.213930348258706
YGL240W	0	0	0.213930348258706
YIL105C	0	0	0.213930348258706
YHR111W	0	0	0.213930348258706
YDR099W	1	0	0.213930348258706
YBR160W	0	0	0.212871287128713
YOR256C	0	0	0.211822660098522
YDR351W	0	0	0.21078431372549
YPR119W	0	0	0.209756097560976
YAR014C	0	0	0.20873786407767
YPR189W	0	0	0.207729468599034
YNR049C	0	0	0.206730769230769
YFL027C	0	0	0.205741626794258
YNL166C	0	0	0.204761904761905
YPR018W	0	0	0.203791469194313
YDR162C	0	0	0.202830188679245
YPL269W	0	0	0.2018779342723
YDR461W	0	0	0.200934579439252
YPL116W	0	0	0.2
YER118C	0	0	0.199074074074074
YOR275C	0	0	0.19815668202765
YOR370C	0	0	0.197247706422018
YCR009C	0	0	0.19634703196347
YCR093W	0	0	0.195454545454545
YJR092W	0	0	0.194570135746606
YPL221W	0	0	0.193693693693694
YJL020C	0	0	0.192825112107623
YJL128C	0	0	0.191964285714286
YAL017W	0	0	0.191111111111111
YNR031C	0	0	0.190265486725664
YMR078C	0	0	0.18942731277533
YER040W	0	0	0.18859649122807
YGR184C	0	0	0.187772925764192
YNR047W	0	0	0.18695652173913
YKL129C	0	0	0.186147186147186
YNL059C	0	0	0.185654008438819
YOL062C	0	0	0.185654008438819
YNL236W	0	0	0.185654008438819
YMR037C	0	0	0.185654008438819
YMR192W	0	0	0.185654008438819
YER177W	1	0	0.185654008438819
YPL204W	0	0	0.184873949579832
YGR078C	0	0	0.184100418410042
YDR001C	0	0	0.183333333333333
YCL014W	0	0	0.182572614107884
YNL079C	0	0	0.181818181818182
YBL037W	0	0	0.181069958847737
YBR109C	0	0	0.180327868852459
YNL238W	0	0	0.179591836734694
YIL002C	0	0	0.178861788617886
YNL116W	0	0	0.178137651821862
YBL088C	0	0	0.17741935483871
YLR452C	0	0	0.176706827309237
YCL055W	0	0	0.176
YDL028C	0	0	0.17578125
YKR028W	0	0	0.17578125
YDL056W	0	0	0.17578125
YJR066W	0	0	0.17578125
YMR055C	0	0	0.17578125
YOL105C	1	0	0.17578125
YKL079W	0	0	0.175097276264591
YPR159W	0	0	0.174418604651163
YJL170C	0	0	0.173745173745174
YLR454W	0	1	0.173745173745174
YMR207C	0	0	0.173076923076923
YDR129C	0	0	0.172413793103448
YOL113W	0	0	0.17175572519084
YGR200C	0	0	0.171102661596958
YMR164C	0	0	0.170454545454545
YBL017C	0	0	0.169811320754717
YFR024C-A	0	0	0.169172932330827
YGR041W	0	0	0.168539325842697
YBL047C	0	0	0.167910447761194
YDR096W	0	0	0.16728624535316
YER166W	0	0	0.166666666666667
YDR093W	0	0	0.166051660516605
YKR048C	0	0	0.165441176470588
YGR238C	0	0	0.164835164835165
YNL094W	0	0	0.164233576642336
YDR017C	0	0	0.163636363636364
YDL035C	0	0	0.163265306122449
YNL258C	0	0	0.163265306122449
YFR040W	0	0	0.163265306122449
YGR097W	0	0	0.163265306122449
YDR054C	0	0	0.163265306122449
YDL047W	0	0	0.163265306122449
YBR234C	0	0	0.163265306122449
YDR348C	0	1	0.163265306122449
YFL005W	1	0	0.163265306122449
YIL149C	0	0	0.163265306122449
YDR301W	0	0	0.163265306122449
YLR200W	0	0	0.163265306122449
YJL115W	0	0	0.163265306122449
YOL070C	0	1	0.163265306122449
YBR040W	0	0	0.163265306122449
YDR420W	0	0	0.163265306122449
YKR100C	0	0	0.163265306122449
YMR065W	0	0	0.163265306122449
YNL138W	1	0	0.163265306122449
YNL279W	0	0	0.163265306122449
YOL078W	1	0	0.163265306122449
YNL243W	0	0	0.16271186440678
YGL032C	0	0	0.162162162162162
YNL078W	0	0	0.161616161616162
YJR058C	0	0	0.161073825503356
YCR030C	0	1	0.161073825503356
YER016W	0	0	0.160535117056856
YOR296W	0	1	0.160535117056856
YMR092C	0	0	0.16
YMR032W	0	0	0.159468438538206
YJR127C	0	0	0.158940397350993
YER133W	0	0	0.158415841584158
YMR139W	0	0	0.157894736842105
YHR165C	0	0	0.157377049180328
YLR246W	0	0	0.156862745098039
YNL102W	0	0	0.156351791530945
YPR029C	0	0	0.155844155844156
YDL058W	0	0	0.155339805825243
YOR322C	0	0	0.154838709677419
YER136W	0	0	0.154340836012862
YGR170W	0	0	0.153846153846154
YKL045W	0	0	0.153354632587859
YOL045W	0	0	0.152866242038217
YGL248W	0	0	0.152380952380952
YOR080W	0	0	0.151975683890578
YCL032W	0	0	0.151975683890578
YJL194W	0	0	0.151975683890578
YOR017W	0	0	0.151975683890578
YLR373C	0	0	0.151975683890578
YOR233W	0	0	0.151975683890578
YGR218W	0	0	0.151975683890578
YNL257C	0	0	0.151975683890578
YML027W	0	0	0.151975683890578
YBR276C	0	0	0.151975683890578
YNL180C	1	0	0.151975683890578
YPL240C	0	0	0.151975683890578
YNL183C	0	0	0.151975683890578
YGL155W	1	0	0.151975683890578
YML047C	0	0	0.151515151515152
YKL179C	0	0	0.1513353115727
YPR072W	0	0	0.1513353115727
YLR189C	0	0	0.1513353115727
YDR388W	0	0	0.1513353115727
YNL076W	0	0	0.1513353115727
YIL015W	0	0	0.1513353115727
YNL283C	1	0	0.1513353115727
YIL115C	0	0	0.150887573964497
YGR019W	0	0	0.150442477876106
YNL145W	0	0	0.15
YKR010C	0	0	0.149560117302053
YER032W	0	0	0.149122807017544
YDR081C	0	0	0.14868804664723
YER172C	0	0	0.148255813953488
YOR014W	0	0	0.147826086956522
YNL309W	0	0	0.147398843930636
YKL126W	0	0	0.146974063400576
YNL153C	0	0	0.146551724137931
YPL163C	0	0	0.146131805157593
YDR034C	0	0	0.145714285714286
YOR273C	0	0	0.145299145299145
YCR089W	0	0	0.144886363636364
YFL008W	0	0	0.144475920679887
YIR006C	0	0	0.144067796610169
YDR130C	0	0	0.143661971830986
YGR221C	0	0	0.143258426966292
YML046W	0	0	0.142857142857143
YBL106C	0	0	0.142458100558659
YFL026W	0	0	0.142061281337047
YML049C	0	0	0.141666666666667
YJR090C	0	0	0.141274238227147
YAL026C	0	0	0.140883977900552
YLR182W	0	0	0.140495867768595
YMR312W	0	0	0.14010989010989
YPL156C	0	0	0.13972602739726
YPL066W	0	1	0.13972602739726
YBR130C	0	0	0.139344262295082
YIL038C	0	0	0.138964577656676
YPR120C	0	0	0.138586956521739
YOL076W	0	0	0.138211382113821
YDR125C	0	0	0.137837837837838
YML102W	0	0	0.137466307277628
YOR267C	0	0	0.137096774193548
YJL099W	0	0	0.136729222520107
YNL312W	0	0	0.136363636363636
YDR141C	0	0	0.136
YGL252C	0	0	0.13563829787234
YOR109W	0	0	0.135278514588859
YOR269W	0	0	0.134920634920635
YLR087C	0	0	0.134564643799472
YKL007W	0	0	0.134210526315789
YIL037C	0	0	0.133858267716535
YOR030W	0	0	0.133507853403141
YFL021W	0	0	0.133159268929504
YCR086W	0	0	0.1328125
YKL108W	0	0	0.132467532467532
YER124C	0	0	0.132124352331606
YDR170C	0	0	0.131782945736434
YIL034C	0	0	0.131443298969072
YML016C	0	0	0.131105398457584
YLR039C	0	0	0.130769230769231
YLR042C	0	1	0.130769230769231
YMR179W	0	0	0.130434782608696
YDR410C	0	0	0.130102040816327
YPL153C	0	0	0.129770992366412
YHR186C	0	0	0.129441624365482
YML103C	0	0	0.129113924050633
YNL192W	0	0	0.128787878787879
YGL086W	0	0	0.128463476070529
YOR181W	0	0	0.128140703517588
YLR114C	0	0	0.12781954887218
YIL095W	0	0	0.1275
YAL031C	0	0	0.127182044887781
YDR062W	0	0	0.126865671641791
YBL042C	0	0	0.126550868486352
YER013W	0	0	0.126237623762376
YOR038C	0	0	0.12621359223301
YOR140W	0	0	0.12621359223301
YLL043W	0	0	0.12621359223301
YDR325W	0	0	0.12621359223301
YPL267W	0	0	0.12621359223301
YLR103C	0	0	0.12621359223301
YHR135C	0	0	0.12621359223301
YGR070W	1	0	0.12621359223301
YHR102W	0	0	0.12590799031477
YOR264W	0	1	0.12590799031477
YPL106C	0	0	0.1256038647343
YNL287W	0	0	0.125301204819277
YBR069C	0	0	0.125
YMR295C	0	1	0.125
YBR229C	0	0	0.124700239808153
YBR055C	0	0	0.124401913875598
YGR191W	0	0	0.124105011933174
YAR007C	0	0	0.123809523809524
YJR059W	0	0	0.123515439429929
YOR160W	0	0	0.123222748815166
YIL126W	0	0	0.122931442080378
YLR096W	0	0	0.122641509433962
YDR122W	0	0	0.122352941176471
YLR098C	0	0	0.122065727699531
YOR195W	0	0	0.121779859484778
YMR076C	0	0	0.121495327102804
YLR071C	0	0	0.121212121212121
YMR176W	0	0	0.12093023255814
YLR337C	0	0	0.120649651972158
YHR005C	0	0	0.12037037037037
YDL003W	0	0	0.120092378752887
YDR124W	0	1	0.120092378752887
YBL060W	0	1	0.120092378752887
YDR443C	0	0	0.119815668202765
YIL005W	0	0	0.119540229885057
YMR036C	0	0	0.119266055045872
YNL068C	0	0	0.118993135011442
YPR171W	0	0	0.118721461187215
YOR249C	0	0	0.118451025056948
YDR097C	0	0	0.118181818181818
YPL180W	0	0	0.117913832199546
YPL016W	0	0	0.117647058823529
YHR153C	0	0	0.117381489841986
YPL192C	0	0	0.117117117117117
YGL077C	0	0	0.11685393258427
YDL159W	0	0	0.116591928251121
YBR011C	0	0	0.116331096196868
YMR294W	0	0	0.116071428571429
YPL268W	0	0	0.115812917594655
YGR109C	0	0	0.115555555555556
YGL195W	0	0	0.11529933481153
YJL047C	0	0	0.115044247787611
YLR386W	0	0	0.114790286975717
YNL006W	0	0	0.114537444933921
YPL006W	0	0	0.114285714285714
YJL074C	0	0	0.114035087719298
YGR040W	0	0	0.113785557986871
YLR314C	0	0	0.11353711790393
YML111W	0	0	0.113289760348584
YGL168W	0	0	0.11304347826087
YOR231W	0	0	0.112798264642082
YOL095C	0	0	0.112554112554113
YLR086W	0	0	0.11231101511879
YPR124W	0	0	0.112068965517241
YMR129W	0	0	0.111827956989247
YLR414C	0	1	0.111827956989247
YGL203C	0	0	0.111587982832618
YOR085W	0	0	0.11134903640257
YIL123W	0	0	0.111111111111111
YKR003W	0	0	0.110874200426439
YNR044W	0	0	0.11063829787234
YNL273W	0	0	0.110403397027601
YJL030W	0	0	0.110169491525424
YGR134W	0	0	0.109936575052854
YMR266W	0	0	0.109704641350211
YLR079W	0	0	0.109473684210526
YLR305C	0	0	0.109243697478992
YEL025C	0	1	0.109243697478992
YOL051W	0	0	0.109014675052411
YKL207W	0	1	0.109014675052411
YDR138W	0	0	0.108786610878661
YOL138C	0	0	0.108559498956159
YMR200W	0	0	0.108333333333333
YOR307C	0	0	0.108108108108108
YMR068W	0	0	0.107883817427386
YOR026W	0	0	0.107660455486542
YJL204C	0	0	0.107438016528926
YHR129C	0	0	0.107216494845361
YGR065C	0	0	0.106995884773663
YHR115C	0	0	0.106776180698152
YNL167C	0	0	0.10655737704918
YLR258W	0	0	0.106339468302658
YLR206W	0	0	0.106122448979592
YOR112W	0	0	0.105906313645621
YKL135C	0	0	0.105691056910569
YMR305C	0	0	0.105476673427992
YGR172C	0	0	0.105263157894737
YPL255W	0	0	0.105050505050505
YDR407C	0	0	0.104838709677419
YNR055C	0	0	0.104627766599598
YNR034W	0	0	0.104417670682731
YJL084C	0	1	0.104417670682731
YIL026C	0	0	0.104208416833667
YLL028W	0	0	0.104
YBR054W	0	1	0.104
YPL158C	0	1	0.104
YHR191C	0	0	0.103792415169661
YKR095W	0	0	0.103585657370518
YPL137C	0	0	0.10337972166998
YOR363C	0	0	0.103174603174603
YLL004W	0	0	0.102970297029703
YDR501W	0	0	0.102766798418972
YPL048W	0	0	0.102564102564103
YPL124W	0	0	0.102362204724409
YMR218C	0	0	0.102161100196464
YDR089W	0	0	0.101960784313725
YLR144C	0	0	0.101761252446184
YBR095C	0	0	0.1015625
YNL154C	0	0	0.101364522417154
YMR313C	0	0	0.101167315175097
YDR217C	0	0	0.100970873786408
YKL035W	0	0	0.10077519379845
YLR436C	0	0	0.100580270793037
YLR219W	0	0	0.1003861003861
YBR081C	0	0	0.10019267822736
YMR058W	0	0	0.1
YPL253C	0	0	0.0998080614203455
YFR016C	0	1	0.0998080614203455
YCR092C	0	0	0.0996168582375479
YDL164C	0	0	0.0994263862332696
YMR086W	0	1	0.0994263862332696
YHR118C	0	0	0.099236641221374
YOR355W	0	0	0.0990476190476191
YNL054W	0	0	0.0988593155893536
YPL179W	0	0	0.0986717267552182
YPR188C	0	0	0.0984848484848485
YLR032W	0	0	0.0982986767485822
YNL201C	0	0	0.0981132075471698
YER164W	0	0	0.0979284369114878
YMR238W	0	0	0.0977443609022556
YDR488C	0	0	0.0975609756097561
YDL141W	0	0	0.0973782771535581
YHL028W	0	0	0.097196261682243
YDR126W	0	0	0.0970149253731343
YKR082W	0	0	0.0968342644320298
YMR212C	0	0	0.0966542750929368
YBR171W	0	0	0.0964749536178108
YMR277W	0	0	0.0962962962962963
YOL019W	0	1	0.0962962962962963
YKL020C	0	0	0.0961182994454713
YGL211W	0	0	0.0959409594095941
YOR043W	0	0	0.0957642725598527
YOR337W	0	0	0.0955882352941176
YDL101C	0	0	0.0954128440366973
YDR206W	0	0	0.0952380952380952
YOR156C	0	0	0.0950639853747715
YDL018C	0	0	0.0948905109489051
YER125W	0	0	0.0947176684881603
YKL178C	0	0	0.0945454545454545
YOL007C	0	1	0.0945454545454545
YDR424C	0	0	0.0943738656987296
YML117W	0	0	0.0942028985507246
YDL224C	0	0	0.0940325497287523
YDR033W	0	1	0.0940325497287523
YGL139W	0	0	0.0938628158844765
YOL017W	0	0	0.0936936936936937
YDR310C	0	0	0.0935251798561151
YDL078C	0	0	0.0933572710951526
YBR097W	0	0	0.0931899641577061
YAR008W	0	0	0.0930232558139535
YJR031C	0	0	0.0928571428571429
YDL120W	0	0	0.0926916221033868
YEL032W	0	0	0.0925266903914591
YPL125W	0	0	0.0923623445825933
YNL020C	0	0	0.0921985815602837
YPR113W	0	0	0.0920353982300885
YNL304W	0	0	0.0918727915194346
YFL034C-B	0	0	0.091710758377425
YOL090W	0	0	0.0915492957746479
YKL032C	0	0	0.0913884007029877
YGL115W	0	0	0.0912280701754386
YNL190W	0	0	0.0910683012259194
YGL207W	0	0	0.0909090909090909
YPR183W	0	0	0.0907504363001745
YIR033W	0	0	0.0905923344947735
YLR183C	0	0	0.0904347826086957
YBR057C	0	0	0.0902777777777778
YNL206C	0	0	0.0901213171577123
YLR120C	0	0	0.0899653979238754
YEL013W	0	0	0.0898100172711572
YBR199W	0	0	0.0896551724137931
YBR215W	0	0	0.0895008605851979
YPL086C	0	0	0.0893470790378007
YOR057W	0	0	0.0891938250428816
YOR211C	0	0	0.089041095890411
YPR017C	0	0	0.0888888888888889
YPL101W	0	0	0.0887372013651877
YBR070C	0	0	0.0885860306643952
YIL128W	0	0	0.0884353741496599
YGL150C	0	0	0.0882852292020374
YFR028C	0	0	0.088135593220339
YJL098W	0	0	0.0879864636209814
YMR163C	0	0	0.0878378378378378
YDL188C	0	0	0.0876897133220911
YIL131C	0	0	0.0875420875420875
YGR098C	0	0	0.0873949579831933
YBL035C	0	0	0.087248322147651
YEL034W	0	0	0.0871021775544389
YER088C	0	0	0.0869565217391304
YHL030W	0	0	0.0868113522537563
YIL135C	0	0	0.0866666666666667
YPL194W	0	0	0.086522462562396
YEL022W	0	0	0.0863787375415282
YNL229C	0	0	0.0862354892205638
YKL019W	0	0	0.0860927152317881
YMR136W	0	0	0.0859504132231405
YDR485C	0	0	0.0858085808580858
YOR329C	0	0	0.085667215815486
YKR096W	0	1	0.085667215815486
YOR171C	0	0	0.0855263157894737
YDR052C	0	0	0.0853858784893268
YJR140C	0	0	0.0852459016393443
YNL139C	0	0	0.0851063829787234
YGR217W	0	0	0.0849673202614379
YGR246C	0	0	0.0848287112561175
YCR077C	0	0	0.0846905537459283
YBL009W	0	0	0.0845528455284553
YPL082C	0	0	0.0844155844155844
YDR335W	0	0	0.0842787682333874
YBR007C	0	1	0.0842787682333874
YCR088W	0	0	0.0841423948220065
YDR409W	0	0	0.0840064620355412
YDR303C	0	0	0.0838709677419355
YOR034C	0	0	0.0837359098228663
YCR004C	0	1	0.0837359098228663
YBL051C	0	0	0.0836012861736334
YOL004W	0	0	0.0834670947030498
YKL139W	0	0	0.0833333333333333
YDR113C	0	0	0.0832
YEL031W	0	0	0.0830670926517572
YBL103C	0	0	0.0829346092503987
YAL020C	0	0	0.0828025477707006
YMR299C	0	0	0.082670906200318
YKL052C	0	0	0.0825396825396825
YIL153W	0	0	0.0824088748019017
YGR189C	0	0	0.0822784810126582
YFL049W	0	0	0.0821484992101106
YBL063W	0	0	0.082018927444795
YOR247W	0	0	0.0818897637795276
YDR264C	0	0	0.0817610062893082
YCR008W	0	0	0.0816326530612245
YJR010W	0	0	0.0815047021943574
YAL013W	0	0	0.081377151799687
YOL034W	0	0	0.08125
YNL119W	0	0	0.0811232449297972
YPR028W	0	0	0.0809968847352025
YDR159W	0	0	0.0808709175738725
YOL012C	0	0	0.0807453416149068
YHR050W	0	0	0.0806201550387597
YLR381W	0	0	0.0804953560371517
YJL158C	0	0	0.080370942812983
YOL011W	0	0	0.0802469135802469
YGR113W	0	0	0.0801232665639445
YPR019W	0	0	0.08
YPL141C	0	1	0.08
YCR094W	0	0	0.0798771121351766
YNL082W	0	0	0.0797546012269939
YKL112W	0	0	0.0796324655436447
YIR001C	0	0	0.0795107033639144
YOR114W	0	1	0.0795107033639144
YGL163C	0	0	0.0793893129770992
YOR070C	0	0	0.0792682926829268
YLR384C	0	0	0.0791476407914764
YGL027C	0	0	0.0790273556231003
YPR178W	0	0	0.078907435508346
YPR105C	0	0	0.0787878787878788
YDL155W	0	0	0.0786686838124055
YGL130W	0	0	0.0785498489425982
YML034W	0	0	0.0784313725490196
YPL085W	0	0	0.0783132530120482
YNL127W	0	0	0.0781954887218045
YGL021W	0	0	0.0780780780780781
YGR166W	0	0	0.0779610194902549
YPR070W	0	0	0.0778443113772455
YLR115W	0	0	0.077727952167414
YPL259C	0	0	0.0776119402985075
YGR132C	0	0	0.0774962742175857
YML115C	0	0	0.0773809523809524
YER176W	0	0	0.0772659732540862
YDL145C	0	0	0.0771513353115727
YPR135W	0	0	0.077037037037037
YLR102C	0	0	0.0769230769230769
YER070W	0	0	0.0768094534711965
YER109C	0	0	0.0766961651917404
YKR077W	0	1	0.0766961651917404
YCL061C	0	0	0.0765832106038292
YGR231C	0	0	0.0764705882352941
YNL126W	0	0	0.0763582966226138
YNL087W	0	1	0.0763582966226138
YPL058C	0	0	0.0762463343108504
YOR180C	0	0	0.0761346998535871
YDL134C	0	0	0.0760233918128655
YKR013W	0	1	0.0760233918128655
YLR210W	0	0	0.0759124087591241
YNL118C	0	0	0.075801749271137
YHR171W	0	0	0.0756914119359534
YMR172W	0	0	0.0755813953488372
YOR299W	0	0	0.0754716981132075
YLR134W	0	0	0.0753623188405797
YIR019C	0	0	0.0752532561505065
YNL300W	0	1	0.0752532561505065
YPL175W	0	0	0.0751445086705202
YLR006C	0	0	0.075036075036075
YNL041C	0	0	0.0749279538904899
YPR022C	0	1	0.0749279538904899
YJL154C	0	0	0.0748201438848921
YGR203W	0	1	0.0748201438848921
YHR108W	0	0	0.0747126436781609
YML085C	0	0	0.0746054519368723
YKR102W	0	0	0.0744985673352436
YNL091W	0	0	0.0743919885550787
YML007W	0	0	0.0742857142857143
YGL133W	0	0	0.0741797432239658
YLR220W	0	0	0.0740740740740741
YOR336W	0	0	0.0739687055476529
YHR206W	0	0	0.0738636363636364
YHR070W	0	0	0.0737588652482269
YKL103C	0	0	0.0736543909348442
YJR075W	0	0	0.0735502121640736
YGL215W	0	0	0.0734463276836158
YDR040C	0	0	0.073342736248237
YBR071W	0	1	0.073342736248237
YGL151W	0	0	0.0732394366197183
YIL079C	0	0	0.0731364275668073
YMR016C	0	0	0.0730337078651685
YER022W	0	0	0.0729312762973352
YER123W	0	0	0.0728291316526611
YAL005C	0	0	0.0727272727272727
YPL047W	0	0	0.0726256983240224
YBR041W	0	0	0.0725244072524407
YKR089C	0	0	0.0724233983286908
YCR033W	0	0	0.0723226703755216
YLR262C	0	0	0.0722222222222222
YFR031C	0	0	0.072122052704577
YOR124C	0	0	0.07202216066482
YLR370C	0	0	0.0719225449515906
YOR086C	0	1	0.0719225449515906
YOL036W	0	1	0.0719225449515906
YOR074C	0	0	0.0718232044198895
YDR326C	0	0	0.0717241379310345
YKL025C	0	0	0.0716253443526171
YGL181W	0	0	0.0715268225584594
YBR060C	0	0	0.0714285714285714
YLL039C	0	0	0.0713305898491084
YAL001C	0	0	0.0712328767123288
YFL031W	0	0	0.0711354309165527
YOL109W	0	0	0.0710382513661202
YDR074W	0	0	0.0709413369713506
YBR123C	0	0	0.0708446866485014
YHL031C	0	0	0.0707482993197279
YDR189W	0	0	0.0706521739130435
YOR151C	0	0	0.0705563093622795
YIL020C	0	0	0.0704607046070461
YJL052W	0	0	0.0703653585926928
YFL038C	0	0	0.0702702702702703
YGR271W	0	0	0.0701754385964912
YDL223C	0	0	0.0700808625336927
YOR141C	0	1	0.0700808625336927
YFL036W	0	0	0.0699865410497981
YIL138C	0	0	0.0698924731182796
YML038C	0	0	0.0697986577181208
YBL038W	0	0	0.0697050938337802
YLR410W	0	0	0.069611780455154
YLR389C	0	0	0.0695187165775401
YMR293C	0	0	0.0694259012016021
YIL112W	0	0	0.0693333333333333
YHR104W	0	0	0.0692410119840213
YBR156C	0	0	0.0691489361702128
YKL038W	0	0	0.0690571049136786
YDR050C	0	0	0.0689655172413793
YBR073W	0	0	0.0688741721854305
YDL126C	0	0	0.0687830687830688
YDL231C	0	0	0.0686922060766182
YLR270W	0	0	0.0686015831134565
YLR043C	0	0	0.0685111989459816
YLR138W	0	0	0.068421052631579
YDR238C	0	0	0.0683311432325887
YML094W	0	0	0.068241469816273
YPL209C	0	0	0.0681520314547838
YBR017C	0	0	0.0680628272251309
YLR207W	0	0	0.0679738562091503
YMR168C	0	0	0.0678851174934726
YBR202W	0	0	0.0677966101694915
YMR204C	0	0	0.0677083333333333
YER151C	0	0	0.0676202860858258
YGL066W	0	0	0.0675324675324675
YOL089C	0	0	0.0674448767833982
YCR075C	0	0	0.0673575129533679
YBR056W	0	1	0.0673575129533679
YMR291W	0	1	0.0673575129533679
YLR190W	0	0	0.0672703751617076
YKL046C	0	0	0.0671834625322997
YLR141W	0	0	0.0670967741935484
YOR349W	0	0	0.0670103092783505
YFL034W	0	1	0.0670103092783505
YKL152C	0	0	0.0669240669240669
YJR091C	0	0	0.0668380462724936
YMR210W	0	0	0.0667522464698331
YEL037C	0	0	0.0666666666666667
YIL156W	0	0	0.0665813060179257
YNL176C	0	1	0.0665813060179257
YML058W	0	0	0.0664961636828645
YMR075W	0	0	0.0664112388250319
YCR059C	0	0	0.0663265306122449
YPL177C	0	0	0.0662420382165605
YPL007C	0	0	0.0661577608142494
YJL153C	0	0	0.0660736975857687
YCL016C	0	0	0.065989847715736
YKL176C	0	0	0.0659062103929024
YPR175W	0	0	0.0658227848101266
YOR317W	0	0	0.0657395701643489
YER014W	0	0	0.0656565656565657
YLR228C	0	0	0.0655737704918033
YJR094C	0	0	0.0654911838790932
YFL037W	0	0	0.0654088050314465
YDR292C	0	0	0.0653266331658292
YIL154C	0	0	0.0652446675031368
YGR047C	0	0	0.0651629072681704
YLR354C	0	0	0.065081351689612
YMR160W	0	1	0.065081351689612
YOR129C	0	0	0.065
YPR111W	0	0	0.0649188514357054
YLR163C	0	0	0.0648379052369077
YMR080C	0	0	0.0647571606475716
YDR356W	0	0	0.0646766169154229
YNL250W	0	0	0.0645962732919255
YKL088W	0	0	0.0645161290322581
YGL106W	0	0	0.0644361833952912
YBR015C	0	0	0.0643564356435644
YBR237W	0	0	0.0642768850432633
YKL015W	0	0	0.0641975308641975
YGL244W	0	0	0.064118372379778
YPL167C	0	0	0.0640394088669951
YJR107W	0	1	0.0640394088669951
YBL097W	0	0	0.0639606396063961
YDR516C	0	0	0.0638820638820639
YEL011W	0	0	0.0638036809815951
YJL176C	0	0	0.0637254901960784
YER132C	0	0	0.0636474908200734
YJR009C	0	0	0.0635696821515892
YKL104C	0	0	0.0634920634920635
YDR183W	0	0	0.0634146341463415
YPR155C	0	0	0.0633373934226553
YDR039C	0	0	0.0632603406326034
YDL090C	0	0	0.06318347509113
YFL013C	0	0	0.0631067961165049
YJL091C	0	0	0.063030303030303
YNL039W	0	0	0.062953995157385
YDR080W	0	0	0.0628778718258767
YBR118W	0	0	0.0628019323671498
YOR061W	0	0	0.0627261761158022
YOR353C	0	0	0.0626506024096386
YBL008W	0	0	0.062575210589651
YFR005C	0	0	0.0625
YNL106C	0	0	0.0624249699879952
YGL071W	0	0	0.0623501199040767
YNR056C	0	0	0.0622754491017964
YER018C	0	0	0.062200956937799
YDR182W	0	0	0.0621266427718041
YJL127C	0	0	0.0620525059665871
YPR160W	0	0	0.0619785458879619
YLL031C	0	0	0.0619047619047619
YER089C	0	0	0.0618311533888228
YMR250W	0	0	0.0617577197149644
YOR216C	0	0	0.0616844602609727
YPR164W	0	0	0.0616113744075829
YNL329C	0	0	0.0615384615384615
YGL253W	0	0	0.0614657210401891
YGL073W	0	0	0.0614136732329085
YPL247C	0	1	0.0614136732329085
YPL023C	0	0	0.0614136732329085
YDR227W	0	0	0.0614136732329085
YBR077C	0	0	0.0614136732329085
YKL149C	0	0	0.0614136732329085
YMR186W	0	0	0.0614136732329085
YNL007C	0	0	0.0614136732329085
YER122C	0	0	0.0614136732329085
YBR088C	0	0	0.0614136732329085
YPR104C	0	0	0.0614136732329085
YJL076W	0	0	0.0614136732329085
YDR205W	0	0	0.0614136732329085
YFL009W	0	0	0.0614136732329085
YJL039C	0	0	0.0614136732329085
YGR233C	0	0	0.0614136732329085
YOL082W	0	0	0.0614136732329085
YOR134W	1	0	0.0614136732329085
YFR014C	0	0	0.0613425925925926
YGL095C	0	0	0.061271676300578
YPR080W	0	0	0.0612009237875289
YLR309C	0	0	0.0611303344867359
YDL005C	0	0	0.0610599078341014
YJR119C	0	0	0.0609896432681243
YNL197C	0	0	0.0609195402298851
YOL020W	0	0	0.0608793686583991
YIR023W	0	0	0.0608793686583991
YBR149W	0	0	0.0608793686583991
YHR077C	0	0	0.0608793686583991
YBL014C	0	0	0.0608793686583991
YDR146C	0	0	0.0608793686583991
YPL228W	0	0	0.0608793686583991
YDR027C	0	0	0.0608793686583991
YDR155C	0	0	0.0608793686583991
YGL045W	0	0	0.0608793686583991
YER167W	0	0	0.0608793686583991
YKR020W	0	0	0.0608793686583991
YPL208W	0	0	0.0608793686583991
YOR327C	0	0	0.0608793686583991
YMR223W	0	0	0.0608793686583991
YLR148W	0	0	0.0608793686583991
YOL110W	1	0	0.0608793686583991
YGL229C	0	0	0.0608108108108108
YMR317W	0	1	0.0608108108108108
YER094C	0	0	0.0607424071991001
YNL294C	0	0	0.0606741573033708
YNL010W	0	1	0.0606741573033708
YGL008C	0	0	0.0606060606060606
YLR274W	0	0	0.0605381165919283
YLR164W	0	1	0.0605381165919283
YGR008C	0	0	0.0604703247480403
YHR182W	0	1	0.0604703247480403
YLL010C	0	0	0.0604026845637584
YGR252W	0	0	0.0603351955307263
YBR175W	0	0	0.0602678571428571
YGL197W	0	0	0.0602006688963211
YCR012W	0	0	0.0601336302895323
YHR028C	0	0	0.0600667408231368
YMR263W	0	0	0.06
YHR099W	0	0	0.0599334073251942
YER005W	0	0	0.0598669623059867
YPL083C	0	0	0.0598006644518272
YDR219C	0	0	0.0597345132743363
YGL210W	0	0	0.0596685082872928
YLL024C	0	0	0.0596026490066225
YKL082C	0	0	0.0595369349503859
YCR051W	0	1	0.0595369349503859
YLR451W	0	0	0.0594713656387665
YLR320W	0	0	0.0594059405940594
YPL008W	0	0	0.0593406593406593
YLR335W	0	0	0.0592755214050494
YGR198W	0	0	0.0592105263157895
YBR275C	0	0	0.0591456736035049
YGL063W	0	0	0.0590809628008753
YEL015W	0	0	0.059016393442623
YDL052C	0	0	0.0589519650655022
YGL173C	0	0	0.0588876772082879
YKL060C	0	0	0.0588235294117647
YPR054W	0	0	0.058759521218716
YHR098C	0	0	0.058695652173913
YJL106W	0	0	0.0586319218241042
YDL093W	0	0	0.0585683297180043
YKL168C	0	1	0.0585683297180043
YOR023C	0	0	0.0585048754062839
YKL022C	0	0	0.0584415584415584
YJL058C	0	0	0.0583783783783784
YKR031C	0	0	0.0583153347732181
YNL042W	0	0	0.058252427184466
YMR205C	0	0	0.0581896551724138
YNL085W	0	0	0.0581270182992465
YBR001C	0	0	0.0580645161290323
YKL173W	0	0	0.0580021482277121
YGR143W	0	0	0.0579399141630901
YDL045C	0	0	0.0578778135048231
YFR013W	0	0	0.0578158458244111
YCL040W	0	0	0.0577540106951872
YMR215W	0	1	0.0577540106951872
YOR373W	0	0	0.0576923076923077
YDR200C	0	0	0.0576307363927428
YOL145C	0	0	0.0575692963752665
YIL046W	0	0	0.0575079872204473
YHR174W	0	0	0.0574468085106383
YBR272C	0	0	0.0573857598299681
YLR109W	0	0	0.0573248407643312
YGL003C	0	0	0.0572640509013786
YPL110C	0	0	0.0572033898305085
YIL009W	0	0	0.0571428571428571
YER083C	0	0	0.0570824524312896
YBR179C	0	0	0.0570221752903907
YNL088W	0	0	0.0569620253164557
YJL110C	0	0	0.0569020021074816
YOR035C	0	0	0.0568421052631579
YLR396C	0	0	0.056782334384858
YPL195W	0	0	0.0567226890756303
YDL122W	0	0	0.0566631689401889
YKL091C	0	1	0.0566631689401889
YNL321W	0	1	0.0566631689401889
YLL022C	0	0	0.0566037735849057
YDR137W	0	0	0.056544502617801
YOR048C	0	0	0.0564853556485356
YHL009C	0	0	0.0564263322884013
YGL257C	0	0	0.0563674321503132
YDR372C	0	0	0.0563086548488008
YPL065W	0	0	0.05625
YPL020C	0	0	0.0561914672216441
YDR333C	0	1	0.0561914672216441
YJR089W	0	0	0.0561330561330561
YPL112C	0	0	0.0560747663551402
YPL040C	0	0	0.0560165975103734
YMR042W	0	0	0.0559585492227979
YOL063C	0	0	0.0559006211180124
YBR245C	0	0	0.0558428128231644
YBL101C	0	0	0.0557851239669422
YMR094W	0	0	0.0557275541795666
YKR019C	0	0	0.0556701030927835
YMR144W	0	1	0.0556701030927835
YDR463W	0	0	0.0556127703398558
YMR070W	0	0	0.0555555555555556
YPL232W	0	0	0.0554984583761562
YLR272C	0	0	0.0554414784394251
YPR088C	0	0	0.0553846153846154
YOR033C	0	0	0.055327868852459
YNL307C	0	0	0.0552712384851586
YIR002C	0	0	0.0552147239263804
YPL055C	0	0	0.0551583248212462
YHR101C	0	0	0.0551020408163265
YLR265C	0	0	0.055045871559633
YKL134C	0	0	0.054989816700611
YGR135W	0	0	0.0549338758901322
YPL045W	0	0	0.0548780487804878
YOR144C	0	0	0.0548223350253807
YMR247C	0	0	0.0547667342799189
YLR288C	0	0	0.0547112462006079
YLR056W	0	0	0.0546558704453441
YBR112C	0	0	0.0546006066734075
YLR363C	0	0	0.0545454545454545
YKL193C	0	0	0.0544904137235116
YNL199C	0	0	0.0544354838709677
YBR281C	0	0	0.054380664652568
YMR315W	0	1	0.054380664652568
YDR180W	0	0	0.0543259557344064
YDR247W	0	0	0.0542713567839196
YDR191W	0	0	0.0542168674698795
YJL077C	0	1	0.0542168674698795
YML072C	0	1	0.0542168674698795
YJR088C	0	1	0.0542168674698795
YHR086W	0	0	0.0541624874623872
YOR304W	0	0	0.0541082164328657
YIL007C	0	0	0.0540540540540541
YDR436W	0	0	0.054
YOR290C	0	0	0.0539460539460539
YMR276W	0	0	0.0538922155688623
YAL038W	0	0	0.0538384845463609
YOR346W	0	0	0.0537848605577689
YNL194C	0	0	0.0537313432835821
YOR113W	0	0	0.0536779324055666
YNL262W	0	0	0.0536246276067527
YLR178C	0	0	0.0535714285714286
YKL171W	0	0	0.0535183349851338
YNL051W	0	0	0.0534653465346535
YLR324W	0	0	0.0534124629080119
YML052W	0	0	0.0533596837944664
YGL179C	0	0	0.0533070088845015
YIL048W	0	0	0.0532544378698225
YER157W	0	0	0.0532019704433498
YKL190W	0	0	0.0531496062992126
YOR153W	0	0	0.0530973451327434
YIL121W	0	0	0.0530451866404715
YGR061C	0	0	0.0529931305201178
YPL254W	0	0	0.0529411764705882
YJL042W	0	0	0.0529355149181906
YDR006C	0	0	0.0529355149181906
YPR161C	0	0	0.0529355149181906
YMR220W	0	0	0.0529355149181906
YLL050C	0	0	0.0529355149181906
YBL079W	0	0	0.0529355149181906
YBL019W	0	0	0.0529355149181906
YCL029C	0	0	0.0529355149181906
YOR191W	0	0	0.0529355149181906
YGL159W	0	1	0.0529355149181906
YGR216C	0	0	0.0529355149181906
YGR108W	0	0	0.0529355149181906
YEL060C	0	0	0.0529355149181906
YLR256W	0	0	0.0529355149181906
YOL128C	0	0	0.0529355149181906
YLR085C	0	0	0.0529355149181906
YER059W	0	0	0.0529355149181906
YGR178C	0	0	0.0529355149181906
YLR455W	0	0	0.0529355149181906
YGR026W	0	1	0.0529355149181906
YPL096C-A	1	0	0.0529355149181906
YBR086C	0	0	0.0528846153846154
YPR030W	0	0	0.0528338136407301
YCR081W	0	0	0.0527831094049904
YNL142W	0	0	0.0527325023969319
YGL124C	0	0	0.0526819923371648
YLR176C	0	0	0.0526315789473684
YDL132W	0	0	0.0525812619502868
YBR139W	0	0	0.052531041069723
YPR115W	0	1	0.052531041069723
YGL174W	0	0	0.0524809160305343
YIL147C	0	0	0.0524308865586273
YBR043C	0	0	0.0523809523809524
YDL077C	0	0	0.0523311132254995
YJR126C	0	0	0.0522813688212928
YGR279C	0	0	0.0522317188983856
YBR274W	0	0	0.0521821631878558
YMR117C	0	0	0.0521327014218009
YKL157W	0	0	0.0520833333333333
YBL052C	0	0	0.0520340586565752
YGL125W	0	0	0.0519848771266541
YML099C	0	0	0.0519357884796978
YDL019C	0	0	0.0518867924528302
YDL161W	0	0	0.0518378887841659
YLL048C	0	0	0.051789077212806
YAR018C	0	0	0.0517403574788335
YOL136C	0	0	0.0516917293233083
YFL024C	0	0	0.0516431924882629
YDR057W	0	0	0.0515947467166979
YPL076W	0	0	0.0515463917525773
YPL133C	0	0	0.051498127340824
YDL112W	0	0	0.0514499532273152
YOL087C	0	1	0.0514499532273152
YNL053W	0	0	0.0514018691588785
YDR233C	0	1	0.0514018691588785
YOR138C	0	0	0.0513538748832866
YCR026C	0	0	0.0513059701492537
YIL008W	0	0	0.0512581547064306
YCR024C-A	0	0	0.0512104283054004
YIL144W	0	0	0.0511627906976744
YHR166C	0	0	0.0511152416356877
YDL113C	0	0	0.0510677808727948
YIL035C	0	0	0.0510204081632653
YMR054W	0	0	0.0509731232622799
YKR068C	0	0	0.0509259259259259
YGR052W	0	1	0.0509259259259259
YLL049W	0	1	0.0509259259259259
YGL065C	0	0	0.0508788159111933
YIL014W	0	0	0.0508317929759704
YBR058C	0	0	0.0507848568790397
YOR081C	0	0	0.0507380073800738
YGR194C	0	0	0.0506912442396313
YMR138W	0	0	0.0506445672191529
YPL152W	0	0	0.0505979760809568
YGR281W	0	0	0.0505514705882353
YMR306W	0	0	0.0505050505050505
YPL049C	0	0	0.0504587155963303
YNL123W	0	0	0.0504124656278643
YLR237W	0	0	0.0503663003663004
YMR149W	0	0	0.05032021957914
YGL121C	0	0	0.0502742230347349
YEL063C	0	0	0.0502283105022831
YLL001W	0	0	0.0501824817518248
YPR138C	0	0	0.0501367365542388
YGR192C	0	0	0.0500910746812386
YJL155C	0	0	0.0500454959053685
YLL040C	0	0	0.05
YNR032C-A	0	0	0.0499545867393279
YKR086W	0	0	0.0499092558983666
YGR096W	0	0	0.0498640072529465
YHR178W	0	0	0.0498188405797101
YLR116W	0	0	0.0497737556561086
YGL110C	0	1	0.0497737556561086
YDR218C	0	0	0.0497287522603978
YJL156C	0	0	0.0496838301716351
YMR319C	0	0	0.0496389891696751
YMR261C	0	0	0.0495942290351668
YLR423C	0	0	0.0495495495495495
YPR086W	0	0	0.0495049504950495
YPL217C	0	0	0.0494604316546763
YDR358W	0	0	0.0494159928122192
YGL198W	0	0	0.0493716337522442
YHR031C	0	0	0.0493273542600897
YJR137C	0	0	0.0492831541218638
YGL049C	0	0	0.0492390331244405
YNL323W	0	0	0.0491949910554562
YOR172W	0	0	0.0491510277033065
YER152C	0	1	0.0491510277033065
YJL062W	0	0	0.0491071428571429
YNL188W	0	0	0.0490633363068689
YDL048C	0	1	0.0490633363068689
YER003C	0	0	0.0490196078431373
YOR241W	0	0	0.0489759572573464
YOL018C	0	0	0.048932384341637
YPL140C	0	0	0.0488888888888889
YKL049C	0	0	0.0488454706927176
YLL014W	0	1	0.0488454706927176
YNR023W	0	0	0.0488021295474712
YNL045W	0	0	0.048758865248227
YKR014C	0	0	0.0487156775907883
YPL069C	0	0	0.0486725663716814
YNL218W	0	0	0.0486295313881521
YJL061W	0	0	0.0485865724381625
YOR207C	0	0	0.0485436893203883
YML110C	0	0	0.0485008818342152
YMR280C	0	0	0.0484581497797357
YPL176C	0	0	0.0484154929577465
YBR286W	0	0	0.0483729111697449
YBR289W	0	0	0.0483304042179262
YJL183W	0	0	0.04828797190518
YFL007W	0	0	0.0482456140350877
YKR093W	0	0	0.0482033304119194
YCR018C	0	0	0.0481611208406305
YDR295C	0	0	0.0481189851268591
YNR051C	0	0	0.0480769230769231
YHL029C	0	0	0.0480349344978166
YNL330C	0	0	0.0479930191972077
YBR136W	0	0	0.047951176983435
YDR419W	0	0	0.0479094076655052
YBR265W	0	0	0.0478677110530896
YOL111C	0	0	0.0478260869565217
YKL151C	0	1	0.0478260869565217
YCR028C	0	0	0.0477845351867941
YJR032W	0	0	0.0477430555555556
YFR018C	0	1	0.0477430555555556
YDL185W	0	0	0.0477016478751084
YML091C	0	0	0.0476603119584055
YML127W	0	0	0.0476190476190476
YDL017W	0	0	0.0475778546712803
YMR154C	0	0	0.0475367329299914
YOL016C	0	0	0.0474956822107081
YPL036W	0	0	0.0474547023295945
YDL103C	0	0	0.0474137931034483
YOR094W	0	0	0.0473729543496985
YGL084C	0	0	0.0473321858864028
YIL083C	0	0	0.0472914875322442
YDR047W	0	0	0.0472508591065292
YML095C	0	0	0.0472103004291846
YBR288C	0	0	0.0471698113207547
YDR011W	0	0	0.0471293916023993
YNL268W	0	0	0.0470890410958904
YER178W	0	0	0.0470487596236099
YOR347C	0	0	0.047008547008547
YHR007C	0	0	0.0469684030742955
YHR063C	0	0	0.0469283276450512
YLR024C	0	0	0.0468883205456095
YCL051W	0	0	0.0468483816013629
YLR065C	0	1	0.0468483816013629
YBL024W	0	0	0.0468085106382979
YER104W	0	0	0.0467687074829932
YOR045W	0	0	0.0467289719626168
YER168C	0	0	0.0466893039049236
YPR026W	0	0	0.0466497031382528
YJR053W	0	0	0.0466101694915254
YGL223C	0	0	0.0465707027942422
YNL288W	0	0	0.0465313028764805
YPL087W	0	0	0.0464919695688926
YPL018W	0	0	0.0464527027027027
YJR118C	0	0	0.0464135021097046
YAL011W	0	0	0.0463743676222597
YHR183W	0	0	0.046335299073294
YPR121W	0	0	0.0462962962962963
YOR245C	0	0	0.0462573591253154
YEL043W	0	1	0.0462573591253154
YGL180W	0	0	0.046218487394958
YBR103W	0	0	0.0461796809403862
YOL100W	0	0	0.0461409395973154
YER186C	0	1	0.0461409395973154
YKR002W	0	0	0.0461022632020117
YDR294C	0	0	0.0460636515912898
YBL023C	0	0	0.0460251046025105
YGL093W	0	0	0.0459866220735786
YDR245W	0	0	0.0459482038429407
YOL117W	0	0	0.0459098497495826
YOR377W	0	0	0.0458715596330275
YDR108W	0	0	0.0458333333333333
YER087C-B	0	0	0.0457951706910908
YGL094C	0	0	0.045757071547421
YIL053W	0	0	0.0457190357439734
YNL107W	0	0	0.0456810631229236
YGR157W	0	0	0.045643153526971
YKL014C	0	0	0.0456053067993367
YBR080C	0	0	0.0455675227837614
YOR018W	0	0	0.0455298013245033
YBR038W	0	0	0.0454921422663358
YPL145C	0	0	0.0454545454545455
YEL016C	0	0	0.0454170107349298
YLR345W	0	0	0.0453795379537954
YDR305C	0	0	0.0453421269579555
YKL033W	0	1	0.0453421269579555
YDR038C	0	0	0.0453047775947282
YBR068C	0	0	0.0452674897119342
YER027C	0	0	0.0452302631578947
YKR050W	0	0	0.0451930977814297
YIL106W	0	0	0.0451559934318555
YLR011W	0	0	0.0451189499589828
YNR041C	0	0	0.0450819672131148
YJL163C	0	1	0.0450819672131148
YLR231C	0	0	0.045045045045045
YOR239W	0	0	0.0450081833060556
YMR237W	0	0	0.044971381847915
YGR249W	0	0	0.0449346405228758
YGL067W	0	0	0.0448979591836735
YBR036C	0	0	0.0448613376835237
YML116W	0	0	0.0448247758761206
YER038C	0	0	0.0447882736156352
YHR034C	0	0	0.0447518307567128
YBR225W	0	1	0.0447518307567128
YPR024W	0	0	0.0447154471544715
YBR168W	0	0	0.0446791226645004
YNL027W	0	0	0.0446428571428571
YML057W	0	0	0.0446066504460665
YGR116W	0	0	0.0445705024311183
YEL006W	0	0	0.0445344129554656
YIL125W	0	0	0.0444983818770227
YLR429W	0	0	0.0444624090541633
YKL140W	0	0	0.0444264943457189
YML071C	0	0	0.0443906376109766
YNL101W	0	0	0.0443548387096774
YBR212W	0	0	0.0443190975020145
YBR216C	0	0	0.0442834138486312
YKR029C	0	0	0.0442477876106195
YGR248W	0	0	0.0442122186495177
YGL141W	0	0	0.0441767068273092
YKL113C	0	0	0.0441412520064205
YGL178W	0	0	0.0441058540497193
YDR207C	0	0	0.0440705128205128
YCL008C	0	0	0.044035228182546
YDL025C	0	1	0.044035228182546
YDR005C	0	0	0.044
YDR499W	0	0	0.04396482813749
YDL215C	0	0	0.0439297124600639
YKL197C	0	0	0.0438946528332003
YNL135C	0	0	0.043859649122807
YBR198C	0	0	0.0438247011952191
YML078W	0	0	0.0437898089171974
YBR016W	0	0	0.0437549721559268
YKL051W	0	0	0.0437201907790143
YOR219C	0	0	0.0436854646544877
YER095W	0	0	0.0436507936507936
YBL086C	0	1	0.0436507936507936
YOR110W	0	0	0.0436161776367962
YMR308C	0	0	0.043581616481775
YJL092W	0	0	0.0435471100554236
YDL195W	0	0	0.0435126582278481
YOL108C	0	0	0.0434782608695652
YJL056C	0	0	0.0434439178515008
YHR074W	0	0	0.0434096290449882
YMR127C	0	0	0.0433753943217666
YNR030W	0	0	0.0433412135539795
YDR484W	0	0	0.0433070866141732
YDR181C	0	0	0.043273013375295
YOR279C	0	0	0.0432389937106918
YHR200W	0	0	0.0432050274941084
YER105C	0	0	0.043171114599686
YAR003W	0	0	0.0431372549019608
YBR231C	0	0	0.0431034482758621
YNL256W	0	0	0.043069694596711
YAL016W	0	0	0.0430359937402191
YMR089C	0	0	0.0430023455824863
YHR114W	0	0	0.04296875
YOR028C	0	0	0.0429352068696331
YJL146W	0	0	0.0429017160686427
YJL197W	0	1	0.0429017160686427
YCR084C	0	0	0.0428682774746687
YGR033C	0	0	0.0428348909657321
YPL084W	0	0	0.0428015564202335
YDR090C	0	1	0.0428015564202335
YBR078W	0	0	0.0427682737169518
YDL116W	0	0	0.0427350427350427
YGL015C	0	1	0.0427350427350427
YDR210W	0	1	0.0427350427350427
YNL207W	0	0	0.0427154843630816
YPR031W	0	0	0.0427154843630816
YOR092W	0	0	0.0427154843630816
YFR051C	0	0	0.0427154843630816
YER054C	0	0	0.0427154843630816
YHR146W	0	1	0.0427154843630816
YGR080W	0	0	0.0427154843630816
YDR145W	0	0	0.0427154843630816
YPL053C	0	0	0.0427154843630816
YMR231W	0	0	0.0427154843630816
YNL221C	0	0	0.0427154843630816
YML069W	0	0	0.0427154843630816
YDR363W-A	0	0	0.0427154843630816
YBL099W	0	0	0.0427154843630816
YDR253C	0	0	0.0427154843630816
YBR165W	0	0	0.0427154843630816
YER162C	0	0	0.0427154843630816
YLR369W	0	0	0.0427154843630816
YJL090C	0	0	0.0427154843630816
YKL086W	0	0	0.0427154843630816
YPL154C	0	0	0.0427154843630816
YDR363W	0	0	0.0427154843630816
YLR240W	0	0	0.0427154843630816
YBR143C	0	0	0.0427154843630816
YIL119C	1	0	0.0427154843630816
YGR100W	0	0	0.0426829268292683
YAL021C	0	0	0.0426504188880426
YGR032W	0	0	0.0426179604261796
YPR179C	0	0	0.0425855513307985
YDR473C	0	0	0.0425531914893617
YPR046W	0	0	0.0425208807896735
YNL158W	0	0	0.0424886191198786
YDL012C	0	1	0.0424886191198786
YDR451C	0	0	0.042456406368461
YPL041C	0	0	0.0424242424242424
YBL056W	0	0	0.0423921271763815
YNL071W	0	0	0.0423600605143722
YJR117W	0	0	0.0423280423280423
YMR288W	0	0	0.0422960725075529
YNR035C	0	0	0.0422641509433962
YOR334W	0	0	0.0422322775263952
YLR277C	0	0	0.0422004521477016
YKL057C	0	0	0.0421686746987952
YPL017C	0	1	0.0421686746987952
YOL130W	0	0	0.0421369450714823
YOR066W	0	1	0.0421369450714823
YDR147W	0	0	0.0421052631578947
YBR110W	0	0	0.0420736288504884
YER019W	0	0	0.042042042042042
YMR304W	0	0	0.0420105026256564
YKR001C	0	0	0.0419790104947526
YDL190C	0	0	0.0419475655430712
YKL201C	0	0	0.0419161676646707
YHR073W	0	0	0.0418848167539267
YDL236W	0	0	0.0418535127055306
YLR418C	0	0	0.0418222554144884
YBL003C	0	0	0.0417910447761194
YML124C	0	0	0.0417598806860552
YOR367W	0	0	0.0417287630402385
YBL029C-A	0	1	0.0417287630402385
YPL022W	0	0	0.0416976917349218
YFR030W	0	0	0.0416666666666667
YBR022W	0	0	0.041635687732342
YOL148C	0	0	0.0416047548291233
YGL162W	0	0	0.0415738678544915
YBR066C	0	0	0.0415430267062315
YJL137C	0	0	0.0415122312824314
YGL108C	0	1	0.0415122312824314
YDR069C	0	0	0.0414814814814815
YKL124W	0	0	0.0414507772020725
YOR162C	0	0	0.0414201183431953
YPL160W	0	0	0.041389504804139
YOR165W	0	0	0.0413589364844904
YNL099C	0	0	0.0413284132841328
YBR107C	0	0	0.0412979351032448
YIL062C	0	0	0.0412675018422992
YCR044C	0	0	0.0412371134020619
YOL006C	0	0	0.0412067696835909
YOR132W	0	0	0.0411764705882353
YOR161C	0	1	0.0411764705882353
YPL252C	0	0	0.0411462160176341
YGL023C	0	0	0.0411160058737151
YMR183C	0	0	0.0410858400586941
YNL223W	0	0	0.0410557184750733
YKL067W	0	0	0.041025641025641
YDR304C	0	1	0.041025641025641
YJL173C	0	0	0.04099560761347
YPR021C	0	0	0.0409656181419166
YPL210C	0	0	0.0409356725146199
YOR133W	0	0	0.0409057706355004
YML029W	0	0	0.0408759124087591
YFL023W	0	0	0.0408460977388767
YCL039W	0	0	0.0408163265306122
YPR034W	0	0	0.0407865986890022
YIL107C	0	0	0.0407725321888412
YLR457C	0	0	0.0407725321888412
YDL040C	0	0	0.0407725321888412
YEL062W	0	0	0.0407725321888412
YLR266C	0	0	0.0407725321888412
YIL124W	0	0	0.0407725321888412
YGR007W	0	0	0.0407725321888412
YPR185W	0	0	0.0407725321888412
YDR459C	0	0	0.0407725321888412
YLR035C	0	0	0.0407725321888412
YKL212W	0	0	0.0407725321888412
YDR497C	0	0	0.0407725321888412
YDR479C	0	0	0.0407725321888412
YGR090W	0	0	0.0407725321888412
YPR184W	0	0	0.0407725321888412
YDR235W	0	0	0.0407725321888412
YAL043C	0	0	0.0407725321888412
YLR453C	0	0	0.0407725321888412
YDR034W-B	0	1	0.0407725321888412
YJR060W	0	0	0.0407725321888412
YBL075C	0	0	0.0407725321888412
YMR048W	0	0	0.0407725321888412
YJL172W	0	0	0.0407725321888412
YGL201C	0	0	0.0407725321888412
YHR043C	0	0	0.0407725321888412
YLL017W	1	0	0.0407725321888412
YLR376C	0	0	0.0407433881343817
YGL241W	0	0	0.0407142857142857
YAL032C	0	0	0.0406852248394004
YJL192C	0	0	0.0406562054208274
YOR298C-A	0	0	0.0406272273699216
YDR480W	0	0	0.0405982905982906
YDL205C	0	0	0.0405693950177936
YMR224C	0	0	0.0405405405405405
YGR199W	0	0	0.0405117270788913
YMR125W	0	0	0.0404829545454545
YCL026C-A	0	0	0.0404542228530873
YDL086W	0	1	0.0404542228530873
YML065W	0	0	0.0404255319148936
YLR292C	0	0	0.040396881644224
YLL007C	0	1	0.040396881644224
YFR053C	0	0	0.0403682719546742
YMR173W	0	0	0.0403397027600849
YMR274C	0	0	0.0403111739745403
YBR161W	0	0	0.0402826855123675
YAL023C	0	0	0.0402542372881356
YBL046W	0	0	0.0402258292166549
YGL025C	0	0	0.040197461212976
YLR424W	0	0	0.040169133192389
YJR040W	0	0	0.0401408450704225
YGL161C	0	0	0.0401125967628431
YHL034C	0	0	0.040084388185654
YLR044C	0	0	0.0400562192550949
YMR152W	0	0	0.0400280898876405
YCR042C	0	0	0.04
YFR044C	0	0	0.0399719495091164
YOR266W	0	0	0.0399439383321654
YKL013C	0	0	0.0399159663865546
YOR065W	0	0	0.039888033589923
YJL222W	0	0	0.0398601398601399
YFL050C	0	0	0.039832285115304
YNR014W	0	1	0.039832285115304
YFR009W	0	0	0.039804469273743
YLR127C	0	0	0.0397766922540126
YDL006W	0	0	0.0397489539748954
YOR197W	0	0	0.0397212543554007
YML060W	0	0	0.0396935933147632
YER103W	0	0	0.0396659707724426
YMR128W	0	0	0.0396383866481224
YJL035C	0	0	0.0396108408617095
YBR236C	0	0	0.0395833333333333
YOR002W	0	0	0.0395558639833449
YML101C	0	1	0.0395558639833449
YBR025C	0	0	0.0395284327323162
YDR216W	0	0	0.0395010395010395
YPL262W	0	0	0.0394736842105263
YPL001W	0	0	0.0394463667820069
YDR452W	0	0	0.0394190871369295
YLR045C	0	0	0.0393918451969592
YHR012W	0	0	0.0393646408839779
YOR217W	0	0	0.0393374741200828
YDR423C	0	0	0.0393103448275862
YDL206W	0	1	0.0393103448275862
YNL222W	0	0	0.0392832529290145
YPR008W	0	0	0.0392561983471074
YCR014C	0	0	0.0392291810048176
YKL017C	0	0	0.0392022008253095
YJR065C	0	0	0.0391752577319588
YGL158W	0	0	0.0391483516483516
YMR061W	0	0	0.0391214824982841
YPL219W	0	0	0.0390946502057613
YOR227W	0	1	0.0390946502057613
YBR002C	0	0	0.0390678546949966
YJR084W	0	0	0.039041095890411
YPL051W	0	0	0.0390143737166324
YHL027W	0	0	0.0389876880984952
YGL019W	0	0	0.038961038961039
YJL093C	0	0	0.0389344262295082
YHL002W	0	0	0.0389078498293515
YAL030W	0	0	0.038881309686221
YNR011C	0	0	0.0388548057259714
YER099C	0	0	0.0388283378746594
YHR055C	0	0	0.0388019060585432
YKL116C	0	0	0.0387755102040816
YDR385W	0	0	0.0387491502379334
YPL128C	0	0	0.0387228260869565
YPL091W	0	0	0.0386965376782077
YLR417W	0	0	0.0386702849389417
YLR019W	0	0	0.0386440677966102
YHR116W	0	0	0.0386178861788618
YJL101C	0	0	0.038591740013541
YBR028C	0	1	0.038591740013541
YPL057C	0	0	0.0385656292286874
YIR029W	0	0	0.0385395537525355
YML093W	0	0	0.0385135135135135
YJR083C	0	0	0.0384875084402431
YJL201W	0	0	0.0384615384615385
YPR162C	0	0	0.0384356035064059
YGR111W	0	0	0.0384097035040431
YGR010W	0	0	0.0383838383838384
YMR029C	0	0	0.0383580080753701
YKL080W	0	0	0.0383322125084062
YBR176W	0	0	0.0383064516129032
YMR208W	0	0	0.038280725319006
YGR282C	0	0	0.038255033557047
YLR209C	0	0	0.0382293762575453
YLL003W	0	0	0.0382037533512064
YNL261W	0	0	0.0381781647689216
YNL277W	0	0	0.0381526104417671
YDL102W	0	0	0.0381270903010033
YLR110C	0	0	0.0381016042780749
YIL010W	0	0	0.0380761523046092
YJR062C	0	0	0.0380507343124166
YHR112C	0	0	0.038025350233489
YML070W	0	0	0.038
YDR323C	0	0	0.0379746835443038
YJR036C	0	0	0.0379494007989348
YGR087C	0	0	0.0379241516966068
YAL002W	0	0	0.0378989361702128
YPL126W	0	0	0.0378737541528239
YPL046C	0	0	0.0378486055776892
YML011C	0	0	0.0378234903782349
YDL165W	0	0	0.0377984084880637
YLL006W	0	0	0.0377733598409543
YJL168C	0	0	0.0377483443708609
YGR237C	0	1	0.0377483443708609
YGR054W	0	0	0.0377233620119126
YLR360W	0	0	0.0376984126984127
YDR007W	0	0	0.0376734963648381
YDR505C	0	1	0.0376734963648381
YMR272C	0	0	0.0376486129458388
YOR358W	0	0	0.0376237623762376
YDR487C	0	0	0.037598944591029
YBR049C	0	0	0.037574159525379
YCR073C	0	0	0.0375494071146245
YBR173C	0	0	0.0375246872942725
YPL067C	0	1	0.0375246872942725
YBR167C	0	0	0.0375
YKL054C	0	0	0.0374753451676529
YLR301W	0	0	0.0374507227332457
YBR228W	0	0	0.0374261326329613
YBL001C	0	0	0.0374015748031496
YOR354C	0	0	0.0373770491803279
YLR028C	0	0	0.0373525557011796
YPR156C	0	0	0.037328094302554
YDR464W	0	0	0.037303664921466
YGR140W	0	0	0.0372792674950948
YNL216W	0	0	0.0372549019607843
YJL013C	0	0	0.0372305682560418
YLR135W	0	0	0.0372062663185379
YKR042W	0	0	0.0371819960861057
YML014W	0	0	0.0371577574967405
YBR052C	0	1	0.0371577574967405
YKR038C	0	0	0.0371335504885993
YDR421W	0	0	0.037109375
YBR217W	0	0	0.037085230969421
YCR032W	0	0	0.0370611183355007
YKL005C	0	0	0.037037037037037
YLR268W	0	0	0.037012987012987
YER147C	0	0	0.0369889682024659
YGL113W	0	0	0.0369649805447471
YER031C	0	0	0.0369410239792612
YPL144W	0	0	0.0369170984455959
YJR056C	0	1	0.0369170984455959
YHR163W	0	0	0.0368932038834951
YJR049C	0	0	0.036869340232859
YMR271C	0	0	0.0368455074337427
YEL020C	0	1	0.0368455074337427
YLR383W	0	0	0.0368217054263566
YMR292W	0	0	0.0367979341510652
YBR169C	0	0	0.0367741935483871
YGR089W	0	0	0.0367504835589942
YBL004W	0	0	0.0367268041237113
YDR434W	0	0	0.0367031551835158
YER047C	0	1	0.0367031551835158
YNR032W	0	0	0.0366795366795367
YPL166W	0	0	0.0366559485530547
YGR267C	0	0	0.0366323907455013
YIR018W	0	0	0.0366088631984586
YHR113W	0	0	0.0365853658536585
YDR422C	0	0	0.0365618986529827
YFR027W	0	0	0.0365384615384615
YER161C	0	0	0.0365150544522742
YJL207C	0	0	0.0364916773367478
YBR135W	0	0	0.036468330134357
YGR122W	0	0	0.0364450127877238
YDR334W	0	0	0.0364217252396166
YNL232W	0	0	0.0363984674329502
YEL053C	0	0	0.0363752393107849
YOR213C	0	0	0.0363520408163265
YBR053C	0	1	0.0363520408163265
YPL224C	0	0	0.0363288718929254
YPR131C	0	0	0.0363057324840764
YJR043C	0	0	0.0362826225334182
YPL243W	0	0	0.0362595419847328
YPR110C	0	0	0.0362364907819453
YJL112W	0	0	0.0362134688691233
YGR037C	0	0	0.0361904761904762
YER113C	0	1	0.0361904761904762
YML051W	0	0	0.0361675126903553
YDR530C	0	0	0.036144578313253
YJL174W	0	0	0.0361216730038023
YPL119C	0	0	0.0360987967067764
YER007W	0	0	0.0360759493670886
YGR240C	0	0	0.0360531309297913
YER068W	0	0	0.0360303413400759
YNL274C	0	0	0.0360075805432723
YGR099W	0	0	0.0359848484848485
YIL085C	0	0	0.0359621451104101
YBR166C	0	0	0.0359394703656999
YDL008W	0	0	0.0359168241965974
YBR196C	0	0	0.0358942065491184
YOR173W	0	0	0.0358716173694147
YOL133W	0	0	0.0358490566037736
YBL036C	0	0	0.0358265241986172
YDR343C	0	0	0.0358040201005025
YBR082C	0	0	0.0357815442561205
YOL060C	0	0	0.0357590966122961
YOR084W	0	0	0.0357366771159875
YDR272W	0	0	0.0357142857142857
YDR289C	0	0	0.0356919223544145
YGL092W	0	0	0.0356695869837297
YFL048C	0	0	0.0356472795497186
YHR046C	0	0	0.035625
YDR111C	0	1	0.035625
YGL238W	0	0	0.0356027482823235
YER023W	0	0	0.0355805243445693
YMR281W	0	0	0.0355583281347473
YIL101C	0	0	0.0355361596009975
YNL164C	0	0	0.0355140186915888
YLR407W	0	1	0.0355140186915888
YJR025C	0	0	0.0354919053549191
YPL190C	0	0	0.0354698195395146
YML076C	0	0	0.0354477611940298
YPR073C	0	0	0.0354257302672467
YDL108W	0	0	0.0354037267080745
YGL254W	0	0	0.0353817504655493
YDR318W	0	0	0.0353598014888337
YBR170C	0	0	0.0353378797272164
YLR433C	0	0	0.0353159851301115
YJL014W	0	0	0.0352941176470588
YER158C	0	1	0.0352941176470588
YNL008C	0	0	0.0352722772277228
YML004C	0	0	0.0352504638218924
YDR350C	0	0	0.0352286773794808
YFL028C	0	0	0.035206917850525
YOR257W	0	0	0.0351851851851852
YBR208C	0	0	0.0351634793337446
YMR021C	0	0	0.0351418002466091
YKR072C	0	0	0.0351201478743068
YJR135C	0	0	0.0350985221674877
YIR008C	0	0	0.0350769230769231
YDL053C	0	1	0.0350769230769231
YKR008W	0	0	0.0350553505535055
YDL154W	0	0	0.0350338045482483
YEL007W	0	1	0.0350338045482483
YKL012W	0	0	0.035012285012285
YBR211C	0	0	0.0349907918968692
YOR069W	0	0	0.0349693251533742
YLR419W	0	1	0.0349693251533742
YOL021C	0	0	0.0349478847332925
YHR056C	0	0	0.0349264705882353
YHR201C	0	0	0.0349050826699326
YDL033C	0	0	0.0348837209302326
YDR368W	0	0	0.0348623853211009
YCR005C	0	0	0.034841075794621
YJL139C	0	0	0.0348197923029933
YPL089C	0	0	0.0347985347985348
YJR130C	0	0	0.0347773032336791
YMR028W	0	0	0.0347560975609756
YDR490C	0	0	0.0347349177330896
YIL155C	0	0	0.0347137637028015
YIL122W	0	0	0.0346926354230067
YDR140W	0	0	0.0346715328467153
YOR265W	0	0	0.0346504559270517
YLR316C	0	0	0.034629404617254
YER096W	0	0	0.034608378870674
YHR207C	0	1	0.034608378870674
YIL036W	0	0	0.0345873786407767
YDL150W	0	0	0.0345664038811401
YDR003W	0	0	0.0345454545454545
YDR311W	0	0	0.0345245305875227
YNL046W	0	0	0.0345036319612591
YBR145W	0	0	0.0344827586206897
YOR039W	0	0	0.0344619105199516
YLR212C	0	0	0.0344410876132931
YBL029W	0	1	0.0344410876132931
YER174C	0	0	0.0344202898550725
YPR180W	0	0	0.0343995171997586
YLR273C	0	0	0.03437876960193
YDR523C	0	0	0.0343580470162749
YNR039C	0	0	0.0343373493975904
YLR413W	0	1	0.0343373493975904
YBR163W	0	1	0.0343373493975904
YDL125C	0	0	0.0343166767007827
YOR274W	0	0	0.0342960288808664
YML104C	0	0	0.0342754058929645
YNL032W	0	0	0.0342548076923077
YPL193W	0	0	0.0342342342342342
YJL029C	0	0	0.0342136854741897
YPR040W	0	0	0.0341931613677265
YDR267C	0	1	0.0341931613677265
YDL226C	0	0	0.0341726618705036
YOR073W	0	0	0.0341521869382864
YJR152W	0	0	0.0341317365269461
YFR010W	0	0	0.0341113105924596
YBR279W	0	0	0.0340909090909091
YFR036W	0	0	0.0340705319784818
YOL003C	0	0	0.0340501792114695
YLR095C	0	0	0.0340298507462687
YCR073W-A	0	0	0.0340095465393795
YLR257W	0	1	0.0340095465393795
YGL200C	0	0	0.0339892665474061
YMR196W	0	1	0.0339892665474061
YNL016W	0	0	0.033969010727056
YGL227W	0	0	0.03394877903514
YNL264C	0	0	0.0339285714285714
YER144C	0	0	0.0339083878643665
YDR030C	0	0	0.0338882282996433
YER145C	0	0	0.0338680926916221
YDR285W	0	0	0.0338479809976247
YDL170W	0	0	0.0338278931750742
YMR296C	0	0	0.0338078291814947
YOR163W	0	0	0.033787788974511
YLR234W	0	0	0.0337677725118483
YER012W	0	0	0.0337477797513321
YBR214W	0	0	0.0337278106508876
YDR173C	0	0	0.0337078651685393
YDL074C	0	0	0.0336879432624113
YDR349C	0	1	0.0336879432624113
YLR357W	0	0	0.0336680448907265
YBL025W	0	0	0.0336481700118064
YBR127C	0	0	0.0336283185840708
YDR085C	0	0	0.0336084905660377
YBL050W	0	0	0.0335886859163229
YOR281C	0	0	0.0335689045936396
YMR047C	0	0	0.0335491465567981
YBL026W	0	0	0.0335294117647059
YPL011C	0	0	0.0335097001763668
YLR361C	0	0	0.0334900117508813
YGL145W	0	0	0.0334703464474457
YGR261C	0	0	0.0334507042253521
YBR090C	0	1	0.0334507042253521
YOL116W	0	0	0.0334310850439883
YOL001W	0	0	0.033411488862837
YGL040C	0	0	0.0333919156414763
YDR228C	0	0	0.0333723653395785
YPR052C	0	0	0.0333528379169105
YDR266C	0	1	0.0333528379169105
YLR248W	0	0	0.0333333333333333
YGR121C	0	0	0.0333138515488019
YBR239C	0	1	0.0333138515488019
YML041C	0	0	0.0332943925233645
YJL003W	0	0	0.0332749562171629
YGR004W	0	0	0.0332555425904317
YPL111W	0	0	0.0332378223495702
YGR046W	0	0	0.0332378223495702
YHR132C	0	0	0.0332378223495702
YPL061W	0	0	0.0332378223495702
YOR103C	0	0	0.0332378223495702
YEL056W	0	0	0.0332378223495702
YCR067C	0	0	0.0332378223495702
YPL265W	0	0	0.0332378223495702
YMR145C	0	0	0.0332378223495702
YHR194W	0	0	0.0332378223495702
YGR186W	0	0	0.0332378223495702
YLR263W	0	0	0.0332378223495702
YBL006C	0	0	0.0332378223495702
YEL029C	0	0	0.0332378223495702
YDR276C	0	0	0.0332378223495702
YDR254W	0	0	0.0332378223495702
YER079W	0	1	0.0332378223495702
YMR165C	0	0	0.0332378223495702
YBL067C	0	1	0.0332378223495702
YOR148C	0	0	0.0332378223495702
YDL015C	0	0	0.0332378223495702
YBL033C	0	0	0.0332378223495702
YDR456W	0	0	0.0332378223495702
YIL173W	0	0	0.0332378223495702
YOL064C	0	0	0.0332378223495702
YNL014W	0	0	0.0332378223495702
YNL311C	0	0	0.0332378223495702
YOR328W	0	0	0.0332378223495702
YPL241C	0	0	0.0332378223495702
YMR197C	0	0	0.0332378223495702
YBR029C	0	0	0.0332378223495702
YIL073C	0	0	0.0332378223495702
YBR195C	1	0	0.0332378223495702
YHR009C	0	1	0.0332378223495702
YBL091C	0	0	0.0332187857961054
YDR263C	0	0	0.0331997710360618
YNL072W	0	0	0.0331807780320366
YDR330W	0	0	0.0331618067467124
YJL004C	0	0	0.0331428571428571
YMR135C	0	0	0.0331239291833238
YHR195W	0	0	0.0331050228310502
YLR427W	0	0	0.0330861380490588
YDR243C	0	0	0.0330672748004561
YHR132W-A	0	1	0.0330672748004561
YBR085C-A	0	1	0.0330672748004561
YDL085C-A	0	1	0.0330672748004561
YOR067C	0	0	0.0330484330484331
YKL028W	0	0	0.0330296127562642
YBR131W	0	0	0.0330108138873079
YDR520C	0	1	0.0330108138873079
YBL059C-A	0	1	0.0330108138873079
YNL291C	0	0	0.0329920364050057
YCL026C-B	0	1	0.0329920364050057
YNL162W-A	0	1	0.0329920364050057
YDR508C	0	0	0.0329732802728823
YOR380W	0	0	0.0329545454545455
YDR123C	0	0	0.0329358319136854
YBR126C	0	0	0.0329171396140749
YAL063C	0	0	0.0328984685195689
YNL202W	0	0	0.0328798185941043
YOR106W	0	0	0.0328611898016997
YNL247W	0	0	0.0328425821064553
YOR237W	0	0	0.0328239954725523
YOR315W	0	0	0.0328054298642534
YGR044C	0	0	0.0327868852459016
YGR258C	0	0	0.0327683615819209
YDL100C	0	0	0.0327498588368154
YBR003W	0	0	0.0327313769751693
YOR351C	0	0	0.0327129159616469
YJL081C	0	0	0.0326944757609921
YBL005W	0	0	0.0326760563380282
YFL044C	0	0	0.0326576576576577
YPR176C	0	0	0.0326392796848621
YER169W	0	0	0.0326209223847019
YGR205W	0	1	0.0326209223847019
YPR051W	0	0	0.0326025857223159
YNR026C	0	0	0.0325842696629213
YPL127C	0	0	0.0325659741718136
YMR004W	0	0	0.0325476992143659
YBL058W	0	0	0.0325294447560292
YDR489W	0	0	0.0325112107623318
YBR192W	0	0	0.0324929971988796
YDR213W	0	0	0.032474804031355
YOR137C	0	0	0.0324566312255176
YDL167C	0	0	0.0324384787472036
YDL233W	0	1	0.0324384787472036
YLL029W	0	1	0.0324384787472036
YHR137W	0	0	0.0324203465623253
YGL075C	0	0	0.0324022346368715
YIL145C	0	0	0.0323841429369068
YJL016W	0	1	0.0323841429369068
YPL095C	0	0	0.0323660714285714
YDL139C	0	1	0.0323660714285714
YGL005C	0	0	0.0323480200780814
YBR210W	0	0	0.032329988851728
YCL037C	0	0	0.0323119777158774
YKR057W	0	0	0.032293986636971
YBR008C	0	0	0.0322760155815248
YDR297W	0	0	0.032258064516129
YLR094C	0	0	0.0322401334074486
YBR137W	0	1	0.0322401334074486
YHR150W	0	0	0.0322222222222222
YLR016C	0	0	0.0322043309272626
YKR034W	0	0	0.0321864594894562
YKL220C	0	0	0.0321686078757626
YIL084C	0	0	0.0321507760532151
YPL070W	0	0	0.0321329639889197
YLR033W	0	0	0.0321151716500554
YJL088W	0	0	0.0320973990038738
YML112W	0	0	0.0320796460176991
YPL258C	0	0	0.0320619126589276
YIL042C	0	0	0.0320441988950276
YLR113W	0	0	0.0320265046935395
YDR540C	0	1	0.0320265046935395
YLR439W	0	0	0.0320088300220751
YDL129W	0	1	0.0320088300220751
YLR254C	0	0	0.0319911748483177
YFR046C	0	0	0.0319735391400221
YER033C	0	1	0.0319735391400221
YDR354W	0	0	0.0319559228650138
YML006C	0	0	0.0319383259911894
YGR247W	0	0	0.0319207484865162
YNL029C	0	0	0.0319031903190319
YMR105C	0	0	0.0318856514568444
YGL058W	0	0	0.0318681318681319
YDR324C	0	0	0.0318506315211422
YKR079C	0	0	0.0318331503841932
YNL275W	0	0	0.031815688425672
YIL017C	0	0	0.0317982456140351
YJL136C	0	0	0.0317808219178082
YBR129C	0	0	0.031763417305586
YBR024W	0	0	0.0317460317460317
YER042W	0	0	0.0317286652078775
YDR158W	0	0	0.0317113176599235
YMR234W	0	0	0.0316939890710383
YLR155C	0	0	0.0316766794101584
YKL034W	0	0	0.0316593886462882
YKL004W	0	0	0.0316421167484997
YDR384C	0	0	0.0316248636859324
YIL132C	0	0	0.0316076294277929
YBR248C	0	0	0.0315904139433551
YKL053C-A	0	0	0.0315732172019597
YOR107W	0	0	0.0315560391730141
YGR042W	0	0	0.0315388798259924
YGL037C	0	0	0.0315217391304348
YOR155C	0	0	0.0315046170559479
YDR495C	0	0	0.0314875135722041
YOR104W	0	1	0.0314875135722041
YGR161C	0	0	0.0314704286489419
YLR251W	0	0	0.0314533622559653
YJR143C	0	0	0.0314363143631436
YAL048C	0	0	0.0314192849404117
YGR130C	0	1	0.0314192849404117
YDL209C	0	0	0.0314022739577694
[truncated: 3,790 more rows]
