# Supplementary material for: Computationally Driven, Quantitative Experiments Discover Genes Required for Mitochondrial Biogenesis
Source: PLoS Genet. 2009 Mar 20;5(3):e1000407. doi: 10.1371/journal.pgen.1000407 (PMC2648979; doi:10.1371/journal.pgen.1000407)
Supplement: Dataset S2 — Top 100 novel ensemble predictions for additional yeast biological processes. A zip file containing 387 tab-delimited text files of the ensemble predictions for the indicated Gene Ontology Biological Process Term. (21.70 MB GZ) [file pgen.1000407.s013.gz › GO_0007265.txt]

ORF	AnnotatedToTerm?	Uncharacterized_04152007?	Precision
YOL081W	1	0	1.0
YNL271C	1	0	1.0
YJL005W	1	0	1.0
YLR371W	0	0	0.8
YNL298W	1	0	0.8
YER155C	0	0	0.75
YER111C	0	0	0.75
YNL098C	1	0	0.75
YLR229C	1	0	0.75
YLR310C	1	0	0.75
YJL164C	1	0	0.75
YBR140C	1	0	0.75
YHL007C	0	0	0.714285714285714
YDR309C	1	0	0.714285714285714
YBR200W	0	0	0.6875
YBL085W	1	0	0.6875
YJL095W	0	0	0.666666666666667
YHR061C	1	0	0.666666666666667
YIL033C	0	0	0.631578947368421
YDR457W	0	0	0.619047619047619
YOR101W	1	0	0.619047619047619
YOR326W	0	0	0.6
YML109W	0	0	0.6
YPL161C	1	0	0.6
YLR319C	1	0	0.6
YAL041W	0	0	0.576923076923077
YPL115C	0	0	0.555555555555556
YDR028C	0	0	0.551724137931034
YLL021W	1	0	0.551724137931034
YKR054C	0	0	0.533333333333333
YHR107C	0	0	0.516129032258065
YHR030C	0	0	0.5
YLR330W	0	0	0.484848484848485
YGR014W	0	0	0.470588235294118
YER008C	0	0	0.459459459459459
YNL293W	0	0	0.459459459459459
YKL203C	1	0	0.459459459459459
YHR205W	0	0	0.447368421052632
YOL112W	0	0	0.435897435897436
YLR166C	0	0	0.425
YAL024C	0	0	0.414634146341463
YBL105C	0	0	0.404761904761905
YCR065W	0	0	0.404255319148936
YDR166C	0	0	0.404255319148936
YER149C	1	0	0.404255319148936
YOR127W	0	0	0.404255319148936
YPL203W	1	0	0.404255319148936
YOR360C	0	0	0.395833333333333
YJR066W	0	0	0.387755102040816
YOR188W	0	0	0.38
YHR084W	0	0	0.372549019607843
YHR158C	0	0	0.365384615384615
YAR019C	0	0	0.358490566037736
YFL021W	0	0	0.351851851851852
YMR109W	0	0	0.345454545454545
YDR150W	0	0	0.344827586206897
YJL187C	0	0	0.344827586206897
YER114C	1	0	0.344827586206897
YDR507C	0	0	0.338983050847458
YPL031C	0	0	0.338709677419355
YBL084C	0	0	0.338709677419355
YOR371C	1	0	0.338709677419355
YMR307W	0	0	0.333333333333333
YNL272C	0	0	0.328125
YMR162C	0	0	0.323076923076923
YPR055W	0	0	0.318181818181818
YER020W	0	0	0.313432835820896
YDL240W	0	0	0.308823529411765
YGR152C	0	0	0.304347826086957
YLR362W	0	0	0.3
YAL053W	0	0	0.295774647887324
YKL101W	0	0	0.291666666666667
YNL278W	0	0	0.287671232876712
YLR131C	0	0	0.283783783783784
YEL061C	0	0	0.28
YPR165W	0	0	0.276315789473684
YKR090W	0	0	0.272727272727273
YIL118W	0	0	0.269230769230769
YML064C	0	0	0.265822784810127
YIL140W	0	0	0.2625
YCL024W	0	0	0.259259259259259
YLR353W	0	0	0.25609756097561
YNL233W	0	0	0.253012048192771
YMR273C	0	0	0.25
YOR373W	0	0	0.247191011235955
YMR232W	0	0	0.247191011235955
YIL159W	0	0	0.247191011235955
YLR342W	0	0	0.247191011235955
YAL056W	1	0	0.247191011235955
YKL062W	0	0	0.244444444444444
YBR083W	0	0	0.241758241758242
YMR207C	0	0	0.239130434782609
YLL015W	0	0	0.236559139784946
YMR001C	0	0	0.234042553191489
YNR031C	0	0	0.232323232323232
YBL088C	0	0	0.232323232323232
YKL166C	0	0	0.232323232323232
YDR477W	0	0	0.232323232323232
YOR008C	1	0	0.232323232323232
YGR092W	0	0	0.23
YLR087C	0	0	0.227722772277228
YPR042C	0	0	0.225490196078431
YPR122W	0	0	0.223300970873786
YMR216C	0	0	0.221153846153846
YBL007C	0	0	0.219047619047619
YGL206C	0	0	0.216981132075472
YML027W	0	0	0.214953271028037
YPL249C	0	0	0.212962962962963
YDR293C	0	0	0.211009174311927
YLR403W	0	0	0.209090909090909
YNL161W	0	0	0.207207207207207
YFL039C	0	0	0.205357142857143
YBL016W	0	0	0.20353982300885
YGR184C	0	0	0.201754385964912
YPL032C	0	0	0.2
YCR002C	0	0	0.198275862068966
YER093C	0	0	0.196581196581197
YHR142W	0	0	0.194915254237288
YBR102C	0	0	0.19327731092437
YNL289W	0	0	0.191666666666667
YJL020C	0	0	0.190082644628099
YOR122C	0	0	0.188524590163934
YKL092C	0	0	0.186991869918699
YHR152W	0	0	0.185483870967742
YKR055W	0	0	0.184
YDL225W	0	0	0.182539682539683
YAL017W	0	0	0.181102362204724
YFR019W	0	0	0.1796875
YJL141C	0	0	0.178294573643411
YGL248W	0	0	0.176923076923077
YGL233W	0	0	0.175572519083969
YGR241C	0	0	0.174242424242424
YGR229C	0	0	0.172932330827068
YPL085W	0	0	0.171641791044776
YOR304C-A	0	1	0.171641791044776
YMR124W	0	1	0.171641791044776
YPL256C	0	0	0.17037037037037
YJL085W	0	0	0.170212765957447
YLR187W	0	1	0.170212765957447
YIL068C	0	0	0.170212765957447
YGL240W	0	0	0.170212765957447
YML059C	0	0	0.170212765957447
YPR141C	0	0	0.170212765957447
YDR099W	1	0	0.170212765957447
YBR260C	0	0	0.169014084507042
YPL016W	0	0	0.167832167832168
YJL115W	0	0	0.166666666666667
YLR084C	0	0	0.16551724137931
YNL297C	0	0	0.164383561643836
YDL117W	0	0	0.163265306122449
YDL035C	0	0	0.162162162162162
YMR055C	0	0	0.161073825503356
YAL029C	0	0	0.16
YPL174C	0	0	0.158940397350993
YHR149C	0	1	0.158940397350993
YNL166C	0	0	0.157894736842105
YBR234C	0	0	0.156862745098039
YBR023C	0	0	0.15625
YNL172W	0	0	0.15625
YML049C	0	0	0.15625
YFL033C	0	0	0.15625
YPL269W	0	0	0.15625
YER172C	0	0	0.15625
YER177W	1	0	0.15625
YCR093W	0	0	0.15527950310559
YNR047W	0	0	0.154320987654321
YOL113W	0	0	0.153374233128834
YMR199W	0	0	0.152439024390244
YGL216W	0	0	0.151515151515152
YMR198W	0	0	0.150602409638554
YHR111W	0	0	0.149700598802395
YDR389W	0	0	0.148809523809524
YGR200C	0	0	0.14792899408284
YDR164C	0	0	0.147058823529412
YBR059C	0	0	0.146198830409357
YLR454W	0	1	0.146198830409357
YHR161C	0	0	0.145348837209302
YBL047C	0	0	0.145251396648045
YCL027W	0	0	0.145251396648045
YKL048C	0	0	0.145251396648045
YBL061C	0	0	0.145251396648045
YDR208W	0	0	0.145251396648045
YJL194W	0	0	0.145251396648045
YLR313C	1	0	0.145251396648045
YDL127W	0	0	0.144444444444444
YLR337C	0	0	0.143646408839779
YDR096W	0	0	0.142857142857143
YOR085W	0	0	0.14207650273224
YMR277W	0	0	0.141304347826087
YJL128C	0	0	0.140540540540541
YKL129C	0	0	0.139784946236559
YKL189W	0	0	0.13903743315508
YPL082C	0	0	0.138297872340426
YAL040C	0	0	0.137566137566138
YMR092C	0	0	0.136842105263158
YBR097W	0	0	0.136125654450262
YCL032W	0	0	0.135416666666667
YDL146W	0	1	0.135416666666667
YPR119W	0	0	0.134715025906736
YPL106C	0	0	0.134020618556701
YMR078C	0	0	0.133333333333333
YOR372C	0	0	0.13265306122449
YFL047W	0	0	0.131979695431472
YGR097W	0	0	0.131313131313131
YOR370C	0	0	0.130653266331658
YBL051C	0	0	0.13
YDR093W	0	0	0.129353233830846
YPL242C	0	0	0.128712871287129
YBR160W	0	0	0.12807881773399
YEL003W	0	0	0.127450980392157
YML102W	0	0	0.126829268292683
YER013W	0	0	0.12621359223301
YMR037C	0	0	0.1256038647343
YPR072W	0	0	0.125
YDR062W	0	0	0.124401913875598
YDR001C	0	0	0.123809523809524
YOR233W	0	0	0.123222748815166
YIL038C	0	0	0.122641509433962
YKL064W	0	0	0.122065727699531
YDR251W	0	0	0.121495327102804
YPL180W	0	0	0.12093023255814
YGL252C	0	0	0.12037037037037
YKL007W	0	0	0.119815668202765
YBR276C	0	0	0.119266055045872
YPL048W	0	0	0.118721461187215
YCR009C	0	0	0.118181818181818
YKL045W	0	0	0.117647058823529
YPR095C	0	0	0.117391304347826
YPR183W	0	0	0.117391304347826
YDR379W	0	0	0.117391304347826
YHR082C	0	0	0.117391304347826
YPL204W	0	0	0.117391304347826
YDR388W	0	0	0.117391304347826
YJR076C	0	0	0.117391304347826
YGL116W	0	0	0.117391304347826
YOL078W	1	0	0.117391304347826
YNL006W	0	0	0.116883116883117
YPR032W	0	0	0.116379310344828
YOR211C	0	0	0.11587982832618
YPL155C	0	0	0.115702479338843
YER129W	0	0	0.115702479338843
YLR079W	0	0	0.115702479338843
YBR109C	0	0	0.115702479338843
YBR133C	0	0	0.115702479338843
YMR032W	0	0	0.115702479338843
YDR206W	0	0	0.115702479338843
YMR139W	0	0	0.115702479338843
YNL180C	1	0	0.115702479338843
YGR019W	0	0	0.11522633744856
YPR113W	0	0	0.114754098360656
YKL126W	0	0	0.114285714285714
YJL157C	0	0	0.113821138211382
YHR023W	0	0	0.11336032388664
YKL207W	0	1	0.11336032388664
YOL051W	0	0	0.112903225806452
YNL076W	0	0	0.112449799196787
YNL102W	0	0	0.112
YDL029W	0	0	0.111553784860558
YNL322C	0	0	0.111111111111111
YPL006W	0	0	0.110671936758893
YOL011W	0	0	0.110236220472441
YPR018W	0	0	0.109803921568627
YGL190C	0	0	0.109375
YIR006C	0	0	0.108949416342412
YOR307C	0	0	0.108527131782946
YMR312W	0	0	0.108108108108108
YOL045W	0	0	0.107692307692308
YNL243W	0	0	0.10727969348659
YLR200W	0	0	0.106870229007634
YLL043W	0	0	0.106463878326996
YOR330C	0	0	0.106060606060606
YGR041W	0	0	0.105660377358491
YIL131C	0	0	0.105263157894737
YBL017C	0	0	0.104868913857678
YDR162C	0	0	0.104477611940299
YJR005W	0	0	0.104089219330855
YNR049C	0	0	0.103703703703704
YGR238C	0	0	0.103321033210332
YKR100C	0	0	0.102941176470588
YDR130C	0	0	0.102564102564103
YJR127C	0	0	0.102189781021898
YPL101W	0	0	0.101818181818182
YOR212W	0	0	0.101449275362319
YDR420W	0	0	0.101083032490975
YPL268W	0	0	0.100719424460432
YPL163C	0	0	0.100671140939597
YIL129C	0	0	0.100671140939597
YOR181W	0	0	0.100671140939597
YCR038C	0	0	0.100671140939597
YMR192W	0	0	0.100671140939597
YER118C	0	0	0.100671140939597
YML035C	0	0	0.100671140939597
YDL028C	0	0	0.100671140939597
YJR059W	0	0	0.100671140939597
YNL153C	0	0	0.100671140939597
YGL167C	0	0	0.100671140939597
YDL056W	0	0	0.100671140939597
YNL283C	1	0	0.100671140939597
YER040W	0	0	0.100671140939597
YJR092W	0	0	0.100671140939597
YKL139W	0	0	0.100671140939597
YGR221C	0	0	0.100671140939597
YAL031C	0	0	0.100671140939597
YNL047C	0	0	0.100671140939597
YOL105C	1	0	0.100671140939597
YPL116W	0	0	0.100334448160535
YLL039C	0	0	0.1
YIL031W	0	0	0.0996677740863787
YNL183C	0	0	0.0993377483443709
YLR103C	0	0	0.099009900990099
YMR136W	0	0	0.0986842105263158
YOR273C	0	0	0.0983606557377049
YIL126W	0	0	0.0980392156862745
YFL025C	0	0	0.0977198697068404
YCR088W	0	0	0.0974025974025974
YIL105C	0	0	0.0970873786407767
YER016W	0	0	0.0967741935483871
YLR246W	0	0	0.0964630225080386
YDL047W	0	0	0.0961538461538462
YNL079C	0	0	0.0958466453674121
YNL176C	0	1	0.0958466453674121
YOR140W	0	0	0.0955414012738854
YKL079W	0	0	0.0952380952380952
YBL009W	0	0	0.0949367088607595
YMR301C	0	0	0.0946372239747634
YIL115C	0	0	0.0943396226415094
YML016C	0	0	0.0940438871473354
YBL037W	0	0	0.09375
YAL026C	0	0	0.0934579439252336
YIL149C	0	0	0.093167701863354
YBR130C	0	0	0.0928792569659443
YMR238W	0	0	0.0925925925925926
YHR135C	0	0	0.0925373134328358
YAL013W	0	0	0.0925373134328358
YOR363C	0	0	0.0925373134328358
YIL123W	0	0	0.0925373134328358
YOR038C	0	0	0.0925373134328358
YLR332W	0	0	0.0925373134328358
YDR017C	0	0	0.0925373134328358
YNL236W	0	0	0.0925373134328358
YAL020C	0	0	0.0925373134328358
YPR159W	0	0	0.0925373134328358
YNL138W	1	0	0.0925373134328358
YIL153W	0	0	0.0922619047619048
YBR069C	0	0	0.0919881305637982
YDR443C	0	0	0.0917159763313609
YKL209C	0	0	0.0914454277286136
YGR078C	0	0	0.0911764705882353
YNL116W	0	0	0.0909090909090909
YML085C	0	0	0.0906432748538012
YML103C	0	0	0.0903790087463557
YNL312W	0	0	0.0901162790697674
YKR048C	0	0	0.0898550724637681
YCR086W	0	0	0.0895953757225433
YDR054C	0	0	0.0893371757925072
YOR231W	0	0	0.0890804597701149
YBR149W	0	0	0.0888252148997135
YCL014W	0	0	0.0885714285714286
YOR317W	0	0	0.0883190883190883
YDR301W	0	0	0.0880681818181818
YNL190W	0	0	0.0878186968838527
YLR305C	0	0	0.0875706214689266
YBR078W	0	0	0.0873239436619718
YPR135W	0	0	0.0870786516853933
YBR225W	0	1	0.0870786516853933
YBR171W	0	0	0.0868347338935574
YNL068C	0	0	0.0865921787709497
YOR034C	0	0	0.0863509749303621
YER166W	0	0	0.0861111111111111
YHR108W	0	0	0.0858725761772853
YKL135C	0	0	0.0856353591160221
YBR040W	0	0	0.0853994490358127
YFR024C-A	0	0	0.0851648351648352
YOR058C	0	0	0.0849315068493151
YDL141W	0	0	0.0846994535519126
YHL028W	0	0	0.0844686648501362
YER133W	0	0	0.0842391304347826
YDL078C	0	0	0.0840108401084011
YBR095C	0	0	0.0837837837837838
YMR315W	0	1	0.0837837837837838
YBR015C	0	0	0.0835579514824798
YLR220W	0	0	0.0833333333333333
YIL034C	0	0	0.0831099195710456
YHR050W	0	0	0.0828877005347594
YLR258W	0	0	0.0826666666666667
YJL170C	0	0	0.0824468085106383
YMR068W	0	0	0.0822281167108753
YOR092W	0	0	0.0820512820512821
YBL038W	0	0	0.0820512820512821
YPL086C	0	0	0.0820512820512821
YFR028C	0	0	0.0820512820512821
YGL203C	0	0	0.0820512820512821
YJL019W	0	0	0.0820512820512821
YPR120C	0	0	0.0820512820512821
YNL091W	0	0	0.0820512820512821
YOR355W	0	0	0.0820512820512821
YKR010C	0	0	0.0820512820512821
YIL125W	0	0	0.0820512820512821
YPL221W	0	0	0.0820512820512821
YOL110W	1	0	0.0820512820512821
YLR032W	0	0	0.0818414322250639
YOR171C	0	0	0.0816326530612245
YGL086W	0	0	0.0814249363867685
YPL075W	0	0	0.0812182741116751
YLR425W	0	0	0.0810126582278481
YAR007C	0	0	0.0808080808080808
YBR136W	0	0	0.0806045340050378
YAR018C	0	0	0.0804020100502513
YGR191W	0	0	0.0802005012531328
YNL139C	0	0	0.08
YER018C	0	0	0.0798004987531172
YLR206W	0	0	0.0796019900497512
YHR165C	0	0	0.0794044665012407
YOR057W	0	0	0.0792079207920792
YDR424C	0	0	0.0790123456790123
YBL034C	0	0	0.0788177339901478
YPR124W	0	0	0.0786240786240786
YMR036C	0	0	0.0784313725490196
YMR176W	0	0	0.078239608801956
YDR170C	0	0	0.0780487804878049
YIL095W	0	0	0.0778588807785888
YDL025C	0	1	0.0778588807785888
YJL099W	0	0	0.0776699029126214
YPL137C	0	0	0.0774818401937046
YIR001C	0	0	0.0772946859903382
YGL163C	0	0	0.0771084337349398
YMR293C	0	0	0.0769230769230769
YAL038W	0	0	0.0767386091127098
YMR163C	0	0	0.076555023923445
YGR065C	0	0	0.0763723150357995
YDL159W	0	0	0.0761904761904762
YAL005C	0	0	0.0760095011876485
YHR099W	0	0	0.0758293838862559
YDR129C	0	0	0.0756501182033097
YMR105C	0	0	0.0754716981132075
YOR267C	0	0	0.0752941176470588
YBR001C	0	0	0.0751173708920188
YGL077C	0	0	0.0749414519906323
YKL035W	0	0	0.0747663551401869
YNL192W	0	0	0.0745920745920746
YBR175W	0	0	0.0744186046511628
YMR179W	0	0	0.074245939675174
YNR055C	0	0	0.0740740740740741
YGL215W	0	0	0.0739030023094688
YBR081C	0	0	0.0737327188940092
YOR275C	0	0	0.0735632183908046
YBL042C	0	0	0.073394495412844
YOL062C	0	0	0.0732265446224256
YDR310C	0	0	0.0730593607305936
YPR028W	0	0	0.0728929384965831
YKR096W	0	1	0.0728929384965831
YML052W	0	0	0.0727272727272727
YKR003W	0	0	0.072562358276644
YOL036W	0	1	0.072562358276644
YNL267W	0	0	0.0723981900452489
YFR053C	0	0	0.072234762979684
YLR163C	0	0	0.0720720720720721
YGL168W	0	0	0.0719101123595506
YGL211W	0	0	0.0717488789237668
YHR115C	0	0	0.0715883668903803
YFL027C	0	0	0.0714285714285714
YDR283C	0	0	0.0712694877505568
YHR102W	0	0	0.0711111111111111
YNL273W	0	0	0.0709534368070953
YLL028W	0	0	0.0707964601769911
YMR210W	0	0	0.0706401766004415
YLR414C	0	1	0.0706401766004415
YPL194W	0	0	0.0704845814977974
YOR026W	0	0	0.0703296703296703
YAR014C	0	0	0.0701754385964912
YKL032C	0	0	0.0700218818380744
YML094W	0	0	0.0698689956331878
YCR075C	0	0	0.0697167755991285
YBL052C	0	0	0.0695652173913043
YMR295C	0	1	0.0695652173913043
YNR041C	0	0	0.06941431670282
YGR233C	0	0	0.0692640692640693
YMR076C	0	0	0.0691144708423326
YLR384C	0	0	0.0689655172413793
YKL168C	0	1	0.0689655172413793
YOR017W	0	0	0.0688172043010753
YCR033W	0	0	0.0686695278969957
YJR140C	0	0	0.0685224839400428
YCR004C	0	1	0.0685224839400428
YLR373C	0	0	0.0683760683760684
YDL052C	0	0	0.0682302771855011
YOR112W	0	0	0.0680851063829787
YOL070C	0	1	0.0680851063829787
YHL031C	0	0	0.0679405520169851
YBR011C	0	0	0.0677966101694915
YMR305C	0	0	0.0676532769556025
YOL138C	0	0	0.0675105485232067
YDL195W	0	0	0.0673684210526316
YMR058W	0	0	0.0672268907563025
YKL052C	0	0	0.0670859538784067
YBR041W	0	0	0.0669456066945607
YGR282C	0	0	0.0668058455114822
YER109C	0	0	0.0666666666666667
YJL091C	0	0	0.0665280665280665
YNL078W	0	0	0.0663900414937759
YNL082W	0	0	0.0662525879917184
YLR086W	0	0	0.0661157024793388
YMR266W	0	0	0.065979381443299
YDR033W	0	1	0.065979381443299
YLL024C	0	0	0.065843621399177
YOR080W	0	0	0.0657084188911704
YNL054W	0	0	0.0655737704918033
YEL032W	0	0	0.065439672801636
YBR229C	0	0	0.0653061224489796
YNL229C	0	0	0.065173116089613
YGR096W	0	0	0.0650406504065041
YLL022C	0	0	0.0649087221095335
YPL055C	0	0	0.0647773279352227
YLR386W	0	0	0.0646464646464646
YNL321W	0	1	0.0646464646464646
YFR016C	0	1	0.0646464646464646
YNL020C	0	0	0.0645161290322581
YDR348C	0	1	0.0645161290322581
YNL059C	0	0	0.0643863179074447
YJL158C	0	0	0.0642570281124498
YCR030C	0	1	0.0642570281124498
YJR058C	0	0	0.064128256513026
YLL050C	0	0	0.064
YDR155C	0	0	0.063872255489022
YDR410C	0	0	0.0637450199203187
YGL139W	0	0	0.0636182902584493
YER124C	0	0	0.0634920634920635
YOL082W	0	0	0.0633663366336634
YOR173W	0	0	0.0632411067193676
YBR055C	0	0	0.0631163708086785
YHR118C	0	0	0.062992125984252
YOL019W	0	1	0.062992125984252
YEL034W	0	0	0.0628683693516699
YGL197W	0	0	0.0627450980392157
YDR122W	0	0	0.0626223091976517
YER023W	0	0	0.0625
YLR381W	0	0	0.0623781676413255
YOR337W	0	0	0.0622568093385214
YLR141W	0	0	0.0621359223300971
YOR045W	0	0	0.062015503875969
YLR354C	0	0	0.0618955512572534
YJR088C	0	1	0.0618955512572534
YKR013W	0	1	0.0618955512572534
YER178W	0	0	0.0617760617760618
YHR171W	0	0	0.0616570327552987
YDL058W	0	0	0.0615384615384615
YMR086W	0	1	0.0615384615384615
YMR291W	0	1	0.0615384615384615
YFL034W	0	1	0.0615384615384615
YJL030W	0	0	0.0614203454894434
YKL046C	0	0	0.0613026819923372
YNR030W	0	0	0.0611854684512428
YBL063W	0	0	0.0610687022900763
YIR019C	0	0	0.060952380952381
YDL101C	0	0	0.0608365019011407
YGL063W	0	0	0.0607210626185958
YPL240C	0	0	0.0606060606060606
YMR164C	0	0	0.0604914933837429
YGR270W	0	0	0.060377358490566
YOR081C	0	0	0.0602636534839925
YBL086C	0	1	0.0602636534839925
YML038C	0	0	0.0601503759398496
YMR016C	0	0	0.0600375234521576
YML078W	0	0	0.0599250936329588
YMR299C	0	0	0.0598130841121495
YLR436C	0	0	0.0597014925373134
YNL279W	0	0	0.0595903165735568
YOL012C	0	0	0.0594795539033457
YML110C	0	0	0.0593692022263451
YOL007C	0	1	0.0593692022263451
YOR195W	0	0	0.0592592592592593
YPR171W	0	0	0.0591497227356747
YLL014W	0	1	0.0591497227356747
YDR294C	0	0	0.0590405904059041
YKR102W	0	0	0.0589318600368324
YCR012W	0	0	0.0588235294117647
YDR113C	0	0	0.0587155963302752
YJR107W	0	1	0.0587155963302752
YBR123C	0	0	0.0586080586080586
YIL015W	0	0	0.0585009140767824
YJL207C	0	0	0.0583941605839416
YBR038W	0	0	0.058287795992714
YML007W	0	0	0.0581818181818182
YJR094C	0	0	0.0580985915492958
YDL164C	0	0	0.0580985915492958
YBR245C	0	0	0.0580985915492958
YLL031C	0	0	0.0580985915492958
YDR304C	0	1	0.0580985915492958
YJL077C	0	1	0.0580985915492958
YER132C	0	0	0.0580985915492958
YGR098C	0	0	0.0580985915492958
YOR030W	0	0	0.0580985915492958
YDR089W	0	0	0.0580985915492958
YGR279C	0	0	0.0580985915492958
YHR129C	0	0	0.0580985915492958
YOL017W	0	0	0.0580985915492958
YNL206C	0	0	0.0580985915492958
YCR073W-A	0	0	0.0580985915492958
YKL010C	0	0	0.0580985915492958
YJL052W	0	0	0.0580985915492958
YJL129C	0	0	0.0580985915492958
YLR065C	0	1	0.0580985915492958
YGR040W	0	0	0.0580985915492958
YIL119C	1	0	0.0580985915492958
YBL035C	0	0	0.0579964850615114
YAR008W	0	0	0.0578947368421053
YLR164W	0	1	0.0578947368421053
YMR117C	0	0	0.0577933450087566
YCR089W	0	0	0.0576923076923077
YMR065W	0	0	0.0575916230366492
YDR097C	0	0	0.0574912891986063
YGL133W	0	0	0.0573913043478261
YKL103C	0	0	0.0572916666666667
YMR160W	0	1	0.0572916666666667
YML111W	0	0	0.0571923743500867
YPL154C	0	0	0.0570934256055363
YMR313C	0	0	0.0569948186528497
YDL086W	0	1	0.0569948186528497
YOR083W	0	0	0.0568965517241379
YKL152C	0	0	0.0567986230636833
YPR189W	0	0	0.0567010309278351
YBR054W	0	1	0.0567010309278351
YGL066W	0	0	0.0566037735849057
YNR014W	0	1	0.0566037735849057
YFR018C	0	1	0.0566037735849057
YKL157W	0	0	0.0565068493150685
YNL154C	0	0	0.0564102564102564
YDR488C	0	0	0.0563139931740614
YPL252C	0	0	0.0562180579216354
YMR294W	0	0	0.0561224489795918
YBR156C	0	0	0.0560271646859083
YGL032C	0	0	0.0559322033898305
YPL267W	0	0	0.0558375634517767
YGR109C	0	0	0.0557432432432432
YGR189C	0	0	0.0556492411467116
YNL304W	0	0	0.0555555555555556
YIR033W	0	0	0.0554621848739496
YML047C	0	0	0.0553691275167785
YML101C	0	1	0.0553691275167785
YDR247W	0	0	0.0552763819095477
YKL038W	0	0	0.0551839464882943
YKR050W	0	0	0.0550918196994992
YBR127C	0	0	0.055
YDR125C	0	0	0.0549084858569052
YHR191C	0	0	0.0548172757475083
YKL082C	0	0	0.054726368159204
YHR183W	0	0	0.054635761589404
YDR080W	0	0	0.0545454545454545
YER089C	0	0	0.0544554455445545
YGR217W	0	0	0.0543657331136738
YLR183C	0	0	0.0542763157894737
YBR070C	0	0	0.0541871921182266
YFL026W	0	0	0.0540983606557377
YHR206W	0	0	0.0540098199672668
YLR144C	0	0	0.053921568627451
YBR077C	0	0	0.0538336052202284
YCL055W	0	0	0.0537459283387622
YFL008W	0	0	0.0536585365853659
YBR165W	0	0	0.0535714285714286
YOR191W	0	0	0.053484602917342
YMR223W	0	0	0.0533980582524272
YBR288C	0	0	0.0533117932148627
YNL300W	0	1	0.0533117932148627
YDR485C	0	0	0.0532258064516129
YAL043C	0	0	0.0531400966183575
YNL145W	0	0	0.0530546623794212
YPL253C	0	0	0.0529695024077047
YDR461W	0	0	0.0528846153846154
YBR060C	0	0	0.0528
YPL167C	0	0	0.0527156549520767
YER083C	0	0	0.0526315789473684
YBR173C	0	0	0.0525477707006369
YJR090C	0	0	0.0524642289348172
YHR086W	0	0	0.0523809523809524
YKR095W	0	0	0.05229793977813
YDR516C	0	0	0.0522151898734177
YFL034C-B	0	0	0.0521327014218009
YER032W	0	0	0.0520504731861199
YAL001C	0	0	0.0519685039370079
YGL181W	0	0	0.0518867924528302
YNL071W	0	0	0.0518053375196232
YIL138C	0	0	0.0517241379310345
YKL149C	0	0	0.0516431924882629
YDR233C	0	1	0.0516431924882629
YOR269W	0	0	0.0515625
YOR322C	0	0	0.0514820592823713
YBR022W	0	0	0.0514018691588785
YBL060W	0	1	0.0514018691588785
YMR042W	0	0	0.0513219284603421
YOL076W	0	0	0.0512422360248447
YBR286W	0	0	0.0511627906976744
YOR247W	0	0	0.0510835913312693
YHR005C	0	0	0.0510046367851623
YCL016C	0	0	0.0509259259259259
YNL042W	0	0	0.0508474576271186
YLR210W	0	0	0.0507692307692308
YPL156C	0	0	0.0506912442396313
YBR003W	0	0	0.0506134969325153
YLR116W	0	0	0.0505359877488515
YDR217C	0	0	0.0504587155963303
YBR199W	0	0	0.050381679389313
YER094C	0	0	0.0503048780487805
YDR126W	0	0	0.0502283105022831
YHR092C	0	0	0.0501519756838906
YMR222C	0	1	0.0501519756838906
YPR029C	0	0	0.0500758725341426
YBR198C	0	0	0.05
YMR172W	0	0	0.0499243570347958
YDR407C	0	0	0.0498489425981873
YLR452C	0	0	0.0497737556561086
YBR208C	0	0	0.0496987951807229
YHR186C	0	0	0.0496240601503759
YIL037C	0	0	0.0495495495495495
YJL153C	0	0	0.0494752623688156
YOR048C	0	0	0.0494011976047904
YLR042C	0	1	0.0494011976047904
YLL040C	0	0	0.0493273542600897
YKR089C	0	0	0.0492537313432836
YOR156C	0	0	0.0491803278688525
YGR249W	0	0	0.0491071428571429
YOR160W	0	0	0.0490341753343239
YJR010W	0	0	0.0489614243323442
YEL060C	0	0	0.0488888888888889
YBR007C	0	1	0.0488888888888889
YLR148W	0	0	0.0488165680473373
YML115C	0	0	0.0487444608567208
YPL192C	0	0	0.0486725663716814
YDL223C	0	0	0.04860088365243
YOR249C	0	0	0.0485294117647059
YBR163W	0	1	0.0485294117647059
YGR140W	0	0	0.0484581497797357
YDL120W	0	0	0.0483870967741935
YNL045W	0	0	0.0483162518301611
YPL153C	0	0	0.0482456140350877
YIL124W	0	0	0.0481751824817518
YJR009C	0	0	0.0481049562682216
YOL111C	0	0	0.0480349344978166
YBR118W	0	0	0.0479651162790698
YOR074C	0	0	0.0478955007256894
YDR326C	0	0	0.0478260869565217
YHR070W	0	0	0.0477568740955137
YLR370C	0	0	0.0476878612716763
YEL031W	0	0	0.0476190476190476
YDR335W	0	0	0.0475504322766571
YDR451C	0	0	0.0474820143884892
YCR008W	0	0	0.0474137931034483
YMR186W	0	0	0.0473457675753228
YFR051C	0	0	0.0472779369627507
YPL036W	0	0	0.0472103004291846
YNL329C	0	0	0.0471428571428571
YJL192C	0	0	0.0470756062767475
YBR110W	0	0	0.047008547008547
YDR034C	0	0	0.0469416785206259
YEL006W	0	0	0.046875
YER088C	0	0	0.0468085106382979
YGR192C	0	0	0.046742209631728
YBL008W	0	0	0.0466760961810467
YGR008C	0	0	0.0466101694915254
YGR218W	0	0	0.0465444287729196
YGR113W	0	0	0.0464788732394366
YNL119W	0	0	0.0464135021097046
YPL065W	0	0	0.0463483146067416
YDR351W	0	0	0.0462833099579243
YKL005C	0	0	0.046218487394958
YBR176W	0	0	0.0461538461538462
YAL021C	0	0	0.0460893854748603
YJL204C	0	0	0.0460251046025105
YLR450W	0	0	0.0459610027855153
YMR280C	0	0	0.0458970792767733
YMR263W	0	0	0.0458333333333333
YOL006C	0	0	0.0457697642163662
YPR080W	0	0	0.0457063711911357
YOR239W	0	0	0.045643153526971
YDR245W	0	0	0.0455801104972376
YBR056W	0	1	0.0455801104972376
YAL023C	0	0	0.0455172413793103
YGL253W	0	0	0.0454545454545455
YMR292W	0	0	0.0453920220082531
YMR149W	0	0	0.0453296703296703
YJL163C	0	1	0.0453296703296703
YJL047C	0	0	0.0452674897119342
YPL047W	0	0	0.0452054794520548
YER070W	0	0	0.0451436388508892
YPL179W	0	0	0.0450819672131148
YPL066W	0	1	0.0450819672131148
YGL003C	0	0	0.0450204638472033
YIL002C	0	0	0.0449591280653951
YLR389C	0	0	0.0448979591836735
YKL178C	0	0	0.0448369565217391
YIL020C	0	0	0.0447761194029851
YER167W	0	0	0.0447154471544715
YKR077W	0	1	0.0447154471544715
YDL003W	0	0	0.0446549391069012
YCL061C	0	0	0.0445945945945946
YBL079W	0	0	0.0445344129554656
YHR031C	0	0	0.0444743935309973
YPL087W	0	0	0.044414535666218
YNR035C	0	0	0.0443548387096774
YML117W	0	0	0.0442953020134228
YPL177C	0	0	0.0442359249329759
YPR149W	0	0	0.0441767068273092
YLR272C	0	0	0.0441176470588235
YNR044W	0	0	0.0440587449933244
YHL030W	0	0	0.044
YBR071W	0	1	0.044
YNL250W	0	0	0.0439414114513981
YBR080C	0	0	0.0438829787234043
YBR228W	0	0	0.0438247011952191
YDL135C	0	0	0.0437665782493369
YNL257C	0	0	0.0437086092715232
YIL062C	0	0	0.0436507936507936
YDR074W	0	0	0.0435931307793923
YCR077C	0	0	0.0435356200527705
YNR034W	0	0	0.0434782608695652
YDR030C	0	0	0.043421052631579
YPL119C	0	0	0.0433639947437582
YOR347C	0	0	0.0433070866141732
YMR129W	0	0	0.0432503276539974
YNL106C	0	0	0.0431937172774869
YBR237W	0	0	0.0431372549019608
YLL048C	0	0	0.0430809399477807
YCL051W	0	0	0.0430247718383312
YGR132C	0	0	0.04296875
YBR036C	0	0	0.0429128738621586
YLR115W	0	0	0.0428571428571429
YOR084W	0	0	0.0428015564202335
YHR132C	0	0	0.0427461139896373
YBL023C	0	0	0.0426908150064683
YLR190W	0	0	0.0426356589147287
YOR207C	0	0	0.0425806451612903
YLR098C	0	0	0.0425257731958763
YNL307C	0	0	0.0424710424710425
YOR329C	0	0	0.0424164524421594
YGR231C	0	0	0.0423620025673941
YLR071C	0	0	0.0423076923076923
YIL006W	0	0	0.0422535211267606
YCR051W	0	1	0.0422535211267606
YNL197C	0	0	0.0421994884910486
YHR103W	0	0	0.0421455938697318
YBR135W	0	0	0.0420918367346939
YKR082W	0	0	0.0420382165605096
YLR096W	0	0	0.0419847328244275
YBR202W	0	0	0.0419313850063532
YDR200C	0	0	0.0418781725888325
YML065W	0	0	0.0418250950570342
YNL126W	0	0	0.0417721518987342
YOL004W	0	0	0.0417193426042984
YLR219W	0	0	0.0416666666666667
YOR043W	0	0	0.0416141235813367
YIR037W	0	0	0.0415617128463476
YBR161W	0	0	0.0415094339622641
YPL141C	0	1	0.0415094339622641
YLR189C	0	0	0.0414572864321608
YGL023C	0	0	0.041405269761606
YJL093C	0	0	0.0413533834586466
YBL046W	0	0	0.0413016270337922
YPL127C	0	0	0.04125
YMR219W	0	0	0.0411985018726592
YMR296C	0	0	0.0411471321695761
YBR236C	0	0	0.0410958904109589
YDR501W	0	0	0.041044776119403
YMR094W	0	0	0.0409937888198758
YPL058C	0	0	0.0409429280397022
YGR172C	0	0	0.0408921933085502
YDR356W	0	0	0.0408415841584158
YLR102C	0	0	0.0407911001236094
YOR336W	0	0	0.0407407407407407
YDR124W	0	1	0.0407407407407407
YDR146C	0	0	0.0406905055487053
YDR006C	0	0	0.0406403940886699
YBR215W	0	0	0.040590405904059
YDL093W	0	0	0.0405405405405405
YBL103C	0	0	0.0404907975460123
YNL238W	0	0	0.0404411764705882
YOR256C	0	0	0.0403916768665851
YPR190C	0	0	0.0403422982885086
YOR327C	0	0	0.0402930402930403
YFL018C	0	0	0.0402439024390244
YGR170W	0	0	0.0401948842874543
YNL262W	0	0	0.0401459854014599
YLR209C	0	0	0.040097205346294
YBR088C	0	0	0.0400485436893204
YPL067C	0	1	0.0400485436893204
YDL108W	0	0	0.04
YJR119C	0	0	0.0399515738498789
YBR168W	0	0	0.0399032648125756
YLR228C	0	0	0.0398550724637681
YOL034W	0	0	0.0398069963811821
YGR143W	0	0	0.0397590361445783
YOR185C	0	0	0.0397111913357401
YJL076W	0	0	0.0396634615384615
YPR160W	0	0	0.0396158463385354
YGR108W	0	0	0.039568345323741
YIL046W	0	0	0.0395209580838323
YNR056C	0	0	0.0394736842105263
YCR032W	0	0	0.039426523297491
YCL040W	0	0	0.0393794749403341
YBR231C	0	0	0.0393325387365912
YPL140C	0	0	0.0392857142857143
YBL022C	0	0	0.0392390011890606
YGL021W	0	0	0.0391923990498812
YML034W	0	0	0.0391459074733096
YDL155W	0	0	0.0390995260663507
YBR082C	0	0	0.0390532544378698
YDR409W	0	0	0.0390070921985816
YKL127W	0	0	0.038961038961039
YGR080W	0	0	0.0389150943396226
YBR164C	0	0	0.03886925795053
YPR178W	0	0	0.0388235294117647
YPR164W	0	0	0.0387779083431257
YGL093W	0	0	0.0387323943661972
YLR039C	0	0	0.0386869871043376
YER095W	0	0	0.0386416861826698
YPR049C	0	0	0.0385964912280702
YLR207W	0	0	0.0385514018691589
YDR052C	0	0	0.0385064177362894
YMR250W	0	0	0.0384615384615385
YJL084C	0	1	0.0384615384615385
YOR349W	0	0	0.0384167636786962
YCR084C	0	0	0.0383720930232558
YLR335W	0	0	0.0383275261324042
YGL195W	0	0	0.0382830626450116
YJL168C	0	0	0.0382387022016222
YLR109W	0	0	0.0381944444444444
YNL088W	0	0	0.038150289017341
YDR159W	0	0	0.0381062355658199
YBL014C	0	0	0.0380622837370242
YDR218C	0	0	0.0380184331797235
YNL311C	0	0	0.0379746835443038
YPL208W	0	0	0.0379310344827586
YLR110C	0	0	0.0378874856486797
YNR058W	0	0	0.0378440366972477
YBR179C	0	0	0.0378006872852234
YML061C	0	0	0.0377574370709382
YBR289W	0	0	0.0377142857142857
YBR212W	0	0	0.0376712328767123
YJR103W	0	0	0.0376282782212087
YOR028C	0	0	0.0375854214123007
YHR166C	0	0	0.037542662116041
YDR325W	0	0	0.0375
YJR031C	0	0	0.0374574347332577
YBR017C	0	0	0.0374149659863946
YNL090W	0	0	0.0373725934314836
YBL004W	0	0	0.0373303167420814
YPR070W	0	0	0.0372881355932203
YDR225W	0	0	0.0372460496613995
YML060W	0	0	0.0372040586245772
YML127W	0	0	0.0371621621621622
YOR002W	0	0	0.0371203599550056
YBR142W	0	0	0.0370786516853933
YOR264W	0	1	0.0370786516853933
YBR238C	0	0	0.037037037037037
YGR134W	0	0	0.0369955156950673
YCR028C	0	0	0.0369540873460246
YFL007W	0	0	0.0369127516778524
YLR182W	0	0	0.0368715083798883
YBL020W	0	0	0.0368303571428571
YFR014C	0	0	0.0367892976588629
YNL046W	0	0	0.0367483296213808
YFL031W	0	0	0.0367074527252503
YPR175W	0	0	0.0366666666666667
YBR008C	0	0	0.0366259711431743
YBR006W	0	0	0.0365853658536585
YBR216C	0	0	0.0365448504983389
YJR075W	0	0	0.0365044247787611
YJL106W	0	0	0.0364640883977901
YJL094C	0	0	0.0364238410596026
YMR212C	0	0	0.0363836824696803
YPL175W	0	0	0.0363436123348018
YBL019W	0	0	0.0363036303630363
YER019W	0	0	0.0362637362637363
YPL124W	0	0	0.0362239297475302
YHR172W	0	0	0.0361842105263158
YJL172W	0	0	0.036144578313253
YBL080C	0	0	0.0361050328227571
YGL115W	0	0	0.0360655737704918
YDR081C	0	0	0.0360262008733624
YDL188C	0	0	0.0359869138495093
YEL013W	0	0	0.0359477124183007
YOR328W	0	0	0.0359085963003264
YBL082C	0	0	0.0358695652173913
YGR087C	0	0	0.0358306188925081
YLR085C	0	0	0.0357917570498915
YMR205C	0	0	0.0357529794149512
YPL158C	0	1	0.0357529794149512
YBR272C	0	0	0.0357142857142857
YJL074C	0	0	0.0356756756756757
YLR234W	0	0	0.0356371490280778
YNL135C	0	0	0.0355987055016181
YBR274W	0	0	0.0355603448275862
YGR111W	0	0	0.0355220667384284
YBR073W	0	0	0.0354838709677419
YJL127C	0	0	0.0354457572502685
YDR207C	0	0	0.0354077253218884
YBR126C	0	0	0.0353697749196141
YBR086C	0	0	0.0353319057815846
YBL106C	0	0	0.0352941176470588
YBR270C	0	1	0.0352941176470588
YBR063C	0	1	0.0352941176470588
YFL005W	0	0	0.0352564102564103
YBR259W	0	1	0.0352564102564103
YBL058W	0	0	0.0352187833511206
YJL186W	0	0	0.035181236673774
YER176W	0	0	0.0351437699680511
YJR126C	0	0	0.0351063829787234
YOR377W	0	0	0.0350690754516472
YBL006C	0	0	0.035031847133758
YLR019W	0	0	0.0349946977730647
YNR017W	0	0	0.0349576271186441
YMR204C	0	0	0.0349206349206349
YLR309C	0	0	0.0348837209302326
YOR180C	0	0	0.0348468848996832
YPL255W	0	0	0.0348101265822785
YJL039C	0	0	0.0347734457323498
YIL005W	0	0	0.0347368421052632
YPR161C	0	0	0.0347003154574132
YBL050W	0	0	0.0346638655462185
YIL026C	0	0	0.0346274921301154
YLR055C	0	0	0.0345911949685535
YIL053W	0	0	0.0345549738219895
YBR052C	0	1	0.0345549738219895
YOR334W	0	0	0.0345188284518828
YGL141W	0	0	0.0344827586206897
YBR299W	0	0	0.034446764091858
YER054C	0	0	0.0344108446298227
YPR184W	0	0	0.034375
YIL146C	0	0	0.0343392299687825
YAR042W	0	0	0.0343035343035343
YBL057C	0	0	0.0342679127725857
YBR211C	0	0	0.0342323651452282
YDL112W	0	0	0.0341968911917098
YIL135C	0	0	0.0341614906832298
YKL112W	0	0	0.0341261633919338
YMR027W	0	1	0.0341261633919338
YDL005C	0	0	0.0340909090909091
YOL021C	0	0	0.0340557275541796
YKL179C	0	0	0.034020618556701
YKR020W	0	0	0.0339855818743563
YCL008C	0	0	0.0339506172839506
YBR057C	0	0	0.0339157245632066
YMR317W	0	1	0.0339157245632066
YNL093W	0	0	0.0338809034907598
YLL004W	0	0	0.0338461538461538
YBR042C	0	0	0.0338114754098361
YJL092W	0	0	0.0337768679631525
YBL011W	0	0	0.0337423312883436
YPL007C	0	0	0.0337078651685393
YIL112W	0	0	0.0336734693877551
YMR237W	0	0	0.0336391437308868
YER154W	0	0	0.0336048879837067
YPL145C	0	0	0.0335707019328586
YGL071W	0	0	0.0335365853658537
YOR216C	0	0	0.033502538071066
YGL092W	0	0	0.0334685598377282
YJR118C	0	0	0.033434650455927
YDL019C	0	0	0.0334008097165992
YJL110C	0	0	0.0333670374115268
YGL155W	0	0	0.0333333333333333
YMR200W	0	0	0.0332996972754793
YDR103W	0	0	0.0332661290322581
YLR429W	0	0	0.0332326283987915
YBR210W	0	0	0.0331991951710262
YBR029C	0	0	0.0331658291457286
YHR034C	0	0	0.0331325301204819
YIL008W	0	0	0.033099297893681
YLR114C	0	0	0.0330661322645291
YGR135W	0	0	0.033033033033033
YOL108C	0	0	0.033
YCR094W	0	0	0.032967032967033
YJR019C	0	0	0.0329341317365269
YGR203W	0	1	0.0329341317365269
YBR183W	0	0	0.032901296111665
YPR052C	0	0	0.0328685258964143
YLR045C	0	0	0.0328358208955224
YHR153C	0	0	0.0328031809145129
YBR243C	0	0	0.0327706057596822
YMR224C	0	0	0.0327380952380952
YDR436W	0	0	0.0327056491575818
YBR016W	0	0	0.0326732673267327
YDL191W	0	0	0.0326409495548961
YMR165C	0	0	0.0326086956521739
YGR166W	0	0	0.0325765054294176
YBR151W	0	1	0.0325765054294176
YBR205W	0	0	0.0325443786982249
YBR053C	0	1	0.0325443786982249
YNL014W	0	0	0.032512315270936
YBR096W	0	1	0.032512315270936
YPL110C	0	0	0.0324803149606299
YEL062W	0	0	0.0324483775811209
YFR044C	0	0	0.0324165029469548
YLR398C	0	0	0.0323846908734053
YKR028W	0	0	0.0323529411764706
YBR004C	0	0	0.0323212536728697
YOR380W	0	0	0.0322896281800391
YNL330C	0	0	0.032258064516129
YBR217W	0	0	0.0322265625
YGR009C	0	0	0.0321951219512195
YGR254W	0	0	0.0321637426900585
YLR439W	0	0	0.0321324245374878
YBR275C	0	0	0.0321011673151751
YAL058W	0	0	0.032069970845481
YKL020C	0	0	0.0320388349514563
YNL087W	0	1	0.0320388349514563
YLL035W	0	0	0.032007759456838
YBR166C	0	0	0.0319767441860465
YOR290C	0	0	0.031945788964182
YER003C	0	0	0.0319148936170213
YNL053W	0	0	0.0318840579710145
YIR023W	0	0	0.0318532818532819
YGR070W	0	0	0.0318225650916104
YIL150C	0	0	0.0317919075144509
YBR255W	0	1	0.0317919075144509
YGR061C	0	0	0.0317613089509143
YBR221C	0	0	0.0317307692307692
YGR296W	0	0	0.031700288184438
YNL309W	0	0	0.0316698656429942
YGL075C	0	0	0.0316395014381592
YDL224C	0	0	0.0316091954022989
YGL025C	0	0	0.0315789473684211
YDL161W	0	0	0.0315487571701721
YMR215W	0	1	0.0315487571701721
YOR381W	0	0	0.0315186246418338
YBL097W	0	0	0.0314885496183206
YNL039W	0	0	0.0314585319351764
YPR111W	0	0	0.0314285714285714
YNL199C	0	0	0.0313986679352997
YLL001W	0	0	0.0313688212927757
YGL174W	0	0	0.0313390313390313
YKL171W	0	0	0.0313092979127135
YBR034C	0	0	0.0312796208530806
YPR104C	0	0	0.03125
YBL025W	0	0	0.0312204351939451
YGL008C	0	0	0.0311909262759924
YBL024W	0	0	0.0311614730878187
YMR231W	0	0	0.0311320754716981
YDR452W	0	0	0.0311027332704995
YBL102W	0	0	0.0310734463276836
YBR024W	0	0	0.0310442144873001
YER012W	0	0	0.031015037593985
YLR383W	0	0	0.0309859154929577
YOR299W	0	0	0.0309568480300188
YKL176C	0	0	0.0309278350515464
YBR279W	0	0	0.0308988764044944
YPL217C	0	0	0.0308699719363891
YDR463W	0	0	0.0308411214953271
YBR252W	0	0	0.030812324929972
YBL067C	0	1	0.030812324929972
YHL025W	0	0	0.0307835820895522
YBR112C	0	0	0.0307548928238583
YEL022W	0	0	0.0307262569832402
YDL017W	0	0	0.0306976744186047
YKL173W	0	0	0.0306691449814126
YBR131W	0	0	0.0306406685236769
YDL145C	0	0	0.0306122448979592
YDR182W	0	0	0.0305838739573679
YDR141C	0	0	0.0305555555555556
YIR003W	0	1	0.0305555555555556
YEL063C	0	0	0.030527289546716
YJL136C	0	0	0.0304990757855823
YBR103W	0	0	0.0304709141274238
YLR095C	0	0	0.0304428044280443
YBR111C	0	1	0.0304428044280443
YPL040C	0	0	0.0304147465437788
YBR227C	0	1	0.0304147465437788
YLR212C	0	0	0.0303867403314917
YDL077C	0	0	0.0303587856485741
YCR073C	0	0	0.0303308823529412
YLR138W	0	0	0.0303030303030303
YLR263W	0	0	0.0302752293577982
YMR247C	0	0	0.0302474793767186
YBR257W	0	0	0.0302197802197802
YBR020W	0	0	0.030192131747484
YHR104W	0	0	0.030164533820841
YBR129C	0	0	0.0301369863013699
YAL051W	0	0	0.0301094890510949
YBR192W	0	0	0.0300820419325433
YGL179C	0	0	0.0300546448087432
YER162C	0	0	0.0300272975432211
YBR121C	0	0	0.03
YBR264C	0	0	0.0299727520435967
YIL154C	0	0	0.02994555353902
YBR273C	0	0	0.0299184043517679
YPL206C	0	0	0.0298913043478261
YBR002C	0	0	0.0298642533936652
YJL174W	0	0	0.0298372513562387
YER022W	0	0	0.029810298102981
YMR138W	0	0	0.0297833935018051
YER144C	0	0	0.0297565374211001
YJR042W	0	0	0.0297297297297297
YPR168W	0	0	0.0297029702970297
YOR014W	0	0	0.0296762589928058
YDR497C	0	0	0.0296495956873315
YIL122W	0	0	0.0296229802513465
YNL007C	0	0	0.0295964125560538
YBR235W	0	1	0.0295964125560538
YML004C	0	0	0.0295698924731183
YBL089W	0	0	0.0295434198746643
YBR233W	0	1	0.0295434198746643
YNL142W	0	0	0.0295169946332737
YDR138W	0	0	0.0294906166219839
YGL244W	0	0	0.0294642857142857
YKL013C	0	0	0.0294380017841213
YGR252W	0	0	0.0294117647058824
YBR293W	0	0	0.0293855743544078
YKL108W	0	0	0.0293594306049822
YDR385W	0	0	0.0293333333333333
YML104C	0	0	0.0293072824156306
YLR314C	0	0	0.0292812777284827
YJR089W	0	0	0.0292553191489362
YDR353W	0	0	0.029229406554473
YML046W	0	0	0.0292035398230088
YLR418C	0	0	0.0291777188328912
YBR125C	0	1	0.0291777188328912
YLR262C	0	0	0.0291519434628975
YKL078W	0	0	0.029126213592233
YJL183W	0	0	0.0291005291005291
YKL193C	0	0	0.0290748898678414
YNL016W	0	0	0.0290492957746479
YLR248W	0	0	0.029023746701847
YBR159W	0	0	0.0289982425307557
YBR265W	0	0	0.028972783143108
YJL156C	0	0	0.0289473684210526
YDL209C	0	0	0.0289219982471516
YLR430W	0	0	0.0288966725043783
YBR298C	0	0	0.0288713910761155
YER123W	0	0	0.0288461538461538
YOR367W	0	0	0.02882096069869
YDR205W	0	0	0.0287958115183246
YFL037W	0	0	0.028770706190061
YKL043W	0	0	0.0287456445993031
YNL169C	0	0	0.0287206266318538
YOR298W	0	0	0.028695652173913
YML095C	0	0	0.0286707211120765
YOL117W	0	0	0.0286458333333333
YAL002W	0	0	0.028620988725065
YHR098C	0	0	0.0285961871750433
YBR049C	0	0	0.0285714285714286
YNR051C	0	0	0.0285467128027682
YFL036W	0	0	0.0285220397579948
YIL121W	0	0	0.0284974093264249
YGR188C	0	0	0.0284728213977567
YOR033C	0	0	0.028448275862069
YLR396C	0	0	0.0284237726098191
YBR025C	0	0	0.0283993115318417
YML124C	0	0	0.0283748925193465
YKL049C	0	0	0.0283505154639175
YGR052W	0	1	0.0283505154639175
YBR281C	0	0	0.0283261802575107
YJL062W	0	0	0.0283018867924528
YPR188C	0	0	0.0282776349614396
YDR423C	0	0	0.0282534246575342
YOR099W	0	0	0.028229255774166
YBR271W	0	0	0.0282051282051282
YBR139W	0	0	0.0281810418445773
YGR216C	0	0	0.0281569965870307
YPR185W	0	0	0.0281329923273657
YPL020C	0	0	0.0281090289608177
YKL151C	0	1	0.0281090289608177
YJL154C	0	0	0.0280851063829787
YDL018C	0	0	0.0280612244897959
YAL016W	0	0	0.0280373831775701
YDR047W	0	0	0.0280135823429542
YBR033W	0	1	0.0280135823429542
YIL042C	0	0	0.0279898218829517
YBR162W-A	0	0	0.0279661016949153
YLR231C	0	0	0.0279424216765453
YNL251C	0	0	0.0279187817258883
YJL167W	0	0	0.0278951817413356
YIL013C	0	0	0.0278716216216216
YKR039W	0	0	0.0278481012658228
YBR196C	0	0	0.0278246205733558
YIL085C	0	0	0.0278011794439764
YPR046W	0	0	0.0277777777777778
YGL241W	0	0	0.0277544154751892
YOR061W	0	0	0.0277310924369748
YBR061C	0	0	0.0277078085642317
YDR039C	0	0	0.0276845637583893
YFR040W	0	0	0.027661357921207
YBR258C	0	0	0.0276381909547739
YLR233C	0	0	0.0276150627615063
YJR112W	0	0	0.0275919732441472
YOR298C-A	0	0	0.0275689223057644
YGL058W	0	0	0.0275459098497496
YML100W	0	0	0.0275229357798165
YOR114W	0	1	0.0275229357798165
YOR129C	0	0	0.0275
YLR024C	0	0	0.0274771024146545
YPR030W	0	0	0.0274542429284526
YIR002C	0	0	0.027431421446384
YNL097C	0	0	0.0274086378737542
YHR164C	0	0	0.0273858921161826
YGL180W	0	0	0.027363184079602
YLR440C	0	0	0.0273405136702568
YKR057W	0	0	0.027317880794702
YCR059C	0	0	0.0272952853598015
YIL155C	0	0	0.0272727272727273
YHR026W	0	0	0.0272502064409579
YAL063C	0	0	0.0272277227722772
YGL124C	0	0	0.0272052761747733
YOL063C	0	0	0.0271828665568369
YER001W	0	0	0.0271604938271605
YER014W	0	0	0.0271381578947368
YNR013C	0	0	0.0271158586688578
YKL042W	0	0	0.0270935960591133
YKL190W	0	0	0.0270713699753897
YJR132W	0	0	0.0270491803278689
YJL209W	0	0	0.027027027027027
YNR026C	0	0	0.0270049099836334
YPR031W	0	0	0.026982829108749
YGL151W	0	0	0.0269607843137255
YKL140W	0	0	0.0269387755102041
YGL173C	0	0	0.0269168026101142
YOL003C	0	0	0.0268948655256724
YOR124C	0	0	0.0268729641693811
YDL045C	0	0	0.0268510984540277
YBL091C-A	0	1	0.0268510984540277
YFL009W	0	0	0.0268292682926829
YDL102W	0	0	0.0268074735987002
YIL147C	0	0	0.0267857142857143
YJR091C	0	0	0.0267639902676399
YDL220C	0	0	0.026742301458671
YKL104C	0	0	0.0267206477732794
YBL010C	0	1	0.0267206477732794
YNL074C	0	0	0.0266990291262136
YCR018C	0	0	0.026677445432498
YER062C	0	0	0.0266558966074313
YBL031W	0	1	0.0266558966074313
YDR368W	0	0	0.026634382566586
YOL066C	0	0	0.0266129032258065
YOR113W	0	0	0.0265914585012087
YDR334W	0	0	0.0265700483091787
YLR410W	0	0	0.0265486725663717
YLR306W	0	0	0.0265273311897106
YPL209C	0	0	0.0265060240963855
YDL048C	0	1	0.0265060240963855
YLL003W	0	0	0.0264847512038523
YKL198C	0	0	0.0264635124298316
YER183C	0	0	0.0264423076923077
YER007W	0	0	0.0264211369095276
YPR054W	0	0	0.0264
YPL041C	0	0	0.026378896882494
YBR219C	0	1	0.026378896882494
YCR067C	0	0	0.0263578274760383
YGL065C	0	0	0.0263367916999202
YKL004W	0	0	0.0263157894736842
YMR190C	0	0	0.0262948207171315
YIL018W	0	0	0.0262738853503185
YNL241C	0	0	0.0262529832935561
YPL283C	0	0	0.0262321144674086
YDR238C	0	0	0.0262112787926926
YLR300W	0	0	0.0261904761904762
YGL073W	0	0	0.0261697065820777
YMR089C	0	0	0.026148969889065
YMR274C	0	0	0.0261282660332542
YOR346W	0	0	0.0261075949367089
YHR101C	0	0	0.0260869565217391
YDR363W-A	0	0	0.0260663507109005
YOL104C	0	0	0.0260457774269929
YOL020W	0	0	0.0260252365930599
YNL261W	0	0	0.0260047281323877
YMR272C	0	0	0.0259842519685039
YMR144W	0	1	0.0259842519685039
YML099C	0	0	0.025963808025177
YKL088W	0	0	0.0259433962264151
YNL264C	0	0	0.025923016496465
YDL030W	0	0	0.0259026687598116
YHR194W	0	0	0.0258823529411765
YGL201C	0	0	0.0258806613946801
YBR030W	0	0	0.0258806613946801
YML132W	0	0	0.0258806613946801
YOR086C	0	1	0.0258806613946801
YOR313C	0	0	0.0258806613946801
YBR108W	0	1	0.0258806613946801
YBR263W	0	0	0.0258806613946801
YJR056C	0	1	0.0258806613946801
YBR172C	0	0	0.0258806613946801
YNR001C	0	0	0.0258806613946801
YOR172W	0	0	0.0258806613946801
YER151C	0	0	0.0258806613946801
YOR359W	0	0	0.0258806613946801
YJR053W	0	0	0.0258806613946801
YCR017C	0	0	0.0258806613946801
YFL024C	0	0	0.0258806613946801
YLR277C	0	0	0.0258806613946801
YPR156C	0	0	0.0258806613946801
YMR281W	0	0	0.0258806613946801
YPL076W	0	0	0.0258806613946801
YPL008W	0	0	0.0258806613946801
YBR194W	0	1	0.0258806613946801
YOR178C	0	0	0.0258806613946801
YMR054W	0	0	0.0258806613946801
YKL113C	0	0	0.0258806613946801
YHR200W	0	0	0.0258806613946801
YCR091W	0	0	0.0258806613946801
YNL288W	0	0	0.0258806613946801
YNL317W	0	0	0.0258806613946801
YGL027C	0	0	0.0258806613946801
YGL037C	0	0	0.0258806613946801
YBL075C	0	0	0.0258806613946801
YHR114W	0	0	0.0258806613946801
YPL215W	0	0	0.0258806613946801
YLR155C	0	0	0.0258806613946801
YHR077C	0	0	0.0258806613946801
YDL214C	0	0	0.0258806613946801
YLR178C	0	0	0.0258806613946801
YBR204C	0	1	0.0258806613946801
YEL056W	0	0	0.0258806613946801
YDR232W	0	0	0.0258806613946801
YNL041C	0	0	0.0258806613946801
YER103W	0	0	0.0258806613946801
YOL060C	0	0	0.0258806613946801
YDL170W	0	0	0.0258806613946801
YFR030W	0	0	0.0258806613946801
YPR021C	0	0	0.0258806613946801
YDR148C	0	0	0.0258806613946801
YMR080C	0	0	0.0258806613946801
YDR040C	0	0	0.0258806613946801
YDR392W	0	0	0.0258806613946801
YJL112W	0	0	0.0258806613946801
YNR023W	0	0	0.0258806613946801
YOR011W	0	0	0.0258806613946801
YMR127C	0	0	0.0258806613946801
YBR058C	0	0	0.0258806613946801
YDL149W	0	0	0.0258806613946801
YOR073W	0	0	0.0258806613946801
YKR031C	0	0	0.0258806613946801
YJL042W	0	0	0.0258806613946801
YKR093W	0	0	0.0258806613946801
YBR195C	1	0	0.0258806613946801
YOL130W	0	0	0.0258806613946801
YBR062C	0	1	0.0258806613946801
YGL229C	0	0	0.0258806613946801
YLL049W	0	1	0.0258806613946801
YHR188C	0	0	0.0258806613946801
YPR105C	0	0	0.0258806613946801
YNL221C	0	0	0.0258806613946801
YOR137C	0	0	0.0258806613946801
YNL294C	0	0	0.0258806613946801
YML091C	0	0	0.0258806613946801
YML072C	0	1	0.0258806613946801
YNL163C	0	0	0.0258806613946801
YPL057C	0	0	0.0258806613946801
YOR219C	0	0	0.0258806613946801
YNL258C	0	0	0.0258806613946801
YGL045W	0	0	0.0258806613946801
YKL197C	0	0	0.0258806613946801
YGL126W	0	0	0.0258806613946801
YOL095C	0	0	0.0258806613946801
YNR009W	0	0	0.0258806613946801
YDR012W	0	0	0.0258806613946801
YOR023C	0	0	0.0258806613946801
YDR254W	0	0	0.0258806613946801
YBR031W	0	0	0.0258806613946801
YLR320W	0	0	0.0258806613946801
YAR035W	0	0	0.0258806613946801
YIR010W	0	0	0.0258806613946801
YMR128W	0	0	0.0258806613946801
YBR089C-A	0	0	0.0258806613946801
YAR003W	0	0	0.0258806613946801
YDR490C	0	0	0.0258806613946801
YJR121W	0	0	0.0258806613946801
YNL188W	0	0	0.0258806613946801
YCL063W	0	0	0.0258806613946801
YOR110W	0	0	0.0258806613946801
YER164W	0	0	0.0258806613946801
YDL074C	0	0	0.0258806613946801
YJL173C	0	0	0.0258806613946801
YOR065W	0	0	0.0258806613946801
YER059W	0	0	0.0258806613946801
YPL096C-A	1	0	0.0258806613946801
YKL194C	0	0	0.0258806613946801
YPL241C	0	0	0.0258806613946801
YBR254C	0	0	0.0258806613946801
YNL027W	0	0	0.0258806613946801
YMR303C	0	0	0.0258806613946801
YNL204C	0	0	0.0258806613946801
YPL049C	0	0	0.0258806613946801
YBR207W	0	0	0.0258806613946801
YIL084C	0	0	0.0258806613946801
YHR178W	0	0	0.0258806613946801
YIL036W	0	0	0.0258806613946801
YLR006C	0	0	0.0258806613946801
YAL010C	0	0	0.0258806613946801
YGL015C	0	1	0.0258806613946801
YMR297W	0	0	0.0258806613946801
YLR134W	0	0	0.0258806613946801
YGR178C	0	0	0.0258806613946801
YEL018W	0	0	0.0258806613946801
YMR288W	0	0	0.0258806613946801
YBL099W	0	0	0.0258806613946801
YLR127C	0	0	0.0258806613946801
YLL017W	1	0	0.0258806613946801
YJL058C	0	0	0.0258620689655172
YML058W	0	0	0.0258435032304379
YBR143C	0	0	0.0258249641319943
YIL156W	0	0	0.0258199581297976
YGL200C	0	0	0.0258199581297976
YIL050W	0	0	0.0258199581297976
YOL064C	0	0	0.0258199581297976
YGR099W	0	0	0.0258199581297976
YEL019C	0	0	0.0258199581297976
YOR035C	0	0	0.0258199581297976
YGR077C	0	0	0.0258199581297976
YLR380W	0	0	0.0258199581297976
YOL148C	0	0	0.0258199581297976
YHR028C	0	0	0.0258199581297976
YPL247C	0	1	0.0258199581297976
YDR007W	0	0	0.0258199581297976
YGR089W	0	0	0.0258199581297976
YBL056W	0	0	0.0258199581297976
YPR040W	0	0	0.0258199581297976
YDL122W	0	0	0.0258199581297976
YOL001W	0	0	0.0258199581297976
YGL162W	0	0	0.0258199581297976
YOR257W	0	0	0.0258199581297976
YDL140C	0	0	0.0258199581297976
YKL067W	0	0	0.0258199581297976
YHR204W	0	0	0.0258199581297976
YGL121C	0	0	0.0258199581297976
YDL238C	0	0	0.0258199581297976
YOR070C	0	0	0.0258199581297976
YKL184W	0	0	0.0258199581297976
YBR193C	0	0	0.0258199581297976
YLR176C	0	0	0.0258199581297976
YEL011W	0	0	0.0258199581297976
YDL059C	0	0	0.0258199581297976
YKL089W	0	0	0.0258199581297976
YDL231C	0	0	0.0258199581297976
YBL093C	0	0	0.0258199581297976
YOL090W	0	0	0.0258199581297976
YNL323W	0	0	0.0258199581297976
YBL041W	0	0	0.0258199581297976
YGL038C	0	0	0.0258199581297976
YDL185W	0	0	0.0258199581297976
YLL016W	1	0	0.0258199581297976
YEL053C	0	0	0.0258019525801953
YNL256W	0	0	0.0257839721254355
YHR075C	0	0	0.0257660167130919
YIL049W	0	0	0.0257480862908838
YML013W	0	0	0.0257301808066759
YEL066W	0	0	0.0257123002084781
YLR035C	0	0	0.0256944444444444
YBR106W	0	0	0.025676613462873
YMR145C	0	0	0.0256588072122053
YOR230W	0	0	0.0256410256410256
YGL097W	0	0	0.0256232686980609
YGL084C	0	0	0.0256055363321799
YOL065C	0	0	0.0255878284923928
YPR086W	0	0	0.0255701451278507
YJL100W	0	0	0.0255524861878453
YNL018C	0	1	0.0255524861878453
YBR188C	0	0	0.0255348516218081
YDL132W	0	0	0.0255172413793103
YMR311C	0	0	0.025499655410062
YKL025C	0	0	0.0254820936639118
YBL003C	0	0	0.0254645560908465
YJR043C	0	0	0.0254470426409904
YCR021C	0	0	0.0254295532646048
YPL219W	0	0	0.0254120879120879
YBL032W	0	0	0.0253946465339739
YNL274C	0	0	0.0253772290809328
YIR029W	0	0	0.0253598355037697
YPL091W	0	0	0.0253424657534247
YHR008C	0	0	0.0253251197809719
YNR032C-A	0	0	0.0253077975376197
YBL101C	0	0	0.0252904989747095
YLR288C	0	0	0.0252732240437158
YOR010C	0	0	0.0252559726962457
YOL109W	0	0	0.0252387448840382
YBR132C	0	0	0.0252215405589639
YHR041C	0	0	0.0252043596730245
YBR290W	0	0	0.0251872021783526
YGR130C	0	1	0.0251872021783526
YDR421W	0	0	0.0251700680272109
YOR103C	0	0	0.0251529571719918
YLR056W	0	0	0.0251358695652174
YLR361C	0	0	0.0251188051595384
YCL044C	0	0	0.0251017639077341
YKR086W	0	0	0.0250847457627119
YFR031C	0	0	0.0250677506775068
YMR261C	0	0	0.025050778605281
YBR253W	0	0	0.0250338294993234
YNL268W	0	0	0.0250169033130494
YLR139C	0	0	0.025
YOR153W	0	0	0.024983119513842
YBR119W	0	0	0.0249662618083671
YNL008C	0	0	0.0249494268374916
YER158C	0	1	0.0249494268374916
YBR261C	0	1	0.0249494268374916
YOL128C	0	0	0.0249326145552561
YHR027C	0	0	0.0249158249158249
YCL029C	0	0	0.0248990578734859
YGR240C	0	0	0.0248823133826496
YML029W	0	0	0.0248655913978495
YNL202W	0	0	0.0248488918737408
YBR084C-A	0	0	0.0248322147651007
YER105C	0	0	0.0248155600268276
YPL018W	0	0	0.024798927613941
YER005W	0	0	0.0247823174815807
YBL055C	0	0	0.0247657295850067
YDL124W	0	0	0.0247491638795987
YNL167C	0	0	0.0247326203208556
YKL215C	0	1	0.0247326203208556
YPR034W	0	0	0.0247160988643955
YHR110W	0	0	0.0246995994659546
YNL223W	0	0	0.0246831220813876
YKR037C	0	0	0.0246666666666667
YJR049C	0	0	0.0246502331778814
YGR010W	0	0	0.0246338215712383
YOR027W	0	0	0.0246174318030605
YLR237W	0	0	0.0246010638297872
YGL078C	0	0	0.0245847176079734
YJR152W	0	0	0.0245683930942895
YDR032C	0	1	0.0245683930942895
YOR144C	0	0	0.0245520902455209
YJR110W	0	0	0.0245358090185676
YLL007C	0	1	0.0245358090185676
YNL218W	0	0	0.024519549370444
YPR138C	0	0	0.0245033112582781
YFL023W	0	0	0.0244870946393117
YDL150W	0	0	0.0244708994708995
YNL242W	0	0	0.0244547257105089
YKL028W	0	0	0.0244385733157199
YIL101C	0	0	0.0244224422442244
YAL055W	0	0	0.0244063324538259
YDL103C	0	0	0.024390243902439
YLR422W	0	1	0.024390243902439
YDL222C	0	0	0.0243741765480896
YDR123C	0	0	0.0243581303489138
YER017C	0	0	0.0243421052631579
YCR026C	0	0	0.0243261012491782
YLR177W	0	1	0.0243261012491782
YMR104C	0	0	0.0243101182654402
YLR268W	0	0	0.0242941562705187
YFR008W	0	0	0.0242782152230971
YLR299W	0	0	0.0242622950819672
YNL107W	0	0	0.0242463958060288
YJL146W	0	0	0.0242305173542895
YAR033W	0	0	0.0242146596858639
YAL032C	0	0	0.0241988227599738
YBR107C	0	0	0.0241830065359477
YMR319C	0	0	0.0241672109732201
YJR003C	0	0	0.0241514360313316
YLR090W	0	0	0.0241356816699282
YJL003W	0	0	0.0241199478487614
YBR220C	0	1	0.0241199478487614
YBR246W	0	1	0.0241199478487614
YDL216C	0	0	0.0241042345276873
YDR459C	0	0	0.0240885416666667
YHL022C	0	0	0.0240728692257645
YPL212C	0	0	0.0240572171651495
YNL225C	0	0	0.0240415854450942
YGR271W	0	0	0.024025974025974
YGR032W	0	0	0.0240103828682674
YEL015W	0	0	0.0239948119325551
YNL003C	0	0	0.0239792611795204
YPR019W	0	0	0.0239637305699482
YOL116W	0	0	0.0239482200647249
YOR356W	0	0	0.0239327296248383
YJR032W	0	0	0.0239172592113769
YNR033W	0	0	0.0239018087855297
YJL098W	0	0	0.0238863783085862
YPR024W	0	0	0.0238709677419355
YPR129W	0	0	0.0238555770470664
YML071C	0	0	0.023840206185567
YOR138C	0	0	0.0238248551191243
YDL134C	0	0	0.0238095238095238
YIL010W	0	0	0.0237942122186495
YER169W	0	0	0.0237789203084833
YML014W	0	0	0.0237636480411047
YOR155C	0	0	0.0237483953786906
YDL189W	0	0	0.0237331622835151
YNL216W	0	0	0.0237179487179487
YEL030W	0	0	0.0237027546444587
YNR011C	0	0	0.0236875800256082
YDL064W	0	0	0.0236724248240563
YDR219C	0	0	0.0236572890025575
YPL125W	0	0	0.0236421725239617
YKL014C	0	0	0.0236270753512133
YPL139C	0	0	0.0236119974473516
YDR050C	0	0	0.0235969387755102
YJL176C	0	0	0.0235818992989165
YPL070W	0	0	0.0235668789808917
YBR122C	0	0	0.0235518777848504
YMR029C	0	0	0.0235368956743003
YHR174W	0	0	0.0235219326128417
YAL048C	0	0	0.0235069885641677
YHR074W	0	0	0.0234920634920635
YGR007W	0	0	0.0234771573604061
YAL011W	0	0	0.0234622701331642
YBL091C	0	0	0.023447401774398
YMR227C	0	0	0.0234325522482584
YBR187W	0	1	0.0234325522482584
YKL034W	0	0	0.0234177215189873
YLR457C	0	0	0.0234029095509171
YPL254W	0	0	0.0233881163084703
YMR154C	0	0	0.0233733417561592
YGR037C	0	0	0.0233585858585859
YOR291W	0	1	0.0233585858585859
YJL159W	0	0	0.0233438485804416
YDR156W	0	0	0.0233291298865069
YDR303C	0	0	0.0233144297416509
YDR216W	0	0	0.0232997481108312
YLR088W	0	0	0.0232850849590938
YGL178W	0	0	0.0232704402515723
YKL134C	0	0	0.0232558139534884
YMR070W	0	0	0.0232412060301508
YMR004W	0	0	0.0232266164469554
YHR195W	0	0	0.0232120451693852
YHR040W	0	0	0.0231974921630094
YPR066W	0	0	0.0231829573934837
YIL009W	0	0	0.0231684408265498
YFR036W	0	0	0.023153942428035
YPL150W	0	1	0.023153942428035
YOR197W	0	0	0.0231394621638524
YBR050C	0	0	0.023125
YCL057W	0	0	0.0231105559025609
YBL015W	0	0	0.0230961298377029
YCR079W	0	0	0.0230817217716781
YGR047C	0	0	0.0230673316708229
YOL089C	0	0	0.0230529595015576
YMR099C	0	0	0.0230386052303861
YBR087W	0	0	0.0230242688238955
YIL056W	0	0	0.0230099502487562
YLR417W	0	0	0.0229956494717216
YJR028W	0	0	0.0229813664596273
YLR265C	0	0	0.0229671011793917
YGR281W	0	0	0.0229528535980149
YEL036C	0	0	0.022938623682579
YMR048W	0	0	0.0229244114002478
YNL240C	0	0	0.0229102167182663
YIL144W	0	0	0.0228960396039604
YPL015C	0	0	0.0228818800247372
YDR314C	0	0	0.0228677379480841
YML006C	0	0	0.0228536133415689
YGL130W	0	0	0.0228395061728395
YBR094W	0	1	0.0228395061728395
YDL031W	0	0	0.0228254164096237
YPR155C	0	0	0.0228113440197287
YNL222W	0	0	0.0227972889710413
YJL139C	0	0	0.0227832512315271
YER125W	0	0	0.0227692307692308
YDR142C	0	0	0.0227552275522755
YOR324C	0	0	0.0227412415488629
YHR043C	0	0	0.0227272727272727
YBR283C	0	0	0.0227133210558625
YBR154C	0	0	0.0226993865030675
YIL173W	0	0	0.0226854690374004
YNL158W	0	0	0.022671568627451
YGL207W	0	0	0.0226576852418861
YNL127W	0	0	0.0226438188494492
YOL133W	0	0	0.0226299694189602
YJL026W	0	0	0.0226161369193154
YDR027C	0	0	0.0226023213194869
YLR270W	0	0	0.0225885225885226
YGR209C	0	0	0.0225747406955461
YBR247C	0	0	0.0225609756097561
YGR180C	0	0	0.0225472273004266
YMR276W	0	0	0.0225334957369062
YBR019C	0	0	0.0225197808886184
YBR177C	0	0	0.0225060827250608
YLL008W	0	0	0.0224924012158055
YLR329W	0	0	0.0224787363304982
YJR120W	0	0	0.0224650880388585
YGR044C	0	0	0.0224514563106796
YKL146W	0	0	0.0224378411158278
YJL137C	0	0	0.0224242424242424
YLR014C	0	0	0.0224106602059358
YBL074C	0	0	0.0223970944309927
YDR189W	0	0	0.0223835450695705
YGL033W	0	0	0.0223700120918984
YPL176C	0	0	0.0223564954682779
YKL015W	0	0	0.0223429951690821
YOL009C	0	0	0.0223295111647556
YMR218C	0	0	0.0223160434258142
YBR084W	0	0	0.0223025919228451
YDL229W	0	0	0.022289156626506
YHR163W	0	0	0.0222757375075256
YGR278W	0	0	0.0222623345367028
YJL087C	0	0	0.0222489476849068
YMR100W	0	0	0.0222355769230769
YPL262W	0	0	0.0222222222222222
YFR006W	0	1	0.0222222222222222
YBR115C	0	0	0.0222088835534214
YBR170C	0	0	0.0221955608878224
YOR213C	0	0	0.0221822541966427
YOR304W	0	0	0.0221689634511684
YLR094C	0	0	0.0221556886227545
YOL151W	0	0	0.0221424296828247
YLR453C	0	0	0.0221291866028708
YGR063C	0	0	0.0221159593544531
YER027C	0	0	0.0221027479091995
YER031C	0	0	0.022089552238806
YNL259C	0	0	0.0220763723150358
YDR444W	0	1	0.0220763723150358
YKL060C	0	0	0.0220632081097197
YJL090C	0	0	0.0220500595947557
YGR046W	0	0	0.0220369267421084
YDR456W	0	0	0.0220238095238095
YDL106C	0	0	0.0220107079119572
YKL124W	0	0	0.0219976218787158
YKR104W	0	0	0.0219845513963161
YDR038C	0	0	0.0219714964370546
YMR306W	0	0	0.0219584569732938
YBL104C	0	1	0.0219584569732938
YAL034W-A	0	0	0.0219454329774614
YIL168W	0	0	0.021932424422051
YAL035W	0	0	0.0219194312796209
YER148W	0	0	0.0219064535227946
YNR015W	0	0	0.0218934911242604
YJR106W	0	0	0.0218805440567711
YDL138W	0	0	0.0218676122931442
YOL018C	0	0	0.0218546958062611
YGR214W	0	0	0.0218417945690673
YOR151C	0	0	0.0218289085545723
YIL130W	0	1	0.0218289085545723
YPL012W	0	0	0.0218160377358491
YOR165W	0	0	0.0218031820860342
YDR264C	0	0	0.0217903415783274
YOL100W	0	0	0.0217775161859918
YKL085W	0	0	0.0217647058823529
YDR021W	0	0	0.0217519106407995
YHR006W	0	0	0.0217391304347826
YOR132W	0	0	0.0217263652378156
YLL010C	0	0	0.0217136150234742
YDR243C	0	0	0.0217008797653959
YMR202W	0	0	0.0216881594372802
YIL073C	0	0	0.0216754540128881
YMR087W	0	0	0.0216627634660422
YNL194C	0	0	0.0216500877706261
YIL132C	0	0	0.0216374269005848
YLR028C	0	0	0.021624780829924
YMR213W	0	0	0.0216121495327103
YOR250C	0	0	0.0215995329830706
YMR287C	0	0	0.0215869311551925
YNL064C	0	0	0.0215743440233236
YLL026W	0	0	0.0215617715617716
YDR055W	0	0	0.0215492137449039
YMR183C	0	0	0.0215366705471478
YLR399C	0	0	0.0215241419429901
YGR161C	0	0	0.0215116279069767
YOL067C	0	0	0.021499128413713
YML057W	0	0	0.021486643437863
YDL236W	0	0	0.0214741729541497
YCR014C	0	0	0.021461716937355
YLR242C	0	0	0.0214492753623188
YDL065C	0	0	0.0214368482039397
YPR117W	0	1	0.0214368482039397
YER136W	0	0	0.0214244354371743
YER190W	0	0	0.021412037037037
YAL019W	0	0	0.0213996529786003
YNL049C	0	0	0.0213872832369942
YDR276C	0	0	0.0213749277874061
YDR311W	0	0	0.0213625866050808
YLR043C	0	0	0.0213502596653203
YPL005W	0	0	0.0213379469434833
YPR081C	0	0	0.0213256484149856
YPL210C	0	0	0.0213133640552995
YBR117C	0	0	0.0213010938399539
YBL001C	0	0	0.0212888377445339
YPL128C	0	0	0.0212765957446809
YOR308C	0	0	0.021264367816092
YAL060W	0	0	0.0212521539345204
YGL158W	0	0	0.021239954075775
YBR090C	0	1	0.021239954075775
YCR061W	0	0	0.02122776821572
YBL107C	0	1	0.02122776821572
YJL006C	0	0	0.0212155963302752
YBL029W	0	1	0.0212155963302752
YOR353C	0	0	0.0212034383954155
YBR043C	0	0	0.0211912943871707
YCL039W	0	0	0.0211791642816256
YGL238W	0	0	0.0211670480549199
YPR022C	0	1	0.0211670480549199
YDR441C	0	1	0.0211670480549199
YDR111C	0	1	0.0211670480549199
YMR318C	0	0	0.0211549456832476
YJL012C	0	0	0.0211428571428571
YGL094C	0	0	0.0211307824100514
YAL030W	0	0	0.0211187214611872
YKL096W	0	0	0.0211066742726754
YPL019C	0	0	0.0210946408209806
YJR030C	0	1	0.0210946408209806
YMR075W	0	0	0.0210826210826211
YKR038C	0	0	0.0210706150341686
YGL006W	0	0	0.0210586226522482
YIR022W	0	0	0.0210466439135381
YER026C	0	0	0.0210346787947698
YLR455W	0	0	0.0210227272727273
YPR180W	0	0	0.0210107893242476
YER079W	0	1	0.0210107893242476
YLR259C	0	0	0.0209988649262202
YKR001C	0	0	0.0209869540555871
YDL113C	0	0	0.0209750566893424
YIR015W	0	0	0.0209631728045326
YBR153W	0	0	0.0209513023782559
YKR099W	0	0	0.0209394453876627
YBR197C	0	1	0.0209394453876627
YDL160C	0	0	0.0209276018099547
YJR135C	0	0	0.0209157716223855
YOR109W	0	0	0.0209039548022599
YJL130C	0	0	0.0208921513269339
YIL137C	0	1	0.0208921513269339
YOR237W	0	0	0.0208803611738149
YHR001W	0	0	0.020868584320361
YJL060W	0	0	0.0208568207440812
YJR084W	0	0	0.0208450704225352
YIL128W	0	0	0.0208333333333333
YER041W	0	1	0.0208333333333333
YGL087C	0	0	0.0208216094541362
YNL121C	0	0	0.0208098987626547
YBL021C	0	0	0.0207982012366498
YMR270C	0	0	0.0207865168539326
YGR033C	0	0	0.0207748455923638
YJR143C	0	0	0.0207631874298541
YPR057W	0	0	0.0207515423443634
YIL045W	0	0	0.0207399103139013
YGL040C	0	0	0.0207282913165266
YDL049C	0	0	0.0207166853303471
YDR183W	0	0	0.0207050923335199
YDL157C	0	1	0.0207050923335199
YDR018C	0	0	0.0206935123042506
YMR268C	0	0	0.0206819452207937
YIR018W	0	0	0.0206703910614525
YCL004W	0	0	0.0206588498045784
YDR484W	0	0	0.0206473214285714
YLR274W	0	0	0.0206358059118795
YDR372C	0	0	0.0206243032329989
YDL126C	0	0	0.0206128133704735
YDR530C	0	0	0.0206013363028953
YDL109C	0	0	0.0205898720089037
YLR133W	0	0	0.0205784204671858
YIL048W	0	0	0.0205669816564758
YOR018W	0	0	0.0205555555555556
YHR182W	0	1	0.0205555555555556
YNL275W	0	0	0.0205441421432537
YOR107W	0	0	0.0205327413984462
YIL075C	0	0	0.0205213533000555
YDL142C	0	0	0.020509977827051
YPL232W	0	0	0.0204986149584488
YLR129W	0	0	0.0204872646733112
YBL068W	0	0	0.0204759269507471
YKR029C	0	0	0.0204646017699115
YOR192C	0	0	0.0204532891100055
YPL166W	0	0	0.0204419889502762
YJR004C	0	0	0.0204307012700166
YKL117W	0	0	0.0204194260485651
YMR133W	0	0	0.0204081632653061
YBL087C	0	0	0.0203969128996692
YBR268W	0	0	0.0203856749311295
YIL071C	0	0	0.020374449339207
YBR026C	0	0	0.0203632361034673
YDR393W	0	0	0.0203520352035204
YPL100W	0	0	0.0203408466190214
YHL034C	0	0	0.0203296703296703
YJR036C	0	0	0.0203185063152114
YBR128C	0	0	0.0203073545554336
YOR383C	0	0	0.02029621503017
YGL175C	0	0	0.0202850877192982
YKR014C	0	0	0.0202739726027397
YDR261C	0	0	0.02026286966046
YFR034C	0	0	0.0202517788724685
YCL017C	0	0	0.0202407002188184
YHR187W	0	0	0.0202296336796063
YBR267W	0	0	0.0202185792349727
YFL050C	0	0	0.020207536865101
YKR027W	0	0	0.0201965065502183
YDR343C	0	0	0.0201854882705947
YDR528W	0	0	0.0201744820065431
YAR002W	0	0	0.0201634877384196
YDR104C	0	0	0.0201525054466231
YLR044C	0	0	0.020141535111595
YLR120C	0	0	0.0201305767138194
YDL053C	0	1	0.0201305767138194
YGL150C	0	0	0.0201196302338227
YLR382C	0	0	0.0201086956521739
YNL148C	0	0	0.020097772949484
YIL109C	0	0	0.0200868621064061
YGR268C	0	0	0.0200759631036354
YHR116W	0	0	0.0200650759219089
YFR027W	0	0	0.0200542005420054
YLL041C	0	0	0.0200433369447454
YPL077C	0	1	0.0200433369447454
YER187W	0	1	0.0200433369447454
YBR280C	0	0	0.0200324851109908
YDR272W	0	0	0.020021645021645
YBL033C	0	0	0.0200108166576528
YDR363W	0	0	0.02
YDL190C	0	0	0.0199891950297137
YOR296W	0	1	0.0199891950297137
YKR072C	0	0	0.0199784017278618
YML028W	0	0	0.0199676200755532
YMR021C	0	0	0.0199568500539374
YHR039C	0	0	0.0199460916442049
YDL181W	0	0	0.0199353448275862
YJR055W	0	0	0.0199246095853527
YLR254C	0	0	0.0199138858988159
YOR054C	0	0	0.0199031737493276
YBR155W	0	0	0.0198924731182796
[truncated: 3,790 more rows]
