# Supplementary material for: Computationally Driven, Quantitative Experiments Discover Genes Required for Mitochondrial Biogenesis
Source: PLoS Genet. 2009 Mar 20;5(3):e1000407. doi: 10.1371/journal.pgen.1000407 (PMC2648979; doi:10.1371/journal.pgen.1000407)
Supplement: Dataset S2 — Top 100 novel ensemble predictions for additional yeast biological processes. A zip file containing 387 tab-delimited text files of the ensemble predictions for the indicated Gene Ontology Biological Process Term. (21.70 MB GZ) [file pgen.1000407.s013.gz › GO_0007531.txt]

ORF	AnnotatedToTerm?	Uncharacterized_04152007?	Precision
YML032C	1	0	1.0
YNL250W	0	0	0.666666666666667
YOL090W	1	0	0.666666666666667
YMR190C	0	0	0.5
YMR224C	0	0	0.433333333333333
YLR234W	0	0	0.433333333333333
YOR144C	0	0	0.433333333333333
YPL022W	1	0	0.433333333333333
YGL090W	0	0	0.433333333333333
YKL113C	0	0	0.433333333333333
YDL059C	0	0	0.433333333333333
YMR284W	0	0	0.433333333333333
YGL163C	1	0	0.433333333333333
YNL082W	0	0	0.433333333333333
YDR076W	1	0	0.433333333333333
YLR032W	0	0	0.433333333333333
YER095W	1	0	0.433333333333333
YAL029C	1	0	0.433333333333333
YDR004W	1	0	0.433333333333333
YER173W	0	0	0.433333333333333
YOR033C	0	0	0.433333333333333
YAR007C	0	0	0.433333333333333
YGL089C	0	0	0.433333333333333
YCL067C	1	0	0.433333333333333
YPL187W	0	0	0.433333333333333
YCR092C	1	0	0.433333333333333
YMR167W	1	0	0.433333333333333
YCR040W	1	0	0.433333333333333
YJL092W	0	0	0.433333333333333
YCL066W	1	0	0.433333333333333
YDR386W	0	0	0.419354838709677
YDR097C	0	0	0.40625
YDL101C	0	0	0.393939393939394
YLR040C	0	1	0.393939393939394
YKL178C	0	0	0.382352941176471
YEL063C	0	0	0.371428571428571
YJR004C	0	0	0.368421052631579
YNL273W	0	0	0.368421052631579
YCR039C	1	0	0.368421052631579
YCR066W	0	0	0.358974358974359
YCR096C	0	1	0.358974358974359
YCL055W	0	0	0.35
YNL233W	0	0	0.341463414634146
YDL102W	0	0	0.333333333333333
YDR217C	0	0	0.325581395348837
YDR113C	0	0	0.318181818181818
YPL167C	0	0	0.311111111111111
YER179W	0	0	0.304347826086957
YBR098W	0	0	0.297872340425532
YJL030W	0	0	0.291666666666667
YGL087C	0	0	0.285714285714286
YJL115W	0	0	0.28
YML061C	0	0	0.274509803921569
YPL153C	0	0	0.269230769230769
YPR018W	0	0	0.264150943396226
YOR368W	0	0	0.259259259259259
YJR043C	0	0	0.254545454545455
YPL024W	0	0	0.25
YML060W	0	0	0.245614035087719
YNL297C	0	0	0.241379310344828
YJL173C	0	0	0.23728813559322
YDL003W	0	0	0.233333333333333
YDR501W	0	0	0.229508196721311
YLR452C	0	0	0.225806451612903
YIL132C	0	0	0.222222222222222
YCL061C	0	0	0.21875
YBR088C	0	0	0.215384615384615
YHR005C	0	0	0.212121212121212
YML109W	0	0	0.208955223880597
YCL027W	0	0	0.205882352941176
YOL006C	0	0	0.202898550724638
YNR044W	0	0	0.202380952380952
YMR076C	0	0	0.202380952380952
YMR078C	0	0	0.202380952380952
YHL022C	0	0	0.202380952380952
YLR398C	0	0	0.202380952380952
YKL130C	1	0	0.202380952380952
YDL157C	0	1	0.202380952380952
YPL124W	0	0	0.202380952380952
YPL208W	0	0	0.202380952380952
YER016W	0	0	0.202380952380952
YDR369C	0	0	0.202380952380952
YHR191C	0	0	0.202380952380952
YLL022C	0	0	0.202380952380952
YBR130C	1	0	0.202380952380952
YJL074C	0	0	0.202380952380952
YML095C	1	0	0.202380952380952
YDL220C	0	0	0.2
YML028W	0	0	0.197674418604651
YPL255W	0	0	0.195402298850575
YGL086W	0	0	0.193548387096774
YGL058W	0	0	0.193548387096774
YOR151C	0	0	0.193548387096774
YDR285W	0	0	0.193548387096774
YDL018C	0	0	0.193548387096774
YBR073W	1	0	0.193548387096774
YMR144W	0	1	0.193548387096774
YDR150W	0	0	0.191489361702128
YLR329W	0	0	0.189473684210526
YPR120C	0	0	0.1875
YFL008W	0	0	0.185567010309278
YBR136W	0	0	0.183673469387755
YPL194W	0	0	0.181818181818182
YBR223C	0	0	0.18
YOR058C	0	0	0.178217821782178
YNL312W	0	0	0.176470588235294
YPR135W	0	0	0.174757281553398
YFR019W	0	0	0.173076923076923
YKR082W	0	0	0.171428571428571
YDR507C	0	0	0.169811320754717
YKL057C	0	0	0.168224299065421
YMR038C	0	0	0.166666666666667
YML058W	0	0	0.165137614678899
YNL298W	0	0	0.163636363636364
YLR313C	0	0	0.162162162162162
YER142C	0	0	0.160714285714286
YMR179W	0	0	0.15929203539823
YPL020C	0	0	0.157894736842105
YKL114C	0	0	0.156521739130435
YHR154W	0	0	0.155172413793103
YOR114W	0	1	0.155172413793103
YLR233C	0	0	0.153846153846154
YNL309W	0	0	0.152542372881356
YDL164C	0	0	0.151260504201681
YIL140W	0	0	0.15
YNL102W	0	0	0.148760330578512
YMR199W	0	0	0.147540983606557
YJR104C	0	0	0.146341463414634
YDR309C	0	0	0.145161290322581
YIL026C	0	0	0.144
YMR137C	0	0	0.142857142857143
YCR065W	0	0	0.141843971631206
YJL158C	0	0	0.141843971631206
YLR154C	0	0	0.141843971631206
YDR078C	0	0	0.141843971631206
YGL033W	0	0	0.141843971631206
YIL123W	0	0	0.141843971631206
YGR014W	0	0	0.141843971631206
YCR097W	1	0	0.141843971631206
YGL106W	0	0	0.141843971631206
YHR157W	0	0	0.141843971631206
YMR109W	0	0	0.141843971631206
YGL240W	0	0	0.141843971631206
YKR030W	0	0	0.141843971631206
YHR023W	0	0	0.141843971631206
YKL185W	1	0	0.141843971631206
YOL007C	0	1	0.141843971631206
YHR031C	0	0	0.140845070422535
YER070W	0	0	0.13986013986014
YHR014W	0	0	0.138888888888889
YPL163C	0	0	0.137931034482759
YNL139C	0	0	0.136986301369863
YIL126W	0	0	0.136054421768707
YLL002W	0	0	0.135135135135135
YAL027W	0	1	0.135135135135135
YBL007C	0	0	0.134228187919463
YNL088W	0	0	0.133333333333333
YPL209C	0	0	0.132450331125828
YLR318W	0	0	0.131578947368421
YPL164C	0	0	0.130718954248366
YOR326W	0	0	0.12987012987013
YDR254W	0	0	0.12962962962963
YOR351C	0	0	0.12962962962963
YGR152C	0	0	0.12962962962963
YOL017W	0	0	0.12962962962963
YDR207C	0	0	0.12962962962963
YHR142W	0	0	0.12962962962963
YLR263W	0	0	0.12962962962963
YPL008W	1	0	0.12962962962963
YBL019W	0	0	0.128834355828221
YMR201C	0	0	0.128048780487805
YMR305C	0	0	0.127777777777778
YAR008W	0	0	0.127777777777778
YJR135C	0	0	0.127777777777778
YJL187C	0	0	0.127777777777778
YMR186W	0	0	0.127777777777778
YOR247W	0	0	0.127777777777778
YEL061C	0	0	0.127777777777778
YGR188C	0	0	0.127777777777778
YPR175W	0	0	0.127777777777778
YCL024W	0	0	0.127777777777778
YNL091W	0	0	0.127777777777778
YLR383W	0	0	0.127777777777778
YHR149C	0	1	0.127777777777778
YOR026W	0	0	0.127777777777778
YML027W	0	0	0.127777777777778
YMR106C	1	0	0.127777777777778
YPL121C	1	0	0.127777777777778
YDL154W	0	0	0.12707182320442
YLR371W	0	0	0.126373626373626
YLR103C	0	0	0.12568306010929
YIR002C	0	0	0.125
YJR035W	0	0	0.124324324324324
YPR189W	0	0	0.123655913978495
YMR043W	0	0	0.122994652406417
YCL016C	0	0	0.122340425531915
YOL019W	0	1	0.122340425531915
YDR488C	0	0	0.121693121693122
YPL018W	0	0	0.121052631578947
YOR217W	0	0	0.120418848167539
YOR074C	0	0	0.119791666666667
YLR086W	0	0	0.119170984455959
YKL045W	0	0	0.118556701030928
YGL195W	0	0	0.117948717948718
YKL108W	0	0	0.11734693877551
YPR141C	0	0	0.116751269035533
YPL082C	0	0	0.116161616161616
YDR138W	0	0	0.115577889447236
YHR153C	0	0	0.115
YMR294W	0	0	0.114427860696517
YPL065W	0	0	0.113861386138614
YDR227W	0	0	0.113300492610837
YKL101W	0	0	0.112745098039216
YPL267W	0	0	0.11219512195122
YML112W	0	0	0.111650485436893
YBR102C	0	0	0.111111111111111
YLL036C	0	0	0.110576923076923
YDR170C	0	0	0.110047846889952
YOR290C	0	0	0.10952380952381
YNR067C	0	0	0.109004739336493
YMR048W	0	0	0.108490566037736
YLR376C	0	0	0.107981220657277
YBR070C	0	0	0.107476635514019
YHL006C	0	0	0.106976744186047
YGR109C	0	0	0.106481481481481
YPL155C	0	0	0.105990783410138
YIL149C	0	0	0.105504587155963
YBL105C	0	0	0.105022831050228
YNL261W	0	0	0.104545454545455
YBL088C	0	0	0.104072398190045
YML021C	0	0	0.103603603603604
YMR055C	0	0	0.103139013452915
YGR189C	0	0	0.102678571428571
YNL078W	0	0	0.102222222222222
YDR409W	0	0	0.101769911504425
YFL003C	0	0	0.101321585903084
YLR319C	0	0	0.100877192982456
YJR052W	0	0	0.100436681222707
YLR200W	0	0	0.1
YPL256C	0	0	0.0995670995670996
YLR183C	0	0	0.0991379310344828
YOL112W	0	0	0.0987124463519313
YDR216W	0	0	0.0982905982905983
YJL013C	0	0	0.0978723404255319
YPR119W	0	0	0.0974576271186441
YBR093C	0	0	0.0970464135021097
YLR342W	0	0	0.0966386554621849
YML102W	0	0	0.096234309623431
YGL150C	0	0	0.0958333333333333
YBR195C	0	0	0.0954356846473029
YDL028C	0	0	0.0950413223140496
YPL269W	0	0	0.0946502057613169
YDR106W	0	0	0.0942622950819672
YER106W	0	0	0.0938775510204082
YML007W	0	0	0.0934959349593496
YOR349W	0	0	0.0931174089068826
YKR077W	0	1	0.0931174089068826
YGR041W	0	0	0.092741935483871
YBR114W	0	0	0.0923694779116466
YER116C	0	0	0.092
YDR318W	0	0	0.0919117647058824
YAL034W-A	0	0	0.0919117647058824
YAL024C	0	0	0.0919117647058824
YAL001C	0	0	0.0919117647058824
YLR288C	0	0	0.0919117647058824
YMR001C	0	0	0.0919117647058824
YBR071W	0	1	0.0919117647058824
YER038C	0	0	0.0919117647058824
YKL014C	0	0	0.0919117647058824
YGL183C	0	0	0.0919117647058824
YPR010C	0	0	0.0919117647058824
YHR206W	0	0	0.0919117647058824
YEL037C	0	0	0.0919117647058824
YBR060C	0	0	0.0919117647058824
YOR035C	1	0	0.0919117647058824
YBL063W	0	0	0.0919117647058824
YMR166C	0	0	0.0919117647058824
YLR098C	0	0	0.0919117647058824
YAL053W	0	0	0.0919117647058824
YLR337C	0	0	0.0919117647058824
YER171W	0	0	0.0919117647058824
YHR027C	0	0	0.0919117647058824
YOR191W	1	0	0.0919117647058824
YMR275C	0	0	0.0915750915750916
YFR027W	0	0	0.0912408759124088
YMR198W	0	0	0.0909090909090909
YDR021W	0	0	0.0905797101449275
YMR309C	0	0	0.0902527075812274
YLR425W	0	0	0.0899280575539568
YEL003W	0	0	0.0896551724137931
YPR104C	0	0	0.0896551724137931
YOR195W	0	0	0.0896551724137931
YJR006W	0	0	0.0896551724137931
YJL047C	0	0	0.0896551724137931
YIL068C	0	0	0.0896551724137931
YNL278W	0	0	0.0896551724137931
YBR156C	0	0	0.0896551724137931
YER114C	0	0	0.0896551724137931
YDR166C	0	0	0.0896551724137931
YGR140W	0	0	0.0896551724137931
YOR264W	0	1	0.0896551724137931
YHR079C-A	1	0	0.0896551724137931
YER164W	0	0	0.0893470790378007
YML104C	0	0	0.089041095890411
YKR095W	0	0	0.0887372013651877
YPR046W	0	0	0.0884353741496599
YDR363W	0	0	0.088135593220339
YER110C	0	0	0.0878378378378378
YBL061C	0	0	0.0875420875420875
YPL127C	0	0	0.087248322147651
YPR125W	0	0	0.0869565217391304
YPR024W	0	0	0.0866666666666667
YOR178C	0	0	0.0863787375415282
YKL048C	0	0	0.0860927152317881
YDR014W	0	0	0.0858085808580858
YDL029W	0	0	0.0855263157894737
YOR346W	0	0	0.0852459016393443
YGR270W	0	0	0.0849673202614379
YGR098C	0	0	0.0846905537459283
YHR158C	0	0	0.0844155844155844
YGL093W	0	0	0.0841423948220065
YNL289W	0	0	0.0838709677419355
YHR107C	0	0	0.0836012861736334
YOR373W	0	0	0.0833333333333333
YDR334W	0	0	0.0830670926517572
YFL039C	0	0	0.0828025477707006
YIL143C	0	0	0.0825396825396825
YMR145C	0	0	0.0822784810126582
YBL034C	0	0	0.082018927444795
YDR359C	0	0	0.0817610062893082
YPR105C	0	0	0.0815047021943574
YKR054C	0	0	0.08125
YER008C	0	0	0.0809968847352025
YMR128W	0	0	0.0807453416149068
YER124C	0	0	0.0804953560371517
YOR269W	0	0	0.0802469135802469
YDL017W	0	0	0.08
YBR257W	0	0	0.0797546012269939
YKL129C	0	0	0.0795107033639144
YLL013C	0	0	0.0792682926829268
YLL021W	0	0	0.0790273556231003
YDL105W	0	0	0.0787878787878788
YPR055W	0	0	0.0785498489425982
YMR133W	0	0	0.0783132530120482
YDR279W	0	0	0.0780780780780781
YJL194W	0	0	0.0778443113772455
YJL020C	0	0	0.0776119402985075
YML088W	0	0	0.0773809523809524
YOL096C	0	0	0.0771513353115727
YDR118W	0	0	0.0769230769230769
YOL115W	0	0	0.0766961651917404
YBR274W	0	0	0.0764705882352941
YNL327W	0	0	0.0762463343108504
YLR035C	0	0	0.0760233918128655
YJL084C	0	1	0.0760233918128655
YJR147W	0	0	0.075801749271137
YDR180W	0	0	0.0755813953488372
YNL243W	0	0	0.0753623188405797
YIL159W	0	0	0.0751445086705202
YGR258C	0	0	0.0749279538904899
YMR059W	0	0	0.0747126436781609
YPL158C	0	1	0.0747126436781609
YER155C	0	0	0.0744985673352436
YGL175C	0	0	0.0742857142857143
YDL225W	0	0	0.0740740740740741
YOR319W	0	0	0.0738636363636364
YLR320W	0	0	0.0736543909348442
YGR238C	0	0	0.0734463276836158
YDR159W	0	0	0.0732394366197183
YOR025W	0	0	0.0730337078651685
YJR053W	0	0	0.0728291316526611
YGR078C	0	0	0.0726256983240224
YDR052C	0	0	0.0724233983286908
YML094W	0	0	0.0722222222222222
YIL144W	0	0	0.07202216066482
YGL203C	0	0	0.0718232044198895
YBR107C	0	0	0.0716253443526171
YNL262W	0	0	0.0714285714285714
YOL012C	0	0	0.0712328767123288
YNL153C	0	0	0.0710382513661202
YOR005C	0	0	0.0708446866485014
YOR014W	0	0	0.0706521739130435
YGR032W	0	0	0.0704607046070461
YJR094C	0	0	0.0702702702702703
YLR286C	0	0	0.0700808625336927
YOR304W	0	0	0.0698924731182796
YPR169W	0	0	0.0697050938337802
YDR310C	0	0	0.0695187165775401
YMR163C	0	0	0.0693333333333333
YHR056C	0	0	0.0691489361702128
YBR231C	0	0	0.0689655172413793
YBL074C	0	0	0.0687830687830688
YOR330C	0	0	0.0686015831134565
YKR013W	0	1	0.0686015831134565
YDR164C	0	0	0.068421052631579
YBR272C	0	0	0.068241469816273
YGR229C	0	0	0.0680628272251309
YJR090C	0	0	0.0678851174934726
YBR200W	0	0	0.0677083333333333
YLR166C	0	0	0.0675324675324675
YIL107C	0	0	0.0675
YLR309C	0	0	0.0675
YPL240C	0	0	0.0675
YMR156C	0	0	0.0675
YMR032W	0	0	0.0675
YPR106W	0	1	0.0675
YGL028C	0	0	0.0675
YMR067C	0	0	0.0675
YMR299C	0	0	0.0675
YPL031C	0	0	0.0675
YNL166C	0	0	0.0675
YDL020C	0	0	0.0675
YBR109C	0	0	0.0675
YJL078C	0	1	0.0675
YBL051C	0	0	0.0675
YBR160W	0	0	0.0675
YNL271C	1	0	0.0675
YBR123C	0	0	0.0673316708229426
YLR394W	0	0	0.0671641791044776
YFL034W	0	1	0.0671641791044776
YHR172W	0	0	0.0669975186104218
YKL025C	0	0	0.0668316831683168
YDL179W	0	0	0.0666666666666667
YBR215W	0	0	0.0665024630541872
YFR036W	0	0	0.0663390663390663
YCL029C	0	0	0.0661764705882353
YNL272C	0	0	0.0660146699266504
YOR048C	0	0	0.0658536585365854
YHR115C	0	0	0.0656934306569343
YKL164C	0	0	0.0655339805825243
YJL178C	0	0	0.0653753026634383
YAL026C	0	0	0.0652173913043478
YOR168W	0	0	0.0650602409638554
YJL048C	0	0	0.0649038461538462
YCL068C	0	1	0.0649038461538462
YOR124C	0	0	0.0647482014388489
YEL025C	0	1	0.0647482014388489
YHL024W	0	0	0.0645933014354067
YPR179C	0	0	0.0644391408114559
YGR184C	0	0	0.0642857142857143
YMR101C	0	0	0.0641330166270784
YMR178W	0	1	0.0641330166270784
YHR164C	0	0	0.0639810426540284
YDL240W	0	0	0.0638297872340425
YOL076W	0	0	0.0636792452830189
YKR090W	0	0	0.0635294117647059
YLR085C	0	0	0.0633802816901408
YOR320C	0	0	0.063231850117096
YHR134W	0	0	0.0630841121495327
YDR030C	0	0	0.0629370629370629
YDR295C	0	0	0.0627906976744186
YHR118C	0	0	0.0626450116009281
YGL127C	0	0	0.0625
YGR234W	0	0	0.0623556581986143
YHR120W	0	0	0.0622119815668203
YLL043W	0	0	0.0620689655172414
YBR005W	0	0	0.0619266055045872
YBR081C	0	0	0.0617848970251716
YBR281C	0	0	0.0616438356164384
YLR336C	0	0	0.061503416856492
YBR173C	0	0	0.0613636363636364
YLR135W	0	0	0.0612244897959184
YDL006W	0	0	0.0610859728506787
YNL300W	0	1	0.0610859728506787
YHR176W	0	0	0.0609480812641084
YDR273W	0	0	0.0608108108108108
YJR057W	0	0	0.0606741573033708
YJR021C	0	0	0.0605381165919283
YKL038W	0	0	0.0604026845637584
YGL094C	0	0	0.0602678571428571
YDL117W	0	0	0.0601336302895323
YNL269W	0	1	0.0601336302895323
YDR457W	0	0	0.06
YER104W	0	0	0.0598669623059867
YKR074W	0	1	0.0598669623059867
YLR429W	0	0	0.0597345132743363
YGR081C	0	0	0.0596026490066225
YOR219C	0	0	0.0594713656387665
YPR131C	0	0	0.0593406593406593
YLR315W	0	1	0.0593406593406593
YDL055C	0	0	0.0592105263157895
YDR224C	0	0	0.0590809628008753
YPL032C	0	0	0.0589519650655022
YLR190W	0	0	0.0588235294117647
YAL015C	0	0	0.058695652173913
YBL035C	0	0	0.0585683297180043
YNL222W	0	0	0.0584415584415584
YHR143W	0	0	0.0583153347732181
YOL004W	0	0	0.0581896551724138
YOR039W	0	0	0.0580645161290323
YOR040W	0	0	0.0579399141630901
YAL019W	0	0	0.0578158458244111
YNL293W	0	0	0.0576923076923077
YNL066W	0	0	0.0575692963752665
YMR219W	0	0	0.0574468085106383
YGL066W	0	0	0.0573248407643312
YLR373C	0	0	0.0572033898305085
YLR381W	0	0	0.0570824524312896
YNL248C	0	0	0.0569620253164557
YDR213W	0	0	0.0568421052631579
YGR218W	0	0	0.0567226890756303
YNL206C	0	0	0.0566037735849057
YKR096W	0	1	0.0566037735849057
YNL021W	0	0	0.0564853556485356
YIL009C-A	0	0	0.0563674321503132
YDR448W	0	0	0.05625
YOR296W	0	1	0.05625
YBL046W	0	0	0.0561330561330561
YER132C	0	0	0.0560165975103734
YAR019C	0	0	0.0559006211180124
YBR059C	0	0	0.0557851239669422
YNL236W	0	0	0.0556701030927835
YDR130C	0	0	0.0555555555555556
YDL042C	0	0	0.0554414784394251
YOL043C	0	0	0.055327868852459
YNL032W	0	0	0.0552147239263804
YGL249W	0	0	0.0551020408163265
YBR083W	0	0	0.054989816700611
YNL116W	0	0	0.0548780487804878
YAL032C	0	0	0.0547667342799189
YML124C	0	0	0.0546558704453441
YJR005W	0	0	0.0545454545454545
YML062C	0	0	0.0544354838709677
YCR086W	0	0	0.0543259557344064
YDR069C	0	0	0.0542168674698795
YGL173C	0	0	0.0541082164328657
YER111C	0	0	0.054
YPL085W	0	0	0.0538922155688623
YHR111W	0	0	0.0537848605577689
YOL068C	0	0	0.0536779324055666
YML093W	0	0	0.0535714285714286
YHR040W	0	0	0.0534653465346535
YLR131C	0	0	0.0533596837944664
YDR101C	0	0	0.0532544378698225
YHR065C	0	0	0.0531496062992126
YNL068C	0	0	0.0530451866404715
YHR129C	0	0	0.0529411764705882
YIR013C	0	0	0.0528375733855186
YOR207C	0	0	0.052734375
YLR127C	0	0	0.0526315789473684
YKL046C	0	0	0.0525291828793774
YDR356W	0	0	0.0524271844660194
YBR115C	0	0	0.0523255813953488
YBL037W	0	0	0.0522243713733075
YHR119W	0	0	0.0521235521235521
YML111W	0	0	0.0520231213872832
YDR499W	0	0	0.0519230769230769
YLR442C	0	0	0.0518234165067179
YJR152W	0	0	0.0517241379310345
YPL055C	0	0	0.0516252390057361
YNL126W	0	0	0.0515267175572519
YPR021C	0	0	0.0514285714285714
YLR382C	0	0	0.0513307984790875
YDL155W	0	0	0.0512333965844402
YML065W	0	0	0.0511363636363636
YGL025C	0	0	0.0510396975425331
YOR156C	0	0	0.0509433962264151
YMR016C	0	0	0.0508474576271186
YCR002C	0	0	0.0507518796992481
YJR109C	0	0	0.0507246376811594
YER162C	0	0	0.0507246376811594
YFR038W	0	1	0.0507246376811594
YPR112C	0	0	0.0507246376811594
YBL040C	0	0	0.0507246376811594
YIL116W	0	0	0.0507246376811594
YNL136W	0	0	0.0507246376811594
YNL085W	0	0	0.0507246376811594
YJR140C	0	0	0.0507246376811594
YBR245C	0	0	0.0507246376811594
YOL034W	0	0	0.0507246376811594
YPR023C	0	0	0.0507246376811594
YBR279W	0	0	0.0507246376811594
YNL059C	0	0	0.0507246376811594
YER086W	0	0	0.0507246376811594
YBR082C	0	0	0.0507246376811594
YDR219C	0	0	0.0507246376811594
YLR276C	0	0	0.0507246376811594
YOR332W	0	0	0.0507246376811594
YDR127W	0	0	0.0507246376811594
YIL131C	1	0	0.0507246376811594
YBL002W	0	0	0.0506329113924051
YEL019C	0	0	0.0505415162454874
YDL200C	0	0	0.0504504504504504
YGL151W	0	0	0.0503597122302158
YNL318C	0	0	0.0502692998204668
YBL025W	0	0	0.0501792114695341
YDR060W	0	0	0.0500894454382826
YPL072W	0	0	0.05
YBR260C	0	0	0.0499108734402852
YOR153W	0	0	0.0498220640569395
YLR147C	0	0	0.0497335701598579
YER007W	0	0	0.049645390070922
YJL090C	0	0	0.0495575221238938
YPL249C	0	0	0.049469964664311
YLR272C	0	0	0.0493827160493827
YBR188C	0	0	0.0492957746478873
YJL127C	0	0	0.0492091388400703
YNL307C	0	0	0.0491228070175439
YGR224W	0	0	0.0490367775831874
YNL119W	0	0	0.048951048951049
YKL134C	0	0	0.0488656195462478
YCR014C	0	0	0.0487804878048781
YHR178W	0	0	0.048695652173913
YGR047C	0	0	0.0486111111111111
YFR010W	0	0	0.048526863084922
YDR394W	0	0	0.0484429065743945
YDL209C	0	0	0.0483592400690846
YOR122C	0	0	0.0482758620689655
YDR407C	0	0	0.0481927710843374
YBL032W	0	0	0.0481099656357388
YMR231W	0	0	0.0480274442538593
YMR069W	0	0	0.0479452054794521
YLR247C	0	1	0.0479452054794521
YKL032C	0	0	0.0478632478632479
YHR160C	0	0	0.0477815699658703
YLR096W	0	0	0.0477001703577513
YOR386W	0	0	0.0476190476190476
YGL194C	0	0	0.0475382003395586
YOR110W	0	0	0.0474576271186441
YLR457C	0	0	0.0473773265651438
YHR200W	0	0	0.0472972972972973
YIL095W	0	0	0.0472175379426644
YPL125W	0	0	0.0471380471380471
YAR002W	0	0	0.0470588235294118
YPL204W	0	0	0.0469798657718121
YEL030W	0	0	0.0469011725293132
YMR207C	0	0	0.0468227424749164
YLL039C	0	0	0.0467445742904841
YFL036W	0	0	0.0466666666666667
YGL116W	0	0	0.0465890183028286
YGL168W	0	0	0.0465116279069767
YGL216W	0	0	0.0464344941956882
YFR037C	0	0	0.0463576158940397
YOR239W	0	0	0.0462809917355372
YJR110W	0	0	0.0462046204620462
YGL244W	0	0	0.0461285008237232
YLR013W	0	0	0.0460526315789474
YPL133C	0	0	0.0459770114942529
YBR140C	0	0	0.0459016393442623
YHR167W	0	0	0.0458265139116203
YGR274C	0	0	0.0457516339869281
YBR192W	0	0	0.0456769983686786
YFL002C	0	0	0.0456026058631922
YPL253C	0	0	0.0455284552845528
YBL004W	0	0	0.0454545454545455
YDL112W	0	0	0.0453808752025932
YBR158W	0	0	0.0453074433656958
YEL022W	0	0	0.0452342487883683
YDR194C	0	0	0.0451612903225806
YJL204C	0	0	0.0450885668276973
YNL046W	0	0	0.045016077170418
YFL051C	0	1	0.045016077170418
YGL049C	0	0	0.0449438202247191
YDL077C	0	0	0.0448717948717949
YKR037C	0	0	0.0448
YDR240C	0	0	0.0447284345047923
YKL079W	0	0	0.0446570972886762
YMR280C	0	0	0.0445859872611465
YNL064C	0	0	0.0445151033386327
YPR066W	0	0	0.0444444444444444
YFR009W	0	0	0.0443740095087163
YDL175C	0	0	0.0443037974683544
YMR287C	0	0	0.0442338072669826
YDL109C	0	0	0.0441640378548896
YLR106C	0	0	0.0440944881889764
YMR269W	0	0	0.0440251572327044
YGR241C	0	0	0.043956043956044
YDR440W	0	0	0.0438871473354232
YKR100C	0	0	0.0438184663536776
YPL012W	0	0	0.04375
YOL072W	0	0	0.0436817472698908
YER143W	0	0	0.043613707165109
YBR065C	0	0	0.043609022556391
YGR116W	0	0	0.043609022556391
YIL066C	0	0	0.043609022556391
YNL008C	0	0	0.043609022556391
YOR109W	0	0	0.043609022556391
YDR424C	0	0	0.043609022556391
YDR323C	0	0	0.043609022556391
YPL217C	0	0	0.043609022556391
YLL049W	0	1	0.043609022556391
YMR012W	0	0	0.043609022556391
YNL072W	0	0	0.043609022556391
YOR380W	0	0	0.043609022556391
YLR055C	0	0	0.043609022556391
YGL213C	0	0	0.043609022556391
YAL011W	0	0	0.043609022556391
YIL031W	0	0	0.043609022556391
YDR223W	0	0	0.043609022556391
YJL026W	0	0	0.043609022556391
YPR070W	0	0	0.043609022556391
YML120C	0	0	0.043609022556391
YKR001C	0	0	0.043609022556391
YOL021C	0	0	0.043609022556391
YDR092W	0	0	0.043609022556391
YDR496C	1	0	0.043609022556391
YML041C	0	0	0.0435435435435435
YKL092C	0	0	0.0434782608695652
YNL172W	0	0	0.0434131736526946
YAL009W	0	0	0.0433482810164425
YPL161C	0	0	0.0432835820895522
YCR091W	0	0	0.0432190760059613
YDR361C	0	0	0.0431547619047619
YDR146C	0	0	0.0430906389301634
YBR095C	0	0	0.043026706231454
YOL031C	0	0	0.042962962962963
YDR174W	0	0	0.0428994082840237
YKL171W	0	0	0.0428360413589365
YGR044C	0	0	0.0427728613569322
YGL003C	0	0	0.0427098674521355
YLR079W	0	0	0.0426470588235294
YGR225W	0	0	0.0425844346549192
YDR253C	0	0	0.0425219941348974
YLR210W	0	0	0.0424597364568082
YML064C	0	0	0.0423976608187134
YPR122W	0	0	0.0423357664233577
YOR363C	0	0	0.0422740524781341
YMR283C	0	0	0.0422125181950509
YBL097W	0	0	0.0421511627906977
YDR289C	0	0	0.0420899854862119
YBL023C	0	0	0.0420289855072464
YOR322C	0	0	0.0419681620839363
YHR085W	0	0	0.0419075144508671
YOL062C	0	0	0.0418470418470418
YOR073W	0	0	0.0417867435158501
YLR353W	0	0	0.041726618705036
YOR129C	0	0	0.0416666666666667
YJL197W	0	1	0.0416666666666667
YPL193W	0	0	0.0416068866571019
YDR485C	0	0	0.0415472779369628
YPL115C	0	0	0.0414878397711016
YOR287C	0	0	0.0414285714285714
YDL107W	0	0	0.0413694721825963
YKL104C	0	0	0.0413105413105413
YHR075C	0	0	0.0412517780938834
YKR102W	0	0	0.0411931818181818
YDR121W	0	0	0.0411347517730496
YKL173W	0	0	0.0410764872521246
YIL150C	0	0	0.041018387553041
YHR008C	0	0	0.0409604519774011
YPL005W	0	0	0.0409026798307475
YDR082W	0	0	0.0408450704225352
YBL084C	0	0	0.0407876230661041
YER176W	0	0	0.0407303370786517
YNR008W	0	0	0.0406732117812062
YLR321C	0	0	0.0406162464985994
YBR161W	0	0	0.0405594405594406
YBR199W	0	0	0.0405027932960894
YOR188W	0	0	0.0404463040446304
YPL221W	0	0	0.0403899721448468
YPR057W	0	0	0.0403337969401947
YPL259C	0	0	0.0402777777777778
YDR335W	0	0	0.0402219140083218
YDL013W	0	0	0.0401662049861496
YPR137W	0	0	0.0401106500691563
YJL085W	0	0	0.0400552486187845
YPL003W	0	0	0.04
YDL116W	0	0	0.0399449035812672
YMR277W	0	0	0.0398899587345254
YBR278W	0	0	0.0398351648351648
YBL085W	0	0	0.0397805212620027
YOL028C	0	0	0.0397260273972603
YJR127C	0	0	0.039671682626539
YPR143W	0	0	0.0396174863387978
YDL058W	0	0	0.0395634379263302
YBR289W	0	0	0.0395095367847411
YPL146C	0	0	0.0394557823129252
YJR032W	0	0	0.0394021739130435
YKL125W	0	0	0.039348710990502
YBL008W	0	0	0.0392953929539295
YDR093W	0	0	0.0392422192151556
YMR070W	0	0	0.0391891891891892
YDR326C	0	0	0.039136302294197
YKR048C	0	0	0.0390835579514825
YBL026W	0	0	0.0390309555854643
YHL030W	0	0	0.0389784946236559
YCR093W	0	0	0.0389261744966443
YLR115W	0	0	0.0388739946380697
YBR055C	0	0	0.0388219544846051
YDL030W	0	0	0.0387700534759358
YJR068W	0	0	0.0387182910547397
YAL021C	0	0	0.0386666666666667
YOR358W	0	0	0.0386151797603196
YGR288W	0	0	0.038563829787234
YOR237W	0	0	0.0385126162018592
YDL153C	0	0	0.0384615384615385
YIL008W	0	0	0.0384105960264901
YIL038C	0	0	0.0383597883597884
YMR014W	0	0	0.0383091149273448
YGL021W	0	0	0.0382585751978892
YKL074C	0	0	0.0382081686429512
YPL174C	0	0	0.0381578947368421
YOR140W	0	0	0.038107752956636
YBL047C	0	0	0.0380577427821522
YDR058C	0	0	0.0380078636959371
YDR348C	0	1	0.0380078636959371
YAL020C	0	0	0.0379581151832461
YOL069W	0	0	0.0379084967320261
YJR036C	0	0	0.0378590078328982
YDR057W	0	0	0.0378096479791395
YNL308C	0	0	0.0377604166666667
YPL119C	0	0	0.0377113133940182
YDR018C	0	0	0.0376623376623377
YJL168C	0	0	0.0376134889753567
YFR031C	0	0	0.0375647668393782
YDR437W	0	0	0.03751617076326
YJL095W	0	0	0.0374677002583979
YLR399C	0	0	0.0374193548387097
YDR195W	0	0	0.0373711340206186
YBR202W	0	0	0.0373230373230373
YLR051C	0	0	0.0372750642673522
YNR049C	0	0	0.0372272143774069
YPR124W	0	0	0.0371794871794872
YCR105W	0	0	0.0371318822023047
YLR403W	0	0	0.0370843989769821
YBR087W	0	0	0.037037037037037
YJR066W	0	0	0.0369897959183673
YGR063C	0	0	0.0369426751592357
YER098W	0	0	0.0368956743002544
YDL127W	0	0	0.036848792884371
YGL029W	0	0	0.0368020304568528
YDR206W	0	0	0.0367553865652725
YDL149W	0	0	0.0367088607594937
YLR229C	0	0	0.0366624525916561
YFL033C	0	0	0.0366161616161616
YGR056W	0	0	0.0365699873896595
YAR003W	0	0	0.0365239294710327
YDL108W	0	0	0.0364779874213836
YDR392W	0	0	0.0364321608040201
YPL015C	0	0	0.0363864491844417
YKL049C	0	0	0.0363408521303258
YPR165W	0	0	0.0362953692115144
YBR030W	0	0	0.03625
YHR081W	0	0	0.0362047440699126
YEL018W	0	0	0.0361596009975062
YPL006W	0	0	0.0361145703611457
YIR010W	0	0	0.0360696517412935
YOR017W	0	0	0.0360248447204969
YDL216C	0	0	0.0359801488833747
YCL014W	0	0	0.0359355638166047
YLR414C	0	1	0.0359355638166047
YDR129C	0	0	0.0358910891089109
YBR103W	0	0	0.0358467243510507
YMR127C	0	0	0.0358024691358025
YBR240C	0	0	0.0357583230579531
YEL055C	0	0	0.0357142857142857
YER172C	0	0	0.035670356703567
YOL033W	0	0	0.0356265356265356
YKL059C	0	0	0.0355828220858896
YAL002W	0	0	0.0355392156862745
YDL074C	0	0	0.0354957160342717
YCR081W	0	0	0.0354523227383863
YPL200W	0	0	0.0354090354090354
YGR156W	0	0	0.0353658536585366
YDR325W	0	0	0.0353227771010962
YOL093W	0	0	0.0352798053527981
YMR314W	0	0	0.0352369380315917
YLR187W	0	1	0.0352369380315917
YBL014C	0	0	0.0351941747572816
YLR039C	0	0	0.0351515151515151
YOL117W	0	0	0.0351089588377724
YPL066W	0	1	0.0351089588377724
YDR027C	0	0	0.0350665054413543
YPL258C	0	0	0.035024154589372
YBR023C	0	0	0.0349819059107358
YML049C	0	0	0.0349397590361446
YOR023C	0	0	0.0348977135980746
YBR271W	0	0	0.0348557692307692
YLL035W	0	0	0.0348139255702281
YMR094W	0	0	0.0347721822541966
YDR087C	0	0	0.0347305389221557
YDL170W	0	0	0.034688995215311
YGR251W	0	0	0.034647550776583
YBL042C	0	0	0.0346062052505967
YPR032W	0	0	0.034564958283671
YDR255C	0	0	0.0345238095238095
YHR084W	0	0	0.0344827586206897
YPL029W	0	0	0.0344418052256532
YHR066W	0	0	0.0344009489916963
YHR161C	0	0	0.0343601895734597
YOR075W	0	0	0.0343195266272189
YOR273C	0	0	0.0342789598108747
YDR110W	0	0	0.0342384887839433
YGL091C	0	0	0.0341981132075472
YKR056W	0	0	0.0341578327444052
YBL024W	0	0	0.0341176470588235
YKR024C	0	0	0.0340775558166862
YLR170C	0	0	0.034037558685446
YMR176W	0	0	0.0339976553341149
YGL144C	0	0	0.0339578454332553
YPL047W	0	0	0.0339181286549708
YMR129W	0	0	0.0338785046728972
YCR038C	0	0	0.0338389731621937
YER089C	0	0	0.0337995337995338
YJR060W	0	0	0.0337601862630966
YMR021C	0	0	0.0337209302325581
YFR016C	0	1	0.0337209302325581
YOR157C	0	0	0.0336817653890825
YGL078C	0	0	0.0336426914153132
YKL112W	0	0	0.033603707995365
YCR020C-A	0	0	0.0335648148148148
YML010W	0	0	0.0335260115606936
YKL082C	0	0	0.0334872979214781
YML080W	0	0	0.0334486735870819
YKL010C	0	0	0.0334101382488479
YOR069W	0	0	0.0333716915995397
YGR281W	0	0	0.0333333333333333
YKR079C	0	0	0.0332950631458094
YBR129C	0	0	0.033256880733945
YJL209W	0	0	0.0332187857961054
YER148W	0	0	0.0331807780320366
YDL238C	0	0	0.0331428571428571
YGR065C	0	0	0.0331050228310502
YAL035W	0	0	0.0330672748004561
YER014W	0	0	0.0330296127562642
YOR061W	0	0	0.0329920364050057
YDR155C	0	0	0.0329545454545455
YAL068C	0	0	0.0329171396140749
YBL080C	0	0	0.0328798185941043
YOL144W	0	0	0.0328425821064553
YGR002C	0	0	0.0328054298642534
YLL060C	0	0	0.0327683615819209
YPL075W	0	0	0.0327313769751693
YOL054W	0	0	0.0326944757609921
YGL133W	0	0	0.0326576576576577
YJL006C	0	0	0.0326209223847019
YCL054W	0	0	0.0325842696629213
YDR463W	0	0	0.0325476992143659
YBR069C	0	0	0.0325112107623318
YDR080W	0	0	0.032474804031355
YLR409C	0	0	0.0324384787472036
YER002W	0	0	0.0324022346368715
YDL093W	0	0	0.0323660714285714
YGL206C	0	0	0.032329988851728
YPR190C	0	0	0.032293986636971
YGL227W	0	0	0.032258064516129
YOR216C	0	0	0.0322222222222222
YOR081C	0	0	0.0321864594894562
YMR089C	0	0	0.0321507760532151
YKR101W	0	0	0.0321151716500554
YHR088W	0	0	0.0320796460176991
YJL099W	0	0	0.0320441988950276
YLR148W	0	0	0.0320088300220751
YBL054W	0	0	0.0319735391400221
YJL073W	0	0	0.0319383259911894
YGR171C	0	0	0.0319031903190319
YCR084C	0	0	0.0318681318681319
YMR075W	0	0	0.0318331503841932
YDR495C	0	0	0.0317982456140351
YCR035C	0	0	0.031763417305586
YDL087C	0	0	0.0317286652078775
YKL095W	0	0	0.0316939890710383
YPR019W	0	0	0.0316593886462882
YMR223W	0	0	0.0316248636859324
YER151C	0	0	0.0315904139433551
YPL241C	0	0	0.0315560391730141
YPR078C	0	0	0.0315217391304348
YDR251W	0	0	0.0314875135722041
YIR006C	0	0	0.0314533622559653
YPR007C	0	0	0.0314192849404117
YNL330C	0	0	0.0313852813852814
YOR327C	0	0	0.0313513513513514
YCL004W	0	0	0.031317494600432
YBL028C	0	0	0.0312837108953614
YMR087W	0	0	0.03125
YLR002C	0	0	0.031216361679225
YBL009W	0	0	0.0311827956989247
YNR011C	0	0	0.0311493018259936
YJL130C	0	0	0.0311158798283262
YJR058C	0	0	0.0310825294748124
YGR271W	0	0	0.0310492505353319
YML099C	0	0	0.0310160427807487
YER032W	0	0	0.030982905982906
YBR228W	0	0	0.0309498399146211
YBR097W	0	0	0.0309168443496802
YLR316C	0	0	0.0308839190628328
YPL040C	0	0	0.0308510638297872
YOR089C	0	0	0.0308182784272051
YLL034C	0	0	0.0307855626326964
YGL037C	0	0	0.0307529162248144
YLR393W	0	0	0.0307203389830508
YNL175C	0	0	0.0306878306878307
YHR152W	0	0	0.0306553911205074
YOR260W	0	0	0.030623020063358
YPL116W	0	0	0.0305907172995781
YMR213W	0	0	0.0305584826132771
YNL084C	0	0	0.0305263157894737
YFR001W	0	0	0.0304942166140904
YLR084C	0	0	0.0304621848739496
YMR301C	0	0	0.0304302203567681
YDR190C	0	0	0.030398322851153
YBR024W	0	0	0.0303664921465969
YNR052C	0	0	0.0303347280334728
YLR226W	0	0	0.0303030303030303
YOL070C	0	1	0.0303030303030303
YCR018C	0	0	0.0302713987473904
YDR245W	0	0	0.0302398331595412
YIL035C	0	0	0.0302083333333333
YIL118W	0	0	0.0301768990634755
YLR071C	0	0	0.0301455301455301
YDL106C	0	0	0.0301142263759086
YPL266W	0	0	0.0300829875518672
YOL051W	0	0	0.0300518134715026
YGL245W	0	0	0.0300207039337474
YEL016C	0	0	0.0299896587383661
YNL062C	0	0	0.0299586776859504
YNL189W	0	0	0.0299277605779154
YGR130C	0	1	0.0299277605779154
YNL097C	0	0	0.0298969072164948
YLR128W	0	0	0.0298661174047374
YDL056W	0	0	0.0298353909465021
YKL213C	0	0	0.0298047276464543
YAL058W	0	0	0.0297741273100616
YDL146W	0	1	0.0297741273100616
YDR427W	0	0	0.0297435897435897
YDL126C	0	0	0.0297131147540984
YMR091C	0	0	0.0296827021494371
YNL230C	0	0	0.0296523517382413
YDR089W	0	0	0.0296220633299285
YOR127W	0	0	0.0295918367346939
YOR138C	0	0	0.0295616717635066
YDL150W	0	0	0.0295315682281059
YPR188C	0	0	0.0295015259409969
YMR192W	0	0	0.0294715447154472
YHR194W	0	0	0.0294416243654822
YDL051W	0	0	0.0294117647058824
YJR075W	0	0	0.0293819655521783
YLR273C	0	0	0.0293522267206478
YKL005C	0	0	0.0293225480283114
YLL024C	0	0	0.0292929292929293
YPR194C	0	0	0.029263370332997
YPR101W	0	0	0.0292338709677419
YOR160W	0	0	0.0292044310171198
YLR212C	0	0	0.0291750503018109
YGR003W	0	0	0.0291457286432161
YHR090C	0	0	0.0291164658634538
YDR365C	0	0	0.0290872617853561
YOR323C	0	0	0.0290581162324649
YPR178W	0	0	0.029029029029029
YJL056C	0	0	0.029
YML068W	0	0	0.028971028971029
YMR240C	0	0	0.0289421157684631
YNL201C	0	0	0.028913260219342
YBR170C	0	0	0.0288844621513944
YLR357W	0	0	0.0288557213930348
YJR041C	0	0	0.0288270377733598
YGR212W	0	0	0.028798411122145
YAL043C	0	0	0.0287698412698413
YML016C	0	0	0.0287413280475719
YOR304C-A	0	1	0.0287413280475719
YGR221C	0	0	0.0287128712871287
YMR295C	0	1	0.0287128712871287
YOL041C	0	0	0.0286844708209693
YNL167C	0	0	0.0286561264822134
YMR117C	0	0	0.0286278381046397
YOL045W	0	0	0.0285996055226824
YBR234C	0	0	0.0285714285714286
YMR172W	0	0	0.0285433070866142
YBR175W	0	0	0.0285152409046214
YNL304W	0	0	0.0284872298624754
YGL167C	0	0	0.028459273797841
YDR263C	0	0	0.0284313725490196
YLL048C	0	0	0.0284035259549461
YNL339C	0	0	0.0283757338551859
YCL031C	0	0	0.0283479960899316
YMR268C	0	0	0.0283203125
YGL162W	0	0	0.0282926829268293
YPR045C	0	1	0.0282926829268293
YBR152W	0	0	0.0282651072124756
YDL047W	0	0	0.0282375851996105
YER149C	0	0	0.0282101167315175
YNL290W	0	0	0.0281827016520894
YNL242W	0	0	0.0281553398058252
YDR358W	0	0	0.0281280310378274
YMR288W	0	0	0.0281007751937985
YBR142W	0	0	0.0280735721200387
YLR310C	0	0	0.0280464216634429
YPL060W	0	0	0.0280193236714976
YBR267W	0	0	0.027992277992278
YJR031C	0	0	0.0279652844744455
YDR184C	0	0	0.0279383429672447
YBL079W	0	0	0.0279114533205005
YDR332W	0	1	0.0279114533205005
YOL067C	0	0	0.0278846153846154
YER064C	0	0	0.0278578290105668
YDL064W	0	0	0.027831094049904
YHR114W	0	0	0.0278044103547459
YLR024C	0	0	0.0277777777777778
YDL063C	0	0	0.0277511961722488
YPL017C	0	1	0.0277511961722488
YKL078W	0	0	0.0277246653919694
YOR256C	0	0	0.0276981852913085
YOL023W	0	0	0.0276717557251908
YLR074C	0	0	0.0276453765490944
YKR020W	0	0	0.0276190476190476
YBR154C	0	0	0.027592768791627
YDR381W	0	0	0.0275665399239544
YMR162C	0	0	0.0275403608736942
YBR237W	0	0	0.0275142314990512
YPR040W	0	0	0.0274881516587678
YDR312W	0	0	0.0274621212121212
YPL086C	0	0	0.0274361400189215
YCL011C	0	0	0.0274102079395085
YER105C	0	0	0.0273843248347498
YER152C	0	1	0.0273843248347498
YGR240C	0	0	0.0273584905660377
YJR055W	0	0	0.0273327049952875
YCR016W	0	0	0.0273069679849341
YNR051C	0	0	0.0272812793979304
YLL028W	0	0	0.0272556390977444
YLR133W	0	0	0.0272300469483568
YNL039W	0	0	0.0272045028142589
YBR236C	0	0	0.0271790065604499
YLR068W	0	0	0.0271535580524345
YER127W	0	0	0.0271281571562208
YOR008C	0	0	0.0271028037383178
YIL071C	0	0	0.027077497665733
YDR235W	0	0	0.0270522388059701
YNR038W	0	0	0.027027027027027
YOL064C	0	0	0.0270018621973929
YLR004C	0	0	0.0269767441860465
YOR388C	0	0	0.0269516728624535
YNL098C	0	0	0.0269266480965645
YHR077C	0	0	0.0269016697588126
YPR095C	0	0	0.0268767377201112
YDL148C	0	0	0.0268518518518519
YOR003W	0	0	0.0268270120259019
YBR119W	0	0	0.0268022181146026
YHR166C	0	0	0.0267774699907664
YLR189C	0	0	0.0267527675276753
YJL157C	0	0	0.0267281105990783
YLR087C	0	0	0.0267034990791897
YKL021C	0	0	0.0266789328426863
YJR009C	0	0	0.0266544117647059
YHR089C	0	0	0.0266299357208448
YDR449C	0	0	0.026605504587156
YJR002W	0	0	0.0265811182401467
YNL107W	0	0	0.0265567765567766
YDL098C	0	0	0.0265324794144556
YPL211W	0	0	0.026508226691042
YOR274W	0	0	0.0264840182648402
YGR278W	0	0	0.0264598540145985
YNL118C	0	0	0.0264357338195077
YOL001W	0	0	0.0264116575591985
YJL042W	0	0	0.0263876251137398
YEL060C	0	0	0.0263636363636364
YLR262C	0	0	0.0263396911898274
YBL021C	0	0	0.0263157894736842
YLR386W	0	0	0.0262919310970082
YML085C	0	0	0.026268115942029
YGR135W	0	0	0.0262443438914027
YDR162C	0	0	0.0262206148282098
YOR340C	0	0	0.026196928635953
YPL181W	0	0	0.026173285198556
YGR200C	0	0	0.0261496844003607
YDR317W	0	0	0.0261261261261261
YGL075C	0	0	0.0261026102610261
YPL242C	0	0	0.0260791366906475
YMR263W	0	0	0.0260557053009883
YJR084W	0	0	0.026032315978456
YJL059W	0	0	0.0260089686098655
YAL025C	0	0	0.0259856630824373
YKL139W	0	0	0.0259623992837959
YBR229C	0	0	0.0259391771019678
YOL086C	0	0	0.0259159964253798
YLR362W	0	0	0.0258928571428571
YIL019W	0	0	0.0258697591436218
YKR004C	0	0	0.0258467023172906
YMR302C	0	0	0.0258236865538736
YIL112W	0	0	0.0258007117437722
YOL142W	0	0	0.0257777777777778
YOR302W	0	0	0.0257548845470693
YDL044C	0	0	0.0257320319432121
YMR131C	0	0	0.025709219858156
YHL007C	0	0	0.0256864481842338
YFL026W	0	0	0.0256637168141593
YBR264C	0	0	0.0256410256410256
YNL182C	0	0	0.0256183745583039
YOR172W	0	0	0.0255957634598411
YKL220C	0	0	0.0255731922398589
YOR249C	0	0	0.0255506607929515
YHR069C	0	0	0.0255281690140845
YKR022C	0	0	0.0255057167985928
YER022W	0	0	0.0254833040421793
YLR360W	0	0	0.0254609306409131
YDR315C	0	0	0.0254385964912281
YKR078W	0	0	0.0254163014899211
YNL022C	0	0	0.0253940455341506
YMR239C	0	0	0.0253718285214348
YPL126W	0	0	0.0253496503496503
YHR165C	0	0	0.0253275109170306
YLR207W	0	0	0.0253054101221641
YDR308C	0	0	0.025283347863993
YJR132W	0	0	0.0252613240418118
YPR121W	0	0	0.0252393385552654
YDR324C	0	0	0.0252173913043478
YIL097W	0	0	0.0251954821894005
YOR132W	0	0	0.0251736111111111
YNL163C	0	0	0.0251517779705117
YBR217W	0	0	0.0251299826689775
YLR186W	0	0	0.0251082251082251
YMR233W	0	1	0.0251082251082251
YER125W	0	0	0.0250865051903114
YDR464W	0	0	0.0250648228176318
YER161C	0	0	0.0250431778929188
YOL010W	0	0	0.0250215703192407
YOR008C-A	0	0	0.025
YDR460W	0	0	0.024978466838932
YPL110C	0	0	0.0249569707401033
YLR222C	0	0	0.0249355116079106
YMR212C	0	0	0.024914089347079
YOL122C	0	0	0.0248927038626609
YER013W	0	0	0.0248713550600343
YPR030W	0	0	0.0248500428449015
YLR330W	0	0	0.0248287671232877
YJL124C	0	0	0.0248075278015398
YMR229C	0	0	0.0247863247863248
YHR048W	0	0	0.0247651579846285
YML081W	0	1	0.0247651579846285
YBR176W	0	0	0.0247440273037543
YPR144C	0	0	0.0247229326513214
YOR034C	0	0	0.0247018739352641
YNL270C	0	0	0.0246808510638298
YNL141W	0	0	0.0246598639455782
YBR058C	0	0	0.0246389124893798
YMR058W	0	0	0.0246179966044143
YGR145W	0	0	0.0245971162001696
YPR086W	0	0	0.0245762711864407
YGR217W	0	0	0.0245554614733277
YDR280W	0	0	0.0245346869712352
YNL313C	0	0	0.0245139475908707
YOR036W	0	0	0.0244932432432432
YCR009C	0	0	0.0244725738396624
YBR168W	0	0	0.0244519392917369
YPR016C	0	0	0.0244313395113732
YGL233W	0	0	0.0244107744107744
YCR033W	0	0	0.024390243902439
YHR148W	0	0	0.0243697478991597
YKR060W	0	0	0.0243492863140218
YDR257C	0	1	0.0243492863140218
YOR038C	0	0	0.0243288590604027
YBR179C	0	0	0.0243084660519698
YNL148C	0	0	0.0242881072026801
YDL103C	0	0	0.0242677824267782
YOR148C	0	0	0.024247491638796
YOL080C	0	0	0.0242272347535505
YBR280C	0	0	0.0242070116861436
YJR070C	0	0	0.02418682235196
YNR010W	0	0	0.0241666666666667
YOR147W	0	0	0.0241465445462115
YHR030C	0	0	0.024126455906822
YLR436C	0	0	0.0241064006650042
YGR195W	0	0	0.0240863787375415
YBL013W	0	0	0.0240663900414938
YLR119W	0	0	0.0240464344941957
YLR196W	0	0	0.024026512013256
YFL007W	0	0	0.0240066225165563
YGL111W	0	0	0.0239867659222498
YBR112C	0	0	0.0239669421487603
YGR090W	0	0	0.0239471511147812
YLR231C	0	0	0.0239273927392739
YLR384C	0	0	0.0239076669414674
YJL010C	0	0	0.0238879736408567
YDR412W	0	0	0.0238683127572016
YPL254W	0	0	0.0238486842105263
YNL275W	0	0	0.0238290879211175
YLR102C	0	0	0.0238095238095238
YNL223W	0	0	0.0237899917965546
YBR057C	0	0	0.0237704918032787
YGR048W	0	0	0.0237510237510237
YOR294W	0	0	0.0237315875613748
YIL127C	0	0	0.0237121831561733
YGL241W	0	0	0.0236928104575163
YDR470C	0	0	0.0236734693877551
YPR164W	0	0	0.0236541598694943
YLR418C	0	0	0.0236348818255909
YBR131W	0	0	0.0236156351791531
YIL072W	0	0	0.0235964198535395
YOR004W	0	0	0.0235772357723577
YGR179C	0	0	0.0235580828594639
YMR307W	0	0	0.023538961038961
YDR165W	0	0	0.0235198702351987
YDR299W	0	0	0.0235008103727715
YBR008C	0	0	0.0234817813765182
YIR009W	0	0	0.023462783171521
YKL008C	0	0	0.0234438156831043
YDR176W	0	0	0.0234248788368336
YPL120W	0	0	0.0234059725585149
YLR175W	0	0	0.0233870967741935
YBR288C	0	0	0.0233682514101531
YBR165W	0	0	0.0233494363929147
YBR254C	0	0	0.0233306516492357
YDR443C	0	0	0.0233118971061093
YBR020W	0	0	0.0232931726907631
YJL106W	0	0	0.0232744783306581
YAL047C	0	0	0.0232558139534884
YNL221C	0	0	0.0232371794871795
YGR092W	0	0	0.0232185748598879
YOR162C	0	0	0.0232
YDL229W	0	0	0.0231814548361311
YMR124W	0	1	0.0231814548361311
YJR063W	0	0	0.0231629392971246
YBR167C	0	0	0.0231444533120511
YDL060W	0	0	0.0231259968102073
YGR180C	0	0	0.0231075697211155
YBR110W	0	0	0.0230891719745223
YHL043W	0	0	0.0230708035003978
YLR438W	0	0	0.0230524642289348
YNL132W	0	0	0.0230341540905481
YGL134W	0	0	0.023015873015873
YOR001W	0	0	0.0229976209357653
YMR125W	0	0	0.0229793977812995
YLR129W	0	0	0.0229612034837688
YBR172C	0	0	0.0229430379746835
YBR186W	0	0	0.0229249011857708
YLR435W	0	0	0.0229067930489731
YPL043W	0	0	0.0228887134964483
YOL145C	0	0	0.0228706624605678
YDR465C	0	0	0.0228526398739165
YLL056C	0	0	0.0228346456692913
YLR016C	0	0	0.022816679779701
YHR169W	0	0	0.0227987421383648
YJR076C	0	0	0.0227808326787117
YNL075W	0	0	0.0227629513343799
YGR095C	0	0	0.0227450980392157
YIL073C	0	0	0.0227272727272727
YGL048C	0	0	0.0227094753328113
YOL138C	0	0	0.0226917057902973
YNR048W	0	0	0.0226739640344019
YMR036C	0	0	0.02265625
YGR046W	0	0	0.0226385636221702
YCL026C-A	0	0	0.0226209048361934
YLR277C	0	0	0.0226032735775526
YNL292W	0	0	0.0225856697819315
YML069W	0	0	0.022568093385214
YLR176C	0	0	0.0225505443234837
YER017C	0	0	0.0225330225330225
YGR178C	0	0	0.0225155279503106
YNR032W	0	0	0.0224980605120248
YJL109C	0	0	0.0224806201550388
YDR033W	0	1	0.0224806201550388
YDL031W	0	0	0.0224632068164214
YGL130W	0	0	0.0224458204334365
YBR258C	0	0	0.0224284609435422
YHR171W	0	0	0.0224111282843895
YDR473C	0	0	0.0223938223938224
YDL213C	0	0	0.0223765432098765
YIL142W	0	0	0.0223592906707787
YGL023C	0	0	0.0223420647149461
YGR245C	0	0	0.0223248652809854
YKL042W	0	0	0.0223076923076923
YIL042C	0	0	0.0222905457340507
YBR290W	0	0	0.022273425499232
YGR108W	0	0	0.022256331542594
YBR091C	0	0	0.022239263803681
YDL002C	0	0	0.0222222222222222
YFR028C	0	0	0.0222052067381317
YKL043W	0	0	0.0221882172915073
YLR182W	0	0	0.02217125382263
YBR019C	0	0	0.0221543162719633
YOR315W	0	0	0.0221374045801527
YPL122C	0	0	0.0221205186880244
YNL314W	0	0	0.0221036585365854
YOR210W	0	0	0.0220868240670221
YDR372C	0	0	0.0220700152207002
YMR093W	0	0	0.0220532319391635
YDR314C	0	0	0.0220364741641337
YGL019W	0	0	0.0220197418375095
YBR208C	0	0	0.0220030349013657
YPR031W	0	0	0.021986353297953
YBR094W	0	1	0.021986353297953
YJL176C	0	0	0.021969696969697
YPL101W	0	0	0.0219530658591976
YNL218W	0	0	0.0219364599092284
YGL237C	0	0	0.0219198790627362
YBL106C	0	0	0.0219033232628399
YOR145C	0	0	0.0218867924528302
YIR005W	0	0	0.0218702865761689
YOR356W	0	0	0.0218538055764883
YJR092W	0	0	0.0218373493975904
YFR048W	0	0	0.0218209179834462
YIL084C	0	0	0.0218045112781955
YCL010C	0	0	0.0217881292261458
YPL095C	0	0	0.0217717717717718
YBR211C	0	0	0.0217554388597149
YBL052C	0	0	0.0217391304347826
YGR128C	0	0	0.0217228464419476
YNR033W	0	0	0.0217065868263473
YBR022W	0	0	0.0216903515332835
YLR150W	0	0	0.0216741405082212
YJR003C	0	0	0.0216579536967886
YJL050W	0	0	0.0216417910447761
YOR377W	0	0	0.0216256524981357
YLR145W	0	0	0.0216095380029806
YDR034C	0	0	0.0215934475055845
YOL011W	0	0	0.021577380952381
YCR030C	0	1	0.021577380952381
YOR141C	0	1	0.021577380952381
YBR294W	0	0	0.0215613382899628
YER068W	0	0	0.0215453194650817
YBL017C	0	0	0.0215293244246474
YPL007C	0	0	0.021513353115727
YLL008W	0	0	0.0214974054855448
YCR079W	0	0	0.0214814814814815
YJL071W	0	0	0.0214655810510733
YPL233W	0	0	0.0214497041420118
YOR308C	0	0	0.0214338507021434
YDR161W	0	0	0.0214180206794682
YHR061C	0	0	0.0214022140221402
YDR421W	0	0	0.0213864306784661
YDL111C	0	0	0.0213706705969049
YPL189W	0	0	0.0213549337260677
YGR191W	0	0	0.0213392200147167
YBL093C	0	0	0.0213235294117647
YER029C	0	0	0.0213078618662748
YDR510W	0	0	0.0212922173274596
YOR123C	0	0	0.0212765957446809
YER028C	0	0	0.0212609970674487
YIL096C	0	0	0.0212454212454212
YJL122W	0	0	0.0212298682284041
YMR039C	0	0	0.0212143379663497
YML106W	0	0	0.0211988304093567
YBR042C	0	0	0.0211833455076698
YPL021W	0	0	0.0211678832116788
YPR161C	0	0	0.0211524434719183
YML011C	0	0	0.0211370262390671
YHR197W	0	0	0.0211216314639476
YCR019W	0	0	0.0211062590975255
YGL251C	0	0	0.0210909090909091
YER169W	0	0	0.0210755813953488
YFL029C	0	0	0.0210602759622367
YJL138C	0	0	0.021044992743106
YBR247C	0	0	0.0210297316896302
YOL066C	0	0	0.0210144927536232
YBL103C	0	0	0.0209992758870384
YOR336W	0	0	0.0209840810419682
YDR096W	0	0	0.0209689081706435
YDR363W-A	0	0	0.0209537572254335
YLR415C	0	1	0.0209537572254335
YNR054C	0	0	0.0209386281588448
YOL063C	0	0	0.0209235209235209
YDR350C	0	0	0.0209084354722422
YCR082W	0	0	0.0208933717579251
YLR449W	0	0	0.0208783297336213
YKR038C	0	0	0.020863309352518
YLL011W	0	0	0.0208483105679367
YLL058W	0	0	0.0208333333333333
YOR083W	0	0	0.0208183776022972
YDR534C	0	0	0.0208034433285509
YLR228C	0	0	0.0207885304659498
YJL110C	0	0	0.0207736389684814
YKR087C	0	0	0.0207587687902649
YDR522C	0	0	0.0207439198855508
YER167W	0	0	0.0207290922087205
YGR008C	0	0	0.0207142857142857
YAL031C	0	0	0.0206995003568879
YGL171W	0	0	0.0206847360912981
YBL036C	0	0	0.0206699928724163
YMR285C	0	0	0.0206552706552707
YEL012W	0	0	0.0206405693950178
YIL153W	0	0	0.0206258890469417
YLR431C	0	0	0.0206112295664534
YNL029C	0	0	0.0205965909090909
YDL156W	0	1	0.0205965909090909
YPL176C	0	0	0.0205819730305181
YOR255W	0	0	0.0205673758865248
YKR036C	0	0	0.0205527994330262
YDR388W	0	0	0.0205382436260623
YPR083W	0	0	0.0205237084217976
YLR022C	0	0	0.0205091937765205
YPL166W	0	0	0.0204946996466431
YER147C	0	0	0.0204802259887006
YNL207W	0	0	0.0204657727593507
YGL077C	0	0	0.0204513399153738
YPL023C	0	0	0.0204369274136716
YBR166C	0	0	0.0204225352112676
YKL028W	0	0	0.0204081632653061
YBR276C	0	0	0.020393811533052
YJL014W	0	0	0.0203794799718904
YNL135C	0	0	0.0203651685393258
YEL057C	0	0	0.0203508771929825
YDR330W	0	0	0.0203366058906031
YBR015C	0	0	0.0203223545900491
YDR179C	0	0	0.0203081232492997
YPR022C	0	1	0.0203081232492997
YLR274W	0	0	0.0202939118264521
YGL099W	0	0	0.0202797202797203
YPR080W	0	0	0.0202655485674354
YJL102W	0	0	0.0202513966480447
YNL277W	0	0	0.0202372644801117
YOR057W	0	0	0.0202231520223152
YDL231C	0	0	0.0202090592334495
YJR097W	0	0	0.0201949860724234
YDL222C	0	0	0.0201809324982603
YPR051W	0	0	0.0201668984700974
YBR080C	0	0	0.0201528839471855
YBR253W	0	0	0.0201388888888889
YMR049C	0	0	0.0201249132546842
YNL133C	0	0	0.0201109570041609
YIR025W	0	0	0.0200970200970201
YJR134C	0	1	0.0200970200970201
YBR118W	0	0	0.0200831024930748
YDR243C	0	0	0.0200692041522491
YBR193C	0	0	0.0200553250345781
YJR042W	0	0	0.0200414651002073
YBR066C	0	0	0.0200276243093923
YLR009W	0	0	0.0200138026224983
YOR078W	0	0	0.02
YHR013C	0	0	0.019986216402481
YBL069W	0	0	0.0199724517906336
YDR451C	0	0	0.0199587061252581
YBR265W	0	0	0.0199449793672627
YDL190C	0	0	0.0199312714776632
YPL046C	0	0	0.0199175824175824
YCR057C	0	0	0.0199039121482498
YAL017W	0	0	0.0198902606310014
YBR041W	0	0	0.019876627827279
YBR252W	0	0	0.0198630136986301
YOR068C	0	0	0.0198494182067077
YNL025C	0	0	0.0198358413132695
YNR053C	0	0	0.0198222829801777
YBR216C	0	0	0.0198087431693989
YDL147W	0	0	0.0197952218430034
YLR249W	0	0	0.0197817189631651
YDR083W	0	0	0.0197682344921609
YML022W	0	0	0.0197547683923706
YPL084W	0	0	0.0197413206262764
YBL058W	0	0	0.0197278911564626
YBR025C	0	0	0.0197144799456152
YJL183W	0	0	0.0197010869565217
YDR268W	0	0	0.0196877121520706
YFL050C	0	0	0.019674355495251
YDR484W	0	0	0.0196610169491525
YPR052C	0	0	0.0196476964769648
YGL045W	0	0	0.019634394041977
YNL286W	0	0	0.0196211096075778
YDL014W	0	0	0.0196078431372549
YDR225W	0	0	0.0195945945945946
YGL131C	0	1	0.0195945945945946
YER118C	0	0	0.0195813639432816
YNL113W	0	0	0.0195681511470985
YDR132C	0	1	0.0195681511470985
YKR034W	0	0	0.0195549561699258
YOR018W	0	0	0.0195417789757412
YER126C	0	0	0.0195286195286195
YFR003C	0	0	0.0195154777927322
YKL172W	0	0	0.019502353732347
YGR280C	0	0	0.019489247311828
YBR003W	0	0	0.0194761584956347
YBR077C	0	0	0.0194630872483221
YBR034C	0	0	0.0194500335345406
YAL010C	0	0	0.0194369973190349
YJR141W	0	0	0.0194239785666443
YOR137C	0	0	0.0194109772423025
YJR108W	0	0	0.0193979933110368
YHL016C	0	0	0.0193850267379679
YAL041W	0	0	0.01937207748831
YPL053C	0	0	0.0193591455273698
YAL055W	0	0	0.019346230820547
YJL148W	0	0	0.0193333333333333
YGL124C	0	0	0.0193204530313125
YGL071W	0	0	0.0193075898801598
YIL049W	0	0	0.019294743845642
YKL009W	0	0	0.019281914893617
YDR173C	0	0	0.0192691029900332
YBR128C	0	0	0.0192563081009296
YLL031C	0	0	0.0192435301924353
YHR150W	0	0	0.0192307692307692
YPR042C	0	0	0.0192180251822399
YBR275C	0	0	0.019205298013245
YAL013W	0	0	0.0191925876902713
YIL091C	0	1	0.0191925876902713
YGL174W	0	0	0.0191798941798942
YPR048W	0	1	0.0191798941798942
YNL291C	0	0	0.0191672174487773
YBL039C	0	0	0.0191545574636724
YJL025W	0	0	0.0191419141914191
YPL083C	0	0	0.0191292875989446
YNL232W	0	0	0.019116677653263
YGL101W	0	1	0.019116677653263
YML082W	0	0	0.0191040843214756
YGR099W	0	0	0.0190915075707702
YER054C	0	0	0.0190789473684211
YER040W	0	0	0.0190664036817883
YIL113W	0	0	0.019053876478318
YDR140W	0	0	0.0190413657255417
YGR159C	0	0	0.0190288713910761
YOR372C	0	0	0.019016393442623
YBR194W	0	1	0.019016393442623
YOR206W	0	0	0.0190039318479685
YGL043W	0	0	0.0189914865749836
YBR153W	0	0	0.018979057591623
YCL035C	0	0	0.0189666448659254
YAL040C	0	0	0.0189542483660131
YGL070C	0	0	0.0189418680600914
YJR062C	0	0	0.0189295039164491
YBR243C	0	0	0.0189171559034573
YKL143W	0	0	0.0189048239895698
YPR065W	0	0	0.0188925081433225
YHR196W	0	0	0.0188802083333333
YCR042C	0	0	0.0188679245283019
YLR430W	0	0	0.0188556566970091
YBR284W	0	0	0.0188434048083171
YIL048W	0	0	0.0188311688311688
YOR313C	0	0	0.0188189487345879
YAL005C	0	0	0.0188067444876783
YGL250W	0	1	0.0188067444876783
YGR083C	0	0	0.0187945560596241
YER156C	0	1	0.0187945560596241
YGR103W	0	0	0.0187823834196891
YAL028W	0	0	0.0187702265372168
YCR106W	0	0	0.01875808538163
YGL141W	0	0	0.0187459599224305
YBR002C	0	0	0.018733850129199
YKL053C-A	0	0	0.0187217559715946
YMR322C	0	0	0.0187096774193548
YDR364C	0	0	0.0186976144422953
YKR086W	0	0	0.0186855670103093
YBR086C	0	0	0.0186799501867995
YPL144W	0	0	0.0186799501867995
YAR018C	0	0	0.0186799501867995
YBL091C	0	0	0.0186799501867995
YHR204W	0	0	0.0186799501867995
YOR272W	0	0	0.0186799501867995
YBL056W	0	0	0.0186799501867995
YOR341W	0	0	0.0186799501867995
YFL047W	0	0	0.0186799501867995
YJL112W	0	0	0.0186799501867995
YCR020C	0	0	0.0186799501867995
YML066C	0	0	0.0186799501867995
YLL015W	0	0	0.0186799501867995
YMR266W	0	0	0.0186799501867995
YOR183W	0	1	0.0186799501867995
YNL061W	0	0	0.0186799501867995
YAL051W	0	0	0.0186799501867995
YDR221W	0	0	0.0186799501867995
YLR305C	0	0	0.0186799501867995
YLR155C	0	0	0.0186799501867995
YKL124W	0	0	0.0186799501867995
YML076C	0	0	0.0186799501867995
YLR368W	0	0	0.0186799501867995
YAL063C	0	0	0.0186799501867995
YDR376W	0	0	0.0186799501867995
YER157W	0	0	0.0186799501867995
YOL130W	0	0	0.0186799501867995
YHR103W	0	0	0.0186799501867995
YLR248W	0	0	0.0186799501867995
YPL093W	0	0	0.0186799501867995
YNL161W	0	0	0.0186799501867995
YOL077C	0	0	0.0186799501867995
YBR135W	0	0	0.0186799501867995
YDR075W	0	0	0.0186799501867995
YGL112C	0	0	0.0186799501867995
YKR027W	0	0	0.0186799501867995
YOL108C	0	0	0.0186799501867995
YMR312W	0	0	0.0186799501867995
YER052C	0	0	0.0186799501867995
YCL039W	0	0	0.0186799501867995
YLR165C	0	0	0.0186799501867995
YNL294C	0	0	0.0186799501867995
YPL033C	0	0	0.0186799501867995
YHL019C	0	0	0.0186799501867995
YPL214C	0	0	0.0186799501867995
YMR308C	0	0	0.0186799501867995
YPL130W	0	0	0.0186799501867995
YER019W	0	0	0.0186799501867995
YNL002C	0	0	0.0186799501867995
YDR191W	0	0	0.0186799501867995
YGL017W	0	0	0.0186799501867995
YOR037W	0	0	0.0186799501867995
YOR268C	0	1	0.0186799501867995
YKL174C	0	0	0.0186799501867995
YOR344C	0	0	0.0186799501867995
YDL227C	1	0	0.0186799501867995
YHR124W	0	0	0.0186683260734287
YPL219W	0	0	0.0186567164179104
YIL155C	0	0	0.0186451211932878
YER006W	0	0	0.0186335403726708
YGL192W	0	0	0.0186219739292365
YHL012W	0	0	0.0186104218362283
YBL020W	0	0	0.018598884066956
YBR038W	0	0	0.0185873605947955
YJL033W	0	0	0.0185758513931889
YGL166W	0	0	0.0185643564356436
YCL059C	0	0	0.0185528756957328
YDR430C	0	0	0.0185414091470952
YOR275C	0	0	0.0185299567634342
YBR293W	0	0	0.0185185185185185
YIL146C	0	0	0.0185070943861814
YGL092W	0	0	0.0184956843403206
YGL238W	0	0	0.0184842883548983
YMR025W	0	0	0.0184729064039409
YLR056W	0	0	0.0184615384615385
YOR266W	0	0	0.018450184501845
YBR162W-A	0	0	0.0184388444990781
YDR305C	0	0	0.0184275184275184
YOL055C	0	0	0.0184162062615101
YKR042W	0	0	0.0184049079754601
YJL019W	0	0	0.0183936235438381
YLR209C	0	0	0.0183823529411765
YNL238W	0	0	0.0183710961420698
YBR054W	0	1	0.0183710961420698
YHL009C	0	0	0.018359853121175
YBR210W	0	0	0.018348623853211
YKR055W	0	0	0.0183374083129584
YBR049C	0	0	0.0183262064752596
YJL146W	0	0	0.0183150183150183
YGL073W	0	0	0.0183038438071995
YBR164C	0	0	0.0182926829268293
YJL207C	0	0	0.0182815356489945
YBL041W	0	0	0.0182704019488429
YIL013C	0	0	0.0182592818015825
YLR420W	0	0	0.0182481751824818
YBR018C	0	0	0.0182370820668693
YGL207W	0	0	0.0182260024301337
YDR059C	0	0	0.0182149362477231
YDL024C	0	0	0.0182038834951456
YBR203W	0	0	0.0181928441479685
YBL006C	0	0	0.0181818181818182
YNL216W	0	0	0.0181708055723804
YEL038W	0	1	0.0181708055723804
YLR268W	0	0	0.0181598062953995
YNL194C	0	0	0.0181488203266788
YPL228W	0	0	0.0181378476420798
YBR239C	0	1	0.0181378476420798
YNL245C	0	0	0.0181268882175227
YNL268W	0	0	0.0181159420289855
YFL011W	0	0	0.0181050090525045
YKR009C	0	0	0.0180940892641737
YDL178W	0	0	0.0180831826401447
YOL155C	0	0	0.0180722891566265
YBR016W	0	0	0.0180614087898856
YOL135C	0	0	0.0180505415162455
YPR017C	0	0	0.0180396873120866
YKL179C	0	0	0.0180288461538462
YOR179C	0	0	0.018018018018018
YBL011W	0	0	0.0180072028811525
YIL046W	0	0	0.017996400719856
YMR311C	0	0	0.0179856115107914
YLR197W	0	0	0.0179748352306771
YML046W	0	0	0.0179640718562874
YMR218C	0	0	0.0179533213644524
YGL120C	0	0	0.0179425837320574
YJL190C	0	0	0.017931858936043
YMR177W	0	0	0.017921146953405
YGL211W	0	0	0.017910447761194
YBR155W	0	0	0.0178997613365155
YAL048C	0	0	0.0178890876565295
YJL201W	0	0	0.0178784266984505
YLR270W	0	0	0.0178677784395474
YKL026C	0	0	0.0178571428571429
YDR362C	0	0	0.0178465199286139
YNL322C	0	0	0.0178359096313912
YBR273C	0	0	0.017825311942959
YBR244W	0	0	0.0178147268408551
YFL037W	0	0	0.0178041543026706
YMR290C	0	0	0.0177935943060498
YPR180W	0	0	0.01778304682869
YDR395W	0	0	0.0177725118483412
YKR072C	0	0	0.0177619893428064
YPL215W	0	0	0.0177514792899408
YDR419W	0	0	0.0177409816676523
YGR042W	0	0	0.0177304964539007
YCL001W	0	0	0.0177200236266982
YBR133C	0	0	0.0177095631641086
YGL184C	0	0	0.0176991150442478
YGR213C	0	0	0.017688679245283
YBR061C	0	0	0.0176782557454331
YMR313C	0	0	0.0176678445229682
YLR284C	0	0	0.0176574455562095
YJL080C	0	0	0.0176470588235294
YDR181C	0	0	0.017636684303351
YJL125C	0	0	0.0176263219741481
YBL055C	0	0	0.0176159718144451
YDR131C	0	0	0.0176056338028169
YDL132W	0	0	0.0175953079178886
YBR044C	0	0	0.0175849941383353
YGL254W	0	0	0.0175746924428823
YIL128W	0	0	0.0175644028103044
YMR164C	0	0	0.0175541252194266
YER035W	0	0	0.0175438596491228
YBL016W	0	0	0.0175336060783168
YNL328C	0	0	0.0175233644859813
YNR009W	0	0	0.0175131348511384
YAR050W	0	0	0.0175029171528588
YER018C	0	0	0.0174927113702624
YHR071W	0	0	0.0174825174825175
YKR062W	0	0	0.017472335468841
YBR017C	0	0	0.0174621653084983
YJL027C	0	1	0.0174621653084983
YAL054C	0	0	0.0174520069808028
YPL089C	0	0	0.0174418604651163
YDR244W	0	0	0.0174317257408483
YBR117C	0	0	0.0174216027874564
YBL001C	0	0	0.0174114915844457
YBR212W	0	0	0.0174013921113689
YAL016W	0	0	0.0173913043478261
YML103C	0	0	0.0173812282734647
YLR058C	0	0	0.0173711638679792
YKL208W	0	0	0.0173611111111111
YEL031W	0	0	0.0173510699826489
YNL076W	0	0	0.0173410404624277
YOR244W	0	0	0.0173310225303293
YJL083W	0	0	0.0173210161662818
YJL222W	0	0	0.0173110213502597
YNL332W	0	0	0.0173010380622837
YIL002C	0	0	0.0172910662824208
YBL082C	0	0	0.0172811059907834
YNL009W	0	0	0.0172711571675302
YJL043W	0	1	0.0172711571675302
YKL081W	0	0	0.0172612197928654
YPL100W	0	0	0.0172512938470385
YDR198C	0	0	0.0172413793103448
YBL090W	0	0	0.0172314761631246
YLR080W	0	0	0.0172215843857635
YDR490C	0	0	0.0172117039586919
YDL205C	0	0	0.0172018348623853
YDL142C	0	0	0.0171919770773639
YDR043C	0	0	0.0171821305841924
YGR169C	0	0	0.0171722953634803
YGR267C	0	0	0.017162471395881
YMR030W	0	0	0.0171526586620926
YLR306W	0	0	0.0171428571428571
YDL197C	0	0	0.0171330668189606
YBR043C	0	0	0.0171232876712329
YBL050W	0	0	0.0171135196805476
YGR154C	0	0	0.0171037628278221
YHR184W	0	0	0.0170940170940171
YER044C-A	0	0	0.0170842824601367
YBR072W	0	0	0.0170745589072282
YBR021W	0	0	0.0170648464163823
YHR021W-A	0	0	0.0170551449687322
YML029W	0	0	0.0170454545454545
YOR259C	0	0	0.0170357751277683
YFR046C	0	0	0.0170261066969353
YBR143C	0	0	0.0170164492342598
YBR180W	0	0	0.0170068027210884
YCR068W	0	0	0.0169971671388102
YBL068W	0	0	0.0169875424688562
YGL253W	0	0	0.0169779286926995
YFL044C	0	0	0.0169683257918552
YDR108W	0	0	0.0169587337478802
YNL038W	0	0	0.0169491525423729
YNL257C	0	0	0.0169395821569735
YMR154C	0	0	0.0169300225733634
YOR070C	0	0	0.0169204737732657
YFR024C-A	0	0	0.0169109357384442
YOR067C	0	0	0.0169014084507042
YDR515W	0	0	0.0168918918918919
YDR459C	0	0	0.0168823860438942
YOL088C	0	0	0.0168728908886389
YDR303C	0	0	0.0168634064080944
YIL156W	0	0	0.0168539325842697
YBR198C	0	0	0.0168444693992139
YBL022C	0	0	0.0168350168350168
YOR051C	0	1	0.0168350168350168
YGL067W	0	0	0.0168255748738082
YNL110C	0	0	0.0168161434977578
YLR265C	0	0	0.0168067226890756
YGR070W	0	0	0.0167973124300112
YDR183W	0	0	0.0167879127028539
YPL151C	0	0	0.0167785234899329
YFR004W	0	0	0.0167691447736165
YIL111W	0	0	0.0167597765363128
YBR079C	0	0	0.016750418760469
YER082C	0	0	0.0167410714285714
YPR029C	0	0	0.0167317345231456
YLR466W	0	0	0.0167224080267559
YJR019C	0	0	0.0167130919220056
YDR311W	0	0	0.0167037861915367
YJL156C	0	0	0.01669449081803
YEL053C	0	0	0.0166852057842047
YBR270C	0	1	0.0166852057842047
YCR098C	0	0	0.0166759310728182
YNL090W	0	0	0.0166666666666667
YJL031C	0	0	0.0166574125485841
YFL023W	0	0	0.0166481687014428
YBR063C	0	1	0.0166481687014428
YPL137C	0	0	0.0166389351081531
YDR472W	0	0	0.016629711751663
YGR233C	0	0	0.0166204986149584
YKR081C	0	0	0.0166112956810631
YNL204C	0	0	0.0166021029330382
YBR163W	0	1	0.0166021029330382
YPR134W	0	0	0.0165929203539823
YLR078C	0	0	0.0165837479270315
YLR410W	0	0	0.0165745856353591
YDR065W	0	0	0.0165654334621756
YLR453C	0	0	0.0165562913907285
YDR204W	0	0	0.0165471594043023
YBR132C	0	0	0.0165380374862183
YKL093W	0	0	0.0165289256198347
YOR337W	0	0	0.0165198237885463
YLR389C	0	0	0.0165107319757843
YGL257C	0	0	0.0165016501650165
YIL034C	0	0	0.0164925783397471
YPR025C	0	0	0.0164835164835165
YMR047C	0	0	0.0164744645799012
YPL045W	0	0	0.0164654226125137
YBR182C	0	0	0.0164563905650027
YEL015W	0	0	0.0164473684210526
YHR170W	0	0	0.0164383561643836
YLL033W	0	0	0.0164293537787514
YJL203W	0	0	0.0164203612479475
YLR219W	0	0	0.0164113785557987
YBR004C	0	0	0.0164024056861673
YOR265W	0	0	0.0163934426229508
YBL102W	0	0	0.0163844893500819
YLR067C	0	0	0.0163755458515284
YJR001W	0	0	0.016366612111293
YPL140C	0	0	0.0163576881134133
YAL056W	0	0	0.0163487738419619
YHR041C	0	0	0.0163398692810458
YOR305W	0	0	0.0163309744148067
YDR390C	0	0	0.0163220892274211
YAL030W	0	0	0.0163132137030995
YOR180C	0	0	0.016304347826087
YDR283C	0	0	0.0162954915806627
YEL050C	0	0	0.0162866449511401
YCR021C	0	0	0.0162778079218665
YBR242W	0	1	0.0162778079218665
YDR073W	0	0	0.0162689804772234
YAR033W	0	0	0.016260162601626
YAL039C	0	0	0.0162513542795233
YIL021W	0	0	0.0162425554953979
YDR054C	0	0	0.0162337662337662
YGR007W	0	0	0.0162249864791779
YKL216W	0	0	0.0162162162162162
YLR003C	0	0	0.0162074554294976
YDR081C	0	0	0.0161987041036717
YNR058W	0	0	0.0161899622234215
YBR255W	0	1	0.0161899622234215
YOR107W	0	0	0.0161812297734628
YGL096W	0	0	0.0161725067385445
YLR367W	0	0	0.0161637931034483
YEL011W	0	0	0.0161550888529887
YLR090W	0	0	0.0161463939720129
YOR329C	0	0	0.0161377084454008
YCL018W	0	0	0.0161290322580645
YLR144C	0	0	0.016120365394949
YHR052W	0	0	0.0161117078410312
YFL031W	0	0	0.0161030595813204
YGR072W	0	0	0.0160944206008584
YBL057C	0	0	0.0160857908847185
YIL101C	0	0	0.0160771704180064
YCR047C	0	0	0.0160685591858597
YPR168W	0	0	0.0160599571734475
YCL032W	0	0	0.0160513643659711
YGL256W	0	0	0.0160427807486631
YGL145W	0	0	0.0160342063067878
YCL069W	0	0	0.016025641025641
YNL042W	0	0	0.0160170848905499
YLR440C	0	0	0.016008537886873
YDR022C	0	0	0.016
YLR345W	0	0	0.0159914712153518
YBR159W	0	0	0.0159829515183804
YOR060C	0	0	0.0159744408945687
YPR079W	0	0	0.0159659393294305
YBR205W	0	0	0.0159574468085106
YMR077C	0	0	0.0159489633173844
YDR178W	0	0	0.0159404888416578
YEL034W	0	0	0.0159320233669676
YBR235W	0	1	0.0159320233669676
YBR259W	0	1	0.0159320233669676
YBR125C	0	1	0.0159320233669676
YGR134W	0	0	0.0159235668789809
YDL115C	0	0	0.0159151193633952
YPR107C	0	0	0.0159066808059385
YGL243W	0	0	0.0158982511923688
YJL162C	0	1	0.0158982511923688
YCR028C	0	0	0.0158898305084746
YOL059W	0	0	0.0158814187400741
YER123W	0	0	0.0158730158730159
YML071C	0	0	0.0158646218931782
YBL005W	0	0	0.0158562367864693
YBL101C	0	0	0.0158478605388273
YGR272C	0	0	0.0158394931362196
YLR109W	0	0	0.0158311345646438
YBR029C	0	0	0.0158227848101266
YDL043C	0	0	0.0158144438587243
YKL086W	0	0	0.0158061116965227
YPR162C	0	0	0.0157977883096366
YIL119C	0	0	0.0157894736842105
YDR423C	0	0	0.0157811678064177
YML059C	0	0	0.0157728706624606
YJL029C	0	0	0.0157645822385707
YIL020C	0	0	0.0157563025210084
YDR434W	0	0	0.015748031496063
YNR007C	0	0	0.0157397691500525
YDR461W	0	0	0.0157315154693235
YLR188W	0	0	0.0157232704402516
YLR260W	0	0	0.0157150340492404
YDL090C	0	0	0.0157068062827225
YBR040W	0	0	0.0156985871271586
YDR478W	0	0	0.0156903765690377
YIL104C	0	0	0.0156821745948772
YOL095C	0	0	0.0156739811912226
YOR261C	0	0	0.0156657963446475
YLL016W	0	0	0.0156576200417537
[truncated: 3,790 more rows]
