# Supplementary material for: Computationally Driven, Quantitative Experiments Discover Genes Required for Mitochondrial Biogenesis
Source: PLoS Genet. 2009 Mar 20;5(3):e1000407. doi: 10.1371/journal.pgen.1000407 (PMC2648979; doi:10.1371/journal.pgen.1000407)
Supplement: Dataset S2 — Top 100 novel ensemble predictions for additional yeast biological processes. A zip file containing 387 tab-delimited text files of the ensemble predictions for the indicated Gene Ontology Biological Process Term. (21.70 MB GZ) [file pgen.1000407.s013.gz › GO_0007533.txt]

ORF	AnnotatedToTerm?	Uncharacterized_04152007?	Precision
YML032C	1	0	1.0
YNL250W	0	0	0.545454545454545
YMR190C	0	0	0.545454545454545
YOL090W	1	0	0.545454545454545
YLR234W	0	0	0.545454545454545
YGL163C	1	0	0.545454545454545
YMR224C	0	0	0.545454545454545
YCR092C	1	0	0.545454545454545
YOR144C	0	0	0.545454545454545
YPL022W	1	0	0.545454545454545
YDR004W	1	0	0.545454545454545
YLR032W	0	0	0.538461538461538
YER095W	1	0	0.538461538461538
YER173W	0	0	0.5
YNL082W	0	0	0.466666666666667
YKL113C	0	0	0.444444444444444
YDR386W	0	0	0.444444444444444
YDR076W	1	0	0.444444444444444
YJL092W	0	0	0.421052631578947
YOR033C	0	0	0.4
YMR284W	0	0	0.391304347826087
YDL059C	0	0	0.391304347826087
YMR167W	1	0	0.391304347826087
YDL101C	0	0	0.375
YAR007C	0	0	0.36
YDR097C	0	0	0.346153846153846
YCR066W	0	0	0.333333333333333
YNL273W	0	0	0.321428571428571
YBR098W	0	0	0.310344827586207
YDR217C	0	0	0.3
YDL102W	0	0	0.294117647058824
YPL024W	0	0	0.294117647058824
YNL233W	0	0	0.294117647058824
YAL029C	1	0	0.294117647058824
YDL157C	0	1	0.294117647058824
YDR113C	0	0	0.285714285714286
YNL297C	0	0	0.277777777777778
YDR501W	0	0	0.27027027027027
YML061C	0	0	0.263157894736842
YPR018W	0	0	0.256410256410256
YPL124W	0	0	0.25
YPL167C	0	0	0.24390243902439
YML060W	0	0	0.238095238095238
YJL115W	0	0	0.232558139534884
YJR043C	0	0	0.227272727272727
YPL153C	0	0	0.222222222222222
YMR078C	0	0	0.217391304347826
YML109W	0	0	0.212765957446809
YGL087C	0	0	0.208333333333333
YOR368W	0	0	0.204081632653061
YER179W	0	0	0.2
YJL173C	0	0	0.196078431372549
YJL074C	0	0	0.192307692307692
YHR191C	0	0	0.188679245283019
YPR135W	0	0	0.185185185185185
YBR088C	0	0	0.181818181818182
YFR019W	0	0	0.178571428571429
YLR398C	0	0	0.175438596491228
YPL194W	0	0	0.172413793103448
YDR369C	0	0	0.169491525423729
YPL208W	0	0	0.166666666666667
YEL063C	0	0	0.163934426229508
YML028W	0	0	0.161764705882353
YGL086W	0	0	0.161764705882353
YCL061C	0	0	0.161764705882353
YDL003W	0	0	0.161764705882353
YPL255W	0	0	0.161764705882353
YDL220C	0	0	0.161764705882353
YML095C	1	0	0.161764705882353
YLL022C	0	0	0.159420289855072
YMR144W	0	1	0.159420289855072
YJL030W	0	0	0.157142857142857
YOR058C	0	0	0.154929577464789
YMR076C	0	0	0.152777777777778
YGL058W	0	0	0.150684931506849
YDR150W	0	0	0.148648648648649
YFL008W	0	0	0.146666666666667
YLR233C	0	0	0.144736842105263
YGL090W	0	0	0.142857142857143
YNL312W	0	0	0.141025641025641
YOL006C	0	0	0.139240506329114
YDR507C	0	0	0.1375
YER016W	0	0	0.135802469135802
YLR313C	0	0	0.134146341463415
YCR040W	0	0	0.132530120481928
YBR136W	0	0	0.130952380952381
YIL026C	0	0	0.129411764705882
YIL132C	0	0	0.127906976744186
YOR114W	0	1	0.127906976744186
YMR179W	0	0	0.126436781609195
YKL114C	0	0	0.125
YML058W	0	0	0.123595505617978
YGR188C	0	0	0.122448979591837
YMR137C	0	0	0.122448979591837
YNL309W	0	0	0.122448979591837
YOR151C	0	0	0.122448979591837
YDL164C	0	0	0.122448979591837
YPL065W	0	0	0.122448979591837
YJL158C	0	0	0.122448979591837
YOL017W	0	0	0.122448979591837
YBR073W	1	0	0.122448979591837
YDR285W	0	0	0.121212121212121
YDL018C	0	0	0.12
YHL022C	0	0	0.118811881188119
YCL066W	0	0	0.117647058823529
YCR065W	0	0	0.116504854368932
YMR038C	0	0	0.115384615384615
YOR351C	0	0	0.114285714285714
YNL088W	0	0	0.113475177304965
YIL123W	0	0	0.113475177304965
YBL063W	0	0	0.113475177304965
YGL089C	0	0	0.113475177304965
YJR104C	0	0	0.113475177304965
YPL020C	0	0	0.113475177304965
YHR023W	0	0	0.113475177304965
YIL140W	0	0	0.113475177304965
YGR014W	0	0	0.113475177304965
YNL298W	0	0	0.113475177304965
YPL187W	0	0	0.113475177304965
YBR130C	1	0	0.113475177304965
YJR004C	0	0	0.113475177304965
YHR031C	0	0	0.113475177304965
YDL028C	0	0	0.113475177304965
YKR030W	0	0	0.113475177304965
YPL163C	0	0	0.113475177304965
YPL164C	0	0	0.113475177304965
YEL061C	0	0	0.113475177304965
YNL102W	0	0	0.113475177304965
YLR318W	0	0	0.113475177304965
YLR154C	0	0	0.113475177304965
YBR223C	0	0	0.113475177304965
YOL007C	0	1	0.113475177304965
YKL178C	0	0	0.113475177304965
YPL008W	1	0	0.113475177304965
YOR026W	0	0	0.113475177304965
YLR040C	0	1	0.113475177304965
YPL209C	0	0	0.113475177304965
YDL154W	0	0	0.113475177304965
YBL019W	0	0	0.113475177304965
YKR082W	0	0	0.113475177304965
YPR120C	0	0	0.113475177304965
YCL016C	0	0	0.113475177304965
YOR191W	1	0	0.113475177304965
YER142C	0	0	0.113475177304965
YMR109W	0	0	0.113475177304965
YKL130C	1	0	0.113475177304965
YGL106W	0	0	0.112676056338028
YDR488C	0	0	0.111888111888112
YJL187C	0	0	0.111111111111111
YCR096C	0	1	0.111111111111111
YKL057C	0	0	0.110344827586207
YER070W	0	0	0.10958904109589
YOR326W	0	0	0.108843537414966
YAL027W	0	1	0.108843537414966
YPL269W	0	0	0.108108108108108
YMR305C	0	0	0.10738255033557
YGR152C	0	0	0.106666666666667
YLR103C	0	0	0.105960264900662
YMR201C	0	0	0.105263157894737
YPR189W	0	0	0.104575163398693
YHR157W	0	0	0.103896103896104
YDR309C	0	0	0.103225806451613
YOR247W	0	0	0.102564102564103
YMR048W	0	0	0.101910828025478
YHR014W	0	0	0.10126582278481
YHR172W	0	0	0.10062893081761
YCL024W	0	0	0.1
YDR207C	0	0	0.0993788819875776
YLL002W	0	0	0.0987654320987654
YPR175W	0	0	0.098159509202454
YKL101W	0	0	0.0975609756097561
YNL139C	0	0	0.096969696969697
YPR141C	0	0	0.0963855421686747
YBR070C	0	0	0.0958083832335329
YNL243W	0	0	0.0952380952380952
YML027W	0	0	0.0946745562130177
YHR149C	0	1	0.0946745562130177
YIR002C	0	0	0.0941176470588235
YMR186W	0	0	0.0935672514619883
YBL105C	0	0	0.0930232558139535
YNL091W	0	0	0.092485549132948
YML112W	0	0	0.0919540229885057
YKL185W	0	0	0.0914285714285714
YLR263W	0	0	0.0909090909090909
YAR008W	0	0	0.0903954802259887
YLR086W	0	0	0.0898876404494382
YML102W	0	0	0.0893854748603352
YKL045W	0	0	0.0888888888888889
YJR135C	0	0	0.0883977900552486
YJR035W	0	0	0.0879120879120879
YMR198W	0	0	0.087431693989071
YIL126W	0	0	0.0869565217391304
YKL108W	0	0	0.0864864864864865
YLR425W	0	0	0.0860215053763441
YDR078C	0	0	0.0855614973262032
YML021C	0	0	0.0851063829787234
YPL267W	0	0	0.0846560846560847
YDR138W	0	0	0.0842105263157895
YPL155C	0	0	0.0837696335078534
YNR044W	0	0	0.0833333333333333
YGL093W	0	0	0.0829268292682927
YHR153C	0	0	0.0829268292682927
YOR074C	0	0	0.0829268292682927
YJR052W	0	0	0.0829268292682927
YOR290C	0	0	0.0829268292682927
YFR027W	0	0	0.0829268292682927
YCL027W	0	0	0.0829268292682927
YCL055W	0	0	0.0829268292682927
YOR217W	0	0	0.0829268292682927
YGR238C	0	0	0.0829268292682927
YLR329W	0	0	0.0829268292682927
YBL088C	0	0	0.0829268292682927
YPL121C	1	0	0.0829268292682927
YLR376C	0	0	0.0825242718446602
YDR409W	0	0	0.0821256038647343
YAL024C	0	0	0.0817307692307692
YLR383W	0	0	0.0813397129186603
YPL018W	0	0	0.080952380952381
YHR005C	0	0	0.0805687203791469
YBR102C	0	0	0.080188679245283
YGR109C	0	0	0.07981220657277
YIL149C	0	0	0.0794392523364486
YAL034W-A	0	0	0.0790697674418605
YOL112W	0	0	0.0787037037037037
YMR275C	0	0	0.0783410138248848
YJR090C	0	0	0.0779816513761468
YDR359C	0	0	0.0776255707762557
YGR270W	0	0	0.0772727272727273
YJR053W	0	0	0.0769230769230769
YML007W	0	0	0.0769230769230769
YMR055C	0	0	0.0769230769230769
YMR199W	0	0	0.0769230769230769
YMR032W	0	0	0.0769230769230769
YHR206W	0	0	0.0769230769230769
YER104W	0	0	0.0769230769230769
YAL001C	0	0	0.0769230769230769
YHR158C	0	0	0.0769230769230769
YDR227W	0	0	0.0769230769230769
YBR281C	0	0	0.0769230769230769
YLR135W	0	0	0.0769230769230769
YGR189C	0	0	0.0769230769230769
YMR106C	1	0	0.0769230769230769
YLR381W	0	0	0.0765957446808511
YOL004W	0	0	0.076271186440678
YGL240W	0	0	0.0759493670886076
YPR024W	0	0	0.0756302521008403
YLR183C	0	0	0.0753138075313808
YFL003C	0	0	0.075
YDR118W	0	0	0.0746887966804979
YJL013C	0	0	0.0743801652892562
YOR373W	0	0	0.0740740740740741
YLR371W	0	0	0.0737704918032787
YDR014W	0	0	0.073469387755102
YPL256C	0	0	0.0731707317073171
YHL006C	0	0	0.0728744939271255
YKR054C	0	0	0.0725806451612903
YPL082C	0	0	0.072289156626506
YOR195W	0	0	0.072
YNL272C	0	0	0.0717131474103586
YPR119W	0	0	0.0714285714285714
YHR154W	0	0	0.0714285714285714
YLR452C	0	0	0.0714285714285714
YPR104C	0	0	0.0714285714285714
YKR077W	0	1	0.0714285714285714
YOR005C	0	0	0.0714285714285714
YDR180W	0	0	0.0714285714285714
YBL051C	0	0	0.0714285714285714
YCL029C	0	0	0.0714285714285714
YNL304W	0	0	0.0714285714285714
YBR274W	0	0	0.0714285714285714
YML104C	0	0	0.0714285714285714
YMR001C	0	0	0.0714285714285714
YPL133C	0	0	0.0714285714285714
YBR060C	0	0	0.0714285714285714
YHR079C-A	1	0	0.0714285714285714
YOR349W	0	0	0.0711610486891386
YER038C	0	0	0.0708955223880597
YHR142W	0	0	0.0706319702602231
YDR356W	0	0	0.0703703703703704
YOR124C	0	0	0.0701107011070111
YBR114W	0	0	0.0698529411764706
YNL278W	0	0	0.0695970695970696
YLR200W	0	0	0.0693430656934307
YLR035C	0	0	0.0690909090909091
YER116C	0	0	0.0688405797101449
YDL077C	0	0	0.0685920577617329
YDL109C	0	0	0.0683453237410072
YMR294W	0	0	0.0681003584229391
YKL048C	0	0	0.0678571428571429
YNL172W	0	0	0.0676156583629893
YLR337C	0	0	0.0673758865248227
YBL046W	0	0	0.0671378091872792
YJR006W	0	0	0.0669014084507042
YBL061C	0	0	0.0666666666666667
YDR323C	0	0	0.0664335664335664
YER171W	0	0	0.0662020905923345
YGR098C	0	0	0.0659722222222222
YGL203C	0	0	0.0657439446366782
YIL143C	0	0	0.0655172413793104
YOR330C	0	0	0.0652920962199313
YEL003W	0	0	0.0650684931506849
YDR170C	0	0	0.0648464163822526
YPR021C	0	0	0.0647249190938511
YPR179C	0	0	0.0647249190938511
YEL037C	0	0	0.0647249190938511
YLR342W	0	0	0.0647249190938511
YML049C	0	0	0.0647249190938511
YER008C	0	0	0.0647249190938511
YLL013C	0	0	0.0647249190938511
YPL127C	0	0	0.0647249190938511
YPR055W	0	0	0.0647249190938511
YML111W	0	0	0.0647249190938511
YLR166C	0	0	0.0647249190938511
YOR320C	0	0	0.0647249190938511
YMR299C	0	0	0.0647249190938511
YDR318W	0	0	0.0647249190938511
YOR319W	0	0	0.0647249190938511
YNL271C	1	0	0.0647249190938511
YMR287C	0	0	0.0645161290322581
YER110C	0	0	0.0643086816720257
YHR134W	0	0	0.0641025641025641
YDL105W	0	0	0.0638977635782748
YBL007C	0	0	0.0638297872340425
YLL036C	0	0	0.0638297872340425
YPL253C	0	0	0.0638297872340425
YGL195W	0	0	0.0638297872340425
YLR131C	0	0	0.0638297872340425
YPL240C	0	0	0.0638297872340425
YLR442C	0	0	0.0638297872340425
YDL225W	0	0	0.0638297872340425
YCR097W	0	0	0.0638297872340425
YAL053W	0	0	0.0638297872340425
YDR030C	0	0	0.0638297872340425
YLR320W	0	0	0.0638297872340425
YGR258C	0	0	0.0638297872340425
YIL068C	0	0	0.0638297872340425
YER114C	0	0	0.0638297872340425
YCL067C	1	0	0.0638297872340425
YNL262W	0	0	0.0636363636363636
YBR200W	0	0	0.0634441087613293
YPR131C	0	0	0.0632530120481928
YHR107C	0	0	0.0630630630630631
YJR057W	0	0	0.062874251497006
YDR295C	0	0	0.0626865671641791
YER106W	0	0	0.0625
YOR304W	0	0	0.0623145400593472
YDL017W	0	0	0.0621301775147929
YBR123C	0	0	0.0619469026548673
YLR127C	0	0	0.0617647058823529
YBR289W	0	0	0.06158357771261
YOR269W	0	0	0.0614035087719298
YGR078C	0	0	0.0612244897959184
YJL047C	0	0	0.061046511627907
YGR140W	0	0	0.0608695652173913
YMR059W	0	0	0.0606936416184971
YKR095W	0	0	0.0606060606060606
YEL025C	0	1	0.0606060606060606
YDR407C	0	0	0.0606060606060606
YDL117W	0	0	0.0606060606060606
YBR173C	0	0	0.0606060606060606
YPR125W	0	0	0.0606060606060606
YNL261W	0	0	0.0606060606060606
YML094W	0	0	0.0606060606060606
YJR094C	0	0	0.0606060606060606
YLL043W	0	0	0.0606060606060606
YMR067C	0	0	0.0606060606060606
YBR160W	0	0	0.0606060606060606
YDL029W	0	0	0.0606060606060606
YOL043C	0	0	0.0606060606060606
YDR334W	0	0	0.0606060606060606
YDR166C	0	0	0.0606060606060606
YNL021W	0	0	0.0606060606060606
YOR035C	1	0	0.0606060606060606
YGL075C	0	0	0.0604395604395604
YBL032W	0	0	0.0602739726027397
YHR164C	0	0	0.0601092896174863
YMR166C	0	0	0.0599455040871935
YIL159W	0	0	0.0597826086956522
YLR309C	0	0	0.0596205962059621
YLR429W	0	0	0.0594594594594595
YOL045W	0	0	0.0592991913746631
YNL289W	0	0	0.0591397849462366
YLR098C	0	0	0.0589812332439678
YBR109C	0	0	0.0588235294117647
YAL019W	0	0	0.0586666666666667
YBR272C	0	0	0.0585106382978723
YDR457W	0	0	0.0583554376657825
YBR231C	0	0	0.0582010582010582
YBR260C	0	0	0.0580474934036939
YMR178W	0	1	0.0580474934036939
YBR081C	0	0	0.0578947368421053
YBL074C	0	0	0.057742782152231
YDR499W	0	0	0.0575916230366492
YFL039C	0	0	0.0575
YNL008C	0	0	0.0575
YGL150C	0	0	0.0575
YFL034W	0	1	0.0575
YML124C	0	0	0.0575
YHR115C	0	0	0.0575
YAL026C	0	0	0.0575
YNL032W	0	0	0.0575
YAL015C	0	0	0.0575
YGR047C	0	0	0.0575
YGR032W	0	0	0.0575
YNL293W	0	0	0.0575
YBR156C	0	0	0.0575
YOL068C	0	0	0.0575
YMR089C	0	0	0.0575
YMR156C	0	0	0.0575
YLR096W	0	0	0.0575
YJL178C	0	0	0.0575
YCR039C	1	0	0.0575
YOR081C	0	0	0.057356608478803
YBR005W	0	0	0.0572139303482587
YLR394W	0	0	0.0570719602977667
YDR448W	0	0	0.0569306930693069
YPR046W	0	0	0.0567901234567901
YJL048C	0	0	0.0566502463054187
YLR319C	0	0	0.0565110565110565
YDR363W	0	0	0.0563725490196078
YNL126W	0	0	0.0562347188264059
YHR129C	0	0	0.0560975609756098
YGL216W	0	0	0.0559610705596107
YOR296W	0	1	0.0559610705596107
YDR253C	0	0	0.0558252427184466
YHR118C	0	0	0.0556900726392252
YDR130C	0	0	0.0555555555555556
YOR017W	0	0	0.0554216867469879
YNL059C	0	0	0.0552884615384615
YER132C	0	0	0.0551558752997602
YHR120W	0	0	0.0550239234449761
YGR218W	0	0	0.0548926014319809
YDR310C	0	0	0.0547619047619048
YMR145C	0	0	0.0546318289786223
YNL269W	0	1	0.0546318289786223
YBL035C	0	0	0.0545023696682464
YOL138C	0	0	0.0543735224586288
YPL204W	0	0	0.0542452830188679
YLR085C	0	0	0.0541176470588235
YBR245C	0	0	0.0539906103286385
YJL194W	0	0	0.053864168618267
YAR019C	0	0	0.0537383177570093
YOR025W	0	0	0.0536130536130536
YHR166C	0	0	0.0534883720930233
YPL161C	0	0	0.0533642691415313
YBL047C	0	0	0.0532407407407407
YNL085W	0	0	0.0531177829099307
YAL032C	0	0	0.0529953917050691
YBL025W	0	0	0.0528735632183908
YNL222W	0	0	0.0527522935779817
YNR033W	0	0	0.0526315789473684
YGR234W	0	0	0.0525114155251142
YKL079W	0	0	0.0523917995444191
YGL183C	0	0	0.0522727272727273
YMR163C	0	0	0.0521541950113379
YNL068C	0	0	0.0520361990950226
YGL249W	0	0	0.0519187358916479
YJL127C	0	0	0.0518018018018018
YDR159W	0	0	0.051685393258427
YLR288C	0	0	0.0515695067264574
YBR278W	0	0	0.0514541387024608
YKL129C	0	0	0.0513392857142857
YKR074W	0	1	0.0513392857142857
YLL021W	0	0	0.0512249443207127
YBL034C	0	0	0.0511111111111111
YKR096W	0	1	0.0511111111111111
YDR394W	0	0	0.0509977827050998
YJR005W	0	0	0.0508849557522124
YJL026W	0	0	0.0507726269315673
YBR055C	0	0	0.0506607929515418
YOR073W	0	0	0.0505494505494506
YBL040C	0	0	0.0504385964912281
YDR052C	0	0	0.050328227571116
YKR001C	0	0	0.0502183406113537
YBR107C	0	0	0.0501089324618736
YGR224W	0	0	0.05
YDR127W	0	0	0.0498915401301518
YOR122C	0	0	0.0497835497835498
YBR192W	0	0	0.0496760259179266
YJR109C	0	0	0.0495689655172414
YLR147C	0	0	0.0494623655913978
YPL125W	0	0	0.0493562231759657
YCR014C	0	0	0.0492505353319058
YOR239W	0	0	0.0491452991452991
YIL009C-A	0	0	0.0490405117270789
YLR247C	0	1	0.0490405117270789
YOR322C	0	0	0.048936170212766
YKL092C	0	0	0.0488322717622081
YER164W	0	0	0.048728813559322
YJL204C	0	0	0.0486257928118393
YDR254W	0	0	0.0485232067510548
YER086W	0	0	0.0484210526315789
YOR109W	0	0	0.0483193277310924
YER162C	0	0	0.0482180293501048
YPL110C	0	0	0.0481171548117155
YHR119W	0	0	0.0480167014613779
YOR153W	0	0	0.0479166666666667
YJL197W	0	1	0.0479166666666667
YLR373C	0	0	0.0478170478170478
YJL090C	0	0	0.0477178423236514
YOR332W	0	0	0.0476190476190476
YBR195C	0	0	0.0475206611570248
YGL066W	0	0	0.0474226804123711
YHR111W	0	0	0.0473251028806584
YOL072W	0	0	0.0472279260780287
YLR039C	0	0	0.0471311475409836
YBR082C	0	0	0.0470347648261759
YCR081W	0	0	0.0469387755102041
YBL080C	0	0	0.0468431771894094
YNL236W	0	0	0.0467479674796748
YLR360W	0	0	0.0466531440162272
YMR043W	0	0	0.0465587044534413
YOR346W	0	0	0.0464646464646465
YEL030W	0	0	0.0463709677419355
YER143W	0	0	0.0462776659959759
YIL031W	0	0	0.0461847389558233
YLR055C	0	0	0.0460921843687375
YIL095W	0	0	0.046
YPL055C	0	0	0.0459081836327345
YOR039W	0	0	0.0458167330677291
YLR024C	0	0	0.0457256461232604
YGL168W	0	0	0.0456349206349206
YBR215W	0	0	0.0455445544554455
YOL115W	0	0	0.0454545454545455
YNL257C	0	0	0.0453648915187377
YLR189C	0	0	0.0452755905511811
YNL116W	0	0	0.0451866404715128
YBR103W	0	0	0.0450980392156863
YAL011W	0	0	0.0450097847358121
YOL019W	0	1	0.0450097847358121
YGL151W	0	0	0.044921875
YIL116W	0	0	0.0448343079922027
YDR216W	0	0	0.0447470817120623
YGL175C	0	0	0.0446601941747573
YDL020C	0	0	0.0445736434108527
YGL025C	0	0	0.0444874274661509
YGL127C	0	0	0.0444015444015444
YCR086W	0	0	0.0443159922928709
YFL051C	0	1	0.0443159922928709
YKR013W	0	1	0.0443159922928709
YEL022W	0	0	0.0442307692307692
YLR368W	0	0	0.0441458733205374
YPR070W	0	0	0.0440613026819923
YDR164C	0	0	0.0439770554493308
YDR335W	0	0	0.0438931297709924
YBR023C	0	0	0.0438095238095238
YDR146C	0	0	0.0437262357414449
YJL084C	0	1	0.0437262357414449
YOL096C	0	0	0.0436432637571157
YJR110W	0	0	0.0435606060606061
YDR279W	0	0	0.0434782608695652
YDR069C	0	0	0.0433962264150943
YHR178W	0	0	0.0433145009416196
YFR038W	0	1	0.0433145009416196
YLR210W	0	0	0.0432330827067669
YDR317W	0	0	0.0431519699812383
YGR002C	0	0	0.0430711610486891
YKR100C	0	0	0.0429906542056075
YGL116W	0	0	0.042910447761194
YDR093W	0	0	0.042830540037244
YDL058W	0	0	0.0427509293680297
YNL136W	0	0	0.0426716141001855
YKR037C	0	0	0.0425925925925926
YBL084C	0	0	0.0425138632162662
YIL066C	0	0	0.0424354243542435
YGR056W	0	0	0.0423572744014733
YKL134C	0	0	0.0422794117647059
YML065W	0	0	0.0422018348623853
YOL034W	0	0	0.0421245421245421
YOR188W	0	0	0.0420475319926874
YDR224C	0	0	0.041970802919708
YDR155C	0	0	0.0418943533697632
YPL115C	0	0	0.0418181818181818
YBR065C	0	0	0.0417422867513612
YFR031C	0	0	0.0416666666666667
YBR237W	0	0	0.0415913200723327
YMR240C	0	0	0.0415162454873646
YNL307C	0	0	0.0414414414414414
YLL049W	0	1	0.0414414414414414
YPL249C	0	0	0.0413669064748201
YER007W	0	0	0.0412926391382406
YDR244W	0	0	0.0412186379928315
YGL173C	0	0	0.0411449016100179
YNL119W	0	0	0.0410714285714286
YKR090W	0	0	0.0409982174688057
YNR011C	0	0	0.0409252669039146
YOR014W	0	0	0.0408525754884547
YPL174C	0	0	0.0407801418439716
YFR009W	0	0	0.0407079646017699
YDR460W	0	0	0.0406360424028269
YOL051W	0	0	0.0405643738977072
YKL042W	0	0	0.0404929577464789
YDL175C	0	0	0.0404217926186292
YKL049C	0	0	0.0403508771929825
YDL093W	0	0	0.0402802101576182
YFR036W	0	0	0.0402097902097902
YMR283C	0	0	0.0401396160558464
YLR386W	0	0	0.0400696864111498
YBR199W	0	0	0.04
YJL095W	0	0	0.0399305555555556
YIR010W	0	0	0.0398613518197574
YBR257W	0	0	0.0397923875432526
YJL099W	0	0	0.0397236614853195
YKL112W	0	0	0.0396551724137931
YOR386W	0	0	0.0395869191049914
YJR140C	0	0	0.0395189003436426
YBR188C	0	0	0.039451114922813
YGR081C	0	0	0.0393835616438356
YKR048C	0	0	0.0393162393162393
YAL020C	0	0	0.0392491467576792
YDR485C	0	0	0.0391822827938671
YAL021C	0	0	0.0391156462585034
YGR229C	0	0	0.0390492359932088
YDR082W	0	0	0.0389830508474576
YOR075W	0	0	0.038917089678511
YDL103C	0	0	0.0388513513513514
YOR069W	0	0	0.0387858347386172
YJL168C	0	0	0.0387205387205387
YKL104C	0	0	0.038655462184874
YNL300W	0	1	0.038655462184874
YKL010C	0	0	0.0385906040268456
YBL008W	0	0	0.0385259631490787
YAL031C	0	0	0.0384615384615385
YLR207W	0	0	0.0383973288814691
YGL244W	0	0	0.0383333333333333
YER111C	0	0	0.0382695507487521
YIL144W	0	0	0.0382059800664452
YMR012W	0	0	0.0381426202321725
YDR424C	0	0	0.0380794701986755
YOR363C	0	0	0.0380165289256198
YHL030W	0	0	0.037953795379538
YPL045W	0	0	0.0378912685337726
YPL120W	0	0	0.0378289473684211
YNL206C	0	0	0.0377668308702791
YDR421W	0	0	0.0377049180327869
YDR495C	0	0	0.0376432078559738
YDL030W	0	0	0.0375816993464052
YLR148W	0	0	0.0375203915171289
YOR336W	0	0	0.0374592833876222
YOR138C	0	0	0.0373983739837398
YBL009W	0	0	0.0373376623376623
YBL023C	0	0	0.0372771474878444
YJR032W	0	0	0.0372168284789644
YKR101W	0	0	0.037156704361874
YBR217W	0	0	0.0370967741935484
YNL072W	0	0	0.037037037037037
YML041C	0	0	0.0369774919614148
YOR249C	0	0	0.0369181380417336
YER014W	0	0	0.0368589743589744
YGR241C	0	0	0.0368
YMR127C	0	0	0.036741214057508
YPR032W	0	0	0.0366826156299841
YNL039W	0	0	0.036624203821656
YPL176C	0	0	0.0365659777424483
YBR228W	0	0	0.0365079365079365
YDR021W	0	0	0.0364500792393027
YOR216C	0	0	0.0363924050632911
YDR219C	0	0	0.0363349131121643
YDR440W	0	0	0.0362776025236593
YPR124W	0	0	0.0362204724409449
YGL133W	0	0	0.0361635220125786
YMR117C	0	0	0.0361067503924647
YBR140C	0	0	0.0360501567398119
YBR071W	0	1	0.0360501567398119
YBR115C	0	0	0.0359937402190923
YJL020C	0	0	0.0359375
YPL005W	0	0	0.0358814352574103
YDR443C	0	0	0.0358255451713396
YBR161W	0	0	0.0357698289269051
YHR027C	0	0	0.0357142857142857
YOL012C	0	0	0.0356589147286822
YDL056W	0	0	0.0356037151702786
YLR272C	0	0	0.035548686244204
YMR314W	0	0	0.0354938271604938
YLR190W	0	0	0.0354391371340524
YDL042C	0	0	0.0353846153846154
YNL153C	0	0	0.0353302611367127
YKL038W	0	0	0.0352760736196319
YLR229C	0	0	0.0352220520673813
YDR273W	0	0	0.0351681957186544
YOR129C	0	0	0.0351145038167939
YDL074C	0	0	0.0350609756097561
YPR057W	0	0	0.0350076103500761
YCR038C	0	0	0.0349544072948328
YKL095W	0	0	0.0349013657056146
YOR172W	0	0	0.0348484848484849
YGL003C	0	0	0.0347957639939486
YMR231W	0	0	0.0347432024169184
YDL155W	0	0	0.0346907993966818
YPL242C	0	0	0.0346385542168675
YDL006W	0	0	0.0345864661654135
YGR063C	0	0	0.0345345345345345
YBR234C	0	0	0.0344827586206897
YMR101C	0	0	0.0344311377245509
YDR325W	0	0	0.0343796711509716
YDL013W	0	0	0.0343283582089552
YBR229C	0	0	0.0342771982116244
YKL173W	0	0	0.0342261904761905
YDL240W	0	0	0.0341753343239227
YOR110W	0	0	0.0341246290801187
YPR023C	0	0	0.0340740740740741
YBL037W	0	0	0.0340236686390533
YGR184C	0	0	0.03397341211226
YFL033C	0	0	0.0339233038348083
YKL179C	0	0	0.0338733431516937
YBR097W	0	0	0.0338235294117647
YBR179C	0	0	0.0337738619676946
YFR037C	0	0	0.0337243401759531
YGL206C	0	0	0.0336749633967789
YPL119C	0	0	0.033625730994152
YLR084C	0	0	0.0335766423357664
YFL036W	0	0	0.0335276967930029
YPR029C	0	0	0.0334788937409025
YOL063C	0	0	0.0334302325581395
YBR236C	0	0	0.0333817126269956
YNR049C	0	0	0.0333333333333333
YBR059C	0	0	0.0332850940665702
YPL007C	0	0	0.0332369942196532
YDL126C	0	0	0.0331890331890332
YOL066C	0	0	0.0331412103746398
YPR105C	0	0	0.0330935251798561
YBL085W	0	0	0.0330459770114943
YDR176W	0	0	0.0329985652797704
YKL032C	0	0	0.0329512893982808
YPL031C	0	0	0.0329041487839771
YNL166C	0	0	0.0328571428571429
YER105C	0	0	0.0328102710413695
YCR002C	0	0	0.0327635327635328
YLL024C	0	0	0.0327169274537696
YGR134W	0	0	0.0326704545454545
YBR176W	0	0	0.0326241134751773
YBR168W	0	0	0.0325779036827195
YOR156C	0	0	0.0325318246110325
YDL127W	0	0	0.0324858757062147
YOL070C	0	1	0.0324858757062147
YDR080W	0	0	0.0324400564174894
YJL073W	0	0	0.0323943661971831
YBR131W	0	0	0.0323488045007032
YEL019C	0	0	0.0323033707865169
YLR106C	0	0	0.032258064516129
YBR057C	0	0	0.0322128851540616
YDL106C	0	0	0.0321678321678322
YBR276C	0	0	0.032122905027933
YJR058C	0	0	0.0320781032078103
YOR273C	0	0	0.032033426183844
YDR213W	0	0	0.0319888734353268
YLR353W	0	0	0.0319444444444444
YBR170C	0	0	0.0319001386962552
YKL014C	0	0	0.0318559556786704
YHR200W	0	0	0.0318118948824343
YLR182W	0	0	0.031767955801105
YGL033W	0	0	0.0317241379310345
YLR457C	0	0	0.0316804407713499
YAL009W	0	0	0.031636863823934
YLR357W	0	0	0.0315934065934066
YBL042C	0	0	0.0315500685871056
YBR279W	0	0	0.0315068493150685
YMR309C	0	0	0.0314637482900137
YNL189W	0	0	0.0314207650273224
YGR065C	0	0	0.0313778990450205
YLR414C	0	1	0.0313778990450205
YOR157C	0	0	0.0313351498637602
YBR165W	0	0	0.0312925170068027
YDR129C	0	0	0.03125
YBL079W	0	0	0.0312075983717775
YKR027W	0	0	0.0311653116531165
YBR110W	0	0	0.0311231393775372
YNL201C	0	0	0.0310810810810811
YMR192W	0	0	0.0310391363022942
YLR403W	0	0	0.0309973045822102
YJR127C	0	0	0.0309555854643338
YLR212C	0	0	0.0309139784946237
YOR127W	0	0	0.0308724832214765
YBR041W	0	0	0.0308310991957105
YBL097W	0	0	0.0307898259705489
YOL067C	0	0	0.0307486631016043
YDL112W	0	0	0.0307076101468625
YBR129C	0	0	0.0306666666666667
YML069W	0	0	0.0306258322237017
YLR276C	0	0	0.0305851063829787
YIR006C	0	0	0.0305444887118194
YMR094W	0	0	0.0305039787798408
YOL117W	0	0	0.0304635761589404
YGR041W	0	0	0.0304232804232804
YMR207C	0	0	0.0303830911492734
YBL014C	0	0	0.0303430079155673
YBR093C	0	0	0.0303030303030303
YBR020W	0	0	0.0302631578947368
YLR436C	0	0	0.0302233902759527
YNL097C	0	0	0.0301837270341207
YGL167C	0	0	0.0301441677588467
YDR251W	0	0	0.0301047120418848
YGL233W	0	0	0.0300653594771242
YHR030C	0	0	0.0300261096605744
YJL176C	0	0	0.029986962190352
YLR382C	0	0	0.0299479166666667
YCR084C	0	0	0.0299089726918075
YJL085W	0	0	0.0298701298701299
YML085C	0	0	0.0298313878080415
YPL032C	0	0	0.0297927461139896
YBR264C	0	0	0.0297542043984476
YBL017C	0	0	0.0297157622739018
YLR424W	0	0	0.0296774193548387
YDR162C	0	0	0.029639175257732
YOR323C	0	0	0.0296010296010296
YML062C	0	0	0.0295629820051414
YGR274C	0	0	0.0295250320924262
YCL004W	0	0	0.0294871794871795
YLR114C	0	0	0.029449423815621
YKR020W	0	0	0.0294117647058824
YGR179C	0	0	0.0293742017879949
YBR042C	0	0	0.0293367346938776
YBR211C	0	0	0.0292993630573248
YPL116W	0	0	0.0292620865139949
YBR030W	0	0	0.0292249047013977
YLR176C	0	0	0.0291878172588832
YAL058W	0	0	0.0291508238276299
YGR116W	0	0	0.0291139240506329
YMR280C	0	0	0.0290771175726928
YDR381W	0	0	0.029040404040404
YPR010C	0	0	0.0290037831021438
YBR008C	0	0	0.0289672544080605
YJR060W	0	0	0.0289308176100629
YGR278W	0	0	0.028894472361809
YDL047W	0	0	0.0288582183186951
YPL215W	0	0	0.0288220551378446
YIL150C	0	0	0.0287859824780976
YBR086C	0	0	0.02875
YDL200C	0	0	0.0287141073657928
YGL245W	0	0	0.0286783042394015
YDR192C	0	0	0.0286425902864259
YOR327C	0	0	0.0286069651741294
YBR095C	0	0	0.0285714285714286
YOR112W	0	0	0.0285359801488834
YLR274W	0	0	0.0285006195786865
YOR380W	0	0	0.0284653465346535
YMR295C	0	1	0.0284653465346535
YBR069C	0	0	0.0284301606922126
YLR144C	0	0	0.0283950617283951
YBR058C	0	0	0.0283600493218249
YNL107W	0	0	0.0283251231527094
YGL194C	0	0	0.028290282902829
YPR095C	0	0	0.0282555282555283
YNL098C	0	0	0.0282208588957055
YBR080C	0	0	0.0281862745098039
YBR275C	0	0	0.0281517747858017
YHR077C	0	0	0.0281173594132029
YCL010C	0	0	0.0280830280830281
YJL130C	0	0	0.0280487804878049
YDL044C	0	0	0.0280146163215591
YGR240C	0	0	0.0279805352798054
YGR217W	0	0	0.0279465370595383
YOR023C	0	0	0.0279126213592233
YDR358W	0	0	0.0278787878787879
YDR057W	0	0	0.0278450363196126
YBL052C	0	0	0.0278113663845224
YIR025W	0	0	0.0277777777777778
YOR237W	0	0	0.0277442702050663
YER013W	0	0	0.027710843373494
YMR268C	0	0	0.0276774969915764
YBL011W	0	0	0.0276442307692308
YLL028W	0	0	0.0276110444177671
YNL339C	0	0	0.0275779376498801
YMR021C	0	0	0.0275449101796407
YDR195W	0	0	0.027511961722488
YOR132W	0	0	0.027479091995221
YBR003W	0	0	0.0274463007159905
YAR003W	0	0	0.0274135876042908
YPL241C	0	0	0.0273809523809524
YLR115W	0	0	0.0273483947681332
YER155C	0	0	0.0273159144893112
YBR077C	0	0	0.0272835112692764
YBR119W	0	0	0.0272511848341232
YDR463W	0	0	0.0272189349112426
YAL051W	0	0	0.0271867612293144
YDR510W	0	0	0.0271546635182999
YAL047C	0	0	0.027122641509434
YPL040C	0	0	0.0270906949352179
YDR326C	0	0	0.0270588235294118
YLR187W	0	1	0.0270588235294118
YJR009C	0	0	0.027027027027027
YBR153W	0	0	0.0269953051643192
YOL086C	0	0	0.0269636576787808
YLR321C	0	0	0.0269320843091335
YMR023C	0	0	0.0269005847953216
YJR092W	0	0	0.0268691588785047
YBR022W	0	0	0.0268378063010502
YMR176W	0	0	0.0268065268065268
YDR235W	0	0	0.0267753201396973
YPL086C	0	0	0.0267441860465116
YDR121W	0	0	0.0267131242740999
YBR015C	0	0	0.0266821345707657
YML099C	0	0	0.0266512166859791
YBR112C	0	0	0.0266203703703704
YOR304C-A	0	1	0.0266203703703704
YGR200C	0	0	0.0265895953757225
YLR466W	0	0	0.0265588914549654
YJR152W	0	0	0.0265282583621684
YLR262C	0	0	0.0264976958525346
YNL330C	0	0	0.0264672036823936
YIL156W	0	0	0.0264367816091954
YPR178W	0	0	0.026406429391504
YOR160W	0	0	0.0263761467889908
YBR216C	0	0	0.0263459335624284
YLR330W	0	0	0.0263157894736842
YGR130C	0	1	0.0263157894736842
YNL118C	0	0	0.0262857142857143
YDL098C	0	0	0.0262557077625571
YBR024W	0	0	0.0262257696693273
YMR069W	0	0	0.0261958997722096
YBL021C	0	0	0.0261660978384528
YOR178C	0	0	0.0261363636363636
YER172C	0	0	0.0261066969353008
YCR009C	0	0	0.0260770975056689
YGR092W	0	0	0.0260475651189128
YPL029W	0	0	0.0260180995475113
YBR243C	0	0	0.0259887005649717
YLL015W	0	0	0.0259593679458239
YDR174W	0	0	0.0259301014656144
YPR019W	0	0	0.0259009009009009
YLR393W	0	0	0.0258717660292463
YAL002W	0	0	0.0258426966292135
YPL140C	0	0	0.0258136924803591
YOR036W	0	0	0.0257847533632287
YDR439W	0	0	0.0257558790593505
YPR164W	0	0	0.0257270693512304
YOL091W	0	0	0.0256983240223464
YOR048C	0	0	0.0256696428571429
YBL006C	0	0	0.0256410256410256
YLR430W	0	0	0.0256124721603563
YMR058W	0	0	0.0255839822024472
YBR193C	0	0	0.0255555555555556
YPR045C	0	1	0.0255555555555556
YKR056W	0	0	0.025527192008879
YNL167C	0	0	0.0254988913525499
YMR075W	0	0	0.0254706533776301
YER148W	0	0	0.0254424778761062
YLR418C	0	0	0.025414364640884
YNL158W	0	0	0.0253863134657837
YAL005C	0	0	0.0253583241455347
YDR027C	0	0	0.0253303964757709
YHR150W	0	0	0.0253025302530253
YLR399C	0	0	0.0252747252747253
YBR049C	0	0	0.0252469813391877
YGL251C	0	0	0.025219298245614
YJR068W	0	0	0.0251916757940854
YNL199C	0	0	0.025164113785558
YPR049C	0	0	0.0251366120218579
YOR080W	0	0	0.0251091703056769
YNL329C	0	0	0.0250817884405671
YPR101W	0	0	0.0250544662309368
YDL146W	0	1	0.0250544662309368
YKL005C	0	0	0.0250272034820457
YCR033W	0	0	0.025
YBL024W	0	0	0.0249728555917481
YOR141C	0	1	0.0249728555917481
YBR258C	0	0	0.0249457700650759
YBR175W	0	0	0.0249187432286024
YOR076C	0	0	0.0248917748917749
YBR083W	0	0	0.0248648648648649
YBR254C	0	0	0.0248380129589633
YGL094C	0	0	0.0248112189859763
YLR067C	0	0	0.0247844827586207
YBR290W	0	0	0.0247578040904198
YJR147W	0	0	0.0247311827956989
YFL029C	0	0	0.0247046186895811
YBR164C	0	0	0.0246781115879828
YDR034C	0	0	0.0246516613076099
YJR066W	0	0	0.0246252676659529
YER001W	0	0	0.0245989304812834
YDL229W	0	0	0.0245726495726496
YLL031C	0	0	0.0245464247598719
YJL138C	0	0	0.0245202558635394
YLR005W	0	0	0.0244941427050053
YGR180C	0	0	0.024468085106383
YOR372C	0	0	0.024442082890542
YLL039C	0	0	0.024416135881104
YLR087C	0	0	0.024390243902439
YER022W	0	0	0.024364406779661
YBR025C	0	0	0.0243386243386243
YML006C	0	0	0.0243128964059197
YBR271W	0	0	0.0242872228088701
YCR106W	0	0	0.0242616033755274
YJL029C	0	0	0.0242360379346681
YKL213C	0	0	0.0242105263157895
YOR171C	0	0	0.0241850683491062
YBR210W	0	0	0.0241596638655462
YBL010C	0	1	0.0241596638655462
YKL025C	0	0	0.0241343126967471
YOL054W	0	0	0.0241090146750524
YBL020W	0	0	0.0240837696335079
YLR249W	0	0	0.0240585774058577
YLR305C	0	0	0.0240334378265413
YCR105W	0	0	0.0240083507306889
YNL029C	0	0	0.0239833159541189
YBR270C	0	1	0.0239833159541189
YDL116W	0	0	0.0239583333333333
YPL084W	0	0	0.0239334027055151
YER176W	0	0	0.0239085239085239
YEL041W	0	0	0.023883696780893
YFR010W	0	0	0.0238589211618257
YBR172C	0	0	0.0238341968911917
YOR018W	0	0	0.0238095238095238
YBR038W	0	0	0.0237849017580145
YDR289C	0	0	0.0237603305785124
YIL084C	0	0	0.0237358101135191
YOR038C	0	0	0.0237113402061856
YMR047C	0	0	0.023686920700309
YKR078W	0	0	0.0236625514403292
YBR016W	0	0	0.0236382322713258
YBR118W	0	0	0.0236139630390144
YKR019C	0	0	0.0235897435897436
YOR008C	0	0	0.0235655737704918
YJR021C	0	0	0.0235414534288639
YBR273C	0	0	0.0235173824130879
YOL076W	0	0	0.0234933605720123
YLR004C	0	0	0.023469387755102
YKL089W	0	0	0.0234454638124363
YIL008W	0	0	0.0234215885947047
YBR152W	0	0	0.0233977619532045
YPL075W	0	0	0.0233739837398374
YAR018C	0	0	0.0233502538071066
YPR080W	0	0	0.0233265720081136
YBR265W	0	0	0.0233029381965552
YBR163W	0	1	0.0233029381965552
YOL093W	0	0	0.0232793522267206
YLR362W	0	0	0.0232558139534884
YAL010C	0	0	0.0232323232323232
YBL058W	0	0	0.0232088799192735
YBR133C	0	0	0.0231854838709677
YAL013W	0	0	0.0231621349446123
YDR243C	0	0	0.0231388329979879
YHR204W	0	0	0.0231155778894472
YHR194W	0	0	0.0230923694779116
YJL110C	0	0	0.0230692076228686
YGL023C	0	0	0.0230460921843687
YDR263C	0	0	0.023023023023023
YBR227C	0	1	0.023023023023023
YMR168C	0	0	0.023
YAL063C	0	0	0.022977022977023
YHR176W	0	0	0.0229540918163673
YKL059C	0	0	0.0229312063808574
YCR030C	0	1	0.0229312063808574
YGL091C	0	0	0.0229083665338645
YBL004W	0	0	0.0228855721393035
YJR076C	0	0	0.0228628230616302
YHR161C	0	0	0.0228401191658391
YBR293W	0	0	0.0228174603174603
YDR257C	0	1	0.0228174603174603
YDR033W	0	1	0.0228174603174603
YGR099W	0	0	0.022794846382557
YMR288W	0	0	0.0227722772277228
YDR332W	0	1	0.0227722772277228
YIR013C	0	0	0.0227497527200791
YBR288C	0	0	0.0227272727272727
YMR213W	0	0	0.0227048371174729
YBR162W-A	0	0	0.0226824457593688
YMR218C	0	0	0.0226600985221675
YDL045C	0	0	0.0226377952755906
YNL207W	0	0	0.0226155358898722
YER151C	0	0	0.0225933202357564
YLR013W	0	0	0.0225711481844946
YOR358W	0	0	0.0225490196078431
YBR166C	0	0	0.0225269343780607
YDR362C	0	0	0.0225048923679061
YJR075W	0	0	0.0224828934506354
YNL106C	0	0	0.0224609375
YFL007W	0	0	0.0224390243902439
YBR167C	0	0	0.0224171539961014
YML088W	0	0	0.0223953261927945
YLR138W	0	0	0.0223735408560311
YML035C	0	0	0.0223517978620019
YOL031C	0	0	0.0223300970873786
YNL064C	0	0	0.0223084384093113
YJR084W	0	0	0.0222868217054264
YPR194C	0	0	0.0222652468538238
YDL087C	0	0	0.0222437137330754
YER044C-A	0	0	0.0222222222222222
YIL112W	0	0	0.0222007722007722
YBR255W	0	1	0.0222007722007722
YOR140W	0	0	0.0221793635486982
YDR028C	0	0	0.0221579961464355
YBR235W	0	1	0.0221579961464355
YBR063C	0	1	0.0221579961464355
YHR160C	0	0	0.0221366698748797
YDR265W	0	0	0.0221153846153846
YLR417W	0	0	0.0220941402497598
YBL102W	0	0	0.0220729366602687
YBL103C	0	0	0.0220517737296261
YPR072W	0	0	0.0220306513409962
YGR271W	0	0	0.0220095693779904
YOL089C	0	0	0.0219885277246654
YDL090C	0	0	0.0219675262655205
YDR422C	0	0	0.0219465648854962
YBL057C	0	0	0.0219256434699714
YBL050W	0	0	0.0219047619047619
YGR048W	0	0	0.021883920076118
YAR002W	0	0	0.0218631178707224
YER149C	0	0	0.0218423551756885
YDR464W	0	0	0.0218216318785579
YHR167W	0	0	0.0218009478672986
YCR082W	0	0	0.021780303030303
YIR008C	0	0	0.021759697256386
YOR244W	0	0	0.0217391304347826
YIL097W	0	0	0.0217186024551464
YDR392W	0	0	0.0216981132075472
YMR128W	0	0	0.0216776625824694
YOR321W	0	0	0.0216572504708098
YOL062C	0	0	0.0216368767638758
YPL046C	0	0	0.0216165413533835
YOR266W	0	0	0.0215962441314554
YOR083W	0	0	0.0215759849906191
YGL141W	0	0	0.0215557638238051
YBR094W	0	1	0.0215557638238051
YDR225W	0	0	0.0215355805243446
YMR313C	0	0	0.0215154349859682
YDR240C	0	0	0.0214953271028037
YGL043W	0	0	0.0214752567693744
YML117W	0	0	0.021455223880597
YPL181W	0	0	0.0214352283317801
YOL145C	0	0	0.021415270018622
YKR079C	0	0	0.0213953488372093
YBR253W	0	0	0.0213754646840149
YJR082C	0	0	0.021355617455896
YLR219W	0	0	0.0213358070500928
YEL016C	0	0	0.0213160333642261
YLL048C	0	0	0.0212962962962963
YNR056C	0	0	0.0212765957446809
YPR066W	0	0	0.0212569316081331
YKL139W	0	0	0.0212373037857802
YPL072W	0	0	0.0212177121771218
YBL026W	0	0	0.0211981566820276
YPL200W	0	0	0.0211786372007366
YGL227W	0	0	0.0211591536338546
YBL036C	0	0	0.0211397058823529
YOR275C	0	0	0.0211202938475666
YBL093C	0	0	0.0211009174311927
YOR264W	0	1	0.0211009174311927
YBL067C	0	1	0.0211009174311927
YGR191W	0	0	0.0210815765352887
YBR007C	0	1	0.0210815765352887
YHR165C	0	0	0.0210622710622711
YLR453C	0	0	0.0210430009149131
YGL124C	0	0	0.0210237659963437
YJR031C	0	0	0.0210045662100457
YDR183W	0	0	0.020985401459854
YJL112W	0	0	0.0209662716499544
YJR134C	0	1	0.0209662716499544
YBR002C	0	0	0.0209471766848816
YBL089W	0	0	0.0209281164695177
YBR004C	0	0	0.0209090909090909
YCR018C	0	0	0.0208900999091735
YIL063C	0	0	0.0208711433756806
YPL228W	0	0	0.0208522212148685
YBR186W	0	0	0.0208333333333333
YBR033W	0	1	0.0208333333333333
YJL139C	0	0	0.020814479638009
YNL277W	0	0	0.0207956600361664
YOL069W	0	0	0.020776874435411
YHR056C	0	0	0.0207581227436823
YBL031W	0	1	0.0207581227436823
YPL006W	0	0	0.0207394048692516
YML011C	0	0	0.0207207207207207
YBR159W	0	0	0.0207020702070207
YPL047W	0	0	0.0206834532374101
YPR052C	0	0	0.0206648697214735
YPL085W	0	0	0.0206463195691203
YBR259W	0	1	0.0206463195691203
YJL006C	0	0	0.020627802690583
YBR096W	0	1	0.020627802690583
YBR208C	0	0	0.0206093189964158
YGL207W	0	0	0.0205908683974933
YML076C	0	0	0.0205724508050089
YHR040W	0	0	0.0205540661304736
YNL221C	0	0	0.0205357142857143
YOR001W	0	0	0.0205173951828724
YGR003W	0	0	0.0204991087344029
YDR419W	0	0	0.0204808548530721
YNL318C	0	0	0.0204626334519573
YMR263W	0	0	0.0204444444444444
YDR315C	0	0	0.0204262877442274
YDR388W	0	0	0.0204081632653061
YGL077C	0	0	0.0203908241291419
YMR306W	0	0	0.0203908241291419
YBL106C	0	0	0.0203908241291419
YBL060W	0	1	0.0203908241291419
YMR277W	0	0	0.0203908241291419
YAL017W	0	0	0.0203908241291419
YDR173C	0	0	0.0203908241291419
YGL241W	0	0	0.0203908241291419
YJR070C	0	0	0.0203908241291419
YBR219C	0	1	0.0203908241291419
YDL238C	0	0	0.0203908241291419
YBL041W	0	0	0.0203908241291419
YPL069C	0	0	0.0203908241291419
YPL151C	0	0	0.0203908241291419
YIL002C	0	0	0.0203908241291419
YGL049C	0	0	0.0203908241291419
YFL037W	0	0	0.0203908241291419
YIR009W	0	0	0.0203908241291419
YBR043C	0	0	0.0203908241291419
YOR168W	0	0	0.0203908241291419
YMR223W	0	0	0.0203908241291419
YDR101C	0	0	0.0203908241291419
YBR205W	0	0	0.0203908241291419
YOR162C	0	0	0.0203908241291419
YPL058C	0	0	0.0203908241291419
YKL011C	0	0	0.0203908241291419
YOL001W	0	0	0.0203908241291419
YHR090C	0	0	0.0203908241291419
YOR089C	0	0	0.0203908241291419
YMR219W	0	0	0.0203908241291419
YER169W	0	0	0.0203908241291419
YAL041W	0	0	0.0203908241291419
YNL223W	0	0	0.0203908241291419
YDR179C	0	0	0.0203908241291419
YGR178C	0	0	0.0203908241291419
YBL082C	0	0	0.0203908241291419
YHR082C	0	0	0.0203908241291419
YAL055W	0	0	0.0203908241291419
YDR437W	0	0	0.0203908241291419
YHL038C	0	0	0.0203908241291419
YLR092W	0	0	0.0203908241291419
YBR244W	0	0	0.0203908241291419
YNL042W	0	0	0.0203908241291419
YNL230C	0	0	0.0203908241291419
YGR156W	0	0	0.0203908241291419
YBL055C	0	0	0.0203908241291419
YNL292W	0	0	0.0203908241291419
YBR128C	0	0	0.0203908241291419
YKR028W	0	0	0.0203908241291419
YBR019C	0	0	0.0203908241291419
YGL145W	0	0	0.0203908241291419
YDL227C	1	0	0.0203908241291419
YDR108W	0	0	0.0203735144312394
YNL290W	0	0	0.0203562340966921
YOL100W	0	0	0.0203389830508475
YBL022C	0	0	0.0203217612193057
YML103C	0	0	0.0203045685279188
YNL248C	0	0	0.0202874049027895
YDR390C	0	0	0.0202702702702703
YBR194W	0	1	0.0202702702702703
YGL045W	0	0	0.020253164556962
YBR225W	0	1	0.020253164556962
YBR252W	0	0	0.0202360876897133
YDL216C	0	0	0.0202190395956192
YOL003C	0	0	0.0202020202020202
YOR060C	0	0	0.0201850294365013
YBR062C	0	1	0.0201850294365013
YOR064C	0	0	0.0201680672268908
YDR283C	0	0	0.0201511335012594
YLR410W	0	0	0.0201342281879195
YBR087W	0	0	0.0201173512154233
YLR254C	0	0	0.0201005025125628
YML059C	0	0	0.0200836820083682
YDL197C	0	0	0.020066889632107
YDL190C	0	0	0.0200501253132832
YDR038C	0	0	0.0200333889816361
YPL122C	0	0	0.0200166805671393
YBR171W	0	0	0.02
YMR133W	0	0	0.0199833472106578
YML016C	0	0	0.0199667221297837
YBR180W	0	0	0.0199501246882793
YPL166W	0	0	0.0199335548172757
YIR033W	0	0	0.0199170124481328
YLR433C	0	0	0.0199004975124378
YDR364C	0	0	0.019884009942005
YBR212W	0	0	0.0198675496688742
YDL161W	0	0	0.0198511166253102
YMR307W	0	0	0.0198347107438017
YBR066C	0	0	0.0198183319570603
YLR455W	0	0	0.0198019801980198
YLR440C	0	0	0.0197856553998351
YBR125C	0	1	0.0197856553998351
YOL078W	0	0	0.0197693574958814
YDR191W	0	0	0.0197530864197531
YOL111C	0	0	0.0197368421052632
YMR154C	0	0	0.0197206244864421
YDR308C	0	0	0.0197044334975369
YMR312W	0	0	0.0196882690730107
YBL056W	0	0	0.019672131147541
YBR204C	0	1	0.019672131147541
YKR022C	0	0	0.0196560196560197
YAL048C	0	0	0.0196399345335516
YGL071W	0	0	0.0196238757154538
YMR172W	0	0	0.0196078431372549
YBL091C-A	0	1	0.0196078431372549
YDR228C	0	0	0.0195918367346939
YMR124W	0	1	0.0195918367346939
YAL056W	0	0	0.0195758564437194
YBR135W	0	0	0.019559902200489
YIR005W	0	0	0.0195439739413681
YPR081C	0	0	0.0195280716029292
YJL056C	0	0	0.0195121951219512
YIL038C	0	0	0.0194963444354184
YKL116C	0	0	0.0194805194805195
YER011W	0	0	0.0194647201946472
YCL039W	0	0	0.0194489465153971
YPR030W	0	0	0.0194331983805668
YHL009C	0	0	0.0194174757281553
YBR220C	0	1	0.0194174757281553
YNL133C	0	0	0.0194017784963622
YBR044C	0	0	0.0193861066235864
YBL069W	0	0	0.0193704600484262
YBR029C	0	0	0.0193548387096774
YAL054C	0	0	0.0193392425463336
YPL258C	0	0	0.0193236714975845
YPR185W	0	0	0.0193081255028158
YHR091C	0	0	0.0192926045016077
YDR301W	0	0	0.0192771084337349
YBR106W	0	0	0.0192616372391653
YBR198C	0	0	0.0192461908580593
YNR051C	0	0	0.0192307692307692
YNL210W	0	0	0.0192153722978383
YNL245C	0	0	0.0192
YNR032W	0	0	0.0191846522781775
YKL028W	0	0	0.0191693290734824
YDL156W	0	1	0.0191693290734824
YML020W	0	1	0.0191693290734824
YNL295W	0	1	0.0191693290734824
YDR081C	0	0	0.0191540303272147
YER147C	0	0	0.0191387559808612
YOL028C	0	0	0.0191235059760956
YLR316C	0	0	0.0191082802547771
YDR473C	0	0	0.0190930787589499
YNL054W	0	0	0.0190779014308426
YNR008W	0	0	0.0190627482128674
YDR489W	0	0	0.019047619047619
YKL022C	0	0	0.0190325138778747
YDR147W	0	0	0.0190174326465927
YAR050W	0	0	0.0190023752969121
YPR111W	0	0	0.0189873417721519
YBR202W	0	0	0.0189723320158103
YGL250W	0	1	0.0189723320158103
YER123W	0	0	0.018957345971564
YFR024C-A	0	0	0.0189423835832676
YMR036C	0	0	0.0189274447949527
YMR100W	0	0	0.0189125295508274
YHR103W	0	0	0.0188976377952756
YKL176C	0	0	0.018882769472856
YAL040C	0	0	0.0188679245283019
YLR071C	0	0	0.01885310290652
YKR086W	0	0	0.0188383045525903
YNL215W	0	1	0.0188383045525903
YML093W	0	0	0.0188235294117647
YPL137C	0	0	0.0188087774294671
YPR122W	0	0	0.0187940485512921
YHL024W	0	0	0.0187793427230047
YOR070C	0	0	0.0187646598905395
YIL061C	0	0	0.01875
YPR107C	0	0	0.0187353629976581
YCR042C	0	0	0.0187207488299532
YPL268W	0	0	0.0187061574434918
YLL060C	0	0	0.0186915887850467
YBR221C	0	0	0.0186770428015564
YFR046C	0	0	0.0186625194401244
YHL023C	0	1	0.0186625194401244
YER032W	0	0	0.0186480186480186
YER064C	0	0	0.0186335403726708
YPL224C	0	0	0.0186190845616757
YKL043W	0	0	0.0186046511627907
YCL035C	0	0	0.0185902401239349
YNL270C	0	0	0.0185758513931889
YPL023C	0	0	0.0185614849187935
YPL189W	0	0	0.0185471406491499
YBR207W	0	0	0.0185328185328185
YLR277C	0	0	0.0185185185185185
YCL011C	0	0	0.0185042405551272
YBR108W	0	1	0.0185042405551272
YJL019W	0	0	0.0184899845916795
YDL113C	0	0	0.0184757505773672
YBR263W	0	0	0.0184615384615385
YDL149W	0	0	0.0184473481936972
YDR092W	0	0	0.0184331797235023
YPL049C	0	0	0.0184190330007675
YPR078C	0	0	0.0184049079754601
YLR204W	0	0	0.0183908045977011
YEL032W	0	0	0.0183767228177642
YNL258C	0	0	0.018362662586075
YDL033C	0	0	0.018348623853211
YER052C	0	0	0.0183346065699007
YHL019C	0	0	0.0183206106870229
YNL322C	0	0	0.0183066361556064
YGL070C	0	0	0.0182926829268293
YNL161W	0	0	0.0182787509520183
YOR302W	0	0	0.0182648401826484
YHR061C	0	0	0.0182509505703422
YDR314C	0	0	0.0182370820668693
YPR042C	0	0	0.0182232346241458
YCR020C-A	0	0	0.0182094081942337
YNL286W	0	0	0.0181956027293404
YML034W	0	0	0.0181818181818182
YER068W	0	0	0.0181680545041635
YPR002W	0	0	0.0181543116490166
YDR435C	0	0	0.018140589569161
YPR040W	0	0	0.0181268882175227
YLR427W	0	0	0.0181132075471698
YOR179C	0	0	0.0180995475113122
YMR162C	0	0	0.0180859080633007
YOR123C	0	0	0.0180722891566265
YBR061C	0	0	0.018058690744921
YMR073C	0	0	0.0180451127819549
YGR108W	0	0	0.0180315552216379
YBR054W	0	1	0.0180315552216379
YFL049W	0	0	0.018018018018018
YLR451W	0	0	0.0180045011252813
YPR022C	0	1	0.0180045011252813
YJL209W	0	0	0.0179910044977511
YOR057W	0	0	0.0179775280898876
YKR102W	0	0	0.0179640718562874
YLR170C	0	0	0.0179506357516829
YAL028W	0	0	0.0179372197309417
YPL195W	0	0	0.0179238237490665
YLR090W	0	0	0.017910447761194
YDR305C	0	0	0.0178970917225951
YNL323W	0	0	0.0178837555886736
YOR148C	0	0	0.0178704393149665
YOR040W	0	0	0.0178571428571429
YOR344C	0	0	0.0178438661710037
YNR052C	0	0	0.0178306092124814
YBR246W	0	1	0.0178306092124814
YBL104C	0	1	0.0178306092124814
YBR142W	0	0	0.0178173719376392
YOR274W	0	0	0.0178041543026706
YBL091C	0	0	0.0177909562638992
YCL026C-A	0	0	0.0177777777777778
YKR062W	0	0	0.0177646188008882
YBL001C	0	0	0.0177514792899408
YCL032W	0	0	0.0177383592017738
YBL090W	0	0	0.017725258493353
YKL135C	0	0	0.0177121771217712
YMR285C	0	0	0.0176991150442478
YLR133W	0	0	0.0176860722181282
YIL128W	0	0	0.0176803394625177
YIR023W	0	0	0.0176803394625177
YKR031C	0	0	0.0176803394625177
YHL007C	0	0	0.0176803394625177
YBL054W	0	0	0.0176803394625177
YBR122C	0	0	0.0176803394625177
YDR200C	0	0	0.0176803394625177
YPR051W	0	0	0.0176803394625177
YGL061C	0	0	0.0176803394625177
YAL043C	0	0	0.0176803394625177
YOR313C	0	0	0.0176803394625177
YKL124W	0	0	0.0176803394625177
YDR311W	0	0	0.0176803394625177
YJL201W	0	0	0.0176803394625177
YMR153W	0	0	0.0176803394625177
YER168C	0	0	0.0176803394625177
YER157W	0	0	0.0176803394625177
YBR036C	0	0	0.0176803394625177
YAL016W	0	0	0.0176803394625177
YPR168W	0	0	0.0176803394625177
YOL116W	0	0	0.0176803394625177
YAR042W	0	0	0.0176803394625177
YBR155W	0	0	0.0176803394625177
YER089C	0	0	0.0176803394625177
YBR280C	0	0	0.0176803394625177
YJR042W	0	0	0.0176803394625177
YBR284W	0	0	0.0176803394625177
YNL076W	0	0	0.0176803394625177
YGR112W	0	0	0.0176803394625177
YGR171C	0	0	0.0176803394625177
YBL013W	0	0	0.0176803394625177
YOR265W	0	0	0.0176803394625177
YBL107C	0	1	0.0176803394625177
YGR246C	0	0	0.0176803394625177
YLR058C	0	0	0.0176803394625177
YIL107C	0	0	0.0176803394625177
YDR221W	0	0	0.0176803394625177
YJL023C	0	1	0.0176803394625177
YOR211C	0	0	0.0176803394625177
YDR330W	0	0	0.0176803394625177
YPR079W	0	0	0.0176803394625177
YDL080C	0	0	0.0176803394625177
YBR078W	0	0	0.0176803394625177
YPR176C	0	0	0.0176803394625177
YNL037C	0	0	0.0176803394625177
YGR198W	0	0	0.0176803394625177
YNL027W	0	0	0.0176803394625177
YDR363W-A	0	0	0.0176803394625177
YGR133W	0	0	0.0176803394625177
YMR125W	0	0	0.0176803394625177
YHR184W	0	0	0.0176803394625177
YOR256C	0	0	0.0176803394625177
YLR231C	0	0	0.0176803394625177
YDL207W	0	0	0.0176803394625177
YJR036C	0	0	0.0176803394625177
YPR020W	0	0	0.0176803394625177
YLR102C	0	0	0.0176803394625177
YJR132W	0	0	0.0176803394625177
YIL131C	1	0	0.0176803394625177
YJL039C	0	0	0.0176678445229682
YDL209C	0	0	0.0176553672316384
YMR070W	0	0	0.0176429075511644
YBR017C	0	0	0.0176304654442877
YGR267C	0	0	0.0176180408738548
YLL027W	0	0	0.0176056338028169
YBR121C	0	0	0.0175932441942294
YNL135C	0	0	0.0175808720112518
YGL027C	0	0	0.0175685172171469
YDL002C	0	0	0.0175561797752809
YGR042W	0	0	0.0175438596491228
YBR143C	0	0	0.017531556802244
YPR086W	0	0	0.0175192711983181
YBL068W	0	0	0.0175070028011204
YDR059C	0	0	0.0174947515745276
YDR110W	0	0	0.0174825174825175
YBR240C	0	0	0.0174703004891684
YER040W	0	0	0.0174581005586592
YGR008C	0	0	0.0174459176552687
YDL040C	0	0	0.0174337517433752
YGL197W	0	0	0.0174216027874564
YOL023W	0	0	0.0174094707520891
YGL254W	0	0	0.0173973556019485
YML068W	0	0	0.0173852573018081
YJL058C	0	0	0.0173731758165393
YPL158C	0	1	0.0173731758165393
YER017C	0	0	0.0173611111111111
YLR027C	0	0	0.0173490631505899
YEL031W	0	0	0.0173370319001387
YBR233W	0	1	0.0173370319001387
YIL071C	0	0	0.0173250173250173
YLR265C	0	0	0.0173130193905817
YBL038W	0	0	0.0173010380622837
YEL015W	0	0	0.0172890733056708
YEL012W	0	0	0.0172771250863856
YBR091C	0	0	0.0172651933701657
YDL065C	0	0	0.0172532781228433
YNL078W	0	0	0.0172413793103448
YER170W	0	0	0.0172294968986906
YGR221C	0	0	0.0172176308539945
YLR422W	0	1	0.0172176308539945
YOL033W	0	0	0.0172057811424639
YJR141W	0	0	0.0171939477303989
YBR283C	0	0	0.0171821305841924
YCR028C	0	0	0.0171703296703297
YLR228C	0	0	0.0171585449553878
YIL153W	0	0	0.0171467764060357
YJR055W	0	0	0.0171350239890336
YAL022C	0	0	0.0171232876712329
YMR061W	0	0	0.0171115674195756
YNL314W	0	0	0.0170998632010944
YOR061W	0	0	0.0170881749829118
YPR165W	0	0	0.0170765027322404
YEL018W	0	0	0.0170648464163823
YBR261C	0	1	0.0170648464163823
YGL019W	0	0	0.0170532060027285
YGL213C	0	0	0.0170415814587594
YPL003W	0	0	0.0170299727520436
YDR245W	0	0	0.0170183798502383
YML114C	0	0	0.0170068027210884
YLR289W	0	1	0.0170068027210884
YOL146W	0	0	0.0169952413324269
YGR222W	0	0	0.0169836956521739
YBR268W	0	0	0.0169721656483367
YDR376W	0	0	0.0169606512890095
YDR096W	0	0	0.0169491525423729
YER124C	0	0	0.0169376693766938
YOL021C	0	0	0.016926201760325
YNL238W	0	0	0.016914749661705
YBR040W	0	0	0.0169033130493577
YNL224C	0	1	0.0169033130493577
YGL174W	0	0	0.0168918918918919
YJL146W	0	0	0.0168804861580014
YER028C	0	0	0.0168690958164642
YLR239C	0	0	0.016857720836143
YEL020C	0	1	0.016857720836143
YGL131C	0	1	0.016857720836143
YMR304W	0	0	0.0168463611859838
YDR379W	0	0	0.0168350168350168
YBR010W	0	0	0.0168236877523553
YDR140W	0	0	0.0168123739071957
YGR225W	0	0	0.0168010752688172
YDL215C	0	0	0.0167897918065816
YHR063C	0	0	0.0167785234899329
YOR259C	0	0	0.0167672702883971
YAR014C	0	0	0.0167560321715818
YKR055W	0	0	0.0167448091091762
YBR084W	0	0	0.0167336010709505
YCR010C	0	0	0.0167224080267559
YKL020C	0	0	0.0167112299465241
YPR065W	0	0	0.0167000668002672
YAL033W	0	0	0.0166889185580774
YOR174W	0	0	0.0166777851901268
YDR320C	0	0	0.0166666666666667
YFL025C	0	0	0.016655562958028
YBR239C	0	1	0.016655562958028
YFL050C	0	0	0.0166444740346205
YDL076C	0	0	0.0166333998669328
YOR353C	0	0	0.0166223404255319
YGL013C	0	0	0.0166112956810631
YDR087C	0	0	0.0166002656042497
YKL145W	0	0	0.0165892501658925
YHR075C	0	0	0.01657824933687
YCR079W	0	0	0.0165672630881378
YOR094W	0	0	0.0165562913907285
YML064C	0	0	0.0165453342157512
YKL086W	0	0	0.0165343915343915
YGL108C	0	1	0.0165343915343915
YPR011C	0	0	0.0165234633179114
YER066W	0	1	0.0165234633179114
YDL069C	0	0	0.0165125495376486
YPR116W	0	1	0.0165125495376486
YOR350C	0	1	0.0165125495376486
YKL194C	0	0	0.0165016501650165
YGR193C	0	0	0.016490765171504
YGL067W	0	0	0.016479894528675
YGL021W	0	0	0.0164690382081686
YNL229C	0	0	0.0164581961816985
YJL124C	0	0	0.0164473684210526
YCR067C	0	0	0.0164365548980934
YLR057W	0	1	0.0164365548980934
YGR072W	0	0	0.0164257555847569
YKR038C	0	0	0.0164149704530532
YDR189W	0	0	0.0164041994750656
YDR039C	0	0	0.0163934426229508
YBR197C	0	1	0.0163934426229508
YBR074W	0	1	0.0163934426229508
YNL094W	0	0	0.0163826998689384
YIL035C	0	0	0.0163719711853307
YAL035W	0	0	0.0163612565445026
YGL050W	0	1	0.0163612565445026
YHR171W	0	0	0.0163505559189012
YCR091W	0	0	0.0163398692810458
YBR011C	0	0	0.0163291966035271
YBR037C	0	0	0.0163185378590078
YLR352W	0	1	0.0163185378590078
YGL130W	0	0	0.0163078930202218
YPR180W	0	0	0.0162972620599739
YBL101C	0	0	0.0162866449511401
YOR219C	0	0	0.0162760416666667
YJL076W	0	0	0.0162654521795706
YNR058W	0	0	0.0162548764629389
YHR112C	0	0	0.0162443144899285
YMR247C	0	0	0.0162337662337662
YAL023C	0	0	0.0162232316677482
YLR109W	0	0	0.0162127107652399
YEL056W	0	0	0.016202203499676
YGL257C	0	0	0.0161917098445596
YNL218W	0	0	0.0161812297734628
YBL002W	0	0	0.0161707632600259
YBR076W	0	0	0.0161603102779573
YPL089C	0	0	0.0161498708010336
YLR438W	0	0	0.0161394448030988
YHR116W	0	0	0.0161290322580645
YBR242W	0	1	0.0161290322580645
YJR064W	0	0	0.0161186331399097
YAL030W	0	0	0.0161082474226804
YAR033W	0	0	0.0160978750804894
YNL003C	0	0	0.0160875160875161
YLR145W	0	0	0.0160771704180064
YOL064C	0	0	0.0160668380462725
YGL100W	0	0	0.0160565189466924
YDR484W	0	0	0.0160462130937099
YFR028C	0	0	0.0160359204618345
YPL160W	0	0	0.016025641025641
YPR188C	0	0	0.0160153747597694
YOL018C	0	0	0.0160051216389245
YDL108W	0	0	0.0159948816378759
YDR181C	0	0	0.0159846547314578
YAL039C	0	0	0.0159744408945687
YFL034C-B	0	0	0.0159642401021711
YAL025C	0	0	0.0159540523292916
YBR294W	0	0	0.0159438775510204
YIL009W	0	0	0.0159337157425112
YOR068C	0	0	0.0159235668789809
YPL219W	0	0	0.0159134309357097
YLR226W	0	0	0.0159033078880407
YAR035W	0	0	0.0158931977113795
YER161C	0	0	0.0158831003811944
YNL251C	0	0	0.0158730158730159
YOR241W	0	0	0.0158629441624365
YDR478W	0	0	0.015852885225111
YPR108W	0	0	0.0158428390367554
YDR520C	0	1	0.0158428390367554
YEL011W	0	0	0.0158328055731476
YER035W	0	0	0.0158227848101266
YBR138C	0	1	0.0158227848101266
YAL007C	0	0	0.0158127767235927
YPL009C	0	1	0.0158127767235927
YGR007W	0	0	0.015802781289507
YKL075C	0	0	0.0157927984838913
YER129W	0	0	0.0157828282828283
YOR337W	0	0	0.0157728706624606
YHR152W	0	0	0.0157629255989912
YGL162W	0	0	0.015752993068683
YBR182C	0	0	0.0157430730478589
YIL121W	0	0	0.0157331655129012
YGR089W	0	0	0.0157232704402516
YHR033W	0	1	0.0157232704402516
YBL005W	0	0	0.0157133878064111
YDR480W	0	0	0.0157035175879397
YHL027W	0	0	0.0156936597614564
YNR023W	0	0	0.0156838143036386
YNL041C	0	0	0.0156739811912226
YNL247W	0	0	0.0156641604010025
YKL054C	0	0	0.0156543519098309
YOR120W	0	0	0.0156445556946183
YOR051C	0	1	0.0156445556946183
YCR019W	0	0	0.0156347717323327
YPR031W	0	0	0.015625
YDR073W	0	0	0.0156152404747033
YOR284W	0	0	0.015605493133583
YCL001W	0	0	0.0155957579538366
YBR154C	0	0	0.0155860349127182
YIL101C	0	0	0.0155763239875389
YDR260C	0	0	0.0155666251556663
YBR101C	0	0	0.015556938394524
YHR008C	0	0	0.015547263681592
YDL147W	0	0	0.0155376009944065
YCR068W	0	0	0.015527950310559
YJL060W	0	0	0.0155183116076971
YOL113W	0	0	0.0155086848635236
YCL008C	0	0	0.0154990700557967
YJL106W	0	0	0.0154894671623296
YKR029C	0	0	0.0154798761609907
YLR045C	0	0	0.015470297029703
YDL005C	0	0	0.015460729746444
YDR043C	0	0	0.015451174289246
YLR270W	0	0	0.0154416306361952
YCR073C	0	0	0.0154320987654321
YPL001W	0	0	0.0154225786551511
YNL155W	0	1	0.0154225786551511
YGR233C	0	0	0.0154130702836005
YDR145W	0	0	0.0154035736290819
YCR063W	0	0	0.0153940886699507
YBR250W	0	0	0.0153846153846154
YIR018W	0	0	0.0153751537515375
YNL194C	0	0	0.0153657037492317
YDR128W	0	1	0.0153657037492317
YDR144C	0	0	0.0153562653562654
YER167W	0	0	0.0153468385512584
YBR021W	0	0	0.0153374233128834
YNL299W	0	0	0.0153280196198651
YGL060W	0	1	0.0153280196198651
YPL042C	0	0	0.0153186274509804
YCR098C	0	0	0.0153092467850582
YGR196C	0	1	0.0153092467850582
YOL135C	0	0	0.0152998776009792
YPR015C	0	1	0.0152998776009792
YIL105C	0	0	0.0152905198776758
YLR016C	0	0	0.015281173594132
YBR141C	0	1	0.015281173594132
YMR091C	0	0	0.015271838729383
YDR389W	0	0	0.0152625152625153
YGR017W	0	1	0.0152625152625153
YNR031C	0	0	0.0152532031726663
YBR079C	0	0	0.0152439024390244
YBR009C	0	0	0.0152346130408288
YPL091W	0	0	0.0152253349573691
YOL122C	0	0	0.0152160681679854
YAL062W	0	0	0.0152068126520681
YBL016W	0	0	0.0151975683890578
YJR050W	0	0	0.0151883353584447
YGL190C	0	0	0.0151791135397693
YHR036W	0	0	0.0151699029126214
YJR065C	0	0	0.0151607034566404
YOR030W	0	0	0.0151515151515152
YBR127C	0	0	0.0151423379769836
YOR008C-A	0	0	0.0151331719128329
YER005W	0	0	0.015124016938899
YGL139W	0	0	0.0151148730350665
YDR003W	0	0	0.0151057401812689
YIL013C	0	0	0.0150966183574879
YGL134W	0	0	0.0150875075437538
YPL213W	0	0	0.0150784077201448
YBR120C	0	0	0.0150693188667872
YJL157C	0	0	0.0150602409638554
YJR033C	0	0	0.0150511739915713
YCL014W	0	0	0.0150421179302046
YPL002C	0	0	0.0150330727600722
YDR353W	0	0	0.0150240384615385
YBR213W	0	0	0.015015015015015
YDR123C	0	0	0.0150060024009604
YNL274C	0	0	0.01499700059988
YFL023W	0	0	0.0149880095923261
YER019W	0	0	0.0149790293588975
YHR043C	0	0	0.0149700598802395
YFR016C	0	1	0.0149700598802395
YLR078C	0	0	0.0149611011370437
YNL216W	0	0	0.0149521531100478
YBR203W	0	0	0.0149432157800359
YNL188W	0	0	0.0149342891278375
YDR451C	0	0	0.0149253731343284
YPL017C	0	1	0.0149253731343284
YMR113W	0	0	0.0149164677804296
YEL036C	0	0	0.0149075730471079
YAR031W	0	0	0.0148986889153754
YDR161W	0	0	0.0148898153662895
YER020W	0	0	0.0148809523809524
YGL172W	0	0	0.0148720999405116
YAL003W	0	0	0.0148632580261593
YBR151W	0	1	0.0148632580261593
YBR050C	0	0	0.0148544266191325
YJL170C	0	0	0.0148456057007126
YDR414C	0	0	0.0148367952522255
YER018C	0	0	0.0148279952550415
YDR018C	0	0	0.014819205690575
YPL128C	0	0	0.0148104265402844
YDR210W	0	1	0.0148104265402844
YAL036C	0	0	0.014801657785672
YIL104C	0	0	0.014792899408284
YJR144W	0	0	0.0147841513897102
YPR083W	0	0	0.0147754137115839
YFL024C	0	0	0.0147666863555818
YPR025C	0	0	0.0147579693034238
YJL125C	0	0	0.0147492625368732
YLR258W	0	0	0.0147405660377358
YDL099W	0	0	0.0147318797878609
YJL035C	0	0	0.0147232037691402
YJL042W	0	0	0.0147145379635079
YOL032W	0	0	0.0147058823529412
YPL066W	0	1	0.0147058823529412
YAL068C	0	0	0.0146972369194591
YEL053C	0	0	0.0146886016451234
YPL012W	0	0	0.0146799765120376
YDR252W	0	0	0.0146713615023474
YLR079W	0	0	0.0146627565982405
YPR115W	0	1	0.0146627565982405
YAL012W	0	0	0.0146541617819461
YKL046C	0	0	0.0146455770357352
YGL242C	0	1	0.0146455770357352
YDR515W	0	0	0.0146370023419204
YML017W	0	1	0.0146370023419204
YDL205C	0	0	0.0146284376828555
YNL103W	0	0	0.0146198830409357
YKL012W	0	0	0.0146113383985973
YFR013W	0	0	0.0146028037383178
YJL207C	0	0	0.0145942790426153
YBR187W	0	1	0.0145942790426153
YGL178W	0	0	0.014585764294049
YKL064W	0	0	0.0145772594752187
YOR360C	0	0	0.0145687645687646
YOL094C	0	0	0.0145602795573675
YKL015W	0	0	0.0145518044237485
YGL017W	0	0	0.014543339150669
YCR032W	0	0	0.0145348837209302
YNL022C	0	0	0.0145264381173736
YML097C	0	0	0.0145180023228804
YML081W	0	1	0.0145180023228804
YER098W	0	0	0.0145095763203714
YPL180W	0	0	0.0145011600928074
YNL025C	0	0	0.0144927536231884
YJL129C	0	0	0.0144843568945539
YER029C	0	0	0.0144759698899826
YAR015W	0	0	0.0144675925925926
YPL262W	0	0	0.0144592249855408
YER190W	0	0	0.0144508670520231
YKL193C	0	0	0.0144425187752744
YPL183W-A	0	0	0.0144341801385681
YPR034W	0	0	0.0144258511252164
YDR372C	0	0	0.0144175317185698
YCR021C	0	0	0.0144092219020173
YJL203W	0	0	0.0144009216589862
YIL115C	0	0	0.0143926309729419
YHR087W	0	0	0.0143843498273878
YOL108C	0	0	0.0143760782058654
YDR106W	0	0	0.014367816091954
YER009W	0	0	0.0143595634692705
YAL042W	0	0	0.0143513203214696
YFR040W	0	0	0.0143430866322433
YHL025W	0	0	0.0143348623853211
YDL115C	0	0	0.0143266475644699
YPL016W	0	0	0.0143184421534937
YNL015W	0	0	0.0143102461362335
YDR496C	0	0	0.0143020594965675
YGR129W	0	0	0.0142938822184105
YBR251W	0	0	0.0142857142857143
YMR182C	0	0	0.0142775556824672
YGR281W	0	0	0.0142694063926941
YDR348C	0	1	0.0142694063926941
YBL033C	0	0	0.0142612664004564
YKL033W	0	1	0.0142612664004564
YGR251W	0	0	0.0142531356898518
YCL034W	0	0	0.0142450142450142
YDL170W	0	0	0.0142369020501139
YGL212W	0	0	0.0142287990893569
YLR273C	0	0	0.0142207053469852
YLR068W	0	0	0.0142126208072769
YPR121W	0	0	0.0142045454545455
YNL055C	0	0	0.0141964792731403
YGR070W	0	0	0.0141884222474461
YPL101W	0	0	0.0141803743618832
YPR129W	0	0	0.014172335600907
YIL083C	0	0	0.0141643059490085
YPL221W	0	0	0.0141562853907135
YPL193W	0	0	0.0141482739105829
YCL064C	0	0	0.0141402714932127
YMR138W	0	0	0.0141322781232335
YGL092W	0	0	0.0141242937853107
YCL063W	0	0	0.0141163184641446
YNL227C	0	0	0.0141083521444695
YPR007C	0	0	0.0141003948110547
YGR209C	0	0	0.0140924464487035
YML072C	0	1	0.0140924464487035
YHR058C	0	0	0.0140845070422535
YDR513W	0	0	0.0140765765765766
YNL242W	0	0	0.0140686550365785
YPR154W	0	0	0.0140607424071991
YGR170W	0	0	0.014052838673412
YHR146W	0	1	0.014052838673412
YER047C	0	1	0.014052838673412
YPL015C	0	0	0.0140449438202247
YDL064W	0	0	0.0140370578326783
YKR004C	0	0	0.0140291806958474
YKL171W	0	0	0.0140213123948402
YPR169W	0	0	0.0140134529147982
YBR045C	0	0	0.0140056022408964
YHR062C	0	0	0.0139977603583427
YOL009C	0	0	0.0139899272523783
YBR001C	0	0	0.0139821029082774
YLR314C	0	0	0.0139742873113471
YCL069W	0	0	0.0139664804469274
YPL214C	0	0	0.0139586823003908
YEL062W	0	0	0.0139508928571429
YAL044C	0	0	0.0139431121026213
YOR388C	0	0	0.0139353400222965
YDR383C	0	1	0.0139353400222965
YBR282W	0	0	0.0139275766016713
YKL067W	0	0	0.0139198218262806
YKL149C	0	0	0.0139120756816917
YML106W	0	0	0.0139043381535039
YMR174C	0	0	0.0138966092273485
YML004C	0	0	0.0138888888888889
YBL018C	0	0	0.0138811771238201
YAL059W	0	0	0.013873473917869
YIR015W	0	0	0.0138657792567942
YBR295W	0	0	0.0138580931263858
YDR047W	0	0	0.0138504155124654
YPL112C	0	0	0.0138427464008859
YIL147C	0	0	0.0138350857775318
YIR011C	0	0	0.0138274336283186
YML013W	0	0	0.0138197899391929
YEL006W	0	0	0.0138121546961326
YPL243W	0	0	0.0138045278851463
YJL102W	0	0	0.0137969094922737
YPL070W	0	0	0.0137892995035852
YNL163C	0	0	0.0137816979051819
YAL038W	0	0	0.0137741046831956
YCR008W	0	0	0.0137665198237885
YNL291C	0	0	0.0137589433131535
YMR165C	0	0	0.0137513751375138
YPL138C	0	0	0.0137438152831226
YNL045W	0	0	0.0137362637362637
YBL098W	0	0	0.013728720483251
YJR119C	0	0	0.0137211855104281
YMR164C	0	0	0.013713658804169
YLR384C	0	0	0.0137061403508772
YMR044W	0	0	0.0136986301369863
YLR136C	0	0	0.0136911281489595
YDR016C	0	0	0.0136836343732895
YCR093W	0	0	0.0136761487964989
YGR166W	0	0	0.0136686714051394
YIL072W	0	0	0.0136612021857923
YNR007C	0	0	0.0136537411250683
YNL142W	0	0	0.013646288209607
YOR113W	0	0	0.0136388434260775
YLR298C	0	0	0.0136314067611778
YLR132C	0	0	0.0136239782016349
YBL015W	0	0	0.0136165577342048
YBR218C	0	0	0.0136091453456723
YKL021C	0	0	0.0136017410228509
YCR016W	0	0	0.0135943447525829
YDR089W	0	0	0.0135869565217391
YDL043C	0	0	0.0135795763172189
YBR018C	0	0	0.0135722041259501
YER021W	0	0	0.0135648399348888
YDR423C	0	0	0.0135574837310195
YCR075C	0	0	0.013550135501355
YKL018W	0	0	0.0135427952329361
YHR055C	0	0	0.0135354629128316
YAL060W	0	0	0.0135281385281385
YHR099W	0	0	0.0135208220659816
YBR149W	0	0	0.0135135135135135
YDR505C	0	1	0.0135135135135135
YBL078C	0	0	0.0135062128579146
YJL010C	0	0	0.0134989200863931
YLR431C	0	0	0.0134916351861846
YNL148C	0	0	0.0134843581445523
YDR528W	0	0	0.0134770889487871
YDR532C	0	0	0.0134698275862069
YLR128W	0	0	0.0134625740441572
YCR060W	0	0	0.0134553283100108
YNL191W	0	0	0.0134480903711673
YML091C	0	0	0.0134408602150538
YDR137W	0	0	0.0134336378291241
YFL031W	0	0	0.0134264232008593
YML127W	0	0	0.013419216317767
YJL154C	0	0	0.013412017167382
YMR129W	0	0	0.0134048257372654
YML071C	0	0	0.0133976420150054
YLR419W	0	1	0.0133976420150054
YCR094W	0	0	0.0133904659882164
YMR004W	0	0	0.0133832976445396
YBR072W	0	0	0.0133761369716426
YDR522C	0	0	0.0133689839572193
YHR074W	0	0	0.0133618385889898
YGL211W	0	0	0.0133547008547009
[truncated: 3,790 more rows]
