# Supplementary material for: Computationally Driven, Quantitative Experiments Discover Genes Required for Mitochondrial Biogenesis
Source: PLoS Genet. 2009 Mar 20;5(3):e1000407. doi: 10.1371/journal.pgen.1000407 (PMC2648979; doi:10.1371/journal.pgen.1000407)
Supplement: Dataset S2 — Top 100 novel ensemble predictions for additional yeast biological processes. A zip file containing 387 tab-delimited text files of the ensemble predictions for the indicated Gene Ontology Biological Process Term. (21.70 MB GZ) [file pgen.1000407.s013.gz › GO_0007568.txt]

ORF	AnnotatedToTerm?	Uncharacterized_04152007?	Precision
YJL005W	1	0	1.0
YDL042C	1	0	1.0
YKL062W	1	0	1.0
YNL098C	1	0	1.0
YDR477W	1	0	1.0
YIL033C	0	0	0.833333333333333
YJL141C	0	0	0.714285714285714
YDR028C	0	0	0.666666666666667
YFL033C	1	0	0.666666666666667
YJL164C	0	0	0.636363636363636
YER020W	1	0	0.636363636363636
YOL081W	0	0	0.611111111111111
YML028W	0	0	0.611111111111111
YPL203W	0	0	0.611111111111111
YDR293C	1	0	0.611111111111111
YMR037C	1	0	0.611111111111111
YHR205W	1	0	0.611111111111111
YLR310C	1	0	0.611111111111111
YBR010W	0	0	0.578947368421053
YOR360C	0	0	0.55
YKR082W	0	0	0.523809523809524
YBL099W	0	0	0.521739130434783
YLR442C	1	0	0.521739130434783
YHR031C	0	0	0.5
YPR018W	0	0	0.48
YBR112C	0	0	0.461538461538462
YER177W	0	0	0.444444444444444
YLR109W	0	0	0.428571428571429
YBR126C	0	0	0.413793103448276
YDL188C	0	0	0.4
YGL248W	0	0	0.387096774193548
YNL236W	0	0	0.375
YDR143C	0	0	0.371428571428571
YNL102W	0	0	0.371428571428571
YHR164C	1	0	0.371428571428571
YNL138W	0	0	0.361111111111111
YEL024W	0	0	0.351351351351351
YDR310C	0	0	0.342105263157895
YDR096W	0	0	0.333333333333333
YLR371W	0	0	0.325
YML032C	0	0	0.317073170731707
YPL031C	0	0	0.30952380952381
YKR101W	0	0	0.302325581395349
YIL125W	0	0	0.295454545454545
YPL256C	0	0	0.291666666666667
YOR267C	0	0	0.291666666666667
YPL265W	0	0	0.291666666666667
YDR227W	1	0	0.291666666666667
YDL134C	0	0	0.285714285714286
YHR030C	0	0	0.28
YOR065W	0	0	0.274509803921569
YCR084C	0	0	0.269230769230769
YBR039W	0	0	0.264150943396226
YMR205C	0	0	0.261538461538462
YNL216W	0	0	0.261538461538462
YKR072C	0	0	0.261538461538462
YPR191W	0	0	0.261538461538462
YGL190C	0	0	0.261538461538462
YDL181W	0	0	0.261538461538462
YKL085W	0	0	0.261538461538462
YNR001C	0	0	0.261538461538462
YDR422C	0	0	0.261538461538462
YKL113C	1	0	0.261538461538462
YML120C	1	0	0.261538461538462
YJR121W	1	0	0.261538461538462
YKL148C	0	0	0.257575757575758
YGL035C	0	0	0.253731343283582
YGR183C	0	0	0.25
YOL004W	0	0	0.246376811594203
YDL004W	0	0	0.242857142857143
YER027C	0	0	0.23943661971831
YGL207W	0	0	0.236111111111111
YFR033C	0	0	0.232876712328767
YKL141W	0	0	0.22972972972973
YNL076W	0	0	0.226666666666667
YLR113W	0	0	0.226190476190476
YOR317W	0	0	0.226190476190476
YGR092W	0	0	0.226190476190476
YCL040W	0	0	0.226190476190476
YGL115W	1	0	0.226190476190476
YPL057C	0	0	0.226190476190476
YDL140C	0	0	0.226190476190476
YLR038C	0	0	0.226190476190476
YHR008C	1	0	0.226190476190476
YOR329C	0	0	0.223529411764706
YJR065C	0	0	0.22093023255814
YDR148C	0	0	0.218390804597701
YML069W	0	0	0.215909090909091
YJL115W	0	0	0.213483146067416
YPL106C	0	0	0.211111111111111
YGL240W	0	0	0.208791208791209
YLL041C	0	0	0.206521739130435
YDR178W	0	0	0.204301075268817
YDR155C	0	0	0.202127659574468
YHR082C	0	0	0.2
YMR078C	0	0	0.197916666666667
YGR192C	0	0	0.195876288659794
YNL298W	0	0	0.193877551020408
YMR048W	0	0	0.191919191919192
YOL051W	0	0	0.19
YLR429W	0	0	0.188524590163934
YER129W	0	0	0.188524590163934
YBR009C	0	0	0.188524590163934
YAR007C	0	0	0.188524590163934
YDL102W	0	0	0.188524590163934
YOR144C	0	0	0.188524590163934
YGR132C	1	0	0.188524590163934
YDR457W	0	0	0.188524590163934
YGL191W	0	0	0.188524590163934
YHR001W-A	0	0	0.188524590163934
YNL052W	0	0	0.188524590163934
YPL087W	0	0	0.188524590163934
YJR104C	1	0	0.188524590163934
YDR335W	0	0	0.188524590163934
YDL164C	0	0	0.188524590163934
YER141W	0	0	0.188524590163934
YGR231C	1	0	0.188524590163934
YGR252W	0	0	0.188524590163934
YGL167C	0	0	0.188524590163934
YDR443C	0	0	0.188524590163934
YBR139W	0	0	0.188524590163934
YGL208W	1	0	0.188524590163934
YBR177C	0	0	0.186991869918699
YDR529C	0	0	0.185714285714286
YPL078C	0	0	0.185714285714286
YJL166W	0	0	0.185714285714286
YLR395C	0	0	0.185714285714286
YDR298C	0	0	0.185714285714286
YGL187C	0	0	0.185714285714286
YBR286W	0	0	0.185714285714286
YMR284W	0	0	0.185714285714286
YOL090W	0	0	0.185714285714286
YMR219W	0	0	0.185714285714286
YKR028W	0	0	0.185714285714286
YMR190C	1	0	0.185714285714286
YJL194W	0	0	0.185714285714286
YML048W	0	0	0.185714285714286
YDL047W	1	0	0.185714285714286
YMR092C	0	0	0.185714285714286
YPR135W	1	0	0.185714285714286
YCR008W	0	0	0.184397163120567
YER040W	0	0	0.183098591549296
YGL194C	0	0	0.181818181818182
YML007W	0	0	0.180555555555556
YMR089C	0	0	0.179310344827586
YCL064C	0	0	0.178082191780822
YHR051W	0	0	0.17687074829932
YJL076W	0	0	0.175675675675676
YOR101W	0	0	0.174496644295302
YER125W	0	0	0.173333333333333
YAL005C	0	0	0.172185430463576
YIR006C	0	0	0.171052631578947
YER111C	0	0	0.169934640522876
YDR377W	0	0	0.168831168831169
YIL051C	0	0	0.167741935483871
YOL086C	0	0	0.166666666666667
YKL150W	0	0	0.165605095541401
YOR025W	0	0	0.164556962025316
YGL197W	0	0	0.163522012578616
YPL153C	0	0	0.1625
YBL030C	0	0	0.161490683229814
YNL250W	0	0	0.160493827160494
YKL016C	0	0	0.159509202453988
YPR149W	0	0	0.158536585365854
YDR077W	0	0	0.157575757575758
YAL021C	0	0	0.156626506024096
YMR307W	0	0	0.155688622754491
YPL240C	0	0	0.155172413793103
YIL155C	0	0	0.155172413793103
YMR036C	0	0	0.155172413793103
YBL007C	0	0	0.155172413793103
YLR295C	0	0	0.155172413793103
YDR217C	0	0	0.155172413793103
YML109W	1	0	0.155172413793103
YER053C	0	0	0.154285714285714
YGR080W	0	0	0.153409090909091
YMR297W	0	0	0.152542372881356
YAL024C	0	0	0.151685393258427
YER155C	0	0	0.150837988826816
YNR016C	0	0	0.15
YPL271W	0	0	0.149171270718232
YDR182W	0	0	0.148351648351648
YLL024C	0	0	0.147540983606557
YOR374W	0	0	0.146739130434783
YMR038C	0	0	0.146464646464646
YNL183C	0	0	0.146464646464646
YDL059C	0	0	0.146464646464646
YBL045C	0	0	0.146464646464646
YMR216C	0	0	0.146464646464646
YPL004C	0	0	0.146464646464646
YLR403W	0	0	0.146464646464646
YJL128C	0	0	0.146464646464646
YMR273C	1	0	0.146464646464646
YNL271C	0	0	0.146464646464646
YLR259C	0	0	0.146464646464646
YNL079C	0	0	0.146464646464646
YKL139W	0	0	0.146464646464646
YFL039C	1	0	0.146464646464646
YGL073W	0	0	0.14572864321608
YLR103C	0	0	0.145
YPR020W	0	0	0.144278606965174
YBR140C	0	0	0.143564356435644
YER095W	0	0	0.142857142857143
YKL212W	0	0	0.142156862745098
YJR077C	0	0	0.141463414634146
YMR246W	0	0	0.140776699029126
YLR288C	0	0	0.140096618357488
YKR001C	0	0	0.139423076923077
YBR136W	0	0	0.138755980861244
YDR129C	0	0	0.138095238095238
YBL064C	0	0	0.137440758293839
YIL053W	0	0	0.136792452830189
YER173W	0	0	0.136150234741784
YML128C	0	0	0.135514018691589
YJL153C	0	0	0.134883720930233
YDR004W	0	0	0.134259259259259
YAL016W	0	0	0.133640552995392
YOR273C	0	0	0.13302752293578
YHR143W	0	0	0.132420091324201
YLR248W	0	0	0.131818181818182
YDR207C	0	0	0.131221719457014
YPL152W	0	0	0.130630630630631
YNL273W	0	0	0.130044843049327
YCL061C	0	0	0.129464285714286
YDR099W	0	0	0.128888888888889
YHL007C	0	0	0.128318584070796
YNL055C	0	0	0.127753303964758
YJL020C	0	0	0.12719298245614
YBL015W	0	0	0.126637554585153
YGL058W	0	0	0.126086956521739
YLR246W	0	0	0.125541125541126
YIL034C	0	0	0.125
YPR072W	0	0	0.124463519313305
YER116C	0	0	0.123931623931624
YER070W	0	0	0.123404255319149
YGR086C	0	0	0.122881355932203
YGL006W	0	0	0.122362869198312
YGR248W	0	0	0.121848739495798
YNL161W	0	0	0.121338912133891
YDL220C	0	0	0.120833333333333
YGL163C	0	0	0.120331950207469
YKR066C	0	0	0.119834710743802
YJR043C	0	0	0.119341563786008
YCR012W	0	0	0.118852459016393
YMR256C	0	0	0.118367346938776
YFL018C	0	0	0.117886178861789
YDR113C	0	0	0.117408906882591
YPL042C	0	0	0.116935483870968
YCR088W	0	0	0.116465863453815
YDL003W	0	0	0.116
YML081C-A	0	0	0.115537848605578
YNL243W	0	0	0.115079365079365
YNL106C	0	0	0.114624505928854
YDL195W	0	0	0.114173228346457
YMR109W	0	0	0.113725490196078
YGR143W	0	0	0.11328125
YDR513W	0	0	0.11284046692607
YJR059W	0	0	0.112403100775194
YKL101W	0	0	0.111969111969112
YDR216W	0	0	0.111538461538462
YDR076W	0	0	0.111111111111111
YDL101C	0	0	0.110687022900763
YDR050C	0	0	0.110266159695817
YOR187W	0	0	0.109848484848485
YDR386W	0	0	0.109433962264151
YDR334W	0	0	0.109022556390977
YBR059C	0	0	0.108614232209738
YMR224C	0	0	0.108208955223881
YMR105C	0	0	0.107806691449814
YBR098W	0	0	0.107407407407407
YJL030W	0	0	0.107011070110701
YPR120C	0	0	0.106617647058824
YKL057C	0	0	0.106227106227106
YKL052C	0	0	0.105839416058394
YPL036W	0	0	0.105454545454545
YNR035C	0	0	0.105072463768116
YOL060C	0	0	0.104693140794224
YOR142W	0	0	0.10431654676259
YPL091W	0	0	0.103942652329749
YDR363W	0	0	0.103571428571429
YJL052W	0	0	0.103202846975089
YDR054C	0	0	0.102836879432624
YDL022W	0	0	0.102473498233216
YPR181C	0	0	0.102112676056338
YDR453C	0	0	0.101973684210526
YKL213C	0	0	0.101973684210526
YPL020C	0	0	0.101973684210526
YDR353W	0	0	0.101973684210526
YCR066W	0	0	0.101973684210526
YDL046W	0	0	0.101973684210526
YCL016C	0	0	0.101973684210526
YLR229C	0	0	0.101973684210526
YHR154W	0	0	0.101973684210526
YPR141C	0	0	0.101973684210526
YGL040C	0	0	0.101973684210526
YPL154C	0	0	0.101973684210526
YGL253W	1	0	0.101973684210526
YKL035W	0	0	0.101973684210526
YJR073C	0	0	0.101973684210526
YHR016C	0	0	0.101973684210526
YGR087C	0	0	0.101973684210526
YLR134W	0	0	0.101973684210526
YER164W	0	0	0.101973684210526
YMR145C	1	0	0.101973684210526
YML103C	0	0	0.101639344262295
YOR368W	0	0	0.101307189542484
YMR250W	0	0	0.100977198697068
YNL107W	0	0	0.100649350649351
YDL029W	0	0	0.100323624595469
YEL063C	0	0	0.1
YOR136W	0	0	0.0996784565916399
YNL312W	0	0	0.0993589743589744
YJL092W	0	0	0.0990415335463259
YGR254W	0	0	0.0988023952095808
YLR258W	0	0	0.0988023952095808
YOL068C	0	0	0.0988023952095808
YOL151W	0	0	0.0988023952095808
YHR050W	0	0	0.0988023952095808
YMR055C	0	0	0.0988023952095808
YLL001W	0	0	0.0988023952095808
YCR093W	0	0	0.0988023952095808
YCR009C	0	0	0.0988023952095808
YNL307C	0	0	0.0988023952095808
YJL098W	0	0	0.0988023952095808
YPL194W	0	0	0.0988023952095808
YNL073W	0	0	0.0988023952095808
YER148W	0	0	0.0988023952095808
YKL048C	0	0	0.0988023952095808
YDR110W	1	0	0.0988023952095808
YMR186W	0	0	0.0988023952095808
YKL103C	0	0	0.0988023952095808
YHR179W	0	1	0.0988023952095808
YJR076C	0	0	0.0988023952095808
YAL038W	0	0	0.0988023952095808
YNL330C	1	0	0.0988023952095808
YOR230W	0	0	0.0985074626865672
YLR032W	0	0	0.0982142857142857
YGR255C	0	0	0.0979228486646884
YDL067C	0	0	0.0976331360946746
YHR174W	0	0	0.0973451327433628
YOR181W	0	0	0.0970588235294118
YPL055C	0	0	0.0967741935483871
YAR002W	0	0	0.0964912280701754
YPL024W	0	0	0.0962099125364431
YDR251W	0	0	0.0959302325581395
YDL226C	0	0	0.0956521739130435
YOR014W	0	0	0.0953757225433526
YJR090C	0	0	0.0951008645533141
YHR135C	0	0	0.0948275862068965
YJR127C	0	0	0.0945558739255014
YLR110C	0	0	0.0944444444444444
YBR196C	0	0	0.0944444444444444
YMR173W	0	0	0.0944444444444444
YDR485C	0	0	0.0944444444444444
YNL169C	0	0	0.0944444444444444
YMR302C	0	0	0.0944444444444444
YGR040W	0	0	0.0944444444444444
YIL020C	0	0	0.0944444444444444
YNL020C	0	0	0.0944444444444444
YFR028C	0	0	0.0944444444444444
YNL021W	1	0	0.0944444444444444
YFR053C	0	0	0.0941828254847645
YGR241C	0	0	0.0939226519337017
YDR343C	0	0	0.09366391184573
YOL129W	0	0	0.0934065934065934
YJR045C	0	0	0.0931506849315069
YKR089C	0	0	0.092896174863388
YFR040W	0	0	0.0926430517711172
YDR074W	0	0	0.0923913043478261
YKR059W	0	0	0.0921409214092141
YHR199C	0	1	0.0921409214092141
YKL064W	0	0	0.0918918918918919
YLL019C	0	0	0.091644204851752
YER017C	0	0	0.0913978494623656
YGR240C	0	0	0.0911528150134048
YGR008C	0	0	0.0909090909090909
YBR231C	0	0	0.0906666666666667
YMR303C	0	0	0.0904255319148936
YML110C	0	0	0.0901856763925729
YLR085C	0	0	0.0899470899470899
YGL086W	0	0	0.0897097625329815
YDR138W	0	0	0.0894736842105263
YLR028C	0	0	0.089238845144357
YLL028W	0	0	0.0890052356020942
YLR337C	0	0	0.0887728459530026
YDL223C	0	0	0.0885416666666667
YOL082W	0	0	0.0883838383838384
YGL008C	0	0	0.0883838383838384
YDR388W	0	0	0.0883838383838384
YOR347C	0	0	0.0883838383838384
YOL006C	0	0	0.0883838383838384
YBL047C	0	0	0.0883838383838384
YMR129W	0	0	0.0883838383838384
YIL115C	0	0	0.0883838383838384
YOR290C	0	0	0.0883838383838384
YIL042C	0	0	0.0883838383838384
YPL208W	0	0	0.0883838383838384
YDL035C	1	0	0.0883838383838384
YJR066W	0	0	0.0881612090680101
YOR176W	0	0	0.0879396984924623
YJL187C	0	0	0.087719298245614
YJR074W	0	0	0.0875
YMR280C	0	0	0.0872817955112219
YDR150W	0	0	0.0871670702179177
YIR019C	0	0	0.0871670702179177
YLR219W	0	0	0.0871670702179177
YHR103W	0	0	0.0871670702179177
YDL120W	0	0	0.0871670702179177
YOR244W	0	0	0.0871670702179177
YKL114C	0	0	0.0871670702179177
YMR199W	0	0	0.0871670702179177
YPR160W	0	0	0.0871670702179177
YJR057W	0	0	0.0871670702179177
YLR069C	0	0	0.0871670702179177
YGL178W	1	0	0.0871670702179177
YIL062C	0	0	0.0869565217391304
YLR370C	0	0	0.0867469879518072
YLR133W	0	0	0.0865384615384615
YKL013C	0	0	0.0863309352517986
YDR369C	0	0	0.0861244019138756
YKL129C	0	0	0.0859188544152745
YEL013W	0	0	0.0857142857142857
YNL218W	0	0	0.0855106888361045
YOR023C	0	0	0.0853080568720379
YLR206W	0	0	0.0851063829787234
YDL020C	0	0	0.0849056603773585
YDR385W	0	0	0.0847058823529412
YML034W	0	0	0.0845070422535211
YHR086W	0	0	0.0843091334894614
YIL132C	0	0	0.0841121495327103
YBR183W	0	0	0.0839160839160839
YER026C	0	0	0.0837209302325581
YGL137W	0	0	0.083710407239819
YGR256W	0	0	0.083710407239819
YKL195W	0	0	0.083710407239819
YKL060C	0	0	0.083710407239819
YHR037W	0	0	0.083710407239819
YPR185W	0	0	0.083710407239819
YDL078C	0	0	0.083710407239819
YIL135C	0	0	0.083710407239819
YJR009C	0	0	0.083710407239819
YOL110W	0	0	0.083710407239819
YDL161W	0	0	0.083710407239819
YOR367W	1	0	0.083710407239819
YHR061C	0	0	0.0835214446952596
YJL101C	0	0	0.0833333333333333
YKL152C	0	0	0.0831460674157303
YKL039W	0	1	0.0831460674157303
YKL157W	0	0	0.0829596412556054
YKR052C	0	0	0.0827740492170022
YHR114W	0	0	0.0825892857142857
YGR194C	0	0	0.0824053452115813
YGL087C	0	0	0.0822222222222222
YMR167W	0	0	0.082039911308204
YML131W	0	0	0.081858407079646
YHR134W	0	0	0.0816777041942605
YLR203C	0	0	0.0814977973568282
YMR318C	0	0	0.0813186813186813
YJL095W	0	0	0.081140350877193
YML057W	0	0	0.0809628008752735
YML065W	0	0	0.0807860262008734
YKL182W	0	0	0.0806100217864924
YML117W	0	0	0.0804347826086956
YJR010W	0	0	0.0802603036876356
YOR046C	0	0	0.0800865800865801
YDR069C	0	0	0.0799136069114471
YML058W	0	0	0.0798319327731092
YPL085W	0	0	0.0798319327731092
YBL016W	0	0	0.0798319327731092
YLR373C	0	0	0.0798319327731092
YJL138C	0	0	0.0798319327731092
YGR209C	0	0	0.0798319327731092
YDR507C	0	0	0.0798319327731092
YIL123W	0	0	0.0798319327731092
YDL116W	0	0	0.0798319327731092
YDR342C	0	0	0.0798319327731092
YJL042W	0	0	0.0798319327731092
YDL017W	0	0	0.0798319327731092
YGL181W	1	0	0.0798319327731092
YGL092W	0	0	0.079664570230608
YCL017C	0	0	0.0794979079497908
YKL126W	0	0	0.0793319415448852
YML041C	0	0	0.0791666666666667
YDL168W	0	0	0.079002079002079
YIL111W	0	0	0.0788381742738589
YEL011W	0	0	0.0786749482401656
YLL006W	0	0	0.0785123966942149
YLR154C	0	0	0.0783505154639175
YIR038C	0	0	0.0781893004115226
YKR095W	0	0	0.0780287474332649
YOR249C	0	0	0.0778688524590164
YMR090W	0	1	0.0778688524590164
YPL180W	0	0	0.0777096114519427
YFL016C	0	0	0.0775510204081633
YDR191W	0	0	0.0773930753564155
YGR218W	0	0	0.0772357723577236
YPL169C	0	0	0.077079107505071
YGR152C	0	0	0.0769230769230769
YDL018C	0	0	0.0767676767676768
YML100W	0	0	0.0766129032258065
YGR046W	0	0	0.0764587525150905
YNL315C	0	0	0.0763052208835341
YOR026W	0	0	0.0761523046092184
YHR104W	0	0	0.076
YNL031C	0	0	0.0758483033932136
YHR132C	0	0	0.0756972111553785
YNL233W	0	0	0.0755467196819085
YKL193C	0	0	0.0753968253968254
YFR019W	0	0	0.0752475247524752
YLR220W	0	0	0.075098814229249
YPL262W	0	0	0.0749506903353057
YLR262C	0	0	0.0748031496062992
YJL165C	0	0	0.0746561886051081
YPR024W	0	0	0.0745098039215686
YIL136W	0	1	0.0745098039215686
YAL040C	0	0	0.0743639921722113
YHR005C	0	0	0.07421875
YMR004W	0	0	0.0740740740740741
YBR149W	0	0	0.0739299610894942
YPL163C	0	0	0.0737864077669903
YOR081C	0	0	0.0736434108527132
YEL034W	0	0	0.0735009671179884
YLR044C	0	0	0.0733590733590734
YHL032C	0	0	0.0732177263969171
YLR234W	0	0	0.0730769230769231
YOR217W	0	0	0.072936660268714
YLR347C	0	0	0.0727969348659004
YDR097C	0	0	0.0726577437858509
YGL150C	0	0	0.0725190839694656
YML027W	0	0	0.0723809523809524
YDR159W	0	0	0.0722433460076046
YGL206C	0	0	0.0721062618595825
YGR244C	0	0	0.071969696969697
YBR214W	0	0	0.0718336483931947
YJL102W	0	0	0.0716981132075472
YKL096W	0	0	0.0715630885122411
YKL040C	0	0	0.0714285714285714
YJL068C	0	0	0.0712945590994371
YEL017W	0	0	0.0711610486891386
YDL142C	0	0	0.0710280373831776
YJL039C	0	0	0.0708955223880597
YDR043C	0	0	0.0707635009310987
YFR015C	0	0	0.0706319702602231
YLL013C	0	0	0.0705009276437848
YLL039C	0	0	0.0703703703703704
YNL309W	0	0	0.0702402957486137
YDL234C	0	0	0.0701107011070111
YPL049C	0	0	0.0699815837937385
YPR080W	0	0	0.0698529411764706
YGR088W	0	0	0.0697247706422018
YIL124W	0	0	0.0695970695970696
YKL007W	0	0	0.0694698354661792
YNL208W	0	1	0.0694698354661792
YIL036W	0	0	0.0693430656934307
YJL089W	0	0	0.0692167577413479
YOR208W	0	0	0.0690909090909091
YDL174C	0	0	0.0689655172413793
YDR392W	0	0	0.0688405797101449
YCL035C	0	0	0.0687160940325497
YML035C	0	0	0.0685920577617329
YOL017W	0	0	0.0684684684684685
YJL112W	0	0	0.0683453237410072
YNL241C	0	0	0.0682226211849192
YBR083W	0	0	0.0681003584229391
YKR077W	0	1	0.0681003584229391
YBL105C	0	0	0.0679785330948122
YER105C	0	0	0.0678571428571429
YLR324W	0	0	0.0677361853832442
YKR067W	0	0	0.0676156583629893
YLR299W	0	0	0.0674955595026643
YDL019C	0	0	0.0673758865248227
YNL287W	0	0	0.0672566371681416
YKL068W	0	0	0.0671378091872792
YLR369W	0	0	0.0670194003527337
YNL025C	0	0	0.0669014084507042
YGL229C	0	0	0.0667838312829526
YPL171C	0	0	0.0666666666666667
YIL153W	0	0	0.0665499124343257
YJR091C	0	0	0.0664335664335664
YDR512C	0	0	0.0663176265270506
YGL019W	0	0	0.0662020905923345
YDR499W	0	0	0.0660869565217391
YLR200W	0	0	0.0659722222222222
YCL024W	0	0	0.0658578856152513
YBR118W	0	0	0.0657439446366782
YGR061C	0	0	0.0656303972366149
YHL020C	0	0	0.0655172413793104
YMR139W	0	0	0.0654044750430293
YPL022W	0	0	0.0652920962199313
YKL046C	0	0	0.065180102915952
YLR120C	0	0	0.0650684931506849
YBR026C	0	0	0.064957264957265
YDL178W	0	0	0.0648464163822526
YJL210W	0	0	0.0647359454855196
YJL173C	0	0	0.0646258503401361
YLR233C	0	0	0.0645161290322581
YKL171W	0	0	0.0644067796610169
YKL189W	0	0	0.0642978003384095
YGL244W	0	0	0.0641891891891892
YMR170C	0	0	0.0640809443507589
YOR074C	0	0	0.063973063973064
YBR001C	0	0	0.0638655462184874
YDL013W	0	0	0.063758389261745
YLR183C	0	0	0.0636515912897822
YNL097C	0	0	0.0635451505016722
YBR067C	0	0	0.0634390651085142
YLR241W	0	1	0.0634390651085142
YMR140W	0	0	0.0633333333333333
YCR065W	0	0	0.0632279534109817
YIL095W	0	0	0.0631229235880399
YKL166C	0	0	0.0630182421227197
YMR272C	0	0	0.0629139072847682
YML075C	0	0	0.0628099173553719
YGR188C	0	0	0.0627062706270627
YBR036C	0	0	0.0626029654036244
YIR033W	0	0	0.0625
YIL121W	0	0	0.0623973727422003
YGL175C	0	0	0.0622950819672131
YOR057W	0	0	0.0621931260229133
YDL124W	0	0	0.0620915032679739
YGR078C	0	0	0.0619902120717781
YLR342W	0	0	0.0618892508143322
YNR047W	0	0	0.0617886178861789
YJR052W	0	0	0.0616883116883117
YLR384C	0	0	0.0615883306320908
YER062C	0	0	0.0614886731391586
YCR033W	0	0	0.061389337641357
YHR118C	0	0	0.0612903225806452
YOR027W	0	0	0.0611916264090177
YOR226C	0	0	0.0610932475884244
YDR276C	0	0	0.0609951845906902
YIR002C	0	0	0.0608974358974359
YIL140W	0	0	0.0608
YDR463W	0	0	0.060702875399361
YCR079W	0	0	0.0606060606060606
YML091C	0	0	0.0605095541401274
YOR133W	0	0	0.0604133545310016
YOR070C	0	0	0.0603174603174603
YNL134C	0	1	0.0603174603174603
YOR185C	0	0	0.0602218700475436
YDL155W	0	0	0.060126582278481
YDR231C	0	0	0.0600315955766193
YLR178C	0	0	0.0599369085173502
YDR430C	0	0	0.0598425196850394
YKR071C	0	1	0.0598425196850394
YNL071W	0	0	0.059748427672956
YDR032C	0	1	0.059748427672956
YLR135W	0	0	0.0596546310832025
YNL297C	0	0	0.0595611285266458
YGL219C	0	0	0.0594679186228482
YMR203W	0	0	0.059375
YAL010C	0	0	0.0592823712948518
YNR052C	0	0	0.059190031152648
YOR155C	0	0	0.0590979782270607
YHR004C	0	0	0.0590062111801242
YGL216W	0	0	0.0589147286821705
YLR436C	0	0	0.0588235294117647
YMR291W	0	1	0.0588235294117647
YCR102C	0	0	0.0587326120556414
YDR162C	0	0	0.058641975308642
YOL122C	0	0	0.0585516178736518
YGL104C	0	0	0.0584615384615385
YJR096W	0	0	0.0583717357910906
YBR234C	0	0	0.0582822085889571
YPL215W	0	0	0.0581929555895865
YDR012W	0	0	0.0581039755351682
YPL209C	0	0	0.0580152671755725
YLR450W	0	0	0.0579268292682927
YER167W	0	0	0.0578386605783866
YDR358W	0	0	0.0577507598784195
YJL061W	0	0	0.0576631259484067
YDR247W	0	0	0.0575757575757576
YJL074C	0	0	0.0574886535552194
YGL203C	0	0	0.0574018126888218
YKL010C	0	0	0.057315233785822
YGL180W	0	0	0.0572289156626506
YGR270W	0	0	0.0571428571428571
YLL015W	0	0	0.0570570570570571
YKL105C	0	1	0.0570570570570571
YPR140W	0	0	0.0569715142428786
YPR184W	0	0	0.0568862275449102
YAL056W	0	0	0.0568011958146487
YKL109W	0	0	0.0567164179104478
YOR054C	0	0	0.0566318926974665
YKL067W	0	0	0.056547619047619
YGL172W	0	0	0.0564635958395245
YGL018C	0	0	0.056379821958457
YNR031C	0	0	0.0562962962962963
YBR160W	0	0	0.0562130177514793
YAL019W	0	0	0.0561299852289513
YDR001C	0	0	0.056047197640118
YNL274C	0	0	0.0559646539027982
YHL006C	0	0	0.0558823529411765
YFR002W	0	0	0.0558002936857562
YDR309C	0	0	0.0557184750733138
YFL014W	0	0	0.0556368960468521
YNL153C	0	0	0.0555555555555556
YEL060C	0	0	0.0554744525547445
YOL072W	0	0	0.0553935860058309
YGR019W	0	0	0.0553129548762737
YBR169C	0	0	0.0552325581395349
YNL045W	0	0	0.0551523947750363
YAL013W	0	0	0.0550724637681159
YFR010W	0	0	0.0549927641099855
YHR113W	0	0	0.0549132947976879
YER178W	0	0	0.0548340548340548
YDL028C	0	0	0.0547550432276657
YPR171W	0	0	0.0546762589928058
YGL173C	0	0	0.0545977011494253
YAL017W	0	0	0.054519368723099
YGR112W	0	0	0.0544412607449857
YEL061C	0	0	0.0543633762517883
YNL082W	0	0	0.0542857142857143
YML061C	0	0	0.0542082738944365
YML102W	0	0	0.0541310541310541
YDR170C	0	0	0.0540540540540541
YOR008C	0	0	0.0539772727272727
YHR119W	0	0	0.0539007092198582
YNL192W	0	0	0.0538243626062323
YNL037C	0	0	0.0537482319660538
YNL189W	0	0	0.0536723163841808
YDR279W	0	0	0.0535966149506347
YML078W	0	0	0.0535211267605634
YDL088C	0	0	0.0534458509142053
YPR175W	0	0	0.0533707865168539
YML006C	0	0	0.0532959326788219
YKL205W	0	0	0.0532212885154062
YGR279C	0	0	0.0531468531468531
YGR101W	0	0	0.053072625698324
YBL085W	0	0	0.0529986052998605
YDL149W	0	0	0.052924791086351
YDL160C	0	0	0.0528511821974965
YKL056C	0	0	0.0528455284552846
YPL116W	0	0	0.0528455284552846
YBR103W	0	0	0.0528455284552846
YBR199W	0	0	0.0528455284552846
YGR023W	0	0	0.0528455284552846
YFL036W	0	0	0.0528455284552846
YDL194W	0	0	0.0528455284552846
YML064C	0	0	0.0528455284552846
YNL261W	0	0	0.0528455284552846
YEL003W	0	0	0.0528455284552846
YDR359C	0	0	0.0528455284552846
YNL160W	0	0	0.0528455284552846
YIL002C	0	0	0.0528455284552846
YOR377W	0	0	0.0528455284552846
YGR116W	0	0	0.0528455284552846
YHR102W	0	0	0.0528455284552846
YGR202C	0	0	0.0528455284552846
YOR354C	0	0	0.0528455284552846
YPL015C	1	0	0.0528455284552846
YOR047C	0	0	0.0527740189445196
YCL057W	0	0	0.0527027027027027
YKL194C	0	0	0.0526315789473684
YJR075W	0	0	0.0525606469002695
YCR038C	0	0	0.0524899057873486
YJR125C	0	0	0.0524193548387097
YDR440W	0	0	0.0523489932885906
YDR490C	0	0	0.0522788203753351
YMR169C	0	0	0.0522088353413655
YDL108W	0	0	0.0521390374331551
YNL159C	0	0	0.0520694259012016
YML049C	0	0	0.052
YOL007C	0	1	0.052
YMR152W	0	0	0.051930758988016
YPL268W	0	0	0.0518617021276596
YMR172W	0	0	0.0518134715025907
YPR131C	0	0	0.0518134715025907
YGR184C	0	0	0.0518134715025907
YLR079W	0	0	0.0518134715025907
YJL047C	0	0	0.0518134715025907
YAL039C	0	0	0.0518134715025907
YPR119W	0	0	0.0518134715025907
YDR011W	0	0	0.0518134715025907
YMR237W	0	0	0.0518134715025907
YGR119C	0	0	0.0518134715025907
YOR124C	0	0	0.0518134715025907
YLR460C	0	1	0.0518134715025907
YER115C	0	0	0.0518134715025907
YOL059W	0	0	0.0518134715025907
YGR174C	0	0	0.0518134715025907
YPL139C	0	0	0.0518134715025907
YDR171W	0	0	0.0518134715025907
YOR061W	0	0	0.0518134715025907
YLR116W	0	0	0.0518134715025907
YLR201C	0	0	0.0518134715025907
YHL003C	1	0	0.0518134715025907
YGR268C	0	0	0.0517464424320828
YMR008C	0	0	0.0516795865633075
YPR165W	0	0	0.0516129032258065
YCR077C	0	0	0.0515463917525773
YGL158W	0	0	0.0514800514800515
YFR044C	0	0	0.051413881748072
YOR043W	0	0	0.0513478818998716
YBR117C	0	0	0.0512820512820513
YIL084C	0	0	0.0512163892445583
YGL156W	0	0	0.051150895140665
YLR447C	0	0	0.0510855683269476
YJL103C	0	0	0.0510204081632653
YMR304W	0	0	0.0509554140127389
YJR042W	0	0	0.0508905852417303
YPL075W	0	0	0.0508259212198221
YML070W	0	0	0.050761421319797
YMR086W	0	1	0.050761421319797
YJL048C	0	0	0.0506970849176172
YFR014C	0	0	0.0506329113924051
YDR296W	0	0	0.0505689001264222
YPL006W	0	0	0.0505050505050505
YNL016W	0	0	0.0504413619167718
YDR254W	0	0	0.0503778337531486
YNL101W	0	0	0.050314465408805
YER014W	0	0	0.050251256281407
YOR098C	0	0	0.0501882057716437
YKL020C	0	0	0.050125313283208
YAR019C	0	0	0.0500625782227785
YFL007W	0	0	0.05
YFL037W	0	0	0.0499375780274657
YGL025C	0	0	0.0498753117206983
YGL016W	0	0	0.049813200498132
YDR258C	0	0	0.0497512437810945
YPR023C	0	0	0.0496894409937888
YOL012C	0	0	0.0496277915632754
YER088C	0	0	0.0495662949194548
YPL219W	0	0	0.0495049504950495
YFL034C-B	0	0	0.0494437577255871
YIL119C	0	0	0.0493827160493827
YMR153W	0	0	0.0493218249075216
YNL088W	0	0	0.0492610837438424
YBR031W	0	0	0.04920049200492
YMR006C	0	0	0.0491400491400491
YHR195W	0	0	0.049079754601227
YDR062W	0	0	0.0490196078431373
YPL008W	0	0	0.0489596083231334
YPL059W	0	0	0.0488997555012225
YPL016W	0	0	0.0488400488400488
YLR335W	0	0	0.0487804878048781
YPL118W	0	0	0.048721071863581
YDR189W	0	0	0.048661800486618
YBR107C	0	0	0.0486026731470231
YMR119W	0	0	0.0485436893203883
YDR204W	0	0	0.0484848484848485
YPR154W	0	0	0.0484261501210654
YJL212C	0	0	0.0483675937122128
YOL126C	0	0	0.0483091787439614
YDR188W	0	0	0.0482509047044632
YHR149C	0	1	0.0482509047044632
YDR168W	0	0	0.0481927710843374
YGL084C	0	0	0.0481347773766546
YLR318W	0	0	0.0480769230769231
YDR533C	0	1	0.0480769230769231
YDL015C	0	0	0.0480192076830732
YER172C	0	0	0.0479616306954436
YHR165C	0	0	0.0479041916167665
YER169W	0	0	0.0478468899521531
YFR024C-A	0	0	0.0477897252090801
YOR173W	0	0	0.0477326968973747
YPL086C	0	0	0.0476758045292014
YLR304C	0	0	0.0476190476190476
YNR033W	0	0	0.0475624256837099
YHR190W	0	0	0.0475059382422803
YJL100W	0	0	0.0474495848161329
YML132W	0	0	0.0473933649289099
YDL085W	0	0	0.0473372781065089
YML124C	0	0	0.0472813238770686
YPL242C	0	0	0.0472255017709563
YKL170W	0	0	0.0471698113207547
YFL030W	0	0	0.0471142520612485
YKR008W	0	0	0.0470588235294118
YPR189W	0	0	0.0470035252643948
YIR037W	0	0	0.0469483568075117
YOL002C	0	0	0.0468933177022274
YOL101C	0	0	0.0468384074941452
YLR039C	0	0	0.0467836257309941
YIL112W	0	0	0.0467289719626168
YNL257C	0	0	0.0466744457409568
YGR180C	0	0	0.0466200466200466
YHL030W	0	0	0.0465657741559953
YEL050C	0	0	0.0465116279069767
YOL096C	0	0	0.0464576074332172
YCR081W	0	0	0.0464037122969838
YML129C	0	0	0.0463499420625724
YER144C	0	0	0.0462962962962963
YKR065C	0	0	0.046242774566474
YNL007C	0	0	0.046189376443418
YPL206C	0	0	0.0461361014994233
YPR159W	0	0	0.0460829493087558
YIL006W	0	0	0.046029919447641
YOR010C	0	0	0.0459770114942529
YDR501W	0	0	0.0459242250287026
YDR052C	0	0	0.0458715596330275
YBL101C	0	0	0.0458190148911798
YNL008C	0	0	0.045766590389016
YDR389W	0	0	0.0457142857142857
YOR349W	0	0	0.045662100456621
YOL071W	0	0	0.0456100342075257
YAL060W	0	0	0.0455580865603645
YGR286C	0	0	0.0455062571103527
YOL100W	0	0	0.0454545454545455
YNL091W	0	0	0.0454029511918275
YLR438W	0	0	0.0453514739229025
YKR002W	0	0	0.0453001132502831
YCR091W	0	0	0.0452488687782805
YJR080C	0	1	0.0452488687782805
YIR003W	0	1	0.0452488687782805
YEL043W	0	1	0.0452488687782805
YBL011W	0	0	0.0451977401129944
YMR083W	0	0	0.0451467268623025
YGR141W	0	0	0.0450958286358512
YMR156C	0	0	0.045045045045045
YDR084C	0	0	0.0449943757030371
YER161C	0	0	0.0449438202247191
YJL196C	0	0	0.0448933782267116
YOR137C	0	0	0.0448430493273543
YGR282C	0	0	0.0447928331466965
YNL054W	0	0	0.0447427293064877
YIL077C	0	0	0.0446927374301676
YNL176C	0	1	0.0446927374301676
YMR075W	0	0	0.0446428571428571
YDL093W	0	0	0.0445930880713489
YLR018C	0	0	0.044543429844098
YOR132W	0	0	0.0444938820912125
YML094W	0	0	0.0444444444444444
YGR028W	0	0	0.0443951165371809
YLR055C	0	0	0.0443458980044346
YLR381W	0	0	0.044296788482835
YHR152W	0	0	0.0442477876106195
YBR283C	0	0	0.0441988950276243
YDR409W	0	0	0.0441501103752759
YLR418C	0	0	0.0441014332965821
YER033C	0	1	0.0441014332965821
YOR356W	0	0	0.0440528634361234
YLR094C	0	0	0.044004400440044
YDR436W	0	0	0.043956043956044
YDR295C	0	0	0.0439077936333699
YMR315W	0	1	0.0439077936333699
YJL186W	0	0	0.043859649122807
YGR233C	0	0	0.0438116100766703
YFL021W	0	0	0.0437636761487965
YKL038W	0	0	0.0437158469945355
YJL159W	0	0	0.0436681222707424
YML054C	0	0	0.0436205016357688
YCR067C	0	0	0.0435729847494553
YPL082C	0	0	0.043525571273123
YDR275W	0	1	0.043525571273123
YIL050W	0	0	0.0434782608695652
YMR028W	0	0	0.0434310532030402
YDL126C	0	0	0.0433839479392625
YML076C	0	0	0.0433369447453954
YJL093C	0	0	0.0432900432900433
YJL081C	0	0	0.0432432432432432
YPR179C	0	0	0.0431965442764579
YPL124W	0	0	0.0431499460625674
YFL038C	0	0	0.0431034482758621
YFL024C	0	0	0.0430570505920344
YPR030W	0	0	0.043010752688172
YLR313C	0	0	0.0429645542427497
YNR055C	0	0	0.0429184549356223
YPL181W	0	0	0.0428724544480171
YDL128W	0	0	0.0428265524625268
YBR280C	0	0	0.0427807486631016
YIL154C	0	0	0.0427350427350427
YHR194W	0	0	0.0426894343649947
YKL184W	0	0	0.0426439232409382
YJL094C	0	0	0.0425985090521832
YOR150W	0	0	0.0425531914893617
YNL156C	0	0	0.0425079702444208
YDR511W	0	0	0.0424628450106157
YDR287W	0	0	0.0424178154825027
YMR277W	0	0	0.0423728813559322
YDR122W	0	0	0.0423280423280423
YIL162W	0	0	0.0422832980972516
YPR052C	0	0	0.0422386483632524
YNL072W	0	0	0.0421940928270042
YPL018W	0	0	0.0421496311907271
YOL115W	0	0	0.0421052631578947
YJL155C	0	0	0.0420609884332282
YDR116C	0	0	0.0420168067226891
YAR003W	0	0	0.0419727177334732
YJL129C	0	0	0.0419287211740042
YBR052C	0	1	0.0419287211740042
YGL055W	0	0	0.0418848167539267
YJL127C	0	0	0.0418410041841004
YDR322C-A	0	0	0.0417972831765935
YBR269C	0	1	0.0417972831765935
YGR013W	0	0	0.0417536534446764
YDR244W	0	0	0.0417101147028154
YPR021C	0	0	0.0416666666666667
YKR029C	0	0	0.0416233090530697
YOR178C	0	0	0.0415800415800416
YDL143W	0	0	0.0415368639667705
YPL164C	0	0	0.04149377593361
YDR479C	0	0	0.0414507772020725
YDR238C	0	0	0.041407867494824
YBR162C	0	0	0.0413650465356774
YJL066C	0	1	0.0413650465356774
YMR054W	0	0	0.0413223140495868
YOL016C	0	0	0.0412796697626419
YHR074W	0	0	0.0412371134020619
YIL109C	0	0	0.0411946446961895
YBR037C	0	0	0.0411522633744856
YIL035C	0	0	0.0411099691675231
YJL108C	0	0	0.0410677618069815
YJR139C	0	0	0.041025641025641
YKL192C	0	0	0.040983606557377
YLL050C	0	0	0.0409416581371546
YEL037C	0	0	0.0408997955010225
YNL187W	0	0	0.0408580183861083
YMR104C	0	0	0.0408163265306122
YKL051W	0	0	0.0407747196738022
YPR111W	0	0	0.0407331975560081
YLR216C	0	0	0.0406917599186165
YEL023C	0	1	0.0406917599186165
YER151C	0	0	0.040650406504065
YLL026W	0	0	0.0406091370558376
YJR116W	0	1	0.0406091370558376
YDR520C	0	1	0.0406091370558376
YGR009C	0	0	0.0405679513184584
YDL222C	0	0	0.0405268490374873
YPL134C	0	0	0.0404858299595142
YPL115C	0	0	0.0404448938321537
YJR085C	0	1	0.0404448938321537
YGL129C	0	0	0.0404040404040404
YLR332W	0	0	0.0403632694248234
YML013W	0	0	0.0403225806451613
YJL134W	0	0	0.040281973816717
YAR008W	0	0	0.0402414486921529
YKL203C	0	0	0.0402010050251256
YDR517W	0	0	0.0401606425702811
YHL021C	0	1	0.0401606425702811
YLR231C	0	0	0.0401203610832497
YKL146W	0	0	0.0400801603206413
YJR062C	0	0	0.04004004004004
YBR041W	0	0	0.04
YGR109C	0	0	0.03996003996004
YDL130W-A	0	0	0.0399201596806387
YML107C	0	0	0.0398803589232303
YKR088C	0	0	0.0398406374501992
YGL093W	0	0	0.0398009950248756
YDR452W	0	0	0.0397614314115308
YKL045W	0	0	0.0397219463753724
YKL140W	0	0	0.0396825396825397
YDR368W	0	0	0.0396432111000991
YMR195W	0	1	0.0396432111000991
YNL186W	0	0	0.0396039603960396
YMR070W	0	0	0.039564787339268
YMR263W	0	0	0.0395256916996047
YIL018W	0	0	0.0394866732477789
YOR140W	0	0	0.0394477317554241
YLR263W	0	0	0.0394088669950739
YIL022W	0	0	0.0393700787401575
YER016W	0	0	0.0393313667649951
YGL198W	0	0	0.0392927308447937
YIL026C	0	0	0.0392541707556428
YJL060W	0	0	0.0392156862745098
YLL022C	0	0	0.039177277179236
YDL185W	0	0	0.0391389432485323
YIL149C	0	0	0.0391006842619746
YBR088C	0	0	0.0390625
YNL173C	0	0	0.0390243902439024
YHR014W	0	0	0.0389863547758285
YJL013C	0	0	0.0389483933787731
YDL076C	0	0	0.0389105058365759
YGL236C	0	0	0.0388726919339164
YOL138C	0	0	0.0388349514563107
YKL108W	0	0	0.0387972841901067
YLR131C	0	0	0.0387596899224806
YKL034W	0	0	0.0387221684414327
YPR155C	0	0	0.0386847195357834
YJR126C	0	0	0.0386473429951691
YBR086C	0	0	0.0386100386100386
YER011W	0	0	0.038572806171649
YPL267W	0	0	0.0385356454720617
YHL031C	0	0	0.0384985563041386
YOL113W	0	0	0.0384615384615385
YHR153C	0	0	0.0384245917387128
YBR070C	0	0	0.0383877159309021
YDL207W	0	0	0.0383509108341323
YMR117C	0	0	0.0383141762452107
YFR003C	0	0	0.0382775119617225
YLL043W	0	0	0.0382409177820268
YDR456W	0	0	0.0382043935052531
YNL251C	0	0	0.0381679389312977
YBR230C	0	1	0.0381679389312977
YHR171W	0	0	0.0381395348837209
YNL154C	0	0	0.0381395348837209
YBR003W	0	0	0.0381395348837209
YOR033C	0	0	0.0381395348837209
YPL140C	0	0	0.0381395348837209
YGR229C	0	0	0.0381395348837209
YLR305C	0	0	0.0381395348837209
YOR304W	0	0	0.0381395348837209
YOR114W	0	1	0.0381395348837209
YPR042C	0	0	0.0381395348837209
YLR309C	0	0	0.0381395348837209
YOL148C	0	0	0.0381395348837209
YGL039W	0	0	0.0381395348837209
YML031W	0	0	0.0381395348837209
YDR464W	0	0	0.0381395348837209
YMR110C	0	0	0.0381395348837209
YDR078C	0	0	0.0381395348837209
YCR005C	0	0	0.0381395348837209
YDR229W	0	0	0.0381395348837209
YDR283C	0	0	0.0381395348837209
YER054C	0	0	0.0381395348837209
YHR023W	0	0	0.0381395348837209
YMR001C	0	0	0.0381395348837209
YOR373W	0	0	0.0381395348837209
YOL009C	0	0	0.0381395348837209
YDR277C	0	0	0.0381395348837209
YGL095C	0	0	0.0381395348837209
YGL037C	1	0	0.0381395348837209
YGL161C	0	0	0.0381040892193309
YOR157C	0	0	0.0380687093779016
YFL013C	0	0	0.0380333951762523
YML016C	0	0	0.0379981464318814
YDL145C	0	0	0.037962962962963
YLR142W	0	0	0.0379278445883441
YER022W	0	0	0.0378927911275416
YIL075C	0	0	0.0378578024007387
YBR073W	0	0	0.0378228782287823
YHL028W	0	0	0.0377880184331797
YLR390W	0	0	0.0377532228360958
YNL322C	0	0	0.0377184912603496
YGL038C	0	0	0.0376838235294118
YBL022C	0	0	0.0376492194674013
YOR147W	0	0	0.0376146788990826
YOL123W	0	0	0.0375802016498625
YOL027C	0	0	0.0375457875457875
YGR070W	0	0	0.0375114364135407
YKL093W	0	0	0.0374771480804388
YMR076C	0	0	0.0374429223744292
YNL214W	0	0	0.0374087591240876
YDL132W	0	0	0.0373746581586144
YCL043C	0	0	0.0373406193078324
YOR038C	0	0	0.0373066424021838
YDR492W	0	0	0.0372727272727273
YHR077C	0	0	0.0372670807453416
YNL064C	0	0	0.0372670807453416
YJL026W	0	0	0.0372670807453416
YPR070W	0	0	0.0372670807453416
YGL044C	0	0	0.0372670807453416
YJR094C	0	0	0.0372670807453416
YER136W	0	0	0.0372670807453416
YLR108C	0	1	0.0372670807453416
YOR113W	0	0	0.0372670807453416
YDR169C	0	1	0.0372670807453416
YLR205C	0	0	0.0372670807453416
YNL262W	0	0	0.0372670807453416
YHR206W	0	0	0.0372670807453416
YOR175C	0	1	0.0372670807453416
YHR166C	0	0	0.0372670807453416
YNL272C	0	0	0.0372670807453416
YMR294W	0	0	0.0372670807453416
YBR066C	0	0	0.0372670807453416
YGR193C	0	0	0.0372670807453416
YIL142W	0	0	0.0372670807453416
YPL040C	0	0	0.0372670807453416
YNL321W	0	1	0.0372670807453416
YFL041W	0	0	0.0372670807453416
YML126C	0	0	0.0372670807453416
YDR330W	0	0	0.0372670807453416
YER089C	0	0	0.0372670807453416
YPL084W	0	0	0.0372670807453416
YDL025C	0	1	0.0372670807453416
YLR382C	0	0	0.0372670807453416
YDR458C	0	1	0.0372670807453416
YLR027C	0	0	0.0372670807453416
YER114C	0	0	0.0372670807453416
YGL252C	1	0	0.0372670807453416
YOR127W	0	0	0.0372340425531915
YLL029W	0	1	0.0372340425531915
YJR135C	0	0	0.0372010628875111
YMR087W	0	0	0.0371681415929204
YLR383W	0	0	0.0371352785145889
YDL224C	0	0	0.0371024734982332
YKL117W	0	0	0.0370697263901147
YOR215C	0	1	0.0370697263901147
YFR047C	0	0	0.037037037037037
YIL129C	0	0	0.0370044052863436
YOR204W	0	0	0.0369718309859155
YGR167W	0	0	0.0369393139841689
YER103W	0	0	0.0369068541300527
YOR112W	0	0	0.0368744512730465
YIL113W	0	0	0.0368421052631579
YOR035C	0	0	0.0368098159509202
YOR348C	0	0	0.0367775831873905
YMR106C	0	0	0.036745406824147
YER098W	0	0	0.0367132867132867
YBR053C	0	1	0.0367132867132867
YDR027C	0	0	0.0366812227074236
YJR049C	0	0	0.0366492146596859
YAL031C	0	0	0.036617262423714
YBR127C	0	0	0.0365853658536585
YFL008W	0	0	0.0365535248041775
YDR516C	0	0	0.0365217391304348
YGR238C	0	0	0.0364900086880973
YJL084C	0	1	0.0364900086880973
YJR120W	0	0	0.0364583333333333
YOL130W	0	0	0.0364267129228101
YGL247W	0	0	0.0363951473136915
YLR166C	0	0	0.0363636363636364
YPL259C	0	0	0.0363321799307958
YGR232W	0	0	0.0363007778738116
YLR278C	0	1	0.0363007778738116
YGR108W	0	0	0.0362694300518135
YBR185C	0	0	0.0362381363244176
YGL168W	0	0	0.0362068965517241
YDR146C	0	0	0.0361757105943152
YBR019C	0	0	0.036144578313253
YNL121C	0	0	0.0361134995700774
YJL168C	0	0	0.0360824742268041
YHR191C	0	0	0.0360515021459227
YLR189C	0	0	0.0360205831903945
YMR207C	0	0	0.0359897172236504
YDL103C	0	0	0.035958904109589
YHR200W	0	0	0.0359281437125748
YBL103C	0	0	0.0358974358974359
YGL227W	0	0	0.035866780529462
YIL101C	0	0	0.0358361774744027
YMR261C	0	0	0.0358056265984655
YLR093C	0	0	0.0357751277683135
YOR122C	0	0	0.0357446808510638
YOR156C	0	0	0.0357142857142857
YLR413W	0	1	0.0357142857142857
YGL023C	0	0	0.0356839422259983
YLR249W	0	0	0.0356536502546689
YJR103W	0	0	0.0356234096692112
YMR238W	0	0	0.0355932203389831
YHR084W	0	0	0.0355630821337849
YPL026C	0	0	0.0355329949238579
YFL031W	0	0	0.0355029585798817
YDL089W	0	1	0.0355029585798817
YLR182W	0	0	0.035472972972973
YDL229W	0	0	0.0354430379746835
YDR306C	0	0	0.0354131534569983
YLR399C	0	0	0.0353833192923336
YJL192C	0	0	0.0353535353535354
YML004C	0	0	0.0353238015138772
YDL197C	0	0	0.0352941176470588
YGR100W	0	0	0.035264483627204
YDR384C	0	0	0.0352348993288591
YGL036W	0	1	0.0352348993288591
YER170W	0	0	0.0352053646269908
YNR002C	0	0	0.0351758793969849
YLR163C	0	0	0.0351464435146444
YML072C	0	1	0.0351464435146444
YIL010W	0	0	0.0351170568561873
YLR240W	0	0	0.0350877192982456
YDR363W-A	0	0	0.0350584307178631
YJL107C	0	1	0.0350584307178631
YLR090W	0	0	0.0350291909924937
YKL025C	0	0	0.035
YCR036W	0	0	0.0349877949552482
YER120W	0	0	0.0349877949552482
YML085C	0	0	0.0349877949552482
YOR017W	0	0	0.0349877949552482
YDL113C	0	0	0.0349877949552482
YPL135W	0	0	0.0349877949552482
YLR150W	0	0	0.0349877949552482
YDR072C	0	0	0.0349877949552482
YNL158W	0	0	0.0349877949552482
YBL075C	0	0	0.0349877949552482
YGR044C	0	0	0.0349877949552482
YPL221W	0	0	0.0349877949552482
YMR204C	0	0	0.0349877949552482
YLR106C	0	0	0.0349877949552482
YJR019C	0	0	0.0349877949552482
YGL157W	0	1	0.0349877949552482
YLR176C	0	0	0.0349877949552482
YMR016C	0	0	0.0349877949552482
YPL127C	0	0	0.0349877949552482
YMR144W	0	1	0.0349877949552482
YGL083W	0	1	0.0349877949552482
YLR362W	0	0	0.0349877949552482
YKL161C	0	1	0.0349877949552482
YOR109W	0	0	0.0349877949552482
YDR270W	0	0	0.0349877949552482
YPL061W	0	0	0.0349877949552482
YOR261C	0	0	0.0349877949552482
YER083C	0	0	0.0349877949552482
YJL029C	0	0	0.0349877949552482
YDR351W	0	0	0.0349877949552482
YCR030C	0	1	0.0349877949552482
YJL176C	0	0	0.0349877949552482
YHR106W	0	0	0.0349877949552482
YKL008C	1	0	0.0349877949552482
YFR029W	0	0	0.0349593495934959
YFR036W	0	0	0.0349309504467912
YMR012W	0	0	0.0349025974025974
YOR336W	0	0	0.0348742903487429
YLR270W	0	0	0.0348460291734198
YDR194C	0	0	0.0348178137651822
YGR052W	0	1	0.0348178137651822
YGL228W	0	1	0.0348178137651822
YLR095C	0	0	0.034789644012945
YDR294C	0	0	0.0347615198059822
YDR070C	0	1	0.0347615198059822
YNL177C	0	0	0.0347334410339257
YNL180C	0	0	0.0347054075867635
YGR165W	0	0	0.0346774193548387
YOR259C	0	0	0.0346494762288477
YGL134W	0	0	0.034621578099839
YLR352W	0	1	0.034621578099839
YMR179W	0	0	0.0345937248592116
YGR010W	0	0	0.0345659163987138
YIL122W	0	0	0.0345381526104418
YDR318W	0	0	0.0345104333868379
YEL052W	0	1	0.0345104333868379
YML086C	0	0	0.0344827586206897
YML025C	0	0	0.0344551282051282
YER149C	0	0	0.0344275420336269
YGR077C	0	0	0.0344
YLR393W	0	0	0.0343725019984013
YER044C	0	0	0.0343450479233227
YLR330W	0	0	0.034317637669593
YKL210W	0	0	0.0342902711323764
YKR054C	0	0	0.0342629482071713
YJL154C	0	0	0.0342356687898089
YPL017C	0	1	0.0342356687898089
YIL138C	0	0	0.0342084327764519
YNL264C	0	0	0.034181240063593
YMR136W	0	0	0.034154090548054
YHR083W	0	0	0.0341269841269841
YPL249C	0	0	0.0340999206978588
YGL049C	0	0	0.0340729001584786
YIL061C	0	0	0.0340459224069675
YMR251W-A	0	0	0.0340189873417722
YGR163W	0	0	0.0339920948616601
YGR113W	0	0	0.0339652448657188
YNR034W	0	0	0.0339384372533544
YHR087W	0	0	0.0339116719242902
YCL033C	0	0	0.0338849487785658
YDL097C	0	0	0.0338582677165354
YOL076W	0	0	0.033831628638867
YDL159W	0	0	0.0338050314465409
YOR191W	0	0	0.0337784760408484
YKL081W	0	0	0.0337519623233909
YGR130C	0	1	0.0337519623233909
YBR195C	0	0	0.0337254901960784
YGR220C	0	0	0.0336990595611285
YKL197C	0	0	0.033672670321065
YLR148W	0	0	0.0336463223787167
YDR225W	0	0	0.0336200156372166
YJL090C	0	0	0.03359375
YAL002W	0	0	0.0335675253708041
YJL116C	0	0	0.0335413416536661
YBR221C	0	0	0.0335151987529228
YIL038C	0	0	0.0334890965732087
YPL196W	0	0	0.0334630350194553
YPR116W	0	1	0.0334630350194553
YNL206C	0	0	0.0334370139968896
YGR260W	0	0	0.0334110334110334
YOR375C	0	0	0.0333850931677019
YPL003W	0	0	0.0333591931730023
YKL186C	0	0	0.0333333333333333
YAL028W	0	0	0.0333075135553834
YMR312W	0	0	0.03328173374613
YOR245C	0	0	0.0332559938128384
YPR174C	0	1	0.0332559938128384
YBL058W	0	0	0.0332302936630603
YJL041W	0	0	0.0332046332046332
YOR120W	0	0	0.033179012345679
YNL030W	0	0	0.0331534309946029
YPL120W	0	0	0.0331278890600925
YKL087C	0	0	0.0331023864511162
YDR337W	0	0	0.0330769230769231
YOR151C	0	0	0.0330514988470407
YKL112W	0	0	0.033026113671275
YOR123C	0	0	0.0330007674597084
YML042W	0	0	0.0329754601226994
YMR313C	0	0	0.0329501915708812
YPL231W	0	0	0.0329249617151608
YGR170W	0	0	0.0328997704667177
YKR010C	0	0	0.0328746177370031
YBR229C	0	0	0.0328495034377387
YBR081C	0	0	0.032824427480916
YER119C	0	0	0.0327993897787948
YMR041C	0	0	0.0327743902439024
YDR510W	0	0	0.0327494287890328
YDR026C	0	1	0.0327494287890328
YNL015W	0	0	0.0327245053272451
YLR071C	0	0	0.0326996197718631
YPL145C	0	0	0.0326747720364742
YPL270W	0	0	0.0326499620349279
YPR081C	0	0	0.0326251896813354
YBR179C	0	0	0.0326004548900682
YJR005W	0	0	0.0325757575757576
YOR018W	0	0	0.032551097653293
YBR223C	0	0	0.0325264750378215
YDR003W	0	0	0.0325018896447468
YOL078W	0	0	0.0324773413897281
YOR358W	0	0	0.0324528301886792
YDL045C	0	0	0.0324283559577677
YKL032C	0	0	0.0324039186134137
YPR004C	0	1	0.0324039186134137
YPL105C	0	1	0.0324039186134137
YHR012W	0	0	0.0323795180722892
YDR047W	0	0	0.0323551542513168
YAL029C	0	0	0.0323308270676692
YDR219C	0	0	0.0323065364387678
YMR061W	0	0	0.0322822822822823
YGL003C	0	0	0.032258064516129
YKL026C	0	0	0.0322338830584708
YAL053W	0	0	0.0322097378277154
YPR008W	0	0	0.032185628742515
YKR050W	0	0	0.0321615557217651
YJL063C	0	0	0.0321375186846039
YDR044W	0	0	0.0321135175504108
YDR285W	0	0	0.032089552238806
YLR319C	0	0	0.0320656226696495
YDR376W	0	0	0.0320417287630402
YCR024C	0	0	0.032017870439315
YBR072W	0	0	0.0319940476190476
YGL238W	0	0	0.0319702602230483
YDL002C	0	0	0.0319465081723626
YDR212W	0	0	0.0319227913882702
YLR345W	0	0	0.0318991097922849
YLR023C	0	0	0.0318754633061527
YHR001W	0	0	0.0318518518518519
YEL006W	0	0	0.0318282753515914
YAL062W	0	0	0.0318047337278107
YCL034W	0	0	0.0317812269031781
YGL066W	0	0	0.0317577548005908
YPL063W	0	0	0.0317343173431734
YGR289C	0	0	0.0317109144542773
YBR212W	0	0	0.0316875460574797
YDR484W	0	0	0.0316642120765832
YCR061W	0	0	0.0316409124356144
YPL161C	0	0	0.0316176470588235
YAL030W	0	0	0.0315944158706833
YDL219W	0	0	0.0315712187958884
YCL037C	0	0	0.0315480557593544
YPL119C	0	0	0.031524926686217
YNL291C	0	0	0.0315018315018315
YNL289W	0	0	0.0314787701317716
YDR232W	0	0	0.0314557425018288
YDL074C	0	0	0.0314327485380117
YJR021C	0	0	0.0314097881665449
YHR138C	0	0	0.0313868613138686
YPL214C	0	0	0.0313639679066375
YMR027W	0	1	0.0313639679066375
YNL172W	0	0	0.0313411078717201
YHL034C	0	0	0.0313182811361981
YDR208W	0	0	0.0312954876273654
YNR023W	0	0	0.0312727272727273
YDR350C	0	0	0.03125
YER059W	0	0	0.0312273057371097
YDR175C	0	0	0.0312046444121916
YML059C	0	0	0.0311820159535896
YJR025C	0	0	0.0311594202898551
YDR297W	0	0	0.0311368573497466
YLL021W	0	0	0.0311143270622287
YJL053W	0	0	0.0310918293564714
YDR329C	0	0	0.0310693641618497
YLR209C	0	0	0.0310469314079422
YPL235W	0	0	0.031024531024531
YPL023C	0	0	0.0310021629416006
YOR164C	0	1	0.0310021629416006
YLR251W	0	0	0.0309798270893372
YNR051C	0	0	0.0309575233981281
YBR068C	0	0	0.0309352517985612
YPL046C	0	0	0.0309130122214234
YMR039C	0	0	0.0308908045977011
YOR326W	0	0	0.0308686288585786
YOR141C	0	1	0.0308686288585786
YMR135C	0	0	0.0308464849354376
YLR132C	0	0	0.0308243727598566
YDL240W	0	0	0.0308022922636103
YGR033C	0	0	0.0307802433786686
YPR019W	0	0	0.030758226037196
YGR007W	0	0	0.0307362401715511
YFR016C	0	1	0.0307362401715511
YPL166W	0	0	0.0307142857142857
YNL197C	0	0	0.0306923625981442
YOL023W	0	0	0.0306704707560628
YOR160W	0	0	0.0306486101211689
YCL025C	0	0	0.0306267806267806
YBL078C	0	0	0.0306049822064057
YPR104C	0	0	0.0305832147937411
YIL150C	0	0	0.0305614783226724
YPR178W	0	0	0.0305397727272727
YJL137C	0	0	0.0305180979418027
YIL126W	0	0	0.0304964539007092
YDL238C	0	0	0.0304748405386251
YEL039C	0	0	0.0304532577903683
YFL023W	0	0	0.0304317055909413
YIL065C	0	0	0.0304101838755304
YBL037W	0	0	0.0303886925795053
YOR363C	0	0	0.0303672316384181
YGR257C	0	0	0.0303458009880028
YAL051W	0	0	0.0303244005641749
YER035W	0	0	0.0303030303030303
YDR466W	0	0	0.0302816901408451
YDR497C	0	0	0.0302603800140746
YHL024W	0	0	0.030239099859353
YBR097W	0	0	0.0302178496134926
YJL002C	0	0	0.0301966292134831
YGR081C	0	0	0.0301754385964912
YBR218C	0	0	0.0301542776998597
YLR006C	0	0	0.0301331464611072
YGL130W	0	0	0.0301120448179272
YHR024C	0	0	0.0300909727081875
YOR362C	0	0	0.0300699300699301
YGL179C	0	0	0.0300489168413697
YIL070C	0	0	0.0300279329608939
YOL145C	0	0	0.0300069783670621
YPL177C	0	0	0.0299860529986053
YCR053W	0	0	0.0299651567944251
YBR298C	0	0	0.0299442896935933
YPR011C	0	0	0.0299234516353514
YCL044C	0	0	0.0299026425591099
YHR178W	0	0	0.0298818624044475
YIL005W	0	0	0.0298611111111111
YDR380W	0	0	0.0298403886190146
YBR044C	0	0	0.0298196948682386
YDL117W	0	0	0.0297990297990298
YKL198C	0	0	0.0297783933518006
YMR198W	0	0	0.029757785467128
YOR030W	0	0	0.0297372060857538
YGR178C	0	0	0.0297166551485833
YMR182C	0	0	0.0296961325966851
YKL124W	0	0	0.0296756383712905
YNL118C	0	0	0.0296551724137931
YKL043W	0	0	0.0296347346657478
YOR351C	0	0	0.0296143250688705
YER143W	0	0	0.0295939435650379
YNR007C	0	0	0.0295735900962861
YMR099C	0	0	0.029553264604811
YJL143W	0	0	0.029532967032967
YKL204W	0	0	0.029512697323267
YOR251C	0	1	0.029512697323267
YBR215W	0	0	0.0294924554183813
YNL329C	0	0	0.0294722412611378
YBR207W	0	0	0.0294520547945205
YKL127W	0	0	0.0294318959616701
YBR208C	0	0	0.0294117647058824
YDR014W	0	0	0.0293916609706083
YLR253W	0	1	0.0293916609706083
YFR011C	0	1	0.0293916609706083
YOL111C	0	0	0.0293715846994536
YKL134C	0	0	0.0293515358361775
YGL122C	0	0	0.029331514324693
YER142C	0	0	0.0293115201090661
YML010W	0	0	0.029291553133515
YCR026C	0	0	0.0292716133424098
YPR075C	0	0	0.0292517006802721
YPR036W	0	0	0.0292318150917743
YPR164W	0	0	0.0292119565217391
YBR056W	0	1	0.0292119565217391
YDR313C	0	0	0.0291921249151392
YBR289W	0	0	0.0291723202170963
YLR268W	0	0	0.0291525423728814
YMR311C	0	0	0.0291327913279133
YDL204W	0	1	0.0291327913279133
YDL077C	0	0	0.029113067027759
YBR016W	0	0	0.0290933694181326
YER063W	0	0	0.0290736984448952
YER150W	0	1	0.0290736984448952
YHR137W	0	0	0.0290540540540541
YOR322C	0	0	0.0290344361917623
YLR114C	0	0	0.0290148448043185
YMR267W	0	0	0.0289952798381659
YDL033C	0	0	0.0289757412398922
YJR140C	0	0	0.028956228956229
YAL011W	0	0	0.0289367429340511
YGL125W	0	0	0.0289172831203766
YOL116W	0	0	0.0288978494623656
YJL036W	0	0	0.0288784419073203
YLR354C	0	0	0.0288590604026846
YGR111W	0	0	0.0288397048960429
YBR080C	0	0	0.0288203753351206
YBR006W	0	0	0.028801071667783
YNL242W	0	0	0.0287817938420348
YMR164C	0	0	0.0287625418060201
YGR258C	0	0	0.0287433155080214
YJR044C	0	0	0.0287241148964596
YCL052C	0	0	0.0287049399198932
YJR084W	0	0	0.028685790527018
YLR425W	0	0	0.0286666666666667
YPL253C	0	0	0.0286475682878081
YIL105C	0	0	0.0286284953395473
YKR086W	0	0	0.0286094477711244
YIR001C	0	0	0.0285904255319149
YGL062W	0	0	0.0285714285714286
YLR136C	0	0	0.0285524568393094
YMR125W	0	0	0.0285335102853351
YER028C	0	0	0.0285145888594164
YKL091C	0	1	0.0285145888594164
YBL102W	0	0	0.0284956925115971
YPL176C	0	0	0.028476821192053
YGL119W	0	0	0.028457974851092
YBR198C	0	0	0.0284391534391534
YDL215C	0	0	0.0284203569068077
YGL233W	0	0	0.0284015852047556
YBL050W	0	0	0.0283828382838284
YOR275C	0	0	0.0283641160949868
YBR132C	0	0	0.028345418589321
YNL026W	0	0	0.0283267457180501
YKL149C	0	0	0.0283080974325214
YOL155C	0	0	0.0282894736842105
YMR047C	0	0	0.0282708744247206
YCR042C	0	0	0.0282522996057819
YMR174C	0	0	0.0282337491792515
YGL107C	0	1	0.0282337491792515
YGL004C	0	0	0.0282152230971129
YHR115C	0	0	0.0281967213114754
YJR048W	0	0	0.028178243774574
YIL031W	0	0	0.0281597904387688
YOL049W	0	0	0.0281413612565445
YHR064C	0	0	0.0281229561805101
YAL048C	0	0	0.0281045751633987
YHR133C	0	0	0.0280862181580666
YJL080C	0	0	0.0280678851174935
YHR079C	0	0	0.0280495759947815
YNL059C	0	0	0.0280312907431551
YOR228C	0	1	0.0280312907431551
YHR092C	0	0	0.0280130293159609
YGL043W	0	0	0.0279947916666667
YNL223W	0	0	0.0279765777488614
YJR060W	0	0	0.0279583875162549
YHR056C	0	0	0.0279402209226771
YDR524C	0	0	0.0279220779220779
YGR048W	0	0	0.0279039584685269
YBL017C	0	0	0.0278858625162127
YIL128W	0	0	0.0278677900194426
YBR038W	0	0	0.0278497409326425
YMR231W	0	0	0.027831715210356
YBR275C	0	0	0.0278137128072445
YAL026C	0	0	0.0277957336780866
YEL041W	0	0	0.0277777777777778
YNL239W	0	0	0.0277598450613299
YDR332W	0	1	0.0277598450613299
YOL084W	0	1	0.0277598450613299
YNL022C	0	0	0.027741935483871
YGR171C	0	0	0.0277240490006447
YJL110C	0	0	0.0277061855670103
YGR157W	0	0	0.0276883451384417
YHR002W	0	0	0.0276705276705277
YHR112C	0	0	0.0276527331189711
YDR160W	0	0	0.0276349614395887
YCL010C	0	0	0.0276172125883109
YJR122W	0	1	0.0276172125883109
YBL052C	0	0	0.027599486521181
YGR014W	0	0	0.0275817831943554
YDL225W	0	0	0.0275641025641026
YOR221C	0	0	0.0275464445868033
YDR205W	0	0	0.0275288092189501
YGR189C	0	0	0.0275111964171465
YBR082C	0	0	0.0274936061381074
YBL051C	0	0	0.0274760383386581
YHR013C	0	0	0.0274584929757344
YLR361C	0	0	0.0274409700063816
YGR249W	0	0	0.0274234693877551
YMR317W	0	1	0.0274234693877551
YER008C	0	0	0.0274059910771192
YKR093W	0	0	0.0273885350318471
YLR080W	0	0	0.0273711012094207
YCL051W	0	0	0.02735368956743
YPR065W	0	0	0.0273363000635728
YER124C	0	0	0.0273189326556544
YGR063C	0	0	0.0273015873015873
YNR008W	0	0	0.0272842639593909
YLR144C	0	0	0.0272669625871909
YKL104C	0	0	0.0272496831432193
YNL304W	0	0	0.0272324255858138
YGL098W	0	0	0.0272151898734177
YML060W	0	0	0.0271979759645794
YLR210W	0	0	0.027180783817952
YGR062C	0	0	0.0271636133922931
YJR117W	0	0	0.0271464646464646
YHR161C	0	0	0.0271293375394322
YOL001W	0	0	0.0271122320302648
YDL230W	0	0	0.0270951480781348
YGR281W	0	0	0.0270780856423174
YGL124C	0	0	0.0270610446821901
YER094C	0	0	0.0270440251572327
YHR043C	0	0	0.027027027027027
YIL106W	0	0	0.0270100502512563
YFL029C	0	0	0.026993094789705
YJR053W	0	0	0.0269761606022585
YLR193C	0	0	0.0269592476489028
YBR203W	0	0	0.0269423558897243
YPL110C	0	0	0.0269254852849092
YIL056W	0	0	0.0269086357947434
YGR043C	0	1	0.0269086357947434
YDR523C	0	0	0.0268918073796123
YLR059C	0	0	0.026875
YHL025W	0	0	0.0268582136164897
YPL137C	0	0	0.0268414481897628
YCL039W	0	0	0.0268247036805989
YLR265C	0	0	0.0268079800498753
YNL066W	0	0	0.026791277258567
YPL224C	0	0	0.026774595267746
YGL141W	0	0	0.0267579340385812
YER078C	0	0	0.0267412935323383
YKL054C	0	0	0.0267246737103791
YGL127C	0	0	0.0267080745341615
YBR060C	0	0	0.026691495965239
YAL001C	0	0	0.0266749379652605
YOR219C	0	0	0.0266584004959702
YOL052C	0	0	0.0266418835192069
YDR017C	0	0	0.026625386996904
YML051W	0	0	0.0266089108910891
YNR074C	0	0	0.0265924551638837
YPR026W	0	0	0.0265760197775031
YGR221C	0	0	0.0265596046942557
YPR074C	0	0	0.0265432098765432
YFR013W	0	0	0.02652683528686
YMR197C	0	0	0.0265104808877928
YDR435C	0	0	0.0264941466420209
YMR124W	0	1	0.0264941466420209
YLL002W	0	0	0.0264778325123153
YLR353W	0	0	0.0264615384615385
YPL141C	0	1	0.0264615384615385
YNL294C	0	0	0.0264452644526445
YPR047W	0	0	0.0264290104486785
YCR073W-A	0	0	0.0264127764127764
YMR305C	0	0	0.0263965623081645
YBL008W	0	0	0.0263803680981595
YJL131C	0	1	0.0263803680981595
YCR034W	0	0	0.026364193746168
YDR036C	0	0	0.0263480392156863
YKR058W	0	0	0.0263319044703001
YDR272W	0	0	0.0263157894736842
YDR075W	0	0	0.0262996941896024
YML021C	0	0	0.0262836185819071
YLR290C	0	1	0.0262836185819071
YDR448W	0	0	0.0262675626145388
YDR305C	0	0	0.0262515262515263
YJR040W	0	0	0.026235509456986
YGL213C	0	0	0.026219512195122
YJR017C	0	0	0.0262035344302255
YBR245C	0	0	0.0261875761266748
YBR200W	0	0	0.0261716372489349
YBR035C	0	0	0.0261557177615572
YOR090C	0	0	0.0261398176291793
YBL084C	0	0	0.0261239368165249
YJL099W	0	0	0.0261080752884032
YOL032W	0	0	0.0260922330097087
YPR095C	0	0	0.0260764099454215
YGL251C	0	0	0.0260606060606061
YNL167C	0	0	0.0260448213204119
YLR190W	0	0	0.0260290556900726
YMR308C	0	0	0.0260133091349062
YLR168C	0	1	0.0260133091349062
YER162C	0	0	0.0259975816203144
YJL003W	0	0	0.0259818731117825
YDR530C	0	0	0.0259661835748792
YMR210W	0	0	0.0259505129752565
YDR135C	0	0	0.025934861278649
YDL055C	0	0	0.025919228450874
YDL079C	0	0	0.0259036144578313
YHR198C	0	1	0.0259036144578313
YGL133W	0	0	0.0258880192655027
YEL012W	0	0	0.0258724428399519
YHL027W	0	0	0.0258568851473241
YPL144W	0	0	0.0258413461538462
YLR098C	0	0	0.0258258258258258
YCL008C	0	0	0.0258103241296519
YGR042W	0	0	0.0257948410317936
YIL040W	0	0	0.025779376498801
YER081W	0	0	0.0257639304973038
YPR046W	0	0	0.025748502994012
YKL151C	0	1	0.025748502994012
YBR005W	0	0	0.0257330939557151
YCR021C	0	0	0.0257177033492823
YHR027C	0	0	0.0257023311416617
YKR037C	0	0	0.0256869772998805
YER007W	0	0	0.0256716417910448
YHL017W	0	1	0.0256716417910448
YPL005W	0	0	0.0256563245823389
YLR376C	0	0	0.0256410256410256
YDL048C	0	1	0.0256410256410256
YGR161C	0	0	0.0256257449344458
YLR139C	0	0	0.0256104824300179
YDR260C	0	0	0.0255952380952381
YKL100C	0	1	0.0255952380952381
YBR071W	0	1	0.0255952380952381
YNL003C	0	0	0.02558001189768
YFL049W	0	0	0.0255648038049941
YHR010W	0	0	0.0255496137849079
YDR173C	0	0	0.0255344418052257
YJL172W	0	0	0.0255192878338279
YDR265W	0	0	0.0255041518386714
YDR372C	0	0	0.025489033787789
YJR031C	0	0	0.0254739336492891
YDL052C	0	0	0.0254588513913558
YPR028W	0	0	0.0254437869822485
YNL327W	0	0	0.0254287403903016
YAL042W	0	0	0.0254137115839243
YML030W	0	1	0.0254137115839243
YKL110C	0	0	0.0253987005316007
YAL041W	0	0	0.025383707201889
YHL002W	0	0	0.0253687315634218
YER133W	0	0	0.0253537735849057
YOR231W	0	0	0.0253388332351208
YOR028C	0	0	0.0253239104829211
YER093C	0	0	0.0253090052972337
YGR002C	0	0	0.0252941176470588
YER122C	0	0	0.0252792475014697
YPR009W	0	0	0.0252643948296122
YJL144W	0	0	0.0252495596007046
YML001W	0	0	0.0252347417840376
YDR328C	0	0	0.0252199413489736
YLR115W	0	0	0.0252051582649472
YER068W	0	0	0.0251903925014646
YLR440C	0	0	0.025175644028103
YPL083C	0	0	0.0251609128145114
YLR386W	0	0	0.0251461988304094
YDL058W	0	0	0.0251315020455874
YPR100W	0	0	0.0251168224299065
YDR470C	0	0	0.0251021599532983
YDR121W	0	0	0.0250875145857643
YNL255C	0	0	0.0250728862973761
YKL095W	0	0	0.0250582750582751
YDR419W	0	0	0.0250436808386721
YHR110W	0	0	0.0250291036088475
YOR285W	0	1	0.0250291036088475
YKR014C	0	0	0.0250145433391507
YJL167W	0	0	0.025
YLR188W	0	0	0.0249854735618826
YNL267W	0	0	0.0249709639953542
YJL158C	0	0	0.0249564712710389
YFR031C	0	0	0.0249419953596288
YCR014C	0	0	0.0249275362318841
YLR452C	0	0	0.0249130938586327
YKR076W	0	0	0.0248986682107701
YER190W	0	0	0.0248842592592593
YDR427W	0	0	0.0248698669751301
YLR455W	0	0	0.0248554913294798
YJR106W	0	0	0.024841132293472
YOR383C	0	0	0.0248267898383372
YGL068W	0	0	0.0248124639353722
YOL108C	0	0	0.02479815455594
YJR006W	0	0	0.0247838616714697
YDR268W	0	0	0.0247695852534562
YER107C	0	0	0.02475532527346
YDR246W	0	0	0.024741081703107
YDR176W	0	0	0.0247268545140886
YJL034W	0	0	0.0247126436781609
YOR211C	0	0	0.0246984491671453
YEL030W	0	0	0.0246842709529277
YOR220W	0	1	0.0246842709529277
YOL011W	0	0	0.0246701090074584
YIL048W	0	0	0.0246559633027523
YPR079W	0	0	0.0246418338108883
YLR015W	0	0	0.0246277205040092
YPR098C	0	1	0.0246277205040092
YIL007C	0	0	0.0246136233543217
YNR041C	0	0	0.0245995423340961
YNL139C	0	0	0.0245854774156661
YHR028C	0	0	0.0245714285714286
YFR052W	0	0	0.0245573957738435
YGL237C	0	0	0.0245433789954338
YMR287C	0	0	0.0245293782087849
YGL011C	0	0	0.024515393386545
YLR223C	0	0	0.0245014245014245
YLR272C	0	0	0.0244874715261959
YOR182C	0	0	0.0244735344336938
YPL174C	0	0	0.0244596131968146
YNL323W	0	0	0.0244457077885162
YDR301W	0	0	0.0244318181818182
YNL053W	0	0	0.0244179443498013
YCR032W	0	0	0.0244040862656073
YLL040C	0	0	0.024390243902439
YPR129W	0	0	0.0243764172335601
YJR015W	0	1	0.0243764172335601
YNL094W	0	0	0.0243626062322946
YDR252W	0	0	0.0243488108720272
YDR488C	0	0	0.0243350311262026
YDR192C	0	0	0.0243212669683258
YKL163W	0	0	0.0243075183719616
YOL065C	0	0	0.0242937853107345
YOR270C	0	0	0.0242800677583286
YPL269W	0	0	0.0242663656884876
YMR282C	0	0	0.0242526790750141
YMR165C	0	0	0.02423900789177
YOR266W	0	0	0.0242253521126761
YGR217W	0	0	0.0242117117117117
YOR110W	0	0	0.024198086662915
YJR001W	0	0	0.0241844769403825
YKL079W	0	0	0.0241708825182687
YIL156W	0	0	0.0241573033707865
YBL046W	0	0	0.0241437394722066
YGR246C	0	0	0.0241301907968575
YNL142W	0	0	0.0241166573191251
YLR320W	0	0	0.0241031390134529
YLR087C	0	0	0.0240896358543417
YGR200C	0	0	0.0240761478163494
YOL026C	0	0	0.0240626748740907
YJL008C	0	0	0.0240492170022371
YPR068C	0	0	0.024035774175517
YLR410W	0	0	0.0240223463687151
YNL282W	0	0	0.0240089335566722
YPR198W	0	0	0.0239955357142857
YMR098C	0	1	0.0239955357142857
YDL214C	0	0	0.0239821528165086
YOR316C	0	0	0.0239687848383501
YHR094C	0	0	0.0239554317548747
YJR033C	0	0	0.0239420935412027
YOR307C	0	0	0.0239287701725097
YDR039C	0	0	0.0239154616240267
YGR247W	0	0	0.0239021678710395
YIL087C	0	1	0.0239021678710395
YFR009W	0	0	0.0238888888888889
YHR098C	0	0	0.0238756246529706
YKR039W	0	0	0.0238623751387347
YMR081C	0	0	0.0238491403216861
YIL049W	0	0	0.0238359201773836
YOR386W	0	0	0.0238227146814404
YJL174W	0	0	0.0238095238095238
YKL022C	0	0	0.0237963475373547
YBL056W	0	0	0.023783185840708
YOL052C-A	0	0	0.0237700386954118
YBR274W	0	0	0.0237569060773481
YLR138W	0	0	0.0237437879624517
YDR480W	0	0	0.0237306843267108
YJR113C	0	0	0.0237175951461666
YNL131W	0	0	0.0237045203969129
YMR275C	0	0	0.0236914600550964
YCR083W	0	0	0.0236784140969163
YOR382W	0	0	0.0236653824986241
YER015W	0	0	0.0236523652365237
YGL056C	0	1	0.0236523652365237
YJL044C	0	0	0.0236393622869709
YBL041W	0	0	0.0236263736263736
YBL063W	0	0	0.0236133992311917
YOR334W	0	0	0.0236004390779363
YOR163W	0	0	0.0235874931431706
YDL027C	0	1	0.0235874931431706
YIL146C	0	0	0.0235745614035088
YLR466W	0	0	0.0235616438356164
YLR439W	0	0	0.0235487404162103
YFR004W	0	0	0.023535851122058
YJR032W	0	0	0.0235229759299781
YBL106C	0	0	0.0235101148168398
YAL022C	0	0	0.0234972677595628
YDR123C	0	0	0.0234844347351174
YOR195W	0	0	0.023471615720524
YER044C-A	0	0	0.0234588106928532
YGR121C	0	0	0.0234460196292257
YKL135C	0	0	0.023433242506812
YPL248C	0	0	0.0234204793028322
YPL129W	0	0	0.0234077299945563
YGR204W	0	0	0.0233949945593036
YLL031C	0	0	0.0233822729744426
YOR172W	0	0	0.0233695652173913
YOL033W	0	0	0.0233568712656165
YMR162C	0	0	0.0233441910966341
YPL101W	0	0	0.0233315246880087
YGR098C	0	0	0.0233188720173536
YDR181C	0	0	0.0233062330623306
YJL201W	0	0	0.0232936078006501
YKL145W	0	0	0.0232809962100704
YKL116C	0	0	0.0232683982683983
YPR138C	0	0	0.0232558139534884
YDL193W	0	0	0.0232432432432432
YDR145W	0	0	0.0232306861156132
YLR348C	0	0	0.0232181425485961
YCL018W	0	0	0.0232056125202375
YMR080C	0	0	0.02319309600863
YDR034C	0	0	0.0231805929919137
YNR013C	0	0	0.0231681034482759
YCL048W	0	0	0.0231556273559505
YPL096C-A	0	0	0.0231431646932185
YKL059C	0	0	0.0231307154384077
YOR084W	0	0	0.0231182795698925
YPL111W	0	0	0.0231058570660935
YPL172C	0	0	0.023093447905478
YGR133W	0	0	0.0230810520665593
YKR016W	0	1	0.0230810520665593
YNL201C	0	0	0.023068669527897
YBR133C	0	0	0.0230563002680965
YKR046C	0	0	0.0230439442658092
YIL071C	0	0	0.0230316014997322
YDR142C	0	0	0.0230192719486081
YHL004W	0	0	0.0230069555912253
YMR223W	0	0	0.0229946524064171
YMR137C	0	0	0.0229823623730625
YOR256C	0	0	0.0229700854700855
YNL085W	0	0	0.0229578216764549
YOR233W	0	0	0.0229455709711846
YCR046C	0	0	0.0229333333333333
YPR029C	0	0	0.0229211087420043
YLR398C	0	0	0.0229088971763452
YOR284W	0	0	0.0228966986155485
YHL038C	0	0	0.0228845130388505
YGL027C	0	0	0.0228723404255319
YOR171C	0	0	0.0228601807549176
YML029W	0	0	0.0228480340063762
YER019W	0	0	0.0228359001593202
YMR274C	0	0	0.0228237791932059
YER024W	0	0	0.0228116710875332
YDL005C	0	0	0.0227995758218452
YBL005W	0	0	0.0227874933757287
YLR191W	0	0	0.0227754237288136
YMR189W	0	0	0.0227633668607729
YPR103W	0	0	0.0227513227513228
YCR071C	0	0	0.0227392913802221
[truncated: 3,790 more rows]
