# Supplementary material for: Computationally Driven, Quantitative Experiments Discover Genes Required for Mitochondrial Biogenesis
Source: PLoS Genet. 2009 Mar 20;5(3):e1000407. doi: 10.1371/journal.pgen.1000407 (PMC2648979; doi:10.1371/journal.pgen.1000407)
Supplement: Dataset S2 — Top 100 novel ensemble predictions for additional yeast biological processes. A zip file containing 387 tab-delimited text files of the ensemble predictions for the indicated Gene Ontology Biological Process Term. (21.70 MB GZ) [file pgen.1000407.s013.gz › GO_0007569.txt]

ORF	AnnotatedToTerm?	Uncharacterized_04152007?	Precision
YJL005W	1	0	1.0
YDL042C	1	0	1.0
YKL062W	1	0	1.0
YNL098C	1	0	1.0
YIL033C	0	0	0.833333333333333
YDR477W	1	0	0.833333333333333
YJL141C	0	0	0.714285714285714
YDR028C	0	0	0.636363636363636
YJL164C	0	0	0.636363636363636
YER020W	1	0	0.636363636363636
YFL033C	1	0	0.636363636363636
YOL081W	0	0	0.588235294117647
YML028W	0	0	0.588235294117647
YDR293C	1	0	0.588235294117647
YPL203W	0	0	0.588235294117647
YMR037C	1	0	0.588235294117647
YHR205W	1	0	0.588235294117647
YOR360C	0	0	0.578947368421053
YLR310C	1	0	0.578947368421053
YBR010W	0	0	0.55
YKR082W	0	0	0.523809523809524
YBL099W	0	0	0.5
YHR031C	0	0	0.478260869565217
YDL188C	0	0	0.464285714285714
YPR018W	0	0	0.464285714285714
YER177W	0	0	0.464285714285714
YLR442C	1	0	0.464285714285714
YHR164C	1	0	0.464285714285714
YBR112C	0	0	0.448275862068966
YGL248W	0	0	0.433333333333333
YNL138W	0	0	0.419354838709677
YNL236W	0	0	0.40625
YDR143C	0	0	0.393939393939394
YDR310C	0	0	0.382352941176471
YPL256C	0	0	0.378378378378378
YLR371W	0	0	0.378378378378378
YDR227W	1	0	0.378378378378378
YBR126C	0	0	0.368421052631579
YHR030C	0	0	0.358974358974359
YKR101W	0	0	0.35
YOR267C	0	0	0.341463414634146
YIL125W	0	0	0.333333333333333
YEL024W	0	0	0.325581395348837
YNL102W	0	0	0.318181818181818
YPL031C	0	0	0.311111111111111
YDR096W	0	0	0.304347826086957
YDL134C	0	0	0.297872340425532
YML032C	0	0	0.291666666666667
YDR422C	0	0	0.285714285714286
YGL035C	0	0	0.28
YKR072C	0	0	0.274509803921569
YCR084C	0	0	0.269230769230769
YNL216W	0	0	0.264150943396226
YKL148C	0	0	0.259259259259259
YPR191W	0	0	0.254545454545455
YGR183C	0	0	0.25
YOR065W	0	0	0.25
YOL004W	0	0	0.25
YGL190C	0	0	0.25
YKL113C	1	0	0.25
YDL004W	0	0	0.25
YKL085W	0	0	0.25
YBR039W	0	0	0.25
YKL141W	0	0	0.25
YNR001C	0	0	0.25
YDL181W	0	0	0.25
YFR033C	0	0	0.25
YML120C	1	0	0.25
YER027C	0	0	0.25
YNL076W	0	0	0.25
YGL115W	1	0	0.25
YJR121W	1	0	0.25
YGL240W	0	0	0.246575342465753
YLR113W	0	0	0.243243243243243
YJL115W	0	0	0.24
YDL140C	0	0	0.236842105263158
YGL207W	0	0	0.233766233766234
YML069W	0	0	0.231707317073171
YLR109W	0	0	0.231707317073171
YOR317W	0	0	0.231707317073171
YLR038C	0	0	0.231707317073171
YHR008C	1	0	0.231707317073171
YGR092W	0	0	0.228915662650602
YMR048W	0	0	0.226190476190476
YCL040W	0	0	0.223529411764706
YDR457W	0	0	0.22093023255814
YBR009C	0	0	0.218390804597701
YER129W	0	0	0.215909090909091
YPL057C	0	0	0.213483146067416
YHR082C	0	0	0.211111111111111
YNL298W	0	0	0.209090909090909
YGR192C	0	0	0.209090909090909
YMR078C	0	0	0.209090909090909
YDR178W	0	0	0.209090909090909
YOL051W	0	0	0.209090909090909
YDR148C	0	0	0.209090909090909
YLL041C	0	0	0.209090909090909
YER141W	0	0	0.209090909090909
YAR007C	0	0	0.209090909090909
YDL102W	0	0	0.209090909090909
YOR144C	0	0	0.209090909090909
YGR132C	1	0	0.209090909090909
YPL106C	0	0	0.209090909090909
YLR429W	0	0	0.209090909090909
YDR155C	0	0	0.209090909090909
YDL164C	0	0	0.209090909090909
YGR231C	1	0	0.209090909090909
YJR104C	1	0	0.209090909090909
YGR252W	0	0	0.209090909090909
YGL208W	1	0	0.209090909090909
YDR335W	0	0	0.207207207207207
YGL191W	0	0	0.205357142857143
YJR065C	0	0	0.20353982300885
YOR329C	0	0	0.201754385964912
YJL166W	0	0	0.2
YNL052W	0	0	0.198275862068966
YDR443C	0	0	0.196581196581197
YGL167C	0	0	0.194915254237288
YMR284W	0	0	0.19327731092437
YHR001W-A	0	0	0.191666666666667
YER111C	0	0	0.19047619047619
YOL090W	0	0	0.19047619047619
YPL078C	0	0	0.19047619047619
YKR028W	0	0	0.19047619047619
YMR219W	0	0	0.19047619047619
YMR190C	1	0	0.19047619047619
YGL194C	0	0	0.188976377952756
YML007W	0	0	0.18796992481203
YJL194W	0	0	0.18796992481203
YNL250W	0	0	0.18796992481203
YER040W	0	0	0.18796992481203
YOR101W	0	0	0.18796992481203
YPR135W	1	0	0.18796992481203
YIL051C	0	0	0.186567164179104
YBR177C	0	0	0.185714285714286
YCL064C	0	0	0.185714285714286
YBR139W	0	0	0.185714285714286
YGL187C	0	0	0.185714285714286
YOL086C	0	0	0.185714285714286
YDL047W	1	0	0.185714285714286
YHR051W	0	0	0.184397163120567
YJL076W	0	0	0.183098591549296
YAL005C	0	0	0.181818181818182
YDR529C	0	0	0.180555555555556
YPL265W	0	0	0.179310344827586
YLR395C	0	0	0.178082191780822
YPL087W	0	0	0.17687074829932
YIR006C	0	0	0.175675675675676
YML048W	0	0	0.174496644295302
YMR089C	0	0	0.173333333333333
YDR298C	0	0	0.172185430463576
YPL153C	0	0	0.171052631578947
YMR092C	0	0	0.169934640522876
YBL030C	0	0	0.168831168831169
YMR307W	0	0	0.167741935483871
YKL016C	0	0	0.166666666666667
YOR025W	0	0	0.165605095541401
YIL155C	0	0	0.164556962025316
YLL024C	0	0	0.163522012578616
YDR217C	0	0	0.1625
YMR205C	0	0	0.161490683229814
YGL197W	0	0	0.160493827160494
YOR374W	0	0	0.159509202453988
YKL150W	0	0	0.158536585365854
YBL007C	0	0	0.157575757575758
YER155C	0	0	0.156626506024096
YDL059C	0	0	0.155688622754491
YMR038C	0	0	0.154761904761905
YDR377W	0	0	0.153846153846154
YNL183C	0	0	0.152941176470588
YLR403W	0	0	0.152046783625731
YDR004W	0	0	0.151162790697674
YAL024C	0	0	0.15028901734104
YMR036C	0	0	0.149425287356322
YBR286W	0	0	0.148571428571429
YBL045C	0	0	0.147727272727273
YER053C	0	0	0.146892655367232
YMR297W	0	0	0.146067415730337
YGR080W	0	0	0.145945945945946
YPR149W	0	0	0.145945945945946
YAL021C	0	0	0.145945945945946
YNL079C	0	0	0.145945945945946
YJL128C	0	0	0.145945945945946
YLR103C	0	0	0.145945945945946
YML109W	1	0	0.145945945945946
YML128C	0	0	0.145161290322581
YLR288C	0	0	0.145
YDR129C	0	0	0.145
YBR140C	0	0	0.145
YJR077C	0	0	0.145
YLR295C	0	0	0.145
YBR136W	0	0	0.145
YBL064C	0	0	0.145
YNL271C	0	0	0.145
YPR020W	0	0	0.145
YPL004C	0	0	0.145
YMR273C	1	0	0.145
YER095W	0	0	0.145
YHL007C	0	0	0.145
YFL039C	1	0	0.145
YER125W	0	0	0.144278606965174
YPL271W	0	0	0.143564356435644
YKL212W	0	0	0.142857142857143
YJL153C	0	0	0.142156862745098
YHR143W	0	0	0.141463414634146
YER070W	0	0	0.140776699029126
YKL139W	0	0	0.140096618357488
YPL152W	0	0	0.139423076923077
YDR182W	0	0	0.138755980861244
YIL053W	0	0	0.138095238095238
YBR059C	0	0	0.137440758293839
YNL243W	0	0	0.136792452830189
YDR207C	0	0	0.136150234741784
YGL073W	0	0	0.135514018691589
YMR216C	0	0	0.134883720930233
YJL020C	0	0	0.134259259259259
YAL016W	0	0	0.133640552995392
YLR248W	0	0	0.13302752293578
YLR259C	0	0	0.132420091324201
YLR246W	0	0	0.131818181818182
YPL240C	0	0	0.131221719457014
YBL015W	0	0	0.130630630630631
YNL055C	0	0	0.130044843049327
YOL060C	0	0	0.129464285714286
YIL034C	0	0	0.128888888888889
YCL061C	0	0	0.128318584070796
YMR256C	0	0	0.127753303964758
YDR077W	0	0	0.12719298245614
YDR099W	0	0	0.126637554585153
YGR248W	0	0	0.126086956521739
YER116C	0	0	0.125541125541126
YPR072W	0	0	0.125
YNL161W	0	0	0.124463519313305
YNL273W	0	0	0.123931623931624
YDL101C	0	0	0.123404255319149
YMR105C	0	0	0.122881355932203
YKL101W	0	0	0.122362869198312
YGR086C	0	0	0.121848739495798
YMR224C	0	0	0.121338912133891
YDR113C	0	0	0.120833333333333
YOR187W	0	0	0.120331950207469
YKR001C	0	0	0.119834710743802
YCR088W	0	0	0.119341563786008
YFL018C	0	0	0.118852459016393
YGL163C	0	0	0.118367346938776
YGL058W	0	0	0.117886178861789
YDR050C	0	0	0.117408906882591
YPL042C	0	0	0.116935483870968
YBR098W	0	0	0.116465863453815
YDL220C	0	0	0.116
YNL106C	0	0	0.115537848605578
YDR076W	0	0	0.115079365079365
YPL091W	0	0	0.114624505928854
YKR066C	0	0	0.114173228346457
YJR043C	0	0	0.113725490196078
YKL057C	0	0	0.11328125
YMR109W	0	0	0.11284046692607
YJL030W	0	0	0.112403100775194
YCR008W	0	0	0.111969111969112
YDR054C	0	0	0.111538461538462
YDL003W	0	0	0.111111111111111
YDR216W	0	0	0.110687022900763
YDL195W	0	0	0.110266159695817
YDR513W	0	0	0.109848484848485
YCR012W	0	0	0.109433962264151
YGL006W	0	0	0.109022556390977
YJL052W	0	0	0.108614232209738
YDL022W	0	0	0.108208955223881
YLR258W	0	0	0.107806691449814
YDR334W	0	0	0.107407407407407
YNR035C	0	0	0.107011070110701
YKL052C	0	0	0.106617647058824
YDR353W	0	0	0.106227106227106
YLR229C	0	0	0.105839416058394
YPL020C	0	0	0.105454545454545
YPR141C	0	0	0.105072463768116
YKL035W	0	0	0.104693140794224
YOR273C	0	0	0.10431654676259
YNL107W	0	0	0.103942652329749
YOR142W	0	0	0.103571428571429
YDR453C	0	0	0.103202846975089
YOR136W	0	0	0.102836879432624
YDL029W	0	0	0.102473498233216
YDR363W	0	0	0.102112676056338
YCL016C	0	0	0.101754385964912
YGR143W	0	0	0.101398601398601
YLL001W	0	0	0.101045296167247
YPL036W	0	0	0.100694444444444
YJL092W	0	0	0.100346020761246
YPR181C	0	0	0.1
YOR368W	0	0	0.0996563573883162
YML081C-A	0	0	0.0993377483443709
YGR087C	0	0	0.0993377483443709
YNL312W	0	0	0.0993377483443709
YDL067C	0	0	0.0993377483443709
YHR016C	0	0	0.0993377483443709
YPR120C	0	0	0.0993377483443709
YML103C	0	0	0.0993377483443709
YOR230W	0	0	0.0993377483443709
YPL194W	0	0	0.0993377483443709
YHR154W	0	0	0.0993377483443709
YGL253W	1	0	0.0993377483443709
YJR090C	0	0	0.099009900990099
YER164W	0	0	0.0986842105263158
YLR134W	0	0	0.0983606557377049
YMR055C	0	0	0.0980392156862745
YMR302C	0	0	0.0977198697068404
YPL154C	0	0	0.0974025974025974
YNL307C	0	0	0.0970873786407767
YJR073C	0	0	0.0967741935483871
YOL068C	0	0	0.0964630225080386
YMR250W	0	0	0.0961538461538462
YNL073W	0	0	0.0958466453674121
YOR181W	0	0	0.0955414012738854
YER148W	0	0	0.0952380952380952
YKL048C	0	0	0.0949367088607595
YAL038W	0	0	0.0946372239747634
YMR186W	0	0	0.0943396226415094
YMR173W	0	0	0.0940438871473354
YEL063C	0	0	0.09375
YJR059W	0	0	0.0934579439252336
YDL046W	0	0	0.093167701863354
YJL098W	0	0	0.0928792569659443
YOL151W	0	0	0.0925925925925926
YDL226C	0	0	0.0923076923076923
YCR009C	0	0	0.0920245398773006
YHR179W	0	1	0.0920245398773006
YDR251W	0	0	0.0917431192660551
YCR093W	0	0	0.0914634146341463
YGL040C	0	0	0.0911854103343465
YLR032W	0	0	0.0909090909090909
YKL103C	0	0	0.0906344410876133
YGR241C	0	0	0.0903614457831325
YGR008C	0	0	0.0900900900900901
YPL055C	0	0	0.0898550724637681
YGR254W	0	0	0.0898550724637681
YFR053C	0	0	0.0898550724637681
YNL020C	0	0	0.0898550724637681
YKR089C	0	0	0.0898550724637681
YDR485C	0	0	0.0898550724637681
YHR135C	0	0	0.0898550724637681
YAR002W	0	0	0.0898550724637681
YHR103W	0	0	0.0898550724637681
YDL120W	0	0	0.0898550724637681
YPL024W	0	0	0.0898550724637681
YNL330C	1	0	0.0898550724637681
YER173W	0	0	0.0895953757225433
YLR110C	0	0	0.0893371757925072
YDR074W	0	0	0.0890804597701149
YFR028C	0	0	0.0888252148997135
YOL006C	0	0	0.0885714285714286
YDR138W	0	0	0.0883190883190883
YHR199C	0	1	0.0883190883190883
YLR337C	0	0	0.0880681818181818
YIL042C	0	0	0.0879120879120879
YGR040W	0	0	0.0879120879120879
YOR014W	0	0	0.0879120879120879
YBR231C	0	0	0.0879120879120879
YBR196C	0	0	0.0879120879120879
YFR040W	0	0	0.0879120879120879
YGR255C	0	0	0.0879120879120879
YKL064W	0	0	0.0879120879120879
YDR388W	0	0	0.0879120879120879
YLL019C	0	0	0.0879120879120879
YER017C	0	0	0.0879120879120879
YDR110W	1	0	0.0879120879120879
YHR050W	0	0	0.0876712328767123
YNL169C	0	0	0.0875331564986737
YPL208W	0	0	0.0875331564986737
YKR059W	0	0	0.0875331564986737
YML110C	0	0	0.0875331564986737
YDL223C	0	0	0.0875331564986737
YPR160W	0	0	0.0875331564986737
YKL213C	0	0	0.0875331564986737
YLR028C	0	0	0.0875331564986737
YBL047C	0	0	0.0875331564986737
YHR174W	0	0	0.0875331564986737
YMR129W	0	0	0.0875331564986737
YNL021W	1	0	0.0875331564986737
YJR045C	0	0	0.0873015873015873
YOL129W	0	0	0.0870712401055409
YGR256W	0	0	0.0868421052631579
YOR244W	0	0	0.0866141732283465
YIL115C	0	0	0.0863874345549738
YOL082W	0	0	0.0861618798955614
YLR085C	0	0	0.0859375
YGL086W	0	0	0.0857142857142857
YOR176W	0	0	0.0854922279792746
YIR019C	0	0	0.0852713178294574
YKL114C	0	0	0.0850515463917526
YDL020C	0	0	0.0848329048843188
YHR037W	0	0	0.084788029925187
YCR066W	0	0	0.084788029925187
YMR199W	0	0	0.084788029925187
YLR206W	0	0	0.084788029925187
YIL062C	0	0	0.084788029925187
YDL078C	0	0	0.084788029925187
YNL218W	0	0	0.084788029925187
YKL129C	0	0	0.084788029925187
YDR343C	0	0	0.084788029925187
YDR369C	0	0	0.084788029925187
YOR290C	0	0	0.084788029925187
YGL178W	1	0	0.084788029925187
YLR370C	0	0	0.0845771144278607
YJL095W	0	0	0.0843672456575682
YGR240C	0	0	0.0841584158415842
YOR347C	0	0	0.0839506172839506
YML034W	0	0	0.083743842364532
YGL008C	0	0	0.0835380835380835
YKL195W	0	0	0.0833333333333333
YKL013C	0	0	0.0833333333333333
YDR386W	0	0	0.0833333333333333
YIL132C	0	0	0.0833333333333333
YJL101C	0	0	0.0833333333333333
YEL011W	0	0	0.0833333333333333
YDL161W	0	0	0.0833333333333333
YGR194C	0	0	0.0833333333333333
YJR010W	0	0	0.0833333333333333
YER026C	0	0	0.0833333333333333
YJR066W	0	0	0.0833333333333333
YML057W	0	0	0.0833333333333333
YOR023C	0	0	0.0833333333333333
YLR069C	0	0	0.0833333333333333
YMR303C	0	0	0.0833333333333333
YOR367W	1	0	0.0833333333333333
YJR057W	0	0	0.0833333333333333
YKL039W	0	1	0.0833333333333333
YHR061C	0	0	0.0833333333333333
YMR167W	0	0	0.0833333333333333
YJR074W	0	0	0.0833333333333333
YLR219W	0	0	0.0833333333333333
YKL157W	0	0	0.0833333333333333
YGL137W	0	0	0.0833333333333333
YHR114W	0	0	0.0833333333333333
YGL087C	0	0	0.0833333333333333
YIR038C	0	0	0.0833333333333333
YEL013W	0	0	0.0833333333333333
YDR342C	0	0	0.0833333333333333
YIL135C	0	0	0.0833333333333333
YDL019C	0	0	0.0833333333333333
YBL016W	0	0	0.0833333333333333
YJL138C	0	0	0.0833333333333333
YGL181W	1	0	0.0833333333333333
YCL017C	0	0	0.0833333333333333
YKL126W	0	0	0.0833333333333333
YML131W	0	0	0.0833333333333333
YDL035C	1	0	0.0833333333333333
YIL111W	0	0	0.0831460674157303
YLL028W	0	0	0.0829596412556054
YMR090W	0	1	0.0829596412556054
YDR507C	0	0	0.0827740492170022
YOL110W	0	0	0.0825892857142857
YDR150W	0	0	0.0824053452115813
YPL085W	0	0	0.0822222222222222
YLR373C	0	0	0.082039911308204
YKR052C	0	0	0.081858407079646
YJL042W	0	0	0.0816777041942605
YPR185W	0	0	0.0814977973568282
YGR209C	0	0	0.0813704496788009
YOR249C	0	0	0.0813704496788009
YML065W	0	0	0.0813704496788009
YGR218W	0	0	0.0813704496788009
YHR134W	0	0	0.0813704496788009
YKL152C	0	0	0.0813704496788009
YFL016C	0	0	0.0813704496788009
YML041C	0	0	0.0813704496788009
YOR046C	0	0	0.0813704496788009
YLR203C	0	0	0.0813704496788009
YLR154C	0	0	0.0813704496788009
YIL136W	0	1	0.0813704496788009
YGL092W	0	0	0.0813704496788009
YMR145C	1	0	0.0813704496788009
YDR191W	0	0	0.0811965811965812
YDR069C	0	0	0.0810234541577825
YDL017W	0	0	0.0808510638297872
YML058W	0	0	0.0806794055201698
YHR086W	0	0	0.0805084745762712
YKR095W	0	0	0.080338266384778
YPL180W	0	0	0.080168776371308
YKL060C	0	0	0.08
YGR046W	0	0	0.0798319327731092
YDL168W	0	0	0.079664570230608
YLL006W	0	0	0.0794979079497908
YLR133W	0	0	0.0793319415448852
YJR009C	0	0	0.0791666666666667
YBR214W	0	0	0.079002079002079
YBR149W	0	0	0.0788381742738589
YMR004W	0	0	0.0786749482401656
YNL315C	0	0	0.0785123966942149
YHL032C	0	0	0.0783505154639175
YIL123W	0	0	0.0781893004115226
YFR015C	0	0	0.0780287474332649
YEL034W	0	0	0.0778688524590164
YHR005C	0	0	0.0777096114519427
YOR217W	0	0	0.0775510204081633
YKL193C	0	0	0.0773930753564155
YPR024W	0	0	0.0772357723577236
YGR152C	0	0	0.077079107505071
YML100W	0	0	0.0769230769230769
YDR097C	0	0	0.0767676767676768
YHR104W	0	0	0.0766129032258065
YNL241C	0	0	0.0764587525150905
YKR067W	0	0	0.0763052208835341
YLR220W	0	0	0.0761523046092184
YJR127C	0	0	0.076
YJL068C	0	0	0.0758483033932136
YJL165C	0	0	0.0756972111553785
YDL174C	0	0	0.0755467196819085
YIL124W	0	0	0.0753968253968254
YOR026W	0	0	0.0752475247524752
YNL233W	0	0	0.075098814229249
YGL206C	0	0	0.0749506903353057
YJL039C	0	0	0.0748031496062992
YGR244C	0	0	0.0746561886051081
YJL187C	0	0	0.0745098039215686
YPL262W	0	0	0.0743639921722113
YDL142C	0	0	0.07421875
YCL035C	0	0	0.0740740740740741
YKL007W	0	0	0.0739299610894942
YJL102W	0	0	0.0737864077669903
YNL025C	0	0	0.0736434108527132
YOR208W	0	0	0.0735009671179884
YKL171W	0	0	0.0733590733590734
YKL096W	0	0	0.0732177263969171
YDR392W	0	0	0.0730769230769231
YDR159W	0	0	0.072936660268714
YIL036W	0	0	0.0727969348659004
YMR318C	0	0	0.0726577437858509
YLR347C	0	0	0.0725190839694656
YLL039C	0	0	0.0723809523809524
YDL234C	0	0	0.0722433460076046
YNR016C	0	0	0.0721062618595825
YAL040C	0	0	0.071969696969697
YJR076C	0	0	0.0718336483931947
YFR019W	0	0	0.0716981132075472
YML027W	0	0	0.0715630885122411
YLR234W	0	0	0.0714285714285714
YPL163C	0	0	0.0712945590994371
YJL089W	0	0	0.0711610486891386
YLR369W	0	0	0.0710280373831776
YLR200W	0	0	0.0708955223880597
YMR170C	0	0	0.0707635009310987
YPR080W	0	0	0.0706319702602231
YDR043C	0	0	0.0705009276437848
YLL013C	0	0	0.0703703703703704
YGL150C	0	0	0.0702402957486137
YPL171C	0	0	0.0701107011070111
YDL178W	0	0	0.0699815837937385
YLR044C	0	0	0.0698529411764706
YPL022W	0	0	0.0697247706422018
YLR299W	0	0	0.0695970695970696
YGR088W	0	0	0.0694698354661792
YOR124C	0	0	0.0693430656934307
YKL068W	0	0	0.0692167577413479
YDR499W	0	0	0.0690909090909091
YER105C	0	0	0.0689655172413793
YNL309W	0	0	0.0688405797101449
YGR078C	0	0	0.0687160940325497
YEL017W	0	0	0.0685920577617329
YIL153W	0	0	0.0684684684684685
YML117W	0	0	0.0683453237410072
YBR083W	0	0	0.0682226211849192
YBR118W	0	0	0.0681003584229391
YML035C	0	0	0.0679785330948122
YDL124W	0	0	0.0678571428571429
YJL112W	0	0	0.0677361853832442
YBL105C	0	0	0.0676156583629893
YHR132C	0	0	0.0674955595026643
YPL049C	0	0	0.0673758865248227
YLR120C	0	0	0.0672566371681416
YGR061C	0	0	0.0671378091872792
YLR233C	0	0	0.0670194003527337
YLR178C	0	0	0.0669014084507042
YGL019W	0	0	0.0667838312829526
YDL013W	0	0	0.0666666666666667
YMR280C	0	0	0.0665499124343257
YBR026C	0	0	0.0664335664335664
YLR324W	0	0	0.0663176265270506
YKL189W	0	0	0.0662020905923345
YNL208W	0	1	0.0662020905923345
YKR077W	0	1	0.0662020905923345
YGL175C	0	0	0.0660869565217391
YNL134C	0	1	0.0660869565217391
YOL017W	0	0	0.0659722222222222
YGL104C	0	0	0.0658578856152513
YKL046C	0	0	0.0657439446366782
YNL097C	0	0	0.0656303972366149
YOR027W	0	0	0.0655172413793104
YDR276C	0	0	0.0654044750430293
YDR463W	0	0	0.0652920962199313
YJL173C	0	0	0.065180102915952
YCL024W	0	0	0.0650684931506849
YLR384C	0	0	0.064957264957265
YGL219C	0	0	0.0648464163822526
YGR188C	0	0	0.0647359454855196
YMR139W	0	0	0.0646258503401361
YPR140W	0	0	0.0645161290322581
YJR052W	0	0	0.0644067796610169
YJL210W	0	0	0.0642978003384095
YER167W	0	0	0.0641891891891892
YOR057W	0	0	0.0640809443507589
YIL095W	0	0	0.063973063973064
YDR430C	0	0	0.0638655462184874
YDR358W	0	0	0.063758389261745
YCR102C	0	0	0.0636515912897822
YMR203W	0	0	0.0635451505016722
YLR262C	0	0	0.0634390651085142
YOR074C	0	0	0.0633333333333333
YPR184W	0	0	0.0632279534109817
YIR002C	0	0	0.0631229235880399
YAL056W	0	0	0.0630182421227197
YNL297C	0	0	0.0629139072847682
YNR047W	0	0	0.0628099173553719
YBR001C	0	0	0.0627062706270627
YIL020C	0	0	0.0626029654036244
YCR065W	0	0	0.0625
YOR185C	0	0	0.0623973727422003
YML075C	0	0	0.0622950819672131
YML091C	0	0	0.0621931260229133
YDR162C	0	0	0.0620915032679739
YIL140W	0	0	0.0619902120717781
YDL155W	0	0	0.0618892508143322
YLR183C	0	0	0.0617886178861789
YJR091C	0	0	0.0616883116883117
YNL153C	0	0	0.0615883306320908
YHL020C	0	0	0.0614886731391586
YDR012W	0	0	0.061389337641357
YPL169C	0	0	0.0612903225806452
YDR001C	0	0	0.0611916264090177
YOR070C	0	0	0.0610932475884244
YLR135W	0	0	0.0609951845906902
YAL010C	0	0	0.0608974358974359
YER062C	0	0	0.0608
YDL149W	0	0	0.060702875399361
YMR237W	0	0	0.0606060606060606
YLL015W	0	0	0.0605095541401274
YGL216W	0	0	0.0604133545310016
YGL180W	0	0	0.0603174603174603
YLR342W	0	0	0.0602218700475436
YBR036C	0	0	0.060126582278481
YJL061W	0	0	0.0600315955766193
YKL109W	0	0	0.0599369085173502
YCR033W	0	0	0.0598425196850394
YFR010W	0	0	0.059748427672956
YPL209C	0	0	0.0596546310832025
YHR118C	0	0	0.0595611285266458
YJR096W	0	0	0.0594679186228482
YEL061C	0	0	0.059375
YDR231C	0	0	0.0592823712948518
YGL018C	0	0	0.059190031152648
YEL003W	0	0	0.0590979782270607
YKL067W	0	0	0.0590062111801242
YOR226C	0	0	0.0589147286821705
YDR247W	0	0	0.0588235294117647
YAL019W	0	0	0.0587326120556414
YKR071C	0	1	0.0587326120556414
YCR079W	0	0	0.058641975308642
YOR054C	0	0	0.0585516178736518
YLR450W	0	0	0.0584615384615385
YNL274C	0	0	0.0583717357910906
YJR125C	0	0	0.0582822085889571
YHL006C	0	0	0.0581929555895865
YFR002W	0	0	0.0581039755351682
YGL172W	0	0	0.0580152671755725
YPR171W	0	0	0.0579268292682927
YNR031C	0	0	0.0578386605783866
YDR032C	0	1	0.0578386605783866
YBR234C	0	0	0.0577507598784195
YJL074C	0	0	0.0576631259484067
YOL072W	0	0	0.0575757575757576
YHR113W	0	0	0.0574886535552194
YMR291W	0	1	0.0574886535552194
YHR102W	0	0	0.0574018126888218
YGR202C	0	0	0.057315233785822
YGL203C	0	0	0.0572289156626506
YGL244W	0	0	0.0571428571428571
YDR171W	0	0	0.0570570570570571
YBR169C	0	0	0.0569715142428786
YBR160W	0	0	0.0568862275449102
YHR119W	0	0	0.0568011958146487
YGL156W	0	0	0.0567164179104478
YML049C	0	0	0.0566318926974665
YDR279W	0	0	0.056547619047619
YEL060C	0	0	0.0564635958395245
YGR019W	0	0	0.056379821958457
YKL205W	0	0	0.0562962962962963
YGL173C	0	0	0.0562130177514793
YKL105C	0	1	0.0562130177514793
YOR133W	0	0	0.0561299852289513
YGL229C	0	0	0.056047197640118
YPL215W	0	0	0.0559646539027982
YML006C	0	0	0.0558823529411765
YNR052C	0	0	0.0558002936857562
YML061C	0	0	0.0557184750733138
YDL194W	0	0	0.0556368960468521
YMR272C	0	0	0.0555555555555556
YNL159C	0	0	0.0554744525547445
YDL160C	0	0	0.0553935860058309
YFL036W	0	0	0.0553129548762737
YDR309C	0	0	0.0552325581395349
YDR359C	0	0	0.0551523947750363
YAL017W	0	0	0.0550724637681159
YKL010C	0	0	0.0549927641099855
YLR460C	0	1	0.0549927641099855
YNL189W	0	0	0.0549132947976879
YCL057W	0	0	0.0548340548340548
YNL321W	0	1	0.0548340548340548
YGR101W	0	0	0.0547550432276657
YNL082W	0	0	0.0546762589928058
YBL085W	0	0	0.0545977011494253
YFL014W	0	0	0.054519368723099
YGR268C	0	0	0.0544412607449857
YPR175W	0	0	0.0543633762517883
YGR174C	0	0	0.0542857142857143
YNL261W	0	0	0.0542082738944365
YIL002C	0	0	0.0541310541310541
YNL037C	0	0	0.0540540540540541
YDL108W	0	0	0.0539772727272727
YHR195W	0	0	0.0539419087136929
YPL268W	0	0	0.0539419087136929
YML102W	0	0	0.0539419087136929
YFR014C	0	0	0.0539419087136929
YBR103W	0	0	0.0539419087136929
YOL122C	0	0	0.0539419087136929
YDL018C	0	0	0.0539419087136929
YJL103C	0	0	0.0539419087136929
YNL071W	0	0	0.0539419087136929
YLR436C	0	0	0.0539419087136929
YNL192W	0	0	0.0539419087136929
YGR112W	0	0	0.0539419087136929
YOL007C	0	1	0.0539419087136929
YAL039C	0	0	0.0539419087136929
YER115C	0	0	0.0539419087136929
YML078W	0	0	0.0539419087136929
YDL116W	0	0	0.0539419087136929
YGR119C	0	0	0.0539419087136929
YJL047C	0	0	0.0539419087136929
YPL015C	1	0	0.0539419087136929
YNL160W	0	0	0.0538674033149171
YLR079W	0	0	0.0537931034482759
YDR254W	0	0	0.0537190082644628
YDL088C	0	0	0.0536451169188446
YGR116W	0	0	0.0535714285714286
YKL056C	0	0	0.0534979423868313
YNL287W	0	0	0.0534246575342466
YDR440W	0	0	0.0533515731874145
YPR119W	0	0	0.0532786885245902
YJR075W	0	0	0.053206002728513
YPR131C	0	0	0.053133514986376
YBR183W	0	0	0.0530612244897959
YIL084C	0	0	0.0529891304347826
YGR270W	0	0	0.0529172320217096
YKL194C	0	0	0.0528455284552846
YOR008C	0	0	0.0527740189445196
YML070W	0	0	0.0527027027027027
YPL008W	0	0	0.0526315789473684
YJL100W	0	0	0.0525606469002695
YMR304W	0	0	0.0524899057873486
YCR038C	0	0	0.0524193548387097
YOR354C	0	0	0.0523489932885906
YGR279C	0	0	0.0522788203753351
YOR047C	0	0	0.0522088353413655
YPR165W	0	0	0.0521390374331551
YMR008C	0	0	0.0520694259012016
YPL242C	0	0	0.052
YDR258C	0	0	0.051930758988016
YJR042W	0	0	0.0518617021276596
YPL219W	0	0	0.051792828685259
YNR033W	0	0	0.0517241379310345
YGL016W	0	0	0.0516556291390728
YPR023C	0	0	0.0515873015873016
YPL139C	0	0	0.0515191545574637
YMR169C	0	0	0.0514511873350923
YLR201C	0	0	0.0513833992094862
YGR184C	0	0	0.0513157894736842
YKL020C	0	0	0.0512483574244415
YPL016W	0	0	0.0511811023622047
YAR019C	0	0	0.0511140235910878
YDR168W	0	0	0.0510471204188482
YMR152W	0	0	0.0509803921568627
YER178W	0	0	0.0509138381201044
YJL048C	0	0	0.0508474576271186
YOR043W	0	0	0.05078125
YPL006W	0	0	0.0507152145643693
YDR490C	0	0	0.0506493506493507
YOL100W	0	0	0.0505836575875486
YPL075W	0	0	0.0505181347150259
YDR296W	0	0	0.0504527813712807
YPR154W	0	0	0.0503875968992248
YLR304C	0	0	0.0503225806451613
YDR385W	0	0	0.0502577319587629
YDR204W	0	0	0.0501930501930502
YKL040C	0	0	0.0501285347043702
YBR031W	0	0	0.0500641848523748
YOR173W	0	0	0.05
YPL116W	0	0	0.0499359795134443
YFL030W	0	0	0.0498721227621483
YLR116W	0	0	0.0498084291187739
YHR190W	0	0	0.0497448979591837
YNL176C	0	1	0.0497448979591837
YLR335W	0	0	0.0496815286624204
YMR119W	0	0	0.049618320610687
YNL045W	0	0	0.0495552731893266
YFL007W	0	0	0.049492385786802
YBR117C	0	0	0.0494296577946768
YMR086W	0	1	0.0494296577946768
YDL085W	0	0	0.0493670886075949
YML054C	0	0	0.0493046776232617
YER014W	0	0	0.0492424242424242
YDR287W	0	0	0.0491803278688525
YDR512C	0	0	0.0491183879093199
YER161C	0	0	0.0490566037735849
YFR044C	0	0	0.0489949748743719
YMR028W	0	0	0.0489335006273526
YLR318W	0	0	0.0488721804511278
YKL170W	0	0	0.048811013767209
YNL016W	0	0	0.04875
YIR037W	0	0	0.048689138576779
YNL101W	0	0	0.0486284289276808
YGL084C	0	0	0.0485678704856787
YDR188W	0	0	0.0485074626865672
YPL086C	0	0	0.0484472049689441
YLR039C	0	0	0.0483870967741935
YDR501W	0	0	0.0483271375464684
YBR280C	0	0	0.0482673267326733
YIL119C	0	0	0.0482076637824475
YOR098C	0	0	0.0481481481481481
YER144C	0	0	0.0480887792848335
YJR080C	0	1	0.0480887792848335
YML124C	0	0	0.0480295566502463
YDR062W	0	0	0.0479704797047971
YPR189W	0	0	0.0479115479115479
YDR052C	0	0	0.0478527607361963
YCR077C	0	0	0.0477941176470588
YIL112W	0	0	0.0477356181150551
YDR122W	0	0	0.0476772616136919
YML094W	0	0	0.0476190476190476
YFR024C-A	0	0	0.0475609756097561
YER172C	0	0	0.0475030450669915
YLR055C	0	0	0.0474452554744526
YER169W	0	0	0.0473876063183475
YDR533C	0	1	0.0473876063183475
YHR149C	0	1	0.0473876063183475
YDR189W	0	0	0.0473300970873786
YNL008C	0	0	0.0472727272727273
YGL025C	0	0	0.0472154963680387
YHL030W	0	0	0.0471584038694075
YAL060W	0	0	0.0471014492753623
YNL088W	0	0	0.0470446320868516
YOL096C	0	0	0.0469879518072289
YBL101C	0	0	0.0469314079422383
YCR081W	0	0	0.046875
YIR003W	0	1	0.046875
YJL155C	0	0	0.0468187274909964
YOL071W	0	0	0.0467625899280576
YBR107C	0	0	0.0467065868263473
YPR159W	0	0	0.0466507177033493
YMR156C	0	0	0.046594982078853
YPL124W	0	0	0.0465393794749403
YML076C	0	0	0.0464839094159714
YMR315W	0	1	0.0464839094159714
YDR389W	0	0	0.0464285714285714
YNL007C	0	0	0.0463733650416171
YDR436W	0	0	0.0463182897862233
YOL012C	0	0	0.0462633451957295
YLR018C	0	0	0.0462085308056872
YOR155C	0	0	0.0461538461538462
YPL118W	0	0	0.0460992907801418
YML129C	0	0	0.0460448642266824
YHR152W	0	0	0.0459905660377358
YOL126C	0	0	0.0459363957597173
YER088C	0	0	0.0458823529411765
YPL181W	0	0	0.045828437132785
YKL182W	0	0	0.0457746478873239
YIL077C	0	0	0.0457209847596717
YLR313C	0	0	0.0456674473067916
YNL054W	0	0	0.0456140350877193
YKR008W	0	0	0.0455607476635514
YFL038C	0	0	0.0455075845974329
YCR091W	0	0	0.0454545454545455
YLR241W	0	1	0.0454545454545455
YER033C	0	1	0.0454545454545455
YOR150W	0	0	0.0454016298020955
YLR438W	0	0	0.0453488372093023
YOR356W	0	0	0.0452961672473868
YJL186W	0	0	0.0452436194895592
YPR021C	0	0	0.0451911935110081
YKR065C	0	0	0.0451388888888889
YBR199W	0	0	0.0450867052023121
YNR055C	0	0	0.0450346420323326
YFL024C	0	0	0.0449826989619377
YOR178C	0	0	0.0449308755760369
YKR002W	0	0	0.0448791714614499
YKL166C	0	0	0.0448275862068966
YFL021W	0	0	0.0447761194029851
YER151C	0	0	0.0447247706422018
YJL108C	0	0	0.0446735395189003
YNL156C	0	0	0.0446224256292906
YNL257C	0	0	0.0445714285714286
YJL094C	0	0	0.0445205479452055
YIL050W	0	0	0.0444697833523375
YOL115W	0	0	0.0444191343963554
YLR094C	0	0	0.0443686006825939
YBR269C	0	1	0.0443686006825939
YHR194W	0	0	0.0443181818181818
YGR028W	0	0	0.0442678774120318
YFL037W	0	0	0.0442176870748299
YPL082C	0	0	0.044167610419026
YDR295C	0	0	0.0441176470588235
YCR067C	0	0	0.0440677966101695
YNL072W	0	0	0.0440180586907449
YBR283C	0	0	0.0439684329199549
YMR140W	0	0	0.0439189189189189
YPR179C	0	0	0.0438695163104612
YGR233C	0	0	0.0438202247191011
YJL066C	0	1	0.0438202247191011
YAR003W	0	0	0.0437710437710438
YHR165C	0	0	0.0437219730941704
YJL093C	0	0	0.0436730123180291
YLR418C	0	0	0.0436241610738255
YLR216C	0	0	0.0435754189944134
YJL129C	0	0	0.0435267857142857
YAL013W	0	0	0.0434782608695652
YKL184W	0	0	0.0434298440979955
YJL159W	0	0	0.0433815350389321
YJL127C	0	0	0.0433333333333333
YLR381W	0	0	0.0432852386237514
YPL164C	0	0	0.0432372505543237
YLL043W	0	0	0.0431893687707641
YNL187W	0	0	0.043141592920354
YBL011W	0	0	0.0430939226519337
YIL154C	0	0	0.043046357615894
YMR277W	0	0	0.0429988974641676
YJL081C	0	0	0.0429515418502203
YKL038W	0	0	0.0429042904290429
YPL206C	0	0	0.0428571428571429
YEL023C	0	1	0.0428571428571429
YMR263W	0	0	0.0428100987925357
YML107C	0	0	0.0427631578947368
YIL035C	0	0	0.0427163198247536
YKL203C	0	0	0.0426695842450766
YDL143W	0	0	0.0426229508196721
YDR479C	0	0	0.0425764192139738
YHL021C	0	1	0.0425764192139738
YGR009C	0	0	0.0425299890948746
YEL037C	0	0	0.042483660130719
YMR083W	0	0	0.0424374319912949
YEL050C	0	0	0.0423913043478261
YDR322C-A	0	0	0.0423452768729642
YDR244W	0	0	0.0422993492407809
YBR037C	0	0	0.0422535211267606
YPL018W	0	0	0.0422077922077922
YGL158W	0	0	0.0421621621621622
YOL016C	0	0	0.0421166306695464
YKL051W	0	0	0.0420711974110032
YML132W	0	0	0.0420258620689655
YGR013W	0	0	0.0419806243272336
YDL130W-A	0	0	0.0419354838709677
YDR452W	0	0	0.041890440386681
YPR111W	0	0	0.0418454935622318
YDR511W	0	0	0.0418006430868167
YLL026W	0	0	0.0417558886509636
YDR517W	0	0	0.0417112299465241
YKL146W	0	0	0.0416666666666667
YGR180C	0	0	0.0416221985058698
YKR029C	0	0	0.0415778251599147
YMR070W	0	0	0.0415335463258786
YLR332W	0	0	0.0414893617021277
YDR116C	0	0	0.0414452709883103
YDR170C	0	0	0.0414012738853503
YPL267W	0	0	0.0413573700954401
YNL154C	0	0	0.0413135593220339
YPR052C	0	0	0.0412698412698413
YHR153C	0	0	0.0412262156448203
YJL134W	0	0	0.0411826821541711
YMR075W	0	0	0.0411392405063291
YDR283C	0	0	0.0410958904109589
YPR155C	0	0	0.0410526315789474
YGL093W	0	0	0.0410094637223975
YGL198W	0	0	0.0409663865546218
YIL109C	0	0	0.0409233997901364
YLR131C	0	0	0.0408805031446541
YOR140W	0	0	0.0408376963350785
YOR114W	0	1	0.0408376963350785
YOR061W	0	0	0.0407949790794979
YML064C	0	0	0.0407523510971787
YLR309C	0	0	0.0407098121085595
YGR282C	0	0	0.040667361835245
YMR104C	0	0	0.040625
YHR074W	0	0	0.040582726326743
YNL031C	0	0	0.0405405405405405
YNL173C	0	0	0.0404984423676012
YNL186W	0	0	0.0404564315352697
YIL026C	0	0	0.0404145077720207
YGL038C	0	0	0.0403726708074534
YDR520C	0	1	0.0403726708074534
YNL251C	0	0	0.0403309203722854
YNL091W	0	0	0.0402892561983471
YOR304W	0	0	0.0402476780185759
YMR246W	0	0	0.0402061855670103
YJL013C	0	0	0.0401647785787848
YLR231C	0	0	0.0401234567901235
YKL034W	0	0	0.040082219938335
YKL192C	0	0	0.0400801603206413
YLR263W	0	0	0.0400801603206413
YMR110C	0	0	0.0400801603206413
YHR014W	0	0	0.0400801603206413
YDL076C	0	0	0.0400801603206413
YPL134C	0	0	0.0400801603206413
YLR382C	0	0	0.0400801603206413
YJR085C	0	1	0.0400801603206413
YFL013C	0	0	0.0400801603206413
YBR230C	0	1	0.0400801603206413
YGL129C	0	0	0.0400801603206413
YGL236C	0	0	0.0400801603206413
YGR109C	0	0	0.0400801603206413
YDR078C	0	0	0.0400801603206413
YPL140C	0	0	0.0400801603206413
YIL018W	0	0	0.0400801603206413
YKL108W	0	0	0.0400801603206413
YOR349W	0	0	0.0400801603206413
YPL115C	0	0	0.0400801603206413
YJR062C	0	0	0.0400801603206413
YLL050C	0	0	0.0400801603206413
YLL022C	0	0	0.0400801603206413
YGR229C	0	0	0.0400801603206413
YDR229W	0	0	0.0400801603206413
YJR126C	0	0	0.0400801603206413
YHL031C	0	0	0.0400801603206413
YGL037C	1	0	0.0400801603206413
YAR008W	0	0	0.04004004004004
YFL041W	0	0	0.04
YIL149C	0	0	0.03996003996004
YCR005C	0	0	0.0399201596806387
YHR171W	0	0	0.0398803589232303
YKL045W	0	0	0.0398406374501992
YOL113W	0	0	0.0398009950248756
YDL207W	0	0	0.0397614314115308
YPR042C	0	0	0.0397219463753724
YOR137C	0	0	0.0396825396825397
YIL006W	0	0	0.0396432111000991
YML016C	0	0	0.0396039603960396
YLR305C	0	0	0.039564787339268
YML031W	0	0	0.0395256916996047
YBR162C	0	0	0.0394866732477789
YOR373W	0	0	0.0394477317554241
YKL140W	0	0	0.0394088669950739
YBR088C	0	0	0.0393700787401575
YDR458C	0	1	0.0393700787401575
YGL095C	0	0	0.0393313667649951
YMR076C	0	0	0.0392927308447937
YDR409W	0	0	0.0392541707556428
YKL093W	0	0	0.0392156862745098
YMR001C	0	0	0.039177277179236
YOL138C	0	0	0.0391389432485323
YNL121C	0	0	0.0391006842619746
YJL060W	0	0	0.0390625
YHR023W	0	0	0.0390243902439024
YDR456W	0	0	0.0389863547758285
YOR033C	0	0	0.0389483933787731
YOL009C	0	0	0.0389105058365759
YDR277C	0	0	0.0388726919339164
YDL224C	0	0	0.0388349514563107
YOR113W	0	0	0.0387972841901067
YLL029W	0	1	0.0387972841901067
YML013W	0	0	0.0387596899224806
YGL161C	0	0	0.0387221684414327
YLR383W	0	0	0.0386847195357834
YPR070W	0	0	0.0386473429951691
YOR132W	0	0	0.0386100386100386
YBR003W	0	0	0.038572806171649
YIL142W	0	0	0.0385356454720617
YLR108C	0	1	0.0385356454720617
YMR294W	0	0	0.0384985563041386
YNL214W	0	0	0.0384615384615385
YDL126C	0	0	0.0384245917387128
YOR127W	0	0	0.0383877159309021
YIL022W	0	0	0.0383509108341323
YER170W	0	0	0.0383141762452107
YGR167W	0	0	0.0382775119617225
YER136W	0	0	0.0382409177820268
YOR038C	0	0	0.0382043935052531
YDL222C	0	0	0.0381679389312977
YER054C	0	0	0.0381315538608198
YMR117C	0	0	0.0380952380952381
YBR070C	0	0	0.0380589914367269
YIL129C	0	0	0.0380228136882129
YDL089W	0	1	0.0380228136882129
YOR035C	0	0	0.0379867046533713
YLR390W	0	0	0.0379506641366224
YBR053C	0	1	0.0379506641366224
YDL145C	0	0	0.037914691943128
YDL025C	0	1	0.037914691943128
YIL075C	0	0	0.0378787878787879
YDR169C	0	1	0.0378787878787879
YHR166C	0	0	0.0378429517502365
YBR073W	0	0	0.0378071833648393
YBR066C	0	0	0.0377714825306893
YDR330W	0	0	0.0377358490566038
YBR185C	0	0	0.0377002827521206
YDR464W	0	0	0.0376647834274953
YDL128W	0	0	0.0376293508936971
YCR030C	0	1	0.0376293508936971
YDR368W	0	0	0.037593984962406
YIL101C	0	0	0.0375586854460094
YCL043C	0	0	0.0375234521575985
YOR157C	0	0	0.0374882849109653
YNL272C	0	0	0.0374531835205993
YIL113W	0	0	0.0374181478016838
YHR200W	0	0	0.0373831775700935
YMR054W	0	0	0.0373482726423903
YLR278C	0	1	0.0373482726423903
YGR238C	0	0	0.0373134328358209
YPL084W	0	0	0.0372786579683131
YIL162W	0	0	0.037243947858473
YML126C	0	0	0.0372093023255814
YLR142W	0	0	0.0371747211895911
YLR093C	0	0	0.0371402042711235
YHR206W	0	0	0.0371057513914657
YLR166C	0	0	0.0370713623725672
YGR193C	0	0	0.037037037037037
YHR077C	0	0	0.0370027752081406
YGR023W	0	0	0.0369685767097967
YGL247W	0	0	0.0369344413665743
YER103W	0	0	0.03690036900369
YGL023C	0	0	0.0368663594470046
YPL026C	0	0	0.0368324125230203
YLR182W	0	0	0.0367985280588776
YOR147W	0	0	0.0367647058823529
YHR191C	0	0	0.0367309458218549
YMR087W	0	0	0.036697247706422
YGR108W	0	0	0.0366636113657195
YML072C	0	1	0.0366636113657195
YER016W	0	0	0.0366300366300366
YPL040C	0	0	0.0365965233302836
YLR027C	0	0	0.036563071297989
YJL107C	0	1	0.036563071297989
YGL044C	0	0	0.0365296803652968
YHR084W	0	0	0.0364963503649635
YNL064C	0	0	0.0364630811303555
YOL123W	0	0	0.0364298724954463
YJR135C	0	0	0.0363967242948135
YBR052C	0	1	0.0363967242948135
YGL168W	0	0	0.0363636363636364
YNL322C	0	0	0.036330608537693
YGR100W	0	0	0.0362976406533575
YJR019C	0	0	0.0362647325475975
YIL122W	0	0	0.036231884057971
YOL027C	0	0	0.0361990950226244
YBR019C	0	0	0.0361663652802893
YDR306C	0	0	0.03613369467028
YJR120W	0	0	0.036101083032491
YHL028W	0	0	0.036068530207394
YGL036W	0	1	0.036068530207394
YDR027C	0	0	0.036036036036036
YJL168C	0	0	0.036003600360036
YDR146C	0	0	0.0359712230215827
YMR238W	0	0	0.0359389038634322
YLR205C	0	0	0.0359066427289048
YFL031W	0	0	0.0358744394618834
YBR041W	0	0	0.03584229390681
YOR204W	0	0	0.035810205908684
YMR251W-A	0	0	0.035778175313059
YOR261C	0	0	0.0357462019660411
YDL185W	0	0	0.0357142857142857
YEL043W	0	1	0.0357142857142857
YMR106C	0	0	0.0356824264049955
YOL148C	0	0	0.035650623885918
YBL103C	0	0	0.0356188780053428
YNR002C	0	0	0.0355871886120996
YPL135W	0	0	0.0355555555555556
YLR240W	0	0	0.0355239786856128
YDR238C	0	0	0.0354924578527063
YMR261C	0	0	0.0354609929078014
YER089C	0	0	0.0354295837023915
YDL113C	0	0	0.0353982300884956
YFL008W	0	0	0.0353669319186561
YOR348C	0	0	0.0353356890459364
YMR172W	0	0	0.0353045013239188
YGL083W	0	1	0.0353045013239188
YMR204C	0	0	0.0352733686067019
YMR207C	0	0	0.0352422907488987
YMR136W	0	0	0.0352112676056338
YMR016C	0	0	0.0351802990325418
YOR122C	0	0	0.0351493848857645
YLR163C	0	0	0.0351185250219491
YLR362W	0	0	0.0350877192982456
YGR044C	0	0	0.035056967572305
YBR086C	0	0	0.0350262697022767
YLR095C	0	0	0.0349956255468067
YNL180C	0	0	0.034965034965035
YGL157W	0	1	0.034965034965035
YDL132W	0	0	0.0349344978165939
YJR094C	0	0	0.0349040139616056
YBL075C	0	0	0.03487358326068
YGL228W	0	1	0.03487358326068
YJL176C	0	0	0.0348432055749129
YAL031C	0	0	0.0348128807658834
YLR106C	0	0	0.0347826086956522
YDR363W-A	0	0	0.0347523892267593
YJR049C	0	0	0.0347222222222222
YML004C	0	0	0.0346921075455334
YPL003W	0	0	0.0346620450606586
YLR270W	0	0	0.0346320346320346
YJR103W	0	0	0.0346020761245675
YFL034C-B	0	0	0.0345721694036301
YOR156C	0	0	0.0345423143350604
YBL022C	0	0	0.0345125107851596
YPL221W	0	0	0.0344827586206897
YLR090W	0	0	0.0344530577088717
YMR144W	0	1	0.0344530577088717
YER044C	0	0	0.0344234079173838
YCL033C	0	0	0.0343938091143594
YFR047C	0	0	0.0343642611683849
YJL026W	0	0	0.0343347639484979
YDR070C	0	1	0.0343347639484979
YGL227W	0	0	0.0343053173241852
YGR232W	0	0	0.0342759211653813
YNL177C	0	0	0.0342465753424658
YGL134W	0	0	0.0342172797262618
YFR036W	0	0	0.0341880341880342
YGR141W	0	0	0.0341588385994876
YPL196W	0	0	0.0341296928327645
YLR150W	0	0	0.0341005967604433
YGR165W	0	0	0.0340715502555366
YDL103C	0	0	0.0340425531914894
YGR163W	0	0	0.0340136054421769
YEL052W	0	1	0.0340136054421769
YPL017C	0	1	0.0340136054421769
YER149C	0	0	0.0339847068819031
YOR112W	0	0	0.033955857385399
YKL112W	0	0	0.0339270568278202
YLR249W	0	0	0.0338983050847458
YAL028W	0	0	0.0338696020321761
YBR127C	0	0	0.0338409475465313
YBR072W	0	0	0.0338123415046492
YGR052W	0	1	0.0338123415046492
YOL130W	0	0	0.0337837837837838
YHR106W	0	0	0.0337552742616034
YIL138C	0	0	0.0337268128161889
YER119C	0	0	0.033698399326032
YPL061W	0	0	0.0336700336700337
YMR179W	0	0	0.0336417157275021
YIL038C	0	0	0.0336134453781513
YNL289W	0	0	0.0335852225020991
YIL065C	0	0	0.0335570469798658
YDR318W	0	0	0.0335289186923722
YMR153W	0	0	0.033500837520938
YKL008C	0	0	0.0334728033472803
YDL197C	0	0	0.0334448160535117
YOR017W	0	0	0.0334168755221387
YPR030W	0	0	0.0333889816360601
YLR399C	0	0	0.0333611342785655
YNL158W	0	0	0.0333333333333333
YLR330W	0	0	0.0333055786844296
YPL127C	0	0	0.0332778702163062
YNL206C	0	0	0.0332502078137988
YGR077C	0	0	0.0332225913621262
YDL159W	0	0	0.033195020746888
YPL259C	0	0	0.033167495854063
YER083C	0	0	0.0331400165700083
YHR012W	0	0	0.033112582781457
YOR358W	0	0	0.033085194375517
YDR351W	0	0	0.0330578512396694
YOR259C	0	0	0.0330305532617671
YDR510W	0	0	0.033003300330033
YKL197C	0	0	0.0329760923330585
YPR174C	0	1	0.0329760923330585
YDR484W	0	0	0.0329489291598023
YJL063C	0	0	0.0329218106995885
YMR012W	0	0	0.0328947368421053
YOR191W	0	0	0.0328677074774035
YPL145C	0	0	0.0328407224958949
YKL026C	0	0	0.0328137817883511
YKL087C	0	0	0.0327868852459016
YJR021C	0	0	0.0327600327600328
YOR109W	0	0	0.0327332242225859
YDR337W	0	0	0.0327064595257563
YMR312W	0	0	0.0326797385620915
YNR034W	0	0	0.0326530612244898
YBR195C	0	0	0.032626427406199
YPR008W	0	0	0.032599837000815
YLR393W	0	0	0.0325732899022801
YNL030W	0	0	0.032546786004882
YGR220C	0	0	0.032520325203252
YOL076W	0	0	0.0324939073923639
YKL186C	0	0	0.0324675324675325
YER120W	0	0	0.032441200324412
YML086C	0	0	0.0324149108589951
YDL045C	0	0	0.0323886639676113
YLR345W	0	0	0.0323624595469256
YHR083W	0	0	0.0323362974939369
YDR285W	0	0	0.0323101777059774
YHR138C	0	0	0.0322841000807102
YPL249C	0	0	0.032258064516129
YAL030W	0	0	0.032232070910556
YAL029C	0	0	0.0322061191626409
YGR010W	0	0	0.0321802091713596
YIL061C	0	0	0.0321543408360129
YJL090C	0	0	0.0321285140562249
YNL264C	0	0	0.0321027287319422
YDR376W	0	0	0.0320769847634322
YLR071C	0	0	0.032051282051282
YCR024C	0	0	0.0320256204963971
YDR003W	0	0	0.032
YDR219C	0	0	0.0319744204636291
YDR329C	0	0	0.0319488817891374
YJL116C	0	0	0.0319233838786911
YPL270W	0	0	0.0318979266347687
YML025C	0	0	0.0318725099601594
YOR018W	0	0	0.0318471337579618
YDR026C	0	1	0.0318471337579618
YLR352W	0	1	0.0318471337579618
YCR036W	0	0	0.0318217979315831
YPL105C	0	1	0.0318217979315831
YGR170W	0	0	0.0317965023847377
YBL058W	0	0	0.0317712470214456
YKL204W	0	0	0.0317460317460317
YLR148W	0	0	0.0317208564631245
YKL117W	0	0	0.0316957210776545
YNR051C	0	0	0.0316706254948535
YAL002W	0	0	0.0316455696202532
YKL210W	0	0	0.0316205533596838
YOR245C	0	0	0.0315955766192733
YGL066W	0	0	0.0315706393054459
YNL262W	0	0	0.0315457413249211
YGR289C	0	0	0.0315208825847124
YPL119C	0	0	0.0315142198308993
YER114C	0	0	0.0315142198308993
YDR294C	0	0	0.0315142198308993
YKL134C	0	0	0.0315142198308993
YFR003C	0	0	0.0315142198308993
YDL028C	0	0	0.0315142198308993
YDL219W	0	0	0.0315142198308993
YGR033C	0	0	0.0315142198308993
YHR087W	0	0	0.0315142198308993
YJL041W	0	0	0.0315142198308993
YPR004C	0	1	0.0315142198308993
YMR313C	0	0	0.0315142198308993
YKR010C	0	0	0.0315142198308993
YOR326W	0	0	0.0315142198308993
YLR189C	0	0	0.0315142198308993
YDL097C	0	0	0.0315142198308993
YOL078W	0	0	0.0315142198308993
YKR050W	0	0	0.0315142198308993
YPR116W	0	1	0.0315142198308993
YDR175C	0	0	0.0315142198308993
YOR375C	0	0	0.0315142198308993
YFR016C	0	1	0.0315142198308993
YBR229C	0	0	0.0315142198308993
YGR113W	0	0	0.0315142198308993
YPR178W	0	0	0.0315142198308993
YGR081C	0	0	0.0315142198308993
YKL032C	0	0	0.0315142198308993
YMR135C	0	0	0.0315142198308993
YJR005W	0	0	0.0315142198308993
YPL161C	0	0	0.0315142198308993
YBR179C	0	0	0.0315142198308993
YLL021W	0	0	0.0315142198308993
YML085C	0	0	0.0315142198308993
YDR466W	0	0	0.0315142198308993
YGL252C	1	0	0.0315142198308993
YDR313C	0	0	0.0314900153609831
YBL078C	0	0	0.0314658480429777
YDL074C	0	0	0.031441717791411
YOR362C	0	0	0.0314176245210728
YDL229W	0	0	0.0313935681470138
YPR081C	0	0	0.0313695485845448
YOR141C	0	1	0.0313695485845448
YFR029W	0	0	0.0313455657492355
YDR212W	0	0	0.0313216195569137
YER059W	0	0	0.0312977099236641
YPL046C	0	0	0.0312738367658276
YBR221C	0	0	0.03125
YPL214C	0	0	0.0312261995430312
YJR025C	0	0	0.0312024353120244
YER143W	0	0	0.0311787072243346
YMR061W	0	0	0.0311550151975684
YDR194C	0	0	0.0311313591495824
YGL003C	0	0	0.0311077389984825
YNL015W	0	0	0.0310841546626232
YOR120W	0	0	0.0310606060606061
YKL025C	0	0	0.0310370931112793
YPR011C	0	0	0.0310136157337368
YDR225W	0	0	0.0309901738473167
YNL329C	0	0	0.0309667673716012
YEL039C	0	0	0.0309433962264151
YGL130W	0	0	0.030920060331825
YDR380W	0	0	0.0308967596081387
YMR039C	0	0	0.0308734939759036
YDR350C	0	0	0.0308502633559067
YDR072C	0	0	0.0308270676691729
YPL023C	0	0	0.0308039068369647
YCR053W	0	0	0.0307807807807808
YAL053W	0	0	0.0307576894223556
YNL197C	0	0	0.0307346326836582
YPL235W	0	0	0.0307116104868914
YOR151C	0	0	0.030688622754491
YDL033C	0	0	0.0306656694091249
YDL002C	0	0	0.0306427503736921
YNR023W	0	0	0.0306198655713219
YOL116W	0	0	0.0305970149253731
YAL051W	0	0	0.0305741983594333
YML010W	0	0	0.0305514157973174
YKL198C	0	0	0.0305286671630678
YDR014W	0	0	0.0305059523809524
YLR132C	0	0	0.0304832713754647
YOL023W	0	0	0.0304606240713224
YDR047W	0	0	0.030438010393467
YBR212W	0	0	0.0304154302670623
YBR081C	0	0	0.0303928836174944
YFL023W	0	0	0.0303703703703704
YHL034C	0	0	0.0303478904515174
YIL126W	0	0	0.0303254437869822
YJL053W	0	0	0.0303030303030303
YOR123C	0	0	0.0302806499261448
YJL154C	0	0	0.0302583025830258
YOL145C	0	0	0.03023598820059
YGR130C	0	1	0.03023598820059
YMR182C	0	0	0.0302137067059691
YER035W	0	0	0.0301914580265096
YML042W	0	0	0.0301692420897719
YIL150C	0	0	0.0301470588235294
YKL081W	0	0	0.0301249081557678
YEL006W	0	0	0.0301027900146843
YER028C	0	0	0.0300807043286867
YAL062W	0	0	0.030058651026393
YGR007W	0	0	0.03003663003663
YIR001C	0	0	0.0300146412884334
YPR104C	0	0	0.0299926847110461
YER098W	0	0	0.0299707602339181
YGR178C	0	0	0.0299488677867056
YGR258C	0	0	0.0299270072992701
YBL037W	0	0	0.0299051787016776
YPR164W	0	0	0.0298833819241982
YBR044C	0	0	0.0298616168973052
YGL049C	0	0	0.0298398835516739
YOR351C	0	0	0.0298181818181818
YGR257C	0	0	0.029796511627907
YOR363C	0	0	0.0297748729121278
YBR056W	0	1	0.0297748729121278
YDL238C	0	0	0.0297532656023222
YGL043W	0	0	0.0297316896301668
YER022W	0	0	0.0297101449275362
YKL161C	0	1	0.0297101449275362
YBR218C	0	0	0.0296886314265025
YOL049W	0	0	0.0296671490593343
YOR275C	0	0	0.029645697758496
YNL242W	0	0	0.0296242774566474
YAL011W	0	0	0.0296028880866426
YPR026W	0	0	0.0295815295815296
YMR099C	0	0	0.0295602018745494
YHR024C	0	0	0.0295389048991354
YIL105C	0	0	0.0295176385889129
YKL127W	0	0	0.0294964028776978
YJR084W	0	0	0.0294751976994968
YJL029C	0	0	0.0294540229885057
YGL062W	0	0	0.0294328786791098
YGR063C	0	0	0.0294117647058824
YBR207W	0	0	0.0293906810035842
YOR030W	0	0	0.0293696275071633
YNL118C	0	0	0.0293486041517538
YJL192C	0	0	0.0293276108726753
YBR068C	0	0	0.0293066476054325
YKR054C	0	0	0.0292857142857143
YIL070C	0	0	0.0292648108493933
YMR267W	0	0	0.029243937232525
YGL233W	0	0	0.0292230933713471
YOL111C	0	0	0.0292022792022792
YHR137W	0	0	0.0291814946619217
YCL034W	0	0	0.0291607396870555
YGL122C	0	0	0.0291400142146411
YJL084C	0	1	0.0291400142146411
YGR171C	0	0	0.0291193181818182
YLR193C	0	0	0.0290986515259049
YMR311C	0	0	0.0290780141843972
YMR231W	0	0	0.0290574060949681
YBR215W	0	0	0.0290368271954674
YPL166W	0	0	0.0290162774239207
YIL005W	0	0	0.028995756718529
YKL124W	0	0	0.0289752650176678
YCL044C	0	0	0.028954802259887
YNR007C	0	0	0.0289343683839097
YER094C	0	0	0.0289139633286319
YLR268W	0	0	0.0288935870331219
YBR060C	0	0	0.0288732394366197
YOR160W	0	0	0.0288529204785362
YJL137C	0	0	0.0288326300984529
YOR228C	0	1	0.0288326300984529
YDR524C	0	0	0.0288123682361209
YHL025W	0	0	0.0287921348314607
YDL117W	0	0	0.0287719298245614
YIL128W	0	0	0.0287517531556802
YGL004C	0	0	0.0287316047652418
YJR140C	0	0	0.0287114845938375
YBL050W	0	0	0.0286913925822253
YKL149C	0	0	0.0286713286713287
YCL025C	0	0	0.0286512928022362
YDR523C	0	0	0.0286312849162011
YIR033W	0	0	0.0286113049546406
YLR023C	0	0	0.0285913528591353
YBR016W	0	0	0.0285714285714286
YGL119W	0	0	0.0285515320334262
YLR176C	0	0	0.0285316631871955
YJR044C	0	0	0.0285118219749652
YCL039W	0	0	0.0284920083391244
YDL230W	0	0	0.0284722222222222
YDR208W	0	0	0.0284524635669674
YCL052C	0	0	0.0284327323162275
YGR189C	0	0	0.0284130284130284
YDL204W	0	1	0.0284130284130284
YKL091C	0	1	0.0284130284130284
YGR048W	0	0	0.028393351800554
YER150W	0	1	0.028393351800554
YPL063W	0	0	0.0283737024221453
YBR097W	0	0	0.0283540802213001
YER063W	0	0	0.0283344851416724
YHR178W	0	0	0.0283149171270718
YJL143W	0	0	0.0282953761214631
YHR064C	0	0	0.0282758620689655
YLR253W	0	1	0.0282758620689655
YPL176C	0	0	0.0282563749138525
YCR042C	0	0	0.028236914600551
YMR047C	0	0	0.0282174810736407
YNL304W	0	0	0.0281980742778542
YBR289W	0	0	0.0281786941580756
YGL127C	0	0	0.0281593406593407
YMR125W	0	0	0.028140013726836
YPL110C	0	0	0.0281207133058985
YDR332W	0	1	0.0281207133058985
YMR164C	0	0	0.0281014393420151
YGR281W	0	0	0.0280821917808219
YPL177C	0	0	0.028062970568104
YHR112C	0	0	0.0280437756497948
YDL225W	0	0	0.0280246069719754
YER162C	0	0	0.0280054644808743
YGR002C	0	0	0.0279863481228669
YHR133C	0	0	0.0279672578444748
YGR111W	0	0	0.0279481935923654
YLR251W	0	0	0.0279291553133515
YHR079C	0	0	0.0279101429543907
YMR174C	0	0	0.027891156462585
YER008C	0	0	0.0278721957851801
YBR298C	0	0	0.0278532608695652
YDL240W	0	0	0.0278343516632722
YNR074C	0	0	0.0278154681139756
YJR060W	0	0	0.0277966101694915
YBR038W	0	0	0.0277777777777778
YLR425W	0	0	0.027758970886933
YKR086W	0	0	0.0277401894451962
YLR209C	0	0	0.0277214334009466
YDL077C	0	0	0.0277027027027027
YBR208C	0	0	0.0276839972991222
YFR013W	0	0	0.0276653171390014
YLR353W	0	0	0.0276466621712744
YJL099W	0	0	0.0276280323450135
YMR198W	0	0	0.0276094276094276
YBR080C	0	0	0.0275908479138627
YDR017C	0	0	0.0275722932078009
YGL107C	0	1	0.0275722932078009
YBL102W	0	0	0.0275537634408602
YEL041W	0	0	0.0275352585627938
YOR221C	0	0	0.0275167785234899
YDR075W	0	0	0.0274983232729712
YJR048W	0	0	0.0274798927613941
YGL251C	0	0	0.0274614869390489
YDR448W	0	0	0.0274431057563588
YNL239W	0	0	0.0274247491638796
YPL059W	0	0	0.0274064171122995
YJR017C	0	0	0.0273881095524382
YBL017C	0	0	0.027369826435247
YAL048C	0	0	0.0273515677118079
YGL124C	0	0	0.0273333333333333
YBR067C	0	0	0.0273151232511659
YNL026W	0	0	0.0272969374167776
YBR006W	0	0	0.0272787757817698
YBR198C	0	0	0.0272606382978723
YFL029C	0	0	0.0272425249169435
YPL141C	0	1	0.0272425249169435
YJL110C	0	0	0.0272244355909695
YNL291C	0	0	0.0272063702720637
YMR210W	0	0	0.0271883289124668
YDR135C	0	0	0.0271703114645461
YMR124W	0	1	0.0271703114645461
YER081W	0	0	0.0271523178807947
YHR056C	0	0	0.0271343481138319
YMR308C	0	0	0.0271164021164021
YEL012W	0	0	0.0270984798413748
YIL031W	0	0	0.0270805812417437
YNL294C	0	0	0.0270627062706271
YER142C	0	0	0.0270448548812665
YNR008W	0	0	0.027027027027027
YBR275C	0	0	0.0270092226613966
YMR317W	0	1	0.0270092226613966
YGR221C	0	0	0.0269914417379855
YPR046W	0	0	0.0269736842105263
YBR203W	0	0	0.0269559500328731
YMR305C	0	0	0.0269382391590013
YCL051W	0	0	0.0269205515430072
YDL215C	0	0	0.0269028871391076
YNL223W	0	0	0.0268852459016393
YAL026C	0	0	0.026867627785059
YPR036W	0	0	0.0268500327439424
YJL003W	0	0	0.0268324607329843
YER093C	0	0	0.026814911706998
YJL036W	0	0	0.026797385620915
YJR040W	0	0	0.0267798824297845
YPL005W	0	0	0.0267624020887728
YLR265C	0	0	0.0267449445531637
YJR122W	0	1	0.0267449445531637
YLR114C	0	0	0.0267275097783572
YDR036C	0	0	0.0267100977198697
YLR080W	0	0	0.0266927083333333
YOL084W	0	1	0.0266927083333333
YAL001C	0	0	0.0266753415744958
YJR117W	0	0	0.0266579973992198
YGL237C	0	0	0.0266406757634828
YDL079C	0	0	0.0266233766233766
YHR002W	0	0	0.0266060999351071
YPR065W	0	0	0.0265888456549935
YIL106W	0	0	0.0265716137394686
YKL043W	0	0	0.0265544041450777
YPR047W	0	0	0.026537216828479
YOL001W	0	0	0.0265200517464424
YHL027W	0	0	0.02650290885585
YOR322C	0	0	0.0264857881136951
YGR062C	0	0	0.026468689477082
YHR115C	0	0	0.0264516129032258
YPL144W	0	0	0.026434558349452
YJL131C	0	1	0.026434558349452
YER078C	0	0	0.0264175257731959
YBL051C	0	0	0.0264005151320026
YPR074C	0	0	0.0263835263835264
YLR136C	0	0	0.0263665594855305
YDR265W	0	0	0.0263496143958869
YNL022C	0	0	0.0263326910725755
YGL141W	0	0	0.0263157894736842
YPL137C	0	0	0.0262989095574086
YHR043C	0	0	0.0262820512820513
YOR219C	0	0	0.0262652146060218
YBR071W	0	1	0.0262652146060218
YLR210W	0	0	0.0262483994878361
YLR139C	0	0	0.0262316058861164
YOR285W	0	1	0.0262316058861164
YIL056W	0	0	0.0262148337595908
YER007W	0	0	0.0261980830670927
YNL059C	0	0	0.0261813537675607
YCL010C	0	0	0.0261646458200383
YHR092C	0	0	0.0261479591836735
YFR031C	0	0	0.0261312938177183
YBR132C	0	0	0.0261146496815287
YDR272W	0	0	0.026098026734564
YHL017W	0	1	0.026098026734564
YPL253C	0	0	0.0260814249363868
YML021C	0	0	0.0260648442466624
YIL007C	0	0	0.0260482846251588
YER068W	0	0	0.026031746031746
YGR070W	0	0	0.0260152284263959
YBL052C	0	0	0.025998731769182
YHR161C	0	0	0.0259822560202788
YDR268W	0	0	0.025965801139962
YCR014C	0	0	0.0259493670886076
YOR028C	0	0	0.025932953826692
YDR530C	0	0	0.0259165613147914
YJR015W	0	1	0.0259165613147914
YML059C	0	0	0.0259001895135818
YKL151C	0	1	0.0259001895135818
YIL156W	0	0	0.0258838383838384
YCR026C	0	0	0.0258675078864353
YBL084C	0	0	0.0258511979823455
YJR053W	0	0	0.0258349086326402
YDR497C	0	0	0.0258186397984887
YDR192C	0	0	0.025802391441158
YHR110W	0	0	0.0257861635220126
YNL003C	0	0	0.0257699560025141
YOL108C	0	0	0.0257537688442211
YMR197C	0	0	0.0257376020087885
YBR223C	0	0	0.0257214554579674
YHL002W	0	0	0.025705329153605
YMR027W	0	1	0.025705329153605
YJL080C	0	0	0.0256892230576441
YKR058W	0	0	0.0256731371321227
YJR006W	0	0	0.025657071339174
YOL155C	0	0	0.0256410256410256
YKL059C	0	0	0.025625
YLR376C	0	0	0.0256089943785134
YDR328C	0	0	0.0255930087390762
YGR042W	0	0	0.025577043044292
YDR305C	0	0	0.0255610972568579
YDR301W	0	0	0.0255451713395639
YLR006C	0	0	0.0255292652552927
YGL125W	0	0	0.0255133789670193
YOL032W	0	0	0.0254975124378109
YBR035C	0	0	0.0254816656308266
YNL167C	0	0	0.0254658385093168
YLR144C	0	0	0.0254500310366232
YBR082C	0	0	0.0254342431761787
YHR198C	0	1	0.0254342431761787
YOR231W	0	0	0.0254184748915065
YLR168C	0	1	0.0254184748915065
YDL052C	0	0	0.0254027261462206
YKL110C	0	0	0.0253869969040248
YGL011C	0	0	0.0253712871287129
YDR516C	0	0	0.0253555967841682
YER133W	0	0	0.0253399258343634
YKL079W	0	0	0.0253242742433601
YIL010W	0	0	0.0253086419753086
YBR200W	0	0	0.0252930289944479
YOR090C	0	0	0.0252774352651048
YJR033C	0	0	0.0252618607516944
YGR217W	0	0	0.0252463054187192
YGR161C	0	0	0.0252307692307692
YOL052C	0	0	0.0252152521525215
YDR173C	0	0	0.02519975414874
YBL008W	0	0	0.0251842751842752
YPR129W	0	0	0.0251688152240638
YBR245C	0	0	0.0251533742331288
YCL008C	0	0	0.0251379521765788
YPL224C	0	0	0.0251225490196078
YER015W	0	0	0.0251071647274954
YGR157W	0	0	0.0250917992656059
YHR027C	0	0	0.0250764525993884
YLR223C	0	0	0.0250611246943765
YGL133W	0	0	0.0250458155161882
YLR190W	0	0	0.025030525030525
YCL037C	0	0	0.0250152532031727
YPR095C	0	0	0.025
YOL052C-A	0	0	0.0249847653869592
YPR028W	0	0	0.0249695493300853
YKR037C	0	0	0.024954351795496
YFL049W	0	0	0.0249391727493917
YDR270W	0	0	0.0249240121580547
YPR068C	0	0	0.0249088699878493
YIL146C	0	0	0.0248937462052216
YLR452C	0	0	0.024878640776699
YNR041C	0	0	0.0248635536688902
YLR115W	0	0	0.0248484848484848
YPR100W	0	0	0.0248334342822532
YLR059C	0	0	0.024818401937046
YKL104C	0	0	0.0248033877797943
YOL065C	0	0	0.0247883917775091
YPL231W	0	0	0.024773413897281
YDR427W	0	0	0.0247584541062802
YKR014C	0	0	0.0247435123717562
YDR252W	0	0	0.0247285886610374
YGR200C	0	0	0.024713682941531
YPL248C	0	0	0.0246987951807229
YER107C	0	0	0.024683925346177
YLR386W	0	0	0.0246690734055355
YCR034W	0	0	0.0246542393265183
YJL167W	0	0	0.0246394230769231
YLR320W	0	0	0.0246246246246246
YPR019W	0	0	0.024609843937575
YNL094W	0	0	0.0245950809838032
YDR121W	0	0	0.0245803357314149
YCR061W	0	0	0.024565608148592
YGL068W	0	0	0.0245508982035928
YIL049W	0	0	0.0245362058647516
YDR160W	0	0	0.0245215311004785
YLR138W	0	0	0.0245068738792588
YCR073W-A	0	0	0.0244922341696535
YGL098W	0	0	0.0244776119402985
YPR098C	0	1	0.0244776119402985
YEL030W	0	0	0.0244630071599045
YDR419W	0	0	0.024448419797257
YHR028C	0	0	0.0244338498212157
YDL058W	0	0	0.0244192972007147
YMR275C	0	0	0.0244047619047619
YLL009C	0	0	0.024390243902439
YNL139C	0	0	0.0243757431629013
YOR256C	0	0	0.0243612596553773
YDR470C	0	0	0.0243467933491686
YKR076W	0	0	0.0243323442136499
YNL282W	0	0	0.0243179122182681
YOR266W	0	0	0.024303497332543
YDL214C	0	0	0.0242890995260664
YDR435C	0	0	0.0242747187685021
YGL238W	0	0	0.0242603550295858
YKL054C	0	0	0.0242460082791248
YNL172W	0	0	0.0242316784869976
YOR081C	0	0	0.0242173656231542
YCL048W	0	0	0.0242030696576151
YER024W	0	0	0.024188790560472
YIL040W	0	0	0.0241745283018868
YNL053W	0	0	0.0241602828520919
YKL100C	0	1	0.0241602828520919
YMR165C	0	0	0.0241460541813899
YCR021C	0	0	0.024131842260153
YJL144W	0	0	0.0241176470588235
YMR287C	0	0	0.024103468547913
YPL096C-A	0	0	0.0240893066980024
YIL048W	0	0	0.0240751614797416
YLR087C	0	0	0.0240610328638498
YJL172W	0	0	0.0240469208211144
YLR361C	0	0	0.0240328253223916
YGL056C	0	1	0.0240328253223916
YMR098C	0	1	0.0240328253223916
YOR182C	0	0	0.0240187463386057
YJL180C	0	0	0.0240046838407494
YDL005C	0	0	0.023990637799883
YKR087C	0	0	0.0239766081871345
YPL083C	0	0	0.0239625949736996
YGR098C	0	0	0.0239485981308411
YNL327W	0	0	0.0239346176298891
YML001W	0	0	0.0239206534422404
YCL014W	0	0	0.0239067055393586
YER045C	0	0	0.0238927738927739
YNL267W	0	0	0.0238788584740827
YPL101W	0	0	0.0238649592549476
YNL255C	0	0	0.0238510762070972
YNL142W	0	0	0.0238372093023256
YNR013C	0	0	0.0238233585124927
YDR164C	0	0	0.0238095238095238
YER190W	0	0	0.0237957051654092
YNL066W	0	0	0.0237819025522042
YHR098C	0	0	0.023768115942029
YLR410W	0	0	0.0237543453070684
YJR034W	0	0	0.0237405906195715
YMR162C	0	0	0.0237268518518519
YKR046C	0	0	0.0237131289762869
YOL011W	0	0	0.0236994219653179
YKL135C	0	0	0.02368573079145
YBL046W	0	0	0.0236720554272517
YMR041C	0	0	0.0236583958453549
YBL041W	0	0	0.0236447520184544
YJL158C	0	0	0.0236311239193084
YLR272C	0	0	0.0236175115207373
YDR142C	0	0	0.0236039147956246
YML029W	0	0	0.023590333716916
YMR024W	0	0	0.0235767682576193
YOR110W	0	0	0.0235632183908046
YOR298W	0	0	0.0235496840896037
YAL061W	0	1	0.0235496840896037
YGR247W	0	0	0.0235361653272101
YOR195W	0	0	0.0235226620768789
YJL201W	0	0	0.0235091743119266
YOR171C	0	0	0.0234957020057307
YML051W	0	0	0.0234822451317297
YGR043C	0	1	0.0234822451317297
YLR191W	0	0	0.023468803663423
YOR371C	0	0	0.0234553775743707
YNL085W	0	0	0.0234419668381933
YHL004W	0	0	0.0234285714285714
YHR091C	0	0	0.0234151913192461
YHL019C	0	0	0.0234018264840183
YPR029C	0	0	0.0233884768967484
YJL034W	0	0	0.0233751425313569
YCR083W	0	0	0.0233618233618234
YLR398C	0	0	0.0233485193621868
YOR383C	0	0	0.0233352305065452
YMR081C	0	0	0.0233219567690557
YMR223W	0	0	0.0233086981239341
YMR029C	0	0	0.0232954545454545
YDR480W	0	0	0.02328222600795
YOR172W	0	0	0.0232690124858116
YPL120W	0	0	0.0232558139534884
YDR214W	0	0	0.0232426303854875
YKL095W	0	0	0.0232294617563739
YBR114W	0	0	0.0232163080407701
YGR260W	0	0	0.023203169213356
YDR145W	0	0	0.0231900452488688
YCR032W	0	0	0.0231769361221029
YJR032W	0	0	0.0231638418079096
YOL033W	0	0	0.0231507622811971
YDR451C	0	0	0.02313769751693
YKL163W	0	0	0.0231246474901297
YKR039W	0	0	0.0231116121758737
YGR204W	0	0	0.0230985915492958
YLR024C	0	0	0.0230855855855856
YDL048C	0	1	0.0230855855855856
YDL027C	0	1	0.0230855855855856
YLR439W	0	0	0.0230725942599887
YIL071C	0	0	0.0230596175478065
YPR103W	0	0	0.0230466554243957
YDR081C	0	0	0.0230337078651685
YCR046C	0	0	0.0230207748455924
YLR455W	0	0	0.0230078563411897
YDL231C	0	0	0.0229949523275379
YOR125C	0	0	0.0229820627802691
YEL062W	0	0	0.02296918767507
YCR071C	0	0	0.022956326987682
YMR053C	0	0	0.0229434806939004
YOR233W	0	0	0.0229306487695749
YIL087C	0	1	0.0229306487695749
YOR332W	0	0	0.0229178311906093
YFR052W	0	0	0.0229050279329609
YFR009W	0	0	0.022892238972641
YOR163W	0	0	0.0228794642857143
YAL042W	0	0	0.0228667038482989
YHR011W	0	0	0.0228539576365663
YOR316C	0	0	0.0228412256267409
YKR016W	0	1	0.0228412256267409
YER019W	0	0	0.0228285077951002
YMR022W	0	0	0.0228158041179744
YPR128C	0	0	0.0228031145717464
YPL129W	0	0	0.0227904391328516
YLR204W	0	0	0.0227777777777778
YOR327C	0	0	0.022765130483065
YKL145W	0	0	0.0227524972253052
YAL041W	0	0	0.0227398779811425
YNL131W	0	0	0.0227272727272727
YBR274W	0	0	0.0227146814404432
YBL056W	0	0	0.0227021040974529
YGR014W	0	0	0.0226895406751522
YLR363C	0	0	0.0226769911504425
YKR093W	0	0	0.0226644555002764
YOR211C	0	0	0.0226519337016575
YLR354C	0	0	0.02263942573164
YLR096W	0	0	0.0226269315673289
YPR198W	0	0	0.0226144511858798
YMR176W	0	0	0.0226019845644983
YPL172C	0	0	0.0225895316804408
YFR004W	0	0	0.0225770925110132
YDR372C	0	0	0.0225646670335718
YNL229C	0	0	0.0225522552255226
YPR079W	0	0	0.0225398570643211
YMR137C	0	0	0.0225274725274725
YER182W	0	1	0.0225274725274725
YDR181C	0	0	0.0225151015925316
YML111W	0	0	0.0225027442371021
YLR015W	0	0	0.0224904004388371
YNR006W	0	0	0.0224780701754386
YOR138C	0	0	0.0224657534246575
YOR334W	0	0	0.0224534501642935
YOR336W	0	0	0.0224411603721949
YOR042W	0	1	0.0224411603721949
YLL031C	0	0	0.0224288840262582
YDR039C	0	0	0.0224166211044287
YDR246W	0	0	0.0224043715846995
YDL193W	0	0	0.022392135445112
YFR048W	0	0	0.0223799126637555
YLL002W	0	0	0.022367703218767
YLR466W	0	0	0.0223555070883315
YFR050C	0	0	0.0223433242506812
YMR274C	0	0	0.0223311546840959
YCL042W	0	1	0.0223311546840959
YGR243W	0	1	0.0223311546840959
YMR177W	0	0	0.0223189983669026
YPR049C	0	0	0.0223068552774755
YDR176W	0	0	0.022294725394236
YPR133C	0	0	0.0222826086956522
YBL106C	0	0	0.022270505160239
YDR425W	0	0	0.0222584147665581
YOR330C	0	0	0.0222463374932176
YOL026C	0	0	0.022234273318872
YGR121C	0	0	0.0222222222222222
YCL018W	0	0	0.0222101841820152
YDR462W	0	0	0.0221981591770439
YBL033C	0	0	0.0221861471861472
YJL174W	0	0	0.0221741481882098
YKL022C	0	0	0.0221621621621622
YAL022C	0	0	0.02215018908698
YDL157C	0	1	0.02215018908698
YNL115C	0	1	0.02215018908698
YLR348C	0	0	0.0221382289416847
YBR170C	0	0	0.0221262817053427
YBR216C	0	0	0.0221143473570658
YJL079C	0	1	0.0221143473570658
YDR407C	0	0	0.0221024258760108
YHL038C	0	0	0.0220905172413793
YMR188C	0	0	0.0220786214324179
YBR094W	0	1	0.0220786214324179
YCR086W	0	0	0.0220667384284177
YDL015C	0	0	0.0220548682087144
YML095C	0	0	0.0220430107526882
YPL269W	0	0	0.0220311660397636
YDL007W	0	0	0.0220193340494092
YNL051W	0	0	0.022007514761138
YOR307C	0	0	0.0219957081545064
YBL063W	0	0	0.0219839142091153
YPL089C	0	0	0.0219721329046088
YPL111W	0	0	0.0219603642206749
YMR023C	0	0	0.021948608137045
YNL201C	0	0	0.0219368646334938
YNL074C	0	0	0.0219251336898396
YBL005W	0	0	0.0219134152859433
YDR080W	0	0	0.0219017094017094
YDR211W	0	0	0.0218900160170849
YGL179C	0	0	0.0218783351120598
YBR299W	0	0	0.0218666666666667
YOR197W	0	0	0.0218550106609808
YIL143C	0	0	0.0218433670751199
YLR284C	0	0	0.0218317358892439
YHR080C	0	1	0.0218317358892439
YFL042C	0	1	0.0218317358892439
YKL121W	0	1	0.0218317358892439
YBR095C	0	0	0.0218201170835551
YDR034C	0	0	0.0218085106382979
YDR303C	0	0	0.0217969165337586
YGL126W	0	0	0.0217853347502657
YMR255W	0	0	0.0217737652681891
YDR488C	0	0	0.0217622080679406
YOR201C	0	0	0.0217506631299735
YOR382W	0	0	0.0217391304347826
YER021W	0	0	0.0217276099629041
YLR430W	0	0	0.0217161016949153
YBR287W	0	1	0.0217161016949153
YLR098C	0	0	0.0217046056114346
YLR274W	0	0	0.0216931216931217
[truncated: 3,790 more rows]
