# Supplementary material for: Computationally Driven, Quantitative Experiments Discover Genes Required for Mitochondrial Biogenesis
Source: PLoS Genet. 2009 Mar 20;5(3):e1000407. doi: 10.1371/journal.pgen.1000407 (PMC2648979; doi:10.1371/journal.pgen.1000407)
Supplement: Dataset S2 — Top 100 novel ensemble predictions for additional yeast biological processes. A zip file containing 387 tab-delimited text files of the ensemble predictions for the indicated Gene Ontology Biological Process Term. (21.70 MB GZ) [file pgen.1000407.s013.gz › GO_0008033.txt]

ORF	AnnotatedToTerm?	Uncharacterized_04152007?	Precision
YNL282W	1	0	1.0
YGR030C	1	0	1.0
YAL033W	1	0	1.0
YBR257W	1	0	1.0
YHR062C	1	0	1.0
YBL018C	1	0	1.0
YNL221C	1	0	1.0
YMR059W	1	0	1.0
YBR167C	1	0	1.0
YLR105C	1	0	1.0
YHR070W	0	0	0.909090909090909
YLR316C	0	0	0.833333333333333
YDL036C	0	0	0.769230769230769
YJL035C	0	0	0.714285714285714
YOR274W	0	0	0.666666666666667
YGL236C	0	0	0.625
YJR042W	0	0	0.588235294117647
YKL068W	0	0	0.555555555555556
YHR187W	0	0	0.526315789473684
YJL041W	0	0	0.5
YDR478W	0	0	0.476190476190476
YLR145W	0	0	0.454545454545455
YGL170C	0	0	0.434782608695652
YBL079W	0	0	0.416666666666667
YFR002W	0	0	0.4
YPL212C	0	0	0.384615384615385
YML014W	0	0	0.37037037037037
YGR119C	0	0	0.357142857142857
YNL240C	0	0	0.344827586206897
YKL110C	0	0	0.333333333333333
YBR002C	0	0	0.32258064516129
YLR335W	0	0	0.3125
YDL116W	0	0	0.303030303030303
YCR060W	0	0	0.3
YBR017C	0	0	0.3
YLR401C	0	0	0.3
YBR074W	0	1	0.3
YFR036W	0	0	0.3
YBL055C	0	0	0.3
YGL092W	1	0	0.3
YGL172W	1	0	0.3
YJL039C	0	0	0.292682926829268
YBR061C	0	0	0.285714285714286
YHR058C	0	0	0.27906976744186
YDR120C	0	0	0.272727272727273
YJR055W	0	0	0.266666666666667
YER107C	0	0	0.260869565217391
YKR056W	0	0	0.25531914893617
YKL186C	0	0	0.25
YER180C	0	0	0.244897959183673
YBR021W	0	0	0.24
YBR084W	0	0	0.236363636363636
YMR312W	0	0	0.236363636363636
YKR082W	0	0	0.236363636363636
YLR347C	0	0	0.236363636363636
YIR015W	1	0	0.236363636363636
YDL201W	0	0	0.233333333333333
YJL125C	0	0	0.233333333333333
YGL100W	0	0	0.233333333333333
YML103C	0	0	0.233333333333333
YOL102C	1	0	0.233333333333333
YDL217C	0	0	0.229508196721311
YOR098C	0	0	0.225806451612903
YOL124C	0	0	0.222222222222222
YML113W	0	0	0.21875
YHR046C	0	0	0.215384615384615
YGL243W	0	0	0.212121212121212
YLR018C	0	0	0.208955223880597
YMR153W	0	0	0.205882352941176
YBL024W	0	0	0.202898550724638
YBR121C	0	0	0.2
YDR524C	0	0	0.197183098591549
YLR384C	0	0	0.194805194805195
YHR031C	0	0	0.194805194805195
YPL101W	0	0	0.194805194805195
YOL028C	0	0	0.194805194805195
YBL074C	0	0	0.194805194805195
YJL087C	1	0	0.194805194805195
YDL039C	0	0	0.192307692307692
YBR186W	0	0	0.189873417721519
YDR492W	0	0	0.1875
YPL192C	0	0	0.185185185185185
YOR306C	0	0	0.182926829268293
YBR153W	0	0	0.180722891566265
YDL207W	0	0	0.178571428571429
YKL057C	0	0	0.176470588235294
YBR073W	0	0	0.174418604651163
YGL016W	0	0	0.172413793103448
YJL061W	0	0	0.170454545454545
YDR165W	0	0	0.168539325842697
YBR030W	0	0	0.166666666666667
YNL062C	0	0	0.164835164835165
YNL065W	0	0	0.16304347826087
YOL101C	0	0	0.161290322580645
YEL053C	0	0	0.159574468085106
YBR198C	0	0	0.157894736842105
YOR229W	0	0	0.15625
YPL038W	0	0	0.154639175257732
YPR009W	0	0	0.153061224489796
YBL035C	0	0	0.151515151515152
YBR143C	0	0	0.15
YDL088C	0	0	0.148514851485149
YGL247W	0	0	0.148148148148148
YJR097W	0	0	0.148148148148148
YNL191W	0	0	0.148148148148148
YBR119W	0	0	0.148148148148148
YOL125W	0	0	0.148148148148148
YNL189W	0	0	0.148148148148148
YNR015W	1	0	0.148148148148148
YLR014C	0	0	0.146788990825688
YPL169C	0	0	0.145454545454545
YBR252W	0	0	0.144144144144144
YBL009W	0	0	0.142857142857143
YDR123C	0	0	0.141592920353982
YKL166C	0	0	0.140350877192982
YBL076C	0	0	0.139130434782609
YBR155W	0	0	0.137931034482759
YLR007W	0	0	0.136752136752137
YHR129C	0	0	0.135593220338983
YBR271W	0	0	0.135135135135135
YLR223C	0	0	0.135135135135135
YER115C	0	0	0.135135135135135
YNR046W	0	0	0.135135135135135
YBL069W	0	0	0.135135135135135
YOR295W	0	0	0.135135135135135
YAR002W	0	0	0.135135135135135
YNR048W	0	0	0.135135135135135
YBL026W	0	0	0.135135135135135
YKR079C	1	0	0.135135135135135
YDR192C	0	0	0.135135135135135
YIL150C	0	0	0.135135135135135
YDR395W	0	0	0.135135135135135
YER168C	0	0	0.135135135135135
YBR291C	0	0	0.135135135135135
YJR112W	0	0	0.135135135135135
YBR275C	0	0	0.135135135135135
YDR198C	0	0	0.135135135135135
YMR042W	0	0	0.135135135135135
YML080W	0	0	0.135135135135135
YOL093W	0	0	0.135135135135135
YPL086C	0	0	0.135135135135135
YBR091C	0	0	0.135135135135135
YAR014C	0	0	0.135135135135135
YPR017C	0	0	0.135135135135135
YCR047C	0	0	0.135135135135135
YLR430W	1	0	0.135135135135135
YMR016C	0	0	0.135135135135135
YAR008W	1	0	0.135135135135135
YKL205W	1	0	0.135135135135135
YBR194W	0	1	0.135135135135135
YLL061W	0	0	0.134228187919463
YBR195C	0	0	0.133333333333333
YHL012W	0	0	0.132450331125828
YIL079C	0	0	0.131578947368421
YLR214W	0	0	0.130718954248366
YMR211W	0	0	0.12987012987013
YGR006W	0	0	0.129032258064516
YBR162W-A	0	0	0.128205128205128
YBL023C	0	0	0.127388535031847
YMR129W	0	0	0.126582278481013
YOL094C	0	0	0.125786163522013
YBL004W	0	0	0.125
YNL158W	0	0	0.124223602484472
YOL146W	0	0	0.123456790123457
YNL199C	0	0	0.122699386503067
YNL072W	0	0	0.121951219512195
YDR228C	0	0	0.121212121212121
YOR106W	0	0	0.120481927710843
YBL093C	0	0	0.119760479041916
YNL309W	0	0	0.119047619047619
YBR213W	0	0	0.118343195266272
YGR211W	0	0	0.117647058823529
YOL054W	0	0	0.116959064327485
YKR099W	0	0	0.116279069767442
YLR405W	0	0	0.115606936416185
YMR177W	0	0	0.114942528735632
YMR063W	0	0	0.114285714285714
YBL008W	0	0	0.113636363636364
YBL068W	0	0	0.112994350282486
YML023C	0	0	0.112359550561798
YBR172C	0	0	0.111731843575419
YDL038C	0	0	0.111111111111111
YER105C	0	0	0.110497237569061
YDR140W	0	0	0.10989010989011
YGL113W	0	0	0.109289617486339
YIL132C	0	0	0.108695652173913
YOR243C	0	0	0.108108108108108
YOR213C	0	0	0.10752688172043
YKL084W	0	0	0.106951871657754
YDL109C	0	0	0.106382978723404
YMR127C	0	0	0.105820105820106
YLL038C	0	0	0.105263157894737
YNL292W	0	0	0.104712041884817
YGR200C	0	0	0.104166666666667
YPL175W	0	0	0.103626943005181
YMR234W	0	0	0.103092783505155
YDL112W	0	0	0.102564102564103
YIL047C	0	0	0.102040816326531
YEL018W	0	0	0.101522842639594
YMR138W	0	0	0.101010101010101
YNR027W	0	0	0.100502512562814
YIR014W	0	1	0.100502512562814
YOL115W	0	0	0.1
YML003W	0	1	0.1
YOL140W	0	0	0.0995024875621891
YMR223W	0	0	0.099009900990099
YBL013W	0	0	0.0985221674876847
YLR055C	0	0	0.0980392156862745
YPR031W	0	0	0.0975609756097561
YJL184W	0	0	0.0970873786407767
YGL155W	0	0	0.0966183574879227
YCL029C	0	0	0.0961538461538462
YMR227C	0	0	0.0956937799043062
YLR237W	0	0	0.0952380952380952
YBR141C	0	1	0.0952380952380952
YKR038C	0	0	0.0947867298578199
YNL328C	0	0	0.0943396226415094
YJL019W	0	0	0.0938967136150235
YAL048C	0	0	0.0934579439252336
YOR094W	0	0	0.0930232558139535
YDR143C	0	0	0.0925925925925926
YML031W	0	0	0.0921658986175115
YLR052W	0	0	0.0917431192660551
YIL103W	0	0	0.091324200913242
YHR041C	0	0	0.0909090909090909
YIL145C	0	0	0.0909090909090909
YCR059C	0	0	0.0909090909090909
YAR042W	0	0	0.0909090909090909
YPR186C	0	0	0.0909090909090909
YBR106W	0	0	0.0909090909090909
YLR047C	0	0	0.0909090909090909
YOR384W	0	1	0.0909090909090909
YDR475C	0	1	0.0909090909090909
YEL032W	0	0	0.0909090909090909
YBR254C	0	0	0.0909090909090909
YOR160W	0	0	0.0909090909090909
YGR218W	0	0	0.0909090909090909
YDL051W	1	0	0.0909090909090909
YBR087W	0	0	0.0905172413793103
YNL149C	0	0	0.0901287553648069
YGL211W	0	0	0.0897435897435897
YML015C	0	0	0.0893617021276596
YDR217C	0	0	0.0889830508474576
YBR175W	0	0	0.0886075949367089
YFR034C	0	0	0.0882352941176471
YLR385C	0	0	0.0878661087866109
YCL010C	0	0	0.0875
YDL175C	0	0	0.0871369294605809
YDR384C	0	0	0.0867768595041322
YGR169C	0	0	0.0864197530864197
YBR042C	0	0	0.0860655737704918
YOR046C	0	0	0.0857142857142857
YGR262C	0	0	0.0853658536585366
YBR123C	0	0	0.0850202429149798
YER089C	0	0	0.0846774193548387
YLL012W	0	0	0.0843373493975904
YLL052C	0	0	0.084
YDL235C	0	0	0.0836653386454183
YDR167W	0	0	0.0833333333333333
YKL106W	0	0	0.08300395256917
YGL061C	0	0	0.0826771653543307
YLR393W	0	0	0.0823529411764706
YJL006C	0	0	0.08203125
YBL014C	0	0	0.0817120622568093
YDR075W	0	0	0.0813953488372093
YOL130W	0	0	0.0810810810810811
YHR167W	0	0	0.0807692307692308
YDR281C	0	0	0.0804597701149425
YER110C	0	0	0.0801526717557252
YOR047C	0	0	0.0798479087452472
YBR210W	0	0	0.0795454545454545
YOR269W	0	0	0.0792452830188679
YBR276C	0	0	0.0789473684210526
YGR063C	0	0	0.0786516853932584
YJL098W	0	0	0.0783582089552239
YLR245C	0	0	0.0780669144981413
YBL042C	0	0	0.0777777777777778
YAL019W	0	0	0.0774907749077491
YLL018C-A	0	0	0.0772058823529412
YBR063C	0	1	0.0772058823529412
YBL027W	0	0	0.0769230769230769
YDL122W	0	0	0.0766423357664234
YEL029C	0	0	0.0763636363636364
YPR060C	0	0	0.0760869565217391
YCR068W	0	0	0.075812274368231
YGL112C	0	0	0.0755395683453237
YDR414C	0	0	0.0752688172043011
YOR095C	0	0	0.075
YER099C	0	0	0.0747330960854092
YLR200W	0	0	0.074468085106383
YHR052W	0	0	0.0742049469964664
YLR074C	0	0	0.073943661971831
YDR469W	0	0	0.0736842105263158
YLR215C	0	0	0.0734265734265734
YHR036W	0	0	0.0731707317073171
YBL082C	0	0	0.0729166666666667
YHR084W	0	0	0.0726643598615917
YJL025W	0	0	0.0726072607260726
YDL042C	0	0	0.0726072607260726
YDR159W	0	0	0.0726072607260726
YMR005W	0	0	0.0726072607260726
YPR089W	0	1	0.0726072607260726
YMR308C	0	0	0.0726072607260726
YIL115C	0	0	0.0726072607260726
YPL254W	0	0	0.0726072607260726
YOL097C	0	0	0.0726072607260726
YPL122C	0	0	0.0726072607260726
YAR015W	0	0	0.0726072607260726
YLL006W	0	0	0.0726072607260726
YML022W	0	0	0.0726072607260726
YBL007C	0	0	0.0726072607260726
YPL083C	1	0	0.0726072607260726
YGL232W	0	0	0.0723684210526316
YPL117C	0	0	0.0721311475409836
YJL050W	0	0	0.0718954248366013
YBL046W	0	0	0.0716612377850163
YBL020W	0	0	0.0714285714285714
YGL064C	0	0	0.0711974110032362
YLL022C	0	0	0.0709677419354839
YGR140W	0	0	0.0707395498392283
YDR081C	0	0	0.0705128205128205
YBR236C	0	0	0.0702875399361022
YDR180W	0	0	0.0700636942675159
YLR015W	0	0	0.0698412698412698
YOR060C	0	0	0.069620253164557
YHR120W	0	0	0.0694006309148265
YBL089W	0	0	0.0691823899371069
YLR147C	0	0	0.0689655172413793
YBR192W	0	0	0.06875
YBR263W	0	0	0.0685358255451713
YPR161C	0	0	0.0683229813664596
YJL020C	0	0	0.0681114551083591
YJR053W	0	0	0.0679012345679012
YER171W	0	0	0.0676923076923077
YCL024W	0	0	0.0674846625766871
YBL106C	0	0	0.0672782874617737
YIL008W	0	0	0.0670731707317073
YBR293W	0	0	0.0670553935860058
YNL068C	0	0	0.0670553935860058
YBR204C	0	1	0.0670553935860058
YLR357W	0	0	0.0670553935860058
YOR242C	0	0	0.0670553935860058
YDR361C	0	0	0.0670553935860058
YJR060W	0	0	0.0670553935860058
YPR187W	0	0	0.0670553935860058
YIL003W	0	0	0.0670553935860058
YHR085W	0	0	0.0670553935860058
YBL105C	0	0	0.0670553935860058
YER153C	0	0	0.0670553935860058
YBR007C	0	1	0.0670553935860058
YBR219C	0	1	0.0670553935860058
YOR087W	0	0	0.0670553935860058
YBR242W	0	1	0.0670553935860058
YBR136W	0	0	0.0670553935860058
YML036W	0	0	0.0670553935860058
YMR047C	1	0	0.0670553935860058
YBR188C	0	0	0.0668604651162791
YBL006C	0	0	0.0666666666666667
YEL019C	0	0	0.0664739884393064
YDR465C	0	0	0.0662824207492795
YNL313C	0	0	0.0660919540229885
YJL054W	0	0	0.0659025787965616
YBR033W	0	1	0.0659025787965616
YKL055C	0	0	0.0657142857142857
YPL252C	0	0	0.0655270655270655
YBR225W	0	1	0.0655270655270655
YBR142W	0	0	0.0653409090909091
YML125C	0	0	0.0651558073654391
YGR177C	0	0	0.0649717514124294
YDR527W	0	0	0.0647887323943662
YOR168W	0	0	0.0646067415730337
YIL159W	0	0	0.0644257703081232
YGR147C	0	0	0.0642458100558659
YPR051W	0	0	0.064066852367688
YBL052C	0	0	0.0638888888888889
YBR171W	0	0	0.0637119113573407
YOR236W	0	0	0.0635359116022099
YLR320W	0	0	0.0633608815426997
YBR015C	0	0	0.0631868131868132
YNL102W	0	0	0.063013698630137
YBR008C	0	0	0.0628415300546448
YGR104C	0	0	0.0626702997275204
YBR235W	0	1	0.0626702997275204
YNL001W	0	0	0.0625
YBR065C	0	0	0.0623306233062331
YDR156W	0	0	0.0621621621621622
YMR266W	0	0	0.0619946091644205
YBL102W	0	0	0.0618279569892473
YDR397C	0	0	0.0616621983914209
YPR169W	0	0	0.0614973262032086
YBR258C	0	0	0.0613333333333333
YOL052C	0	0	0.0611702127659574
YOR196C	0	0	0.0610079575596817
YBR197C	0	1	0.0610079575596817
YBR273C	0	0	0.0608465608465608
YJR147W	0	0	0.0606860158311346
YBR227C	0	1	0.0606860158311346
YPL125W	0	0	0.0605263157894737
YEL036C	0	0	0.0603674540682415
YML097C	0	0	0.0602094240837696
YPL051W	0	0	0.0600522193211488
YBR205W	0	0	0.0598958333333333
YBL010C	0	1	0.0598958333333333
YDR472W	0	0	0.0597402597402597
YBR129C	0	0	0.0595854922279793
YBR024W	0	0	0.0594315245478036
YOL141W	0	1	0.0594315245478036
YBL011W	0	0	0.0592783505154639
YBR096W	0	1	0.0592783505154639
YBR202W	0	0	0.0591259640102828
YOR083W	0	0	0.058974358974359
YOR305W	0	0	0.0588235294117647
YBR058C	0	0	0.0586734693877551
YBR069C	0	0	0.0585241730279898
YPL011C	0	0	0.0583756345177665
YBR125C	0	1	0.0583756345177665
YLR172C	0	0	0.0582278481012658
YDR110W	0	0	0.0580808080808081
YDL150W	0	0	0.0579345088161209
YIL084C	0	0	0.0577889447236181
YBR239C	0	1	0.0577889447236181
YBR166C	0	0	0.0576441102756892
YBL037W	0	0	0.0575
YBR154C	0	0	0.057356608478803
YKL125W	0	0	0.0572139303482587
YBR159W	0	0	0.0570719602977667
YER007W	0	0	0.0569306930693069
YER133W	0	0	0.0567901234567901
YBR233W	0	1	0.0567901234567901
YBR265W	0	0	0.0566502463054187
YMR125W	0	0	0.0565110565110565
YHR144C	0	0	0.0563725490196078
YOR101W	0	0	0.0562347188264059
YBR187W	0	1	0.0562347188264059
YML082W	0	0	0.0560975609756098
YPL144W	0	0	0.0559610705596107
YER174C	0	0	0.0558252427184466
YBL022C	0	0	0.0556900726392252
YNL164C	0	0	0.0555555555555556
YGR216C	0	0	0.0554216867469879
YFL022C	0	0	0.0552884615384615
YBL091C-A	0	1	0.0552884615384615
YHR206W	0	0	0.0551558752997602
YOR281C	0	0	0.0550239234449761
YJL011C	0	0	0.0548926014319809
YJL117W	0	0	0.0547619047619048
YLR265C	0	0	0.0546318289786223
YOR337W	0	0	0.0545023696682464
YHR143W-A	0	0	0.0543735224586288
YGR024C	0	0	0.0542452830188679
YNR051C	0	0	0.0541176470588235
YBL036C	0	0	0.0539906103286385
YBL057C	0	0	0.053864168618267
YLR154C	0	0	0.0537383177570093
YBL001C	0	0	0.0536130536130536
YHR189W	0	0	0.0534883720930233
YDR464W	0	0	0.0533642691415313
YDR507C	0	0	0.0532407407407407
YFL023W	0	0	0.0531177829099307
YBR281C	0	0	0.0529953917050691
YML123C	0	0	0.0528735632183908
YNL038W	0	0	0.0527522935779817
YML114C	0	0	0.0526315789473684
YBR179C	0	0	0.0525114155251142
YBL067C	0	1	0.0525114155251142
YML077W	0	0	0.0523917995444191
YER073W	0	0	0.0522727272727273
YJR068W	0	0	0.0521541950113379
YDL047W	0	0	0.0520361990950226
YMR239C	0	0	0.0519187358916479
YGL070C	0	0	0.0518018018018018
YBL080C	0	0	0.051685393258427
YGR078C	0	0	0.0515695067264574
YNL218W	0	0	0.0514541387024608
YLR451W	0	0	0.0513392857142857
YDR412W	0	0	0.0512249443207127
YDR335W	0	0	0.0511111111111111
YBL104C	0	1	0.0511111111111111
YBR104W	0	0	0.0509977827050998
YGR156W	0	0	0.0508849557522124
YOR179C	0	0	0.0507726269315673
YBR088C	0	0	0.0506607929515418
YOL006C	0	0	0.0505494505494506
YIL090W	0	0	0.0504385964912281
YBR151W	0	1	0.0504385964912281
YBL061C	0	0	0.050328227571116
YML094W	0	0	0.0502183406113537
YOL067C	0	0	0.0501089324618736
YLR126C	0	0	0.05
YBR003W	0	0	0.0498915401301518
YDL141W	0	0	0.0497835497835498
YHR020W	0	0	0.0496760259179266
YPL243W	0	0	0.0495689655172414
YGR094W	0	0	0.0494623655913978
YDL227C	0	0	0.0493562231759657
YOR016C	0	0	0.0492505353319058
YPL020C	0	0	0.0491452991452991
YPR125W	0	0	0.0490405117270789
YNL247W	0	0	0.048936170212766
YKL114C	0	0	0.0488322717622081
YBR131W	0	0	0.048728813559322
YKR063C	0	0	0.0486257928118393
YGR120C	0	0	0.0485232067510548
YMR179W	0	0	0.0484210526315789
YMR076C	0	0	0.0483193277310924
YCL011C	0	0	0.0482180293501048
YNL222W	0	0	0.0481171548117155
YDR429C	0	0	0.0480167014613779
YBR193C	0	0	0.0479166666666667
YDR341C	0	0	0.0478170478170478
YLR146C	0	0	0.0477178423236514
YGR217W	0	0	0.0476190476190476
YBR220C	0	1	0.0476190476190476
YKR078W	0	0	0.0475206611570248
YKL216W	0	0	0.0474226804123711
YML105C	0	0	0.0473251028806584
YBL032W	0	0	0.0472279260780287
YBR041W	0	0	0.0471311475409836
YER148W	0	0	0.0470347648261759
YHR060W	0	0	0.0469387755102041
YBR216C	0	0	0.0468431771894094
YGL212W	0	0	0.0467479674796748
YBL031W	0	1	0.0467479674796748
YER049W	0	0	0.0466531440162272
YBR288C	0	0	0.0465587044534413
YPL129W	0	0	0.0464646464646465
YKL122C	0	0	0.0463709677419355
YIL085C	0	0	0.0462776659959759
YDR121W	0	0	0.0461847389558233
YGL201C	0	0	0.0460921843687375
YNL126W	0	0	0.046
YPL210C	0	0	0.0459081836327345
YLR242C	0	0	0.0458167330677291
YMR270C	0	0	0.0457256461232604
YDR299W	0	0	0.0456349206349206
YJL129C	0	0	0.0455445544554455
YDR013W	0	0	0.0454545454545455
YDR279W	0	0	0.0453648915187377
YKL006C-A	0	0	0.0452755905511811
YGR185C	0	0	0.0451866404715128
YPR168W	0	0	0.0450980392156863
YPR058W	0	0	0.0450097847358121
YCR048W	0	0	0.044921875
YPR175W	0	0	0.0448343079922027
YBR080C	0	0	0.0447470817120623
YLL042C	0	0	0.0446601941747573
YMR219W	0	0	0.0445736434108527
YDR206W	0	0	0.0444874274661509
YLR226W	0	0	0.0444015444015444
YAR071W	0	0	0.0443159922928709
YBR243C	0	0	0.0442307692307692
YDR390C	0	0	0.0441458733205374
YKR072C	0	0	0.0440613026819923
YBR025C	0	0	0.0439770554493308
YJL074C	0	0	0.0438931297709924
YAL059W	0	0	0.0438095238095238
YMR099C	0	0	0.0437262357414449
YLR336C	0	0	0.0436432637571157
YJL130C	0	0	0.0435606060606061
YDR097C	0	0	0.0434782608695652
YBR055C	0	0	0.0433962264150943
YBL091C	0	0	0.0433145009416196
YBR020W	0	0	0.0432330827067669
YDR399W	0	0	0.0431519699812383
YCR073C	0	0	0.0430711610486891
YOR224C	0	0	0.0429906542056075
YBR283C	0	0	0.042910447761194
YHR153C	0	0	0.042830540037244
YDR190C	0	0	0.0427509293680297
YHR205W	0	0	0.0426716141001855
YOR143C	0	0	0.0425925925925926
YML010W	0	0	0.0425138632162662
YBR060C	0	0	0.0424354243542435
YJL208C	0	0	0.0423572744014733
YGR003W	0	0	0.0422794117647059
YML099C	0	0	0.0422018348623853
YER132C	0	0	0.0421245421245421
YNL111C	0	0	0.0420475319926874
YGL257C	0	0	0.041970802919708
YOR210W	0	0	0.0418943533697632
YBR221C	0	0	0.0418181818181818
YJL104W	0	0	0.0417422867513612
YBR212W	0	0	0.0416666666666667
YGR264C	0	0	0.0415913200723327
YLR008C	0	0	0.0415162454873646
YLR010C	0	0	0.0414414414414414
YDR489W	0	0	0.0413669064748201
YBR289W	0	0	0.0412926391382406
YBR237W	0	0	0.0412186379928315
YKR025W	0	0	0.0411449016100179
YER149C	0	0	0.0410714285714286
YDR408C	0	0	0.0409982174688057
YDL189W	0	0	0.0409252669039146
YGL169W	0	0	0.0408525754884547
YHR204W	0	0	0.0407801418439716
YNL206C	0	0	0.0407079646017699
YML060W	0	0	0.0406360424028269
YOL128C	0	0	0.0405643738977072
YKL144C	0	0	0.0404929577464789
YBR029C	0	0	0.0404217926186292
YHR072W	0	0	0.0403508771929825
YKL095W	0	0	0.0402802101576182
YBR163W	0	1	0.0402802101576182
YPL037C	0	0	0.0402097902097902
YDR045C	0	0	0.0401396160558464
YMR301C	0	0	0.0400696864111498
YOR346W	0	0	0.04
YLR181C	0	0	0.0399305555555556
YKL154W	0	0	0.0398613518197574
YLR277C	0	0	0.0397923875432526
YIL020C	0	0	0.0397236614853195
YDR037W	0	0	0.0396551724137931
YLR383W	0	0	0.0395869191049914
YBR261C	0	1	0.0395869191049914
YLR433C	0	0	0.0395189003436426
YJL179W	0	0	0.039451114922813
YKL045W	0	0	0.0393835616438356
YJL145W	0	0	0.0393162393162393
YNL255C	0	0	0.0392491467576792
YDL121C	0	1	0.0392491467576792
YPL237W	0	0	0.0391822827938671
YBR244W	0	0	0.0391156462585034
YBR092C	0	0	0.0390492359932088
YML108W	0	1	0.0390492359932088
YBL039C	0	0	0.0389830508474576
YLR183C	0	0	0.038917089678511
YBR102C	0	0	0.0388513513513514
YJR069C	0	0	0.0387858347386172
YLR449W	0	0	0.0387205387205387
YBR034C	0	0	0.038655462184874
YGL116W	0	0	0.0385906040268456
YIL035C	0	0	0.0385259631490787
YJR032W	0	0	0.0384615384615385
YJL186W	0	0	0.0383973288814691
YMR117C	0	0	0.0383333333333333
YPR088C	0	0	0.0382695507487521
YLR227C	0	0	0.0382059800664452
YBR016W	0	0	0.0381426202321725
YBL063W	0	0	0.0380794701986755
YKR080W	0	0	0.0380165289256198
YDL164C	0	0	0.037953795379538
YML043C	0	0	0.0378912685337726
YLR397C	0	0	0.0378289473684211
YBR267W	0	0	0.0377668308702791
YHR013C	0	0	0.0377049180327869
YIL147C	0	0	0.0376432078559738
YHR105W	0	1	0.0376432078559738
YKL059C	0	0	0.0375816993464052
YNL082W	0	0	0.0375203915171289
YEL003W	0	0	0.0374592833876222
YPL204W	0	0	0.0373983739837398
YLR188W	0	0	0.0373376623376623
YHL007C	0	0	0.0372771474878444
YNL186W	0	0	0.0372168284789644
YPR034W	0	0	0.037156704361874
YNL256W	0	0	0.0370967741935484
YDL064W	0	0	0.037037037037037
YGR229C	0	0	0.0369774919614148
YHR135C	0	0	0.0369181380417336
YNL064C	0	0	0.0368589743589744
YKL113C	0	0	0.0368
YPL193W	0	0	0.036741214057508
YBR211C	0	0	0.0366826156299841
YFR037C	0	0	0.036624203821656
YMR131C	0	0	0.0365659777424483
YOR091W	0	0	0.0365079365079365
YMR137C	0	0	0.0364500792393027
YLR116W	0	0	0.0363924050632911
YJR022W	0	0	0.0363349131121643
YHR066W	0	0	0.0362776025236593
YBR246W	0	1	0.0362776025236593
YJL095W	0	0	0.0362204724409449
YMR172W	0	0	0.0361635220125786
YML062C	0	0	0.0361067503924647
YBR264C	0	0	0.0360501567398119
YGL105W	0	0	0.0359937402190923
YNL153C	0	0	0.0359375
YBR217W	0	0	0.0358814352574103
YGL210W	0	0	0.0358255451713396
YML006C	0	0	0.0357698289269051
YDL076C	0	0	0.0357142857142857
YBR078W	0	0	0.0356589147286822
YLR017W	0	0	0.0356037151702786
YGR074W	0	0	0.035548686244204
YBL054W	0	0	0.0354938271604938
YGR047C	0	0	0.0354391371340524
YDR346C	0	0	0.0353846153846154
YOR233W	0	0	0.0353302611367127
YKL024C	0	0	0.0352760736196319
YCR052W	0	0	0.0352220520673813
YAL029C	0	0	0.0351681957186544
YMR080C	0	0	0.0351145038167939
YEL046C	0	0	0.0350609756097561
YNL290W	0	0	0.0350076103500761
YHR021C	0	0	0.0349544072948328
YOR368W	0	0	0.0349013657056146
YMR283C	0	0	0.0348484848484849
YBL088C	0	0	0.0347957639939486
YBR170C	0	0	0.0347432024169184
YIL040W	0	0	0.0346907993966818
YGR275W	0	0	0.0346385542168675
YML027W	0	0	0.0345864661654135
YMR269W	0	0	0.0345345345345345
YLR002C	0	0	0.0344827586206897
YDL102W	0	0	0.0344311377245509
YBR011C	0	0	0.0343796711509716
YBL056W	0	0	0.0343283582089552
YBR229C	0	0	0.0342771982116244
YKR002W	0	0	0.0342261904761905
YBR272C	0	0	0.0341753343239227
YIL110W	0	0	0.0341246290801187
YPL112C	0	0	0.0340740740740741
YOR206W	0	0	0.0340236686390533
YER147C	0	0	0.03397341211226
YBR168W	0	0	0.0339233038348083
YNR017W	0	0	0.0338733431516937
YPR107C	0	0	0.0338235294117647
YBR097W	0	0	0.0337738619676946
YBR057C	0	0	0.0337243401759531
YBR111C	0	1	0.0337243401759531
YPR056W	0	0	0.0336749633967789
YNL029C	0	0	0.033625730994152
YOL034W	0	0	0.0335766423357664
YGL139W	0	0	0.0335276967930029
YBR082C	0	0	0.0334788937409025
YMR236W	0	0	0.0334302325581395
YJL178C	0	0	0.0333817126269956
YBL016W	0	0	0.0333333333333333
YOL135C	0	0	0.0332850940665702
YBR077C	0	0	0.0332369942196532
YNL201C	0	0	0.0331890331890332
YMR123W	0	0	0.0331412103746398
YOR335C	0	0	0.0330935251798561
YHR127W	0	1	0.0330935251798561
YDR006C	0	0	0.0330459770114943
YDR227W	0	0	0.0329985652797704
YCR086W	0	0	0.0329512893982808
YKR036C	0	0	0.0329041487839771
YBR004C	0	0	0.0328571428571429
YBR038W	0	0	0.0328102710413695
YDL092W	0	0	0.0327635327635328
YOR061W	0	0	0.0327169274537696
YNL317W	0	0	0.0326704545454545
YER056C	0	0	0.0326241134751773
YBL058W	0	0	0.0325779036827195
YBR248C	0	0	0.0325318246110325
YGR152C	0	0	0.0324858757062147
YHR133C	0	0	0.0324400564174894
YIL009W	0	0	0.0323943661971831
YBR023C	0	0	0.0323488045007032
YOR051C	0	1	0.0323488045007032
YPL267W	0	0	0.0323033707865169
YCR051W	0	1	0.0323033707865169
YOR360C	0	0	0.032258064516129
YOR217W	0	0	0.0322128851540616
YDR496C	0	0	0.0321678321678322
YNL151C	0	0	0.032122905027933
YOR182C	0	0	0.0320781032078103
YNL080C	0	0	0.032033426183844
YLR275W	0	0	0.0319888734353268
YBR215W	0	0	0.0319444444444444
YGR283C	0	0	0.0319001386962552
YBR062C	0	1	0.0319001386962552
YBL084C	0	0	0.0318559556786704
YHR019C	0	0	0.0318118948824343
YLR020C	0	0	0.031767955801105
YER075C	0	0	0.0317241379310345
YNL204C	0	0	0.0316804407713499
YBR133C	0	0	0.031636863823934
YBR274W	0	0	0.0315934065934066
YOR207C	0	0	0.0315500685871056
YDR188W	0	0	0.0315068493150685
YDR321W	0	0	0.0314637482900137
YDR023W	0	0	0.0314207650273224
YBR095C	0	0	0.0313778990450205
YBR081C	0	0	0.0313351498637602
YMR276W	0	0	0.0312925170068027
YDR301W	0	0	0.03125
YKR057W	0	0	0.0312075983717775
YBL060W	0	1	0.0312075983717775
YGR057C	0	0	0.0311653116531165
YOR253W	0	0	0.0311231393775372
YOR079C	0	0	0.0310810810810811
YBR156C	0	0	0.0310391363022942
YMR300C	0	0	0.0309973045822102
YNL032W	0	0	0.0309555854643338
YBR135W	0	0	0.0309139784946237
YGR208W	0	0	0.0308724832214765
YNR053C	0	0	0.0308310991957105
YBR122C	0	0	0.0307898259705489
YIL030C	0	0	0.0307486631016043
YPL146C	0	0	0.0307076101468625
YBR268W	0	0	0.0306666666666667
YOL002C	0	0	0.0306258322237017
YJL072C	0	0	0.0305851063829787
YDR288W	0	0	0.0305444887118194
YLR244C	0	0	0.0305039787798408
YOR034C	0	0	0.0304635761589404
YDL003W	0	0	0.0304232804232804
YKL018W	0	0	0.0303830911492734
YMR246W	0	0	0.0303430079155673
YEL055C	0	0	0.0303030303030303
YHR164C	0	0	0.0302631578947368
YJL110C	0	0	0.0302233902759527
YML109W	0	0	0.0301837270341207
YBL050W	0	0	0.0301441677588467
YML107C	0	0	0.0301047120418848
YBR070C	0	0	0.0300653594771242
YDR098C	0	0	0.0300261096605744
YJL122W	0	0	0.029986962190352
YDR309C	0	0	0.0299479166666667
YJR132W	0	0	0.0299089726918075
YJL115W	0	0	0.0298701298701299
YBR245C	0	0	0.0298313878080415
YBL041W	0	0	0.0297927461139896
YIL036W	0	0	0.0297542043984476
YOR074C	0	0	0.0297157622739018
YDL219W	0	0	0.0296774193548387
YGR191W	0	0	0.029639175257732
YDR184C	0	0	0.0296010296010296
YBR140C	0	0	0.0295629820051414
YIL004C	0	0	0.0295250320924262
YPR018W	0	0	0.0294871794871795
YGL162W	0	0	0.029449423815621
YCR042C	0	0	0.0294117647058824
YDR420W	0	0	0.0293742017879949
YNL123W	0	0	0.0293367346938776
YBR164C	0	0	0.0292993630573248
YMR260C	0	0	0.0292620865139949
YNL004W	0	0	0.0292249047013977
YHR118C	0	0	0.0291878172588832
YPL160W	0	0	0.0291508238276299
YLR139C	0	0	0.0291139240506329
YIL016W	0	0	0.0290771175726928
YNL298W	0	0	0.029040404040404
YBR228W	0	0	0.0290037831021438
YBL025W	0	0	0.0289672544080605
YGL023C	0	0	0.0289308176100629
YPR110C	0	0	0.028894472361809
YJR057W	0	0	0.0288582183186951
YBR253W	0	0	0.0288220551378446
YJR144W	0	0	0.0287859824780976
YGL246C	0	0	0.02875
YIL149C	0	0	0.0287141073657928
YIL064W	0	0	0.0286783042394015
YJR003C	0	0	0.0286425902864259
YFR028C	0	0	0.0286069651741294
YIL021W	0	0	0.0285714285714286
YPL069C	0	0	0.0285359801488834
YML112W	0	0	0.0285006195786865
YLR210W	0	0	0.0284653465346535
YBR094W	0	1	0.0284653465346535
YBL051C	0	0	0.0284301606922126
YLR032W	0	0	0.0283950617283951
YER173W	0	0	0.0283600493218249
YNL110C	0	0	0.0283251231527094
YDR162C	0	0	0.028290282902829
YJR140C	0	0	0.0282555282555283
YKL029C	0	0	0.0282208588957055
YBL017C	0	0	0.0281862745098039
YLR208W	0	0	0.0281517747858017
YKL214C	0	0	0.0281173594132029
YER002W	0	0	0.0280830280830281
YOR116C	0	0	0.0280487804878049
YML106W	0	0	0.0280146163215591
YML081W	0	1	0.0280146163215591
YDL063C	0	0	0.0279805352798054
YDR440W	0	0	0.0279465370595383
YDL074C	0	0	0.0279126213592233
YLR060W	0	0	0.0278787878787879
YPL273W	0	0	0.0278450363196126
YGR286C	0	0	0.0278113663845224
YLR103C	0	0	0.0277777777777778
YOL005C	0	0	0.0277442702050663
YLR056W	0	0	0.027710843373494
YDL131W	0	0	0.0276774969915764
YHR170W	0	0	0.0276442307692308
YLR234W	0	0	0.0276110444177671
YDL030W	0	0	0.0275779376498801
YBR108W	0	1	0.0275779376498801
YBR259W	0	1	0.0275779376498801
YLR130C	0	0	0.0275449101796407
YDR195W	0	0	0.027511961722488
YNL227C	0	0	0.027479091995221
YKL181W	0	0	0.0274463007159905
YOR144C	0	0	0.0274135876042908
YMR217W	0	0	0.0273809523809524
YIL096C	0	0	0.0273483947681332
YIL134W	0	0	0.0273159144893112
YER152C	0	1	0.0273159144893112
YDL205C	0	0	0.0272835112692764
YDR302W	0	0	0.0272511848341232
YKL009W	0	0	0.0272189349112426
YGL144C	0	0	0.0271867612293144
YLR264W	0	0	0.0271546635182999
YCL059C	0	0	0.027122641509434
YJL194W	0	0	0.0270906949352179
YIL131C	0	0	0.0270588235294118
YPL050C	0	0	0.027027027027027
YOR188W	0	0	0.0269953051643192
YER165W	0	0	0.0269636576787808
YKL108W	0	0	0.0269320843091335
YPL239W	0	0	0.0269005847953216
YJR135C	0	0	0.0268691588785047
YOR195W	0	0	0.0268378063010502
YMR079W	0	0	0.0268065268065268
YKL176C	0	0	0.0267753201396973
YGL086W	0	0	0.0267441860465116
YOR038C	0	0	0.0267131242740999
YKL191W	0	0	0.0266821345707657
YLR321C	0	0	0.0266512166859791
YER019C-A	0	0	0.0266203703703704
YMR228W	0	0	0.0265895953757225
YDR325W	0	0	0.0265588914549654
YOR297C	0	0	0.0265282583621684
YNL119W	0	0	0.0264976958525346
YML102W	0	0	0.0264672036823936
YDR245W	0	0	0.0264367816091954
YPR118W	0	0	0.026406429391504
YBR260C	0	0	0.0263761467889908
YPR033C	0	0	0.0263459335624284
YPL016W	0	0	0.0263157894736842
YDR144C	0	0	0.0262857142857143
YOL045W	0	0	0.0262557077625571
YPL001W	0	0	0.0262257696693273
YIL026C	0	0	0.0261958997722096
YOR043W	0	0	0.0261660978384528
YPR144C	0	0	0.0261363636363636
YPR133C	0	0	0.0261066969353008
YDR211W	0	0	0.0260770975056689
YOL076W	0	0	0.0260475651189128
YOR319W	0	0	0.0260180995475113
YOR315W	0	0	0.0259887005649717
YER114C	0	0	0.0259593679458239
YJL033W	0	0	0.0259301014656144
YOR244W	0	0	0.0259009009009009
YML065W	0	0	0.0258717660292463
YGR004W	0	0	0.0258426966292135
YOR370C	0	0	0.0258136924803591
YDR138W	0	0	0.0257847533632287
YNL022C	0	0	0.0257558790593505
YJL198W	0	0	0.0257270693512304
YIL118W	0	0	0.0256983240223464
YOR320C	0	0	0.0256696428571429
YJL157C	0	0	0.0256410256410256
YIL063C	0	0	0.0256124721603563
YER145C	0	0	0.0255839822024472
YBL028C	0	0	0.0255555555555556
YCL063W	0	0	0.025527192008879
YBR207W	0	0	0.0254988913525499
YPR163C	0	0	0.0254706533776301
YPR016C	0	0	0.0254424778761062
YOR355W	0	0	0.025414364640884
YAL036C	0	0	0.0253863134657837
YDR017C	0	0	0.0253583241455347
YKR095W	0	0	0.0253303964757709
YAL035W	0	0	0.0253025302530253
YBR270C	0	1	0.0253025302530253
YAL020C	0	0	0.0252747252747253
YML021C	0	0	0.0252469813391877
YIL014W	0	0	0.025219298245614
YGR054W	0	0	0.0251916757940854
YOR272W	0	0	0.025164113785558
YBR290W	0	0	0.0251366120218579
YER112W	0	0	0.0251091703056769
YBR086C	0	0	0.0250817884405671
YDL147W	0	0	0.0250544662309368
YIL139C	0	0	0.0250272034820457
YMR212C	0	0	0.025
YOR108W	0	0	0.0249728555917481
YPR131C	0	0	0.0249457700650759
YGR162W	0	0	0.0249187432286024
YMR277W	0	0	0.0248917748917749
YDR331W	0	0	0.0248648648648649
YBR115C	0	0	0.0248380129589633
YPR062W	0	0	0.0248112189859763
YBR176W	0	0	0.0247844827586207
YHR119W	0	0	0.0247578040904198
YGR116W	0	0	0.0247311827956989
YLR096W	0	0	0.0247046186895811
YPL244C	0	0	0.0246781115879828
YPL208W	0	0	0.0246516613076099
YER006W	0	0	0.0246252676659529
YNL216W	0	0	0.0245989304812834
YPL012W	0	0	0.0245726495726496
YER176W	0	0	0.0245464247598719
YCR020W-B	0	0	0.0245202558635394
YIL083C	0	0	0.0244941427050053
YLR106C	0	0	0.024468085106383
YNL244C	0	0	0.024442082890542
YCR016W	0	0	0.024416135881104
YPL256C	0	0	0.024390243902439
YOL145C	0	0	0.024364406779661
YLR009W	0	0	0.0243386243386243
YDR234W	0	0	0.0243128964059197
YNL188W	0	0	0.0242872228088701
YCL061C	0	0	0.0242616033755274
YGR274C	0	0	0.0242360379346681
YBL107C	0	1	0.0242360379346681
YFR001W	0	0	0.0242105263157895
YGR202C	0	0	0.0241850683491062
YJL173C	0	0	0.0241596638655462
YGL111W	0	0	0.0241343126967471
YBR173C	0	0	0.0241090146750524
YPL128C	0	0	0.0240837696335079
YJL090C	0	0	0.0240585774058577
YKL015W	0	0	0.0240334378265413
YBL003C	0	0	0.0240083507306889
YDR052C	0	0	0.0239833159541189
YJR007W	0	0	0.0239583333333333
YLR432W	0	0	0.0239334027055151
YNL088W	0	0	0.0239085239085239
YNR012W	0	0	0.023883696780893
YHR065C	0	0	0.0238589211618257
YNL261W	0	0	0.0238341968911917
YBR093C	0	0	0.0238095238095238
YHR122W	0	0	0.0237849017580145
YIL022W	0	0	0.0237603305785124
YMR310C	0	0	0.0237358101135191
YOR216C	0	0	0.0237113402061856
YLR115W	0	0	0.023686920700309
YGL234W	0	0	0.0236625514403292
YJL190C	0	0	0.0236382322713258
YLR291C	0	0	0.0236139630390144
YJR031C	0	0	0.0235897435897436
YER040W	0	0	0.0235655737704918
YEL009C	0	0	0.0235414534288639
YGR083C	0	0	0.0235173824130879
YMR069W	0	0	0.0234933605720123
YDL182W	0	0	0.023469387755102
YOL061W	0	0	0.0234454638124363
YNL262W	0	0	0.0234215885947047
YDL140C	0	0	0.0233977619532045
YMR146C	0	0	0.0233739837398374
YIL153W	0	0	0.0233502538071066
YOL123W	0	0	0.0233265720081136
YOR361C	0	0	0.0233029381965552
YDR312W	0	0	0.0232793522267206
YML074C	0	0	0.0232558139534884
YBR079C	0	0	0.0232323232323232
YDL002C	0	0	0.0232088799192735
YKL120W	0	0	0.0231854838709677
YGR187C	0	0	0.0231621349446123
YNL166C	0	0	0.0231388329979879
YLR195C	0	0	0.0231155778894472
YOR341W	0	0	0.0230923694779116
YIL039W	0	0	0.0230692076228686
YML011C	0	0	0.0230460921843687
YBR103W	0	0	0.023023023023023
YDR232W	0	0	0.023
YBR101C	0	0	0.022977022977023
YGL099W	0	0	0.0229540918163673
YIR026C	0	0	0.0229312063808574
YIR008C	0	0	0.0229083665338645
YDR450W	0	0	0.0228855721393035
YKL143W	0	0	0.0228628230616302
YJR093C	0	0	0.0228401191658391
YIL126W	0	0	0.0228174603174603
YOR001W	0	0	0.022794846382557
YLR221C	0	0	0.0227722772277228
YDR212W	0	0	0.0227497527200791
YOR033C	0	0	0.0227272727272727
YER126C	0	0	0.0227048371174729
YBR279W	0	0	0.0226824457593688
YKR026C	0	0	0.0226600985221675
YDR416W	0	0	0.0226377952755906
YDR382W	0	0	0.0226155358898722
YMR108W	0	0	0.0225933202357564
YLR440C	0	0	0.0225711481844946
YJL207C	0	0	0.0225490196078431
YJL187C	0	0	0.0225269343780607
YLR003C	0	0	0.0225048923679061
YIL052C	0	0	0.0224828934506354
YPR025C	0	0	0.0224609375
YBL019W	0	0	0.0224390243902439
YDL212W	0	0	0.0224171539961014
YPL081W	0	0	0.0223953261927945
YLR442C	0	0	0.0223735408560311
YPR190C	0	0	0.0223517978620019
YML115C	0	0	0.0223300970873786
YKR083C	0	0	0.0223084384093113
YLR033W	0	0	0.0222868217054264
YIL128W	0	0	0.0222652468538238
YIL127C	0	0	0.0222437137330754
YMR142C	0	0	0.0222222222222222
YPR139C	0	0	0.0222007722007722
YOR301W	0	0	0.0221793635486982
YPL255W	0	0	0.0221579961464355
YOL066C	0	0	0.0221366698748797
YER164W	0	0	0.0221153846153846
YLR435W	0	0	0.0220941402497598
YLL048C	0	0	0.0220729366602687
YER117W	0	0	0.0220517737296261
YOR254C	0	0	0.0220306513409962
YLL008W	0	0	0.0220095693779904
YLR150W	0	0	0.0219885277246654
YMR033W	0	0	0.0219675262655205
YHR128W	0	0	0.0219465648854962
YCR084C	0	0	0.0219256434699714
YDR139C	0	0	0.0219047619047619
YGR103W	0	0	0.021883920076118
YOL072W	0	0	0.0218631178707224
YOR260W	0	0	0.0218423551756885
YPL063W	0	0	0.0218216318785579
YAL003W	0	0	0.0218009478672986
YNL141W	0	0	0.021780303030303
YDR101C	0	0	0.021759697256386
YER025W	0	0	0.0217391304347826
YGL240W	0	0	0.0217186024551464
YJL008C	0	0	0.0216981132075472
YER129W	0	0	0.0216776625824694
YLR016C	0	0	0.0216572504708098
YLL021W	0	0	0.0216368767638758
YKL078W	0	0	0.0216165413533835
YBL047C	0	0	0.0215962441314554
YDR292C	0	0	0.0215759849906191
YIR012W	0	0	0.0215557638238051
YNL246W	0	0	0.0215355805243446
YPL227C	0	0	0.0215154349859682
YBR130C	0	0	0.0214953271028037
YMR061W	0	0	0.0214752567693744
YOR212W	0	0	0.021455223880597
YDL081C	0	0	0.0214352283317801
YMR292W	0	0	0.021415270018622
YML075C	0	0	0.0213953488372093
YGR245C	0	0	0.0213754646840149
YCR065W	0	0	0.021355617455896
YGR105W	0	0	0.0213358070500928
YBL038W	0	0	0.0213160333642261
YHR006W	0	0	0.0212962962962963
YBL034C	0	0	0.0212765957446809
YNL251C	0	0	0.0212569316081331
YNL021W	0	0	0.0212373037857802
YJR043C	0	0	0.0212177121771218
YPR120C	0	0	0.0211981566820276
YIL094C	0	0	0.0211786372007366
YOR004W	0	0	0.0211591536338546
YPR137W	0	0	0.0211397058823529
YDR308C	0	0	0.0211202938475666
YLL034C	0	0	0.0211009174311927
YBR160W	0	0	0.0210815765352887
YML104C	0	0	0.0210622710622711
YGR109C	0	0	0.0210430009149131
YDL143W	0	0	0.0210237659963437
YIL142W	0	0	0.0210045662100457
YKR094C	0	0	0.020985401459854
YDL084W	0	0	0.0209662716499544
YER151C	0	0	0.0209471766848816
YER118C	0	0	0.0209281164695177
YDR336W	0	1	0.0209281164695177
YGL020C	0	0	0.0209090909090909
YLR355C	0	0	0.0208900999091735
YNL312W	0	0	0.0208711433756806
YLR319C	0	0	0.0208522212148685
YGR090W	0	0	0.0208333333333333
YOR115C	0	0	0.020814479638009
YOR026W	0	0	0.0207956600361664
YPL082C	0	0	0.020776874435411
YGR061C	0	0	0.0207581227436823
YMR214W	0	0	0.0207394048692516
YJL192C	0	0	0.0207207207207207
YEL042W	0	0	0.0207020702070207
YBL021C	0	0	0.0206834532374101
YLR071C	0	0	0.0206648697214735
YBR036C	0	0	0.0206463195691203
YCR020C-A	0	0	0.020627802690583
YLR420W	0	0	0.0206093189964158
YDL171C	0	0	0.0205908683974933
YGL097W	0	0	0.0205724508050089
YDR311W	0	0	0.0205540661304736
YMR091C	0	0	0.0205357142857143
YMR014W	0	0	0.0205173951828724
YAL047C	0	0	0.0204991087344029
YBR059C	0	0	0.0204808548530721
YDL005C	0	0	0.0204626334519573
YMR296C	0	0	0.0204444444444444
YPL093W	0	0	0.0204262877442274
YHR089C	0	0	0.0204081632653061
YPR069C	0	0	0.0203900709219858
YNR009W	0	0	0.0203720106288751
YOR241W	0	0	0.020353982300885
YML095C	0	0	0.0203359858532272
YBL090W	0	0	0.0203180212014134
YGR123C	0	0	0.0203000882612533
YFR055W	0	0	0.0202821869488536
YMR199W	0	0	0.0202643171806167
YCR072C	0	0	0.0202464788732394
YJR035W	0	0	0.0202286719437115
YPL217C	0	0	0.0202108963093146
YDL167C	0	0	0.0201931518876207
YML019W	0	0	0.0201754385964912
YLR084C	0	0	0.0201577563540754
YGR134W	0	0	0.0201401050788091
YDL148C	0	0	0.0201224846894138
YJL058C	0	0	0.0201048951048951
YHR068W	0	0	0.0200873362445415
YNL273W	0	0	0.0200698080279232
YDR240C	0	0	0.020052310374891
YNL291C	0	0	0.0200348432055749
YPL163C	0	0	0.0200174064403829
YDL040C	0	0	0.02
YPL241C	0	0	0.0199826238053866
YHR201C	0	0	0.0199652777777778
YDL083C	0	0	0.0199479618386817
YIR023W	0	0	0.0199306759098787
YKL130C	0	0	0.0199134199134199
YBR118W	0	0	0.0198961937716263
YDR310C	0	0	0.0198789974070873
YNL132W	0	0	0.0198618307426598
YOL051W	0	0	0.0198446937014668
YDR300C	0	0	0.0198275862068966
YAR003W	0	0	0.0198105081826012
YLR019W	0	0	0.0197934595524957
YBR238C	0	0	0.0197764402407567
YPL094C	0	0	0.0197594501718213
YJR064W	0	0	0.0197424892703863
YOR323C	0	0	0.0197255574614065
YPR132W	0	0	0.0197086546700943
YHL020C	0	0	0.0196917808219178
YNR003C	0	0	0.0196749358426005
YOL144W	0	0	0.0196581196581197
YLR285W	0	0	0.0196413321947054
YNL061W	0	0	0.0196245733788396
YOR304W	0	0	0.0196078431372549
YAL013W	0	0	0.0195911413969336
YIL019W	0	0	0.0195744680851064
YLL004W	0	0	0.0195578231292517
YIL061C	0	0	0.0195412064570943
YLR182W	0	0	0.0195246179966044
YDR060W	0	0	0.0195080576759966
YMR305C	0	0	0.0194915254237288
YBR249C	0	0	0.0194750211685013
YDL111C	0	0	0.0194585448392555
YJR075W	0	0	0.0194420963651733
YJL111W	0	0	0.0194256756756757
YBR127C	0	0	0.0194092827004219
YJL121C	0	0	0.0193929173693086
YEL040W	0	0	0.0193765796124684
YOR064C	0	0	0.0193602693602694
YHL039W	0	0	0.0193439865433137
YDR057W	0	0	0.019327731092437
YPR086W	0	0	0.019311502938707
YDL108W	0	0	0.0192953020134228
YHR203C	0	0	0.019279128248114
YNR020C	0	0	0.0192629815745394
YJR070C	0	0	0.0192468619246862
YFR013W	0	0	0.0192307692307692
YNL275W	0	0	0.0192147034252297
YMR143W	0	0	0.0191986644407346
YER070W	0	0	0.0191826522101751
YGL256W	0	0	0.0191666666666667
YHL011C	0	0	0.019150707743547
YKL004W	0	0	0.019134775374376
YJR016C	0	0	0.0191188694929343
YNR026C	0	0	0.0191029900332226
YGR095C	0	0	0.0190871369294606
YNL178W	0	0	0.0190713101160862
YJL014W	0	0	0.0190555095277548
YER019W	0	0	0.0190397350993377
YCR053W	0	0	0.0190239867659222
YAL011W	0	0	0.0190082644628099
YNL023C	0	1	0.0190082644628099
YDL166C	0	0	0.0189925681255161
YOR048C	0	0	0.018976897689769
YIR004W	0	0	0.0189612530915087
YLL033W	0	0	0.0189456342668863
YMR243C	0	0	0.0189300411522634
YBR234C	0	0	0.0189144736842105
YEL017W	0	0	0.018898931799507
YMR307W	0	0	0.0188834154351396
YHR055C	0	0	0.0188679245283019
YDR364C	0	0	0.0188524590163934
YDL155W	0	0	0.0188370188370188
YDR339C	0	0	0.0188216039279869
YDL231C	0	0	0.0188062142273099
YGL043W	0	0	0.0187908496732026
YLR272C	0	0	0.0187755102040816
YHR025W	0	0	0.0187601957585644
YDR002W	0	0	0.0187449062754686
YNL268W	0	0	0.0187296416938111
YOL077C	0	0	0.0187144019528072
YLR022C	0	0	0.0186991869918699
YCR018C	0	0	0.0186839967506093
YMR263W	0	0	0.0186688311688312
YML061C	0	0	0.0186536901865369
YOL090W	0	0	0.0186385737439222
YDR378C	0	0	0.0186234817813765
YFR048W	0	0	0.0186084142394822
YDR161W	0	0	0.0185933710590137
YHR216W	0	0	0.018578352180937
YLR068W	0	0	0.0185633575464084
YNL248C	0	0	0.0185483870967742
YOR276W	0	0	0.0185334407735697
YHR193C	0	0	0.0185185185185185
YER055C	0	0	0.0185036202735318
YLL024C	0	0	0.0184887459807074
YKL075C	0	0	0.0184738955823293
YDR213W	0	0	0.0184590690208668
YOR257W	0	0	0.0184442662389735
YLR305C	0	0	0.0184294871794872
YDR091C	0	0	0.0184147317854283
YOR145C	0	0	0.0184
YJL076W	0	0	0.0183852917665867
YCR034W	0	0	0.018370607028754
YOR078W	0	0	0.0183559457302474
YOL017W	0	0	0.018341307814992
YKL081W	0	0	0.0183266932270916
YBR189W	0	0	0.018312101910828
YLR328W	0	0	0.0182975338106603
YLR450W	0	0	0.0182829888712242
YGR188C	0	0	0.0182684670373312
YDR454C	0	0	0.0182539682539683
YOR023C	0	0	0.0182394924662966
YBR255W	0	1	0.0182394924662966
YDR372C	0	0	0.0182250396196513
YDR182W	0	0	0.0182106096595408
YGR014W	0	0	0.0181962025316456
YER100W	0	0	0.0181818181818182
YOL142W	0	0	0.0181674565560821
YGR158C	0	0	0.0181531176006314
YNL316C	0	0	0.0181388012618297
YOR129C	0	0	0.0181268882175227
YPR048W	0	1	0.0181268882175227
YBR200W	0	0	0.0181268882175227
YGR224W	0	0	0.0181268882175227
YOR322C	0	0	0.0181268882175227
YGL254W	0	0	0.0181268882175227
YHR172W	0	0	0.0181268882175227
YBR109C	0	0	0.0181268882175227
YOR151C	0	0	0.0181268882175227
YKL082C	0	0	0.0181268882175227
YDR087C	0	0	0.0181268882175227
YDR083W	0	0	0.0181268882175227
YMR290C	0	0	0.0181268882175227
YJR010C-A	0	0	0.0181268882175227
YML098W	0	0	0.0181268882175227
YHR069C	0	0	0.0181268882175227
YJL183W	0	0	0.0181268882175227
YMR078C	0	0	0.0181268882175227
YOR232W	0	0	0.0181268882175227
YDL236W	0	0	0.0181268882175227
YFR031C	0	0	0.0181268882175227
YMR268C	0	0	0.0181268882175227
YJL148W	0	0	0.0181268882175227
YAL042W	0	0	0.0181268882175227
YNL232W	0	0	0.0181268882175227
YDL130W	0	0	0.0181268882175227
YOL080C	0	0	0.0181268882175227
YNL175C	0	0	0.0181268882175227
YLR313C	0	0	0.0181268882175227
YKR081C	0	0	0.0181268882175227
YHR196W	0	0	0.0181268882175227
YKL048C	0	0	0.0181268882175227
YDL098C	0	0	0.0181268882175227
YMR112C	0	0	0.0181268882175227
YNL233W	0	0	0.0181268882175227
YPL209C	0	0	0.0181268882175227
YDR280W	0	0	0.0181268882175227
YDR021W	0	0	0.0181268882175227
YLR292C	0	0	0.0181268882175227
YLR180W	0	0	0.0181268882175227
YOR123C	0	0	0.0181268882175227
YGR195W	0	0	0.0181268882175227
YKL020C	0	0	0.0181268882175227
YGL135W	0	0	0.0181268882175227
YKR010C	0	0	0.0181268882175227
YER086W	0	0	0.0181268882175227
YLR372W	0	0	0.0181268882175227
YCL014W	0	0	0.0181268882175227
YGL238W	0	0	0.0181268882175227
YGR091W	0	0	0.0181268882175227
YLR293C	0	0	0.0181268882175227
YDR086C	0	0	0.0181268882175227
YOR324C	0	0	0.0181268882175227
YGR272C	0	0	0.0181268882175227
YGL067W	0	0	0.0181268882175227
YGR081C	0	0	0.0181268882175227
YAL043C	1	0	0.0181268882175227
YER016W	0	0	0.0181132075471698
YHR005C	0	0	0.0180995475113122
YGL071W	0	0	0.0180859080633007
YNL308C	0	0	0.0180722891566265
YHR064C	0	0	0.018058690744921
YAL041W	0	0	0.0180451127819549
YOR054C	0	0	0.0180315552216379
YHR154W	0	0	0.018018018018018
YBL097W	0	0	0.0180045011252813
YEL026W	0	0	0.0179910044977511
YIL135C	0	0	0.0179775280898876
YLR196W	0	0	0.0179640718562874
YJL010C	0	0	0.0179506357516829
YPL231W	0	0	0.0179372197309417
YBR158W	0	0	0.0179238237490665
YLR453C	0	0	0.017910447761194
YGL044C	0	0	0.0178970917225951
YLR058C	0	0	0.0178837555886736
YER031C	0	0	0.0178704393149665
YAR018C	0	0	0.0178571428571429
YIL018W	0	0	0.0178438661710037
YOR340C	0	0	0.0178306092124814
YPL233W	0	0	0.0178173719376392
YJR089W	0	0	0.0178041543026706
YNL090W	0	0	0.0177909562638992
YBR165W	0	0	0.0177777777777778
YKR060W	0	0	0.0177646188008882
YPL139C	0	0	0.0177514792899408
YGL029W	0	0	0.0177383592017738
YLR409C	0	0	0.017725258493353
YPR074C	0	0	0.0177121771217712
YML093W	0	0	0.0176991150442478
YDR113C	0	0	0.0176860722181282
YFL002C	0	0	0.0176730486008837
YMR241W	0	0	0.0176600441501104
YDR147W	0	0	0.0176470588235294
YFL028C	0	0	0.017634092578986
YGR285C	0	0	0.0176211453744493
YBR049C	0	0	0.0176082171680117
YNL107W	0	0	0.0175953079178886
YER029C	0	0	0.0175824175824176
YKR077W	0	1	0.0175824175824176
YDL058W	0	0	0.0175695461200586
YNL008C	0	0	0.0175566934893928
YMR288W	0	0	0.0175438596491228
YBR085W	0	0	0.0175310445580716
YNL245C	0	0	0.0175182481751825
YOL068C	0	0	0.0175054704595186
YLR051C	0	0	0.0174927113702624
YGR118W	0	0	0.0174799708667152
YOR154W	0	1	0.0174799708667152
YLR028C	0	0	0.0174672489082969
YJL176C	0	0	0.0174545454545455
YDR354W	0	0	0.0174418604651163
YFL008W	0	0	0.0174291938997821
YOR294W	0	0	0.0174165457184325
YGR155W	0	0	0.0174039158810732
YFL017W-A	0	0	0.0173913043478261
YCL031C	0	0	0.0173787110789283
YMR247C	0	0	0.0173661360347323
YPR101W	0	0	0.017353579175705
YIL140W	0	0	0.0173410404624277
YHR208W	0	0	0.0173285198555957
YHR165C	0	0	0.0173160173160173
YNL075W	0	0	0.0173035328046143
YLR136C	0	0	0.0172910662824208
YHR103W	0	0	0.0172786177105832
YDR196C	0	0	0.0172661870503597
YPL157W	0	0	0.0172537742631201
YOR149C	0	0	0.0172413793103448
YGR198W	0	0	0.0172290021536253
YPR046W	0	0	0.0172166427546628
YCL054W	0	0	0.0172043010752688
YLR129W	0	0	0.0171919770773639
YLR212C	0	0	0.0171796707229778
YML034W	0	0	0.0171673819742489
YBR251W	0	0	0.0171551107934239
YMR309C	0	0	0.0171428571428571
YDR118W	0	0	0.0171306209850107
YOR021C	0	0	0.0171184022824536
YKL021C	0	0	0.0171062009978617
YPL019C	0	0	0.0170940170940171
YDL153C	0	0	0.0170818505338078
YOR107W	0	0	0.0170697012802276
YDL043C	0	0	0.0170575692963753
YJR063W	0	0	0.0170454545454545
YKL028W	0	0	0.0170333569907736
YEL037C	0	0	0.0170212765957447
YPR135W	0	0	0.0170092133238838
YPR104C	0	0	0.0169971671388102
YNL207W	0	0	0.0169851380042463
YNL113W	0	0	0.016973125884017
YLR380W	0	0	0.0169611307420495
YDL060W	0	0	0.0169491525423729
YOR174W	0	0	0.0169371912491179
YDL090C	0	0	0.0169252468265162
YAL025C	0	0	0.0169133192389006
YNL314W	0	0	0.0169014084507042
YAL058W	0	0	0.0168895144264602
YKL101W	0	0	0.0168776371308017
YDL056W	0	0	0.016865776528461
YDR458C	0	1	0.016865776528461
YOR165W	0	0	0.0168539325842697
YHR090C	0	0	0.0168421052631579
YER127W	0	0	0.0168302945301543
YPL043W	0	0	0.0168185003503854
YOR073W	0	0	0.0168067226890756
YDR400W	0	0	0.0167949615115465
YPL226W	0	0	0.0167832167832168
YDR499W	0	0	0.0167714884696017
YGL027C	0	0	0.0167597765363128
YMR208W	0	0	0.0167480809490579
YIL029C	0	0	0.0167364016736402
YIL038C	0	0	0.0167247386759582
YER005W	0	0	0.0167130919220056
YKR048C	0	0	0.0167014613778706
YKR092C	0	0	0.0166898470097357
YFL001W	0	0	0.0166782487838777
YOL078W	0	0	0.0166666666666667
YDR315C	0	0	0.0166551006245663
YBR162C	0	0	0.0166435506241331
YNL229C	0	0	0.0166320166320166
YPR041W	0	0	0.0166204986149584
YLR342W	0	0	0.0166089965397924
YNL002C	0	0	0.016597510373444
YKR059W	0	0	0.0165860400829302
YOR063W	0	0	0.0165745856353591
YJR143C	0	0	0.0165631469979296
YGL207W	0	0	0.016551724137931
YIL123W	0	0	0.0165403170227429
YPR174C	0	1	0.0165403170227429
YNR038W	0	0	0.0165343915343915
YNL147W	0	0	0.0165343915343915
YER123W	0	0	0.0165343915343915
YCR094W	0	0	0.0165343915343915
YCR028C	0	0	0.0165343915343915
YBR282W	0	0	0.0165343915343915
YLR086W	0	0	0.0165343915343915
YBL040C	0	0	0.0165343915343915
YER007C-A	0	0	0.0165343915343915
YBR071W	0	1	0.0165343915343915
YDR179C	0	0	0.0165343915343915
YML126C	0	0	0.0165343915343915
YMR128W	0	0	0.0165343915343915
YBR161W	0	0	0.0165343915343915
YGL148W	0	0	0.0165343915343915
YOR084W	0	0	0.0165343915343915
YDR243C	0	0	0.0165343915343915
YHR048W	0	0	0.0165343915343915
YHR107C	0	0	0.0165343915343915
YJL128C	0	0	0.0165343915343915
YEL022W	0	0	0.0165343915343915
YIR010W	0	0	0.0165343915343915
YER036C	0	0	0.0165343915343915
YPR010C	0	0	0.0165343915343915
YHR040W	0	0	0.0165343915343915
YJL168C	0	0	0.0165343915343915
YMR119W	0	0	0.0165343915343915
YER183C	0	0	0.0165343915343915
YOR056C	0	0	0.0165343915343915
YOR330C	0	0	0.0165343915343915
YMR012W	0	0	0.0165343915343915
YGR246C	0	0	0.0165343915343915
YCL037C	0	0	0.0165343915343915
YIL046W	0	0	0.0165343915343915
YDL226C	0	0	0.0165343915343915
YDL229W	0	0	0.0165343915343915
YPR112C	0	0	0.0165343915343915
YHR067W	0	0	0.0165343915343915
YPR119W	0	0	0.0165343915343915
YDR418W	0	0	0.0165343915343915
YOR239W	0	0	0.0165343915343915
YOR140W	0	0	0.0165343915343915
YGR099W	0	0	0.0165343915343915
YIL114C	0	0	0.0165343915343915
YOR307C	0	0	0.0165343915343915
YNL048W	0	0	0.0165343915343915
YDR461W	0	0	0.0165343915343915
YML038C	0	0	0.0165343915343915
YER009W	0	0	0.0165343915343915
YMR093W	0	0	0.0165343915343915
YNL323W	0	0	0.0165343915343915
YKL056C	0	0	0.0165343915343915
YAR007C	0	0	0.0165343915343915
YHR169W	0	0	0.0165343915343915
YNL099C	0	0	0.0165343915343915
YCL016C	0	0	0.0165343915343915
YJR105W	0	0	0.0165343915343915
YGR233C	0	0	0.0165343915343915
YJL158C	0	0	0.0165343915343915
YGR005C	0	0	0.0165343915343915
YLR085C	0	0	0.0165343915343915
YBR022W	1	0	0.0165343915343915
YPL153C	0	0	0.0165234633179114
YOR209C	0	0	0.0165125495376486
YOR312C	0	0	0.0165016501650165
YDR067C	0	1	0.0165016501650165
YBR110W	0	0	0.016490765171504
YJL134W	0	0	0.016479894528675
YHL025W	0	0	0.0164690382081686
YJL203W	0	0	0.0164581961816985
YGR085C	0	0	0.0164473684210526
YGR251W	0	0	0.0164365548980934
YDR531W	0	0	0.0164257555847569
YMR001C	0	0	0.0164149704530532
YLR318W	0	0	0.0164041994750656
YGR082W	0	0	0.0163934426229508
YDR186C	0	1	0.0163934426229508
YIL148W	0	0	0.0163826998689384
YJR046W	0	0	0.0163719711853307
YBR152W	0	0	0.0163612565445026
YHR061C	0	0	0.0163505559189012
YGR145W	0	0	0.0163398692810458
YBL002W	0	0	0.0163291966035271
YNL059C	0	0	0.0163185378590078
YER146W	0	0	0.0163078930202218
YDR260C	0	0	0.0162972620599739
YEL016C	0	0	0.0162866449511401
YDR071C	0	0	0.0162760416666667
YGL123W	0	0	0.0162654521795706
YOL021C	0	0	0.0162548764629389
YPL008W	0	0	0.0162443144899285
YOR298W	0	0	0.0162337662337662
YOR353C	0	0	0.0162232316677482
YGL058W	0	0	0.0162127107652399
YBR247C	0	0	0.016202203499676
YMR202W	0	0	0.0161917098445596
YEL015W	0	0	0.0161812297734628
YER043C	0	0	0.0161707632600259
YLR306W	0	0	0.0161603102779573
YNL182C	0	0	0.0161498708010336
YGR040W	0	0	0.0161394448030988
YPR105C	0	0	0.0161290322580645
YDR459C	0	0	0.0161186331399097
YLR224W	0	0	0.0161082474226804
YBR199W	0	0	0.0160978750804894
YLR452C	0	0	0.0160875160875161
YGL163C	0	0	0.0160771704180064
YLR066W	0	0	0.0160668380462725
YDR392W	0	0	0.0160565189466924
YPR080W	0	0	0.0160462130937099
YGR033C	0	0	0.0160359204618345
YML073C	0	0	0.016025641025641
YOR148C	0	0	0.0160153747597694
YHR063C	0	0	0.0160051216389245
YPL253C	0	0	0.0159948816378759
YNR032C-A	0	0	0.0159846547314578
YBR009C	0	0	0.0159744408945687
YNL322C	0	0	0.0159642401021711
YGL216W	0	0	0.0159540523292916
YFL017C	0	0	0.0159438775510204
YMR220W	0	0	0.0159337157425112
YDL224C	0	0	0.0159235668789809
YJL065C	0	0	0.0159134309357097
YPR102C	0	0	0.0159033078880407
YNR013C	0	0	0.0158931977113795
YHR186C	0	0	0.0158831003811944
YOR172W	0	0	0.0158730158730159
YDR108W	0	0	0.0158629441624365
YBR084C-A	0	0	0.015852885225111
YGR175C	0	0	0.0158428390367554
YDL033C	0	0	0.0158328055731476
YLL003W	0	0	0.0158227848101266
YJR002W	0	0	0.0158127767235927
YLR045C	0	0	0.015802781289507
YFR009W	0	0	0.0157927984838913
YCL069W	0	0	0.0157828282828283
YKL184W	0	0	0.0157728706624606
YMR032W	0	0	0.0157629255989912
YMR274C	0	0	0.015752993068683
YOR279C	0	0	0.0157430730478589
YGL171W	0	0	0.0157331655129012
YDR297W	0	0	0.0157232704402516
YAL022C	0	0	0.0157133878064111
YOR359W	0	0	0.0157035175879397
YDL105W	0	0	0.0156936597614564
YLR448W	0	0	0.0156838143036386
YAL021C	0	0	0.0156739811912226
YJL071W	0	0	0.0156641604010025
YAL026C	0	0	0.0156543519098309
YHL009C	0	0	0.0156445556946183
YGR214W	0	0	0.0156347717323327
YJR082C	0	0	0.015625
YAL012W	0	0	0.0156152404747033
YKR087C	0	0	0.015605493133583
YDL101C	0	0	0.0155957579538366
YAL034W-A	0	0	0.0155860349127182
YBR010W	0	0	0.0155763239875389
YGR098C	0	0	0.0155666251556663
YGR172C	0	0	0.015556938394524
YGR239C	0	0	0.015547263681592
YEL021W	0	0	0.0155376009944065
YER172C	0	0	0.015527950310559
YGL078C	0	0	0.0155183116076971
YKL099C	0	0	0.0155086848635236
YNL299W	0	0	0.0154990700557967
YOL020W	0	0	0.0154894671623296
YOL109W	0	0	0.0154798761609907
YER042W	0	0	0.015470297029703
YCR024C-A	0	0	0.015460729746444
YDR419W	0	0	0.015451174289246
YNL129W	0	0	0.0154416306361952
YPR019W	0	0	0.0154320987654321
YGR016W	0	1	0.0154320987654321
YNL118C	0	0	0.0154225786551511
YAL024C	0	0	0.0154130702836005
YDR303C	0	0	0.0154035736290819
YKL089W	0	0	0.0153940886699507
YNR041C	0	0	0.0153846153846154
YLR005W	0	0	0.0153751537515375
YNL154C	0	0	0.0153657037492317
YCR075C	0	0	0.0153562653562654
YOR080W	0	0	0.0153468385512584
YOR006C	0	1	0.0153468385512584
YML059C	0	0	0.0153374233128834
YKR028W	0	0	0.0153280196198651
YHR088W	0	0	0.0153186274509804
YLR228C	0	0	0.0153092467850582
YML116W	0	0	0.0152998776009792
YAL023C	0	0	0.0152905198776758
YNL267W	0	0	0.015281173594132
YDR447C	0	0	0.015271838729383
YLR075W	0	0	0.0152625152625153
YGL255W	0	0	0.0152532031726663
YLR340W	0	0	0.0152439024390244
YLR276C	0	0	0.0152346130408288
YDL213C	0	0	0.0152253349573691
YHR007C	0	0	0.0152160681679854
YPL047W	0	0	0.0152068126520681
YJL081C	0	0	0.0151975683890578
YCL008C	0	0	0.0151883353584447
YHR077C	0	0	0.0151791135397693
YFL045C	0	0	0.0151699029126214
YCR057C	0	0	0.0151607034566404
YLR222C	0	0	0.0151515151515152
YMR182C	0	0	0.0151423379769836
YCR066W	0	0	0.0151331719128329
YCL044C	0	0	0.015124016938899
YMR116C	0	0	0.0151148730350665
YCR063W	0	0	0.0151057401812689
YGR029W	0	0	0.0150966183574879
YKL174C	0	0	0.0150875075437538
YPL162C	0	1	0.0150875075437538
YOL127W	0	0	0.0150784077201448
YLR359W	0	0	0.0150693188667872
YGL175C	0	0	0.0150602409638554
YDR448W	0	0	0.0150511739915713
YFR051C	0	0	0.0150421179302046
YKL052C	0	0	0.0150330727600722
YDR415C	0	1	0.0150330727600722
YKL203C	0	0	0.0150240384615385
YEL061C	0	0	0.015015015015015
YMR294W	0	0	0.0150060024009604
YCR054C	0	1	0.0150060024009604
YOR067C	0	0	0.01499700059988
YCR093W	0	0	0.0149880095923261
YLR426W	0	0	0.0149790293588975
YCR027C	0	0	0.0149700598802395
YHL040C	0	0	0.0149611011370437
YMR144W	0	1	0.0149611011370437
YLR048W	0	0	0.0149521531100478
YKR051W	0	1	0.0149521531100478
YJR041C	0	0	0.0149432157800359
YDL225W	0	0	0.0149342891278375
YOR302W	0	0	0.0149253731343284
YNR054C	0	0	0.0149164677804296
YGL224C	0	0	0.0149075730471079
YMR049C	0	0	0.0148986889153754
YER104W	0	0	0.0148898153662895
YCR092C	0	0	0.0148809523809524
YDR326C	0	0	0.0148720999405116
YOL139C	0	0	0.0148632580261593
YKL054C	0	0	0.0148544266191325
YDR324C	0	0	0.0148456057007126
YNL066W	0	0	0.0148367952522255
YIL053W	0	0	0.0148279952550415
YBR048W	0	0	0.014819205690575
YJL126W	0	1	0.014819205690575
YGL145W	0	0	0.0148104265402844
YNL148C	0	0	0.014801657785672
YHR023W	0	0	0.014792899408284
YER013W	0	0	0.0147841513897102
YGL021W	0	0	0.0147754137115839
YLR078C	0	0	0.0147666863555818
YDR183W	0	0	0.0147579693034238
YNL030W	0	0	0.0147492625368732
YKL005C	0	0	0.0147405660377358
YDR044W	0	0	0.0147318797878609
YGL241W	0	0	0.0147232037691402
YKR008W	0	0	0.0147145379635079
YGR128C	0	0	0.0147058823529412
YDR208W	0	0	0.0146972369194591
YKL112W	0	0	0.0146886016451234
YDR305C	0	0	0.0146799765120376
YLR373C	0	0	0.0146713615023474
YER157W	0	0	0.0146627565982405
YER083C	0	0	0.0146541617819461
YDR528W	0	0	0.0146455770357352
YPL133C	0	0	0.0146370023419204
YOR339C	0	0	0.0146284376828555
YIL049W	0	0	0.0146198830409357
YBR112C	0	0	0.0146113383985973
YOR222W	0	0	0.0146028037383178
YPL049C	0	0	0.0145942790426153
YEL054C	0	0	0.014585764294049
YJL080C	0	0	0.0145772594752187
YER001W	0	0	0.0145687645687646
YNR039C	0	0	0.0145602795573675
YGR096W	0	0	0.0145518044237485
YDR034C	0	0	0.014543339150669
YLR443W	0	0	0.0145348837209302
YOR118W	0	1	0.0145348837209302
YMR147W	0	1	0.0145348837209302
YIR011C	0	0	0.0145264381173736
YER122C	0	0	0.0145180023228804
YGL019W	0	0	0.0145095763203714
YBR231C	0	0	0.0145011600928074
YJR050W	0	0	0.0144927536231884
YKL042W	0	0	0.0144843568945539
YDR046C	0	0	0.0144759698899826
YGR117C	0	1	0.0144759698899826
YNR047W	0	0	0.0144675925925926
YOR159C	0	0	0.0144592249855408
YJL069C	0	0	0.0144508670520231
YLR229C	0	0	0.0144425187752744
YPL053C	0	0	0.0144341801385681
YPL202C	0	0	0.0144258511252164
YPL024W	0	0	0.0144175317185698
YDR365C	0	0	0.0144092219020173
YOL029C	0	1	0.0144092219020173
YPR141C	0	0	0.0144009216589862
YOL095C	0	0	0.0143926309729419
YHR042W	0	0	0.0143843498273878
YBR043C	0	0	0.0143760782058654
YOR231W	0	0	0.014367816091954
YML076C	0	0	0.0143595634692705
YDL089W	0	1	0.0143595634692705
YPR171W	0	0	0.0143513203214696
YPR153W	0	1	0.0143513203214696
YLR427W	0	0	0.0143430866322433
YJL024C	0	0	0.0143348623853211
YOL110W	0	0	0.0143266475644699
YNL139C	0	0	0.0143184421534937
YDR025W	0	0	0.0143102461362335
YML088W	0	0	0.0143020594965675
YLR167W	0	0	0.0142938822184105
YNL272C	0	0	0.0142857142857143
YLL002W	0	0	0.0142775556824672
YJR092W	0	0	0.0142694063926941
YCR077C	0	0	0.0142612664004564
YPL151C	0	0	0.0142531356898518
YCL055W	0	0	0.0142450142450142
YDR253C	0	0	0.0142369020501139
YJL212C	0	0	0.0142287990893569
YBR278W	0	0	0.0142207053469852
YLL035W	0	0	0.0142126208072769
YGL215W	0	0	0.0142045454545455
YER082C	0	0	0.0141964792731403
YDL230W	0	0	0.0141884222474461
YNL016W	0	0	0.0141803743618832
YOR057W	0	0	0.014172335600907
YGL244W	0	0	0.0141643059490085
YOL136C	0	0	0.0141562853907135
YML069W	0	0	0.0141482739105829
YNR043W	0	0	0.0141402714932127
YDR510W	0	0	0.0141322781232335
YNL311C	0	0	0.0141242937853107
YFL025C	0	0	0.0141163184641446
YGR108W	0	0	0.0141083521444695
YNR031C	0	0	0.0141003948110547
YER030W	0	0	0.0140924464487035
YLR117C	0	0	0.0140845070422535
YCR035C	0	0	0.0140765765765766
YNR024W	0	1	0.0140765765765766
YJR056C	0	1	0.0140765765765766
YML064C	0	0	0.0140686550365785
YMR073C	0	0	0.0140607424071991
YKL049C	0	0	0.014052838673412
YKL212W	0	0	0.0140449438202247
YKL017C	0	0	0.0140370578326783
YER064C	0	0	0.0140291806958474
YML024W	0	0	0.0140213123948402
YNL121C	0	0	0.0140134529147982
YLR353W	0	0	0.0140056022408964
YKL149C	0	0	0.0139977603583427
YDR177W	0	0	0.0139899272523783
YGL063W	0	0	0.0139821029082774
YML055W	0	0	0.0139742873113471
YLR114C	0	0	0.0139664804469274
YOL040C	0	0	0.0139586823003908
YGR072W	0	0	0.0139508928571429
YGR089W	0	0	0.0139431121026213
YHR081W	0	0	0.0139353400222965
YFL004W	0	0	0.0139275766016713
YLL029W	0	1	0.0139275766016713
Q0115	0	0	0.0139198218262806
YLR439W	0	0	0.0139120756816917
YMR065W	0	0	0.0139043381535039
YAL009W	0	0	0.0138966092273485
YAL007C	0	0	0.0138888888888889
YPR188C	0	0	0.0138811771238201
YCL026C-A	0	0	0.013873473917869
YDL014W	0	0	0.0138657792567942
YLR249W	0	0	0.0138580931263858
YDR062W	0	0	0.0138504155124654
YGL203C	0	0	0.0138427464008859
YPL180W	0	0	0.0138350857775318
YPL268W	0	0	0.0138274336283186
YAR050W	0	0	0.0138197899391929
YJL204C	0	0	0.0138121546961326
YLR412W	0	1	0.0138121546961326
YOR181W	0	0	0.0138045278851463
YNL238W	0	0	0.0137969094922737
YGL055W	0	0	0.0137892995035852
YPL148C	0	0	0.0137816979051819
YPL046C	0	0	0.0137741046831956
YHR197W	0	0	0.0137665198237885
YBL071W-A	0	0	0.0137589433131535
YLR341W	0	0	0.0137513751375138
YDR449C	0	0	0.0137438152831226
YIL091C	0	1	0.0137438152831226
YNL047C	0	0	0.0137362637362637
YNL053W	0	0	0.013728720483251
YDR026C	0	1	0.013728720483251
YOL056W	0	1	0.013728720483251
YNL286W	0	0	0.0137211855104281
YMR048W	0	0	0.013713658804169
YLR039C	0	0	0.0137061403508772
YDR191W	0	0	0.0136986301369863
YJL201W	0	0	0.0136911281489595
YPL108W	0	1	0.0136911281489595
YHR099W	0	0	0.0136836343732895
YMR044W	0	0	0.0136761487964989
YIL104C	0	0	0.0136686714051394
YKR024C	0	0	0.0136612021857923
YPR182W	0	0	0.0136537411250683
YOR287C	0	0	0.013646288209607
YJL056C	0	0	0.0136388434260775
YDR501W	0	0	0.0136314067611778
YPR052C	0	0	0.0136239782016349
YIR030C	0	0	0.0136165577342048
YEL051W	0	0	0.0136091453456723
YLR153C	0	0	0.0136017410228509
YNL326C	0	0	0.0135943447525829
YCR014C	0	0	0.0135869565217391
YMR207C	0	0	0.0135795763172189
YER072W	0	0	0.0135722041259501
YPR178W	0	0	0.0135648399348888
YDR103W	0	0	0.0135574837310195
YJR006W	0	0	0.013550135501355
YMR225C	0	0	0.0135427952329361
YER090W	0	0	0.0135354629128316
YML008C	0	0	0.0135281385281385
YOR265W	0	0	0.0135208220659816
YJR141W	0	0	0.0135135135135135
YDR169C	0	1	0.0135135135135135
YKR086W	0	0	0.0135062128579146
YAL032C	0	0	0.0134989200863931
YDL117W	0	0	0.0134916351861846
YDR389W	0	0	0.0134843581445523
YDR226W	0	0	0.0134770889487871
YDR410C	0	0	0.0134698275862069
YOR166C	0	1	0.0134698275862069
YNL213C	0	0	0.0134625740441572
YAL017W	0	0	0.0134553283100108
YIL143C	0	0	0.0134480903711673
YLR263W	0	0	0.0134408602150538
YJR118C	0	0	0.0134336378291241
YER028C	0	0	0.0134264232008593
YDR028C	0	0	0.013419216317767
YDR088C	0	0	0.013412017167382
YLR127C	0	0	0.0134048257372654
YGL009C	0	0	0.0133976420150054
YPR143W	0	0	0.0133904659882164
YDR473C	0	0	0.0133832976445396
YMR178W	0	1	0.0133832976445396
YGR166W	0	0	0.0133761369716426
YJR119C	0	0	0.0133689839572193
YPR083W	0	0	0.0133618385889898
YNL231C	0	0	0.0133547008547009
YER018C	0	0	0.0133475707421249
YOR202W	0	0	0.0133404482390608
YLR376C	0	0	0.0133333333333333
YLR389C	0	0	0.0133262260127932
YPR094W	0	0	0.013319126265317
YIR006C	0	0	0.0133120340788072
YOL041C	0	0	0.0133049494411921
YNL085W	0	0	0.0132978723404255
YNR052C	0	0	0.013290802764487
YOL039W	0	0	0.0132837407013815
YMR006C	0	0	0.0132766861391397
YGR267C	0	0	0.0132696390658174
YIR009W	0	0	0.013262599469496
YPR068C	0	0	0.0132555673382821
YOR304C-A	0	1	0.0132555673382821
YDR189W	0	0	0.0132485426603074
YNL163C	0	0	0.0132415254237288
YPL138C	0	0	0.0132345156167284
YMR183C	0	0	0.0132275132275132
YDR480W	0	0	0.0132205182443152
YJL092W	0	0	0.0132135306553911
YDR137W	0	0	0.0132065504490227
YOL027C	0	0	0.0131995776135164
YHR115C	0	0	0.0131926121372032
YHL013C	0	1	0.0131926121372032
YPL030W	0	1	0.0131926121372032
YGR075C	0	0	0.0131856540084388
YDR035W	0	0	0.0131787032156036
YOL010W	0	0	0.0131717597471022
YML071C	0	0	0.0131648235913639
YLR343W	0	0	0.0131578947368421
YLR368W	0	0	0.0131509731720147
YML111W	0	0	0.0131440588853838
YKL032C	0	0	0.0131371518654756
YOR208W	0	0	0.0131302521008403
YMR043W	0	0	0.0131233595800525
YDR079C-A	0	0	0.0131164742917104
YOR163W	0	0	0.0131095962244363
YJR013W	0	0	0.0131027253668763
YCR028C-A	0	0	0.0130958617077004
YGL195W	0	0	0.0130890052356021
[truncated: 3,790 more rows]
