# Supplementary material for: Computationally Driven, Quantitative Experiments Discover Genes Required for Mitochondrial Biogenesis
Source: PLoS Genet. 2009 Mar 20;5(3):e1000407. doi: 10.1371/journal.pgen.1000407 (PMC2648979; doi:10.1371/journal.pgen.1000407)
Supplement: Dataset S2 — Top 100 novel ensemble predictions for additional yeast biological processes. A zip file containing 387 tab-delimited text files of the ensemble predictions for the indicated Gene Ontology Biological Process Term. (21.70 MB GZ) [file pgen.1000407.s013.gz › GO_0008202.txt]

ORF	AnnotatedToTerm?	Uncharacterized_04152007?	Precision
YER044C	1	0	1.0
YHR007C	1	0	1.0
YHR190W	1	0	1.0
YLR100W	1	0	1.0
YGL001C	1	0	1.0
YML126C	1	0	1.0
YML008C	1	0	1.0
YPL028W	1	0	1.0
YMR208W	1	0	1.0
YML075C	1	0	1.0
YGR175C	1	0	1.0
YNR043W	1	0	1.0
YNL111C	1	0	1.0
YLR153C	0	0	0.95
YHR072W	1	0	0.95
YMR202W	1	0	0.95
YLR056W	1	0	0.95
YMR015C	1	0	0.95
YJL167W	1	0	0.95
YNL280C	1	0	0.95
YHR039C	0	0	0.91304347826087
YMR220W	1	0	0.91304347826087
YGR060W	1	0	0.91304347826087
YGR049W	0	0	0.88
YPL117C	1	0	0.88
YJR047C	0	0	0.846153846153846
YDR502C	0	0	0.814814814814815
YEL034W	0	0	0.793103448275862
YLL012W	1	0	0.793103448275862
YMR134W	0	0	0.774193548387097
YGL012W	1	0	0.774193548387097
YMR272C	0	0	0.757575757575758
YNL156C	1	0	0.757575757575758
YDL086W	0	1	0.757575757575758
YGL055W	0	0	0.735294117647059
YLR050C	0	1	0.735294117647059
YJL196C	0	0	0.714285714285714
YBR183W	0	0	0.694444444444444
YLR205C	0	0	0.675675675675676
YGR234W	0	0	0.657894736842105
YJL048C	0	0	0.641025641025641
YMR145C	0	0	0.625
YMR009W	0	0	0.609756097560976
YLR044C	0	0	0.595238095238095
YKR046C	0	0	0.581395348837209
YOR065W	0	0	0.568181818181818
YGL160W	0	1	0.568181818181818
YJR048W	0	0	0.565217391304348
YHR042W	1	0	0.565217391304348
YEL024W	0	0	0.553191489361702
YER043C	0	0	0.541666666666667
YGL040C	0	0	0.54
YNL231C	1	0	0.54
YPL206C	0	0	0.529411764705882
YEL058W	0	0	0.519230769230769
YIL043C	0	0	0.509433962264151
YMR008C	0	0	0.5
YDR044W	0	0	0.490909090909091
YEL039C	0	0	0.482142857142857
YML127W	0	0	0.473684210526316
YDR284C	0	0	0.46551724137931
YPR128C	0	0	0.457627118644068
YHR183W	0	0	0.45
YMR099C	0	0	0.442622950819672
YMR205C	0	0	0.435483870967742
YMR110C	0	0	0.428571428571429
YER141W	0	0	0.421875
YMR246W	0	0	0.415384615384615
YMR221C	0	1	0.415384615384615
YNL052W	0	0	0.409090909090909
YIL039W	0	0	0.402985074626866
YGL225W	0	0	0.397058823529412
YMR149W	0	0	0.391304347826087
YGR189C	0	0	0.385714285714286
YPR176C	0	0	0.380281690140845
YGR266W	0	1	0.380281690140845
YKL035W	0	0	0.378378378378378
YOR246C	0	1	0.378378378378378
YCR034W	0	0	0.378378378378378
YGR235C	0	1	0.378378378378378
YNR019W	1	0	0.378378378378378
YOR010C	0	0	0.373333333333333
YGR204W	0	0	0.368421052631579
YFR044C	0	0	0.363636363636364
YJR073C	0	0	0.358974358974359
YMR238W	0	0	0.354430379746835
YGL253W	0	0	0.35
YER011W	0	0	0.345679012345679
YOR153W	0	0	0.345238095238095
YHR051W	0	0	0.345238095238095
YLR450W	1	0	0.345238095238095
YJL002C	0	0	0.341176470588235
YMR243C	0	0	0.337209302325581
YPR028W	0	0	0.333333333333333
YLR180W	0	0	0.329545454545455
YER145C	0	0	0.325842696629214
YOR122C	0	0	0.322222222222222
YIL041W	0	1	0.322222222222222
YKR001C	0	0	0.318681318681319
YJR015W	0	1	0.318681318681319
YKL212W	0	0	0.315217391304348
YPR036W	0	0	0.311827956989247
YMR070W	0	0	0.308510638297872
YLR231C	0	0	0.306930693069307
YLR395C	0	0	0.306930693069307
YGL187C	0	0	0.306930693069307
YDL174C	0	0	0.306930693069307
YKL140W	1	0	0.306930693069307
YAL038W	0	0	0.306930693069307
YHR001W	1	0	0.306930693069307
YER003C	0	0	0.304761904761905
YDR508C	0	0	0.304761904761905
YEL002C	0	0	0.304761904761905
YPL170W	1	0	0.304761904761905
YPR113W	0	0	0.30188679245283
YHR001W-A	0	0	0.299065420560748
YMR264W	0	0	0.296296296296296
YMR256C	0	0	0.293577981651376
YPL061W	0	0	0.290909090909091
YNL219C	0	0	0.288288288288288
YDR233C	0	1	0.288288288288288
YIL124W	0	0	0.285714285714286
YGR183C	0	0	0.283185840707965
YGR254W	0	0	0.280701754385965
YER083C	0	0	0.278260869565217
YFR033C	0	0	0.275862068965517
YOR317W	0	0	0.273504273504274
YIL162W	0	0	0.271186440677966
YOR049C	0	0	0.26890756302521
YHR163W	0	0	0.266666666666667
YOR176W	0	0	0.264462809917355
YDR492W	0	0	0.262295081967213
YGL084C	0	0	0.260162601626016
YOR237W	0	0	0.258064516129032
YMR226C	0	0	0.257575757575758
YLR459W	0	0	0.257575757575758
YPL154C	0	0	0.257575757575758
YMR022W	0	0	0.257575757575758
YCR048W	1	0	0.257575757575758
YMR307W	0	0	0.257575757575758
YPR191W	0	0	0.257575757575758
YDR213W	1	0	0.257575757575758
YIL094C	0	0	0.257352941176471
YOR270C	0	0	0.257352941176471
YHR174W	0	0	0.257352941176471
YLR228C	1	0	0.257352941176471
YBR041W	0	0	0.256944444444444
YMR150C	0	0	0.256944444444444
YCR002C	0	0	0.256944444444444
YHR045W	0	1	0.256944444444444
YIL011W	0	1	0.256944444444444
YJR150C	0	0	0.256944444444444
YBR127C	0	0	0.256944444444444
YLR020C	1	0	0.256944444444444
YOR273C	0	0	0.256944444444444
YLR242C	1	0	0.256944444444444
YMR296C	0	0	0.255172413793103
YHR026W	0	0	0.253424657534247
YML028W	0	0	0.251700680272109
YOR070C	0	0	0.25
YOR275C	0	0	0.248322147651007
YDR302W	0	0	0.246666666666667
YBR196C	0	0	0.245033112582781
YJR139C	0	0	0.243421052631579
YDL236W	0	0	0.241830065359477
YOR067C	0	0	0.24025974025974
YKL002W	0	0	0.239263803680982
YGL161C	0	0	0.239263803680982
YGL020C	0	0	0.239263803680982
YKL094W	0	1	0.239263803680982
YOL061W	0	0	0.239263803680982
YKL150W	1	0	0.239263803680982
YMR123W	0	0	0.239263803680982
YOR377W	0	0	0.239263803680982
YDR297W	0	0	0.239263803680982
YDR275W	0	1	0.239263803680982
YGR177C	1	0	0.239263803680982
YLR347C	0	0	0.23780487804878
YBR014C	0	1	0.23780487804878
YKL051W	0	0	0.236363636363636
YER023W	0	0	0.234939759036145
YGR088W	0	0	0.233532934131737
YOR009W	0	1	0.233532934131737
YDL078C	0	0	0.232142857142857
YJR105W	0	0	0.230769230769231
YCL052C	0	0	0.229411764705882
YDL212W	0	0	0.228070175438596
YNL084C	0	0	0.226744186046512
YLR207W	0	0	0.225433526011561
YLL028W	0	0	0.224137931034483
YHR198C	0	1	0.224137931034483
YDR120C	0	0	0.222857142857143
YOR097C	0	1	0.222857142857143
YDR188W	0	0	0.221590909090909
YGR281W	0	0	0.220338983050847
YEL031W	0	0	0.219101123595506
YNR073C	0	1	0.219101123595506
YEL070W	0	1	0.219101123595506
YGR035C	0	1	0.219101123595506
YMR315W	0	1	0.219101123595506
YGR157W	0	0	0.217877094972067
YER091C	0	0	0.216666666666667
YNL322C	0	0	0.215469613259669
YOR011W	0	0	0.214285714285714
YOL002C	0	0	0.213114754098361
YDR072C	0	0	0.21195652173913
YNL265C	0	0	0.210810810810811
YMR200W	0	0	0.209677419354839
YFL039C	0	0	0.20855614973262
YPR154W	0	0	0.207446808510638
YPR074C	0	0	0.206349206349206
YKL186C	0	0	0.205263157894737
YDR011W	0	0	0.204188481675393
YKR035W-A	0	0	0.203125
YHR188C	0	0	0.202072538860104
YKL046C	0	0	0.201030927835052
YJL062W	0	0	0.2
YML125C	0	0	0.198979591836735
YNR013C	0	0	0.197969543147208
YML013W	0	0	0.196969696969697
YLR113W	0	0	0.195979899497487
YPL232W	0	0	0.195
YKL096W	0	0	0.194029850746269
YLR335W	0	0	0.193069306930693
YJL026W	0	0	0.192118226600985
YDL126C	0	0	0.191176470588235
YBL045C	0	0	0.190243902439024
YML031W	0	0	0.189320388349515
YLL031C	0	0	0.188405797101449
YDR516C	0	0	0.1875
YDL207W	0	0	0.186602870813397
YGL191W	0	0	0.185714285714286
YKR089C	0	0	0.184834123222749
YKL103C	0	0	0.183962264150943
YOR098C	0	0	0.183098591549296
YHR012W	0	0	0.182242990654206
YDL128W	0	0	0.181395348837209
YDR425W	0	0	0.180555555555556
YNL323W	0	0	0.179723502304147
YMR215W	0	1	0.179723502304147
YPL207W	0	1	0.179723502304147
YMR006C	0	0	0.178899082568807
YPL084W	0	0	0.178082191780822
YNL307C	0	0	0.177272727272727
YNL263C	0	0	0.176470588235294
YLR099C	0	1	0.176470588235294
YHR002W	0	0	0.175675675675676
YLR018C	0	0	0.174887892376682
YPL231W	0	0	0.174107142857143
YLR181C	0	0	0.173333333333333
YCL005W	0	1	0.173333333333333
YGL013C	0	0	0.172566371681416
YKL068W	0	0	0.171806167400881
YJL158C	0	0	0.171052631578947
YJR121W	0	0	0.170305676855895
YHR216W	0	0	0.169565217391304
YKL096W-A	0	0	0.168831168831169
YMR153W	0	0	0.168103448275862
YKL127W	0	0	0.167381974248927
YNL283C	0	0	0.166666666666667
YOR230W	0	0	0.165957446808511
YOR181W	0	0	0.165254237288136
YNL243W	0	0	0.164556962025316
YLR038C	0	0	0.163865546218487
YFR053C	0	0	0.163179916317992
YGL098W	0	0	0.1625
YMR102C	0	1	0.1625
YGR111W	0	0	0.161825726141079
YKL182W	0	0	0.161157024793388
YOL013C	0	0	0.160493827160494
YJL117W	0	0	0.159836065573771
YKL205W	0	0	0.159183673469388
YCL045C	0	1	0.159183673469388
YDR454C	0	0	0.158536585365854
YDR529C	0	0	0.157894736842105
YOL151W	0	0	0.157258064516129
YML124C	0	0	0.156626506024096
YER031C	0	0	0.156
YAL016W	0	0	0.155378486055777
YMR313C	0	0	0.154761904761905
YGL022W	0	0	0.154150197628458
YGR155W	0	0	0.153543307086614
YGR262C	0	0	0.152941176470588
YLR025W	0	0	0.15234375
YLR350W	0	0	0.151750972762646
YGL092W	0	0	0.151162790697674
YPR073C	0	0	0.150579150579151
YPR165W	0	0	0.15
YEL027W	0	0	0.149425287356322
YDL019C	0	0	0.148854961832061
YML059C	0	0	0.14828897338403
YLR354C	0	0	0.147727272727273
YJL061W	0	0	0.147169811320755
YPL076W	0	0	0.146616541353383
YGR038W	0	0	0.146067415730337
YML048W	0	0	0.145522388059701
YKL122C	0	0	0.144981412639405
YLR372W	0	0	0.144444444444444
YOR175C	0	1	0.144444444444444
YDR476C	0	1	0.144444444444444
YJL164C	0	0	0.143911439114391
YDR196C	0	0	0.143382352941176
YLR134W	0	0	0.142857142857143
YLR088W	0	0	0.142335766423358
YLR346C	0	0	0.141818181818182
YOR081C	0	0	0.141304347826087
YCR053W	0	0	0.140794223826715
YDR525W-A	0	1	0.140794223826715
YLR258W	0	0	0.140287769784173
YDL100C	0	0	0.139784946236559
YOR046C	0	0	0.139285714285714
YCL040W	0	0	0.138790035587189
YBR162C	0	0	0.138297872340426
YNL190W	0	0	0.137809187279152
YNL037C	0	0	0.137323943661972
YDR062W	0	0	0.136842105263158
YOL086C	0	0	0.136363636363636
YDR178W	0	0	0.13588850174216
YNR018W	0	1	0.13588850174216
YJR143C	0	0	0.135416666666667
YGR260W	0	0	0.134948096885813
YNR041C	0	0	0.13448275862069
YGL077C	0	0	0.134020618556701
YBR036C	0	0	0.133561643835616
YMR274C	0	0	0.133105802047782
YKL141W	0	0	0.13265306122449
YDR406W	0	0	0.132203389830508
YER107C	0	0	0.131756756756757
YGR086C	0	0	0.131313131313131
YAL063C	0	0	0.130872483221477
YGL231C	0	1	0.130872483221477
YDR349C	0	1	0.130872483221477
YKL148C	0	0	0.130434782608696
YOL101C	0	0	0.13
YMR251W-A	0	0	0.129568106312292
YDR074W	0	0	0.129139072847682
YOL030W	0	1	0.129139072847682
YLR015W	0	0	0.128712871287129
YGL200C	0	0	0.128289473684211
YNL119W	0	0	0.127868852459016
YGL047W	0	0	0.127450980392157
YDL029W	0	0	0.127035830618893
YPL020C	0	0	0.126623376623377
YCR012W	0	0	0.12621359223301
YDR404C	0	0	0.125806451612903
YML128C	0	0	0.12540192926045
YBR058C-A	0	0	0.125
YIL056W	0	0	0.124600638977636
YJR042W	0	0	0.124203821656051
YML067C	0	0	0.123809523809524
YKL145W	0	0	0.123417721518987
YDR270W	0	0	0.123028391167192
YDR410C	0	0	0.122641509433962
YMR119W	0	0	0.122257053291536
YKL060C	0	0	0.121875
YLR438W	0	0	0.121495327102804
YNL181W	0	1	0.121495327102804
YLR301W	0	0	0.12111801242236
YOR311C	0	1	0.12111801242236
YCR044C	0	0	0.120743034055728
YER004W	0	1	0.120743034055728
YLR023C	0	0	0.12037037037037
YML058W	0	0	0.12
YGL144C	0	0	0.119631901840491
YNL135C	0	0	0.119266055045872
YDL095W	0	0	0.11890243902439
YBR177C	0	0	0.11854103343465
YIR037W	0	0	0.118181818181818
YGL010W	0	1	0.118181818181818
YMR105C	0	0	0.117824773413897
YGR185C	0	0	0.117469879518072
YGR240C	0	0	0.117117117117117
YOR152C	0	1	0.117117117117117
YOR229W	0	0	0.116766467065868
YFL025C	0	0	0.116417910447761
YGL039W	0	0	0.116071428571429
YAL060W	0	0	0.115727002967359
YDR045C	0	0	0.115384615384615
YGL226C-A	0	0	0.115044247787611
YPL224C	0	0	0.114705882352941
YKL082C	0	0	0.114369501466276
YOR002W	0	0	0.114035087719298
YBL030C	0	0	0.113702623906706
YFL005W	0	0	0.113372093023256
YMR129W	0	0	0.11304347826087
YHR074W	0	0	0.11271676300578
YGL082W	0	1	0.11271676300578
YPL087W	0	0	0.112391930835735
YNL247W	0	0	0.112068965517241
YBR283C	0	0	0.111747851002865
YJR117W	0	0	0.111428571428571
YAL023C	0	0	0.111111111111111
YGL054C	0	0	0.110795454545455
YMR092C	0	0	0.110481586402266
YBR067C	0	0	0.110169491525424
YJL053W	0	0	0.109859154929577
YEL060C	0	0	0.109550561797753
YOR142W	0	0	0.109243697478992
YKL077W	0	1	0.109243697478992
YGL070C	0	0	0.108938547486034
YHR070W	0	0	0.108635097493036
YLR270W	0	0	0.108333333333333
YFR050C	0	0	0.10803324099723
YNL095C	0	1	0.10803324099723
YDL020C	0	0	0.107734806629834
YHR073W	0	0	0.107438016528926
YOR069W	0	0	0.107142857142857
YBR221C	0	0	0.106849315068493
YEL017W	0	0	0.10655737704918
YNL291C	0	0	0.106267029972752
YDL153C	0	0	0.105978260869565
YCR094W	0	0	0.105691056910569
YML070W	0	0	0.105405405405405
YPL227C	0	0	0.105121293800539
YDL042C	0	0	0.104838709677419
YDL185W	0	0	0.10455764075067
YER062C	0	0	0.10427807486631
YNL272C	0	0	0.104
YML012W	0	0	0.103723404255319
YNR035C	0	0	0.103448275862069
YAL061W	0	1	0.103448275862069
YOL059W	0	0	0.103174603174603
YCR017C	0	0	0.102902374670185
YKL146W	0	0	0.102631578947368
YKL211C	0	0	0.102362204724409
YHR043C	0	0	0.102094240837696
YKL190W	0	0	0.101827676240209
YJR009C	0	0	0.1015625
YOR132W	0	0	0.101298701298701
YHR030C	0	0	0.101036269430052
YNR050C	0	0	0.10077519379845
YJL183W	0	0	0.100515463917526
YOR271C	0	1	0.100515463917526
YGL026C	0	0	0.10025706940874
YOR197W	0	0	0.1
YER072W	0	0	0.0997442455242967
YJL166W	0	0	0.0994897959183673
YGL027C	0	0	0.099236641221374
YPR035W	0	0	0.0989847715736041
YER136W	0	0	0.0987341772151899
YDR345C	0	0	0.0984848484848485
YDR069C	0	0	0.0982367758186398
YAL049C	0	1	0.0982367758186398
YDR294C	0	0	0.0979899497487437
YNL131W	0	0	0.0977443609022556
YGR019W	0	0	0.0976190476190476
YJR116W	0	1	0.0976190476190476
YNR021W	0	1	0.0976190476190476
YGR279C	0	0	0.0976190476190476
YJR013W	0	0	0.0976190476190476
YBR243C	0	0	0.0976190476190476
YLR120C	0	0	0.0976190476190476
YKR020W	0	0	0.0976190476190476
YHR200W	0	0	0.0976190476190476
YOR209C	0	0	0.0976190476190476
YBR286W	0	0	0.0976190476190476
YOL048C	0	1	0.0976190476190476
YLR390W-A	0	0	0.0976190476190476
YGR180C	0	0	0.0976190476190476
YMR152W	0	0	0.0976190476190476
YKR042W	0	0	0.0976190476190476
YPL234C	0	0	0.0976190476190476
YHR133C	1	0	0.0976190476190476
YEL040W	0	0	0.0976190476190476
YNL158W	0	0	0.0976190476190476
YOR212W	0	0	0.0976190476190476
YHR079C	0	0	0.0976190476190476
YJR065C	0	0	0.0976190476190476
YKR003W	1	0	0.0976190476190476
YPR114W	0	1	0.0976190476190476
YDR129C	0	0	0.0973871733966746
YPR003C	0	1	0.0973871733966746
YJL192C	0	0	0.0971563981042654
YER056C	0	0	0.0969267139479905
YLR378C	0	0	0.0966981132075472
YPL274W	0	0	0.0964705882352941
YNL274C	0	0	0.0962441314553991
YMR148W	0	1	0.0962441314553991
YLL041C	0	0	0.0960187353629977
YOR099W	0	0	0.0957943925233645
YBL066C	0	1	0.0957943925233645
YER178W	0	0	0.0955710955710956
YML052W	0	0	0.0953488372093023
YGL008C	0	0	0.0951276102088167
YJL060W	0	0	0.0949074074074074
YGL148W	0	0	0.0946882217090069
YJL139C	0	0	0.0944700460829493
YKL099C	0	0	0.0942528735632184
YJR118C	0	0	0.0940366972477064
YJR131W	0	0	0.0938215102974828
YDL089W	0	1	0.0938215102974828
YDR458C	0	1	0.0938215102974828
YGR191W	0	0	0.0936073059360731
YBR145W	0	0	0.0933940774487472
YJL208C	0	0	0.0931818181818182
YCR011C	0	0	0.0929705215419501
YGR202C	0	0	0.0927601809954751
YDL022W	0	0	0.0925507900677201
YLR300W	0	0	0.0923423423423423
YML034W	0	0	0.0921348314606742
YNL189W	0	0	0.0919282511210762
YHR064C	0	0	0.0917225950782998
YML107C	0	0	0.0915178571428571
YPL145C	0	0	0.0913140311804009
YDL132W	0	0	0.0911111111111111
YMR314W	0	0	0.0909090909090909
YKL179C	0	0	0.0907079646017699
YKL041W	0	0	0.0905077262693157
YIL088C	0	0	0.0903083700440529
YJR075W	0	0	0.0901098901098901
YML019W	0	0	0.0899122807017544
YDR313C	0	0	0.0897155361050328
YER105C	0	0	0.0895196506550218
YML106W	0	0	0.0893246187363834
YNL151C	0	0	0.0891304347826087
YMR143W	0	0	0.0889370932754881
YJL052W	0	0	0.0887445887445888
YOL122C	0	0	0.0885529157667387
YDL072C	0	1	0.0885529157667387
YGR284C	0	0	0.0883620689655172
YKL067W	0	0	0.0881720430107527
YKL065C	0	1	0.0881720430107527
YAL040C	0	0	0.0879828326180258
YML120C	0	0	0.0877944325481799
YLL018C	0	0	0.0876068376068376
YIR022W	0	0	0.0874200426439232
YNL008C	0	0	0.0872340425531915
YPR071W	0	1	0.0872340425531915
YKR088C	0	0	0.0870488322717622
YGR263C	0	1	0.0870488322717622
YLR130C	0	0	0.086864406779661
YMR079W	0	0	0.0866807610993657
YDL181W	0	0	0.0864978902953586
YIL030C	0	0	0.0863157894736842
YJL080C	0	0	0.0861344537815126
YBR016W	0	0	0.0859538784067086
YCL009C	0	0	0.0857740585774059
YHR128W	0	0	0.0855949895615866
YFL031W	0	0	0.0854166666666667
YOR254C	0	0	0.0852390852390852
YNL251C	0	0	0.0850622406639004
YGL247W	0	0	0.0848861283643892
YLL024C	0	0	0.0847107438016529
YML105C	0	0	0.0845360824742268
YHR046C	0	0	0.0843621399176955
YHL011C	0	0	0.0841889117043121
YGL009C	0	0	0.0840163934426229
YML104C	0	0	0.0838445807770961
YMR002W	0	1	0.0838445807770961
YER053C	0	0	0.0836734693877551
YGL130W	0	0	0.0835030549898167
YPR174C	0	1	0.0835030549898167
YHR132C	0	0	0.0833333333333333
YGL086W	0	0	0.0831643002028398
YCL028W	0	1	0.0831643002028398
YGR036C	0	0	0.0829959514170041
YMR183C	0	0	0.0828282828282828
YKL125W	0	0	0.0826612903225806
YFL037W	0	0	0.0824949698189135
YGL056C	0	1	0.0824949698189135
YIL090W	0	0	0.0823293172690763
YFR029W	0	0	0.0821643286573146
YNL281W	0	0	0.082
YNR034W	0	0	0.0818363273453094
YDR310C	0	0	0.0816733067729084
YLR208W	0	0	0.0815109343936382
YLL035W	0	0	0.0813492063492064
YAL058W	0	0	0.0811881188118812
YLR066W	0	0	0.0810276679841897
YBR149W	0	0	0.0808678500986193
YBL078C	0	0	0.0807086614173228
YJL004C	0	0	0.0805500982318271
YJR001W	0	0	0.0803921568627451
YMR161W	0	0	0.0802348336594912
YER017C	0	0	0.080078125
YNR030W	0	0	0.0799220272904483
YGR286C	0	0	0.0797665369649805
YDL155W	0	0	0.0796116504854369
YJR148W	0	0	0.0794573643410853
YDR084C	0	0	0.0793036750483559
YDR159W	0	0	0.0791505791505791
YKL128C	0	1	0.0791505791505791
YFR047C	0	0	0.0789980732177264
YLR194C	0	0	0.0788461538461538
YBL015W	0	0	0.0786948176583493
YNR016C	0	0	0.078544061302682
YMR275C	0	0	0.0783938814531549
YNR006W	0	0	0.0782442748091603
YDR032C	0	1	0.0782442748091603
YFR030W	0	0	0.0780952380952381
YER055C	0	0	0.0779467680608365
YPL225W	0	1	0.0779467680608365
YNR032W	0	0	0.0777988614800759
YJL198W	0	0	0.0776515151515152
YNL101W	0	0	0.0775047258979206
YMR235C	0	0	0.0773584905660377
YPL111W	0	0	0.0772128060263653
YJR044C	0	0	0.0770676691729323
YBR159W	0	0	0.0769230769230769
YOR079C	0	0	0.0767790262172285
YJL097W	0	0	0.0766355140186916
YKL126W	0	0	0.0764925373134328
YDL015C	0	0	0.0763500931098696
YNL289W	0	0	0.0762081784386617
YFL010C	0	1	0.0762081784386617
YNL327W	0	0	0.0760667903525046
YDR160W	0	0	0.0759259259259259
YIL111W	0	0	0.0757855822550832
YML051W	0	0	0.0756457564575646
YMR177W	0	0	0.0755064456721915
YMR029C	0	0	0.0753676470588235
YML078W	0	0	0.0752293577981651
YJL146W	0	0	0.0750915750915751
YJR007W	0	0	0.0749542961608775
YKL164C	0	0	0.0748175182481752
YML132W	0	0	0.0746812386156648
YLL023C	0	1	0.0746812386156648
YDL046W	0	0	0.0745454545454545
YPR048W	0	1	0.0745454545454545
YAL012W	0	0	0.0744101633393829
YAL042W	0	0	0.0742753623188406
YHR110W	0	0	0.0741410488245931
YBR199W	0	0	0.0740072202166065
YBR132C	0	0	0.0738738738738739
YGL079W	0	1	0.0738738738738739
YLR172C	0	0	0.0737410071942446
YDR050C	0	0	0.0736086175942549
YJR040W	0	0	0.0734767025089606
YDR037W	0	0	0.073345259391771
YBR089C-A	0	0	0.0732142857142857
YLR027C	0	0	0.0730837789661319
YPL094C	0	0	0.0729537366548043
YIL145C	0	0	0.0728241563055062
YFL045C	0	0	0.0726950354609929
YLR034C	0	0	0.0725663716814159
YPL210C	0	0	0.0724381625441696
YDR158W	0	0	0.072310405643739
YIL123W	0	0	0.0721830985915493
YEL001C	0	1	0.0721830985915493
YHR137W	0	0	0.0720562390158172
YPL137C	0	0	0.0719298245614035
YOR375C	0	0	0.0718038528896672
YDR414C	0	0	0.0716783216783217
YMR292W	0	0	0.0715532286212914
YGR192C	0	0	0.0714285714285714
YHR101C	0	0	0.071304347826087
YJL159W	0	0	0.0711805555555556
YNR075W	0	0	0.0710571923743501
YOR148C	0	0	0.0709342560553633
YER009W	0	0	0.0708117443868739
YOL143C	0	0	0.0706896551724138
YML055W	0	0	0.0705679862306368
YHR108W	0	0	0.070446735395189
YPR103W	0	0	0.0703259005145798
YKL149C	0	0	0.0702054794520548
YJL174W	0	0	0.0700854700854701
YBR002C	0	0	0.0699658703071672
YDR226W	0	0	0.0698466780238501
YKL008C	0	0	0.0697278911564626
YLR380W	0	0	0.0696095076400679
YDR510W	0	0	0.0694915254237288
YCL026C-A	0	0	0.0693739424703892
YJL011C	0	0	0.0692567567567568
YAL053W	0	0	0.0691399662731872
YDL067C	0	0	0.069023569023569
YDL088C	0	0	0.0689075630252101
YDL103C	0	0	0.0687919463087248
YKL081W	0	0	0.0686767169179229
YHR181W	0	0	0.068561872909699
YNL125C	0	0	0.0684474123539232
YDR276C	0	0	0.0683333333333333
YDR141C	0	0	0.0682196339434276
YBL007C	0	0	0.0681063122923588
YOR245C	0	0	0.0679933665008292
YNL044W	0	0	0.0678807947019868
YMR052W	0	0	0.0677685950413223
YBR121C	0	0	0.0676567656765677
YOR291W	0	1	0.0676567656765677
YPL100W	0	0	0.0675453047775947
YNL329C	0	0	0.0674342105263158
YMR209C	0	1	0.0674342105263158
YKL197C	0	0	0.0673234811165846
YIL010W	0	0	0.0672131147540984
YJR003C	0	0	0.0671031096563011
YGR278W	0	0	0.0669934640522876
YPR033C	0	0	0.066884176182708
YDR434W	0	0	0.0667752442996743
YDR531W	0	0	0.0666666666666667
YLR065C	0	1	0.0666666666666667
YLR351C	0	1	0.0666666666666667
YHR143W-A	0	0	0.0665584415584416
YNL015W	0	0	0.06645056726094
YHL003C	0	0	0.0663430420711974
YKR067W	0	0	0.0662358642972536
YDR047W	0	0	0.0661290322580645
YNL055C	0	0	0.0660225442834139
YDR137W	0	0	0.0659163987138264
YMR301C	0	0	0.0658105939004815
YGR007W	0	0	0.0657051282051282
YKL154W	0	0	0.0656
YDR452W	0	0	0.0654952076677316
YDR099W	0	0	0.0653907496012759
YDR307W	0	1	0.0653907496012759
YKL069W	0	1	0.0653907496012759
YOR136W	0	0	0.0652866242038217
YMR088C	0	0	0.0651828298887122
YER174C	0	0	0.0650793650793651
YJL039C	0	0	0.0649762282091918
YMR077C	0	0	0.064873417721519
YLR060W	0	0	0.0647709320695103
YOR303W	0	0	0.0646687697160883
YDR272W	0	0	0.0645669291338583
YCL063W	0	0	0.0644654088050314
YLR192C	0	0	0.0643642072213501
YGL016W	0	0	0.0642633228840125
YNL045W	0	0	0.0641627543035994
YLR240W	0	0	0.0640625
YBR026C	0	0	0.0639625585023401
YKR082W	0	0	0.0638629283489097
YPR063C	0	1	0.0638629283489097
YNL264C	0	0	0.0637636080870918
YNL072W	0	0	0.0636645962732919
YLR342W	0	0	0.0635658914728682
YGR017W	0	1	0.0635658914728682
YDR077W	0	0	0.0634674922600619
YML004C	0	0	0.0633693972179289
YDR411C	0	0	0.0632716049382716
YLL052C	0	0	0.0631741140215717
YHR008C	0	0	0.0630769230769231
YPL002C	0	0	0.0629800307219662
YKR038C	0	0	0.0628834355828221
YGR205W	0	1	0.0628834355828221
YOR184W	0	0	0.0627871362940276
YDR039C	0	0	0.0626911314984709
YER086W	0	0	0.0625954198473282
YDR498C	0	0	0.0625
YCR067C	0	0	0.0624048706240487
YNL217W	0	1	0.0624048706240487
YOR028C	0	0	0.0623100303951368
YPL169C	0	0	0.0622154779969651
YER063W	0	0	0.0621212121212121
YIL003W	0	0	0.0620272314674735
YKR043C	0	1	0.0620272314674735
YCL025C	0	0	0.0619335347432024
YDL052C	0	0	0.0618401206636501
YHR175W	0	0	0.0617469879518072
YDR483W	0	0	0.0616541353383459
YBL043W	0	0	0.0615615615615616
YMR297W	0	0	0.0614692653673163
YDR098C	0	0	0.061377245508982
YDR437W	0	0	0.0612855007473842
YPL041C	0	0	0.0611940298507463
YOR274W	0	0	0.0611028315946349
YGL045W	0	0	0.0610119047619048
YNL087W	0	1	0.0610119047619048
YPR118W	0	0	0.0609212481426449
YJL110C	0	0	0.0608308605341246
YPR183W	0	0	0.0607407407407407
YGL245W	0	0	0.0606508875739645
YNL048W	0	0	0.0605612998522895
YPL063W	0	0	0.0604719764011799
YDL150W	0	0	0.0603829160530191
YCL035C	0	0	0.0602941176470588
YMR250W	0	0	0.0602055800293686
YJL204C	0	0	0.0601173020527859
YOL144W	0	0	0.0600292825768668
YJR010C-A	0	0	0.0599415204678363
YHR085W	0	0	0.0598540145985401
YLR304C	0	0	0.0597667638483965
YML018C	0	1	0.0597667638483965
YIL074C	0	0	0.0596797671033479
YBR039W	0	0	0.059593023255814
YPR079W	0	0	0.0595065312046444
YPL057C	0	0	0.0594202898550725
YGL172W	0	0	0.0593342981186686
YAL003W	0	0	0.0592485549132948
YOR285W	0	1	0.0592485549132948
YKR036C	0	0	0.0591630591630592
YJL134W	0	0	0.0590778097982709
YML101C	0	1	0.0590778097982709
YMR217W	0	0	0.0589928057553957
YJR076C	0	0	0.0589080459770115
YER155C	0	0	0.0588235294117647
YKL184W	0	0	0.0587392550143266
YCR009C	0	0	0.0586552217453505
YNL146W	0	1	0.0586552217453505
YLR249W	0	0	0.0585714285714286
YHR037W	0	0	0.0584878744650499
YER053C-A	0	1	0.0584878744650499
YGR268C	0	0	0.0584045584045584
YLR093C	0	0	0.058321479374111
YIL053W	0	0	0.0582386363636364
YLR144C	0	0	0.0581560283687943
YPL095C	0	0	0.0580736543909348
YPL163C	0	0	0.057991513437058
YDL144C	0	1	0.057991513437058
YAL005C	0	0	0.057909604519774
YOL126C	0	0	0.0578279266572638
YMR305C	0	0	0.0577464788732394
YEL044W	0	0	0.0576652601969058
YOR241W	0	0	0.0575842696629214
YMR219W	0	0	0.0575035063113604
YLR405W	0	0	0.0574229691876751
YNR026C	0	0	0.0573426573426573
YOR214C	0	1	0.0573426573426573
YJL138C	0	0	0.0572625698324022
YOR320C	0	0	0.0571827057182706
YGL065C	0	0	0.0571030640668524
YDR291W	0	1	0.0571030640668524
YGR136W	0	1	0.0571030640668524
YNR039C	0	0	0.0570236439499305
YLR091W	0	1	0.0570236439499305
YOR044W	0	1	0.0570236439499305
YBR287W	0	1	0.0570236439499305
YCR060W	0	0	0.0569444444444444
YAL007C	0	0	0.0568654646324549
YML099C	0	0	0.056786703601108
YGR223C	0	1	0.056786703601108
YDL226C	0	0	0.0567081604426003
YBR234C	0	0	0.0566298342541436
YIR033W	0	0	0.056551724137931
YDR456W	0	0	0.0564738292011019
YAL022C	0	0	0.0563961485557084
YKR018C	0	1	0.0563961485557084
YER100W	0	0	0.0563186813186813
YHR009C	0	1	0.0563186813186813
YAL001C	0	0	0.056241426611797
YPR155C	0	0	0.0561643835616438
YIL173W	0	0	0.0560875512995896
YML058W-A	0	0	0.0560109289617486
YMR171C	0	1	0.0560109289617486
YDR331W	0	0	0.0559345156889495
YHR025W	0	0	0.055858310626703
YLR248W	0	0	0.0557823129251701
YPL240C	0	0	0.0557065217391304
YJL041W	0	0	0.0556309362279511
YMR318C	0	0	0.0555555555555556
YNL155W	0	1	0.0555555555555556
YGL048C	0	0	0.0554803788903924
YOR374W	0	0	0.0554054054054054
YJL014W	0	0	0.0553306342780027
YOL020W	0	0	0.055256064690027
YJR104C	0	0	0.0551816958277254
YIL027C	0	1	0.0551816958277254
YGR172C	0	0	0.0551075268817204
YLR146C	0	0	0.0550335570469799
YIR012W	0	0	0.0549597855227882
YHR003C	0	1	0.0549597855227882
YAL044C	0	0	0.0548862115127175
YDL193W	0	0	0.0548128342245989
YGR119C	0	0	0.054739652870494
YDL134C	0	0	0.0546666666666667
YLL026W	0	0	0.0545938748335553
YML054C	0	0	0.0545212765957447
YOR133W	0	0	0.0544488711819389
YNL188W	0	0	0.0543766578249337
YKR068C	0	0	0.0543046357615894
YGR229C	0	0	0.0542328042328042
YLR028C	0	0	0.0541611624834875
YAL017W	0	0	0.054089709762533
YPL218W	0	0	0.0540184453227932
YMR128W	0	0	0.0539473684210526
YIL142W	0	0	0.0538764783180026
YCR057C	0	0	0.0538057742782152
YML085C	0	0	0.053735255570118
YKL175W	0	0	0.0536649214659686
YDR368W	0	0	0.0535947712418301
YGL019W	0	0	0.0535248041775457
YBL041W	0	0	0.0534550195567145
YAL002W	0	0	0.0533854166666667
YPL065W	0	0	0.0533159947984395
YHR049W	0	1	0.0533159947984395
YKL210W	0	0	0.0532994923857868
YDR451C	0	0	0.0532994923857868
YIL001W	0	1	0.0532994923857868
YPR145W	0	0	0.0532994923857868
YHL020C	0	0	0.0532994923857868
YOR131C	0	1	0.0532994923857868
YLR005W	0	0	0.0532994923857868
YHL002W	0	0	0.0532994923857868
YLR155C	0	0	0.0532994923857868
YNL046W	0	0	0.0532994923857868
YDR056C	0	1	0.0532994923857868
YAL039C	0	0	0.0532994923857868
YBR023C	0	0	0.0532994923857868
YOR327C	0	0	0.0532994923857868
YHL027W	0	0	0.0532994923857868
YLR442C	0	0	0.0532994923857868
YLR064W	0	1	0.0532994923857868
YJR147W	0	0	0.0532994923857868
YKL117W	0	0	0.0532994923857868
YCL050C	0	0	0.0532994923857868
YKL019W	0	0	0.0532994923857868
YCR036W	0	0	0.0532994923857868
YPR173C	1	0	0.0532994923857868
YBL040C	0	0	0.0532319391634981
YIL078W	0	0	0.0531645569620253
YHR104W	0	0	0.0530973451327434
YOR362C	0	0	0.053030303030303
YLR094C	0	0	0.0529634300126103
YNL218W	0	0	0.052896725440806
YNL149C	0	0	0.0528301886792453
YDR221W	0	0	0.0527638190954774
YOL028C	0	0	0.0526976160602258
YKR048C	0	0	0.0526315789473684
YPL006W	0	0	0.0525657071339174
YGR253C	0	0	0.0525
YJL091C	0	0	0.052434456928839
YOR016C	0	0	0.0523690773067332
YFL018C	0	0	0.0523038605230386
YKL193C	0	0	0.0522388059701493
YDR380W	0	0	0.0521739130434783
YJR124C	0	1	0.0521739130434783
YAL030W	0	0	0.0521091811414392
YLR148W	0	0	0.0520446096654275
YCR084C	0	0	0.051980198019802
YOL092W	0	1	0.051980198019802
YDL055C	0	0	0.0519159456118665
YBR202W	0	0	0.0518518518518519
YAL009W	0	0	0.0517879161528977
YOR168W	0	0	0.0517241379310345
YMR244C-A	0	1	0.0517241379310345
YOL072W	0	0	0.0516605166051661
YBR011C	0	0	0.0515970515970516
YFR002W	0	0	0.0515337423312883
YAL021C	0	0	0.0514705882352941
YLL061W	0	0	0.0514075887392901
YNR052C	0	0	0.0513447432762836
YGR193C	0	0	0.0512820512820513
YOR092W	0	0	0.0512195121951219
YDL145C	0	0	0.0511571254567601
YER036C	0	0	0.0510948905109489
YGR124W	0	0	0.0510328068043742
YDR484W	0	0	0.0509708737864078
YLR073C	0	1	0.0509708737864078
YJL212C	0	0	0.0509090909090909
YBL099W	0	0	0.0508474576271186
YDR005C	0	0	0.0507859733978235
YGL101W	0	1	0.0507859733978235
YLR110C	0	0	0.0507246376811594
YDR335W	0	0	0.0506634499396864
YDR086C	0	0	0.0506024096385542
YJL036W	0	0	0.0505415162454874
YMR231W	0	0	0.0504807692307692
YBR078W	0	0	0.0504201680672269
YNL130C	0	0	0.0503597122302158
YER049W	0	0	0.0502994011976048
YNR034W-A	0	1	0.0502994011976048
YKL018C-A	0	1	0.0502994011976048
YOL159C-A	0	1	0.0502994011976048
YBR242W	0	1	0.0502994011976048
YHR004C	0	0	0.0502392344497608
YNR027W	0	0	0.0501792114695341
YKL183W	0	1	0.0501792114695341
YJL217W	0	1	0.0501792114695341
YBR035C	0	0	0.0501193317422434
YLR074C	0	0	0.0500595947556615
YLL013C	0	0	0.05
YLR158C	0	0	0.0499405469678954
YLR291C	0	0	0.0498812351543943
YGL011C	0	0	0.0498220640569395
YMR027W	0	1	0.0498220640569395
YJL147C	0	1	0.0498220640569395
YCR088W	0	0	0.0497630331753555
YNL138W	0	0	0.0497041420118343
YMR169C	0	0	0.049645390070922
YBR096W	0	1	0.049645390070922
YBR019C	0	0	0.0495867768595041
YPL221W	0	0	0.0495283018867925
YPL004C	0	0	0.049469964664311
YLR209C	0	0	0.0494117647058823
YNL016W	0	0	0.0493537015276146
YAL062W	0	0	0.0492957746478873
YNR046W	0	0	0.0492379835873388
YGR211W	0	0	0.0491803278688525
YGR248W	0	0	0.0491228070175439
YFL004W	0	0	0.0490654205607477
YDR055W	0	0	0.0490081680280047
YDL204W	0	1	0.0490081680280047
YOL052C-A	0	0	0.048951048951049
YNL085W	0	0	0.0488940628637951
YPR040W	0	0	0.0488372093023256
YLR425W	0	0	0.0487804878048781
YDL092W	0	0	0.0487238979118329
YJL186W	0	0	0.048667439165701
YAR042W	0	0	0.0486111111111111
YLR118C	0	1	0.0486111111111111
YIL068C	0	0	0.0485549132947977
YNL222W	0	0	0.0484988452655889
YDR212W	0	0	0.0484429065743945
YGL106W	0	0	0.0483870967741935
YBR205W	0	0	0.048331415420023
YGL234W	0	0	0.0482758620689655
YDR063W	0	1	0.0482758620689655
YEL048C	0	1	0.0482758620689655
YLR147C	0	0	0.0482204362801378
YAL010C	0	0	0.0481651376146789
YGR220C	0	0	0.0481099656357388
YHR019C	0	0	0.0480549199084668
YNL071W	0	0	0.048
YDR080W	0	0	0.0479452054794521
YMR276W	0	0	0.0478905359179019
YFR025C	0	0	0.0478359908883827
YML103C	0	0	0.0477815699658703
YJL078C	0	1	0.0477815699658703
YHL031C	0	0	0.0477272727272727
YOL097C	0	0	0.0476730987514188
YKL119C	0	0	0.0476190476190476
YNL300W	0	1	0.0476190476190476
YLL055W	0	1	0.0476190476190476
YLR408C	0	1	0.0476190476190476
YLR440C	0	0	0.0475651189127973
YIL057C	0	1	0.0475651189127973
YIR021W	0	0	0.0475113122171946
YAL013W	0	0	0.0474576271186441
YHR053C	0	0	0.0474040632054176
YIL076W	0	0	0.0473506200676437
YER019C-A	0	0	0.0472972972972973
YPL127C	0	0	0.047244094488189
YDR341C	0	0	0.0471910112359551
YOL018C	0	0	0.0471380471380471
YNL040W	0	1	0.0471380471380471
YBR066C	0	0	0.047085201793722
YGR282C	0	0	0.0470324748040314
YLR385C	0	0	0.0469798657718121
YFL034C-A	0	0	0.046927374301676
YER187W	0	1	0.046927374301676
YAL035W	0	0	0.046875
YAL036C	0	0	0.0468227424749164
YJL141C	0	0	0.0467706013363029
YDL116W	0	0	0.0467185761957731
YGL210W	0	0	0.0466666666666667
YNL239W	0	0	0.04661487236404
YKL011C	0	0	0.0465631929046563
YAL029C	0	0	0.0465116279069767
YOR085W	0	0	0.0464601769911504
YFL038C	0	0	0.0464088397790055
YAL051W	0	0	0.0463576158940397
YOR157C	0	0	0.0463065049614112
YEL029C	0	0	0.0462555066079295
YGR037C	0	0	0.0462046204620462
YIL009W	0	0	0.0461538461538462
YNL290W	0	0	0.0461031833150384
YDR530C	0	0	0.0460526315789474
YGL126W	0	0	0.0460021905805038
YLR126C	0	0	0.0459518599562363
YAL011W	0	0	0.0459016393442623
YKR014C	0	0	0.0458515283842795
YHR191C	0	0	0.0458015267175573
YPL262W	0	0	0.0457516339869281
YDL173W	0	1	0.0457516339869281
YDR517W	0	0	0.0457018498367791
YAL015C	0	0	0.0456521739130435
YPR091C	0	1	0.0456521739130435
YJR120W	0	0	0.0456026058631922
YDL097C	0	0	0.0455531453362256
YIR004W	0	0	0.0455037919826652
YPR138C	0	0	0.0454545454545455
YBR042C	0	0	0.0454054054054054
YAL028W	0	0	0.0453563714902808
YKL213C	0	0	0.0453074433656958
YJR091C	0	0	0.0452586206896552
YCR089W	0	0	0.0452099031216362
YOL147C	0	0	0.0451612903225806
YAL020C	0	0	0.0451127819548872
YPR065W	0	0	0.0450643776824034
YOL016C	0	0	0.045016077170418
YHR113W	0	0	0.0449678800856531
YAR015W	0	0	0.0449197860962567
YPL075W	0	0	0.0448717948717949
YJR077C	0	0	0.0448239060832444
YGR244C	0	0	0.0447761194029851
YDR354W	0	0	0.0447284345047923
YAL008W	0	1	0.0447284345047923
YDL188C	0	0	0.0446808510638298
YDR487C	0	0	0.0446333687566419
YAL014C	0	0	0.0445859872611465
YLR058C	0	0	0.0445387062566278
YOR307C	0	0	0.0444915254237288
YGR277C	0	0	0.0444444444444444
YBL050W	0	0	0.0443974630021142
YGR042W	0	0	0.044350580781415
YAL043C	0	0	0.0443037974683544
YGR174C	0	0	0.0442571127502634
YEL046C	0	0	0.0442105263157895
YOR321W	0	0	0.0441640378548896
YMR122W-A	0	1	0.0441640378548896
YPR199C	0	0	0.0441176470588235
YML115C	0	0	0.0440713536201469
YDL121C	0	1	0.0440713536201469
YBR015C	0	0	0.0440251572327044
YBL064C	0	0	0.043979057591623
YBL102W	0	0	0.0439330543933054
YDR541C	0	1	0.0439330543933054
YGR048W	0	0	0.0438871473354232
YAR033W	0	0	0.0438413361169102
YCL034W	0	0	0.0437956204379562
YPL135W	0	0	0.04375
YER163C	0	1	0.04375
YJL145W	0	0	0.0437044745057232
YHR068W	0	0	0.0436590436590437
YGL105W	0	0	0.043613707165109
YDR205W	0	0	0.0435684647302905
YNL221C	0	0	0.0435233160621762
YBL098W	0	0	0.0434782608695652
YNL064C	0	0	0.0434332988624612
YGR280C	0	0	0.0433884297520661
YBR085W	0	0	0.043343653250774
YKR086W	0	0	0.0432989690721649
YAL019W	0	0	0.043254376930999
YAR002W	0	0	0.0432098765432099
YAL024C	0	0	0.0431654676258993
YER035W	0	0	0.0431211498973306
YAL033W	0	0	0.0430769230769231
YGL155W	0	0	0.0430327868852459
YLR160C	0	0	0.0429887410440123
YAL026C	0	0	0.0429447852760736
YGL037C	0	0	0.0429009193054137
YLR328W	0	0	0.0428571428571429
YKL080W	0	0	0.0428134556574924
YMR004W	0	0	0.0427698574338086
YBL032W	0	0	0.0427263479145473
YJL172W	0	0	0.0426829268292683
YDL192W	0	0	0.0426395939086294
YLR083C	0	1	0.0426395939086294
YER089C	0	0	0.0425963488843813
YAL031C	0	0	0.0425531914893617
YMR074C	0	1	0.0425531914893617
YKL004W	0	0	0.0425101214574899
YKL206C	0	0	0.0424671385237614
YPL246C	0	1	0.0424671385237614
YOR332W	0	0	0.0424242424242424
YLR133W	0	0	0.0423814328960646
YKR039W	0	0	0.0423387096774194
YER026C	0	0	0.0422960725075529
YBR139W	0	0	0.0422535211267606
YOL049W	0	0	0.0422110552763819
YGR255C	0	0	0.0421686746987952
YBR083W	0	0	0.0421263791374122
YDR424C	0	0	0.0420841683366733
YMR241W	0	0	0.042042042042042
YOR352W	0	1	0.042042042042042
YKL017C	0	0	0.042
YOL129W	0	0	0.041958041958042
YLR370C	0	0	0.0419161676646707
YAL025C	0	0	0.0418743768693918
YEL042W	0	0	0.0418326693227092
YPR016C	0	0	0.0417910447761194
YIL016W	0	0	0.0417495029821074
YGL201C	0	0	0.041708043694141
YIL115C	0	0	0.0416666666666667
YAL054C	0	0	0.0416253716551041
YAL032C	0	0	0.0415841584158416
YGL137W	0	0	0.0415430267062315
YBR214W	0	0	0.041501976284585
YAR031W	0	0	0.0414610069101678
YPL184C	0	1	0.0414610069101678
YMR146C	0	0	0.0414201183431953
YAL041W	0	0	0.0413793103448276
YFL010W-A	0	0	0.0413385826771654
YAR035W	0	0	0.0412979351032448
YLR447C	0	0	0.0412573673870334
YJR084W	0	0	0.0412168792934249
YER006W	0	0	0.0411764705882353
YDL232W	0	0	0.0411361410381978
YAR050W	0	0	0.0410958904109589
YBR006W	0	0	0.0410557184750733
YGR206W	0	0	0.041015625
YBL056W	0	0	0.0409756097560976
YGR285C	0	0	0.0409356725146199
YPR089W	0	1	0.0409356725146199
YHL048W	0	0	0.0408958130477118
YDL198C	0	0	0.0408560311284047
YNL051W	0	0	0.0408163265306122
YGL195W	0	0	0.0407766990291262
YOR064C	0	0	0.040737148399612
YDR236C	0	0	0.0406976744186047
YOR370C	0	0	0.0406582768635044
YNL003C	0	0	0.0406189555125725
YDR227W	0	0	0.0405797101449275
YDL110C	0	1	0.0405797101449275
YAR003W	0	0	0.0405405405405405
YHR072W-A	0	0	0.0405014464802314
YAL056W	0	0	0.0404624277456647
YDL148C	0	0	0.0404234841193455
YDR385W	0	0	0.0403846153846154
YAL018C	0	1	0.0403846153846154
YOR247W	0	0	0.0403458213256484
YIR001C	0	0	0.0403071017274472
YKL085W	0	0	0.0402684563758389
YKL039W	0	1	0.0402684563758389
YOR361C	0	0	0.0402298850574713
YML022W	0	0	0.0401913875598086
YDL215C	0	0	0.0401529636711281
YER112W	0	0	0.0401146131805158
YMR026C	0	0	0.0400763358778626
YDR372C	0	0	0.0400381315538608
YNR044W	0	0	0.04
YAR071W	0	0	0.0399619410085633
YDL074C	0	0	0.0399239543726236
YGL169W	0	0	0.0398860398860399
YIL033C	0	0	0.0398481973434535
YJR088C	0	1	0.0398481973434535
YDR168W	0	0	0.0398104265402844
YDR312W	0	0	0.0397727272727273
YNL086W	0	1	0.0397727272727273
YBR164C	0	0	0.0397350993377483
YLL014W	0	1	0.0397350993377483
YAL027W	0	1	0.0397350993377483
YBL033C	0	0	0.0396975425330813
YLR017W	0	0	0.0396600566572238
YGR271C-A	0	1	0.0396600566572238
YHR087W	0	0	0.039622641509434
YNL287W	0	0	0.0395852968897267
YKL207W	0	1	0.0395852968897267
YLR420W	0	0	0.0395480225988701
YAL034W-A	0	0	0.0395108184383819
YLR188W	0	0	0.0394736842105263
YPL037C	0	0	0.0394366197183099
YGL005C	0	0	0.0393996247654784
YOR120W	0	0	0.0393626991565136
YIL129C	0	0	0.0393258426966292
YDR513W	0	0	0.039289055191768
YKL037W	0	1	0.039289055191768
YOR224C	0	0	0.0392523364485981
YPL203W	0	0	0.0392156862745098
YLR262C	0	0	0.0391791044776119
YAL048C	0	0	0.0391425908667288
YBR248C	0	0	0.0391061452513966
YMR133W	0	0	0.0390697674418605
YPR198W	0	0	0.0390334572490706
YJL201W	0	0	0.0389972144846797
YKL061W	0	1	0.0389972144846797
YDR234W	0	0	0.038961038961039
YNL035C	0	1	0.038961038961039
YLR432W	0	0	0.0389249304911956
YPR080W	0	0	0.0388888888888889
YHR024C	0	0	0.0388529139685476
YPR004C	0	1	0.0388529139685476
YPL177C	0	0	0.0388170055452865
YBR296C	0	0	0.038781163434903
YHR131C	0	1	0.038781163434903
YDL125C	0	0	0.0387453874538745
YHR061C	0	0	0.0387096774193548
YAR014C	0	0	0.0386740331491713
YPR147C	0	1	0.0386740331491713
YLR422W	0	1	0.0386740331491713
YJL130C	0	0	0.0386384544618215
YBL020W	0	0	0.0386029411764706
YIL109C	0	0	0.0385674931129477
YIR038C	0	0	0.0385321100917431
YFR024C-A	0	0	0.0384967919340055
YBR029C	0	0	0.0384615384615385
YKL152C	0	0	0.0384263494967978
YAR007C	0	0	0.0383912248628885
YKL074C	0	0	0.0383561643835616
YLR418C	0	0	0.0383211678832117
YAL046C	0	1	0.0383211678832117
YBR126C	0	0	0.0382862351868733
YDR342C	0	0	0.0382513661202186
YER021W	0	0	0.0382165605095541
YGR198W	0	0	0.0381818181818182
YLR413W	0	1	0.0381818181818182
YMR233W	0	1	0.0381818181818182
YAL055W	0	0	0.0381471389645777
YBL058W	0	0	0.0381125226860254
YLR360W	0	0	0.0380779691749773
YDL143W	0	0	0.0380434782608696
YNL053W	0	0	0.0380090497737557
YBR005W	0	0	0.0379746835443038
YLR401C	0	0	0.037940379403794
YDR320C-A	0	0	0.0379061371841155
YJL058C	0	0	0.0378719567177637
YML005W	0	0	0.0378378378378378
YER177W	0	0	0.0378037803780378
YCL030C	0	0	0.0377697841726619
YDR231C	0	0	0.0377358490566038
YOR322C	0	0	0.0377019748653501
YGL202W	0	0	0.0376681614349776
YFL049W	0	0	0.0376344086021505
YJL121C	0	0	0.0376007162041182
YNL090W	0	0	0.037567084078712
YBR171W	0	0	0.0375335120643432
YFR051C	0	0	0.0375
YPR006C	0	0	0.0374665477252453
YDL014W	0	0	0.0374331550802139
YBL005W	0	0	0.03739982190561
YAL047C	0	0	0.0373665480427046
YIL106W	0	0	0.0373333333333333
YOL113W	0	0	0.0373001776198934
YPR131C	0	0	0.0372670807453416
YBR072W	0	0	0.0372340425531915
YBL003C	0	0	0.0372010628875111
YMR136W	0	0	0.0371681415929204
YER156C	0	1	0.0371681415929204
YCL057W	0	0	0.0371352785145889
YDR245W	0	0	0.0371024734982332
YNL169C	0	0	0.0370697263901147
YJR069C	0	0	0.037037037037037
YNL241C	0	0	0.0370044052863436
YAL059W	0	0	0.0369718309859155
YOR187W	0	0	0.0369393139841689
YMR174C	0	0	0.0369068541300527
YEL012W	0	0	0.0368744512730465
YIL125W	0	0	0.0368421052631579
YOR348C	0	0	0.0368098159509202
YBR156C	0	0	0.0367775831873905
YAL037W	0	1	0.0367775831873905
YBR025C	0	0	0.036745406824147
YBR024W	0	0	0.0367132867132867
YDL077C	0	0	0.0366812227074236
YPL051W	0	0	0.0366492146596859
YGR122W	0	0	0.036617262423714
YBL016W	0	0	0.0365853658536585
YBR233W-A	0	0	0.0365535248041775
YPR057W	0	0	0.0365217391304348
YKR095W	0	0	0.0364900086880973
YGL168W	0	0	0.0364583333333333
YIR023W	0	0	0.0364267129228101
YJL030W	0	0	0.0363951473136915
YDR001C	0	0	0.0363636363636364
YPL048W	0	0	0.0363321799307958
YIL172C	0	1	0.0363321799307958
YNL080C	0	0	0.0363007778738116
YFR004W	0	0	0.0362694300518135
YGR106C	0	1	0.0362694300518135
YBL002W	0	0	0.0362381363244176
YLL034C	0	0	0.0362068965517241
YLR292C	0	0	0.0361757105943152
YIL149C	0	0	0.036144578313253
YNL258C	0	0	0.0361134995700774
YIL040W	0	0	0.0360824742268041
YER064C	0	0	0.0360515021459227
YOR276W	0	0	0.0360205831903945
YGL229C	0	0	0.0359897172236504
YHR040W	0	0	0.035958904109589
YBL079W	0	0	0.0359281437125748
Q0050	0	0	0.0358974358974359
YNL220W	0	0	0.035866780529462
YOR323C	0	0	0.0358361774744027
YOL076W	0	0	0.0358056265984655
YER007C-A	0	0	0.0357751277683135
YBR086C	0	0	0.0357446808510638
YDL178W	0	0	0.0357142857142857
YBL091C	0	0	0.0356839422259983
YPR062W	0	0	0.0356536502546689
YGR194C	0	0	0.0356234096692112
YHR107C	0	0	0.0355932203389831
YDR298C	0	0	0.0355630821337849
YBR187W	0	1	0.0355630821337849
YBR299W	0	0	0.0355329949238579
YMR282C	0	0	0.0355029585798817
YIL137C	0	1	0.0355029585798817
YAR018C	0	0	0.035472972972973
YPR052C	0	0	0.0354430379746835
YGL255W	0	0	0.0354131534569983
YPL053C	0	0	0.0353833192923336
YAR019C	0	0	0.0353535353535354
YIL066C	0	0	0.0353238015138772
YIL155C	0	0	0.0352941176470588
YAR008W	0	0	0.035264483627204
YHR117W	0	1	0.035264483627204
YBL001C	0	0	0.0352348993288591
YLR002C	0	0	0.0352053646269908
YBR249C	0	0	0.0351758793969849
YBL011W	0	0	0.0351464435146444
YDR096W	0	0	0.0351170568561873
YOR281C	0	0	0.0350877192982456
YJR103W	0	0	0.0350584307178631
YOR198C	0	0	0.0350291909924937
YHL040C	0	0	0.035
YDL131W	0	0	0.0349708576186511
YMR308C	0	0	0.0349417637271215
YGR264C	0	0	0.0349127182044888
YHR201C	0	0	0.0348837209302326
YKR087C	0	0	0.0348547717842324
YPL195W	0	0	0.0348258706467662
YFL014W	0	0	0.0347970173985087
YNL061W	0	0	0.0347682119205298
YLR285W	0	0	0.0347394540942928
YBR068C	0	0	0.0347107438016529
YKR027W	0	0	0.0346820809248555
YKR066C	0	0	0.0346534653465347
YBR017C	0	0	0.0346248969497115
YDR435C	0	0	0.0345963756177924
YPR172W	0	1	0.0345963756177924
YMR058W	0	0	0.0345679012345679
YJL205C	0	0	0.0345394736842105
YNL099C	0	0	0.0345110928512736
YKL013C	0	0	0.0344827586206897
YBL039C	0	0	0.0344544708777687
YIL064W	0	0	0.0344262295081967
YGR295C	0	1	0.0344262295081967
YLR157C	0	0	0.0343980343980344
YGR089W	0	0	0.0343698854337152
YOL052C	0	0	0.0343417825020442
YBL047C	0	0	0.0343137254901961
YCR005C	0	0	0.0342857142857143
YDR441C	0	1	0.0342857142857143
YMR196W	0	1	0.0342857142857143
YGR199W	0	0	0.034257748776509
YOR315W	0	0	0.0342298288508557
YGL233W	0	0	0.0342019543973941
YGR238C	0	0	0.0341741253051261
YNL238W	0	0	0.0341463414634146
YBL017C	0	0	0.0341186027619821
YBR105C	0	0	0.0340909090909091
YDR300C	0	0	0.0340632603406326
YCL033C	0	0	0.0340356564019449
YER171W	0	0	0.0340080971659919
YDR059C	0	0	0.0339805825242718
YBR003W	0	0	0.0339531123686338
YDR343C	0	0	0.0339256865912763
YGL186C	0	0	0.0338983050847458
YKL026C	0	0	0.0338709677419355
YMR203W	0	0	0.0338436744560838
YOR259C	0	0	0.0338164251207729
YDR330W	0	0	0.0337892196299276
YJL042W	0	0	0.0337620578778135
YGL097W	0	0	0.0337349397590361
YMR083W	0	0	0.0337078651685393
YJL154C	0	0	0.0336808340016038
YIL042C	0	0	0.0336538461538462
YPL271W	0	0	0.033626901521217
YHR115C	0	0	0.0336
YLR196W	0	0	0.0335731414868106
YJL171C	0	1	0.0335731414868106
YFR005C	0	0	0.0335463258785942
YCR052W	0	0	0.0335195530726257
YBL006C	0	0	0.0334928229665072
YDR155C	0	0	0.0334661354581673
YBL037W	0	0	0.0334394904458599
YEL009C	0	0	0.0334128878281623
YGR008C	0	0	0.0333863275039746
YML057W	0	0	0.0333598093725179
YBR038W	0	0	0.0333333333333333
YLL043W	0	0	0.0333068992862807
YPL030W	0	1	0.0333068992862807
YJL068C	0	0	0.0332805071315372
YDR323C	0	0	0.0332541567695962
YGL113W	0	0	0.0332278481012658
YNL268W	0	0	0.033201581027668
YAR028W	0	1	0.033201581027668
YNL058C	0	1	0.033201581027668
YLR384C	0	0	0.033175355450237
YGL222C	0	0	0.0331491712707182
YLR095C	0	0	0.0331230283911672
YPL239W	0	0	0.033096926713948
YBL004W	0	0	0.0330708661417323
YJR072C	0	1	0.0330708661417323
YBR043C	0	0	0.033044846577498
YBR117C	0	0	0.0330188679245283
YOR356W	0	0	0.0329929300864101
YAR027W	0	1	0.0329929300864101
YBL075C	0	0	0.032967032967033
YJL001W	0	0	0.0329411764705882
YJR016C	0	0	0.0329153605015674
YAR068W	0	1	0.0329153605015674
YHR021W-A	0	0	0.0328895849647612
YAL067C	0	0	0.0328638497652582
YNL292W	0	0	0.0328381548084441
YJR055W	0	0	0.0328125
YBL022C	0	0	0.0327868852459016
YAL064W	0	1	0.0327868852459016
YLR386W	0	0	0.0327613104524181
YGL110C	0	1	0.0327613104524181
YBL036C	0	0	0.0327357755261107
YER165W	0	0	0.0327102803738318
YBL023C	0	0	0.0326848249027237
YNL056W	0	1	0.0326848249027237
YDR453C	0	0	0.0326594090202177
YBL009W	0	0	0.0326340326340326
YBL013W	0	0	0.0326086956521739
YBL042C	0	0	0.0325833979829325
YNR001C	0	0	0.0325581395348837
YLR246W	0	0	0.0325329202168861
YLR190W	0	0	0.0325077399380805
YFL023W	0	0	0.0324825986078886
YDR388W	0	0	0.0324574961360124
YER168C	0	0	0.0324324324324324
YKR095W-A	0	0	0.0324074074074074
YEL035C	0	1	0.0324074074074074
YDR161W	0	0	0.0323824209714726
YML069W	0	0	0.0323574730354391
YOR095C	0	0	0.0323325635103926
YNL066W	0	0	0.0323076923076923
YGR173W	0	1	0.0323076923076923
YFL062W	0	1	0.0323076923076923
YBL106C	0	0	0.03228285933897
YCL018W	0	0	0.032258064516129
YBL024W	0	0	0.0322333077513431
YAR020C	0	1	0.0322333077513431
YHR036W	0	0	0.0322085889570552
YBL008W	0	0	0.032183908045977
YLR341W	0	0	0.0321592649310873
YJR137C	0	0	0.0321346595256312
YMR056C	0	0	0.0321100917431193
YHR079C-A	0	0	0.0320855614973262
YKL181W	0	0	0.0320610687022901
YBL101C	0	0	0.0320366132723112
YNL041C	0	0	0.0320121951219512
YJR059W	0	0	0.031987814166032
YGR256W	0	0	0.0319634703196347
YDR252W	0	0	0.0319391634980989
YPL211W	0	0	0.0319148936170213
YPL189W	0	0	0.0318906605922551
YBL082C	0	0	0.031866464339909
YOL098C	0	1	0.031866464339909
YMR162C	0	0	0.0318423047763457
YCL043C	0	0	0.0318181818181818
YMR011W	0	0	0.0317940953822861
YGR135W	0	0	0.0317700453857791
YER120W	0	0	0.0317460317460317
YDR177W	0	0	0.0317220543806647
YDL111C	0	0	0.0316981132075472
YGL220W	0	1	0.0316981132075472
YOR342C	0	1	0.0316981132075472
YGR167W	0	0	0.0316742081447964
YHR126C	0	1	0.0316742081447964
YHR098C	0	0	0.0316503391107762
YBL018C	0	0	0.0316265060240964
YIL166C	0	0	0.0316027088036117
YBL021C	0	0	0.0315789473684211
YHR123W	0	0	0.0315552216378663
YMR113W	0	0	0.0315315315315315
YOR087W	0	0	0.0315078769692423
YPL106C	0	0	0.0314842578710645
YHR027C	0	0	0.0314606741573034
YLR332W	0	0	0.031437125748503
YPL078C	0	0	0.031413612565445
YOR117W	0	0	0.031390134529148
YLR359W	0	0	0.0313666915608663
YHR111W	0	0	0.0313432835820895
YGR163W	0	0	0.0313199105145414
YPR036W-A	0	0	0.0312965722801788
YBL051C	0	0	0.0312732688011914
YCR047C	0	0	0.03125
YBL035C	0	0	0.0312267657992565
YMR037C	0	0	0.0312035661218425
YAR029W	0	1	0.0312035661218425
YFR057W	0	1	0.0312035661218425
YJL093C	0	0	0.0311804008908686
YER180C-A	0	0	0.0311572700296736
YAR023C	0	1	0.0311572700296736
YNL021W	0	0	0.0311341734618236
YCL005W-A	0	0	0.0311111111111111
YBL014C	0	0	0.0310880829015544
YHR060W	0	0	0.0310650887573964
YJR132W	0	0	0.0310421286031042
YKL165C	0	0	0.0310192023633678
YBL019W	0	0	0.0309963099630996
YOL038W	0	0	0.0309734513274336
YDR524C	0	0	0.0309506263817244
YKL216W	0	0	0.0309278350515464
YPR030W	0	0	0.0309050772626932
YIL138C	0	0	0.0308823529411765
YOR043W	0	0	0.0308596620132256
YDR051C	0	1	0.0308596620132256
YNL311C	0	0	0.0308370044052863
YPL021W	0	0	0.0308143800440205
YBR118W	0	0	0.030791788856305
YBR004C	0	0	0.0307692307692308
YFL028C	0	0	0.0307467057101025
YFL022C	0	0	0.0307242136064375
YBR037C	0	0	0.0307017543859649
YGL145W	0	0	0.0306793279766253
YDR346C	0	0	0.0306569343065693
YHR016C	0	0	0.0306345733041575
YGL263W	0	1	0.0306345733041575
YNL001W	0	0	0.0306122448979592
YDR377W	0	0	0.0305899490167516
YBL057C	0	0	0.0305676855895196
YDR003W	0	0	0.0305454545454545
YLR046C	0	1	0.0305454545454545
YDL008W	0	0	0.0305232558139535
YJR096W	0	0	0.0305010893246187
YAR064W	0	1	0.0305010893246187
YMR170C	0	0	0.0304789550072569
Q0070	0	0	0.0304568527918782
YNR009W	0	0	0.0304347826086957
YLL008W	0	0	0.0304127443881245
YOR253W	0	0	0.0303907380607815
YNL152W	0	1	0.0303907380607815
YCR069W	0	1	0.0303907380607815
YDR358W	0	0	0.0303687635574837
YJL143W	0	0	0.0303468208092486
YLR411W	0	0	0.0303249097472924
YPL192C	0	0	0.0303030303030303
YOR036W	0	0	0.030281182408075
YLL040C	0	0	0.0302593659942363
YOR372C	0	0	0.0302375809935205
YML110C	0	0	0.0302158273381295
YOR385W	0	1	0.0302158273381295
YMR003W	0	1	0.0302158273381295
YGL139W	0	0	0.0301941049604601
YOR359W	0	0	0.0301724137931034
YKL020C	0	0	0.0301507537688442
YLL050C	0	0	0.03012912482066
YHR047C	0	0	0.0301075268817204
YGR217W	0	0	0.0300859598853868
YPL160W	0	0	0.0300644237652112
YMR154C	0	0	0.0300429184549356
YHL013C	0	1	0.0300429184549356
YML079W	0	1	0.0300429184549356
YGR055W	0	0	0.0300214438884918
YDL117W	0	0	0.03
YMR019W	0	1	0.03
YNL267W	0	0	0.0299785867237687
YGL115W	0	0	0.0299572039942939
YBR263W	0	0	0.029935851746258
YPR029C	0	0	0.0299145299145299
YDR539W	0	1	0.0299145299145299
YHR195W	0	0	0.0298932384341637
YGR014W	0	0	0.0298719772403983
YNL246W	0	0	0.0298507462686567
YIL103W	0	0	0.0298295454545455
YBL068W	0	0	0.0298083747338538
YPL091W	0	0	0.0297872340425532
YBR106W	0	0	0.0297661233167966
YHR202W	0	1	0.0297661233167966
YDL084W	0	0	0.0297450424929178
YJR024C	0	1	0.0297450424929178
YHR135C	0	0	0.029723991507431
YKL142W	0	0	0.0297029702970297
YOR126C	0	0	0.0296819787985866
YBR082C	0	0	0.0296610169491525
YML098W	0	0	0.0296400846859562
YGR216C	0	0	0.0296191819464034
YMR021C	0	0	0.0295983086680761
YOR151C	0	0	0.0295774647887324
YCL017C	0	0	0.0295566502463054
YGR094W	0	0	0.029535864978903
YBL069W	0	0	0.0295151089248067
YBL025W	0	0	0.0294943820224719
YOL071W	0	0	0.0294736842105263
YBR112C	0	0	0.02945301542777
YOR027W	0	0	0.0294323756131745
Q0065	0	0	0.0294117647058824
YGR273C	0	1	0.0294117647058824
YOR260W	0	0	0.0293911826452064
YLR268W	0	0	0.0293706293706294
YBL055C	0	0	0.0293501048218029
YBR109C	0	0	0.0293296089385475
YLR179C	0	1	0.0293296089385475
YML092C	0	0	0.0293091416608514
YDL168W	0	0	0.0292887029288703
YGL167C	0	0	0.0292682926829268
YLL001W	0	0	0.0292479108635097
YBL026W	0	0	0.0292275574112735
YGL157W	0	1	0.0292275574112735
YGL017W	0	0	0.0292072322670376
YML102W	0	0	0.029186935371786
YBL093C	0	0	0.0291666666666667
YBL061C	0	0	0.029146426092991
YKL078W	0	0	0.029126213592233
YIL014C-A	0	1	0.029126213592233
YOL064C	0	0	0.0291060291060291
Q0160	0	0	0.0290858725761773
YBR093C	0	0	0.0290657439446367
YLR303W	0	0	0.029045643153527
YLR161W	0	1	0.029045643153527
YMR001C	0	0	0.0290255701451279
YMR071C	0	0	0.0290055248618785
YIL110W	0	0	0.0289855072463768
YLR142W	0	0	0.0289655172413793
YBL010C	0	1	0.0289655172413793
YKL157W	0	0	0.0289455547898001
YBL028C	0	0	0.0289256198347107
YDL235C	0	0	0.0289057123193393
YBR092C	0	0	0.0288858321870702
YLR415C	0	1	0.0288858321870702
YBR210W	0	0	0.0288659793814433
YBL027W	0	0	0.0288461538461538
YER095W	0	0	0.0288263555250515
YBR010W	0	0	0.0288065843621399
YBR048W	0	0	0.0287868403015764
YPL201C	0	0	0.0287671232876712
YKL215C	0	1	0.0287671232876712
YOL155C	0	0	0.0287474332648871
YLR445W	0	1	0.0287474332648871
YPR060C	0	0	0.0287277701778386
YFL017C	0	0	0.0287081339712919
YGR200C	0	0	0.0286885245901639
YBL034C	0	0	0.0286689419795222
YLR042C	0	1	0.0286689419795222
YBR001C	0	0	0.0286493860845839
YER074W-A	0	0	0.0286298568507157
YDL049C	0	0	0.0286103542234332
YGR249W	0	0	0.0285908781484003
YOL024W	0	1	0.0285908781484003
YLR220W	0	0	0.0285714285714286
YPL096C-A	0	0	0.0285520054384772
YOR128C	0	0	0.0285326086956522
YJR066W	0	0	0.0285132382892057
YDR384C	0	0	0.028493894165536
YKL109W	0	0	0.0284745762711864
YML077W	0	0	0.0284552845528455
YOR063W	0	0	0.028436018957346
YJR025C	0	0	0.0284167794316644
YIL167W	0	0	0.0283975659229209
YKL104C	0	0	0.0283783783783784
YDR465C	0	0	0.0283592167454423
YER081W	0	0	0.0283400809716599
YOR185C	0	0	0.0283209710047202
YFR006W	0	1	0.0283209710047202
YDL113C	0	0	0.0283018867924528
YBR088C	0	0	0.0282828282828283
YBR080C	0	0	0.0282637954239569
YOL039W	0	0	0.0282447881640888
YMR120C	0	0	0.0282258064516129
YBR218C	0	0	0.0282068502350571
YKR065C	0	0	0.0281879194630872
YOL108C	0	0	0.028169014084507
YHR193C	0	0	0.0281501340482574
YBR175W	0	0	0.0281312793034159
YGR233C	0	0	0.0281124497991968
YCL001W-A	0	1	0.0281124497991968
YML066C	0	0	0.0280936454849498
YCL056C	0	1	0.0280936454849498
YJR070C	0	0	0.0280748663101604
YBR110W	0	0	0.0280561122244489
YDR214W	0	0	0.0280373831775701
YER094C	0	0	0.0280186791194129
YOL125W	0	0	0.028
YCR010C	0	0	0.027981345769487
YGL221C	0	1	0.027981345769487
YGR158C	0	0	0.0279627163781625
YNL244C	0	0	0.0279441117764471
YOR112W	0	0	0.0279255319148936
YNL079C	0	0	0.027906976744186
YBL046W	0	0	0.0278884462151394
YOR138C	0	0	0.0278699402786994
YLR013W	0	0	0.0278514588859416
YCL037C	0	0	0.0278330019880716
YBR087W	0	0	0.0278145695364238
YHR054C	0	1	0.0278145695364238
YBR265W	0	0	0.0277961614824619
YKL024C	0	0	0.0277777777777778
YLR466W	0	0	0.0277594183740912
YDL182W	0	0	0.0277410832232497
YML072C	0	1	0.0277410832232497
YBR169C	0	0	0.0277227722772277
YBL095W	0	1	0.0277227722772277
YKR064W	0	1	0.0277227722772277
YBL085W	0	0	0.0277044854881266
YCL057C-A	0	1	0.0277044854881266
YDR191W	0	0	0.027686222808174
YBR212W	0	0	0.0276679841897233
YPR200C	0	0	0.0276497695852535
YPR163C	0	0	0.0276315789473684
YEL026W	0	0	0.0276134122287968
YOR091W	0	0	0.0275952693823916
YAL044W-A	0	1	0.0275952693823916
YBR255C-A	0	1	0.0275952693823916
YEL004W	0	0	0.0275771503611294
YCL021W-A	0	1	0.0275771503611294
YLR154W-C	0	1	0.0275771503611294
YCL011C	0	0	0.0275590551181102
YML111W	0	0	0.0275409836065574
YDR381C-A	0	1	0.0275409836065574
YDL159W-A	0	1	0.0275409836065574
YCL001W-B	0	1	0.0275409836065574
YFR012W-A	0	1	0.0275409836065574
YJL052C-A	0	1	0.0275409836065574
YGL258W-A	0	1	0.0275409836065574
YKL106C-A	0	1	0.0275409836065574
YLR099W-A	0	1	0.0275409836065574
YOL086W-A	0	1	0.0275409836065574
YOR396W	0	1	0.0275409836065574
YKR026C	0	0	0.0275229357798165
YBL076C	0	0	0.0275049115913556
YNR012W	0	0	0.0274869109947644
YBL029W	0	1	0.0274869109947644
Q0055	0	0	0.0274689339437541
YDR023W	0	0	0.0274509803921569
YER014C-A	0	0	0.0274330502939255
YGR208W	0	0	0.0274151436031332
YIL049W	0	0	0.0273972602739726
YGL125W	0	0	0.0273794002607562
YER125W	0	0	0.0273615635179153
YLR137W	0	1	0.0273615635179153
YML097C	0	0	0.02734375
YNR020C	0	0	0.0273259596616786
YKR093W	0	0	0.0273081924577373
YKR019C	0	0	0.0272904483430799
YDR027C	0	0	0.0272727272727273
YOL093W	0	0	0.027255029201817
YHL034C	0	0	0.0272373540856031
YMR278W	0	1	0.0272373540856031
YKR092C	0	0	0.0272197018794556
YDL018C	0	0	0.0272020725388601
YIL119C	0	0	0.0271844660194175
YIL156W-B	0	1	0.0271844660194175
YNL138W-A	0	1	0.0271844660194175
YDR261C	0	0	0.0271668822768435
YIL023C	0	0	0.0271493212669683
YKL056C	0	0	0.0271317829457364
YBR031W	0	0	0.0271142672692059
YDR371W	0	1	0.0271142672692059
YDR248C	0	1	0.0271142672692059
YBR207W	0	0	0.0270967741935484
YOL013W-A	0	1	0.0270967741935484
YLR264C-A	0	1	0.0270967741935484
YDL004W	0	0	0.0270793036750484
YDR148C	0	0	0.0270618556701031
YER188C-A	0	1	0.0270618556701031
YBL054W	0	0	0.0270444301352222
YAL037C-A	0	1	0.0270444301352222
YCL068C	0	1	0.0270444301352222
YJL136W-A	0	1	0.0270444301352222
YOL038C-A	0	1	0.0270444301352222
YAL063C-A	0	1	0.0270444301352222
YGL006W-A	0	1	0.0270444301352222
YBL008W-A	0	1	0.0270444301352222
YBL071C-B	0	1	0.0270444301352222
YAR035C-A	0	1	0.0270444301352222
YBL039W-B	0	1	0.0270444301352222
YBR182C-A	0	1	0.0270444301352222
YBR201C-A	0	1	0.0270444301352222
YBR298C-A	0	1	0.0270444301352222
YBR230W-A	0	1	0.0270444301352222
YDL007C-A	0	1	0.0270444301352222
YCL048W-A	0	1	0.0270444301352222
YCR024C-B	0	1	0.0270444301352222
YBR196C-A	0	1	0.0270444301352222
YCL058W-A	0	1	0.0270444301352222
YCR108C	0	1	0.0270444301352222
YBR200W-A	0	1	0.0270444301352222
YCR095W-A	0	1	0.0270444301352222
YBL100W-C	0	1	0.0270444301352222
YBR072C-A	0	1	0.0270444301352222
YCL012C	0	1	0.0270444301352222
YBR296C-A	0	1	0.0270444301352222
YCR075W-A	0	1	0.0270444301352222
YBR196C-B	0	1	0.0270444301352222
YDL160C-A	0	1	0.0270444301352222
YDR119W-A	0	1	0.0270444301352222
YDR003W-A	0	1	0.0270444301352222
YBR221W-A	0	1	0.0270444301352222
YDR194W-A	0	1	0.0270444301352222
YDR182W-A	0	1	0.0270444301352222
YDR169C-A	0	1	0.0270444301352222
YHL015W-A	0	1	0.0270444301352222
YGR121W-A	0	1	0.0270444301352222
YFR032C-B	0	1	0.0270444301352222
YHR022C-A	0	1	0.0270444301352222
YDR374W-A	0	1	0.0270444301352222
YFL041W-A	0	1	0.0270444301352222
YHL048C-A	0	1	0.0270444301352222
YJL133C-A	0	1	0.0270444301352222
YIR018C-A	0	1	0.0270444301352222
YDR461C-A	0	1	0.0270444301352222
YIR021W-A	0	1	0.0270444301352222
YHR175W-A	0	1	0.0270444301352222
YDR246W-A	0	1	0.0270444301352222
YGR169C-A	0	1	0.0270444301352222
YGR174W-A	0	1	0.0270444301352222
YGR146C-A	0	1	0.0270444301352222
YHR086W-A	0	1	0.0270444301352222
YGL188C-A	0	1	0.0270444301352222
YIL102C-A	0	1	0.0270444301352222
YDR524C-B	0	1	0.0270444301352222
YER078W-A	0	1	0.0270444301352222
YHR199C-A	0	1	0.0270444301352222
YGL007C-A	0	1	0.0270444301352222
YJL047C-A	0	1	0.0270444301352222
YHR007C-A	0	1	0.0270444301352222
YGR161W-C	0	1	0.0270444301352222
YGL041C-B	0	1	0.0270444301352222
YGR204C-A	0	1	0.0270444301352222
YHR050W-A	0	1	0.0270444301352222
YIL002W-A	0	1	0.0270444301352222
YIL046W-A	0	1	0.0270444301352222
YIL134C-A	0	1	0.0270444301352222
YGL194C-A	0	1	0.0270444301352222
YHR213W-A	0	1	0.0270444301352222
YHR214C-E	0	1	0.0270444301352222
YGR035W-A	0	1	0.0270444301352222
YHR214C-D	0	1	0.0270444301352222
YER175W-A	0	1	0.0270444301352222
YGR240C-A	0	1	0.0270444301352222
YHR213W-B	0	1	0.0270444301352222
YHR212W-A	0	1	0.0270444301352222
YDR524W-C	0	1	0.0270444301352222
YJR005C-A	0	1	0.0270444301352222
YJL127C-B	0	1	0.0270444301352222
YJL077W-B	0	1	0.0270444301352222
YBL044W	0	1	0.0270444301352222
YJR151W-A	0	1	0.0270444301352222
YLR146W-A	0	1	0.0270444301352222
YJR112W-A	0	1	0.0270444301352222
YKL065W-A	0	1	0.0270444301352222
YLR342W-A	0	1	0.0270444301352222
YLL066W-B	0	1	0.0270444301352222
YLR162W-A	0	1	0.0270444301352222
YLR157W-E	0	1	0.0270444301352222
YKL096C-B	0	1	0.0270444301352222
YLR154C-G	0	1	0.0270444301352222
YLR307C-A	0	1	0.0270444301352222
YLR361C-A	0	1	0.0270444301352222
YKL183C-A	0	1	0.0270444301352222
YLR154C-H	0	1	0.0270444301352222
YKL023C-A	0	1	0.0270444301352222
YKL068W-A	0	1	0.0270444301352222
YLR285C-A	0	1	0.0270444301352222
YLR157C-C	0	1	0.0270444301352222
YLR406C-A	0	1	0.0270444301352222
YLR412C-A	0	1	0.0270444301352222
YLL006W-A	0	1	0.0270444301352222
YOL164W-A	0	1	0.0270444301352222
YMR182W-A	0	1	0.0270444301352222
YOL166W-A	0	1	0.0270444301352222
YMR030W-A	0	1	0.0270444301352222
YMR001C-A	0	1	0.0270444301352222
YOR072W-B	0	1	0.0270444301352222
YOR034C-A	0	1	0.0270444301352222
YOR161C-C	0	1	0.0270444301352222
YMR247W-A	0	1	0.0270444301352222
YML054C-A	0	1	0.0270444301352222
YNL277W-A	0	1	0.0270444301352222
YMR242W-A	0	1	0.0270444301352222
YNL042W-B	0	1	0.0270444301352222
YMR194C-B	0	1	0.0270444301352222
YMR315W-A	0	1	0.0270444301352222
YOL019W-A	0	1	0.0270444301352222
YOR192C-C	0	1	0.0270444301352222
YOL155W-A	0	1	0.0270444301352222
YNL024C-A	0	1	0.0270444301352222
YLR466C-B	0	1	0.0270444301352222
YMR272W-B	0	1	0.0270444301352222
YNL067W-B	0	1	0.0270444301352222
YOR316C-A	0	1	0.0270444301352222
YOR293C-A	0	1	0.0270444301352222
YMR230W-A	0	1	0.0270444301352222
YOR020W-A	0	1	0.0270444301352222
YMR105W-A	0	1	0.0270444301352222
YNL146C-A	0	1	0.0270444301352222
YMR175W-A	0	1	0.0270444301352222
YOR011W-A	0	1	0.0270444301352222
YOR032W-A	0	1	0.0270444301352222
YNL130C-A	0	1	0.0270444301352222
YNL097C-B	0	1	0.0270444301352222
YOL097W-A	0	1	0.0270444301352222
YOR381W-A	0	1	0.0270444301352222
YPL038W-A	0	1	0.0270444301352222
YOR376W-A	0	1	0.0270444301352222
YPL152W-A	0	1	0.0270444301352222
YPL119C-A	0	1	0.0270444301352222
YPR145C-A	0	1	0.0270444301352222
YPR159C-A	0	1	0.0270444301352222
YPR108W-A	0	1	0.0270444301352222
YOR386W	0	0	0.027027027027027
YPL050C	0	0	0.0270096463022508
YBL038W	0	0	0.0269922879177378
YKR025W	0	0	0.0269749518304432
YKL016C	0	0	0.0269576379974326
YER001W	0	0	0.026940346375882
YBL052C	0	0	0.0269230769230769
YML121W	0	0	0.0269058295964126
YMR020W	0	0	0.0268886043533931
YNL186W	0	0	0.0268714011516315
YDR147W	0	0	0.0268542199488491
YNL313C	0	0	0.0268370607028754
YOL032W	0	0	0.0268199233716475
YPL130W	0	0	0.02680280791321
YBR058C	0	0	0.0267857142857143
YNL160W	0	0	0.0267686424474187
YOL087C	0	1	0.0267686424474187
YOL005C	0	0	0.0267515923566879
YJR135W-A	0	0	0.0267345639719924
YGL256W	0	0	0.0267175572519084
YIL159W	0	0	0.0267005721551176
YNL192W	0	0	0.0266836086404066
YPL023C	0	0	0.0266666666666667
YBL063W	0	0	0.0266497461928934
YAL064C-A	0	1	0.0266497461928934
YDR042C	0	1	0.0266497461928934
YHR196W	0	0	0.0266328471781864
YGR245C	0	0	0.026615969581749
YBL031W	0	1	0.026615969581749
YNR029C	0	1	0.026615969581749
YKL191W	0	0	0.0265991133628879
YPR041W	0	0	0.0265822784810127
YHR028C	0	0	0.0265654648956357
YBR160W	0	0	0.0265486725663717
YFR041C	0	0	0.0265319014529375
YLR150W	0	0	0.0265151515151515
YNL325C	0	0	0.0264984227129338
YPR156C	0	0	0.0264817150063052
YBR059C	0	0	0.0264650283553875
YPR149W	0	0	0.026448362720403
YBR140C	0	0	0.026431718061674
YLL017W	0	0	0.0264150943396226
YHR020W	0	0	0.0263984915147706
YMR300C	0	0	0.0263819095477387
YHR143W	0	0	0.0263653483992467
YHR088W	0	0	0.0263488080301129
YGR079W	0	1	0.0263488080301129
YJL218W	0	1	0.0263488080301129
[truncated: 3,790 more rows]
